# Supplementary material for: Comparison of Quantitative and Qualitative (Q)SAR Models Created for the Prediction of Ki and IC50 Values of Antitarget Inhibitors
Source: Front Pharmacol. 2018 Oct 10;9:1136. doi: 10.3389/fphar.2018.01136 (PMC6192375; doi:10.3389/fphar.2018.01136)
Supplement: Supplementary file 3 [file Data_Sheet_3.ZIP]

Archive with 60 entries (60 files):
- DataSets/ACHE_IC50.sdf
- DataSets/ACHE_Ki.sdf
- DataSets/ADORA2A_IC50.sdf
- DataSets/ADORA2A_Ki.sdf
- DataSets/ADRA1A_IC50.sdf
- DataSets/ADRA1A_Ki.sdf
- DataSets/ADRA2A_IC50.sdf
- DataSets/ADRA2A_Ki.sdf
- DataSets/ADRB1_IC50.sdf
- DataSets/ADRB1_Ki.sdf
- DataSets/ADRB2_IC50.sdf
- DataSets/ADRB2_Ki.sdf
- DataSets/AR_IC50.sdf
- DataSets/AR_Ki.sdf
- DataSets/CHRM1_IC50.sdf
- DataSets/CHRM1_Ki.sdf
- DataSets/CHRM2_IC50.sdf
- DataSets/CHRM2_Ki.sdf
- DataSets/CHRM3_IC50.sdf
- DataSets/CHRM3_Ki.sdf
- DataSets/CNR1_IC50.sdf
- DataSets/CNR1_Ki.sdf
- DataSets/CNR2_IC50.sdf
- DataSets/CNR2_Ki.sdf
- DataSets/DRD1_IC50.sdf
- DataSets/DRD1_Ki.sdf
- DataSets/DRD2_IC50.sdf
- DataSets/DRD2_Ki.sdf
- DataSets/EDNRA_IC50.sdf
- DataSets/EDNRA_Ki.sdf
- DataSets/HRH1_IC50.sdf
- DataSets/HRH1_Ki.sdf
- DataSets/HTR1A_IC50.sdf
- DataSets/HTR1A_Ki.sdf
- DataSets/HTR1B_IC50.sdf
- DataSets/HTR1B_Ki.sdf
- DataSets/HTR2A_IC50.sdf
- DataSets/HTR2A_Ki.sdf
- DataSets/HTR2B_IC50.sdf
- DataSets/HTR2B_Ki.sdf
- DataSets/KCNH2_IC50.sdf
- DataSets/KCNH2_Ki.sdf
- DataSets/LCK_IC50.sdf
- DataSets/LCK_Ki.sdf
- DataSets/MAOA_IC50.sdf
- DataSets/MAOA_Ki.sdf
- DataSets/NPY1R_IC50.sdf
- DataSets/NPY1R_Ki.sdf
- DataSets/NR3C1_IC50.sdf
- DataSets/NR3C1_Ki.sdf
- DataSets/OPRD1_IC50.sdf
- DataSets/OPRD1_Ki.sdf
- DataSets/OPRM1_IC50.sdf
- DataSets/OPRM1_Ki.sdf
- DataSets/SLC6A2_IC50.sdf
- DataSets/SLC6A2_Ki.sdf
- DataSets/SLC6A3_IC50.sdf
- DataSets/SLC6A3_Ki.sdf
- DataSets/SLC6A4_IC50.sdf
- DataSets/SLC6A4_Ki.sdf
