# Supplementary material for: Comparison of Quantitative and Qualitative (Q)SAR Models Created for the Prediction of Ki and IC50 Values of Antitarget Inhibitors
Source: Front Pharmacol. 2018 Oct 10;9:1136. doi: 10.3389/fphar.2018.01136 (PMC6192375; doi:10.3389/fphar.2018.01136)
Supplement: Supplementary file 3 [file Data_Sheet_3.ZIP › DataSets/ACHE_IC50.sdf]

  CDK     11271514522D 0   0.00000     0.00000     0

 26 27  0  0  0  0              1 V2000 
   -7.7942   11.5710    0.0000 C   0  0  0  0  0  0  0  0  0  0  0  0
   -6.4952   12.3210    0.0000 N   0  0  0  0  0  0  0  0  0  0  0  0
   -5.1962   11.5710    0.0000 C   0  0  0  0  0  0  0  0  0  0  0  0
   -5.1962   10.0710    0.0000 C   0  0  0  0  0  0  0  0  0  0  0  0
   -3.8971    9.3210    0.0000 O   0  0  0  0  0  0  0  0  0  0  0  0
   -3.8971    7.8210    0.0000 C   0  0  0  0  0  0  0  0  0  0  0  0
   -2.5981    7.0710    0.0000 C   0  0  0  0  0  0  0  0  0  0  0  0
   -2.5981    5.5710    0.0000 N   0  0  0  0  0  0  0  0  0  0  0  0
   -1.2990    4.8210    0.0000 C   0  0  0  0  0  0  0  0  0  0  0  0
    0.0000    5.5710    0.0000 S   0  0  0  0  0  0  0  0  0  0  0  0
   -1.2990    3.3210    0.0000 N   0  0  0  0  0  0  0  0  0  0  0  0
    0.0000    2.5710    0.0000 C   0  0  0  0  0  0  0  0  0  0  0  0
    1.2990    3.3210    0.0000 O   0  0  0  0  0  0  0  0  0  0  0  0
    0.0000    1.0710    0.0000 C   0  0  0  0  0  0  0  0  0  0  0  0
    1.2990    0.3210    0.0000 C   0  0  0  0  0  0  0  0  0  0  0  0
    1.2990   -1.1790    0.0000 C   0  0  0  0  0  0  0  0  0  0  0  0
    0.0000   -1.9290    0.0000 C   0  0  0  0  0  0  0  0  0  0  0  0
   -1.2990   -1.1790    0.0000 C   0  0  0  0  0  0  0  0  0  0  0  0
   -1.2990    0.3210    0.0000 C   0  0  0  0  0  0  0  0  0  0  0  0
   -6.4952   13.8210    0.0000 C   0  0  0  0  0  0  0  0  0  0  0  0
   -7.7942   14.5710    0.0000 C   0  0  0  0  0  0  0  0  0  0  0  0
   -7.7942   16.0710    0.0000 C   0  0  0  0  0  0  0  0  0  0  0  0
   -9.0933   16.8210    0.0000 C   0  0  0  0  0  0  0  0  0  0  0  0
  -10.3923   16.0710    0.0000 C   0  0  0  0  0  0  0  0  0  0  0  0
  -10.3923   14.5710    0.0000 C   0  0  0  0  0  0  0  0  0  0  0  0
   -9.0933   13.8210    0.0000 C   0  0  0  0  0  0  0  0  0  0  0  0
  1  2  1  0  0  0  0
  2  3  1  0  0  0  0
  3  4  1  0  0  0  0
  4  5  1  0  0  0  0
  5  6  1  0  0  0  0
  6  7  1  0  0  0  0
  7  8  1  0  0  0  0
  8  9  1  0  0  0  0
  9 10  2  0  0  0  0
  9 11  1  0  0  0  0
 11 12  1  0  0  0  0
 12 13  2  0  0  0  0
 12 14  1  0  0  0  0
 14 15  2  0  0  0  0
 15 16  1  0  0  0  0
 16 17  2  0  0  0  0
 17 18  1  0  0  0  0
 18 19  2  0  0  0  0
 14 19  1  0  0  0  0
  2 20  1  0  0  0  0
 20 21  1  0  0  0  0
 21 22  2  0  0  0  0
 22 23  1  0  0  0  0
 23 24  2  0  0  0  0
 24 25  1  0  0  0  0
 25 26  2  0  0  0  0
 21 26  1  0  0  0  0
M  END
> <chemblId>
CHEMBL100334

> <bioactivity__type>
IC50

> <units>
nM

> <value>
120.0

$$$$

  CDK     11271514522D 0   0.00000     0.00000     0

 26 29  0  0  0  0              1 V2000 
    4.1130   -2.1202    0.0000 C   0  0  0  0  0  0  0  0  0  0  0  0
    3.2080   -0.9240    0.0000 N   0  0  0  0  0  0  0  0  0  0  0  0
    3.5970    0.5250    0.0000 C   0  0  0  0  0  0  0  0  0  0  0  0
    2.2980    1.2750    0.0000 C   0  0  0  0  0  0  0  0  0  0  0  0
    0.9990    0.5250    0.0000 C   0  0  0  0  0  0  0  0  0  0  0  0
    0.6108    1.9739    0.0000 C   0  0  0  0  0  0  0  0  0  0  0  0
    1.4620   -0.9010    0.0000 C   0  0  0  0  0  0  0  0  0  0  0  0
    0.2480   -1.7830    0.0000 N   0  0  0  0  0  0  0  0  0  0  0  0
    0.2477   -3.2830    0.0000 C   0  0  0  0  0  0  0  0  0  0  0  0
    1.5466   -4.0333    0.0000 O   0  0  0  0  0  0  0  0  0  0  0  0
   -0.9650   -0.9010    0.0000 C   0  0  0  0  0  0  0  0  0  0  0  0
   -2.4320   -1.2130    0.0000 C   0  0  0  0  0  0  0  0  0  0  0  0
   -3.4360   -0.0980    0.0000 C   0  0  0  0  0  0  0  0  0  0  0  0
   -2.9720    1.3280    0.0000 C   0  0  0  0  0  0  0  0  0  0  0  0
   -3.9755    2.4429    0.0000 O   0  0  0  0  0  0  0  0  0  0  0  0
   -5.4428    2.1312    0.0000 C   0  0  0  0  0  0  0  0  0  0  0  0
   -5.9065    0.7047    0.0000 O   0  0  0  0  0  0  0  0  0  0  0  0
   -6.4463    3.2461    0.0000 N   0  0  0  0  0  0  0  0  0  0  0  0
   -7.9136    2.9345    0.0000 C   0  0  0  0  0  0  0  0  0  0  0  0
   -8.9171    4.0493    0.0000 C   0  0  0  0  0  0  0  0  0  0  0  0
  -10.3844    3.7377    0.0000 C   0  0  0  0  0  0  0  0  0  0  0  0
  -10.8481    2.3112    0.0000 C   0  0  0  0  0  0  0  0  0  0  0  0
   -9.8446    1.1963    0.0000 C   0  0  0  0  0  0  0  0  0  0  0  0
   -8.3773    1.5079    0.0000 C   0  0  0  0  0  0  0  0  0  0  0  0
   -1.5050    1.6400    0.0000 C   0  0  0  0  0  0  0  0  0  0  0  0
   -0.5020    0.5250    0.0000 C   0  0  0  0  0  0  0  0  0  0  0  0
  1  2  1  0  0  0  0
  2  3  1  0  0  0  0
  3  4  1  0  0  0  0
  4  5  1  0  0  0  0
  5  6  1  1  0  0  0
  5  7  1  0  0  0  0
  2  7  1  0  0  0  0
  7  8  1  0  0  0  0
  8  9  1  0  0  0  0
  9 10  2  0  0  0  0
  8 11  1  0  0  0  0
 11 12  2  0  0  0  0
 12 13  1  0  0  0  0
 13 14  2  0  0  0  0
 14 15  1  0  0  0  0
 15 16  1  0  0  0  0
 16 17  2  0  0  0  0
 16 18  1  0  0  0  0
 18 19  1  0  0  0  0
 19 20  2  0  0  0  0
 20 21  1  0  0  0  0
 21 22  2  0  0  0  0
 22 23  1  0  0  0  0
 23 24  2  0  0  0  0
 19 24  1  0  0  0  0
 14 25  1  0  0  0  0
 25 26  2  0  0  0  0
  5 26  1  0  0  0  0
 11 26  1  0  0  0  0
M  END
> <chemblId>
CHEMBL100366

> <bioactivity__type>
IC50

> <units>
nM

> <value>
780.4

$$$$

  CDK     11271514522D 0   0.00000     0.00000     0

 30 32  0  0  0  0              1 V2000 
   15.2344   -0.8871    0.0000 C   0  0  0  0  0  0  0  0  0  0  0  0
   15.2344    0.6129    0.0000 N   0  0  0  0  0  0  0  0  0  0  0  0
   13.9353    1.3629    0.0000 C   0  0  0  0  0  0  0  0  0  0  0  0
   12.6363    0.6129    0.0000 C   0  0  0  0  0  0  0  0  0  0  0  0
   11.3373    1.3629    0.0000 O   0  0  0  0  0  0  0  0  0  0  0  0
   10.0382    0.6130    0.0000 C   0  0  0  0  0  0  0  0  0  0  0  0
    8.7392    1.3630    0.0000 C   0  0  0  0  0  0  0  0  0  0  0  0
    7.4402    0.6130    0.0000 N   0  0  0  0  0  0  0  0  0  0  0  0
    6.1411    1.3630    0.0000 C   0  0  0  0  0  0  0  0  0  0  0  0
    6.1411    2.8630    0.0000 S   0  0  0  0  0  0  0  0  0  0  0  0
    4.8421    0.6130    0.0000 N   0  0  0  0  0  0  0  0  0  0  0  0
    3.5430    1.3630    0.0000 C   0  0  0  0  0  0  0  0  0  0  0  0
    3.5431    2.8630    0.0000 O   0  0  0  0  0  0  0  0  0  0  0  0
    2.2440    0.6130    0.0000 C   0  0  0  0  0  0  0  0  0  0  0  0
    2.2440   -0.8870    0.0000 C   0  0  0  0  0  0  0  0  0  0  0  0
    0.9450   -1.6370    0.0000 C   0  0  0  0  0  0  0  0  0  0  0  0
   -0.3540   -0.8870    0.0000 C   0  0  0  0  0  0  0  0  0  0  0  0
   -1.6530   -1.6370    0.0000 C   0  0  0  0  0  0  0  0  0  0  0  0
   -2.9520   -0.8870    0.0000 C   0  0  0  0  0  0  0  0  0  0  0  0
   -2.9520    0.6130    0.0000 C   0  0  0  0  0  0  0  0  0  0  0  0
   -1.6530    1.3630    0.0000 C   0  0  0  0  0  0  0  0  0  0  0  0
   -0.3540    0.6130    0.0000 C   0  0  0  0  0  0  0  0  0  0  0  0
    0.9450    1.3630    0.0000 C   0  0  0  0  0  0  0  0  0  0  0  0
   16.5334    1.3629    0.0000 C   0  0  0  0  0  0  0  0  0  0  0  0
   17.8325    0.6129    0.0000 C   0  0  0  0  0  0  0  0  0  0  0  0
   17.8324   -0.8871    0.0000 C   0  0  0  0  0  0  0  0  0  0  0  0
   19.1315   -1.6371    0.0000 C   0  0  0  0  0  0  0  0  0  0  0  0
   20.4305   -0.8871    0.0000 C   0  0  0  0  0  0  0  0  0  0  0  0
   20.4305    0.6129    0.0000 C   0  0  0  0  0  0  0  0  0  0  0  0
   19.1315    1.3629    0.0000 C   0  0  0  0  0  0  0  0  0  0  0  0
  1  2  1  0  0  0  0
  2  3  1  0  0  0  0
  3  4  1  0  0  0  0
  4  5  1  0  0  0  0
  5  6  1  0  0  0  0
  6  7  1  0  0  0  0
  7  8  1  0  0  0  0
  8  9  1  0  0  0  0
  9 10  2  0  0  0  0
  9 11  1  0  0  0  0
 11 12  1  0  0  0  0
 12 13  2  0  0  0  0
 12 14  1  0  0  0  0
 14 15  2  0  0  0  0
 15 16  1  0  0  0  0
 16 17  2  0  0  0  0
 17 18  1  0  0  0  0
 18 19  2  0  0  0  0
 19 20  1  0  0  0  0
 20 21  2  0  0  0  0
 21 22  1  0  0  0  0
 17 22  1  0  0  0  0
 22 23  2  0  0  0  0
 14 23  1  0  0  0  0
  2 24  1  0  0  0  0
 24 25  1  0  0  0  0
 25 26  2  0  0  0  0
 26 27  1  0  0  0  0
 27 28  2  0  0  0  0
 28 29  1  0  0  0  0
 29 30  2  0  0  0  0
 25 30  1  0  0  0  0
M  END
> <chemblId>
CHEMBL100510

> <bioactivity__type>
IC50

> <units>
nM

> <value>
100.0

$$$$

  CDK     11271514522D 0   0.00000     0.00000     0

 29 30  0  0  0  0              1 V2000 
   -9.0933   -9.7500    0.0000 C   0  0  0  0  0  0  0  0  0  0  0  0
   -7.7943  -10.5000    0.0000 N   0  0  0  0  0  0  0  0  0  0  0  0
   -6.4952   -9.7500    0.0000 C   0  0  0  0  0  0  0  0  0  0  0  0
   -6.4952   -8.2500    0.0000 C   0  0  0  0  0  0  0  0  0  0  0  0
   -5.1962   -7.5000    0.0000 O   0  0  0  0  0  0  0  0  0  0  0  0
   -5.1961   -6.0000    0.0000 C   0  0  0  0  0  0  0  0  0  0  0  0
   -3.8971   -5.2500    0.0000 C   0  0  0  0  0  0  0  0  0  0  0  0
   -3.8971   -3.7500    0.0000 N   0  0  0  0  0  0  0  0  0  0  0  0
   -2.5981   -3.0000    0.0000 C   0  0  0  0  0  0  0  0  0  0  0  0
   -1.2990   -3.7500    0.0000 S   0  0  0  0  0  0  0  0  0  0  0  0
   -2.5980   -1.5000    0.0000 N   0  0  0  0  0  0  0  0  0  0  0  0
   -1.2990   -0.7500    0.0000 C   0  0  0  0  0  0  0  0  0  0  0  0
   -1.2990    0.7500    0.0000 C   0  0  0  0  0  0  0  0  0  0  0  0
    0.0000    1.5000    0.0000 C   0  0  0  0  0  0  0  0  0  0  0  0
    1.2990    0.7500    0.0000 C   0  0  0  0  0  0  0  0  0  0  0  0
    2.5980    1.5000    0.0000 O   0  0  0  0  0  0  0  0  0  0  0  0
    2.5981    3.0000    0.0000 C   0  0  0  0  0  0  0  0  0  0  0  0
    3.8971    3.7500    0.0000 F   0  0  0  0  0  0  0  0  0  0  0  0
    2.0850    4.4095    0.0000 F   0  0  0  0  0  0  0  0  0  0  0  0
    1.1208    2.7395    0.0000 F   0  0  0  0  0  0  0  0  0  0  0  0
    1.2990   -0.7500    0.0000 C   0  0  0  0  0  0  0  0  0  0  0  0
    0.0000   -1.5000    0.0000 C   0  0  0  0  0  0  0  0  0  0  0  0
   -7.7943  -12.0000    0.0000 C   0  0  0  0  0  0  0  0  0  0  0  0
   -9.0933  -12.7500    0.0000 C   0  0  0  0  0  0  0  0  0  0  0  0
  -10.3923  -11.9999    0.0000 C   0  0  0  0  0  0  0  0  0  0  0  0
  -11.6914  -12.7499    0.0000 C   0  0  0  0  0  0  0  0  0  0  0  0
  -11.6914  -14.2499    0.0000 C   0  0  0  0  0  0  0  0  0  0  0  0
  -10.3924  -14.9999    0.0000 C   0  0  0  0  0  0  0  0  0  0  0  0
   -9.0933  -14.2500    0.0000 C   0  0  0  0  0  0  0  0  0  0  0  0
  1  2  1  0  0  0  0
  2  3  1  0  0  0  0
  3  4  1  0  0  0  0
  4  5  1  0  0  0  0
  5  6  1  0  0  0  0
  6  7  1  0  0  0  0
  7  8  1  0  0  0  0
  8  9  1  0  0  0  0
  9 10  2  0  0  0  0
  9 11  1  0  0  0  0
 11 12  1  0  0  0  0
 12 13  2  0  0  0  0
 13 14  1  0  0  0  0
 14 15  2  0  0  0  0
 15 16  1  0  0  0  0
 16 17  1  0  0  0  0
 17 18  1  0  0  0  0
 17 19  1  0  0  0  0
 17 20  1  0  0  0  0
 15 21  1  0  0  0  0
 21 22  2  0  0  0  0
 12 22  1  0  0  0  0
  2 23  1  0  0  0  0
 23 24  1  0  0  0  0
 24 25  2  0  0  0  0
 25 26  1  0  0  0  0
 26 27  2  0  0  0  0
 27 28  1  0  0  0  0
 28 29  2  0  0  0  0
 24 29  1  0  0  0  0
M  END
> <chemblId>
CHEMBL101028

> <bioactivity__type>
IC50

> <units>
nM

> <value>
1000.0

$$$$

  CDK     11271514522D 0   0.00000     0.00000     0

 27 28  0  0  0  0              1 V2000 
   -5.1962   14.5710    0.0000 C   0  0  0  0  0  0  0  0  0  0  0  0
   -6.4952   13.8210    0.0000 N   0  0  0  0  0  0  0  0  0  0  0  0
   -6.4952   12.3210    0.0000 C   0  0  0  0  0  0  0  0  0  0  0  0
   -5.1962   11.5710    0.0000 C   0  0  0  0  0  0  0  0  0  0  0  0
   -5.1962   10.0710    0.0000 O   0  0  0  0  0  0  0  0  0  0  0  0
   -3.8971    9.3210    0.0000 C   0  0  0  0  0  0  0  0  0  0  0  0
   -3.8971    7.8210    0.0000 C   0  0  0  0  0  0  0  0  0  0  0  0
   -2.5981    7.0710    0.0000 C   0  0  0  0  0  0  0  0  0  0  0  0
   -2.5981    5.5710    0.0000 N   0  0  0  0  0  0  0  0  0  0  0  0
   -1.2990    4.8210    0.0000 C   0  0  0  0  0  0  0  0  0  0  0  0
    0.0000    5.5710    0.0000 S   0  0  0  0  0  0  0  0  0  0  0  0
   -1.2990    3.3210    0.0000 N   0  0  0  0  0  0  0  0  0  0  0  0
    0.0000    2.5710    0.0000 C   0  0  0  0  0  0  0  0  0  0  0  0
    1.2990    3.3210    0.0000 O   0  0  0  0  0  0  0  0  0  0  0  0
    0.0000    1.0710    0.0000 C   0  0  0  0  0  0  0  0  0  0  0  0
    1.2990    0.3210    0.0000 C   0  0  0  0  0  0  0  0  0  0  0  0
    1.2990   -1.1790    0.0000 C   0  0  0  0  0  0  0  0  0  0  0  0
    0.0000   -1.9290    0.0000 C   0  0  0  0  0  0  0  0  0  0  0  0
   -1.2990   -1.1790    0.0000 C   0  0  0  0  0  0  0  0  0  0  0  0
   -1.2990    0.3210    0.0000 C   0  0  0  0  0  0  0  0  0  0  0  0
   -7.7942   14.5710    0.0000 C   0  0  0  0  0  0  0  0  0  0  0  0
   -7.7942   16.0710    0.0000 C   0  0  0  0  0  0  0  0  0  0  0  0
   -6.4952   16.8210    0.0000 C   0  0  0  0  0  0  0  0  0  0  0  0
   -6.4952   18.3210    0.0000 C   0  0  0  0  0  0  0  0  0  0  0  0
   -7.7942   19.0710    0.0000 C   0  0  0  0  0  0  0  0  0  0  0  0
   -9.0933   18.3210    0.0000 C   0  0  0  0  0  0  0  0  0  0  0  0
   -9.0933   16.8210    0.0000 C   0  0  0  0  0  0  0  0  0  0  0  0
  1  2  1  0  0  0  0
  2  3  1  0  0  0  0
  3  4  1  0  0  0  0
  4  5  1  0  0  0  0
  5  6  1  0  0  0  0
  6  7  1  0  0  0  0
  7  8  1  0  0  0  0
  8  9  1  0  0  0  0
  9 10  1  0  0  0  0
 10 11  2  0  0  0  0
 10 12  1  0  0  0  0
 12 13  1  0  0  0  0
 13 14  2  0  0  0  0
 13 15  1  0  0  0  0
 15 16  2  0  0  0  0
 16 17  1  0  0  0  0
 17 18  2  0  0  0  0
 18 19  1  0  0  0  0
 19 20  2  0  0  0  0
 15 20  1  0  0  0  0
  2 21  1  0  0  0  0
 21 22  1  0  0  0  0
 22 23  2  0  0  0  0
 23 24  1  0  0  0  0
 24 25  2  0  0  0  0
 25 26  1  0  0  0  0
 26 27  2  0  0  0  0
 22 27  1  0  0  0  0
M  END
> <chemblId>
CHEMBL101155

> <bioactivity__type>
IC50

> <units>
nM

> <value>
1100.0

$$$$
 stripped
BRStripMol11271514522D 0   0.00000     0.00000     0
This file has been stripped
 15 14  0  0  0  0              1 V2000 
    0.0000    0.0000    0.0000 C   0  0  0  0  0  0  0  0  0  0  0  0
    1.2990   -0.7500    0.0000 C   0  0  0  0  0  0  0  0  0  0  0  0
    2.5981   -0.0000    0.0000 C   0  0  0  0  0  0  0  0  0  0  0  0
    2.5981    1.5000    0.0000 C   0  0  0  0  0  0  0  0  0  0  0  0
    3.8971   -0.7500    0.0000 C   0  0  0  0  0  0  0  0  0  0  0  0
    5.1962   -0.0000    0.0000 S   0  0  0  0  0  0  0  0  0  0  0  0
    6.4952   -0.7500    0.0000 C   0  0  0  0  0  0  0  0  0  0  0  0
    6.4952   -2.2500    0.0000 O   0  0  0  0  0  0  0  0  0  0  0  0
    7.7942   -0.0000    0.0000 O   0  0  0  0  0  0  0  0  0  0  0  0
    9.0933   -0.7500    0.0000 C   0  0  0  0  0  0  0  0  0  0  0  0
   10.3923   -0.0000    0.0000 C   0  0  0  0  0  0  0  0  0  0  0  0
   11.6913   -0.7500    0.0000 N   0  3  0  0  0  0  0  0  0  0  0  0
   12.9904   -0.0000    0.0000 C   0  0  0  0  0  0  0  0  0  0  0  0
   10.7272   -1.8991    0.0000 C   0  0  0  0  0  0  0  0  0  0  0  0
   12.6555   -1.8991    0.0000 C   0  0  0  0  0  0  0  0  0  0  0  0
  1  2  1  0  0  0  0
  2  3  1  0  0  0  0
  3  4  1  0  0  0  0
  3  5  1  0  0  0  0
  5  6  1  0  0  0  0
  6  7  1  0  0  0  0
  7  8  2  0  0  0  0
  7  9  1  0  0  0  0
  9 10  1  0  0  0  0
 10 11  1  0  0  0  0
 11 12  1  0  0  0  0
 12 13  1  0  0  0  0
 12 14  1  0  0  0  0
 12 15  1  0  0  0  0
M  END
> <chemblId>
CHEMBL101482

> <bioactivity__type>
IC50

> <units>
nM

> <value>
1000000.0

$$$$

  CDK     11271514522D 0   0.00000     0.00000     0

 27 28  0  0  0  0              1 V2000 
    7.7542   12.0269    0.0000 C   0  0  0  0  0  0  0  0  0  0  0  0
    6.4527   12.7726    0.0000 N   0  0  0  0  0  0  0  0  0  0  0  0
    5.1562   12.0182    0.0000 C   0  0  0  0  0  0  0  0  0  0  0  0
    5.1611   10.5183    0.0000 C   0  0  0  0  0  0  0  0  0  0  0  0
    3.8646    9.7639    0.0000 O   0  0  0  0  0  0  0  0  0  0  0  0
    3.8696    8.2639    0.0000 C   0  0  0  0  0  0  0  0  0  0  0  0
    2.5731    7.5096    0.0000 C   0  0  0  0  0  0  0  0  0  0  0  0
    2.5781    6.0096    0.0000 N   0  0  0  0  0  0  0  0  0  0  0  0
    1.2815    5.2553    0.0000 C   0  0  0  0  0  0  0  0  0  0  0  0
   -0.0200    6.0010    0.0000 S   0  0  0  0  0  0  0  0  0  0  0  0
    1.2865    3.7553    0.0000 N   0  0  0  0  0  0  0  0  0  0  0  0
   -0.0100    3.0010    0.0000 C   0  0  0  0  0  0  0  0  0  0  0  0
   -1.3115    3.7467    0.0000 O   0  0  0  0  0  0  0  0  0  0  0  0
   -0.0050    1.5010    0.0000 C   0  0  0  0  0  0  0  0  0  0  0  0
   -1.2930    0.7540    0.0000 C   0  0  0  0  0  0  0  0  0  0  0  0
   -1.2930   -0.7460    0.0000 C   0  0  0  0  0  0  0  0  0  0  0  0
   -0.0050   -1.5130    0.0000 C   0  0  0  0  0  0  0  0  0  0  0  0
   -0.0101   -3.0130    0.0000 Cl  0  0  0  0  0  0  0  0  0  0  0  0
    1.3030   -0.7460    0.0000 C   0  0  0  0  0  0  0  0  0  0  0  0
    1.3030    0.7540    0.0000 C   0  0  0  0  0  0  0  0  0  0  0  0
    6.4477   14.2726    0.0000 C   0  0  0  0  0  0  0  0  0  0  0  0
    7.7442   15.0269    0.0000 C   0  0  0  0  0  0  0  0  0  0  0  0
    9.0457   14.2812    0.0000 C   0  0  0  0  0  0  0  0  0  0  0  0
   10.3423   15.0355    0.0000 C   0  0  0  0  0  0  0  0  0  0  0  0
   10.3373   16.5355    0.0000 C   0  0  0  0  0  0  0  0  0  0  0  0
    9.0358   17.2812    0.0000 C   0  0  0  0  0  0  0  0  0  0  0  0
    7.7392   16.5269    0.0000 C   0  0  0  0  0  0  0  0  0  0  0  0
  1  2  1  0  0  0  0
  2  3  1  0  0  0  0
  3  4  1  0  0  0  0
  4  5  1  0  0  0  0
  5  6  1  0  0  0  0
  6  7  1  0  0  0  0
  7  8  1  0  0  0  0
  8  9  1  0  0  0  0
  9 10  2  0  0  0  0
  9 11  1  0  0  0  0
 11 12  1  0  0  0  0
 12 13  2  0  0  0  0
 12 14  1  0  0  0  0
 14 15  2  0  0  0  0
 15 16  1  0  0  0  0
 16 17  2  0  0  0  0
 17 18  1  0  0  0  0
 17 19  1  0  0  0  0
 19 20  2  0  0  0  0
 14 20  1  0  0  0  0
  2 21  1  0  0  0  0
 21 22  1  0  0  0  0
 22 23  2  0  0  0  0
 23 24  1  0  0  0  0
 24 25  2  0  0  0  0
 25 26  1  0  0  0  0
 26 27  2  0  0  0  0
 22 27  1  0  0  0  0
M  END
> <chemblId>
CHEMBL101518

> <bioactivity__type>
IC50

> <units>
nM

> <value>
30.0

$$$$

  CDK     11271514522D 0   0.00000     0.00000     0

 32 34  0  0  0  0              1 V2000 
    7.4160   12.1987    0.0000 C   0  0  0  0  0  0  0  0  0  0  0  0
    6.0940   12.9074    0.0000 N   0  0  0  0  0  0  0  0  0  0  0  0
    4.8192   12.1167    0.0000 C   0  0  0  0  0  0  0  0  0  0  0  0
    4.8666   10.6175    0.0000 C   0  0  0  0  0  0  0  0  0  0  0  0
    3.5918    9.8269    0.0000 O   0  0  0  0  0  0  0  0  0  0  0  0
    3.6392    8.3276    0.0000 C   0  0  0  0  0  0  0  0  0  0  0  0
    2.3644    7.5370    0.0000 C   0  0  0  0  0  0  0  0  0  0  0  0
    2.4118    6.0377    0.0000 N   0  0  0  0  0  0  0  0  0  0  0  0
    1.1371    5.2471    0.0000 C   0  0  0  0  0  0  0  0  0  0  0  0
   -0.1850    5.9558    0.0000 S   0  0  0  0  0  0  0  0  0  0  0  0
    1.1844    3.7479    0.0000 N   0  0  0  0  0  0  0  0  0  0  0  0
   -0.0903    2.9573    0.0000 C   0  0  0  0  0  0  0  0  0  0  0  0
   -1.4124    3.6659    0.0000 O   0  0  0  0  0  0  0  0  0  0  0  0
   -0.0430    1.4580    0.0000 C   0  0  0  0  0  0  0  0  0  0  0  0
   -1.2820    0.7150    0.0000 C   0  0  0  0  0  0  0  0  0  0  0  0
   -1.2900   -0.7690    0.0000 C   0  0  0  0  0  0  0  0  0  0  0  0
    0.0430   -1.4580    0.0000 C   0  0  0  0  0  0  0  0  0  0  0  0
    1.2820   -0.7150    0.0000 C   0  0  0  0  0  0  0  0  0  0  0  0
    1.2900    0.7690    0.0000 C   0  0  0  0  0  0  0  0  0  0  0  0
    0.0903   -2.9573    0.0000 C   0  0  0  0  0  0  0  0  0  0  0  0
   -1.1844   -3.7479    0.0000 C   0  0  0  0  0  0  0  0  0  0  0  0
   -1.1371   -5.2471    0.0000 C   0  0  0  0  0  0  0  0  0  0  0  0
    0.1850   -5.9558    0.0000 C   0  0  0  0  0  0  0  0  0  0  0  0
    1.4597   -5.1651    0.0000 C   0  0  0  0  0  0  0  0  0  0  0  0
    1.4124   -3.6659    0.0000 C   0  0  0  0  0  0  0  0  0  0  0  0
    6.0466   14.4066    0.0000 C   0  0  0  0  0  0  0  0  0  0  0  0
    7.3213   15.1972    0.0000 C   0  0  0  0  0  0  0  0  0  0  0  0
    8.6434   14.4886    0.0000 C   0  0  0  0  0  0  0  0  0  0  0  0
    9.9181   15.2792    0.0000 C   0  0  0  0  0  0  0  0  0  0  0  0
    9.8708   16.7785    0.0000 C   0  0  0  0  0  0  0  0  0  0  0  0
    8.5487   17.4871    0.0000 C   0  0  0  0  0  0  0  0  0  0  0  0
    7.2740   16.6965    0.0000 C   0  0  0  0  0  0  0  0  0  0  0  0
  1  2  1  0  0  0  0
  2  3  1  0  0  0  0
  3  4  1  0  0  0  0
  4  5  1  0  0  0  0
  5  6  1  0  0  0  0
  6  7  1  0  0  0  0
  7  8  1  0  0  0  0
  8  9  1  0  0  0  0
  9 10  2  0  0  0  0
  9 11  1  0  0  0  0
 11 12  1  0  0  0  0
 12 13  2  0  0  0  0
 12 14  1  0  0  0  0
 14 15  2  0  0  0  0
 15 16  1  0  0  0  0
 16 17  2  0  0  0  0
 17 18  1  0  0  0  0
 18 19  2  0  0  0  0
 14 19  1  0  0  0  0
 17 20  1  0  0  0  0
 20 21  2  0  0  0  0
 21 22  1  0  0  0  0
 22 23  2  0  0  0  0
 23 24  1  0  0  0  0
 24 25  2  0  0  0  0
 20 25  1  0  0  0  0
  2 26  1  0  0  0  0
 26 27  1  0  0  0  0
 27 28  2  0  0  0  0
 28 29  1  0  0  0  0
 29 30  2  0  0  0  0
 30 31  1  0  0  0  0
 31 32  2  0  0  0  0
 27 32  1  0  0  0  0
M  END
> <chemblId>
CHEMBL101809

> <bioactivity__type>
IC50

> <units>
nM

> <value>
230.0

$$$$

  CDK     11271514522D 0   0.00000     0.00000     0

 28 29  0  0  0  0              1 V2000 
   -6.4952   12.7500    0.0000 C   0  0  0  0  0  0  0  0  0  0  0  0
   -7.7943   12.0000    0.0000 N   0  0  0  0  0  0  0  0  0  0  0  0
   -7.7943   10.5000    0.0000 C   0  0  0  0  0  0  0  0  0  0  0  0
   -6.4952    9.7500    0.0000 C   0  0  0  0  0  0  0  0  0  0  0  0
   -6.4952    8.2500    0.0000 O   0  0  0  0  0  0  0  0  0  0  0  0
   -5.1962    7.5000    0.0000 C   0  0  0  0  0  0  0  0  0  0  0  0
   -5.1961    6.0000    0.0000 C   0  0  0  0  0  0  0  0  0  0  0  0
   -3.8971    5.2500    0.0000 N   0  0  0  0  0  0  0  0  0  0  0  0
   -3.8971    3.7500    0.0000 C   0  0  0  0  0  0  0  0  0  0  0  0
   -5.1961    3.0000    0.0000 S   0  0  0  0  0  0  0  0  0  0  0  0
   -2.5981    3.0000    0.0000 N   0  0  0  0  0  0  0  0  0  0  0  0
   -2.5980    1.5000    0.0000 C   0  0  0  0  0  0  0  0  0  0  0  0
   -3.8971    0.7500    0.0000 O   0  0  0  0  0  0  0  0  0  0  0  0
   -1.2990    0.7500    0.0000 C   0  0  0  0  0  0  0  0  0  0  0  0
    0.0000    1.5000    0.0000 C   0  0  0  0  0  0  0  0  0  0  0  0
    1.2990    0.7500    0.0000 C   0  0  0  0  0  0  0  0  0  0  0  0
    1.2990   -0.7500    0.0000 C   0  0  0  0  0  0  0  0  0  0  0  0
    2.5980   -1.5000    0.0000 Cl  0  0  0  0  0  0  0  0  0  0  0  0
    0.0000   -1.5000    0.0000 C   0  0  0  0  0  0  0  0  0  0  0  0
   -0.0000   -3.0000    0.0000 Cl  0  0  0  0  0  0  0  0  0  0  0  0
   -1.2990   -0.7500    0.0000 C   0  0  0  0  0  0  0  0  0  0  0  0
   -9.0933   12.7500    0.0000 C   0  0  0  0  0  0  0  0  0  0  0  0
   -9.0933   14.2500    0.0000 C   0  0  0  0  0  0  0  0  0  0  0  0
   -7.7943   15.0000    0.0000 C   0  0  0  0  0  0  0  0  0  0  0  0
   -7.7943   16.5000    0.0000 C   0  0  0  0  0  0  0  0  0  0  0  0
   -9.0933   17.2500    0.0000 C   0  0  0  0  0  0  0  0  0  0  0  0
  -10.3924   16.4999    0.0000 C   0  0  0  0  0  0  0  0  0  0  0  0
  -10.3924   14.9999    0.0000 C   0  0  0  0  0  0  0  0  0  0  0  0
  1  2  1  0  0  0  0
  2  3  1  0  0  0  0
  3  4  1  0  0  0  0
  4  5  1  0  0  0  0
  5  6  1  0  0  0  0
  6  7  1  0  0  0  0
  7  8  1  0  0  0  0
  8  9  1  0  0  0  0
  9 10  2  0  0  0  0
  9 11  1  0  0  0  0
 11 12  1  0  0  0  0
 12 13  2  0  0  0  0
 12 14  1  0  0  0  0
 14 15  2  0  0  0  0
 15 16  1  0  0  0  0
 16 17  2  0  0  0  0
 17 18  1  0  0  0  0
 17 19  1  0  0  0  0
 19 20  1  0  0  0  0
 19 21  2  0  0  0  0
 14 21  1  0  0  0  0
  2 22  1  0  0  0  0
 22 23  1  0  0  0  0
 23 24  2  0  0  0  0
 24 25  1  0  0  0  0
 25 26  2  0  0  0  0
 26 27  1  0  0  0  0
 27 28  2  0  0  0  0
 23 28  1  0  0  0  0
M  END
> <chemblId>
CHEMBL101940

> <bioactivity__type>
IC50

> <units>
nM

> <value>
55.0

$$$$

  CDK     11271514522D 0   0.00000     0.00000     0

 25 26  0  0  0  0              1 V2000 
    9.0933    9.7500    0.0000 C   0  0  0  0  0  0  0  0  0  0  0  0
    7.7943   10.5000    0.0000 N   0  0  0  0  0  0  0  0  0  0  0  0
    6.4952    9.7500    0.0000 C   0  0  0  0  0  0  0  0  0  0  0  0
    6.4952    8.2500    0.0000 C   0  0  0  0  0  0  0  0  0  0  0  0
    5.1962    7.5000    0.0000 O   0  0  0  0  0  0  0  0  0  0  0  0
    5.1961    6.0000    0.0000 C   0  0  0  0  0  0  0  0  0  0  0  0
    3.8971    5.2500    0.0000 C   0  0  0  0  0  0  0  0  0  0  0  0
    3.8971    3.7500    0.0000 N   0  0  0  0  0  0  0  0  0  0  0  0
    2.5981    3.0000    0.0000 C   0  0  0  0  0  0  0  0  0  0  0  0
    1.2990    3.7500    0.0000 S   0  0  0  0  0  0  0  0  0  0  0  0
    2.5980    1.5000    0.0000 N   0  0  0  0  0  0  0  0  0  0  0  0
    1.2990    0.7500    0.0000 C   0  0  0  0  0  0  0  0  0  0  0  0
    0.0000    1.5000    0.0000 C   0  0  0  0  0  0  0  0  0  0  0  0
   -1.2990    0.7500    0.0000 C   0  0  0  0  0  0  0  0  0  0  0  0
   -1.2990   -0.7500    0.0000 C   0  0  0  0  0  0  0  0  0  0  0  0
   -2.5980   -1.5000    0.0000 Cl  0  0  0  0  0  0  0  0  0  0  0  0
    0.0000   -1.5000    0.0000 C   0  0  0  0  0  0  0  0  0  0  0  0
    1.2990   -0.7500    0.0000 C   0  0  0  0  0  0  0  0  0  0  0  0
    7.7943   12.0000    0.0000 C   0  0  0  0  0  0  0  0  0  0  0  0
    9.0933   12.7500    0.0000 C   0  0  0  0  0  0  0  0  0  0  0  0
   10.3923   11.9999    0.0000 C   0  0  0  0  0  0  0  0  0  0  0  0
   11.6914   12.7499    0.0000 C   0  0  0  0  0  0  0  0  0  0  0  0
   11.6914   14.2499    0.0000 C   0  0  0  0  0  0  0  0  0  0  0  0
   10.3924   14.9999    0.0000 C   0  0  0  0  0  0  0  0  0  0  0  0
    9.0933   14.2500    0.0000 C   0  0  0  0  0  0  0  0  0  0  0  0
  1  2  1  0  0  0  0
  2  3  1  0  0  0  0
  3  4  1  0  0  0  0
  4  5  1  0  0  0  0
  5  6  1  0  0  0  0
  6  7  1  0  0  0  0
  7  8  1  0  0  0  0
  8  9  1  0  0  0  0
  9 10  2  0  0  0  0
  9 11  1  0  0  0  0
 11 12  1  0  0  0  0
 12 13  2  0  0  0  0
 13 14  1  0  0  0  0
 14 15  2  0  0  0  0
 15 16  1  0  0  0  0
 15 17  1  0  0  0  0
 17 18  2  0  0  0  0
 12 18  1  0  0  0  0
  2 19  1  0  0  0  0
 19 20  1  0  0  0  0
 20 21  2  0  0  0  0
 21 22  1  0  0  0  0
 22 23  2  0  0  0  0
 23 24  1  0  0  0  0
 24 25  2  0  0  0  0
 20 25  1  0  0  0  0
M  END
> <chemblId>
CHEMBL101988

> <bioactivity__type>
IC50

> <units>
nM

> <value>
1800.0

$$$$
 stripped
BRStripMol11271514522D 0   0.00000     0.00000     0
This file has been stripped
 16 15  0  0  0  0              1 V2000 
    0.0000    0.0000    0.0000 C   0  0  0  0  0  0  0  0  0  0  0  0
    1.2990   -0.7500    0.0000 C   0  0  0  0  0  0  0  0  0  0  0  0
    2.5981   -0.0000    0.0000 C   0  0  0  0  0  0  0  0  0  0  0  0
    3.8971   -0.7500    0.0000 C   0  0  0  0  0  0  0  0  0  0  0  0
    5.1962   -0.0000    0.0000 C   0  0  0  0  0  0  0  0  0  0  0  0
    6.4952   -0.7500    0.0000 C   0  0  0  0  0  0  0  0  0  0  0  0
    7.7942   -0.0000    0.0000 S   0  0  0  0  0  0  0  0  0  0  0  0
    9.0933   -0.7500    0.0000 C   0  0  0  0  0  0  0  0  0  0  0  0
    9.0933   -2.2500    0.0000 O   0  0  0  0  0  0  0  0  0  0  0  0
   10.3923   -0.0000    0.0000 O   0  0  0  0  0  0  0  0  0  0  0  0
   11.6913   -0.7500    0.0000 C   0  0  0  0  0  0  0  0  0  0  0  0
   12.9904   -0.0000    0.0000 C   0  0  0  0  0  0  0  0  0  0  0  0
   14.2894   -0.7500    0.0000 N   0  3  0  0  0  0  0  0  0  0  0  0
   15.5885   -0.0000    0.0000 C   0  0  0  0  0  0  0  0  0  0  0  0
   13.3252   -1.8991    0.0000 C   0  0  0  0  0  0  0  0  0  0  0  0
   15.2536   -1.8991    0.0000 C   0  0  0  0  0  0  0  0  0  0  0  0
  1  2  1  0  0  0  0
  2  3  1  0  0  0  0
  3  4  1  0  0  0  0
  4  5  1  0  0  0  0
  5  6  1  0  0  0  0
  6  7  1  0  0  0  0
  7  8  1  0  0  0  0
  8  9  2  0  0  0  0
  8 10  1  0  0  0  0
 10 11  1  0  0  0  0
 11 12  1  0  0  0  0
 12 13  1  0  0  0  0
 13 14  1  0  0  0  0
 13 15  1  0  0  0  0
 13 16  1  0  0  0  0
M  END
> <chemblId>
CHEMBL102077

> <bioactivity__type>
IC50

> <units>
nM

> <value>
90000.0

$$$$
 stripped
BRStripMol11271514522D 0   0.00000     0.00000     0
This file has been stripped
 14 13  0  0  0  0              1 V2000 
    0.0000    0.0000    0.0000 C   0  0  0  0  0  0  0  0  0  0  0  0
    1.2990   -0.7500    0.0000 C   0  0  0  0  0  0  0  0  0  0  0  0
    2.5981   -0.0000    0.0000 C   0  0  0  0  0  0  0  0  0  0  0  0
    3.8971   -0.7500    0.0000 C   0  0  0  0  0  0  0  0  0  0  0  0
    5.1962   -0.0000    0.0000 S   0  0  0  0  0  0  0  0  0  0  0  0
    6.4952   -0.7500    0.0000 C   0  0  0  0  0  0  0  0  0  0  0  0
    6.4952   -2.2500    0.0000 O   0  0  0  0  0  0  0  0  0  0  0  0
    7.7942   -0.0000    0.0000 O   0  0  0  0  0  0  0  0  0  0  0  0
    9.0933   -0.7500    0.0000 C   0  0  0  0  0  0  0  0  0  0  0  0
   10.3923   -0.0000    0.0000 C   0  0  0  0  0  0  0  0  0  0  0  0
   11.6913   -0.7500    0.0000 N   0  3  0  0  0  0  0  0  0  0  0  0
   12.9904   -0.0000    0.0000 C   0  0  0  0  0  0  0  0  0  0  0  0
   10.7272   -1.8991    0.0000 C   0  0  0  0  0  0  0  0  0  0  0  0
   12.6555   -1.8991    0.0000 C   0  0  0  0  0  0  0  0  0  0  0  0
  1  2  1  0  0  0  0
  2  3  1  0  0  0  0
  3  4  1  0  0  0  0
  4  5  1  0  0  0  0
  5  6  1  0  0  0  0
  6  7  2  0  0  0  0
  6  8  1  0  0  0  0
  8  9  1  0  0  0  0
  9 10  1  0  0  0  0
 10 11  1  0  0  0  0
 11 12  1  0  0  0  0
 11 13  1  0  0  0  0
 11 14  1  0  0  0  0
M  END
> <chemblId>
CHEMBL102078

> <bioactivity__type>
IC50

> <units>
nM

> <value>
750000.0

$$$$

  CDK     11271514522D 0   0.00000     0.00000     0

 27 28  0  0  0  0              1 V2000 
    7.4160   12.1987    0.0000 C   0  0  0  0  0  0  0  0  0  0  0  0
    6.0940   12.9074    0.0000 N   0  0  0  0  0  0  0  0  0  0  0  0
    4.8192   12.1167    0.0000 C   0  0  0  0  0  0  0  0  0  0  0  0
    4.8666   10.6175    0.0000 C   0  0  0  0  0  0  0  0  0  0  0  0
    3.5918    9.8269    0.0000 O   0  0  0  0  0  0  0  0  0  0  0  0
    3.6392    8.3276    0.0000 C   0  0  0  0  0  0  0  0  0  0  0  0
    2.3644    7.5370    0.0000 C   0  0  0  0  0  0  0  0  0  0  0  0
    2.4118    6.0377    0.0000 N   0  0  0  0  0  0  0  0  0  0  0  0
    1.1371    5.2471    0.0000 C   0  0  0  0  0  0  0  0  0  0  0  0
   -0.1850    5.9558    0.0000 S   0  0  0  0  0  0  0  0  0  0  0  0
    1.1844    3.7479    0.0000 N   0  0  0  0  0  0  0  0  0  0  0  0
   -0.0903    2.9573    0.0000 C   0  0  0  0  0  0  0  0  0  0  0  0
   -1.4124    3.6659    0.0000 O   0  0  0  0  0  0  0  0  0  0  0  0
   -0.0430    1.4580    0.0000 C   0  0  0  0  0  0  0  0  0  0  0  0
   -1.2820    0.7150    0.0000 C   0  0  0  0  0  0  0  0  0  0  0  0
   -1.2900   -0.7690    0.0000 C   0  0  0  0  0  0  0  0  0  0  0  0
    0.0430   -1.4580    0.0000 C   0  0  0  0  0  0  0  0  0  0  0  0
    0.0903   -2.9573    0.0000 C   0  0  0  0  0  0  0  0  0  0  0  0
    1.2820   -0.7150    0.0000 C   0  0  0  0  0  0  0  0  0  0  0  0
    1.2900    0.7690    0.0000 C   0  0  0  0  0  0  0  0  0  0  0  0
    6.0466   14.4066    0.0000 C   0  0  0  0  0  0  0  0  0  0  0  0
    7.3213   15.1972    0.0000 C   0  0  0  0  0  0  0  0  0  0  0  0
    8.6434   14.4886    0.0000 C   0  0  0  0  0  0  0  0  0  0  0  0
    9.9181   15.2792    0.0000 C   0  0  0  0  0  0  0  0  0  0  0  0
    9.8708   16.7785    0.0000 C   0  0  0  0  0  0  0  0  0  0  0  0
    8.5487   17.4871    0.0000 C   0  0  0  0  0  0  0  0  0  0  0  0
    7.2740   16.6965    0.0000 C   0  0  0  0  0  0  0  0  0  0  0  0
  1  2  1  0  0  0  0
  2  3  1  0  0  0  0
  3  4  1  0  0  0  0
  4  5  1  0  0  0  0
  5  6  1  0  0  0  0
  6  7  1  0  0  0  0
  7  8  1  0  0  0  0
  8  9  1  0  0  0  0
  9 10  2  0  0  0  0
  9 11  1  0  0  0  0
 11 12  1  0  0  0  0
 12 13  2  0  0  0  0
 12 14  1  0  0  0  0
 14 15  2  0  0  0  0
 15 16  1  0  0  0  0
 16 17  2  0  0  0  0
 17 18  1  0  0  0  0
 17 19  1  0  0  0  0
 19 20  2  0  0  0  0
 14 20  1  0  0  0  0
  2 21  1  0  0  0  0
 21 22  1  0  0  0  0
 22 23  2  0  0  0  0
 23 24  1  0  0  0  0
 24 25  2  0  0  0  0
 25 26  1  0  0  0  0
 26 27  2  0  0  0  0
 22 27  1  0  0  0  0
M  END
> <chemblId>
CHEMBL102142

> <bioactivity__type>
IC50

> <units>
nM

> <value>
77.0

$$$$
 stripped
BRStripMol11271514522D 0   0.00000     0.00000     0
This file has been stripped
 17 16  0  0  0  0              1 V2000 
    0.0000    0.0000    0.0000 C   0  0  0  0  0  0  0  0  0  0  0  0
    1.2990   -0.7500    0.0000 C   0  0  0  0  0  0  0  0  0  0  0  0
    2.5981   -0.0000    0.0000 C   0  0  0  0  0  0  0  0  0  0  0  0
    3.8971   -0.7500    0.0000 C   0  0  0  0  0  0  0  0  0  0  0  0
    5.1962   -0.0000    0.0000 C   0  0  0  0  0  0  0  0  0  0  0  0
    6.4952   -0.7500    0.0000 C   0  0  0  0  0  0  0  0  0  0  0  0
    7.7942   -0.0000    0.0000 C   0  0  0  0  0  0  0  0  0  0  0  0
    9.0933   -0.7500    0.0000 S   0  0  0  0  0  0  0  0  0  0  0  0
   10.3923   -0.0000    0.0000 C   0  0  0  0  0  0  0  0  0  0  0  0
   10.3923    1.5000    0.0000 O   0  0  0  0  0  0  0  0  0  0  0  0
   11.6913   -0.7500    0.0000 O   0  0  0  0  0  0  0  0  0  0  0  0
   12.9904   -0.0000    0.0000 C   0  0  0  0  0  0  0  0  0  0  0  0
   14.2894   -0.7500    0.0000 C   0  0  0  0  0  0  0  0  0  0  0  0
   15.5885   -0.0000    0.0000 N   0  3  0  0  0  0  0  0  0  0  0  0
   16.8875   -0.7500    0.0000 C   0  0  0  0  0  0  0  0  0  0  0  0
   16.5526    1.1491    0.0000 C   0  0  0  0  0  0  0  0  0  0  0  0
   14.6243    1.1491    0.0000 C   0  0  0  0  0  0  0  0  0  0  0  0
  1  2  1  0  0  0  0
  2  3  1  0  0  0  0
  3  4  1  0  0  0  0
  4  5  1  0  0  0  0
  5  6  1  0  0  0  0
  6  7  1  0  0  0  0
  7  8  1  0  0  0  0
  8  9  1  0  0  0  0
  9 10  2  0  0  0  0
  9 11  1  0  0  0  0
 11 12  1  0  0  0  0
 12 13  1  0  0  0  0
 13 14  1  0  0  0  0
 14 15  1  0  0  0  0
 14 16  1  0  0  0  0
 14 17  1  0  0  0  0
M  END
> <chemblId>
CHEMBL102226

> <bioactivity__type>
IC50

> <units>
nM

> <value>
275000.0

$$$$

  CDK     11271514522D 0   0.00000     0.00000     0

 11 10  0  0  0  0              1 V2000 
    0.0000    0.0000    0.0000 C   0  0  0  0  0  0  0  0  0  0  0  0
    1.2990   -0.7500    0.0000 C   0  0  0  0  0  0  0  0  0  0  0  0
    1.2990   -2.2500    0.0000 C   0  0  0  0  0  0  0  0  0  0  0  0
    2.5981   -0.0000    0.0000 O   0  0  0  0  0  0  0  0  0  0  0  0
    3.8971   -0.7500    0.0000 P   0  0  0  0  0  0  0  0  0  0  0  0
    2.9329   -1.8991    0.0000 O   0  0  0  0  0  0  0  0  0  0  0  0
    4.8613   -1.8991    0.0000 F   0  0  0  0  0  0  0  0  0  0  0  0
    5.1962   -0.0000    0.0000 O   0  0  0  0  0  0  0  0  0  0  0  0
    6.4952   -0.7500    0.0000 C   0  0  0  0  0  0  0  0  0  0  0  0
    7.7942   -0.0000    0.0000 C   0  0  0  0  0  0  0  0  0  0  0  0
    6.4952   -2.2500    0.0000 C   0  0  0  0  0  0  0  0  0  0  0  0
  1  2  1  0  0  0  0
  2  3  1  0  0  0  0
  2  4  1  0  0  0  0
  4  5  1  0  0  0  0
  5  6  2  0  0  0  0
  5  7  1  0  0  0  0
  5  8  1  0  0  0  0
  8  9  1  0  0  0  0
  9 10  1  0  0  0  0
  9 11  1  0  0  0  0
M  END
> <chemblId>
CHEMBL1025

> <bioactivity__type>
IC50

> <units>
nM

> <value>
120.0

$$$$
 stripped
BRStripMol11271514522D 0   0.00000     0.00000     0
This file has been stripped
 18 18  0  0  0  0              1 V2000 
   -1.6240    3.1880    0.0000 C   0  0  0  0  0  0  0  0  0  0  0  0
   -0.3250    2.4380    0.0000 C   0  0  0  0  0  0  0  0  0  0  0  0
   -0.3250    0.9380    0.0000 C   0  0  0  0  0  0  0  0  0  0  0  0
   -1.6240    0.1880    0.0000 C   0  0  0  0  0  0  0  0  0  0  0  0
   -1.6240   -1.3130    0.0000 C   0  0  0  0  0  0  0  0  0  0  0  0
   -0.3250   -2.0630    0.0000 C   0  0  0  0  0  0  0  0  0  0  0  0
    0.9740   -1.3130    0.0000 C   0  0  0  0  0  0  0  0  0  0  0  0
    0.9740    0.1880    0.0000 C   0  0  0  0  0  0  0  0  0  0  0  0
    2.2730    0.9380    0.0000 S   0  0  0  0  0  0  0  0  0  0  0  0
    3.5721    0.1880    0.0000 C   0  0  0  0  0  0  0  0  0  0  0  0
    3.5721   -1.3120    0.0000 O   0  0  0  0  0  0  0  0  0  0  0  0
    4.8711    0.9380    0.0000 O   0  0  0  0  0  0  0  0  0  0  0  0
    6.1702    0.1880    0.0000 C   0  0  0  0  0  0  0  0  0  0  0  0
    7.4692    0.9380    0.0000 C   0  0  0  0  0  0  0  0  0  0  0  0
    8.7682    0.1880    0.0000 N   0  3  0  0  0  0  0  0  0  0  0  0
   10.0673    0.9379    0.0000 C   0  0  0  0  0  0  0  0  0  0  0  0
    7.8040   -0.9611    0.0000 C   0  0  0  0  0  0  0  0  0  0  0  0
    9.7324   -0.9611    0.0000 C   0  0  0  0  0  0  0  0  0  0  0  0
  1  2  1  0  0  0  0
  2  3  1  0  0  0  0
  3  4  2  0  0  0  0
  4  5  1  0  0  0  0
  5  6  2  0  0  0  0
  6  7  1  0  0  0  0
  7  8  2  0  0  0  0
  3  8  1  0  0  0  0
  8  9  1  0  0  0  0
  9 10  1  0  0  0  0
 10 11  2  0  0  0  0
 10 12  1  0  0  0  0
 12 13  1  0  0  0  0
 13 14  1  0  0  0  0
 14 15  1  0  0  0  0
 15 16  1  0  0  0  0
 15 17  1  0  0  0  0
 15 18  1  0  0  0  0
M  END
> <chemblId>
CHEMBL103153

> <bioactivity__type>
IC50

> <units>
nM

> <value>
50000.0

$$$$
 stripped
BRStripMol11271514522D 0   0.00000     0.00000     0
This file has been stripped
 15 14  0  0  0  0              1 V2000 
    0.0000    0.0000    0.0000 C   0  0  0  0  0  0  0  0  0  0  0  0
    1.2990   -0.7500    0.0000 C   0  0  0  0  0  0  0  0  0  0  0  0
    2.5981   -0.0000    0.0000 C   0  0  0  0  0  0  0  0  0  0  0  0
    3.8971   -0.7500    0.0000 C   0  0  0  0  0  0  0  0  0  0  0  0
    5.1962   -0.0000    0.0000 C   0  0  0  0  0  0  0  0  0  0  0  0
    6.4952   -0.7500    0.0000 S   0  0  0  0  0  0  0  0  0  0  0  0
    7.7942   -0.0000    0.0000 C   0  0  0  0  0  0  0  0  0  0  0  0
    7.7942    1.5000    0.0000 O   0  0  0  0  0  0  0  0  0  0  0  0
    9.0933   -0.7500    0.0000 O   0  0  0  0  0  0  0  0  0  0  0  0
   10.3923   -0.0000    0.0000 C   0  0  0  0  0  0  0  0  0  0  0  0
   11.6913   -0.7500    0.0000 C   0  0  0  0  0  0  0  0  0  0  0  0
   12.9904   -0.0000    0.0000 N   0  3  0  0  0  0  0  0  0  0  0  0
   14.2894   -0.7500    0.0000 C   0  0  0  0  0  0  0  0  0  0  0  0
   13.9546    1.1491    0.0000 C   0  0  0  0  0  0  0  0  0  0  0  0
   12.0262    1.1491    0.0000 C   0  0  0  0  0  0  0  0  0  0  0  0
  1  2  1  0  0  0  0
  2  3  1  0  0  0  0
  3  4  1  0  0  0  0
  4  5  1  0  0  0  0
  5  6  1  0  0  0  0
  6  7  1  0  0  0  0
  7  8  2  0  0  0  0
  7  9  1  0  0  0  0
  9 10  1  0  0  0  0
 10 11  1  0  0  0  0
 11 12  1  0  0  0  0
 12 13  1  0  0  0  0
 12 14  1  0  0  0  0
 12 15  1  0  0  0  0
M  END
> <chemblId>
CHEMBL103873

> <bioactivity__type>
IC50

> <units>
nM

> <value>
25400.0

$$$$
 stripped
BRStripMol11271514522D 0   0.00000     0.00000     0
This file has been stripped
 15 14  0  0  0  0              1 V2000 
    0.0000    0.0000    0.0000 C   0  0  0  0  0  0  0  0  0  0  0  0
    1.2990   -0.7500    0.0000 C   0  0  0  0  0  0  0  0  0  0  0  0
    2.5981   -0.0000    0.0000 C   0  0  0  0  0  0  0  0  0  0  0  0
    3.5623    1.1491    0.0000 C   0  0  0  0  0  0  0  0  0  0  0  0
    1.6339    1.1491    0.0000 C   0  0  0  0  0  0  0  0  0  0  0  0
    3.8971   -0.7500    0.0000 S   0  0  0  0  0  0  0  0  0  0  0  0
    5.1962   -0.0000    0.0000 C   0  0  0  0  0  0  0  0  0  0  0  0
    5.1962    1.5000    0.0000 O   0  0  0  0  0  0  0  0  0  0  0  0
    6.4952   -0.7500    0.0000 O   0  0  0  0  0  0  0  0  0  0  0  0
    7.7942   -0.0000    0.0000 C   0  0  0  0  0  0  0  0  0  0  0  0
    9.0933   -0.7500    0.0000 C   0  0  0  0  0  0  0  0  0  0  0  0
   10.3923   -0.0000    0.0000 N   0  3  0  0  0  0  0  0  0  0  0  0
   11.6913   -0.7500    0.0000 C   0  0  0  0  0  0  0  0  0  0  0  0
   11.3565    1.1491    0.0000 C   0  0  0  0  0  0  0  0  0  0  0  0
    9.4281    1.1491    0.0000 C   0  0  0  0  0  0  0  0  0  0  0  0
  1  2  1  0  0  0  0
  2  3  1  0  0  0  0
  3  4  1  0  0  0  0
  3  5  1  0  0  0  0
  3  6  1  0  0  0  0
  6  7  1  0  0  0  0
  7  8  2  0  0  0  0
  7  9  1  0  0  0  0
  9 10  1  0  0  0  0
 10 11  1  0  0  0  0
 11 12  1  0  0  0  0
 12 13  1  0  0  0  0
 12 14  1  0  0  0  0
 12 15  1  0  0  0  0
M  END
> <chemblId>
CHEMBL103890

> <bioactivity__type>
IC50

> <units>
nM

> <value>
40000.0

$$$$
 stripped
BRStripMol11271514522D 0   0.00000     0.00000     0
This file has been stripped
 18 18  0  0  0  0              1 V2000 
    2.6000    2.9937    0.0000 C   0  0  0  0  0  0  0  0  0  0  0  0
    2.5974    1.4937    0.0000 C   0  0  0  0  0  0  0  0  0  0  0  0
    1.2970    0.7460    0.0000 C   0  0  0  0  0  0  0  0  0  0  0  0
    0.0000    1.5010    0.0000 C   0  0  0  0  0  0  0  0  0  0  0  0
   -1.3030    0.7460    0.0000 C   0  0  0  0  0  0  0  0  0  0  0  0
   -1.3030   -0.7500    0.0000 C   0  0  0  0  0  0  0  0  0  0  0  0
   -2.6011   -1.5016    0.0000 S   0  0  0  0  0  0  0  0  0  0  0  0
   -2.5993   -3.0016    0.0000 C   0  0  0  0  0  0  0  0  0  0  0  0
   -1.2993   -3.7500    0.0000 O   0  0  0  0  0  0  0  0  0  0  0  0
   -3.8974   -3.7532    0.0000 O   0  0  0  0  0  0  0  0  0  0  0  0
   -3.8955   -5.2532    0.0000 C   0  0  0  0  0  0  0  0  0  0  0  0
   -5.1936   -6.0048    0.0000 C   0  0  0  0  0  0  0  0  0  0  0  0
   -5.1918   -7.5048    0.0000 N   0  3  0  0  0  0  0  0  0  0  0  0
   -6.4899   -8.2564    0.0000 C   0  0  0  0  0  0  0  0  0  0  0  0
   -4.6770   -8.9137    0.0000 C   0  0  0  0  0  0  0  0  0  0  0  0
   -3.7149   -7.2425    0.0000 C   0  0  0  0  0  0  0  0  0  0  0  0
    0.0000   -1.4980    0.0000 C   0  0  0  0  0  0  0  0  0  0  0  0
    1.2970   -0.7500    0.0000 C   0  0  0  0  0  0  0  0  0  0  0  0
  1  2  1  0  0  0  0
  2  3  1  0  0  0  0
  3  4  2  0  0  0  0
  4  5  1  0  0  0  0
  5  6  2  0  0  0  0
  6  7  1  0  0  0  0
  7  8  1  0  0  0  0
  8  9  2  0  0  0  0
  8 10  1  0  0  0  0
 10 11  1  0  0  0  0
 11 12  1  0  0  0  0
 12 13  1  0  0  0  0
 13 14  1  0  0  0  0
 13 15  1  0  0  0  0
 13 16  1  0  0  0  0
  6 17  1  0  0  0  0
 17 18  2  0  0  0  0
  3 18  1  0  0  0  0
M  END
> <chemblId>
CHEMBL103959

> <bioactivity__type>
IC50

> <units>
nM

> <value>
275000.0

$$$$

  CDK     11271514522D 0   0.00000     0.00000     0

 25 28  0  0  0  0              1 V2000 
    0.0009    5.3140    0.0000 Cl  0  0  0  0  0  0  0  0  0  0  0  0
   -1.2983    4.5643    0.0000 C   0  0  0  0  0  0  0  0  0  0  0  0
   -2.5972    5.3145    0.0000 C   0  0  0  0  0  0  0  0  0  0  0  0
   -3.8964    4.5648    0.0000 C   0  0  0  0  0  0  0  0  0  0  0  0
   -3.8967    3.0648    0.0000 C   0  0  0  0  0  0  0  0  0  0  0  0
   -2.5978    2.3145    0.0000 C   0  0  0  0  0  0  0  0  0  0  0  0
   -1.2986    3.0643    0.0000 C   0  0  0  0  0  0  0  0  0  0  0  0
    0.0003    2.3140    0.0000 C   0  0  0  0  0  0  0  0  0  0  0  0
    1.4775    2.0532    0.0000 C   0  0  0  0  0  0  0  0  0  0  0  0
    1.9902    0.6436    0.0000 C   0  0  0  0  0  0  0  0  0  0  0  0
    3.4674    0.3828    0.0000 C   0  0  0  0  0  0  0  0  0  0  0  0
    4.4318    1.5317    0.0000 C   0  0  0  0  0  0  0  0  0  0  0  0
    3.9190    2.9414    0.0000 C   0  0  0  0  0  0  0  0  0  0  0  0
    2.4419    3.2021    0.0000 C   0  0  0  0  0  0  0  0  0  0  0  0
    0.5136    3.7234    0.0000 C   0  0  0  0  0  0  0  0  0  0  0  0
    1.9909    3.9836    0.0000 C   0  0  0  0  0  0  0  0  0  0  0  0
    2.5042    5.3931    0.0000 C   0  0  0  0  0  0  0  0  0  0  0  0
    1.5402    6.5423    0.0000 C   0  0  0  0  0  0  0  0  0  0  0  0
    0.0630    6.2821    0.0000 C   0  0  0  0  0  0  0  0  0  0  0  0
   -0.4504    4.8727    0.0000 C   0  0  0  0  0  0  0  0  0  0  0  0
    0.0000    0.8140    0.0000 N   0  0  0  0  0  0  0  0  0  0  0  0
   -1.2140   -0.0680    0.0000 C   0  0  0  0  0  0  0  0  0  0  0  0
   -0.7500   -1.4950    0.0000 C   0  0  0  0  0  0  0  0  0  0  0  0
    0.7500   -1.4950    0.0000 N   0  0  0  0  0  0  0  0  0  0  0  0
    1.2130   -0.0680    0.0000 C   0  0  0  0  0  0  0  0  0  0  0  0
  1  2  1  0  0  0  0
  2  3  2  0  0  0  0
  3  4  1  0  0  0  0
  4  5  2  0  0  0  0
  5  6  1  0  0  0  0
  6  7  2  0  0  0  0
  2  7  1  0  0  0  0
  7  8  1  0  0  0  0
  8  9  1  0  0  0  0
  9 10  2  0  0  0  0
 10 11  1  0  0  0  0
 11 12  2  0  0  0  0
 12 13  1  0  0  0  0
 13 14  2  0  0  0  0
  9 14  1  0  0  0  0
  8 15  1  0  0  0  0
 15 16  2  0  0  0  0
 16 17  1  0  0  0  0
 17 18  2  0  0  0  0
 18 19  1  0  0  0  0
 19 20  2  0  0  0  0
 15 20  1  0  0  0  0
  8 21  1  0  0  0  0
 21 22  1  0  0  0  0
 22 23  2  0  0  0  0
 23 24  1  0  0  0  0
 24 25  2  0  0  0  0
 21 25  1  0  0  0  0
M  END
> <chemblId>
CHEMBL104

> <bioactivity__type>
IC50

> <units>
nM

> <value>
19410.0

$$$$

  CDK     11271514522D 0   0.00000     0.00000     0

 24 25  0  0  0  0              1 V2000 
    5.1819   -0.0105    0.0000 C   0  0  0  0  0  0  0  0  0  0  0  0
    3.7552   -0.4737    0.0000 N   0  0  0  0  0  0  0  0  0  0  0  0
    3.4430   -1.9408    0.0000 C   0  0  0  0  0  0  0  0  0  0  0  0
    2.6407    0.5302    0.0000 C   0  0  0  0  0  0  0  0  0  0  0  0
    1.2140    0.0670    0.0000 C   0  0  0  0  0  0  0  0  0  0  0  0
    0.0000    0.9490    0.0000 O   0  0  0  0  0  0  0  0  0  0  0  0
   -1.2140    0.0670    0.0000 C   0  0  0  0  0  0  0  0  0  0  0  0
   -2.6407    0.5302    0.0000 C   0  0  0  0  0  0  0  0  0  0  0  0
   -3.7552   -0.4737    0.0000 S   0  0  0  0  0  0  0  0  0  0  0  0
   -5.1819   -0.0105    0.0000 C   0  0  0  0  0  0  0  0  0  0  0  0
   -6.2964   -1.0144    0.0000 C   0  0  0  0  0  0  0  0  0  0  0  0
   -7.7231   -0.5511    0.0000 N   0  0  0  0  0  0  0  0  0  0  0  0
   -8.8376   -1.5551    0.0000 C   0  0  0  0  0  0  0  0  0  0  0  0
  -10.2643   -1.0918    0.0000 C   0  0  0  0  0  0  0  0  0  0  0  0
  -11.3788   -2.0958    0.0000 C   0  0  0  0  0  0  0  0  0  0  0  0
  -11.0666   -3.5629    0.0000 C   0  0  0  0  0  0  0  0  0  0  0  0
  -12.1811   -4.5668    0.0000 F   0  0  0  0  0  0  0  0  0  0  0  0
   -9.6399   -4.0262    0.0000 C   0  0  0  0  0  0  0  0  0  0  0  0
   -8.5254   -3.0222    0.0000 C   0  0  0  0  0  0  0  0  0  0  0  0
   -7.0987   -3.4855    0.0000 N   0  3  0  0  0  0  0  0  0  0  0  0
   -6.7866   -4.9526    0.0000 O   0  0  0  0  0  0  0  0  0  0  0  0
   -5.9842   -2.4815    0.0000 O   0  5  0  0  0  0  0  0  0  0  0  0
   -0.7500   -1.3590    0.0000 C   0  0  0  0  0  0  0  0  0  0  0  0
    0.7500   -1.3590    0.0000 C   0  0  0  0  0  0  0  0  0  0  0  0
  1  2  1  0  0  0  0
  2  3  1  0  0  0  0
  2  4  1  0  0  0  0
  4  5  1  0  0  0  0
  5  6  1  0  0  0  0
  6  7  1  0  0  0  0
  7  8  1  0  0  0  0
  8  9  1  0  0  0  0
  9 10  1  0  0  0  0
 10 11  1  0  0  0  0
 11 12  1  0  0  0  0
 12 13  1  0  0  0  0
 13 14  2  0  0  0  0
 14 15  1  0  0  0  0
 15 16  2  0  0  0  0
 16 17  1  0  0  0  0
 16 18  1  0  0  0  0
 18 19  2  0  0  0  0
 13 19  1  0  0  0  0
 19 20  1  0  0  0  0
 20 21  2  0  0  0  0
 20 22  1  0  0  0  0
  7 23  2  0  0  0  0
 23 24  1  0  0  0  0
  5 24  2  0  0  0  0
M  END
> <chemblId>
CHEMBL104355

> <bioactivity__type>
IC50

> <units>
nM

> <value>
650.0

$$$$
 stripped stripped
BRStripMol11271514522D 0   0.00000     0.00000     0
This file has been stripped
 32 35  0  0  0  0              1 V2000 
    5.1961   -9.7500    0.0000 C   0  0  0  0  0  0  0  0  0  0  0  0
    5.1961   -8.2500    0.0000 C   0  0  0  0  0  0  0  0  0  0  0  0
    3.8971   -7.5000    0.0000 C   0  0  0  0  0  0  0  0  0  0  0  0
    3.8971   -6.0000    0.0000 C   0  0  0  0  0  0  0  0  0  0  0  0
    2.5980   -5.2500    0.0000 C   0  0  0  0  0  0  0  0  0  0  0  0
    2.5980   -3.7500    0.0000 C   0  0  0  0  0  0  0  0  0  0  0  0
    1.2990   -3.0000    0.0000 C   0  0  0  0  0  0  0  0  0  0  0  0
    1.2990   -1.5000    0.0000 N   0  3  0  0  0  0  0  0  0  0  0  0
    2.5980   -0.7500    0.0000 C   0  0  0  0  0  0  0  0  0  0  0  0
    2.5980    0.7500    0.0000 C   0  0  0  0  0  0  0  0  0  0  0  0
    1.2990    1.5000    0.0000 C   0  0  0  0  0  0  0  0  0  0  0  0
   -0.0000    0.7500    0.0000 C   0  0  0  0  0  0  0  0  0  0  0  0
   -1.2990    1.5000    0.0000 C   0  0  0  0  0  0  0  0  0  0  0  0
   -2.5980    0.7500    0.0000 C   0  0  0  0  0  0  0  0  0  0  0  0
   -2.5980   -0.7500    0.0000 C   0  0  0  0  0  0  0  0  0  0  0  0
   -1.2990   -1.5000    0.0000 C   0  0  0  0  0  0  0  0  0  0  0  0
   -0.0000   -0.7500    0.0000 C   0  0  0  0  0  0  0  0  0  0  0  0
    6.4952  -10.5000    0.0000 C   0  0  0  0  0  0  0  0  0  0  0  0
    6.4952  -12.0000    0.0000 C   0  0  0  0  0  0  0  0  0  0  0  0
    7.7942  -12.7500    0.0000 C   0  0  0  0  0  0  0  0  0  0  0  0
    7.7942  -14.2500    0.0000 C   0  0  0  0  0  0  0  0  0  0  0  0
    9.0932  -15.0000    0.0000 C   0  0  0  0  0  0  0  0  0  0  0  0
    9.0932  -16.5000    0.0000 N   0  3  0  0  0  0  0  0  0  0  0  0
   10.3923  -17.2500    0.0000 C   0  0  0  0  0  0  0  0  0  0  0  0
   10.3923  -18.7500    0.0000 C   0  0  0  0  0  0  0  0  0  0  0  0
    9.0932  -19.5000    0.0000 C   0  0  0  0  0  0  0  0  0  0  0  0
    7.7942  -18.7500    0.0000 C   0  0  0  0  0  0  0  0  0  0  0  0
    6.4952  -19.5000    0.0000 C   0  0  0  0  0  0  0  0  0  0  0  0
    5.1961  -18.7500    0.0000 C   0  0  0  0  0  0  0  0  0  0  0  0
    5.1961  -17.2500    0.0000 C   0  0  0  0  0  0  0  0  0  0  0  0
    6.4952  -16.5000    0.0000 C   0  0  0  0  0  0  0  0  0  0  0  0
    7.7942  -17.2500    0.0000 C   0  0  0  0  0  0  0  0  0  0  0  0
  1  2  1  0  0  0  0
  2  3  1  0  0  0  0
  3  4  1  0  0  0  0
  4  5  1  0  0  0  0
  5  6  1  0  0  0  0
  6  7  1  0  0  0  0
  7  8  1  0  0  0  0
  8  9  2  0  0  0  0
  9 10  1  0  0  0  0
 10 11  2  0  0  0  0
 11 12  1  0  0  0  0
 12 13  2  0  0  0  0
 13 14  1  0  0  0  0
 14 15  2  0  0  0  0
 15 16  1  0  0  0  0
 16 17  2  0  0  0  0
  8 17  1  0  0  0  0
 12 17  1  0  0  0  0
  1 18  1  0  0  0  0
 18 19  1  0  0  0  0
 19 20  1  0  0  0  0
 20 21  1  0  0  0  0
 21 22  1  0  0  0  0
 22 23  1  0  0  0  0
 23 24  2  0  0  0  0
 24 25  1  0  0  0  0
 25 26  2  0  0  0  0
 26 27  1  0  0  0  0
 27 28  2  0  0  0  0
 28 29  1  0  0  0  0
 29 30  2  0  0  0  0
 30 31  1  0  0  0  0
 31 32  2  0  0  0  0
 23 32  1  0  0  0  0
 27 32  1  0  0  0  0
M  END
> <chemblId>
CHEMBL104387

> <bioactivity__type>
IC50

> <units>
nM

> <value>
20.0

$$$$
 stripped stripped
BRStripMol11271514522D 0   0.00000     0.00000     0
This file has been stripped
 29 32  0  0  0  0              1 V2000 
    9.0932   -1.5000    0.0000 C   0  0  0  0  0  0  0  0  0  0  0  0
    7.7942   -0.7500    0.0000 C   0  0  0  0  0  0  0  0  0  0  0  0
    6.4951   -1.5000    0.0000 C   0  0  0  0  0  0  0  0  0  0  0  0
    5.1961   -0.7500    0.0000 C   0  0  0  0  0  0  0  0  0  0  0  0
    3.8970   -1.5000    0.0000 C   0  0  0  0  0  0  0  0  0  0  0  0
    2.5980   -0.7500    0.0000 N   0  3  0  0  0  0  0  0  0  0  0  0
    2.5980    0.7500    0.0000 C   0  0  0  0  0  0  0  0  0  0  0  0
    1.2990    1.5000    0.0000 C   0  0  0  0  0  0  0  0  0  0  0  0
    0.0000    0.7500    0.0000 C   0  0  0  0  0  0  0  0  0  0  0  0
   -1.2990    1.5000    0.0000 C   0  0  0  0  0  0  0  0  0  0  0  0
   -2.5980    0.7500    0.0000 C   0  0  0  0  0  0  0  0  0  0  0  0
   -2.5980   -0.7500    0.0000 C   0  0  0  0  0  0  0  0  0  0  0  0
   -1.2990   -1.5000    0.0000 C   0  0  0  0  0  0  0  0  0  0  0  0
    0.0000   -0.7500    0.0000 C   0  0  0  0  0  0  0  0  0  0  0  0
    1.2990   -1.5000    0.0000 C   0  0  0  0  0  0  0  0  0  0  0  0
   10.3922   -0.7500    0.0000 C   0  0  0  0  0  0  0  0  0  0  0  0
   11.6913   -1.4999    0.0000 C   0  0  0  0  0  0  0  0  0  0  0  0
   12.9903   -0.7499    0.0000 C   0  0  0  0  0  0  0  0  0  0  0  0
   14.2893   -1.4999    0.0000 C   0  0  0  0  0  0  0  0  0  0  0  0
   15.5884   -0.7499    0.0000 N   0  3  0  0  0  0  0  0  0  0  0  0
   15.5884    0.7501    0.0000 C   0  0  0  0  0  0  0  0  0  0  0  0
   16.8874    1.5001    0.0000 C   0  0  0  0  0  0  0  0  0  0  0  0
   18.1864    0.7501    0.0000 C   0  0  0  0  0  0  0  0  0  0  0  0
   19.4855    1.5001    0.0000 C   0  0  0  0  0  0  0  0  0  0  0  0
   20.7845    0.7501    0.0000 C   0  0  0  0  0  0  0  0  0  0  0  0
   20.7845   -0.7499    0.0000 C   0  0  0  0  0  0  0  0  0  0  0  0
   19.4855   -1.4999    0.0000 C   0  0  0  0  0  0  0  0  0  0  0  0
   18.1865   -0.7499    0.0000 C   0  0  0  0  0  0  0  0  0  0  0  0
   16.8874   -1.4999    0.0000 C   0  0  0  0  0  0  0  0  0  0  0  0
  1  2  1  0  0  0  0
  2  3  1  0  0  0  0
  3  4  1  0  0  0  0
  4  5  1  0  0  0  0
  5  6  1  0  0  0  0
  6  7  2  0  0  0  0
  7  8  1  0  0  0  0
  8  9  2  0  0  0  0
  9 10  1  0  0  0  0
 10 11  2  0  0  0  0
 11 12  1  0  0  0  0
 12 13  2  0  0  0  0
 13 14  1  0  0  0  0
  9 14  1  0  0  0  0
 14 15  2  0  0  0  0
  6 15  1  0  0  0  0
  1 16  1  0  0  0  0
 16 17  1  0  0  0  0
 17 18  1  0  0  0  0
 18 19  1  0  0  0  0
 19 20  1  0  0  0  0
 20 21  2  0  0  0  0
 21 22  1  0  0  0  0
 22 23  2  0  0  0  0
 23 24  1  0  0  0  0
 24 25  2  0  0  0  0
 25 26  1  0  0  0  0
 26 27  2  0  0  0  0
 27 28  1  0  0  0  0
 23 28  1  0  0  0  0
 28 29  2  0  0  0  0
 20 29  1  0  0  0  0
M  END
> <chemblId>
CHEMBL104553

> <bioactivity__type>
IC50

> <units>
nM

> <value>
40.0

$$$$
 stripped stripped
BRStripMol11271514522D 0   0.00000     0.00000     0
This file has been stripped
 31 34  0  0  0  0              1 V2000 
   10.3922   -0.7500    0.0000 C   0  0  0  0  0  0  0  0  0  0  0  0
    9.0932   -1.5000    0.0000 C   0  0  0  0  0  0  0  0  0  0  0  0
    7.7942   -0.7500    0.0000 C   0  0  0  0  0  0  0  0  0  0  0  0
    6.4951   -1.5000    0.0000 C   0  0  0  0  0  0  0  0  0  0  0  0
    5.1961   -0.7500    0.0000 C   0  0  0  0  0  0  0  0  0  0  0  0
    3.8970   -1.5000    0.0000 C   0  0  0  0  0  0  0  0  0  0  0  0
    2.5980   -0.7500    0.0000 N   0  3  0  0  0  0  0  0  0  0  0  0
    2.5980    0.7500    0.0000 C   0  0  0  0  0  0  0  0  0  0  0  0
    1.2990    1.5000    0.0000 C   0  0  0  0  0  0  0  0  0  0  0  0
    0.0000    0.7500    0.0000 C   0  0  0  0  0  0  0  0  0  0  0  0
   -1.2990    1.5000    0.0000 C   0  0  0  0  0  0  0  0  0  0  0  0
   -2.5980    0.7500    0.0000 C   0  0  0  0  0  0  0  0  0  0  0  0
   -2.5980   -0.7500    0.0000 C   0  0  0  0  0  0  0  0  0  0  0  0
   -1.2990   -1.5000    0.0000 C   0  0  0  0  0  0  0  0  0  0  0  0
    0.0000   -0.7500    0.0000 C   0  0  0  0  0  0  0  0  0  0  0  0
    1.2990   -1.5000    0.0000 C   0  0  0  0  0  0  0  0  0  0  0  0
   11.6913   -1.4999    0.0000 C   0  0  0  0  0  0  0  0  0  0  0  0
   12.9903   -0.7499    0.0000 C   0  0  0  0  0  0  0  0  0  0  0  0
   14.2893   -1.4999    0.0000 C   0  0  0  0  0  0  0  0  0  0  0  0
   15.5884   -0.7499    0.0000 C   0  0  0  0  0  0  0  0  0  0  0  0
   16.8874   -1.4999    0.0000 C   0  0  0  0  0  0  0  0  0  0  0  0
   18.1865   -0.7499    0.0000 N   0  3  0  0  0  0  0  0  0  0  0  0
   18.1864    0.7501    0.0000 C   0  0  0  0  0  0  0  0  0  0  0  0
   19.4855    1.5001    0.0000 C   0  0  0  0  0  0  0  0  0  0  0  0
   20.7845    0.7501    0.0000 C   0  0  0  0  0  0  0  0  0  0  0  0
   22.0836    1.5001    0.0000 C   0  0  0  0  0  0  0  0  0  0  0  0
   23.3826    0.7501    0.0000 C   0  0  0  0  0  0  0  0  0  0  0  0
   23.3826   -0.7499    0.0000 C   0  0  0  0  0  0  0  0  0  0  0  0
   22.0836   -1.4999    0.0000 C   0  0  0  0  0  0  0  0  0  0  0  0
   20.7845   -0.7499    0.0000 C   0  0  0  0  0  0  0  0  0  0  0  0
   19.4855   -1.4999    0.0000 C   0  0  0  0  0  0  0  0  0  0  0  0
  1  2  1  0  0  0  0
  2  3  1  0  0  0  0
  3  4  1  0  0  0  0
  4  5  1  0  0  0  0
  5  6  1  0  0  0  0
  6  7  1  0  0  0  0
  7  8  2  0  0  0  0
  8  9  1  0  0  0  0
  9 10  2  0  0  0  0
 10 11  1  0  0  0  0
 11 12  2  0  0  0  0
 12 13  1  0  0  0  0
 13 14  2  0  0  0  0
 14 15  1  0  0  0  0
 10 15  1  0  0  0  0
 15 16  2  0  0  0  0
  7 16  1  0  0  0  0
  1 17  1  0  0  0  0
 17 18  1  0  0  0  0
 18 19  1  0  0  0  0
 19 20  1  0  0  0  0
 20 21  1  0  0  0  0
 21 22  1  0  0  0  0
 22 23  2  0  0  0  0
 23 24  1  0  0  0  0
 24 25  2  0  0  0  0
 25 26  1  0  0  0  0
 26 27  2  0  0  0  0
 27 28  1  0  0  0  0
 28 29  2  0  0  0  0
 29 30  1  0  0  0  0
 25 30  1  0  0  0  0
 30 31  2  0  0  0  0
 22 31  1  0  0  0  0
M  END
> <chemblId>
CHEMBL104613

> <bioactivity__type>
IC50

> <units>
nM

> <value>
100.0

$$$$

  CDK     11271514522D 0   0.00000     0.00000     0

 27 28  0  0  0  0              1 V2000 
    5.1819   -0.0105    0.0000 C   0  0  0  0  0  0  0  0  0  0  0  0
    3.7552   -0.4737    0.0000 N   0  0  0  0  0  0  0  0  0  0  0  0
    3.4430   -1.9408    0.0000 C   0  0  0  0  0  0  0  0  0  0  0  0
    2.6407    0.5302    0.0000 C   0  0  0  0  0  0  0  0  0  0  0  0
    1.2140    0.0670    0.0000 C   0  0  0  0  0  0  0  0  0  0  0  0
    0.0000    0.9490    0.0000 O   0  0  0  0  0  0  0  0  0  0  0  0
   -1.2140    0.0670    0.0000 C   0  0  0  0  0  0  0  0  0  0  0  0
   -2.6407    0.5302    0.0000 C   0  0  0  0  0  0  0  0  0  0  0  0
   -3.7552   -0.4737    0.0000 S   0  0  0  0  0  0  0  0  0  0  0  0
   -5.1819   -0.0105    0.0000 C   0  0  0  0  0  0  0  0  0  0  0  0
   -6.2964   -1.0144    0.0000 C   0  0  0  0  0  0  0  0  0  0  0  0
   -7.7231   -0.5511    0.0000 N   0  0  0  0  0  0  0  0  0  0  0  0
   -8.8376   -1.5551    0.0000 C   0  0  0  0  0  0  0  0  0  0  0  0
  -10.2643   -1.0918    0.0000 C   0  0  0  0  0  0  0  0  0  0  0  0
  -11.3788   -2.0958    0.0000 C   0  0  0  0  0  0  0  0  0  0  0  0
  -12.8054   -1.6325    0.0000 F   0  0  0  0  0  0  0  0  0  0  0  0
  -11.0666   -3.5629    0.0000 C   0  0  0  0  0  0  0  0  0  0  0  0
   -9.6399   -4.0262    0.0000 C   0  0  0  0  0  0  0  0  0  0  0  0
   -8.5254   -3.0222    0.0000 C   0  0  0  0  0  0  0  0  0  0  0  0
   -7.0987   -3.4855    0.0000 N   0  3  0  0  0  0  0  0  0  0  0  0
   -6.7866   -4.9526    0.0000 O   0  0  0  0  0  0  0  0  0  0  0  0
   -5.9842   -2.4815    0.0000 O   0  5  0  0  0  0  0  0  0  0  0  0
  -12.1811   -4.5668    0.0000 N   0  3  0  0  0  0  0  0  0  0  0  0
  -13.6078   -4.1036    0.0000 O   0  0  0  0  0  0  0  0  0  0  0  0
  -11.8689   -6.0340    0.0000 O   0  5  0  0  0  0  0  0  0  0  0  0
   -0.7500   -1.3590    0.0000 C   0  0  0  0  0  0  0  0  0  0  0  0
    0.7500   -1.3590    0.0000 C   0  0  0  0  0  0  0  0  0  0  0  0
  1  2  1  0  0  0  0
  2  3  1  0  0  0  0
  2  4  1  0  0  0  0
  4  5  1  0  0  0  0
  5  6  1  0  0  0  0
  6  7  1  0  0  0  0
  7  8  1  0  0  0  0
  8  9  1  0  0  0  0
  9 10  1  0  0  0  0
 10 11  1  0  0  0  0
 11 12  1  0  0  0  0
 12 13  1  0  0  0  0
 13 14  2  0  0  0  0
 14 15  1  0  0  0  0
 15 16  1  0  0  0  0
 15 17  2  0  0  0  0
 17 18  1  0  0  0  0
 18 19  2  0  0  0  0
 13 19  1  0  0  0  0
 19 20  1  0  0  0  0
 20 21  2  0  0  0  0
 20 22  1  0  0  0  0
 17 23  1  0  0  0  0
 23 24  2  0  0  0  0
 23 25  1  0  0  0  0
  7 26  2  0  0  0  0
 26 27  1  0  0  0  0
  5 27  2  0  0  0  0
M  END
> <chemblId>
CHEMBL104681

> <bioactivity__type>
IC50

> <units>
nM

> <value>
120.0

$$$$
 stripped stripped
BRStripMol11271514522D 0   0.00000     0.00000     0
This file has been stripped
 29 32  0  0  0  0              1 V2000 
    3.8971   -7.5000    0.0000 C   0  0  0  0  0  0  0  0  0  0  0  0
    3.8971   -6.0000    0.0000 C   0  0  0  0  0  0  0  0  0  0  0  0
    2.5980   -5.2500    0.0000 C   0  0  0  0  0  0  0  0  0  0  0  0
    2.5980   -3.7500    0.0000 C   0  0  0  0  0  0  0  0  0  0  0  0
    1.2990   -3.0000    0.0000 C   0  0  0  0  0  0  0  0  0  0  0  0
    1.2990   -1.5000    0.0000 N   0  3  0  0  0  0  0  0  0  0  0  0
    2.5980   -0.7500    0.0000 C   0  0  0  0  0  0  0  0  0  0  0  0
    2.5980    0.7500    0.0000 C   0  0  0  0  0  0  0  0  0  0  0  0
    1.2990    1.5000    0.0000 C   0  0  0  0  0  0  0  0  0  0  0  0
   -0.0000    0.7500    0.0000 C   0  0  0  0  0  0  0  0  0  0  0  0
   -1.2990    1.5000    0.0000 C   0  0  0  0  0  0  0  0  0  0  0  0
   -2.5980    0.7500    0.0000 C   0  0  0  0  0  0  0  0  0  0  0  0
   -2.5980   -0.7500    0.0000 C   0  0  0  0  0  0  0  0  0  0  0  0
   -1.2990   -1.5000    0.0000 C   0  0  0  0  0  0  0  0  0  0  0  0
   -0.0000   -0.7500    0.0000 C   0  0  0  0  0  0  0  0  0  0  0  0
    5.1961   -8.2500    0.0000 C   0  0  0  0  0  0  0  0  0  0  0  0
    5.1961   -9.7500    0.0000 C   0  0  0  0  0  0  0  0  0  0  0  0
    6.4952  -10.5000    0.0000 C   0  0  0  0  0  0  0  0  0  0  0  0
    6.4952  -12.0000    0.0000 C   0  0  0  0  0  0  0  0  0  0  0  0
    7.7942  -12.7500    0.0000 N   0  3  0  0  0  0  0  0  0  0  0  0
    9.0932  -12.0000    0.0000 C   0  0  0  0  0  0  0  0  0  0  0  0
   10.3923  -12.7500    0.0000 C   0  0  0  0  0  0  0  0  0  0  0  0
   10.3923  -14.2500    0.0000 C   0  0  0  0  0  0  0  0  0  0  0  0
    9.0932  -15.0000    0.0000 C   0  0  0  0  0  0  0  0  0  0  0  0
    9.0932  -16.5000    0.0000 C   0  0  0  0  0  0  0  0  0  0  0  0
    7.7942  -17.2500    0.0000 C   0  0  0  0  0  0  0  0  0  0  0  0
    6.4952  -16.5000    0.0000 C   0  0  0  0  0  0  0  0  0  0  0  0
    6.4952  -15.0000    0.0000 C   0  0  0  0  0  0  0  0  0  0  0  0
    7.7942  -14.2500    0.0000 C   0  0  0  0  0  0  0  0  0  0  0  0
  1  2  1  0  0  0  0
  2  3  1  0  0  0  0
  3  4  1  0  0  0  0
  4  5  1  0  0  0  0
  5  6  1  0  0  0  0
  6  7  2  0  0  0  0
  7  8  1  0  0  0  0
  8  9  2  0  0  0  0
  9 10  1  0  0  0  0
 10 11  2  0  0  0  0
 11 12  1  0  0  0  0
 12 13  2  0  0  0  0
 13 14  1  0  0  0  0
 14 15  2  0  0  0  0
  6 15  1  0  0  0  0
 10 15  1  0  0  0  0
  1 16  1  0  0  0  0
 16 17  1  0  0  0  0
 17 18  1  0  0  0  0
 18 19  1  0  0  0  0
 19 20  1  0  0  0  0
 20 21  2  0  0  0  0
 21 22  1  0  0  0  0
 22 23  2  0  0  0  0
 23 24  1  0  0  0  0
 24 25  2  0  0  0  0
 25 26  1  0  0  0  0
 26 27  2  0  0  0  0
 27 28  1  0  0  0  0
 28 29  2  0  0  0  0
 20 29  1  0  0  0  0
 24 29  1  0  0  0  0
M  END
> <chemblId>
CHEMBL105017

> <bioactivity__type>
IC50

> <units>
nM

> <value>
80.0

$$$$
 stripped stripped
BRStripMol11271514522D 0   0.00000     0.00000     0
This file has been stripped
 31 34  0  0  0  0              1 V2000 
    5.1961   -8.2500    0.0000 C   0  0  0  0  0  0  0  0  0  0  0  0
    3.8971   -7.5000    0.0000 C   0  0  0  0  0  0  0  0  0  0  0  0
    3.8971   -6.0000    0.0000 C   0  0  0  0  0  0  0  0  0  0  0  0
    2.5980   -5.2500    0.0000 C   0  0  0  0  0  0  0  0  0  0  0  0
    2.5980   -3.7500    0.0000 C   0  0  0  0  0  0  0  0  0  0  0  0
    1.2990   -3.0000    0.0000 C   0  0  0  0  0  0  0  0  0  0  0  0
    1.2990   -1.5000    0.0000 N   0  3  0  0  0  0  0  0  0  0  0  0
    2.5980   -0.7500    0.0000 C   0  0  0  0  0  0  0  0  0  0  0  0
    2.5980    0.7500    0.0000 C   0  0  0  0  0  0  0  0  0  0  0  0
    1.2990    1.5000    0.0000 C   0  0  0  0  0  0  0  0  0  0  0  0
   -0.0000    0.7500    0.0000 C   0  0  0  0  0  0  0  0  0  0  0  0
   -1.2990    1.5000    0.0000 C   0  0  0  0  0  0  0  0  0  0  0  0
   -2.5980    0.7500    0.0000 C   0  0  0  0  0  0  0  0  0  0  0  0
   -2.5980   -0.7500    0.0000 C   0  0  0  0  0  0  0  0  0  0  0  0
   -1.2990   -1.5000    0.0000 C   0  0  0  0  0  0  0  0  0  0  0  0
   -0.0000   -0.7500    0.0000 C   0  0  0  0  0  0  0  0  0  0  0  0
    5.1961   -9.7500    0.0000 C   0  0  0  0  0  0  0  0  0  0  0  0
    6.4952  -10.5000    0.0000 C   0  0  0  0  0  0  0  0  0  0  0  0
    6.4952  -12.0000    0.0000 C   0  0  0  0  0  0  0  0  0  0  0  0
    7.7942  -12.7500    0.0000 C   0  0  0  0  0  0  0  0  0  0  0  0
    7.7942  -14.2500    0.0000 C   0  0  0  0  0  0  0  0  0  0  0  0
    9.0932  -15.0000    0.0000 N   0  3  0  0  0  0  0  0  0  0  0  0
   10.3923  -14.2500    0.0000 C   0  0  0  0  0  0  0  0  0  0  0  0
   11.6913  -15.0000    0.0000 C   0  0  0  0  0  0  0  0  0  0  0  0
   11.6913  -16.5000    0.0000 C   0  0  0  0  0  0  0  0  0  0  0  0
   10.3923  -17.2500    0.0000 C   0  0  0  0  0  0  0  0  0  0  0  0
   10.3923  -18.7500    0.0000 C   0  0  0  0  0  0  0  0  0  0  0  0
    9.0932  -19.5000    0.0000 C   0  0  0  0  0  0  0  0  0  0  0  0
    7.7942  -18.7500    0.0000 C   0  0  0  0  0  0  0  0  0  0  0  0
    7.7942  -17.2500    0.0000 C   0  0  0  0  0  0  0  0  0  0  0  0
    9.0932  -16.5000    0.0000 C   0  0  0  0  0  0  0  0  0  0  0  0
  1  2  1  0  0  0  0
  2  3  1  0  0  0  0
  3  4  1  0  0  0  0
  4  5  1  0  0  0  0
  5  6  1  0  0  0  0
  6  7  1  0  0  0  0
  7  8  2  0  0  0  0
  8  9  1  0  0  0  0
  9 10  2  0  0  0  0
 10 11  1  0  0  0  0
 11 12  2  0  0  0  0
 12 13  1  0  0  0  0
 13 14  2  0  0  0  0
 14 15  1  0  0  0  0
 15 16  2  0  0  0  0
  7 16  1  0  0  0  0
 11 16  1  0  0  0  0
  1 17  1  0  0  0  0
 17 18  1  0  0  0  0
 18 19  1  0  0  0  0
 19 20  1  0  0  0  0
 20 21  1  0  0  0  0
 21 22  1  0  0  0  0
 22 23  2  0  0  0  0
 23 24  1  0  0  0  0
 24 25  2  0  0  0  0
 25 26  1  0  0  0  0
 26 27  2  0  0  0  0
 27 28  1  0  0  0  0
 28 29  2  0  0  0  0
 29 30  1  0  0  0  0
 30 31  2  0  0  0  0
 22 31  1  0  0  0  0
 26 31  1  0  0  0  0
M  END
> <chemblId>
CHEMBL105257

> <bioactivity__type>
IC50

> <units>
nM

> <value>
10.0

$$$$
 stripped stripped
BRStripMol11271514522D 0   0.00000     0.00000     0
This file has been stripped
 32 35  0  0  0  0              1 V2000 
   11.6913   -1.4999    0.0000 C   0  0  0  0  0  0  0  0  0  0  0  0
   10.3922   -0.7500    0.0000 C   0  0  0  0  0  0  0  0  0  0  0  0
    9.0932   -1.5000    0.0000 C   0  0  0  0  0  0  0  0  0  0  0  0
    7.7942   -0.7500    0.0000 C   0  0  0  0  0  0  0  0  0  0  0  0
    6.4951   -1.5000    0.0000 C   0  0  0  0  0  0  0  0  0  0  0  0
    5.1961   -0.7500    0.0000 C   0  0  0  0  0  0  0  0  0  0  0  0
    3.8970   -1.5000    0.0000 C   0  0  0  0  0  0  0  0  0  0  0  0
    2.5980   -0.7500    0.0000 N   0  3  0  0  0  0  0  0  0  0  0  0
    2.5980    0.7500    0.0000 C   0  0  0  0  0  0  0  0  0  0  0  0
    1.2990    1.5000    0.0000 C   0  0  0  0  0  0  0  0  0  0  0  0
    0.0000    0.7500    0.0000 C   0  0  0  0  0  0  0  0  0  0  0  0
   -1.2990    1.5000    0.0000 C   0  0  0  0  0  0  0  0  0  0  0  0
   -2.5980    0.7500    0.0000 C   0  0  0  0  0  0  0  0  0  0  0  0
   -2.5980   -0.7500    0.0000 C   0  0  0  0  0  0  0  0  0  0  0  0
   -1.2990   -1.5000    0.0000 C   0  0  0  0  0  0  0  0  0  0  0  0
    0.0000   -0.7500    0.0000 C   0  0  0  0  0  0  0  0  0  0  0  0
    1.2990   -1.5000    0.0000 C   0  0  0  0  0  0  0  0  0  0  0  0
   12.9903   -0.7499    0.0000 C   0  0  0  0  0  0  0  0  0  0  0  0
   14.2893   -1.4999    0.0000 C   0  0  0  0  0  0  0  0  0  0  0  0
   15.5884   -0.7499    0.0000 C   0  0  0  0  0  0  0  0  0  0  0  0
   16.8874   -1.4999    0.0000 C   0  0  0  0  0  0  0  0  0  0  0  0
   18.1865   -0.7499    0.0000 C   0  0  0  0  0  0  0  0  0  0  0  0
   19.4855   -1.4999    0.0000 N   0  3  0  0  0  0  0  0  0  0  0  0
   20.7845   -0.7499    0.0000 C   0  0  0  0  0  0  0  0  0  0  0  0
   22.0836   -1.4999    0.0000 C   0  0  0  0  0  0  0  0  0  0  0  0
   22.0836   -2.9999    0.0000 C   0  0  0  0  0  0  0  0  0  0  0  0
   23.3826   -3.7499    0.0000 C   0  0  0  0  0  0  0  0  0  0  0  0
   23.3826   -5.2499    0.0000 C   0  0  0  0  0  0  0  0  0  0  0  0
   22.0836   -5.9999    0.0000 C   0  0  0  0  0  0  0  0  0  0  0  0
   20.7846   -5.2499    0.0000 C   0  0  0  0  0  0  0  0  0  0  0  0
   20.7846   -3.7499    0.0000 C   0  0  0  0  0  0  0  0  0  0  0  0
   19.4855   -2.9999    0.0000 C   0  0  0  0  0  0  0  0  0  0  0  0
  1  2  1  0  0  0  0
  2  3  1  0  0  0  0
  3  4  1  0  0  0  0
  4  5  1  0  0  0  0
  5  6  1  0  0  0  0
  6  7  1  0  0  0  0
  7  8  1  0  0  0  0
  8  9  2  0  0  0  0
  9 10  1  0  0  0  0
 10 11  2  0  0  0  0
 11 12  1  0  0  0  0
 12 13  2  0  0  0  0
 13 14  1  0  0  0  0
 14 15  2  0  0  0  0
 15 16  1  0  0  0  0
 11 16  1  0  0  0  0
 16 17  2  0  0  0  0
  8 17  1  0  0  0  0
  1 18  1  0  0  0  0
 18 19  1  0  0  0  0
 19 20  1  0  0  0  0
 20 21  1  0  0  0  0
 21 22  1  0  0  0  0
 22 23  1  0  0  0  0
 23 24  2  0  0  0  0
 24 25  1  0  0  0  0
 25 26  2  0  0  0  0
 26 27  1  0  0  0  0
 27 28  2  0  0  0  0
 28 29  1  0  0  0  0
 29 30  2  0  0  0  0
 30 31  1  0  0  0  0
 26 31  1  0  0  0  0
 31 32  2  0  0  0  0
 23 32  1  0  0  0  0
M  END
> <chemblId>
CHEMBL105537

> <bioactivity__type>
IC50

> <units>
nM

> <value>
137000.0

$$$$
 stripped stripped
BRStripMol11271514522D 0   0.00000     0.00000     0
This file has been stripped
 21 22  0  0  0  0              1 V2000 
   -2.5963   -7.0718    0.0000 C   0  0  0  0  0  0  0  0  0  0  0  0
   -2.5968   -5.5718    0.0000 C   0  0  0  0  0  0  0  0  0  0  0  0
   -1.2980   -4.8214    0.0000 C   0  0  0  0  0  0  0  0  0  0  0  0
   -1.2984   -3.3214    0.0000 C   0  0  0  0  0  0  0  0  0  0  0  0
    0.0004   -2.5710    0.0000 C   0  0  0  0  0  0  0  0  0  0  0  0
   -0.0000   -1.0710    0.0000 N   0  3  0  0  0  0  0  0  0  0  0  0
   -1.2990   -0.3220    0.0000 C   0  0  0  0  0  0  0  0  0  0  0  0
   -1.2990    1.1790    0.0000 C   0  0  0  0  0  0  0  0  0  0  0  0
   -0.0000    1.9290    0.0000 C   0  0  0  0  0  0  0  0  0  0  0  0
    1.2990    1.1790    0.0000 C   0  0  0  0  0  0  0  0  0  0  0  0
    1.2990   -0.3210    0.0000 C   0  0  0  0  0  0  0  0  0  0  0  0
   -3.8952   -7.8221    0.0000 C   0  0  0  0  0  0  0  0  0  0  0  0
   -3.8947   -9.3221    0.0000 C   0  0  0  0  0  0  0  0  0  0  0  0
   -5.1936  -10.0725    0.0000 C   0  0  0  0  0  0  0  0  0  0  0  0
   -5.1931  -11.5725    0.0000 C   0  0  0  0  0  0  0  0  0  0  0  0
   -6.4919  -12.3229    0.0000 N   0  3  0  0  0  0  0  0  0  0  0  0
   -7.7912  -11.5733    0.0000 C   0  0  0  0  0  0  0  0  0  0  0  0
   -9.0900  -12.3236    0.0000 C   0  0  0  0  0  0  0  0  0  0  0  0
   -9.0896  -13.8236    0.0000 C   0  0  0  0  0  0  0  0  0  0  0  0
   -7.7903  -14.5732    0.0000 C   0  0  0  0  0  0  0  0  0  0  0  0
   -6.4915  -13.8229    0.0000 C   0  0  0  0  0  0  0  0  0  0  0  0
  1  2  1  0  0  0  0
  2  3  1  0  0  0  0
  3  4  1  0  0  0  0
  4  5  1  0  0  0  0
  5  6  1  0  0  0  0
  6  7  2  0  0  0  0
  7  8  1  0  0  0  0
  8  9  2  0  0  0  0
  9 10  1  0  0  0  0
 10 11  2  0  0  0  0
  6 11  1  0  0  0  0
  1 12  1  0  0  0  0
 12 13  1  0  0  0  0
 13 14  1  0  0  0  0
 14 15  1  0  0  0  0
 15 16  1  0  0  0  0
 16 17  2  0  0  0  0
 17 18  1  0  0  0  0
 18 19  2  0  0  0  0
 19 20  1  0  0  0  0
 20 21  2  0  0  0  0
 16 21  1  0  0  0  0
M  END
> <chemblId>
CHEMBL105742

> <bioactivity__type>
IC50

> <units>
nM

> <value>
2000.0

$$$$

  CDK     11271514522D 0   0.00000     0.00000     0

 29 32  0  0  0  0              1 V2000 
   -4.9041    0.7500    0.0000 O   0  5  0  0  0  0  0  0  0  0  0  0
   -3.6050    1.5000    0.0000 N   0  3  0  0  0  0  0  0  0  0  0  0
   -3.6051    3.0000    0.0000 O   0  0  0  0  0  0  0  0  0  0  0  0
   -2.3060    0.7500    0.0000 C   0  0  0  0  0  0  0  0  0  0  0  0
   -2.3060   -0.7500    0.0000 C   0  0  0  0  0  0  0  0  0  0  0  0
   -1.0070   -1.5000    0.0000 C   0  0  0  0  0  0  0  0  0  0  0  0
    0.2930   -0.7500    0.0000 C   0  0  0  0  0  0  0  0  0  0  0  0
    1.7190   -1.2140    0.0000 C   0  0  0  0  0  0  0  0  0  0  0  0
    2.1822   -2.6407    0.0000 O   0  0  0  0  0  0  0  0  0  0  0  0
    2.6010    0.0000    0.0000 N   0  0  0  0  0  0  0  0  0  0  0  0
    4.1010    0.0000    0.0000 C   0  0  0  0  0  0  0  0  0  0  0  0
    4.8510   -1.2990    0.0000 C   0  0  0  0  0  0  0  0  0  0  0  0
    6.3510   -1.2990    0.0000 C   0  0  0  0  0  0  0  0  0  0  0  0
    7.1010   -2.5981    0.0000 C   0  0  0  0  0  0  0  0  0  0  0  0
    8.6010   -2.5981    0.0000 C   0  0  0  0  0  0  0  0  0  0  0  0
    9.3510   -1.2990    0.0000 N   0  0  0  0  0  0  0  0  0  0  0  0
   10.8510   -1.2990    0.0000 C   0  0  0  0  0  0  0  0  0  0  0  0
   11.6010   -2.5981    0.0000 C   0  0  0  0  0  0  0  0  0  0  0  0
   10.8510   -3.8971    0.0000 C   0  0  0  0  0  0  0  0  0  0  0  0
   11.6010   -5.1962    0.0000 C   0  0  0  0  0  0  0  0  0  0  0  0
   13.1010   -5.1962    0.0000 C   0  0  0  0  0  0  0  0  0  0  0  0
   13.8510   -3.8971    0.0000 C   0  0  0  0  0  0  0  0  0  0  0  0
   13.1010   -2.5981    0.0000 C   0  0  0  0  0  0  0  0  0  0  0  0
    8.6010   -0.0000    0.0000 C   0  0  0  0  0  0  0  0  0  0  0  0
    7.1010   -0.0000    0.0000 C   0  0  0  0  0  0  0  0  0  0  0  0
    1.7190    1.2140    0.0000 C   0  0  0  0  0  0  0  0  0  0  0  0
    2.1822    2.6407    0.0000 O   0  0  0  0  0  0  0  0  0  0  0  0
    0.2930    0.7500    0.0000 C   0  0  0  0  0  0  0  0  0  0  0  0
   -1.0070    1.5000    0.0000 C   0  0  0  0  0  0  0  0  0  0  0  0
  1  2  1  0  0  0  0
  2  3  2  0  0  0  0
  2  4  1  0  0  0  0
  4  5  2  0  0  0  0
  5  6  1  0  0  0  0
  6  7  2  0  0  0  0
  7  8  1  0  0  0  0
  8  9  2  0  0  0  0
  8 10  1  0  0  0  0
 10 11  1  0  0  0  0
 11 12  1  0  0  0  0
 12 13  1  0  0  0  0
 13 14  1  0  0  0  0
 14 15  1  0  0  0  0
 15 16  1  0  0  0  0
 16 17  1  0  0  0  0
 17 18  1  0  0  0  0
 18 19  2  0  0  0  0
 19 20  1  0  0  0  0
 20 21  2  0  0  0  0
 21 22  1  0  0  0  0
 22 23  2  0  0  0  0
 18 23  1  0  0  0  0
 16 24  1  0  0  0  0
 24 25  1  0  0  0  0
 13 25  1  0  0  0  0
 10 26  1  0  0  0  0
 26 27  2  0  0  0  0
 26 28  1  0  0  0  0
  7 28  1  0  0  0  0
 28 29  2  0  0  0  0
  4 29  1  0  0  0  0
M  END
> <chemblId>
CHEMBL105874

> <bioactivity__type>
IC50

> <units>
nM

> <value>
12.5

$$$$

  CDK     11271514522D 0   0.00000     0.00000     0

 19 20  0  0  0  0              1 V2000 
   -3.1232    2.0892    0.0000 C   0  0  0  0  0  0  0  0  0  0  0  0
   -1.6314    2.2457    0.0000 C   0  0  0  0  0  0  0  0  0  0  0  0
   -1.0210    3.6159    0.0000 C   0  0  0  0  0  0  0  0  0  0  0  0
   -0.7500    1.0320    0.0000 C   0  0  0  0  0  0  0  0  0  0  0  0
    0.7500    1.0320    0.0000 C   0  0  0  0  0  0  0  0  0  0  0  0
    1.6314    2.2457    0.0000 C   0  0  0  0  0  0  0  0  0  0  0  0
    1.2140   -0.3940    0.0000 N   0  0  0  0  0  0  0  0  0  0  0  0
    0.0000   -1.2760    0.0000 O   0  0  0  0  0  0  0  0  0  0  0  0
   -1.2140   -0.3940    0.0000 C   0  0  0  0  0  0  0  0  0  0  0  0
   -2.6407   -0.8572    0.0000 O   0  0  0  0  0  0  0  0  0  0  0  0
    2.6407   -0.8572    0.0000 C   0  0  0  0  0  0  0  0  0  0  0  0
    3.7552    0.1467    0.0000 O   0  0  0  0  0  0  0  0  0  0  0  0
    2.9528   -2.3244    0.0000 N   0  0  0  0  0  0  0  0  0  0  0  0
    1.8383   -3.3283    0.0000 C   0  0  0  0  0  0  0  0  0  0  0  0
    2.1505   -4.7955    0.0000 C   0  0  0  0  0  0  0  0  0  0  0  0
    3.5772   -5.2587    0.0000 C   0  0  0  0  0  0  0  0  0  0  0  0
    4.6917   -4.2548    0.0000 C   0  0  0  0  0  0  0  0  0  0  0  0
    6.1184   -4.7180    0.0000 C   0  0  0  0  0  0  0  0  0  0  0  0
    4.3795   -2.7876    0.0000 C   0  0  0  0  0  0  0  0  0  0  0  0
  1  2  1  0  0  0  0
  2  3  1  0  0  0  0
  2  4  1  0  0  0  0
  4  5  2  0  0  0  0
  5  6  1  0  0  0  0
  5  7  1  0  0  0  0
  7  8  1  0  0  0  0
  8  9  1  0  0  0  0
  4  9  1  0  0  0  0
  9 10  2  0  0  0  0
  7 11  1  0  0  0  0
 11 12  2  0  0  0  0
 11 13  1  0  0  0  0
 13 14  1  0  0  0  0
 14 15  1  0  0  0  0
 15 16  1  0  0  0  0
 16 17  1  0  0  0  0
 17 18  1  1  0  0  0
 17 19  1  0  0  0  0
 13 19  1  0  0  0  0
M  END
> <chemblId>
CHEMBL106126

> <bioactivity__type>
IC50

> <units>
nM

> <value>
17000.0

$$$$

  CDK     11271514522D 0   0.00000     0.00000     0

 34 36  0  0  0  0              1 V2000 
    5.1819   -0.0105    0.0000 C   0  0  0  0  0  0  0  0  0  0  0  0
    3.7552   -0.4737    0.0000 N   0  0  0  0  0  0  0  0  0  0  0  0
    3.4430   -1.9408    0.0000 C   0  0  0  0  0  0  0  0  0  0  0  0
    2.6407    0.5302    0.0000 C   0  0  0  0  0  0  0  0  0  0  0  0
    1.2140    0.0670    0.0000 C   0  0  0  0  0  0  0  0  0  0  0  0
    0.0000    0.9490    0.0000 O   0  0  0  0  0  0  0  0  0  0  0  0
   -1.2140    0.0670    0.0000 C   0  0  0  0  0  0  0  0  0  0  0  0
   -2.6407    0.5302    0.0000 C   0  0  0  0  0  0  0  0  0  0  0  0
   -3.7552   -0.4737    0.0000 S   0  0  0  0  0  0  0  0  0  0  0  0
   -5.1819   -0.0105    0.0000 C   0  0  0  0  0  0  0  0  0  0  0  0
   -6.2964   -1.0144    0.0000 C   0  0  0  0  0  0  0  0  0  0  0  0
   -7.7231   -0.5511    0.0000 N   0  0  0  0  0  0  0  0  0  0  0  0
   -8.8376   -1.5551    0.0000 C   0  0  0  0  0  0  0  0  0  0  0  0
  -10.2643   -1.0918    0.0000 C   0  0  0  0  0  0  0  0  0  0  0  0
  -11.3788   -2.0958    0.0000 C   0  0  0  0  0  0  0  0  0  0  0  0
  -12.8054   -1.6325    0.0000 N   0  0  0  0  0  0  0  0  0  0  0  0
  -13.9200   -2.6365    0.0000 C   0  0  0  0  0  0  0  0  0  0  0  0
  -15.3466   -2.1732    0.0000 C   0  0  0  0  0  0  0  0  0  0  0  0
  -15.6588   -0.7061    0.0000 C   0  0  0  0  0  0  0  0  0  0  0  0
  -17.0855   -0.2428    0.0000 C   0  0  0  0  0  0  0  0  0  0  0  0
  -18.2000   -1.2468    0.0000 C   0  0  0  0  0  0  0  0  0  0  0  0
  -17.8878   -2.7139    0.0000 C   0  0  0  0  0  0  0  0  0  0  0  0
  -16.4611   -3.1771    0.0000 N   0  0  0  0  0  0  0  0  0  0  0  0
  -11.0666   -3.5629    0.0000 C   0  0  0  0  0  0  0  0  0  0  0  0
   -9.6399   -4.0262    0.0000 C   0  0  0  0  0  0  0  0  0  0  0  0
   -8.5254   -3.0222    0.0000 C   0  0  0  0  0  0  0  0  0  0  0  0
   -7.0987   -3.4855    0.0000 N   0  3  0  0  0  0  0  0  0  0  0  0
   -6.7866   -4.9526    0.0000 O   0  0  0  0  0  0  0  0  0  0  0  0
   -5.9842   -2.4815    0.0000 O   0  5  0  0  0  0  0  0  0  0  0  0
  -12.1811   -4.5668    0.0000 N   0  3  0  0  0  0  0  0  0  0  0  0
  -13.6078   -4.1036    0.0000 O   0  0  0  0  0  0  0  0  0  0  0  0
  -11.8689   -6.0340    0.0000 O   0  5  0  0  0  0  0  0  0  0  0  0
   -0.7500   -1.3590    0.0000 C   0  0  0  0  0  0  0  0  0  0  0  0
    0.7500   -1.3590    0.0000 C   0  0  0  0  0  0  0  0  0  0  0  0
  1  2  1  0  0  0  0
  2  3  1  0  0  0  0
  2  4  1  0  0  0  0
  4  5  1  0  0  0  0
  5  6  1  0  0  0  0
  6  7  1  0  0  0  0
  7  8  1  0  0  0  0
  8  9  1  0  0  0  0
  9 10  1  0  0  0  0
 10 11  1  0  0  0  0
 11 12  1  0  0  0  0
 12 13  1  0  0  0  0
 13 14  2  0  0  0  0
 14 15  1  0  0  0  0
 15 16  1  0  0  0  0
 16 17  1  0  0  0  0
 17 18  1  0  0  0  0
 18 19  2  0  0  0  0
 19 20  1  0  0  0  0
 20 21  2  0  0  0  0
 21 22  1  0  0  0  0
 22 23  2  0  0  0  0
 18 23  1  0  0  0  0
 15 24  2  0  0  0  0
 24 25  1  0  0  0  0
 25 26  2  0  0  0  0
 13 26  1  0  0  0  0
 26 27  1  0  0  0  0
 27 28  2  0  0  0  0
 27 29  1  0  0  0  0
 24 30  1  0  0  0  0
 30 31  2  0  0  0  0
 30 32  1  0  0  0  0
  7 33  2  0  0  0  0
 33 34  1  0  0  0  0
  5 34  2  0  0  0  0
M  END
> <chemblId>
CHEMBL106344

> <bioactivity__type>
IC50

> <units>
nM

> <value>
1300.0

$$$$

  CDK     11271514522D 0   0.00000     0.00000     0

 32 33  0  0  0  0              1 V2000 
   17.8878   -2.7139    0.0000 C   0  0  0  0  0  0  0  0  0  0  0  0
   16.4611   -3.1771    0.0000 N   0  0  0  0  0  0  0  0  0  0  0  0
   16.1490   -4.6443    0.0000 C   0  0  0  0  0  0  0  0  0  0  0  0
   15.3466   -2.1732    0.0000 C   0  0  0  0  0  0  0  0  0  0  0  0
   13.9200   -2.6365    0.0000 C   0  0  0  0  0  0  0  0  0  0  0  0
   12.8054   -1.6325    0.0000 N   0  0  0  0  0  0  0  0  0  0  0  0
   11.3788   -2.0958    0.0000 C   0  0  0  0  0  0  0  0  0  0  0  0
   10.2643   -1.0918    0.0000 C   0  0  0  0  0  0  0  0  0  0  0  0
    8.8376   -1.5551    0.0000 C   0  0  0  0  0  0  0  0  0  0  0  0
    7.7231   -0.5511    0.0000 N   0  0  0  0  0  0  0  0  0  0  0  0
    6.2964   -1.0144    0.0000 C   0  0  0  0  0  0  0  0  0  0  0  0
    5.1819   -0.0105    0.0000 C   0  0  0  0  0  0  0  0  0  0  0  0
    3.7552   -0.4737    0.0000 S   0  0  0  0  0  0  0  0  0  0  0  0
    2.6407    0.5302    0.0000 C   0  0  0  0  0  0  0  0  0  0  0  0
    1.2140    0.0670    0.0000 C   0  0  0  0  0  0  0  0  0  0  0  0
    0.0000    0.9490    0.0000 O   0  0  0  0  0  0  0  0  0  0  0  0
   -1.2140    0.0670    0.0000 C   0  0  0  0  0  0  0  0  0  0  0  0
   -2.6407    0.5302    0.0000 C   0  0  0  0  0  0  0  0  0  0  0  0
   -3.7552   -0.4737    0.0000 N   0  0  0  0  0  0  0  0  0  0  0  0
   -5.1819   -0.0105    0.0000 C   0  0  0  0  0  0  0  0  0  0  0  0
   -3.4430   -1.9408    0.0000 C   0  0  0  0  0  0  0  0  0  0  0  0
   -0.7500   -1.3590    0.0000 C   0  0  0  0  0  0  0  0  0  0  0  0
    0.7500   -1.3590    0.0000 C   0  0  0  0  0  0  0  0  0  0  0  0
    8.5254   -3.0222    0.0000 C   0  0  0  0  0  0  0  0  0  0  0  0
    9.6399   -4.0262    0.0000 C   0  0  0  0  0  0  0  0  0  0  0  0
   11.0666   -3.5629    0.0000 C   0  0  0  0  0  0  0  0  0  0  0  0
   12.1811   -4.5668    0.0000 N   0  3  0  0  0  0  0  0  0  0  0  0
   13.6078   -4.1036    0.0000 O   0  0  0  0  0  0  0  0  0  0  0  0
   11.8689   -6.0340    0.0000 O   0  5  0  0  0  0  0  0  0  0  0  0
    7.0987   -3.4855    0.0000 N   0  3  0  0  0  0  0  0  0  0  0  0
    6.7866   -4.9526    0.0000 O   0  0  0  0  0  0  0  0  0  0  0  0
    5.9842   -2.4815    0.0000 O   0  5  0  0  0  0  0  0  0  0  0  0
  1  2  1  0  0  0  0
  2  3  1  0  0  0  0
  2  4  1  0  0  0  0
  4  5  1  0  0  0  0
  5  6  1  0  0  0  0
  6  7  1  0  0  0  0
  7  8  2  0  0  0  0
  8  9  1  0  0  0  0
  9 10  1  0  0  0  0
 10 11  1  0  0  0  0
 11 12  1  0  0  0  0
 12 13  1  0  0  0  0
 13 14  1  0  0  0  0
 14 15  1  0  0  0  0
 15 16  1  0  0  0  0
 16 17  1  0  0  0  0
 17 18  1  0  0  0  0
 18 19  1  0  0  0  0
 19 20  1  0  0  0  0
 19 21  1  0  0  0  0
 17 22  2  0  0  0  0
 22 23  1  0  0  0  0
 15 23  2  0  0  0  0
  9 24  2  0  0  0  0
 24 25  1  0  0  0  0
 25 26  2  0  0  0  0
  7 26  1  0  0  0  0
 26 27  1  0  0  0  0
 27 28  2  0  0  0  0
 27 29  1  0  0  0  0
 24 30  1  0  0  0  0
 30 31  2  0  0  0  0
 30 32  1  0  0  0  0
M  END
> <chemblId>
CHEMBL106348

> <bioactivity__type>
IC50

> <units>
nM

> <value>
520.0

$$$$

  CDK     11271514522D 0   0.00000     0.00000     0

 32 33  0  0  0  0              1 V2000 
   19.0023   -3.7178    0.0000 C   0  0  0  0  0  0  0  0  0  0  0  0
   17.8878   -2.7139    0.0000 C   0  0  0  0  0  0  0  0  0  0  0  0
   16.4611   -3.1771    0.0000 C   0  0  0  0  0  0  0  0  0  0  0  0
   15.3466   -2.1732    0.0000 C   0  0  0  0  0  0  0  0  0  0  0  0
   13.9200   -2.6365    0.0000 C   0  0  0  0  0  0  0  0  0  0  0  0
   12.8054   -1.6325    0.0000 N   0  0  0  0  0  0  0  0  0  0  0  0
   11.3788   -2.0958    0.0000 C   0  0  0  0  0  0  0  0  0  0  0  0
   10.2643   -1.0918    0.0000 C   0  0  0  0  0  0  0  0  0  0  0  0
    8.8376   -1.5551    0.0000 C   0  0  0  0  0  0  0  0  0  0  0  0
    7.7231   -0.5511    0.0000 N   0  0  0  0  0  0  0  0  0  0  0  0
    6.2964   -1.0144    0.0000 C   0  0  0  0  0  0  0  0  0  0  0  0
    5.1819   -0.0105    0.0000 C   0  0  0  0  0  0  0  0  0  0  0  0
    3.7552   -0.4737    0.0000 S   0  0  0  0  0  0  0  0  0  0  0  0
    2.6407    0.5302    0.0000 C   0  0  0  0  0  0  0  0  0  0  0  0
    1.2140    0.0670    0.0000 C   0  0  0  0  0  0  0  0  0  0  0  0
    0.0000    0.9490    0.0000 O   0  0  0  0  0  0  0  0  0  0  0  0
   -1.2140    0.0670    0.0000 C   0  0  0  0  0  0  0  0  0  0  0  0
   -2.6407    0.5302    0.0000 C   0  0  0  0  0  0  0  0  0  0  0  0
   -3.7552   -0.4737    0.0000 N   0  0  0  0  0  0  0  0  0  0  0  0
   -5.1819   -0.0105    0.0000 C   0  0  0  0  0  0  0  0  0  0  0  0
   -3.4430   -1.9408    0.0000 C   0  0  0  0  0  0  0  0  0  0  0  0
   -0.7500   -1.3590    0.0000 C   0  0  0  0  0  0  0  0  0  0  0  0
    0.7500   -1.3590    0.0000 C   0  0  0  0  0  0  0  0  0  0  0  0
    8.5254   -3.0222    0.0000 C   0  0  0  0  0  0  0  0  0  0  0  0
    9.6399   -4.0262    0.0000 C   0  0  0  0  0  0  0  0  0  0  0  0
   11.0666   -3.5629    0.0000 C   0  0  0  0  0  0  0  0  0  0  0  0
   12.1811   -4.5668    0.0000 N   0  3  0  0  0  0  0  0  0  0  0  0
   13.6078   -4.1036    0.0000 O   0  0  0  0  0  0  0  0  0  0  0  0
   11.8689   -6.0340    0.0000 O   0  5  0  0  0  0  0  0  0  0  0  0
    7.0987   -3.4855    0.0000 N   0  3  0  0  0  0  0  0  0  0  0  0
    6.7866   -4.9526    0.0000 O   0  0  0  0  0  0  0  0  0  0  0  0
    5.9842   -2.4815    0.0000 O   0  5  0  0  0  0  0  0  0  0  0  0
  1  2  1  0  0  0  0
  2  3  1  0  0  0  0
  3  4  1  0  0  0  0
  4  5  1  0  0  0  0
  5  6  1  0  0  0  0
  6  7  1  0  0  0  0
  7  8  2  0  0  0  0
  8  9  1  0  0  0  0
  9 10  1  0  0  0  0
 10 11  1  0  0  0  0
 11 12  1  0  0  0  0
 12 13  1  0  0  0  0
 13 14  1  0  0  0  0
 14 15  1  0  0  0  0
 15 16  1  0  0  0  0
 16 17  1  0  0  0  0
 17 18  1  0  0  0  0
 18 19  1  0  0  0  0
 19 20  1  0  0  0  0
 19 21  1  0  0  0  0
 17 22  2  0  0  0  0
 22 23  1  0  0  0  0
 15 23  2  0  0  0  0
  9 24  2  0  0  0  0
 24 25  1  0  0  0  0
 25 26  2  0  0  0  0
  7 26  1  0  0  0  0
 26 27  1  0  0  0  0
 27 28  2  0  0  0  0
 27 29  1  0  0  0  0
 24 30  1  0  0  0  0
 30 31  2  0  0  0  0
 30 32  1  0  0  0  0
M  END
> <chemblId>
CHEMBL106418

> <bioactivity__type>
IC50

> <units>
nM

> <value>
1200.0

$$$$

  CDK     11271514522D 0   0.00000     0.00000     0

 30 31  0  0  0  0              1 V2000 
   16.4611   -3.1771    0.0000 C   0  0  0  0  0  0  0  0  0  0  0  0
   15.3466   -2.1732    0.0000 C   0  0  0  0  0  0  0  0  0  0  0  0
   13.9200   -2.6365    0.0000 C   0  0  0  0  0  0  0  0  0  0  0  0
   12.8054   -1.6325    0.0000 N   0  0  0  0  0  0  0  0  0  0  0  0
   11.3788   -2.0958    0.0000 C   0  0  0  0  0  0  0  0  0  0  0  0
   10.2643   -1.0918    0.0000 C   0  0  0  0  0  0  0  0  0  0  0  0
    8.8376   -1.5551    0.0000 C   0  0  0  0  0  0  0  0  0  0  0  0
    7.7231   -0.5511    0.0000 N   0  0  0  0  0  0  0  0  0  0  0  0
    6.2964   -1.0144    0.0000 C   0  0  0  0  0  0  0  0  0  0  0  0
    5.1819   -0.0105    0.0000 C   0  0  0  0  0  0  0  0  0  0  0  0
    3.7552   -0.4737    0.0000 S   0  0  0  0  0  0  0  0  0  0  0  0
    2.6407    0.5302    0.0000 C   0  0  0  0  0  0  0  0  0  0  0  0
    1.2140    0.0670    0.0000 C   0  0  0  0  0  0  0  0  0  0  0  0
    0.0000    0.9490    0.0000 O   0  0  0  0  0  0  0  0  0  0  0  0
   -1.2140    0.0670    0.0000 C   0  0  0  0  0  0  0  0  0  0  0  0
   -2.6407    0.5302    0.0000 C   0  0  0  0  0  0  0  0  0  0  0  0
   -3.7552   -0.4737    0.0000 N   0  0  0  0  0  0  0  0  0  0  0  0
   -5.1819   -0.0105    0.0000 C   0  0  0  0  0  0  0  0  0  0  0  0
   -3.4430   -1.9408    0.0000 C   0  0  0  0  0  0  0  0  0  0  0  0
   -0.7500   -1.3590    0.0000 C   0  0  0  0  0  0  0  0  0  0  0  0
    0.7500   -1.3590    0.0000 C   0  0  0  0  0  0  0  0  0  0  0  0
    8.5254   -3.0222    0.0000 C   0  0  0  0  0  0  0  0  0  0  0  0
    9.6399   -4.0262    0.0000 C   0  0  0  0  0  0  0  0  0  0  0  0
   11.0666   -3.5629    0.0000 C   0  0  0  0  0  0  0  0  0  0  0  0
   12.1811   -4.5668    0.0000 N   0  3  0  0  0  0  0  0  0  0  0  0
   13.6078   -4.1036    0.0000 O   0  0  0  0  0  0  0  0  0  0  0  0
   11.8689   -6.0340    0.0000 O   0  5  0  0  0  0  0  0  0  0  0  0
    7.0987   -3.4855    0.0000 N   0  3  0  0  0  0  0  0  0  0  0  0
    6.7866   -4.9526    0.0000 O   0  0  0  0  0  0  0  0  0  0  0  0
    5.9842   -2.4815    0.0000 O   0  5  0  0  0  0  0  0  0  0  0  0
  1  2  1  0  0  0  0
  2  3  1  0  0  0  0
  3  4  1  0  0  0  0
  4  5  1  0  0  0  0
  5  6  2  0  0  0  0
  6  7  1  0  0  0  0
  7  8  1  0  0  0  0
  8  9  1  0  0  0  0
  9 10  1  0  0  0  0
 10 11  1  0  0  0  0
 11 12  1  0  0  0  0
 12 13  1  0  0  0  0
 13 14  1  0  0  0  0
 14 15  1  0  0  0  0
 15 16  1  0  0  0  0
 16 17  1  0  0  0  0
 17 18  1  0  0  0  0
 17 19  1  0  0  0  0
 15 20  2  0  0  0  0
 20 21  1  0  0  0  0
 13 21  2  0  0  0  0
  7 22  2  0  0  0  0
 22 23  1  0  0  0  0
 23 24  2  0  0  0  0
  5 24  1  0  0  0  0
 24 25  1  0  0  0  0
 25 26  2  0  0  0  0
 25 27  1  0  0  0  0
 22 28  1  0  0  0  0
 28 29  2  0  0  0  0
 28 30  1  0  0  0  0
M  END
> <chemblId>
CHEMBL106782

> <bioactivity__type>
IC50

> <units>
nM

> <value>
260.0

$$$$

  CDK     11271514522D 0   0.00000     0.00000     0

 26 29  0  0  0  0              1 V2000 
    1.4894    2.6396    0.0000 O   0  0  0  0  0  0  0  0  0  0  0  0
    1.0260    1.2130    0.0000 C   0  0  0  0  0  0  0  0  0  0  0  0
    1.9080    0.0000    0.0000 N   0  0  0  0  0  0  0  0  0  0  0  0
    3.4080    0.0003    0.0000 C   0  0  0  0  0  0  0  0  0  0  0  0
    4.1583   -1.2986    0.0000 C   0  0  0  0  0  0  0  0  0  0  0  0
    5.6583   -1.2983    0.0000 C   0  0  0  0  0  0  0  0  0  0  0  0
    6.4085   -2.5972    0.0000 C   0  0  0  0  0  0  0  0  0  0  0  0
    7.9085   -2.5969    0.0000 C   0  0  0  0  0  0  0  0  0  0  0  0
    8.6583   -1.2977    0.0000 N   0  0  0  0  0  0  0  0  0  0  0  0
   10.1583   -1.2974    0.0000 C   0  0  0  0  0  0  0  0  0  0  0  0
   10.9085   -2.5963    0.0000 C   0  0  0  0  0  0  0  0  0  0  0  0
   10.1588   -3.8955    0.0000 C   0  0  0  0  0  0  0  0  0  0  0  0
   10.9090   -5.1944    0.0000 C   0  0  0  0  0  0  0  0  0  0  0  0
   12.4090   -5.1941    0.0000 C   0  0  0  0  0  0  0  0  0  0  0  0
   13.1588   -3.8949    0.0000 C   0  0  0  0  0  0  0  0  0  0  0  0
   12.4085   -2.5960    0.0000 C   0  0  0  0  0  0  0  0  0  0  0  0
    7.9080    0.0012    0.0000 C   0  0  0  0  0  0  0  0  0  0  0  0
    6.4080    0.0009    0.0000 C   0  0  0  0  0  0  0  0  0  0  0  0
    1.0260   -1.2140    0.0000 C   0  0  0  0  0  0  0  0  0  0  0  0
    1.4892   -2.6407    0.0000 O   0  0  0  0  0  0  0  0  0  0  0  0
   -0.4000   -0.7500    0.0000 C   0  0  0  0  0  0  0  0  0  0  0  0
   -1.6990   -1.5000    0.0000 C   0  0  0  0  0  0  0  0  0  0  0  0
   -2.9980   -0.7500    0.0000 C   0  0  0  0  0  0  0  0  0  0  0  0
   -2.9980    0.7500    0.0000 C   0  0  0  0  0  0  0  0  0  0  0  0
   -1.6990    1.5000    0.0000 C   0  0  0  0  0  0  0  0  0  0  0  0
   -0.4000    0.7500    0.0000 C   0  0  0  0  0  0  0  0  0  0  0  0
  1  2  2  0  0  0  0
  2  3  1  0  0  0  0
  3  4  1  0  0  0  0
  4  5  1  0  0  0  0
  5  6  1  0  0  0  0
  6  7  1  0  0  0  0
  7  8  1  0  0  0  0
  8  9  1  0  0  0  0
  9 10  1  0  0  0  0
 10 11  1  0  0  0  0
 11 12  2  0  0  0  0
 12 13  1  0  0  0  0
 13 14  2  0  0  0  0
 14 15  1  0  0  0  0
 15 16  2  0  0  0  0
 11 16  1  0  0  0  0
  9 17  1  0  0  0  0
 17 18  1  0  0  0  0
  6 18  1  0  0  0  0
  3 19  1  0  0  0  0
 19 20  2  0  0  0  0
 19 21  1  0  0  0  0
 21 22  2  0  0  0  0
 22 23  1  0  0  0  0
 23 24  2  0  0  0  0
 24 25  1  0  0  0  0
 25 26  2  0  0  0  0
  2 26  1  0  0  0  0
 21 26  1  0  0  0  0
M  END
> <chemblId>
CHEMBL106891

> <bioactivity__type>
IC50

> <units>
nM

> <value>
80.0

$$$$

  CDK     11271514522D 0   0.00000     0.00000     0

 31 32  0  0  0  0              1 V2000 
    5.1819   -0.0105    0.0000 C   0  0  0  0  0  0  0  0  0  0  0  0
    3.7552   -0.4737    0.0000 N   0  0  0  0  0  0  0  0  0  0  0  0
    3.4430   -1.9408    0.0000 C   0  0  0  0  0  0  0  0  0  0  0  0
    2.6407    0.5302    0.0000 C   0  0  0  0  0  0  0  0  0  0  0  0
    1.2140    0.0670    0.0000 C   0  0  0  0  0  0  0  0  0  0  0  0
    0.0000    0.9490    0.0000 O   0  0  0  0  0  0  0  0  0  0  0  0
   -1.2140    0.0670    0.0000 C   0  0  0  0  0  0  0  0  0  0  0  0
   -2.6407    0.5302    0.0000 C   0  0  0  0  0  0  0  0  0  0  0  0
   -3.7552   -0.4737    0.0000 S   0  0  0  0  0  0  0  0  0  0  0  0
   -5.1819   -0.0105    0.0000 C   0  0  0  0  0  0  0  0  0  0  0  0
   -6.2964   -1.0144    0.0000 C   0  0  0  0  0  0  0  0  0  0  0  0
   -7.7231   -0.5511    0.0000 N   0  0  0  0  0  0  0  0  0  0  0  0
   -8.8376   -1.5551    0.0000 C   0  0  0  0  0  0  0  0  0  0  0  0
  -10.2643   -1.0918    0.0000 C   0  0  0  0  0  0  0  0  0  0  0  0
  -11.3788   -2.0958    0.0000 C   0  0  0  0  0  0  0  0  0  0  0  0
  -12.8054   -1.6325    0.0000 N   0  0  0  0  0  0  0  0  0  0  0  0
  -13.9200   -2.6365    0.0000 N   0  0  0  0  0  0  0  0  0  0  0  0
  -15.3466   -2.1732    0.0000 C   0  0  0  0  0  0  0  0  0  0  0  0
  -16.4611   -3.1771    0.0000 C   0  0  0  0  0  0  0  0  0  0  0  0
  -15.6588   -0.7061    0.0000 C   0  0  0  0  0  0  0  0  0  0  0  0
  -11.0666   -3.5629    0.0000 C   0  0  0  0  0  0  0  0  0  0  0  0
   -9.6399   -4.0262    0.0000 C   0  0  0  0  0  0  0  0  0  0  0  0
   -8.5254   -3.0222    0.0000 C   0  0  0  0  0  0  0  0  0  0  0  0
   -7.0987   -3.4855    0.0000 N   0  3  0  0  0  0  0  0  0  0  0  0
   -6.7866   -4.9526    0.0000 O   0  0  0  0  0  0  0  0  0  0  0  0
   -5.9842   -2.4815    0.0000 O   0  5  0  0  0  0  0  0  0  0  0  0
  -12.1811   -4.5668    0.0000 N   0  3  0  0  0  0  0  0  0  0  0  0
  -13.6078   -4.1036    0.0000 O   0  0  0  0  0  0  0  0  0  0  0  0
  -11.8689   -6.0340    0.0000 O   0  5  0  0  0  0  0  0  0  0  0  0
   -0.7500   -1.3590    0.0000 C   0  0  0  0  0  0  0  0  0  0  0  0
    0.7500   -1.3590    0.0000 C   0  0  0  0  0  0  0  0  0  0  0  0
  1  2  1  0  0  0  0
  2  3  1  0  0  0  0
  2  4  1  0  0  0  0
  4  5  1  0  0  0  0
  5  6  1  0  0  0  0
  6  7  1  0  0  0  0
  7  8  1  0  0  0  0
  8  9  1  0  0  0  0
  9 10  1  0  0  0  0
 10 11  1  0  0  0  0
 11 12  1  0  0  0  0
 12 13  1  0  0  0  0
 13 14  2  0  0  0  0
 14 15  1  0  0  0  0
 15 16  1  0  0  0  0
 16 17  1  0  0  0  0
 17 18  2  0  0  0  0
 18 19  1  0  0  0  0
 18 20  1  0  0  0  0
 15 21  2  0  0  0  0
 21 22  1  0  0  0  0
 22 23  2  0  0  0  0
 13 23  1  0  0  0  0
 23 24  1  0  0  0  0
 24 25  2  0  0  0  0
 24 26  1  0  0  0  0
 21 27  1  0  0  0  0
 27 28  2  0  0  0  0
 27 29  1  0  0  0  0
  7 30  2  0  0  0  0
 30 31  1  0  0  0  0
  5 31  2  0  0  0  0
M  END
> <chemblId>
CHEMBL106932

> <bioactivity__type>
IC50

> <units>
nM

> <value>
440.0

$$$$

  CDK     11271514522D 0   0.00000     0.00000     0

 34 36  0  0  0  0              1 V2000 
    5.1819   -0.0105    0.0000 C   0  0  0  0  0  0  0  0  0  0  0  0
    3.7552   -0.4737    0.0000 N   0  0  0  0  0  0  0  0  0  0  0  0
    3.4430   -1.9408    0.0000 C   0  0  0  0  0  0  0  0  0  0  0  0
    2.6407    0.5302    0.0000 C   0  0  0  0  0  0  0  0  0  0  0  0
    1.2140    0.0670    0.0000 C   0  0  0  0  0  0  0  0  0  0  0  0
    0.0000    0.9490    0.0000 O   0  0  0  0  0  0  0  0  0  0  0  0
   -1.2140    0.0670    0.0000 C   0  0  0  0  0  0  0  0  0  0  0  0
   -2.6407    0.5302    0.0000 C   0  0  0  0  0  0  0  0  0  0  0  0
   -3.7552   -0.4737    0.0000 S   0  0  0  0  0  0  0  0  0  0  0  0
   -5.1819   -0.0105    0.0000 C   0  0  0  0  0  0  0  0  0  0  0  0
   -6.2964   -1.0144    0.0000 C   0  0  0  0  0  0  0  0  0  0  0  0
   -7.7231   -0.5511    0.0000 N   0  0  0  0  0  0  0  0  0  0  0  0
   -8.8376   -1.5551    0.0000 C   0  0  0  0  0  0  0  0  0  0  0  0
  -10.2643   -1.0918    0.0000 C   0  0  0  0  0  0  0  0  0  0  0  0
  -11.3788   -2.0958    0.0000 C   0  0  0  0  0  0  0  0  0  0  0  0
  -12.8054   -1.6325    0.0000 N   0  0  0  0  0  0  0  0  0  0  0  0
  -13.9200   -2.6365    0.0000 C   0  0  0  0  0  0  0  0  0  0  0  0
  -15.3466   -2.1732    0.0000 C   0  0  0  0  0  0  0  0  0  0  0  0
  -15.6588   -0.7061    0.0000 C   0  0  0  0  0  0  0  0  0  0  0  0
  -17.0855   -0.2428    0.0000 C   0  0  0  0  0  0  0  0  0  0  0  0
  -18.2000   -1.2468    0.0000 C   0  0  0  0  0  0  0  0  0  0  0  0
  -17.8878   -2.7139    0.0000 C   0  0  0  0  0  0  0  0  0  0  0  0
  -16.4611   -3.1771    0.0000 C   0  0  0  0  0  0  0  0  0  0  0  0
  -11.0666   -3.5629    0.0000 C   0  0  0  0  0  0  0  0  0  0  0  0
   -9.6399   -4.0262    0.0000 C   0  0  0  0  0  0  0  0  0  0  0  0
   -8.5254   -3.0222    0.0000 C   0  0  0  0  0  0  0  0  0  0  0  0
   -7.0987   -3.4855    0.0000 N   0  3  0  0  0  0  0  0  0  0  0  0
   -6.7866   -4.9526    0.0000 O   0  0  0  0  0  0  0  0  0  0  0  0
   -5.9842   -2.4815    0.0000 O   0  5  0  0  0  0  0  0  0  0  0  0
  -12.1811   -4.5668    0.0000 N   0  3  0  0  0  0  0  0  0  0  0  0
  -13.6078   -4.1036    0.0000 O   0  0  0  0  0  0  0  0  0  0  0  0
  -11.8689   -6.0340    0.0000 O   0  5  0  0  0  0  0  0  0  0  0  0
   -0.7500   -1.3590    0.0000 C   0  0  0  0  0  0  0  0  0  0  0  0
    0.7500   -1.3590    0.0000 C   0  0  0  0  0  0  0  0  0  0  0  0
  1  2  1  0  0  0  0
  2  3  1  0  0  0  0
  2  4  1  0  0  0  0
  4  5  1  0  0  0  0
  5  6  1  0  0  0  0
  6  7  1  0  0  0  0
  7  8  1  0  0  0  0
  8  9  1  0  0  0  0
  9 10  1  0  0  0  0
 10 11  1  0  0  0  0
 11 12  1  0  0  0  0
 12 13  1  0  0  0  0
 13 14  2  0  0  0  0
 14 15  1  0  0  0  0
 15 16  1  0  0  0  0
 16 17  1  0  0  0  0
 17 18  1  0  0  0  0
 18 19  2  0  0  0  0
 19 20  1  0  0  0  0
 20 21  2  0  0  0  0
 21 22  1  0  0  0  0
 22 23  2  0  0  0  0
 18 23  1  0  0  0  0
 15 24  2  0  0  0  0
 24 25  1  0  0  0  0
 25 26  2  0  0  0  0
 13 26  1  0  0  0  0
 26 27  1  0  0  0  0
 27 28  2  0  0  0  0
 27 29  1  0  0  0  0
 24 30  1  0  0  0  0
 30 31  2  0  0  0  0
 30 32  1  0  0  0  0
  7 33  2  0  0  0  0
 33 34  1  0  0  0  0
  5 34  2  0  0  0  0
M  END
> <chemblId>
CHEMBL106936

> <bioactivity__type>
IC50

> <units>
nM

> <value>
690.0

$$$$

  CDK     11271514522D 0   0.00000     0.00000     0

 44 47  0  0  0  0              1 V2000 
   16.1010   -7.7942    0.0000 C   0  0  0  0  0  0  0  0  0  0  0  0
   15.3510   -6.4952    0.0000 C   0  0  0  0  0  0  0  0  0  0  0  0
   13.8510   -6.4952    0.0000 C   0  0  0  0  0  0  0  0  0  0  0  0
   13.1010   -5.1962    0.0000 C   0  0  0  0  0  0  0  0  0  0  0  0
   11.6010   -5.1962    0.0000 C   0  0  0  0  0  0  0  0  0  0  0  0
   10.8510   -3.8971    0.0000 C   0  0  0  0  0  0  0  0  0  0  0  0
    9.3510   -3.8971    0.0000 O   0  0  0  0  0  0  0  0  0  0  0  0
    8.6010   -2.5981    0.0000 C   0  0  0  0  0  0  0  0  0  0  0  0
    9.3510   -1.2990    0.0000 O   0  0  0  0  0  0  0  0  0  0  0  0
    7.1010   -2.5981    0.0000 C   0  0  0  0  0  0  0  0  0  0  0  0
    6.3510   -3.8971    0.0000 C   0  0  0  0  0  0  0  0  0  0  0  0
    7.1010   -5.1962    0.0000 C   0  0  0  0  0  0  0  0  0  0  0  0
    6.3510   -6.4952    0.0000 C   0  0  0  0  0  0  0  0  0  0  0  0
    4.8510   -6.4952    0.0000 O   0  0  0  0  0  0  0  0  0  0  0  0
    7.1010   -7.7942    0.0000 N   0  0  0  0  0  0  0  0  0  0  0  0
    6.3510   -9.0933    0.0000 C   0  0  0  0  0  0  0  0  0  0  0  0
    7.1010  -10.3923    0.0000 C   0  0  0  0  0  0  0  0  0  0  0  0
    6.3510  -11.6913    0.0000 C   0  0  0  0  0  0  0  0  0  0  0  0
    4.8510  -11.6913    0.0000 C   0  0  0  0  0  0  0  0  0  0  0  0
    4.1010  -12.9904    0.0000 C   0  0  0  0  0  0  0  0  0  0  0  0
    4.8510  -14.2894    0.0000 N   0  0  0  0  0  0  0  0  0  0  0  0
    4.1010  -15.5885    0.0000 C   0  0  0  0  0  0  0  0  0  0  0  0
    4.8510  -16.8875    0.0000 C   0  0  0  0  0  0  0  0  0  0  0  0
    4.1010  -18.1865    0.0000 C   0  0  0  0  0  0  0  0  0  0  0  0
    4.8510  -19.4856    0.0000 C   0  0  0  0  0  0  0  0  0  0  0  0
    6.3510  -19.4856    0.0000 C   0  0  0  0  0  0  0  0  0  0  0  0
    7.1010  -18.1865    0.0000 C   0  0  0  0  0  0  0  0  0  0  0  0
    6.3510  -16.8875    0.0000 C   0  0  0  0  0  0  0  0  0  0  0  0
    6.3510  -14.2894    0.0000 C   0  0  0  0  0  0  0  0  0  0  0  0
    7.1010  -12.9904    0.0000 C   0  0  0  0  0  0  0  0  0  0  0  0
    6.3510   -1.2990    0.0000 N   0  0  0  0  0  0  0  0  0  0  0  0
    4.8510   -1.2990    0.0000 C   0  0  0  0  0  0  0  0  0  0  0  0
    4.1010   -2.5981    0.0000 O   0  0  0  0  0  0  0  0  0  0  0  0
    4.1010    0.0000    0.0000 C   0  0  0  0  0  0  0  0  0  0  0  0
    2.6010    0.0000    0.0000 C   0  0  0  0  0  0  0  0  0  0  0  0
    1.7190   -1.2140    0.0000 C   0  0  0  0  0  0  0  0  0  0  0  0
    0.2930   -0.7500    0.0000 C   0  0  0  0  0  0  0  0  0  0  0  0
   -1.0070   -1.5000    0.0000 C   0  0  0  0  0  0  0  0  0  0  0  0
   -2.3060   -0.7500    0.0000 C   0  0  0  0  0  0  0  0  0  0  0  0
   -2.3060    0.7500    0.0000 C   0  0  0  0  0  0  0  0  0  0  0  0
   -3.6050    1.5000    0.0000 Cl  0  0  0  0  0  0  0  0  0  0  0  0
   -1.0070    1.5000    0.0000 C   0  0  0  0  0  0  0  0  0  0  0  0
    0.2930    0.7500    0.0000 C   0  0  0  0  0  0  0  0  0  0  0  0
    1.7190    1.2140    0.0000 S   0  0  0  0  0  0  0  0  0  0  0  0
  1  2  1  0  0  0  0
  2  3  1  0  0  0  0
  3  4  1  0  0  0  0
  4  5  1  0  0  0  0
  5  6  1  0  0  0  0
  6  7  1  0  0  0  0
  7  8  1  0  0  0  0
  8  9  2  0  0  0  0
  8 10  1  0  0  0  0
 10 11  1  6  0  0  0
 11 12  1  0  0  0  0
 12 13  1  0  0  0  0
 13 14  2  0  0  0  0
 13 15  1  0  0  0  0
 15 16  1  0  0  0  0
 16 17  1  0  0  0  0
 17 18  1  0  0  0  0
 18 19  1  0  0  0  0
 19 20  1  0  0  0  0
 20 21  1  0  0  0  0
 21 22  1  0  0  0  0
 22 23  1  0  0  0  0
 23 24  2  0  0  0  0
 24 25  1  0  0  0  0
 25 26  2  0  0  0  0
 26 27  1  0  0  0  0
 27 28  2  0  0  0  0
 23 28  1  0  0  0  0
 21 29  1  0  0  0  0
 29 30  1  0  0  0  0
 18 30  1  0  0  0  0
 10 31  1  0  0  0  0
 31 32  1  0  0  0  0
 32 33  2  0  0  0  0
 32 34  1  0  0  0  0
 34 35  1  0  0  0  0
 35 36  2  0  0  0  0
 36 37  1  0  0  0  0
 37 38  2  0  0  0  0
 38 39  1  0  0  0  0
 39 40  2  0  0  0  0
 40 41  1  0  0  0  0
 40 42  1  0  0  0  0
 42 43  2  0  0  0  0
 37 43  1  0  0  0  0
 43 44  1  0  0  0  0
 35 44  1  0  0  0  0
M  END
> <chemblId>
CHEMBL1076243

> <bioactivity__type>
IC50

> <units>
nM

> <value>
100.0

$$$$

  CDK     11271514522D 0   0.00000     0.00000     0

 42 45  0  0  0  0              1 V2000 
   15.3510    6.4952    0.0000 C   0  0  0  0  0  0  0  0  0  0  0  0
   13.8510    6.4952    0.0000 C   0  0  0  0  0  0  0  0  0  0  0  0
   13.1010    5.1962    0.0000 C   0  0  0  0  0  0  0  0  0  0  0  0
   11.6010    5.1962    0.0000 C   0  0  0  0  0  0  0  0  0  0  0  0
   10.8510    3.8971    0.0000 C   0  0  0  0  0  0  0  0  0  0  0  0
    9.3510    3.8971    0.0000 C   0  0  0  0  0  0  0  0  0  0  0  0
    8.6010    2.5981    0.0000 O   0  0  0  0  0  0  0  0  0  0  0  0
    7.1010    2.5981    0.0000 C   0  0  0  0  0  0  0  0  0  0  0  0
    6.3510    3.8971    0.0000 O   0  0  0  0  0  0  0  0  0  0  0  0
    6.3510    1.2990    0.0000 C   0  0  0  0  0  0  0  0  0  0  0  0
    7.1010   -0.0000    0.0000 C   0  0  0  0  0  0  0  0  0  0  0  0
    8.6010   -0.0000    0.0000 C   0  0  0  0  0  0  0  0  0  0  0  0
    9.3510   -1.2990    0.0000 C   0  0  0  0  0  0  0  0  0  0  0  0
    8.6010   -2.5981    0.0000 O   0  0  0  0  0  0  0  0  0  0  0  0
   10.8510   -1.2990    0.0000 N   0  0  0  0  0  0  0  0  0  0  0  0
   11.6010   -2.5981    0.0000 C   0  0  0  0  0  0  0  0  0  0  0  0
   13.1010   -2.5981    0.0000 C   0  0  0  0  0  0  0  0  0  0  0  0
   13.8510   -3.8971    0.0000 C   0  0  0  0  0  0  0  0  0  0  0  0
   13.1010   -5.1962    0.0000 C   0  0  0  0  0  0  0  0  0  0  0  0
   13.8510   -6.4952    0.0000 C   0  0  0  0  0  0  0  0  0  0  0  0
   15.3510   -6.4952    0.0000 N   0  0  0  0  0  0  0  0  0  0  0  0
   16.1010   -7.7942    0.0000 C   0  0  0  0  0  0  0  0  0  0  0  0
   17.6010   -7.7942    0.0000 C   0  0  0  0  0  0  0  0  0  0  0  0
   18.3510   -9.0933    0.0000 C   0  0  0  0  0  0  0  0  0  0  0  0
   19.8510   -9.0933    0.0000 C   0  0  0  0  0  0  0  0  0  0  0  0
   20.6010   -7.7942    0.0000 C   0  0  0  0  0  0  0  0  0  0  0  0
   19.8510   -6.4952    0.0000 C   0  0  0  0  0  0  0  0  0  0  0  0
   18.3510   -6.4952    0.0000 C   0  0  0  0  0  0  0  0  0  0  0  0
   16.1010   -5.1962    0.0000 C   0  0  0  0  0  0  0  0  0  0  0  0
   15.3510   -3.8971    0.0000 C   0  0  0  0  0  0  0  0  0  0  0  0
    4.8510    1.2990    0.0000 N   0  0  0  0  0  0  0  0  0  0  0  0
    4.1010    0.0000    0.0000 C   0  0  0  0  0  0  0  0  0  0  0  0
    4.8510   -1.2990    0.0000 O   0  0  0  0  0  0  0  0  0  0  0  0
    2.6010    0.0000    0.0000 C   0  0  0  0  0  0  0  0  0  0  0  0
    1.7190   -1.2140    0.0000 C   0  0  0  0  0  0  0  0  0  0  0  0
    0.2930   -0.7500    0.0000 C   0  0  0  0  0  0  0  0  0  0  0  0
   -1.0070   -1.5000    0.0000 C   0  0  0  0  0  0  0  0  0  0  0  0
   -2.3060   -0.7500    0.0000 C   0  0  0  0  0  0  0  0  0  0  0  0
   -2.3060    0.7500    0.0000 C   0  0  0  0  0  0  0  0  0  0  0  0
   -1.0070    1.5000    0.0000 C   0  0  0  0  0  0  0  0  0  0  0  0
    0.2930    0.7500    0.0000 C   0  0  0  0  0  0  0  0  0  0  0  0
    1.7190    1.2140    0.0000 S   0  0  0  0  0  0  0  0  0  0  0  0
  1  2  1  0  0  0  0
  2  3  1  0  0  0  0
  3  4  1  0  0  0  0
  4  5  1  0  0  0  0
  5  6  1  0  0  0  0
  6  7  1  0  0  0  0
  7  8  1  0  0  0  0
  8  9  2  0  0  0  0
  8 10  1  0  0  0  0
 10 11  1  6  0  0  0
 11 12  1  0  0  0  0
 12 13  1  0  0  0  0
 13 14  2  0  0  0  0
 13 15  1  0  0  0  0
 15 16  1  0  0  0  0
 16 17  1  0  0  0  0
 17 18  1  0  0  0  0
 18 19  1  0  0  0  0
 19 20  1  0  0  0  0
 20 21  1  0  0  0  0
 21 22  1  0  0  0  0
 22 23  1  0  0  0  0
 23 24  2  0  0  0  0
 24 25  1  0  0  0  0
 25 26  2  0  0  0  0
 26 27  1  0  0  0  0
 27 28  2  0  0  0  0
 23 28  1  0  0  0  0
 21 29  1  0  0  0  0
 29 30  1  0  0  0  0
 18 30  1  0  0  0  0
 10 31  1  0  0  0  0
 31 32  1  0  0  0  0
 32 33  2  0  0  0  0
 32 34  1  0  0  0  0
 34 35  2  0  0  0  0
 35 36  1  0  0  0  0
 36 37  2  0  0  0  0
 37 38  1  0  0  0  0
 38 39  2  0  0  0  0
 39 40  1  0  0  0  0
 40 41  2  0  0  0  0
 36 41  1  0  0  0  0
 41 42  1  0  0  0  0
 34 42  1  0  0  0  0
M  END
> <chemblId>
CHEMBL1076259

> <bioactivity__type>
IC50

> <units>
nM

> <value>
270.0

$$$$

  CDK     11271514522D 0   0.00000     0.00000     0

 42 45  0  0  0  0              1 V2000 
   15.3510    6.4952    0.0000 C   0  0  0  0  0  0  0  0  0  0  0  0
   13.8510    6.4952    0.0000 C   0  0  0  0  0  0  0  0  0  0  0  0
   13.1010    5.1962    0.0000 C   0  0  0  0  0  0  0  0  0  0  0  0
   11.6010    5.1962    0.0000 C   0  0  0  0  0  0  0  0  0  0  0  0
   10.8510    3.8971    0.0000 C   0  0  0  0  0  0  0  0  0  0  0  0
    9.3510    3.8971    0.0000 C   0  0  0  0  0  0  0  0  0  0  0  0
    8.6010    2.5981    0.0000 O   0  0  0  0  0  0  0  0  0  0  0  0
    7.1010    2.5981    0.0000 C   0  0  0  0  0  0  0  0  0  0  0  0
    6.3510    3.8971    0.0000 O   0  0  0  0  0  0  0  0  0  0  0  0
    6.3510    1.2990    0.0000 C   0  0  0  0  0  0  0  0  0  0  0  0
    7.1010   -0.0000    0.0000 C   0  0  0  0  0  0  0  0  0  0  0  0
    8.6010   -0.0000    0.0000 C   0  0  0  0  0  0  0  0  0  0  0  0
    9.3510   -1.2990    0.0000 C   0  0  0  0  0  0  0  0  0  0  0  0
    8.6010   -2.5981    0.0000 O   0  0  0  0  0  0  0  0  0  0  0  0
   10.8510   -1.2990    0.0000 N   0  0  0  0  0  0  0  0  0  0  0  0
   11.6010   -2.5981    0.0000 C   0  0  0  0  0  0  0  0  0  0  0  0
   13.1010   -2.5981    0.0000 C   0  0  0  0  0  0  0  0  0  0  0  0
   13.8510   -3.8971    0.0000 C   0  0  0  0  0  0  0  0  0  0  0  0
   13.1010   -5.1962    0.0000 C   0  0  0  0  0  0  0  0  0  0  0  0
   13.8510   -6.4952    0.0000 C   0  0  0  0  0  0  0  0  0  0  0  0
   15.3510   -6.4952    0.0000 N   0  0  0  0  0  0  0  0  0  0  0  0
   16.1010   -7.7942    0.0000 C   0  0  0  0  0  0  0  0  0  0  0  0
   17.6010   -7.7942    0.0000 C   0  0  0  0  0  0  0  0  0  0  0  0
   18.3510   -9.0933    0.0000 C   0  0  0  0  0  0  0  0  0  0  0  0
   19.8510   -9.0933    0.0000 C   0  0  0  0  0  0  0  0  0  0  0  0
   20.6010   -7.7942    0.0000 C   0  0  0  0  0  0  0  0  0  0  0  0
   19.8510   -6.4952    0.0000 C   0  0  0  0  0  0  0  0  0  0  0  0
   18.3510   -6.4952    0.0000 C   0  0  0  0  0  0  0  0  0  0  0  0
   16.1010   -5.1962    0.0000 C   0  0  0  0  0  0  0  0  0  0  0  0
   15.3510   -3.8971    0.0000 C   0  0  0  0  0  0  0  0  0  0  0  0
    4.8510    1.2990    0.0000 N   0  0  0  0  0  0  0  0  0  0  0  0
    4.1010    0.0000    0.0000 C   0  0  0  0  0  0  0  0  0  0  0  0
    4.8510   -1.2990    0.0000 O   0  0  0  0  0  0  0  0  0  0  0  0
    2.6010    0.0000    0.0000 C   0  0  0  0  0  0  0  0  0  0  0  0
    1.7190    1.2140    0.0000 C   0  0  0  0  0  0  0  0  0  0  0  0
    0.2930    0.7500    0.0000 C   0  0  0  0  0  0  0  0  0  0  0  0
   -1.0070    1.5000    0.0000 C   0  0  0  0  0  0  0  0  0  0  0  0
   -2.3060    0.7500    0.0000 C   0  0  0  0  0  0  0  0  0  0  0  0
   -2.3060   -0.7500    0.0000 C   0  0  0  0  0  0  0  0  0  0  0  0
   -1.0070   -1.5000    0.0000 N   0  0  0  0  0  0  0  0  0  0  0  0
    0.2930   -0.7500    0.0000 C   0  0  0  0  0  0  0  0  0  0  0  0
    1.7190   -1.2140    0.0000 S   0  0  0  0  0  0  0  0  0  0  0  0
  1  2  1  0  0  0  0
  2  3  1  0  0  0  0
  3  4  1  0  0  0  0
  4  5  1  0  0  0  0
  5  6  1  0  0  0  0
  6  7  1  0  0  0  0
  7  8  1  0  0  0  0
  8  9  2  0  0  0  0
  8 10  1  0  0  0  0
 10 11  1  6  0  0  0
 11 12  1  0  0  0  0
 12 13  1  0  0  0  0
 13 14  2  0  0  0  0
 13 15  1  0  0  0  0
 15 16  1  0  0  0  0
 16 17  1  0  0  0  0
 17 18  1  0  0  0  0
 18 19  1  0  0  0  0
 19 20  1  0  0  0  0
 20 21  1  0  0  0  0
 21 22  1  0  0  0  0
 22 23  1  0  0  0  0
 23 24  2  0  0  0  0
 24 25  1  0  0  0  0
 25 26  2  0  0  0  0
 26 27  1  0  0  0  0
 27 28  2  0  0  0  0
 23 28  1  0  0  0  0
 21 29  1  0  0  0  0
 29 30  1  0  0  0  0
 18 30  1  0  0  0  0
 10 31  1  0  0  0  0
 31 32  1  0  0  0  0
 32 33  2  0  0  0  0
 32 34  1  0  0  0  0
 34 35  2  0  0  0  0
 35 36  1  0  0  0  0
 36 37  2  0  0  0  0
 37 38  1  0  0  0  0
 38 39  2  0  0  0  0
 39 40  1  0  0  0  0
 40 41  2  0  0  0  0
 36 41  1  0  0  0  0
 41 42  1  0  0  0  0
 34 42  1  0  0  0  0
M  END
> <chemblId>
CHEMBL1076260

> <bioactivity__type>
IC50

> <units>
nM

> <value>
440.0

$$$$
 stripped stripped
BRStripMol11271514522D 0   0.00000     0.00000     0
This file has been stripped
 16 17  0  0  0  0              1 V2000 
   -2.5968   -5.5718    0.0000 C   0  0  0  0  0  0  0  0  0  0  0  0
   -1.2980   -4.8214    0.0000 C   0  0  0  0  0  0  0  0  0  0  0  0
   -1.2984   -3.3214    0.0000 C   0  0  0  0  0  0  0  0  0  0  0  0
   -2.5976   -2.5718    0.0000 C   0  0  0  0  0  0  0  0  0  0  0  0
   -2.5981   -1.0718    0.0000 N   0  3  0  0  0  0  0  0  0  0  0  0
   -1.2995   -0.3220    0.0000 C   0  0  0  0  0  0  0  0  0  0  0  0
   -1.3004    1.1790    0.0000 C   0  0  0  0  0  0  0  0  0  0  0  0
   -2.5998    1.9282    0.0000 C   0  0  0  0  0  0  0  0  0  0  0  0
   -3.8984    1.1775    0.0000 C   0  0  0  0  0  0  0  0  0  0  0  0
   -3.8975   -0.3225    0.0000 C   0  0  0  0  0  0  0  0  0  0  0  0
   -2.5963   -7.0718    0.0000 N   0  3  0  0  0  0  0  0  0  0  0  0
   -3.8952   -7.8221    0.0000 C   0  0  0  0  0  0  0  0  0  0  0  0
   -3.8947   -9.3221    0.0000 C   0  0  0  0  0  0  0  0  0  0  0  0
   -2.5955  -10.0717    0.0000 C   0  0  0  0  0  0  0  0  0  0  0  0
   -1.2967   -9.3214    0.0000 C   0  0  0  0  0  0  0  0  0  0  0  0
   -1.2971   -7.8214    0.0000 C   0  0  0  0  0  0  0  0  0  0  0  0
  1  2  1  0  0  0  0
  2  3  2  0  0  0  0
  3  4  1  0  0  0  0
  4  5  1  0  0  0  0
  5  6  2  0  0  0  0
  6  7  1  0  0  0  0
  7  8  2  0  0  0  0
  8  9  1  0  0  0  0
  9 10  2  0  0  0  0
  5 10  1  0  0  0  0
  1 11  1  0  0  0  0
 11 12  2  0  0  0  0
 12 13  1  0  0  0  0
 13 14  2  0  0  0  0
 14 15  1  0  0  0  0
 15 16  2  0  0  0  0
 11 16  1  0  0  0  0
M  END
> <chemblId>
CHEMBL1076550

> <bioactivity__type>
IC50

> <units>
nM

> <value>
1990000.0

$$$$

  CDK     11271514522D 0   0.00000     0.00000     0

 34 36  0  0  0  0              1 V2000 
    5.1819   -0.0105    0.0000 C   0  0  0  0  0  0  0  0  0  0  0  0
    3.7552   -0.4737    0.0000 N   0  0  0  0  0  0  0  0  0  0  0  0
    3.4430   -1.9408    0.0000 C   0  0  0  0  0  0  0  0  0  0  0  0
    2.6407    0.5302    0.0000 C   0  0  0  0  0  0  0  0  0  0  0  0
    1.2140    0.0670    0.0000 C   0  0  0  0  0  0  0  0  0  0  0  0
    0.0000    0.9490    0.0000 O   0  0  0  0  0  0  0  0  0  0  0  0
   -1.2140    0.0670    0.0000 C   0  0  0  0  0  0  0  0  0  0  0  0
   -2.6407    0.5302    0.0000 C   0  0  0  0  0  0  0  0  0  0  0  0
   -3.7552   -0.4737    0.0000 S   0  0  0  0  0  0  0  0  0  0  0  0
   -5.1819   -0.0105    0.0000 C   0  0  0  0  0  0  0  0  0  0  0  0
   -6.2964   -1.0144    0.0000 C   0  0  0  0  0  0  0  0  0  0  0  0
   -7.7231   -0.5511    0.0000 N   0  0  0  0  0  0  0  0  0  0  0  0
   -8.8376   -1.5551    0.0000 C   0  0  0  0  0  0  0  0  0  0  0  0
  -10.2643   -1.0918    0.0000 C   0  0  0  0  0  0  0  0  0  0  0  0
  -11.3788   -2.0958    0.0000 C   0  0  0  0  0  0  0  0  0  0  0  0
  -12.8054   -1.6325    0.0000 N   0  0  0  0  0  0  0  0  0  0  0  0
  -13.9200   -2.6365    0.0000 C   0  0  0  0  0  0  0  0  0  0  0  0
  -15.3466   -2.1732    0.0000 C   0  0  0  0  0  0  0  0  0  0  0  0
  -15.6588   -0.7061    0.0000 C   0  0  0  0  0  0  0  0  0  0  0  0
  -17.0855   -0.2428    0.0000 C   0  0  0  0  0  0  0  0  0  0  0  0
  -18.2000   -1.2468    0.0000 C   0  0  0  0  0  0  0  0  0  0  0  0
  -17.8878   -2.7139    0.0000 N   0  0  0  0  0  0  0  0  0  0  0  0
  -16.4611   -3.1771    0.0000 C   0  0  0  0  0  0  0  0  0  0  0  0
  -11.0666   -3.5629    0.0000 C   0  0  0  0  0  0  0  0  0  0  0  0
   -9.6399   -4.0262    0.0000 C   0  0  0  0  0  0  0  0  0  0  0  0
   -8.5254   -3.0222    0.0000 C   0  0  0  0  0  0  0  0  0  0  0  0
   -7.0987   -3.4855    0.0000 N   0  3  0  0  0  0  0  0  0  0  0  0
   -6.7866   -4.9526    0.0000 O   0  0  0  0  0  0  0  0  0  0  0  0
   -5.9842   -2.4815    0.0000 O   0  5  0  0  0  0  0  0  0  0  0  0
  -12.1811   -4.5668    0.0000 N   0  3  0  0  0  0  0  0  0  0  0  0
  -13.6078   -4.1036    0.0000 O   0  0  0  0  0  0  0  0  0  0  0  0
  -11.8689   -6.0340    0.0000 O   0  5  0  0  0  0  0  0  0  0  0  0
   -0.7500   -1.3590    0.0000 C   0  0  0  0  0  0  0  0  0  0  0  0
    0.7500   -1.3590    0.0000 C   0  0  0  0  0  0  0  0  0  0  0  0
  1  2  1  0  0  0  0
  2  3  1  0  0  0  0
  2  4  1  0  0  0  0
  4  5  1  0  0  0  0
  5  6  1  0  0  0  0
  6  7  1  0  0  0  0
  7  8  1  0  0  0  0
  8  9  1  0  0  0  0
  9 10  1  0  0  0  0
 10 11  1  0  0  0  0
 11 12  1  0  0  0  0
 12 13  1  0  0  0  0
 13 14  2  0  0  0  0
 14 15  1  0  0  0  0
 15 16  1  0  0  0  0
 16 17  1  0  0  0  0
 17 18  1  0  0  0  0
 18 19  2  0  0  0  0
 19 20  1  0  0  0  0
 20 21  2  0  0  0  0
 21 22  1  0  0  0  0
 22 23  2  0  0  0  0
 18 23  1  0  0  0  0
 15 24  2  0  0  0  0
 24 25  1  0  0  0  0
 25 26  2  0  0  0  0
 13 26  1  0  0  0  0
 26 27  1  0  0  0  0
 27 28  2  0  0  0  0
 27 29  1  0  0  0  0
 24 30  1  0  0  0  0
 30 31  2  0  0  0  0
 30 32  1  0  0  0  0
  7 33  2  0  0  0  0
 33 34  1  0  0  0  0
  5 34  2  0  0  0  0
M  END
> <chemblId>
CHEMBL107673

> <bioactivity__type>
IC50

> <units>
nM

> <value>
310.0

$$$$

  CDK     11271514522D 0   0.00000     0.00000     0

 27 28  0  0  0  0              1 V2000 
    5.1819   -0.0105    0.0000 C   0  0  0  0  0  0  0  0  0  0  0  0
    3.7552   -0.4737    0.0000 N   0  0  0  0  0  0  0  0  0  0  0  0
    3.4430   -1.9408    0.0000 C   0  0  0  0  0  0  0  0  0  0  0  0
    2.6407    0.5302    0.0000 C   0  0  0  0  0  0  0  0  0  0  0  0
    1.2140    0.0670    0.0000 C   0  0  0  0  0  0  0  0  0  0  0  0
    0.0000    0.9490    0.0000 O   0  0  0  0  0  0  0  0  0  0  0  0
   -1.2140    0.0670    0.0000 C   0  0  0  0  0  0  0  0  0  0  0  0
   -2.6407    0.5302    0.0000 C   0  0  0  0  0  0  0  0  0  0  0  0
   -3.7552   -0.4737    0.0000 S   0  0  0  0  0  0  0  0  0  0  0  0
   -5.1819   -0.0105    0.0000 C   0  0  0  0  0  0  0  0  0  0  0  0
   -6.2964   -1.0144    0.0000 C   0  0  0  0  0  0  0  0  0  0  0  0
   -7.7231   -0.5511    0.0000 N   0  0  0  0  0  0  0  0  0  0  0  0
   -8.8376   -1.5551    0.0000 C   0  0  0  0  0  0  0  0  0  0  0  0
  -10.2643   -1.0918    0.0000 C   0  0  0  0  0  0  0  0  0  0  0  0
  -11.3788   -2.0958    0.0000 C   0  0  0  0  0  0  0  0  0  0  0  0
  -12.8054   -1.6325    0.0000 N   0  0  0  0  0  0  0  0  0  0  0  0
  -11.0666   -3.5629    0.0000 C   0  0  0  0  0  0  0  0  0  0  0  0
   -9.6399   -4.0262    0.0000 C   0  0  0  0  0  0  0  0  0  0  0  0
   -8.5254   -3.0222    0.0000 C   0  0  0  0  0  0  0  0  0  0  0  0
   -7.0987   -3.4855    0.0000 N   0  3  0  0  0  0  0  0  0  0  0  0
   -6.7866   -4.9526    0.0000 O   0  0  0  0  0  0  0  0  0  0  0  0
   -5.9842   -2.4815    0.0000 O   0  5  0  0  0  0  0  0  0  0  0  0
  -12.1811   -4.5668    0.0000 N   0  3  0  0  0  0  0  0  0  0  0  0
  -13.6078   -4.1036    0.0000 O   0  0  0  0  0  0  0  0  0  0  0  0
  -11.8689   -6.0340    0.0000 O   0  5  0  0  0  0  0  0  0  0  0  0
   -0.7500   -1.3590    0.0000 C   0  0  0  0  0  0  0  0  0  0  0  0
    0.7500   -1.3590    0.0000 C   0  0  0  0  0  0  0  0  0  0  0  0
  1  2  1  0  0  0  0
  2  3  1  0  0  0  0
  2  4  1  0  0  0  0
  4  5  1  0  0  0  0
  5  6  1  0  0  0  0
  6  7  1  0  0  0  0
  7  8  1  0  0  0  0
  8  9  1  0  0  0  0
  9 10  1  0  0  0  0
 10 11  1  0  0  0  0
 11 12  1  0  0  0  0
 12 13  1  0  0  0  0
 13 14  2  0  0  0  0
 14 15  1  0  0  0  0
 15 16  1  0  0  0  0
 15 17  2  0  0  0  0
 17 18  1  0  0  0  0
 18 19  2  0  0  0  0
 13 19  1  0  0  0  0
 19 20  1  0  0  0  0
 20 21  2  0  0  0  0
 20 22  1  0  0  0  0
 17 23  1  0  0  0  0
 23 24  2  0  0  0  0
 23 25  1  0  0  0  0
  7 26  2  0  0  0  0
 26 27  1  0  0  0  0
  5 27  2  0  0  0  0
M  END
> <chemblId>
CHEMBL107892

> <bioactivity__type>
IC50

> <units>
nM

> <value>
83.0

$$$$

  CDK     11271514522D 0   0.00000     0.00000     0

 22 23  0  0  0  0              1 V2000 
    4.6160    4.1903    0.0000 C   0  0  0  0  0  0  0  0  0  0  0  0
    4.1526    2.7636    0.0000 C   0  0  0  0  0  0  0  0  0  0  0  0
    2.6854    2.4516    0.0000 C   0  0  0  0  0  0  0  0  0  0  0  0
    2.2220    1.0250    0.0000 N   0  0  0  0  0  0  0  0  0  0  0  0
    3.1040   -0.1890    0.0000 C   0  0  0  0  0  0  0  0  0  0  0  0
    2.2220   -1.4020    0.0000 N   0  0  0  0  0  0  0  0  0  0  0  0
    0.7950   -0.9390    0.0000 C   0  0  0  0  0  0  0  0  0  0  0  0
   -0.5040   -1.6890    0.0000 N   0  0  0  0  0  0  0  0  0  0  0  0
   -0.5040   -3.1890    0.0000 C   0  0  0  0  0  0  0  0  0  0  0  0
   -1.8030   -0.9390    0.0000 C   0  0  0  0  0  0  0  0  0  0  0  0
   -3.1020   -1.6890    0.0000 O   0  0  0  0  0  0  0  0  0  0  0  0
   -1.8030    0.5610    0.0000 N   0  0  0  0  0  0  0  0  0  0  0  0
   -3.1020    1.3110    0.0000 C   0  0  0  0  0  0  0  0  0  0  0  0
   -4.4011    0.5610    0.0000 C   0  0  0  0  0  0  0  0  0  0  0  0
   -5.7001    1.3110    0.0000 C   0  0  0  0  0  0  0  0  0  0  0  0
   -6.9992    0.5610    0.0000 C   0  0  0  0  0  0  0  0  0  0  0  0
   -8.2982    1.3110    0.0000 C   0  0  0  0  0  0  0  0  0  0  0  0
   -8.2982    2.8110    0.0000 O   0  0  0  0  0  0  0  0  0  0  0  0
   -9.5972    0.5610    0.0000 C   0  0  0  0  0  0  0  0  0  0  0  0
   -0.5040    1.3110    0.0000 C   0  0  0  0  0  0  0  0  0  0  0  0
   -0.5040    2.8110    0.0000 O   0  0  0  0  0  0  0  0  0  0  0  0
    0.7950    0.5610    0.0000 C   0  0  0  0  0  0  0  0  0  0  0  0
  1  2  1  0  0  0  0
  2  3  1  0  0  0  0
  3  4  1  0  0  0  0
  4  5  1  0  0  0  0
  5  6  2  0  0  0  0
  6  7  1  0  0  0  0
  7  8  1  0  0  0  0
  8  9  1  0  0  0  0
  8 10  1  0  0  0  0
 10 11  2  0  0  0  0
 10 12  1  0  0  0  0
 12 13  1  0  0  0  0
 13 14  1  0  0  0  0
 14 15  1  0  0  0  0
 15 16  1  0  0  0  0
 16 17  1  0  0  0  0
 17 18  2  0  0  0  0
 17 19  1  0  0  0  0
 12 20  1  0  0  0  0
 20 21  2  0  0  0  0
 20 22  1  0  0  0  0
  4 22  1  0  0  0  0
  7 22  2  0  0  0  0
M  END
> <chemblId>
CHEMBL1079905

> <bioactivity__type>
IC50

> <units>
nM

> <value>
6400.0

$$$$

  CDK     11271514522D 0   0.00000     0.00000     0

 41 44  0  0  0  0              1 V2000 
  -15.0580   -6.4952    0.0000 C   0  0  0  0  0  0  0  0  0  0  0  0
  -13.5580   -6.4952    0.0000 C   0  0  0  0  0  0  0  0  0  0  0  0
  -12.8080   -5.1962    0.0000 C   0  0  0  0  0  0  0  0  0  0  0  0
  -11.3080   -5.1962    0.0000 C   0  0  0  0  0  0  0  0  0  0  0  0
  -10.5580   -3.8971    0.0000 C   0  0  0  0  0  0  0  0  0  0  0  0
   -9.0580   -3.8971    0.0000 C   0  0  0  0  0  0  0  0  0  0  0  0
   -8.3080   -2.5981    0.0000 O   0  0  0  0  0  0  0  0  0  0  0  0
   -6.8080   -2.5981    0.0000 C   0  0  0  0  0  0  0  0  0  0  0  0
   -6.0580   -3.8971    0.0000 O   0  0  0  0  0  0  0  0  0  0  0  0
   -6.0580   -1.2990    0.0000 C   0  0  0  0  0  0  0  0  0  0  0  0
   -6.8080    0.0000    0.0000 C   0  0  0  0  0  0  0  0  0  0  0  0
   -8.3080    0.0000    0.0000 C   0  0  0  0  0  0  0  0  0  0  0  0
   -9.0580    1.2990    0.0000 C   0  0  0  0  0  0  0  0  0  0  0  0
   -8.3080    2.5981    0.0000 O   0  0  0  0  0  0  0  0  0  0  0  0
  -10.5580    1.2990    0.0000 N   0  0  0  0  0  0  0  0  0  0  0  0
  -11.3080    2.5981    0.0000 C   0  0  0  0  0  0  0  0  0  0  0  0
  -12.8080    2.5981    0.0000 C   0  0  0  0  0  0  0  0  0  0  0  0
  -13.5580    3.8971    0.0000 C   0  0  0  0  0  0  0  0  0  0  0  0
  -12.9801    4.7132    0.0000 C   0  0  0  0  0  0  0  0  0  0  0  0
  -13.3516    6.1936    0.0000 C   0  0  0  0  0  0  0  0  0  0  0  0
  -14.9130    6.4376    0.0000 N   0  0  0  0  0  0  0  0  0  0  0  0
  -15.4968    7.8193    0.0000 C   0  0  0  0  0  0  0  0  0  0  0  0
  -16.9854    8.0046    0.0000 C   0  0  0  0  0  0  0  0  0  0  0  0
  -17.5692    9.3863    0.0000 C   0  0  0  0  0  0  0  0  0  0  0  0
  -19.0577    9.5715    0.0000 C   0  0  0  0  0  0  0  0  0  0  0  0
  -19.9624    8.3751    0.0000 C   0  0  0  0  0  0  0  0  0  0  0  0
  -19.3786    6.9934    0.0000 C   0  0  0  0  0  0  0  0  0  0  0  0
  -17.8900    6.8081    0.0000 C   0  0  0  0  0  0  0  0  0  0  0  0
  -15.8264    5.1479    0.0000 C   0  0  0  0  0  0  0  0  0  0  0  0
  -15.0777    3.7560    0.0000 C   0  0  0  0  0  0  0  0  0  0  0  0
   -4.5580   -1.2990    0.0000 N   0  0  0  0  0  0  0  0  0  0  0  0
   -3.8080    0.0000    0.0000 C   0  0  0  0  0  0  0  0  0  0  0  0
   -4.5580    1.2990    0.0000 O   0  0  0  0  0  0  0  0  0  0  0  0
   -2.3080    0.0000    0.0000 C   0  0  0  0  0  0  0  0  0  0  0  0
   -1.4270   -1.2140    0.0000 C   0  0  0  0  0  0  0  0  0  0  0  0
    0.0000   -0.7500    0.0000 C   0  0  0  0  0  0  0  0  0  0  0  0
    1.4270   -1.2140    0.0000 C   0  0  0  0  0  0  0  0  0  0  0  0
    2.3080    0.0000    0.0000 C   0  0  0  0  0  0  0  0  0  0  0  0
    1.4270    1.2140    0.0000 S   0  0  0  0  0  0  0  0  0  0  0  0
    0.0000    0.7500    0.0000 C   0  0  0  0  0  0  0  0  0  0  0  0
   -1.4270    1.2140    0.0000 S   0  0  0  0  0  0  0  0  0  0  0  0
  1  2  1  0  0  0  0
  2  3  1  0  0  0  0
  3  4  1  0  0  0  0
  4  5  1  0  0  0  0
  5  6  1  0  0  0  0
  6  7  1  0  0  0  0
  7  8  1  0  0  0  0
  8  9  2  0  0  0  0
  8 10  1  0  0  0  0
 10 11  1  6  0  0  0
 11 12  1  0  0  0  0
 12 13  1  0  0  0  0
 13 14  2  0  0  0  0
 13 15  1  0  0  0  0
 15 16  1  0  0  0  0
 16 17  1  0  0  0  0
 17 18  1  0  0  0  0
 18 19  1  0  0  0  0
 19 20  1  0  0  0  0
 20 21  1  0  0  0  0
 21 22  1  0  0  0  0
 22 23  1  0  0  0  0
 23 24  2  0  0  0  0
 24 25  1  0  0  0  0
 25 26  2  0  0  0  0
 26 27  1  0  0  0  0
 27 28  2  0  0  0  0
 23 28  1  0  0  0  0
 21 29  1  0  0  0  0
 29 30  1  0  0  0  0
 18 30  1  0  0  0  0
 10 31  1  0  0  0  0
 31 32  1  0  0  0  0
 32 33  2  0  0  0  0
 32 34  1  0  0  0  0
 34 35  2  0  0  0  0
 35 36  1  0  0  0  0
 36 37  1  0  0  0  0
 37 38  2  0  0  0  0
 38 39  1  0  0  0  0
 39 40  1  0  0  0  0
 36 40  2  0  0  0  0
 40 41  1  0  0  0  0
 34 41  1  0  0  0  0
M  END
> <chemblId>
CHEMBL1080274

> <bioactivity__type>
IC50

> <units>
nM

> <value>
300.0

$$$$

  CDK     11271514522D 0   0.00000     0.00000     0

 35 39  0  0  0  0              1 V2000 
  -13.3189    3.1144    0.0000 C   0  0  0  0  0  0  0  0  0  0  0  0
  -12.3154    1.9995    0.0000 C   0  0  0  0  0  0  0  0  0  0  0  0
  -12.7791    0.5730    0.0000 C   0  0  0  0  0  0  0  0  0  0  0  0
  -10.8481    2.3112    0.0000 C   0  0  0  0  0  0  0  0  0  0  0  0
   -9.8446    1.1963    0.0000 C   0  0  0  0  0  0  0  0  0  0  0  0
   -8.3773    1.5079    0.0000 C   0  0  0  0  0  0  0  0  0  0  0  0
   -7.9136    2.9345    0.0000 C   0  0  0  0  0  0  0  0  0  0  0  0
   -6.4463    3.2461    0.0000 N   0  0  0  0  0  0  0  0  0  0  0  0
   -5.4428    2.1312    0.0000 C   0  0  0  0  0  0  0  0  0  0  0  0
   -5.9065    0.7047    0.0000 O   0  0  0  0  0  0  0  0  0  0  0  0
   -3.9755    2.4429    0.0000 O   0  0  0  0  0  0  0  0  0  0  0  0
   -2.9720    1.3280    0.0000 C   0  0  0  0  0  0  0  0  0  0  0  0
   -3.4360   -0.0980    0.0000 C   0  0  0  0  0  0  0  0  0  0  0  0
   -2.4320   -1.2130    0.0000 C   0  0  0  0  0  0  0  0  0  0  0  0
   -0.9650   -0.9010    0.0000 C   0  0  0  0  0  0  0  0  0  0  0  0
    0.2480   -1.7830    0.0000 N   0  0  0  0  0  0  0  0  0  0  0  0
    0.2477   -3.2830    0.0000 C   0  0  0  0  0  0  0  0  0  0  0  0
    1.4620   -0.9010    0.0000 C   0  0  0  0  0  0  0  0  0  0  0  0
    3.2080   -0.9240    0.0000 N   0  0  0  0  0  0  0  0  0  0  0  0
    4.1130   -2.1202    0.0000 C   0  0  0  0  0  0  0  0  0  0  0  0
    5.6015   -1.9346    0.0000 C   0  0  0  0  0  0  0  0  0  0  0  0
    6.5065   -3.1308    0.0000 C   0  0  0  0  0  0  0  0  0  0  0  0
    5.9230   -4.5127    0.0000 C   0  0  0  0  0  0  0  0  0  0  0  0
    6.8280   -5.7089    0.0000 C   0  0  0  0  0  0  0  0  0  0  0  0
    8.3165   -5.5233    0.0000 C   0  0  0  0  0  0  0  0  0  0  0  0
    8.8999   -4.1414    0.0000 C   0  0  0  0  0  0  0  0  0  0  0  0
    7.9949   -2.9452    0.0000 C   0  0  0  0  0  0  0  0  0  0  0  0
    3.5970    0.5250    0.0000 C   0  0  0  0  0  0  0  0  0  0  0  0
    2.2980    1.2750    0.0000 C   0  0  0  0  0  0  0  0  0  0  0  0
    0.9990    0.5250    0.0000 C   0  0  0  0  0  0  0  0  0  0  0  0
    0.6108    1.9739    0.0000 C   0  0  0  0  0  0  0  0  0  0  0  0
   -0.5020    0.5250    0.0000 C   0  0  0  0  0  0  0  0  0  0  0  0
   -1.5050    1.6400    0.0000 C   0  0  0  0  0  0  0  0  0  0  0  0
   -8.9171    4.0493    0.0000 C   0  0  0  0  0  0  0  0  0  0  0  0
  -10.3844    3.7377    0.0000 C   0  0  0  0  0  0  0  0  0  0  0  0
  1  2  1  0  0  0  0
  2  3  1  0  0  0  0
  2  4  1  0  0  0  0
  4  5  2  0  0  0  0
  5  6  1  0  0  0  0
  6  7  2  0  0  0  0
  7  8  1  0  0  0  0
  8  9  1  0  0  0  0
  9 10  2  0  0  0  0
  9 11  1  0  0  0  0
 11 12  1  0  0  0  0
 12 13  2  0  0  0  0
 13 14  1  0  0  0  0
 14 15  2  0  0  0  0
 15 16  1  0  0  0  0
 16 17  1  0  0  0  0
 18 16  1  6  0  0  0
 18 19  1  0  0  0  0
 19 20  1  0  0  0  0
 20 21  1  0  0  0  0
 21 22  1  0  0  0  0
 22 23  2  0  0  0  0
 23 24  1  0  0  0  0
 24 25  2  0  0  0  0
 25 26  1  0  0  0  0
 26 27  2  0  0  0  0
 22 27  1  0  0  0  0
 19 28  1  0  0  0  0
 28 29  1  0  0  0  0
 29 30  1  0  0  0  0
 18 30  1  0  0  0  0
 30 31  1  1  0  0  0
 30 32  1  0  0  0  0
 15 32  1  0  0  0  0
 32 33  2  0  0  0  0
 12 33  1  0  0  0  0
  7 34  1  0  0  0  0
 34 35  2  0  0  0  0
  4 35  1  0  0  0  0
M  END
> <chemblId>
CHEMBL1080386

> <bioactivity__type>
IC50

> <units>
nM

> <value>
6.0

$$$$

  CDK     11271514522D 0   0.00000     0.00000     0

 38 40  0  0  0  0              1 V2000 
   14.9066    1.9892    0.0000 C   0  0  0  0  0  0  0  0  0  0  0  0
   13.4800    2.4525    0.0000 C   0  0  0  0  0  0  0  0  0  0  0  0
   12.3654    1.4485    0.0000 C   0  0  0  0  0  0  0  0  0  0  0  0
   10.9388    1.9118    0.0000 C   0  0  0  0  0  0  0  0  0  0  0  0
    9.8243    0.9078    0.0000 C   0  0  0  0  0  0  0  0  0  0  0  0
    8.3976    1.3711    0.0000 C   0  0  0  0  0  0  0  0  0  0  0  0
    7.2831    0.3671    0.0000 O   0  0  0  0  0  0  0  0  0  0  0  0
    5.8564    0.8304    0.0000 C   0  0  0  0  0  0  0  0  0  0  0  0
    5.5442    2.2975    0.0000 O   0  0  0  0  0  0  0  0  0  0  0  0
    4.7419   -0.1735    0.0000 C   0  0  0  0  0  0  0  0  0  0  0  0
    5.0540   -1.6407    0.0000 C   0  0  0  0  0  0  0  0  0  0  0  0
    3.9395   -2.6446    0.0000 C   0  0  0  0  0  0  0  0  0  0  0  0
    4.2517   -4.1118    0.0000 C   0  0  0  0  0  0  0  0  0  0  0  0
    5.6784   -4.5750    0.0000 O   0  0  0  0  0  0  0  0  0  0  0  0
    3.1372   -5.1157    0.0000 N   0  0  0  0  0  0  0  0  0  0  0  0
    3.4494   -6.5829    0.0000 C   0  0  0  0  0  0  0  0  0  0  0  0
    2.3348   -7.5868    0.0000 C   0  0  0  0  0  0  0  0  0  0  0  0
    2.6470   -9.0539    0.0000 C   0  0  0  0  0  0  0  0  0  0  0  0
    1.5325  -10.0579    0.0000 C   0  0  0  0  0  0  0  0  0  0  0  0
    1.8447  -11.5250    0.0000 C   0  0  0  0  0  0  0  0  0  0  0  0
    3.2713  -11.9883    0.0000 N   0  0  0  0  0  0  0  0  0  0  0  0
    3.5835  -13.4554    0.0000 C   0  0  0  0  0  0  0  0  0  0  0  0
    2.4690  -14.4593    0.0000 C   0  0  0  0  0  0  0  0  0  0  0  0
    1.0423  -13.9961    0.0000 C   0  0  0  0  0  0  0  0  0  0  0  0
   -0.0722  -15.0000    0.0000 C   0  0  0  0  0  0  0  0  0  0  0  0
    0.2400  -16.4672    0.0000 C   0  0  0  0  0  0  0  0  0  0  0  0
    1.6667  -16.9304    0.0000 C   0  0  0  0  0  0  0  0  0  0  0  0
    2.7812  -15.9265    0.0000 C   0  0  0  0  0  0  0  0  0  0  0  0
    4.3859  -10.9843    0.0000 C   0  0  0  0  0  0  0  0  0  0  0  0
    4.0737   -9.5172    0.0000 C   0  0  0  0  0  0  0  0  0  0  0  0
    3.3152    0.2897    0.0000 N   0  0  0  0  0  0  0  0  0  0  0  0
    2.2007   -0.7142    0.0000 C   0  0  0  0  0  0  0  0  0  0  0  0
    2.5128   -2.1814    0.0000 O   0  0  0  0  0  0  0  0  0  0  0  0
    0.7740   -0.2510    0.0000 C   0  0  0  0  0  0  0  0  0  0  0  0
    0.3100    1.1750    0.0000 C   0  0  0  0  0  0  0  0  0  0  0  0
   -1.1900    1.1750    0.0000 C   0  0  0  0  0  0  0  0  0  0  0  0
   -1.6540   -0.2510    0.0000 C   0  0  0  0  0  0  0  0  0  0  0  0
   -0.4400   -1.1330    0.0000 S   0  0  0  0  0  0  0  0  0  0  0  0
  1  2  1  0  0  0  0
  2  3  1  0  0  0  0
  3  4  1  0  0  0  0
  4  5  1  0  0  0  0
  5  6  1  0  0  0  0
  6  7  1  0  0  0  0
  7  8  1  0  0  0  0
  8  9  2  0  0  0  0
  8 10  1  0  0  0  0
 10 11  1  6  0  0  0
 11 12  1  0  0  0  0
 12 13  1  0  0  0  0
 13 14  2  0  0  0  0
 13 15  1  0  0  0  0
 15 16  1  0  0  0  0
 16 17  1  0  0  0  0
 17 18  1  0  0  0  0
 18 19  1  0  0  0  0
 19 20  1  0  0  0  0
 20 21  1  0  0  0  0
 21 22  1  0  0  0  0
 22 23  1  0  0  0  0
 23 24  2  0  0  0  0
 24 25  1  0  0  0  0
 25 26  2  0  0  0  0
 26 27  1  0  0  0  0
 27 28  2  0  0  0  0
 23 28  1  0  0  0  0
 21 29  1  0  0  0  0
 29 30  1  0  0  0  0
 18 30  1  0  0  0  0
 10 31  1  0  0  0  0
 31 32  1  0  0  0  0
 32 33  2  0  0  0  0
 32 34  1  0  0  0  0
 34 35  2  0  0  0  0
 35 36  1  0  0  0  0
 36 37  2  0  0  0  0
 37 38  1  0  0  0  0
 34 38  1  0  0  0  0
M  END
> <chemblId>
CHEMBL1080813

> <bioactivity__type>
IC50

> <units>
nM

> <value>
500.0

$$$$

  CDK     11271514522D 0   0.00000     0.00000     0

 39 41  0  0  0  0              1 V2000 
   11.3349  -10.5092    0.0000 C   0  0  0  0  0  0  0  0  0  0  0  0
    9.9082  -10.0460    0.0000 C   0  0  0  0  0  0  0  0  0  0  0  0
    9.5961   -8.5788    0.0000 C   0  0  0  0  0  0  0  0  0  0  0  0
    8.1694   -8.1156    0.0000 C   0  0  0  0  0  0  0  0  0  0  0  0
    7.8572   -6.6484    0.0000 C   0  0  0  0  0  0  0  0  0  0  0  0
    6.4305   -6.1852    0.0000 C   0  0  0  0  0  0  0  0  0  0  0  0
    6.1184   -4.7180    0.0000 O   0  0  0  0  0  0  0  0  0  0  0  0
    4.6917   -4.2548    0.0000 C   0  0  0  0  0  0  0  0  0  0  0  0
    3.5772   -5.2587    0.0000 O   0  0  0  0  0  0  0  0  0  0  0  0
    4.3795   -2.7876    0.0000 C   0  0  0  0  0  0  0  0  0  0  0  0
    5.4940   -1.7837    0.0000 C   0  0  0  0  0  0  0  0  0  0  0  0
    5.1819   -0.3165    0.0000 C   0  0  0  0  0  0  0  0  0  0  0  0
    6.2964    0.6874    0.0000 C   0  0  0  0  0  0  0  0  0  0  0  0
    7.7231    0.2241    0.0000 O   0  0  0  0  0  0  0  0  0  0  0  0
    5.9842    2.1545    0.0000 N   0  0  0  0  0  0  0  0  0  0  0  0
    7.0987    3.1585    0.0000 C   0  0  0  0  0  0  0  0  0  0  0  0
    6.7866    4.6256    0.0000 C   0  0  0  0  0  0  0  0  0  0  0  0
    7.9011    5.6295    0.0000 C   0  0  0  0  0  0  0  0  0  0  0  0
    9.3278    5.1663    0.0000 C   0  0  0  0  0  0  0  0  0  0  0  0
   10.4423    6.1702    0.0000 C   0  0  0  0  0  0  0  0  0  0  0  0
   10.1301    7.6374    0.0000 N   0  0  0  0  0  0  0  0  0  0  0  0
   11.2446    8.6413    0.0000 C   0  0  0  0  0  0  0  0  0  0  0  0
   10.9324   10.1085    0.0000 C   0  0  0  0  0  0  0  0  0  0  0  0
   12.0470   11.1124    0.0000 C   0  0  0  0  0  0  0  0  0  0  0  0
   11.7348   12.5796    0.0000 C   0  0  0  0  0  0  0  0  0  0  0  0
   10.3081   13.0428    0.0000 C   0  0  0  0  0  0  0  0  0  0  0  0
    9.1936   12.0389    0.0000 C   0  0  0  0  0  0  0  0  0  0  0  0
    9.5058   10.5717    0.0000 C   0  0  0  0  0  0  0  0  0  0  0  0
    8.7034    8.1006    0.0000 C   0  0  0  0  0  0  0  0  0  0  0  0
    7.5889    7.0967    0.0000 C   0  0  0  0  0  0  0  0  0  0  0  0
    2.9528   -2.3244    0.0000 N   0  0  0  0  0  0  0  0  0  0  0  0
    2.6407   -0.8572    0.0000 C   0  0  0  0  0  0  0  0  0  0  0  0
    3.7552    0.1467    0.0000 O   0  0  0  0  0  0  0  0  0  0  0  0
    1.2140   -0.3940    0.0000 C   0  0  0  0  0  0  0  0  0  0  0  0
    0.7500    1.0320    0.0000 C   0  0  0  0  0  0  0  0  0  0  0  0
   -0.7500    1.0320    0.0000 C   0  0  0  0  0  0  0  0  0  0  0  0
   -1.6318    2.2454    0.0000 Br  0  0  0  0  0  0  0  0  0  0  0  0
   -1.2130   -0.3940    0.0000 C   0  0  0  0  0  0  0  0  0  0  0  0
   -0.0000   -1.2760    0.0000 S   0  0  0  0  0  0  0  0  0  0  0  0
  1  2  1  0  0  0  0
  2  3  1  0  0  0  0
  3  4  1  0  0  0  0
  4  5  1  0  0  0  0
  5  6  1  0  0  0  0
  6  7  1  0  0  0  0
  7  8  1  0  0  0  0
  8  9  2  0  0  0  0
  8 10  1  0  0  0  0
 10 11  1  1  0  0  0
 11 12  1  0  0  0  0
 12 13  1  0  0  0  0
 13 14  2  0  0  0  0
 13 15  1  0  0  0  0
 15 16  1  0  0  0  0
 16 17  1  0  0  0  0
 17 18  1  0  0  0  0
 18 19  1  0  0  0  0
 19 20  1  0  0  0  0
 20 21  1  0  0  0  0
 21 22  1  0  0  0  0
 22 23  1  0  0  0  0
 23 24  2  0  0  0  0
 24 25  1  0  0  0  0
 25 26  2  0  0  0  0
 26 27  1  0  0  0  0
 27 28  2  0  0  0  0
 23 28  1  0  0  0  0
 21 29  1  0  0  0  0
 29 30  1  0  0  0  0
 18 30  1  0  0  0  0
 10 31  1  0  0  0  0
 31 32  1  0  0  0  0
 32 33  2  0  0  0  0
 32 34  1  0  0  0  0
 34 35  2  0  0  0  0
 35 36  1  0  0  0  0
 36 37  1  0  0  0  0
 36 38  2  0  0  0  0
 38 39  1  0  0  0  0
 34 39  1  0  0  0  0
M  END
> <chemblId>
CHEMBL1080814

> <bioactivity__type>
IC50

> <units>
nM

> <value>
180.0

$$$$
 stripped stripped
BRStripMol11271514522D 0   0.00000     0.00000     0
This file has been stripped
 20 22  0  0  0  0              1 V2000 
   -0.3250    2.4380    0.0000 C   0  0  0  0  0  0  0  0  0  0  0  0
   -0.3250    0.9380    0.0000 C   0  0  0  0  0  0  0  0  0  0  0  0
   -1.6240    0.1880    0.0000 C   0  0  0  0  0  0  0  0  0  0  0  0
   -1.6240   -1.3120    0.0000 C   0  0  0  0  0  0  0  0  0  0  0  0
   -0.3250   -2.0620    0.0000 C   0  0  0  0  0  0  0  0  0  0  0  0
    0.9740   -1.3120    0.0000 C   0  0  0  0  0  0  0  0  0  0  0  0
    0.9740    0.1880    0.0000 C   0  0  0  0  0  0  0  0  0  0  0  0
    2.2730    0.9380    0.0000 C   0  0  0  0  0  0  0  0  0  0  0  0
    3.5721    0.1880    0.0000 N   0  3  0  0  0  0  0  0  0  0  0  0
    3.5721   -1.3120    0.0000 C   0  0  0  0  0  0  0  0  0  0  0  0
    4.8711   -2.0620    0.0000 C   0  0  0  0  0  0  0  0  0  0  0  0
    6.1701   -1.3120    0.0000 C   0  0  0  0  0  0  0  0  0  0  0  0
    6.1702    0.1880    0.0000 C   0  0  0  0  0  0  0  0  0  0  0  0
    4.8711    0.9380    0.0000 C   0  0  0  0  0  0  0  0  0  0  0  0
   -1.6240    3.1880    0.0000 N   0  3  0  0  0  0  0  0  0  0  0  0
   -1.6240    4.6880    0.0000 C   0  0  0  0  0  0  0  0  0  0  0  0
   -2.9231    5.4380    0.0000 C   0  0  0  0  0  0  0  0  0  0  0  0
   -4.2221    4.6880    0.0000 C   0  0  0  0  0  0  0  0  0  0  0  0
   -4.2221    3.1880    0.0000 C   0  0  0  0  0  0  0  0  0  0  0  0
   -2.9231    2.4380    0.0000 C   0  0  0  0  0  0  0  0  0  0  0  0
  1  2  1  0  0  0  0
  2  3  2  0  0  0  0
  3  4  1  0  0  0  0
  4  5  2  0  0  0  0
  5  6  1  0  0  0  0
  6  7  2  0  0  0  0
  2  7  1  0  0  0  0
  7  8  1  0  0  0  0
  8  9  1  0  0  0  0
  9 10  2  0  0  0  0
 10 11  1  0  0  0  0
 11 12  2  0  0  0  0
 12 13  1  0  0  0  0
 13 14  2  0  0  0  0
  9 14  1  0  0  0  0
  1 15  1  0  0  0  0
 15 16  2  0  0  0  0
 16 17  1  0  0  0  0
 17 18  2  0  0  0  0
 18 19  1  0  0  0  0
 19 20  2  0  0  0  0
 15 20  1  0  0  0  0
M  END
> <chemblId>
CHEMBL1081124

> <bioactivity__type>
IC50

> <units>
nM

> <value>
636000.0

$$$$
 stripped stripped
BRStripMol11271514522D 0   0.00000     0.00000     0
This file has been stripped
 20 22  0  0  0  0              1 V2000 
   -0.3250    2.8120    0.0000 C   0  0  0  0  0  0  0  0  0  0  0  0
   -0.3250    1.3120    0.0000 C   0  0  0  0  0  0  0  0  0  0  0  0
   -1.6240    0.5620    0.0000 C   0  0  0  0  0  0  0  0  0  0  0  0
   -1.6240   -0.9370    0.0000 C   0  0  0  0  0  0  0  0  0  0  0  0
   -0.3250   -1.6870    0.0000 C   0  0  0  0  0  0  0  0  0  0  0  0
    0.9740   -0.9370    0.0000 C   0  0  0  0  0  0  0  0  0  0  0  0
    2.2730   -1.6870    0.0000 C   0  0  0  0  0  0  0  0  0  0  0  0
    2.2731   -3.1870    0.0000 N   0  3  0  0  0  0  0  0  0  0  0  0
    0.9740   -3.9370    0.0000 C   0  0  0  0  0  0  0  0  0  0  0  0
    0.9740   -5.4370    0.0000 C   0  0  0  0  0  0  0  0  0  0  0  0
    2.2731   -6.1870    0.0000 C   0  0  0  0  0  0  0  0  0  0  0  0
    3.5721   -5.4370    0.0000 C   0  0  0  0  0  0  0  0  0  0  0  0
    3.5721   -3.9370    0.0000 C   0  0  0  0  0  0  0  0  0  0  0  0
    0.9740    0.5620    0.0000 C   0  0  0  0  0  0  0  0  0  0  0  0
   -1.6240    3.5620    0.0000 N   0  3  0  0  0  0  0  0  0  0  0  0
   -1.6240    5.0620    0.0000 C   0  0  0  0  0  0  0  0  0  0  0  0
   -2.9231    5.8120    0.0000 C   0  0  0  0  0  0  0  0  0  0  0  0
   -4.2221    5.0620    0.0000 C   0  0  0  0  0  0  0  0  0  0  0  0
   -4.2221    3.5620    0.0000 C   0  0  0  0  0  0  0  0  0  0  0  0
   -2.9231    2.8120    0.0000 C   0  0  0  0  0  0  0  0  0  0  0  0
  1  2  1  0  0  0  0
  2  3  2  0  0  0  0
  3  4  1  0  0  0  0
  4  5  2  0  0  0  0
  5  6  1  0  0  0  0
  6  7  1  0  0  0  0
  7  8  1  0  0  0  0
  8  9  2  0  0  0  0
  9 10  1  0  0  0  0
 10 11  2  0  0  0  0
 11 12  1  0  0  0  0
 12 13  2  0  0  0  0
  8 13  1  0  0  0  0
  6 14  2  0  0  0  0
  2 14  1  0  0  0  0
  1 15  1  0  0  0  0
 15 16  2  0  0  0  0
 16 17  1  0  0  0  0
 17 18  2  0  0  0  0
 18 19  1  0  0  0  0
 19 20  2  0  0  0  0
 15 20  1  0  0  0  0
M  END
> <chemblId>
CHEMBL1081125

> <bioactivity__type>
IC50

> <units>
nM

> <value>
2360000.0

$$$$
 stripped stripped
BRStripMol11271514522D 0   0.00000     0.00000     0
This file has been stripped
 20 22  0  0  0  0              1 V2000 
   -0.0903    2.9573    0.0000 C   0  0  0  0  0  0  0  0  0  0  0  0
   -0.0430    1.4580    0.0000 C   0  0  0  0  0  0  0  0  0  0  0  0
   -1.2820    0.7150    0.0000 C   0  0  0  0  0  0  0  0  0  0  0  0
   -1.2900   -0.7690    0.0000 C   0  0  0  0  0  0  0  0  0  0  0  0
    0.0430   -1.4580    0.0000 C   0  0  0  0  0  0  0  0  0  0  0  0
    0.0903   -2.9573    0.0000 C   0  0  0  0  0  0  0  0  0  0  0  0
   -1.1844   -3.7479    0.0000 N   0  3  0  0  0  0  0  0  0  0  0  0
   -2.5064   -3.0392    0.0000 C   0  0  0  0  0  0  0  0  0  0  0  0
   -3.7812   -3.8299    0.0000 C   0  0  0  0  0  0  0  0  0  0  0  0
   -3.7338   -5.3291    0.0000 C   0  0  0  0  0  0  0  0  0  0  0  0
   -2.4118   -6.0377    0.0000 C   0  0  0  0  0  0  0  0  0  0  0  0
   -1.1371   -5.2471    0.0000 C   0  0  0  0  0  0  0  0  0  0  0  0
    1.2820   -0.7150    0.0000 C   0  0  0  0  0  0  0  0  0  0  0  0
    1.2900    0.7690    0.0000 C   0  0  0  0  0  0  0  0  0  0  0  0
    1.1844    3.7479    0.0000 N   0  3  0  0  0  0  0  0  0  0  0  0
    2.5064    3.0392    0.0000 C   0  0  0  0  0  0  0  0  0  0  0  0
    3.7812    3.8299    0.0000 C   0  0  0  0  0  0  0  0  0  0  0  0
    3.7338    5.3291    0.0000 C   0  0  0  0  0  0  0  0  0  0  0  0
    2.4118    6.0377    0.0000 C   0  0  0  0  0  0  0  0  0  0  0  0
    1.1371    5.2471    0.0000 C   0  0  0  0  0  0  0  0  0  0  0  0
  1  2  1  0  0  0  0
  2  3  2  0  0  0  0
  3  4  1  0  0  0  0
  4  5  2  0  0  0  0
  5  6  1  0  0  0  0
  6  7  1  0  0  0  0
  7  8  2  0  0  0  0
  8  9  1  0  0  0  0
  9 10  2  0  0  0  0
 10 11  1  0  0  0  0
 11 12  2  0  0  0  0
  7 12  1  0  0  0  0
  5 13  1  0  0  0  0
 13 14  2  0  0  0  0
  2 14  1  0  0  0  0
  1 15  1  0  0  0  0
 15 16  2  0  0  0  0
 16 17  1  0  0  0  0
 17 18  2  0  0  0  0
 18 19  1  0  0  0  0
 19 20  2  0  0  0  0
 15 20  1  0  0  0  0
M  END
> <chemblId>
CHEMBL1081126

> <bioactivity__type>
IC50

> <units>
nM

> <value>
1540000.0

$$$$
 stripped stripped
BRStripMol11271514522D 0   0.00000     0.00000     0
This file has been stripped
 15 16  0  0  0  0              1 V2000 
   -1.2980   -4.8214    0.0000 C   0  0  0  0  0  0  0  0  0  0  0  0
   -1.2984   -3.3214    0.0000 O   0  0  0  0  0  0  0  0  0  0  0  0
    0.0004   -2.5710    0.0000 C   0  0  0  0  0  0  0  0  0  0  0  0
   -0.0000   -1.0710    0.0000 N   0  3  0  0  0  0  0  0  0  0  0  0
   -1.2990   -0.3220    0.0000 C   0  0  0  0  0  0  0  0  0  0  0  0
   -1.2990    1.1790    0.0000 C   0  0  0  0  0  0  0  0  0  0  0  0
   -0.0000    1.9290    0.0000 C   0  0  0  0  0  0  0  0  0  0  0  0
    1.2990    1.1790    0.0000 C   0  0  0  0  0  0  0  0  0  0  0  0
    1.2990   -0.3210    0.0000 C   0  0  0  0  0  0  0  0  0  0  0  0
   -2.5968   -5.5718    0.0000 N   0  3  0  0  0  0  0  0  0  0  0  0
   -3.8960   -4.8221    0.0000 C   0  0  0  0  0  0  0  0  0  0  0  0
   -5.1949   -5.5725    0.0000 C   0  0  0  0  0  0  0  0  0  0  0  0
   -5.1944   -7.0725    0.0000 C   0  0  0  0  0  0  0  0  0  0  0  0
   -3.8952   -7.8221    0.0000 C   0  0  0  0  0  0  0  0  0  0  0  0
   -2.5963   -7.0718    0.0000 C   0  0  0  0  0  0  0  0  0  0  0  0
  1  2  1  0  0  0  0
  2  3  1  0  0  0  0
  3  4  1  0  0  0  0
  4  5  2  0  0  0  0
  5  6  1  0  0  0  0
  6  7  2  0  0  0  0
  7  8  1  0  0  0  0
  8  9  2  0  0  0  0
  4  9  1  0  0  0  0
  1 10  1  0  0  0  0
 10 11  2  0  0  0  0
 11 12  1  0  0  0  0
 12 13  2  0  0  0  0
 13 14  1  0  0  0  0
 14 15  2  0  0  0  0
 10 15  1  0  0  0  0
M  END
> <chemblId>
CHEMBL1081448

> <bioactivity__type>
IC50

> <units>
nM

> <value>
1770000.0

$$$$
 stripped stripped
BRStripMol11271514522D 0   0.00000     0.00000     0
This file has been stripped
 17 18  0  0  0  0              1 V2000 
   -1.2984   -3.3214    0.0000 C   0  0  0  0  0  0  0  0  0  0  0  0
    0.0004   -2.5710    0.0000 C   0  0  0  0  0  0  0  0  0  0  0  0
   -0.0000   -1.0710    0.0000 N   0  3  0  0  0  0  0  0  0  0  0  0
   -1.2990   -0.3220    0.0000 C   0  0  0  0  0  0  0  0  0  0  0  0
   -1.2990    1.1790    0.0000 C   0  0  0  0  0  0  0  0  0  0  0  0
   -0.0000    1.9290    0.0000 C   0  0  0  0  0  0  0  0  0  0  0  0
    1.2990    1.1790    0.0000 C   0  0  0  0  0  0  0  0  0  0  0  0
    1.2990   -0.3210    0.0000 C   0  0  0  0  0  0  0  0  0  0  0  0
   -1.2980   -4.8214    0.0000 O   0  0  0  0  0  0  0  0  0  0  0  0
   -2.5968   -5.5718    0.0000 C   0  0  0  0  0  0  0  0  0  0  0  0
   -2.5963   -7.0718    0.0000 C   0  0  0  0  0  0  0  0  0  0  0  0
   -3.8952   -7.8221    0.0000 N   0  3  0  0  0  0  0  0  0  0  0  0
   -5.1944   -7.0725    0.0000 C   0  0  0  0  0  0  0  0  0  0  0  0
   -6.4932   -7.8229    0.0000 C   0  0  0  0  0  0  0  0  0  0  0  0
   -6.4928   -9.3229    0.0000 C   0  0  0  0  0  0  0  0  0  0  0  0
   -5.1936  -10.0725    0.0000 C   0  0  0  0  0  0  0  0  0  0  0  0
   -3.8947   -9.3221    0.0000 C   0  0  0  0  0  0  0  0  0  0  0  0
  1  2  1  0  0  0  0
  2  3  1  0  0  0  0
  3  4  2  0  0  0  0
  4  5  1  0  0  0  0
  5  6  2  0  0  0  0
  6  7  1  0  0  0  0
  7  8  2  0  0  0  0
  3  8  1  0  0  0  0
  1  9  1  0  0  0  0
  9 10  1  0  0  0  0
 10 11  1  0  0  0  0
 11 12  1  0  0  0  0
 12 13  2  0  0  0  0
 13 14  1  0  0  0  0
 14 15  2  0  0  0  0
 15 16  1  0  0  0  0
 16 17  2  0  0  0  0
 12 17  1  0  0  0  0
M  END
> <chemblId>
CHEMBL1081449

> <bioactivity__type>
IC50

> <units>
nM

> <value>
2010000.0

$$$$
 stripped stripped
BRStripMol11271514522D 0   0.00000     0.00000     0
This file has been stripped
 16 17  0  0  0  0              1 V2000 
   -2.5968   -5.5718    0.0000 C   0  0  0  0  0  0  0  0  0  0  0  0
   -1.2980   -4.8214    0.0000 C   0  0  0  0  0  0  0  0  0  0  0  0
   -1.2984   -3.3214    0.0000 C   0  0  0  0  0  0  0  0  0  0  0  0
    0.0004   -2.5710    0.0000 C   0  0  0  0  0  0  0  0  0  0  0  0
   -0.0000   -1.0710    0.0000 N   0  3  0  0  0  0  0  0  0  0  0  0
   -1.2990   -0.3220    0.0000 C   0  0  0  0  0  0  0  0  0  0  0  0
   -1.2990    1.1790    0.0000 C   0  0  0  0  0  0  0  0  0  0  0  0
   -0.0000    1.9290    0.0000 C   0  0  0  0  0  0  0  0  0  0  0  0
    1.2990    1.1790    0.0000 C   0  0  0  0  0  0  0  0  0  0  0  0
    1.2990   -0.3210    0.0000 C   0  0  0  0  0  0  0  0  0  0  0  0
   -2.5963   -7.0718    0.0000 N   0  3  0  0  0  0  0  0  0  0  0  0
   -3.8952   -7.8221    0.0000 C   0  0  0  0  0  0  0  0  0  0  0  0
   -3.8947   -9.3221    0.0000 C   0  0  0  0  0  0  0  0  0  0  0  0
   -2.5955  -10.0717    0.0000 C   0  0  0  0  0  0  0  0  0  0  0  0
   -1.2967   -9.3214    0.0000 C   0  0  0  0  0  0  0  0  0  0  0  0
   -1.2971   -7.8214    0.0000 C   0  0  0  0  0  0  0  0  0  0  0  0
  1  2  1  0  0  0  0
  2  3  2  0  0  0  0
  3  4  1  0  0  0  0
  4  5  1  0  0  0  0
  5  6  2  0  0  0  0
  6  7  1  0  0  0  0
  7  8  2  0  0  0  0
  8  9  1  0  0  0  0
  9 10  2  0  0  0  0
  5 10  1  0  0  0  0
  1 11  1  0  0  0  0
 11 12  2  0  0  0  0
 12 13  1  0  0  0  0
 13 14  2  0  0  0  0
 14 15  1  0  0  0  0
 15 16  2  0  0  0  0
 11 16  1  0  0  0  0
M  END
> <chemblId>
CHEMBL1081613

> <bioactivity__type>
IC50

> <units>
nM

> <value>
2290000.0

$$$$
 stripped stripped
BRStripMol11271514522D 0   0.00000     0.00000     0
This file has been stripped
 24 27  0  0  0  0              1 V2000 
    3.8970   -1.5000    0.0000 C   0  0  0  0  0  0  0  0  0  0  0  0
    2.5980   -0.7500    0.0000 C   0  0  0  0  0  0  0  0  0  0  0  0
    2.5980    0.7500    0.0000 C   0  0  0  0  0  0  0  0  0  0  0  0
    1.2990    1.5000    0.0000 C   0  0  0  0  0  0  0  0  0  0  0  0
    0.0000    0.7500    0.0000 C   0  0  0  0  0  0  0  0  0  0  0  0
   -1.2990    1.5000    0.0000 C   0  0  0  0  0  0  0  0  0  0  0  0
   -2.5980    0.7500    0.0000 C   0  0  0  0  0  0  0  0  0  0  0  0
   -2.5980   -0.7500    0.0000 C   0  0  0  0  0  0  0  0  0  0  0  0
   -3.8970   -1.5000    0.0000 C   0  0  0  0  0  0  0  0  0  0  0  0
   -5.1961   -0.7500    0.0000 N   0  3  0  0  0  0  0  0  0  0  0  0
   -5.1961    0.7500    0.0000 C   0  0  0  0  0  0  0  0  0  0  0  0
   -6.4951    1.5000    0.0000 C   0  0  0  0  0  0  0  0  0  0  0  0
   -7.7941    0.7500    0.0000 C   0  0  0  0  0  0  0  0  0  0  0  0
   -7.7942   -0.7500    0.0000 C   0  0  0  0  0  0  0  0  0  0  0  0
   -6.4951   -1.5000    0.0000 C   0  0  0  0  0  0  0  0  0  0  0  0
   -1.2990   -1.5000    0.0000 C   0  0  0  0  0  0  0  0  0  0  0  0
    0.0000   -0.7500    0.0000 C   0  0  0  0  0  0  0  0  0  0  0  0
    1.2990   -1.5000    0.0000 C   0  0  0  0  0  0  0  0  0  0  0  0
    5.1961   -0.7500    0.0000 N   0  3  0  0  0  0  0  0  0  0  0  0
    6.4951   -1.5000    0.0000 C   0  0  0  0  0  0  0  0  0  0  0  0
    7.7942   -0.7500    0.0000 C   0  0  0  0  0  0  0  0  0  0  0  0
    7.7941    0.7500    0.0000 C   0  0  0  0  0  0  0  0  0  0  0  0
    6.4951    1.5000    0.0000 C   0  0  0  0  0  0  0  0  0  0  0  0
    5.1961    0.7500    0.0000 C   0  0  0  0  0  0  0  0  0  0  0  0
  1  2  1  0  0  0  0
  2  3  2  0  0  0  0
  3  4  1  0  0  0  0
  4  5  2  0  0  0  0
  5  6  1  0  0  0  0
  6  7  2  0  0  0  0
  7  8  1  0  0  0  0
  8  9  1  0  0  0  0
  9 10  1  0  0  0  0
 10 11  2  0  0  0  0
 11 12  1  0  0  0  0
 12 13  2  0  0  0  0
 13 14  1  0  0  0  0
 14 15  2  0  0  0  0
 10 15  1  0  0  0  0
  8 16  2  0  0  0  0
 16 17  1  0  0  0  0
  5 17  1  0  0  0  0
 17 18  2  0  0  0  0
  2 18  1  0  0  0  0
  1 19  1  0  0  0  0
 19 20  2  0  0  0  0
 20 21  1  0  0  0  0
 21 22  2  0  0  0  0
 22 23  1  0  0  0  0
 23 24  2  0  0  0  0
 19 24  1  0  0  0  0
M  END
> <chemblId>
CHEMBL1081810

> <bioactivity__type>
IC50

> <units>
nM

> <value>
200.0

$$$$

  CDK     11271514522D 0   0.00000     0.00000     0

 38 39  0  0  0  0              1 V2000 
  -14.2894   21.3210    0.0000 C   0  0  0  0  0  0  0  0  0  0  0  0
  -12.9904   20.5710    0.0000 C   0  0  0  0  0  0  0  0  0  0  0  0
  -12.9904   19.0710    0.0000 C   0  0  0  0  0  0  0  0  0  0  0  0
  -11.6913   18.3210    0.0000 C   0  0  0  0  0  0  0  0  0  0  0  0
  -11.6913   16.8210    0.0000 C   0  0  0  0  0  0  0  0  0  0  0  0
  -10.3923   16.0710    0.0000 C   0  0  0  0  0  0  0  0  0  0  0  0
  -10.3923   14.5710    0.0000 O   0  0  0  0  0  0  0  0  0  0  0  0
   -9.0933   13.8210    0.0000 C   0  0  0  0  0  0  0  0  0  0  0  0
   -7.7942   14.5710    0.0000 O   0  0  0  0  0  0  0  0  0  0  0  0
   -9.0933   12.3210    0.0000 C   0  0  0  0  0  0  0  0  0  0  0  0
   -7.7942   11.5710    0.0000 C   0  0  0  0  0  0  0  0  0  0  0  0
   -7.7942   10.0710    0.0000 C   0  0  0  0  0  0  0  0  0  0  0  0
   -6.4952    9.3210    0.0000 C   0  0  0  0  0  0  0  0  0  0  0  0
   -5.1962   10.0710    0.0000 O   0  0  0  0  0  0  0  0  0  0  0  0
   -6.4952    7.8210    0.0000 N   0  0  0  0  0  0  0  0  0  0  0  0
   -5.1962    7.0710    0.0000 C   0  0  0  0  0  0  0  0  0  0  0  0
   -5.1962    5.5710    0.0000 C   0  0  0  0  0  0  0  0  0  0  0  0
   -3.8971    4.8210    0.0000 C   0  0  0  0  0  0  0  0  0  0  0  0
   -3.8971    3.3210    0.0000 C   0  0  0  0  0  0  0  0  0  0  0  0
   -2.5981    2.5710    0.0000 C   0  0  0  0  0  0  0  0  0  0  0  0
   -1.2990    3.3210    0.0000 N   0  0  0  0  0  0  0  0  0  0  0  0
    0.0000    2.5710    0.0000 C   0  0  0  0  0  0  0  0  0  0  0  0
    0.0000    1.0710    0.0000 C   0  0  0  0  0  0  0  0  0  0  0  0
    1.2990    0.3210    0.0000 C   0  0  0  0  0  0  0  0  0  0  0  0
    1.2990   -1.1790    0.0000 C   0  0  0  0  0  0  0  0  0  0  0  0
    0.0000   -1.9290    0.0000 C   0  0  0  0  0  0  0  0  0  0  0  0
   -1.2990   -1.1790    0.0000 C   0  0  0  0  0  0  0  0  0  0  0  0
   -1.2990    0.3210    0.0000 C   0  0  0  0  0  0  0  0  0  0  0  0
   -1.2990    4.8210    0.0000 C   0  0  0  0  0  0  0  0  0  0  0  0
   -2.5981    5.5710    0.0000 C   0  0  0  0  0  0  0  0  0  0  0  0
  -10.3923   11.5710    0.0000 N   0  0  0  0  0  0  0  0  0  0  0  0
  -11.6913   12.3210    0.0000 C   0  0  0  0  0  0  0  0  0  0  0  0
  -12.9904   11.5710    0.0000 O   0  0  0  0  0  0  0  0  0  0  0  0
  -11.6913   13.8210    0.0000 O   0  0  0  0  0  0  0  0  0  0  0  0
  -12.9904   14.5710    0.0000 C   0  0  0  0  0  0  0  0  0  0  0  0
  -12.9904   16.0710    0.0000 C   0  0  0  0  0  0  0  0  0  0  0  0
  -14.4676   14.8315    0.0000 C   0  0  0  0  0  0  0  0  0  0  0  0
  -13.5034   13.1615    0.0000 C   0  0  0  0  0  0  0  0  0  0  0  0
  1  2  1  0  0  0  0
  2  3  1  0  0  0  0
  3  4  1  0  0  0  0
  4  5  1  0  0  0  0
  5  6  1  0  0  0  0
  6  7  1  0  0  0  0
  7  8  1  0  0  0  0
  8  9  2  0  0  0  0
  8 10  1  0  0  0  0
 10 11  1  6  0  0  0
 11 12  1  0  0  0  0
 12 13  1  0  0  0  0
 13 14  2  0  0  0  0
 13 15  1  0  0  0  0
 15 16  1  0  0  0  0
 16 17  1  0  0  0  0
 17 18  1  0  0  0  0
 18 19  1  0  0  0  0
 19 20  1  0  0  0  0
 20 21  1  0  0  0  0
 21 22  1  0  0  0  0
 22 23  1  0  0  0  0
 23 24  2  0  0  0  0
 24 25  1  0  0  0  0
 25 26  2  0  0  0  0
 26 27  1  0  0  0  0
 27 28  2  0  0  0  0
 23 28  1  0  0  0  0
 21 29  1  0  0  0  0
 29 30  1  0  0  0  0
 18 30  1  0  0  0  0
 10 31  1  0  0  0  0
 31 32  1  0  0  0  0
 32 33  2  0  0  0  0
 32 34  1  0  0  0  0
 34 35  1  0  0  0  0
 35 36  1  0  0  0  0
 35 37  1  0  0  0  0
 35 38  1  0  0  0  0
M  END
> <chemblId>
CHEMBL1082081

> <bioactivity__type>
IC50

> <units>
nM

> <value>
950.0

$$$$

  CDK     11271514522D 0   0.00000     0.00000     0

 39 42  0  0  0  0              1 V2000 
  -25.9807   -2.9999    0.0000 C   0  0  0  0  0  0  0  0  0  0  0  0
  -24.6816   -3.7499    0.0000 C   0  0  0  0  0  0  0  0  0  0  0  0
  -23.3826   -2.9999    0.0000 C   0  0  0  0  0  0  0  0  0  0  0  0
  -22.0836   -3.7499    0.0000 C   0  0  0  0  0  0  0  0  0  0  0  0
  -20.7845   -2.9999    0.0000 C   0  0  0  0  0  0  0  0  0  0  0  0
  -19.4855   -3.7499    0.0000 C   0  0  0  0  0  0  0  0  0  0  0  0
  -18.1864   -2.9999    0.0000 N   0  0  0  0  0  0  0  0  0  0  0  0
  -16.8874   -3.7499    0.0000 C   0  0  0  0  0  0  0  0  0  0  0  0
  -16.8874   -5.2499    0.0000 O   0  0  0  0  0  0  0  0  0  0  0  0
  -15.5884   -2.9999    0.0000 O   0  0  0  0  0  0  0  0  0  0  0  0
  -14.2893   -3.7499    0.0000 C   0  0  0  0  0  0  0  0  0  0  0  0
  -14.2893   -5.2499    0.0000 C   0  0  0  0  0  0  0  0  0  0  0  0
  -12.9903   -5.9999    0.0000 C   0  0  0  0  0  0  0  0  0  0  0  0
  -11.6913   -5.2500    0.0000 C   0  0  0  0  0  0  0  0  0  0  0  0
  -11.6912   -3.7500    0.0000 C   0  0  0  0  0  0  0  0  0  0  0  0
  -10.3922   -3.0000    0.0000 C   0  0  0  0  0  0  0  0  0  0  0  0
  -10.3922   -1.5000    0.0000 N   0  0  0  0  0  0  0  0  0  0  0  0
  -11.6912   -0.7500    0.0000 C   0  0  0  0  0  0  0  0  0  0  0  0
  -12.9903   -1.4999    0.0000 C   0  0  0  0  0  0  0  0  0  0  0  0
   -9.0932   -0.7500    0.0000 C   0  0  0  0  0  0  0  0  0  0  0  0
   -7.7941   -1.5000    0.0000 C   0  0  0  0  0  0  0  0  0  0  0  0
   -6.4951   -0.7500    0.0000 C   0  0  0  0  0  0  0  0  0  0  0  0
   -5.1960   -1.5000    0.0000 O   0  0  0  0  0  0  0  0  0  0  0  0
   -3.8970   -0.7500    0.0000 C   0  0  0  0  0  0  0  0  0  0  0  0
   -3.8970    0.7500    0.0000 C   0  0  0  0  0  0  0  0  0  0  0  0
   -2.5980    1.5000    0.0000 C   0  0  0  0  0  0  0  0  0  0  0  0
   -1.2990    0.7500    0.0000 C   0  0  0  0  0  0  0  0  0  0  0  0
    0.0000    1.5000    0.0000 C   0  0  0  0  0  0  0  0  0  0  0  0
    0.0000    3.0000    0.0000 O   0  0  0  0  0  0  0  0  0  0  0  0
    1.2990    0.7500    0.0000 C   0  0  0  0  0  0  0  0  0  0  0  0
    2.5980    1.5000    0.0000 C   0  0  0  0  0  0  0  0  0  0  0  0
    3.8970    0.7500    0.0000 C   0  0  0  0  0  0  0  0  0  0  0  0
    3.8970   -0.7500    0.0000 C   0  0  0  0  0  0  0  0  0  0  0  0
    2.5980   -1.5000    0.0000 C   0  0  0  0  0  0  0  0  0  0  0  0
    1.2990   -0.7500    0.0000 C   0  0  0  0  0  0  0  0  0  0  0  0
    0.0000   -1.5000    0.0000 O   0  0  0  0  0  0  0  0  0  0  0  0
   -1.2990   -0.7500    0.0000 C   0  0  0  0  0  0  0  0  0  0  0  0
   -2.5980   -1.5000    0.0000 C   0  0  0  0  0  0  0  0  0  0  0  0
  -12.9903   -2.9999    0.0000 C   0  0  0  0  0  0  0  0  0  0  0  0
  1  2  1  0  0  0  0
  2  3  1  0  0  0  0
  3  4  1  0  0  0  0
  4  5  1  0  0  0  0
  5  6  1  0  0  0  0
  6  7  1  0  0  0  0
  7  8  1  0  0  0  0
  8  9  2  0  0  0  0
  8 10  1  0  0  0  0
 10 11  1  0  0  0  0
 11 12  2  0  0  0  0
 12 13  1  0  0  0  0
 13 14  2  0  0  0  0
 14 15  1  0  0  0  0
 15 16  1  0  0  0  0
 16 17  1  0  0  0  0
 17 18  1  0  0  0  0
 18 19  1  0  0  0  0
 17 20  1  0  0  0  0
 20 21  1  0  0  0  0
 21 22  1  0  0  0  0
 22 23  1  0  0  0  0
 23 24  1  0  0  0  0
 24 25  2  0  0  0  0
 25 26  1  0  0  0  0
 26 27  2  0  0  0  0
 27 28  1  0  0  0  0
 28 29  2  0  0  0  0
 28 30  1  0  0  0  0
 30 31  2  0  0  0  0
 31 32  1  0  0  0  0
 32 33  2  0  0  0  0
 33 34  1  0  0  0  0
 34 35  2  0  0  0  0
 30 35  1  0  0  0  0
 35 36  1  0  0  0  0
 36 37  1  0  0  0  0
 27 37  1  0  0  0  0
 37 38  2  0  0  0  0
 24 38  1  0  0  0  0
 15 39  2  0  0  0  0
 11 39  1  0  0  0  0
M  END
> <chemblId>
CHEMBL1082419

> <bioactivity__type>
IC50

> <units>
nM

> <value>
160.0

$$$$
 stripped
BRStripMol11271514522D 0   0.00000     0.00000     0
This file has been stripped
 27 29  0  0  0  0              1 V2000 
   11.6010   -2.5981    0.0000 C   0  0  0  0  0  0  0  0  0  0  0  0
   10.8510   -1.2990    0.0000 N   0  0  0  0  0  0  0  0  0  0  0  0
   11.6010   -0.0000    0.0000 C   0  0  0  0  0  0  0  0  0  0  0  0
    9.3510   -1.2990    0.0000 C   0  0  0  0  0  0  0  0  0  0  0  0
    8.6010   -2.5981    0.0000 O   0  0  0  0  0  0  0  0  0  0  0  0
    8.6010   -0.0000    0.0000 O   0  0  0  0  0  0  0  0  0  0  0  0
    7.1010   -0.0000    0.0000 C   0  0  0  0  0  0  0  0  0  0  0  0
    6.3510    1.2990    0.0000 C   0  0  0  0  0  0  0  0  0  0  0  0
    4.8510    1.2990    0.0000 C   0  0  0  0  0  0  0  0  0  0  0  0
    4.1010    0.0000    0.0000 C   0  0  0  0  0  0  0  0  0  0  0  0
    4.8510   -1.2990    0.0000 C   0  0  0  0  0  0  0  0  0  0  0  0
    6.3510   -1.2990    0.0000 C   0  0  0  0  0  0  0  0  0  0  0  0
    2.6010    0.0000    0.0000 C   0  0  0  0  0  0  0  0  0  0  0  0
    1.7190    1.2140    0.0000 C   0  0  0  0  0  0  0  0  0  0  0  0
    0.2930    0.7500    0.0000 N   0  0  0  0  0  0  0  0  0  0  0  0
   -1.0070    1.5000    0.0000 C   0  0  0  0  0  0  0  0  0  0  0  0
   -2.3060    0.7500    0.0000 C   0  0  0  0  0  0  0  0  0  0  0  0
   -2.3060   -0.7500    0.0000 C   0  0  0  0  0  0  0  0  0  0  0  0
   -1.0070   -1.5000    0.0000 C   0  0  0  0  0  0  0  0  0  0  0  0
    0.2930   -0.7500    0.0000 C   0  0  0  0  0  0  0  0  0  0  0  0
    1.7190   -1.2140    0.0000 N   0  3  0  0  0  0  0  0  0  0  0  0
    2.1822   -2.6407    0.0000 C   0  0  0  0  0  0  0  0  0  0  0  0
   -1.0072    3.0000    0.0000 N   0  0  0  0  0  0  0  0  0  0  0  0
    0.2917    3.7502    0.0000 C   0  0  0  0  0  0  0  0  0  0  0  0
   -2.3064    3.7498    0.0000 C   0  0  0  0  0  0  0  0  0  0  0  0
   -3.6053    2.9996    0.0000 O   0  0  0  0  0  0  0  0  0  0  0  0
   -2.3067    5.2498    0.0000 C   0  0  0  0  0  0  0  0  0  0  0  0
  1  2  1  0  0  0  0
  2  3  1  0  0  0  0
  2  4  1  0  0  0  0
  4  5  2  0  0  0  0
  4  6  1  0  0  0  0
  6  7  1  0  0  0  0
  7  8  2  0  0  0  0
  8  9  1  0  0  0  0
  9 10  2  0  0  0  0
 10 11  1  0  0  0  0
 11 12  2  0  0  0  0
  7 12  1  0  0  0  0
 10 13  1  0  0  0  0
 13 14  2  0  0  0  0
 14 15  1  0  0  0  0
 15 16  1  0  0  0  0
 16 17  2  0  0  0  0
 17 18  1  0  0  0  0
 18 19  2  0  0  0  0
 19 20  1  0  0  0  0
 15 20  1  0  0  0  0
 20 21  2  0  0  0  0
 13 21  1  0  0  0  0
 21 22  1  0  0  0  0
 16 23  1  0  0  0  0
 23 24  1  0  0  0  0
 23 25  1  0  0  0  0
 25 26  2  0  0  0  0
 25 27  1  0  0  0  0
M  END
> <chemblId>
CHEMBL1082427

> <bioactivity__type>
IC50

> <units>
nM

> <value>
24500.0

$$$$
 stripped
BRStripMol11271514522D 0   0.00000     0.00000     0
This file has been stripped
 22 24  0  0  0  0              1 V2000 
   11.6010   -2.5981    0.0000 C   0  0  0  0  0  0  0  0  0  0  0  0
   10.8510   -1.2990    0.0000 N   0  0  0  0  0  0  0  0  0  0  0  0
    9.3510   -1.2990    0.0000 C   0  0  0  0  0  0  0  0  0  0  0  0
    8.6010   -2.5981    0.0000 O   0  0  0  0  0  0  0  0  0  0  0  0
    8.6010   -0.0000    0.0000 O   0  0  0  0  0  0  0  0  0  0  0  0
    7.1010   -0.0000    0.0000 C   0  0  0  0  0  0  0  0  0  0  0  0
    6.3510    1.2990    0.0000 C   0  0  0  0  0  0  0  0  0  0  0  0
    4.8510    1.2990    0.0000 C   0  0  0  0  0  0  0  0  0  0  0  0
    4.1010    0.0000    0.0000 C   0  0  0  0  0  0  0  0  0  0  0  0
    4.8510   -1.2990    0.0000 C   0  0  0  0  0  0  0  0  0  0  0  0
    6.3510   -1.2990    0.0000 C   0  0  0  0  0  0  0  0  0  0  0  0
    2.6010    0.0000    0.0000 C   0  0  0  0  0  0  0  0  0  0  0  0
    1.7190    1.2140    0.0000 C   0  0  0  0  0  0  0  0  0  0  0  0
    0.2930    0.7500    0.0000 N   0  0  0  0  0  0  0  0  0  0  0  0
   -1.0070    1.5000    0.0000 C   0  0  0  0  0  0  0  0  0  0  0  0
   -1.0072    3.0000    0.0000 C   0  0  0  0  0  0  0  0  0  0  0  0
   -2.3060    0.7500    0.0000 C   0  0  0  0  0  0  0  0  0  0  0  0
   -2.3060   -0.7500    0.0000 C   0  0  0  0  0  0  0  0  0  0  0  0
   -1.0070   -1.5000    0.0000 C   0  0  0  0  0  0  0  0  0  0  0  0
    0.2930   -0.7500    0.0000 C   0  0  0  0  0  0  0  0  0  0  0  0
    1.7190   -1.2140    0.0000 N   0  3  0  0  0  0  0  0  0  0  0  0
    2.1822   -2.6407    0.0000 C   0  0  0  0  0  0  0  0  0  0  0  0
  1  2  1  0  0  0  0
  2  3  1  0  0  0  0
  3  4  2  0  0  0  0
  3  5  1  0  0  0  0
  5  6  1  0  0  0  0
  6  7  2  0  0  0  0
  7  8  1  0  0  0  0
  8  9  2  0  0  0  0
  9 10  1  0  0  0  0
 10 11  2  0  0  0  0
  6 11  1  0  0  0  0
  9 12  1  0  0  0  0
 12 13  2  0  0  0  0
 13 14  1  0  0  0  0
 14 15  1  0  0  0  0
 15 16  1  0  0  0  0
 15 17  2  0  0  0  0
 17 18  1  0  0  0  0
 18 19  2  0  0  0  0
 19 20  1  0  0  0  0
 14 20  1  0  0  0  0
 20 21  2  0  0  0  0
 12 21  1  0  0  0  0
 21 22  1  0  0  0  0
M  END
> <chemblId>
CHEMBL1082428

> <bioactivity__type>
IC50

> <units>
nM

> <value>
4000.0

$$$$

  CDK     11271514522D 0   0.00000     0.00000     0

 23 25  0  0  0  0              1 V2000 
   -7.7942    7.0710    0.0000 O   0  0  0  0  0  0  0  0  0  0  0  0
   -6.4952    7.8210    0.0000 C   0  0  0  0  0  0  0  0  0  0  0  0
   -5.1962    7.0710    0.0000 C   0  0  0  0  0  0  0  0  0  0  0  0
   -5.1962    5.5710    0.0000 C   0  0  0  0  0  0  0  0  0  0  0  0
   -3.8971    4.8210    0.0000 C   0  0  0  0  0  0  0  0  0  0  0  0
   -3.8971    3.3210    0.0000 C   0  0  0  0  0  0  0  0  0  0  0  0
   -2.5981    2.5710    0.0000 C   0  0  0  0  0  0  0  0  0  0  0  0
   -1.2990    3.3210    0.0000 N   0  0  0  0  0  0  0  0  0  0  0  0
    0.0000    2.5710    0.0000 C   0  0  0  0  0  0  0  0  0  0  0  0
    0.0000    1.0710    0.0000 C   0  0  0  0  0  0  0  0  0  0  0  0
    1.2990    0.3210    0.0000 C   0  0  0  0  0  0  0  0  0  0  0  0
    1.2990   -1.1790    0.0000 C   0  0  0  0  0  0  0  0  0  0  0  0
    0.0000   -1.9290    0.0000 C   0  0  0  0  0  0  0  0  0  0  0  0
   -1.2990   -1.1790    0.0000 C   0  0  0  0  0  0  0  0  0  0  0  0
   -1.2990    0.3210    0.0000 C   0  0  0  0  0  0  0  0  0  0  0  0
   -1.2990    4.8210    0.0000 C   0  0  0  0  0  0  0  0  0  0  0  0
   -2.5981    5.5710    0.0000 C   0  0  0  0  0  0  0  0  0  0  0  0
   -6.4952    9.3210    0.0000 C   0  0  0  0  0  0  0  0  0  0  0  0
   -5.1962   10.0710    0.0000 C   0  0  0  0  0  0  0  0  0  0  0  0
   -5.1962   11.5710    0.0000 C   0  0  0  0  0  0  0  0  0  0  0  0
   -6.4952   12.3210    0.0000 C   0  0  0  0  0  0  0  0  0  0  0  0
   -7.7942   11.5710    0.0000 C   0  0  0  0  0  0  0  0  0  0  0  0
   -7.7942   10.0710    0.0000 C   0  0  0  0  0  0  0  0  0  0  0  0
  1  2  2  0  0  0  0
  2  3  1  0  0  0  0
  3  4  1  0  0  0  0
  4  5  1  0  0  0  0
  5  6  1  0  0  0  0
  6  7  1  0  0  0  0
  7  8  1  0  0  0  0
  8  9  1  0  0  0  0
  9 10  1  0  0  0  0
 10 11  2  0  0  0  0
 11 12  1  0  0  0  0
 12 13  2  0  0  0  0
 13 14  1  0  0  0  0
 14 15  2  0  0  0  0
 10 15  1  0  0  0  0
  8 16  1  0  0  0  0
 16 17  1  0  0  0  0
  5 17  1  0  0  0  0
  2 18  1  0  0  0  0
 18 19  2  0  0  0  0
 19 20  1  0  0  0  0
 20 21  2  0  0  0  0
 21 22  1  0  0  0  0
 22 23  2  0  0  0  0
 18 23  1  0  0  0  0
M  END
> <chemblId>
CHEMBL1082433

> <bioactivity__type>
IC50

> <units>
nM

> <value>
303.5

$$$$

  CDK     11271514522D 0   0.00000     0.00000     0

 26 29  0  0  0  0              1 V2000 
    3.2484    2.8698    0.0000 O   0  0  0  0  0  0  0  0  0  0  0  0
    3.2482    1.3698    0.0000 C   0  0  0  0  0  0  0  0  0  0  0  0
    4.5471    0.6195    0.0000 C   0  0  0  0  0  0  0  0  0  0  0  0
    5.8462    1.3693    0.0000 C   0  0  0  0  0  0  0  0  0  0  0  0
    7.1452    0.6191    0.0000 C   0  0  0  0  0  0  0  0  0  0  0  0
    7.1449   -0.8809    0.0000 C   0  0  0  0  0  0  0  0  0  0  0  0
    8.4438   -1.6312    0.0000 C   0  0  0  0  0  0  0  0  0  0  0  0
    9.7430   -0.8814    0.0000 N   0  0  0  0  0  0  0  0  0  0  0  0
   11.0419   -1.6316    0.0000 C   0  0  0  0  0  0  0  0  0  0  0  0
   12.3410   -0.8819    0.0000 C   0  0  0  0  0  0  0  0  0  0  0  0
   13.6399   -1.6321    0.0000 C   0  0  0  0  0  0  0  0  0  0  0  0
   14.9391   -0.8823    0.0000 C   0  0  0  0  0  0  0  0  0  0  0  0
   14.9394    0.6177    0.0000 C   0  0  0  0  0  0  0  0  0  0  0  0
   13.6405    1.3679    0.0000 C   0  0  0  0  0  0  0  0  0  0  0  0
   12.3413    0.6181    0.0000 C   0  0  0  0  0  0  0  0  0  0  0  0
    9.7432    0.6186    0.0000 C   0  0  0  0  0  0  0  0  0  0  0  0
    8.4443    1.3688    0.0000 C   0  0  0  0  0  0  0  0  0  0  0  0
    1.9490    0.6200    0.0000 C   0  0  0  0  0  0  0  0  0  0  0  0
    1.9490   -0.9010    0.0000 C   0  0  0  0  0  0  0  0  0  0  0  0
    0.6320   -1.6620    0.0000 C   0  0  0  0  0  0  0  0  0  0  0  0
   -0.6550   -0.9010    0.0000 C   0  0  0  0  0  0  0  0  0  0  0  0
   -2.0600   -1.3400    0.0000 O   0  0  0  0  0  0  0  0  0  0  0  0
   -2.9390   -0.2280    0.0000 C   0  0  0  0  0  0  0  0  0  0  0  0
   -2.0900    1.0590    0.0000 O   0  0  0  0  0  0  0  0  0  0  0  0
   -0.6550    0.6200    0.0000 C   0  0  0  0  0  0  0  0  0  0  0  0
    0.6320    1.3810    0.0000 C   0  0  0  0  0  0  0  0  0  0  0  0
  1  2  2  0  0  0  0
  2  3  1  0  0  0  0
  3  4  1  0  0  0  0
  4  5  1  0  0  0  0
  5  6  1  0  0  0  0
  6  7  1  0  0  0  0
  7  8  1  0  0  0  0
  8  9  1  0  0  0  0
  9 10  1  0  0  0  0
 10 11  2  0  0  0  0
 11 12  1  0  0  0  0
 12 13  2  0  0  0  0
 13 14  1  0  0  0  0
 14 15  2  0  0  0  0
 10 15  1  0  0  0  0
  8 16  1  0  0  0  0
 16 17  1  0  0  0  0
  5 17  1  0  0  0  0
  2 18  1  0  0  0  0
 18 19  2  0  0  0  0
 19 20  1  0  0  0  0
 20 21  2  0  0  0  0
 21 22  1  0  0  0  0
 22 23  1  0  0  0  0
 23 24  1  0  0  0  0
 24 25  1  0  0  0  0
 21 25  1  0  0  0  0
 25 26  2  0  0  0  0
 18 26  1  0  0  0  0
M  END
> <chemblId>
CHEMBL1082434

> <bioactivity__type>
IC50

> <units>
nM

> <value>
30.0

$$$$

  CDK     11271514522D 0   0.00000     0.00000     0

 29 32  0  0  0  0              1 V2000 
    3.6498   -2.9514    0.0000 C   0  0  0  0  0  0  0  0  0  0  0  0
    2.1826   -2.6396    0.0000 C   0  0  0  0  0  0  0  0  0  0  0  0
    1.7190   -1.2130    0.0000 N   0  0  0  0  0  0  0  0  0  0  0  0
    2.6010    0.0000    0.0000 C   0  0  0  0  0  0  0  0  0  0  0  0
    4.1010    0.0000    0.0000 C   0  0  0  0  0  0  0  0  0  0  0  0
    1.7190    1.2130    0.0000 N   0  0  0  0  0  0  0  0  0  0  0  0
    0.2920    0.7500    0.0000 C   0  0  0  0  0  0  0  0  0  0  0  0
   -1.0060    1.5000    0.0000 C   0  0  0  0  0  0  0  0  0  0  0  0
   -2.3060    0.7500    0.0000 C   0  0  0  0  0  0  0  0  0  0  0  0
   -2.3060   -0.7500    0.0000 C   0  0  0  0  0  0  0  0  0  0  0  0
   -1.0060   -1.5000    0.0000 C   0  0  0  0  0  0  0  0  0  0  0  0
    0.2920   -0.7500    0.0000 C   0  0  0  0  0  0  0  0  0  0  0  0
   -3.6049    1.5002    0.0000 C   0  0  0  0  0  0  0  0  0  0  0  0
   -3.6047    3.0002    0.0000 O   0  0  0  0  0  0  0  0  0  0  0  0
   -4.9041    0.7504    0.0000 C   0  0  0  0  0  0  0  0  0  0  0  0
   -6.2030    1.5006    0.0000 C   0  0  0  0  0  0  0  0  0  0  0  0
   -7.5022    0.7508    0.0000 C   0  0  0  0  0  0  0  0  0  0  0  0
   -8.8011    1.5010    0.0000 C   0  0  0  0  0  0  0  0  0  0  0  0
  -10.1002    0.7512    0.0000 C   0  0  0  0  0  0  0  0  0  0  0  0
  -10.1005   -0.7488    0.0000 N   0  0  0  0  0  0  0  0  0  0  0  0
  -11.3996   -1.4985    0.0000 C   0  0  0  0  0  0  0  0  0  0  0  0
  -12.6985   -0.7483    0.0000 C   0  0  0  0  0  0  0  0  0  0  0  0
  -12.6983    0.7517    0.0000 C   0  0  0  0  0  0  0  0  0  0  0  0
  -13.9972    1.5019    0.0000 C   0  0  0  0  0  0  0  0  0  0  0  0
  -15.2964    0.7521    0.0000 C   0  0  0  0  0  0  0  0  0  0  0  0
  -15.2966   -0.7479    0.0000 C   0  0  0  0  0  0  0  0  0  0  0  0
  -13.9977   -1.4981    0.0000 C   0  0  0  0  0  0  0  0  0  0  0  0
   -8.8016   -1.4990    0.0000 C   0  0  0  0  0  0  0  0  0  0  0  0
   -7.5024   -0.7492    0.0000 C   0  0  0  0  0  0  0  0  0  0  0  0
  1  2  1  0  0  0  0
  2  3  1  0  0  0  0
  3  4  1  0  0  0  0
  4  5  1  0  0  0  0
  4  6  2  0  0  0  0
  6  7  1  0  0  0  0
  7  8  2  0  0  0  0
  8  9  1  0  0  0  0
  9 10  2  0  0  0  0
 10 11  1  0  0  0  0
 11 12  2  0  0  0  0
  3 12  1  0  0  0  0
  7 12  1  0  0  0  0
  9 13  1  0  0  0  0
 13 14  2  0  0  0  0
 13 15  1  0  0  0  0
 15 16  1  0  0  0  0
 16 17  1  0  0  0  0
 17 18  1  0  0  0  0
 18 19  1  0  0  0  0
 19 20  1  0  0  0  0
 20 21  1  0  0  0  0
 21 22  1  0  0  0  0
 22 23  2  0  0  0  0
 23 24  1  0  0  0  0
 24 25  2  0  0  0  0
 25 26  1  0  0  0  0
 26 27  2  0  0  0  0
 22 27  1  0  0  0  0
 20 28  1  0  0  0  0
 28 29  1  0  0  0  0
 17 29  1  0  0  0  0
M  END
> <chemblId>
CHEMBL1082435

> <bioactivity__type>
IC50

> <units>
nM

> <value>
4.285

$$$$

  CDK     11271514522D 0   0.00000     0.00000     0

 32 36  0  0  0  0              1 V2000 
   -3.6047    3.0002    0.0000 O   0  0  0  0  0  0  0  0  0  0  0  0
   -3.6049    1.5002    0.0000 C   0  0  0  0  0  0  0  0  0  0  0  0
   -4.9041    0.7504    0.0000 C   0  0  0  0  0  0  0  0  0  0  0  0
   -6.2030    1.5006    0.0000 C   0  0  0  0  0  0  0  0  0  0  0  0
   -7.5022    0.7508    0.0000 C   0  0  0  0  0  0  0  0  0  0  0  0
   -8.8011    1.5010    0.0000 C   0  0  0  0  0  0  0  0  0  0  0  0
  -10.1002    0.7512    0.0000 C   0  0  0  0  0  0  0  0  0  0  0  0
  -10.1005   -0.7488    0.0000 N   0  0  0  0  0  0  0  0  0  0  0  0
  -11.3996   -1.4985    0.0000 C   0  0  0  0  0  0  0  0  0  0  0  0
  -12.6985   -0.7483    0.0000 C   0  0  0  0  0  0  0  0  0  0  0  0
  -12.6983    0.7517    0.0000 C   0  0  0  0  0  0  0  0  0  0  0  0
  -13.9972    1.5019    0.0000 C   0  0  0  0  0  0  0  0  0  0  0  0
  -15.2964    0.7521    0.0000 C   0  0  0  0  0  0  0  0  0  0  0  0
  -15.2966   -0.7479    0.0000 C   0  0  0  0  0  0  0  0  0  0  0  0
  -13.9977   -1.4981    0.0000 C   0  0  0  0  0  0  0  0  0  0  0  0
   -8.8016   -1.4990    0.0000 C   0  0  0  0  0  0  0  0  0  0  0  0
   -7.5024   -0.7492    0.0000 C   0  0  0  0  0  0  0  0  0  0  0  0
   -2.3060    0.7500    0.0000 C   0  0  0  0  0  0  0  0  0  0  0  0
   -2.3060   -0.7500    0.0000 C   0  0  0  0  0  0  0  0  0  0  0  0
   -1.0060   -1.5000    0.0000 C   0  0  0  0  0  0  0  0  0  0  0  0
    0.2920   -0.7500    0.0000 C   0  0  0  0  0  0  0  0  0  0  0  0
    1.7190   -1.2130    0.0000 N   0  0  0  0  0  0  0  0  0  0  0  0
    2.6010    0.0000    0.0000 C   0  0  0  0  0  0  0  0  0  0  0  0
    1.7190    1.2130    0.0000 N   0  0  0  0  0  0  0  0  0  0  0  0
    0.2920    0.7500    0.0000 C   0  0  0  0  0  0  0  0  0  0  0  0
   -1.0060    1.5000    0.0000 C   0  0  0  0  0  0  0  0  0  0  0  0
    4.1010   -0.0000    0.0000 C   0  0  0  0  0  0  0  0  0  0  0  0
    4.8510   -1.2990    0.0000 C   0  0  0  0  0  0  0  0  0  0  0  0
    6.3510   -1.2990    0.0000 C   0  0  0  0  0  0  0  0  0  0  0  0
    7.1010    0.0000    0.0000 C   0  0  0  0  0  0  0  0  0  0  0  0
    6.3510    1.2990    0.0000 C   0  0  0  0  0  0  0  0  0  0  0  0
    4.8510    1.2990    0.0000 C   0  0  0  0  0  0  0  0  0  0  0  0
  1  2  2  0  0  0  0
  2  3  1  0  0  0  0
  3  4  1  0  0  0  0
  4  5  1  0  0  0  0
  5  6  1  0  0  0  0
  6  7  1  0  0  0  0
  7  8  1  0  0  0  0
  8  9  1  0  0  0  0
  9 10  1  0  0  0  0
 10 11  2  0  0  0  0
 11 12  1  0  0  0  0
 12 13  2  0  0  0  0
 13 14  1  0  0  0  0
 14 15  2  0  0  0  0
 10 15  1  0  0  0  0
  8 16  1  0  0  0  0
 16 17  1  0  0  0  0
  5 17  1  0  0  0  0
  2 18  1  0  0  0  0
 18 19  2  0  0  0  0
 19 20  1  0  0  0  0
 20 21  2  0  0  0  0
 21 22  1  0  0  0  0
 22 23  1  0  0  0  0
 23 24  2  0  0  0  0
 24 25  1  0  0  0  0
 21 25  1  0  0  0  0
 25 26  2  0  0  0  0
 18 26  1  0  0  0  0
 23 27  1  0  0  0  0
 27 28  2  0  0  0  0
 28 29  1  0  0  0  0
 29 30  2  0  0  0  0
 30 31  1  0  0  0  0
 31 32  2  0  0  0  0
 27 32  1  0  0  0  0
M  END
> <chemblId>
CHEMBL1082436

> <bioactivity__type>
IC50

> <units>
nM

> <value>
33.0

$$$$

  CDK     11271514522D 0   0.00000     0.00000     0

 34 38  0  0  0  0              1 V2000 
   -3.8971    8.2500    0.0000 C   0  0  0  0  0  0  0  0  0  0  0  0
   -2.5981    7.5000    0.0000 C   0  0  0  0  0  0  0  0  0  0  0  0
   -2.5981    6.0000    0.0000 C   0  0  0  0  0  0  0  0  0  0  0  0
   -1.2990    5.2500    0.0000 C   0  0  0  0  0  0  0  0  0  0  0  0
   -1.2990    3.7500    0.0000 C   0  0  0  0  0  0  0  0  0  0  0  0
    0.0000    3.0000    0.0000 N   0  0  0  0  0  0  0  0  0  0  0  0
    0.0000    1.5000    0.0000 C   0  0  0  0  0  0  0  0  0  0  0  0
    1.2990    0.7500    0.0000 C   0  0  0  0  0  0  0  0  0  0  0  0
    2.5980    1.5000    0.0000 C   0  0  0  0  0  0  0  0  0  0  0  0
    3.8970    0.7500    0.0000 C   0  0  0  0  0  0  0  0  0  0  0  0
    3.8970   -0.7500    0.0000 C   0  0  0  0  0  0  0  0  0  0  0  0
    2.5980   -1.5000    0.0000 C   0  0  0  0  0  0  0  0  0  0  0  0
    1.2990   -0.7500    0.0000 C   0  0  0  0  0  0  0  0  0  0  0  0
    0.0000   -1.5000    0.0000 N   0  0  0  0  0  0  0  0  0  0  0  0
   -1.2990   -0.7500    0.0000 C   0  0  0  0  0  0  0  0  0  0  0  0
   -2.5980   -1.5000    0.0000 C   0  0  0  0  0  0  0  0  0  0  0  0
   -3.8970   -0.7500    0.0000 C   0  0  0  0  0  0  0  0  0  0  0  0
   -3.8970    0.7500    0.0000 C   0  0  0  0  0  0  0  0  0  0  0  0
   -2.5980    1.5000    0.0000 C   0  0  0  0  0  0  0  0  0  0  0  0
   -1.2990    0.7500    0.0000 C   0  0  0  0  0  0  0  0  0  0  0  0
   -3.8971    9.7500    0.0000 C   0  0  0  0  0  0  0  0  0  0  0  0
   -5.1962   10.5000    0.0000 C   0  0  0  0  0  0  0  0  0  0  0  0
   -5.1962   12.0000    0.0000 C   0  0  0  0  0  0  0  0  0  0  0  0
   -6.4952   12.7500    0.0000 N   0  0  0  0  0  0  0  0  0  0  0  0
   -6.4952   14.2500    0.0000 C   0  0  0  0  0  0  0  0  0  0  0  0
   -7.7942   15.0000    0.0000 C   0  0  0  0  0  0  0  0  0  0  0  0
   -7.7942   16.5000    0.0000 C   0  0  0  0  0  0  0  0  0  0  0  0
   -6.4952   17.2500    0.0000 N   0  0  0  0  0  0  0  0  0  0  0  0
   -5.1962   16.5000    0.0000 C   0  0  0  0  0  0  0  0  0  0  0  0
   -3.8971   17.2500    0.0000 C   0  0  0  0  0  0  0  0  0  0  0  0
   -2.5981   16.5000    0.0000 C   0  0  0  0  0  0  0  0  0  0  0  0
   -2.5981   15.0000    0.0000 C   0  0  0  0  0  0  0  0  0  0  0  0
   -3.8971   14.2500    0.0000 C   0  0  0  0  0  0  0  0  0  0  0  0
   -5.1962   15.0000    0.0000 C   0  0  0  0  0  0  0  0  0  0  0  0
  1  2  1  0  0  0  0
  2  3  1  0  0  0  0
  3  4  1  0  0  0  0
  4  5  1  0  0  0  0
  5  6  1  0  0  0  0
  6  7  1  0  0  0  0
  7  8  2  0  0  0  0
  8  9  1  0  0  0  0
  9 10  1  0  0  0  0
 10 11  1  0  0  0  0
 11 12  1  0  0  0  0
 12 13  1  0  0  0  0
  8 13  1  0  0  0  0
 13 14  2  0  0  0  0
 14 15  1  0  0  0  0
 15 16  2  0  0  0  0
 16 17  1  0  0  0  0
 17 18  2  0  0  0  0
 18 19  1  0  0  0  0
 19 20  2  0  0  0  0
  7 20  1  0  0  0  0
 15 20  1  0  0  0  0
  1 21  1  0  0  0  0
 21 22  1  0  0  0  0
 22 23  1  0  0  0  0
 23 24  1  0  0  0  0
 24 25  1  0  0  0  0
 25 26  2  0  0  0  0
 26 27  1  0  0  0  0
 27 28  2  0  0  0  0
 28 29  1  0  0  0  0
 29 30  2  0  0  0  0
 30 31  1  0  0  0  0
 31 32  2  0  0  0  0
 32 33  1  0  0  0  0
 33 34  2  0  0  0  0
 25 34  1  0  0  0  0
 29 34  1  0  0  0  0
M  END
> <chemblId>
CHEMBL1082738

> <bioactivity__type>
IC50

> <units>
nM

> <value>
8.8

$$$$

  CDK     11271514522D 0   0.00000     0.00000     0

 35 39  0  0  0  0              1 V2000 
   -3.8971    8.2500    0.0000 C   0  0  0  0  0  0  0  0  0  0  0  0
   -3.8971    9.7500    0.0000 C   0  0  0  0  0  0  0  0  0  0  0  0
   -5.1962   10.5000    0.0000 C   0  0  0  0  0  0  0  0  0  0  0  0
   -5.1962   12.0000    0.0000 C   0  0  0  0  0  0  0  0  0  0  0  0
   -6.4952   12.7500    0.0000 C   0  0  0  0  0  0  0  0  0  0  0  0
   -6.4952   14.2500    0.0000 N   0  0  0  0  0  0  0  0  0  0  0  0
   -7.7942   15.0000    0.0000 C   0  0  0  0  0  0  0  0  0  0  0  0
   -9.0933   14.2500    0.0000 C   0  0  0  0  0  0  0  0  0  0  0  0
  -10.3923   15.0000    0.0000 C   0  0  0  0  0  0  0  0  0  0  0  0
  -10.3923   16.5000    0.0000 N   0  0  0  0  0  0  0  0  0  0  0  0
   -9.0933   17.2500    0.0000 C   0  0  0  0  0  0  0  0  0  0  0  0
   -9.0933   18.7500    0.0000 C   0  0  0  0  0  0  0  0  0  0  0  0
   -7.7942   19.5000    0.0000 C   0  0  0  0  0  0  0  0  0  0  0  0
   -6.4952   18.7500    0.0000 C   0  0  0  0  0  0  0  0  0  0  0  0
   -6.4952   17.2500    0.0000 C   0  0  0  0  0  0  0  0  0  0  0  0
   -7.7942   16.5000    0.0000 C   0  0  0  0  0  0  0  0  0  0  0  0
   -2.5981    7.5000    0.0000 C   0  0  0  0  0  0  0  0  0  0  0  0
   -2.5981    6.0000    0.0000 C   0  0  0  0  0  0  0  0  0  0  0  0
   -1.2990    5.2500    0.0000 C   0  0  0  0  0  0  0  0  0  0  0  0
   -1.2990    3.7500    0.0000 C   0  0  0  0  0  0  0  0  0  0  0  0
    0.0000    3.0000    0.0000 N   0  0  0  0  0  0  0  0  0  0  0  0
    0.0000    1.5000    0.0000 C   0  0  0  0  0  0  0  0  0  0  0  0
    1.2990    0.7500    0.0000 C   0  0  0  0  0  0  0  0  0  0  0  0
    2.5980    1.5000    0.0000 C   0  0  0  0  0  0  0  0  0  0  0  0
    3.8970    0.7500    0.0000 C   0  0  0  0  0  0  0  0  0  0  0  0
    3.8970   -0.7500    0.0000 C   0  0  0  0  0  0  0  0  0  0  0  0
    2.5980   -1.5000    0.0000 C   0  0  0  0  0  0  0  0  0  0  0  0
    1.2990   -0.7500    0.0000 C   0  0  0  0  0  0  0  0  0  0  0  0
    0.0000   -1.5000    0.0000 N   0  0  0  0  0  0  0  0  0  0  0  0
   -1.2990   -0.7500    0.0000 C   0  0  0  0  0  0  0  0  0  0  0  0
   -2.5980   -1.5000    0.0000 C   0  0  0  0  0  0  0  0  0  0  0  0
   -3.8970   -0.7500    0.0000 C   0  0  0  0  0  0  0  0  0  0  0  0
   -3.8970    0.7500    0.0000 C   0  0  0  0  0  0  0  0  0  0  0  0
   -2.5980    1.5000    0.0000 C   0  0  0  0  0  0  0  0  0  0  0  0
   -1.2990    0.7500    0.0000 C   0  0  0  0  0  0  0  0  0  0  0  0
  1  2  1  0  0  0  0
  2  3  1  0  0  0  0
  3  4  1  0  0  0  0
  4  5  1  0  0  0  0
  5  6  1  0  0  0  0
  6  7  1  0  0  0  0
  7  8  2  0  0  0  0
  8  9  1  0  0  0  0
  9 10  2  0  0  0  0
 10 11  1  0  0  0  0
 11 12  2  0  0  0  0
 12 13  1  0  0  0  0
 13 14  2  0  0  0  0
 14 15  1  0  0  0  0
 15 16  2  0  0  0  0
  7 16  1  0  0  0  0
 11 16  1  0  0  0  0
  1 17  1  0  0  0  0
 17 18  1  0  0  0  0
 18 19  1  0  0  0  0
 19 20  1  0  0  0  0
 20 21  1  0  0  0  0
 21 22  1  0  0  0  0
 22 23  2  0  0  0  0
 23 24  1  0  0  0  0
 24 25  1  0  0  0  0
 25 26  1  0  0  0  0
 26 27  1  0  0  0  0
 27 28  1  0  0  0  0
 23 28  1  0  0  0  0
 28 29  2  0  0  0  0
 29 30  1  0  0  0  0
 30 31  2  0  0  0  0
 31 32  1  0  0  0  0
 32 33  2  0  0  0  0
 33 34  1  0  0  0  0
 34 35  2  0  0  0  0
 22 35  1  0  0  0  0
 30 35  1  0  0  0  0
M  END
> <chemblId>
CHEMBL1082739

> <bioactivity__type>
IC50

> <units>
nM

> <value>
38.0

$$$$

  CDK     11271514522D 0   0.00000     0.00000     0

 25 27  0  0  0  0              1 V2000 
   -2.5981    7.0710    0.0000 F   0  0  0  0  0  0  0  0  0  0  0  0
   -2.5981    5.5710    0.0000 C   0  0  0  0  0  0  0  0  0  0  0  0
   -4.0753    5.8315    0.0000 F   0  0  0  0  0  0  0  0  0  0  0  0
   -3.1111    4.1615    0.0000 F   0  0  0  0  0  0  0  0  0  0  0  0
   -1.2990    4.8210    0.0000 C   0  0  0  0  0  0  0  0  0  0  0  0
   -1.2990    3.3210    0.0000 C   0  0  0  0  0  0  0  0  0  0  0  0
   -0.0000    2.5710    0.0000 C   0  0  0  0  0  0  0  0  0  0  0  0
    1.2990    3.3210    0.0000 N   0  0  0  0  0  0  0  0  0  0  0  0
    1.2990    4.8210    0.0000 N   0  0  0  0  0  0  0  0  0  0  0  0
   -0.0000    5.5710    0.0000 C   0  0  0  0  0  0  0  0  0  0  0  0
   -0.0000    7.0710    0.0000 N   0  0  0  0  0  0  0  0  0  0  0  0
    1.2990    7.8210    0.0000 C   0  0  0  0  0  0  0  0  0  0  0  0
    1.2990    9.3210    0.0000 C   0  0  0  0  0  0  0  0  0  0  0  0
    2.5981   10.0710    0.0000 N   0  0  0  0  0  0  0  0  0  0  0  0
    3.8971    9.3210    0.0000 C   0  0  0  0  0  0  0  0  0  0  0  0
    5.1962   10.0710    0.0000 C   0  0  0  0  0  0  0  0  0  0  0  0
    5.1962   11.5710    0.0000 O   0  0  0  0  0  0  0  0  0  0  0  0
    3.8971   12.3210    0.0000 C   0  0  0  0  0  0  0  0  0  0  0  0
    2.5981   11.5710    0.0000 C   0  0  0  0  0  0  0  0  0  0  0  0
    0.0000    1.0710    0.0000 C   0  0  0  0  0  0  0  0  0  0  0  0
    1.2990    0.3210    0.0000 C   0  0  0  0  0  0  0  0  0  0  0  0
    1.2990   -1.1790    0.0000 C   0  0  0  0  0  0  0  0  0  0  0  0
    0.0000   -1.9290    0.0000 C   0  0  0  0  0  0  0  0  0  0  0  0
   -1.2990   -1.1790    0.0000 C   0  0  0  0  0  0  0  0  0  0  0  0
   -1.2990    0.3210    0.0000 C   0  0  0  0  0  0  0  0  0  0  0  0
  1  2  1  0  0  0  0
  2  3  1  0  0  0  0
  2  4  1  0  0  0  0
  2  5  1  0  0  0  0
  5  6  2  0  0  0  0
  6  7  1  0  0  0  0
  7  8  2  0  0  0  0
  8  9  1  0  0  0  0
  9 10  2  0  0  0  0
  5 10  1  0  0  0  0
 10 11  1  0  0  0  0
 11 12  1  0  0  0  0
 12 13  1  0  0  0  0
 13 14  1  0  0  0  0
 14 15  1  0  0  0  0
 15 16  1  0  0  0  0
 16 17  1  0  0  0  0
 17 18  1  0  0  0  0
 18 19  1  0  0  0  0
 14 19  1  0  0  0  0
  7 20  1  0  0  0  0
 20 21  2  0  0  0  0
 21 22  1  0  0  0  0
 22 23  2  0  0  0  0
 23 24  1  0  0  0  0
 24 25  2  0  0  0  0
 20 25  1  0  0  0  0
M  END
> <chemblId>
CHEMBL1082740

> <bioactivity__type>
IC50

> <units>
nM

> <value>
740000.0

$$$$

  CDK     11271514522D 0   0.00000     0.00000     0

 22 24  0  0  0  0              1 V2000 
   -2.5981    5.5710    0.0000 N   0  0  0  0  0  0  0  0  0  0  0  0
   -1.2990    4.8210    0.0000 C   0  0  0  0  0  0  0  0  0  0  0  0
   -1.2990    3.3210    0.0000 C   0  0  0  0  0  0  0  0  0  0  0  0
   -0.0000    2.5710    0.0000 C   0  0  0  0  0  0  0  0  0  0  0  0
    1.2990    3.3210    0.0000 N   0  0  0  0  0  0  0  0  0  0  0  0
    1.2990    4.8210    0.0000 N   0  0  0  0  0  0  0  0  0  0  0  0
   -0.0000    5.5710    0.0000 C   0  0  0  0  0  0  0  0  0  0  0  0
   -0.0000    7.0710    0.0000 N   0  0  0  0  0  0  0  0  0  0  0  0
    1.2990    7.8210    0.0000 C   0  0  0  0  0  0  0  0  0  0  0  0
    1.2990    9.3210    0.0000 C   0  0  0  0  0  0  0  0  0  0  0  0
    2.5981   10.0710    0.0000 N   0  0  0  0  0  0  0  0  0  0  0  0
    3.8971    9.3210    0.0000 C   0  0  0  0  0  0  0  0  0  0  0  0
    5.1962   10.0710    0.0000 C   0  0  0  0  0  0  0  0  0  0  0  0
    5.1962   11.5710    0.0000 O   0  0  0  0  0  0  0  0  0  0  0  0
    3.8971   12.3210    0.0000 C   0  0  0  0  0  0  0  0  0  0  0  0
    2.5981   11.5710    0.0000 C   0  0  0  0  0  0  0  0  0  0  0  0
    0.0000    1.0710    0.0000 C   0  0  0  0  0  0  0  0  0  0  0  0
    1.2990    0.3210    0.0000 C   0  0  0  0  0  0  0  0  0  0  0  0
    1.2990   -1.1790    0.0000 C   0  0  0  0  0  0  0  0  0  0  0  0
    0.0000   -1.9290    0.0000 C   0  0  0  0  0  0  0  0  0  0  0  0
   -1.2990   -1.1790    0.0000 C   0  0  0  0  0  0  0  0  0  0  0  0
   -1.2990    0.3210    0.0000 C   0  0  0  0  0  0  0  0  0  0  0  0
  1  2  1  0  0  0  0
  2  3  2  0  0  0  0
  3  4  1  0  0  0  0
  4  5  2  0  0  0  0
  5  6  1  0  0  0  0
  6  7  2  0  0  0  0
  2  7  1  0  0  0  0
  7  8  1  0  0  0  0
  8  9  1  0  0  0  0
  9 10  1  0  0  0  0
 10 11  1  0  0  0  0
 11 12  1  0  0  0  0
 12 13  1  0  0  0  0
 13 14  1  0  0  0  0
 14 15  1  0  0  0  0
 15 16  1  0  0  0  0
 11 16  1  0  0  0  0
  4 17  1  0  0  0  0
 17 18  2  0  0  0  0
 18 19  1  0  0  0  0
 19 20  2  0  0  0  0
 20 21  1  0  0  0  0
 21 22  2  0  0  0  0
 17 22  1  0  0  0  0
M  END
> <chemblId>
CHEMBL1082741

> <bioactivity__type>
IC50

> <units>
nM

> <value>
270000.0

$$$$
 stripped
BRStripMol11271514522D 0   0.00000     0.00000     0
This file has been stripped
 25 27  0  0  0  0              1 V2000 
   11.6010   -2.5981    0.0000 C   0  0  0  0  0  0  0  0  0  0  0  0
   10.8510   -1.2990    0.0000 N   0  0  0  0  0  0  0  0  0  0  0  0
    9.3510   -1.2990    0.0000 C   0  0  0  0  0  0  0  0  0  0  0  0
    8.6010   -2.5981    0.0000 O   0  0  0  0  0  0  0  0  0  0  0  0
    8.6010   -0.0000    0.0000 O   0  0  0  0  0  0  0  0  0  0  0  0
    7.1010   -0.0000    0.0000 C   0  0  0  0  0  0  0  0  0  0  0  0
    6.3510    1.2990    0.0000 C   0  0  0  0  0  0  0  0  0  0  0  0
    4.8510    1.2990    0.0000 C   0  0  0  0  0  0  0  0  0  0  0  0
    4.1010    0.0000    0.0000 C   0  0  0  0  0  0  0  0  0  0  0  0
    4.8510   -1.2990    0.0000 C   0  0  0  0  0  0  0  0  0  0  0  0
    6.3510   -1.2990    0.0000 C   0  0  0  0  0  0  0  0  0  0  0  0
    2.6010    0.0000    0.0000 C   0  0  0  0  0  0  0  0  0  0  0  0
    1.7190    1.2140    0.0000 C   0  0  0  0  0  0  0  0  0  0  0  0
    0.2930    0.7500    0.0000 N   0  0  0  0  0  0  0  0  0  0  0  0
   -1.0070    1.5000    0.0000 C   0  0  0  0  0  0  0  0  0  0  0  0
   -1.0072    3.0000    0.0000 N   0  0  0  0  0  0  0  0  0  0  0  0
   -2.3064    3.7498    0.0000 C   0  0  0  0  0  0  0  0  0  0  0  0
   -3.6053    2.9996    0.0000 O   0  0  0  0  0  0  0  0  0  0  0  0
   -2.3067    5.2498    0.0000 C   0  0  0  0  0  0  0  0  0  0  0  0
   -2.3060    0.7500    0.0000 C   0  0  0  0  0  0  0  0  0  0  0  0
   -2.3060   -0.7500    0.0000 C   0  0  0  0  0  0  0  0  0  0  0  0
   -1.0070   -1.5000    0.0000 C   0  0  0  0  0  0  0  0  0  0  0  0
    0.2930   -0.7500    0.0000 C   0  0  0  0  0  0  0  0  0  0  0  0
    1.7190   -1.2140    0.0000 N   0  3  0  0  0  0  0  0  0  0  0  0
    2.1822   -2.6407    0.0000 C   0  0  0  0  0  0  0  0  0  0  0  0
  1  2  1  0  0  0  0
  2  3  1  0  0  0  0
  3  4  2  0  0  0  0
  3  5  1  0  0  0  0
  5  6  1  0  0  0  0
  6  7  2  0  0  0  0
  7  8  1  0  0  0  0
  8  9  2  0  0  0  0
  9 10  1  0  0  0  0
 10 11  2  0  0  0  0
  6 11  1  0  0  0  0
  9 12  1  0  0  0  0
 12 13  2  0  0  0  0
 13 14  1  0  0  0  0
 14 15  1  0  0  0  0
 15 16  1  0  0  0  0
 16 17  1  0  0  0  0
 17 18  2  0  0  0  0
 17 19  1  0  0  0  0
 15 20  2  0  0  0  0
 20 21  1  0  0  0  0
 21 22  2  0  0  0  0
 22 23  1  0  0  0  0
 14 23  1  0  0  0  0
 23 24  2  0  0  0  0
 12 24  1  0  0  0  0
 24 25  1  0  0  0  0
M  END
> <chemblId>
CHEMBL1082746

> <bioactivity__type>
IC50

> <units>
nM

> <value>
1100.0

$$$$
 stripped
BRStripMol11271514522D 0   0.00000     0.00000     0
This file has been stripped
 22 24  0  0  0  0              1 V2000 
   10.8510   -3.8971    0.0000 C   0  0  0  0  0  0  0  0  0  0  0  0
    9.3510   -3.8971    0.0000 N   0  0  0  0  0  0  0  0  0  0  0  0
    8.6010   -5.1962    0.0000 C   0  0  0  0  0  0  0  0  0  0  0  0
    8.6010   -2.5981    0.0000 C   0  0  0  0  0  0  0  0  0  0  0  0
    9.3510   -1.2990    0.0000 O   0  0  0  0  0  0  0  0  0  0  0  0
    7.1010   -2.5981    0.0000 O   0  0  0  0  0  0  0  0  0  0  0  0
    6.3510   -1.2990    0.0000 C   0  0  0  0  0  0  0  0  0  0  0  0
    7.1010   -0.0000    0.0000 C   0  0  0  0  0  0  0  0  0  0  0  0
    6.3510    1.2990    0.0000 C   0  0  0  0  0  0  0  0  0  0  0  0
    4.8510    1.2990    0.0000 C   0  0  0  0  0  0  0  0  0  0  0  0
    4.1010    0.0000    0.0000 C   0  0  0  0  0  0  0  0  0  0  0  0
    4.8510   -1.2990    0.0000 C   0  0  0  0  0  0  0  0  0  0  0  0
    2.6010    0.0000    0.0000 C   0  0  0  0  0  0  0  0  0  0  0  0
    1.7190    1.2140    0.0000 C   0  0  0  0  0  0  0  0  0  0  0  0
    0.2930    0.7500    0.0000 N   0  0  0  0  0  0  0  0  0  0  0  0
   -1.0070    1.5000    0.0000 C   0  0  0  0  0  0  0  0  0  0  0  0
   -2.3060    0.7500    0.0000 C   0  0  0  0  0  0  0  0  0  0  0  0
   -2.3060   -0.7500    0.0000 C   0  0  0  0  0  0  0  0  0  0  0  0
   -1.0070   -1.5000    0.0000 C   0  0  0  0  0  0  0  0  0  0  0  0
    0.2930   -0.7500    0.0000 C   0  0  0  0  0  0  0  0  0  0  0  0
    1.7190   -1.2140    0.0000 N   0  3  0  0  0  0  0  0  0  0  0  0
    2.1822   -2.6407    0.0000 C   0  0  0  0  0  0  0  0  0  0  0  0
  1  2  1  0  0  0  0
  2  3  1  0  0  0  0
  2  4  1  0  0  0  0
  4  5  2  0  0  0  0
  4  6  1  0  0  0  0
  6  7  1  0  0  0  0
  7  8  2  0  0  0  0
  8  9  1  0  0  0  0
  9 10  2  0  0  0  0
 10 11  1  0  0  0  0
 11 12  2  0  0  0  0
  7 12  1  0  0  0  0
 11 13  1  0  0  0  0
 13 14  2  0  0  0  0
 14 15  1  0  0  0  0
 15 16  1  0  0  0  0
 16 17  2  0  0  0  0
 17 18  1  0  0  0  0
 18 19  2  0  0  0  0
 19 20  1  0  0  0  0
 15 20  1  0  0  0  0
 20 21  2  0  0  0  0
 13 21  1  0  0  0  0
 21 22  1  0  0  0  0
M  END
> <chemblId>
CHEMBL1082747

> <bioactivity__type>
IC50

> <units>
nM

> <value>
7100.0

$$$$
 stripped
BRStripMol11271514522D 0   0.00000     0.00000     0
This file has been stripped
 23 25  0  0  0  0              1 V2000 
   10.8510   -3.8971    0.0000 C   0  0  0  0  0  0  0  0  0  0  0  0
    9.3510   -3.8971    0.0000 N   0  0  0  0  0  0  0  0  0  0  0  0
    8.6010   -5.1962    0.0000 C   0  0  0  0  0  0  0  0  0  0  0  0
    8.6010   -2.5981    0.0000 C   0  0  0  0  0  0  0  0  0  0  0  0
    9.3510   -1.2990    0.0000 O   0  0  0  0  0  0  0  0  0  0  0  0
    7.1010   -2.5981    0.0000 O   0  0  0  0  0  0  0  0  0  0  0  0
    6.3510   -1.2990    0.0000 C   0  0  0  0  0  0  0  0  0  0  0  0
    7.1010   -0.0000    0.0000 C   0  0  0  0  0  0  0  0  0  0  0  0
    6.3510    1.2990    0.0000 C   0  0  0  0  0  0  0  0  0  0  0  0
    4.8510    1.2990    0.0000 C   0  0  0  0  0  0  0  0  0  0  0  0
    4.1010    0.0000    0.0000 C   0  0  0  0  0  0  0  0  0  0  0  0
    4.8510   -1.2990    0.0000 C   0  0  0  0  0  0  0  0  0  0  0  0
    2.6010    0.0000    0.0000 C   0  0  0  0  0  0  0  0  0  0  0  0
    1.7190    1.2140    0.0000 C   0  0  0  0  0  0  0  0  0  0  0  0
    0.2930    0.7500    0.0000 N   0  0  0  0  0  0  0  0  0  0  0  0
   -1.0070    1.5000    0.0000 C   0  0  0  0  0  0  0  0  0  0  0  0
   -1.0072    3.0000    0.0000 C   0  0  0  0  0  0  0  0  0  0  0  0
   -2.3060    0.7500    0.0000 C   0  0  0  0  0  0  0  0  0  0  0  0
   -2.3060   -0.7500    0.0000 C   0  0  0  0  0  0  0  0  0  0  0  0
   -1.0070   -1.5000    0.0000 C   0  0  0  0  0  0  0  0  0  0  0  0
    0.2930   -0.7500    0.0000 C   0  0  0  0  0  0  0  0  0  0  0  0
    1.7190   -1.2140    0.0000 N   0  3  0  0  0  0  0  0  0  0  0  0
    2.1822   -2.6407    0.0000 C   0  0  0  0  0  0  0  0  0  0  0  0
  1  2  1  0  0  0  0
  2  3  1  0  0  0  0
  2  4  1  0  0  0  0
  4  5  2  0  0  0  0
  4  6  1  0  0  0  0
  6  7  1  0  0  0  0
  7  8  2  0  0  0  0
  8  9  1  0  0  0  0
  9 10  2  0  0  0  0
 10 11  1  0  0  0  0
 11 12  2  0  0  0  0
  7 12  1  0  0  0  0
 11 13  1  0  0  0  0
 13 14  2  0  0  0  0
 14 15  1  0  0  0  0
 15 16  1  0  0  0  0
 16 17  1  0  0  0  0
 16 18  2  0  0  0  0
 18 19  1  0  0  0  0
 19 20  2  0  0  0  0
 20 21  1  0  0  0  0
 15 21  1  0  0  0  0
 21 22  2  0  0  0  0
 13 22  1  0  0  0  0
 22 23  1  0  0  0  0
M  END
> <chemblId>
CHEMBL1082748

> <bioactivity__type>
IC50

> <units>
nM

> <value>
24000.0

$$$$
 stripped
BRStripMol11271514522D 0   0.00000     0.00000     0
This file has been stripped
 26 28  0  0  0  0              1 V2000 
   10.8510   -3.8971    0.0000 C   0  0  0  0  0  0  0  0  0  0  0  0
    9.3510   -3.8971    0.0000 N   0  0  0  0  0  0  0  0  0  0  0  0
    8.6010   -5.1962    0.0000 C   0  0  0  0  0  0  0  0  0  0  0  0
    8.6010   -2.5981    0.0000 C   0  0  0  0  0  0  0  0  0  0  0  0
    9.3510   -1.2990    0.0000 O   0  0  0  0  0  0  0  0  0  0  0  0
    7.1010   -2.5981    0.0000 O   0  0  0  0  0  0  0  0  0  0  0  0
    6.3510   -1.2990    0.0000 C   0  0  0  0  0  0  0  0  0  0  0  0
    7.1010   -0.0000    0.0000 C   0  0  0  0  0  0  0  0  0  0  0  0
    6.3510    1.2990    0.0000 C   0  0  0  0  0  0  0  0  0  0  0  0
    4.8510    1.2990    0.0000 C   0  0  0  0  0  0  0  0  0  0  0  0
    4.1010    0.0000    0.0000 C   0  0  0  0  0  0  0  0  0  0  0  0
    4.8510   -1.2990    0.0000 C   0  0  0  0  0  0  0  0  0  0  0  0
    2.6010    0.0000    0.0000 C   0  0  0  0  0  0  0  0  0  0  0  0
    1.7190    1.2140    0.0000 C   0  0  0  0  0  0  0  0  0  0  0  0
    0.2930    0.7500    0.0000 N   0  0  0  0  0  0  0  0  0  0  0  0
   -1.0070    1.5000    0.0000 C   0  0  0  0  0  0  0  0  0  0  0  0
   -2.3060    0.7500    0.0000 C   0  0  0  0  0  0  0  0  0  0  0  0
   -2.3060   -0.7500    0.0000 C   0  0  0  0  0  0  0  0  0  0  0  0
   -1.0070   -1.5000    0.0000 C   0  0  0  0  0  0  0  0  0  0  0  0
    0.2930   -0.7500    0.0000 C   0  0  0  0  0  0  0  0  0  0  0  0
    1.7190   -1.2140    0.0000 N   0  3  0  0  0  0  0  0  0  0  0  0
    2.1822   -2.6407    0.0000 C   0  0  0  0  0  0  0  0  0  0  0  0
   -1.0072    3.0000    0.0000 C   0  0  0  0  0  0  0  0  0  0  0  0
   -2.3064    3.7498    0.0000 F   0  0  0  0  0  0  0  0  0  0  0  0
    0.4700    2.7398    0.0000 F   0  0  0  0  0  0  0  0  0  0  0  0
   -0.4945    4.4096    0.0000 F   0  0  0  0  0  0  0  0  0  0  0  0
  1  2  1  0  0  0  0
  2  3  1  0  0  0  0
  2  4  1  0  0  0  0
  4  5  2  0  0  0  0
  4  6  1  0  0  0  0
  6  7  1  0  0  0  0
  7  8  2  0  0  0  0
  8  9  1  0  0  0  0
  9 10  2  0  0  0  0
 10 11  1  0  0  0  0
 11 12  2  0  0  0  0
  7 12  1  0  0  0  0
 11 13  1  0  0  0  0
 13 14  2  0  0  0  0
 14 15  1  0  0  0  0
 15 16  1  0  0  0  0
 16 17  2  0  0  0  0
 17 18  1  0  0  0  0
 18 19  2  0  0  0  0
 19 20  1  0  0  0  0
 15 20  1  0  0  0  0
 20 21  2  0  0  0  0
 13 21  1  0  0  0  0
 21 22  1  0  0  0  0
 16 23  1  0  0  0  0
 23 24  1  0  0  0  0
 23 25  1  0  0  0  0
 23 26  1  0  0  0  0
M  END
> <chemblId>
CHEMBL1082749

> <bioactivity__type>
IC50

> <units>
nM

> <value>
33600.0

$$$$
 stripped
BRStripMol11271514522D 0   0.00000     0.00000     0
This file has been stripped
 24 26  0  0  0  0              1 V2000 
   -2.3064    3.7498    0.0000 C   0  0  0  0  0  0  0  0  0  0  0  0
   -1.0072    3.0000    0.0000 O   0  0  0  0  0  0  0  0  0  0  0  0
   -1.0070    1.5000    0.0000 C   0  0  0  0  0  0  0  0  0  0  0  0
   -2.3060    0.7500    0.0000 C   0  0  0  0  0  0  0  0  0  0  0  0
   -2.3060   -0.7500    0.0000 C   0  0  0  0  0  0  0  0  0  0  0  0
   -1.0070   -1.5000    0.0000 C   0  0  0  0  0  0  0  0  0  0  0  0
    0.2930   -0.7500    0.0000 C   0  0  0  0  0  0  0  0  0  0  0  0
    1.7190   -1.2140    0.0000 N   0  3  0  0  0  0  0  0  0  0  0  0
    2.1822   -2.6407    0.0000 C   0  0  0  0  0  0  0  0  0  0  0  0
    2.6010    0.0000    0.0000 C   0  0  0  0  0  0  0  0  0  0  0  0
    1.7190    1.2140    0.0000 C   0  0  0  0  0  0  0  0  0  0  0  0
    0.2930    0.7500    0.0000 N   0  0  0  0  0  0  0  0  0  0  0  0
    4.1010   -0.0000    0.0000 C   0  0  0  0  0  0  0  0  0  0  0  0
    4.8510   -1.2990    0.0000 C   0  0  0  0  0  0  0  0  0  0  0  0
    6.3510   -1.2990    0.0000 C   0  0  0  0  0  0  0  0  0  0  0  0
    7.1010    0.0000    0.0000 C   0  0  0  0  0  0  0  0  0  0  0  0
    6.3510    1.2990    0.0000 C   0  0  0  0  0  0  0  0  0  0  0  0
    7.1010    2.5981    0.0000 O   0  0  0  0  0  0  0  0  0  0  0  0
    8.6010    2.5981    0.0000 C   0  0  0  0  0  0  0  0  0  0  0  0
    9.3510    1.2990    0.0000 O   0  0  0  0  0  0  0  0  0  0  0  0
    9.3510    3.8971    0.0000 N   0  0  0  0  0  0  0  0  0  0  0  0
   10.8510    3.8971    0.0000 C   0  0  0  0  0  0  0  0  0  0  0  0
    8.6010    5.1962    0.0000 C   0  0  0  0  0  0  0  0  0  0  0  0
    4.8510    1.2990    0.0000 C   0  0  0  0  0  0  0  0  0  0  0  0
  1  2  1  0  0  0  0
  2  3  1  0  0  0  0
  3  4  2  0  0  0  0
  4  5  1  0  0  0  0
  5  6  2  0  0  0  0
  6  7  1  0  0  0  0
  7  8  2  0  0  0  0
  8  9  1  0  0  0  0
  8 10  1  0  0  0  0
 10 11  2  0  0  0  0
 11 12  1  0  0  0  0
  3 12  1  0  0  0  0
  7 12  1  0  0  0  0
 10 13  1  0  0  0  0
 13 14  2  0  0  0  0
 14 15  1  0  0  0  0
 15 16  2  0  0  0  0
 16 17  1  0  0  0  0
 17 18  1  0  0  0  0
 18 19  1  0  0  0  0
 19 20  2  0  0  0  0
 19 21  1  0  0  0  0
 21 22  1  0  0  0  0
 21 23  1  0  0  0  0
 17 24  2  0  0  0  0
 13 24  1  0  0  0  0
M  END
> <chemblId>
CHEMBL1082750

> <bioactivity__type>
IC50

> <units>
nM

> <value>
20500.0

$$$$

  CDK     11271514522D 0   0.00000     0.00000     0

 21 23  0  0  0  0              1 V2000 
    5.1962   10.0710    0.0000 C   0  0  0  0  0  0  0  0  0  0  0  0
    3.8971    9.3210    0.0000 C   0  0  0  0  0  0  0  0  0  0  0  0
    2.5981   10.0710    0.0000 C   0  0  0  0  0  0  0  0  0  0  0  0
    1.2990    9.3210    0.0000 C   0  0  0  0  0  0  0  0  0  0  0  0
    1.2990    7.8210    0.0000 N   0  0  0  0  0  0  0  0  0  0  0  0
    2.5981    7.0710    0.0000 C   0  0  0  0  0  0  0  0  0  0  0  0
    3.8971    7.8210    0.0000 C   0  0  0  0  0  0  0  0  0  0  0  0
    0.0000    7.0710    0.0000 C   0  0  0  0  0  0  0  0  0  0  0  0
   -1.2990    7.8210    0.0000 N   0  0  0  0  0  0  0  0  0  0  0  0
   -2.5981    7.0710    0.0000 C   0  0  0  0  0  0  0  0  0  0  0  0
   -2.5981    5.5710    0.0000 C   0  0  0  0  0  0  0  0  0  0  0  0
   -1.2990    4.8210    0.0000 C   0  0  0  0  0  0  0  0  0  0  0  0
   -1.2990    3.3210    0.0000 N   0  0  0  0  0  0  0  0  0  0  0  0
    0.0000    2.5710    0.0000 C   0  0  0  0  0  0  0  0  0  0  0  0
    0.0000    1.0710    0.0000 C   0  0  0  0  0  0  0  0  0  0  0  0
    1.2990    0.3210    0.0000 C   0  0  0  0  0  0  0  0  0  0  0  0
    1.2990   -1.1790    0.0000 C   0  0  0  0  0  0  0  0  0  0  0  0
    0.0000   -1.9290    0.0000 C   0  0  0  0  0  0  0  0  0  0  0  0
   -1.2990   -1.1790    0.0000 C   0  0  0  0  0  0  0  0  0  0  0  0
   -1.2990    0.3210    0.0000 C   0  0  0  0  0  0  0  0  0  0  0  0
    0.0000    5.5710    0.0000 N   0  0  0  0  0  0  0  0  0  0  0  0
  1  2  1  0  0  0  0
  2  3  1  0  0  0  0
  3  4  1  0  0  0  0
  4  5  1  0  0  0  0
  5  6  1  0  0  0  0
  6  7  1  0  0  0  0
  2  7  1  0  0  0  0
  5  8  1  0  0  0  0
  8  9  2  0  0  0  0
  9 10  1  0  0  0  0
 10 11  2  0  0  0  0
 11 12  1  0  0  0  0
 12 13  1  0  0  0  0
 13 14  1  0  0  0  0
 14 15  1  0  0  0  0
 15 16  2  0  0  0  0
 16 17  1  0  0  0  0
 17 18  2  0  0  0  0
 18 19  1  0  0  0  0
 19 20  2  0  0  0  0
 15 20  1  0  0  0  0
 12 21  2  0  0  0  0
  8 21  1  0  0  0  0
M  END
> <chemblId>
CHEMBL1082977

> <bioactivity__type>
IC50

> <units>
nM

> <value>
18400.0

$$$$

  CDK     11271514522D 0   0.00000     0.00000     0

 20 22  0  0  0  0              1 V2000 
    2.5981    6.8130    0.0000 C   0  0  0  0  0  0  0  0  0  0  0  0
    3.8971    7.5630    0.0000 C   0  0  0  0  0  0  0  0  0  0  0  0
    3.8971    9.0630    0.0000 C   0  0  0  0  0  0  0  0  0  0  0  0
    5.1962    9.8130    0.0000 C   0  0  0  0  0  0  0  0  0  0  0  0
    5.1962   11.3130    0.0000 C   0  0  0  0  0  0  0  0  0  0  0  0
    3.8971   12.0630    0.0000 C   0  0  0  0  0  0  0  0  0  0  0  0
    2.5981   11.3130    0.0000 C   0  0  0  0  0  0  0  0  0  0  0  0
    2.5981    9.8130    0.0000 C   0  0  0  0  0  0  0  0  0  0  0  0
    2.5981    5.3130    0.0000 N   0  0  0  0  0  0  0  0  0  0  0  0
    1.2990    4.5630    0.0000 C   0  0  0  0  0  0  0  0  0  0  0  0
    0.0000    5.3130    0.0000 C   0  0  0  0  0  0  0  0  0  0  0  0
   -1.2990    4.5630    0.0000 C   0  0  0  0  0  0  0  0  0  0  0  0
   -1.2990    3.0630    0.0000 N   0  0  0  0  0  0  0  0  0  0  0  0
    0.0000    2.3130    0.0000 C   0  0  0  0  0  0  0  0  0  0  0  0
    1.2990    3.0630    0.0000 N   0  0  0  0  0  0  0  0  0  0  0  0
    0.0000    0.8130    0.0000 N   0  0  0  0  0  0  0  0  0  0  0  0
    1.2130   -0.0680    0.0000 C   0  0  0  0  0  0  0  0  0  0  0  0
    0.7500   -1.4950    0.0000 C   0  0  0  0  0  0  0  0  0  0  0  0
   -0.7500   -1.4950    0.0000 C   0  0  0  0  0  0  0  0  0  0  0  0
   -1.2130   -0.0680    0.0000 C   0  0  0  0  0  0  0  0  0  0  0  0
  1  2  1  0  0  0  0
  2  3  1  0  0  0  0
  3  4  2  0  0  0  0
  4  5  1  0  0  0  0
  5  6  2  0  0  0  0
  6  7  1  0  0  0  0
  7  8  2  0  0  0  0
  3  8  1  0  0  0  0
  1  9  1  0  0  0  0
  9 10  1  0  0  0  0
 10 11  2  0  0  0  0
 11 12  1  0  0  0  0
 12 13  2  0  0  0  0
 13 14  1  0  0  0  0
 14 15  2  0  0  0  0
 10 15  1  0  0  0  0
 14 16  1  0  0  0  0
 16 17  1  0  0  0  0
 17 18  1  0  0  0  0
 18 19  1  0  0  0  0
 19 20  1  0  0  0  0
 16 20  1  0  0  0  0
M  END
> <chemblId>
CHEMBL1082978

> <bioactivity__type>
IC50

> <units>
nM

> <value>
9800.0

$$$$

  CDK     11271514522D 0   0.00000     0.00000     0

 21 23  0  0  0  0              1 V2000 
   -1.2990    3.3210    0.0000 C   0  0  0  0  0  0  0  0  0  0  0  0
    0.0000    2.5710    0.0000 C   0  0  0  0  0  0  0  0  0  0  0  0
    0.0000    1.0710    0.0000 C   0  0  0  0  0  0  0  0  0  0  0  0
    1.2990    0.3210    0.0000 C   0  0  0  0  0  0  0  0  0  0  0  0
    1.2990   -1.1790    0.0000 C   0  0  0  0  0  0  0  0  0  0  0  0
    0.0000   -1.9290    0.0000 C   0  0  0  0  0  0  0  0  0  0  0  0
   -1.2990   -1.1790    0.0000 C   0  0  0  0  0  0  0  0  0  0  0  0
   -1.2990    0.3210    0.0000 C   0  0  0  0  0  0  0  0  0  0  0  0
   -1.2990    4.8210    0.0000 N   0  0  0  0  0  0  0  0  0  0  0  0
   -2.5981    5.5710    0.0000 C   0  0  0  0  0  0  0  0  0  0  0  0
   -2.5981    7.0710    0.0000 C   0  0  0  0  0  0  0  0  0  0  0  0
   -3.8971    7.8210    0.0000 C   0  0  0  0  0  0  0  0  0  0  0  0
   -5.1962    7.0710    0.0000 N   0  0  0  0  0  0  0  0  0  0  0  0
   -5.1962    5.5710    0.0000 C   0  0  0  0  0  0  0  0  0  0  0  0
   -3.8971    4.8210    0.0000 N   0  0  0  0  0  0  0  0  0  0  0  0
   -6.4952    4.8210    0.0000 N   0  0  0  0  0  0  0  0  0  0  0  0
   -7.7942    5.5710    0.0000 C   0  0  0  0  0  0  0  0  0  0  0  0
   -9.0933    4.8210    0.0000 C   0  0  0  0  0  0  0  0  0  0  0  0
   -9.0933    3.3210    0.0000 S   0  0  0  0  0  0  0  0  0  0  0  0
   -7.7942    2.5710    0.0000 C   0  0  0  0  0  0  0  0  0  0  0  0
   -6.4952    3.3210    0.0000 C   0  0  0  0  0  0  0  0  0  0  0  0
  1  2  1  0  0  0  0
  2  3  1  0  0  0  0
  3  4  2  0  0  0  0
  4  5  1  0  0  0  0
  5  6  2  0  0  0  0
  6  7  1  0  0  0  0
  7  8  2  0  0  0  0
  3  8  1  0  0  0  0
  1  9  1  0  0  0  0
  9 10  1  0  0  0  0
 10 11  2  0  0  0  0
 11 12  1  0  0  0  0
 12 13  2  0  0  0  0
 13 14  1  0  0  0  0
 14 15  2  0  0  0  0
 10 15  1  0  0  0  0
 14 16  1  0  0  0  0
 16 17  1  0  0  0  0
 17 18  1  0  0  0  0
 18 19  1  0  0  0  0
 19 20  1  0  0  0  0
 20 21  1  0  0  0  0
 16 21  1  0  0  0  0
M  END
> <chemblId>
CHEMBL1082979

> <bioactivity__type>
IC50

> <units>
nM

> <value>
26400.0

$$$$

  CDK     11271514522D 0   0.00000     0.00000     0

 22 24  0  0  0  0              1 V2000 
   -3.8971   13.8210    0.0000 C   0  0  0  0  0  0  0  0  0  0  0  0
   -3.8971   12.3210    0.0000 N   0  0  0  0  0  0  0  0  0  0  0  0
   -5.1962   11.5710    0.0000 C   0  0  0  0  0  0  0  0  0  0  0  0
   -5.1962   10.0710    0.0000 C   0  0  0  0  0  0  0  0  0  0  0  0
   -3.8971    9.3210    0.0000 N   0  0  0  0  0  0  0  0  0  0  0  0
   -2.5981   10.0710    0.0000 C   0  0  0  0  0  0  0  0  0  0  0  0
   -2.5981   11.5710    0.0000 C   0  0  0  0  0  0  0  0  0  0  0  0
   -3.8971    7.8210    0.0000 C   0  0  0  0  0  0  0  0  0  0  0  0
   -5.1962    7.0710    0.0000 N   0  0  0  0  0  0  0  0  0  0  0  0
   -5.1962    5.5710    0.0000 C   0  0  0  0  0  0  0  0  0  0  0  0
   -3.8971    4.8210    0.0000 C   0  0  0  0  0  0  0  0  0  0  0  0
   -2.5981    5.5710    0.0000 C   0  0  0  0  0  0  0  0  0  0  0  0
   -1.2990    4.8210    0.0000 N   0  0  0  0  0  0  0  0  0  0  0  0
   -1.2990    3.3210    0.0000 C   0  0  0  0  0  0  0  0  0  0  0  0
    0.0000    2.5710    0.0000 C   0  0  0  0  0  0  0  0  0  0  0  0
    0.0000    1.0710    0.0000 C   0  0  0  0  0  0  0  0  0  0  0  0
    1.2990    0.3210    0.0000 C   0  0  0  0  0  0  0  0  0  0  0  0
    1.2990   -1.1790    0.0000 C   0  0  0  0  0  0  0  0  0  0  0  0
    0.0000   -1.9290    0.0000 C   0  0  0  0  0  0  0  0  0  0  0  0
   -1.2990   -1.1790    0.0000 C   0  0  0  0  0  0  0  0  0  0  0  0
   -1.2990    0.3210    0.0000 C   0  0  0  0  0  0  0  0  0  0  0  0
   -2.5981    7.0710    0.0000 N   0  0  0  0  0  0  0  0  0  0  0  0
  1  2  1  0  0  0  0
  2  3  1  0  0  0  0
  3  4  1  0  0  0  0
  4  5  1  0  0  0  0
  5  6  1  0  0  0  0
  6  7  1  0  0  0  0
  2  7  1  0  0  0  0
  5  8  1  0  0  0  0
  8  9  2  0  0  0  0
  9 10  1  0  0  0  0
 10 11  2  0  0  0  0
 11 12  1  0  0  0  0
 12 13  1  0  0  0  0
 13 14  1  0  0  0  0
 14 15  1  0  0  0  0
 15 16  1  0  0  0  0
 16 17  2  0  0  0  0
 17 18  1  0  0  0  0
 18 19  2  0  0  0  0
 19 20  1  0  0  0  0
 20 21  2  0  0  0  0
 16 21  1  0  0  0  0
 12 22  2  0  0  0  0
  8 22  1  0  0  0  0
M  END
> <chemblId>
CHEMBL1082980

> <bioactivity__type>
IC50

> <units>
nM

> <value>
20400.0

$$$$

  CDK     11271514522D 0   0.00000     0.00000     0

 22 24  0  0  0  0              1 V2000 
   -3.8971   13.8210    0.0000 C   0  0  0  0  0  0  0  0  0  0  0  0
   -3.8971   12.3210    0.0000 C   0  0  0  0  0  0  0  0  0  0  0  0
   -5.1962   11.5710    0.0000 C   0  0  0  0  0  0  0  0  0  0  0  0
   -5.1962   10.0710    0.0000 C   0  0  0  0  0  0  0  0  0  0  0  0
   -3.8971    9.3210    0.0000 N   0  0  0  0  0  0  0  0  0  0  0  0
   -2.5981   10.0710    0.0000 C   0  0  0  0  0  0  0  0  0  0  0  0
   -2.5981   11.5710    0.0000 C   0  0  0  0  0  0  0  0  0  0  0  0
   -3.8971    7.8210    0.0000 C   0  0  0  0  0  0  0  0  0  0  0  0
   -5.1962    7.0710    0.0000 N   0  0  0  0  0  0  0  0  0  0  0  0
   -5.1962    5.5710    0.0000 C   0  0  0  0  0  0  0  0  0  0  0  0
   -3.8971    4.8210    0.0000 C   0  0  0  0  0  0  0  0  0  0  0  0
   -2.5981    5.5710    0.0000 C   0  0  0  0  0  0  0  0  0  0  0  0
   -1.2990    4.8210    0.0000 N   0  0  0  0  0  0  0  0  0  0  0  0
   -1.2990    3.3210    0.0000 C   0  0  0  0  0  0  0  0  0  0  0  0
    0.0000    2.5710    0.0000 C   0  0  0  0  0  0  0  0  0  0  0  0
    0.0000    1.0710    0.0000 C   0  0  0  0  0  0  0  0  0  0  0  0
    1.2990    0.3210    0.0000 C   0  0  0  0  0  0  0  0  0  0  0  0
    1.2990   -1.1790    0.0000 C   0  0  0  0  0  0  0  0  0  0  0  0
    0.0000   -1.9290    0.0000 C   0  0  0  0  0  0  0  0  0  0  0  0
   -1.2990   -1.1790    0.0000 C   0  0  0  0  0  0  0  0  0  0  0  0
   -1.2990    0.3210    0.0000 C   0  0  0  0  0  0  0  0  0  0  0  0
   -2.5981    7.0710    0.0000 N   0  0  0  0  0  0  0  0  0  0  0  0
  1  2  1  0  0  0  0
  2  3  1  0  0  0  0
  3  4  1  0  0  0  0
  4  5  1  0  0  0  0
  5  6  1  0  0  0  0
  6  7  1  0  0  0  0
  2  7  1  0  0  0  0
  5  8  1  0  0  0  0
  8  9  2  0  0  0  0
  9 10  1  0  0  0  0
 10 11  2  0  0  0  0
 11 12  1  0  0  0  0
 12 13  1  0  0  0  0
 13 14  1  0  0  0  0
 14 15  1  0  0  0  0
 15 16  1  0  0  0  0
 16 17  2  0  0  0  0
 17 18  1  0  0  0  0
 18 19  2  0  0  0  0
 19 20  1  0  0  0  0
 20 21  2  0  0  0  0
 16 21  1  0  0  0  0
 12 22  2  0  0  0  0
  8 22  1  0  0  0  0
M  END
> <chemblId>
CHEMBL1082981

> <bioactivity__type>
IC50

> <units>
nM

> <value>
8800.0

$$$$

  CDK     11271514522D 0   0.00000     0.00000     0

 28 31  0  0  0  0              1 V2000 
    6.4951   -1.5000    0.0000 C   0  0  0  0  0  0  0  0  0  0  0  0
    7.7942   -0.7500    0.0000 C   0  0  0  0  0  0  0  0  0  0  0  0
    9.0932   -1.5000    0.0000 C   0  0  0  0  0  0  0  0  0  0  0  0
   10.3922   -0.7500    0.0000 N   0  0  0  0  0  0  0  0  0  0  0  0
   11.6913   -1.4999    0.0000 C   0  0  0  0  0  0  0  0  0  0  0  0
   11.6913   -2.9999    0.0000 C   0  0  0  0  0  0  0  0  0  0  0  0
   12.9903   -3.7499    0.0000 C   0  0  0  0  0  0  0  0  0  0  0  0
   14.2894   -2.9999    0.0000 C   0  0  0  0  0  0  0  0  0  0  0  0
   14.2893   -1.4999    0.0000 N   0  0  0  0  0  0  0  0  0  0  0  0
   12.9903   -0.7499    0.0000 N   0  0  0  0  0  0  0  0  0  0  0  0
   15.5884   -3.7499    0.0000 C   0  0  0  0  0  0  0  0  0  0  0  0
   15.5884   -5.2499    0.0000 C   0  0  0  0  0  0  0  0  0  0  0  0
   16.8875   -5.9999    0.0000 C   0  0  0  0  0  0  0  0  0  0  0  0
   18.1865   -5.2499    0.0000 C   0  0  0  0  0  0  0  0  0  0  0  0
   18.1865   -3.7499    0.0000 C   0  0  0  0  0  0  0  0  0  0  0  0
   16.8874   -2.9999    0.0000 C   0  0  0  0  0  0  0  0  0  0  0  0
    5.1961   -0.7500    0.0000 C   0  0  0  0  0  0  0  0  0  0  0  0
    3.8970   -1.5000    0.0000 C   0  0  0  0  0  0  0  0  0  0  0  0
    2.5980   -0.7500    0.0000 N   0  0  0  0  0  0  0  0  0  0  0  0
    1.2990   -1.5000    0.0000 C   0  0  0  0  0  0  0  0  0  0  0  0
   -0.0000   -0.7500    0.0000 C   0  0  0  0  0  0  0  0  0  0  0  0
   -1.2990   -1.5000    0.0000 C   0  0  0  0  0  0  0  0  0  0  0  0
   -2.5980   -0.7500    0.0000 C   0  0  0  0  0  0  0  0  0  0  0  0
   -2.5980    0.7500    0.0000 C   0  0  0  0  0  0  0  0  0  0  0  0
   -1.2990    1.5000    0.0000 C   0  0  0  0  0  0  0  0  0  0  0  0
   -0.0000    0.7500    0.0000 C   0  0  0  0  0  0  0  0  0  0  0  0
    1.2990    1.5000    0.0000 C   0  0  0  0  0  0  0  0  0  0  0  0
    2.5980    0.7500    0.0000 N   0  0  0  0  0  0  0  0  0  0  0  0
  1  2  1  0  0  0  0
  2  3  1  0  0  0  0
  3  4  1  0  0  0  0
  4  5  1  0  0  0  0
  5  6  2  0  0  0  0
  6  7  1  0  0  0  0
  7  8  2  0  0  0  0
  8  9  1  0  0  0  0
  9 10  2  0  0  0  0
  5 10  1  0  0  0  0
  8 11  1  0  0  0  0
 11 12  2  0  0  0  0
 12 13  1  0  0  0  0
 13 14  2  0  0  0  0
 14 15  1  0  0  0  0
 15 16  2  0  0  0  0
 11 16  1  0  0  0  0
  1 17  1  0  0  0  0
 17 18  1  0  0  0  0
 18 19  1  0  0  0  0
 19 20  1  0  0  0  0
 20 21  1  0  0  0  0
 21 22  2  0  0  0  0
 22 23  1  0  0  0  0
 23 24  2  0  0  0  0
 24 25  1  0  0  0  0
 25 26  2  0  0  0  0
 21 26  1  0  0  0  0
 26 27  1  0  0  0  0
 27 28  1  0  0  0  0
 19 28  1  0  0  0  0
M  END
> <chemblId>
CHEMBL1083054

> <bioactivity__type>
IC50

> <units>
nM

> <value>
10000.0

$$$$

  CDK     11271514522D 0   0.00000     0.00000     0

 25 27  0  0  0  0              1 V2000 
   -1.2990   12.3210    0.0000 C   0  0  0  0  0  0  0  0  0  0  0  0
   -2.5981   11.5710    0.0000 N   0  0  0  0  0  0  0  0  0  0  0  0
   -2.5981   10.0710    0.0000 C   0  0  0  0  0  0  0  0  0  0  0  0
   -1.2990    9.3210    0.0000 C   0  0  0  0  0  0  0  0  0  0  0  0
   -1.2990    7.8210    0.0000 C   0  0  0  0  0  0  0  0  0  0  0  0
    0.0000    7.0710    0.0000 N   0  0  0  0  0  0  0  0  0  0  0  0
    0.0000    5.5710    0.0000 C   0  0  0  0  0  0  0  0  0  0  0  0
   -1.2990    4.8210    0.0000 C   0  0  0  0  0  0  0  0  0  0  0  0
   -1.2990    3.3210    0.0000 C   0  0  0  0  0  0  0  0  0  0  0  0
   -0.0000    2.5710    0.0000 C   0  0  0  0  0  0  0  0  0  0  0  0
    1.2990    3.3210    0.0000 N   0  0  0  0  0  0  0  0  0  0  0  0
    1.2990    4.8210    0.0000 N   0  0  0  0  0  0  0  0  0  0  0  0
    0.0000    1.0710    0.0000 C   0  0  0  0  0  0  0  0  0  0  0  0
    1.2990    0.3210    0.0000 C   0  0  0  0  0  0  0  0  0  0  0  0
    1.2990   -1.1790    0.0000 C   0  0  0  0  0  0  0  0  0  0  0  0
    0.0000   -1.9290    0.0000 C   0  0  0  0  0  0  0  0  0  0  0  0
   -1.2990   -1.1790    0.0000 C   0  0  0  0  0  0  0  0  0  0  0  0
   -1.2990    0.3210    0.0000 C   0  0  0  0  0  0  0  0  0  0  0  0
   -3.8971   12.3210    0.0000 C   0  0  0  0  0  0  0  0  0  0  0  0
   -3.8971   13.8210    0.0000 C   0  0  0  0  0  0  0  0  0  0  0  0
   -2.5981   14.5710    0.0000 C   0  0  0  0  0  0  0  0  0  0  0  0
   -2.5981   16.0710    0.0000 C   0  0  0  0  0  0  0  0  0  0  0  0
   -3.8971   16.8210    0.0000 C   0  0  0  0  0  0  0  0  0  0  0  0
   -5.1962   16.0710    0.0000 C   0  0  0  0  0  0  0  0  0  0  0  0
   -5.1962   14.5710    0.0000 C   0  0  0  0  0  0  0  0  0  0  0  0
  1  2  1  0  0  0  0
  2  3  1  0  0  0  0
  3  4  1  0  0  0  0
  4  5  1  0  0  0  0
  5  6  1  0  0  0  0
  6  7  1  0  0  0  0
  7  8  2  0  0  0  0
  8  9  1  0  0  0  0
  9 10  2  0  0  0  0
 10 11  1  0  0  0  0
 11 12  2  0  0  0  0
  7 12  1  0  0  0  0
 10 13  1  0  0  0  0
 13 14  2  0  0  0  0
 14 15  1  0  0  0  0
 15 16  2  0  0  0  0
 16 17  1  0  0  0  0
 17 18  2  0  0  0  0
 13 18  1  0  0  0  0
  2 19  1  0  0  0  0
 19 20  1  0  0  0  0
 20 21  2  0  0  0  0
 21 22  1  0  0  0  0
 22 23  2  0  0  0  0
 23 24  1  0  0  0  0
 24 25  2  0  0  0  0
 20 25  1  0  0  0  0
M  END
> <chemblId>
CHEMBL1083055

> <bioactivity__type>
IC50

> <units>
nM

> <value>
13000.0

$$$$

  CDK     11271514522D 0   0.00000     0.00000     0

 27 30  0  0  0  0              1 V2000 
   -4.9041    0.7500    0.0000 C   0  0  0  0  0  0  0  0  0  0  0  0
   -3.6050    1.5000    0.0000 O   0  0  0  0  0  0  0  0  0  0  0  0
   -2.3060    0.7500    0.0000 C   0  0  0  0  0  0  0  0  0  0  0  0
   -1.0070    1.5000    0.0000 C   0  0  0  0  0  0  0  0  0  0  0  0
    0.2930    0.7500    0.0000 C   0  0  0  0  0  0  0  0  0  0  0  0
    1.7190    1.2140    0.0000 C   0  0  0  0  0  0  0  0  0  0  0  0
    2.6010    0.0000    0.0000 C   0  0  0  0  0  0  0  0  0  0  0  0
    4.1010    0.0000    0.0000 C   0  0  0  0  0  0  0  0  0  0  0  0
    4.8510    1.2990    0.0000 C   0  0  0  0  0  0  0  0  0  0  0  0
    6.3510    1.2990    0.0000 C   0  0  0  0  0  0  0  0  0  0  0  0
    7.1010    2.5981    0.0000 C   0  0  0  0  0  0  0  0  0  0  0  0
    6.3510    3.8971    0.0000 N   0  0  0  0  0  0  0  0  0  0  0  0
    4.8510    3.8971    0.0000 C   0  0  0  0  0  0  0  0  0  0  0  0
    4.1010    2.5981    0.0000 C   0  0  0  0  0  0  0  0  0  0  0  0
    7.1010    5.1962    0.0000 C   0  0  0  0  0  0  0  0  0  0  0  0
    8.6010    5.1962    0.0000 C   0  0  0  0  0  0  0  0  0  0  0  0
    9.3510    6.4952    0.0000 C   0  0  0  0  0  0  0  0  0  0  0  0
    8.6010    7.7942    0.0000 C   0  0  0  0  0  0  0  0  0  0  0  0
    7.1010    7.7942    0.0000 C   0  0  0  0  0  0  0  0  0  0  0  0
    6.3510    6.4952    0.0000 C   0  0  0  0  0  0  0  0  0  0  0  0
    1.7190   -1.2140    0.0000 C   0  0  0  0  0  0  0  0  0  0  0  0
    2.1822   -2.6407    0.0000 O   0  0  0  0  0  0  0  0  0  0  0  0
    0.2930   -0.7500    0.0000 C   0  0  0  0  0  0  0  0  0  0  0  0
   -1.0070   -1.5000    0.0000 C   0  0  0  0  0  0  0  0  0  0  0  0
   -2.3060   -0.7500    0.0000 C   0  0  0  0  0  0  0  0  0  0  0  0
   -3.6050   -1.5000    0.0000 O   0  0  0  0  0  0  0  0  0  0  0  0
   -4.9041   -0.7500    0.0000 C   0  0  0  0  0  0  0  0  0  0  0  0
  1  2  1  0  0  0  0
  2  3  1  0  0  0  0
  3  4  2  0  0  0  0
  4  5  1  0  0  0  0
  5  6  1  0  0  0  0
  6  7  1  0  0  0  0
  7  8  1  0  0  0  0
  8  9  1  0  0  0  0
  9 10  1  0  0  0  0
 10 11  1  0  0  0  0
 11 12  1  0  0  0  0
 12 13  1  0  0  0  0
 13 14  1  0  0  0  0
  9 14  1  0  0  0  0
 12 15  1  0  0  0  0
 15 16  2  0  0  0  0
 16 17  1  0  0  0  0
 17 18  2  0  0  0  0
 18 19  1  0  0  0  0
 19 20  2  0  0  0  0
 15 20  1  0  0  0  0
  7 21  1  0  0  0  0
 21 22  1  0  0  0  0
 21 23  1  0  0  0  0
  5 23  2  0  0  0  0
 23 24  1  0  0  0  0
 24 25  2  0  0  0  0
  3 25  1  0  0  0  0
 25 26  1  0  0  0  0
 26 27  1  0  0  0  0
M  END
> <chemblId>
CHEMBL1083056

> <bioactivity__type>
IC50

> <units>
nM

> <value>
300.0

$$$$

  CDK     11271514522D 0   0.00000     0.00000     0

 27 29  0  0  0  0              1 V2000 
   -2.5981   14.5710    0.0000 C   0  0  0  0  0  0  0  0  0  0  0  0
   -3.8971   13.8210    0.0000 N   0  0  0  0  0  0  0  0  0  0  0  0
   -3.8971   12.3210    0.0000 C   0  0  0  0  0  0  0  0  0  0  0  0
   -2.5981   11.5710    0.0000 C   0  0  0  0  0  0  0  0  0  0  0  0
   -2.5981   10.0710    0.0000 C   0  0  0  0  0  0  0  0  0  0  0  0
   -1.2990    9.3210    0.0000 C   0  0  0  0  0  0  0  0  0  0  0  0
   -1.2990    7.8210    0.0000 C   0  0  0  0  0  0  0  0  0  0  0  0
    0.0000    7.0710    0.0000 N   0  0  0  0  0  0  0  0  0  0  0  0
    0.0000    5.5710    0.0000 C   0  0  0  0  0  0  0  0  0  0  0  0
   -1.2990    4.8210    0.0000 C   0  0  0  0  0  0  0  0  0  0  0  0
   -1.2990    3.3210    0.0000 C   0  0  0  0  0  0  0  0  0  0  0  0
   -0.0000    2.5710    0.0000 C   0  0  0  0  0  0  0  0  0  0  0  0
    1.2990    3.3210    0.0000 N   0  0  0  0  0  0  0  0  0  0  0  0
    1.2990    4.8210    0.0000 N   0  0  0  0  0  0  0  0  0  0  0  0
    0.0000    1.0710    0.0000 C   0  0  0  0  0  0  0  0  0  0  0  0
    1.2990    0.3210    0.0000 C   0  0  0  0  0  0  0  0  0  0  0  0
    1.2990   -1.1790    0.0000 C   0  0  0  0  0  0  0  0  0  0  0  0
    0.0000   -1.9290    0.0000 C   0  0  0  0  0  0  0  0  0  0  0  0
   -1.2990   -1.1790    0.0000 C   0  0  0  0  0  0  0  0  0  0  0  0
   -1.2990    0.3210    0.0000 C   0  0  0  0  0  0  0  0  0  0  0  0
   -5.1962   14.5710    0.0000 C   0  0  0  0  0  0  0  0  0  0  0  0
   -5.1962   16.0710    0.0000 C   0  0  0  0  0  0  0  0  0  0  0  0
   -3.8971   16.8210    0.0000 C   0  0  0  0  0  0  0  0  0  0  0  0
   -3.8971   18.3210    0.0000 C   0  0  0  0  0  0  0  0  0  0  0  0
   -5.1962   19.0710    0.0000 C   0  0  0  0  0  0  0  0  0  0  0  0
   -6.4952   18.3210    0.0000 C   0  0  0  0  0  0  0  0  0  0  0  0
   -6.4952   16.8210    0.0000 C   0  0  0  0  0  0  0  0  0  0  0  0
  1  2  1  0  0  0  0
  2  3  1  0  0  0  0
  3  4  1  0  0  0  0
  4  5  1  0  0  0  0
  5  6  1  0  0  0  0
  6  7  1  0  0  0  0
  7  8  1  0  0  0  0
  8  9  1  0  0  0  0
  9 10  2  0  0  0  0
 10 11  1  0  0  0  0
 11 12  2  0  0  0  0
 12 13  1  0  0  0  0
 13 14  2  0  0  0  0
  9 14  1  0  0  0  0
 12 15  1  0  0  0  0
 15 16  2  0  0  0  0
 16 17  1  0  0  0  0
 17 18  2  0  0  0  0
 18 19  1  0  0  0  0
 19 20  2  0  0  0  0
 15 20  1  0  0  0  0
  2 21  1  0  0  0  0
 21 22  1  0  0  0  0
 22 23  2  0  0  0  0
 23 24  1  0  0  0  0
 24 25  2  0  0  0  0
 25 26  1  0  0  0  0
 26 27  2  0  0  0  0
 22 27  1  0  0  0  0
M  END
> <chemblId>
CHEMBL1083057

> <bioactivity__type>
IC50

> <units>
nM

> <value>
740.0

$$$$

  CDK     11271514522D 0   0.00000     0.00000     0

 26 29  0  0  0  0              1 V2000 
   -5.1962   10.0710    0.0000 C   0  0  0  0  0  0  0  0  0  0  0  0
   -3.8971    9.3210    0.0000 N   0  0  0  0  0  0  0  0  0  0  0  0
   -3.8971    7.8210    0.0000 C   0  0  0  0  0  0  0  0  0  0  0  0
   -2.5981    7.0710    0.0000 C   0  0  0  0  0  0  0  0  0  0  0  0
   -1.2990    7.8210    0.0000 C   0  0  0  0  0  0  0  0  0  0  0  0
   -1.2990    9.3210    0.0000 C   0  0  0  0  0  0  0  0  0  0  0  0
   -2.5981   10.0710    0.0000 C   0  0  0  0  0  0  0  0  0  0  0  0
    0.0000    7.0710    0.0000 N   0  0  0  0  0  0  0  0  0  0  0  0
    0.0000    5.5710    0.0000 C   0  0  0  0  0  0  0  0  0  0  0  0
   -1.2990    4.8210    0.0000 C   0  0  0  0  0  0  0  0  0  0  0  0
   -1.2990    3.3210    0.0000 C   0  0  0  0  0  0  0  0  0  0  0  0
   -0.0000    2.5710    0.0000 C   0  0  0  0  0  0  0  0  0  0  0  0
    1.2990    3.3210    0.0000 N   0  0  0  0  0  0  0  0  0  0  0  0
    1.2990    4.8210    0.0000 N   0  0  0  0  0  0  0  0  0  0  0  0
    0.0000    1.0710    0.0000 C   0  0  0  0  0  0  0  0  0  0  0  0
    1.2990    0.3210    0.0000 C   0  0  0  0  0  0  0  0  0  0  0  0
    1.2990   -1.1790    0.0000 C   0  0  0  0  0  0  0  0  0  0  0  0
    0.0000   -1.9290    0.0000 C   0  0  0  0  0  0  0  0  0  0  0  0
   -1.2990   -1.1790    0.0000 C   0  0  0  0  0  0  0  0  0  0  0  0
   -1.2990    0.3210    0.0000 C   0  0  0  0  0  0  0  0  0  0  0  0
   -5.1962   11.5710    0.0000 C   0  0  0  0  0  0  0  0  0  0  0  0
   -3.8971   12.3210    0.0000 C   0  0  0  0  0  0  0  0  0  0  0  0
   -3.8971   13.8210    0.0000 C   0  0  0  0  0  0  0  0  0  0  0  0
   -5.1962   14.5710    0.0000 C   0  0  0  0  0  0  0  0  0  0  0  0
   -6.4952   13.8210    0.0000 C   0  0  0  0  0  0  0  0  0  0  0  0
   -6.4952   12.3210    0.0000 C   0  0  0  0  0  0  0  0  0  0  0  0
  1  2  1  0  0  0  0
  2  3  1  0  0  0  0
  3  4  1  0  0  0  0
  4  5  1  0  0  0  0
  5  6  1  0  0  0  0
  6  7  1  0  0  0  0
  2  7  1  0  0  0  0
  5  8  1  0  0  0  0
  8  9  1  0  0  0  0
  9 10  2  0  0  0  0
 10 11  1  0  0  0  0
 11 12  2  0  0  0  0
 12 13  1  0  0  0  0
 13 14  2  0  0  0  0
  9 14  1  0  0  0  0
 12 15  1  0  0  0  0
 15 16  2  0  0  0  0
 16 17  1  0  0  0  0
 17 18  2  0  0  0  0
 18 19  1  0  0  0  0
 19 20  2  0  0  0  0
 15 20  1  0  0  0  0
  1 21  1  0  0  0  0
 21 22  2  0  0  0  0
 22 23  1  0  0  0  0
 23 24  2  0  0  0  0
 24 25  1  0  0  0  0
 25 26  2  0  0  0  0
 21 26  1  0  0  0  0
M  END
> <chemblId>
CHEMBL1083058

> <bioactivity__type>
IC50

> <units>
nM

> <value>
65000.0

$$$$
 stripped
BRStripMol11271514522D 0   0.00000     0.00000     0
This file has been stripped
 26 28  0  0  0  0              1 V2000 
   10.8510   -3.8971    0.0000 C   0  0  0  0  0  0  0  0  0  0  0  0
    9.3510   -3.8971    0.0000 N   0  0  0  0  0  0  0  0  0  0  0  0
    8.6010   -5.1962    0.0000 C   0  0  0  0  0  0  0  0  0  0  0  0
    8.6010   -2.5981    0.0000 C   0  0  0  0  0  0  0  0  0  0  0  0
    9.3510   -1.2990    0.0000 O   0  0  0  0  0  0  0  0  0  0  0  0
    7.1010   -2.5981    0.0000 O   0  0  0  0  0  0  0  0  0  0  0  0
    6.3510   -1.2990    0.0000 C   0  0  0  0  0  0  0  0  0  0  0  0
    7.1010   -0.0000    0.0000 C   0  0  0  0  0  0  0  0  0  0  0  0
    6.3510    1.2990    0.0000 C   0  0  0  0  0  0  0  0  0  0  0  0
    4.8510    1.2990    0.0000 C   0  0  0  0  0  0  0  0  0  0  0  0
    4.1010    0.0000    0.0000 C   0  0  0  0  0  0  0  0  0  0  0  0
    4.8510   -1.2990    0.0000 C   0  0  0  0  0  0  0  0  0  0  0  0
    2.6010    0.0000    0.0000 C   0  0  0  0  0  0  0  0  0  0  0  0
    1.7190    1.2140    0.0000 C   0  0  0  0  0  0  0  0  0  0  0  0
    0.2930    0.7500    0.0000 N   0  0  0  0  0  0  0  0  0  0  0  0
   -1.0070    1.5000    0.0000 C   0  0  0  0  0  0  0  0  0  0  0  0
   -1.0072    3.0000    0.0000 N   0  0  0  0  0  0  0  0  0  0  0  0
   -2.3064    3.7498    0.0000 C   0  0  0  0  0  0  0  0  0  0  0  0
   -3.6053    2.9996    0.0000 O   0  0  0  0  0  0  0  0  0  0  0  0
   -2.3067    5.2498    0.0000 C   0  0  0  0  0  0  0  0  0  0  0  0
   -2.3060    0.7500    0.0000 C   0  0  0  0  0  0  0  0  0  0  0  0
   -2.3060   -0.7500    0.0000 C   0  0  0  0  0  0  0  0  0  0  0  0
   -1.0070   -1.5000    0.0000 C   0  0  0  0  0  0  0  0  0  0  0  0
    0.2930   -0.7500    0.0000 C   0  0  0  0  0  0  0  0  0  0  0  0
    1.7190   -1.2140    0.0000 N   0  3  0  0  0  0  0  0  0  0  0  0
    2.1822   -2.6407    0.0000 C   0  0  0  0  0  0  0  0  0  0  0  0
  1  2  1  0  0  0  0
  2  3  1  0  0  0  0
  2  4  1  0  0  0  0
  4  5  2  0  0  0  0
  4  6  1  0  0  0  0
  6  7  1  0  0  0  0
  7  8  2  0  0  0  0
  8  9  1  0  0  0  0
  9 10  2  0  0  0  0
 10 11  1  0  0  0  0
 11 12  2  0  0  0  0
  7 12  1  0  0  0  0
 11 13  1  0  0  0  0
 13 14  2  0  0  0  0
 14 15  1  0  0  0  0
 15 16  1  0  0  0  0
 16 17  1  0  0  0  0
 17 18  1  0  0  0  0
 18 19  2  0  0  0  0
 18 20  1  0  0  0  0
 16 21  2  0  0  0  0
 21 22  1  0  0  0  0
 22 23  2  0  0  0  0
 23 24  1  0  0  0  0
 15 24  1  0  0  0  0
 24 25  2  0  0  0  0
 13 25  1  0  0  0  0
 25 26  1  0  0  0  0
M  END
> <chemblId>
CHEMBL1083063

> <bioactivity__type>
IC50

> <units>
nM

> <value>
2500.0

$$$$
 stripped
BRStripMol11271514522D 0   0.00000     0.00000     0
This file has been stripped
 21 23  0  0  0  0              1 V2000 
   10.8510   -3.8971    0.0000 C   0  0  0  0  0  0  0  0  0  0  0  0
    9.3510   -3.8971    0.0000 N   0  0  0  0  0  0  0  0  0  0  0  0
    8.6010   -2.5981    0.0000 C   0  0  0  0  0  0  0  0  0  0  0  0
    9.3510   -1.2990    0.0000 O   0  0  0  0  0  0  0  0  0  0  0  0
    7.1010   -2.5981    0.0000 O   0  0  0  0  0  0  0  0  0  0  0  0
    6.3510   -1.2990    0.0000 C   0  0  0  0  0  0  0  0  0  0  0  0
    7.1010   -0.0000    0.0000 C   0  0  0  0  0  0  0  0  0  0  0  0
    6.3510    1.2990    0.0000 C   0  0  0  0  0  0  0  0  0  0  0  0
    4.8510    1.2990    0.0000 C   0  0  0  0  0  0  0  0  0  0  0  0
    4.1010    0.0000    0.0000 C   0  0  0  0  0  0  0  0  0  0  0  0
    4.8510   -1.2990    0.0000 C   0  0  0  0  0  0  0  0  0  0  0  0
    2.6010    0.0000    0.0000 C   0  0  0  0  0  0  0  0  0  0  0  0
    1.7190    1.2140    0.0000 C   0  0  0  0  0  0  0  0  0  0  0  0
    0.2930    0.7500    0.0000 N   0  0  0  0  0  0  0  0  0  0  0  0
   -1.0070    1.5000    0.0000 C   0  0  0  0  0  0  0  0  0  0  0  0
   -2.3060    0.7500    0.0000 C   0  0  0  0  0  0  0  0  0  0  0  0
   -2.3060   -0.7500    0.0000 C   0  0  0  0  0  0  0  0  0  0  0  0
   -1.0070   -1.5000    0.0000 C   0  0  0  0  0  0  0  0  0  0  0  0
    0.2930   -0.7500    0.0000 C   0  0  0  0  0  0  0  0  0  0  0  0
    1.7190   -1.2140    0.0000 N   0  3  0  0  0  0  0  0  0  0  0  0
    2.1822   -2.6407    0.0000 C   0  0  0  0  0  0  0  0  0  0  0  0
  1  2  1  0  0  0  0
  2  3  1  0  0  0  0
  3  4  2  0  0  0  0
  3  5  1  0  0  0  0
  5  6  1  0  0  0  0
  6  7  2  0  0  0  0
  7  8  1  0  0  0  0
  8  9  2  0  0  0  0
  9 10  1  0  0  0  0
 10 11  2  0  0  0  0
  6 11  1  0  0  0  0
 10 12  1  0  0  0  0
 12 13  2  0  0  0  0
 13 14  1  0  0  0  0
 14 15  1  0  0  0  0
 15 16  2  0  0  0  0
 16 17  1  0  0  0  0
 17 18  2  0  0  0  0
 18 19  1  0  0  0  0
 14 19  1  0  0  0  0
 19 20  2  0  0  0  0
 12 20  1  0  0  0  0
 20 21  1  0  0  0  0
M  END
> <chemblId>
CHEMBL1083064

> <bioactivity__type>
IC50

> <units>
nM

> <value>
350.0

$$$$

  CDK     11271514522D 0   0.00000     0.00000     0

 29 32  0  0  0  0              1 V2000 
   -4.9041    0.7500    0.0000 C   0  0  0  0  0  0  0  0  0  0  0  0
   -3.6050    1.5000    0.0000 O   0  0  0  0  0  0  0  0  0  0  0  0
   -2.3060    0.7500    0.0000 C   0  0  0  0  0  0  0  0  0  0  0  0
   -2.3060   -0.7500    0.0000 C   0  0  0  0  0  0  0  0  0  0  0  0
   -1.0070   -1.5000    0.0000 C   0  0  0  0  0  0  0  0  0  0  0  0
    0.2930   -0.7500    0.0000 C   0  0  0  0  0  0  0  0  0  0  0  0
    1.7190   -1.2140    0.0000 C   0  0  0  0  0  0  0  0  0  0  0  0
    2.1822   -2.6407    0.0000 C   0  0  0  0  0  0  0  0  0  0  0  0
    3.6494   -2.9528    0.0000 C   0  0  0  0  0  0  0  0  0  0  0  0
    4.1126   -4.3795    0.0000 C   0  0  0  0  0  0  0  0  0  0  0  0
    3.1087   -5.4940    0.0000 C   0  0  0  0  0  0  0  0  0  0  0  0
    3.5719   -6.9207    0.0000 C   0  0  0  0  0  0  0  0  0  0  0  0
    5.0391   -7.2329    0.0000 N   0  0  0  0  0  0  0  0  0  0  0  0
    5.5023   -8.6596    0.0000 C   0  0  0  0  0  0  0  0  0  0  0  0
    6.9695   -8.9717    0.0000 C   0  0  0  0  0  0  0  0  0  0  0  0
    7.4327  -10.3984    0.0000 C   0  0  0  0  0  0  0  0  0  0  0  0
    8.8999  -10.7106    0.0000 C   0  0  0  0  0  0  0  0  0  0  0  0
    9.9038   -9.5961    0.0000 C   0  0  0  0  0  0  0  0  0  0  0  0
    9.4406   -8.1694    0.0000 C   0  0  0  0  0  0  0  0  0  0  0  0
    7.9734   -7.8572    0.0000 C   0  0  0  0  0  0  0  0  0  0  0  0
    6.0430   -6.1184    0.0000 C   0  0  0  0  0  0  0  0  0  0  0  0
    5.5798   -4.6917    0.0000 C   0  0  0  0  0  0  0  0  0  0  0  0
    2.6010    0.0000    0.0000 C   0  0  0  0  0  0  0  0  0  0  0  0
    1.7190    1.2140    0.0000 C   0  0  0  0  0  0  0  0  0  0  0  0
    2.1822    2.6407    0.0000 O   0  0  0  0  0  0  0  0  0  0  0  0
    0.2930    0.7500    0.0000 C   0  0  0  0  0  0  0  0  0  0  0  0
   -1.0070    1.5000    0.0000 C   0  0  0  0  0  0  0  0  0  0  0  0
   -1.0072    3.0000    0.0000 O   0  0  0  0  0  0  0  0  0  0  0  0
   -2.3064    3.7498    0.0000 C   0  0  0  0  0  0  0  0  0  0  0  0
  1  2  1  0  0  0  0
  2  3  1  0  0  0  0
  3  4  2  0  0  0  0
  4  5  1  0  0  0  0
  5  6  2  0  0  0  0
  6  7  1  0  0  0  0
  7  8  1  0  0  0  0
  8  9  1  0  0  0  0
  9 10  1  0  0  0  0
 10 11  1  0  0  0  0
 11 12  1  0  0  0  0
 12 13  1  0  0  0  0
 13 14  1  0  0  0  0
 14 15  1  0  0  0  0
 15 16  2  0  0  0  0
 16 17  1  0  0  0  0
 17 18  2  0  0  0  0
 18 19  1  0  0  0  0
 19 20  2  0  0  0  0
 15 20  1  0  0  0  0
 13 21  1  0  0  0  0
 21 22  1  0  0  0  0
 10 22  1  0  0  0  0
  7 23  1  0  0  0  0
 23 24  1  0  0  0  0
 24 25  2  0  0  0  0
 24 26  1  0  0  0  0
  6 26  1  0  0  0  0
 26 27  2  0  0  0  0
  3 27  1  0  0  0  0
 27 28  1  0  0  0  0
 28 29  1  0  0  0  0
M  END
> <chemblId>
CHEMBL1083065

> <bioactivity__type>
IC50

> <units>
nM

> <value>
8.0

$$$$

  CDK     11271514522D 0   0.00000     0.00000     0

 25 27  0  0  0  0              1 V2000 
    4.8171   16.3255    0.0000 C   0  0  0  0  0  0  0  0  0  0  0  0
    5.1290   14.8583    0.0000 C   0  0  0  0  0  0  0  0  0  0  0  0
    4.0142   13.8546    0.0000 C   0  0  0  0  0  0  0  0  0  0  0  0
    4.3261   12.3874    0.0000 C   0  0  0  0  0  0  0  0  0  0  0  0
    3.2114   11.3837    0.0000 C   0  0  0  0  0  0  0  0  0  0  0  0
    3.5233    9.9164    0.0000 C   0  0  0  0  0  0  0  0  0  0  0  0
    2.4085    8.9128    0.0000 C   0  0  0  0  0  0  0  0  0  0  0  0
    2.7204    7.4455    0.0000 N   0  0  0  0  0  0  0  0  0  0  0  0
    1.6057    6.4418    0.0000 C   0  0  0  0  0  0  0  0  0  0  0  0
    0.1791    6.9054    0.0000 O   0  0  0  0  0  0  0  0  0  0  0  0
    1.9176    4.9746    0.0000 O   0  0  0  0  0  0  0  0  0  0  0  0
    0.8028    3.9709    0.0000 C   0  0  0  0  0  0  0  0  0  0  0  0
   -0.6237    4.4344    0.0000 C   0  0  0  0  0  0  0  0  0  0  0  0
   -1.7385    3.4307    0.0000 C   0  0  0  0  0  0  0  0  0  0  0  0
   -1.4266    1.9635    0.0000 C   0  0  0  0  0  0  0  0  0  0  0  0
   -2.3083    0.7500    0.0000 C   0  0  0  0  0  0  0  0  0  0  0  0
   -1.4266   -0.4635    0.0000 C   0  0  0  0  0  0  0  0  0  0  0  0
   -1.4266   -1.9635    0.0000 N   0  0  0  0  0  0  0  0  0  0  0  0
   -2.6401   -2.8452    0.0000 C   0  0  0  0  0  0  0  0  0  0  0  0
   -0.0000   -2.4271    0.0000 C   0  0  0  0  0  0  0  0  0  0  0  0
    0.8817   -1.2135    0.0000 C   0  0  0  0  0  0  0  0  0  0  0  0
    0.0000    0.0000    0.0000 C   0  0  0  0  0  0  0  0  0  0  0  0
    1.4266    0.4635    0.0000 C   0  0  0  0  0  0  0  0  0  0  0  0
    0.0000    1.5000    0.0000 C   0  0  0  0  0  0  0  0  0  0  0  0
    1.1147    2.5037    0.0000 C   0  0  0  0  0  0  0  0  0  0  0  0
  1  2  1  0  0  0  0
  2  3  1  0  0  0  0
  3  4  1  0  0  0  0
  4  5  1  0  0  0  0
  5  6  1  0  0  0  0
  6  7  1  0  0  0  0
  7  8  1  0  0  0  0
  8  9  1  0  0  0  0
  9 10  2  0  0  0  0
  9 11  1  0  0  0  0
 11 12  1  0  0  0  0
 12 13  2  0  0  0  0
 13 14  1  0  0  0  0
 14 15  2  0  0  0  0
 15 16  1  0  0  0  0
 17 16  1  6  0  0  0
 17 18  1  0  0  0  0
 18 19  1  0  0  0  0
 18 20  1  0  0  0  0
 20 21  1  0  0  0  0
 21 22  1  0  0  0  0
 17 22  1  0  0  0  0
 22 23  1  1  0  0  0
 22 24  1  0  0  0  0
 15 24  1  0  0  0  0
 24 25  2  0  0  0  0
 12 25  1  0  0  0  0
M  END
> <chemblId>
CHEMBL1083066

> <bioactivity__type>
IC50

> <units>
nM

> <value>
114.0

$$$$

  CDK     11271514522D 0   0.00000     0.00000     0

 24 26  0  0  0  0              1 V2000 
    5.1290   14.8583    0.0000 C   0  0  0  0  0  0  0  0  0  0  0  0
    4.0142   13.8546    0.0000 C   0  0  0  0  0  0  0  0  0  0  0  0
    4.3261   12.3874    0.0000 C   0  0  0  0  0  0  0  0  0  0  0  0
    3.2114   11.3837    0.0000 C   0  0  0  0  0  0  0  0  0  0  0  0
    3.5233    9.9164    0.0000 C   0  0  0  0  0  0  0  0  0  0  0  0
    2.4085    8.9128    0.0000 C   0  0  0  0  0  0  0  0  0  0  0  0
    2.7204    7.4455    0.0000 N   0  0  0  0  0  0  0  0  0  0  0  0
    1.6057    6.4418    0.0000 C   0  0  0  0  0  0  0  0  0  0  0  0
    0.1791    6.9054    0.0000 O   0  0  0  0  0  0  0  0  0  0  0  0
    1.9176    4.9746    0.0000 O   0  0  0  0  0  0  0  0  0  0  0  0
    0.8028    3.9709    0.0000 C   0  0  0  0  0  0  0  0  0  0  0  0
   -0.6237    4.4344    0.0000 C   0  0  0  0  0  0  0  0  0  0  0  0
   -1.7385    3.4307    0.0000 C   0  0  0  0  0  0  0  0  0  0  0  0
   -1.4266    1.9635    0.0000 C   0  0  0  0  0  0  0  0  0  0  0  0
   -2.3083    0.7500    0.0000 C   0  0  0  0  0  0  0  0  0  0  0  0
   -1.4266   -0.4635    0.0000 C   0  0  0  0  0  0  0  0  0  0  0  0
   -1.4266   -1.9635    0.0000 N   0  0  0  0  0  0  0  0  0  0  0  0
   -2.6401   -2.8452    0.0000 C   0  0  0  0  0  0  0  0  0  0  0  0
   -0.0000   -2.4271    0.0000 C   0  0  0  0  0  0  0  0  0  0  0  0
    0.8817   -1.2135    0.0000 C   0  0  0  0  0  0  0  0  0  0  0  0
    0.0000    0.0000    0.0000 C   0  0  0  0  0  0  0  0  0  0  0  0
    1.4266    0.4635    0.0000 C   0  0  0  0  0  0  0  0  0  0  0  0
    0.0000    1.5000    0.0000 C   0  0  0  0  0  0  0  0  0  0  0  0
    1.1147    2.5037    0.0000 C   0  0  0  0  0  0  0  0  0  0  0  0
  1  2  1  0  0  0  0
  2  3  1  0  0  0  0
  3  4  1  0  0  0  0
  4  5  1  0  0  0  0
  5  6  1  0  0  0  0
  6  7  1  0  0  0  0
  7  8  1  0  0  0  0
  8  9  2  0  0  0  0
  8 10  1  0  0  0  0
 10 11  1  0  0  0  0
 11 12  2  0  0  0  0
 12 13  1  0  0  0  0
 13 14  2  0  0  0  0
 14 15  1  0  0  0  0
 16 15  1  6  0  0  0
 16 17  1  0  0  0  0
 17 18  1  0  0  0  0
 17 19  1  0  0  0  0
 19 20  1  0  0  0  0
 20 21  1  0  0  0  0
 16 21  1  0  0  0  0
 21 22  1  1  0  0  0
 21 23  1  0  0  0  0
 14 23  1  0  0  0  0
 23 24  2  0  0  0  0
 11 24  1  0  0  0  0
M  END
> <chemblId>
CHEMBL1083067

> <bioactivity__type>
IC50

> <units>
nM

> <value>
10.0

$$$$

  CDK     11271514522D 0   0.00000     0.00000     0

 29 33  0  0  0  0              1 V2000 
    3.8971    2.2500    0.0000 O   0  0  0  0  0  0  0  0  0  0  0  0
    2.5981    1.5000    0.0000 C   0  0  0  0  0  0  0  0  0  0  0  0
    2.5981   -0.0000    0.0000 C   0  0  0  0  0  0  0  0  0  0  0  0
    1.2990   -0.7500    0.0000 N   0  0  0  0  0  0  0  0  0  0  0  0
    0.0000    0.0000    0.0000 C   0  0  0  0  0  0  0  0  0  0  0  0
   -1.2990   -0.7500    0.0000 C   0  0  0  0  0  0  0  0  0  0  0  0
   -2.5981   -0.0000    0.0000 C   0  0  0  0  0  0  0  0  0  0  0  0
   -4.0247   -0.4635    0.0000 O   0  0  0  0  0  0  0  0  0  0  0  0
   -4.9063    0.7500    0.0000 N   0  0  0  0  0  0  0  0  0  0  0  0
   -4.0247    1.9635    0.0000 C   0  0  0  0  0  0  0  0  0  0  0  0
   -4.4882    3.3901    0.0000 C   0  0  0  0  0  0  0  0  0  0  0  0
   -5.9554    3.7020    0.0000 C   0  0  0  0  0  0  0  0  0  0  0  0
   -6.4189    5.1286    0.0000 C   0  0  0  0  0  0  0  0  0  0  0  0
   -5.4152    6.2433    0.0000 C   0  0  0  0  0  0  0  0  0  0  0  0
   -5.8788    7.6699    0.0000 C   0  0  0  0  0  0  0  0  0  0  0  0
   -7.3460    7.9817    0.0000 N   0  0  0  0  0  0  0  0  0  0  0  0
   -7.8095    9.4083    0.0000 C   0  0  0  0  0  0  0  0  0  0  0  0
   -9.2767    9.7202    0.0000 C   0  0  0  0  0  0  0  0  0  0  0  0
   -9.7403   11.1468    0.0000 C   0  0  0  0  0  0  0  0  0  0  0  0
  -11.2075   11.4586    0.0000 C   0  0  0  0  0  0  0  0  0  0  0  0
  -12.2112   10.3439    0.0000 C   0  0  0  0  0  0  0  0  0  0  0  0
  -11.7476    8.9173    0.0000 C   0  0  0  0  0  0  0  0  0  0  0  0
  -10.2804    8.6055    0.0000 C   0  0  0  0  0  0  0  0  0  0  0  0
   -8.3497    6.8670    0.0000 C   0  0  0  0  0  0  0  0  0  0  0  0
   -7.8862    5.4404    0.0000 C   0  0  0  0  0  0  0  0  0  0  0  0
   -2.5981    1.5000    0.0000 C   0  0  0  0  0  0  0  0  0  0  0  0
   -1.2990    2.2500    0.0000 C   0  0  0  0  0  0  0  0  0  0  0  0
    0.0000    1.5000    0.0000 C   0  0  0  0  0  0  0  0  0  0  0  0
    1.2990    2.2500    0.0000 C   0  0  0  0  0  0  0  0  0  0  0  0
  1  2  2  0  0  0  0
  2  3  1  0  0  0  0
  3  4  1  0  0  0  0
  4  5  1  0  0  0  0
  5  6  2  0  0  0  0
  6  7  1  0  0  0  0
  7  8  1  0  0  0  0
  8  9  1  0  0  0  0
  9 10  2  0  0  0  0
 10 11  1  0  0  0  0
 11 12  1  0  0  0  0
 12 13  1  0  0  0  0
 13 14  1  0  0  0  0
 14 15  1  0  0  0  0
 15 16  1  0  0  0  0
 16 17  1  0  0  0  0
 17 18  1  0  0  0  0
 18 19  2  0  0  0  0
 19 20  1  0  0  0  0
 20 21  2  0  0  0  0
 21 22  1  0  0  0  0
 22 23  2  0  0  0  0
 18 23  1  0  0  0  0
 16 24  1  0  0  0  0
 24 25  1  0  0  0  0
 13 25  1  0  0  0  0
 10 26  1  0  0  0  0
  7 26  2  0  0  0  0
 26 27  1  0  0  0  0
 27 28  2  0  0  0  0
  5 28  1  0  0  0  0
 28 29  1  0  0  0  0
  2 29  1  0  0  0  0
M  END
> <chemblId>
CHEMBL1083069

> <bioactivity__type>
IC50

> <units>
nM

> <value>
0.48

$$$$

  CDK     11271514522D 0   0.00000     0.00000     0

 39 42  0  0  0  0              1 V2000 
  -25.9806    3.0001    0.0000 C   0  0  0  0  0  0  0  0  0  0  0  0
  -24.6816    3.7501    0.0000 C   0  0  0  0  0  0  0  0  0  0  0  0
  -23.3825    3.0001    0.0000 C   0  0  0  0  0  0  0  0  0  0  0  0
  -22.0835    3.7501    0.0000 C   0  0  0  0  0  0  0  0  0  0  0  0
  -20.7845    3.0001    0.0000 C   0  0  0  0  0  0  0  0  0  0  0  0
  -19.4854    3.7501    0.0000 C   0  0  0  0  0  0  0  0  0  0  0  0
  -18.1864    3.0001    0.0000 N   0  0  0  0  0  0  0  0  0  0  0  0
  -16.8874    3.7501    0.0000 C   0  0  0  0  0  0  0  0  0  0  0  0
  -16.8873    5.2501    0.0000 O   0  0  0  0  0  0  0  0  0  0  0  0
  -15.5883    3.0001    0.0000 O   0  0  0  0  0  0  0  0  0  0  0  0
  -15.5883    1.5001    0.0000 C   0  0  0  0  0  0  0  0  0  0  0  0
  -16.8874    0.7501    0.0000 C   0  0  0  0  0  0  0  0  0  0  0  0
  -16.8874   -0.7499    0.0000 C   0  0  0  0  0  0  0  0  0  0  0  0
  -15.5883   -1.4999    0.0000 C   0  0  0  0  0  0  0  0  0  0  0  0
  -14.2893   -0.7499    0.0000 C   0  0  0  0  0  0  0  0  0  0  0  0
  -12.9903   -1.4999    0.0000 C   0  0  0  0  0  0  0  0  0  0  0  0
  -11.6912   -0.7500    0.0000 N   0  0  0  0  0  0  0  0  0  0  0  0
  -11.6912    0.7500    0.0000 C   0  0  0  0  0  0  0  0  0  0  0  0
  -10.3922   -1.5000    0.0000 C   0  0  0  0  0  0  0  0  0  0  0  0
   -9.0932   -0.7500    0.0000 C   0  0  0  0  0  0  0  0  0  0  0  0
   -7.7941   -1.5000    0.0000 C   0  0  0  0  0  0  0  0  0  0  0  0
   -6.4951   -0.7500    0.0000 C   0  0  0  0  0  0  0  0  0  0  0  0
   -5.1960   -1.5000    0.0000 O   0  0  0  0  0  0  0  0  0  0  0  0
   -3.8970   -0.7500    0.0000 C   0  0  0  0  0  0  0  0  0  0  0  0
   -3.8970    0.7500    0.0000 C   0  0  0  0  0  0  0  0  0  0  0  0
   -2.5980    1.5000    0.0000 C   0  0  0  0  0  0  0  0  0  0  0  0
   -1.2990    0.7500    0.0000 C   0  0  0  0  0  0  0  0  0  0  0  0
    0.0000    1.5000    0.0000 C   0  0  0  0  0  0  0  0  0  0  0  0
    0.0000    3.0000    0.0000 O   0  0  0  0  0  0  0  0  0  0  0  0
    1.2990    0.7500    0.0000 C   0  0  0  0  0  0  0  0  0  0  0  0
    2.5980    1.5000    0.0000 C   0  0  0  0  0  0  0  0  0  0  0  0
    3.8970    0.7500    0.0000 C   0  0  0  0  0  0  0  0  0  0  0  0
    3.8970   -0.7500    0.0000 C   0  0  0  0  0  0  0  0  0  0  0  0
    2.5980   -1.5000    0.0000 C   0  0  0  0  0  0  0  0  0  0  0  0
    1.2990   -0.7500    0.0000 C   0  0  0  0  0  0  0  0  0  0  0  0
    0.0000   -1.5000    0.0000 O   0  0  0  0  0  0  0  0  0  0  0  0
   -1.2990   -0.7500    0.0000 C   0  0  0  0  0  0  0  0  0  0  0  0
   -2.5980   -1.5000    0.0000 C   0  0  0  0  0  0  0  0  0  0  0  0
  -14.2893    0.7501    0.0000 C   0  0  0  0  0  0  0  0  0  0  0  0
  1  2  1  0  0  0  0
  2  3  1  0  0  0  0
  3  4  1  0  0  0  0
  4  5  1  0  0  0  0
  5  6  1  0  0  0  0
  6  7  1  0  0  0  0
  7  8  1  0  0  0  0
  8  9  2  0  0  0  0
  8 10  1  0  0  0  0
 10 11  1  0  0  0  0
 11 12  2  0  0  0  0
 12 13  1  0  0  0  0
 13 14  2  0  0  0  0
 14 15  1  0  0  0  0
 15 16  1  0  0  0  0
 16 17  1  0  0  0  0
 17 18  1  0  0  0  0
 17 19  1  0  0  0  0
 19 20  1  0  0  0  0
 20 21  1  0  0  0  0
 21 22  1  0  0  0  0
 22 23  1  0  0  0  0
 23 24  1  0  0  0  0
 24 25  2  0  0  0  0
 25 26  1  0  0  0  0
 26 27  2  0  0  0  0
 27 28  1  0  0  0  0
 28 29  2  0  0  0  0
 28 30  1  0  0  0  0
 30 31  2  0  0  0  0
 31 32  1  0  0  0  0
 32 33  2  0  0  0  0
 33 34  1  0  0  0  0
 34 35  2  0  0  0  0
 30 35  1  0  0  0  0
 35 36  1  0  0  0  0
 36 37  1  0  0  0  0
 27 37  1  0  0  0  0
 37 38  2  0  0  0  0
 24 38  1  0  0  0  0
 15 39  2  0  0  0  0
 11 39  1  0  0  0  0
M  END
> <chemblId>
CHEMBL1083070

> <bioactivity__type>
IC50

> <units>
nM

> <value>
100.0

$$$$

  CDK     11271514522D 0   0.00000     0.00000     0

 27 30  0  0  0  0              1 V2000 
   -1.2990    7.8210    0.0000 C   0  0  0  0  0  0  0  0  0  0  0  0
    0.0000    7.0710    0.0000 N   0  0  0  0  0  0  0  0  0  0  0  0
    0.0000    5.5710    0.0000 C   0  0  0  0  0  0  0  0  0  0  0  0
   -1.2990    4.8210    0.0000 C   0  0  0  0  0  0  0  0  0  0  0  0
   -1.2990    3.3210    0.0000 C   0  0  0  0  0  0  0  0  0  0  0  0
   -0.0000    2.5710    0.0000 C   0  0  0  0  0  0  0  0  0  0  0  0
    1.2990    3.3210    0.0000 N   0  0  0  0  0  0  0  0  0  0  0  0
    1.2990    4.8210    0.0000 N   0  0  0  0  0  0  0  0  0  0  0  0
    0.0000    1.0710    0.0000 C   0  0  0  0  0  0  0  0  0  0  0  0
    1.2990    0.3210    0.0000 C   0  0  0  0  0  0  0  0  0  0  0  0
    1.2990   -1.1790    0.0000 C   0  0  0  0  0  0  0  0  0  0  0  0
    0.0000   -1.9290    0.0000 C   0  0  0  0  0  0  0  0  0  0  0  0
   -1.2990   -1.1790    0.0000 C   0  0  0  0  0  0  0  0  0  0  0  0
   -1.2990    0.3210    0.0000 C   0  0  0  0  0  0  0  0  0  0  0  0
   -1.2990    9.3210    0.0000 C   0  0  0  0  0  0  0  0  0  0  0  0
    0.0000   10.0710    0.0000 C   0  0  0  0  0  0  0  0  0  0  0  0
    0.0000   11.5710    0.0000 C   0  0  0  0  0  0  0  0  0  0  0  0
   -1.2990   12.3210    0.0000 N   0  0  0  0  0  0  0  0  0  0  0  0
   -1.2990   13.8210    0.0000 C   0  0  0  0  0  0  0  0  0  0  0  0
   -2.5981   14.5710    0.0000 C   0  0  0  0  0  0  0  0  0  0  0  0
   -2.5981   16.0710    0.0000 C   0  0  0  0  0  0  0  0  0  0  0  0
   -3.8971   16.8210    0.0000 C   0  0  0  0  0  0  0  0  0  0  0  0
   -5.1962   16.0710    0.0000 C   0  0  0  0  0  0  0  0  0  0  0  0
   -5.1962   14.5710    0.0000 C   0  0  0  0  0  0  0  0  0  0  0  0
   -3.8971   13.8210    0.0000 C   0  0  0  0  0  0  0  0  0  0  0  0
   -2.5981   11.5710    0.0000 C   0  0  0  0  0  0  0  0  0  0  0  0
   -2.5981   10.0710    0.0000 C   0  0  0  0  0  0  0  0  0  0  0  0
  1  2  1  0  0  0  0
  2  3  1  0  0  0  0
  3  4  2  0  0  0  0
  4  5  1  0  0  0  0
  5  6  2  0  0  0  0
  6  7  1  0  0  0  0
  7  8  2  0  0  0  0
  3  8  1  0  0  0  0
  6  9  1  0  0  0  0
  9 10  2  0  0  0  0
 10 11  1  0  0  0  0
 11 12  2  0  0  0  0
 12 13  1  0  0  0  0
 13 14  2  0  0  0  0
  9 14  1  0  0  0  0
  1 15  1  0  0  0  0
 15 16  1  0  0  0  0
 16 17  1  0  0  0  0
 17 18  1  0  0  0  0
 18 19  1  0  0  0  0
 19 20  1  0  0  0  0
 20 21  2  0  0  0  0
 21 22  1  0  0  0  0
 22 23  2  0  0  0  0
 23 24  1  0  0  0  0
 24 25  2  0  0  0  0
 20 25  1  0  0  0  0
 18 26  1  0  0  0  0
 26 27  1  0  0  0  0
 15 27  1  0  0  0  0
M  END
> <chemblId>
CHEMBL1083367

> <bioactivity__type>
IC50

> <units>
nM

> <value>
56000.0

$$$$
 stripped
BRStripMol11271514522D 0   0.00000     0.00000     0
This file has been stripped
 25 27  0  0  0  0              1 V2000 
   10.8510   -3.8971    0.0000 C   0  0  0  0  0  0  0  0  0  0  0  0
    9.3510   -3.8971    0.0000 N   0  0  0  0  0  0  0  0  0  0  0  0
    8.6010   -2.5981    0.0000 C   0  0  0  0  0  0  0  0  0  0  0  0
    9.3510   -1.2990    0.0000 O   0  0  0  0  0  0  0  0  0  0  0  0
    7.1010   -2.5981    0.0000 O   0  0  0  0  0  0  0  0  0  0  0  0
    6.3510   -1.2990    0.0000 C   0  0  0  0  0  0  0  0  0  0  0  0
    7.1010   -0.0000    0.0000 C   0  0  0  0  0  0  0  0  0  0  0  0
    6.3510    1.2990    0.0000 C   0  0  0  0  0  0  0  0  0  0  0  0
    4.8510    1.2990    0.0000 C   0  0  0  0  0  0  0  0  0  0  0  0
    4.1010    0.0000    0.0000 C   0  0  0  0  0  0  0  0  0  0  0  0
    4.8510   -1.2990    0.0000 C   0  0  0  0  0  0  0  0  0  0  0  0
    2.6010    0.0000    0.0000 C   0  0  0  0  0  0  0  0  0  0  0  0
    1.7190    1.2140    0.0000 C   0  0  0  0  0  0  0  0  0  0  0  0
    0.2930    0.7500    0.0000 N   0  0  0  0  0  0  0  0  0  0  0  0
   -1.0070    1.5000    0.0000 C   0  0  0  0  0  0  0  0  0  0  0  0
   -1.0072    3.0000    0.0000 N   0  0  0  0  0  0  0  0  0  0  0  0
   -2.3064    3.7498    0.0000 C   0  0  0  0  0  0  0  0  0  0  0  0
   -3.6053    2.9996    0.0000 O   0  0  0  0  0  0  0  0  0  0  0  0
   -2.3067    5.2498    0.0000 C   0  0  0  0  0  0  0  0  0  0  0  0
   -2.3060    0.7500    0.0000 C   0  0  0  0  0  0  0  0  0  0  0  0
   -2.3060   -0.7500    0.0000 C   0  0  0  0  0  0  0  0  0  0  0  0
   -1.0070   -1.5000    0.0000 C   0  0  0  0  0  0  0  0  0  0  0  0
    0.2930   -0.7500    0.0000 C   0  0  0  0  0  0  0  0  0  0  0  0
    1.7190   -1.2140    0.0000 N   0  3  0  0  0  0  0  0  0  0  0  0
    2.1822   -2.6407    0.0000 C   0  0  0  0  0  0  0  0  0  0  0  0
  1  2  1  0  0  0  0
  2  3  1  0  0  0  0
  3  4  2  0  0  0  0
  3  5  1  0  0  0  0
  5  6  1  0  0  0  0
  6  7  2  0  0  0  0
  7  8  1  0  0  0  0
  8  9  2  0  0  0  0
  9 10  1  0  0  0  0
 10 11  2  0  0  0  0
  6 11  1  0  0  0  0
 10 12  1  0  0  0  0
 12 13  2  0  0  0  0
 13 14  1  0  0  0  0
 14 15  1  0  0  0  0
 15 16  1  0  0  0  0
 16 17  1  0  0  0  0
 17 18  2  0  0  0  0
 17 19  1  0  0  0  0
 15 20  2  0  0  0  0
 20 21  1  0  0  0  0
 21 22  2  0  0  0  0
 22 23  1  0  0  0  0
 14 23  1  0  0  0  0
 23 24  2  0  0  0  0
 12 24  1  0  0  0  0
 24 25  1  0  0  0  0
M  END
> <chemblId>
CHEMBL1083373

> <bioactivity__type>
IC50

> <units>
nM

> <value>
4500.0

$$$$

  CDK     11271514522D 0   0.00000     0.00000     0

 38 41  0  0  0  0              1 V2000 
  -19.1934   -1.5027    0.0000 C   0  0  0  0  0  0  0  0  0  0  0  0
  -17.8945   -0.7525    0.0000 N   0  0  0  0  0  0  0  0  0  0  0  0
  -16.5953   -1.5023    0.0000 C   0  0  0  0  0  0  0  0  0  0  0  0
  -16.5951   -3.0023    0.0000 O   0  0  0  0  0  0  0  0  0  0  0  0
  -15.2964   -0.7521    0.0000 O   0  0  0  0  0  0  0  0  0  0  0  0
  -13.9972   -1.5019    0.0000 C   0  0  0  0  0  0  0  0  0  0  0  0
  -13.9970   -3.0019    0.0000 C   0  0  0  0  0  0  0  0  0  0  0  0
  -12.6978   -3.7517    0.0000 C   0  0  0  0  0  0  0  0  0  0  0  0
  -11.3989   -3.0015    0.0000 C   0  0  0  0  0  0  0  0  0  0  0  0
  -11.3991   -1.5015    0.0000 C   0  0  0  0  0  0  0  0  0  0  0  0
  -10.1002   -0.7512    0.0000 C   0  0  0  0  0  0  0  0  0  0  0  0
   -8.8011   -1.5010    0.0000 N   0  0  0  0  0  0  0  0  0  0  0  0
   -8.8008   -3.0010    0.0000 C   0  0  0  0  0  0  0  0  0  0  0  0
   -7.5022   -0.7508    0.0000 C   0  0  0  0  0  0  0  0  0  0  0  0
   -6.2030   -1.5006    0.0000 C   0  0  0  0  0  0  0  0  0  0  0  0
   -4.9041   -0.7504    0.0000 C   0  0  0  0  0  0  0  0  0  0  0  0
   -3.6049   -1.5002    0.0000 O   0  0  0  0  0  0  0  0  0  0  0  0
   -2.3060   -0.7500    0.0000 C   0  0  0  0  0  0  0  0  0  0  0  0
   -2.3060    0.7500    0.0000 C   0  0  0  0  0  0  0  0  0  0  0  0
   -1.0060    1.5000    0.0000 C   0  0  0  0  0  0  0  0  0  0  0  0
    0.2930    0.7500    0.0000 C   0  0  0  0  0  0  0  0  0  0  0  0
    1.7190    1.2130    0.0000 C   0  0  0  0  0  0  0  0  0  0  0  0
    2.1824    2.6396    0.0000 O   0  0  0  0  0  0  0  0  0  0  0  0
    2.6010    0.0000    0.0000 C   0  0  0  0  0  0  0  0  0  0  0  0
    4.1010    0.0003    0.0000 C   0  0  0  0  0  0  0  0  0  0  0  0
    4.8513   -1.2986    0.0000 C   0  0  0  0  0  0  0  0  0  0  0  0
    6.3513   -1.2983    0.0000 C   0  0  0  0  0  0  0  0  0  0  0  0
    7.1015   -2.5972    0.0000 C   0  0  0  0  0  0  0  0  0  0  0  0
    8.6015   -2.5969    0.0000 O   0  0  0  0  0  0  0  0  0  0  0  0
    6.3518   -3.8964    0.0000 C   0  0  0  0  0  0  0  0  0  0  0  0
    7.1020   -5.1953    0.0000 O   0  0  0  0  0  0  0  0  0  0  0  0
    4.8518   -3.8967    0.0000 C   0  0  0  0  0  0  0  0  0  0  0  0
    4.1020   -5.1959    0.0000 O   0  0  0  0  0  0  0  0  0  0  0  0
    4.1015   -2.5978    0.0000 C   0  0  0  0  0  0  0  0  0  0  0  0
    1.7190   -1.2140    0.0000 O   0  0  0  0  0  0  0  0  0  0  0  0
    0.2930   -0.7500    0.0000 C   0  0  0  0  0  0  0  0  0  0  0  0
   -1.0060   -1.5000    0.0000 C   0  0  0  0  0  0  0  0  0  0  0  0
  -12.6983   -0.7517    0.0000 C   0  0  0  0  0  0  0  0  0  0  0  0
  1  2  1  0  0  0  0
  2  3  1  0  0  0  0
  3  4  2  0  0  0  0
  3  5  1  0  0  0  0
  5  6  1  0  0  0  0
  6  7  2  0  0  0  0
  7  8  1  0  0  0  0
  8  9  2  0  0  0  0
  9 10  1  0  0  0  0
 10 11  1  0  0  0  0
 11 12  1  0  0  0  0
 12 13  1  0  0  0  0
 12 14  1  0  0  0  0
 14 15  1  0  0  0  0
 15 16  1  0  0  0  0
 16 17  1  0  0  0  0
 17 18  1  0  0  0  0
 18 19  2  0  0  0  0
 19 20  1  0  0  0  0
 20 21  2  0  0  0  0
 21 22  1  0  0  0  0
 22 23  2  0  0  0  0
 22 24  1  0  0  0  0
 24 25  2  0  0  0  0
 25 26  1  0  0  0  0
 26 27  2  0  0  0  0
 27 28  1  0  0  0  0
 28 29  1  0  0  0  0
 28 30  2  0  0  0  0
 30 31  1  0  0  0  0
 30 32  1  0  0  0  0
 32 33  1  0  0  0  0
 32 34  2  0  0  0  0
 26 34  1  0  0  0  0
 24 35  1  0  0  0  0
 35 36  1  0  0  0  0
 21 36  1  0  0  0  0
 36 37  2  0  0  0  0
 18 37  1  0  0  0  0
 10 38  2  0  0  0  0
  6 38  1  0  0  0  0
M  END
> <chemblId>
CHEMBL1083374

> <bioactivity__type>
IC50

> <units>
nM

> <value>
2.99

$$$$

  CDK     11271514522D 0   0.00000     0.00000     0

 26 28  0  0  0  0              1 V2000 
    4.8171   16.3255    0.0000 C   0  0  0  0  0  0  0  0  0  0  0  0
    5.1290   14.8583    0.0000 C   0  0  0  0  0  0  0  0  0  0  0  0
    4.0142   13.8546    0.0000 C   0  0  0  0  0  0  0  0  0  0  0  0
    4.3261   12.3874    0.0000 C   0  0  0  0  0  0  0  0  0  0  0  0
    3.2114   11.3837    0.0000 C   0  0  0  0  0  0  0  0  0  0  0  0
    3.5233    9.9164    0.0000 C   0  0  0  0  0  0  0  0  0  0  0  0
    2.4085    8.9128    0.0000 C   0  0  0  0  0  0  0  0  0  0  0  0
    2.7204    7.4455    0.0000 N   0  0  0  0  0  0  0  0  0  0  0  0
    1.6057    6.4418    0.0000 C   0  0  0  0  0  0  0  0  0  0  0  0
    0.1791    6.9054    0.0000 O   0  0  0  0  0  0  0  0  0  0  0  0
    1.9176    4.9746    0.0000 O   0  0  0  0  0  0  0  0  0  0  0  0
    0.8028    3.9709    0.0000 C   0  0  0  0  0  0  0  0  0  0  0  0
   -0.6237    4.4344    0.0000 C   0  0  0  0  0  0  0  0  0  0  0  0
   -1.7385    3.4307    0.0000 C   0  0  0  0  0  0  0  0  0  0  0  0
   -1.4266    1.9635    0.0000 C   0  0  0  0  0  0  0  0  0  0  0  0
   -2.3083    0.7500    0.0000 C   0  0  0  0  0  0  0  0  0  0  0  0
   -1.4266   -0.4635    0.0000 C   0  0  0  0  0  0  0  0  0  0  0  0
   -1.4266   -1.9635    0.0000 N   0  0  0  0  0  0  0  0  0  0  0  0
   -2.6401   -2.8452    0.0000 C   0  0  0  0  0  0  0  0  0  0  0  0
   -2.4833   -4.3370    0.0000 C   0  0  0  0  0  0  0  0  0  0  0  0
   -0.0000   -2.4271    0.0000 C   0  0  0  0  0  0  0  0  0  0  0  0
    0.8817   -1.2135    0.0000 C   0  0  0  0  0  0  0  0  0  0  0  0
    0.0000    0.0000    0.0000 C   0  0  0  0  0  0  0  0  0  0  0  0
    1.4266    0.4635    0.0000 C   0  0  0  0  0  0  0  0  0  0  0  0
    0.0000    1.5000    0.0000 C   0  0  0  0  0  0  0  0  0  0  0  0
    1.1147    2.5037    0.0000 C   0  0  0  0  0  0  0  0  0  0  0  0
  1  2  1  0  0  0  0
  2  3  1  0  0  0  0
  3  4  1  0  0  0  0
  4  5  1  0  0  0  0
  5  6  1  0  0  0  0
  6  7  1  0  0  0  0
  7  8  1  0  0  0  0
  8  9  1  0  0  0  0
  9 10  2  0  0  0  0
  9 11  1  0  0  0  0
 11 12  1  0  0  0  0
 12 13  2  0  0  0  0
 13 14  1  0  0  0  0
 14 15  2  0  0  0  0
 15 16  1  0  0  0  0
 17 16  1  6  0  0  0
 17 18  1  0  0  0  0
 18 19  1  0  0  0  0
 19 20  1  0  0  0  0
 18 21  1  0  0  0  0
 21 22  1  0  0  0  0
 22 23  1  0  0  0  0
 17 23  1  0  0  0  0
 23 24  1  1  0  0  0
 23 25  1  0  0  0  0
 15 25  1  0  0  0  0
 25 26  2  0  0  0  0
 12 26  1  0  0  0  0
M  END
> <chemblId>
CHEMBL1083375

> <bioactivity__type>
IC50

> <units>
nM

> <value>
58.0

$$$$

  CDK     11271514522D 0   0.00000     0.00000     0

 40 43  0  0  0  0              1 V2000 
  -29.8778   -0.7498    0.0000 C   0  0  0  0  0  0  0  0  0  0  0  0
  -28.5787   -1.4998    0.0000 C   0  0  0  0  0  0  0  0  0  0  0  0
  -27.2797   -0.7499    0.0000 C   0  0  0  0  0  0  0  0  0  0  0  0
  -25.9807   -1.4999    0.0000 C   0  0  0  0  0  0  0  0  0  0  0  0
  -24.6816   -0.7499    0.0000 C   0  0  0  0  0  0  0  0  0  0  0  0
  -23.3826   -1.4999    0.0000 C   0  0  0  0  0  0  0  0  0  0  0  0
  -22.0835   -0.7499    0.0000 N   0  0  0  0  0  0  0  0  0  0  0  0
  -20.7845   -1.4999    0.0000 C   0  0  0  0  0  0  0  0  0  0  0  0
  -20.7845   -2.9999    0.0000 O   0  0  0  0  0  0  0  0  0  0  0  0
  -19.4855   -0.7499    0.0000 O   0  0  0  0  0  0  0  0  0  0  0  0
  -18.1864   -1.4999    0.0000 C   0  0  0  0  0  0  0  0  0  0  0  0
  -18.1864   -2.9999    0.0000 C   0  0  0  0  0  0  0  0  0  0  0  0
  -16.8874   -3.7499    0.0000 C   0  0  0  0  0  0  0  0  0  0  0  0
  -15.5884   -2.9999    0.0000 C   0  0  0  0  0  0  0  0  0  0  0  0
  -15.5883   -1.4999    0.0000 C   0  0  0  0  0  0  0  0  0  0  0  0
  -14.2893   -0.7499    0.0000 C   0  0  0  0  0  0  0  0  0  0  0  0
  -12.9903   -1.4999    0.0000 N   0  0  0  0  0  0  0  0  0  0  0  0
  -12.9903   -2.9999    0.0000 C   0  0  0  0  0  0  0  0  0  0  0  0
  -11.6912   -0.7500    0.0000 C   0  0  0  0  0  0  0  0  0  0  0  0
  -10.3922   -1.5000    0.0000 C   0  0  0  0  0  0  0  0  0  0  0  0
   -9.0932   -0.7500    0.0000 C   0  0  0  0  0  0  0  0  0  0  0  0
   -7.7941   -1.5000    0.0000 C   0  0  0  0  0  0  0  0  0  0  0  0
   -6.4951   -0.7500    0.0000 C   0  0  0  0  0  0  0  0  0  0  0  0
   -5.1960   -1.5000    0.0000 O   0  0  0  0  0  0  0  0  0  0  0  0
   -3.8970   -0.7500    0.0000 C   0  0  0  0  0  0  0  0  0  0  0  0
   -3.8970    0.7500    0.0000 C   0  0  0  0  0  0  0  0  0  0  0  0
   -2.5980    1.5000    0.0000 C   0  0  0  0  0  0  0  0  0  0  0  0
   -1.2990    0.7500    0.0000 C   0  0  0  0  0  0  0  0  0  0  0  0
    0.0000    1.5000    0.0000 C   0  0  0  0  0  0  0  0  0  0  0  0
    0.0000    3.0000    0.0000 O   0  0  0  0  0  0  0  0  0  0  0  0
    1.2990    0.7500    0.0000 C   0  0  0  0  0  0  0  0  0  0  0  0
    2.5980    1.5000    0.0000 C   0  0  0  0  0  0  0  0  0  0  0  0
    3.8970    0.7500    0.0000 C   0  0  0  0  0  0  0  0  0  0  0  0
    3.8970   -0.7500    0.0000 C   0  0  0  0  0  0  0  0  0  0  0  0
    2.5980   -1.5000    0.0000 C   0  0  0  0  0  0  0  0  0  0  0  0
    1.2990   -0.7500    0.0000 C   0  0  0  0  0  0  0  0  0  0  0  0
    0.0000   -1.5000    0.0000 O   0  0  0  0  0  0  0  0  0  0  0  0
   -1.2990   -0.7500    0.0000 C   0  0  0  0  0  0  0  0  0  0  0  0
   -2.5980   -1.5000    0.0000 C   0  0  0  0  0  0  0  0  0  0  0  0
  -16.8874   -0.7499    0.0000 C   0  0  0  0  0  0  0  0  0  0  0  0
  1  2  1  0  0  0  0
  2  3  1  0  0  0  0
  3  4  1  0  0  0  0
  4  5  1  0  0  0  0
  5  6  1  0  0  0  0
  6  7  1  0  0  0  0
  7  8  1  0  0  0  0
  8  9  2  0  0  0  0
  8 10  1  0  0  0  0
 10 11  1  0  0  0  0
 11 12  2  0  0  0  0
 12 13  1  0  0  0  0
 13 14  2  0  0  0  0
 14 15  1  0  0  0  0
 15 16  1  0  0  0  0
 16 17  1  0  0  0  0
 17 18  1  0  0  0  0
 17 19  1  0  0  0  0
 19 20  1  0  0  0  0
 20 21  1  0  0  0  0
 21 22  1  0  0  0  0
 22 23  1  0  0  0  0
 23 24  1  0  0  0  0
 24 25  1  0  0  0  0
 25 26  2  0  0  0  0
 26 27  1  0  0  0  0
 27 28  2  0  0  0  0
 28 29  1  0  0  0  0
 29 30  2  0  0  0  0
 29 31  1  0  0  0  0
 31 32  2  0  0  0  0
 32 33  1  0  0  0  0
 33 34  2  0  0  0  0
 34 35  1  0  0  0  0
 35 36  2  0  0  0  0
 31 36  1  0  0  0  0
 36 37  1  0  0  0  0
 37 38  1  0  0  0  0
 28 38  1  0  0  0  0
 38 39  2  0  0  0  0
 25 39  1  0  0  0  0
 15 40  2  0  0  0  0
 11 40  1  0  0  0  0
M  END
> <chemblId>
CHEMBL1083379

> <bioactivity__type>
IC50

> <units>
nM

> <value>
100.0

$$$$

  CDK     11271514522D 0   0.00000     0.00000     0

 38 43  0  0  0  0              1 V2000 
    5.1962   -0.0000    0.0000 C   0  0  0  0  0  0  0  0  0  0  0  0
    6.4952   -0.7500    0.0000 C   0  0  0  0  0  0  0  0  0  0  0  0
    7.7942   -0.0000    0.0000 C   0  0  0  0  0  0  0  0  0  0  0  0
    9.0933   -0.7500    0.0000 C   0  0  0  0  0  0  0  0  0  0  0  0
   10.3923   -0.0000    0.0000 N   0  0  0  0  0  0  0  0  0  0  0  0
   11.6913   -0.7500    0.0000 C   0  0  0  0  0  0  0  0  0  0  0  0
   12.9904   -0.0000    0.0000 C   0  0  0  0  0  0  0  0  0  0  0  0
   12.7668    1.4832    0.0000 C   0  0  0  0  0  0  0  0  0  0  0  0
   13.7871    2.5828    0.0000 C   0  0  0  0  0  0  0  0  0  0  0  0
   15.2829    2.4707    0.0000 C   0  0  0  0  0  0  0  0  0  0  0  0
   16.1279    1.2314    0.0000 C   0  0  0  0  0  0  0  0  0  0  0  0
   15.6857   -0.2020    0.0000 C   0  0  0  0  0  0  0  0  0  0  0  0
   14.2894   -0.7500    0.0000 C   0  0  0  0  0  0  0  0  0  0  0  0
   14.2894   -2.2500    0.0000 N   0  0  0  0  0  0  0  0  0  0  0  0
   12.9904   -3.0000    0.0000 C   0  0  0  0  0  0  0  0  0  0  0  0
   12.9904   -4.5000    0.0000 N   0  0  0  0  0  0  0  0  0  0  0  0
   11.6913   -5.2500    0.0000 C   0  0  0  0  0  0  0  0  0  0  0  0
   10.3923   -4.5000    0.0000 C   0  0  0  0  0  0  0  0  0  0  0  0
   10.3923   -3.0000    0.0000 C   0  0  0  0  0  0  0  0  0  0  0  0
   11.6913   -2.2500    0.0000 C   0  0  0  0  0  0  0  0  0  0  0  0
    3.8971   -0.7500    0.0000 C   0  0  0  0  0  0  0  0  0  0  0  0
    2.5981   -0.0000    0.0000 C   0  0  0  0  0  0  0  0  0  0  0  0
    1.2990   -0.7500    0.0000 N   0  0  0  0  0  0  0  0  0  0  0  0
    0.0000    0.0000    0.0000 C   0  0  0  0  0  0  0  0  0  0  0  0
   -1.2990   -0.7500    0.0000 C   0  0  0  0  0  0  0  0  0  0  0  0
   -1.0755   -2.2332    0.0000 C   0  0  0  0  0  0  0  0  0  0  0  0
   -2.0957   -3.3328    0.0000 C   0  0  0  0  0  0  0  0  0  0  0  0
   -3.5915   -3.2207    0.0000 C   0  0  0  0  0  0  0  0  0  0  0  0
   -4.4365   -1.9814    0.0000 C   0  0  0  0  0  0  0  0  0  0  0  0
   -3.9944   -0.5480    0.0000 C   0  0  0  0  0  0  0  0  0  0  0  0
   -2.5981   -0.0000    0.0000 C   0  0  0  0  0  0  0  0  0  0  0  0
   -2.5981    1.5000    0.0000 N   0  0  0  0  0  0  0  0  0  0  0  0
   -1.2990    2.2500    0.0000 C   0  0  0  0  0  0  0  0  0  0  0  0
   -1.2990    3.7500    0.0000 C   0  0  0  0  0  0  0  0  0  0  0  0
    0.0000    4.5000    0.0000 C   0  0  0  0  0  0  0  0  0  0  0  0
    1.2990    3.7500    0.0000 C   0  0  0  0  0  0  0  0  0  0  0  0
    1.2990    2.2500    0.0000 C   0  0  0  0  0  0  0  0  0  0  0  0
    0.0000    1.5000    0.0000 C   0  0  0  0  0  0  0  0  0  0  0  0
  1  2  1  0  0  0  0
  2  3  1  0  0  0  0
  3  4  1  0  0  0  0
  4  5  1  0  0  0  0
  5  6  1  0  0  0  0
  6  7  2  0  0  0  0
  7  8  1  0  0  0  0
  8  9  1  0  0  0  0
  9 10  1  0  0  0  0
 10 11  1  0  0  0  0
 11 12  1  0  0  0  0
 12 13  1  0  0  0  0
  7 13  1  0  0  0  0
 13 14  2  0  0  0  0
 14 15  1  0  0  0  0
 15 16  2  0  0  0  0
 16 17  1  0  0  0  0
 17 18  2  0  0  0  0
 18 19  1  0  0  0  0
 19 20  2  0  0  0  0
  6 20  1  0  0  0  0
 15 20  1  0  0  0  0
  1 21  1  0  0  0  0
 21 22  1  0  0  0  0
 22 23  1  0  0  0  0
 23 24  1  0  0  0  0
 24 25  2  0  0  0  0
 25 26  1  0  0  0  0
 26 27  1  0  0  0  0
 27 28  1  0  0  0  0
 28 29  1  0  0  0  0
 29 30  1  0  0  0  0
 30 31  1  0  0  0  0
 25 31  1  0  0  0  0
 31 32  2  0  0  0  0
 32 33  1  0  0  0  0
 33 34  2  0  0  0  0
 34 35  1  0  0  0  0
 35 36  2  0  0  0  0
 36 37  1  0  0  0  0
 37 38  2  0  0  0  0
 24 38  1  0  0  0  0
 33 38  1  0  0  0  0
M  END
> <chemblId>
CHEMBL1083488

> <bioactivity__type>
IC50

> <units>
nM

> <value>
2.5

$$$$

  CDK     11271514522D 0   0.00000     0.00000     0

 28 31  0  0  0  0              1 V2000 
    1.2990   -3.0000    0.0000 C   0  0  0  0  0  0  0  0  0  0  0  0
    1.2990   -1.5000    0.0000 N   0  0  0  0  0  0  0  0  0  0  0  0
    2.5980   -0.7500    0.0000 C   0  0  0  0  0  0  0  0  0  0  0  0
    2.5980    0.7500    0.0000 C   0  0  0  0  0  0  0  0  0  0  0  0
    1.2990    1.5000    0.0000 C   0  0  0  0  0  0  0  0  0  0  0  0
   -0.0000    0.7500    0.0000 C   0  0  0  0  0  0  0  0  0  0  0  0
   -1.2990    1.5000    0.0000 C   0  0  0  0  0  0  0  0  0  0  0  0
   -2.5980    0.7500    0.0000 C   0  0  0  0  0  0  0  0  0  0  0  0
   -2.5980   -0.7500    0.0000 C   0  0  0  0  0  0  0  0  0  0  0  0
   -1.2990   -1.5000    0.0000 C   0  0  0  0  0  0  0  0  0  0  0  0
   -0.0000   -0.7500    0.0000 C   0  0  0  0  0  0  0  0  0  0  0  0
   -3.8970    1.5000    0.0000 C   0  0  0  0  0  0  0  0  0  0  0  0
   -3.8971    3.0000    0.0000 O   0  0  0  0  0  0  0  0  0  0  0  0
   -5.1961    0.7500    0.0000 C   0  0  0  0  0  0  0  0  0  0  0  0
   -6.4951    1.5000    0.0000 C   0  0  0  0  0  0  0  0  0  0  0  0
   -7.7942    0.7500    0.0000 C   0  0  0  0  0  0  0  0  0  0  0  0
   -9.0932    1.5000    0.0000 C   0  0  0  0  0  0  0  0  0  0  0  0
  -10.3922    0.7500    0.0000 C   0  0  0  0  0  0  0  0  0  0  0  0
  -10.3922   -0.7500    0.0000 N   0  0  0  0  0  0  0  0  0  0  0  0
  -11.6913   -1.5001    0.0000 C   0  0  0  0  0  0  0  0  0  0  0  0
  -12.9903   -0.7501    0.0000 C   0  0  0  0  0  0  0  0  0  0  0  0
  -12.9903    0.7499    0.0000 C   0  0  0  0  0  0  0  0  0  0  0  0
  -14.2893    1.4999    0.0000 C   0  0  0  0  0  0  0  0  0  0  0  0
  -15.5884    0.7499    0.0000 C   0  0  0  0  0  0  0  0  0  0  0  0
  -15.5884   -0.7501    0.0000 C   0  0  0  0  0  0  0  0  0  0  0  0
  -14.2893   -1.5001    0.0000 C   0  0  0  0  0  0  0  0  0  0  0  0
   -9.0932   -1.5000    0.0000 C   0  0  0  0  0  0  0  0  0  0  0  0
   -7.7941   -0.7500    0.0000 C   0  0  0  0  0  0  0  0  0  0  0  0
  1  2  1  0  0  0  0
  2  3  1  0  0  0  0
  3  4  1  0  0  0  0
  4  5  1  0  0  0  0
  5  6  1  0  0  0  0
  6  7  2  0  0  0  0
  7  8  1  0  0  0  0
  8  9  2  0  0  0  0
  9 10  1  0  0  0  0
 10 11  2  0  0  0  0
  2 11  1  0  0  0  0
  6 11  1  0  0  0  0
  8 12  1  0  0  0  0
 12 13  2  0  0  0  0
 12 14  1  0  0  0  0
 14 15  1  0  0  0  0
 15 16  1  0  0  0  0
 16 17  1  0  0  0  0
 17 18  1  0  0  0  0
 18 19  1  0  0  0  0
 19 20  1  0  0  0  0
 20 21  1  0  0  0  0
 21 22  2  0  0  0  0
 22 23  1  0  0  0  0
 23 24  2  0  0  0  0
 24 25  1  0  0  0  0
 25 26  2  0  0  0  0
 21 26  1  0  0  0  0
 19 27  1  0  0  0  0
 27 28  1  0  0  0  0
 16 28  1  0  0  0  0
M  END
> <chemblId>
CHEMBL1083660

> <bioactivity__type>
IC50

> <units>
nM

> <value>
24.0

$$$$

  CDK     11271514522D 0   0.00000     0.00000     0

 27 30  0  0  0  0              1 V2000 
   -3.8971    3.0000    0.0000 O   0  0  0  0  0  0  0  0  0  0  0  0
   -3.8970    1.5000    0.0000 C   0  0  0  0  0  0  0  0  0  0  0  0
   -5.1961    0.7500    0.0000 C   0  0  0  0  0  0  0  0  0  0  0  0
   -6.4951    1.5000    0.0000 C   0  0  0  0  0  0  0  0  0  0  0  0
   -7.7942    0.7500    0.0000 C   0  0  0  0  0  0  0  0  0  0  0  0
   -9.0932    1.5000    0.0000 C   0  0  0  0  0  0  0  0  0  0  0  0
  -10.3922    0.7500    0.0000 C   0  0  0  0  0  0  0  0  0  0  0  0
  -10.3922   -0.7500    0.0000 N   0  0  0  0  0  0  0  0  0  0  0  0
  -11.6913   -1.5001    0.0000 C   0  0  0  0  0  0  0  0  0  0  0  0
  -12.9903   -0.7501    0.0000 C   0  0  0  0  0  0  0  0  0  0  0  0
  -12.9903    0.7499    0.0000 C   0  0  0  0  0  0  0  0  0  0  0  0
  -14.2893    1.4999    0.0000 C   0  0  0  0  0  0  0  0  0  0  0  0
  -15.5884    0.7499    0.0000 C   0  0  0  0  0  0  0  0  0  0  0  0
  -15.5884   -0.7501    0.0000 C   0  0  0  0  0  0  0  0  0  0  0  0
  -14.2893   -1.5001    0.0000 C   0  0  0  0  0  0  0  0  0  0  0  0
   -9.0932   -1.5000    0.0000 C   0  0  0  0  0  0  0  0  0  0  0  0
   -7.7941   -0.7500    0.0000 C   0  0  0  0  0  0  0  0  0  0  0  0
   -2.5980    0.7500    0.0000 C   0  0  0  0  0  0  0  0  0  0  0  0
   -2.5980   -0.7500    0.0000 C   0  0  0  0  0  0  0  0  0  0  0  0
   -1.2990   -1.5000    0.0000 C   0  0  0  0  0  0  0  0  0  0  0  0
   -0.0000   -0.7500    0.0000 C   0  0  0  0  0  0  0  0  0  0  0  0
    1.2990   -1.5000    0.0000 N   0  0  0  0  0  0  0  0  0  0  0  0
    2.5980   -0.7500    0.0000 C   0  0  0  0  0  0  0  0  0  0  0  0
    2.5980    0.7500    0.0000 C   0  0  0  0  0  0  0  0  0  0  0  0
    1.2990    1.5000    0.0000 C   0  0  0  0  0  0  0  0  0  0  0  0
   -0.0000    0.7500    0.0000 C   0  0  0  0  0  0  0  0  0  0  0  0
   -1.2990    1.5000    0.0000 C   0  0  0  0  0  0  0  0  0  0  0  0
  1  2  2  0  0  0  0
  2  3  1  0  0  0  0
  3  4  1  0  0  0  0
  4  5  1  0  0  0  0
  5  6  1  0  0  0  0
  6  7  1  0  0  0  0
  7  8  1  0  0  0  0
  8  9  1  0  0  0  0
  9 10  1  0  0  0  0
 10 11  2  0  0  0  0
 11 12  1  0  0  0  0
 12 13  2  0  0  0  0
 13 14  1  0  0  0  0
 14 15  2  0  0  0  0
 10 15  1  0  0  0  0
  8 16  1  0  0  0  0
 16 17  1  0  0  0  0
  5 17  1  0  0  0  0
  2 18  1  0  0  0  0
 18 19  2  0  0  0  0
 19 20  1  0  0  0  0
 20 21  2  0  0  0  0
 21 22  1  0  0  0  0
 22 23  1  0  0  0  0
 23 24  1  0  0  0  0
 24 25  1  0  0  0  0
 25 26  1  0  0  0  0
 21 26  1  0  0  0  0
 26 27  2  0  0  0  0
 18 27  1  0  0  0  0
M  END
> <chemblId>
CHEMBL1083661

> <bioactivity__type>
IC50

> <units>
nM

> <value>
59.285

$$$$

  CDK     11271514522D 0   0.00000     0.00000     0

 33 37  0  0  0  0              1 V2000 
   -3.8971    3.0000    0.0000 O   0  0  0  0  0  0  0  0  0  0  0  0
   -3.8970    1.5000    0.0000 C   0  0  0  0  0  0  0  0  0  0  0  0
   -5.1961    0.7500    0.0000 C   0  0  0  0  0  0  0  0  0  0  0  0
   -6.4951    1.5000    0.0000 C   0  0  0  0  0  0  0  0  0  0  0  0
   -7.7942    0.7500    0.0000 C   0  0  0  0  0  0  0  0  0  0  0  0
   -9.0932    1.5000    0.0000 C   0  0  0  0  0  0  0  0  0  0  0  0
  -10.3922    0.7500    0.0000 C   0  0  0  0  0  0  0  0  0  0  0  0
  -10.3922   -0.7500    0.0000 N   0  0  0  0  0  0  0  0  0  0  0  0
  -11.6913   -1.5001    0.0000 C   0  0  0  0  0  0  0  0  0  0  0  0
  -12.9903   -0.7501    0.0000 C   0  0  0  0  0  0  0  0  0  0  0  0
  -12.9903    0.7499    0.0000 C   0  0  0  0  0  0  0  0  0  0  0  0
  -14.2893    1.4999    0.0000 C   0  0  0  0  0  0  0  0  0  0  0  0
  -15.5884    0.7499    0.0000 C   0  0  0  0  0  0  0  0  0  0  0  0
  -15.5884   -0.7501    0.0000 C   0  0  0  0  0  0  0  0  0  0  0  0
  -14.2893   -1.5001    0.0000 C   0  0  0  0  0  0  0  0  0  0  0  0
   -9.0932   -1.5000    0.0000 C   0  0  0  0  0  0  0  0  0  0  0  0
   -7.7941   -0.7500    0.0000 C   0  0  0  0  0  0  0  0  0  0  0  0
   -2.5980    0.7500    0.0000 C   0  0  0  0  0  0  0  0  0  0  0  0
   -2.5980   -0.7500    0.0000 C   0  0  0  0  0  0  0  0  0  0  0  0
   -1.2990   -1.5000    0.0000 C   0  0  0  0  0  0  0  0  0  0  0  0
   -0.0000   -0.7500    0.0000 C   0  0  0  0  0  0  0  0  0  0  0  0
    1.2990   -1.5000    0.0000 N   0  0  0  0  0  0  0  0  0  0  0  0
    2.5980   -0.7500    0.0000 C   0  0  0  0  0  0  0  0  0  0  0  0
    2.5980    0.7500    0.0000 C   0  0  0  0  0  0  0  0  0  0  0  0
    1.2990    1.5000    0.0000 C   0  0  0  0  0  0  0  0  0  0  0  0
   -0.0000    0.7500    0.0000 C   0  0  0  0  0  0  0  0  0  0  0  0
   -1.2990    1.5000    0.0000 C   0  0  0  0  0  0  0  0  0  0  0  0
    1.2990   -3.0000    0.0000 C   0  0  0  0  0  0  0  0  0  0  0  0
   -0.0000   -3.7500    0.0000 C   0  0  0  0  0  0  0  0  0  0  0  0
   -0.0000   -5.2500    0.0000 C   0  0  0  0  0  0  0  0  0  0  0  0
    1.2990   -6.0000    0.0000 C   0  0  0  0  0  0  0  0  0  0  0  0
    2.5980   -5.2500    0.0000 C   0  0  0  0  0  0  0  0  0  0  0  0
    2.5980   -3.7500    0.0000 C   0  0  0  0  0  0  0  0  0  0  0  0
  1  2  2  0  0  0  0
  2  3  1  0  0  0  0
  3  4  1  0  0  0  0
  4  5  1  0  0  0  0
  5  6  1  0  0  0  0
  6  7  1  0  0  0  0
  7  8  1  0  0  0  0
  8  9  1  0  0  0  0
  9 10  1  0  0  0  0
 10 11  2  0  0  0  0
 11 12  1  0  0  0  0
 12 13  2  0  0  0  0
 13 14  1  0  0  0  0
 14 15  2  0  0  0  0
 10 15  1  0  0  0  0
  8 16  1  0  0  0  0
 16 17  1  0  0  0  0
  5 17  1  0  0  0  0
  2 18  1  0  0  0  0
 18 19  2  0  0  0  0
 19 20  1  0  0  0  0
 20 21  2  0  0  0  0
 21 22  1  0  0  0  0
 22 23  1  0  0  0  0
 23 24  1  0  0  0  0
 24 25  1  0  0  0  0
 25 26  1  0  0  0  0
 21 26  1  0  0  0  0
 26 27  2  0  0  0  0
 18 27  1  0  0  0  0
 22 28  1  0  0  0  0
 28 29  2  0  0  0  0
 29 30  1  0  0  0  0
 30 31  2  0  0  0  0
 31 32  1  0  0  0  0
 32 33  2  0  0  0  0
 28 33  1  0  0  0  0
M  END
> <chemblId>
CHEMBL1083662

> <bioactivity__type>
IC50

> <units>
nM

> <value>
54.0

$$$$

  CDK     11271514522D 0   0.00000     0.00000     0

 23 25  0  0  0  0              1 V2000 
   -2.5981    7.0710    0.0000 O   0  0  0  0  0  0  0  0  0  0  0  0
   -2.5981    5.5710    0.0000 C   0  0  0  0  0  0  0  0  0  0  0  0
   -1.2990    4.8210    0.0000 C   0  0  0  0  0  0  0  0  0  0  0  0
   -1.2990    3.3210    0.0000 C   0  0  0  0  0  0  0  0  0  0  0  0
   -0.0000    2.5710    0.0000 C   0  0  0  0  0  0  0  0  0  0  0  0
    1.2990    3.3210    0.0000 N   0  0  0  0  0  0  0  0  0  0  0  0
    1.2990    4.8210    0.0000 N   0  0  0  0  0  0  0  0  0  0  0  0
   -0.0000    5.5710    0.0000 C   0  0  0  0  0  0  0  0  0  0  0  0
   -0.0000    7.0710    0.0000 N   0  0  0  0  0  0  0  0  0  0  0  0
    1.2990    7.8210    0.0000 C   0  0  0  0  0  0  0  0  0  0  0  0
    1.2990    9.3210    0.0000 C   0  0  0  0  0  0  0  0  0  0  0  0
    2.5981   10.0710    0.0000 N   0  0  0  0  0  0  0  0  0  0  0  0
    3.8971    9.3210    0.0000 C   0  0  0  0  0  0  0  0  0  0  0  0
    5.1962   10.0710    0.0000 C   0  0  0  0  0  0  0  0  0  0  0  0
    5.1962   11.5710    0.0000 O   0  0  0  0  0  0  0  0  0  0  0  0
    3.8971   12.3210    0.0000 C   0  0  0  0  0  0  0  0  0  0  0  0
    2.5981   11.5710    0.0000 C   0  0  0  0  0  0  0  0  0  0  0  0
    0.0000    1.0710    0.0000 C   0  0  0  0  0  0  0  0  0  0  0  0
    1.2990    0.3210    0.0000 C   0  0  0  0  0  0  0  0  0  0  0  0
    1.2990   -1.1790    0.0000 C   0  0  0  0  0  0  0  0  0  0  0  0
    0.0000   -1.9290    0.0000 C   0  0  0  0  0  0  0  0  0  0  0  0
   -1.2990   -1.1790    0.0000 C   0  0  0  0  0  0  0  0  0  0  0  0
   -1.2990    0.3210    0.0000 C   0  0  0  0  0  0  0  0  0  0  0  0
  1  2  1  0  0  0  0
  2  3  1  0  0  0  0
  3  4  2  0  0  0  0
  4  5  1  0  0  0  0
  5  6  2  0  0  0  0
  6  7  1  0  0  0  0
  7  8  2  0  0  0  0
  3  8  1  0  0  0  0
  8  9  1  0  0  0  0
  9 10  1  0  0  0  0
 10 11  1  0  0  0  0
 11 12  1  0  0  0  0
 12 13  1  0  0  0  0
 13 14  1  0  0  0  0
 14 15  1  0  0  0  0
 15 16  1  0  0  0  0
 16 17  1  0  0  0  0
 12 17  1  0  0  0  0
  5 18  1  0  0  0  0
 18 19  2  0  0  0  0
 19 20  1  0  0  0  0
 20 21  2  0  0  0  0
 21 22  1  0  0  0  0
 22 23  2  0  0  0  0
 18 23  1  0  0  0  0
M  END
> <chemblId>
CHEMBL1083676

> <bioactivity__type>
IC50

> <units>
nM

> <value>
440000.0

$$$$

  CDK     11271514522D 0   0.00000     0.00000     0

 24 27  0  0  0  0              1 V2000 
    0.8324    2.6349    0.0000 O   0  0  0  0  0  0  0  0  0  0  0  0
    0.8500    1.1350    0.0000 C   0  0  0  0  0  0  0  0  0  0  0  0
    2.1470    0.3830    0.0000 C   0  0  0  0  0  0  0  0  0  0  0  0
    3.4402    1.1430    0.0000 C   0  0  0  0  0  0  0  0  0  0  0  0
    4.7450    0.4031    0.0000 C   0  0  0  0  0  0  0  0  0  0  0  0
    4.7566   -1.0969    0.0000 C   0  0  0  0  0  0  0  0  0  0  0  0
    6.0614   -1.8368    0.0000 C   0  0  0  0  0  0  0  0  0  0  0  0
    7.3546   -1.0768    0.0000 N   0  0  0  0  0  0  0  0  0  0  0  0
    7.3430    0.4231    0.0000 C   0  0  0  0  0  0  0  0  0  0  0  0
    6.0382    1.1631    0.0000 C   0  0  0  0  0  0  0  0  0  0  0  0
    8.6594   -1.8168    0.0000 C   0  0  0  0  0  0  0  0  0  0  0  0
    8.6709   -3.3167    0.0000 C   0  0  0  0  0  0  0  0  0  0  0  0
    9.9757   -4.0567    0.0000 C   0  0  0  0  0  0  0  0  0  0  0  0
   11.2689   -3.2967    0.0000 C   0  0  0  0  0  0  0  0  0  0  0  0
   11.2574   -1.7967    0.0000 C   0  0  0  0  0  0  0  0  0  0  0  0
    9.9526   -1.0568    0.0000 C   0  0  0  0  0  0  0  0  0  0  0  0
    2.1730   -1.1220    0.0000 C   0  0  0  0  0  0  0  0  0  0  0  0
    0.8760   -1.8750    0.0000 C   0  0  0  0  0  0  0  0  0  0  0  0
   -0.4220   -1.1220    0.0000 C   0  0  0  0  0  0  0  0  0  0  0  0
   -1.7190   -1.8750    0.0000 C   0  0  0  0  0  0  0  0  0  0  0  0
   -3.0170   -1.1220    0.0000 C   0  0  0  0  0  0  0  0  0  0  0  0
   -3.0170    0.3570    0.0000 C   0  0  0  0  0  0  0  0  0  0  0  0
   -1.7450    1.1090    0.0000 C   0  0  0  0  0  0  0  0  0  0  0  0
   -0.4220    0.3570    0.0000 C   0  0  0  0  0  0  0  0  0  0  0  0
  1  2  2  0  0  0  0
  2  3  1  0  0  0  0
  3  4  1  0  0  0  0
  4  5  1  0  0  0  0
  5  6  1  0  0  0  0
  6  7  1  0  0  0  0
  7  8  1  0  0  0  0
  8  9  1  0  0  0  0
  9 10  1  0  0  0  0
  5 10  1  0  0  0  0
  8 11  1  0  0  0  0
 11 12  2  0  0  0  0
 12 13  1  0  0  0  0
 13 14  2  0  0  0  0
 14 15  1  0  0  0  0
 15 16  2  0  0  0  0
 11 16  1  0  0  0  0
  3 17  1  0  0  0  0
 17 18  1  0  0  0  0
 18 19  1  0  0  0  0
 19 20  2  0  0  0  0
 20 21  1  0  0  0  0
 21 22  2  0  0  0  0
 22 23  1  0  0  0  0
 23 24  2  0  0  0  0
  2 24  1  0  0  0  0
 19 24  1  0  0  0  0
M  END
> <chemblId>
CHEMBL1083677

> <bioactivity__type>
IC50

> <units>
nM

> <value>
2100.0

$$$$

  CDK     11271514522D 0   0.00000     0.00000     0

 25 28  0  0  0  0              1 V2000 
    0.5561    3.1474    0.0000 O   0  0  0  0  0  0  0  0  0  0  0  0
    0.8900    1.6850    0.0000 C   0  0  0  0  0  0  0  0  0  0  0  0
    2.3530    1.3510    0.0000 C   0  0  0  0  0  0  0  0  0  0  0  0
    3.2885    2.5236    0.0000 C   0  0  0  0  0  0  0  0  0  0  0  0
    4.7717    2.2997    0.0000 C   0  0  0  0  0  0  0  0  0  0  0  0
    5.3194    0.9033    0.0000 C   0  0  0  0  0  0  0  0  0  0  0  0
    6.8026    0.6794    0.0000 C   0  0  0  0  0  0  0  0  0  0  0  0
    7.7381    1.8519    0.0000 N   0  0  0  0  0  0  0  0  0  0  0  0
    7.1904    3.2484    0.0000 C   0  0  0  0  0  0  0  0  0  0  0  0
    5.7072    3.4722    0.0000 C   0  0  0  0  0  0  0  0  0  0  0  0
    9.2213    1.6281    0.0000 C   0  0  0  0  0  0  0  0  0  0  0  0
    9.7690    0.2316    0.0000 C   0  0  0  0  0  0  0  0  0  0  0  0
   11.2522    0.0078    0.0000 C   0  0  0  0  0  0  0  0  0  0  0  0
   12.1877    1.1803    0.0000 C   0  0  0  0  0  0  0  0  0  0  0  0
   11.6400    2.5767    0.0000 C   0  0  0  0  0  0  0  0  0  0  0  0
   10.1568    2.8006    0.0000 C   0  0  0  0  0  0  0  0  0  0  0  0
    3.0030    0.0000    0.0000 C   0  0  0  0  0  0  0  0  0  0  0  0
    2.3530   -1.3510    0.0000 C   0  0  0  0  0  0  0  0  0  0  0  0
    0.8900   -1.6850    0.0000 C   0  0  0  0  0  0  0  0  0  0  0  0
   -0.2820   -0.7500    0.0000 C   0  0  0  0  0  0  0  0  0  0  0  0
   -1.5810   -1.5000    0.0000 C   0  0  0  0  0  0  0  0  0  0  0  0
   -2.8810   -0.7500    0.0000 C   0  0  0  0  0  0  0  0  0  0  0  0
   -2.8810    0.7500    0.0000 C   0  0  0  0  0  0  0  0  0  0  0  0
   -1.5810    1.5000    0.0000 C   0  0  0  0  0  0  0  0  0  0  0  0
   -0.2820    0.7500    0.0000 C   0  0  0  0  0  0  0  0  0  0  0  0
  1  2  2  0  0  0  0
  2  3  1  0  0  0  0
  3  4  1  0  0  0  0
  4  5  1  0  0  0  0
  5  6  1  0  0  0  0
  6  7  1  0  0  0  0
  7  8  1  0  0  0  0
  8  9  1  0  0  0  0
  9 10  1  0  0  0  0
  5 10  1  0  0  0  0
  8 11  1  0  0  0  0
 11 12  2  0  0  0  0
 12 13  1  0  0  0  0
 13 14  2  0  0  0  0
 14 15  1  0  0  0  0
 15 16  2  0  0  0  0
 11 16  1  0  0  0  0
  3 17  1  0  0  0  0
 17 18  1  0  0  0  0
 18 19  1  0  0  0  0
 19 20  1  0  0  0  0
 20 21  2  0  0  0  0
 21 22  1  0  0  0  0
 22 23  2  0  0  0  0
 23 24  1  0  0  0  0
 24 25  2  0  0  0  0
  2 25  1  0  0  0  0
 20 25  1  0  0  0  0
M  END
> <chemblId>
CHEMBL1083678

> <bioactivity__type>
IC50

> <units>
nM

> <value>
15000.0

$$$$

  CDK     11271514522D 0   0.00000     0.00000     0

 23 25  0  0  0  0              1 V2000 
   -5.1962   12.0000    0.0000 N   0  0  0  0  0  0  0  0  0  0  0  0
   -5.1962   10.5000    0.0000 C   0  0  0  0  0  0  0  0  0  0  0  0
   -3.8971    9.7500    0.0000 C   0  0  0  0  0  0  0  0  0  0  0  0
   -3.8971    8.2500    0.0000 C   0  0  0  0  0  0  0  0  0  0  0  0
   -2.5981    7.5000    0.0000 C   0  0  0  0  0  0  0  0  0  0  0  0
   -2.5981    6.0000    0.0000 C   0  0  0  0  0  0  0  0  0  0  0  0
   -1.2990    5.2500    0.0000 C   0  0  0  0  0  0  0  0  0  0  0  0
   -1.2990    3.7500    0.0000 C   0  0  0  0  0  0  0  0  0  0  0  0
    0.0000    3.0000    0.0000 N   0  0  0  0  0  0  0  0  0  0  0  0
    0.0000    1.5000    0.0000 C   0  0  0  0  0  0  0  0  0  0  0  0
    1.2990    0.7500    0.0000 C   0  0  0  0  0  0  0  0  0  0  0  0
    2.5980    1.5000    0.0000 C   0  0  0  0  0  0  0  0  0  0  0  0
    3.8970    0.7500    0.0000 C   0  0  0  0  0  0  0  0  0  0  0  0
    3.8970   -0.7500    0.0000 C   0  0  0  0  0  0  0  0  0  0  0  0
    2.5980   -1.5000    0.0000 C   0  0  0  0  0  0  0  0  0  0  0  0
    1.2990   -0.7500    0.0000 C   0  0  0  0  0  0  0  0  0  0  0  0
    0.0000   -1.5000    0.0000 N   0  0  0  0  0  0  0  0  0  0  0  0
   -1.2990   -0.7500    0.0000 C   0  0  0  0  0  0  0  0  0  0  0  0
   -2.5980   -1.5000    0.0000 C   0  0  0  0  0  0  0  0  0  0  0  0
   -3.8970   -0.7500    0.0000 C   0  0  0  0  0  0  0  0  0  0  0  0
   -3.8970    0.7500    0.0000 C   0  0  0  0  0  0  0  0  0  0  0  0
   -2.5980    1.5000    0.0000 C   0  0  0  0  0  0  0  0  0  0  0  0
   -1.2990    0.7500    0.0000 C   0  0  0  0  0  0  0  0  0  0  0  0
  1  2  1  0  0  0  0
  2  3  1  0  0  0  0
  3  4  1  0  0  0  0
  4  5  1  0  0  0  0
  5  6  1  0  0  0  0
  6  7  1  0  0  0  0
  7  8  1  0  0  0  0
  8  9  1  0  0  0  0
  9 10  1  0  0  0  0
 10 11  2  0  0  0  0
 11 12  1  0  0  0  0
 12 13  1  0  0  0  0
 13 14  1  0  0  0  0
 14 15  1  0  0  0  0
 15 16  1  0  0  0  0
 11 16  1  0  0  0  0
 16 17  2  0  0  0  0
 17 18  1  0  0  0  0
 18 19  2  0  0  0  0
 19 20  1  0  0  0  0
 20 21  2  0  0  0  0
 21 22  1  0  0  0  0
 22 23  2  0  0  0  0
 10 23  1  0  0  0  0
 18 23  1  0  0  0  0
M  END
> <chemblId>
CHEMBL1083789

> <bioactivity__type>
IC50

> <units>
nM

> <value>
319.0

$$$$

  CDK     11271514522D 0   0.00000     0.00000     0

 25 27  0  0  0  0              1 V2000 
   -6.4952   14.2500    0.0000 N   0  0  0  0  0  0  0  0  0  0  0  0
   -6.4952   12.7500    0.0000 C   0  0  0  0  0  0  0  0  0  0  0  0
   -5.1962   12.0000    0.0000 C   0  0  0  0  0  0  0  0  0  0  0  0
   -5.1962   10.5000    0.0000 C   0  0  0  0  0  0  0  0  0  0  0  0
   -3.8971    9.7500    0.0000 C   0  0  0  0  0  0  0  0  0  0  0  0
   -3.8971    8.2500    0.0000 C   0  0  0  0  0  0  0  0  0  0  0  0
   -2.5981    7.5000    0.0000 C   0  0  0  0  0  0  0  0  0  0  0  0
   -2.5981    6.0000    0.0000 C   0  0  0  0  0  0  0  0  0  0  0  0
   -1.2990    5.2500    0.0000 C   0  0  0  0  0  0  0  0  0  0  0  0
   -1.2990    3.7500    0.0000 C   0  0  0  0  0  0  0  0  0  0  0  0
    0.0000    3.0000    0.0000 N   0  0  0  0  0  0  0  0  0  0  0  0
    0.0000    1.5000    0.0000 C   0  0  0  0  0  0  0  0  0  0  0  0
    1.2990    0.7500    0.0000 C   0  0  0  0  0  0  0  0  0  0  0  0
    2.5980    1.5000    0.0000 C   0  0  0  0  0  0  0  0  0  0  0  0
    3.8970    0.7500    0.0000 C   0  0  0  0  0  0  0  0  0  0  0  0
    3.8970   -0.7500    0.0000 C   0  0  0  0  0  0  0  0  0  0  0  0
    2.5980   -1.5000    0.0000 C   0  0  0  0  0  0  0  0  0  0  0  0
    1.2990   -0.7500    0.0000 C   0  0  0  0  0  0  0  0  0  0  0  0
    0.0000   -1.5000    0.0000 N   0  0  0  0  0  0  0  0  0  0  0  0
   -1.2990   -0.7500    0.0000 C   0  0  0  0  0  0  0  0  0  0  0  0
   -2.5980   -1.5000    0.0000 C   0  0  0  0  0  0  0  0  0  0  0  0
   -3.8970   -0.7500    0.0000 C   0  0  0  0  0  0  0  0  0  0  0  0
   -3.8970    0.7500    0.0000 C   0  0  0  0  0  0  0  0  0  0  0  0
   -2.5980    1.5000    0.0000 C   0  0  0  0  0  0  0  0  0  0  0  0
   -1.2990    0.7500    0.0000 C   0  0  0  0  0  0  0  0  0  0  0  0
  1  2  1  0  0  0  0
  2  3  1  0  0  0  0
  3  4  1  0  0  0  0
  4  5  1  0  0  0  0
  5  6  1  0  0  0  0
  6  7  1  0  0  0  0
  7  8  1  0  0  0  0
  8  9  1  0  0  0  0
  9 10  1  0  0  0  0
 10 11  1  0  0  0  0
 11 12  1  0  0  0  0
 12 13  2  0  0  0  0
 13 14  1  0  0  0  0
 14 15  1  0  0  0  0
 15 16  1  0  0  0  0
 16 17  1  0  0  0  0
 17 18  1  0  0  0  0
 13 18  1  0  0  0  0
 18 19  2  0  0  0  0
 19 20  1  0  0  0  0
 20 21  2  0  0  0  0
 21 22  1  0  0  0  0
 22 23  2  0  0  0  0
 23 24  1  0  0  0  0
 24 25  2  0  0  0  0
 12 25  1  0  0  0  0
 20 25  1  0  0  0  0
M  END
> <chemblId>
CHEMBL1083790

> <bioactivity__type>
IC50

> <units>
nM

> <value>
131.0

$$$$

  CDK     11271514522D 0   0.00000     0.00000     0

 25 27  0  0  0  0              1 V2000 
   -6.4952   12.7500    0.0000 C   0  0  0  0  0  0  0  0  0  0  0  0
   -5.1962   12.0000    0.0000 N   0  0  0  0  0  0  0  0  0  0  0  0
   -3.8971   12.7500    0.0000 C   0  0  0  0  0  0  0  0  0  0  0  0
   -5.1962   10.5000    0.0000 C   0  0  0  0  0  0  0  0  0  0  0  0
   -3.8971    9.7500    0.0000 C   0  0  0  0  0  0  0  0  0  0  0  0
   -3.8971    8.2500    0.0000 C   0  0  0  0  0  0  0  0  0  0  0  0
   -2.5981    7.5000    0.0000 C   0  0  0  0  0  0  0  0  0  0  0  0
   -2.5981    6.0000    0.0000 C   0  0  0  0  0  0  0  0  0  0  0  0
   -1.2990    5.2500    0.0000 C   0  0  0  0  0  0  0  0  0  0  0  0
   -1.2990    3.7500    0.0000 C   0  0  0  0  0  0  0  0  0  0  0  0
    0.0000    3.0000    0.0000 N   0  0  0  0  0  0  0  0  0  0  0  0
    0.0000    1.5000    0.0000 C   0  0  0  0  0  0  0  0  0  0  0  0
    1.2990    0.7500    0.0000 C   0  0  0  0  0  0  0  0  0  0  0  0
    2.5980    1.5000    0.0000 C   0  0  0  0  0  0  0  0  0  0  0  0
    3.8970    0.7500    0.0000 C   0  0  0  0  0  0  0  0  0  0  0  0
    3.8970   -0.7500    0.0000 C   0  0  0  0  0  0  0  0  0  0  0  0
    2.5980   -1.5000    0.0000 C   0  0  0  0  0  0  0  0  0  0  0  0
    1.2990   -0.7500    0.0000 C   0  0  0  0  0  0  0  0  0  0  0  0
    0.0000   -1.5000    0.0000 N   0  0  0  0  0  0  0  0  0  0  0  0
   -1.2990   -0.7500    0.0000 C   0  0  0  0  0  0  0  0  0  0  0  0
   -2.5980   -1.5000    0.0000 C   0  0  0  0  0  0  0  0  0  0  0  0
   -3.8970   -0.7500    0.0000 C   0  0  0  0  0  0  0  0  0  0  0  0
   -3.8970    0.7500    0.0000 C   0  0  0  0  0  0  0  0  0  0  0  0
   -2.5980    1.5000    0.0000 C   0  0  0  0  0  0  0  0  0  0  0  0
   -1.2990    0.7500    0.0000 C   0  0  0  0  0  0  0  0  0  0  0  0
  1  2  1  0  0  0  0
  2  3  1  0  0  0  0
  2  4  1  0  0  0  0
  4  5  1  0  0  0  0
  5  6  1  0  0  0  0
  6  7  1  0  0  0  0
  7  8  1  0  0  0  0
  8  9  1  0  0  0  0
  9 10  1  0  0  0  0
 10 11  1  0  0  0  0
 11 12  1  0  0  0  0
 12 13  2  0  0  0  0
 13 14  1  0  0  0  0
 14 15  1  0  0  0  0
 15 16  1  0  0  0  0
 16 17  1  0  0  0  0
 17 18  1  0  0  0  0
 13 18  1  0  0  0  0
 18 19  2  0  0  0  0
 19 20  1  0  0  0  0
 20 21  2  0  0  0  0
 21 22  1  0  0  0  0
 22 23  2  0  0  0  0
 23 24  1  0  0  0  0
 24 25  2  0  0  0  0
 12 25  1  0  0  0  0
 20 25  1  0  0  0  0
M  END
> <chemblId>
CHEMBL1083791

> <bioactivity__type>
IC50

> <units>
nM

> <value>
52.0

$$$$

  CDK     11271514522D 0   0.00000     0.00000     0

 19 21  0  0  0  0              1 V2000 
    6.4952   -0.7500    0.0000 C   0  0  0  0  0  0  0  0  0  0  0  0
    5.1962   -0.0000    0.0000 O   0  0  0  0  0  0  0  0  0  0  0  0
    3.8971   -0.7500    0.0000 C   0  0  0  0  0  0  0  0  0  0  0  0
    3.8971   -2.2500    0.0000 O   0  0  0  0  0  0  0  0  0  0  0  0
    2.5981   -0.0000    0.0000 C   0  0  0  0  0  0  0  0  0  0  0  0
    1.2990   -0.7500    0.0000 C   0  0  0  0  0  0  0  0  0  0  0  0
    0.0000    0.0000    0.0000 C   0  0  0  0  0  0  0  0  0  0  0  0
   -1.2990   -0.7500    0.0000 C   0  0  0  0  0  0  0  0  0  0  0  0
   -1.2990   -2.2500    0.0000 N   0  0  0  0  0  0  0  0  0  0  0  0
   -2.5981   -0.0000    0.0000 C   0  0  0  0  0  0  0  0  0  0  0  0
   -4.0247   -0.4635    0.0000 C   0  0  0  0  0  0  0  0  0  0  0  0
   -4.9063    0.7500    0.0000 C   0  0  0  0  0  0  0  0  0  0  0  0
   -4.0247    1.9635    0.0000 C   0  0  0  0  0  0  0  0  0  0  0  0
   -2.5981    1.5000    0.0000 C   0  0  0  0  0  0  0  0  0  0  0  0
   -1.2990    2.2500    0.0000 N   0  0  0  0  0  0  0  0  0  0  0  0
    0.0000    1.5000    0.0000 C   0  0  0  0  0  0  0  0  0  0  0  0
    1.2990    2.2500    0.0000 N   0  0  0  0  0  0  0  0  0  0  0  0
    2.5981    1.5000    0.0000 C   0  0  0  0  0  0  0  0  0  0  0  0
    3.8971    2.2500    0.0000 C   0  0  0  0  0  0  0  0  0  0  0  0
  1  2  1  0  0  0  0
  2  3  1  0  0  0  0
  3  4  2  0  0  0  0
  3  5  1  0  0  0  0
  5  6  1  0  0  0  0
  6  7  2  0  0  0  0
  7  8  1  0  0  0  0
  8  9  1  0  0  0  0
  8 10  2  0  0  0  0
 10 11  1  0  0  0  0
 11 12  1  0  0  0  0
 12 13  1  0  0  0  0
 13 14  1  0  0  0  0
 10 14  1  0  0  0  0
 14 15  2  0  0  0  0
 15 16  1  0  0  0  0
  7 16  1  0  0  0  0
 16 17  2  0  0  0  0
 17 18  1  0  0  0  0
  5 18  2  0  0  0  0
 18 19  1  0  0  0  0
M  END
> <chemblId>
CHEMBL1083972

> <bioactivity__type>
IC50

> <units>
nM

> <value>
1900.0

$$$$

  CDK     11271514522D 0   0.00000     0.00000     0

 22 24  0  0  0  0              1 V2000 
    7.7942   -0.0000    0.0000 C   0  0  0  0  0  0  0  0  0  0  0  0
    6.4952   -0.7500    0.0000 C   0  0  0  0  0  0  0  0  0  0  0  0
    5.1962   -0.0000    0.0000 O   0  0  0  0  0  0  0  0  0  0  0  0
    3.8971   -0.7500    0.0000 C   0  0  0  0  0  0  0  0  0  0  0  0
    3.8971   -2.2500    0.0000 O   0  0  0  0  0  0  0  0  0  0  0  0
    2.5981   -0.0000    0.0000 C   0  0  0  0  0  0  0  0  0  0  0  0
    1.2990   -0.7500    0.0000 C   0  0  0  0  0  0  0  0  0  0  0  0
    0.0000    0.0000    0.0000 C   0  0  0  0  0  0  0  0  0  0  0  0
   -1.2990   -0.7500    0.0000 C   0  0  0  0  0  0  0  0  0  0  0  0
   -1.2990   -2.2500    0.0000 N   0  0  0  0  0  0  0  0  0  0  0  0
   -2.5981   -0.0000    0.0000 C   0  0  0  0  0  0  0  0  0  0  0  0
   -3.7708   -0.9352    0.0000 C   0  0  0  0  0  0  0  0  0  0  0  0
   -5.2332   -0.6015    0.0000 C   0  0  0  0  0  0  0  0  0  0  0  0
   -5.8840    0.7500    0.0000 C   0  0  0  0  0  0  0  0  0  0  0  0
   -5.2332    2.1015    0.0000 C   0  0  0  0  0  0  0  0  0  0  0  0
   -3.7708    2.4352    0.0000 C   0  0  0  0  0  0  0  0  0  0  0  0
   -2.5981    1.5000    0.0000 C   0  0  0  0  0  0  0  0  0  0  0  0
   -1.2990    2.2500    0.0000 N   0  0  0  0  0  0  0  0  0  0  0  0
    0.0000    1.5000    0.0000 C   0  0  0  0  0  0  0  0  0  0  0  0
    1.2990    2.2500    0.0000 N   0  0  0  0  0  0  0  0  0  0  0  0
    2.5981    1.5000    0.0000 C   0  0  0  0  0  0  0  0  0  0  0  0
    3.8971    2.2500    0.0000 C   0  0  0  0  0  0  0  0  0  0  0  0
  1  2  1  0  0  0  0
  2  3  1  0  0  0  0
  3  4  1  0  0  0  0
  4  5  2  0  0  0  0
  4  6  1  0  0  0  0
  6  7  1  0  0  0  0
  7  8  2  0  0  0  0
  8  9  1  0  0  0  0
  9 10  1  0  0  0  0
  9 11  2  0  0  0  0
 11 12  1  0  0  0  0
 12 13  1  0  0  0  0
 13 14  1  0  0  0  0
 14 15  1  0  0  0  0
 15 16  1  0  0  0  0
 16 17  1  0  0  0  0
 11 17  1  0  0  0  0
 17 18  2  0  0  0  0
 18 19  1  0  0  0  0
  8 19  1  0  0  0  0
 19 20  2  0  0  0  0
 20 21  1  0  0  0  0
  6 21  2  0  0  0  0
 21 22  1  0  0  0  0
M  END
> <chemblId>
CHEMBL1083973

> <bioactivity__type>
IC50

> <units>
nM

> <value>
2000.0

$$$$

  CDK     11271514522D 0   0.00000     0.00000     0

 40 43  0  0  0  0              1 V2000 
  -25.9807   -2.9999    0.0000 C   0  0  0  0  0  0  0  0  0  0  0  0
  -24.6816   -3.7499    0.0000 C   0  0  0  0  0  0  0  0  0  0  0  0
  -23.3826   -2.9999    0.0000 C   0  0  0  0  0  0  0  0  0  0  0  0
  -22.0836   -3.7499    0.0000 C   0  0  0  0  0  0  0  0  0  0  0  0
  -20.7845   -2.9999    0.0000 C   0  0  0  0  0  0  0  0  0  0  0  0
  -19.4855   -3.7499    0.0000 C   0  0  0  0  0  0  0  0  0  0  0  0
  -18.1864   -2.9999    0.0000 N   0  0  0  0  0  0  0  0  0  0  0  0
  -16.8874   -3.7499    0.0000 C   0  0  0  0  0  0  0  0  0  0  0  0
  -16.8874   -5.2499    0.0000 O   0  0  0  0  0  0  0  0  0  0  0  0
  -15.5884   -2.9999    0.0000 O   0  0  0  0  0  0  0  0  0  0  0  0
  -14.2893   -3.7499    0.0000 C   0  0  0  0  0  0  0  0  0  0  0  0
  -14.2893   -5.2499    0.0000 C   0  0  0  0  0  0  0  0  0  0  0  0
  -12.9903   -5.9999    0.0000 C   0  0  0  0  0  0  0  0  0  0  0  0
  -11.6913   -5.2500    0.0000 C   0  0  0  0  0  0  0  0  0  0  0  0
  -11.6912   -3.7500    0.0000 C   0  0  0  0  0  0  0  0  0  0  0  0
  -10.3922   -3.0000    0.0000 C   0  0  0  0  0  0  0  0  0  0  0  0
  -10.3922   -1.5000    0.0000 N   0  0  0  0  0  0  0  0  0  0  0  0
  -11.6912   -0.7500    0.0000 C   0  0  0  0  0  0  0  0  0  0  0  0
  -12.9903   -1.4999    0.0000 C   0  0  0  0  0  0  0  0  0  0  0  0
  -14.2893   -0.7499    0.0000 C   0  0  0  0  0  0  0  0  0  0  0  0
   -9.0932   -0.7500    0.0000 C   0  0  0  0  0  0  0  0  0  0  0  0
   -7.7941   -1.5000    0.0000 C   0  0  0  0  0  0  0  0  0  0  0  0
   -6.4951   -0.7500    0.0000 C   0  0  0  0  0  0  0  0  0  0  0  0
   -5.1960   -1.5000    0.0000 O   0  0  0  0  0  0  0  0  0  0  0  0
   -3.8970   -0.7500    0.0000 C   0  0  0  0  0  0  0  0  0  0  0  0
   -3.8970    0.7500    0.0000 C   0  0  0  0  0  0  0  0  0  0  0  0
   -2.5980    1.5000    0.0000 C   0  0  0  0  0  0  0  0  0  0  0  0
   -1.2990    0.7500    0.0000 C   0  0  0  0  0  0  0  0  0  0  0  0
    0.0000    1.5000    0.0000 C   0  0  0  0  0  0  0  0  0  0  0  0
    0.0000    3.0000    0.0000 O   0  0  0  0  0  0  0  0  0  0  0  0
    1.2990    0.7500    0.0000 C   0  0  0  0  0  0  0  0  0  0  0  0
    2.5980    1.5000    0.0000 C   0  0  0  0  0  0  0  0  0  0  0  0
    3.8970    0.7500    0.0000 C   0  0  0  0  0  0  0  0  0  0  0  0
    3.8970   -0.7500    0.0000 C   0  0  0  0  0  0  0  0  0  0  0  0
    2.5980   -1.5000    0.0000 C   0  0  0  0  0  0  0  0  0  0  0  0
    1.2990   -0.7500    0.0000 C   0  0  0  0  0  0  0  0  0  0  0  0
    0.0000   -1.5000    0.0000 O   0  0  0  0  0  0  0  0  0  0  0  0
   -1.2990   -0.7500    0.0000 C   0  0  0  0  0  0  0  0  0  0  0  0
   -2.5980   -1.5000    0.0000 C   0  0  0  0  0  0  0  0  0  0  0  0
  -12.9903   -2.9999    0.0000 C   0  0  0  0  0  0  0  0  0  0  0  0
  1  2  1  0  0  0  0
  2  3  1  0  0  0  0
  3  4  1  0  0  0  0
  4  5  1  0  0  0  0
  5  6  1  0  0  0  0
  6  7  1  0  0  0  0
  7  8  1  0  0  0  0
  8  9  2  0  0  0  0
  8 10  1  0  0  0  0
 10 11  1  0  0  0  0
 11 12  2  0  0  0  0
 12 13  1  0  0  0  0
 13 14  2  0  0  0  0
 14 15  1  0  0  0  0
 15 16  1  0  0  0  0
 16 17  1  0  0  0  0
 17 18  1  0  0  0  0
 18 19  1  0  0  0  0
 19 20  1  0  0  0  0
 17 21  1  0  0  0  0
 21 22  1  0  0  0  0
 22 23  1  0  0  0  0
 23 24  1  0  0  0  0
 24 25  1  0  0  0  0
 25 26  2  0  0  0  0
 26 27  1  0  0  0  0
 27 28  2  0  0  0  0
 28 29  1  0  0  0  0
 29 30  2  0  0  0  0
 29 31  1  0  0  0  0
 31 32  2  0  0  0  0
 32 33  1  0  0  0  0
 33 34  2  0  0  0  0
 34 35  1  0  0  0  0
 35 36  2  0  0  0  0
 31 36  1  0  0  0  0
 36 37  1  0  0  0  0
 37 38  1  0  0  0  0
 28 38  1  0  0  0  0
 38 39  2  0  0  0  0
 25 39  1  0  0  0  0
 15 40  2  0  0  0  0
 11 40  1  0  0  0  0
M  END
> <chemblId>
CHEMBL1083976

> <bioactivity__type>
IC50

> <units>
nM

> <value>
400.0

$$$$

  CDK     11271514522D 0   0.00000     0.00000     0

 40 43  0  0  0  0              1 V2000 
  -25.9807   -2.9999    0.0000 C   0  0  0  0  0  0  0  0  0  0  0  0
  -24.6816   -3.7499    0.0000 C   0  0  0  0  0  0  0  0  0  0  0  0
  -23.3826   -2.9999    0.0000 C   0  0  0  0  0  0  0  0  0  0  0  0
  -22.0836   -3.7499    0.0000 C   0  0  0  0  0  0  0  0  0  0  0  0
  -20.7845   -2.9999    0.0000 C   0  0  0  0  0  0  0  0  0  0  0  0
  -19.4855   -3.7499    0.0000 C   0  0  0  0  0  0  0  0  0  0  0  0
  -18.1864   -2.9999    0.0000 N   0  0  0  0  0  0  0  0  0  0  0  0
  -16.8874   -3.7499    0.0000 C   0  0  0  0  0  0  0  0  0  0  0  0
  -16.8874   -5.2499    0.0000 O   0  0  0  0  0  0  0  0  0  0  0  0
  -15.5884   -2.9999    0.0000 O   0  0  0  0  0  0  0  0  0  0  0  0
  -14.2893   -3.7499    0.0000 C   0  0  0  0  0  0  0  0  0  0  0  0
  -14.2893   -5.2499    0.0000 C   0  0  0  0  0  0  0  0  0  0  0  0
  -12.9903   -5.9999    0.0000 C   0  0  0  0  0  0  0  0  0  0  0  0
  -11.6913   -5.2500    0.0000 C   0  0  0  0  0  0  0  0  0  0  0  0
  -11.6912   -3.7500    0.0000 C   0  0  0  0  0  0  0  0  0  0  0  0
  -10.3922   -3.0000    0.0000 C   0  0  0  0  0  0  0  0  0  0  0  0
  -10.3922   -1.5000    0.0000 N   0  0  0  0  0  0  0  0  0  0  0  0
   -9.0932   -0.7500    0.0000 C   0  0  0  0  0  0  0  0  0  0  0  0
   -7.7941   -1.5000    0.0000 C   0  0  0  0  0  0  0  0  0  0  0  0
   -6.4951   -0.7500    0.0000 C   0  0  0  0  0  0  0  0  0  0  0  0
   -5.1960   -1.5000    0.0000 O   0  0  0  0  0  0  0  0  0  0  0  0
   -3.8970   -0.7500    0.0000 C   0  0  0  0  0  0  0  0  0  0  0  0
   -3.8970    0.7500    0.0000 C   0  0  0  0  0  0  0  0  0  0  0  0
   -2.5980    1.5000    0.0000 C   0  0  0  0  0  0  0  0  0  0  0  0
   -1.2990    0.7500    0.0000 C   0  0  0  0  0  0  0  0  0  0  0  0
    0.0000    1.5000    0.0000 C   0  0  0  0  0  0  0  0  0  0  0  0
    0.0000    3.0000    0.0000 O   0  0  0  0  0  0  0  0  0  0  0  0
    1.2990    0.7500    0.0000 C   0  0  0  0  0  0  0  0  0  0  0  0
    2.5980    1.5000    0.0000 C   0  0  0  0  0  0  0  0  0  0  0  0
    3.8970    0.7500    0.0000 C   0  0  0  0  0  0  0  0  0  0  0  0
    3.8970   -0.7500    0.0000 C   0  0  0  0  0  0  0  0  0  0  0  0
    2.5980   -1.5000    0.0000 C   0  0  0  0  0  0  0  0  0  0  0  0
    1.2990   -0.7500    0.0000 C   0  0  0  0  0  0  0  0  0  0  0  0
    0.0000   -1.5000    0.0000 O   0  0  0  0  0  0  0  0  0  0  0  0
   -1.2990   -0.7500    0.0000 C   0  0  0  0  0  0  0  0  0  0  0  0
   -2.5980   -1.5000    0.0000 C   0  0  0  0  0  0  0  0  0  0  0  0
  -11.6912   -0.7500    0.0000 C   0  0  0  0  0  0  0  0  0  0  0  0
  -12.9903   -1.4999    0.0000 C   0  0  0  0  0  0  0  0  0  0  0  0
  -11.6912    0.7500    0.0000 C   0  0  0  0  0  0  0  0  0  0  0  0
  -12.9903   -2.9999    0.0000 C   0  0  0  0  0  0  0  0  0  0  0  0
  1  2  1  0  0  0  0
  2  3  1  0  0  0  0
  3  4  1  0  0  0  0
  4  5  1  0  0  0  0
  5  6  1  0  0  0  0
  6  7  1  0  0  0  0
  7  8  1  0  0  0  0
  8  9  2  0  0  0  0
  8 10  1  0  0  0  0
 10 11  1  0  0  0  0
 11 12  2  0  0  0  0
 12 13  1  0  0  0  0
 13 14  2  0  0  0  0
 14 15  1  0  0  0  0
 15 16  1  0  0  0  0
 16 17  1  0  0  0  0
 17 18  1  0  0  0  0
 18 19  1  0  0  0  0
 19 20  1  0  0  0  0
 20 21  1  0  0  0  0
 21 22  1  0  0  0  0
 22 23  2  0  0  0  0
 23 24  1  0  0  0  0
 24 25  2  0  0  0  0
 25 26  1  0  0  0  0
 26 27  2  0  0  0  0
 26 28  1  0  0  0  0
 28 29  2  0  0  0  0
 29 30  1  0  0  0  0
 30 31  2  0  0  0  0
 31 32  1  0  0  0  0
 32 33  2  0  0  0  0
 28 33  1  0  0  0  0
 33 34  1  0  0  0  0
 34 35  1  0  0  0  0
 25 35  1  0  0  0  0
 35 36  2  0  0  0  0
 22 36  1  0  0  0  0
 17 37  1  0  0  0  0
 37 38  1  0  0  0  0
 37 39  1  0  0  0  0
 15 40  2  0  0  0  0
 11 40  1  0  0  0  0
M  END
> <chemblId>
CHEMBL1083977

> <bioactivity__type>
IC50

> <units>
nM

> <value>
170.0

$$$$

  CDK     11271514522D 0   0.00000     0.00000     0

 27 30  0  0  0  0              1 V2000 
   -4.9041    0.7500    0.0000 C   0  0  0  0  0  0  0  0  0  0  0  0
   -3.6050    1.5000    0.0000 O   0  0  0  0  0  0  0  0  0  0  0  0
   -2.3060    0.7500    0.0000 C   0  0  0  0  0  0  0  0  0  0  0  0
   -1.0070    1.5000    0.0000 C   0  0  0  0  0  0  0  0  0  0  0  0
    0.2930    0.7500    0.0000 C   0  0  0  0  0  0  0  0  0  0  0  0
    1.7190    1.2140    0.0000 C   0  0  0  0  0  0  0  0  0  0  0  0
    2.6010    0.0000    0.0000 C   0  0  0  0  0  0  0  0  0  0  0  0
    4.1010    0.0000    0.0000 C   0  0  0  0  0  0  0  0  0  0  0  0
    4.8510    1.2990    0.0000 C   0  0  0  0  0  0  0  0  0  0  0  0
    6.3510    1.2990    0.0000 C   0  0  0  0  0  0  0  0  0  0  0  0
    7.1010    2.5981    0.0000 C   0  0  0  0  0  0  0  0  0  0  0  0
    6.3510    3.8971    0.0000 N   0  0  0  0  0  0  0  0  0  0  0  0
    4.8510    3.8971    0.0000 C   0  0  0  0  0  0  0  0  0  0  0  0
    4.1010    2.5981    0.0000 C   0  0  0  0  0  0  0  0  0  0  0  0
    7.1010    5.1962    0.0000 C   0  0  0  0  0  0  0  0  0  0  0  0
    8.6010    5.1962    0.0000 C   0  0  0  0  0  0  0  0  0  0  0  0
    9.3510    6.4952    0.0000 C   0  0  0  0  0  0  0  0  0  0  0  0
    8.6010    7.7942    0.0000 C   0  0  0  0  0  0  0  0  0  0  0  0
    7.1010    7.7942    0.0000 C   0  0  0  0  0  0  0  0  0  0  0  0
    6.3510    6.4952    0.0000 C   0  0  0  0  0  0  0  0  0  0  0  0
    1.7190   -1.2140    0.0000 C   0  0  0  0  0  0  0  0  0  0  0  0
    2.1822   -2.6407    0.0000 O   0  0  0  0  0  0  0  0  0  0  0  0
    0.2930   -0.7500    0.0000 C   0  0  0  0  0  0  0  0  0  0  0  0
   -1.0070   -1.5000    0.0000 C   0  0  0  0  0  0  0  0  0  0  0  0
   -2.3060   -0.7500    0.0000 C   0  0  0  0  0  0  0  0  0  0  0  0
   -3.6050   -1.5000    0.0000 O   0  0  0  0  0  0  0  0  0  0  0  0
   -4.9041   -0.7500    0.0000 C   0  0  0  0  0  0  0  0  0  0  0  0
  1  2  1  0  0  0  0
  2  3  1  0  0  0  0
  3  4  2  0  0  0  0
  4  5  1  0  0  0  0
  5  6  1  0  0  0  0
  6  7  1  0  0  0  0
  7  8  1  0  0  0  0
  8  9  1  0  0  0  0
  9 10  1  0  0  0  0
 10 11  1  0  0  0  0
 11 12  1  0  0  0  0
 12 13  1  0  0  0  0
 13 14  1  0  0  0  0
  9 14  1  0  0  0  0
 12 15  1  0  0  0  0
 15 16  2  0  0  0  0
 16 17  1  0  0  0  0
 17 18  2  0  0  0  0
 18 19  1  0  0  0  0
 19 20  2  0  0  0  0
 15 20  1  0  0  0  0
  7 21  1  0  0  0  0
 21 22  2  0  0  0  0
 21 23  1  0  0  0  0
  5 23  2  0  0  0  0
 23 24  1  0  0  0  0
 24 25  2  0  0  0  0
  3 25  1  0  0  0  0
 25 26  1  0  0  0  0
 26 27  1  0  0  0  0
M  END
> <chemblId>
CHEMBL1083982

> <bioactivity__type>
IC50

> <units>
nM

> <value>
5.7

$$$$

  CDK     11271514522D 0   0.00000     0.00000     0

 35 39  0  0  0  0              1 V2000 
   -3.8971   12.7500    0.0000 O   0  0  0  0  0  0  0  0  0  0  0  0
   -5.1962   12.0000    0.0000 C   0  0  0  0  0  0  0  0  0  0  0  0
   -6.4952   12.7500    0.0000 C   0  0  0  0  0  0  0  0  0  0  0  0
   -6.4952   14.2500    0.0000 C   0  0  0  0  0  0  0  0  0  0  0  0
   -7.7942   15.0000    0.0000 C   0  0  0  0  0  0  0  0  0  0  0  0
   -7.9510   16.4918    0.0000 C   0  0  0  0  0  0  0  0  0  0  0  0
   -9.4182   16.8036    0.0000 N   0  0  0  0  0  0  0  0  0  0  0  0
  -10.1682   15.5046    0.0000 C   0  0  0  0  0  0  0  0  0  0  0  0
  -11.6355   15.1927    0.0000 C   0  0  0  0  0  0  0  0  0  0  0  0
  -12.0990   13.7662    0.0000 C   0  0  0  0  0  0  0  0  0  0  0  0
  -11.0953   12.6514    0.0000 C   0  0  0  0  0  0  0  0  0  0  0  0
   -9.6281   12.9633    0.0000 C   0  0  0  0  0  0  0  0  0  0  0  0
   -9.1645   14.3899    0.0000 C   0  0  0  0  0  0  0  0  0  0  0  0
   -5.1962   10.5000    0.0000 N   0  0  0  0  0  0  0  0  0  0  0  0
   -3.8971    9.7500    0.0000 C   0  0  0  0  0  0  0  0  0  0  0  0
   -3.8971    8.2500    0.0000 C   0  0  0  0  0  0  0  0  0  0  0  0
   -2.5981    7.5000    0.0000 C   0  0  0  0  0  0  0  0  0  0  0  0
   -2.5981    6.0000    0.0000 C   0  0  0  0  0  0  0  0  0  0  0  0
   -1.2990    5.2500    0.0000 C   0  0  0  0  0  0  0  0  0  0  0  0
   -1.2990    3.7500    0.0000 C   0  0  0  0  0  0  0  0  0  0  0  0
    0.0000    3.0000    0.0000 N   0  0  0  0  0  0  0  0  0  0  0  0
    0.0000    1.5000    0.0000 C   0  0  0  0  0  0  0  0  0  0  0  0
    1.2990    0.7500    0.0000 C   0  0  0  0  0  0  0  0  0  0  0  0
    2.5980    1.5000    0.0000 C   0  0  0  0  0  0  0  0  0  0  0  0
    3.8970    0.7500    0.0000 C   0  0  0  0  0  0  0  0  0  0  0  0
    3.8970   -0.7500    0.0000 C   0  0  0  0  0  0  0  0  0  0  0  0
    2.5980   -1.5000    0.0000 C   0  0  0  0  0  0  0  0  0  0  0  0
    1.2990   -0.7500    0.0000 C   0  0  0  0  0  0  0  0  0  0  0  0
    0.0000   -1.5000    0.0000 N   0  0  0  0  0  0  0  0  0  0  0  0
   -1.2990   -0.7500    0.0000 C   0  0  0  0  0  0  0  0  0  0  0  0
   -2.5980   -1.5000    0.0000 C   0  0  0  0  0  0  0  0  0  0  0  0
   -3.8970   -0.7500    0.0000 C   0  0  0  0  0  0  0  0  0  0  0  0
   -3.8970    0.7500    0.0000 C   0  0  0  0  0  0  0  0  0  0  0  0
   -2.5980    1.5000    0.0000 C   0  0  0  0  0  0  0  0  0  0  0  0
   -1.2990    0.7500    0.0000 C   0  0  0  0  0  0  0  0  0  0  0  0
  1  2  2  0  0  0  0
  2  3  1  0  0  0  0
  3  4  1  0  0  0  0
  4  5  1  0  0  0  0
  5  6  2  0  0  0  0
  6  7  1  0  0  0  0
  7  8  1  0  0  0  0
  8  9  2  0  0  0  0
  9 10  1  0  0  0  0
 10 11  2  0  0  0  0
 11 12  1  0  0  0  0
 12 13  2  0  0  0  0
  5 13  1  0  0  0  0
  8 13  1  0  0  0  0
  2 14  1  0  0  0  0
 14 15  1  0  0  0  0
 15 16  1  0  0  0  0
 16 17  1  0  0  0  0
 17 18  1  0  0  0  0
 18 19  1  0  0  0  0
 19 20  1  0  0  0  0
 20 21  1  0  0  0  0
 21 22  1  0  0  0  0
 22 23  2  0  0  0  0
 23 24  1  0  0  0  0
 24 25  1  0  0  0  0
 25 26  1  0  0  0  0
 26 27  1  0  0  0  0
 27 28  1  0  0  0  0
 23 28  1  0  0  0  0
 28 29  2  0  0  0  0
 29 30  1  0  0  0  0
 30 31  2  0  0  0  0
 31 32  1  0  0  0  0
 32 33  2  0  0  0  0
 33 34  1  0  0  0  0
 34 35  2  0  0  0  0
 22 35  1  0  0  0  0
 30 35  1  0  0  0  0
M  END
> <chemblId>
CHEMBL1083983

> <bioactivity__type>
IC50

> <units>
nM

> <value>
0.02

$$$$

  CDK     11271514522D 0   0.00000     0.00000     0

 36 40  0  0  0  0              1 V2000 
   -7.7942   12.0000    0.0000 O   0  0  0  0  0  0  0  0  0  0  0  0
   -6.4952   12.7500    0.0000 C   0  0  0  0  0  0  0  0  0  0  0  0
   -6.4952   14.2500    0.0000 C   0  0  0  0  0  0  0  0  0  0  0  0
   -7.7942   15.0000    0.0000 C   0  0  0  0  0  0  0  0  0  0  0  0
   -7.7942   16.5000    0.0000 C   0  0  0  0  0  0  0  0  0  0  0  0
   -6.5807   17.3817    0.0000 C   0  0  0  0  0  0  0  0  0  0  0  0
   -7.0442   18.8083    0.0000 N   0  0  0  0  0  0  0  0  0  0  0  0
   -8.5442   18.8083    0.0000 C   0  0  0  0  0  0  0  0  0  0  0  0
   -9.5479   19.9230    0.0000 C   0  0  0  0  0  0  0  0  0  0  0  0
  -11.0151   19.6111    0.0000 C   0  0  0  0  0  0  0  0  0  0  0  0
  -11.4787   18.1845    0.0000 C   0  0  0  0  0  0  0  0  0  0  0  0
  -10.4750   17.0698    0.0000 C   0  0  0  0  0  0  0  0  0  0  0  0
   -9.0078   17.3817    0.0000 C   0  0  0  0  0  0  0  0  0  0  0  0
   -5.1962   12.0000    0.0000 N   0  0  0  0  0  0  0  0  0  0  0  0
   -5.1962   10.5000    0.0000 C   0  0  0  0  0  0  0  0  0  0  0  0
   -3.8971    9.7500    0.0000 C   0  0  0  0  0  0  0  0  0  0  0  0
   -3.8971    8.2500    0.0000 C   0  0  0  0  0  0  0  0  0  0  0  0
   -2.5981    7.5000    0.0000 C   0  0  0  0  0  0  0  0  0  0  0  0
   -2.5981    6.0000    0.0000 C   0  0  0  0  0  0  0  0  0  0  0  0
   -1.2990    5.2500    0.0000 C   0  0  0  0  0  0  0  0  0  0  0  0
   -1.2990    3.7500    0.0000 C   0  0  0  0  0  0  0  0  0  0  0  0
    0.0000    3.0000    0.0000 N   0  0  0  0  0  0  0  0  0  0  0  0
    0.0000    1.5000    0.0000 C   0  0  0  0  0  0  0  0  0  0  0  0
    1.2990    0.7500    0.0000 C   0  0  0  0  0  0  0  0  0  0  0  0
    2.5980    1.5000    0.0000 C   0  0  0  0  0  0  0  0  0  0  0  0
    3.8970    0.7500    0.0000 C   0  0  0  0  0  0  0  0  0  0  0  0
    3.8970   -0.7500    0.0000 C   0  0  0  0  0  0  0  0  0  0  0  0
    2.5980   -1.5000    0.0000 C   0  0  0  0  0  0  0  0  0  0  0  0
    1.2990   -0.7500    0.0000 C   0  0  0  0  0  0  0  0  0  0  0  0
    0.0000   -1.5000    0.0000 N   0  0  0  0  0  0  0  0  0  0  0  0
   -1.2990   -0.7500    0.0000 C   0  0  0  0  0  0  0  0  0  0  0  0
   -2.5980   -1.5000    0.0000 C   0  0  0  0  0  0  0  0  0  0  0  0
   -3.8970   -0.7500    0.0000 C   0  0  0  0  0  0  0  0  0  0  0  0
   -3.8970    0.7500    0.0000 C   0  0  0  0  0  0  0  0  0  0  0  0
   -2.5980    1.5000    0.0000 C   0  0  0  0  0  0  0  0  0  0  0  0
   -1.2990    0.7500    0.0000 C   0  0  0  0  0  0  0  0  0  0  0  0
  1  2  2  0  0  0  0
  2  3  1  0  0  0  0
  3  4  1  0  0  0  0
  4  5  1  0  0  0  0
  5  6  2  0  0  0  0
  6  7  1  0  0  0  0
  7  8  1  0  0  0  0
  8  9  2  0  0  0  0
  9 10  1  0  0  0  0
 10 11  2  0  0  0  0
 11 12  1  0  0  0  0
 12 13  2  0  0  0  0
  5 13  1  0  0  0  0
  8 13  1  0  0  0  0
  2 14  1  0  0  0  0
 14 15  1  0  0  0  0
 15 16  1  0  0  0  0
 16 17  1  0  0  0  0
 17 18  1  0  0  0  0
 18 19  1  0  0  0  0
 19 20  1  0  0  0  0
 20 21  1  0  0  0  0
 21 22  1  0  0  0  0
 22 23  1  0  0  0  0
 23 24  2  0  0  0  0
 24 25  1  0  0  0  0
 25 26  1  0  0  0  0
 26 27  1  0  0  0  0
 27 28  1  0  0  0  0
 28 29  1  0  0  0  0
 24 29  1  0  0  0  0
 29 30  2  0  0  0  0
 30 31  1  0  0  0  0
 31 32  2  0  0  0  0
 32 33  1  0  0  0  0
 33 34  2  0  0  0  0
 34 35  1  0  0  0  0
 35 36  2  0  0  0  0
 23 36  1  0  0  0  0
 31 36  1  0  0  0  0
M  END
> <chemblId>
CHEMBL1083984

> <bioactivity__type>
IC50

> <units>
nM

> <value>
0.06

$$$$

  CDK     11271514522D 0   0.00000     0.00000     0

 38 41  0  0  0  0              1 V2000 
   27.2797    0.7499    0.0000 C   0  0  0  0  0  0  0  0  0  0  0  0
   25.9807    1.4999    0.0000 C   0  0  0  0  0  0  0  0  0  0  0  0
   24.6816    0.7499    0.0000 C   0  0  0  0  0  0  0  0  0  0  0  0
   23.3826    1.4999    0.0000 C   0  0  0  0  0  0  0  0  0  0  0  0
   22.0835    0.7499    0.0000 C   0  0  0  0  0  0  0  0  0  0  0  0
   20.7845    1.4999    0.0000 C   0  0  0  0  0  0  0  0  0  0  0  0
   19.4855    0.7499    0.0000 N   0  0  0  0  0  0  0  0  0  0  0  0
   18.1864    1.4999    0.0000 C   0  0  0  0  0  0  0  0  0  0  0  0
   18.1864    2.9999    0.0000 O   0  0  0  0  0  0  0  0  0  0  0  0
   16.8874    0.7499    0.0000 O   0  0  0  0  0  0  0  0  0  0  0  0
   15.5883    1.4999    0.0000 C   0  0  0  0  0  0  0  0  0  0  0  0
   15.5884    2.9999    0.0000 C   0  0  0  0  0  0  0  0  0  0  0  0
   14.2893    3.7499    0.0000 C   0  0  0  0  0  0  0  0  0  0  0  0
   12.9903    2.9999    0.0000 C   0  0  0  0  0  0  0  0  0  0  0  0
   12.9903    1.4999    0.0000 C   0  0  0  0  0  0  0  0  0  0  0  0
   11.6912    0.7500    0.0000 C   0  0  0  0  0  0  0  0  0  0  0  0
   10.3922    1.5000    0.0000 N   0  0  0  0  0  0  0  0  0  0  0  0
   10.3922    3.0000    0.0000 C   0  0  0  0  0  0  0  0  0  0  0  0
    9.0932    0.7500    0.0000 C   0  0  0  0  0  0  0  0  0  0  0  0
    7.7941    1.5000    0.0000 C   0  0  0  0  0  0  0  0  0  0  0  0
    6.4951    0.7500    0.0000 C   0  0  0  0  0  0  0  0  0  0  0  0
    5.1960    1.5000    0.0000 O   0  0  0  0  0  0  0  0  0  0  0  0
    3.8970    0.7500    0.0000 C   0  0  0  0  0  0  0  0  0  0  0  0
    3.8970   -0.7500    0.0000 C   0  0  0  0  0  0  0  0  0  0  0  0
    2.5980   -1.5000    0.0000 C   0  0  0  0  0  0  0  0  0  0  0  0
    1.2990   -0.7500    0.0000 C   0  0  0  0  0  0  0  0  0  0  0  0
   -0.0000   -1.5000    0.0000 C   0  0  0  0  0  0  0  0  0  0  0  0
   -0.0000   -3.0000    0.0000 O   0  0  0  0  0  0  0  0  0  0  0  0
   -1.2990   -0.7500    0.0000 C   0  0  0  0  0  0  0  0  0  0  0  0
   -2.5980   -1.5000    0.0000 C   0  0  0  0  0  0  0  0  0  0  0  0
   -3.8970   -0.7500    0.0000 C   0  0  0  0  0  0  0  0  0  0  0  0
   -3.8970    0.7500    0.0000 C   0  0  0  0  0  0  0  0  0  0  0  0
   -2.5980    1.5000    0.0000 N   0  0  0  0  0  0  0  0  0  0  0  0
   -1.2990    0.7500    0.0000 C   0  0  0  0  0  0  0  0  0  0  0  0
   -0.0000    1.5000    0.0000 O   0  0  0  0  0  0  0  0  0  0  0  0
    1.2990    0.7500    0.0000 C   0  0  0  0  0  0  0  0  0  0  0  0
    2.5980    1.5000    0.0000 C   0  0  0  0  0  0  0  0  0  0  0  0
   14.2893    0.7499    0.0000 C   0  0  0  0  0  0  0  0  0  0  0  0
  1  2  1  0  0  0  0
  2  3  1  0  0  0  0
  3  4  1  0  0  0  0
  4  5  1  0  0  0  0
  5  6  1  0  0  0  0
  6  7  1  0  0  0  0
  7  8  1  0  0  0  0
  8  9  2  0  0  0  0
  8 10  1  0  0  0  0
 10 11  1  0  0  0  0
 11 12  2  0  0  0  0
 12 13  1  0  0  0  0
 13 14  2  0  0  0  0
 14 15  1  0  0  0  0
 15 16  1  0  0  0  0
 16 17  1  0  0  0  0
 17 18  1  0  0  0  0
 17 19  1  0  0  0  0
 19 20  1  0  0  0  0
 20 21  1  0  0  0  0
 21 22  1  0  0  0  0
 22 23  1  0  0  0  0
 23 24  2  0  0  0  0
 24 25  1  0  0  0  0
 25 26  2  0  0  0  0
 26 27  1  0  0  0  0
 27 28  2  0  0  0  0
 27 29  1  0  0  0  0
 29 30  2  0  0  0  0
 30 31  1  0  0  0  0
 31 32  2  0  0  0  0
 32 33  1  0  0  0  0
 33 34  2  0  0  0  0
 29 34  1  0  0  0  0
 34 35  1  0  0  0  0
 35 36  1  0  0  0  0
 26 36  1  0  0  0  0
 36 37  2  0  0  0  0
 23 37  1  0  0  0  0
 15 38  2  0  0  0  0
 11 38  1  0  0  0  0
M  END
> <chemblId>
CHEMBL1084090

> <bioactivity__type>
IC50

> <units>
nM

> <value>
42.0

$$$$

  CDK     11271514522D 0   0.00000     0.00000     0

 32 34  0  0  0  0              1 V2000 
  -16.8875   11.9999    0.0000 C   0  0  0  0  0  0  0  0  0  0  0  0
  -16.8875   10.4999    0.0000 C   0  0  0  0  0  0  0  0  0  0  0  0
  -15.5884    9.7499    0.0000 C   0  0  0  0  0  0  0  0  0  0  0  0
  -15.5884    8.2499    0.0000 C   0  0  0  0  0  0  0  0  0  0  0  0
  -14.2894    7.4999    0.0000 N   0  0  0  0  0  0  0  0  0  0  0  0
  -14.2894    5.9999    0.0000 C   0  0  0  0  0  0  0  0  0  0  0  0
  -15.5884    5.2499    0.0000 O   0  0  0  0  0  0  0  0  0  0  0  0
  -12.9903    5.2499    0.0000 O   0  0  0  0  0  0  0  0  0  0  0  0
  -12.9903    3.7499    0.0000 C   0  0  0  0  0  0  0  0  0  0  0  0
  -14.2894    2.9999    0.0000 C   0  0  0  0  0  0  0  0  0  0  0  0
  -14.2893    1.4999    0.0000 C   0  0  0  0  0  0  0  0  0  0  0  0
  -12.9903    0.7499    0.0000 C   0  0  0  0  0  0  0  0  0  0  0  0
  -11.6913    1.4999    0.0000 C   0  0  0  0  0  0  0  0  0  0  0  0
  -10.3922    0.7500    0.0000 C   0  0  0  0  0  0  0  0  0  0  0  0
   -9.0932    1.5000    0.0000 N   0  0  0  0  0  0  0  0  0  0  0  0
   -9.0932    3.0000    0.0000 C   0  0  0  0  0  0  0  0  0  0  0  0
   -7.7942    0.7500    0.0000 C   0  0  0  0  0  0  0  0  0  0  0  0
   -6.4951    1.5000    0.0000 C   0  0  0  0  0  0  0  0  0  0  0  0
   -5.1961    0.7500    0.0000 C   0  0  0  0  0  0  0  0  0  0  0  0
   -3.8970    1.5000    0.0000 O   0  0  0  0  0  0  0  0  0  0  0  0
   -2.5980    0.7500    0.0000 C   0  0  0  0  0  0  0  0  0  0  0  0
   -2.5980   -0.7500    0.0000 C   0  0  0  0  0  0  0  0  0  0  0  0
   -1.2990   -1.5000    0.0000 C   0  0  0  0  0  0  0  0  0  0  0  0
    0.0000   -0.7500    0.0000 C   0  0  0  0  0  0  0  0  0  0  0  0
    1.2990   -1.5000    0.0000 C   0  0  0  0  0  0  0  0  0  0  0  0
    1.2990   -3.0000    0.0000 O   0  0  0  0  0  0  0  0  0  0  0  0
    2.5980   -0.7500    0.0000 C   0  0  0  0  0  0  0  0  0  0  0  0
    2.5980    0.7500    0.0000 C   0  0  0  0  0  0  0  0  0  0  0  0
    1.2990    1.5000    0.0000 O   0  0  0  0  0  0  0  0  0  0  0  0
    0.0000    0.7500    0.0000 C   0  0  0  0  0  0  0  0  0  0  0  0
   -1.2990    1.5000    0.0000 C   0  0  0  0  0  0  0  0  0  0  0  0
  -11.6913    2.9999    0.0000 C   0  0  0  0  0  0  0  0  0  0  0  0
  1  2  1  0  0  0  0
  2  3  1  0  0  0  0
  3  4  1  0  0  0  0
  4  5  1  0  0  0  0
  5  6  1  0  0  0  0
  6  7  2  0  0  0  0
  6  8  1  0  0  0  0
  8  9  1  0  0  0  0
  9 10  2  0  0  0  0
 10 11  1  0  0  0  0
 11 12  2  0  0  0  0
 12 13  1  0  0  0  0
 13 14  1  0  0  0  0
 14 15  1  0  0  0  0
 15 16  1  0  0  0  0
 15 17  1  0  0  0  0
 17 18  1  0  0  0  0
 18 19  1  0  0  0  0
 19 20  1  0  0  0  0
 20 21  1  0  0  0  0
 21 22  2  0  0  0  0
 22 23  1  0  0  0  0
 23 24  2  0  0  0  0
 24 25  1  0  0  0  0
 25 26  2  0  0  0  0
 25 27  1  0  0  0  0
 27 28  2  0  0  0  0
 28 29  1  0  0  0  0
 29 30  1  0  0  0  0
 24 30  1  0  0  0  0
 30 31  2  0  0  0  0
 21 31  1  0  0  0  0
 13 32  2  0  0  0  0
  9 32  1  0  0  0  0
M  END
> <chemblId>
CHEMBL1084091

> <bioactivity__type>
IC50

> <units>
nM

> <value>
250.0

$$$$

  CDK     11271514522D 0   0.00000     0.00000     0

 26 28  0  0  0  0              1 V2000 
   -7.7942   15.0000    0.0000 N   0  0  0  0  0  0  0  0  0  0  0  0
   -6.4952   14.2500    0.0000 C   0  0  0  0  0  0  0  0  0  0  0  0
   -6.4952   12.7500    0.0000 C   0  0  0  0  0  0  0  0  0  0  0  0
   -5.1962   12.0000    0.0000 C   0  0  0  0  0  0  0  0  0  0  0  0
   -5.1962   10.5000    0.0000 C   0  0  0  0  0  0  0  0  0  0  0  0
   -3.8971    9.7500    0.0000 C   0  0  0  0  0  0  0  0  0  0  0  0
   -3.8971    8.2500    0.0000 C   0  0  0  0  0  0  0  0  0  0  0  0
   -2.5981    7.5000    0.0000 C   0  0  0  0  0  0  0  0  0  0  0  0
   -2.5981    6.0000    0.0000 C   0  0  0  0  0  0  0  0  0  0  0  0
   -1.2990    5.2500    0.0000 C   0  0  0  0  0  0  0  0  0  0  0  0
   -1.2990    3.7500    0.0000 C   0  0  0  0  0  0  0  0  0  0  0  0
    0.0000    3.0000    0.0000 N   0  0  0  0  0  0  0  0  0  0  0  0
    0.0000    1.5000    0.0000 C   0  0  0  0  0  0  0  0  0  0  0  0
    1.2990    0.7500    0.0000 C   0  0  0  0  0  0  0  0  0  0  0  0
    2.5980    1.5000    0.0000 C   0  0  0  0  0  0  0  0  0  0  0  0
    3.8970    0.7500    0.0000 C   0  0  0  0  0  0  0  0  0  0  0  0
    3.8970   -0.7500    0.0000 C   0  0  0  0  0  0  0  0  0  0  0  0
    2.5980   -1.5000    0.0000 C   0  0  0  0  0  0  0  0  0  0  0  0
    1.2990   -0.7500    0.0000 C   0  0  0  0  0  0  0  0  0  0  0  0
    0.0000   -1.5000    0.0000 N   0  0  0  0  0  0  0  0  0  0  0  0
   -1.2990   -0.7500    0.0000 C   0  0  0  0  0  0  0  0  0  0  0  0
   -2.5980   -1.5000    0.0000 C   0  0  0  0  0  0  0  0  0  0  0  0
   -3.8970   -0.7500    0.0000 C   0  0  0  0  0  0  0  0  0  0  0  0
   -3.8970    0.7500    0.0000 C   0  0  0  0  0  0  0  0  0  0  0  0
   -2.5980    1.5000    0.0000 C   0  0  0  0  0  0  0  0  0  0  0  0
   -1.2990    0.7500    0.0000 C   0  0  0  0  0  0  0  0  0  0  0  0
  1  2  1  0  0  0  0
  2  3  1  0  0  0  0
  3  4  1  0  0  0  0
  4  5  1  0  0  0  0
  5  6  1  0  0  0  0
  6  7  1  0  0  0  0
  7  8  1  0  0  0  0
  8  9  1  0  0  0  0
  9 10  1  0  0  0  0
 10 11  1  0  0  0  0
 11 12  1  0  0  0  0
 12 13  1  0  0  0  0
 13 14  2  0  0  0  0
 14 15  1  0  0  0  0
 15 16  1  0  0  0  0
 16 17  1  0  0  0  0
 17 18  1  0  0  0  0
 18 19  1  0  0  0  0
 14 19  1  0  0  0  0
 19 20  2  0  0  0  0
 20 21  1  0  0  0  0
 21 22  2  0  0  0  0
 22 23  1  0  0  0  0
 23 24  2  0  0  0  0
 24 25  1  0  0  0  0
 25 26  2  0  0  0  0
 13 26  1  0  0  0  0
 21 26  1  0  0  0  0
M  END
> <chemblId>
CHEMBL1084092

> <bioactivity__type>
IC50

> <units>
nM

> <value>
147.0

$$$$

  CDK     11271514522D 0   0.00000     0.00000     0

 28 30  0  0  0  0              1 V2000 
   -9.0933   17.2500    0.0000 N   0  0  0  0  0  0  0  0  0  0  0  0
   -7.7942   16.5000    0.0000 C   0  0  0  0  0  0  0  0  0  0  0  0
   -7.7942   15.0000    0.0000 C   0  0  0  0  0  0  0  0  0  0  0  0
   -6.4952   14.2500    0.0000 C   0  0  0  0  0  0  0  0  0  0  0  0
   -6.4952   12.7500    0.0000 C   0  0  0  0  0  0  0  0  0  0  0  0
   -5.1962   12.0000    0.0000 C   0  0  0  0  0  0  0  0  0  0  0  0
   -5.1962   10.5000    0.0000 C   0  0  0  0  0  0  0  0  0  0  0  0
   -3.8971    9.7500    0.0000 C   0  0  0  0  0  0  0  0  0  0  0  0
   -3.8971    8.2500    0.0000 C   0  0  0  0  0  0  0  0  0  0  0  0
   -2.5981    7.5000    0.0000 C   0  0  0  0  0  0  0  0  0  0  0  0
   -2.5981    6.0000    0.0000 C   0  0  0  0  0  0  0  0  0  0  0  0
   -1.2990    5.2500    0.0000 C   0  0  0  0  0  0  0  0  0  0  0  0
   -1.2990    3.7500    0.0000 C   0  0  0  0  0  0  0  0  0  0  0  0
    0.0000    3.0000    0.0000 N   0  0  0  0  0  0  0  0  0  0  0  0
    0.0000    1.5000    0.0000 C   0  0  0  0  0  0  0  0  0  0  0  0
    1.2990    0.7500    0.0000 C   0  0  0  0  0  0  0  0  0  0  0  0
    2.5980    1.5000    0.0000 C   0  0  0  0  0  0  0  0  0  0  0  0
    3.8970    0.7500    0.0000 C   0  0  0  0  0  0  0  0  0  0  0  0
    3.8970   -0.7500    0.0000 C   0  0  0  0  0  0  0  0  0  0  0  0
    2.5980   -1.5000    0.0000 C   0  0  0  0  0  0  0  0  0  0  0  0
    1.2990   -0.7500    0.0000 C   0  0  0  0  0  0  0  0  0  0  0  0
    0.0000   -1.5000    0.0000 N   0  0  0  0  0  0  0  0  0  0  0  0
   -1.2990   -0.7500    0.0000 C   0  0  0  0  0  0  0  0  0  0  0  0
   -2.5980   -1.5000    0.0000 C   0  0  0  0  0  0  0  0  0  0  0  0
   -3.8970   -0.7500    0.0000 C   0  0  0  0  0  0  0  0  0  0  0  0
   -3.8970    0.7500    0.0000 C   0  0  0  0  0  0  0  0  0  0  0  0
   -2.5980    1.5000    0.0000 C   0  0  0  0  0  0  0  0  0  0  0  0
   -1.2990    0.7500    0.0000 C   0  0  0  0  0  0  0  0  0  0  0  0
  1  2  1  0  0  0  0
  2  3  1  0  0  0  0
  3  4  1  0  0  0  0
  4  5  1  0  0  0  0
  5  6  1  0  0  0  0
  6  7  1  0  0  0  0
  7  8  1  0  0  0  0
  8  9  1  0  0  0  0
  9 10  1  0  0  0  0
 10 11  1  0  0  0  0
 11 12  1  0  0  0  0
 12 13  1  0  0  0  0
 13 14  1  0  0  0  0
 14 15  1  0  0  0  0
 15 16  2  0  0  0  0
 16 17  1  0  0  0  0
 17 18  1  0  0  0  0
 18 19  1  0  0  0  0
 19 20  1  0  0  0  0
 20 21  1  0  0  0  0
 16 21  1  0  0  0  0
 21 22  2  0  0  0  0
 22 23  1  0  0  0  0
 23 24  2  0  0  0  0
 24 25  1  0  0  0  0
 25 26  2  0  0  0  0
 26 27  1  0  0  0  0
 27 28  2  0  0  0  0
 15 28  1  0  0  0  0
 23 28  1  0  0  0  0
M  END
> <chemblId>
CHEMBL1084093

> <bioactivity__type>
IC50

> <units>
nM

> <value>
180.0

$$$$

  CDK     11271514522D 0   0.00000     0.00000     0

 26 28  0  0  0  0              1 V2000 
   -6.4952   14.2500    0.0000 C   0  0  0  0  0  0  0  0  0  0  0  0
   -6.4952   12.7500    0.0000 N   0  0  0  0  0  0  0  0  0  0  0  0
   -7.7942   12.0000    0.0000 C   0  0  0  0  0  0  0  0  0  0  0  0
   -5.1962   12.0000    0.0000 C   0  0  0  0  0  0  0  0  0  0  0  0
   -5.1962   10.5000    0.0000 C   0  0  0  0  0  0  0  0  0  0  0  0
   -3.8971    9.7500    0.0000 C   0  0  0  0  0  0  0  0  0  0  0  0
   -3.8971    8.2500    0.0000 C   0  0  0  0  0  0  0  0  0  0  0  0
   -2.5981    7.5000    0.0000 C   0  0  0  0  0  0  0  0  0  0  0  0
   -2.5981    6.0000    0.0000 C   0  0  0  0  0  0  0  0  0  0  0  0
   -1.2990    5.2500    0.0000 C   0  0  0  0  0  0  0  0  0  0  0  0
   -1.2990    3.7500    0.0000 C   0  0  0  0  0  0  0  0  0  0  0  0
    0.0000    3.0000    0.0000 N   0  0  0  0  0  0  0  0  0  0  0  0
    0.0000    1.5000    0.0000 C   0  0  0  0  0  0  0  0  0  0  0  0
    1.2990    0.7500    0.0000 C   0  0  0  0  0  0  0  0  0  0  0  0
    2.5980    1.5000    0.0000 C   0  0  0  0  0  0  0  0  0  0  0  0
    3.8970    0.7500    0.0000 C   0  0  0  0  0  0  0  0  0  0  0  0
    3.8970   -0.7500    0.0000 C   0  0  0  0  0  0  0  0  0  0  0  0
    2.5980   -1.5000    0.0000 C   0  0  0  0  0  0  0  0  0  0  0  0
    1.2990   -0.7500    0.0000 C   0  0  0  0  0  0  0  0  0  0  0  0
    0.0000   -1.5000    0.0000 N   0  0  0  0  0  0  0  0  0  0  0  0
   -1.2990   -0.7500    0.0000 C   0  0  0  0  0  0  0  0  0  0  0  0
   -2.5980   -1.5000    0.0000 C   0  0  0  0  0  0  0  0  0  0  0  0
   -3.8970   -0.7500    0.0000 C   0  0  0  0  0  0  0  0  0  0  0  0
   -3.8970    0.7500    0.0000 C   0  0  0  0  0  0  0  0  0  0  0  0
   -2.5980    1.5000    0.0000 C   0  0  0  0  0  0  0  0  0  0  0  0
   -1.2990    0.7500    0.0000 C   0  0  0  0  0  0  0  0  0  0  0  0
  1  2  1  0  0  0  0
  2  3  1  0  0  0  0
  2  4  1  0  0  0  0
  4  5  1  0  0  0  0
  5  6  1  0  0  0  0
  6  7  1  0  0  0  0
  7  8  1  0  0  0  0
  8  9  1  0  0  0  0
  9 10  1  0  0  0  0
 10 11  1  0  0  0  0
 11 12  1  0  0  0  0
 12 13  1  0  0  0  0
 13 14  2  0  0  0  0
 14 15  1  0  0  0  0
 15 16  1  0  0  0  0
 16 17  1  0  0  0  0
 17 18  1  0  0  0  0
 18 19  1  0  0  0  0
 14 19  1  0  0  0  0
 19 20  2  0  0  0  0
 20 21  1  0  0  0  0
 21 22  2  0  0  0  0
 22 23  1  0  0  0  0
 23 24  2  0  0  0  0
 24 25  1  0  0  0  0
 25 26  2  0  0  0  0
 13 26  1  0  0  0  0
 21 26  1  0  0  0  0
M  END
> <chemblId>
CHEMBL1084094

> <bioactivity__type>
IC50

> <units>
nM

> <value>
47.0

$$$$

  CDK     11271514522D 0   0.00000     0.00000     0

 27 29  0  0  0  0              1 V2000 
   -7.7942   15.0000    0.0000 C   0  0  0  0  0  0  0  0  0  0  0  0
   -6.4952   14.2500    0.0000 N   0  0  0  0  0  0  0  0  0  0  0  0
   -5.1962   15.0000    0.0000 C   0  0  0  0  0  0  0  0  0  0  0  0
   -6.4952   12.7500    0.0000 C   0  0  0  0  0  0  0  0  0  0  0  0
   -5.1962   12.0000    0.0000 C   0  0  0  0  0  0  0  0  0  0  0  0
   -5.1962   10.5000    0.0000 C   0  0  0  0  0  0  0  0  0  0  0  0
   -3.8971    9.7500    0.0000 C   0  0  0  0  0  0  0  0  0  0  0  0
   -3.8971    8.2500    0.0000 C   0  0  0  0  0  0  0  0  0  0  0  0
   -2.5981    7.5000    0.0000 C   0  0  0  0  0  0  0  0  0  0  0  0
   -2.5981    6.0000    0.0000 C   0  0  0  0  0  0  0  0  0  0  0  0
   -1.2990    5.2500    0.0000 C   0  0  0  0  0  0  0  0  0  0  0  0
   -1.2990    3.7500    0.0000 C   0  0  0  0  0  0  0  0  0  0  0  0
    0.0000    3.0000    0.0000 N   0  0  0  0  0  0  0  0  0  0  0  0
    0.0000    1.5000    0.0000 C   0  0  0  0  0  0  0  0  0  0  0  0
    1.2990    0.7500    0.0000 C   0  0  0  0  0  0  0  0  0  0  0  0
    2.5980    1.5000    0.0000 C   0  0  0  0  0  0  0  0  0  0  0  0
    3.8970    0.7500    0.0000 C   0  0  0  0  0  0  0  0  0  0  0  0
    3.8970   -0.7500    0.0000 C   0  0  0  0  0  0  0  0  0  0  0  0
    2.5980   -1.5000    0.0000 C   0  0  0  0  0  0  0  0  0  0  0  0
    1.2990   -0.7500    0.0000 C   0  0  0  0  0  0  0  0  0  0  0  0
    0.0000   -1.5000    0.0000 N   0  0  0  0  0  0  0  0  0  0  0  0
   -1.2990   -0.7500    0.0000 C   0  0  0  0  0  0  0  0  0  0  0  0
   -2.5980   -1.5000    0.0000 C   0  0  0  0  0  0  0  0  0  0  0  0
   -3.8970   -0.7500    0.0000 C   0  0  0  0  0  0  0  0  0  0  0  0
   -3.8970    0.7500    0.0000 C   0  0  0  0  0  0  0  0  0  0  0  0
   -2.5980    1.5000    0.0000 C   0  0  0  0  0  0  0  0  0  0  0  0
   -1.2990    0.7500    0.0000 C   0  0  0  0  0  0  0  0  0  0  0  0
  1  2  1  0  0  0  0
  2  3  1  0  0  0  0
  2  4  1  0  0  0  0
  4  5  1  0  0  0  0
  5  6  1  0  0  0  0
  6  7  1  0  0  0  0
  7  8  1  0  0  0  0
  8  9  1  0  0  0  0
  9 10  1  0  0  0  0
 10 11  1  0  0  0  0
 11 12  1  0  0  0  0
 12 13  1  0  0  0  0
 13 14  1  0  0  0  0
 14 15  2  0  0  0  0
 15 16  1  0  0  0  0
 16 17  1  0  0  0  0
 17 18  1  0  0  0  0
 18 19  1  0  0  0  0
 19 20  1  0  0  0  0
 15 20  1  0  0  0  0
 20 21  2  0  0  0  0
 21 22  1  0  0  0  0
 22 23  2  0  0  0  0
 23 24  1  0  0  0  0
 24 25  2  0  0  0  0
 25 26  1  0  0  0  0
 26 27  2  0  0  0  0
 14 27  1  0  0  0  0
 22 27  1  0  0  0  0
M  END
> <chemblId>
CHEMBL1084095

> <bioactivity__type>
IC50

> <units>
nM

> <value>
71.0

$$$$

  CDK     11271514522D 0   0.00000     0.00000     0

 30 33  0  0  0  0              1 V2000 
   -3.8971    8.2500    0.0000 C   0  0  0  0  0  0  0  0  0  0  0  0
   -2.5981    7.5000    0.0000 C   0  0  0  0  0  0  0  0  0  0  0  0
   -2.5981    6.0000    0.0000 C   0  0  0  0  0  0  0  0  0  0  0  0
   -1.2990    5.2500    0.0000 C   0  0  0  0  0  0  0  0  0  0  0  0
   -1.2990    3.7500    0.0000 C   0  0  0  0  0  0  0  0  0  0  0  0
    0.0000    3.0000    0.0000 N   0  0  0  0  0  0  0  0  0  0  0  0
    0.0000    1.5000    0.0000 C   0  0  0  0  0  0  0  0  0  0  0  0
    1.2990    0.7500    0.0000 C   0  0  0  0  0  0  0  0  0  0  0  0
    2.5980    1.5000    0.0000 C   0  0  0  0  0  0  0  0  0  0  0  0
    3.8970    0.7500    0.0000 C   0  0  0  0  0  0  0  0  0  0  0  0
    3.8970   -0.7500    0.0000 C   0  0  0  0  0  0  0  0  0  0  0  0
    2.5980   -1.5000    0.0000 C   0  0  0  0  0  0  0  0  0  0  0  0
    1.2990   -0.7500    0.0000 C   0  0  0  0  0  0  0  0  0  0  0  0
    0.0000   -1.5000    0.0000 N   0  0  0  0  0  0  0  0  0  0  0  0
   -1.2990   -0.7500    0.0000 C   0  0  0  0  0  0  0  0  0  0  0  0
   -2.5980   -1.5000    0.0000 C   0  0  0  0  0  0  0  0  0  0  0  0
   -3.8970   -0.7500    0.0000 C   0  0  0  0  0  0  0  0  0  0  0  0
   -3.8970    0.7500    0.0000 C   0  0  0  0  0  0  0  0  0  0  0  0
   -2.5980    1.5000    0.0000 C   0  0  0  0  0  0  0  0  0  0  0  0
   -1.2990    0.7500    0.0000 C   0  0  0  0  0  0  0  0  0  0  0  0
   -3.8971    9.7500    0.0000 C   0  0  0  0  0  0  0  0  0  0  0  0
   -5.1962   10.5000    0.0000 C   0  0  0  0  0  0  0  0  0  0  0  0
   -5.1962   12.0000    0.0000 C   0  0  0  0  0  0  0  0  0  0  0  0
   -6.4952   12.7500    0.0000 N   0  0  0  0  0  0  0  0  0  0  0  0
   -6.4952   14.2500    0.0000 C   0  0  0  0  0  0  0  0  0  0  0  0
   -5.1962   15.0000    0.0000 C   0  0  0  0  0  0  0  0  0  0  0  0
   -5.1962   16.5000    0.0000 C   0  0  0  0  0  0  0  0  0  0  0  0
   -6.4952   17.2500    0.0000 N   0  0  0  0  0  0  0  0  0  0  0  0
   -7.7942   16.5000    0.0000 C   0  0  0  0  0  0  0  0  0  0  0  0
   -7.7942   15.0000    0.0000 C   0  0  0  0  0  0  0  0  0  0  0  0
  1  2  1  0  0  0  0
  2  3  1  0  0  0  0
  3  4  1  0  0  0  0
  4  5  1  0  0  0  0
  5  6  1  0  0  0  0
  6  7  1  0  0  0  0
  7  8  2  0  0  0  0
  8  9  1  0  0  0  0
  9 10  1  0  0  0  0
 10 11  1  0  0  0  0
 11 12  1  0  0  0  0
 12 13  1  0  0  0  0
  8 13  1  0  0  0  0
 13 14  2  0  0  0  0
 14 15  1  0  0  0  0
 15 16  2  0  0  0  0
 16 17  1  0  0  0  0
 17 18  2  0  0  0  0
 18 19  1  0  0  0  0
 19 20  2  0  0  0  0
  7 20  1  0  0  0  0
 15 20  1  0  0  0  0
  1 21  1  0  0  0  0
 21 22  1  0  0  0  0
 22 23  1  0  0  0  0
 23 24  1  0  0  0  0
 24 25  1  0  0  0  0
 25 26  2  0  0  0  0
 26 27  1  0  0  0  0
 27 28  2  0  0  0  0
 28 29  1  0  0  0  0
 29 30  2  0  0  0  0
 25 30  1  0  0  0  0
M  END
> <chemblId>
CHEMBL1084096

> <bioactivity__type>
IC50

> <units>
nM

> <value>
13.6

$$$$

  CDK     11271514522D 0   0.00000     0.00000     0

 22 25  0  0  0  0              1 V2000 
   -5.1960    1.5000    0.0000 C   0  0  0  0  0  0  0  0  0  0  0  0
   -3.8970    0.7500    0.0000 C   0  0  0  0  0  0  0  0  0  0  0  0
   -3.8970   -0.7500    0.0000 C   0  0  0  0  0  0  0  0  0  0  0  0
   -2.5980   -1.5000    0.0000 C   0  0  0  0  0  0  0  0  0  0  0  0
   -1.2990   -0.7500    0.0000 C   0  0  0  0  0  0  0  0  0  0  0  0
    0.0000   -1.5000    0.0000 N   0  0  0  0  0  0  0  0  0  0  0  0
    1.2990   -0.7500    0.0000 C   0  0  0  0  0  0  0  0  0  0  0  0
    2.5980   -1.5000    0.0000 C   0  0  0  0  0  0  0  0  0  0  0  0
    3.8970   -0.7500    0.0000 C   0  0  0  0  0  0  0  0  0  0  0  0
    3.8970    0.7500    0.0000 C   0  0  0  0  0  0  0  0  0  0  0  0
    2.5980    1.5000    0.0000 C   0  0  0  0  0  0  0  0  0  0  0  0
    1.2990    0.7500    0.0000 C   0  0  0  0  0  0  0  0  0  0  0  0
    0.0000    1.5000    0.0000 C   0  0  0  0  0  0  0  0  0  0  0  0
    0.0000    3.0000    0.0000 N   0  0  0  0  0  0  0  0  0  0  0  0
    1.2990    3.7500    0.0000 C   0  0  0  0  0  0  0  0  0  0  0  0
    2.5981    3.0000    0.0000 C   0  0  0  0  0  0  0  0  0  0  0  0
    3.8971    3.7500    0.0000 C   0  0  0  0  0  0  0  0  0  0  0  0
    3.8971    5.2500    0.0000 C   0  0  0  0  0  0  0  0  0  0  0  0
    2.5981    6.0000    0.0000 C   0  0  0  0  0  0  0  0  0  0  0  0
    1.2990    5.2500    0.0000 C   0  0  0  0  0  0  0  0  0  0  0  0
   -1.2990    0.7500    0.0000 C   0  0  0  0  0  0  0  0  0  0  0  0
   -2.5980    1.5000    0.0000 C   0  0  0  0  0  0  0  0  0  0  0  0
  1  2  1  0  0  0  0
  2  3  2  0  0  0  0
  3  4  1  0  0  0  0
  4  5  2  0  0  0  0
  5  6  1  0  0  0  0
  6  7  2  0  0  0  0
  7  8  1  0  0  0  0
  8  9  1  0  0  0  0
  9 10  1  0  0  0  0
 10 11  1  0  0  0  0
 11 12  1  0  0  0  0
  7 12  1  0  0  0  0
 12 13  2  0  0  0  0
 13 14  1  0  0  0  0
 14 15  1  0  0  0  0
 15 16  2  0  0  0  0
 16 17  1  0  0  0  0
 17 18  2  0  0  0  0
 18 19  1  0  0  0  0
 19 20  2  0  0  0  0
 15 20  1  0  0  0  0
 13 21  1  0  0  0  0
  5 21  1  0  0  0  0
 21 22  2  0  0  0  0
  2 22  1  0  0  0  0
M  END
> <chemblId>
CHEMBL1084155

> <bioactivity__type>
IC50

> <units>
nM

> <value>
3700.0

$$$$
 stripped
BRStripMol11271514522D 0   0.00000     0.00000     0
This file has been stripped
 26 28  0  0  0  0              1 V2000 
   11.6010   -2.5981    0.0000 C   0  0  0  0  0  0  0  0  0  0  0  0
   10.8510   -1.2990    0.0000 N   0  0  0  0  0  0  0  0  0  0  0  0
   11.6010   -0.0000    0.0000 C   0  0  0  0  0  0  0  0  0  0  0  0
    9.3510   -1.2990    0.0000 C   0  0  0  0  0  0  0  0  0  0  0  0
    8.6010   -2.5981    0.0000 O   0  0  0  0  0  0  0  0  0  0  0  0
    8.6010   -0.0000    0.0000 O   0  0  0  0  0  0  0  0  0  0  0  0
    7.1010   -0.0000    0.0000 C   0  0  0  0  0  0  0  0  0  0  0  0
    6.3510    1.2990    0.0000 C   0  0  0  0  0  0  0  0  0  0  0  0
    4.8510    1.2990    0.0000 C   0  0  0  0  0  0  0  0  0  0  0  0
    4.1010    0.0000    0.0000 C   0  0  0  0  0  0  0  0  0  0  0  0
    4.8510   -1.2990    0.0000 C   0  0  0  0  0  0  0  0  0  0  0  0
    6.3510   -1.2990    0.0000 C   0  0  0  0  0  0  0  0  0  0  0  0
    2.6010    0.0000    0.0000 C   0  0  0  0  0  0  0  0  0  0  0  0
    1.7190    1.2140    0.0000 C   0  0  0  0  0  0  0  0  0  0  0  0
    0.2930    0.7500    0.0000 N   0  0  0  0  0  0  0  0  0  0  0  0
   -1.0070    1.5000    0.0000 C   0  0  0  0  0  0  0  0  0  0  0  0
   -1.0072    3.0000    0.0000 N   0  0  0  0  0  0  0  0  0  0  0  0
   -2.3064    3.7498    0.0000 C   0  0  0  0  0  0  0  0  0  0  0  0
   -3.6053    2.9996    0.0000 O   0  0  0  0  0  0  0  0  0  0  0  0
   -2.3067    5.2498    0.0000 C   0  0  0  0  0  0  0  0  0  0  0  0
   -2.3060    0.7500    0.0000 C   0  0  0  0  0  0  0  0  0  0  0  0
   -2.3060   -0.7500    0.0000 C   0  0  0  0  0  0  0  0  0  0  0  0
   -1.0070   -1.5000    0.0000 C   0  0  0  0  0  0  0  0  0  0  0  0
    0.2930   -0.7500    0.0000 C   0  0  0  0  0  0  0  0  0  0  0  0
    1.7190   -1.2140    0.0000 N   0  3  0  0  0  0  0  0  0  0  0  0
    2.1822   -2.6407    0.0000 C   0  0  0  0  0  0  0  0  0  0  0  0
  1  2  1  0  0  0  0
  2  3  1  0  0  0  0
  2  4  1  0  0  0  0
  4  5  2  0  0  0  0
  4  6  1  0  0  0  0
  6  7  1  0  0  0  0
  7  8  2  0  0  0  0
  8  9  1  0  0  0  0
  9 10  2  0  0  0  0
 10 11  1  0  0  0  0
 11 12  2  0  0  0  0
  7 12  1  0  0  0  0
 10 13  1  0  0  0  0
 13 14  2  0  0  0  0
 14 15  1  0  0  0  0
 15 16  1  0  0  0  0
 16 17  1  0  0  0  0
 17 18  1  0  0  0  0
 18 19  2  0  0  0  0
 18 20  1  0  0  0  0
 16 21  2  0  0  0  0
 21 22  1  0  0  0  0
 22 23  2  0  0  0  0
 23 24  1  0  0  0  0
 15 24  1  0  0  0  0
 24 25  2  0  0  0  0
 13 25  1  0  0  0  0
 25 26  1  0  0  0  0
M  END
> <chemblId>
CHEMBL1084167

> <bioactivity__type>
IC50

> <units>
nM

> <value>
700.0

$$$$

  CDK     11271514522D 0   0.00000     0.00000     0

 23 26  0  0  0  0              1 V2000 
    1.1810    2.7270    0.0000 C   0  0  0  0  0  0  0  0  0  0  0  0
    2.4800    3.4770    0.0000 N   0  0  0  0  0  0  0  0  0  0  0  0
    2.4800    4.9770    0.0000 C   0  0  0  0  0  0  0  0  0  0  0  0
    3.7791    5.7270    0.0000 C   0  0  0  0  0  0  0  0  0  0  0  0
    3.7791    7.2270    0.0000 C   0  0  0  0  0  0  0  0  0  0  0  0
    2.4800    7.9770    0.0000 N   0  0  0  0  0  0  0  0  0  0  0  0
    1.1810    7.2270    0.0000 C   0  0  0  0  0  0  0  0  0  0  0  0
    1.1810    5.7270    0.0000 N   0  0  0  0  0  0  0  0  0  0  0  0
   -0.1180    7.9770    0.0000 N   0  0  0  0  0  0  0  0  0  0  0  0
   -0.2748    9.4688    0.0000 C   0  0  0  0  0  0  0  0  0  0  0  0
   -1.7421    9.7807    0.0000 C   0  0  0  0  0  0  0  0  0  0  0  0
   -2.4921    8.4816    0.0000 C   0  0  0  0  0  0  0  0  0  0  0  0
   -1.4884    7.3669    0.0000 C   0  0  0  0  0  0  0  0  0  0  0  0
    1.1810    1.2270    0.0000 C   0  0  0  0  0  0  0  0  0  0  0  0
    2.4800    0.4770    0.0000 C   0  0  0  0  0  0  0  0  0  0  0  0
    2.4800   -1.0230    0.0000 C   0  0  0  0  0  0  0  0  0  0  0  0
    1.1810   -1.7730    0.0000 C   0  0  0  0  0  0  0  0  0  0  0  0
   -0.1180   -1.0230    0.0000 C   0  0  0  0  0  0  0  0  0  0  0  0
   -1.4170   -1.7730    0.0000 C   0  0  0  0  0  0  0  0  0  0  0  0
   -2.7160   -1.0230    0.0000 C   0  0  0  0  0  0  0  0  0  0  0  0
   -2.7160    0.4770    0.0000 C   0  0  0  0  0  0  0  0  0  0  0  0
   -1.4170    1.2270    0.0000 C   0  0  0  0  0  0  0  0  0  0  0  0
   -0.1180    0.4770    0.0000 C   0  0  0  0  0  0  0  0  0  0  0  0
  1  2  1  0  0  0  0
  2  3  1  0  0  0  0
  3  4  2  0  0  0  0
  4  5  1  0  0  0  0
  5  6  2  0  0  0  0
  6  7  1  0  0  0  0
  7  8  2  0  0  0  0
  3  8  1  0  0  0  0
  7  9  1  0  0  0  0
  9 10  1  0  0  0  0
 10 11  1  0  0  0  0
 11 12  1  0  0  0  0
 12 13  1  0  0  0  0
  9 13  1  0  0  0  0
  1 14  1  0  0  0  0
 14 15  2  0  0  0  0
 15 16  1  0  0  0  0
 16 17  2  0  0  0  0
 17 18  1  0  0  0  0
 18 19  2  0  0  0  0
 19 20  1  0  0  0  0
 20 21  2  0  0  0  0
 21 22  1  0  0  0  0
 22 23  2  0  0  0  0
 14 23  1  0  0  0  0
 18 23  1  0  0  0  0
M  END
> <chemblId>
CHEMBL1084210

> <bioactivity__type>
IC50

> <units>
nM

> <value>
5500.0

$$$$

  CDK     11271514522D 0   0.00000     0.00000     0

 24 27  0  0  0  0              1 V2000 
    1.1810    2.7270    0.0000 C   0  0  0  0  0  0  0  0  0  0  0  0
    2.4800    3.4770    0.0000 N   0  0  0  0  0  0  0  0  0  0  0  0
    2.4800    4.9770    0.0000 C   0  0  0  0  0  0  0  0  0  0  0  0
    3.7791    5.7270    0.0000 C   0  0  0  0  0  0  0  0  0  0  0  0
    3.7791    7.2270    0.0000 C   0  0  0  0  0  0  0  0  0  0  0  0
    2.4800    7.9770    0.0000 N   0  0  0  0  0  0  0  0  0  0  0  0
    1.1810    7.2270    0.0000 C   0  0  0  0  0  0  0  0  0  0  0  0
    1.1810    5.7270    0.0000 N   0  0  0  0  0  0  0  0  0  0  0  0
   -0.1180    7.9770    0.0000 N   0  0  0  0  0  0  0  0  0  0  0  0
   -0.1180    9.4770    0.0000 C   0  0  0  0  0  0  0  0  0  0  0  0
   -1.4171   10.2270    0.0000 C   0  0  0  0  0  0  0  0  0  0  0  0
   -2.7161    9.4770    0.0000 O   0  0  0  0  0  0  0  0  0  0  0  0
   -2.7161    7.9770    0.0000 C   0  0  0  0  0  0  0  0  0  0  0  0
   -1.4171    7.2270    0.0000 C   0  0  0  0  0  0  0  0  0  0  0  0
    1.1810    1.2270    0.0000 C   0  0  0  0  0  0  0  0  0  0  0  0
    2.4800    0.4770    0.0000 C   0  0  0  0  0  0  0  0  0  0  0  0
    2.4800   -1.0230    0.0000 C   0  0  0  0  0  0  0  0  0  0  0  0
    1.1810   -1.7730    0.0000 C   0  0  0  0  0  0  0  0  0  0  0  0
   -0.1180   -1.0230    0.0000 C   0  0  0  0  0  0  0  0  0  0  0  0
   -1.4170   -1.7730    0.0000 C   0  0  0  0  0  0  0  0  0  0  0  0
   -2.7160   -1.0230    0.0000 C   0  0  0  0  0  0  0  0  0  0  0  0
   -2.7160    0.4770    0.0000 C   0  0  0  0  0  0  0  0  0  0  0  0
   -1.4170    1.2270    0.0000 C   0  0  0  0  0  0  0  0  0  0  0  0
   -0.1180    0.4770    0.0000 C   0  0  0  0  0  0  0  0  0  0  0  0
  1  2  1  0  0  0  0
  2  3  1  0  0  0  0
  3  4  2  0  0  0  0
  4  5  1  0  0  0  0
  5  6  2  0  0  0  0
  6  7  1  0  0  0  0
  7  8  2  0  0  0  0
  3  8  1  0  0  0  0
  7  9  1  0  0  0  0
  9 10  1  0  0  0  0
 10 11  1  0  0  0  0
 11 12  1  0  0  0  0
 12 13  1  0  0  0  0
 13 14  1  0  0  0  0
  9 14  1  0  0  0  0
  1 15  1  0  0  0  0
 15 16  2  0  0  0  0
 16 17  1  0  0  0  0
 17 18  2  0  0  0  0
 18 19  1  0  0  0  0
 19 20  2  0  0  0  0
 20 21  1  0  0  0  0
 21 22  2  0  0  0  0
 22 23  1  0  0  0  0
 23 24  2  0  0  0  0
 15 24  1  0  0  0  0
 19 24  1  0  0  0  0
M  END
> <chemblId>
CHEMBL1084211

> <bioactivity__type>
IC50

> <units>
nM

> <value>
14700.0

$$$$

  CDK     11271514522D 0   0.00000     0.00000     0

 24 27  0  0  0  0              1 V2000 
    1.1810    2.7270    0.0000 C   0  0  0  0  0  0  0  0  0  0  0  0
    2.4800    3.4770    0.0000 N   0  0  0  0  0  0  0  0  0  0  0  0
    2.4800    4.9770    0.0000 C   0  0  0  0  0  0  0  0  0  0  0  0
    3.7791    5.7270    0.0000 C   0  0  0  0  0  0  0  0  0  0  0  0
    3.7791    7.2270    0.0000 C   0  0  0  0  0  0  0  0  0  0  0  0
    2.4800    7.9770    0.0000 N   0  0  0  0  0  0  0  0  0  0  0  0
    1.1810    7.2270    0.0000 C   0  0  0  0  0  0  0  0  0  0  0  0
    1.1810    5.7270    0.0000 N   0  0  0  0  0  0  0  0  0  0  0  0
   -0.1180    7.9770    0.0000 N   0  0  0  0  0  0  0  0  0  0  0  0
   -0.1180    9.4770    0.0000 C   0  0  0  0  0  0  0  0  0  0  0  0
   -1.4171   10.2270    0.0000 C   0  0  0  0  0  0  0  0  0  0  0  0
   -2.7161    9.4770    0.0000 S   0  0  0  0  0  0  0  0  0  0  0  0
   -2.7161    7.9770    0.0000 C   0  0  0  0  0  0  0  0  0  0  0  0
   -1.4171    7.2270    0.0000 C   0  0  0  0  0  0  0  0  0  0  0  0
    1.1810    1.2270    0.0000 C   0  0  0  0  0  0  0  0  0  0  0  0
    2.4800    0.4770    0.0000 C   0  0  0  0  0  0  0  0  0  0  0  0
    2.4800   -1.0230    0.0000 C   0  0  0  0  0  0  0  0  0  0  0  0
    1.1810   -1.7730    0.0000 C   0  0  0  0  0  0  0  0  0  0  0  0
   -0.1180   -1.0230    0.0000 C   0  0  0  0  0  0  0  0  0  0  0  0
   -1.4170   -1.7730    0.0000 C   0  0  0  0  0  0  0  0  0  0  0  0
   -2.7160   -1.0230    0.0000 C   0  0  0  0  0  0  0  0  0  0  0  0
   -2.7160    0.4770    0.0000 C   0  0  0  0  0  0  0  0  0  0  0  0
   -1.4170    1.2270    0.0000 C   0  0  0  0  0  0  0  0  0  0  0  0
   -0.1180    0.4770    0.0000 C   0  0  0  0  0  0  0  0  0  0  0  0
  1  2  1  0  0  0  0
  2  3  1  0  0  0  0
  3  4  2  0  0  0  0
  4  5  1  0  0  0  0
  5  6  2  0  0  0  0
  6  7  1  0  0  0  0
  7  8  2  0  0  0  0
  3  8  1  0  0  0  0
  7  9  1  0  0  0  0
  9 10  1  0  0  0  0
 10 11  1  0  0  0  0
 11 12  1  0  0  0  0
 12 13  1  0  0  0  0
 13 14  1  0  0  0  0
  9 14  1  0  0  0  0
  1 15  1  0  0  0  0
 15 16  2  0  0  0  0
 16 17  1  0  0  0  0
 17 18  2  0  0  0  0
 18 19  1  0  0  0  0
 19 20  2  0  0  0  0
 20 21  1  0  0  0  0
 21 22  2  0  0  0  0
 22 23  1  0  0  0  0
 23 24  2  0  0  0  0
 15 24  1  0  0  0  0
 19 24  1  0  0  0  0
M  END
> <chemblId>
CHEMBL1084212

> <bioactivity__type>
IC50

> <units>
nM

> <value>
12800.0

$$$$

  CDK     11271514522D 0   0.00000     0.00000     0

 25 28  0  0  0  0              1 V2000 
    8.9752   10.2270    0.0000 C   0  0  0  0  0  0  0  0  0  0  0  0
    7.6762    9.4770    0.0000 N   0  0  0  0  0  0  0  0  0  0  0  0
    6.3772   10.2270    0.0000 C   0  0  0  0  0  0  0  0  0  0  0  0
    5.0781    9.4770    0.0000 C   0  0  0  0  0  0  0  0  0  0  0  0
    5.0781    7.9770    0.0000 N   0  0  0  0  0  0  0  0  0  0  0  0
    6.3772    7.2270    0.0000 C   0  0  0  0  0  0  0  0  0  0  0  0
    7.6762    7.9770    0.0000 C   0  0  0  0  0  0  0  0  0  0  0  0
    3.7791    7.2270    0.0000 C   0  0  0  0  0  0  0  0  0  0  0  0
    2.4800    7.9770    0.0000 N   0  0  0  0  0  0  0  0  0  0  0  0
    1.1810    7.2270    0.0000 C   0  0  0  0  0  0  0  0  0  0  0  0
    1.1810    5.7270    0.0000 C   0  0  0  0  0  0  0  0  0  0  0  0
    2.4800    4.9770    0.0000 C   0  0  0  0  0  0  0  0  0  0  0  0
    2.4800    3.4770    0.0000 N   0  0  0  0  0  0  0  0  0  0  0  0
    1.1810    2.7270    0.0000 C   0  0  0  0  0  0  0  0  0  0  0  0
    1.1810    1.2270    0.0000 C   0  0  0  0  0  0  0  0  0  0  0  0
    2.4800    0.4770    0.0000 C   0  0  0  0  0  0  0  0  0  0  0  0
    2.4800   -1.0230    0.0000 C   0  0  0  0  0  0  0  0  0  0  0  0
    1.1810   -1.7730    0.0000 C   0  0  0  0  0  0  0  0  0  0  0  0
   -0.1180   -1.0230    0.0000 C   0  0  0  0  0  0  0  0  0  0  0  0
   -1.4170   -1.7730    0.0000 C   0  0  0  0  0  0  0  0  0  0  0  0
   -2.7160   -1.0230    0.0000 C   0  0  0  0  0  0  0  0  0  0  0  0
   -2.7160    0.4770    0.0000 C   0  0  0  0  0  0  0  0  0  0  0  0
   -1.4170    1.2270    0.0000 C   0  0  0  0  0  0  0  0  0  0  0  0
   -0.1180    0.4770    0.0000 C   0  0  0  0  0  0  0  0  0  0  0  0
    3.7791    5.7270    0.0000 N   0  0  0  0  0  0  0  0  0  0  0  0
  1  2  1  0  0  0  0
  2  3  1  0  0  0  0
  3  4  1  0  0  0  0
  4  5  1  0  0  0  0
  5  6  1  0  0  0  0
  6  7  1  0  0  0  0
  2  7  1  0  0  0  0
  5  8  1  0  0  0  0
  8  9  2  0  0  0  0
  9 10  1  0  0  0  0
 10 11  2  0  0  0  0
 11 12  1  0  0  0  0
 12 13  1  0  0  0  0
 13 14  1  0  0  0  0
 14 15  1  0  0  0  0
 15 16  2  0  0  0  0
 16 17  1  0  0  0  0
 17 18  2  0  0  0  0
 18 19  1  0  0  0  0
 19 20  2  0  0  0  0
 20 21  1  0  0  0  0
 21 22  2  0  0  0  0
 22 23  1  0  0  0  0
 23 24  2  0  0  0  0
 15 24  1  0  0  0  0
 19 24  1  0  0  0  0
 12 25  2  0  0  0  0
  8 25  1  0  0  0  0
M  END
> <chemblId>
CHEMBL1084213

> <bioactivity__type>
IC50

> <units>
nM

> <value>
17500.0

$$$$

  CDK     11271514522D 0   0.00000     0.00000     0

 21 23  0  0  0  0              1 V2000 
    6.4952   -0.7500    0.0000 C   0  0  0  0  0  0  0  0  0  0  0  0
    5.1962   -0.0000    0.0000 O   0  0  0  0  0  0  0  0  0  0  0  0
    3.8971   -0.7500    0.0000 C   0  0  0  0  0  0  0  0  0  0  0  0
    3.8971   -2.2500    0.0000 O   0  0  0  0  0  0  0  0  0  0  0  0
    2.5981   -0.0000    0.0000 C   0  0  0  0  0  0  0  0  0  0  0  0
    1.2990   -0.7500    0.0000 C   0  0  0  0  0  0  0  0  0  0  0  0
    0.0000    0.0000    0.0000 C   0  0  0  0  0  0  0  0  0  0  0  0
   -1.2990   -0.7500    0.0000 C   0  0  0  0  0  0  0  0  0  0  0  0
   -1.2990   -2.2500    0.0000 N   0  0  0  0  0  0  0  0  0  0  0  0
   -2.5981   -0.0000    0.0000 C   0  0  0  0  0  0  0  0  0  0  0  0
   -3.7708   -0.9352    0.0000 C   0  0  0  0  0  0  0  0  0  0  0  0
   -5.2332   -0.6015    0.0000 C   0  0  0  0  0  0  0  0  0  0  0  0
   -5.8840    0.7500    0.0000 C   0  0  0  0  0  0  0  0  0  0  0  0
   -5.2332    2.1015    0.0000 C   0  0  0  0  0  0  0  0  0  0  0  0
   -3.7708    2.4352    0.0000 C   0  0  0  0  0  0  0  0  0  0  0  0
   -2.5981    1.5000    0.0000 C   0  0  0  0  0  0  0  0  0  0  0  0
   -1.2990    2.2500    0.0000 N   0  0  0  0  0  0  0  0  0  0  0  0
    0.0000    1.5000    0.0000 C   0  0  0  0  0  0  0  0  0  0  0  0
    1.2990    2.2500    0.0000 N   0  0  0  0  0  0  0  0  0  0  0  0
    2.5981    1.5000    0.0000 C   0  0  0  0  0  0  0  0  0  0  0  0
    3.8971    2.2500    0.0000 C   0  0  0  0  0  0  0  0  0  0  0  0
  1  2  1  0  0  0  0
  2  3  1  0  0  0  0
  3  4  2  0  0  0  0
  3  5  1  0  0  0  0
  5  6  1  0  0  0  0
  6  7  2  0  0  0  0
  7  8  1  0  0  0  0
  8  9  1  0  0  0  0
  8 10  2  0  0  0  0
 10 11  1  0  0  0  0
 11 12  1  0  0  0  0
 12 13  1  0  0  0  0
 13 14  1  0  0  0  0
 14 15  1  0  0  0  0
 15 16  1  0  0  0  0
 10 16  1  0  0  0  0
 16 17  2  0  0  0  0
 17 18  1  0  0  0  0
  7 18  1  0  0  0  0
 18 19  2  0  0  0  0
 19 20  1  0  0  0  0
  5 20  2  0  0  0  0
 20 21  1  0  0  0  0
M  END
> <chemblId>
CHEMBL1084250

> <bioactivity__type>
IC50

> <units>
nM

> <value>
2000.0

$$$$

  CDK     11271514522D 0   0.00000     0.00000     0

 33 37  0  0  0  0              1 V2000 
   -3.8971   -3.0000    0.0000 O   0  0  0  0  0  0  0  0  0  0  0  0
   -3.8970   -1.5000    0.0000 C   0  0  0  0  0  0  0  0  0  0  0  0
   -5.1961   -0.7500    0.0000 C   0  0  0  0  0  0  0  0  0  0  0  0
   -6.4951   -1.5000    0.0000 C   0  0  0  0  0  0  0  0  0  0  0  0
   -7.7942   -0.7500    0.0000 C   0  0  0  0  0  0  0  0  0  0  0  0
   -7.7941    0.7500    0.0000 C   0  0  0  0  0  0  0  0  0  0  0  0
   -9.0932    1.5000    0.0000 C   0  0  0  0  0  0  0  0  0  0  0  0
  -10.3922    0.7500    0.0000 N   0  0  0  0  0  0  0  0  0  0  0  0
  -11.6913    1.5001    0.0000 C   0  0  0  0  0  0  0  0  0  0  0  0
  -12.9903    0.7501    0.0000 C   0  0  0  0  0  0  0  0  0  0  0  0
  -14.2893    1.5001    0.0000 C   0  0  0  0  0  0  0  0  0  0  0  0
  -15.5884    0.7501    0.0000 C   0  0  0  0  0  0  0  0  0  0  0  0
  -15.5884   -0.7499    0.0000 C   0  0  0  0  0  0  0  0  0  0  0  0
  -14.2893   -1.4999    0.0000 C   0  0  0  0  0  0  0  0  0  0  0  0
  -12.9903   -0.7499    0.0000 C   0  0  0  0  0  0  0  0  0  0  0  0
  -10.3922   -0.7500    0.0000 C   0  0  0  0  0  0  0  0  0  0  0  0
   -9.0932   -1.5000    0.0000 C   0  0  0  0  0  0  0  0  0  0  0  0
   -2.5980   -0.7500    0.0000 C   0  0  0  0  0  0  0  0  0  0  0  0
   -2.5980    0.7500    0.0000 C   0  0  0  0  0  0  0  0  0  0  0  0
   -1.2990    1.5000    0.0000 C   0  0  0  0  0  0  0  0  0  0  0  0
   -0.0000    0.7500    0.0000 C   0  0  0  0  0  0  0  0  0  0  0  0
    1.2990    1.5000    0.0000 C   0  0  0  0  0  0  0  0  0  0  0  0
    2.5980    0.7500    0.0000 C   0  0  0  0  0  0  0  0  0  0  0  0
    2.5980   -0.7500    0.0000 C   0  0  0  0  0  0  0  0  0  0  0  0
    1.2990   -1.5000    0.0000 N   0  0  0  0  0  0  0  0  0  0  0  0
    1.2990   -3.0000    0.0000 C   0  0  0  0  0  0  0  0  0  0  0  0
   -0.0000   -3.7500    0.0000 C   0  0  0  0  0  0  0  0  0  0  0  0
   -0.0000   -5.2500    0.0000 C   0  0  0  0  0  0  0  0  0  0  0  0
    1.2990   -6.0000    0.0000 C   0  0  0  0  0  0  0  0  0  0  0  0
    2.5980   -5.2500    0.0000 C   0  0  0  0  0  0  0  0  0  0  0  0
    2.5980   -3.7500    0.0000 C   0  0  0  0  0  0  0  0  0  0  0  0
   -0.0000   -0.7500    0.0000 C   0  0  0  0  0  0  0  0  0  0  0  0
   -1.2990   -1.5000    0.0000 C   0  0  0  0  0  0  0  0  0  0  0  0
  1  2  2  0  0  0  0
  2  3  1  0  0  0  0
  3  4  1  0  0  0  0
  4  5  1  0  0  0  0
  5  6  1  0  0  0  0
  6  7  1  0  0  0  0
  7  8  1  0  0  0  0
  8  9  1  0  0  0  0
  9 10  1  0  0  0  0
 10 11  2  0  0  0  0
 11 12  1  0  0  0  0
 12 13  2  0  0  0  0
 13 14  1  0  0  0  0
 14 15  2  0  0  0  0
 10 15  1  0  0  0  0
  8 16  1  0  0  0  0
 16 17  1  0  0  0  0
  5 17  1  0  0  0  0
  2 18  1  0  0  0  0
 18 19  2  0  0  0  0
 19 20  1  0  0  0  0
 20 21  2  0  0  0  0
 21 22  1  0  0  0  0
 22 23  1  0  0  0  0
 23 24  1  0  0  0  0
 24 25  1  0  0  0  0
 25 26  1  0  0  0  0
 26 27  2  0  0  0  0
 27 28  1  0  0  0  0
 28 29  2  0  0  0  0
 29 30  1  0  0  0  0
 30 31  2  0  0  0  0
 26 31  1  0  0  0  0
 25 32  1  0  0  0  0
 21 32  1  0  0  0  0
 32 33  2  0  0  0  0
 18 33  1  0  0  0  0
M  END
> <chemblId>
CHEMBL1084254

> <bioactivity__type>
IC50

> <units>
nM

> <value>
1490.0

$$$$

  CDK     11271514522D 0   0.00000     0.00000     0

 26 29  0  0  0  0              1 V2000 
    5.1961   -0.7500    0.0000 C   0  0  0  0  0  0  0  0  0  0  0  0
    6.4951   -1.5000    0.0000 C   0  0  0  0  0  0  0  0  0  0  0  0
    7.7942   -0.7500    0.0000 N   0  0  0  0  0  0  0  0  0  0  0  0
    9.0932   -1.5000    0.0000 C   0  0  0  0  0  0  0  0  0  0  0  0
    9.0932   -3.0000    0.0000 C   0  0  0  0  0  0  0  0  0  0  0  0
   10.3922   -3.7500    0.0000 C   0  0  0  0  0  0  0  0  0  0  0  0
   11.6913   -2.9999    0.0000 C   0  0  0  0  0  0  0  0  0  0  0  0
   11.6913   -1.4999    0.0000 N   0  0  0  0  0  0  0  0  0  0  0  0
   10.3922   -0.7500    0.0000 N   0  0  0  0  0  0  0  0  0  0  0  0
   12.9903   -3.7499    0.0000 C   0  0  0  0  0  0  0  0  0  0  0  0
   12.9903   -5.2499    0.0000 C   0  0  0  0  0  0  0  0  0  0  0  0
   14.2894   -5.9999    0.0000 C   0  0  0  0  0  0  0  0  0  0  0  0
   15.5884   -5.2499    0.0000 C   0  0  0  0  0  0  0  0  0  0  0  0
   15.5884   -3.7499    0.0000 C   0  0  0  0  0  0  0  0  0  0  0  0
   14.2894   -2.9999    0.0000 C   0  0  0  0  0  0  0  0  0  0  0  0
    3.8970   -1.5000    0.0000 C   0  0  0  0  0  0  0  0  0  0  0  0
    2.5980   -0.7500    0.0000 N   0  0  0  0  0  0  0  0  0  0  0  0
    2.5980    0.7500    0.0000 C   0  0  0  0  0  0  0  0  0  0  0  0
    1.2990    1.5000    0.0000 C   0  0  0  0  0  0  0  0  0  0  0  0
    0.0000    0.7500    0.0000 C   0  0  0  0  0  0  0  0  0  0  0  0
   -1.2990    1.5000    0.0000 C   0  0  0  0  0  0  0  0  0  0  0  0
   -2.5980    0.7500    0.0000 C   0  0  0  0  0  0  0  0  0  0  0  0
   -2.5980   -0.7500    0.0000 C   0  0  0  0  0  0  0  0  0  0  0  0
   -1.2990   -1.5000    0.0000 C   0  0  0  0  0  0  0  0  0  0  0  0
    0.0000   -0.7500    0.0000 C   0  0  0  0  0  0  0  0  0  0  0  0
    1.2990   -1.5000    0.0000 C   0  0  0  0  0  0  0  0  0  0  0  0
  1  2  1  0  0  0  0
  2  3  1  0  0  0  0
  3  4  1  0  0  0  0
  4  5  2  0  0  0  0
  5  6  1  0  0  0  0
  6  7  2  0  0  0  0
  7  8  1  0  0  0  0
  8  9  2  0  0  0  0
  4  9  1  0  0  0  0
  7 10  1  0  0  0  0
 10 11  2  0  0  0  0
 11 12  1  0  0  0  0
 12 13  2  0  0  0  0
 13 14  1  0  0  0  0
 14 15  2  0  0  0  0
 10 15  1  0  0  0  0
  1 16  1  0  0  0  0
 16 17  1  0  0  0  0
 17 18  1  0  0  0  0
 18 19  1  0  0  0  0
 19 20  1  0  0  0  0
 20 21  2  0  0  0  0
 21 22  1  0  0  0  0
 22 23  2  0  0  0  0
 23 24  1  0  0  0  0
 24 25  2  0  0  0  0
 20 25  1  0  0  0  0
 25 26  1  0  0  0  0
 17 26  1  0  0  0  0
M  END
> <chemblId>
CHEMBL1084255

> <bioactivity__type>
IC50

> <units>
nM

> <value>
35000.0

$$$$

  CDK     11271514522D 0   0.00000     0.00000     0

 35 39  0  0  0  0              1 V2000 
   -3.6051    3.0000    0.0000 O   0  0  0  0  0  0  0  0  0  0  0  0
   -3.6050    1.5000    0.0000 C   0  0  0  0  0  0  0  0  0  0  0  0
   -4.9041    0.7500    0.0000 N   0  0  0  0  0  0  0  0  0  0  0  0
   -6.2031    1.5000    0.0000 C   0  0  0  0  0  0  0  0  0  0  0  0
   -6.2031    3.0000    0.0000 C   0  0  0  0  0  0  0  0  0  0  0  0
   -7.5022    3.7500    0.0000 C   0  0  0  0  0  0  0  0  0  0  0  0
   -8.8012    3.0000    0.0000 C   0  0  0  0  0  0  0  0  0  0  0  0
   -8.8012    1.5000    0.0000 C   0  0  0  0  0  0  0  0  0  0  0  0
   -7.5022    0.7500    0.0000 C   0  0  0  0  0  0  0  0  0  0  0  0
   -2.3060    0.7500    0.0000 C   0  0  0  0  0  0  0  0  0  0  0  0
   -2.3060   -0.7500    0.0000 C   0  0  0  0  0  0  0  0  0  0  0  0
   -1.0070   -1.5000    0.0000 C   0  0  0  0  0  0  0  0  0  0  0  0
    0.2930   -0.7500    0.0000 C   0  0  0  0  0  0  0  0  0  0  0  0
    1.7190   -1.2140    0.0000 C   0  0  0  0  0  0  0  0  0  0  0  0
    2.1822   -2.6407    0.0000 O   0  0  0  0  0  0  0  0  0  0  0  0
    2.6010    0.0000    0.0000 N   0  0  0  0  0  0  0  0  0  0  0  0
    4.1010    0.0000    0.0000 C   0  0  0  0  0  0  0  0  0  0  0  0
    4.8510   -1.2990    0.0000 C   0  0  0  0  0  0  0  0  0  0  0  0
    6.3510   -1.2990    0.0000 C   0  0  0  0  0  0  0  0  0  0  0  0
    7.1010   -2.5981    0.0000 C   0  0  0  0  0  0  0  0  0  0  0  0
    8.6010   -2.5981    0.0000 C   0  0  0  0  0  0  0  0  0  0  0  0
    9.3510   -1.2990    0.0000 N   0  0  0  0  0  0  0  0  0  0  0  0
   10.8510   -1.2990    0.0000 C   0  0  0  0  0  0  0  0  0  0  0  0
   11.6010   -2.5981    0.0000 C   0  0  0  0  0  0  0  0  0  0  0  0
   10.8510   -3.8971    0.0000 C   0  0  0  0  0  0  0  0  0  0  0  0
   11.6010   -5.1962    0.0000 C   0  0  0  0  0  0  0  0  0  0  0  0
   13.1010   -5.1962    0.0000 C   0  0  0  0  0  0  0  0  0  0  0  0
   13.8510   -3.8971    0.0000 C   0  0  0  0  0  0  0  0  0  0  0  0
   13.1010   -2.5981    0.0000 C   0  0  0  0  0  0  0  0  0  0  0  0
    8.6010   -0.0000    0.0000 C   0  0  0  0  0  0  0  0  0  0  0  0
    7.1010   -0.0000    0.0000 C   0  0  0  0  0  0  0  0  0  0  0  0
    1.7190    1.2140    0.0000 C   0  0  0  0  0  0  0  0  0  0  0  0
    2.1822    2.6407    0.0000 O   0  0  0  0  0  0  0  0  0  0  0  0
    0.2930    0.7500    0.0000 C   0  0  0  0  0  0  0  0  0  0  0  0
   -1.0070    1.5000    0.0000 C   0  0  0  0  0  0  0  0  0  0  0  0
  1  2  2  0  0  0  0
  2  3  1  0  0  0  0
  3  4  1  0  0  0  0
  4  5  2  0  0  0  0
  5  6  1  0  0  0  0
  6  7  2  0  0  0  0
  7  8  1  0  0  0  0
  8  9  2  0  0  0  0
  4  9  1  0  0  0  0
  2 10  1  0  0  0  0
 10 11  2  0  0  0  0
 11 12  1  0  0  0  0
 12 13  2  0  0  0  0
 13 14  1  0  0  0  0
 14 15  2  0  0  0  0
 14 16  1  0  0  0  0
 16 17  1  0  0  0  0
 17 18  1  0  0  0  0
 18 19  1  0  0  0  0
 19 20  1  0  0  0  0
 20 21  1  0  0  0  0
 21 22  1  0  0  0  0
 22 23  1  0  0  0  0
 23 24  1  0  0  0  0
 24 25  2  0  0  0  0
 25 26  1  0  0  0  0
 26 27  2  0  0  0  0
 27 28  1  0  0  0  0
 28 29  2  0  0  0  0
 24 29  1  0  0  0  0
 22 30  1  0  0  0  0
 30 31  1  0  0  0  0
 19 31  1  0  0  0  0
 16 32  1  0  0  0  0
 32 33  2  0  0  0  0
 32 34  1  0  0  0  0
 13 34  1  0  0  0  0
 34 35  2  0  0  0  0
 10 35  1  0  0  0  0
M  END
> <chemblId>
CHEMBL1084256

> <bioactivity__type>
IC50

> <units>
nM

> <value>
2.2

$$$$

  CDK     11271514522D 0   0.00000     0.00000     0

 26 28  0  0  0  0              1 V2000 
   -5.1962   11.5710    0.0000 C   0  0  0  0  0  0  0  0  0  0  0  0
   -3.8971   12.3210    0.0000 N   0  0  0  0  0  0  0  0  0  0  0  0
   -2.5981   11.5710    0.0000 C   0  0  0  0  0  0  0  0  0  0  0  0
   -2.5981   10.0710    0.0000 C   0  0  0  0  0  0  0  0  0  0  0  0
   -1.2990    9.3210    0.0000 C   0  0  0  0  0  0  0  0  0  0  0  0
   -1.2990    7.8210    0.0000 C   0  0  0  0  0  0  0  0  0  0  0  0
    0.0000    7.0710    0.0000 N   0  0  0  0  0  0  0  0  0  0  0  0
    0.0000    5.5710    0.0000 C   0  0  0  0  0  0  0  0  0  0  0  0
   -1.2990    4.8210    0.0000 C   0  0  0  0  0  0  0  0  0  0  0  0
   -1.2990    3.3210    0.0000 C   0  0  0  0  0  0  0  0  0  0  0  0
   -0.0000    2.5710    0.0000 C   0  0  0  0  0  0  0  0  0  0  0  0
    1.2990    3.3210    0.0000 N   0  0  0  0  0  0  0  0  0  0  0  0
    1.2990    4.8210    0.0000 N   0  0  0  0  0  0  0  0  0  0  0  0
    0.0000    1.0710    0.0000 C   0  0  0  0  0  0  0  0  0  0  0  0
    1.2990    0.3210    0.0000 C   0  0  0  0  0  0  0  0  0  0  0  0
    1.2990   -1.1790    0.0000 C   0  0  0  0  0  0  0  0  0  0  0  0
    0.0000   -1.9290    0.0000 C   0  0  0  0  0  0  0  0  0  0  0  0
   -1.2990   -1.1790    0.0000 C   0  0  0  0  0  0  0  0  0  0  0  0
   -1.2990    0.3210    0.0000 C   0  0  0  0  0  0  0  0  0  0  0  0
   -3.8971   13.8210    0.0000 C   0  0  0  0  0  0  0  0  0  0  0  0
   -5.1962   14.5710    0.0000 C   0  0  0  0  0  0  0  0  0  0  0  0
   -5.1962   16.0710    0.0000 C   0  0  0  0  0  0  0  0  0  0  0  0
   -6.4952   16.8210    0.0000 C   0  0  0  0  0  0  0  0  0  0  0  0
   -7.7942   16.0710    0.0000 C   0  0  0  0  0  0  0  0  0  0  0  0
   -7.7942   14.5710    0.0000 C   0  0  0  0  0  0  0  0  0  0  0  0
   -6.4952   13.8210    0.0000 C   0  0  0  0  0  0  0  0  0  0  0  0
  1  2  1  0  0  0  0
  2  3  1  0  0  0  0
  3  4  1  0  0  0  0
  4  5  1  0  0  0  0
  5  6  1  0  0  0  0
  6  7  1  0  0  0  0
  7  8  1  0  0  0  0
  8  9  2  0  0  0  0
  9 10  1  0  0  0  0
 10 11  2  0  0  0  0
 11 12  1  0  0  0  0
 12 13  2  0  0  0  0
  8 13  1  0  0  0  0
 11 14  1  0  0  0  0
 14 15  2  0  0  0  0
 15 16  1  0  0  0  0
 16 17  2  0  0  0  0
 17 18  1  0  0  0  0
 18 19  2  0  0  0  0
 14 19  1  0  0  0  0
  2 20  1  0  0  0  0
 20 21  1  0  0  0  0
 21 22  2  0  0  0  0
 22 23  1  0  0  0  0
 23 24  2  0  0  0  0
 24 25  1  0  0  0  0
 25 26  2  0  0  0  0
 21 26  1  0  0  0  0
M  END
> <chemblId>
CHEMBL1084257

> <bioactivity__type>
IC50

> <units>
nM

> <value>
11000.0

$$$$

  CDK     11271514522D 0   0.00000     0.00000     0

 39 43  0  0  0  0              1 V2000 
   -5.1960   -1.5000    0.0000 Cl  0  0  0  0  0  0  0  0  0  0  0  0
   -3.8970   -0.7500    0.0000 C   0  0  0  0  0  0  0  0  0  0  0  0
   -3.8970    0.7500    0.0000 C   0  0  0  0  0  0  0  0  0  0  0  0
   -2.5980    1.5000    0.0000 C   0  0  0  0  0  0  0  0  0  0  0  0
   -1.2990    0.7500    0.0000 C   0  0  0  0  0  0  0  0  0  0  0  0
    0.0000    1.5000    0.0000 C   0  0  0  0  0  0  0  0  0  0  0  0
    0.0000    3.0000    0.0000 N   0  0  0  0  0  0  0  0  0  0  0  0
    1.2990    3.7500    0.0000 C   0  0  0  0  0  0  0  0  0  0  0  0
    1.2990    5.2500    0.0000 C   0  0  0  0  0  0  0  0  0  0  0  0
    2.5981    6.0000    0.0000 C   0  0  0  0  0  0  0  0  0  0  0  0
    2.5981    7.5000    0.0000 C   0  0  0  0  0  0  0  0  0  0  0  0
    3.8971    8.2500    0.0000 C   0  0  0  0  0  0  0  0  0  0  0  0
    3.8971    9.7500    0.0000 C   0  0  0  0  0  0  0  0  0  0  0  0
    5.1962   10.5000    0.0000 C   0  0  0  0  0  0  0  0  0  0  0  0
    5.1962   12.0000    0.0000 C   0  0  0  0  0  0  0  0  0  0  0  0
    6.4952   12.7500    0.0000 C   0  0  0  0  0  0  0  0  0  0  0  0
    6.4952   14.2500    0.0000 N   0  0  0  0  0  0  0  0  0  0  0  0
    7.7942   15.0000    0.0000 C   0  0  0  0  0  0  0  0  0  0  0  0
    9.0933   14.2500    0.0000 O   0  0  0  0  0  0  0  0  0  0  0  0
    7.7942   16.5000    0.0000 C   0  0  0  0  0  0  0  0  0  0  0  0
    9.0933   17.2500    0.0000 C   0  0  0  0  0  0  0  0  0  0  0  0
    9.0933   18.7500    0.0000 C   0  0  0  0  0  0  0  0  0  0  0  0
   10.3068   19.6317    0.0000 C   0  0  0  0  0  0  0  0  0  0  0  0
    9.8433   21.0583    0.0000 N   0  0  0  0  0  0  0  0  0  0  0  0
    8.3433   21.0583    0.0000 C   0  0  0  0  0  0  0  0  0  0  0  0
    7.3396   22.1730    0.0000 C   0  0  0  0  0  0  0  0  0  0  0  0
    5.8723   21.8611    0.0000 C   0  0  0  0  0  0  0  0  0  0  0  0
    5.4088   20.4345    0.0000 C   0  0  0  0  0  0  0  0  0  0  0  0
    6.4125   19.3198    0.0000 C   0  0  0  0  0  0  0  0  0  0  0  0
    7.8797   19.6317    0.0000 C   0  0  0  0  0  0  0  0  0  0  0  0
    1.2990    0.7500    0.0000 C   0  0  0  0  0  0  0  0  0  0  0  0
    2.5980    1.5000    0.0000 C   0  0  0  0  0  0  0  0  0  0  0  0
    3.8970    0.7500    0.0000 C   0  0  0  0  0  0  0  0  0  0  0  0
    3.8970   -0.7500    0.0000 C   0  0  0  0  0  0  0  0  0  0  0  0
    2.5980   -1.5000    0.0000 C   0  0  0  0  0  0  0  0  0  0  0  0
    1.2990   -0.7500    0.0000 C   0  0  0  0  0  0  0  0  0  0  0  0
    0.0000   -1.5000    0.0000 N   0  0  0  0  0  0  0  0  0  0  0  0
   -1.2990   -0.7500    0.0000 C   0  0  0  0  0  0  0  0  0  0  0  0
   -2.5980   -1.5000    0.0000 C   0  0  0  0  0  0  0  0  0  0  0  0
  1  2  1  0  0  0  0
  2  3  2  0  0  0  0
  3  4  1  0  0  0  0
  4  5  2  0  0  0  0
  5  6  1  0  0  0  0
  6  7  1  0  0  0  0
  7  8  1  0  0  0  0
  8  9  1  0  0  0  0
  9 10  1  0  0  0  0
 10 11  1  0  0  0  0
 11 12  1  0  0  0  0
 12 13  1  0  0  0  0
 13 14  1  0  0  0  0
 14 15  1  0  0  0  0
 15 16  1  0  0  0  0
 16 17  1  0  0  0  0
 17 18  1  0  0  0  0
 18 19  2  0  0  0  0
 18 20  1  0  0  0  0
 20 21  1  0  0  0  0
 21 22  1  0  0  0  0
 22 23  2  0  0  0  0
 23 24  1  0  0  0  0
 24 25  1  0  0  0  0
 25 26  2  0  0  0  0
 26 27  1  0  0  0  0
 27 28  2  0  0  0  0
 28 29  1  0  0  0  0
 29 30  2  0  0  0  0
 22 30  1  0  0  0  0
 25 30  1  0  0  0  0
  6 31  2  0  0  0  0
 31 32  1  0  0  0  0
 32 33  1  0  0  0  0
 33 34  1  0  0  0  0
 34 35  1  0  0  0  0
 35 36  1  0  0  0  0
 31 36  1  0  0  0  0
 36 37  2  0  0  0  0
 37 38  1  0  0  0  0
  5 38  1  0  0  0  0
 38 39  2  0  0  0  0
  2 39  1  0  0  0  0
M  END
> <chemblId>
CHEMBL1084262

> <bioactivity__type>
IC50

> <units>
nM

> <value>
4.4

$$$$

  CDK     11271514522D 0   0.00000     0.00000     0

 40 44  0  0  0  0              1 V2000 
   -5.1960   -1.5000    0.0000 Cl  0  0  0  0  0  0  0  0  0  0  0  0
   -3.8970   -0.7500    0.0000 C   0  0  0  0  0  0  0  0  0  0  0  0
   -3.8970    0.7500    0.0000 C   0  0  0  0  0  0  0  0  0  0  0  0
   -2.5980    1.5000    0.0000 C   0  0  0  0  0  0  0  0  0  0  0  0
   -1.2990    0.7500    0.0000 C   0  0  0  0  0  0  0  0  0  0  0  0
    0.0000    1.5000    0.0000 C   0  0  0  0  0  0  0  0  0  0  0  0
    0.0000    3.0000    0.0000 N   0  0  0  0  0  0  0  0  0  0  0  0
    1.2990    3.7500    0.0000 C   0  0  0  0  0  0  0  0  0  0  0  0
    1.2990    5.2500    0.0000 C   0  0  0  0  0  0  0  0  0  0  0  0
    2.5981    6.0000    0.0000 C   0  0  0  0  0  0  0  0  0  0  0  0
    2.5981    7.5000    0.0000 C   0  0  0  0  0  0  0  0  0  0  0  0
    3.8971    8.2500    0.0000 C   0  0  0  0  0  0  0  0  0  0  0  0
    3.8971    9.7500    0.0000 C   0  0  0  0  0  0  0  0  0  0  0  0
    5.1962   10.5000    0.0000 C   0  0  0  0  0  0  0  0  0  0  0  0
    5.1962   12.0000    0.0000 C   0  0  0  0  0  0  0  0  0  0  0  0
    6.4952   12.7500    0.0000 C   0  0  0  0  0  0  0  0  0  0  0  0
    6.4952   14.2500    0.0000 C   0  0  0  0  0  0  0  0  0  0  0  0
    7.7942   15.0000    0.0000 N   0  0  0  0  0  0  0  0  0  0  0  0
    7.7942   16.5000    0.0000 C   0  0  0  0  0  0  0  0  0  0  0  0
    6.4952   17.2500    0.0000 O   0  0  0  0  0  0  0  0  0  0  0  0
    9.0933   17.2500    0.0000 C   0  0  0  0  0  0  0  0  0  0  0  0
    9.0933   18.7500    0.0000 C   0  0  0  0  0  0  0  0  0  0  0  0
   10.3923   19.5000    0.0000 C   0  0  0  0  0  0  0  0  0  0  0  0
   11.7626   18.8899    0.0000 C   0  0  0  0  0  0  0  0  0  0  0  0
   12.7663   20.0046    0.0000 N   0  0  0  0  0  0  0  0  0  0  0  0
   12.0163   21.3036    0.0000 C   0  0  0  0  0  0  0  0  0  0  0  0
   12.4798   22.7302    0.0000 C   0  0  0  0  0  0  0  0  0  0  0  0
   11.4761   23.8450    0.0000 C   0  0  0  0  0  0  0  0  0  0  0  0
   10.0089   23.5331    0.0000 C   0  0  0  0  0  0  0  0  0  0  0  0
    9.5454   22.1065    0.0000 C   0  0  0  0  0  0  0  0  0  0  0  0
   10.5491   20.9918    0.0000 C   0  0  0  0  0  0  0  0  0  0  0  0
    1.2990    0.7500    0.0000 C   0  0  0  0  0  0  0  0  0  0  0  0
    2.5980    1.5000    0.0000 C   0  0  0  0  0  0  0  0  0  0  0  0
    3.8970    0.7500    0.0000 C   0  0  0  0  0  0  0  0  0  0  0  0
    3.8970   -0.7500    0.0000 C   0  0  0  0  0  0  0  0  0  0  0  0
    2.5980   -1.5000    0.0000 C   0  0  0  0  0  0  0  0  0  0  0  0
    1.2990   -0.7500    0.0000 C   0  0  0  0  0  0  0  0  0  0  0  0
    0.0000   -1.5000    0.0000 N   0  0  0  0  0  0  0  0  0  0  0  0
   -1.2990   -0.7500    0.0000 C   0  0  0  0  0  0  0  0  0  0  0  0
   -2.5980   -1.5000    0.0000 C   0  0  0  0  0  0  0  0  0  0  0  0
  1  2  1  0  0  0  0
  2  3  2  0  0  0  0
  3  4  1  0  0  0  0
  4  5  2  0  0  0  0
  5  6  1  0  0  0  0
  6  7  1  0  0  0  0
  7  8  1  0  0  0  0
  8  9  1  0  0  0  0
  9 10  1  0  0  0  0
 10 11  1  0  0  0  0
 11 12  1  0  0  0  0
 12 13  1  0  0  0  0
 13 14  1  0  0  0  0
 14 15  1  0  0  0  0
 15 16  1  0  0  0  0
 16 17  1  0  0  0  0
 17 18  1  0  0  0  0
 18 19  1  0  0  0  0
 19 20  2  0  0  0  0
 19 21  1  0  0  0  0
 21 22  1  0  0  0  0
 22 23  1  0  0  0  0
 23 24  2  0  0  0  0
 24 25  1  0  0  0  0
 25 26  1  0  0  0  0
 26 27  2  0  0  0  0
 27 28  1  0  0  0  0
 28 29  2  0  0  0  0
 29 30  1  0  0  0  0
 30 31  2  0  0  0  0
 23 31  1  0  0  0  0
 26 31  1  0  0  0  0
  6 32  2  0  0  0  0
 32 33  1  0  0  0  0
 33 34  1  0  0  0  0
 34 35  1  0  0  0  0
 35 36  1  0  0  0  0
 36 37  1  0  0  0  0
 32 37  1  0  0  0  0
 37 38  2  0  0  0  0
 38 39  1  0  0  0  0
  5 39  1  0  0  0  0
 39 40  2  0  0  0  0
  2 40  1  0  0  0  0
M  END
> <chemblId>
CHEMBL1084263

> <bioactivity__type>
IC50

> <units>
nM

> <value>
21.9

$$$$

  CDK     11271514522D 0   0.00000     0.00000     0

 27 30  0  0  0  0              1 V2000 
    4.1010   -0.0003    0.0000 C   0  0  0  0  0  0  0  0  0  0  0  0
    2.6010    0.0000    0.0000 C   0  0  0  0  0  0  0  0  0  0  0  0
    1.7190   -1.2130    0.0000 N   0  0  0  0  0  0  0  0  0  0  0  0
    0.2930   -0.7500    0.0000 C   0  0  0  0  0  0  0  0  0  0  0  0
   -1.0070   -1.5000    0.0000 C   0  0  0  0  0  0  0  0  0  0  0  0
   -2.3060   -0.7500    0.0000 C   0  0  0  0  0  0  0  0  0  0  0  0
   -2.3060    0.7500    0.0000 C   0  0  0  0  0  0  0  0  0  0  0  0
   -1.0070    1.5000    0.0000 C   0  0  0  0  0  0  0  0  0  0  0  0
    0.2930    0.7500    0.0000 C   0  0  0  0  0  0  0  0  0  0  0  0
    1.7190    1.2140    0.0000 S   0  0  0  0  0  0  0  0  0  0  0  0
   -3.6050    1.5000    0.0000 C   0  0  0  0  0  0  0  0  0  0  0  0
   -3.6051    3.0000    0.0000 O   0  0  0  0  0  0  0  0  0  0  0  0
   -4.9041    0.7500    0.0000 C   0  0  0  0  0  0  0  0  0  0  0  0
   -6.2031    1.5000    0.0000 C   0  0  0  0  0  0  0  0  0  0  0  0
   -7.5022    0.7500    0.0000 C   0  0  0  0  0  0  0  0  0  0  0  0
   -8.8012    1.5000    0.0000 C   0  0  0  0  0  0  0  0  0  0  0  0
  -10.1002    0.7500    0.0000 C   0  0  0  0  0  0  0  0  0  0  0  0
  -10.1002   -0.7500    0.0000 N   0  0  0  0  0  0  0  0  0  0  0  0
  -11.3993   -1.5001    0.0000 C   0  0  0  0  0  0  0  0  0  0  0  0
  -12.6983   -0.7501    0.0000 C   0  0  0  0  0  0  0  0  0  0  0  0
  -12.6983    0.7499    0.0000 C   0  0  0  0  0  0  0  0  0  0  0  0
  -13.9973    1.4999    0.0000 C   0  0  0  0  0  0  0  0  0  0  0  0
  -15.2964    0.7499    0.0000 C   0  0  0  0  0  0  0  0  0  0  0  0
  -15.2964   -0.7501    0.0000 C   0  0  0  0  0  0  0  0  0  0  0  0
  -13.9973   -1.5001    0.0000 C   0  0  0  0  0  0  0  0  0  0  0  0
   -8.8012   -1.5000    0.0000 C   0  0  0  0  0  0  0  0  0  0  0  0
   -7.5021   -0.7500    0.0000 C   0  0  0  0  0  0  0  0  0  0  0  0
  1  2  1  0  0  0  0
  2  3  2  0  0  0  0
  3  4  1  0  0  0  0
  4  5  2  0  0  0  0
  5  6  1  0  0  0  0
  6  7  2  0  0  0  0
  7  8  1  0  0  0  0
  8  9  2  0  0  0  0
  4  9  1  0  0  0  0
  9 10  1  0  0  0  0
  2 10  1  0  0  0  0
  7 11  1  0  0  0  0
 11 12  2  0  0  0  0
 11 13  1  0  0  0  0
 13 14  1  0  0  0  0
 14 15  1  0  0  0  0
 15 16  1  0  0  0  0
 16 17  1  0  0  0  0
 17 18  1  0  0  0  0
 18 19  1  0  0  0  0
 19 20  1  0  0  0  0
 20 21  2  0  0  0  0
 21 22  1  0  0  0  0
 22 23  2  0  0  0  0
 23 24  1  0  0  0  0
 24 25  2  0  0  0  0
 20 25  1  0  0  0  0
 18 26  1  0  0  0  0
 26 27  1  0  0  0  0
 15 27  1  0  0  0  0
M  END
> <chemblId>
CHEMBL1084275

> <bioactivity__type>
IC50

> <units>
nM

> <value>
6.779999999999999

$$$$

  CDK     11271514522D 0   0.00000     0.00000     0

 34 37  0  0  0  0              1 V2000 
  -19.4854    2.2501    0.0000 C   0  0  0  0  0  0  0  0  0  0  0  0
  -18.1864    1.5001    0.0000 N   0  0  0  0  0  0  0  0  0  0  0  0
  -16.8874    2.2501    0.0000 C   0  0  0  0  0  0  0  0  0  0  0  0
  -16.8874    3.7501    0.0000 O   0  0  0  0  0  0  0  0  0  0  0  0
  -15.5883    1.5001    0.0000 O   0  0  0  0  0  0  0  0  0  0  0  0
  -15.5883    0.0001    0.0000 C   0  0  0  0  0  0  0  0  0  0  0  0
  -16.8874   -0.7499    0.0000 C   0  0  0  0  0  0  0  0  0  0  0  0
  -16.8874   -2.2499    0.0000 C   0  0  0  0  0  0  0  0  0  0  0  0
  -15.5884   -2.9999    0.0000 C   0  0  0  0  0  0  0  0  0  0  0  0
  -14.2893   -2.2499    0.0000 C   0  0  0  0  0  0  0  0  0  0  0  0
  -12.9903   -2.9999    0.0000 C   0  0  0  0  0  0  0  0  0  0  0  0
  -11.6912   -2.2500    0.0000 N   0  0  0  0  0  0  0  0  0  0  0  0
  -11.6912   -0.7500    0.0000 C   0  0  0  0  0  0  0  0  0  0  0  0
  -10.3922   -3.0000    0.0000 C   0  0  0  0  0  0  0  0  0  0  0  0
   -9.0932   -2.2500    0.0000 C   0  0  0  0  0  0  0  0  0  0  0  0
   -7.7941   -1.5000    0.0000 C   0  0  0  0  0  0  0  0  0  0  0  0
   -6.4951   -0.7500    0.0000 C   0  0  0  0  0  0  0  0  0  0  0  0
   -5.1960   -1.5000    0.0000 O   0  0  0  0  0  0  0  0  0  0  0  0
   -3.8970   -0.7500    0.0000 C   0  0  0  0  0  0  0  0  0  0  0  0
   -3.8970    0.7500    0.0000 C   0  0  0  0  0  0  0  0  0  0  0  0
   -2.5980    1.5000    0.0000 C   0  0  0  0  0  0  0  0  0  0  0  0
   -1.2990    0.7500    0.0000 C   0  0  0  0  0  0  0  0  0  0  0  0
    0.0000    1.5000    0.0000 C   0  0  0  0  0  0  0  0  0  0  0  0
    0.0000    3.0000    0.0000 O   0  0  0  0  0  0  0  0  0  0  0  0
    1.2990    0.7500    0.0000 C   0  0  0  0  0  0  0  0  0  0  0  0
    2.5980    1.5000    0.0000 C   0  0  0  0  0  0  0  0  0  0  0  0
    3.8970    0.7500    0.0000 C   0  0  0  0  0  0  0  0  0  0  0  0
    3.8970   -0.7500    0.0000 C   0  0  0  0  0  0  0  0  0  0  0  0
    2.5980   -1.5000    0.0000 C   0  0  0  0  0  0  0  0  0  0  0  0
    1.2990   -0.7500    0.0000 C   0  0  0  0  0  0  0  0  0  0  0  0
    0.0000   -1.5000    0.0000 O   0  0  0  0  0  0  0  0  0  0  0  0
   -1.2990   -0.7500    0.0000 C   0  0  0  0  0  0  0  0  0  0  0  0
   -2.5980   -1.5000    0.0000 C   0  0  0  0  0  0  0  0  0  0  0  0
  -14.2893   -0.7499    0.0000 C   0  0  0  0  0  0  0  0  0  0  0  0
  1  2  1  0  0  0  0
  2  3  1  0  0  0  0
  3  4  2  0  0  0  0
  3  5  1  0  0  0  0
  5  6  1  0  0  0  0
  6  7  2  0  0  0  0
  7  8  1  0  0  0  0
  8  9  2  0  0  0  0
  9 10  1  0  0  0  0
 10 11  1  0  0  0  0
 11 12  1  0  0  0  0
 12 13  1  0  0  0  0
 12 14  1  0  0  0  0
 14 15  1  0  0  0  0
 15 16  3  0  0  0  0
 16 17  1  0  0  0  0
 17 18  1  0  0  0  0
 18 19  1  0  0  0  0
 19 20  2  0  0  0  0
 20 21  1  0  0  0  0
 21 22  2  0  0  0  0
 22 23  1  0  0  0  0
 23 24  2  0  0  0  0
 23 25  1  0  0  0  0
 25 26  2  0  0  0  0
 26 27  1  0  0  0  0
 27 28  2  0  0  0  0
 28 29  1  0  0  0  0
 29 30  2  0  0  0  0
 25 30  1  0  0  0  0
 30 31  1  0  0  0  0
 31 32  1  0  0  0  0
 22 32  1  0  0  0  0
 32 33  2  0  0  0  0
 19 33  1  0  0  0  0
 10 34  2  0  0  0  0
  6 34  1  0  0  0  0
M  END
> <chemblId>
CHEMBL1084276

> <bioactivity__type>
IC50

> <units>
nM

> <value>
210.0

$$$$

  CDK     11271514522D 0   0.00000     0.00000     0

 40 43  0  0  0  0              1 V2000 
  -23.3826    5.2499    0.0000 C   0  0  0  0  0  0  0  0  0  0  0  0
  -22.0836    5.9999    0.0000 C   0  0  0  0  0  0  0  0  0  0  0  0
  -20.7846    5.2499    0.0000 C   0  0  0  0  0  0  0  0  0  0  0  0
  -19.4855    5.9999    0.0000 C   0  0  0  0  0  0  0  0  0  0  0  0
  -18.1865    5.2499    0.0000 C   0  0  0  0  0  0  0  0  0  0  0  0
  -16.8875    5.9999    0.0000 C   0  0  0  0  0  0  0  0  0  0  0  0
  -15.5884    5.2499    0.0000 N   0  0  0  0  0  0  0  0  0  0  0  0
  -14.2894    5.9999    0.0000 C   0  0  0  0  0  0  0  0  0  0  0  0
  -14.2894    7.4999    0.0000 O   0  0  0  0  0  0  0  0  0  0  0  0
  -12.9903    5.2499    0.0000 O   0  0  0  0  0  0  0  0  0  0  0  0
  -12.9903    3.7499    0.0000 C   0  0  0  0  0  0  0  0  0  0  0  0
  -14.2894    2.9999    0.0000 C   0  0  0  0  0  0  0  0  0  0  0  0
  -14.2893    1.4999    0.0000 C   0  0  0  0  0  0  0  0  0  0  0  0
  -12.9903    0.7499    0.0000 C   0  0  0  0  0  0  0  0  0  0  0  0
  -11.6913    1.4999    0.0000 C   0  0  0  0  0  0  0  0  0  0  0  0
  -10.3922    0.7500    0.0000 C   0  0  0  0  0  0  0  0  0  0  0  0
   -9.0932    1.5000    0.0000 N   0  0  0  0  0  0  0  0  0  0  0  0
   -9.0932    3.0000    0.0000 C   0  0  0  0  0  0  0  0  0  0  0  0
   -7.7942    0.7500    0.0000 C   0  0  0  0  0  0  0  0  0  0  0  0
   -6.4951    1.5000    0.0000 C   0  0  0  0  0  0  0  0  0  0  0  0
   -5.1961    0.7500    0.0000 C   0  0  0  0  0  0  0  0  0  0  0  0
   -3.8970    1.5000    0.0000 O   0  0  0  0  0  0  0  0  0  0  0  0
   -2.5980    0.7500    0.0000 C   0  0  0  0  0  0  0  0  0  0  0  0
   -2.5980   -0.7500    0.0000 C   0  0  0  0  0  0  0  0  0  0  0  0
   -1.2990   -1.5000    0.0000 C   0  0  0  0  0  0  0  0  0  0  0  0
    0.0000   -0.7500    0.0000 C   0  0  0  0  0  0  0  0  0  0  0  0
    1.2990   -1.5000    0.0000 C   0  0  0  0  0  0  0  0  0  0  0  0
    1.2990   -3.0000    0.0000 O   0  0  0  0  0  0  0  0  0  0  0  0
    2.5980   -0.7500    0.0000 C   0  0  0  0  0  0  0  0  0  0  0  0
    2.5980    0.7500    0.0000 C   0  0  0  0  0  0  0  0  0  0  0  0
    1.2990    1.5000    0.0000 O   0  0  0  0  0  0  0  0  0  0  0  0
    0.0000    0.7500    0.0000 C   0  0  0  0  0  0  0  0  0  0  0  0
   -1.2990    1.5000    0.0000 C   0  0  0  0  0  0  0  0  0  0  0  0
    3.8970    1.5000    0.0000 C   0  0  0  0  0  0  0  0  0  0  0  0
    5.1961    0.7500    0.0000 C   0  0  0  0  0  0  0  0  0  0  0  0
    6.4951    1.5000    0.0000 C   0  0  0  0  0  0  0  0  0  0  0  0
    6.4951    3.0000    0.0000 C   0  0  0  0  0  0  0  0  0  0  0  0
    5.1961    3.7500    0.0000 C   0  0  0  0  0  0  0  0  0  0  0  0
    3.8971    3.0000    0.0000 C   0  0  0  0  0  0  0  0  0  0  0  0
  -11.6913    2.9999    0.0000 C   0  0  0  0  0  0  0  0  0  0  0  0
  1  2  1  0  0  0  0
  2  3  1  0  0  0  0
  3  4  1  0  0  0  0
  4  5  1  0  0  0  0
  5  6  1  0  0  0  0
  6  7  1  0  0  0  0
  7  8  1  0  0  0  0
  8  9  2  0  0  0  0
  8 10  1  0  0  0  0
 10 11  1  0  0  0  0
 11 12  2  0  0  0  0
 12 13  1  0  0  0  0
 13 14  2  0  0  0  0
 14 15  1  0  0  0  0
 15 16  1  0  0  0  0
 16 17  1  0  0  0  0
 17 18  1  0  0  0  0
 17 19  1  0  0  0  0
 19 20  1  0  0  0  0
 20 21  1  0  0  0  0
 21 22  1  0  0  0  0
 22 23  1  0  0  0  0
 23 24  2  0  0  0  0
 24 25  1  0  0  0  0
 25 26  2  0  0  0  0
 26 27  1  0  0  0  0
 27 28  2  0  0  0  0
 27 29  1  0  0  0  0
 29 30  2  0  0  0  0
 30 31  1  0  0  0  0
 31 32  1  0  0  0  0
 26 32  1  0  0  0  0
 32 33  2  0  0  0  0
 23 33  1  0  0  0  0
 30 34  1  0  0  0  0
 34 35  2  0  0  0  0
 35 36  1  0  0  0  0
 36 37  2  0  0  0  0
 37 38  1  0  0  0  0
 38 39  2  0  0  0  0
 34 39  1  0  0  0  0
 15 40  2  0  0  0  0
 11 40  1  0  0  0  0
M  END
> <chemblId>
CHEMBL1084366

> <bioactivity__type>
IC50

> <units>
nM

> <value>
68.0

$$$$

  CDK     11271514522D 0   0.00000     0.00000     0

 28 30  0  0  0  0              1 V2000 
   -7.7942   16.5000    0.0000 C   0  0  0  0  0  0  0  0  0  0  0  0
   -7.7942   15.0000    0.0000 N   0  0  0  0  0  0  0  0  0  0  0  0
   -9.0933   14.2500    0.0000 C   0  0  0  0  0  0  0  0  0  0  0  0
   -6.4952   14.2500    0.0000 C   0  0  0  0  0  0  0  0  0  0  0  0
   -6.4952   12.7500    0.0000 C   0  0  0  0  0  0  0  0  0  0  0  0
   -5.1962   12.0000    0.0000 C   0  0  0  0  0  0  0  0  0  0  0  0
   -5.1962   10.5000    0.0000 C   0  0  0  0  0  0  0  0  0  0  0  0
   -3.8971    9.7500    0.0000 C   0  0  0  0  0  0  0  0  0  0  0  0
   -3.8971    8.2500    0.0000 C   0  0  0  0  0  0  0  0  0  0  0  0
   -2.5981    7.5000    0.0000 C   0  0  0  0  0  0  0  0  0  0  0  0
   -2.5981    6.0000    0.0000 C   0  0  0  0  0  0  0  0  0  0  0  0
   -1.2990    5.2500    0.0000 C   0  0  0  0  0  0  0  0  0  0  0  0
   -1.2990    3.7500    0.0000 C   0  0  0  0  0  0  0  0  0  0  0  0
    0.0000    3.0000    0.0000 N   0  0  0  0  0  0  0  0  0  0  0  0
    0.0000    1.5000    0.0000 C   0  0  0  0  0  0  0  0  0  0  0  0
    1.2990    0.7500    0.0000 C   0  0  0  0  0  0  0  0  0  0  0  0
    2.5980    1.5000    0.0000 C   0  0  0  0  0  0  0  0  0  0  0  0
    3.8970    0.7500    0.0000 C   0  0  0  0  0  0  0  0  0  0  0  0
    3.8970   -0.7500    0.0000 C   0  0  0  0  0  0  0  0  0  0  0  0
    2.5980   -1.5000    0.0000 C   0  0  0  0  0  0  0  0  0  0  0  0
    1.2990   -0.7500    0.0000 C   0  0  0  0  0  0  0  0  0  0  0  0
    0.0000   -1.5000    0.0000 N   0  0  0  0  0  0  0  0  0  0  0  0
   -1.2990   -0.7500    0.0000 C   0  0  0  0  0  0  0  0  0  0  0  0
   -2.5980   -1.5000    0.0000 C   0  0  0  0  0  0  0  0  0  0  0  0
   -3.8970   -0.7500    0.0000 C   0  0  0  0  0  0  0  0  0  0  0  0
   -3.8970    0.7500    0.0000 C   0  0  0  0  0  0  0  0  0  0  0  0
   -2.5980    1.5000    0.0000 C   0  0  0  0  0  0  0  0  0  0  0  0
   -1.2990    0.7500    0.0000 C   0  0  0  0  0  0  0  0  0  0  0  0
  1  2  1  0  0  0  0
  2  3  1  0  0  0  0
  2  4  1  0  0  0  0
  4  5  1  0  0  0  0
  5  6  1  0  0  0  0
  6  7  1  0  0  0  0
  7  8  1  0  0  0  0
  8  9  1  0  0  0  0
  9 10  1  0  0  0  0
 10 11  1  0  0  0  0
 11 12  1  0  0  0  0
 12 13  1  0  0  0  0
 13 14  1  0  0  0  0
 14 15  1  0  0  0  0
 15 16  2  0  0  0  0
 16 17  1  0  0  0  0
 17 18  1  0  0  0  0
 18 19  1  0  0  0  0
 19 20  1  0  0  0  0
 20 21  1  0  0  0  0
 16 21  1  0  0  0  0
 21 22  2  0  0  0  0
 22 23  1  0  0  0  0
 23 24  2  0  0  0  0
 24 25  1  0  0  0  0
 25 26  2  0  0  0  0
 26 27  1  0  0  0  0
 27 28  2  0  0  0  0
 15 28  1  0  0  0  0
 23 28  1  0  0  0  0
M  END
> <chemblId>
CHEMBL1084367

> <bioactivity__type>
IC50

> <units>
nM

> <value>
45.0

$$$$

  CDK     11271514522D 0   0.00000     0.00000     0

 30 32  0  0  0  0              1 V2000 
   -9.0933   18.7500    0.0000 C   0  0  0  0  0  0  0  0  0  0  0  0
   -9.0933   17.2500    0.0000 N   0  0  0  0  0  0  0  0  0  0  0  0
  -10.3923   16.5000    0.0000 C   0  0  0  0  0  0  0  0  0  0  0  0
   -7.7942   16.5000    0.0000 C   0  0  0  0  0  0  0  0  0  0  0  0
   -7.7942   15.0000    0.0000 C   0  0  0  0  0  0  0  0  0  0  0  0
   -6.4952   14.2500    0.0000 C   0  0  0  0  0  0  0  0  0  0  0  0
   -6.4952   12.7500    0.0000 C   0  0  0  0  0  0  0  0  0  0  0  0
   -5.1962   12.0000    0.0000 C   0  0  0  0  0  0  0  0  0  0  0  0
   -5.1962   10.5000    0.0000 C   0  0  0  0  0  0  0  0  0  0  0  0
   -3.8971    9.7500    0.0000 C   0  0  0  0  0  0  0  0  0  0  0  0
   -3.8971    8.2500    0.0000 C   0  0  0  0  0  0  0  0  0  0  0  0
   -2.5981    7.5000    0.0000 C   0  0  0  0  0  0  0  0  0  0  0  0
   -2.5981    6.0000    0.0000 C   0  0  0  0  0  0  0  0  0  0  0  0
   -1.2990    5.2500    0.0000 C   0  0  0  0  0  0  0  0  0  0  0  0
   -1.2990    3.7500    0.0000 C   0  0  0  0  0  0  0  0  0  0  0  0
    0.0000    3.0000    0.0000 N   0  0  0  0  0  0  0  0  0  0  0  0
    0.0000    1.5000    0.0000 C   0  0  0  0  0  0  0  0  0  0  0  0
    1.2990    0.7500    0.0000 C   0  0  0  0  0  0  0  0  0  0  0  0
    2.5980    1.5000    0.0000 C   0  0  0  0  0  0  0  0  0  0  0  0
    3.8970    0.7500    0.0000 C   0  0  0  0  0  0  0  0  0  0  0  0
    3.8970   -0.7500    0.0000 C   0  0  0  0  0  0  0  0  0  0  0  0
    2.5980   -1.5000    0.0000 C   0  0  0  0  0  0  0  0  0  0  0  0
    1.2990   -0.7500    0.0000 C   0  0  0  0  0  0  0  0  0  0  0  0
    0.0000   -1.5000    0.0000 N   0  0  0  0  0  0  0  0  0  0  0  0
   -1.2990   -0.7500    0.0000 C   0  0  0  0  0  0  0  0  0  0  0  0
   -2.5980   -1.5000    0.0000 C   0  0  0  0  0  0  0  0  0  0  0  0
   -3.8970   -0.7500    0.0000 C   0  0  0  0  0  0  0  0  0  0  0  0
   -3.8970    0.7500    0.0000 C   0  0  0  0  0  0  0  0  0  0  0  0
   -2.5980    1.5000    0.0000 C   0  0  0  0  0  0  0  0  0  0  0  0
   -1.2990    0.7500    0.0000 C   0  0  0  0  0  0  0  0  0  0  0  0
  1  2  1  0  0  0  0
  2  3  1  0  0  0  0
  2  4  1  0  0  0  0
  4  5  1  0  0  0  0
  5  6  1  0  0  0  0
  6  7  1  0  0  0  0
  7  8  1  0  0  0  0
  8  9  1  0  0  0  0
  9 10  1  0  0  0  0
 10 11  1  0  0  0  0
 11 12  1  0  0  0  0
 12 13  1  0  0  0  0
 13 14  1  0  0  0  0
 14 15  1  0  0  0  0
 15 16  1  0  0  0  0
 16 17  1  0  0  0  0
 17 18  2  0  0  0  0
 18 19  1  0  0  0  0
 19 20  1  0  0  0  0
 20 21  1  0  0  0  0
 21 22  1  0  0  0  0
 22 23  1  0  0  0  0
 18 23  1  0  0  0  0
 23 24  2  0  0  0  0
 24 25  1  0  0  0  0
 25 26  2  0  0  0  0
 26 27  1  0  0  0  0
 27 28  2  0  0  0  0
 28 29  1  0  0  0  0
 29 30  2  0  0  0  0
 17 30  1  0  0  0  0
 25 30  1  0  0  0  0
M  END
> <chemblId>
CHEMBL1084368

> <bioactivity__type>
IC50

> <units>
nM

> <value>
264.0

$$$$

  CDK     11271514522D 0   0.00000     0.00000     0

 29 32  0  0  0  0              1 V2000 
   -2.5981    7.5000    0.0000 C   0  0  0  0  0  0  0  0  0  0  0  0
   -3.8971    8.2500    0.0000 C   0  0  0  0  0  0  0  0  0  0  0  0
   -3.8971    9.7500    0.0000 C   0  0  0  0  0  0  0  0  0  0  0  0
   -5.1962   10.5000    0.0000 C   0  0  0  0  0  0  0  0  0  0  0  0
   -5.1962   12.0000    0.0000 N   0  0  0  0  0  0  0  0  0  0  0  0
   -6.4952   12.7500    0.0000 C   0  0  0  0  0  0  0  0  0  0  0  0
   -6.4952   14.2500    0.0000 C   0  0  0  0  0  0  0  0  0  0  0  0
   -7.7942   15.0000    0.0000 C   0  0  0  0  0  0  0  0  0  0  0  0
   -9.0933   14.2500    0.0000 N   0  0  0  0  0  0  0  0  0  0  0  0
   -9.0933   12.7500    0.0000 C   0  0  0  0  0  0  0  0  0  0  0  0
   -7.7942   12.0000    0.0000 C   0  0  0  0  0  0  0  0  0  0  0  0
   -2.5981    6.0000    0.0000 C   0  0  0  0  0  0  0  0  0  0  0  0
   -1.2990    5.2500    0.0000 C   0  0  0  0  0  0  0  0  0  0  0  0
   -1.2990    3.7500    0.0000 C   0  0  0  0  0  0  0  0  0  0  0  0
    0.0000    3.0000    0.0000 N   0  0  0  0  0  0  0  0  0  0  0  0
    0.0000    1.5000    0.0000 C   0  0  0  0  0  0  0  0  0  0  0  0
    1.2990    0.7500    0.0000 C   0  0  0  0  0  0  0  0  0  0  0  0
    2.5980    1.5000    0.0000 C   0  0  0  0  0  0  0  0  0  0  0  0
    3.8970    0.7500    0.0000 C   0  0  0  0  0  0  0  0  0  0  0  0
    3.8970   -0.7500    0.0000 C   0  0  0  0  0  0  0  0  0  0  0  0
    2.5980   -1.5000    0.0000 C   0  0  0  0  0  0  0  0  0  0  0  0
    1.2990   -0.7500    0.0000 C   0  0  0  0  0  0  0  0  0  0  0  0
    0.0000   -1.5000    0.0000 N   0  0  0  0  0  0  0  0  0  0  0  0
   -1.2990   -0.7500    0.0000 C   0  0  0  0  0  0  0  0  0  0  0  0
   -2.5980   -1.5000    0.0000 C   0  0  0  0  0  0  0  0  0  0  0  0
   -3.8970   -0.7500    0.0000 C   0  0  0  0  0  0  0  0  0  0  0  0
   -3.8970    0.7500    0.0000 C   0  0  0  0  0  0  0  0  0  0  0  0
   -2.5980    1.5000    0.0000 C   0  0  0  0  0  0  0  0  0  0  0  0
   -1.2990    0.7500    0.0000 C   0  0  0  0  0  0  0  0  0  0  0  0
  1  2  1  0  0  0  0
  2  3  1  0  0  0  0
  3  4  1  0  0  0  0
  4  5  1  0  0  0  0
  5  6  1  0  0  0  0
  6  7  2  0  0  0  0
  7  8  1  0  0  0  0
  8  9  2  0  0  0  0
  9 10  1  0  0  0  0
 10 11  2  0  0  0  0
  6 11  1  0  0  0  0
  1 12  1  0  0  0  0
 12 13  1  0  0  0  0
 13 14  1  0  0  0  0
 14 15  1  0  0  0  0
 15 16  1  0  0  0  0
 16 17  2  0  0  0  0
 17 18  1  0  0  0  0
 18 19  1  0  0  0  0
 19 20  1  0  0  0  0
 20 21  1  0  0  0  0
 21 22  1  0  0  0  0
 17 22  1  0  0  0  0
 22 23  2  0  0  0  0
 23 24  1  0  0  0  0
 24 25  2  0  0  0  0
 25 26  1  0  0  0  0
 26 27  2  0  0  0  0
 27 28  1  0  0  0  0
 28 29  2  0  0  0  0
 16 29  1  0  0  0  0
 24 29  1  0  0  0  0
M  END
> <chemblId>
CHEMBL1084369

> <bioactivity__type>
IC50

> <units>
nM

> <value>
12.8

$$$$
 stripped
BRStripMol11271514522D 0   0.00000     0.00000     0
This file has been stripped
 21 23  0  0  0  0              1 V2000 
   11.6010    2.5981    0.0000 C   0  0  0  0  0  0  0  0  0  0  0  0
   10.8510    1.2990    0.0000 N   0  0  0  0  0  0  0  0  0  0  0  0
    9.3510    1.2990    0.0000 C   0  0  0  0  0  0  0  0  0  0  0  0
    8.6010    2.5981    0.0000 O   0  0  0  0  0  0  0  0  0  0  0  0
    8.6010   -0.0000    0.0000 O   0  0  0  0  0  0  0  0  0  0  0  0
    7.1010   -0.0000    0.0000 C   0  0  0  0  0  0  0  0  0  0  0  0
    6.3510    1.2990    0.0000 C   0  0  0  0  0  0  0  0  0  0  0  0
    4.8510    1.2990    0.0000 C   0  0  0  0  0  0  0  0  0  0  0  0
    4.1010    0.0000    0.0000 C   0  0  0  0  0  0  0  0  0  0  0  0
    4.8510   -1.2990    0.0000 C   0  0  0  0  0  0  0  0  0  0  0  0
    6.3510   -1.2990    0.0000 C   0  0  0  0  0  0  0  0  0  0  0  0
    2.6010    0.0000    0.0000 C   0  0  0  0  0  0  0  0  0  0  0  0
    1.7190    1.2140    0.0000 C   0  0  0  0  0  0  0  0  0  0  0  0
    0.2930    0.7500    0.0000 N   0  0  0  0  0  0  0  0  0  0  0  0
   -1.0070    1.5000    0.0000 C   0  0  0  0  0  0  0  0  0  0  0  0
   -2.3060    0.7500    0.0000 C   0  0  0  0  0  0  0  0  0  0  0  0
   -2.3060   -0.7500    0.0000 C   0  0  0  0  0  0  0  0  0  0  0  0
   -1.0070   -1.5000    0.0000 C   0  0  0  0  0  0  0  0  0  0  0  0
    0.2930   -0.7500    0.0000 C   0  0  0  0  0  0  0  0  0  0  0  0
    1.7190   -1.2140    0.0000 N   0  3  0  0  0  0  0  0  0  0  0  0
    2.1822   -2.6407    0.0000 C   0  0  0  0  0  0  0  0  0  0  0  0
  1  2  1  0  0  0  0
  2  3  1  0  0  0  0
  3  4  2  0  0  0  0
  3  5  1  0  0  0  0
  5  6  1  0  0  0  0
  6  7  2  0  0  0  0
  7  8  1  0  0  0  0
  8  9  2  0  0  0  0
  9 10  1  0  0  0  0
 10 11  2  0  0  0  0
  6 11  1  0  0  0  0
  9 12  1  0  0  0  0
 12 13  2  0  0  0  0
 13 14  1  0  0  0  0
 14 15  1  0  0  0  0
 15 16  2  0  0  0  0
 16 17  1  0  0  0  0
 17 18  2  0  0  0  0
 18 19  1  0  0  0  0
 14 19  1  0  0  0  0
 19 20  2  0  0  0  0
 12 20  1  0  0  0  0
 20 21  1  0  0  0  0
M  END
> <chemblId>
CHEMBL1084442

> <bioactivity__type>
IC50

> <units>
nM

> <value>
19500.0

$$$$

  CDK     11271514522D 0   0.00000     0.00000     0

 22 24  0  0  0  0              1 V2000 
    6.4952   -0.7500    0.0000 C   0  0  0  0  0  0  0  0  0  0  0  0
    5.1962   -0.0000    0.0000 O   0  0  0  0  0  0  0  0  0  0  0  0
    3.8971   -0.7500    0.0000 C   0  0  0  0  0  0  0  0  0  0  0  0
    3.8971   -2.2500    0.0000 O   0  0  0  0  0  0  0  0  0  0  0  0
    2.5981   -0.0000    0.0000 C   0  0  0  0  0  0  0  0  0  0  0  0
    1.2990   -0.7500    0.0000 C   0  0  0  0  0  0  0  0  0  0  0  0
    0.0000    0.0000    0.0000 C   0  0  0  0  0  0  0  0  0  0  0  0
   -1.2990   -0.7500    0.0000 C   0  0  0  0  0  0  0  0  0  0  0  0
   -1.2990   -2.2500    0.0000 N   0  0  0  0  0  0  0  0  0  0  0  0
   -2.5981   -0.0000    0.0000 C   0  0  0  0  0  0  0  0  0  0  0  0
   -3.6587   -1.0607    0.0000 C   0  0  0  0  0  0  0  0  0  0  0  0
   -5.1587   -1.0607    0.0000 C   0  0  0  0  0  0  0  0  0  0  0  0
   -6.2194    0.0000    0.0000 C   0  0  0  0  0  0  0  0  0  0  0  0
   -6.2194    1.5000    0.0000 C   0  0  0  0  0  0  0  0  0  0  0  0
   -5.1587    2.5607    0.0000 C   0  0  0  0  0  0  0  0  0  0  0  0
   -3.6587    2.5607    0.0000 C   0  0  0  0  0  0  0  0  0  0  0  0
   -2.5981    1.5000    0.0000 C   0  0  0  0  0  0  0  0  0  0  0  0
   -1.2990    2.2500    0.0000 N   0  0  0  0  0  0  0  0  0  0  0  0
    0.0000    1.5000    0.0000 C   0  0  0  0  0  0  0  0  0  0  0  0
    1.2990    2.2500    0.0000 N   0  0  0  0  0  0  0  0  0  0  0  0
    2.5981    1.5000    0.0000 C   0  0  0  0  0  0  0  0  0  0  0  0
    3.8971    2.2500    0.0000 C   0  0  0  0  0  0  0  0  0  0  0  0
  1  2  1  0  0  0  0
  2  3  1  0  0  0  0
  3  4  2  0  0  0  0
  3  5  1  0  0  0  0
  5  6  1  0  0  0  0
  6  7  2  0  0  0  0
  7  8  1  0  0  0  0
  8  9  1  0  0  0  0
  8 10  2  0  0  0  0
 10 11  1  0  0  0  0
 11 12  1  0  0  0  0
 12 13  1  0  0  0  0
 13 14  1  0  0  0  0
 14 15  1  0  0  0  0
 15 16  1  0  0  0  0
 16 17  1  0  0  0  0
 10 17  1  0  0  0  0
 17 18  2  0  0  0  0
 18 19  1  0  0  0  0
  7 19  1  0  0  0  0
 19 20  2  0  0  0  0
 20 21  1  0  0  0  0
  5 21  2  0  0  0  0
 21 22  1  0  0  0  0
M  END
> <chemblId>
CHEMBL1084517

> <bioactivity__type>
IC50

> <units>
nM

> <value>
1800.0

$$$$

  CDK     11271514522D 0   0.00000     0.00000     0

 20 22  0  0  0  0              1 V2000 
    7.7942   -0.0000    0.0000 C   0  0  0  0  0  0  0  0  0  0  0  0
    6.4952   -0.7500    0.0000 C   0  0  0  0  0  0  0  0  0  0  0  0
    5.1962   -0.0000    0.0000 O   0  0  0  0  0  0  0  0  0  0  0  0
    3.8971   -0.7500    0.0000 C   0  0  0  0  0  0  0  0  0  0  0  0
    3.8971   -2.2500    0.0000 O   0  0  0  0  0  0  0  0  0  0  0  0
    2.5981   -0.0000    0.0000 C   0  0  0  0  0  0  0  0  0  0  0  0
    1.2990   -0.7500    0.0000 C   0  0  0  0  0  0  0  0  0  0  0  0
    0.0000    0.0000    0.0000 C   0  0  0  0  0  0  0  0  0  0  0  0
   -1.2990   -0.7500    0.0000 C   0  0  0  0  0  0  0  0  0  0  0  0
   -1.2990   -2.2500    0.0000 N   0  0  0  0  0  0  0  0  0  0  0  0
   -2.5981   -0.0000    0.0000 C   0  0  0  0  0  0  0  0  0  0  0  0
   -4.0247   -0.4635    0.0000 C   0  0  0  0  0  0  0  0  0  0  0  0
   -4.9063    0.7500    0.0000 C   0  0  0  0  0  0  0  0  0  0  0  0
   -4.0247    1.9635    0.0000 C   0  0  0  0  0  0  0  0  0  0  0  0
   -2.5981    1.5000    0.0000 C   0  0  0  0  0  0  0  0  0  0  0  0
   -1.2990    2.2500    0.0000 N   0  0  0  0  0  0  0  0  0  0  0  0
    0.0000    1.5000    0.0000 C   0  0  0  0  0  0  0  0  0  0  0  0
    1.2990    2.2500    0.0000 N   0  0  0  0  0  0  0  0  0  0  0  0
    2.5981    1.5000    0.0000 C   0  0  0  0  0  0  0  0  0  0  0  0
    3.8971    2.2500    0.0000 C   0  0  0  0  0  0  0  0  0  0  0  0
  1  2  1  0  0  0  0
  2  3  1  0  0  0  0
  3  4  1  0  0  0  0
  4  5  2  0  0  0  0
  4  6  1  0  0  0  0
  6  7  1  0  0  0  0
  7  8  2  0  0  0  0
  8  9  1  0  0  0  0
  9 10  1  0  0  0  0
  9 11  2  0  0  0  0
 11 12  1  0  0  0  0
 12 13  1  0  0  0  0
 13 14  1  0  0  0  0
 14 15  1  0  0  0  0
 11 15  1  0  0  0  0
 15 16  2  0  0  0  0
 16 17  1  0  0  0  0
  8 17  1  0  0  0  0
 17 18  2  0  0  0  0
 18 19  1  0  0  0  0
  6 19  2  0  0  0  0
 19 20  1  0  0  0  0
M  END
> <chemblId>
CHEMBL1084518

> <bioactivity__type>
IC50

> <units>
nM

> <value>
2100.0

$$$$

  CDK     11271514522D 0   0.00000     0.00000     0

 23 25  0  0  0  0              1 V2000 
    7.7942   -0.0000    0.0000 C   0  0  0  0  0  0  0  0  0  0  0  0
    6.4952   -0.7500    0.0000 C   0  0  0  0  0  0  0  0  0  0  0  0
    5.1962   -0.0000    0.0000 O   0  0  0  0  0  0  0  0  0  0  0  0
    3.8971   -0.7500    0.0000 C   0  0  0  0  0  0  0  0  0  0  0  0
    3.8971   -2.2500    0.0000 O   0  0  0  0  0  0  0  0  0  0  0  0
    2.5981   -0.0000    0.0000 C   0  0  0  0  0  0  0  0  0  0  0  0
    1.2990   -0.7500    0.0000 C   0  0  0  0  0  0  0  0  0  0  0  0
    0.0000    0.0000    0.0000 C   0  0  0  0  0  0  0  0  0  0  0  0
   -1.2990   -0.7500    0.0000 C   0  0  0  0  0  0  0  0  0  0  0  0
   -1.2990   -2.2500    0.0000 N   0  0  0  0  0  0  0  0  0  0  0  0
   -2.5981   -0.0000    0.0000 C   0  0  0  0  0  0  0  0  0  0  0  0
   -3.6587   -1.0607    0.0000 C   0  0  0  0  0  0  0  0  0  0  0  0
   -5.1587   -1.0607    0.0000 C   0  0  0  0  0  0  0  0  0  0  0  0
   -6.2194    0.0000    0.0000 C   0  0  0  0  0  0  0  0  0  0  0  0
   -6.2194    1.5000    0.0000 C   0  0  0  0  0  0  0  0  0  0  0  0
   -5.1587    2.5607    0.0000 C   0  0  0  0  0  0  0  0  0  0  0  0
   -3.6587    2.5607    0.0000 C   0  0  0  0  0  0  0  0  0  0  0  0
   -2.5981    1.5000    0.0000 C   0  0  0  0  0  0  0  0  0  0  0  0
   -1.2990    2.2500    0.0000 N   0  0  0  0  0  0  0  0  0  0  0  0
    0.0000    1.5000    0.0000 C   0  0  0  0  0  0  0  0  0  0  0  0
    1.2990    2.2500    0.0000 N   0  0  0  0  0  0  0  0  0  0  0  0
    2.5981    1.5000    0.0000 C   0  0  0  0  0  0  0  0  0  0  0  0
    3.8971    2.2500    0.0000 C   0  0  0  0  0  0  0  0  0  0  0  0
  1  2  1  0  0  0  0
  2  3  1  0  0  0  0
  3  4  1  0  0  0  0
  4  5  2  0  0  0  0
  4  6  1  0  0  0  0
  6  7  1  0  0  0  0
  7  8  2  0  0  0  0
  8  9  1  0  0  0  0
  9 10  1  0  0  0  0
  9 11  2  0  0  0  0
 11 12  1  0  0  0  0
 12 13  1  0  0  0  0
 13 14  1  0  0  0  0
 14 15  1  0  0  0  0
 15 16  1  0  0  0  0
 16 17  1  0  0  0  0
 17 18  1  0  0  0  0
 11 18  1  0  0  0  0
 18 19  2  0  0  0  0
 19 20  1  0  0  0  0
  8 20  1  0  0  0  0
 20 21  2  0  0  0  0
 21 22  1  0  0  0  0
  6 22  2  0  0  0  0
 22 23  1  0  0  0  0
M  END
> <chemblId>
CHEMBL1084519

> <bioactivity__type>
IC50

> <units>
nM

> <value>
1800.0

$$$$

  CDK     11271514522D 0   0.00000     0.00000     0

 31 34  0  0  0  0              1 V2000 
   -3.8971    8.2500    0.0000 C   0  0  0  0  0  0  0  0  0  0  0  0
   -3.8971    9.7500    0.0000 C   0  0  0  0  0  0  0  0  0  0  0  0
   -5.1962   10.5000    0.0000 C   0  0  0  0  0  0  0  0  0  0  0  0
   -5.1962   12.0000    0.0000 C   0  0  0  0  0  0  0  0  0  0  0  0
   -6.4952   12.7500    0.0000 C   0  0  0  0  0  0  0  0  0  0  0  0
   -6.4952   14.2500    0.0000 N   0  0  0  0  0  0  0  0  0  0  0  0
   -7.7942   15.0000    0.0000 C   0  0  0  0  0  0  0  0  0  0  0  0
   -7.7942   16.5000    0.0000 C   0  0  0  0  0  0  0  0  0  0  0  0
   -9.0933   17.2500    0.0000 C   0  0  0  0  0  0  0  0  0  0  0  0
  -10.3923   16.5000    0.0000 N   0  0  0  0  0  0  0  0  0  0  0  0
  -10.3923   15.0000    0.0000 C   0  0  0  0  0  0  0  0  0  0  0  0
   -9.0933   14.2500    0.0000 C   0  0  0  0  0  0  0  0  0  0  0  0
   -2.5981    7.5000    0.0000 C   0  0  0  0  0  0  0  0  0  0  0  0
   -2.5981    6.0000    0.0000 C   0  0  0  0  0  0  0  0  0  0  0  0
   -1.2990    5.2500    0.0000 C   0  0  0  0  0  0  0  0  0  0  0  0
   -1.2990    3.7500    0.0000 C   0  0  0  0  0  0  0  0  0  0  0  0
    0.0000    3.0000    0.0000 N   0  0  0  0  0  0  0  0  0  0  0  0
    0.0000    1.5000    0.0000 C   0  0  0  0  0  0  0  0  0  0  0  0
    1.2990    0.7500    0.0000 C   0  0  0  0  0  0  0  0  0  0  0  0
    2.5980    1.5000    0.0000 C   0  0  0  0  0  0  0  0  0  0  0  0
    3.8970    0.7500    0.0000 C   0  0  0  0  0  0  0  0  0  0  0  0
    3.8970   -0.7500    0.0000 C   0  0  0  0  0  0  0  0  0  0  0  0
    2.5980   -1.5000    0.0000 C   0  0  0  0  0  0  0  0  0  0  0  0
    1.2990   -0.7500    0.0000 C   0  0  0  0  0  0  0  0  0  0  0  0
    0.0000   -1.5000    0.0000 N   0  0  0  0  0  0  0  0  0  0  0  0
   -1.2990   -0.7500    0.0000 C   0  0  0  0  0  0  0  0  0  0  0  0
   -2.5980   -1.5000    0.0000 C   0  0  0  0  0  0  0  0  0  0  0  0
   -3.8970   -0.7500    0.0000 C   0  0  0  0  0  0  0  0  0  0  0  0
   -3.8970    0.7500    0.0000 C   0  0  0  0  0  0  0  0  0  0  0  0
   -2.5980    1.5000    0.0000 C   0  0  0  0  0  0  0  0  0  0  0  0
   -1.2990    0.7500    0.0000 C   0  0  0  0  0  0  0  0  0  0  0  0
  1  2  1  0  0  0  0
  2  3  1  0  0  0  0
  3  4  1  0  0  0  0
  4  5  1  0  0  0  0
  5  6  1  0  0  0  0
  6  7  1  0  0  0  0
  7  8  2  0  0  0  0
  8  9  1  0  0  0  0
  9 10  2  0  0  0  0
 10 11  1  0  0  0  0
 11 12  2  0  0  0  0
  7 12  1  0  0  0  0
  1 13  1  0  0  0  0
 13 14  1  0  0  0  0
 14 15  1  0  0  0  0
 15 16  1  0  0  0  0
 16 17  1  0  0  0  0
 17 18  1  0  0  0  0
 18 19  2  0  0  0  0
 19 20  1  0  0  0  0
 20 21  1  0  0  0  0
 21 22  1  0  0  0  0
 22 23  1  0  0  0  0
 23 24  1  0  0  0  0
 19 24  1  0  0  0  0
 24 25  2  0  0  0  0
 25 26  1  0  0  0  0
 26 27  2  0  0  0  0
 27 28  1  0  0  0  0
 28 29  2  0  0  0  0
 29 30  1  0  0  0  0
 30 31  2  0  0  0  0
 18 31  1  0  0  0  0
 26 31  1  0  0  0  0
M  END
> <chemblId>
CHEMBL1084530

> <bioactivity__type>
IC50

> <units>
nM

> <value>
83.0

$$$$

  CDK     11271514522D 0   0.00000     0.00000     0

 32 35  0  0  0  0              1 V2000 
   -3.8971    9.7500    0.0000 C   0  0  0  0  0  0  0  0  0  0  0  0
   -3.8971    8.2500    0.0000 C   0  0  0  0  0  0  0  0  0  0  0  0
   -2.5981    7.5000    0.0000 C   0  0  0  0  0  0  0  0  0  0  0  0
   -2.5981    6.0000    0.0000 C   0  0  0  0  0  0  0  0  0  0  0  0
   -1.2990    5.2500    0.0000 C   0  0  0  0  0  0  0  0  0  0  0  0
   -1.2990    3.7500    0.0000 C   0  0  0  0  0  0  0  0  0  0  0  0
    0.0000    3.0000    0.0000 N   0  0  0  0  0  0  0  0  0  0  0  0
    0.0000    1.5000    0.0000 C   0  0  0  0  0  0  0  0  0  0  0  0
    1.2990    0.7500    0.0000 C   0  0  0  0  0  0  0  0  0  0  0  0
    2.5980    1.5000    0.0000 C   0  0  0  0  0  0  0  0  0  0  0  0
    3.8970    0.7500    0.0000 C   0  0  0  0  0  0  0  0  0  0  0  0
    3.8970   -0.7500    0.0000 C   0  0  0  0  0  0  0  0  0  0  0  0
    2.5980   -1.5000    0.0000 C   0  0  0  0  0  0  0  0  0  0  0  0
    1.2990   -0.7500    0.0000 C   0  0  0  0  0  0  0  0  0  0  0  0
    0.0000   -1.5000    0.0000 N   0  0  0  0  0  0  0  0  0  0  0  0
   -1.2990   -0.7500    0.0000 C   0  0  0  0  0  0  0  0  0  0  0  0
   -2.5980   -1.5000    0.0000 C   0  0  0  0  0  0  0  0  0  0  0  0
   -3.8970   -0.7500    0.0000 C   0  0  0  0  0  0  0  0  0  0  0  0
   -3.8970    0.7500    0.0000 C   0  0  0  0  0  0  0  0  0  0  0  0
   -2.5980    1.5000    0.0000 C   0  0  0  0  0  0  0  0  0  0  0  0
   -1.2990    0.7500    0.0000 C   0  0  0  0  0  0  0  0  0  0  0  0
   -5.1962   10.5000    0.0000 C   0  0  0  0  0  0  0  0  0  0  0  0
   -5.1962   12.0000    0.0000 C   0  0  0  0  0  0  0  0  0  0  0  0
   -6.4952   12.7500    0.0000 C   0  0  0  0  0  0  0  0  0  0  0  0
   -6.4952   14.2500    0.0000 C   0  0  0  0  0  0  0  0  0  0  0  0
   -7.7942   15.0000    0.0000 N   0  0  0  0  0  0  0  0  0  0  0  0
   -7.7942   16.5000    0.0000 C   0  0  0  0  0  0  0  0  0  0  0  0
   -6.4952   17.2500    0.0000 C   0  0  0  0  0  0  0  0  0  0  0  0
   -6.4952   18.7500    0.0000 C   0  0  0  0  0  0  0  0  0  0  0  0
   -7.7942   19.5000    0.0000 N   0  0  0  0  0  0  0  0  0  0  0  0
   -9.0933   18.7500    0.0000 C   0  0  0  0  0  0  0  0  0  0  0  0
   -9.0933   17.2500    0.0000 C   0  0  0  0  0  0  0  0  0  0  0  0
  1  2  1  0  0  0  0
  2  3  1  0  0  0  0
  3  4  1  0  0  0  0
  4  5  1  0  0  0  0
  5  6  1  0  0  0  0
  6  7  1  0  0  0  0
  7  8  1  0  0  0  0
  8  9  2  0  0  0  0
  9 10  1  0  0  0  0
 10 11  1  0  0  0  0
 11 12  1  0  0  0  0
 12 13  1  0  0  0  0
 13 14  1  0  0  0  0
  9 14  1  0  0  0  0
 14 15  2  0  0  0  0
 15 16  1  0  0  0  0
 16 17  2  0  0  0  0
 17 18  1  0  0  0  0
 18 19  2  0  0  0  0
 19 20  1  0  0  0  0
 20 21  2  0  0  0  0
  8 21  1  0  0  0  0
 16 21  1  0  0  0  0
  1 22  1  0  0  0  0
 22 23  1  0  0  0  0
 23 24  1  0  0  0  0
 24 25  1  0  0  0  0
 25 26  1  0  0  0  0
 26 27  1  0  0  0  0
 27 28  2  0  0  0  0
 28 29  1  0  0  0  0
 29 30  2  0  0  0  0
 30 31  1  0  0  0  0
 31 32  2  0  0  0  0
 27 32  1  0  0  0  0
M  END
> <chemblId>
CHEMBL1084531

> <bioactivity__type>
IC50

> <units>
nM

> <value>
176.0

$$$$

  CDK     11271514522D 0   0.00000     0.00000     0

 20 22  0  0  0  0              1 V2000 
   -1.2990    7.8210    0.0000 C   0  0  0  0  0  0  0  0  0  0  0  0
    0.0000    7.0710    0.0000 N   0  0  0  0  0  0  0  0  0  0  0  0
    0.0000    5.5710    0.0000 C   0  0  0  0  0  0  0  0  0  0  0  0
   -1.2990    4.8210    0.0000 C   0  0  0  0  0  0  0  0  0  0  0  0
   -1.2990    3.3210    0.0000 C   0  0  0  0  0  0  0  0  0  0  0  0
   -0.0000    2.5710    0.0000 C   0  0  0  0  0  0  0  0  0  0  0  0
    1.2990    3.3210    0.0000 C   0  0  0  0  0  0  0  0  0  0  0  0
    1.2990    4.8210    0.0000 N   0  0  0  0  0  0  0  0  0  0  0  0
    0.0000    1.0710    0.0000 C   0  0  0  0  0  0  0  0  0  0  0  0
    1.2990    0.3210    0.0000 C   0  0  0  0  0  0  0  0  0  0  0  0
    1.2990   -1.1790    0.0000 C   0  0  0  0  0  0  0  0  0  0  0  0
    0.0000   -1.9290    0.0000 C   0  0  0  0  0  0  0  0  0  0  0  0
   -1.2990   -1.1790    0.0000 C   0  0  0  0  0  0  0  0  0  0  0  0
   -1.2990    0.3210    0.0000 C   0  0  0  0  0  0  0  0  0  0  0  0
   -1.2990    9.3210    0.0000 N   0  0  0  0  0  0  0  0  0  0  0  0
    0.0000   10.0710    0.0000 C   0  0  0  0  0  0  0  0  0  0  0  0
    0.0000   11.5710    0.0000 C   0  0  0  0  0  0  0  0  0  0  0  0
   -1.2990   12.3210    0.0000 C   0  0  0  0  0  0  0  0  0  0  0  0
   -2.5981   11.5710    0.0000 C   0  0  0  0  0  0  0  0  0  0  0  0
   -2.5981   10.0710    0.0000 C   0  0  0  0  0  0  0  0  0  0  0  0
  1  2  1  0  0  0  0
  2  3  1  0  0  0  0
  3  4  2  0  0  0  0
  4  5  1  0  0  0  0
  5  6  2  0  0  0  0
[truncated: 6,896,701 more chars]
