# Supplementary material for: Comparison of Quantitative and Qualitative (Q)SAR Models Created for the Prediction of Ki and IC50 Values of Antitarget Inhibitors
Source: Front Pharmacol. 2018 Oct 10;9:1136. doi: 10.3389/fphar.2018.01136 (PMC6192375; doi:10.3389/fphar.2018.01136)
Supplement: Supplementary file 3 [file Data_Sheet_3.ZIP › DataSets/ACHE_Ki.sdf]

 stripped
BRStripMol11271514452D 0   0.00000     0.00000     0
This file has been stripped
 17 16  0  0  0  0              1 V2000 
    0.0000    0.0000    0.0000 C   0  0  0  0  0  0  0  0  0  0  0  0
    1.2990   -0.7500    0.0000 C   0  0  0  0  0  0  0  0  0  0  0  0
    2.5981   -0.0000    0.0000 C   0  0  0  0  0  0  0  0  0  0  0  0
    3.8971   -0.7500    0.0000 C   0  0  0  0  0  0  0  0  0  0  0  0
    5.1962   -0.0000    0.0000 C   0  0  0  0  0  0  0  0  0  0  0  0
    6.4952   -0.7500    0.0000 C   0  0  0  0  0  0  0  0  0  0  0  0
    7.7942   -0.0000    0.0000 C   0  0  0  0  0  0  0  0  0  0  0  0
    9.0933   -0.7500    0.0000 S   0  0  0  0  0  0  0  0  0  0  0  0
   10.3923   -0.0000    0.0000 C   0  0  0  0  0  0  0  0  0  0  0  0
   10.3923    1.5000    0.0000 O   0  0  0  0  0  0  0  0  0  0  0  0
   11.6913   -0.7500    0.0000 O   0  0  0  0  0  0  0  0  0  0  0  0
   12.9904   -0.0000    0.0000 C   0  0  0  0  0  0  0  0  0  0  0  0
   14.2894   -0.7500    0.0000 C   0  0  0  0  0  0  0  0  0  0  0  0
   15.5885   -0.0000    0.0000 N   0  3  0  0  0  0  0  0  0  0  0  0
   16.8875   -0.7500    0.0000 C   0  0  0  0  0  0  0  0  0  0  0  0
   16.5526    1.1491    0.0000 C   0  0  0  0  0  0  0  0  0  0  0  0
   14.6243    1.1491    0.0000 C   0  0  0  0  0  0  0  0  0  0  0  0
  1  2  1  0  0  0  0
  2  3  1  0  0  0  0
  3  4  1  0  0  0  0
  4  5  1  0  0  0  0
  5  6  1  0  0  0  0
  6  7  1  0  0  0  0
  7  8  1  0  0  0  0
  8  9  1  0  0  0  0
  9 10  2  0  0  0  0
  9 11  1  0  0  0  0
 11 12  1  0  0  0  0
 12 13  1  0  0  0  0
 13 14  1  0  0  0  0
 14 15  1  0  0  0  0
 14 16  1  0  0  0  0
 14 17  1  0  0  0  0
M  END
> <chemblId>
CHEMBL102226

> <bioactivity__type>
Ki

> <units>
nM

> <value>
30000.0

$$$$

  CDK     11271514452D 0   0.00000     0.00000     0

 11 10  0  0  0  0              1 V2000 
    0.0000    0.0000    0.0000 C   0  0  0  0  0  0  0  0  0  0  0  0
    1.2990   -0.7500    0.0000 C   0  0  0  0  0  0  0  0  0  0  0  0
    1.2990   -2.2500    0.0000 C   0  0  0  0  0  0  0  0  0  0  0  0
    2.5981   -0.0000    0.0000 O   0  0  0  0  0  0  0  0  0  0  0  0
    3.8971   -0.7500    0.0000 P   0  0  0  0  0  0  0  0  0  0  0  0
    2.9329   -1.8991    0.0000 O   0  0  0  0  0  0  0  0  0  0  0  0
    4.8613   -1.8991    0.0000 F   0  0  0  0  0  0  0  0  0  0  0  0
    5.1962   -0.0000    0.0000 O   0  0  0  0  0  0  0  0  0  0  0  0
    6.4952   -0.7500    0.0000 C   0  0  0  0  0  0  0  0  0  0  0  0
    7.7942   -0.0000    0.0000 C   0  0  0  0  0  0  0  0  0  0  0  0
    6.4952   -2.2500    0.0000 C   0  0  0  0  0  0  0  0  0  0  0  0
  1  2  1  0  0  0  0
  2  3  1  0  0  0  0
  2  4  1  0  0  0  0
  4  5  1  0  0  0  0
  5  6  2  0  0  0  0
  5  7  1  0  0  0  0
  5  8  1  0  0  0  0
  8  9  1  0  0  0  0
  9 10  1  0  0  0  0
  9 11  1  0  0  0  0
M  END
> <chemblId>
CHEMBL1025

> <bioactivity__type>
Ki

> <units>
nM

> <value>
6000.0

$$$$
 stripped
BRStripMol11271514452D 0   0.00000     0.00000     0
This file has been stripped
 15 14  0  0  0  0              1 V2000 
    0.0000    0.0000    0.0000 C   0  0  0  0  0  0  0  0  0  0  0  0
    1.2990   -0.7500    0.0000 C   0  0  0  0  0  0  0  0  0  0  0  0
    2.5981   -0.0000    0.0000 C   0  0  0  0  0  0  0  0  0  0  0  0
    3.8971   -0.7500    0.0000 C   0  0  0  0  0  0  0  0  0  0  0  0
    5.1962   -0.0000    0.0000 C   0  0  0  0  0  0  0  0  0  0  0  0
    6.4952   -0.7500    0.0000 S   0  0  0  0  0  0  0  0  0  0  0  0
    7.7942   -0.0000    0.0000 C   0  0  0  0  0  0  0  0  0  0  0  0
    7.7942    1.5000    0.0000 O   0  0  0  0  0  0  0  0  0  0  0  0
    9.0933   -0.7500    0.0000 O   0  0  0  0  0  0  0  0  0  0  0  0
   10.3923   -0.0000    0.0000 C   0  0  0  0  0  0  0  0  0  0  0  0
   11.6913   -0.7500    0.0000 C   0  0  0  0  0  0  0  0  0  0  0  0
   12.9904   -0.0000    0.0000 N   0  3  0  0  0  0  0  0  0  0  0  0
   14.2894   -0.7500    0.0000 C   0  0  0  0  0  0  0  0  0  0  0  0
   13.9546    1.1491    0.0000 C   0  0  0  0  0  0  0  0  0  0  0  0
   12.0262    1.1491    0.0000 C   0  0  0  0  0  0  0  0  0  0  0  0
  1  2  1  0  0  0  0
  2  3  1  0  0  0  0
  3  4  1  0  0  0  0
  4  5  1  0  0  0  0
  5  6  1  0  0  0  0
  6  7  1  0  0  0  0
  7  8  2  0  0  0  0
  7  9  1  0  0  0  0
  9 10  1  0  0  0  0
 10 11  1  0  0  0  0
 11 12  1  0  0  0  0
 12 13  1  0  0  0  0
 12 14  1  0  0  0  0
 12 15  1  0  0  0  0
M  END
> <chemblId>
CHEMBL103873

> <bioactivity__type>
Ki

> <units>
nM

> <value>
2500.0

$$$$
 stripped stripped
BRStripMol11271514452D 0   0.00000     0.00000     0
This file has been stripped
 24 27  0  0  0  0              1 V2000 
    3.8970   -1.5000    0.0000 C   0  0  0  0  0  0  0  0  0  0  0  0
    2.5980   -0.7500    0.0000 C   0  0  0  0  0  0  0  0  0  0  0  0
    2.5980    0.7500    0.0000 C   0  0  0  0  0  0  0  0  0  0  0  0
    1.2990    1.5000    0.0000 C   0  0  0  0  0  0  0  0  0  0  0  0
    0.0000    0.7500    0.0000 C   0  0  0  0  0  0  0  0  0  0  0  0
   -1.2990    1.5000    0.0000 C   0  0  0  0  0  0  0  0  0  0  0  0
   -2.5980    0.7500    0.0000 C   0  0  0  0  0  0  0  0  0  0  0  0
   -2.5980   -0.7500    0.0000 C   0  0  0  0  0  0  0  0  0  0  0  0
   -3.8970   -1.5000    0.0000 C   0  0  0  0  0  0  0  0  0  0  0  0
   -5.1961   -0.7500    0.0000 N   0  3  0  0  0  0  0  0  0  0  0  0
   -5.1961    0.7500    0.0000 C   0  0  0  0  0  0  0  0  0  0  0  0
   -6.4951    1.5000    0.0000 C   0  0  0  0  0  0  0  0  0  0  0  0
   -7.7941    0.7500    0.0000 C   0  0  0  0  0  0  0  0  0  0  0  0
   -7.7942   -0.7500    0.0000 C   0  0  0  0  0  0  0  0  0  0  0  0
   -6.4951   -1.5000    0.0000 C   0  0  0  0  0  0  0  0  0  0  0  0
   -1.2990   -1.5000    0.0000 C   0  0  0  0  0  0  0  0  0  0  0  0
    0.0000   -0.7500    0.0000 C   0  0  0  0  0  0  0  0  0  0  0  0
    1.2990   -1.5000    0.0000 C   0  0  0  0  0  0  0  0  0  0  0  0
    5.1961   -0.7500    0.0000 N   0  3  0  0  0  0  0  0  0  0  0  0
    6.4951   -1.5000    0.0000 C   0  0  0  0  0  0  0  0  0  0  0  0
    7.7942   -0.7500    0.0000 C   0  0  0  0  0  0  0  0  0  0  0  0
    7.7941    0.7500    0.0000 C   0  0  0  0  0  0  0  0  0  0  0  0
    6.4951    1.5000    0.0000 C   0  0  0  0  0  0  0  0  0  0  0  0
    5.1961    0.7500    0.0000 C   0  0  0  0  0  0  0  0  0  0  0  0
  1  2  1  0  0  0  0
  2  3  2  0  0  0  0
  3  4  1  0  0  0  0
  4  5  2  0  0  0  0
  5  6  1  0  0  0  0
  6  7  2  0  0  0  0
  7  8  1  0  0  0  0
  8  9  1  0  0  0  0
  9 10  1  0  0  0  0
 10 11  2  0  0  0  0
 11 12  1  0  0  0  0
 12 13  2  0  0  0  0
 13 14  1  0  0  0  0
 14 15  2  0  0  0  0
 10 15  1  0  0  0  0
  8 16  2  0  0  0  0
 16 17  1  0  0  0  0
  5 17  1  0  0  0  0
 17 18  2  0  0  0  0
  2 18  1  0  0  0  0
  1 19  1  0  0  0  0
 19 20  2  0  0  0  0
 20 21  1  0  0  0  0
 21 22  2  0  0  0  0
 22 23  1  0  0  0  0
 23 24  2  0  0  0  0
 19 24  1  0  0  0  0
M  END
> <chemblId>
CHEMBL1081810

> <bioactivity__type>
Ki

> <units>
nM

> <value>
140.0

$$$$

  CDK     11271514452D 0   0.00000     0.00000     0

 21 23  0  0  0  0              1 V2000 
   -9.0932    0.7500    0.0000 C   0  0  0  0  0  0  0  0  0  0  0  0
   -7.7941    1.5000    0.0000 C   0  0  0  0  0  0  0  0  0  0  0  0
   -6.4951    0.7500    0.0000 O   0  0  0  0  0  0  0  0  0  0  0  0
   -5.1960    1.5000    0.0000 C   0  0  0  0  0  0  0  0  0  0  0  0
   -5.1961    3.0000    0.0000 O   0  0  0  0  0  0  0  0  0  0  0  0
   -3.8970    0.7500    0.0000 C   0  0  0  0  0  0  0  0  0  0  0  0
   -2.5980    1.5000    0.0000 C   0  0  0  0  0  0  0  0  0  0  0  0
   -1.2990    0.7500    0.0000 C   0  0  0  0  0  0  0  0  0  0  0  0
   -0.0000    1.5000    0.0000 C   0  0  0  0  0  0  0  0  0  0  0  0
    0.0000    3.0000    0.0000 N   0  0  0  0  0  0  0  0  0  0  0  0
    1.2990    0.7500    0.0000 C   0  0  0  0  0  0  0  0  0  0  0  0
    2.5980    1.5000    0.0000 C   0  0  0  0  0  0  0  0  0  0  0  0
    3.8970    0.7500    0.0000 C   0  0  0  0  0  0  0  0  0  0  0  0
    3.8970   -0.7500    0.0000 C   0  0  0  0  0  0  0  0  0  0  0  0
    2.5980   -1.5000    0.0000 C   0  0  0  0  0  0  0  0  0  0  0  0
    1.2990   -0.7500    0.0000 C   0  0  0  0  0  0  0  0  0  0  0  0
   -0.0000   -1.5000    0.0000 N   0  0  0  0  0  0  0  0  0  0  0  0
   -1.2990   -0.7500    0.0000 C   0  0  0  0  0  0  0  0  0  0  0  0
   -2.5980   -1.5000    0.0000 N   0  0  0  0  0  0  0  0  0  0  0  0
   -3.8970   -0.7500    0.0000 C   0  0  0  0  0  0  0  0  0  0  0  0
   -5.1960   -1.5000    0.0000 C   0  0  0  0  0  0  0  0  0  0  0  0
  1  2  1  0  0  0  0
  2  3  1  0  0  0  0
  3  4  1  0  0  0  0
  4  5  2  0  0  0  0
  4  6  1  0  0  0  0
  6  7  1  0  0  0  0
  7  8  2  0  0  0  0
  8  9  1  0  0  0  0
  9 10  1  0  0  0  0
  9 11  2  0  0  0  0
 11 12  1  0  0  0  0
 12 13  1  0  0  0  0
 13 14  1  0  0  0  0
 14 15  1  0  0  0  0
 15 16  1  0  0  0  0
 11 16  1  0  0  0  0
 16 17  2  0  0  0  0
 17 18  1  0  0  0  0
  8 18  1  0  0  0  0
 18 19  2  0  0  0  0
 19 20  1  0  0  0  0
  6 20  2  0  0  0  0
 20 21  1  0  0  0  0
M  END
> <chemblId>
CHEMBL1087194

> <bioactivity__type>
Ki

> <units>
nM

> <value>
24.0

$$$$

  CDK     11271514452D 0   0.00000     0.00000     0

 31 33  0  0  0  0              1 V2000 
   10.3923   12.7500    0.0000 C   0  0  0  0  0  0  0  0  0  0  0  0
    9.0933   12.0000    0.0000 C   0  0  0  0  0  0  0  0  0  0  0  0
    9.0933   10.5000    0.0000 C   0  0  0  0  0  0  0  0  0  0  0  0
    7.7942    9.7500    0.0000 C   0  0  0  0  0  0  0  0  0  0  0  0
    7.7942    8.2500    0.0000 C   0  0  0  0  0  0  0  0  0  0  0  0
    6.4952    7.5000    0.0000 C   0  0  0  0  0  0  0  0  0  0  0  0
    6.4951    6.0000    0.0000 C   0  0  0  0  0  0  0  0  0  0  0  0
    5.1961    5.2500    0.0000 C   0  0  0  0  0  0  0  0  0  0  0  0
    5.1961    3.7500    0.0000 C   0  0  0  0  0  0  0  0  0  0  0  0
    3.8971    3.0000    0.0000 C   0  0  0  0  0  0  0  0  0  0  0  0
    3.8970    1.5000    0.0000 C   0  0  0  0  0  0  0  0  0  0  0  0
    2.5980    0.7500    0.0000 C   0  0  0  0  0  0  0  0  0  0  0  0
    2.5980   -0.7500    0.0000 C   0  0  0  0  0  0  0  0  0  0  0  0
    1.2990   -1.5000    0.0000 C   0  0  0  0  0  0  0  0  0  0  0  0
    1.2990   -3.0000    0.0000 O   0  0  0  0  0  0  0  0  0  0  0  0
    0.0000   -0.7500    0.0000 C   0  0  0  0  0  0  0  0  0  0  0  0
   -1.2990   -1.5000    0.0000 C   0  0  0  0  0  0  0  0  0  0  0  0
   -1.2990   -3.0000    0.0000 O   0  0  0  0  0  0  0  0  0  0  0  0
   -2.5980   -0.7500    0.0000 C   0  0  0  0  0  0  0  0  0  0  0  0
   -2.5980    0.7500    0.0000 C   0  0  0  0  0  0  0  0  0  0  0  0
   -3.8970    1.5000    0.0000 O   0  0  0  0  0  0  0  0  0  0  0  0
   -1.2990    1.5000    0.0000 C   0  0  0  0  0  0  0  0  0  0  0  0
    0.0000    0.7500    0.0000 C   0  0  0  0  0  0  0  0  0  0  0  0
    1.2990    1.5000    0.0000 O   0  0  0  0  0  0  0  0  0  0  0  0
    5.1961    0.7500    0.0000 C   0  0  0  0  0  0  0  0  0  0  0  0
    5.1961   -0.7500    0.0000 O   0  0  0  0  0  0  0  0  0  0  0  0
    6.4951    1.5000    0.0000 C   0  0  0  0  0  0  0  0  0  0  0  0
    6.4951    3.0000    0.0000 C   0  0  0  0  0  0  0  0  0  0  0  0
    7.7942    3.7500    0.0000 O   0  0  0  0  0  0  0  0  0  0  0  0
    5.1961    8.2500    0.0000 C   0  0  0  0  0  0  0  0  0  0  0  0
    7.7942   12.7500    0.0000 C   0  0  0  0  0  0  0  0  0  0  0  0
  1  2  1  0  0  0  0
  2  3  2  0  0  0  0
  3  4  1  0  0  0  0
  4  5  1  0  0  0  0
  5  6  1  0  0  0  0
  6  7  2  0  0  0  0
  7  8  1  0  0  0  0
  8  9  1  0  0  0  0
  9 10  2  0  0  0  0
 10 11  1  0  0  0  0
 11 12  1  0  0  0  0
 12 13  1  0  0  0  0
 13 14  1  0  0  0  0
 14 15  2  0  0  0  0
 14 16  1  0  0  0  0
 16 17  2  0  0  0  0
 17 18  1  0  0  0  0
 17 19  1  0  0  0  0
 19 20  2  0  0  0  0
 20 21  1  0  0  0  0
 20 22  1  0  0  0  0
 22 23  2  0  0  0  0
 16 23  1  0  0  0  0
 23 24  1  0  0  0  0
 12 24  1  0  0  0  0
 11 25  2  0  0  0  0
 25 26  1  0  0  0  0
 25 27  1  0  0  0  0
 27 28  2  0  0  0  0
  9 28  1  0  0  0  0
 28 29  1  0  0  0  0
  6 30  1  0  0  0  0
  2 31  1  0  0  0  0
M  END
> <chemblId>
CHEMBL1096939

> <bioactivity__type>
Ki

> <units>
nM

> <value>
3100.0

$$$$
 stripped
BRStripMol11271514452D 0   0.00000     0.00000     0
This file has been stripped
 12 12  0  0  0  0              1 V2000 
    5.1961    1.1250    0.0000 C   0  0  0  0  0  0  0  0  0  0  0  0
    3.8971    0.3750    0.0000 C   0  0  0  0  0  0  0  0  0  0  0  0
    2.5980    1.1250    0.0000 N   0  3  0  0  0  0  0  0  0  0  0  0
    3.5622    2.2741    0.0000 C   0  0  0  0  0  0  0  0  0  0  0  0
    1.6339    2.2741    0.0000 C   0  0  0  0  0  0  0  0  0  0  0  0
    1.2990    0.3750    0.0000 C   0  0  0  0  0  0  0  0  0  0  0  0
    1.2990   -1.1250    0.0000 C   0  0  0  0  0  0  0  0  0  0  0  0
   -0.0000   -1.8750    0.0000 C   0  0  0  0  0  0  0  0  0  0  0  0
   -1.2990   -1.1250    0.0000 C   0  0  0  0  0  0  0  0  0  0  0  0
   -1.2990    0.3750    0.0000 C   0  0  0  0  0  0  0  0  0  0  0  0
   -2.5980    1.1250    0.0000 O   0  0  0  0  0  0  0  0  0  0  0  0
   -0.0000    1.1250    0.0000 C   0  0  0  0  0  0  0  0  0  0  0  0
  1  2  1  0  0  0  0
  2  3  1  0  0  0  0
  3  4  1  0  0  0  0
  3  5  1  0  0  0  0
  3  6  1  0  0  0  0
  6  7  2  0  0  0  0
  7  8  1  0  0  0  0
  8  9  2  0  0  0  0
  9 10  1  0  0  0  0
 10 11  1  0  0  0  0
 10 12  2  0  0  0  0
  6 12  1  0  0  0  0
M  END
> <chemblId>
CHEMBL1128

> <bioactivity__type>
Ki

> <units>
nM

> <value>
800.0

$$$$

  CDK     11271514452D 0   0.00000     0.00000     0

 48 49  0  0  0  0              1 V2000 
    1.9491   -3.0000    0.0000 C   0  0  0  0  0  0  0  0  0  0  0  0
    1.9490   -1.5000    0.0000 O   0  0  0  0  0  0  0  0  0  0  0  0
    0.6500   -0.7500    0.0000 C   0  0  0  0  0  0  0  0  0  0  0  0
   -0.6490   -1.5000    0.0000 C   0  0  0  0  0  0  0  0  0  0  0  0
   -1.9490   -0.7500    0.0000 C   0  0  0  0  0  0  0  0  0  0  0  0
   -1.9490    0.7500    0.0000 C   0  0  0  0  0  0  0  0  0  0  0  0
   -0.6490    1.5000    0.0000 C   0  0  0  0  0  0  0  0  0  0  0  0
    0.6500    0.7500    0.0000 C   0  0  0  0  0  0  0  0  0  0  0  0
    1.9490    1.5000    0.0000 C   0  0  0  0  0  0  0  0  0  0  0  0
    1.9491    3.0000    0.0000 N   0  0  0  0  0  0  0  0  0  0  0  0
    0.6500    3.7500    0.0000 C   0  0  0  0  0  0  0  0  0  0  0  0
    3.2481    3.7500    0.0000 C   0  0  0  0  0  0  0  0  0  0  0  0
    3.2481    5.2500    0.0000 C   0  0  0  0  0  0  0  0  0  0  0  0
    4.5471    6.0000    0.0000 C   0  0  0  0  0  0  0  0  0  0  0  0
    4.5472    7.5000    0.0000 C   0  0  0  0  0  0  0  0  0  0  0  0
    5.8462    8.2500    0.0000 C   0  0  0  0  0  0  0  0  0  0  0  0
    5.8462    9.7500    0.0000 C   0  0  0  0  0  0  0  0  0  0  0  0
    4.5472   10.5000    0.0000 O   0  0  0  0  0  0  0  0  0  0  0  0
    7.1453   10.5000    0.0000 N   0  0  0  0  0  0  0  0  0  0  0  0
    8.4443    9.7500    0.0000 C   0  0  0  0  0  0  0  0  0  0  0  0
    7.1453   12.0000    0.0000 C   0  0  0  0  0  0  0  0  0  0  0  0
    8.4443   12.7500    0.0000 C   0  0  0  0  0  0  0  0  0  0  0  0
    8.4443   14.2500    0.0000 C   0  0  0  0  0  0  0  0  0  0  0  0
    9.7434   14.9999    0.0000 C   0  0  0  0  0  0  0  0  0  0  0  0
    9.7434   16.4999    0.0000 C   0  0  0  0  0  0  0  0  0  0  0  0
   11.0424   17.2499    0.0000 C   0  0  0  0  0  0  0  0  0  0  0  0
   11.0424   18.7499    0.0000 C   0  0  0  0  0  0  0  0  0  0  0  0
   12.3415   19.4999    0.0000 C   0  0  0  0  0  0  0  0  0  0  0  0
   12.3415   20.9999    0.0000 N   0  0  0  0  0  0  0  0  0  0  0  0
   11.0424   21.7499    0.0000 C   0  0  0  0  0  0  0  0  0  0  0  0
   13.6405   21.7499    0.0000 C   0  0  0  0  0  0  0  0  0  0  0  0
   14.9395   20.9999    0.0000 O   0  0  0  0  0  0  0  0  0  0  0  0
   13.6405   23.2499    0.0000 C   0  0  0  0  0  0  0  0  0  0  0  0
   14.9396   23.9999    0.0000 C   0  0  0  0  0  0  0  0  0  0  0  0
   14.9396   25.4999    0.0000 C   0  0  0  0  0  0  0  0  0  0  0  0
   16.2386   26.2499    0.0000 C   0  0  0  0  0  0  0  0  0  0  0  0
   16.2386   27.7499    0.0000 C   0  0  0  0  0  0  0  0  0  0  0  0
   17.5377   28.4999    0.0000 N   0  0  0  0  0  0  0  0  0  0  0  0
   18.8367   27.7499    0.0000 C   0  0  0  0  0  0  0  0  0  0  0  0
   17.5377   29.9999    0.0000 C   0  0  0  0  0  0  0  0  0  0  0  0
   18.8367   30.7499    0.0000 C   0  0  0  0  0  0  0  0  0  0  0  0
   20.1358   29.9999    0.0000 C   0  0  0  0  0  0  0  0  0  0  0  0
   21.4348   30.7499    0.0000 C   0  0  0  0  0  0  0  0  0  0  0  0
   21.4348   32.2499    0.0000 C   0  0  0  0  0  0  0  0  0  0  0  0
   20.1358   32.9999    0.0000 C   0  0  0  0  0  0  0  0  0  0  0  0
   18.8367   32.2499    0.0000 C   0  0  0  0  0  0  0  0  0  0  0  0
   17.5377   32.9999    0.0000 O   0  0  0  0  0  0  0  0  0  0  0  0
   17.5377   34.4999    0.0000 C   0  0  0  0  0  0  0  0  0  0  0  0
  1  2  1  0  0  0  0
  2  3  1  0  0  0  0
  3  4  2  0  0  0  0
  4  5  1  0  0  0  0
  5  6  2  0  0  0  0
  6  7  1  0  0  0  0
  7  8  2  0  0  0  0
  3  8  1  0  0  0  0
  8  9  1  0  0  0  0
  9 10  1  0  0  0  0
 10 11  1  0  0  0  0
 10 12  1  0  0  0  0
 12 13  1  0  0  0  0
 13 14  1  0  0  0  0
 14 15  1  0  0  0  0
 15 16  1  0  0  0  0
 16 17  1  0  0  0  0
 17 18  2  0  0  0  0
 17 19  1  0  0  0  0
 19 20  1  0  0  0  0
 19 21  1  0  0  0  0
 21 22  1  0  0  0  0
 22 23  1  0  0  0  0
 23 24  1  0  0  0  0
 24 25  1  0  0  0  0
 25 26  1  0  0  0  0
 26 27  1  0  0  0  0
 27 28  1  0  0  0  0
 28 29  1  0  0  0  0
 29 30  1  0  0  0  0
 29 31  1  0  0  0  0
 31 32  2  0  0  0  0
 31 33  1  0  0  0  0
 33 34  1  0  0  0  0
 34 35  1  0  0  0  0
 35 36  1  0  0  0  0
 36 37  1  0  0  0  0
 37 38  1  0  0  0  0
 38 39  1  0  0  0  0
 38 40  1  0  0  0  0
 40 41  1  0  0  0  0
 41 42  2  0  0  0  0
 42 43  1  0  0  0  0
 43 44  2  0  0  0  0
 44 45  1  0  0  0  0
 45 46  2  0  0  0  0
 41 46  1  0  0  0  0
 46 47  1  0  0  0  0
 47 48  1  0  0  0  0
M  END
> <chemblId>
CHEMBL11805

> <bioactivity__type>
Ki

> <units>
nM

> <value>
104.0

$$$$

  CDK     11271514452D 0   0.00000     0.00000     0

 18 17  0  0  0  0              1 V2000 
    0.0000    0.0000    0.0000 C   0  0  0  0  0  0  0  0  0  0  0  0
    1.2990   -0.7500    0.0000 N   0  3  0  0  0  0  0  0  0  0  0  0
    0.3349   -1.8991    0.0000 C   0  0  0  0  0  0  0  0  0  0  0  0
    2.2632   -1.8991    0.0000 C   0  0  0  0  0  0  0  0  0  0  0  0
    2.5981   -0.0000    0.0000 C   0  0  0  0  0  0  0  0  0  0  0  0
    3.8971   -0.7500    0.0000 C   0  0  0  0  0  0  0  0  0  0  0  0
    5.1962   -0.0000    0.0000 C   0  0  0  0  0  0  0  0  0  0  0  0
    6.4952   -0.7500    0.0000 C   0  0  0  0  0  0  0  0  0  0  0  0
    7.7942   -0.0000    0.0000 C   0  0  0  0  0  0  0  0  0  0  0  0
    9.0933   -0.7500    0.0000 C   0  0  0  0  0  0  0  0  0  0  0  0
   10.3923   -0.0000    0.0000 C   0  0  0  0  0  0  0  0  0  0  0  0
   11.6913   -0.7500    0.0000 C   0  0  0  0  0  0  0  0  0  0  0  0
   12.9904   -0.0000    0.0000 C   0  0  0  0  0  0  0  0  0  0  0  0
   14.2894   -0.7500    0.0000 C   0  0  0  0  0  0  0  0  0  0  0  0
   15.5885   -0.0000    0.0000 N   0  3  0  0  0  0  0  0  0  0  0  0
   16.8875   -0.7500    0.0000 C   0  0  0  0  0  0  0  0  0  0  0  0
   16.5526    1.1491    0.0000 C   0  0  0  0  0  0  0  0  0  0  0  0
   14.6243    1.1491    0.0000 C   0  0  0  0  0  0  0  0  0  0  0  0
  1  2  1  0  0  0  0
  2  3  1  0  0  0  0
  2  4  1  0  0  0  0
  2  5  1  0  0  0  0
  5  6  1  0  0  0  0
  6  7  1  0  0  0  0
  7  8  1  0  0  0  0
  8  9  1  0  0  0  0
  9 10  1  0  0  0  0
 10 11  1  0  0  0  0
 11 12  1  0  0  0  0
 12 13  1  0  0  0  0
 13 14  1  0  0  0  0
 14 15  1  0  0  0  0
 15 16  1  0  0  0  0
 15 17  1  0  0  0  0
 15 18  1  0  0  0  0
M  END
> <chemblId>
CHEMBL1190

> <bioactivity__type>
Ki

> <units>
nM

> <value>
6000000.0

$$$$
 stripped
BRStripMol11271514452D 0   0.00000     0.00000     0
This file has been stripped
 22 24  0  0  0  0              1 V2000 
   -2.5981    7.3000    0.0000 C   0  0  0  0  0  0  0  0  0  0  0  0
   -2.5981    5.8000    0.0000 C   0  0  0  0  0  0  0  0  0  0  0  0
   -1.2990    5.0500    0.0000 N   0  0  0  0  0  0  0  0  0  0  0  0
    0.0000    5.8000    0.0000 C   0  0  0  0  0  0  0  0  0  0  0  0
    0.0000    7.3000    0.0000 C   0  0  0  0  0  0  0  0  0  0  0  0
   -1.2990    3.5500    0.0000 C   0  0  0  0  0  0  0  0  0  0  0  0
   -2.5981    2.8000    0.0000 C   0  0  0  0  0  0  0  0  0  0  0  0
    0.0000    2.8000    0.0000 C   0  0  0  0  0  0  0  0  0  0  0  0
   -0.0000    1.3000    0.0000 N   0  0  0  0  0  0  0  0  0  0  0  0
    1.2990    0.5500    0.0000 C   0  0  0  0  0  0  0  0  0  0  0  0
    2.5980    1.3000    0.0000 C   0  0  0  0  0  0  0  0  0  0  0  0
    3.8970    0.5500    0.0000 C   0  0  0  0  0  0  0  0  0  0  0  0
    3.8970   -0.9500    0.0000 C   0  0  0  0  0  0  0  0  0  0  0  0
    2.5980   -1.7000    0.0000 C   0  0  0  0  0  0  0  0  0  0  0  0
    1.2990   -0.9500    0.0000 C   0  0  0  0  0  0  0  0  0  0  0  0
   -0.0000   -1.7000    0.0000 S   0  0  0  0  0  0  0  0  0  0  0  0
   -1.2990   -0.9500    0.0000 C   0  0  0  0  0  0  0  0  0  0  0  0
   -2.5980   -1.7000    0.0000 C   0  0  0  0  0  0  0  0  0  0  0  0
   -3.8970   -0.9500    0.0000 C   0  0  0  0  0  0  0  0  0  0  0  0
   -3.8970    0.5500    0.0000 C   0  0  0  0  0  0  0  0  0  0  0  0
   -2.5980    1.3000    0.0000 C   0  0  0  0  0  0  0  0  0  0  0  0
   -1.2990    0.5500    0.0000 C   0  0  0  0  0  0  0  0  0  0  0  0
  1  2  1  0  0  0  0
  2  3  1  0  0  0  0
  3  4  1  0  0  0  0
  4  5  1  0  0  0  0
  3  6  1  0  0  0  0
  6  7  1  0  0  0  0
  6  8  1  0  0  0  0
  8  9  1  0  0  0  0
  9 10  1  0  0  0  0
 10 11  2  0  0  0  0
 11 12  1  0  0  0  0
 12 13  2  0  0  0  0
 13 14  1  0  0  0  0
 14 15  2  0  0  0  0
 10 15  1  0  0  0  0
 15 16  1  0  0  0  0
 16 17  1  0  0  0  0
 17 18  2  0  0  0  0
 18 19  1  0  0  0  0
 19 20  2  0  0  0  0
 20 21  1  0  0  0  0
 21 22  2  0  0  0  0
  9 22  1  0  0  0  0
 17 22  1  0  0  0  0
M  END
> <chemblId>
CHEMBL1200970

> <bioactivity__type>
Ki

> <units>
nM

> <value>
25000.0

$$$$

  CDK     11271514452D 0   0.00000     0.00000     0

 36 41  0  0  0  0              1 V2000 
    4.8683    7.5579    0.0000 C   0  0  0  0  0  0  0  0  0  0  0  0
    3.5555    6.8322    0.0000 C   0  0  0  0  0  0  0  0  0  0  0  0
    3.0688    8.2510    0.0000 C   0  0  0  0  0  0  0  0  0  0  0  0
    2.0737    6.5992    0.0000 C   0  0  0  0  0  0  0  0  0  0  0  0
    3.5276    5.3325    0.0000 Si  0  0  0  0  0  0  0  0  0  0  0  0
    4.0144    3.9136    0.0000 C   0  0  0  0  0  0  0  0  0  0  0  0
    5.0094    5.5654    0.0000 C   0  0  0  0  0  0  0  0  0  0  0  0
    2.2149    4.6067    0.0000 O   0  0  0  0  0  0  0  0  0  0  0  0
    2.1870    3.1070    0.0000 C   0  0  0  0  0  0  0  0  0  0  0  0
    3.4500    2.4050    0.0000 C   0  0  0  0  0  0  0  0  0  0  0  0
    3.4460    0.9050    0.0000 C   0  0  0  0  0  0  0  0  0  0  0  0
    4.5060   -0.1560    0.0000 C   0  0  0  0  0  0  0  0  0  0  0  0
    3.7970   -1.6480    0.0000 C   0  0  0  0  0  0  0  0  0  0  0  0
    2.1090   -1.2740    0.0000 N   0  0  0  0  0  0  0  0  0  0  0  0
    0.8420   -2.0720    0.0000 C   0  0  0  0  0  0  0  0  0  0  0  0
   -0.4240   -1.2690    0.0000 C   0  0  0  0  0  0  0  0  0  0  0  0
   -1.7130   -2.0270    0.0000 C   0  0  0  0  0  0  0  0  0  0  0  0
   -2.9800   -1.2240    0.0000 C   0  0  0  0  0  0  0  0  0  0  0  0
   -4.3820   -1.6820    0.0000 O   0  0  0  0  0  0  0  0  0  0  0  0
   -5.2980   -0.4800    0.0000 C   0  0  0  0  0  0  0  0  0  0  0  0
   -4.3680    0.6490    0.0000 O   0  0  0  0  0  0  0  0  0  0  0  0
   -2.9720    0.1750    0.0000 C   0  0  0  0  0  0  0  0  0  0  0  0
   -1.7050    0.9730    0.0000 C   0  0  0  0  0  0  0  0  0  0  0  0
   -0.4170    0.1300    0.0000 C   0  0  0  0  0  0  0  0  0  0  0  0
    0.8900    0.9500    0.0000 C   0  0  0  0  0  0  0  0  0  0  0  0
    0.8940    2.4500    0.0000 C   0  0  0  0  0  0  0  0  0  0  0  0
   -0.3835    3.2362    0.0000 O   0  0  0  0  0  0  0  0  0  0  0  0
   -0.3414    4.7356    0.0000 C   0  0  0  0  0  0  0  0  0  0  0  0
    0.9782    5.4488    0.0000 O   0  0  0  0  0  0  0  0  0  0  0  0
   -1.6189    5.5217    0.0000 C   0  0  0  0  0  0  0  0  0  0  0  0
   -1.5767    7.0211    0.0000 C   0  0  0  0  0  0  0  0  0  0  0  0
   -2.8542    7.8073    0.0000 C   0  0  0  0  0  0  0  0  0  0  0  0
   -4.1738    7.0941    0.0000 C   0  0  0  0  0  0  0  0  0  0  0  0
   -4.2159    5.5947    0.0000 C   0  0  0  0  0  0  0  0  0  0  0  0
   -2.9384    4.8085    0.0000 C   0  0  0  0  0  0  0  0  0  0  0  0
    2.1390    0.0850    0.0000 C   0  0  0  0  0  0  0  0  0  0  0  0
  1  2  1  0  0  0  0
  2  3  1  0  0  0  0
  2  4  1  0  0  0  0
  2  5  1  0  0  0  0
  5  6  1  0  0  0  0
  5  7  1  0  0  0  0
  5  8  1  0  0  0  0
  9  8  1  1  0  0  0
  9 10  1  0  0  0  0
 10 11  2  0  0  0  0
 11 12  1  0  0  0  0
 12 13  1  0  0  0  0
 13 14  1  0  0  0  0
 14 15  1  0  0  0  0
 15 16  1  0  0  0  0
 16 17  2  0  0  0  0
 17 18  1  0  0  0  0
 18 19  1  0  0  0  0
 19 20  1  0  0  0  0
 20 21  1  0  0  0  0
 21 22  1  0  0  0  0
 18 22  2  0  0  0  0
 22 23  1  0  0  0  0
 23 24  2  0  0  0  0
 16 24  1  0  0  0  0
 25 24  1  6  0  0  0
 25 26  1  0  0  0  0
  9 26  1  0  0  0  0
 26 27  1  6  0  0  0
 27 28  1  0  0  0  0
 28 29  2  0  0  0  0
 28 30  1  0  0  0  0
 30 31  2  0  0  0  0
 31 32  1  0  0  0  0
 32 33  2  0  0  0  0
 33 34  1  0  0  0  0
 34 35  2  0  0  0  0
 30 35  1  0  0  0  0
 25 36  1  0  0  0  0
 36 11  1  1  0  0  0
 14 36  1  0  0  0  0
M  END
> <chemblId>
CHEMBL1221975

> <bioactivity__type>
Ki

> <units>
nM

> <value>
390.0

$$$$

  CDK     11271514452D 0   0.00000     0.00000     0

 29 34  0  0  0  0              1 V2000 
    2.2149    4.6067    0.0000 O   0  0  0  0  0  0  0  0  0  0  0  0
    2.1870    3.1070    0.0000 C   0  0  0  0  0  0  0  0  0  0  0  0
    3.4500    2.4050    0.0000 C   0  0  0  0  0  0  0  0  0  0  0  0
    3.4460    0.9050    0.0000 C   0  0  0  0  0  0  0  0  0  0  0  0
    4.5060   -0.1560    0.0000 C   0  0  0  0  0  0  0  0  0  0  0  0
    3.7970   -1.6480    0.0000 C   0  0  0  0  0  0  0  0  0  0  0  0
    2.1090   -1.2740    0.0000 N   0  0  0  0  0  0  0  0  0  0  0  0
    0.8420   -2.0720    0.0000 C   0  0  0  0  0  0  0  0  0  0  0  0
   -0.4240   -1.2690    0.0000 C   0  0  0  0  0  0  0  0  0  0  0  0
   -1.7130   -2.0270    0.0000 C   0  0  0  0  0  0  0  0  0  0  0  0
   -2.9800   -1.2240    0.0000 C   0  0  0  0  0  0  0  0  0  0  0  0
   -4.3820   -1.6820    0.0000 O   0  0  0  0  0  0  0  0  0  0  0  0
   -5.2980   -0.4800    0.0000 C   0  0  0  0  0  0  0  0  0  0  0  0
   -4.3680    0.6490    0.0000 O   0  0  0  0  0  0  0  0  0  0  0  0
   -2.9720    0.1750    0.0000 C   0  0  0  0  0  0  0  0  0  0  0  0
   -1.7050    0.9730    0.0000 C   0  0  0  0  0  0  0  0  0  0  0  0
   -0.4170    0.1300    0.0000 C   0  0  0  0  0  0  0  0  0  0  0  0
    0.8900    0.9500    0.0000 C   0  0  0  0  0  0  0  0  0  0  0  0
    0.8940    2.4500    0.0000 C   0  0  0  0  0  0  0  0  0  0  0  0
   -0.3835    3.2362    0.0000 O   0  0  0  0  0  0  0  0  0  0  0  0
   -0.3414    4.7356    0.0000 C   0  0  0  0  0  0  0  0  0  0  0  0
    0.9782    5.4488    0.0000 O   0  0  0  0  0  0  0  0  0  0  0  0
   -1.6189    5.5217    0.0000 C   0  0  0  0  0  0  0  0  0  0  0  0
   -1.5767    7.0211    0.0000 C   0  0  0  0  0  0  0  0  0  0  0  0
   -2.8542    7.8073    0.0000 C   0  0  0  0  0  0  0  0  0  0  0  0
   -4.1738    7.0941    0.0000 C   0  0  0  0  0  0  0  0  0  0  0  0
   -4.2159    5.5947    0.0000 C   0  0  0  0  0  0  0  0  0  0  0  0
   -2.9384    4.8085    0.0000 C   0  0  0  0  0  0  0  0  0  0  0  0
    2.1390    0.0850    0.0000 C   0  0  0  0  0  0  0  0  0  0  0  0
  2  1  1  1  0  0  0
  2  3  1  0  0  0  0
  3  4  2  0  0  0  0
  4  5  1  0  0  0  0
  5  6  1  0  0  0  0
  6  7  1  0  0  0  0
  7  8  1  0  0  0  0
  8  9  1  0  0  0  0
  9 10  2  0  0  0  0
 10 11  1  0  0  0  0
 11 12  1  0  0  0  0
 12 13  1  0  0  0  0
 13 14  1  0  0  0  0
 14 15  1  0  0  0  0
 11 15  2  0  0  0  0
 15 16  1  0  0  0  0
 16 17  2  0  0  0  0
  9 17  1  0  0  0  0
 18 17  1  6  0  0  0
 18 19  1  0  0  0  0
  2 19  1  0  0  0  0
 19 20  1  6  0  0  0
 20 21  1  0  0  0  0
 21 22  2  0  0  0  0
 21 23  1  0  0  0  0
 23 24  2  0  0  0  0
 24 25  1  0  0  0  0
 25 26  2  0  0  0  0
 26 27  1  0  0  0  0
 27 28  2  0  0  0  0
 23 28  1  0  0  0  0
 18 29  1  0  0  0  0
 29  4  1  1  0  0  0
  7 29  1  0  0  0  0
M  END
> <chemblId>
CHEMBL1222025

> <bioactivity__type>
Ki

> <units>
nM

> <value>
540.0

$$$$

  CDK     11271514452D 0   0.00000     0.00000     0

 32 37  0  0  0  0              1 V2000 
    3.5555    6.8322    0.0000 C   0  0  0  0  0  0  0  0  0  0  0  0
    3.5276    5.3325    0.0000 C   0  0  0  0  0  0  0  0  0  0  0  0
    4.8125    4.5584    0.0000 O   0  0  0  0  0  0  0  0  0  0  0  0
    2.2149    4.6067    0.0000 O   0  0  0  0  0  0  0  0  0  0  0  0
    2.1870    3.1070    0.0000 C   0  0  0  0  0  0  0  0  0  0  0  0
    3.4500    2.4050    0.0000 C   0  0  0  0  0  0  0  0  0  0  0  0
    3.4460    0.9050    0.0000 C   0  0  0  0  0  0  0  0  0  0  0  0
    4.5060   -0.1560    0.0000 C   0  0  0  0  0  0  0  0  0  0  0  0
    3.7970   -1.6480    0.0000 C   0  0  0  0  0  0  0  0  0  0  0  0
    2.1090   -1.2740    0.0000 N   0  0  0  0  0  0  0  0  0  0  0  0
    0.8420   -2.0720    0.0000 C   0  0  0  0  0  0  0  0  0  0  0  0
   -0.4240   -1.2690    0.0000 C   0  0  0  0  0  0  0  0  0  0  0  0
   -1.7130   -2.0270    0.0000 C   0  0  0  0  0  0  0  0  0  0  0  0
   -2.9800   -1.2240    0.0000 C   0  0  0  0  0  0  0  0  0  0  0  0
   -4.3820   -1.6820    0.0000 O   0  0  0  0  0  0  0  0  0  0  0  0
   -5.2980   -0.4800    0.0000 C   0  0  0  0  0  0  0  0  0  0  0  0
   -4.3680    0.6490    0.0000 O   0  0  0  0  0  0  0  0  0  0  0  0
   -2.9720    0.1750    0.0000 C   0  0  0  0  0  0  0  0  0  0  0  0
   -1.7050    0.9730    0.0000 C   0  0  0  0  0  0  0  0  0  0  0  0
   -0.4170    0.1300    0.0000 C   0  0  0  0  0  0  0  0  0  0  0  0
    0.8900    0.9500    0.0000 C   0  0  0  0  0  0  0  0  0  0  0  0
    0.8940    2.4500    0.0000 C   0  0  0  0  0  0  0  0  0  0  0  0
   -0.3835    3.2362    0.0000 O   0  0  0  0  0  0  0  0  0  0  0  0
   -0.3414    4.7356    0.0000 C   0  0  0  0  0  0  0  0  0  0  0  0
    0.9782    5.4488    0.0000 O   0  0  0  0  0  0  0  0  0  0  0  0
   -1.6189    5.5217    0.0000 C   0  0  0  0  0  0  0  0  0  0  0  0
   -1.5767    7.0211    0.0000 C   0  0  0  0  0  0  0  0  0  0  0  0
   -2.8542    7.8073    0.0000 C   0  0  0  0  0  0  0  0  0  0  0  0
   -4.1738    7.0941    0.0000 C   0  0  0  0  0  0  0  0  0  0  0  0
   -4.2159    5.5947    0.0000 C   0  0  0  0  0  0  0  0  0  0  0  0
   -2.9384    4.8085    0.0000 C   0  0  0  0  0  0  0  0  0  0  0  0
    2.1390    0.0850    0.0000 C   0  0  0  0  0  0  0  0  0  0  0  0
  1  2  1  0  0  0  0
  2  3  2  0  0  0  0
  2  4  1  0  0  0  0
  5  4  1  1  0  0  0
  5  6  1  0  0  0  0
  6  7  2  0  0  0  0
  7  8  1  0  0  0  0
  8  9  1  0  0  0  0
  9 10  1  0  0  0  0
 10 11  1  0  0  0  0
 11 12  1  0  0  0  0
 12 13  2  0  0  0  0
 13 14  1  0  0  0  0
 14 15  1  0  0  0  0
 15 16  1  0  0  0  0
 16 17  1  0  0  0  0
 17 18  1  0  0  0  0
 14 18  2  0  0  0  0
 18 19  1  0  0  0  0
 19 20  2  0  0  0  0
 12 20  1  0  0  0  0
 21 20  1  6  0  0  0
 21 22  1  0  0  0  0
  5 22  1  0  0  0  0
 22 23  1  6  0  0  0
 23 24  1  0  0  0  0
 24 25  2  0  0  0  0
 24 26  1  0  0  0  0
 26 27  2  0  0  0  0
 27 28  1  0  0  0  0
 28 29  2  0  0  0  0
 29 30  1  0  0  0  0
 30 31  2  0  0  0  0
 26 31  1  0  0  0  0
 21 32  1  0  0  0  0
 32  7  1  1  0  0  0
 10 32  1  0  0  0  0
M  END
> <chemblId>
CHEMBL1222026

> <bioactivity__type>
Ki

> <units>
nM

> <value>
970.0

$$$$

  CDK     11271514452D 0   0.00000     0.00000     0

 18 20  0  0  0  0              1 V2000 
    1.2990   -2.2500    0.0000 C   0  0  0  0  0  0  0  0  0  0  0  0
    1.2990   -0.7500    0.0000 C   0  0  0  0  0  0  0  0  0  0  0  0
    0.0000    0.0000    0.0000 C   0  0  0  0  0  0  0  0  0  0  0  0
   -1.2990   -0.7500    0.0000 C   0  0  0  0  0  0  0  0  0  0  0  0
   -2.5981   -0.0000    0.0000 C   0  0  0  0  0  0  0  0  0  0  0  0
   -2.5981    1.5000    0.0000 C   0  0  0  0  0  0  0  0  0  0  0  0
   -1.2990    2.2500    0.0000 C   0  0  0  0  0  0  0  0  0  0  0  0
   -1.2990    3.7500    0.0000 C   0  0  0  0  0  0  0  0  0  0  0  0
   -2.5981    4.5000    0.0000 C   0  0  0  0  0  0  0  0  0  0  0  0
   -3.8971    3.7500    0.0000 C   0  0  0  0  0  0  0  0  0  0  0  0
   -5.1962    4.5000    0.0000 O   0  0  0  0  0  0  0  0  0  0  0  0
   -3.8971    2.2500    0.0000 N   0  0  0  0  0  0  0  0  0  0  0  0
    0.0000    1.5000    0.0000 C   0  0  0  0  0  0  0  0  0  0  0  0
    0.7131    2.8196    0.0000 N   0  0  0  0  0  0  0  0  0  0  0  0
    1.9859    0.4980    0.0000 C   0  0  0  0  0  0  0  0  0  0  0  0
    2.1651   -1.2500    0.0000 C   0  0  0  0  0  0  0  0  0  0  0  0
    0.5617   -1.9688    0.0000 C   0  0  0  0  0  0  0  0  0  0  0  0
    3.4641   -2.0000    0.0000 C   0  0  0  0  0  0  0  0  0  0  0  0
  1  2  1  0  0  0  0
  2  3  2  0  0  0  0
  3  4  1  0  0  0  0
  4  5  1  1  0  0  0
  5  6  1  0  0  0  0
  6  7  2  0  0  0  0
  7  8  1  0  0  0  0
  8  9  2  0  0  0  0
  9 10  1  0  0  0  0
 10 11  2  0  0  0  0
 10 12  1  0  0  0  0
  6 12  1  0  0  0  0
  7 13  1  0  0  0  0
  3 13  1  0  0  0  0
 13 14  1  1  0  0  0
 13 15  1  0  0  0  0
 15 16  1  0  0  0  0
 16 17  2  0  0  0  0
  4 17  1  0  0  0  0
 16 18  1  0  0  0  0
M  END
> <chemblId>
CHEMBL1255901

> <bioactivity__type>
Ki

> <units>
nM

> <value>
47.0

$$$$

  CDK     11271514452D 0   0.00000     0.00000     0

 17 19  0  0  0  0              1 V2000 
   -6.4951    0.7500    0.0000 C   0  0  0  0  0  0  0  0  0  0  0  0
   -5.1960    1.5000    0.0000 O   0  0  0  0  0  0  0  0  0  0  0  0
   -3.8970    0.7500    0.0000 C   0  0  0  0  0  0  0  0  0  0  0  0
   -3.8970   -0.7500    0.0000 C   0  0  0  0  0  0  0  0  0  0  0  0
   -2.5980   -1.5000    0.0000 C   0  0  0  0  0  0  0  0  0  0  0  0
   -1.2990   -0.7500    0.0000 C   0  0  0  0  0  0  0  0  0  0  0  0
    0.0000   -1.5000    0.0000 N   0  0  0  0  0  0  0  0  0  0  0  0
    1.2990   -0.7500    0.0000 C   0  0  0  0  0  0  0  0  0  0  0  0
    2.5980   -1.5000    0.0000 C   0  0  0  0  0  0  0  0  0  0  0  0
    3.8970   -0.7500    0.0000 C   0  0  0  0  0  0  0  0  0  0  0  0
    3.8970    0.7500    0.0000 C   0  0  0  0  0  0  0  0  0  0  0  0
    2.5980    1.5000    0.0000 C   0  0  0  0  0  0  0  0  0  0  0  0
    1.2990    0.7500    0.0000 C   0  0  0  0  0  0  0  0  0  0  0  0
    0.0000    1.5000    0.0000 C   0  0  0  0  0  0  0  0  0  0  0  0
    0.0000    3.0000    0.0000 N   0  0  0  0  0  0  0  0  0  0  0  0
   -1.2990    0.7500    0.0000 C   0  0  0  0  0  0  0  0  0  0  0  0
   -2.5980    1.5000    0.0000 C   0  0  0  0  0  0  0  0  0  0  0  0
  1  2  1  0  0  0  0
  2  3  1  0  0  0  0
  3  4  2  0  0  0  0
  4  5  1  0  0  0  0
  5  6  2  0  0  0  0
  6  7  1  0  0  0  0
  7  8  2  0  0  0  0
  8  9  1  0  0  0  0
  9 10  1  0  0  0  0
 10 11  1  0  0  0  0
 11 12  1  0  0  0  0
 12 13  1  0  0  0  0
  8 13  1  0  0  0  0
 13 14  2  0  0  0  0
 14 15  1  0  0  0  0
 14 16  1  0  0  0  0
  6 16  1  0  0  0  0
 16 17  2  0  0  0  0
  3 17  1  0  0  0  0
M  END
> <chemblId>
CHEMBL1256415

> <bioactivity__type>
Ki

> <units>
nM

> <value>
4215.0

$$$$

  CDK     11271514452D 0   0.00000     0.00000     0

 38 43  0  0  0  0              1 V2000 
   -3.8971    8.2500    0.0000 C   0  0  0  0  0  0  0  0  0  0  0  0
   -2.5981    7.5000    0.0000 C   0  0  0  0  0  0  0  0  0  0  0  0
   -2.5981    6.0000    0.0000 C   0  0  0  0  0  0  0  0  0  0  0  0
   -1.2990    5.2500    0.0000 C   0  0  0  0  0  0  0  0  0  0  0  0
   -1.2990    3.7500    0.0000 C   0  0  0  0  0  0  0  0  0  0  0  0
    0.0000    3.0000    0.0000 S   0  0  0  0  0  0  0  0  0  0  0  0
    0.0000    1.5000    0.0000 C   0  0  0  0  0  0  0  0  0  0  0  0
    1.2990    0.7500    0.0000 C   0  0  0  0  0  0  0  0  0  0  0  0
    2.5980    1.5000    0.0000 C   0  0  0  0  0  0  0  0  0  0  0  0
    3.8970    0.7500    0.0000 C   0  0  0  0  0  0  0  0  0  0  0  0
    3.8970   -0.7500    0.0000 C   0  0  0  0  0  0  0  0  0  0  0  0
    2.5980   -1.5000    0.0000 C   0  0  0  0  0  0  0  0  0  0  0  0
    1.2990   -0.7500    0.0000 C   0  0  0  0  0  0  0  0  0  0  0  0
    0.0000   -1.5000    0.0000 N   0  0  0  0  0  0  0  0  0  0  0  0
   -1.2990   -0.7500    0.0000 C   0  0  0  0  0  0  0  0  0  0  0  0
   -2.5980   -1.5000    0.0000 C   0  0  0  0  0  0  0  0  0  0  0  0
   -3.8970   -0.7500    0.0000 C   0  0  0  0  0  0  0  0  0  0  0  0
   -3.8970    0.7500    0.0000 C   0  0  0  0  0  0  0  0  0  0  0  0
   -2.5980    1.5000    0.0000 C   0  0  0  0  0  0  0  0  0  0  0  0
   -1.2990    0.7500    0.0000 C   0  0  0  0  0  0  0  0  0  0  0  0
   -3.8971    9.7500    0.0000 C   0  0  0  0  0  0  0  0  0  0  0  0
   -5.1962   10.5000    0.0000 C   0  0  0  0  0  0  0  0  0  0  0  0
   -5.1962   12.0000    0.0000 C   0  0  0  0  0  0  0  0  0  0  0  0
   -6.4952   12.7500    0.0000 N   0  0  0  0  0  0  0  0  0  0  0  0
   -6.4952   14.2500    0.0000 C   0  0  0  0  0  0  0  0  0  0  0  0
   -7.7942   15.0000    0.0000 C   0  0  0  0  0  0  0  0  0  0  0  0
   -9.0933   14.2500    0.0000 C   0  0  0  0  0  0  0  0  0  0  0  0
  -10.3923   15.0000    0.0000 C   0  0  0  0  0  0  0  0  0  0  0  0
  -10.3923   16.5000    0.0000 C   0  0  0  0  0  0  0  0  0  0  0  0
   -9.0933   17.2500    0.0000 C   0  0  0  0  0  0  0  0  0  0  0  0
   -7.7942   16.5000    0.0000 C   0  0  0  0  0  0  0  0  0  0  0  0
   -6.4952   17.2500    0.0000 N   0  0  0  0  0  0  0  0  0  0  0  0
   -5.1962   16.5000    0.0000 C   0  0  0  0  0  0  0  0  0  0  0  0
   -3.8971   17.2500    0.0000 C   0  0  0  0  0  0  0  0  0  0  0  0
   -2.5981   16.5000    0.0000 C   0  0  0  0  0  0  0  0  0  0  0  0
   -2.5981   15.0000    0.0000 C   0  0  0  0  0  0  0  0  0  0  0  0
   -3.8971   14.2500    0.0000 C   0  0  0  0  0  0  0  0  0  0  0  0
   -5.1962   15.0000    0.0000 C   0  0  0  0  0  0  0  0  0  0  0  0
  1  2  1  0  0  0  0
  2  3  1  0  0  0  0
  3  4  1  0  0  0  0
  4  5  1  0  0  0  0
  5  6  1  0  0  0  0
  6  7  1  0  0  0  0
  7  8  2  0  0  0  0
  8  9  1  0  0  0  0
  9 10  1  0  0  0  0
 10 11  1  0  0  0  0
 11 12  1  0  0  0  0
 12 13  1  0  0  0  0
  8 13  1  0  0  0  0
 13 14  2  0  0  0  0
 14 15  1  0  0  0  0
 15 16  2  0  0  0  0
 16 17  1  0  0  0  0
 17 18  2  0  0  0  0
 18 19  1  0  0  0  0
 19 20  2  0  0  0  0
  7 20  1  0  0  0  0
 15 20  1  0  0  0  0
  1 21  1  0  0  0  0
 21 22  1  0  0  0  0
 22 23  1  0  0  0  0
 23 24  1  0  0  0  0
 24 25  1  0  0  0  0
 25 26  2  0  0  0  0
 26 27  1  0  0  0  0
 27 28  1  0  0  0  0
 28 29  1  0  0  0  0
 29 30  1  0  0  0  0
 30 31  1  0  0  0  0
 26 31  1  0  0  0  0
 31 32  2  0  0  0  0
 32 33  1  0  0  0  0
 33 34  2  0  0  0  0
 34 35  1  0  0  0  0
 35 36  2  0  0  0  0
 36 37  1  0  0  0  0
 37 38  2  0  0  0  0
 25 38  1  0  0  0  0
 33 38  1  0  0  0  0
M  END
> <chemblId>
CHEMBL129108

> <bioactivity__type>
Ki

> <units>
nM

> <value>
27.95

$$$$

  CDK     11271514452D 0   0.00000     0.00000     0

 21 23  0  0  0  0              1 V2000 
    3.8970   -1.5000    0.0000 O   0  0  0  0  0  0  0  0  0  0  0  0
    2.5980   -0.7500    0.0000 C   0  0  0  0  0  0  0  0  0  0  0  0
    2.5980    0.7500    0.0000 C   0  0  0  0  0  0  0  0  0  0  0  0
    1.2990    1.5000    0.0000 O   0  0  0  0  0  0  0  0  0  0  0  0
    0.0000    0.7500    0.0000 C   0  0  0  0  0  0  0  0  0  0  0  0
   -1.2990    1.5000    0.0000 C   0  0  0  0  0  0  0  0  0  0  0  0
   -2.5980    0.7500    0.0000 C   0  0  0  0  0  0  0  0  0  0  0  0
   -3.8970    1.5000    0.0000 O   0  0  0  0  0  0  0  0  0  0  0  0
   -2.5980   -0.7500    0.0000 C   0  0  0  0  0  0  0  0  0  0  0  0
   -1.2990   -1.5000    0.0000 C   0  0  0  0  0  0  0  0  0  0  0  0
   -1.2990   -3.0000    0.0000 O   0  0  0  0  0  0  0  0  0  0  0  0
    0.0000   -0.7500    0.0000 C   0  0  0  0  0  0  0  0  0  0  0  0
    1.2990   -1.5000    0.0000 C   0  0  0  0  0  0  0  0  0  0  0  0
    1.2990   -3.0000    0.0000 O   0  0  0  0  0  0  0  0  0  0  0  0
    3.8970    1.5000    0.0000 C   0  0  0  0  0  0  0  0  0  0  0  0
    5.1961    0.7500    0.0000 C   0  0  0  0  0  0  0  0  0  0  0  0
    6.4951    1.5000    0.0000 C   0  0  0  0  0  0  0  0  0  0  0  0
    6.4951    3.0000    0.0000 C   0  0  0  0  0  0  0  0  0  0  0  0
    7.7942    3.7500    0.0000 O   0  0  0  0  0  0  0  0  0  0  0  0
    5.1961    3.7500    0.0000 C   0  0  0  0  0  0  0  0  0  0  0  0
    3.8971    3.0000    0.0000 C   0  0  0  0  0  0  0  0  0  0  0  0
  1  2  1  0  0  0  0
  2  3  2  0  0  0  0
  3  4  1  0  0  0  0
  4  5  1  0  0  0  0
  5  6  2  0  0  0  0
  6  7  1  0  0  0  0
  7  8  1  0  0  0  0
  7  9  2  0  0  0  0
  9 10  1  0  0  0  0
 10 11  1  0  0  0  0
 10 12  2  0  0  0  0
  5 12  1  0  0  0  0
 12 13  1  0  0  0  0
  2 13  1  0  0  0  0
 13 14  2  0  0  0  0
  3 15  1  0  0  0  0
 15 16  2  0  0  0  0
 16 17  1  0  0  0  0
 17 18  2  0  0  0  0
 18 19  1  0  0  0  0
 18 20  1  0  0  0  0
 20 21  2  0  0  0  0
 15 21  1  0  0  0  0
M  END
> <chemblId>
CHEMBL150

> <bioactivity__type>
Ki

> <units>
nM

> <value>
92800.0

$$$$

  CDK     11271514452D 0   0.00000     0.00000     0

 21 23  0  0  0  0              1 V2000 
   -3.8970    1.5000    0.0000 O   0  0  0  0  0  0  0  0  0  0  0  0
   -2.5980    0.7500    0.0000 C   0  0  0  0  0  0  0  0  0  0  0  0
   -2.5980   -0.7500    0.0000 C   0  0  0  0  0  0  0  0  0  0  0  0
   -1.2990   -1.5000    0.0000 C   0  0  0  0  0  0  0  0  0  0  0  0
   -1.2990   -3.0000    0.0000 O   0  0  0  0  0  0  0  0  0  0  0  0
    0.0000   -0.7500    0.0000 C   0  0  0  0  0  0  0  0  0  0  0  0
    1.2990   -1.5000    0.0000 C   0  0  0  0  0  0  0  0  0  0  0  0
    1.2990   -3.0000    0.0000 O   0  0  0  0  0  0  0  0  0  0  0  0
    2.5980   -0.7500    0.0000 C   0  0  0  0  0  0  0  0  0  0  0  0
    2.5980    0.7500    0.0000 C   0  0  0  0  0  0  0  0  0  0  0  0
    1.2990    1.5000    0.0000 O   0  0  0  0  0  0  0  0  0  0  0  0
    0.0000    0.7500    0.0000 C   0  0  0  0  0  0  0  0  0  0  0  0
   -1.2990    1.5000    0.0000 C   0  0  0  0  0  0  0  0  0  0  0  0
    3.8970    1.5000    0.0000 C   0  0  0  0  0  0  0  0  0  0  0  0
    5.1961    0.7500    0.0000 C   0  0  0  0  0  0  0  0  0  0  0  0
    6.4951    1.5000    0.0000 C   0  0  0  0  0  0  0  0  0  0  0  0
    6.4951    3.0000    0.0000 C   0  0  0  0  0  0  0  0  0  0  0  0
    7.7942    3.7500    0.0000 O   0  0  0  0  0  0  0  0  0  0  0  0
    5.1961    3.7500    0.0000 C   0  0  0  0  0  0  0  0  0  0  0  0
    5.1961    5.2500    0.0000 O   0  0  0  0  0  0  0  0  0  0  0  0
    3.8971    3.0000    0.0000 C   0  0  0  0  0  0  0  0  0  0  0  0
  1  2  1  0  0  0  0
  2  3  2  0  0  0  0
  3  4  1  0  0  0  0
  4  5  1  0  0  0  0
  4  6  2  0  0  0  0
  6  7  1  0  0  0  0
  7  8  2  0  0  0  0
  7  9  1  0  0  0  0
  9 10  2  0  0  0  0
 10 11  1  0  0  0  0
 11 12  1  0  0  0  0
  6 12  1  0  0  0  0
 12 13  2  0  0  0  0
  2 13  1  0  0  0  0
 10 14  1  0  0  0  0
 14 15  2  0  0  0  0
 15 16  1  0  0  0  0
 16 17  2  0  0  0  0
 17 18  1  0  0  0  0
 17 19  1  0  0  0  0
 19 20  1  0  0  0  0
 19 21  2  0  0  0  0
 14 21  1  0  0  0  0
M  END
> <chemblId>
CHEMBL151

> <bioactivity__type>
Ki

> <units>
nM

> <value>
65800.0

$$$$

  CDK     11271514452D 0   0.00000     0.00000     0

 23 25  0  0  0  0              1 V2000 
    3.8970   -1.5000    0.0000 O   0  0  0  0  0  0  0  0  0  0  0  0
    2.5980   -0.7500    0.0000 C   0  0  0  0  0  0  0  0  0  0  0  0
    2.5980    0.7500    0.0000 C   0  0  0  0  0  0  0  0  0  0  0  0
    1.2990    1.5000    0.0000 O   0  0  0  0  0  0  0  0  0  0  0  0
    0.0000    0.7500    0.0000 C   0  0  0  0  0  0  0  0  0  0  0  0
   -1.2990    1.5000    0.0000 C   0  0  0  0  0  0  0  0  0  0  0  0
   -2.5980    0.7500    0.0000 C   0  0  0  0  0  0  0  0  0  0  0  0
   -3.8970    1.5000    0.0000 O   0  0  0  0  0  0  0  0  0  0  0  0
   -2.5980   -0.7500    0.0000 C   0  0  0  0  0  0  0  0  0  0  0  0
   -1.2990   -1.5000    0.0000 C   0  0  0  0  0  0  0  0  0  0  0  0
   -1.2990   -3.0000    0.0000 O   0  0  0  0  0  0  0  0  0  0  0  0
    0.0000   -0.7500    0.0000 C   0  0  0  0  0  0  0  0  0  0  0  0
    1.2990   -1.5000    0.0000 C   0  0  0  0  0  0  0  0  0  0  0  0
    1.2990   -3.0000    0.0000 O   0  0  0  0  0  0  0  0  0  0  0  0
    3.8970    1.5000    0.0000 C   0  0  0  0  0  0  0  0  0  0  0  0
    5.1961    0.7500    0.0000 C   0  0  0  0  0  0  0  0  0  0  0  0
    6.4951    1.5000    0.0000 C   0  0  0  0  0  0  0  0  0  0  0  0
    7.7942    0.7500    0.0000 O   0  0  0  0  0  0  0  0  0  0  0  0
    6.4951    3.0000    0.0000 C   0  0  0  0  0  0  0  0  0  0  0  0
    7.7942    3.7500    0.0000 O   0  0  0  0  0  0  0  0  0  0  0  0
    5.1961    3.7500    0.0000 C   0  0  0  0  0  0  0  0  0  0  0  0
    5.1961    5.2500    0.0000 O   0  0  0  0  0  0  0  0  0  0  0  0
    3.8971    3.0000    0.0000 C   0  0  0  0  0  0  0  0  0  0  0  0
  1  2  1  0  0  0  0
  2  3  2  0  0  0  0
  3  4  1  0  0  0  0
  4  5  1  0  0  0  0
  5  6  2  0  0  0  0
  6  7  1  0  0  0  0
  7  8  1  0  0  0  0
  7  9  2  0  0  0  0
  9 10  1  0  0  0  0
 10 11  1  0  0  0  0
 10 12  2  0  0  0  0
  5 12  1  0  0  0  0
 12 13  1  0  0  0  0
  2 13  1  0  0  0  0
 13 14  2  0  0  0  0
  3 15  1  0  0  0  0
 15 16  2  0  0  0  0
 16 17  1  0  0  0  0
 17 18  1  0  0  0  0
 17 19  2  0  0  0  0
 19 20  1  0  0  0  0
 19 21  1  0  0  0  0
 21 22  1  0  0  0  0
 21 23  2  0  0  0  0
 15 23  1  0  0  0  0
M  END
> <chemblId>
CHEMBL164

> <bioactivity__type>
Ki

> <units>
nM

> <value>
37800.0

$$$$
 stripped stripped
BRStripMol11271514452D 0   0.00000     0.00000     0
This file has been stripped
 28 29  0  0  0  0              1 V2000 
    6.4952  -17.2500    0.0000 C   0  0  0  0  0  0  0  0  0  0  0  0
    5.1962  -16.5000    0.0000 C   0  0  0  0  0  0  0  0  0  0  0  0
    3.7189  -16.2395    0.0000 C   0  0  0  0  0  0  0  0  0  0  0  0
    4.6831  -17.9095    0.0000 C   0  0  0  0  0  0  0  0  0  0  0  0
    5.1962  -15.0000    0.0000 C   0  0  0  0  0  0  0  0  0  0  0  0
    6.4952  -14.2500    0.0000 C   0  0  0  0  0  0  0  0  0  0  0  0
    6.4952  -12.7500    0.0000 C   0  0  0  0  0  0  0  0  0  0  0  0
    5.1962  -12.0000    0.0000 N   0  3  0  0  0  0  0  0  0  0  0  0
    5.1962  -10.5000    0.0000 C   0  0  0  0  0  0  0  0  0  0  0  0
    3.8971   -9.7500    0.0000 C   0  0  0  0  0  0  0  0  0  0  0  0
    3.8971   -8.2500    0.0000 C   0  0  0  0  0  0  0  0  0  0  0  0
    2.5981   -7.5000    0.0000 C   0  0  0  0  0  0  0  0  0  0  0  0
    2.5981   -6.0000    0.0000 C   0  0  0  0  0  0  0  0  0  0  0  0
    1.2990   -5.2500    0.0000 C   0  0  0  0  0  0  0  0  0  0  0  0
    1.2990   -3.7500    0.0000 C   0  0  0  0  0  0  0  0  0  0  0  0
   -0.0000   -3.0000    0.0000 C   0  0  0  0  0  0  0  0  0  0  0  0
   -0.0000   -1.5000    0.0000 N   0  3  0  0  0  0  0  0  0  0  0  0
   -1.2990   -0.7500    0.0000 C   0  0  0  0  0  0  0  0  0  0  0  0
   -1.2990    0.7500    0.0000 C   0  0  0  0  0  0  0  0  0  0  0  0
   -0.0000    1.5000    0.0000 C   0  0  0  0  0  0  0  0  0  0  0  0
    1.2990    0.7500    0.0000 C   0  0  0  0  0  0  0  0  0  0  0  0
    1.2990   -0.7500    0.0000 C   0  0  0  0  0  0  0  0  0  0  0  0
    0.0000    3.0000    0.0000 C   0  0  0  0  0  0  0  0  0  0  0  0
   -1.2990    3.7500    0.0000 C   0  0  0  0  0  0  0  0  0  0  0  0
    1.4772    2.7395    0.0000 C   0  0  0  0  0  0  0  0  0  0  0  0
    0.5130    4.4095    0.0000 C   0  0  0  0  0  0  0  0  0  0  0  0
    3.8971  -12.7500    0.0000 C   0  0  0  0  0  0  0  0  0  0  0  0
    3.8971  -14.2500    0.0000 C   0  0  0  0  0  0  0  0  0  0  0  0
  1  2  1  0  0  0  0
  2  3  1  0  0  0  0
  2  4  1  0  0  0  0
  2  5  1  0  0  0  0
  5  6  2  0  0  0  0
  6  7  1  0  0  0  0
  7  8  2  0  0  0  0
  8  9  1  0  0  0  0
  9 10  1  0  0  0  0
 10 11  1  0  0  0  0
 11 12  1  0  0  0  0
 12 13  1  0  0  0  0
 13 14  1  0  0  0  0
 14 15  1  0  0  0  0
 15 16  1  0  0  0  0
 16 17  1  0  0  0  0
 17 18  2  0  0  0  0
 18 19  1  0  0  0  0
 19 20  2  0  0  0  0
 20 21  1  0  0  0  0
 21 22  2  0  0  0  0
 17 22  1  0  0  0  0
 20 23  1  0  0  0  0
 23 24  1  0  0  0  0
 23 25  1  0  0  0  0
 23 26  1  0  0  0  0
  8 27  1  0  0  0  0
 27 28  2  0  0  0  0
  5 28  1  0  0  0  0
M  END
> <chemblId>
CHEMBL1642977

> <bioactivity__type>
Ki

> <units>
nM

> <value>
90.0

$$$$
 stripped stripped
BRStripMol11271514452D 0   0.00000     0.00000     0
This file has been stripped
 32 35  0  0  0  0              1 V2000 
  -10.3922   -0.7500    0.0000 C   0  0  0  0  0  0  0  0  0  0  0  0
   -9.0932   -1.5000    0.0000 C   0  0  0  0  0  0  0  0  0  0  0  0
  -10.0574   -2.6491    0.0000 C   0  0  0  0  0  0  0  0  0  0  0  0
   -8.1290   -2.6491    0.0000 C   0  0  0  0  0  0  0  0  0  0  0  0
   -7.7941   -0.7500    0.0000 C   0  0  0  0  0  0  0  0  0  0  0  0
   -6.4951   -1.5000    0.0000 C   0  0  0  0  0  0  0  0  0  0  0  0
   -5.1961   -0.7500    0.0000 C   0  0  0  0  0  0  0  0  0  0  0  0
   -5.1961    0.7500    0.0000 N   0  3  0  0  0  0  0  0  0  0  0  0
   -3.8970    1.5000    0.0000 C   0  0  0  0  0  0  0  0  0  0  0  0
   -2.5980    0.7500    0.0000 C   0  0  0  0  0  0  0  0  0  0  0  0
   -1.2990    1.5000    0.0000 C   0  0  0  0  0  0  0  0  0  0  0  0
    0.0000    0.7500    0.0000 C   0  0  0  0  0  0  0  0  0  0  0  0
    1.2990    1.5000    0.0000 C   0  0  0  0  0  0  0  0  0  0  0  0
    2.5980    0.7500    0.0000 C   0  0  0  0  0  0  0  0  0  0  0  0
    3.8970    1.5000    0.0000 C   0  0  0  0  0  0  0  0  0  0  0  0
    5.1961    0.7500    0.0000 N   0  3  0  0  0  0  0  0  0  0  0  0
    5.1961   -0.7500    0.0000 C   0  0  0  0  0  0  0  0  0  0  0  0
    6.4951   -1.5000    0.0000 C   0  0  0  0  0  0  0  0  0  0  0  0
    7.7941   -0.7500    0.0000 C   0  0  0  0  0  0  0  0  0  0  0  0
    7.7942    0.7500    0.0000 C   0  0  0  0  0  0  0  0  0  0  0  0
    6.4951    1.5000    0.0000 C   0  0  0  0  0  0  0  0  0  0  0  0
    9.0932   -1.5000    0.0000 C   0  0  0  0  0  0  0  0  0  0  0  0
   10.3922   -0.7500    0.0000 C   0  0  0  0  0  0  0  0  0  0  0  0
    8.1290   -2.6491    0.0000 C   0  0  0  0  0  0  0  0  0  0  0  0
   10.0574   -2.6491    0.0000 C   0  0  0  0  0  0  0  0  0  0  0  0
    2.5980   -0.7500    0.0000 C   0  0  0  0  0  0  0  0  0  0  0  0
    1.2990   -1.5000    0.0000 C   0  0  0  0  0  0  0  0  0  0  0  0
    0.0000   -0.7500    0.0000 C   0  0  0  0  0  0  0  0  0  0  0  0
   -1.2990   -1.5000    0.0000 C   0  0  0  0  0  0  0  0  0  0  0  0
   -2.5980   -0.7500    0.0000 C   0  0  0  0  0  0  0  0  0  0  0  0
   -6.4951    1.5000    0.0000 C   0  0  0  0  0  0  0  0  0  0  0  0
   -7.7942    0.7500    0.0000 C   0  0  0  0  0  0  0  0  0  0  0  0
  1  2  1  0  0  0  0
  2  3  1  0  0  0  0
  2  4  1  0  0  0  0
  2  5  1  0  0  0  0
  5  6  2  0  0  0  0
  6  7  1  0  0  0  0
  7  8  2  0  0  0  0
  8  9  1  0  0  0  0
  9 10  2  0  0  0  0
 10 11  1  0  0  0  0
 11 12  1  0  0  0  0
 12 13  2  0  0  0  0
 13 14  1  0  0  0  0
 14 15  2  0  0  0  0
 15 16  1  0  0  0  0
 16 17  2  0  0  0  0
 17 18  1  0  0  0  0
 18 19  2  0  0  0  0
 19 20  1  0  0  0  0
 20 21  2  0  0  0  0
 16 21  1  0  0  0  0
 19 22  1  0  0  0  0
 22 23  1  0  0  0  0
 22 24  1  0  0  0  0
 22 25  1  0  0  0  0
 14 26  1  0  0  0  0
 26 27  1  0  0  0  0
 27 28  2  0  0  0  0
 12 28  1  0  0  0  0
 28 29  1  0  0  0  0
 29 30  2  0  0  0  0
 10 30  1  0  0  0  0
  8 31  1  0  0  0  0
 31 32  2  0  0  0  0
  5 32  1  0  0  0  0
M  END
> <chemblId>
CHEMBL1642988

> <bioactivity__type>
Ki

> <units>
nM

> <value>
100.0

$$$$
 stripped stripped
BRStripMol11271514452D 0   0.00000     0.00000     0
This file has been stripped
 32 33  0  0  0  0              1 V2000 
   -5.2139   13.4815    0.0000 C   0  0  0  0  0  0  0  0  0  0  0  0
   -6.6885   13.7562    0.0000 N   0  3  0  0  0  0  0  0  0  0  0  0
   -6.1619   15.1607    0.0000 C   0  0  0  0  0  0  0  0  0  0  0  0
   -6.7031   12.2563    0.0000 C   0  0  0  0  0  0  0  0  0  0  0  0
   -5.4113   11.4938    0.0000 C   0  0  0  0  0  0  0  0  0  0  0  0
   -5.4258    9.9938    0.0000 N   0  0  0  0  0  0  0  0  0  0  0  0
   -4.1341    9.2313    0.0000 C   0  0  0  0  0  0  0  0  0  0  0  0
   -2.8279    9.9687    0.0000 O   0  0  0  0  0  0  0  0  0  0  0  0
   -4.1486    7.7314    0.0000 C   0  0  0  0  0  0  0  0  0  0  0  0
   -5.4549    6.9940    0.0000 O   0  0  0  0  0  0  0  0  0  0  0  0
   -2.8569    6.9689    0.0000 N   0  0  0  0  0  0  0  0  0  0  0  0
   -2.8714    5.4689    0.0000 C   0  0  0  0  0  0  0  0  0  0  0  0
   -1.5797    4.7064    0.0000 C   0  0  0  0  0  0  0  0  0  0  0  0
   -1.5942    3.2065    0.0000 N   0  3  0  0  0  0  0  0  0  0  0  0
   -3.0688    3.4812    0.0000 C   0  0  0  0  0  0  0  0  0  0  0  0
   -2.1209    1.8020    0.0000 C   0  0  0  0  0  0  0  0  0  0  0  0
   -0.3025    2.4439    0.0000 C   0  0  0  0  0  0  0  0  0  0  0  0
   -0.3170    0.9440    0.0000 C   0  0  0  0  0  0  0  0  0  0  0  0
   -1.6260    0.2000    0.0000 C   0  0  0  0  0  0  0  0  0  0  0  0
   -1.6260   -1.3000    0.0000 C   0  0  0  0  0  0  0  0  0  0  0  0
   -0.3370   -2.0670    0.0000 C   0  0  0  0  0  0  0  0  0  0  0  0
    0.9720   -1.3220    0.0000 C   0  0  0  0  0  0  0  0  0  0  0  0
    0.9720    0.1780    0.0000 C   0  0  0  0  0  0  0  0  0  0  0  0
    2.2757    0.9198    0.0000 Cl  0  0  0  0  0  0  0  0  0  0  0  0
   -7.9803   14.5188    0.0000 C   0  0  0  0  0  0  0  0  0  0  0  0
   -7.9658   16.0187    0.0000 C   0  0  0  0  0  0  0  0  0  0  0  0
   -6.6595   16.7561    0.0000 C   0  0  0  0  0  0  0  0  0  0  0  0
   -6.6450   18.2560    0.0000 C   0  0  0  0  0  0  0  0  0  0  0  0
   -7.9367   19.0186    0.0000 C   0  0  0  0  0  0  0  0  0  0  0  0
   -9.2430   18.2812    0.0000 C   0  0  0  0  0  0  0  0  0  0  0  0
   -9.2575   16.7812    0.0000 C   0  0  0  0  0  0  0  0  0  0  0  0
  -10.5637   16.0438    0.0000 Cl  0  0  0  0  0  0  0  0  0  0  0  0
  1  2  1  0  0  0  0
  2  3  1  0  0  0  0
  2  4  1  0  0  0  0
  4  5  1  0  0  0  0
  5  6  1  0  0  0  0
  6  7  1  0  0  0  0
  7  8  2  0  0  0  0
  7  9  1  0  0  0  0
  9 10  2  0  0  0  0
  9 11  1  0  0  0  0
 11 12  1  0  0  0  0
 12 13  1  0  0  0  0
 13 14  1  0  0  0  0
 14 15  1  0  0  0  0
 14 16  1  0  0  0  0
 14 17  1  0  0  0  0
 17 18  1  0  0  0  0
 18 19  2  0  0  0  0
 19 20  1  0  0  0  0
 20 21  2  0  0  0  0
 21 22  1  0  0  0  0
 22 23  2  0  0  0  0
 18 23  1  0  0  0  0
 23 24  1  0  0  0  0
  2 25  1  0  0  0  0
 25 26  1  0  0  0  0
 26 27  2  0  0  0  0
 27 28  1  0  0  0  0
 28 29  2  0  0  0  0
 29 30  1  0  0  0  0
 30 31  2  0  0  0  0
 26 31  1  0  0  0  0
 31 32  1  0  0  0  0
M  END
> <chemblId>
CHEMBL1669479

> <bioactivity__type>
Ki

> <units>
nM

> <value>
5.5

$$$$
 stripped stripped
BRStripMol11271514452D 0   0.00000     0.00000     0
This file has been stripped
 28 31  0  0  0  0              1 V2000 
    9.0932   -1.5000    0.0000 C   0  0  0  0  0  0  0  0  0  0  0  0
    7.7942   -0.7500    0.0000 C   0  0  0  0  0  0  0  0  0  0  0  0
    6.4951   -1.5000    0.0000 C   0  0  0  0  0  0  0  0  0  0  0  0
    5.1961   -0.7500    0.0000 C   0  0  0  0  0  0  0  0  0  0  0  0
    3.8970   -1.5000    0.0000 C   0  0  0  0  0  0  0  0  0  0  0  0
    2.5980   -0.7500    0.0000 N   0  3  0  0  0  0  0  0  0  0  0  0
    2.5980    0.7500    0.0000 C   0  0  0  0  0  0  0  0  0  0  0  0
    1.2990    1.5000    0.0000 C   0  0  0  0  0  0  0  0  0  0  0  0
    0.0000    0.7500    0.0000 C   0  0  0  0  0  0  0  0  0  0  0  0
   -1.2990    1.5000    0.0000 C   0  0  0  0  0  0  0  0  0  0  0  0
   -2.5980    0.7500    0.0000 C   0  0  0  0  0  0  0  0  0  0  0  0
   -2.5980   -0.7500    0.0000 C   0  0  0  0  0  0  0  0  0  0  0  0
   -1.2990   -1.5000    0.0000 C   0  0  0  0  0  0  0  0  0  0  0  0
    0.0000   -0.7500    0.0000 C   0  0  0  0  0  0  0  0  0  0  0  0
    1.2990   -1.5000    0.0000 C   0  0  0  0  0  0  0  0  0  0  0  0
   10.3922   -0.7500    0.0000 C   0  0  0  0  0  0  0  0  0  0  0  0
   11.6913   -1.4999    0.0000 C   0  0  0  0  0  0  0  0  0  0  0  0
   12.9903   -0.7499    0.0000 C   0  0  0  0  0  0  0  0  0  0  0  0
   14.2893   -1.4999    0.0000 N   0  3  0  0  0  0  0  0  0  0  0  0
   15.5884   -0.7499    0.0000 C   0  0  0  0  0  0  0  0  0  0  0  0
   16.8874   -1.4999    0.0000 C   0  0  0  0  0  0  0  0  0  0  0  0
   16.8874   -2.9999    0.0000 C   0  0  0  0  0  0  0  0  0  0  0  0
   18.1865   -3.7499    0.0000 C   0  0  0  0  0  0  0  0  0  0  0  0
   18.1865   -5.2499    0.0000 C   0  0  0  0  0  0  0  0  0  0  0  0
   16.8875   -5.9999    0.0000 C   0  0  0  0  0  0  0  0  0  0  0  0
   15.5884   -5.2499    0.0000 C   0  0  0  0  0  0  0  0  0  0  0  0
   15.5884   -3.7499    0.0000 C   0  0  0  0  0  0  0  0  0  0  0  0
   14.2894   -2.9999    0.0000 C   0  0  0  0  0  0  0  0  0  0  0  0
  1  2  1  0  0  0  0
  2  3  1  0  0  0  0
  3  4  1  0  0  0  0
  4  5  1  0  0  0  0
  5  6  1  0  0  0  0
  6  7  2  0  0  0  0
  7  8  1  0  0  0  0
  8  9  2  0  0  0  0
  9 10  1  0  0  0  0
 10 11  2  0  0  0  0
 11 12  1  0  0  0  0
 12 13  2  0  0  0  0
 13 14  1  0  0  0  0
  9 14  1  0  0  0  0
 14 15  2  0  0  0  0
  6 15  1  0  0  0  0
  1 16  1  0  0  0  0
 16 17  1  0  0  0  0
 17 18  1  0  0  0  0
 18 19  1  0  0  0  0
 19 20  2  0  0  0  0
 20 21  1  0  0  0  0
 21 22  2  0  0  0  0
 22 23  1  0  0  0  0
 23 24  2  0  0  0  0
 24 25  1  0  0  0  0
 25 26  2  0  0  0  0
 26 27  1  0  0  0  0
 22 27  1  0  0  0  0
 27 28  2  0  0  0  0
 19 28  1  0  0  0  0
M  END
> <chemblId>
CHEMBL1669486

> <bioactivity__type>
Ki

> <units>
nM

> <value>
800.0

$$$$
 stripped stripped
BRStripMol11271514452D 0   0.00000     0.00000     0
This file has been stripped
 32 37  0  0  0  0              1 V2000 
    7.7941    5.2500    0.0000 C   0  0  0  0  0  0  0  0  0  0  0  0
    7.7941    3.7500    0.0000 C   0  0  0  0  0  0  0  0  0  0  0  0
    9.0932    3.0000    0.0000 C   0  0  0  0  0  0  0  0  0  0  0  0
    9.0932    1.5000    0.0000 C   0  0  0  0  0  0  0  0  0  0  0  0
    7.7941    0.7500    0.0000 C   0  0  0  0  0  0  0  0  0  0  0  0
    7.7942   -0.7500    0.0000 C   0  0  0  0  0  0  0  0  0  0  0  0
    6.4951   -1.5000    0.0000 C   0  0  0  0  0  0  0  0  0  0  0  0
    5.1961   -0.7500    0.0000 C   0  0  0  0  0  0  0  0  0  0  0  0
    3.8970   -1.5000    0.0000 C   0  0  0  0  0  0  0  0  0  0  0  0
    2.5980   -0.7500    0.0000 N   0  3  0  0  0  0  0  0  0  0  0  0
    2.5980    0.7500    0.0000 C   0  0  0  0  0  0  0  0  0  0  0  0
    1.2990    1.5000    0.0000 C   0  0  0  0  0  0  0  0  0  0  0  0
    0.0000    0.7500    0.0000 C   0  0  0  0  0  0  0  0  0  0  0  0
   -1.2990    1.5000    0.0000 C   0  0  0  0  0  0  0  0  0  0  0  0
   -2.5980    0.7500    0.0000 C   0  0  0  0  0  0  0  0  0  0  0  0
   -2.5980   -0.7500    0.0000 C   0  0  0  0  0  0  0  0  0  0  0  0
   -1.2990   -1.5000    0.0000 C   0  0  0  0  0  0  0  0  0  0  0  0
    0.0000   -0.7500    0.0000 C   0  0  0  0  0  0  0  0  0  0  0  0
    1.2990   -1.5000    0.0000 C   0  0  0  0  0  0  0  0  0  0  0  0
    5.1961    0.7500    0.0000 C   0  0  0  0  0  0  0  0  0  0  0  0
    6.4951    1.5000    0.0000 C   0  0  0  0  0  0  0  0  0  0  0  0
    6.4951    3.0000    0.0000 C   0  0  0  0  0  0  0  0  0  0  0  0
    9.0931    6.0000    0.0000 N   0  3  0  0  0  0  0  0  0  0  0  0
    9.0931    7.5000    0.0000 C   0  0  0  0  0  0  0  0  0  0  0  0
   10.3922    8.2500    0.0000 C   0  0  0  0  0  0  0  0  0  0  0  0
   11.6912    7.5001    0.0000 C   0  0  0  0  0  0  0  0  0  0  0  0
   12.9902    8.2501    0.0000 C   0  0  0  0  0  0  0  0  0  0  0  0
   14.2893    7.5001    0.0000 C   0  0  0  0  0  0  0  0  0  0  0  0
   14.2893    6.0001    0.0000 C   0  0  0  0  0  0  0  0  0  0  0  0
   12.9903    5.2501    0.0000 C   0  0  0  0  0  0  0  0  0  0  0  0
   11.6912    6.0001    0.0000 C   0  0  0  0  0  0  0  0  0  0  0  0
   10.3922    5.2500    0.0000 C   0  0  0  0  0  0  0  0  0  0  0  0
  1  2  1  0  0  0  0
  2  3  2  0  0  0  0
  3  4  1  0  0  0  0
  4  5  2  0  0  0  0
  5  6  1  0  0  0  0
  6  7  2  0  0  0  0
  7  8  1  0  0  0  0
  8  9  1  0  0  0  0
  9 10  1  0  0  0  0
 10 11  2  0  0  0  0
 11 12  1  0  0  0  0
 12 13  2  0  0  0  0
 13 14  1  0  0  0  0
 14 15  2  0  0  0  0
 15 16  1  0  0  0  0
 16 17  2  0  0  0  0
 17 18  1  0  0  0  0
 13 18  1  0  0  0  0
 18 19  2  0  0  0  0
 10 19  1  0  0  0  0
  8 20  2  0  0  0  0
 20 21  1  0  0  0  0
  5 21  1  0  0  0  0
 21 22  2  0  0  0  0
  2 22  1  0  0  0  0
  1 23  1  0  0  0  0
 23 24  2  0  0  0  0
 24 25  1  0  0  0  0
 25 26  2  0  0  0  0
 26 27  1  0  0  0  0
 27 28  2  0  0  0  0
 28 29  1  0  0  0  0
 29 30  2  0  0  0  0
 30 31  1  0  0  0  0
 26 31  1  0  0  0  0
 31 32  2  0  0  0  0
 23 32  1  0  0  0  0
M  END
> <chemblId>
CHEMBL1669494

> <bioactivity__type>
Ki

> <units>
nM

> <value>
1000.0

$$$$
 stripped
BRStripMol11271514452D 0   0.00000     0.00000     0
This file has been stripped
 15 17  0  0  0  0              1 V2000 
    0.0000    3.0000    0.0000 N   0  0  0  0  0  0  0  0  0  0  0  0
    0.0000    1.5000    0.0000 C   0  0  0  0  0  0  0  0  0  0  0  0
    1.2990    0.7500    0.0000 C   0  0  0  0  0  0  0  0  0  0  0  0
    2.5980    1.5000    0.0000 C   0  0  0  0  0  0  0  0  0  0  0  0
    3.8970    0.7500    0.0000 C   0  0  0  0  0  0  0  0  0  0  0  0
    3.8970   -0.7500    0.0000 C   0  0  0  0  0  0  0  0  0  0  0  0
    2.5980   -1.5000    0.0000 C   0  0  0  0  0  0  0  0  0  0  0  0
    1.2990   -0.7500    0.0000 C   0  0  0  0  0  0  0  0  0  0  0  0
    0.0000   -1.5000    0.0000 N   0  0  0  0  0  0  0  0  0  0  0  0
   -1.2990   -0.7500    0.0000 C   0  0  0  0  0  0  0  0  0  0  0  0
   -2.5980   -1.5000    0.0000 C   0  0  0  0  0  0  0  0  0  0  0  0
   -3.8970   -0.7500    0.0000 C   0  0  0  0  0  0  0  0  0  0  0  0
   -3.8970    0.7500    0.0000 C   0  0  0  0  0  0  0  0  0  0  0  0
   -2.5980    1.5000    0.0000 C   0  0  0  0  0  0  0  0  0  0  0  0
   -1.2990    0.7500    0.0000 C   0  0  0  0  0  0  0  0  0  0  0  0
  1  2  1  0  0  0  0
  2  3  2  0  0  0  0
  3  4  1  0  0  0  0
  4  5  1  0  0  0  0
  5  6  1  0  0  0  0
  6  7  1  0  0  0  0
  7  8  1  0  0  0  0
  3  8  1  0  0  0  0
  8  9  2  0  0  0  0
  9 10  1  0  0  0  0
 10 11  2  0  0  0  0
 11 12  1  0  0  0  0
 12 13  2  0  0  0  0
 13 14  1  0  0  0  0
 14 15  2  0  0  0  0
  2 15  1  0  0  0  0
 10 15  1  0  0  0  0
M  END
> <chemblId>
CHEMBL1677

> <bioactivity__type>
Ki

> <units>
nM

> <value>
163.0

$$$$

  CDK     11271514452D 0   0.00000     0.00000     0

 28 30  0  0  0  0              1 V2000 
   -1.5880   -3.5830    0.0000 C   0  0  0  0  0  0  0  0  0  0  0  0
   -0.2890   -2.8330    0.0000 O   0  0  0  0  0  0  0  0  0  0  0  0
   -0.2890   -1.3330    0.0000 C   0  0  0  0  0  0  0  0  0  0  0  0
   -1.5880   -0.5830    0.0000 C   0  0  0  0  0  0  0  0  0  0  0  0
   -1.5880    0.9170    0.0000 C   0  0  0  0  0  0  0  0  0  0  0  0
   -0.2890    1.6670    0.0000 C   0  0  0  0  0  0  0  0  0  0  0  0
    1.0100    0.9170    0.0000 C   0  0  0  0  0  0  0  0  0  0  0  0
    1.0100   -0.5830    0.0000 C   0  0  0  0  0  0  0  0  0  0  0  0
    2.3090   -1.3330    0.0000 O   0  0  0  0  0  0  0  0  0  0  0  0
    3.6081   -0.5830    0.0000 C   0  0  0  0  0  0  0  0  0  0  0  0
   -0.2890    3.1670    0.0000 C   0  0  0  0  0  0  0  0  0  0  0  0
    1.0100    3.9170    0.0000 O   0  0  0  0  0  0  0  0  0  0  0  0
   -1.5880    3.9170    0.0000 N   0  0  0  0  0  0  0  0  0  0  0  0
   -1.5880    5.4170    0.0000 C   0  0  0  0  0  0  0  0  0  0  0  0
   -0.2890    6.1670    0.0000 C   0  0  0  0  0  0  0  0  0  0  0  0
   -0.2890    7.6670    0.0000 C   0  0  0  0  0  0  0  0  0  0  0  0
   -1.5880    8.4170    0.0000 N   0  0  0  0  0  0  0  0  0  0  0  0
   -1.5880    9.9170    0.0000 C   0  0  0  0  0  0  0  0  0  0  0  0
   -2.8871   10.6670    0.0000 C   0  0  0  0  0  0  0  0  0  0  0  0
   -2.8871   12.1670    0.0000 C   0  0  0  0  0  0  0  0  0  0  0  0
   -1.5880   12.9170    0.0000 F   0  0  0  0  0  0  0  0  0  0  0  0
   -4.1861   12.9170    0.0000 C   0  0  0  0  0  0  0  0  0  0  0  0
   -5.4852   12.1670    0.0000 C   0  0  0  0  0  0  0  0  0  0  0  0
   -5.4852   10.6670    0.0000 C   0  0  0  0  0  0  0  0  0  0  0  0
   -4.1861    9.9170    0.0000 C   0  0  0  0  0  0  0  0  0  0  0  0
   -4.1861    8.4170    0.0000 Cl  0  0  0  0  0  0  0  0  0  0  0  0
   -2.8871    7.6670    0.0000 C   0  0  0  0  0  0  0  0  0  0  0  0
   -2.8871    6.1670    0.0000 C   0  0  0  0  0  0  0  0  0  0  0  0
  1  2  1  0  0  0  0
  2  3  1  0  0  0  0
  3  4  2  0  0  0  0
  4  5  1  0  0  0  0
  5  6  2  0  0  0  0
  6  7  1  0  0  0  0
  7  8  2  0  0  0  0
  3  8  1  0  0  0  0
  8  9  1  0  0  0  0
  9 10  1  0  0  0  0
  6 11  1  0  0  0  0
 11 12  2  0  0  0  0
 11 13  1  0  0  0  0
 13 14  1  0  0  0  0
 14 15  1  0  0  0  0
 15 16  1  0  0  0  0
 16 17  1  0  0  0  0
 17 18  1  0  0  0  0
 18 19  1  0  0  0  0
 19 20  2  0  0  0  0
 20 21  1  0  0  0  0
 20 22  1  0  0  0  0
 22 23  2  0  0  0  0
 23 24  1  0  0  0  0
 24 25  2  0  0  0  0
 19 25  1  0  0  0  0
 25 26  1  0  0  0  0
 17 27  1  0  0  0  0
 27 28  1  0  0  0  0
 14 28  1  0  0  0  0
M  END
> <chemblId>
CHEMBL1711540

> <bioactivity__type>
Ki

> <units>
nM

> <value>
54.84

$$$$

  CDK     11271514452D 0   0.00000     0.00000     0

 32 35  0  0  0  0              1 V2000 
    5.6601    6.6960    0.0000 C   0  0  0  0  0  0  0  0  0  0  0  0
    5.6601    5.1960    0.0000 C   0  0  0  0  0  0  0  0  0  0  0  0
    6.1731    3.7864    0.0000 C   0  0  0  0  0  0  0  0  0  0  0  0
    7.1373    5.4564    0.0000 O   0  0  0  0  0  0  0  0  0  0  0  0
    4.3611    4.4460    0.0000 C   0  0  0  0  0  0  0  0  0  0  0  0
    4.3610    2.9460    0.0000 C   0  0  0  0  0  0  0  0  0  0  0  0
    3.0620    2.1960    0.0000 C   0  0  0  0  0  0  0  0  0  0  0  0
    1.7630    2.9460    0.0000 C   0  0  0  0  0  0  0  0  0  0  0  0
    0.4640    2.1960    0.0000 O   0  0  0  0  0  0  0  0  0  0  0  0
    0.4640    0.6960    0.0000 C   0  0  0  0  0  0  0  0  0  0  0  0
   -0.8350   -0.0540    0.0000 C   0  0  0  0  0  0  0  0  0  0  0  0
   -2.1340    0.6960    0.0000 C   0  0  0  0  0  0  0  0  0  0  0  0
   -3.4330   -0.0540    0.0000 C   0  0  0  0  0  0  0  0  0  0  0  0
   -3.4330   -1.5540    0.0000 C   0  0  0  0  0  0  0  0  0  0  0  0
   -4.9102   -1.2935    0.0000 C   0  0  0  0  0  0  0  0  0  0  0  0
   -3.9460   -2.9635    0.0000 C   0  0  0  0  0  0  0  0  0  0  0  0
   -2.1340   -2.3040    0.0000 O   0  0  0  0  0  0  0  0  0  0  0  0
   -0.8350   -1.5540    0.0000 C   0  0  0  0  0  0  0  0  0  0  0  0
    0.4640   -2.3040    0.0000 C   0  0  0  0  0  0  0  0  0  0  0  0
    1.7630   -1.5540    0.0000 C   0  0  0  0  0  0  0  0  0  0  0  0
    3.0620   -2.3040    0.0000 O   0  0  0  0  0  0  0  0  0  0  0  0
    1.7630   -0.0540    0.0000 C   0  0  0  0  0  0  0  0  0  0  0  0
    3.0620    0.6960    0.0000 C   0  0  0  0  0  0  0  0  0  0  0  0
    4.3610   -0.0540    0.0000 O   0  0  0  0  0  0  0  0  0  0  0  0
    1.7630    4.4460    0.0000 C   0  0  0  0  0  0  0  0  0  0  0  0
    3.0620    5.1960    0.0000 C   0  0  0  0  0  0  0  0  0  0  0  0
    3.0620    6.6960    0.0000 C   0  0  0  0  0  0  0  0  0  0  0  0
    1.7630    7.4460    0.0000 C   0  0  0  0  0  0  0  0  0  0  0  0
    1.7630    8.9460    0.0000 O   0  0  0  0  0  0  0  0  0  0  0  0
    0.4640    6.6960    0.0000 C   0  0  0  0  0  0  0  0  0  0  0  0
    0.4640    5.1960    0.0000 C   0  0  0  0  0  0  0  0  0  0  0  0
   -0.8351    4.4460    0.0000 O   0  0  0  0  0  0  0  0  0  0  0  0
  1  2  1  0  0  0  0
  2  3  1  0  0  0  0
  2  4  1  0  0  0  0
  2  5  1  0  0  0  0
  5  6  1  0  0  0  0
  6  7  1  0  0  0  0
  7  8  2  0  0  0  0
  8  9  1  0  0  0  0
  9 10  1  0  0  0  0
 10 11  2  0  0  0  0
 11 12  1  0  0  0  0
 12 13  2  0  0  0  0
 13 14  1  0  0  0  0
 14 15  1  0  0  0  0
 14 16  1  0  0  0  0
 14 17  1  0  0  0  0
 17 18  1  0  0  0  0
 11 18  1  0  0  0  0
 18 19  2  0  0  0  0
 19 20  1  0  0  0  0
 20 21  1  0  0  0  0
 20 22  2  0  0  0  0
 10 22  1  0  0  0  0
 22 23  1  0  0  0  0
  7 23  1  0  0  0  0
 23 24  2  0  0  0  0
  8 25  1  0  0  0  0
 25 26  2  0  0  0  0
 26 27  1  0  0  0  0
 27 28  2  0  0  0  0
 28 29  1  0  0  0  0
 28 30  1  0  0  0  0
 30 31  2  0  0  0  0
 25 31  1  0  0  0  0
 31 32  1  0  0  0  0
M  END
> <chemblId>
CHEMBL1719948

> <bioactivity__type>
Ki

> <units>
nM

> <value>
3100.0

$$$$

  CDK     11271514452D 0   0.00000     0.00000     0

 27 30  0  0  0  0              1 V2000 
   -4.1797   -3.0002    0.0000 O   0  0  0  0  0  0  0  0  0  0  0  0
   -4.1799   -1.5002    0.0000 C   0  0  0  0  0  0  0  0  0  0  0  0
   -5.4791   -0.7504    0.0000 N   0  0  0  0  0  0  0  0  0  0  0  0
   -6.7780   -1.5006    0.0000 C   0  0  0  0  0  0  0  0  0  0  0  0
   -8.0772   -0.7508    0.0000 C   0  0  0  0  0  0  0  0  0  0  0  0
   -9.3761   -1.5010    0.0000 C   0  0  0  0  0  0  0  0  0  0  0  0
   -9.3758   -3.0010    0.0000 N   0  0  0  0  0  0  0  0  0  0  0  0
  -10.6747   -3.7512    0.0000 C   0  0  0  0  0  0  0  0  0  0  0  0
  -11.9739   -3.0015    0.0000 C   0  0  0  0  0  0  0  0  0  0  0  0
  -11.9741   -1.5015    0.0000 C   0  0  0  0  0  0  0  0  0  0  0  0
  -13.2733   -0.7517    0.0000 C   0  0  0  0  0  0  0  0  0  0  0  0
  -14.5722   -1.5019    0.0000 C   0  0  0  0  0  0  0  0  0  0  0  0
  -14.5720   -3.0019    0.0000 C   0  0  0  0  0  0  0  0  0  0  0  0
  -13.2728   -3.7517    0.0000 C   0  0  0  0  0  0  0  0  0  0  0  0
   -8.0767   -3.7508    0.0000 C   0  0  0  0  0  0  0  0  0  0  0  0
   -6.7778   -3.0006    0.0000 C   0  0  0  0  0  0  0  0  0  0  0  0
   -2.8810   -0.7500    0.0000 C   0  0  0  0  0  0  0  0  0  0  0  0
   -2.8810    0.7500    0.0000 C   0  0  0  0  0  0  0  0  0  0  0  0
   -1.5810    1.5000    0.0000 C   0  0  0  0  0  0  0  0  0  0  0  0
   -0.2820    0.7500    0.0000 C   0  0  0  0  0  0  0  0  0  0  0  0
    0.8900    1.6850    0.0000 O   0  0  0  0  0  0  0  0  0  0  0  0
    2.3530    1.3510    0.0000 C   0  0  0  0  0  0  0  0  0  0  0  0
    3.0030    0.0000    0.0000 C   0  0  0  0  0  0  0  0  0  0  0  0
    2.3530   -1.3510    0.0000 C   0  0  0  0  0  0  0  0  0  0  0  0
    0.8900   -1.6850    0.0000 O   0  0  0  0  0  0  0  0  0  0  0  0
   -0.2820   -0.7500    0.0000 C   0  0  0  0  0  0  0  0  0  0  0  0
   -1.5810   -1.5000    0.0000 C   0  0  0  0  0  0  0  0  0  0  0  0
  1  2  2  0  0  0  0
  2  3  1  0  0  0  0
  3  4  1  0  0  0  0
  4  5  1  0  0  0  0
  5  6  1  0  0  0  0
  6  7  1  0  0  0  0
  7  8  1  0  0  0  0
  8  9  1  0  0  0  0
  9 10  2  0  0  0  0
 10 11  1  0  0  0  0
 11 12  2  0  0  0  0
 12 13  1  0  0  0  0
 13 14  2  0  0  0  0
  9 14  1  0  0  0  0
  7 15  1  0  0  0  0
 15 16  1  0  0  0  0
  4 16  1  0  0  0  0
  2 17  1  0  0  0  0
 17 18  2  0  0  0  0
 18 19  1  0  0  0  0
 19 20  2  0  0  0  0
 20 21  1  0  0  0  0
 21 22  1  0  0  0  0
 22 23  1  0  0  0  0
 23 24  1  0  0  0  0
 24 25  1  0  0  0  0
 25 26  1  0  0  0  0
 20 26  1  0  0  0  0
 26 27  2  0  0  0  0
 17 27  1  0  0  0  0
M  END
> <chemblId>
CHEMBL1720480

> <bioactivity__type>
Ki

> <units>
nM

> <value>
95.3

$$$$

  CDK     11271514452D 0   0.00000     0.00000     0

 39 44  0  0  0  0              1 V2000 
   -5.1962    7.5000    0.0000 C   0  0  0  0  0  0  0  0  0  0  0  0
   -3.8971    8.2500    0.0000 N   0  0  0  0  0  0  0  0  0  0  0  0
   -2.5981    7.5000    0.0000 C   0  0  0  0  0  0  0  0  0  0  0  0
   -2.5981    6.0000    0.0000 C   0  0  0  0  0  0  0  0  0  0  0  0
   -1.2990    5.2500    0.0000 C   0  0  0  0  0  0  0  0  0  0  0  0
   -1.2990    3.7500    0.0000 C   0  0  0  0  0  0  0  0  0  0  0  0
    0.0000    3.0000    0.0000 S   0  0  0  0  0  0  0  0  0  0  0  0
    0.0000    1.5000    0.0000 C   0  0  0  0  0  0  0  0  0  0  0  0
    1.2990    0.7500    0.0000 C   0  0  0  0  0  0  0  0  0  0  0  0
    2.5980    1.5000    0.0000 C   0  0  0  0  0  0  0  0  0  0  0  0
    3.8970    0.7500    0.0000 C   0  0  0  0  0  0  0  0  0  0  0  0
    3.8970   -0.7500    0.0000 C   0  0  0  0  0  0  0  0  0  0  0  0
    2.5980   -1.5000    0.0000 C   0  0  0  0  0  0  0  0  0  0  0  0
    1.2990   -0.7500    0.0000 C   0  0  0  0  0  0  0  0  0  0  0  0
    0.0000   -1.5000    0.0000 N   0  0  0  0  0  0  0  0  0  0  0  0
   -1.2990   -0.7500    0.0000 C   0  0  0  0  0  0  0  0  0  0  0  0
   -2.5980   -1.5000    0.0000 C   0  0  0  0  0  0  0  0  0  0  0  0
   -3.8970   -0.7500    0.0000 C   0  0  0  0  0  0  0  0  0  0  0  0
   -3.8970    0.7500    0.0000 C   0  0  0  0  0  0  0  0  0  0  0  0
   -2.5980    1.5000    0.0000 C   0  0  0  0  0  0  0  0  0  0  0  0
   -1.2990    0.7500    0.0000 C   0  0  0  0  0  0  0  0  0  0  0  0
   -3.8971    9.7500    0.0000 C   0  0  0  0  0  0  0  0  0  0  0  0
   -5.1962   10.5000    0.0000 C   0  0  0  0  0  0  0  0  0  0  0  0
   -5.1962   12.0000    0.0000 C   0  0  0  0  0  0  0  0  0  0  0  0
   -6.4952   12.7500    0.0000 N   0  0  0  0  0  0  0  0  0  0  0  0
   -6.4952   14.2500    0.0000 C   0  0  0  0  0  0  0  0  0  0  0  0
   -7.7942   15.0000    0.0000 C   0  0  0  0  0  0  0  0  0  0  0  0
   -9.0933   14.2500    0.0000 C   0  0  0  0  0  0  0  0  0  0  0  0
  -10.3923   15.0000    0.0000 C   0  0  0  0  0  0  0  0  0  0  0  0
  -10.3923   16.5000    0.0000 C   0  0  0  0  0  0  0  0  0  0  0  0
   -9.0933   17.2500    0.0000 C   0  0  0  0  0  0  0  0  0  0  0  0
   -7.7942   16.5000    0.0000 C   0  0  0  0  0  0  0  0  0  0  0  0
   -6.4952   17.2500    0.0000 N   0  0  0  0  0  0  0  0  0  0  0  0
   -5.1962   16.5000    0.0000 C   0  0  0  0  0  0  0  0  0  0  0  0
   -3.8971   17.2500    0.0000 C   0  0  0  0  0  0  0  0  0  0  0  0
   -2.5981   16.5000    0.0000 C   0  0  0  0  0  0  0  0  0  0  0  0
   -2.5981   15.0000    0.0000 C   0  0  0  0  0  0  0  0  0  0  0  0
   -3.8971   14.2500    0.0000 C   0  0  0  0  0  0  0  0  0  0  0  0
   -5.1962   15.0000    0.0000 C   0  0  0  0  0  0  0  0  0  0  0  0
  1  2  1  0  0  0  0
  2  3  1  0  0  0  0
  3  4  1  0  0  0  0
  4  5  1  0  0  0  0
  5  6  1  0  0  0  0
  6  7  1  0  0  0  0
  7  8  1  0  0  0  0
  8  9  2  0  0  0  0
  9 10  1  0  0  0  0
 10 11  1  0  0  0  0
 11 12  1  0  0  0  0
 12 13  1  0  0  0  0
 13 14  1  0  0  0  0
  9 14  1  0  0  0  0
 14 15  2  0  0  0  0
 15 16  1  0  0  0  0
 16 17  2  0  0  0  0
 17 18  1  0  0  0  0
 18 19  2  0  0  0  0
 19 20  1  0  0  0  0
 20 21  2  0  0  0  0
  8 21  1  0  0  0  0
 16 21  1  0  0  0  0
  2 22  1  0  0  0  0
 22 23  1  0  0  0  0
 23 24  1  0  0  0  0
 24 25  1  0  0  0  0
 25 26  1  0  0  0  0
 26 27  2  0  0  0  0
 27 28  1  0  0  0  0
 28 29  1  0  0  0  0
 29 30  1  0  0  0  0
 30 31  1  0  0  0  0
 31 32  1  0  0  0  0
 27 32  1  0  0  0  0
 32 33  2  0  0  0  0
 33 34  1  0  0  0  0
 34 35  2  0  0  0  0
 35 36  1  0  0  0  0
 36 37  2  0  0  0  0
 37 38  1  0  0  0  0
 38 39  2  0  0  0  0
 26 39  1  0  0  0  0
 34 39  1  0  0  0  0
M  END
> <chemblId>
CHEMBL175555

> <bioactivity__type>
Ki

> <units>
nM

> <value>
3.99

$$$$

  CDK     11271514452D 0   0.00000     0.00000     0

 41 46  0  0  0  0              1 V2000 
   -6.4952    8.2500    0.0000 C   0  0  0  0  0  0  0  0  0  0  0  0
   -5.1962    7.5000    0.0000 C   0  0  0  0  0  0  0  0  0  0  0  0
   -5.1962    6.0000    0.0000 O   0  0  0  0  0  0  0  0  0  0  0  0
   -3.8971    8.2500    0.0000 N   0  0  0  0  0  0  0  0  0  0  0  0
   -2.5981    7.5000    0.0000 C   0  0  0  0  0  0  0  0  0  0  0  0
   -2.5981    6.0000    0.0000 C   0  0  0  0  0  0  0  0  0  0  0  0
   -1.2990    5.2500    0.0000 C   0  0  0  0  0  0  0  0  0  0  0  0
   -1.2990    3.7500    0.0000 C   0  0  0  0  0  0  0  0  0  0  0  0
    0.0000    3.0000    0.0000 S   0  0  0  0  0  0  0  0  0  0  0  0
    0.0000    1.5000    0.0000 C   0  0  0  0  0  0  0  0  0  0  0  0
    1.2990    0.7500    0.0000 C   0  0  0  0  0  0  0  0  0  0  0  0
    2.5980    1.5000    0.0000 C   0  0  0  0  0  0  0  0  0  0  0  0
    3.8970    0.7500    0.0000 C   0  0  0  0  0  0  0  0  0  0  0  0
    3.8970   -0.7500    0.0000 C   0  0  0  0  0  0  0  0  0  0  0  0
    2.5980   -1.5000    0.0000 C   0  0  0  0  0  0  0  0  0  0  0  0
    1.2990   -0.7500    0.0000 C   0  0  0  0  0  0  0  0  0  0  0  0
    0.0000   -1.5000    0.0000 N   0  0  0  0  0  0  0  0  0  0  0  0
   -1.2990   -0.7500    0.0000 C   0  0  0  0  0  0  0  0  0  0  0  0
   -2.5980   -1.5000    0.0000 C   0  0  0  0  0  0  0  0  0  0  0  0
   -3.8970   -0.7500    0.0000 C   0  0  0  0  0  0  0  0  0  0  0  0
   -3.8970    0.7500    0.0000 C   0  0  0  0  0  0  0  0  0  0  0  0
   -2.5980    1.5000    0.0000 C   0  0  0  0  0  0  0  0  0  0  0  0
   -1.2990    0.7500    0.0000 C   0  0  0  0  0  0  0  0  0  0  0  0
   -3.8971    9.7500    0.0000 C   0  0  0  0  0  0  0  0  0  0  0  0
   -5.1962   10.5000    0.0000 C   0  0  0  0  0  0  0  0  0  0  0  0
   -5.1962   12.0000    0.0000 C   0  0  0  0  0  0  0  0  0  0  0  0
   -6.4952   12.7500    0.0000 N   0  0  0  0  0  0  0  0  0  0  0  0
   -6.4952   14.2500    0.0000 C   0  0  0  0  0  0  0  0  0  0  0  0
   -7.7942   15.0000    0.0000 C   0  0  0  0  0  0  0  0  0  0  0  0
   -9.0933   14.2500    0.0000 C   0  0  0  0  0  0  0  0  0  0  0  0
  -10.3923   15.0000    0.0000 C   0  0  0  0  0  0  0  0  0  0  0  0
  -10.3923   16.5000    0.0000 C   0  0  0  0  0  0  0  0  0  0  0  0
   -9.0933   17.2500    0.0000 C   0  0  0  0  0  0  0  0  0  0  0  0
   -7.7942   16.5000    0.0000 C   0  0  0  0  0  0  0  0  0  0  0  0
   -6.4952   17.2500    0.0000 N   0  0  0  0  0  0  0  0  0  0  0  0
   -5.1962   16.5000    0.0000 C   0  0  0  0  0  0  0  0  0  0  0  0
   -3.8971   17.2500    0.0000 C   0  0  0  0  0  0  0  0  0  0  0  0
   -2.5981   16.5000    0.0000 C   0  0  0  0  0  0  0  0  0  0  0  0
   -2.5981   15.0000    0.0000 C   0  0  0  0  0  0  0  0  0  0  0  0
   -3.8971   14.2500    0.0000 C   0  0  0  0  0  0  0  0  0  0  0  0
   -5.1962   15.0000    0.0000 C   0  0  0  0  0  0  0  0  0  0  0  0
  1  2  1  0  0  0  0
  2  3  2  0  0  0  0
  2  4  1  0  0  0  0
  4  5  1  0  0  0  0
  5  6  1  0  0  0  0
  6  7  1  0  0  0  0
  7  8  1  0  0  0  0
  8  9  1  0  0  0  0
  9 10  1  0  0  0  0
 10 11  2  0  0  0  0
 11 12  1  0  0  0  0
 12 13  1  0  0  0  0
 13 14  1  0  0  0  0
 14 15  1  0  0  0  0
 15 16  1  0  0  0  0
 11 16  1  0  0  0  0
 16 17  2  0  0  0  0
 17 18  1  0  0  0  0
 18 19  2  0  0  0  0
 19 20  1  0  0  0  0
 20 21  2  0  0  0  0
 21 22  1  0  0  0  0
 22 23  2  0  0  0  0
 10 23  1  0  0  0  0
 18 23  1  0  0  0  0
  4 24  1  0  0  0  0
 24 25  1  0  0  0  0
 25 26  1  0  0  0  0
 26 27  1  0  0  0  0
 27 28  1  0  0  0  0
 28 29  2  0  0  0  0
 29 30  1  0  0  0  0
 30 31  1  0  0  0  0
 31 32  1  0  0  0  0
 32 33  1  0  0  0  0
 33 34  1  0  0  0  0
 29 34  1  0  0  0  0
 34 35  2  0  0  0  0
 35 36  1  0  0  0  0
 36 37  2  0  0  0  0
 37 38  1  0  0  0  0
 38 39  2  0  0  0  0
 39 40  1  0  0  0  0
 40 41  2  0  0  0  0
 28 41  1  0  0  0  0
 36 41  1  0  0  0  0
M  END
> <chemblId>
CHEMBL175949

> <bioactivity__type>
Ki

> <units>
nM

> <value>
5.15

$$$$
 stripped stripped
BRStripMol11271514452D 0   0.00000     0.00000     0
This file has been stripped
 32 37  0  0  0  0              1 V2000 
    3.8970   -1.5000    0.0000 C   0  0  0  0  0  0  0  0  0  0  0  0
    2.5980   -0.7500    0.0000 C   0  0  0  0  0  0  0  0  0  0  0  0
    2.5980    0.7500    0.0000 C   0  0  0  0  0  0  0  0  0  0  0  0
    1.2990    1.5000    0.0000 C   0  0  0  0  0  0  0  0  0  0  0  0
    0.0000    0.7500    0.0000 C   0  0  0  0  0  0  0  0  0  0  0  0
   -1.2990    1.5000    0.0000 C   0  0  0  0  0  0  0  0  0  0  0  0
   -2.5980    0.7500    0.0000 C   0  0  0  0  0  0  0  0  0  0  0  0
   -2.5980   -0.7500    0.0000 C   0  0  0  0  0  0  0  0  0  0  0  0
   -3.8970   -1.5000    0.0000 C   0  0  0  0  0  0  0  0  0  0  0  0
   -5.1961   -0.7500    0.0000 N   0  3  0  0  0  0  0  0  0  0  0  0
   -6.4951   -1.5000    0.0000 C   0  0  0  0  0  0  0  0  0  0  0  0
   -7.7942   -0.7500    0.0000 C   0  0  0  0  0  0  0  0  0  0  0  0
   -7.7941    0.7500    0.0000 C   0  0  0  0  0  0  0  0  0  0  0  0
   -6.4951    1.5000    0.0000 C   0  0  0  0  0  0  0  0  0  0  0  0
   -6.4951    3.0000    0.0000 C   0  0  0  0  0  0  0  0  0  0  0  0
   -5.1960    3.7500    0.0000 C   0  0  0  0  0  0  0  0  0  0  0  0
   -3.8970    3.0000    0.0000 C   0  0  0  0  0  0  0  0  0  0  0  0
   -3.8970    1.5000    0.0000 C   0  0  0  0  0  0  0  0  0  0  0  0
   -5.1961    0.7500    0.0000 C   0  0  0  0  0  0  0  0  0  0  0  0
   -1.2990   -1.5000    0.0000 C   0  0  0  0  0  0  0  0  0  0  0  0
    0.0000   -0.7500    0.0000 C   0  0  0  0  0  0  0  0  0  0  0  0
    1.2990   -1.5000    0.0000 C   0  0  0  0  0  0  0  0  0  0  0  0
    5.1961   -0.7500    0.0000 N   0  3  0  0  0  0  0  0  0  0  0  0
    5.1961    0.7500    0.0000 C   0  0  0  0  0  0  0  0  0  0  0  0
    6.4951    1.5000    0.0000 C   0  0  0  0  0  0  0  0  0  0  0  0
    7.7941    0.7500    0.0000 C   0  0  0  0  0  0  0  0  0  0  0  0
    7.7942   -0.7500    0.0000 C   0  0  0  0  0  0  0  0  0  0  0  0
    9.0932   -1.5000    0.0000 C   0  0  0  0  0  0  0  0  0  0  0  0
    9.0932   -3.0000    0.0000 C   0  0  0  0  0  0  0  0  0  0  0  0
    7.7942   -3.7500    0.0000 C   0  0  0  0  0  0  0  0  0  0  0  0
    6.4951   -3.0000    0.0000 C   0  0  0  0  0  0  0  0  0  0  0  0
    6.4951   -1.5000    0.0000 C   0  0  0  0  0  0  0  0  0  0  0  0
  1  2  1  0  0  0  0
  2  3  2  0  0  0  0
  3  4  1  0  0  0  0
  4  5  2  0  0  0  0
  5  6  1  0  0  0  0
  6  7  2  0  0  0  0
  7  8  1  0  0  0  0
  8  9  1  0  0  0  0
  9 10  1  0  0  0  0
 10 11  2  0  0  0  0
 11 12  1  0  0  0  0
 12 13  2  0  0  0  0
 13 14  1  0  0  0  0
 14 15  2  0  0  0  0
 15 16  1  0  0  0  0
 16 17  2  0  0  0  0
 17 18  1  0  0  0  0
 18 19  2  0  0  0  0
 10 19  1  0  0  0  0
 14 19  1  0  0  0  0
  8 20  2  0  0  0  0
 20 21  1  0  0  0  0
  5 21  1  0  0  0  0
 21 22  2  0  0  0  0
  2 22  1  0  0  0  0
  1 23  1  0  0  0  0
 23 24  2  0  0  0  0
 24 25  1  0  0  0  0
 25 26  2  0  0  0  0
 26 27  1  0  0  0  0
 27 28  2  0  0  0  0
 28 29  1  0  0  0  0
 29 30  2  0  0  0  0
 30 31  1  0  0  0  0
 31 32  2  0  0  0  0
 23 32  1  0  0  0  0
 27 32  1  0  0  0  0
M  END
> <chemblId>
CHEMBL1762003

> <bioactivity__type>
Ki

> <units>
nM

> <value>
5250.0

$$$$

  CDK     11271514452D 0   0.00000     0.00000     0

 31 35  0  0  0  0              1 V2000 
    2.5981   -3.0000    0.0000 C   0  0  0  0  0  0  0  0  0  0  0  0
    1.2990   -2.2500    0.0000 C   0  0  0  0  0  0  0  0  0  0  0  0
    1.2990   -0.7500    0.0000 C   0  0  0  0  0  0  0  0  0  0  0  0
    0.0000    0.0000    0.0000 C   0  0  0  0  0  0  0  0  0  0  0  0
   -1.2990   -0.7500    0.0000 O   0  0  0  0  0  0  0  0  0  0  0  0
   -2.5981   -0.0000    0.0000 C   0  0  0  0  0  0  0  0  0  0  0  0
   -3.8971   -0.7500    0.0000 C   0  0  0  0  0  0  0  0  0  0  0  0
   -5.1962   -0.0000    0.0000 C   0  0  0  0  0  0  0  0  0  0  0  0
   -6.4952   -0.7500    0.0000 O   0  0  0  0  0  0  0  0  0  0  0  0
   -5.1962    1.5000    0.0000 C   0  0  0  0  0  0  0  0  0  0  0  0
   -3.8971    2.2500    0.0000 C   0  0  0  0  0  0  0  0  0  0  0  0
   -2.5981    1.5000    0.0000 C   0  0  0  0  0  0  0  0  0  0  0  0
   -1.2990    2.2500    0.0000 C   0  0  0  0  0  0  0  0  0  0  0  0
    0.0000    1.5000    0.0000 C   0  0  0  0  0  0  0  0  0  0  0  0
    1.2990    2.2500    0.0000 C   0  0  0  0  0  0  0  0  0  0  0  0
    2.5981    1.5000    0.0000 O   0  0  0  0  0  0  0  0  0  0  0  0
    1.2990    3.7500    0.0000 C   0  0  0  0  0  0  0  0  0  0  0  0
    2.5981    4.5000    0.0000 C   0  0  0  0  0  0  0  0  0  0  0  0
    3.8971    3.7500    0.0000 O   0  0  0  0  0  0  0  0  0  0  0  0
    2.5981    6.0000    0.0000 C   0  0  0  0  0  0  0  0  0  0  0  0
    1.2990    6.7500    0.0000 C   0  0  0  0  0  0  0  0  0  0  0  0
    1.2990    8.2500    0.0000 O   0  0  0  0  0  0  0  0  0  0  0  0
    0.0000    9.0000    0.0000 C   0  0  0  0  0  0  0  0  0  0  0  0
    0.9642   10.1491    0.0000 C   0  0  0  0  0  0  0  0  0  0  0  0
   -0.9642   10.1491    0.0000 C   0  0  0  0  0  0  0  0  0  0  0  0
   -1.2990    8.2500    0.0000 C   0  0  0  0  0  0  0  0  0  0  0  0
   -1.2990    6.7500    0.0000 C   0  0  0  0  0  0  0  0  0  0  0  0
    0.0000    6.0000    0.0000 C   0  0  0  0  0  0  0  0  0  0  0  0
    0.0000    4.5000    0.0000 C   0  0  0  0  0  0  0  0  0  0  0  0
   -1.2990    3.7500    0.0000 O   0  0  0  0  0  0  0  0  0  0  0  0
   -0.0000   -3.0000    0.0000 C   0  0  0  0  0  0  0  0  0  0  0  0
  1  2  1  0  0  0  0
  2  3  2  0  0  0  0
  3  4  1  0  0  0  0
  4  5  1  0  0  0  0
  5  6  1  0  0  0  0
  6  7  2  0  0  0  0
  7  8  1  0  0  0  0
  8  9  1  0  0  0  0
  8 10  2  0  0  0  0
 10 11  1  0  0  0  0
 11 12  2  0  0  0  0
  6 12  1  0  0  0  0
 12 13  1  0  0  0  0
 13 14  2  0  0  0  0
  4 14  1  0  0  0  0
 14 15  1  0  0  0  0
 15 16  2  0  0  0  0
 15 17  1  0  0  0  0
 17 18  2  0  0  0  0
 18 19  1  0  0  0  0
 18 20  1  0  0  0  0
 20 21  2  0  0  0  0
 21 22  1  0  0  0  0
 22 23  1  0  0  0  0
 23 24  1  0  0  0  0
 23 25  1  0  0  0  0
 23 26  1  0  0  0  0
 26 27  2  0  0  0  0
 27 28  1  0  0  0  0
 21 28  1  0  0  0  0
 28 29  2  0  0  0  0
 17 29  1  0  0  0  0
 29 30  1  0  0  0  0
 13 30  1  0  0  0  0
  2 31  1  0  0  0  0
M  END
> <chemblId>
CHEMBL1770313

> <bioactivity__type>
Ki

> <units>
nM

> <value>
3100.0

$$$$

  CDK     11271514452D 0   0.00000     0.00000     0

 32 36  0  0  0  0              1 V2000 
    7.6517    3.0506    0.0000 C   0  0  0  0  0  0  0  0  0  0  0  0
    6.1684    3.2742    0.0000 C   0  0  0  0  0  0  0  0  0  0  0  0
    6.6462    4.6961    0.0000 C   0  0  0  0  0  0  0  0  0  0  0  0
    4.8511    3.9916    0.0000 O   0  0  0  0  0  0  0  0  0  0  0  0
    5.2332    2.1015    0.0000 C   0  0  0  0  0  0  0  0  0  0  0  0
    3.7708    2.4352    0.0000 C   0  0  0  0  0  0  0  0  0  0  0  0
    2.5981    1.5000    0.0000 C   0  0  0  0  0  0  0  0  0  0  0  0
    2.5981   -0.0000    0.0000 C   0  0  0  0  0  0  0  0  0  0  0  0
    1.2990   -0.7500    0.0000 O   0  0  0  0  0  0  0  0  0  0  0  0
    0.0000    0.0000    0.0000 C   0  0  0  0  0  0  0  0  0  0  0  0
   -1.2990   -0.7500    0.0000 C   0  0  0  0  0  0  0  0  0  0  0  0
   -1.2990   -2.2500    0.0000 C   0  0  0  0  0  0  0  0  0  0  0  0
   -2.5981   -3.0000    0.0000 C   0  0  0  0  0  0  0  0  0  0  0  0
   -3.8971   -2.2500    0.0000 C   0  0  0  0  0  0  0  0  0  0  0  0
   -5.3743   -1.9895    0.0000 C   0  0  0  0  0  0  0  0  0  0  0  0
   -4.4101   -3.6595    0.0000 C   0  0  0  0  0  0  0  0  0  0  0  0
   -3.8971   -0.7500    0.0000 O   0  0  0  0  0  0  0  0  0  0  0  0
   -2.5981   -0.0000    0.0000 C   0  0  0  0  0  0  0  0  0  0  0  0
   -2.5981    1.5000    0.0000 C   0  0  0  0  0  0  0  0  0  0  0  0
   -1.2990    2.2500    0.0000 C   0  0  0  0  0  0  0  0  0  0  0  0
   -1.2990    3.7500    0.0000 O   0  0  0  0  0  0  0  0  0  0  0  0
    0.0000    1.5000    0.0000 C   0  0  0  0  0  0  0  0  0  0  0  0
    1.2990    2.2500    0.0000 C   0  0  0  0  0  0  0  0  0  0  0  0
    1.2990    3.7500    0.0000 O   0  0  0  0  0  0  0  0  0  0  0  0
    3.7708   -0.9352    0.0000 C   0  0  0  0  0  0  0  0  0  0  0  0
    3.3287   -2.3686    0.0000 C   0  0  0  0  0  0  0  0  0  0  0  0
    4.3489   -3.4682    0.0000 C   0  0  0  0  0  0  0  0  0  0  0  0
    5.8113   -3.1344    0.0000 C   0  0  0  0  0  0  0  0  0  0  0  0
    6.8316   -4.2340    0.0000 O   0  0  0  0  0  0  0  0  0  0  0  0
    6.2535   -1.7010    0.0000 C   0  0  0  0  0  0  0  0  0  0  0  0
    5.2332   -0.6015    0.0000 C   0  0  0  0  0  0  0  0  0  0  0  0
    5.8840    0.7500    0.0000 O   0  0  0  0  0  0  0  0  0  0  0  0
  1  2  1  0  0  0  0
  2  3  1  0  0  0  0
  2  4  1  0  0  0  0
  2  5  1  0  0  0  0
  5  6  1  0  0  0  0
  6  7  1  0  0  0  0
  7  8  2  0  0  0  0
  8  9  1  0  0  0  0
  9 10  1  0  0  0  0
 10 11  2  0  0  0  0
 11 12  1  0  0  0  0
 12 13  2  0  0  0  0
 13 14  1  0  0  0  0
 14 15  1  0  0  0  0
 14 16  1  0  0  0  0
 14 17  1  0  0  0  0
 17 18  1  0  0  0  0
 11 18  1  0  0  0  0
 18 19  2  0  0  0  0
 19 20  1  0  0  0  0
 20 21  1  0  0  0  0
 20 22  2  0  0  0  0
 10 22  1  0  0  0  0
 22 23  1  0  0  0  0
  7 23  1  0  0  0  0
 23 24  2  0  0  0  0
  8 25  1  0  0  0  0
 25 26  2  0  0  0  0
 26 27  1  0  0  0  0
 27 28  2  0  0  0  0
 28 29  1  0  0  0  0
 28 30  1  0  0  0  0
 30 31  2  0  0  0  0
 25 31  1  0  0  0  0
 31 32  1  0  0  0  0
  5 32  1  0  0  0  0
M  END
> <chemblId>
CHEMBL1770314

> <bioactivity__type>
Ki

> <units>
nM

> <value>
3100.0

$$$$

  CDK     11271514452D 0   0.00000     0.00000     0

 26 28  0  0  0  0              1 V2000 
   -4.9041    0.7500    0.0000 C   0  0  0  0  0  0  0  0  0  0  0  0
   -3.6050    1.5000    0.0000 O   0  0  0  0  0  0  0  0  0  0  0  0
   -2.3060    0.7500    0.0000 C   0  0  0  0  0  0  0  0  0  0  0  0
   -1.0070    1.5000    0.0000 C   0  0  0  0  0  0  0  0  0  0  0  0
    0.2930    0.7500    0.0000 C   0  0  0  0  0  0  0  0  0  0  0  0
    1.7190    1.2140    0.0000 C   0  0  0  0  0  0  0  0  0  0  0  0
    2.6010    0.0000    0.0000 C   0  0  0  0  0  0  0  0  0  0  0  0
    4.1010    0.0000    0.0000 O   0  0  0  0  0  0  0  0  0  0  0  0
    4.8510    1.2990    0.0000 C   0  0  0  0  0  0  0  0  0  0  0  0
    6.3510    1.2990    0.0000 C   0  0  0  0  0  0  0  0  0  0  0  0
    7.1010    2.5981    0.0000 C   0  0  0  0  0  0  0  0  0  0  0  0
    6.3510    3.8971    0.0000 C   0  0  0  0  0  0  0  0  0  0  0  0
    4.8510    3.8971    0.0000 C   0  0  0  0  0  0  0  0  0  0  0  0
    4.1010    2.5981    0.0000 C   0  0  0  0  0  0  0  0  0  0  0  0
    7.1010    5.1962    0.0000 C   0  0  0  0  0  0  0  0  0  0  0  0
    6.3510    6.4952    0.0000 C   0  0  0  0  0  0  0  0  0  0  0  0
    8.6010    5.1962    0.0000 N   0  0  0  0  0  0  0  0  0  0  0  0
    9.3510    6.4952    0.0000 C   0  0  0  0  0  0  0  0  0  0  0  0
    9.3510    3.8971    0.0000 C   0  0  0  0  0  0  0  0  0  0  0  0
    1.7190   -1.2140    0.0000 C   0  0  0  0  0  0  0  0  0  0  0  0
    2.1822   -2.6407    0.0000 O   0  0  0  0  0  0  0  0  0  0  0  0
    0.2930   -0.7500    0.0000 C   0  0  0  0  0  0  0  0  0  0  0  0
   -1.0070   -1.5000    0.0000 C   0  0  0  0  0  0  0  0  0  0  0  0
   -2.3060   -0.7500    0.0000 C   0  0  0  0  0  0  0  0  0  0  0  0
   -3.6050   -1.5000    0.0000 O   0  0  0  0  0  0  0  0  0  0  0  0
   -4.9041   -0.7500    0.0000 C   0  0  0  0  0  0  0  0  0  0  0  0
  1  2  1  0  0  0  0
  2  3  1  0  0  0  0
  3  4  2  0  0  0  0
  4  5  1  0  0  0  0
  5  6  1  0  0  0  0
  6  7  1  0  0  0  0
  7  8  1  0  0  0  0
  8  9  1  0  0  0  0
  9 10  2  0  0  0  0
 10 11  1  0  0  0  0
 11 12  2  0  0  0  0
 12 13  1  0  0  0  0
 13 14  2  0  0  0  0
  9 14  1  0  0  0  0
 12 15  1  0  0  0  0
 15 16  1  0  0  0  0
 15 17  1  0  0  0  0
 17 18  1  0  0  0  0
 17 19  1  0  0  0  0
  7 20  1  0  0  0  0
 20 21  2  0  0  0  0
 20 22  1  0  0  0  0
  5 22  2  0  0  0  0
 22 23  1  0  0  0  0
 23 24  2  0  0  0  0
  3 24  1  0  0  0  0
 24 25  1  0  0  0  0
 25 26  1  0  0  0  0
M  END
> <chemblId>
CHEMBL178152

> <bioactivity__type>
Ki

> <units>
nM

> <value>
543.47

$$$$

  CDK     11271514452D 0   0.00000     0.00000     0

 40 45  0  0  0  0              1 V2000 
   -1.2990    9.7500    0.0000 C   0  0  0  0  0  0  0  0  0  0  0  0
   -1.2990    8.2500    0.0000 C   0  0  0  0  0  0  0  0  0  0  0  0
    0.0000    7.5000    0.0000 O   0  0  0  0  0  0  0  0  0  0  0  0
   -2.5981    7.5000    0.0000 N   0  0  0  0  0  0  0  0  0  0  0  0
   -2.5981    6.0000    0.0000 C   0  0  0  0  0  0  0  0  0  0  0  0
   -1.2990    5.2500    0.0000 C   0  0  0  0  0  0  0  0  0  0  0  0
   -1.2990    3.7500    0.0000 C   0  0  0  0  0  0  0  0  0  0  0  0
    0.0000    3.0000    0.0000 N   0  0  0  0  0  0  0  0  0  0  0  0
    0.0000    1.5000    0.0000 C   0  0  0  0  0  0  0  0  0  0  0  0
    1.2990    0.7500    0.0000 C   0  0  0  0  0  0  0  0  0  0  0  0
    2.5980    1.5000    0.0000 C   0  0  0  0  0  0  0  0  0  0  0  0
    3.8970    0.7500    0.0000 C   0  0  0  0  0  0  0  0  0  0  0  0
    3.8970   -0.7500    0.0000 C   0  0  0  0  0  0  0  0  0  0  0  0
    2.5980   -1.5000    0.0000 C   0  0  0  0  0  0  0  0  0  0  0  0
    1.2990   -0.7500    0.0000 C   0  0  0  0  0  0  0  0  0  0  0  0
    0.0000   -1.5000    0.0000 N   0  0  0  0  0  0  0  0  0  0  0  0
   -1.2990   -0.7500    0.0000 C   0  0  0  0  0  0  0  0  0  0  0  0
   -2.5980   -1.5000    0.0000 C   0  0  0  0  0  0  0  0  0  0  0  0
   -3.8970   -0.7500    0.0000 C   0  0  0  0  0  0  0  0  0  0  0  0
   -3.8970    0.7500    0.0000 C   0  0  0  0  0  0  0  0  0  0  0  0
   -2.5980    1.5000    0.0000 C   0  0  0  0  0  0  0  0  0  0  0  0
   -1.2990    0.7500    0.0000 C   0  0  0  0  0  0  0  0  0  0  0  0
   -3.8971    8.2500    0.0000 C   0  0  0  0  0  0  0  0  0  0  0  0
   -3.8971    9.7500    0.0000 C   0  0  0  0  0  0  0  0  0  0  0  0
   -5.1962   10.5000    0.0000 C   0  0  0  0  0  0  0  0  0  0  0  0
   -5.1962   12.0000    0.0000 S   0  0  0  0  0  0  0  0  0  0  0  0
   -6.4952   12.7500    0.0000 C   0  0  0  0  0  0  0  0  0  0  0  0
   -7.7942   12.0000    0.0000 C   0  0  0  0  0  0  0  0  0  0  0  0
   -7.7942   10.5000    0.0000 C   0  0  0  0  0  0  0  0  0  0  0  0
   -9.0933    9.7500    0.0000 C   0  0  0  0  0  0  0  0  0  0  0  0
  -10.3923   10.5000    0.0000 C   0  0  0  0  0  0  0  0  0  0  0  0
  -10.3923   12.0000    0.0000 C   0  0  0  0  0  0  0  0  0  0  0  0
   -9.0933   12.7500    0.0000 C   0  0  0  0  0  0  0  0  0  0  0  0
   -9.0933   14.2500    0.0000 N   0  0  0  0  0  0  0  0  0  0  0  0
   -7.7942   15.0000    0.0000 C   0  0  0  0  0  0  0  0  0  0  0  0
   -7.7942   16.5000    0.0000 C   0  0  0  0  0  0  0  0  0  0  0  0
   -6.4952   17.2500    0.0000 C   0  0  0  0  0  0  0  0  0  0  0  0
   -5.1962   16.5000    0.0000 C   0  0  0  0  0  0  0  0  0  0  0  0
   -5.1962   15.0000    0.0000 C   0  0  0  0  0  0  0  0  0  0  0  0
   -6.4952   14.2500    0.0000 C   0  0  0  0  0  0  0  0  0  0  0  0
  1  2  1  0  0  0  0
  2  3  2  0  0  0  0
  2  4  1  0  0  0  0
  4  5  1  0  0  0  0
  5  6  1  0  0  0  0
  6  7  1  0  0  0  0
  7  8  1  0  0  0  0
  8  9  1  0  0  0  0
  9 10  2  0  0  0  0
 10 11  1  0  0  0  0
 11 12  1  0  0  0  0
 12 13  1  0  0  0  0
 13 14  1  0  0  0  0
 14 15  1  0  0  0  0
 10 15  1  0  0  0  0
 15 16  2  0  0  0  0
 16 17  1  0  0  0  0
 17 18  2  0  0  0  0
 18 19  1  0  0  0  0
 19 20  2  0  0  0  0
 20 21  1  0  0  0  0
 21 22  2  0  0  0  0
  9 22  1  0  0  0  0
 17 22  1  0  0  0  0
  4 23  1  0  0  0  0
 23 24  1  0  0  0  0
 24 25  1  0  0  0  0
 25 26  1  0  0  0  0
 26 27  1  0  0  0  0
 27 28  2  0  0  0  0
 28 29  1  0  0  0  0
 29 30  1  0  0  0  0
 30 31  1  0  0  0  0
 31 32  1  0  0  0  0
 32 33  1  0  0  0  0
 28 33  1  0  0  0  0
 33 34  2  0  0  0  0
 34 35  1  0  0  0  0
 35 36  2  0  0  0  0
 36 37  1  0  0  0  0
 37 38  2  0  0  0  0
 38 39  1  0  0  0  0
 39 40  2  0  0  0  0
 27 40  1  0  0  0  0
 35 40  1  0  0  0  0
M  END
> <chemblId>
CHEMBL179192

> <bioactivity__type>
Ki

> <units>
nM

> <value>
13.37

$$$$

  CDK     11271514452D 0   0.00000     0.00000     0

 48 54  0  0  0  0              1 V2000 
  -11.6913   21.7500    0.0000 N   0  0  0  0  0  0  0  0  0  0  0  0
  -10.3923   21.0000    0.0000 C   0  0  0  0  0  0  0  0  0  0  0  0
   -9.0933   21.7500    0.0000 C   0  0  0  0  0  0  0  0  0  0  0  0
   -7.7942   21.0000    0.0000 C   0  0  0  0  0  0  0  0  0  0  0  0
   -7.7942   19.5000    0.0000 C   0  0  0  0  0  0  0  0  0  0  0  0
   -6.4952   18.7500    0.0000 C   0  0  0  0  0  0  0  0  0  0  0  0
   -5.1962   19.5000    0.0000 C   0  0  0  0  0  0  0  0  0  0  0  0
   -3.8971   18.7500    0.0000 C   0  0  0  0  0  0  0  0  0  0  0  0
   -3.8971   17.2500    0.0000 C   0  0  0  0  0  0  0  0  0  0  0  0
   -2.5981   16.5000    0.0000 N   0  0  0  0  0  0  0  0  0  0  0  0
   -5.1962   16.5000    0.0000 C   0  0  0  0  0  0  0  0  0  0  0  0
   -6.4952   17.2500    0.0000 C   0  0  0  0  0  0  0  0  0  0  0  0
   -7.7942   16.5000    0.0000 N   0  3  0  0  0  0  0  0  0  0  0  0
   -7.7942   15.0000    0.0000 C   0  0  0  0  0  0  0  0  0  0  0  0
   -6.4952   14.2500    0.0000 C   0  0  0  0  0  0  0  0  0  0  0  0
   -6.4952   12.7500    0.0000 C   0  0  0  0  0  0  0  0  0  0  0  0
   -5.1962   12.0000    0.0000 N   0  0  0  0  0  0  0  0  0  0  0  0
   -5.1962   10.5000    0.0000 C   0  0  0  0  0  0  0  0  0  0  0  0
   -3.8971    9.7500    0.0000 C   0  0  0  0  0  0  0  0  0  0  0  0
   -3.8971    8.2500    0.0000 C   0  0  0  0  0  0  0  0  0  0  0  0
   -2.5981    7.5000    0.0000 N   0  0  0  0  0  0  0  0  0  0  0  0
   -2.5981    6.0000    0.0000 C   0  0  0  0  0  0  0  0  0  0  0  0
   -1.2990    5.2500    0.0000 C   0  0  0  0  0  0  0  0  0  0  0  0
   -1.2990    3.7500    0.0000 C   0  0  0  0  0  0  0  0  0  0  0  0
    0.0000    3.0000    0.0000 N   0  0  0  0  0  0  0  0  0  0  0  0
    0.0000    1.5000    0.0000 C   0  0  0  0  0  0  0  0  0  0  0  0
    1.2990    0.7500    0.0000 C   0  0  0  0  0  0  0  0  0  0  0  0
    2.5980    1.5000    0.0000 C   0  0  0  0  0  0  0  0  0  0  0  0
    3.8970    0.7500    0.0000 C   0  0  0  0  0  0  0  0  0  0  0  0
    3.8970   -0.7500    0.0000 C   0  0  0  0  0  0  0  0  0  0  0  0
    2.5980   -1.5000    0.0000 C   0  0  0  0  0  0  0  0  0  0  0  0
    1.2990   -0.7500    0.0000 C   0  0  0  0  0  0  0  0  0  0  0  0
    0.0000   -1.5000    0.0000 N   0  0  0  0  0  0  0  0  0  0  0  0
   -1.2990   -0.7500    0.0000 C   0  0  0  0  0  0  0  0  0  0  0  0
   -2.5980   -1.5000    0.0000 C   0  0  0  0  0  0  0  0  0  0  0  0
   -3.8970   -0.7500    0.0000 C   0  0  0  0  0  0  0  0  0  0  0  0
   -3.8970    0.7500    0.0000 C   0  0  0  0  0  0  0  0  0  0  0  0
   -2.5980    1.5000    0.0000 C   0  0  0  0  0  0  0  0  0  0  0  0
   -1.2990    0.7500    0.0000 C   0  0  0  0  0  0  0  0  0  0  0  0
   -9.0933   17.2500    0.0000 C   0  0  0  0  0  0  0  0  0  0  0  0
  -10.3923   16.5000    0.0000 C   0  0  0  0  0  0  0  0  0  0  0  0
  -11.6913   17.2500    0.0000 C   0  0  0  0  0  0  0  0  0  0  0  0
  -12.9904   16.5000    0.0000 C   0  0  0  0  0  0  0  0  0  0  0  0
  -12.9904   15.0000    0.0000 C   0  0  0  0  0  0  0  0  0  0  0  0
  -11.6913   14.2500    0.0000 C   0  0  0  0  0  0  0  0  0  0  0  0
  -10.3923   15.0000    0.0000 C   0  0  0  0  0  0  0  0  0  0  0  0
   -9.0933   18.7500    0.0000 C   0  0  0  0  0  0  0  0  0  0  0  0
  -10.3923   19.5000    0.0000 C   0  0  0  0  0  0  0  0  0  0  0  0
  1  2  1  0  0  0  0
  2  3  2  0  0  0  0
  3  4  1  0  0  0  0
  4  5  2  0  0  0  0
  5  6  1  0  0  0  0
  6  7  2  0  0  0  0
  7  8  1  0  0  0  0
  8  9  2  0  0  0  0
  9 10  1  0  0  0  0
  9 11  1  0  0  0  0
 11 12  2  0  0  0  0
  6 12  1  0  0  0  0
 12 13  1  0  0  0  0
 13 14  1  0  0  0  0
 14 15  1  0  0  0  0
 15 16  1  0  0  0  0
 16 17  1  0  0  0  0
 17 18  1  0  0  0  0
 18 19  1  0  0  0  0
 19 20  1  0  0  0  0
 20 21  1  0  0  0  0
 21 22  1  0  0  0  0
 22 23  1  0  0  0  0
 23 24  1  0  0  0  0
 24 25  1  0  0  0  0
 25 26  1  0  0  0  0
 26 27  2  0  0  0  0
 27 28  1  0  0  0  0
 28 29  1  0  0  0  0
 29 30  1  0  0  0  0
 30 31  1  0  0  0  0
 31 32  1  0  0  0  0
 27 32  1  0  0  0  0
 32 33  2  0  0  0  0
 33 34  1  0  0  0  0
 34 35  2  0  0  0  0
 35 36  1  0  0  0  0
 36 37  2  0  0  0  0
 37 38  1  0  0  0  0
 38 39  2  0  0  0  0
 26 39  1  0  0  0  0
 34 39  1  0  0  0  0
 13 40  2  0  0  0  0
 40 41  1  0  0  0  0
 41 42  2  0  0  0  0
 42 43  1  0  0  0  0
 43 44  2  0  0  0  0
 44 45  1  0  0  0  0
 45 46  2  0  0  0  0
 41 46  1  0  0  0  0
 40 47  1  0  0  0  0
  5 47  1  0  0  0  0
 47 48  2  0  0  0  0
  2 48  1  0  0  0  0
M  END
> <chemblId>
CHEMBL179455

> <bioactivity__type>
Ki

> <units>
nM

> <value>
1.49

$$$$

  CDK     11271514452D 0   0.00000     0.00000     0

 28 31  0  0  0  0              1 V2000 
   -4.9041    0.7500    0.0000 C   0  0  0  0  0  0  0  0  0  0  0  0
   -3.6050    1.5000    0.0000 O   0  0  0  0  0  0  0  0  0  0  0  0
   -2.3060    0.7500    0.0000 C   0  0  0  0  0  0  0  0  0  0  0  0
   -1.0070    1.5000    0.0000 C   0  0  0  0  0  0  0  0  0  0  0  0
    0.2930    0.7500    0.0000 C   0  0  0  0  0  0  0  0  0  0  0  0
    1.7190    1.2140    0.0000 C   0  0  0  0  0  0  0  0  0  0  0  0
    2.6010    0.0000    0.0000 C   0  0  0  0  0  0  0  0  0  0  0  0
    4.1010    0.0000    0.0000 O   0  0  0  0  0  0  0  0  0  0  0  0
    4.8510    1.2990    0.0000 C   0  0  0  0  0  0  0  0  0  0  0  0
    6.3510    1.2990    0.0000 C   0  0  0  0  0  0  0  0  0  0  0  0
    7.1010    2.5981    0.0000 C   0  0  0  0  0  0  0  0  0  0  0  0
    6.3510    3.8971    0.0000 C   0  0  0  0  0  0  0  0  0  0  0  0
    7.1010    5.1962    0.0000 C   0  0  0  0  0  0  0  0  0  0  0  0
    8.6010    5.1962    0.0000 N   0  0  0  0  0  0  0  0  0  0  0  0
    9.3510    3.8971    0.0000 C   0  0  0  0  0  0  0  0  0  0  0  0
   10.8510    3.8971    0.0000 C   0  0  0  0  0  0  0  0  0  0  0  0
   11.6010    5.1962    0.0000 O   0  0  0  0  0  0  0  0  0  0  0  0
   10.8510    6.4952    0.0000 C   0  0  0  0  0  0  0  0  0  0  0  0
    9.3510    6.4952    0.0000 C   0  0  0  0  0  0  0  0  0  0  0  0
    4.8510    3.8971    0.0000 C   0  0  0  0  0  0  0  0  0  0  0  0
    4.1010    2.5981    0.0000 C   0  0  0  0  0  0  0  0  0  0  0  0
    1.7190   -1.2140    0.0000 C   0  0  0  0  0  0  0  0  0  0  0  0
    2.1822   -2.6407    0.0000 O   0  0  0  0  0  0  0  0  0  0  0  0
    0.2930   -0.7500    0.0000 C   0  0  0  0  0  0  0  0  0  0  0  0
   -1.0070   -1.5000    0.0000 C   0  0  0  0  0  0  0  0  0  0  0  0
   -2.3060   -0.7500    0.0000 C   0  0  0  0  0  0  0  0  0  0  0  0
   -3.6050   -1.5000    0.0000 O   0  0  0  0  0  0  0  0  0  0  0  0
   -4.9041   -0.7500    0.0000 C   0  0  0  0  0  0  0  0  0  0  0  0
  1  2  1  0  0  0  0
  2  3  1  0  0  0  0
  3  4  2  0  0  0  0
  4  5  1  0  0  0  0
  5  6  1  0  0  0  0
  6  7  1  0  0  0  0
  7  8  1  0  0  0  0
  8  9  1  0  0  0  0
  9 10  2  0  0  0  0
 10 11  1  0  0  0  0
 11 12  2  0  0  0  0
 12 13  1  0  0  0  0
 13 14  1  0  0  0  0
 14 15  1  0  0  0  0
 15 16  1  0  0  0  0
 16 17  1  0  0  0  0
 17 18  1  0  0  0  0
 18 19  1  0  0  0  0
 14 19  1  0  0  0  0
 12 20  1  0  0  0  0
 20 21  2  0  0  0  0
  9 21  1  0  0  0  0
  7 22  1  0  0  0  0
 22 23  2  0  0  0  0
 22 24  1  0  0  0  0
  5 24  2  0  0  0  0
 24 25  1  0  0  0  0
 25 26  2  0  0  0  0
  3 26  1  0  0  0  0
 26 27  1  0  0  0  0
 27 28  1  0  0  0  0
M  END
> <chemblId>
CHEMBL179824

> <bioactivity__type>
Ki

> <units>
nM

> <value>
514.05

$$$$

  CDK     11271514452D 0   0.00000     0.00000     0

 28 31  0  0  0  0              1 V2000 
   -4.9041    0.7500    0.0000 C   0  0  0  0  0  0  0  0  0  0  0  0
   -3.6050    1.5000    0.0000 O   0  0  0  0  0  0  0  0  0  0  0  0
   -2.3060    0.7500    0.0000 C   0  0  0  0  0  0  0  0  0  0  0  0
   -1.0070    1.5000    0.0000 C   0  0  0  0  0  0  0  0  0  0  0  0
    0.2930    0.7500    0.0000 C   0  0  0  0  0  0  0  0  0  0  0  0
    1.7190    1.2140    0.0000 C   0  0  0  0  0  0  0  0  0  0  0  0
    2.6010    0.0000    0.0000 C   0  0  0  0  0  0  0  0  0  0  0  0
    4.1010    0.0000    0.0000 O   0  0  0  0  0  0  0  0  0  0  0  0
    4.8510    1.2990    0.0000 C   0  0  0  0  0  0  0  0  0  0  0  0
    6.3510    1.2990    0.0000 C   0  0  0  0  0  0  0  0  0  0  0  0
    7.1010    2.5981    0.0000 C   0  0  0  0  0  0  0  0  0  0  0  0
    6.3510    3.8971    0.0000 C   0  0  0  0  0  0  0  0  0  0  0  0
    7.1010    5.1962    0.0000 C   0  0  0  0  0  0  0  0  0  0  0  0
    8.6010    5.1962    0.0000 N   0  0  0  0  0  0  0  0  0  0  0  0
    9.3510    3.8971    0.0000 C   0  0  0  0  0  0  0  0  0  0  0  0
   10.8510    3.8971    0.0000 C   0  0  0  0  0  0  0  0  0  0  0  0
   11.6010    5.1962    0.0000 C   0  0  0  0  0  0  0  0  0  0  0  0
   10.8510    6.4952    0.0000 C   0  0  0  0  0  0  0  0  0  0  0  0
    9.3510    6.4952    0.0000 C   0  0  0  0  0  0  0  0  0  0  0  0
    4.8510    3.8971    0.0000 C   0  0  0  0  0  0  0  0  0  0  0  0
    4.1010    2.5981    0.0000 C   0  0  0  0  0  0  0  0  0  0  0  0
    1.7190   -1.2140    0.0000 C   0  0  0  0  0  0  0  0  0  0  0  0
    2.1822   -2.6407    0.0000 O   0  0  0  0  0  0  0  0  0  0  0  0
    0.2930   -0.7500    0.0000 C   0  0  0  0  0  0  0  0  0  0  0  0
   -1.0070   -1.5000    0.0000 C   0  0  0  0  0  0  0  0  0  0  0  0
   -2.3060   -0.7500    0.0000 C   0  0  0  0  0  0  0  0  0  0  0  0
   -3.6050   -1.5000    0.0000 O   0  0  0  0  0  0  0  0  0  0  0  0
   -4.9041   -0.7500    0.0000 C   0  0  0  0  0  0  0  0  0  0  0  0
  1  2  1  0  0  0  0
  2  3  1  0  0  0  0
  3  4  2  0  0  0  0
  4  5  1  0  0  0  0
  5  6  1  0  0  0  0
  6  7  1  0  0  0  0
  7  8  1  0  0  0  0
  8  9  1  0  0  0  0
  9 10  2  0  0  0  0
 10 11  1  0  0  0  0
 11 12  2  0  0  0  0
 12 13  1  0  0  0  0
 13 14  1  0  0  0  0
 14 15  1  0  0  0  0
 15 16  1  0  0  0  0
 16 17  1  0  0  0  0
 17 18  1  0  0  0  0
 18 19  1  0  0  0  0
 14 19  1  0  0  0  0
 12 20  1  0  0  0  0
 20 21  2  0  0  0  0
  9 21  1  0  0  0  0
  7 22  1  0  0  0  0
 22 23  2  0  0  0  0
 22 24  1  0  0  0  0
  5 24  2  0  0  0  0
 24 25  1  0  0  0  0
 25 26  2  0  0  0  0
  3 26  1  0  0  0  0
 26 27  1  0  0  0  0
 27 28  1  0  0  0  0
M  END
> <chemblId>
CHEMBL180145

> <bioactivity__type>
Ki

> <units>
nM

> <value>
403.05

$$$$

  CDK     11271514452D 0   0.00000     0.00000     0

 29 32  0  0  0  0              1 V2000 
   -4.9041    0.7500    0.0000 C   0  0  0  0  0  0  0  0  0  0  0  0
   -3.6050    1.5000    0.0000 O   0  0  0  0  0  0  0  0  0  0  0  0
   -2.3060    0.7500    0.0000 C   0  0  0  0  0  0  0  0  0  0  0  0
   -1.0070    1.5000    0.0000 C   0  0  0  0  0  0  0  0  0  0  0  0
    0.2930    0.7500    0.0000 C   0  0  0  0  0  0  0  0  0  0  0  0
    1.7190    1.2140    0.0000 C   0  0  0  0  0  0  0  0  0  0  0  0
    2.6010    0.0000    0.0000 C   0  0  0  0  0  0  0  0  0  0  0  0
    4.1010    0.0000    0.0000 O   0  0  0  0  0  0  0  0  0  0  0  0
    4.8510    1.2990    0.0000 C   0  0  0  0  0  0  0  0  0  0  0  0
    6.3510    1.2990    0.0000 C   0  0  0  0  0  0  0  0  0  0  0  0
    7.1010    2.5981    0.0000 C   0  0  0  0  0  0  0  0  0  0  0  0
    6.3510    3.8971    0.0000 C   0  0  0  0  0  0  0  0  0  0  0  0
    4.8510    3.8971    0.0000 C   0  0  0  0  0  0  0  0  0  0  0  0
    4.1010    2.5981    0.0000 C   0  0  0  0  0  0  0  0  0  0  0  0
    7.1010    5.1962    0.0000 C   0  0  0  0  0  0  0  0  0  0  0  0
    8.6010    5.1962    0.0000 C   0  0  0  0  0  0  0  0  0  0  0  0
    6.3510    6.4952    0.0000 N   0  0  0  0  0  0  0  0  0  0  0  0
    7.1010    7.7942    0.0000 C   0  0  0  0  0  0  0  0  0  0  0  0
    6.3510    9.0933    0.0000 C   0  0  0  0  0  0  0  0  0  0  0  0
    4.8510    9.0933    0.0000 C   0  0  0  0  0  0  0  0  0  0  0  0
    4.1010    7.7942    0.0000 C   0  0  0  0  0  0  0  0  0  0  0  0
    4.8510    6.4952    0.0000 C   0  0  0  0  0  0  0  0  0  0  0  0
    1.7190   -1.2140    0.0000 C   0  0  0  0  0  0  0  0  0  0  0  0
    2.1822   -2.6407    0.0000 O   0  0  0  0  0  0  0  0  0  0  0  0
    0.2930   -0.7500    0.0000 C   0  0  0  0  0  0  0  0  0  0  0  0
   -1.0070   -1.5000    0.0000 C   0  0  0  0  0  0  0  0  0  0  0  0
   -2.3060   -0.7500    0.0000 C   0  0  0  0  0  0  0  0  0  0  0  0
   -3.6050   -1.5000    0.0000 O   0  0  0  0  0  0  0  0  0  0  0  0
   -3.6051   -3.0000    0.0000 C   0  0  0  0  0  0  0  0  0  0  0  0
  1  2  1  0  0  0  0
  2  3  1  0  0  0  0
  3  4  2  0  0  0  0
  4  5  1  0  0  0  0
  5  6  1  0  0  0  0
  6  7  1  0  0  0  0
  7  8  1  0  0  0  0
  8  9  1  0  0  0  0
  9 10  2  0  0  0  0
 10 11  1  0  0  0  0
 11 12  2  0  0  0  0
 12 13  1  0  0  0  0
 13 14  2  0  0  0  0
  9 14  1  0  0  0  0
 12 15  1  0  0  0  0
 15 16  1  0  0  0  0
 15 17  1  0  0  0  0
 17 18  1  0  0  0  0
 18 19  1  0  0  0  0
 19 20  1  0  0  0  0
 20 21  1  0  0  0  0
 21 22  1  0  0  0  0
 17 22  1  0  0  0  0
  7 23  1  0  0  0  0
 23 24  2  0  0  0  0
 23 25  1  0  0  0  0
  5 25  2  0  0  0  0
 25 26  1  0  0  0  0
 26 27  2  0  0  0  0
  3 27  1  0  0  0  0
 27 28  1  0  0  0  0
 28 29  1  0  0  0  0
M  END
> <chemblId>
CHEMBL180413

> <bioactivity__type>
Ki

> <units>
nM

> <value>
106.26

$$$$

  CDK     11271514452D 0   0.00000     0.00000     0

 27 29  0  0  0  0              1 V2000 
   10.8510    6.4952    0.0000 C   0  0  0  0  0  0  0  0  0  0  0  0
    9.3510    6.4952    0.0000 C   0  0  0  0  0  0  0  0  0  0  0  0
    8.6010    5.1962    0.0000 N   0  0  0  0  0  0  0  0  0  0  0  0
    9.3510    3.8971    0.0000 C   0  0  0  0  0  0  0  0  0  0  0  0
   10.8510    3.8971    0.0000 C   0  0  0  0  0  0  0  0  0  0  0  0
    7.1010    5.1962    0.0000 C   0  0  0  0  0  0  0  0  0  0  0  0
    6.3510    3.8971    0.0000 C   0  0  0  0  0  0  0  0  0  0  0  0
    4.8510    3.8971    0.0000 C   0  0  0  0  0  0  0  0  0  0  0  0
    4.1010    2.5981    0.0000 C   0  0  0  0  0  0  0  0  0  0  0  0
    4.8510    1.2990    0.0000 C   0  0  0  0  0  0  0  0  0  0  0  0
    4.1010    0.0000    0.0000 O   0  0  0  0  0  0  0  0  0  0  0  0
    2.6010    0.0000    0.0000 C   0  0  0  0  0  0  0  0  0  0  0  0
    1.7190    1.2140    0.0000 C   0  0  0  0  0  0  0  0  0  0  0  0
    0.2930    0.7500    0.0000 C   0  0  0  0  0  0  0  0  0  0  0  0
   -1.0070    1.5000    0.0000 C   0  0  0  0  0  0  0  0  0  0  0  0
   -2.3060    0.7500    0.0000 C   0  0  0  0  0  0  0  0  0  0  0  0
   -3.6050    1.5000    0.0000 O   0  0  0  0  0  0  0  0  0  0  0  0
   -4.9041    0.7500    0.0000 C   0  0  0  0  0  0  0  0  0  0  0  0
   -2.3060   -0.7500    0.0000 C   0  0  0  0  0  0  0  0  0  0  0  0
   -3.6050   -1.5000    0.0000 O   0  0  0  0  0  0  0  0  0  0  0  0
   -4.9041   -0.7500    0.0000 C   0  0  0  0  0  0  0  0  0  0  0  0
   -1.0070   -1.5000    0.0000 C   0  0  0  0  0  0  0  0  0  0  0  0
    0.2930   -0.7500    0.0000 C   0  0  0  0  0  0  0  0  0  0  0  0
    1.7190   -1.2140    0.0000 C   0  0  0  0  0  0  0  0  0  0  0  0
    2.1822   -2.6407    0.0000 O   0  0  0  0  0  0  0  0  0  0  0  0
    6.3510    1.2990    0.0000 C   0  0  0  0  0  0  0  0  0  0  0  0
    7.1010    2.5981    0.0000 C   0  0  0  0  0  0  0  0  0  0  0  0
  1  2  1  0  0  0  0
  2  3  1  0  0  0  0
  3  4  1  0  0  0  0
  4  5  1  0  0  0  0
  3  6  1  0  0  0  0
  6  7  1  0  0  0  0
  7  8  2  0  0  0  0
  8  9  1  0  0  0  0
  9 10  2  0  0  0  0
 10 11  1  0  0  0  0
 11 12  1  0  0  0  0
 12 13  1  0  0  0  0
 13 14  1  0  0  0  0
 14 15  2  0  0  0  0
 15 16  1  0  0  0  0
 16 17  1  0  0  0  0
 17 18  1  0  0  0  0
 16 19  2  0  0  0  0
 19 20  1  0  0  0  0
 20 21  1  0  0  0  0
 19 22  1  0  0  0  0
 22 23  2  0  0  0  0
 14 23  1  0  0  0  0
 23 24  1  0  0  0  0
 12 24  1  0  0  0  0
 24 25  2  0  0  0  0
 10 26  1  0  0  0  0
 26 27  2  0  0  0  0
  7 27  1  0  0  0  0
M  END
> <chemblId>
CHEMBL180437

> <bioactivity__type>
Ki

> <units>
nM

> <value>
1340.0

$$$$

  CDK     11271514452D 0   0.00000     0.00000     0

 28 31  0  0  0  0              1 V2000 
   -4.9041    0.7500    0.0000 C   0  0  0  0  0  0  0  0  0  0  0  0
   -3.6050    1.5000    0.0000 O   0  0  0  0  0  0  0  0  0  0  0  0
   -2.3060    0.7500    0.0000 C   0  0  0  0  0  0  0  0  0  0  0  0
   -1.0070    1.5000    0.0000 C   0  0  0  0  0  0  0  0  0  0  0  0
    0.2930    0.7500    0.0000 C   0  0  0  0  0  0  0  0  0  0  0  0
    1.7190    1.2140    0.0000 C   0  0  0  0  0  0  0  0  0  0  0  0
    2.6010    0.0000    0.0000 C   0  0  0  0  0  0  0  0  0  0  0  0
    4.1010    0.0000    0.0000 O   0  0  0  0  0  0  0  0  0  0  0  0
    4.8510    1.2990    0.0000 C   0  0  0  0  0  0  0  0  0  0  0  0
    6.3510    1.2990    0.0000 C   0  0  0  0  0  0  0  0  0  0  0  0
    7.1010    2.5981    0.0000 C   0  0  0  0  0  0  0  0  0  0  0  0
    6.3510    3.8971    0.0000 C   0  0  0  0  0  0  0  0  0  0  0  0
    4.8510    3.8971    0.0000 C   0  0  0  0  0  0  0  0  0  0  0  0
    4.1010    2.5981    0.0000 C   0  0  0  0  0  0  0  0  0  0  0  0
    7.1010    5.1962    0.0000 C   0  0  0  0  0  0  0  0  0  0  0  0
    8.6010    5.1962    0.0000 C   0  0  0  0  0  0  0  0  0  0  0  0
    6.3510    6.4952    0.0000 N   0  0  0  0  0  0  0  0  0  0  0  0
    6.9611    7.8655    0.0000 C   0  0  0  0  0  0  0  0  0  0  0  0
    5.8464    8.8692    0.0000 C   0  0  0  0  0  0  0  0  0  0  0  0
    4.5473    8.1192    0.0000 C   0  0  0  0  0  0  0  0  0  0  0  0
    4.8592    6.6520    0.0000 C   0  0  0  0  0  0  0  0  0  0  0  0
    1.7190   -1.2140    0.0000 C   0  0  0  0  0  0  0  0  0  0  0  0
    2.1822   -2.6407    0.0000 O   0  0  0  0  0  0  0  0  0  0  0  0
    0.2930   -0.7500    0.0000 C   0  0  0  0  0  0  0  0  0  0  0  0
   -1.0070   -1.5000    0.0000 C   0  0  0  0  0  0  0  0  0  0  0  0
   -2.3060   -0.7500    0.0000 C   0  0  0  0  0  0  0  0  0  0  0  0
   -3.6050   -1.5000    0.0000 O   0  0  0  0  0  0  0  0  0  0  0  0
   -3.6051   -3.0000    0.0000 C   0  0  0  0  0  0  0  0  0  0  0  0
  1  2  1  0  0  0  0
  2  3  1  0  0  0  0
  3  4  2  0  0  0  0
  4  5  1  0  0  0  0
  5  6  1  0  0  0  0
  6  7  1  0  0  0  0
  7  8  1  0  0  0  0
  8  9  1  0  0  0  0
  9 10  2  0  0  0  0
 10 11  1  0  0  0  0
 11 12  2  0  0  0  0
 12 13  1  0  0  0  0
 13 14  2  0  0  0  0
  9 14  1  0  0  0  0
 12 15  1  0  0  0  0
 15 16  1  0  0  0  0
 15 17  1  0  0  0  0
 17 18  1  0  0  0  0
 18 19  1  0  0  0  0
 19 20  1  0  0  0  0
 20 21  1  0  0  0  0
 17 21  1  0  0  0  0
  7 22  1  0  0  0  0
 22 23  2  0  0  0  0
 22 24  1  0  0  0  0
  5 24  2  0  0  0  0
 24 25  1  0  0  0  0
 25 26  2  0  0  0  0
  3 26  1  0  0  0  0
 26 27  1  0  0  0  0
 27 28  1  0  0  0  0
M  END
> <chemblId>
CHEMBL180442

> <bioactivity__type>
Ki

> <units>
nM

> <value>
402.85

$$$$

  CDK     11271514452D 0   0.00000     0.00000     0

 27 30  0  0  0  0              1 V2000 
   -4.9041    0.7500    0.0000 C   0  0  0  0  0  0  0  0  0  0  0  0
   -3.6050    1.5000    0.0000 O   0  0  0  0  0  0  0  0  0  0  0  0
   -2.3060    0.7500    0.0000 C   0  0  0  0  0  0  0  0  0  0  0  0
   -1.0070    1.5000    0.0000 C   0  0  0  0  0  0  0  0  0  0  0  0
    0.2930    0.7500    0.0000 C   0  0  0  0  0  0  0  0  0  0  0  0
    1.7190    1.2140    0.0000 C   0  0  0  0  0  0  0  0  0  0  0  0
    2.6010    0.0000    0.0000 C   0  0  0  0  0  0  0  0  0  0  0  0
    4.1010    0.0000    0.0000 O   0  0  0  0  0  0  0  0  0  0  0  0
    4.8510    1.2990    0.0000 C   0  0  0  0  0  0  0  0  0  0  0  0
    6.3510    1.2990    0.0000 C   0  0  0  0  0  0  0  0  0  0  0  0
    7.1010    2.5981    0.0000 C   0  0  0  0  0  0  0  0  0  0  0  0
    6.3510    3.8971    0.0000 C   0  0  0  0  0  0  0  0  0  0  0  0
    7.1010    5.1962    0.0000 C   0  0  0  0  0  0  0  0  0  0  0  0
    8.6010    5.1962    0.0000 N   0  0  0  0  0  0  0  0  0  0  0  0
    9.4827    3.9826    0.0000 C   0  0  0  0  0  0  0  0  0  0  0  0
   10.9093    4.4462    0.0000 C   0  0  0  0  0  0  0  0  0  0  0  0
   10.9093    5.9462    0.0000 C   0  0  0  0  0  0  0  0  0  0  0  0
    9.4827    6.4097    0.0000 C   0  0  0  0  0  0  0  0  0  0  0  0
    4.8510    3.8971    0.0000 C   0  0  0  0  0  0  0  0  0  0  0  0
    4.1010    2.5981    0.0000 C   0  0  0  0  0  0  0  0  0  0  0  0
    1.7190   -1.2140    0.0000 C   0  0  0  0  0  0  0  0  0  0  0  0
    2.1822   -2.6407    0.0000 O   0  0  0  0  0  0  0  0  0  0  0  0
    0.2930   -0.7500    0.0000 C   0  0  0  0  0  0  0  0  0  0  0  0
   -1.0070   -1.5000    0.0000 C   0  0  0  0  0  0  0  0  0  0  0  0
   -2.3060   -0.7500    0.0000 C   0  0  0  0  0  0  0  0  0  0  0  0
   -3.6050   -1.5000    0.0000 O   0  0  0  0  0  0  0  0  0  0  0  0
   -4.9041   -0.7500    0.0000 C   0  0  0  0  0  0  0  0  0  0  0  0
  1  2  1  0  0  0  0
  2  3  1  0  0  0  0
  3  4  2  0  0  0  0
  4  5  1  0  0  0  0
  5  6  1  0  0  0  0
  6  7  1  0  0  0  0
  7  8  1  0  0  0  0
  8  9  1  0  0  0  0
  9 10  2  0  0  0  0
 10 11  1  0  0  0  0
 11 12  2  0  0  0  0
 12 13  1  0  0  0  0
 13 14  1  0  0  0  0
 14 15  1  0  0  0  0
 15 16  1  0  0  0  0
 16 17  1  0  0  0  0
 17 18  1  0  0  0  0
 14 18  1  0  0  0  0
 12 19  1  0  0  0  0
 19 20  2  0  0  0  0
  9 20  1  0  0  0  0
  7 21  1  0  0  0  0
 21 22  2  0  0  0  0
 21 23  1  0  0  0  0
  5 23  2  0  0  0  0
 23 24  1  0  0  0  0
 24 25  2  0  0  0  0
  3 25  1  0  0  0  0
 25 26  1  0  0  0  0
 26 27  1  0  0  0  0
M  END
> <chemblId>
CHEMBL180483

> <bioactivity__type>
Ki

> <units>
nM

> <value>
257.1

$$$$

  CDK     11271514452D 0   0.00000     0.00000     0

 28 30  0  0  0  0              1 V2000 
   11.6010    5.1962    0.0000 C   0  0  0  0  0  0  0  0  0  0  0  0
   10.8510    3.8971    0.0000 C   0  0  0  0  0  0  0  0  0  0  0  0
    9.3510    3.8971    0.0000 N   0  0  0  0  0  0  0  0  0  0  0  0
    8.6010    5.1962    0.0000 C   0  0  0  0  0  0  0  0  0  0  0  0
    9.3510    6.4952    0.0000 C   0  0  0  0  0  0  0  0  0  0  0  0
    8.6010    2.5981    0.0000 C   0  0  0  0  0  0  0  0  0  0  0  0
    9.3510    1.2990    0.0000 C   0  0  0  0  0  0  0  0  0  0  0  0
    7.1010    2.5981    0.0000 C   0  0  0  0  0  0  0  0  0  0  0  0
    6.3510    3.8971    0.0000 C   0  0  0  0  0  0  0  0  0  0  0  0
    4.8510    3.8971    0.0000 C   0  0  0  0  0  0  0  0  0  0  0  0
    4.1010    2.5981    0.0000 C   0  0  0  0  0  0  0  0  0  0  0  0
    4.8510    1.2990    0.0000 C   0  0  0  0  0  0  0  0  0  0  0  0
    4.1010    0.0000    0.0000 O   0  0  0  0  0  0  0  0  0  0  0  0
    2.6010    0.0000    0.0000 C   0  0  0  0  0  0  0  0  0  0  0  0
    1.7190    1.2140    0.0000 C   0  0  0  0  0  0  0  0  0  0  0  0
    0.2930    0.7500    0.0000 C   0  0  0  0  0  0  0  0  0  0  0  0
   -1.0070    1.5000    0.0000 C   0  0  0  0  0  0  0  0  0  0  0  0
   -2.3060    0.7500    0.0000 C   0  0  0  0  0  0  0  0  0  0  0  0
   -3.6050    1.5000    0.0000 O   0  0  0  0  0  0  0  0  0  0  0  0
   -4.9041    0.7500    0.0000 C   0  0  0  0  0  0  0  0  0  0  0  0
   -2.3060   -0.7500    0.0000 C   0  0  0  0  0  0  0  0  0  0  0  0
   -3.6050   -1.5000    0.0000 O   0  0  0  0  0  0  0  0  0  0  0  0
   -4.9041   -0.7500    0.0000 C   0  0  0  0  0  0  0  0  0  0  0  0
   -1.0070   -1.5000    0.0000 C   0  0  0  0  0  0  0  0  0  0  0  0
    0.2930   -0.7500    0.0000 C   0  0  0  0  0  0  0  0  0  0  0  0
    1.7190   -1.2140    0.0000 C   0  0  0  0  0  0  0  0  0  0  0  0
    2.1822   -2.6407    0.0000 O   0  0  0  0  0  0  0  0  0  0  0  0
    6.3510    1.2990    0.0000 C   0  0  0  0  0  0  0  0  0  0  0  0
  1  2  1  0  0  0  0
  2  3  1  0  0  0  0
  3  4  1  0  0  0  0
  4  5  1  0  0  0  0
  3  6  1  0  0  0  0
  6  7  1  0  0  0  0
  6  8  1  0  0  0  0
  8  9  2  0  0  0  0
  9 10  1  0  0  0  0
 10 11  2  0  0  0  0
 11 12  1  0  0  0  0
 12 13  1  0  0  0  0
 13 14  1  0  0  0  0
 14 15  1  0  0  0  0
 15 16  1  0  0  0  0
 16 17  2  0  0  0  0
 17 18  1  0  0  0  0
 18 19  1  0  0  0  0
 19 20  1  0  0  0  0
 18 21  2  0  0  0  0
 21 22  1  0  0  0  0
 22 23  1  0  0  0  0
 21 24  1  0  0  0  0
 24 25  2  0  0  0  0
 16 25  1  0  0  0  0
 25 26  1  0  0  0  0
 14 26  1  0  0  0  0
 26 27  2  0  0  0  0
 12 28  2  0  0  0  0
  8 28  1  0  0  0  0
M  END
> <chemblId>
CHEMBL180640

> <bioactivity__type>
Ki

> <units>
nM

> <value>
865.03

$$$$

  CDK     11271514452D 0   0.00000     0.00000     0

 27 29  0  0  0  0              1 V2000 
   11.6010    5.1962    0.0000 C   0  0  0  0  0  0  0  0  0  0  0  0
   10.8510    3.8971    0.0000 C   0  0  0  0  0  0  0  0  0  0  0  0
    9.3510    3.8971    0.0000 N   0  0  0  0  0  0  0  0  0  0  0  0
    8.6010    5.1962    0.0000 C   0  0  0  0  0  0  0  0  0  0  0  0
    9.3510    6.4952    0.0000 C   0  0  0  0  0  0  0  0  0  0  0  0
    8.6010    2.5981    0.0000 C   0  0  0  0  0  0  0  0  0  0  0  0
    7.1010    2.5981    0.0000 C   0  0  0  0  0  0  0  0  0  0  0  0
    6.3510    3.8971    0.0000 C   0  0  0  0  0  0  0  0  0  0  0  0
    4.8510    3.8971    0.0000 C   0  0  0  0  0  0  0  0  0  0  0  0
    4.1010    2.5981    0.0000 C   0  0  0  0  0  0  0  0  0  0  0  0
    4.8510    1.2990    0.0000 C   0  0  0  0  0  0  0  0  0  0  0  0
    4.1010    0.0000    0.0000 O   0  0  0  0  0  0  0  0  0  0  0  0
    2.6010    0.0000    0.0000 C   0  0  0  0  0  0  0  0  0  0  0  0
    1.7190    1.2140    0.0000 C   0  0  0  0  0  0  0  0  0  0  0  0
    0.2930    0.7500    0.0000 C   0  0  0  0  0  0  0  0  0  0  0  0
   -1.0070    1.5000    0.0000 C   0  0  0  0  0  0  0  0  0  0  0  0
   -2.3060    0.7500    0.0000 C   0  0  0  0  0  0  0  0  0  0  0  0
   -3.6050    1.5000    0.0000 O   0  0  0  0  0  0  0  0  0  0  0  0
   -4.9041    0.7500    0.0000 C   0  0  0  0  0  0  0  0  0  0  0  0
   -2.3060   -0.7500    0.0000 C   0  0  0  0  0  0  0  0  0  0  0  0
   -3.6050   -1.5000    0.0000 O   0  0  0  0  0  0  0  0  0  0  0  0
   -4.9041   -0.7500    0.0000 C   0  0  0  0  0  0  0  0  0  0  0  0
   -1.0070   -1.5000    0.0000 C   0  0  0  0  0  0  0  0  0  0  0  0
    0.2930   -0.7500    0.0000 C   0  0  0  0  0  0  0  0  0  0  0  0
    1.7190   -1.2140    0.0000 C   0  0  0  0  0  0  0  0  0  0  0  0
    2.1822   -2.6407    0.0000 O   0  0  0  0  0  0  0  0  0  0  0  0
    6.3510    1.2990    0.0000 C   0  0  0  0  0  0  0  0  0  0  0  0
  1  2  1  0  0  0  0
  2  3  1  0  0  0  0
  3  4  1  0  0  0  0
  4  5  1  0  0  0  0
  3  6  1  0  0  0  0
  6  7  1  0  0  0  0
  7  8  2  0  0  0  0
  8  9  1  0  0  0  0
  9 10  2  0  0  0  0
 10 11  1  0  0  0  0
 11 12  1  0  0  0  0
 12 13  1  0  0  0  0
 13 14  1  0  0  0  0
 14 15  1  0  0  0  0
 15 16  2  0  0  0  0
 16 17  1  0  0  0  0
 17 18  1  0  0  0  0
 18 19  1  0  0  0  0
 17 20  2  0  0  0  0
 20 21  1  0  0  0  0
 21 22  1  0  0  0  0
 20 23  1  0  0  0  0
 23 24  2  0  0  0  0
 15 24  1  0  0  0  0
 24 25  1  0  0  0  0
 13 25  1  0  0  0  0
 25 26  2  0  0  0  0
 11 27  2  0  0  0  0
  7 27  1  0  0  0  0
M  END
> <chemblId>
CHEMBL180645

> <bioactivity__type>
Ki

> <units>
nM

> <value>
1590.0

$$$$

  CDK     11271514452D 0   0.00000     0.00000     0

 28 30  0  0  0  0              1 V2000 
   10.8510    6.4952    0.0000 C   0  0  0  0  0  0  0  0  0  0  0  0
    9.3510    6.4952    0.0000 C   0  0  0  0  0  0  0  0  0  0  0  0
    8.6010    5.1962    0.0000 N   0  0  0  0  0  0  0  0  0  0  0  0
    9.3510    3.8971    0.0000 C   0  0  0  0  0  0  0  0  0  0  0  0
   10.8510    3.8971    0.0000 C   0  0  0  0  0  0  0  0  0  0  0  0
    7.1010    5.1962    0.0000 C   0  0  0  0  0  0  0  0  0  0  0  0
    6.3510    6.4952    0.0000 C   0  0  0  0  0  0  0  0  0  0  0  0
    6.3510    3.8971    0.0000 C   0  0  0  0  0  0  0  0  0  0  0  0
    4.8510    3.8971    0.0000 C   0  0  0  0  0  0  0  0  0  0  0  0
    4.1010    2.5981    0.0000 C   0  0  0  0  0  0  0  0  0  0  0  0
    4.8510    1.2990    0.0000 C   0  0  0  0  0  0  0  0  0  0  0  0
    4.1010    0.0000    0.0000 O   0  0  0  0  0  0  0  0  0  0  0  0
    2.6010    0.0000    0.0000 C   0  0  0  0  0  0  0  0  0  0  0  0
    1.7190    1.2140    0.0000 C   0  0  0  0  0  0  0  0  0  0  0  0
    0.2930    0.7500    0.0000 C   0  0  0  0  0  0  0  0  0  0  0  0
   -1.0070    1.5000    0.0000 C   0  0  0  0  0  0  0  0  0  0  0  0
   -2.3060    0.7500    0.0000 C   0  0  0  0  0  0  0  0  0  0  0  0
   -3.6050    1.5000    0.0000 O   0  0  0  0  0  0  0  0  0  0  0  0
   -4.9041    0.7500    0.0000 C   0  0  0  0  0  0  0  0  0  0  0  0
   -2.3060   -0.7500    0.0000 C   0  0  0  0  0  0  0  0  0  0  0  0
   -3.6050   -1.5000    0.0000 O   0  0  0  0  0  0  0  0  0  0  0  0
   -4.9041   -0.7500    0.0000 C   0  0  0  0  0  0  0  0  0  0  0  0
   -1.0070   -1.5000    0.0000 C   0  0  0  0  0  0  0  0  0  0  0  0
    0.2930   -0.7500    0.0000 C   0  0  0  0  0  0  0  0  0  0  0  0
    1.7190   -1.2140    0.0000 C   0  0  0  0  0  0  0  0  0  0  0  0
    2.1822   -2.6407    0.0000 O   0  0  0  0  0  0  0  0  0  0  0  0
    6.3510    1.2990    0.0000 C   0  0  0  0  0  0  0  0  0  0  0  0
    7.1010    2.5981    0.0000 C   0  0  0  0  0  0  0  0  0  0  0  0
  1  2  1  0  0  0  0
  2  3  1  0  0  0  0
  3  4  1  0  0  0  0
  4  5  1  0  0  0  0
  3  6  1  0  0  0  0
  6  7  1  0  0  0  0
  6  8  1  0  0  0  0
  8  9  2  0  0  0  0
  9 10  1  0  0  0  0
 10 11  2  0  0  0  0
 11 12  1  0  0  0  0
 12 13  1  0  0  0  0
 13 14  1  0  0  0  0
 14 15  1  0  0  0  0
 15 16  2  0  0  0  0
 16 17  1  0  0  0  0
 17 18  1  0  0  0  0
 18 19  1  0  0  0  0
 17 20  2  0  0  0  0
 20 21  1  0  0  0  0
 21 22  1  0  0  0  0
 20 23  1  0  0  0  0
 23 24  2  0  0  0  0
 15 24  1  0  0  0  0
 24 25  1  0  0  0  0
 13 25  1  0  0  0  0
 25 26  2  0  0  0  0
 11 27  1  0  0  0  0
 27 28  2  0  0  0  0
  8 28  1  0  0  0  0
M  END
> <chemblId>
CHEMBL181125

> <bioactivity__type>
Ki

> <units>
nM

> <value>
1330.0

$$$$

  CDK     11271514452D 0   0.00000     0.00000     0

 30 33  0  0  0  0              1 V2000 
   -4.9041    0.7500    0.0000 C   0  0  0  0  0  0  0  0  0  0  0  0
   -3.6050    1.5000    0.0000 O   0  0  0  0  0  0  0  0  0  0  0  0
   -2.3060    0.7500    0.0000 C   0  0  0  0  0  0  0  0  0  0  0  0
   -1.0070    1.5000    0.0000 C   0  0  0  0  0  0  0  0  0  0  0  0
    0.2930    0.7500    0.0000 C   0  0  0  0  0  0  0  0  0  0  0  0
    1.7190    1.2140    0.0000 C   0  0  0  0  0  0  0  0  0  0  0  0
    2.6010    0.0000    0.0000 C   0  0  0  0  0  0  0  0  0  0  0  0
    4.1010    0.0000    0.0000 O   0  0  0  0  0  0  0  0  0  0  0  0
    4.8510    1.2990    0.0000 C   0  0  0  0  0  0  0  0  0  0  0  0
    6.3510    1.2990    0.0000 C   0  0  0  0  0  0  0  0  0  0  0  0
    7.1010    2.5981    0.0000 C   0  0  0  0  0  0  0  0  0  0  0  0
    6.3510    3.8971    0.0000 C   0  0  0  0  0  0  0  0  0  0  0  0
    4.8510    3.8971    0.0000 C   0  0  0  0  0  0  0  0  0  0  0  0
    4.1010    2.5981    0.0000 C   0  0  0  0  0  0  0  0  0  0  0  0
    4.1010    5.1962    0.0000 C   0  0  0  0  0  0  0  0  0  0  0  0
    4.8510    6.4952    0.0000 C   0  0  0  0  0  0  0  0  0  0  0  0
    2.6010    5.1962    0.0000 N   0  0  0  0  0  0  0  0  0  0  0  0
    1.8510    6.4952    0.0000 C   0  0  0  0  0  0  0  0  0  0  0  0
    0.3510    6.4952    0.0000 C   0  0  0  0  0  0  0  0  0  0  0  0
   -0.3990    5.1962    0.0000 N   0  0  0  0  0  0  0  0  0  0  0  0
   -1.8990    5.1962    0.0000 C   0  0  0  0  0  0  0  0  0  0  0  0
    0.3510    3.8971    0.0000 C   0  0  0  0  0  0  0  0  0  0  0  0
    1.8510    3.8971    0.0000 C   0  0  0  0  0  0  0  0  0  0  0  0
    1.7190   -1.2140    0.0000 C   0  0  0  0  0  0  0  0  0  0  0  0
    2.1822   -2.6407    0.0000 O   0  0  0  0  0  0  0  0  0  0  0  0
    0.2930   -0.7500    0.0000 C   0  0  0  0  0  0  0  0  0  0  0  0
   -1.0070   -1.5000    0.0000 C   0  0  0  0  0  0  0  0  0  0  0  0
   -2.3060   -0.7500    0.0000 C   0  0  0  0  0  0  0  0  0  0  0  0
   -3.6050   -1.5000    0.0000 O   0  0  0  0  0  0  0  0  0  0  0  0
   -3.6051   -3.0000    0.0000 C   0  0  0  0  0  0  0  0  0  0  0  0
  1  2  1  0  0  0  0
  2  3  1  0  0  0  0
  3  4  2  0  0  0  0
  4  5  1  0  0  0  0
  5  6  1  0  0  0  0
  6  7  1  0  0  0  0
  7  8  1  0  0  0  0
  8  9  1  0  0  0  0
  9 10  2  0  0  0  0
 10 11  1  0  0  0  0
 11 12  2  0  0  0  0
 12 13  1  0  0  0  0
 13 14  2  0  0  0  0
  9 14  1  0  0  0  0
 13 15  1  0  0  0  0
 15 16  1  0  0  0  0
 15 17  1  0  0  0  0
 17 18  1  0  0  0  0
 18 19  1  0  0  0  0
 19 20  1  0  0  0  0
 20 21  1  0  0  0  0
 20 22  1  0  0  0  0
 22 23  1  0  0  0  0
 17 23  1  0  0  0  0
  7 24  1  0  0  0  0
 24 25  2  0  0  0  0
 24 26  1  0  0  0  0
  5 26  2  0  0  0  0
 26 27  1  0  0  0  0
 27 28  2  0  0  0  0
  3 28  1  0  0  0  0
 28 29  1  0  0  0  0
 29 30  1  0  0  0  0
M  END
> <chemblId>
CHEMBL181207

> <bioactivity__type>
Ki

> <units>
nM

> <value>
77.66

$$$$

  CDK     11271514452D 0   0.00000     0.00000     0

 28 31  0  0  0  0              1 V2000 
   -4.9041    0.7500    0.0000 C   0  0  0  0  0  0  0  0  0  0  0  0
   -3.6050    1.5000    0.0000 O   0  0  0  0  0  0  0  0  0  0  0  0
   -2.3060    0.7500    0.0000 C   0  0  0  0  0  0  0  0  0  0  0  0
   -1.0070    1.5000    0.0000 C   0  0  0  0  0  0  0  0  0  0  0  0
    0.2930    0.7500    0.0000 C   0  0  0  0  0  0  0  0  0  0  0  0
    1.7190    1.2140    0.0000 C   0  0  0  0  0  0  0  0  0  0  0  0
    2.6010    0.0000    0.0000 C   0  0  0  0  0  0  0  0  0  0  0  0
    4.1010    0.0000    0.0000 O   0  0  0  0  0  0  0  0  0  0  0  0
    4.8510    1.2990    0.0000 C   0  0  0  0  0  0  0  0  0  0  0  0
    6.3510    1.2990    0.0000 C   0  0  0  0  0  0  0  0  0  0  0  0
    7.1010    2.5981    0.0000 C   0  0  0  0  0  0  0  0  0  0  0  0
    6.3510    3.8971    0.0000 C   0  0  0  0  0  0  0  0  0  0  0  0
    4.8510    3.8971    0.0000 C   0  0  0  0  0  0  0  0  0  0  0  0
    4.1010    5.1962    0.0000 C   0  0  0  0  0  0  0  0  0  0  0  0
    4.8510    6.4952    0.0000 N   0  0  0  0  0  0  0  0  0  0  0  0
    6.3510    6.4952    0.0000 C   0  0  0  0  0  0  0  0  0  0  0  0
    7.1010    7.7942    0.0000 C   0  0  0  0  0  0  0  0  0  0  0  0
    6.3510    9.0933    0.0000 C   0  0  0  0  0  0  0  0  0  0  0  0
    4.8510    9.0933    0.0000 C   0  0  0  0  0  0  0  0  0  0  0  0
    4.1010    7.7942    0.0000 C   0  0  0  0  0  0  0  0  0  0  0  0
    4.1010    2.5981    0.0000 C   0  0  0  0  0  0  0  0  0  0  0  0
    1.7190   -1.2140    0.0000 C   0  0  0  0  0  0  0  0  0  0  0  0
    2.1822   -2.6407    0.0000 O   0  0  0  0  0  0  0  0  0  0  0  0
    0.2930   -0.7500    0.0000 C   0  0  0  0  0  0  0  0  0  0  0  0
   -1.0070   -1.5000    0.0000 C   0  0  0  0  0  0  0  0  0  0  0  0
   -2.3060   -0.7500    0.0000 C   0  0  0  0  0  0  0  0  0  0  0  0
   -3.6050   -1.5000    0.0000 O   0  0  0  0  0  0  0  0  0  0  0  0
   -3.6051   -3.0000    0.0000 C   0  0  0  0  0  0  0  0  0  0  0  0
  1  2  1  0  0  0  0
  2  3  1  0  0  0  0
  3  4  2  0  0  0  0
  4  5  1  0  0  0  0
  5  6  1  0  0  0  0
  6  7  1  0  0  0  0
  7  8  1  0  0  0  0
  8  9  1  0  0  0  0
  9 10  2  0  0  0  0
 10 11  1  0  0  0  0
 11 12  2  0  0  0  0
 12 13  1  0  0  0  0
 13 14  1  0  0  0  0
 14 15  1  0  0  0  0
 15 16  1  0  0  0  0
 16 17  1  0  0  0  0
 17 18  1  0  0  0  0
 18 19  1  0  0  0  0
 19 20  1  0  0  0  0
 15 20  1  0  0  0  0
 13 21  2  0  0  0  0
  9 21  1  0  0  0  0
  7 22  1  0  0  0  0
 22 23  2  0  0  0  0
 22 24  1  0  0  0  0
  5 24  2  0  0  0  0
 24 25  1  0  0  0  0
 25 26  2  0  0  0  0
  3 26  1  0  0  0  0
 26 27  1  0  0  0  0
 27 28  1  0  0  0  0
M  END
> <chemblId>
CHEMBL181216

> <bioactivity__type>
Ki

> <units>
nM

> <value>
266.41

$$$$

  CDK     11271514452D 0   0.00000     0.00000     0

 25 27  0  0  0  0              1 V2000 
   -4.9041    0.7500    0.0000 C   0  0  0  0  0  0  0  0  0  0  0  0
   -3.6050    1.5000    0.0000 O   0  0  0  0  0  0  0  0  0  0  0  0
   -2.3060    0.7500    0.0000 C   0  0  0  0  0  0  0  0  0  0  0  0
   -1.0070    1.5000    0.0000 C   0  0  0  0  0  0  0  0  0  0  0  0
    0.2930    0.7500    0.0000 C   0  0  0  0  0  0  0  0  0  0  0  0
    1.7190    1.2140    0.0000 C   0  0  0  0  0  0  0  0  0  0  0  0
    2.6010    0.0000    0.0000 C   0  0  0  0  0  0  0  0  0  0  0  0
    4.1010    0.0000    0.0000 O   0  0  0  0  0  0  0  0  0  0  0  0
    4.8510    1.2990    0.0000 C   0  0  0  0  0  0  0  0  0  0  0  0
    6.3510    1.2990    0.0000 C   0  0  0  0  0  0  0  0  0  0  0  0
    7.1010    2.5981    0.0000 C   0  0  0  0  0  0  0  0  0  0  0  0
    6.3510    3.8971    0.0000 C   0  0  0  0  0  0  0  0  0  0  0  0
    4.8510    3.8971    0.0000 C   0  0  0  0  0  0  0  0  0  0  0  0
    4.1010    5.1962    0.0000 C   0  0  0  0  0  0  0  0  0  0  0  0
    4.8510    6.4952    0.0000 N   0  0  0  0  0  0  0  0  0  0  0  0
    6.3510    6.4952    0.0000 C   0  0  0  0  0  0  0  0  0  0  0  0
    4.1010    7.7942    0.0000 C   0  0  0  0  0  0  0  0  0  0  0  0
    4.1010    2.5981    0.0000 C   0  0  0  0  0  0  0  0  0  0  0  0
    1.7190   -1.2140    0.0000 C   0  0  0  0  0  0  0  0  0  0  0  0
    2.1822   -2.6407    0.0000 O   0  0  0  0  0  0  0  0  0  0  0  0
    0.2930   -0.7500    0.0000 C   0  0  0  0  0  0  0  0  0  0  0  0
   -1.0070   -1.5000    0.0000 C   0  0  0  0  0  0  0  0  0  0  0  0
   -2.3060   -0.7500    0.0000 C   0  0  0  0  0  0  0  0  0  0  0  0
   -3.6050   -1.5000    0.0000 O   0  0  0  0  0  0  0  0  0  0  0  0
   -4.9041   -0.7500    0.0000 C   0  0  0  0  0  0  0  0  0  0  0  0
  1  2  1  0  0  0  0
  2  3  1  0  0  0  0
  3  4  2  0  0  0  0
  4  5  1  0  0  0  0
  5  6  1  0  0  0  0
  6  7  1  0  0  0  0
  7  8  1  0  0  0  0
  8  9  1  0  0  0  0
  9 10  2  0  0  0  0
 10 11  1  0  0  0  0
 11 12  2  0  0  0  0
 12 13  1  0  0  0  0
 13 14  1  0  0  0  0
 14 15  1  0  0  0  0
 15 16  1  0  0  0  0
 15 17  1  0  0  0  0
 13 18  2  0  0  0  0
  9 18  1  0  0  0  0
  7 19  1  0  0  0  0
 19 20  2  0  0  0  0
 19 21  1  0  0  0  0
  5 21  2  0  0  0  0
 21 22  1  0  0  0  0
 22 23  2  0  0  0  0
  3 23  1  0  0  0  0
 23 24  1  0  0  0  0
 24 25  1  0  0  0  0
M  END
> <chemblId>
CHEMBL181310

> <bioactivity__type>
Ki

> <units>
nM

> <value>
1004.0

$$$$

  CDK     11271514452D 0   0.00000     0.00000     0

 19 18  0  0  0  0              1 V2000 
    0.0000    0.0000    0.0000 C   0  0  0  0  0  0  0  0  0  0  0  0
    1.2990   -0.7500    0.0000 C   0  0  0  0  0  0  0  0  0  0  0  0
    2.5981   -0.0000    0.0000 C   0  0  0  0  0  0  0  0  0  0  0  0
    3.8971   -0.7500    0.0000 C   0  0  0  0  0  0  0  0  0  0  0  0
    5.1962   -0.0000    0.0000 N   0  0  0  0  0  0  0  0  0  0  0  0
    6.4952   -0.7500    0.0000 C   0  0  0  0  0  0  0  0  0  0  0  0
    6.4952   -2.2500    0.0000 O   0  0  0  0  0  0  0  0  0  0  0  0
    7.7942   -0.0000    0.0000 O   0  0  0  0  0  0  0  0  0  0  0  0
    9.0933   -0.7500    0.0000 C   0  0  0  0  0  0  0  0  0  0  0  0
   10.3923   -0.0000    0.0000 C   0  0  0  0  0  0  0  0  0  0  0  0
   11.6913   -0.7500    0.0000 C   0  0  0  0  0  0  0  0  0  0  0  0
   12.9904   -0.0000    0.0000 C   0  0  0  0  0  0  0  0  0  0  0  0
   14.2894   -0.7500    0.0000 C   0  0  0  0  0  0  0  0  0  0  0  0
   15.5885   -0.0000    0.0000 C   0  0  0  0  0  0  0  0  0  0  0  0
   16.8875   -0.7500    0.0000 C   0  0  0  0  0  0  0  0  0  0  0  0
   18.1865   -0.0000    0.0000 C   0  0  0  0  0  0  0  0  0  0  0  0
   19.4856   -0.7500    0.0000 C   0  0  0  0  0  0  0  0  0  0  0  0
   20.7846   -0.0000    0.0000 C   0  0  0  0  0  0  0  0  0  0  0  0
   22.0836   -0.7500    0.0000 O   0  0  0  0  0  0  0  0  0  0  0  0
  1  2  1  0  0  0  0
  2  3  1  0  0  0  0
  3  4  1  0  0  0  0
  4  5  1  0  0  0  0
  5  6  1  0  0  0  0
  6  7  2  0  0  0  0
  6  8  1  0  0  0  0
  8  9  1  0  0  0  0
  9 10  1  0  0  0  0
 10 11  1  0  0  0  0
 11 12  1  0  0  0  0
 12 13  1  0  0  0  0
 13 14  1  0  0  0  0
 14 15  1  0  0  0  0
 15 16  1  0  0  0  0
 16 17  1  0  0  0  0
 17 18  1  0  0  0  0
 18 19  1  0  0  0  0
M  END
> <chemblId>
CHEMBL181435

> <bioactivity__type>
Ki

> <units>
nM

> <value>
200.0

$$$$

  CDK     11271514452D 0   0.00000     0.00000     0

 17 16  0  0  0  0              1 V2000 
    0.0000    0.0000    0.0000 C   0  0  0  0  0  0  0  0  0  0  0  0
    1.2990   -0.7500    0.0000 C   0  0  0  0  0  0  0  0  0  0  0  0
    2.5981   -0.0000    0.0000 C   0  0  0  0  0  0  0  0  0  0  0  0
    3.8971   -0.7500    0.0000 C   0  0  0  0  0  0  0  0  0  0  0  0
    5.1962   -0.0000    0.0000 N   0  0  0  0  0  0  0  0  0  0  0  0
    6.4952   -0.7500    0.0000 C   0  0  0  0  0  0  0  0  0  0  0  0
    6.4952   -2.2500    0.0000 O   0  0  0  0  0  0  0  0  0  0  0  0
    7.7942   -0.0000    0.0000 O   0  0  0  0  0  0  0  0  0  0  0  0
    9.0933   -0.7500    0.0000 C   0  0  0  0  0  0  0  0  0  0  0  0
   10.3923   -0.0000    0.0000 C   0  0  0  0  0  0  0  0  0  0  0  0
   11.6913   -0.7500    0.0000 C   0  0  0  0  0  0  0  0  0  0  0  0
   12.9904   -0.0000    0.0000 C   0  0  0  0  0  0  0  0  0  0  0  0
   14.2894   -0.7500    0.0000 C   0  0  0  0  0  0  0  0  0  0  0  0
   15.5885   -0.0000    0.0000 C   0  0  0  0  0  0  0  0  0  0  0  0
   16.8875   -0.7500    0.0000 C   0  0  0  0  0  0  0  0  0  0  0  0
   18.1865   -0.0000    0.0000 C   0  0  0  0  0  0  0  0  0  0  0  0
   19.4856   -0.7500    0.0000 O   0  0  0  0  0  0  0  0  0  0  0  0
  1  2  1  0  0  0  0
  2  3  1  0  0  0  0
  3  4  1  0  0  0  0
  4  5  1  0  0  0  0
  5  6  1  0  0  0  0
  6  7  2  0  0  0  0
  6  8  1  0  0  0  0
  8  9  1  0  0  0  0
  9 10  1  0  0  0  0
 10 11  1  0  0  0  0
 11 12  1  0  0  0  0
 12 13  1  0  0  0  0
 13 14  1  0  0  0  0
 14 15  1  0  0  0  0
 15 16  1  0  0  0  0
 16 17  1  0  0  0  0
M  END
> <chemblId>
CHEMBL181445

> <bioactivity__type>
Ki

> <units>
nM

> <value>
360.0

$$$$

  CDK     11271514452D 0   0.00000     0.00000     0

 21 20  0  0  0  0              1 V2000 
    0.0000    0.0000    0.0000 C   0  0  0  0  0  0  0  0  0  0  0  0
    1.2990   -0.7500    0.0000 C   0  0  0  0  0  0  0  0  0  0  0  0
    2.5981   -0.0000    0.0000 C   0  0  0  0  0  0  0  0  0  0  0  0
    3.8971   -0.7500    0.0000 C   0  0  0  0  0  0  0  0  0  0  0  0
    5.1962   -0.0000    0.0000 N   0  0  0  0  0  0  0  0  0  0  0  0
    6.4952   -0.7500    0.0000 C   0  0  0  0  0  0  0  0  0  0  0  0
    6.4952   -2.2500    0.0000 O   0  0  0  0  0  0  0  0  0  0  0  0
    7.7942   -0.0000    0.0000 O   0  0  0  0  0  0  0  0  0  0  0  0
    9.0933   -0.7500    0.0000 C   0  0  0  0  0  0  0  0  0  0  0  0
   10.3923   -0.0000    0.0000 C   0  0  0  0  0  0  0  0  0  0  0  0
   11.6913   -0.7500    0.0000 C   0  0  0  0  0  0  0  0  0  0  0  0
   12.9904   -0.0000    0.0000 C   0  0  0  0  0  0  0  0  0  0  0  0
   14.2894   -0.7500    0.0000 C   0  0  0  0  0  0  0  0  0  0  0  0
   15.5885   -0.0000    0.0000 O   0  0  0  0  0  0  0  0  0  0  0  0
   16.8875   -0.7500    0.0000 C   0  0  0  0  0  0  0  0  0  0  0  0
   16.8875   -2.2500    0.0000 O   0  0  0  0  0  0  0  0  0  0  0  0
   18.1865   -0.0000    0.0000 N   0  0  0  0  0  0  0  0  0  0  0  0
   19.4856   -0.7500    0.0000 C   0  0  0  0  0  0  0  0  0  0  0  0
   20.7846   -0.0000    0.0000 C   0  0  0  0  0  0  0  0  0  0  0  0
   22.0836   -0.7500    0.0000 C   0  0  0  0  0  0  0  0  0  0  0  0
   23.3827   -0.0000    0.0000 C   0  0  0  0  0  0  0  0  0  0  0  0
  1  2  1  0  0  0  0
  2  3  1  0  0  0  0
  3  4  1  0  0  0  0
  4  5  1  0  0  0  0
  5  6  1  0  0  0  0
  6  7  2  0  0  0  0
  6  8  1  0  0  0  0
  8  9  1  0  0  0  0
  9 10  1  0  0  0  0
 10 11  1  0  0  0  0
 11 12  1  0  0  0  0
 12 13  1  0  0  0  0
 13 14  1  0  0  0  0
 14 15  1  0  0  0  0
 15 16  2  0  0  0  0
 15 17  1  0  0  0  0
 17 18  1  0  0  0  0
 18 19  1  0  0  0  0
 19 20  1  0  0  0  0
 20 21  1  0  0  0  0
M  END
> <chemblId>
CHEMBL181867

> <bioactivity__type>
Ki

> <units>
nM

> <value>
250.0

$$$$

  CDK     11271514452D 0   0.00000     0.00000     0

 41 47  0  0  0  0              1 V2000 
   -7.3802   19.1620    0.0000 Cl  0  0  0  0  0  0  0  0  0  0  0  0
   -7.3802   17.6620    0.0000 C   0  0  0  0  0  0  0  0  0  0  0  0
   -6.0812   16.9120    0.0000 C   0  0  0  0  0  0  0  0  0  0  0  0
   -6.0812   15.4120    0.0000 C   0  0  0  0  0  0  0  0  0  0  0  0
   -7.3802   14.6620    0.0000 C   0  0  0  0  0  0  0  0  0  0  0  0
   -7.3802   13.1620    0.0000 C   0  0  0  0  0  0  0  0  0  0  0  0
   -6.0812   12.4120    0.0000 N   0  0  0  0  0  0  0  0  0  0  0  0
   -6.0812   10.9120    0.0000 C   0  0  0  0  0  0  0  0  0  0  0  0
   -4.7821   10.1620    0.0000 C   0  0  0  0  0  0  0  0  0  0  0  0
   -4.7821    8.6620    0.0000 C   0  0  0  0  0  0  0  0  0  0  0  0
   -3.4831    7.9120    0.0000 C   0  0  0  0  0  0  0  0  0  0  0  0
   -3.4831    6.4120    0.0000 C   0  0  0  0  0  0  0  0  0  0  0  0
   -2.1840    5.6620    0.0000 C   0  0  0  0  0  0  0  0  0  0  0  0
   -2.1840    4.1620    0.0000 C   0  0  0  0  0  0  0  0  0  0  0  0
   -0.8850    3.4120    0.0000 N   0  0  0  0  0  0  0  0  0  0  0  0
   -0.8850    1.9120    0.0000 C   0  0  0  0  0  0  0  0  0  0  0  0
    0.4140    1.1620    0.0000 C   0  0  0  0  0  0  0  0  0  0  0  0
    1.8410    1.6260    0.0000 C   0  0  0  0  0  0  0  0  0  0  0  0
    2.7230    0.4120    0.0000 C   0  0  0  0  0  0  0  0  0  0  0  0
    4.2140    0.2560    0.0000 C   0  0  0  0  0  0  0  0  0  0  0  0
    4.8240   -1.1150    0.0000 C   0  0  0  0  0  0  0  0  0  0  0  0
    3.9430   -2.3280    0.0000 C   0  0  0  0  0  0  0  0  0  0  0  0
    2.4510   -2.1720    0.0000 C   0  0  0  0  0  0  0  0  0  0  0  0
    1.8410   -0.8010    0.0000 C   0  0  0  0  0  0  0  0  0  0  0  0
    0.4140   -0.3380    0.0000 C   0  0  0  0  0  0  0  0  0  0  0  0
   -0.8850   -1.0880    0.0000 N   0  0  0  0  0  0  0  0  0  0  0  0
   -2.1840   -0.3380    0.0000 C   0  0  0  0  0  0  0  0  0  0  0  0
   -3.4830   -1.0880    0.0000 C   0  0  0  0  0  0  0  0  0  0  0  0
   -4.7820   -0.3380    0.0000 C   0  0  0  0  0  0  0  0  0  0  0  0
   -4.7820    1.1620    0.0000 C   0  0  0  0  0  0  0  0  0  0  0  0
   -3.4830    1.9120    0.0000 C   0  0  0  0  0  0  0  0  0  0  0  0
   -2.1840    1.1620    0.0000 C   0  0  0  0  0  0  0  0  0  0  0  0
   -8.6792   12.4120    0.0000 C   0  0  0  0  0  0  0  0  0  0  0  0
   -8.6792   10.9120    0.0000 C   0  0  0  0  0  0  0  0  0  0  0  0
   -9.9783   10.1620    0.0000 C   0  0  0  0  0  0  0  0  0  0  0  0
  -11.2773   10.9120    0.0000 C   0  0  0  0  0  0  0  0  0  0  0  0
  -11.2773   12.4120    0.0000 C   0  0  0  0  0  0  0  0  0  0  0  0
   -9.9783   13.1620    0.0000 C   0  0  0  0  0  0  0  0  0  0  0  0
   -9.9783   14.6620    0.0000 N   0  0  0  0  0  0  0  0  0  0  0  0
   -8.6792   15.4120    0.0000 C   0  0  0  0  0  0  0  0  0  0  0  0
   -8.6792   16.9120    0.0000 C   0  0  0  0  0  0  0  0  0  0  0  0
  1  2  1  0  0  0  0
  2  3  2  0  0  0  0
  3  4  1  0  0  0  0
  4  5  2  0  0  0  0
  5  6  1  0  0  0  0
  6  7  1  0  0  0  0
  7  8  1  0  0  0  0
  8  9  1  0  0  0  0
  9 10  1  0  0  0  0
 10 11  1  0  0  0  0
 11 12  1  0  0  0  0
 12 13  1  0  0  0  0
 13 14  1  0  0  0  0
 14 15  1  0  0  0  0
 15 16  1  0  0  0  0
 16 17  2  0  0  0  0
 17 18  1  0  0  0  0
 18 19  1  0  0  0  0
 19 20  2  0  0  0  0
 20 21  1  0  0  0  0
 21 22  2  0  0  0  0
 22 23  1  0  0  0  0
 23 24  2  0  0  0  0
 19 24  1  0  0  0  0
 24 25  1  0  0  0  0
 17 25  1  0  0  0  0
 25 26  2  0  0  0  0
 26 27  1  0  0  0  0
 27 28  2  0  0  0  0
 28 29  1  0  0  0  0
 29 30  2  0  0  0  0
 30 31  1  0  0  0  0
 31 32  2  0  0  0  0
 16 32  1  0  0  0  0
 27 32  1  0  0  0  0
  6 33  2  0  0  0  0
 33 34  1  0  0  0  0
 34 35  1  0  0  0  0
 35 36  1  0  0  0  0
 36 37  1  0  0  0  0
 37 38  1  0  0  0  0
 33 38  1  0  0  0  0
 38 39  2  0  0  0  0
 39 40  1  0  0  0  0
  5 40  1  0  0  0  0
 40 41  2  0  0  0  0
  2 41  1  0  0  0  0
M  END
> <chemblId>
CHEMBL1819176

> <bioactivity__type>
Ki

> <units>
nM

> <value>
1.01

$$$$

  CDK     11271514452D 0   0.00000     0.00000     0

 28 31  0  0  0  0              1 V2000 
   -4.9041    0.7500    0.0000 C   0  0  0  0  0  0  0  0  0  0  0  0
   -3.6050    1.5000    0.0000 O   0  0  0  0  0  0  0  0  0  0  0  0
   -2.3060    0.7500    0.0000 C   0  0  0  0  0  0  0  0  0  0  0  0
   -1.0070    1.5000    0.0000 C   0  0  0  0  0  0  0  0  0  0  0  0
    0.2930    0.7500    0.0000 C   0  0  0  0  0  0  0  0  0  0  0  0
    1.7190    1.2140    0.0000 C   0  0  0  0  0  0  0  0  0  0  0  0
    2.6010    0.0000    0.0000 C   0  0  0  0  0  0  0  0  0  0  0  0
    4.1010    0.0000    0.0000 O   0  0  0  0  0  0  0  0  0  0  0  0
    4.8510    1.2990    0.0000 C   0  0  0  0  0  0  0  0  0  0  0  0
    6.3510    1.2990    0.0000 C   0  0  0  0  0  0  0  0  0  0  0  0
    7.1010    2.5981    0.0000 C   0  0  0  0  0  0  0  0  0  0  0  0
    6.3510    3.8971    0.0000 C   0  0  0  0  0  0  0  0  0  0  0  0
    4.8510    3.8971    0.0000 C   0  0  0  0  0  0  0  0  0  0  0  0
    4.1010    5.1962    0.0000 C   0  0  0  0  0  0  0  0  0  0  0  0
    4.8510    6.4952    0.0000 N   0  0  0  0  0  0  0  0  0  0  0  0
    6.3510    6.4952    0.0000 C   0  0  0  0  0  0  0  0  0  0  0  0
    7.1010    7.7942    0.0000 C   0  0  0  0  0  0  0  0  0  0  0  0
    6.3510    9.0933    0.0000 O   0  0  0  0  0  0  0  0  0  0  0  0
    4.8510    9.0933    0.0000 C   0  0  0  0  0  0  0  0  0  0  0  0
    4.1010    7.7942    0.0000 C   0  0  0  0  0  0  0  0  0  0  0  0
    4.1010    2.5981    0.0000 C   0  0  0  0  0  0  0  0  0  0  0  0
    1.7190   -1.2140    0.0000 C   0  0  0  0  0  0  0  0  0  0  0  0
    2.1822   -2.6407    0.0000 O   0  0  0  0  0  0  0  0  0  0  0  0
    0.2930   -0.7500    0.0000 C   0  0  0  0  0  0  0  0  0  0  0  0
   -1.0070   -1.5000    0.0000 C   0  0  0  0  0  0  0  0  0  0  0  0
   -2.3060   -0.7500    0.0000 C   0  0  0  0  0  0  0  0  0  0  0  0
   -3.6050   -1.5000    0.0000 O   0  0  0  0  0  0  0  0  0  0  0  0
   -3.6051   -3.0000    0.0000 C   0  0  0  0  0  0  0  0  0  0  0  0
  1  2  1  0  0  0  0
  2  3  1  0  0  0  0
  3  4  2  0  0  0  0
  4  5  1  0  0  0  0
  5  6  1  0  0  0  0
  6  7  1  0  0  0  0
  7  8  1  0  0  0  0
  8  9  1  0  0  0  0
  9 10  2  0  0  0  0
 10 11  1  0  0  0  0
 11 12  2  0  0  0  0
 12 13  1  0  0  0  0
 13 14  1  0  0  0  0
 14 15  1  0  0  0  0
 15 16  1  0  0  0  0
 16 17  1  0  0  0  0
 17 18  1  0  0  0  0
 18 19  1  0  0  0  0
 19 20  1  0  0  0  0
 15 20  1  0  0  0  0
 13 21  2  0  0  0  0
  9 21  1  0  0  0  0
  7 22  1  0  0  0  0
 22 23  2  0  0  0  0
 22 24  1  0  0  0  0
  5 24  2  0  0  0  0
 24 25  1  0  0  0  0
 25 26  2  0  0  0  0
  3 26  1  0  0  0  0
 26 27  1  0  0  0  0
 27 28  1  0  0  0  0
M  END
> <chemblId>
CHEMBL182251

> <bioactivity__type>
Ki

> <units>
nM

> <value>
793.14

$$$$

  CDK     11271514452D 0   0.00000     0.00000     0

 28 31  0  0  0  0              1 V2000 
   -4.9041    0.7500    0.0000 C   0  0  0  0  0  0  0  0  0  0  0  0
   -3.6050    1.5000    0.0000 O   0  0  0  0  0  0  0  0  0  0  0  0
   -2.3060    0.7500    0.0000 C   0  0  0  0  0  0  0  0  0  0  0  0
   -1.0070    1.5000    0.0000 C   0  0  0  0  0  0  0  0  0  0  0  0
    0.2930    0.7500    0.0000 C   0  0  0  0  0  0  0  0  0  0  0  0
    1.7190    1.2140    0.0000 C   0  0  0  0  0  0  0  0  0  0  0  0
    2.6010    0.0000    0.0000 C   0  0  0  0  0  0  0  0  0  0  0  0
    4.1010    0.0000    0.0000 O   0  0  0  0  0  0  0  0  0  0  0  0
    4.8510    1.2990    0.0000 C   0  0  0  0  0  0  0  0  0  0  0  0
    6.3510    1.2990    0.0000 C   0  0  0  0  0  0  0  0  0  0  0  0
    7.1010    2.5981    0.0000 C   0  0  0  0  0  0  0  0  0  0  0  0
    6.3510    3.8971    0.0000 C   0  0  0  0  0  0  0  0  0  0  0  0
    4.8510    3.8971    0.0000 C   0  0  0  0  0  0  0  0  0  0  0  0
    4.1010    2.5981    0.0000 C   0  0  0  0  0  0  0  0  0  0  0  0
    4.1010    5.1962    0.0000 C   0  0  0  0  0  0  0  0  0  0  0  0
    4.8510    6.4952    0.0000 C   0  0  0  0  0  0  0  0  0  0  0  0
    2.6010    5.1962    0.0000 N   0  0  0  0  0  0  0  0  0  0  0  0
    1.7193    6.4097    0.0000 C   0  0  0  0  0  0  0  0  0  0  0  0
    0.2927    5.9462    0.0000 C   0  0  0  0  0  0  0  0  0  0  0  0
    0.2927    4.4462    0.0000 C   0  0  0  0  0  0  0  0  0  0  0  0
    1.7193    3.9826    0.0000 C   0  0  0  0  0  0  0  0  0  0  0  0
    1.7190   -1.2140    0.0000 C   0  0  0  0  0  0  0  0  0  0  0  0
    2.1822   -2.6407    0.0000 O   0  0  0  0  0  0  0  0  0  0  0  0
    0.2930   -0.7500    0.0000 C   0  0  0  0  0  0  0  0  0  0  0  0
   -1.0070   -1.5000    0.0000 C   0  0  0  0  0  0  0  0  0  0  0  0
   -2.3060   -0.7500    0.0000 C   0  0  0  0  0  0  0  0  0  0  0  0
   -3.6050   -1.5000    0.0000 O   0  0  0  0  0  0  0  0  0  0  0  0
   -3.6051   -3.0000    0.0000 C   0  0  0  0  0  0  0  0  0  0  0  0
  1  2  1  0  0  0  0
  2  3  1  0  0  0  0
  3  4  2  0  0  0  0
  4  5  1  0  0  0  0
  5  6  1  0  0  0  0
  6  7  1  0  0  0  0
  7  8  1  0  0  0  0
  8  9  1  0  0  0  0
  9 10  2  0  0  0  0
 10 11  1  0  0  0  0
 11 12  2  0  0  0  0
 12 13  1  0  0  0  0
 13 14  2  0  0  0  0
  9 14  1  0  0  0  0
 13 15  1  0  0  0  0
 15 16  1  0  0  0  0
 15 17  1  0  0  0  0
 17 18  1  0  0  0  0
 18 19  1  0  0  0  0
 19 20  1  0  0  0  0
 20 21  1  0  0  0  0
 17 21  1  0  0  0  0
  7 22  1  0  0  0  0
 22 23  2  0  0  0  0
 22 24  1  0  0  0  0
  5 24  2  0  0  0  0
 24 25  1  0  0  0  0
 25 26  2  0  0  0  0
  3 26  1  0  0  0  0
 26 27  1  0  0  0  0
 27 28  1  0  0  0  0
M  END
> <chemblId>
CHEMBL182252

> <bioactivity__type>
Ki

> <units>
nM

> <value>
137.63

$$$$

  CDK     11271514452D 0   0.00000     0.00000     0

 14 13  0  0  0  0              1 V2000 
    0.0000    0.0000    0.0000 C   0  0  0  0  0  0  0  0  0  0  0  0
    1.2990   -0.7500    0.0000 C   0  0  0  0  0  0  0  0  0  0  0  0
    2.5981   -0.0000    0.0000 C   0  0  0  0  0  0  0  0  0  0  0  0
    3.8971   -0.7500    0.0000 C   0  0  0  0  0  0  0  0  0  0  0  0
    5.1962   -0.0000    0.0000 N   0  0  0  0  0  0  0  0  0  0  0  0
    6.4952   -0.7500    0.0000 C   0  0  0  0  0  0  0  0  0  0  0  0
    6.4952   -2.2500    0.0000 O   0  0  0  0  0  0  0  0  0  0  0  0
    7.7942   -0.0000    0.0000 O   0  0  0  0  0  0  0  0  0  0  0  0
    9.0933   -0.7500    0.0000 C   0  0  0  0  0  0  0  0  0  0  0  0
   10.3923   -0.0000    0.0000 C   0  0  0  0  0  0  0  0  0  0  0  0
   11.6913   -0.7500    0.0000 C   0  0  0  0  0  0  0  0  0  0  0  0
   12.9904   -0.0000    0.0000 C   0  0  0  0  0  0  0  0  0  0  0  0
   14.2894   -0.7500    0.0000 C   0  0  0  0  0  0  0  0  0  0  0  0
   15.5885   -0.0000    0.0000 O   0  0  0  0  0  0  0  0  0  0  0  0
  1  2  1  0  0  0  0
  2  3  1  0  0  0  0
  3  4  1  0  0  0  0
  4  5  1  0  0  0  0
  5  6  1  0  0  0  0
  6  7  2  0  0  0  0
  6  8  1  0  0  0  0
  8  9  1  0  0  0  0
  9 10  1  0  0  0  0
 10 11  1  0  0  0  0
 11 12  1  0  0  0  0
 12 13  1  0  0  0  0
 13 14  1  0  0  0  0
M  END
> <chemblId>
CHEMBL182596

> <bioactivity__type>
Ki

> <units>
nM

> <value>
1400.0

$$$$

  CDK     11271514452D 0   0.00000     0.00000     0

 21 20  0  0  0  0              1 V2000 
    0.0000    0.0000    0.0000 C   0  0  0  0  0  0  0  0  0  0  0  0
    1.2990   -0.7500    0.0000 C   0  0  0  0  0  0  0  0  0  0  0  0
    2.5981   -0.0000    0.0000 C   0  0  0  0  0  0  0  0  0  0  0  0
    3.8971   -0.7500    0.0000 C   0  0  0  0  0  0  0  0  0  0  0  0
    5.1962   -0.0000    0.0000 N   0  0  0  0  0  0  0  0  0  0  0  0
    6.4952   -0.7500    0.0000 C   0  0  0  0  0  0  0  0  0  0  0  0
    6.4952   -2.2500    0.0000 O   0  0  0  0  0  0  0  0  0  0  0  0
    7.7942   -0.0000    0.0000 O   0  0  0  0  0  0  0  0  0  0  0  0
    9.0933   -0.7500    0.0000 C   0  0  0  0  0  0  0  0  0  0  0  0
   10.3923   -0.0000    0.0000 C   0  0  0  0  0  0  0  0  0  0  0  0
   11.6913   -0.7500    0.0000 C   0  0  0  0  0  0  0  0  0  0  0  0
   12.9904   -0.0000    0.0000 C   0  0  0  0  0  0  0  0  0  0  0  0
   14.2894   -0.7500    0.0000 C   0  0  0  0  0  0  0  0  0  0  0  0
   15.5885   -0.0000    0.0000 C   0  0  0  0  0  0  0  0  0  0  0  0
   16.8875   -0.7500    0.0000 C   0  0  0  0  0  0  0  0  0  0  0  0
   18.1865   -0.0000    0.0000 C   0  0  0  0  0  0  0  0  0  0  0  0
   19.4856   -0.7500    0.0000 C   0  0  0  0  0  0  0  0  0  0  0  0
   20.7846   -0.0000    0.0000 C   0  0  0  0  0  0  0  0  0  0  0  0
   22.0836   -0.7500    0.0000 C   0  0  0  0  0  0  0  0  0  0  0  0
   23.3827   -0.0000    0.0000 C   0  0  0  0  0  0  0  0  0  0  0  0
   24.6817   -0.7500    0.0000 O   0  0  0  0  0  0  0  0  0  0  0  0
  1  2  1  0  0  0  0
  2  3  1  0  0  0  0
  3  4  1  0  0  0  0
  4  5  1  0  0  0  0
  5  6  1  0  0  0  0
  6  7  2  0  0  0  0
  6  8  1  0  0  0  0
  8  9  1  0  0  0  0
  9 10  1  0  0  0  0
 10 11  1  0  0  0  0
 11 12  1  0  0  0  0
 12 13  1  0  0  0  0
 13 14  1  0  0  0  0
 14 15  1  0  0  0  0
 15 16  1  0  0  0  0
 16 17  1  0  0  0  0
 17 18  1  0  0  0  0
 18 19  1  0  0  0  0
 19 20  1  0  0  0  0
 20 21  1  0  0  0  0
M  END
> <chemblId>
CHEMBL182696

> <bioactivity__type>
Ki

> <units>
nM

> <value>
300.0

$$$$

  CDK     11271514452D 0   0.00000     0.00000     0

 29 32  0  0  0  0              1 V2000 
   -4.9041    0.7500    0.0000 C   0  0  0  0  0  0  0  0  0  0  0  0
   -3.6050    1.5000    0.0000 O   0  0  0  0  0  0  0  0  0  0  0  0
   -2.3060    0.7500    0.0000 C   0  0  0  0  0  0  0  0  0  0  0  0
   -1.0070    1.5000    0.0000 C   0  0  0  0  0  0  0  0  0  0  0  0
    0.2930    0.7500    0.0000 C   0  0  0  0  0  0  0  0  0  0  0  0
    1.7190    1.2140    0.0000 C   0  0  0  0  0  0  0  0  0  0  0  0
    2.6010    0.0000    0.0000 C   0  0  0  0  0  0  0  0  0  0  0  0
    4.1010    0.0000    0.0000 O   0  0  0  0  0  0  0  0  0  0  0  0
    4.8510    1.2990    0.0000 C   0  0  0  0  0  0  0  0  0  0  0  0
    6.3510    1.2990    0.0000 C   0  0  0  0  0  0  0  0  0  0  0  0
    7.1010    2.5981    0.0000 C   0  0  0  0  0  0  0  0  0  0  0  0
    6.3510    3.8971    0.0000 C   0  0  0  0  0  0  0  0  0  0  0  0
    4.8510    3.8971    0.0000 C   0  0  0  0  0  0  0  0  0  0  0  0
    4.1010    2.5981    0.0000 C   0  0  0  0  0  0  0  0  0  0  0  0
    4.1010    5.1962    0.0000 C   0  0  0  0  0  0  0  0  0  0  0  0
    4.8510    6.4952    0.0000 C   0  0  0  0  0  0  0  0  0  0  0  0
    2.6010    5.1962    0.0000 N   0  0  0  0  0  0  0  0  0  0  0  0
    1.8510    6.4952    0.0000 C   0  0  0  0  0  0  0  0  0  0  0  0
    0.3510    6.4952    0.0000 C   0  0  0  0  0  0  0  0  0  0  0  0
   -0.3990    5.1962    0.0000 O   0  0  0  0  0  0  0  0  0  0  0  0
    0.3510    3.8971    0.0000 C   0  0  0  0  0  0  0  0  0  0  0  0
    1.8510    3.8971    0.0000 C   0  0  0  0  0  0  0  0  0  0  0  0
    1.7190   -1.2140    0.0000 C   0  0  0  0  0  0  0  0  0  0  0  0
    2.1822   -2.6407    0.0000 O   0  0  0  0  0  0  0  0  0  0  0  0
    0.2930   -0.7500    0.0000 C   0  0  0  0  0  0  0  0  0  0  0  0
   -1.0070   -1.5000    0.0000 C   0  0  0  0  0  0  0  0  0  0  0  0
   -2.3060   -0.7500    0.0000 C   0  0  0  0  0  0  0  0  0  0  0  0
   -3.6050   -1.5000    0.0000 O   0  0  0  0  0  0  0  0  0  0  0  0
   -3.6051   -3.0000    0.0000 C   0  0  0  0  0  0  0  0  0  0  0  0
  1  2  1  0  0  0  0
  2  3  1  0  0  0  0
  3  4  2  0  0  0  0
  4  5  1  0  0  0  0
  5  6  1  0  0  0  0
  6  7  1  0  0  0  0
  7  8  1  0  0  0  0
  8  9  1  0  0  0  0
  9 10  2  0  0  0  0
 10 11  1  0  0  0  0
 11 12  2  0  0  0  0
 12 13  1  0  0  0  0
 13 14  2  0  0  0  0
  9 14  1  0  0  0  0
 13 15  1  0  0  0  0
 15 16  1  0  0  0  0
 15 17  1  0  0  0  0
 17 18  1  0  0  0  0
 18 19  1  0  0  0  0
 19 20  1  0  0  0  0
 20 21  1  0  0  0  0
 21 22  1  0  0  0  0
 17 22  1  0  0  0  0
  7 23  1  0  0  0  0
 23 24  2  0  0  0  0
 23 25  1  0  0  0  0
  5 25  2  0  0  0  0
 25 26  1  0  0  0  0
 26 27  2  0  0  0  0
  3 27  1  0  0  0  0
 27 28  1  0  0  0  0
 28 29  1  0  0  0  0
M  END
> <chemblId>
CHEMBL183184

> <bioactivity__type>
Ki

> <units>
nM

> <value>
118.04

$$$$

  CDK     11271514452D 0   0.00000     0.00000     0

 23 22  0  0  0  0              1 V2000 
    0.0000    0.0000    0.0000 C   0  0  0  0  0  0  0  0  0  0  0  0
    1.2990   -0.7500    0.0000 C   0  0  0  0  0  0  0  0  0  0  0  0
    2.5981   -0.0000    0.0000 C   0  0  0  0  0  0  0  0  0  0  0  0
    3.8971   -0.7500    0.0000 C   0  0  0  0  0  0  0  0  0  0  0  0
    5.1962   -0.0000    0.0000 N   0  0  0  0  0  0  0  0  0  0  0  0
    6.4952   -0.7500    0.0000 C   0  0  0  0  0  0  0  0  0  0  0  0
    6.4952   -2.2500    0.0000 O   0  0  0  0  0  0  0  0  0  0  0  0
    7.7942   -0.0000    0.0000 O   0  0  0  0  0  0  0  0  0  0  0  0
    9.0933   -0.7500    0.0000 C   0  0  0  0  0  0  0  0  0  0  0  0
   10.3923   -0.0000    0.0000 C   0  0  0  0  0  0  0  0  0  0  0  0
   11.6913   -0.7500    0.0000 C   0  0  0  0  0  0  0  0  0  0  0  0
   12.9904   -0.0000    0.0000 C   0  0  0  0  0  0  0  0  0  0  0  0
   14.2894   -0.7500    0.0000 C   0  0  0  0  0  0  0  0  0  0  0  0
   15.5885   -0.0000    0.0000 C   0  0  0  0  0  0  0  0  0  0  0  0
   16.8875   -0.7500    0.0000 C   0  0  0  0  0  0  0  0  0  0  0  0
   18.1865   -0.0000    0.0000 C   0  0  0  0  0  0  0  0  0  0  0  0
   19.4856   -0.7500    0.0000 C   0  0  0  0  0  0  0  0  0  0  0  0
   20.7846   -0.0000    0.0000 C   0  0  0  0  0  0  0  0  0  0  0  0
   22.0836   -0.7500    0.0000 C   0  0  0  0  0  0  0  0  0  0  0  0
   23.3827   -0.0000    0.0000 C   0  0  0  0  0  0  0  0  0  0  0  0
   24.6817   -0.7500    0.0000 C   0  0  0  0  0  0  0  0  0  0  0  0
   25.9808   -0.0000    0.0000 C   0  0  0  0  0  0  0  0  0  0  0  0
   27.2798   -0.7500    0.0000 O   0  0  0  0  0  0  0  0  0  0  0  0
  1  2  1  0  0  0  0
  2  3  1  0  0  0  0
  3  4  1  0  0  0  0
  4  5  1  0  0  0  0
  5  6  1  0  0  0  0
  6  7  2  0  0  0  0
  6  8  1  0  0  0  0
  8  9  1  0  0  0  0
  9 10  1  0  0  0  0
 10 11  1  0  0  0  0
 11 12  1  0  0  0  0
 12 13  1  0  0  0  0
 13 14  1  0  0  0  0
 14 15  1  0  0  0  0
 15 16  1  0  0  0  0
 16 17  1  0  0  0  0
 17 18  1  0  0  0  0
 18 19  1  0  0  0  0
 19 20  1  0  0  0  0
 20 21  1  0  0  0  0
 21 22  1  0  0  0  0
 22 23  1  0  0  0  0
M  END
> <chemblId>
CHEMBL183394

> <bioactivity__type>
Ki

> <units>
nM

> <value>
200.0

$$$$

  CDK     11271514452D 0   0.00000     0.00000     0

 25 24  0  0  0  0              1 V2000 
    0.0000    0.0000    0.0000 C   0  0  0  0  0  0  0  0  0  0  0  0
    1.2990   -0.7500    0.0000 C   0  0  0  0  0  0  0  0  0  0  0  0
    2.5981   -0.0000    0.0000 C   0  0  0  0  0  0  0  0  0  0  0  0
    3.8971   -0.7500    0.0000 C   0  0  0  0  0  0  0  0  0  0  0  0
    5.1962   -0.0000    0.0000 N   0  0  0  0  0  0  0  0  0  0  0  0
    6.4952   -0.7500    0.0000 C   0  0  0  0  0  0  0  0  0  0  0  0
    6.4952   -2.2500    0.0000 O   0  0  0  0  0  0  0  0  0  0  0  0
    7.7942   -0.0000    0.0000 O   0  0  0  0  0  0  0  0  0  0  0  0
    9.0933   -0.7500    0.0000 C   0  0  0  0  0  0  0  0  0  0  0  0
   10.3923   -0.0000    0.0000 C   0  0  0  0  0  0  0  0  0  0  0  0
   11.6913   -0.7500    0.0000 C   0  0  0  0  0  0  0  0  0  0  0  0
   12.9904   -0.0000    0.0000 C   0  0  0  0  0  0  0  0  0  0  0  0
   14.2894   -0.7500    0.0000 C   0  0  0  0  0  0  0  0  0  0  0  0
   15.5885   -0.0000    0.0000 C   0  0  0  0  0  0  0  0  0  0  0  0
   16.8875   -0.7500    0.0000 C   0  0  0  0  0  0  0  0  0  0  0  0
   18.1865   -0.0000    0.0000 C   0  0  0  0  0  0  0  0  0  0  0  0
   19.4856   -0.7500    0.0000 C   0  0  0  0  0  0  0  0  0  0  0  0
   20.7846   -0.0000    0.0000 C   0  0  0  0  0  0  0  0  0  0  0  0
   22.0836   -0.7500    0.0000 C   0  0  0  0  0  0  0  0  0  0  0  0
   23.3827   -0.0000    0.0000 C   0  0  0  0  0  0  0  0  0  0  0  0
   24.6817   -0.7500    0.0000 C   0  0  0  0  0  0  0  0  0  0  0  0
   25.9808   -0.0000    0.0000 C   0  0  0  0  0  0  0  0  0  0  0  0
   27.2798   -0.7500    0.0000 C   0  0  0  0  0  0  0  0  0  0  0  0
   28.5788   -0.0000    0.0000 C   0  0  0  0  0  0  0  0  0  0  0  0
   29.8779   -0.7500    0.0000 O   0  0  0  0  0  0  0  0  0  0  0  0
  1  2  1  0  0  0  0
  2  3  1  0  0  0  0
  3  4  1  0  0  0  0
  4  5  1  0  0  0  0
  5  6  1  0  0  0  0
  6  7  2  0  0  0  0
  6  8  1  0  0  0  0
  8  9  1  0  0  0  0
  9 10  1  0  0  0  0
 10 11  1  0  0  0  0
 11 12  1  0  0  0  0
 12 13  1  0  0  0  0
 13 14  1  0  0  0  0
 14 15  1  0  0  0  0
 15 16  1  0  0  0  0
 16 17  1  0  0  0  0
 17 18  1  0  0  0  0
 18 19  1  0  0  0  0
 19 20  1  0  0  0  0
 20 21  1  0  0  0  0
 21 22  1  0  0  0  0
 22 23  1  0  0  0  0
 23 24  1  0  0  0  0
 24 25  1  0  0  0  0
M  END
> <chemblId>
CHEMBL184316

> <bioactivity__type>
Ki

> <units>
nM

> <value>
130.0

$$$$

  CDK     11271514452D 0   0.00000     0.00000     0

 28 27  0  0  0  0              1 V2000 
    0.0000    0.0000    0.0000 C   0  0  0  0  0  0  0  0  0  0  0  0
    1.2990   -0.7500    0.0000 C   0  0  0  0  0  0  0  0  0  0  0  0
    2.5981   -0.0000    0.0000 C   0  0  0  0  0  0  0  0  0  0  0  0
    3.8971   -0.7500    0.0000 C   0  0  0  0  0  0  0  0  0  0  0  0
    5.1962   -0.0000    0.0000 N   0  0  0  0  0  0  0  0  0  0  0  0
    6.4952   -0.7500    0.0000 C   0  0  0  0  0  0  0  0  0  0  0  0
    6.4952   -2.2500    0.0000 O   0  0  0  0  0  0  0  0  0  0  0  0
    7.7942   -0.0000    0.0000 O   0  0  0  0  0  0  0  0  0  0  0  0
    9.0933   -0.7500    0.0000 C   0  0  0  0  0  0  0  0  0  0  0  0
   10.3923   -0.0000    0.0000 C   0  0  0  0  0  0  0  0  0  0  0  0
   11.6913   -0.7500    0.0000 C   0  0  0  0  0  0  0  0  0  0  0  0
   12.9904   -0.0000    0.0000 C   0  0  0  0  0  0  0  0  0  0  0  0
   14.2894   -0.7500    0.0000 C   0  0  0  0  0  0  0  0  0  0  0  0
   15.5885   -0.0000    0.0000 C   0  0  0  0  0  0  0  0  0  0  0  0
   16.8875   -0.7500    0.0000 C   0  0  0  0  0  0  0  0  0  0  0  0
   18.1865   -0.0000    0.0000 C   0  0  0  0  0  0  0  0  0  0  0  0
   19.4856   -0.7500    0.0000 C   0  0  0  0  0  0  0  0  0  0  0  0
   20.7846   -0.0000    0.0000 C   0  0  0  0  0  0  0  0  0  0  0  0
   22.0836   -0.7500    0.0000 C   0  0  0  0  0  0  0  0  0  0  0  0
   23.3827   -0.0000    0.0000 C   0  0  0  0  0  0  0  0  0  0  0  0
   24.6817   -0.7500    0.0000 O   0  0  0  0  0  0  0  0  0  0  0  0
   25.9808   -0.0000    0.0000 C   0  0  0  0  0  0  0  0  0  0  0  0
   25.9808    1.5000    0.0000 O   0  0  0  0  0  0  0  0  0  0  0  0
   27.2798   -0.7500    0.0000 N   0  0  0  0  0  0  0  0  0  0  0  0
   28.5788   -0.0000    0.0000 C   0  0  0  0  0  0  0  0  0  0  0  0
   29.8779   -0.7500    0.0000 C   0  0  0  0  0  0  0  0  0  0  0  0
   31.1769   -0.0000    0.0000 C   0  0  0  0  0  0  0  0  0  0  0  0
   32.4760   -0.7500    0.0000 C   0  0  0  0  0  0  0  0  0  0  0  0
  1  2  1  0  0  0  0
  2  3  1  0  0  0  0
  3  4  1  0  0  0  0
  4  5  1  0  0  0  0
  5  6  1  0  0  0  0
  6  7  2  0  0  0  0
  6  8  1  0  0  0  0
  8  9  1  0  0  0  0
  9 10  1  0  0  0  0
 10 11  1  0  0  0  0
 11 12  1  0  0  0  0
 12 13  1  0  0  0  0
 13 14  1  0  0  0  0
 14 15  1  0  0  0  0
 15 16  1  0  0  0  0
 16 17  1  0  0  0  0
 17 18  1  0  0  0  0
 18 19  1  0  0  0  0
 19 20  1  0  0  0  0
 20 21  1  0  0  0  0
 21 22  1  0  0  0  0
 22 23  2  0  0  0  0
 22 24  1  0  0  0  0
 24 25  1  0  0  0  0
 25 26  1  0  0  0  0
 26 27  1  0  0  0  0
 27 28  1  0  0  0  0
M  END
> <chemblId>
CHEMBL184946

> <bioactivity__type>
Ki

> <units>
nM

> <value>
160.0

$$$$

  CDK     11271514452D 0   0.00000     0.00000     0

 26 25  0  0  0  0              1 V2000 
    0.0000    0.0000    0.0000 C   0  0  0  0  0  0  0  0  0  0  0  0
    1.2990   -0.7500    0.0000 C   0  0  0  0  0  0  0  0  0  0  0  0
    2.5981   -0.0000    0.0000 C   0  0  0  0  0  0  0  0  0  0  0  0
    3.8971   -0.7500    0.0000 C   0  0  0  0  0  0  0  0  0  0  0  0
    5.1962   -0.0000    0.0000 N   0  0  0  0  0  0  0  0  0  0  0  0
    6.4952   -0.7500    0.0000 C   0  0  0  0  0  0  0  0  0  0  0  0
    6.4952   -2.2500    0.0000 O   0  0  0  0  0  0  0  0  0  0  0  0
    7.7942   -0.0000    0.0000 O   0  0  0  0  0  0  0  0  0  0  0  0
    9.0933   -0.7500    0.0000 C   0  0  0  0  0  0  0  0  0  0  0  0
   10.3923   -0.0000    0.0000 C   0  0  0  0  0  0  0  0  0  0  0  0
   11.6913   -0.7500    0.0000 C   0  0  0  0  0  0  0  0  0  0  0  0
   12.9904   -0.0000    0.0000 C   0  0  0  0  0  0  0  0  0  0  0  0
   14.2894   -0.7500    0.0000 C   0  0  0  0  0  0  0  0  0  0  0  0
   15.5885   -0.0000    0.0000 C   0  0  0  0  0  0  0  0  0  0  0  0
   16.8875   -0.7500    0.0000 C   0  0  0  0  0  0  0  0  0  0  0  0
   18.1865   -0.0000    0.0000 C   0  0  0  0  0  0  0  0  0  0  0  0
   19.4856   -0.7500    0.0000 C   0  0  0  0  0  0  0  0  0  0  0  0
   20.7846   -0.0000    0.0000 C   0  0  0  0  0  0  0  0  0  0  0  0
   22.0836   -0.7500    0.0000 O   0  0  0  0  0  0  0  0  0  0  0  0
   23.3827   -0.0000    0.0000 C   0  0  0  0  0  0  0  0  0  0  0  0
   23.3827    1.5000    0.0000 O   0  0  0  0  0  0  0  0  0  0  0  0
   24.6817   -0.7500    0.0000 N   0  0  0  0  0  0  0  0  0  0  0  0
   25.9808   -0.0000    0.0000 C   0  0  0  0  0  0  0  0  0  0  0  0
   27.2798   -0.7500    0.0000 C   0  0  0  0  0  0  0  0  0  0  0  0
   28.5788   -0.0000    0.0000 C   0  0  0  0  0  0  0  0  0  0  0  0
   29.8779   -0.7500    0.0000 C   0  0  0  0  0  0  0  0  0  0  0  0
  1  2  1  0  0  0  0
  2  3  1  0  0  0  0
  3  4  1  0  0  0  0
  4  5  1  0  0  0  0
  5  6  1  0  0  0  0
  6  7  2  0  0  0  0
  6  8  1  0  0  0  0
  8  9  1  0  0  0  0
  9 10  1  0  0  0  0
 10 11  1  0  0  0  0
 11 12  1  0  0  0  0
 12 13  1  0  0  0  0
 13 14  1  0  0  0  0
 14 15  1  0  0  0  0
 15 16  1  0  0  0  0
 16 17  1  0  0  0  0
 17 18  1  0  0  0  0
 18 19  1  0  0  0  0
 19 20  1  0  0  0  0
 20 21  2  0  0  0  0
 20 22  1  0  0  0  0
 22 23  1  0  0  0  0
 23 24  1  0  0  0  0
 24 25  1  0  0  0  0
 25 26  1  0  0  0  0
M  END
> <chemblId>
CHEMBL185000

> <bioactivity__type>
Ki

> <units>
nM

> <value>
160.0

$$$$

  CDK     11271514452D 0   0.00000     0.00000     0

 30 29  0  0  0  0              1 V2000 
    0.0000    0.0000    0.0000 C   0  0  0  0  0  0  0  0  0  0  0  0
    1.2990   -0.7500    0.0000 C   0  0  0  0  0  0  0  0  0  0  0  0
    2.5981   -0.0000    0.0000 C   0  0  0  0  0  0  0  0  0  0  0  0
    3.8971   -0.7500    0.0000 C   0  0  0  0  0  0  0  0  0  0  0  0
    5.1962   -0.0000    0.0000 N   0  0  0  0  0  0  0  0  0  0  0  0
    6.4952   -0.7500    0.0000 C   0  0  0  0  0  0  0  0  0  0  0  0
    6.4952   -2.2500    0.0000 O   0  0  0  0  0  0  0  0  0  0  0  0
    7.7942   -0.0000    0.0000 O   0  0  0  0  0  0  0  0  0  0  0  0
    9.0933   -0.7500    0.0000 C   0  0  0  0  0  0  0  0  0  0  0  0
   10.3923   -0.0000    0.0000 C   0  0  0  0  0  0  0  0  0  0  0  0
   11.6913   -0.7500    0.0000 C   0  0  0  0  0  0  0  0  0  0  0  0
   12.9904   -0.0000    0.0000 C   0  0  0  0  0  0  0  0  0  0  0  0
   14.2894   -0.7500    0.0000 C   0  0  0  0  0  0  0  0  0  0  0  0
   15.5885   -0.0000    0.0000 C   0  0  0  0  0  0  0  0  0  0  0  0
   16.8875   -0.7500    0.0000 C   0  0  0  0  0  0  0  0  0  0  0  0
   18.1865   -0.0000    0.0000 C   0  0  0  0  0  0  0  0  0  0  0  0
   19.4856   -0.7500    0.0000 C   0  0  0  0  0  0  0  0  0  0  0  0
   20.7846   -0.0000    0.0000 C   0  0  0  0  0  0  0  0  0  0  0  0
   22.0836   -0.7500    0.0000 C   0  0  0  0  0  0  0  0  0  0  0  0
   23.3827   -0.0000    0.0000 C   0  0  0  0  0  0  0  0  0  0  0  0
   24.6817   -0.7500    0.0000 C   0  0  0  0  0  0  0  0  0  0  0  0
   25.9808   -0.0000    0.0000 C   0  0  0  0  0  0  0  0  0  0  0  0
   27.2798   -0.7500    0.0000 O   0  0  0  0  0  0  0  0  0  0  0  0
   28.5788   -0.0000    0.0000 C   0  0  0  0  0  0  0  0  0  0  0  0
   28.5788    1.5000    0.0000 O   0  0  0  0  0  0  0  0  0  0  0  0
   29.8779   -0.7500    0.0000 N   0  0  0  0  0  0  0  0  0  0  0  0
   31.1769   -0.0000    0.0000 C   0  0  0  0  0  0  0  0  0  0  0  0
   32.4760   -0.7500    0.0000 C   0  0  0  0  0  0  0  0  0  0  0  0
   33.7750   -0.0000    0.0000 C   0  0  0  0  0  0  0  0  0  0  0  0
   35.0740   -0.7500    0.0000 C   0  0  0  0  0  0  0  0  0  0  0  0
  1  2  1  0  0  0  0
  2  3  1  0  0  0  0
  3  4  1  0  0  0  0
  4  5  1  0  0  0  0
  5  6  1  0  0  0  0
  6  7  2  0  0  0  0
  6  8  1  0  0  0  0
  8  9  1  0  0  0  0
  9 10  1  0  0  0  0
 10 11  1  0  0  0  0
 11 12  1  0  0  0  0
 12 13  1  0  0  0  0
 13 14  1  0  0  0  0
 14 15  1  0  0  0  0
 15 16  1  0  0  0  0
 16 17  1  0  0  0  0
 17 18  1  0  0  0  0
 18 19  1  0  0  0  0
 19 20  1  0  0  0  0
 20 21  1  0  0  0  0
 21 22  1  0  0  0  0
 22 23  1  0  0  0  0
 23 24  1  0  0  0  0
 24 25  2  0  0  0  0
 24 26  1  0  0  0  0
 26 27  1  0  0  0  0
 27 28  1  0  0  0  0
 28 29  1  0  0  0  0
 29 30  1  0  0  0  0
M  END
> <chemblId>
CHEMBL185164

> <bioactivity__type>
Ki

> <units>
nM

> <value>
160.0

$$$$

  CDK     11271514452D 0   0.00000     0.00000     0

 34 37  0  0  0  0              1 V2000 
   -7.3670  -10.5866    0.0000 F   0  0  0  0  0  0  0  0  0  0  0  0
   -7.0549   -9.1195    0.0000 C   0  0  0  0  0  0  0  0  0  0  0  0
   -7.2633   -7.6340    0.0000 F   0  0  0  0  0  0  0  0  0  0  0  0
   -8.5540   -9.0668    0.0000 F   0  0  0  0  0  0  0  0  0  0  0  0
   -5.6282   -8.6563    0.0000 O   0  0  0  0  0  0  0  0  0  0  0  0
   -5.3160   -7.1891    0.0000 C   0  0  0  0  0  0  0  0  0  0  0  0
   -3.8894   -6.7259    0.0000 C   0  0  0  0  0  0  0  0  0  0  0  0
   -3.5772   -5.2587    0.0000 C   0  0  0  0  0  0  0  0  0  0  0  0
   -4.6917   -4.2548    0.0000 C   0  0  0  0  0  0  0  0  0  0  0  0
   -4.3795   -2.7876    0.0000 N   0  0  0  0  0  0  0  0  0  0  0  0
   -2.9528   -2.3244    0.0000 C   0  0  0  0  0  0  0  0  0  0  0  0
   -1.8383   -3.3283    0.0000 O   0  0  0  0  0  0  0  0  0  0  0  0
   -2.6407   -0.8572    0.0000 C   0  0  0  0  0  0  0  0  0  0  0  0
   -1.2140   -0.3940    0.0000 C   0  0  0  0  0  0  0  0  0  0  0  0
    0.0000   -1.2760    0.0000 S   0  0  0  0  0  0  0  0  0  0  0  0
    1.2130   -0.3940    0.0000 C   0  0  0  0  0  0  0  0  0  0  0  0
    2.6396   -0.8574    0.0000 N   0  0  0  0  0  0  0  0  0  0  0  0
    3.7543    0.1464    0.0000 C   0  0  0  0  0  0  0  0  0  0  0  0
    5.1809   -0.3170    0.0000 C   0  0  0  0  0  0  0  0  0  0  0  0
    6.2955    0.6868    0.0000 C   0  0  0  0  0  0  0  0  0  0  0  0
    5.9835    2.1540    0.0000 C   0  0  0  0  0  0  0  0  0  0  0  0
    4.5569    2.6174    0.0000 C   0  0  0  0  0  0  0  0  0  0  0  0
    3.4423    1.6136    0.0000 C   0  0  0  0  0  0  0  0  0  0  0  0
    7.0982    3.1577    0.0000 C   0  0  0  0  0  0  0  0  0  0  0  0
    8.5248    2.6943    0.0000 C   0  0  0  0  0  0  0  0  0  0  0  0
    9.6394    3.6981    0.0000 C   0  0  0  0  0  0  0  0  0  0  0  0
    9.3274    5.1653    0.0000 C   0  0  0  0  0  0  0  0  0  0  0  0
    7.9008    5.6287    0.0000 C   0  0  0  0  0  0  0  0  0  0  0  0
    6.7862    4.6249    0.0000 C   0  0  0  0  0  0  0  0  0  0  0  0
    0.7500    1.0320    0.0000 N   0  0  0  0  0  0  0  0  0  0  0  0
   -0.7500    1.0320    0.0000 C   0  0  0  0  0  0  0  0  0  0  0  0
   -1.6314    2.2457    0.0000 O   0  0  0  0  0  0  0  0  0  0  0  0
   -6.1184   -4.7180    0.0000 C   0  0  0  0  0  0  0  0  0  0  0  0
   -6.4305   -6.1852    0.0000 C   0  0  0  0  0  0  0  0  0  0  0  0
  1  2  1  0  0  0  0
  2  3  1  0  0  0  0
  2  4  1  0  0  0  0
  2  5  1  0  0  0  0
  5  6  1  0  0  0  0
  6  7  2  0  0  0  0
  7  8  1  0  0  0  0
  8  9  2  0  0  0  0
  9 10  1  0  0  0  0
 10 11  1  0  0  0  0
 11 12  2  0  0  0  0
 11 13  1  0  0  0  0
 13 14  1  0  0  0  0
 14 15  1  0  0  0  0
 15 16  1  0  0  0  0
 16 17  2  0  0  0  0
 17 18  1  0  0  0  0
 18 19  2  0  0  0  0
 19 20  1  0  0  0  0
 20 21  2  0  0  0  0
 21 22  1  0  0  0  0
 22 23  2  0  0  0  0
 18 23  1  0  0  0  0
 21 24  1  0  0  0  0
 24 25  1  0  0  0  0
 25 26  1  0  0  0  0
 26 27  1  0  0  0  0
 27 28  1  0  0  0  0
 28 29  1  0  0  0  0
 24 29  1  0  0  0  0
 16 30  1  0  0  0  0
 30 31  1  0  0  0  0
 14 31  1  0  0  0  0
 31 32  2  0  0  0  0
  9 33  1  0  0  0  0
 33 34  2  0  0  0  0
  6 34  1  0  0  0  0
M  END
> <chemblId>
CHEMBL187030

> <bioactivity__type>
Ki

> <units>
nM

> <value>
896.73

$$$$

  CDK     11271514452D 0   0.00000     0.00000     0

 22 25  0  0  0  0              1 V2000 
    4.1088    3.8315    0.0000 C   0  0  0  0  0  0  0  0  0  0  0  0
    3.6450    2.4050    0.0000 C   0  0  0  0  0  0  0  0  0  0  0  0
    4.5260    1.1910    0.0000 C   0  0  0  0  0  0  0  0  0  0  0  0
    3.6450   -0.0220    0.0000 O   0  0  0  0  0  0  0  0  0  0  0  0
    2.2180    0.4410    0.0000 C   0  0  0  0  0  0  0  0  0  0  0  0
    2.2180    1.9410    0.0000 C   0  0  0  0  0  0  0  0  0  0  0  0
    0.9190    2.6910    0.0000 C   0  0  0  0  0  0  0  0  0  0  0  0
    0.9190    4.1910    0.0000 O   0  0  0  0  0  0  0  0  0  0  0  0
   -0.3800    1.9410    0.0000 C   0  0  0  0  0  0  0  0  0  0  0  0
   -1.6790    2.6910    0.0000 O   0  0  0  0  0  0  0  0  0  0  0  0
   -0.3800    0.4410    0.0000 C   0  0  0  0  0  0  0  0  0  0  0  0
   -1.6790   -0.3090    0.0000 C   0  0  0  0  0  0  0  0  0  0  0  0
   -2.9780    0.4410    0.0000 C   0  0  0  0  0  0  0  0  0  0  0  0
   -4.2770   -0.3090    0.0000 C   0  0  0  0  0  0  0  0  0  0  0  0
   -4.2770   -1.8090    0.0000 C   0  0  0  0  0  0  0  0  0  0  0  0
   -2.9780   -2.5590    0.0000 C   0  0  0  0  0  0  0  0  0  0  0  0
   -3.9422   -3.7081    0.0000 C   0  0  0  0  0  0  0  0  0  0  0  0
   -2.0138   -3.7081    0.0000 C   0  0  0  0  0  0  0  0  0  0  0  0
   -1.6790   -1.8090    0.0000 C   0  0  0  0  0  0  0  0  0  0  0  0
   -0.3800   -2.5590    0.0000 C   0  0  0  0  0  0  0  0  0  0  0  0
    0.9190   -1.8090    0.0000 C   0  0  0  0  0  0  0  0  0  0  0  0
    0.9190   -0.3090    0.0000 C   0  0  0  0  0  0  0  0  0  0  0  0
  2  1  1  1  0  0  0
  2  3  1  0  0  0  0
  3  4  1  0  0  0  0
  4  5  1  0  0  0  0
  5  6  2  0  0  0  0
  2  6  1  0  0  0  0
  6  7  1  0  0  0  0
  7  8  2  0  0  0  0
  7  9  1  0  0  0  0
  9 10  2  0  0  0  0
  9 11  1  0  0  0  0
 11 12  2  0  0  0  0
 12 13  1  0  0  0  0
 13 14  1  0  0  0  0
 14 15  1  0  0  0  0
 15 16  1  0  0  0  0
 16 17  1  0  0  0  0
 16 18  1  0  0  0  0
 16 19  1  0  0  0  0
 12 19  1  0  0  0  0
 19 20  2  0  0  0  0
 20 21  1  0  0  0  0
 21 22  2  0  0  0  0
  5 22  1  0  0  0  0
 11 22  1  0  0  0  0
M  END
> <chemblId>
CHEMBL187460

> <bioactivity__type>
Ki

> <units>
nM

> <value>
6410.0

$$$$

  CDK     11271514452D 0   0.00000     0.00000     0

 12 12  0  0  0  0              1 V2000 
    2.5980    1.5000    0.0000 Cl  0  0  0  0  0  0  0  0  0  0  0  0
    1.2990    0.7500    0.0000 C   0  0  0  0  0  0  0  0  0  0  0  0
    1.2990   -0.7500    0.0000 C   0  0  0  0  0  0  0  0  0  0  0  0
    2.5980   -1.5000    0.0000 Cl  0  0  0  0  0  0  0  0  0  0  0  0
    0.0000   -1.5000    0.0000 C   0  0  0  0  0  0  0  0  0  0  0  0
   -0.0000   -3.0000    0.0000 O   0  0  0  0  0  0  0  0  0  0  0  0
   -1.2990   -0.7500    0.0000 C   0  0  0  0  0  0  0  0  0  0  0  0
   -1.2990    0.7500    0.0000 C   0  0  0  0  0  0  0  0  0  0  0  0
   -2.5980    1.5000    0.0000 Cl  0  0  0  0  0  0  0  0  0  0  0  0
    0.0000    1.5000    0.0000 C   0  0  0  0  0  0  0  0  0  0  0  0
    0.0000    3.0000    0.0000 O   0  0  0  0  0  0  0  0  0  0  0  0
   -2.5980   -1.5000    0.0000 Cl  0  0  0  0  0  0  0  0  0  0  0  0
  1  2  1  0  0  0  0
  2  3  2  0  0  0  0
  3  4  1  0  0  0  0
  3  5  1  0  0  0  0
  5  6  2  0  0  0  0
  5  7  1  0  0  0  0
  7  8  2  0  0  0  0
  8  9  1  0  0  0  0
  8 10  1  0  0  0  0
  2 10  1  0  0  0  0
 10 11  2  0  0  0  0
  7 12  1  0  0  0  0
M  END
> <chemblId>
CHEMBL192627

> <bioactivity__type>
Ki

> <units>
nM

> <value>
163.0

$$$$

  CDK     11271514452D 0   0.00000     0.00000     0

 33 35  0  0  0  0              1 V2000 
    9.0932    3.0000    0.0000 C   0  0  0  0  0  0  0  0  0  0  0  0
    7.7942    3.7500    0.0000 O   0  0  0  0  0  0  0  0  0  0  0  0
    6.4951    3.0000    0.0000 C   0  0  0  0  0  0  0  0  0  0  0  0
    5.1961    3.7500    0.0000 C   0  0  0  0  0  0  0  0  0  0  0  0
    3.8971    3.0000    0.0000 C   0  0  0  0  0  0  0  0  0  0  0  0
    3.8970    1.5000    0.0000 C   0  0  0  0  0  0  0  0  0  0  0  0
    5.1961    0.7500    0.0000 C   0  0  0  0  0  0  0  0  0  0  0  0
    6.4951    1.5000    0.0000 C   0  0  0  0  0  0  0  0  0  0  0  0
    7.7942    0.7500    0.0000 O   0  0  0  0  0  0  0  0  0  0  0  0
    2.5980    0.7500    0.0000 C   0  0  0  0  0  0  0  0  0  0  0  0
    1.2990    1.5000    0.0000 O   0  0  0  0  0  0  0  0  0  0  0  0
    0.0000    0.7500    0.0000 C   0  0  0  0  0  0  0  0  0  0  0  0
   -1.2990    1.5000    0.0000 C   0  0  0  0  0  0  0  0  0  0  0  0
   -2.5980    0.7500    0.0000 C   0  0  0  0  0  0  0  0  0  0  0  0
   -3.8970    1.5000    0.0000 O   0  0  0  0  0  0  0  0  0  0  0  0
   -2.5980   -0.7500    0.0000 C   0  0  0  0  0  0  0  0  0  0  0  0
   -3.8970   -1.5000    0.0000 C   0  0  0  0  0  0  0  0  0  0  0  0
   -5.1961   -0.7500    0.0000 C   0  0  0  0  0  0  0  0  0  0  0  0
   -6.4951   -1.5000    0.0000 C   0  0  0  0  0  0  0  0  0  0  0  0
   -6.4951   -3.0000    0.0000 C   0  0  0  0  0  0  0  0  0  0  0  0
   -7.7942   -0.7500    0.0000 C   0  0  0  0  0  0  0  0  0  0  0  0
   -9.0932   -1.5000    0.0000 C   0  0  0  0  0  0  0  0  0  0  0  0
  -10.3922   -0.7500    0.0000 C   0  0  0  0  0  0  0  0  0  0  0  0
  -11.6913   -1.4999    0.0000 C   0  0  0  0  0  0  0  0  0  0  0  0
  -12.9903   -0.7499    0.0000 C   0  0  0  0  0  0  0  0  0  0  0  0
  -11.6913   -2.9999    0.0000 C   0  0  0  0  0  0  0  0  0  0  0  0
   -1.2990   -1.5000    0.0000 C   0  0  0  0  0  0  0  0  0  0  0  0
   -1.2990   -3.0000    0.0000 O   0  0  0  0  0  0  0  0  0  0  0  0
    0.0000   -0.7500    0.0000 C   0  0  0  0  0  0  0  0  0  0  0  0
    1.2990   -1.5000    0.0000 C   0  0  0  0  0  0  0  0  0  0  0  0
    1.2990   -3.0000    0.0000 O   0  0  0  0  0  0  0  0  0  0  0  0
    2.5980   -0.7500    0.0000 C   0  0  0  0  0  0  0  0  0  0  0  0
    3.8970   -1.5000    0.0000 O   0  0  0  0  0  0  0  0  0  0  0  0
  1  2  1  0  0  0  0
  2  3  1  0  0  0  0
  3  4  2  0  0  0  0
  4  5  1  0  0  0  0
  5  6  2  0  0  0  0
  6  7  1  0  0  0  0
  7  8  2  0  0  0  0
  3  8  1  0  0  0  0
  8  9  1  0  0  0  0
 10  6  1  6  0  0  0
 10 11  1  0  0  0  0
 11 12  1  0  0  0  0
 12 13  2  0  0  0  0
 13 14  1  0  0  0  0
 14 15  1  0  0  0  0
 14 16  2  0  0  0  0
 16 17  1  0  0  0  0
 17 18  1  0  0  0  0
 18 19  2  0  0  0  0
 19 20  1  0  0  0  0
 19 21  1  0  0  0  0
 21 22  1  0  0  0  0
 22 23  1  0  0  0  0
 23 24  2  0  0  0  0
 24 25  1  0  0  0  0
 24 26  1  0  0  0  0
 16 27  1  0  0  0  0
 27 28  1  0  0  0  0
 27 29  2  0  0  0  0
 12 29  1  0  0  0  0
 29 30  1  0  0  0  0
 30 31  2  0  0  0  0
 30 32  1  0  0  0  0
 10 32  1  0  0  0  0
 32 33  1  1  0  0  0
M  END
> <chemblId>
CHEMBL2011402

> <bioactivity__type>
Ki

> <units>
nM

> <value>
34300.0

$$$$

  CDK     11271514452D 0   0.00000     0.00000     0

 34 36  0  0  0  0              1 V2000 
    9.0932    3.0000    0.0000 C   0  0  0  0  0  0  0  0  0  0  0  0
    7.7942    3.7500    0.0000 O   0  0  0  0  0  0  0  0  0  0  0  0
    6.4951    3.0000    0.0000 C   0  0  0  0  0  0  0  0  0  0  0  0
    5.1961    3.7500    0.0000 C   0  0  0  0  0  0  0  0  0  0  0  0
    5.1961    5.2500    0.0000 O   0  0  0  0  0  0  0  0  0  0  0  0
    3.8971    3.0000    0.0000 C   0  0  0  0  0  0  0  0  0  0  0  0
    3.8970    1.5000    0.0000 C   0  0  0  0  0  0  0  0  0  0  0  0
    5.1961    0.7500    0.0000 C   0  0  0  0  0  0  0  0  0  0  0  0
    6.4951    1.5000    0.0000 C   0  0  0  0  0  0  0  0  0  0  0  0
    7.7942    0.7500    0.0000 O   0  0  0  0  0  0  0  0  0  0  0  0
    2.5980    0.7500    0.0000 C   0  0  0  0  0  0  0  0  0  0  0  0
    1.2990    1.5000    0.0000 O   0  0  0  0  0  0  0  0  0  0  0  0
    0.0000    0.7500    0.0000 C   0  0  0  0  0  0  0  0  0  0  0  0
   -1.2990    1.5000    0.0000 C   0  0  0  0  0  0  0  0  0  0  0  0
   -2.5980    0.7500    0.0000 C   0  0  0  0  0  0  0  0  0  0  0  0
   -3.8970    1.5000    0.0000 O   0  0  0  0  0  0  0  0  0  0  0  0
   -2.5980   -0.7500    0.0000 C   0  0  0  0  0  0  0  0  0  0  0  0
   -3.8970   -1.5000    0.0000 C   0  0  0  0  0  0  0  0  0  0  0  0
   -5.1961   -0.7500    0.0000 C   0  0  0  0  0  0  0  0  0  0  0  0
   -6.4951   -1.5000    0.0000 C   0  0  0  0  0  0  0  0  0  0  0  0
   -6.4951   -3.0000    0.0000 C   0  0  0  0  0  0  0  0  0  0  0  0
   -7.7942   -0.7500    0.0000 C   0  0  0  0  0  0  0  0  0  0  0  0
   -9.0932   -1.5000    0.0000 C   0  0  0  0  0  0  0  0  0  0  0  0
  -10.3922   -0.7500    0.0000 C   0  0  0  0  0  0  0  0  0  0  0  0
  -11.6913   -1.4999    0.0000 C   0  0  0  0  0  0  0  0  0  0  0  0
  -12.9903   -0.7499    0.0000 C   0  0  0  0  0  0  0  0  0  0  0  0
  -11.6913   -2.9999    0.0000 C   0  0  0  0  0  0  0  0  0  0  0  0
   -1.2990   -1.5000    0.0000 C   0  0  0  0  0  0  0  0  0  0  0  0
   -1.2990   -3.0000    0.0000 O   0  0  0  0  0  0  0  0  0  0  0  0
    0.0000   -0.7500    0.0000 C   0  0  0  0  0  0  0  0  0  0  0  0
    1.2990   -1.5000    0.0000 C   0  0  0  0  0  0  0  0  0  0  0  0
    1.2990   -3.0000    0.0000 O   0  0  0  0  0  0  0  0  0  0  0  0
    2.5980   -0.7500    0.0000 C   0  0  0  0  0  0  0  0  0  0  0  0
    3.8970   -1.5000    0.0000 O   0  0  0  0  0  0  0  0  0  0  0  0
  1  2  1  0  0  0  0
  2  3  1  0  0  0  0
  3  4  2  0  0  0  0
  4  5  1  0  0  0  0
  4  6  1  0  0  0  0
  6  7  2  0  0  0  0
  7  8  1  0  0  0  0
  8  9  2  0  0  0  0
  3  9  1  0  0  0  0
  9 10  1  0  0  0  0
  7 11  1  0  0  0  0
 11 12  1  0  0  0  0
 12 13  1  0  0  0  0
 13 14  2  0  0  0  0
 14 15  1  0  0  0  0
 15 16  1  0  0  0  0
 15 17  2  0  0  0  0
 17 18  1  0  0  0  0
 18 19  1  0  0  0  0
 19 20  2  0  0  0  0
 20 21  1  0  0  0  0
 20 22  1  0  0  0  0
 22 23  1  0  0  0  0
 23 24  1  0  0  0  0
 24 25  2  0  0  0  0
 25 26  1  0  0  0  0
 25 27  1  0  0  0  0
 17 28  1  0  0  0  0
 28 29  1  0  0  0  0
 28 30  2  0  0  0  0
 13 30  1  0  0  0  0
 30 31  1  0  0  0  0
 31 32  2  0  0  0  0
 31 33  1  0  0  0  0
 11 33  1  0  0  0  0
 33 34  1  1  0  0  0
M  END
> <chemblId>
CHEMBL2011403

> <bioactivity__type>
Ki

> <units>
nM

> <value>
16900.0

$$$$

  CDK     11271514452D 0   0.00000     0.00000     0

 32 34  0  0  0  0              1 V2000 
    9.0932    3.0000    0.0000 C   0  0  0  0  0  0  0  0  0  0  0  0
    7.7942    3.7500    0.0000 O   0  0  0  0  0  0  0  0  0  0  0  0
    6.4951    3.0000    0.0000 C   0  0  0  0  0  0  0  0  0  0  0  0
    5.1961    3.7500    0.0000 C   0  0  0  0  0  0  0  0  0  0  0  0
    3.8971    3.0000    0.0000 C   0  0  0  0  0  0  0  0  0  0  0  0
    3.8970    1.5000    0.0000 C   0  0  0  0  0  0  0  0  0  0  0  0
    5.1961    0.7500    0.0000 C   0  0  0  0  0  0  0  0  0  0  0  0
    6.4951    1.5000    0.0000 C   0  0  0  0  0  0  0  0  0  0  0  0
    7.7942    0.7500    0.0000 O   0  0  0  0  0  0  0  0  0  0  0  0
    2.5980    0.7500    0.0000 C   0  0  0  0  0  0  0  0  0  0  0  0
    2.5980   -0.7500    0.0000 C   0  0  0  0  0  0  0  0  0  0  0  0
    1.2990   -1.5000    0.0000 C   0  0  0  0  0  0  0  0  0  0  0  0
    1.2990   -3.0000    0.0000 O   0  0  0  0  0  0  0  0  0  0  0  0
    0.0000   -0.7500    0.0000 C   0  0  0  0  0  0  0  0  0  0  0  0
   -1.2990   -1.5000    0.0000 C   0  0  0  0  0  0  0  0  0  0  0  0
   -1.2990   -3.0000    0.0000 O   0  0  0  0  0  0  0  0  0  0  0  0
   -2.5980   -0.7500    0.0000 C   0  0  0  0  0  0  0  0  0  0  0  0
   -3.8970   -1.5000    0.0000 C   0  0  0  0  0  0  0  0  0  0  0  0
   -5.1961   -0.7500    0.0000 C   0  0  0  0  0  0  0  0  0  0  0  0
   -6.4951   -1.5000    0.0000 C   0  0  0  0  0  0  0  0  0  0  0  0
   -6.4951   -3.0000    0.0000 C   0  0  0  0  0  0  0  0  0  0  0  0
   -7.7942   -0.7500    0.0000 C   0  0  0  0  0  0  0  0  0  0  0  0
   -9.0932   -1.5000    0.0000 C   0  0  0  0  0  0  0  0  0  0  0  0
  -10.3922   -0.7500    0.0000 C   0  0  0  0  0  0  0  0  0  0  0  0
  -11.6913   -1.4999    0.0000 C   0  0  0  0  0  0  0  0  0  0  0  0
  -12.9903   -0.7499    0.0000 C   0  0  0  0  0  0  0  0  0  0  0  0
  -11.6913   -2.9999    0.0000 C   0  0  0  0  0  0  0  0  0  0  0  0
   -2.5980    0.7500    0.0000 C   0  0  0  0  0  0  0  0  0  0  0  0
   -3.8970    1.5000    0.0000 O   0  0  0  0  0  0  0  0  0  0  0  0
   -1.2990    1.5000    0.0000 C   0  0  0  0  0  0  0  0  0  0  0  0
    0.0000    0.7500    0.0000 C   0  0  0  0  0  0  0  0  0  0  0  0
    1.2990    1.5000    0.0000 O   0  0  0  0  0  0  0  0  0  0  0  0
  1  2  1  0  0  0  0
  2  3  1  0  0  0  0
  3  4  2  0  0  0  0
  4  5  1  0  0  0  0
  5  6  2  0  0  0  0
  6  7  1  0  0  0  0
  7  8  2  0  0  0  0
  3  8  1  0  0  0  0
  8  9  1  0  0  0  0
 10  6  1  6  0  0  0
 10 11  1  0  0  0  0
 11 12  1  0  0  0  0
 12 13  2  0  0  0  0
 12 14  1  0  0  0  0
 14 15  2  0  0  0  0
 15 16  1  0  0  0  0
 15 17  1  0  0  0  0
 17 18  1  0  0  0  0
 18 19  1  0  0  0  0
 19 20  2  0  0  0  0
 20 21  1  0  0  0  0
 20 22  1  0  0  0  0
 22 23  1  0  0  0  0
 23 24  1  0  0  0  0
 24 25  2  0  0  0  0
 25 26  1  0  0  0  0
 25 27  1  0  0  0  0
 17 28  2  0  0  0  0
 28 29  1  0  0  0  0
 28 30  1  0  0  0  0
 30 31  2  0  0  0  0
 14 31  1  0  0  0  0
 31 32  1  0  0  0  0
 10 32  1  0  0  0  0
M  END
> <chemblId>
CHEMBL2011404

> <bioactivity__type>
Ki

> <units>
nM

> <value>
94500.0

$$$$

  CDK     11271514452D 0   0.00000     0.00000     0

 33 35  0  0  0  0              1 V2000 
    9.0932    3.0000    0.0000 C   0  0  0  0  0  0  0  0  0  0  0  0
    7.7942    3.7500    0.0000 O   0  0  0  0  0  0  0  0  0  0  0  0
    6.4951    3.0000    0.0000 C   0  0  0  0  0  0  0  0  0  0  0  0
    5.1961    3.7500    0.0000 C   0  0  0  0  0  0  0  0  0  0  0  0
    5.1961    5.2500    0.0000 O   0  0  0  0  0  0  0  0  0  0  0  0
    3.8971    3.0000    0.0000 C   0  0  0  0  0  0  0  0  0  0  0  0
    3.8970    1.5000    0.0000 C   0  0  0  0  0  0  0  0  0  0  0  0
    5.1961    0.7500    0.0000 C   0  0  0  0  0  0  0  0  0  0  0  0
    6.4951    1.5000    0.0000 C   0  0  0  0  0  0  0  0  0  0  0  0
    7.7942    0.7500    0.0000 O   0  0  0  0  0  0  0  0  0  0  0  0
    2.5980    0.7500    0.0000 C   0  0  0  0  0  0  0  0  0  0  0  0
    2.5980   -0.7500    0.0000 C   0  0  0  0  0  0  0  0  0  0  0  0
    1.2990   -1.5000    0.0000 C   0  0  0  0  0  0  0  0  0  0  0  0
    1.2990   -3.0000    0.0000 O   0  0  0  0  0  0  0  0  0  0  0  0
    0.0000   -0.7500    0.0000 C   0  0  0  0  0  0  0  0  0  0  0  0
   -1.2990   -1.5000    0.0000 C   0  0  0  0  0  0  0  0  0  0  0  0
   -1.2990   -3.0000    0.0000 O   0  0  0  0  0  0  0  0  0  0  0  0
   -2.5980   -0.7500    0.0000 C   0  0  0  0  0  0  0  0  0  0  0  0
   -3.8970   -1.5000    0.0000 C   0  0  0  0  0  0  0  0  0  0  0  0
   -5.1961   -0.7500    0.0000 C   0  0  0  0  0  0  0  0  0  0  0  0
   -6.4951   -1.5000    0.0000 C   0  0  0  0  0  0  0  0  0  0  0  0
   -6.4951   -3.0000    0.0000 C   0  0  0  0  0  0  0  0  0  0  0  0
   -7.7942   -0.7500    0.0000 C   0  0  0  0  0  0  0  0  0  0  0  0
   -9.0932   -1.5000    0.0000 C   0  0  0  0  0  0  0  0  0  0  0  0
  -10.3922   -0.7500    0.0000 C   0  0  0  0  0  0  0  0  0  0  0  0
  -11.6913   -1.4999    0.0000 C   0  0  0  0  0  0  0  0  0  0  0  0
  -12.9903   -0.7499    0.0000 C   0  0  0  0  0  0  0  0  0  0  0  0
  -11.6913   -2.9999    0.0000 C   0  0  0  0  0  0  0  0  0  0  0  0
   -2.5980    0.7500    0.0000 C   0  0  0  0  0  0  0  0  0  0  0  0
   -3.8970    1.5000    0.0000 O   0  0  0  0  0  0  0  0  0  0  0  0
   -1.2990    1.5000    0.0000 C   0  0  0  0  0  0  0  0  0  0  0  0
    0.0000    0.7500    0.0000 C   0  0  0  0  0  0  0  0  0  0  0  0
    1.2990    1.5000    0.0000 O   0  0  0  0  0  0  0  0  0  0  0  0
  1  2  1  0  0  0  0
  2  3  1  0  0  0  0
  3  4  2  0  0  0  0
  4  5  1  0  0  0  0
  4  6  1  0  0  0  0
  6  7  2  0  0  0  0
  7  8  1  0  0  0  0
  8  9  2  0  0  0  0
  3  9  1  0  0  0  0
  9 10  1  0  0  0  0
  7 11  1  0  0  0  0
 11 12  1  0  0  0  0
 12 13  1  0  0  0  0
 13 14  2  0  0  0  0
 13 15  1  0  0  0  0
 15 16  2  0  0  0  0
 16 17  1  0  0  0  0
 16 18  1  0  0  0  0
 18 19  1  0  0  0  0
 19 20  1  0  0  0  0
 20 21  2  0  0  0  0
 21 22  1  0  0  0  0
 21 23  1  0  0  0  0
 23 24  1  0  0  0  0
 24 25  1  0  0  0  0
 25 26  2  0  0  0  0
 26 27  1  0  0  0  0
 26 28  1  0  0  0  0
 18 29  2  0  0  0  0
 29 30  1  0  0  0  0
 29 31  1  0  0  0  0
 31 32  2  0  0  0  0
 15 32  1  0  0  0  0
 32 33  1  0  0  0  0
 11 33  1  0  0  0  0
M  END
> <chemblId>
CHEMBL2011405

> <bioactivity__type>
Ki

> <units>
nM

> <value>
30100.0

$$$$

  CDK     11271514452D 0   0.00000     0.00000     0

 33 37  0  0  0  0              1 V2000 
   -7.7942    7.5000    0.0000 O   0  0  0  0  0  0  0  0  0  0  0  0
   -6.4952    8.2500    0.0000 C   0  0  0  0  0  0  0  0  0  0  0  0
   -6.4952    9.7500    0.0000 C   0  0  0  0  0  0  0  0  0  0  0  0
   -7.7942   10.5000    0.0000 C   0  0  0  0  0  0  0  0  0  0  0  0
   -7.7942   12.0000    0.0000 N   0  0  0  0  0  0  0  0  0  0  0  0
   -6.4952   12.7500    0.0000 C   0  0  0  0  0  0  0  0  0  0  0  0
   -6.4952   14.2500    0.0000 C   0  0  0  0  0  0  0  0  0  0  0  0
   -7.7942   15.0000    0.0000 C   0  0  0  0  0  0  0  0  0  0  0  0
   -9.0933   14.2500    0.0000 C   0  0  0  0  0  0  0  0  0  0  0  0
   -9.0933   12.7500    0.0000 C   0  0  0  0  0  0  0  0  0  0  0  0
   -5.1962    7.5000    0.0000 N   0  0  0  0  0  0  0  0  0  0  0  0
   -5.1962    6.0000    0.0000 C   0  0  0  0  0  0  0  0  0  0  0  0
   -3.8971    5.2500    0.0000 C   0  0  0  0  0  0  0  0  0  0  0  0
   -2.5981    6.0000    0.0000 N   0  0  0  0  0  0  0  0  0  0  0  0
   -1.2990    5.2500    0.0000 C   0  0  0  0  0  0  0  0  0  0  0  0
   -1.2990    3.7500    0.0000 C   0  0  0  0  0  0  0  0  0  0  0  0
    0.0000    3.0000    0.0000 N   0  0  0  0  0  0  0  0  0  0  0  0
    0.0000    1.5000    0.0000 C   0  0  0  0  0  0  0  0  0  0  0  0
    1.2990    0.7500    0.0000 C   0  0  0  0  0  0  0  0  0  0  0  0
    2.5980    1.5000    0.0000 C   0  0  0  0  0  0  0  0  0  0  0  0
    3.8970    0.7500    0.0000 C   0  0  0  0  0  0  0  0  0  0  0  0
    3.8970   -0.7500    0.0000 C   0  0  0  0  0  0  0  0  0  0  0  0
    2.5980   -1.5000    0.0000 C   0  0  0  0  0  0  0  0  0  0  0  0
    1.2990   -0.7500    0.0000 C   0  0  0  0  0  0  0  0  0  0  0  0
    0.0000   -1.5000    0.0000 N   0  0  0  0  0  0  0  0  0  0  0  0
   -1.2990   -0.7500    0.0000 C   0  0  0  0  0  0  0  0  0  0  0  0
   -2.5980   -1.5000    0.0000 C   0  0  0  0  0  0  0  0  0  0  0  0
   -3.8970   -0.7500    0.0000 C   0  0  0  0  0  0  0  0  0  0  0  0
   -3.8970    0.7500    0.0000 C   0  0  0  0  0  0  0  0  0  0  0  0
   -2.5980    1.5000    0.0000 C   0  0  0  0  0  0  0  0  0  0  0  0
   -1.2990    0.7500    0.0000 C   0  0  0  0  0  0  0  0  0  0  0  0
   -2.5981    7.5000    0.0000 C   0  0  0  0  0  0  0  0  0  0  0  0
   -3.8971    8.2500    0.0000 C   0  0  0  0  0  0  0  0  0  0  0  0
  1  2  2  0  0  0  0
  2  3  1  0  0  0  0
  3  4  1  0  0  0  0
  4  5  1  0  0  0  0
  5  6  1  0  0  0  0
  6  7  1  0  0  0  0
  7  8  1  0  0  0  0
  8  9  1  0  0  0  0
  9 10  1  0  0  0  0
  5 10  1  0  0  0  0
  2 11  1  0  0  0  0
 11 12  1  0  0  0  0
 12 13  1  0  0  0  0
 13 14  1  0  0  0  0
 14 15  1  0  0  0  0
 15 16  1  0  0  0  0
 16 17  1  0  0  0  0
 17 18  1  0  0  0  0
 18 19  2  0  0  0  0
 19 20  1  0  0  0  0
 20 21  1  0  0  0  0
 21 22  1  0  0  0  0
 22 23  1  0  0  0  0
 23 24  1  0  0  0  0
 19 24  1  0  0  0  0
 24 25  2  0  0  0  0
 25 26  1  0  0  0  0
 26 27  2  0  0  0  0
 27 28  1  0  0  0  0
 28 29  2  0  0  0  0
 29 30  1  0  0  0  0
 30 31  2  0  0  0  0
 18 31  1  0  0  0  0
 26 31  1  0  0  0  0
 14 32  1  0  0  0  0
 32 33  1  0  0  0  0
 11 33  1  0  0  0  0
M  END
> <chemblId>
CHEMBL2064404

> <bioactivity__type>
Ki

> <units>
nM

> <value>
46.449999999999996

$$$$

  CDK     11271514452D 0   0.00000     0.00000     0

 35 39  0  0  0  0              1 V2000 
   -9.0933   12.7500    0.0000 C   0  0  0  0  0  0  0  0  0  0  0  0
   -7.7942   12.0000    0.0000 N   0  0  0  0  0  0  0  0  0  0  0  0
   -7.7942   10.5000    0.0000 C   0  0  0  0  0  0  0  0  0  0  0  0
   -6.4952    9.7500    0.0000 C   0  0  0  0  0  0  0  0  0  0  0  0
   -6.4952    8.2500    0.0000 C   0  0  0  0  0  0  0  0  0  0  0  0
   -7.7942    7.5000    0.0000 O   0  0  0  0  0  0  0  0  0  0  0  0
   -5.1962    7.5000    0.0000 N   0  0  0  0  0  0  0  0  0  0  0  0
   -5.1962    6.0000    0.0000 C   0  0  0  0  0  0  0  0  0  0  0  0
   -3.8971    5.2500    0.0000 C   0  0  0  0  0  0  0  0  0  0  0  0
   -2.5981    6.0000    0.0000 N   0  0  0  0  0  0  0  0  0  0  0  0
   -1.2990    5.2500    0.0000 C   0  0  0  0  0  0  0  0  0  0  0  0
   -1.2990    3.7500    0.0000 C   0  0  0  0  0  0  0  0  0  0  0  0
    0.0000    3.0000    0.0000 N   0  0  0  0  0  0  0  0  0  0  0  0
    0.0000    1.5000    0.0000 C   0  0  0  0  0  0  0  0  0  0  0  0
    1.2990    0.7500    0.0000 C   0  0  0  0  0  0  0  0  0  0  0  0
    2.5980    1.5000    0.0000 C   0  0  0  0  0  0  0  0  0  0  0  0
    3.8970    0.7500    0.0000 C   0  0  0  0  0  0  0  0  0  0  0  0
    3.8970   -0.7500    0.0000 C   0  0  0  0  0  0  0  0  0  0  0  0
    2.5980   -1.5000    0.0000 C   0  0  0  0  0  0  0  0  0  0  0  0
    1.2990   -0.7500    0.0000 C   0  0  0  0  0  0  0  0  0  0  0  0
    0.0000   -1.5000    0.0000 N   0  0  0  0  0  0  0  0  0  0  0  0
   -1.2990   -0.7500    0.0000 C   0  0  0  0  0  0  0  0  0  0  0  0
   -2.5980   -1.5000    0.0000 C   0  0  0  0  0  0  0  0  0  0  0  0
   -3.8970   -0.7500    0.0000 C   0  0  0  0  0  0  0  0  0  0  0  0
   -3.8970    0.7500    0.0000 C   0  0  0  0  0  0  0  0  0  0  0  0
   -2.5980    1.5000    0.0000 C   0  0  0  0  0  0  0  0  0  0  0  0
   -1.2990    0.7500    0.0000 C   0  0  0  0  0  0  0  0  0  0  0  0
   -2.5981    7.5000    0.0000 C   0  0  0  0  0  0  0  0  0  0  0  0
   -3.8971    8.2500    0.0000 C   0  0  0  0  0  0  0  0  0  0  0  0
   -6.4952   12.7500    0.0000 C   0  0  0  0  0  0  0  0  0  0  0  0
   -5.1962   12.0000    0.0000 C   0  0  0  0  0  0  0  0  0  0  0  0
   -3.8971   12.7500    0.0000 C   0  0  0  0  0  0  0  0  0  0  0  0
   -3.8971   14.2500    0.0000 C   0  0  0  0  0  0  0  0  0  0  0  0
   -5.1962   15.0000    0.0000 C   0  0  0  0  0  0  0  0  0  0  0  0
   -6.4952   14.2500    0.0000 C   0  0  0  0  0  0  0  0  0  0  0  0
  1  2  1  0  0  0  0
  2  3  1  0  0  0  0
  3  4  1  0  0  0  0
  4  5  1  0  0  0  0
  5  6  2  0  0  0  0
  5  7  1  0  0  0  0
  7  8  1  0  0  0  0
  8  9  1  0  0  0  0
  9 10  1  0  0  0  0
 10 11  1  0  0  0  0
 11 12  1  0  0  0  0
 12 13  1  0  0  0  0
 13 14  1  0  0  0  0
 14 15  2  0  0  0  0
 15 16  1  0  0  0  0
 16 17  1  0  0  0  0
 17 18  1  0  0  0  0
 18 19  1  0  0  0  0
 19 20  1  0  0  0  0
 15 20  1  0  0  0  0
 20 21  2  0  0  0  0
 21 22  1  0  0  0  0
 22 23  2  0  0  0  0
 23 24  1  0  0  0  0
 24 25  2  0  0  0  0
 25 26  1  0  0  0  0
 26 27  2  0  0  0  0
 14 27  1  0  0  0  0
 22 27  1  0  0  0  0
 10 28  1  0  0  0  0
 28 29  1  0  0  0  0
  7 29  1  0  0  0  0
  2 30  1  0  0  0  0
 30 31  1  0  0  0  0
 31 32  1  0  0  0  0
 32 33  1  0  0  0  0
 33 34  1  0  0  0  0
 34 35  1  0  0  0  0
 30 35  1  0  0  0  0
M  END
> <chemblId>
CHEMBL2064464

> <bioactivity__type>
Ki

> <units>
nM

> <value>
0.349

$$$$

  CDK     11271514452D 0   0.00000     0.00000     0

 36 40  0  0  0  0              1 V2000 
   -9.0933   14.2500    0.0000 C   0  0  0  0  0  0  0  0  0  0  0  0
   -9.0933   12.7500    0.0000 C   0  0  0  0  0  0  0  0  0  0  0  0
   -7.7942   12.0000    0.0000 N   0  0  0  0  0  0  0  0  0  0  0  0
   -7.7942   10.5000    0.0000 C   0  0  0  0  0  0  0  0  0  0  0  0
   -6.4952    9.7500    0.0000 C   0  0  0  0  0  0  0  0  0  0  0  0
   -6.4952    8.2500    0.0000 C   0  0  0  0  0  0  0  0  0  0  0  0
   -7.7942    7.5000    0.0000 O   0  0  0  0  0  0  0  0  0  0  0  0
   -5.1962    7.5000    0.0000 N   0  0  0  0  0  0  0  0  0  0  0  0
   -5.1962    6.0000    0.0000 C   0  0  0  0  0  0  0  0  0  0  0  0
   -3.8971    5.2500    0.0000 C   0  0  0  0  0  0  0  0  0  0  0  0
   -2.5981    6.0000    0.0000 N   0  0  0  0  0  0  0  0  0  0  0  0
   -1.2990    5.2500    0.0000 C   0  0  0  0  0  0  0  0  0  0  0  0
   -1.2990    3.7500    0.0000 C   0  0  0  0  0  0  0  0  0  0  0  0
    0.0000    3.0000    0.0000 N   0  0  0  0  0  0  0  0  0  0  0  0
    0.0000    1.5000    0.0000 C   0  0  0  0  0  0  0  0  0  0  0  0
    1.2990    0.7500    0.0000 C   0  0  0  0  0  0  0  0  0  0  0  0
    2.5980    1.5000    0.0000 C   0  0  0  0  0  0  0  0  0  0  0  0
    3.8970    0.7500    0.0000 C   0  0  0  0  0  0  0  0  0  0  0  0
    3.8970   -0.7500    0.0000 C   0  0  0  0  0  0  0  0  0  0  0  0
    2.5980   -1.5000    0.0000 C   0  0  0  0  0  0  0  0  0  0  0  0
    1.2990   -0.7500    0.0000 C   0  0  0  0  0  0  0  0  0  0  0  0
    0.0000   -1.5000    0.0000 N   0  0  0  0  0  0  0  0  0  0  0  0
   -1.2990   -0.7500    0.0000 C   0  0  0  0  0  0  0  0  0  0  0  0
   -2.5980   -1.5000    0.0000 C   0  0  0  0  0  0  0  0  0  0  0  0
   -3.8970   -0.7500    0.0000 C   0  0  0  0  0  0  0  0  0  0  0  0
   -3.8970    0.7500    0.0000 C   0  0  0  0  0  0  0  0  0  0  0  0
   -2.5980    1.5000    0.0000 C   0  0  0  0  0  0  0  0  0  0  0  0
   -1.2990    0.7500    0.0000 C   0  0  0  0  0  0  0  0  0  0  0  0
   -2.5981    7.5000    0.0000 C   0  0  0  0  0  0  0  0  0  0  0  0
   -3.8971    8.2500    0.0000 C   0  0  0  0  0  0  0  0  0  0  0  0
   -6.4952   12.7500    0.0000 C   0  0  0  0  0  0  0  0  0  0  0  0
   -5.1962   12.0000    0.0000 C   0  0  0  0  0  0  0  0  0  0  0  0
   -3.8971   12.7500    0.0000 C   0  0  0  0  0  0  0  0  0  0  0  0
   -3.8971   14.2500    0.0000 C   0  0  0  0  0  0  0  0  0  0  0  0
   -5.1962   15.0000    0.0000 C   0  0  0  0  0  0  0  0  0  0  0  0
   -6.4952   14.2500    0.0000 C   0  0  0  0  0  0  0  0  0  0  0  0
  1  2  1  0  0  0  0
  2  3  1  0  0  0  0
  3  4  1  0  0  0  0
  4  5  1  0  0  0  0
  5  6  1  0  0  0  0
  6  7  2  0  0  0  0
  6  8  1  0  0  0  0
  8  9  1  0  0  0  0
  9 10  1  0  0  0  0
 10 11  1  0  0  0  0
 11 12  1  0  0  0  0
 12 13  1  0  0  0  0
 13 14  1  0  0  0  0
 14 15  1  0  0  0  0
 15 16  2  0  0  0  0
 16 17  1  0  0  0  0
 17 18  1  0  0  0  0
 18 19  1  0  0  0  0
 19 20  1  0  0  0  0
 20 21  1  0  0  0  0
 16 21  1  0  0  0  0
 21 22  2  0  0  0  0
 22 23  1  0  0  0  0
 23 24  2  0  0  0  0
 24 25  1  0  0  0  0
 25 26  2  0  0  0  0
 26 27  1  0  0  0  0
 27 28  2  0  0  0  0
 15 28  1  0  0  0  0
 23 28  1  0  0  0  0
 11 29  1  0  0  0  0
 29 30  1  0  0  0  0
  8 30  1  0  0  0  0
  3 31  1  0  0  0  0
 31 32  1  0  0  0  0
 32 33  1  0  0  0  0
 33 34  1  0  0  0  0
 34 35  1  0  0  0  0
 35 36  1  0  0  0  0
 31 36  1  0  0  0  0
M  END
> <chemblId>
CHEMBL2064465

> <bioactivity__type>
Ki

> <units>
nM

> <value>
2.54

$$$$

  CDK     11271514452D 0   0.00000     0.00000     0

 35 39  0  0  0  0              1 V2000 
   -9.0933   12.7500    0.0000 C   0  0  0  0  0  0  0  0  0  0  0  0
   -7.7942   12.0000    0.0000 N   0  0  0  0  0  0  0  0  0  0  0  0
   -7.7942   10.5000    0.0000 C   0  0  0  0  0  0  0  0  0  0  0  0
   -6.4952    9.7500    0.0000 C   0  0  0  0  0  0  0  0  0  0  0  0
   -6.4952    8.2500    0.0000 C   0  0  0  0  0  0  0  0  0  0  0  0
   -7.7942    7.5000    0.0000 O   0  0  0  0  0  0  0  0  0  0  0  0
   -5.1962    7.5000    0.0000 N   0  0  0  0  0  0  0  0  0  0  0  0
   -5.1962    6.0000    0.0000 C   0  0  0  0  0  0  0  0  0  0  0  0
   -3.8971    5.2500    0.0000 C   0  0  0  0  0  0  0  0  0  0  0  0
   -2.5981    6.0000    0.0000 N   0  0  0  0  0  0  0  0  0  0  0  0
   -1.2990    5.2500    0.0000 C   0  0  0  0  0  0  0  0  0  0  0  0
   -1.2990    3.7500    0.0000 C   0  0  0  0  0  0  0  0  0  0  0  0
    0.0000    3.0000    0.0000 N   0  0  0  0  0  0  0  0  0  0  0  0
    0.0000    1.5000    0.0000 C   0  0  0  0  0  0  0  0  0  0  0  0
    1.2990    0.7500    0.0000 C   0  0  0  0  0  0  0  0  0  0  0  0
    2.5980    1.5000    0.0000 C   0  0  0  0  0  0  0  0  0  0  0  0
    3.8970    0.7500    0.0000 C   0  0  0  0  0  0  0  0  0  0  0  0
    3.8970   -0.7500    0.0000 C   0  0  0  0  0  0  0  0  0  0  0  0
    2.5980   -1.5000    0.0000 C   0  0  0  0  0  0  0  0  0  0  0  0
    1.2990   -0.7500    0.0000 C   0  0  0  0  0  0  0  0  0  0  0  0
    0.0000   -1.5000    0.0000 N   0  0  0  0  0  0  0  0  0  0  0  0
   -1.2990   -0.7500    0.0000 C   0  0  0  0  0  0  0  0  0  0  0  0
   -2.5980   -1.5000    0.0000 C   0  0  0  0  0  0  0  0  0  0  0  0
   -3.8970   -0.7500    0.0000 C   0  0  0  0  0  0  0  0  0  0  0  0
   -3.8970    0.7500    0.0000 C   0  0  0  0  0  0  0  0  0  0  0  0
   -2.5980    1.5000    0.0000 C   0  0  0  0  0  0  0  0  0  0  0  0
   -1.2990    0.7500    0.0000 C   0  0  0  0  0  0  0  0  0  0  0  0
   -2.5981    7.5000    0.0000 C   0  0  0  0  0  0  0  0  0  0  0  0
   -3.8971    8.2500    0.0000 C   0  0  0  0  0  0  0  0  0  0  0  0
   -6.4952   12.7500    0.0000 C   0  0  0  0  0  0  0  0  0  0  0  0
   -5.1962   12.0000    0.0000 C   0  0  0  0  0  0  0  0  0  0  0  0
   -3.8971   12.7500    0.0000 C   0  0  0  0  0  0  0  0  0  0  0  0
   -3.8971   14.2500    0.0000 C   0  0  0  0  0  0  0  0  0  0  0  0
   -5.1962   15.0000    0.0000 C   0  0  0  0  0  0  0  0  0  0  0  0
   -6.4952   14.2500    0.0000 C   0  0  0  0  0  0  0  0  0  0  0  0
  1  2  1  0  0  0  0
  2  3  1  0  0  0  0
  3  4  1  0  0  0  0
  4  5  1  0  0  0  0
  5  6  2  0  0  0  0
  5  7  1  0  0  0  0
  7  8  1  0  0  0  0
  8  9  1  0  0  0  0
  9 10  1  0  0  0  0
 10 11  1  0  0  0  0
 11 12  1  0  0  0  0
 12 13  1  0  0  0  0
 13 14  1  0  0  0  0
 14 15  2  0  0  0  0
 15 16  1  0  0  0  0
 16 17  1  0  0  0  0
 17 18  1  0  0  0  0
 18 19  1  0  0  0  0
 19 20  1  0  0  0  0
 15 20  1  0  0  0  0
 20 21  2  0  0  0  0
 21 22  1  0  0  0  0
 22 23  2  0  0  0  0
 23 24  1  0  0  0  0
 24 25  2  0  0  0  0
 25 26  1  0  0  0  0
 26 27  2  0  0  0  0
 14 27  1  0  0  0  0
 22 27  1  0  0  0  0
 10 28  1  0  0  0  0
 28 29  1  0  0  0  0
  7 29  1  0  0  0  0
  2 30  1  0  0  0  0
 30 31  2  0  0  0  0
 31 32  1  0  0  0  0
 32 33  2  0  0  0  0
 33 34  1  0  0  0  0
 34 35  2  0  0  0  0
 30 35  1  0  0  0  0
M  END
> <chemblId>
CHEMBL2064466

> <bioactivity__type>
Ki

> <units>
nM

> <value>
49.6

$$$$

  CDK     11271514452D 0   0.00000     0.00000     0

 34 38  0  0  0  0              1 V2000 
   -9.0933   12.7500    0.0000 C   0  0  0  0  0  0  0  0  0  0  0  0
   -7.7942   12.0000    0.0000 N   0  0  0  0  0  0  0  0  0  0  0  0
   -7.7942   10.5000    0.0000 C   0  0  0  0  0  0  0  0  0  0  0  0
   -6.4952    9.7500    0.0000 C   0  0  0  0  0  0  0  0  0  0  0  0
   -6.4952    8.2500    0.0000 C   0  0  0  0  0  0  0  0  0  0  0  0
   -5.1962    7.5000    0.0000 N   0  0  0  0  0  0  0  0  0  0  0  0
   -5.1962    6.0000    0.0000 C   0  0  0  0  0  0  0  0  0  0  0  0
   -3.8971    5.2500    0.0000 C   0  0  0  0  0  0  0  0  0  0  0  0
   -2.5981    6.0000    0.0000 N   0  0  0  0  0  0  0  0  0  0  0  0
   -1.2990    5.2500    0.0000 C   0  0  0  0  0  0  0  0  0  0  0  0
   -1.2990    3.7500    0.0000 C   0  0  0  0  0  0  0  0  0  0  0  0
    0.0000    3.0000    0.0000 N   0  0  0  0  0  0  0  0  0  0  0  0
    0.0000    1.5000    0.0000 C   0  0  0  0  0  0  0  0  0  0  0  0
    1.2990    0.7500    0.0000 C   0  0  0  0  0  0  0  0  0  0  0  0
    2.5980    1.5000    0.0000 C   0  0  0  0  0  0  0  0  0  0  0  0
    3.8970    0.7500    0.0000 C   0  0  0  0  0  0  0  0  0  0  0  0
    3.8970   -0.7500    0.0000 C   0  0  0  0  0  0  0  0  0  0  0  0
    2.5980   -1.5000    0.0000 C   0  0  0  0  0  0  0  0  0  0  0  0
    1.2990   -0.7500    0.0000 C   0  0  0  0  0  0  0  0  0  0  0  0
    0.0000   -1.5000    0.0000 N   0  0  0  0  0  0  0  0  0  0  0  0
   -1.2990   -0.7500    0.0000 C   0  0  0  0  0  0  0  0  0  0  0  0
   -2.5980   -1.5000    0.0000 C   0  0  0  0  0  0  0  0  0  0  0  0
   -3.8970   -0.7500    0.0000 C   0  0  0  0  0  0  0  0  0  0  0  0
   -3.8970    0.7500    0.0000 C   0  0  0  0  0  0  0  0  0  0  0  0
   -2.5980    1.5000    0.0000 C   0  0  0  0  0  0  0  0  0  0  0  0
   -1.2990    0.7500    0.0000 C   0  0  0  0  0  0  0  0  0  0  0  0
   -2.5981    7.5000    0.0000 C   0  0  0  0  0  0  0  0  0  0  0  0
   -3.8971    8.2500    0.0000 C   0  0  0  0  0  0  0  0  0  0  0  0
   -6.4952   12.7500    0.0000 C   0  0  0  0  0  0  0  0  0  0  0  0
   -5.1962   12.0000    0.0000 C   0  0  0  0  0  0  0  0  0  0  0  0
   -3.8971   12.7500    0.0000 C   0  0  0  0  0  0  0  0  0  0  0  0
   -3.8971   14.2500    0.0000 C   0  0  0  0  0  0  0  0  0  0  0  0
   -5.1962   15.0000    0.0000 C   0  0  0  0  0  0  0  0  0  0  0  0
   -6.4952   14.2500    0.0000 C   0  0  0  0  0  0  0  0  0  0  0  0
  1  2  1  0  0  0  0
  2  3  1  0  0  0  0
  3  4  1  0  0  0  0
  4  5  1  0  0  0  0
  5  6  1  0  0  0  0
  6  7  1  0  0  0  0
  7  8  1  0  0  0  0
  8  9  1  0  0  0  0
  9 10  1  0  0  0  0
 10 11  1  0  0  0  0
 11 12  1  0  0  0  0
 12 13  1  0  0  0  0
 13 14  2  0  0  0  0
 14 15  1  0  0  0  0
 15 16  1  0  0  0  0
 16 17  1  0  0  0  0
 17 18  1  0  0  0  0
 18 19  1  0  0  0  0
 14 19  1  0  0  0  0
 19 20  2  0  0  0  0
 20 21  1  0  0  0  0
 21 22  2  0  0  0  0
 22 23  1  0  0  0  0
 23 24  2  0  0  0  0
 24 25  1  0  0  0  0
 25 26  2  0  0  0  0
 13 26  1  0  0  0  0
 21 26  1  0  0  0  0
  9 27  1  0  0  0  0
 27 28  1  0  0  0  0
  6 28  1  0  0  0  0
  2 29  1  0  0  0  0
 29 30  1  0  0  0  0
 30 31  1  0  0  0  0
 31 32  1  0  0  0  0
 32 33  1  0  0  0  0
 33 34  1  0  0  0  0
 29 34  1  0  0  0  0
M  END
> <chemblId>
CHEMBL2064468

> <bioactivity__type>
Ki

> <units>
nM

> <value>
28.950000000000003

$$$$

  CDK     11271514452D 0   0.00000     0.00000     0

 34 38  0  0  0  0              1 V2000 
   -9.0933   12.7500    0.0000 C   0  0  0  0  0  0  0  0  0  0  0  0
   -7.7942   12.0000    0.0000 N   0  0  0  0  0  0  0  0  0  0  0  0
   -7.7942   10.5000    0.0000 C   0  0  0  0  0  0  0  0  0  0  0  0
   -6.4952    9.7500    0.0000 C   0  0  0  0  0  0  0  0  0  0  0  0
   -6.4952    8.2500    0.0000 C   0  0  0  0  0  0  0  0  0  0  0  0
   -5.1962    7.5000    0.0000 N   0  0  0  0  0  0  0  0  0  0  0  0
   -5.1962    6.0000    0.0000 C   0  0  0  0  0  0  0  0  0  0  0  0
   -3.8971    5.2500    0.0000 C   0  0  0  0  0  0  0  0  0  0  0  0
   -2.5981    6.0000    0.0000 N   0  0  0  0  0  0  0  0  0  0  0  0
   -1.2990    5.2500    0.0000 C   0  0  0  0  0  0  0  0  0  0  0  0
   -1.2990    3.7500    0.0000 C   0  0  0  0  0  0  0  0  0  0  0  0
    0.0000    3.0000    0.0000 N   0  0  0  0  0  0  0  0  0  0  0  0
    0.0000    1.5000    0.0000 C   0  0  0  0  0  0  0  0  0  0  0  0
    1.2990    0.7500    0.0000 C   0  0  0  0  0  0  0  0  0  0  0  0
    2.5980    1.5000    0.0000 C   0  0  0  0  0  0  0  0  0  0  0  0
    3.8970    0.7500    0.0000 C   0  0  0  0  0  0  0  0  0  0  0  0
    3.8970   -0.7500    0.0000 C   0  0  0  0  0  0  0  0  0  0  0  0
    2.5980   -1.5000    0.0000 C   0  0  0  0  0  0  0  0  0  0  0  0
    1.2990   -0.7500    0.0000 C   0  0  0  0  0  0  0  0  0  0  0  0
    0.0000   -1.5000    0.0000 N   0  0  0  0  0  0  0  0  0  0  0  0
   -1.2990   -0.7500    0.0000 C   0  0  0  0  0  0  0  0  0  0  0  0
   -2.5980   -1.5000    0.0000 C   0  0  0  0  0  0  0  0  0  0  0  0
   -3.8970   -0.7500    0.0000 C   0  0  0  0  0  0  0  0  0  0  0  0
   -3.8970    0.7500    0.0000 C   0  0  0  0  0  0  0  0  0  0  0  0
   -2.5980    1.5000    0.0000 C   0  0  0  0  0  0  0  0  0  0  0  0
   -1.2990    0.7500    0.0000 C   0  0  0  0  0  0  0  0  0  0  0  0
   -2.5981    7.5000    0.0000 C   0  0  0  0  0  0  0  0  0  0  0  0
   -3.8971    8.2500    0.0000 C   0  0  0  0  0  0  0  0  0  0  0  0
   -6.4952   12.7500    0.0000 C   0  0  0  0  0  0  0  0  0  0  0  0
   -5.1962   12.0000    0.0000 C   0  0  0  0  0  0  0  0  0  0  0  0
   -3.8971   12.7500    0.0000 C   0  0  0  0  0  0  0  0  0  0  0  0
   -3.8971   14.2500    0.0000 C   0  0  0  0  0  0  0  0  0  0  0  0
   -5.1962   15.0000    0.0000 C   0  0  0  0  0  0  0  0  0  0  0  0
   -6.4952   14.2500    0.0000 C   0  0  0  0  0  0  0  0  0  0  0  0
  1  2  1  0  0  0  0
  2  3  1  0  0  0  0
  3  4  1  0  0  0  0
  4  5  1  0  0  0  0
  5  6  1  0  0  0  0
  6  7  1  0  0  0  0
  7  8  1  0  0  0  0
  8  9  1  0  0  0  0
  9 10  1  0  0  0  0
 10 11  1  0  0  0  0
 11 12  1  0  0  0  0
 12 13  1  0  0  0  0
 13 14  2  0  0  0  0
 14 15  1  0  0  0  0
 15 16  1  0  0  0  0
 16 17  1  0  0  0  0
 17 18  1  0  0  0  0
 18 19  1  0  0  0  0
 14 19  1  0  0  0  0
 19 20  2  0  0  0  0
 20 21  1  0  0  0  0
 21 22  2  0  0  0  0
 22 23  1  0  0  0  0
 23 24  2  0  0  0  0
 24 25  1  0  0  0  0
 25 26  2  0  0  0  0
 13 26  1  0  0  0  0
 21 26  1  0  0  0  0
  9 27  1  0  0  0  0
 27 28  1  0  0  0  0
  6 28  1  0  0  0  0
  2 29  1  0  0  0  0
 29 30  2  0  0  0  0
 30 31  1  0  0  0  0
 31 32  2  0  0  0  0
 32 33  1  0  0  0  0
 33 34  2  0  0  0  0
 29 34  1  0  0  0  0
M  END
> <chemblId>
CHEMBL2064470

> <bioactivity__type>
Ki

> <units>
nM

> <value>
52.35

$$$$

  CDK     11271514452D 0   0.00000     0.00000     0

 39 43  0  0  0  0              1 V2000 
  -12.0921   12.6656    0.0000 C   0  0  0  0  0  0  0  0  0  0  0  0
  -11.3058   11.3882    0.0000 O   0  0  0  0  0  0  0  0  0  0  0  0
   -9.8064   11.4304    0.0000 C   0  0  0  0  0  0  0  0  0  0  0  0
   -9.0201   10.1530    0.0000 O   0  0  0  0  0  0  0  0  0  0  0  0
   -9.0933   12.7500    0.0000 C   0  0  0  0  0  0  0  0  0  0  0  0
   -7.7942   12.0000    0.0000 C   0  0  0  0  0  0  0  0  0  0  0  0
   -6.4952   12.7500    0.0000 C   0  0  0  0  0  0  0  0  0  0  0  0
   -6.4952   14.2500    0.0000 C   0  0  0  0  0  0  0  0  0  0  0  0
   -7.7942   15.0000    0.0000 C   0  0  0  0  0  0  0  0  0  0  0  0
   -9.6549   16.2188    0.0000 C   0  0  0  0  0  0  0  0  0  0  0  0
  -11.2583   15.5000    0.0000 C   0  0  0  0  0  0  0  0  0  0  0  0
  -12.5574   16.2500    0.0000 C   0  0  0  0  0  0  0  0  0  0  0  0
  -11.0791   13.7520    0.0000 C   0  0  0  0  0  0  0  0  0  0  0  0
   -9.0933   14.2500    0.0000 C   0  0  0  0  0  0  0  0  0  0  0  0
  -10.3923   15.0000    0.0000 C   0  0  0  0  0  0  0  0  0  0  0  0
  -10.3923   16.5000    0.0000 C   0  0  0  0  0  0  0  0  0  0  0  0
   -5.1962   12.0000    0.0000 N   0  0  0  0  0  0  0  0  0  0  0  0
   -5.1962   10.5000    0.0000 C   0  0  0  0  0  0  0  0  0  0  0  0
   -3.8971    9.7500    0.0000 C   0  0  0  0  0  0  0  0  0  0  0  0
   -3.8971    8.2500    0.0000 C   0  0  0  0  0  0  0  0  0  0  0  0
   -2.5981    7.5000    0.0000 C   0  0  0  0  0  0  0  0  0  0  0  0
   -2.5981    6.0000    0.0000 C   0  0  0  0  0  0  0  0  0  0  0  0
   -1.2990    5.2500    0.0000 C   0  0  0  0  0  0  0  0  0  0  0  0
   -1.2990    3.7500    0.0000 C   0  0  0  0  0  0  0  0  0  0  0  0
    0.0000    3.0000    0.0000 N   0  0  0  0  0  0  0  0  0  0  0  0
    0.0000    1.5000    0.0000 C   0  0  0  0  0  0  0  0  0  0  0  0
    1.2990    0.7500    0.0000 C   0  0  0  0  0  0  0  0  0  0  0  0
    2.5980    1.5000    0.0000 C   0  0  0  0  0  0  0  0  0  0  0  0
    3.8970    0.7500    0.0000 C   0  0  0  0  0  0  0  0  0  0  0  0
    3.8970   -0.7500    0.0000 C   0  0  0  0  0  0  0  0  0  0  0  0
    2.5980   -1.5000    0.0000 C   0  0  0  0  0  0  0  0  0  0  0  0
    1.2990   -0.7500    0.0000 C   0  0  0  0  0  0  0  0  0  0  0  0
    0.0000   -1.5000    0.0000 N   0  0  0  0  0  0  0  0  0  0  0  0
   -1.2990   -0.7500    0.0000 C   0  0  0  0  0  0  0  0  0  0  0  0
   -2.5980   -1.5000    0.0000 C   0  0  0  0  0  0  0  0  0  0  0  0
   -3.8970   -0.7500    0.0000 C   0  0  0  0  0  0  0  0  0  0  0  0
   -3.8970    0.7500    0.0000 C   0  0  0  0  0  0  0  0  0  0  0  0
   -2.5980    1.5000    0.0000 C   0  0  0  0  0  0  0  0  0  0  0  0
   -1.2990    0.7500    0.0000 C   0  0  0  0  0  0  0  0  0  0  0  0
  1  2  1  0  0  0  0
  2  3  1  0  0  0  0
  3  4  2  0  0  0  0
  5  3  1  6  0  0  0
  5  6  1  0  0  0  0
  6  7  1  0  0  0  0
  7  8  1  0  0  0  0
  8  9  1  0  0  0  0
  9 10  1  0  0  0  0
 10 11  2  0  0  0  0
 11 12  1  0  0  0  0
 11 13  1  0  0  0  0
  5 13  1  0  0  0  0
  9 14  1  0  0  0  0
  5 14  1  0  0  0  0
 14 15  2  0  0  0  0
 15 16  1  0  0  0  0
  7 17  1  0  0  0  0
 17 18  1  0  0  0  0
 18 19  1  0  0  0  0
 19 20  1  0  0  0  0
 20 21  1  0  0  0  0
 21 22  1  0  0  0  0
 22 23  1  0  0  0  0
 23 24  1  0  0  0  0
 24 25  1  0  0  0  0
 25 26  1  0  0  0  0
 26 27  2  0  0  0  0
 27 28  1  0  0  0  0
 28 29  1  0  0  0  0
 29 30  1  0  0  0  0
 30 31  1  0  0  0  0
 31 32  1  0  0  0  0
 27 32  1  0  0  0  0
 32 33  2  0  0  0  0
 33 34  1  0  0  0  0
 34 35  2  0  0  0  0
 35 36  1  0  0  0  0
 36 37  2  0  0  0  0
 37 38  1  0  0  0  0
 38 39  2  0  0  0  0
 26 39  1  0  0  0  0
 34 39  1  0  0  0  0
M  END
> <chemblId>
CHEMBL210453

> <bioactivity__type>
Ki

> <units>
nM

> <value>
6.4

$$$$

  CDK     11271514452D 0   0.00000     0.00000     0

 38 43  0  0  0  0              1 V2000 
   -9.0933   10.0930    0.0000 O   0  0  0  0  0  0  0  0  0  0  0  0
   -7.7942   10.8430    0.0000 C   0  0  0  0  0  0  0  0  0  0  0  0
   -7.7942   12.3430    0.0000 N   0  0  0  0  0  0  0  0  0  0  0  0
   -9.0933   13.0930    0.0000 C   0  0  0  0  0  0  0  0  0  0  0  0
   -9.0933   14.5930    0.0000 C   0  0  0  0  0  0  0  0  0  0  0  0
  -10.3923   15.3430    0.0000 C   0  0  0  0  0  0  0  0  0  0  0  0
  -10.5491   16.8348    0.0000 C   0  0  0  0  0  0  0  0  0  0  0  0
  -12.0163   17.1467    0.0000 N   0  0  0  0  0  0  0  0  0  0  0  0
  -12.7663   15.8476    0.0000 C   0  0  0  0  0  0  0  0  0  0  0  0
  -14.2335   15.5357    0.0000 C   0  0  0  0  0  0  0  0  0  0  0  0
  -14.6971   14.1092    0.0000 C   0  0  0  0  0  0  0  0  0  0  0  0
  -13.6934   12.9944    0.0000 C   0  0  0  0  0  0  0  0  0  0  0  0
  -12.2261   13.3063    0.0000 C   0  0  0  0  0  0  0  0  0  0  0  0
  -11.7626   14.7329    0.0000 C   0  0  0  0  0  0  0  0  0  0  0  0
   -6.4952   10.0930    0.0000 C   0  0  0  0  0  0  0  0  0  0  0  0
   -6.4952    8.5930    0.0000 C   0  0  0  0  0  0  0  0  0  0  0  0
   -5.1962    7.8430    0.0000 C   0  0  0  0  0  0  0  0  0  0  0  0
   -3.8971    8.5930    0.0000 C   0  0  0  0  0  0  0  0  0  0  0  0
   -2.5981    7.8430    0.0000 O   0  0  0  0  0  0  0  0  0  0  0  0
   -2.5981    6.3430    0.0000 C   0  0  0  0  0  0  0  0  0  0  0  0
   -1.2990    5.5930    0.0000 C   0  0  0  0  0  0  0  0  0  0  0  0
   -1.2990    4.0930    0.0000 C   0  0  0  0  0  0  0  0  0  0  0  0
    0.0000    3.3430    0.0000 C   0  0  0  0  0  0  0  0  0  0  0  0
   -0.0000    1.8430    0.0000 N   0  0  0  0  0  0  0  0  0  0  0  0
   -1.2140    0.9610    0.0000 C   0  0  0  0  0  0  0  0  0  0  0  0
   -2.6810    1.2730    0.0000 C   0  0  0  0  0  0  0  0  0  0  0  0
   -3.6840    0.1580    0.0000 C   0  0  0  0  0  0  0  0  0  0  0  0
   -3.2210   -1.2680    0.0000 C   0  0  0  0  0  0  0  0  0  0  0  0
   -1.7540   -1.5800    0.0000 C   0  0  0  0  0  0  0  0  0  0  0  0
   -0.7500   -0.4650    0.0000 C   0  0  0  0  0  0  0  0  0  0  0  0
    0.7500   -0.4650    0.0000 C   0  0  0  0  0  0  0  0  0  0  0  0
    1.7540   -1.5800    0.0000 C   0  0  0  0  0  0  0  0  0  0  0  0
    3.2210   -1.2680    0.0000 C   0  0  0  0  0  0  0  0  0  0  0  0
    3.6840    0.1580    0.0000 C   0  0  0  0  0  0  0  0  0  0  0  0
    2.6810    1.2730    0.0000 C   0  0  0  0  0  0  0  0  0  0  0  0
    1.2140    0.9610    0.0000 C   0  0  0  0  0  0  0  0  0  0  0  0
   -3.8971   10.0930    0.0000 C   0  0  0  0  0  0  0  0  0  0  0  0
   -5.1962   10.8430    0.0000 C   0  0  0  0  0  0  0  0  0  0  0  0
  1  2  2  0  0  0  0
  2  3  1  0  0  0  0
  3  4  1  0  0  0  0
  4  5  1  0  0  0  0
  5  6  1  0  0  0  0
  6  7  2  0  0  0  0
  7  8  1  0  0  0  0
  8  9  1  0  0  0  0
  9 10  2  0  0  0  0
 10 11  1  0  0  0  0
 11 12  2  0  0  0  0
 12 13  1  0  0  0  0
 13 14  2  0  0  0  0
  6 14  1  0  0  0  0
  9 14  1  0  0  0  0
  2 15  1  0  0  0  0
 15 16  2  0  0  0  0
 16 17  1  0  0  0  0
 17 18  2  0  0  0  0
 18 19  1  0  0  0  0
 19 20  1  0  0  0  0
 20 21  1  0  0  0  0
 21 22  1  0  0  0  0
 22 23  1  0  0  0  0
 23 24  1  0  0  0  0
 24 25  1  0  0  0  0
 25 26  2  0  0  0  0
 26 27  1  0  0  0  0
 27 28  2  0  0  0  0
 28 29  1  0  0  0  0
 29 30  2  0  0  0  0
 25 30  1  0  0  0  0
 30 31  1  0  0  0  0
 31 32  2  0  0  0  0
 32 33  1  0  0  0  0
 33 34  2  0  0  0  0
 34 35  1  0  0  0  0
 35 36  2  0  0  0  0
 24 36  1  0  0  0  0
 31 36  1  0  0  0  0
 18 37  1  0  0  0  0
 37 38  2  0  0  0  0
 15 38  1  0  0  0  0
M  END
> <chemblId>
CHEMBL2158019

> <bioactivity__type>
Ki

> <units>
nM

> <value>
1437.0

$$$$
 stripped
BRStripMol11271514452D 0   0.00000     0.00000     0
This file has been stripped
 34 37  0  0  0  0              1 V2000 
   17.4838   16.2050    0.0000 C   0  0  0  0  0  0  0  0  0  0  0  0
   17.0138   14.7805    0.0000 N   0  0  0  0  0  0  0  0  0  0  0  0
   18.0125   13.6613    0.0000 C   0  0  0  0  0  0  0  0  0  0  0  0
   15.5452   14.4753    0.0000 C   0  0  0  0  0  0  0  0  0  0  0  0
   14.5466   15.5945    0.0000 C   0  0  0  0  0  0  0  0  0  0  0  0
   13.0779   15.2893    0.0000 C   0  0  0  0  0  0  0  0  0  0  0  0
   12.6080   13.8649    0.0000 N   0  3  0  0  0  0  0  0  0  0  0  0
   11.1393   13.5596    0.0000 C   0  0  0  0  0  0  0  0  0  0  0  0
   10.6694   12.1352    0.0000 C   0  0  0  0  0  0  0  0  0  0  0  0
    9.2007   11.8299    0.0000 C   0  0  0  0  0  0  0  0  0  0  0  0
    8.7308   10.4055    0.0000 C   0  0  0  0  0  0  0  0  0  0  0  0
    7.2621   10.1003    0.0000 O   0  0  0  0  0  0  0  0  0  0  0  0
    6.7922    8.6758    0.0000 C   0  0  0  0  0  0  0  0  0  0  0  0
    5.3235    8.3706    0.0000 C   0  0  0  0  0  0  0  0  0  0  0  0
    4.8535    6.9461    0.0000 C   0  0  0  0  0  0  0  0  0  0  0  0
    5.8522    5.8268    0.0000 C   0  0  0  0  0  0  0  0  0  0  0  0
    7.3208    6.1321    0.0000 C   0  0  0  0  0  0  0  0  0  0  0  0
    7.7908    7.5565    0.0000 C   0  0  0  0  0  0  0  0  0  0  0  0
    5.3822    4.4024    0.0000 C   0  0  0  0  0  0  0  0  0  0  0  0
    6.3808    3.2831    0.0000 O   0  0  0  0  0  0  0  0  0  0  0  0
    3.9136    4.0972    0.0000 N   0  0  0  0  0  0  0  0  0  0  0  0
    3.4436    2.6727    0.0000 C   0  0  0  0  0  0  0  0  0  0  0  0
    1.9750    2.3675    0.0000 C   0  0  0  0  0  0  0  0  0  0  0  0
    1.5050    0.9430    0.0000 C   0  0  0  0  0  0  0  0  0  0  0  0
    2.3810   -0.2740    0.0000 C   0  0  0  0  0  0  0  0  0  0  0  0
    1.4950   -1.4840    0.0000 N   0  0  0  0  0  0  0  0  0  0  0  0
    0.0700   -1.0140    0.0000 C   0  0  0  0  0  0  0  0  0  0  0  0
   -1.2320   -1.7590    0.0000 C   0  0  0  0  0  0  0  0  0  0  0  0
   -2.5280   -1.0030    0.0000 C   0  0  0  0  0  0  0  0  0  0  0  0
   -2.5220    0.4970    0.0000 C   0  0  0  0  0  0  0  0  0  0  0  0
   -1.2190    1.2410    0.0000 C   0  0  0  0  0  0  0  0  0  0  0  0
    0.0760    0.4860    0.0000 C   0  0  0  0  0  0  0  0  0  0  0  0
   13.6066   12.7456    0.0000 C   0  0  0  0  0  0  0  0  0  0  0  0
   15.0752   13.0508    0.0000 C   0  0  0  0  0  0  0  0  0  0  0  0
  1  2  1  0  0  0  0
  2  3  1  0  0  0  0
  2  4  1  0  0  0  0
  4  5  2  0  0  0  0
  5  6  1  0  0  0  0
  6  7  2  0  0  0  0
  7  8  1  0  0  0  0
  8  9  1  0  0  0  0
  9 10  1  0  0  0  0
 10 11  1  0  0  0  0
 11 12  1  0  0  0  0
 12 13  1  0  0  0  0
 13 14  2  0  0  0  0
 14 15  1  0  0  0  0
 15 16  2  0  0  0  0
 16 17  1  0  0  0  0
 17 18  2  0  0  0  0
 13 18  1  0  0  0  0
 16 19  1  0  0  0  0
 19 20  2  0  0  0  0
 19 21  1  0  0  0  0
 21 22  1  0  0  0  0
 22 23  1  0  0  0  0
 23 24  1  0  0  0  0
 24 25  2  0  0  0  0
 25 26  1  0  0  0  0
 26 27  1  0  0  0  0
 27 28  2  0  0  0  0
 28 29  1  0  0  0  0
 29 30  2  0  0  0  0
 30 31  1  0  0  0  0
 31 32  2  0  0  0  0
 24 32  1  0  0  0  0
 27 32  1  0  0  0  0
  7 33  1  0  0  0  0
 33 34  2  0  0  0  0
  4 34  1  0  0  0  0
M  END
> <chemblId>
CHEMBL2159656

> <bioactivity__type>
Ki

> <units>
nM

> <value>
197.78

$$$$
 stripped
BRStripMol11271514452D 0   0.00000     0.00000     0
This file has been stripped
 35 39  0  0  0  0              1 V2000 
    6.3808    3.2831    0.0000 O   0  0  0  0  0  0  0  0  0  0  0  0
    5.3822    4.4024    0.0000 C   0  0  0  0  0  0  0  0  0  0  0  0
    3.9136    4.0972    0.0000 N   0  0  0  0  0  0  0  0  0  0  0  0
    3.4436    2.6727    0.0000 C   0  0  0  0  0  0  0  0  0  0  0  0
    1.9750    2.3675    0.0000 C   0  0  0  0  0  0  0  0  0  0  0  0
    1.5050    0.9430    0.0000 C   0  0  0  0  0  0  0  0  0  0  0  0
    2.3810   -0.2740    0.0000 C   0  0  0  0  0  0  0  0  0  0  0  0
    1.4950   -1.4840    0.0000 N   0  0  0  0  0  0  0  0  0  0  0  0
    0.0700   -1.0140    0.0000 C   0  0  0  0  0  0  0  0  0  0  0  0
   -1.2320   -1.7590    0.0000 C   0  0  0  0  0  0  0  0  0  0  0  0
   -2.5280   -1.0030    0.0000 C   0  0  0  0  0  0  0  0  0  0  0  0
   -2.5220    0.4970    0.0000 C   0  0  0  0  0  0  0  0  0  0  0  0
   -1.2190    1.2410    0.0000 C   0  0  0  0  0  0  0  0  0  0  0  0
    0.0760    0.4860    0.0000 C   0  0  0  0  0  0  0  0  0  0  0  0
    5.8522    5.8268    0.0000 C   0  0  0  0  0  0  0  0  0  0  0  0
    7.3208    6.1321    0.0000 C   0  0  0  0  0  0  0  0  0  0  0  0
    7.7908    7.5565    0.0000 C   0  0  0  0  0  0  0  0  0  0  0  0
    6.7922    8.6758    0.0000 C   0  0  0  0  0  0  0  0  0  0  0  0
    7.2621   10.1003    0.0000 O   0  0  0  0  0  0  0  0  0  0  0  0
    8.7308   10.4055    0.0000 C   0  0  0  0  0  0  0  0  0  0  0  0
    9.2007   11.8299    0.0000 C   0  0  0  0  0  0  0  0  0  0  0  0
   10.6694   12.1352    0.0000 C   0  0  0  0  0  0  0  0  0  0  0  0
   11.1393   13.5596    0.0000 C   0  0  0  0  0  0  0  0  0  0  0  0
   12.6080   13.8649    0.0000 N   0  3  0  0  0  0  0  0  0  0  0  0
   13.0779   15.2893    0.0000 C   0  0  0  0  0  0  0  0  0  0  0  0
   14.5466   15.5945    0.0000 C   0  0  0  0  0  0  0  0  0  0  0  0
   15.5452   14.4753    0.0000 C   0  0  0  0  0  0  0  0  0  0  0  0
   15.0752   13.0508    0.0000 C   0  0  0  0  0  0  0  0  0  0  0  0
   16.0738   11.9316    0.0000 C   0  0  0  0  0  0  0  0  0  0  0  0
   15.6039   10.5071    0.0000 C   0  0  0  0  0  0  0  0  0  0  0  0
   14.1352   10.2019    0.0000 C   0  0  0  0  0  0  0  0  0  0  0  0
   13.1366   11.3211    0.0000 C   0  0  0  0  0  0  0  0  0  0  0  0
   13.6066   12.7456    0.0000 C   0  0  0  0  0  0  0  0  0  0  0  0
    5.3235    8.3706    0.0000 C   0  0  0  0  0  0  0  0  0  0  0  0
    4.8535    6.9461    0.0000 C   0  0  0  0  0  0  0  0  0  0  0  0
  1  2  2  0  0  0  0
  2  3  1  0  0  0  0
  3  4  1  0  0  0  0
  4  5  1  0  0  0  0
  5  6  1  0  0  0  0
  6  7  2  0  0  0  0
  7  8  1  0  0  0  0
  8  9  1  0  0  0  0
  9 10  2  0  0  0  0
 10 11  1  0  0  0  0
 11 12  2  0  0  0  0
 12 13  1  0  0  0  0
 13 14  2  0  0  0  0
  6 14  1  0  0  0  0
  9 14  1  0  0  0  0
  2 15  1  0  0  0  0
 15 16  2  0  0  0  0
 16 17  1  0  0  0  0
 17 18  2  0  0  0  0
 18 19  1  0  0  0  0
 19 20  1  0  0  0  0
 20 21  1  0  0  0  0
 21 22  1  0  0  0  0
 22 23  1  0  0  0  0
 23 24  1  0  0  0  0
 24 25  2  0  0  0  0
 25 26  1  0  0  0  0
 26 27  2  0  0  0  0
 27 28  1  0  0  0  0
 28 29  2  0  0  0  0
 29 30  1  0  0  0  0
 30 31  2  0  0  0  0
 31 32  1  0  0  0  0
 32 33  2  0  0  0  0
 24 33  1  0  0  0  0
 28 33  1  0  0  0  0
 18 34  1  0  0  0  0
 34 35  2  0  0  0  0
 15 35  1  0  0  0  0
M  END
> <chemblId>
CHEMBL2159657

> <bioactivity__type>
Ki

> <units>
nM

> <value>
123.73

$$$$
 stripped
BRStripMol11271514452D 0   0.00000     0.00000     0
This file has been stripped
 33 36  0  0  0  0              1 V2000 
    9.0932  -16.5000    0.0000 C   0  0  0  0  0  0  0  0  0  0  0  0
    9.0932  -15.0000    0.0000 C   0  0  0  0  0  0  0  0  0  0  0  0
    7.7942  -14.2500    0.0000 O   0  0  0  0  0  0  0  0  0  0  0  0
   10.3923  -14.2500    0.0000 C   0  0  0  0  0  0  0  0  0  0  0  0
   11.6913  -15.0000    0.0000 C   0  0  0  0  0  0  0  0  0  0  0  0
   12.9903  -14.2500    0.0000 C   0  0  0  0  0  0  0  0  0  0  0  0
   12.9903  -12.7500    0.0000 C   0  0  0  0  0  0  0  0  0  0  0  0
   11.6913  -12.0000    0.0000 C   0  0  0  0  0  0  0  0  0  0  0  0
   10.3923  -12.7500    0.0000 C   0  0  0  0  0  0  0  0  0  0  0  0
    9.0932  -12.0000    0.0000 N   0  0  0  0  0  0  0  0  0  0  0  0
    9.0932  -10.5000    0.0000 C   0  0  0  0  0  0  0  0  0  0  0  0
   10.3923   -9.7500    0.0000 O   0  0  0  0  0  0  0  0  0  0  0  0
    7.7942   -9.7500    0.0000 C   0  0  0  0  0  0  0  0  0  0  0  0
    7.7942   -8.2500    0.0000 C   0  0  0  0  0  0  0  0  0  0  0  0
    6.4952   -7.5000    0.0000 C   0  0  0  0  0  0  0  0  0  0  0  0
    5.1961   -8.2500    0.0000 C   0  0  0  0  0  0  0  0  0  0  0  0
    3.8971   -7.5000    0.0000 O   0  0  0  0  0  0  0  0  0  0  0  0
    3.8971   -6.0000    0.0000 C   0  0  0  0  0  0  0  0  0  0  0  0
    2.5980   -5.2500    0.0000 C   0  0  0  0  0  0  0  0  0  0  0  0
    2.5980   -3.7500    0.0000 C   0  0  0  0  0  0  0  0  0  0  0  0
    1.2990   -3.0000    0.0000 C   0  0  0  0  0  0  0  0  0  0  0  0
    1.2990   -1.5000    0.0000 N   0  3  0  0  0  0  0  0  0  0  0  0
    2.5980   -0.7500    0.0000 C   0  0  0  0  0  0  0  0  0  0  0  0
    2.5980    0.7500    0.0000 C   0  0  0  0  0  0  0  0  0  0  0  0
    1.2990    1.5000    0.0000 C   0  0  0  0  0  0  0  0  0  0  0  0
   -0.0000    0.7500    0.0000 C   0  0  0  0  0  0  0  0  0  0  0  0
   -1.2990    1.5000    0.0000 C   0  0  0  0  0  0  0  0  0  0  0  0
   -2.5980    0.7500    0.0000 C   0  0  0  0  0  0  0  0  0  0  0  0
   -2.5980   -0.7500    0.0000 C   0  0  0  0  0  0  0  0  0  0  0  0
   -1.2990   -1.5000    0.0000 C   0  0  0  0  0  0  0  0  0  0  0  0
   -0.0000   -0.7500    0.0000 C   0  0  0  0  0  0  0  0  0  0  0  0
    5.1961   -9.7500    0.0000 C   0  0  0  0  0  0  0  0  0  0  0  0
    6.4952  -10.5000    0.0000 C   0  0  0  0  0  0  0  0  0  0  0  0
  1  2  1  0  0  0  0
  2  3  2  0  0  0  0
  2  4  1  0  0  0  0
  4  5  2  0  0  0  0
  5  6  1  0  0  0  0
  6  7  2  0  0  0  0
  7  8  1  0  0  0  0
  8  9  2  0  0  0  0
  4  9  1  0  0  0  0
  9 10  1  0  0  0  0
 10 11  1  0  0  0  0
 11 12  2  0  0  0  0
 11 13  1  0  0  0  0
 13 14  2  0  0  0  0
 14 15  1  0  0  0  0
 15 16  2  0  0  0  0
 16 17  1  0  0  0  0
 17 18  1  0  0  0  0
 18 19  1  0  0  0  0
 19 20  1  0  0  0  0
 20 21  1  0  0  0  0
 21 22  1  0  0  0  0
 22 23  2  0  0  0  0
 23 24  1  0  0  0  0
 24 25  2  0  0  0  0
 25 26  1  0  0  0  0
 26 27  2  0  0  0  0
 27 28  1  0  0  0  0
 28 29  2  0  0  0  0
 29 30  1  0  0  0  0
 30 31  2  0  0  0  0
 22 31  1  0  0  0  0
 26 31  1  0  0  0  0
 16 32  1  0  0  0  0
 32 33  2  0  0  0  0
 13 33  1  0  0  0  0
M  END
> <chemblId>
CHEMBL2159658

> <bioactivity__type>
Ki

> <units>
nM

> <value>
53.0

$$$$
 stripped
BRStripMol11271514452D 0   0.00000     0.00000     0
This file has been stripped
 33 36  0  0  0  0              1 V2000 
   19.4855   -1.4999    0.0000 C   0  0  0  0  0  0  0  0  0  0  0  0
   18.1865   -0.7499    0.0000 C   0  0  0  0  0  0  0  0  0  0  0  0
   16.8874   -1.4999    0.0000 O   0  0  0  0  0  0  0  0  0  0  0  0
   18.1864    0.7501    0.0000 C   0  0  0  0  0  0  0  0  0  0  0  0
   19.4855    1.5001    0.0000 C   0  0  0  0  0  0  0  0  0  0  0  0
   19.4855    3.0001    0.0000 C   0  0  0  0  0  0  0  0  0  0  0  0
   18.1864    3.7501    0.0000 C   0  0  0  0  0  0  0  0  0  0  0  0
   16.8874    3.0001    0.0000 C   0  0  0  0  0  0  0  0  0  0  0  0
   16.8874    1.5001    0.0000 C   0  0  0  0  0  0  0  0  0  0  0  0
   15.5884    0.7501    0.0000 N   0  0  0  0  0  0  0  0  0  0  0  0
   14.2893    1.5001    0.0000 C   0  0  0  0  0  0  0  0  0  0  0  0
   14.2893    3.0001    0.0000 O   0  0  0  0  0  0  0  0  0  0  0  0
   12.9903    0.7501    0.0000 C   0  0  0  0  0  0  0  0  0  0  0  0
   11.6913    1.5001    0.0000 C   0  0  0  0  0  0  0  0  0  0  0  0
   10.3922    0.7500    0.0000 C   0  0  0  0  0  0  0  0  0  0  0  0
   10.3922   -0.7500    0.0000 C   0  0  0  0  0  0  0  0  0  0  0  0
    9.0932   -1.5000    0.0000 O   0  0  0  0  0  0  0  0  0  0  0  0
    7.7942   -0.7500    0.0000 C   0  0  0  0  0  0  0  0  0  0  0  0
    6.4951   -1.5000    0.0000 C   0  0  0  0  0  0  0  0  0  0  0  0
    5.1961   -0.7500    0.0000 C   0  0  0  0  0  0  0  0  0  0  0  0
    3.8970   -1.5000    0.0000 C   0  0  0  0  0  0  0  0  0  0  0  0
    2.5980   -0.7500    0.0000 N   0  3  0  0  0  0  0  0  0  0  0  0
    2.5980    0.7500    0.0000 C   0  0  0  0  0  0  0  0  0  0  0  0
    1.2990    1.5000    0.0000 C   0  0  0  0  0  0  0  0  0  0  0  0
    0.0000    0.7500    0.0000 C   0  0  0  0  0  0  0  0  0  0  0  0
   -1.2990    1.5000    0.0000 C   0  0  0  0  0  0  0  0  0  0  0  0
   -2.5980    0.7500    0.0000 C   0  0  0  0  0  0  0  0  0  0  0  0
   -2.5980   -0.7500    0.0000 C   0  0  0  0  0  0  0  0  0  0  0  0
   -1.2990   -1.5000    0.0000 C   0  0  0  0  0  0  0  0  0  0  0  0
    0.0000   -0.7500    0.0000 C   0  0  0  0  0  0  0  0  0  0  0  0
    1.2990   -1.5000    0.0000 C   0  0  0  0  0  0  0  0  0  0  0  0
   11.6913   -1.4999    0.0000 C   0  0  0  0  0  0  0  0  0  0  0  0
   12.9903   -0.7499    0.0000 C   0  0  0  0  0  0  0  0  0  0  0  0
  1  2  1  0  0  0  0
  2  3  2  0  0  0  0
  2  4  1  0  0  0  0
  4  5  2  0  0  0  0
  5  6  1  0  0  0  0
  6  7  2  0  0  0  0
  7  8  1  0  0  0  0
  8  9  2  0  0  0  0
  4  9  1  0  0  0  0
  9 10  1  0  0  0  0
 10 11  1  0  0  0  0
 11 12  2  0  0  0  0
 11 13  1  0  0  0  0
 13 14  2  0  0  0  0
 14 15  1  0  0  0  0
 15 16  2  0  0  0  0
 16 17  1  0  0  0  0
 17 18  1  0  0  0  0
 18 19  1  0  0  0  0
 19 20  1  0  0  0  0
 20 21  1  0  0  0  0
 21 22  1  0  0  0  0
 22 23  2  0  0  0  0
 23 24  1  0  0  0  0
 24 25  2  0  0  0  0
 25 26  1  0  0  0  0
 26 27  2  0  0  0  0
 27 28  1  0  0  0  0
 28 29  2  0  0  0  0
 29 30  1  0  0  0  0
 25 30  1  0  0  0  0
 30 31  2  0  0  0  0
 22 31  1  0  0  0  0
 16 32  1  0  0  0  0
 32 33  2  0  0  0  0
 13 33  1  0  0  0  0
M  END
> <chemblId>
CHEMBL2159659

> <bioactivity__type>
Ki

> <units>
nM

> <value>
45.81

$$$$
 stripped
BRStripMol11271514452D 0   0.00000     0.00000     0
This file has been stripped
 35 38  0  0  0  0              1 V2000 
   22.0836   -1.4999    0.0000 C   0  0  0  0  0  0  0  0  0  0  0  0
   20.7845   -0.7499    0.0000 C   0  0  0  0  0  0  0  0  0  0  0  0
   19.4855   -1.4999    0.0000 O   0  0  0  0  0  0  0  0  0  0  0  0
   20.7845    0.7501    0.0000 C   0  0  0  0  0  0  0  0  0  0  0  0
   22.0836    1.5001    0.0000 C   0  0  0  0  0  0  0  0  0  0  0  0
   22.0835    3.0001    0.0000 C   0  0  0  0  0  0  0  0  0  0  0  0
   20.7845    3.7501    0.0000 C   0  0  0  0  0  0  0  0  0  0  0  0
   19.4855    3.0001    0.0000 C   0  0  0  0  0  0  0  0  0  0  0  0
   19.4855    1.5001    0.0000 C   0  0  0  0  0  0  0  0  0  0  0  0
   18.1864    0.7501    0.0000 N   0  0  0  0  0  0  0  0  0  0  0  0
   16.8874    1.5001    0.0000 C   0  0  0  0  0  0  0  0  0  0  0  0
   16.8874    3.0001    0.0000 O   0  0  0  0  0  0  0  0  0  0  0  0
   15.5884    0.7501    0.0000 C   0  0  0  0  0  0  0  0  0  0  0  0
   14.2893    1.5001    0.0000 C   0  0  0  0  0  0  0  0  0  0  0  0
   12.9903    0.7501    0.0000 C   0  0  0  0  0  0  0  0  0  0  0  0
   12.9903   -0.7499    0.0000 C   0  0  0  0  0  0  0  0  0  0  0  0
   11.6913   -1.4999    0.0000 O   0  0  0  0  0  0  0  0  0  0  0  0
   10.3922   -0.7500    0.0000 C   0  0  0  0  0  0  0  0  0  0  0  0
    9.0932   -1.5000    0.0000 C   0  0  0  0  0  0  0  0  0  0  0  0
    7.7942   -0.7500    0.0000 C   0  0  0  0  0  0  0  0  0  0  0  0
    6.4951   -1.5000    0.0000 C   0  0  0  0  0  0  0  0  0  0  0  0
    5.1961   -0.7500    0.0000 C   0  0  0  0  0  0  0  0  0  0  0  0
    3.8970   -1.5000    0.0000 C   0  0  0  0  0  0  0  0  0  0  0  0
    2.5980   -0.7500    0.0000 N   0  3  0  0  0  0  0  0  0  0  0  0
    2.5980    0.7500    0.0000 C   0  0  0  0  0  0  0  0  0  0  0  0
    1.2990    1.5000    0.0000 C   0  0  0  0  0  0  0  0  0  0  0  0
    0.0000    0.7500    0.0000 C   0  0  0  0  0  0  0  0  0  0  0  0
   -1.2990    1.5000    0.0000 C   0  0  0  0  0  0  0  0  0  0  0  0
   -2.5980    0.7500    0.0000 C   0  0  0  0  0  0  0  0  0  0  0  0
   -2.5980   -0.7500    0.0000 C   0  0  0  0  0  0  0  0  0  0  0  0
   -1.2990   -1.5000    0.0000 C   0  0  0  0  0  0  0  0  0  0  0  0
    0.0000   -0.7500    0.0000 C   0  0  0  0  0  0  0  0  0  0  0  0
    1.2990   -1.5000    0.0000 C   0  0  0  0  0  0  0  0  0  0  0  0
   14.2893   -1.4999    0.0000 C   0  0  0  0  0  0  0  0  0  0  0  0
   15.5884   -0.7499    0.0000 C   0  0  0  0  0  0  0  0  0  0  0  0
  1  2  1  0  0  0  0
  2  3  2  0  0  0  0
  2  4  1  0  0  0  0
  4  5  2  0  0  0  0
  5  6  1  0  0  0  0
  6  7  2  0  0  0  0
  7  8  1  0  0  0  0
  8  9  2  0  0  0  0
  4  9  1  0  0  0  0
  9 10  1  0  0  0  0
 10 11  1  0  0  0  0
 11 12  2  0  0  0  0
 11 13  1  0  0  0  0
 13 14  2  0  0  0  0
 14 15  1  0  0  0  0
 15 16  2  0  0  0  0
 16 17  1  0  0  0  0
 17 18  1  0  0  0  0
 18 19  1  0  0  0  0
 19 20  1  0  0  0  0
 20 21  1  0  0  0  0
 21 22  1  0  0  0  0
 22 23  1  0  0  0  0
 23 24  1  0  0  0  0
 24 25  2  0  0  0  0
 25 26  1  0  0  0  0
 26 27  2  0  0  0  0
 27 28  1  0  0  0  0
 28 29  2  0  0  0  0
 29 30  1  0  0  0  0
 30 31  2  0  0  0  0
 31 32  1  0  0  0  0
 27 32  1  0  0  0  0
 32 33  2  0  0  0  0
 24 33  1  0  0  0  0
 16 34  1  0  0  0  0
 34 35  2  0  0  0  0
 13 35  1  0  0  0  0
M  END
> <chemblId>
CHEMBL2159661

> <bioactivity__type>
Ki

> <units>
nM

> <value>
9.4

$$$$
 stripped
BRStripMol11271514452D 0   0.00000     0.00000     0
This file has been stripped
 30 32  0  0  0  0              1 V2000 
    3.5659    0.1343    0.0000 C   0  0  0  0  0  0  0  0  0  0  0  0
    2.2761    0.9001    0.0000 C   0  0  0  0  0  0  0  0  0  0  0  0
    2.2944    2.4000    0.0000 O   0  0  0  0  0  0  0  0  0  0  0  0
    0.9680    0.1660    0.0000 C   0  0  0  0  0  0  0  0  0  0  0  0
    0.9490   -1.3140    0.0000 C   0  0  0  0  0  0  0  0  0  0  0  0
   -0.3400   -2.0410    0.0000 C   0  0  0  0  0  0  0  0  0  0  0  0
   -1.6110   -1.2880    0.0000 C   0  0  0  0  0  0  0  0  0  0  0  0
   -1.6250    0.2120    0.0000 C   0  0  0  0  0  0  0  0  0  0  0  0
   -0.3020    0.9190    0.0000 C   0  0  0  0  0  0  0  0  0  0  0  0
   -0.2687    2.4186    0.0000 N   0  0  0  0  0  0  0  0  0  0  0  0
   -1.5508    3.1973    0.0000 C   0  0  0  0  0  0  0  0  0  0  0  0
   -2.8661    2.4763    0.0000 O   0  0  0  0  0  0  0  0  0  0  0  0
   -1.5175    4.6969    0.0000 C   0  0  0  0  0  0  0  0  0  0  0  0
   -0.2021    5.4179    0.0000 C   0  0  0  0  0  0  0  0  0  0  0  0
   -0.1688    6.9175    0.0000 C   0  0  0  0  0  0  0  0  0  0  0  0
   -1.4508    7.6962    0.0000 C   0  0  0  0  0  0  0  0  0  0  0  0
   -1.4175    9.1958    0.0000 O   0  0  0  0  0  0  0  0  0  0  0  0
   -2.6996    9.9745    0.0000 C   0  0  0  0  0  0  0  0  0  0  0  0
   -2.6663   11.4741    0.0000 C   0  0  0  0  0  0  0  0  0  0  0  0
   -3.9484   12.2528    0.0000 C   0  0  0  0  0  0  0  0  0  0  0  0
   -3.9151   13.7524    0.0000 C   0  0  0  0  0  0  0  0  0  0  0  0
   -5.1971   14.5310    0.0000 C   0  0  0  0  0  0  0  0  0  0  0  0
   -5.1638   16.0307    0.0000 N   0  3  0  0  0  0  0  0  0  0  0  0
   -3.8484   16.7516    0.0000 C   0  0  0  0  0  0  0  0  0  0  0  0
   -3.8151   18.2513    0.0000 C   0  0  0  0  0  0  0  0  0  0  0  0
   -5.0972   19.0299    0.0000 C   0  0  0  0  0  0  0  0  0  0  0  0
   -6.4126   18.3090    0.0000 C   0  0  0  0  0  0  0  0  0  0  0  0
   -6.4459   16.8093    0.0000 C   0  0  0  0  0  0  0  0  0  0  0  0
   -2.7662    6.9752    0.0000 C   0  0  0  0  0  0  0  0  0  0  0  0
   -2.7995    5.4756    0.0000 C   0  0  0  0  0  0  0  0  0  0  0  0
  1  2  1  0  0  0  0
  2  3  2  0  0  0  0
  2  4  1  0  0  0  0
  4  5  2  0  0  0  0
  5  6  1  0  0  0  0
  6  7  2  0  0  0  0
  7  8  1  0  0  0  0
  8  9  2  0  0  0  0
  4  9  1  0  0  0  0
  9 10  1  0  0  0  0
 10 11  1  0  0  0  0
 11 12  2  0  0  0  0
 11 13  1  0  0  0  0
 13 14  2  0  0  0  0
 14 15  1  0  0  0  0
 15 16  2  0  0  0  0
 16 17  1  0  0  0  0
 17 18  1  0  0  0  0
 18 19  1  0  0  0  0
 19 20  1  0  0  0  0
 20 21  1  0  0  0  0
 21 22  1  0  0  0  0
 22 23  1  0  0  0  0
 23 24  2  0  0  0  0
 24 25  1  0  0  0  0
 25 26  2  0  0  0  0
 26 27  1  0  0  0  0
 27 28  2  0  0  0  0
 23 28  1  0  0  0  0
 16 29  1  0  0  0  0
 29 30  2  0  0  0  0
 13 30  1  0  0  0  0
M  END
> <chemblId>
CHEMBL2159663

> <bioactivity__type>
Ki

> <units>
nM

> <value>
81.0

$$$$
 stripped
BRStripMol11271514452D 0   0.00000     0.00000     0
This file has been stripped
 31 33  0  0  0  0              1 V2000 
    3.5659    0.1343    0.0000 C   0  0  0  0  0  0  0  0  0  0  0  0
    2.2761    0.9001    0.0000 C   0  0  0  0  0  0  0  0  0  0  0  0
    2.2944    2.4000    0.0000 O   0  0  0  0  0  0  0  0  0  0  0  0
    0.9680    0.1660    0.0000 C   0  0  0  0  0  0  0  0  0  0  0  0
    0.9490   -1.3140    0.0000 C   0  0  0  0  0  0  0  0  0  0  0  0
   -0.3400   -2.0410    0.0000 C   0  0  0  0  0  0  0  0  0  0  0  0
   -1.6110   -1.2880    0.0000 C   0  0  0  0  0  0  0  0  0  0  0  0
   -1.6250    0.2120    0.0000 C   0  0  0  0  0  0  0  0  0  0  0  0
   -0.3020    0.9190    0.0000 C   0  0  0  0  0  0  0  0  0  0  0  0
   -0.2687    2.4186    0.0000 N   0  0  0  0  0  0  0  0  0  0  0  0
   -1.5508    3.1973    0.0000 C   0  0  0  0  0  0  0  0  0  0  0  0
   -2.8661    2.4763    0.0000 O   0  0  0  0  0  0  0  0  0  0  0  0
   -1.5175    4.6969    0.0000 C   0  0  0  0  0  0  0  0  0  0  0  0
   -0.2021    5.4179    0.0000 C   0  0  0  0  0  0  0  0  0  0  0  0
   -0.1688    6.9175    0.0000 C   0  0  0  0  0  0  0  0  0  0  0  0
   -1.4508    7.6962    0.0000 C   0  0  0  0  0  0  0  0  0  0  0  0
   -1.4175    9.1958    0.0000 O   0  0  0  0  0  0  0  0  0  0  0  0
   -2.6996    9.9745    0.0000 C   0  0  0  0  0  0  0  0  0  0  0  0
   -2.6663   11.4741    0.0000 C   0  0  0  0  0  0  0  0  0  0  0  0
   -3.9484   12.2528    0.0000 C   0  0  0  0  0  0  0  0  0  0  0  0
   -3.9151   13.7524    0.0000 C   0  0  0  0  0  0  0  0  0  0  0  0
   -5.1971   14.5310    0.0000 C   0  0  0  0  0  0  0  0  0  0  0  0
   -5.1638   16.0307    0.0000 C   0  0  0  0  0  0  0  0  0  0  0  0
   -6.4459   16.8093    0.0000 N   0  3  0  0  0  0  0  0  0  0  0  0
   -6.4126   18.3090    0.0000 C   0  0  0  0  0  0  0  0  0  0  0  0
   -7.6946   19.0876    0.0000 C   0  0  0  0  0  0  0  0  0  0  0  0
   -9.0100   18.3667    0.0000 C   0  0  0  0  0  0  0  0  0  0  0  0
   -9.0433   16.8670    0.0000 C   0  0  0  0  0  0  0  0  0  0  0  0
   -7.7612   16.0884    0.0000 C   0  0  0  0  0  0  0  0  0  0  0  0
   -2.7662    6.9752    0.0000 C   0  0  0  0  0  0  0  0  0  0  0  0
   -2.7995    5.4756    0.0000 C   0  0  0  0  0  0  0  0  0  0  0  0
  1  2  1  0  0  0  0
  2  3  2  0  0  0  0
  2  4  1  0  0  0  0
  4  5  2  0  0  0  0
  5  6  1  0  0  0  0
  6  7  2  0  0  0  0
  7  8  1  0  0  0  0
  8  9  2  0  0  0  0
  4  9  1  0  0  0  0
  9 10  1  0  0  0  0
 10 11  1  0  0  0  0
 11 12  2  0  0  0  0
 11 13  1  0  0  0  0
 13 14  2  0  0  0  0
 14 15  1  0  0  0  0
 15 16  2  0  0  0  0
 16 17  1  0  0  0  0
 17 18  1  0  0  0  0
 18 19  1  0  0  0  0
 19 20  1  0  0  0  0
 20 21  1  0  0  0  0
 21 22  1  0  0  0  0
 22 23  1  0  0  0  0
 23 24  1  0  0  0  0
 24 25  2  0  0  0  0
 25 26  1  0  0  0  0
 26 27  2  0  0  0  0
 27 28  1  0  0  0  0
 28 29  2  0  0  0  0
 24 29  1  0  0  0  0
 16 30  1  0  0  0  0
 30 31  2  0  0  0  0
 13 31  1  0  0  0  0
M  END
> <chemblId>
CHEMBL2159664

> <bioactivity__type>
Ki

> <units>
nM

> <value>
47.0

$$$$
 stripped
BRStripMol11271514452D 0   0.00000     0.00000     0
This file has been stripped
 25 25  0  0  0  0              1 V2000 
    5.1961   -6.0000    0.0000 C   0  0  0  0  0  0  0  0  0  0  0  0
    3.8971   -5.2500    0.0000 C   0  0  0  0  0  0  0  0  0  0  0  0
    2.5981   -6.0000    0.0000 C   0  0  0  0  0  0  0  0  0  0  0  0
    3.8971   -3.7500    0.0000 N   0  0  0  0  0  0  0  0  0  0  0  0
    2.5981   -3.0000    0.0000 C   0  0  0  0  0  0  0  0  0  0  0  0
    2.5980   -1.5000    0.0000 C   0  0  0  0  0  0  0  0  0  0  0  0
    3.8971   -0.7500    0.0000 O   0  0  0  0  0  0  0  0  0  0  0  0
    1.2990   -0.7500    0.0000 C   0  0  0  0  0  0  0  0  0  0  0  0
    1.2990    0.7500    0.0000 C   0  0  0  0  0  0  0  0  0  0  0  0
   -0.0000    1.5000    0.0000 C   0  0  0  0  0  0  0  0  0  0  0  0
    0.0000    3.0000    0.0000 O   0  0  0  0  0  0  0  0  0  0  0  0
   -1.2990    3.7500    0.0000 C   0  0  0  0  0  0  0  0  0  0  0  0
   -2.5981    3.0000    0.0000 O   0  0  0  0  0  0  0  0  0  0  0  0
   -1.2990    5.2500    0.0000 N   0  0  0  0  0  0  0  0  0  0  0  0
   -2.5981    6.0000    0.0000 C   0  0  0  0  0  0  0  0  0  0  0  0
    0.0000    6.0000    0.0000 C   0  0  0  0  0  0  0  0  0  0  0  0
   -1.2990    0.7500    0.0000 C   0  0  0  0  0  0  0  0  0  0  0  0
   -1.2990   -0.7500    0.0000 C   0  0  0  0  0  0  0  0  0  0  0  0
   -2.5980   -1.5000    0.0000 O   0  0  0  0  0  0  0  0  0  0  0  0
   -3.8971   -0.7500    0.0000 C   0  0  0  0  0  0  0  0  0  0  0  0
   -3.8971    0.7500    0.0000 O   0  0  0  0  0  0  0  0  0  0  0  0
   -5.1961   -1.5000    0.0000 N   0  0  0  0  0  0  0  0  0  0  0  0
   -6.4952   -0.7500    0.0000 C   0  0  0  0  0  0  0  0  0  0  0  0
   -5.1961   -3.0000    0.0000 C   0  0  0  0  0  0  0  0  0  0  0  0
    0.0000   -1.5000    0.0000 C   0  0  0  0  0  0  0  0  0  0  0  0
  1  2  1  0  0  0  0
  2  3  1  0  0  0  0
  2  4  1  0  0  0  0
  4  5  1  0  0  0  0
  5  6  1  0  0  0  0
  6  7  1  0  0  0  0
  6  8  1  0  0  0  0
  8  9  2  0  0  0  0
  9 10  1  0  0  0  0
 10 11  1  0  0  0  0
 11 12  1  0  0  0  0
 12 13  2  0  0  0  0
 12 14  1  0  0  0  0
 14 15  1  0  0  0  0
 14 16  1  0  0  0  0
 10 17  2  0  0  0  0
 17 18  1  0  0  0  0
 18 19  1  0  0  0  0
 19 20  1  0  0  0  0
 20 21  2  0  0  0  0
 20 22  1  0  0  0  0
 22 23  1  0  0  0  0
 22 24  1  0  0  0  0
 18 25  2  0  0  0  0
  8 25  1  0  0  0  0
M  END
> <chemblId>
CHEMBL2164776

> <bioactivity__type>
Ki

> <units>
nM

> <value>
710000.0

$$$$
 stripped
BRStripMol11271514452D 0   0.00000     0.00000     0
This file has been stripped
 25 25  0  0  0  0              1 V2000 
    5.1961   -6.0000    0.0000 C   0  0  0  0  0  0  0  0  0  0  0  0
    3.8971   -5.2500    0.0000 C   0  0  0  0  0  0  0  0  0  0  0  0
    2.5981   -6.0000    0.0000 C   0  0  0  0  0  0  0  0  0  0  0  0
    3.8971   -3.7500    0.0000 N   0  0  0  0  0  0  0  0  0  0  0  0
    2.5981   -3.0000    0.0000 C   0  0  0  0  0  0  0  0  0  0  0  0
    2.5980   -1.5000    0.0000 C   0  0  0  0  0  0  0  0  0  0  0  0
    3.8971   -0.7500    0.0000 O   0  0  0  0  0  0  0  0  0  0  0  0
    1.2990   -0.7500    0.0000 C   0  0  0  0  0  0  0  0  0  0  0  0
    1.2990    0.7500    0.0000 C   0  0  0  0  0  0  0  0  0  0  0  0
   -0.0000    1.5000    0.0000 C   0  0  0  0  0  0  0  0  0  0  0  0
    0.0000    3.0000    0.0000 O   0  0  0  0  0  0  0  0  0  0  0  0
   -1.2990    3.7500    0.0000 C   0  0  0  0  0  0  0  0  0  0  0  0
   -2.5981    3.0000    0.0000 O   0  0  0  0  0  0  0  0  0  0  0  0
   -1.2990    5.2500    0.0000 N   0  0  0  0  0  0  0  0  0  0  0  0
   -2.5981    6.0000    0.0000 C   0  0  0  0  0  0  0  0  0  0  0  0
    0.0000    6.0000    0.0000 C   0  0  0  0  0  0  0  0  0  0  0  0
   -1.2990    0.7500    0.0000 C   0  0  0  0  0  0  0  0  0  0  0  0
   -1.2990   -0.7500    0.0000 C   0  0  0  0  0  0  0  0  0  0  0  0
   -2.5980   -1.5000    0.0000 O   0  0  0  0  0  0  0  0  0  0  0  0
   -3.8971   -0.7500    0.0000 C   0  0  0  0  0  0  0  0  0  0  0  0
   -3.8971    0.7500    0.0000 O   0  0  0  0  0  0  0  0  0  0  0  0
   -5.1961   -1.5000    0.0000 N   0  0  0  0  0  0  0  0  0  0  0  0
   -6.4952   -0.7500    0.0000 C   0  0  0  0  0  0  0  0  0  0  0  0
   -5.1961   -3.0000    0.0000 C   0  0  0  0  0  0  0  0  0  0  0  0
    0.0000   -1.5000    0.0000 C   0  0  0  0  0  0  0  0  0  0  0  0
  1  2  1  0  0  0  0
  2  3  1  0  0  0  0
  2  4  1  0  0  0  0
  4  5  1  0  0  0  0
  5  6  1  0  0  0  0
  6  7  1  1  0  0  0
  6  8  1  0  0  0  0
  8  9  2  0  0  0  0
  9 10  1  0  0  0  0
 10 11  1  0  0  0  0
 11 12  1  0  0  0  0
 12 13  2  0  0  0  0
 12 14  1  0  0  0  0
 14 15  1  0  0  0  0
 14 16  1  0  0  0  0
 10 17  2  0  0  0  0
 17 18  1  0  0  0  0
 18 19  1  0  0  0  0
 19 20  1  0  0  0  0
 20 21  2  0  0  0  0
 20 22  1  0  0  0  0
 22 23  1  0  0  0  0
 22 24  1  0  0  0  0
 18 25  2  0  0  0  0
  8 25  1  0  0  0  0
M  END
> <chemblId>
CHEMBL2164778

> <bioactivity__type>
Ki

> <units>
nM

> <value>
390000.0

$$$$

  CDK     11271514452D 0   0.00000     0.00000     0

 37 42  0  0  0  0              1 V2000 
   12.3294   -7.4130    0.0000 O   0  0  0  0  0  0  0  0  0  0  0  0
   12.4859   -8.9048    0.0000 C   0  0  0  0  0  0  0  0  0  0  0  0
   11.3710   -9.9082    0.0000 N   0  0  0  0  0  0  0  0  0  0  0  0
    9.9038   -9.5961    0.0000 C   0  0  0  0  0  0  0  0  0  0  0  0
    9.4406   -8.1694    0.0000 C   0  0  0  0  0  0  0  0  0  0  0  0
   10.4445   -7.0549    0.0000 C   0  0  0  0  0  0  0  0  0  0  0  0
    9.9813   -5.6282    0.0000 C   0  0  0  0  0  0  0  0  0  0  0  0
    8.5141   -5.3160    0.0000 C   0  0  0  0  0  0  0  0  0  0  0  0
    8.0509   -3.8894    0.0000 C   0  0  0  0  0  0  0  0  0  0  0  0
    6.5837   -3.5772    0.0000 C   0  0  0  0  0  0  0  0  0  0  0  0
    6.1205   -2.1505    0.0000 C   0  0  0  0  0  0  0  0  0  0  0  0
    4.6533   -1.8383    0.0000 C   0  0  0  0  0  0  0  0  0  0  0  0
    3.6494   -2.9528    0.0000 C   0  0  0  0  0  0  0  0  0  0  0  0
    2.1822   -2.6407    0.0000 C   0  0  0  0  0  0  0  0  0  0  0  0
    1.7190   -1.2140    0.0000 N   0  0  0  0  0  0  0  0  0  0  0  0
    2.6010   -0.0000    0.0000 C   0  0  0  0  0  0  0  0  0  0  0  0
    4.1010    0.0003    0.0000 O   0  0  0  0  0  0  0  0  0  0  0  0
    1.7190    1.2130    0.0000 C   0  0  0  0  0  0  0  0  0  0  0  0
    2.1824    2.6396    0.0000 O   0  0  0  0  0  0  0  0  0  0  0  0
    0.2930    0.7500    0.0000 C   0  0  0  0  0  0  0  0  0  0  0  0
   -1.0070    1.5000    0.0000 C   0  0  0  0  0  0  0  0  0  0  0  0
   -2.3060    0.7500    0.0000 C   0  0  0  0  0  0  0  0  0  0  0  0
   -2.3060   -0.7500    0.0000 C   0  0  0  0  0  0  0  0  0  0  0  0
   -1.0070   -1.5000    0.0000 C   0  0  0  0  0  0  0  0  0  0  0  0
    0.2930   -0.7500    0.0000 C   0  0  0  0  0  0  0  0  0  0  0  0
    4.1126   -4.3795    0.0000 C   0  0  0  0  0  0  0  0  0  0  0  0
    5.5798   -4.6917    0.0000 C   0  0  0  0  0  0  0  0  0  0  0  0
    7.5102   -6.4305    0.0000 C   0  0  0  0  0  0  0  0  0  0  0  0
    7.9734   -7.8572    0.0000 C   0  0  0  0  0  0  0  0  0  0  0  0
   11.9808  -11.2787    0.0000 C   0  0  0  0  0  0  0  0  0  0  0  0
   11.3704  -12.6489    0.0000 C   0  0  0  0  0  0  0  0  0  0  0  0
   12.2518  -13.8626    0.0000 C   0  0  0  0  0  0  0  0  0  0  0  0
   13.7436  -13.7061    0.0000 C   0  0  0  0  0  0  0  0  0  0  0  0
   14.3540  -12.3359    0.0000 C   0  0  0  0  0  0  0  0  0  0  0  0
   13.4726  -11.1222    0.0000 C   0  0  0  0  0  0  0  0  0  0  0  0
   13.7848   -9.6550    0.0000 C   0  0  0  0  0  0  0  0  0  0  0  0
   15.1552   -9.0452    0.0000 O   0  0  0  0  0  0  0  0  0  0  0  0
  1  2  2  0  0  0  0
  2  3  1  0  0  0  0
  3  4  1  0  0  0  0
  4  5  1  0  0  0  0
  5  6  2  0  0  0  0
  6  7  1  0  0  0  0
  7  8  2  0  0  0  0
  8  9  1  0  0  0  0
  9 10  1  0  0  0  0
 10 11  2  0  0  0  0
 11 12  1  0  0  0  0
 12 13  2  0  0  0  0
 13 14  1  0  0  0  0
 14 15  1  0  0  0  0
 15 16  1  0  0  0  0
 16 17  2  0  0  0  0
 16 18  1  0  0  0  0
 18 19  2  0  0  0  0
 18 20  1  0  0  0  0
 20 21  2  0  0  0  0
 21 22  1  0  0  0  0
 22 23  2  0  0  0  0
 23 24  1  0  0  0  0
 24 25  2  0  0  0  0
 15 25  1  0  0  0  0
 20 25  1  0  0  0  0
 13 26  1  0  0  0  0
 26 27  2  0  0  0  0
 10 27  1  0  0  0  0
  8 28  1  0  0  0  0
 28 29  2  0  0  0  0
  5 29  1  0  0  0  0
  3 30  1  0  0  0  0
 30 31  2  0  0  0  0
 31 32  1  0  0  0  0
 32 33  2  0  0  0  0
 33 34  1  0  0  0  0
 34 35  2  0  0  0  0
 30 35  1  0  0  0  0
 35 36  1  0  0  0  0
  2 36  1  0  0  0  0
 36 37  2  0  0  0  0
M  END
> <chemblId>
CHEMBL222752

> <bioactivity__type>
Ki

> <units>
nM

> <value>
3280.0

$$$$
 stripped
BRStripMol11271514452D 0   0.00000     0.00000     0
This file has been stripped
 48 49  0  0  0  0              1 V2000 
    1.9491   -3.0000    0.0000 C   0  0  0  0  0  0  0  0  0  0  0  0
    1.9490   -1.5000    0.0000 O   0  0  0  0  0  0  0  0  0  0  0  0
    0.6500   -0.7500    0.0000 C   0  0  0  0  0  0  0  0  0  0  0  0
   -0.6490   -1.5000    0.0000 C   0  0  0  0  0  0  0  0  0  0  0  0
   -1.9490   -0.7500    0.0000 C   0  0  0  0  0  0  0  0  0  0  0  0
   -1.9490    0.7500    0.0000 C   0  0  0  0  0  0  0  0  0  0  0  0
   -0.6490    1.5000    0.0000 C   0  0  0  0  0  0  0  0  0  0  0  0
    0.6500    0.7500    0.0000 C   0  0  0  0  0  0  0  0  0  0  0  0
    1.9490    1.5000    0.0000 C   0  0  0  0  0  0  0  0  0  0  0  0
    1.9491    3.0000    0.0000 N   0  0  0  0  0  0  0  0  0  0  0  0
    0.6500    3.7500    0.0000 C   0  0  0  0  0  0  0  0  0  0  0  0
    3.2481    3.7500    0.0000 C   0  0  0  0  0  0  0  0  0  0  0  0
    3.2481    5.2500    0.0000 C   0  0  0  0  0  0  0  0  0  0  0  0
    4.5471    6.0000    0.0000 C   0  0  0  0  0  0  0  0  0  0  0  0
    4.5472    7.5000    0.0000 C   0  0  0  0  0  0  0  0  0  0  0  0
    5.8462    8.2500    0.0000 C   0  0  0  0  0  0  0  0  0  0  0  0
    5.8462    9.7500    0.0000 C   0  0  0  0  0  0  0  0  0  0  0  0
    4.5472   10.5000    0.0000 O   0  0  0  0  0  0  0  0  0  0  0  0
    7.1453   10.5000    0.0000 N   0  0  0  0  0  0  0  0  0  0  0  0
    8.4443    9.7500    0.0000 C   0  0  0  0  0  0  0  0  0  0  0  0
    7.1453   12.0000    0.0000 C   0  0  0  0  0  0  0  0  0  0  0  0
    8.4443   12.7500    0.0000 C   0  0  0  0  0  0  0  0  0  0  0  0
    8.4443   14.2500    0.0000 C   0  0  0  0  0  0  0  0  0  0  0  0
    9.7434   14.9999    0.0000 C   0  0  0  0  0  0  0  0  0  0  0  0
    9.7434   16.4999    0.0000 C   0  0  0  0  0  0  0  0  0  0  0  0
   11.0424   17.2499    0.0000 C   0  0  0  0  0  0  0  0  0  0  0  0
   11.0424   18.7499    0.0000 C   0  0  0  0  0  0  0  0  0  0  0  0
   12.3415   19.4999    0.0000 C   0  0  0  0  0  0  0  0  0  0  0  0
   12.3415   20.9999    0.0000 N   0  0  0  0  0  0  0  0  0  0  0  0
   11.0424   21.7499    0.0000 C   0  0  0  0  0  0  0  0  0  0  0  0
   13.6405   21.7499    0.0000 C   0  0  0  0  0  0  0  0  0  0  0  0
   14.9395   20.9999    0.0000 O   0  0  0  0  0  0  0  0  0  0  0  0
   13.6405   23.2499    0.0000 C   0  0  0  0  0  0  0  0  0  0  0  0
   14.9396   23.9999    0.0000 C   0  0  0  0  0  0  0  0  0  0  0  0
   14.9396   25.4999    0.0000 C   0  0  0  0  0  0  0  0  0  0  0  0
   16.2386   26.2499    0.0000 C   0  0  0  0  0  0  0  0  0  0  0  0
   16.2386   27.7499    0.0000 C   0  0  0  0  0  0  0  0  0  0  0  0
   17.5377   28.4999    0.0000 N   0  0  0  0  0  0  0  0  0  0  0  0
   18.8367   27.7499    0.0000 C   0  0  0  0  0  0  0  0  0  0  0  0
   17.5377   29.9999    0.0000 C   0  0  0  0  0  0  0  0  0  0  0  0
   18.8367   30.7499    0.0000 C   0  0  0  0  0  0  0  0  0  0  0  0
   20.1358   29.9999    0.0000 C   0  0  0  0  0  0  0  0  0  0  0  0
   21.4348   30.7499    0.0000 C   0  0  0  0  0  0  0  0  0  0  0  0
   21.4348   32.2499    0.0000 C   0  0  0  0  0  0  0  0  0  0  0  0
   20.1358   32.9999    0.0000 C   0  0  0  0  0  0  0  0  0  0  0  0
   18.8367   32.2499    0.0000 C   0  0  0  0  0  0  0  0  0  0  0  0
   17.5377   32.9999    0.0000 O   0  0  0  0  0  0  0  0  0  0  0  0
   17.5377   34.4999    0.0000 C   0  0  0  0  0  0  0  0  0  0  0  0
  1  2  1  0  0  0  0
  2  3  1  0  0  0  0
  3  4  2  0  0  0  0
  4  5  1  0  0  0  0
  5  6  2  0  0  0  0
  6  7  1  0  0  0  0
  7  8  2  0  0  0  0
  3  8  1  0  0  0  0
  8  9  1  0  0  0  0
  9 10  1  0  0  0  0
 10 11  1  0  0  0  0
 10 12  1  0  0  0  0
 12 13  1  0  0  0  0
 13 14  1  0  0  0  0
 14 15  1  0  0  0  0
 15 16  1  0  0  0  0
 16 17  1  0  0  0  0
 17 18  2  0  0  0  0
 17 19  1  0  0  0  0
 19 20  1  0  0  0  0
 19 21  1  0  0  0  0
 21 22  1  0  0  0  0
 22 23  1  0  0  0  0
 23 24  1  0  0  0  0
 24 25  1  0  0  0  0
 25 26  1  0  0  0  0
 26 27  1  0  0  0  0
 27 28  1  0  0  0  0
 28 29  1  0  0  0  0
 29 30  1  0  0  0  0
 29 31  1  0  0  0  0
 31 32  2  0  0  0  0
 31 33  1  0  0  0  0
 33 34  1  0  0  0  0
 34 35  1  0  0  0  0
 35 36  1  0  0  0  0
 36 37  1  0  0  0  0
 37 38  1  0  0  0  0
 38 39  1  0  0  0  0
 38 40  1  0  0  0  0
 40 41  1  0  0  0  0
 41 42  2  0  0  0  0
 42 43  1  0  0  0  0
 43 44  2  0  0  0  0
 44 45  1  0  0  0  0
 45 46  2  0  0  0  0
 41 46  1  0  0  0  0
 46 47  1  0  0  0  0
 47 48  1  0  0  0  0
M  END
> <chemblId>
CHEMBL222856

> <bioactivity__type>
Ki

> <units>
nM

> <value>
104.0

$$$$

  CDK     11271514452D 0   0.00000     0.00000     0

 31 33  0  0  0  0              1 V2000 
  -12.9903   -0.7499    0.0000 C   0  0  0  0  0  0  0  0  0  0  0  0
  -11.6913   -1.4999    0.0000 C   0  0  0  0  0  0  0  0  0  0  0  0
  -10.3922   -0.7500    0.0000 C   0  0  0  0  0  0  0  0  0  0  0  0
   -9.0932   -1.5000    0.0000 C   0  0  0  0  0  0  0  0  0  0  0  0
   -7.7942   -0.7500    0.0000 C   0  0  0  0  0  0  0  0  0  0  0  0
   -6.4951   -1.5000    0.0000 C   0  0  0  0  0  0  0  0  0  0  0  0
   -5.1961   -0.7500    0.0000 C   0  0  0  0  0  0  0  0  0  0  0  0
   -3.8970   -1.5000    0.0000 C   0  0  0  0  0  0  0  0  0  0  0  0
   -2.5980   -0.7500    0.0000 C   0  0  0  0  0  0  0  0  0  0  0  0
   -2.5980    0.7500    0.0000 C   0  0  0  0  0  0  0  0  0  0  0  0
   -3.8970    1.5000    0.0000 O   0  0  0  0  0  0  0  0  0  0  0  0
   -1.2990    1.5000    0.0000 C   0  0  0  0  0  0  0  0  0  0  0  0
    0.0000    0.7500    0.0000 C   0  0  0  0  0  0  0  0  0  0  0  0
    1.2990    1.5000    0.0000 O   0  0  0  0  0  0  0  0  0  0  0  0
    2.5980    0.7500    0.0000 C   0  0  0  0  0  0  0  0  0  0  0  0
    2.5980   -0.7500    0.0000 C   0  0  0  0  0  0  0  0  0  0  0  0
    1.2990   -1.5000    0.0000 C   0  0  0  0  0  0  0  0  0  0  0  0
    1.2990   -3.0000    0.0000 O   0  0  0  0  0  0  0  0  0  0  0  0
    0.0000   -0.7500    0.0000 C   0  0  0  0  0  0  0  0  0  0  0  0
   -1.2990   -1.5000    0.0000 C   0  0  0  0  0  0  0  0  0  0  0  0
   -1.2990   -3.0000    0.0000 O   0  0  0  0  0  0  0  0  0  0  0  0
    3.8970    1.5000    0.0000 C   0  0  0  0  0  0  0  0  0  0  0  0
    5.1961    0.7500    0.0000 C   0  0  0  0  0  0  0  0  0  0  0  0
    6.4951    1.5000    0.0000 C   0  0  0  0  0  0  0  0  0  0  0  0
    6.4951    3.0000    0.0000 C   0  0  0  0  0  0  0  0  0  0  0  0
    7.7942    3.7500    0.0000 O   0  0  0  0  0  0  0  0  0  0  0  0
    5.1961    3.7500    0.0000 C   0  0  0  0  0  0  0  0  0  0  0  0
    5.1961    5.2500    0.0000 O   0  0  0  0  0  0  0  0  0  0  0  0
    3.8971    3.0000    0.0000 C   0  0  0  0  0  0  0  0  0  0  0  0
   -6.4951   -3.0000    0.0000 C   0  0  0  0  0  0  0  0  0  0  0  0
  -11.6913   -2.9999    0.0000 C   0  0  0  0  0  0  0  0  0  0  0  0
  1  2  1  0  0  0  0
  2  3  2  0  0  0  0
  3  4  1  0  0  0  0
  4  5  1  0  0  0  0
  5  6  1  0  0  0  0
  6  7  2  0  0  0  0
  7  8  1  0  0  0  0
  8  9  1  0  0  0  0
  9 10  2  0  0  0  0
 10 11  1  0  0  0  0
 10 12  1  0  0  0  0
 12 13  2  0  0  0  0
 13 14  1  0  0  0  0
 14 15  1  0  0  0  0
 15 16  1  0  0  0  0
 16 17  1  0  0  0  0
 17 18  2  0  0  0  0
 17 19  1  0  0  0  0
 13 19  1  0  0  0  0
 19 20  2  0  0  0  0
  9 20  1  0  0  0  0
 20 21  1  0  0  0  0
 15 22  1  6  0  0  0
 22 23  2  0  0  0  0
 23 24  1  0  0  0  0
 24 25  2  0  0  0  0
 25 26  1  0  0  0  0
 25 27  1  0  0  0  0
 27 28  1  0  0  0  0
 27 29  2  0  0  0  0
 22 29  1  0  0  0  0
  6 30  1  0  0  0  0
  2 31  1  0  0  0  0
M  END
> <chemblId>
CHEMBL223256

> <bioactivity__type>
Ki

> <units>
nM

> <value>
8400.0

$$$$

  CDK     11271514452D 0   0.00000     0.00000     0

 36 40  0  0  0  0              1 V2000 
   -5.1960   -1.5000    0.0000 Cl  0  0  0  0  0  0  0  0  0  0  0  0
   -3.8970   -0.7500    0.0000 C   0  0  0  0  0  0  0  0  0  0  0  0
   -3.8970    0.7500    0.0000 C   0  0  0  0  0  0  0  0  0  0  0  0
   -2.5980    1.5000    0.0000 C   0  0  0  0  0  0  0  0  0  0  0  0
   -1.2990    0.7500    0.0000 C   0  0  0  0  0  0  0  0  0  0  0  0
    0.0000    1.5000    0.0000 C   0  0  0  0  0  0  0  0  0  0  0  0
    0.0000    3.0000    0.0000 N   0  0  0  0  0  0  0  0  0  0  0  0
    1.2990    3.7500    0.0000 C   0  0  0  0  0  0  0  0  0  0  0  0
    1.2990    5.2500    0.0000 C   0  0  0  0  0  0  0  0  0  0  0  0
    2.5981    6.0000    0.0000 C   0  0  0  0  0  0  0  0  0  0  0  0
    2.5981    7.5000    0.0000 C   0  0  0  0  0  0  0  0  0  0  0  0
    3.8971    8.2500    0.0000 C   0  0  0  0  0  0  0  0  0  0  0  0
    3.8971    9.7500    0.0000 C   0  0  0  0  0  0  0  0  0  0  0  0
    5.1962   10.5000    0.0000 C   0  0  0  0  0  0  0  0  0  0  0  0
    5.1962   12.0000    0.0000 N   0  0  0  0  0  0  0  0  0  0  0  0
    6.4952   12.7500    0.0000 C   0  0  0  0  0  0  0  0  0  0  0  0
    7.7942   12.0000    0.0000 O   0  0  0  0  0  0  0  0  0  0  0  0
    6.4952   14.2500    0.0000 C   0  0  0  0  0  0  0  0  0  0  0  0
    7.7942   15.0000    0.0000 C   0  0  0  0  0  0  0  0  0  0  0  0
    9.1645   14.3899    0.0000 C   0  0  0  0  0  0  0  0  0  0  0  0
   10.1682   15.5046    0.0000 N   0  0  0  0  0  0  0  0  0  0  0  0
    9.4182   16.8036    0.0000 C   0  0  0  0  0  0  0  0  0  0  0  0
    9.8818   18.2302    0.0000 C   0  0  0  0  0  0  0  0  0  0  0  0
    8.8781   19.3450    0.0000 C   0  0  0  0  0  0  0  0  0  0  0  0
    7.4109   19.0331    0.0000 C   0  0  0  0  0  0  0  0  0  0  0  0
    6.9473   17.6065    0.0000 C   0  0  0  0  0  0  0  0  0  0  0  0
    7.9510   16.4918    0.0000 C   0  0  0  0  0  0  0  0  0  0  0  0
    1.2990    0.7500    0.0000 C   0  0  0  0  0  0  0  0  0  0  0  0
    2.5980    1.5000    0.0000 C   0  0  0  0  0  0  0  0  0  0  0  0
    3.8970    0.7500    0.0000 C   0  0  0  0  0  0  0  0  0  0  0  0
    3.8970   -0.7500    0.0000 C   0  0  0  0  0  0  0  0  0  0  0  0
    2.5980   -1.5000    0.0000 C   0  0  0  0  0  0  0  0  0  0  0  0
    1.2990   -0.7500    0.0000 C   0  0  0  0  0  0  0  0  0  0  0  0
    0.0000   -1.5000    0.0000 N   0  0  0  0  0  0  0  0  0  0  0  0
   -1.2990   -0.7500    0.0000 C   0  0  0  0  0  0  0  0  0  0  0  0
   -2.5980   -1.5000    0.0000 C   0  0  0  0  0  0  0  0  0  0  0  0
  1  2  1  0  0  0  0
  2  3  2  0  0  0  0
  3  4  1  0  0  0  0
  4  5  2  0  0  0  0
  5  6  1  0  0  0  0
  6  7  1  0  0  0  0
  7  8  1  0  0  0  0
  8  9  1  0  0  0  0
  9 10  1  0  0  0  0
 10 11  1  0  0  0  0
 11 12  1  0  0  0  0
 12 13  1  0  0  0  0
 13 14  1  0  0  0  0
 14 15  1  0  0  0  0
 15 16  1  0  0  0  0
 16 17  2  0  0  0  0
 16 18  1  0  0  0  0
 18 19  1  0  0  0  0
 19 20  2  0  0  0  0
 20 21  1  0  0  0  0
 21 22  1  0  0  0  0
 22 23  2  0  0  0  0
 23 24  1  0  0  0  0
 24 25  2  0  0  0  0
 25 26  1  0  0  0  0
 26 27  2  0  0  0  0
 19 27  1  0  0  0  0
 22 27  1  0  0  0  0
  6 28  2  0  0  0  0
 28 29  1  0  0  0  0
 29 30  1  0  0  0  0
 30 31  1  0  0  0  0
 31 32  1  0  0  0  0
 32 33  1  0  0  0  0
 28 33  1  0  0  0  0
 33 34  2  0  0  0  0
 34 35  1  0  0  0  0
  5 35  1  0  0  0  0
 35 36  2  0  0  0  0
  2 36  1  0  0  0  0
M  END
> <chemblId>
CHEMBL223443

> <bioactivity__type>
Ki

> <units>
nM

> <value>
0.015

$$$$

  CDK     11271514452D 0   0.00000     0.00000     0

 36 40  0  0  0  0              1 V2000 
   -5.1960   -1.5000    0.0000 Cl  0  0  0  0  0  0  0  0  0  0  0  0
   -3.8970   -0.7500    0.0000 C   0  0  0  0  0  0  0  0  0  0  0  0
   -3.8970    0.7500    0.0000 C   0  0  0  0  0  0  0  0  0  0  0  0
   -2.5980    1.5000    0.0000 C   0  0  0  0  0  0  0  0  0  0  0  0
   -1.2990    0.7500    0.0000 C   0  0  0  0  0  0  0  0  0  0  0  0
    0.0000    1.5000    0.0000 C   0  0  0  0  0  0  0  0  0  0  0  0
    0.0000    3.0000    0.0000 N   0  0  0  0  0  0  0  0  0  0  0  0
    1.2990    3.7500    0.0000 C   0  0  0  0  0  0  0  0  0  0  0  0
    1.2990    5.2500    0.0000 C   0  0  0  0  0  0  0  0  0  0  0  0
    2.5981    6.0000    0.0000 C   0  0  0  0  0  0  0  0  0  0  0  0
    2.5981    7.5000    0.0000 C   0  0  0  0  0  0  0  0  0  0  0  0
    3.8971    8.2500    0.0000 C   0  0  0  0  0  0  0  0  0  0  0  0
    3.8971    9.7500    0.0000 N   0  0  0  0  0  0  0  0  0  0  0  0
    5.1962   10.5000    0.0000 C   0  0  0  0  0  0  0  0  0  0  0  0
    6.4952    9.7500    0.0000 O   0  0  0  0  0  0  0  0  0  0  0  0
    5.1962   12.0000    0.0000 C   0  0  0  0  0  0  0  0  0  0  0  0
    6.4952   12.7500    0.0000 C   0  0  0  0  0  0  0  0  0  0  0  0
    6.4952   14.2500    0.0000 C   0  0  0  0  0  0  0  0  0  0  0  0
    7.7942   15.0000    0.0000 C   0  0  0  0  0  0  0  0  0  0  0  0
    9.1645   14.3899    0.0000 C   0  0  0  0  0  0  0  0  0  0  0  0
   10.1682   15.5046    0.0000 N   0  0  0  0  0  0  0  0  0  0  0  0
    9.4182   16.8036    0.0000 C   0  0  0  0  0  0  0  0  0  0  0  0
    9.8818   18.2302    0.0000 C   0  0  0  0  0  0  0  0  0  0  0  0
    8.8781   19.3450    0.0000 C   0  0  0  0  0  0  0  0  0  0  0  0
    7.4109   19.0331    0.0000 C   0  0  0  0  0  0  0  0  0  0  0  0
    6.9473   17.6065    0.0000 C   0  0  0  0  0  0  0  0  0  0  0  0
    7.9510   16.4918    0.0000 C   0  0  0  0  0  0  0  0  0  0  0  0
    1.2990    0.7500    0.0000 C   0  0  0  0  0  0  0  0  0  0  0  0
    2.5980    1.5000    0.0000 C   0  0  0  0  0  0  0  0  0  0  0  0
    3.8970    0.7500    0.0000 C   0  0  0  0  0  0  0  0  0  0  0  0
    3.8970   -0.7500    0.0000 C   0  0  0  0  0  0  0  0  0  0  0  0
    2.5980   -1.5000    0.0000 C   0  0  0  0  0  0  0  0  0  0  0  0
    1.2990   -0.7500    0.0000 C   0  0  0  0  0  0  0  0  0  0  0  0
    0.0000   -1.5000    0.0000 N   0  0  0  0  0  0  0  0  0  0  0  0
   -1.2990   -0.7500    0.0000 C   0  0  0  0  0  0  0  0  0  0  0  0
   -2.5980   -1.5000    0.0000 C   0  0  0  0  0  0  0  0  0  0  0  0
  1  2  1  0  0  0  0
  2  3  2  0  0  0  0
  3  4  1  0  0  0  0
  4  5  2  0  0  0  0
  5  6  1  0  0  0  0
  6  7  1  0  0  0  0
  7  8  1  0  0  0  0
  8  9  1  0  0  0  0
  9 10  1  0  0  0  0
 10 11  1  0  0  0  0
 11 12  1  0  0  0  0
 12 13  1  0  0  0  0
 13 14  1  0  0  0  0
 14 15  2  0  0  0  0
 14 16  1  0  0  0  0
 16 17  1  0  0  0  0
 17 18  1  0  0  0  0
 18 19  1  0  0  0  0
 19 20  2  0  0  0  0
 20 21  1  0  0  0  0
 21 22  1  0  0  0  0
 22 23  2  0  0  0  0
 23 24  1  0  0  0  0
 24 25  2  0  0  0  0
 25 26  1  0  0  0  0
 26 27  2  0  0  0  0
 19 27  1  0  0  0  0
 22 27  1  0  0  0  0
  6 28  2  0  0  0  0
 28 29  1  0  0  0  0
 29 30  1  0  0  0  0
 30 31  1  0  0  0  0
 31 32  1  0  0  0  0
 32 33  1  0  0  0  0
 28 33  1  0  0  0  0
 33 34  2  0  0  0  0
 34 35  1  0  0  0  0
  5 35  1  0  0  0  0
 35 36  2  0  0  0  0
  2 36  1  0  0  0  0
M  END
> <chemblId>
CHEMBL225021

> <bioactivity__type>
Ki

> <units>
nM

> <value>
0.0017

$$$$

  CDK     11271514452D 0   0.00000     0.00000     0

 37 41  0  0  0  0              1 V2000 
   -5.1960   -1.5000    0.0000 Cl  0  0  0  0  0  0  0  0  0  0  0  0
   -3.8970   -0.7500    0.0000 C   0  0  0  0  0  0  0  0  0  0  0  0
   -3.8970    0.7500    0.0000 C   0  0  0  0  0  0  0  0  0  0  0  0
   -2.5980    1.5000    0.0000 C   0  0  0  0  0  0  0  0  0  0  0  0
   -1.2990    0.7500    0.0000 C   0  0  0  0  0  0  0  0  0  0  0  0
    0.0000    1.5000    0.0000 C   0  0  0  0  0  0  0  0  0  0  0  0
    0.0000    3.0000    0.0000 N   0  0  0  0  0  0  0  0  0  0  0  0
    1.2990    3.7500    0.0000 C   0  0  0  0  0  0  0  0  0  0  0  0
    1.2990    5.2500    0.0000 C   0  0  0  0  0  0  0  0  0  0  0  0
    2.5981    6.0000    0.0000 C   0  0  0  0  0  0  0  0  0  0  0  0
    2.5981    7.5000    0.0000 C   0  0  0  0  0  0  0  0  0  0  0  0
    3.8971    8.2500    0.0000 C   0  0  0  0  0  0  0  0  0  0  0  0
    3.8971    9.7500    0.0000 C   0  0  0  0  0  0  0  0  0  0  0  0
    5.1962   10.5000    0.0000 C   0  0  0  0  0  0  0  0  0  0  0  0
    5.1962   12.0000    0.0000 N   0  0  0  0  0  0  0  0  0  0  0  0
    6.4952   12.7500    0.0000 C   0  0  0  0  0  0  0  0  0  0  0  0
    7.7942   12.0000    0.0000 O   0  0  0  0  0  0  0  0  0  0  0  0
    6.4952   14.2500    0.0000 C   0  0  0  0  0  0  0  0  0  0  0  0
    7.7942   15.0000    0.0000 C   0  0  0  0  0  0  0  0  0  0  0  0
    7.7942   16.5000    0.0000 C   0  0  0  0  0  0  0  0  0  0  0  0
    9.0078   17.3817    0.0000 C   0  0  0  0  0  0  0  0  0  0  0  0
    8.5442   18.8083    0.0000 N   0  0  0  0  0  0  0  0  0  0  0  0
    7.0442   18.8083    0.0000 C   0  0  0  0  0  0  0  0  0  0  0  0
    6.0405   19.9230    0.0000 C   0  0  0  0  0  0  0  0  0  0  0  0
    4.5733   19.6111    0.0000 C   0  0  0  0  0  0  0  0  0  0  0  0
    4.1098   18.1845    0.0000 C   0  0  0  0  0  0  0  0  0  0  0  0
    5.1135   17.0698    0.0000 C   0  0  0  0  0  0  0  0  0  0  0  0
    6.5807   17.3817    0.0000 C   0  0  0  0  0  0  0  0  0  0  0  0
    1.2990    0.7500    0.0000 C   0  0  0  0  0  0  0  0  0  0  0  0
    2.5980    1.5000    0.0000 C   0  0  0  0  0  0  0  0  0  0  0  0
    3.8970    0.7500    0.0000 C   0  0  0  0  0  0  0  0  0  0  0  0
    3.8970   -0.7500    0.0000 C   0  0  0  0  0  0  0  0  0  0  0  0
    2.5980   -1.5000    0.0000 C   0  0  0  0  0  0  0  0  0  0  0  0
    1.2990   -0.7500    0.0000 C   0  0  0  0  0  0  0  0  0  0  0  0
    0.0000   -1.5000    0.0000 N   0  0  0  0  0  0  0  0  0  0  0  0
   -1.2990   -0.7500    0.0000 C   0  0  0  0  0  0  0  0  0  0  0  0
   -2.5980   -1.5000    0.0000 C   0  0  0  0  0  0  0  0  0  0  0  0
  1  2  1  0  0  0  0
  2  3  2  0  0  0  0
  3  4  1  0  0  0  0
  4  5  2  0  0  0  0
  5  6  1  0  0  0  0
  6  7  1  0  0  0  0
  7  8  1  0  0  0  0
  8  9  1  0  0  0  0
  9 10  1  0  0  0  0
 10 11  1  0  0  0  0
 11 12  1  0  0  0  0
 12 13  1  0  0  0  0
 13 14  1  0  0  0  0
 14 15  1  0  0  0  0
 15 16  1  0  0  0  0
 16 17  2  0  0  0  0
 16 18  1  0  0  0  0
 18 19  1  0  0  0  0
 19 20  1  0  0  0  0
 20 21  2  0  0  0  0
 21 22  1  0  0  0  0
 22 23  1  0  0  0  0
 23 24  2  0  0  0  0
 24 25  1  0  0  0  0
 25 26  2  0  0  0  0
 26 27  1  0  0  0  0
 27 28  2  0  0  0  0
 20 28  1  0  0  0  0
 23 28  1  0  0  0  0
  6 29  2  0  0  0  0
 29 30  1  0  0  0  0
 30 31  1  0  0  0  0
 31 32  1  0  0  0  0
 32 33  1  0  0  0  0
 33 34  1  0  0  0  0
 29 34  1  0  0  0  0
 34 35  2  0  0  0  0
 35 36  1  0  0  0  0
  5 36  1  0  0  0  0
 36 37  2  0  0  0  0
  2 37  1  0  0  0  0
M  END
> <chemblId>
CHEMBL225198

> <bioactivity__type>
Ki

> <units>
nM

> <value>
0.009

$$$$

  CDK     11271514452D 0   0.00000     0.00000     0

 37 41  0  0  0  0              1 V2000 
   -5.1960   -1.5000    0.0000 Cl  0  0  0  0  0  0  0  0  0  0  0  0
   -3.8970   -0.7500    0.0000 C   0  0  0  0  0  0  0  0  0  0  0  0
   -3.8970    0.7500    0.0000 C   0  0  0  0  0  0  0  0  0  0  0  0
   -2.5980    1.5000    0.0000 C   0  0  0  0  0  0  0  0  0  0  0  0
   -1.2990    0.7500    0.0000 C   0  0  0  0  0  0  0  0  0  0  0  0
    0.0000    1.5000    0.0000 C   0  0  0  0  0  0  0  0  0  0  0  0
    0.0000    3.0000    0.0000 N   0  0  0  0  0  0  0  0  0  0  0  0
    1.2990    3.7500    0.0000 C   0  0  0  0  0  0  0  0  0  0  0  0
    1.2990    5.2500    0.0000 C   0  0  0  0  0  0  0  0  0  0  0  0
    2.5981    6.0000    0.0000 C   0  0  0  0  0  0  0  0  0  0  0  0
    2.5981    7.5000    0.0000 C   0  0  0  0  0  0  0  0  0  0  0  0
    3.8971    8.2500    0.0000 C   0  0  0  0  0  0  0  0  0  0  0  0
    3.8971    9.7500    0.0000 C   0  0  0  0  0  0  0  0  0  0  0  0
    5.1962   10.5000    0.0000 C   0  0  0  0  0  0  0  0  0  0  0  0
    5.1962   12.0000    0.0000 N   0  0  0  0  0  0  0  0  0  0  0  0
    6.4952   12.7500    0.0000 C   0  0  0  0  0  0  0  0  0  0  0  0
    7.7942   12.0000    0.0000 O   0  0  0  0  0  0  0  0  0  0  0  0
    6.4952   14.2500    0.0000 C   0  0  0  0  0  0  0  0  0  0  0  0
    7.7942   15.0000    0.0000 C   0  0  0  0  0  0  0  0  0  0  0  0
    9.1645   14.3899    0.0000 C   0  0  0  0  0  0  0  0  0  0  0  0
   10.1682   15.5046    0.0000 N   0  0  0  0  0  0  0  0  0  0  0  0
    9.4182   16.8036    0.0000 C   0  0  0  0  0  0  0  0  0  0  0  0
    9.8818   18.2302    0.0000 C   0  0  0  0  0  0  0  0  0  0  0  0
    8.8781   19.3450    0.0000 C   0  0  0  0  0  0  0  0  0  0  0  0
    7.4109   19.0331    0.0000 C   0  0  0  0  0  0  0  0  0  0  0  0
    6.4072   20.1478    0.0000 Br  0  0  0  0  0  0  0  0  0  0  0  0
    6.9473   17.6065    0.0000 C   0  0  0  0  0  0  0  0  0  0  0  0
    7.9510   16.4918    0.0000 C   0  0  0  0  0  0  0  0  0  0  0  0
    1.2990    0.7500    0.0000 C   0  0  0  0  0  0  0  0  0  0  0  0
    2.5980    1.5000    0.0000 C   0  0  0  0  0  0  0  0  0  0  0  0
    3.8970    0.7500    0.0000 C   0  0  0  0  0  0  0  0  0  0  0  0
    3.8970   -0.7500    0.0000 C   0  0  0  0  0  0  0  0  0  0  0  0
    2.5980   -1.5000    0.0000 C   0  0  0  0  0  0  0  0  0  0  0  0
    1.2990   -0.7500    0.0000 C   0  0  0  0  0  0  0  0  0  0  0  0
    0.0000   -1.5000    0.0000 N   0  0  0  0  0  0  0  0  0  0  0  0
   -1.2990   -0.7500    0.0000 C   0  0  0  0  0  0  0  0  0  0  0  0
   -2.5980   -1.5000    0.0000 C   0  0  0  0  0  0  0  0  0  0  0  0
  1  2  1  0  0  0  0
  2  3  2  0  0  0  0
  3  4  1  0  0  0  0
  4  5  2  0  0  0  0
  5  6  1  0  0  0  0
  6  7  1  0  0  0  0
  7  8  1  0  0  0  0
  8  9  1  0  0  0  0
  9 10  1  0  0  0  0
 10 11  1  0  0  0  0
 11 12  1  0  0  0  0
 12 13  1  0  0  0  0
 13 14  1  0  0  0  0
 14 15  1  0  0  0  0
 15 16  1  0  0  0  0
 16 17  2  0  0  0  0
 16 18  1  0  0  0  0
 18 19  1  0  0  0  0
 19 20  2  0  0  0  0
 20 21  1  0  0  0  0
 21 22  1  0  0  0  0
 22 23  2  0  0  0  0
 23 24  1  0  0  0  0
 24 25  2  0  0  0  0
 25 26  1  0  0  0  0
 25 27  1  0  0  0  0
 27 28  2  0  0  0  0
 19 28  1  0  0  0  0
 22 28  1  0  0  0  0
  6 29  2  0  0  0  0
 29 30  1  0  0  0  0
 30 31  1  0  0  0  0
 31 32  1  0  0  0  0
 32 33  1  0  0  0  0
 33 34  1  0  0  0  0
 29 34  1  0  0  0  0
 34 35  2  0  0  0  0
 35 36  1  0  0  0  0
  5 36  1  0  0  0  0
 36 37  2  0  0  0  0
  2 37  1  0  0  0  0
M  END
> <chemblId>
CHEMBL225326

> <bioactivity__type>
Ki

> <units>
nM

> <value>
0.02

$$$$

  CDK     11271514452D 0   0.00000     0.00000     0

 36 40  0  0  0  0              1 V2000 
   -5.1960   -1.5000    0.0000 Cl  0  0  0  0  0  0  0  0  0  0  0  0
   -3.8970   -0.7500    0.0000 C   0  0  0  0  0  0  0  0  0  0  0  0
   -3.8970    0.7500    0.0000 C   0  0  0  0  0  0  0  0  0  0  0  0
   -2.5980    1.5000    0.0000 C   0  0  0  0  0  0  0  0  0  0  0  0
   -1.2990    0.7500    0.0000 C   0  0  0  0  0  0  0  0  0  0  0  0
    0.0000    1.5000    0.0000 C   0  0  0  0  0  0  0  0  0  0  0  0
    0.0000    3.0000    0.0000 N   0  0  0  0  0  0  0  0  0  0  0  0
    1.2990    3.7500    0.0000 C   0  0  0  0  0  0  0  0  0  0  0  0
    1.2990    5.2500    0.0000 C   0  0  0  0  0  0  0  0  0  0  0  0
    2.5981    6.0000    0.0000 C   0  0  0  0  0  0  0  0  0  0  0  0
    2.5981    7.5000    0.0000 C   0  0  0  0  0  0  0  0  0  0  0  0
    3.8971    8.2500    0.0000 C   0  0  0  0  0  0  0  0  0  0  0  0
    3.8971    9.7500    0.0000 C   0  0  0  0  0  0  0  0  0  0  0  0
    5.1962   10.5000    0.0000 N   0  0  0  0  0  0  0  0  0  0  0  0
    5.1962   12.0000    0.0000 C   0  0  0  0  0  0  0  0  0  0  0  0
    3.8971   12.7500    0.0000 O   0  0  0  0  0  0  0  0  0  0  0  0
    6.4952   12.7500    0.0000 C   0  0  0  0  0  0  0  0  0  0  0  0
    6.4952   14.2500    0.0000 C   0  0  0  0  0  0  0  0  0  0  0  0
    7.7942   15.0000    0.0000 C   0  0  0  0  0  0  0  0  0  0  0  0
    9.1645   14.3899    0.0000 C   0  0  0  0  0  0  0  0  0  0  0  0
   10.1682   15.5046    0.0000 N   0  0  0  0  0  0  0  0  0  0  0  0
    9.4182   16.8036    0.0000 C   0  0  0  0  0  0  0  0  0  0  0  0
    9.8818   18.2302    0.0000 C   0  0  0  0  0  0  0  0  0  0  0  0
    8.8781   19.3450    0.0000 C   0  0  0  0  0  0  0  0  0  0  0  0
    7.4109   19.0331    0.0000 C   0  0  0  0  0  0  0  0  0  0  0  0
    6.9473   17.6065    0.0000 C   0  0  0  0  0  0  0  0  0  0  0  0
    7.9510   16.4918    0.0000 C   0  0  0  0  0  0  0  0  0  0  0  0
    1.2990    0.7500    0.0000 C   0  0  0  0  0  0  0  0  0  0  0  0
    2.5980    1.5000    0.0000 C   0  0  0  0  0  0  0  0  0  0  0  0
    3.8970    0.7500    0.0000 C   0  0  0  0  0  0  0  0  0  0  0  0
    3.8970   -0.7500    0.0000 C   0  0  0  0  0  0  0  0  0  0  0  0
    2.5980   -1.5000    0.0000 C   0  0  0  0  0  0  0  0  0  0  0  0
    1.2990   -0.7500    0.0000 C   0  0  0  0  0  0  0  0  0  0  0  0
    0.0000   -1.5000    0.0000 N   0  0  0  0  0  0  0  0  0  0  0  0
   -1.2990   -0.7500    0.0000 C   0  0  0  0  0  0  0  0  0  0  0  0
   -2.5980   -1.5000    0.0000 C   0  0  0  0  0  0  0  0  0  0  0  0
  1  2  1  0  0  0  0
  2  3  2  0  0  0  0
  3  4  1  0  0  0  0
  4  5  2  0  0  0  0
  5  6  1  0  0  0  0
  6  7  1  0  0  0  0
  7  8  1  0  0  0  0
  8  9  1  0  0  0  0
  9 10  1  0  0  0  0
 10 11  1  0  0  0  0
 11 12  1  0  0  0  0
 12 13  1  0  0  0  0
 13 14  1  0  0  0  0
 14 15  1  0  0  0  0
 15 16  2  0  0  0  0
 15 17  1  0  0  0  0
 17 18  1  0  0  0  0
 18 19  1  0  0  0  0
 19 20  2  0  0  0  0
 20 21  1  0  0  0  0
 21 22  1  0  0  0  0
 22 23  2  0  0  0  0
 23 24  1  0  0  0  0
 24 25  2  0  0  0  0
 25 26  1  0  0  0  0
 26 27  2  0  0  0  0
 19 27  1  0  0  0  0
 22 27  1  0  0  0  0
  6 28  2  0  0  0  0
 28 29  1  0  0  0  0
 29 30  1  0  0  0  0
 30 31  1  0  0  0  0
 31 32  1  0  0  0  0
 32 33  1  0  0  0  0
 28 33  1  0  0  0  0
 33 34  2  0  0  0  0
 34 35  1  0  0  0  0
  5 35  1  0  0  0  0
 35 36  2  0  0  0  0
  2 36  1  0  0  0  0
M  END
> <chemblId>
CHEMBL225567

> <bioactivity__type>
Ki

> <units>
nM

> <value>
0.014

$$$$
 stripped stripped
BRStripMol11271514452D 0   0.00000     0.00000     0
This file has been stripped
 30 33  0  0  0  0              1 V2000 
    5.1961   -8.2500    0.0000 C   0  0  0  0  0  0  0  0  0  0  0  0
    3.8971   -7.5000    0.0000 C   0  0  0  0  0  0  0  0  0  0  0  0
    3.8971   -6.0000    0.0000 C   0  0  0  0  0  0  0  0  0  0  0  0
    2.5980   -5.2500    0.0000 C   0  0  0  0  0  0  0  0  0  0  0  0
    2.5980   -3.7500    0.0000 C   0  0  0  0  0  0  0  0  0  0  0  0
    1.2990   -3.0000    0.0000 C   0  0  0  0  0  0  0  0  0  0  0  0
    1.2990   -1.5000    0.0000 N   0  3  0  0  0  0  0  0  0  0  0  0
    2.5980   -0.7500    0.0000 C   0  0  0  0  0  0  0  0  0  0  0  0
    2.5980    0.7500    0.0000 C   0  0  0  0  0  0  0  0  0  0  0  0
    1.2990    1.5000    0.0000 C   0  0  0  0  0  0  0  0  0  0  0  0
   -0.0000    0.7500    0.0000 C   0  0  0  0  0  0  0  0  0  0  0  0
   -1.2990    1.5000    0.0000 C   0  0  0  0  0  0  0  0  0  0  0  0
   -2.5980    0.7500    0.0000 C   0  0  0  0  0  0  0  0  0  0  0  0
   -2.5980   -0.7500    0.0000 C   0  0  0  0  0  0  0  0  0  0  0  0
   -1.2990   -1.5000    0.0000 C   0  0  0  0  0  0  0  0  0  0  0  0
   -0.0000   -0.7500    0.0000 C   0  0  0  0  0  0  0  0  0  0  0  0
    5.1961   -9.7500    0.0000 C   0  0  0  0  0  0  0  0  0  0  0  0
    6.4952  -10.5000    0.0000 C   0  0  0  0  0  0  0  0  0  0  0  0
    6.4952  -12.0000    0.0000 C   0  0  0  0  0  0  0  0  0  0  0  0
    7.7942  -12.7500    0.0000 C   0  0  0  0  0  0  0  0  0  0  0  0
    7.7942  -14.2500    0.0000 N   0  3  0  0  0  0  0  0  0  0  0  0
    9.0932  -15.0000    0.0000 C   0  0  0  0  0  0  0  0  0  0  0  0
    9.0932  -16.5000    0.0000 C   0  0  0  0  0  0  0  0  0  0  0  0
    7.7942  -17.2500    0.0000 C   0  0  0  0  0  0  0  0  0  0  0  0
    6.4952  -16.5000    0.0000 C   0  0  0  0  0  0  0  0  0  0  0  0
    5.1961  -17.2500    0.0000 C   0  0  0  0  0  0  0  0  0  0  0  0
    3.8971  -16.5000    0.0000 C   0  0  0  0  0  0  0  0  0  0  0  0
    3.8971  -15.0000    0.0000 C   0  0  0  0  0  0  0  0  0  0  0  0
    5.1961  -14.2500    0.0000 C   0  0  0  0  0  0  0  0  0  0  0  0
    6.4952  -15.0000    0.0000 C   0  0  0  0  0  0  0  0  0  0  0  0
  1  2  1  0  0  0  0
  2  3  1  0  0  0  0
  3  4  1  0  0  0  0
  4  5  1  0  0  0  0
  5  6  1  0  0  0  0
  6  7  1  0  0  0  0
  7  8  2  0  0  0  0
  8  9  1  0  0  0  0
  9 10  2  0  0  0  0
 10 11  1  0  0  0  0
 11 12  2  0  0  0  0
 12 13  1  0  0  0  0
 13 14  2  0  0  0  0
 14 15  1  0  0  0  0
 15 16  2  0  0  0  0
  7 16  1  0  0  0  0
 11 16  1  0  0  0  0
  1 17  1  0  0  0  0
 17 18  1  0  0  0  0
 18 19  1  0  0  0  0
 19 20  1  0  0  0  0
 20 21  1  0  0  0  0
 21 22  2  0  0  0  0
 22 23  1  0  0  0  0
 23 24  2  0  0  0  0
 24 25  1  0  0  0  0
 25 26  2  0  0  0  0
 26 27  1  0  0  0  0
 27 28  2  0  0  0  0
 28 29  1  0  0  0  0
 29 30  2  0  0  0  0
 21 30  1  0  0  0  0
 25 30  1  0  0  0  0
M  END
> <chemblId>
CHEMBL225577

> <bioactivity__type>
Ki

> <units>
nM

> <value>
50.0

$$$$

  CDK     11271514452D 0   0.00000     0.00000     0

 21 24  0  0  0  0              1 V2000 
    4.1088    3.8315    0.0000 C   0  0  0  0  0  0  0  0  0  0  0  0
    3.6450    2.4050    0.0000 C   0  0  0  0  0  0  0  0  0  0  0  0
    4.5260    1.1910    0.0000 C   0  0  0  0  0  0  0  0  0  0  0  0
    3.6450   -0.0220    0.0000 O   0  0  0  0  0  0  0  0  0  0  0  0
    2.2180    0.4410    0.0000 C   0  0  0  0  0  0  0  0  0  0  0  0
    2.2180    1.9410    0.0000 C   0  0  0  0  0  0  0  0  0  0  0  0
    0.9190    2.6910    0.0000 C   0  0  0  0  0  0  0  0  0  0  0  0
    0.9190    4.1910    0.0000 O   0  0  0  0  0  0  0  0  0  0  0  0
   -0.3800    1.9410    0.0000 C   0  0  0  0  0  0  0  0  0  0  0  0
   -1.6790    2.6910    0.0000 O   0  0  0  0  0  0  0  0  0  0  0  0
   -0.3800    0.4410    0.0000 C   0  0  0  0  0  0  0  0  0  0  0  0
    0.9190   -0.3090    0.0000 C   0  0  0  0  0  0  0  0  0  0  0  0
    0.9190   -1.8090    0.0000 C   0  0  0  0  0  0  0  0  0  0  0  0
   -0.3800   -2.5590    0.0000 C   0  0  0  0  0  0  0  0  0  0  0  0
   -1.6790   -1.8090    0.0000 C   0  0  0  0  0  0  0  0  0  0  0  0
   -2.9780   -2.5590    0.0000 C   0  0  0  0  0  0  0  0  0  0  0  0
   -2.9780   -4.0590    0.0000 C   0  0  0  0  0  0  0  0  0  0  0  0
   -4.2770   -1.8090    0.0000 C   0  0  0  0  0  0  0  0  0  0  0  0
   -4.2770   -0.3090    0.0000 C   0  0  0  0  0  0  0  0  0  0  0  0
   -2.9780    0.4410    0.0000 C   0  0  0  0  0  0  0  0  0  0  0  0
   -1.6790   -0.3090    0.0000 C   0  0  0  0  0  0  0  0  0  0  0  0
  2  1  1  1  0  0  0
  2  3  1  0  0  0  0
  3  4  1  0  0  0  0
  4  5  1  0  0  0  0
  5  6  2  0  0  0  0
  2  6  1  0  0  0  0
  6  7  1  0  0  0  0
  7  8  2  0  0  0  0
  7  9  1  0  0  0  0
  9 10  2  0  0  0  0
  9 11  1  0  0  0  0
 11 12  2  0  0  0  0
  5 12  1  0  0  0  0
 12 13  1  0  0  0  0
 13 14  2  0  0  0  0
 14 15  1  0  0  0  0
 15 16  2  0  0  0  0
 16 17  1  0  0  0  0
 16 18  1  0  0  0  0
 18 19  2  0  0  0  0
 19 20  1  0  0  0  0
 20 21  2  0  0  0  0
 11 21  1  0  0  0  0
 15 21  1  0  0  0  0
M  END
> <chemblId>
CHEMBL227075

> <bioactivity__type>
Ki

> <units>
nM

> <value>
1275.0

$$$$

  CDK     11271514452D 0   0.00000     0.00000     0

 32 34  0  0  0  0              1 V2000 
    9.0932    3.0000    0.0000 C   0  0  0  0  0  0  0  0  0  0  0  0
    7.7942    3.7500    0.0000 O   0  0  0  0  0  0  0  0  0  0  0  0
    6.4951    3.0000    0.0000 C   0  0  0  0  0  0  0  0  0  0  0  0
    5.1961    3.7500    0.0000 C   0  0  0  0  0  0  0  0  0  0  0  0
    3.8971    3.0000    0.0000 C   0  0  0  0  0  0  0  0  0  0  0  0
    2.5980    3.7500    0.0000 O   0  0  0  0  0  0  0  0  0  0  0  0
    3.8970    1.5000    0.0000 C   0  0  0  0  0  0  0  0  0  0  0  0
    5.1961    0.7500    0.0000 C   0  0  0  0  0  0  0  0  0  0  0  0
    6.4951    1.5000    0.0000 C   0  0  0  0  0  0  0  0  0  0  0  0
    7.7942    0.7500    0.0000 C   0  0  0  0  0  0  0  0  0  0  0  0
    9.0932    1.5000    0.0000 C   0  0  0  0  0  0  0  0  0  0  0  0
   10.3922    0.7500    0.0000 C   0  0  0  0  0  0  0  0  0  0  0  0
   10.3922   -0.7500    0.0000 C   0  0  0  0  0  0  0  0  0  0  0  0
   11.6913    1.4999    0.0000 C   0  0  0  0  0  0  0  0  0  0  0  0
   12.9903    0.7499    0.0000 C   0  0  0  0  0  0  0  0  0  0  0  0
   14.2893    1.4999    0.0000 C   0  0  0  0  0  0  0  0  0  0  0  0
   15.5884    0.7499    0.0000 C   0  0  0  0  0  0  0  0  0  0  0  0
   16.8874    1.4999    0.0000 C   0  0  0  0  0  0  0  0  0  0  0  0
   15.5884   -0.7501    0.0000 C   0  0  0  0  0  0  0  0  0  0  0  0
    2.5980    0.7500    0.0000 C   0  0  0  0  0  0  0  0  0  0  0  0
    2.5980   -0.7500    0.0000 C   0  0  0  0  0  0  0  0  0  0  0  0
    1.2990   -1.5000    0.0000 C   0  0  0  0  0  0  0  0  0  0  0  0
    1.2990   -3.0000    0.0000 O   0  0  0  0  0  0  0  0  0  0  0  0
    0.0000   -0.7500    0.0000 C   0  0  0  0  0  0  0  0  0  0  0  0
   -1.2990   -1.5000    0.0000 C   0  0  0  0  0  0  0  0  0  0  0  0
   -1.2990   -3.0000    0.0000 O   0  0  0  0  0  0  0  0  0  0  0  0
   -2.5980   -0.7500    0.0000 C   0  0  0  0  0  0  0  0  0  0  0  0
   -2.5980    0.7500    0.0000 C   0  0  0  0  0  0  0  0  0  0  0  0
   -3.8970    1.5000    0.0000 O   0  0  0  0  0  0  0  0  0  0  0  0
   -1.2990    1.5000    0.0000 C   0  0  0  0  0  0  0  0  0  0  0  0
    0.0000    0.7500    0.0000 C   0  0  0  0  0  0  0  0  0  0  0  0
    1.2990    1.5000    0.0000 O   0  0  0  0  0  0  0  0  0  0  0  0
  1  2  1  0  0  0  0
  2  3  1  0  0  0  0
  3  4  2  0  0  0  0
  4  5  1  0  0  0  0
  5  6  1  0  0  0  0
  5  7  2  0  0  0  0
  7  8  1  0  0  0  0
  8  9  2  0  0  0  0
  3  9  1  0  0  0  0
  9 10  1  0  0  0  0
 10 11  1  0  0  0  0
 11 12  2  0  0  0  0
 12 13  1  0  0  0  0
 12 14  1  0  0  0  0
 14 15  1  0  0  0  0
 15 16  1  0  0  0  0
 16 17  2  0  0  0  0
 17 18  1  0  0  0  0
 17 19  1  0  0  0  0
  7 20  1  0  0  0  0
 20 21  1  0  0  0  0
 21 22  1  0  0  0  0
 22 23  2  0  0  0  0
 22 24  1  0  0  0  0
 24 25  2  0  0  0  0
 25 26  1  0  0  0  0
 25 27  1  0  0  0  0
 27 28  2  0  0  0  0
 28 29  1  0  0  0  0
 28 30  1  0  0  0  0
 30 31  2  0  0  0  0
 24 31  1  0  0  0  0
 31 32  1  0  0  0  0
 20 32  1  0  0  0  0
M  END
> <chemblId>
CHEMBL2297276

> <bioactivity__type>
Ki

> <units>
nM

> <value>
3100.0

$$$$

  CDK     11271514452D 0   0.00000     0.00000     0

 31 33  0  0  0  0              1 V2000 
   10.3923   12.7500    0.0000 C   0  0  0  0  0  0  0  0  0  0  0  0
    9.0933   12.0000    0.0000 C   0  0  0  0  0  0  0  0  0  0  0  0
    9.0933   10.5000    0.0000 C   0  0  0  0  0  0  0  0  0  0  0  0
    7.7942    9.7500    0.0000 C   0  0  0  0  0  0  0  0  0  0  0  0
    7.7942    8.2500    0.0000 C   0  0  0  0  0  0  0  0  0  0  0  0
    6.4952    7.5000    0.0000 C   0  0  0  0  0  0  0  0  0  0  0  0
    6.4951    6.0000    0.0000 C   0  0  0  0  0  0  0  0  0  0  0  0
    5.1961    5.2500    0.0000 C   0  0  0  0  0  0  0  0  0  0  0  0
    5.1961    3.7500    0.0000 C   0  0  0  0  0  0  0  0  0  0  0  0
    3.8971    3.0000    0.0000 C   0  0  0  0  0  0  0  0  0  0  0  0
    3.8970    1.5000    0.0000 C   0  0  0  0  0  0  0  0  0  0  0  0
    2.5980    0.7500    0.0000 C   0  0  0  0  0  0  0  0  0  0  0  0
    2.5980   -0.7500    0.0000 C   0  0  0  0  0  0  0  0  0  0  0  0
    1.2990   -1.5000    0.0000 C   0  0  0  0  0  0  0  0  0  0  0  0
    1.2990   -3.0000    0.0000 O   0  0  0  0  0  0  0  0  0  0  0  0
    0.0000   -0.7500    0.0000 C   0  0  0  0  0  0  0  0  0  0  0  0
   -1.2990   -1.5000    0.0000 C   0  0  0  0  0  0  0  0  0  0  0  0
   -1.2990   -3.0000    0.0000 O   0  0  0  0  0  0  0  0  0  0  0  0
   -2.5980   -0.7500    0.0000 C   0  0  0  0  0  0  0  0  0  0  0  0
   -2.5980    0.7500    0.0000 C   0  0  0  0  0  0  0  0  0  0  0  0
   -3.8970    1.5000    0.0000 O   0  0  0  0  0  0  0  0  0  0  0  0
   -1.2990    1.5000    0.0000 C   0  0  0  0  0  0  0  0  0  0  0  0
    0.0000    0.7500    0.0000 C   0  0  0  0  0  0  0  0  0  0  0  0
    1.2990    1.5000    0.0000 O   0  0  0  0  0  0  0  0  0  0  0  0
    5.1961    0.7500    0.0000 C   0  0  0  0  0  0  0  0  0  0  0  0
    5.1961   -0.7500    0.0000 O   0  0  0  0  0  0  0  0  0  0  0  0
    6.4951    1.5000    0.0000 C   0  0  0  0  0  0  0  0  0  0  0  0
    6.4951    3.0000    0.0000 C   0  0  0  0  0  0  0  0  0  0  0  0
    7.7942    3.7500    0.0000 O   0  0  0  0  0  0  0  0  0  0  0  0
    5.1961    8.2500    0.0000 C   0  0  0  0  0  0  0  0  0  0  0  0
    7.7942   12.7500    0.0000 C   0  0  0  0  0  0  0  0  0  0  0  0
  1  2  1  0  0  0  0
  2  3  2  0  0  0  0
  3  4  1  0  0  0  0
  4  5  1  0  0  0  0
  5  6  1  0  0  0  0
  6  7  2  0  0  0  0
  7  8  1  0  0  0  0
  8  9  1  0  0  0  0
  9 10  1  0  0  0  0
 10 11  2  0  0  0  0
 11 12  1  0  0  0  0
 12 13  2  0  0  0  0
 13 14  1  0  0  0  0
 14 15  2  0  0  0  0
 14 16  1  0  0  0  0
 16 17  2  0  0  0  0
 17 18  1  0  0  0  0
 17 19  1  0  0  0  0
 19 20  2  0  0  0  0
 20 21  1  0  0  0  0
 20 22  1  0  0  0  0
 22 23  2  0  0  0  0
 16 23  1  0  0  0  0
 23 24  1  0  0  0  0
 12 24  1  0  0  0  0
 11 25  1  0  0  0  0
 25 26  1  0  0  0  0
 25 27  2  0  0  0  0
 27 28  1  0  0  0  0
  9 28  2  0  0  0  0
 28 29  1  0  0  0  0
  6 30  1  0  0  0  0
  2 31  1  0  0  0  0
M  END
> <chemblId>
CHEMBL2297277

> <bioactivity__type>
Ki

> <units>
nM

> <value>
3100.0

$$$$

  CDK     11271514452D 0   0.00000     0.00000     0

 32 34  0  0  0  0              1 V2000 
    9.0932    3.0000    0.0000 C   0  0  0  0  0  0  0  0  0  0  0  0
    7.7942    3.7500    0.0000 O   0  0  0  0  0  0  0  0  0  0  0  0
    6.4951    3.0000    0.0000 C   0  0  0  0  0  0  0  0  0  0  0  0
    5.1961    3.7500    0.0000 C   0  0  0  0  0  0  0  0  0  0  0  0
    3.8971    3.0000    0.0000 C   0  0  0  0  0  0  0  0  0  0  0  0
    2.5980    3.7500    0.0000 O   0  0  0  0  0  0  0  0  0  0  0  0
    3.8970    1.5000    0.0000 C   0  0  0  0  0  0  0  0  0  0  0  0
    5.1961    0.7500    0.0000 C   0  0  0  0  0  0  0  0  0  0  0  0
    6.4951    1.5000    0.0000 C   0  0  0  0  0  0  0  0  0  0  0  0
    7.7942    0.7500    0.0000 C   0  0  0  0  0  0  0  0  0  0  0  0
    9.0932    1.5000    0.0000 C   0  0  0  0  0  0  0  0  0  0  0  0
   10.3922    0.7500    0.0000 C   0  0  0  0  0  0  0  0  0  0  0  0
   10.3922   -0.7500    0.0000 C   0  0  0  0  0  0  0  0  0  0  0  0
   11.6913    1.4999    0.0000 C   0  0  0  0  0  0  0  0  0  0  0  0
   12.9903    0.7499    0.0000 C   0  0  0  0  0  0  0  0  0  0  0  0
   14.2893    1.4999    0.0000 C   0  0  0  0  0  0  0  0  0  0  0  0
   15.5884    0.7499    0.0000 C   0  0  0  0  0  0  0  0  0  0  0  0
   16.8874    1.4999    0.0000 C   0  0  0  0  0  0  0  0  0  0  0  0
   15.5884   -0.7501    0.0000 C   0  0  0  0  0  0  0  0  0  0  0  0
    2.5980    0.7500    0.0000 C   0  0  0  0  0  0  0  0  0  0  0  0
    2.5980   -0.7500    0.0000 C   0  0  0  0  0  0  0  0  0  0  0  0
    1.2990   -1.5000    0.0000 C   0  0  0  0  0  0  0  0  0  0  0  0
    1.2990   -3.0000    0.0000 O   0  0  0  0  0  0  0  0  0  0  0  0
    0.0000   -0.7500    0.0000 C   0  0  0  0  0  0  0  0  0  0  0  0
   -1.2990   -1.5000    0.0000 C   0  0  0  0  0  0  0  0  0  0  0  0
   -1.2990   -3.0000    0.0000 O   0  0  0  0  0  0  0  0  0  0  0  0
   -2.5980   -0.7500    0.0000 C   0  0  0  0  0  0  0  0  0  0  0  0
   -2.5980    0.7500    0.0000 C   0  0  0  0  0  0  0  0  0  0  0  0
   -3.8970    1.5000    0.0000 O   0  0  0  0  0  0  0  0  0  0  0  0
   -1.2990    1.5000    0.0000 C   0  0  0  0  0  0  0  0  0  0  0  0
    0.0000    0.7500    0.0000 C   0  0  0  0  0  0  0  0  0  0  0  0
    1.2990    1.5000    0.0000 O   0  0  0  0  0  0  0  0  0  0  0  0
  1  2  1  0  0  0  0
  2  3  1  0  0  0  0
  3  4  2  0  0  0  0
  4  5  1  0  0  0  0
  5  6  1  0  0  0  0
  5  7  2  0  0  0  0
  7  8  1  0  0  0  0
  8  9  2  0  0  0  0
  3  9  1  0  0  0  0
  9 10  1  0  0  0  0
 10 11  1  0  0  0  0
 11 12  2  0  0  0  0
 12 13  1  0  0  0  0
 12 14  1  0  0  0  0
 14 15  1  0  0  0  0
 15 16  1  0  0  0  0
 16 17  2  0  0  0  0
 17 18  1  0  0  0  0
 17 19  1  0  0  0  0
  7 20  1  0  0  0  0
 20 21  2  0  0  0  0
 21 22  1  0  0  0  0
 22 23  2  0  0  0  0
 22 24  1  0  0  0  0
 24 25  2  0  0  0  0
 25 26  1  0  0  0  0
 25 27  1  0  0  0  0
 27 28  2  0  0  0  0
 28 29  1  0  0  0  0
 28 30  1  0  0  0  0
 30 31  2  0  0  0  0
 24 31  1  0  0  0  0
 31 32  1  0  0  0  0
 20 32  1  0  0  0  0
M  END
> <chemblId>
CHEMBL2297278

> <bioactivity__type>
Ki

> <units>
nM

> <value>
3100.0

$$$$

  CDK     11271514452D 0   0.00000     0.00000     0

 34 36  0  0  0  0              1 V2000 
  -10.5140   -7.8448    0.0000 C   0  0  0  0  0  0  0  0  0  0  0  0
   -9.0222   -8.0013    0.0000 C   0  0  0  0  0  0  0  0  0  0  0  0
   -9.4353   -9.4433    0.0000 C   0  0  0  0  0  0  0  0  0  0  0  0
   -7.6738   -8.6586    0.0000 C   0  0  0  0  0  0  0  0  0  0  0  0
   -8.1407   -6.7876    0.0000 C   0  0  0  0  0  0  0  0  0  0  0  0
   -6.6489   -6.9441    0.0000 C   0  0  0  0  0  0  0  0  0  0  0  0
   -5.7675   -5.7304    0.0000 C   0  0  0  0  0  0  0  0  0  0  0  0
   -6.3779   -4.3602    0.0000 C   0  0  0  0  0  0  0  0  0  0  0  0
   -7.8697   -4.2037    0.0000 C   0  0  0  0  0  0  0  0  0  0  0  0
   -8.7511   -5.4174    0.0000 C   0  0  0  0  0  0  0  0  0  0  0  0
   -5.4965   -3.1465    0.0000 C   0  0  0  0  0  0  0  0  0  0  0  0
   -4.0047   -3.3029    0.0000 N   0  0  0  0  0  0  0  0  0  0  0  0
   -3.1232   -2.0892    0.0000 O   0  0  0  0  0  0  0  0  0  0  0  0
   -1.6314   -2.2457    0.0000 C   0  0  0  0  0  0  0  0  0  0  0  0
   -1.0210   -3.6159    0.0000 O   0  0  0  0  0  0  0  0  0  0  0  0
   -0.7500   -1.0320    0.0000 C   0  0  0  0  0  0  0  0  0  0  0  0
   -1.2140    0.3940    0.0000 C   0  0  0  0  0  0  0  0  0  0  0  0
    0.0000    1.2760    0.0000 N   0  0  0  0  0  0  0  0  0  0  0  0
    1.2140    0.3940    0.0000 N   0  0  0  0  0  0  0  0  0  0  0  0
    2.6407    0.8572    0.0000 C   0  0  0  0  0  0  0  0  0  0  0  0
    3.7552   -0.1467    0.0000 C   0  0  0  0  0  0  0  0  0  0  0  0
    5.1819    0.3165    0.0000 C   0  0  0  0  0  0  0  0  0  0  0  0
    5.4940    1.7837    0.0000 C   0  0  0  0  0  0  0  0  0  0  0  0
    4.3795    2.7876    0.0000 C   0  0  0  0  0  0  0  0  0  0  0  0
    2.9528    2.3244    0.0000 C   0  0  0  0  0  0  0  0  0  0  0  0
    6.9207    2.2469    0.0000 N   0  3  0  0  0  0  0  0  0  0  0  0
    7.2329    3.7141    0.0000 O   0  0  0  0  0  0  0  0  0  0  0  0
    8.0352    1.2430    0.0000 O   0  5  0  0  0  0  0  0  0  0  0  0
    0.7500   -1.0320    0.0000 C   0  0  0  0  0  0  0  0  0  0  0  0
    1.6314   -2.2457    0.0000 C   0  0  0  0  0  0  0  0  0  0  0  0
    3.1232   -2.0892    0.0000 F   0  0  0  0  0  0  0  0  0  0  0  0
    0.2831   -2.9030    0.0000 F   0  0  0  0  0  0  0  0  0  0  0  0
    2.0446   -3.6877    0.0000 F   0  0  0  0  0  0  0  0  0  0  0  0
   -6.1069   -1.7763    0.0000 N   0  0  0  0  0  0  0  0  0  0  0  0
  1  2  1  0  0  0  0
  2  3  1  0  0  0  0
  2  4  1  0  0  0  0
  2  5  1  0  0  0  0
  5  6  2  0  0  0  0
  6  7  1  0  0  0  0
  7  8  2  0  0  0  0
  8  9  1  0  0  0  0
  9 10  2  0  0  0  0
  5 10  1  0  0  0  0
  8 11  1  0  0  0  0
 11 12  2  0  0  0  0
 12 13  1  0  0  0  0
 13 14  1  0  0  0  0
 14 15  2  0  0  0  0
 14 16  1  0  0  0  0
 16 17  1  0  0  0  0
 17 18  2  0  0  0  0
 18 19  1  0  0  0  0
 19 20  1  0  0  0  0
 20 21  2  0  0  0  0
 21 22  1  0  0  0  0
 22 23  2  0  0  0  0
 23 24  1  0  0  0  0
 24 25  2  0  0  0  0
 20 25  1  0  0  0  0
 23 26  1  0  0  0  0
 26 27  2  0  0  0  0
 26 28  1  0  0  0  0
 19 29  1  0  0  0  0
 16 29  2  0  0  0  0
 29 30  1  0  0  0  0
 30 31  1  0  0  0  0
 30 32  1  0  0  0  0
 30 33  1  0  0  0  0
 11 34  1  0  0  0  0
M  END
> <chemblId>
CHEMBL2297975

> <bioactivity__type>
Ki

> <units>
nM

> <value>
521.34

$$$$

  CDK     11271514452D 0   0.00000     0.00000     0

 31 33  0  0  0  0              1 V2000 
   -6.3779   -4.3602    0.0000 N   0  0  0  0  0  0  0  0  0  0  0  0
   -5.4965   -3.1465    0.0000 C   0  0  0  0  0  0  0  0  0  0  0  0
   -4.0047   -3.3029    0.0000 N   0  0  0  0  0  0  0  0  0  0  0  0
   -3.3943   -4.6731    0.0000 O   0  0  0  0  0  0  0  0  0  0  0  0
   -1.9025   -4.8296    0.0000 C   0  0  0  0  0  0  0  0  0  0  0  0
   -1.0210   -3.6159    0.0000 O   0  0  0  0  0  0  0  0  0  0  0  0
   -1.2921   -6.1998    0.0000 C   0  0  0  0  0  0  0  0  0  0  0  0
   -2.0419   -7.4985    0.0000 C   0  0  0  0  0  0  0  0  0  0  0  0
   -1.0373   -8.6132    0.0000 N   0  0  0  0  0  0  0  0  0  0  0  0
    0.3333   -8.0023    0.0000 N   0  0  0  0  0  0  0  0  0  0  0  0
    1.6328   -8.7515    0.0000 C   0  0  0  0  0  0  0  0  0  0  0  0
    2.9314   -8.0007    0.0000 C   0  0  0  0  0  0  0  0  0  0  0  0
    4.2309   -8.7499    0.0000 C   0  0  0  0  0  0  0  0  0  0  0  0
    4.2318  -10.2499    0.0000 C   0  0  0  0  0  0  0  0  0  0  0  0
    2.9333  -11.0007    0.0000 C   0  0  0  0  0  0  0  0  0  0  0  0
    1.6337  -10.2515    0.0000 C   0  0  0  0  0  0  0  0  0  0  0  0
    5.5313  -10.9990    0.0000 N   0  3  0  0  0  0  0  0  0  0  0  0
    5.5323  -12.4990    0.0000 O   0  0  0  0  0  0  0  0  0  0  0  0
    6.8299  -10.2482    0.0000 O   0  5  0  0  0  0  0  0  0  0  0  0
    0.1753   -6.5111    0.0000 C   0  0  0  0  0  0  0  0  0  0  0  0
    1.2894   -5.5067    0.0000 C   0  0  0  0  0  0  0  0  0  0  0  0
    0.9766   -4.0396    0.0000 F   0  0  0  0  0  0  0  0  0  0  0  0
    2.6798   -4.9439    0.0000 F   0  0  0  0  0  0  0  0  0  0  0  0
    2.0851   -6.7782    0.0000 F   0  0  0  0  0  0  0  0  0  0  0  0
   -6.1069   -1.7763    0.0000 C   0  0  0  0  0  0  0  0  0  0  0  0
   -5.2254   -0.5626    0.0000 C   0  0  0  0  0  0  0  0  0  0  0  0
   -5.8358    0.8076    0.0000 C   0  0  0  0  0  0  0  0  0  0  0  0
   -7.3277    0.9641    0.0000 C   0  0  0  0  0  0  0  0  0  0  0  0
   -7.9381    2.3343    0.0000 Cl  0  0  0  0  0  0  0  0  0  0  0  0
   -8.2091   -0.2496    0.0000 C   0  0  0  0  0  0  0  0  0  0  0  0
   -7.5987   -1.6198    0.0000 C   0  0  0  0  0  0  0  0  0  0  0  0
  1  2  1  0  0  0  0
  2  3  2  0  0  0  0
  3  4  1  0  0  0  0
  4  5  1  0  0  0  0
  5  6  2  0  0  0  0
  5  7  1  0  0  0  0
  7  8  1  0  0  0  0
  8  9  2  0  0  0  0
  9 10  1  0  0  0  0
 10 11  1  0  0  0  0
 11 12  2  0  0  0  0
 12 13  1  0  0  0  0
 13 14  2  0  0  0  0
 14 15  1  0  0  0  0
 15 16  2  0  0  0  0
 11 16  1  0  0  0  0
 14 17  1  0  0  0  0
 17 18  2  0  0  0  0
 17 19  1  0  0  0  0
 10 20  1  0  0  0  0
  7 20  2  0  0  0  0
 20 21  1  0  0  0  0
 21 22  1  0  0  0  0
 21 23  1  0  0  0  0
 21 24  1  0  0  0  0
  2 25  1  0  0  0  0
 25 26  2  0  0  0  0
 26 27  1  0  0  0  0
 27 28  2  0  0  0  0
 28 29  1  0  0  0  0
 28 30  1  0  0  0  0
 30 31  2  0  0  0  0
 25 31  1  0  0  0  0
M  END
> <chemblId>
CHEMBL2297976

> <bioactivity__type>
Ki

> <units>
nM

> <value>
2350.0

$$$$

  CDK     11271514452D 0   0.00000     0.00000     0

 29 31  0  0  0  0              1 V2000 
    1.6660   18.6944    0.0000 F   0  0  0  0  0  0  0  0  0  0  0  0
    1.0151   17.3429    0.0000 C   0  0  0  0  0  0  0  0  0  0  0  0
   -0.2028   18.2186    0.0000 F   0  0  0  0  0  0  0  0  0  0  0  0
   -0.0587   16.2956    0.0000 F   0  0  0  0  0  0  0  0  0  0  0  0
    1.8601   16.1036    0.0000 O   0  0  0  0  0  0  0  0  0  0  0  0
    1.2093   14.7521    0.0000 C   0  0  0  0  0  0  0  0  0  0  0  0
   -0.2865   14.6400    0.0000 C   0  0  0  0  0  0  0  0  0  0  0  0
   -0.9373   13.2886    0.0000 C   0  0  0  0  0  0  0  0  0  0  0  0
   -0.0924   12.0492    0.0000 C   0  0  0  0  0  0  0  0  0  0  0  0
   -0.7432   10.6978    0.0000 N   0  0  0  0  0  0  0  0  0  0  0  0
    0.1018    9.4584    0.0000 C   0  0  0  0  0  0  0  0  0  0  0  0
    1.5976    9.5705    0.0000 O   0  0  0  0  0  0  0  0  0  0  0  0
   -0.5490    8.1070    0.0000 N   0  0  0  0  0  0  0  0  0  0  0  0
   -2.0490    8.1070    0.0000 C   0  0  0  0  0  0  0  0  0  0  0  0
   -2.9843    6.9342    0.0000 C   0  0  0  0  0  0  0  0  0  0  0  0
   -2.6505    5.4718    0.0000 C   0  0  0  0  0  0  0  0  0  0  0  0
   -1.2990    4.8210    0.0000 N   0  0  0  0  0  0  0  0  0  0  0  0
   -1.2990    3.3210    0.0000 C   0  0  0  0  0  0  0  0  0  0  0  0
    0.0000    2.5710    0.0000 C   0  0  0  0  0  0  0  0  0  0  0  0
    0.0000    1.0710    0.0000 C   0  0  0  0  0  0  0  0  0  0  0  0
    1.2990    0.3210    0.0000 C   0  0  0  0  0  0  0  0  0  0  0  0
    1.2990   -1.1790    0.0000 C   0  0  0  0  0  0  0  0  0  0  0  0
    0.0000   -1.9290    0.0000 C   0  0  0  0  0  0  0  0  0  0  0  0
   -1.2990   -1.1790    0.0000 C   0  0  0  0  0  0  0  0  0  0  0  0
   -1.2990    0.3210    0.0000 C   0  0  0  0  0  0  0  0  0  0  0  0
    0.0524    5.4718    0.0000 C   0  0  0  0  0  0  0  0  0  0  0  0
    0.3862    6.9342    0.0000 C   0  0  0  0  0  0  0  0  0  0  0  0
    1.4034   12.1613    0.0000 C   0  0  0  0  0  0  0  0  0  0  0  0
    2.0543   13.5128    0.0000 C   0  0  0  0  0  0  0  0  0  0  0  0
  1  2  1  0  0  0  0
  2  3  1  0  0  0  0
  2  4  1  0  0  0  0
  2  5  1  0  0  0  0
  5  6  1  0  0  0  0
  6  7  2  0  0  0  0
  7  8  1  0  0  0  0
  8  9  2  0  0  0  0
  9 10  1  0  0  0  0
 10 11  1  0  0  0  0
 11 12  2  0  0  0  0
 11 13  1  0  0  0  0
 13 14  1  0  0  0  0
 14 15  1  0  0  0  0
 15 16  1  0  0  0  0
 16 17  1  0  0  0  0
 17 18  1  0  0  0  0
 18 19  1  0  0  0  0
 19 20  1  0  0  0  0
 20 21  2  0  0  0  0
 21 22  1  0  0  0  0
 22 23  2  0  0  0  0
 23 24  1  0  0  0  0
 24 25  2  0  0  0  0
 20 25  1  0  0  0  0
 17 26  1  0  0  0  0
 26 27  1  0  0  0  0
 13 27  1  0  0  0  0
  9 28  1  0  0  0  0
 28 29  2  0  0  0  0
  6 29  1  0  0  0  0
M  END
> <chemblId>
CHEMBL2297977

> <bioactivity__type>
Ki

> <units>
nM

> <value>
241.14

$$$$

  CDK     11271514452D 0   0.00000     0.00000     0

 32 35  0  0  0  0              1 V2000 
    1.6314    2.2457    0.0000 C   0  0  0  0  0  0  0  0  0  0  0  0
    0.7500    1.0320    0.0000 C   0  0  0  0  0  0  0  0  0  0  0  0
    1.2140   -0.3940    0.0000 C   0  0  0  0  0  0  0  0  0  0  0  0
   -0.0000   -1.2760    0.0000 S   0  0  0  0  0  0  0  0  0  0  0  0
   -1.2130   -0.3940    0.0000 C   0  0  0  0  0  0  0  0  0  0  0  0
   -0.7500    1.0320    0.0000 C   0  0  0  0  0  0  0  0  0  0  0  0
   -1.6318    2.2454    0.0000 S   0  0  0  0  0  0  0  0  0  0  0  0
   -0.2837    2.9031    0.0000 O   0  0  0  0  0  0  0  0  0  0  0  0
   -2.0454    3.6873    0.0000 O   0  0  0  0  0  0  0  0  0  0  0  0
   -3.1236    2.0885    0.0000 C   0  0  0  0  0  0  0  0  0  0  0  0
   -4.0054    3.3019    0.0000 C   0  0  0  0  0  0  0  0  0  0  0  0
   -5.4971    3.1450    0.0000 C   0  0  0  0  0  0  0  0  0  0  0  0
   -6.1071    1.7746    0.0000 C   0  0  0  0  0  0  0  0  0  0  0  0
   -7.5989    1.6176    0.0000 Cl  0  0  0  0  0  0  0  0  0  0  0  0
   -5.2253    0.5611    0.0000 C   0  0  0  0  0  0  0  0  0  0  0  0
   -3.7335    0.7181    0.0000 C   0  0  0  0  0  0  0  0  0  0  0  0
    2.6407   -0.8572    0.0000 C   0  0  0  0  0  0  0  0  0  0  0  0
    3.7552    0.1467    0.0000 O   0  0  0  0  0  0  0  0  0  0  0  0
    2.9528   -2.3244    0.0000 N   0  0  0  0  0  0  0  0  0  0  0  0
    4.3795   -2.7876    0.0000 C   0  0  0  0  0  0  0  0  0  0  0  0
    4.6917   -4.2548    0.0000 C   0  0  0  0  0  0  0  0  0  0  0  0
    6.1184   -4.7180    0.0000 C   0  0  0  0  0  0  0  0  0  0  0  0
    7.2329   -3.7141    0.0000 N   0  0  0  0  0  0  0  0  0  0  0  0
    8.6596   -4.1773    0.0000 C   0  0  0  0  0  0  0  0  0  0  0  0
    8.9717   -5.6445    0.0000 C   0  0  0  0  0  0  0  0  0  0  0  0
    7.8572   -6.6484    0.0000 C   0  0  0  0  0  0  0  0  0  0  0  0
    8.1694   -8.1156    0.0000 C   0  0  0  0  0  0  0  0  0  0  0  0
    9.5961   -8.5788    0.0000 C   0  0  0  0  0  0  0  0  0  0  0  0
   10.7106   -7.5749    0.0000 C   0  0  0  0  0  0  0  0  0  0  0  0
   10.3984   -6.1077    0.0000 C   0  0  0  0  0  0  0  0  0  0  0  0
    6.9207   -2.2469    0.0000 C   0  0  0  0  0  0  0  0  0  0  0  0
    5.4940   -1.7837    0.0000 C   0  0  0  0  0  0  0  0  0  0  0  0
  1  2  1  0  0  0  0
  2  3  2  0  0  0  0
  3  4  1  0  0  0  0
  4  5  1  0  0  0  0
  5  6  2  0  0  0  0
  2  6  1  0  0  0  0
  6  7  1  0  0  0  0
  7  8  2  0  0  0  0
  7  9  2  0  0  0  0
  7 10  1  0  0  0  0
 10 11  2  0  0  0  0
 11 12  1  0  0  0  0
 12 13  2  0  0  0  0
 13 14  1  0  0  0  0
 13 15  1  0  0  0  0
 15 16  2  0  0  0  0
 10 16  1  0  0  0  0
  3 17  1  0  0  0  0
 17 18  2  0  0  0  0
 17 19  1  0  0  0  0
 19 20  1  0  0  0  0
 20 21  1  0  0  0  0
 21 22  1  0  0  0  0
 22 23  1  0  0  0  0
 23 24  1  0  0  0  0
 24 25  1  0  0  0  0
 25 26  2  0  0  0  0
 26 27  1  0  0  0  0
 27 28  2  0  0  0  0
 28 29  1  0  0  0  0
 29 30  2  0  0  0  0
 25 30  1  0  0  0  0
 23 31  1  0  0  0  0
 31 32  1  0  0  0  0
 20 32  1  0  0  0  0
M  END
> <chemblId>
CHEMBL2297978

> <bioactivity__type>
Ki

> <units>
nM

> <value>
21.29

$$$$

  CDK     11271514452D 0   0.00000     0.00000     0

 28 30  0  0  0  0              1 V2000 
   -7.7942   14.5710    0.0000 F   0  0  0  0  0  0  0  0  0  0  0  0
   -6.4952   13.8210    0.0000 C   0  0  0  0  0  0  0  0  0  0  0  0
   -5.0180   13.5605    0.0000 F   0  0  0  0  0  0  0  0  0  0  0  0
   -5.9822   15.2305    0.0000 F   0  0  0  0  0  0  0  0  0  0  0  0
   -6.4952   12.3210    0.0000 C   0  0  0  0  0  0  0  0  0  0  0  0
   -7.7942   11.5710    0.0000 C   0  0  0  0  0  0  0  0  0  0  0  0
   -7.7942   10.0710    0.0000 C   0  0  0  0  0  0  0  0  0  0  0  0
   -6.4952    9.3210    0.0000 C   0  0  0  0  0  0  0  0  0  0  0  0
   -6.4952    7.8210    0.0000 N   0  0  0  0  0  0  0  0  0  0  0  0
   -5.1962    7.0710    0.0000 C   0  0  0  0  0  0  0  0  0  0  0  0
   -3.8971    7.8210    0.0000 O   0  0  0  0  0  0  0  0  0  0  0  0
   -5.1962    5.5710    0.0000 C   0  0  0  0  0  0  0  0  0  0  0  0
   -3.8971    4.8210    0.0000 N   0  0  0  0  0  0  0  0  0  0  0  0
   -3.8971    3.3210    0.0000 C   0  0  0  0  0  0  0  0  0  0  0  0
   -2.5981    2.5710    0.0000 C   0  0  0  0  0  0  0  0  0  0  0  0
   -1.2990    3.3210    0.0000 N   0  0  0  0  0  0  0  0  0  0  0  0
    0.0000    2.5710    0.0000 C   0  0  0  0  0  0  0  0  0  0  0  0
    0.0000    1.0710    0.0000 C   0  0  0  0  0  0  0  0  0  0  0  0
    1.2990    0.3210    0.0000 C   0  0  0  0  0  0  0  0  0  0  0  0
    1.2990   -1.1790    0.0000 C   0  0  0  0  0  0  0  0  0  0  0  0
    0.0000   -1.9290    0.0000 C   0  0  0  0  0  0  0  0  0  0  0  0
   -1.2990   -1.1790    0.0000 C   0  0  0  0  0  0  0  0  0  0  0  0
   -1.2990    0.3210    0.0000 C   0  0  0  0  0  0  0  0  0  0  0  0
   -1.2990    4.8210    0.0000 C   0  0  0  0  0  0  0  0  0  0  0  0
   -2.5981    5.5710    0.0000 C   0  0  0  0  0  0  0  0  0  0  0  0
   -5.1962   10.0710    0.0000 C   0  0  0  0  0  0  0  0  0  0  0  0
   -3.8971    9.3210    0.0000 Cl  0  0  0  0  0  0  0  0  0  0  0  0
   -5.1962   11.5710    0.0000 C   0  0  0  0  0  0  0  0  0  0  0  0
  1  2  1  0  0  0  0
  2  3  1  0  0  0  0
  2  4  1  0  0  0  0
  2  5  1  0  0  0  0
  5  6  2  0  0  0  0
  6  7  1  0  0  0  0
  7  8  2  0  0  0  0
  8  9  1  0  0  0  0
  9 10  1  0  0  0  0
 10 11  2  0  0  0  0
 10 12  1  0  0  0  0
 12 13  1  0  0  0  0
 13 14  1  0  0  0  0
 14 15  1  0  0  0  0
 15 16  1  0  0  0  0
 16 17  1  0  0  0  0
 17 18  1  0  0  0  0
 18 19  2  0  0  0  0
 19 20  1  0  0  0  0
 20 21  2  0  0  0  0
 21 22  1  0  0  0  0
 22 23  2  0  0  0  0
 18 23  1  0  0  0  0
 16 24  1  0  0  0  0
 24 25  1  0  0  0  0
 13 25  1  0  0  0  0
  8 26  1  0  0  0  0
 26 27  1  0  0  0  0
 26 28  2  0  0  0  0
  5 28  1  0  0  0  0
M  END
> <chemblId>
CHEMBL2297979

> <bioactivity__type>
Ki

> <units>
nM

> <value>
47.34

$$$$

  CDK     11271514452D 0   0.00000     0.00000     0

 32 35  0  0  0  0              1 V2000 
   -1.6026  -12.6253    0.0000 F   0  0  0  0  0  0  0  0  0  0  0  0
   -1.9908  -11.1764    0.0000 C   0  0  0  0  0  0  0  0  0  0  0  0
   -2.8512   -9.9477    0.0000 F   0  0  0  0  0  0  0  0  0  0  0  0
   -3.3503  -11.8104    0.0000 F   0  0  0  0  0  0  0  0  0  0  0  0
   -0.9302  -10.1158    0.0000 O   0  0  0  0  0  0  0  0  0  0  0  0
   -1.3184   -8.6669    0.0000 C   0  0  0  0  0  0  0  0  0  0  0  0
   -0.2577   -7.6062    0.0000 C   0  0  0  0  0  0  0  0  0  0  0  0
   -0.6460   -6.1573    0.0000 C   0  0  0  0  0  0  0  0  0  0  0  0
   -2.0949   -5.7691    0.0000 C   0  0  0  0  0  0  0  0  0  0  0  0
   -2.4831   -4.3202    0.0000 N   0  0  0  0  0  0  0  0  0  0  0  0
   -1.4224   -3.2595    0.0000 C   0  0  0  0  0  0  0  0  0  0  0  0
    0.0265   -3.6478    0.0000 O   0  0  0  0  0  0  0  0  0  0  0  0
   -1.8107   -1.8107    0.0000 O   0  0  0  0  0  0  0  0  0  0  0  0
   -0.7500   -0.7500    0.0000 C   0  0  0  0  0  0  0  0  0  0  0  0
    0.7500   -0.7500    0.0000 C   0  0  0  0  0  0  0  0  0  0  0  0
    0.7500    0.7500    0.0000 N   0  0  0  0  0  0  0  0  0  0  0  0
   -0.7500    0.7500    0.0000 C   0  0  0  0  0  0  0  0  0  0  0  0
    1.8107    1.8107    0.0000 C   0  0  0  0  0  0  0  0  0  0  0  0
    1.4224    3.2595    0.0000 C   0  0  0  0  0  0  0  0  0  0  0  0
    2.4831    4.3202    0.0000 C   0  0  0  0  0  0  0  0  0  0  0  0
    2.0949    5.7691    0.0000 C   0  0  0  0  0  0  0  0  0  0  0  0
    0.6460    6.1573    0.0000 C   0  0  0  0  0  0  0  0  0  0  0  0
   -0.4147    5.0967    0.0000 C   0  0  0  0  0  0  0  0  0  0  0  0
   -0.0265    3.6478    0.0000 C   0  0  0  0  0  0  0  0  0  0  0  0
    3.2595    1.4224    0.0000 C   0  0  0  0  0  0  0  0  0  0  0  0
    3.6478   -0.0265    0.0000 C   0  0  0  0  0  0  0  0  0  0  0  0
    5.0967   -0.4147    0.0000 C   0  0  0  0  0  0  0  0  0  0  0  0
    6.1573    0.6460    0.0000 C   0  0  0  0  0  0  0  0  0  0  0  0
    5.7691    2.0949    0.0000 C   0  0  0  0  0  0  0  0  0  0  0  0
    4.3202    2.4831    0.0000 C   0  0  0  0  0  0  0  0  0  0  0  0
   -3.1555   -6.8298    0.0000 C   0  0  0  0  0  0  0  0  0  0  0  0
   -2.7673   -8.2786    0.0000 C   0  0  0  0  0  0  0  0  0  0  0  0
  1  2  1  0  0  0  0
  2  3  1  0  0  0  0
  2  4  1  0  0  0  0
  2  5  1  0  0  0  0
  5  6  1  0  0  0  0
  6  7  2  0  0  0  0
  7  8  1  0  0  0  0
  8  9  2  0  0  0  0
  9 10  1  0  0  0  0
 10 11  1  0  0  0  0
 11 12  2  0  0  0  0
 11 13  1  0  0  0  0
 13 14  1  0  0  0  0
 14 15  1  0  0  0  0
 15 16  1  0  0  0  0
 16 17  1  0  0  0  0
 14 17  1  0  0  0  0
 16 18  1  0  0  0  0
 18 19  1  0  0  0  0
 19 20  2  0  0  0  0
 20 21  1  0  0  0  0
 21 22  2  0  0  0  0
 22 23  1  0  0  0  0
 23 24  2  0  0  0  0
 19 24  1  0  0  0  0
 18 25  1  0  0  0  0
 25 26  2  0  0  0  0
 26 27  1  0  0  0  0
 27 28  2  0  0  0  0
 28 29  1  0  0  0  0
 29 30  2  0  0  0  0
 25 30  1  0  0  0  0
  9 31  1  0  0  0  0
 31 32  2  0  0  0  0
  6 32  1  0  0  0  0
M  END
> <chemblId>
CHEMBL2297980

> <bioactivity__type>
Ki

> <units>
nM

> <value>
22.78

$$$$

  CDK     11271514452D 0   0.00000     0.00000     0

 27 29  0  0  0  0              1 V2000 
    1.3463   -7.2666    0.0000 C   0  0  0  0  0  0  0  0  0  0  0  0
    1.0343   -5.7994    0.0000 S   0  0  0  0  0  0  0  0  0  0  0  0
    2.1490   -4.7956    0.0000 C   0  0  0  0  0  0  0  0  0  0  0  0
    3.5756   -5.2590    0.0000 C   0  0  0  0  0  0  0  0  0  0  0  0
    4.6902   -4.2552    0.0000 C   0  0  0  0  0  0  0  0  0  0  0  0
    4.3782   -2.7880    0.0000 C   0  0  0  0  0  0  0  0  0  0  0  0
    2.9516   -2.3246    0.0000 C   0  0  0  0  0  0  0  0  0  0  0  0
    1.8370   -3.3284    0.0000 C   0  0  0  0  0  0  0  0  0  0  0  0
    2.6396   -0.8574    0.0000 N   0  0  0  0  0  0  0  0  0  0  0  0
    1.2130   -0.3940    0.0000 C   0  0  0  0  0  0  0  0  0  0  0  0
    0.0004   -1.2757    0.0000 N   0  0  0  0  0  0  0  0  0  0  0  0
   -1.2133   -0.3942    0.0000 C   0  0  0  0  0  0  0  0  0  0  0  0
   -2.6397   -0.8583    0.0000 O   0  0  0  0  0  0  0  0  0  0  0  0
   -0.7507    1.0322    0.0000 C   0  0  0  0  0  0  0  0  0  0  0  0
   -1.6329    2.2454    0.0000 C   0  0  0  0  0  0  0  0  0  0  0  0
   -3.1246    2.0881    0.0000 C   0  0  0  0  0  0  0  0  0  0  0  0
   -3.7342    0.7175    0.0000 O   0  0  0  0  0  0  0  0  0  0  0  0
   -4.0067    3.3013    0.0000 N   0  0  0  0  0  0  0  0  0  0  0  0
   -5.4984    3.1439    0.0000 C   0  0  0  0  0  0  0  0  0  0  0  0
   -6.1080    1.7734    0.0000 C   0  0  0  0  0  0  0  0  0  0  0  0
   -7.5997    1.6160    0.0000 C   0  0  0  0  0  0  0  0  0  0  0  0
   -8.4819    2.8292    0.0000 C   0  0  0  0  0  0  0  0  0  0  0  0
   -9.9736    2.6719    0.0000 F   0  0  0  0  0  0  0  0  0  0  0  0
   -7.8723    4.1998    0.0000 C   0  0  0  0  0  0  0  0  0  0  0  0
   -8.7544    5.4130    0.0000 F   0  0  0  0  0  0  0  0  0  0  0  0
   -6.3806    4.3571    0.0000 C   0  0  0  0  0  0  0  0  0  0  0  0
    0.7499    1.0325    0.0000 S   0  0  0  0  0  0  0  0  0  0  0  0
  1  2  1  0  0  0  0
  2  3  1  0  0  0  0
  3  4  2  0  0  0  0
  4  5  1  0  0  0  0
  5  6  2  0  0  0  0
  6  7  1  0  0  0  0
  7  8  2  0  0  0  0
  3  8  1  0  0  0  0
  7  9  1  0  0  0  0
  9 10  2  0  0  0  0
 10 11  1  0  0  0  0
 11 12  1  0  0  0  0
 12 13  2  0  0  0  0
 12 14  1  0  0  0  0
 14 15  1  0  0  0  0
 15 16  1  0  0  0  0
 16 17  2  0  0  0  0
 16 18  1  0  0  0  0
 18 19  1  0  0  0  0
 19 20  2  0  0  0  0
 20 21  1  0  0  0  0
 21 22  2  0  0  0  0
 22 23  1  0  0  0  0
 22 24  1  0  0  0  0
 24 25  1  0  0  0  0
 24 26  2  0  0  0  0
 19 26  1  0  0  0  0
 14 27  1  0  0  0  0
 10 27  1  0  0  0  0
M  END
> <chemblId>
CHEMBL2297981

> <bioactivity__type>
Ki

> <units>
nM

> <value>
130.05

$$$$

  CDK     11271514452D 0   0.00000     0.00000     0

 36 39  0  0  0  0              1 V2000 
  -14.2894    9.7499    0.0000 F   0  0  0  0  0  0  0  0  0  0  0  0
  -14.2894    8.2499    0.0000 C   0  0  0  0  0  0  0  0  0  0  0  0
  -15.7666    8.5104    0.0000 F   0  0  0  0  0  0  0  0  0  0  0  0
  -14.8025    6.8404    0.0000 F   0  0  0  0  0  0  0  0  0  0  0  0
  -12.9904    7.4999    0.0000 C   0  0  0  0  0  0  0  0  0  0  0  0
  -12.9904    5.9999    0.0000 C   0  0  0  0  0  0  0  0  0  0  0  0
  -11.6913    5.2499    0.0000 C   0  0  0  0  0  0  0  0  0  0  0  0
  -10.3923    5.9999    0.0000 C   0  0  0  0  0  0  0  0  0  0  0  0
  -10.3923    7.4999    0.0000 N   0  0  0  0  0  0  0  0  0  0  0  0
  -11.6914    8.2499    0.0000 C   0  0  0  0  0  0  0  0  0  0  0  0
   -9.0933    5.2500    0.0000 N   0  0  0  0  0  0  0  0  0  0  0  0
   -9.0932    3.7500    0.0000 C   0  0  0  0  0  0  0  0  0  0  0  0
   -7.7942    3.0000    0.0000 C   0  0  0  0  0  0  0  0  0  0  0  0
   -6.4952    3.7500    0.0000 N   0  0  0  0  0  0  0  0  0  0  0  0
   -6.4952    5.2500    0.0000 C   0  0  0  0  0  0  0  0  0  0  0  0
   -7.7942    6.0000    0.0000 C   0  0  0  0  0  0  0  0  0  0  0  0
   -5.1961    3.0000    0.0000 C   0  0  0  0  0  0  0  0  0  0  0  0
   -5.1961    1.5000    0.0000 C   0  0  0  0  0  0  0  0  0  0  0  0
   -6.4952    0.7500    0.0000 Cl  0  0  0  0  0  0  0  0  0  0  0  0
   -3.8971    0.7500    0.0000 C   0  0  0  0  0  0  0  0  0  0  0  0
   -3.8971   -0.7500    0.0000 O   0  0  0  0  0  0  0  0  0  0  0  0
   -2.5980    1.5000    0.0000 N   0  0  0  0  0  0  0  0  0  0  0  0
   -2.5981    3.0000    0.0000 N   0  0  0  0  0  0  0  0  0  0  0  0
   -3.8971    3.7500    0.0000 C   0  0  0  0  0  0  0  0  0  0  0  0
   -1.2990    0.7500    0.0000 C   0  0  0  0  0  0  0  0  0  0  0  0
    0.0000    1.5000    0.0000 C   0  0  0  0  0  0  0  0  0  0  0  0
    0.0000    3.0000    0.0000 Cl  0  0  0  0  0  0  0  0  0  0  0  0
    1.2990    0.7500    0.0000 C   0  0  0  0  0  0  0  0  0  0  0  0
    1.2990   -0.7500    0.0000 C   0  0  0  0  0  0  0  0  0  0  0  0
    0.0000   -1.5000    0.0000 C   0  0  0  0  0  0  0  0  0  0  0  0
   -1.2990   -0.7500    0.0000 C   0  0  0  0  0  0  0  0  0  0  0  0
   -2.5980   -1.5000    0.0000 Cl  0  0  0  0  0  0  0  0  0  0  0  0
    2.5980   -1.5000    0.0000 C   0  0  0  0  0  0  0  0  0  0  0  0
    3.8971   -0.7500    0.0000 F   0  0  0  0  0  0  0  0  0  0  0  0
    1.6339   -2.6491    0.0000 F   0  0  0  0  0  0  0  0  0  0  0  0
    3.5622   -2.6491    0.0000 F   0  0  0  0  0  0  0  0  0  0  0  0
  1  2  1  0  0  0  0
  2  3  1  0  0  0  0
  2  4  1  0  0  0  0
  2  5  1  0  0  0  0
  5  6  2  0  0  0  0
  6  7  1  0  0  0  0
  7  8  2  0  0  0  0
  8  9  1  0  0  0  0
  9 10  2  0  0  0  0
  5 10  1  0  0  0  0
  8 11  1  0  0  0  0
 11 12  1  0  0  0  0
 12 13  1  0  0  0  0
 13 14  1  0  0  0  0
 14 15  1  0  0  0  0
 15 16  1  0  0  0  0
 11 16  1  0  0  0  0
 14 17  1  0  0  0  0
 17 18  2  0  0  0  0
 18 19  1  0  0  0  0
 18 20  1  0  0  0  0
 20 21  2  0  0  0  0
 20 22  1  0  0  0  0
 22 23  1  0  0  0  0
 23 24  2  0  0  0  0
 17 24  1  0  0  0  0
 22 25  1  0  0  0  0
 25 26  2  0  0  0  0
 26 27  1  0  0  0  0
 26 28  1  0  0  0  0
 28 29  2  0  0  0  0
 29 30  1  0  0  0  0
 30 31  2  0  0  0  0
 25 31  1  0  0  0  0
 31 32  1  0  0  0  0
 29 33  1  0  0  0  0
 33 34  1  0  0  0  0
 33 35  1  0  0  0  0
 33 36  1  0  0  0  0
M  END
> <chemblId>
CHEMBL2297982

> <bioactivity__type>
Ki

> <units>
nM

> <value>
2870.0

$$$$

  CDK     11271514452D 0   0.00000     0.00000     0

 31 34  0  0  0  0              1 V2000 
    9.8659    0.9385    0.0000 O   0  0  0  0  0  0  0  0  0  0  0  0
    9.9777   -0.5573    0.0000 C   0  0  0  0  0  0  0  0  0  0  0  0
   11.3290   -1.2084    0.0000 C   0  0  0  0  0  0  0  0  0  0  0  0
   12.5685   -0.3636    0.0000 O   0  0  0  0  0  0  0  0  0  0  0  0
   13.9198   -1.0147    0.0000 C   0  0  0  0  0  0  0  0  0  0  0  0
   14.0316   -2.5106    0.0000 C   0  0  0  0  0  0  0  0  0  0  0  0
   15.3830   -3.1617    0.0000 C   0  0  0  0  0  0  0  0  0  0  0  0
   16.6225   -2.3169    0.0000 C   0  0  0  0  0  0  0  0  0  0  0  0
   16.5107   -0.8211    0.0000 C   0  0  0  0  0  0  0  0  0  0  0  0
   15.1594   -0.1700    0.0000 C   0  0  0  0  0  0  0  0  0  0  0  0
   17.9738   -2.9680    0.0000 N   0  3  0  0  0  0  0  0  0  0  0  0
   19.2133   -2.1233    0.0000 O   0  0  0  0  0  0  0  0  0  0  0  0
   18.0856   -4.4638    0.0000 O   0  5  0  0  0  0  0  0  0  0  0  0
    8.7381   -1.4020    0.0000 C   0  0  0  0  0  0  0  0  0  0  0  0
    7.3868   -0.7509    0.0000 N   0  0  0  0  0  0  0  0  0  0  0  0
    7.3871    0.7491    0.0000 C   0  0  0  0  0  0  0  0  0  0  0  0
    6.2145    1.6845    0.0000 C   0  0  0  0  0  0  0  0  0  0  0  0
    4.7521    1.3510    0.0000 C   0  0  0  0  0  0  0  0  0  0  0  0
    4.1010   -0.0003    0.0000 N   0  0  0  0  0  0  0  0  0  0  0  0
    4.7516   -1.3519    0.0000 C   0  0  0  0  0  0  0  0  0  0  0  0
    6.2139   -1.6859    0.0000 C   0  0  0  0  0  0  0  0  0  0  0  0
    2.6010    0.0000    0.0000 C   0  0  0  0  0  0  0  0  0  0  0  0
    1.7190   -1.2130    0.0000 N   0  0  0  0  0  0  0  0  0  0  0  0
    0.2930   -0.7500    0.0000 C   0  0  0  0  0  0  0  0  0  0  0  0
   -1.0070   -1.5000    0.0000 C   0  0  0  0  0  0  0  0  0  0  0  0
   -2.3060   -0.7500    0.0000 C   0  0  0  0  0  0  0  0  0  0  0  0
   -2.3060    0.7500    0.0000 C   0  0  0  0  0  0  0  0  0  0  0  0
   -3.6050    1.5000    0.0000 Cl  0  0  0  0  0  0  0  0  0  0  0  0
   -1.0070    1.5000    0.0000 C   0  0  0  0  0  0  0  0  0  0  0  0
    0.2930    0.7500    0.0000 C   0  0  0  0  0  0  0  0  0  0  0  0
    1.7190    1.2140    0.0000 S   0  0  0  0  0  0  0  0  0  0  0  0
  1  2  1  0  0  0  0
  2  3  1  0  0  0  0
  3  4  1  0  0  0  0
  4  5  1  0  0  0  0
  5  6  2  0  0  0  0
  6  7  1  0  0  0  0
  7  8  2  0  0  0  0
  8  9  1  0  0  0  0
  9 10  2  0  0  0  0
  5 10  1  0  0  0  0
  8 11  1  0  0  0  0
 11 12  2  0  0  0  0
 11 13  1  0  0  0  0
  2 14  1  0  0  0  0
 14 15  1  0  0  0  0
 15 16  1  0  0  0  0
 16 17  1  0  0  0  0
 17 18  1  0  0  0  0
 18 19  1  0  0  0  0
 19 20  1  0  0  0  0
 20 21  1  0  0  0  0
 15 21  1  0  0  0  0
 19 22  1  0  0  0  0
 22 23  2  0  0  0  0
 23 24  1  0  0  0  0
 24 25  2  0  0  0  0
 25 26  1  0  0  0  0
 26 27  2  0  0  0  0
 27 28  1  0  0  0  0
 27 29  1  0  0  0  0
 29 30  2  0  0  0  0
 24 30  1  0  0  0  0
 30 31  1  0  0  0  0
 22 31  1  0  0  0  0
M  END
> <chemblId>
CHEMBL2297983

> <bioactivity__type>
Ki

> <units>
nM

> <value>
263.15

$$$$

  CDK     11271514452D 0   0.00000     0.00000     0

 34 37  0  0  0  0              1 V2000 
   -3.8971    7.8210    0.0000 C   0  0  0  0  0  0  0  0  0  0  0  0
   -5.1962    7.0710    0.0000 C   0  0  0  0  0  0  0  0  0  0  0  0
   -5.1962    5.5710    0.0000 C   0  0  0  0  0  0  0  0  0  0  0  0
   -3.8971    4.8210    0.0000 N   0  0  0  0  0  0  0  0  0  0  0  0
   -3.8971    3.3210    0.0000 C   0  0  0  0  0  0  0  0  0  0  0  0
   -2.5981    2.5710    0.0000 C   0  0  0  0  0  0  0  0  0  0  0  0
   -1.2990    3.3210    0.0000 N   0  0  0  0  0  0  0  0  0  0  0  0
    0.0000    2.5710    0.0000 C   0  0  0  0  0  0  0  0  0  0  0  0
    0.0000    1.0710    0.0000 C   0  0  0  0  0  0  0  0  0  0  0  0
    1.2990    0.3210    0.0000 C   0  0  0  0  0  0  0  0  0  0  0  0
    1.2990   -1.1790    0.0000 C   0  0  0  0  0  0  0  0  0  0  0  0
    0.0000   -1.9290    0.0000 C   0  0  0  0  0  0  0  0  0  0  0  0
   -1.2990   -1.1790    0.0000 C   0  0  0  0  0  0  0  0  0  0  0  0
   -1.2990    0.3210    0.0000 C   0  0  0  0  0  0  0  0  0  0  0  0
   -1.2990    4.8210    0.0000 C   0  0  0  0  0  0  0  0  0  0  0  0
   -2.5981    5.5710    0.0000 C   0  0  0  0  0  0  0  0  0  0  0  0
   -6.4952    7.8210    0.0000 N   0  0  0  0  0  0  0  0  0  0  0  0
   -6.4952    9.3210    0.0000 C   0  0  0  0  0  0  0  0  0  0  0  0
   -5.1962   10.0710    0.0000 O   0  0  0  0  0  0  0  0  0  0  0  0
   -7.7942   10.0710    0.0000 C   0  0  0  0  0  0  0  0  0  0  0  0
   -7.7942   11.5710    0.0000 C   0  0  0  0  0  0  0  0  0  0  0  0
   -9.0933   12.3210    0.0000 C   0  0  0  0  0  0  0  0  0  0  0  0
  -10.3923   11.5710    0.0000 C   0  0  0  0  0  0  0  0  0  0  0  0
  -10.3923   10.0710    0.0000 C   0  0  0  0  0  0  0  0  0  0  0  0
   -9.0933    9.3210    0.0000 C   0  0  0  0  0  0  0  0  0  0  0  0
  -11.6913    9.3210    0.0000 N   0  3  0  0  0  0  0  0  0  0  0  0
  -12.9904   10.0710    0.0000 O   0  0  0  0  0  0  0  0  0  0  0  0
  -11.6913    7.8210    0.0000 O   0  5  0  0  0  0  0  0  0  0  0  0
   -7.7942    7.0710    0.0000 C   0  0  0  0  0  0  0  0  0  0  0  0
   -9.0933    7.8210    0.0000 C   0  0  0  0  0  0  0  0  0  0  0  0
  -10.3923    7.0710    0.0000 C   0  0  0  0  0  0  0  0  0  0  0  0
  -10.3923    5.5710    0.0000 C   0  0  0  0  0  0  0  0  0  0  0  0
   -9.0933    4.8210    0.0000 C   0  0  0  0  0  0  0  0  0  0  0  0
   -7.7942    5.5710    0.0000 N   0  0  0  0  0  0  0  0  0  0  0  0
  1  2  1  0  0  0  0
  2  3  1  0  0  0  0
  3  4  1  0  0  0  0
  4  5  1  0  0  0  0
  5  6  1  0  0  0  0
  6  7  1  0  0  0  0
  7  8  1  0  0  0  0
  8  9  1  0  0  0  0
  9 10  2  0  0  0  0
 10 11  1  0  0  0  0
 11 12  2  0  0  0  0
 12 13  1  0  0  0  0
 13 14  2  0  0  0  0
  9 14  1  0  0  0  0
  7 15  1  0  0  0  0
 15 16  1  0  0  0  0
  4 16  1  0  0  0  0
  2 17  1  0  0  0  0
 17 18  1  0  0  0  0
 18 19  2  0  0  0  0
 18 20  1  0  0  0  0
 20 21  2  0  0  0  0
 21 22  1  0  0  0  0
 22 23  2  0  0  0  0
 23 24  1  0  0  0  0
 24 25  2  0  0  0  0
 20 25  1  0  0  0  0
 24 26  1  0  0  0  0
 26 27  2  0  0  0  0
 26 28  1  0  0  0  0
 17 29  1  0  0  0  0
 29 30  2  0  0  0  0
 30 31  1  0  0  0  0
 31 32  2  0  0  0  0
 32 33  1  0  0  0  0
 33 34  2  0  0  0  0
 29 34  1  0  0  0  0
M  END
> <chemblId>
CHEMBL2297984

> <bioactivity__type>
Ki

> <units>
nM

> <value>
61.4

$$$$

  CDK     11271514452D 0   0.00000     0.00000     0

 34 36  0  0  0  0              1 V2000 
   -6.3779   -4.3602    0.0000 N   0  0  0  0  0  0  0  0  0  0  0  0
   -5.4965   -3.1465    0.0000 C   0  0  0  0  0  0  0  0  0  0  0  0
   -4.0047   -3.3029    0.0000 N   0  0  0  0  0  0  0  0  0  0  0  0
   -3.3943   -4.6731    0.0000 O   0  0  0  0  0  0  0  0  0  0  0  0
   -1.9025   -4.8296    0.0000 C   0  0  0  0  0  0  0  0  0  0  0  0
   -1.0210   -3.6159    0.0000 O   0  0  0  0  0  0  0  0  0  0  0  0
   -1.2921   -6.1998    0.0000 C   0  0  0  0  0  0  0  0  0  0  0  0
   -2.0419   -7.4985    0.0000 C   0  0  0  0  0  0  0  0  0  0  0  0
   -1.0373   -8.6132    0.0000 N   0  0  0  0  0  0  0  0  0  0  0  0
    0.3333   -8.0023    0.0000 N   0  0  0  0  0  0  0  0  0  0  0  0
    1.6328   -8.7515    0.0000 C   0  0  0  0  0  0  0  0  0  0  0  0
    2.9314   -8.0007    0.0000 C   0  0  0  0  0  0  0  0  0  0  0  0
    4.2309   -8.7499    0.0000 C   0  0  0  0  0  0  0  0  0  0  0  0
    4.2318  -10.2499    0.0000 C   0  0  0  0  0  0  0  0  0  0  0  0
    2.9333  -11.0007    0.0000 C   0  0  0  0  0  0  0  0  0  0  0  0
    1.6337  -10.2515    0.0000 C   0  0  0  0  0  0  0  0  0  0  0  0
    5.5313  -10.9990    0.0000 N   0  3  0  0  0  0  0  0  0  0  0  0
    5.5323  -12.4990    0.0000 O   0  0  0  0  0  0  0  0  0  0  0  0
    6.8299  -10.2482    0.0000 O   0  5  0  0  0  0  0  0  0  0  0  0
    0.1753   -6.5111    0.0000 C   0  0  0  0  0  0  0  0  0  0  0  0
    1.2894   -5.5067    0.0000 C   0  0  0  0  0  0  0  0  0  0  0  0
    0.9766   -4.0396    0.0000 F   0  0  0  0  0  0  0  0  0  0  0  0
    2.6798   -4.9439    0.0000 F   0  0  0  0  0  0  0  0  0  0  0  0
    2.0851   -6.7782    0.0000 F   0  0  0  0  0  0  0  0  0  0  0  0
   -6.1069   -1.7763    0.0000 C   0  0  0  0  0  0  0  0  0  0  0  0
   -5.2254   -0.5626    0.0000 C   0  0  0  0  0  0  0  0  0  0  0  0
   -5.8358    0.8076    0.0000 C   0  0  0  0  0  0  0  0  0  0  0  0
   -7.3277    0.9641    0.0000 C   0  0  0  0  0  0  0  0  0  0  0  0
   -8.2091   -0.2496    0.0000 C   0  0  0  0  0  0  0  0  0  0  0  0
   -7.5987   -1.6198    0.0000 C   0  0  0  0  0  0  0  0  0  0  0  0
   -7.9381    2.3343    0.0000 C   0  0  0  0  0  0  0  0  0  0  0  0
   -9.4299    2.4908    0.0000 F   0  0  0  0  0  0  0  0  0  0  0  0
   -6.4827    2.6975    0.0000 F   0  0  0  0  0  0  0  0  0  0  0  0
   -8.0430    3.8306    0.0000 F   0  0  0  0  0  0  0  0  0  0  0  0
  1  2  1  0  0  0  0
  2  3  2  0  0  0  0
  3  4  1  0  0  0  0
  4  5  1  0  0  0  0
  5  6  2  0  0  0  0
  5  7  1  0  0  0  0
  7  8  1  0  0  0  0
  8  9  2  0  0  0  0
  9 10  1  0  0  0  0
 10 11  1  0  0  0  0
 11 12  2  0  0  0  0
 12 13  1  0  0  0  0
 13 14  2  0  0  0  0
 14 15  1  0  0  0  0
 15 16  2  0  0  0  0
 11 16  1  0  0  0  0
 14 17  1  0  0  0  0
 17 18  2  0  0  0  0
 17 19  1  0  0  0  0
 10 20  1  0  0  0  0
  7 20  2  0  0  0  0
 20 21  1  0  0  0  0
 21 22  1  0  0  0  0
 21 23  1  0  0  0  0
 21 24  1  0  0  0  0
  2 25  1  0  0  0  0
 25 26  2  0  0  0  0
 26 27  1  0  0  0  0
 27 28  2  0  0  0  0
 28 29  1  0  0  0  0
 29 30  2  0  0  0  0
 25 30  1  0  0  0  0
 28 31  1  0  0  0  0
 31 32  1  0  0  0  0
 31 33  1  0  0  0  0
 31 34  1  0  0  0  0
M  END
> <chemblId>
CHEMBL2297985

> <bioactivity__type>
Ki

> <units>
nM

> <value>
2070.0

$$$$

  CDK     11271514452D 0   0.00000     0.00000     0

 26 30  0  0  0  0              1 V2000 
   -4.2767   10.1624    0.0000 Cl  0  0  0  0  0  0  0  0  0  0  0  0
   -3.3950    8.9488    0.0000 C   0  0  0  0  0  0  0  0  0  0  0  0
   -4.0051    7.5785    0.0000 C   0  0  0  0  0  0  0  0  0  0  0  0
   -3.1235    6.3650    0.0000 C   0  0  0  0  0  0  0  0  0  0  0  0
   -1.6317    6.5218    0.0000 C   0  0  0  0  0  0  0  0  0  0  0  0
   -1.0216    7.8921    0.0000 C   0  0  0  0  0  0  0  0  0  0  0  0
   -1.9033    9.1056    0.0000 C   0  0  0  0  0  0  0  0  0  0  0  0
   -0.7500    5.3083    0.0000 C   0  0  0  0  0  0  0  0  0  0  0  0
   -1.2135    3.8817    0.0000 C   0  0  0  0  0  0  0  0  0  0  0  0
    0.0000    3.0000    0.0000 C   0  0  0  0  0  0  0  0  0  0  0  0
    1.2135    3.8817    0.0000 N   0  0  0  0  0  0  0  0  0  0  0  0
    0.7500    5.3083    0.0000 N   0  0  0  0  0  0  0  0  0  0  0  0
   -0.0000    1.5000    0.0000 C   0  0  0  0  0  0  0  0  0  0  0  0
    1.2990    0.7500    0.0000 C   0  0  0  0  0  0  0  0  0  0  0  0
    2.5980    1.5000    0.0000 C   0  0  0  0  0  0  0  0  0  0  0  0
    3.8970    0.7500    0.0000 C   0  0  0  0  0  0  0  0  0  0  0  0
    3.8970   -0.7500    0.0000 C   0  0  0  0  0  0  0  0  0  0  0  0
    2.5980   -1.5000    0.0000 C   0  0  0  0  0  0  0  0  0  0  0  0
    1.2990   -0.7500    0.0000 C   0  0  0  0  0  0  0  0  0  0  0  0
   -0.0000   -1.5000    0.0000 C   0  0  0  0  0  0  0  0  0  0  0  0
   -1.2990   -0.7500    0.0000 C   0  0  0  0  0  0  0  0  0  0  0  0
   -2.5980   -1.5000    0.0000 C   0  0  0  0  0  0  0  0  0  0  0  0
   -3.8970   -0.7500    0.0000 C   0  0  0  0  0  0  0  0  0  0  0  0
   -3.8970    0.7500    0.0000 C   0  0  0  0  0  0  0  0  0  0  0  0
   -2.5980    1.5000    0.0000 C   0  0  0  0  0  0  0  0  0  0  0  0
   -1.2990    0.7500    0.0000 C   0  0  0  0  0  0  0  0  0  0  0  0
  1  2  1  0  0  0  0
  2  3  2  0  0  0  0
  3  4  1  0  0  0  0
  4  5  2  0  0  0  0
  5  6  1  0  0  0  0
  6  7  2  0  0  0  0
  2  7  1  0  0  0  0
  8  5  1  1  0  0  0
  8  9  1  0  0  0  0
  9 10  1  0  0  0  0
 10 11  2  0  0  0  0
 11 12  1  0  0  0  0
  8 12  1  0  0  0  0
 10 13  1  0  0  0  0
 13 14  2  0  0  0  0
 14 15  1  0  0  0  0
 15 16  2  0  0  0  0
 16 17  1  0  0  0  0
 17 18  2  0  0  0  0
 18 19  1  0  0  0  0
 14 19  1  0  0  0  0
 19 20  2  0  0  0  0
 20 21  1  0  0  0  0
 21 22  2  0  0  0  0
 22 23  1  0  0  0  0
 23 24  2  0  0  0  0
 24 25  1  0  0  0  0
 25 26  2  0  0  0  0
 13 26  1  0  0  0  0
 21 26  1  0  0  0  0
M  END
> <chemblId>
CHEMBL2312282

> <bioactivity__type>
Ki

> <units>
nM

> <value>
30.3

$$$$

  CDK     11271514452D 0   0.00000     0.00000     0

 25 29  0  0  0  0              1 V2000 
    1.2135    3.8817    0.0000 C   0  0  0  0  0  0  0  0  0  0  0  0
    0.7500    5.3083    0.0000 C   0  0  0  0  0  0  0  0  0  0  0  0
   -0.7500    5.3083    0.0000 N   0  0  0  0  0  0  0  0  0  0  0  0
   -1.2135    3.8817    0.0000 N   0  0  0  0  0  0  0  0  0  0  0  0
    0.0000    3.0000    0.0000 C   0  0  0  0  0  0  0  0  0  0  0  0
    0.0000    1.5000    0.0000 C   0  0  0  0  0  0  0  0  0  0  0  0
    1.2990    0.7500    0.0000 C   0  0  0  0  0  0  0  0  0  0  0  0
    2.5980    1.5000    0.0000 C   0  0  0  0  0  0  0  0  0  0  0  0
    3.8970    0.7500    0.0000 C   0  0  0  0  0  0  0  0  0  0  0  0
    3.8970   -0.7500    0.0000 C   0  0  0  0  0  0  0  0  0  0  0  0
    2.5980   -1.5000    0.0000 C   0  0  0  0  0  0  0  0  0  0  0  0
    1.2990   -0.7500    0.0000 C   0  0  0  0  0  0  0  0  0  0  0  0
   -0.0000   -1.5000    0.0000 C   0  0  0  0  0  0  0  0  0  0  0  0
   -1.2990   -0.7500    0.0000 C   0  0  0  0  0  0  0  0  0  0  0  0
   -2.5980   -1.5000    0.0000 C   0  0  0  0  0  0  0  0  0  0  0  0
   -3.8970   -0.7500    0.0000 C   0  0  0  0  0  0  0  0  0  0  0  0
   -3.8970    0.7500    0.0000 C   0  0  0  0  0  0  0  0  0  0  0  0
   -2.5980    1.5000    0.0000 C   0  0  0  0  0  0  0  0  0  0  0  0
   -1.2990    0.7500    0.0000 C   0  0  0  0  0  0  0  0  0  0  0  0
    1.6317    6.5218    0.0000 C   0  0  0  0  0  0  0  0  0  0  0  0
    3.1235    6.3650    0.0000 C   0  0  0  0  0  0  0  0  0  0  0  0
    4.0051    7.5785    0.0000 C   0  0  0  0  0  0  0  0  0  0  0  0
    3.3950    8.9488    0.0000 C   0  0  0  0  0  0  0  0  0  0  0  0
    1.9033    9.1056    0.0000 C   0  0  0  0  0  0  0  0  0  0  0  0
    1.0216    7.8921    0.0000 C   0  0  0  0  0  0  0  0  0  0  0  0
  1  2  1  0  0  0  0
  2  3  1  0  0  0  0
  3  4  1  0  0  0  0
  4  5  2  0  0  0  0
  1  5  1  0  0  0  0
  5  6  1  0  0  0  0
  6  7  2  0  0  0  0
  7  8  1  0  0  0  0
  8  9  2  0  0  0  0
  9 10  1  0  0  0  0
 10 11  2  0  0  0  0
 11 12  1  0  0  0  0
  7 12  1  0  0  0  0
 12 13  2  0  0  0  0
 13 14  1  0  0  0  0
 14 15  2  0  0  0  0
 15 16  1  0  0  0  0
 16 17  2  0  0  0  0
 17 18  1  0  0  0  0
 18 19  2  0  0  0  0
  6 19  1  0  0  0  0
 14 19  1  0  0  0  0
  2 20  1  6  0  0  0
 20 21  2  0  0  0  0
 21 22  1  0  0  0  0
 22 23  2  0  0  0  0
 23 24  1  0  0  0  0
 24 25  2  0  0  0  0
 20 25  1  0  0  0  0
M  END
> <chemblId>
CHEMBL2312284

> <bioactivity__type>
Ki

> <units>
nM

> <value>
30.2

$$$$

  CDK     11271514452D 0   0.00000     0.00000     0

 26 30  0  0  0  0              1 V2000 
    0.4702    8.0489    0.0000 O   0  0  0  0  0  0  0  0  0  0  0  0
   -1.0216    7.8921    0.0000 C   0  0  0  0  0  0  0  0  0  0  0  0
   -1.9033    9.1056    0.0000 C   0  0  0  0  0  0  0  0  0  0  0  0
   -3.3950    8.9488    0.0000 C   0  0  0  0  0  0  0  0  0  0  0  0
   -4.0051    7.5785    0.0000 C   0  0  0  0  0  0  0  0  0  0  0  0
   -3.1235    6.3650    0.0000 C   0  0  0  0  0  0  0  0  0  0  0  0
   -1.6317    6.5218    0.0000 C   0  0  0  0  0  0  0  0  0  0  0  0
   -0.7500    5.3083    0.0000 C   0  0  0  0  0  0  0  0  0  0  0  0
   -1.2135    3.8817    0.0000 C   0  0  0  0  0  0  0  0  0  0  0  0
    0.0000    3.0000    0.0000 C   0  0  0  0  0  0  0  0  0  0  0  0
    1.2135    3.8817    0.0000 N   0  0  0  0  0  0  0  0  0  0  0  0
    0.7500    5.3083    0.0000 N   0  0  0  0  0  0  0  0  0  0  0  0
   -0.0000    1.5000    0.0000 C   0  0  0  0  0  0  0  0  0  0  0  0
    1.2990    0.7500    0.0000 C   0  0  0  0  0  0  0  0  0  0  0  0
    2.5980    1.5000    0.0000 C   0  0  0  0  0  0  0  0  0  0  0  0
    3.8970    0.7500    0.0000 C   0  0  0  0  0  0  0  0  0  0  0  0
    3.8970   -0.7500    0.0000 C   0  0  0  0  0  0  0  0  0  0  0  0
    2.5980   -1.5000    0.0000 C   0  0  0  0  0  0  0  0  0  0  0  0
    1.2990   -0.7500    0.0000 C   0  0  0  0  0  0  0  0  0  0  0  0
   -0.0000   -1.5000    0.0000 C   0  0  0  0  0  0  0  0  0  0  0  0
   -1.2990   -0.7500    0.0000 C   0  0  0  0  0  0  0  0  0  0  0  0
   -2.5980   -1.5000    0.0000 C   0  0  0  0  0  0  0  0  0  0  0  0
   -3.8970   -0.7500    0.0000 C   0  0  0  0  0  0  0  0  0  0  0  0
   -3.8970    0.7500    0.0000 C   0  0  0  0  0  0  0  0  0  0  0  0
   -2.5980    1.5000    0.0000 C   0  0  0  0  0  0  0  0  0  0  0  0
   -1.2990    0.7500    0.0000 C   0  0  0  0  0  0  0  0  0  0  0  0
  1  2  1  0  0  0  0
  2  3  2  0  0  0  0
  3  4  1  0  0  0  0
  4  5  2  0  0  0  0
  5  6  1  0  0  0  0
  6  7  2  0  0  0  0
  2  7  1  0  0  0  0
  8  7  1  1  0  0  0
  8  9  1  0  0  0  0
  9 10  1  0  0  0  0
 10 11  2  0  0  0  0
 11 12  1  0  0  0  0
  8 12  1  0  0  0  0
 10 13  1  0  0  0  0
 13 14  2  0  0  0  0
 14 15  1  0  0  0  0
 15 16  2  0  0  0  0
 16 17  1  0  0  0  0
 17 18  2  0  0  0  0
 18 19  1  0  0  0  0
 14 19  1  0  0  0  0
 19 20  2  0  0  0  0
 20 21  1  0  0  0  0
 21 22  2  0  0  0  0
 22 23  1  0  0  0  0
 23 24  2  0  0  0  0
 24 25  1  0  0  0  0
 25 26  2  0  0  0  0
 13 26  1  0  0  0  0
 21 26  1  0  0  0  0
M  END
> <chemblId>
CHEMBL2312285

> <bioactivity__type>
Ki

> <units>
nM

> <value>
24.4

$$$$

  CDK     11271514452D 0   0.00000     0.00000     0

 27 31  0  0  0  0              1 V2000 
   -4.2767   10.1624    0.0000 O   0  0  0  0  0  0  0  0  0  0  0  0
   -3.3950    8.9488    0.0000 C   0  0  0  0  0  0  0  0  0  0  0  0
   -4.0051    7.5785    0.0000 C   0  0  0  0  0  0  0  0  0  0  0  0
   -3.1235    6.3650    0.0000 C   0  0  0  0  0  0  0  0  0  0  0  0
   -1.6317    6.5218    0.0000 C   0  0  0  0  0  0  0  0  0  0  0  0
   -0.7500    5.3083    0.0000 C   0  0  0  0  0  0  0  0  0  0  0  0
   -1.2135    3.8817    0.0000 C   0  0  0  0  0  0  0  0  0  0  0  0
    0.0000    3.0000    0.0000 C   0  0  0  0  0  0  0  0  0  0  0  0
    1.2135    3.8817    0.0000 N   0  0  0  0  0  0  0  0  0  0  0  0
    0.7500    5.3083    0.0000 N   0  0  0  0  0  0  0  0  0  0  0  0
   -0.0000    1.5000    0.0000 C   0  0  0  0  0  0  0  0  0  0  0  0
    1.2990    0.7500    0.0000 C   0  0  0  0  0  0  0  0  0  0  0  0
    2.5980    1.5000    0.0000 C   0  0  0  0  0  0  0  0  0  0  0  0
    3.8970    0.7500    0.0000 C   0  0  0  0  0  0  0  0  0  0  0  0
    3.8970   -0.7500    0.0000 C   0  0  0  0  0  0  0  0  0  0  0  0
    2.5980   -1.5000    0.0000 C   0  0  0  0  0  0  0  0  0  0  0  0
    1.2990   -0.7500    0.0000 C   0  0  0  0  0  0  0  0  0  0  0  0
   -0.0000   -1.5000    0.0000 C   0  0  0  0  0  0  0  0  0  0  0  0
   -1.2990   -0.7500    0.0000 C   0  0  0  0  0  0  0  0  0  0  0  0
   -2.5980   -1.5000    0.0000 C   0  0  0  0  0  0  0  0  0  0  0  0
   -3.8970   -0.7500    0.0000 C   0  0  0  0  0  0  0  0  0  0  0  0
   -3.8970    0.7500    0.0000 C   0  0  0  0  0  0  0  0  0  0  0  0
   -2.5980    1.5000    0.0000 C   0  0  0  0  0  0  0  0  0  0  0  0
   -1.2990    0.7500    0.0000 C   0  0  0  0  0  0  0  0  0  0  0  0
   -1.0216    7.8921    0.0000 C   0  0  0  0  0  0  0  0  0  0  0  0
    0.4702    8.0489    0.0000 O   0  0  0  0  0  0  0  0  0  0  0  0
   -1.9033    9.1056    0.0000 C   0  0  0  0  0  0  0  0  0  0  0  0
  1  2  1  0  0  0  0
  2  3  2  0  0  0  0
  3  4  1  0  0  0  0
  4  5  2  0  0  0  0
  6  5  1  1  0  0  0
  6  7  1  0  0  0  0
  7  8  1  0  0  0  0
  8  9  2  0  0  0  0
  9 10  1  0  0  0  0
  6 10  1  0  0  0  0
  8 11  1  0  0  0  0
 11 12  2  0  0  0  0
 12 13  1  0  0  0  0
 13 14  2  0  0  0  0
 14 15  1  0  0  0  0
 15 16  2  0  0  0  0
 16 17  1  0  0  0  0
 12 17  1  0  0  0  0
 17 18  2  0  0  0  0
 18 19  1  0  0  0  0
 19 20  2  0  0  0  0
 20 21  1  0  0  0  0
 21 22  2  0  0  0  0
 22 23  1  0  0  0  0
 23 24  2  0  0  0  0
 11 24  1  0  0  0  0
 19 24  1  0  0  0  0
  5 25  1  0  0  0  0
 25 26  1  0  0  0  0
 25 27  2  0  0  0  0
  2 27  1  0  0  0  0
M  END
> <chemblId>
CHEMBL2312573

> <bioactivity__type>
Ki

> <units>
nM

> <value>
7.2

$$$$

  CDK     11271514452D 0   0.00000     0.00000     0

 25 29  0  0  0  0              1 V2000 
    1.2135    3.8817    0.0000 C   0  0  0  0  0  0  0  0  0  0  0  0
    0.7500    5.3083    0.0000 C   0  0  0  0  0  0  0  0  0  0  0  0
   -0.7500    5.3083    0.0000 N   0  0  0  0  0  0  0  0  0  0  0  0
   -1.2135    3.8817    0.0000 N   0  0  0  0  0  0  0  0  0  0  0  0
    0.0000    3.0000    0.0000 C   0  0  0  0  0  0  0  0  0  0  0  0
    0.0000    1.5000    0.0000 C   0  0  0  0  0  0  0  0  0  0  0  0
    1.2990    0.7500    0.0000 C   0  0  0  0  0  0  0  0  0  0  0  0
    2.5980    1.5000    0.0000 C   0  0  0  0  0  0  0  0  0  0  0  0
    3.8970    0.7500    0.0000 C   0  0  0  0  0  0  0  0  0  0  0  0
    3.8970   -0.7500    0.0000 C   0  0  0  0  0  0  0  0  0  0  0  0
    2.5980   -1.5000    0.0000 C   0  0  0  0  0  0  0  0  0  0  0  0
    1.2990   -0.7500    0.0000 C   0  0  0  0  0  0  0  0  0  0  0  0
   -0.0000   -1.5000    0.0000 C   0  0  0  0  0  0  0  0  0  0  0  0
   -1.2990   -0.7500    0.0000 C   0  0  0  0  0  0  0  0  0  0  0  0
   -2.5980   -1.5000    0.0000 C   0  0  0  0  0  0  0  0  0  0  0  0
   -3.8970   -0.7500    0.0000 C   0  0  0  0  0  0  0  0  0  0  0  0
   -3.8970    0.7500    0.0000 C   0  0  0  0  0  0  0  0  0  0  0  0
   -2.5980    1.5000    0.0000 C   0  0  0  0  0  0  0  0  0  0  0  0
   -1.2990    0.7500    0.0000 C   0  0  0  0  0  0  0  0  0  0  0  0
    1.6317    6.5218    0.0000 C   0  0  0  0  0  0  0  0  0  0  0  0
    3.1235    6.3650    0.0000 C   0  0  0  0  0  0  0  0  0  0  0  0
    4.0051    7.5785    0.0000 C   0  0  0  0  0  0  0  0  0  0  0  0
    3.3950    8.9488    0.0000 C   0  0  0  0  0  0  0  0  0  0  0  0
    1.9033    9.1056    0.0000 C   0  0  0  0  0  0  0  0  0  0  0  0
    1.0216    7.8921    0.0000 N   0  0  0  0  0  0  0  0  0  0  0  0
  1  2  1  0  0  0  0
  2  3  1  0  0  0  0
  3  4  1  0  0  0  0
  4  5  2  0  0  0  0
  1  5  1  0  0  0  0
  5  6  1  0  0  0  0
  6  7  2  0  0  0  0
  7  8  1  0  0  0  0
  8  9  2  0  0  0  0
  9 10  1  0  0  0  0
 10 11  2  0  0  0  0
 11 12  1  0  0  0  0
  7 12  1  0  0  0  0
 12 13  2  0  0  0  0
 13 14  1  0  0  0  0
 14 15  2  0  0  0  0
 15 16  1  0  0  0  0
 16 17  2  0  0  0  0
 17 18  1  0  0  0  0
 18 19  2  0  0  0  0
  6 19  1  0  0  0  0
 14 19  1  0  0  0  0
  2 20  1  6  0  0  0
 20 21  2  0  0  0  0
 21 22  1  0  0  0  0
 22 23  2  0  0  0  0
 23 24  1  0  0  0  0
 24 25  2  0  0  0  0
 20 25  1  0  0  0  0
M  END
> <chemblId>
CHEMBL2312574

> <bioactivity__type>
Ki

> <units>
nM

> <value>
41.3

$$$$

  CDK     11271514452D 0   0.00000     0.00000     0

 28 32  0  0  0  0              1 V2000 
   -2.1748   11.6895    0.0000 O   0  5  0  0  0  0  0  0  0  0  0  0
   -1.2931   10.4760    0.0000 N   0  3  0  0  0  0  0  0  0  0  0  0
    0.1986   10.6327    0.0000 O   0  0  0  0  0  0  0  0  0  0  0  0
   -1.9033    9.1056    0.0000 C   0  0  0  0  0  0  0  0  0  0  0  0
   -3.3950    8.9488    0.0000 C   0  0  0  0  0  0  0  0  0  0  0  0
   -4.0051    7.5785    0.0000 C   0  0  0  0  0  0  0  0  0  0  0  0
   -3.1235    6.3650    0.0000 C   0  0  0  0  0  0  0  0  0  0  0  0
   -1.6317    6.5218    0.0000 C   0  0  0  0  0  0  0  0  0  0  0  0
   -1.0216    7.8921    0.0000 C   0  0  0  0  0  0  0  0  0  0  0  0
   -0.7500    5.3083    0.0000 C   0  0  0  0  0  0  0  0  0  0  0  0
   -1.2135    3.8817    0.0000 C   0  0  0  0  0  0  0  0  0  0  0  0
    0.0000    3.0000    0.0000 C   0  0  0  0  0  0  0  0  0  0  0  0
    1.2135    3.8817    0.0000 N   0  0  0  0  0  0  0  0  0  0  0  0
    0.7500    5.3083    0.0000 N   0  0  0  0  0  0  0  0  0  0  0  0
   -0.0000    1.5000    0.0000 C   0  0  0  0  0  0  0  0  0  0  0  0
    1.2990    0.7500    0.0000 C   0  0  0  0  0  0  0  0  0  0  0  0
    2.5980    1.5000    0.0000 C   0  0  0  0  0  0  0  0  0  0  0  0
    3.8970    0.7500    0.0000 C   0  0  0  0  0  0  0  0  0  0  0  0
    3.8970   -0.7500    0.0000 C   0  0  0  0  0  0  0  0  0  0  0  0
    2.5980   -1.5000    0.0000 C   0  0  0  0  0  0  0  0  0  0  0  0
    1.2990   -0.7500    0.0000 C   0  0  0  0  0  0  0  0  0  0  0  0
   -0.0000   -1.5000    0.0000 C   0  0  0  0  0  0  0  0  0  0  0  0
   -1.2990   -0.7500    0.0000 C   0  0  0  0  0  0  0  0  0  0  0  0
   -2.5980   -1.5000    0.0000 C   0  0  0  0  0  0  0  0  0  0  0  0
   -3.8970   -0.7500    0.0000 C   0  0  0  0  0  0  0  0  0  0  0  0
   -3.8970    0.7500    0.0000 C   0  0  0  0  0  0  0  0  0  0  0  0
   -2.5980    1.5000    0.0000 C   0  0  0  0  0  0  0  0  0  0  0  0
   -1.2990    0.7500    0.0000 C   0  0  0  0  0  0  0  0  0  0  0  0
  1  2  1  0  0  0  0
  2  3  2  0  0  0  0
  2  4  1  0  0  0  0
  4  5  2  0  0  0  0
  5  6  1  0  0  0  0
  6  7  2  0  0  0  0
  7  8  1  0  0  0  0
  8  9  2  0  0  0  0
  4  9  1  0  0  0  0
 10  8  1  1  0  0  0
 10 11  1  0  0  0  0
 11 12  1  0  0  0  0
 12 13  2  0  0  0  0
 13 14  1  0  0  0  0
 10 14  1  0  0  0  0
 12 15  1  0  0  0  0
 15 16  2  0  0  0  0
 16 17  1  0  0  0  0
 17 18  2  0  0  0  0
 18 19  1  0  0  0  0
 19 20  2  0  0  0  0
 20 21  1  0  0  0  0
 16 21  1  0  0  0  0
 21 22  2  0  0  0  0
 22 23  1  0  0  0  0
 23 24  2  0  0  0  0
 24 25  1  0  0  0  0
 25 26  2  0  0  0  0
 26 27  1  0  0  0  0
 27 28  2  0  0  0  0
 15 28  1  0  0  0  0
 23 28  1  0  0  0  0
M  END
> <chemblId>
CHEMBL2312575

> <bioactivity__type>
Ki

> <units>
nM

> <value>
20.6

$$$$

  CDK     11271514452D 0   0.00000     0.00000     0

 27 31  0  0  0  0              1 V2000 
   -3.6666   11.5327    0.0000 C   0  0  0  0  0  0  0  0  0  0  0  0
   -4.2767   10.1624    0.0000 O   0  0  0  0  0  0  0  0  0  0  0  0
   -3.3950    8.9488    0.0000 C   0  0  0  0  0  0  0  0  0  0  0  0
   -4.0051    7.5785    0.0000 C   0  0  0  0  0  0  0  0  0  0  0  0
   -3.1235    6.3650    0.0000 C   0  0  0  0  0  0  0  0  0  0  0  0
   -1.6317    6.5218    0.0000 C   0  0  0  0  0  0  0  0  0  0  0  0
   -1.0216    7.8921    0.0000 C   0  0  0  0  0  0  0  0  0  0  0  0
   -1.9033    9.1056    0.0000 C   0  0  0  0  0  0  0  0  0  0  0  0
   -0.7500    5.3083    0.0000 C   0  0  0  0  0  0  0  0  0  0  0  0
   -1.2135    3.8817    0.0000 C   0  0  0  0  0  0  0  0  0  0  0  0
    0.0000    3.0000    0.0000 C   0  0  0  0  0  0  0  0  0  0  0  0
    1.2135    3.8817    0.0000 N   0  0  0  0  0  0  0  0  0  0  0  0
    0.7500    5.3083    0.0000 N   0  0  0  0  0  0  0  0  0  0  0  0
   -0.0000    1.5000    0.0000 C   0  0  0  0  0  0  0  0  0  0  0  0
    1.2990    0.7500    0.0000 C   0  0  0  0  0  0  0  0  0  0  0  0
    2.5980    1.5000    0.0000 C   0  0  0  0  0  0  0  0  0  0  0  0
    3.8970    0.7500    0.0000 C   0  0  0  0  0  0  0  0  0  0  0  0
    3.8970   -0.7500    0.0000 C   0  0  0  0  0  0  0  0  0  0  0  0
    2.5980   -1.5000    0.0000 C   0  0  0  0  0  0  0  0  0  0  0  0
    1.2990   -0.7500    0.0000 C   0  0  0  0  0  0  0  0  0  0  0  0
   -0.0000   -1.5000    0.0000 C   0  0  0  0  0  0  0  0  0  0  0  0
   -1.2990   -0.7500    0.0000 C   0  0  0  0  0  0  0  0  0  0  0  0
   -2.5980   -1.5000    0.0000 C   0  0  0  0  0  0  0  0  0  0  0  0
   -3.8970   -0.7500    0.0000 C   0  0  0  0  0  0  0  0  0  0  0  0
   -3.8970    0.7500    0.0000 C   0  0  0  0  0  0  0  0  0  0  0  0
   -2.5980    1.5000    0.0000 C   0  0  0  0  0  0  0  0  0  0  0  0
   -1.2990    0.7500    0.0000 C   0  0  0  0  0  0  0  0  0  0  0  0
  1  2  1  0  0  0  0
  2  3  1  0  0  0  0
  3  4  2  0  0  0  0
  4  5  1  0  0  0  0
  5  6  2  0  0  0  0
  6  7  1  0  0  0  0
  7  8  2  0  0  0  0
  3  8  1  0  0  0  0
  9  6  1  1  0  0  0
  9 10  1  0  0  0  0
 10 11  1  0  0  0  0
 11 12  2  0  0  0  0
 12 13  1  0  0  0  0
  9 13  1  0  0  0  0
 11 14  1  0  0  0  0
 14 15  2  0  0  0  0
 15 16  1  0  0  0  0
 16 17  2  0  0  0  0
 17 18  1  0  0  0  0
 18 19  2  0  0  0  0
 19 20  1  0  0  0  0
 15 20  1  0  0  0  0
 20 21  2  0  0  0  0
 21 22  1  0  0  0  0
 22 23  2  0  0  0  0
 23 24  1  0  0  0  0
 24 25  2  0  0  0  0
 25 26  1  0  0  0  0
 26 27  2  0  0  0  0
 14 27  1  0  0  0  0
 22 27  1  0  0  0  0
M  END
> <chemblId>
CHEMBL2312576

> <bioactivity__type>
Ki

> <units>
nM

> <value>
25.4

$$$$

  CDK     11271514452D 0   0.00000     0.00000     0

 27 29  0  0  0  0              1 V2000 
   -9.0933   16.8210    0.0000 C   0  0  0  0  0  0  0  0  0  0  0  0
   -7.7942   16.0710    0.0000 O   0  0  0  0  0  0  0  0  0  0  0  0
   -7.7942   14.5710    0.0000 C   0  0  0  0  0  0  0  0  0  0  0  0
   -9.0933   13.8210    0.0000 C   0  0  0  0  0  0  0  0  0  0  0  0
   -9.0933   12.3210    0.0000 C   0  0  0  0  0  0  0  0  0  0  0  0
   -7.7942   11.5710    0.0000 C   0  0  0  0  0  0  0  0  0  0  0  0
   -7.7942   10.0710    0.0000 C   0  0  0  0  0  0  0  0  0  0  0  0
   -6.4952    9.3210    0.0000 N   0  0  0  0  0  0  0  0  0  0  0  0
   -6.4952    7.8210    0.0000 N   0  0  0  0  0  0  0  0  0  0  0  0
   -5.1962    7.0710    0.0000 C   0  0  0  0  0  0  0  0  0  0  0  0
   -3.8971    7.8210    0.0000 O   0  0  0  0  0  0  0  0  0  0  0  0
   -5.1962    5.5710    0.0000 C   0  0  0  0  0  0  0  0  0  0  0  0
   -3.8971    4.8210    0.0000 N   0  0  0  0  0  0  0  0  0  0  0  0
   -3.8971    3.3210    0.0000 C   0  0  0  0  0  0  0  0  0  0  0  0
   -2.5981    2.5710    0.0000 C   0  0  0  0  0  0  0  0  0  0  0  0
   -1.2990    3.3210    0.0000 C   0  0  0  0  0  0  0  0  0  0  0  0
    0.0000    2.5710    0.0000 C   0  0  0  0  0  0  0  0  0  0  0  0
    0.0000    1.0710    0.0000 C   0  0  0  0  0  0  0  0  0  0  0  0
    1.2990    0.3210    0.0000 C   0  0  0  0  0  0  0  0  0  0  0  0
    1.2990   -1.1790    0.0000 C   0  0  0  0  0  0  0  0  0  0  0  0
    0.0000   -1.9290    0.0000 C   0  0  0  0  0  0  0  0  0  0  0  0
   -1.2990   -1.1790    0.0000 C   0  0  0  0  0  0  0  0  0  0  0  0
   -1.2990    0.3210    0.0000 C   0  0  0  0  0  0  0  0  0  0  0  0
   -1.2990    4.8210    0.0000 C   0  0  0  0  0  0  0  0  0  0  0  0
   -2.5981    5.5710    0.0000 C   0  0  0  0  0  0  0  0  0  0  0  0
   -6.4952   12.3210    0.0000 C   0  0  0  0  0  0  0  0  0  0  0  0
   -6.4952   13.8210    0.0000 C   0  0  0  0  0  0  0  0  0  0  0  0
  1  2  1  0  0  0  0
  2  3  1  0  0  0  0
  3  4  2  0  0  0  0
  4  5  1  0  0  0  0
  5  6  2  0  0  0  0
  6  7  1  0  0  0  0
  7  8  2  0  0  0  0
  8  9  1  0  0  0  0
  9 10  1  0  0  0  0
 10 11  2  0  0  0  0
 10 12  1  0  0  0  0
 12 13  1  0  0  0  0
 13 14  1  0  0  0  0
 14 15  1  0  0  0  0
 15 16  1  0  0  0  0
 16 17  1  0  0  0  0
 17 18  1  0  0  0  0
 18 19  2  0  0  0  0
 19 20  1  0  0  0  0
 20 21  2  0  0  0  0
 21 22  1  0  0  0  0
 22 23  2  0  0  0  0
 18 23  1  0  0  0  0
 16 24  1  0  0  0  0
 24 25  1  0  0  0  0
 13 25  1  0  0  0  0
  6 26  1  0  0  0  0
 26 27  2  0  0  0  0
  3 27  1  0  0  0  0
M  END
> <chemblId>
CHEMBL2323355

> <bioactivity__type>
Ki

> <units>
nM

> <value>
19500.0

$$$$

  CDK     11271514452D 0   0.00000     0.00000     0

 28 30  0  0  0  0              1 V2000 
   -9.0933   18.3210    0.0000 C   0  0  0  0  0  0  0  0  0  0  0  0
   -9.0933   16.8210    0.0000 C   0  0  0  0  0  0  0  0  0  0  0  0
   -7.7942   16.0710    0.0000 O   0  0  0  0  0  0  0  0  0  0  0  0
   -7.7942   14.5710    0.0000 C   0  0  0  0  0  0  0  0  0  0  0  0
   -9.0933   13.8210    0.0000 C   0  0  0  0  0  0  0  0  0  0  0  0
   -9.0933   12.3210    0.0000 C   0  0  0  0  0  0  0  0  0  0  0  0
   -7.7942   11.5710    0.0000 C   0  0  0  0  0  0  0  0  0  0  0  0
   -7.7942   10.0710    0.0000 C   0  0  0  0  0  0  0  0  0  0  0  0
   -6.4952    9.3210    0.0000 N   0  0  0  0  0  0  0  0  0  0  0  0
   -6.4952    7.8210    0.0000 N   0  0  0  0  0  0  0  0  0  0  0  0
   -5.1962    7.0710    0.0000 C   0  0  0  0  0  0  0  0  0  0  0  0
   -3.8971    7.8210    0.0000 O   0  0  0  0  0  0  0  0  0  0  0  0
   -5.1962    5.5710    0.0000 C   0  0  0  0  0  0  0  0  0  0  0  0
   -3.8971    4.8210    0.0000 N   0  0  0  0  0  0  0  0  0  0  0  0
   -3.8971    3.3210    0.0000 C   0  0  0  0  0  0  0  0  0  0  0  0
   -2.5981    2.5710    0.0000 C   0  0  0  0  0  0  0  0  0  0  0  0
   -1.2990    3.3210    0.0000 C   0  0  0  0  0  0  0  0  0  0  0  0
    0.0000    2.5710    0.0000 C   0  0  0  0  0  0  0  0  0  0  0  0
    0.0000    1.0710    0.0000 C   0  0  0  0  0  0  0  0  0  0  0  0
    1.2990    0.3210    0.0000 C   0  0  0  0  0  0  0  0  0  0  0  0
    1.2990   -1.1790    0.0000 C   0  0  0  0  0  0  0  0  0  0  0  0
    0.0000   -1.9290    0.0000 C   0  0  0  0  0  0  0  0  0  0  0  0
   -1.2990   -1.1790    0.0000 C   0  0  0  0  0  0  0  0  0  0  0  0
   -1.2990    0.3210    0.0000 C   0  0  0  0  0  0  0  0  0  0  0  0
   -1.2990    4.8210    0.0000 C   0  0  0  0  0  0  0  0  0  0  0  0
   -2.5981    5.5710    0.0000 C   0  0  0  0  0  0  0  0  0  0  0  0
   -6.4952   12.3210    0.0000 C   0  0  0  0  0  0  0  0  0  0  0  0
   -6.4952   13.8210    0.0000 C   0  0  0  0  0  0  0  0  0  0  0  0
  1  2  1  0  0  0  0
  2  3  1  0  0  0  0
  3  4  1  0  0  0  0
  4  5  2  0  0  0  0
  5  6  1  0  0  0  0
  6  7  2  0  0  0  0
  7  8  1  0  0  0  0
  8  9  2  0  0  0  0
  9 10  1  0  0  0  0
 10 11  1  0  0  0  0
 11 12  2  0  0  0  0
 11 13  1  0  0  0  0
 13 14  1  0  0  0  0
 14 15  1  0  0  0  0
 15 16  1  0  0  0  0
 16 17  1  0  0  0  0
 17 18  1  0  0  0  0
 18 19  1  0  0  0  0
 19 20  2  0  0  0  0
 20 21  1  0  0  0  0
 21 22  2  0  0  0  0
 22 23  1  0  0  0  0
 23 24  2  0  0  0  0
 19 24  1  0  0  0  0
 17 25  1  0  0  0  0
 25 26  1  0  0  0  0
 14 26  1  0  0  0  0
  7 27  1  0  0  0  0
 27 28  2  0  0  0  0
  4 28  1  0  0  0  0
M  END
> <chemblId>
CHEMBL2323356

> <bioactivity__type>
Ki

> <units>
nM

> <value>
67300.0

$$$$

  CDK     11271514452D 0   0.00000     0.00000     0

 24 28  0  0  0  0              1 V2000 
   -1.6189    5.5217    0.0000 C   0  0  0  0  0  0  0  0  0  0  0  0
   -0.3414    4.7356    0.0000 C   0  0  0  0  0  0  0  0  0  0  0  0
    0.9782    5.4488    0.0000 O   0  0  0  0  0  0  0  0  0  0  0  0
   -0.3835    3.2362    0.0000 O   0  0  0  0  0  0  0  0  0  0  0  0
    0.8940    2.4500    0.0000 C   0  0  0  0  0  0  0  0  0  0  0  0
    2.1870    3.1070    0.0000 C   0  0  0  0  0  0  0  0  0  0  0  0
    2.2149    4.6067    0.0000 O   0  0  0  0  0  0  0  0  0  0  0  0
    3.4500    2.4050    0.0000 C   0  0  0  0  0  0  0  0  0  0  0  0
    3.4460    0.9050    0.0000 C   0  0  0  0  0  0  0  0  0  0  0  0
    4.5060   -0.1560    0.0000 C   0  0  0  0  0  0  0  0  0  0  0  0
    3.7970   -1.6480    0.0000 C   0  0  0  0  0  0  0  0  0  0  0  0
    2.1090   -1.2740    0.0000 N   0  0  0  0  0  0  0  0  0  0  0  0
    0.8420   -2.0720    0.0000 C   0  0  0  0  0  0  0  0  0  0  0  0
   -0.4240   -1.2690    0.0000 C   0  0  0  0  0  0  0  0  0  0  0  0
   -1.7130   -2.0270    0.0000 C   0  0  0  0  0  0  0  0  0  0  0  0
   -2.9800   -1.2240    0.0000 C   0  0  0  0  0  0  0  0  0  0  0  0
   -4.3820   -1.6820    0.0000 O   0  0  0  0  0  0  0  0  0  0  0  0
   -5.2980   -0.4800    0.0000 C   0  0  0  0  0  0  0  0  0  0  0  0
   -4.3680    0.6490    0.0000 O   0  0  0  0  0  0  0  0  0  0  0  0
   -2.9720    0.1750    0.0000 C   0  0  0  0  0  0  0  0  0  0  0  0
   -1.7050    0.9730    0.0000 C   0  0  0  0  0  0  0  0  0  0  0  0
   -0.4170    0.1300    0.0000 C   0  0  0  0  0  0  0  0  0  0  0  0
    0.8900    0.9500    0.0000 C   0  0  0  0  0  0  0  0  0  0  0  0
    2.1390    0.0850    0.0000 C   0  0  0  0  0  0  0  0  0  0  0  0
  1  2  1  0  0  0  0
  2  3  2  0  0  0  0
  2  4  1  0  0  0  0
  5  4  1  6  0  0  0
  5  6  1  0  0  0  0
  6  7  1  1  0  0  0
  6  8  1  0  0  0  0
  8  9  2  0  0  0  0
  9 10  1  0  0  0  0
 10 11  1  0  0  0  0
 11 12  1  0  0  0  0
 12 13  1  0  0  0  0
 13 14  1  0  0  0  0
 14 15  2  0  0  0  0
 15 16  1  0  0  0  0
 16 17  1  0  0  0  0
 17 18  1  0  0  0  0
 18 19  1  0  0  0  0
 19 20  1  0  0  0  0
 16 20  2  0  0  0  0
 20 21  1  0  0  0  0
 21 22  2  0  0  0  0
 14 22  1  0  0  0  0
 23 22  1  6  0  0  0
  5 23  1  0  0  0  0
 23 24  1  0  0  0  0
 24  9  1  1  0  0  0
 12 24  1  0  0  0  0
M  END
> <chemblId>
CHEMBL251077

> <bioactivity__type>
Ki

> <units>
nM

> <value>
430.0

$$$$

  CDK     11271514452D 0   0.00000     0.00000     0

 32 34  0  0  0  0              1 V2000 
    6.4951    6.0000    0.0000 C   0  0  0  0  0  0  0  0  0  0  0  0
    5.1961    5.2500    0.0000 O   0  0  0  0  0  0  0  0  0  0  0  0
    5.1961    3.7500    0.0000 C   0  0  0  0  0  0  0  0  0  0  0  0
    3.8971    3.0000    0.0000 C   0  0  0  0  0  0  0  0  0  0  0  0
    3.8970    1.5000    0.0000 C   0  0  0  0  0  0  0  0  0  0  0  0
    5.1961    0.7500    0.0000 C   0  0  0  0  0  0  0  0  0  0  0  0
    6.4951    1.5000    0.0000 C   0  0  0  0  0  0  0  0  0  0  0  0
    6.4951    3.0000    0.0000 C   0  0  0  0  0  0  0  0  0  0  0  0
    7.7942    3.7500    0.0000 O   0  0  0  0  0  0  0  0  0  0  0  0
    2.5980    0.7500    0.0000 C   0  0  0  0  0  0  0  0  0  0  0  0
    2.5980   -0.7500    0.0000 C   0  0  0  0  0  0  0  0  0  0  0  0
    1.2990   -1.5000    0.0000 C   0  0  0  0  0  0  0  0  0  0  0  0
    1.2990   -3.0000    0.0000 O   0  0  0  0  0  0  0  0  0  0  0  0
    0.0000   -0.7500    0.0000 C   0  0  0  0  0  0  0  0  0  0  0  0
   -1.2990   -1.5000    0.0000 C   0  0  0  0  0  0  0  0  0  0  0  0
   -1.2990   -3.0000    0.0000 O   0  0  0  0  0  0  0  0  0  0  0  0
   -2.5980   -0.7500    0.0000 C   0  0  0  0  0  0  0  0  0  0  0  0
   -3.8970   -1.5000    0.0000 C   0  0  0  0  0  0  0  0  0  0  0  0
   -5.1961   -0.7500    0.0000 C   0  0  0  0  0  0  0  0  0  0  0  0
   -6.4951   -1.5000    0.0000 C   0  0  0  0  0  0  0  0  0  0  0  0
   -6.4951   -3.0000    0.0000 C   0  0  0  0  0  0  0  0  0  0  0  0
   -7.7942   -0.7500    0.0000 C   0  0  0  0  0  0  0  0  0  0  0  0
   -9.0932   -1.5000    0.0000 C   0  0  0  0  0  0  0  0  0  0  0  0
  -10.3922   -0.7500    0.0000 C   0  0  0  0  0  0  0  0  0  0  0  0
  -11.6913   -1.4999    0.0000 C   0  0  0  0  0  0  0  0  0  0  0  0
  -12.9903   -0.7499    0.0000 C   0  0  0  0  0  0  0  0  0  0  0  0
  -11.6913   -2.9999    0.0000 C   0  0  0  0  0  0  0  0  0  0  0  0
   -2.5980    0.7500    0.0000 C   0  0  0  0  0  0  0  0  0  0  0  0
   -3.8970    1.5000    0.0000 O   0  0  0  0  0  0  0  0  0  0  0  0
   -1.2990    1.5000    0.0000 C   0  0  0  0  0  0  0  0  0  0  0  0
    0.0000    0.7500    0.0000 C   0  0  0  0  0  0  0  0  0  0  0  0
    1.2990    1.5000    0.0000 O   0  0  0  0  0  0  0  0  0  0  0  0
  1  2  1  0  0  0  0
  2  3  1  0  0  0  0
  3  4  2  0  0  0  0
  4  5  1  0  0  0  0
  5  6  2  0  0  0  0
  6  7  1  0  0  0  0
  7  8  2  0  0  0  0
  3  8  1  0  0  0  0
  8  9  1  0  0  0  0
 10  5  1  6  0  0  0
 10 11  1  0  0  0  0
 11 12  1  0  0  0  0
 12 13  2  0  0  0  0
 12 14  1  0  0  0  0
 14 15  2  0  0  0  0
 15 16  1  0  0  0  0
 15 17  1  0  0  0  0
 17 18  1  0  0  0  0
 18 19  1  0  0  0  0
 19 20  2  0  0  0  0
 20 21  1  0  0  0  0
 20 22  1  0  0  0  0
 22 23  1  0  0  0  0
 23 24  1  0  0  0  0
 24 25  2  0  0  0  0
 25 26  1  0  0  0  0
 25 27  1  0  0  0  0
 17 28  2  0  0  0  0
 28 29  1  0  0  0  0
 28 30  1  0  0  0  0
 30 31  2  0  0  0  0
 14 31  1  0  0  0  0
 31 32  1  0  0  0  0
 10 32  1  0  0  0  0
M  END
> <chemblId>
CHEMBL253152

> <bioactivity__type>
Ki

> <units>
nM

> <value>
149500.0

$$$$
 stripped
BRStripMol11271514452D 0   0.00000     0.00000     0
This file has been stripped
 16 16  0  0  0  0              1 V2000 
   -3.8971    9.7500    0.0000 C   0  0  0  0  0  0  0  0  0  0  0  0
   -3.8971    8.2500    0.0000 N   0  3  0  0  0  0  0  0  0  0  0  0
   -5.3743    8.5105    0.0000 C   0  0  0  0  0  0  0  0  0  0  0  0
   -4.4101    6.8405    0.0000 C   0  0  0  0  0  0  0  0  0  0  0  0
   -2.5981    7.5000    0.0000 C   0  0  0  0  0  0  0  0  0  0  0  0
   -2.5981    6.0000    0.0000 C   0  0  0  0  0  0  0  0  0  0  0  0
   -1.2990    5.2500    0.0000 O   0  0  0  0  0  0  0  0  0  0  0  0
   -1.2990    3.7500    0.0000 C   0  0  0  0  0  0  0  0  0  0  0  0
   -2.5981    3.0000    0.0000 O   0  0  0  0  0  0  0  0  0  0  0  0
    0.0000    3.0000    0.0000 N   0  0  0  0  0  0  0  0  0  0  0  0
   -0.0000    1.5000    0.0000 C   0  0  0  0  0  0  0  0  0  0  0  0
   -1.2990    0.7500    0.0000 C   0  0  0  0  0  0  0  0  0  0  0  0
   -1.2990   -0.7500    0.0000 C   0  0  0  0  0  0  0  0  0  0  0  0
   -0.0000   -1.5000    0.0000 N   0  0  0  0  0  0  0  0  0  0  0  0
    1.2990   -0.7500    0.0000 C   0  0  0  0  0  0  0  0  0  0  0  0
    1.2990    0.7500    0.0000 C   0  0  0  0  0  0  0  0  0  0  0  0
  1  2  1  0  0  0  0
  2  3  1  0  0  0  0
  2  4  1  0  0  0  0
  2  5  1  0  0  0  0
  5  6  1  0  0  0  0
  6  7  1  0  0  0  0
  7  8  1  0  0  0  0
  8  9  2  0  0  0  0
  8 10  1  0  0  0  0
 10 11  1  0  0  0  0
 11 12  2  0  0  0  0
 12 13  1  0  0  0  0
 13 14  2  0  0  0  0
 14 15  1  0  0  0  0
 15 16  2  0  0  0  0
 11 16  1  0  0  0  0
M  END
> <chemblId>
CHEMBL254299

> <bioactivity__type>
Ki

> <units>
nM

> <value>
159000.0

$$$$
 stripped
BRStripMol11271514452D 0   0.00000     0.00000     0
This file has been stripped
 17 17  0  0  0  0              1 V2000 
   -3.8971    9.7500    0.0000 C   0  0  0  0  0  0  0  0  0  0  0  0
   -3.8971    8.2500    0.0000 N   0  3  0  0  0  0  0  0  0  0  0  0
   -5.3743    8.5105    0.0000 C   0  0  0  0  0  0  0  0  0  0  0  0
   -4.4101    6.8405    0.0000 C   0  0  0  0  0  0  0  0  0  0  0  0
   -2.5981    7.5000    0.0000 C   0  0  0  0  0  0  0  0  0  0  0  0
   -2.5981    6.0000    0.0000 C   0  0  0  0  0  0  0  0  0  0  0  0
   -1.2990    5.2500    0.0000 O   0  0  0  0  0  0  0  0  0  0  0  0
   -1.2990    3.7500    0.0000 C   0  0  0  0  0  0  0  0  0  0  0  0
   -2.5981    3.0000    0.0000 O   0  0  0  0  0  0  0  0  0  0  0  0
    0.0000    3.0000    0.0000 N   0  0  0  0  0  0  0  0  0  0  0  0
   -0.0000    1.5000    0.0000 C   0  0  0  0  0  0  0  0  0  0  0  0
   -1.2990    0.7500    0.0000 C   0  0  0  0  0  0  0  0  0  0  0  0
   -1.2990   -0.7500    0.0000 C   0  0  0  0  0  0  0  0  0  0  0  0
   -0.0000   -1.5000    0.0000 N   0  0  0  0  0  0  0  0  0  0  0  0
    1.2990   -0.7500    0.0000 C   0  0  0  0  0  0  0  0  0  0  0  0
    1.2990    0.7500    0.0000 C   0  0  0  0  0  0  0  0  0  0  0  0
    2.5980    1.5000    0.0000 Br  0  0  0  0  0  0  0  0  0  0  0  0
  1  2  1  0  0  0  0
  2  3  1  0  0  0  0
  2  4  1  0  0  0  0
  2  5  1  0  0  0  0
  5  6  1  0  0  0  0
  6  7  1  0  0  0  0
  7  8  1  0  0  0  0
  8  9  2  0  0  0  0
  8 10  1  0  0  0  0
 10 11  1  0  0  0  0
 11 12  2  0  0  0  0
 12 13  1  0  0  0  0
 13 14  2  0  0  0  0
 14 15  1  0  0  0  0
 15 16  2  0  0  0  0
 11 16  1  0  0  0  0
 16 17  1  0  0  0  0
M  END
> <chemblId>
CHEMBL254300

> <bioactivity__type>
Ki

> <units>
nM

> <value>
115900.0

$$$$
 stripped
BRStripMol11271514452D 0   0.00000     0.00000     0
This file has been stripped
 18 18  0  0  0  0              1 V2000 
   -3.8971    9.7500    0.0000 C   0  0  0  0  0  0  0  0  0  0  0  0
   -3.8971    8.2500    0.0000 N   0  3  0  0  0  0  0  0  0  0  0  0
   -5.3743    8.5105    0.0000 C   0  0  0  0  0  0  0  0  0  0  0  0
   -4.4101    6.8405    0.0000 C   0  0  0  0  0  0  0  0  0  0  0  0
   -2.5981    7.5000    0.0000 C   0  0  0  0  0  0  0  0  0  0  0  0
   -2.5981    6.0000    0.0000 C   0  0  0  0  0  0  0  0  0  0  0  0
   -1.2990    5.2500    0.0000 O   0  0  0  0  0  0  0  0  0  0  0  0
   -1.2990    3.7500    0.0000 C   0  0  0  0  0  0  0  0  0  0  0  0
   -2.5981    3.0000    0.0000 O   0  0  0  0  0  0  0  0  0  0  0  0
    0.0000    3.0000    0.0000 N   0  0  0  0  0  0  0  0  0  0  0  0
   -0.0000    1.5000    0.0000 C   0  0  0  0  0  0  0  0  0  0  0  0
   -1.2990    0.7500    0.0000 C   0  0  0  0  0  0  0  0  0  0  0  0
   -1.2990   -0.7500    0.0000 C   0  0  0  0  0  0  0  0  0  0  0  0
   -2.5980   -1.5000    0.0000 Cl  0  0  0  0  0  0  0  0  0  0  0  0
   -0.0000   -1.5000    0.0000 N   0  0  0  0  0  0  0  0  0  0  0  0
    1.2990   -0.7500    0.0000 C   0  0  0  0  0  0  0  0  0  0  0  0
    2.5980   -1.5000    0.0000 Cl  0  0  0  0  0  0  0  0  0  0  0  0
    1.2990    0.7500    0.0000 C   0  0  0  0  0  0  0  0  0  0  0  0
  1  2  1  0  0  0  0
  2  3  1  0  0  0  0
  2  4  1  0  0  0  0
  2  5  1  0  0  0  0
  5  6  1  0  0  0  0
  6  7  1  0  0  0  0
  7  8  1  0  0  0  0
  8  9  2  0  0  0  0
  8 10  1  0  0  0  0
 10 11  1  0  0  0  0
 11 12  2  0  0  0  0
 12 13  1  0  0  0  0
 13 14  1  0  0  0  0
 13 15  2  0  0  0  0
 15 16  1  0  0  0  0
 16 17  1  0  0  0  0
 16 18  2  0  0  0  0
 11 18  1  0  0  0  0
M  END
> <chemblId>
CHEMBL254302

> <bioactivity__type>
Ki

> <units>
nM

> <value>
64400.0

$$$$
 stripped
BRStripMol11271514452D 0   0.00000     0.00000     0
This file has been stripped
 26 30  0  0  0  0              1 V2000 
   -8.0401   -2.0360    0.0000 C   0  0  0  0  0  0  0  0  0  0  0  0
   -6.7410   -2.7860    0.0000 O   0  0  0  0  0  0  0  0  0  0  0  0
   -5.4420   -2.0360    0.0000 C   0  0  0  0  0  0  0  0  0  0  0  0
   -5.4420   -0.5360    0.0000 C   0  0  0  0  0  0  0  0  0  0  0  0
   -4.1430    0.2140    0.0000 C   0  0  0  0  0  0  0  0  0  0  0  0
   -2.8440   -0.5360    0.0000 C   0  0  0  0  0  0  0  0  0  0  0  0
   -2.8440   -2.0360    0.0000 C   0  0  0  0  0  0  0  0  0  0  0  0
   -1.5450   -2.7860    0.0000 C   0  0  0  0  0  0  0  0  0  0  0  0
   -0.2460   -2.0360    0.0000 N   0  3  0  0  0  0  0  0  0  0  0  0
    1.0530   -2.7860    0.0000 C   0  0  0  0  0  0  0  0  0  0  0  0
   -0.2460   -0.5360    0.0000 C   0  0  0  0  0  0  0  0  0  0  0  0
   -1.5450    0.2140    0.0000 C   0  0  0  0  0  0  0  0  0  0  0  0
   -1.5450    1.7140    0.0000 C   0  0  0  0  0  0  0  0  0  0  0  0
   -0.2460    2.4640    0.0000 C   0  0  0  0  0  0  0  0  0  0  0  0
    1.0530    1.7140    0.0000 C   0  0  0  0  0  0  0  0  0  0  0  0
    2.3520    2.4640    0.0000 C   0  0  0  0  0  0  0  0  0  0  0  0
    3.6510    1.7140    0.0000 C   0  0  0  0  0  0  0  0  0  0  0  0
    5.0780    2.1780    0.0000 O   0  0  0  0  0  0  0  0  0  0  0  0
    5.9590    0.9640    0.0000 C   0  0  0  0  0  0  0  0  0  0  0  0
    5.0780   -0.2490    0.0000 O   0  0  0  0  0  0  0  0  0  0  0  0
    3.6510    0.2140    0.0000 C   0  0  0  0  0  0  0  0  0  0  0  0
    2.3520   -0.5360    0.0000 C   0  0  0  0  0  0  0  0  0  0  0  0
    1.0530    0.2140    0.0000 C   0  0  0  0  0  0  0  0  0  0  0  0
   -4.1430   -2.7860    0.0000 C   0  0  0  0  0  0  0  0  0  0  0  0
   -4.1430   -4.2860    0.0000 O   0  0  0  0  0  0  0  0  0  0  0  0
   -5.4420   -5.0360    0.0000 C   0  0  0  0  0  0  0  0  0  0  0  0
  1  2  1  0  0  0  0
  2  3  1  0  0  0  0
  3  4  2  0  0  0  0
  4  5  1  0  0  0  0
  5  6  2  0  0  0  0
  6  7  1  0  0  0  0
  7  8  1  0  0  0  0
  8  9  2  0  0  0  0
  9 10  1  0  0  0  0
  9 11  1  0  0  0  0
 11 12  1  0  0  0  0
  6 12  1  0  0  0  0
 12 13  2  0  0  0  0
 13 14  1  0  0  0  0
 14 15  2  0  0  0  0
 15 16  1  0  0  0  0
 16 17  2  0  0  0  0
 17 18  1  0  0  0  0
 18 19  1  0  0  0  0
 19 20  1  0  0  0  0
 20 21  1  0  0  0  0
 17 21  1  0  0  0  0
 21 22  2  0  0  0  0
 22 23  1  0  0  0  0
 11 23  2  0  0  0  0
 15 23  1  0  0  0  0
  7 24  2  0  0  0  0
  3 24  1  0  0  0  0
 24 25  1  0  0  0  0
 25 26  1  0  0  0  0
M  END
> <chemblId>
CHEMBL258893

> <bioactivity__type>
Ki

> <units>
nM

> <value>
720.0

$$$$

  CDK     11271514452D 0   0.00000     0.00000     0

 29 32  0  0  0  0              1 V2000 
   -4.9041    0.7500    0.0000 C   0  0  0  0  0  0  0  0  0  0  0  0
   -3.6050    1.5000    0.0000 O   0  0  0  0  0  0  0  0  0  0  0  0
   -2.3060    0.7500    0.0000 C   0  0  0  0  0  0  0  0  0  0  0  0
   -1.0070    1.5000    0.0000 C   0  0  0  0  0  0  0  0  0  0  0  0
    0.2930    0.7500    0.0000 C   0  0  0  0  0  0  0  0  0  0  0  0
    1.7190    1.2140    0.0000 C   0  0  0  0  0  0  0  0  0  0  0  0
    2.6010    0.0000    0.0000 C   0  0  0  0  0  0  0  0  0  0  0  0
    4.1010    0.0000    0.0000 O   0  0  0  0  0  0  0  0  0  0  0  0
    4.8510    1.2990    0.0000 C   0  0  0  0  0  0  0  0  0  0  0  0
    6.3510    1.2990    0.0000 C   0  0  0  0  0  0  0  0  0  0  0  0
    7.1010    2.5981    0.0000 C   0  0  0  0  0  0  0  0  0  0  0  0
    6.3510    3.8971    0.0000 C   0  0  0  0  0  0  0  0  0  0  0  0
    4.8510    3.8971    0.0000 C   0  0  0  0  0  0  0  0  0  0  0  0
    4.1010    5.1962    0.0000 C   0  0  0  0  0  0  0  0  0  0  0  0
    4.8510    6.4952    0.0000 N   0  0  0  0  0  0  0  0  0  0  0  0
    6.3510    6.4952    0.0000 C   0  0  0  0  0  0  0  0  0  0  0  0
    7.1010    7.7942    0.0000 C   0  0  0  0  0  0  0  0  0  0  0  0
    6.3510    9.0933    0.0000 N   0  0  0  0  0  0  0  0  0  0  0  0
    7.1010   10.3923    0.0000 C   0  0  0  0  0  0  0  0  0  0  0  0
    4.8510    9.0933    0.0000 C   0  0  0  0  0  0  0  0  0  0  0  0
    4.1010    7.7942    0.0000 C   0  0  0  0  0  0  0  0  0  0  0  0
    4.1010    2.5981    0.0000 C   0  0  0  0  0  0  0  0  0  0  0  0
    1.7190   -1.2140    0.0000 C   0  0  0  0  0  0  0  0  0  0  0  0
    2.1822   -2.6407    0.0000 O   0  0  0  0  0  0  0  0  0  0  0  0
    0.2930   -0.7500    0.0000 C   0  0  0  0  0  0  0  0  0  0  0  0
   -1.0070   -1.5000    0.0000 C   0  0  0  0  0  0  0  0  0  0  0  0
   -2.3060   -0.7500    0.0000 C   0  0  0  0  0  0  0  0  0  0  0  0
   -3.6050   -1.5000    0.0000 O   0  0  0  0  0  0  0  0  0  0  0  0
   -3.6051   -3.0000    0.0000 C   0  0  0  0  0  0  0  0  0  0  0  0
  1  2  1  0  0  0  0
  2  3  1  0  0  0  0
  3  4  2  0  0  0  0
  4  5  1  0  0  0  0
  5  6  1  0  0  0  0
  6  7  1  0  0  0  0
  7  8  1  0  0  0  0
  8  9  1  0  0  0  0
  9 10  2  0  0  0  0
 10 11  1  0  0  0  0
 11 12  2  0  0  0  0
 12 13  1  0  0  0  0
 13 14  1  0  0  0  0
 14 15  1  0  0  0  0
 15 16  1  0  0  0  0
 16 17  1  0  0  0  0
 17 18  1  0  0  0  0
 18 19  1  0  0  0  0
 18 20  1  0  0  0  0
 20 21  1  0  0  0  0
 15 21  1  0  0  0  0
 13 22  2  0  0  0  0
  9 22  1  0  0  0  0
  7 23  1  0  0  0  0
 23 24  2  0  0  0  0
 23 25  1  0  0  0  0
  5 25  2  0  0  0  0
 25 26  1  0  0  0  0
 26 27  2  0  0  0  0
  3 27  1  0  0  0  0
 27 28  1  0  0  0  0
 28 29  1  0  0  0  0
M  END
> <chemblId>
CHEMBL264242

> <bioactivity__type>
Ki

> <units>
nM

> <value>
62.06

$$$$

  CDK     11271514452D 0   0.00000     0.00000     0

 20 22  0  0  0  0              1 V2000 
    7.7942    3.7500    0.0000 O   0  0  0  0  0  0  0  0  0  0  0  0
    6.4951    3.0000    0.0000 C   0  0  0  0  0  0  0  0  0  0  0  0
    5.1961    3.7500    0.0000 C   0  0  0  0  0  0  0  0  0  0  0  0
    3.8971    3.0000    0.0000 C   0  0  0  0  0  0  0  0  0  0  0  0
    3.8970    1.5000    0.0000 C   0  0  0  0  0  0  0  0  0  0  0  0
    5.1961    0.7500    0.0000 C   0  0  0  0  0  0  0  0  0  0  0  0
    6.4951    1.5000    0.0000 C   0  0  0  0  0  0  0  0  0  0  0  0
    2.5980    0.7500    0.0000 C   0  0  0  0  0  0  0  0  0  0  0  0
    2.5980   -0.7500    0.0000 C   0  0  0  0  0  0  0  0  0  0  0  0
    1.2990   -1.5000    0.0000 C   0  0  0  0  0  0  0  0  0  0  0  0
    1.2990   -3.0000    0.0000 O   0  0  0  0  0  0  0  0  0  0  0  0
    0.0000   -0.7500    0.0000 C   0  0  0  0  0  0  0  0  0  0  0  0
   -1.2990   -1.5000    0.0000 C   0  0  0  0  0  0  0  0  0  0  0  0
   -1.2990   -3.0000    0.0000 O   0  0  0  0  0  0  0  0  0  0  0  0
   -2.5980   -0.7500    0.0000 C   0  0  0  0  0  0  0  0  0  0  0  0
   -2.5980    0.7500    0.0000 C   0  0  0  0  0  0  0  0  0  0  0  0
   -3.8970    1.5000    0.0000 O   0  0  0  0  0  0  0  0  0  0  0  0
   -1.2990    1.5000    0.0000 C   0  0  0  0  0  0  0  0  0  0  0  0
    0.0000    0.7500    0.0000 C   0  0  0  0  0  0  0  0  0  0  0  0
    1.2990    1.5000    0.0000 O   0  0  0  0  0  0  0  0  0  0  0  0
  1  2  1  0  0  0  0
  2  3  2  0  0  0  0
  3  4  1  0  0  0  0
  4  5  2  0  0  0  0
  5  6  1  0  0  0  0
  6  7  2  0  0  0  0
  2  7  1  0  0  0  0
  5  8  1  0  0  0  0
  8  9  2  0  0  0  0
  9 10  1  0  0  0  0
 10 11  2  0  0  0  0
 10 12  1  0  0  0  0
 12 13  2  0  0  0  0
 13 14  1  0  0  0  0
 13 15  1  0  0  0  0
 15 16  2  0  0  0  0
 16 17  1  0  0  0  0
 16 18  1  0  0  0  0
 18 19  2  0  0  0  0
 12 19  1  0  0  0  0
 19 20  1  0  0  0  0
  8 20  1  0  0  0  0
M  END
> <chemblId>
CHEMBL28

> <bioactivity__type>
Ki

> <units>
nM

> <value>
121600.0

$$$$
 stripped stripped
BRStripMol11271514452D 0   0.00000     0.00000     0
This file has been stripped
 26 28  0  0  0  0              1 V2000 
    5.1961   -8.2500    0.0000 C   0  0  0  0  0  0  0  0  0  0  0  0
    3.8971   -7.5000    0.0000 C   0  0  0  0  0  0  0  0  0  0  0  0
    3.8971   -6.0000    0.0000 C   0  0  0  0  0  0  0  0  0  0  0  0
    2.5980   -5.2500    0.0000 C   0  0  0  0  0  0  0  0  0  0  0  0
    2.5980   -3.7500    0.0000 C   0  0  0  0  0  0  0  0  0  0  0  0
    1.2990   -3.0000    0.0000 C   0  0  0  0  0  0  0  0  0  0  0  0
    1.2990   -1.5000    0.0000 N   0  3  0  0  0  0  0  0  0  0  0  0
    2.5980   -0.7500    0.0000 C   0  0  0  0  0  0  0  0  0  0  0  0
    2.5980    0.7500    0.0000 C   0  0  0  0  0  0  0  0  0  0  0  0
    1.2990    1.5000    0.0000 C   0  0  0  0  0  0  0  0  0  0  0  0
   -0.0000    0.7500    0.0000 C   0  0  0  0  0  0  0  0  0  0  0  0
   -1.2990    1.5000    0.0000 C   0  0  0  0  0  0  0  0  0  0  0  0
   -2.5980    0.7500    0.0000 C   0  0  0  0  0  0  0  0  0  0  0  0
   -2.5980   -0.7500    0.0000 C   0  0  0  0  0  0  0  0  0  0  0  0
   -1.2990   -1.5000    0.0000 C   0  0  0  0  0  0  0  0  0  0  0  0
   -0.0000   -0.7500    0.0000 C   0  0  0  0  0  0  0  0  0  0  0  0
    5.1961   -9.7500    0.0000 C   0  0  0  0  0  0  0  0  0  0  0  0
    6.4952  -10.5000    0.0000 C   0  0  0  0  0  0  0  0  0  0  0  0
    6.4952  -12.0000    0.0000 C   0  0  0  0  0  0  0  0  0  0  0  0
    7.7942  -12.7500    0.0000 C   0  0  0  0  0  0  0  0  0  0  0  0
    7.7942  -14.2500    0.0000 N   0  3  0  0  0  0  0  0  0  0  0  0
    6.4952  -15.0000    0.0000 C   0  0  0  0  0  0  0  0  0  0  0  0
    6.4952  -16.5000    0.0000 C   0  0  0  0  0  0  0  0  0  0  0  0
    7.7942  -17.2500    0.0000 C   0  0  0  0  0  0  0  0  0  0  0  0
    9.0932  -16.5000    0.0000 C   0  0  0  0  0  0  0  0  0  0  0  0
    9.0932  -15.0000    0.0000 C   0  0  0  0  0  0  0  0  0  0  0  0
  1  2  1  0  0  0  0
  2  3  1  0  0  0  0
  3  4  1  0  0  0  0
  4  5  1  0  0  0  0
  5  6  1  0  0  0  0
  6  7  1  0  0  0  0
  7  8  2  0  0  0  0
  8  9  1  0  0  0  0
  9 10  2  0  0  0  0
 10 11  1  0  0  0  0
 11 12  2  0  0  0  0
 12 13  1  0  0  0  0
 13 14  2  0  0  0  0
 14 15  1  0  0  0  0
 15 16  2  0  0  0  0
  7 16  1  0  0  0  0
 11 16  1  0  0  0  0
  1 17  1  0  0  0  0
 17 18  1  0  0  0  0
 18 19  1  0  0  0  0
 19 20  1  0  0  0  0
 20 21  1  0  0  0  0
 21 22  2  0  0  0  0
 22 23  1  0  0  0  0
 23 24  2  0  0  0  0
 24 25  1  0  0  0  0
 25 26  2  0  0  0  0
 21 26  1  0  0  0  0
M  END
> <chemblId>
CHEMBL3093802

> <bioactivity__type>
Ki

> <units>
nM

> <value>
400.0

$$$$
 stripped stripped
BRStripMol11271514452D 0   0.00000     0.00000     0
This file has been stripped
 28 30  0  0  0  0              1 V2000 
    5.1961   -9.7500    0.0000 C   0  0  0  0  0  0  0  0  0  0  0  0
    5.1961   -8.2500    0.0000 C   0  0  0  0  0  0  0  0  0  0  0  0
    3.8971   -7.5000    0.0000 C   0  0  0  0  0  0  0  0  0  0  0  0
    3.8971   -6.0000    0.0000 C   0  0  0  0  0  0  0  0  0  0  0  0
    2.5980   -5.2500    0.0000 C   0  0  0  0  0  0  0  0  0  0  0  0
    2.5980   -3.7500    0.0000 C   0  0  0  0  0  0  0  0  0  0  0  0
    1.2990   -3.0000    0.0000 C   0  0  0  0  0  0  0  0  0  0  0  0
    1.2990   -1.5000    0.0000 N   0  3  0  0  0  0  0  0  0  0  0  0
    2.5980   -0.7500    0.0000 C   0  0  0  0  0  0  0  0  0  0  0  0
    2.5980    0.7500    0.0000 C   0  0  0  0  0  0  0  0  0  0  0  0
    1.2990    1.5000    0.0000 C   0  0  0  0  0  0  0  0  0  0  0  0
   -0.0000    0.7500    0.0000 C   0  0  0  0  0  0  0  0  0  0  0  0
   -1.2990    1.5000    0.0000 C   0  0  0  0  0  0  0  0  0  0  0  0
   -2.5980    0.7500    0.0000 C   0  0  0  0  0  0  0  0  0  0  0  0
   -2.5980   -0.7500    0.0000 C   0  0  0  0  0  0  0  0  0  0  0  0
   -1.2990   -1.5000    0.0000 C   0  0  0  0  0  0  0  0  0  0  0  0
   -0.0000   -0.7500    0.0000 C   0  0  0  0  0  0  0  0  0  0  0  0
    6.4952  -10.5000    0.0000 C   0  0  0  0  0  0  0  0  0  0  0  0
    6.4952  -12.0000    0.0000 C   0  0  0  0  0  0  0  0  0  0  0  0
    7.7942  -12.7500    0.0000 C   0  0  0  0  0  0  0  0  0  0  0  0
    7.7942  -14.2500    0.0000 C   0  0  0  0  0  0  0  0  0  0  0  0
    9.0932  -15.0000    0.0000 C   0  0  0  0  0  0  0  0  0  0  0  0
    9.0932  -16.5000    0.0000 N   0  3  0  0  0  0  0  0  0  0  0  0
    7.7942  -17.2500    0.0000 C   0  0  0  0  0  0  0  0  0  0  0  0
    7.7942  -18.7500    0.0000 C   0  0  0  0  0  0  0  0  0  0  0  0
    9.0932  -19.5000    0.0000 C   0  0  0  0  0  0  0  0  0  0  0  0
   10.3923  -18.7500    0.0000 C   0  0  0  0  0  0  0  0  0  0  0  0
   10.3923  -17.2500    0.0000 C   0  0  0  0  0  0  0  0  0  0  0  0
  1  2  1  0  0  0  0
  2  3  1  0  0  0  0
  3  4  1  0  0  0  0
  4  5  1  0  0  0  0
  5  6  1  0  0  0  0
  6  7  1  0  0  0  0
  7  8  1  0  0  0  0
  8  9  2  0  0  0  0
  9 10  1  0  0  0  0
 10 11  2  0  0  0  0
 11 12  1  0  0  0  0
 12 13  2  0  0  0  0
 13 14  1  0  0  0  0
 14 15  2  0  0  0  0
 15 16  1  0  0  0  0
 16 17  2  0  0  0  0
  8 17  1  0  0  0  0
 12 17  1  0  0  0  0
  1 18  1  0  0  0  0
 18 19  1  0  0  0  0
 19 20  1  0  0  0  0
 20 21  1  0  0  0  0
 21 22  1  0  0  0  0
 22 23  1  0  0  0  0
 23 24  2  0  0  0  0
 24 25  1  0  0  0  0
 25 26  2  0  0  0  0
 26 27  1  0  0  0  0
 27 28  2  0  0  0  0
 23 28  1  0  0  0  0
M  END
> <chemblId>
CHEMBL3093804

> <bioactivity__type>
Ki

> <units>
nM

> <value>
15.0

$$$$

  CDK     11271514452D 0   0.00000     0.00000     0

 20 22  0  0  0  0              1 V2000 
    3.8970   -1.5000    0.0000 O   0  0  0  0  0  0  0  0  0  0  0  0
    2.5980   -0.7500    0.0000 C   0  0  0  0  0  0  0  0  0  0  0  0
    2.5980    0.7500    0.0000 C   0  0  0  0  0  0  0  0  0  0  0  0
    1.2990    1.5000    0.0000 O   0  0  0  0  0  0  0  0  0  0  0  0
    0.0000    0.7500    0.0000 C   0  0  0  0  0  0  0  0  0  0  0  0
   -1.2990    1.5000    0.0000 C   0  0  0  0  0  0  0  0  0  0  0  0
   -2.5980    0.7500    0.0000 C   0  0  0  0  0  0  0  0  0  0  0  0
   -3.8970    1.5000    0.0000 O   0  0  0  0  0  0  0  0  0  0  0  0
   -2.5980   -0.7500    0.0000 C   0  0  0  0  0  0  0  0  0  0  0  0
   -1.2990   -1.5000    0.0000 C   0  0  0  0  0  0  0  0  0  0  0  0
   -1.2990   -3.0000    0.0000 O   0  0  0  0  0  0  0  0  0  0  0  0
    0.0000   -0.7500    0.0000 C   0  0  0  0  0  0  0  0  0  0  0  0
    1.2990   -1.5000    0.0000 C   0  0  0  0  0  0  0  0  0  0  0  0
    1.2990   -3.0000    0.0000 O   0  0  0  0  0  0  0  0  0  0  0  0
    3.8970    1.5000    0.0000 C   0  0  0  0  0  0  0  0  0  0  0  0
    5.1961    0.7500    0.0000 C   0  0  0  0  0  0  0  0  0  0  0  0
    6.4951    1.5000    0.0000 C   0  0  0  0  0  0  0  0  0  0  0  0
    6.4951    3.0000    0.0000 C   0  0  0  0  0  0  0  0  0  0  0  0
    5.1961    3.7500    0.0000 C   0  0  0  0  0  0  0  0  0  0  0  0
    3.8971    3.0000    0.0000 C   0  0  0  0  0  0  0  0  0  0  0  0
  1  2  1  0  0  0  0
  2  3  2  0  0  0  0
  3  4  1  0  0  0  0
  4  5  1  0  0  0  0
  5  6  2  0  0  0  0
  6  7  1  0  0  0  0
  7  8  1  0  0  0  0
  7  9  2  0  0  0  0
  9 10  1  0  0  0  0
 10 11  1  0  0  0  0
 10 12  2  0  0  0  0
  5 12  1  0  0  0  0
 12 13  1  0  0  0  0
  2 13  1  0  0  0  0
 13 14  2  0  0  0  0
  3 15  1  0  0  0  0
 15 16  2  0  0  0  0
 16 17  1  0  0  0  0
 17 18  2  0  0  0  0
 18 19  1  0  0  0  0
 19 20  2  0  0  0  0
 15 20  1  0  0  0  0
M  END
> <chemblId>
CHEMBL309490

> <bioactivity__type>
Ki

> <units>
nM

> <value>
85600.0

$$$$

  CDK     11271514452D 0   0.00000     0.00000     0

 41 46  0  0  0  0              1 V2000 
   -5.1962   19.5000    0.0000 O   0  5  0  0  0  0  0  0  0  0  0  0
   -3.8971   18.7500    0.0000 N   0  3  0  0  0  0  0  0  0  0  0  0
   -2.5981   19.5000    0.0000 O   0  0  0  0  0  0  0  0  0  0  0  0
   -3.8971   17.2500    0.0000 C   0  0  0  0  0  0  0  0  0  0  0  0
   -2.5981   16.5000    0.0000 C   0  0  0  0  0  0  0  0  0  0  0  0
   -2.5981   15.0000    0.0000 C   0  0  0  0  0  0  0  0  0  0  0  0
   -3.8971   14.2500    0.0000 C   0  0  0  0  0  0  0  0  0  0  0  0
   -5.1962   15.0000    0.0000 C   0  0  0  0  0  0  0  0  0  0  0  0
   -6.4952   14.2500    0.0000 C   0  0  0  0  0  0  0  0  0  0  0  0
   -6.4952   12.7500    0.0000 N   0  0  0  0  0  0  0  0  0  0  0  0
   -5.1962   12.0000    0.0000 C   0  0  0  0  0  0  0  0  0  0  0  0
   -5.1962   10.5000    0.0000 C   0  0  0  0  0  0  0  0  0  0  0  0
   -3.8971    9.7500    0.0000 C   0  0  0  0  0  0  0  0  0  0  0  0
   -3.8971    8.2500    0.0000 C   0  0  0  0  0  0  0  0  0  0  0  0
   -2.5981    7.5000    0.0000 C   0  0  0  0  0  0  0  0  0  0  0  0
   -2.5981    6.0000    0.0000 C   0  0  0  0  0  0  0  0  0  0  0  0
   -1.2990    5.2500    0.0000 C   0  0  0  0  0  0  0  0  0  0  0  0
   -1.2990    3.7500    0.0000 C   0  0  0  0  0  0  0  0  0  0  0  0
    0.0000    3.0000    0.0000 N   0  0  0  0  0  0  0  0  0  0  0  0
    0.0000    1.5000    0.0000 C   0  0  0  0  0  0  0  0  0  0  0  0
    1.2990    0.7500    0.0000 C   0  0  0  0  0  0  0  0  0  0  0  0
    2.5980    1.5000    0.0000 C   0  0  0  0  0  0  0  0  0  0  0  0
    3.8970    0.7500    0.0000 C   0  0  0  0  0  0  0  0  0  0  0  0
    3.8970   -0.7500    0.0000 C   0  0  0  0  0  0  0  0  0  0  0  0
    2.5980   -1.5000    0.0000 C   0  0  0  0  0  0  0  0  0  0  0  0
    1.2990   -0.7500    0.0000 C   0  0  0  0  0  0  0  0  0  0  0  0
    0.0000   -1.5000    0.0000 N   0  0  0  0  0  0  0  0  0  0  0  0
   -1.2990   -0.7500    0.0000 C   0  0  0  0  0  0  0  0  0  0  0  0
   -2.5980   -1.5000    0.0000 C   0  0  0  0  0  0  0  0  0  0  0  0
   -3.8970   -0.7500    0.0000 C   0  0  0  0  0  0  0  0  0  0  0  0
   -3.8970    0.7500    0.0000 C   0  0  0  0  0  0  0  0  0  0  0  0
   -2.5980    1.5000    0.0000 C   0  0  0  0  0  0  0  0  0  0  0  0
   -1.2990    0.7500    0.0000 C   0  0  0  0  0  0  0  0  0  0  0  0
   -7.7942   15.0000    0.0000 C   0  0  0  0  0  0  0  0  0  0  0  0
   -9.0933   14.2500    0.0000 C   0  0  0  0  0  0  0  0  0  0  0  0
  -10.3923   15.0000    0.0000 C   0  0  0  0  0  0  0  0  0  0  0  0
  -10.3923   16.5000    0.0000 C   0  0  0  0  0  0  0  0  0  0  0  0
   -9.0933   17.2500    0.0000 C   0  0  0  0  0  0  0  0  0  0  0  0
   -7.7942   16.5000    0.0000 C   0  0  0  0  0  0  0  0  0  0  0  0
   -6.4952   17.2500    0.0000 N   0  0  0  0  0  0  0  0  0  0  0  0
   -5.1962   16.5000    0.0000 C   0  0  0  0  0  0  0  0  0  0  0  0
  1  2  1  0  0  0  0
  2  3  2  0  0  0  0
  2  4  1  0  0  0  0
  4  5  2  0  0  0  0
  5  6  1  0  0  0  0
  6  7  2  0  0  0  0
  7  8  1  0  0  0  0
  8  9  2  0  0  0  0
  9 10  1  0  0  0  0
 10 11  1  0  0  0  0
 11 12  1  0  0  0  0
 12 13  1  0  0  0  0
 13 14  1  0  0  0  0
 14 15  1  0  0  0  0
 15 16  1  0  0  0  0
 16 17  1  0  0  0  0
 17 18  1  0  0  0  0
 18 19  1  0  0  0  0
 19 20  1  0  0  0  0
 20 21  2  0  0  0  0
 21 22  1  0  0  0  0
 22 23  1  0  0  0  0
 23 24  1  0  0  0  0
 24 25  1  0  0  0  0
 25 26  1  0  0  0  0
 21 26  1  0  0  0  0
 26 27  2  0  0  0  0
 27 28  1  0  0  0  0
 28 29  2  0  0  0  0
 29 30  1  0  0  0  0
 30 31  2  0  0  0  0
 31 32  1  0  0  0  0
 32 33  2  0  0  0  0
 20 33  1  0  0  0  0
 28 33  1  0  0  0  0
  9 34  1  0  0  0  0
 34 35  1  0  0  0  0
 35 36  1  0  0  0  0
 36 37  1  0  0  0  0
 37 38  1  0  0  0  0
 38 39  1  0  0  0  0
 34 39  2  0  0  0  0
 39 40  1  0  0  0  0
 40 41  2  0  0  0  0
  4 41  1  0  0  0  0
  8 41  1  0  0  0  0
M  END
> <chemblId>
CHEMBL3099496

> <bioactivity__type>
Ki

> <units>
nM

> <value>
0.78

$$$$

  CDK     11271514452D 0   0.00000     0.00000     0

 39 44  0  0  0  0              1 V2000 
   -3.8971   18.7500    0.0000 N   0  0  0  0  0  0  0  0  0  0  0  0
   -3.8971   17.2500    0.0000 C   0  0  0  0  0  0  0  0  0  0  0  0
   -2.5981   16.5000    0.0000 C   0  0  0  0  0  0  0  0  0  0  0  0
   -2.5981   15.0000    0.0000 C   0  0  0  0  0  0  0  0  0  0  0  0
   -3.8971   14.2500    0.0000 C   0  0  0  0  0  0  0  0  0  0  0  0
   -5.1962   15.0000    0.0000 C   0  0  0  0  0  0  0  0  0  0  0  0
   -6.4952   14.2500    0.0000 C   0  0  0  0  0  0  0  0  0  0  0  0
   -6.4952   12.7500    0.0000 N   0  0  0  0  0  0  0  0  0  0  0  0
   -5.1962   12.0000    0.0000 C   0  0  0  0  0  0  0  0  0  0  0  0
   -5.1962   10.5000    0.0000 C   0  0  0  0  0  0  0  0  0  0  0  0
   -3.8971    9.7500    0.0000 C   0  0  0  0  0  0  0  0  0  0  0  0
   -3.8971    8.2500    0.0000 C   0  0  0  0  0  0  0  0  0  0  0  0
   -2.5981    7.5000    0.0000 C   0  0  0  0  0  0  0  0  0  0  0  0
   -2.5981    6.0000    0.0000 C   0  0  0  0  0  0  0  0  0  0  0  0
   -1.2990    5.2500    0.0000 C   0  0  0  0  0  0  0  0  0  0  0  0
   -1.2990    3.7500    0.0000 C   0  0  0  0  0  0  0  0  0  0  0  0
    0.0000    3.0000    0.0000 N   0  0  0  0  0  0  0  0  0  0  0  0
    0.0000    1.5000    0.0000 C   0  0  0  0  0  0  0  0  0  0  0  0
    1.2990    0.7500    0.0000 C   0  0  0  0  0  0  0  0  0  0  0  0
    2.5980    1.5000    0.0000 C   0  0  0  0  0  0  0  0  0  0  0  0
    3.8970    0.7500    0.0000 C   0  0  0  0  0  0  0  0  0  0  0  0
    3.8970   -0.7500    0.0000 C   0  0  0  0  0  0  0  0  0  0  0  0
    2.5980   -1.5000    0.0000 C   0  0  0  0  0  0  0  0  0  0  0  0
    1.2990   -0.7500    0.0000 C   0  0  0  0  0  0  0  0  0  0  0  0
    0.0000   -1.5000    0.0000 N   0  0  0  0  0  0  0  0  0  0  0  0
   -1.2990   -0.7500    0.0000 C   0  0  0  0  0  0  0  0  0  0  0  0
   -2.5980   -1.5000    0.0000 C   0  0  0  0  0  0  0  0  0  0  0  0
   -3.8970   -0.7500    0.0000 C   0  0  0  0  0  0  0  0  0  0  0  0
   -3.8970    0.7500    0.0000 C   0  0  0  0  0  0  0  0  0  0  0  0
   -2.5980    1.5000    0.0000 C   0  0  0  0  0  0  0  0  0  0  0  0
   -1.2990    0.7500    0.0000 C   0  0  0  0  0  0  0  0  0  0  0  0
   -7.7942   15.0000    0.0000 C   0  0  0  0  0  0  0  0  0  0  0  0
   -9.0933   14.2500    0.0000 C   0  0  0  0  0  0  0  0  0  0  0  0
  -10.3923   15.0000    0.0000 C   0  0  0  0  0  0  0  0  0  0  0  0
  -10.3923   16.5000    0.0000 C   0  0  0  0  0  0  0  0  0  0  0  0
   -9.0933   17.2500    0.0000 C   0  0  0  0  0  0  0  0  0  0  0  0
   -7.7942   16.5000    0.0000 C   0  0  0  0  0  0  0  0  0  0  0  0
   -6.4952   17.2500    0.0000 N   0  0  0  0  0  0  0  0  0  0  0  0
   -5.1962   16.5000    0.0000 C   0  0  0  0  0  0  0  0  0  0  0  0
  1  2  1  0  0  0  0
  2  3  2  0  0  0  0
  3  4  1  0  0  0  0
  4  5  2  0  0  0  0
  5  6  1  0  0  0  0
  6  7  2  0  0  0  0
  7  8  1  0  0  0  0
  8  9  1  0  0  0  0
  9 10  1  0  0  0  0
 10 11  1  0  0  0  0
 11 12  1  0  0  0  0
 12 13  1  0  0  0  0
 13 14  1  0  0  0  0
 14 15  1  0  0  0  0
 15 16  1  0  0  0  0
 16 17  1  0  0  0  0
 17 18  1  0  0  0  0
 18 19  2  0  0  0  0
 19 20  1  0  0  0  0
 20 21  1  0  0  0  0
 21 22  1  0  0  0  0
 22 23  1  0  0  0  0
 23 24  1  0  0  0  0
 19 24  1  0  0  0  0
 24 25  2  0  0  0  0
 25 26  1  0  0  0  0
 26 27  2  0  0  0  0
 27 28  1  0  0  0  0
 28 29  2  0  0  0  0
 29 30  1  0  0  0  0
 30 31  2  0  0  0  0
 18 31  1  0  0  0  0
 26 31  1  0  0  0  0
  7 32  1  0  0  0  0
 32 33  1  0  0  0  0
 33 34  1  0  0  0  0
 34 35  1  0  0  0  0
 35 36  1  0  0  0  0
 36 37  1  0  0  0  0
 32 37  2  0  0  0  0
 37 38  1  0  0  0  0
 38 39  2  0  0  0  0
  2 39  1  0  0  0  0
  6 39  1  0  0  0  0
M  END
> <chemblId>
CHEMBL3099497

> <bioactivity__type>
Ki

> <units>
nM

> <value>
0.23

$$$$

  CDK     11271514452D 0   0.00000     0.00000     0

 33 37  0  0  0  0              1 V2000 
    4.3611    7.4460    0.0000 C   0  0  0  0  0  0  0  0  0  0  0  0
    3.0620    6.6960    0.0000 C   0  0  0  0  0  0  0  0  0  0  0  0
    3.0620    5.1960    0.0000 N   0  0  0  0  0  0  0  0  0  0  0  0
    1.7630    4.4460    0.0000 C   0  0  0  0  0  0  0  0  0  0  0  0
    0.4640    5.1960    0.0000 O   0  0  0  0  0  0  0  0  0  0  0  0
    1.7630    2.9460    0.0000 C   0  0  0  0  0  0  0  0  0  0  0  0
    3.0620    2.1960    0.0000 C   0  0  0  0  0  0  0  0  0  0  0  0
    3.0620    0.6960    0.0000 C   0  0  0  0  0  0  0  0  0  0  0  0
    1.7630   -0.0540    0.0000 C   0  0  0  0  0  0  0  0  0  0  0  0
    1.7630   -1.5540    0.0000 N   0  0  0  0  0  0  0  0  0  0  0  0
    0.4640   -2.3040    0.0000 C   0  0  0  0  0  0  0  0  0  0  0  0
   -0.8350   -1.5540    0.0000 C   0  0  0  0  0  0  0  0  0  0  0  0
   -2.1340   -2.3040    0.0000 C   0  0  0  0  0  0  0  0  0  0  0  0
   -3.4330   -1.5540    0.0000 C   0  0  0  0  0  0  0  0  0  0  0  0
   -3.4330   -0.0540    0.0000 C   0  0  0  0  0  0  0  0  0  0  0  0
   -2.1340    0.6960    0.0000 N   0  0  0  0  0  0  0  0  0  0  0  0
   -2.1340    2.1960    0.0000 C   0  0  0  0  0  0  0  0  0  0  0  0
   -3.4330    2.9460    0.0000 C   0  0  0  0  0  0  0  0  0  0  0  0
   -3.4330    4.4460    0.0000 C   0  0  0  0  0  0  0  0  0  0  0  0
   -4.7321    5.1960    0.0000 C   0  0  0  0  0  0  0  0  0  0  0  0
   -6.0311    4.4460    0.0000 C   0  0  0  0  0  0  0  0  0  0  0  0
   -6.0311    2.9460    0.0000 C   0  0  0  0  0  0  0  0  0  0  0  0
   -4.7321    2.1960    0.0000 C   0  0  0  0  0  0  0  0  0  0  0  0
   -0.8350   -0.0540    0.0000 C   0  0  0  0  0  0  0  0  0  0  0  0
    0.4640    0.6960    0.0000 C   0  0  0  0  0  0  0  0  0  0  0  0
    0.4640    2.1960    0.0000 C   0  0  0  0  0  0  0  0  0  0  0  0
    0.4640   -3.8040    0.0000 C   0  0  0  0  0  0  0  0  0  0  0  0
   -0.8350   -4.5540    0.0000 C   0  0  0  0  0  0  0  0  0  0  0  0
   -0.8350   -6.0540    0.0000 C   0  0  0  0  0  0  0  0  0  0  0  0
    0.4640   -6.8040    0.0000 C   0  0  0  0  0  0  0  0  0  0  0  0
    0.4640   -8.3040    0.0000 Cl  0  0  0  0  0  0  0  0  0  0  0  0
    1.7630   -6.0540    0.0000 C   0  0  0  0  0  0  0  0  0  0  0  0
    1.7630   -4.5540    0.0000 C   0  0  0  0  0  0  0  0  0  0  0  0
  1  2  1  0  0  0  0
  2  3  1  0  0  0  0
  3  4  1  0  0  0  0
  4  5  2  0  0  0  0
  4  6  1  0  0  0  0
  6  7  2  0  0  0  0
  7  8  1  0  0  0  0
  8  9  2  0  0  0  0
  9 10  1  0  0  0  0
 10 11  2  0  0  0  0
 11 12  1  0  0  0  0
 12 13  1  0  0  0  0
 13 14  1  0  0  0  0
 14 15  1  0  0  0  0
 15 16  1  0  0  0  0
 16 17  1  0  0  0  0
 17 18  1  0  0  0  0
 18 19  2  0  0  0  0
 19 20  1  0  0  0  0
 20 21  2  0  0  0  0
 21 22  1  0  0  0  0
 22 23  2  0  0  0  0
 18 23  1  0  0  0  0
 16 24  1  0  0  0  0
 12 24  2  0  0  0  0
 24 25  1  0  0  0  0
  9 25  1  0  0  0  0
 25 26  2  0  0  0  0
  6 26  1  0  0  0  0
 11 27  1  0  0  0  0
 27 28  2  0  0  0  0
 28 29  1  0  0  0  0
 29 30  2  0  0  0  0
 30 31  1  0  0  0  0
 30 32  1  0  0  0  0
 32 33  2  0  0  0  0
 27 33  1  0  0  0  0
M  END
> <chemblId>
CHEMBL3122149

> <bioactivity__type>
Ki

> <units>
nM

> <value>
1562.5

$$$$

  CDK     11271514452D 0   0.00000     0.00000     0

 26 29  0  0  0  0              1 V2000 
    4.3611    7.4460    0.0000 C   0  0  0  0  0  0  0  0  0  0  0  0
    3.0620    6.6960    0.0000 C   0  0  0  0  0  0  0  0  0  0  0  0
    3.0620    5.1960    0.0000 N   0  0  0  0  0  0  0  0  0  0  0  0
    1.7630    4.4460    0.0000 C   0  0  0  0  0  0  0  0  0  0  0  0
    0.4640    5.1960    0.0000 O   0  0  0  0  0  0  0  0  0  0  0  0
    1.7630    2.9460    0.0000 C   0  0  0  0  0  0  0  0  0  0  0  0
    3.0620    2.1960    0.0000 C   0  0  0  0  0  0  0  0  0  0  0  0
    3.0620    0.6960    0.0000 C   0  0  0  0  0  0  0  0  0  0  0  0
    1.7630   -0.0540    0.0000 C   0  0  0  0  0  0  0  0  0  0  0  0
    1.7630   -1.5540    0.0000 N   0  0  0  0  0  0  0  0  0  0  0  0
    0.4640   -2.3040    0.0000 C   0  0  0  0  0  0  0  0  0  0  0  0
   -0.8350   -1.5540    0.0000 C   0  0  0  0  0  0  0  0  0  0  0  0
   -2.1340   -2.3040    0.0000 C   0  0  0  0  0  0  0  0  0  0  0  0
   -3.4330   -1.5540    0.0000 C   0  0  0  0  0  0  0  0  0  0  0  0
   -3.4330   -0.0540    0.0000 C   0  0  0  0  0  0  0  0  0  0  0  0
   -2.1340    0.6960    0.0000 N   0  0  0  0  0  0  0  0  0  0  0  0
   -0.8350   -0.0540    0.0000 C   0  0  0  0  0  0  0  0  0  0  0  0
    0.4640    0.6960    0.0000 C   0  0  0  0  0  0  0  0  0  0  0  0
    0.4640    2.1960    0.0000 C   0  0  0  0  0  0  0  0  0  0  0  0
    0.4640   -3.8040    0.0000 C   0  0  0  0  0  0  0  0  0  0  0  0
   -0.8350   -4.5540    0.0000 C   0  0  0  0  0  0  0  0  0  0  0  0
   -0.8350   -6.0540    0.0000 C   0  0  0  0  0  0  0  0  0  0  0  0
    0.4640   -6.8040    0.0000 C   0  0  0  0  0  0  0  0  0  0  0  0
    0.4640   -8.3040    0.0000 Cl  0  0  0  0  0  0  0  0  0  0  0  0
    1.7630   -6.0540    0.0000 C   0  0  0  0  0  0  0  0  0  0  0  0
    1.7630   -4.5540    0.0000 C   0  0  0  0  0  0  0  0  0  0  0  0
  1  2  1  0  0  0  0
  2  3  1  0  0  0  0
  3  4  1  0  0  0  0
  4  5  2  0  0  0  0
  4  6  1  0  0  0  0
  6  7  2  0  0  0  0
  7  8  1  0  0  0  0
  8  9  2  0  0  0  0
  9 10  1  0  0  0  0
 10 11  2  0  0  0  0
 11 12  1  0  0  0  0
 12 13  1  0  0  0  0
 13 14  1  0  0  0  0
 14 15  1  0  0  0  0
 15 16  1  0  0  0  0
 16 17  1  0  0  0  0
 12 17  2  0  0  0  0
 17 18  1  0  0  0  0
  9 18  1  0  0  0  0
 18 19  2  0  0  0  0
  6 19  1  0  0  0  0
 11 20  1  0  0  0  0
 20 21  2  0  0  0  0
 21 22  1  0  0  0  0
 22 23  2  0  0  0  0
 23 24  1  0  0  0  0
 23 25  1  0  0  0  0
 25 26  2  0  0  0  0
 20 26  1  0  0  0  0
M  END
> <chemblId>
CHEMBL3122167

> <bioactivity__type>
Ki

> <units>
nM

> <value>
69.0

$$$$

  CDK     11271514452D 0   0.00000     0.00000     0

 21 23  0  0  0  0              1 V2000 
    3.8970   -1.5000    0.0000 O   0  0  0  0  0  0  0  0  0  0  0  0
    2.5980   -0.7500    0.0000 C   0  0  0  0  0  0  0  0  0  0  0  0
    2.5980    0.7500    0.0000 C   0  0  0  0  0  0  0  0  0  0  0  0
    1.2990    1.5000    0.0000 O   0  0  0  0  0  0  0  0  0  0  0  0
    0.0000    0.7500    0.0000 C   0  0  0  0  0  0  0  0  0  0  0  0
   -1.2990    1.5000    0.0000 C   0  0  0  0  0  0  0  0  0  0  0  0
   -2.5980    0.7500    0.0000 C   0  0  0  0  0  0  0  0  0  0  0  0
   -3.8970    1.5000    0.0000 O   0  0  0  0  0  0  0  0  0  0  0  0
   -2.5980   -0.7500    0.0000 C   0  0  0  0  0  0  0  0  0  0  0  0
   -1.2990   -1.5000    0.0000 C   0  0  0  0  0  0  0  0  0  0  0  0
    0.0000   -0.7500    0.0000 C   0  0  0  0  0  0  0  0  0  0  0  0
    1.2990   -1.5000    0.0000 C   0  0  0  0  0  0  0  0  0  0  0  0
    1.2990   -3.0000    0.0000 O   0  0  0  0  0  0  0  0  0  0  0  0
    3.8970    1.5000    0.0000 C   0  0  0  0  0  0  0  0  0  0  0  0
    5.1961    0.7500    0.0000 C   0  0  0  0  0  0  0  0  0  0  0  0
    6.4951    1.5000    0.0000 C   0  0  0  0  0  0  0  0  0  0  0  0
    6.4951    3.0000    0.0000 C   0  0  0  0  0  0  0  0  0  0  0  0
    7.7942    3.7500    0.0000 O   0  0  0  0  0  0  0  0  0  0  0  0
    5.1961    3.7500    0.0000 C   0  0  0  0  0  0  0  0  0  0  0  0
    5.1961    5.2500    0.0000 O   0  0  0  0  0  0  0  0  0  0  0  0
    3.8971    3.0000    0.0000 C   0  0  0  0  0  0  0  0  0  0  0  0
  1  2  1  0  0  0  0
  2  3  2  0  0  0  0
  3  4  1  0  0  0  0
  4  5  1  0  0  0  0
  5  6  2  0  0  0  0
  6  7  1  0  0  0  0
  7  8  1  0  0  0  0
  7  9  2  0  0  0  0
  9 10  1  0  0  0  0
 10 11  2  0  0  0  0
  5 11  1  0  0  0  0
 11 12  1  0  0  0  0
  2 12  1  0  0  0  0
 12 13  2  0  0  0  0
  3 14  1  0  0  0  0
 14 15  2  0  0  0  0
 15 16  1  0  0  0  0
 16 17  2  0  0  0  0
 17 18  1  0  0  0  0
 17 19  1  0  0  0  0
 19 20  1  0  0  0  0
 19 21  2  0  0  0  0
 14 21  1  0  0  0  0
M  END
> <chemblId>
CHEMBL31574

> <bioactivity__type>
Ki

> <units>
nM

> <value>
100200.0

$$$$
 stripped stripped stripped stripped
BRStripMol11271514452D 0   0.00000     0.00000     0
This file has been stripped
 48 54  0  0  0  0              1 V2000 
   16.8875   21.7500    0.0000 Cl  0  0  0  0  0  0  0  0  0  0  0  0
   15.5885   21.0000    0.0000 C   0  0  0  0  0  0  0  0  0  0  0  0
   14.2894   21.7500    0.0000 C   0  0  0  0  0  0  0  0  0  0  0  0
   12.9904   21.0000    0.0000 C   0  0  0  0  0  0  0  0  0  0  0  0
   12.9904   19.5000    0.0000 C   0  0  0  0  0  0  0  0  0  0  0  0
   14.2894   18.7500    0.0000 C   0  0  0  0  0  0  0  0  0  0  0  0
   15.5885   19.5000    0.0000 C   0  0  0  0  0  0  0  0  0  0  0  0
   11.6913   18.7500    0.0000 C   0  0  0  0  0  0  0  0  0  0  0  0
   11.6913   17.2500    0.0000 N   0  0  0  0  0  0  0  0  0  0  0  0
   10.3923   16.5000    0.0000 C   0  0  0  0  0  0  0  0  0  0  0  0
   10.3923   15.0000    0.0000 C   0  0  0  0  0  0  0  0  0  0  0  0
    9.0933   14.2500    0.0000 C   0  0  0  0  0  0  0  0  0  0  0  0
    7.7942   15.0000    0.0000 C   0  0  0  0  0  0  0  0  0  0  0  0
    7.7942   16.5000    0.0000 C   0  0  0  0  0  0  0  0  0  0  0  0
    9.0933   17.2500    0.0000 C   0  0  0  0  0  0  0  0  0  0  0  0
    9.0933   18.7500    0.0000 C   0  0  0  0  0  0  0  0  0  0  0  0
    7.7942   19.5000    0.0000 O   0  0  0  0  0  0  0  0  0  0  0  0
    7.7942   21.0000    0.0000 C   0  0  0  0  0  0  0  0  0  0  0  0
    9.0933   21.7500    0.0000 C   0  0  0  0  0  0  0  0  0  0  0  0
   10.3923   21.0000    0.0000 C   0  0  0  0  0  0  0  0  0  0  0  0
   10.3923   19.5000    0.0000 C   0  0  0  0  0  0  0  0  0  0  0  0
    6.4952   14.2500    0.0000 C   0  0  0  0  0  0  0  0  0  0  0  0
    5.1962   15.0000    0.0000 O   0  0  0  0  0  0  0  0  0  0  0  0
    6.4952   12.7500    0.0000 N   0  0  0  0  0  0  0  0  0  0  0  0
    5.1962   12.0000    0.0000 C   0  0  0  0  0  0  0  0  0  0  0  0
    5.1962   10.5000    0.0000 C   0  0  0  0  0  0  0  0  0  0  0  0
    3.8971    9.7500    0.0000 C   0  0  0  0  0  0  0  0  0  0  0  0
    3.8971    8.2500    0.0000 C   0  0  0  0  0  0  0  0  0  0  0  0
    2.5981    7.5000    0.0000 C   0  0  0  0  0  0  0  0  0  0  0  0
    2.5981    6.0000    0.0000 C   0  0  0  0  0  0  0  0  0  0  0  0
    1.2990    5.2500    0.0000 C   0  0  0  0  0  0  0  0  0  0  0  0
    1.2990    3.7500    0.0000 C   0  0  0  0  0  0  0  0  0  0  0  0
    0.0000    3.0000    0.0000 N   0  0  0  0  0  0  0  0  0  0  0  0
    0.0000    1.5000    0.0000 C   0  0  0  0  0  0  0  0  0  0  0  0
    1.2990    0.7500    0.0000 C   0  0  0  0  0  0  0  0  0  0  0  0
    2.5980    1.5000    0.0000 C   0  0  0  0  0  0  0  0  0  0  0  0
    3.8970    0.7500    0.0000 C   0  0  0  0  0  0  0  0  0  0  0  0
    3.8970   -0.7500    0.0000 C   0  0  0  0  0  0  0  0  0  0  0  0
    2.5980   -1.5000    0.0000 C   0  0  0  0  0  0  0  0  0  0  0  0
    1.2990   -0.7500    0.0000 C   0  0  0  0  0  0  0  0  0  0  0  0
    0.0000   -1.5000    0.0000 N   0  0  0  0  0  0  0  0  0  0  0  0
   -1.2990   -0.7500    0.0000 C   0  0  0  0  0  0  0  0  0  0  0  0
   -2.5980   -1.5000    0.0000 C   0  0  0  0  0  0  0  0  0  0  0  0
   -3.8970   -0.7500    0.0000 C   0  0  0  0  0  0  0  0  0  0  0  0
   -5.1960   -1.5000    0.0000 Cl  0  0  0  0  0  0  0  0  0  0  0  0
   -3.8970    0.7500    0.0000 C   0  0  0  0  0  0  0  0  0  0  0  0
   -2.5980    1.5000    0.0000 C   0  0  0  0  0  0  0  0  0  0  0  0
   -1.2990    0.7500    0.0000 C   0  0  0  0  0  0  0  0  0  0  0  0
  1  2  1  0  0  0  0
  2  3  2  0  0  0  0
  3  4  1  0  0  0  0
  4  5  2  0  0  0  0
  5  6  1  0  0  0  0
  6  7  2  0  0  0  0
  2  7  1  0  0  0  0
  5  8  1  0  0  0  0
  8  9  2  0  0  0  0
  9 10  1  0  0  0  0
 10 11  2  0  0  0  0
 11 12  1  0  0  0  0
 12 13  2  0  0  0  0
 13 14  1  0  0  0  0
 14 15  2  0  0  0  0
 10 15  1  0  0  0  0
 15 16  1  0  0  0  0
 16 17  1  0  0  0  0
 17 18  1  0  0  0  0
 18 19  1  0  0  0  0
 19 20  1  0  0  0  0
 20 21  1  0  0  0  0
  8 21  1  0  0  0  0
 16 21  2  0  0  0  0
 13 22  1  0  0  0  0
 22 23  2  0  0  0  0
 22 24  1  0  0  0  0
 24 25  1  0  0  0  0
 25 26  1  0  0  0  0
 26 27  1  0  0  0  0
 27 28  1  0  0  0  0
 28 29  1  0  0  0  0
 29 30  1  0  0  0  0
 30 31  1  0  0  0  0
 31 32  1  0  0  0  0
 32 33  1  0  0  0  0
 33 34  1  0  0  0  0
 34 35  2  0  0  0  0
 35 36  1  0  0  0  0
 36 37  1  0  0  0  0
 37 38  1  0  0  0  0
 38 39  1  0  0  0  0
 39 40  1  0  0  0  0
 35 40  1  0  0  0  0
 40 41  2  0  0  0  0
 41 42  1  0  0  0  0
 42 43  2  0  0  0  0
 43 44  1  0  0  0  0
 44 45  1  0  0  0  0
 44 46  2  0  0  0  0
 46 47  1  0  0  0  0
 47 48  2  0  0  0  0
 34 48  1  0  0  0  0
 42 48  1  0  0  0  0
M  END
> <chemblId>
CHEMBL3215768

> <bioactivity__type>
Ki

> <units>
nM

> <value>
1.91

$$$$
 stripped stripped stripped
BRStripMol11271514452D 0   0.00000     0.00000     0
This file has been stripped
 16 16  0  0  0  0              1 V2000 
   -3.8971    9.7500    0.0000 C   0  0  0  0  0  0  0  0  0  0  0  0
   -3.8971    8.2500    0.0000 N   0  0  0  0  0  0  0  0  0  0  0  0
   -5.1962    7.5000    0.0000 C   0  0  0  0  0  0  0  0  0  0  0  0
   -2.5981    7.5000    0.0000 C   0  0  0  0  0  0  0  0  0  0  0  0
   -2.5981    6.0000    0.0000 C   0  0  0  0  0  0  0  0  0  0  0  0
   -1.2990    5.2500    0.0000 O   0  0  0  0  0  0  0  0  0  0  0  0
   -1.2990    3.7500    0.0000 C   0  0  0  0  0  0  0  0  0  0  0  0
   -2.5981    3.0000    0.0000 O   0  0  0  0  0  0  0  0  0  0  0  0
    0.0000    3.0000    0.0000 N   0  0  0  0  0  0  0  0  0  0  0  0
   -0.0000    1.5000    0.0000 C   0  0  0  0  0  0  0  0  0  0  0  0
   -1.2990    0.7500    0.0000 C   0  0  0  0  0  0  0  0  0  0  0  0
   -1.2990   -0.7500    0.0000 C   0  0  0  0  0  0  0  0  0  0  0  0
   -0.0000   -1.5000    0.0000 N   0  0  0  0  0  0  0  0  0  0  0  0
    1.2990   -0.7500    0.0000 C   0  0  0  0  0  0  0  0  0  0  0  0
    2.5980   -1.5000    0.0000 Cl  0  0  0  0  0  0  0  0  0  0  0  0
    1.2990    0.7500    0.0000 C   0  0  0  0  0  0  0  0  0  0  0  0
  1  2  1  0  0  0  0
  2  3  1  0  0  0  0
  2  4  1  0  0  0  0
  4  5  1  0  0  0  0
  5  6  1  0  0  0  0
  6  7  1  0  0  0  0
  7  8  2  0  0  0  0
  7  9  1  0  0  0  0
  9 10  1  0  0  0  0
 10 11  2  0  0  0  0
 11 12  1  0  0  0  0
 12 13  2  0  0  0  0
 13 14  1  0  0  0  0
 14 15  1  0  0  0  0
 14 16  2  0  0  0  0
 10 16  1  0  0  0  0
M  END
> <chemblId>
CHEMBL3216205

> <bioactivity__type>
Ki

> <units>
nM

> <value>
207700.0

$$$$
 stripped stripped
BRStripMol11271514452D 0   0.00000     0.00000     0
This file has been stripped
 16 16  0  0  0  0              1 V2000 
   -3.8971    9.7500    0.0000 C   0  0  0  0  0  0  0  0  0  0  0  0
   -3.8971    8.2500    0.0000 N   0  0  0  0  0  0  0  0  0  0  0  0
   -5.1962    7.5000    0.0000 C   0  0  0  0  0  0  0  0  0  0  0  0
   -2.5981    7.5000    0.0000 C   0  0  0  0  0  0  0  0  0  0  0  0
   -2.5981    6.0000    0.0000 C   0  0  0  0  0  0  0  0  0  0  0  0
   -1.2990    5.2500    0.0000 O   0  0  0  0  0  0  0  0  0  0  0  0
   -1.2990    3.7500    0.0000 C   0  0  0  0  0  0  0  0  0  0  0  0
   -2.5981    3.0000    0.0000 O   0  0  0  0  0  0  0  0  0  0  0  0
    0.0000    3.0000    0.0000 N   0  0  0  0  0  0  0  0  0  0  0  0
[truncated: 376,931 more chars]
