# Supplementary material for: Comparison of Quantitative and Qualitative (Q)SAR Models Created for the Prediction of Ki and IC50 Values of Antitarget Inhibitors
Source: Front Pharmacol. 2018 Oct 10;9:1136. doi: 10.3389/fphar.2018.01136 (PMC6192375; doi:10.3389/fphar.2018.01136)
Supplement: Supplementary file 3 [file Data_Sheet_3.ZIP › DataSets/ADORA2A_Ki.sdf]

  CDK     11271515102D 0   0.00000     0.00000     0

 27 30  0  0  0  0              1 V2000 
    7.2315   -3.7148    0.0000 C   0  0  0  0  0  0  0  0  0  0  0  0
    6.9195   -2.2476    0.0000 S   0  0  0  0  0  0  0  0  0  0  0  0
    8.0341   -1.2438    0.0000 O   0  0  0  0  0  0  0  0  0  0  0  0
    5.4929   -1.7842    0.0000 C   0  0  0  0  0  0  0  0  0  0  0  0
    5.1809   -0.3170    0.0000 C   0  0  0  0  0  0  0  0  0  0  0  0
    3.7543    0.1464    0.0000 C   0  0  0  0  0  0  0  0  0  0  0  0
    2.6396   -0.8574    0.0000 C   0  0  0  0  0  0  0  0  0  0  0  0
    2.9516   -2.3246    0.0000 C   0  0  0  0  0  0  0  0  0  0  0  0
    4.3782   -2.7880    0.0000 C   0  0  0  0  0  0  0  0  0  0  0  0
    1.2130   -0.3940    0.0000 C   0  0  0  0  0  0  0  0  0  0  0  0
    0.0000   -1.2760    0.0000 N   0  0  0  0  0  0  0  0  0  0  0  0
   -1.2130   -0.3940    0.0000 C   0  0  0  0  0  0  0  0  0  0  0  0
   -2.6396   -0.8574    0.0000 C   0  0  0  0  0  0  0  0  0  0  0  0
   -3.7543    0.1464    0.0000 C   0  0  0  0  0  0  0  0  0  0  0  0
   -5.1809   -0.3170    0.0000 C   0  0  0  0  0  0  0  0  0  0  0  0
   -5.4929   -1.7842    0.0000 C   0  0  0  0  0  0  0  0  0  0  0  0
   -6.9195   -2.2476    0.0000 F   0  0  0  0  0  0  0  0  0  0  0  0
   -4.3782   -2.7880    0.0000 C   0  0  0  0  0  0  0  0  0  0  0  0
   -2.9516   -2.3246    0.0000 C   0  0  0  0  0  0  0  0  0  0  0  0
   -0.7500    1.0320    0.0000 C   0  0  0  0  0  0  0  0  0  0  0  0
    0.7500    1.0320    0.0000 N   0  0  0  0  0  0  0  0  0  0  0  0
   -1.6318    2.2454    0.0000 C   0  0  0  0  0  0  0  0  0  0  0  0
   -1.0127    4.4086    0.0000 C   0  0  0  0  0  0  0  0  0  0  0  0
   -2.3252    5.1642    0.0000 C   0  0  0  0  0  0  0  0  0  0  0  0
   -3.6539    4.7225    0.0000 N   0  0  0  0  0  0  0  0  0  0  0  0
   -4.0392    3.3764    0.0000 C   0  0  0  0  0  0  0  0  0  0  0  0
   -3.1454    2.2987    0.0000 C   0  0  0  0  0  0  0  0  0  0  0  0
  1  2  1  0  0  0  0
  2  3  2  0  0  0  0
  2  4  1  0  0  0  0
  4  5  2  0  0  0  0
  5  6  1  0  0  0  0
  6  7  2  0  0  0  0
  7  8  1  0  0  0  0
  8  9  2  0  0  0  0
  4  9  1  0  0  0  0
  7 10  1  0  0  0  0
 10 11  2  0  0  0  0
 11 12  1  0  0  0  0
 12 13  1  0  0  0  0
 13 14  1  0  0  0  0
 14 15  2  0  0  0  0
 15 16  1  0  0  0  0
 16 17  1  0  0  0  0
 16 18  2  0  0  0  0
 18 19  1  0  0  0  0
 13 19  2  0  0  0  0
 12 20  2  0  0  0  0
 20 21  1  0  0  0  0
 10 21  1  0  0  0  0
 20 22  1  0  0  0  0
 22 23  1  0  0  0  0
 23 24  2  0  0  0  0
 24 25  1  0  0  0  0
 25 26  2  0  0  0  0
 26 27  1  0  0  0  0
 22 27  2  0  0  0  0
M  END
> <chemblId>
CHEMBL10

> <bioactivity__type>
Ki

> <units>
nM

> <value>
3407.0

$$$$

  CDK     11271515102D 0   0.00000     0.00000     0

 22 24  0  0  0  0              1 V2000 
   -6.1887    1.5473    0.0000 C   0  0  0  0  0  0  0  0  0  0  0  0
   -4.8970    0.7849    0.0000 C   0  0  0  0  0  0  0  0  0  0  0  0
   -3.5908    1.5224    0.0000 C   0  0  0  0  0  0  0  0  0  0  0  0
   -2.2990    0.7600    0.0000 N   0  0  0  0  0  0  0  0  0  0  0  0
   -2.2990   -0.7480    0.0000 C   0  0  0  0  0  0  0  0  0  0  0  0
   -3.5956   -1.5021    0.0000 O   0  0  0  0  0  0  0  0  0  0  0  0
   -0.9930   -1.4910    0.0000 N   0  0  0  0  0  0  0  0  0  0  0  0
   -0.9872   -2.9910    0.0000 C   0  0  0  0  0  0  0  0  0  0  0  0
    0.3147   -3.7360    0.0000 C   0  0  0  0  0  0  0  0  0  0  0  0
    0.3204   -5.2360    0.0000 C   0  0  0  0  0  0  0  0  0  0  0  0
    0.2900   -0.7480    0.0000 C   0  0  0  0  0  0  0  0  0  0  0  0
    1.7090   -1.2210    0.0000 N   0  0  0  0  0  0  0  0  0  0  0  0
    2.5870   -0.0050    0.0000 N   0  0  0  0  0  0  0  0  0  0  0  0
    1.7090    1.2110    0.0000 N   0  0  0  0  0  0  0  0  0  0  0  0
    2.1792    2.6354    0.0000 C   0  0  0  0  0  0  0  0  0  0  0  0
    3.6080    3.0922    0.0000 C   0  0  0  0  0  0  0  0  0  0  0  0
    3.6150    4.5922    0.0000 C   0  0  0  0  0  0  0  0  0  0  0  0
    2.1906    5.0624    0.0000 C   0  0  0  0  0  0  0  0  0  0  0  0
    1.3032    3.8530    0.0000 C   0  0  0  0  0  0  0  0  0  0  0  0
    0.2900    0.7600    0.0000 C   0  0  0  0  0  0  0  0  0  0  0  0
   -0.9930    1.4810    0.0000 C   0  0  0  0  0  0  0  0  0  0  0  0
   -0.9873    2.9810    0.0000 O   0  0  0  0  0  0  0  0  0  0  0  0
  1  2  1  0  0  0  0
  2  3  1  0  0  0  0
  3  4  1  0  0  0  0
  4  5  1  0  0  0  0
  5  6  2  0  0  0  0
  5  7  1  0  0  0  0
  7  8  1  0  0  0  0
  8  9  1  0  0  0  0
  9 10  1  0  0  0  0
  7 11  1  0  0  0  0
 11 12  1  0  0  0  0
 12 13  2  0  0  0  0
 13 14  1  0  0  0  0
 14 15  1  0  0  0  0
 15 16  1  0  0  0  0
 16 17  1  0  0  0  0
 17 18  1  0  0  0  0
 18 19  1  0  0  0  0
 15 19  1  0  0  0  0
 14 20  1  0  0  0  0
 11 20  2  0  0  0  0
 20 21  1  0  0  0  0
  4 21  1  0  0  0  0
 21 22  2  0  0  0  0
M  END
> <chemblId>
CHEMBL100346

> <bioactivity__type>
Ki

> <units>
nM

> <value>
10000.0

$$$$

  CDK     11271515102D 0   0.00000     0.00000     0

 22 24  0  0  0  0              1 V2000 
   -6.1887    1.5473    0.0000 C   0  0  0  0  0  0  0  0  0  0  0  0
   -4.8970    0.7849    0.0000 C   0  0  0  0  0  0  0  0  0  0  0  0
   -3.5908    1.5224    0.0000 C   0  0  0  0  0  0  0  0  0  0  0  0
   -2.2990    0.7600    0.0000 N   0  0  0  0  0  0  0  0  0  0  0  0
   -2.2990   -0.7480    0.0000 C   0  0  0  0  0  0  0  0  0  0  0  0
   -3.5956   -1.5021    0.0000 O   0  0  0  0  0  0  0  0  0  0  0  0
   -0.9930   -1.4910    0.0000 N   0  0  0  0  0  0  0  0  0  0  0  0
   -0.9872   -2.9910    0.0000 C   0  0  0  0  0  0  0  0  0  0  0  0
    0.3147   -3.7360    0.0000 C   0  0  0  0  0  0  0  0  0  0  0  0
    0.3204   -5.2360    0.0000 C   0  0  0  0  0  0  0  0  0  0  0  0
    0.2900   -0.7480    0.0000 C   0  0  0  0  0  0  0  0  0  0  0  0
    1.7090   -1.2210    0.0000 N   0  0  0  0  0  0  0  0  0  0  0  0
    2.5870   -0.0050    0.0000 N   0  0  0  0  0  0  0  0  0  0  0  0
    1.7090    1.2110    0.0000 N   0  0  0  0  0  0  0  0  0  0  0  0
    0.2900    0.7600    0.0000 C   0  0  0  0  0  0  0  0  0  0  0  0
   -0.9930    1.4810    0.0000 C   0  0  0  0  0  0  0  0  0  0  0  0
   -0.9873    2.9810    0.0000 O   0  0  0  0  0  0  0  0  0  0  0  0
    4.0870   -0.0050    0.0000 C   0  0  0  0  0  0  0  0  0  0  0  0
    4.9687   -1.2185    0.0000 C   0  0  0  0  0  0  0  0  0  0  0  0
    6.3953   -0.7550    0.0000 C   0  0  0  0  0  0  0  0  0  0  0  0
    6.3953    0.7450    0.0000 C   0  0  0  0  0  0  0  0  0  0  0  0
    4.9687    1.2085    0.0000 C   0  0  0  0  0  0  0  0  0  0  0  0
  1  2  1  0  0  0  0
  2  3  1  0  0  0  0
  3  4  1  0  0  0  0
  4  5  1  0  0  0  0
  5  6  2  0  0  0  0
  5  7  1  0  0  0  0
  7  8  1  0  0  0  0
  8  9  1  0  0  0  0
  9 10  1  0  0  0  0
  7 11  1  0  0  0  0
 11 12  2  0  0  0  0
 12 13  1  0  0  0  0
 13 14  1  0  0  0  0
 14 15  2  0  0  0  0
 11 15  1  0  0  0  0
 15 16  1  0  0  0  0
  4 16  1  0  0  0  0
 16 17  2  0  0  0  0
 13 18  1  0  0  0  0
 18 19  1  0  0  0  0
 19 20  1  0  0  0  0
 20 21  1  0  0  0  0
 21 22  1  0  0  0  0
 18 22  1  0  0  0  0
M  END
> <chemblId>
CHEMBL100347

> <bioactivity__type>
Ki

> <units>
nM

> <value>
13000.0

$$$$

  CDK     11271515102D 0   0.00000     0.00000     0

 33 37  0  0  0  0              1 V2000 
   -1.0072    3.0000    0.0000 N   0  0  0  0  0  0  0  0  0  0  0  0
   -1.0070    1.5000    0.0000 C   0  0  0  0  0  0  0  0  0  0  0  0
   -2.3060    0.7500    0.0000 N   0  0  0  0  0  0  0  0  0  0  0  0
   -2.3060   -0.7500    0.0000 C   0  0  0  0  0  0  0  0  0  0  0  0
   -1.0070   -1.5000    0.0000 N   0  0  0  0  0  0  0  0  0  0  0  0
    0.2930   -0.7500    0.0000 C   0  0  0  0  0  0  0  0  0  0  0  0
    0.2930    0.7500    0.0000 C   0  0  0  0  0  0  0  0  0  0  0  0
    1.7190    1.2140    0.0000 N   0  0  0  0  0  0  0  0  0  0  0  0
    2.6010    0.0000    0.0000 C   0  0  0  0  0  0  0  0  0  0  0  0
    1.7190   -1.2140    0.0000 N   0  0  0  0  0  0  0  0  0  0  0  0
    2.1822   -2.6407    0.0000 C   0  0  0  0  0  0  0  0  0  0  0  0
    1.3003   -3.8540    0.0000 O   0  0  0  0  0  0  0  0  0  0  0  0
    2.1817   -5.0677    0.0000 C   0  0  0  0  0  0  0  0  0  0  0  0
    1.7179   -6.4942    0.0000 C   0  0  0  0  0  0  0  0  0  0  0  0
    2.7214   -7.6091    0.0000 O   0  0  0  0  0  0  0  0  0  0  0  0
    3.6084   -4.6045    0.0000 C   0  0  0  0  0  0  0  0  0  0  0  0
    4.8218   -5.4864    0.0000 O   0  0  0  0  0  0  0  0  0  0  0  0
    3.6087   -3.1045    0.0000 C   0  0  0  0  0  0  0  0  0  0  0  0
    4.8224   -2.2231    0.0000 O   0  0  0  0  0  0  0  0  0  0  0  0
   -3.6050   -1.5000    0.0000 C   0  0  0  0  0  0  0  0  0  0  0  0
   -4.9754   -0.8899    0.0000 C   0  0  0  0  0  0  0  0  0  0  0  0
   -5.9791   -2.0046    0.0000 N   0  0  0  0  0  0  0  0  0  0  0  0
   -5.2291   -3.3036    0.0000 N   0  0  0  0  0  0  0  0  0  0  0  0
   -5.8392   -4.6739    0.0000 C   0  0  0  0  0  0  0  0  0  0  0  0
   -7.3310   -4.8307    0.0000 C   0  0  0  0  0  0  0  0  0  0  0  0
   -7.9411   -6.2010    0.0000 C   0  0  0  0  0  0  0  0  0  0  0  0
   -9.4329   -6.3578    0.0000 C   0  0  0  0  0  0  0  0  0  0  0  0
  -10.3145   -5.1443    0.0000 C   0  0  0  0  0  0  0  0  0  0  0  0
  -11.8063   -5.3011    0.0000 C   0  0  0  0  0  0  0  0  0  0  0  0
  -12.4164   -6.6714    0.0000 C   0  0  0  0  0  0  0  0  0  0  0  0
  -11.5348   -7.8849    0.0000 C   0  0  0  0  0  0  0  0  0  0  0  0
  -10.0430   -7.7281    0.0000 C   0  0  0  0  0  0  0  0  0  0  0  0
   -3.7618   -2.9918    0.0000 C   0  0  0  0  0  0  0  0  0  0  0  0
  1  2  1  0  0  0  0
  2  3  2  0  0  0  0
  3  4  1  0  0  0  0
  4  5  2  0  0  0  0
  5  6  1  0  0  0  0
  6  7  2  0  0  0  0
  2  7  1  0  0  0  0
  7  8  1  0  0  0  0
  8  9  2  0  0  0  0
  9 10  1  0  0  0  0
  6 10  1  0  0  0  0
 11 10  1  1  0  0  0
 11 12  1  0  0  0  0
 12 13  1  0  0  0  0
 13 14  1  1  0  0  0
 14 15  1  0  0  0  0
 13 16  1  0  0  0  0
 16 17  1  6  0  0  0
 16 18  1  0  0  0  0
 11 18  1  0  0  0  0
 18 19  1  6  0  0  0
  4 20  1  0  0  0  0
 20 21  1  0  0  0  0
 21 22  2  0  0  0  0
 22 23  1  0  0  0  0
 23 24  1  0  0  0  0
 24 25  1  0  0  0  0
 25 26  1  0  0  0  0
 26 27  1  0  0  0  0
 27 28  2  0  0  0  0
 28 29  1  0  0  0  0
 29 30  2  0  0  0  0
 30 31  1  0  0  0  0
 31 32  2  0  0  0  0
 27 32  1  0  0  0  0
 23 33  1  0  0  0  0
 20 33  2  0  0  0  0
M  END
> <chemblId>
CHEMBL100348

> <bioactivity__type>
Ki

> <units>
nM

> <value>
1660.0

$$$$

  CDK     11271515102D 0   0.00000     0.00000     0

 19 21  0  0  0  0              1 V2000 
   -3.5908    1.5224    0.0000 C   0  0  0  0  0  0  0  0  0  0  0  0
   -2.2990    0.7600    0.0000 N   0  0  0  0  0  0  0  0  0  0  0  0
   -2.2990   -0.7480    0.0000 C   0  0  0  0  0  0  0  0  0  0  0  0
   -3.5956   -1.5021    0.0000 O   0  0  0  0  0  0  0  0  0  0  0  0
   -0.9930   -1.4910    0.0000 N   0  0  0  0  0  0  0  0  0  0  0  0
   -0.9872   -2.9910    0.0000 C   0  0  0  0  0  0  0  0  0  0  0  0
    0.2900   -0.7480    0.0000 C   0  0  0  0  0  0  0  0  0  0  0  0
    1.7090   -1.2210    0.0000 N   0  0  0  0  0  0  0  0  0  0  0  0
    2.5870   -0.0050    0.0000 N   0  0  0  0  0  0  0  0  0  0  0  0
    1.7090    1.2110    0.0000 N   0  0  0  0  0  0  0  0  0  0  0  0
    0.2900    0.7600    0.0000 C   0  0  0  0  0  0  0  0  0  0  0  0
   -0.9930    1.4810    0.0000 C   0  0  0  0  0  0  0  0  0  0  0  0
   -0.9873    2.9810    0.0000 O   0  0  0  0  0  0  0  0  0  0  0  0
    4.0870   -0.0050    0.0000 C   0  0  0  0  0  0  0  0  0  0  0  0
    4.8370   -1.3040    0.0000 C   0  0  0  0  0  0  0  0  0  0  0  0
    6.3370   -1.3040    0.0000 C   0  0  0  0  0  0  0  0  0  0  0  0
    7.0870   -0.0050    0.0000 C   0  0  0  0  0  0  0  0  0  0  0  0
    6.3370    1.2940    0.0000 C   0  0  0  0  0  0  0  0  0  0  0  0
    4.8370    1.2940    0.0000 C   0  0  0  0  0  0  0  0  0  0  0  0
  1  2  1  0  0  0  0
  2  3  1  0  0  0  0
  3  4  2  0  0  0  0
  3  5  1  0  0  0  0
  5  6  1  0  0  0  0
  5  7  1  0  0  0  0
  7  8  2  0  0  0  0
  8  9  1  0  0  0  0
  9 10  1  0  0  0  0
 10 11  2  0  0  0  0
  7 11  1  0  0  0  0
 11 12  1  0  0  0  0
  2 12  1  0  0  0  0
 12 13  2  0  0  0  0
  9 14  1  0  0  0  0
 14 15  1  0  0  0  0
 15 16  1  0  0  0  0
 16 17  1  0  0  0  0
 17 18  1  0  0  0  0
 18 19  1  0  0  0  0
 14 19  1  0  0  0  0
M  END
> <chemblId>
CHEMBL100389

> <bioactivity__type>
Ki

> <units>
nM

> <value>
250000.0

$$$$

  CDK     11271515102D 0   0.00000     0.00000     0

 24 26  0  0  0  0              1 V2000 
   -6.1887    1.5473    0.0000 C   0  0  0  0  0  0  0  0  0  0  0  0
   -4.8970    0.7849    0.0000 C   0  0  0  0  0  0  0  0  0  0  0  0
   -3.5908    1.5224    0.0000 C   0  0  0  0  0  0  0  0  0  0  0  0
   -2.2990    0.7600    0.0000 N   0  0  0  0  0  0  0  0  0  0  0  0
   -2.2990   -0.7480    0.0000 C   0  0  0  0  0  0  0  0  0  0  0  0
   -3.5956   -1.5021    0.0000 O   0  0  0  0  0  0  0  0  0  0  0  0
   -0.9930   -1.4910    0.0000 N   0  0  0  0  0  0  0  0  0  0  0  0
   -0.9872   -2.9910    0.0000 C   0  0  0  0  0  0  0  0  0  0  0  0
    0.3147   -3.7360    0.0000 C   0  0  0  0  0  0  0  0  0  0  0  0
    0.3204   -5.2360    0.0000 C   0  0  0  0  0  0  0  0  0  0  0  0
    0.2900   -0.7480    0.0000 C   0  0  0  0  0  0  0  0  0  0  0  0
    1.7090   -1.2210    0.0000 N   0  0  0  0  0  0  0  0  0  0  0  0
    2.5870   -0.0050    0.0000 N   0  0  0  0  0  0  0  0  0  0  0  0
    1.7090    1.2110    0.0000 N   0  0  0  0  0  0  0  0  0  0  0  0
    2.1792    2.6354    0.0000 C   0  0  0  0  0  0  0  0  0  0  0  0
    3.6479    2.9404    0.0000 C   0  0  0  0  0  0  0  0  0  0  0  0
    4.1181    4.3648    0.0000 C   0  0  0  0  0  0  0  0  0  0  0  0
    3.1196    5.4842    0.0000 C   0  0  0  0  0  0  0  0  0  0  0  0
    1.6510    5.1792    0.0000 C   0  0  0  0  0  0  0  0  0  0  0  0
    1.1808    3.7548    0.0000 C   0  0  0  0  0  0  0  0  0  0  0  0
   -0.2879    3.4498    0.0000 O   0  0  0  0  0  0  0  0  0  0  0  0
    0.2900    0.7600    0.0000 C   0  0  0  0  0  0  0  0  0  0  0  0
   -0.9930    1.4810    0.0000 C   0  0  0  0  0  0  0  0  0  0  0  0
   -0.9873    2.9810    0.0000 O   0  0  0  0  0  0  0  0  0  0  0  0
  1  2  1  0  0  0  0
  2  3  1  0  0  0  0
  3  4  1  0  0  0  0
  4  5  1  0  0  0  0
  5  6  2  0  0  0  0
  5  7  1  0  0  0  0
  7  8  1  0  0  0  0
  8  9  1  0  0  0  0
  9 10  1  0  0  0  0
  7 11  1  0  0  0  0
 11 12  1  0  0  0  0
 12 13  2  0  0  0  0
 13 14  1  0  0  0  0
 14 15  1  0  0  0  0
 15 16  1  0  0  0  0
 16 17  1  0  0  0  0
 17 18  1  0  0  0  0
 18 19  1  0  0  0  0
 19 20  1  0  0  0  0
 15 20  1  0  0  0  0
 20 21  1  0  0  0  0
 14 22  1  0  0  0  0
 11 22  2  0  0  0  0
 22 23  1  0  0  0  0
  4 23  1  0  0  0  0
 23 24  2  0  0  0  0
M  END
> <chemblId>
CHEMBL100440

> <bioactivity__type>
Ki

> <units>
nM

> <value>
13500.0

$$$$

  CDK     11271515102D 0   0.00000     0.00000     0

 14 15  0  0  0  0              1 V2000 
   -3.5908    1.5224    0.0000 C   0  0  0  0  0  0  0  0  0  0  0  0
   -2.2990    0.7600    0.0000 N   0  0  0  0  0  0  0  0  0  0  0  0
   -2.2990   -0.7480    0.0000 C   0  0  0  0  0  0  0  0  0  0  0  0
   -3.5956   -1.5021    0.0000 O   0  0  0  0  0  0  0  0  0  0  0  0
   -0.9930   -1.4910    0.0000 N   0  0  0  0  0  0  0  0  0  0  0  0
   -0.9872   -2.9910    0.0000 C   0  0  0  0  0  0  0  0  0  0  0  0
    0.2900   -0.7480    0.0000 C   0  0  0  0  0  0  0  0  0  0  0  0
    1.7090   -1.2210    0.0000 N   0  0  0  0  0  0  0  0  0  0  0  0
    2.5870   -0.0050    0.0000 N   0  0  0  0  0  0  0  0  0  0  0  0
    4.0870   -0.0050    0.0000 C   0  0  0  0  0  0  0  0  0  0  0  0
    1.7090    1.2110    0.0000 N   0  0  0  0  0  0  0  0  0  0  0  0
    0.2900    0.7600    0.0000 C   0  0  0  0  0  0  0  0  0  0  0  0
   -0.9930    1.4810    0.0000 C   0  0  0  0  0  0  0  0  0  0  0  0
   -0.9873    2.9810    0.0000 O   0  0  0  0  0  0  0  0  0  0  0  0
  1  2  1  0  0  0  0
  2  3  1  0  0  0  0
  3  4  2  0  0  0  0
  3  5  1  0  0  0  0
  5  6  1  0  0  0  0
  5  7  1  0  0  0  0
  7  8  2  0  0  0  0
  8  9  1  0  0  0  0
  9 10  1  0  0  0  0
  9 11  1  0  0  0  0
 11 12  2  0  0  0  0
  7 12  1  0  0  0  0
 12 13  1  0  0  0  0
  2 13  1  0  0  0  0
 13 14  2  0  0  0  0
M  END
> <chemblId>
CHEMBL100810

> <bioactivity__type>
Ki

> <units>
nM

> <value>
52800.0

$$$$

  CDK     11271515102D 0   0.00000     0.00000     0

 25 27  0  0  0  0              1 V2000 
   -6.1887    1.5473    0.0000 C   0  0  0  0  0  0  0  0  0  0  0  0
   -4.8970    0.7849    0.0000 C   0  0  0  0  0  0  0  0  0  0  0  0
   -3.5908    1.5224    0.0000 C   0  0  0  0  0  0  0  0  0  0  0  0
   -2.2990    0.7600    0.0000 N   0  0  0  0  0  0  0  0  0  0  0  0
   -2.2990   -0.7480    0.0000 C   0  0  0  0  0  0  0  0  0  0  0  0
   -3.5956   -1.5021    0.0000 O   0  0  0  0  0  0  0  0  0  0  0  0
   -0.9930   -1.4910    0.0000 N   0  0  0  0  0  0  0  0  0  0  0  0
   -0.9872   -2.9910    0.0000 C   0  0  0  0  0  0  0  0  0  0  0  0
    0.3147   -3.7360    0.0000 C   0  0  0  0  0  0  0  0  0  0  0  0
    0.3204   -5.2360    0.0000 C   0  0  0  0  0  0  0  0  0  0  0  0
    0.2900   -0.7480    0.0000 C   0  0  0  0  0  0  0  0  0  0  0  0
    1.7090   -1.2210    0.0000 N   0  0  0  0  0  0  0  0  0  0  0  0
    2.5870   -0.0050    0.0000 N   0  0  0  0  0  0  0  0  0  0  0  0
    1.7090    1.2110    0.0000 N   0  0  0  0  0  0  0  0  0  0  0  0
    0.2900    0.7600    0.0000 C   0  0  0  0  0  0  0  0  0  0  0  0
   -0.9930    1.4810    0.0000 C   0  0  0  0  0  0  0  0  0  0  0  0
   -0.9873    2.9810    0.0000 O   0  0  0  0  0  0  0  0  0  0  0  0
    4.0870   -0.0050    0.0000 C   0  0  0  0  0  0  0  0  0  0  0  0
    4.8370   -1.3040    0.0000 C   0  0  0  0  0  0  0  0  0  0  0  0
    6.3370   -1.3040    0.0000 C   0  0  0  0  0  0  0  0  0  0  0  0
    7.0870   -0.0050    0.0000 C   0  0  0  0  0  0  0  0  0  0  0  0
    8.5870   -0.0050    0.0000 Cl  0  0  0  0  0  0  0  0  0  0  0  0
    6.3370    1.2940    0.0000 C   0  0  0  0  0  0  0  0  0  0  0  0
    4.8370    1.2940    0.0000 C   0  0  0  0  0  0  0  0  0  0  0  0
    4.0870    2.5931    0.0000 N   0  0  0  0  0  0  0  0  0  0  0  0
  1  2  1  0  0  0  0
  2  3  1  0  0  0  0
  3  4  1  0  0  0  0
  4  5  1  0  0  0  0
  5  6  2  0  0  0  0
  5  7  1  0  0  0  0
  7  8  1  0  0  0  0
  8  9  1  0  0  0  0
  9 10  1  0  0  0  0
  7 11  1  0  0  0  0
 11 12  2  0  0  0  0
 12 13  1  0  0  0  0
 13 14  1  0  0  0  0
 14 15  2  0  0  0  0
 11 15  1  0  0  0  0
 15 16  1  0  0  0  0
  4 16  1  0  0  0  0
 16 17  2  0  0  0  0
 13 18  1  0  0  0  0
 18 19  2  0  0  0  0
 19 20  1  0  0  0  0
 20 21  2  0  0  0  0
 21 22  1  0  0  0  0
 21 23  1  0  0  0  0
 23 24  2  0  0  0  0
 18 24  1  0  0  0  0
 24 25  1  0  0  0  0
M  END
> <chemblId>
CHEMBL100832

> <bioactivity__type>
Ki

> <units>
nM

> <value>
28900.0

$$$$

  CDK     11271515102D 0   0.00000     0.00000     0

 33 37  0  0  0  0              1 V2000 
   -1.0072    3.0000    0.0000 N   0  0  0  0  0  0  0  0  0  0  0  0
   -1.0070    1.5000    0.0000 C   0  0  0  0  0  0  0  0  0  0  0  0
   -2.3060    0.7500    0.0000 N   0  0  0  0  0  0  0  0  0  0  0  0
   -2.3060   -0.7500    0.0000 C   0  0  0  0  0  0  0  0  0  0  0  0
   -1.0070   -1.5000    0.0000 N   0  0  0  0  0  0  0  0  0  0  0  0
    0.2930   -0.7500    0.0000 C   0  0  0  0  0  0  0  0  0  0  0  0
    0.2930    0.7500    0.0000 C   0  0  0  0  0  0  0  0  0  0  0  0
    1.7190    1.2140    0.0000 N   0  0  0  0  0  0  0  0  0  0  0  0
    2.6010    0.0000    0.0000 C   0  0  0  0  0  0  0  0  0  0  0  0
    1.7190   -1.2140    0.0000 N   0  0  0  0  0  0  0  0  0  0  0  0
    2.1822   -2.6407    0.0000 C   0  0  0  0  0  0  0  0  0  0  0  0
    1.3003   -3.8540    0.0000 O   0  0  0  0  0  0  0  0  0  0  0  0
    2.1817   -5.0677    0.0000 C   0  0  0  0  0  0  0  0  0  0  0  0
    1.7179   -6.4942    0.0000 C   0  0  0  0  0  0  0  0  0  0  0  0
    2.7214   -7.6091    0.0000 O   0  0  0  0  0  0  0  0  0  0  0  0
    3.6084   -4.6045    0.0000 C   0  0  0  0  0  0  0  0  0  0  0  0
    4.8218   -5.4864    0.0000 O   0  0  0  0  0  0  0  0  0  0  0  0
    3.6087   -3.1045    0.0000 C   0  0  0  0  0  0  0  0  0  0  0  0
    4.8224   -2.2231    0.0000 O   0  0  0  0  0  0  0  0  0  0  0  0
   -3.6050   -1.5000    0.0000 C   0  0  0  0  0  0  0  0  0  0  0  0
   -4.9754   -0.8899    0.0000 C   0  0  0  0  0  0  0  0  0  0  0  0
   -5.9791   -2.0046    0.0000 N   0  0  0  0  0  0  0  0  0  0  0  0
   -5.2291   -3.3036    0.0000 N   0  0  0  0  0  0  0  0  0  0  0  0
   -5.8392   -4.6739    0.0000 C   0  0  0  0  0  0  0  0  0  0  0  0
   -7.3310   -4.8307    0.0000 C   0  0  0  0  0  0  0  0  0  0  0  0
   -7.9411   -6.2010    0.0000 C   0  0  0  0  0  0  0  0  0  0  0  0
   -9.4329   -6.3578    0.0000 C   0  0  0  0  0  0  0  0  0  0  0  0
  -10.3145   -5.1443    0.0000 C   0  0  0  0  0  0  0  0  0  0  0  0
  -11.8063   -5.3011    0.0000 C   0  0  0  0  0  0  0  0  0  0  0  0
  -12.4164   -6.6714    0.0000 C   0  0  0  0  0  0  0  0  0  0  0  0
  -11.5348   -7.8849    0.0000 C   0  0  0  0  0  0  0  0  0  0  0  0
  -10.0430   -7.7281    0.0000 C   0  0  0  0  0  0  0  0  0  0  0  0
   -3.7618   -2.9918    0.0000 C   0  0  0  0  0  0  0  0  0  0  0  0
  1  2  1  0  0  0  0
  2  3  2  0  0  0  0
  3  4  1  0  0  0  0
  4  5  2  0  0  0  0
  5  6  1  0  0  0  0
  6  7  2  0  0  0  0
  2  7  1  0  0  0  0
  7  8  1  0  0  0  0
  8  9  2  0  0  0  0
  9 10  1  0  0  0  0
  6 10  1  0  0  0  0
 11 10  1  1  0  0  0
 11 12  1  0  0  0  0
 12 13  1  0  0  0  0
 13 14  1  1  0  0  0
 14 15  1  0  0  0  0
 13 16  1  0  0  0  0
 16 17  1  6  0  0  0
 16 18  1  0  0  0  0
 11 18  1  0  0  0  0
 18 19  1  6  0  0  0
  4 20  1  0  0  0  0
 20 21  1  0  0  0  0
 21 22  2  0  0  0  0
 22 23  1  0  0  0  0
 23 24  1  0  0  0  0
 24 25  1  0  0  0  0
 25 26  1  0  0  0  0
 26 27  1  0  0  0  0
 27 28  1  0  0  0  0
 28 29  1  0  0  0  0
 29 30  1  0  0  0  0
 30 31  1  0  0  0  0
 31 32  1  0  0  0  0
 27 32  1  0  0  0  0
 23 33  1  0  0  0  0
 20 33  2  0  0  0  0
M  END
> <chemblId>
CHEMBL100876

> <bioactivity__type>
Ki

> <units>
nM

> <value>
6680.0

$$$$

  CDK     11271515102D 0   0.00000     0.00000     0

 18 20  0  0  0  0              1 V2000 
   -3.5908    1.5224    0.0000 C   0  0  0  0  0  0  0  0  0  0  0  0
   -2.2990    0.7600    0.0000 N   0  0  0  0  0  0  0  0  0  0  0  0
   -2.2990   -0.7480    0.0000 C   0  0  0  0  0  0  0  0  0  0  0  0
   -3.5956   -1.5021    0.0000 O   0  0  0  0  0  0  0  0  0  0  0  0
   -0.9930   -1.4910    0.0000 N   0  0  0  0  0  0  0  0  0  0  0  0
   -0.9872   -2.9910    0.0000 C   0  0  0  0  0  0  0  0  0  0  0  0
    0.2900   -0.7480    0.0000 C   0  0  0  0  0  0  0  0  0  0  0  0
    1.7090   -1.2210    0.0000 N   0  0  0  0  0  0  0  0  0  0  0  0
    2.5870   -0.0050    0.0000 N   0  0  0  0  0  0  0  0  0  0  0  0
    1.7090    1.2110    0.0000 N   0  0  0  0  0  0  0  0  0  0  0  0
    2.1792    2.6354    0.0000 C   0  0  0  0  0  0  0  0  0  0  0  0
    3.6080    3.0922    0.0000 C   0  0  0  0  0  0  0  0  0  0  0  0
    3.6150    4.5922    0.0000 C   0  0  0  0  0  0  0  0  0  0  0  0
    2.1906    5.0624    0.0000 C   0  0  0  0  0  0  0  0  0  0  0  0
    1.3032    3.8530    0.0000 C   0  0  0  0  0  0  0  0  0  0  0  0
    0.2900    0.7600    0.0000 C   0  0  0  0  0  0  0  0  0  0  0  0
   -0.9930    1.4810    0.0000 C   0  0  0  0  0  0  0  0  0  0  0  0
   -0.9873    2.9810    0.0000 O   0  0  0  0  0  0  0  0  0  0  0  0
  1  2  1  0  0  0  0
  2  3  1  0  0  0  0
  3  4  2  0  0  0  0
  3  5  1  0  0  0  0
  5  6  1  0  0  0  0
  5  7  1  0  0  0  0
  7  8  1  0  0  0  0
  8  9  2  0  0  0  0
  9 10  1  0  0  0  0
 10 11  1  0  0  0  0
 11 12  1  0  0  0  0
 12 13  1  0  0  0  0
 13 14  1  0  0  0  0
 14 15  1  0  0  0  0
 11 15  1  0  0  0  0
 10 16  1  0  0  0  0
  7 16  2  0  0  0  0
 16 17  1  0  0  0  0
  2 17  1  0  0  0  0
 17 18  2  0  0  0  0
M  END
> <chemblId>
CHEMBL100909

> <bioactivity__type>
Ki

> <units>
nM

> <value>
292000.0

$$$$

  CDK     11271515102D 0   0.00000     0.00000     0

 29 32  0  0  0  0              1 V2000 
  -10.7260   -4.1180    0.0000 C   0  0  0  0  0  0  0  0  0  0  0  0
   -9.8443   -2.9045    0.0000 C   0  0  0  0  0  0  0  0  0  0  0  0
   -8.3525   -3.0613    0.0000 O   0  0  0  0  0  0  0  0  0  0  0  0
   -7.4708   -1.8478    0.0000 C   0  0  0  0  0  0  0  0  0  0  0  0
   -8.0809   -0.4775    0.0000 O   0  0  0  0  0  0  0  0  0  0  0  0
   -5.9791   -2.0046    0.0000 C   0  0  0  0  0  0  0  0  0  0  0  0
   -5.2291   -3.3036    0.0000 C   0  0  0  0  0  0  0  0  0  0  0  0
   -3.7618   -2.9918    0.0000 N   0  0  0  0  0  0  0  0  0  0  0  0
   -3.6050   -1.5000    0.0000 N   0  0  0  0  0  0  0  0  0  0  0  0
   -4.9754   -0.8899    0.0000 C   0  0  0  0  0  0  0  0  0  0  0  0
   -2.3060   -0.7500    0.0000 C   0  0  0  0  0  0  0  0  0  0  0  0
   -2.3060    0.7500    0.0000 N   0  0  0  0  0  0  0  0  0  0  0  0
   -1.0070    1.5000    0.0000 C   0  0  0  0  0  0  0  0  0  0  0  0
   -1.0072    3.0000    0.0000 N   0  0  0  0  0  0  0  0  0  0  0  0
    0.2930    0.7500    0.0000 C   0  0  0  0  0  0  0  0  0  0  0  0
    1.7190    1.2140    0.0000 N   0  0  0  0  0  0  0  0  0  0  0  0
    2.6010    0.0000    0.0000 C   0  0  0  0  0  0  0  0  0  0  0  0
    1.7190   -1.2140    0.0000 N   0  0  0  0  0  0  0  0  0  0  0  0
    2.1822   -2.6407    0.0000 C   0  0  0  0  0  0  0  0  0  0  0  0
    1.3003   -3.8540    0.0000 O   0  0  0  0  0  0  0  0  0  0  0  0
    2.1817   -5.0677    0.0000 C   0  0  0  0  0  0  0  0  0  0  0  0
    1.7179   -6.4942    0.0000 C   0  0  0  0  0  0  0  0  0  0  0  0
    2.7214   -7.6091    0.0000 O   0  0  0  0  0  0  0  0  0  0  0  0
    3.6084   -4.6045    0.0000 C   0  0  0  0  0  0  0  0  0  0  0  0
    4.8218   -5.4864    0.0000 O   0  0  0  0  0  0  0  0  0  0  0  0
    3.6087   -3.1045    0.0000 C   0  0  0  0  0  0  0  0  0  0  0  0
    4.8224   -2.2231    0.0000 O   0  0  0  0  0  0  0  0  0  0  0  0
    0.2930   -0.7500    0.0000 C   0  0  0  0  0  0  0  0  0  0  0  0
   -1.0070   -1.5000    0.0000 N   0  0  0  0  0  0  0  0  0  0  0  0
  1  2  1  0  0  0  0
  2  3  1  0  0  0  0
  3  4  1  0  0  0  0
  4  5  2  0  0  0  0
  4  6  1  0  0  0  0
  6  7  1  0  0  0  0
  7  8  2  0  0  0  0
  8  9  1  0  0  0  0
  9 10  1  0  0  0  0
  6 10  2  0  0  0  0
  9 11  1  0  0  0  0
 11 12  2  0  0  0  0
 12 13  1  0  0  0  0
 13 14  1  0  0  0  0
 13 15  2  0  0  0  0
 15 16  1  0  0  0  0
 16 17  2  0  0  0  0
 17 18  1  0  0  0  0
 19 18  1  1  0  0  0
 19 20  1  0  0  0  0
 20 21  1  0  0  0  0
 21 22  1  1  0  0  0
 22 23  1  0  0  0  0
 21 24  1  0  0  0  0
 24 25  1  6  0  0  0
 24 26  1  0  0  0  0
 19 26  1  0  0  0  0
 26 27  1  6  0  0  0
 18 28  1  0  0  0  0
 15 28  1  0  0  0  0
 28 29  2  0  0  0  0
 11 29  1  0  0  0  0
M  END
> <chemblId>
CHEMBL101218

> <bioactivity__type>
Ki

> <units>
nM

> <value>
1280.0

$$$$

  CDK     11271515102D 0   0.00000     0.00000     0

 27 30  0  0  0  0              1 V2000 
   -8.3525   -3.0613    0.0000 N   0  0  0  0  0  0  0  0  0  0  0  0
   -7.4708   -1.8478    0.0000 C   0  0  0  0  0  0  0  0  0  0  0  0
   -8.0809   -0.4775    0.0000 O   0  0  0  0  0  0  0  0  0  0  0  0
   -5.9791   -2.0046    0.0000 C   0  0  0  0  0  0  0  0  0  0  0  0
   -5.2291   -3.3036    0.0000 C   0  0  0  0  0  0  0  0  0  0  0  0
   -3.7618   -2.9918    0.0000 N   0  0  0  0  0  0  0  0  0  0  0  0
   -3.6050   -1.5000    0.0000 N   0  0  0  0  0  0  0  0  0  0  0  0
   -4.9754   -0.8899    0.0000 C   0  0  0  0  0  0  0  0  0  0  0  0
   -2.3060   -0.7500    0.0000 C   0  0  0  0  0  0  0  0  0  0  0  0
   -2.3060    0.7500    0.0000 N   0  0  0  0  0  0  0  0  0  0  0  0
   -1.0070    1.5000    0.0000 C   0  0  0  0  0  0  0  0  0  0  0  0
   -1.0072    3.0000    0.0000 N   0  0  0  0  0  0  0  0  0  0  0  0
    0.2930    0.7500    0.0000 C   0  0  0  0  0  0  0  0  0  0  0  0
    1.7190    1.2140    0.0000 N   0  0  0  0  0  0  0  0  0  0  0  0
    2.6010    0.0000    0.0000 C   0  0  0  0  0  0  0  0  0  0  0  0
    1.7190   -1.2140    0.0000 N   0  0  0  0  0  0  0  0  0  0  0  0
    2.1822   -2.6407    0.0000 C   0  0  0  0  0  0  0  0  0  0  0  0
    1.3003   -3.8540    0.0000 O   0  0  0  0  0  0  0  0  0  0  0  0
    2.1817   -5.0677    0.0000 C   0  0  0  0  0  0  0  0  0  0  0  0
    1.7179   -6.4942    0.0000 C   0  0  0  0  0  0  0  0  0  0  0  0
    2.7214   -7.6091    0.0000 O   0  0  0  0  0  0  0  0  0  0  0  0
    3.6084   -4.6045    0.0000 C   0  0  0  0  0  0  0  0  0  0  0  0
    4.8218   -5.4864    0.0000 O   0  0  0  0  0  0  0  0  0  0  0  0
    3.6087   -3.1045    0.0000 C   0  0  0  0  0  0  0  0  0  0  0  0
    4.8224   -2.2231    0.0000 O   0  0  0  0  0  0  0  0  0  0  0  0
    0.2930   -0.7500    0.0000 C   0  0  0  0  0  0  0  0  0  0  0  0
   -1.0070   -1.5000    0.0000 N   0  0  0  0  0  0  0  0  0  0  0  0
  1  2  1  0  0  0  0
  2  3  2  0  0  0  0
  2  4  1  0  0  0  0
  4  5  1  0  0  0  0
  5  6  2  0  0  0  0
  6  7  1  0  0  0  0
  7  8  1  0  0  0  0
  4  8  2  0  0  0  0
  7  9  1  0  0  0  0
  9 10  2  0  0  0  0
 10 11  1  0  0  0  0
 11 12  1  0  0  0  0
 11 13  2  0  0  0  0
 13 14  1  0  0  0  0
 14 15  2  0  0  0  0
 15 16  1  0  0  0  0
 17 16  1  1  0  0  0
 17 18  1  0  0  0  0
 18 19  1  0  0  0  0
 19 20  1  1  0  0  0
 20 21  1  0  0  0  0
 19 22  1  0  0  0  0
 22 23  1  6  0  0  0
 22 24  1  0  0  0  0
 17 24  1  0  0  0  0
 24 25  1  6  0  0  0
 16 26  1  0  0  0  0
 13 26  1  0  0  0  0
 26 27  2  0  0  0  0
  9 27  1  0  0  0  0
M  END
> <chemblId>
CHEMBL101383

> <bioactivity__type>
Ki

> <units>
nM

> <value>
1350.0

$$$$

  CDK     11271515102D 0   0.00000     0.00000     0

 20 23  0  0  0  0              1 V2000 
    6.2976   -2.2752    0.0000 C   0  0  0  0  0  0  0  0  0  0  0  0
    5.8341   -0.8486    0.0000 N   0  0  0  0  0  0  0  0  0  0  0  0
    6.8378    0.2661    0.0000 C   0  0  0  0  0  0  0  0  0  0  0  0
    8.3050   -0.0458    0.0000 O   0  0  0  0  0  0  0  0  0  0  0  0
    6.3743    1.6927    0.0000 N   0  0  0  0  0  0  0  0  0  0  0  0
    7.3780    2.8074    0.0000 C   0  0  0  0  0  0  0  0  0  0  0  0
    4.9071    2.0046    0.0000 C   0  0  0  0  0  0  0  0  0  0  0  0
    4.1571    3.3036    0.0000 N   0  0  0  0  0  0  0  0  0  0  0  0
    2.6898    2.9918    0.0000 N   0  0  0  0  0  0  0  0  0  0  0  0
    2.5330    1.5000    0.0000 N   0  0  0  0  0  0  0  0  0  0  0  0
    1.2340    0.7500    0.0000 C   0  0  0  0  0  0  0  0  0  0  0  0
    1.2340   -0.7500    0.0000 C   0  0  0  0  0  0  0  0  0  0  0  0
   -0.0650   -1.5000    0.0000 C   0  0  0  0  0  0  0  0  0  0  0  0
   -1.3640   -0.7500    0.0000 C   0  0  0  0  0  0  0  0  0  0  0  0
   -1.3640    0.7500    0.0000 C   0  0  0  0  0  0  0  0  0  0  0  0
   -0.0650    1.5000    0.0000 C   0  0  0  0  0  0  0  0  0  0  0  0
    0.3920   -0.0000    0.0000 C   0  0  0  0  0  0  0  0  0  0  0  0
    3.9034    0.8899    0.0000 C   0  0  0  0  0  0  0  0  0  0  0  0
    4.3669   -0.5367    0.0000 C   0  0  0  0  0  0  0  0  0  0  0  0
    3.3632   -1.6514    0.0000 O   0  0  0  0  0  0  0  0  0  0  0  0
  1  2  1  0  0  0  0
  2  3  1  0  0  0  0
  3  4  2  0  0  0  0
  3  5  1  0  0  0  0
  5  6  1  0  0  0  0
  5  7  1  0  0  0  0
  7  8  1  0  0  0  0
  8  9  2  0  0  0  0
  9 10  1  0  0  0  0
 10 11  1  0  0  0  0
 11 12  1  0  0  0  0
 12 13  1  0  0  0  0
 13 14  1  0  0  0  0
 14 15  1  0  0  0  0
 15 16  1  0  0  0  0
 11 16  1  0  0  0  0
 16 17  1  0  0  0  0
 13 17  1  0  0  0  0
 10 18  1  0  0  0  0
  7 18  2  0  0  0  0
 18 19  1  0  0  0  0
  2 19  1  0  0  0  0
 19 20  2  0  0  0  0
M  END
> <chemblId>
CHEMBL101391

> <bioactivity__type>
Ki

> <units>
nM

> <value>
4500.0

$$$$

  CDK     11271515102D 0   0.00000     0.00000     0

 18 20  0  0  0  0              1 V2000 
   -3.5908    1.5224    0.0000 C   0  0  0  0  0  0  0  0  0  0  0  0
   -2.2990    0.7600    0.0000 N   0  0  0  0  0  0  0  0  0  0  0  0
   -2.2990   -0.7480    0.0000 C   0  0  0  0  0  0  0  0  0  0  0  0
   -3.5956   -1.5021    0.0000 O   0  0  0  0  0  0  0  0  0  0  0  0
   -0.9930   -1.4910    0.0000 N   0  0  0  0  0  0  0  0  0  0  0  0
   -0.9872   -2.9910    0.0000 C   0  0  0  0  0  0  0  0  0  0  0  0
    0.2900   -0.7480    0.0000 C   0  0  0  0  0  0  0  0  0  0  0  0
    1.7090   -1.2210    0.0000 N   0  0  0  0  0  0  0  0  0  0  0  0
    2.5870   -0.0050    0.0000 N   0  0  0  0  0  0  0  0  0  0  0  0
    1.7090    1.2110    0.0000 N   0  0  0  0  0  0  0  0  0  0  0  0
    0.2900    0.7600    0.0000 C   0  0  0  0  0  0  0  0  0  0  0  0
   -0.9930    1.4810    0.0000 C   0  0  0  0  0  0  0  0  0  0  0  0
   -0.9873    2.9810    0.0000 O   0  0  0  0  0  0  0  0  0  0  0  0
    4.0870   -0.0050    0.0000 C   0  0  0  0  0  0  0  0  0  0  0  0
    4.9687   -1.2185    0.0000 C   0  0  0  0  0  0  0  0  0  0  0  0
    6.3953   -0.7550    0.0000 C   0  0  0  0  0  0  0  0  0  0  0  0
    6.3953    0.7450    0.0000 C   0  0  0  0  0  0  0  0  0  0  0  0
    4.9687    1.2085    0.0000 C   0  0  0  0  0  0  0  0  0  0  0  0
  1  2  1  0  0  0  0
  2  3  1  0  0  0  0
  3  4  2  0  0  0  0
  3  5  1  0  0  0  0
  5  6  1  0  0  0  0
  5  7  1  0  0  0  0
  7  8  2  0  0  0  0
  8  9  1  0  0  0  0
  9 10  1  0  0  0  0
 10 11  2  0  0  0  0
  7 11  1  0  0  0  0
 11 12  1  0  0  0  0
  2 12  1  0  0  0  0
 12 13  2  0  0  0  0
  9 14  1  0  0  0  0
 14 15  1  0  0  0  0
 15 16  1  0  0  0  0
 16 17  1  0  0  0  0
 17 18  1  0  0  0  0
 14 18  1  0  0  0  0
M  END
> <chemblId>
CHEMBL101525

> <bioactivity__type>
Ki

> <units>
nM

> <value>
58000.0

$$$$

  CDK     11271515102D 0   0.00000     0.00000     0

 23 25  0  0  0  0              1 V2000 
   -6.1887    1.5473    0.0000 C   0  0  0  0  0  0  0  0  0  0  0  0
   -4.8970    0.7849    0.0000 C   0  0  0  0  0  0  0  0  0  0  0  0
   -3.5908    1.5224    0.0000 C   0  0  0  0  0  0  0  0  0  0  0  0
   -2.2990    0.7600    0.0000 N   0  0  0  0  0  0  0  0  0  0  0  0
   -2.2990   -0.7480    0.0000 C   0  0  0  0  0  0  0  0  0  0  0  0
   -3.5956   -1.5021    0.0000 O   0  0  0  0  0  0  0  0  0  0  0  0
   -0.9930   -1.4910    0.0000 N   0  0  0  0  0  0  0  0  0  0  0  0
   -0.9872   -2.9910    0.0000 C   0  0  0  0  0  0  0  0  0  0  0  0
    0.3147   -3.7360    0.0000 C   0  0  0  0  0  0  0  0  0  0  0  0
    0.3204   -5.2360    0.0000 C   0  0  0  0  0  0  0  0  0  0  0  0
    0.2900   -0.7480    0.0000 C   0  0  0  0  0  0  0  0  0  0  0  0
    1.7090   -1.2210    0.0000 N   0  0  0  0  0  0  0  0  0  0  0  0
    2.5870   -0.0050    0.0000 N   0  0  0  0  0  0  0  0  0  0  0  0
    1.7090    1.2110    0.0000 N   0  0  0  0  0  0  0  0  0  0  0  0
    2.1792    2.6354    0.0000 C   0  0  0  0  0  0  0  0  0  0  0  0
    3.6479    2.9404    0.0000 C   0  0  0  0  0  0  0  0  0  0  0  0
    4.1181    4.3648    0.0000 C   0  0  0  0  0  0  0  0  0  0  0  0
    3.1196    5.4842    0.0000 C   0  0  0  0  0  0  0  0  0  0  0  0
    1.6510    5.1792    0.0000 C   0  0  0  0  0  0  0  0  0  0  0  0
    1.1808    3.7548    0.0000 C   0  0  0  0  0  0  0  0  0  0  0  0
    0.2900    0.7600    0.0000 C   0  0  0  0  0  0  0  0  0  0  0  0
   -0.9930    1.4810    0.0000 C   0  0  0  0  0  0  0  0  0  0  0  0
   -0.9873    2.9810    0.0000 O   0  0  0  0  0  0  0  0  0  0  0  0
  1  2  1  0  0  0  0
  2  3  1  0  0  0  0
  3  4  1  0  0  0  0
  4  5  1  0  0  0  0
  5  6  2  0  0  0  0
  5  7  1  0  0  0  0
  7  8  1  0  0  0  0
  8  9  1  0  0  0  0
  9 10  1  0  0  0  0
  7 11  1  0  0  0  0
 11 12  1  0  0  0  0
 12 13  2  0  0  0  0
 13 14  1  0  0  0  0
 14 15  1  0  0  0  0
 15 16  1  0  0  0  0
 16 17  1  0  0  0  0
 17 18  1  0  0  0  0
 18 19  1  0  0  0  0
 19 20  1  0  0  0  0
 15 20  1  0  0  0  0
 14 21  1  0  0  0  0
 11 21  2  0  0  0  0
 21 22  1  0  0  0  0
  4 22  1  0  0  0  0
 22 23  2  0  0  0  0
M  END
> <chemblId>
CHEMBL101554

> <bioactivity__type>
Ki

> <units>
nM

> <value>
22900.0

$$$$

  CDK     11271515102D 0   0.00000     0.00000     0

 32 36  0  0  0  0              1 V2000 
   -1.0072    3.0000    0.0000 N   0  0  0  0  0  0  0  0  0  0  0  0
   -1.0070    1.5000    0.0000 C   0  0  0  0  0  0  0  0  0  0  0  0
   -2.3060    0.7500    0.0000 N   0  0  0  0  0  0  0  0  0  0  0  0
   -2.3060   -0.7500    0.0000 C   0  0  0  0  0  0  0  0  0  0  0  0
   -1.0070   -1.5000    0.0000 N   0  0  0  0  0  0  0  0  0  0  0  0
    0.2930   -0.7500    0.0000 C   0  0  0  0  0  0  0  0  0  0  0  0
    0.2930    0.7500    0.0000 C   0  0  0  0  0  0  0  0  0  0  0  0
    1.7190    1.2140    0.0000 N   0  0  0  0  0  0  0  0  0  0  0  0
    2.6010    0.0000    0.0000 C   0  0  0  0  0  0  0  0  0  0  0  0
    1.7190   -1.2140    0.0000 N   0  0  0  0  0  0  0  0  0  0  0  0
    2.1822   -2.6407    0.0000 C   0  0  0  0  0  0  0  0  0  0  0  0
    1.3003   -3.8540    0.0000 O   0  0  0  0  0  0  0  0  0  0  0  0
    2.1817   -5.0677    0.0000 C   0  0  0  0  0  0  0  0  0  0  0  0
    1.7179   -6.4942    0.0000 C   0  0  0  0  0  0  0  0  0  0  0  0
    2.7214   -7.6091    0.0000 O   0  0  0  0  0  0  0  0  0  0  0  0
    3.6084   -4.6045    0.0000 C   0  0  0  0  0  0  0  0  0  0  0  0
    4.8218   -5.4864    0.0000 O   0  0  0  0  0  0  0  0  0  0  0  0
    3.6087   -3.1045    0.0000 C   0  0  0  0  0  0  0  0  0  0  0  0
    4.8224   -2.2231    0.0000 O   0  0  0  0  0  0  0  0  0  0  0  0
   -3.6050   -1.5000    0.0000 C   0  0  0  0  0  0  0  0  0  0  0  0
   -4.9754   -0.8899    0.0000 C   0  0  0  0  0  0  0  0  0  0  0  0
   -5.9791   -2.0046    0.0000 N   0  0  0  0  0  0  0  0  0  0  0  0
   -5.2291   -3.3036    0.0000 N   0  0  0  0  0  0  0  0  0  0  0  0
   -5.8392   -4.6739    0.0000 C   0  0  0  0  0  0  0  0  0  0  0  0
   -7.3310   -4.8307    0.0000 C   0  0  0  0  0  0  0  0  0  0  0  0
   -7.9411   -6.2010    0.0000 C   0  0  0  0  0  0  0  0  0  0  0  0
   -9.4329   -6.3578    0.0000 C   0  0  0  0  0  0  0  0  0  0  0  0
  -10.0430   -7.7281    0.0000 C   0  0  0  0  0  0  0  0  0  0  0  0
   -9.1613   -8.9417    0.0000 C   0  0  0  0  0  0  0  0  0  0  0  0
   -7.6695   -8.7849    0.0000 C   0  0  0  0  0  0  0  0  0  0  0  0
   -7.0594   -7.4146    0.0000 C   0  0  0  0  0  0  0  0  0  0  0  0
   -3.7618   -2.9918    0.0000 C   0  0  0  0  0  0  0  0  0  0  0  0
  1  2  1  0  0  0  0
  2  3  2  0  0  0  0
  3  4  1  0  0  0  0
  4  5  2  0  0  0  0
  5  6  1  0  0  0  0
  6  7  2  0  0  0  0
  2  7  1  0  0  0  0
  7  8  1  0  0  0  0
  8  9  2  0  0  0  0
  9 10  1  0  0  0  0
  6 10  1  0  0  0  0
 11 10  1  1  0  0  0
 11 12  1  0  0  0  0
 12 13  1  0  0  0  0
 13 14  1  1  0  0  0
 14 15  1  0  0  0  0
 13 16  1  0  0  0  0
 16 17  1  6  0  0  0
 16 18  1  0  0  0  0
 11 18  1  0  0  0  0
 18 19  1  6  0  0  0
  4 20  1  0  0  0  0
 20 21  1  0  0  0  0
 21 22  2  0  0  0  0
 22 23  1  0  0  0  0
 23 24  1  0  0  0  0
 24 25  1  0  0  0  0
 25 26  1  0  0  0  0
 26 27  2  0  0  0  0
 27 28  1  0  0  0  0
 28 29  2  0  0  0  0
 29 30  1  0  0  0  0
 30 31  2  0  0  0  0
 26 31  1  0  0  0  0
 23 32  1  0  0  0  0
 20 32  2  0  0  0  0
M  END
> <chemblId>
CHEMBL101663

> <bioactivity__type>
Ki

> <units>
nM

> <value>
5900.0

$$$$

  CDK     11271515102D 0   0.00000     0.00000     0

 29 32  0  0  0  0              1 V2000 
  -10.0430   -7.7281    0.0000 C   0  0  0  0  0  0  0  0  0  0  0  0
   -9.4329   -6.3578    0.0000 C   0  0  0  0  0  0  0  0  0  0  0  0
   -7.9411   -6.2010    0.0000 C   0  0  0  0  0  0  0  0  0  0  0  0
   -7.3310   -4.8307    0.0000 C   0  0  0  0  0  0  0  0  0  0  0  0
   -5.8392   -4.6739    0.0000 C   0  0  0  0  0  0  0  0  0  0  0  0
   -5.2291   -3.3036    0.0000 N   0  0  0  0  0  0  0  0  0  0  0  0
   -3.7618   -2.9918    0.0000 C   0  0  0  0  0  0  0  0  0  0  0  0
   -3.6050   -1.5000    0.0000 C   0  0  0  0  0  0  0  0  0  0  0  0
   -4.9754   -0.8899    0.0000 C   0  0  0  0  0  0  0  0  0  0  0  0
   -5.9791   -2.0046    0.0000 N   0  0  0  0  0  0  0  0  0  0  0  0
   -2.3060   -0.7500    0.0000 C   0  0  0  0  0  0  0  0  0  0  0  0
   -2.3060    0.7500    0.0000 N   0  0  0  0  0  0  0  0  0  0  0  0
   -1.0070    1.5000    0.0000 C   0  0  0  0  0  0  0  0  0  0  0  0
   -1.0072    3.0000    0.0000 N   0  0  0  0  0  0  0  0  0  0  0  0
    0.2930    0.7500    0.0000 C   0  0  0  0  0  0  0  0  0  0  0  0
    1.7190    1.2140    0.0000 N   0  0  0  0  0  0  0  0  0  0  0  0
    2.6010    0.0000    0.0000 C   0  0  0  0  0  0  0  0  0  0  0  0
    1.7190   -1.2140    0.0000 N   0  0  0  0  0  0  0  0  0  0  0  0
    2.1822   -2.6407    0.0000 C   0  0  0  0  0  0  0  0  0  0  0  0
    1.3003   -3.8540    0.0000 O   0  0  0  0  0  0  0  0  0  0  0  0
    2.1817   -5.0677    0.0000 C   0  0  0  0  0  0  0  0  0  0  0  0
    1.7179   -6.4942    0.0000 C   0  0  0  0  0  0  0  0  0  0  0  0
    2.7214   -7.6091    0.0000 O   0  0  0  0  0  0  0  0  0  0  0  0
    3.6084   -4.6045    0.0000 C   0  0  0  0  0  0  0  0  0  0  0  0
    4.8218   -5.4864    0.0000 O   0  0  0  0  0  0  0  0  0  0  0  0
    3.6087   -3.1045    0.0000 C   0  0  0  0  0  0  0  0  0  0  0  0
    4.8224   -2.2231    0.0000 O   0  0  0  0  0  0  0  0  0  0  0  0
    0.2930   -0.7500    0.0000 C   0  0  0  0  0  0  0  0  0  0  0  0
   -1.0070   -1.5000    0.0000 N   0  0  0  0  0  0  0  0  0  0  0  0
  1  2  1  0  0  0  0
  2  3  1  0  0  0  0
  3  4  1  0  0  0  0
  4  5  1  0  0  0  0
  5  6  1  0  0  0  0
  6  7  1  0  0  0  0
  7  8  2  0  0  0  0
  8  9  1  0  0  0  0
  9 10  2  0  0  0  0
  6 10  1  0  0  0  0
  8 11  1  0  0  0  0
 11 12  2  0  0  0  0
 12 13  1  0  0  0  0
 13 14  1  0  0  0  0
 13 15  2  0  0  0  0
 15 16  1  0  0  0  0
 16 17  2  0  0  0  0
 17 18  1  0  0  0  0
 19 18  1  1  0  0  0
 19 20  1  0  0  0  0
 20 21  1  0  0  0  0
 21 22  1  1  0  0  0
 22 23  1  0  0  0  0
 21 24  1  0  0  0  0
 24 25  1  6  0  0  0
 24 26  1  0  0  0  0
 19 26  1  0  0  0  0
 26 27  1  6  0  0  0
 18 28  1  0  0  0  0
 15 28  1  0  0  0  0
 28 29  2  0  0  0  0
 11 29  1  0  0  0  0
M  END
> <chemblId>
CHEMBL102035

> <bioactivity__type>
Ki

> <units>
nM

> <value>
2140.0

$$$$

  CDK     11271515102D 0   0.00000     0.00000     0

 28 31  0  0  0  0              1 V2000 
   -1.0072    3.0000    0.0000 N   0  0  0  0  0  0  0  0  0  0  0  0
   -1.0070    1.5000    0.0000 C   0  0  0  0  0  0  0  0  0  0  0  0
   -2.3060    0.7500    0.0000 N   0  0  0  0  0  0  0  0  0  0  0  0
   -2.3060   -0.7500    0.0000 C   0  0  0  0  0  0  0  0  0  0  0  0
   -3.6050   -1.5000    0.0000 N   0  0  0  0  0  0  0  0  0  0  0  0
   -4.9041   -0.7500    0.0000 N   0  0  0  0  0  0  0  0  0  0  0  0
   -6.2031   -1.5000    0.0000 C   0  0  0  0  0  0  0  0  0  0  0  0
   -6.2031   -3.0000    0.0000 C   0  0  0  0  0  0  0  0  0  0  0  0
   -4.9041   -3.7500    0.0000 C   0  0  0  0  0  0  0  0  0  0  0  0
   -4.9041   -5.2500    0.0000 C   0  0  0  0  0  0  0  0  0  0  0  0
   -6.2031   -6.0000    0.0000 C   0  0  0  0  0  0  0  0  0  0  0  0
   -7.5022   -5.2500    0.0000 C   0  0  0  0  0  0  0  0  0  0  0  0
   -7.5022   -3.7500    0.0000 C   0  0  0  0  0  0  0  0  0  0  0  0
   -1.0070   -1.5000    0.0000 N   0  0  0  0  0  0  0  0  0  0  0  0
    0.2930   -0.7500    0.0000 C   0  0  0  0  0  0  0  0  0  0  0  0
    0.2930    0.7500    0.0000 C   0  0  0  0  0  0  0  0  0  0  0  0
    1.7190    1.2140    0.0000 N   0  0  0  0  0  0  0  0  0  0  0  0
    2.6010    0.0000    0.0000 C   0  0  0  0  0  0  0  0  0  0  0  0
    1.7190   -1.2140    0.0000 N   0  0  0  0  0  0  0  0  0  0  0  0
    2.1822   -2.6407    0.0000 C   0  0  0  0  0  0  0  0  0  0  0  0
    1.3003   -3.8540    0.0000 O   0  0  0  0  0  0  0  0  0  0  0  0
    2.1817   -5.0677    0.0000 C   0  0  0  0  0  0  0  0  0  0  0  0
    1.7179   -6.4942    0.0000 C   0  0  0  0  0  0  0  0  0  0  0  0
    2.7214   -7.6091    0.0000 O   0  0  0  0  0  0  0  0  0  0  0  0
    3.6084   -4.6045    0.0000 C   0  0  0  0  0  0  0  0  0  0  0  0
    4.8218   -5.4864    0.0000 O   0  0  0  0  0  0  0  0  0  0  0  0
    3.6087   -3.1045    0.0000 C   0  0  0  0  0  0  0  0  0  0  0  0
    4.8224   -2.2231    0.0000 O   0  0  0  0  0  0  0  0  0  0  0  0
  1  2  1  0  0  0  0
  2  3  2  0  0  0  0
  3  4  1  0  0  0  0
  4  5  1  0  0  0  0
  5  6  1  0  0  0  0
  6  7  2  0  0  0  0
  7  8  1  0  0  0  0
  8  9  1  0  0  0  0
  9 10  1  0  0  0  0
 10 11  1  0  0  0  0
 11 12  1  0  0  0  0
 12 13  1  0  0  0  0
  8 13  1  0  0  0  0
  4 14  2  0  0  0  0
 14 15  1  0  0  0  0
 15 16  2  0  0  0  0
  2 16  1  0  0  0  0
 16 17  1  0  0  0  0
 17 18  2  0  0  0  0
 18 19  1  0  0  0  0
 15 19  1  0  0  0  0
 20 19  1  1  0  0  0
 20 21  1  0  0  0  0
 21 22  1  0  0  0  0
 22 23  1  1  0  0  0
 23 24  1  0  0  0  0
 22 25  1  0  0  0  0
 25 26  1  6  0  0  0
 25 27  1  0  0  0  0
 20 27  1  0  0  0  0
 27 28  1  6  0  0  0
M  END
> <chemblId>
CHEMBL102116

> <bioactivity__type>
Ki

> <units>
nM

> <value>
20.0

$$$$

  CDK     11271515102D 0   0.00000     0.00000     0

 20 22  0  0  0  0              1 V2000 
   -5.1961   -0.7500    0.0000 C   0  0  0  0  0  0  0  0  0  0  0  0
   -3.8970   -1.5000    0.0000 N   0  0  0  0  0  0  0  0  0  0  0  0
   -3.8971   -3.0000    0.0000 C   0  0  0  0  0  0  0  0  0  0  0  0
   -2.5980   -0.7500    0.0000 C   0  0  0  0  0  0  0  0  0  0  0  0
   -2.5980    0.7500    0.0000 C   0  0  0  0  0  0  0  0  0  0  0  0
   -1.2990    1.5000    0.0000 C   0  0  0  0  0  0  0  0  0  0  0  0
    0.0000    0.7500    0.0000 C   0  0  0  0  0  0  0  0  0  0  0  0
    1.2990    1.5000    0.0000 C   0  0  0  0  0  0  0  0  0  0  0  0
    1.2990    3.0000    0.0000 O   0  0  0  0  0  0  0  0  0  0  0  0
    2.5980    0.7500    0.0000 C   0  0  0  0  0  0  0  0  0  0  0  0
    2.5980   -0.7500    0.0000 C   0  0  0  0  0  0  0  0  0  0  0  0
    1.2990   -1.5000    0.0000 N   0  0  0  0  0  0  0  0  0  0  0  0
    0.0000   -0.7500    0.0000 C   0  0  0  0  0  0  0  0  0  0  0  0
   -1.2990   -1.5000    0.0000 N   0  0  0  0  0  0  0  0  0  0  0  0
    3.8970   -1.5000    0.0000 C   0  0  0  0  0  0  0  0  0  0  0  0
    3.8971   -3.0000    0.0000 C   0  0  0  0  0  0  0  0  0  0  0  0
    5.1961   -3.7500    0.0000 C   0  0  0  0  0  0  0  0  0  0  0  0
    6.4951   -3.0000    0.0000 C   0  0  0  0  0  0  0  0  0  0  0  0
    6.4951   -1.5000    0.0000 C   0  0  0  0  0  0  0  0  0  0  0  0
    5.1961   -0.7500    0.0000 C   0  0  0  0  0  0  0  0  0  0  0  0
  1  2  1  0  0  0  0
  2  3  1  0  0  0  0
  2  4  1  0  0  0  0
  4  5  2  0  0  0  0
  5  6  1  0  0  0  0
  6  7  2  0  0  0  0
  7  8  1  0  0  0  0
  8  9  1  0  0  0  0
  8 10  2  0  0  0  0
 10 11  1  0  0  0  0
 11 12  2  0  0  0  0
 12 13  1  0  0  0  0
  7 13  1  0  0  0  0
 13 14  2  0  0  0  0
  4 14  1  0  0  0  0
 11 15  1  0  0  0  0
 15 16  2  0  0  0  0
 16 17  1  0  0  0  0
 17 18  2  0  0  0  0
 18 19  1  0  0  0  0
 19 20  2  0  0  0  0
 15 20  1  0  0  0  0
M  END
> <chemblId>
CHEMBL102429

> <bioactivity__type>
Ki

> <units>
nM

> <value>
1800.0

$$$$

  CDK     11271515102D 0   0.00000     0.00000     0

 18 20  0  0  0  0              1 V2000 
   -3.8970   -1.5000    0.0000 N   0  0  0  0  0  0  0  0  0  0  0  0
   -2.5980   -0.7500    0.0000 C   0  0  0  0  0  0  0  0  0  0  0  0
   -2.5980    0.7500    0.0000 C   0  0  0  0  0  0  0  0  0  0  0  0
   -1.2990    1.5000    0.0000 C   0  0  0  0  0  0  0  0  0  0  0  0
    0.0000    0.7500    0.0000 C   0  0  0  0  0  0  0  0  0  0  0  0
    1.2990    1.5000    0.0000 C   0  0  0  0  0  0  0  0  0  0  0  0
    1.2990    3.0000    0.0000 O   0  0  0  0  0  0  0  0  0  0  0  0
    2.5980    0.7500    0.0000 C   0  0  0  0  0  0  0  0  0  0  0  0
    2.5980   -0.7500    0.0000 C   0  0  0  0  0  0  0  0  0  0  0  0
    1.2990   -1.5000    0.0000 N   0  0  0  0  0  0  0  0  0  0  0  0
    0.0000   -0.7500    0.0000 C   0  0  0  0  0  0  0  0  0  0  0  0
   -1.2990   -1.5000    0.0000 N   0  0  0  0  0  0  0  0  0  0  0  0
    3.8970   -1.5000    0.0000 C   0  0  0  0  0  0  0  0  0  0  0  0
    3.8971   -3.0000    0.0000 C   0  0  0  0  0  0  0  0  0  0  0  0
    5.1961   -3.7500    0.0000 C   0  0  0  0  0  0  0  0  0  0  0  0
    6.4951   -3.0000    0.0000 C   0  0  0  0  0  0  0  0  0  0  0  0
    6.4951   -1.5000    0.0000 C   0  0  0  0  0  0  0  0  0  0  0  0
    5.1961   -0.7500    0.0000 C   0  0  0  0  0  0  0  0  0  0  0  0
  1  2  1  0  0  0  0
  2  3  2  0  0  0  0
  3  4  1  0  0  0  0
  4  5  2  0  0  0  0
  5  6  1  0  0  0  0
  6  7  1  0  0  0  0
  6  8  2  0  0  0  0
  8  9  1  0  0  0  0
  9 10  2  0  0  0  0
 10 11  1  0  0  0  0
  5 11  1  0  0  0  0
 11 12  2  0  0  0  0
  2 12  1  0  0  0  0
  9 13  1  0  0  0  0
 13 14  2  0  0  0  0
 14 15  1  0  0  0  0
 15 16  2  0  0  0  0
 16 17  1  0  0  0  0
 17 18  2  0  0  0  0
 13 18  1  0  0  0  0
M  END
> <chemblId>
CHEMBL102430

> <bioactivity__type>
Ki

> <units>
nM

> <value>
5900.0

$$$$

  CDK     11271515102D 0   0.00000     0.00000     0

 22 24  0  0  0  0              1 V2000 
   -6.4951   -1.5000    0.0000 C   0  0  0  0  0  0  0  0  0  0  0  0
   -5.1961   -0.7500    0.0000 C   0  0  0  0  0  0  0  0  0  0  0  0
   -3.8970   -1.5000    0.0000 O   0  0  0  0  0  0  0  0  0  0  0  0
   -2.5980   -0.7500    0.0000 C   0  0  0  0  0  0  0  0  0  0  0  0
   -2.5980    0.7500    0.0000 C   0  0  0  0  0  0  0  0  0  0  0  0
   -1.2990    1.5000    0.0000 C   0  0  0  0  0  0  0  0  0  0  0  0
    0.0000    0.7500    0.0000 C   0  0  0  0  0  0  0  0  0  0  0  0
    1.2990    1.5000    0.0000 C   0  0  0  0  0  0  0  0  0  0  0  0
    1.2990    3.0000    0.0000 O   0  0  0  0  0  0  0  0  0  0  0  0
    2.5980    0.7500    0.0000 C   0  0  0  0  0  0  0  0  0  0  0  0
    2.5980   -0.7500    0.0000 C   0  0  0  0  0  0  0  0  0  0  0  0
    1.2990   -1.5000    0.0000 N   0  0  0  0  0  0  0  0  0  0  0  0
    1.2990   -3.0000    0.0000 C   0  0  0  0  0  0  0  0  0  0  0  0
    2.5980   -3.7500    0.0000 C   0  0  0  0  0  0  0  0  0  0  0  0
    0.0000   -0.7500    0.0000 C   0  0  0  0  0  0  0  0  0  0  0  0
   -1.2990   -1.5000    0.0000 N   0  0  0  0  0  0  0  0  0  0  0  0
    3.8970   -1.5000    0.0000 C   0  0  0  0  0  0  0  0  0  0  0  0
    3.8971   -3.0000    0.0000 C   0  0  0  0  0  0  0  0  0  0  0  0
    5.1961   -3.7500    0.0000 C   0  0  0  0  0  0  0  0  0  0  0  0
    6.4951   -3.0000    0.0000 C   0  0  0  0  0  0  0  0  0  0  0  0
    6.4951   -1.5000    0.0000 C   0  0  0  0  0  0  0  0  0  0  0  0
    5.1961   -0.7500    0.0000 C   0  0  0  0  0  0  0  0  0  0  0  0
  1  2  1  0  0  0  0
  2  3  1  0  0  0  0
  3  4  1  0  0  0  0
  4  5  2  0  0  0  0
  5  6  1  0  0  0  0
  6  7  2  0  0  0  0
  7  8  1  0  0  0  0
  8  9  2  0  0  0  0
  8 10  1  0  0  0  0
 10 11  2  0  0  0  0
 11 12  1  0  0  0  0
 12 13  1  0  0  0  0
 13 14  1  0  0  0  0
 12 15  1  0  0  0  0
  7 15  1  0  0  0  0
 15 16  2  0  0  0  0
  4 16  1  0  0  0  0
 11 17  1  0  0  0  0
 17 18  2  0  0  0  0
 18 19  1  0  0  0  0
 19 20  2  0  0  0  0
 20 21  1  0  0  0  0
 21 22  2  0  0  0  0
 17 22  1  0  0  0  0
M  END
> <chemblId>
CHEMBL102753

> <bioactivity__type>
Ki

> <units>
nM

> <value>
1400.0

$$$$

  CDK     11271515102D 0   0.00000     0.00000     0

 15 16  0  0  0  0              1 V2000 
   -6.4951   -1.5000    0.0000 C   0  0  0  0  0  0  0  0  0  0  0  0
   -5.1961   -0.7500    0.0000 C   0  0  0  0  0  0  0  0  0  0  0  0
   -3.8970   -1.5000    0.0000 C   0  0  0  0  0  0  0  0  0  0  0  0
   -2.5980   -0.7500    0.0000 C   0  0  0  0  0  0  0  0  0  0  0  0
   -2.5980    0.7500    0.0000 C   0  0  0  0  0  0  0  0  0  0  0  0
   -1.2990    1.5000    0.0000 C   0  0  0  0  0  0  0  0  0  0  0  0
   -1.2990    3.0000    0.0000 O   0  0  0  0  0  0  0  0  0  0  0  0
    0.0000    0.7500    0.0000 C   0  0  0  0  0  0  0  0  0  0  0  0
    1.2990    1.5000    0.0000 C   0  0  0  0  0  0  0  0  0  0  0  0
    2.5980    0.7500    0.0000 C   0  0  0  0  0  0  0  0  0  0  0  0
    2.5980   -0.7500    0.0000 C   0  0  0  0  0  0  0  0  0  0  0  0
    3.8970   -1.5000    0.0000 C   0  0  0  0  0  0  0  0  0  0  0  0
    1.2990   -1.5000    0.0000 N   0  0  0  0  0  0  0  0  0  0  0  0
    0.0000   -0.7500    0.0000 C   0  0  0  0  0  0  0  0  0  0  0  0
   -1.2990   -1.5000    0.0000 N   0  0  0  0  0  0  0  0  0  0  0  0
  1  2  1  0  0  0  0
  2  3  1  0  0  0  0
  3  4  1  0  0  0  0
  4  5  2  0  0  0  0
  5  6  1  0  0  0  0
  6  7  1  0  0  0  0
  6  8  2  0  0  0  0
  8  9  1  0  0  0  0
  9 10  2  0  0  0  0
 10 11  1  0  0  0  0
 11 12  1  0  0  0  0
 11 13  2  0  0  0  0
 13 14  1  0  0  0  0
  8 14  1  0  0  0  0
 14 15  2  0  0  0  0
  4 15  1  0  0  0  0
M  END
> <chemblId>
CHEMBL103150

> <bioactivity__type>
Ki

> <units>
nM

> <value>
950.0

$$$$

  CDK     11271515102D 0   0.00000     0.00000     0

 12 13  0  0  0  0              1 V2000 
   -3.8970   -1.5000    0.0000 C   0  0  0  0  0  0  0  0  0  0  0  0
   -2.5980   -0.7500    0.0000 C   0  0  0  0  0  0  0  0  0  0  0  0
   -2.5980    0.7500    0.0000 C   0  0  0  0  0  0  0  0  0  0  0  0
   -1.2990    1.5000    0.0000 C   0  0  0  0  0  0  0  0  0  0  0  0
    0.0000    0.7500    0.0000 C   0  0  0  0  0  0  0  0  0  0  0  0
    1.2990    1.5000    0.0000 C   0  0  0  0  0  0  0  0  0  0  0  0
    1.2990    3.0000    0.0000 O   0  0  0  0  0  0  0  0  0  0  0  0
    2.5980    0.7500    0.0000 C   0  0  0  0  0  0  0  0  0  0  0  0
    2.5980   -0.7500    0.0000 C   0  0  0  0  0  0  0  0  0  0  0  0
    1.2990   -1.5000    0.0000 N   0  0  0  0  0  0  0  0  0  0  0  0
    0.0000   -0.7500    0.0000 C   0  0  0  0  0  0  0  0  0  0  0  0
   -1.2990   -1.5000    0.0000 N   0  0  0  0  0  0  0  0  0  0  0  0
  1  2  1  0  0  0  0
  2  3  2  0  0  0  0
  3  4  1  0  0  0  0
  4  5  2  0  0  0  0
  5  6  1  0  0  0  0
  6  7  1  0  0  0  0
  6  8  2  0  0  0  0
  8  9  1  0  0  0  0
  9 10  2  0  0  0  0
 10 11  1  0  0  0  0
  5 11  1  0  0  0  0
 11 12  2  0  0  0  0
  2 12  1  0  0  0  0
M  END
> <chemblId>
CHEMBL103553

> <bioactivity__type>
Ki

> <units>
nM

> <value>
1800.0

$$$$

  CDK     11271515102D 0   0.00000     0.00000     0

 20 22  0  0  0  0              1 V2000 
    2.5980    5.2500    0.0000 C   0  0  0  0  0  0  0  0  0  0  0  0
    2.5980    3.7500    0.0000 C   0  0  0  0  0  0  0  0  0  0  0  0
    1.2990    3.0000    0.0000 O   0  0  0  0  0  0  0  0  0  0  0  0
    1.2990    1.5000    0.0000 C   0  0  0  0  0  0  0  0  0  0  0  0
    2.5980    0.7500    0.0000 C   0  0  0  0  0  0  0  0  0  0  0  0
    2.5980   -0.7500    0.0000 C   0  0  0  0  0  0  0  0  0  0  0  0
    1.2990   -1.5000    0.0000 N   0  0  0  0  0  0  0  0  0  0  0  0
    0.0000   -0.7500    0.0000 C   0  0  0  0  0  0  0  0  0  0  0  0
   -1.2990   -1.5000    0.0000 N   0  0  0  0  0  0  0  0  0  0  0  0
   -2.5980   -0.7500    0.0000 C   0  0  0  0  0  0  0  0  0  0  0  0
   -3.8970   -1.5000    0.0000 Br  0  0  0  0  0  0  0  0  0  0  0  0
   -2.5980    0.7500    0.0000 C   0  0  0  0  0  0  0  0  0  0  0  0
   -1.2990    1.5000    0.0000 C   0  0  0  0  0  0  0  0  0  0  0  0
    0.0000    0.7500    0.0000 C   0  0  0  0  0  0  0  0  0  0  0  0
    3.8970   -1.5000    0.0000 C   0  0  0  0  0  0  0  0  0  0  0  0
    3.8971   -3.0000    0.0000 C   0  0  0  0  0  0  0  0  0  0  0  0
    5.1961   -3.7500    0.0000 C   0  0  0  0  0  0  0  0  0  0  0  0
    6.4951   -3.0000    0.0000 C   0  0  0  0  0  0  0  0  0  0  0  0
    6.4951   -1.5000    0.0000 C   0  0  0  0  0  0  0  0  0  0  0  0
    5.1961   -0.7500    0.0000 C   0  0  0  0  0  0  0  0  0  0  0  0
  1  2  1  0  0  0  0
  2  3  1  0  0  0  0
  3  4  1  0  0  0  0
  4  5  2  0  0  0  0
  5  6  1  0  0  0  0
  6  7  2  0  0  0  0
  7  8  1  0  0  0  0
  8  9  2  0  0  0  0
  9 10  1  0  0  0  0
 10 11  1  0  0  0  0
 10 12  2  0  0  0  0
 12 13  1  0  0  0  0
 13 14  2  0  0  0  0
  4 14  1  0  0  0  0
  8 14  1  0  0  0  0
  6 15  1  0  0  0  0
 15 16  2  0  0  0  0
 16 17  1  0  0  0  0
 17 18  2  0  0  0  0
 18 19  1  0  0  0  0
 19 20  2  0  0  0  0
 15 20  1  0  0  0  0
M  END
> <chemblId>
CHEMBL103559

> <bioactivity__type>
Ki

> <units>
nM

> <value>
1935.0

$$$$

  CDK     11271515102D 0   0.00000     0.00000     0

 25 28  0  0  0  0              1 V2000 
    0.0009    5.3140    0.0000 Cl  0  0  0  0  0  0  0  0  0  0  0  0
   -1.2983    4.5643    0.0000 C   0  0  0  0  0  0  0  0  0  0  0  0
   -2.5972    5.3145    0.0000 C   0  0  0  0  0  0  0  0  0  0  0  0
   -3.8964    4.5648    0.0000 C   0  0  0  0  0  0  0  0  0  0  0  0
   -3.8967    3.0648    0.0000 C   0  0  0  0  0  0  0  0  0  0  0  0
   -2.5978    2.3145    0.0000 C   0  0  0  0  0  0  0  0  0  0  0  0
   -1.2986    3.0643    0.0000 C   0  0  0  0  0  0  0  0  0  0  0  0
    0.0003    2.3140    0.0000 C   0  0  0  0  0  0  0  0  0  0  0  0
    1.4775    2.0532    0.0000 C   0  0  0  0  0  0  0  0  0  0  0  0
    1.9902    0.6436    0.0000 C   0  0  0  0  0  0  0  0  0  0  0  0
    3.4674    0.3828    0.0000 C   0  0  0  0  0  0  0  0  0  0  0  0
    4.4318    1.5317    0.0000 C   0  0  0  0  0  0  0  0  0  0  0  0
    3.9190    2.9414    0.0000 C   0  0  0  0  0  0  0  0  0  0  0  0
    2.4419    3.2021    0.0000 C   0  0  0  0  0  0  0  0  0  0  0  0
    0.5136    3.7234    0.0000 C   0  0  0  0  0  0  0  0  0  0  0  0
    1.9909    3.9836    0.0000 C   0  0  0  0  0  0  0  0  0  0  0  0
    2.5042    5.3931    0.0000 C   0  0  0  0  0  0  0  0  0  0  0  0
    1.5402    6.5423    0.0000 C   0  0  0  0  0  0  0  0  0  0  0  0
    0.0630    6.2821    0.0000 C   0  0  0  0  0  0  0  0  0  0  0  0
   -0.4504    4.8727    0.0000 C   0  0  0  0  0  0  0  0  0  0  0  0
    0.0000    0.8140    0.0000 N   0  0  0  0  0  0  0  0  0  0  0  0
   -1.2140   -0.0680    0.0000 C   0  0  0  0  0  0  0  0  0  0  0  0
   -0.7500   -1.4950    0.0000 C   0  0  0  0  0  0  0  0  0  0  0  0
    0.7500   -1.4950    0.0000 N   0  0  0  0  0  0  0  0  0  0  0  0
    1.2130   -0.0680    0.0000 C   0  0  0  0  0  0  0  0  0  0  0  0
  1  2  1  0  0  0  0
  2  3  2  0  0  0  0
  3  4  1  0  0  0  0
  4  5  2  0  0  0  0
  5  6  1  0  0  0  0
  6  7  2  0  0  0  0
  2  7  1  0  0  0  0
  7  8  1  0  0  0  0
  8  9  1  0  0  0  0
  9 10  2  0  0  0  0
 10 11  1  0  0  0  0
 11 12  2  0  0  0  0
 12 13  1  0  0  0  0
 13 14  2  0  0  0  0
  9 14  1  0  0  0  0
  8 15  1  0  0  0  0
 15 16  2  0  0  0  0
 16 17  1  0  0  0  0
 17 18  2  0  0  0  0
 18 19  1  0  0  0  0
 19 20  2  0  0  0  0
 15 20  1  0  0  0  0
  8 21  1  0  0  0  0
 21 22  1  0  0  0  0
 22 23  2  0  0  0  0
 23 24  1  0  0  0  0
 24 25  2  0  0  0  0
 21 25  1  0  0  0  0
M  END
> <chemblId>
CHEMBL104

> <bioactivity__type>
Ki

> <units>
nM

> <value>
7136.0

$$$$

  CDK     11271515102D 0   0.00000     0.00000     0

 26 30  0  0  0  0              1 V2000 
    3.2491   -6.6030    0.0000 C   0  0  0  0  0  0  0  0  0  0  0  0
    4.5481   -5.8530    0.0000 C   0  0  0  0  0  0  0  0  0  0  0  0
    4.5481   -4.3530    0.0000 C   0  0  0  0  0  0  0  0  0  0  0  0
    3.2491   -3.6030    0.0000 C   0  0  0  0  0  0  0  0  0  0  0  0
    1.9500   -4.3530    0.0000 C   0  0  0  0  0  0  0  0  0  0  0  0
    1.9500   -5.8530    0.0000 C   0  0  0  0  0  0  0  0  0  0  0  0
    3.2490   -2.1030    0.0000 N   0  0  0  0  0  0  0  0  0  0  0  0
    1.9500   -1.3530    0.0000 C   0  0  0  0  0  0  0  0  0  0  0  0
    0.6510   -2.1030    0.0000 N   0  0  0  0  0  0  0  0  0  0  0  0
   -0.6480   -1.3530    0.0000 C   0  0  0  0  0  0  0  0  0  0  0  0
   -1.9470   -2.1030    0.0000 C   0  0  0  0  0  0  0  0  0  0  0  0
   -3.2460   -1.3530    0.0000 C   0  0  0  0  0  0  0  0  0  0  0  0
   -3.2460    0.1470    0.0000 C   0  0  0  0  0  0  0  0  0  0  0  0
   -1.9470    0.8970    0.0000 C   0  0  0  0  0  0  0  0  0  0  0  0
   -0.6480    0.1470    0.0000 C   0  0  0  0  0  0  0  0  0  0  0  0
    0.6510    0.8970    0.0000 C   0  0  0  0  0  0  0  0  0  0  0  0
    0.9630    2.3640    0.0000 C   0  0  0  0  0  0  0  0  0  0  0  0
    2.4540    2.5200    0.0000 N   0  0  0  0  0  0  0  0  0  0  0  0
    3.0640    1.1500    0.0000 N   0  0  0  0  0  0  0  0  0  0  0  0
    1.9500    0.1470    0.0000 C   0  0  0  0  0  0  0  0  0  0  0  0
    3.2043    3.8189    0.0000 C   0  0  0  0  0  0  0  0  0  0  0  0
    4.7043    3.8185    0.0000 C   0  0  0  0  0  0  0  0  0  0  0  0
    5.4546    5.1174    0.0000 C   0  0  0  0  0  0  0  0  0  0  0  0
    4.7049    6.4166    0.0000 C   0  0  0  0  0  0  0  0  0  0  0  0
    3.2049    6.4169    0.0000 C   0  0  0  0  0  0  0  0  0  0  0  0
    2.4546    5.1181    0.0000 C   0  0  0  0  0  0  0  0  0  0  0  0
  1  2  1  0  0  0  0
  2  3  1  0  0  0  0
  3  4  1  0  0  0  0
  4  5  1  0  0  0  0
  5  6  1  0  0  0  0
  1  6  1  0  0  0  0
  4  7  1  0  0  0  0
  7  8  1  0  0  0  0
  8  9  2  0  0  0  0
  9 10  1  0  0  0  0
 10 11  2  0  0  0  0
 11 12  1  0  0  0  0
 12 13  2  0  0  0  0
 13 14  1  0  0  0  0
 14 15  2  0  0  0  0
 10 15  1  0  0  0  0
 15 16  1  0  0  0  0
 16 17  2  0  0  0  0
 17 18  1  0  0  0  0
 18 19  1  0  0  0  0
 19 20  2  0  0  0  0
  8 20  1  0  0  0  0
 16 20  1  0  0  0  0
 18 21  1  0  0  0  0
 21 22  2  0  0  0  0
 22 23  1  0  0  0  0
 23 24  2  0  0  0  0
 24 25  1  0  0  0  0
 25 26  2  0  0  0  0
 21 26  1  0  0  0  0
M  END
> <chemblId>
CHEMBL104115

> <bioactivity__type>
Ki

> <units>
nM

> <value>
3800.0

$$$$

  CDK     11271515102D 0   0.00000     0.00000     0

 27 31  0  0  0  0              1 V2000 
    6.9546    5.1171    0.0000 F   0  0  0  0  0  0  0  0  0  0  0  0
    5.4546    5.1174    0.0000 C   0  0  0  0  0  0  0  0  0  0  0  0
    4.7049    6.4166    0.0000 C   0  0  0  0  0  0  0  0  0  0  0  0
    3.2049    6.4169    0.0000 C   0  0  0  0  0  0  0  0  0  0  0  0
    2.4546    5.1181    0.0000 C   0  0  0  0  0  0  0  0  0  0  0  0
    3.2043    3.8189    0.0000 C   0  0  0  0  0  0  0  0  0  0  0  0
    4.7043    3.8185    0.0000 C   0  0  0  0  0  0  0  0  0  0  0  0
    2.4540    2.5200    0.0000 N   0  0  0  0  0  0  0  0  0  0  0  0
    0.9630    2.3640    0.0000 C   0  0  0  0  0  0  0  0  0  0  0  0
    0.6510    0.8970    0.0000 C   0  0  0  0  0  0  0  0  0  0  0  0
   -0.6480    0.1470    0.0000 C   0  0  0  0  0  0  0  0  0  0  0  0
   -1.9470    0.8970    0.0000 C   0  0  0  0  0  0  0  0  0  0  0  0
   -3.2460    0.1470    0.0000 C   0  0  0  0  0  0  0  0  0  0  0  0
   -3.2460   -1.3530    0.0000 C   0  0  0  0  0  0  0  0  0  0  0  0
   -1.9470   -2.1030    0.0000 C   0  0  0  0  0  0  0  0  0  0  0  0
   -0.6480   -1.3530    0.0000 C   0  0  0  0  0  0  0  0  0  0  0  0
    0.6510   -2.1030    0.0000 N   0  0  0  0  0  0  0  0  0  0  0  0
    1.9500   -1.3530    0.0000 C   0  0  0  0  0  0  0  0  0  0  0  0
    3.2490   -2.1030    0.0000 N   0  0  0  0  0  0  0  0  0  0  0  0
    3.2491   -3.6030    0.0000 C   0  0  0  0  0  0  0  0  0  0  0  0
    1.9500   -4.3530    0.0000 C   0  0  0  0  0  0  0  0  0  0  0  0
    1.9500   -5.8530    0.0000 C   0  0  0  0  0  0  0  0  0  0  0  0
    3.2491   -6.6030    0.0000 C   0  0  0  0  0  0  0  0  0  0  0  0
    4.5481   -5.8530    0.0000 C   0  0  0  0  0  0  0  0  0  0  0  0
    4.5481   -4.3530    0.0000 C   0  0  0  0  0  0  0  0  0  0  0  0
    1.9500    0.1470    0.0000 C   0  0  0  0  0  0  0  0  0  0  0  0
    3.0640    1.1500    0.0000 N   0  0  0  0  0  0  0  0  0  0  0  0
  1  2  1  0  0  0  0
  2  3  2  0  0  0  0
  3  4  1  0  0  0  0
  4  5  2  0  0  0  0
  5  6  1  0  0  0  0
  6  7  2  0  0  0  0
  2  7  1  0  0  0  0
  6  8  1  0  0  0  0
  8  9  1  0  0  0  0
  9 10  2  0  0  0  0
 10 11  1  0  0  0  0
 11 12  2  0  0  0  0
 12 13  1  0  0  0  0
 13 14  2  0  0  0  0
 14 15  1  0  0  0  0
 15 16  2  0  0  0  0
 11 16  1  0  0  0  0
 16 17  1  0  0  0  0
 17 18  2  0  0  0  0
 18 19  1  0  0  0  0
 19 20  1  0  0  0  0
 20 21  1  0  0  0  0
 21 22  1  0  0  0  0
 22 23  1  0  0  0  0
 23 24  1  0  0  0  0
 24 25  1  0  0  0  0
 20 25  1  0  0  0  0
 18 26  1  0  0  0  0
 10 26  1  0  0  0  0
 26 27  2  0  0  0  0
  8 27  1  0  0  0  0
M  END
> <chemblId>
CHEMBL104177

> <bioactivity__type>
Ki

> <units>
nM

> <value>
5750.0

$$$$

  CDK     11271515102D 0   0.00000     0.00000     0

 21 24  0  0  0  0              1 V2000 
    3.2490   -2.1030    0.0000 N   0  0  0  0  0  0  0  0  0  0  0  0
    1.9500   -1.3530    0.0000 C   0  0  0  0  0  0  0  0  0  0  0  0
    0.6510   -2.1030    0.0000 N   0  0  0  0  0  0  0  0  0  0  0  0
   -0.6480   -1.3530    0.0000 C   0  0  0  0  0  0  0  0  0  0  0  0
   -1.9470   -2.1030    0.0000 C   0  0  0  0  0  0  0  0  0  0  0  0
   -3.2460   -1.3530    0.0000 C   0  0  0  0  0  0  0  0  0  0  0  0
   -3.2460    0.1470    0.0000 C   0  0  0  0  0  0  0  0  0  0  0  0
   -1.9470    0.8970    0.0000 C   0  0  0  0  0  0  0  0  0  0  0  0
   -0.6480    0.1470    0.0000 C   0  0  0  0  0  0  0  0  0  0  0  0
    0.6510    0.8970    0.0000 C   0  0  0  0  0  0  0  0  0  0  0  0
    0.9630    2.3640    0.0000 C   0  0  0  0  0  0  0  0  0  0  0  0
    2.4540    2.5200    0.0000 N   0  0  0  0  0  0  0  0  0  0  0  0
    3.0640    1.1500    0.0000 N   0  0  0  0  0  0  0  0  0  0  0  0
    1.9500    0.1470    0.0000 C   0  0  0  0  0  0  0  0  0  0  0  0
    3.2043    3.8189    0.0000 C   0  0  0  0  0  0  0  0  0  0  0  0
    4.7043    3.8185    0.0000 C   0  0  0  0  0  0  0  0  0  0  0  0
    5.4546    5.1174    0.0000 C   0  0  0  0  0  0  0  0  0  0  0  0
    4.7049    6.4166    0.0000 C   0  0  0  0  0  0  0  0  0  0  0  0
    5.4552    7.7155    0.0000 Cl  0  0  0  0  0  0  0  0  0  0  0  0
    3.2049    6.4169    0.0000 C   0  0  0  0  0  0  0  0  0  0  0  0
    2.4546    5.1181    0.0000 C   0  0  0  0  0  0  0  0  0  0  0  0
  1  2  1  0  0  0  0
  2  3  2  0  0  0  0
  3  4  1  0  0  0  0
  4  5  2  0  0  0  0
  5  6  1  0  0  0  0
  6  7  2  0  0  0  0
  7  8  1  0  0  0  0
  8  9  2  0  0  0  0
  4  9  1  0  0  0  0
  9 10  1  0  0  0  0
 10 11  2  0  0  0  0
 11 12  1  0  0  0  0
 12 13  1  0  0  0  0
 13 14  2  0  0  0  0
  2 14  1  0  0  0  0
 10 14  1  0  0  0  0
 12 15  1  0  0  0  0
 15 16  2  0  0  0  0
 16 17  1  0  0  0  0
 17 18  2  0  0  0  0
 18 19  1  0  0  0  0
 18 20  1  0  0  0  0
 20 21  2  0  0  0  0
 15 21  1  0  0  0  0
M  END
> <chemblId>
CHEMBL104178

> <bioactivity__type>
Ki

> <units>
nM

> <value>
11200.0

$$$$

  CDK     11271515102D 0   0.00000     0.00000     0

 27 31  0  0  0  0              1 V2000 
   -4.5450    0.8970    0.0000 Cl  0  0  0  0  0  0  0  0  0  0  0  0
   -3.2460    0.1470    0.0000 C   0  0  0  0  0  0  0  0  0  0  0  0
   -3.2460   -1.3530    0.0000 C   0  0  0  0  0  0  0  0  0  0  0  0
   -1.9470   -2.1030    0.0000 C   0  0  0  0  0  0  0  0  0  0  0  0
   -0.6480   -1.3530    0.0000 C   0  0  0  0  0  0  0  0  0  0  0  0
    0.6510   -2.1030    0.0000 N   0  0  0  0  0  0  0  0  0  0  0  0
    1.9500   -1.3530    0.0000 C   0  0  0  0  0  0  0  0  0  0  0  0
    3.2490   -2.1030    0.0000 N   0  0  0  0  0  0  0  0  0  0  0  0
    3.2491   -3.6030    0.0000 C   0  0  0  0  0  0  0  0  0  0  0  0
    1.9500   -4.3530    0.0000 C   0  0  0  0  0  0  0  0  0  0  0  0
    1.9500   -5.8530    0.0000 C   0  0  0  0  0  0  0  0  0  0  0  0
    3.2491   -6.6030    0.0000 C   0  0  0  0  0  0  0  0  0  0  0  0
    4.5481   -5.8530    0.0000 C   0  0  0  0  0  0  0  0  0  0  0  0
    4.5481   -4.3530    0.0000 C   0  0  0  0  0  0  0  0  0  0  0  0
    1.9500    0.1470    0.0000 C   0  0  0  0  0  0  0  0  0  0  0  0
    3.0640    1.1500    0.0000 N   0  0  0  0  0  0  0  0  0  0  0  0
    2.4540    2.5200    0.0000 N   0  0  0  0  0  0  0  0  0  0  0  0
    0.9630    2.3640    0.0000 C   0  0  0  0  0  0  0  0  0  0  0  0
    0.6510    0.8970    0.0000 C   0  0  0  0  0  0  0  0  0  0  0  0
   -0.6480    0.1470    0.0000 C   0  0  0  0  0  0  0  0  0  0  0  0
   -1.9470    0.8970    0.0000 C   0  0  0  0  0  0  0  0  0  0  0  0
    3.2043    3.8189    0.0000 C   0  0  0  0  0  0  0  0  0  0  0  0
    4.7043    3.8185    0.0000 C   0  0  0  0  0  0  0  0  0  0  0  0
    5.4546    5.1174    0.0000 C   0  0  0  0  0  0  0  0  0  0  0  0
    4.7049    6.4166    0.0000 C   0  0  0  0  0  0  0  0  0  0  0  0
    3.2049    6.4169    0.0000 C   0  0  0  0  0  0  0  0  0  0  0  0
    2.4546    5.1181    0.0000 C   0  0  0  0  0  0  0  0  0  0  0  0
  1  2  1  0  0  0  0
  2  3  2  0  0  0  0
  3  4  1  0  0  0  0
  4  5  2  0  0  0  0
  5  6  1  0  0  0  0
  6  7  2  0  0  0  0
  7  8  1  0  0  0  0
  8  9  1  0  0  0  0
  9 10  1  0  0  0  0
 10 11  1  0  0  0  0
 11 12  1  0  0  0  0
 12 13  1  0  0  0  0
 13 14  1  0  0  0  0
  9 14  1  0  0  0  0
  7 15  1  0  0  0  0
 15 16  2  0  0  0  0
 16 17  1  0  0  0  0
 17 18  1  0  0  0  0
 18 19  2  0  0  0  0
 15 19  1  0  0  0  0
 19 20  1  0  0  0  0
  5 20  1  0  0  0  0
 20 21  2  0  0  0  0
  2 21  1  0  0  0  0
 17 22  1  0  0  0  0
 22 23  2  0  0  0  0
 23 24  1  0  0  0  0
 24 25  2  0  0  0  0
 25 26  1  0  0  0  0
 26 27  2  0  0  0  0
 22 27  1  0  0  0  0
M  END
> <chemblId>
CHEMBL104425

> <bioactivity__type>
Ki

> <units>
nM

> <value>
4140.0

$$$$

  CDK     11271515102D 0   0.00000     0.00000     0

 22 24  0  0  0  0              1 V2000 
  -10.3922   -3.7500    0.0000 C   0  0  0  0  0  0  0  0  0  0  0  0
   -9.0932   -3.0000    0.0000 C   0  0  0  0  0  0  0  0  0  0  0  0
   -9.0932   -1.5000    0.0000 O   0  0  0  0  0  0  0  0  0  0  0  0
   -7.7942   -3.7500    0.0000 N   0  0  0  0  0  0  0  0  0  0  0  0
   -6.4951   -3.0000    0.0000 C   0  0  0  0  0  0  0  0  0  0  0  0
   -5.1961   -3.7500    0.0000 C   0  0  0  0  0  0  0  0  0  0  0  0
   -3.8971   -3.0000    0.0000 C   0  0  0  0  0  0  0  0  0  0  0  0
   -3.8970   -1.5000    0.0000 C   0  0  0  0  0  0  0  0  0  0  0  0
   -5.1961   -0.7500    0.0000 C   0  0  0  0  0  0  0  0  0  0  0  0
   -6.4951   -1.5000    0.0000 C   0  0  0  0  0  0  0  0  0  0  0  0
   -2.5980   -0.7500    0.0000 C   0  0  0  0  0  0  0  0  0  0  0  0
   -2.5980    0.7500    0.0000 C   0  0  0  0  0  0  0  0  0  0  0  0
   -1.2990    1.5000    0.0000 C   0  0  0  0  0  0  0  0  0  0  0  0
   -1.2990    3.0000    0.0000 O   0  0  0  0  0  0  0  0  0  0  0  0
    0.0000    0.7500    0.0000 C   0  0  0  0  0  0  0  0  0  0  0  0
    1.2990    1.5000    0.0000 C   0  0  0  0  0  0  0  0  0  0  0  0
    2.5980    0.7500    0.0000 C   0  0  0  0  0  0  0  0  0  0  0  0
    2.5980   -0.7500    0.0000 C   0  0  0  0  0  0  0  0  0  0  0  0
    3.8970   -1.5000    0.0000 C   0  0  0  0  0  0  0  0  0  0  0  0
    1.2990   -1.5000    0.0000 N   0  0  0  0  0  0  0  0  0  0  0  0
    0.0000   -0.7500    0.0000 C   0  0  0  0  0  0  0  0  0  0  0  0
   -1.2990   -1.5000    0.0000 N   0  0  0  0  0  0  0  0  0  0  0  0
  1  2  1  0  0  0  0
  2  3  2  0  0  0  0
  2  4  1  0  0  0  0
  4  5  1  0  0  0  0
  5  6  2  0  0  0  0
  6  7  1  0  0  0  0
  7  8  2  0  0  0  0
  8  9  1  0  0  0  0
  9 10  2  0  0  0  0
  5 10  1  0  0  0  0
  8 11  1  0  0  0  0
 11 12  2  0  0  0  0
 12 13  1  0  0  0  0
 13 14  1  0  0  0  0
 13 15  2  0  0  0  0
 15 16  1  0  0  0  0
 16 17  2  0  0  0  0
 17 18  1  0  0  0  0
 18 19  1  0  0  0  0
 18 20  2  0  0  0  0
 20 21  1  0  0  0  0
 15 21  1  0  0  0  0
 21 22  2  0  0  0  0
 11 22  1  0  0  0  0
M  END
> <chemblId>
CHEMBL104998

> <bioactivity__type>
Ki

> <units>
nM

> <value>
1950.0

$$$$

  CDK     11271515102D 0   0.00000     0.00000     0

 19 21  0  0  0  0              1 V2000 
   -3.8970   -1.5000    0.0000 C   0  0  0  0  0  0  0  0  0  0  0  0
   -2.5980   -0.7500    0.0000 C   0  0  0  0  0  0  0  0  0  0  0  0
   -2.5980    0.7500    0.0000 C   0  0  0  0  0  0  0  0  0  0  0  0
   -1.2990    1.5000    0.0000 C   0  0  0  0  0  0  0  0  0  0  0  0
    0.0000    0.7500    0.0000 C   0  0  0  0  0  0  0  0  0  0  0  0
    1.2990    1.5000    0.0000 C   0  0  0  0  0  0  0  0  0  0  0  0
    1.2990    3.0000    0.0000 O   0  0  0  0  0  0  0  0  0  0  0  0
    2.5980    0.7500    0.0000 C   0  0  0  0  0  0  0  0  0  0  0  0
    2.5980   -0.7500    0.0000 C   0  0  0  0  0  0  0  0  0  0  0  0
    1.2990   -1.5000    0.0000 N   0  0  0  0  0  0  0  0  0  0  0  0
    0.0000   -0.7500    0.0000 C   0  0  0  0  0  0  0  0  0  0  0  0
   -1.2990   -1.5000    0.0000 N   0  0  0  0  0  0  0  0  0  0  0  0
    3.8970   -1.5000    0.0000 C   0  0  0  0  0  0  0  0  0  0  0  0
    3.8971   -3.0000    0.0000 C   0  0  0  0  0  0  0  0  0  0  0  0
    5.1961   -3.7500    0.0000 C   0  0  0  0  0  0  0  0  0  0  0  0
    6.4951   -3.0000    0.0000 C   0  0  0  0  0  0  0  0  0  0  0  0
    7.7942   -3.7500    0.0000 N   0  0  0  0  0  0  0  0  0  0  0  0
    6.4951   -1.5000    0.0000 C   0  0  0  0  0  0  0  0  0  0  0  0
    5.1961   -0.7500    0.0000 C   0  0  0  0  0  0  0  0  0  0  0  0
  1  2  1  0  0  0  0
  2  3  2  0  0  0  0
  3  4  1  0  0  0  0
  4  5  2  0  0  0  0
  5  6  1  0  0  0  0
  6  7  1  0  0  0  0
  6  8  2  0  0  0  0
  8  9  1  0  0  0  0
  9 10  2  0  0  0  0
 10 11  1  0  0  0  0
  5 11  1  0  0  0  0
 11 12  2  0  0  0  0
  2 12  1  0  0  0  0
  9 13  1  0  0  0  0
 13 14  2  0  0  0  0
 14 15  1  0  0  0  0
 15 16  2  0  0  0  0
 16 17  1  0  0  0  0
 16 18  1  0  0  0  0
 18 19  2  0  0  0  0
 13 19  1  0  0  0  0
M  END
> <chemblId>
CHEMBL104999

> <bioactivity__type>
Ki

> <units>
nM

> <value>
305.0

$$$$

  CDK     11271515102D 0   0.00000     0.00000     0

 19 21  0  0  0  0              1 V2000 
    2.5980    3.7500    0.0000 C   0  0  0  0  0  0  0  0  0  0  0  0
    1.2990    3.0000    0.0000 S   0  0  0  0  0  0  0  0  0  0  0  0
    1.2990    1.5000    0.0000 C   0  0  0  0  0  0  0  0  0  0  0  0
    2.5980    0.7500    0.0000 C   0  0  0  0  0  0  0  0  0  0  0  0
    2.5980   -0.7500    0.0000 C   0  0  0  0  0  0  0  0  0  0  0  0
    1.2990   -1.5000    0.0000 N   0  0  0  0  0  0  0  0  0  0  0  0
    0.0000   -0.7500    0.0000 C   0  0  0  0  0  0  0  0  0  0  0  0
   -1.2990   -1.5000    0.0000 N   0  0  0  0  0  0  0  0  0  0  0  0
   -2.5980   -0.7500    0.0000 C   0  0  0  0  0  0  0  0  0  0  0  0
   -3.8970   -1.5000    0.0000 C   0  0  0  0  0  0  0  0  0  0  0  0
   -2.5980    0.7500    0.0000 C   0  0  0  0  0  0  0  0  0  0  0  0
   -1.2990    1.5000    0.0000 C   0  0  0  0  0  0  0  0  0  0  0  0
    0.0000    0.7500    0.0000 C   0  0  0  0  0  0  0  0  0  0  0  0
    3.8970   -1.5000    0.0000 C   0  0  0  0  0  0  0  0  0  0  0  0
    3.8971   -3.0000    0.0000 C   0  0  0  0  0  0  0  0  0  0  0  0
    5.1961   -3.7500    0.0000 C   0  0  0  0  0  0  0  0  0  0  0  0
    6.4951   -3.0000    0.0000 C   0  0  0  0  0  0  0  0  0  0  0  0
    6.4951   -1.5000    0.0000 C   0  0  0  0  0  0  0  0  0  0  0  0
    5.1961   -0.7500    0.0000 C   0  0  0  0  0  0  0  0  0  0  0  0
  1  2  1  0  0  0  0
  2  3  1  0  0  0  0
  3  4  2  0  0  0  0
  4  5  1  0  0  0  0
  5  6  2  0  0  0  0
  6  7  1  0  0  0  0
  7  8  2  0  0  0  0
  8  9  1  0  0  0  0
  9 10  1  0  0  0  0
  9 11  2  0  0  0  0
 11 12  1  0  0  0  0
 12 13  2  0  0  0  0
  3 13  1  0  0  0  0
  7 13  1  0  0  0  0
  5 14  1  0  0  0  0
 14 15  2  0  0  0  0
 15 16  1  0  0  0  0
 16 17  2  0  0  0  0
 17 18  1  0  0  0  0
 18 19  2  0  0  0  0
 14 19  1  0  0  0  0
M  END
> <chemblId>
CHEMBL105000

> <bioactivity__type>
Ki

> <units>
nM

> <value>
5105.0

$$$$

  CDK     11271515102D 0   0.00000     0.00000     0

 22 25  0  0  0  0              1 V2000 
    6.9552    7.7151    0.0000 C   0  0  0  0  0  0  0  0  0  0  0  0
    5.4552    7.7155    0.0000 O   0  0  0  0  0  0  0  0  0  0  0  0
    4.7049    6.4166    0.0000 C   0  0  0  0  0  0  0  0  0  0  0  0
    3.2049    6.4169    0.0000 C   0  0  0  0  0  0  0  0  0  0  0  0
    2.4546    5.1181    0.0000 C   0  0  0  0  0  0  0  0  0  0  0  0
    3.2043    3.8189    0.0000 C   0  0  0  0  0  0  0  0  0  0  0  0
    4.7043    3.8185    0.0000 C   0  0  0  0  0  0  0  0  0  0  0  0
    5.4546    5.1174    0.0000 C   0  0  0  0  0  0  0  0  0  0  0  0
    2.4540    2.5200    0.0000 N   0  0  0  0  0  0  0  0  0  0  0  0
    0.9630    2.3640    0.0000 C   0  0  0  0  0  0  0  0  0  0  0  0
    0.6510    0.8970    0.0000 C   0  0  0  0  0  0  0  0  0  0  0  0
   -0.6480    0.1470    0.0000 C   0  0  0  0  0  0  0  0  0  0  0  0
   -1.9470    0.8970    0.0000 C   0  0  0  0  0  0  0  0  0  0  0  0
   -3.2460    0.1470    0.0000 C   0  0  0  0  0  0  0  0  0  0  0  0
   -3.2460   -1.3530    0.0000 C   0  0  0  0  0  0  0  0  0  0  0  0
   -1.9470   -2.1030    0.0000 C   0  0  0  0  0  0  0  0  0  0  0  0
   -0.6480   -1.3530    0.0000 C   0  0  0  0  0  0  0  0  0  0  0  0
    0.6510   -2.1030    0.0000 N   0  0  0  0  0  0  0  0  0  0  0  0
    1.9500   -1.3530    0.0000 C   0  0  0  0  0  0  0  0  0  0  0  0
    3.2490   -2.1030    0.0000 N   0  0  0  0  0  0  0  0  0  0  0  0
    1.9500    0.1470    0.0000 C   0  0  0  0  0  0  0  0  0  0  0  0
    3.0640    1.1500    0.0000 N   0  0  0  0  0  0  0  0  0  0  0  0
  1  2  1  0  0  0  0
  2  3  1  0  0  0  0
  3  4  2  0  0  0  0
  4  5  1  0  0  0  0
  5  6  2  0  0  0  0
  6  7  1  0  0  0  0
  7  8  2  0  0  0  0
  3  8  1  0  0  0  0
  6  9  1  0  0  0  0
  9 10  1  0  0  0  0
 10 11  2  0  0  0  0
 11 12  1  0  0  0  0
 12 13  2  0  0  0  0
 13 14  1  0  0  0  0
 14 15  2  0  0  0  0
 15 16  1  0  0  0  0
 16 17  2  0  0  0  0
 12 17  1  0  0  0  0
 17 18  1  0  0  0  0
 18 19  2  0  0  0  0
 19 20  1  0  0  0  0
 19 21  1  0  0  0  0
 11 21  1  0  0  0  0
 21 22  2  0  0  0  0
  9 22  1  0  0  0  0
M  END
> <chemblId>
CHEMBL105913

> <bioactivity__type>
Ki

> <units>
nM

> <value>
2380.0

$$$$

  CDK     11271515102D 0   0.00000     0.00000     0

 21 24  0  0  0  0              1 V2000 
    5.4552    7.7155    0.0000 C   0  0  0  0  0  0  0  0  0  0  0  0
    4.7049    6.4166    0.0000 C   0  0  0  0  0  0  0  0  0  0  0  0
    3.2049    6.4169    0.0000 C   0  0  0  0  0  0  0  0  0  0  0  0
    2.4546    5.1181    0.0000 C   0  0  0  0  0  0  0  0  0  0  0  0
    3.2043    3.8189    0.0000 C   0  0  0  0  0  0  0  0  0  0  0  0
    4.7043    3.8185    0.0000 C   0  0  0  0  0  0  0  0  0  0  0  0
    5.4546    5.1174    0.0000 C   0  0  0  0  0  0  0  0  0  0  0  0
    2.4540    2.5200    0.0000 N   0  0  0  0  0  0  0  0  0  0  0  0
    0.9630    2.3640    0.0000 C   0  0  0  0  0  0  0  0  0  0  0  0
    0.6510    0.8970    0.0000 C   0  0  0  0  0  0  0  0  0  0  0  0
   -0.6480    0.1470    0.0000 C   0  0  0  0  0  0  0  0  0  0  0  0
   -1.9470    0.8970    0.0000 C   0  0  0  0  0  0  0  0  0  0  0  0
   -3.2460    0.1470    0.0000 C   0  0  0  0  0  0  0  0  0  0  0  0
   -3.2460   -1.3530    0.0000 C   0  0  0  0  0  0  0  0  0  0  0  0
   -1.9470   -2.1030    0.0000 C   0  0  0  0  0  0  0  0  0  0  0  0
   -0.6480   -1.3530    0.0000 C   0  0  0  0  0  0  0  0  0  0  0  0
    0.6510   -2.1030    0.0000 N   0  0  0  0  0  0  0  0  0  0  0  0
    1.9500   -1.3530    0.0000 C   0  0  0  0  0  0  0  0  0  0  0  0
    3.2490   -2.1030    0.0000 N   0  0  0  0  0  0  0  0  0  0  0  0
    1.9500    0.1470    0.0000 C   0  0  0  0  0  0  0  0  0  0  0  0
    3.0640    1.1500    0.0000 N   0  0  0  0  0  0  0  0  0  0  0  0
  1  2  1  0  0  0  0
  2  3  2  0  0  0  0
  3  4  1  0  0  0  0
  4  5  2  0  0  0  0
  5  6  1  0  0  0  0
  6  7  2  0  0  0  0
  2  7  1  0  0  0  0
  5  8  1  0  0  0  0
  8  9  1  0  0  0  0
  9 10  2  0  0  0  0
 10 11  1  0  0  0  0
 11 12  2  0  0  0  0
 12 13  1  0  0  0  0
 13 14  2  0  0  0  0
 14 15  1  0  0  0  0
 15 16  2  0  0  0  0
 11 16  1  0  0  0  0
 16 17  1  0  0  0  0
 17 18  2  0  0  0  0
 18 19  1  0  0  0  0
 18 20  1  0  0  0  0
 10 20  1  0  0  0  0
 20 21  2  0  0  0  0
  8 21  1  0  0  0  0
M  END
> <chemblId>
CHEMBL106346

> <bioactivity__type>
Ki

> <units>
nM

> <value>
329.0

$$$$

  CDK     11271515102D 0   0.00000     0.00000     0

 25 29  0  0  0  0              1 V2000 
    2.4991   -5.9113    0.0000 C   0  0  0  0  0  0  0  0  0  0  0  0
    3.9991   -5.9112    0.0000 C   0  0  0  0  0  0  0  0  0  0  0  0
    4.4626   -4.4847    0.0000 C   0  0  0  0  0  0  0  0  0  0  0  0
    3.2491   -3.6030    0.0000 C   0  0  0  0  0  0  0  0  0  0  0  0
    2.0355   -4.4847    0.0000 C   0  0  0  0  0  0  0  0  0  0  0  0
    3.2490   -2.1030    0.0000 N   0  0  0  0  0  0  0  0  0  0  0  0
    1.9500   -1.3530    0.0000 C   0  0  0  0  0  0  0  0  0  0  0  0
    0.6510   -2.1030    0.0000 N   0  0  0  0  0  0  0  0  0  0  0  0
   -0.6480   -1.3530    0.0000 C   0  0  0  0  0  0  0  0  0  0  0  0
   -1.9470   -2.1030    0.0000 C   0  0  0  0  0  0  0  0  0  0  0  0
   -3.2460   -1.3530    0.0000 C   0  0  0  0  0  0  0  0  0  0  0  0
   -3.2460    0.1470    0.0000 C   0  0  0  0  0  0  0  0  0  0  0  0
   -1.9470    0.8970    0.0000 C   0  0  0  0  0  0  0  0  0  0  0  0
   -0.6480    0.1470    0.0000 C   0  0  0  0  0  0  0  0  0  0  0  0
    0.6510    0.8970    0.0000 C   0  0  0  0  0  0  0  0  0  0  0  0
    0.9630    2.3640    0.0000 C   0  0  0  0  0  0  0  0  0  0  0  0
    2.4540    2.5200    0.0000 N   0  0  0  0  0  0  0  0  0  0  0  0
    3.0640    1.1500    0.0000 N   0  0  0  0  0  0  0  0  0  0  0  0
    1.9500    0.1470    0.0000 C   0  0  0  0  0  0  0  0  0  0  0  0
    3.2043    3.8189    0.0000 C   0  0  0  0  0  0  0  0  0  0  0  0
    4.7043    3.8185    0.0000 C   0  0  0  0  0  0  0  0  0  0  0  0
    5.4546    5.1174    0.0000 C   0  0  0  0  0  0  0  0  0  0  0  0
    4.7049    6.4166    0.0000 C   0  0  0  0  0  0  0  0  0  0  0  0
    3.2049    6.4169    0.0000 C   0  0  0  0  0  0  0  0  0  0  0  0
    2.4546    5.1181    0.0000 C   0  0  0  0  0  0  0  0  0  0  0  0
  1  2  1  0  0  0  0
  2  3  1  0  0  0  0
  3  4  1  0  0  0  0
  4  5  1  0  0  0  0
  1  5  1  0  0  0  0
  4  6  1  0  0  0  0
  6  7  1  0  0  0  0
  7  8  2  0  0  0  0
  8  9  1  0  0  0  0
  9 10  2  0  0  0  0
 10 11  1  0  0  0  0
 11 12  2  0  0  0  0
 12 13  1  0  0  0  0
 13 14  2  0  0  0  0
  9 14  1  0  0  0  0
 14 15  1  0  0  0  0
 15 16  2  0  0  0  0
 16 17  1  0  0  0  0
 17 18  1  0  0  0  0
 18 19  2  0  0  0  0
  7 19  1  0  0  0  0
 15 19  1  0  0  0  0
 17 20  1  0  0  0  0
 20 21  2  0  0  0  0
 21 22  1  0  0  0  0
 22 23  2  0  0  0  0
 23 24  1  0  0  0  0
 24 25  2  0  0  0  0
 20 25  1  0  0  0  0
M  END
> <chemblId>
CHEMBL106520

> <bioactivity__type>
Ki

> <units>
nM

> <value>
849.0

$$$$

  CDK     11271515102D 0   0.00000     0.00000     0

 28 32  0  0  0  0              1 V2000 
    3.2491   -3.6030    0.0000 C   0  0  0  0  0  0  0  0  0  0  0  0
    4.5481   -4.3530    0.0000 C   0  0  0  0  0  0  0  0  0  0  0  0
    4.5481   -5.8530    0.0000 C   0  0  0  0  0  0  0  0  0  0  0  0
    3.2491   -6.6030    0.0000 C   0  0  0  0  0  0  0  0  0  0  0  0
    3.2491   -8.1030    0.0000 C   0  0  0  0  0  0  0  0  0  0  0  0
    4.5481   -8.8530    0.0000 C   0  0  0  0  0  0  0  0  0  0  0  0
    5.8472   -8.1030    0.0000 C   0  0  0  0  0  0  0  0  0  0  0  0
    5.8471   -6.6030    0.0000 C   0  0  0  0  0  0  0  0  0  0  0  0
    3.2490   -2.1030    0.0000 N   0  0  0  0  0  0  0  0  0  0  0  0
    1.9500   -1.3530    0.0000 C   0  0  0  0  0  0  0  0  0  0  0  0
    0.6510   -2.1030    0.0000 N   0  0  0  0  0  0  0  0  0  0  0  0
   -0.6480   -1.3530    0.0000 C   0  0  0  0  0  0  0  0  0  0  0  0
   -1.9470   -2.1030    0.0000 C   0  0  0  0  0  0  0  0  0  0  0  0
   -3.2460   -1.3530    0.0000 C   0  0  0  0  0  0  0  0  0  0  0  0
   -3.2460    0.1470    0.0000 C   0  0  0  0  0  0  0  0  0  0  0  0
   -1.9470    0.8970    0.0000 C   0  0  0  0  0  0  0  0  0  0  0  0
   -0.6480    0.1470    0.0000 C   0  0  0  0  0  0  0  0  0  0  0  0
    0.6510    0.8970    0.0000 C   0  0  0  0  0  0  0  0  0  0  0  0
    0.9630    2.3640    0.0000 C   0  0  0  0  0  0  0  0  0  0  0  0
    2.4540    2.5200    0.0000 N   0  0  0  0  0  0  0  0  0  0  0  0
    3.0640    1.1500    0.0000 N   0  0  0  0  0  0  0  0  0  0  0  0
    1.9500    0.1470    0.0000 C   0  0  0  0  0  0  0  0  0  0  0  0
    3.2043    3.8189    0.0000 C   0  0  0  0  0  0  0  0  0  0  0  0
    4.7043    3.8185    0.0000 C   0  0  0  0  0  0  0  0  0  0  0  0
    5.4546    5.1174    0.0000 C   0  0  0  0  0  0  0  0  0  0  0  0
    4.7049    6.4166    0.0000 C   0  0  0  0  0  0  0  0  0  0  0  0
    3.2049    6.4169    0.0000 C   0  0  0  0  0  0  0  0  0  0  0  0
    2.4546    5.1181    0.0000 C   0  0  0  0  0  0  0  0  0  0  0  0
  1  2  1  0  0  0  0
  2  3  1  0  0  0  0
  3  4  2  0  0  0  0
  4  5  1  0  0  0  0
  5  6  2  0  0  0  0
  6  7  1  0  0  0  0
  7  8  2  0  0  0  0
  3  8  1  0  0  0  0
  1  9  1  0  0  0  0
  9 10  1  0  0  0  0
 10 11  2  0  0  0  0
 11 12  1  0  0  0  0
 12 13  2  0  0  0  0
 13 14  1  0  0  0  0
 14 15  2  0  0  0  0
 15 16  1  0  0  0  0
 16 17  2  0  0  0  0
 12 17  1  0  0  0  0
 17 18  1  0  0  0  0
 18 19  2  0  0  0  0
 19 20  1  0  0  0  0
 20 21  1  0  0  0  0
 21 22  2  0  0  0  0
 10 22  1  0  0  0  0
 18 22  1  0  0  0  0
 20 23  1  0  0  0  0
 23 24  2  0  0  0  0
 24 25  1  0  0  0  0
 25 26  2  0  0  0  0
 26 27  1  0  0  0  0
 27 28  2  0  0  0  0
 23 28  1  0  0  0  0
M  END
> <chemblId>
CHEMBL106986

> <bioactivity__type>
Ki

> <units>
nM

> <value>
5051.0

$$$$

  CDK     11271515102D 0   0.00000     0.00000     0

 27 31  0  0  0  0              1 V2000 
    3.2491   -3.6030    0.0000 C   0  0  0  0  0  0  0  0  0  0  0  0
    3.2490   -2.1030    0.0000 N   0  0  0  0  0  0  0  0  0  0  0  0
    1.9500   -1.3530    0.0000 C   0  0  0  0  0  0  0  0  0  0  0  0
    0.6510   -2.1030    0.0000 N   0  0  0  0  0  0  0  0  0  0  0  0
   -0.6480   -1.3530    0.0000 C   0  0  0  0  0  0  0  0  0  0  0  0
   -1.9470   -2.1030    0.0000 C   0  0  0  0  0  0  0  0  0  0  0  0
   -3.2460   -1.3530    0.0000 C   0  0  0  0  0  0  0  0  0  0  0  0
   -3.2460    0.1470    0.0000 C   0  0  0  0  0  0  0  0  0  0  0  0
   -1.9470    0.8970    0.0000 C   0  0  0  0  0  0  0  0  0  0  0  0
   -0.6480    0.1470    0.0000 C   0  0  0  0  0  0  0  0  0  0  0  0
    0.6510    0.8970    0.0000 C   0  0  0  0  0  0  0  0  0  0  0  0
    0.9630    2.3640    0.0000 C   0  0  0  0  0  0  0  0  0  0  0  0
    2.4540    2.5200    0.0000 N   0  0  0  0  0  0  0  0  0  0  0  0
    3.0640    1.1500    0.0000 N   0  0  0  0  0  0  0  0  0  0  0  0
    1.9500    0.1470    0.0000 C   0  0  0  0  0  0  0  0  0  0  0  0
    3.2043    3.8189    0.0000 C   0  0  0  0  0  0  0  0  0  0  0  0
    4.7043    3.8185    0.0000 C   0  0  0  0  0  0  0  0  0  0  0  0
    5.4546    5.1174    0.0000 C   0  0  0  0  0  0  0  0  0  0  0  0
    4.7049    6.4166    0.0000 C   0  0  0  0  0  0  0  0  0  0  0  0
    3.2049    6.4169    0.0000 C   0  0  0  0  0  0  0  0  0  0  0  0
    2.4546    5.1181    0.0000 C   0  0  0  0  0  0  0  0  0  0  0  0
    4.5481   -4.3530    0.0000 C   0  0  0  0  0  0  0  0  0  0  0  0
    4.5481   -5.8530    0.0000 C   0  0  0  0  0  0  0  0  0  0  0  0
    5.8471   -6.6030    0.0000 C   0  0  0  0  0  0  0  0  0  0  0  0
    7.1462   -5.8530    0.0000 C   0  0  0  0  0  0  0  0  0  0  0  0
    7.1462   -4.3530    0.0000 C   0  0  0  0  0  0  0  0  0  0  0  0
    5.8471   -3.6030    0.0000 C   0  0  0  0  0  0  0  0  0  0  0  0
  1  2  1  0  0  0  0
  2  3  1  0  0  0  0
  3  4  2  0  0  0  0
  4  5  1  0  0  0  0
  5  6  2  0  0  0  0
  6  7  1  0  0  0  0
  7  8  2  0  0  0  0
  8  9  1  0  0  0  0
  9 10  2  0  0  0  0
  5 10  1  0  0  0  0
 10 11  1  0  0  0  0
 11 12  2  0  0  0  0
 12 13  1  0  0  0  0
 13 14  1  0  0  0  0
 14 15  2  0  0  0  0
  3 15  1  0  0  0  0
 11 15  1  0  0  0  0
 13 16  1  0  0  0  0
 16 17  2  0  0  0  0
 17 18  1  0  0  0  0
 18 19  2  0  0  0  0
 19 20  1  0  0  0  0
 20 21  2  0  0  0  0
 16 21  1  0  0  0  0
  1 22  1  0  0  0  0
 22 23  2  0  0  0  0
 23 24  1  0  0  0  0
 24 25  2  0  0  0  0
 25 26  1  0  0  0  0
 26 27  2  0  0  0  0
 22 27  1  0  0  0  0
M  END
> <chemblId>
CHEMBL107116

> <bioactivity__type>
Ki

> <units>
nM

> <value>
5400.0

$$$$

  CDK     11271515102D 0   0.00000     0.00000     0

 26 30  0  0  0  0              1 V2000 
    6.9546    5.1171    0.0000 C   0  0  0  0  0  0  0  0  0  0  0  0
    5.4546    5.1174    0.0000 C   0  0  0  0  0  0  0  0  0  0  0  0
    4.7049    6.4166    0.0000 C   0  0  0  0  0  0  0  0  0  0  0  0
    3.2049    6.4169    0.0000 C   0  0  0  0  0  0  0  0  0  0  0  0
    2.4546    5.1181    0.0000 C   0  0  0  0  0  0  0  0  0  0  0  0
    3.2043    3.8189    0.0000 C   0  0  0  0  0  0  0  0  0  0  0  0
    4.7043    3.8185    0.0000 C   0  0  0  0  0  0  0  0  0  0  0  0
    2.4540    2.5200    0.0000 N   0  0  0  0  0  0  0  0  0  0  0  0
    0.9630    2.3640    0.0000 C   0  0  0  0  0  0  0  0  0  0  0  0
    0.6510    0.8970    0.0000 C   0  0  0  0  0  0  0  0  0  0  0  0
   -0.6480    0.1470    0.0000 C   0  0  0  0  0  0  0  0  0  0  0  0
   -1.9470    0.8970    0.0000 C   0  0  0  0  0  0  0  0  0  0  0  0
   -3.2460    0.1470    0.0000 C   0  0  0  0  0  0  0  0  0  0  0  0
   -3.2460   -1.3530    0.0000 C   0  0  0  0  0  0  0  0  0  0  0  0
   -1.9470   -2.1030    0.0000 C   0  0  0  0  0  0  0  0  0  0  0  0
   -0.6480   -1.3530    0.0000 C   0  0  0  0  0  0  0  0  0  0  0  0
    0.6510   -2.1030    0.0000 N   0  0  0  0  0  0  0  0  0  0  0  0
    1.9500   -1.3530    0.0000 C   0  0  0  0  0  0  0  0  0  0  0  0
    3.2490   -2.1030    0.0000 N   0  0  0  0  0  0  0  0  0  0  0  0
    3.2491   -3.6030    0.0000 C   0  0  0  0  0  0  0  0  0  0  0  0
    2.0355   -4.4847    0.0000 C   0  0  0  0  0  0  0  0  0  0  0  0
    2.4991   -5.9113    0.0000 C   0  0  0  0  0  0  0  0  0  0  0  0
    3.9991   -5.9112    0.0000 C   0  0  0  0  0  0  0  0  0  0  0  0
    4.4626   -4.4847    0.0000 C   0  0  0  0  0  0  0  0  0  0  0  0
    1.9500    0.1470    0.0000 C   0  0  0  0  0  0  0  0  0  0  0  0
    3.0640    1.1500    0.0000 N   0  0  0  0  0  0  0  0  0  0  0  0
  1  2  1  0  0  0  0
  2  3  2  0  0  0  0
  3  4  1  0  0  0  0
  4  5  2  0  0  0  0
  5  6  1  0  0  0  0
  6  7  2  0  0  0  0
  2  7  1  0  0  0  0
  6  8  1  0  0  0  0
  8  9  1  0  0  0  0
  9 10  2  0  0  0  0
 10 11  1  0  0  0  0
 11 12  2  0  0  0  0
 12 13  1  0  0  0  0
 13 14  2  0  0  0  0
 14 15  1  0  0  0  0
 15 16  2  0  0  0  0
 11 16  1  0  0  0  0
 16 17  1  0  0  0  0
 17 18  2  0  0  0  0
 18 19  1  0  0  0  0
 19 20  1  0  0  0  0
 20 21  1  0  0  0  0
 21 22  1  0  0  0  0
 22 23  1  0  0  0  0
 23 24  1  0  0  0  0
 20 24  1  0  0  0  0
 18 25  1  0  0  0  0
 10 25  1  0  0  0  0
 25 26  2  0  0  0  0
  8 26  1  0  0  0  0
M  END
> <chemblId>
CHEMBL107414

> <bioactivity__type>
Ki

> <units>
nM

> <value>
1200.0

$$$$

  CDK     11271515102D 0   0.00000     0.00000     0

 21 24  0  0  0  0              1 V2000 
    6.9546    5.1171    0.0000 C   0  0  0  0  0  0  0  0  0  0  0  0
    5.4546    5.1174    0.0000 C   0  0  0  0  0  0  0  0  0  0  0  0
    4.7049    6.4166    0.0000 C   0  0  0  0  0  0  0  0  0  0  0  0
    3.2049    6.4169    0.0000 C   0  0  0  0  0  0  0  0  0  0  0  0
    2.4546    5.1181    0.0000 C   0  0  0  0  0  0  0  0  0  0  0  0
    3.2043    3.8189    0.0000 C   0  0  0  0  0  0  0  0  0  0  0  0
    4.7043    3.8185    0.0000 C   0  0  0  0  0  0  0  0  0  0  0  0
    2.4540    2.5200    0.0000 N   0  0  0  0  0  0  0  0  0  0  0  0
    0.9630    2.3640    0.0000 C   0  0  0  0  0  0  0  0  0  0  0  0
    0.6510    0.8970    0.0000 C   0  0  0  0  0  0  0  0  0  0  0  0
   -0.6480    0.1470    0.0000 C   0  0  0  0  0  0  0  0  0  0  0  0
   -1.9470    0.8970    0.0000 C   0  0  0  0  0  0  0  0  0  0  0  0
   -3.2460    0.1470    0.0000 C   0  0  0  0  0  0  0  0  0  0  0  0
   -3.2460   -1.3530    0.0000 C   0  0  0  0  0  0  0  0  0  0  0  0
   -1.9470   -2.1030    0.0000 C   0  0  0  0  0  0  0  0  0  0  0  0
   -0.6480   -1.3530    0.0000 C   0  0  0  0  0  0  0  0  0  0  0  0
    0.6510   -2.1030    0.0000 N   0  0  0  0  0  0  0  0  0  0  0  0
    1.9500   -1.3530    0.0000 C   0  0  0  0  0  0  0  0  0  0  0  0
    3.2490   -2.1030    0.0000 N   0  0  0  0  0  0  0  0  0  0  0  0
    1.9500    0.1470    0.0000 C   0  0  0  0  0  0  0  0  0  0  0  0
    3.0640    1.1500    0.0000 N   0  0  0  0  0  0  0  0  0  0  0  0
  1  2  1  0  0  0  0
  2  3  2  0  0  0  0
  3  4  1  0  0  0  0
  4  5  2  0  0  0  0
  5  6  1  0  0  0  0
  6  7  2  0  0  0  0
  2  7  1  0  0  0  0
  6  8  1  0  0  0  0
  8  9  1  0  0  0  0
  9 10  2  0  0  0  0
 10 11  1  0  0  0  0
 11 12  2  0  0  0  0
 12 13  1  0  0  0  0
 13 14  2  0  0  0  0
 14 15  1  0  0  0  0
 15 16  2  0  0  0  0
 11 16  1  0  0  0  0
 16 17  1  0  0  0  0
 17 18  2  0  0  0  0
 18 19  1  0  0  0  0
 18 20  1  0  0  0  0
 10 20  1  0  0  0  0
 20 21  2  0  0  0  0
  8 21  1  0  0  0  0
M  END
> <chemblId>
CHEMBL107446

> <bioactivity__type>
Ki

> <units>
nM

> <value>
1989.0

$$$$

  CDK     11271515102D 0   0.00000     0.00000     0

 21 24  0  0  0  0              1 V2000 
    5.4540    2.5193    0.0000 C   0  0  0  0  0  0  0  0  0  0  0  0
    4.7043    3.8185    0.0000 C   0  0  0  0  0  0  0  0  0  0  0  0
    5.4546    5.1174    0.0000 C   0  0  0  0  0  0  0  0  0  0  0  0
    4.7049    6.4166    0.0000 C   0  0  0  0  0  0  0  0  0  0  0  0
    3.2049    6.4169    0.0000 C   0  0  0  0  0  0  0  0  0  0  0  0
    2.4546    5.1181    0.0000 C   0  0  0  0  0  0  0  0  0  0  0  0
    3.2043    3.8189    0.0000 C   0  0  0  0  0  0  0  0  0  0  0  0
    2.4540    2.5200    0.0000 N   0  0  0  0  0  0  0  0  0  0  0  0
    0.9630    2.3640    0.0000 C   0  0  0  0  0  0  0  0  0  0  0  0
    0.6510    0.8970    0.0000 C   0  0  0  0  0  0  0  0  0  0  0  0
   -0.6480    0.1470    0.0000 C   0  0  0  0  0  0  0  0  0  0  0  0
   -1.9470    0.8970    0.0000 C   0  0  0  0  0  0  0  0  0  0  0  0
   -3.2460    0.1470    0.0000 C   0  0  0  0  0  0  0  0  0  0  0  0
   -3.2460   -1.3530    0.0000 C   0  0  0  0  0  0  0  0  0  0  0  0
   -1.9470   -2.1030    0.0000 C   0  0  0  0  0  0  0  0  0  0  0  0
   -0.6480   -1.3530    0.0000 C   0  0  0  0  0  0  0  0  0  0  0  0
    0.6510   -2.1030    0.0000 N   0  0  0  0  0  0  0  0  0  0  0  0
    1.9500   -1.3530    0.0000 C   0  0  0  0  0  0  0  0  0  0  0  0
    3.2490   -2.1030    0.0000 N   0  0  0  0  0  0  0  0  0  0  0  0
    1.9500    0.1470    0.0000 C   0  0  0  0  0  0  0  0  0  0  0  0
    3.0640    1.1500    0.0000 N   0  0  0  0  0  0  0  0  0  0  0  0
  1  2  1  0  0  0  0
  2  3  2  0  0  0  0
  3  4  1  0  0  0  0
  4  5  2  0  0  0  0
  5  6  1  0  0  0  0
  6  7  2  0  0  0  0
  2  7  1  0  0  0  0
  7  8  1  0  0  0  0
  8  9  1  0  0  0  0
  9 10  2  0  0  0  0
 10 11  1  0  0  0  0
 11 12  2  0  0  0  0
 12 13  1  0  0  0  0
 13 14  2  0  0  0  0
 14 15  1  0  0  0  0
 15 16  2  0  0  0  0
 11 16  1  0  0  0  0
 16 17  1  0  0  0  0
 17 18  2  0  0  0  0
 18 19  1  0  0  0  0
 18 20  1  0  0  0  0
 10 20  1  0  0  0  0
 20 21  2  0  0  0  0
  8 21  1  0  0  0  0
M  END
> <chemblId>
CHEMBL107637

> <bioactivity__type>
Ki

> <units>
nM

> <value>
1600.0

$$$$

  CDK     11271515102D 0   0.00000     0.00000     0

 18 20  0  0  0  0              1 V2000 
    8.5250    1.2990    0.0000 Br  0  0  0  0  0  0  0  0  0  0  0  0
    7.0250    1.2990    0.0000 C   0  0  0  0  0  0  0  0  0  0  0  0
    6.2750    2.5981    0.0000 C   0  0  0  0  0  0  0  0  0  0  0  0
    4.7750    2.5981    0.0000 C   0  0  0  0  0  0  0  0  0  0  0  0
    4.0250    1.2990    0.0000 C   0  0  0  0  0  0  0  0  0  0  0  0
    2.5250    1.2990    0.0000 N   0  0  0  0  0  0  0  0  0  0  0  0
    1.7750    0.0000    0.0000 C   0  0  0  0  0  0  0  0  0  0  0  0
    2.5250   -1.2990    0.0000 O   0  0  0  0  0  0  0  0  0  0  0  0
    0.2750    0.0000    0.0000 C   0  0  0  0  0  0  0  0  0  0  0  0
   -1.0250   -0.7500    0.0000 C   0  0  0  0  0  0  0  0  0  0  0  0
   -1.0250    0.7500    0.0000 C   0  0  0  0  0  0  0  0  0  0  0  0
    4.7750   -0.0000    0.0000 N   0  0  0  0  0  0  0  0  0  0  0  0
    6.2750   -0.0000    0.0000 C   0  0  0  0  0  0  0  0  0  0  0  0
    7.0250   -1.2990    0.0000 C   0  0  0  0  0  0  0  0  0  0  0  0
    6.4149   -2.6694    0.0000 O   0  0  0  0  0  0  0  0  0  0  0  0
    7.5296   -3.6731    0.0000 C   0  0  0  0  0  0  0  0  0  0  0  0
    8.8287   -2.9231    0.0000 C   0  0  0  0  0  0  0  0  0  0  0  0
    8.5168   -1.4558    0.0000 C   0  0  0  0  0  0  0  0  0  0  0  0
  1  2  1  0  0  0  0
  2  3  2  0  0  0  0
  3  4  1  0  0  0  0
  4  5  2  0  0  0  0
  5  6  1  0  0  0  0
  6  7  1  0  0  0  0
  7  8  2  0  0  0  0
  7  9  1  0  0  0  0
  9 10  1  0  0  0  0
 10 11  1  0  0  0  0
  9 11  1  0  0  0  0
  5 12  1  0  0  0  0
 12 13  2  0  0  0  0
  2 13  1  0  0  0  0
 13 14  1  0  0  0  0
 14 15  1  0  0  0  0
 15 16  1  0  0  0  0
 16 17  2  0  0  0  0
 17 18  1  0  0  0  0
 14 18  2  0  0  0  0
M  END
> <chemblId>
CHEMBL1076562

> <bioactivity__type>
Ki

> <units>
nM

> <value>
35.0

$$$$

  CDK     11271515102D 0   0.00000     0.00000     0

 21 24  0  0  0  0              1 V2000 
    4.1010    0.0000    0.0000 O   0  0  0  0  0  0  0  0  0  0  0  0
    2.6010    0.0000    0.0000 C   0  0  0  0  0  0  0  0  0  0  0  0
    1.7190    1.2140    0.0000 N   0  0  0  0  0  0  0  0  0  0  0  0
    0.2930    0.7500    0.0000 C   0  0  0  0  0  0  0  0  0  0  0  0
   -1.0070    1.5000    0.0000 C   0  0  0  0  0  0  0  0  0  0  0  0
   -2.3060    0.7500    0.0000 C   0  0  0  0  0  0  0  0  0  0  0  0
   -3.6050    1.5000    0.0000 C   0  0  0  0  0  0  0  0  0  0  0  0
   -3.6051    3.0000    0.0000 C   0  0  0  0  0  0  0  0  0  0  0  0
   -4.9041    3.7500    0.0000 C   0  0  0  0  0  0  0  0  0  0  0  0
   -6.2031    3.0000    0.0000 N   0  0  0  0  0  0  0  0  0  0  0  0
   -6.2031    1.5000    0.0000 C   0  0  0  0  0  0  0  0  0  0  0  0
   -4.9041    0.7500    0.0000 N   0  0  0  0  0  0  0  0  0  0  0  0
   -2.3060   -0.7500    0.0000 C   0  0  0  0  0  0  0  0  0  0  0  0
   -1.0070   -1.5000    0.0000 N   0  0  0  0  0  0  0  0  0  0  0  0
    0.2930   -0.7500    0.0000 C   0  0  0  0  0  0  0  0  0  0  0  0
    1.7190   -1.2140    0.0000 N   0  0  0  0  0  0  0  0  0  0  0  0
   -3.6050   -1.5000    0.0000 C   0  0  0  0  0  0  0  0  0  0  0  0
   -4.9754   -0.8899    0.0000 O   0  0  0  0  0  0  0  0  0  0  0  0
   -5.9791   -2.0046    0.0000 C   0  0  0  0  0  0  0  0  0  0  0  0
   -5.2291   -3.3036    0.0000 C   0  0  0  0  0  0  0  0  0  0  0  0
   -3.7618   -2.9918    0.0000 C   0  0  0  0  0  0  0  0  0  0  0  0
  1  2  2  0  0  0  0
  2  3  1  0  0  0  0
  3  4  1  0  0  0  0
  4  5  2  0  0  0  0
  5  6  1  0  0  0  0
  6  7  1  0  0  0  0
  7  8  1  0  0  0  0
  8  9  2  0  0  0  0
  9 10  1  0  0  0  0
 10 11  2  0  0  0  0
 11 12  1  0  0  0  0
  7 12  2  0  0  0  0
  6 13  2  0  0  0  0
 13 14  1  0  0  0  0
 14 15  2  0  0  0  0
  4 15  1  0  0  0  0
 15 16  1  0  0  0  0
  2 16  1  0  0  0  0
 13 17  1  0  0  0  0
 17 18  1  0  0  0  0
 18 19  1  0  0  0  0
 19 20  2  0  0  0  0
 20 21  1  0  0  0  0
 17 21  2  0  0  0  0
M  END
> <chemblId>
CHEMBL1076563

> <bioactivity__type>
Ki

> <units>
nM

> <value>
769.0

$$$$

  CDK     11271515102D 0   0.00000     0.00000     0

 25 28  0  0  0  0              1 V2000 
   10.7750    5.1962    0.0000 F   0  0  0  0  0  0  0  0  0  0  0  0
    9.2750    5.1962    0.0000 C   0  0  0  0  0  0  0  0  0  0  0  0
    8.5250    6.4952    0.0000 C   0  0  0  0  0  0  0  0  0  0  0  0
    7.0250    6.4952    0.0000 C   0  0  0  0  0  0  0  0  0  0  0  0
    6.2750    5.1962    0.0000 C   0  0  0  0  0  0  0  0  0  0  0  0
    7.0250    3.8971    0.0000 C   0  0  0  0  0  0  0  0  0  0  0  0
    8.5250    3.8971    0.0000 C   0  0  0  0  0  0  0  0  0  0  0  0
    6.2750    2.5981    0.0000 C   0  0  0  0  0  0  0  0  0  0  0  0
    4.7750    2.5981    0.0000 N   0  0  0  0  0  0  0  0  0  0  0  0
    4.0250    1.2990    0.0000 C   0  0  0  0  0  0  0  0  0  0  0  0
    2.5250    1.2990    0.0000 N   0  0  0  0  0  0  0  0  0  0  0  0
    1.7750    0.0000    0.0000 C   0  0  0  0  0  0  0  0  0  0  0  0
    2.5250   -1.2990    0.0000 O   0  0  0  0  0  0  0  0  0  0  0  0
    0.2750    0.0000    0.0000 C   0  0  0  0  0  0  0  0  0  0  0  0
   -1.0250   -0.7500    0.0000 C   0  0  0  0  0  0  0  0  0  0  0  0
   -1.0250    0.7500    0.0000 C   0  0  0  0  0  0  0  0  0  0  0  0
    4.7750   -0.0000    0.0000 C   0  0  0  0  0  0  0  0  0  0  0  0
    6.2750   -0.0000    0.0000 C   0  0  0  0  0  0  0  0  0  0  0  0
    7.0250    1.2990    0.0000 C   0  0  0  0  0  0  0  0  0  0  0  0
    8.5250    1.2990    0.0000 C   0  0  0  0  0  0  0  0  0  0  0  0
    9.2750   -0.0000    0.0000 C   0  0  0  0  0  0  0  0  0  0  0  0
   10.7750   -0.0000    0.0000 C   0  0  0  0  0  0  0  0  0  0  0  0
   11.5250    1.2990    0.0000 N   0  0  0  0  0  0  0  0  0  0  0  0
   10.7750    2.5981    0.0000 C   0  0  0  0  0  0  0  0  0  0  0  0
    9.2750    2.5981    0.0000 C   0  0  0  0  0  0  0  0  0  0  0  0
  1  2  1  0  0  0  0
  2  3  2  0  0  0  0
  3  4  1  0  0  0  0
  4  5  2  0  0  0  0
  5  6  1  0  0  0  0
  6  7  2  0  0  0  0
  2  7  1  0  0  0  0
  6  8  1  0  0  0  0
  8  9  2  0  0  0  0
  9 10  1  0  0  0  0
 10 11  1  0  0  0  0
 11 12  1  0  0  0  0
 12 13  2  0  0  0  0
 12 14  1  0  0  0  0
 14 15  1  0  0  0  0
 15 16  1  0  0  0  0
 14 16  1  0  0  0  0
 10 17  2  0  0  0  0
 17 18  1  0  0  0  0
 18 19  2  0  0  0  0
  8 19  1  0  0  0  0
 19 20  1  0  0  0  0
 20 21  2  0  0  0  0
 21 22  1  0  0  0  0
 22 23  2  0  0  0  0
 23 24  1  0  0  0  0
 24 25  2  0  0  0  0
 20 25  1  0  0  0  0
M  END
> <chemblId>
CHEMBL1076587

> <bioactivity__type>
Ki

> <units>
nM

> <value>
57.0

$$$$

  CDK     11271515102D 0   0.00000     0.00000     0

 19 21  0  0  0  0              1 V2000 
    2.5250   -1.2990    0.0000 O   0  0  0  0  0  0  0  0  0  0  0  0
    1.7750    0.0000    0.0000 C   0  0  0  0  0  0  0  0  0  0  0  0
    2.5250    1.2990    0.0000 N   0  0  0  0  0  0  0  0  0  0  0  0
    4.0250    1.2990    0.0000 C   0  0  0  0  0  0  0  0  0  0  0  0
    4.7750   -0.0000    0.0000 C   0  0  0  0  0  0  0  0  0  0  0  0
    6.2750   -0.0000    0.0000 C   0  0  0  0  0  0  0  0  0  0  0  0
    7.0250    1.2990    0.0000 C   0  0  0  0  0  0  0  0  0  0  0  0
    8.5250    1.2990    0.0000 C   0  0  0  0  0  0  0  0  0  0  0  0
   10.0250    1.2990    0.0000 N   0  0  0  0  0  0  0  0  0  0  0  0
    6.2750    2.5981    0.0000 C   0  0  0  0  0  0  0  0  0  0  0  0
    4.7750    2.5981    0.0000 N   0  0  0  0  0  0  0  0  0  0  0  0
    7.0250    3.8971    0.0000 C   0  0  0  0  0  0  0  0  0  0  0  0
    8.5168    4.0539    0.0000 O   0  0  0  0  0  0  0  0  0  0  0  0
    8.8287    5.5211    0.0000 C   0  0  0  0  0  0  0  0  0  0  0  0
    7.5296    6.2711    0.0000 C   0  0  0  0  0  0  0  0  0  0  0  0
    6.4149    5.2674    0.0000 C   0  0  0  0  0  0  0  0  0  0  0  0
    0.2750    0.0000    0.0000 C   0  0  0  0  0  0  0  0  0  0  0  0
   -1.0250   -0.7500    0.0000 C   0  0  0  0  0  0  0  0  0  0  0  0
   -1.0250    0.7500    0.0000 C   0  0  0  0  0  0  0  0  0  0  0  0
  1  2  2  0  0  0  0
  2  3  1  0  0  0  0
  3  4  1  0  0  0  0
  4  5  2  0  0  0  0
  5  6  1  0  0  0  0
  6  7  2  0  0  0  0
  7  8  1  0  0  0  0
  8  9  3  0  0  0  0
  7 10  1  0  0  0  0
 10 11  2  0  0  0  0
  4 11  1  0  0  0  0
 10 12  1  0  0  0  0
 12 13  1  0  0  0  0
 13 14  1  0  0  0  0
 14 15  2  0  0  0  0
 15 16  1  0  0  0  0
 12 16  2  0  0  0  0
  2 17  1  0  0  0  0
 17 18  1  0  0  0  0
 18 19  1  0  0  0  0
 17 19  1  0  0  0  0
M  END
> <chemblId>
CHEMBL1079801

> <bioactivity__type>
Ki

> <units>
nM

> <value>
12.0

$$$$

  CDK     11271515102D 0   0.00000     0.00000     0

 22 25  0  0  0  0              1 V2000 
    2.5250   -1.2990    0.0000 O   0  0  0  0  0  0  0  0  0  0  0  0
    1.7750    0.0000    0.0000 C   0  0  0  0  0  0  0  0  0  0  0  0
    2.5250    1.2990    0.0000 N   0  0  0  0  0  0  0  0  0  0  0  0
    4.0250    1.2990    0.0000 C   0  0  0  0  0  0  0  0  0  0  0  0
    4.7750   -0.0000    0.0000 C   0  0  0  0  0  0  0  0  0  0  0  0
    6.2750   -0.0000    0.0000 C   0  0  0  0  0  0  0  0  0  0  0  0
    7.0250    1.2990    0.0000 C   0  0  0  0  0  0  0  0  0  0  0  0
    8.5250    1.2990    0.0000 C   0  0  0  0  0  0  0  0  0  0  0  0
    9.4067    0.0855    0.0000 N   0  0  0  0  0  0  0  0  0  0  0  0
   10.8333    0.5490    0.0000 N   0  0  0  0  0  0  0  0  0  0  0  0
   10.8333    2.0490    0.0000 N   0  0  0  0  0  0  0  0  0  0  0  0
    9.4067    2.5126    0.0000 N   0  0  0  0  0  0  0  0  0  0  0  0
    6.2750    2.5981    0.0000 C   0  0  0  0  0  0  0  0  0  0  0  0
    4.7750    2.5981    0.0000 N   0  0  0  0  0  0  0  0  0  0  0  0
    7.0250    3.8971    0.0000 C   0  0  0  0  0  0  0  0  0  0  0  0
    8.5168    4.0539    0.0000 O   0  0  0  0  0  0  0  0  0  0  0  0
    8.8287    5.5211    0.0000 C   0  0  0  0  0  0  0  0  0  0  0  0
    7.5296    6.2711    0.0000 C   0  0  0  0  0  0  0  0  0  0  0  0
    6.4149    5.2674    0.0000 C   0  0  0  0  0  0  0  0  0  0  0  0
    0.2750    0.0000    0.0000 C   0  0  0  0  0  0  0  0  0  0  0  0
   -1.0250   -0.7500    0.0000 C   0  0  0  0  0  0  0  0  0  0  0  0
   -1.0250    0.7500    0.0000 C   0  0  0  0  0  0  0  0  0  0  0  0
  1  2  2  0  0  0  0
  2  3  1  0  0  0  0
  3  4  1  0  0  0  0
  4  5  2  0  0  0  0
  5  6  1  0  0  0  0
  6  7  2  0  0  0  0
  7  8  1  0  0  0  0
  8  9  1  0  0  0  0
  9 10  2  0  0  0  0
 10 11  1  0  0  0  0
 11 12  2  0  0  0  0
  8 12  1  0  0  0  0
  7 13  1  0  0  0  0
 13 14  2  0  0  0  0
  4 14  1  0  0  0  0
 13 15  1  0  0  0  0
 15 16  1  0  0  0  0
 16 17  1  0  0  0  0
 17 18  2  0  0  0  0
 18 19  1  0  0  0  0
 15 19  2  0  0  0  0
  2 20  1  0  0  0  0
 20 21  1  0  0  0  0
 21 22  1  0  0  0  0
 20 22  1  0  0  0  0
M  END
> <chemblId>
CHEMBL1079802

> <bioactivity__type>
Ki

> <units>
nM

> <value>
1638.0

$$$$

  CDK     11271515102D 0   0.00000     0.00000     0

 24 27  0  0  0  0              1 V2000 
    8.5250   -1.2990    0.0000 Cl  0  0  0  0  0  0  0  0  0  0  0  0
    9.2750   -0.0000    0.0000 C   0  0  0  0  0  0  0  0  0  0  0  0
   10.7750   -0.0000    0.0000 C   0  0  0  0  0  0  0  0  0  0  0  0
   11.5250    1.2990    0.0000 N   0  0  0  0  0  0  0  0  0  0  0  0
   10.7750    2.5981    0.0000 C   0  0  0  0  0  0  0  0  0  0  0  0
    9.2750    2.5981    0.0000 C   0  0  0  0  0  0  0  0  0  0  0  0
    8.5250    1.2990    0.0000 C   0  0  0  0  0  0  0  0  0  0  0  0
    7.0250    1.2990    0.0000 C   0  0  0  0  0  0  0  0  0  0  0  0
    6.2750    2.5981    0.0000 C   0  0  0  0  0  0  0  0  0  0  0  0
    4.7750    2.5981    0.0000 C   0  0  0  0  0  0  0  0  0  0  0  0
    4.0250    1.2990    0.0000 C   0  0  0  0  0  0  0  0  0  0  0  0
    2.5250    1.2990    0.0000 N   0  0  0  0  0  0  0  0  0  0  0  0
    1.7750    0.0000    0.0000 C   0  0  0  0  0  0  0  0  0  0  0  0
    2.5250   -1.2990    0.0000 O   0  0  0  0  0  0  0  0  0  0  0  0
    0.2750    0.0000    0.0000 C   0  0  0  0  0  0  0  0  0  0  0  0
   -1.0250   -0.7500    0.0000 C   0  0  0  0  0  0  0  0  0  0  0  0
   -1.0250    0.7500    0.0000 C   0  0  0  0  0  0  0  0  0  0  0  0
    4.7750   -0.0000    0.0000 N   0  0  0  0  0  0  0  0  0  0  0  0
    6.2750   -0.0000    0.0000 C   0  0  0  0  0  0  0  0  0  0  0  0
    7.0250   -1.2990    0.0000 C   0  0  0  0  0  0  0  0  0  0  0  0
    6.4149   -2.6694    0.0000 O   0  0  0  0  0  0  0  0  0  0  0  0
    7.5296   -3.6731    0.0000 C   0  0  0  0  0  0  0  0  0  0  0  0
    8.8287   -2.9231    0.0000 C   0  0  0  0  0  0  0  0  0  0  0  0
    8.5168   -1.4558    0.0000 C   0  0  0  0  0  0  0  0  0  0  0  0
  1  2  1  0  0  0  0
  2  3  2  0  0  0  0
  3  4  1  0  0  0  0
  4  5  2  0  0  0  0
  5  6  1  0  0  0  0
  6  7  2  0  0  0  0
  2  7  1  0  0  0  0
  7  8  1  0  0  0  0
  8  9  2  0  0  0  0
  9 10  1  0  0  0  0
 10 11  2  0  0  0  0
 11 12  1  0  0  0  0
 12 13  1  0  0  0  0
 13 14  2  0  0  0  0
 13 15  1  0  0  0  0
 15 16  1  0  0  0  0
 16 17  1  0  0  0  0
 15 17  1  0  0  0  0
 11 18  1  0  0  0  0
 18 19  2  0  0  0  0
  8 19  1  0  0  0  0
 19 20  1  0  0  0  0
 20 21  1  0  0  0  0
 21 22  1  0  0  0  0
 22 23  2  0  0  0  0
 23 24  1  0  0  0  0
 20 24  2  0  0  0  0
M  END
> <chemblId>
CHEMBL1079803

> <bioactivity__type>
Ki

> <units>
nM

> <value>
147.0

$$$$

  CDK     11271515102D 0   0.00000     0.00000     0

 24 27  0  0  0  0              1 V2000 
    8.5250   -1.2990    0.0000 F   0  0  0  0  0  0  0  0  0  0  0  0
    9.2750   -0.0000    0.0000 C   0  0  0  0  0  0  0  0  0  0  0  0
   10.7750   -0.0000    0.0000 C   0  0  0  0  0  0  0  0  0  0  0  0
   11.5250    1.2990    0.0000 N   0  0  0  0  0  0  0  0  0  0  0  0
   10.7750    2.5981    0.0000 C   0  0  0  0  0  0  0  0  0  0  0  0
    9.2750    2.5981    0.0000 C   0  0  0  0  0  0  0  0  0  0  0  0
    8.5250    1.2990    0.0000 C   0  0  0  0  0  0  0  0  0  0  0  0
    7.0250    1.2990    0.0000 C   0  0  0  0  0  0  0  0  0  0  0  0
    6.2750    2.5981    0.0000 C   0  0  0  0  0  0  0  0  0  0  0  0
    4.7750    2.5981    0.0000 C   0  0  0  0  0  0  0  0  0  0  0  0
    4.0250    1.2990    0.0000 C   0  0  0  0  0  0  0  0  0  0  0  0
    2.5250    1.2990    0.0000 N   0  0  0  0  0  0  0  0  0  0  0  0
    1.7750    0.0000    0.0000 C   0  0  0  0  0  0  0  0  0  0  0  0
    2.5250   -1.2990    0.0000 O   0  0  0  0  0  0  0  0  0  0  0  0
    0.2750    0.0000    0.0000 C   0  0  0  0  0  0  0  0  0  0  0  0
   -1.0250   -0.7500    0.0000 C   0  0  0  0  0  0  0  0  0  0  0  0
   -1.0250    0.7500    0.0000 C   0  0  0  0  0  0  0  0  0  0  0  0
    4.7750   -0.0000    0.0000 N   0  0  0  0  0  0  0  0  0  0  0  0
    6.2750   -0.0000    0.0000 C   0  0  0  0  0  0  0  0  0  0  0  0
    7.0250   -1.2990    0.0000 C   0  0  0  0  0  0  0  0  0  0  0  0
    6.4149   -2.6694    0.0000 O   0  0  0  0  0  0  0  0  0  0  0  0
    7.5296   -3.6731    0.0000 C   0  0  0  0  0  0  0  0  0  0  0  0
    8.8287   -2.9231    0.0000 C   0  0  0  0  0  0  0  0  0  0  0  0
    8.5168   -1.4558    0.0000 C   0  0  0  0  0  0  0  0  0  0  0  0
  1  2  1  0  0  0  0
  2  3  2  0  0  0  0
  3  4  1  0  0  0  0
  4  5  2  0  0  0  0
  5  6  1  0  0  0  0
  6  7  2  0  0  0  0
  2  7  1  0  0  0  0
  7  8  1  0  0  0  0
  8  9  2  0  0  0  0
  9 10  1  0  0  0  0
 10 11  2  0  0  0  0
 11 12  1  0  0  0  0
 12 13  1  0  0  0  0
 13 14  2  0  0  0  0
 13 15  1  0  0  0  0
 15 16  1  0  0  0  0
 16 17  1  0  0  0  0
 15 17  1  0  0  0  0
 11 18  1  0  0  0  0
 18 19  2  0  0  0  0
  8 19  1  0  0  0  0
 19 20  1  0  0  0  0
 20 21  1  0  0  0  0
 21 22  1  0  0  0  0
 22 23  2  0  0  0  0
 23 24  1  0  0  0  0
 20 24  2  0  0  0  0
M  END
> <chemblId>
CHEMBL1079804

> <bioactivity__type>
Ki

> <units>
nM

> <value>
150.0

$$$$

  CDK     11271515102D 0   0.00000     0.00000     0

 20 23  0  0  0  0              1 V2000 
   -3.7618    2.9918    0.0000 O   0  0  0  0  0  0  0  0  0  0  0  0
   -5.2291    3.3036    0.0000 C   0  0  0  0  0  0  0  0  0  0  0  0
   -5.9791    2.0046    0.0000 C   0  0  0  0  0  0  0  0  0  0  0  0
   -4.9754    0.8899    0.0000 C   0  0  0  0  0  0  0  0  0  0  0  0
   -3.6050    1.5000    0.0000 C   0  0  0  0  0  0  0  0  0  0  0  0
   -2.3060    0.7500    0.0000 C   0  0  0  0  0  0  0  0  0  0  0  0
   -1.0070    1.5000    0.0000 N   0  0  0  0  0  0  0  0  0  0  0  0
    0.2930    0.7500    0.0000 C   0  0  0  0  0  0  0  0  0  0  0  0
    1.7190    1.2140    0.0000 N   0  0  0  0  0  0  0  0  0  0  0  0
    2.6010    0.0000    0.0000 C   0  0  0  0  0  0  0  0  0  0  0  0
    1.7190   -1.2140    0.0000 N   0  0  0  0  0  0  0  0  0  0  0  0
    0.2930   -0.7500    0.0000 C   0  0  0  0  0  0  0  0  0  0  0  0
   -1.0070   -1.5000    0.0000 C   0  0  0  0  0  0  0  0  0  0  0  0
   -2.3060   -0.7500    0.0000 C   0  0  0  0  0  0  0  0  0  0  0  0
   -3.6050   -1.5000    0.0000 C   0  0  0  0  0  0  0  0  0  0  0  0
   -4.9041   -0.7500    0.0000 C   0  0  0  0  0  0  0  0  0  0  0  0
   -6.2031   -1.5000    0.0000 C   0  0  0  0  0  0  0  0  0  0  0  0
   -6.2031   -3.0000    0.0000 N   0  0  0  0  0  0  0  0  0  0  0  0
   -4.9041   -3.7500    0.0000 C   0  0  0  0  0  0  0  0  0  0  0  0
   -3.6051   -3.0000    0.0000 N   0  0  0  0  0  0  0  0  0  0  0  0
  1  2  1  0  0  0  0
  2  3  2  0  0  0  0
  3  4  1  0  0  0  0
  4  5  2  0  0  0  0
  1  5  1  0  0  0  0
  5  6  1  0  0  0  0
  6  7  1  0  0  0  0
  7  8  2  0  0  0  0
  8  9  1  0  0  0  0
  9 10  1  0  0  0  0
 10 11  2  0  0  0  0
 11 12  1  0  0  0  0
  8 12  1  0  0  0  0
 12 13  2  0  0  0  0
 13 14  1  0  0  0  0
  6 14  2  0  0  0  0
 14 15  1  0  0  0  0
 15 16  1  0  0  0  0
 16 17  2  0  0  0  0
 17 18  1  0  0  0  0
 18 19  2  0  0  0  0
 19 20  1  0  0  0  0
 15 20  2  0  0  0  0
M  END
> <chemblId>
CHEMBL1080327

> <bioactivity__type>
Ki

> <units>
nM

> <value>
3605.0

$$$$

  CDK     11271515102D 0   0.00000     0.00000     0

 21 24  0  0  0  0              1 V2000 
    2.1822   -2.6407    0.0000 O   0  0  0  0  0  0  0  0  0  0  0  0
    1.7190   -1.2140    0.0000 C   0  0  0  0  0  0  0  0  0  0  0  0
    2.6010    0.0000    0.0000 N   0  0  0  0  0  0  0  0  0  0  0  0
    1.7190    1.2140    0.0000 N   0  0  0  0  0  0  0  0  0  0  0  0
    0.2930    0.7500    0.0000 C   0  0  0  0  0  0  0  0  0  0  0  0
   -1.0070    1.5000    0.0000 N   0  0  0  0  0  0  0  0  0  0  0  0
   -2.3060    0.7500    0.0000 C   0  0  0  0  0  0  0  0  0  0  0  0
   -3.6050    1.5000    0.0000 C   0  0  0  0  0  0  0  0  0  0  0  0
   -3.7618    2.9918    0.0000 O   0  0  0  0  0  0  0  0  0  0  0  0
   -5.2291    3.3036    0.0000 C   0  0  0  0  0  0  0  0  0  0  0  0
   -5.9791    2.0046    0.0000 C   0  0  0  0  0  0  0  0  0  0  0  0
   -4.9754    0.8899    0.0000 C   0  0  0  0  0  0  0  0  0  0  0  0
   -2.3060   -0.7500    0.0000 C   0  0  0  0  0  0  0  0  0  0  0  0
   -1.0070   -1.5000    0.0000 C   0  0  0  0  0  0  0  0  0  0  0  0
    0.2930   -0.7500    0.0000 C   0  0  0  0  0  0  0  0  0  0  0  0
   -3.6050   -1.5000    0.0000 C   0  0  0  0  0  0  0  0  0  0  0  0
   -4.9041   -0.7500    0.0000 C   0  0  0  0  0  0  0  0  0  0  0  0
   -6.2031   -1.5000    0.0000 C   0  0  0  0  0  0  0  0  0  0  0  0
   -6.2031   -3.0000    0.0000 N   0  0  0  0  0  0  0  0  0  0  0  0
   -4.9041   -3.7500    0.0000 C   0  0  0  0  0  0  0  0  0  0  0  0
   -3.6051   -3.0000    0.0000 N   0  0  0  0  0  0  0  0  0  0  0  0
  1  2  2  0  0  0  0
  2  3  1  0  0  0  0
  3  4  1  0  0  0  0
  4  5  1  0  0  0  0
  5  6  1  0  0  0  0
  6  7  2  0  0  0  0
  7  8  1  0  0  0  0
  8  9  1  0  0  0  0
  9 10  1  0  0  0  0
 10 11  2  0  0  0  0
 11 12  1  0  0  0  0
  8 12  2  0  0  0  0
  7 13  1  0  0  0  0
 13 14  2  0  0  0  0
 14 15  1  0  0  0  0
  2 15  1  0  0  0  0
  5 15  2  0  0  0  0
 13 16  1  0  0  0  0
 16 17  2  0  0  0  0
 17 18  1  0  0  0  0
 18 19  2  0  0  0  0
 19 20  1  0  0  0  0
 20 21  2  0  0  0  0
 16 21  1  0  0  0  0
M  END
> <chemblId>
CHEMBL1080497

> <bioactivity__type>
Ki

> <units>
nM

> <value>
177.0

$$$$

  CDK     11271515102D 0   0.00000     0.00000     0

 23 26  0  0  0  0              1 V2000 
    2.5250   -1.2990    0.0000 O   0  0  0  0  0  0  0  0  0  0  0  0
    1.7750    0.0000    0.0000 C   0  0  0  0  0  0  0  0  0  0  0  0
    2.5250    1.2990    0.0000 N   0  0  0  0  0  0  0  0  0  0  0  0
    4.0250    1.2990    0.0000 C   0  0  0  0  0  0  0  0  0  0  0  0
    4.7750   -0.0000    0.0000 C   0  0  0  0  0  0  0  0  0  0  0  0
    6.2750   -0.0000    0.0000 C   0  0  0  0  0  0  0  0  0  0  0  0
    7.0250    1.2990    0.0000 C   0  0  0  0  0  0  0  0  0  0  0  0
    8.5250    1.2990    0.0000 C   0  0  0  0  0  0  0  0  0  0  0  0
    9.2750   -0.0000    0.0000 C   0  0  0  0  0  0  0  0  0  0  0  0
   10.7750   -0.0000    0.0000 C   0  0  0  0  0  0  0  0  0  0  0  0
   11.5250    1.2990    0.0000 N   0  0  0  0  0  0  0  0  0  0  0  0
   10.7750    2.5981    0.0000 C   0  0  0  0  0  0  0  0  0  0  0  0
    9.2750    2.5981    0.0000 C   0  0  0  0  0  0  0  0  0  0  0  0
    6.2750    2.5981    0.0000 C   0  0  0  0  0  0  0  0  0  0  0  0
    4.7750    2.5981    0.0000 N   0  0  0  0  0  0  0  0  0  0  0  0
    7.0250    3.8971    0.0000 C   0  0  0  0  0  0  0  0  0  0  0  0
    8.5168    4.0539    0.0000 O   0  0  0  0  0  0  0  0  0  0  0  0
    8.8287    5.5211    0.0000 C   0  0  0  0  0  0  0  0  0  0  0  0
    7.5296    6.2711    0.0000 C   0  0  0  0  0  0  0  0  0  0  0  0
    6.4149    5.2674    0.0000 N   0  0  0  0  0  0  0  0  0  0  0  0
    0.2750    0.0000    0.0000 C   0  0  0  0  0  0  0  0  0  0  0  0
   -1.0250   -0.7500    0.0000 C   0  0  0  0  0  0  0  0  0  0  0  0
   -1.0250    0.7500    0.0000 C   0  0  0  0  0  0  0  0  0  0  0  0
  1  2  2  0  0  0  0
  2  3  1  0  0  0  0
  3  4  1  0  0  0  0
  4  5  2  0  0  0  0
  5  6  1  0  0  0  0
  6  7  2  0  0  0  0
  7  8  1  0  0  0  0
  8  9  2  0  0  0  0
  9 10  1  0  0  0  0
 10 11  2  0  0  0  0
 11 12  1  0  0  0  0
 12 13  2  0  0  0  0
  8 13  1  0  0  0  0
  7 14  1  0  0  0  0
 14 15  2  0  0  0  0
  4 15  1  0  0  0  0
 14 16  1  0  0  0  0
 16 17  1  0  0  0  0
 17 18  1  0  0  0  0
 18 19  2  0  0  0  0
 19 20  1  0  0  0  0
 16 20  2  0  0  0  0
  2 21  1  0  0  0  0
 21 22  1  0  0  0  0
 22 23  1  0  0  0  0
 21 23  1  0  0  0  0
M  END
> <chemblId>
CHEMBL1080500

> <bioactivity__type>
Ki

> <units>
nM

> <value>
1359.0

$$$$

  CDK     11271515102D 0   0.00000     0.00000     0

 20 23  0  0  0  0              1 V2000 
   -3.7618    2.9918    0.0000 O   0  0  0  0  0  0  0  0  0  0  0  0
   -5.2291    3.3036    0.0000 C   0  0  0  0  0  0  0  0  0  0  0  0
   -5.9791    2.0046    0.0000 C   0  0  0  0  0  0  0  0  0  0  0  0
   -4.9754    0.8899    0.0000 C   0  0  0  0  0  0  0  0  0  0  0  0
   -3.6050    1.5000    0.0000 C   0  0  0  0  0  0  0  0  0  0  0  0
   -2.3060    0.7500    0.0000 C   0  0  0  0  0  0  0  0  0  0  0  0
   -1.0070    1.5000    0.0000 N   0  0  0  0  0  0  0  0  0  0  0  0
    0.2930    0.7500    0.0000 C   0  0  0  0  0  0  0  0  0  0  0  0
    1.7190    1.2140    0.0000 N   0  0  0  0  0  0  0  0  0  0  0  0
    2.6010    0.0000    0.0000 C   0  0  0  0  0  0  0  0  0  0  0  0
    1.7190   -1.2140    0.0000 C   0  0  0  0  0  0  0  0  0  0  0  0
    0.2930   -0.7500    0.0000 C   0  0  0  0  0  0  0  0  0  0  0  0
   -1.0070   -1.5000    0.0000 C   0  0  0  0  0  0  0  0  0  0  0  0
   -2.3060   -0.7500    0.0000 C   0  0  0  0  0  0  0  0  0  0  0  0
   -3.6050   -1.5000    0.0000 C   0  0  0  0  0  0  0  0  0  0  0  0
   -4.9041   -0.7500    0.0000 C   0  0  0  0  0  0  0  0  0  0  0  0
   -6.2031   -1.5000    0.0000 C   0  0  0  0  0  0  0  0  0  0  0  0
   -6.2031   -3.0000    0.0000 N   0  0  0  0  0  0  0  0  0  0  0  0
   -4.9041   -3.7500    0.0000 C   0  0  0  0  0  0  0  0  0  0  0  0
   -3.6051   -3.0000    0.0000 N   0  0  0  0  0  0  0  0  0  0  0  0
  1  2  1  0  0  0  0
  2  3  2  0  0  0  0
  3  4  1  0  0  0  0
  4  5  2  0  0  0  0
  1  5  1  0  0  0  0
  5  6  1  0  0  0  0
  6  7  1  0  0  0  0
  7  8  2  0  0  0  0
  8  9  1  0  0  0  0
  9 10  1  0  0  0  0
 10 11  2  0  0  0  0
 11 12  1  0  0  0  0
  8 12  1  0  0  0  0
 12 13  2  0  0  0  0
 13 14  1  0  0  0  0
  6 14  2  0  0  0  0
 14 15  1  0  0  0  0
 15 16  1  0  0  0  0
 16 17  2  0  0  0  0
 17 18  1  0  0  0  0
 18 19  2  0  0  0  0
 19 20  1  0  0  0  0
 15 20  2  0  0  0  0
M  END
> <chemblId>
CHEMBL1080512

> <bioactivity__type>
Ki

> <units>
nM

> <value>
619.0

$$$$

  CDK     11271515102D 0   0.00000     0.00000     0

 23 26  0  0  0  0              1 V2000 
    3.8970   -1.5000    0.0000 O   0  0  0  0  0  0  0  0  0  0  0  0
    2.5980   -0.7500    0.0000 C   0  0  0  0  0  0  0  0  0  0  0  0
    2.5980    0.7500    0.0000 N   0  0  0  0  0  0  0  0  0  0  0  0
    1.2990    1.5000    0.0000 C   0  0  0  0  0  0  0  0  0  0  0  0
    1.2990    3.0000    0.0000 O   0  0  0  0  0  0  0  0  0  0  0  0
    0.0000    0.7500    0.0000 C   0  0  0  0  0  0  0  0  0  0  0  0
   -1.2990    1.5000    0.0000 C   0  0  0  0  0  0  0  0  0  0  0  0
   -2.5980    0.7500    0.0000 C   0  0  0  0  0  0  0  0  0  0  0  0
   -3.8970    1.5000    0.0000 C   0  0  0  0  0  0  0  0  0  0  0  0
   -3.8971    3.0000    0.0000 C   0  0  0  0  0  0  0  0  0  0  0  0
   -5.1961    3.7500    0.0000 C   0  0  0  0  0  0  0  0  0  0  0  0
   -6.4951    3.0000    0.0000 N   0  0  0  0  0  0  0  0  0  0  0  0
   -6.4951    1.5000    0.0000 C   0  0  0  0  0  0  0  0  0  0  0  0
   -5.1961    0.7500    0.0000 N   0  0  0  0  0  0  0  0  0  0  0  0
   -2.5980   -0.7500    0.0000 C   0  0  0  0  0  0  0  0  0  0  0  0
   -1.2990   -1.5000    0.0000 N   0  0  0  0  0  0  0  0  0  0  0  0
    0.0000   -0.7500    0.0000 C   0  0  0  0  0  0  0  0  0  0  0  0
    1.2990   -1.5000    0.0000 N   0  0  0  0  0  0  0  0  0  0  0  0
   -3.8970   -1.5000    0.0000 C   0  0  0  0  0  0  0  0  0  0  0  0
   -5.2674   -0.8899    0.0000 O   0  0  0  0  0  0  0  0  0  0  0  0
   -6.2711   -2.0046    0.0000 C   0  0  0  0  0  0  0  0  0  0  0  0
   -5.5211   -3.3036    0.0000 C   0  0  0  0  0  0  0  0  0  0  0  0
   -4.0538   -2.9918    0.0000 C   0  0  0  0  0  0  0  0  0  0  0  0
  1  2  2  0  0  0  0
  2  3  1  0  0  0  0
  3  4  1  0  0  0  0
  4  5  2  0  0  0  0
  4  6  1  0  0  0  0
  6  7  2  0  0  0  0
  7  8  1  0  0  0  0
  8  9  1  0  0  0  0
  9 10  1  0  0  0  0
 10 11  2  0  0  0  0
 11 12  1  0  0  0  0
 12 13  2  0  0  0  0
 13 14  1  0  0  0  0
  9 14  2  0  0  0  0
  8 15  2  0  0  0  0
 15 16  1  0  0  0  0
 16 17  2  0  0  0  0
  6 17  1  0  0  0  0
 17 18  1  0  0  0  0
  2 18  1  0  0  0  0
 15 19  1  0  0  0  0
 19 20  1  0  0  0  0
 20 21  1  0  0  0  0
 21 22  2  0  0  0  0
 22 23  1  0  0  0  0
 19 23  2  0  0  0  0
M  END
> <chemblId>
CHEMBL1080513

> <bioactivity__type>
Ki

> <units>
nM

> <value>
181.0

$$$$

  CDK     11271515102D 0   0.00000     0.00000     0

 23 26  0  0  0  0              1 V2000 
    2.5250   -1.2990    0.0000 O   0  0  0  0  0  0  0  0  0  0  0  0
    1.7750    0.0000    0.0000 C   0  0  0  0  0  0  0  0  0  0  0  0
    2.5250    1.2990    0.0000 N   0  0  0  0  0  0  0  0  0  0  0  0
    4.0250    1.2990    0.0000 C   0  0  0  0  0  0  0  0  0  0  0  0
    4.7750   -0.0000    0.0000 C   0  0  0  0  0  0  0  0  0  0  0  0
    6.2750   -0.0000    0.0000 C   0  0  0  0  0  0  0  0  0  0  0  0
    7.0250    1.2990    0.0000 C   0  0  0  0  0  0  0  0  0  0  0  0
    8.5250    1.2990    0.0000 C   0  0  0  0  0  0  0  0  0  0  0  0
    9.2750   -0.0000    0.0000 C   0  0  0  0  0  0  0  0  0  0  0  0
   10.7750   -0.0000    0.0000 C   0  0  0  0  0  0  0  0  0  0  0  0
   11.5250    1.2990    0.0000 N   0  0  0  0  0  0  0  0  0  0  0  0
   10.7750    2.5981    0.0000 C   0  0  0  0  0  0  0  0  0  0  0  0
    9.2750    2.5981    0.0000 C   0  0  0  0  0  0  0  0  0  0  0  0
    6.2750    2.5981    0.0000 C   0  0  0  0  0  0  0  0  0  0  0  0
    4.7750    2.5981    0.0000 N   0  0  0  0  0  0  0  0  0  0  0  0
    7.0250    3.8971    0.0000 C   0  0  0  0  0  0  0  0  0  0  0  0
    8.5168    4.0539    0.0000 O   0  0  0  0  0  0  0  0  0  0  0  0
    8.8287    5.5211    0.0000 C   0  0  0  0  0  0  0  0  0  0  0  0
    7.5296    6.2711    0.0000 N   0  0  0  0  0  0  0  0  0  0  0  0
    6.4149    5.2674    0.0000 C   0  0  0  0  0  0  0  0  0  0  0  0
    0.2750    0.0000    0.0000 C   0  0  0  0  0  0  0  0  0  0  0  0
   -1.0250   -0.7500    0.0000 C   0  0  0  0  0  0  0  0  0  0  0  0
   -1.0250    0.7500    0.0000 C   0  0  0  0  0  0  0  0  0  0  0  0
  1  2  2  0  0  0  0
  2  3  1  0  0  0  0
  3  4  1  0  0  0  0
  4  5  2  0  0  0  0
  5  6  1  0  0  0  0
  6  7  2  0  0  0  0
  7  8  1  0  0  0  0
  8  9  2  0  0  0  0
  9 10  1  0  0  0  0
 10 11  2  0  0  0  0
 11 12  1  0  0  0  0
 12 13  2  0  0  0  0
  8 13  1  0  0  0  0
  7 14  1  0  0  0  0
 14 15  2  0  0  0  0
  4 15  1  0  0  0  0
 14 16  1  0  0  0  0
 16 17  1  0  0  0  0
 17 18  1  0  0  0  0
 18 19  2  0  0  0  0
 19 20  1  0  0  0  0
 16 20  2  0  0  0  0
  2 21  1  0  0  0  0
 21 22  1  0  0  0  0
 22 23  1  0  0  0  0
 21 23  1  0  0  0  0
M  END
> <chemblId>
CHEMBL1080676

> <bioactivity__type>
Ki

> <units>
nM

> <value>
635.0

$$$$

  CDK     11271515102D 0   0.00000     0.00000     0

 23 26  0  0  0  0              1 V2000 
    2.5250   -1.2990    0.0000 O   0  0  0  0  0  0  0  0  0  0  0  0
    1.7750    0.0000    0.0000 C   0  0  0  0  0  0  0  0  0  0  0  0
    2.5250    1.2990    0.0000 N   0  0  0  0  0  0  0  0  0  0  0  0
    4.0250    1.2990    0.0000 C   0  0  0  0  0  0  0  0  0  0  0  0
    4.7750   -0.0000    0.0000 C   0  0  0  0  0  0  0  0  0  0  0  0
    6.2750   -0.0000    0.0000 C   0  0  0  0  0  0  0  0  0  0  0  0
    7.0250    1.2990    0.0000 C   0  0  0  0  0  0  0  0  0  0  0  0
    8.5250    1.2990    0.0000 C   0  0  0  0  0  0  0  0  0  0  0  0
    9.2750   -0.0000    0.0000 C   0  0  0  0  0  0  0  0  0  0  0  0
   10.7750   -0.0000    0.0000 C   0  0  0  0  0  0  0  0  0  0  0  0
   11.5250    1.2990    0.0000 N   0  0  0  0  0  0  0  0  0  0  0  0
   10.7750    2.5981    0.0000 C   0  0  0  0  0  0  0  0  0  0  0  0
    9.2750    2.5981    0.0000 C   0  0  0  0  0  0  0  0  0  0  0  0
    6.2750    2.5981    0.0000 C   0  0  0  0  0  0  0  0  0  0  0  0
    4.7750    2.5981    0.0000 N   0  0  0  0  0  0  0  0  0  0  0  0
    7.0250    3.8971    0.0000 C   0  0  0  0  0  0  0  0  0  0  0  0
    8.5168    4.0539    0.0000 C   0  0  0  0  0  0  0  0  0  0  0  0
    8.8287    5.5211    0.0000 O   0  0  0  0  0  0  0  0  0  0  0  0
    7.5296    6.2711    0.0000 C   0  0  0  0  0  0  0  0  0  0  0  0
    6.4149    5.2674    0.0000 N   0  0  0  0  0  0  0  0  0  0  0  0
    0.2750    0.0000    0.0000 C   0  0  0  0  0  0  0  0  0  0  0  0
   -1.0250   -0.7500    0.0000 C   0  0  0  0  0  0  0  0  0  0  0  0
   -1.0250    0.7500    0.0000 C   0  0  0  0  0  0  0  0  0  0  0  0
  1  2  2  0  0  0  0
  2  3  1  0  0  0  0
  3  4  1  0  0  0  0
  4  5  2  0  0  0  0
  5  6  1  0  0  0  0
  6  7  2  0  0  0  0
  7  8  1  0  0  0  0
  8  9  2  0  0  0  0
  9 10  1  0  0  0  0
 10 11  2  0  0  0  0
 11 12  1  0  0  0  0
 12 13  2  0  0  0  0
  8 13  1  0  0  0  0
  7 14  1  0  0  0  0
 14 15  2  0  0  0  0
  4 15  1  0  0  0  0
 14 16  1  0  0  0  0
 16 17  2  0  0  0  0
 17 18  1  0  0  0  0
 18 19  1  0  0  0  0
 19 20  2  0  0  0  0
 16 20  1  0  0  0  0
  2 21  1  0  0  0  0
 21 22  1  0  0  0  0
 22 23  1  0  0  0  0
 21 23  1  0  0  0  0
M  END
> <chemblId>
CHEMBL1080677

> <bioactivity__type>
Ki

> <units>
nM

> <value>
1373.0

$$$$

  CDK     11271515102D 0   0.00000     0.00000     0

 23 26  0  0  0  0              1 V2000 
    2.5250   -1.2990    0.0000 O   0  0  0  0  0  0  0  0  0  0  0  0
    1.7750    0.0000    0.0000 C   0  0  0  0  0  0  0  0  0  0  0  0
    2.5250    1.2990    0.0000 N   0  0  0  0  0  0  0  0  0  0  0  0
    4.0250    1.2990    0.0000 C   0  0  0  0  0  0  0  0  0  0  0  0
    4.7750   -0.0000    0.0000 C   0  0  0  0  0  0  0  0  0  0  0  0
    6.2750   -0.0000    0.0000 C   0  0  0  0  0  0  0  0  0  0  0  0
    7.0250    1.2990    0.0000 C   0  0  0  0  0  0  0  0  0  0  0  0
    8.5250    1.2990    0.0000 C   0  0  0  0  0  0  0  0  0  0  0  0
    9.2750   -0.0000    0.0000 C   0  0  0  0  0  0  0  0  0  0  0  0
   10.7750   -0.0000    0.0000 C   0  0  0  0  0  0  0  0  0  0  0  0
   11.5250    1.2990    0.0000 N   0  0  0  0  0  0  0  0  0  0  0  0
   10.7750    2.5981    0.0000 C   0  0  0  0  0  0  0  0  0  0  0  0
    9.2750    2.5981    0.0000 C   0  0  0  0  0  0  0  0  0  0  0  0
    6.2750    2.5981    0.0000 C   0  0  0  0  0  0  0  0  0  0  0  0
    4.7750    2.5981    0.0000 N   0  0  0  0  0  0  0  0  0  0  0  0
    7.0250    3.8971    0.0000 N   0  0  0  0  0  0  0  0  0  0  0  0
    8.5168    4.0539    0.0000 C   0  0  0  0  0  0  0  0  0  0  0  0
    8.8287    5.5211    0.0000 C   0  0  0  0  0  0  0  0  0  0  0  0
    7.5296    6.2711    0.0000 C   0  0  0  0  0  0  0  0  0  0  0  0
    6.4149    5.2674    0.0000 N   0  0  0  0  0  0  0  0  0  0  0  0
    0.2750    0.0000    0.0000 C   0  0  0  0  0  0  0  0  0  0  0  0
   -1.0250   -0.7500    0.0000 C   0  0  0  0  0  0  0  0  0  0  0  0
   -1.0250    0.7500    0.0000 C   0  0  0  0  0  0  0  0  0  0  0  0
  1  2  2  0  0  0  0
  2  3  1  0  0  0  0
  3  4  1  0  0  0  0
  4  5  2  0  0  0  0
  5  6  1  0  0  0  0
  6  7  2  0  0  0  0
  7  8  1  0  0  0  0
  8  9  2  0  0  0  0
  9 10  1  0  0  0  0
 10 11  2  0  0  0  0
 11 12  1  0  0  0  0
 12 13  2  0  0  0  0
  8 13  1  0  0  0  0
  7 14  1  0  0  0  0
 14 15  2  0  0  0  0
  4 15  1  0  0  0  0
 14 16  1  0  0  0  0
 16 17  1  0  0  0  0
 17 18  2  0  0  0  0
 18 19  1  0  0  0  0
 19 20  2  0  0  0  0
 16 20  1  0  0  0  0
  2 21  1  0  0  0  0
 21 22  1  0  0  0  0
 22 23  1  0  0  0  0
 21 23  1  0  0  0  0
M  END
> <chemblId>
CHEMBL1080679

> <bioactivity__type>
Ki

> <units>
nM

> <value>
1440.0

$$$$

  CDK     11271515102D 0   0.00000     0.00000     0

 25 28  0  0  0  0              1 V2000 
    9.9168    7.5972    0.0000 F   0  0  0  0  0  0  0  0  0  0  0  0
    8.9486    6.4515    0.0000 C   0  0  0  0  0  0  0  0  0  0  0  0
    6.7002    6.5370    0.0000 C   0  0  0  0  0  0  0  0  0  0  0  0
    6.2793    5.0822    0.0000 C   0  0  0  0  0  0  0  0  0  0  0  0
    7.0250    3.8971    0.0000 C   0  0  0  0  0  0  0  0  0  0  0  0
    8.4241    3.8439    0.0000 C   0  0  0  0  0  0  0  0  0  0  0  0
    9.2577    4.9689    0.0000 C   0  0  0  0  0  0  0  0  0  0  0  0
    6.2750    2.5981    0.0000 C   0  0  0  0  0  0  0  0  0  0  0  0
    4.7750    2.5981    0.0000 N   0  0  0  0  0  0  0  0  0  0  0  0
    4.0250    1.2990    0.0000 C   0  0  0  0  0  0  0  0  0  0  0  0
    2.5250    1.2990    0.0000 N   0  0  0  0  0  0  0  0  0  0  0  0
    1.7750    0.0000    0.0000 C   0  0  0  0  0  0  0  0  0  0  0  0
    2.5250   -1.2990    0.0000 O   0  0  0  0  0  0  0  0  0  0  0  0
    0.2750    0.0000    0.0000 C   0  0  0  0  0  0  0  0  0  0  0  0
   -1.0250   -0.7500    0.0000 C   0  0  0  0  0  0  0  0  0  0  0  0
   -1.0250    0.7500    0.0000 C   0  0  0  0  0  0  0  0  0  0  0  0
    4.7750   -0.0000    0.0000 C   0  0  0  0  0  0  0  0  0  0  0  0
    6.2750   -0.0000    0.0000 C   0  0  0  0  0  0  0  0  0  0  0  0
    7.0250    1.2990    0.0000 C   0  0  0  0  0  0  0  0  0  0  0  0
    8.5250    1.2990    0.0000 C   0  0  0  0  0  0  0  0  0  0  0  0
    9.2750   -0.0000    0.0000 C   0  0  0  0  0  0  0  0  0  0  0  0
   10.7750   -0.0000    0.0000 C   0  0  0  0  0  0  0  0  0  0  0  0
   11.5250    1.2990    0.0000 N   0  0  0  0  0  0  0  0  0  0  0  0
   10.7750    2.5981    0.0000 C   0  0  0  0  0  0  0  0  0  0  0  0
    9.2750    2.5981    0.0000 C   0  0  0  0  0  0  0  0  0  0  0  0
  1  2  1  0  0  0  0
  2  3  2  0  0  0  0
  3  4  1  0  0  0  0
  4  5  2  0  0  0  0
  5  6  1  0  0  0  0
  6  7  2  0  0  0  0
  2  7  1  0  0  0  0
  5  8  1  0  0  0  0
  8  9  2  0  0  0  0
  9 10  1  0  0  0  0
 10 11  1  0  0  0  0
 11 12  1  0  0  0  0
 12 13  2  0  0  0  0
 12 14  1  0  0  0  0
 14 15  1  0  0  0  0
 15 16  1  0  0  0  0
 14 16  1  0  0  0  0
 10 17  2  0  0  0  0
 17 18  1  0  0  0  0
 18 19  2  0  0  0  0
  8 19  1  0  0  0  0
 19 20  1  0  0  0  0
 20 21  2  0  0  0  0
 21 22  1  0  0  0  0
 22 23  2  0  0  0  0
 23 24  1  0  0  0  0
 24 25  2  0  0  0  0
 20 25  1  0  0  0  0
M  END
> <chemblId>
CHEMBL1081038

> <bioactivity__type>
Ki

> <units>
nM

> <value>
39.0

$$$$

  CDK     11271515102D 0   0.00000     0.00000     0

 24 27  0  0  0  0              1 V2000 
    2.5250   -1.2990    0.0000 O   0  0  0  0  0  0  0  0  0  0  0  0
    1.7750    0.0000    0.0000 C   0  0  0  0  0  0  0  0  0  0  0  0
    2.5250    1.2990    0.0000 N   0  0  0  0  0  0  0  0  0  0  0  0
    4.0250    1.2990    0.0000 C   0  0  0  0  0  0  0  0  0  0  0  0
    4.7750   -0.0000    0.0000 C   0  0  0  0  0  0  0  0  0  0  0  0
    6.2750   -0.0000    0.0000 C   0  0  0  0  0  0  0  0  0  0  0  0
    7.0250    1.2990    0.0000 C   0  0  0  0  0  0  0  0  0  0  0  0
    8.5250    1.2990    0.0000 C   0  0  0  0  0  0  0  0  0  0  0  0
    9.2750   -0.0000    0.0000 C   0  0  0  0  0  0  0  0  0  0  0  0
   10.7750   -0.0000    0.0000 C   0  0  0  0  0  0  0  0  0  0  0  0
   11.5250    1.2990    0.0000 N   0  0  0  0  0  0  0  0  0  0  0  0
   10.7750    2.5981    0.0000 C   0  0  0  0  0  0  0  0  0  0  0  0
    9.2750    2.5981    0.0000 C   0  0  0  0  0  0  0  0  0  0  0  0
    6.2750    2.5981    0.0000 C   0  0  0  0  0  0  0  0  0  0  0  0
    4.7750    2.5981    0.0000 N   0  0  0  0  0  0  0  0  0  0  0  0
    7.0250    3.8971    0.0000 C   0  0  0  0  0  0  0  0  0  0  0  0
    8.5250    3.8971    0.0000 C   0  0  0  0  0  0  0  0  0  0  0  0
    9.2750    5.1962    0.0000 C   0  0  0  0  0  0  0  0  0  0  0  0
    8.5250    6.4952    0.0000 C   0  0  0  0  0  0  0  0  0  0  0  0
    7.0250    6.4952    0.0000 C   0  0  0  0  0  0  0  0  0  0  0  0
    6.2750    5.1962    0.0000 N   0  0  0  0  0  0  0  0  0  0  0  0
    0.2750    0.0000    0.0000 C   0  0  0  0  0  0  0  0  0  0  0  0
   -1.0250   -0.7500    0.0000 C   0  0  0  0  0  0  0  0  0  0  0  0
   -1.0250    0.7500    0.0000 C   0  0  0  0  0  0  0  0  0  0  0  0
  1  2  2  0  0  0  0
  2  3  1  0  0  0  0
  3  4  1  0  0  0  0
  4  5  2  0  0  0  0
  5  6  1  0  0  0  0
  6  7  2  0  0  0  0
  7  8  1  0  0  0  0
  8  9  2  0  0  0  0
  9 10  1  0  0  0  0
 10 11  2  0  0  0  0
 11 12  1  0  0  0  0
 12 13  2  0  0  0  0
  8 13  1  0  0  0  0
  7 14  1  0  0  0  0
 14 15  2  0  0  0  0
  4 15  1  0  0  0  0
 14 16  1  0  0  0  0
 16 17  2  0  0  0  0
 17 18  1  0  0  0  0
 18 19  2  0  0  0  0
 19 20  1  0  0  0  0
 20 21  2  0  0  0  0
 16 21  1  0  0  0  0
  2 22  1  0  0  0  0
 22 23  1  0  0  0  0
 23 24  1  0  0  0  0
 22 24  1  0  0  0  0
M  END
> <chemblId>
CHEMBL1081039

> <bioactivity__type>
Ki

> <units>
nM

> <value>
862.0

$$$$

  CDK     11271515102D 0   0.00000     0.00000     0

 24 27  0  0  0  0              1 V2000 
    2.5250   -1.2990    0.0000 O   0  0  0  0  0  0  0  0  0  0  0  0
    1.7750    0.0000    0.0000 C   0  0  0  0  0  0  0  0  0  0  0  0
    2.5250    1.2990    0.0000 N   0  0  0  0  0  0  0  0  0  0  0  0
    4.0250    1.2990    0.0000 C   0  0  0  0  0  0  0  0  0  0  0  0
    4.7750   -0.0000    0.0000 C   0  0  0  0  0  0  0  0  0  0  0  0
    6.2750   -0.0000    0.0000 C   0  0  0  0  0  0  0  0  0  0  0  0
    7.0250    1.2990    0.0000 C   0  0  0  0  0  0  0  0  0  0  0  0
    8.5250    1.2990    0.0000 C   0  0  0  0  0  0  0  0  0  0  0  0
    9.2750   -0.0000    0.0000 C   0  0  0  0  0  0  0  0  0  0  0  0
   10.7750   -0.0000    0.0000 C   0  0  0  0  0  0  0  0  0  0  0  0
   11.5250    1.2990    0.0000 N   0  0  0  0  0  0  0  0  0  0  0  0
   10.7750    2.5981    0.0000 C   0  0  0  0  0  0  0  0  0  0  0  0
    9.2750    2.5981    0.0000 C   0  0  0  0  0  0  0  0  0  0  0  0
    6.2750    2.5981    0.0000 C   0  0  0  0  0  0  0  0  0  0  0  0
    4.7750    2.5981    0.0000 N   0  0  0  0  0  0  0  0  0  0  0  0
    7.0250    3.8971    0.0000 C   0  0  0  0  0  0  0  0  0  0  0  0
    8.5250    3.8971    0.0000 C   0  0  0  0  0  0  0  0  0  0  0  0
    9.2750    5.1962    0.0000 C   0  0  0  0  0  0  0  0  0  0  0  0
    8.5250    6.4952    0.0000 C   0  0  0  0  0  0  0  0  0  0  0  0
    7.0250    6.4952    0.0000 N   0  0  0  0  0  0  0  0  0  0  0  0
    6.2750    5.1962    0.0000 C   0  0  0  0  0  0  0  0  0  0  0  0
    0.2750    0.0000    0.0000 C   0  0  0  0  0  0  0  0  0  0  0  0
   -1.0250   -0.7500    0.0000 C   0  0  0  0  0  0  0  0  0  0  0  0
   -1.0250    0.7500    0.0000 C   0  0  0  0  0  0  0  0  0  0  0  0
  1  2  2  0  0  0  0
  2  3  1  0  0  0  0
  3  4  1  0  0  0  0
  4  5  2  0  0  0  0
  5  6  1  0  0  0  0
  6  7  2  0  0  0  0
  7  8  1  0  0  0  0
  8  9  2  0  0  0  0
  9 10  1  0  0  0  0
 10 11  2  0  0  0  0
 11 12  1  0  0  0  0
 12 13  2  0  0  0  0
  8 13  1  0  0  0  0
  7 14  1  0  0  0  0
 14 15  2  0  0  0  0
  4 15  1  0  0  0  0
 14 16  1  0  0  0  0
 16 17  2  0  0  0  0
 17 18  1  0  0  0  0
 18 19  2  0  0  0  0
 19 20  1  0  0  0  0
 20 21  2  0  0  0  0
 16 21  1  0  0  0  0
  2 22  1  0  0  0  0
 22 23  1  0  0  0  0
 23 24  1  0  0  0  0
 22 24  1  0  0  0  0
M  END
> <chemblId>
CHEMBL1081040

> <bioactivity__type>
Ki

> <units>
nM

> <value>
1465.0

$$$$

  CDK     11271515102D 0   0.00000     0.00000     0

 24 27  0  0  0  0              1 V2000 
    2.5250   -1.2990    0.0000 O   0  0  0  0  0  0  0  0  0  0  0  0
    1.7750    0.0000    0.0000 C   0  0  0  0  0  0  0  0  0  0  0  0
    2.5250    1.2990    0.0000 N   0  0  0  0  0  0  0  0  0  0  0  0
    4.0250    1.2990    0.0000 C   0  0  0  0  0  0  0  0  0  0  0  0
    4.7750   -0.0000    0.0000 C   0  0  0  0  0  0  0  0  0  0  0  0
    6.2750   -0.0000    0.0000 C   0  0  0  0  0  0  0  0  0  0  0  0
    7.0250    1.2990    0.0000 C   0  0  0  0  0  0  0  0  0  0  0  0
    8.5250    1.2990    0.0000 C   0  0  0  0  0  0  0  0  0  0  0  0
    9.2750   -0.0000    0.0000 C   0  0  0  0  0  0  0  0  0  0  0  0
   10.7750   -0.0000    0.0000 C   0  0  0  0  0  0  0  0  0  0  0  0
   11.5250    1.2990    0.0000 N   0  0  0  0  0  0  0  0  0  0  0  0
   10.7750    2.5981    0.0000 C   0  0  0  0  0  0  0  0  0  0  0  0
    9.2750    2.5981    0.0000 C   0  0  0  0  0  0  0  0  0  0  0  0
    6.2750    2.5981    0.0000 C   0  0  0  0  0  0  0  0  0  0  0  0
    4.7750    2.5981    0.0000 N   0  0  0  0  0  0  0  0  0  0  0  0
    7.0250    3.8971    0.0000 C   0  0  0  0  0  0  0  0  0  0  0  0
    8.5250    3.8971    0.0000 C   0  0  0  0  0  0  0  0  0  0  0  0
    9.2750    5.1962    0.0000 C   0  0  0  0  0  0  0  0  0  0  0  0
    8.5250    6.4952    0.0000 N   0  0  0  0  0  0  0  0  0  0  0  0
    7.0250    6.4952    0.0000 C   0  0  0  0  0  0  0  0  0  0  0  0
    6.2750    5.1962    0.0000 C   0  0  0  0  0  0  0  0  0  0  0  0
    0.2750    0.0000    0.0000 C   0  0  0  0  0  0  0  0  0  0  0  0
   -1.0250   -0.7500    0.0000 C   0  0  0  0  0  0  0  0  0  0  0  0
   -1.0250    0.7500    0.0000 C   0  0  0  0  0  0  0  0  0  0  0  0
  1  2  2  0  0  0  0
  2  3  1  0  0  0  0
  3  4  1  0  0  0  0
  4  5  2  0  0  0  0
  5  6  1  0  0  0  0
  6  7  2  0  0  0  0
  7  8  1  0  0  0  0
  8  9  2  0  0  0  0
  9 10  1  0  0  0  0
 10 11  2  0  0  0  0
 11 12  1  0  0  0  0
 12 13  2  0  0  0  0
  8 13  1  0  0  0  0
  7 14  1  0  0  0  0
 14 15  2  0  0  0  0
  4 15  1  0  0  0  0
 14 16  1  0  0  0  0
 16 17  2  0  0  0  0
 17 18  1  0  0  0  0
 18 19  2  0  0  0  0
 19 20  1  0  0  0  0
 20 21  2  0  0  0  0
 16 21  1  0  0  0  0
  2 22  1  0  0  0  0
 22 23  1  0  0  0  0
 23 24  1  0  0  0  0
 22 24  1  0  0  0  0
M  END
> <chemblId>
CHEMBL1081041

> <bioactivity__type>
Ki

> <units>
nM

> <value>
163.0

$$$$

  CDK     11271515102D 0   0.00000     0.00000     0

 21 23  0  0  0  0              1 V2000 
    8.4192   -1.4152    0.0000 C   0  0  0  0  0  0  0  0  0  0  0  0
    7.3043   -0.4117    0.0000 C   0  0  0  0  0  0  0  0  0  0  0  0
    7.6159    1.0556    0.0000 O   0  0  0  0  0  0  0  0  0  0  0  0
    5.8778   -0.8755    0.0000 N   0  0  0  0  0  0  0  0  0  0  0  0
    4.7629    0.1280    0.0000 C   0  0  0  0  0  0  0  0  0  0  0  0
    5.0745    1.5953    0.0000 C   0  0  0  0  0  0  0  0  0  0  0  0
    3.9596    2.5988    0.0000 C   0  0  0  0  0  0  0  0  0  0  0  0
    2.5331    2.1350    0.0000 C   0  0  0  0  0  0  0  0  0  0  0  0
    1.4182    3.1385    0.0000 C   0  0  0  0  0  0  0  0  0  0  0  0
    1.7299    4.6058    0.0000 C   0  0  0  0  0  0  0  0  0  0  0  0
    0.6150    5.6093    0.0000 C   0  0  0  0  0  0  0  0  0  0  0  0
   -0.8115    5.1456    0.0000 N   0  0  0  0  0  0  0  0  0  0  0  0
   -1.1232    3.6783    0.0000 C   0  0  0  0  0  0  0  0  0  0  0  0
   -0.0083    2.6748    0.0000 C   0  0  0  0  0  0  0  0  0  0  0  0
    2.2215    0.6678    0.0000 C   0  0  0  0  0  0  0  0  0  0  0  0
    3.3364   -0.3357    0.0000 N   0  0  0  0  0  0  0  0  0  0  0  0
    0.7950    0.2040    0.0000 C   0  0  0  0  0  0  0  0  0  0  0  0
   -0.4190    1.0850    0.0000 O   0  0  0  0  0  0  0  0  0  0  0  0
   -1.6320    0.2040    0.0000 C   0  0  0  0  0  0  0  0  0  0  0  0
   -1.1690   -1.2230    0.0000 C   0  0  0  0  0  0  0  0  0  0  0  0
    0.3310   -1.2230    0.0000 C   0  0  0  0  0  0  0  0  0  0  0  0
  1  2  1  0  0  0  0
  2  3  2  0  0  0  0
  2  4  1  0  0  0  0
  4  5  1  0  0  0  0
  5  6  2  0  0  0  0
  6  7  1  0  0  0  0
  7  8  2  0  0  0  0
  8  9  1  0  0  0  0
  9 10  2  0  0  0  0
 10 11  1  0  0  0  0
 11 12  2  0  0  0  0
 12 13  1  0  0  0  0
 13 14  2  0  0  0  0
  9 14  1  0  0  0  0
  8 15  1  0  0  0  0
 15 16  2  0  0  0  0
  5 16  1  0  0  0  0
 15 17  1  0  0  0  0
 17 18  1  0  0  0  0
 18 19  1  0  0  0  0
 19 20  2  0  0  0  0
 20 21  1  0  0  0  0
 17 21  2  0  0  0  0
M  END
> <chemblId>
CHEMBL1081811

> <bioactivity__type>
Ki

> <units>
nM

> <value>
209.0

$$$$

  CDK     11271515102D 0   0.00000     0.00000     0

 23 26  0  0  0  0              1 V2000 
    2.5250   -1.2990    0.0000 O   0  0  0  0  0  0  0  0  0  0  0  0
    1.7750    0.0000    0.0000 C   0  0  0  0  0  0  0  0  0  0  0  0
    2.5250    1.2990    0.0000 N   0  0  0  0  0  0  0  0  0  0  0  0
    4.0250    1.2990    0.0000 C   0  0  0  0  0  0  0  0  0  0  0  0
    4.7750   -0.0000    0.0000 C   0  0  0  0  0  0  0  0  0  0  0  0
    6.2750   -0.0000    0.0000 C   0  0  0  0  0  0  0  0  0  0  0  0
    7.0250    1.2990    0.0000 C   0  0  0  0  0  0  0  0  0  0  0  0
    8.5250    1.2990    0.0000 C   0  0  0  0  0  0  0  0  0  0  0  0
    9.2750   -0.0000    0.0000 C   0  0  0  0  0  0  0  0  0  0  0  0
   10.7750   -0.0000    0.0000 C   0  0  0  0  0  0  0  0  0  0  0  0
   11.5250    1.2990    0.0000 N   0  0  0  0  0  0  0  0  0  0  0  0
   10.7750    2.5981    0.0000 C   0  0  0  0  0  0  0  0  0  0  0  0
    9.2750    2.5981    0.0000 C   0  0  0  0  0  0  0  0  0  0  0  0
    6.2750    2.5981    0.0000 C   0  0  0  0  0  0  0  0  0  0  0  0
    4.7750    2.5981    0.0000 N   0  0  0  0  0  0  0  0  0  0  0  0
    7.0250    3.8971    0.0000 C   0  0  0  0  0  0  0  0  0  0  0  0
    8.5168    4.0539    0.0000 O   0  0  0  0  0  0  0  0  0  0  0  0
    8.8287    5.5211    0.0000 C   0  0  0  0  0  0  0  0  0  0  0  0
    7.5296    6.2711    0.0000 C   0  0  0  0  0  0  0  0  0  0  0  0
    6.4149    5.2674    0.0000 C   0  0  0  0  0  0  0  0  0  0  0  0
    0.2750    0.0000    0.0000 C   0  0  0  0  0  0  0  0  0  0  0  0
   -1.0250   -0.7500    0.0000 C   0  0  0  0  0  0  0  0  0  0  0  0
   -1.0250    0.7500    0.0000 C   0  0  0  0  0  0  0  0  0  0  0  0
  1  2  2  0  0  0  0
  2  3  1  0  0  0  0
  3  4  1  0  0  0  0
  4  5  2  0  0  0  0
  5  6  1  0  0  0  0
  6  7  2  0  0  0  0
  7  8  1  0  0  0  0
  8  9  2  0  0  0  0
  9 10  1  0  0  0  0
 10 11  2  0  0  0  0
 11 12  1  0  0  0  0
 12 13  2  0  0  0  0
  8 13  1  0  0  0  0
  7 14  1  0  0  0  0
 14 15  2  0  0  0  0
  4 15  1  0  0  0  0
 14 16  1  0  0  0  0
 16 17  1  0  0  0  0
 17 18  1  0  0  0  0
 18 19  2  0  0  0  0
 19 20  1  0  0  0  0
 16 20  2  0  0  0  0
  2 21  1  0  0  0  0
 21 22  1  0  0  0  0
 22 23  1  0  0  0  0
 21 23  1  0  0  0  0
M  END
> <chemblId>
CHEMBL1081812

> <bioactivity__type>
Ki

> <units>
nM

> <value>
30.0

$$$$

  CDK     11271515102D 0   0.00000     0.00000     0

 22 25  0  0  0  0              1 V2000 
    2.1822   -2.6407    0.0000 C   0  0  0  0  0  0  0  0  0  0  0  0
    1.7190   -1.2140    0.0000 N   0  0  0  0  0  0  0  0  0  0  0  0
    2.6010    0.0000    0.0000 C   0  0  0  0  0  0  0  0  0  0  0  0
    4.1010    0.0000    0.0000 O   0  0  0  0  0  0  0  0  0  0  0  0
    1.7190    1.2140    0.0000 N   0  0  0  0  0  0  0  0  0  0  0  0
    0.2930    0.7500    0.0000 C   0  0  0  0  0  0  0  0  0  0  0  0
   -1.0070    1.5000    0.0000 N   0  0  0  0  0  0  0  0  0  0  0  0
   -2.3060    0.7500    0.0000 C   0  0  0  0  0  0  0  0  0  0  0  0
   -3.6050    1.5000    0.0000 C   0  0  0  0  0  0  0  0  0  0  0  0
   -3.7618    2.9918    0.0000 O   0  0  0  0  0  0  0  0  0  0  0  0
   -5.2291    3.3036    0.0000 C   0  0  0  0  0  0  0  0  0  0  0  0
   -5.9791    2.0046    0.0000 C   0  0  0  0  0  0  0  0  0  0  0  0
   -4.9754    0.8899    0.0000 C   0  0  0  0  0  0  0  0  0  0  0  0
   -2.3060   -0.7500    0.0000 C   0  0  0  0  0  0  0  0  0  0  0  0
   -1.0070   -1.5000    0.0000 C   0  0  0  0  0  0  0  0  0  0  0  0
    0.2930   -0.7500    0.0000 C   0  0  0  0  0  0  0  0  0  0  0  0
   -3.6050   -1.5000    0.0000 C   0  0  0  0  0  0  0  0  0  0  0  0
   -4.9041   -0.7500    0.0000 C   0  0  0  0  0  0  0  0  0  0  0  0
   -6.2031   -1.5000    0.0000 C   0  0  0  0  0  0  0  0  0  0  0  0
   -6.2031   -3.0000    0.0000 N   0  0  0  0  0  0  0  0  0  0  0  0
   -4.9041   -3.7500    0.0000 C   0  0  0  0  0  0  0  0  0  0  0  0
   -3.6051   -3.0000    0.0000 N   0  0  0  0  0  0  0  0  0  0  0  0
  1  2  1  0  0  0  0
  2  3  1  0  0  0  0
  3  4  2  0  0  0  0
  3  5  1  0  0  0  0
  5  6  1  0  0  0  0
  6  7  1  0  0  0  0
  7  8  2  0  0  0  0
  8  9  1  0  0  0  0
  9 10  1  0  0  0  0
 10 11  1  0  0  0  0
 11 12  2  0  0  0  0
 12 13  1  0  0  0  0
  9 13  2  0  0  0  0
  8 14  1  0  0  0  0
 14 15  2  0  0  0  0
 15 16  1  0  0  0  0
  2 16  1  0  0  0  0
  6 16  2  0  0  0  0
 14 17  1  0  0  0  0
 17 18  2  0  0  0  0
 18 19  1  0  0  0  0
 19 20  2  0  0  0  0
 20 21  1  0  0  0  0
 21 22  2  0  0  0  0
 17 22  1  0  0  0  0
M  END
> <chemblId>
CHEMBL1081841

> <bioactivity__type>
Ki

> <units>
nM

> <value>
2126.0

$$$$

  CDK     11271515102D 0   0.00000     0.00000     0

 23 26  0  0  0  0              1 V2000 
    2.5250   -1.2990    0.0000 O   0  0  0  0  0  0  0  0  0  0  0  0
    1.7750    0.0000    0.0000 C   0  0  0  0  0  0  0  0  0  0  0  0
    2.5250    1.2990    0.0000 N   0  0  0  0  0  0  0  0  0  0  0  0
    4.0250    1.2990    0.0000 C   0  0  0  0  0  0  0  0  0  0  0  0
    4.7750   -0.0000    0.0000 C   0  0  0  0  0  0  0  0  0  0  0  0
    6.2750   -0.0000    0.0000 C   0  0  0  0  0  0  0  0  0  0  0  0
    7.0250    1.2990    0.0000 C   0  0  0  0  0  0  0  0  0  0  0  0
    8.5250    1.2990    0.0000 C   0  0  0  0  0  0  0  0  0  0  0  0
    9.2750   -0.0000    0.0000 C   0  0  0  0  0  0  0  0  0  0  0  0
   10.7750   -0.0000    0.0000 C   0  0  0  0  0  0  0  0  0  0  0  0
   11.5250    1.2990    0.0000 N   0  0  0  0  0  0  0  0  0  0  0  0
   10.7750    2.5981    0.0000 C   0  0  0  0  0  0  0  0  0  0  0  0
    9.2750    2.5981    0.0000 N   0  0  0  0  0  0  0  0  0  0  0  0
    6.2750    2.5981    0.0000 C   0  0  0  0  0  0  0  0  0  0  0  0
    4.7750    2.5981    0.0000 N   0  0  0  0  0  0  0  0  0  0  0  0
    7.0250    3.8971    0.0000 C   0  0  0  0  0  0  0  0  0  0  0  0
    8.5168    4.0539    0.0000 O   0  0  0  0  0  0  0  0  0  0  0  0
    8.8287    5.5211    0.0000 C   0  0  0  0  0  0  0  0  0  0  0  0
    7.5296    6.2711    0.0000 C   0  0  0  0  0  0  0  0  0  0  0  0
    6.4149    5.2674    0.0000 C   0  0  0  0  0  0  0  0  0  0  0  0
    0.2750    0.0000    0.0000 C   0  0  0  0  0  0  0  0  0  0  0  0
   -1.0250   -0.7500    0.0000 C   0  0  0  0  0  0  0  0  0  0  0  0
   -1.0250    0.7500    0.0000 C   0  0  0  0  0  0  0  0  0  0  0  0
  1  2  2  0  0  0  0
  2  3  1  0  0  0  0
  3  4  1  0  0  0  0
  4  5  2  0  0  0  0
  5  6  1  0  0  0  0
  6  7  2  0  0  0  0
  7  8  1  0  0  0  0
  8  9  2  0  0  0  0
  9 10  1  0  0  0  0
 10 11  2  0  0  0  0
 11 12  1  0  0  0  0
 12 13  2  0  0  0  0
  8 13  1  0  0  0  0
  7 14  1  0  0  0  0
 14 15  2  0  0  0  0
  4 15  1  0  0  0  0
 14 16  1  0  0  0  0
 16 17  1  0  0  0  0
 17 18  1  0  0  0  0
 18 19  2  0  0  0  0
 19 20  1  0  0  0  0
 16 20  2  0  0  0  0
  2 21  1  0  0  0  0
 21 22  1  0  0  0  0
 22 23  1  0  0  0  0
 21 23  1  0  0  0  0
M  END
> <chemblId>
CHEMBL1081971

> <bioactivity__type>
Ki

> <units>
nM

> <value>
239.0

$$$$

  CDK     11271515102D 0   0.00000     0.00000     0

 21 24  0  0  0  0              1 V2000 
    2.1822   -2.6407    0.0000 N   0  0  0  0  0  0  0  0  0  0  0  0
    1.7190   -1.2140    0.0000 C   0  0  0  0  0  0  0  0  0  0  0  0
    2.6010    0.0000    0.0000 N   0  0  0  0  0  0  0  0  0  0  0  0
    1.7190    1.2140    0.0000 N   0  0  0  0  0  0  0  0  0  0  0  0
    0.2930    0.7500    0.0000 C   0  0  0  0  0  0  0  0  0  0  0  0
   -1.0070    1.5000    0.0000 N   0  0  0  0  0  0  0  0  0  0  0  0
   -2.3060    0.7500    0.0000 C   0  0  0  0  0  0  0  0  0  0  0  0
   -3.6050    1.5000    0.0000 C   0  0  0  0  0  0  0  0  0  0  0  0
   -3.7618    2.9918    0.0000 O   0  0  0  0  0  0  0  0  0  0  0  0
   -5.2291    3.3036    0.0000 C   0  0  0  0  0  0  0  0  0  0  0  0
   -5.9791    2.0046    0.0000 C   0  0  0  0  0  0  0  0  0  0  0  0
   -4.9754    0.8899    0.0000 C   0  0  0  0  0  0  0  0  0  0  0  0
   -2.3060   -0.7500    0.0000 C   0  0  0  0  0  0  0  0  0  0  0  0
   -1.0070   -1.5000    0.0000 C   0  0  0  0  0  0  0  0  0  0  0  0
    0.2930   -0.7500    0.0000 C   0  0  0  0  0  0  0  0  0  0  0  0
   -3.6050   -1.5000    0.0000 C   0  0  0  0  0  0  0  0  0  0  0  0
   -4.9041   -0.7500    0.0000 C   0  0  0  0  0  0  0  0  0  0  0  0
   -6.2031   -1.5000    0.0000 C   0  0  0  0  0  0  0  0  0  0  0  0
   -6.2031   -3.0000    0.0000 N   0  0  0  0  0  0  0  0  0  0  0  0
   -4.9041   -3.7500    0.0000 C   0  0  0  0  0  0  0  0  0  0  0  0
   -3.6051   -3.0000    0.0000 N   0  0  0  0  0  0  0  0  0  0  0  0
  1  2  1  0  0  0  0
  2  3  2  0  0  0  0
  3  4  1  0  0  0  0
  4  5  1  0  0  0  0
  5  6  1  0  0  0  0
  6  7  2  0  0  0  0
  7  8  1  0  0  0  0
  8  9  1  0  0  0  0
  9 10  1  0  0  0  0
 10 11  2  0  0  0  0
 11 12  1  0  0  0  0
  8 12  2  0  0  0  0
  7 13  1  0  0  0  0
 13 14  2  0  0  0  0
 14 15  1  0  0  0  0
  2 15  1  0  0  0  0
  5 15  2  0  0  0  0
 13 16  1  0  0  0  0
 16 17  2  0  0  0  0
 17 18  1  0  0  0  0
 18 19  2  0  0  0  0
 19 20  1  0  0  0  0
 20 21  2  0  0  0  0
 16 21  1  0  0  0  0
M  END
> <chemblId>
CHEMBL1082001

> <bioactivity__type>
Ki

> <units>
nM

> <value>
858.0

$$$$

  CDK     11271515102D 0   0.00000     0.00000     0

 20 23  0  0  0  0              1 V2000 
   -3.7618    2.9918    0.0000 O   0  0  0  0  0  0  0  0  0  0  0  0
   -5.2291    3.3036    0.0000 C   0  0  0  0  0  0  0  0  0  0  0  0
   -5.9791    2.0046    0.0000 C   0  0  0  0  0  0  0  0  0  0  0  0
   -4.9754    0.8899    0.0000 C   0  0  0  0  0  0  0  0  0  0  0  0
   -3.6050    1.5000    0.0000 C   0  0  0  0  0  0  0  0  0  0  0  0
   -2.3060    0.7500    0.0000 C   0  0  0  0  0  0  0  0  0  0  0  0
   -1.0070    1.5000    0.0000 N   0  0  0  0  0  0  0  0  0  0  0  0
    0.2930    0.7500    0.0000 C   0  0  0  0  0  0  0  0  0  0  0  0
    1.7190    1.2140    0.0000 N   0  0  0  0  0  0  0  0  0  0  0  0
    2.6010    0.0000    0.0000 N   0  0  0  0  0  0  0  0  0  0  0  0
    1.7190   -1.2140    0.0000 C   0  0  0  0  0  0  0  0  0  0  0  0
    0.2930   -0.7500    0.0000 C   0  0  0  0  0  0  0  0  0  0  0  0
   -1.0070   -1.5000    0.0000 C   0  0  0  0  0  0  0  0  0  0  0  0
   -2.3060   -0.7500    0.0000 C   0  0  0  0  0  0  0  0  0  0  0  0
   -3.6050   -1.5000    0.0000 C   0  0  0  0  0  0  0  0  0  0  0  0
   -4.9041   -0.7500    0.0000 C   0  0  0  0  0  0  0  0  0  0  0  0
   -6.2031   -1.5000    0.0000 C   0  0  0  0  0  0  0  0  0  0  0  0
   -6.2031   -3.0000    0.0000 N   0  0  0  0  0  0  0  0  0  0  0  0
   -4.9041   -3.7500    0.0000 C   0  0  0  0  0  0  0  0  0  0  0  0
   -3.6051   -3.0000    0.0000 N   0  0  0  0  0  0  0  0  0  0  0  0
  1  2  1  0  0  0  0
  2  3  2  0  0  0  0
  3  4  1  0  0  0  0
  4  5  2  0  0  0  0
  1  5  1  0  0  0  0
  5  6  1  0  0  0  0
  6  7  1  0  0  0  0
  7  8  2  0  0  0  0
  8  9  1  0  0  0  0
  9 10  1  0  0  0  0
 10 11  2  0  0  0  0
 11 12  1  0  0  0  0
  8 12  1  0  0  0  0
 12 13  2  0  0  0  0
 13 14  1  0  0  0  0
  6 14  2  0  0  0  0
 14 15  1  0  0  0  0
 15 16  1  0  0  0  0
 16 17  2  0  0  0  0
 17 18  1  0  0  0  0
 18 19  2  0  0  0  0
 19 20  1  0  0  0  0
 15 20  2  0  0  0  0
M  END
> <chemblId>
CHEMBL1082002

> <bioactivity__type>
Ki

> <units>
nM

> <value>
1656.0

$$$$

  CDK     11271515102D 0   0.00000     0.00000     0

 24 27  0  0  0  0              1 V2000 
    7.3728    7.7629    0.0000 C   0  0  0  0  0  0  0  0  0  0  0  0
    7.5296    6.2711    0.0000 C   0  0  0  0  0  0  0  0  0  0  0  0
    6.4149    5.2674    0.0000 O   0  0  0  0  0  0  0  0  0  0  0  0
    7.0250    3.8971    0.0000 C   0  0  0  0  0  0  0  0  0  0  0  0
    8.5168    4.0539    0.0000 C   0  0  0  0  0  0  0  0  0  0  0  0
    8.8287    5.5211    0.0000 C   0  0  0  0  0  0  0  0  0  0  0  0
    6.2750    2.5981    0.0000 C   0  0  0  0  0  0  0  0  0  0  0  0
    4.7750    2.5981    0.0000 N   0  0  0  0  0  0  0  0  0  0  0  0
    4.0250    1.2990    0.0000 C   0  0  0  0  0  0  0  0  0  0  0  0
    2.5250    1.2990    0.0000 N   0  0  0  0  0  0  0  0  0  0  0  0
    1.7750    0.0000    0.0000 C   0  0  0  0  0  0  0  0  0  0  0  0
    2.5250   -1.2990    0.0000 O   0  0  0  0  0  0  0  0  0  0  0  0
    0.2750    0.0000    0.0000 C   0  0  0  0  0  0  0  0  0  0  0  0
   -1.0250   -0.7500    0.0000 C   0  0  0  0  0  0  0  0  0  0  0  0
   -1.0250    0.7500    0.0000 C   0  0  0  0  0  0  0  0  0  0  0  0
    4.7750   -0.0000    0.0000 C   0  0  0  0  0  0  0  0  0  0  0  0
    6.2750   -0.0000    0.0000 C   0  0  0  0  0  0  0  0  0  0  0  0
    7.0250    1.2990    0.0000 C   0  0  0  0  0  0  0  0  0  0  0  0
    8.5250    1.2990    0.0000 C   0  0  0  0  0  0  0  0  0  0  0  0
    9.2750   -0.0000    0.0000 C   0  0  0  0  0  0  0  0  0  0  0  0
   10.7750   -0.0000    0.0000 C   0  0  0  0  0  0  0  0  0  0  0  0
   11.5250    1.2990    0.0000 N   0  0  0  0  0  0  0  0  0  0  0  0
   10.7750    2.5981    0.0000 C   0  0  0  0  0  0  0  0  0  0  0  0
    9.2750    2.5981    0.0000 C   0  0  0  0  0  0  0  0  0  0  0  0
  1  2  1  0  0  0  0
  2  3  1  0  0  0  0
  3  4  1  0  0  0  0
  4  5  2  0  0  0  0
  5  6  1  0  0  0  0
  2  6  2  0  0  0  0
  4  7  1  0  0  0  0
  7  8  2  0  0  0  0
  8  9  1  0  0  0  0
  9 10  1  0  0  0  0
 10 11  1  0  0  0  0
 11 12  2  0  0  0  0
 11 13  1  0  0  0  0
 13 14  1  0  0  0  0
 14 15  1  0  0  0  0
 13 15  1  0  0  0  0
  9 16  2  0  0  0  0
 16 17  1  0  0  0  0
 17 18  2  0  0  0  0
  7 18  1  0  0  0  0
 18 19  1  0  0  0  0
 19 20  2  0  0  0  0
 20 21  1  0  0  0  0
 21 22  2  0  0  0  0
 22 23  1  0  0  0  0
 23 24  2  0  0  0  0
 19 24  1  0  0  0  0
M  END
> <chemblId>
CHEMBL1082005

> <bioactivity__type>
Ki

> <units>
nM

> <value>
11.0

$$$$

  CDK     11271515102D 0   0.00000     0.00000     0

 23 26  0  0  0  0              1 V2000 
    2.5250   -1.2990    0.0000 O   0  0  0  0  0  0  0  0  0  0  0  0
    1.7750    0.0000    0.0000 C   0  0  0  0  0  0  0  0  0  0  0  0
    2.5250    1.2990    0.0000 N   0  0  0  0  0  0  0  0  0  0  0  0
    4.0250    1.2990    0.0000 C   0  0  0  0  0  0  0  0  0  0  0  0
    4.7750   -0.0000    0.0000 C   0  0  0  0  0  0  0  0  0  0  0  0
    6.2750   -0.0000    0.0000 C   0  0  0  0  0  0  0  0  0  0  0  0
    7.0250    1.2990    0.0000 C   0  0  0  0  0  0  0  0  0  0  0  0
    8.5250    1.2990    0.0000 C   0  0  0  0  0  0  0  0  0  0  0  0
    9.2750   -0.0000    0.0000 C   0  0  0  0  0  0  0  0  0  0  0  0
   10.7750   -0.0000    0.0000 C   0  0  0  0  0  0  0  0  0  0  0  0
   11.5250    1.2990    0.0000 N   0  0  0  0  0  0  0  0  0  0  0  0
   10.7750    2.5981    0.0000 C   0  0  0  0  0  0  0  0  0  0  0  0
    9.2750    2.5981    0.0000 C   0  0  0  0  0  0  0  0  0  0  0  0
    6.2750    2.5981    0.0000 C   0  0  0  0  0  0  0  0  0  0  0  0
    4.7750    2.5981    0.0000 N   0  0  0  0  0  0  0  0  0  0  0  0
    7.0250    3.8971    0.0000 C   0  0  0  0  0  0  0  0  0  0  0  0
    8.5168    4.0539    0.0000 N   0  0  0  0  0  0  0  0  0  0  0  0
    8.8287    5.5211    0.0000 C   0  0  0  0  0  0  0  0  0  0  0  0
    7.5296    6.2711    0.0000 C   0  0  0  0  0  0  0  0  0  0  0  0
    6.4149    5.2674    0.0000 S   0  0  0  0  0  0  0  0  0  0  0  0
    0.2750    0.0000    0.0000 C   0  0  0  0  0  0  0  0  0  0  0  0
   -1.0250   -0.7500    0.0000 C   0  0  0  0  0  0  0  0  0  0  0  0
   -1.0250    0.7500    0.0000 C   0  0  0  0  0  0  0  0  0  0  0  0
  1  2  2  0  0  0  0
  2  3  1  0  0  0  0
  3  4  1  0  0  0  0
  4  5  2  0  0  0  0
  5  6  1  0  0  0  0
  6  7  2  0  0  0  0
  7  8  1  0  0  0  0
  8  9  2  0  0  0  0
  9 10  1  0  0  0  0
 10 11  2  0  0  0  0
 11 12  1  0  0  0  0
 12 13  2  0  0  0  0
  8 13  1  0  0  0  0
  7 14  1  0  0  0  0
 14 15  2  0  0  0  0
  4 15  1  0  0  0  0
 14 16  1  0  0  0  0
 16 17  2  0  0  0  0
 17 18  1  0  0  0  0
 18 19  2  0  0  0  0
 19 20  1  0  0  0  0
 16 20  1  0  0  0  0
  2 21  1  0  0  0  0
 21 22  1  0  0  0  0
 22 23  1  0  0  0  0
 21 23  1  0  0  0  0
M  END
> <chemblId>
CHEMBL1082006

> <bioactivity__type>
Ki

> <units>
nM

> <value>
302.0

$$$$

  CDK     11271515102D 0   0.00000     0.00000     0

 23 26  0  0  0  0              1 V2000 
    2.5250   -1.2990    0.0000 O   0  0  0  0  0  0  0  0  0  0  0  0
    1.7750    0.0000    0.0000 C   0  0  0  0  0  0  0  0  0  0  0  0
    2.5250    1.2990    0.0000 N   0  0  0  0  0  0  0  0  0  0  0  0
    4.0250    1.2990    0.0000 C   0  0  0  0  0  0  0  0  0  0  0  0
    4.7750   -0.0000    0.0000 C   0  0  0  0  0  0  0  0  0  0  0  0
    6.2750   -0.0000    0.0000 C   0  0  0  0  0  0  0  0  0  0  0  0
    7.0250    1.2990    0.0000 C   0  0  0  0  0  0  0  0  0  0  0  0
    8.5250    1.2990    0.0000 C   0  0  0  0  0  0  0  0  0  0  0  0
    9.2750   -0.0000    0.0000 C   0  0  0  0  0  0  0  0  0  0  0  0
   10.7750   -0.0000    0.0000 C   0  0  0  0  0  0  0  0  0  0  0  0
   11.5250    1.2990    0.0000 N   0  0  0  0  0  0  0  0  0  0  0  0
   10.7750    2.5981    0.0000 C   0  0  0  0  0  0  0  0  0  0  0  0
    9.2750    2.5981    0.0000 C   0  0  0  0  0  0  0  0  0  0  0  0
    6.2750    2.5981    0.0000 C   0  0  0  0  0  0  0  0  0  0  0  0
    4.7750    2.5981    0.0000 N   0  0  0  0  0  0  0  0  0  0  0  0
    7.0250    3.8971    0.0000 C   0  0  0  0  0  0  0  0  0  0  0  0
    8.5168    4.0539    0.0000 C   0  0  0  0  0  0  0  0  0  0  0  0
    8.8287    5.5211    0.0000 N   0  0  0  0  0  0  0  0  0  0  0  0
    7.5296    6.2711    0.0000 C   0  0  0  0  0  0  0  0  0  0  0  0
    6.4149    5.2674    0.0000 S   0  0  0  0  0  0  0  0  0  0  0  0
    0.2750    0.0000    0.0000 C   0  0  0  0  0  0  0  0  0  0  0  0
   -1.0250   -0.7500    0.0000 C   0  0  0  0  0  0  0  0  0  0  0  0
   -1.0250    0.7500    0.0000 C   0  0  0  0  0  0  0  0  0  0  0  0
  1  2  2  0  0  0  0
  2  3  1  0  0  0  0
  3  4  1  0  0  0  0
  4  5  2  0  0  0  0
  5  6  1  0  0  0  0
  6  7  2  0  0  0  0
  7  8  1  0  0  0  0
  8  9  2  0  0  0  0
  9 10  1  0  0  0  0
 10 11  2  0  0  0  0
 11 12  1  0  0  0  0
 12 13  2  0  0  0  0
  8 13  1  0  0  0  0
  7 14  1  0  0  0  0
 14 15  2  0  0  0  0
  4 15  1  0  0  0  0
 14 16  1  0  0  0  0
 16 17  2  0  0  0  0
 17 18  1  0  0  0  0
 18 19  2  0  0  0  0
 19 20  1  0  0  0  0
 16 20  1  0  0  0  0
  2 21  1  0  0  0  0
 21 22  1  0  0  0  0
 22 23  1  0  0  0  0
 21 23  1  0  0  0  0
M  END
> <chemblId>
CHEMBL1082171

> <bioactivity__type>
Ki

> <units>
nM

> <value>
813.0

$$$$

  CDK     11271515102D 0   0.00000     0.00000     0

 23 25  0  0  0  0              1 V2000 
    3.5702    8.0631    0.0000 C   0  0  0  0  0  0  0  0  0  0  0  0
    2.2713    7.3127    0.0000 C   0  0  0  0  0  0  0  0  0  0  0  0
    0.9721    8.0624    0.0000 O   0  0  0  0  0  0  0  0  0  0  0  0
    2.2718    5.8127    0.0000 N   0  0  0  0  0  0  0  0  0  0  0  0
    0.9730    5.0624    0.0000 C   0  0  0  0  0  0  0  0  0  0  0  0
   -0.3263    5.8120    0.0000 C   0  0  0  0  0  0  0  0  0  0  0  0
   -1.6251    5.0616    0.0000 C   0  0  0  0  0  0  0  0  0  0  0  0
   -1.6247    3.5616    0.0000 C   0  0  0  0  0  0  0  0  0  0  0  0
   -2.9235    2.8112    0.0000 C   0  0  0  0  0  0  0  0  0  0  0  0
   -4.2228    3.5609    0.0000 C   0  0  0  0  0  0  0  0  0  0  0  0
   -5.5216    2.8105    0.0000 C   0  0  0  0  0  0  0  0  0  0  0  0
   -5.5212    1.3105    0.0000 N   0  0  0  0  0  0  0  0  0  0  0  0
   -4.2219    0.5609    0.0000 C   0  0  0  0  0  0  0  0  0  0  0  0
   -2.9231    1.3112    0.0000 C   0  0  0  0  0  0  0  0  0  0  0  0
   -0.3254    2.8120    0.0000 C   0  0  0  0  0  0  0  0  0  0  0  0
    0.9734    3.5624    0.0000 N   0  0  0  0  0  0  0  0  0  0  0  0
   -0.3250    1.3120    0.0000 C   0  0  0  0  0  0  0  0  0  0  0  0
   -1.6240    0.5620    0.0000 C   0  0  0  0  0  0  0  0  0  0  0  0
   -1.6240   -0.9380    0.0000 C   0  0  0  0  0  0  0  0  0  0  0  0
   -0.3250   -1.6880    0.0000 C   0  0  0  0  0  0  0  0  0  0  0  0
    0.9740   -0.9370    0.0000 C   0  0  0  0  0  0  0  0  0  0  0  0
    2.2733   -1.6866    0.0000 F   0  0  0  0  0  0  0  0  0  0  0  0
    0.9740    0.5630    0.0000 C   0  0  0  0  0  0  0  0  0  0  0  0
  1  2  1  0  0  0  0
  2  3  2  0  0  0  0
  2  4  1  0  0  0  0
  4  5  1  0  0  0  0
  5  6  2  0  0  0  0
  6  7  1  0  0  0  0
  7  8  2  0  0  0  0
  8  9  1  0  0  0  0
  9 10  2  0  0  0  0
 10 11  1  0  0  0  0
 11 12  2  0  0  0  0
 12 13  1  0  0  0  0
 13 14  2  0  0  0  0
  9 14  1  0  0  0  0
  8 15  1  0  0  0  0
 15 16  2  0  0  0  0
  5 16  1  0  0  0  0
 15 17  1  0  0  0  0
 17 18  2  0  0  0  0
 18 19  1  0  0  0  0
 19 20  2  0  0  0  0
 20 21  1  0  0  0  0
 21 22  1  0  0  0  0
 21 23  2  0  0  0  0
 17 23  1  0  0  0  0
M  END
> <chemblId>
CHEMBL1082208

> <bioactivity__type>
Ki

> <units>
nM

> <value>
286.0

$$$$

  CDK     11271515102D 0   0.00000     0.00000     0

 31 35  0  0  0  0              1 V2000 
  -10.0936   -1.1341    0.0000 C   0  0  0  0  0  0  0  0  0  0  0  0
   -8.6264   -1.4462    0.0000 N   0  0  0  0  0  0  0  0  0  0  0  0
   -8.1631   -2.8729    0.0000 C   0  0  0  0  0  0  0  0  0  0  0  0
   -6.6959   -3.1850    0.0000 C   0  0  0  0  0  0  0  0  0  0  0  0
   -5.6920   -2.0704    0.0000 N   0  0  0  0  0  0  0  0  0  0  0  0
   -6.1553   -0.6438    0.0000 C   0  0  0  0  0  0  0  0  0  0  0  0
   -7.6225   -0.3317    0.0000 C   0  0  0  0  0  0  0  0  0  0  0  0
   -4.2249   -2.3826    0.0000 C   0  0  0  0  0  0  0  0  0  0  0  0
   -3.7616   -3.8092    0.0000 O   0  0  0  0  0  0  0  0  0  0  0  0
   -3.2210   -1.2680    0.0000 C   0  0  0  0  0  0  0  0  0  0  0  0
   -3.6840    0.1580    0.0000 C   0  0  0  0  0  0  0  0  0  0  0  0
   -2.6810    1.2730    0.0000 C   0  0  0  0  0  0  0  0  0  0  0  0
   -1.2130    0.9610    0.0000 C   0  0  0  0  0  0  0  0  0  0  0  0
   -0.0000    1.8430    0.0000 C   0  0  0  0  0  0  0  0  0  0  0  0
   -0.0003    3.3430    0.0000 O   0  0  0  0  0  0  0  0  0  0  0  0
    1.2140    0.9610    0.0000 C   0  0  0  0  0  0  0  0  0  0  0  0
    2.6810    1.2730    0.0000 C   0  0  0  0  0  0  0  0  0  0  0  0
    3.6850    0.1580    0.0000 N   0  0  0  0  0  0  0  0  0  0  0  0
    3.2210   -1.2680    0.0000 C   0  0  0  0  0  0  0  0  0  0  0  0
    4.2245   -2.3829    0.0000 N   0  0  0  0  0  0  0  0  0  0  0  0
    1.7540   -1.5800    0.0000 N   0  0  0  0  0  0  0  0  0  0  0  0
    0.7500   -0.4660    0.0000 C   0  0  0  0  0  0  0  0  0  0  0  0
   -0.7500   -0.4660    0.0000 C   0  0  0  0  0  0  0  0  0  0  0  0
   -1.7540   -1.5800    0.0000 C   0  0  0  0  0  0  0  0  0  0  0  0
    3.1444    2.6996    0.0000 C   0  0  0  0  0  0  0  0  0  0  0  0
    4.6116    3.0116    0.0000 C   0  0  0  0  0  0  0  0  0  0  0  0
    5.0750    4.4382    0.0000 C   0  0  0  0  0  0  0  0  0  0  0  0
    4.0713    5.5529    0.0000 C   0  0  0  0  0  0  0  0  0  0  0  0
    4.5347    6.9795    0.0000 F   0  0  0  0  0  0  0  0  0  0  0  0
    2.6041    5.2409    0.0000 C   0  0  0  0  0  0  0  0  0  0  0  0
    2.1406    3.8143    0.0000 C   0  0  0  0  0  0  0  0  0  0  0  0
  1  2  1  0  0  0  0
  2  3  1  0  0  0  0
  3  4  1  0  0  0  0
  4  5  1  0  0  0  0
  5  6  1  0  0  0  0
  6  7  1  0  0  0  0
  2  7  1  0  0  0  0
  5  8  1  0  0  0  0
  8  9  2  0  0  0  0
  8 10  1  0  0  0  0
 10 11  2  0  0  0  0
 11 12  1  0  0  0  0
 12 13  2  0  0  0  0
 13 14  1  0  0  0  0
 14 15  2  0  0  0  0
 14 16  1  0  0  0  0
 16 17  2  0  0  0  0
 17 18  1  0  0  0  0
 18 19  2  0  0  0  0
 19 20  1  0  0  0  0
 19 21  1  0  0  0  0
 21 22  2  0  0  0  0
 16 22  1  0  0  0  0
 22 23  1  0  0  0  0
 13 23  1  0  0  0  0
 23 24  2  0  0  0  0
 10 24  1  0  0  0  0
 17 25  1  0  0  0  0
 25 26  2  0  0  0  0
 26 27  1  0  0  0  0
 27 28  2  0  0  0  0
 28 29  1  0  0  0  0
 28 30  1  0  0  0  0
 30 31  2  0  0  0  0
 25 31  1  0  0  0  0
M  END
> <chemblId>
CHEMBL1086697

> <bioactivity__type>
Ki

> <units>
nM

> <value>
11.1

$$$$

  CDK     11271515102D 0   0.00000     0.00000     0

 32 36  0  0  0  0              1 V2000 
   -6.6959   -3.1850    0.0000 C   0  0  0  0  0  0  0  0  0  0  0  0
   -5.6920   -2.0704    0.0000 N   0  0  0  0  0  0  0  0  0  0  0  0
   -6.1553   -0.6438    0.0000 C   0  0  0  0  0  0  0  0  0  0  0  0
   -5.1515    0.4708    0.0000 C   0  0  0  0  0  0  0  0  0  0  0  0
   -5.6148    1.8974    0.0000 C   0  0  0  0  0  0  0  0  0  0  0  0
   -7.0819    2.2095    0.0000 N   0  0  0  0  0  0  0  0  0  0  0  0
   -7.5452    3.6362    0.0000 C   0  0  0  0  0  0  0  0  0  0  0  0
   -8.0858    1.0950    0.0000 C   0  0  0  0  0  0  0  0  0  0  0  0
   -7.6225   -0.3317    0.0000 C   0  0  0  0  0  0  0  0  0  0  0  0
   -4.2249   -2.3826    0.0000 C   0  0  0  0  0  0  0  0  0  0  0  0
   -3.7616   -3.8092    0.0000 O   0  0  0  0  0  0  0  0  0  0  0  0
   -3.2210   -1.2680    0.0000 C   0  0  0  0  0  0  0  0  0  0  0  0
   -3.6840    0.1580    0.0000 C   0  0  0  0  0  0  0  0  0  0  0  0
   -2.6810    1.2730    0.0000 C   0  0  0  0  0  0  0  0  0  0  0  0
   -1.2130    0.9610    0.0000 C   0  0  0  0  0  0  0  0  0  0  0  0
   -0.0000    1.8430    0.0000 C   0  0  0  0  0  0  0  0  0  0  0  0
   -0.0003    3.3430    0.0000 O   0  0  0  0  0  0  0  0  0  0  0  0
    1.2140    0.9610    0.0000 C   0  0  0  0  0  0  0  0  0  0  0  0
    2.6810    1.2730    0.0000 C   0  0  0  0  0  0  0  0  0  0  0  0
    3.6850    0.1580    0.0000 N   0  0  0  0  0  0  0  0  0  0  0  0
    3.2210   -1.2680    0.0000 C   0  0  0  0  0  0  0  0  0  0  0  0
    4.2245   -2.3829    0.0000 N   0  0  0  0  0  0  0  0  0  0  0  0
    1.7540   -1.5800    0.0000 N   0  0  0  0  0  0  0  0  0  0  0  0
    0.7500   -0.4660    0.0000 C   0  0  0  0  0  0  0  0  0  0  0  0
   -0.7500   -0.4660    0.0000 C   0  0  0  0  0  0  0  0  0  0  0  0
   -1.7540   -1.5800    0.0000 C   0  0  0  0  0  0  0  0  0  0  0  0
    3.1444    2.6996    0.0000 C   0  0  0  0  0  0  0  0  0  0  0  0
    4.6116    3.0116    0.0000 C   0  0  0  0  0  0  0  0  0  0  0  0
    5.0750    4.4382    0.0000 C   0  0  0  0  0  0  0  0  0  0  0  0
    4.0713    5.5529    0.0000 C   0  0  0  0  0  0  0  0  0  0  0  0
    2.6041    5.2409    0.0000 C   0  0  0  0  0  0  0  0  0  0  0  0
    2.1406    3.8143    0.0000 C   0  0  0  0  0  0  0  0  0  0  0  0
  1  2  1  0  0  0  0
  2  3  1  0  0  0  0
  3  4  1  0  0  0  0
  4  5  1  0  0  0  0
  5  6  1  0  0  0  0
  6  7  1  0  0  0  0
  6  8  1  0  0  0  0
  8  9  1  0  0  0  0
  3  9  1  0  0  0  0
  2 10  1  0  0  0  0
 10 11  2  0  0  0  0
 10 12  1  0  0  0  0
 12 13  2  0  0  0  0
 13 14  1  0  0  0  0
 14 15  2  0  0  0  0
 15 16  1  0  0  0  0
 16 17  2  0  0  0  0
 16 18  1  0  0  0  0
 18 19  2  0  0  0  0
 19 20  1  0  0  0  0
 20 21  2  0  0  0  0
 21 22  1  0  0  0  0
 21 23  1  0  0  0  0
 23 24  2  0  0  0  0
 18 24  1  0  0  0  0
 24 25  1  0  0  0  0
 15 25  1  0  0  0  0
 25 26  2  0  0  0  0
 12 26  1  0  0  0  0
 19 27  1  0  0  0  0
 27 28  2  0  0  0  0
 28 29  1  0  0  0  0
 29 30  2  0  0  0  0
 30 31  1  0  0  0  0
 31 32  2  0  0  0  0
 27 32  1  0  0  0  0
M  END
> <chemblId>
CHEMBL1086804

> <bioactivity__type>
Ki

> <units>
nM

> <value>
18.6

$$$$

  CDK     11271515102D 0   0.00000     0.00000     0

 20 23  0  0  0  0              1 V2000 
   -4.2249   -2.3826    0.0000 N   0  0  0  0  0  0  0  0  0  0  0  0
   -3.2210   -1.2680    0.0000 C   0  0  0  0  0  0  0  0  0  0  0  0
   -3.6840    0.1580    0.0000 N   0  0  0  0  0  0  0  0  0  0  0  0
   -2.6810    1.2730    0.0000 C   0  0  0  0  0  0  0  0  0  0  0  0
   -3.1449    2.6995    0.0000 C   0  0  0  0  0  0  0  0  0  0  0  0
   -2.2635    3.9132    0.0000 C   0  0  0  0  0  0  0  0  0  0  0  0
   -3.1455    5.1265    0.0000 C   0  0  0  0  0  0  0  0  0  0  0  0
   -4.5719    4.6626    0.0000 C   0  0  0  0  0  0  0  0  0  0  0  0
   -4.5716    3.1626    0.0000 S   0  0  0  0  0  0  0  0  0  0  0  0
   -1.2130    0.9610    0.0000 C   0  0  0  0  0  0  0  0  0  0  0  0
   -0.0000    1.8430    0.0000 C   0  0  0  0  0  0  0  0  0  0  0  0
   -0.0003    3.3430    0.0000 O   0  0  0  0  0  0  0  0  0  0  0  0
    1.2140    0.9610    0.0000 C   0  0  0  0  0  0  0  0  0  0  0  0
    2.6810    1.2730    0.0000 C   0  0  0  0  0  0  0  0  0  0  0  0
    3.6850    0.1580    0.0000 C   0  0  0  0  0  0  0  0  0  0  0  0
    3.2210   -1.2680    0.0000 C   0  0  0  0  0  0  0  0  0  0  0  0
    1.7540   -1.5800    0.0000 C   0  0  0  0  0  0  0  0  0  0  0  0
    0.7500   -0.4660    0.0000 C   0  0  0  0  0  0  0  0  0  0  0  0
   -0.7500   -0.4660    0.0000 C   0  0  0  0  0  0  0  0  0  0  0  0
   -1.7540   -1.5800    0.0000 N   0  0  0  0  0  0  0  0  0  0  0  0
  1  2  1  0  0  0  0
  2  3  2  0  0  0  0
  3  4  1  0  0  0  0
  4  5  1  0  0  0  0
  5  6  2  0  0  0  0
  6  7  1  0  0  0  0
  7  8  2  0  0  0  0
  8  9  1  0  0  0  0
  5  9  1  0  0  0  0
  4 10  2  0  0  0  0
 10 11  1  0  0  0  0
 11 12  2  0  0  0  0
 11 13  1  0  0  0  0
 13 14  2  0  0  0  0
 14 15  1  0  0  0  0
 15 16  2  0  0  0  0
 16 17  1  0  0  0  0
 17 18  2  0  0  0  0
 13 18  1  0  0  0  0
 18 19  1  0  0  0  0
 10 19  1  0  0  0  0
 19 20  2  0  0  0  0
  2 20  1  0  0  0  0
M  END
> <chemblId>
CHEMBL1086846

> <bioactivity__type>
Ki

> <units>
nM

> <value>
0.6

$$$$

  CDK     11271515102D 0   0.00000     0.00000     0

 20 23  0  0  0  0              1 V2000 
   -4.2249   -2.3826    0.0000 N   0  0  0  0  0  0  0  0  0  0  0  0
   -3.2210   -1.2680    0.0000 C   0  0  0  0  0  0  0  0  0  0  0  0
   -1.7540   -1.5800    0.0000 N   0  0  0  0  0  0  0  0  0  0  0  0
   -0.7500   -0.4660    0.0000 C   0  0  0  0  0  0  0  0  0  0  0  0
    0.7500   -0.4660    0.0000 C   0  0  0  0  0  0  0  0  0  0  0  0
    1.7540   -1.5800    0.0000 C   0  0  0  0  0  0  0  0  0  0  0  0
    3.2210   -1.2680    0.0000 C   0  0  0  0  0  0  0  0  0  0  0  0
    3.6850    0.1580    0.0000 C   0  0  0  0  0  0  0  0  0  0  0  0
    2.6810    1.2730    0.0000 C   0  0  0  0  0  0  0  0  0  0  0  0
    1.2140    0.9610    0.0000 C   0  0  0  0  0  0  0  0  0  0  0  0
   -0.0000    1.8430    0.0000 C   0  0  0  0  0  0  0  0  0  0  0  0
   -0.0003    3.3430    0.0000 O   0  0  0  0  0  0  0  0  0  0  0  0
   -1.2130    0.9610    0.0000 C   0  0  0  0  0  0  0  0  0  0  0  0
   -2.6810    1.2730    0.0000 C   0  0  0  0  0  0  0  0  0  0  0  0
   -3.6840    0.1580    0.0000 N   0  0  0  0  0  0  0  0  0  0  0  0
   -3.1449    2.6995    0.0000 C   0  0  0  0  0  0  0  0  0  0  0  0
   -2.2635    3.9132    0.0000 N   0  0  0  0  0  0  0  0  0  0  0  0
   -3.1455    5.1265    0.0000 C   0  0  0  0  0  0  0  0  0  0  0  0
   -4.5719    4.6626    0.0000 C   0  0  0  0  0  0  0  0  0  0  0  0
   -4.5716    3.1626    0.0000 S   0  0  0  0  0  0  0  0  0  0  0  0
  1  2  1  0  0  0  0
  2  3  1  0  0  0  0
  3  4  2  0  0  0  0
  4  5  1  0  0  0  0
  5  6  1  0  0  0  0
  6  7  2  0  0  0  0
  7  8  1  0  0  0  0
  8  9  2  0  0  0  0
  9 10  1  0  0  0  0
  5 10  2  0  0  0  0
 10 11  1  0  0  0  0
 11 12  2  0  0  0  0
 11 13  1  0  0  0  0
  4 13  1  0  0  0  0
 13 14  2  0  0  0  0
 14 15  1  0  0  0  0
  2 15  2  0  0  0  0
 14 16  1  0  0  0  0
 16 17  2  0  0  0  0
 17 18  1  0  0  0  0
 18 19  2  0  0  0  0
 19 20  1  0  0  0  0
 16 20  1  0  0  0  0
M  END
> <chemblId>
CHEMBL1086847

> <bioactivity__type>
Ki

> <units>
nM

> <value>
0.5

$$$$

  CDK     11271515102D 0   0.00000     0.00000     0

 21 24  0  0  0  0              1 V2000 
   -4.2249   -2.3826    0.0000 N   0  0  0  0  0  0  0  0  0  0  0  0
   -3.2210   -1.2680    0.0000 C   0  0  0  0  0  0  0  0  0  0  0  0
   -3.6840    0.1580    0.0000 N   0  0  0  0  0  0  0  0  0  0  0  0
   -2.6810    1.2730    0.0000 C   0  0  0  0  0  0  0  0  0  0  0  0
   -3.1449    2.6995    0.0000 C   0  0  0  0  0  0  0  0  0  0  0  0
   -2.1415    3.8144    0.0000 C   0  0  0  0  0  0  0  0  0  0  0  0
   -2.6053    5.2409    0.0000 C   0  0  0  0  0  0  0  0  0  0  0  0
   -4.0726    5.5524    0.0000 N   0  0  0  0  0  0  0  0  0  0  0  0
   -5.0761    4.4374    0.0000 C   0  0  0  0  0  0  0  0  0  0  0  0
   -4.6122    3.0110    0.0000 C   0  0  0  0  0  0  0  0  0  0  0  0
   -1.2130    0.9610    0.0000 C   0  0  0  0  0  0  0  0  0  0  0  0
   -0.0000    1.8430    0.0000 C   0  0  0  0  0  0  0  0  0  0  0  0
   -0.0003    3.3430    0.0000 O   0  0  0  0  0  0  0  0  0  0  0  0
    1.2140    0.9610    0.0000 C   0  0  0  0  0  0  0  0  0  0  0  0
    2.6810    1.2730    0.0000 C   0  0  0  0  0  0  0  0  0  0  0  0
    3.6850    0.1580    0.0000 C   0  0  0  0  0  0  0  0  0  0  0  0
    3.2210   -1.2680    0.0000 C   0  0  0  0  0  0  0  0  0  0  0  0
    1.7540   -1.5800    0.0000 C   0  0  0  0  0  0  0  0  0  0  0  0
    0.7500   -0.4660    0.0000 C   0  0  0  0  0  0  0  0  0  0  0  0
   -0.7500   -0.4660    0.0000 C   0  0  0  0  0  0  0  0  0  0  0  0
   -1.7540   -1.5800    0.0000 N   0  0  0  0  0  0  0  0  0  0  0  0
  1  2  1  0  0  0  0
  2  3  2  0  0  0  0
  3  4  1  0  0  0  0
  4  5  1  0  0  0  0
  5  6  1  0  0  0  0
  6  7  2  0  0  0  0
  7  8  1  0  0  0  0
  8  9  2  0  0  0  0
  9 10  1  0  0  0  0
  5 10  2  0  0  0  0
  4 11  2  0  0  0  0
 11 12  1  0  0  0  0
 12 13  2  0  0  0  0
 12 14  1  0  0  0  0
 14 15  2  0  0  0  0
 15 16  1  0  0  0  0
 16 17  2  0  0  0  0
 17 18  1  0  0  0  0
 18 19  2  0  0  0  0
 14 19  1  0  0  0  0
 19 20  1  0  0  0  0
 11 20  1  0  0  0  0
 20 21  2  0  0  0  0
  2 21  1  0  0  0  0
M  END
> <chemblId>
CHEMBL1086977

> <bioactivity__type>
Ki

> <units>
nM

> <value>
4.6

$$$$

  CDK     11271515102D 0   0.00000     0.00000     0

 23 26  0  0  0  0              1 V2000 
   -2.0658    7.7823    0.0000 C   0  0  0  0  0  0  0  0  0  0  0  0
   -1.6019    6.3559    0.0000 O   0  0  0  0  0  0  0  0  0  0  0  0
   -2.6053    5.2409    0.0000 C   0  0  0  0  0  0  0  0  0  0  0  0
   -4.0726    5.5524    0.0000 C   0  0  0  0  0  0  0  0  0  0  0  0
   -5.0761    4.4374    0.0000 C   0  0  0  0  0  0  0  0  0  0  0  0
   -4.6122    3.0110    0.0000 C   0  0  0  0  0  0  0  0  0  0  0  0
   -3.1449    2.6995    0.0000 C   0  0  0  0  0  0  0  0  0  0  0  0
   -2.1415    3.8144    0.0000 C   0  0  0  0  0  0  0  0  0  0  0  0
   -2.6810    1.2730    0.0000 C   0  0  0  0  0  0  0  0  0  0  0  0
   -3.6840    0.1580    0.0000 N   0  0  0  0  0  0  0  0  0  0  0  0
   -3.2210   -1.2680    0.0000 C   0  0  0  0  0  0  0  0  0  0  0  0
   -4.2249   -2.3826    0.0000 N   0  0  0  0  0  0  0  0  0  0  0  0
   -1.7540   -1.5800    0.0000 N   0  0  0  0  0  0  0  0  0  0  0  0
   -0.7500   -0.4660    0.0000 C   0  0  0  0  0  0  0  0  0  0  0  0
    0.7500   -0.4660    0.0000 C   0  0  0  0  0  0  0  0  0  0  0  0
    1.7540   -1.5800    0.0000 C   0  0  0  0  0  0  0  0  0  0  0  0
    3.2210   -1.2680    0.0000 C   0  0  0  0  0  0  0  0  0  0  0  0
    3.6850    0.1580    0.0000 C   0  0  0  0  0  0  0  0  0  0  0  0
    2.6810    1.2730    0.0000 C   0  0  0  0  0  0  0  0  0  0  0  0
    1.2140    0.9610    0.0000 C   0  0  0  0  0  0  0  0  0  0  0  0
   -0.0000    1.8430    0.0000 C   0  0  0  0  0  0  0  0  0  0  0  0
   -0.0003    3.3430    0.0000 O   0  0  0  0  0  0  0  0  0  0  0  0
   -1.2130    0.9610    0.0000 C   0  0  0  0  0  0  0  0  0  0  0  0
  1  2  1  0  0  0  0
  2  3  1  0  0  0  0
  3  4  2  0  0  0  0
  4  5  1  0  0  0  0
  5  6  2  0  0  0  0
  6  7  1  0  0  0  0
  7  8  2  0  0  0  0
  3  8  1  0  0  0  0
  7  9  1  0  0  0  0
  9 10  2  0  0  0  0
 10 11  1  0  0  0  0
 11 12  1  0  0  0  0
 11 13  2  0  0  0  0
 13 14  1  0  0  0  0
 14 15  1  0  0  0  0
 15 16  1  0  0  0  0
 16 17  2  0  0  0  0
 17 18  1  0  0  0  0
 18 19  2  0  0  0  0
 19 20  1  0  0  0  0
 15 20  2  0  0  0  0
 20 21  1  0  0  0  0
 21 22  2  0  0  0  0
 21 23  1  0  0  0  0
  9 23  1  0  0  0  0
 14 23  2  0  0  0  0
M  END
> <chemblId>
CHEMBL1086978

> <bioactivity__type>
Ki

> <units>
nM

> <value>
1.6

$$$$

  CDK     11271515102D 0   0.00000     0.00000     0

 32 35  0  0  0  0              1 V2000 
  -10.6341   -3.6753    0.0000 C   0  0  0  0  0  0  0  0  0  0  0  0
   -9.1670   -3.9874    0.0000 C   0  0  0  0  0  0  0  0  0  0  0  0
   -8.7037   -5.4141    0.0000 C   0  0  0  0  0  0  0  0  0  0  0  0
   -8.1631   -2.8729    0.0000 N   0  0  0  0  0  0  0  0  0  0  0  0
   -6.6959   -3.1850    0.0000 C   0  0  0  0  0  0  0  0  0  0  0  0
   -5.6920   -2.0704    0.0000 C   0  0  0  0  0  0  0  0  0  0  0  0
   -4.2249   -2.3826    0.0000 O   0  0  0  0  0  0  0  0  0  0  0  0
   -3.2210   -1.2680    0.0000 C   0  0  0  0  0  0  0  0  0  0  0  0
   -3.6840    0.1580    0.0000 C   0  0  0  0  0  0  0  0  0  0  0  0
   -2.6810    1.2730    0.0000 C   0  0  0  0  0  0  0  0  0  0  0  0
   -1.2130    0.9610    0.0000 C   0  0  0  0  0  0  0  0  0  0  0  0
   -0.0000    1.8430    0.0000 C   0  0  0  0  0  0  0  0  0  0  0  0
   -0.0003    3.3430    0.0000 O   0  0  0  0  0  0  0  0  0  0  0  0
    1.2140    0.9610    0.0000 C   0  0  0  0  0  0  0  0  0  0  0  0
    2.6810    1.2730    0.0000 C   0  0  0  0  0  0  0  0  0  0  0  0
    3.6850    0.1580    0.0000 N   0  0  0  0  0  0  0  0  0  0  0  0
    3.2210   -1.2680    0.0000 C   0  0  0  0  0  0  0  0  0  0  0  0
    4.2245   -2.3829    0.0000 N   0  0  0  0  0  0  0  0  0  0  0  0
    1.7540   -1.5800    0.0000 N   0  0  0  0  0  0  0  0  0  0  0  0
    0.7500   -0.4660    0.0000 C   0  0  0  0  0  0  0  0  0  0  0  0
   -0.7500   -0.4660    0.0000 C   0  0  0  0  0  0  0  0  0  0  0  0
   -1.7540   -1.5800    0.0000 C   0  0  0  0  0  0  0  0  0  0  0  0
    3.1444    2.6996    0.0000 C   0  0  0  0  0  0  0  0  0  0  0  0
    4.6116    3.0116    0.0000 C   0  0  0  0  0  0  0  0  0  0  0  0
    5.0750    4.4382    0.0000 C   0  0  0  0  0  0  0  0  0  0  0  0
    4.0713    5.5529    0.0000 C   0  0  0  0  0  0  0  0  0  0  0  0
    4.5347    6.9795    0.0000 F   0  0  0  0  0  0  0  0  0  0  0  0
    2.6041    5.2409    0.0000 C   0  0  0  0  0  0  0  0  0  0  0  0
    2.1406    3.8143    0.0000 C   0  0  0  0  0  0  0  0  0  0  0  0
   -8.6264   -1.4462    0.0000 C   0  0  0  0  0  0  0  0  0  0  0  0
  -10.0936   -1.1341    0.0000 C   0  0  0  0  0  0  0  0  0  0  0  0
   -7.6225   -0.3317    0.0000 C   0  0  0  0  0  0  0  0  0  0  0  0
  1  2  1  0  0  0  0
  2  3  1  0  0  0  0
  2  4  1  0  0  0  0
  4  5  1  0  0  0  0
  5  6  1  0  0  0  0
  6  7  1  0  0  0  0
  7  8  1  0  0  0  0
  8  9  2  0  0  0  0
  9 10  1  0  0  0  0
 10 11  2  0  0  0  0
 11 12  1  0  0  0  0
 12 13  2  0  0  0  0
 12 14  1  0  0  0  0
 14 15  2  0  0  0  0
 15 16  1  0  0  0  0
 16 17  2  0  0  0  0
 17 18  1  0  0  0  0
 17 19  1  0  0  0  0
 19 20  2  0  0  0  0
 14 20  1  0  0  0  0
 20 21  1  0  0  0  0
 11 21  1  0  0  0  0
 21 22  2  0  0  0  0
  8 22  1  0  0  0  0
 15 23  1  0  0  0  0
 23 24  2  0  0  0  0
 24 25  1  0  0  0  0
 25 26  2  0  0  0  0
 26 27  1  0  0  0  0
 26 28  1  0  0  0  0
 28 29  2  0  0  0  0
 23 29  1  0  0  0  0
  4 30  1  0  0  0  0
 30 31  1  0  0  0  0
 30 32  1  0  0  0  0
M  END
> <chemblId>
CHEMBL1087080

> <bioactivity__type>
Ki

> <units>
nM

> <value>
76.6

$$$$

  CDK     11271515102D 0   0.00000     0.00000     0

 30 34  0  0  0  0              1 V2000 
   -4.2249   -2.3826    0.0000 N   0  0  0  0  0  0  0  0  0  0  0  0
   -3.2210   -1.2680    0.0000 C   0  0  0  0  0  0  0  0  0  0  0  0
   -3.6840    0.1580    0.0000 N   0  0  0  0  0  0  0  0  0  0  0  0
   -2.6810    1.2730    0.0000 C   0  0  0  0  0  0  0  0  0  0  0  0
   -3.1449    2.6995    0.0000 C   0  0  0  0  0  0  0  0  0  0  0  0
   -2.1415    3.8144    0.0000 C   0  0  0  0  0  0  0  0  0  0  0  0
   -2.6053    5.2409    0.0000 C   0  0  0  0  0  0  0  0  0  0  0  0
   -4.0726    5.5524    0.0000 C   0  0  0  0  0  0  0  0  0  0  0  0
   -4.5365    6.9789    0.0000 F   0  0  0  0  0  0  0  0  0  0  0  0
   -5.0761    4.4374    0.0000 C   0  0  0  0  0  0  0  0  0  0  0  0
   -4.6122    3.0110    0.0000 C   0  0  0  0  0  0  0  0  0  0  0  0
   -1.2130    0.9610    0.0000 C   0  0  0  0  0  0  0  0  0  0  0  0
   -0.0000    1.8430    0.0000 C   0  0  0  0  0  0  0  0  0  0  0  0
   -0.0003    3.3430    0.0000 O   0  0  0  0  0  0  0  0  0  0  0  0
    1.2140    0.9610    0.0000 C   0  0  0  0  0  0  0  0  0  0  0  0
    2.6810    1.2730    0.0000 C   0  0  0  0  0  0  0  0  0  0  0  0
    3.6850    0.1580    0.0000 C   0  0  0  0  0  0  0  0  0  0  0  0
    3.2210   -1.2680    0.0000 C   0  0  0  0  0  0  0  0  0  0  0  0
    4.2245   -2.3829    0.0000 O   0  0  0  0  0  0  0  0  0  0  0  0
    5.6918   -2.0712    0.0000 C   0  0  0  0  0  0  0  0  0  0  0  0
    6.6953   -3.1861    0.0000 C   0  0  0  0  0  0  0  0  0  0  0  0
    8.1626   -2.8745    0.0000 N   0  0  0  0  0  0  0  0  0  0  0  0
    9.2772   -3.8783    0.0000 C   0  0  0  0  0  0  0  0  0  0  0  0
   10.5763   -3.1285    0.0000 C   0  0  0  0  0  0  0  0  0  0  0  0
   10.2647   -1.6612    0.0000 C   0  0  0  0  0  0  0  0  0  0  0  0
    8.7729   -1.5042    0.0000 C   0  0  0  0  0  0  0  0  0  0  0  0
    1.7540   -1.5800    0.0000 C   0  0  0  0  0  0  0  0  0  0  0  0
    0.7500   -0.4660    0.0000 C   0  0  0  0  0  0  0  0  0  0  0  0
   -0.7500   -0.4660    0.0000 C   0  0  0  0  0  0  0  0  0  0  0  0
   -1.7540   -1.5800    0.0000 N   0  0  0  0  0  0  0  0  0  0  0  0
  1  2  1  0  0  0  0
  2  3  2  0  0  0  0
  3  4  1  0  0  0  0
  4  5  1  0  0  0  0
  5  6  1  0  0  0  0
  6  7  2  0  0  0  0
  7  8  1  0  0  0  0
  8  9  1  0  0  0  0
  8 10  2  0  0  0  0
 10 11  1  0  0  0  0
  5 11  2  0  0  0  0
  4 12  2  0  0  0  0
 12 13  1  0  0  0  0
 13 14  2  0  0  0  0
 13 15  1  0  0  0  0
 15 16  2  0  0  0  0
 16 17  1  0  0  0  0
 17 18  2  0  0  0  0
 18 19  1  0  0  0  0
 19 20  1  0  0  0  0
 20 21  1  0  0  0  0
 21 22  1  0  0  0  0
 22 23  1  0  0  0  0
 23 24  1  0  0  0  0
 24 25  1  0  0  0  0
 25 26  1  0  0  0  0
 22 26  1  0  0  0  0
 18 27  1  0  0  0  0
 27 28  2  0  0  0  0
 15 28  1  0  0  0  0
 28 29  1  0  0  0  0
 12 29  1  0  0  0  0
 29 30  2  0  0  0  0
  2 30  1  0  0  0  0
M  END
> <chemblId>
CHEMBL1087081

> <bioactivity__type>
Ki

> <units>
nM

> <value>
117.0

$$$$

  CDK     11271515102D 0   0.00000     0.00000     0

 31 35  0  0  0  0              1 V2000 
  -11.0974   -2.2487    0.0000 C   0  0  0  0  0  0  0  0  0  0  0  0
  -10.0936   -1.1341    0.0000 C   0  0  0  0  0  0  0  0  0  0  0  0
   -8.6264   -1.4462    0.0000 N   0  0  0  0  0  0  0  0  0  0  0  0
   -8.1631   -2.8729    0.0000 C   0  0  0  0  0  0  0  0  0  0  0  0
   -6.6959   -3.1850    0.0000 C   0  0  0  0  0  0  0  0  0  0  0  0
   -5.6920   -2.0704    0.0000 N   0  0  0  0  0  0  0  0  0  0  0  0
   -6.1553   -0.6438    0.0000 C   0  0  0  0  0  0  0  0  0  0  0  0
   -7.6225   -0.3317    0.0000 C   0  0  0  0  0  0  0  0  0  0  0  0
   -4.2249   -2.3826    0.0000 C   0  0  0  0  0  0  0  0  0  0  0  0
   -3.7616   -3.8092    0.0000 O   0  0  0  0  0  0  0  0  0  0  0  0
   -3.2210   -1.2680    0.0000 C   0  0  0  0  0  0  0  0  0  0  0  0
   -3.6840    0.1580    0.0000 C   0  0  0  0  0  0  0  0  0  0  0  0
   -2.6810    1.2730    0.0000 C   0  0  0  0  0  0  0  0  0  0  0  0
   -1.2130    0.9610    0.0000 C   0  0  0  0  0  0  0  0  0  0  0  0
   -0.0000    1.8430    0.0000 C   0  0  0  0  0  0  0  0  0  0  0  0
   -0.0003    3.3430    0.0000 O   0  0  0  0  0  0  0  0  0  0  0  0
    1.2140    0.9610    0.0000 C   0  0  0  0  0  0  0  0  0  0  0  0
    2.6810    1.2730    0.0000 C   0  0  0  0  0  0  0  0  0  0  0  0
    3.6850    0.1580    0.0000 N   0  0  0  0  0  0  0  0  0  0  0  0
    3.2210   -1.2680    0.0000 C   0  0  0  0  0  0  0  0  0  0  0  0
    4.2245   -2.3829    0.0000 N   0  0  0  0  0  0  0  0  0  0  0  0
    1.7540   -1.5800    0.0000 N   0  0  0  0  0  0  0  0  0  0  0  0
    0.7500   -0.4660    0.0000 C   0  0  0  0  0  0  0  0  0  0  0  0
   -0.7500   -0.4660    0.0000 C   0  0  0  0  0  0  0  0  0  0  0  0
   -1.7540   -1.5800    0.0000 C   0  0  0  0  0  0  0  0  0  0  0  0
    3.1444    2.6996    0.0000 C   0  0  0  0  0  0  0  0  0  0  0  0
    4.6116    3.0116    0.0000 C   0  0  0  0  0  0  0  0  0  0  0  0
    5.0750    4.4382    0.0000 C   0  0  0  0  0  0  0  0  0  0  0  0
    4.0713    5.5529    0.0000 C   0  0  0  0  0  0  0  0  0  0  0  0
    2.6041    5.2409    0.0000 C   0  0  0  0  0  0  0  0  0  0  0  0
    2.1406    3.8143    0.0000 C   0  0  0  0  0  0  0  0  0  0  0  0
  1  2  1  0  0  0  0
  2  3  1  0  0  0  0
  3  4  1  0  0  0  0
  4  5  1  0  0  0  0
  5  6  1  0  0  0  0
  6  7  1  0  0  0  0
  7  8  1  0  0  0  0
  3  8  1  0  0  0  0
  6  9  1  0  0  0  0
  9 10  2  0  0  0  0
  9 11  1  0  0  0  0
 11 12  2  0  0  0  0
 12 13  1  0  0  0  0
 13 14  2  0  0  0  0
 14 15  1  0  0  0  0
 15 16  2  0  0  0  0
 15 17  1  0  0  0  0
 17 18  2  0  0  0  0
 18 19  1  0  0  0  0
 19 20  2  0  0  0  0
 20 21  1  0  0  0  0
 20 22  1  0  0  0  0
 22 23  2  0  0  0  0
 17 23  1  0  0  0  0
 23 24  1  0  0  0  0
 14 24  1  0  0  0  0
 24 25  2  0  0  0  0
 11 25  1  0  0  0  0
 18 26  1  0  0  0  0
 26 27  2  0  0  0  0
 27 28  1  0  0  0  0
 28 29  2  0  0  0  0
 29 30  1  0  0  0  0
 30 31  2  0  0  0  0
 26 31  1  0  0  0  0
M  END
> <chemblId>
CHEMBL1087084

> <bioactivity__type>
Ki

> <units>
nM

> <value>
14.9

$$$$

  CDK     11271515102D 0   0.00000     0.00000     0

 32 36  0  0  0  0              1 V2000 
  -11.0974   -2.2487    0.0000 C   0  0  0  0  0  0  0  0  0  0  0  0
  -10.0936   -1.1341    0.0000 C   0  0  0  0  0  0  0  0  0  0  0  0
   -8.6264   -1.4462    0.0000 N   0  0  0  0  0  0  0  0  0  0  0  0
   -8.1631   -2.8729    0.0000 C   0  0  0  0  0  0  0  0  0  0  0  0
   -6.6959   -3.1850    0.0000 C   0  0  0  0  0  0  0  0  0  0  0  0
   -5.6920   -2.0704    0.0000 N   0  0  0  0  0  0  0  0  0  0  0  0
   -6.1553   -0.6438    0.0000 C   0  0  0  0  0  0  0  0  0  0  0  0
   -7.6225   -0.3317    0.0000 C   0  0  0  0  0  0  0  0  0  0  0  0
   -4.2249   -2.3826    0.0000 C   0  0  0  0  0  0  0  0  0  0  0  0
   -3.7616   -3.8092    0.0000 O   0  0  0  0  0  0  0  0  0  0  0  0
   -3.2210   -1.2680    0.0000 C   0  0  0  0  0  0  0  0  0  0  0  0
   -3.6840    0.1580    0.0000 C   0  0  0  0  0  0  0  0  0  0  0  0
   -2.6810    1.2730    0.0000 C   0  0  0  0  0  0  0  0  0  0  0  0
   -1.2130    0.9610    0.0000 C   0  0  0  0  0  0  0  0  0  0  0  0
   -0.0000    1.8430    0.0000 C   0  0  0  0  0  0  0  0  0  0  0  0
   -0.0003    3.3430    0.0000 O   0  0  0  0  0  0  0  0  0  0  0  0
    1.2140    0.9610    0.0000 C   0  0  0  0  0  0  0  0  0  0  0  0
    2.6810    1.2730    0.0000 C   0  0  0  0  0  0  0  0  0  0  0  0
    3.6850    0.1580    0.0000 N   0  0  0  0  0  0  0  0  0  0  0  0
    3.2210   -1.2680    0.0000 C   0  0  0  0  0  0  0  0  0  0  0  0
    4.2245   -2.3829    0.0000 N   0  0  0  0  0  0  0  0  0  0  0  0
    1.7540   -1.5800    0.0000 N   0  0  0  0  0  0  0  0  0  0  0  0
    0.7500   -0.4660    0.0000 C   0  0  0  0  0  0  0  0  0  0  0  0
   -0.7500   -0.4660    0.0000 C   0  0  0  0  0  0  0  0  0  0  0  0
   -1.7540   -1.5800    0.0000 C   0  0  0  0  0  0  0  0  0  0  0  0
    3.1444    2.6996    0.0000 C   0  0  0  0  0  0  0  0  0  0  0  0
    4.6116    3.0116    0.0000 C   0  0  0  0  0  0  0  0  0  0  0  0
    5.0750    4.4382    0.0000 C   0  0  0  0  0  0  0  0  0  0  0  0
    4.0713    5.5529    0.0000 C   0  0  0  0  0  0  0  0  0  0  0  0
    4.5347    6.9795    0.0000 F   0  0  0  0  0  0  0  0  0  0  0  0
    2.6041    5.2409    0.0000 C   0  0  0  0  0  0  0  0  0  0  0  0
    2.1406    3.8143    0.0000 C   0  0  0  0  0  0  0  0  0  0  0  0
  1  2  1  0  0  0  0
  2  3  1  0  0  0  0
  3  4  1  0  0  0  0
  4  5  1  0  0  0  0
  5  6  1  0  0  0  0
  6  7  1  0  0  0  0
  7  8  1  0  0  0  0
  3  8  1  0  0  0  0
  6  9  1  0  0  0  0
  9 10  2  0  0  0  0
  9 11  1  0  0  0  0
 11 12  2  0  0  0  0
 12 13  1  0  0  0  0
 13 14  2  0  0  0  0
 14 15  1  0  0  0  0
 15 16  2  0  0  0  0
 15 17  1  0  0  0  0
 17 18  2  0  0  0  0
 18 19  1  0  0  0  0
 19 20  2  0  0  0  0
 20 21  1  0  0  0  0
 20 22  1  0  0  0  0
 22 23  2  0  0  0  0
 17 23  1  0  0  0  0
 23 24  1  0  0  0  0
 14 24  1  0  0  0  0
 24 25  2  0  0  0  0
 11 25  1  0  0  0  0
 18 26  1  0  0  0  0
 26 27  2  0  0  0  0
 27 28  1  0  0  0  0
 28 29  2  0  0  0  0
 29 30  1  0  0  0  0
 29 31  1  0  0  0  0
 31 32  2  0  0  0  0
 26 32  1  0  0  0  0
M  END
> <chemblId>
CHEMBL1087085

> <bioactivity__type>
Ki

> <units>
nM

> <value>
32.1

$$$$

  CDK     11271515102D 0   0.00000     0.00000     0

 32 36  0  0  0  0              1 V2000 
  -11.0974   -2.2487    0.0000 C   0  0  0  0  0  0  0  0  0  0  0  0
  -10.0936   -1.1341    0.0000 C   0  0  0  0  0  0  0  0  0  0  0  0
  -10.5568    0.2925    0.0000 C   0  0  0  0  0  0  0  0  0  0  0  0
   -8.6264   -1.4462    0.0000 N   0  0  0  0  0  0  0  0  0  0  0  0
   -8.1631   -2.8729    0.0000 C   0  0  0  0  0  0  0  0  0  0  0  0
   -6.6959   -3.1850    0.0000 C   0  0  0  0  0  0  0  0  0  0  0  0
   -5.6920   -2.0704    0.0000 N   0  0  0  0  0  0  0  0  0  0  0  0
   -6.1553   -0.6438    0.0000 C   0  0  0  0  0  0  0  0  0  0  0  0
   -7.6225   -0.3317    0.0000 C   0  0  0  0  0  0  0  0  0  0  0  0
   -4.2249   -2.3826    0.0000 C   0  0  0  0  0  0  0  0  0  0  0  0
   -3.7616   -3.8092    0.0000 O   0  0  0  0  0  0  0  0  0  0  0  0
   -3.2210   -1.2680    0.0000 C   0  0  0  0  0  0  0  0  0  0  0  0
   -3.6840    0.1580    0.0000 C   0  0  0  0  0  0  0  0  0  0  0  0
   -2.6810    1.2730    0.0000 C   0  0  0  0  0  0  0  0  0  0  0  0
   -1.2130    0.9610    0.0000 C   0  0  0  0  0  0  0  0  0  0  0  0
   -0.0000    1.8430    0.0000 C   0  0  0  0  0  0  0  0  0  0  0  0
   -0.0003    3.3430    0.0000 O   0  0  0  0  0  0  0  0  0  0  0  0
    1.2140    0.9610    0.0000 C   0  0  0  0  0  0  0  0  0  0  0  0
    2.6810    1.2730    0.0000 C   0  0  0  0  0  0  0  0  0  0  0  0
    3.6850    0.1580    0.0000 N   0  0  0  0  0  0  0  0  0  0  0  0
    3.2210   -1.2680    0.0000 C   0  0  0  0  0  0  0  0  0  0  0  0
    4.2245   -2.3829    0.0000 N   0  0  0  0  0  0  0  0  0  0  0  0
    1.7540   -1.5800    0.0000 N   0  0  0  0  0  0  0  0  0  0  0  0
    0.7500   -0.4660    0.0000 C   0  0  0  0  0  0  0  0  0  0  0  0
   -0.7500   -0.4660    0.0000 C   0  0  0  0  0  0  0  0  0  0  0  0
   -1.7540   -1.5800    0.0000 C   0  0  0  0  0  0  0  0  0  0  0  0
    3.1444    2.6996    0.0000 C   0  0  0  0  0  0  0  0  0  0  0  0
    4.6116    3.0116    0.0000 C   0  0  0  0  0  0  0  0  0  0  0  0
    5.0750    4.4382    0.0000 C   0  0  0  0  0  0  0  0  0  0  0  0
    4.0713    5.5529    0.0000 C   0  0  0  0  0  0  0  0  0  0  0  0
    2.6041    5.2409    0.0000 C   0  0  0  0  0  0  0  0  0  0  0  0
    2.1406    3.8143    0.0000 C   0  0  0  0  0  0  0  0  0  0  0  0
  1  2  1  0  0  0  0
  2  3  1  0  0  0  0
  2  4  1  0  0  0  0
  4  5  1  0  0  0  0
  5  6  1  0  0  0  0
  6  7  1  0  0  0  0
  7  8  1  0  0  0  0
  8  9  1  0  0  0  0
  4  9  1  0  0  0  0
  7 10  1  0  0  0  0
 10 11  2  0  0  0  0
 10 12  1  0  0  0  0
 12 13  2  0  0  0  0
 13 14  1  0  0  0  0
 14 15  2  0  0  0  0
 15 16  1  0  0  0  0
 16 17  2  0  0  0  0
 16 18  1  0  0  0  0
 18 19  2  0  0  0  0
 19 20  1  0  0  0  0
 20 21  2  0  0  0  0
 21 22  1  0  0  0  0
 21 23  1  0  0  0  0
 23 24  2  0  0  0  0
 18 24  1  0  0  0  0
 24 25  1  0  0  0  0
 15 25  1  0  0  0  0
 25 26  2  0  0  0  0
 12 26  1  0  0  0  0
 19 27  1  0  0  0  0
 27 28  2  0  0  0  0
 28 29  1  0  0  0  0
 29 30  2  0  0  0  0
 30 31  1  0  0  0  0
 31 32  2  0  0  0  0
 27 32  1  0  0  0  0
M  END
> <chemblId>
CHEMBL1087086

> <bioactivity__type>
Ki

> <units>
nM

> <value>
20.7

$$$$

  CDK     11271515102D 0   0.00000     0.00000     0

 33 37  0  0  0  0              1 V2000 
  -11.1747   -6.2165    0.0000 C   0  0  0  0  0  0  0  0  0  0  0  0
   -9.7076   -6.5286    0.0000 C   0  0  0  0  0  0  0  0  0  0  0  0
   -9.2443   -7.9553    0.0000 C   0  0  0  0  0  0  0  0  0  0  0  0
   -8.7037   -5.4141    0.0000 N   0  0  0  0  0  0  0  0  0  0  0  0
   -7.2365   -5.7262    0.0000 C   0  0  0  0  0  0  0  0  0  0  0  0
   -6.2326   -4.6117    0.0000 C   0  0  0  0  0  0  0  0  0  0  0  0
   -6.6959   -3.1850    0.0000 C   0  0  0  0  0  0  0  0  0  0  0  0
   -8.1631   -2.8729    0.0000 C   0  0  0  0  0  0  0  0  0  0  0  0
   -9.1670   -3.9874    0.0000 C   0  0  0  0  0  0  0  0  0  0  0  0
   -5.6920   -2.0704    0.0000 N   0  0  0  0  0  0  0  0  0  0  0  0
   -4.2249   -2.3826    0.0000 C   0  0  0  0  0  0  0  0  0  0  0  0
   -3.7616   -3.8092    0.0000 O   0  0  0  0  0  0  0  0  0  0  0  0
   -3.2210   -1.2680    0.0000 C   0  0  0  0  0  0  0  0  0  0  0  0
   -3.6840    0.1580    0.0000 C   0  0  0  0  0  0  0  0  0  0  0  0
   -2.6810    1.2730    0.0000 C   0  0  0  0  0  0  0  0  0  0  0  0
   -1.2130    0.9610    0.0000 C   0  0  0  0  0  0  0  0  0  0  0  0
   -0.0000    1.8430    0.0000 C   0  0  0  0  0  0  0  0  0  0  0  0
   -0.0003    3.3430    0.0000 O   0  0  0  0  0  0  0  0  0  0  0  0
    1.2140    0.9610    0.0000 C   0  0  0  0  0  0  0  0  0  0  0  0
    2.6810    1.2730    0.0000 C   0  0  0  0  0  0  0  0  0  0  0  0
    3.6850    0.1580    0.0000 N   0  0  0  0  0  0  0  0  0  0  0  0
    3.2210   -1.2680    0.0000 C   0  0  0  0  0  0  0  0  0  0  0  0
    4.2245   -2.3829    0.0000 N   0  0  0  0  0  0  0  0  0  0  0  0
    1.7540   -1.5800    0.0000 N   0  0  0  0  0  0  0  0  0  0  0  0
    0.7500   -0.4660    0.0000 C   0  0  0  0  0  0  0  0  0  0  0  0
   -0.7500   -0.4660    0.0000 C   0  0  0  0  0  0  0  0  0  0  0  0
   -1.7540   -1.5800    0.0000 C   0  0  0  0  0  0  0  0  0  0  0  0
    3.1444    2.6996    0.0000 C   0  0  0  0  0  0  0  0  0  0  0  0
    4.6116    3.0116    0.0000 C   0  0  0  0  0  0  0  0  0  0  0  0
    5.0750    4.4382    0.0000 C   0  0  0  0  0  0  0  0  0  0  0  0
    4.0713    5.5529    0.0000 C   0  0  0  0  0  0  0  0  0  0  0  0
    2.6041    5.2409    0.0000 C   0  0  0  0  0  0  0  0  0  0  0  0
    2.1406    3.8143    0.0000 C   0  0  0  0  0  0  0  0  0  0  0  0
  1  2  1  0  0  0  0
  2  3  1  0  0  0  0
  2  4  1  0  0  0  0
  4  5  1  0  0  0  0
  5  6  1  0  0  0  0
  6  7  1  0  0  0  0
  7  8  1  0  0  0  0
  8  9  1  0  0  0  0
  4  9  1  0  0  0  0
  7 10  1  0  0  0  0
 10 11  1  0  0  0  0
 11 12  2  0  0  0  0
 11 13  1  0  0  0  0
 13 14  2  0  0  0  0
 14 15  1  0  0  0  0
 15 16  2  0  0  0  0
 16 17  1  0  0  0  0
 17 18  2  0  0  0  0
 17 19  1  0  0  0  0
 19 20  2  0  0  0  0
 20 21  1  0  0  0  0
 21 22  2  0  0  0  0
 22 23  1  0  0  0  0
 22 24  1  0  0  0  0
 24 25  2  0  0  0  0
 19 25  1  0  0  0  0
 25 26  1  0  0  0  0
 16 26  1  0  0  0  0
 26 27  2  0  0  0  0
 13 27  1  0  0  0  0
 20 28  1  0  0  0  0
 28 29  2  0  0  0  0
 29 30  1  0  0  0  0
 30 31  2  0  0  0  0
 31 32  1  0  0  0  0
 32 33  2  0  0  0  0
 28 33  1  0  0  0  0
M  END
> <chemblId>
CHEMBL1087183

> <bioactivity__type>
Ki

> <units>
nM

> <value>
16.8

$$$$

  CDK     11271515102D 0   0.00000     0.00000     0

 29 33  0  0  0  0              1 V2000 
   -4.2249   -2.3826    0.0000 N   0  0  0  0  0  0  0  0  0  0  0  0
   -3.2210   -1.2680    0.0000 C   0  0  0  0  0  0  0  0  0  0  0  0
   -3.6840    0.1580    0.0000 N   0  0  0  0  0  0  0  0  0  0  0  0
   -2.6810    1.2730    0.0000 C   0  0  0  0  0  0  0  0  0  0  0  0
   -3.1449    2.6995    0.0000 C   0  0  0  0  0  0  0  0  0  0  0  0
   -2.1415    3.8144    0.0000 C   0  0  0  0  0  0  0  0  0  0  0  0
   -2.6053    5.2409    0.0000 C   0  0  0  0  0  0  0  0  0  0  0  0
   -4.0726    5.5524    0.0000 C   0  0  0  0  0  0  0  0  0  0  0  0
   -5.0761    4.4374    0.0000 C   0  0  0  0  0  0  0  0  0  0  0  0
   -4.6122    3.0110    0.0000 C   0  0  0  0  0  0  0  0  0  0  0  0
   -1.2130    0.9610    0.0000 C   0  0  0  0  0  0  0  0  0  0  0  0
   -0.0000    1.8430    0.0000 C   0  0  0  0  0  0  0  0  0  0  0  0
   -0.0003    3.3430    0.0000 O   0  0  0  0  0  0  0  0  0  0  0  0
    1.2140    0.9610    0.0000 C   0  0  0  0  0  0  0  0  0  0  0  0
    2.6810    1.2730    0.0000 C   0  0  0  0  0  0  0  0  0  0  0  0
    3.6850    0.1580    0.0000 C   0  0  0  0  0  0  0  0  0  0  0  0
    3.2210   -1.2680    0.0000 C   0  0  0  0  0  0  0  0  0  0  0  0
    1.7540   -1.5800    0.0000 C   0  0  0  0  0  0  0  0  0  0  0  0
    0.7500   -0.4660    0.0000 C   0  0  0  0  0  0  0  0  0  0  0  0
   -0.7500   -0.4660    0.0000 C   0  0  0  0  0  0  0  0  0  0  0  0
   -1.7540   -1.5800    0.0000 N   0  0  0  0  0  0  0  0  0  0  0  0
    4.2245   -2.3829    0.0000 C   0  0  0  0  0  0  0  0  0  0  0  0
    3.7608   -3.8094    0.0000 O   0  0  0  0  0  0  0  0  0  0  0  0
    5.6918   -2.0712    0.0000 N   0  0  0  0  0  0  0  0  0  0  0  0
    6.6953   -3.1861    0.0000 C   0  0  0  0  0  0  0  0  0  0  0  0
    8.1626   -2.8745    0.0000 C   0  0  0  0  0  0  0  0  0  0  0  0
    8.6263   -1.4479    0.0000 N   0  0  0  0  0  0  0  0  0  0  0  0
    7.6228   -0.3331    0.0000 C   0  0  0  0  0  0  0  0  0  0  0  0
    6.1555   -0.6447    0.0000 C   0  0  0  0  0  0  0  0  0  0  0  0
  1  2  1  0  0  0  0
  2  3  2  0  0  0  0
  3  4  1  0  0  0  0
  4  5  1  0  0  0  0
  5  6  1  0  0  0  0
  6  7  2  0  0  0  0
  7  8  1  0  0  0  0
  8  9  2  0  0  0  0
  9 10  1  0  0  0  0
  5 10  2  0  0  0  0
  4 11  2  0  0  0  0
 11 12  1  0  0  0  0
 12 13  2  0  0  0  0
 12 14  1  0  0  0  0
 14 15  2  0  0  0  0
 15 16  1  0  0  0  0
 16 17  2  0  0  0  0
 17 18  1  0  0  0  0
 18 19  2  0  0  0  0
 14 19  1  0  0  0  0
 19 20  1  0  0  0  0
 11 20  1  0  0  0  0
 20 21  2  0  0  0  0
  2 21  1  0  0  0  0
 17 22  1  0  0  0  0
 22 23  2  0  0  0  0
 22 24  1  0  0  0  0
 24 25  1  0  0  0  0
 25 26  1  0  0  0  0
 26 27  1  0  0  0  0
 27 28  1  0  0  0  0
 28 29  1  0  0  0  0
 24 29  1  0  0  0  0
M  END
> <chemblId>
CHEMBL1087184

> <bioactivity__type>
Ki

> <units>
nM

> <value>
32.5

$$$$

  CDK     11271515102D 0   0.00000     0.00000     0

 30 34  0  0  0  0              1 V2000 
  -10.0936   -1.1341    0.0000 C   0  0  0  0  0  0  0  0  0  0  0  0
   -8.6264   -1.4462    0.0000 N   0  0  0  0  0  0  0  0  0  0  0  0
   -8.1631   -2.8729    0.0000 C   0  0  0  0  0  0  0  0  0  0  0  0
   -6.6959   -3.1850    0.0000 C   0  0  0  0  0  0  0  0  0  0  0  0
   -5.6920   -2.0704    0.0000 N   0  0  0  0  0  0  0  0  0  0  0  0
   -6.1553   -0.6438    0.0000 C   0  0  0  0  0  0  0  0  0  0  0  0
   -7.6225   -0.3317    0.0000 C   0  0  0  0  0  0  0  0  0  0  0  0
   -4.2249   -2.3826    0.0000 C   0  0  0  0  0  0  0  0  0  0  0  0
   -3.7616   -3.8092    0.0000 O   0  0  0  0  0  0  0  0  0  0  0  0
   -3.2210   -1.2680    0.0000 C   0  0  0  0  0  0  0  0  0  0  0  0
   -3.6840    0.1580    0.0000 C   0  0  0  0  0  0  0  0  0  0  0  0
   -2.6810    1.2730    0.0000 C   0  0  0  0  0  0  0  0  0  0  0  0
   -1.2130    0.9610    0.0000 C   0  0  0  0  0  0  0  0  0  0  0  0
   -0.0000    1.8430    0.0000 C   0  0  0  0  0  0  0  0  0  0  0  0
   -0.0003    3.3430    0.0000 O   0  0  0  0  0  0  0  0  0  0  0  0
    1.2140    0.9610    0.0000 C   0  0  0  0  0  0  0  0  0  0  0  0
    2.6810    1.2730    0.0000 C   0  0  0  0  0  0  0  0  0  0  0  0
    3.6850    0.1580    0.0000 N   0  0  0  0  0  0  0  0  0  0  0  0
    3.2210   -1.2680    0.0000 C   0  0  0  0  0  0  0  0  0  0  0  0
    4.2245   -2.3829    0.0000 N   0  0  0  0  0  0  0  0  0  0  0  0
    1.7540   -1.5800    0.0000 N   0  0  0  0  0  0  0  0  0  0  0  0
    0.7500   -0.4660    0.0000 C   0  0  0  0  0  0  0  0  0  0  0  0
   -0.7500   -0.4660    0.0000 C   0  0  0  0  0  0  0  0  0  0  0  0
   -1.7540   -1.5800    0.0000 C   0  0  0  0  0  0  0  0  0  0  0  0
    3.1444    2.6996    0.0000 C   0  0  0  0  0  0  0  0  0  0  0  0
    4.6116    3.0116    0.0000 C   0  0  0  0  0  0  0  0  0  0  0  0
    5.0750    4.4382    0.0000 C   0  0  0  0  0  0  0  0  0  0  0  0
    4.0713    5.5529    0.0000 C   0  0  0  0  0  0  0  0  0  0  0  0
    2.6041    5.2409    0.0000 C   0  0  0  0  0  0  0  0  0  0  0  0
    2.1406    3.8143    0.0000 C   0  0  0  0  0  0  0  0  0  0  0  0
  1  2  1  0  0  0  0
  2  3  1  0  0  0  0
  3  4  1  0  0  0  0
  4  5  1  0  0  0  0
  5  6  1  0  0  0  0
  6  7  1  0  0  0  0
  2  7  1  0  0  0  0
  5  8  1  0  0  0  0
  8  9  2  0  0  0  0
  8 10  1  0  0  0  0
 10 11  2  0  0  0  0
 11 12  1  0  0  0  0
 12 13  2  0  0  0  0
 13 14  1  0  0  0  0
 14 15  2  0  0  0  0
 14 16  1  0  0  0  0
 16 17  2  0  0  0  0
 17 18  1  0  0  0  0
 18 19  2  0  0  0  0
 19 20  1  0  0  0  0
 19 21  1  0  0  0  0
 21 22  2  0  0  0  0
 16 22  1  0  0  0  0
 22 23  1  0  0  0  0
 13 23  1  0  0  0  0
 23 24  2  0  0  0  0
 10 24  1  0  0  0  0
 17 25  1  0  0  0  0
 25 26  2  0  0  0  0
 26 27  1  0  0  0  0
 27 28  2  0  0  0  0
 28 29  1  0  0  0  0
 29 30  2  0  0  0  0
 25 30  1  0  0  0  0
M  END
> <chemblId>
CHEMBL1087185

> <bioactivity__type>
Ki

> <units>
nM

> <value>
8.2

$$$$

  CDK     11271515102D 0   0.00000     0.00000     0

 27 31  0  0  0  0              1 V2000 
   -4.2249   -2.3826    0.0000 N   0  0  0  0  0  0  0  0  0  0  0  0
   -3.2210   -1.2680    0.0000 C   0  0  0  0  0  0  0  0  0  0  0  0
   -3.6840    0.1580    0.0000 N   0  0  0  0  0  0  0  0  0  0  0  0
   -2.6810    1.2730    0.0000 C   0  0  0  0  0  0  0  0  0  0  0  0
   -3.1449    2.6995    0.0000 C   0  0  0  0  0  0  0  0  0  0  0  0
   -2.1415    3.8144    0.0000 C   0  0  0  0  0  0  0  0  0  0  0  0
   -2.6053    5.2409    0.0000 C   0  0  0  0  0  0  0  0  0  0  0  0
   -4.0726    5.5524    0.0000 C   0  0  0  0  0  0  0  0  0  0  0  0
   -5.0761    4.4374    0.0000 C   0  0  0  0  0  0  0  0  0  0  0  0
   -4.6122    3.0110    0.0000 C   0  0  0  0  0  0  0  0  0  0  0  0
   -1.2130    0.9610    0.0000 C   0  0  0  0  0  0  0  0  0  0  0  0
   -0.0000    1.8430    0.0000 C   0  0  0  0  0  0  0  0  0  0  0  0
   -0.0003    3.3430    0.0000 O   0  0  0  0  0  0  0  0  0  0  0  0
    1.2140    0.9610    0.0000 C   0  0  0  0  0  0  0  0  0  0  0  0
    2.6810    1.2730    0.0000 C   0  0  0  0  0  0  0  0  0  0  0  0
    3.6850    0.1580    0.0000 C   0  0  0  0  0  0  0  0  0  0  0  0
    3.2210   -1.2680    0.0000 C   0  0  0  0  0  0  0  0  0  0  0  0
    4.2245   -2.3829    0.0000 C   0  0  0  0  0  0  0  0  0  0  0  0
    5.6918   -2.0712    0.0000 N   0  0  0  0  0  0  0  0  0  0  0  0
    6.8064   -3.0751    0.0000 C   0  0  0  0  0  0  0  0  0  0  0  0
    8.1055   -2.3253    0.0000 C   0  0  0  0  0  0  0  0  0  0  0  0
    7.7939   -0.8580    0.0000 C   0  0  0  0  0  0  0  0  0  0  0  0
    6.3021   -0.7010    0.0000 C   0  0  0  0  0  0  0  0  0  0  0  0
    1.7540   -1.5800    0.0000 C   0  0  0  0  0  0  0  0  0  0  0  0
    0.7500   -0.4660    0.0000 C   0  0  0  0  0  0  0  0  0  0  0  0
   -0.7500   -0.4660    0.0000 C   0  0  0  0  0  0  0  0  0  0  0  0
   -1.7540   -1.5800    0.0000 N   0  0  0  0  0  0  0  0  0  0  0  0
  1  2  1  0  0  0  0
  2  3  2  0  0  0  0
  3  4  1  0  0  0  0
  4  5  1  0  0  0  0
  5  6  1  0  0  0  0
  6  7  2  0  0  0  0
  7  8  1  0  0  0  0
  8  9  2  0  0  0  0
  9 10  1  0  0  0  0
  5 10  2  0  0  0  0
  4 11  2  0  0  0  0
 11 12  1  0  0  0  0
 12 13  2  0  0  0  0
 12 14  1  0  0  0  0
 14 15  2  0  0  0  0
 15 16  1  0  0  0  0
 16 17  2  0  0  0  0
 17 18  1  0  0  0  0
 18 19  1  0  0  0  0
 19 20  1  0  0  0  0
 20 21  1  0  0  0  0
 21 22  1  0  0  0  0
 22 23  1  0  0  0  0
 19 23  1  0  0  0  0
 17 24  1  0  0  0  0
 24 25  2  0  0  0  0
 14 25  1  0  0  0  0
 25 26  1  0  0  0  0
 11 26  1  0  0  0  0
 26 27  2  0  0  0  0
  2 27  1  0  0  0  0
M  END
> <chemblId>
CHEMBL1087189

> <bioactivity__type>
Ki

> <units>
nM

> <value>
4.1

$$$$

  CDK     11271515102D 0   0.00000     0.00000     0

 28 32  0  0  0  0              1 V2000 
   -4.2249   -2.3826    0.0000 N   0  0  0  0  0  0  0  0  0  0  0  0
   -3.2210   -1.2680    0.0000 C   0  0  0  0  0  0  0  0  0  0  0  0
   -3.6840    0.1580    0.0000 N   0  0  0  0  0  0  0  0  0  0  0  0
   -2.6810    1.2730    0.0000 C   0  0  0  0  0  0  0  0  0  0  0  0
   -3.1449    2.6995    0.0000 C   0  0  0  0  0  0  0  0  0  0  0  0
   -2.1415    3.8144    0.0000 C   0  0  0  0  0  0  0  0  0  0  0  0
   -2.6053    5.2409    0.0000 C   0  0  0  0  0  0  0  0  0  0  0  0
   -4.0726    5.5524    0.0000 C   0  0  0  0  0  0  0  0  0  0  0  0
   -5.0761    4.4374    0.0000 C   0  0  0  0  0  0  0  0  0  0  0  0
   -4.6122    3.0110    0.0000 C   0  0  0  0  0  0  0  0  0  0  0  0
   -1.2130    0.9610    0.0000 C   0  0  0  0  0  0  0  0  0  0  0  0
   -0.0000    1.8430    0.0000 C   0  0  0  0  0  0  0  0  0  0  0  0
   -0.0003    3.3430    0.0000 O   0  0  0  0  0  0  0  0  0  0  0  0
    1.2140    0.9610    0.0000 C   0  0  0  0  0  0  0  0  0  0  0  0
    2.6810    1.2730    0.0000 C   0  0  0  0  0  0  0  0  0  0  0  0
    3.6850    0.1580    0.0000 C   0  0  0  0  0  0  0  0  0  0  0  0
    3.2210   -1.2680    0.0000 C   0  0  0  0  0  0  0  0  0  0  0  0
    1.7540   -1.5800    0.0000 C   0  0  0  0  0  0  0  0  0  0  0  0
    1.2909   -3.0067    0.0000 C   0  0  0  0  0  0  0  0  0  0  0  0
    2.2949   -4.1211    0.0000 N   0  0  0  0  0  0  0  0  0  0  0  0
    1.8318   -5.5479    0.0000 C   0  0  0  0  0  0  0  0  0  0  0  0
    2.8358   -6.6623    0.0000 C   0  0  0  0  0  0  0  0  0  0  0  0
    4.3030   -6.3500    0.0000 O   0  0  0  0  0  0  0  0  0  0  0  0
    4.7661   -4.9233    0.0000 C   0  0  0  0  0  0  0  0  0  0  0  0
    3.7620   -3.8088    0.0000 C   0  0  0  0  0  0  0  0  0  0  0  0
    0.7500   -0.4660    0.0000 C   0  0  0  0  0  0  0  0  0  0  0  0
   -0.7500   -0.4660    0.0000 C   0  0  0  0  0  0  0  0  0  0  0  0
   -1.7540   -1.5800    0.0000 N   0  0  0  0  0  0  0  0  0  0  0  0
  1  2  1  0  0  0  0
  2  3  2  0  0  0  0
  3  4  1  0  0  0  0
  4  5  1  0  0  0  0
  5  6  1  0  0  0  0
  6  7  2  0  0  0  0
  7  8  1  0  0  0  0
  8  9  2  0  0  0  0
  9 10  1  0  0  0  0
  5 10  2  0  0  0  0
  4 11  2  0  0  0  0
 11 12  1  0  0  0  0
 12 13  2  0  0  0  0
 12 14  1  0  0  0  0
 14 15  2  0  0  0  0
 15 16  1  0  0  0  0
 16 17  2  0  0  0  0
 17 18  1  0  0  0  0
 18 19  1  0  0  0  0
 19 20  1  0  0  0  0
 20 21  1  0  0  0  0
 21 22  1  0  0  0  0
 22 23  1  0  0  0  0
 23 24  1  0  0  0  0
 24 25  1  0  0  0  0
 20 25  1  0  0  0  0
 18 26  2  0  0  0  0
 14 26  1  0  0  0  0
 26 27  1  0  0  0  0
 11 27  1  0  0  0  0
 27 28  2  0  0  0  0
  2 28  1  0  0  0  0
M  END
> <chemblId>
CHEMBL1087462

> <bioactivity__type>
Ki

> <units>
nM

> <value>
3.3

$$$$

  CDK     11271515102D 0   0.00000     0.00000     0

 29 33  0  0  0  0              1 V2000 
   -4.2249   -2.3826    0.0000 N   0  0  0  0  0  0  0  0  0  0  0  0
   -3.2210   -1.2680    0.0000 C   0  0  0  0  0  0  0  0  0  0  0  0
   -3.6840    0.1580    0.0000 N   0  0  0  0  0  0  0  0  0  0  0  0
   -2.6810    1.2730    0.0000 C   0  0  0  0  0  0  0  0  0  0  0  0
   -3.1449    2.6995    0.0000 C   0  0  0  0  0  0  0  0  0  0  0  0
   -2.1415    3.8144    0.0000 C   0  0  0  0  0  0  0  0  0  0  0  0
   -2.6053    5.2409    0.0000 C   0  0  0  0  0  0  0  0  0  0  0  0
   -4.0726    5.5524    0.0000 C   0  0  0  0  0  0  0  0  0  0  0  0
   -4.5365    6.9789    0.0000 F   0  0  0  0  0  0  0  0  0  0  0  0
   -5.0761    4.4374    0.0000 C   0  0  0  0  0  0  0  0  0  0  0  0
   -4.6122    3.0110    0.0000 C   0  0  0  0  0  0  0  0  0  0  0  0
   -1.2130    0.9610    0.0000 C   0  0  0  0  0  0  0  0  0  0  0  0
   -0.0000    1.8430    0.0000 C   0  0  0  0  0  0  0  0  0  0  0  0
   -0.0003    3.3430    0.0000 O   0  0  0  0  0  0  0  0  0  0  0  0
    1.2140    0.9610    0.0000 C   0  0  0  0  0  0  0  0  0  0  0  0
    2.6810    1.2730    0.0000 C   0  0  0  0  0  0  0  0  0  0  0  0
    3.6850    0.1580    0.0000 C   0  0  0  0  0  0  0  0  0  0  0  0
    3.2210   -1.2680    0.0000 C   0  0  0  0  0  0  0  0  0  0  0  0
    1.7540   -1.5800    0.0000 C   0  0  0  0  0  0  0  0  0  0  0  0
    1.2909   -3.0067    0.0000 C   0  0  0  0  0  0  0  0  0  0  0  0
    2.2949   -4.1211    0.0000 N   0  0  0  0  0  0  0  0  0  0  0  0
    1.8318   -5.5479    0.0000 C   0  0  0  0  0  0  0  0  0  0  0  0
    2.8358   -6.6623    0.0000 C   0  0  0  0  0  0  0  0  0  0  0  0
    4.3030   -6.3500    0.0000 O   0  0  0  0  0  0  0  0  0  0  0  0
    4.7661   -4.9233    0.0000 C   0  0  0  0  0  0  0  0  0  0  0  0
    3.7620   -3.8088    0.0000 C   0  0  0  0  0  0  0  0  0  0  0  0
    0.7500   -0.4660    0.0000 C   0  0  0  0  0  0  0  0  0  0  0  0
   -0.7500   -0.4660    0.0000 C   0  0  0  0  0  0  0  0  0  0  0  0
   -1.7540   -1.5800    0.0000 N   0  0  0  0  0  0  0  0  0  0  0  0
  1  2  1  0  0  0  0
  2  3  2  0  0  0  0
  3  4  1  0  0  0  0
  4  5  1  0  0  0  0
  5  6  1  0  0  0  0
  6  7  2  0  0  0  0
  7  8  1  0  0  0  0
  8  9  1  0  0  0  0
  8 10  2  0  0  0  0
 10 11  1  0  0  0  0
  5 11  2  0  0  0  0
  4 12  2  0  0  0  0
 12 13  1  0  0  0  0
 13 14  2  0  0  0  0
 13 15  1  0  0  0  0
 15 16  2  0  0  0  0
 16 17  1  0  0  0  0
 17 18  2  0  0  0  0
 18 19  1  0  0  0  0
 19 20  1  0  0  0  0
 20 21  1  0  0  0  0
 21 22  1  0  0  0  0
 22 23  1  0  0  0  0
 23 24  1  0  0  0  0
 24 25  1  0  0  0  0
 25 26  1  0  0  0  0
 21 26  1  0  0  0  0
 19 27  2  0  0  0  0
 15 27  1  0  0  0  0
 27 28  1  0  0  0  0
 12 28  1  0  0  0  0
 28 29  2  0  0  0  0
  2 29  1  0  0  0  0
M  END
> <chemblId>
CHEMBL1087463

> <bioactivity__type>
Ki

> <units>
nM

> <value>
3.8

$$$$

  CDK     11271515102D 0   0.00000     0.00000     0

 29 32  0  0  0  0              1 V2000 
   -3.3768   -9.2034    0.0000 C   0  0  0  0  0  0  0  0  0  0  0  0
   -2.3727   -8.0890    0.0000 N   0  0  0  0  0  0  0  0  0  0  0  0
   -0.9056   -8.4013    0.0000 C   0  0  0  0  0  0  0  0  0  0  0  0
   -2.8358   -6.6623    0.0000 C   0  0  0  0  0  0  0  0  0  0  0  0
   -1.8318   -5.5479    0.0000 C   0  0  0  0  0  0  0  0  0  0  0  0
   -2.2949   -4.1211    0.0000 N   0  0  0  0  0  0  0  0  0  0  0  0
   -3.7620   -3.8088    0.0000 C   0  0  0  0  0  0  0  0  0  0  0  0
   -1.2909   -3.0067    0.0000 C   0  0  0  0  0  0  0  0  0  0  0  0
   -1.7540   -1.5800    0.0000 C   0  0  0  0  0  0  0  0  0  0  0  0
   -3.2210   -1.2680    0.0000 C   0  0  0  0  0  0  0  0  0  0  0  0
   -3.6840    0.1580    0.0000 C   0  0  0  0  0  0  0  0  0  0  0  0
   -2.6810    1.2730    0.0000 C   0  0  0  0  0  0  0  0  0  0  0  0
   -1.2130    0.9610    0.0000 C   0  0  0  0  0  0  0  0  0  0  0  0
   -0.0000    1.8430    0.0000 C   0  0  0  0  0  0  0  0  0  0  0  0
   -0.0003    3.3430    0.0000 O   0  0  0  0  0  0  0  0  0  0  0  0
    1.2140    0.9610    0.0000 C   0  0  0  0  0  0  0  0  0  0  0  0
    2.6810    1.2730    0.0000 C   0  0  0  0  0  0  0  0  0  0  0  0
    3.6850    0.1580    0.0000 N   0  0  0  0  0  0  0  0  0  0  0  0
    3.2210   -1.2680    0.0000 C   0  0  0  0  0  0  0  0  0  0  0  0
    4.2245   -2.3829    0.0000 N   0  0  0  0  0  0  0  0  0  0  0  0
    1.7540   -1.5800    0.0000 N   0  0  0  0  0  0  0  0  0  0  0  0
    0.7500   -0.4660    0.0000 C   0  0  0  0  0  0  0  0  0  0  0  0
   -0.7500   -0.4660    0.0000 C   0  0  0  0  0  0  0  0  0  0  0  0
    3.1444    2.6996    0.0000 C   0  0  0  0  0  0  0  0  0  0  0  0
    4.6116    3.0116    0.0000 C   0  0  0  0  0  0  0  0  0  0  0  0
    5.0750    4.4382    0.0000 C   0  0  0  0  0  0  0  0  0  0  0  0
    4.0713    5.5529    0.0000 C   0  0  0  0  0  0  0  0  0  0  0  0
    2.6041    5.2409    0.0000 C   0  0  0  0  0  0  0  0  0  0  0  0
    2.1406    3.8143    0.0000 C   0  0  0  0  0  0  0  0  0  0  0  0
  1  2  1  0  0  0  0
  2  3  1  0  0  0  0
  2  4  1  0  0  0  0
  4  5  1  0  0  0  0
  5  6  1  0  0  0  0
  6  7  1  0  0  0  0
  6  8  1  0  0  0  0
  8  9  1  0  0  0  0
  9 10  2  0  0  0  0
 10 11  1  0  0  0  0
 11 12  2  0  0  0  0
 12 13  1  0  0  0  0
 13 14  1  0  0  0  0
 14 15  2  0  0  0  0
 14 16  1  0  0  0  0
 16 17  2  0  0  0  0
 17 18  1  0  0  0  0
 18 19  2  0  0  0  0
 19 20  1  0  0  0  0
 19 21  1  0  0  0  0
 21 22  2  0  0  0  0
 16 22  1  0  0  0  0
 22 23  1  0  0  0  0
  9 23  1  0  0  0  0
 13 23  2  0  0  0  0
 17 24  1  0  0  0  0
 24 25  2  0  0  0  0
 25 26  1  0  0  0  0
 26 27  2  0  0  0  0
 27 28  1  0  0  0  0
 28 29  2  0  0  0  0
 24 29  1  0  0  0  0
M  END
> <chemblId>
CHEMBL1087699

> <bioactivity__type>
Ki

> <units>
nM

> <value>
40.1

$$$$

  CDK     11271515102D 0   0.00000     0.00000     0

 27 30  0  0  0  0              1 V2000 
   -2.8358   -6.6623    0.0000 C   0  0  0  0  0  0  0  0  0  0  0  0
   -1.8318   -5.5479    0.0000 C   0  0  0  0  0  0  0  0  0  0  0  0
   -2.2949   -4.1211    0.0000 N   0  0  0  0  0  0  0  0  0  0  0  0
   -3.7620   -3.8088    0.0000 C   0  0  0  0  0  0  0  0  0  0  0  0
   -4.7661   -4.9233    0.0000 C   0  0  0  0  0  0  0  0  0  0  0  0
   -1.2909   -3.0067    0.0000 C   0  0  0  0  0  0  0  0  0  0  0  0
   -1.7540   -1.5800    0.0000 C   0  0  0  0  0  0  0  0  0  0  0  0
   -3.2210   -1.2680    0.0000 C   0  0  0  0  0  0  0  0  0  0  0  0
   -3.6840    0.1580    0.0000 C   0  0  0  0  0  0  0  0  0  0  0  0
   -2.6810    1.2730    0.0000 C   0  0  0  0  0  0  0  0  0  0  0  0
   -1.2130    0.9610    0.0000 C   0  0  0  0  0  0  0  0  0  0  0  0
   -0.0000    1.8430    0.0000 C   0  0  0  0  0  0  0  0  0  0  0  0
   -0.0003    3.3430    0.0000 O   0  0  0  0  0  0  0  0  0  0  0  0
    1.2140    0.9610    0.0000 C   0  0  0  0  0  0  0  0  0  0  0  0
    2.6810    1.2730    0.0000 C   0  0  0  0  0  0  0  0  0  0  0  0
    3.6850    0.1580    0.0000 N   0  0  0  0  0  0  0  0  0  0  0  0
    3.2210   -1.2680    0.0000 C   0  0  0  0  0  0  0  0  0  0  0  0
    4.2245   -2.3829    0.0000 N   0  0  0  0  0  0  0  0  0  0  0  0
    1.7540   -1.5800    0.0000 N   0  0  0  0  0  0  0  0  0  0  0  0
    0.7500   -0.4660    0.0000 C   0  0  0  0  0  0  0  0  0  0  0  0
   -0.7500   -0.4660    0.0000 C   0  0  0  0  0  0  0  0  0  0  0  0
    3.1444    2.6996    0.0000 C   0  0  0  0  0  0  0  0  0  0  0  0
    4.6116    3.0116    0.0000 C   0  0  0  0  0  0  0  0  0  0  0  0
    5.0750    4.4382    0.0000 C   0  0  0  0  0  0  0  0  0  0  0  0
    4.0713    5.5529    0.0000 C   0  0  0  0  0  0  0  0  0  0  0  0
    2.6041    5.2409    0.0000 C   0  0  0  0  0  0  0  0  0  0  0  0
    2.1406    3.8143    0.0000 C   0  0  0  0  0  0  0  0  0  0  0  0
  1  2  1  0  0  0  0
  2  3  1  0  0  0  0
  3  4  1  0  0  0  0
  4  5  1  0  0  0  0
  3  6  1  0  0  0  0
  6  7  1  0  0  0  0
  7  8  2  0  0  0  0
  8  9  1  0  0  0  0
  9 10  2  0  0  0  0
 10 11  1  0  0  0  0
 11 12  1  0  0  0  0
 12 13  2  0  0  0  0
 12 14  1  0  0  0  0
 14 15  2  0  0  0  0
 15 16  1  0  0  0  0
 16 17  2  0  0  0  0
 17 18  1  0  0  0  0
 17 19  1  0  0  0  0
 19 20  2  0  0  0  0
 14 20  1  0  0  0  0
 20 21  1  0  0  0  0
  7 21  1  0  0  0  0
 11 21  2  0  0  0  0
 15 22  1  0  0  0  0
 22 23  2  0  0  0  0
 23 24  1  0  0  0  0
 24 25  2  0  0  0  0
 25 26  1  0  0  0  0
 26 27  2  0  0  0  0
 22 27  1  0  0  0  0
M  END
> <chemblId>
CHEMBL1087700

> <bioactivity__type>
Ki

> <units>
nM

> <value>
18.3

$$$$

  CDK     11271515102D 0   0.00000     0.00000     0

 28 32  0  0  0  0              1 V2000 
   -4.2249   -2.3826    0.0000 N   0  0  0  0  0  0  0  0  0  0  0  0
   -3.2210   -1.2680    0.0000 C   0  0  0  0  0  0  0  0  0  0  0  0
   -3.6840    0.1580    0.0000 N   0  0  0  0  0  0  0  0  0  0  0  0
   -2.6810    1.2730    0.0000 C   0  0  0  0  0  0  0  0  0  0  0  0
   -3.1449    2.6995    0.0000 C   0  0  0  0  0  0  0  0  0  0  0  0
   -2.1415    3.8144    0.0000 C   0  0  0  0  0  0  0  0  0  0  0  0
   -2.6053    5.2409    0.0000 C   0  0  0  0  0  0  0  0  0  0  0  0
   -4.0726    5.5524    0.0000 C   0  0  0  0  0  0  0  0  0  0  0  0
   -5.0761    4.4374    0.0000 C   0  0  0  0  0  0  0  0  0  0  0  0
   -4.6122    3.0110    0.0000 C   0  0  0  0  0  0  0  0  0  0  0  0
   -1.2130    0.9610    0.0000 C   0  0  0  0  0  0  0  0  0  0  0  0
   -0.0000    1.8430    0.0000 C   0  0  0  0  0  0  0  0  0  0  0  0
   -0.0003    3.3430    0.0000 O   0  0  0  0  0  0  0  0  0  0  0  0
    1.2140    0.9610    0.0000 C   0  0  0  0  0  0  0  0  0  0  0  0
    2.6810    1.2730    0.0000 C   0  0  0  0  0  0  0  0  0  0  0  0
    3.6850    0.1580    0.0000 C   0  0  0  0  0  0  0  0  0  0  0  0
    3.2210   -1.2680    0.0000 C   0  0  0  0  0  0  0  0  0  0  0  0
    1.7540   -1.5800    0.0000 C   0  0  0  0  0  0  0  0  0  0  0  0
    1.2909   -3.0067    0.0000 C   0  0  0  0  0  0  0  0  0  0  0  0
    2.2949   -4.1211    0.0000 N   0  0  0  0  0  0  0  0  0  0  0  0
    1.8318   -5.5479    0.0000 C   0  0  0  0  0  0  0  0  0  0  0  0
    2.8358   -6.6623    0.0000 C   0  0  0  0  0  0  0  0  0  0  0  0
    4.3030   -6.3500    0.0000 C   0  0  0  0  0  0  0  0  0  0  0  0
    4.7661   -4.9233    0.0000 C   0  0  0  0  0  0  0  0  0  0  0  0
    3.7620   -3.8088    0.0000 C   0  0  0  0  0  0  0  0  0  0  0  0
    0.7500   -0.4660    0.0000 C   0  0  0  0  0  0  0  0  0  0  0  0
   -0.7500   -0.4660    0.0000 C   0  0  0  0  0  0  0  0  0  0  0  0
   -1.7540   -1.5800    0.0000 N   0  0  0  0  0  0  0  0  0  0  0  0
  1  2  1  0  0  0  0
  2  3  2  0  0  0  0
  3  4  1  0  0  0  0
  4  5  1  0  0  0  0
  5  6  1  0  0  0  0
  6  7  2  0  0  0  0
  7  8  1  0  0  0  0
  8  9  2  0  0  0  0
  9 10  1  0  0  0  0
  5 10  2  0  0  0  0
  4 11  2  0  0  0  0
 11 12  1  0  0  0  0
 12 13  2  0  0  0  0
 12 14  1  0  0  0  0
 14 15  2  0  0  0  0
 15 16  1  0  0  0  0
 16 17  2  0  0  0  0
 17 18  1  0  0  0  0
 18 19  1  0  0  0  0
 19 20  1  0  0  0  0
 20 21  1  0  0  0  0
 21 22  1  0  0  0  0
 22 23  1  0  0  0  0
 23 24  1  0  0  0  0
 24 25  1  0  0  0  0
 20 25  1  0  0  0  0
 18 26  2  0  0  0  0
 14 26  1  0  0  0  0
 26 27  1  0  0  0  0
 11 27  1  0  0  0  0
 27 28  2  0  0  0  0
  2 28  1  0  0  0  0
M  END
> <chemblId>
CHEMBL1087701

> <bioactivity__type>
Ki

> <units>
nM

> <value>
14.3

$$$$

  CDK     11271515102D 0   0.00000     0.00000     0

 29 33  0  0  0  0              1 V2000 
   -5.3070   -7.4644    0.0000 C   0  0  0  0  0  0  0  0  0  0  0  0
   -4.3030   -6.3500    0.0000 N   0  0  0  0  0  0  0  0  0  0  0  0
   -2.8358   -6.6623    0.0000 C   0  0  0  0  0  0  0  0  0  0  0  0
   -1.8318   -5.5479    0.0000 C   0  0  0  0  0  0  0  0  0  0  0  0
   -2.2949   -4.1211    0.0000 N   0  0  0  0  0  0  0  0  0  0  0  0
   -1.2909   -3.0067    0.0000 C   0  0  0  0  0  0  0  0  0  0  0  0
   -1.7540   -1.5800    0.0000 C   0  0  0  0  0  0  0  0  0  0  0  0
   -3.2210   -1.2680    0.0000 C   0  0  0  0  0  0  0  0  0  0  0  0
   -3.6840    0.1580    0.0000 C   0  0  0  0  0  0  0  0  0  0  0  0
   -2.6810    1.2730    0.0000 C   0  0  0  0  0  0  0  0  0  0  0  0
   -1.2130    0.9610    0.0000 C   0  0  0  0  0  0  0  0  0  0  0  0
   -0.0000    1.8430    0.0000 C   0  0  0  0  0  0  0  0  0  0  0  0
   -0.0003    3.3430    0.0000 O   0  0  0  0  0  0  0  0  0  0  0  0
    1.2140    0.9610    0.0000 C   0  0  0  0  0  0  0  0  0  0  0  0
    2.6810    1.2730    0.0000 C   0  0  0  0  0  0  0  0  0  0  0  0
    3.6850    0.1580    0.0000 N   0  0  0  0  0  0  0  0  0  0  0  0
    3.2210   -1.2680    0.0000 C   0  0  0  0  0  0  0  0  0  0  0  0
    4.2245   -2.3829    0.0000 N   0  0  0  0  0  0  0  0  0  0  0  0
    1.7540   -1.5800    0.0000 N   0  0  0  0  0  0  0  0  0  0  0  0
    0.7500   -0.4660    0.0000 C   0  0  0  0  0  0  0  0  0  0  0  0
   -0.7500   -0.4660    0.0000 C   0  0  0  0  0  0  0  0  0  0  0  0
    3.1444    2.6996    0.0000 C   0  0  0  0  0  0  0  0  0  0  0  0
    4.6116    3.0116    0.0000 C   0  0  0  0  0  0  0  0  0  0  0  0
    5.0750    4.4382    0.0000 C   0  0  0  0  0  0  0  0  0  0  0  0
    4.0713    5.5529    0.0000 C   0  0  0  0  0  0  0  0  0  0  0  0
    2.6041    5.2409    0.0000 C   0  0  0  0  0  0  0  0  0  0  0  0
    2.1406    3.8143    0.0000 C   0  0  0  0  0  0  0  0  0  0  0  0
   -3.7620   -3.8088    0.0000 C   0  0  0  0  0  0  0  0  0  0  0  0
   -4.7661   -4.9233    0.0000 C   0  0  0  0  0  0  0  0  0  0  0  0
  1  2  1  0  0  0  0
  2  3  1  0  0  0  0
  3  4  1  0  0  0  0
  4  5  1  0  0  0  0
  5  6  1  0  0  0  0
  6  7  1  0  0  0  0
  7  8  2  0  0  0  0
  8  9  1  0  0  0  0
  9 10  2  0  0  0  0
 10 11  1  0  0  0  0
 11 12  1  0  0  0  0
 12 13  2  0  0  0  0
 12 14  1  0  0  0  0
 14 15  2  0  0  0  0
 15 16  1  0  0  0  0
 16 17  2  0  0  0  0
 17 18  1  0  0  0  0
 17 19  1  0  0  0  0
 19 20  2  0  0  0  0
 14 20  1  0  0  0  0
 20 21  1  0  0  0  0
  7 21  1  0  0  0  0
 11 21  2  0  0  0  0
 15 22  1  0  0  0  0
 22 23  2  0  0  0  0
 23 24  1  0  0  0  0
 24 25  2  0  0  0  0
 25 26  1  0  0  0  0
 26 27  2  0  0  0  0
 22 27  1  0  0  0  0
  5 28  1  0  0  0  0
 28 29  1  0  0  0  0
  2 29  1  0  0  0  0
M  END
> <chemblId>
CHEMBL1087702

> <bioactivity__type>
Ki

> <units>
nM

> <value>
11.3

$$$$

  CDK     11271515102D 0   0.00000     0.00000     0

 30 34  0  0  0  0              1 V2000 
   -4.2249   -2.3826    0.0000 N   0  0  0  0  0  0  0  0  0  0  0  0
   -3.2210   -1.2680    0.0000 C   0  0  0  0  0  0  0  0  0  0  0  0
   -3.6840    0.1580    0.0000 N   0  0  0  0  0  0  0  0  0  0  0  0
   -2.6810    1.2730    0.0000 C   0  0  0  0  0  0  0  0  0  0  0  0
   -3.1449    2.6995    0.0000 C   0  0  0  0  0  0  0  0  0  0  0  0
   -2.1415    3.8144    0.0000 C   0  0  0  0  0  0  0  0  0  0  0  0
   -2.6053    5.2409    0.0000 C   0  0  0  0  0  0  0  0  0  0  0  0
   -4.0726    5.5524    0.0000 C   0  0  0  0  0  0  0  0  0  0  0  0
   -5.0761    4.4374    0.0000 C   0  0  0  0  0  0  0  0  0  0  0  0
   -4.6122    3.0110    0.0000 C   0  0  0  0  0  0  0  0  0  0  0  0
   -6.5433    4.7490    0.0000 C   0  0  0  0  0  0  0  0  0  0  0  0
   -8.0106    5.0605    0.0000 N   0  0  0  0  0  0  0  0  0  0  0  0
   -1.2130    0.9610    0.0000 C   0  0  0  0  0  0  0  0  0  0  0  0
   -0.0000    1.8430    0.0000 C   0  0  0  0  0  0  0  0  0  0  0  0
   -0.0003    3.3430    0.0000 O   0  0  0  0  0  0  0  0  0  0  0  0
    1.2140    0.9610    0.0000 C   0  0  0  0  0  0  0  0  0  0  0  0
    2.6810    1.2730    0.0000 C   0  0  0  0  0  0  0  0  0  0  0  0
    3.6850    0.1580    0.0000 C   0  0  0  0  0  0  0  0  0  0  0  0
    3.2210   -1.2680    0.0000 C   0  0  0  0  0  0  0  0  0  0  0  0
    1.7540   -1.5800    0.0000 C   0  0  0  0  0  0  0  0  0  0  0  0
    1.2909   -3.0067    0.0000 C   0  0  0  0  0  0  0  0  0  0  0  0
    2.2949   -4.1211    0.0000 N   0  0  0  0  0  0  0  0  0  0  0  0
    1.8318   -5.5479    0.0000 C   0  0  0  0  0  0  0  0  0  0  0  0
    2.8358   -6.6623    0.0000 C   0  0  0  0  0  0  0  0  0  0  0  0
    4.3030   -6.3500    0.0000 O   0  0  0  0  0  0  0  0  0  0  0  0
    4.7661   -4.9233    0.0000 C   0  0  0  0  0  0  0  0  0  0  0  0
    3.7620   -3.8088    0.0000 C   0  0  0  0  0  0  0  0  0  0  0  0
    0.7500   -0.4660    0.0000 C   0  0  0  0  0  0  0  0  0  0  0  0
   -0.7500   -0.4660    0.0000 C   0  0  0  0  0  0  0  0  0  0  0  0
   -1.7540   -1.5800    0.0000 N   0  0  0  0  0  0  0  0  0  0  0  0
  1  2  1  0  0  0  0
  2  3  2  0  0  0  0
  3  4  1  0  0  0  0
  4  5  1  0  0  0  0
  5  6  1  0  0  0  0
  6  7  2  0  0  0  0
  7  8  1  0  0  0  0
  8  9  2  0  0  0  0
  9 10  1  0  0  0  0
  5 10  2  0  0  0  0
  9 11  1  0  0  0  0
 11 12  3  0  0  0  0
  4 13  2  0  0  0  0
 13 14  1  0  0  0  0
 14 15  2  0  0  0  0
 14 16  1  0  0  0  0
 16 17  2  0  0  0  0
 17 18  1  0  0  0  0
 18 19  2  0  0  0  0
 19 20  1  0  0  0  0
 20 21  1  0  0  0  0
 21 22  1  0  0  0  0
 22 23  1  0  0  0  0
 23 24  1  0  0  0  0
 24 25  1  0  0  0  0
 25 26  1  0  0  0  0
 26 27  1  0  0  0  0
 22 27  1  0  0  0  0
 20 28  2  0  0  0  0
 16 28  1  0  0  0  0
 28 29  1  0  0  0  0
 13 29  1  0  0  0  0
 29 30  2  0  0  0  0
  2 30  1  0  0  0  0
M  END
> <chemblId>
CHEMBL1087708

> <bioactivity__type>
Ki

> <units>
nM

> <value>
5.4

$$$$

  CDK     11271515102D 0   0.00000     0.00000     0

 27 31  0  0  0  0              1 V2000 
   -4.2249   -2.3826    0.0000 N   0  0  0  0  0  0  0  0  0  0  0  0
   -3.2210   -1.2680    0.0000 C   0  0  0  0  0  0  0  0  0  0  0  0
   -3.6840    0.1580    0.0000 N   0  0  0  0  0  0  0  0  0  0  0  0
   -2.6810    1.2730    0.0000 C   0  0  0  0  0  0  0  0  0  0  0  0
   -3.1449    2.6995    0.0000 C   0  0  0  0  0  0  0  0  0  0  0  0
   -2.1415    3.8144    0.0000 C   0  0  0  0  0  0  0  0  0  0  0  0
   -2.6053    5.2409    0.0000 C   0  0  0  0  0  0  0  0  0  0  0  0
   -4.0726    5.5524    0.0000 C   0  0  0  0  0  0  0  0  0  0  0  0
   -5.0761    4.4374    0.0000 C   0  0  0  0  0  0  0  0  0  0  0  0
   -4.6122    3.0110    0.0000 C   0  0  0  0  0  0  0  0  0  0  0  0
   -1.2130    0.9610    0.0000 C   0  0  0  0  0  0  0  0  0  0  0  0
   -0.0000    1.8430    0.0000 C   0  0  0  0  0  0  0  0  0  0  0  0
   -0.0003    3.3430    0.0000 O   0  0  0  0  0  0  0  0  0  0  0  0
    1.2140    0.9610    0.0000 C   0  0  0  0  0  0  0  0  0  0  0  0
    2.6810    1.2730    0.0000 C   0  0  0  0  0  0  0  0  0  0  0  0
    3.6850    0.1580    0.0000 C   0  0  0  0  0  0  0  0  0  0  0  0
    3.2210   -1.2680    0.0000 C   0  0  0  0  0  0  0  0  0  0  0  0
    1.7540   -1.5800    0.0000 C   0  0  0  0  0  0  0  0  0  0  0  0
    1.2909   -3.0067    0.0000 C   0  0  0  0  0  0  0  0  0  0  0  0
    2.2949   -4.1211    0.0000 N   0  0  0  0  0  0  0  0  0  0  0  0
    1.9835   -5.5885    0.0000 C   0  0  0  0  0  0  0  0  0  0  0  0
    3.2827   -6.3381    0.0000 C   0  0  0  0  0  0  0  0  0  0  0  0
    4.3972   -5.3341    0.0000 C   0  0  0  0  0  0  0  0  0  0  0  0
    3.7867   -3.9639    0.0000 C   0  0  0  0  0  0  0  0  0  0  0  0
    0.7500   -0.4660    0.0000 C   0  0  0  0  0  0  0  0  0  0  0  0
   -0.7500   -0.4660    0.0000 C   0  0  0  0  0  0  0  0  0  0  0  0
   -1.7540   -1.5800    0.0000 N   0  0  0  0  0  0  0  0  0  0  0  0
  1  2  1  0  0  0  0
  2  3  2  0  0  0  0
  3  4  1  0  0  0  0
  4  5  1  0  0  0  0
  5  6  1  0  0  0  0
  6  7  2  0  0  0  0
  7  8  1  0  0  0  0
  8  9  2  0  0  0  0
  9 10  1  0  0  0  0
  5 10  2  0  0  0  0
  4 11  2  0  0  0  0
 11 12  1  0  0  0  0
 12 13  2  0  0  0  0
 12 14  1  0  0  0  0
 14 15  2  0  0  0  0
 15 16  1  0  0  0  0
 16 17  2  0  0  0  0
 17 18  1  0  0  0  0
 18 19  1  0  0  0  0
 19 20  1  0  0  0  0
 20 21  1  0  0  0  0
 21 22  1  0  0  0  0
 22 23  1  0  0  0  0
 23 24  1  0  0  0  0
 20 24  1  0  0  0  0
 18 25  2  0  0  0  0
 14 25  1  0  0  0  0
 25 26  1  0  0  0  0
 11 26  1  0  0  0  0
 26 27  2  0  0  0  0
  2 27  1  0  0  0  0
M  END
> <chemblId>
CHEMBL1087709

> <bioactivity__type>
Ki

> <units>
nM

> <value>
2.5

$$$$

  CDK     11271515102D 0   0.00000     0.00000     0

 28 32  0  0  0  0              1 V2000 
   -4.2249   -2.3826    0.0000 N   0  0  0  0  0  0  0  0  0  0  0  0
   -3.2210   -1.2680    0.0000 C   0  0  0  0  0  0  0  0  0  0  0  0
   -3.6840    0.1580    0.0000 N   0  0  0  0  0  0  0  0  0  0  0  0
   -2.6810    1.2730    0.0000 C   0  0  0  0  0  0  0  0  0  0  0  0
   -3.1449    2.6995    0.0000 C   0  0  0  0  0  0  0  0  0  0  0  0
   -2.1415    3.8144    0.0000 C   0  0  0  0  0  0  0  0  0  0  0  0
   -2.6053    5.2409    0.0000 C   0  0  0  0  0  0  0  0  0  0  0  0
   -4.0726    5.5524    0.0000 C   0  0  0  0  0  0  0  0  0  0  0  0
   -4.5365    6.9789    0.0000 F   0  0  0  0  0  0  0  0  0  0  0  0
   -5.0761    4.4374    0.0000 C   0  0  0  0  0  0  0  0  0  0  0  0
   -4.6122    3.0110    0.0000 C   0  0  0  0  0  0  0  0  0  0  0  0
   -1.2130    0.9610    0.0000 C   0  0  0  0  0  0  0  0  0  0  0  0
   -0.0000    1.8430    0.0000 C   0  0  0  0  0  0  0  0  0  0  0  0
   -0.0003    3.3430    0.0000 O   0  0  0  0  0  0  0  0  0  0  0  0
    1.2140    0.9610    0.0000 C   0  0  0  0  0  0  0  0  0  0  0  0
    2.6810    1.2730    0.0000 C   0  0  0  0  0  0  0  0  0  0  0  0
    3.6850    0.1580    0.0000 C   0  0  0  0  0  0  0  0  0  0  0  0
    3.2210   -1.2680    0.0000 C   0  0  0  0  0  0  0  0  0  0  0  0
    1.7540   -1.5800    0.0000 C   0  0  0  0  0  0  0  0  0  0  0  0
    1.2909   -3.0067    0.0000 C   0  0  0  0  0  0  0  0  0  0  0  0
    2.2949   -4.1211    0.0000 N   0  0  0  0  0  0  0  0  0  0  0  0
    1.9835   -5.5885    0.0000 C   0  0  0  0  0  0  0  0  0  0  0  0
    3.2827   -6.3381    0.0000 C   0  0  0  0  0  0  0  0  0  0  0  0
    4.3972   -5.3341    0.0000 C   0  0  0  0  0  0  0  0  0  0  0  0
    3.7867   -3.9639    0.0000 C   0  0  0  0  0  0  0  0  0  0  0  0
    0.7500   -0.4660    0.0000 C   0  0  0  0  0  0  0  0  0  0  0  0
   -0.7500   -0.4660    0.0000 C   0  0  0  0  0  0  0  0  0  0  0  0
   -1.7540   -1.5800    0.0000 N   0  0  0  0  0  0  0  0  0  0  0  0
  1  2  1  0  0  0  0
  2  3  2  0  0  0  0
  3  4  1  0  0  0  0
  4  5  1  0  0  0  0
  5  6  1  0  0  0  0
  6  7  2  0  0  0  0
  7  8  1  0  0  0  0
  8  9  1  0  0  0  0
  8 10  2  0  0  0  0
 10 11  1  0  0  0  0
  5 11  2  0  0  0  0
  4 12  2  0  0  0  0
 12 13  1  0  0  0  0
 13 14  2  0  0  0  0
 13 15  1  0  0  0  0
 15 16  2  0  0  0  0
 16 17  1  0  0  0  0
 17 18  2  0  0  0  0
 18 19  1  0  0  0  0
 19 20  1  0  0  0  0
 20 21  1  0  0  0  0
 21 22  1  0  0  0  0
 22 23  1  0  0  0  0
 23 24  1  0  0  0  0
 24 25  1  0  0  0  0
 21 25  1  0  0  0  0
 19 26  2  0  0  0  0
 15 26  1  0  0  0  0
 26 27  1  0  0  0  0
 12 27  1  0  0  0  0
 27 28  2  0  0  0  0
  2 28  1  0  0  0  0
M  END
> <chemblId>
CHEMBL1087710

> <bioactivity__type>
Ki

> <units>
nM

> <value>
3.6

$$$$

  CDK     11271515102D 0   0.00000     0.00000     0

 29 33  0  0  0  0              1 V2000 
   -4.5363   -2.6647    0.0000 C   0  0  0  0  0  0  0  0  0  0  0  0
   -3.7867   -3.9639    0.0000 C   0  0  0  0  0  0  0  0  0  0  0  0
   -4.3972   -5.3341    0.0000 C   0  0  0  0  0  0  0  0  0  0  0  0
   -3.2827   -6.3381    0.0000 C   0  0  0  0  0  0  0  0  0  0  0  0
   -1.9835   -5.5885    0.0000 C   0  0  0  0  0  0  0  0  0  0  0  0
   -0.6133   -6.1990    0.0000 C   0  0  0  0  0  0  0  0  0  0  0  0
   -2.2949   -4.1211    0.0000 N   0  0  0  0  0  0  0  0  0  0  0  0
   -1.2909   -3.0067    0.0000 C   0  0  0  0  0  0  0  0  0  0  0  0
   -1.7540   -1.5800    0.0000 C   0  0  0  0  0  0  0  0  0  0  0  0
   -3.2210   -1.2680    0.0000 C   0  0  0  0  0  0  0  0  0  0  0  0
   -3.6840    0.1580    0.0000 C   0  0  0  0  0  0  0  0  0  0  0  0
   -2.6810    1.2730    0.0000 C   0  0  0  0  0  0  0  0  0  0  0  0
   -1.2130    0.9610    0.0000 C   0  0  0  0  0  0  0  0  0  0  0  0
   -0.0000    1.8430    0.0000 C   0  0  0  0  0  0  0  0  0  0  0  0
   -0.0003    3.3430    0.0000 O   0  0  0  0  0  0  0  0  0  0  0  0
    1.2140    0.9610    0.0000 C   0  0  0  0  0  0  0  0  0  0  0  0
    2.6810    1.2730    0.0000 C   0  0  0  0  0  0  0  0  0  0  0  0
    3.6850    0.1580    0.0000 N   0  0  0  0  0  0  0  0  0  0  0  0
    3.2210   -1.2680    0.0000 C   0  0  0  0  0  0  0  0  0  0  0  0
    4.2245   -2.3829    0.0000 N   0  0  0  0  0  0  0  0  0  0  0  0
    1.7540   -1.5800    0.0000 N   0  0  0  0  0  0  0  0  0  0  0  0
    0.7500   -0.4660    0.0000 C   0  0  0  0  0  0  0  0  0  0  0  0
   -0.7500   -0.4660    0.0000 C   0  0  0  0  0  0  0  0  0  0  0  0
    3.1444    2.6996    0.0000 C   0  0  0  0  0  0  0  0  0  0  0  0
    4.6116    3.0116    0.0000 C   0  0  0  0  0  0  0  0  0  0  0  0
    5.0750    4.4382    0.0000 C   0  0  0  0  0  0  0  0  0  0  0  0
    4.0713    5.5529    0.0000 C   0  0  0  0  0  0  0  0  0  0  0  0
    2.6041    5.2409    0.0000 C   0  0  0  0  0  0  0  0  0  0  0  0
    2.1406    3.8143    0.0000 C   0  0  0  0  0  0  0  0  0  0  0  0
  1  2  1  0  0  0  0
  2  3  1  0  0  0  0
  3  4  1  0  0  0  0
  4  5  1  0  0  0  0
  5  6  1  0  0  0  0
  5  7  1  0  0  0  0
  2  7  1  0  0  0  0
  7  8  1  0  0  0  0
  8  9  1  0  0  0  0
  9 10  2  0  0  0  0
 10 11  1  0  0  0  0
 11 12  2  0  0  0  0
 12 13  1  0  0  0  0
 13 14  1  0  0  0  0
 14 15  2  0  0  0  0
 14 16  1  0  0  0  0
 16 17  2  0  0  0  0
 17 18  1  0  0  0  0
 18 19  2  0  0  0  0
 19 20  1  0  0  0  0
 19 21  1  0  0  0  0
 21 22  2  0  0  0  0
 16 22  1  0  0  0  0
 22 23  1  0  0  0  0
  9 23  1  0  0  0  0
 13 23  2  0  0  0  0
 17 24  1  0  0  0  0
 24 25  2  0  0  0  0
 25 26  1  0  0  0  0
 26 27  2  0  0  0  0
 27 28  1  0  0  0  0
 28 29  2  0  0  0  0
 24 29  1  0  0  0  0
M  END
> <chemblId>
CHEMBL1087711

> <bioactivity__type>
Ki

> <units>
nM

> <value>
11.3

$$$$

  CDK     11271515102D 0   0.00000     0.00000     0

 29 33  0  0  0  0              1 V2000 
   -4.2249   -2.3826    0.0000 N   0  0  0  0  0  0  0  0  0  0  0  0
   -3.2210   -1.2680    0.0000 C   0  0  0  0  0  0  0  0  0  0  0  0
   -3.6840    0.1580    0.0000 N   0  0  0  0  0  0  0  0  0  0  0  0
   -2.6810    1.2730    0.0000 C   0  0  0  0  0  0  0  0  0  0  0  0
   -3.1449    2.6995    0.0000 C   0  0  0  0  0  0  0  0  0  0  0  0
   -2.1415    3.8144    0.0000 C   0  0  0  0  0  0  0  0  0  0  0  0
   -2.6053    5.2409    0.0000 C   0  0  0  0  0  0  0  0  0  0  0  0
   -4.0726    5.5524    0.0000 C   0  0  0  0  0  0  0  0  0  0  0  0
   -5.0761    4.4374    0.0000 C   0  0  0  0  0  0  0  0  0  0  0  0
   -4.6122    3.0110    0.0000 C   0  0  0  0  0  0  0  0  0  0  0  0
   -1.2130    0.9610    0.0000 C   0  0  0  0  0  0  0  0  0  0  0  0
   -0.0000    1.8430    0.0000 C   0  0  0  0  0  0  0  0  0  0  0  0
   -0.0003    3.3430    0.0000 O   0  0  0  0  0  0  0  0  0  0  0  0
    1.2140    0.9610    0.0000 C   0  0  0  0  0  0  0  0  0  0  0  0
    2.6810    1.2730    0.0000 C   0  0  0  0  0  0  0  0  0  0  0  0
    3.6850    0.1580    0.0000 C   0  0  0  0  0  0  0  0  0  0  0  0
    3.2210   -1.2680    0.0000 C   0  0  0  0  0  0  0  0  0  0  0  0
    4.2245   -2.3829    0.0000 C   0  0  0  0  0  0  0  0  0  0  0  0
    5.6918   -2.0712    0.0000 N   0  0  0  0  0  0  0  0  0  0  0  0
    6.6953   -3.1861    0.0000 C   0  0  0  0  0  0  0  0  0  0  0  0
    8.1626   -2.8745    0.0000 C   0  0  0  0  0  0  0  0  0  0  0  0
    9.2772   -3.8783    0.0000 O   0  0  0  0  0  0  0  0  0  0  0  0
   10.5763   -3.1285    0.0000 C   0  0  0  0  0  0  0  0  0  0  0  0
   10.2647   -1.6612    0.0000 C   0  0  0  0  0  0  0  0  0  0  0  0
    8.7729   -1.5042    0.0000 C   0  0  0  0  0  0  0  0  0  0  0  0
    1.7540   -1.5800    0.0000 C   0  0  0  0  0  0  0  0  0  0  0  0
    0.7500   -0.4660    0.0000 C   0  0  0  0  0  0  0  0  0  0  0  0
   -0.7500   -0.4660    0.0000 C   0  0  0  0  0  0  0  0  0  0  0  0
   -1.7540   -1.5800    0.0000 N   0  0  0  0  0  0  0  0  0  0  0  0
  1  2  1  0  0  0  0
  2  3  2  0  0  0  0
  3  4  1  0  0  0  0
  4  5  1  0  0  0  0
  5  6  1  0  0  0  0
  6  7  2  0  0  0  0
  7  8  1  0  0  0  0
  8  9  2  0  0  0  0
  9 10  1  0  0  0  0
  5 10  2  0  0  0  0
  4 11  2  0  0  0  0
 11 12  1  0  0  0  0
 12 13  2  0  0  0  0
 12 14  1  0  0  0  0
 14 15  2  0  0  0  0
 15 16  1  0  0  0  0
 16 17  2  0  0  0  0
 17 18  1  0  0  0  0
 18 19  1  0  0  0  0
 19 20  1  0  0  0  0
 20 21  1  0  0  0  0
 21 22  1  0  0  0  0
 22 23  1  0  0  0  0
 23 24  2  0  0  0  0
 24 25  1  0  0  0  0
 21 25  2  0  0  0  0
 17 26  1  0  0  0  0
 26 27  2  0  0  0  0
 14 27  1  0  0  0  0
 27 28  1  0  0  0  0
 11 28  1  0  0  0  0
 28 29  2  0  0  0  0
  2 29  1  0  0  0  0
M  END
> <chemblId>
CHEMBL1087714

> <bioactivity__type>
Ki

> <units>
nM

> <value>
5.3

$$$$

  CDK     11271515102D 0   0.00000     0.00000     0

 31 35  0  0  0  0              1 V2000 
   -9.7076   -6.5286    0.0000 C   0  0  0  0  0  0  0  0  0  0  0  0
   -8.7037   -5.4141    0.0000 N   0  0  0  0  0  0  0  0  0  0  0  0
   -7.2365   -5.7262    0.0000 C   0  0  0  0  0  0  0  0  0  0  0  0
   -6.2326   -4.6117    0.0000 C   0  0  0  0  0  0  0  0  0  0  0  0
   -6.6959   -3.1850    0.0000 N   0  0  0  0  0  0  0  0  0  0  0  0
   -8.1631   -2.8729    0.0000 C   0  0  0  0  0  0  0  0  0  0  0  0
   -9.1670   -3.9874    0.0000 C   0  0  0  0  0  0  0  0  0  0  0  0
   -5.6920   -2.0704    0.0000 N   0  0  0  0  0  0  0  0  0  0  0  0
   -4.2249   -2.3826    0.0000 C   0  0  0  0  0  0  0  0  0  0  0  0
   -3.2210   -1.2680    0.0000 C   0  0  0  0  0  0  0  0  0  0  0  0
   -3.6840    0.1580    0.0000 C   0  0  0  0  0  0  0  0  0  0  0  0
   -2.6810    1.2730    0.0000 C   0  0  0  0  0  0  0  0  0  0  0  0
   -1.2130    0.9610    0.0000 C   0  0  0  0  0  0  0  0  0  0  0  0
   -0.0000    1.8430    0.0000 C   0  0  0  0  0  0  0  0  0  0  0  0
   -0.0003    3.3430    0.0000 O   0  0  0  0  0  0  0  0  0  0  0  0
    1.2140    0.9610    0.0000 C   0  0  0  0  0  0  0  0  0  0  0  0
    2.6810    1.2730    0.0000 C   0  0  0  0  0  0  0  0  0  0  0  0
    3.6850    0.1580    0.0000 N   0  0  0  0  0  0  0  0  0  0  0  0
    3.2210   -1.2680    0.0000 C   0  0  0  0  0  0  0  0  0  0  0  0
    4.2245   -2.3829    0.0000 N   0  0  0  0  0  0  0  0  0  0  0  0
    1.7540   -1.5800    0.0000 N   0  0  0  0  0  0  0  0  0  0  0  0
    0.7500   -0.4660    0.0000 C   0  0  0  0  0  0  0  0  0  0  0  0
   -0.7500   -0.4660    0.0000 C   0  0  0  0  0  0  0  0  0  0  0  0
   -1.7540   -1.5800    0.0000 C   0  0  0  0  0  0  0  0  0  0  0  0
    3.1444    2.6996    0.0000 C   0  0  0  0  0  0  0  0  0  0  0  0
    4.6116    3.0116    0.0000 C   0  0  0  0  0  0  0  0  0  0  0  0
    5.0750    4.4382    0.0000 C   0  0  0  0  0  0  0  0  0  0  0  0
    4.0713    5.5529    0.0000 C   0  0  0  0  0  0  0  0  0  0  0  0
    4.5347    6.9795    0.0000 F   0  0  0  0  0  0  0  0  0  0  0  0
    2.6041    5.2409    0.0000 C   0  0  0  0  0  0  0  0  0  0  0  0
    2.1406    3.8143    0.0000 C   0  0  0  0  0  0  0  0  0  0  0  0
  1  2  1  0  0  0  0
  2  3  1  0  0  0  0
  3  4  1  0  0  0  0
  4  5  1  0  0  0  0
  5  6  1  0  0  0  0
  6  7  1  0  0  0  0
  2  7  1  0  0  0  0
  5  8  1  0  0  0  0
  8  9  1  0  0  0  0
  9 10  1  0  0  0  0
 10 11  2  0  0  0  0
 11 12  1  0  0  0  0
 12 13  2  0  0  0  0
 13 14  1  0  0  0  0
 14 15  2  0  0  0  0
 14 16  1  0  0  0  0
 16 17  2  0  0  0  0
 17 18  1  0  0  0  0
 18 19  2  0  0  0  0
 19 20  1  0  0  0  0
 19 21  1  0  0  0  0
 21 22  2  0  0  0  0
 16 22  1  0  0  0  0
 22 23  1  0  0  0  0
 13 23  1  0  0  0  0
 23 24  2  0  0  0  0
 10 24  1  0  0  0  0
 17 25  1  0  0  0  0
 25 26  2  0  0  0  0
 26 27  1  0  0  0  0
 27 28  2  0  0  0  0
 28 29  1  0  0  0  0
 28 30  1  0  0  0  0
 30 31  2  0  0  0  0
 25 31  1  0  0  0  0
M  END
> <chemblId>
CHEMBL1087726

> <bioactivity__type>
Ki

> <units>
nM

> <value>
29.8

$$$$

  CDK     11271515102D 0   0.00000     0.00000     0

 30 34  0  0  0  0              1 V2000 
   -4.2249   -2.3826    0.0000 N   0  0  0  0  0  0  0  0  0  0  0  0
   -3.2210   -1.2680    0.0000 C   0  0  0  0  0  0  0  0  0  0  0  0
   -3.6840    0.1580    0.0000 N   0  0  0  0  0  0  0  0  0  0  0  0
   -2.6810    1.2730    0.0000 C   0  0  0  0  0  0  0  0  0  0  0  0
   -3.1449    2.6995    0.0000 C   0  0  0  0  0  0  0  0  0  0  0  0
   -2.1415    3.8144    0.0000 C   0  0  0  0  0  0  0  0  0  0  0  0
   -2.6053    5.2409    0.0000 C   0  0  0  0  0  0  0  0  0  0  0  0
   -4.0726    5.5524    0.0000 C   0  0  0  0  0  0  0  0  0  0  0  0
   -5.0761    4.4374    0.0000 C   0  0  0  0  0  0  0  0  0  0  0  0
   -4.6122    3.0110    0.0000 C   0  0  0  0  0  0  0  0  0  0  0  0
   -1.2130    0.9610    0.0000 C   0  0  0  0  0  0  0  0  0  0  0  0
   -0.0000    1.8430    0.0000 C   0  0  0  0  0  0  0  0  0  0  0  0
   -0.0003    3.3430    0.0000 O   0  0  0  0  0  0  0  0  0  0  0  0
    1.2140    0.9610    0.0000 C   0  0  0  0  0  0  0  0  0  0  0  0
    2.6810    1.2730    0.0000 C   0  0  0  0  0  0  0  0  0  0  0  0
    3.6850    0.1580    0.0000 C   0  0  0  0  0  0  0  0  0  0  0  0
    3.2210   -1.2680    0.0000 C   0  0  0  0  0  0  0  0  0  0  0  0
    4.2245   -2.3829    0.0000 C   0  0  0  0  0  0  0  0  0  0  0  0
    5.6918   -2.0712    0.0000 N   0  0  0  0  0  0  0  0  0  0  0  0
    6.6953   -3.1861    0.0000 N   0  0  0  0  0  0  0  0  0  0  0  0
    6.1263   -4.5740    0.0000 C   0  0  0  0  0  0  0  0  0  0  0  0
    6.8566   -5.8842    0.0000 C   0  0  0  0  0  0  0  0  0  0  0  0
    8.3363   -6.1301    0.0000 C   0  0  0  0  0  0  0  0  0  0  0  0
    9.4511   -5.1266    0.0000 C   0  0  0  0  0  0  0  0  0  0  0  0
    9.3616   -3.6293    0.0000 C   0  0  0  0  0  0  0  0  0  0  0  0
    8.1352   -2.7657    0.0000 C   0  0  0  0  0  0  0  0  0  0  0  0
    1.7540   -1.5800    0.0000 C   0  0  0  0  0  0  0  0  0  0  0  0
    0.7500   -0.4660    0.0000 C   0  0  0  0  0  0  0  0  0  0  0  0
   -0.7500   -0.4660    0.0000 C   0  0  0  0  0  0  0  0  0  0  0  0
   -1.7540   -1.5800    0.0000 N   0  0  0  0  0  0  0  0  0  0  0  0
  1  2  1  0  0  0  0
  2  3  2  0  0  0  0
  3  4  1  0  0  0  0
  4  5  1  0  0  0  0
  5  6  1  0  0  0  0
  6  7  2  0  0  0  0
  7  8  1  0  0  0  0
  8  9  2  0  0  0  0
  9 10  1  0  0  0  0
  5 10  2  0  0  0  0
  4 11  2  0  0  0  0
 11 12  1  0  0  0  0
 12 13  2  0  0  0  0
 12 14  1  0  0  0  0
 14 15  2  0  0  0  0
 15 16  1  0  0  0  0
 16 17  2  0  0  0  0
 17 18  1  0  0  0  0
 18 19  1  0  0  0  0
 19 20  1  0  0  0  0
 20 21  1  0  0  0  0
 21 22  1  0  0  0  0
 22 23  1  0  0  0  0
 23 24  1  0  0  0  0
 24 25  1  0  0  0  0
 25 26  1  0  0  0  0
 20 26  1  0  0  0  0
 17 27  1  0  0  0  0
 27 28  2  0  0  0  0
 14 28  1  0  0  0  0
 28 29  1  0  0  0  0
 11 29  1  0  0  0  0
 29 30  2  0  0  0  0
  2 30  1  0  0  0  0
M  END
> <chemblId>
CHEMBL1087727

> <bioactivity__type>
Ki

> <units>
nM

> <value>
12.9

$$$$

  CDK     11271515102D 0   0.00000     0.00000     0

 31 35  0  0  0  0              1 V2000 
   -4.8439   -8.8911    0.0000 C   0  0  0  0  0  0  0  0  0  0  0  0
   -5.3070   -7.4644    0.0000 C   0  0  0  0  0  0  0  0  0  0  0  0
   -6.7741   -7.1521    0.0000 O   0  0  0  0  0  0  0  0  0  0  0  0
   -4.3030   -6.3500    0.0000 N   0  0  0  0  0  0  0  0  0  0  0  0
   -2.8358   -6.6623    0.0000 C   0  0  0  0  0  0  0  0  0  0  0  0
   -1.8318   -5.5479    0.0000 C   0  0  0  0  0  0  0  0  0  0  0  0
   -2.2949   -4.1211    0.0000 N   0  0  0  0  0  0  0  0  0  0  0  0
   -1.2909   -3.0067    0.0000 C   0  0  0  0  0  0  0  0  0  0  0  0
   -1.7540   -1.5800    0.0000 C   0  0  0  0  0  0  0  0  0  0  0  0
   -3.2210   -1.2680    0.0000 C   0  0  0  0  0  0  0  0  0  0  0  0
   -3.6840    0.1580    0.0000 C   0  0  0  0  0  0  0  0  0  0  0  0
   -2.6810    1.2730    0.0000 C   0  0  0  0  0  0  0  0  0  0  0  0
   -1.2130    0.9610    0.0000 C   0  0  0  0  0  0  0  0  0  0  0  0
   -0.0000    1.8430    0.0000 C   0  0  0  0  0  0  0  0  0  0  0  0
   -0.0003    3.3430    0.0000 O   0  0  0  0  0  0  0  0  0  0  0  0
    1.2140    0.9610    0.0000 C   0  0  0  0  0  0  0  0  0  0  0  0
    2.6810    1.2730    0.0000 C   0  0  0  0  0  0  0  0  0  0  0  0
    3.6850    0.1580    0.0000 N   0  0  0  0  0  0  0  0  0  0  0  0
    3.2210   -1.2680    0.0000 C   0  0  0  0  0  0  0  0  0  0  0  0
    4.2245   -2.3829    0.0000 N   0  0  0  0  0  0  0  0  0  0  0  0
    1.7540   -1.5800    0.0000 N   0  0  0  0  0  0  0  0  0  0  0  0
    0.7500   -0.4660    0.0000 C   0  0  0  0  0  0  0  0  0  0  0  0
   -0.7500   -0.4660    0.0000 C   0  0  0  0  0  0  0  0  0  0  0  0
    3.1444    2.6996    0.0000 C   0  0  0  0  0  0  0  0  0  0  0  0
    4.6116    3.0116    0.0000 C   0  0  0  0  0  0  0  0  0  0  0  0
    5.0750    4.4382    0.0000 C   0  0  0  0  0  0  0  0  0  0  0  0
    4.0713    5.5529    0.0000 C   0  0  0  0  0  0  0  0  0  0  0  0
    2.6041    5.2409    0.0000 C   0  0  0  0  0  0  0  0  0  0  0  0
    2.1406    3.8143    0.0000 C   0  0  0  0  0  0  0  0  0  0  0  0
   -3.7620   -3.8088    0.0000 C   0  0  0  0  0  0  0  0  0  0  0  0
   -4.7661   -4.9233    0.0000 C   0  0  0  0  0  0  0  0  0  0  0  0
  1  2  1  0  0  0  0
  2  3  2  0  0  0  0
  2  4  1  0  0  0  0
  4  5  1  0  0  0  0
  5  6  1  0  0  0  0
  6  7  1  0  0  0  0
  7  8  1  0  0  0  0
  8  9  1  0  0  0  0
  9 10  2  0  0  0  0
 10 11  1  0  0  0  0
 11 12  2  0  0  0  0
 12 13  1  0  0  0  0
 13 14  1  0  0  0  0
 14 15  2  0  0  0  0
 14 16  1  0  0  0  0
 16 17  2  0  0  0  0
 17 18  1  0  0  0  0
 18 19  2  0  0  0  0
 19 20  1  0  0  0  0
 19 21  1  0  0  0  0
 21 22  2  0  0  0  0
 16 22  1  0  0  0  0
 22 23  1  0  0  0  0
  9 23  1  0  0  0  0
 13 23  2  0  0  0  0
 17 24  1  0  0  0  0
 24 25  2  0  0  0  0
 25 26  1  0  0  0  0
 26 27  2  0  0  0  0
 27 28  1  0  0  0  0
 28 29  2  0  0  0  0
 24 29  1  0  0  0  0
  7 30  1  0  0  0  0
 30 31  1  0  0  0  0
  4 31  1  0  0  0  0
M  END
> <chemblId>
CHEMBL1087819

> <bioactivity__type>
Ki

> <units>
nM

> <value>
7.9

$$$$

  CDK     11271515102D 0   0.00000     0.00000     0

 29 33  0  0  0  0              1 V2000 
   -4.2249   -2.3826    0.0000 N   0  0  0  0  0  0  0  0  0  0  0  0
   -3.2210   -1.2680    0.0000 C   0  0  0  0  0  0  0  0  0  0  0  0
   -3.6840    0.1580    0.0000 N   0  0  0  0  0  0  0  0  0  0  0  0
   -2.6810    1.2730    0.0000 C   0  0  0  0  0  0  0  0  0  0  0  0
   -3.1449    2.6995    0.0000 C   0  0  0  0  0  0  0  0  0  0  0  0
   -2.1415    3.8144    0.0000 C   0  0  0  0  0  0  0  0  0  0  0  0
   -2.6053    5.2409    0.0000 C   0  0  0  0  0  0  0  0  0  0  0  0
   -4.0726    5.5524    0.0000 C   0  0  0  0  0  0  0  0  0  0  0  0
   -5.0761    4.4374    0.0000 C   0  0  0  0  0  0  0  0  0  0  0  0
   -4.6122    3.0110    0.0000 C   0  0  0  0  0  0  0  0  0  0  0  0
   -1.2130    0.9610    0.0000 C   0  0  0  0  0  0  0  0  0  0  0  0
   -0.0000    1.8430    0.0000 C   0  0  0  0  0  0  0  0  0  0  0  0
   -0.0003    3.3430    0.0000 O   0  0  0  0  0  0  0  0  0  0  0  0
    1.2140    0.9610    0.0000 C   0  0  0  0  0  0  0  0  0  0  0  0
    2.6810    1.2730    0.0000 C   0  0  0  0  0  0  0  0  0  0  0  0
    3.6850    0.1580    0.0000 C   0  0  0  0  0  0  0  0  0  0  0  0
    3.2210   -1.2680    0.0000 C   0  0  0  0  0  0  0  0  0  0  0  0
    1.7540   -1.5800    0.0000 C   0  0  0  0  0  0  0  0  0  0  0  0
    1.2909   -3.0067    0.0000 C   0  0  0  0  0  0  0  0  0  0  0  0
    2.2949   -4.1211    0.0000 N   0  0  0  0  0  0  0  0  0  0  0  0
    1.7265   -5.5093    0.0000 C   0  0  0  0  0  0  0  0  0  0  0  0
    2.4574   -6.8192    0.0000 C   0  0  0  0  0  0  0  0  0  0  0  0
    3.9372   -7.0645    0.0000 C   0  0  0  0  0  0  0  0  0  0  0  0
    5.0516   -6.0604    0.0000 C   0  0  0  0  0  0  0  0  0  0  0  0
    4.9614   -4.5631    0.0000 C   0  0  0  0  0  0  0  0  0  0  0  0
    3.7346   -3.7001    0.0000 C   0  0  0  0  0  0  0  0  0  0  0  0
    0.7500   -0.4660    0.0000 C   0  0  0  0  0  0  0  0  0  0  0  0
   -0.7500   -0.4660    0.0000 C   0  0  0  0  0  0  0  0  0  0  0  0
   -1.7540   -1.5800    0.0000 N   0  0  0  0  0  0  0  0  0  0  0  0
  1  2  1  0  0  0  0
  2  3  2  0  0  0  0
  3  4  1  0  0  0  0
  4  5  1  0  0  0  0
  5  6  1  0  0  0  0
  6  7  2  0  0  0  0
  7  8  1  0  0  0  0
  8  9  2  0  0  0  0
  9 10  1  0  0  0  0
  5 10  2  0  0  0  0
  4 11  2  0  0  0  0
 11 12  1  0  0  0  0
 12 13  2  0  0  0  0
 12 14  1  0  0  0  0
 14 15  2  0  0  0  0
 15 16  1  0  0  0  0
 16 17  2  0  0  0  0
 17 18  1  0  0  0  0
 18 19  1  0  0  0  0
 19 20  1  0  0  0  0
 20 21  1  0  0  0  0
 21 22  1  0  0  0  0
 22 23  1  0  0  0  0
 23 24  1  0  0  0  0
 24 25  1  0  0  0  0
 25 26  1  0  0  0  0
 20 26  1  0  0  0  0
 18 27  2  0  0  0  0
 14 27  1  0  0  0  0
 27 28  1  0  0  0  0
 11 28  1  0  0  0  0
 28 29  2  0  0  0  0
  2 29  1  0  0  0  0
M  END
> <chemblId>
CHEMBL1087820

> <bioactivity__type>
Ki

> <units>
nM

> <value>
8.6

$$$$

  CDK     11271515102D 0   0.00000     0.00000     0

 23 26  0  0  0  0              1 V2000 
    0.3293    4.6179    0.0000 C   0  0  0  0  0  0  0  0  0  0  0  0
   -0.6742    3.5029    0.0000 O   0  0  0  0  0  0  0  0  0  0  0  0
   -2.1415    3.8144    0.0000 C   0  0  0  0  0  0  0  0  0  0  0  0
   -2.6053    5.2409    0.0000 C   0  0  0  0  0  0  0  0  0  0  0  0
   -4.0726    5.5524    0.0000 C   0  0  0  0  0  0  0  0  0  0  0  0
   -5.0761    4.4374    0.0000 C   0  0  0  0  0  0  0  0  0  0  0  0
   -4.6122    3.0110    0.0000 C   0  0  0  0  0  0  0  0  0  0  0  0
   -3.1449    2.6995    0.0000 C   0  0  0  0  0  0  0  0  0  0  0  0
   -2.6810    1.2730    0.0000 C   0  0  0  0  0  0  0  0  0  0  0  0
   -3.6840    0.1580    0.0000 N   0  0  0  0  0  0  0  0  0  0  0  0
   -3.2210   -1.2680    0.0000 C   0  0  0  0  0  0  0  0  0  0  0  0
   -4.2249   -2.3826    0.0000 N   0  0  0  0  0  0  0  0  0  0  0  0
   -1.7540   -1.5800    0.0000 N   0  0  0  0  0  0  0  0  0  0  0  0
   -0.7500   -0.4660    0.0000 C   0  0  0  0  0  0  0  0  0  0  0  0
    0.7500   -0.4660    0.0000 C   0  0  0  0  0  0  0  0  0  0  0  0
    1.7540   -1.5800    0.0000 C   0  0  0  0  0  0  0  0  0  0  0  0
    3.2210   -1.2680    0.0000 C   0  0  0  0  0  0  0  0  0  0  0  0
    3.6850    0.1580    0.0000 C   0  0  0  0  0  0  0  0  0  0  0  0
    2.6810    1.2730    0.0000 C   0  0  0  0  0  0  0  0  0  0  0  0
    1.2140    0.9610    0.0000 C   0  0  0  0  0  0  0  0  0  0  0  0
   -0.0000    1.8430    0.0000 C   0  0  0  0  0  0  0  0  0  0  0  0
   -0.0003    3.3430    0.0000 O   0  0  0  0  0  0  0  0  0  0  0  0
   -1.2130    0.9610    0.0000 C   0  0  0  0  0  0  0  0  0  0  0  0
  1  2  1  0  0  0  0
  2  3  1  0  0  0  0
  3  4  2  0  0  0  0
  4  5  1  0  0  0  0
  5  6  2  0  0  0  0
  6  7  1  0  0  0  0
  7  8  2  0  0  0  0
  3  8  1  0  0  0  0
  8  9  1  0  0  0  0
  9 10  2  0  0  0  0
 10 11  1  0  0  0  0
 11 12  1  0  0  0  0
 11 13  2  0  0  0  0
 13 14  1  0  0  0  0
 14 15  1  0  0  0  0
 15 16  1  0  0  0  0
 16 17  2  0  0  0  0
 17 18  1  0  0  0  0
 18 19  2  0  0  0  0
 19 20  1  0  0  0  0
 15 20  2  0  0  0  0
 20 21  1  0  0  0  0
 21 22  2  0  0  0  0
 21 23  1  0  0  0  0
  9 23  1  0  0  0  0
 14 23  2  0  0  0  0
M  END
> <chemblId>
CHEMBL1087869

> <bioactivity__type>
Ki

> <units>
nM

> <value>
32.5

$$$$

  CDK     11271515102D 0   0.00000     0.00000     0

 28 31  0  0  0  0              1 V2000 
   -9.1670   -3.9874    0.0000 C   0  0  0  0  0  0  0  0  0  0  0  0
   -8.1631   -2.8729    0.0000 N   0  0  0  0  0  0  0  0  0  0  0  0
   -8.6264   -1.4462    0.0000 C   0  0  0  0  0  0  0  0  0  0  0  0
   -6.6959   -3.1850    0.0000 C   0  0  0  0  0  0  0  0  0  0  0  0
   -5.6920   -2.0704    0.0000 C   0  0  0  0  0  0  0  0  0  0  0  0
   -4.2249   -2.3826    0.0000 O   0  0  0  0  0  0  0  0  0  0  0  0
   -3.2210   -1.2680    0.0000 C   0  0  0  0  0  0  0  0  0  0  0  0
   -3.6840    0.1580    0.0000 C   0  0  0  0  0  0  0  0  0  0  0  0
   -2.6810    1.2730    0.0000 C   0  0  0  0  0  0  0  0  0  0  0  0
   -1.2130    0.9610    0.0000 C   0  0  0  0  0  0  0  0  0  0  0  0
   -0.0000    1.8430    0.0000 C   0  0  0  0  0  0  0  0  0  0  0  0
   -0.0003    3.3430    0.0000 O   0  0  0  0  0  0  0  0  0  0  0  0
    1.2140    0.9610    0.0000 C   0  0  0  0  0  0  0  0  0  0  0  0
    2.6810    1.2730    0.0000 C   0  0  0  0  0  0  0  0  0  0  0  0
    3.6850    0.1580    0.0000 N   0  0  0  0  0  0  0  0  0  0  0  0
    3.2210   -1.2680    0.0000 C   0  0  0  0  0  0  0  0  0  0  0  0
    4.2245   -2.3829    0.0000 N   0  0  0  0  0  0  0  0  0  0  0  0
    1.7540   -1.5800    0.0000 N   0  0  0  0  0  0  0  0  0  0  0  0
    0.7500   -0.4660    0.0000 C   0  0  0  0  0  0  0  0  0  0  0  0
   -0.7500   -0.4660    0.0000 C   0  0  0  0  0  0  0  0  0  0  0  0
   -1.7540   -1.5800    0.0000 C   0  0  0  0  0  0  0  0  0  0  0  0
    3.1444    2.6996    0.0000 C   0  0  0  0  0  0  0  0  0  0  0  0
    4.6116    3.0116    0.0000 C   0  0  0  0  0  0  0  0  0  0  0  0
    5.0750    4.4382    0.0000 C   0  0  0  0  0  0  0  0  0  0  0  0
    4.0713    5.5529    0.0000 C   0  0  0  0  0  0  0  0  0  0  0  0
    4.5347    6.9795    0.0000 F   0  0  0  0  0  0  0  0  0  0  0  0
    2.6041    5.2409    0.0000 C   0  0  0  0  0  0  0  0  0  0  0  0
    2.1406    3.8143    0.0000 C   0  0  0  0  0  0  0  0  0  0  0  0
  1  2  1  0  0  0  0
  2  3  1  0  0  0  0
  2  4  1  0  0  0  0
  4  5  1  0  0  0  0
  5  6  1  0  0  0  0
  6  7  1  0  0  0  0
  7  8  2  0  0  0  0
  8  9  1  0  0  0  0
  9 10  2  0  0  0  0
 10 11  1  0  0  0  0
 11 12  2  0  0  0  0
 11 13  1  0  0  0  0
 13 14  2  0  0  0  0
 14 15  1  0  0  0  0
 15 16  2  0  0  0  0
 16 17  1  0  0  0  0
 16 18  1  0  0  0  0
 18 19  2  0  0  0  0
 13 19  1  0  0  0  0
 19 20  1  0  0  0  0
 10 20  1  0  0  0  0
 20 21  2  0  0  0  0
  7 21  1  0  0  0  0
 14 22  1  0  0  0  0
 22 23  2  0  0  0  0
 23 24  1  0  0  0  0
 24 25  2  0  0  0  0
 25 26  1  0  0  0  0
 25 27  1  0  0  0  0
 27 28  2  0  0  0  0
 22 28  1  0  0  0  0
M  END
> <chemblId>
CHEMBL1087998

> <bioactivity__type>
Ki

> <units>
nM

> <value>
37.3

$$$$

  CDK     11271515102D 0   0.00000     0.00000     0

 29 32  0  0  0  0              1 V2000 
  -10.6341   -3.6753    0.0000 C   0  0  0  0  0  0  0  0  0  0  0  0
   -9.1670   -3.9874    0.0000 C   0  0  0  0  0  0  0  0  0  0  0  0
   -8.1631   -2.8729    0.0000 N   0  0  0  0  0  0  0  0  0  0  0  0
   -8.6264   -1.4462    0.0000 C   0  0  0  0  0  0  0  0  0  0  0  0
  -10.0936   -1.1341    0.0000 C   0  0  0  0  0  0  0  0  0  0  0  0
   -6.6959   -3.1850    0.0000 C   0  0  0  0  0  0  0  0  0  0  0  0
   -5.6920   -2.0704    0.0000 C   0  0  0  0  0  0  0  0  0  0  0  0
   -4.2249   -2.3826    0.0000 O   0  0  0  0  0  0  0  0  0  0  0  0
   -3.2210   -1.2680    0.0000 C   0  0  0  0  0  0  0  0  0  0  0  0
   -3.6840    0.1580    0.0000 C   0  0  0  0  0  0  0  0  0  0  0  0
   -2.6810    1.2730    0.0000 C   0  0  0  0  0  0  0  0  0  0  0  0
   -1.2130    0.9610    0.0000 C   0  0  0  0  0  0  0  0  0  0  0  0
   -0.0000    1.8430    0.0000 C   0  0  0  0  0  0  0  0  0  0  0  0
   -0.0003    3.3430    0.0000 O   0  0  0  0  0  0  0  0  0  0  0  0
    1.2140    0.9610    0.0000 C   0  0  0  0  0  0  0  0  0  0  0  0
    2.6810    1.2730    0.0000 C   0  0  0  0  0  0  0  0  0  0  0  0
    3.6850    0.1580    0.0000 N   0  0  0  0  0  0  0  0  0  0  0  0
    3.2210   -1.2680    0.0000 C   0  0  0  0  0  0  0  0  0  0  0  0
    4.2245   -2.3829    0.0000 N   0  0  0  0  0  0  0  0  0  0  0  0
    1.7540   -1.5800    0.0000 N   0  0  0  0  0  0  0  0  0  0  0  0
    0.7500   -0.4660    0.0000 C   0  0  0  0  0  0  0  0  0  0  0  0
   -0.7500   -0.4660    0.0000 C   0  0  0  0  0  0  0  0  0  0  0  0
   -1.7540   -1.5800    0.0000 C   0  0  0  0  0  0  0  0  0  0  0  0
    3.1444    2.6996    0.0000 C   0  0  0  0  0  0  0  0  0  0  0  0
    4.6116    3.0116    0.0000 C   0  0  0  0  0  0  0  0  0  0  0  0
    5.0750    4.4382    0.0000 C   0  0  0  0  0  0  0  0  0  0  0  0
    4.0713    5.5529    0.0000 C   0  0  0  0  0  0  0  0  0  0  0  0
    2.6041    5.2409    0.0000 C   0  0  0  0  0  0  0  0  0  0  0  0
    2.1406    3.8143    0.0000 C   0  0  0  0  0  0  0  0  0  0  0  0
  1  2  1  0  0  0  0
  2  3  1  0  0  0  0
  3  4  1  0  0  0  0
  4  5  1  0  0  0  0
  3  6  1  0  0  0  0
  6  7  1  0  0  0  0
  7  8  1  0  0  0  0
  8  9  1  0  0  0  0
  9 10  2  0  0  0  0
 10 11  1  0  0  0  0
 11 12  2  0  0  0  0
 12 13  1  0  0  0  0
 13 14  2  0  0  0  0
 13 15  1  0  0  0  0
 15 16  2  0  0  0  0
 16 17  1  0  0  0  0
 17 18  2  0  0  0  0
 18 19  1  0  0  0  0
 18 20  1  0  0  0  0
 20 21  2  0  0  0  0
 15 21  1  0  0  0  0
 21 22  1  0  0  0  0
 12 22  1  0  0  0  0
 22 23  2  0  0  0  0
  9 23  1  0  0  0  0
 16 24  1  0  0  0  0
 24 25  2  0  0  0  0
 25 26  1  0  0  0  0
 26 27  2  0  0  0  0
 27 28  1  0  0  0  0
 28 29  2  0  0  0  0
 24 29  1  0  0  0  0
M  END
> <chemblId>
CHEMBL1087999

> <bioactivity__type>
Ki

> <units>
nM

> <value>
7.9

$$$$

  CDK     11271515102D 0   0.00000     0.00000     0

 30 33  0  0  0  0              1 V2000 
  -10.6341   -3.6753    0.0000 C   0  0  0  0  0  0  0  0  0  0  0  0
   -9.1670   -3.9874    0.0000 C   0  0  0  0  0  0  0  0  0  0  0  0
   -8.1631   -2.8729    0.0000 N   0  0  0  0  0  0  0  0  0  0  0  0
   -8.6264   -1.4462    0.0000 C   0  0  0  0  0  0  0  0  0  0  0  0
  -10.0936   -1.1341    0.0000 C   0  0  0  0  0  0  0  0  0  0  0  0
   -6.6959   -3.1850    0.0000 C   0  0  0  0  0  0  0  0  0  0  0  0
   -5.6920   -2.0704    0.0000 C   0  0  0  0  0  0  0  0  0  0  0  0
   -4.2249   -2.3826    0.0000 O   0  0  0  0  0  0  0  0  0  0  0  0
   -3.2210   -1.2680    0.0000 C   0  0  0  0  0  0  0  0  0  0  0  0
   -3.6840    0.1580    0.0000 C   0  0  0  0  0  0  0  0  0  0  0  0
   -2.6810    1.2730    0.0000 C   0  0  0  0  0  0  0  0  0  0  0  0
   -1.2130    0.9610    0.0000 C   0  0  0  0  0  0  0  0  0  0  0  0
   -0.0000    1.8430    0.0000 C   0  0  0  0  0  0  0  0  0  0  0  0
   -0.0003    3.3430    0.0000 O   0  0  0  0  0  0  0  0  0  0  0  0
    1.2140    0.9610    0.0000 C   0  0  0  0  0  0  0  0  0  0  0  0
    2.6810    1.2730    0.0000 C   0  0  0  0  0  0  0  0  0  0  0  0
    3.6850    0.1580    0.0000 N   0  0  0  0  0  0  0  0  0  0  0  0
    3.2210   -1.2680    0.0000 C   0  0  0  0  0  0  0  0  0  0  0  0
    4.2245   -2.3829    0.0000 N   0  0  0  0  0  0  0  0  0  0  0  0
    1.7540   -1.5800    0.0000 N   0  0  0  0  0  0  0  0  0  0  0  0
    0.7500   -0.4660    0.0000 C   0  0  0  0  0  0  0  0  0  0  0  0
   -0.7500   -0.4660    0.0000 C   0  0  0  0  0  0  0  0  0  0  0  0
   -1.7540   -1.5800    0.0000 C   0  0  0  0  0  0  0  0  0  0  0  0
    3.1444    2.6996    0.0000 C   0  0  0  0  0  0  0  0  0  0  0  0
    4.6116    3.0116    0.0000 C   0  0  0  0  0  0  0  0  0  0  0  0
    5.0750    4.4382    0.0000 C   0  0  0  0  0  0  0  0  0  0  0  0
    4.0713    5.5529    0.0000 C   0  0  0  0  0  0  0  0  0  0  0  0
    4.5347    6.9795    0.0000 F   0  0  0  0  0  0  0  0  0  0  0  0
    2.6041    5.2409    0.0000 C   0  0  0  0  0  0  0  0  0  0  0  0
    2.1406    3.8143    0.0000 C   0  0  0  0  0  0  0  0  0  0  0  0
  1  2  1  0  0  0  0
  2  3  1  0  0  0  0
  3  4  1  0  0  0  0
  4  5  1  0  0  0  0
  3  6  1  0  0  0  0
  6  7  1  0  0  0  0
  7  8  1  0  0  0  0
  8  9  1  0  0  0  0
  9 10  2  0  0  0  0
 10 11  1  0  0  0  0
 11 12  2  0  0  0  0
 12 13  1  0  0  0  0
 13 14  2  0  0  0  0
 13 15  1  0  0  0  0
 15 16  2  0  0  0  0
 16 17  1  0  0  0  0
 17 18  2  0  0  0  0
 18 19  1  0  0  0  0
 18 20  1  0  0  0  0
 20 21  2  0  0  0  0
 15 21  1  0  0  0  0
 21 22  1  0  0  0  0
 12 22  1  0  0  0  0
 22 23  2  0  0  0  0
  9 23  1  0  0  0  0
 16 24  1  0  0  0  0
 24 25  2  0  0  0  0
 25 26  1  0  0  0  0
 26 27  2  0  0  0  0
 27 28  1  0  0  0  0
 27 29  1  0  0  0  0
 29 30  2  0  0  0  0
 24 30  1  0  0  0  0
M  END
> <chemblId>
CHEMBL1088132

> <bioactivity__type>
Ki

> <units>
nM

> <value>
50.6

$$$$

  CDK     11271515102D 0   0.00000     0.00000     0

 30 34  0  0  0  0              1 V2000 
   -4.2249   -2.3826    0.0000 N   0  0  0  0  0  0  0  0  0  0  0  0
   -3.2210   -1.2680    0.0000 C   0  0  0  0  0  0  0  0  0  0  0  0
   -3.6840    0.1580    0.0000 N   0  0  0  0  0  0  0  0  0  0  0  0
   -2.6810    1.2730    0.0000 C   0  0  0  0  0  0  0  0  0  0  0  0
   -3.1449    2.6995    0.0000 C   0  0  0  0  0  0  0  0  0  0  0  0
   -2.1415    3.8144    0.0000 C   0  0  0  0  0  0  0  0  0  0  0  0
   -2.6053    5.2409    0.0000 C   0  0  0  0  0  0  0  0  0  0  0  0
   -4.0726    5.5524    0.0000 C   0  0  0  0  0  0  0  0  0  0  0  0
   -5.0761    4.4374    0.0000 C   0  0  0  0  0  0  0  0  0  0  0  0
   -4.6122    3.0110    0.0000 C   0  0  0  0  0  0  0  0  0  0  0  0
   -1.2130    0.9610    0.0000 C   0  0  0  0  0  0  0  0  0  0  0  0
   -0.0000    1.8430    0.0000 C   0  0  0  0  0  0  0  0  0  0  0  0
   -0.0003    3.3430    0.0000 O   0  0  0  0  0  0  0  0  0  0  0  0
    1.2140    0.9610    0.0000 C   0  0  0  0  0  0  0  0  0  0  0  0
    2.6810    1.2730    0.0000 C   0  0  0  0  0  0  0  0  0  0  0  0
    3.6850    0.1580    0.0000 C   0  0  0  0  0  0  0  0  0  0  0  0
    3.2210   -1.2680    0.0000 C   0  0  0  0  0  0  0  0  0  0  0  0
    4.2245   -2.3829    0.0000 C   0  0  0  0  0  0  0  0  0  0  0  0
    5.6918   -2.0712    0.0000 N   0  0  0  0  0  0  0  0  0  0  0  0
    6.6953   -3.1861    0.0000 C   0  0  0  0  0  0  0  0  0  0  0  0
    8.1626   -2.8745    0.0000 C   0  0  0  0  0  0  0  0  0  0  0  0
    9.1661   -3.9893    0.0000 C   0  0  0  0  0  0  0  0  0  0  0  0
   10.6334   -3.6777    0.0000 C   0  0  0  0  0  0  0  0  0  0  0  0
   11.0971   -2.2512    0.0000 C   0  0  0  0  0  0  0  0  0  0  0  0
   10.0936   -1.1363    0.0000 C   0  0  0  0  0  0  0  0  0  0  0  0
    8.6263   -1.4479    0.0000 N   0  0  0  0  0  0  0  0  0  0  0  0
    1.7540   -1.5800    0.0000 C   0  0  0  0  0  0  0  0  0  0  0  0
    0.7500   -0.4660    0.0000 C   0  0  0  0  0  0  0  0  0  0  0  0
   -0.7500   -0.4660    0.0000 C   0  0  0  0  0  0  0  0  0  0  0  0
   -1.7540   -1.5800    0.0000 N   0  0  0  0  0  0  0  0  0  0  0  0
  1  2  1  0  0  0  0
  2  3  2  0  0  0  0
  3  4  1  0  0  0  0
  4  5  1  0  0  0  0
  5  6  1  0  0  0  0
  6  7  2  0  0  0  0
  7  8  1  0  0  0  0
  8  9  2  0  0  0  0
  9 10  1  0  0  0  0
  5 10  2  0  0  0  0
  4 11  2  0  0  0  0
 11 12  1  0  0  0  0
 12 13  2  0  0  0  0
 12 14  1  0  0  0  0
 14 15  2  0  0  0  0
 15 16  1  0  0  0  0
 16 17  2  0  0  0  0
 17 18  1  0  0  0  0
 18 19  1  0  0  0  0
 19 20  1  0  0  0  0
 20 21  1  0  0  0  0
 21 22  2  0  0  0  0
 22 23  1  0  0  0  0
 23 24  2  0  0  0  0
 24 25  1  0  0  0  0
 25 26  2  0  0  0  0
 21 26  1  0  0  0  0
 17 27  1  0  0  0  0
 27 28  2  0  0  0  0
 14 28  1  0  0  0  0
 28 29  1  0  0  0  0
 11 29  1  0  0  0  0
 29 30  2  0  0  0  0
  2 30  1  0  0  0  0
M  END
> <chemblId>
CHEMBL1088235

> <bioactivity__type>
Ki

> <units>
nM

> <value>
5.4

$$$$

  CDK     11271515102D 0   0.00000     0.00000     0

 29 33  0  0  0  0              1 V2000 
   -4.2249   -2.3826    0.0000 N   0  0  0  0  0  0  0  0  0  0  0  0
   -3.2210   -1.2680    0.0000 C   0  0  0  0  0  0  0  0  0  0  0  0
   -3.6840    0.1580    0.0000 N   0  0  0  0  0  0  0  0  0  0  0  0
   -2.6810    1.2730    0.0000 C   0  0  0  0  0  0  0  0  0  0  0  0
   -3.1449    2.6995    0.0000 C   0  0  0  0  0  0  0  0  0  0  0  0
   -2.1415    3.8144    0.0000 C   0  0  0  0  0  0  0  0  0  0  0  0
   -2.6053    5.2409    0.0000 C   0  0  0  0  0  0  0  0  0  0  0  0
   -4.0726    5.5524    0.0000 C   0  0  0  0  0  0  0  0  0  0  0  0
   -5.0761    4.4374    0.0000 C   0  0  0  0  0  0  0  0  0  0  0  0
   -4.6122    3.0110    0.0000 C   0  0  0  0  0  0  0  0  0  0  0  0
   -1.2130    0.9610    0.0000 C   0  0  0  0  0  0  0  0  0  0  0  0
   -0.0000    1.8430    0.0000 C   0  0  0  0  0  0  0  0  0  0  0  0
   -0.0003    3.3430    0.0000 O   0  0  0  0  0  0  0  0  0  0  0  0
    1.2140    0.9610    0.0000 C   0  0  0  0  0  0  0  0  0  0  0  0
    2.6810    1.2730    0.0000 C   0  0  0  0  0  0  0  0  0  0  0  0
    3.6850    0.1580    0.0000 C   0  0  0  0  0  0  0  0  0  0  0  0
    3.2210   -1.2680    0.0000 C   0  0  0  0  0  0  0  0  0  0  0  0
    4.2245   -2.3829    0.0000 C   0  0  0  0  0  0  0  0  0  0  0  0
    5.6918   -2.0712    0.0000 N   0  0  0  0  0  0  0  0  0  0  0  0
    6.6953   -3.1861    0.0000 N   0  0  0  0  0  0  0  0  0  0  0  0
    6.2316   -4.6126    0.0000 C   0  0  0  0  0  0  0  0  0  0  0  0
    7.2351   -5.7275    0.0000 C   0  0  0  0  0  0  0  0  0  0  0  0
    8.7024   -5.4158    0.0000 C   0  0  0  0  0  0  0  0  0  0  0  0
    9.1661   -3.9893    0.0000 C   0  0  0  0  0  0  0  0  0  0  0  0
    8.1626   -2.8745    0.0000 C   0  0  0  0  0  0  0  0  0  0  0  0
    1.7540   -1.5800    0.0000 C   0  0  0  0  0  0  0  0  0  0  0  0
    0.7500   -0.4660    0.0000 C   0  0  0  0  0  0  0  0  0  0  0  0
   -0.7500   -0.4660    0.0000 C   0  0  0  0  0  0  0  0  0  0  0  0
   -1.7540   -1.5800    0.0000 N   0  0  0  0  0  0  0  0  0  0  0  0
  1  2  1  0  0  0  0
  2  3  2  0  0  0  0
  3  4  1  0  0  0  0
  4  5  1  0  0  0  0
  5  6  1  0  0  0  0
  6  7  2  0  0  0  0
  7  8  1  0  0  0  0
  8  9  2  0  0  0  0
  9 10  1  0  0  0  0
  5 10  2  0  0  0  0
  4 11  2  0  0  0  0
 11 12  1  0  0  0  0
 12 13  2  0  0  0  0
 12 14  1  0  0  0  0
 14 15  2  0  0  0  0
 15 16  1  0  0  0  0
 16 17  2  0  0  0  0
 17 18  1  0  0  0  0
 18 19  1  0  0  0  0
 19 20  1  0  0  0  0
 20 21  1  0  0  0  0
 21 22  1  0  0  0  0
 22 23  1  0  0  0  0
 23 24  1  0  0  0  0
 24 25  1  0  0  0  0
 20 25  1  0  0  0  0
 17 26  1  0  0  0  0
 26 27  2  0  0  0  0
 14 27  1  0  0  0  0
 27 28  1  0  0  0  0
 11 28  1  0  0  0  0
 28 29  2  0  0  0  0
  2 29  1  0  0  0  0
M  END
> <chemblId>
CHEMBL1088236

> <bioactivity__type>
Ki

> <units>
nM

> <value>
3.0

$$$$

  CDK     11271515102D 0   0.00000     0.00000     0

 30 34  0  0  0  0              1 V2000 
   -4.2249   -2.3826    0.0000 N   0  0  0  0  0  0  0  0  0  0  0  0
   -3.2210   -1.2680    0.0000 C   0  0  0  0  0  0  0  0  0  0  0  0
   -3.6840    0.1580    0.0000 N   0  0  0  0  0  0  0  0  0  0  0  0
   -2.6810    1.2730    0.0000 C   0  0  0  0  0  0  0  0  0  0  0  0
   -3.1449    2.6995    0.0000 C   0  0  0  0  0  0  0  0  0  0  0  0
   -2.1415    3.8144    0.0000 C   0  0  0  0  0  0  0  0  0  0  0  0
   -2.6053    5.2409    0.0000 C   0  0  0  0  0  0  0  0  0  0  0  0
   -4.0726    5.5524    0.0000 C   0  0  0  0  0  0  0  0  0  0  0  0
   -4.5365    6.9789    0.0000 F   0  0  0  0  0  0  0  0  0  0  0  0
   -5.0761    4.4374    0.0000 C   0  0  0  0  0  0  0  0  0  0  0  0
   -4.6122    3.0110    0.0000 C   0  0  0  0  0  0  0  0  0  0  0  0
   -1.2130    0.9610    0.0000 C   0  0  0  0  0  0  0  0  0  0  0  0
   -0.0000    1.8430    0.0000 C   0  0  0  0  0  0  0  0  0  0  0  0
   -0.0003    3.3430    0.0000 O   0  0  0  0  0  0  0  0  0  0  0  0
    1.2140    0.9610    0.0000 C   0  0  0  0  0  0  0  0  0  0  0  0
    2.6810    1.2730    0.0000 C   0  0  0  0  0  0  0  0  0  0  0  0
    3.6850    0.1580    0.0000 C   0  0  0  0  0  0  0  0  0  0  0  0
    3.2210   -1.2680    0.0000 C   0  0  0  0  0  0  0  0  0  0  0  0
    4.2245   -2.3829    0.0000 C   0  0  0  0  0  0  0  0  0  0  0  0
    5.6918   -2.0712    0.0000 N   0  0  0  0  0  0  0  0  0  0  0  0
    6.6953   -3.1861    0.0000 N   0  0  0  0  0  0  0  0  0  0  0  0
    6.2316   -4.6126    0.0000 C   0  0  0  0  0  0  0  0  0  0  0  0
    7.2351   -5.7275    0.0000 C   0  0  0  0  0  0  0  0  0  0  0  0
    8.7024   -5.4158    0.0000 C   0  0  0  0  0  0  0  0  0  0  0  0
    9.1661   -3.9893    0.0000 C   0  0  0  0  0  0  0  0  0  0  0  0
    8.1626   -2.8745    0.0000 C   0  0  0  0  0  0  0  0  0  0  0  0
    1.7540   -1.5800    0.0000 C   0  0  0  0  0  0  0  0  0  0  0  0
    0.7500   -0.4660    0.0000 C   0  0  0  0  0  0  0  0  0  0  0  0
   -0.7500   -0.4660    0.0000 C   0  0  0  0  0  0  0  0  0  0  0  0
   -1.7540   -1.5800    0.0000 N   0  0  0  0  0  0  0  0  0  0  0  0
  1  2  1  0  0  0  0
  2  3  2  0  0  0  0
  3  4  1  0  0  0  0
  4  5  1  0  0  0  0
  5  6  1  0  0  0  0
  6  7  2  0  0  0  0
  7  8  1  0  0  0  0
  8  9  1  0  0  0  0
  8 10  2  0  0  0  0
 10 11  1  0  0  0  0
  5 11  2  0  0  0  0
  4 12  2  0  0  0  0
 12 13  1  0  0  0  0
 13 14  2  0  0  0  0
 13 15  1  0  0  0  0
 15 16  2  0  0  0  0
 16 17  1  0  0  0  0
 17 18  2  0  0  0  0
 18 19  1  0  0  0  0
 19 20  1  0  0  0  0
 20 21  1  0  0  0  0
 21 22  1  0  0  0  0
 22 23  1  0  0  0  0
 23 24  1  0  0  0  0
 24 25  1  0  0  0  0
 25 26  1  0  0  0  0
 21 26  1  0  0  0  0
 18 27  1  0  0  0  0
 27 28  2  0  0  0  0
 15 28  1  0  0  0  0
 28 29  1  0  0  0  0
 12 29  1  0  0  0  0
 29 30  2  0  0  0  0
  2 30  1  0  0  0  0
M  END
> <chemblId>
CHEMBL1088237

> <bioactivity__type>
Ki

> <units>
nM

> <value>
9.9

$$$$

  CDK     11271515102D 0   0.00000     0.00000     0

 29 33  0  0  0  0              1 V2000 
   -4.2249   -2.3826    0.0000 N   0  0  0  0  0  0  0  0  0  0  0  0
   -3.2210   -1.2680    0.0000 C   0  0  0  0  0  0  0  0  0  0  0  0
   -3.6840    0.1580    0.0000 N   0  0  0  0  0  0  0  0  0  0  0  0
   -2.6810    1.2730    0.0000 C   0  0  0  0  0  0  0  0  0  0  0  0
   -3.1449    2.6995    0.0000 C   0  0  0  0  0  0  0  0  0  0  0  0
   -2.1415    3.8144    0.0000 C   0  0  0  0  0  0  0  0  0  0  0  0
   -2.6053    5.2409    0.0000 C   0  0  0  0  0  0  0  0  0  0  0  0
   -4.0726    5.5524    0.0000 C   0  0  0  0  0  0  0  0  0  0  0  0
   -5.0761    4.4374    0.0000 C   0  0  0  0  0  0  0  0  0  0  0  0
   -4.6122    3.0110    0.0000 C   0  0  0  0  0  0  0  0  0  0  0  0
   -1.2130    0.9610    0.0000 C   0  0  0  0  0  0  0  0  0  0  0  0
   -0.0000    1.8430    0.0000 C   0  0  0  0  0  0  0  0  0  0  0  0
   -0.0003    3.3430    0.0000 O   0  0  0  0  0  0  0  0  0  0  0  0
    1.2140    0.9610    0.0000 C   0  0  0  0  0  0  0  0  0  0  0  0
    2.6810    1.2730    0.0000 C   0  0  0  0  0  0  0  0  0  0  0  0
    3.6850    0.1580    0.0000 C   0  0  0  0  0  0  0  0  0  0  0  0
    3.2210   -1.2680    0.0000 C   0  0  0  0  0  0  0  0  0  0  0  0
    4.2245   -2.3829    0.0000 C   0  0  0  0  0  0  0  0  0  0  0  0
    5.6918   -2.0712    0.0000 N   0  0  0  0  0  0  0  0  0  0  0  0
    6.6953   -3.1861    0.0000 N   0  0  0  0  0  0  0  0  0  0  0  0
    6.2316   -4.6126    0.0000 C   0  0  0  0  0  0  0  0  0  0  0  0
    7.2351   -5.7275    0.0000 C   0  0  0  0  0  0  0  0  0  0  0  0
    8.7024   -5.4158    0.0000 O   0  0  0  0  0  0  0  0  0  0  0  0
    9.1661   -3.9893    0.0000 C   0  0  0  0  0  0  0  0  0  0  0  0
    8.1626   -2.8745    0.0000 C   0  0  0  0  0  0  0  0  0  0  0  0
    1.7540   -1.5800    0.0000 C   0  0  0  0  0  0  0  0  0  0  0  0
    0.7500   -0.4660    0.0000 C   0  0  0  0  0  0  0  0  0  0  0  0
   -0.7500   -0.4660    0.0000 C   0  0  0  0  0  0  0  0  0  0  0  0
   -1.7540   -1.5800    0.0000 N   0  0  0  0  0  0  0  0  0  0  0  0
  1  2  1  0  0  0  0
  2  3  2  0  0  0  0
  3  4  1  0  0  0  0
  4  5  1  0  0  0  0
  5  6  1  0  0  0  0
  6  7  2  0  0  0  0
  7  8  1  0  0  0  0
  8  9  2  0  0  0  0
  9 10  1  0  0  0  0
  5 10  2  0  0  0  0
  4 11  2  0  0  0  0
 11 12  1  0  0  0  0
 12 13  2  0  0  0  0
 12 14  1  0  0  0  0
 14 15  2  0  0  0  0
 15 16  1  0  0  0  0
 16 17  2  0  0  0  0
 17 18  1  0  0  0  0
 18 19  1  0  0  0  0
 19 20  1  0  0  0  0
 20 21  1  0  0  0  0
 21 22  1  0  0  0  0
 22 23  1  0  0  0  0
 23 24  1  0  0  0  0
 24 25  1  0  0  0  0
 20 25  1  0  0  0  0
 17 26  1  0  0  0  0
 26 27  2  0  0  0  0
 14 27  1  0  0  0  0
 27 28  1  0  0  0  0
 11 28  1  0  0  0  0
 28 29  2  0  0  0  0
  2 29  1  0  0  0  0
M  END
> <chemblId>
CHEMBL1088247

> <bioactivity__type>
Ki

> <units>
nM

> <value>
1.0

$$$$

  CDK     11271515102D 0   0.00000     0.00000     0

 30 33  0  0  0  0              1 V2000 
  -10.6341   -3.6753    0.0000 C   0  0  0  0  0  0  0  0  0  0  0  0
   -9.1670   -3.9874    0.0000 N   0  0  0  0  0  0  0  0  0  0  0  0
   -8.7037   -5.4141    0.0000 C   0  0  0  0  0  0  0  0  0  0  0  0
   -8.1631   -2.8729    0.0000 C   0  0  0  0  0  0  0  0  0  0  0  0
   -6.6959   -3.1850    0.0000 C   0  0  0  0  0  0  0  0  0  0  0  0
   -5.6920   -2.0704    0.0000 N   0  0  0  0  0  0  0  0  0  0  0  0
   -6.1553   -0.6438    0.0000 C   0  0  0  0  0  0  0  0  0  0  0  0
   -4.2249   -2.3826    0.0000 C   0  0  0  0  0  0  0  0  0  0  0  0
   -3.7616   -3.8092    0.0000 O   0  0  0  0  0  0  0  0  0  0  0  0
   -3.2210   -1.2680    0.0000 C   0  0  0  0  0  0  0  0  0  0  0  0
   -3.6840    0.1580    0.0000 C   0  0  0  0  0  0  0  0  0  0  0  0
   -2.6810    1.2730    0.0000 C   0  0  0  0  0  0  0  0  0  0  0  0
   -1.2130    0.9610    0.0000 C   0  0  0  0  0  0  0  0  0  0  0  0
   -0.0000    1.8430    0.0000 C   0  0  0  0  0  0  0  0  0  0  0  0
   -0.0003    3.3430    0.0000 O   0  0  0  0  0  0  0  0  0  0  0  0
    1.2140    0.9610    0.0000 C   0  0  0  0  0  0  0  0  0  0  0  0
    2.6810    1.2730    0.0000 C   0  0  0  0  0  0  0  0  0  0  0  0
    3.6850    0.1580    0.0000 N   0  0  0  0  0  0  0  0  0  0  0  0
    3.2210   -1.2680    0.0000 C   0  0  0  0  0  0  0  0  0  0  0  0
    4.2245   -2.3829    0.0000 N   0  0  0  0  0  0  0  0  0  0  0  0
    1.7540   -1.5800    0.0000 N   0  0  0  0  0  0  0  0  0  0  0  0
    0.7500   -0.4660    0.0000 C   0  0  0  0  0  0  0  0  0  0  0  0
   -0.7500   -0.4660    0.0000 C   0  0  0  0  0  0  0  0  0  0  0  0
   -1.7540   -1.5800    0.0000 C   0  0  0  0  0  0  0  0  0  0  0  0
    3.1444    2.6996    0.0000 C   0  0  0  0  0  0  0  0  0  0  0  0
    4.6116    3.0116    0.0000 C   0  0  0  0  0  0  0  0  0  0  0  0
    5.0750    4.4382    0.0000 C   0  0  0  0  0  0  0  0  0  0  0  0
    4.0713    5.5529    0.0000 C   0  0  0  0  0  0  0  0  0  0  0  0
    2.6041    5.2409    0.0000 C   0  0  0  0  0  0  0  0  0  0  0  0
    2.1406    3.8143    0.0000 C   0  0  0  0  0  0  0  0  0  0  0  0
  1  2  1  0  0  0  0
  2  3  1  0  0  0  0
  2  4  1  0  0  0  0
  4  5  1  0  0  0  0
  5  6  1  0  0  0  0
  6  7  1  0  0  0  0
  6  8  1  0  0  0  0
  8  9  2  0  0  0  0
  8 10  1  0  0  0  0
 10 11  2  0  0  0  0
 11 12  1  0  0  0  0
 12 13  2  0  0  0  0
 13 14  1  0  0  0  0
 14 15  2  0  0  0  0
 14 16  1  0  0  0  0
 16 17  2  0  0  0  0
 17 18  1  0  0  0  0
 18 19  2  0  0  0  0
 19 20  1  0  0  0  0
 19 21  1  0  0  0  0
 21 22  2  0  0  0  0
 16 22  1  0  0  0  0
 22 23  1  0  0  0  0
 13 23  1  0  0  0  0
 23 24  2  0  0  0  0
 10 24  1  0  0  0  0
 17 25  1  0  0  0  0
 25 26  2  0  0  0  0
 26 27  1  0  0  0  0
 27 28  2  0  0  0  0
 28 29  1  0  0  0  0
 29 30  2  0  0  0  0
 25 30  1  0  0  0  0
M  END
> <chemblId>
CHEMBL1088259

> <bioactivity__type>
Ki

> <units>
nM

> <value>
12.4

$$$$

  CDK     11271515102D 0   0.00000     0.00000     0

 32 35  0  0  0  0              1 V2000 
  -11.6380   -4.7899    0.0000 C   0  0  0  0  0  0  0  0  0  0  0  0
  -10.6341   -3.6753    0.0000 C   0  0  0  0  0  0  0  0  0  0  0  0
   -9.1670   -3.9874    0.0000 N   0  0  0  0  0  0  0  0  0  0  0  0
   -8.7037   -5.4141    0.0000 C   0  0  0  0  0  0  0  0  0  0  0  0
   -9.7076   -6.5286    0.0000 C   0  0  0  0  0  0  0  0  0  0  0  0
   -8.1631   -2.8729    0.0000 C   0  0  0  0  0  0  0  0  0  0  0  0
   -6.6959   -3.1850    0.0000 C   0  0  0  0  0  0  0  0  0  0  0  0
   -5.6920   -2.0704    0.0000 N   0  0  0  0  0  0  0  0  0  0  0  0
   -6.1553   -0.6438    0.0000 C   0  0  0  0  0  0  0  0  0  0  0  0
   -4.2249   -2.3826    0.0000 C   0  0  0  0  0  0  0  0  0  0  0  0
   -3.7616   -3.8092    0.0000 O   0  0  0  0  0  0  0  0  0  0  0  0
   -3.2210   -1.2680    0.0000 C   0  0  0  0  0  0  0  0  0  0  0  0
   -3.6840    0.1580    0.0000 C   0  0  0  0  0  0  0  0  0  0  0  0
   -2.6810    1.2730    0.0000 C   0  0  0  0  0  0  0  0  0  0  0  0
   -1.2130    0.9610    0.0000 C   0  0  0  0  0  0  0  0  0  0  0  0
   -0.0000    1.8430    0.0000 C   0  0  0  0  0  0  0  0  0  0  0  0
   -0.0003    3.3430    0.0000 O   0  0  0  0  0  0  0  0  0  0  0  0
    1.2140    0.9610    0.0000 C   0  0  0  0  0  0  0  0  0  0  0  0
    2.6810    1.2730    0.0000 C   0  0  0  0  0  0  0  0  0  0  0  0
    3.6850    0.1580    0.0000 N   0  0  0  0  0  0  0  0  0  0  0  0
    3.2210   -1.2680    0.0000 C   0  0  0  0  0  0  0  0  0  0  0  0
    4.2245   -2.3829    0.0000 N   0  0  0  0  0  0  0  0  0  0  0  0
    1.7540   -1.5800    0.0000 N   0  0  0  0  0  0  0  0  0  0  0  0
    0.7500   -0.4660    0.0000 C   0  0  0  0  0  0  0  0  0  0  0  0
   -0.7500   -0.4660    0.0000 C   0  0  0  0  0  0  0  0  0  0  0  0
   -1.7540   -1.5800    0.0000 C   0  0  0  0  0  0  0  0  0  0  0  0
    3.1444    2.6996    0.0000 C   0  0  0  0  0  0  0  0  0  0  0  0
    4.6116    3.0116    0.0000 C   0  0  0  0  0  0  0  0  0  0  0  0
    5.0750    4.4382    0.0000 C   0  0  0  0  0  0  0  0  0  0  0  0
    4.0713    5.5529    0.0000 C   0  0  0  0  0  0  0  0  0  0  0  0
    2.6041    5.2409    0.0000 C   0  0  0  0  0  0  0  0  0  0  0  0
    2.1406    3.8143    0.0000 C   0  0  0  0  0  0  0  0  0  0  0  0
  1  2  1  0  0  0  0
  2  3  1  0  0  0  0
  3  4  1  0  0  0  0
  4  5  1  0  0  0  0
  3  6  1  0  0  0  0
  6  7  1  0  0  0  0
  7  8  1  0  0  0  0
  8  9  1  0  0  0  0
  8 10  1  0  0  0  0
 10 11  2  0  0  0  0
 10 12  1  0  0  0  0
 12 13  2  0  0  0  0
 13 14  1  0  0  0  0
 14 15  2  0  0  0  0
 15 16  1  0  0  0  0
 16 17  2  0  0  0  0
 16 18  1  0  0  0  0
 18 19  2  0  0  0  0
 19 20  1  0  0  0  0
 20 21  2  0  0  0  0
 21 22  1  0  0  0  0
 21 23  1  0  0  0  0
 23 24  2  0  0  0  0
 18 24  1  0  0  0  0
 24 25  1  0  0  0  0
 15 25  1  0  0  0  0
 25 26  2  0  0  0  0
 12 26  1  0  0  0  0
 19 27  1  0  0  0  0
 27 28  2  0  0  0  0
 28 29  1  0  0  0  0
 29 30  2  0  0  0  0
 30 31  1  0  0  0  0
 31 32  2  0  0  0  0
 27 32  1  0  0  0  0
M  END
> <chemblId>
CHEMBL1088260

> <bioactivity__type>
Ki

> <units>
nM

> <value>
7.8

$$$$

  CDK     11271515102D 0   0.00000     0.00000     0

 31 34  0  0  0  0              1 V2000 
  -11.6380   -4.7899    0.0000 C   0  0  0  0  0  0  0  0  0  0  0  0
  -10.6341   -3.6753    0.0000 C   0  0  0  0  0  0  0  0  0  0  0  0
   -9.1670   -3.9874    0.0000 N   0  0  0  0  0  0  0  0  0  0  0  0
   -8.7037   -5.4141    0.0000 C   0  0  0  0  0  0  0  0  0  0  0  0
   -9.7076   -6.5286    0.0000 C   0  0  0  0  0  0  0  0  0  0  0  0
   -8.1631   -2.8729    0.0000 C   0  0  0  0  0  0  0  0  0  0  0  0
   -6.6959   -3.1850    0.0000 C   0  0  0  0  0  0  0  0  0  0  0  0
   -5.6920   -2.0704    0.0000 N   0  0  0  0  0  0  0  0  0  0  0  0
   -4.2249   -2.3826    0.0000 C   0  0  0  0  0  0  0  0  0  0  0  0
   -3.7616   -3.8092    0.0000 O   0  0  0  0  0  0  0  0  0  0  0  0
   -3.2210   -1.2680    0.0000 C   0  0  0  0  0  0  0  0  0  0  0  0
   -3.6840    0.1580    0.0000 C   0  0  0  0  0  0  0  0  0  0  0  0
   -2.6810    1.2730    0.0000 C   0  0  0  0  0  0  0  0  0  0  0  0
   -1.2130    0.9610    0.0000 C   0  0  0  0  0  0  0  0  0  0  0  0
   -0.0000    1.8430    0.0000 C   0  0  0  0  0  0  0  0  0  0  0  0
   -0.0003    3.3430    0.0000 O   0  0  0  0  0  0  0  0  0  0  0  0
    1.2140    0.9610    0.0000 C   0  0  0  0  0  0  0  0  0  0  0  0
    2.6810    1.2730    0.0000 C   0  0  0  0  0  0  0  0  0  0  0  0
    3.6850    0.1580    0.0000 N   0  0  0  0  0  0  0  0  0  0  0  0
    3.2210   -1.2680    0.0000 C   0  0  0  0  0  0  0  0  0  0  0  0
    4.2245   -2.3829    0.0000 N   0  0  0  0  0  0  0  0  0  0  0  0
    1.7540   -1.5800    0.0000 N   0  0  0  0  0  0  0  0  0  0  0  0
    0.7500   -0.4660    0.0000 C   0  0  0  0  0  0  0  0  0  0  0  0
   -0.7500   -0.4660    0.0000 C   0  0  0  0  0  0  0  0  0  0  0  0
   -1.7540   -1.5800    0.0000 C   0  0  0  0  0  0  0  0  0  0  0  0
    3.1444    2.6996    0.0000 C   0  0  0  0  0  0  0  0  0  0  0  0
    4.6116    3.0116    0.0000 C   0  0  0  0  0  0  0  0  0  0  0  0
    5.0750    4.4382    0.0000 C   0  0  0  0  0  0  0  0  0  0  0  0
    4.0713    5.5529    0.0000 C   0  0  0  0  0  0  0  0  0  0  0  0
    2.6041    5.2409    0.0000 C   0  0  0  0  0  0  0  0  0  0  0  0
    2.1406    3.8143    0.0000 C   0  0  0  0  0  0  0  0  0  0  0  0
  1  2  1  0  0  0  0
  2  3  1  0  0  0  0
  3  4  1  0  0  0  0
  4  5  1  0  0  0  0
  3  6  1  0  0  0  0
  6  7  1  0  0  0  0
  7  8  1  0  0  0  0
  8  9  1  0  0  0  0
  9 10  2  0  0  0  0
  9 11  1  0  0  0  0
 11 12  2  0  0  0  0
 12 13  1  0  0  0  0
 13 14  2  0  0  0  0
 14 15  1  0  0  0  0
 15 16  2  0  0  0  0
 15 17  1  0  0  0  0
 17 18  2  0  0  0  0
 18 19  1  0  0  0  0
 19 20  2  0  0  0  0
 20 21  1  0  0  0  0
 20 22  1  0  0  0  0
 22 23  2  0  0  0  0
 17 23  1  0  0  0  0
 23 24  1  0  0  0  0
 14 24  1  0  0  0  0
 24 25  2  0  0  0  0
 11 25  1  0  0  0  0
 18 26  1  0  0  0  0
 26 27  2  0  0  0  0
 27 28  1  0  0  0  0
 28 29  2  0  0  0  0
 29 30  1  0  0  0  0
 30 31  2  0  0  0  0
 26 31  1  0  0  0  0
M  END
> <chemblId>
CHEMBL1088261

> <bioactivity__type>
Ki

> <units>
nM

> <value>
13.5

$$$$

  CDK     11271515102D 0   0.00000     0.00000     0

 32 36  0  0  0  0              1 V2000 
   -4.2249   -2.3826    0.0000 N   0  0  0  0  0  0  0  0  0  0  0  0
   -3.2210   -1.2680    0.0000 C   0  0  0  0  0  0  0  0  0  0  0  0
   -3.6840    0.1580    0.0000 N   0  0  0  0  0  0  0  0  0  0  0  0
   -2.6810    1.2730    0.0000 C   0  0  0  0  0  0  0  0  0  0  0  0
   -3.1449    2.6995    0.0000 C   0  0  0  0  0  0  0  0  0  0  0  0
   -2.1415    3.8144    0.0000 C   0  0  0  0  0  0  0  0  0  0  0  0
   -2.6053    5.2409    0.0000 C   0  0  0  0  0  0  0  0  0  0  0  0
   -4.0726    5.5524    0.0000 C   0  0  0  0  0  0  0  0  0  0  0  0
   -5.0761    4.4374    0.0000 C   0  0  0  0  0  0  0  0  0  0  0  0
   -4.6122    3.0110    0.0000 C   0  0  0  0  0  0  0  0  0  0  0  0
   -1.2130    0.9610    0.0000 C   0  0  0  0  0  0  0  0  0  0  0  0
   -0.0000    1.8430    0.0000 C   0  0  0  0  0  0  0  0  0  0  0  0
   -0.0003    3.3430    0.0000 O   0  0  0  0  0  0  0  0  0  0  0  0
    1.2140    0.9610    0.0000 C   0  0  0  0  0  0  0  0  0  0  0  0
    2.6810    1.2730    0.0000 C   0  0  0  0  0  0  0  0  0  0  0  0
    3.6850    0.1580    0.0000 C   0  0  0  0  0  0  0  0  0  0  0  0
    3.2210   -1.2680    0.0000 C   0  0  0  0  0  0  0  0  0  0  0  0
    1.7540   -1.5800    0.0000 C   0  0  0  0  0  0  0  0  0  0  0  0
    0.7500   -0.4660    0.0000 C   0  0  0  0  0  0  0  0  0  0  0  0
   -0.7500   -0.4660    0.0000 C   0  0  0  0  0  0  0  0  0  0  0  0
   -1.7540   -1.5800    0.0000 N   0  0  0  0  0  0  0  0  0  0  0  0
    4.2245   -2.3829    0.0000 C   0  0  0  0  0  0  0  0  0  0  0  0
    3.7608   -3.8094    0.0000 O   0  0  0  0  0  0  0  0  0  0  0  0
    5.6918   -2.0712    0.0000 N   0  0  0  0  0  0  0  0  0  0  0  0
    6.6953   -3.1861    0.0000 C   0  0  0  0  0  0  0  0  0  0  0  0
    8.1626   -2.8745    0.0000 C   0  0  0  0  0  0  0  0  0  0  0  0
    9.1661   -3.9893    0.0000 N   0  0  0  0  0  0  0  0  0  0  0  0
    8.7024   -5.4158    0.0000 C   0  0  0  0  0  0  0  0  0  0  0  0
    9.7059   -6.5307    0.0000 C   0  0  0  0  0  0  0  0  0  0  0  0
   11.1732   -6.2191    0.0000 O   0  0  0  0  0  0  0  0  0  0  0  0
   11.6369   -4.7925    0.0000 C   0  0  0  0  0  0  0  0  0  0  0  0
   10.6334   -3.6777    0.0000 C   0  0  0  0  0  0  0  0  0  0  0  0
  1  2  1  0  0  0  0
  2  3  2  0  0  0  0
  3  4  1  0  0  0  0
  4  5  1  0  0  0  0
  5  6  1  0  0  0  0
  6  7  2  0  0  0  0
  7  8  1  0  0  0  0
  8  9  2  0  0  0  0
  9 10  1  0  0  0  0
  5 10  2  0  0  0  0
  4 11  2  0  0  0  0
 11 12  1  0  0  0  0
 12 13  2  0  0  0  0
 12 14  1  0  0  0  0
 14 15  2  0  0  0  0
 15 16  1  0  0  0  0
 16 17  2  0  0  0  0
 17 18  1  0  0  0  0
 18 19  2  0  0  0  0
 14 19  1  0  0  0  0
 19 20  1  0  0  0  0
 11 20  1  0  0  0  0
 20 21  2  0  0  0  0
  2 21  1  0  0  0  0
 17 22  1  0  0  0  0
 22 23  2  0  0  0  0
 22 24  1  0  0  0  0
 24 25  1  0  0  0  0
 25 26  1  0  0  0  0
 26 27  1  0  0  0  0
 27 28  1  0  0  0  0
 28 29  1  0  0  0  0
 29 30  1  0  0  0  0
 30 31  1  0  0  0  0
 31 32  1  0  0  0  0
 27 32  1  0  0  0  0
M  END
> <chemblId>
CHEMBL1088393

> <bioactivity__type>
Ki

> <units>
nM

> <value>
28.4

$$$$

  CDK     11271515102D 0   0.00000     0.00000     0

 29 33  0  0  0  0              1 V2000 
   -4.2249   -2.3826    0.0000 N   0  0  0  0  0  0  0  0  0  0  0  0
   -3.2210   -1.2680    0.0000 C   0  0  0  0  0  0  0  0  0  0  0  0
   -3.6840    0.1580    0.0000 N   0  0  0  0  0  0  0  0  0  0  0  0
   -2.6810    1.2730    0.0000 C   0  0  0  0  0  0  0  0  0  0  0  0
   -3.1449    2.6995    0.0000 C   0  0  0  0  0  0  0  0  0  0  0  0
   -2.1415    3.8144    0.0000 C   0  0  0  0  0  0  0  0  0  0  0  0
   -2.6053    5.2409    0.0000 C   0  0  0  0  0  0  0  0  0  0  0  0
   -4.0726    5.5524    0.0000 C   0  0  0  0  0  0  0  0  0  0  0  0
   -4.5365    6.9789    0.0000 F   0  0  0  0  0  0  0  0  0  0  0  0
   -5.0761    4.4374    0.0000 C   0  0  0  0  0  0  0  0  0  0  0  0
   -4.6122    3.0110    0.0000 C   0  0  0  0  0  0  0  0  0  0  0  0
   -1.2130    0.9610    0.0000 C   0  0  0  0  0  0  0  0  0  0  0  0
   -0.0000    1.8430    0.0000 C   0  0  0  0  0  0  0  0  0  0  0  0
   -0.0003    3.3430    0.0000 O   0  0  0  0  0  0  0  0  0  0  0  0
    1.2140    0.9610    0.0000 C   0  0  0  0  0  0  0  0  0  0  0  0
    2.6810    1.2730    0.0000 C   0  0  0  0  0  0  0  0  0  0  0  0
    3.6850    0.1580    0.0000 C   0  0  0  0  0  0  0  0  0  0  0  0
    3.2210   -1.2680    0.0000 C   0  0  0  0  0  0  0  0  0  0  0  0
    4.2245   -2.3829    0.0000 C   0  0  0  0  0  0  0  0  0  0  0  0
    5.6918   -2.0712    0.0000 N   0  0  0  0  0  0  0  0  0  0  0  0
    6.6953   -3.1861    0.0000 N   0  0  0  0  0  0  0  0  0  0  0  0
    6.3832   -4.6533    0.0000 C   0  0  0  0  0  0  0  0  0  0  0  0
    7.6822   -5.4035    0.0000 C   0  0  0  0  0  0  0  0  0  0  0  0
    8.7970   -4.3999    0.0000 C   0  0  0  0  0  0  0  0  0  0  0  0
    8.1871   -3.0295    0.0000 C   0  0  0  0  0  0  0  0  0  0  0  0
    1.7540   -1.5800    0.0000 C   0  0  0  0  0  0  0  0  0  0  0  0
    0.7500   -0.4660    0.0000 C   0  0  0  0  0  0  0  0  0  0  0  0
   -0.7500   -0.4660    0.0000 C   0  0  0  0  0  0  0  0  0  0  0  0
   -1.7540   -1.5800    0.0000 N   0  0  0  0  0  0  0  0  0  0  0  0
  1  2  1  0  0  0  0
  2  3  2  0  0  0  0
  3  4  1  0  0  0  0
  4  5  1  0  0  0  0
  5  6  1  0  0  0  0
  6  7  2  0  0  0  0
  7  8  1  0  0  0  0
  8  9  1  0  0  0  0
  8 10  2  0  0  0  0
 10 11  1  0  0  0  0
  5 11  2  0  0  0  0
  4 12  2  0  0  0  0
 12 13  1  0  0  0  0
 13 14  2  0  0  0  0
 13 15  1  0  0  0  0
 15 16  2  0  0  0  0
 16 17  1  0  0  0  0
 17 18  2  0  0  0  0
 18 19  1  0  0  0  0
 19 20  1  0  0  0  0
 20 21  1  0  0  0  0
 21 22  1  0  0  0  0
 22 23  1  0  0  0  0
 23 24  1  0  0  0  0
 24 25  1  0  0  0  0
 21 25  1  0  0  0  0
 18 26  1  0  0  0  0
 26 27  2  0  0  0  0
 15 27  1  0  0  0  0
 27 28  1  0  0  0  0
 12 28  1  0  0  0  0
 28 29  2  0  0  0  0
  2 29  1  0  0  0  0
M  END
> <chemblId>
CHEMBL1088533

> <bioactivity__type>
Ki

> <units>
nM

> <value>
12.8

$$$$

  CDK     11271515102D 0   0.00000     0.00000     0

 30 34  0  0  0  0              1 V2000 
   -9.7076   -6.5286    0.0000 C   0  0  0  0  0  0  0  0  0  0  0  0
   -8.7037   -5.4141    0.0000 N   0  0  0  0  0  0  0  0  0  0  0  0
   -7.2365   -5.7262    0.0000 C   0  0  0  0  0  0  0  0  0  0  0  0
   -6.2326   -4.6117    0.0000 C   0  0  0  0  0  0  0  0  0  0  0  0
   -6.6959   -3.1850    0.0000 N   0  0  0  0  0  0  0  0  0  0  0  0
   -8.1631   -2.8729    0.0000 C   0  0  0  0  0  0  0  0  0  0  0  0
   -9.1670   -3.9874    0.0000 C   0  0  0  0  0  0  0  0  0  0  0  0
   -5.6920   -2.0704    0.0000 N   0  0  0  0  0  0  0  0  0  0  0  0
   -4.2249   -2.3826    0.0000 C   0  0  0  0  0  0  0  0  0  0  0  0
   -3.2210   -1.2680    0.0000 C   0  0  0  0  0  0  0  0  0  0  0  0
   -3.6840    0.1580    0.0000 C   0  0  0  0  0  0  0  0  0  0  0  0
   -2.6810    1.2730    0.0000 C   0  0  0  0  0  0  0  0  0  0  0  0
   -1.2130    0.9610    0.0000 C   0  0  0  0  0  0  0  0  0  0  0  0
   -0.0000    1.8430    0.0000 C   0  0  0  0  0  0  0  0  0  0  0  0
   -0.0003    3.3430    0.0000 O   0  0  0  0  0  0  0  0  0  0  0  0
    1.2140    0.9610    0.0000 C   0  0  0  0  0  0  0  0  0  0  0  0
    2.6810    1.2730    0.0000 C   0  0  0  0  0  0  0  0  0  0  0  0
    3.6850    0.1580    0.0000 N   0  0  0  0  0  0  0  0  0  0  0  0
    3.2210   -1.2680    0.0000 C   0  0  0  0  0  0  0  0  0  0  0  0
    4.2245   -2.3829    0.0000 N   0  0  0  0  0  0  0  0  0  0  0  0
    1.7540   -1.5800    0.0000 N   0  0  0  0  0  0  0  0  0  0  0  0
    0.7500   -0.4660    0.0000 C   0  0  0  0  0  0  0  0  0  0  0  0
   -0.7500   -0.4660    0.0000 C   0  0  0  0  0  0  0  0  0  0  0  0
   -1.7540   -1.5800    0.0000 C   0  0  0  0  0  0  0  0  0  0  0  0
    3.1444    2.6996    0.0000 C   0  0  0  0  0  0  0  0  0  0  0  0
    4.6116    3.0116    0.0000 C   0  0  0  0  0  0  0  0  0  0  0  0
    5.0750    4.4382    0.0000 C   0  0  0  0  0  0  0  0  0  0  0  0
    4.0713    5.5529    0.0000 C   0  0  0  0  0  0  0  0  0  0  0  0
    2.6041    5.2409    0.0000 C   0  0  0  0  0  0  0  0  0  0  0  0
    2.1406    3.8143    0.0000 C   0  0  0  0  0  0  0  0  0  0  0  0
  1  2  1  0  0  0  0
  2  3  1  0  0  0  0
  3  4  1  0  0  0  0
  4  5  1  0  0  0  0
  5  6  1  0  0  0  0
  6  7  1  0  0  0  0
  2  7  1  0  0  0  0
  5  8  1  0  0  0  0
  8  9  1  0  0  0  0
  9 10  1  0  0  0  0
 10 11  2  0  0  0  0
 11 12  1  0  0  0  0
 12 13  2  0  0  0  0
 13 14  1  0  0  0  0
 14 15  2  0  0  0  0
 14 16  1  0  0  0  0
 16 17  2  0  0  0  0
 17 18  1  0  0  0  0
 18 19  2  0  0  0  0
 19 20  1  0  0  0  0
 19 21  1  0  0  0  0
 21 22  2  0  0  0  0
 16 22  1  0  0  0  0
 22 23  1  0  0  0  0
 13 23  1  0  0  0  0
 23 24  2  0  0  0  0
 10 24  1  0  0  0  0
 17 25  1  0  0  0  0
 25 26  2  0  0  0  0
 26 27  1  0  0  0  0
 27 28  2  0  0  0  0
 28 29  1  0  0  0  0
 29 30  2  0  0  0  0
 25 30  1  0  0  0  0
M  END
> <chemblId>
CHEMBL1088665

> <bioactivity__type>
Ki

> <units>
nM

> <value>
9.3

$$$$

  CDK     11271515102D 0   0.00000     0.00000     0

 29 32  0  0  0  0              1 V2000 
  -10.6341   -3.6753    0.0000 C   0  0  0  0  0  0  0  0  0  0  0  0
   -9.1670   -3.9874    0.0000 N   0  0  0  0  0  0  0  0  0  0  0  0
   -8.7037   -5.4141    0.0000 C   0  0  0  0  0  0  0  0  0  0  0  0
   -8.1631   -2.8729    0.0000 C   0  0  0  0  0  0  0  0  0  0  0  0
   -6.6959   -3.1850    0.0000 C   0  0  0  0  0  0  0  0  0  0  0  0
   -5.6920   -2.0704    0.0000 N   0  0  0  0  0  0  0  0  0  0  0  0
   -6.1553   -0.6438    0.0000 C   0  0  0  0  0  0  0  0  0  0  0  0
   -4.2249   -2.3826    0.0000 C   0  0  0  0  0  0  0  0  0  0  0  0
   -3.2210   -1.2680    0.0000 C   0  0  0  0  0  0  0  0  0  0  0  0
   -3.6840    0.1580    0.0000 C   0  0  0  0  0  0  0  0  0  0  0  0
   -2.6810    1.2730    0.0000 C   0  0  0  0  0  0  0  0  0  0  0  0
   -1.2130    0.9610    0.0000 C   0  0  0  0  0  0  0  0  0  0  0  0
   -0.0000    1.8430    0.0000 C   0  0  0  0  0  0  0  0  0  0  0  0
   -0.0003    3.3430    0.0000 O   0  0  0  0  0  0  0  0  0  0  0  0
    1.2140    0.9610    0.0000 C   0  0  0  0  0  0  0  0  0  0  0  0
    2.6810    1.2730    0.0000 C   0  0  0  0  0  0  0  0  0  0  0  0
    3.6850    0.1580    0.0000 N   0  0  0  0  0  0  0  0  0  0  0  0
    3.2210   -1.2680    0.0000 C   0  0  0  0  0  0  0  0  0  0  0  0
    4.2245   -2.3829    0.0000 N   0  0  0  0  0  0  0  0  0  0  0  0
    1.7540   -1.5800    0.0000 N   0  0  0  0  0  0  0  0  0  0  0  0
    0.7500   -0.4660    0.0000 C   0  0  0  0  0  0  0  0  0  0  0  0
   -0.7500   -0.4660    0.0000 C   0  0  0  0  0  0  0  0  0  0  0  0
   -1.7540   -1.5800    0.0000 C   0  0  0  0  0  0  0  0  0  0  0  0
    3.1444    2.6996    0.0000 C   0  0  0  0  0  0  0  0  0  0  0  0
    4.6116    3.0116    0.0000 C   0  0  0  0  0  0  0  0  0  0  0  0
    5.0750    4.4382    0.0000 C   0  0  0  0  0  0  0  0  0  0  0  0
    4.0713    5.5529    0.0000 C   0  0  0  0  0  0  0  0  0  0  0  0
    2.6041    5.2409    0.0000 C   0  0  0  0  0  0  0  0  0  0  0  0
    2.1406    3.8143    0.0000 C   0  0  0  0  0  0  0  0  0  0  0  0
  1  2  1  0  0  0  0
  2  3  1  0  0  0  0
  2  4  1  0  0  0  0
  4  5  1  0  0  0  0
  5  6  1  0  0  0  0
  6  7  1  0  0  0  0
  6  8  1  0  0  0  0
  8  9  1  0  0  0  0
  9 10  2  0  0  0  0
 10 11  1  0  0  0  0
 11 12  2  0  0  0  0
 12 13  1  0  0  0  0
 13 14  2  0  0  0  0
 13 15  1  0  0  0  0
 15 16  2  0  0  0  0
 16 17  1  0  0  0  0
 17 18  2  0  0  0  0
 18 19  1  0  0  0  0
 18 20  1  0  0  0  0
 20 21  2  0  0  0  0
 15 21  1  0  0  0  0
 21 22  1  0  0  0  0
 12 22  1  0  0  0  0
 22 23  2  0  0  0  0
  9 23  1  0  0  0  0
 16 24  1  0  0  0  0
 24 25  2  0  0  0  0
 25 26  1  0  0  0  0
 26 27  2  0  0  0  0
 27 28  1  0  0  0  0
 28 29  2  0  0  0  0
 24 29  1  0  0  0  0
M  END
> <chemblId>
CHEMBL1088683

> <bioactivity__type>
Ki

> <units>
nM

> <value>
7.8

$$$$

  CDK     11271515102D 0   0.00000     0.00000     0

 27 30  0  0  0  0              1 V2000 
   -9.1670   -3.9874    0.0000 C   0  0  0  0  0  0  0  0  0  0  0  0
   -8.1631   -2.8729    0.0000 N   0  0  0  0  0  0  0  0  0  0  0  0
   -8.6264   -1.4462    0.0000 C   0  0  0  0  0  0  0  0  0  0  0  0
   -6.6959   -3.1850    0.0000 C   0  0  0  0  0  0  0  0  0  0  0  0
   -5.6920   -2.0704    0.0000 C   0  0  0  0  0  0  0  0  0  0  0  0
   -4.2249   -2.3826    0.0000 O   0  0  0  0  0  0  0  0  0  0  0  0
   -3.2210   -1.2680    0.0000 C   0  0  0  0  0  0  0  0  0  0  0  0
   -3.6840    0.1580    0.0000 C   0  0  0  0  0  0  0  0  0  0  0  0
   -2.6810    1.2730    0.0000 C   0  0  0  0  0  0  0  0  0  0  0  0
   -1.2130    0.9610    0.0000 C   0  0  0  0  0  0  0  0  0  0  0  0
   -0.0000    1.8430    0.0000 C   0  0  0  0  0  0  0  0  0  0  0  0
   -0.0003    3.3430    0.0000 O   0  0  0  0  0  0  0  0  0  0  0  0
    1.2140    0.9610    0.0000 C   0  0  0  0  0  0  0  0  0  0  0  0
    2.6810    1.2730    0.0000 C   0  0  0  0  0  0  0  0  0  0  0  0
    3.6850    0.1580    0.0000 N   0  0  0  0  0  0  0  0  0  0  0  0
    3.2210   -1.2680    0.0000 C   0  0  0  0  0  0  0  0  0  0  0  0
    4.2245   -2.3829    0.0000 N   0  0  0  0  0  0  0  0  0  0  0  0
    1.7540   -1.5800    0.0000 N   0  0  0  0  0  0  0  0  0  0  0  0
    0.7500   -0.4660    0.0000 C   0  0  0  0  0  0  0  0  0  0  0  0
   -0.7500   -0.4660    0.0000 C   0  0  0  0  0  0  0  0  0  0  0  0
   -1.7540   -1.5800    0.0000 C   0  0  0  0  0  0  0  0  0  0  0  0
    3.1444    2.6996    0.0000 C   0  0  0  0  0  0  0  0  0  0  0  0
    4.6116    3.0116    0.0000 C   0  0  0  0  0  0  0  0  0  0  0  0
    5.0750    4.4382    0.0000 C   0  0  0  0  0  0  0  0  0  0  0  0
    4.0713    5.5529    0.0000 C   0  0  0  0  0  0  0  0  0  0  0  0
    2.6041    5.2409    0.0000 C   0  0  0  0  0  0  0  0  0  0  0  0
    2.1406    3.8143    0.0000 C   0  0  0  0  0  0  0  0  0  0  0  0
  1  2  1  0  0  0  0
  2  3  1  0  0  0  0
  2  4  1  0  0  0  0
  4  5  1  0  0  0  0
  5  6  1  0  0  0  0
  6  7  1  0  0  0  0
  7  8  2  0  0  0  0
  8  9  1  0  0  0  0
  9 10  2  0  0  0  0
 10 11  1  0  0  0  0
 11 12  2  0  0  0  0
 11 13  1  0  0  0  0
 13 14  2  0  0  0  0
 14 15  1  0  0  0  0
 15 16  2  0  0  0  0
 16 17  1  0  0  0  0
 16 18  1  0  0  0  0
 18 19  2  0  0  0  0
 13 19  1  0  0  0  0
 19 20  1  0  0  0  0
 10 20  1  0  0  0  0
 20 21  2  0  0  0  0
  7 21  1  0  0  0  0
 14 22  1  0  0  0  0
 22 23  2  0  0  0  0
 23 24  1  0  0  0  0
 24 25  2  0  0  0  0
 25 26  1  0  0  0  0
 26 27  2  0  0  0  0
 22 27  1  0  0  0  0
M  END
> <chemblId>
CHEMBL1088710

> <bioactivity__type>
Ki

> <units>
nM

> <value>
17.3

$$$$

  CDK     11271515102D 0   0.00000     0.00000     0

 22 25  0  0  0  0              1 V2000 
    5.7221   -1.0488    0.0000 C   0  0  0  0  0  0  0  0  0  0  0  0
    4.4231   -1.7989    0.0000 C   0  0  0  0  0  0  0  0  0  0  0  0
    3.1240   -1.0490    0.0000 N   0  0  0  0  0  0  0  0  0  0  0  0
    1.7540   -1.6590    0.0000 C   0  0  0  0  0  0  0  0  0  0  0  0
    0.7500   -0.5440    0.0000 C   0  0  0  0  0  0  0  0  0  0  0  0
    1.5000    0.7550    0.0000 C   0  0  0  0  0  0  0  0  0  0  0  0
    0.7500    2.0540    0.0000 N   0  0  0  0  0  0  0  0  0  0  0  0
   -0.7500    2.0540    0.0000 C   0  0  0  0  0  0  0  0  0  0  0  0
   -1.5000    3.3530    0.0000 N   0  0  0  0  0  0  0  0  0  0  0  0
   -1.5000    0.7550    0.0000 N   0  0  0  0  0  0  0  0  0  0  0  0
   -2.9670    0.4430    0.0000 N   0  0  0  0  0  0  0  0  0  0  0  0
   -3.1240   -1.0490    0.0000 C   0  0  0  0  0  0  0  0  0  0  0  0
   -1.7540   -1.6590    0.0000 N   0  0  0  0  0  0  0  0  0  0  0  0
   -0.7500   -0.5440    0.0000 C   0  0  0  0  0  0  0  0  0  0  0  0
   -4.4231   -1.7989    0.0000 C   0  0  0  0  0  0  0  0  0  0  0  0
   -5.7221   -1.0488    0.0000 C   0  0  0  0  0  0  0  0  0  0  0  0
   -7.0212   -1.7987    0.0000 C   0  0  0  0  0  0  0  0  0  0  0  0
   -7.0213   -3.2987    0.0000 C   0  0  0  0  0  0  0  0  0  0  0  0
   -8.3204   -4.0486    0.0000 Cl  0  0  0  0  0  0  0  0  0  0  0  0
   -5.7223   -4.0488    0.0000 C   0  0  0  0  0  0  0  0  0  0  0  0
   -4.4232   -3.2989    0.0000 C   0  0  0  0  0  0  0  0  0  0  0  0
    2.9670    0.4430    0.0000 N   0  0  0  0  0  0  0  0  0  0  0  0
  1  2  1  0  0  0  0
  2  3  1  0  0  0  0
  3  4  1  0  0  0  0
  4  5  2  0  0  0  0
  5  6  1  0  0  0  0
  6  7  1  0  0  0  0
  7  8  2  0  0  0  0
  8  9  1  0  0  0  0
  8 10  1  0  0  0  0
 10 11  1  0  0  0  0
 11 12  2  0  0  0  0
 12 13  1  0  0  0  0
 13 14  2  0  0  0  0
  5 14  1  0  0  0  0
 10 14  1  0  0  0  0
 12 15  1  0  0  0  0
 15 16  2  0  0  0  0
 16 17  1  0  0  0  0
 17 18  2  0  0  0  0
 18 19  1  0  0  0  0
 18 20  1  0  0  0  0
 20 21  2  0  0  0  0
 15 21  1  0  0  0  0
  6 22  2  0  0  0  0
  3 22  1  0  0  0  0
M  END
> <chemblId>
CHEMBL1089131

> <bioactivity__type>
Ki

> <units>
nM

> <value>
843.0

$$$$

  CDK     11271515102D 0   0.00000     0.00000     0

 25 28  0  0  0  0              1 V2000 
   -3.9177  -11.7446    0.0000 C   0  0  0  0  0  0  0  0  0  0  0  0
   -2.9136  -10.6302    0.0000 O   0  0  0  0  0  0  0  0  0  0  0  0
   -3.3768   -9.2034    0.0000 C   0  0  0  0  0  0  0  0  0  0  0  0
   -2.3727   -8.0890    0.0000 C   0  0  0  0  0  0  0  0  0  0  0  0
   -2.8358   -6.6623    0.0000 C   0  0  0  0  0  0  0  0  0  0  0  0
   -1.8318   -5.5479    0.0000 C   0  0  0  0  0  0  0  0  0  0  0  0
   -2.2949   -4.1211    0.0000 N   0  0  0  0  0  0  0  0  0  0  0  0
   -1.2909   -3.0067    0.0000 N   0  0  0  0  0  0  0  0  0  0  0  0
   -1.7540   -1.5800    0.0000 C   0  0  0  0  0  0  0  0  0  0  0  0
   -3.2210   -1.2680    0.0000 N   0  0  0  0  0  0  0  0  0  0  0  0
   -3.6840    0.1580    0.0000 C   0  0  0  0  0  0  0  0  0  0  0  0
   -2.6810    1.2730    0.0000 N   0  0  0  0  0  0  0  0  0  0  0  0
   -1.2130    0.9610    0.0000 C   0  0  0  0  0  0  0  0  0  0  0  0
   -0.0000    1.8430    0.0000 S   0  0  0  0  0  0  0  0  0  0  0  0
    1.2140    0.9610    0.0000 C   0  0  0  0  0  0  0  0  0  0  0  0
    2.6810    1.2730    0.0000 C   0  0  0  0  0  0  0  0  0  0  0  0
    3.6850    0.1580    0.0000 C   0  0  0  0  0  0  0  0  0  0  0  0
    3.2210   -1.2680    0.0000 C   0  0  0  0  0  0  0  0  0  0  0  0
    1.7540   -1.5800    0.0000 C   0  0  0  0  0  0  0  0  0  0  0  0
    0.7500   -0.4660    0.0000 C   0  0  0  0  0  0  0  0  0  0  0  0
   -0.7500   -0.4660    0.0000 C   0  0  0  0  0  0  0  0  0  0  0  0
   -4.3030   -6.3500    0.0000 C   0  0  0  0  0  0  0  0  0  0  0  0
   -5.3070   -7.4644    0.0000 C   0  0  0  0  0  0  0  0  0  0  0  0
   -4.8439   -8.8911    0.0000 C   0  0  0  0  0  0  0  0  0  0  0  0
   -5.8479  -10.0056    0.0000 O   0  0  0  0  0  0  0  0  0  0  0  0
  1  2  1  0  0  0  0
  2  3  1  0  0  0  0
  3  4  2  0  0  0  0
  4  5  1  0  0  0  0
  5  6  1  0  0  0  0
  6  7  2  0  0  0  0
  7  8  1  0  0  0  0
  8  9  1  0  0  0  0
  9 10  2  0  0  0  0
 10 11  1  0  0  0  0
 11 12  2  0  0  0  0
 12 13  1  0  0  0  0
 13 14  1  0  0  0  0
 14 15  1  0  0  0  0
 15 16  1  0  0  0  0
 16 17  1  0  0  0  0
 17 18  1  0  0  0  0
 18 19  1  0  0  0  0
 19 20  1  0  0  0  0
 15 20  2  0  0  0  0
 20 21  1  0  0  0  0
  9 21  1  0  0  0  0
 13 21  2  0  0  0  0
  5 22  2  0  0  0  0
 22 23  1  0  0  0  0
 23 24  2  0  0  0  0
  3 24  1  0  0  0  0
 24 25  1  0  0  0  0
M  END
> <chemblId>
CHEMBL1089322

> <bioactivity__type>
Ki

> <units>
nM

> <value>
5011.87

$$$$

  CDK     11271515102D 0   0.00000     0.00000     0

 23 26  0  0  0  0              1 V2000 
    4.4231   -1.7989    0.0000 C   0  0  0  0  0  0  0  0  0  0  0  0
    3.1240   -1.0490    0.0000 N   0  0  0  0  0  0  0  0  0  0  0  0
    1.7540   -1.6590    0.0000 C   0  0  0  0  0  0  0  0  0  0  0  0
    0.7500   -0.5440    0.0000 C   0  0  0  0  0  0  0  0  0  0  0  0
    1.5000    0.7550    0.0000 C   0  0  0  0  0  0  0  0  0  0  0  0
    0.7500    2.0540    0.0000 N   0  0  0  0  0  0  0  0  0  0  0  0
   -0.7500    2.0540    0.0000 C   0  0  0  0  0  0  0  0  0  0  0  0
   -1.5000    3.3530    0.0000 N   0  0  0  0  0  0  0  0  0  0  0  0
   -1.5000    0.7550    0.0000 N   0  0  0  0  0  0  0  0  0  0  0  0
   -2.9670    0.4430    0.0000 N   0  0  0  0  0  0  0  0  0  0  0  0
   -3.1240   -1.0490    0.0000 C   0  0  0  0  0  0  0  0  0  0  0  0
   -1.7540   -1.6590    0.0000 N   0  0  0  0  0  0  0  0  0  0  0  0
   -0.7500   -0.5440    0.0000 C   0  0  0  0  0  0  0  0  0  0  0  0
   -4.4231   -1.7989    0.0000 C   0  0  0  0  0  0  0  0  0  0  0  0
   -5.7221   -1.0488    0.0000 C   0  0  0  0  0  0  0  0  0  0  0  0
   -7.0212   -1.7987    0.0000 C   0  0  0  0  0  0  0  0  0  0  0  0
   -7.0213   -3.2987    0.0000 C   0  0  0  0  0  0  0  0  0  0  0  0
   -5.7223   -4.0488    0.0000 C   0  0  0  0  0  0  0  0  0  0  0  0
   -4.4232   -3.2989    0.0000 C   0  0  0  0  0  0  0  0  0  0  0  0
   -8.3204   -4.0486    0.0000 N   0  3  0  0  0  0  0  0  0  0  0  0
   -9.6194   -3.2985    0.0000 O   0  0  0  0  0  0  0  0  0  0  0  0
   -8.3205   -5.5486    0.0000 O   0  5  0  0  0  0  0  0  0  0  0  0
    2.9670    0.4430    0.0000 N   0  0  0  0  0  0  0  0  0  0  0  0
  1  2  1  0  0  0  0
  2  3  1  0  0  0  0
  3  4  2  0  0  0  0
  4  5  1  0  0  0  0
  5  6  1  0  0  0  0
  6  7  2  0  0  0  0
  7  8  1  0  0  0  0
  7  9  1  0  0  0  0
  9 10  1  0  0  0  0
 10 11  2  0  0  0  0
 11 12  1  0  0  0  0
 12 13  2  0  0  0  0
  4 13  1  0  0  0  0
  9 13  1  0  0  0  0
 11 14  1  0  0  0  0
 14 15  2  0  0  0  0
 15 16  1  0  0  0  0
 16 17  2  0  0  0  0
 17 18  1  0  0  0  0
 18 19  2  0  0  0  0
 14 19  1  0  0  0  0
 17 20  1  0  0  0  0
 20 21  2  0  0  0  0
 20 22  1  0  0  0  0
  5 23  2  0  0  0  0
  2 23  1  0  0  0  0
M  END
> <chemblId>
CHEMBL1089427

> <bioactivity__type>
Ki

> <units>
nM

> <value>
9650.0

$$$$

  CDK     11271515102D 0   0.00000     0.00000     0

 28 32  0  0  0  0              1 V2000 
   -1.5000    3.3530    0.0000 N   0  0  0  0  0  0  0  0  0  0  0  0
   -0.7500    2.0540    0.0000 C   0  0  0  0  0  0  0  0  0  0  0  0
    0.7500    2.0540    0.0000 N   0  0  0  0  0  0  0  0  0  0  0  0
    1.5000    0.7550    0.0000 C   0  0  0  0  0  0  0  0  0  0  0  0
    2.9670    0.4430    0.0000 N   0  0  0  0  0  0  0  0  0  0  0  0
    3.1240   -1.0490    0.0000 N   0  0  0  0  0  0  0  0  0  0  0  0
    4.4231   -1.7989    0.0000 C   0  0  0  0  0  0  0  0  0  0  0  0
    5.7221   -1.0488    0.0000 C   0  0  0  0  0  0  0  0  0  0  0  0
    7.0212   -1.7987    0.0000 C   0  0  0  0  0  0  0  0  0  0  0  0
    7.0213   -3.2987    0.0000 C   0  0  0  0  0  0  0  0  0  0  0  0
    8.3204   -4.0486    0.0000 C   0  0  0  0  0  0  0  0  0  0  0  0
    9.6194   -3.2985    0.0000 C   0  0  0  0  0  0  0  0  0  0  0  0
    9.6192   -1.7985    0.0000 C   0  0  0  0  0  0  0  0  0  0  0  0
    8.3202   -1.0486    0.0000 C   0  0  0  0  0  0  0  0  0  0  0  0
    1.7540   -1.6590    0.0000 C   0  0  0  0  0  0  0  0  0  0  0  0
    0.7500   -0.5440    0.0000 C   0  0  0  0  0  0  0  0  0  0  0  0
   -0.7500   -0.5440    0.0000 C   0  0  0  0  0  0  0  0  0  0  0  0
   -1.7540   -1.6590    0.0000 N   0  0  0  0  0  0  0  0  0  0  0  0
   -3.1240   -1.0490    0.0000 C   0  0  0  0  0  0  0  0  0  0  0  0
   -2.9670    0.4430    0.0000 N   0  0  0  0  0  0  0  0  0  0  0  0
   -1.5000    0.7550    0.0000 N   0  0  0  0  0  0  0  0  0  0  0  0
   -4.4231   -1.7989    0.0000 C   0  0  0  0  0  0  0  0  0  0  0  0
   -5.7221   -1.0488    0.0000 C   0  0  0  0  0  0  0  0  0  0  0  0
   -7.0212   -1.7987    0.0000 C   0  0  0  0  0  0  0  0  0  0  0  0
   -7.0213   -3.2987    0.0000 C   0  0  0  0  0  0  0  0  0  0  0  0
   -8.3204   -4.0486    0.0000 Cl  0  0  0  0  0  0  0  0  0  0  0  0
   -5.7223   -4.0488    0.0000 C   0  0  0  0  0  0  0  0  0  0  0  0
   -4.4232   -3.2989    0.0000 C   0  0  0  0  0  0  0  0  0  0  0  0
  1  2  1  0  0  0  0
  2  3  2  0  0  0  0
  3  4  1  0  0  0  0
  4  5  2  0  0  0  0
  5  6  1  0  0  0  0
  6  7  1  0  0  0  0
  7  8  1  0  0  0  0
  8  9  1  0  0  0  0
  9 10  2  0  0  0  0
 10 11  1  0  0  0  0
 11 12  2  0  0  0  0
 12 13  1  0  0  0  0
 13 14  2  0  0  0  0
  9 14  1  0  0  0  0
  6 15  1  0  0  0  0
 15 16  2  0  0  0  0
  4 16  1  0  0  0  0
 16 17  1  0  0  0  0
 17 18  2  0  0  0  0
 18 19  1  0  0  0  0
 19 20  2  0  0  0  0
 20 21  1  0  0  0  0
  2 21  1  0  0  0  0
 17 21  1  0  0  0  0
 19 22  1  0  0  0  0
 22 23  2  0  0  0  0
 23 24  1  0  0  0  0
 24 25  2  0  0  0  0
 25 26  1  0  0  0  0
 25 27  1  0  0  0  0
 27 28  2  0  0  0  0
 22 28  1  0  0  0  0
M  END
> <chemblId>
CHEMBL1089887

> <bioactivity__type>
Ki

> <units>
nM

> <value>
2180.0

$$$$

  CDK     11271515102D 0   0.00000     0.00000     0

 29 33  0  0  0  0              1 V2000 
   -9.6194   -3.2985    0.0000 C   0  0  0  0  0  0  0  0  0  0  0  0
   -8.3204   -4.0486    0.0000 O   0  0  0  0  0  0  0  0  0  0  0  0
   -7.0213   -3.2987    0.0000 C   0  0  0  0  0  0  0  0  0  0  0  0
   -5.7223   -4.0488    0.0000 C   0  0  0  0  0  0  0  0  0  0  0  0
   -4.4232   -3.2989    0.0000 C   0  0  0  0  0  0  0  0  0  0  0  0
   -4.4231   -1.7989    0.0000 C   0  0  0  0  0  0  0  0  0  0  0  0
   -5.7221   -1.0488    0.0000 C   0  0  0  0  0  0  0  0  0  0  0  0
   -7.0212   -1.7987    0.0000 C   0  0  0  0  0  0  0  0  0  0  0  0
   -3.1240   -1.0490    0.0000 C   0  0  0  0  0  0  0  0  0  0  0  0
   -1.7540   -1.6590    0.0000 N   0  0  0  0  0  0  0  0  0  0  0  0
   -0.7500   -0.5440    0.0000 C   0  0  0  0  0  0  0  0  0  0  0  0
    0.7500   -0.5440    0.0000 C   0  0  0  0  0  0  0  0  0  0  0  0
    1.7540   -1.6590    0.0000 C   0  0  0  0  0  0  0  0  0  0  0  0
    3.1240   -1.0490    0.0000 N   0  0  0  0  0  0  0  0  0  0  0  0
    4.4231   -1.7989    0.0000 C   0  0  0  0  0  0  0  0  0  0  0  0
    5.7221   -1.0488    0.0000 C   0  0  0  0  0  0  0  0  0  0  0  0
    7.0212   -1.7987    0.0000 C   0  0  0  0  0  0  0  0  0  0  0  0
    7.0213   -3.2987    0.0000 C   0  0  0  0  0  0  0  0  0  0  0  0
    8.3204   -4.0486    0.0000 C   0  0  0  0  0  0  0  0  0  0  0  0
    9.6194   -3.2985    0.0000 C   0  0  0  0  0  0  0  0  0  0  0  0
    9.6192   -1.7985    0.0000 C   0  0  0  0  0  0  0  0  0  0  0  0
    8.3202   -1.0486    0.0000 C   0  0  0  0  0  0  0  0  0  0  0  0
    2.9670    0.4430    0.0000 N   0  0  0  0  0  0  0  0  0  0  0  0
    1.5000    0.7550    0.0000 C   0  0  0  0  0  0  0  0  0  0  0  0
    0.7500    2.0540    0.0000 N   0  0  0  0  0  0  0  0  0  0  0  0
   -0.7500    2.0540    0.0000 C   0  0  0  0  0  0  0  0  0  0  0  0
   -1.5000    3.3530    0.0000 N   0  0  0  0  0  0  0  0  0  0  0  0
   -1.5000    0.7550    0.0000 N   0  0  0  0  0  0  0  0  0  0  0  0
   -2.9670    0.4430    0.0000 N   0  0  0  0  0  0  0  0  0  0  0  0
  1  2  1  0  0  0  0
  2  3  1  0  0  0  0
  3  4  2  0  0  0  0
  4  5  1  0  0  0  0
  5  6  2  0  0  0  0
  6  7  1  0  0  0  0
  7  8  2  0  0  0  0
  3  8  1  0  0  0  0
  6  9  1  0  0  0  0
  9 10  1  0  0  0  0
 10 11  2  0  0  0  0
 11 12  1  0  0  0  0
 12 13  2  0  0  0  0
 13 14  1  0  0  0  0
 14 15  1  0  0  0  0
 15 16  1  0  0  0  0
 16 17  1  0  0  0  0
 17 18  2  0  0  0  0
 18 19  1  0  0  0  0
 19 20  2  0  0  0  0
 20 21  1  0  0  0  0
 21 22  2  0  0  0  0
 17 22  1  0  0  0  0
 14 23  1  0  0  0  0
 23 24  2  0  0  0  0
 12 24  1  0  0  0  0
 24 25  1  0  0  0  0
 25 26  2  0  0  0  0
 26 27  1  0  0  0  0
 26 28  1  0  0  0  0
 11 28  1  0  0  0  0
 28 29  1  0  0  0  0
  9 29  2  0  0  0  0
M  END
> <chemblId>
CHEMBL1089903

> <bioactivity__type>
Ki

> <units>
nM

> <value>
1400.0

$$$$

  CDK     11271515102D 0   0.00000     0.00000     0

 28 32  0  0  0  0              1 V2000 
    4.4231   -1.7989    0.0000 C   0  0  0  0  0  0  0  0  0  0  0  0
    3.1240   -1.0490    0.0000 N   0  0  0  0  0  0  0  0  0  0  0  0
    1.7540   -1.6590    0.0000 C   0  0  0  0  0  0  0  0  0  0  0  0
    0.7500   -0.5440    0.0000 C   0  0  0  0  0  0  0  0  0  0  0  0
    1.5000    0.7550    0.0000 C   0  0  0  0  0  0  0  0  0  0  0  0
    0.7500    2.0540    0.0000 N   0  0  0  0  0  0  0  0  0  0  0  0
   -0.7500    2.0540    0.0000 C   0  0  0  0  0  0  0  0  0  0  0  0
   -1.5000    3.3530    0.0000 N   0  0  0  0  0  0  0  0  0  0  0  0
   -0.7500    4.6521    0.0000 C   0  0  0  0  0  0  0  0  0  0  0  0
    0.7500    4.6521    0.0000 O   0  0  0  0  0  0  0  0  0  0  0  0
   -1.5000    5.9511    0.0000 C   0  0  0  0  0  0  0  0  0  0  0  0
   -0.7500    7.2502    0.0000 C   0  0  0  0  0  0  0  0  0  0  0  0
   -1.5000    8.5492    0.0000 C   0  0  0  0  0  0  0  0  0  0  0  0
   -3.0000    8.5492    0.0000 C   0  0  0  0  0  0  0  0  0  0  0  0
   -3.7500    7.2502    0.0000 C   0  0  0  0  0  0  0  0  0  0  0  0
   -3.0000    5.9511    0.0000 C   0  0  0  0  0  0  0  0  0  0  0  0
   -1.5000    0.7550    0.0000 N   0  0  0  0  0  0  0  0  0  0  0  0
   -2.9670    0.4430    0.0000 N   0  0  0  0  0  0  0  0  0  0  0  0
   -3.1240   -1.0490    0.0000 C   0  0  0  0  0  0  0  0  0  0  0  0
   -1.7540   -1.6590    0.0000 N   0  0  0  0  0  0  0  0  0  0  0  0
   -0.7500   -0.5440    0.0000 C   0  0  0  0  0  0  0  0  0  0  0  0
   -4.4231   -1.7989    0.0000 C   0  0  0  0  0  0  0  0  0  0  0  0
   -5.7221   -1.0488    0.0000 C   0  0  0  0  0  0  0  0  0  0  0  0
   -7.0212   -1.7987    0.0000 C   0  0  0  0  0  0  0  0  0  0  0  0
   -7.0213   -3.2987    0.0000 C   0  0  0  0  0  0  0  0  0  0  0  0
   -5.7223   -4.0488    0.0000 C   0  0  0  0  0  0  0  0  0  0  0  0
   -4.4232   -3.2989    0.0000 C   0  0  0  0  0  0  0  0  0  0  0  0
    2.9670    0.4430    0.0000 N   0  0  0  0  0  0  0  0  0  0  0  0
  1  2  1  0  0  0  0
  2  3  1  0  0  0  0
  3  4  2  0  0  0  0
  4  5  1  0  0  0  0
  5  6  1  0  0  0  0
  6  7  2  0  0  0  0
  7  8  1  0  0  0  0
  8  9  1  0  0  0  0
  9 10  2  0  0  0  0
  9 11  1  0  0  0  0
 11 12  2  0  0  0  0
 12 13  1  0  0  0  0
 13 14  2  0  0  0  0
 14 15  1  0  0  0  0
 15 16  2  0  0  0  0
 11 16  1  0  0  0  0
  7 17  1  0  0  0  0
 17 18  1  0  0  0  0
 18 19  2  0  0  0  0
 19 20  1  0  0  0  0
 20 21  2  0  0  0  0
  4 21  1  0  0  0  0
 17 21  1  0  0  0  0
 19 22  1  0  0  0  0
 22 23  2  0  0  0  0
 23 24  1  0  0  0  0
 24 25  2  0  0  0  0
 25 26  1  0  0  0  0
 26 27  2  0  0  0  0
 22 27  1  0  0  0  0
  5 28  2  0  0  0  0
  2 28  1  0  0  0  0
M  END
> <chemblId>
CHEMBL1089904

> <bioactivity__type>
Ki

> <units>
nM

> <value>
324.0

$$$$

  CDK     11271515102D 0   0.00000     0.00000     0

 32 36  0  0  0  0              1 V2000 
    4.4231   -1.7989    0.0000 C   0  0  0  0  0  0  0  0  0  0  0  0
    3.1240   -1.0490    0.0000 N   0  0  0  0  0  0  0  0  0  0  0  0
    1.7540   -1.6590    0.0000 C   0  0  0  0  0  0  0  0  0  0  0  0
    0.7500   -0.5440    0.0000 C   0  0  0  0  0  0  0  0  0  0  0  0
    1.5000    0.7550    0.0000 C   0  0  0  0  0  0  0  0  0  0  0  0
    0.7500    2.0540    0.0000 N   0  0  0  0  0  0  0  0  0  0  0  0
   -0.7500    2.0540    0.0000 C   0  0  0  0  0  0  0  0  0  0  0  0
   -1.5000    3.3530    0.0000 N   0  0  0  0  0  0  0  0  0  0  0  0
   -0.7500    4.6521    0.0000 C   0  0  0  0  0  0  0  0  0  0  0  0
    0.7500    4.6521    0.0000 O   0  0  0  0  0  0  0  0  0  0  0  0
   -1.5000    5.9511    0.0000 C   0  0  0  0  0  0  0  0  0  0  0  0
   -0.7500    7.2502    0.0000 C   0  0  0  0  0  0  0  0  0  0  0  0
    0.7500    7.2501    0.0000 C   0  0  0  0  0  0  0  0  0  0  0  0
    1.5000    8.5492    0.0000 C   0  0  0  0  0  0  0  0  0  0  0  0
    0.7500    9.8482    0.0000 C   0  0  0  0  0  0  0  0  0  0  0  0
   -0.7500    9.8482    0.0000 C   0  0  0  0  0  0  0  0  0  0  0  0
   -1.5000    8.5492    0.0000 C   0  0  0  0  0  0  0  0  0  0  0  0
   -1.5000    0.7550    0.0000 N   0  0  0  0  0  0  0  0  0  0  0  0
   -2.9670    0.4430    0.0000 N   0  0  0  0  0  0  0  0  0  0  0  0
   -3.1240   -1.0490    0.0000 C   0  0  0  0  0  0  0  0  0  0  0  0
   -1.7540   -1.6590    0.0000 N   0  0  0  0  0  0  0  0  0  0  0  0
   -0.7500   -0.5440    0.0000 C   0  0  0  0  0  0  0  0  0  0  0  0
   -4.4231   -1.7989    0.0000 C   0  0  0  0  0  0  0  0  0  0  0  0
   -5.7221   -1.0488    0.0000 C   0  0  0  0  0  0  0  0  0  0  0  0
   -7.0212   -1.7987    0.0000 C   0  0  0  0  0  0  0  0  0  0  0  0
   -7.0213   -3.2987    0.0000 C   0  0  0  0  0  0  0  0  0  0  0  0
   -5.7223   -4.0488    0.0000 C   0  0  0  0  0  0  0  0  0  0  0  0
   -4.4232   -3.2989    0.0000 C   0  0  0  0  0  0  0  0  0  0  0  0
   -8.3204   -4.0486    0.0000 N   0  3  0  0  0  0  0  0  0  0  0  0
   -8.3205   -5.5486    0.0000 O   0  0  0  0  0  0  0  0  0  0  0  0
   -9.6194   -3.2985    0.0000 O   0  5  0  0  0  0  0  0  0  0  0  0
    2.9670    0.4430    0.0000 N   0  0  0  0  0  0  0  0  0  0  0  0
  1  2  1  0  0  0  0
  2  3  1  0  0  0  0
  3  4  2  0  0  0  0
  4  5  1  0  0  0  0
  5  6  1  0  0  0  0
  6  7  2  0  0  0  0
  7  8  1  0  0  0  0
  8  9  1  0  0  0  0
  9 10  2  0  0  0  0
  9 11  1  0  0  0  0
 11 12  1  0  0  0  0
 12 13  2  0  0  0  0
 13 14  1  0  0  0  0
 14 15  2  0  0  0  0
 15 16  1  0  0  0  0
 16 17  2  0  0  0  0
 12 17  1  0  0  0  0
  7 18  1  0  0  0  0
 18 19  1  0  0  0  0
 19 20  2  0  0  0  0
 20 21  1  0  0  0  0
 21 22  2  0  0  0  0
  4 22  1  0  0  0  0
 18 22  1  0  0  0  0
 20 23  1  0  0  0  0
 23 24  2  0  0  0  0
 24 25  1  0  0  0  0
 25 26  2  0  0  0  0
 26 27  1  0  0  0  0
 27 28  2  0  0  0  0
 23 28  1  0  0  0  0
 26 29  1  0  0  0  0
 29 30  2  0  0  0  0
 29 31  1  0  0  0  0
  5 32  2  0  0  0  0
  2 32  1  0  0  0  0
M  END
> <chemblId>
CHEMBL1090461

> <bioactivity__type>
Ki

> <units>
nM

> <value>
23900.0

$$$$

  CDK     11271515102D 0   0.00000     0.00000     0

 21 24  0  0  0  0              1 V2000 
    4.4231   -1.7989    0.0000 C   0  0  0  0  0  0  0  0  0  0  0  0
    3.1240   -1.0490    0.0000 N   0  0  0  0  0  0  0  0  0  0  0  0
    1.7540   -1.6590    0.0000 C   0  0  0  0  0  0  0  0  0  0  0  0
    0.7500   -0.5440    0.0000 C   0  0  0  0  0  0  0  0  0  0  0  0
    1.5000    0.7550    0.0000 C   0  0  0  0  0  0  0  0  0  0  0  0
    0.7500    2.0540    0.0000 N   0  0  0  0  0  0  0  0  0  0  0  0
   -0.7500    2.0540    0.0000 C   0  0  0  0  0  0  0  0  0  0  0  0
   -1.5000    3.3530    0.0000 N   0  0  0  0  0  0  0  0  0  0  0  0
   -1.5000    0.7550    0.0000 N   0  0  0  0  0  0  0  0  0  0  0  0
   -2.9670    0.4430    0.0000 N   0  0  0  0  0  0  0  0  0  0  0  0
   -3.1240   -1.0490    0.0000 C   0  0  0  0  0  0  0  0  0  0  0  0
   -1.7540   -1.6590    0.0000 N   0  0  0  0  0  0  0  0  0  0  0  0
   -0.7500   -0.5440    0.0000 C   0  0  0  0  0  0  0  0  0  0  0  0
   -4.4231   -1.7989    0.0000 C   0  0  0  0  0  0  0  0  0  0  0  0
   -5.7221   -1.0488    0.0000 C   0  0  0  0  0  0  0  0  0  0  0  0
   -7.0212   -1.7987    0.0000 C   0  0  0  0  0  0  0  0  0  0  0  0
   -7.0213   -3.2987    0.0000 C   0  0  0  0  0  0  0  0  0  0  0  0
   -8.3204   -4.0486    0.0000 F   0  0  0  0  0  0  0  0  0  0  0  0
   -5.7223   -4.0488    0.0000 C   0  0  0  0  0  0  0  0  0  0  0  0
   -4.4232   -3.2989    0.0000 C   0  0  0  0  0  0  0  0  0  0  0  0
    2.9670    0.4430    0.0000 N   0  0  0  0  0  0  0  0  0  0  0  0
  1  2  1  0  0  0  0
  2  3  1  0  0  0  0
  3  4  2  0  0  0  0
  4  5  1  0  0  0  0
  5  6  1  0  0  0  0
  6  7  2  0  0  0  0
  7  8  1  0  0  0  0
  7  9  1  0  0  0  0
  9 10  1  0  0  0  0
 10 11  2  0  0  0  0
 11 12  1  0  0  0  0
 12 13  2  0  0  0  0
  4 13  1  0  0  0  0
  9 13  1  0  0  0  0
 11 14  1  0  0  0  0
 14 15  2  0  0  0  0
 15 16  1  0  0  0  0
 16 17  2  0  0  0  0
 17 18  1  0  0  0  0
 17 19  1  0  0  0  0
 19 20  2  0  0  0  0
 14 20  1  0  0  0  0
  5 21  2  0  0  0  0
  2 21  1  0  0  0  0
M  END
> <chemblId>
CHEMBL1090489

> <bioactivity__type>
Ki

> <units>
nM

> <value>
355.0

$$$$

  CDK     11271515102D 0   0.00000     0.00000     0

 24 28  0  0  0  0              1 V2000 
   -4.4231   -1.7989    0.0000 S   0  0  0  0  0  0  0  0  0  0  0  0
   -3.1240   -1.0490    0.0000 C   0  0  0  0  0  0  0  0  0  0  0  0
   -1.7540   -1.6590    0.0000 S   0  0  0  0  0  0  0  0  0  0  0  0
   -0.7500   -0.5440    0.0000 C   0  0  0  0  0  0  0  0  0  0  0  0
   -1.5000    0.7550    0.0000 C   0  0  0  0  0  0  0  0  0  0  0  0
   -0.7500    2.0540    0.0000 N   0  0  0  0  0  0  0  0  0  0  0  0
    0.7500    2.0540    0.0000 C   0  0  0  0  0  0  0  0  0  0  0  0
    1.5000    0.7550    0.0000 N   0  0  0  0  0  0  0  0  0  0  0  0
    2.9670    0.4430    0.0000 N   0  0  0  0  0  0  0  0  0  0  0  0
    3.1240   -1.0490    0.0000 C   0  0  0  0  0  0  0  0  0  0  0  0
    1.7540   -1.6590    0.0000 N   0  0  0  0  0  0  0  0  0  0  0  0
    0.7500   -0.5440    0.0000 C   0  0  0  0  0  0  0  0  0  0  0  0
    4.4231   -1.7989    0.0000 C   0  0  0  0  0  0  0  0  0  0  0  0
    4.5800   -3.2907    0.0000 O   0  0  0  0  0  0  0  0  0  0  0  0
    6.0472   -3.6024    0.0000 C   0  0  0  0  0  0  0  0  0  0  0  0
    6.7971   -2.3033    0.0000 C   0  0  0  0  0  0  0  0  0  0  0  0
    5.7934   -1.1887    0.0000 C   0  0  0  0  0  0  0  0  0  0  0  0
   -2.9670    0.4430    0.0000 N   0  0  0  0  0  0  0  0  0  0  0  0
   -4.0817    1.4467    0.0000 C   0  0  0  0  0  0  0  0  0  0  0  0
   -3.7698    2.9139    0.0000 C   0  0  0  0  0  0  0  0  0  0  0  0
   -4.8846    3.9176    0.0000 C   0  0  0  0  0  0  0  0  0  0  0  0
   -6.3111    3.4541    0.0000 C   0  0  0  0  0  0  0  0  0  0  0  0
   -6.6230    1.9869    0.0000 C   0  0  0  0  0  0  0  0  0  0  0  0
   -5.5083    0.9832    0.0000 C   0  0  0  0  0  0  0  0  0  0  0  0
  1  2  2  0  0  0  0
  2  3  1  0  0  0  0
  3  4  1  0  0  0  0
  4  5  2  0  0  0  0
  5  6  1  0  0  0  0
  6  7  2  0  0  0  0
  7  8  1  0  0  0  0
  8  9  1  0  0  0  0
  9 10  2  0  0  0  0
 10 11  1  0  0  0  0
 11 12  2  0  0  0  0
  4 12  1  0  0  0  0
  8 12  1  0  0  0  0
 10 13  1  0  0  0  0
 13 14  1  0  0  0  0
 14 15  1  0  0  0  0
 15 16  2  0  0  0  0
 16 17  1  0  0  0  0
 13 17  2  0  0  0  0
  5 18  1  0  0  0  0
  2 18  1  0  0  0  0
 18 19  1  0  0  0  0
 19 20  2  0  0  0  0
 20 21  1  0  0  0  0
 21 22  2  0  0  0  0
 22 23  1  0  0  0  0
 23 24  2  0  0  0  0
 19 24  1  0  0  0  0
M  END
> <chemblId>
CHEMBL1090575

> <bioactivity__type>
Ki

> <units>
nM

> <value>
1.1

$$$$

  CDK     11271515102D 0   0.00000     0.00000     0

 25 29  0  0  0  0              1 V2000 
   -7.4259    4.4578    0.0000 F   0  0  0  0  0  0  0  0  0  0  0  0
   -6.3111    3.4541    0.0000 C   0  0  0  0  0  0  0  0  0  0  0  0
   -6.6230    1.9869    0.0000 C   0  0  0  0  0  0  0  0  0  0  0  0
   -5.5083    0.9832    0.0000 C   0  0  0  0  0  0  0  0  0  0  0  0
   -4.0817    1.4467    0.0000 C   0  0  0  0  0  0  0  0  0  0  0  0
   -3.7698    2.9139    0.0000 C   0  0  0  0  0  0  0  0  0  0  0  0
   -4.8846    3.9176    0.0000 C   0  0  0  0  0  0  0  0  0  0  0  0
   -2.9670    0.4430    0.0000 N   0  0  0  0  0  0  0  0  0  0  0  0
   -3.1240   -1.0490    0.0000 C   0  0  0  0  0  0  0  0  0  0  0  0
   -4.4231   -1.7989    0.0000 S   0  0  0  0  0  0  0  0  0  0  0  0
   -1.7540   -1.6590    0.0000 S   0  0  0  0  0  0  0  0  0  0  0  0
   -0.7500   -0.5440    0.0000 C   0  0  0  0  0  0  0  0  0  0  0  0
   -1.5000    0.7550    0.0000 C   0  0  0  0  0  0  0  0  0  0  0  0
   -0.7500    2.0540    0.0000 N   0  0  0  0  0  0  0  0  0  0  0  0
    0.7500    2.0540    0.0000 C   0  0  0  0  0  0  0  0  0  0  0  0
    1.5000    0.7550    0.0000 N   0  0  0  0  0  0  0  0  0  0  0  0
    2.9670    0.4430    0.0000 N   0  0  0  0  0  0  0  0  0  0  0  0
    3.1240   -1.0490    0.0000 C   0  0  0  0  0  0  0  0  0  0  0  0
    1.7540   -1.6590    0.0000 N   0  0  0  0  0  0  0  0  0  0  0  0
    0.7500   -0.5440    0.0000 C   0  0  0  0  0  0  0  0  0  0  0  0
    4.4231   -1.7989    0.0000 C   0  0  0  0  0  0  0  0  0  0  0  0
    4.5800   -3.2907    0.0000 O   0  0  0  0  0  0  0  0  0  0  0  0
    6.0472   -3.6024    0.0000 C   0  0  0  0  0  0  0  0  0  0  0  0
    6.7971   -2.3033    0.0000 C   0  0  0  0  0  0  0  0  0  0  0  0
    5.7934   -1.1887    0.0000 C   0  0  0  0  0  0  0  0  0  0  0  0
  1  2  1  0  0  0  0
  2  3  2  0  0  0  0
  3  4  1  0  0  0  0
  4  5  2  0  0  0  0
  5  6  1  0  0  0  0
  6  7  2  0  0  0  0
  2  7  1  0  0  0  0
  5  8  1  0  0  0  0
  8  9  1  0  0  0  0
  9 10  2  0  0  0  0
  9 11  1  0  0  0  0
 11 12  1  0  0  0  0
 12 13  2  0  0  0  0
  8 13  1  0  0  0  0
 13 14  1  0  0  0  0
 14 15  2  0  0  0  0
 15 16  1  0  0  0  0
 16 17  1  0  0  0  0
 17 18  2  0  0  0  0
 18 19  1  0  0  0  0
 19 20  2  0  0  0  0
 12 20  1  0  0  0  0
 16 20  1  0  0  0  0
 18 21  1  0  0  0  0
 21 22  1  0  0  0  0
 22 23  1  0  0  0  0
 23 24  2  0  0  0  0
 24 25  1  0  0  0  0
 21 25  2  0  0  0  0
M  END
> <chemblId>
CHEMBL1090576

> <bioactivity__type>
Ki

> <units>
nM

> <value>
2.02

$$$$

  CDK     11271515102D 0   0.00000     0.00000     0

 25 29  0  0  0  0              1 V2000 
   -7.4259    4.4578    0.0000 Cl  0  0  0  0  0  0  0  0  0  0  0  0
   -6.3111    3.4541    0.0000 C   0  0  0  0  0  0  0  0  0  0  0  0
   -6.6230    1.9869    0.0000 C   0  0  0  0  0  0  0  0  0  0  0  0
   -5.5083    0.9832    0.0000 C   0  0  0  0  0  0  0  0  0  0  0  0
   -4.0817    1.4467    0.0000 C   0  0  0  0  0  0  0  0  0  0  0  0
   -3.7698    2.9139    0.0000 C   0  0  0  0  0  0  0  0  0  0  0  0
   -4.8846    3.9176    0.0000 C   0  0  0  0  0  0  0  0  0  0  0  0
   -2.9670    0.4430    0.0000 N   0  0  0  0  0  0  0  0  0  0  0  0
   -3.1240   -1.0490    0.0000 C   0  0  0  0  0  0  0  0  0  0  0  0
   -4.4231   -1.7989    0.0000 S   0  0  0  0  0  0  0  0  0  0  0  0
   -1.7540   -1.6590    0.0000 S   0  0  0  0  0  0  0  0  0  0  0  0
   -0.7500   -0.5440    0.0000 C   0  0  0  0  0  0  0  0  0  0  0  0
   -1.5000    0.7550    0.0000 C   0  0  0  0  0  0  0  0  0  0  0  0
   -0.7500    2.0540    0.0000 N   0  0  0  0  0  0  0  0  0  0  0  0
    0.7500    2.0540    0.0000 C   0  0  0  0  0  0  0  0  0  0  0  0
    1.5000    0.7550    0.0000 N   0  0  0  0  0  0  0  0  0  0  0  0
    2.9670    0.4430    0.0000 N   0  0  0  0  0  0  0  0  0  0  0  0
    3.1240   -1.0490    0.0000 C   0  0  0  0  0  0  0  0  0  0  0  0
    1.7540   -1.6590    0.0000 N   0  0  0  0  0  0  0  0  0  0  0  0
    0.7500   -0.5440    0.0000 C   0  0  0  0  0  0  0  0  0  0  0  0
    4.4231   -1.7989    0.0000 C   0  0  0  0  0  0  0  0  0  0  0  0
    4.5800   -3.2907    0.0000 O   0  0  0  0  0  0  0  0  0  0  0  0
    6.0472   -3.6024    0.0000 C   0  0  0  0  0  0  0  0  0  0  0  0
    6.7971   -2.3033    0.0000 C   0  0  0  0  0  0  0  0  0  0  0  0
    5.7934   -1.1887    0.0000 C   0  0  0  0  0  0  0  0  0  0  0  0
  1  2  1  0  0  0  0
  2  3  2  0  0  0  0
  3  4  1  0  0  0  0
  4  5  2  0  0  0  0
  5  6  1  0  0  0  0
  6  7  2  0  0  0  0
  2  7  1  0  0  0  0
  5  8  1  0  0  0  0
  8  9  1  0  0  0  0
  9 10  2  0  0  0  0
  9 11  1  0  0  0  0
 11 12  1  0  0  0  0
 12 13  2  0  0  0  0
  8 13  1  0  0  0  0
 13 14  1  0  0  0  0
 14 15  2  0  0  0  0
 15 16  1  0  0  0  0
 16 17  1  0  0  0  0
 17 18  2  0  0  0  0
 18 19  1  0  0  0  0
 19 20  2  0  0  0  0
 12 20  1  0  0  0  0
 16 20  1  0  0  0  0
 18 21  1  0  0  0  0
 21 22  1  0  0  0  0
 22 23  1  0  0  0  0
 23 24  2  0  0  0  0
 24 25  1  0  0  0  0
 21 25  2  0  0  0  0
M  END
> <chemblId>
CHEMBL1090577

> <bioactivity__type>
Ki

> <units>
nM

> <value>
0.152

$$$$

  CDK     11271515102D 0   0.00000     0.00000     0

 25 29  0  0  0  0              1 V2000 
   -4.5727    5.3848    0.0000 Cl  0  0  0  0  0  0  0  0  0  0  0  0
   -4.8846    3.9176    0.0000 C   0  0  0  0  0  0  0  0  0  0  0  0
   -6.3111    3.4541    0.0000 C   0  0  0  0  0  0  0  0  0  0  0  0
   -6.6230    1.9869    0.0000 C   0  0  0  0  0  0  0  0  0  0  0  0
   -5.5083    0.9832    0.0000 C   0  0  0  0  0  0  0  0  0  0  0  0
   -4.0817    1.4467    0.0000 C   0  0  0  0  0  0  0  0  0  0  0  0
   -3.7698    2.9139    0.0000 C   0  0  0  0  0  0  0  0  0  0  0  0
   -2.9670    0.4430    0.0000 N   0  0  0  0  0  0  0  0  0  0  0  0
   -3.1240   -1.0490    0.0000 C   0  0  0  0  0  0  0  0  0  0  0  0
   -4.4231   -1.7989    0.0000 S   0  0  0  0  0  0  0  0  0  0  0  0
   -1.7540   -1.6590    0.0000 S   0  0  0  0  0  0  0  0  0  0  0  0
   -0.7500   -0.5440    0.0000 C   0  0  0  0  0  0  0  0  0  0  0  0
   -1.5000    0.7550    0.0000 C   0  0  0  0  0  0  0  0  0  0  0  0
   -0.7500    2.0540    0.0000 N   0  0  0  0  0  0  0  0  0  0  0  0
    0.7500    2.0540    0.0000 C   0  0  0  0  0  0  0  0  0  0  0  0
    1.5000    0.7550    0.0000 N   0  0  0  0  0  0  0  0  0  0  0  0
    2.9670    0.4430    0.0000 N   0  0  0  0  0  0  0  0  0  0  0  0
    3.1240   -1.0490    0.0000 C   0  0  0  0  0  0  0  0  0  0  0  0
    1.7540   -1.6590    0.0000 N   0  0  0  0  0  0  0  0  0  0  0  0
    0.7500   -0.5440    0.0000 C   0  0  0  0  0  0  0  0  0  0  0  0
    4.4231   -1.7989    0.0000 C   0  0  0  0  0  0  0  0  0  0  0  0
    4.5800   -3.2907    0.0000 O   0  0  0  0  0  0  0  0  0  0  0  0
    6.0472   -3.6024    0.0000 C   0  0  0  0  0  0  0  0  0  0  0  0
    6.7971   -2.3033    0.0000 C   0  0  0  0  0  0  0  0  0  0  0  0
    5.7934   -1.1887    0.0000 C   0  0  0  0  0  0  0  0  0  0  0  0
  1  2  1  0  0  0  0
  2  3  2  0  0  0  0
  3  4  1  0  0  0  0
  4  5  2  0  0  0  0
  5  6  1  0  0  0  0
  6  7  2  0  0  0  0
  2  7  1  0  0  0  0
  6  8  1  0  0  0  0
  8  9  1  0  0  0  0
  9 10  2  0  0  0  0
  9 11  1  0  0  0  0
 11 12  1  0  0  0  0
 12 13  2  0  0  0  0
  8 13  1  0  0  0  0
 13 14  1  0  0  0  0
 14 15  2  0  0  0  0
 15 16  1  0  0  0  0
 16 17  1  0  0  0  0
 17 18  2  0  0  0  0
 18 19  1  0  0  0  0
 19 20  2  0  0  0  0
 12 20  1  0  0  0  0
 16 20  1  0  0  0  0
 18 21  1  0  0  0  0
 21 22  1  0  0  0  0
 22 23  1  0  0  0  0
 23 24  2  0  0  0  0
 24 25  1  0  0  0  0
 21 25  2  0  0  0  0
M  END
> <chemblId>
CHEMBL1090578

> <bioactivity__type>
Ki

> <units>
nM

> <value>
0.038

$$$$

  CDK     11271515102D 0   0.00000     0.00000     0

 21 24  0  0  0  0              1 V2000 
    4.4231   -1.7989    0.0000 C   0  0  0  0  0  0  0  0  0  0  0  0
    3.1240   -1.0490    0.0000 N   0  0  0  0  0  0  0  0  0  0  0  0
    1.7540   -1.6590    0.0000 C   0  0  0  0  0  0  0  0  0  0  0  0
    0.7500   -0.5440    0.0000 C   0  0  0  0  0  0  0  0  0  0  0  0
    1.5000    0.7550    0.0000 C   0  0  0  0  0  0  0  0  0  0  0  0
    0.7500    2.0540    0.0000 N   0  0  0  0  0  0  0  0  0  0  0  0
   -0.7500    2.0540    0.0000 C   0  0  0  0  0  0  0  0  0  0  0  0
   -1.5000    3.3530    0.0000 N   0  0  0  0  0  0  0  0  0  0  0  0
   -1.5000    0.7550    0.0000 N   0  0  0  0  0  0  0  0  0  0  0  0
   -2.9670    0.4430    0.0000 N   0  0  0  0  0  0  0  0  0  0  0  0
   -3.1240   -1.0490    0.0000 C   0  0  0  0  0  0  0  0  0  0  0  0
   -1.7540   -1.6590    0.0000 N   0  0  0  0  0  0  0  0  0  0  0  0
   -0.7500   -0.5440    0.0000 C   0  0  0  0  0  0  0  0  0  0  0  0
   -4.4231   -1.7989    0.0000 C   0  0  0  0  0  0  0  0  0  0  0  0
   -5.7221   -1.0488    0.0000 C   0  0  0  0  0  0  0  0  0  0  0  0
   -7.0212   -1.7987    0.0000 C   0  0  0  0  0  0  0  0  0  0  0  0
   -7.0213   -3.2987    0.0000 C   0  0  0  0  0  0  0  0  0  0  0  0
   -8.3204   -4.0486    0.0000 Cl  0  0  0  0  0  0  0  0  0  0  0  0
   -5.7223   -4.0488    0.0000 C   0  0  0  0  0  0  0  0  0  0  0  0
   -4.4232   -3.2989    0.0000 C   0  0  0  0  0  0  0  0  0  0  0  0
    2.9670    0.4430    0.0000 N   0  0  0  0  0  0  0  0  0  0  0  0
  1  2  1  0  0  0  0
  2  3  1  0  0  0  0
  3  4  2  0  0  0  0
  4  5  1  0  0  0  0
  5  6  1  0  0  0  0
  6  7  2  0  0  0  0
  7  8  1  0  0  0  0
  7  9  1  0  0  0  0
  9 10  1  0  0  0  0
 10 11  2  0  0  0  0
 11 12  1  0  0  0  0
 12 13  2  0  0  0  0
  4 13  1  0  0  0  0
  9 13  1  0  0  0  0
 11 14  1  0  0  0  0
 14 15  2  0  0  0  0
 15 16  1  0  0  0  0
 16 17  2  0  0  0  0
 17 18  1  0  0  0  0
 17 19  1  0  0  0  0
 19 20  2  0  0  0  0
 14 20  1  0  0  0  0
  5 21  2  0  0  0  0
  2 21  1  0  0  0  0
M  END
> <chemblId>
CHEMBL1090810

> <bioactivity__type>
Ki

> <units>
nM

> <value>
2020.0

$$$$

  CDK     11271515102D 0   0.00000     0.00000     0

 21 24  0  0  0  0              1 V2000 
    4.4231   -1.7989    0.0000 C   0  0  0  0  0  0  0  0  0  0  0  0
    3.1240   -1.0490    0.0000 N   0  0  0  0  0  0  0  0  0  0  0  0
    1.7540   -1.6590    0.0000 C   0  0  0  0  0  0  0  0  0  0  0  0
    0.7500   -0.5440    0.0000 C   0  0  0  0  0  0  0  0  0  0  0  0
    1.5000    0.7550    0.0000 C   0  0  0  0  0  0  0  0  0  0  0  0
    0.7500    2.0540    0.0000 N   0  0  0  0  0  0  0  0  0  0  0  0
   -0.7500    2.0540    0.0000 C   0  0  0  0  0  0  0  0  0  0  0  0
   -1.5000    3.3530    0.0000 N   0  0  0  0  0  0  0  0  0  0  0  0
   -1.5000    0.7550    0.0000 N   0  0  0  0  0  0  0  0  0  0  0  0
   -2.9670    0.4430    0.0000 N   0  0  0  0  0  0  0  0  0  0  0  0
   -3.1240   -1.0490    0.0000 C   0  0  0  0  0  0  0  0  0  0  0  0
   -1.7540   -1.6590    0.0000 N   0  0  0  0  0  0  0  0  0  0  0  0
   -0.7500   -0.5440    0.0000 C   0  0  0  0  0  0  0  0  0  0  0  0
   -4.4231   -1.7989    0.0000 C   0  0  0  0  0  0  0  0  0  0  0  0
   -5.7221   -1.0488    0.0000 C   0  0  0  0  0  0  0  0  0  0  0  0
   -7.0212   -1.7987    0.0000 C   0  0  0  0  0  0  0  0  0  0  0  0
   -7.0213   -3.2987    0.0000 C   0  0  0  0  0  0  0  0  0  0  0  0
   -8.3204   -4.0486    0.0000 Br  0  0  0  0  0  0  0  0  0  0  0  0
   -5.7223   -4.0488    0.0000 C   0  0  0  0  0  0  0  0  0  0  0  0
   -4.4232   -3.2989    0.0000 C   0  0  0  0  0  0  0  0  0  0  0  0
    2.9670    0.4430    0.0000 N   0  0  0  0  0  0  0  0  0  0  0  0
  1  2  1  0  0  0  0
  2  3  1  0  0  0  0
  3  4  2  0  0  0  0
  4  5  1  0  0  0  0
  5  6  1  0  0  0  0
  6  7  2  0  0  0  0
  7  8  1  0  0  0  0
  7  9  1  0  0  0  0
  9 10  1  0  0  0  0
 10 11  2  0  0  0  0
 11 12  1  0  0  0  0
 12 13  2  0  0  0  0
  4 13  1  0  0  0  0
  9 13  1  0  0  0  0
 11 14  1  0  0  0  0
 14 15  2  0  0  0  0
 15 16  1  0  0  0  0
 16 17  2  0  0  0  0
 17 18  1  0  0  0  0
 17 19  1  0  0  0  0
 19 20  2  0  0  0  0
 14 20  1  0  0  0  0
  5 21  2  0  0  0  0
  2 21  1  0  0  0  0
M  END
> <chemblId>
CHEMBL1090811

> <bioactivity__type>
Ki

> <units>
nM

> <value>
1500.0

$$$$

  CDK     11271515102D 0   0.00000     0.00000     0

 22 25  0  0  0  0              1 V2000 
   -9.6194   -3.2985    0.0000 C   0  0  0  0  0  0  0  0  0  0  0  0
   -8.3204   -4.0486    0.0000 O   0  0  0  0  0  0  0  0  0  0  0  0
   -7.0213   -3.2987    0.0000 C   0  0  0  0  0  0  0  0  0  0  0  0
   -5.7223   -4.0488    0.0000 C   0  0  0  0  0  0  0  0  0  0  0  0
   -4.4232   -3.2989    0.0000 C   0  0  0  0  0  0  0  0  0  0  0  0
   -4.4231   -1.7989    0.0000 C   0  0  0  0  0  0  0  0  0  0  0  0
   -5.7221   -1.0488    0.0000 C   0  0  0  0  0  0  0  0  0  0  0  0
   -7.0212   -1.7987    0.0000 C   0  0  0  0  0  0  0  0  0  0  0  0
   -3.1240   -1.0490    0.0000 C   0  0  0  0  0  0  0  0  0  0  0  0
   -1.7540   -1.6590    0.0000 N   0  0  0  0  0  0  0  0  0  0  0  0
   -0.7500   -0.5440    0.0000 C   0  0  0  0  0  0  0  0  0  0  0  0
    0.7500   -0.5440    0.0000 C   0  0  0  0  0  0  0  0  0  0  0  0
    1.7540   -1.6590    0.0000 C   0  0  0  0  0  0  0  0  0  0  0  0
    3.1240   -1.0490    0.0000 N   0  0  0  0  0  0  0  0  0  0  0  0
    4.4231   -1.7989    0.0000 C   0  0  0  0  0  0  0  0  0  0  0  0
    2.9670    0.4430    0.0000 N   0  0  0  0  0  0  0  0  0  0  0  0
    1.5000    0.7550    0.0000 C   0  0  0  0  0  0  0  0  0  0  0  0
    0.7500    2.0540    0.0000 N   0  0  0  0  0  0  0  0  0  0  0  0
   -0.7500    2.0540    0.0000 C   0  0  0  0  0  0  0  0  0  0  0  0
   -1.5000    3.3530    0.0000 N   0  0  0  0  0  0  0  0  0  0  0  0
   -1.5000    0.7550    0.0000 N   0  0  0  0  0  0  0  0  0  0  0  0
   -2.9670    0.4430    0.0000 N   0  0  0  0  0  0  0  0  0  0  0  0
  1  2  1  0  0  0  0
  2  3  1  0  0  0  0
  3  4  2  0  0  0  0
  4  5  1  0  0  0  0
  5  6  2  0  0  0  0
  6  7  1  0  0  0  0
  7  8  2  0  0  0  0
  3  8  1  0  0  0  0
  6  9  1  0  0  0  0
  9 10  1  0  0  0  0
 10 11  2  0  0  0  0
 11 12  1  0  0  0  0
 12 13  2  0  0  0  0
 13 14  1  0  0  0  0
 14 15  1  0  0  0  0
 14 16  1  0  0  0  0
 16 17  2  0  0  0  0
 12 17  1  0  0  0  0
 17 18  1  0  0  0  0
 18 19  2  0  0  0  0
 19 20  1  0  0  0  0
 19 21  1  0  0  0  0
 11 21  1  0  0  0  0
 21 22  1  0  0  0  0
  9 22  2  0  0  0  0
M  END
> <chemblId>
CHEMBL1090812

> <bioactivity__type>
Ki

> <units>
nM

> <value>
1190.0

$$$$

  CDK     11271515102D 0   0.00000     0.00000     0

 20 23  0  0  0  0              1 V2000 
    4.4231   -1.7989    0.0000 C   0  0  0  0  0  0  0  0  0  0  0  0
    3.1240   -1.0490    0.0000 N   0  0  0  0  0  0  0  0  0  0  0  0
    1.7540   -1.6590    0.0000 C   0  0  0  0  0  0  0  0  0  0  0  0
    0.7500   -0.5440    0.0000 C   0  0  0  0  0  0  0  0  0  0  0  0
    1.5000    0.7550    0.0000 C   0  0  0  0  0  0  0  0  0  0  0  0
    0.7500    2.0540    0.0000 N   0  0  0  0  0  0  0  0  0  0  0  0
   -0.7500    2.0540    0.0000 C   0  0  0  0  0  0  0  0  0  0  0  0
   -1.5000    3.3530    0.0000 N   0  0  0  0  0  0  0  0  0  0  0  0
   -1.5000    0.7550    0.0000 N   0  0  0  0  0  0  0  0  0  0  0  0
   -2.9670    0.4430    0.0000 N   0  0  0  0  0  0  0  0  0  0  0  0
   -3.1240   -1.0490    0.0000 C   0  0  0  0  0  0  0  0  0  0  0  0
   -1.7540   -1.6590    0.0000 N   0  0  0  0  0  0  0  0  0  0  0  0
   -0.7500   -0.5440    0.0000 C   0  0  0  0  0  0  0  0  0  0  0  0
   -4.4231   -1.7989    0.0000 C   0  0  0  0  0  0  0  0  0  0  0  0
   -5.7221   -1.0488    0.0000 C   0  0  0  0  0  0  0  0  0  0  0  0
   -7.0212   -1.7987    0.0000 C   0  0  0  0  0  0  0  0  0  0  0  0
   -7.0213   -3.2987    0.0000 C   0  0  0  0  0  0  0  0  0  0  0  0
   -5.7223   -4.0488    0.0000 C   0  0  0  0  0  0  0  0  0  0  0  0
   -4.4232   -3.2989    0.0000 C   0  0  0  0  0  0  0  0  0  0  0  0
    2.9670    0.4430    0.0000 N   0  0  0  0  0  0  0  0  0  0  0  0
  1  2  1  0  0  0  0
  2  3  1  0  0  0  0
  3  4  2  0  0  0  0
  4  5  1  0  0  0  0
  5  6  1  0  0  0  0
  6  7  2  0  0  0  0
  7  8  1  0  0  0  0
  7  9  1  0  0  0  0
  9 10  1  0  0  0  0
 10 11  2  0  0  0  0
 11 12  1  0  0  0  0
 12 13  2  0  0  0  0
  4 13  1  0  0  0  0
  9 13  1  0  0  0  0
 11 14  1  0  0  0  0
 14 15  2  0  0  0  0
 15 16  1  0  0  0  0
 16 17  2  0  0  0  0
 17 18  1  0  0  0  0
 18 19  2  0  0  0  0
 14 19  1  0  0  0  0
  5 20  2  0  0  0  0
  2 20  1  0  0  0  0
M  END
> <chemblId>
CHEMBL1091031

> <bioactivity__type>
Ki

> <units>
nM

> <value>
121.0

$$$$

  CDK     11271515102D 0   0.00000     0.00000     0

 29 33  0  0  0  0              1 V2000 
    4.4231   -1.7989    0.0000 C   0  0  0  0  0  0  0  0  0  0  0  0
    3.1240   -1.0490    0.0000 N   0  0  0  0  0  0  0  0  0  0  0  0
    1.7540   -1.6590    0.0000 C   0  0  0  0  0  0  0  0  0  0  0  0
    0.7500   -0.5440    0.0000 C   0  0  0  0  0  0  0  0  0  0  0  0
    1.5000    0.7550    0.0000 C   0  0  0  0  0  0  0  0  0  0  0  0
    0.7500    2.0540    0.0000 N   0  0  0  0  0  0  0  0  0  0  0  0
   -0.7500    2.0540    0.0000 C   0  0  0  0  0  0  0  0  0  0  0  0
   -1.5000    3.3530    0.0000 N   0  0  0  0  0  0  0  0  0  0  0  0
   -0.7500    4.6521    0.0000 C   0  0  0  0  0  0  0  0  0  0  0  0
    0.7500    4.6521    0.0000 O   0  0  0  0  0  0  0  0  0  0  0  0
   -1.5000    5.9511    0.0000 C   0  0  0  0  0  0  0  0  0  0  0  0
   -0.7500    7.2502    0.0000 C   0  0  0  0  0  0  0  0  0  0  0  0
    0.7500    7.2501    0.0000 C   0  0  0  0  0  0  0  0  0  0  0  0
    1.5000    8.5492    0.0000 C   0  0  0  0  0  0  0  0  0  0  0  0
    0.7500    9.8482    0.0000 C   0  0  0  0  0  0  0  0  0  0  0  0
   -0.7500    9.8482    0.0000 C   0  0  0  0  0  0  0  0  0  0  0  0
   -1.5000    8.5492    0.0000 C   0  0  0  0  0  0  0  0  0  0  0  0
   -1.5000    0.7550    0.0000 N   0  0  0  0  0  0  0  0  0  0  0  0
   -2.9670    0.4430    0.0000 N   0  0  0  0  0  0  0  0  0  0  0  0
   -3.1240   -1.0490    0.0000 C   0  0  0  0  0  0  0  0  0  0  0  0
   -1.7540   -1.6590    0.0000 N   0  0  0  0  0  0  0  0  0  0  0  0
   -0.7500   -0.5440    0.0000 C   0  0  0  0  0  0  0  0  0  0  0  0
   -4.4231   -1.7989    0.0000 C   0  0  0  0  0  0  0  0  0  0  0  0
   -5.7221   -1.0488    0.0000 C   0  0  0  0  0  0  0  0  0  0  0  0
   -7.0212   -1.7987    0.0000 C   0  0  0  0  0  0  0  0  0  0  0  0
   -7.0213   -3.2987    0.0000 C   0  0  0  0  0  0  0  0  0  0  0  0
   -5.7223   -4.0488    0.0000 C   0  0  0  0  0  0  0  0  0  0  0  0
   -4.4232   -3.2989    0.0000 C   0  0  0  0  0  0  0  0  0  0  0  0
    2.9670    0.4430    0.0000 N   0  0  0  0  0  0  0  0  0  0  0  0
  1  2  1  0  0  0  0
  2  3  1  0  0  0  0
  3  4  2  0  0  0  0
  4  5  1  0  0  0  0
  5  6  1  0  0  0  0
  6  7  2  0  0  0  0
  7  8  1  0  0  0  0
  8  9  1  0  0  0  0
  9 10  2  0  0  0  0
  9 11  1  0  0  0  0
 11 12  1  0  0  0  0
 12 13  2  0  0  0  0
 13 14  1  0  0  0  0
 14 15  2  0  0  0  0
 15 16  1  0  0  0  0
 16 17  2  0  0  0  0
 12 17  1  0  0  0  0
  7 18  1  0  0  0  0
 18 19  1  0  0  0  0
 19 20  2  0  0  0  0
 20 21  1  0  0  0  0
 21 22  2  0  0  0  0
  4 22  1  0  0  0  0
 18 22  1  0  0  0  0
 20 23  1  0  0  0  0
 23 24  2  0  0  0  0
 24 25  1  0  0  0  0
 25 26  2  0  0  0  0
 26 27  1  0  0  0  0
 27 28  2  0  0  0  0
 23 28  1  0  0  0  0
  5 29  2  0  0  0  0
  2 29  1  0  0  0  0
M  END
> <chemblId>
CHEMBL1091268

> <bioactivity__type>
Ki

> <units>
nM

> <value>
778.0

$$$$

  CDK     11271515102D 0   0.00000     0.00000     0

 30 34  0  0  0  0              1 V2000 
    4.4231   -1.7989    0.0000 C   0  0  0  0  0  0  0  0  0  0  0  0
    3.1240   -1.0490    0.0000 N   0  0  0  0  0  0  0  0  0  0  0  0
    1.7540   -1.6590    0.0000 C   0  0  0  0  0  0  0  0  0  0  0  0
    0.7500   -0.5440    0.0000 C   0  0  0  0  0  0  0  0  0  0  0  0
    1.5000    0.7550    0.0000 C   0  0  0  0  0  0  0  0  0  0  0  0
    0.7500    2.0540    0.0000 N   0  0  0  0  0  0  0  0  0  0  0  0
   -0.7500    2.0540    0.0000 C   0  0  0  0  0  0  0  0  0  0  0  0
   -1.5000    3.3530    0.0000 N   0  0  0  0  0  0  0  0  0  0  0  0
   -0.7500    4.6521    0.0000 C   0  0  0  0  0  0  0  0  0  0  0  0
    0.7500    4.6521    0.0000 O   0  0  0  0  0  0  0  0  0  0  0  0
   -1.5000    5.9511    0.0000 C   0  0  0  0  0  0  0  0  0  0  0  0
   -0.7500    7.2502    0.0000 C   0  0  0  0  0  0  0  0  0  0  0  0
    0.7500    7.2501    0.0000 C   0  0  0  0  0  0  0  0  0  0  0  0
    1.5000    8.5492    0.0000 C   0  0  0  0  0  0  0  0  0  0  0  0
    0.7500    9.8482    0.0000 C   0  0  0  0  0  0  0  0  0  0  0  0
   -0.7500    9.8482    0.0000 C   0  0  0  0  0  0  0  0  0  0  0  0
   -1.5000    8.5492    0.0000 C   0  0  0  0  0  0  0  0  0  0  0  0
   -1.5000    0.7550    0.0000 N   0  0  0  0  0  0  0  0  0  0  0  0
   -2.9670    0.4430    0.0000 N   0  0  0  0  0  0  0  0  0  0  0  0
   -3.1240   -1.0490    0.0000 C   0  0  0  0  0  0  0  0  0  0  0  0
   -1.7540   -1.6590    0.0000 N   0  0  0  0  0  0  0  0  0  0  0  0
   -0.7500   -0.5440    0.0000 C   0  0  0  0  0  0  0  0  0  0  0  0
   -4.4231   -1.7989    0.0000 C   0  0  0  0  0  0  0  0  0  0  0  0
   -5.7221   -1.0488    0.0000 C   0  0  0  0  0  0  0  0  0  0  0  0
   -7.0212   -1.7987    0.0000 C   0  0  0  0  0  0  0  0  0  0  0  0
   -7.0213   -3.2987    0.0000 C   0  0  0  0  0  0  0  0  0  0  0  0
   -8.3204   -4.0486    0.0000 F   0  0  0  0  0  0  0  0  0  0  0  0
   -5.7223   -4.0488    0.0000 C   0  0  0  0  0  0  0  0  0  0  0  0
   -4.4232   -3.2989    0.0000 C   0  0  0  0  0  0  0  0  0  0  0  0
    2.9670    0.4430    0.0000 N   0  0  0  0  0  0  0  0  0  0  0  0
  1  2  1  0  0  0  0
  2  3  1  0  0  0  0
  3  4  2  0  0  0  0
  4  5  1  0  0  0  0
  5  6  1  0  0  0  0
  6  7  2  0  0  0  0
  7  8  1  0  0  0  0
  8  9  1  0  0  0  0
  9 10  2  0  0  0  0
  9 11  1  0  0  0  0
 11 12  1  0  0  0  0
 12 13  2  0  0  0  0
 13 14  1  0  0  0  0
 14 15  2  0  0  0  0
 15 16  1  0  0  0  0
 16 17  2  0  0  0  0
 12 17  1  0  0  0  0
  7 18  1  0  0  0  0
 18 19  1  0  0  0  0
 19 20  2  0  0  0  0
 20 21  1  0  0  0  0
 21 22  2  0  0  0  0
  4 22  1  0  0  0  0
 18 22  1  0  0  0  0
 20 23  1  0  0  0  0
 23 24  2  0  0  0  0
 24 25  1  0  0  0  0
 25 26  2  0  0  0  0
 26 27  1  0  0  0  0
 26 28  1  0  0  0  0
 28 29  2  0  0  0  0
 23 29  1  0  0  0  0
  5 30  2  0  0  0  0
  2 30  1  0  0  0  0
M  END
> <chemblId>
CHEMBL1091640

> <bioactivity__type>
Ki

> <units>
nM

> <value>
2540.0

$$$$

  CDK     11271515102D 0   0.00000     0.00000     0

 30 34  0  0  0  0              1 V2000 
    4.4231   -1.7989    0.0000 C   0  0  0  0  0  0  0  0  0  0  0  0
    3.1240   -1.0490    0.0000 N   0  0  0  0  0  0  0  0  0  0  0  0
    1.7540   -1.6590    0.0000 C   0  0  0  0  0  0  0  0  0  0  0  0
    0.7500   -0.5440    0.0000 C   0  0  0  0  0  0  0  0  0  0  0  0
    1.5000    0.7550    0.0000 C   0  0  0  0  0  0  0  0  0  0  0  0
    0.7500    2.0540    0.0000 N   0  0  0  0  0  0  0  0  0  0  0  0
   -0.7500    2.0540    0.0000 C   0  0  0  0  0  0  0  0  0  0  0  0
   -1.5000    3.3530    0.0000 N   0  0  0  0  0  0  0  0  0  0  0  0
   -0.7500    4.6521    0.0000 C   0  0  0  0  0  0  0  0  0  0  0  0
    0.7500    4.6521    0.0000 O   0  0  0  0  0  0  0  0  0  0  0  0
   -1.5000    5.9511    0.0000 C   0  0  0  0  0  0  0  0  0  0  0  0
   -0.7500    7.2502    0.0000 C   0  0  0  0  0  0  0  0  0  0  0  0
    0.7500    7.2501    0.0000 C   0  0  0  0  0  0  0  0  0  0  0  0
    1.5000    8.5492    0.0000 C   0  0  0  0  0  0  0  0  0  0  0  0
    0.7500    9.8482    0.0000 C   0  0  0  0  0  0  0  0  0  0  0  0
   -0.7500    9.8482    0.0000 C   0  0  0  0  0  0  0  0  0  0  0  0
   -1.5000    8.5492    0.0000 C   0  0  0  0  0  0  0  0  0  0  0  0
   -1.5000    0.7550    0.0000 N   0  0  0  0  0  0  0  0  0  0  0  0
   -2.9670    0.4430    0.0000 N   0  0  0  0  0  0  0  0  0  0  0  0
   -3.1240   -1.0490    0.0000 C   0  0  0  0  0  0  0  0  0  0  0  0
   -1.7540   -1.6590    0.0000 N   0  0  0  0  0  0  0  0  0  0  0  0
   -0.7500   -0.5440    0.0000 C   0  0  0  0  0  0  0  0  0  0  0  0
   -4.4231   -1.7989    0.0000 C   0  0  0  0  0  0  0  0  0  0  0  0
   -5.7221   -1.0488    0.0000 C   0  0  0  0  0  0  0  0  0  0  0  0
   -7.0212   -1.7987    0.0000 C   0  0  0  0  0  0  0  0  0  0  0  0
   -7.0213   -3.2987    0.0000 C   0  0  0  0  0  0  0  0  0  0  0  0
   -8.3204   -4.0486    0.0000 Cl  0  0  0  0  0  0  0  0  0  0  0  0
   -5.7223   -4.0488    0.0000 C   0  0  0  0  0  0  0  0  0  0  0  0
   -4.4232   -3.2989    0.0000 C   0  0  0  0  0  0  0  0  0  0  0  0
    2.9670    0.4430    0.0000 N   0  0  0  0  0  0  0  0  0  0  0  0
  1  2  1  0  0  0  0
  2  3  1  0  0  0  0
  3  4  2  0  0  0  0
  4  5  1  0  0  0  0
  5  6  1  0  0  0  0
  6  7  2  0  0  0  0
  7  8  1  0  0  0  0
  8  9  1  0  0  0  0
  9 10  2  0  0  0  0
  9 11  1  0  0  0  0
 11 12  1  0  0  0  0
 12 13  2  0  0  0  0
 13 14  1  0  0  0  0
 14 15  2  0  0  0  0
 15 16  1  0  0  0  0
 16 17  2  0  0  0  0
 12 17  1  0  0  0  0
  7 18  1  0  0  0  0
 18 19  1  0  0  0  0
 19 20  2  0  0  0  0
 20 21  1  0  0  0  0
 21 22  2  0  0  0  0
  4 22  1  0  0  0  0
 18 22  1  0  0  0  0
 20 23  1  0  0  0  0
 23 24  2  0  0  0  0
 24 25  1  0  0  0  0
 25 26  2  0  0  0  0
 26 27  1  0  0  0  0
 26 28  1  0  0  0  0
 28 29  2  0  0  0  0
 23 29  1  0  0  0  0
  5 30  2  0  0  0  0
  2 30  1  0  0  0  0
M  END
> <chemblId>
CHEMBL1091641

> <bioactivity__type>
Ki

> <units>
nM

> <value>
8320.0

$$$$

  CDK     11271515102D 0   0.00000     0.00000     0

 22 25  0  0  0  0              1 V2000 
   -8.0496    1.5234    0.0000 C   0  0  0  0  0  0  0  0  0  0  0  0
   -6.6230    1.9869    0.0000 C   0  0  0  0  0  0  0  0  0  0  0  0
   -5.5083    0.9832    0.0000 C   0  0  0  0  0  0  0  0  0  0  0  0
   -4.0817    1.4467    0.0000 C   0  0  0  0  0  0  0  0  0  0  0  0
   -2.9670    0.4430    0.0000 N   0  0  0  0  0  0  0  0  0  0  0  0
   -3.1240   -1.0490    0.0000 C   0  0  0  0  0  0  0  0  0  0  0  0
   -4.4231   -1.7989    0.0000 S   0  0  0  0  0  0  0  0  0  0  0  0
   -1.7540   -1.6590    0.0000 S   0  0  0  0  0  0  0  0  0  0  0  0
   -0.7500   -0.5440    0.0000 C   0  0  0  0  0  0  0  0  0  0  0  0
   -1.5000    0.7550    0.0000 C   0  0  0  0  0  0  0  0  0  0  0  0
   -0.7500    2.0540    0.0000 N   0  0  0  0  0  0  0  0  0  0  0  0
    0.7500    2.0540    0.0000 C   0  0  0  0  0  0  0  0  0  0  0  0
    1.5000    0.7550    0.0000 N   0  0  0  0  0  0  0  0  0  0  0  0
    2.9670    0.4430    0.0000 N   0  0  0  0  0  0  0  0  0  0  0  0
    3.1240   -1.0490    0.0000 C   0  0  0  0  0  0  0  0  0  0  0  0
    1.7540   -1.6590    0.0000 N   0  0  0  0  0  0  0  0  0  0  0  0
    0.7500   -0.5440    0.0000 C   0  0  0  0  0  0  0  0  0  0  0  0
    4.4231   -1.7989    0.0000 C   0  0  0  0  0  0  0  0  0  0  0  0
    4.5800   -3.2907    0.0000 O   0  0  0  0  0  0  0  0  0  0  0  0
    6.0472   -3.6024    0.0000 C   0  0  0  0  0  0  0  0  0  0  0  0
    6.7971   -2.3033    0.0000 C   0  0  0  0  0  0  0  0  0  0  0  0
    5.7934   -1.1887    0.0000 C   0  0  0  0  0  0  0  0  0  0  0  0
  1  2  1  0  0  0  0
  2  3  1  0  0  0  0
  3  4  1  0  0  0  0
  4  5  1  0  0  0  0
  5  6  1  0  0  0  0
  6  7  2  0  0  0  0
  6  8  1  0  0  0  0
  8  9  1  0  0  0  0
  9 10  2  0  0  0  0
  5 10  1  0  0  0  0
 10 11  1  0  0  0  0
 11 12  2  0  0  0  0
 12 13  1  0  0  0  0
 13 14  1  0  0  0  0
 14 15  2  0  0  0  0
 15 16  1  0  0  0  0
 16 17  2  0  0  0  0
  9 17  1  0  0  0  0
 13 17  1  0  0  0  0
 15 18  1  0  0  0  0
 18 19  1  0  0  0  0
 19 20  1  0  0  0  0
 20 21  2  0  0  0  0
 21 22  1  0  0  0  0
 18 22  2  0  0  0  0
M  END
> <chemblId>
CHEMBL1092270

> <bioactivity__type>
Ki

> <units>
nM

> <value>
0.12

$$$$

  CDK     11271515102D 0   0.00000     0.00000     0

 21 24  0  0  0  0              1 V2000 
   -6.6230    1.9869    0.0000 C   0  0  0  0  0  0  0  0  0  0  0  0
   -5.5083    0.9832    0.0000 C   0  0  0  0  0  0  0  0  0  0  0  0
   -4.0817    1.4467    0.0000 C   0  0  0  0  0  0  0  0  0  0  0  0
   -2.9670    0.4430    0.0000 N   0  0  0  0  0  0  0  0  0  0  0  0
   -3.1240   -1.0490    0.0000 C   0  0  0  0  0  0  0  0  0  0  0  0
   -4.4231   -1.7989    0.0000 S   0  0  0  0  0  0  0  0  0  0  0  0
   -1.7540   -1.6590    0.0000 S   0  0  0  0  0  0  0  0  0  0  0  0
   -0.7500   -0.5440    0.0000 C   0  0  0  0  0  0  0  0  0  0  0  0
   -1.5000    0.7550    0.0000 C   0  0  0  0  0  0  0  0  0  0  0  0
   -0.7500    2.0540    0.0000 N   0  0  0  0  0  0  0  0  0  0  0  0
    0.7500    2.0540    0.0000 C   0  0  0  0  0  0  0  0  0  0  0  0
    1.5000    0.7550    0.0000 N   0  0  0  0  0  0  0  0  0  0  0  0
    2.9670    0.4430    0.0000 N   0  0  0  0  0  0  0  0  0  0  0  0
    3.1240   -1.0490    0.0000 C   0  0  0  0  0  0  0  0  0  0  0  0
    1.7540   -1.6590    0.0000 N   0  0  0  0  0  0  0  0  0  0  0  0
    0.7500   -0.5440    0.0000 C   0  0  0  0  0  0  0  0  0  0  0  0
    4.4231   -1.7989    0.0000 C   0  0  0  0  0  0  0  0  0  0  0  0
    4.5800   -3.2907    0.0000 O   0  0  0  0  0  0  0  0  0  0  0  0
    6.0472   -3.6024    0.0000 C   0  0  0  0  0  0  0  0  0  0  0  0
    6.7971   -2.3033    0.0000 C   0  0  0  0  0  0  0  0  0  0  0  0
    5.7934   -1.1887    0.0000 C   0  0  0  0  0  0  0  0  0  0  0  0
  1  2  2  0  0  0  0
  2  3  1  0  0  0  0
  3  4  1  0  0  0  0
  4  5  1  0  0  0  0
  5  6  2  0  0  0  0
  5  7  1  0  0  0  0
  7  8  1  0  0  0  0
  8  9  2  0  0  0  0
  4  9  1  0  0  0  0
  9 10  1  0  0  0  0
 10 11  2  0  0  0  0
 11 12  1  0  0  0  0
 12 13  1  0  0  0  0
 13 14  2  0  0  0  0
 14 15  1  0  0  0  0
 15 16  2  0  0  0  0
  8 16  1  0  0  0  0
 12 16  1  0  0  0  0
 14 17  1  0  0  0  0
 17 18  1  0  0  0  0
 18 19  1  0  0  0  0
 19 20  2  0  0  0  0
 20 21  1  0  0  0  0
 17 21  2  0  0  0  0
M  END
> <chemblId>
CHEMBL1092271

> <bioactivity__type>
Ki

> <units>
nM

> <value>
0.016

$$$$

  CDK     11271515102D 0   0.00000     0.00000     0

 25 29  0  0  0  0              1 V2000 
   -2.3433    3.3774    0.0000 I   0  0  0  0  0  0  0  0  0  0  0  0
   -3.7698    2.9139    0.0000 C   0  0  0  0  0  0  0  0  0  0  0  0
   -4.8846    3.9176    0.0000 C   0  0  0  0  0  0  0  0  0  0  0  0
   -6.3111    3.4541    0.0000 C   0  0  0  0  0  0  0  0  0  0  0  0
   -6.6230    1.9869    0.0000 C   0  0  0  0  0  0  0  0  0  0  0  0
   -5.5083    0.9832    0.0000 C   0  0  0  0  0  0  0  0  0  0  0  0
   -4.0817    1.4467    0.0000 C   0  0  0  0  0  0  0  0  0  0  0  0
   -2.9670    0.4430    0.0000 N   0  0  0  0  0  0  0  0  0  0  0  0
   -3.1240   -1.0490    0.0000 C   0  0  0  0  0  0  0  0  0  0  0  0
   -4.4231   -1.7989    0.0000 S   0  0  0  0  0  0  0  0  0  0  0  0
   -1.7540   -1.6590    0.0000 S   0  0  0  0  0  0  0  0  0  0  0  0
   -0.7500   -0.5440    0.0000 C   0  0  0  0  0  0  0  0  0  0  0  0
   -1.5000    0.7550    0.0000 C   0  0  0  0  0  0  0  0  0  0  0  0
   -0.7500    2.0540    0.0000 N   0  0  0  0  0  0  0  0  0  0  0  0
    0.7500    2.0540    0.0000 C   0  0  0  0  0  0  0  0  0  0  0  0
    1.5000    0.7550    0.0000 N   0  0  0  0  0  0  0  0  0  0  0  0
    2.9670    0.4430    0.0000 N   0  0  0  0  0  0  0  0  0  0  0  0
    3.1240   -1.0490    0.0000 C   0  0  0  0  0  0  0  0  0  0  0  0
    1.7540   -1.6590    0.0000 N   0  0  0  0  0  0  0  0  0  0  0  0
    0.7500   -0.5440    0.0000 C   0  0  0  0  0  0  0  0  0  0  0  0
    4.4231   -1.7989    0.0000 C   0  0  0  0  0  0  0  0  0  0  0  0
    4.5800   -3.2907    0.0000 O   0  0  0  0  0  0  0  0  0  0  0  0
    6.0472   -3.6024    0.0000 C   0  0  0  0  0  0  0  0  0  0  0  0
    6.7971   -2.3033    0.0000 C   0  0  0  0  0  0  0  0  0  0  0  0
    5.7934   -1.1887    0.0000 C   0  0  0  0  0  0  0  0  0  0  0  0
  1  2  1  0  0  0  0
  2  3  2  0  0  0  0
  3  4  1  0  0  0  0
  4  5  2  0  0  0  0
  5  6  1  0  0  0  0
  6  7  2  0  0  0  0
  2  7  1  0  0  0  0
  7  8  1  0  0  0  0
  8  9  1  0  0  0  0
  9 10  2  0  0  0  0
  9 11  1  0  0  0  0
 11 12  1  0  0  0  0
 12 13  2  0  0  0  0
  8 13  1  0  0  0  0
 13 14  1  0  0  0  0
 14 15  2  0  0  0  0
 15 16  1  0  0  0  0
 16 17  1  0  0  0  0
 17 18  2  0  0  0  0
 18 19  1  0  0  0  0
 19 20  2  0  0  0  0
 12 20  1  0  0  0  0
 16 20  1  0  0  0  0
 18 21  1  0  0  0  0
 21 22  1  0  0  0  0
 22 23  1  0  0  0  0
 23 24  2  0  0  0  0
 24 25  1  0  0  0  0
 21 25  2  0  0  0  0
M  END
> <chemblId>
CHEMBL1093018

> <bioactivity__type>
Ki

> <units>
nM

> <value>
0.7

$$$$

  CDK     11271515102D 0   0.00000     0.00000     0

 35 40  0  0  0  0              1 V2000 
    0.7500    4.6521    0.0000 O   0  0  0  0  0  0  0  0  0  0  0  0
   -0.7500    4.6521    0.0000 C   0  0  0  0  0  0  0  0  0  0  0  0
   -1.5000    3.3530    0.0000 N   0  0  0  0  0  0  0  0  0  0  0  0
   -0.7500    2.0540    0.0000 C   0  0  0  0  0  0  0  0  0  0  0  0
    0.7500    2.0540    0.0000 N   0  0  0  0  0  0  0  0  0  0  0  0
    1.5000    0.7550    0.0000 C   0  0  0  0  0  0  0  0  0  0  0  0
    2.9670    0.4430    0.0000 N   0  0  0  0  0  0  0  0  0  0  0  0
    3.1240   -1.0490    0.0000 N   0  0  0  0  0  0  0  0  0  0  0  0
    4.4231   -1.7989    0.0000 C   0  0  0  0  0  0  0  0  0  0  0  0
    5.7221   -1.0488    0.0000 C   0  0  0  0  0  0  0  0  0  0  0  0
    7.0212   -1.7987    0.0000 C   0  0  0  0  0  0  0  0  0  0  0  0
    7.0213   -3.2987    0.0000 C   0  0  0  0  0  0  0  0  0  0  0  0
    8.3204   -4.0486    0.0000 C   0  0  0  0  0  0  0  0  0  0  0  0
    9.6194   -3.2985    0.0000 C   0  0  0  0  0  0  0  0  0  0  0  0
    9.6192   -1.7985    0.0000 C   0  0  0  0  0  0  0  0  0  0  0  0
    8.3202   -1.0486    0.0000 C   0  0  0  0  0  0  0  0  0  0  0  0
    1.7540   -1.6590    0.0000 C   0  0  0  0  0  0  0  0  0  0  0  0
    0.7500   -0.5440    0.0000 C   0  0  0  0  0  0  0  0  0  0  0  0
   -0.7500   -0.5440    0.0000 C   0  0  0  0  0  0  0  0  0  0  0  0
   -1.7540   -1.6590    0.0000 N   0  0  0  0  0  0  0  0  0  0  0  0
   -3.1240   -1.0490    0.0000 C   0  0  0  0  0  0  0  0  0  0  0  0
   -2.9670    0.4430    0.0000 N   0  0  0  0  0  0  0  0  0  0  0  0
   -1.5000    0.7550    0.0000 N   0  0  0  0  0  0  0  0  0  0  0  0
   -4.4231   -1.7989    0.0000 C   0  0  0  0  0  0  0  0  0  0  0  0
   -5.7221   -1.0488    0.0000 C   0  0  0  0  0  0  0  0  0  0  0  0
   -7.0212   -1.7987    0.0000 C   0  0  0  0  0  0  0  0  0  0  0  0
   -7.0213   -3.2987    0.0000 C   0  0  0  0  0  0  0  0  0  0  0  0
   -5.7223   -4.0488    0.0000 C   0  0  0  0  0  0  0  0  0  0  0  0
   -4.4232   -3.2989    0.0000 C   0  0  0  0  0  0  0  0  0  0  0  0
   -1.5000    5.9511    0.0000 C   0  0  0  0  0  0  0  0  0  0  0  0
   -0.7500    7.2502    0.0000 C   0  0  0  0  0  0  0  0  0  0  0  0
   -1.5000    8.5492    0.0000 C   0  0  0  0  0  0  0  0  0  0  0  0
   -3.0000    8.5492    0.0000 C   0  0  0  0  0  0  0  0  0  0  0  0
   -3.7500    7.2502    0.0000 C   0  0  0  0  0  0  0  0  0  0  0  0
   -3.0000    5.9511    0.0000 C   0  0  0  0  0  0  0  0  0  0  0  0
  1  2  2  0  0  0  0
  2  3  1  0  0  0  0
  3  4  1  0  0  0  0
  4  5  2  0  0  0  0
  5  6  1  0  0  0  0
  6  7  2  0  0  0  0
  7  8  1  0  0  0  0
  8  9  1  0  0  0  0
  9 10  1  0  0  0  0
 10 11  1  0  0  0  0
 11 12  2  0  0  0  0
 12 13  1  0  0  0  0
 13 14  2  0  0  0  0
 14 15  1  0  0  0  0
 15 16  2  0  0  0  0
 11 16  1  0  0  0  0
  8 17  1  0  0  0  0
 17 18  2  0  0  0  0
  6 18  1  0  0  0  0
 18 19  1  0  0  0  0
 19 20  2  0  0  0  0
 20 21  1  0  0  0  0
 21 22  2  0  0  0  0
 22 23  1  0  0  0  0
  4 23  1  0  0  0  0
 19 23  1  0  0  0  0
 21 24  1  0  0  0  0
 24 25  2  0  0  0  0
 25 26  1  0  0  0  0
 26 27  2  0  0  0  0
 27 28  1  0  0  0  0
 28 29  2  0  0  0  0
 24 29  1  0  0  0  0
  2 30  1  0  0  0  0
 30 31  2  0  0  0  0
 31 32  1  0  0  0  0
 32 33  2  0  0  0  0
 33 34  1  0  0  0  0
 34 35  2  0  0  0  0
 30 35  1  0  0  0  0
M  END
> <chemblId>
CHEMBL1093202

> <bioactivity__type>
Ki

> <units>
nM

> <value>
963.0

$$$$

  CDK     11271515102D 0   0.00000     0.00000     0

 25 29  0  0  0  0              1 V2000 
   -7.4259    4.4578    0.0000 I   0  0  0  0  0  0  0  0  0  0  0  0
   -6.3111    3.4541    0.0000 C   0  0  0  0  0  0  0  0  0  0  0  0
   -6.6230    1.9869    0.0000 C   0  0  0  0  0  0  0  0  0  0  0  0
   -5.5083    0.9832    0.0000 C   0  0  0  0  0  0  0  0  0  0  0  0
   -4.0817    1.4467    0.0000 C   0  0  0  0  0  0  0  0  0  0  0  0
   -3.7698    2.9139    0.0000 C   0  0  0  0  0  0  0  0  0  0  0  0
   -4.8846    3.9176    0.0000 C   0  0  0  0  0  0  0  0  0  0  0  0
   -2.9670    0.4430    0.0000 N   0  0  0  0  0  0  0  0  0  0  0  0
   -3.1240   -1.0490    0.0000 C   0  0  0  0  0  0  0  0  0  0  0  0
   -4.4231   -1.7989    0.0000 S   0  0  0  0  0  0  0  0  0  0  0  0
   -1.7540   -1.6590    0.0000 S   0  0  0  0  0  0  0  0  0  0  0  0
   -0.7500   -0.5440    0.0000 C   0  0  0  0  0  0  0  0  0  0  0  0
   -1.5000    0.7550    0.0000 C   0  0  0  0  0  0  0  0  0  0  0  0
   -0.7500    2.0540    0.0000 N   0  0  0  0  0  0  0  0  0  0  0  0
    0.7500    2.0540    0.0000 C   0  0  0  0  0  0  0  0  0  0  0  0
    1.5000    0.7550    0.0000 N   0  0  0  0  0  0  0  0  0  0  0  0
    2.9670    0.4430    0.0000 N   0  0  0  0  0  0  0  0  0  0  0  0
    3.1240   -1.0490    0.0000 C   0  0  0  0  0  0  0  0  0  0  0  0
    1.7540   -1.6590    0.0000 N   0  0  0  0  0  0  0  0  0  0  0  0
    0.7500   -0.5440    0.0000 C   0  0  0  0  0  0  0  0  0  0  0  0
    4.4231   -1.7989    0.0000 C   0  0  0  0  0  0  0  0  0  0  0  0
    4.5800   -3.2907    0.0000 O   0  0  0  0  0  0  0  0  0  0  0  0
    6.0472   -3.6024    0.0000 C   0  0  0  0  0  0  0  0  0  0  0  0
    6.7971   -2.3033    0.0000 C   0  0  0  0  0  0  0  0  0  0  0  0
    5.7934   -1.1887    0.0000 C   0  0  0  0  0  0  0  0  0  0  0  0
  1  2  1  0  0  0  0
  2  3  2  0  0  0  0
  3  4  1  0  0  0  0
  4  5  2  0  0  0  0
  5  6  1  0  0  0  0
  6  7  2  0  0  0  0
  2  7  1  0  0  0  0
  5  8  1  0  0  0  0
  8  9  1  0  0  0  0
  9 10  2  0  0  0  0
  9 11  1  0  0  0  0
 11 12  1  0  0  0  0
 12 13  2  0  0  0  0
  8 13  1  0  0  0  0
 13 14  1  0  0  0  0
 14 15  2  0  0  0  0
 15 16  1  0  0  0  0
 16 17  1  0  0  0  0
 17 18  2  0  0  0  0
 18 19  1  0  0  0  0
 19 20  2  0  0  0  0
 12 20  1  0  0  0  0
 16 20  1  0  0  0  0
 18 21  1  0  0  0  0
 21 22  1  0  0  0  0
 22 23  1  0  0  0  0
 23 24  2  0  0  0  0
 24 25  1  0  0  0  0
 21 25  2  0  0  0  0
M  END
> <chemblId>
CHEMBL1093203

> <bioactivity__type>
Ki

> <units>
nM

> <value>
0.57

$$$$

  CDK     11271515102D 0   0.00000     0.00000     0

 21 24  0  0  0  0              1 V2000 
   -6.6230    1.9869    0.0000 C   0  0  0  0  0  0  0  0  0  0  0  0
   -5.5083    0.9832    0.0000 C   0  0  0  0  0  0  0  0  0  0  0  0
   -4.0817    1.4467    0.0000 C   0  0  0  0  0  0  0  0  0  0  0  0
   -2.9670    0.4430    0.0000 N   0  0  0  0  0  0  0  0  0  0  0  0
   -3.1240   -1.0490    0.0000 C   0  0  0  0  0  0  0  0  0  0  0  0
   -4.4231   -1.7989    0.0000 S   0  0  0  0  0  0  0  0  0  0  0  0
   -1.7540   -1.6590    0.0000 S   0  0  0  0  0  0  0  0  0  0  0  0
   -0.7500   -0.5440    0.0000 C   0  0  0  0  0  0  0  0  0  0  0  0
   -1.5000    0.7550    0.0000 C   0  0  0  0  0  0  0  0  0  0  0  0
   -0.7500    2.0540    0.0000 N   0  0  0  0  0  0  0  0  0  0  0  0
    0.7500    2.0540    0.0000 C   0  0  0  0  0  0  0  0  0  0  0  0
    1.5000    0.7550    0.0000 N   0  0  0  0  0  0  0  0  0  0  0  0
    2.9670    0.4430    0.0000 N   0  0  0  0  0  0  0  0  0  0  0  0
    3.1240   -1.0490    0.0000 C   0  0  0  0  0  0  0  0  0  0  0  0
    1.7540   -1.6590    0.0000 N   0  0  0  0  0  0  0  0  0  0  0  0
    0.7500   -0.5440    0.0000 C   0  0  0  0  0  0  0  0  0  0  0  0
    4.4231   -1.7989    0.0000 C   0  0  0  0  0  0  0  0  0  0  0  0
    4.5800   -3.2907    0.0000 O   0  0  0  0  0  0  0  0  0  0  0  0
    6.0472   -3.6024    0.0000 C   0  0  0  0  0  0  0  0  0  0  0  0
    6.7971   -2.3033    0.0000 C   0  0  0  0  0  0  0  0  0  0  0  0
    5.7934   -1.1887    0.0000 C   0  0  0  0  0  0  0  0  0  0  0  0
  1  2  1  0  0  0  0
  2  3  1  0  0  0  0
  3  4  1  0  0  0  0
  4  5  1  0  0  0  0
  5  6  2  0  0  0  0
  5  7  1  0  0  0  0
  7  8  1  0  0  0  0
  8  9  2  0  0  0  0
  4  9  1  0  0  0  0
  9 10  1  0  0  0  0
 10 11  2  0  0  0  0
 11 12  1  0  0  0  0
 12 13  1  0  0  0  0
 13 14  2  0  0  0  0
 14 15  1  0  0  0  0
 15 16  2  0  0  0  0
  8 16  1  0  0  0  0
 12 16  1  0  0  0  0
 14 17  1  0  0  0  0
 17 18  1  0  0  0  0
 18 19  1  0  0  0  0
 19 20  2  0  0  0  0
 20 21  1  0  0  0  0
 17 21  2  0  0  0  0
M  END
> <chemblId>
CHEMBL1093270

> <bioactivity__type>
Ki

> <units>
nM

> <value>
0.38

$$$$

  CDK     11271515102D 0   0.00000     0.00000     0

 20 23  0  0  0  0              1 V2000 
   -5.5083    0.9832    0.0000 C   0  0  0  0  0  0  0  0  0  0  0  0
   -4.0817    1.4467    0.0000 C   0  0  0  0  0  0  0  0  0  0  0  0
   -2.9670    0.4430    0.0000 N   0  0  0  0  0  0  0  0  0  0  0  0
   -3.1240   -1.0490    0.0000 C   0  0  0  0  0  0  0  0  0  0  0  0
   -4.4231   -1.7989    0.0000 S   0  0  0  0  0  0  0  0  0  0  0  0
   -1.7540   -1.6590    0.0000 S   0  0  0  0  0  0  0  0  0  0  0  0
   -0.7500   -0.5440    0.0000 C   0  0  0  0  0  0  0  0  0  0  0  0
   -1.5000    0.7550    0.0000 C   0  0  0  0  0  0  0  0  0  0  0  0
   -0.7500    2.0540    0.0000 N   0  0  0  0  0  0  0  0  0  0  0  0
    0.7500    2.0540    0.0000 C   0  0  0  0  0  0  0  0  0  0  0  0
    1.5000    0.7550    0.0000 N   0  0  0  0  0  0  0  0  0  0  0  0
    2.9670    0.4430    0.0000 N   0  0  0  0  0  0  0  0  0  0  0  0
    3.1240   -1.0490    0.0000 C   0  0  0  0  0  0  0  0  0  0  0  0
    1.7540   -1.6590    0.0000 N   0  0  0  0  0  0  0  0  0  0  0  0
    0.7500   -0.5440    0.0000 C   0  0  0  0  0  0  0  0  0  0  0  0
    4.4231   -1.7989    0.0000 C   0  0  0  0  0  0  0  0  0  0  0  0
    4.5800   -3.2907    0.0000 O   0  0  0  0  0  0  0  0  0  0  0  0
    6.0472   -3.6024    0.0000 C   0  0  0  0  0  0  0  0  0  0  0  0
    6.7971   -2.3033    0.0000 C   0  0  0  0  0  0  0  0  0  0  0  0
    5.7934   -1.1887    0.0000 C   0  0  0  0  0  0  0  0  0  0  0  0
  1  2  1  0  0  0  0
  2  3  1  0  0  0  0
  3  4  1  0  0  0  0
  4  5  2  0  0  0  0
  4  6  1  0  0  0  0
  6  7  1  0  0  0  0
  7  8  2  0  0  0  0
  3  8  1  0  0  0  0
  8  9  1  0  0  0  0
  9 10  2  0  0  0  0
 10 11  1  0  0  0  0
 11 12  1  0  0  0  0
 12 13  2  0  0  0  0
 13 14  1  0  0  0  0
 14 15  2  0  0  0  0
  7 15  1  0  0  0  0
 11 15  1  0  0  0  0
 13 16  1  0  0  0  0
 16 17  1  0  0  0  0
 17 18  1  0  0  0  0
 18 19  2  0  0  0  0
 19 20  1  0  0  0  0
 16 20  2  0  0  0  0
M  END
> <chemblId>
CHEMBL1093271

> <bioactivity__type>
Ki

> <units>
nM

> <value>
3.56

$$$$

  CDK     11271515102D 0   0.00000     0.00000     0

 22 25  0  0  0  0              1 V2000 
   -1.0072    3.0000    0.0000 N   0  0  0  0  0  0  0  0  0  0  0  0
   -1.0070    1.5000    0.0000 C   0  0  0  0  0  0  0  0  0  0  0  0
   -2.3060    0.7500    0.0000 N   0  0  0  0  0  0  0  0  0  0  0  0
   -2.3060   -0.7500    0.0000 C   0  0  0  0  0  0  0  0  0  0  0  0
   -3.6050   -1.5000    0.0000 O   0  0  0  0  0  0  0  0  0  0  0  0
   -4.9041   -0.7500    0.0000 C   0  0  0  0  0  0  0  0  0  0  0  0
   -4.9041    0.7500    0.0000 C   0  0  0  0  0  0  0  0  0  0  0  0
   -6.2031    1.5000    0.0000 C   0  0  0  0  0  0  0  0  0  0  0  0
   -7.5021    0.7500    0.0000 C   0  0  0  0  0  0  0  0  0  0  0  0
   -7.5022   -0.7500    0.0000 C   0  0  0  0  0  0  0  0  0  0  0  0
   -6.2031   -1.5000    0.0000 C   0  0  0  0  0  0  0  0  0  0  0  0
   -1.0070   -1.5000    0.0000 N   0  0  0  0  0  0  0  0  0  0  0  0
    0.2930   -0.7500    0.0000 C   0  0  0  0  0  0  0  0  0  0  0  0
    1.7190   -1.2140    0.0000 N   0  0  0  0  0  0  0  0  0  0  0  0
    2.6010    0.0000    0.0000 C   0  0  0  0  0  0  0  0  0  0  0  0
    1.7190    1.2140    0.0000 N   0  0  0  0  0  0  0  0  0  0  0  0
    0.2930    0.7500    0.0000 N   0  0  0  0  0  0  0  0  0  0  0  0
    4.1010   -0.0000    0.0000 C   0  0  0  0  0  0  0  0  0  0  0  0
    4.9827   -1.2135    0.0000 O   0  0  0  0  0  0  0  0  0  0  0  0
    6.4093   -0.7500    0.0000 C   0  0  0  0  0  0  0  0  0  0  0  0
    6.4093    0.7500    0.0000 C   0  0  0  0  0  0  0  0  0  0  0  0
    4.9827    1.2135    0.0000 C   0  0  0  0  0  0  0  0  0  0  0  0
  1  2  1  0  0  0  0
  2  3  2  0  0  0  0
  3  4  1  0  0  0  0
  4  5  1  0  0  0  0
  5  6  1  0  0  0  0
  6  7  2  0  0  0  0
  7  8  1  0  0  0  0
  8  9  2  0  0  0  0
  9 10  1  0  0  0  0
 10 11  2  0  0  0  0
  6 11  1  0  0  0  0
  4 12  2  0  0  0  0
 12 13  1  0  0  0  0
 13 14  2  0  0  0  0
 14 15  1  0  0  0  0
 15 16  2  0  0  0  0
 16 17  1  0  0  0  0
  2 17  1  0  0  0  0
 13 17  1  0  0  0  0
 15 18  1  0  0  0  0
 18 19  1  0  0  0  0
 19 20  1  0  0  0  0
 20 21  2  0  0  0  0
 21 22  1  0  0  0  0
 18 22  2  0  0  0  0
M  END
> <chemblId>
CHEMBL1093313

> <bioactivity__type>
Ki

> <units>
nM

> <value>
18.0

$$$$

  CDK     11271515102D 0   0.00000     0.00000     0

 22 25  0  0  0  0              1 V2000 
    5.5083    0.9832    0.0000 C   0  0  0  0  0  0  0  0  0  0  0  0
    4.0817    1.4467    0.0000 C   0  0  0  0  0  0  0  0  0  0  0  0
    2.9670    0.4430    0.0000 N   0  0  0  0  0  0  0  0  0  0  0  0
    3.1240   -1.0490    0.0000 N   0  0  0  0  0  0  0  0  0  0  0  0
    1.7540   -1.6590    0.0000 C   0  0  0  0  0  0  0  0  0  0  0  0
    0.7500   -0.5440    0.0000 C   0  0  0  0  0  0  0  0  0  0  0  0
    1.5000    0.7550    0.0000 C   0  0  0  0  0  0  0  0  0  0  0  0
    0.7500    2.0540    0.0000 N   0  0  0  0  0  0  0  0  0  0  0  0
   -0.7500    2.0540    0.0000 C   0  0  0  0  0  0  0  0  0  0  0  0
   -1.5000    3.3530    0.0000 N   0  0  0  0  0  0  0  0  0  0  0  0
   -1.5000    0.7550    0.0000 N   0  0  0  0  0  0  0  0  0  0  0  0
   -2.9670    0.4430    0.0000 N   0  0  0  0  0  0  0  0  0  0  0  0
   -3.1240   -1.0490    0.0000 C   0  0  0  0  0  0  0  0  0  0  0  0
   -1.7540   -1.6590    0.0000 N   0  0  0  0  0  0  0  0  0  0  0  0
   -0.7500   -0.5440    0.0000 C   0  0  0  0  0  0  0  0  0  0  0  0
   -4.4231   -1.7989    0.0000 C   0  0  0  0  0  0  0  0  0  0  0  0
   -5.7221   -1.0488    0.0000 C   0  0  0  0  0  0  0  0  0  0  0  0
   -7.0212   -1.7987    0.0000 C   0  0  0  0  0  0  0  0  0  0  0  0
   -7.0213   -3.2987    0.0000 C   0  0  0  0  0  0  0  0  0  0  0  0
   -8.3204   -4.0486    0.0000 Cl  0  0  0  0  0  0  0  0  0  0  0  0
   -5.7223   -4.0488    0.0000 C   0  0  0  0  0  0  0  0  0  0  0  0
   -4.4232   -3.2989    0.0000 C   0  0  0  0  0  0  0  0  0  0  0  0
  1  2  1  0  0  0  0
  2  3  1  0  0  0  0
  3  4  1  0  0  0  0
  4  5  2  0  0  0  0
  5  6  1  0  0  0  0
  6  7  2  0  0  0  0
  3  7  1  0  0  0  0
  7  8  1  0  0  0  0
  8  9  2  0  0  0  0
  9 10  1  0  0  0  0
  9 11  1  0  0  0  0
 11 12  1  0  0  0  0
 12 13  2  0  0  0  0
 13 14  1  0  0  0  0
 14 15  2  0  0  0  0
  6 15  1  0  0  0  0
 11 15  1  0  0  0  0
 13 16  1  0  0  0  0
 16 17  2  0  0  0  0
 17 18  1  0  0  0  0
 18 19  2  0  0  0  0
 19 20  1  0  0  0  0
 19 21  1  0  0  0  0
 21 22  2  0  0  0  0
 16 22  1  0  0  0  0
M  END
> <chemblId>
CHEMBL1093430

> <bioactivity__type>
Ki

> <units>
nM

> <value>
83.8

$$$$

  CDK     11271515102D 0   0.00000     0.00000     0

 27 31  0  0  0  0              1 V2000 
   -1.5000    3.3530    0.0000 N   0  0  0  0  0  0  0  0  0  0  0  0
   -0.7500    2.0540    0.0000 C   0  0  0  0  0  0  0  0  0  0  0  0
    0.7500    2.0540    0.0000 N   0  0  0  0  0  0  0  0  0  0  0  0
    1.5000    0.7550    0.0000 C   0  0  0  0  0  0  0  0  0  0  0  0
    2.9670    0.4430    0.0000 N   0  0  0  0  0  0  0  0  0  0  0  0
    3.1240   -1.0490    0.0000 N   0  0  0  0  0  0  0  0  0  0  0  0
    4.4231   -1.7989    0.0000 C   0  0  0  0  0  0  0  0  0  0  0  0
    5.7221   -1.0488    0.0000 C   0  0  0  0  0  0  0  0  0  0  0  0
    7.0212   -1.7987    0.0000 C   0  0  0  0  0  0  0  0  0  0  0  0
    7.0213   -3.2987    0.0000 C   0  0  0  0  0  0  0  0  0  0  0  0
    8.3204   -4.0486    0.0000 C   0  0  0  0  0  0  0  0  0  0  0  0
    9.6194   -3.2985    0.0000 C   0  0  0  0  0  0  0  0  0  0  0  0
    9.6192   -1.7985    0.0000 C   0  0  0  0  0  0  0  0  0  0  0  0
    8.3202   -1.0486    0.0000 C   0  0  0  0  0  0  0  0  0  0  0  0
    1.7540   -1.6590    0.0000 C   0  0  0  0  0  0  0  0  0  0  0  0
    0.7500   -0.5440    0.0000 C   0  0  0  0  0  0  0  0  0  0  0  0
   -0.7500   -0.5440    0.0000 C   0  0  0  0  0  0  0  0  0  0  0  0
   -1.7540   -1.6590    0.0000 N   0  0  0  0  0  0  0  0  0  0  0  0
   -3.1240   -1.0490    0.0000 C   0  0  0  0  0  0  0  0  0  0  0  0
   -2.9670    0.4430    0.0000 N   0  0  0  0  0  0  0  0  0  0  0  0
   -1.5000    0.7550    0.0000 N   0  0  0  0  0  0  0  0  0  0  0  0
   -4.4231   -1.7989    0.0000 C   0  0  0  0  0  0  0  0  0  0  0  0
   -5.7221   -1.0488    0.0000 C   0  0  0  0  0  0  0  0  0  0  0  0
   -7.0212   -1.7987    0.0000 C   0  0  0  0  0  0  0  0  0  0  0  0
   -7.0213   -3.2987    0.0000 C   0  0  0  0  0  0  0  0  0  0  0  0
   -5.7223   -4.0488    0.0000 C   0  0  0  0  0  0  0  0  0  0  0  0
   -4.4232   -3.2989    0.0000 C   0  0  0  0  0  0  0  0  0  0  0  0
  1  2  1  0  0  0  0
  2  3  2  0  0  0  0
  3  4  1  0  0  0  0
  4  5  2  0  0  0  0
  5  6  1  0  0  0  0
  6  7  1  0  0  0  0
  7  8  1  0  0  0  0
  8  9  1  0  0  0  0
  9 10  2  0  0  0  0
 10 11  1  0  0  0  0
 11 12  2  0  0  0  0
 12 13  1  0  0  0  0
 13 14  2  0  0  0  0
  9 14  1  0  0  0  0
  6 15  1  0  0  0  0
 15 16  2  0  0  0  0
  4 16  1  0  0  0  0
 16 17  1  0  0  0  0
 17 18  2  0  0  0  0
 18 19  1  0  0  0  0
 19 20  2  0  0  0  0
 20 21  1  0  0  0  0
  2 21  1  0  0  0  0
 17 21  1  0  0  0  0
 19 22  1  0  0  0  0
 22 23  2  0  0  0  0
 23 24  1  0  0  0  0
 24 25  2  0  0  0  0
 25 26  1  0  0  0  0
 26 27  2  0  0  0  0
 22 27  1  0  0  0  0
M  END
> <chemblId>
CHEMBL1093431

> <bioactivity__type>
Ki

> <units>
nM

> <value>
196.0

$$$$

  CDK     11271515102D 0   0.00000     0.00000     0

 28 32  0  0  0  0              1 V2000 
   -1.5000    3.3530    0.0000 N   0  0  0  0  0  0  0  0  0  0  0  0
   -0.7500    2.0540    0.0000 C   0  0  0  0  0  0  0  0  0  0  0  0
    0.7500    2.0540    0.0000 N   0  0  0  0  0  0  0  0  0  0  0  0
    1.5000    0.7550    0.0000 C   0  0  0  0  0  0  0  0  0  0  0  0
    2.9670    0.4430    0.0000 N   0  0  0  0  0  0  0  0  0  0  0  0
    3.1240   -1.0490    0.0000 N   0  0  0  0  0  0  0  0  0  0  0  0
    4.4231   -1.7989    0.0000 C   0  0  0  0  0  0  0  0  0  0  0  0
    5.7221   -1.0488    0.0000 C   0  0  0  0  0  0  0  0  0  0  0  0
    7.0212   -1.7987    0.0000 C   0  0  0  0  0  0  0  0  0  0  0  0
    7.0213   -3.2987    0.0000 C   0  0  0  0  0  0  0  0  0  0  0  0
    8.3204   -4.0486    0.0000 C   0  0  0  0  0  0  0  0  0  0  0  0
    9.6194   -3.2985    0.0000 C   0  0  0  0  0  0  0  0  0  0  0  0
    9.6192   -1.7985    0.0000 C   0  0  0  0  0  0  0  0  0  0  0  0
    8.3202   -1.0486    0.0000 C   0  0  0  0  0  0  0  0  0  0  0  0
    1.7540   -1.6590    0.0000 C   0  0  0  0  0  0  0  0  0  0  0  0
    0.7500   -0.5440    0.0000 C   0  0  0  0  0  0  0  0  0  0  0  0
   -0.7500   -0.5440    0.0000 C   0  0  0  0  0  0  0  0  0  0  0  0
   -1.7540   -1.6590    0.0000 N   0  0  0  0  0  0  0  0  0  0  0  0
   -3.1240   -1.0490    0.0000 C   0  0  0  0  0  0  0  0  0  0  0  0
   -2.9670    0.4430    0.0000 N   0  0  0  0  0  0  0  0  0  0  0  0
   -1.5000    0.7550    0.0000 N   0  0  0  0  0  0  0  0  0  0  0  0
   -4.4231   -1.7989    0.0000 C   0  0  0  0  0  0  0  0  0  0  0  0
   -5.7221   -1.0488    0.0000 C   0  0  0  0  0  0  0  0  0  0  0  0
   -7.0212   -1.7987    0.0000 C   0  0  0  0  0  0  0  0  0  0  0  0
   -7.0213   -3.2987    0.0000 C   0  0  0  0  0  0  0  0  0  0  0  0
   -8.3204   -4.0486    0.0000 F   0  0  0  0  0  0  0  0  0  0  0  0
   -5.7223   -4.0488    0.0000 C   0  0  0  0  0  0  0  0  0  0  0  0
   -4.4232   -3.2989    0.0000 C   0  0  0  0  0  0  0  0  0  0  0  0
  1  2  1  0  0  0  0
  2  3  2  0  0  0  0
  3  4  1  0  0  0  0
  4  5  2  0  0  0  0
  5  6  1  0  0  0  0
  6  7  1  0  0  0  0
  7  8  1  0  0  0  0
  8  9  1  0  0  0  0
  9 10  2  0  0  0  0
 10 11  1  0  0  0  0
 11 12  2  0  0  0  0
 12 13  1  0  0  0  0
 13 14  2  0  0  0  0
  9 14  1  0  0  0  0
  6 15  1  0  0  0  0
 15 16  2  0  0  0  0
  4 16  1  0  0  0  0
 16 17  1  0  0  0  0
 17 18  2  0  0  0  0
 18 19  1  0  0  0  0
 19 20  2  0  0  0  0
 20 21  1  0  0  0  0
  2 21  1  0  0  0  0
 17 21  1  0  0  0  0
 19 22  1  0  0  0  0
 22 23  2  0  0  0  0
 23 24  1  0  0  0  0
 24 25  2  0  0  0  0
 25 26  1  0  0  0  0
 25 27  1  0  0  0  0
 27 28  2  0  0  0  0
 22 28  1  0  0  0  0
M  END
> <chemblId>
CHEMBL1093432

> <bioactivity__type>
Ki

> <units>
nM

> <value>
127.0

$$$$

  CDK     11271515102D 0   0.00000     0.00000     0

 25 29  0  0  0  0              1 V2000 
   -4.1289    5.4856    0.0000 I   0  0  0  0  0  0  0  0  0  0  0  0
   -4.5886    4.0578    0.0000 C   0  0  0  0  0  0  0  0  0  0  0  0
   -6.7005    3.2816    0.0000 C   0  0  0  0  0  0  0  0  0  0  0  0
   -6.5363    1.7761    0.0000 C   0  0  0  0  0  0  0  0  0  0  0  0
   -5.3959    0.9637    0.0000 C   0  0  0  0  0  0  0  0  0  0  0  0
   -4.0817    1.4467    0.0000 C   0  0  0  0  0  0  0  0  0  0  0  0
   -3.7387    2.8042    0.0000 C   0  0  0  0  0  0  0  0  0  0  0  0
   -2.9670    0.4430    0.0000 N   0  0  0  0  0  0  0  0  0  0  0  0
   -3.1240   -1.0490    0.0000 C   0  0  0  0  0  0  0  0  0  0  0  0
   -4.4231   -1.7989    0.0000 S   0  0  0  0  0  0  0  0  0  0  0  0
   -1.7540   -1.6590    0.0000 S   0  0  0  0  0  0  0  0  0  0  0  0
   -0.7500   -0.5440    0.0000 C   0  0  0  0  0  0  0  0  0  0  0  0
   -1.5000    0.7550    0.0000 C   0  0  0  0  0  0  0  0  0  0  0  0
   -0.7500    2.0540    0.0000 N   0  0  0  0  0  0  0  0  0  0  0  0
    0.7500    2.0540    0.0000 C   0  0  0  0  0  0  0  0  0  0  0  0
    1.5000    0.7550    0.0000 N   0  0  0  0  0  0  0  0  0  0  0  0
    2.9670    0.4430    0.0000 N   0  0  0  0  0  0  0  0  0  0  0  0
    3.1240   -1.0490    0.0000 C   0  0  0  0  0  0  0  0  0  0  0  0
    1.7540   -1.6590    0.0000 N   0  0  0  0  0  0  0  0  0  0  0  0
    0.7500   -0.5440    0.0000 C   0  0  0  0  0  0  0  0  0  0  0  0
    4.4231   -1.7989    0.0000 C   0  0  0  0  0  0  0  0  0  0  0  0
    4.5800   -3.2907    0.0000 O   0  0  0  0  0  0  0  0  0  0  0  0
    6.0472   -3.6024    0.0000 C   0  0  0  0  0  0  0  0  0  0  0  0
    6.7971   -2.3033    0.0000 C   0  0  0  0  0  0  0  0  0  0  0  0
    5.7934   -1.1887    0.0000 C   0  0  0  0  0  0  0  0  0  0  0  0
  1  2  1  0  0  0  0
  2  3  2  0  0  0  0
  3  4  1  0  0  0  0
  4  5  2  0  0  0  0
  5  6  1  0  0  0  0
  6  7  2  0  0  0  0
  2  7  1  0  0  0  0
  6  8  1  0  0  0  0
  8  9  1  0  0  0  0
  9 10  2  0  0  0  0
  9 11  1  0  0  0  0
 11 12  1  0  0  0  0
 12 13  2  0  0  0  0
  8 13  1  0  0  0  0
 13 14  1  0  0  0  0
 14 15  2  0  0  0  0
 15 16  1  0  0  0  0
 16 17  1  0  0  0  0
 17 18  2  0  0  0  0
 18 19  1  0  0  0  0
 19 20  2  0  0  0  0
 12 20  1  0  0  0  0
 16 20  1  0  0  0  0
 18 21  1  0  0  0  0
 21 22  1  0  0  0  0
 22 23  1  0  0  0  0
 23 24  2  0  0  0  0
 24 25  1  0  0  0  0
 21 25  2  0  0  0  0
M  END
> <chemblId>
CHEMBL1093479

> <bioactivity__type>
Ki

> <units>
nM

> <value>
0.0082

$$$$

  CDK     11271515102D 0   0.00000     0.00000     0

 31 35  0  0  0  0              1 V2000 
   -3.6041    3.0000    0.0000 O   0  0  0  0  0  0  0  0  0  0  0  0
   -2.3050    3.7500    0.0000 C   0  0  0  0  0  0  0  0  0  0  0  0
   -1.0060    3.0000    0.0000 N   0  0  0  0  0  0  0  0  0  0  0  0
   -1.0060    1.5000    0.0000 C   0  0  0  0  0  0  0  0  0  0  0  0
   -2.3050    0.7500    0.0000 N   0  0  0  0  0  0  0  0  0  0  0  0
   -2.3050   -0.7500    0.0000 C   0  0  0  0  0  0  0  0  0  0  0  0
   -1.0060   -1.5000    0.0000 N   0  0  0  0  0  0  0  0  0  0  0  0
    0.2930   -0.7500    0.0000 C   0  0  0  0  0  0  0  0  0  0  0  0
    1.7190   -1.2140    0.0000 N   0  0  0  0  0  0  0  0  0  0  0  0
    2.6010    0.0000    0.0000 N   0  0  0  0  0  0  0  0  0  0  0  0
    4.1010    0.0003    0.0000 C   0  0  0  0  0  0  0  0  0  0  0  0
    4.8513   -1.2986    0.0000 C   0  0  0  0  0  0  0  0  0  0  0  0
    4.1015   -2.5978    0.0000 C   0  0  0  0  0  0  0  0  0  0  0  0
    4.8518   -3.8967    0.0000 C   0  0  0  0  0  0  0  0  0  0  0  0
    6.3518   -3.8964    0.0000 C   0  0  0  0  0  0  0  0  0  0  0  0
    7.1015   -2.5972    0.0000 C   0  0  0  0  0  0  0  0  0  0  0  0
    6.3513   -1.2983    0.0000 C   0  0  0  0  0  0  0  0  0  0  0  0
    1.7190    1.2130    0.0000 C   0  0  0  0  0  0  0  0  0  0  0  0
    0.2930    0.7500    0.0000 C   0  0  0  0  0  0  0  0  0  0  0  0
   -3.6040   -1.5000    0.0000 C   0  0  0  0  0  0  0  0  0  0  0  0
   -4.9031   -0.7500    0.0000 C   0  0  0  0  0  0  0  0  0  0  0  0
   -6.2021   -1.5000    0.0000 C   0  0  0  0  0  0  0  0  0  0  0  0
   -6.2021   -3.0000    0.0000 C   0  0  0  0  0  0  0  0  0  0  0  0
   -4.9031   -3.7500    0.0000 C   0  0  0  0  0  0  0  0  0  0  0  0
   -3.6041   -3.0000    0.0000 C   0  0  0  0  0  0  0  0  0  0  0  0
   -2.3050    5.2500    0.0000 C   0  0  0  0  0  0  0  0  0  0  0  0
   -1.0060    6.0000    0.0000 C   0  0  0  0  0  0  0  0  0  0  0  0
   -1.0060    7.5000    0.0000 C   0  0  0  0  0  0  0  0  0  0  0  0
   -2.3050    8.2500    0.0000 C   0  0  0  0  0  0  0  0  0  0  0  0
   -3.6041    7.5000    0.0000 C   0  0  0  0  0  0  0  0  0  0  0  0
   -3.6041    6.0000    0.0000 C   0  0  0  0  0  0  0  0  0  0  0  0
  1  2  2  0  0  0  0
  2  3  1  0  0  0  0
  3  4  1  0  0  0  0
  4  5  2  0  0  0  0
  5  6  1  0  0  0  0
  6  7  2  0  0  0  0
  7  8  1  0  0  0  0
  8  9  2  0  0  0  0
  9 10  1  0  0  0  0
 10 11  1  0  0  0  0
 11 12  1  0  0  0  0
 12 13  2  0  0  0  0
 13 14  1  0  0  0  0
 14 15  2  0  0  0  0
 15 16  1  0  0  0  0
 16 17  2  0  0  0  0
 12 17  1  0  0  0  0
 10 18  1  0  0  0  0
 18 19  2  0  0  0  0
  4 19  1  0  0  0  0
  8 19  1  0  0  0  0
  6 20  1  0  0  0  0
 20 21  2  0  0  0  0
 21 22  1  0  0  0  0
 22 23  2  0  0  0  0
 23 24  1  0  0  0  0
 24 25  2  0  0  0  0
 20 25  1  0  0  0  0
  2 26  1  0  0  0  0
 26 27  2  0  0  0  0
 27 28  1  0  0  0  0
 28 29  2  0  0  0  0
 29 30  1  0  0  0  0
 30 31  2  0  0  0  0
 26 31  1  0  0  0  0
M  END
> <chemblId>
CHEMBL1094143

> <bioactivity__type>
Ki

> <units>
nM

> <value>
180.6

$$$$

  CDK     11271515102D 0   0.00000     0.00000     0

 29 33  0  0  0  0              1 V2000 
   -8.7037   -5.4141    0.0000 C   0  0  0  0  0  0  0  0  0  0  0  0
   -7.2365   -5.7262    0.0000 C   0  0  0  0  0  0  0  0  0  0  0  0
   -6.2326   -4.6117    0.0000 N   0  0  0  0  0  0  0  0  0  0  0  0
   -4.7655   -4.9238    0.0000 C   0  0  0  0  0  0  0  0  0  0  0  0
   -3.7616   -3.8092    0.0000 C   0  0  0  0  0  0  0  0  0  0  0  0
   -4.2249   -2.3826    0.0000 N   0  0  0  0  0  0  0  0  0  0  0  0
   -5.6920   -2.0704    0.0000 C   0  0  0  0  0  0  0  0  0  0  0  0
   -6.6959   -3.1850    0.0000 C   0  0  0  0  0  0  0  0  0  0  0  0
   -3.2210   -1.2680    0.0000 C   0  0  0  0  0  0  0  0  0  0  0  0
   -3.6840    0.1580    0.0000 C   0  0  0  0  0  0  0  0  0  0  0  0
   -2.6810    1.2730    0.0000 C   0  0  0  0  0  0  0  0  0  0  0  0
   -1.2130    0.9610    0.0000 C   0  0  0  0  0  0  0  0  0  0  0  0
   -0.0000    1.8430    0.0000 C   0  0  0  0  0  0  0  0  0  0  0  0
   -0.0003    3.3430    0.0000 O   0  0  0  0  0  0  0  0  0  0  0  0
    1.2140    0.9610    0.0000 C   0  0  0  0  0  0  0  0  0  0  0  0
    2.6810    1.2730    0.0000 C   0  0  0  0  0  0  0  0  0  0  0  0
    3.6850    0.1580    0.0000 N   0  0  0  0  0  0  0  0  0  0  0  0
    3.2210   -1.2680    0.0000 C   0  0  0  0  0  0  0  0  0  0  0  0
    4.2245   -2.3829    0.0000 N   0  0  0  0  0  0  0  0  0  0  0  0
    1.7540   -1.5800    0.0000 N   0  0  0  0  0  0  0  0  0  0  0  0
    0.7500   -0.4660    0.0000 C   0  0  0  0  0  0  0  0  0  0  0  0
   -0.7500   -0.4660    0.0000 C   0  0  0  0  0  0  0  0  0  0  0  0
   -1.7540   -1.5800    0.0000 C   0  0  0  0  0  0  0  0  0  0  0  0
    3.1444    2.6996    0.0000 C   0  0  0  0  0  0  0  0  0  0  0  0
    4.6116    3.0116    0.0000 C   0  0  0  0  0  0  0  0  0  0  0  0
    5.0750    4.4382    0.0000 C   0  0  0  0  0  0  0  0  0  0  0  0
    4.0713    5.5529    0.0000 C   0  0  0  0  0  0  0  0  0  0  0  0
    2.6041    5.2409    0.0000 C   0  0  0  0  0  0  0  0  0  0  0  0
    2.1406    3.8143    0.0000 C   0  0  0  0  0  0  0  0  0  0  0  0
  1  2  1  0  0  0  0
  2  3  1  0  0  0  0
  3  4  1  0  0  0  0
  4  5  1  0  0  0  0
  5  6  1  0  0  0  0
  6  7  1  0  0  0  0
  7  8  1  0  0  0  0
  3  8  1  0  0  0  0
  6  9  1  0  0  0  0
  9 10  2  0  0  0  0
 10 11  1  0  0  0  0
 11 12  2  0  0  0  0
 12 13  1  0  0  0  0
 13 14  2  0  0  0  0
 13 15  1  0  0  0  0
 15 16  2  0  0  0  0
 16 17  1  0  0  0  0
 17 18  2  0  0  0  0
 18 19  1  0  0  0  0
 18 20  1  0  0  0  0
 20 21  2  0  0  0  0
 15 21  1  0  0  0  0
 21 22  1  0  0  0  0
 12 22  1  0  0  0  0
 22 23  2  0  0  0  0
  9 23  1  0  0  0  0
 16 24  1  0  0  0  0
 24 25  2  0  0  0  0
 25 26  1  0  0  0  0
 26 27  2  0  0  0  0
 27 28  1  0  0  0  0
 28 29  2  0  0  0  0
 24 29  1  0  0  0  0
M  END
> <chemblId>
CHEMBL1094244

> <bioactivity__type>
Ki

> <units>
nM

> <value>
11.4

$$$$

  CDK     11271515102D 0   0.00000     0.00000     0

 31 36  0  0  0  0              1 V2000 
   -4.2249   -2.3826    0.0000 N   0  0  0  0  0  0  0  0  0  0  0  0
   -3.2210   -1.2680    0.0000 C   0  0  0  0  0  0  0  0  0  0  0  0
   -3.6840    0.1580    0.0000 N   0  0  0  0  0  0  0  0  0  0  0  0
   -2.6810    1.2730    0.0000 C   0  0  0  0  0  0  0  0  0  0  0  0
   -3.1449    2.6995    0.0000 C   0  0  0  0  0  0  0  0  0  0  0  0
   -2.1415    3.8144    0.0000 C   0  0  0  0  0  0  0  0  0  0  0  0
   -2.6053    5.2409    0.0000 C   0  0  0  0  0  0  0  0  0  0  0  0
   -4.0726    5.5524    0.0000 C   0  0  0  0  0  0  0  0  0  0  0  0
   -5.0761    4.4374    0.0000 C   0  0  0  0  0  0  0  0  0  0  0  0
   -4.6122    3.0110    0.0000 C   0  0  0  0  0  0  0  0  0  0  0  0
   -1.2130    0.9610    0.0000 C   0  0  0  0  0  0  0  0  0  0  0  0
   -0.0000    1.8430    0.0000 C   0  0  0  0  0  0  0  0  0  0  0  0
   -0.0003    3.3430    0.0000 O   0  0  0  0  0  0  0  0  0  0  0  0
    1.2140    0.9610    0.0000 C   0  0  0  0  0  0  0  0  0  0  0  0
    2.6810    1.2730    0.0000 C   0  0  0  0  0  0  0  0  0  0  0  0
    3.6850    0.1580    0.0000 C   0  0  0  0  0  0  0  0  0  0  0  0
    3.2210   -1.2680    0.0000 C   0  0  0  0  0  0  0  0  0  0  0  0
    1.7540   -1.5800    0.0000 C   0  0  0  0  0  0  0  0  0  0  0  0
    0.7500   -0.4660    0.0000 C   0  0  0  0  0  0  0  0  0  0  0  0
   -0.7500   -0.4660    0.0000 C   0  0  0  0  0  0  0  0  0  0  0  0
   -1.7540   -1.5800    0.0000 N   0  0  0  0  0  0  0  0  0  0  0  0
    4.2245   -2.3829    0.0000 N   0  0  0  0  0  0  0  0  0  0  0  0
    3.7608   -3.8094    0.0000 C   0  0  0  0  0  0  0  0  0  0  0  0
    4.7643   -4.9243    0.0000 C   0  0  0  0  0  0  0  0  0  0  0  0
    6.2316   -4.6126    0.0000 N   0  0  0  0  0  0  0  0  0  0  0  0
    7.2351   -5.7275    0.0000 C   0  0  0  0  0  0  0  0  0  0  0  0
    8.7024   -5.4158    0.0000 C   0  0  0  0  0  0  0  0  0  0  0  0
   10.1289   -5.8796    0.0000 C   0  0  0  0  0  0  0  0  0  0  0  0
    9.8172   -4.4123    0.0000 C   0  0  0  0  0  0  0  0  0  0  0  0
    6.6953   -3.1861    0.0000 C   0  0  0  0  0  0  0  0  0  0  0  0
    5.6918   -2.0712    0.0000 C   0  0  0  0  0  0  0  0  0  0  0  0
  1  2  1  0  0  0  0
  2  3  2  0  0  0  0
  3  4  1  0  0  0  0
  4  5  1  0  0  0  0
  5  6  1  0  0  0  0
  6  7  2  0  0  0  0
  7  8  1  0  0  0  0
  8  9  2  0  0  0  0
  9 10  1  0  0  0  0
  5 10  2  0  0  0  0
  4 11  2  0  0  0  0
 11 12  1  0  0  0  0
 12 13  2  0  0  0  0
 12 14  1  0  0  0  0
 14 15  2  0  0  0  0
 15 16  1  0  0  0  0
 16 17  2  0  0  0  0
 17 18  1  0  0  0  0
 18 19  2  0  0  0  0
 14 19  1  0  0  0  0
 19 20  1  0  0  0  0
 11 20  1  0  0  0  0
 20 21  2  0  0  0  0
  2 21  1  0  0  0  0
 17 22  1  0  0  0  0
 22 23  1  0  0  0  0
 23 24  1  0  0  0  0
 24 25  1  0  0  0  0
 25 26  1  0  0  0  0
 26 27  1  0  0  0  0
 27 28  1  0  0  0  0
 28 29  1  0  0  0  0
 27 29  1  0  0  0  0
 25 30  1  0  0  0  0
 30 31  1  0  0  0  0
 22 31  1  0  0  0  0
M  END
> <chemblId>
CHEMBL1094547

> <bioactivity__type>
Ki

> <units>
nM

> <value>
23.2

$$$$

  CDK     11271515102D 0   0.00000     0.00000     0

 29 33  0  0  0  0              1 V2000 
   -8.3693   -4.8908    0.0000 C   0  0  0  0  0  0  0  0  0  0  0  0
   -6.9813   -4.3222    0.0000 N   0  0  0  0  0  0  0  0  0  0  0  0
   -5.8667   -5.3261    0.0000 C   0  0  0  0  0  0  0  0  0  0  0  0
   -4.3870   -5.0806    0.0000 C   0  0  0  0  0  0  0  0  0  0  0  0
   -3.6563   -3.7706    0.0000 C   0  0  0  0  0  0  0  0  0  0  0  0
   -4.2249   -2.3826    0.0000 N   0  0  0  0  0  0  0  0  0  0  0  0
   -5.6646   -1.9617    0.0000 C   0  0  0  0  0  0  0  0  0  0  0  0
   -6.8913   -2.8249    0.0000 C   0  0  0  0  0  0  0  0  0  0  0  0
   -3.2210   -1.2680    0.0000 C   0  0  0  0  0  0  0  0  0  0  0  0
   -3.6840    0.1580    0.0000 C   0  0  0  0  0  0  0  0  0  0  0  0
   -2.6810    1.2730    0.0000 C   0  0  0  0  0  0  0  0  0  0  0  0
   -1.2130    0.9610    0.0000 C   0  0  0  0  0  0  0  0  0  0  0  0
   -0.0000    1.8430    0.0000 C   0  0  0  0  0  0  0  0  0  0  0  0
   -0.0003    3.3430    0.0000 O   0  0  0  0  0  0  0  0  0  0  0  0
    1.2140    0.9610    0.0000 C   0  0  0  0  0  0  0  0  0  0  0  0
    2.6810    1.2730    0.0000 C   0  0  0  0  0  0  0  0  0  0  0  0
    3.6850    0.1580    0.0000 N   0  0  0  0  0  0  0  0  0  0  0  0
    3.2210   -1.2680    0.0000 C   0  0  0  0  0  0  0  0  0  0  0  0
    4.2245   -2.3829    0.0000 N   0  0  0  0  0  0  0  0  0  0  0  0
    1.7540   -1.5800    0.0000 N   0  0  0  0  0  0  0  0  0  0  0  0
    0.7500   -0.4660    0.0000 C   0  0  0  0  0  0  0  0  0  0  0  0
   -0.7500   -0.4660    0.0000 C   0  0  0  0  0  0  0  0  0  0  0  0
   -1.7540   -1.5800    0.0000 C   0  0  0  0  0  0  0  0  0  0  0  0
    3.1444    2.6996    0.0000 C   0  0  0  0  0  0  0  0  0  0  0  0
    4.6116    3.0116    0.0000 C   0  0  0  0  0  0  0  0  0  0  0  0
    5.0750    4.4382    0.0000 C   0  0  0  0  0  0  0  0  0  0  0  0
    4.0713    5.5529    0.0000 C   0  0  0  0  0  0  0  0  0  0  0  0
    2.6041    5.2409    0.0000 C   0  0  0  0  0  0  0  0  0  0  0  0
    2.1406    3.8143    0.0000 C   0  0  0  0  0  0  0  0  0  0  0  0
  1  2  1  0  0  0  0
  2  3  1  0  0  0  0
  3  4  1  0  0  0  0
  4  5  1  0  0  0  0
  5  6  1  0  0  0  0
  6  7  1  0  0  0  0
  7  8  1  0  0  0  0
  2  8  1  0  0  0  0
  6  9  1  0  0  0  0
  9 10  2  0  0  0  0
 10 11  1  0  0  0  0
 11 12  2  0  0  0  0
 12 13  1  0  0  0  0
 13 14  2  0  0  0  0
 13 15  1  0  0  0  0
 15 16  2  0  0  0  0
 16 17  1  0  0  0  0
 17 18  2  0  0  0  0
 18 19  1  0  0  0  0
 18 20  1  0  0  0  0
 20 21  2  0  0  0  0
 15 21  1  0  0  0  0
 21 22  1  0  0  0  0
 12 22  1  0  0  0  0
 22 23  2  0  0  0  0
  9 23  1  0  0  0  0
 16 24  1  0  0  0  0
 24 25  2  0  0  0  0
 25 26  1  0  0  0  0
 26 27  2  0  0  0  0
 27 28  1  0  0  0  0
 28 29  2  0  0  0  0
 24 29  1  0  0  0  0
M  END
> <chemblId>
CHEMBL1094548

> <bioactivity__type>
Ki

> <units>
nM

> <value>
10.0

$$$$

  CDK     11271515102D 0   0.00000     0.00000     0

 25 27  0  0  0  0              1 V2000 
   11.6913   -1.5001    0.0000 C   0  0  0  0  0  0  0  0  0  0  0  0
   10.3922   -0.7500    0.0000 N   0  0  0  0  0  0  0  0  0  0  0  0
   10.3922    0.7500    0.0000 C   0  0  0  0  0  0  0  0  0  0  0  0
   11.6913    1.4999    0.0000 C   0  0  0  0  0  0  0  0  0  0  0  0
   11.6913    2.9999    0.0000 C   0  0  0  0  0  0  0  0  0  0  0  0
   10.3922    3.7500    0.0000 C   0  0  0  0  0  0  0  0  0  0  0  0
    9.0932    3.0000    0.0000 C   0  0  0  0  0  0  0  0  0  0  0  0
    9.0932    1.5000    0.0000 C   0  0  0  0  0  0  0  0  0  0  0  0
    7.7942    0.7500    0.0000 C   0  0  0  0  0  0  0  0  0  0  0  0
    7.7941   -0.7500    0.0000 O   0  0  0  0  0  0  0  0  0  0  0  0
    6.4951    1.5000    0.0000 N   0  0  0  0  0  0  0  0  0  0  0  0
    5.1961    0.7500    0.0000 C   0  0  0  0  0  0  0  0  0  0  0  0
    5.1961   -0.7500    0.0000 N   0  0  0  0  0  0  0  0  0  0  0  0
    3.8970    1.5000    0.0000 N   0  0  0  0  0  0  0  0  0  0  0  0
    2.5980    0.7500    0.0000 C   0  0  0  0  0  0  0  0  0  0  0  0
    2.5980   -0.7500    0.0000 N   0  0  0  0  0  0  0  0  0  0  0  0
    1.2990   -1.5000    0.0000 C   0  0  0  0  0  0  0  0  0  0  0  0
    1.2990   -3.0000    0.0000 C   0  0  0  0  0  0  0  0  0  0  0  0
    0.0000   -0.7500    0.0000 C   0  0  0  0  0  0  0  0  0  0  0  0
   -1.2990   -1.5000    0.0000 C   0  0  0  0  0  0  0  0  0  0  0  0
   -2.5980   -0.7500    0.0000 C   0  0  0  0  0  0  0  0  0  0  0  0
   -2.5980    0.7500    0.0000 C   0  0  0  0  0  0  0  0  0  0  0  0
   -1.2990    1.5000    0.0000 C   0  0  0  0  0  0  0  0  0  0  0  0
    0.0000    0.7500    0.0000 C   0  0  0  0  0  0  0  0  0  0  0  0
    1.2990    1.5000    0.0000 N   0  0  0  0  0  0  0  0  0  0  0  0
  1  2  1  0  0  0  0
  2  3  1  0  0  0  0
  3  4  2  0  0  0  0
  4  5  1  0  0  0  0
  5  6  2  0  0  0  0
  6  7  1  0  0  0  0
  7  8  2  0  0  0  0
  3  8  1  0  0  0  0
  8  9  1  0  0  0  0
  9 10  2  0  0  0  0
  9 11  1  0  0  0  0
 11 12  2  0  0  0  0
 12 13  1  0  0  0  0
 12 14  1  0  0  0  0
 14 15  1  0  0  0  0
 15 16  2  0  0  0  0
 16 17  1  0  0  0  0
 17 18  1  0  0  0  0
 17 19  2  0  0  0  0
 19 20  1  0  0  0  0
 20 21  2  0  0  0  0
 21 22  1  0  0  0  0
 22 23  2  0  0  0  0
 23 24  1  0  0  0  0
 19 24  1  0  0  0  0
 24 25  2  0  0  0  0
 15 25  1  0  0  0  0
M  END
> <chemblId>
CHEMBL1094646

> <bioactivity__type>
Ki

> <units>
nM

> <value>
8800.0

$$$$

  CDK     11271515102D 0   0.00000     0.00000     0

 31 34  0  0  0  0              1 V2000 
  -10.6341   -3.6753    0.0000 C   0  0  0  0  0  0  0  0  0  0  0  0
   -9.1670   -3.9874    0.0000 C   0  0  0  0  0  0  0  0  0  0  0  0
   -8.7037   -5.4141    0.0000 C   0  0  0  0  0  0  0  0  0  0  0  0
   -8.1631   -2.8729    0.0000 N   0  0  0  0  0  0  0  0  0  0  0  0
   -6.6959   -3.1850    0.0000 C   0  0  0  0  0  0  0  0  0  0  0  0
   -5.6920   -2.0704    0.0000 C   0  0  0  0  0  0  0  0  0  0  0  0
   -4.2249   -2.3826    0.0000 O   0  0  0  0  0  0  0  0  0  0  0  0
   -3.2210   -1.2680    0.0000 C   0  0  0  0  0  0  0  0  0  0  0  0
   -3.6840    0.1580    0.0000 C   0  0  0  0  0  0  0  0  0  0  0  0
   -2.6810    1.2730    0.0000 C   0  0  0  0  0  0  0  0  0  0  0  0
   -1.2130    0.9610    0.0000 C   0  0  0  0  0  0  0  0  0  0  0  0
   -0.0000    1.8430    0.0000 C   0  0  0  0  0  0  0  0  0  0  0  0
   -0.0003    3.3430    0.0000 O   0  0  0  0  0  0  0  0  0  0  0  0
    1.2140    0.9610    0.0000 C   0  0  0  0  0  0  0  0  0  0  0  0
    2.6810    1.2730    0.0000 C   0  0  0  0  0  0  0  0  0  0  0  0
    3.6850    0.1580    0.0000 N   0  0  0  0  0  0  0  0  0  0  0  0
    3.2210   -1.2680    0.0000 C   0  0  0  0  0  0  0  0  0  0  0  0
    4.2245   -2.3829    0.0000 N   0  0  0  0  0  0  0  0  0  0  0  0
    1.7540   -1.5800    0.0000 N   0  0  0  0  0  0  0  0  0  0  0  0
    0.7500   -0.4660    0.0000 C   0  0  0  0  0  0  0  0  0  0  0  0
   -0.7500   -0.4660    0.0000 C   0  0  0  0  0  0  0  0  0  0  0  0
   -1.7540   -1.5800    0.0000 C   0  0  0  0  0  0  0  0  0  0  0  0
    3.1444    2.6996    0.0000 C   0  0  0  0  0  0  0  0  0  0  0  0
    4.6116    3.0116    0.0000 C   0  0  0  0  0  0  0  0  0  0  0  0
    5.0750    4.4382    0.0000 C   0  0  0  0  0  0  0  0  0  0  0  0
    4.0713    5.5529    0.0000 C   0  0  0  0  0  0  0  0  0  0  0  0
    2.6041    5.2409    0.0000 C   0  0  0  0  0  0  0  0  0  0  0  0
    2.1406    3.8143    0.0000 C   0  0  0  0  0  0  0  0  0  0  0  0
   -8.6264   -1.4462    0.0000 C   0  0  0  0  0  0  0  0  0  0  0  0
  -10.0936   -1.1341    0.0000 C   0  0  0  0  0  0  0  0  0  0  0  0
   -7.6225   -0.3317    0.0000 C   0  0  0  0  0  0  0  0  0  0  0  0
  1  2  1  0  0  0  0
  2  3  1  0  0  0  0
  2  4  1  0  0  0  0
  4  5  1  0  0  0  0
  5  6  1  0  0  0  0
  6  7  1  0  0  0  0
  7  8  1  0  0  0  0
  8  9  2  0  0  0  0
  9 10  1  0  0  0  0
 10 11  2  0  0  0  0
 11 12  1  0  0  0  0
 12 13  2  0  0  0  0
 12 14  1  0  0  0  0
 14 15  2  0  0  0  0
 15 16  1  0  0  0  0
 16 17  2  0  0  0  0
 17 18  1  0  0  0  0
 17 19  1  0  0  0  0
 19 20  2  0  0  0  0
 14 20  1  0  0  0  0
 20 21  1  0  0  0  0
 11 21  1  0  0  0  0
 21 22  2  0  0  0  0
  8 22  1  0  0  0  0
 15 23  1  0  0  0  0
 23 24  2  0  0  0  0
 24 25  1  0  0  0  0
 25 26  2  0  0  0  0
 26 27  1  0  0  0  0
 27 28  2  0  0  0  0
 23 28  1  0  0  0  0
  4 29  1  0  0  0  0
 29 30  1  0  0  0  0
 29 31  1  0  0  0  0
M  END
> <chemblId>
CHEMBL1094721

> <bioactivity__type>
Ki

> <units>
nM

> <value>
13.7

$$$$

  CDK     11271515102D 0   0.00000     0.00000     0

 32 37  0  0  0  0              1 V2000 
   -4.2249   -2.3826    0.0000 N   0  0  0  0  0  0  0  0  0  0  0  0
   -3.2210   -1.2680    0.0000 C   0  0  0  0  0  0  0  0  0  0  0  0
   -3.6840    0.1580    0.0000 N   0  0  0  0  0  0  0  0  0  0  0  0
   -2.6810    1.2730    0.0000 C   0  0  0  0  0  0  0  0  0  0  0  0
   -3.1449    2.6995    0.0000 C   0  0  0  0  0  0  0  0  0  0  0  0
   -2.1415    3.8144    0.0000 C   0  0  0  0  0  0  0  0  0  0  0  0
   -2.6053    5.2409    0.0000 C   0  0  0  0  0  0  0  0  0  0  0  0
   -4.0726    5.5524    0.0000 C   0  0  0  0  0  0  0  0  0  0  0  0
   -4.5365    6.9789    0.0000 F   0  0  0  0  0  0  0  0  0  0  0  0
   -5.0761    4.4374    0.0000 C   0  0  0  0  0  0  0  0  0  0  0  0
   -4.6122    3.0110    0.0000 C   0  0  0  0  0  0  0  0  0  0  0  0
   -1.2130    0.9610    0.0000 C   0  0  0  0  0  0  0  0  0  0  0  0
   -0.0000    1.8430    0.0000 C   0  0  0  0  0  0  0  0  0  0  0  0
   -0.0003    3.3430    0.0000 O   0  0  0  0  0  0  0  0  0  0  0  0
    1.2140    0.9610    0.0000 C   0  0  0  0  0  0  0  0  0  0  0  0
    2.6810    1.2730    0.0000 C   0  0  0  0  0  0  0  0  0  0  0  0
    3.6850    0.1580    0.0000 C   0  0  0  0  0  0  0  0  0  0  0  0
    3.2210   -1.2680    0.0000 C   0  0  0  0  0  0  0  0  0  0  0  0
    4.2245   -2.3829    0.0000 O   0  0  0  0  0  0  0  0  0  0  0  0
    5.6918   -2.0712    0.0000 C   0  0  0  0  0  0  0  0  0  0  0  0
    6.6953   -3.1861    0.0000 C   0  0  0  0  0  0  0  0  0  0  0  0
    8.1626   -2.8745    0.0000 N   0  0  0  0  0  0  0  0  0  0  0  0
    8.7729   -1.5042    0.0000 C   0  0  0  0  0  0  0  0  0  0  0  0
   10.2647   -1.6612    0.0000 C   0  0  0  0  0  0  0  0  0  0  0  0
   10.5763   -3.1285    0.0000 C   0  0  0  0  0  0  0  0  0  0  0  0
    9.2772   -3.8783    0.0000 C   0  0  0  0  0  0  0  0  0  0  0  0
    6.8403   -4.1160    0.0000 C   0  0  0  0  0  0  0  0  0  0  0  0
    6.4499   -2.2775    0.0000 C   0  0  0  0  0  0  0  0  0  0  0  0
    1.7540   -1.5800    0.0000 C   0  0  0  0  0  0  0  0  0  0  0  0
    0.7500   -0.4660    0.0000 C   0  0  0  0  0  0  0  0  0  0  0  0
   -0.7500   -0.4660    0.0000 C   0  0  0  0  0  0  0  0  0  0  0  0
   -1.7540   -1.5800    0.0000 N   0  0  0  0  0  0  0  0  0  0  0  0
  1  2  1  0  0  0  0
  2  3  2  0  0  0  0
  3  4  1  0  0  0  0
  4  5  1  0  0  0  0
  5  6  1  0  0  0  0
  6  7  2  0  0  0  0
  7  8  1  0  0  0  0
  8  9  1  0  0  0  0
  8 10  2  0  0  0  0
 10 11  1  0  0  0  0
  5 11  2  0  0  0  0
  4 12  2  0  0  0  0
 12 13  1  0  0  0  0
 13 14  2  0  0  0  0
 13 15  1  0  0  0  0
 15 16  2  0  0  0  0
 16 17  1  0  0  0  0
 17 18  2  0  0  0  0
 18 19  1  0  0  0  0
 19 20  1  0  0  0  0
 20 21  1  0  0  0  0
 21 22  1  0  0  0  0
 22 23  1  0  0  0  0
 23 24  1  0  0  0  0
 24 25  1  0  0  0  0
 25 26  1  0  0  0  0
 22 26  1  0  0  0  0
 26 27  1  0  0  0  0
 27 28  1  0  0  0  0
 23 28  1  0  0  0  0
 18 29  1  0  0  0  0
 29 30  2  0  0  0  0
 15 30  1  0  0  0  0
 30 31  1  0  0  0  0
 12 31  1  0  0  0  0
 31 32  2  0  0  0  0
  2 32  1  0  0  0  0
M  END
> <chemblId>
CHEMBL1094846

> <bioactivity__type>
Ki

> <units>
nM

> <value>
35.1

$$$$

  CDK     11271515102D 0   0.00000     0.00000     0

 24 26  0  0  0  0              1 V2000 
   10.9856    4.5116    0.0000 C   0  0  0  0  0  0  0  0  0  0  0  0
    9.9818    5.6262    0.0000 C   0  0  0  0  0  0  0  0  0  0  0  0
   10.4452    7.0528    0.0000 C   0  0  0  0  0  0  0  0  0  0  0  0
    9.4414    8.1675    0.0000 C   0  0  0  0  0  0  0  0  0  0  0  0
    9.9048    9.5941    0.0000 C   0  0  0  0  0  0  0  0  0  0  0  0
    7.9742    7.8555    0.0000 N   0  0  0  0  0  0  0  0  0  0  0  0
    7.5108    6.4288    0.0000 C   0  0  0  0  0  0  0  0  0  0  0  0
    6.0436    6.1169    0.0000 N   0  0  0  0  0  0  0  0  0  0  0  0
    5.5802    4.6902    0.0000 C   0  0  0  0  0  0  0  0  0  0  0  0
    6.5840    3.5756    0.0000 N   0  0  0  0  0  0  0  0  0  0  0  0
    4.1130    4.3782    0.0000 N   0  0  0  0  0  0  0  0  0  0  0  0
    3.6496    2.9516    0.0000 C   0  0  0  0  0  0  0  0  0  0  0  0
    2.1824    2.6396    0.0000 C   0  0  0  0  0  0  0  0  0  0  0  0
    1.7190    1.2130    0.0000 C   0  0  0  0  0  0  0  0  0  0  0  0
    2.6010   -0.0000    0.0000 C   0  0  0  0  0  0  0  0  0  0  0  0
    1.7190   -1.2140    0.0000 N   0  0  0  0  0  0  0  0  0  0  0  0
    0.2930   -0.7500    0.0000 C   0  0  0  0  0  0  0  0  0  0  0  0
   -1.0070   -1.5000    0.0000 C   0  0  0  0  0  0  0  0  0  0  0  0
   -2.3060   -0.7500    0.0000 C   0  0  0  0  0  0  0  0  0  0  0  0
   -2.3060    0.7500    0.0000 C   0  0  0  0  0  0  0  0  0  0  0  0
   -3.6050    1.5000    0.0000 F   0  0  0  0  0  0  0  0  0  0  0  0
   -1.0070    1.5000    0.0000 C   0  0  0  0  0  0  0  0  0  0  0  0
    0.2930    0.7500    0.0000 C   0  0  0  0  0  0  0  0  0  0  0  0
    8.5146    5.3142    0.0000 N   0  0  0  0  0  0  0  0  0  0  0  0
  1  2  1  0  0  0  0
  2  3  2  0  0  0  0
  3  4  1  0  0  0  0
  4  5  1  0  0  0  0
  4  6  2  0  0  0  0
  6  7  1  0  0  0  0
  7  8  1  0  0  0  0
  8  9  1  0  0  0  0
  9 10  2  0  0  0  0
  9 11  1  0  0  0  0
 11 12  1  0  0  0  0
 12 13  1  0  0  0  0
 13 14  1  0  0  0  0
 14 15  2  0  0  0  0
 15 16  1  0  0  0  0
 16 17  1  0  0  0  0
 17 18  2  0  0  0  0
 18 19  1  0  0  0  0
 19 20  2  0  0  0  0
 20 21  1  0  0  0  0
 20 22  1  0  0  0  0
 22 23  2  0  0  0  0
 14 23  1  0  0  0  0
 17 23  1  0  0  0  0
  7 24  2  0  0  0  0
  2 24  1  0  0  0  0
M  END
> <chemblId>
CHEMBL1094986

> <bioactivity__type>
Ki

> <units>
nM

> <value>
200.0
[truncated: 8,766,561 more chars]
