# Supplementary material for: Comparison of Quantitative and Qualitative (Q)SAR Models Created for the Prediction of Ki and IC50 Values of Antitarget Inhibitors
Source: Front Pharmacol. 2018 Oct 10;9:1136. doi: 10.3389/fphar.2018.01136 (PMC6192375; doi:10.3389/fphar.2018.01136)
Supplement: Supplementary file 3 [file Data_Sheet_3.ZIP › DataSets/ADRA1A_IC50.sdf]

  CDK     11271515382D 0   0.00000     0.00000     0

 15 17  0  0  0  0              1 V2000 
    5.5211   -3.3036    0.0000 C   0  0  0  0  0  0  0  0  0  0  0  0
    6.2711   -2.0046    0.0000 C   0  0  0  0  0  0  0  0  0  0  0  0
    5.2674   -0.8899    0.0000 N   0  0  0  0  0  0  0  0  0  0  0  0
    3.8970   -1.5000    0.0000 C   0  0  0  0  0  0  0  0  0  0  0  0
    4.0538   -2.9918    0.0000 N   0  0  0  0  0  0  0  0  0  0  0  0
    2.5980   -0.7500    0.0000 C   0  0  0  0  0  0  0  0  0  0  0  0
    2.5980    0.7500    0.0000 C   0  0  0  0  0  0  0  0  0  0  0  0
    1.2990    1.5000    0.0000 O   0  0  0  0  0  0  0  0  0  0  0  0
    0.0000    0.7500    0.0000 C   0  0  0  0  0  0  0  0  0  0  0  0
   -1.2990    1.5000    0.0000 C   0  0  0  0  0  0  0  0  0  0  0  0
   -2.5980    0.7500    0.0000 C   0  0  0  0  0  0  0  0  0  0  0  0
   -2.5980   -0.7500    0.0000 C   0  0  0  0  0  0  0  0  0  0  0  0
   -1.2990   -1.5000    0.0000 C   0  0  0  0  0  0  0  0  0  0  0  0
    0.0000   -0.7500    0.0000 C   0  0  0  0  0  0  0  0  0  0  0  0
    1.2990   -1.5000    0.0000 O   0  0  0  0  0  0  0  0  0  0  0  0
  1  2  1  0  0  0  0
  2  3  1  0  0  0  0
  3  4  2  0  0  0  0
  4  5  1  0  0  0  0
  1  5  1  0  0  0  0
  4  6  1  0  0  0  0
  6  7  1  0  0  0  0
  7  8  1  0  0  0  0
  8  9  1  0  0  0  0
  9 10  2  0  0  0  0
 10 11  1  0  0  0  0
 11 12  2  0  0  0  0
 12 13  1  0  0  0  0
 13 14  2  0  0  0  0
  9 14  1  0  0  0  0
 14 15  1  0  0  0  0
  6 15  1  0  0  0  0
M  END
> <chemblId>
CHEMBL10316

> <bioactivity__type>
IC50

> <units>
nM

> <value>
2884.03

$$$$

  CDK     11271515382D 0   0.00000     0.00000     0

 24 26  0  0  0  0              1 V2000 
    3.9132    3.7394    0.0000 C   0  0  0  0  0  0  0  0  0  0  0  0
    2.6112    2.9947    0.0000 C   0  0  0  0  0  0  0  0  0  0  0  0
    2.6051    1.4947    0.0000 C   0  0  0  0  0  0  0  0  0  0  0  0
    3.9011    0.7394    0.0000 O   0  0  0  0  0  0  0  0  0  0  0  0
    1.3030    0.7500    0.0000 C   0  0  0  0  0  0  0  0  0  0  0  0
    1.3030   -0.7500    0.0000 C   0  0  0  0  0  0  0  0  0  0  0  0
    0.0280   -1.5000    0.0000 C   0  0  0  0  0  0  0  0  0  0  0  0
   -1.3220   -0.7500    0.0000 C   0  0  0  0  0  0  0  0  0  0  0  0
   -2.6148   -1.5107    0.0000 O   0  0  0  0  0  0  0  0  0  0  0  0
   -1.3220    0.7500    0.0000 C   0  0  0  0  0  0  0  0  0  0  0  0
    0.0280    1.5000    0.0000 C   0  0  0  0  0  0  0  0  0  0  0  0
    1.3152    3.7500    0.0000 N   0  0  0  0  0  0  0  0  0  0  0  0
    1.3213    5.2500    0.0000 C   0  0  0  0  0  0  0  0  0  0  0  0
    0.0253    6.0052    0.0000 C   0  0  0  0  0  0  0  0  0  0  0  0
   -1.2768    5.2605    0.0000 C   0  0  0  0  0  0  0  0  0  0  0  0
   -2.5728    6.0158    0.0000 C   0  0  0  0  0  0  0  0  0  0  0  0
   -2.5667    7.5158    0.0000 C   0  0  0  0  0  0  0  0  0  0  0  0
   -1.2646    8.2605    0.0000 C   0  0  0  0  0  0  0  0  0  0  0  0
   -1.2585    9.7605    0.0000 C   0  0  0  0  0  0  0  0  0  0  0  0
   -2.5545   10.5158    0.0000 C   0  0  0  0  0  0  0  0  0  0  0  0
   -3.8565    9.7710    0.0000 C   0  0  0  0  0  0  0  0  0  0  0  0
   -3.8626    8.2710    0.0000 C   0  0  0  0  0  0  0  0  0  0  0  0
   -1.2829    3.7605    0.0000 C   0  0  0  0  0  0  0  0  0  0  0  0
    0.0131    3.0053    0.0000 C   0  0  0  0  0  0  0  0  0  0  0  0
  2  1  1  6  0  0  0
  2  3  1  0  0  0  0
  3  4  1  1  0  0  0
  3  5  1  0  0  0  0
  5  6  2  0  0  0  0
  6  7  1  0  0  0  0
  7  8  2  0  0  0  0
  8  9  1  0  0  0  0
  8 10  1  0  0  0  0
 10 11  2  0  0  0  0
  5 11  1  0  0  0  0
  2 12  1  0  0  0  0
 12 13  1  0  0  0  0
 13 14  1  0  0  0  0
 14 15  1  0  0  0  0
 15 16  1  0  0  0  0
 16 17  1  0  0  0  0
 17 18  2  0  0  0  0
 18 19  1  0  0  0  0
 19 20  2  0  0  0  0
 20 21  1  0  0  0  0
 21 22  2  0  0  0  0
 17 22  1  0  0  0  0
 15 23  1  0  0  0  0
 23 24  1  0  0  0  0
 12 24  1  0  0  0  0
M  END
> <chemblId>
CHEMBL113830

> <bioactivity__type>
IC50

> <units>
nM

> <value>
100.0

$$$$

  CDK     11271515382D 0   0.00000     0.00000     0

 19 21  0  0  0  0              1 V2000 
    1.4075    1.8355    0.0000 C   0  0  0  0  0  0  0  0  0  0  0  0
    2.8948    1.6405    0.0000 O   0  0  0  0  0  0  0  0  0  0  0  0
    3.8073    2.8310    0.0000 C   0  0  0  0  0  0  0  0  0  0  0  0
    5.2946    2.6360    0.0000 C   0  0  0  0  0  0  0  0  0  0  0  0
    6.2071    3.8265    0.0000 C   0  0  0  0  0  0  0  0  0  0  0  0
    5.6324    5.2120    0.0000 C   0  0  0  0  0  0  0  0  0  0  0  0
    4.1451    5.4070    0.0000 C   0  0  0  0  0  0  0  0  0  0  0  0
    3.2326    4.2165    0.0000 C   0  0  0  0  0  0  0  0  0  0  0  0
    1.7453    4.4115    0.0000 C   0  0  0  0  0  0  0  0  0  0  0  0
    1.1705    5.7971    0.0000 C   0  0  0  0  0  0  0  0  0  0  0  0
   -0.3167    5.9921    0.0000 C   0  0  0  0  0  0  0  0  0  0  0  0
   -1.2292    4.8016    0.0000 C   0  0  0  0  0  0  0  0  0  0  0  0
   -0.6545    3.4160    0.0000 C   0  0  0  0  0  0  0  0  0  0  0  0
    0.8328    3.2210    0.0000 C   0  0  0  0  0  0  0  0  0  0  0  0
    0.4950    0.6450    0.0000 C   0  0  0  0  0  0  0  0  0  0  0  0
    0.9220   -0.7920    0.0000 C   0  0  0  0  0  0  0  0  0  0  0  0
   -0.3140   -1.6430    0.0000 N   0  0  0  0  0  0  0  0  0  0  0  0
   -1.5050   -0.7300    0.0000 C   0  0  0  0  0  0  0  0  0  0  0  0
   -1.0050    0.6840    0.0000 N   0  0  0  0  0  0  0  0  0  0  0  0
  1  2  1  0  0  0  0
  2  3  1  0  0  0  0
  3  4  2  0  0  0  0
  4  5  1  0  0  0  0
  5  6  2  0  0  0  0
  6  7  1  0  0  0  0
  7  8  2  0  0  0  0
  3  8  1  0  0  0  0
  8  9  1  0  0  0  0
  9 10  2  0  0  0  0
 10 11  1  0  0  0  0
 11 12  2  0  0  0  0
 12 13  1  0  0  0  0
 13 14  2  0  0  0  0
  9 14  1  0  0  0  0
  1 15  1  0  0  0  0
 15 16  2  0  0  0  0
 16 17  1  0  0  0  0
 17 18  1  0  0  0  0
 18 19  2  0  0  0  0
 15 19  1  0  0  0  0
M  END
> <chemblId>
CHEMBL116700

> <bioactivity__type>
IC50

> <units>
nM

> <value>
302.0

$$$$

  CDK     11271515382D 0   0.00000     0.00000     0

 15 16  0  0  0  0              1 V2000 
    4.6902   -4.2552    0.0000 C   0  0  0  0  0  0  0  0  0  0  0  0
    4.3782   -2.7880    0.0000 S   0  0  0  0  0  0  0  0  0  0  0  0
    5.4929   -1.7842    0.0000 C   0  0  0  0  0  0  0  0  0  0  0  0
    6.9195   -2.2476    0.0000 C   0  0  0  0  0  0  0  0  0  0  0  0
    8.0341   -1.2438    0.0000 C   0  0  0  0  0  0  0  0  0  0  0  0
    7.7221    0.2234    0.0000 C   0  0  0  0  0  0  0  0  0  0  0  0
    6.2955    0.6868    0.0000 C   0  0  0  0  0  0  0  0  0  0  0  0
    5.1809   -0.3170    0.0000 C   0  0  0  0  0  0  0  0  0  0  0  0
    3.7543    0.1464    0.0000 N   0  0  0  0  0  0  0  0  0  0  0  0
    2.6396   -0.8574    0.0000 C   0  0  0  0  0  0  0  0  0  0  0  0
    1.2130   -0.3940    0.0000 C   0  0  0  0  0  0  0  0  0  0  0  0
    0.0000   -1.2760    0.0000 N   0  0  0  0  0  0  0  0  0  0  0  0
   -1.2130   -0.3940    0.0000 C   0  0  0  0  0  0  0  0  0  0  0  0
   -0.7500    1.0320    0.0000 C   0  0  0  0  0  0  0  0  0  0  0  0
    0.7500    1.0320    0.0000 N   0  0  0  0  0  0  0  0  0  0  0  0
  1  2  1  0  0  0  0
  2  3  1  0  0  0  0
  3  4  2  0  0  0  0
  4  5  1  0  0  0  0
  5  6  2  0  0  0  0
  6  7  1  0  0  0  0
  7  8  2  0  0  0  0
  3  8  1  0  0  0  0
  8  9  1  0  0  0  0
  9 10  1  0  0  0  0
 10 11  1  0  0  0  0
 11 12  2  0  0  0  0
 12 13  1  0  0  0  0
 13 14  1  0  0  0  0
 14 15  1  0  0  0  0
 11 15  1  0  0  0  0
M  END
> <chemblId>
CHEMBL117248

> <bioactivity__type>
IC50

> <units>
nM

> <value>
107.15

$$$$

  CDK     11271515382D 0   0.00000     0.00000     0

 18 20  0  0  0  0              1 V2000 
    2.6396   -0.8574    0.0000 C   0  0  0  0  0  0  0  0  0  0  0  0
    3.7543    0.1464    0.0000 N   0  0  0  0  0  0  0  0  0  0  0  0
    5.1809   -0.3170    0.0000 C   0  0  0  0  0  0  0  0  0  0  0  0
    5.4929   -1.7842    0.0000 C   0  0  0  0  0  0  0  0  0  0  0  0
    6.9195   -2.2476    0.0000 C   0  0  0  0  0  0  0  0  0  0  0  0
    8.0341   -1.2438    0.0000 C   0  0  0  0  0  0  0  0  0  0  0  0
    7.7221    0.2234    0.0000 C   0  0  0  0  0  0  0  0  0  0  0  0
    6.2955    0.6868    0.0000 C   0  0  0  0  0  0  0  0  0  0  0  0
    5.9835    2.1540    0.0000 C   0  0  0  0  0  0  0  0  0  0  0  0
    6.9871    3.2688    0.0000 O   0  0  0  0  0  0  0  0  0  0  0  0
    6.2370    4.5677    0.0000 C   0  0  0  0  0  0  0  0  0  0  0  0
    4.7698    4.2557    0.0000 N   0  0  0  0  0  0  0  0  0  0  0  0
    4.6132    2.7640    0.0000 C   0  0  0  0  0  0  0  0  0  0  0  0
    1.2130   -0.3940    0.0000 C   0  0  0  0  0  0  0  0  0  0  0  0
    0.0000   -1.2760    0.0000 N   0  0  0  0  0  0  0  0  0  0  0  0
   -1.2130   -0.3940    0.0000 C   0  0  0  0  0  0  0  0  0  0  0  0
   -0.7500    1.0320    0.0000 C   0  0  0  0  0  0  0  0  0  0  0  0
    0.7500    1.0320    0.0000 N   0  0  0  0  0  0  0  0  0  0  0  0
  1  2  1  0  0  0  0
  2  3  1  0  0  0  0
  3  4  2  0  0  0  0
  4  5  1  0  0  0  0
  5  6  2  0  0  0  0
  6  7  1  0  0  0  0
  7  8  2  0  0  0  0
  3  8  1  0  0  0  0
  8  9  1  0  0  0  0
  9 10  1  0  0  0  0
 10 11  1  0  0  0  0
 11 12  2  0  0  0  0
 12 13  1  0  0  0  0
  9 13  2  0  0  0  0
  1 14  1  0  0  0  0
 14 15  2  0  0  0  0
 15 16  1  0  0  0  0
 16 17  1  0  0  0  0
 17 18  1  0  0  0  0
 14 18  1  0  0  0  0
M  END
> <chemblId>
CHEMBL117381

> <bioactivity__type>
IC50

> <units>
nM

> <value>
457.09

$$$$

  CDK     11271515382D 0   0.00000     0.00000     0

 15 16  0  0  0  0              1 V2000 
    7.3566    1.0555    0.0000 C   0  0  0  0  0  0  0  0  0  0  0  0
    5.8693    1.2505    0.0000 S   0  0  0  0  0  0  0  0  0  0  0  0
    5.2946    2.6360    0.0000 C   0  0  0  0  0  0  0  0  0  0  0  0
    6.2071    3.8265    0.0000 C   0  0  0  0  0  0  0  0  0  0  0  0
    5.6324    5.2120    0.0000 C   0  0  0  0  0  0  0  0  0  0  0  0
    4.1451    5.4070    0.0000 C   0  0  0  0  0  0  0  0  0  0  0  0
    3.2326    4.2165    0.0000 C   0  0  0  0  0  0  0  0  0  0  0  0
    3.8073    2.8310    0.0000 C   0  0  0  0  0  0  0  0  0  0  0  0
    2.8948    1.6405    0.0000 N   0  0  0  0  0  0  0  0  0  0  0  0
    1.4075    1.8355    0.0000 C   0  0  0  0  0  0  0  0  0  0  0  0
    0.4950    0.6450    0.0000 C   0  0  0  0  0  0  0  0  0  0  0  0
    0.9220   -0.7920    0.0000 C   0  0  0  0  0  0  0  0  0  0  0  0
   -0.3140   -1.6430    0.0000 N   0  0  0  0  0  0  0  0  0  0  0  0
   -1.5050   -0.7300    0.0000 C   0  0  0  0  0  0  0  0  0  0  0  0
   -1.0050    0.6840    0.0000 N   0  0  0  0  0  0  0  0  0  0  0  0
  1  2  1  0  0  0  0
  2  3  1  0  0  0  0
  3  4  2  0  0  0  0
  4  5  1  0  0  0  0
  5  6  2  0  0  0  0
  6  7  1  0  0  0  0
  7  8  2  0  0  0  0
  3  8  1  0  0  0  0
  8  9  1  0  0  0  0
  9 10  1  0  0  0  0
 10 11  1  0  0  0  0
 11 12  2  0  0  0  0
 12 13  1  0  0  0  0
 13 14  1  0  0  0  0
 14 15  2  0  0  0  0
 11 15  1  0  0  0  0
M  END
> <chemblId>
CHEMBL118055

> <bioactivity__type>
IC50

> <units>
nM

> <value>
169.82

$$$$

  CDK     11271515382D 0   0.00000     0.00000     0

 19 21  0  0  0  0              1 V2000 
    2.6396   -0.8574    0.0000 C   0  0  0  0  0  0  0  0  0  0  0  0
    3.7543    0.1464    0.0000 O   0  0  0  0  0  0  0  0  0  0  0  0
    5.1809   -0.3170    0.0000 C   0  0  0  0  0  0  0  0  0  0  0  0
    5.4929   -1.7842    0.0000 C   0  0  0  0  0  0  0  0  0  0  0  0
    6.9195   -2.2476    0.0000 C   0  0  0  0  0  0  0  0  0  0  0  0
    8.0341   -1.2438    0.0000 C   0  0  0  0  0  0  0  0  0  0  0  0
    7.7221    0.2234    0.0000 C   0  0  0  0  0  0  0  0  0  0  0  0
    6.2955    0.6868    0.0000 C   0  0  0  0  0  0  0  0  0  0  0  0
    5.9835    2.1540    0.0000 C   0  0  0  0  0  0  0  0  0  0  0  0
    7.0982    3.1577    0.0000 C   0  0  0  0  0  0  0  0  0  0  0  0
    6.7862    4.6249    0.0000 C   0  0  0  0  0  0  0  0  0  0  0  0
    5.3595    5.0884    0.0000 C   0  0  0  0  0  0  0  0  0  0  0  0
    4.2449    4.0846    0.0000 C   0  0  0  0  0  0  0  0  0  0  0  0
    4.5569    2.6174    0.0000 C   0  0  0  0  0  0  0  0  0  0  0  0
    1.2130   -0.3940    0.0000 C   0  0  0  0  0  0  0  0  0  0  0  0
    0.0000   -1.2760    0.0000 N   0  0  0  0  0  0  0  0  0  0  0  0
   -1.2130   -0.3940    0.0000 C   0  0  0  0  0  0  0  0  0  0  0  0
   -0.7500    1.0320    0.0000 C   0  0  0  0  0  0  0  0  0  0  0  0
    0.7500    1.0320    0.0000 N   0  0  0  0  0  0  0  0  0  0  0  0
  1  2  1  0  0  0  0
  2  3  1  0  0  0  0
  3  4  2  0  0  0  0
  4  5  1  0  0  0  0
  5  6  2  0  0  0  0
  6  7  1  0  0  0  0
  7  8  2  0  0  0  0
  3  8  1  0  0  0  0
  8  9  1  0  0  0  0
  9 10  2  0  0  0  0
 10 11  1  0  0  0  0
 11 12  2  0  0  0  0
 12 13  1  0  0  0  0
 13 14  2  0  0  0  0
  9 14  1  0  0  0  0
  1 15  1  0  0  0  0
 15 16  2  0  0  0  0
 16 17  1  0  0  0  0
 17 18  1  0  0  0  0
 18 19  1  0  0  0  0
 15 19  1  0  0  0  0
M  END
> <chemblId>
CHEMBL13789

> <bioactivity__type>
IC50

> <units>
nM

> <value>
46.80499999999999

$$$$

  CDK     11271515382D 0   0.00000     0.00000     0

 19 21  0  0  0  0              1 V2000 
   -1.6318    2.2454    0.0000 C   0  0  0  0  0  0  0  0  0  0  0  0
   -0.7500    1.0320    0.0000 C   0  0  0  0  0  0  0  0  0  0  0  0
    0.7500    1.0320    0.0000 C   0  0  0  0  0  0  0  0  0  0  0  0
    1.2140   -0.3940    0.0000 C   0  0  0  0  0  0  0  0  0  0  0  0
   -0.0000   -1.2760    0.0000 O   0  0  0  0  0  0  0  0  0  0  0  0
   -1.2130   -0.3940    0.0000 C   0  0  0  0  0  0  0  0  0  0  0  0
   -2.6396   -0.8574    0.0000 C   0  0  0  0  0  0  0  0  0  0  0  0
   -3.7543    0.1464    0.0000 C   0  0  0  0  0  0  0  0  0  0  0  0
   -5.1809   -0.3170    0.0000 C   0  0  0  0  0  0  0  0  0  0  0  0
   -5.4929   -1.7842    0.0000 C   0  0  0  0  0  0  0  0  0  0  0  0
   -4.3782   -2.7880    0.0000 C   0  0  0  0  0  0  0  0  0  0  0  0
   -2.9516   -2.3246    0.0000 C   0  0  0  0  0  0  0  0  0  0  0  0
   -1.8370   -3.3284    0.0000 O   0  0  0  0  0  0  0  0  0  0  0  0
   -2.1490   -4.7956    0.0000 C   0  0  0  0  0  0  0  0  0  0  0  0
   -1.0343   -5.7994    0.0000 C   0  0  0  0  0  0  0  0  0  0  0  0
   -1.1913   -7.2911    0.0000 N   0  0  0  0  0  0  0  0  0  0  0  0
    0.1790   -7.9014    0.0000 C   0  0  0  0  0  0  0  0  0  0  0  0
    1.1828   -6.7867    0.0000 C   0  0  0  0  0  0  0  0  0  0  0  0
    0.4329   -5.4876    0.0000 N   0  0  0  0  0  0  0  0  0  0  0  0
  1  2  1  0  0  0  0
  2  3  1  0  0  0  0
  3  4  2  0  0  0  0
  4  5  1  0  0  0  0
  5  6  1  0  0  0  0
  2  6  2  0  0  0  0
  6  7  1  0  0  0  0
  7  8  1  0  0  0  0
  8  9  2  0  0  0  0
  9 10  1  0  0  0  0
 10 11  2  0  0  0  0
 11 12  1  0  0  0  0
  7 12  2  0  0  0  0
 12 13  1  0  0  0  0
 13 14  1  0  0  0  0
 14 15  1  0  0  0  0
 15 16  2  0  0  0  0
 16 17  1  0  0  0  0
 17 18  1  0  0  0  0
 18 19  1  0  0  0  0
 15 19  1  0  0  0  0
M  END
> <chemblId>
CHEMBL143562

> <bioactivity__type>
IC50

> <units>
nM

> <value>
34.67

$$$$

  CDK     11271515382D 0   0.00000     0.00000     0

 19 21  0  0  0  0              1 V2000 
    2.3008   -1.1060    0.0000 C   0  0  0  0  0  0  0  0  0  0  0  0
    2.9110   -2.4763    0.0000 C   0  0  0  0  0  0  0  0  0  0  0  0
    2.1611   -3.7754    0.0000 N   0  0  0  0  0  0  0  0  0  0  0  0
    3.1649   -4.8900    0.0000 C   0  0  0  0  0  0  0  0  0  0  0  0
    4.5352   -4.2798    0.0000 O   0  0  0  0  0  0  0  0  0  0  0  0
    4.3782   -2.7880    0.0000 C   0  0  0  0  0  0  0  0  0  0  0  0
    5.4929   -1.7842    0.0000 C   0  0  0  0  0  0  0  0  0  0  0  0
    6.9195   -2.2476    0.0000 C   0  0  0  0  0  0  0  0  0  0  0  0
    8.0341   -1.2438    0.0000 C   0  0  0  0  0  0  0  0  0  0  0  0
    7.7221    0.2234    0.0000 C   0  0  0  0  0  0  0  0  0  0  0  0
    6.2955    0.6868    0.0000 C   0  0  0  0  0  0  0  0  0  0  0  0
    5.1809   -0.3170    0.0000 C   0  0  0  0  0  0  0  0  0  0  0  0
    3.7543    0.1464    0.0000 N   0  0  0  0  0  0  0  0  0  0  0  0
    2.6396   -0.8574    0.0000 C   0  0  0  0  0  0  0  0  0  0  0  0
    1.2130   -0.3940    0.0000 C   0  0  0  0  0  0  0  0  0  0  0  0
    0.0000   -1.2760    0.0000 N   0  0  0  0  0  0  0  0  0  0  0  0
   -1.2130   -0.3940    0.0000 C   0  0  0  0  0  0  0  0  0  0  0  0
   -0.7500    1.0320    0.0000 C   0  0  0  0  0  0  0  0  0  0  0  0
    0.7500    1.0320    0.0000 N   0  0  0  0  0  0  0  0  0  0  0  0
  1  2  1  0  0  0  0
  2  3  1  0  0  0  0
  3  4  2  0  0  0  0
  4  5  1  0  0  0  0
  5  6  1  0  0  0  0
  2  6  2  0  0  0  0
  6  7  1  0  0  0  0
  7  8  1  0  0  0  0
  8  9  2  0  0  0  0
  9 10  1  0  0  0  0
 10 11  2  0  0  0  0
 11 12  1  0  0  0  0
  7 12  2  0  0  0  0
 12 13  1  0  0  0  0
 13 14  1  0  0  0  0
 14 15  1  0  0  0  0
 15 16  2  0  0  0  0
 16 17  1  0  0  0  0
 17 18  1  0  0  0  0
 18 19  1  0  0  0  0
 15 19  1  0  0  0  0
M  END
> <chemblId>
CHEMBL154023

> <bioactivity__type>
IC50

> <units>
nM

> <value>
190.55

$$$$

  CDK     11271515382D 0   0.00000     0.00000     0

 19 21  0  0  0  0              1 V2000 
    2.6396   -0.8574    0.0000 C   0  0  0  0  0  0  0  0  0  0  0  0
    3.7543    0.1464    0.0000 N   0  0  0  0  0  0  0  0  0  0  0  0
    5.1809   -0.3170    0.0000 C   0  0  0  0  0  0  0  0  0  0  0  0
    5.4929   -1.7842    0.0000 C   0  0  0  0  0  0  0  0  0  0  0  0
    6.9195   -2.2476    0.0000 C   0  0  0  0  0  0  0  0  0  0  0  0
    8.0341   -1.2438    0.0000 C   0  0  0  0  0  0  0  0  0  0  0  0
    7.7221    0.2234    0.0000 C   0  0  0  0  0  0  0  0  0  0  0  0
    6.2955    0.6868    0.0000 C   0  0  0  0  0  0  0  0  0  0  0  0
    5.9835    2.1540    0.0000 C   0  0  0  0  0  0  0  0  0  0  0  0
    7.0982    3.1577    0.0000 C   0  0  0  0  0  0  0  0  0  0  0  0
    6.7862    4.6249    0.0000 C   0  0  0  0  0  0  0  0  0  0  0  0
    5.3595    5.0884    0.0000 C   0  0  0  0  0  0  0  0  0  0  0  0
    4.2449    4.0846    0.0000 C   0  0  0  0  0  0  0  0  0  0  0  0
    4.5569    2.6174    0.0000 N   0  0  0  0  0  0  0  0  0  0  0  0
    1.2130   -0.3940    0.0000 C   0  0  0  0  0  0  0  0  0  0  0  0
    0.0000   -1.2760    0.0000 N   0  0  0  0  0  0  0  0  0  0  0  0
   -1.2130   -0.3940    0.0000 C   0  0  0  0  0  0  0  0  0  0  0  0
   -0.7500    1.0320    0.0000 C   0  0  0  0  0  0  0  0  0  0  0  0
    0.7500    1.0320    0.0000 N   0  0  0  0  0  0  0  0  0  0  0  0
  1  2  1  0  0  0  0
  2  3  1  0  0  0  0
  3  4  2  0  0  0  0
  4  5  1  0  0  0  0
  5  6  2  0  0  0  0
  6  7  1  0  0  0  0
  7  8  2  0  0  0  0
  3  8  1  0  0  0  0
  8  9  1  0  0  0  0
  9 10  2  0  0  0  0
 10 11  1  0  0  0  0
 11 12  2  0  0  0  0
 12 13  1  0  0  0  0
 13 14  2  0  0  0  0
  9 14  1  0  0  0  0
  1 15  1  0  0  0  0
 15 16  2  0  0  0  0
 16 17  1  0  0  0  0
 17 18  1  0  0  0  0
 18 19  1  0  0  0  0
 15 19  1  0  0  0  0
M  END
> <chemblId>
CHEMBL154298

> <bioactivity__type>
IC50

> <units>
nM

> <value>
81.28

$$$$

  CDK     11271515382D 0   0.00000     0.00000     0

 18 20  0  0  0  0              1 V2000 
    2.6396   -0.8574    0.0000 C   0  0  0  0  0  0  0  0  0  0  0  0
    3.7543    0.1464    0.0000 N   0  0  0  0  0  0  0  0  0  0  0  0
    5.1809   -0.3170    0.0000 C   0  0  0  0  0  0  0  0  0  0  0  0
    5.4929   -1.7842    0.0000 C   0  0  0  0  0  0  0  0  0  0  0  0
    6.9195   -2.2476    0.0000 C   0  0  0  0  0  0  0  0  0  0  0  0
    8.0341   -1.2438    0.0000 C   0  0  0  0  0  0  0  0  0  0  0  0
    7.7221    0.2234    0.0000 C   0  0  0  0  0  0  0  0  0  0  0  0
    6.2955    0.6868    0.0000 C   0  0  0  0  0  0  0  0  0  0  0  0
    5.9835    2.1540    0.0000 C   0  0  0  0  0  0  0  0  0  0  0  0
    6.9871    3.2688    0.0000 O   0  0  0  0  0  0  0  0  0  0  0  0
    6.2370    4.5677    0.0000 C   0  0  0  0  0  0  0  0  0  0  0  0
    4.7698    4.2557    0.0000 C   0  0  0  0  0  0  0  0  0  0  0  0
    4.6132    2.7640    0.0000 N   0  0  0  0  0  0  0  0  0  0  0  0
    1.2130   -0.3940    0.0000 C   0  0  0  0  0  0  0  0  0  0  0  0
    0.0000   -1.2760    0.0000 N   0  0  0  0  0  0  0  0  0  0  0  0
   -1.2130   -0.3940    0.0000 C   0  0  0  0  0  0  0  0  0  0  0  0
   -0.7500    1.0320    0.0000 C   0  0  0  0  0  0  0  0  0  0  0  0
    0.7500    1.0320    0.0000 N   0  0  0  0  0  0  0  0  0  0  0  0
  1  2  1  0  0  0  0
  2  3  1  0  0  0  0
  3  4  2  0  0  0  0
  4  5  1  0  0  0  0
  5  6  2  0  0  0  0
  6  7  1  0  0  0  0
  7  8  2  0  0  0  0
  3  8  1  0  0  0  0
  8  9  1  0  0  0  0
  9 10  1  0  0  0  0
 10 11  1  0  0  0  0
 11 12  2  0  0  0  0
 12 13  1  0  0  0  0
  9 13  2  0  0  0  0
  1 14  1  0  0  0  0
 14 15  2  0  0  0  0
 15 16  1  0  0  0  0
 16 17  1  0  0  0  0
 17 18  1  0  0  0  0
 14 18  1  0  0  0  0
M  END
> <chemblId>
CHEMBL155326

> <bioactivity__type>
IC50

> <units>
nM

> <value>
45.71

$$$$

  CDK     11271515382D 0   0.00000     0.00000     0

 18 20  0  0  0  0              1 V2000 
    2.6396   -0.8574    0.0000 C   0  0  0  0  0  0  0  0  0  0  0  0
    3.7543    0.1464    0.0000 N   0  0  0  0  0  0  0  0  0  0  0  0
    5.1809   -0.3170    0.0000 C   0  0  0  0  0  0  0  0  0  0  0  0
    5.4929   -1.7842    0.0000 C   0  0  0  0  0  0  0  0  0  0  0  0
    6.9195   -2.2476    0.0000 C   0  0  0  0  0  0  0  0  0  0  0  0
    8.0341   -1.2438    0.0000 C   0  0  0  0  0  0  0  0  0  0  0  0
    7.7221    0.2234    0.0000 C   0  0  0  0  0  0  0  0  0  0  0  0
    6.2955    0.6868    0.0000 C   0  0  0  0  0  0  0  0  0  0  0  0
    5.9835    2.1540    0.0000 C   0  0  0  0  0  0  0  0  0  0  0  0
    6.9871    3.2688    0.0000 O   0  0  0  0  0  0  0  0  0  0  0  0
    6.2370    4.5677    0.0000 N   0  0  0  0  0  0  0  0  0  0  0  0
    4.7698    4.2557    0.0000 C   0  0  0  0  0  0  0  0  0  0  0  0
    4.6132    2.7640    0.0000 C   0  0  0  0  0  0  0  0  0  0  0  0
    1.2130   -0.3940    0.0000 C   0  0  0  0  0  0  0  0  0  0  0  0
    0.0000   -1.2760    0.0000 N   0  0  0  0  0  0  0  0  0  0  0  0
   -1.2130   -0.3940    0.0000 C   0  0  0  0  0  0  0  0  0  0  0  0
   -0.7500    1.0320    0.0000 C   0  0  0  0  0  0  0  0  0  0  0  0
    0.7500    1.0320    0.0000 N   0  0  0  0  0  0  0  0  0  0  0  0
  1  2  1  0  0  0  0
  2  3  1  0  0  0  0
  3  4  2  0  0  0  0
  4  5  1  0  0  0  0
  5  6  2  0  0  0  0
  6  7  1  0  0  0  0
  7  8  2  0  0  0  0
  3  8  1  0  0  0  0
  8  9  1  0  0  0  0
  9 10  1  0  0  0  0
 10 11  1  0  0  0  0
 11 12  2  0  0  0  0
 12 13  1  0  0  0  0
  9 13  2  0  0  0  0
  1 14  1  0  0  0  0
 14 15  2  0  0  0  0
 15 16  1  0  0  0  0
 16 17  1  0  0  0  0
 17 18  1  0  0  0  0
 14 18  1  0  0  0  0
M  END
> <chemblId>
CHEMBL155327

> <bioactivity__type>
IC50

> <units>
nM

> <value>
35.48

$$$$

  CDK     11271515382D 0   0.00000     0.00000     0

 19 21  0  0  0  0              1 V2000 
    2.6396   -0.8574    0.0000 C   0  0  0  0  0  0  0  0  0  0  0  0
    3.7543    0.1464    0.0000 N   0  0  0  0  0  0  0  0  0  0  0  0
    5.1809   -0.3170    0.0000 C   0  0  0  0  0  0  0  0  0  0  0  0
    5.4929   -1.7842    0.0000 C   0  0  0  0  0  0  0  0  0  0  0  0
    6.9195   -2.2476    0.0000 C   0  0  0  0  0  0  0  0  0  0  0  0
    8.0341   -1.2438    0.0000 C   0  0  0  0  0  0  0  0  0  0  0  0
    7.7221    0.2234    0.0000 C   0  0  0  0  0  0  0  0  0  0  0  0
    6.2955    0.6868    0.0000 C   0  0  0  0  0  0  0  0  0  0  0  0
    5.9835    2.1540    0.0000 C   0  0  0  0  0  0  0  0  0  0  0  0
    7.0982    3.1577    0.0000 N   0  0  0  0  0  0  0  0  0  0  0  0
    6.7862    4.6249    0.0000 C   0  0  0  0  0  0  0  0  0  0  0  0
    5.3595    5.0884    0.0000 C   0  0  0  0  0  0  0  0  0  0  0  0
    4.2449    4.0846    0.0000 C   0  0  0  0  0  0  0  0  0  0  0  0
    4.5569    2.6174    0.0000 N   0  0  0  0  0  0  0  0  0  0  0  0
    1.2130   -0.3940    0.0000 C   0  0  0  0  0  0  0  0  0  0  0  0
    0.0000   -1.2760    0.0000 N   0  0  0  0  0  0  0  0  0  0  0  0
   -1.2130   -0.3940    0.0000 C   0  0  0  0  0  0  0  0  0  0  0  0
   -0.7500    1.0320    0.0000 C   0  0  0  0  0  0  0  0  0  0  0  0
    0.7500    1.0320    0.0000 N   0  0  0  0  0  0  0  0  0  0  0  0
  1  2  1  0  0  0  0
  2  3  1  0  0  0  0
  3  4  2  0  0  0  0
  4  5  1  0  0  0  0
  5  6  2  0  0  0  0
  6  7  1  0  0  0  0
  7  8  2  0  0  0  0
  3  8  1  0  0  0  0
  8  9  1  0  0  0  0
  9 10  2  0  0  0  0
 10 11  1  0  0  0  0
 11 12  2  0  0  0  0
 12 13  1  0  0  0  0
 13 14  2  0  0  0  0
  9 14  1  0  0  0  0
  1 15  1  0  0  0  0
 15 16  2  0  0  0  0
 16 17  1  0  0  0  0
 17 18  1  0  0  0  0
 18 19  1  0  0  0  0
 15 19  1  0  0  0  0
M  END
> <chemblId>
CHEMBL156661

> <bioactivity__type>
IC50

> <units>
nM

> <value>
190.55

$$$$

  CDK     11271515382D 0   0.00000     0.00000     0

 31 35  0  0  0  0              1 V2000 
   -8.3177  -10.8086    0.0000 C   0  0  0  0  0  0  0  0  0  0  0  0
   -7.3138   -9.6941    0.0000 O   0  0  0  0  0  0  0  0  0  0  0  0
   -7.7771   -8.2674    0.0000 C   0  0  0  0  0  0  0  0  0  0  0  0
   -6.7732   -7.1529    0.0000 C   0  0  0  0  0  0  0  0  0  0  0  0
   -7.2365   -5.7262    0.0000 N   0  0  0  0  0  0  0  0  0  0  0  0
   -6.2326   -4.6117    0.0000 C   0  0  0  0  0  0  0  0  0  0  0  0
   -4.7655   -4.9238    0.0000 O   0  0  0  0  0  0  0  0  0  0  0  0
   -6.6959   -3.1850    0.0000 C   0  0  0  0  0  0  0  0  0  0  0  0
   -8.1631   -2.8729    0.0000 C   0  0  0  0  0  0  0  0  0  0  0  0
   -8.6264   -1.4462    0.0000 C   0  0  0  0  0  0  0  0  0  0  0  0
   -9.1670   -3.9874    0.0000 N   0  0  0  0  0  0  0  0  0  0  0  0
   -8.7037   -5.4141    0.0000 C   0  0  0  0  0  0  0  0  0  0  0  0
   -9.7076   -6.5286    0.0000 C   0  0  0  0  0  0  0  0  0  0  0  0
   -9.2443   -7.9553    0.0000 C   0  0  0  0  0  0  0  0  0  0  0  0
  -10.2482   -9.0699    0.0000 O   0  0  0  0  0  0  0  0  0  0  0  0
  -11.7153   -8.7578    0.0000 C   0  0  0  0  0  0  0  0  0  0  0  0
   -5.6920   -2.0704    0.0000 C   0  0  0  0  0  0  0  0  0  0  0  0
   -4.2249   -2.3826    0.0000 C   0  0  0  0  0  0  0  0  0  0  0  0
   -3.2210   -1.2680    0.0000 N   0  0  0  0  0  0  0  0  0  0  0  0
   -3.6840    0.1580    0.0000 C   0  0  0  0  0  0  0  0  0  0  0  0
   -2.6810    1.2730    0.0000 C   0  0  0  0  0  0  0  0  0  0  0  0
   -1.2130    0.9610    0.0000 C   0  0  0  0  0  0  0  0  0  0  0  0
   -0.0000    1.8430    0.0000 O   0  0  0  0  0  0  0  0  0  0  0  0
    1.2140    0.9610    0.0000 C   0  0  0  0  0  0  0  0  0  0  0  0
    2.6810    1.2730    0.0000 C   0  0  0  0  0  0  0  0  0  0  0  0
    3.6850    0.1580    0.0000 C   0  0  0  0  0  0  0  0  0  0  0  0
    3.2210   -1.2680    0.0000 C   0  0  0  0  0  0  0  0  0  0  0  0
    1.7540   -1.5800    0.0000 C   0  0  0  0  0  0  0  0  0  0  0  0
    0.7500   -0.4660    0.0000 C   0  0  0  0  0  0  0  0  0  0  0  0
   -0.7500   -0.4660    0.0000 C   0  0  0  0  0  0  0  0  0  0  0  0
   -1.7540   -1.5800    0.0000 C   0  0  0  0  0  0  0  0  0  0  0  0
  1  2  1  0  0  0  0
  2  3  1  0  0  0  0
  3  4  2  0  0  0  0
  4  5  1  0  0  0  0
  5  6  1  0  0  0  0
  6  7  2  0  0  0  0
  6  8  1  0  0  0  0
  8  9  2  0  0  0  0
  9 10  1  0  0  0  0
  9 11  1  0  0  0  0
 11 12  2  0  0  0  0
  5 12  1  0  0  0  0
 12 13  1  0  0  0  0
 13 14  2  0  0  0  0
  3 14  1  0  0  0  0
 14 15  1  0  0  0  0
 15 16  1  0  0  0  0
  8 17  1  0  0  0  0
 17 18  1  0  0  0  0
 18 19  1  0  0  0  0
 19 20  1  0  0  0  0
 20 21  1  0  0  0  0
 21 22  1  0  0  0  0
 22 23  1  0  0  0  0
 23 24  1  0  0  0  0
 24 25  2  0  0  0  0
 25 26  1  0  0  0  0
 26 27  2  0  0  0  0
 27 28  1  0  0  0  0
 28 29  2  0  0  0  0
 24 29  1  0  0  0  0
 29 30  1  0  0  0  0
 22 30  2  0  0  0  0
 30 31  1  0  0  0  0
 19 31  1  0  0  0  0
M  END
> <chemblId>
CHEMBL162058

> <bioactivity__type>
IC50

> <units>
nM

> <value>
5248.07

$$$$

  CDK     11271515382D 0   0.00000     0.00000     0

 32 36  0  0  0  0              1 V2000 
   -8.6264   -1.4462    0.0000 C   0  0  0  0  0  0  0  0  0  0  0  0
   -8.1631   -2.8729    0.0000 C   0  0  0  0  0  0  0  0  0  0  0  0
   -6.6959   -3.1850    0.0000 C   0  0  0  0  0  0  0  0  0  0  0  0
   -5.6920   -2.0704    0.0000 C   0  0  0  0  0  0  0  0  0  0  0  0
   -4.2249   -2.3826    0.0000 C   0  0  0  0  0  0  0  0  0  0  0  0
   -3.2210   -1.2680    0.0000 N   0  0  0  0  0  0  0  0  0  0  0  0
   -3.6840    0.1580    0.0000 C   0  0  0  0  0  0  0  0  0  0  0  0
   -2.6810    1.2730    0.0000 C   0  0  0  0  0  0  0  0  0  0  0  0
   -1.2130    0.9610    0.0000 C   0  0  0  0  0  0  0  0  0  0  0  0
   -0.0000    1.8430    0.0000 O   0  0  0  0  0  0  0  0  0  0  0  0
    1.2140    0.9610    0.0000 C   0  0  0  0  0  0  0  0  0  0  0  0
    2.6810    1.2730    0.0000 C   0  0  0  0  0  0  0  0  0  0  0  0
    3.6850    0.1580    0.0000 C   0  0  0  0  0  0  0  0  0  0  0  0
    3.2210   -1.2680    0.0000 C   0  0  0  0  0  0  0  0  0  0  0  0
    1.7540   -1.5800    0.0000 C   0  0  0  0  0  0  0  0  0  0  0  0
    0.7500   -0.4660    0.0000 C   0  0  0  0  0  0  0  0  0  0  0  0
   -0.7500   -0.4660    0.0000 C   0  0  0  0  0  0  0  0  0  0  0  0
   -1.7540   -1.5800    0.0000 C   0  0  0  0  0  0  0  0  0  0  0  0
   -6.2326   -4.6117    0.0000 C   0  0  0  0  0  0  0  0  0  0  0  0
   -4.7655   -4.9238    0.0000 O   0  0  0  0  0  0  0  0  0  0  0  0
   -7.2365   -5.7262    0.0000 N   0  0  0  0  0  0  0  0  0  0  0  0
   -6.7732   -7.1529    0.0000 C   0  0  0  0  0  0  0  0  0  0  0  0
   -7.7771   -8.2674    0.0000 C   0  0  0  0  0  0  0  0  0  0  0  0
   -9.2443   -7.9553    0.0000 C   0  0  0  0  0  0  0  0  0  0  0  0
   -9.7076   -6.5286    0.0000 C   0  0  0  0  0  0  0  0  0  0  0  0
  -11.1747   -6.2165    0.0000 Cl  0  0  0  0  0  0  0  0  0  0  0  0
   -8.7037   -5.4141    0.0000 C   0  0  0  0  0  0  0  0  0  0  0  0
   -9.1670   -3.9874    0.0000 N   0  0  0  0  0  0  0  0  0  0  0  0
   -7.3138   -9.6941    0.0000 C   0  0  0  0  0  0  0  0  0  0  0  0
   -8.3177  -10.8086    0.0000 F   0  0  0  0  0  0  0  0  0  0  0  0
   -6.3905  -10.8762    0.0000 F   0  0  0  0  0  0  0  0  0  0  0  0
   -5.9893   -8.9901    0.0000 F   0  0  0  0  0  0  0  0  0  0  0  0
  1  2  1  0  0  0  0
  2  3  2  0  0  0  0
  3  4  1  0  0  0  0
  4  5  1  0  0  0  0
  5  6  1  0  0  0  0
  6  7  1  0  0  0  0
  7  8  1  0  0  0  0
  8  9  1  0  0  0  0
  9 10  1  0  0  0  0
 10 11  1  0  0  0  0
 11 12  2  0  0  0  0
 12 13  1  0  0  0  0
 13 14  2  0  0  0  0
 14 15  1  0  0  0  0
 15 16  2  0  0  0  0
 11 16  1  0  0  0  0
 16 17  1  0  0  0  0
  9 17  2  0  0  0  0
 17 18  1  0  0  0  0
  6 18  1  0  0  0  0
  3 19  1  0  0  0  0
 19 20  2  0  0  0  0
 19 21  1  0  0  0  0
 21 22  1  0  0  0  0
 22 23  2  0  0  0  0
 23 24  1  0  0  0  0
 24 25  2  0  0  0  0
 25 26  1  0  0  0  0
 25 27  1  0  0  0  0
 21 27  1  0  0  0  0
 27 28  2  0  0  0  0
  2 28  1  0  0  0  0
 23 29  1  0  0  0  0
 29 30  1  0  0  0  0
 29 31  1  0  0  0  0
 29 32  1  0  0  0  0
M  END
> <chemblId>
CHEMBL162147

> <bioactivity__type>
IC50

> <units>
nM

> <value>
5888.44

$$$$

  CDK     11271515382D 0   0.00000     0.00000     0

 29 33  0  0  0  0              1 V2000 
  -12.1786   -7.3311    0.0000 C   0  0  0  0  0  0  0  0  0  0  0  0
  -11.1747   -6.2165    0.0000 C   0  0  0  0  0  0  0  0  0  0  0  0
   -9.7076   -6.5286    0.0000 C   0  0  0  0  0  0  0  0  0  0  0  0
   -8.7037   -5.4141    0.0000 C   0  0  0  0  0  0  0  0  0  0  0  0
   -7.2365   -5.7262    0.0000 N   0  0  0  0  0  0  0  0  0  0  0  0
   -6.2326   -4.6117    0.0000 C   0  0  0  0  0  0  0  0  0  0  0  0
   -6.6959   -3.1850    0.0000 C   0  0  0  0  0  0  0  0  0  0  0  0
   -5.6920   -2.0704    0.0000 C   0  0  0  0  0  0  0  0  0  0  0  0
   -4.2249   -2.3826    0.0000 C   0  0  0  0  0  0  0  0  0  0  0  0
   -3.2210   -1.2680    0.0000 N   0  0  0  0  0  0  0  0  0  0  0  0
   -3.6840    0.1580    0.0000 C   0  0  0  0  0  0  0  0  0  0  0  0
   -2.6810    1.2730    0.0000 C   0  0  0  0  0  0  0  0  0  0  0  0
   -1.2130    0.9610    0.0000 C   0  0  0  0  0  0  0  0  0  0  0  0
   -0.0000    1.8430    0.0000 O   0  0  0  0  0  0  0  0  0  0  0  0
    1.2140    0.9610    0.0000 C   0  0  0  0  0  0  0  0  0  0  0  0
    2.6810    1.2730    0.0000 C   0  0  0  0  0  0  0  0  0  0  0  0
    3.6850    0.1580    0.0000 C   0  0  0  0  0  0  0  0  0  0  0  0
    3.2210   -1.2680    0.0000 C   0  0  0  0  0  0  0  0  0  0  0  0
    1.7540   -1.5800    0.0000 C   0  0  0  0  0  0  0  0  0  0  0  0
    0.7500   -0.4660    0.0000 C   0  0  0  0  0  0  0  0  0  0  0  0
   -0.7500   -0.4660    0.0000 C   0  0  0  0  0  0  0  0  0  0  0  0
   -1.7540   -1.5800    0.0000 C   0  0  0  0  0  0  0  0  0  0  0  0
   -8.1631   -2.8729    0.0000 C   0  0  0  0  0  0  0  0  0  0  0  0
   -8.6264   -1.4462    0.0000 O   0  0  0  0  0  0  0  0  0  0  0  0
   -9.1670   -3.9874    0.0000 N   0  0  0  0  0  0  0  0  0  0  0  0
  -10.6341   -3.6753    0.0000 C   0  0  0  0  0  0  0  0  0  0  0  0
  -11.6380   -4.7899    0.0000 C   0  0  0  0  0  0  0  0  0  0  0  0
  -11.0974   -2.2487    0.0000 C   0  0  0  0  0  0  0  0  0  0  0  0
   -4.7655   -4.9238    0.0000 C   0  0  0  0  0  0  0  0  0  0  0  0
  1  2  1  0  0  0  0
  2  3  2  0  0  0  0
  3  4  1  0  0  0  0
  4  5  2  0  0  0  0
  5  6  1  0  0  0  0
  6  7  2  0  0  0  0
  7  8  1  0  0  0  0
  8  9  1  0  0  0  0
  9 10  1  0  0  0  0
 10 11  1  0  0  0  0
 11 12  1  0  0  0  0
 12 13  1  0  0  0  0
 13 14  1  0  0  0  0
 14 15  1  0  0  0  0
 15 16  2  0  0  0  0
 16 17  1  0  0  0  0
 17 18  2  0  0  0  0
 18 19  1  0  0  0  0
 19 20  2  0  0  0  0
 15 20  1  0  0  0  0
 20 21  1  0  0  0  0
 13 21  2  0  0  0  0
 21 22  1  0  0  0  0
 10 22  1  0  0  0  0
  7 23  1  0  0  0  0
 23 24  2  0  0  0  0
 23 25  1  0  0  0  0
  4 25  1  0  0  0  0
 25 26  1  0  0  0  0
 26 27  2  0  0  0  0
  2 27  1  0  0  0  0
 26 28  1  0  0  0  0
  6 29  1  0  0  0  0
M  END
> <chemblId>
CHEMBL162232

> <bioactivity__type>
IC50

> <units>
nM

> <value>
239.88

$$$$

  CDK     11271515382D 0   0.00000     0.00000     0

 28 32  0  0  0  0              1 V2000 
   -7.3138   -9.6941    0.0000 C   0  0  0  0  0  0  0  0  0  0  0  0
   -7.7771   -8.2674    0.0000 C   0  0  0  0  0  0  0  0  0  0  0  0
   -6.7732   -7.1529    0.0000 C   0  0  0  0  0  0  0  0  0  0  0  0
   -7.2365   -5.7262    0.0000 N   0  0  0  0  0  0  0  0  0  0  0  0
   -6.2326   -4.6117    0.0000 C   0  0  0  0  0  0  0  0  0  0  0  0
   -4.7655   -4.9238    0.0000 O   0  0  0  0  0  0  0  0  0  0  0  0
   -6.6959   -3.1850    0.0000 C   0  0  0  0  0  0  0  0  0  0  0  0
   -8.1631   -2.8729    0.0000 C   0  0  0  0  0  0  0  0  0  0  0  0
   -8.6264   -1.4462    0.0000 C   0  0  0  0  0  0  0  0  0  0  0  0
   -9.1670   -3.9874    0.0000 N   0  0  0  0  0  0  0  0  0  0  0  0
   -8.7037   -5.4141    0.0000 C   0  0  0  0  0  0  0  0  0  0  0  0
   -9.7076   -6.5286    0.0000 C   0  0  0  0  0  0  0  0  0  0  0  0
   -9.2443   -7.9553    0.0000 C   0  0  0  0  0  0  0  0  0  0  0  0
   -5.6920   -2.0704    0.0000 C   0  0  0  0  0  0  0  0  0  0  0  0
   -4.2249   -2.3826    0.0000 C   0  0  0  0  0  0  0  0  0  0  0  0
   -3.2210   -1.2680    0.0000 N   0  0  0  0  0  0  0  0  0  0  0  0
   -3.6840    0.1580    0.0000 C   0  0  0  0  0  0  0  0  0  0  0  0
   -2.6810    1.2730    0.0000 C   0  0  0  0  0  0  0  0  0  0  0  0
   -1.2130    0.9610    0.0000 C   0  0  0  0  0  0  0  0  0  0  0  0
   -0.0000    1.8430    0.0000 O   0  0  0  0  0  0  0  0  0  0  0  0
    1.2140    0.9610    0.0000 C   0  0  0  0  0  0  0  0  0  0  0  0
    2.6810    1.2730    0.0000 C   0  0  0  0  0  0  0  0  0  0  0  0
    3.6850    0.1580    0.0000 C   0  0  0  0  0  0  0  0  0  0  0  0
    3.2210   -1.2680    0.0000 C   0  0  0  0  0  0  0  0  0  0  0  0
    1.7540   -1.5800    0.0000 C   0  0  0  0  0  0  0  0  0  0  0  0
    0.7500   -0.4660    0.0000 C   0  0  0  0  0  0  0  0  0  0  0  0
   -0.7500   -0.4660    0.0000 C   0  0  0  0  0  0  0  0  0  0  0  0
   -1.7540   -1.5800    0.0000 C   0  0  0  0  0  0  0  0  0  0  0  0
  1  2  1  0  0  0  0
  2  3  2  0  0  0  0
  3  4  1  0  0  0  0
  4  5  1  0  0  0  0
  5  6  2  0  0  0  0
  5  7  1  0  0  0  0
  7  8  2  0  0  0  0
  8  9  1  0  0  0  0
  8 10  1  0  0  0  0
 10 11  2  0  0  0  0
  4 11  1  0  0  0  0
 11 12  1  0  0  0  0
 12 13  2  0  0  0  0
  2 13  1  0  0  0  0
  7 14  1  0  0  0  0
 14 15  1  0  0  0  0
 15 16  1  0  0  0  0
 16 17  1  0  0  0  0
 17 18  1  0  0  0  0
 18 19  1  0  0  0  0
 19 20  1  0  0  0  0
 20 21  1  0  0  0  0
 21 22  2  0  0  0  0
 22 23  1  0  0  0  0
 23 24  2  0  0  0  0
 24 25  1  0  0  0  0
 25 26  2  0  0  0  0
 21 26  1  0  0  0  0
 26 27  1  0  0  0  0
 19 27  2  0  0  0  0
 27 28  1  0  0  0  0
 16 28  1  0  0  0  0
M  END
> <chemblId>
CHEMBL162370

> <bioactivity__type>
IC50

> <units>
nM

> <value>
288.4

$$$$

  CDK     11271515382D 0   0.00000     0.00000     0

 33 38  0  0  0  0              1 V2000 
   -4.7655   -4.9238    0.0000 O   0  0  0  0  0  0  0  0  0  0  0  0
   -6.2326   -4.6117    0.0000 C   0  0  0  0  0  0  0  0  0  0  0  0
   -7.2365   -5.7262    0.0000 N   0  0  0  0  0  0  0  0  0  0  0  0
   -6.7732   -7.1529    0.0000 C   0  0  0  0  0  0  0  0  0  0  0  0
   -7.7771   -8.2674    0.0000 C   0  0  0  0  0  0  0  0  0  0  0  0
   -9.2443   -7.9553    0.0000 C   0  0  0  0  0  0  0  0  0  0  0  0
   -9.7076   -6.5286    0.0000 C   0  0  0  0  0  0  0  0  0  0  0  0
   -8.7037   -5.4141    0.0000 C   0  0  0  0  0  0  0  0  0  0  0  0
   -9.1670   -3.9874    0.0000 N   0  0  0  0  0  0  0  0  0  0  0  0
   -8.1631   -2.8729    0.0000 C   0  0  0  0  0  0  0  0  0  0  0  0
   -6.6959   -3.1850    0.0000 C   0  0  0  0  0  0  0  0  0  0  0  0
   -5.6920   -2.0704    0.0000 C   0  0  0  0  0  0  0  0  0  0  0  0
   -4.2249   -2.3826    0.0000 C   0  0  0  0  0  0  0  0  0  0  0  0
   -3.2210   -1.2680    0.0000 N   0  0  0  0  0  0  0  0  0  0  0  0
   -3.6840    0.1580    0.0000 C   0  0  0  0  0  0  0  0  0  0  0  0
   -2.6810    1.2730    0.0000 C   0  0  0  0  0  0  0  0  0  0  0  0
   -1.2130    0.9610    0.0000 C   0  0  0  0  0  0  0  0  0  0  0  0
   -0.0000    1.8430    0.0000 O   0  0  0  0  0  0  0  0  0  0  0  0
    1.2140    0.9610    0.0000 C   0  0  0  0  0  0  0  0  0  0  0  0
    2.6810    1.2730    0.0000 C   0  0  0  0  0  0  0  0  0  0  0  0
    3.6850    0.1580    0.0000 C   0  0  0  0  0  0  0  0  0  0  0  0
    3.2210   -1.2680    0.0000 C   0  0  0  0  0  0  0  0  0  0  0  0
    1.7540   -1.5800    0.0000 C   0  0  0  0  0  0  0  0  0  0  0  0
    0.7500   -0.4660    0.0000 C   0  0  0  0  0  0  0  0  0  0  0  0
   -0.7500   -0.4660    0.0000 C   0  0  0  0  0  0  0  0  0  0  0  0
   -1.7540   -1.5800    0.0000 C   0  0  0  0  0  0  0  0  0  0  0  0
   -8.6264   -1.4462    0.0000 C   0  0  0  0  0  0  0  0  0  0  0  0
  -10.0936   -1.1341    0.0000 C   0  0  0  0  0  0  0  0  0  0  0  0
  -10.5568    0.2925    0.0000 C   0  0  0  0  0  0  0  0  0  0  0  0
  -12.0240    0.6047    0.0000 C   0  0  0  0  0  0  0  0  0  0  0  0
  -13.0279   -0.5099    0.0000 C   0  0  0  0  0  0  0  0  0  0  0  0
  -12.5646   -1.9366    0.0000 C   0  0  0  0  0  0  0  0  0  0  0  0
  -11.0974   -2.2487    0.0000 C   0  0  0  0  0  0  0  0  0  0  0  0
  1  2  2  0  0  0  0
  2  3  1  0  0  0  0
  3  4  1  0  0  0  0
  4  5  2  0  0  0  0
  5  6  1  0  0  0  0
  6  7  2  0  0  0  0
  7  8  1  0  0  0  0
  3  8  1  0  0  0  0
  8  9  2  0  0  0  0
  9 10  1  0  0  0  0
 10 11  2  0  0  0  0
  2 11  1  0  0  0  0
 11 12  1  0  0  0  0
 12 13  1  0  0  0  0
 13 14  1  0  0  0  0
 14 15  1  0  0  0  0
 15 16  1  0  0  0  0
 16 17  1  0  0  0  0
 17 18  1  0  0  0  0
 18 19  1  0  0  0  0
 19 20  2  0  0  0  0
 20 21  1  0  0  0  0
 21 22  2  0  0  0  0
 22 23  1  0  0  0  0
 23 24  2  0  0  0  0
 19 24  1  0  0  0  0
 24 25  1  0  0  0  0
 17 25  2  0  0  0  0
 25 26  1  0  0  0  0
 14 26  1  0  0  0  0
 10 27  1  0  0  0  0
 27 28  1  0  0  0  0
 28 29  2  0  0  0  0
 29 30  1  0  0  0  0
 30 31  2  0  0  0  0
 31 32  1  0  0  0  0
 32 33  2  0  0  0  0
 28 33  1  0  0  0  0
M  END
> <chemblId>
CHEMBL162436

> <bioactivity__type>
IC50

> <units>
nM

> <value>
204.17

$$$$

  CDK     11271515382D 0   0.00000     0.00000     0

 29 33  0  0  0  0              1 V2000 
  -10.2482   -9.0699    0.0000 C   0  0  0  0  0  0  0  0  0  0  0  0
   -9.2443   -7.9553    0.0000 O   0  0  0  0  0  0  0  0  0  0  0  0
   -9.7076   -6.5286    0.0000 C   0  0  0  0  0  0  0  0  0  0  0  0
  -11.1747   -6.2165    0.0000 C   0  0  0  0  0  0  0  0  0  0  0  0
  -11.6380   -4.7899    0.0000 C   0  0  0  0  0  0  0  0  0  0  0  0
  -10.6341   -3.6753    0.0000 C   0  0  0  0  0  0  0  0  0  0  0  0
   -9.1670   -3.9874    0.0000 N   0  0  0  0  0  0  0  0  0  0  0  0
   -8.1631   -2.8729    0.0000 C   0  0  0  0  0  0  0  0  0  0  0  0
   -8.6264   -1.4462    0.0000 O   0  0  0  0  0  0  0  0  0  0  0  0
   -6.6959   -3.1850    0.0000 C   0  0  0  0  0  0  0  0  0  0  0  0
   -6.2326   -4.6117    0.0000 C   0  0  0  0  0  0  0  0  0  0  0  0
   -4.7655   -4.9238    0.0000 C   0  0  0  0  0  0  0  0  0  0  0  0
   -7.2365   -5.7262    0.0000 N   0  0  0  0  0  0  0  0  0  0  0  0
   -8.7037   -5.4141    0.0000 C   0  0  0  0  0  0  0  0  0  0  0  0
   -5.6920   -2.0704    0.0000 C   0  0  0  0  0  0  0  0  0  0  0  0
   -4.2249   -2.3826    0.0000 C   0  0  0  0  0  0  0  0  0  0  0  0
   -3.2210   -1.2680    0.0000 N   0  0  0  0  0  0  0  0  0  0  0  0
   -3.6840    0.1580    0.0000 C   0  0  0  0  0  0  0  0  0  0  0  0
   -2.6810    1.2730    0.0000 C   0  0  0  0  0  0  0  0  0  0  0  0
   -1.2130    0.9610    0.0000 C   0  0  0  0  0  0  0  0  0  0  0  0
   -0.0000    1.8430    0.0000 O   0  0  0  0  0  0  0  0  0  0  0  0
    1.2140    0.9610    0.0000 C   0  0  0  0  0  0  0  0  0  0  0  0
    2.6810    1.2730    0.0000 C   0  0  0  0  0  0  0  0  0  0  0  0
    3.6850    0.1580    0.0000 C   0  0  0  0  0  0  0  0  0  0  0  0
    3.2210   -1.2680    0.0000 C   0  0  0  0  0  0  0  0  0  0  0  0
    1.7540   -1.5800    0.0000 C   0  0  0  0  0  0  0  0  0  0  0  0
    0.7500   -0.4660    0.0000 C   0  0  0  0  0  0  0  0  0  0  0  0
   -0.7500   -0.4660    0.0000 C   0  0  0  0  0  0  0  0  0  0  0  0
   -1.7540   -1.5800    0.0000 C   0  0  0  0  0  0  0  0  0  0  0  0
  1  2  1  0  0  0  0
  2  3  1  0  0  0  0
  3  4  2  0  0  0  0
  4  5  1  0  0  0  0
  5  6  2  0  0  0  0
  6  7  1  0  0  0  0
  7  8  1  0  0  0  0
  8  9  2  0  0  0  0
  8 10  1  0  0  0  0
 10 11  2  0  0  0  0
 11 12  1  0  0  0  0
 11 13  1  0  0  0  0
 13 14  2  0  0  0  0
  3 14  1  0  0  0  0
  7 14  1  0  0  0  0
 10 15  1  0  0  0  0
 15 16  1  0  0  0  0
 16 17  1  0  0  0  0
 17 18  1  0  0  0  0
 18 19  1  0  0  0  0
 19 20  1  0  0  0  0
 20 21  1  0  0  0  0
 21 22  1  0  0  0  0
 22 23  2  0  0  0  0
 23 24  1  0  0  0  0
 24 25  2  0  0  0  0
 25 26  1  0  0  0  0
 26 27  2  0  0  0  0
 22 27  1  0  0  0  0
 27 28  1  0  0  0  0
 20 28  2  0  0  0  0
 28 29  1  0  0  0  0
 17 29  1  0  0  0  0
M  END
> <chemblId>
CHEMBL162490

> <bioactivity__type>
IC50

> <units>
nM

> <value>
114.82

$$$$

  CDK     11271515382D 0   0.00000     0.00000     0

 27 31  0  0  0  0              1 V2000 
   -8.6264   -1.4462    0.0000 C   0  0  0  0  0  0  0  0  0  0  0  0
   -8.1631   -2.8729    0.0000 C   0  0  0  0  0  0  0  0  0  0  0  0
   -6.6959   -3.1850    0.0000 C   0  0  0  0  0  0  0  0  0  0  0  0
   -5.6920   -2.0704    0.0000 C   0  0  0  0  0  0  0  0  0  0  0  0
   -4.2249   -2.3826    0.0000 C   0  0  0  0  0  0  0  0  0  0  0  0
   -3.2210   -1.2680    0.0000 N   0  0  0  0  0  0  0  0  0  0  0  0
   -3.6840    0.1580    0.0000 C   0  0  0  0  0  0  0  0  0  0  0  0
   -2.6810    1.2730    0.0000 C   0  0  0  0  0  0  0  0  0  0  0  0
   -1.2130    0.9610    0.0000 C   0  0  0  0  0  0  0  0  0  0  0  0
   -0.0000    1.8430    0.0000 O   0  0  0  0  0  0  0  0  0  0  0  0
    1.2140    0.9610    0.0000 C   0  0  0  0  0  0  0  0  0  0  0  0
    2.6810    1.2730    0.0000 C   0  0  0  0  0  0  0  0  0  0  0  0
    3.6850    0.1580    0.0000 C   0  0  0  0  0  0  0  0  0  0  0  0
    3.2210   -1.2680    0.0000 C   0  0  0  0  0  0  0  0  0  0  0  0
    1.7540   -1.5800    0.0000 C   0  0  0  0  0  0  0  0  0  0  0  0
    0.7500   -0.4660    0.0000 C   0  0  0  0  0  0  0  0  0  0  0  0
   -0.7500   -0.4660    0.0000 C   0  0  0  0  0  0  0  0  0  0  0  0
   -1.7540   -1.5800    0.0000 C   0  0  0  0  0  0  0  0  0  0  0  0
   -6.2326   -4.6117    0.0000 C   0  0  0  0  0  0  0  0  0  0  0  0
   -4.7655   -4.9238    0.0000 O   0  0  0  0  0  0  0  0  0  0  0  0
   -7.2365   -5.7262    0.0000 N   0  0  0  0  0  0  0  0  0  0  0  0
   -6.7732   -7.1529    0.0000 C   0  0  0  0  0  0  0  0  0  0  0  0
   -7.7771   -8.2674    0.0000 C   0  0  0  0  0  0  0  0  0  0  0  0
   -9.2443   -7.9553    0.0000 C   0  0  0  0  0  0  0  0  0  0  0  0
   -9.7076   -6.5286    0.0000 C   0  0  0  0  0  0  0  0  0  0  0  0
   -8.7037   -5.4141    0.0000 C   0  0  0  0  0  0  0  0  0  0  0  0
   -9.1670   -3.9874    0.0000 N   0  0  0  0  0  0  0  0  0  0  0  0
  1  2  1  0  0  0  0
  2  3  2  0  0  0  0
  3  4  1  0  0  0  0
  4  5  1  0  0  0  0
  5  6  1  0  0  0  0
  6  7  1  0  0  0  0
  7  8  1  0  0  0  0
  8  9  1  0  0  0  0
  9 10  1  0  0  0  0
 10 11  1  0  0  0  0
 11 12  2  0  0  0  0
 12 13  1  0  0  0  0
 13 14  2  0  0  0  0
 14 15  1  0  0  0  0
 15 16  2  0  0  0  0
 11 16  1  0  0  0  0
 16 17  1  0  0  0  0
  9 17  2  0  0  0  0
 17 18  1  0  0  0  0
  6 18  1  0  0  0  0
  3 19  1  0  0  0  0
 19 20  2  0  0  0  0
 19 21  1  0  0  0  0
 21 22  1  0  0  0  0
 22 23  2  0  0  0  0
 23 24  1  0  0  0  0
 24 25  2  0  0  0  0
 25 26  1  0  0  0  0
 21 26  1  0  0  0  0
 26 27  2  0  0  0  0
  2 27  1  0  0  0  0
M  END
> <chemblId>
CHEMBL162501

> <bioactivity__type>
IC50

> <units>
nM

> <value>
346.74

$$$$

  CDK     11271515382D 0   0.00000     0.00000     0

 28 32  0  0  0  0              1 V2000 
   -8.6264   -1.4462    0.0000 C   0  0  0  0  0  0  0  0  0  0  0  0
   -8.1631   -2.8729    0.0000 C   0  0  0  0  0  0  0  0  0  0  0  0
   -6.6959   -3.1850    0.0000 C   0  0  0  0  0  0  0  0  0  0  0  0
   -5.6920   -2.0704    0.0000 C   0  0  0  0  0  0  0  0  0  0  0  0
   -4.2249   -2.3826    0.0000 C   0  0  0  0  0  0  0  0  0  0  0  0
   -3.2210   -1.2680    0.0000 N   0  0  0  0  0  0  0  0  0  0  0  0
   -3.6840    0.1580    0.0000 C   0  0  0  0  0  0  0  0  0  0  0  0
   -2.6810    1.2730    0.0000 C   0  0  0  0  0  0  0  0  0  0  0  0
   -1.2130    0.9610    0.0000 C   0  0  0  0  0  0  0  0  0  0  0  0
   -0.0000    1.8430    0.0000 O   0  0  0  0  0  0  0  0  0  0  0  0
    1.2140    0.9610    0.0000 C   0  0  0  0  0  0  0  0  0  0  0  0
    2.6810    1.2730    0.0000 C   0  0  0  0  0  0  0  0  0  0  0  0
    3.6850    0.1580    0.0000 C   0  0  0  0  0  0  0  0  0  0  0  0
    3.2210   -1.2680    0.0000 C   0  0  0  0  0  0  0  0  0  0  0  0
    1.7540   -1.5800    0.0000 C   0  0  0  0  0  0  0  0  0  0  0  0
    0.7500   -0.4660    0.0000 C   0  0  0  0  0  0  0  0  0  0  0  0
   -0.7500   -0.4660    0.0000 C   0  0  0  0  0  0  0  0  0  0  0  0
   -1.7540   -1.5800    0.0000 C   0  0  0  0  0  0  0  0  0  0  0  0
   -6.2326   -4.6117    0.0000 C   0  0  0  0  0  0  0  0  0  0  0  0
   -4.7655   -4.9238    0.0000 O   0  0  0  0  0  0  0  0  0  0  0  0
   -7.2365   -5.7262    0.0000 N   0  0  0  0  0  0  0  0  0  0  0  0
   -6.7732   -7.1529    0.0000 C   0  0  0  0  0  0  0  0  0  0  0  0
   -7.7771   -8.2674    0.0000 C   0  0  0  0  0  0  0  0  0  0  0  0
   -7.3138   -9.6941    0.0000 I   0  0  0  0  0  0  0  0  0  0  0  0
   -9.2443   -7.9553    0.0000 C   0  0  0  0  0  0  0  0  0  0  0  0
   -9.7076   -6.5286    0.0000 C   0  0  0  0  0  0  0  0  0  0  0  0
   -8.7037   -5.4141    0.0000 C   0  0  0  0  0  0  0  0  0  0  0  0
   -9.1670   -3.9874    0.0000 N   0  0  0  0  0  0  0  0  0  0  0  0
  1  2  1  0  0  0  0
  2  3  2  0  0  0  0
  3  4  1  0  0  0  0
  4  5  1  0  0  0  0
  5  6  1  0  0  0  0
  6  7  1  0  0  0  0
  7  8  1  0  0  0  0
  8  9  1  0  0  0  0
  9 10  1  0  0  0  0
 10 11  1  0  0  0  0
 11 12  2  0  0  0  0
 12 13  1  0  0  0  0
 13 14  2  0  0  0  0
 14 15  1  0  0  0  0
 15 16  2  0  0  0  0
 11 16  1  0  0  0  0
 16 17  1  0  0  0  0
  9 17  2  0  0  0  0
 17 18  1  0  0  0  0
  6 18  1  0  0  0  0
  3 19  1  0  0  0  0
 19 20  2  0  0  0  0
 19 21  1  0  0  0  0
 21 22  1  0  0  0  0
 22 23  2  0  0  0  0
 23 24  1  0  0  0  0
 23 25  1  0  0  0  0
 25 26  2  0  0  0  0
 26 27  1  0  0  0  0
 21 27  1  0  0  0  0
 27 28  2  0  0  0  0
  2 28  1  0  0  0  0
M  END
> <chemblId>
CHEMBL162682

> <bioactivity__type>
IC50

> <units>
nM

> <value>
478.63

$$$$

  CDK     11271515382D 0   0.00000     0.00000     0

 28 32  0  0  0  0              1 V2000 
   -8.6264   -1.4462    0.0000 C   0  0  0  0  0  0  0  0  0  0  0  0
   -8.1631   -2.8729    0.0000 C   0  0  0  0  0  0  0  0  0  0  0  0
   -6.6959   -3.1850    0.0000 C   0  0  0  0  0  0  0  0  0  0  0  0
   -5.6920   -2.0704    0.0000 C   0  0  0  0  0  0  0  0  0  0  0  0
   -4.2249   -2.3826    0.0000 C   0  0  0  0  0  0  0  0  0  0  0  0
   -3.2210   -1.2680    0.0000 N   0  0  0  0  0  0  0  0  0  0  0  0
   -3.6840    0.1580    0.0000 C   0  0  0  0  0  0  0  0  0  0  0  0
   -2.6810    1.2730    0.0000 C   0  0  0  0  0  0  0  0  0  0  0  0
   -1.2130    0.9610    0.0000 C   0  0  0  0  0  0  0  0  0  0  0  0
   -0.0000    1.8430    0.0000 O   0  0  0  0  0  0  0  0  0  0  0  0
    1.2140    0.9610    0.0000 C   0  0  0  0  0  0  0  0  0  0  0  0
    2.6810    1.2730    0.0000 C   0  0  0  0  0  0  0  0  0  0  0  0
    3.6850    0.1580    0.0000 C   0  0  0  0  0  0  0  0  0  0  0  0
    3.2210   -1.2680    0.0000 C   0  0  0  0  0  0  0  0  0  0  0  0
    1.7540   -1.5800    0.0000 C   0  0  0  0  0  0  0  0  0  0  0  0
    0.7500   -0.4660    0.0000 C   0  0  0  0  0  0  0  0  0  0  0  0
   -0.7500   -0.4660    0.0000 C   0  0  0  0  0  0  0  0  0  0  0  0
   -1.7540   -1.5800    0.0000 C   0  0  0  0  0  0  0  0  0  0  0  0
   -6.2326   -4.6117    0.0000 C   0  0  0  0  0  0  0  0  0  0  0  0
   -4.7655   -4.9238    0.0000 O   0  0  0  0  0  0  0  0  0  0  0  0
   -7.2365   -5.7262    0.0000 N   0  0  0  0  0  0  0  0  0  0  0  0
   -6.7732   -7.1529    0.0000 C   0  0  0  0  0  0  0  0  0  0  0  0
   -7.7771   -8.2674    0.0000 C   0  0  0  0  0  0  0  0  0  0  0  0
   -9.2443   -7.9553    0.0000 C   0  0  0  0  0  0  0  0  0  0  0  0
   -9.7076   -6.5286    0.0000 C   0  0  0  0  0  0  0  0  0  0  0  0
  -11.1747   -6.2165    0.0000 O   0  0  0  0  0  0  0  0  0  0  0  0
   -8.7037   -5.4141    0.0000 C   0  0  0  0  0  0  0  0  0  0  0  0
   -9.1670   -3.9874    0.0000 N   0  0  0  0  0  0  0  0  0  0  0  0
  1  2  1  0  0  0  0
  2  3  2  0  0  0  0
  3  4  1  0  0  0  0
  4  5  1  0  0  0  0
  5  6  1  0  0  0  0
  6  7  1  0  0  0  0
  7  8  1  0  0  0  0
  8  9  1  0  0  0  0
  9 10  1  0  0  0  0
 10 11  1  0  0  0  0
 11 12  2  0  0  0  0
 12 13  1  0  0  0  0
 13 14  2  0  0  0  0
 14 15  1  0  0  0  0
 15 16  2  0  0  0  0
 11 16  1  0  0  0  0
 16 17  1  0  0  0  0
  9 17  2  0  0  0  0
 17 18  1  0  0  0  0
  6 18  1  0  0  0  0
  3 19  1  0  0  0  0
 19 20  2  0  0  0  0
 19 21  1  0  0  0  0
 21 22  1  0  0  0  0
 22 23  2  0  0  0  0
 23 24  1  0  0  0  0
 24 25  2  0  0  0  0
 25 26  1  0  0  0  0
 25 27  1  0  0  0  0
 21 27  1  0  0  0  0
 27 28  2  0  0  0  0
  2 28  1  0  0  0  0
M  END
> <chemblId>
CHEMBL162826

> <bioactivity__type>
IC50

> <units>
nM

> <value>
245.47

$$$$

  CDK     11271515382D 0   0.00000     0.00000     0

 28 32  0  0  0  0              1 V2000 
   -5.3061   -7.4650    0.0000 C   0  0  0  0  0  0  0  0  0  0  0  0
   -6.7732   -7.1529    0.0000 C   0  0  0  0  0  0  0  0  0  0  0  0
   -7.7771   -8.2674    0.0000 C   0  0  0  0  0  0  0  0  0  0  0  0
   -9.2443   -7.9553    0.0000 C   0  0  0  0  0  0  0  0  0  0  0  0
   -9.7076   -6.5286    0.0000 C   0  0  0  0  0  0  0  0  0  0  0  0
   -8.7037   -5.4141    0.0000 C   0  0  0  0  0  0  0  0  0  0  0  0
   -9.1670   -3.9874    0.0000 N   0  0  0  0  0  0  0  0  0  0  0  0
   -8.1631   -2.8729    0.0000 C   0  0  0  0  0  0  0  0  0  0  0  0
   -6.6959   -3.1850    0.0000 C   0  0  0  0  0  0  0  0  0  0  0  0
   -5.6920   -2.0704    0.0000 C   0  0  0  0  0  0  0  0  0  0  0  0
   -4.2249   -2.3826    0.0000 C   0  0  0  0  0  0  0  0  0  0  0  0
   -3.2210   -1.2680    0.0000 N   0  0  0  0  0  0  0  0  0  0  0  0
   -3.6840    0.1580    0.0000 C   0  0  0  0  0  0  0  0  0  0  0  0
   -2.6810    1.2730    0.0000 C   0  0  0  0  0  0  0  0  0  0  0  0
   -1.2130    0.9610    0.0000 C   0  0  0  0  0  0  0  0  0  0  0  0
   -0.0000    1.8430    0.0000 O   0  0  0  0  0  0  0  0  0  0  0  0
    1.2140    0.9610    0.0000 C   0  0  0  0  0  0  0  0  0  0  0  0
    2.6810    1.2730    0.0000 C   0  0  0  0  0  0  0  0  0  0  0  0
    3.6850    0.1580    0.0000 C   0  0  0  0  0  0  0  0  0  0  0  0
    3.2210   -1.2680    0.0000 C   0  0  0  0  0  0  0  0  0  0  0  0
    1.7540   -1.5800    0.0000 C   0  0  0  0  0  0  0  0  0  0  0  0
    0.7500   -0.4660    0.0000 C   0  0  0  0  0  0  0  0  0  0  0  0
   -0.7500   -0.4660    0.0000 C   0  0  0  0  0  0  0  0  0  0  0  0
   -1.7540   -1.5800    0.0000 C   0  0  0  0  0  0  0  0  0  0  0  0
   -6.2326   -4.6117    0.0000 C   0  0  0  0  0  0  0  0  0  0  0  0
   -4.7655   -4.9238    0.0000 O   0  0  0  0  0  0  0  0  0  0  0  0
   -7.2365   -5.7262    0.0000 N   0  0  0  0  0  0  0  0  0  0  0  0
   -8.6264   -1.4462    0.0000 C   0  0  0  0  0  0  0  0  0  0  0  0
  1  2  1  0  0  0  0
  2  3  2  0  0  0  0
  3  4  1  0  0  0  0
  4  5  2  0  0  0  0
  5  6  1  0  0  0  0
  6  7  2  0  0  0  0
  7  8  1  0  0  0  0
  8  9  2  0  0  0  0
  9 10  1  0  0  0  0
 10 11  1  0  0  0  0
 11 12  1  0  0  0  0
 12 13  1  0  0  0  0
 13 14  1  0  0  0  0
 14 15  1  0  0  0  0
 15 16  1  0  0  0  0
 16 17  1  0  0  0  0
 17 18  2  0  0  0  0
 18 19  1  0  0  0  0
 19 20  2  0  0  0  0
 20 21  1  0  0  0  0
 21 22  2  0  0  0  0
 17 22  1  0  0  0  0
 22 23  1  0  0  0  0
 15 23  2  0  0  0  0
 23 24  1  0  0  0  0
 12 24  1  0  0  0  0
  9 25  1  0  0  0  0
 25 26  2  0  0  0  0
 25 27  1  0  0  0  0
  2 27  1  0  0  0  0
  6 27  1  0  0  0  0
  8 28  1  0  0  0  0
M  END
> <chemblId>
CHEMBL163190

> <bioactivity__type>
IC50

> <units>
nM

> <value>
398.11

$$$$

  CDK     11271515382D 0   0.00000     0.00000     0

 29 33  0  0  0  0              1 V2000 
   -8.6264   -1.4462    0.0000 C   0  0  0  0  0  0  0  0  0  0  0  0
   -8.1631   -2.8729    0.0000 C   0  0  0  0  0  0  0  0  0  0  0  0
   -6.6959   -3.1850    0.0000 C   0  0  0  0  0  0  0  0  0  0  0  0
   -5.6920   -2.0704    0.0000 C   0  0  0  0  0  0  0  0  0  0  0  0
   -4.2249   -2.3826    0.0000 C   0  0  0  0  0  0  0  0  0  0  0  0
   -3.2210   -1.2680    0.0000 N   0  0  0  0  0  0  0  0  0  0  0  0
   -3.6840    0.1580    0.0000 C   0  0  0  0  0  0  0  0  0  0  0  0
   -2.6810    1.2730    0.0000 C   0  0  0  0  0  0  0  0  0  0  0  0
   -1.2130    0.9610    0.0000 C   0  0  0  0  0  0  0  0  0  0  0  0
   -0.0000    1.8430    0.0000 O   0  0  0  0  0  0  0  0  0  0  0  0
    1.2140    0.9610    0.0000 C   0  0  0  0  0  0  0  0  0  0  0  0
    2.6810    1.2730    0.0000 C   0  0  0  0  0  0  0  0  0  0  0  0
    3.6850    0.1580    0.0000 C   0  0  0  0  0  0  0  0  0  0  0  0
    3.2210   -1.2680    0.0000 C   0  0  0  0  0  0  0  0  0  0  0  0
    1.7540   -1.5800    0.0000 C   0  0  0  0  0  0  0  0  0  0  0  0
    0.7500   -0.4660    0.0000 C   0  0  0  0  0  0  0  0  0  0  0  0
   -0.7500   -0.4660    0.0000 C   0  0  0  0  0  0  0  0  0  0  0  0
   -1.7540   -1.5800    0.0000 C   0  0  0  0  0  0  0  0  0  0  0  0
   -6.2326   -4.6117    0.0000 C   0  0  0  0  0  0  0  0  0  0  0  0
   -4.7655   -4.9238    0.0000 O   0  0  0  0  0  0  0  0  0  0  0  0
   -7.2365   -5.7262    0.0000 N   0  0  0  0  0  0  0  0  0  0  0  0
   -6.7732   -7.1529    0.0000 C   0  0  0  0  0  0  0  0  0  0  0  0
   -7.7771   -8.2674    0.0000 C   0  0  0  0  0  0  0  0  0  0  0  0
   -7.3138   -9.6941    0.0000 Cl  0  0  0  0  0  0  0  0  0  0  0  0
   -9.2443   -7.9553    0.0000 C   0  0  0  0  0  0  0  0  0  0  0  0
   -9.7076   -6.5286    0.0000 C   0  0  0  0  0  0  0  0  0  0  0  0
  -11.1747   -6.2165    0.0000 Cl  0  0  0  0  0  0  0  0  0  0  0  0
   -8.7037   -5.4141    0.0000 C   0  0  0  0  0  0  0  0  0  0  0  0
   -9.1670   -3.9874    0.0000 N   0  0  0  0  0  0  0  0  0  0  0  0
  1  2  1  0  0  0  0
  2  3  2  0  0  0  0
  3  4  1  0  0  0  0
  4  5  1  0  0  0  0
  5  6  1  0  0  0  0
  6  7  1  0  0  0  0
  7  8  1  0  0  0  0
  8  9  1  0  0  0  0
  9 10  1  0  0  0  0
 10 11  1  0  0  0  0
 11 12  2  0  0  0  0
 12 13  1  0  0  0  0
 13 14  2  0  0  0  0
 14 15  1  0  0  0  0
 15 16  2  0  0  0  0
 11 16  1  0  0  0  0
 16 17  1  0  0  0  0
  9 17  2  0  0  0  0
 17 18  1  0  0  0  0
  6 18  1  0  0  0  0
  3 19  1  0  0  0  0
 19 20  2  0  0  0  0
 19 21  1  0  0  0  0
 21 22  1  0  0  0  0
 22 23  2  0  0  0  0
 23 24  1  0  0  0  0
 23 25  1  0  0  0  0
 25 26  2  0  0  0  0
 26 27  1  0  0  0  0
 26 28  1  0  0  0  0
 21 28  1  0  0  0  0
 28 29  2  0  0  0  0
  2 29  1  0  0  0  0
M  END
> <chemblId>
CHEMBL163247

> <bioactivity__type>
IC50

> <units>
nM

> <value>
2570.4

$$$$

  CDK     11271515382D 0   0.00000     0.00000     0

 28 32  0  0  0  0              1 V2000 
   -8.6264   -1.4462    0.0000 C   0  0  0  0  0  0  0  0  0  0  0  0
   -8.1631   -2.8729    0.0000 C   0  0  0  0  0  0  0  0  0  0  0  0
   -6.6959   -3.1850    0.0000 C   0  0  0  0  0  0  0  0  0  0  0  0
   -5.6920   -2.0704    0.0000 C   0  0  0  0  0  0  0  0  0  0  0  0
   -4.2249   -2.3826    0.0000 C   0  0  0  0  0  0  0  0  0  0  0  0
   -3.2210   -1.2680    0.0000 N   0  0  0  0  0  0  0  0  0  0  0  0
   -3.6840    0.1580    0.0000 C   0  0  0  0  0  0  0  0  0  0  0  0
   -2.6810    1.2730    0.0000 C   0  0  0  0  0  0  0  0  0  0  0  0
   -1.2130    0.9610    0.0000 C   0  0  0  0  0  0  0  0  0  0  0  0
   -0.0000    1.8430    0.0000 O   0  0  0  0  0  0  0  0  0  0  0  0
    1.2140    0.9610    0.0000 C   0  0  0  0  0  0  0  0  0  0  0  0
    2.6810    1.2730    0.0000 C   0  0  0  0  0  0  0  0  0  0  0  0
    3.1444    2.6996    0.0000 Cl  0  0  0  0  0  0  0  0  0  0  0  0
    3.6850    0.1580    0.0000 C   0  0  0  0  0  0  0  0  0  0  0  0
    3.2210   -1.2680    0.0000 C   0  0  0  0  0  0  0  0  0  0  0  0
    1.7540   -1.5800    0.0000 C   0  0  0  0  0  0  0  0  0  0  0  0
    0.7500   -0.4660    0.0000 C   0  0  0  0  0  0  0  0  0  0  0  0
   -0.7500   -0.4660    0.0000 C   0  0  0  0  0  0  0  0  0  0  0  0
   -1.7540   -1.5800    0.0000 C   0  0  0  0  0  0  0  0  0  0  0  0
   -6.2326   -4.6117    0.0000 C   0  0  0  0  0  0  0  0  0  0  0  0
   -4.7655   -4.9238    0.0000 O   0  0  0  0  0  0  0  0  0  0  0  0
   -7.2365   -5.7262    0.0000 N   0  0  0  0  0  0  0  0  0  0  0  0
   -6.7732   -7.1529    0.0000 C   0  0  0  0  0  0  0  0  0  0  0  0
   -7.7771   -8.2674    0.0000 C   0  0  0  0  0  0  0  0  0  0  0  0
   -9.2443   -7.9553    0.0000 C   0  0  0  0  0  0  0  0  0  0  0  0
   -9.7076   -6.5286    0.0000 C   0  0  0  0  0  0  0  0  0  0  0  0
   -8.7037   -5.4141    0.0000 C   0  0  0  0  0  0  0  0  0  0  0  0
   -9.1670   -3.9874    0.0000 N   0  0  0  0  0  0  0  0  0  0  0  0
  1  2  1  0  0  0  0
  2  3  2  0  0  0  0
  3  4  1  0  0  0  0
  4  5  1  0  0  0  0
  5  6  1  0  0  0  0
  6  7  1  0  0  0  0
  7  8  1  0  0  0  0
  8  9  1  0  0  0  0
  9 10  1  0  0  0  0
 10 11  1  0  0  0  0
 11 12  2  0  0  0  0
 12 13  1  0  0  0  0
 12 14  1  0  0  0  0
 14 15  2  0  0  0  0
 15 16  1  0  0  0  0
 16 17  2  0  0  0  0
 11 17  1  0  0  0  0
 17 18  1  0  0  0  0
  9 18  2  0  0  0  0
 18 19  1  0  0  0  0
  6 19  1  0  0  0  0
  3 20  1  0  0  0  0
 20 21  2  0  0  0  0
 20 22  1  0  0  0  0
 22 23  1  0  0  0  0
 23 24  2  0  0  0  0
 24 25  1  0  0  0  0
 25 26  2  0  0  0  0
 26 27  1  0  0  0  0
 22 27  1  0  0  0  0
 27 28  2  0  0  0  0
  2 28  1  0  0  0  0
M  END
> <chemblId>
CHEMBL164612

> <bioactivity__type>
IC50

> <units>
nM

> <value>
281.84

$$$$

  CDK     11271515382D 0   0.00000     0.00000     0

 33 37  0  0  0  0              1 V2000 
   -9.2155   10.1819    0.0000 O   0  0  0  0  0  0  0  0  0  0  0  0
   -9.3683    8.6897    0.0000 C   0  0  0  0  0  0  0  0  0  0  0  0
  -10.7369    8.0759    0.0000 O   0  0  0  0  0  0  0  0  0  0  0  0
   -8.1523    7.8114    0.0000 C   0  0  0  0  0  0  0  0  0  0  0  0
   -8.3050    6.3192    0.0000 C   0  0  0  0  0  0  0  0  0  0  0  0
   -7.0891    5.4408    0.0000 C   0  0  0  0  0  0  0  0  0  0  0  0
   -5.7205    6.0547    0.0000 C   0  0  0  0  0  0  0  0  0  0  0  0
   -5.5677    7.5469    0.0000 C   0  0  0  0  0  0  0  0  0  0  0  0
   -6.7837    8.4252    0.0000 C   0  0  0  0  0  0  0  0  0  0  0  0
   -6.6310    9.9174    0.0000 Cl  0  0  0  0  0  0  0  0  0  0  0  0
   -7.2418    3.9486    0.0000 C   0  0  0  0  0  0  0  0  0  0  0  0
   -9.1462    2.7503    0.0000 C   0  0  0  0  0  0  0  0  0  0  0  0
   -8.6726    1.3118    0.0000 C   0  0  0  0  0  0  0  0  0  0  0  0
   -7.3882    0.7543    0.0000 C   0  0  0  0  0  0  0  0  0  0  0  0
   -6.2031    1.5000    0.0000 C   0  0  0  0  0  0  0  0  0  0  0  0
   -4.9041    0.7500    0.0000 C   0  0  0  0  0  0  0  0  0  0  0  0
   -3.6050    1.5000    0.0000 O   0  0  0  0  0  0  0  0  0  0  0  0
   -2.3060    0.7500    0.0000 C   0  0  0  0  0  0  0  0  0  0  0  0
   -2.3060   -0.7500    0.0000 C   0  0  0  0  0  0  0  0  0  0  0  0
   -1.0070   -1.5000    0.0000 C   0  0  0  0  0  0  0  0  0  0  0  0
    0.2930   -0.7500    0.0000 C   0  0  0  0  0  0  0  0  0  0  0  0
    1.7190   -1.2140    0.0000 C   0  0  0  0  0  0  0  0  0  0  0  0
    2.1822   -2.6407    0.0000 O   0  0  0  0  0  0  0  0  0  0  0  0
    2.6010    0.0000    0.0000 N   0  0  0  0  0  0  0  0  0  0  0  0
    1.7190    1.2140    0.0000 C   0  0  0  0  0  0  0  0  0  0  0  0
    0.2930    0.7500    0.0000 C   0  0  0  0  0  0  0  0  0  0  0  0
   -1.0070    1.5000    0.0000 C   0  0  0  0  0  0  0  0  0  0  0  0
    4.1010   -0.0000    0.0000 C   0  0  0  0  0  0  0  0  0  0  0  0
    4.9827   -1.2135    0.0000 C   0  0  0  0  0  0  0  0  0  0  0  0
    6.4093   -0.7500    0.0000 C   0  0  0  0  0  0  0  0  0  0  0  0
    6.4093    0.7500    0.0000 C   0  0  0  0  0  0  0  0  0  0  0  0
    4.9827    1.2135    0.0000 C   0  0  0  0  0  0  0  0  0  0  0  0
   -6.1499    2.8991    0.0000 C   0  0  0  0  0  0  0  0  0  0  0  0
  1  2  1  0  0  0  0
  2  3  2  0  0  0  0
  2  4  1  0  0  0  0
  4  5  2  0  0  0  0
  5  6  1  0  0  0  0
  6  7  2  0  0  0  0
  7  8  1  0  0  0  0
  8  9  2  0  0  0  0
  4  9  1  0  0  0  0
  9 10  1  0  0  0  0
  6 11  1  0  0  0  0
 11 12  2  0  0  0  0
 12 13  1  0  0  0  0
 13 14  2  0  0  0  0
 14 15  1  0  0  0  0
 15 16  1  0  0  0  0
 16 17  1  0  0  0  0
 17 18  1  0  0  0  0
 18 19  2  0  0  0  0
 19 20  1  0  0  0  0
 20 21  2  0  0  0  0
 21 22  1  0  0  0  0
 22 23  2  0  0  0  0
 22 24  1  0  0  0  0
 24 25  1  0  0  0  0
 25 26  1  0  0  0  0
 21 26  1  0  0  0  0
 26 27  2  0  0  0  0
 18 27  1  0  0  0  0
 24 28  1  0  0  0  0
 28 29  1  0  0  0  0
 29 30  1  0  0  0  0
 30 31  1  0  0  0  0
 31 32  1  0  0  0  0
 28 32  1  0  0  0  0
 15 33  2  0  0  0  0
 11 33  1  0  0  0  0
M  END
> <chemblId>
CHEMBL1651208

> <bioactivity__type>
IC50

> <units>
nM

> <value>
8150.0

$$$$

  CDK     11271515382D 0   0.00000     0.00000     0

 27 31  0  0  0  0              1 V2000 
   -8.4069   -1.3841    0.0000 C   0  0  0  0  0  0  0  0  0  0  0  0
   -8.0534   -2.8418    0.0000 C   0  0  0  0  0  0  0  0  0  0  0  0
   -6.6959   -3.1850    0.0000 C   0  0  0  0  0  0  0  0  0  0  0  0
   -5.6920   -2.0704    0.0000 C   0  0  0  0  0  0  0  0  0  0  0  0
   -4.2249   -2.3826    0.0000 C   0  0  0  0  0  0  0  0  0  0  0  0
   -3.2210   -1.2680    0.0000 N   0  0  0  0  0  0  0  0  0  0  0  0
   -3.6840    0.1580    0.0000 C   0  0  0  0  0  0  0  0  0  0  0  0
   -2.6810    1.2730    0.0000 C   0  0  0  0  0  0  0  0  0  0  0  0
   -1.2130    0.9610    0.0000 C   0  0  0  0  0  0  0  0  0  0  0  0
   -0.0000    1.8430    0.0000 S   0  0  0  0  0  0  0  0  0  0  0  0
    1.2140    0.9610    0.0000 C   0  0  0  0  0  0  0  0  0  0  0  0
    2.6810    1.2730    0.0000 C   0  0  0  0  0  0  0  0  0  0  0  0
    3.6850    0.1580    0.0000 C   0  0  0  0  0  0  0  0  0  0  0  0
    3.2210   -1.2680    0.0000 C   0  0  0  0  0  0  0  0  0  0  0  0
    1.7540   -1.5800    0.0000 C   0  0  0  0  0  0  0  0  0  0  0  0
    0.7500   -0.4660    0.0000 C   0  0  0  0  0  0  0  0  0  0  0  0
   -0.7500   -0.4660    0.0000 C   0  0  0  0  0  0  0  0  0  0  0  0
   -1.7540   -1.5800    0.0000 C   0  0  0  0  0  0  0  0  0  0  0  0
   -6.2132   -4.4993    0.0000 C   0  0  0  0  0  0  0  0  0  0  0  0
   -4.7168   -4.6036    0.0000 O   0  0  0  0  0  0  0  0  0  0  0  0
   -6.9275   -5.8347    0.0000 N   0  0  0  0  0  0  0  0  0  0  0  0
   -6.9337   -7.3492    0.0000 C   0  0  0  0  0  0  0  0  0  0  0  0
   -7.9831   -8.2761    0.0000 C   0  0  0  0  0  0  0  0  0  0  0  0
   -9.3405   -7.9329    0.0000 C   0  0  0  0  0  0  0  0  0  0  0  0
   -9.8233   -6.6186    0.0000 C   0  0  0  0  0  0  0  0  0  0  0  0
   -9.1089   -5.2832    0.0000 C   0  0  0  0  0  0  0  0  0  0  0  0
   -9.1028   -3.7687    0.0000 N   0  0  0  0  0  0  0  0  0  0  0  0
  1  2  1  0  0  0  0
  2  3  2  0  0  0  0
  3  4  1  0  0  0  0
  4  5  1  0  0  0  0
  5  6  1  0  0  0  0
  6  7  1  0  0  0  0
  7  8  1  0  0  0  0
  8  9  1  0  0  0  0
  9 10  1  0  0  0  0
 10 11  1  0  0  0  0
 11 12  2  0  0  0  0
 12 13  1  0  0  0  0
 13 14  2  0  0  0  0
 14 15  1  0  0  0  0
 15 16  2  0  0  0  0
 11 16  1  0  0  0  0
 16 17  1  0  0  0  0
  9 17  2  0  0  0  0
 17 18  1  0  0  0  0
  6 18  1  0  0  0  0
  3 19  1  0  0  0  0
 19 20  2  0  0  0  0
 19 21  1  0  0  0  0
 21 22  1  0  0  0  0
 22 23  2  0  0  0  0
 23 24  1  0  0  0  0
 24 25  2  0  0  0  0
 25 26  1  0  0  0  0
 21 26  1  0  0  0  0
 26 27  2  0  0  0  0
  2 27  1  0  0  0  0
M  END
> <chemblId>
CHEMBL165181

> <bioactivity__type>
IC50

> <units>
nM

> <value>
213.8

$$$$

  CDK     11271515382D 0   0.00000     0.00000     0

 28 32  0  0  0  0              1 V2000 
   -8.6264   -1.4462    0.0000 C   0  0  0  0  0  0  0  0  0  0  0  0
   -8.1631   -2.8729    0.0000 C   0  0  0  0  0  0  0  0  0  0  0  0
   -6.6959   -3.1850    0.0000 C   0  0  0  0  0  0  0  0  0  0  0  0
   -5.6920   -2.0704    0.0000 C   0  0  0  0  0  0  0  0  0  0  0  0
   -4.2249   -2.3826    0.0000 C   0  0  0  0  0  0  0  0  0  0  0  0
   -3.2210   -1.2680    0.0000 N   0  0  0  0  0  0  0  0  0  0  0  0
   -3.6840    0.1580    0.0000 C   0  0  0  0  0  0  0  0  0  0  0  0
   -2.6810    1.2730    0.0000 C   0  0  0  0  0  0  0  0  0  0  0  0
   -1.2130    0.9610    0.0000 C   0  0  0  0  0  0  0  0  0  0  0  0
   -0.0000    1.8430    0.0000 O   0  0  0  0  0  0  0  0  0  0  0  0
    1.2140    0.9610    0.0000 C   0  0  0  0  0  0  0  0  0  0  0  0
    2.6810    1.2730    0.0000 C   0  0  0  0  0  0  0  0  0  0  0  0
    3.6850    0.1580    0.0000 C   0  0  0  0  0  0  0  0  0  0  0  0
    3.2210   -1.2680    0.0000 C   0  0  0  0  0  0  0  0  0  0  0  0
    1.7540   -1.5800    0.0000 C   0  0  0  0  0  0  0  0  0  0  0  0
    0.7500   -0.4660    0.0000 C   0  0  0  0  0  0  0  0  0  0  0  0
   -0.7500   -0.4660    0.0000 C   0  0  0  0  0  0  0  0  0  0  0  0
   -1.7540   -1.5800    0.0000 C   0  0  0  0  0  0  0  0  0  0  0  0
   -6.2326   -4.6117    0.0000 C   0  0  0  0  0  0  0  0  0  0  0  0
   -4.7655   -4.9238    0.0000 O   0  0  0  0  0  0  0  0  0  0  0  0
   -7.2365   -5.7262    0.0000 N   0  0  0  0  0  0  0  0  0  0  0  0
   -6.7732   -7.1529    0.0000 C   0  0  0  0  0  0  0  0  0  0  0  0
   -7.7771   -8.2674    0.0000 C   0  0  0  0  0  0  0  0  0  0  0  0
   -7.3138   -9.6941    0.0000 Br  0  0  0  0  0  0  0  0  0  0  0  0
   -9.2443   -7.9553    0.0000 C   0  0  0  0  0  0  0  0  0  0  0  0
   -9.7076   -6.5286    0.0000 C   0  0  0  0  0  0  0  0  0  0  0  0
   -8.7037   -5.4141    0.0000 C   0  0  0  0  0  0  0  0  0  0  0  0
   -9.1670   -3.9874    0.0000 N   0  0  0  0  0  0  0  0  0  0  0  0
  1  2  1  0  0  0  0
  2  3  2  0  0  0  0
  3  4  1  0  0  0  0
  4  5  1  0  0  0  0
  5  6  1  0  0  0  0
  6  7  1  0  0  0  0
  7  8  1  0  0  0  0
  8  9  1  0  0  0  0
  9 10  1  0  0  0  0
 10 11  1  0  0  0  0
 11 12  2  0  0  0  0
 12 13  1  0  0  0  0
 13 14  2  0  0  0  0
 14 15  1  0  0  0  0
 15 16  2  0  0  0  0
 11 16  1  0  0  0  0
 16 17  1  0  0  0  0
  9 17  2  0  0  0  0
 17 18  1  0  0  0  0
  6 18  1  0  0  0  0
  3 19  1  0  0  0  0
 19 20  2  0  0  0  0
 19 21  1  0  0  0  0
 21 22  1  0  0  0  0
 22 23  2  0  0  0  0
 23 24  1  0  0  0  0
 23 25  1  0  0  0  0
 25 26  2  0  0  0  0
 26 27  1  0  0  0  0
 21 27  1  0  0  0  0
 27 28  2  0  0  0  0
  2 28  1  0  0  0  0
M  END
> <chemblId>
CHEMBL165350

> <bioactivity__type>
IC50

> <units>
nM

> <value>
891.25

$$$$

  CDK     11271515382D 0   0.00000     0.00000     0

 28 32  0  0  0  0              1 V2000 
   -7.6225   -0.3317    0.0000 C   0  0  0  0  0  0  0  0  0  0  0  0
   -8.6264   -1.4462    0.0000 C   0  0  0  0  0  0  0  0  0  0  0  0
   -8.1631   -2.8729    0.0000 C   0  0  0  0  0  0  0  0  0  0  0  0
   -6.6959   -3.1850    0.0000 C   0  0  0  0  0  0  0  0  0  0  0  0
   -5.6920   -2.0704    0.0000 C   0  0  0  0  0  0  0  0  0  0  0  0
   -4.2249   -2.3826    0.0000 C   0  0  0  0  0  0  0  0  0  0  0  0
   -3.2210   -1.2680    0.0000 N   0  0  0  0  0  0  0  0  0  0  0  0
   -3.6840    0.1580    0.0000 C   0  0  0  0  0  0  0  0  0  0  0  0
   -2.6810    1.2730    0.0000 C   0  0  0  0  0  0  0  0  0  0  0  0
   -1.2130    0.9610    0.0000 C   0  0  0  0  0  0  0  0  0  0  0  0
   -0.0000    1.8430    0.0000 O   0  0  0  0  0  0  0  0  0  0  0  0
    1.2140    0.9610    0.0000 C   0  0  0  0  0  0  0  0  0  0  0  0
    2.6810    1.2730    0.0000 C   0  0  0  0  0  0  0  0  0  0  0  0
    3.6850    0.1580    0.0000 C   0  0  0  0  0  0  0  0  0  0  0  0
    3.2210   -1.2680    0.0000 C   0  0  0  0  0  0  0  0  0  0  0  0
    1.7540   -1.5800    0.0000 C   0  0  0  0  0  0  0  0  0  0  0  0
    0.7500   -0.4660    0.0000 C   0  0  0  0  0  0  0  0  0  0  0  0
   -0.7500   -0.4660    0.0000 C   0  0  0  0  0  0  0  0  0  0  0  0
   -1.7540   -1.5800    0.0000 C   0  0  0  0  0  0  0  0  0  0  0  0
   -9.1670   -3.9874    0.0000 C   0  0  0  0  0  0  0  0  0  0  0  0
   -8.7037   -5.4141    0.0000 O   0  0  0  0  0  0  0  0  0  0  0  0
  -10.6341   -3.6753    0.0000 N   0  0  0  0  0  0  0  0  0  0  0  0
  -11.6380   -4.7899    0.0000 C   0  0  0  0  0  0  0  0  0  0  0  0
  -13.1052   -4.4778    0.0000 C   0  0  0  0  0  0  0  0  0  0  0  0
  -13.5685   -3.0511    0.0000 C   0  0  0  0  0  0  0  0  0  0  0  0
  -12.5646   -1.9366    0.0000 C   0  0  0  0  0  0  0  0  0  0  0  0
  -11.0974   -2.2487    0.0000 C   0  0  0  0  0  0  0  0  0  0  0  0
  -10.0936   -1.1341    0.0000 N   0  0  0  0  0  0  0  0  0  0  0  0
  1  2  1  0  0  0  0
  2  3  2  0  0  0  0
  3  4  1  0  0  0  0
  4  5  1  0  0  0  0
  5  6  1  0  0  0  0
  6  7  1  0  0  0  0
  7  8  1  0  0  0  0
  8  9  1  0  0  0  0
  9 10  1  0  0  0  0
 10 11  1  0  0  0  0
 11 12  1  0  0  0  0
 12 13  2  0  0  0  0
 13 14  1  0  0  0  0
 14 15  2  0  0  0  0
 15 16  1  0  0  0  0
 16 17  2  0  0  0  0
 12 17  1  0  0  0  0
 17 18  1  0  0  0  0
 10 18  2  0  0  0  0
 18 19  1  0  0  0  0
  7 19  1  0  0  0  0
  3 20  1  0  0  0  0
 20 21  2  0  0  0  0
 20 22  1  0  0  0  0
 22 23  1  0  0  0  0
 23 24  2  0  0  0  0
 24 25  1  0  0  0  0
 25 26  2  0  0  0  0
 26 27  1  0  0  0  0
 22 27  1  0  0  0  0
 27 28  2  0  0  0  0
  2 28  1  0  0  0  0
M  END
> <chemblId>
CHEMBL165776

> <bioactivity__type>
IC50

> <units>
nM

> <value>
812.83

$$$$

  CDK     11271515382D 0   0.00000     0.00000     0

 28 32  0  0  0  0              1 V2000 
  -12.1786   -7.3311    0.0000 C   0  0  0  0  0  0  0  0  0  0  0  0
  -11.1747   -6.2165    0.0000 C   0  0  0  0  0  0  0  0  0  0  0  0
   -9.7076   -6.5286    0.0000 C   0  0  0  0  0  0  0  0  0  0  0  0
   -8.7037   -5.4141    0.0000 C   0  0  0  0  0  0  0  0  0  0  0  0
   -7.2365   -5.7262    0.0000 N   0  0  0  0  0  0  0  0  0  0  0  0
   -6.2326   -4.6117    0.0000 C   0  0  0  0  0  0  0  0  0  0  0  0
   -6.6959   -3.1850    0.0000 C   0  0  0  0  0  0  0  0  0  0  0  0
   -5.6920   -2.0704    0.0000 C   0  0  0  0  0  0  0  0  0  0  0  0
   -4.2249   -2.3826    0.0000 C   0  0  0  0  0  0  0  0  0  0  0  0
   -3.2210   -1.2680    0.0000 N   0  0  0  0  0  0  0  0  0  0  0  0
   -3.6840    0.1580    0.0000 C   0  0  0  0  0  0  0  0  0  0  0  0
   -2.6810    1.2730    0.0000 C   0  0  0  0  0  0  0  0  0  0  0  0
   -1.2130    0.9610    0.0000 C   0  0  0  0  0  0  0  0  0  0  0  0
   -0.0000    1.8430    0.0000 O   0  0  0  0  0  0  0  0  0  0  0  0
    1.2140    0.9610    0.0000 C   0  0  0  0  0  0  0  0  0  0  0  0
    2.6810    1.2730    0.0000 C   0  0  0  0  0  0  0  0  0  0  0  0
    3.6850    0.1580    0.0000 C   0  0  0  0  0  0  0  0  0  0  0  0
    3.2210   -1.2680    0.0000 C   0  0  0  0  0  0  0  0  0  0  0  0
    1.7540   -1.5800    0.0000 C   0  0  0  0  0  0  0  0  0  0  0  0
    0.7500   -0.4660    0.0000 C   0  0  0  0  0  0  0  0  0  0  0  0
   -0.7500   -0.4660    0.0000 C   0  0  0  0  0  0  0  0  0  0  0  0
   -1.7540   -1.5800    0.0000 C   0  0  0  0  0  0  0  0  0  0  0  0
   -8.1631   -2.8729    0.0000 C   0  0  0  0  0  0  0  0  0  0  0  0
   -8.6264   -1.4462    0.0000 O   0  0  0  0  0  0  0  0  0  0  0  0
   -9.1670   -3.9874    0.0000 N   0  0  0  0  0  0  0  0  0  0  0  0
  -10.6341   -3.6753    0.0000 C   0  0  0  0  0  0  0  0  0  0  0  0
  -11.6380   -4.7899    0.0000 C   0  0  0  0  0  0  0  0  0  0  0  0
   -4.7655   -4.9238    0.0000 C   0  0  0  0  0  0  0  0  0  0  0  0
  1  2  1  0  0  0  0
  2  3  2  0  0  0  0
  3  4  1  0  0  0  0
  4  5  2  0  0  0  0
  5  6  1  0  0  0  0
  6  7  2  0  0  0  0
  7  8  1  0  0  0  0
  8  9  1  0  0  0  0
  9 10  1  0  0  0  0
 10 11  1  0  0  0  0
 11 12  1  0  0  0  0
 12 13  1  0  0  0  0
 13 14  1  0  0  0  0
 14 15  1  0  0  0  0
 15 16  2  0  0  0  0
 16 17  1  0  0  0  0
 17 18  2  0  0  0  0
 18 19  1  0  0  0  0
 19 20  2  0  0  0  0
 15 20  1  0  0  0  0
 20 21  1  0  0  0  0
 13 21  2  0  0  0  0
 21 22  1  0  0  0  0
 10 22  1  0  0  0  0
  7 23  1  0  0  0  0
 23 24  2  0  0  0  0
 23 25  1  0  0  0  0
  4 25  1  0  0  0  0
 25 26  1  0  0  0  0
 26 27  2  0  0  0  0
  2 27  1  0  0  0  0
  6 28  1  0  0  0  0
M  END
> <chemblId>
CHEMBL165796

> <bioactivity__type>
IC50

> <units>
nM

> <value>
112.2

$$$$

  CDK     11271515382D 0   0.00000     0.00000     0

 19 21  0  0  0  0              1 V2000 
    2.3008   -1.1060    0.0000 C   0  0  0  0  0  0  0  0  0  0  0  0
    2.9110   -2.4763    0.0000 N   0  0  0  0  0  0  0  0  0  0  0  0
    2.1611   -3.7754    0.0000 N   0  0  0  0  0  0  0  0  0  0  0  0
    3.1649   -4.8900    0.0000 C   0  0  0  0  0  0  0  0  0  0  0  0
    4.5352   -4.2798    0.0000 C   0  0  0  0  0  0  0  0  0  0  0  0
    4.3782   -2.7880    0.0000 C   0  0  0  0  0  0  0  0  0  0  0  0
    5.4929   -1.7842    0.0000 C   0  0  0  0  0  0  0  0  0  0  0  0
    6.9195   -2.2476    0.0000 C   0  0  0  0  0  0  0  0  0  0  0  0
    8.0341   -1.2438    0.0000 C   0  0  0  0  0  0  0  0  0  0  0  0
    7.7221    0.2234    0.0000 C   0  0  0  0  0  0  0  0  0  0  0  0
    6.2955    0.6868    0.0000 C   0  0  0  0  0  0  0  0  0  0  0  0
    5.1809   -0.3170    0.0000 C   0  0  0  0  0  0  0  0  0  0  0  0
    3.7543    0.1464    0.0000 N   0  0  0  0  0  0  0  0  0  0  0  0
    2.6396   -0.8574    0.0000 C   0  0  0  0  0  0  0  0  0  0  0  0
    1.2130   -0.3940    0.0000 C   0  0  0  0  0  0  0  0  0  0  0  0
    0.0000   -1.2760    0.0000 N   0  0  0  0  0  0  0  0  0  0  0  0
   -1.2130   -0.3940    0.0000 C   0  0  0  0  0  0  0  0  0  0  0  0
   -0.7500    1.0320    0.0000 C   0  0  0  0  0  0  0  0  0  0  0  0
    0.7500    1.0320    0.0000 N   0  0  0  0  0  0  0  0  0  0  0  0
  1  2  1  0  0  0  0
  2  3  1  0  0  0  0
  3  4  2  0  0  0  0
  4  5  1  0  0  0  0
  5  6  2  0  0  0  0
  2  6  1  0  0  0  0
  6  7  1  0  0  0  0
  7  8  2  0  0  0  0
  8  9  1  0  0  0  0
  9 10  2  0  0  0  0
 10 11  1  0  0  0  0
 11 12  2  0  0  0  0
  7 12  1  0  0  0  0
 12 13  1  0  0  0  0
 13 14  1  0  0  0  0
 14 15  1  0  0  0  0
 15 16  2  0  0  0  0
 16 17  1  0  0  0  0
 17 18  1  0  0  0  0
 18 19  1  0  0  0  0
 15 19  1  0  0  0  0
M  END
> <chemblId>
CHEMBL17851

> <bioactivity__type>
IC50

> <units>
nM

> <value>
199.53

$$$$

  CDK     11271515382D 0   0.00000     0.00000     0

 31 34  0  0  0  0              1 V2000 
    2.5980   -3.7500    0.0000 C   0  0  0  0  0  0  0  0  0  0  0  0
    1.2990   -3.0000    0.0000 N   0  0  0  0  0  0  0  0  0  0  0  0
   -0.0000   -3.7500    0.0000 C   0  0  0  0  0  0  0  0  0  0  0  0
    1.2990   -1.5000    0.0000 C   0  0  0  0  0  0  0  0  0  0  0  0
    2.5980   -0.7500    0.0000 N   0  0  0  0  0  0  0  0  0  0  0  0
    2.5980    0.7500    0.0000 C   0  0  0  0  0  0  0  0  0  0  0  0
    3.8970    1.5000    0.0000 N   0  0  0  0  0  0  0  0  0  0  0  0
    3.8971    3.0000    0.0000 C   0  0  0  0  0  0  0  0  0  0  0  0
    5.1961    3.7500    0.0000 C   0  0  0  0  0  0  0  0  0  0  0  0
    5.1961    5.2500    0.0000 C   0  0  0  0  0  0  0  0  0  0  0  0
    3.8971    6.0000    0.0000 C   0  0  0  0  0  0  0  0  0  0  0  0
    2.5980    5.2500    0.0000 C   0  0  0  0  0  0  0  0  0  0  0  0
    2.5980    3.7500    0.0000 C   0  0  0  0  0  0  0  0  0  0  0  0
    3.8971    7.5000    0.0000 N   0  0  0  0  0  0  0  0  0  0  0  0
    5.1961    8.2500    0.0000 C   0  0  0  0  0  0  0  0  0  0  0  0
    6.4952    7.5000    0.0000 O   0  0  0  0  0  0  0  0  0  0  0  0
    5.1961    9.7500    0.0000 C   0  0  0  0  0  0  0  0  0  0  0  0
    6.4952   10.5000    0.0000 C   0  0  0  0  0  0  0  0  0  0  0  0
    6.4952   12.0000    0.0000 C   0  0  0  0  0  0  0  0  0  0  0  0
    5.1962   12.7500    0.0000 C   0  0  0  0  0  0  0  0  0  0  0  0
    5.1962   14.2500    0.0000 F   0  0  0  0  0  0  0  0  0  0  0  0
    3.8971   12.0000    0.0000 C   0  0  0  0  0  0  0  0  0  0  0  0
    2.5981   12.7500    0.0000 F   0  0  0  0  0  0  0  0  0  0  0  0
    3.8971   10.5000    0.0000 C   0  0  0  0  0  0  0  0  0  0  0  0
    1.2990    1.5000    0.0000 N   0  0  0  0  0  0  0  0  0  0  0  0
    0.0000    0.7500    0.0000 C   0  0  0  0  0  0  0  0  0  0  0  0
   -1.2990    1.5000    0.0000 C   0  0  0  0  0  0  0  0  0  0  0  0
   -2.5980    0.7500    0.0000 C   0  0  0  0  0  0  0  0  0  0  0  0
   -2.5980   -0.7500    0.0000 C   0  0  0  0  0  0  0  0  0  0  0  0
   -1.2990   -1.5000    0.0000 C   0  0  0  0  0  0  0  0  0  0  0  0
    0.0000   -0.7500    0.0000 C   0  0  0  0  0  0  0  0  0  0  0  0
  1  2  1  0  0  0  0
  2  3  1  0  0  0  0
  2  4  1  0  0  0  0
  4  5  2  0  0  0  0
  5  6  1  0  0  0  0
  6  7  1  0  0  0  0
  8  7  1  1  0  0  0
  8  9  1  0  0  0  0
  9 10  1  0  0  0  0
 10 11  1  0  0  0  0
 11 12  1  0  0  0  0
 12 13  1  0  0  0  0
  8 13  1  0  0  0  0
 11 14  1  1  0  0  0
 14 15  1  0  0  0  0
 15 16  2  0  0  0  0
 15 17  1  0  0  0  0
 17 18  2  0  0  0  0
 18 19  1  0  0  0  0
 19 20  2  0  0  0  0
 20 21  1  0  0  0  0
 20 22  1  0  0  0  0
 22 23  1  0  0  0  0
 22 24  2  0  0  0  0
 17 24  1  0  0  0  0
  6 25  2  0  0  0  0
 25 26  1  0  0  0  0
 26 27  2  0  0  0  0
 27 28  1  0  0  0  0
 28 29  2  0  0  0  0
 29 30  1  0  0  0  0
 30 31  2  0  0  0  0
  4 31  1  0  0  0  0
 26 31  1  0  0  0  0
M  END
> <chemblId>
CHEMBL182150

> <bioactivity__type>
IC50

> <units>
nM

> <value>
300.0

$$$$

  CDK     11271515382D 0   0.00000     0.00000     0

 28 30  0  0  0  0              1 V2000 
   -5.1961    0.7500    0.0000 C   0  0  0  0  0  0  0  0  0  0  0  0
   -3.8970    1.5000    0.0000 O   0  0  0  0  0  0  0  0  0  0  0  0
   -2.5980    0.7500    0.0000 C   0  0  0  0  0  0  0  0  0  0  0  0
   -1.2990    1.5000    0.0000 C   0  0  0  0  0  0  0  0  0  0  0  0
    0.0000    0.7500    0.0000 C   0  0  0  0  0  0  0  0  0  0  0  0
    1.2990    1.5000    0.0000 N   0  0  0  0  0  0  0  0  0  0  0  0
    2.5980    0.7500    0.0000 C   0  0  0  0  0  0  0  0  0  0  0  0
    2.5980   -0.7500    0.0000 N   0  0  0  0  0  0  0  0  0  0  0  0
    1.2990   -1.5000    0.0000 C   0  0  0  0  0  0  0  0  0  0  0  0
    1.2990   -3.0000    0.0000 N   0  0  0  0  0  0  0  0  0  0  0  0
    0.0000   -0.7500    0.0000 C   0  0  0  0  0  0  0  0  0  0  0  0
   -1.2990   -1.5000    0.0000 C   0  0  0  0  0  0  0  0  0  0  0  0
   -2.5980   -0.7500    0.0000 C   0  0  0  0  0  0  0  0  0  0  0  0
   -3.8970   -1.5000    0.0000 O   0  0  0  0  0  0  0  0  0  0  0  0
   -5.1961   -0.7500    0.0000 C   0  0  0  0  0  0  0  0  0  0  0  0
    3.8970    1.5000    0.0000 N   0  0  0  0  0  0  0  0  0  0  0  0
    5.1961    0.7500    0.0000 C   0  0  0  0  0  0  0  0  0  0  0  0
    6.4951    1.5000    0.0000 C   0  0  0  0  0  0  0  0  0  0  0  0
    6.4951    3.0000    0.0000 N   0  0  0  0  0  0  0  0  0  0  0  0
    5.1961    3.7500    0.0000 C   0  0  0  0  0  0  0  0  0  0  0  0
    3.8971    3.0000    0.0000 C   0  0  0  0  0  0  0  0  0  0  0  0
    5.1961    5.2500    0.0000 C   0  0  0  0  0  0  0  0  0  0  0  0
    3.8971    6.0000    0.0000 O   0  0  0  0  0  0  0  0  0  0  0  0
    6.4951    6.0000    0.0000 N   0  0  0  0  0  0  0  0  0  0  0  0
    6.4952    7.5000    0.0000 C   0  0  0  0  0  0  0  0  0  0  0  0
    7.7942    8.2500    0.0000 C   0  0  0  0  0  0  0  0  0  0  0  0
    5.9821    8.9095    0.0000 C   0  0  0  0  0  0  0  0  0  0  0  0
    5.0179    7.2395    0.0000 C   0  0  0  0  0  0  0  0  0  0  0  0
  1  2  1  0  0  0  0
  2  3  1  0  0  0  0
  3  4  2  0  0  0  0
  4  5  1  0  0  0  0
  5  6  2  0  0  0  0
  6  7  1  0  0  0  0
  7  8  2  0  0  0  0
  8  9  1  0  0  0  0
  9 10  1  0  0  0  0
  9 11  2  0  0  0  0
  5 11  1  0  0  0  0
 11 12  1  0  0  0  0
 12 13  2  0  0  0  0
  3 13  1  0  0  0  0
 13 14  1  0  0  0  0
 14 15  1  0  0  0  0
  7 16  1  0  0  0  0
 16 17  1  0  0  0  0
 17 18  1  0  0  0  0
 18 19  1  0  0  0  0
 19 20  1  0  0  0  0
 20 21  1  0  0  0  0
 16 21  1  0  0  0  0
 20 22  1  1  0  0  0
 22 23  2  0  0  0  0
 22 24  1  0  0  0  0
 24 25  1  0  0  0  0
 25 26  1  0  0  0  0
 25 27  1  0  0  0  0
 25 28  1  0  0  0  0
M  END
> <chemblId>
CHEMBL19376

> <bioactivity__type>
IC50

> <units>
nM

> <value>
1700.0

$$$$

  CDK     11271515382D 0   0.00000     0.00000     0

 38 41  0  0  0  0              1 V2000 
   -5.1961    0.7500    0.0000 C   0  0  0  0  0  0  0  0  0  0  0  0
   -3.8970    1.5000    0.0000 O   0  0  0  0  0  0  0  0  0  0  0  0
   -2.5980    0.7500    0.0000 C   0  0  0  0  0  0  0  0  0  0  0  0
   -1.2990    1.5000    0.0000 C   0  0  0  0  0  0  0  0  0  0  0  0
    0.0000    0.7500    0.0000 C   0  0  0  0  0  0  0  0  0  0  0  0
    1.2990    1.5000    0.0000 N   0  0  0  0  0  0  0  0  0  0  0  0
    2.5980    0.7500    0.0000 C   0  0  0  0  0  0  0  0  0  0  0  0
    2.5980   -0.7500    0.0000 N   0  0  0  0  0  0  0  0  0  0  0  0
    1.2990   -1.5000    0.0000 C   0  0  0  0  0  0  0  0  0  0  0  0
    1.2990   -3.0000    0.0000 N   0  0  0  0  0  0  0  0  0  0  0  0
    0.0000   -0.7500    0.0000 C   0  0  0  0  0  0  0  0  0  0  0  0
   -1.2990   -1.5000    0.0000 C   0  0  0  0  0  0  0  0  0  0  0  0
   -2.5980   -0.7500    0.0000 C   0  0  0  0  0  0  0  0  0  0  0  0
   -3.8970   -1.5000    0.0000 O   0  0  0  0  0  0  0  0  0  0  0  0
   -5.1961   -0.7500    0.0000 C   0  0  0  0  0  0  0  0  0  0  0  0
    3.8970    1.5000    0.0000 N   0  0  0  0  0  0  0  0  0  0  0  0
    5.1961    0.7500    0.0000 C   0  0  0  0  0  0  0  0  0  0  0  0
    6.4951    1.5000    0.0000 C   0  0  0  0  0  0  0  0  0  0  0  0
    6.4951    3.0000    0.0000 N   0  0  0  0  0  0  0  0  0  0  0  0
    5.1961    3.7500    0.0000 C   0  0  0  0  0  0  0  0  0  0  0  0
    3.8971    3.0000    0.0000 C   0  0  0  0  0  0  0  0  0  0  0  0
    5.1961    5.2500    0.0000 C   0  0  0  0  0  0  0  0  0  0  0  0
    3.8971    6.0000    0.0000 O   0  0  0  0  0  0  0  0  0  0  0  0
    6.4951    6.0000    0.0000 N   0  0  0  0  0  0  0  0  0  0  0  0
    6.4952    7.5000    0.0000 C   0  0  0  0  0  0  0  0  0  0  0  0
    7.7942    8.2500    0.0000 C   0  0  0  0  0  0  0  0  0  0  0  0
    5.9821    8.9095    0.0000 C   0  0  0  0  0  0  0  0  0  0  0  0
    5.0179    7.2395    0.0000 C   0  0  0  0  0  0  0  0  0  0  0  0
    7.7942    3.7500    0.0000 C   0  0  0  0  0  0  0  0  0  0  0  0
    7.7942    5.2500    0.0000 O   0  0  0  0  0  0  0  0  0  0  0  0
    9.0932    3.0000    0.0000 O   0  0  0  0  0  0  0  0  0  0  0  0
   10.3922    3.7500    0.0000 C   0  0  0  0  0  0  0  0  0  0  0  0
   11.6913    2.9999    0.0000 C   0  0  0  0  0  0  0  0  0  0  0  0
   11.6913    1.4999    0.0000 C   0  0  0  0  0  0  0  0  0  0  0  0
   12.9903    0.7499    0.0000 C   0  0  0  0  0  0  0  0  0  0  0  0
   14.2893    1.4999    0.0000 C   0  0  0  0  0  0  0  0  0  0  0  0
   14.2894    2.9999    0.0000 C   0  0  0  0  0  0  0  0  0  0  0  0
   12.9903    3.7499    0.0000 C   0  0  0  0  0  0  0  0  0  0  0  0
  1  2  1  0  0  0  0
  2  3  1  0  0  0  0
  3  4  2  0  0  0  0
  4  5  1  0  0  0  0
  5  6  2  0  0  0  0
  6  7  1  0  0  0  0
  7  8  2  0  0  0  0
  8  9  1  0  0  0  0
  9 10  1  0  0  0  0
  9 11  2  0  0  0  0
  5 11  1  0  0  0  0
 11 12  1  0  0  0  0
 12 13  2  0  0  0  0
  3 13  1  0  0  0  0
 13 14  1  0  0  0  0
 14 15  1  0  0  0  0
  7 16  1  0  0  0  0
 16 17  1  0  0  0  0
 17 18  1  0  0  0  0
 18 19  1  0  0  0  0
 19 20  1  0  0  0  0
 20 21  1  0  0  0  0
 16 21  1  0  0  0  0
 20 22  1  1  0  0  0
 22 23  2  0  0  0  0
 22 24  1  0  0  0  0
 24 25  1  0  0  0  0
 25 26  1  0  0  0  0
 25 27  1  0  0  0  0
 25 28  1  0  0  0  0
 19 29  1  0  0  0  0
 29 30  2  0  0  0  0
 29 31  1  0  0  0  0
 31 32  1  0  0  0  0
 32 33  1  0  0  0  0
 33 34  2  0  0  0  0
 34 35  1  0  0  0  0
 35 36  2  0  0  0  0
 36 37  1  0  0  0  0
 37 38  2  0  0  0  0
 33 38  1  0  0  0  0
M  END
> <chemblId>
CHEMBL19476

> <bioactivity__type>
IC50

> <units>
nM

> <value>
590.0

$$$$

  CDK     11271515382D 0   0.00000     0.00000     0

 35 38  0  0  0  0              1 V2000 
   -5.1961    0.7500    0.0000 C   0  0  0  0  0  0  0  0  0  0  0  0
   -3.8970    1.5000    0.0000 O   0  0  0  0  0  0  0  0  0  0  0  0
   -2.5980    0.7500    0.0000 C   0  0  0  0  0  0  0  0  0  0  0  0
   -1.2990    1.5000    0.0000 C   0  0  0  0  0  0  0  0  0  0  0  0
    0.0000    0.7500    0.0000 C   0  0  0  0  0  0  0  0  0  0  0  0
    1.2990    1.5000    0.0000 N   0  0  0  0  0  0  0  0  0  0  0  0
    2.5980    0.7500    0.0000 C   0  0  0  0  0  0  0  0  0  0  0  0
    2.5980   -0.7500    0.0000 N   0  0  0  0  0  0  0  0  0  0  0  0
    1.2990   -1.5000    0.0000 C   0  0  0  0  0  0  0  0  0  0  0  0
    1.2990   -3.0000    0.0000 N   0  0  0  0  0  0  0  0  0  0  0  0
    0.0000   -0.7500    0.0000 C   0  0  0  0  0  0  0  0  0  0  0  0
   -1.2990   -1.5000    0.0000 C   0  0  0  0  0  0  0  0  0  0  0  0
   -2.5980   -0.7500    0.0000 C   0  0  0  0  0  0  0  0  0  0  0  0
   -3.8970   -1.5000    0.0000 O   0  0  0  0  0  0  0  0  0  0  0  0
   -5.1961   -0.7500    0.0000 C   0  0  0  0  0  0  0  0  0  0  0  0
    3.8970    1.5000    0.0000 N   0  0  0  0  0  0  0  0  0  0  0  0
    5.1961    0.7500    0.0000 C   0  0  0  0  0  0  0  0  0  0  0  0
    6.4951    1.5000    0.0000 C   0  0  0  0  0  0  0  0  0  0  0  0
    6.4951    3.0000    0.0000 N   0  0  0  0  0  0  0  0  0  0  0  0
    5.1961    3.7500    0.0000 C   0  0  0  0  0  0  0  0  0  0  0  0
    3.8971    3.0000    0.0000 C   0  0  0  0  0  0  0  0  0  0  0  0
    5.1961    5.2500    0.0000 C   0  0  0  0  0  0  0  0  0  0  0  0
    3.8971    6.0000    0.0000 O   0  0  0  0  0  0  0  0  0  0  0  0
    6.4951    6.0000    0.0000 N   0  0  0  0  0  0  0  0  0  0  0  0
    6.4952    7.5000    0.0000 C   0  0  0  0  0  0  0  0  0  0  0  0
    7.7942    8.2500    0.0000 C   0  0  0  0  0  0  0  0  0  0  0  0
    5.9821    8.9095    0.0000 C   0  0  0  0  0  0  0  0  0  0  0  0
    5.0179    7.2395    0.0000 C   0  0  0  0  0  0  0  0  0  0  0  0
    7.7942    3.7500    0.0000 C   0  0  0  0  0  0  0  0  0  0  0  0
    7.7942    5.2500    0.0000 O   0  0  0  0  0  0  0  0  0  0  0  0
    9.0932    3.0000    0.0000 C   0  0  0  0  0  0  0  0  0  0  0  0
    9.2500    1.5082    0.0000 O   0  0  0  0  0  0  0  0  0  0  0  0
   10.7172    1.1963    0.0000 C   0  0  0  0  0  0  0  0  0  0  0  0
   11.4672    2.4953    0.0000 C   0  0  0  0  0  0  0  0  0  0  0  0
   10.4635    3.6101    0.0000 C   0  0  0  0  0  0  0  0  0  0  0  0
  1  2  1  0  0  0  0
  2  3  1  0  0  0  0
  3  4  2  0  0  0  0
  4  5  1  0  0  0  0
  5  6  2  0  0  0  0
  6  7  1  0  0  0  0
  7  8  2  0  0  0  0
  8  9  1  0  0  0  0
  9 10  1  0  0  0  0
  9 11  2  0  0  0  0
  5 11  1  0  0  0  0
 11 12  1  0  0  0  0
 12 13  2  0  0  0  0
  3 13  1  0  0  0  0
 13 14  1  0  0  0  0
 14 15  1  0  0  0  0
  7 16  1  0  0  0  0
 16 17  1  0  0  0  0
 17 18  1  0  0  0  0
 18 19  1  0  0  0  0
 19 20  1  0  0  0  0
 20 21  1  0  0  0  0
 16 21  1  0  0  0  0
 20 22  1  1  0  0  0
 22 23  2  0  0  0  0
 22 24  1  0  0  0  0
 24 25  1  0  0  0  0
 25 26  1  0  0  0  0
 25 27  1  0  0  0  0
 25 28  1  0  0  0  0
 19 29  1  0  0  0  0
 29 30  2  0  0  0  0
 29 31  1  0  0  0  0
 31 32  1  0  0  0  0
 32 33  1  0  0  0  0
 33 34  2  0  0  0  0
 34 35  1  0  0  0  0
 31 35  2  0  0  0  0
M  END
> <chemblId>
CHEMBL19826

> <bioactivity__type>
IC50

> <units>
nM

> <value>
1900.0

$$$$

  CDK     11271515382D 0   0.00000     0.00000     0

 23 26  0  0  0  0              1 V2000 
   -4.9041   -0.7500    0.0000 N   0  0  0  0  0  0  0  0  0  0  0  0
   -4.9041    0.7500    0.0000 C   0  0  0  0  0  0  0  0  0  0  0  0
   -3.6050    1.5000    0.0000 N   0  0  0  0  0  0  0  0  0  0  0  0
   -2.3060    0.7500    0.0000 C   0  0  0  0  0  0  0  0  0  0  0  0
   -2.3060   -0.7500    0.0000 C   0  0  0  0  0  0  0  0  0  0  0  0
   -1.0070   -1.5000    0.0000 C   0  0  0  0  0  0  0  0  0  0  0  0
    0.2930   -0.7500    0.0000 C   0  0  0  0  0  0  0  0  0  0  0  0
    1.7190   -1.2140    0.0000 N   0  0  0  0  0  0  0  0  0  0  0  0
    2.6010   -0.0000    0.0000 C   0  0  0  0  0  0  0  0  0  0  0  0
    1.7190    1.2130    0.0000 C   0  0  0  0  0  0  0  0  0  0  0  0
    0.2930    0.7500    0.0000 C   0  0  0  0  0  0  0  0  0  0  0  0
   -1.0070    1.5000    0.0000 C   0  0  0  0  0  0  0  0  0  0  0  0
    2.1822   -2.6407    0.0000 C   0  0  0  0  0  0  0  0  0  0  0  0
    1.1783   -3.7552    0.0000 C   0  0  0  0  0  0  0  0  0  0  0  0
    1.6415   -5.1819    0.0000 C   0  0  0  0  0  0  0  0  0  0  0  0
    3.1087   -5.4940    0.0000 N   0  0  0  0  0  0  0  0  0  0  0  0
    4.1126   -4.3795    0.0000 C   0  0  0  0  0  0  0  0  0  0  0  0
    3.6494   -2.9528    0.0000 C   0  0  0  0  0  0  0  0  0  0  0  0
   -6.2031    1.5000    0.0000 C   0  0  0  0  0  0  0  0  0  0  0  0
   -6.3599    2.9918    0.0000 C   0  0  0  0  0  0  0  0  0  0  0  0
   -7.8271    3.3036    0.0000 C   0  0  0  0  0  0  0  0  0  0  0  0
   -8.5771    2.0046    0.0000 C   0  0  0  0  0  0  0  0  0  0  0  0
   -7.5734    0.8899    0.0000 S   0  0  0  0  0  0  0  0  0  0  0  0
  1  2  2  0  0  0  0
  2  3  1  0  0  0  0
  3  4  1  0  0  0  0
  4  5  2  0  0  0  0
  5  6  1  0  0  0  0
  6  7  2  0  0  0  0
  7  8  1  0  0  0  0
  8  9  1  0  0  0  0
  9 10  1  0  0  0  0
 10 11  1  0  0  0  0
  7 11  1  0  0  0  0
 11 12  2  0  0  0  0
  4 12  1  0  0  0  0
  8 13  1  0  0  0  0
 13 14  1  0  0  0  0
 14 15  1  0  0  0  0
 15 16  1  0  0  0  0
 16 17  1  0  0  0  0
 17 18  1  0  0  0  0
 13 18  1  0  0  0  0
  2 19  1  0  0  0  0
 19 20  2  0  0  0  0
 20 21  1  0  0  0  0
 21 22  2  0  0  0  0
 22 23  1  0  0  0  0
 19 23  1  0  0  0  0
M  END
> <chemblId>
CHEMBL2203713

> <bioactivity__type>
IC50

> <units>
nM

> <value>
1900.0

$$$$
 stripped
BRStripMol11271515382D 0   0.00000     0.00000     0
This file has been stripped
 25 28  0  0  0  0              1 V2000 
   -4.1799    1.5002    0.0000 C   0  0  0  0  0  0  0  0  0  0  0  0
   -5.4791    0.7504    0.0000 C   0  0  0  0  0  0  0  0  0  0  0  0
   -6.7780    1.5006    0.0000 C   0  0  0  0  0  0  0  0  0  0  0  0
   -8.0772    0.7508    0.0000 C   0  0  0  0  0  0  0  0  0  0  0  0
   -8.0774   -0.7492    0.0000 C   0  0  0  0  0  0  0  0  0  0  0  0
   -6.7785   -1.4994    0.0000 C   0  0  0  0  0  0  0  0  0  0  0  0
   -5.4793   -0.7496    0.0000 C   0  0  0  0  0  0  0  0  0  0  0  0
   -2.8810    0.7500    0.0000 C   0  0  0  0  0  0  0  0  0  0  0  0
   -1.5810    1.5000    0.0000 N   0  0  0  0  0  0  0  0  0  0  0  0
   -0.2820    0.7500    0.0000 C   0  0  0  0  0  0  0  0  0  0  0  0
    0.8900    1.6850    0.0000 C   0  0  0  0  0  0  0  0  0  0  0  0
    2.3530    1.3510    0.0000 C   0  0  0  0  0  0  0  0  0  0  0  0
    3.0030    0.0000    0.0000 N   0  0  0  0  0  0  0  0  0  0  0  0
    2.3530   -1.3510    0.0000 C   0  0  0  0  0  0  0  0  0  0  0  0
    0.8900   -1.6850    0.0000 C   0  0  0  0  0  0  0  0  0  0  0  0
   -0.2820   -0.7500    0.0000 C   0  0  0  0  0  0  0  0  0  0  0  0
   -1.5810   -1.5000    0.0000 C   0  0  0  0  0  0  0  0  0  0  0  0
   -1.5808   -3.0000    0.0000 N   0  0  0  0  0  0  0  0  0  0  0  0
   -0.2816   -3.7498    0.0000 C   0  0  0  0  0  0  0  0  0  0  0  0
   -0.2813   -5.2498    0.0000 C   0  0  0  0  0  0  0  0  0  0  0  0
    1.0178   -5.9996    0.0000 C   0  0  0  0  0  0  0  0  0  0  0  0
    2.3167   -5.2494    0.0000 C   0  0  0  0  0  0  0  0  0  0  0  0
    2.3165   -3.7494    0.0000 C   0  0  0  0  0  0  0  0  0  0  0  0
    1.0173   -2.9996    0.0000 C   0  0  0  0  0  0  0  0  0  0  0  0
   -2.8810   -0.7500    0.0000 N   0  0  0  0  0  0  0  0  0  0  0  0
  1  2  1  0  0  0  0
  2  3  2  0  0  0  0
  3  4  1  0  0  0  0
  4  5  2  0  0  0  0
  5  6  1  0  0  0  0
  6  7  2  0  0  0  0
  2  7  1  0  0  0  0
  1  8  1  0  0  0  0
  8  9  2  0  0  0  0
  9 10  1  0  0  0  0
 10 11  1  0  0  0  0
 11 12  1  0  0  0  0
 12 13  1  0  0  0  0
 13 14  1  0  0  0  0
 14 15  1  0  0  0  0
 15 16  1  0  0  0  0
 10 16  2  0  0  0  0
 16 17  1  0  0  0  0
 17 18  1  0  0  0  0
 18 19  1  0  0  0  0
 19 20  2  0  0  0  0
 20 21  1  0  0  0  0
 21 22  2  0  0  0  0
 22 23  1  0  0  0  0
 23 24  2  0  0  0  0
 19 24  1  0  0  0  0
 17 25  2  0  0  0  0
  8 25  1  0  0  0  0
M  END
> <chemblId>
CHEMBL2393243

> <bioactivity__type>
IC50

> <units>
nM

> <value>
1390.0

$$$$

  CDK     11271515382D 0   0.00000     0.00000     0

 25 27  0  0  0  0              1 V2000 
   12.9903   -3.7499    0.0000 C   0  0  0  0  0  0  0  0  0  0  0  0
   11.6913   -2.9999    0.0000 O   0  0  0  0  0  0  0  0  0  0  0  0
   11.6913   -1.4999    0.0000 C   0  0  0  0  0  0  0  0  0  0  0  0
   12.9903   -0.7499    0.0000 C   0  0  0  0  0  0  0  0  0  0  0  0
   12.9903    0.7501    0.0000 C   0  0  0  0  0  0  0  0  0  0  0  0
   11.6913    1.5001    0.0000 C   0  0  0  0  0  0  0  0  0  0  0  0
   10.3922    0.7500    0.0000 C   0  0  0  0  0  0  0  0  0  0  0  0
    9.0932    1.5000    0.0000 O   0  0  0  0  0  0  0  0  0  0  0  0
    9.0932    3.0000    0.0000 C   0  0  0  0  0  0  0  0  0  0  0  0
   10.3922   -0.7500    0.0000 C   0  0  0  0  0  0  0  0  0  0  0  0
    9.0932   -1.5000    0.0000 O   0  0  0  0  0  0  0  0  0  0  0  0
    7.7942   -0.7500    0.0000 C   0  0  0  0  0  0  0  0  0  0  0  0
    6.4951   -1.5000    0.0000 C   0  0  0  0  0  0  0  0  0  0  0  0
    5.1961   -0.7500    0.0000 N   0  0  0  0  0  0  0  0  0  0  0  0
    3.8970   -1.5000    0.0000 C   0  0  0  0  0  0  0  0  0  0  0  0
    2.5980   -0.7500    0.0000 C   0  0  0  0  0  0  0  0  0  0  0  0
    2.5980    0.7500    0.0000 C   0  0  0  0  0  0  0  0  0  0  0  0
    1.2990    1.5000    0.0000 O   0  0  0  0  0  0  0  0  0  0  0  0
    0.0000    0.7500    0.0000 C   0  0  0  0  0  0  0  0  0  0  0  0
   -1.2990    1.5000    0.0000 C   0  0  0  0  0  0  0  0  0  0  0  0
   -2.5980    0.7500    0.0000 C   0  0  0  0  0  0  0  0  0  0  0  0
   -2.5980   -0.7500    0.0000 C   0  0  0  0  0  0  0  0  0  0  0  0
   -1.2990   -1.5000    0.0000 C   0  0  0  0  0  0  0  0  0  0  0  0
    0.0000   -0.7500    0.0000 C   0  0  0  0  0  0  0  0  0  0  0  0
    1.2990   -1.5000    0.0000 O   0  0  0  0  0  0  0  0  0  0  0  0
  1  2  1  0  0  0  0
  2  3  1  0  0  0  0
  3  4  2  0  0  0  0
  4  5  1  0  0  0  0
  5  6  2  0  0  0  0
  6  7  1  0  0  0  0
  7  8  1  0  0  0  0
  8  9  1  0  0  0  0
  7 10  2  0  0  0  0
  3 10  1  0  0  0  0
 10 11  1  0  0  0  0
 11 12  1  0  0  0  0
 12 13  1  0  0  0  0
 13 14  1  0  0  0  0
 14 15  1  0  0  0  0
 15 16  1  0  0  0  0
 16 17  1  0  0  0  0
 17 18  1  0  0  0  0
 18 19  1  0  0  0  0
 19 20  2  0  0  0  0
 20 21  1  0  0  0  0
 21 22  2  0  0  0  0
 22 23  1  0  0  0  0
 23 24  2  0  0  0  0
 19 24  1  0  0  0  0
 24 25  1  0  0  0  0
 16 25  1  0  0  0  0
M  END
> <chemblId>
CHEMBL25554

> <bioactivity__type>
IC50

> <units>
nM

> <value>
1.0

$$$$

  CDK     11271515382D 0   0.00000     0.00000     0

 18 20  0  0  0  0              1 V2000 
    2.6396   -0.8574    0.0000 C   0  0  0  0  0  0  0  0  0  0  0  0
    3.7543    0.1464    0.0000 N   0  0  0  0  0  0  0  0  0  0  0  0
    5.1809   -0.3170    0.0000 C   0  0  0  0  0  0  0  0  0  0  0  0
    5.4929   -1.7842    0.0000 C   0  0  0  0  0  0  0  0  0  0  0  0
    6.9195   -2.2476    0.0000 C   0  0  0  0  0  0  0  0  0  0  0  0
    8.0341   -1.2438    0.0000 C   0  0  0  0  0  0  0  0  0  0  0  0
    7.7221    0.2234    0.0000 C   0  0  0  0  0  0  0  0  0  0  0  0
    6.2955    0.6868    0.0000 C   0  0  0  0  0  0  0  0  0  0  0  0
    5.9835    2.1540    0.0000 C   0  0  0  0  0  0  0  0  0  0  0  0
    6.9871    3.2688    0.0000 C   0  0  0  0  0  0  0  0  0  0  0  0
    6.2370    4.5677    0.0000 C   0  0  0  0  0  0  0  0  0  0  0  0
    4.7698    4.2557    0.0000 N   0  0  0  0  0  0  0  0  0  0  0  0
    4.6132    2.7640    0.0000 N   0  0  0  0  0  0  0  0  0  0  0  0
    1.2130   -0.3940    0.0000 C   0  0  0  0  0  0  0  0  0  0  0  0
    0.0000   -1.2760    0.0000 N   0  0  0  0  0  0  0  0  0  0  0  0
   -1.2130   -0.3940    0.0000 C   0  0  0  0  0  0  0  0  0  0  0  0
   -0.7500    1.0320    0.0000 C   0  0  0  0  0  0  0  0  0  0  0  0
    0.7500    1.0320    0.0000 N   0  0  0  0  0  0  0  0  0  0  0  0
  1  2  1  0  0  0  0
  2  3  1  0  0  0  0
  3  4  2  0  0  0  0
  4  5  1  0  0  0  0
  5  6  2  0  0  0  0
  6  7  1  0  0  0  0
  7  8  2  0  0  0  0
  3  8  1  0  0  0  0
  8  9  1  0  0  0  0
  9 10  1  0  0  0  0
 10 11  2  0  0  0  0
 11 12  1  0  0  0  0
 12 13  1  0  0  0  0
  9 13  2  0  0  0  0
  1 14  1  0  0  0  0
 14 15  2  0  0  0  0
 15 16  1  0  0  0  0
 16 17  1  0  0  0  0
 17 18  1  0  0  0  0
 14 18  1  0  0  0  0
M  END
> <chemblId>
CHEMBL277375

> <bioactivity__type>
IC50

> <units>
nM

> <value>
25.12

$$$$

  CDK     11271515382D 0   0.00000     0.00000     0

 23 26  0  0  0  0              1 V2000 
   -5.9519    8.3278    0.0000 C   0  0  0  0  0  0  0  0  0  0  0  0
   -4.5185    7.8857    0.0000 N   0  0  0  0  0  0  0  0  0  0  0  0
   -3.4189    8.9059    0.0000 C   0  0  0  0  0  0  0  0  0  0  0  0
   -4.1847    6.4233    0.0000 C   0  0  0  0  0  0  0  0  0  0  0  0
   -2.7514    5.9811    0.0000 C   0  0  0  0  0  0  0  0  0  0  0  0
   -2.4176    4.5187    0.0000 C   0  0  0  0  0  0  0  0  0  0  0  0
   -1.0383    3.9292    0.0000 C   0  0  0  0  0  0  0  0  0  0  0  0
   -1.1727    2.4352    0.0000 C   0  0  0  0  0  0  0  0  0  0  0  0
   -2.6351    2.1015    0.0000 N   0  0  0  0  0  0  0  0  0  0  0  0
   -3.4045    3.3891    0.0000 O   0  0  0  0  0  0  0  0  0  0  0  0
   -3.2860    0.7500    0.0000 C   0  0  0  0  0  0  0  0  0  0  0  0
   -4.7818    0.8621    0.0000 C   0  0  0  0  0  0  0  0  0  0  0  0
   -5.6268   -0.3773    0.0000 C   0  0  0  0  0  0  0  0  0  0  0  0
   -4.9759   -1.7287    0.0000 C   0  0  0  0  0  0  0  0  0  0  0  0
   -3.4801   -1.8408    0.0000 C   0  0  0  0  0  0  0  0  0  0  0  0
   -2.6351   -0.6015    0.0000 C   0  0  0  0  0  0  0  0  0  0  0  0
   -1.1727   -0.9352    0.0000 C   0  0  0  0  0  0  0  0  0  0  0  0
    0.0000    0.0000    0.0000 C   0  0  0  0  0  0  0  0  0  0  0  0
    1.2990   -0.7500    0.0000 C   0  0  0  0  0  0  0  0  0  0  0  0
    2.5981   -0.0000    0.0000 C   0  0  0  0  0  0  0  0  0  0  0  0
    2.5981    1.5000    0.0000 C   0  0  0  0  0  0  0  0  0  0  0  0
    1.2990    2.2500    0.0000 C   0  0  0  0  0  0  0  0  0  0  0  0
    0.0000    1.5000    0.0000 C   0  0  0  0  0  0  0  0  0  0  0  0
  1  2  1  0  0  0  0
  2  3  1  0  0  0  0
  2  4  1  0  0  0  0
  4  5  1  0  0  0  0
  5  6  1  0  0  0  0
  6  7  1  0  0  0  0
  7  8  1  0  0  0  0
  8  9  1  0  0  0  0
  9 10  1  0  0  0  0
  6 10  1  0  0  0  0
  9 11  1  0  0  0  0
 11 12  2  0  0  0  0
 12 13  1  0  0  0  0
 13 14  2  0  0  0  0
 14 15  1  0  0  0  0
 15 16  2  0  0  0  0
 11 16  1  0  0  0  0
 16 17  1  0  0  0  0
 17 18  1  0  0  0  0
 18 19  2  0  0  0  0
 19 20  1  0  0  0  0
 20 21  2  0  0  0  0
 21 22  1  0  0  0  0
 22 23  2  0  0  0  0
  8 23  1  0  0  0  0
 18 23  1  0  0  0  0
M  END
> <chemblId>
CHEMBL313189

> <bioactivity__type>
IC50

> <units>
nM

> <value>
1905.46

$$$$

  CDK     11271515382D 0   0.00000     0.00000     0

 24 27  0  0  0  0              1 V2000 
   -4.5185    7.8857    0.0000 C   0  0  0  0  0  0  0  0  0  0  0  0
   -4.1847    6.4233    0.0000 N   0  0  0  0  0  0  0  0  0  0  0  0
   -5.2843    5.4030    0.0000 C   0  0  0  0  0  0  0  0  0  0  0  0
   -2.7514    5.9811    0.0000 C   0  0  0  0  0  0  0  0  0  0  0  0
   -2.4176    4.5187    0.0000 C   0  0  0  0  0  0  0  0  0  0  0  0
   -1.0383    3.9292    0.0000 C   0  0  0  0  0  0  0  0  0  0  0  0
   -1.1727    2.4352    0.0000 C   0  0  0  0  0  0  0  0  0  0  0  0
   -2.6351    2.1015    0.0000 N   0  0  0  0  0  0  0  0  0  0  0  0
   -3.4045    3.3891    0.0000 O   0  0  0  0  0  0  0  0  0  0  0  0
   -3.2860    0.7500    0.0000 C   0  0  0  0  0  0  0  0  0  0  0  0
   -4.7818    0.8621    0.0000 C   0  0  0  0  0  0  0  0  0  0  0  0
   -5.6268   -0.3773    0.0000 C   0  0  0  0  0  0  0  0  0  0  0  0
   -7.1226   -0.2652    0.0000 F   0  0  0  0  0  0  0  0  0  0  0  0
   -4.9759   -1.7287    0.0000 C   0  0  0  0  0  0  0  0  0  0  0  0
   -3.4801   -1.8408    0.0000 C   0  0  0  0  0  0  0  0  0  0  0  0
   -2.6351   -0.6015    0.0000 C   0  0  0  0  0  0  0  0  0  0  0  0
   -1.1727   -0.9352    0.0000 C   0  0  0  0  0  0  0  0  0  0  0  0
    0.0000    0.0000    0.0000 C   0  0  0  0  0  0  0  0  0  0  0  0
    1.2990   -0.7500    0.0000 C   0  0  0  0  0  0  0  0  0  0  0  0
    2.5981   -0.0000    0.0000 C   0  0  0  0  0  0  0  0  0  0  0  0
    2.5981    1.5000    0.0000 C   0  0  0  0  0  0  0  0  0  0  0  0
    3.8971    2.2500    0.0000 F   0  0  0  0  0  0  0  0  0  0  0  0
    1.2990    2.2500    0.0000 C   0  0  0  0  0  0  0  0  0  0  0  0
    0.0000    1.5000    0.0000 C   0  0  0  0  0  0  0  0  0  0  0  0
  1  2  1  0  0  0  0
  2  3  1  0  0  0  0
  2  4  1  0  0  0  0
  4  5  1  0  0  0  0
  5  6  1  0  0  0  0
  6  7  1  0  0  0  0
  7  8  1  0  0  0  0
  8  9  1  0  0  0  0
  5  9  1  0  0  0  0
  8 10  1  0  0  0  0
 10 11  2  0  0  0  0
 11 12  1  0  0  0  0
 12 13  1  0  0  0  0
 12 14  2  0  0  0  0
 14 15  1  0  0  0  0
 15 16  2  0  0  0  0
 10 16  1  0  0  0  0
 16 17  1  0  0  0  0
 17 18  1  0  0  0  0
 18 19  2  0  0  0  0
 19 20  1  0  0  0  0
 20 21  2  0  0  0  0
 21 22  1  0  0  0  0
 21 23  1  0  0  0  0
 23 24  2  0  0  0  0
  7 24  1  0  0  0  0
 18 24  1  0  0  0  0
M  END
> <chemblId>
CHEMBL314107

> <bioactivity__type>
IC50

> <units>
nM

> <value>
162.18

$$$$

  CDK     11271515382D 0   0.00000     0.00000     0

 23 26  0  0  0  0              1 V2000 
   -1.9856    8.4638    0.0000 C   0  0  0  0  0  0  0  0  0  0  0  0
   -1.6518    7.0014    0.0000 N   0  0  0  0  0  0  0  0  0  0  0  0
   -0.2184    6.5593    0.0000 C   0  0  0  0  0  0  0  0  0  0  0  0
   -2.7514    5.9811    0.0000 C   0  0  0  0  0  0  0  0  0  0  0  0
   -2.4176    4.5187    0.0000 C   0  0  0  0  0  0  0  0  0  0  0  0
   -1.0383    3.9292    0.0000 C   0  0  0  0  0  0  0  0  0  0  0  0
   -1.1727    2.4352    0.0000 C   0  0  0  0  0  0  0  0  0  0  0  0
   -2.6351    2.1015    0.0000 N   0  0  0  0  0  0  0  0  0  0  0  0
   -3.4045    3.3891    0.0000 O   0  0  0  0  0  0  0  0  0  0  0  0
   -3.2860    0.7500    0.0000 C   0  0  0  0  0  0  0  0  0  0  0  0
   -4.7818    0.8621    0.0000 C   0  0  0  0  0  0  0  0  0  0  0  0
   -5.6268   -0.3773    0.0000 C   0  0  0  0  0  0  0  0  0  0  0  0
   -7.1226   -0.2652    0.0000 Cl  0  0  0  0  0  0  0  0  0  0  0  0
   -4.9759   -1.7287    0.0000 C   0  0  0  0  0  0  0  0  0  0  0  0
   -3.4801   -1.8408    0.0000 C   0  0  0  0  0  0  0  0  0  0  0  0
   -2.6351   -0.6015    0.0000 C   0  0  0  0  0  0  0  0  0  0  0  0
   -1.1727   -0.9352    0.0000 C   0  0  0  0  0  0  0  0  0  0  0  0
    0.0000    0.0000    0.0000 C   0  0  0  0  0  0  0  0  0  0  0  0
    1.2990   -0.7500    0.0000 C   0  0  0  0  0  0  0  0  0  0  0  0
    2.5981   -0.0000    0.0000 C   0  0  0  0  0  0  0  0  0  0  0  0
    2.5981    1.5000    0.0000 C   0  0  0  0  0  0  0  0  0  0  0  0
    1.2990    2.2500    0.0000 C   0  0  0  0  0  0  0  0  0  0  0  0
    0.0000    1.5000    0.0000 C   0  0  0  0  0  0  0  0  0  0  0  0
  1  2  1  0  0  0  0
  2  3  1  0  0  0  0
  2  4  1  0  0  0  0
  4  5  1  0  0  0  0
  5  6  1  0  0  0  0
  6  7  1  0  0  0  0
  7  8  1  0  0  0  0
  8  9  1  0  0  0  0
  5  9  1  0  0  0  0
  8 10  1  0  0  0  0
 10 11  2  0  0  0  0
 11 12  1  0  0  0  0
 12 13  1  0  0  0  0
 12 14  2  0  0  0  0
 14 15  1  0  0  0  0
 15 16  2  0  0  0  0
 10 16  1  0  0  0  0
 16 17  1  0  0  0  0
 17 18  1  0  0  0  0
 18 19  2  0  0  0  0
 19 20  1  0  0  0  0
 20 21  2  0  0  0  0
 21 22  1  0  0  0  0
 22 23  2  0  0  0  0
  7 23  1  0  0  0  0
 18 23  1  0  0  0  0
M  END
> <chemblId>
CHEMBL315772

> <bioactivity__type>
IC50

> <units>
nM

> <value>
14.45

$$$$

  CDK     11271515382D 0   0.00000     0.00000     0

 19 20  0  0  0  0              1 V2000 
    7.8555   -6.6492    0.0000 C   0  0  0  0  0  0  0  0  0  0  0  0
    6.4288   -6.1858    0.0000 C   0  0  0  0  0  0  0  0  0  0  0  0
    6.1169   -4.7186    0.0000 C   0  0  0  0  0  0  0  0  0  0  0  0
    4.6902   -4.2552    0.0000 N   0  0  0  0  0  0  0  0  0  0  0  0
    4.3782   -2.7880    0.0000 C   0  0  0  0  0  0  0  0  0  0  0  0
    2.9516   -2.3246    0.0000 O   0  0  0  0  0  0  0  0  0  0  0  0
    5.4929   -1.7842    0.0000 C   0  0  0  0  0  0  0  0  0  0  0  0
    6.9195   -2.2476    0.0000 C   0  0  0  0  0  0  0  0  0  0  0  0
    8.0341   -1.2438    0.0000 C   0  0  0  0  0  0  0  0  0  0  0  0
    7.7221    0.2234    0.0000 C   0  0  0  0  0  0  0  0  0  0  0  0
    6.2955    0.6868    0.0000 C   0  0  0  0  0  0  0  0  0  0  0  0
    5.1809   -0.3170    0.0000 C   0  0  0  0  0  0  0  0  0  0  0  0
    3.7543    0.1464    0.0000 N   0  0  0  0  0  0  0  0  0  0  0  0
    2.6396   -0.8574    0.0000 C   0  0  0  0  0  0  0  0  0  0  0  0
    1.2130   -0.3940    0.0000 C   0  0  0  0  0  0  0  0  0  0  0  0
    0.0000   -1.2760    0.0000 N   0  0  0  0  0  0  0  0  0  0  0  0
   -1.2130   -0.3940    0.0000 C   0  0  0  0  0  0  0  0  0  0  0  0
   -0.7500    1.0320    0.0000 C   0  0  0  0  0  0  0  0  0  0  0  0
    0.7500    1.0320    0.0000 N   0  0  0  0  0  0  0  0  0  0  0  0
  1  2  1  0  0  0  0
  2  3  1  0  0  0  0
  3  4  1  0  0  0  0
  4  5  1  0  0  0  0
  5  6  2  0  0  0  0
  5  7  1  0  0  0  0
  7  8  2  0  0  0  0
  8  9  1  0  0  0  0
  9 10  2  0  0  0  0
 10 11  1  0  0  0  0
 11 12  2  0  0  0  0
  7 12  1  0  0  0  0
 12 13  1  0  0  0  0
 13 14  1  0  0  0  0
 14 15  1  0  0  0  0
 15 16  2  0  0  0  0
 16 17  1  0  0  0  0
 17 18  1  0  0  0  0
 18 19  1  0  0  0  0
 15 19  1  0  0  0  0
M  END
> <chemblId>
CHEMBL318544

> <bioactivity__type>
IC50

> <units>
nM

> <value>
281.84

$$$$

  CDK     11271515382D 0   0.00000     0.00000     0

 19 20  0  0  0  0              1 V2000 
    6.4288   -6.1858    0.0000 C   0  0  0  0  0  0  0  0  0  0  0  0
    6.1169   -4.7186    0.0000 C   0  0  0  0  0  0  0  0  0  0  0  0
    7.2315   -3.7148    0.0000 C   0  0  0  0  0  0  0  0  0  0  0  0
    4.6902   -4.2552    0.0000 O   0  0  0  0  0  0  0  0  0  0  0  0
    4.3782   -2.7880    0.0000 C   0  0  0  0  0  0  0  0  0  0  0  0
    2.9516   -2.3246    0.0000 O   0  0  0  0  0  0  0  0  0  0  0  0
    5.4929   -1.7842    0.0000 C   0  0  0  0  0  0  0  0  0  0  0  0
    6.9195   -2.2476    0.0000 C   0  0  0  0  0  0  0  0  0  0  0  0
    8.0341   -1.2438    0.0000 C   0  0  0  0  0  0  0  0  0  0  0  0
    7.7221    0.2234    0.0000 C   0  0  0  0  0  0  0  0  0  0  0  0
    6.2955    0.6868    0.0000 C   0  0  0  0  0  0  0  0  0  0  0  0
    5.1809   -0.3170    0.0000 C   0  0  0  0  0  0  0  0  0  0  0  0
    3.7543    0.1464    0.0000 N   0  0  0  0  0  0  0  0  0  0  0  0
    2.6396   -0.8574    0.0000 C   0  0  0  0  0  0  0  0  0  0  0  0
    1.2130   -0.3940    0.0000 C   0  0  0  0  0  0  0  0  0  0  0  0
    0.0000   -1.2760    0.0000 N   0  0  0  0  0  0  0  0  0  0  0  0
   -1.2130   -0.3940    0.0000 C   0  0  0  0  0  0  0  0  0  0  0  0
   -0.7500    1.0320    0.0000 C   0  0  0  0  0  0  0  0  0  0  0  0
    0.7500    1.0320    0.0000 N   0  0  0  0  0  0  0  0  0  0  0  0
  1  2  1  0  0  0  0
  2  3  1  0  0  0  0
  2  4  1  0  0  0  0
  4  5  1  0  0  0  0
  5  6  2  0  0  0  0
  5  7  1  0  0  0  0
  7  8  2  0  0  0  0
  8  9  1  0  0  0  0
  9 10  2  0  0  0  0
 10 11  1  0  0  0  0
 11 12  2  0  0  0  0
  7 12  1  0  0  0  0
 12 13  1  0  0  0  0
 13 14  1  0  0  0  0
 14 15  1  0  0  0  0
 15 16  2  0  0  0  0
 16 17  1  0  0  0  0
 17 18  1  0  0  0  0
 18 19  1  0  0  0  0
 15 19  1  0  0  0  0
M  END
> <chemblId>
CHEMBL319553

> <bioactivity__type>
IC50

> <units>
nM

> <value>
223.87

$$$$

  CDK     11271515382D 0   0.00000     0.00000     0

 20 21  0  0  0  0              1 V2000 
    8.1675   -8.1164    0.0000 C   0  0  0  0  0  0  0  0  0  0  0  0
    7.8555   -6.6492    0.0000 C   0  0  0  0  0  0  0  0  0  0  0  0
    6.4288   -6.1858    0.0000 C   0  0  0  0  0  0  0  0  0  0  0  0
    6.1169   -4.7186    0.0000 C   0  0  0  0  0  0  0  0  0  0  0  0
    4.6902   -4.2552    0.0000 N   0  0  0  0  0  0  0  0  0  0  0  0
    4.3782   -2.7880    0.0000 C   0  0  0  0  0  0  0  0  0  0  0  0
    2.9516   -2.3246    0.0000 O   0  0  0  0  0  0  0  0  0  0  0  0
    5.4929   -1.7842    0.0000 C   0  0  0  0  0  0  0  0  0  0  0  0
    6.9195   -2.2476    0.0000 C   0  0  0  0  0  0  0  0  0  0  0  0
    8.0341   -1.2438    0.0000 C   0  0  0  0  0  0  0  0  0  0  0  0
    7.7221    0.2234    0.0000 C   0  0  0  0  0  0  0  0  0  0  0  0
    6.2955    0.6868    0.0000 C   0  0  0  0  0  0  0  0  0  0  0  0
    5.1809   -0.3170    0.0000 C   0  0  0  0  0  0  0  0  0  0  0  0
    3.7543    0.1464    0.0000 N   0  0  0  0  0  0  0  0  0  0  0  0
    2.6396   -0.8574    0.0000 C   0  0  0  0  0  0  0  0  0  0  0  0
    1.2130   -0.3940    0.0000 C   0  0  0  0  0  0  0  0  0  0  0  0
    0.0000   -1.2760    0.0000 N   0  0  0  0  0  0  0  0  0  0  0  0
   -1.2130   -0.3940    0.0000 C   0  0  0  0  0  0  0  0  0  0  0  0
   -0.7500    1.0320    0.0000 C   0  0  0  0  0  0  0  0  0  0  0  0
    0.7500    1.0320    0.0000 N   0  0  0  0  0  0  0  0  0  0  0  0
  1  2  1  0  0  0  0
  2  3  1  0  0  0  0
  3  4  1  0  0  0  0
  4  5  1  0  0  0  0
  5  6  1  0  0  0  0
  6  7  2  0  0  0  0
  6  8  1  0  0  0  0
  8  9  2  0  0  0  0
  9 10  1  0  0  0  0
 10 11  2  0  0  0  0
 11 12  1  0  0  0  0
 12 13  2  0  0  0  0
  8 13  1  0  0  0  0
 13 14  1  0  0  0  0
 14 15  1  0  0  0  0
 15 16  1  0  0  0  0
 16 17  2  0  0  0  0
 17 18  1  0  0  0  0
 18 19  1  0  0  0  0
 19 20  1  0  0  0  0
 16 20  1  0  0  0  0
M  END
> <chemblId>
CHEMBL320419

> <bioactivity__type>
IC50

> <units>
nM

> <value>
467.74

$$$$

  CDK     11271515382D 0   0.00000     0.00000     0

 19 20  0  0  0  0              1 V2000 
    9.9934   -1.9106    0.0000 C   0  0  0  0  0  0  0  0  0  0  0  0
    9.4186   -0.5251    0.0000 C   0  0  0  0  0  0  0  0  0  0  0  0
    7.9313   -0.3301    0.0000 C   0  0  0  0  0  0  0  0  0  0  0  0
    7.3566    1.0555    0.0000 N   0  0  0  0  0  0  0  0  0  0  0  0
    5.8693    1.2505    0.0000 C   0  0  0  0  0  0  0  0  0  0  0  0
    4.9568    0.0600    0.0000 O   0  0  0  0  0  0  0  0  0  0  0  0
    5.2946    2.6360    0.0000 C   0  0  0  0  0  0  0  0  0  0  0  0
    6.2071    3.8265    0.0000 C   0  0  0  0  0  0  0  0  0  0  0  0
    5.6324    5.2120    0.0000 C   0  0  0  0  0  0  0  0  0  0  0  0
    4.1451    5.4070    0.0000 C   0  0  0  0  0  0  0  0  0  0  0  0
    3.2326    4.2165    0.0000 C   0  0  0  0  0  0  0  0  0  0  0  0
    3.8073    2.8310    0.0000 C   0  0  0  0  0  0  0  0  0  0  0  0
    2.8948    1.6405    0.0000 N   0  0  0  0  0  0  0  0  0  0  0  0
    1.4075    1.8355    0.0000 C   0  0  0  0  0  0  0  0  0  0  0  0
    0.4950    0.6450    0.0000 C   0  0  0  0  0  0  0  0  0  0  0  0
    0.9220   -0.7920    0.0000 C   0  0  0  0  0  0  0  0  0  0  0  0
   -0.3140   -1.6430    0.0000 N   0  0  0  0  0  0  0  0  0  0  0  0
   -1.5050   -0.7300    0.0000 C   0  0  0  0  0  0  0  0  0  0  0  0
   -1.0050    0.6840    0.0000 N   0  0  0  0  0  0  0  0  0  0  0  0
  1  2  1  0  0  0  0
  2  3  1  0  0  0  0
  3  4  1  0  0  0  0
  4  5  1  0  0  0  0
  5  6  2  0  0  0  0
  5  7  1  0  0  0  0
  7  8  2  0  0  0  0
  8  9  1  0  0  0  0
  9 10  2  0  0  0  0
 10 11  1  0  0  0  0
 11 12  2  0  0  0  0
  7 12  1  0  0  0  0
 12 13  1  0  0  0  0
 13 14  1  0  0  0  0
 14 15  1  0  0  0  0
 15 16  2  0  0  0  0
 16 17  1  0  0  0  0
 17 18  1  0  0  0  0
 18 19  2  0  0  0  0
 15 19  1  0  0  0  0
M  END
> <chemblId>
CHEMBL325745

> <bioactivity__type>
IC50

> <units>
nM

> <value>
77.62

$$$$

  CDK     11271515382D 0   0.00000     0.00000     0

 22 25  0  0  0  0              1 V2000 
   -4.5185    7.8857    0.0000 C   0  0  0  0  0  0  0  0  0  0  0  0
   -4.1847    6.4233    0.0000 N   0  0  0  0  0  0  0  0  0  0  0  0
   -5.2843    5.4030    0.0000 C   0  0  0  0  0  0  0  0  0  0  0  0
   -2.7514    5.9811    0.0000 C   0  0  0  0  0  0  0  0  0  0  0  0
   -2.4176    4.5187    0.0000 C   0  0  0  0  0  0  0  0  0  0  0  0
   -1.0383    3.9292    0.0000 C   0  0  0  0  0  0  0  0  0  0  0  0
   -1.1727    2.4352    0.0000 C   0  0  0  0  0  0  0  0  0  0  0  0
   -2.6351    2.1015    0.0000 N   0  0  0  0  0  0  0  0  0  0  0  0
   -3.4045    3.3891    0.0000 O   0  0  0  0  0  0  0  0  0  0  0  0
   -3.2860    0.7500    0.0000 C   0  0  0  0  0  0  0  0  0  0  0  0
   -4.7818    0.8621    0.0000 C   0  0  0  0  0  0  0  0  0  0  0  0
   -5.6268   -0.3773    0.0000 N   0  0  0  0  0  0  0  0  0  0  0  0
   -4.9759   -1.7287    0.0000 C   0  0  0  0  0  0  0  0  0  0  0  0
   -3.4801   -1.8408    0.0000 C   0  0  0  0  0  0  0  0  0  0  0  0
   -2.6351   -0.6015    0.0000 C   0  0  0  0  0  0  0  0  0  0  0  0
   -1.1727   -0.9352    0.0000 C   0  0  0  0  0  0  0  0  0  0  0  0
    0.0000    0.0000    0.0000 C   0  0  0  0  0  0  0  0  0  0  0  0
    1.2990   -0.7500    0.0000 C   0  0  0  0  0  0  0  0  0  0  0  0
    2.5981   -0.0000    0.0000 C   0  0  0  0  0  0  0  0  0  0  0  0
    2.5981    1.5000    0.0000 C   0  0  0  0  0  0  0  0  0  0  0  0
    1.2990    2.2500    0.0000 C   0  0  0  0  0  0  0  0  0  0  0  0
    0.0000    1.5000    0.0000 C   0  0  0  0  0  0  0  0  0  0  0  0
  1  2  1  0  0  0  0
  2  3  1  0  0  0  0
  2  4  1  0  0  0  0
  4  5  1  0  0  0  0
  5  6  1  0  0  0  0
  6  7  1  0  0  0  0
  7  8  1  0  0  0  0
  8  9  1  0  0  0  0
  5  9  1  0  0  0  0
  8 10  1  0  0  0  0
 10 11  2  0  0  0  0
 11 12  1  0  0  0  0
 12 13  2  0  0  0  0
 13 14  1  0  0  0  0
 14 15  2  0  0  0  0
 10 15  1  0  0  0  0
 15 16  1  0  0  0  0
 16 17  1  0  0  0  0
 17 18  2  0  0  0  0
 18 19  1  0  0  0  0
 19 20  2  0  0  0  0
 20 21  1  0  0  0  0
 21 22  2  0  0  0  0
  7 22  1  0  0  0  0
 17 22  1  0  0  0  0
M  END
> <chemblId>
CHEMBL331077

> <bioactivity__type>
IC50

> <units>
nM

> <value>
398.11

$$$$

  CDK     11271515382D 0   0.00000     0.00000     0

 20 22  0  0  0  0              1 V2000 
    0.4104   -2.8650    0.0000 C   0  0  0  0  0  0  0  0  0  0  0  0
    1.8370   -3.3284    0.0000 C   0  0  0  0  0  0  0  0  0  0  0  0
    2.1490   -4.7956    0.0000 C   0  0  0  0  0  0  0  0  0  0  0  0
    3.5756   -5.2590    0.0000 C   0  0  0  0  0  0  0  0  0  0  0  0
    4.6902   -4.2552    0.0000 N   0  0  0  0  0  0  0  0  0  0  0  0
    4.3782   -2.7880    0.0000 C   0  0  0  0  0  0  0  0  0  0  0  0
    2.9516   -2.3246    0.0000 C   0  0  0  0  0  0  0  0  0  0  0  0
    5.4929   -1.7842    0.0000 C   0  0  0  0  0  0  0  0  0  0  0  0
    6.9195   -2.2476    0.0000 C   0  0  0  0  0  0  0  0  0  0  0  0
    8.0341   -1.2438    0.0000 C   0  0  0  0  0  0  0  0  0  0  0  0
    7.7221    0.2234    0.0000 C   0  0  0  0  0  0  0  0  0  0  0  0
    6.2955    0.6868    0.0000 C   0  0  0  0  0  0  0  0  0  0  0  0
    5.1809   -0.3170    0.0000 C   0  0  0  0  0  0  0  0  0  0  0  0
    3.7543    0.1464    0.0000 O   0  0  0  0  0  0  0  0  0  0  0  0
    2.6396   -0.8574    0.0000 C   0  0  0  0  0  0  0  0  0  0  0  0
    1.2130   -0.3940    0.0000 C   0  0  0  0  0  0  0  0  0  0  0  0
    0.0000   -1.2760    0.0000 N   0  0  0  0  0  0  0  0  0  0  0  0
   -1.2130   -0.3940    0.0000 C   0  0  0  0  0  0  0  0  0  0  0  0
   -0.7500    1.0320    0.0000 C   0  0  0  0  0  0  0  0  0  0  0  0
    0.7500    1.0320    0.0000 N   0  0  0  0  0  0  0  0  0  0  0  0
  1  2  1  0  0  0  0
  2  3  2  0  0  0  0
  3  4  1  0  0  0  0
  4  5  2  0  0  0  0
  5  6  1  0  0  0  0
  6  7  2  0  0  0  0
  2  7  1  0  0  0  0
  6  8  1  0  0  0  0
  8  9  2  0  0  0  0
  9 10  1  0  0  0  0
 10 11  2  0  0  0  0
 11 12  1  0  0  0  0
 12 13  2  0  0  0  0
  8 13  1  0  0  0  0
 13 14  1  0  0  0  0
 14 15  1  0  0  0  0
 15 16  1  0  0  0  0
 16 17  2  0  0  0  0
 17 18  1  0  0  0  0
 18 19  1  0  0  0  0
 19 20  1  0  0  0  0
 16 20  1  0  0  0  0
M  END
> <chemblId>
CHEMBL344294

> <bioactivity__type>
IC50

> <units>
nM

> <value>
1288.25

$$$$

  CDK     11271515382D 0   0.00000     0.00000     0

 28 32  0  0  0  0              1 V2000 
   -9.2443   -7.9553    0.0000 C   0  0  0  0  0  0  0  0  0  0  0  0
   -9.7076   -6.5286    0.0000 C   0  0  0  0  0  0  0  0  0  0  0  0
  -11.1747   -6.2165    0.0000 C   0  0  0  0  0  0  0  0  0  0  0  0
  -11.6380   -4.7899    0.0000 C   0  0  0  0  0  0  0  0  0  0  0  0
  -10.6341   -3.6753    0.0000 C   0  0  0  0  0  0  0  0  0  0  0  0
   -9.1670   -3.9874    0.0000 N   0  0  0  0  0  0  0  0  0  0  0  0
   -8.1631   -2.8729    0.0000 C   0  0  0  0  0  0  0  0  0  0  0  0
   -8.6264   -1.4462    0.0000 O   0  0  0  0  0  0  0  0  0  0  0  0
   -6.6959   -3.1850    0.0000 C   0  0  0  0  0  0  0  0  0  0  0  0
   -6.2326   -4.6117    0.0000 C   0  0  0  0  0  0  0  0  0  0  0  0
   -4.7655   -4.9238    0.0000 C   0  0  0  0  0  0  0  0  0  0  0  0
   -7.2365   -5.7262    0.0000 N   0  0  0  0  0  0  0  0  0  0  0  0
   -8.7037   -5.4141    0.0000 C   0  0  0  0  0  0  0  0  0  0  0  0
   -5.6920   -2.0704    0.0000 C   0  0  0  0  0  0  0  0  0  0  0  0
   -4.2249   -2.3826    0.0000 C   0  0  0  0  0  0  0  0  0  0  0  0
   -3.2210   -1.2680    0.0000 N   0  0  0  0  0  0  0  0  0  0  0  0
   -3.6840    0.1580    0.0000 C   0  0  0  0  0  0  0  0  0  0  0  0
   -2.6810    1.2730    0.0000 C   0  0  0  0  0  0  0  0  0  0  0  0
   -1.2130    0.9610    0.0000 C   0  0  0  0  0  0  0  0  0  0  0  0
   -0.0000    1.8430    0.0000 O   0  0  0  0  0  0  0  0  0  0  0  0
    1.2140    0.9610    0.0000 C   0  0  0  0  0  0  0  0  0  0  0  0
    2.6810    1.2730    0.0000 C   0  0  0  0  0  0  0  0  0  0  0  0
    3.6850    0.1580    0.0000 C   0  0  0  0  0  0  0  0  0  0  0  0
    3.2210   -1.2680    0.0000 C   0  0  0  0  0  0  0  0  0  0  0  0
    1.7540   -1.5800    0.0000 C   0  0  0  0  0  0  0  0  0  0  0  0
    0.7500   -0.4660    0.0000 C   0  0  0  0  0  0  0  0  0  0  0  0
   -0.7500   -0.4660    0.0000 C   0  0  0  0  0  0  0  0  0  0  0  0
   -1.7540   -1.5800    0.0000 C   0  0  0  0  0  0  0  0  0  0  0  0
  1  2  1  0  0  0  0
  2  3  2  0  0  0  0
  3  4  1  0  0  0  0
  4  5  2  0  0  0  0
  5  6  1  0  0  0  0
  6  7  1  0  0  0  0
  7  8  2  0  0  0  0
  7  9  1  0  0  0  0
  9 10  2  0  0  0  0
 10 11  1  0  0  0  0
 10 12  1  0  0  0  0
 12 13  2  0  0  0  0
  2 13  1  0  0  0  0
  6 13  1  0  0  0  0
  9 14  1  0  0  0  0
 14 15  1  0  0  0  0
 15 16  1  0  0  0  0
 16 17  1  0  0  0  0
 17 18  1  0  0  0  0
 18 19  1  0  0  0  0
 19 20  1  0  0  0  0
 20 21  1  0  0  0  0
 21 22  2  0  0  0  0
 22 23  1  0  0  0  0
 23 24  2  0  0  0  0
 24 25  1  0  0  0  0
 25 26  2  0  0  0  0
 21 26  1  0  0  0  0
 26 27  1  0  0  0  0
 19 27  2  0  0  0  0
 27 28  1  0  0  0  0
 16 28  1  0  0  0  0
M  END
> <chemblId>
CHEMBL351200

> <bioactivity__type>
IC50

> <units>
nM

> <value>
691.83

$$$$

  CDK     11271515382D 0   0.00000     0.00000     0

 28 32  0  0  0  0              1 V2000 
   -8.6264   -1.4462    0.0000 C   0  0  0  0  0  0  0  0  0  0  0  0
   -8.1631   -2.8729    0.0000 C   0  0  0  0  0  0  0  0  0  0  0  0
   -6.6959   -3.1850    0.0000 C   0  0  0  0  0  0  0  0  0  0  0  0
   -5.6920   -2.0704    0.0000 C   0  0  0  0  0  0  0  0  0  0  0  0
   -4.2249   -2.3826    0.0000 C   0  0  0  0  0  0  0  0  0  0  0  0
   -3.2210   -1.2680    0.0000 N   0  0  0  0  0  0  0  0  0  0  0  0
   -3.6840    0.1580    0.0000 C   0  0  0  0  0  0  0  0  0  0  0  0
   -2.6810    1.2730    0.0000 C   0  0  0  0  0  0  0  0  0  0  0  0
   -1.2130    0.9610    0.0000 C   0  0  0  0  0  0  0  0  0  0  0  0
   -0.0000    1.8430    0.0000 O   0  0  0  0  0  0  0  0  0  0  0  0
    1.2140    0.9610    0.0000 C   0  0  0  0  0  0  0  0  0  0  0  0
    2.6810    1.2730    0.0000 C   0  0  0  0  0  0  0  0  0  0  0  0
    3.6850    0.1580    0.0000 C   0  0  0  0  0  0  0  0  0  0  0  0
    3.2210   -1.2680    0.0000 C   0  0  0  0  0  0  0  0  0  0  0  0
    1.7540   -1.5800    0.0000 C   0  0  0  0  0  0  0  0  0  0  0  0
    0.7500   -0.4660    0.0000 C   0  0  0  0  0  0  0  0  0  0  0  0
   -0.7500   -0.4660    0.0000 C   0  0  0  0  0  0  0  0  0  0  0  0
   -1.7540   -1.5800    0.0000 C   0  0  0  0  0  0  0  0  0  0  0  0
   -6.2326   -4.6117    0.0000 C   0  0  0  0  0  0  0  0  0  0  0  0
   -4.7655   -4.9238    0.0000 O   0  0  0  0  0  0  0  0  0  0  0  0
   -7.2365   -5.7262    0.0000 N   0  0  0  0  0  0  0  0  0  0  0  0
   -6.7732   -7.1529    0.0000 C   0  0  0  0  0  0  0  0  0  0  0  0
   -7.7771   -8.2674    0.0000 C   0  0  0  0  0  0  0  0  0  0  0  0
   -7.3138   -9.6941    0.0000 Cl  0  0  0  0  0  0  0  0  0  0  0  0
   -9.2443   -7.9553    0.0000 C   0  0  0  0  0  0  0  0  0  0  0  0
   -9.7076   -6.5286    0.0000 C   0  0  0  0  0  0  0  0  0  0  0  0
   -8.7037   -5.4141    0.0000 C   0  0  0  0  0  0  0  0  0  0  0  0
   -9.1670   -3.9874    0.0000 N   0  0  0  0  0  0  0  0  0  0  0  0
  1  2  1  0  0  0  0
  2  3  2  0  0  0  0
  3  4  1  0  0  0  0
  4  5  1  0  0  0  0
  5  6  1  0  0  0  0
  6  7  1  0  0  0  0
  7  8  1  0  0  0  0
  8  9  1  0  0  0  0
  9 10  1  0  0  0  0
 10 11  1  0  0  0  0
 11 12  2  0  0  0  0
 12 13  1  0  0  0  0
 13 14  2  0  0  0  0
 14 15  1  0  0  0  0
 15 16  2  0  0  0  0
 11 16  1  0  0  0  0
 16 17  1  0  0  0  0
  9 17  2  0  0  0  0
 17 18  1  0  0  0  0
  6 18  1  0  0  0  0
  3 19  1  0  0  0  0
 19 20  2  0  0  0  0
 19 21  1  0  0  0  0
 21 22  1  0  0  0  0
 22 23  2  0  0  0  0
 23 24  1  0  0  0  0
 23 25  1  0  0  0  0
 25 26  2  0  0  0  0
 26 27  1  0  0  0  0
 21 27  1  0  0  0  0
 27 28  2  0  0  0  0
  2 28  1  0  0  0  0
M  END
> <chemblId>
CHEMBL351483

> <bioactivity__type>
IC50

> <units>
nM

> <value>
724.44

$$$$

  CDK     11271515382D 0   0.00000     0.00000     0

 17 18  0  0  0  0              1 V2000 
    6.4288   -6.1858    0.0000 C   0  0  0  0  0  0  0  0  0  0  0  0
    6.1169   -4.7186    0.0000 O   0  0  0  0  0  0  0  0  0  0  0  0
    4.6902   -4.2552    0.0000 N   0  0  0  0  0  0  0  0  0  0  0  0
    4.3782   -2.7880    0.0000 C   0  0  0  0  0  0  0  0  0  0  0  0
    2.9516   -2.3246    0.0000 C   0  0  0  0  0  0  0  0  0  0  0  0
    1.8370   -3.3284    0.0000 C   0  0  0  0  0  0  0  0  0  0  0  0
    0.4104   -2.8650    0.0000 C   0  0  0  0  0  0  0  0  0  0  0  0
    0.0984   -1.3978    0.0000 C   0  0  0  0  0  0  0  0  0  0  0  0
    1.2130   -0.3940    0.0000 C   0  0  0  0  0  0  0  0  0  0  0  0
    2.6396   -0.8574    0.0000 C   0  0  0  0  0  0  0  0  0  0  0  0
    3.7543    0.1464    0.0000 N   0  0  0  0  0  0  0  0  0  0  0  0
    5.1809   -0.3170    0.0000 C   0  0  0  0  0  0  0  0  0  0  0  0
    6.2955    0.6868    0.0000 C   0  0  0  0  0  0  0  0  0  0  0  0
    7.7624    0.3746    0.0000 N   0  0  0  0  0  0  0  0  0  0  0  0
    8.5116    1.6739    0.0000 C   0  0  0  0  0  0  0  0  0  0  0  0
    7.5084    2.7881    0.0000 C   0  0  0  0  0  0  0  0  0  0  0  0
    6.1382    2.1778    0.0000 N   0  0  0  0  0  0  0  0  0  0  0  0
  1  2  1  0  0  0  0
  2  3  1  0  0  0  0
  3  4  2  0  0  0  0
  4  5  1  0  0  0  0
  5  6  2  0  0  0  0
  6  7  1  0  0  0  0
  7  8  2  0  0  0  0
  8  9  1  0  0  0  0
  9 10  2  0  0  0  0
  5 10  1  0  0  0  0
 10 11  1  0  0  0  0
 11 12  1  0  0  0  0
 12 13  1  0  0  0  0
 13 14  2  0  0  0  0
 14 15  1  0  0  0  0
 15 16  1  0  0  0  0
 16 17  1  0  0  0  0
 13 17  1  0  0  0  0
M  END
> <chemblId>
CHEMBL351542

> <bioactivity__type>
IC50

> <units>
nM

> <value>
281.84

$$$$

  CDK     11271515382D 0   0.00000     0.00000     0

 19 21  0  0  0  0              1 V2000 
    2.6396   -0.8574    0.0000 C   0  0  0  0  0  0  0  0  0  0  0  0
    3.7543    0.1464    0.0000 O   0  0  0  0  0  0  0  0  0  0  0  0
    5.1809   -0.3170    0.0000 C   0  0  0  0  0  0  0  0  0  0  0  0
    5.4929   -1.7842    0.0000 C   0  0  0  0  0  0  0  0  0  0  0  0
    6.9195   -2.2476    0.0000 C   0  0  0  0  0  0  0  0  0  0  0  0
    8.0341   -1.2438    0.0000 C   0  0  0  0  0  0  0  0  0  0  0  0
    7.7221    0.2234    0.0000 C   0  0  0  0  0  0  0  0  0  0  0  0
    6.2955    0.6868    0.0000 C   0  0  0  0  0  0  0  0  0  0  0  0
    5.9835    2.1540    0.0000 C   0  0  0  0  0  0  0  0  0  0  0  0
    7.0982    3.1577    0.0000 C   0  0  0  0  0  0  0  0  0  0  0  0
    6.7862    4.6249    0.0000 C   0  0  0  0  0  0  0  0  0  0  0  0
    5.3595    5.0884    0.0000 C   0  0  0  0  0  0  0  0  0  0  0  0
    4.2449    4.0846    0.0000 N   0  0  0  0  0  0  0  0  0  0  0  0
    4.5569    2.6174    0.0000 C   0  0  0  0  0  0  0  0  0  0  0  0
    1.2130   -0.3940    0.0000 C   0  0  0  0  0  0  0  0  0  0  0  0
    0.0000   -1.2760    0.0000 N   0  0  0  0  0  0  0  0  0  0  0  0
   -1.2130   -0.3940    0.0000 C   0  0  0  0  0  0  0  0  0  0  0  0
   -0.7500    1.0320    0.0000 C   0  0  0  0  0  0  0  0  0  0  0  0
    0.7500    1.0320    0.0000 N   0  0  0  0  0  0  0  0  0  0  0  0
  1  2  1  0  0  0  0
  2  3  1  0  0  0  0
  3  4  2  0  0  0  0
  4  5  1  0  0  0  0
  5  6  2  0  0  0  0
  6  7  1  0  0  0  0
  7  8  2  0  0  0  0
  3  8  1  0  0  0  0
  8  9  1  0  0  0  0
  9 10  2  0  0  0  0
 10 11  1  0  0  0  0
 11 12  2  0  0  0  0
 12 13  1  0  0  0  0
 13 14  2  0  0  0  0
  9 14  1  0  0  0  0
  1 15  1  0  0  0  0
 15 16  2  0  0  0  0
 16 17  1  0  0  0  0
 17 18  1  0  0  0  0
 18 19  1  0  0  0  0
 15 19  1  0  0  0  0
M  END
> <chemblId>
CHEMBL356605

> <bioactivity__type>
IC50

> <units>
nM

> <value>
50.12

$$$$

  CDK     11271515382D 0   0.00000     0.00000     0

 18 20  0  0  0  0              1 V2000 
    3.8967    3.0638    0.0000 C   0  0  0  0  0  0  0  0  0  0  0  0
    2.5978    2.3135    0.0000 O   0  0  0  0  0  0  0  0  0  0  0  0
    1.2986    3.0633    0.0000 C   0  0  0  0  0  0  0  0  0  0  0  0
    1.2983    4.5633    0.0000 C   0  0  0  0  0  0  0  0  0  0  0  0
   -0.0009    5.3130    0.0000 C   0  0  0  0  0  0  0  0  0  0  0  0
   -1.2998    4.5627    0.0000 C   0  0  0  0  0  0  0  0  0  0  0  0
   -1.2995    3.0627    0.0000 C   0  0  0  0  0  0  0  0  0  0  0  0
   -0.0003    2.3130    0.0000 C   0  0  0  0  0  0  0  0  0  0  0  0
    0.0000    0.8130    0.0000 C   0  0  0  0  0  0  0  0  0  0  0  0
   -1.2130   -0.0680    0.0000 C   0  0  0  0  0  0  0  0  0  0  0  0
   -0.7500   -1.4950    0.0000 C   0  0  0  0  0  0  0  0  0  0  0  0
    0.7500   -1.4950    0.0000 C   0  0  0  0  0  0  0  0  0  0  0  0
    1.2140   -0.0680    0.0000 N   0  0  0  0  0  0  0  0  0  0  0  0
    5.1959    2.3140    0.0000 C   0  0  0  0  0  0  0  0  0  0  0  0
    5.3529    0.8223    0.0000 N   0  0  0  0  0  0  0  0  0  0  0  0
    6.8202    0.5107    0.0000 C   0  0  0  0  0  0  0  0  0  0  0  0
    7.5700    1.8099    0.0000 C   0  0  0  0  0  0  0  0  0  0  0  0
    6.5661    2.9244    0.0000 N   0  0  0  0  0  0  0  0  0  0  0  0
  1  2  1  0  0  0  0
  2  3  1  0  0  0  0
  3  4  2  0  0  0  0
  4  5  1  0  0  0  0
  5  6  2  0  0  0  0
  6  7  1  0  0  0  0
  7  8  2  0  0  0  0
  3  8  1  0  0  0  0
  8  9  1  0  0  0  0
  9 10  2  0  0  0  0
 10 11  1  0  0  0  0
 11 12  2  0  0  0  0
 12 13  1  0  0  0  0
  9 13  1  0  0  0  0
  1 14  1  0  0  0  0
 14 15  2  0  0  0  0
 15 16  1  0  0  0  0
 16 17  1  0  0  0  0
 17 18  1  0  0  0  0
 14 18  1  0  0  0  0
M  END
> <chemblId>
CHEMBL357129

> <bioactivity__type>
IC50

> <units>
nM

> <value>
32.36

$$$$

  CDK     11271515382D 0   0.00000     0.00000     0

 19 21  0  0  0  0              1 V2000 
    2.6396   -0.8574    0.0000 C   0  0  0  0  0  0  0  0  0  0  0  0
    3.7543    0.1464    0.0000 O   0  0  0  0  0  0  0  0  0  0  0  0
    5.1809   -0.3170    0.0000 C   0  0  0  0  0  0  0  0  0  0  0  0
    5.4929   -1.7842    0.0000 C   0  0  0  0  0  0  0  0  0  0  0  0
    6.9195   -2.2476    0.0000 C   0  0  0  0  0  0  0  0  0  0  0  0
    8.0341   -1.2438    0.0000 C   0  0  0  0  0  0  0  0  0  0  0  0
    7.7221    0.2234    0.0000 C   0  0  0  0  0  0  0  0  0  0  0  0
    6.2955    0.6868    0.0000 C   0  0  0  0  0  0  0  0  0  0  0  0
    5.9835    2.1540    0.0000 C   0  0  0  0  0  0  0  0  0  0  0  0
    7.0982    3.1577    0.0000 C   0  0  0  0  0  0  0  0  0  0  0  0
    6.7862    4.6249    0.0000 C   0  0  0  0  0  0  0  0  0  0  0  0
    5.3595    5.0884    0.0000 C   0  0  0  0  0  0  0  0  0  0  0  0
    4.2449    4.0846    0.0000 C   0  0  0  0  0  0  0  0  0  0  0  0
    4.5569    2.6174    0.0000 N   0  0  0  0  0  0  0  0  0  0  0  0
    1.2130   -0.3940    0.0000 C   0  0  0  0  0  0  0  0  0  0  0  0
    0.0000   -1.2760    0.0000 N   0  0  0  0  0  0  0  0  0  0  0  0
   -1.2130   -0.3940    0.0000 C   0  0  0  0  0  0  0  0  0  0  0  0
   -0.7500    1.0320    0.0000 C   0  0  0  0  0  0  0  0  0  0  0  0
    0.7500    1.0320    0.0000 N   0  0  0  0  0  0  0  0  0  0  0  0
  1  2  1  0  0  0  0
  2  3  1  0  0  0  0
  3  4  2  0  0  0  0
  4  5  1  0  0  0  0
  5  6  2  0  0  0  0
  6  7  1  0  0  0  0
  7  8  2  0  0  0  0
  3  8  1  0  0  0  0
  8  9  1  0  0  0  0
  9 10  2  0  0  0  0
 10 11  1  0  0  0  0
 11 12  2  0  0  0  0
 12 13  1  0  0  0  0
 13 14  2  0  0  0  0
  9 14  1  0  0  0  0
  1 15  1  0  0  0  0
 15 16  2  0  0  0  0
 16 17  1  0  0  0  0
 17 18  1  0  0  0  0
 18 19  1  0  0  0  0
 15 19  1  0  0  0  0
M  END
> <chemblId>
CHEMBL420683

> <bioactivity__type>
IC50

> <units>
nM

> <value>
114.82

$$$$

  CDK     11271515382D 0   0.00000     0.00000     0

 20 21  0  0  0  0              1 V2000 
    6.4288   -6.1858    0.0000 C   0  0  0  0  0  0  0  0  0  0  0  0
    6.1169   -4.7186    0.0000 C   0  0  0  0  0  0  0  0  0  0  0  0
    4.6902   -4.2552    0.0000 N   0  0  0  0  0  0  0  0  0  0  0  0
    3.5756   -5.2590    0.0000 C   0  0  0  0  0  0  0  0  0  0  0  0
    3.8876   -6.7262    0.0000 C   0  0  0  0  0  0  0  0  0  0  0  0
    4.3782   -2.7880    0.0000 C   0  0  0  0  0  0  0  0  0  0  0  0
    2.9516   -2.3246    0.0000 O   0  0  0  0  0  0  0  0  0  0  0  0
    5.4929   -1.7842    0.0000 C   0  0  0  0  0  0  0  0  0  0  0  0
    6.9195   -2.2476    0.0000 C   0  0  0  0  0  0  0  0  0  0  0  0
    8.0341   -1.2438    0.0000 C   0  0  0  0  0  0  0  0  0  0  0  0
    7.7221    0.2234    0.0000 C   0  0  0  0  0  0  0  0  0  0  0  0
    6.2955    0.6868    0.0000 C   0  0  0  0  0  0  0  0  0  0  0  0
    5.1809   -0.3170    0.0000 C   0  0  0  0  0  0  0  0  0  0  0  0
    3.7543    0.1464    0.0000 N   0  0  0  0  0  0  0  0  0  0  0  0
    2.6396   -0.8574    0.0000 C   0  0  0  0  0  0  0  0  0  0  0  0
    1.2130   -0.3940    0.0000 C   0  0  0  0  0  0  0  0  0  0  0  0
    0.0000   -1.2760    0.0000 N   0  0  0  0  0  0  0  0  0  0  0  0
   -1.2130   -0.3940    0.0000 C   0  0  0  0  0  0  0  0  0  0  0  0
   -0.7500    1.0320    0.0000 C   0  0  0  0  0  0  0  0  0  0  0  0
    0.7500    1.0320    0.0000 N   0  0  0  0  0  0  0  0  0  0  0  0
  1  2  1  0  0  0  0
  2  3  1  0  0  0  0
  3  4  1  0  0  0  0
  4  5  1  0  0  0  0
  3  6  1  0  0  0  0
  6  7  2  0  0  0  0
  6  8  1  0  0  0  0
  8  9  2  0  0  0  0
  9 10  1  0  0  0  0
 10 11  2  0  0  0  0
 11 12  1  0  0  0  0
 12 13  2  0  0  0  0
  8 13  1  0  0  0  0
 13 14  1  0  0  0  0
 14 15  1  0  0  0  0
 15 16  1  0  0  0  0
 16 17  2  0  0  0  0
 17 18  1  0  0  0  0
 18 19  1  0  0  0  0
 19 20  1  0  0  0  0
 16 20  1  0  0  0  0
M  END
> <chemblId>
CHEMBL421011

> <bioactivity__type>
IC50

> <units>
nM

> <value>
851.14

$$$$

  CDK     11271515382D 0   0.00000     0.00000     0

 19 20  0  0  0  0              1 V2000 
    6.4288   -6.1858    0.0000 C   0  0  0  0  0  0  0  0  0  0  0  0
    6.1169   -4.7186    0.0000 C   0  0  0  0  0  0  0  0  0  0  0  0
    4.6902   -4.2552    0.0000 N   0  0  0  0  0  0  0  0  0  0  0  0
    3.5756   -5.2590    0.0000 C   0  0  0  0  0  0  0  0  0  0  0  0
    4.3782   -2.7880    0.0000 C   0  0  0  0  0  0  0  0  0  0  0  0
    2.9516   -2.3246    0.0000 O   0  0  0  0  0  0  0  0  0  0  0  0
    5.4929   -1.7842    0.0000 C   0  0  0  0  0  0  0  0  0  0  0  0
    6.9195   -2.2476    0.0000 C   0  0  0  0  0  0  0  0  0  0  0  0
    8.0341   -1.2438    0.0000 C   0  0  0  0  0  0  0  0  0  0  0  0
    7.7221    0.2234    0.0000 C   0  0  0  0  0  0  0  0  0  0  0  0
    6.2955    0.6868    0.0000 C   0  0  0  0  0  0  0  0  0  0  0  0
    5.1809   -0.3170    0.0000 C   0  0  0  0  0  0  0  0  0  0  0  0
    3.7543    0.1464    0.0000 N   0  0  0  0  0  0  0  0  0  0  0  0
    2.6396   -0.8574    0.0000 C   0  0  0  0  0  0  0  0  0  0  0  0
    1.2130   -0.3940    0.0000 C   0  0  0  0  0  0  0  0  0  0  0  0
    0.0000   -1.2760    0.0000 N   0  0  0  0  0  0  0  0  0  0  0  0
   -1.2130   -0.3940    0.0000 C   0  0  0  0  0  0  0  0  0  0  0  0
   -0.7500    1.0320    0.0000 C   0  0  0  0  0  0  0  0  0  0  0  0
    0.7500    1.0320    0.0000 N   0  0  0  0  0  0  0  0  0  0  0  0
  1  2  1  0  0  0  0
  2  3  1  0  0  0  0
  3  4  1  0  0  0  0
  3  5  1  0  0  0  0
  5  6  2  0  0  0  0
  5  7  1  0  0  0  0
  7  8  2  0  0  0  0
  8  9  1  0  0  0  0
  9 10  2  0  0  0  0
 10 11  1  0  0  0  0
 11 12  2  0  0  0  0
  7 12  1  0  0  0  0
 12 13  1  0  0  0  0
 13 14  1  0  0  0  0
 14 15  1  0  0  0  0
 15 16  2  0  0  0  0
 16 17  1  0  0  0  0
 17 18  1  0  0  0  0
 18 19  1  0  0  0  0
 15 19  1  0  0  0  0
M  END
> <chemblId>
CHEMBL450018

> <bioactivity__type>
IC50

> <units>
nM

> <value>
2041.74

$$$$

  CDK     11271515382D 0   0.00000     0.00000     0

 31 35  0  0  0  0              1 V2000 
   -2.5980   -3.7500    0.0000 C   0  0  0  0  0  0  0  0  0  0  0  0
   -1.2990   -3.0000    0.0000 O   0  0  0  0  0  0  0  0  0  0  0  0
   -1.2990   -1.5000    0.0000 C   0  0  0  0  0  0  0  0  0  0  0  0
   -2.5980   -0.7500    0.0000 C   0  0  0  0  0  0  0  0  0  0  0  0
   -2.5980    0.7500    0.0000 C   0  0  0  0  0  0  0  0  0  0  0  0
   -1.2990    1.5000    0.0000 C   0  0  0  0  0  0  0  0  0  0  0  0
    0.0000    0.7500    0.0000 C   0  0  0  0  0  0  0  0  0  0  0  0
    1.2990    1.5000    0.0000 N   0  0  0  0  0  0  0  0  0  0  0  0
    2.5980    0.7500    0.0000 C   0  0  0  0  0  0  0  0  0  0  0  0
    2.5980   -0.7500    0.0000 N   0  0  0  0  0  0  0  0  0  0  0  0
    3.8970   -1.5000    0.0000 C   0  0  0  0  0  0  0  0  0  0  0  0
    1.2990   -1.5000    0.0000 C   0  0  0  0  0  0  0  0  0  0  0  0
    1.2990   -3.0000    0.0000 O   0  0  0  0  0  0  0  0  0  0  0  0
    0.0000   -0.7500    0.0000 C   0  0  0  0  0  0  0  0  0  0  0  0
    3.8970    1.5000    0.0000 C   0  0  0  0  0  0  0  0  0  0  0  0
    5.1961    0.7500    0.0000 C   0  0  0  0  0  0  0  0  0  0  0  0
    6.4951    1.5000    0.0000 C   0  0  0  0  0  0  0  0  0  0  0  0
    6.4951    3.0000    0.0000 C   0  0  0  0  0  0  0  0  0  0  0  0
    7.7942    3.7500    0.0000 O   0  0  0  0  0  0  0  0  0  0  0  0
    7.7942    5.2500    0.0000 C   0  0  0  0  0  0  0  0  0  0  0  0
    9.0932    6.0000    0.0000 C   0  0  0  0  0  0  0  0  0  0  0  0
    9.0932    7.5000    0.0000 C   0  0  0  0  0  0  0  0  0  0  0  0
    7.7942    8.2500    0.0000 N   0  0  0  0  0  0  0  0  0  0  0  0
    6.4952    7.5000    0.0000 C   0  0  0  0  0  0  0  0  0  0  0  0
    6.4951    6.0000    0.0000 C   0  0  0  0  0  0  0  0  0  0  0  0
    7.7942    9.7500    0.0000 C   0  0  0  0  0  0  0  0  0  0  0  0
    8.8549   10.8106    0.0000 C   0  0  0  0  0  0  0  0  0  0  0  0
    7.7942   11.8713    0.0000 C   0  0  0  0  0  0  0  0  0  0  0  0
    6.7336   10.8106    0.0000 C   0  0  0  0  0  0  0  0  0  0  0  0
    5.1961    3.7500    0.0000 C   0  0  0  0  0  0  0  0  0  0  0  0
    3.8971    3.0000    0.0000 C   0  0  0  0  0  0  0  0  0  0  0  0
  1  2  1  0  0  0  0
  2  3  1  0  0  0  0
  3  4  2  0  0  0  0
  4  5  1  0  0  0  0
  5  6  2  0  0  0  0
  6  7  1  0  0  0  0
  7  8  1  0  0  0  0
  8  9  2  0  0  0  0
  9 10  1  0  0  0  0
 10 11  1  0  0  0  0
 10 12  1  0  0  0  0
 12 13  2  0  0  0  0
 12 14  1  0  0  0  0
  3 14  1  0  0  0  0
  7 14  2  0  0  0  0
  9 15  1  0  0  0  0
 15 16  1  0  0  0  0
 16 17  2  0  0  0  0
 17 18  1  0  0  0  0
 18 19  1  0  0  0  0
 19 20  1  0  0  0  0
 20 21  1  0  0  0  0
 21 22  1  0  0  0  0
 22 23  1  0  0  0  0
 23 24  1  0  0  0  0
 24 25  1  0  0  0  0
 20 25  1  0  0  0  0
 23 26  1  0  0  0  0
 26 27  1  0  0  0  0
 27 28  1  0  0  0  0
 28 29  1  0  0  0  0
 26 29  1  0  0  0  0
 18 30  2  0  0  0  0
 30 31  1  0  0  0  0
 15 31  2  0  0  0  0
M  END
> <chemblId>
CHEMBL453653

> <bioactivity__type>
IC50

> <units>
nM

> <value>
4200.0

$$$$

  CDK     11271515382D 0   0.00000     0.00000     0

 31 35  0  0  0  0              1 V2000 
   -5.1961   -0.7500    0.0000 C   0  0  0  0  0  0  0  0  0  0  0  0
   -3.8970   -1.5000    0.0000 O   0  0  0  0  0  0  0  0  0  0  0  0
   -2.5980   -0.7500    0.0000 C   0  0  0  0  0  0  0  0  0  0  0  0
   -2.5980    0.7500    0.0000 C   0  0  0  0  0  0  0  0  0  0  0  0
   -1.2990    1.5000    0.0000 C   0  0  0  0  0  0  0  0  0  0  0  0
    0.0000    0.7500    0.0000 C   0  0  0  0  0  0  0  0  0  0  0  0
    1.2990    1.5000    0.0000 N   0  0  0  0  0  0  0  0  0  0  0  0
    2.5980    0.7500    0.0000 C   0  0  0  0  0  0  0  0  0  0  0  0
    2.5980   -0.7500    0.0000 N   0  0  0  0  0  0  0  0  0  0  0  0
    3.8970   -1.5000    0.0000 C   0  0  0  0  0  0  0  0  0  0  0  0
    1.2990   -1.5000    0.0000 C   0  0  0  0  0  0  0  0  0  0  0  0
    1.2990   -3.0000    0.0000 O   0  0  0  0  0  0  0  0  0  0  0  0
    0.0000   -0.7500    0.0000 C   0  0  0  0  0  0  0  0  0  0  0  0
   -1.2990   -1.5000    0.0000 C   0  0  0  0  0  0  0  0  0  0  0  0
    3.8970    1.5000    0.0000 C   0  0  0  0  0  0  0  0  0  0  0  0
    5.1961    0.7500    0.0000 C   0  0  0  0  0  0  0  0  0  0  0  0
    6.4951    1.5000    0.0000 C   0  0  0  0  0  0  0  0  0  0  0  0
    6.4951    3.0000    0.0000 C   0  0  0  0  0  0  0  0  0  0  0  0
    7.7942    3.7500    0.0000 O   0  0  0  0  0  0  0  0  0  0  0  0
    9.0932    3.0000    0.0000 C   0  0  0  0  0  0  0  0  0  0  0  0
    9.0932    1.5000    0.0000 C   0  0  0  0  0  0  0  0  0  0  0  0
   10.3922    0.7500    0.0000 C   0  0  0  0  0  0  0  0  0  0  0  0
   11.6913    1.4999    0.0000 N   0  0  0  0  0  0  0  0  0  0  0  0
   11.6913    2.9999    0.0000 C   0  0  0  0  0  0  0  0  0  0  0  0
   10.3922    3.7500    0.0000 C   0  0  0  0  0  0  0  0  0  0  0  0
   12.9903    0.7499    0.0000 C   0  0  0  0  0  0  0  0  0  0  0  0
   13.3785   -0.6990    0.0000 C   0  0  0  0  0  0  0  0  0  0  0  0
   14.8274   -0.3107    0.0000 C   0  0  0  0  0  0  0  0  0  0  0  0
   14.4392    1.1382    0.0000 C   0  0  0  0  0  0  0  0  0  0  0  0
    5.1961    3.7500    0.0000 C   0  0  0  0  0  0  0  0  0  0  0  0
    3.8971    3.0000    0.0000 C   0  0  0  0  0  0  0  0  0  0  0  0
  1  2  1  0  0  0  0
  2  3  1  0  0  0  0
  3  4  2  0  0  0  0
  4  5  1  0  0  0  0
  5  6  2  0  0  0  0
  6  7  1  0  0  0  0
  7  8  2  0  0  0  0
  8  9  1  0  0  0  0
  9 10  1  0  0  0  0
  9 11  1  0  0  0  0
 11 12  2  0  0  0  0
 11 13  1  0  0  0  0
  6 13  1  0  0  0  0
 13 14  2  0  0  0  0
  3 14  1  0  0  0  0
  8 15  1  0  0  0  0
 15 16  2  0  0  0  0
 16 17  1  0  0  0  0
 17 18  2  0  0  0  0
 18 19  1  0  0  0  0
 19 20  1  0  0  0  0
 20 21  1  0  0  0  0
 21 22  1  0  0  0  0
 22 23  1  0  0  0  0
 23 24  1  0  0  0  0
 24 25  1  0  0  0  0
 20 25  1  0  0  0  0
 23 26  1  0  0  0  0
 26 27  1  0  0  0  0
 27 28  1  0  0  0  0
 28 29  1  0  0  0  0
 26 29  1  0  0  0  0
 18 30  1  0  0  0  0
 30 31  2  0  0  0  0
 15 31  1  0  0  0  0
M  END
> <chemblId>
CHEMBL453654

> <bioactivity__type>
IC50

> <units>
nM

> <value>
5900.0

$$$$

  CDK     11271515382D 0   0.00000     0.00000     0

 30 34  0  0  0  0              1 V2000 
    3.8970   -1.5000    0.0000 C   0  0  0  0  0  0  0  0  0  0  0  0
    2.5980   -0.7500    0.0000 N   0  0  0  0  0  0  0  0  0  0  0  0
    1.2990   -1.5000    0.0000 C   0  0  0  0  0  0  0  0  0  0  0  0
    1.2990   -3.0000    0.0000 O   0  0  0  0  0  0  0  0  0  0  0  0
    0.0000   -0.7500    0.0000 C   0  0  0  0  0  0  0  0  0  0  0  0
   -1.2990   -1.5000    0.0000 C   0  0  0  0  0  0  0  0  0  0  0  0
   -2.5980   -0.7500    0.0000 C   0  0  0  0  0  0  0  0  0  0  0  0
   -2.5980    0.7500    0.0000 C   0  0  0  0  0  0  0  0  0  0  0  0
   -1.2990    1.5000    0.0000 C   0  0  0  0  0  0  0  0  0  0  0  0
   -1.2990    3.0000    0.0000 Cl  0  0  0  0  0  0  0  0  0  0  0  0
    0.0000    0.7500    0.0000 C   0  0  0  0  0  0  0  0  0  0  0  0
    1.2990    1.5000    0.0000 N   0  0  0  0  0  0  0  0  0  0  0  0
    2.5980    0.7500    0.0000 C   0  0  0  0  0  0  0  0  0  0  0  0
    3.8970    1.5000    0.0000 C   0  0  0  0  0  0  0  0  0  0  0  0
    5.1961    0.7500    0.0000 C   0  0  0  0  0  0  0  0  0  0  0  0
    6.4951    1.5000    0.0000 C   0  0  0  0  0  0  0  0  0  0  0  0
    6.4951    3.0000    0.0000 C   0  0  0  0  0  0  0  0  0  0  0  0
    7.7942    3.7500    0.0000 O   0  0  0  0  0  0  0  0  0  0  0  0
    9.0932    3.0000    0.0000 C   0  0  0  0  0  0  0  0  0  0  0  0
    9.0932    1.5000    0.0000 C   0  0  0  0  0  0  0  0  0  0  0  0
   10.3922    0.7500    0.0000 C   0  0  0  0  0  0  0  0  0  0  0  0
   11.6913    1.4999    0.0000 N   0  0  0  0  0  0  0  0  0  0  0  0
   11.6913    2.9999    0.0000 C   0  0  0  0  0  0  0  0  0  0  0  0
   10.3922    3.7500    0.0000 C   0  0  0  0  0  0  0  0  0  0  0  0
   12.9903    0.7499    0.0000 C   0  0  0  0  0  0  0  0  0  0  0  0
   13.3785   -0.6990    0.0000 C   0  0  0  0  0  0  0  0  0  0  0  0
   14.8274   -0.3107    0.0000 C   0  0  0  0  0  0  0  0  0  0  0  0
   14.4392    1.1382    0.0000 C   0  0  0  0  0  0  0  0  0  0  0  0
    5.1961    3.7500    0.0000 C   0  0  0  0  0  0  0  0  0  0  0  0
    3.8971    3.0000    0.0000 C   0  0  0  0  0  0  0  0  0  0  0  0
  1  2  1  0  0  0  0
  2  3  1  0  0  0  0
  3  4  2  0  0  0  0
  3  5  1  0  0  0  0
  5  6  2  0  0  0  0
  6  7  1  0  0  0  0
  7  8  2  0  0  0  0
  8  9  1  0  0  0  0
  9 10  1  0  0  0  0
  9 11  2  0  0  0  0
  5 11  1  0  0  0  0
 11 12  1  0  0  0  0
 12 13  2  0  0  0  0
  2 13  1  0  0  0  0
 13 14  1  0  0  0  0
 14 15  2  0  0  0  0
 15 16  1  0  0  0  0
 16 17  2  0  0  0  0
 17 18  1  0  0  0  0
 18 19  1  0  0  0  0
 19 20  1  0  0  0  0
 20 21  1  0  0  0  0
 21 22  1  0  0  0  0
 22 23  1  0  0  0  0
 23 24  1  0  0  0  0
 19 24  1  0  0  0  0
 22 25  1  0  0  0  0
 25 26  1  0  0  0  0
 26 27  1  0  0  0  0
 27 28  1  0  0  0  0
 25 28  1  0  0  0  0
 17 29  1  0  0  0  0
 29 30  2  0  0  0  0
 14 30  1  0  0  0  0
M  END
> <chemblId>
CHEMBL453893

> <bioactivity__type>
IC50

> <units>
nM

> <value>
6500.0

$$$$

  CDK     11271515382D 0   0.00000     0.00000     0

 57 65  0  0  0  0              1 V2000 
  -15.0512   -1.8481    0.0000 C   0  0  0  0  0  0  0  0  0  0  0  0
  -13.5512   -1.8481    0.0000 C   0  0  0  0  0  0  0  0  0  0  0  0
  -12.8012   -3.1471    0.0000 C   0  0  0  0  0  0  0  0  0  0  0  0
  -12.8012   -0.5490    0.0000 C   0  0  0  0  0  0  0  0  0  0  0  0
  -11.3012   -0.5490    0.0000 C   0  0  0  0  0  0  0  0  0  0  0  0
  -10.5512   -1.8481    0.0000 O   0  0  0  0  0  0  0  0  0  0  0  0
  -10.5512    0.7500    0.0000 O   0  0  0  0  0  0  0  0  0  0  0  0
   -9.0512    0.7500    0.0000 C   0  0  0  0  0  0  0  0  0  0  0  0
   -8.8043   -0.7295    0.0000 C   0  0  0  0  0  0  0  0  0  0  0  0
   -8.0903   -2.0488    0.0000 C   0  0  0  0  0  0  0  0  0  0  0  0
   -6.9868   -3.0647    0.0000 C   0  0  0  0  0  0  0  0  0  0  0  0
   -5.6131   -3.6672    0.0000 C   0  0  0  0  0  0  0  0  0  0  0  0
   -4.1182   -3.7911    0.0000 C   0  0  0  0  0  0  0  0  0  0  0  0
   -3.9943   -5.2860    0.0000 O   0  0  0  0  0  0  0  0  0  0  0  0
   -2.6641   -3.4229    0.0000 O   0  0  0  0  0  0  0  0  0  0  0  0
   -1.4084   -2.6024    0.0000 C   0  0  0  0  0  0  0  0  0  0  0  0
    0.9213   -3.1069    0.0000 C   0  0  0  0  0  0  0  0  0  0  0  0
    1.5607   -4.4638    0.0000 C   0  0  0  0  0  0  0  0  0  0  0  0
    1.7375   -1.5267    0.0000 C   0  0  0  0  0  0  0  0  0  0  0  0
    0.0000    0.0000    0.0000 C   0  0  0  0  0  0  0  0  0  0  0  0
   -0.4870   -1.4187    0.0000 C   0  0  0  0  0  0  0  0  0  0  0  0
   -0.0274   -2.8466    0.0000 O   0  0  0  0  0  0  0  0  0  0  0  0
    1.4244   -1.9819    0.0000 C   0  0  0  0  0  0  0  0  0  0  0  0
    1.5265   -3.4785    0.0000 O   0  0  0  0  0  0  0  0  0  0  0  0
    2.9117   -1.3127    0.0000 C   0  0  0  0  0  0  0  0  0  0  0  0
    3.4463   -2.7142    0.0000 C   0  0  0  0  0  0  0  0  0  0  0  0
    4.9273   -2.9520    0.0000 O   0  0  0  0  0  0  0  0  0  0  0  0
    4.2845   -0.8791    0.0000 O   0  0  0  0  0  0  0  0  0  0  0  0
    3.1802    0.2961    0.0000 C   0  0  0  0  0  0  0  0  0  0  0  0
    0.2829    5.7631    0.0000 C   0  0  0  0  0  0  0  0  0  0  0  0
    1.5380    4.1506    0.0000 C   0  0  0  0  0  0  0  0  0  0  0  0
    2.5743    5.1040    0.0000 O   0  0  0  0  0  0  0  0  0  0  0  0
    3.5996    3.7617    0.0000 C   0  0  0  0  0  0  0  0  0  0  0  0
    3.9828    1.1572    0.0000 O   0  0  0  0  0  0  0  0  0  0  0  0
    3.2095   -0.2394    0.0000 C   0  0  0  0  0  0  0  0  0  0  0  0
    1.6157   -0.1483    0.0000 C   0  0  0  0  0  0  0  0  0  0  0  0
    0.8640   -1.4463    0.0000 C   0  0  0  0  0  0  0  0  0  0  0  0
    0.0000    1.5000    0.0000 C   0  0  0  0  0  0  0  0  0  0  0  0
    2.7258    2.3163    0.0000 O   0  0  0  0  0  0  0  0  0  0  0  0
   -2.6641    4.9229    0.0000 C   0  0  0  0  0  0  0  0  0  0  0  0
   -2.3443    6.3884    0.0000 O   0  0  0  0  0  0  0  0  0  0  0  0
   -4.1182    5.2911    0.0000 C   0  0  0  0  0  0  0  0  0  0  0  0
   -3.1969    6.4748    0.0000 C   0  0  0  0  0  0  0  0  0  0  0  0
   -4.8321    6.6103    0.0000 O   0  0  0  0  0  0  0  0  0  0  0  0
   -5.6131    5.1672    0.0000 C   0  0  0  0  0  0  0  0  0  0  0  0
   -6.9868    4.5647    0.0000 C   0  0  0  0  0  0  0  0  0  0  0  0
  -10.2221    4.1200    0.0000 C   0  0  0  0  0  0  0  0  0  0  0  0
   -9.1186    5.5149    0.0000 C   0  0  0  0  0  0  0  0  0  0  0  0
   -8.8043    2.2295    0.0000 C   0  0  0  0  0  0  0  0  0  0  0  0
   -8.0903    3.5488    0.0000 C   0  0  0  0  0  0  0  0  0  0  0  0
   -9.2741    4.4701    0.0000 C   0  0  0  0  0  0  0  0  0  0  0  0
    5.0974    3.8431    0.0000 C   0  0  0  0  0  0  0  0  0  0  0  0
    5.9168    2.5867    0.0000 C   0  0  0  0  0  0  0  0  0  0  0  0
    7.4146    2.6680    0.0000 C   0  0  0  0  0  0  0  0  0  0  0  0
    8.0930    4.0059    0.0000 C   0  0  0  0  0  0  0  0  0  0  0  0
    7.2736    5.2623    0.0000 C   0  0  0  0  0  0  0  0  0  0  0  0
    5.7758    5.1809    0.0000 C   0  0  0  0  0  0  0  0  0  0  0  0
  1  2  1  0  0  0  0
  2  3  1  0  0  0  0
  2  4  1  0  0  0  0
  4  5  1  0  0  0  0
  5  6  2  0  0  0  0
  5  7  1  0  0  0  0
  8  7  1  6  0  0  0
  8  9  1  0  0  0  0
  9 10  2  0  0  0  0
 10 11  1  0  0  0  0
 11 12  2  0  0  0  0
 12 13  1  0  0  0  0
 13 14  2  0  0  0  0
 13 15  1  0  0  0  0
 16 15  1  6  0  0  0
 16 17  1  0  0  0  0
 17 18  1  6  0  0  0
 17 19  1  0  0  0  0
 20 19  1  6  0  0  0
 20 21  1  0  0  0  0
 16 21  1  0  0  0  0
 21 22  1  1  0  0  0
 21 23  1  0  0  0  0
 23 24  1  1  0  0  0
 23 25  1  0  0  0  0
 25 26  1  1  0  0  0
 26 27  1  0  0  0  0
 25 28  1  0  0  0  0
 29 28  1  6  0  0  0
 25 29  1  0  0  0  0
 30 29  1  1  0  0  0
 30 31  1  0  0  0  0
 31 32  1  1  0  0  0
 32 33  1  0  0  0  0
 33 34  1  0  0  0  0
 35 34  1  1  0  0  0
 35 36  1  0  0  0  0
 36 37  1  1  0  0  0
 36 38  1  0  0  0  0
 20 38  1  0  0  0  0
 30 38  1  0  0  0  0
 38 39  1  1  0  0  0
 33 39  1  0  0  0  0
 35 40  1  0  0  0  0
 31 40  1  0  0  0  0
 40 41  1  6  0  0  0
 40 42  1  0  0  0  0
 42 43  1  6  0  0  0
 42 44  1  0  0  0  0
 42 45  1  0  0  0  0
 46 45  1  6  0  0  0
 46 47  1  0  0  0  0
 47 48  1  0  0  0  0
 49 48  1  1  0  0  0
  8 49  1  0  0  0  0
 49 50  1  0  0  0  0
 46 50  1  0  0  0  0
 50 51  1  1  0  0  0
 33 52  1  0  0  0  0
 52 53  2  0  0  0  0
 53 54  1  0  0  0  0
 54 55  2  0  0  0  0
 55 56  1  0  0  0  0
 56 57  2  0  0  0  0
 52 57  1  0  0  0  0
M  END
> <chemblId>
CHEMBL454246

> <bioactivity__type>
IC50

> <units>
nM

> <value>
13.0

$$$$

  CDK     11271515382D 0   0.00000     0.00000     0

 30 34  0  0  0  0              1 V2000 
    3.8970   -1.5000    0.0000 C   0  0  0  0  0  0  0  0  0  0  0  0
    2.5980   -0.7500    0.0000 N   0  0  0  0  0  0  0  0  0  0  0  0
    1.2990   -1.5000    0.0000 C   0  0  0  0  0  0  0  0  0  0  0  0
    1.2990   -3.0000    0.0000 O   0  0  0  0  0  0  0  0  0  0  0  0
    0.0000   -0.7500    0.0000 C   0  0  0  0  0  0  0  0  0  0  0  0
   -1.2990   -1.5000    0.0000 C   0  0  0  0  0  0  0  0  0  0  0  0
   -2.5980   -0.7500    0.0000 C   0  0  0  0  0  0  0  0  0  0  0  0
   -2.5980    0.7500    0.0000 C   0  0  0  0  0  0  0  0  0  0  0  0
   -1.2990    1.5000    0.0000 C   0  0  0  0  0  0  0  0  0  0  0  0
   -1.2990    3.0000    0.0000 F   0  0  0  0  0  0  0  0  0  0  0  0
    0.0000    0.7500    0.0000 C   0  0  0  0  0  0  0  0  0  0  0  0
    1.2990    1.5000    0.0000 N   0  0  0  0  0  0  0  0  0  0  0  0
    2.5980    0.7500    0.0000 C   0  0  0  0  0  0  0  0  0  0  0  0
    3.8970    1.5000    0.0000 C   0  0  0  0  0  0  0  0  0  0  0  0
    5.1961    0.7500    0.0000 C   0  0  0  0  0  0  0  0  0  0  0  0
    6.4951    1.5000    0.0000 C   0  0  0  0  0  0  0  0  0  0  0  0
    6.4951    3.0000    0.0000 C   0  0  0  0  0  0  0  0  0  0  0  0
    7.7942    3.7500    0.0000 O   0  0  0  0  0  0  0  0  0  0  0  0
    9.0932    3.0000    0.0000 C   0  0  0  0  0  0  0  0  0  0  0  0
    9.0932    1.5000    0.0000 C   0  0  0  0  0  0  0  0  0  0  0  0
   10.3922    0.7500    0.0000 C   0  0  0  0  0  0  0  0  0  0  0  0
   11.6913    1.4999    0.0000 N   0  0  0  0  0  0  0  0  0  0  0  0
   11.6913    2.9999    0.0000 C   0  0  0  0  0  0  0  0  0  0  0  0
   10.3922    3.7500    0.0000 C   0  0  0  0  0  0  0  0  0  0  0  0
   12.9903    0.7499    0.0000 C   0  0  0  0  0  0  0  0  0  0  0  0
   13.3785   -0.6990    0.0000 C   0  0  0  0  0  0  0  0  0  0  0  0
   14.8274   -0.3107    0.0000 C   0  0  0  0  0  0  0  0  0  0  0  0
   14.4392    1.1382    0.0000 C   0  0  0  0  0  0  0  0  0  0  0  0
    5.1961    3.7500    0.0000 C   0  0  0  0  0  0  0  0  0  0  0  0
    3.8971    3.0000    0.0000 C   0  0  0  0  0  0  0  0  0  0  0  0
  1  2  1  0  0  0  0
  2  3  1  0  0  0  0
  3  4  2  0  0  0  0
  3  5  1  0  0  0  0
  5  6  2  0  0  0  0
  6  7  1  0  0  0  0
  7  8  2  0  0  0  0
  8  9  1  0  0  0  0
  9 10  1  0  0  0  0
  9 11  2  0  0  0  0
  5 11  1  0  0  0  0
 11 12  1  0  0  0  0
 12 13  2  0  0  0  0
  2 13  1  0  0  0  0
 13 14  1  0  0  0  0
 14 15  2  0  0  0  0
 15 16  1  0  0  0  0
 16 17  2  0  0  0  0
 17 18  1  0  0  0  0
 18 19  1  0  0  0  0
 19 20  1  0  0  0  0
 20 21  1  0  0  0  0
 21 22  1  0  0  0  0
 22 23  1  0  0  0  0
 23 24  1  0  0  0  0
 19 24  1  0  0  0  0
 22 25  1  0  0  0  0
 25 26  1  0  0  0  0
 26 27  1  0  0  0  0
 27 28  1  0  0  0  0
 25 28  1  0  0  0  0
 17 29  1  0  0  0  0
 29 30  2  0  0  0  0
 14 30  1  0  0  0  0
M  END
> <chemblId>
CHEMBL454642

> <bioactivity__type>
IC50

> <units>
nM

> <value>
4500.0

$$$$

  CDK     11271515382D 0   0.00000     0.00000     0

 30 34  0  0  0  0              1 V2000 
    3.8970   -1.5000    0.0000 C   0  0  0  0  0  0  0  0  0  0  0  0
    2.5980   -0.7500    0.0000 N   0  0  0  0  0  0  0  0  0  0  0  0
    1.2990   -1.5000    0.0000 C   0  0  0  0  0  0  0  0  0  0  0  0
    1.2990   -3.0000    0.0000 O   0  0  0  0  0  0  0  0  0  0  0  0
    0.0000   -0.7500    0.0000 C   0  0  0  0  0  0  0  0  0  0  0  0
   -1.2990   -1.5000    0.0000 C   0  0  0  0  0  0  0  0  0  0  0  0
   -2.5980   -0.7500    0.0000 C   0  0  0  0  0  0  0  0  0  0  0  0
   -2.5980    0.7500    0.0000 C   0  0  0  0  0  0  0  0  0  0  0  0
   -1.2990    1.5000    0.0000 C   0  0  0  0  0  0  0  0  0  0  0  0
    0.0000    0.7500    0.0000 C   0  0  0  0  0  0  0  0  0  0  0  0
    1.2990    1.5000    0.0000 N   0  0  0  0  0  0  0  0  0  0  0  0
    2.5980    0.7500    0.0000 C   0  0  0  0  0  0  0  0  0  0  0  0
    3.8970    1.5000    0.0000 C   0  0  0  0  0  0  0  0  0  0  0  0
    5.1961    0.7500    0.0000 C   0  0  0  0  0  0  0  0  0  0  0  0
    6.4951    1.5000    0.0000 C   0  0  0  0  0  0  0  0  0  0  0  0
    6.4951    3.0000    0.0000 C   0  0  0  0  0  0  0  0  0  0  0  0
    7.7942    3.7500    0.0000 O   0  0  0  0  0  0  0  0  0  0  0  0
    9.0932    3.0000    0.0000 C   0  0  0  0  0  0  0  0  0  0  0  0
    9.0932    1.5000    0.0000 C   0  0  0  0  0  0  0  0  0  0  0  0
   10.3922    0.7500    0.0000 C   0  0  0  0  0  0  0  0  0  0  0  0
   11.6913    1.4999    0.0000 N   0  0  0  0  0  0  0  0  0  0  0  0
   11.6913    2.9999    0.0000 C   0  0  0  0  0  0  0  0  0  0  0  0
   10.3922    3.7500    0.0000 C   0  0  0  0  0  0  0  0  0  0  0  0
   12.9903    0.7499    0.0000 C   0  0  0  0  0  0  0  0  0  0  0  0
   13.1471   -0.7418    0.0000 C   0  0  0  0  0  0  0  0  0  0  0  0
   14.6143   -1.0537    0.0000 C   0  0  0  0  0  0  0  0  0  0  0  0
   15.3643    0.2453    0.0000 C   0  0  0  0  0  0  0  0  0  0  0  0
   14.3606    1.3600    0.0000 C   0  0  0  0  0  0  0  0  0  0  0  0
    5.1961    3.7500    0.0000 C   0  0  0  0  0  0  0  0  0  0  0  0
    3.8971    3.0000    0.0000 C   0  0  0  0  0  0  0  0  0  0  0  0
  1  2  1  0  0  0  0
  2  3  1  0  0  0  0
  3  4  2  0  0  0  0
  3  5  1  0  0  0  0
  5  6  2  0  0  0  0
  6  7  1  0  0  0  0
  7  8  2  0  0  0  0
  8  9  1  0  0  0  0
  9 10  2  0  0  0  0
  5 10  1  0  0  0  0
 10 11  1  0  0  0  0
 11 12  2  0  0  0  0
  2 12  1  0  0  0  0
 12 13  1  0  0  0  0
 13 14  2  0  0  0  0
 14 15  1  0  0  0  0
 15 16  2  0  0  0  0
 16 17  1  0  0  0  0
 17 18  1  0  0  0  0
 18 19  1  0  0  0  0
 19 20  1  0  0  0  0
 20 21  1  0  0  0  0
 21 22  1  0  0  0  0
 22 23  1  0  0  0  0
 18 23  1  0  0  0  0
 21 24  1  0  0  0  0
 24 25  1  0  0  0  0
 25 26  1  0  0  0  0
 26 27  1  0  0  0  0
 27 28  1  0  0  0  0
 24 28  1  0  0  0  0
 16 29  1  0  0  0  0
 29 30  2  0  0  0  0
 13 30  1  0  0  0  0
M  END
> <chemblId>
CHEMBL455681

> <bioactivity__type>
IC50

> <units>
nM

> <value>
6200.0

$$$$

  CDK     11271515382D 0   0.00000     0.00000     0

 35 39  0  0  0  0              1 V2000 
   -6.8111    7.2729    0.0000 C   0  0  0  0  0  0  0  0  0  0  0  0
   -5.7470    8.3301    0.0000 N   0  0  0  0  0  0  0  0  0  0  0  0
   -4.2994    7.9371    0.0000 C   0  0  0  0  0  0  0  0  0  0  0  0
   -3.9158    6.4870    0.0000 C   0  0  0  0  0  0  0  0  0  0  0  0
   -2.4682    6.0941    0.0000 C   0  0  0  0  0  0  0  0  0  0  0  0
   -2.0847    4.6439    0.0000 N   0  0  0  0  0  0  0  0  0  0  0  0
   -3.1488    3.5867    0.0000 C   0  0  0  0  0  0  0  0  0  0  0  0
   -2.7652    2.1366    0.0000 C   0  0  0  0  0  0  0  0  0  0  0  0
   -1.3176    1.7437    0.0000 C   0  0  0  0  0  0  0  0  0  0  0  0
   -0.2535    2.8009    0.0000 C   0  0  0  0  0  0  0  0  0  0  0  0
   -0.6371    4.2510    0.0000 C   0  0  0  0  0  0  0  0  0  0  0  0
   -2.3083    0.5000    0.0000 O   0  0  0  0  0  0  0  0  0  0  0  0
   -1.3176   -0.7437    0.0000 C   0  0  0  0  0  0  0  0  0  0  0  0
    0.0000    0.0000    0.0000 C   0  0  0  0  0  0  0  0  0  0  0  0
    1.1587   -0.9934    0.0000 C   0  0  0  0  0  0  0  0  0  0  0  0
    2.5740   -0.2902    0.0000 C   0  0  0  0  0  0  0  0  0  0  0  0
    2.5740    1.2902    0.0000 C   0  0  0  0  0  0  0  0  0  0  0  0
    1.1587    1.9934    0.0000 C   0  0  0  0  0  0  0  0  0  0  0  0
    0.0000    1.0000    0.0000 C   0  0  0  0  0  0  0  0  0  0  0  0
   -6.1305    9.7802    0.0000 C   0  0  0  0  0  0  0  0  0  0  0  0
   -5.0664   10.8374    0.0000 O   0  0  0  0  0  0  0  0  0  0  0  0
   -7.5781   10.1731    0.0000 C   0  0  0  0  0  0  0  0  0  0  0  0
   -7.9617   11.6233    0.0000 N   0  0  0  0  0  0  0  0  0  0  0  0
   -6.8034   13.5522    0.0000 C   0  0  0  0  0  0  0  0  0  0  0  0
   -8.1064   14.3849    0.0000 C   0  0  0  0  0  0  0  0  0  0  0  0
   -9.3614   13.7760    0.0000 C   0  0  0  0  0  0  0  0  0  0  0  0
   -9.3091   12.3821    0.0000 C   0  0  0  0  0  0  0  0  0  0  0  0
   -8.6422    9.1159    0.0000 C   0  0  0  0  0  0  0  0  0  0  0  0
  -10.0899    9.5088    0.0000 C   0  0  0  0  0  0  0  0  0  0  0  0
  -11.1539    8.4516    0.0000 C   0  0  0  0  0  0  0  0  0  0  0  0
  -10.7704    7.0015    0.0000 C   0  0  0  0  0  0  0  0  0  0  0  0
  -11.8345    5.9443    0.0000 F   0  0  0  0  0  0  0  0  0  0  0  0
   -9.3228    6.6086    0.0000 C   0  0  0  0  0  0  0  0  0  0  0  0
   -8.9393    5.1584    0.0000 F   0  0  0  0  0  0  0  0  0  0  0  0
   -8.2587    7.6658    0.0000 C   0  0  0  0  0  0  0  0  0  0  0  0
  1  2  1  0  0  0  0
  2  3  1  0  0  0  0
  3  4  1  0  0  0  0
  4  5  1  0  0  0  0
  5  6  1  0  0  0  0
  6  7  1  0  0  0  0
  7  8  1  0  0  0  0
  8  9  1  0  0  0  0
  9 10  1  0  0  0  0
 10 11  1  0  0  0  0
  6 11  1  0  0  0  0
  9 12  1  0  0  0  0
 12 13  1  0  0  0  0
 13 14  1  0  0  0  0
 14 15  2  0  0  0  0
 15 16  1  0  0  0  0
 16 17  2  0  0  0  0
 17 18  1  0  0  0  0
 18 19  2  0  0  0  0
  9 19  1  0  0  0  0
 14 19  1  0  0  0  0
  2 20  1  0  0  0  0
 20 21  2  0  0  0  0
 20 22  1  0  0  0  0
 22 23  1  0  0  0  0
 23 24  1  0  0  0  0
 24 25  1  0  0  0  0
 25 26  1  0  0  0  0
 26 27  1  0  0  0  0
 23 27  1  0  0  0  0
 22 28  1  0  0  0  0
 28 29  2  0  0  0  0
 29 30  1  0  0  0  0
 30 31  2  0  0  0  0
 31 32  1  0  0  0  0
 31 33  1  0  0  0  0
 33 34  1  0  0  0  0
 33 35  2  0  0  0  0
 28 35  1  0  0  0  0
M  END
> <chemblId>
CHEMBL467668

> <bioactivity__type>
IC50

> <units>
nM

> <value>
1160.0

$$$$

  CDK     11271515382D 0   0.00000     0.00000     0

 35 39  0  0  0  0              1 V2000 
  -10.0000   15.7384    0.0000 C   0  0  0  0  0  0  0  0  0  0  0  0
   -9.5365   14.3118    0.0000 C   0  0  0  0  0  0  0  0  0  0  0  0
  -10.5401   13.1971    0.0000 C   0  0  0  0  0  0  0  0  0  0  0  0
  -10.0766   11.7705    0.0000 C   0  0  0  0  0  0  0  0  0  0  0  0
   -8.6094   11.4586    0.0000 C   0  0  0  0  0  0  0  0  0  0  0  0
   -7.6057   12.5734    0.0000 C   0  0  0  0  0  0  0  0  0  0  0  0
   -8.0692   13.9999    0.0000 C   0  0  0  0  0  0  0  0  0  0  0  0
   -8.1459   10.0321    0.0000 N   0  0  0  0  0  0  0  0  0  0  0  0
   -6.6787    9.7202    0.0000 C   0  0  0  0  0  0  0  0  0  0  0  0
   -5.6750   10.8349    0.0000 O   0  0  0  0  0  0  0  0  0  0  0  0
   -6.2151    8.2936    0.0000 N   0  0  0  0  0  0  0  0  0  0  0  0
   -4.7479    7.9817    0.0000 C   0  0  0  0  0  0  0  0  0  0  0  0
   -4.2844    6.5551    0.0000 C   0  0  0  0  0  0  0  0  0  0  0  0
   -2.8172    6.2433    0.0000 C   0  0  0  0  0  0  0  0  0  0  0  0
   -2.3536    4.8167    0.0000 N   0  0  0  0  0  0  0  0  0  0  0  0
   -3.3573    3.7020    0.0000 C   0  0  0  0  0  0  0  0  0  0  0  0
   -2.8938    2.2754    0.0000 C   0  0  0  0  0  0  0  0  0  0  0  0
   -1.4266    1.9635    0.0000 C   0  0  0  0  0  0  0  0  0  0  0  0
   -0.4229    3.0782    0.0000 C   0  0  0  0  0  0  0  0  0  0  0  0
   -0.8864    4.5048    0.0000 C   0  0  0  0  0  0  0  0  0  0  0  0
   -2.3083    0.7500    0.0000 C   0  0  0  0  0  0  0  0  0  0  0  0
   -1.4266   -0.4635    0.0000 C   0  0  0  0  0  0  0  0  0  0  0  0
    0.0000    0.0000    0.0000 C   0  0  0  0  0  0  0  0  0  0  0  0
    1.2990   -0.7500    0.0000 C   0  0  0  0  0  0  0  0  0  0  0  0
    2.5981   -0.0000    0.0000 C   0  0  0  0  0  0  0  0  0  0  0  0
    2.5981    1.5000    0.0000 C   0  0  0  0  0  0  0  0  0  0  0  0
    1.2990    2.2500    0.0000 C   0  0  0  0  0  0  0  0  0  0  0  0
    0.0000    1.5000    0.0000 C   0  0  0  0  0  0  0  0  0  0  0  0
   -9.1496    8.9173    0.0000 C   0  0  0  0  0  0  0  0  0  0  0  0
  -10.6168    9.2292    0.0000 C   0  0  0  0  0  0  0  0  0  0  0  0
  -11.6205    8.1145    0.0000 C   0  0  0  0  0  0  0  0  0  0  0  0
  -11.1570    6.6879    0.0000 C   0  0  0  0  0  0  0  0  0  0  0  0
  -12.1607    5.5732    0.0000 F   0  0  0  0  0  0  0  0  0  0  0  0
   -9.6897    6.3760    0.0000 C   0  0  0  0  0  0  0  0  0  0  0  0
   -8.6860    7.4907    0.0000 C   0  0  0  0  0  0  0  0  0  0  0  0
  1  2  1  0  0  0  0
  2  3  2  0  0  0  0
  3  4  1  0  0  0  0
  4  5  2  0  0  0  0
  5  6  1  0  0  0  0
  6  7  2  0  0  0  0
  2  7  1  0  0  0  0
  5  8  1  0  0  0  0
  8  9  1  0  0  0  0
  9 10  2  0  0  0  0
  9 11  1  0  0  0  0
 11 12  1  0  0  0  0
 12 13  1  0  0  0  0
 13 14  1  0  0  0  0
 14 15  1  0  0  0  0
 15 16  1  0  0  0  0
 16 17  1  0  0  0  0
 17 18  1  0  0  0  0
 18 19  1  0  0  0  0
 19 20  1  0  0  0  0
 15 20  1  0  0  0  0
 18 21  1  0  0  0  0
 21 22  1  0  0  0  0
 22 23  1  0  0  0  0
 23 24  2  0  0  0  0
 24 25  1  0  0  0  0
 25 26  2  0  0  0  0
 26 27  1  0  0  0  0
 27 28  2  0  0  0  0
 18 28  1  0  0  0  0
 23 28  1  0  0  0  0
  8 29  1  0  0  0  0
 29 30  2  0  0  0  0
 30 31  1  0  0  0  0
 31 32  2  0  0  0  0
 32 33  1  0  0  0  0
 32 34  1  0  0  0  0
 34 35  2  0  0  0  0
 29 35  1  0  0  0  0
M  END
> <chemblId>
CHEMBL468298

> <bioactivity__type>
IC50

> <units>
nM

> <value>
340.0

$$$$

  CDK     11271515382D 0   0.00000     0.00000     0

 35 39  0  0  0  0              1 V2000 
  -10.0000   15.7384    0.0000 C   0  0  0  0  0  0  0  0  0  0  0  0
   -9.5365   14.3118    0.0000 C   0  0  0  0  0  0  0  0  0  0  0  0
  -10.5401   13.1971    0.0000 C   0  0  0  0  0  0  0  0  0  0  0  0
  -10.0766   11.7705    0.0000 C   0  0  0  0  0  0  0  0  0  0  0  0
   -8.6094   11.4586    0.0000 C   0  0  0  0  0  0  0  0  0  0  0  0
   -7.6057   12.5734    0.0000 C   0  0  0  0  0  0  0  0  0  0  0  0
   -8.0692   13.9999    0.0000 C   0  0  0  0  0  0  0  0  0  0  0  0
   -8.1459   10.0321    0.0000 N   0  0  0  0  0  0  0  0  0  0  0  0
   -6.6787    9.7202    0.0000 C   0  0  0  0  0  0  0  0  0  0  0  0
   -5.6750   10.8349    0.0000 O   0  0  0  0  0  0  0  0  0  0  0  0
   -6.2151    8.2936    0.0000 N   0  0  0  0  0  0  0  0  0  0  0  0
   -4.7479    7.9817    0.0000 C   0  0  0  0  0  0  0  0  0  0  0  0
   -4.2844    6.5551    0.0000 C   0  0  0  0  0  0  0  0  0  0  0  0
   -2.8172    6.2433    0.0000 C   0  0  0  0  0  0  0  0  0  0  0  0
   -2.3536    4.8167    0.0000 N   0  0  0  0  0  0  0  0  0  0  0  0
   -3.3573    3.7020    0.0000 C   0  0  0  0  0  0  0  0  0  0  0  0
   -2.8938    2.2754    0.0000 C   0  0  0  0  0  0  0  0  0  0  0  0
   -1.4266    1.9635    0.0000 C   0  0  0  0  0  0  0  0  0  0  0  0
   -0.4229    3.0782    0.0000 C   0  0  0  0  0  0  0  0  0  0  0  0
   -0.8864    4.5048    0.0000 C   0  0  0  0  0  0  0  0  0  0  0  0
   -2.3083    0.7500    0.0000 C   0  0  0  0  0  0  0  0  0  0  0  0
   -1.4266   -0.4635    0.0000 C   0  0  0  0  0  0  0  0  0  0  0  0
    0.0000    0.0000    0.0000 C   0  0  0  0  0  0  0  0  0  0  0  0
    1.2990   -0.7500    0.0000 C   0  0  0  0  0  0  0  0  0  0  0  0
    2.5981   -0.0000    0.0000 C   0  0  0  0  0  0  0  0  0  0  0  0
    2.5981    1.5000    0.0000 C   0  0  0  0  0  0  0  0  0  0  0  0
    1.2990    2.2500    0.0000 C   0  0  0  0  0  0  0  0  0  0  0  0
    0.0000    1.5000    0.0000 C   0  0  0  0  0  0  0  0  0  0  0  0
   -9.1496    8.9173    0.0000 C   0  0  0  0  0  0  0  0  0  0  0  0
  -10.6168    9.2292    0.0000 C   0  0  0  0  0  0  0  0  0  0  0  0
  -11.6205    8.1145    0.0000 C   0  0  0  0  0  0  0  0  0  0  0  0
  -11.1570    6.6879    0.0000 C   0  0  0  0  0  0  0  0  0  0  0  0
  -12.1607    5.5732    0.0000 C   0  0  0  0  0  0  0  0  0  0  0  0
   -9.6897    6.3760    0.0000 C   0  0  0  0  0  0  0  0  0  0  0  0
   -8.6860    7.4907    0.0000 C   0  0  0  0  0  0  0  0  0  0  0  0
  1  2  1  0  0  0  0
  2  3  2  0  0  0  0
  3  4  1  0  0  0  0
  4  5  2  0  0  0  0
  5  6  1  0  0  0  0
  6  7  2  0  0  0  0
  2  7  1  0  0  0  0
  5  8  1  0  0  0  0
  8  9  1  0  0  0  0
  9 10  2  0  0  0  0
  9 11  1  0  0  0  0
 11 12  1  0  0  0  0
 12 13  1  0  0  0  0
 13 14  1  0  0  0  0
 14 15  1  0  0  0  0
 15 16  1  0  0  0  0
 16 17  1  0  0  0  0
 17 18  1  0  0  0  0
 18 19  1  0  0  0  0
 19 20  1  0  0  0  0
 15 20  1  0  0  0  0
 18 21  1  0  0  0  0
 21 22  1  0  0  0  0
 22 23  1  0  0  0  0
 23 24  2  0  0  0  0
 24 25  1  0  0  0  0
 25 26  2  0  0  0  0
 26 27  1  0  0  0  0
 27 28  2  0  0  0  0
 18 28  1  0  0  0  0
 23 28  1  0  0  0  0
  8 29  1  0  0  0  0
 29 30  2  0  0  0  0
 30 31  1  0  0  0  0
 31 32  2  0  0  0  0
 32 33  1  0  0  0  0
 32 34  1  0  0  0  0
 34 35  2  0  0  0  0
 29 35  1  0  0  0  0
M  END
> <chemblId>
CHEMBL468299

> <bioactivity__type>
IC50

> <units>
nM

> <value>
540.0

$$$$

  CDK     11271515382D 0   0.00000     0.00000     0

 35 39  0  0  0  0              1 V2000 
  -10.0000   15.7384    0.0000 C   0  0  0  0  0  0  0  0  0  0  0  0
   -9.5365   14.3118    0.0000 C   0  0  0  0  0  0  0  0  0  0  0  0
  -10.5401   13.1971    0.0000 C   0  0  0  0  0  0  0  0  0  0  0  0
  -10.0766   11.7705    0.0000 C   0  0  0  0  0  0  0  0  0  0  0  0
   -8.6094   11.4586    0.0000 C   0  0  0  0  0  0  0  0  0  0  0  0
   -7.6057   12.5734    0.0000 C   0  0  0  0  0  0  0  0  0  0  0  0
   -8.0692   13.9999    0.0000 C   0  0  0  0  0  0  0  0  0  0  0  0
   -8.1459   10.0321    0.0000 N   0  0  0  0  0  0  0  0  0  0  0  0
   -6.6787    9.7202    0.0000 C   0  0  0  0  0  0  0  0  0  0  0  0
   -5.6750   10.8349    0.0000 O   0  0  0  0  0  0  0  0  0  0  0  0
   -6.2151    8.2936    0.0000 N   0  0  0  0  0  0  0  0  0  0  0  0
   -4.7479    7.9817    0.0000 C   0  0  0  0  0  0  0  0  0  0  0  0
   -4.2844    6.5551    0.0000 C   0  0  0  0  0  0  0  0  0  0  0  0
   -2.8172    6.2433    0.0000 C   0  0  0  0  0  0  0  0  0  0  0  0
   -2.3536    4.8167    0.0000 N   0  0  0  0  0  0  0  0  0  0  0  0
   -3.3573    3.7020    0.0000 C   0  0  0  0  0  0  0  0  0  0  0  0
   -2.8938    2.2754    0.0000 C   0  0  0  0  0  0  0  0  0  0  0  0
   -1.4266    1.9635    0.0000 C   0  0  0  0  0  0  0  0  0  0  0  0
   -0.4229    3.0782    0.0000 C   0  0  0  0  0  0  0  0  0  0  0  0
   -0.8864    4.5048    0.0000 C   0  0  0  0  0  0  0  0  0  0  0  0
   -2.3083    0.7500    0.0000 C   0  0  0  0  0  0  0  0  0  0  0  0
   -1.4266   -0.4635    0.0000 C   0  0  0  0  0  0  0  0  0  0  0  0
    0.0000    0.0000    0.0000 C   0  0  0  0  0  0  0  0  0  0  0  0
    1.2990   -0.7500    0.0000 C   0  0  0  0  0  0  0  0  0  0  0  0
    2.5981   -0.0000    0.0000 C   0  0  0  0  0  0  0  0  0  0  0  0
    2.5981    1.5000    0.0000 C   0  0  0  0  0  0  0  0  0  0  0  0
    1.2990    2.2500    0.0000 C   0  0  0  0  0  0  0  0  0  0  0  0
    0.0000    1.5000    0.0000 C   0  0  0  0  0  0  0  0  0  0  0  0
   -9.1496    8.9173    0.0000 C   0  0  0  0  0  0  0  0  0  0  0  0
  -10.6168    9.2292    0.0000 C   0  0  0  0  0  0  0  0  0  0  0  0
  -11.6205    8.1145    0.0000 C   0  0  0  0  0  0  0  0  0  0  0  0
  -11.1570    6.6879    0.0000 C   0  0  0  0  0  0  0  0  0  0  0  0
   -9.6897    6.3760    0.0000 C   0  0  0  0  0  0  0  0  0  0  0  0
   -9.2262    4.9494    0.0000 F   0  0  0  0  0  0  0  0  0  0  0  0
   -8.6860    7.4907    0.0000 C   0  0  0  0  0  0  0  0  0  0  0  0
  1  2  1  0  0  0  0
  2  3  2  0  0  0  0
  3  4  1  0  0  0  0
  4  5  2  0  0  0  0
  5  6  1  0  0  0  0
  6  7  2  0  0  0  0
  2  7  1  0  0  0  0
  5  8  1  0  0  0  0
  8  9  1  0  0  0  0
  9 10  2  0  0  0  0
  9 11  1  0  0  0  0
 11 12  1  0  0  0  0
 12 13  1  0  0  0  0
 13 14  1  0  0  0  0
 14 15  1  0  0  0  0
 15 16  1  0  0  0  0
 16 17  1  0  0  0  0
 17 18  1  0  0  0  0
 18 19  1  0  0  0  0
 19 20  1  0  0  0  0
 15 20  1  0  0  0  0
 18 21  1  0  0  0  0
 21 22  1  0  0  0  0
 22 23  1  0  0  0  0
 23 24  2  0  0  0  0
 24 25  1  0  0  0  0
 25 26  2  0  0  0  0
 26 27  1  0  0  0  0
 27 28  2  0  0  0  0
 18 28  1  0  0  0  0
 23 28  1  0  0  0  0
  8 29  1  0  0  0  0
 29 30  2  0  0  0  0
 30 31  1  0  0  0  0
 31 32  2  0  0  0  0
 32 33  1  0  0  0  0
 33 34  1  0  0  0  0
 33 35  2  0  0  0  0
 29 35  1  0  0  0  0
M  END
> <chemblId>
CHEMBL468509

> <bioactivity__type>
IC50

> <units>
nM

> <value>
490.0

$$$$

  CDK     11271515382D 0   0.00000     0.00000     0

 24 27  0  0  0  0              1 V2000 
    3.7499   12.4463    0.0000 C   0  0  0  0  0  0  0  0  0  0  0  0
    2.9999   11.1473    0.0000 C   0  0  0  0  0  0  0  0  0  0  0  0
    3.7500    9.8482    0.0000 C   0  0  0  0  0  0  0  0  0  0  0  0
    3.0000    8.5492    0.0000 N   0  0  0  0  0  0  0  0  0  0  0  0
    1.5000    8.5492    0.0000 C   0  0  0  0  0  0  0  0  0  0  0  0
    0.7500    7.2502    0.0000 C   0  0  0  0  0  0  0  0  0  0  0  0
    1.5000    5.9511    0.0000 C   0  0  0  0  0  0  0  0  0  0  0  0
    0.7500    4.6521    0.0000 C   0  0  0  0  0  0  0  0  0  0  0  0
    1.5000    3.3530    0.0000 O   0  0  0  0  0  0  0  0  0  0  0  0
    0.7500    2.0540    0.0000 C   0  0  0  0  0  0  0  0  0  0  0  0
   -0.7500    2.0540    0.0000 N   0  0  0  0  0  0  0  0  0  0  0  0
   -1.5000    0.7550    0.0000 C   0  0  0  0  0  0  0  0  0  0  0  0
   -2.9670    0.4430    0.0000 S   0  0  0  0  0  0  0  0  0  0  0  0
   -3.1240   -1.0490    0.0000 C   0  0  0  0  0  0  0  0  0  0  0  0
   -1.7540   -1.6590    0.0000 C   0  0  0  0  0  0  0  0  0  0  0  0
   -1.4422   -3.1262    0.0000 C   0  0  0  0  0  0  0  0  0  0  0  0
   -0.7500   -0.5440    0.0000 C   0  0  0  0  0  0  0  0  0  0  0  0
    0.7500   -0.5440    0.0000 N   0  0  0  0  0  0  0  0  0  0  0  0
    1.7540   -1.6590    0.0000 C   0  0  0  0  0  0  0  0  0  0  0  0
    3.1240   -1.0490    0.0000 C   0  0  0  0  0  0  0  0  0  0  0  0
    2.9670    0.4430    0.0000 C   0  0  0  0  0  0  0  0  0  0  0  0
    1.5000    0.7550    0.0000 C   0  0  0  0  0  0  0  0  0  0  0  0
    3.0000    5.9511    0.0000 C   0  0  0  0  0  0  0  0  0  0  0  0
    3.7500    7.2502    0.0000 C   0  0  0  0  0  0  0  0  0  0  0  0
  1  2  1  0  0  0  0
  2  3  1  0  0  0  0
  3  4  1  0  0  0  0
  4  5  1  0  0  0  0
  5  6  1  0  0  0  0
  6  7  1  0  0  0  0
  7  8  1  0  0  0  0
  8  9  1  0  0  0  0
  9 10  1  0  0  0  0
 10 11  2  0  0  0  0
 11 12  1  0  0  0  0
 12 13  1  0  0  0  0
 13 14  1  0  0  0  0
 14 15  2  0  0  0  0
 15 16  1  0  0  0  0
 15 17  1  0  0  0  0
 12 17  2  0  0  0  0
 17 18  1  0  0  0  0
 18 19  1  0  0  0  0
 19 20  2  0  0  0  0
 20 21  1  0  0  0  0
 21 22  2  0  0  0  0
 10 22  1  0  0  0  0
 18 22  1  0  0  0  0
  7 23  1  0  0  0  0
 23 24  1  0  0  0  0
  4 24  1  0  0  0  0
M  END
> <chemblId>
CHEMBL470432

> <bioactivity__type>
IC50

> <units>
nM

> <value>
74.13

$$$$

  CDK     11271515382D 0   0.00000     0.00000     0

 33 37  0  0  0  0              1 V2000 
    1.2990   -3.0000    0.0000 O   0  0  0  0  0  0  0  0  0  0  0  0
    1.2990   -1.5000    0.0000 C   0  0  0  0  0  0  0  0  0  0  0  0
    2.5980   -0.7500    0.0000 N   0  0  0  0  0  0  0  0  0  0  0  0
    2.5980    0.7500    0.0000 C   0  0  0  0  0  0  0  0  0  0  0  0
    1.2990    1.5000    0.0000 N   0  0  0  0  0  0  0  0  0  0  0  0
    0.0000    0.7500    0.0000 C   0  0  0  0  0  0  0  0  0  0  0  0
   -1.2990    1.5000    0.0000 C   0  0  0  0  0  0  0  0  0  0  0  0
   -2.5980    0.7500    0.0000 C   0  0  0  0  0  0  0  0  0  0  0  0
   -2.5980   -0.7500    0.0000 C   0  0  0  0  0  0  0  0  0  0  0  0
   -1.2990   -1.5000    0.0000 C   0  0  0  0  0  0  0  0  0  0  0  0
    0.0000   -0.7500    0.0000 C   0  0  0  0  0  0  0  0  0  0  0  0
    3.8970    1.5000    0.0000 C   0  0  0  0  0  0  0  0  0  0  0  0
    5.1961    0.7500    0.0000 C   0  0  0  0  0  0  0  0  0  0  0  0
    6.4951    1.5000    0.0000 C   0  0  0  0  0  0  0  0  0  0  0  0
    6.4951    3.0000    0.0000 C   0  0  0  0  0  0  0  0  0  0  0  0
    7.7942    3.7500    0.0000 O   0  0  0  0  0  0  0  0  0  0  0  0
    9.0932    3.0000    0.0000 C   0  0  0  0  0  0  0  0  0  0  0  0
   10.3922    3.7500    0.0000 C   0  0  0  0  0  0  0  0  0  0  0  0
   11.6913    2.9999    0.0000 C   0  0  0  0  0  0  0  0  0  0  0  0
   12.9903    3.7499    0.0000 N   0  0  0  0  0  0  0  0  0  0  0  0
   14.2894    2.9999    0.0000 C   0  0  0  0  0  0  0  0  0  0  0  0
   15.5884    3.7499    0.0000 C   0  0  0  0  0  0  0  0  0  0  0  0
   15.5884    5.2499    0.0000 C   0  0  0  0  0  0  0  0  0  0  0  0
   14.2894    5.9999    0.0000 C   0  0  0  0  0  0  0  0  0  0  0  0
   12.9903    5.2499    0.0000 C   0  0  0  0  0  0  0  0  0  0  0  0
    5.1961    3.7500    0.0000 C   0  0  0  0  0  0  0  0  0  0  0  0
    3.8971    3.0000    0.0000 C   0  0  0  0  0  0  0  0  0  0  0  0
    3.8970   -1.5000    0.0000 C   0  0  0  0  0  0  0  0  0  0  0  0
    3.8971   -3.0000    0.0000 C   0  0  0  0  0  0  0  0  0  0  0  0
    5.1961   -3.7500    0.0000 C   0  0  0  0  0  0  0  0  0  0  0  0
    6.4951   -3.0000    0.0000 C   0  0  0  0  0  0  0  0  0  0  0  0
    6.4951   -1.5000    0.0000 C   0  0  0  0  0  0  0  0  0  0  0  0
    5.1961   -0.7500    0.0000 C   0  0  0  0  0  0  0  0  0  0  0  0
  1  2  2  0  0  0  0
  2  3  1  0  0  0  0
  3  4  1  0  0  0  0
  4  5  2  0  0  0  0
  5  6  1  0  0  0  0
  6  7  2  0  0  0  0
  7  8  1  0  0  0  0
  8  9  2  0  0  0  0
  9 10  1  0  0  0  0
 10 11  2  0  0  0  0
  2 11  1  0  0  0  0
  6 11  1  0  0  0  0
  4 12  1  0  0  0  0
 12 13  2  0  0  0  0
 13 14  1  0  0  0  0
 14 15  2  0  0  0  0
 15 16  1  0  0  0  0
 16 17  1  0  0  0  0
 17 18  1  0  0  0  0
 18 19  1  0  0  0  0
 19 20  1  0  0  0  0
 20 21  1  0  0  0  0
 21 22  1  0  0  0  0
 22 23  1  0  0  0  0
 23 24  1  0  0  0  0
 24 25  1  0  0  0  0
 20 25  1  0  0  0  0
 15 26  1  0  0  0  0
 26 27  2  0  0  0  0
 12 27  1  0  0  0  0
  3 28  1  0  0  0  0
 28 29  2  0  0  0  0
 29 30  1  0  0  0  0
 30 31  2  0  0  0  0
 31 32  1  0  0  0  0
 32 33  2  0  0  0  0
 28 33  1  0  0  0  0
M  END
> <chemblId>
CHEMBL487060

> <bioactivity__type>
IC50

> <units>
nM

> <value>
2400.0

$$$$

  CDK     11271515382D 0   0.00000     0.00000     0

 28 31  0  0  0  0              1 V2000 
    3.8970    1.5000    0.0000 C   0  0  0  0  0  0  0  0  0  0  0  0
    2.5980    0.7500    0.0000 C   0  0  0  0  0  0  0  0  0  0  0  0
    1.2990    1.5000    0.0000 N   0  0  0  0  0  0  0  0  0  0  0  0
    0.0000    0.7500    0.0000 C   0  0  0  0  0  0  0  0  0  0  0  0
   -1.2990    1.5000    0.0000 C   0  0  0  0  0  0  0  0  0  0  0  0
   -2.5980    0.7500    0.0000 C   0  0  0  0  0  0  0  0  0  0  0  0
   -2.5980   -0.7500    0.0000 C   0  0  0  0  0  0  0  0  0  0  0  0
   -1.2990   -1.5000    0.0000 C   0  0  0  0  0  0  0  0  0  0  0  0
    0.0000   -0.7500    0.0000 C   0  0  0  0  0  0  0  0  0  0  0  0
    1.2990   -1.5000    0.0000 C   0  0  0  0  0  0  0  0  0  0  0  0
    1.2990   -3.0000    0.0000 O   0  0  0  0  0  0  0  0  0  0  0  0
    2.5980   -0.7500    0.0000 N   0  0  0  0  0  0  0  0  0  0  0  0
    3.8970   -1.5000    0.0000 C   0  0  0  0  0  0  0  0  0  0  0  0
    3.8971   -3.0000    0.0000 C   0  0  0  0  0  0  0  0  0  0  0  0
    5.1961   -3.7500    0.0000 C   0  0  0  0  0  0  0  0  0  0  0  0
    6.4951   -3.0000    0.0000 C   0  0  0  0  0  0  0  0  0  0  0  0
    7.7942   -3.7500    0.0000 O   0  0  0  0  0  0  0  0  0  0  0  0
    9.0932   -3.0000    0.0000 C   0  0  0  0  0  0  0  0  0  0  0  0
   10.3922   -3.7500    0.0000 C   0  0  0  0  0  0  0  0  0  0  0  0
   11.6913   -2.9999    0.0000 C   0  0  0  0  0  0  0  0  0  0  0  0
   12.9903   -3.7499    0.0000 N   0  0  0  0  0  0  0  0  0  0  0  0
   12.9903   -5.2499    0.0000 C   0  0  0  0  0  0  0  0  0  0  0  0
   14.2894   -5.9999    0.0000 C   0  0  0  0  0  0  0  0  0  0  0  0
   15.5884   -5.2499    0.0000 C   0  0  0  0  0  0  0  0  0  0  0  0
   15.5884   -3.7499    0.0000 C   0  0  0  0  0  0  0  0  0  0  0  0
   14.2894   -2.9999    0.0000 C   0  0  0  0  0  0  0  0  0  0  0  0
    6.4951   -1.5000    0.0000 C   0  0  0  0  0  0  0  0  0  0  0  0
    5.1961   -0.7500    0.0000 C   0  0  0  0  0  0  0  0  0  0  0  0
  1  2  1  0  0  0  0
  2  3  2  0  0  0  0
  3  4  1  0  0  0  0
  4  5  2  0  0  0  0
  5  6  1  0  0  0  0
  6  7  2  0  0  0  0
  7  8  1  0  0  0  0
  8  9  2  0  0  0  0
  4  9  1  0  0  0  0
  9 10  1  0  0  0  0
 10 11  2  0  0  0  0
 10 12  1  0  0  0  0
  2 12  1  0  0  0  0
 12 13  1  0  0  0  0
 13 14  2  0  0  0  0
 14 15  1  0  0  0  0
 15 16  2  0  0  0  0
 16 17  1  0  0  0  0
 17 18  1  0  0  0  0
 18 19  1  0  0  0  0
 19 20  1  0  0  0  0
 20 21  1  0  0  0  0
 21 22  1  0  0  0  0
 22 23  1  0  0  0  0
 23 24  1  0  0  0  0
 24 25  1  0  0  0  0
 25 26  1  0  0  0  0
 21 26  1  0  0  0  0
 16 27  1  0  0  0  0
 27 28  2  0  0  0  0
 13 28  1  0  0  0  0
M  END
> <chemblId>
CHEMBL487063

> <bioactivity__type>
IC50

> <units>
nM

> <value>
6500.0

$$$$

  CDK     11271515382D 0   0.00000     0.00000     0

 28 31  0  0  0  0              1 V2000 
    3.8970   -1.5000    0.0000 C   0  0  0  0  0  0  0  0  0  0  0  0
    2.5980   -0.7500    0.0000 N   0  0  0  0  0  0  0  0  0  0  0  0
    1.2990   -1.5000    0.0000 C   0  0  0  0  0  0  0  0  0  0  0  0
    1.2990   -3.0000    0.0000 O   0  0  0  0  0  0  0  0  0  0  0  0
    0.0000   -0.7500    0.0000 C   0  0  0  0  0  0  0  0  0  0  0  0
   -1.2990   -1.5000    0.0000 C   0  0  0  0  0  0  0  0  0  0  0  0
   -2.5980   -0.7500    0.0000 C   0  0  0  0  0  0  0  0  0  0  0  0
   -2.5980    0.7500    0.0000 C   0  0  0  0  0  0  0  0  0  0  0  0
   -1.2990    1.5000    0.0000 C   0  0  0  0  0  0  0  0  0  0  0  0
    0.0000    0.7500    0.0000 C   0  0  0  0  0  0  0  0  0  0  0  0
    1.2990    1.5000    0.0000 N   0  0  0  0  0  0  0  0  0  0  0  0
    2.5980    0.7500    0.0000 C   0  0  0  0  0  0  0  0  0  0  0  0
    3.8970    1.5000    0.0000 C   0  0  0  0  0  0  0  0  0  0  0  0
    5.1961    0.7500    0.0000 C   0  0  0  0  0  0  0  0  0  0  0  0
    6.4951    1.5000    0.0000 C   0  0  0  0  0  0  0  0  0  0  0  0
    6.4951    3.0000    0.0000 C   0  0  0  0  0  0  0  0  0  0  0  0
    7.7942    3.7500    0.0000 O   0  0  0  0  0  0  0  0  0  0  0  0
    9.0932    3.0000    0.0000 C   0  0  0  0  0  0  0  0  0  0  0  0
   10.3922    3.7500    0.0000 C   0  0  0  0  0  0  0  0  0  0  0  0
   11.6913    2.9999    0.0000 C   0  0  0  0  0  0  0  0  0  0  0  0
   12.9903    3.7499    0.0000 N   0  0  0  0  0  0  0  0  0  0  0  0
   14.2894    2.9999    0.0000 C   0  0  0  0  0  0  0  0  0  0  0  0
   15.5884    3.7499    0.0000 C   0  0  0  0  0  0  0  0  0  0  0  0
   15.5884    5.2499    0.0000 C   0  0  0  0  0  0  0  0  0  0  0  0
   14.2894    5.9999    0.0000 C   0  0  0  0  0  0  0  0  0  0  0  0
   12.9903    5.2499    0.0000 C   0  0  0  0  0  0  0  0  0  0  0  0
    5.1961    3.7500    0.0000 C   0  0  0  0  0  0  0  0  0  0  0  0
    3.8971    3.0000    0.0000 C   0  0  0  0  0  0  0  0  0  0  0  0
  1  2  1  0  0  0  0
  2  3  1  0  0  0  0
  3  4  2  0  0  0  0
  3  5  1  0  0  0  0
  5  6  2  0  0  0  0
  6  7  1  0  0  0  0
  7  8  2  0  0  0  0
  8  9  1  0  0  0  0
  9 10  2  0  0  0  0
  5 10  1  0  0  0  0
 10 11  1  0  0  0  0
 11 12  2  0  0  0  0
  2 12  1  0  0  0  0
 12 13  1  0  0  0  0
 13 14  2  0  0  0  0
 14 15  1  0  0  0  0
 15 16  2  0  0  0  0
 16 17  1  0  0  0  0
 17 18  1  0  0  0  0
 18 19  1  0  0  0  0
 19 20  1  0  0  0  0
 20 21  1  0  0  0  0
 21 22  1  0  0  0  0
 22 23  1  0  0  0  0
 23 24  1  0  0  0  0
 24 25  1  0  0  0  0
 25 26  1  0  0  0  0
 21 26  1  0  0  0  0
 16 27  1  0  0  0  0
 27 28  2  0  0  0  0
 13 28  1  0  0  0  0
M  END
> <chemblId>
CHEMBL487064

> <bioactivity__type>
IC50

> <units>
nM

> <value>
2900.0

$$$$

  CDK     11271515382D 0   0.00000     0.00000     0

 30 33  0  0  0  0              1 V2000 
    6.4951   -1.5000    0.0000 C   0  0  0  0  0  0  0  0  0  0  0  0
    5.1961   -0.7500    0.0000 C   0  0  0  0  0  0  0  0  0  0  0  0
    3.8970   -1.5000    0.0000 C   0  0  0  0  0  0  0  0  0  0  0  0
    2.5980   -0.7500    0.0000 N   0  0  0  0  0  0  0  0  0  0  0  0
    1.2990   -1.5000    0.0000 C   0  0  0  0  0  0  0  0  0  0  0  0
    1.2990   -3.0000    0.0000 O   0  0  0  0  0  0  0  0  0  0  0  0
    0.0000   -0.7500    0.0000 C   0  0  0  0  0  0  0  0  0  0  0  0
   -1.2990   -1.5000    0.0000 C   0  0  0  0  0  0  0  0  0  0  0  0
   -2.5980   -0.7500    0.0000 C   0  0  0  0  0  0  0  0  0  0  0  0
   -2.5980    0.7500    0.0000 C   0  0  0  0  0  0  0  0  0  0  0  0
   -1.2990    1.5000    0.0000 C   0  0  0  0  0  0  0  0  0  0  0  0
    0.0000    0.7500    0.0000 C   0  0  0  0  0  0  0  0  0  0  0  0
    1.2990    1.5000    0.0000 N   0  0  0  0  0  0  0  0  0  0  0  0
    2.5980    0.7500    0.0000 C   0  0  0  0  0  0  0  0  0  0  0  0
    3.8970    1.5000    0.0000 C   0  0  0  0  0  0  0  0  0  0  0  0
    5.1961    0.7500    0.0000 C   0  0  0  0  0  0  0  0  0  0  0  0
    6.4951    1.5000    0.0000 C   0  0  0  0  0  0  0  0  0  0  0  0
    6.4951    3.0000    0.0000 C   0  0  0  0  0  0  0  0  0  0  0  0
    7.7942    3.7500    0.0000 O   0  0  0  0  0  0  0  0  0  0  0  0
    7.7942    5.2500    0.0000 C   0  0  0  0  0  0  0  0  0  0  0  0
    9.0932    6.0000    0.0000 C   0  0  0  0  0  0  0  0  0  0  0  0
    9.0932    7.5000    0.0000 C   0  0  0  0  0  0  0  0  0  0  0  0
   10.3923    8.2500    0.0000 N   0  0  0  0  0  0  0  0  0  0  0  0
   11.6913    7.4999    0.0000 C   0  0  0  0  0  0  0  0  0  0  0  0
   12.9904    8.2499    0.0000 C   0  0  0  0  0  0  0  0  0  0  0  0
   12.9904    9.7499    0.0000 C   0  0  0  0  0  0  0  0  0  0  0  0
   11.6913   10.4999    0.0000 C   0  0  0  0  0  0  0  0  0  0  0  0
   10.3923    9.7500    0.0000 C   0  0  0  0  0  0  0  0  0  0  0  0
    5.1961    3.7500    0.0000 C   0  0  0  0  0  0  0  0  0  0  0  0
    3.8971    3.0000    0.0000 C   0  0  0  0  0  0  0  0  0  0  0  0
  1  2  1  0  0  0  0
  2  3  1  0  0  0  0
  3  4  1  0  0  0  0
  4  5  1  0  0  0  0
  5  6  2  0  0  0  0
  5  7  1  0  0  0  0
  7  8  2  0  0  0  0
  8  9  1  0  0  0  0
  9 10  2  0  0  0  0
 10 11  1  0  0  0  0
 11 12  2  0  0  0  0
  7 12  1  0  0  0  0
 12 13  1  0  0  0  0
 13 14  2  0  0  0  0
  4 14  1  0  0  0  0
 14 15  1  0  0  0  0
 15 16  2  0  0  0  0
 16 17  1  0  0  0  0
 17 18  2  0  0  0  0
 18 19  1  0  0  0  0
 19 20  1  0  0  0  0
 20 21  1  0  0  0  0
 21 22  1  0  0  0  0
 22 23  1  0  0  0  0
 23 24  1  0  0  0  0
 24 25  1  0  0  0  0
 25 26  1  0  0  0  0
 26 27  1  0  0  0  0
 27 28  1  0  0  0  0
 23 28  1  0  0  0  0
 18 29  1  0  0  0  0
 29 30  2  0  0  0  0
 15 30  1  0  0  0  0
M  END
> <chemblId>
CHEMBL487230

> <bioactivity__type>
IC50

> <units>
nM

> <value>
1800.0

$$$$

  CDK     11271515382D 0   0.00000     0.00000     0

 27 30  0  0  0  0              1 V2000 
    3.8970   -1.5000    0.0000 C   0  0  0  0  0  0  0  0  0  0  0  0
    2.5980   -0.7500    0.0000 N   0  0  0  0  0  0  0  0  0  0  0  0
    1.2990   -1.5000    0.0000 C   0  0  0  0  0  0  0  0  0  0  0  0
    1.2990   -3.0000    0.0000 O   0  0  0  0  0  0  0  0  0  0  0  0
    0.0000   -0.7500    0.0000 C   0  0  0  0  0  0  0  0  0  0  0  0
   -1.2990   -1.5000    0.0000 C   0  0  0  0  0  0  0  0  0  0  0  0
   -2.5980   -0.7500    0.0000 C   0  0  0  0  0  0  0  0  0  0  0  0
   -2.5980    0.7500    0.0000 C   0  0  0  0  0  0  0  0  0  0  0  0
   -1.2990    1.5000    0.0000 C   0  0  0  0  0  0  0  0  0  0  0  0
    0.0000    0.7500    0.0000 C   0  0  0  0  0  0  0  0  0  0  0  0
    1.2990    1.5000    0.0000 N   0  0  0  0  0  0  0  0  0  0  0  0
    2.5980    0.7500    0.0000 C   0  0  0  0  0  0  0  0  0  0  0  0
    3.8970    1.5000    0.0000 C   0  0  0  0  0  0  0  0  0  0  0  0
    5.1961    0.7500    0.0000 C   0  0  0  0  0  0  0  0  0  0  0  0
    6.4951    1.5000    0.0000 C   0  0  0  0  0  0  0  0  0  0  0  0
    6.4951    3.0000    0.0000 C   0  0  0  0  0  0  0  0  0  0  0  0
    7.7942    3.7500    0.0000 O   0  0  0  0  0  0  0  0  0  0  0  0
    9.0932    3.0000    0.0000 C   0  0  0  0  0  0  0  0  0  0  0  0
   10.3922    3.7500    0.0000 C   0  0  0  0  0  0  0  0  0  0  0  0
   11.6913    2.9999    0.0000 C   0  0  0  0  0  0  0  0  0  0  0  0
   12.9903    3.7499    0.0000 N   0  0  0  0  0  0  0  0  0  0  0  0
   14.3606    3.1398    0.0000 C   0  0  0  0  0  0  0  0  0  0  0  0
   15.3643    4.2545    0.0000 C   0  0  0  0  0  0  0  0  0  0  0  0
   14.6143    5.5536    0.0000 C   0  0  0  0  0  0  0  0  0  0  0  0
   13.1471    5.2417    0.0000 C   0  0  0  0  0  0  0  0  0  0  0  0
    5.1961    3.7500    0.0000 C   0  0  0  0  0  0  0  0  0  0  0  0
    3.8971    3.0000    0.0000 C   0  0  0  0  0  0  0  0  0  0  0  0
  1  2  1  0  0  0  0
  2  3  1  0  0  0  0
  3  4  2  0  0  0  0
  3  5  1  0  0  0  0
  5  6  2  0  0  0  0
  6  7  1  0  0  0  0
  7  8  2  0  0  0  0
  8  9  1  0  0  0  0
  9 10  2  0  0  0  0
  5 10  1  0  0  0  0
 10 11  1  0  0  0  0
 11 12  2  0  0  0  0
  2 12  1  0  0  0  0
 12 13  1  0  0  0  0
 13 14  2  0  0  0  0
 14 15  1  0  0  0  0
 15 16  2  0  0  0  0
 16 17  1  0  0  0  0
 17 18  1  0  0  0  0
 18 19  1  0  0  0  0
 19 20  1  0  0  0  0
 20 21  1  0  0  0  0
 21 22  1  0  0  0  0
 22 23  1  0  0  0  0
 23 24  1  0  0  0  0
 24 25  1  0  0  0  0
 21 25  1  0  0  0  0
 16 26  1  0  0  0  0
 26 27  2  0  0  0  0
 13 27  1  0  0  0  0
M  END
> <chemblId>
CHEMBL488248

> <bioactivity__type>
IC50

> <units>
nM

> <value>
2200.0

$$$$

  CDK     11271515382D 0   0.00000     0.00000     0

 29 33  0  0  0  0              1 V2000 
    3.8970   -1.5000    0.0000 C   0  0  0  0  0  0  0  0  0  0  0  0
    2.5980   -0.7500    0.0000 N   0  0  0  0  0  0  0  0  0  0  0  0
    1.2990   -1.5000    0.0000 C   0  0  0  0  0  0  0  0  0  0  0  0
    1.2990   -3.0000    0.0000 O   0  0  0  0  0  0  0  0  0  0  0  0
    0.0000   -0.7500    0.0000 C   0  0  0  0  0  0  0  0  0  0  0  0
   -1.2990   -1.5000    0.0000 C   0  0  0  0  0  0  0  0  0  0  0  0
   -2.5980   -0.7500    0.0000 C   0  0  0  0  0  0  0  0  0  0  0  0
   -2.5980    0.7500    0.0000 C   0  0  0  0  0  0  0  0  0  0  0  0
   -1.2990    1.5000    0.0000 C   0  0  0  0  0  0  0  0  0  0  0  0
    0.0000    0.7500    0.0000 C   0  0  0  0  0  0  0  0  0  0  0  0
    1.2990    1.5000    0.0000 N   0  0  0  0  0  0  0  0  0  0  0  0
    2.5980    0.7500    0.0000 C   0  0  0  0  0  0  0  0  0  0  0  0
    3.8970    1.5000    0.0000 C   0  0  0  0  0  0  0  0  0  0  0  0
    5.1961    0.7500    0.0000 C   0  0  0  0  0  0  0  0  0  0  0  0
    6.4951    1.5000    0.0000 C   0  0  0  0  0  0  0  0  0  0  0  0
    6.4951    3.0000    0.0000 C   0  0  0  0  0  0  0  0  0  0  0  0
    7.7942    3.7500    0.0000 O   0  0  0  0  0  0  0  0  0  0  0  0
    9.0932    3.0000    0.0000 C   0  0  0  0  0  0  0  0  0  0  0  0
    9.0932    1.5000    0.0000 C   0  0  0  0  0  0  0  0  0  0  0  0
   10.3922    0.7500    0.0000 C   0  0  0  0  0  0  0  0  0  0  0  0
   11.6913    1.4999    0.0000 N   0  0  0  0  0  0  0  0  0  0  0  0
   11.6913    2.9999    0.0000 C   0  0  0  0  0  0  0  0  0  0  0  0
   10.3922    3.7500    0.0000 C   0  0  0  0  0  0  0  0  0  0  0  0
   12.9903    0.7499    0.0000 C   0  0  0  0  0  0  0  0  0  0  0  0
   13.3785   -0.6990    0.0000 C   0  0  0  0  0  0  0  0  0  0  0  0
   14.8274   -0.3107    0.0000 C   0  0  0  0  0  0  0  0  0  0  0  0
   14.4392    1.1382    0.0000 C   0  0  0  0  0  0  0  0  0  0  0  0
    5.1961    3.7500    0.0000 C   0  0  0  0  0  0  0  0  0  0  0  0
    3.8971    3.0000    0.0000 C   0  0  0  0  0  0  0  0  0  0  0  0
  1  2  1  0  0  0  0
  2  3  1  0  0  0  0
  3  4  2  0  0  0  0
  3  5  1  0  0  0  0
  5  6  2  0  0  0  0
  6  7  1  0  0  0  0
  7  8  2  0  0  0  0
  8  9  1  0  0  0  0
  9 10  2  0  0  0  0
  5 10  1  0  0  0  0
 10 11  1  0  0  0  0
 11 12  2  0  0  0  0
  2 12  1  0  0  0  0
 12 13  1  0  0  0  0
 13 14  2  0  0  0  0
 14 15  1  0  0  0  0
 15 16  2  0  0  0  0
 16 17  1  0  0  0  0
 17 18  1  0  0  0  0
 18 19  1  0  0  0  0
 19 20  1  0  0  0  0
 20 21  1  0  0  0  0
 21 22  1  0  0  0  0
 22 23  1  0  0  0  0
 18 23  1  0  0  0  0
 21 24  1  0  0  0  0
 24 25  1  0  0  0  0
 25 26  1  0  0  0  0
 26 27  1  0  0  0  0
 24 27  1  0  0  0  0
 16 28  1  0  0  0  0
 28 29  2  0  0  0  0
 13 29  1  0  0  0  0
M  END
> <chemblId>
CHEMBL488249

> <bioactivity__type>
IC50

> <units>
nM

> <value>
6300.0

$$$$

  CDK     11271515382D 0   0.00000     0.00000     0

 30 33  0  0  0  0              1 V2000 
    5.1961   -0.7500    0.0000 C   0  0  0  0  0  0  0  0  0  0  0  0
    3.8970   -1.5000    0.0000 C   0  0  0  0  0  0  0  0  0  0  0  0
    3.8971   -3.0000    0.0000 C   0  0  0  0  0  0  0  0  0  0  0  0
    2.5980   -0.7500    0.0000 N   0  0  0  0  0  0  0  0  0  0  0  0
    1.2990   -1.5000    0.0000 C   0  0  0  0  0  0  0  0  0  0  0  0
    1.2990   -3.0000    0.0000 O   0  0  0  0  0  0  0  0  0  0  0  0
    0.0000   -0.7500    0.0000 C   0  0  0  0  0  0  0  0  0  0  0  0
   -1.2990   -1.5000    0.0000 C   0  0  0  0  0  0  0  0  0  0  0  0
   -2.5980   -0.7500    0.0000 C   0  0  0  0  0  0  0  0  0  0  0  0
   -2.5980    0.7500    0.0000 C   0  0  0  0  0  0  0  0  0  0  0  0
   -1.2990    1.5000    0.0000 C   0  0  0  0  0  0  0  0  0  0  0  0
    0.0000    0.7500    0.0000 C   0  0  0  0  0  0  0  0  0  0  0  0
    1.2990    1.5000    0.0000 N   0  0  0  0  0  0  0  0  0  0  0  0
    2.5980    0.7500    0.0000 C   0  0  0  0  0  0  0  0  0  0  0  0
    3.8970    1.5000    0.0000 C   0  0  0  0  0  0  0  0  0  0  0  0
    5.1961    0.7500    0.0000 C   0  0  0  0  0  0  0  0  0  0  0  0
    6.4951    1.5000    0.0000 C   0  0  0  0  0  0  0  0  0  0  0  0
    6.4951    3.0000    0.0000 C   0  0  0  0  0  0  0  0  0  0  0  0
    7.7942    3.7500    0.0000 O   0  0  0  0  0  0  0  0  0  0  0  0
    7.7942    5.2500    0.0000 C   0  0  0  0  0  0  0  0  0  0  0  0
    9.0932    6.0000    0.0000 C   0  0  0  0  0  0  0  0  0  0  0  0
    9.0932    7.5000    0.0000 C   0  0  0  0  0  0  0  0  0  0  0  0
   10.3923    8.2500    0.0000 N   0  0  0  0  0  0  0  0  0  0  0  0
   11.6913    7.4999    0.0000 C   0  0  0  0  0  0  0  0  0  0  0  0
   12.9904    8.2499    0.0000 C   0  0  0  0  0  0  0  0  0  0  0  0
   12.9904    9.7499    0.0000 C   0  0  0  0  0  0  0  0  0  0  0  0
   11.6913   10.4999    0.0000 C   0  0  0  0  0  0  0  0  0  0  0  0
   10.3923    9.7500    0.0000 C   0  0  0  0  0  0  0  0  0  0  0  0
    5.1961    3.7500    0.0000 C   0  0  0  0  0  0  0  0  0  0  0  0
    3.8971    3.0000    0.0000 C   0  0  0  0  0  0  0  0  0  0  0  0
  1  2  1  0  0  0  0
  2  3  1  0  0  0  0
  2  4  1  0  0  0  0
  4  5  1  0  0  0  0
  5  6  2  0  0  0  0
  5  7  1  0  0  0  0
  7  8  2  0  0  0  0
  8  9  1  0  0  0  0
  9 10  2  0  0  0  0
 10 11  1  0  0  0  0
 11 12  2  0  0  0  0
  7 12  1  0  0  0  0
 12 13  1  0  0  0  0
 13 14  2  0  0  0  0
  4 14  1  0  0  0  0
 14 15  1  0  0  0  0
 15 16  2  0  0  0  0
 16 17  1  0  0  0  0
 17 18  2  0  0  0  0
 18 19  1  0  0  0  0
 19 20  1  0  0  0  0
 20 21  1  0  0  0  0
 21 22  1  0  0  0  0
 22 23  1  0  0  0  0
 23 24  1  0  0  0  0
 24 25  1  0  0  0  0
 25 26  1  0  0  0  0
 26 27  1  0  0  0  0
 27 28  1  0  0  0  0
 23 28  1  0  0  0  0
 18 29  1  0  0  0  0
 29 30  2  0  0  0  0
 15 30  1  0  0  0  0
M  END
> <chemblId>
CHEMBL488251

> <bioactivity__type>
IC50

> <units>
nM

> <value>
1100.0

$$$$

  CDK     11271515382D 0   0.00000     0.00000     0

 35 39  0  0  0  0              1 V2000 
   -7.2188    7.1789    0.0000 C   0  0  0  0  0  0  0  0  0  0  0  0
   -6.2151    8.2936    0.0000 N   0  0  0  0  0  0  0  0  0  0  0  0
   -4.7479    7.9817    0.0000 C   0  0  0  0  0  0  0  0  0  0  0  0
   -4.2844    6.5551    0.0000 C   0  0  0  0  0  0  0  0  0  0  0  0
   -2.8172    6.2433    0.0000 C   0  0  0  0  0  0  0  0  0  0  0  0
   -2.3536    4.8167    0.0000 C   0  0  0  0  0  0  0  0  0  0  0  0
   -3.3573    3.7020    0.0000 C   0  0  0  0  0  0  0  0  0  0  0  0
   -2.8938    2.2754    0.0000 C   0  0  0  0  0  0  0  0  0  0  0  0
   -1.4266    1.9635    0.0000 C   0  0  0  0  0  0  0  0  0  0  0  0
   -0.4229    3.0782    0.0000 C   0  0  0  0  0  0  0  0  0  0  0  0
   -0.8864    4.5048    0.0000 C   0  0  0  0  0  0  0  0  0  0  0  0
   -2.3083    0.7500    0.0000 O   0  0  0  0  0  0  0  0  0  0  0  0
   -1.4266   -0.4635    0.0000 C   0  0  0  0  0  0  0  0  0  0  0  0
    0.0000    0.0000    0.0000 C   0  0  0  0  0  0  0  0  0  0  0  0
    1.2990   -0.7500    0.0000 C   0  0  0  0  0  0  0  0  0  0  0  0
    2.5981   -0.0000    0.0000 C   0  0  0  0  0  0  0  0  0  0  0  0
    2.5981    1.5000    0.0000 C   0  0  0  0  0  0  0  0  0  0  0  0
    1.2990    2.2500    0.0000 C   0  0  0  0  0  0  0  0  0  0  0  0
    0.0000    1.5000    0.0000 C   0  0  0  0  0  0  0  0  0  0  0  0
   -6.6787    9.7202    0.0000 C   0  0  0  0  0  0  0  0  0  0  0  0
   -5.6750   10.8349    0.0000 O   0  0  0  0  0  0  0  0  0  0  0  0
   -8.1459   10.0321    0.0000 C   0  0  0  0  0  0  0  0  0  0  0  0
   -8.6094   11.4586    0.0000 C   0  0  0  0  0  0  0  0  0  0  0  0
   -7.6057   12.5734    0.0000 C   0  0  0  0  0  0  0  0  0  0  0  0
   -8.0692   13.9999    0.0000 C   0  0  0  0  0  0  0  0  0  0  0  0
   -9.5365   14.3118    0.0000 C   0  0  0  0  0  0  0  0  0  0  0  0
  -10.0000   15.7384    0.0000 F   0  0  0  0  0  0  0  0  0  0  0  0
  -10.5401   13.1971    0.0000 C   0  0  0  0  0  0  0  0  0  0  0  0
  -12.0074   13.5090    0.0000 F   0  0  0  0  0  0  0  0  0  0  0  0
  -10.0766   11.7705    0.0000 C   0  0  0  0  0  0  0  0  0  0  0  0
   -9.1496    8.9173    0.0000 N   0  0  0  0  0  0  0  0  0  0  0  0
  -10.6414    9.0741    0.0000 C   0  0  0  0  0  0  0  0  0  0  0  0
  -11.2515    7.7038    0.0000 C   0  0  0  0  0  0  0  0  0  0  0  0
  -10.1367    6.7001    0.0000 C   0  0  0  0  0  0  0  0  0  0  0  0
   -8.8377    7.4501    0.0000 N   0  0  0  0  0  0  0  0  0  0  0  0
  1  2  1  0  0  0  0
  2  3  1  0  0  0  0
  3  4  1  0  0  0  0
  4  5  1  0  0  0  0
  5  6  1  0  0  0  0
  6  7  1  0  0  0  0
  7  8  1  0  0  0  0
  8  9  1  0  0  0  0
  9 10  1  0  0  0  0
 10 11  1  0  0  0  0
  6 11  1  0  0  0  0
  9 12  1  0  0  0  0
 12 13  1  0  0  0  0
 13 14  1  0  0  0  0
 14 15  2  0  0  0  0
 15 16  1  0  0  0  0
 16 17  2  0  0  0  0
 17 18  1  0  0  0  0
 18 19  2  0  0  0  0
  9 19  1  0  0  0  0
 14 19  1  0  0  0  0
  2 20  1  0  0  0  0
 20 21  2  0  0  0  0
 20 22  1  0  0  0  0
 22 23  1  0  0  0  0
 23 24  2  0  0  0  0
 24 25  1  0  0  0  0
 25 26  2  0  0  0  0
 26 27  1  0  0  0  0
 26 28  1  0  0  0  0
 28 29  1  0  0  0  0
 28 30  2  0  0  0  0
 23 30  1  0  0  0  0
 22 31  1  0  0  0  0
 31 32  1  0  0  0  0
 32 33  2  0  0  0  0
 33 34  1  0  0  0  0
 34 35  2  0  0  0  0
 31 35  1  0  0  0  0
M  END
> <chemblId>
CHEMBL493962

> <bioactivity__type>
IC50

> <units>
nM

> <value>
3600.0

$$$$

  CDK     11271515382D 0   0.00000     0.00000     0

 35 39  0  0  0  0              1 V2000 
   -7.2188    7.1789    0.0000 C   0  0  0  0  0  0  0  0  0  0  0  0
   -6.2151    8.2936    0.0000 N   0  0  0  0  0  0  0  0  0  0  0  0
   -4.7479    7.9817    0.0000 C   0  0  0  0  0  0  0  0  0  0  0  0
   -4.2844    6.5551    0.0000 C   0  0  0  0  0  0  0  0  0  0  0  0
   -2.8172    6.2433    0.0000 C   0  0  0  0  0  0  0  0  0  0  0  0
   -2.3536    4.8167    0.0000 N   0  0  0  0  0  0  0  0  0  0  0  0
   -3.3573    3.7020    0.0000 C   0  0  0  0  0  0  0  0  0  0  0  0
   -2.8938    2.2754    0.0000 C   0  0  0  0  0  0  0  0  0  0  0  0
   -1.4266    1.9635    0.0000 C   0  0  0  0  0  0  0  0  0  0  0  0
   -0.4229    3.0782    0.0000 C   0  0  0  0  0  0  0  0  0  0  0  0
   -0.8864    4.5048    0.0000 C   0  0  0  0  0  0  0  0  0  0  0  0
   -2.3083    0.7500    0.0000 O   0  0  0  0  0  0  0  0  0  0  0  0
   -1.4266   -0.4635    0.0000 C   0  0  0  0  0  0  0  0  0  0  0  0
    0.0000    0.0000    0.0000 C   0  0  0  0  0  0  0  0  0  0  0  0
    1.2990   -0.7500    0.0000 C   0  0  0  0  0  0  0  0  0  0  0  0
    2.5981   -0.0000    0.0000 C   0  0  0  0  0  0  0  0  0  0  0  0
    2.5981    1.5000    0.0000 C   0  0  0  0  0  0  0  0  0  0  0  0
    1.2990    2.2500    0.0000 C   0  0  0  0  0  0  0  0  0  0  0  0
    0.0000    1.5000    0.0000 C   0  0  0  0  0  0  0  0  0  0  0  0
   -6.6787    9.7202    0.0000 C   0  0  0  0  0  0  0  0  0  0  0  0
   -5.6750   10.8349    0.0000 O   0  0  0  0  0  0  0  0  0  0  0  0
   -8.1459   10.0321    0.0000 C   0  0  0  0  0  0  0  0  0  0  0  0
   -8.6094   11.4586    0.0000 C   0  0  0  0  0  0  0  0  0  0  0  0
   -7.3519   13.3245    0.0000 C   0  0  0  0  0  0  0  0  0  0  0  0
   -8.3666   14.4488    0.0000 C   0  0  0  0  0  0  0  0  0  0  0  0
   -9.7667   14.4395    0.0000 C   0  0  0  0  0  0  0  0  0  0  0  0
  -10.4756   15.7614    0.0000 F   0  0  0  0  0  0  0  0  0  0  0  0
  -10.5493   13.2784    0.0000 C   0  0  0  0  0  0  0  0  0  0  0  0
  -12.0406   13.4393    0.0000 F   0  0  0  0  0  0  0  0  0  0  0  0
  -10.0324   11.9772    0.0000 C   0  0  0  0  0  0  0  0  0  0  0  0
   -9.1496    8.9173    0.0000 N   0  0  0  0  0  0  0  0  0  0  0  0
  -10.6414    9.0741    0.0000 C   0  0  0  0  0  0  0  0  0  0  0  0
  -11.2515    7.7038    0.0000 C   0  0  0  0  0  0  0  0  0  0  0  0
  -10.1367    6.7001    0.0000 N   0  0  0  0  0  0  0  0  0  0  0  0
   -8.8377    7.4501    0.0000 N   0  0  0  0  0  0  0  0  0  0  0  0
  1  2  1  0  0  0  0
  2  3  1  0  0  0  0
  3  4  1  0  0  0  0
  4  5  1  0  0  0  0
  5  6  1  0  0  0  0
  6  7  1  0  0  0  0
  7  8  1  0  0  0  0
  8  9  1  0  0  0  0
  9 10  1  0  0  0  0
 10 11  1  0  0  0  0
  6 11  1  0  0  0  0
  9 12  1  0  0  0  0
 12 13  1  0  0  0  0
 13 14  1  0  0  0  0
 14 15  2  0  0  0  0
 15 16  1  0  0  0  0
 16 17  2  0  0  0  0
 17 18  1  0  0  0  0
 18 19  2  0  0  0  0
  9 19  1  0  0  0  0
 14 19  1  0  0  0  0
  2 20  1  0  0  0  0
 20 21  2  0  0  0  0
 20 22  1  0  0  0  0
 22 23  1  0  0  0  0
 23 24  2  0  0  0  0
 24 25  1  0  0  0  0
 25 26  2  0  0  0  0
 26 27  1  0  0  0  0
 26 28  1  0  0  0  0
 28 29  1  0  0  0  0
 28 30  2  0  0  0  0
 23 30  1  0  0  0  0
 22 31  1  0  0  0  0
 31 32  1  0  0  0  0
 32 33  2  0  0  0  0
 33 34  1  0  0  0  0
 34 35  2  0  0  0  0
 31 35  1  0  0  0  0
M  END
> <chemblId>
CHEMBL493967

> <bioactivity__type>
IC50

> <units>
nM

> <value>
1920.0

$$$$

  CDK     11271515382D 0   0.00000     0.00000     0

 37 41  0  0  0  0              1 V2000 
   -7.2188    7.1789    0.0000 C   0  0  0  0  0  0  0  0  0  0  0  0
   -6.2151    8.2936    0.0000 N   0  0  0  0  0  0  0  0  0  0  0  0
   -4.7479    7.9817    0.0000 C   0  0  0  0  0  0  0  0  0  0  0  0
   -4.2844    6.5551    0.0000 C   0  0  0  0  0  0  0  0  0  0  0  0
   -2.8172    6.2433    0.0000 C   0  0  0  0  0  0  0  0  0  0  0  0
   -2.3536    4.8167    0.0000 N   0  0  0  0  0  0  0  0  0  0  0  0
   -3.3573    3.7020    0.0000 C   0  0  0  0  0  0  0  0  0  0  0  0
   -2.8938    2.2754    0.0000 C   0  0  0  0  0  0  0  0  0  0  0  0
   -1.4266    1.9635    0.0000 C   0  0  0  0  0  0  0  0  0  0  0  0
   -0.4229    3.0782    0.0000 C   0  0  0  0  0  0  0  0  0  0  0  0
   -0.8864    4.5048    0.0000 C   0  0  0  0  0  0  0  0  0  0  0  0
   -2.3083    0.7500    0.0000 O   0  0  0  0  0  0  0  0  0  0  0  0
   -1.4266   -0.4635    0.0000 C   0  0  0  0  0  0  0  0  0  0  0  0
    0.0000    0.0000    0.0000 C   0  0  0  0  0  0  0  0  0  0  0  0
    1.2990   -0.7500    0.0000 C   0  0  0  0  0  0  0  0  0  0  0  0
    2.5981   -0.0000    0.0000 C   0  0  0  0  0  0  0  0  0  0  0  0
    2.5981    1.5000    0.0000 C   0  0  0  0  0  0  0  0  0  0  0  0
    1.2990    2.2500    0.0000 C   0  0  0  0  0  0  0  0  0  0  0  0
    0.0000    1.5000    0.0000 C   0  0  0  0  0  0  0  0  0  0  0  0
   -6.6787    9.7202    0.0000 C   0  0  0  0  0  0  0  0  0  0  0  0
   -5.6750   10.8349    0.0000 O   0  0  0  0  0  0  0  0  0  0  0  0
   -8.1459   10.0321    0.0000 N   0  0  0  0  0  0  0  0  0  0  0  0
   -8.6094   11.4586    0.0000 C   0  0  0  0  0  0  0  0  0  0  0  0
   -7.6057   12.5734    0.0000 C   0  0  0  0  0  0  0  0  0  0  0  0
   -8.0692   13.9999    0.0000 C   0  0  0  0  0  0  0  0  0  0  0  0
   -9.5365   14.3118    0.0000 C   0  0  0  0  0  0  0  0  0  0  0  0
  -10.0000   15.7384    0.0000 C   0  0  0  0  0  0  0  0  0  0  0  0
  -10.5401   13.1971    0.0000 C   0  0  0  0  0  0  0  0  0  0  0  0
  -10.0766   11.7705    0.0000 C   0  0  0  0  0  0  0  0  0  0  0  0
   -9.1496    8.9173    0.0000 C   0  0  0  0  0  0  0  0  0  0  0  0
  -10.6168    9.2292    0.0000 C   0  0  0  0  0  0  0  0  0  0  0  0
  -11.6205    8.1145    0.0000 C   0  0  0  0  0  0  0  0  0  0  0  0
  -11.1570    6.6879    0.0000 C   0  0  0  0  0  0  0  0  0  0  0  0
  -12.1607    5.5732    0.0000 F   0  0  0  0  0  0  0  0  0  0  0  0
   -9.6897    6.3760    0.0000 C   0  0  0  0  0  0  0  0  0  0  0  0
   -9.2262    4.9494    0.0000 F   0  0  0  0  0  0  0  0  0  0  0  0
   -8.6860    7.4907    0.0000 C   0  0  0  0  0  0  0  0  0  0  0  0
  1  2  1  0  0  0  0
  2  3  1  0  0  0  0
  3  4  1  0  0  0  0
  4  5  1  0  0  0  0
  5  6  1  0  0  0  0
  6  7  1  0  0  0  0
  7  8  1  0  0  0  0
  8  9  1  0  0  0  0
  9 10  1  0  0  0  0
 10 11  1  0  0  0  0
  6 11  1  0  0  0  0
  9 12  1  0  0  0  0
 12 13  1  0  0  0  0
 13 14  1  0  0  0  0
 14 15  2  0  0  0  0
 15 16  1  0  0  0  0
 16 17  2  0  0  0  0
 17 18  1  0  0  0  0
 18 19  2  0  0  0  0
  9 19  1  0  0  0  0
 14 19  1  0  0  0  0
  2 20  1  0  0  0  0
 20 21  2  0  0  0  0
 20 22  1  0  0  0  0
 22 23  1  0  0  0  0
 23 24  2  0  0  0  0
 24 25  1  0  0  0  0
 25 26  2  0  0  0  0
 26 27  1  0  0  0  0
 26 28  1  0  0  0  0
 28 29  2  0  0  0  0
 23 29  1  0  0  0  0
 22 30  1  0  0  0  0
 30 31  2  0  0  0  0
 31 32  1  0  0  0  0
 32 33  2  0  0  0  0
 33 34  1  0  0  0  0
 33 35  1  0  0  0  0
 35 36  1  0  0  0  0
 35 37  2  0  0  0  0
 30 37  1  0  0  0  0
M  END
> <chemblId>
CHEMBL494009

> <bioactivity__type>
IC50

> <units>
nM

> <value>
470.0

$$$$

  CDK     11271515382D 0   0.00000     0.00000     0

 36 40  0  0  0  0              1 V2000 
   -7.2188    7.1789    0.0000 C   0  0  0  0  0  0  0  0  0  0  0  0
   -6.2151    8.2936    0.0000 N   0  0  0  0  0  0  0  0  0  0  0  0
   -4.7479    7.9817    0.0000 C   0  0  0  0  0  0  0  0  0  0  0  0
   -4.2844    6.5551    0.0000 C   0  0  0  0  0  0  0  0  0  0  0  0
   -2.8172    6.2433    0.0000 C   0  0  0  0  0  0  0  0  0  0  0  0
   -2.3536    4.8167    0.0000 N   0  0  0  0  0  0  0  0  0  0  0  0
   -3.3573    3.7020    0.0000 C   0  0  0  0  0  0  0  0  0  0  0  0
   -2.8938    2.2754    0.0000 C   0  0  0  0  0  0  0  0  0  0  0  0
   -1.4266    1.9635    0.0000 C   0  0  0  0  0  0  0  0  0  0  0  0
   -0.4229    3.0782    0.0000 C   0  0  0  0  0  0  0  0  0  0  0  0
   -0.8864    4.5048    0.0000 C   0  0  0  0  0  0  0  0  0  0  0  0
   -2.3083    0.7500    0.0000 O   0  0  0  0  0  0  0  0  0  0  0  0
   -1.4266   -0.4635    0.0000 C   0  0  0  0  0  0  0  0  0  0  0  0
    0.0000    0.0000    0.0000 C   0  0  0  0  0  0  0  0  0  0  0  0
    1.2990   -0.7500    0.0000 C   0  0  0  0  0  0  0  0  0  0  0  0
    2.5981   -0.0000    0.0000 C   0  0  0  0  0  0  0  0  0  0  0  0
    2.5981    1.5000    0.0000 C   0  0  0  0  0  0  0  0  0  0  0  0
    1.2990    2.2500    0.0000 C   0  0  0  0  0  0  0  0  0  0  0  0
    0.0000    1.5000    0.0000 C   0  0  0  0  0  0  0  0  0  0  0  0
   -6.6787    9.7202    0.0000 C   0  0  0  0  0  0  0  0  0  0  0  0
   -5.6750   10.8349    0.0000 O   0  0  0  0  0  0  0  0  0  0  0  0
   -8.1459   10.0321    0.0000 C   0  0  0  0  0  0  0  0  0  0  0  0
   -8.6094   11.4586    0.0000 C   0  0  0  0  0  0  0  0  0  0  0  0
   -7.6057   12.5734    0.0000 C   0  0  0  0  0  0  0  0  0  0  0  0
   -8.0692   13.9999    0.0000 C   0  0  0  0  0  0  0  0  0  0  0  0
   -9.5365   14.3118    0.0000 C   0  0  0  0  0  0  0  0  0  0  0  0
  -10.5401   13.1971    0.0000 C   0  0  0  0  0  0  0  0  0  0  0  0
  -10.0766   11.7705    0.0000 C   0  0  0  0  0  0  0  0  0  0  0  0
   -9.1496    8.9173    0.0000 C   0  0  0  0  0  0  0  0  0  0  0  0
  -10.6168    9.2292    0.0000 C   0  0  0  0  0  0  0  0  0  0  0  0
  -11.6205    8.1145    0.0000 C   0  0  0  0  0  0  0  0  0  0  0  0
  -11.1570    6.6879    0.0000 C   0  0  0  0  0  0  0  0  0  0  0  0
  -12.1607    5.5732    0.0000 F   0  0  0  0  0  0  0  0  0  0  0  0
   -9.6897    6.3760    0.0000 C   0  0  0  0  0  0  0  0  0  0  0  0
   -9.2262    4.9494    0.0000 F   0  0  0  0  0  0  0  0  0  0  0  0
   -8.6860    7.4907    0.0000 C   0  0  0  0  0  0  0  0  0  0  0  0
  1  2  1  0  0  0  0
  2  3  1  0  0  0  0
  3  4  1  0  0  0  0
  4  5  1  0  0  0  0
  5  6  1  0  0  0  0
  6  7  1  0  0  0  0
  7  8  1  0  0  0  0
  8  9  1  0  0  0  0
  9 10  1  0  0  0  0
 10 11  1  0  0  0  0
  6 11  1  0  0  0  0
  9 12  1  0  0  0  0
 12 13  1  0  0  0  0
 13 14  1  0  0  0  0
 14 15  2  0  0  0  0
 15 16  1  0  0  0  0
 16 17  2  0  0  0  0
 17 18  1  0  0  0  0
 18 19  2  0  0  0  0
  9 19  1  0  0  0  0
 14 19  1  0  0  0  0
  2 20  1  0  0  0  0
 20 21  2  0  0  0  0
 20 22  1  0  0  0  0
 22 23  1  0  0  0  0
 23 24  2  0  0  0  0
 24 25  1  0  0  0  0
 25 26  2  0  0  0  0
 26 27  1  0  0  0  0
 27 28  2  0  0  0  0
 23 28  1  0  0  0  0
 22 29  1  0  0  0  0
 29 30  2  0  0  0  0
 30 31  1  0  0  0  0
 31 32  2  0  0  0  0
 32 33  1  0  0  0  0
 32 34  1  0  0  0  0
 34 35  1  0  0  0  0
 34 36  2  0  0  0  0
 29 36  1  0  0  0  0
M  END
> <chemblId>
CHEMBL494016

> <bioactivity__type>
IC50

> <units>
nM

> <value>
600.0

$$$$

  CDK     11271515382D 0   0.00000     0.00000     0

 35 39  0  0  0  0              1 V2000 
   -7.2188    7.1789    0.0000 C   0  0  0  0  0  0  0  0  0  0  0  0
   -6.2151    8.2936    0.0000 N   0  0  0  0  0  0  0  0  0  0  0  0
   -4.7479    7.9817    0.0000 C   0  0  0  0  0  0  0  0  0  0  0  0
   -4.2844    6.5551    0.0000 C   0  0  0  0  0  0  0  0  0  0  0  0
   -2.8172    6.2433    0.0000 C   0  0  0  0  0  0  0  0  0  0  0  0
   -2.3536    4.8167    0.0000 N   0  0  0  0  0  0  0  0  0  0  0  0
   -3.3573    3.7020    0.0000 C   0  0  0  0  0  0  0  0  0  0  0  0
   -2.8938    2.2754    0.0000 C   0  0  0  0  0  0  0  0  0  0  0  0
   -1.4266    1.9635    0.0000 C   0  0  0  0  0  0  0  0  0  0  0  0
   -0.4229    3.0782    0.0000 C   0  0  0  0  0  0  0  0  0  0  0  0
   -0.8864    4.5048    0.0000 C   0  0  0  0  0  0  0  0  0  0  0  0
   -2.3083    0.7500    0.0000 O   0  0  0  0  0  0  0  0  0  0  0  0
   -1.4266   -0.4635    0.0000 C   0  0  0  0  0  0  0  0  0  0  0  0
    0.0000    0.0000    0.0000 C   0  0  0  0  0  0  0  0  0  0  0  0
    1.2990   -0.7500    0.0000 C   0  0  0  0  0  0  0  0  0  0  0  0
    2.5981   -0.0000    0.0000 C   0  0  0  0  0  0  0  0  0  0  0  0
    2.5981    1.5000    0.0000 C   0  0  0  0  0  0  0  0  0  0  0  0
    1.2990    2.2500    0.0000 C   0  0  0  0  0  0  0  0  0  0  0  0
    0.0000    1.5000    0.0000 C   0  0  0  0  0  0  0  0  0  0  0  0
   -6.6787    9.7202    0.0000 C   0  0  0  0  0  0  0  0  0  0  0  0
   -5.6750   10.8349    0.0000 O   0  0  0  0  0  0  0  0  0  0  0  0
   -8.1459   10.0321    0.0000 C   0  0  0  0  0  0  0  0  0  0  0  0
   -8.6094   11.4586    0.0000 C   0  0  0  0  0  0  0  0  0  0  0  0
   -7.6057   12.5734    0.0000 C   0  0  0  0  0  0  0  0  0  0  0  0
   -8.0692   13.9999    0.0000 C   0  0  0  0  0  0  0  0  0  0  0  0
   -9.5365   14.3118    0.0000 C   0  0  0  0  0  0  0  0  0  0  0  0
  -10.0000   15.7384    0.0000 F   0  0  0  0  0  0  0  0  0  0  0  0
  -10.5401   13.1971    0.0000 C   0  0  0  0  0  0  0  0  0  0  0  0
  -12.0074   13.5090    0.0000 F   0  0  0  0  0  0  0  0  0  0  0  0
  -10.0766   11.7705    0.0000 C   0  0  0  0  0  0  0  0  0  0  0  0
   -9.1496    8.9173    0.0000 N   0  0  0  0  0  0  0  0  0  0  0  0
  -10.6414    9.0741    0.0000 C   0  0  0  0  0  0  0  0  0  0  0  0
  -11.2515    7.7038    0.0000 N   0  0  0  0  0  0  0  0  0  0  0  0
  -10.1367    6.7001    0.0000 C   0  0  0  0  0  0  0  0  0  0  0  0
   -8.8377    7.4501    0.0000 N   0  0  0  0  0  0  0  0  0  0  0  0
  1  2  1  0  0  0  0
  2  3  1  0  0  0  0
  3  4  1  0  0  0  0
  4  5  1  0  0  0  0
  5  6  1  0  0  0  0
  6  7  1  0  0  0  0
  7  8  1  0  0  0  0
  8  9  1  0  0  0  0
  9 10  1  0  0  0  0
 10 11  1  0  0  0  0
  6 11  1  0  0  0  0
  9 12  1  0  0  0  0
 12 13  1  0  0  0  0
 13 14  1  0  0  0  0
 14 15  2  0  0  0  0
 15 16  1  0  0  0  0
 16 17  2  0  0  0  0
 17 18  1  0  0  0  0
 18 19  2  0  0  0  0
  9 19  1  0  0  0  0
 14 19  1  0  0  0  0
  2 20  1  0  0  0  0
 20 21  2  0  0  0  0
 20 22  1  0  0  0  0
 22 23  1  0  0  0  0
 23 24  2  0  0  0  0
 24 25  1  0  0  0  0
 25 26  2  0  0  0  0
 26 27  1  0  0  0  0
 26 28  1  0  0  0  0
 28 29  1  0  0  0  0
 28 30  2  0  0  0  0
 23 30  1  0  0  0  0
 22 31  1  0  0  0  0
 31 32  1  0  0  0  0
 32 33  2  0  0  0  0
 33 34  1  0  0  0  0
 34 35  2  0  0  0  0
 31 35  1  0  0  0  0
M  END
> <chemblId>
CHEMBL494155

> <bioactivity__type>
IC50

> <units>
nM

> <value>
1910.0

$$$$

  CDK     11271515382D 0   0.00000     0.00000     0

 35 39  0  0  0  0              1 V2000 
   -7.2188    7.1789    0.0000 C   0  0  0  0  0  0  0  0  0  0  0  0
   -6.2151    8.2936    0.0000 N   0  0  0  0  0  0  0  0  0  0  0  0
   -4.7479    7.9817    0.0000 C   0  0  0  0  0  0  0  0  0  0  0  0
   -4.2844    6.5551    0.0000 C   0  0  0  0  0  0  0  0  0  0  0  0
   -2.8172    6.2433    0.0000 C   0  0  0  0  0  0  0  0  0  0  0  0
   -2.3536    4.8167    0.0000 N   0  0  0  0  0  0  0  0  0  0  0  0
   -3.3573    3.7020    0.0000 C   0  0  0  0  0  0  0  0  0  0  0  0
   -2.8938    2.2754    0.0000 C   0  0  0  0  0  0  0  0  0  0  0  0
   -1.4266    1.9635    0.0000 C   0  0  0  0  0  0  0  0  0  0  0  0
   -0.4229    3.0782    0.0000 C   0  0  0  0  0  0  0  0  0  0  0  0
   -0.8864    4.5048    0.0000 C   0  0  0  0  0  0  0  0  0  0  0  0
   -2.3083    0.7500    0.0000 O   0  0  0  0  0  0  0  0  0  0  0  0
   -1.4266   -0.4635    0.0000 C   0  0  0  0  0  0  0  0  0  0  0  0
    0.0000    0.0000    0.0000 C   0  0  0  0  0  0  0  0  0  0  0  0
    1.2990   -0.7500    0.0000 C   0  0  0  0  0  0  0  0  0  0  0  0
    2.5981   -0.0000    0.0000 C   0  0  0  0  0  0  0  0  0  0  0  0
    2.5981    1.5000    0.0000 C   0  0  0  0  0  0  0  0  0  0  0  0
    1.2990    2.2500    0.0000 C   0  0  0  0  0  0  0  0  0  0  0  0
    0.0000    1.5000    0.0000 C   0  0  0  0  0  0  0  0  0  0  0  0
   -6.6787    9.7202    0.0000 C   0  0  0  0  0  0  0  0  0  0  0  0
   -5.6750   10.8349    0.0000 O   0  0  0  0  0  0  0  0  0  0  0  0
   -8.1459   10.0321    0.0000 C   0  0  0  0  0  0  0  0  0  0  0  0
   -8.6094   11.4586    0.0000 C   0  0  0  0  0  0  0  0  0  0  0  0
   -7.6057   12.5734    0.0000 C   0  0  0  0  0  0  0  0  0  0  0  0
   -8.0692   13.9999    0.0000 C   0  0  0  0  0  0  0  0  0  0  0  0
   -9.5365   14.3118    0.0000 C   0  0  0  0  0  0  0  0  0  0  0  0
  -10.0000   15.7384    0.0000 F   0  0  0  0  0  0  0  0  0  0  0  0
  -10.5401   13.1971    0.0000 C   0  0  0  0  0  0  0  0  0  0  0  0
  -12.0074   13.5090    0.0000 F   0  0  0  0  0  0  0  0  0  0  0  0
  -10.0766   11.7705    0.0000 C   0  0  0  0  0  0  0  0  0  0  0  0
   -9.1496    8.9173    0.0000 N   0  0  0  0  0  0  0  0  0  0  0  0
  -10.6414    9.0741    0.0000 C   0  0  0  0  0  0  0  0  0  0  0  0
  -11.2515    7.7038    0.0000 N   0  0  0  0  0  0  0  0  0  0  0  0
  -10.1367    6.7001    0.0000 N   0  0  0  0  0  0  0  0  0  0  0  0
   -8.8377    7.4501    0.0000 N   0  0  0  0  0  0  0  0  0  0  0  0
  1  2  1  0  0  0  0
  2  3  1  0  0  0  0
  3  4  1  0  0  0  0
  4  5  1  0  0  0  0
  5  6  1  0  0  0  0
  6  7  1  0  0  0  0
  7  8  1  0  0  0  0
  8  9  1  0  0  0  0
  9 10  1  0  0  0  0
 10 11  1  0  0  0  0
  6 11  1  0  0  0  0
  9 12  1  0  0  0  0
 12 13  1  0  0  0  0
 13 14  1  0  0  0  0
 14 15  2  0  0  0  0
 15 16  1  0  0  0  0
 16 17  2  0  0  0  0
 17 18  1  0  0  0  0
 18 19  2  0  0  0  0
  9 19  1  0  0  0  0
 14 19  1  0  0  0  0
  2 20  1  0  0  0  0
 20 21  2  0  0  0  0
 20 22  1  0  0  0  0
 22 23  1  0  0  0  0
 23 24  2  0  0  0  0
 24 25  1  0  0  0  0
 25 26  2  0  0  0  0
 26 27  1  0  0  0  0
 26 28  1  0  0  0  0
 28 29  1  0  0  0  0
 28 30  2  0  0  0  0
 23 30  1  0  0  0  0
 22 31  1  0  0  0  0
 31 32  1  0  0  0  0
 32 33  2  0  0  0  0
 33 34  1  0  0  0  0
 34 35  2  0  0  0  0
 31 35  1  0  0  0  0
M  END
> <chemblId>
CHEMBL494156

> <bioactivity__type>
IC50

> <units>
nM

> <value>
1910.0

$$$$

  CDK     11271515382D 0   0.00000     0.00000     0

 30 34  0  0  0  0              1 V2000 
    3.8970   -1.5000    0.0000 C   0  0  0  0  0  0  0  0  0  0  0  0
    2.5980   -0.7500    0.0000 N   0  0  0  0  0  0  0  0  0  0  0  0
    1.2990   -1.5000    0.0000 C   0  0  0  0  0  0  0  0  0  0  0  0
    1.2990   -3.0000    0.0000 O   0  0  0  0  0  0  0  0  0  0  0  0
    0.0000   -0.7500    0.0000 C   0  0  0  0  0  0  0  0  0  0  0  0
   -1.2990   -1.5000    0.0000 C   0  0  0  0  0  0  0  0  0  0  0  0
   -2.5980   -0.7500    0.0000 C   0  0  0  0  0  0  0  0  0  0  0  0
   -2.5980    0.7500    0.0000 C   0  0  0  0  0  0  0  0  0  0  0  0
   -1.2990    1.5000    0.0000 C   0  0  0  0  0  0  0  0  0  0  0  0
   -1.2990    3.0000    0.0000 C   0  0  0  0  0  0  0  0  0  0  0  0
    0.0000    0.7500    0.0000 C   0  0  0  0  0  0  0  0  0  0  0  0
    1.2990    1.5000    0.0000 N   0  0  0  0  0  0  0  0  0  0  0  0
    2.5980    0.7500    0.0000 C   0  0  0  0  0  0  0  0  0  0  0  0
    3.8970    1.5000    0.0000 C   0  0  0  0  0  0  0  0  0  0  0  0
    5.1961    0.7500    0.0000 C   0  0  0  0  0  0  0  0  0  0  0  0
    6.4951    1.5000    0.0000 C   0  0  0  0  0  0  0  0  0  0  0  0
    6.4951    3.0000    0.0000 C   0  0  0  0  0  0  0  0  0  0  0  0
    7.7942    3.7500    0.0000 O   0  0  0  0  0  0  0  0  0  0  0  0
    9.0932    3.0000    0.0000 C   0  0  0  0  0  0  0  0  0  0  0  0
    9.0932    1.5000    0.0000 C   0  0  0  0  0  0  0  0  0  0  0  0
   10.3922    0.7500    0.0000 C   0  0  0  0  0  0  0  0  0  0  0  0
   11.6913    1.4999    0.0000 N   0  0  0  0  0  0  0  0  0  0  0  0
   11.6913    2.9999    0.0000 C   0  0  0  0  0  0  0  0  0  0  0  0
   10.3922    3.7500    0.0000 C   0  0  0  0  0  0  0  0  0  0  0  0
   12.9903    0.7499    0.0000 C   0  0  0  0  0  0  0  0  0  0  0  0
   13.3785   -0.6990    0.0000 C   0  0  0  0  0  0  0  0  0  0  0  0
   14.8274   -0.3107    0.0000 C   0  0  0  0  0  0  0  0  0  0  0  0
   14.4392    1.1382    0.0000 C   0  0  0  0  0  0  0  0  0  0  0  0
    5.1961    3.7500    0.0000 C   0  0  0  0  0  0  0  0  0  0  0  0
    3.8971    3.0000    0.0000 C   0  0  0  0  0  0  0  0  0  0  0  0
  1  2  1  0  0  0  0
  2  3  1  0  0  0  0
  3  4  2  0  0  0  0
  3  5  1  0  0  0  0
  5  6  2  0  0  0  0
  6  7  1  0  0  0  0
  7  8  2  0  0  0  0
  8  9  1  0  0  0  0
  9 10  1  0  0  0  0
  9 11  2  0  0  0  0
  5 11  1  0  0  0  0
 11 12  1  0  0  0  0
 12 13  2  0  0  0  0
  2 13  1  0  0  0  0
 13 14  1  0  0  0  0
 14 15  2  0  0  0  0
 15 16  1  0  0  0  0
 16 17  2  0  0  0  0
 17 18  1  0  0  0  0
 18 19  1  0  0  0  0
 19 20  1  0  0  0  0
 20 21  1  0  0  0  0
 21 22  1  0  0  0  0
 22 23  1  0  0  0  0
 23 24  1  0  0  0  0
 19 24  1  0  0  0  0
 22 25  1  0  0  0  0
 25 26  1  0  0  0  0
 26 27  1  0  0  0  0
 27 28  1  0  0  0  0
 25 28  1  0  0  0  0
 17 29  1  0  0  0  0
 29 30  2  0  0  0  0
 14 30  1  0  0  0  0
M  END
> <chemblId>
CHEMBL508712

> <bioactivity__type>
IC50

> <units>
nM

> <value>
10000.0

$$$$

  CDK     11271515382D 0   0.00000     0.00000     0

 36 40  0  0  0  0              1 V2000 
   -7.2188    7.1789    0.0000 C   0  0  0  0  0  0  0  0  0  0  0  0
   -6.2151    8.2936    0.0000 N   0  0  0  0  0  0  0  0  0  0  0  0
   -4.7479    7.9817    0.0000 C   0  0  0  0  0  0  0  0  0  0  0  0
   -4.2844    6.5551    0.0000 C   0  0  0  0  0  0  0  0  0  0  0  0
   -2.8172    6.2433    0.0000 C   0  0  0  0  0  0  0  0  0  0  0  0
   -2.3536    4.8167    0.0000 N   0  0  0  0  0  0  0  0  0  0  0  0
   -3.3573    3.7020    0.0000 C   0  0  0  0  0  0  0  0  0  0  0  0
   -2.8938    2.2754    0.0000 C   0  0  0  0  0  0  0  0  0  0  0  0
   -1.4266    1.9635    0.0000 C   0  0  0  0  0  0  0  0  0  0  0  0
   -0.4229    3.0782    0.0000 C   0  0  0  0  0  0  0  0  0  0  0  0
   -0.8864    4.5048    0.0000 C   0  0  0  0  0  0  0  0  0  0  0  0
   -2.3083    0.7500    0.0000 O   0  0  0  0  0  0  0  0  0  0  0  0
   -1.4266   -0.4635    0.0000 C   0  0  0  0  0  0  0  0  0  0  0  0
    0.0000    0.0000    0.0000 C   0  0  0  0  0  0  0  0  0  0  0  0
    1.2990   -0.7500    0.0000 C   0  0  0  0  0  0  0  0  0  0  0  0
    2.5981   -0.0000    0.0000 C   0  0  0  0  0  0  0  0  0  0  0  0
    2.5981    1.5000    0.0000 C   0  0  0  0  0  0  0  0  0  0  0  0
    1.2990    2.2500    0.0000 C   0  0  0  0  0  0  0  0  0  0  0  0
    0.0000    1.5000    0.0000 C   0  0  0  0  0  0  0  0  0  0  0  0
   -6.6787    9.7202    0.0000 C   0  0  0  0  0  0  0  0  0  0  0  0
   -5.6750   10.8349    0.0000 O   0  0  0  0  0  0  0  0  0  0  0  0
   -8.1459   10.0321    0.0000 C   0  0  0  0  0  0  0  0  0  0  0  0
   -8.6094   11.4586    0.0000 N   0  0  0  0  0  0  0  0  0  0  0  0
   -7.7277   12.6722    0.0000 C   0  0  0  0  0  0  0  0  0  0  0  0
   -8.6094   13.8857    0.0000 C   0  0  0  0  0  0  0  0  0  0  0  0
  -10.0360   13.4222    0.0000 C   0  0  0  0  0  0  0  0  0  0  0  0
  -10.0360   11.9222    0.0000 C   0  0  0  0  0  0  0  0  0  0  0  0
  -11.2495   11.0405    0.0000 O   0  0  0  0  0  0  0  0  0  0  0  0
   -9.1496    8.9173    0.0000 C   0  0  0  0  0  0  0  0  0  0  0  0
  -10.6168    9.2292    0.0000 C   0  0  0  0  0  0  0  0  0  0  0  0
  -11.6205    8.1145    0.0000 C   0  0  0  0  0  0  0  0  0  0  0  0
  -11.1570    6.6879    0.0000 C   0  0  0  0  0  0  0  0  0  0  0  0
  -12.1607    5.5732    0.0000 F   0  0  0  0  0  0  0  0  0  0  0  0
   -9.6897    6.3760    0.0000 C   0  0  0  0  0  0  0  0  0  0  0  0
   -9.2262    4.9494    0.0000 F   0  0  0  0  0  0  0  0  0  0  0  0
   -8.6860    7.4907    0.0000 C   0  0  0  0  0  0  0  0  0  0  0  0
  1  2  1  0  0  0  0
  2  3  1  0  0  0  0
  3  4  1  0  0  0  0
  4  5  1  0  0  0  0
  5  6  1  0  0  0  0
  6  7  1  0  0  0  0
  7  8  1  0  0  0  0
  8  9  1  0  0  0  0
  9 10  1  0  0  0  0
 10 11  1  0  0  0  0
  6 11  1  0  0  0  0
  9 12  1  0  0  0  0
 12 13  1  0  0  0  0
 13 14  1  0  0  0  0
 14 15  2  0  0  0  0
 15 16  1  0  0  0  0
 16 17  2  0  0  0  0
 17 18  1  0  0  0  0
 18 19  2  0  0  0  0
  9 19  1  0  0  0  0
 14 19  1  0  0  0  0
  2 20  1  0  0  0  0
 20 21  2  0  0  0  0
 20 22  1  0  0  0  0
 22 23  1  0  0  0  0
 23 24  1  0  0  0  0
 24 25  1  0  0  0  0
 25 26  1  0  0  0  0
 26 27  1  0  0  0  0
 23 27  1  0  0  0  0
 27 28  2  0  0  0  0
 22 29  1  0  0  0  0
 29 30  2  0  0  0  0
 30 31  1  0  0  0  0
 31 32  2  0  0  0  0
 32 33  1  0  0  0  0
 32 34  1  0  0  0  0
 34 35  1  0  0  0  0
 34 36  2  0  0  0  0
 29 36  1  0  0  0  0
M  END
> <chemblId>
CHEMBL511747

> <bioactivity__type>
IC50

> <units>
nM

> <value>
1000.0

$$$$

  CDK     11271515382D 0   0.00000     0.00000     0

 29 32  0  0  0  0              1 V2000 
    5.1961   -0.7500    0.0000 C   0  0  0  0  0  0  0  0  0  0  0  0
    3.8970   -1.5000    0.0000 C   0  0  0  0  0  0  0  0  0  0  0  0
    2.5980   -0.7500    0.0000 N   0  0  0  0  0  0  0  0  0  0  0  0
    1.2990   -1.5000    0.0000 C   0  0  0  0  0  0  0  0  0  0  0  0
    1.2990   -3.0000    0.0000 O   0  0  0  0  0  0  0  0  0  0  0  0
    0.0000   -0.7500    0.0000 C   0  0  0  0  0  0  0  0  0  0  0  0
   -1.2990   -1.5000    0.0000 C   0  0  0  0  0  0  0  0  0  0  0  0
   -2.5980   -0.7500    0.0000 C   0  0  0  0  0  0  0  0  0  0  0  0
   -2.5980    0.7500    0.0000 C   0  0  0  0  0  0  0  0  0  0  0  0
   -1.2990    1.5000    0.0000 C   0  0  0  0  0  0  0  0  0  0  0  0
    0.0000    0.7500    0.0000 C   0  0  0  0  0  0  0  0  0  0  0  0
    1.2990    1.5000    0.0000 N   0  0  0  0  0  0  0  0  0  0  0  0
    2.5980    0.7500    0.0000 C   0  0  0  0  0  0  0  0  0  0  0  0
    3.8970    1.5000    0.0000 C   0  0  0  0  0  0  0  0  0  0  0  0
    5.1961    0.7500    0.0000 C   0  0  0  0  0  0  0  0  0  0  0  0
    6.4951    1.5000    0.0000 C   0  0  0  0  0  0  0  0  0  0  0  0
    6.4951    3.0000    0.0000 C   0  0  0  0  0  0  0  0  0  0  0  0
    7.7942    3.7500    0.0000 O   0  0  0  0  0  0  0  0  0  0  0  0
    7.7942    5.2500    0.0000 C   0  0  0  0  0  0  0  0  0  0  0  0
    9.0932    6.0000    0.0000 C   0  0  0  0  0  0  0  0  0  0  0  0
    9.0932    7.5000    0.0000 C   0  0  0  0  0  0  0  0  0  0  0  0
   10.3923    8.2500    0.0000 N   0  0  0  0  0  0  0  0  0  0  0  0
   11.6913    7.4999    0.0000 C   0  0  0  0  0  0  0  0  0  0  0  0
   12.9904    8.2499    0.0000 C   0  0  0  0  0  0  0  0  0  0  0  0
   12.9904    9.7499    0.0000 C   0  0  0  0  0  0  0  0  0  0  0  0
   11.6913   10.4999    0.0000 C   0  0  0  0  0  0  0  0  0  0  0  0
   10.3923    9.7500    0.0000 C   0  0  0  0  0  0  0  0  0  0  0  0
    5.1961    3.7500    0.0000 C   0  0  0  0  0  0  0  0  0  0  0  0
    3.8971    3.0000    0.0000 C   0  0  0  0  0  0  0  0  0  0  0  0
  1  2  1  0  0  0  0
  2  3  1  0  0  0  0
  3  4  1  0  0  0  0
  4  5  2  0  0  0  0
  4  6  1  0  0  0  0
  6  7  2  0  0  0  0
  7  8  1  0  0  0  0
  8  9  2  0  0  0  0
  9 10  1  0  0  0  0
 10 11  2  0  0  0  0
  6 11  1  0  0  0  0
 11 12  1  0  0  0  0
 12 13  2  0  0  0  0
  3 13  1  0  0  0  0
 13 14  1  0  0  0  0
 14 15  2  0  0  0  0
 15 16  1  0  0  0  0
 16 17  2  0  0  0  0
 17 18  1  0  0  0  0
 18 19  1  0  0  0  0
 19 20  1  0  0  0  0
 20 21  1  0  0  0  0
 21 22  1  0  0  0  0
 22 23  1  0  0  0  0
 23 24  1  0  0  0  0
 24 25  1  0  0  0  0
 25 26  1  0  0  0  0
 26 27  1  0  0  0  0
 22 27  1  0  0  0  0
 17 28  1  0  0  0  0
 28 29  2  0  0  0  0
 14 29  1  0  0  0  0
M  END
> <chemblId>
CHEMBL519067

> <bioactivity__type>
IC50

> <units>
nM

> <value>
1300.0

$$$$

  CDK     11271515382D 0   0.00000     0.00000     0

 37 41  0  0  0  0              1 V2000 
   -7.2188    7.1789    0.0000 C   0  0  0  0  0  0  0  0  0  0  0  0
   -6.2151    8.2936    0.0000 N   0  0  0  0  0  0  0  0  0  0  0  0
   -4.7479    7.9817    0.0000 C   0  0  0  0  0  0  0  0  0  0  0  0
   -4.2844    6.5551    0.0000 C   0  0  0  0  0  0  0  0  0  0  0  0
   -2.8172    6.2433    0.0000 C   0  0  0  0  0  0  0  0  0  0  0  0
   -2.3536    4.8167    0.0000 N   0  0  0  0  0  0  0  0  0  0  0  0
   -3.3573    3.7020    0.0000 C   0  0  0  0  0  0  0  0  0  0  0  0
   -2.8938    2.2754    0.0000 C   0  0  0  0  0  0  0  0  0  0  0  0
   -1.4266    1.9635    0.0000 C   0  0  0  0  0  0  0  0  0  0  0  0
   -0.4229    3.0782    0.0000 C   0  0  0  0  0  0  0  0  0  0  0  0
   -0.8864    4.5048    0.0000 C   0  0  0  0  0  0  0  0  0  0  0  0
   -2.3083    0.7500    0.0000 C   0  0  0  0  0  0  0  0  0  0  0  0
   -1.4266   -0.4635    0.0000 C   0  0  0  0  0  0  0  0  0  0  0  0
    0.0000    0.0000    0.0000 C   0  0  0  0  0  0  0  0  0  0  0  0
    1.2990   -0.7500    0.0000 C   0  0  0  0  0  0  0  0  0  0  0  0
    2.5981   -0.0000    0.0000 C   0  0  0  0  0  0  0  0  0  0  0  0
    2.5981    1.5000    0.0000 C   0  0  0  0  0  0  0  0  0  0  0  0
    1.2990    2.2500    0.0000 C   0  0  0  0  0  0  0  0  0  0  0  0
    0.0000    1.5000    0.0000 C   0  0  0  0  0  0  0  0  0  0  0  0
   -6.6787    9.7202    0.0000 C   0  0  0  0  0  0  0  0  0  0  0  0
   -5.6750   10.8349    0.0000 O   0  0  0  0  0  0  0  0  0  0  0  0
   -8.1459   10.0321    0.0000 N   0  0  0  0  0  0  0  0  0  0  0  0
   -8.6094   11.4586    0.0000 C   0  0  0  0  0  0  0  0  0  0  0  0
   -7.6057   12.5734    0.0000 C   0  0  0  0  0  0  0  0  0  0  0  0
   -8.0692   13.9999    0.0000 C   0  0  0  0  0  0  0  0  0  0  0  0
   -9.5365   14.3118    0.0000 C   0  0  0  0  0  0  0  0  0  0  0  0
  -10.0000   15.7384    0.0000 C   0  0  0  0  0  0  0  0  0  0  0  0
  -10.5401   13.1971    0.0000 C   0  0  0  0  0  0  0  0  0  0  0  0
  -10.0766   11.7705    0.0000 C   0  0  0  0  0  0  0  0  0  0  0  0
   -9.1496    8.9173    0.0000 C   0  0  0  0  0  0  0  0  0  0  0  0
  -10.6168    9.2292    0.0000 C   0  0  0  0  0  0  0  0  0  0  0  0
  -11.6205    8.1145    0.0000 C   0  0  0  0  0  0  0  0  0  0  0  0
  -11.1570    6.6879    0.0000 C   0  0  0  0  0  0  0  0  0  0  0  0
  -12.1607    5.5732    0.0000 F   0  0  0  0  0  0  0  0  0  0  0  0
   -9.6897    6.3760    0.0000 C   0  0  0  0  0  0  0  0  0  0  0  0
   -9.2262    4.9494    0.0000 F   0  0  0  0  0  0  0  0  0  0  0  0
   -8.6860    7.4907    0.0000 C   0  0  0  0  0  0  0  0  0  0  0  0
  1  2  1  0  0  0  0
  2  3  1  0  0  0  0
  3  4  1  0  0  0  0
  4  5  1  0  0  0  0
  5  6  1  0  0  0  0
  6  7  1  0  0  0  0
  7  8  1  0  0  0  0
  8  9  1  0  0  0  0
  9 10  1  0  0  0  0
 10 11  1  0  0  0  0
  6 11  1  0  0  0  0
  9 12  1  0  0  0  0
 12 13  1  0  0  0  0
 13 14  1  0  0  0  0
 14 15  2  0  0  0  0
 15 16  1  0  0  0  0
 16 17  2  0  0  0  0
 17 18  1  0  0  0  0
 18 19  2  0  0  0  0
  9 19  1  0  0  0  0
 14 19  1  0  0  0  0
  2 20  1  0  0  0  0
 20 21  2  0  0  0  0
 20 22  1  0  0  0  0
 22 23  1  0  0  0  0
 23 24  2  0  0  0  0
 24 25  1  0  0  0  0
 25 26  2  0  0  0  0
 26 27  1  0  0  0  0
 26 28  1  0  0  0  0
 28 29  2  0  0  0  0
 23 29  1  0  0  0  0
 22 30  1  0  0  0  0
 30 31  2  0  0  0  0
 31 32  1  0  0  0  0
 32 33  2  0  0  0  0
 33 34  1  0  0  0  0
 33 35  1  0  0  0  0
 35 36  1  0  0  0  0
 35 37  2  0  0  0  0
 30 37  1  0  0  0  0
M  END
> <chemblId>
CHEMBL522037

> <bioactivity__type>
IC50

> <units>
nM

> <value>
230.0

$$$$

  CDK     11271515382D 0   0.00000     0.00000     0

 36 40  0  0  0  0              1 V2000 
   -7.2188    7.1789    0.0000 C   0  0  0  0  0  0  0  0  0  0  0  0
   -6.2151    8.2936    0.0000 N   0  0  0  0  0  0  0  0  0  0  0  0
   -4.7479    7.9817    0.0000 C   0  0  0  0  0  0  0  0  0  0  0  0
   -4.2844    6.5551    0.0000 C   0  0  0  0  0  0  0  0  0  0  0  0
   -2.8172    6.2433    0.0000 C   0  0  0  0  0  0  0  0  0  0  0  0
   -2.3536    4.8167    0.0000 N   0  0  0  0  0  0  0  0  0  0  0  0
   -3.3573    3.7020    0.0000 C   0  0  0  0  0  0  0  0  0  0  0  0
   -2.8938    2.2754    0.0000 C   0  0  0  0  0  0  0  0  0  0  0  0
   -1.4266    1.9635    0.0000 C   0  0  0  0  0  0  0  0  0  0  0  0
   -0.4229    3.0782    0.0000 C   0  0  0  0  0  0  0  0  0  0  0  0
   -0.8864    4.5048    0.0000 C   0  0  0  0  0  0  0  0  0  0  0  0
   -2.3083    0.7500    0.0000 O   0  0  0  0  0  0  0  0  0  0  0  0
   -1.4266   -0.4635    0.0000 C   0  0  0  0  0  0  0  0  0  0  0  0
    0.0000    0.0000    0.0000 C   0  0  0  0  0  0  0  0  0  0  0  0
    1.2990   -0.7500    0.0000 C   0  0  0  0  0  0  0  0  0  0  0  0
    2.5981   -0.0000    0.0000 C   0  0  0  0  0  0  0  0  0  0  0  0
    2.5981    1.5000    0.0000 C   0  0  0  0  0  0  0  0  0  0  0  0
    1.2990    2.2500    0.0000 C   0  0  0  0  0  0  0  0  0  0  0  0
    0.0000    1.5000    0.0000 C   0  0  0  0  0  0  0  0  0  0  0  0
   -6.6787    9.7202    0.0000 C   0  0  0  0  0  0  0  0  0  0  0  0
   -5.6750   10.8349    0.0000 O   0  0  0  0  0  0  0  0  0  0  0  0
   -8.1459   10.0321    0.0000 N   0  0  0  0  0  0  0  0  0  0  0  0
   -8.6094   11.4586    0.0000 C   0  0  0  0  0  0  0  0  0  0  0  0
   -7.6057   12.5734    0.0000 C   0  0  0  0  0  0  0  0  0  0  0  0
   -8.0692   13.9999    0.0000 C   0  0  0  0  0  0  0  0  0  0  0  0
   -9.5365   14.3118    0.0000 C   0  0  0  0  0  0  0  0  0  0  0  0
  -10.5401   13.1971    0.0000 C   0  0  0  0  0  0  0  0  0  0  0  0
  -10.0766   11.7705    0.0000 C   0  0  0  0  0  0  0  0  0  0  0  0
   -9.1496    8.9173    0.0000 C   0  0  0  0  0  0  0  0  0  0  0  0
  -10.6168    9.2292    0.0000 C   0  0  0  0  0  0  0  0  0  0  0  0
  -11.6205    8.1145    0.0000 C   0  0  0  0  0  0  0  0  0  0  0  0
  -11.1570    6.6879    0.0000 C   0  0  0  0  0  0  0  0  0  0  0  0
  -12.1607    5.5732    0.0000 F   0  0  0  0  0  0  0  0  0  0  0  0
   -9.6897    6.3760    0.0000 C   0  0  0  0  0  0  0  0  0  0  0  0
   -9.2262    4.9494    0.0000 F   0  0  0  0  0  0  0  0  0  0  0  0
   -8.6860    7.4907    0.0000 C   0  0  0  0  0  0  0  0  0  0  0  0
  1  2  1  0  0  0  0
  2  3  1  0  0  0  0
  3  4  1  0  0  0  0
  4  5  1  0  0  0  0
  5  6  1  0  0  0  0
  6  7  1  0  0  0  0
  7  8  1  0  0  0  0
  8  9  1  0  0  0  0
  9 10  1  0  0  0  0
 10 11  1  0  0  0  0
  6 11  1  0  0  0  0
  9 12  1  0  0  0  0
 12 13  1  0  0  0  0
 13 14  1  0  0  0  0
 14 15  2  0  0  0  0
 15 16  1  0  0  0  0
 16 17  2  0  0  0  0
 17 18  1  0  0  0  0
 18 19  2  0  0  0  0
  9 19  1  0  0  0  0
 14 19  1  0  0  0  0
  2 20  1  0  0  0  0
 20 21  2  0  0  0  0
 20 22  1  0  0  0  0
 22 23  1  0  0  0  0
 23 24  2  0  0  0  0
 24 25  1  0  0  0  0
 25 26  2  0  0  0  0
 26 27  1  0  0  0  0
 27 28  2  0  0  0  0
 23 28  1  0  0  0  0
 22 29  1  0  0  0  0
 29 30  2  0  0  0  0
 30 31  1  0  0  0  0
 31 32  2  0  0  0  0
 32 33  1  0  0  0  0
 32 34  1  0  0  0  0
 34 35  1  0  0  0  0
 34 36  2  0  0  0  0
 29 36  1  0  0  0  0
M  END
> <chemblId>
CHEMBL523697

> <bioactivity__type>
IC50

> <units>
nM

> <value>
920.0

$$$$

  CDK     11271515382D 0   0.00000     0.00000     0

 36 40  0  0  0  0              1 V2000 
  -10.0000   15.7384    0.0000 C   0  0  0  0  0  0  0  0  0  0  0  0
   -9.5365   14.3118    0.0000 C   0  0  0  0  0  0  0  0  0  0  0  0
  -10.5401   13.1971    0.0000 C   0  0  0  0  0  0  0  0  0  0  0  0
  -10.0766   11.7705    0.0000 C   0  0  0  0  0  0  0  0  0  0  0  0
   -8.6094   11.4586    0.0000 C   0  0  0  0  0  0  0  0  0  0  0  0
   -7.6057   12.5734    0.0000 C   0  0  0  0  0  0  0  0  0  0  0  0
   -8.0692   13.9999    0.0000 C   0  0  0  0  0  0  0  0  0  0  0  0
   -8.1459   10.0321    0.0000 N   0  0  0  0  0  0  0  0  0  0  0  0
   -6.6787    9.7202    0.0000 C   0  0  0  0  0  0  0  0  0  0  0  0
   -5.6750   10.8349    0.0000 O   0  0  0  0  0  0  0  0  0  0  0  0
   -6.2151    8.2936    0.0000 N   0  0  0  0  0  0  0  0  0  0  0  0
   -4.7479    7.9817    0.0000 C   0  0  0  0  0  0  0  0  0  0  0  0
   -4.2844    6.5551    0.0000 C   0  0  0  0  0  0  0  0  0  0  0  0
   -2.8172    6.2433    0.0000 C   0  0  0  0  0  0  0  0  0  0  0  0
   -2.3536    4.8167    0.0000 N   0  0  0  0  0  0  0  0  0  0  0  0
   -3.3573    3.7020    0.0000 C   0  0  0  0  0  0  0  0  0  0  0  0
   -2.8938    2.2754    0.0000 C   0  0  0  0  0  0  0  0  0  0  0  0
   -1.4266    1.9635    0.0000 C   0  0  0  0  0  0  0  0  0  0  0  0
   -0.4229    3.0782    0.0000 C   0  0  0  0  0  0  0  0  0  0  0  0
   -0.8864    4.5048    0.0000 C   0  0  0  0  0  0  0  0  0  0  0  0
   -2.3083    0.7500    0.0000 C   0  0  0  0  0  0  0  0  0  0  0  0
   -1.4266   -0.4635    0.0000 C   0  0  0  0  0  0  0  0  0  0  0  0
    0.0000    0.0000    0.0000 C   0  0  0  0  0  0  0  0  0  0  0  0
    1.2990   -0.7500    0.0000 C   0  0  0  0  0  0  0  0  0  0  0  0
    2.5981   -0.0000    0.0000 C   0  0  0  0  0  0  0  0  0  0  0  0
    2.5981    1.5000    0.0000 C   0  0  0  0  0  0  0  0  0  0  0  0
    1.2990    2.2500    0.0000 C   0  0  0  0  0  0  0  0  0  0  0  0
    0.0000    1.5000    0.0000 C   0  0  0  0  0  0  0  0  0  0  0  0
   -9.1496    8.9173    0.0000 C   0  0  0  0  0  0  0  0  0  0  0  0
  -10.6168    9.2292    0.0000 C   0  0  0  0  0  0  0  0  0  0  0  0
  -11.6205    8.1145    0.0000 C   0  0  0  0  0  0  0  0  0  0  0  0
  -11.1570    6.6879    0.0000 C   0  0  0  0  0  0  0  0  0  0  0  0
  -12.1607    5.5732    0.0000 F   0  0  0  0  0  0  0  0  0  0  0  0
   -9.6897    6.3760    0.0000 C   0  0  0  0  0  0  0  0  0  0  0  0
   -9.2262    4.9494    0.0000 F   0  0  0  0  0  0  0  0  0  0  0  0
   -8.6860    7.4907    0.0000 C   0  0  0  0  0  0  0  0  0  0  0  0
  1  2  1  0  0  0  0
  2  3  2  0  0  0  0
  3  4  1  0  0  0  0
  4  5  2  0  0  0  0
  5  6  1  0  0  0  0
  6  7  2  0  0  0  0
  2  7  1  0  0  0  0
  5  8  1  0  0  0  0
  8  9  1  0  0  0  0
  9 10  2  0  0  0  0
  9 11  1  0  0  0  0
 11 12  1  0  0  0  0
 12 13  1  0  0  0  0
 13 14  1  0  0  0  0
 14 15  1  0  0  0  0
 15 16  1  0  0  0  0
 16 17  1  0  0  0  0
 17 18  1  0  0  0  0
 18 19  1  0  0  0  0
 19 20  1  0  0  0  0
 15 20  1  0  0  0  0
 18 21  1  0  0  0  0
 21 22  1  0  0  0  0
 22 23  1  0  0  0  0
 23 24  2  0  0  0  0
 24 25  1  0  0  0  0
 25 26  2  0  0  0  0
 26 27  1  0  0  0  0
 27 28  2  0  0  0  0
 18 28  1  0  0  0  0
 23 28  1  0  0  0  0
  8 29  1  0  0  0  0
 29 30  2  0  0  0  0
 30 31  1  0  0  0  0
 31 32  2  0  0  0  0
 32 33  1  0  0  0  0
 32 34  1  0  0  0  0
 34 35  1  0  0  0  0
 34 36  2  0  0  0  0
 29 36  1  0  0  0  0
M  END
> <chemblId>
CHEMBL523882

> <bioactivity__type>
IC50

> <units>
nM

> <value>
350.0

$$$$

  CDK     11271515382D 0   0.00000     0.00000     0

 27 29  0  0  0  0              1 V2000 
    3.7214    6.5230    0.0000 C   0  0  0  0  0  0  0  0  0  0  0  0
    2.9759    5.2213    0.0000 N   0  0  0  0  0  0  0  0  0  0  0  0
    1.4759    5.2161    0.0000 C   0  0  0  0  0  0  0  0  0  0  0  0
    3.7304    3.9249    0.0000 C   0  0  0  0  0  0  0  0  0  0  0  0
    2.9849    2.6233    0.0000 N   0  0  0  0  0  0  0  0  0  0  0  0
    3.7395    1.3269    0.0000 C   0  0  0  0  0  0  0  0  0  0  0  0
    2.9940    0.0252    0.0000 N   0  0  0  0  0  0  0  0  0  0  0  0
    1.4940    0.0200    0.0000 C   0  0  0  0  0  0  0  0  0  0  0  0
    0.7500    1.3090    0.0000 C   0  0  0  0  0  0  0  0  0  0  0  0
   -0.7570    1.2880    0.0000 C   0  0  0  0  0  0  0  0  0  0  0  0
   -1.5010   -0.0140    0.0000 C   0  0  0  0  0  0  0  0  0  0  0  0
   -0.7300   -1.3040    0.0000 C   0  0  0  0  0  0  0  0  0  0  0  0
    0.7500   -1.2900    0.0000 C   0  0  0  0  0  0  0  0  0  0  0  0
   -3.0009   -0.0287    0.0000 N   0  0  0  0  0  0  0  0  0  0  0  0
   -3.7382   -1.3350    0.0000 C   0  0  0  0  0  0  0  0  0  0  0  0
   -2.9755   -2.6266    0.0000 O   0  0  0  0  0  0  0  0  0  0  0  0
   -5.2381   -1.3497    0.0000 C   0  0  0  0  0  0  0  0  0  0  0  0
   -6.0008   -0.0580    0.0000 C   0  0  0  0  0  0  0  0  0  0  0  0
   -7.5007   -0.0727    0.0000 C   0  0  0  0  0  0  0  0  0  0  0  0
   -8.2380   -1.3790    0.0000 C   0  0  0  0  0  0  0  0  0  0  0  0
   -9.7379   -1.3937    0.0000 F   0  0  0  0  0  0  0  0  0  0  0  0
   -7.4753   -2.6706    0.0000 C   0  0  0  0  0  0  0  0  0  0  0  0
   -5.9754   -2.6560    0.0000 C   0  0  0  0  0  0  0  0  0  0  0  0
    5.2395    1.3321    0.0000 N   0  0  0  0  0  0  0  0  0  0  0  0
    5.9849    2.6337    0.0000 C   0  0  0  0  0  0  0  0  0  0  0  0
    5.2304    3.9302    0.0000 C   0  0  0  0  0  0  0  0  0  0  0  0
    5.9759    5.2318    0.0000 C   0  0  0  0  0  0  0  0  0  0  0  0
  1  2  1  0  0  0  0
  2  3  1  0  0  0  0
  2  4  1  0  0  0  0
  4  5  2  0  0  0  0
  5  6  1  0  0  0  0
  6  7  1  0  0  0  0
  8  7  1  1  0  0  0
  8  9  1  0  0  0  0
  9 10  1  0  0  0  0
 10 11  1  0  0  0  0
 11 12  1  0  0  0  0
 12 13  1  0  0  0  0
  8 13  1  0  0  0  0
 11 14  1  1  0  0  0
 14 15  1  0  0  0  0
 15 16  2  0  0  0  0
 15 17  1  0  0  0  0
 17 18  2  0  0  0  0
 18 19  1  0  0  0  0
 19 20  2  0  0  0  0
 20 21  1  0  0  0  0
 20 22  1  0  0  0  0
 22 23  2  0  0  0  0
 17 23  1  0  0  0  0
  6 24  2  0  0  0  0
 24 25  1  0  0  0  0
 25 26  2  0  0  0  0
  4 26  1  0  0  0  0
 26 27  1  0  0  0  0
M  END
> <chemblId>
CHEMBL565551

> <bioactivity__type>
IC50

> <units>
nM

> <value>
7500.0

$$$$

  CDK     11271515382D 0   0.00000     0.00000     0

 35 37  0  0  0  0              1 V2000 
    5.1962   -7.5000    0.0000 C   0  0  0  0  0  0  0  0  0  0  0  0
    5.1961   -6.0000    0.0000 N   0  0  0  0  0  0  0  0  0  0  0  0
    6.4952   -5.2500    0.0000 C   0  0  0  0  0  0  0  0  0  0  0  0
    3.8971   -5.2500    0.0000 C   0  0  0  0  0  0  0  0  0  0  0  0
    3.8971   -3.7500    0.0000 N   0  0  0  0  0  0  0  0  0  0  0  0
    2.5981   -3.0000    0.0000 C   0  0  0  0  0  0  0  0  0  0  0  0
    2.5980   -1.5000    0.0000 N   0  0  0  0  0  0  0  0  0  0  0  0
    1.2990   -0.7500    0.0000 C   0  0  0  0  0  0  0  0  0  0  0  0
    0.0000   -1.5000    0.0000 C   0  0  0  0  0  0  0  0  0  0  0  0
   -1.2990   -0.7500    0.0000 C   0  0  0  0  0  0  0  0  0  0  0  0
   -1.2990    0.7500    0.0000 C   0  0  0  0  0  0  0  0  0  0  0  0
   -2.5980    1.5000    0.0000 C   0  0  0  0  0  0  0  0  0  0  0  0
   -2.5981    3.0000    0.0000 N   0  0  0  0  0  0  0  0  0  0  0  0
   -3.8971    3.7500    0.0000 C   0  0  0  0  0  0  0  0  0  0  0  0
   -5.1961    3.0000    0.0000 O   0  0  0  0  0  0  0  0  0  0  0  0
   -3.8971    5.2500    0.0000 C   0  0  0  0  0  0  0  0  0  0  0  0
   -2.5981    6.0000    0.0000 C   0  0  0  0  0  0  0  0  0  0  0  0
   -2.5981    7.5000    0.0000 C   0  0  0  0  0  0  0  0  0  0  0  0
   -3.8971    8.2500    0.0000 C   0  0  0  0  0  0  0  0  0  0  0  0
   -5.1962    7.5000    0.0000 C   0  0  0  0  0  0  0  0  0  0  0  0
   -5.1961    6.0000    0.0000 C   0  0  0  0  0  0  0  0  0  0  0  0
   -6.4952    8.2500    0.0000 C   0  0  0  0  0  0  0  0  0  0  0  0
   -6.4952    9.7500    0.0000 F   0  0  0  0  0  0  0  0  0  0  0  0
   -7.9724    8.5104    0.0000 F   0  0  0  0  0  0  0  0  0  0  0  0
   -7.0082    6.8404    0.0000 F   0  0  0  0  0  0  0  0  0  0  0  0
   -1.2990    8.2500    0.0000 C   0  0  0  0  0  0  0  0  0  0  0  0
   -1.2991    9.7500    0.0000 F   0  0  0  0  0  0  0  0  0  0  0  0
   -0.7860    6.8405    0.0000 F   0  0  0  0  0  0  0  0  0  0  0  0
    0.1782    8.5105    0.0000 F   0  0  0  0  0  0  0  0  0  0  0  0
    0.0000    1.5000    0.0000 C   0  0  0  0  0  0  0  0  0  0  0  0
    1.2990    0.7500    0.0000 C   0  0  0  0  0  0  0  0  0  0  0  0
    1.2990   -3.7500    0.0000 N   0  0  0  0  0  0  0  0  0  0  0  0
    1.2990   -5.2500    0.0000 C   0  0  0  0  0  0  0  0  0  0  0  0
    2.5981   -6.0000    0.0000 C   0  0  0  0  0  0  0  0  0  0  0  0
    2.5981   -7.5000    0.0000 C   0  0  0  0  0  0  0  0  0  0  0  0
  1  2  1  0  0  0  0
  2  3  1  0  0  0  0
  2  4  1  0  0  0  0
  4  5  2  0  0  0  0
  5  6  1  0  0  0  0
  6  7  1  0  0  0  0
  8  7  1  6  0  0  0
  8  9  1  0  0  0  0
  9 10  1  0  0  0  0
 10 11  1  0  0  0  0
 11 12  1  6  0  0  0
 12 13  1  0  0  0  0
 13 14  1  0  0  0  0
 14 15  2  0  0  0  0
 14 16  1  0  0  0  0
 16 17  2  0  0  0  0
 17 18  1  0  0  0  0
 18 19  2  0  0  0  0
 19 20  1  0  0  0  0
 20 21  2  0  0  0  0
 16 21  1  0  0  0  0
 20 22  1  0  0  0  0
 22 23  1  0  0  0  0
 22 24  1  0  0  0  0
 22 25  1  0  0  0  0
 18 26  1  0  0  0  0
 26 27  1  0  0  0  0
 26 28  1  0  0  0  0
 26 29  1  0  0  0  0
 11 30  1  0  0  0  0
 30 31  1  0  0  0  0
  8 31  1  0  0  0  0
  6 32  2  0  0  0  0
 32 33  1  0  0  0  0
 33 34  2  0  0  0  0
  4 34  1  0  0  0  0
 34 35  1  0  0  0  0
M  END
> <chemblId>
CHEMBL566075

> <bioactivity__type>
IC50

> <units>
nM

> <value>
3200.0

$$$$

  CDK     11271515382D 0   0.00000     0.00000     0

 27 29  0  0  0  0              1 V2000 
    8.2304    3.9406    0.0000 C   0  0  0  0  0  0  0  0  0  0  0  0
    7.4849    2.6390    0.0000 N   0  0  0  0  0  0  0  0  0  0  0  0
    8.2394    1.3425    0.0000 C   0  0  0  0  0  0  0  0  0  0  0  0
    5.9849    2.6337    0.0000 C   0  0  0  0  0  0  0  0  0  0  0  0
    5.2304    3.9302    0.0000 C   0  0  0  0  0  0  0  0  0  0  0  0
    3.7304    3.9249    0.0000 C   0  0  0  0  0  0  0  0  0  0  0  0
    2.9759    5.2213    0.0000 C   0  0  0  0  0  0  0  0  0  0  0  0
    2.9849    2.6233    0.0000 N   0  0  0  0  0  0  0  0  0  0  0  0
    3.7395    1.3269    0.0000 C   0  0  0  0  0  0  0  0  0  0  0  0
    2.9940    0.0252    0.0000 N   0  0  0  0  0  0  0  0  0  0  0  0
    1.4940    0.0200    0.0000 C   0  0  0  0  0  0  0  0  0  0  0  0
    0.7500    1.3090    0.0000 C   0  0  0  0  0  0  0  0  0  0  0  0
   -0.7570    1.2880    0.0000 C   0  0  0  0  0  0  0  0  0  0  0  0
   -1.5010   -0.0140    0.0000 C   0  0  0  0  0  0  0  0  0  0  0  0
   -0.7300   -1.3040    0.0000 C   0  0  0  0  0  0  0  0  0  0  0  0
    0.7500   -1.2900    0.0000 C   0  0  0  0  0  0  0  0  0  0  0  0
   -3.0009   -0.0287    0.0000 N   0  0  0  0  0  0  0  0  0  0  0  0
   -3.7382   -1.3350    0.0000 C   0  0  0  0  0  0  0  0  0  0  0  0
   -2.9755   -2.6266    0.0000 O   0  0  0  0  0  0  0  0  0  0  0  0
   -5.2381   -1.3497    0.0000 C   0  0  0  0  0  0  0  0  0  0  0  0
   -6.0008   -0.0580    0.0000 C   0  0  0  0  0  0  0  0  0  0  0  0
   -7.5007   -0.0727    0.0000 C   0  0  0  0  0  0  0  0  0  0  0  0
   -8.2380   -1.3790    0.0000 C   0  0  0  0  0  0  0  0  0  0  0  0
   -9.7379   -1.3937    0.0000 Cl  0  0  0  0  0  0  0  0  0  0  0  0
   -7.4753   -2.6706    0.0000 C   0  0  0  0  0  0  0  0  0  0  0  0
   -5.9754   -2.6560    0.0000 C   0  0  0  0  0  0  0  0  0  0  0  0
    5.2395    1.3321    0.0000 N   0  0  0  0  0  0  0  0  0  0  0  0
  1  2  1  0  0  0  0
  2  3  1  0  0  0  0
  2  4  1  0  0  0  0
  4  5  2  0  0  0  0
  5  6  1  0  0  0  0
  6  7  1  0  0  0  0
  6  8  2  0  0  0  0
  8  9  1  0  0  0  0
  9 10  1  0  0  0  0
 11 10  1  1  0  0  0
 11 12  1  0  0  0  0
 12 13  1  0  0  0  0
 13 14  1  0  0  0  0
 14 15  1  0  0  0  0
 15 16  1  0  0  0  0
 11 16  1  0  0  0  0
 14 17  1  1  0  0  0
 17 18  1  0  0  0  0
 18 19  2  0  0  0  0
 18 20  1  0  0  0  0
 20 21  2  0  0  0  0
 21 22  1  0  0  0  0
 22 23  2  0  0  0  0
 23 24  1  0  0  0  0
 23 25  1  0  0  0  0
 25 26  2  0  0  0  0
 20 26  1  0  0  0  0
  9 27  2  0  0  0  0
  4 27  1  0  0  0  0
M  END
> <chemblId>
CHEMBL567791

> <bioactivity__type>
IC50

> <units>
nM

> <value>
3000.0

$$$$

  CDK     11271515382D 0   0.00000     0.00000     0

 27 29  0  0  0  0              1 V2000 
    3.7214    6.5230    0.0000 C   0  0  0  0  0  0  0  0  0  0  0  0
    2.9759    5.2213    0.0000 N   0  0  0  0  0  0  0  0  0  0  0  0
    1.4759    5.2161    0.0000 C   0  0  0  0  0  0  0  0  0  0  0  0
    3.7304    3.9249    0.0000 C   0  0  0  0  0  0  0  0  0  0  0  0
    2.9849    2.6233    0.0000 N   0  0  0  0  0  0  0  0  0  0  0  0
    3.7395    1.3269    0.0000 C   0  0  0  0  0  0  0  0  0  0  0  0
    2.9940    0.0252    0.0000 N   0  0  0  0  0  0  0  0  0  0  0  0
    1.4940    0.0200    0.0000 C   0  0  0  0  0  0  0  0  0  0  0  0
    0.7500    1.3090    0.0000 C   0  0  0  0  0  0  0  0  0  0  0  0
   -0.7570    1.2880    0.0000 C   0  0  0  0  0  0  0  0  0  0  0  0
   -1.5010   -0.0140    0.0000 C   0  0  0  0  0  0  0  0  0  0  0  0
   -0.7300   -1.3040    0.0000 C   0  0  0  0  0  0  0  0  0  0  0  0
    0.7500   -1.2900    0.0000 C   0  0  0  0  0  0  0  0  0  0  0  0
   -3.0009   -0.0287    0.0000 N   0  0  0  0  0  0  0  0  0  0  0  0
   -3.7382   -1.3350    0.0000 C   0  0  0  0  0  0  0  0  0  0  0  0
   -2.9755   -2.6266    0.0000 O   0  0  0  0  0  0  0  0  0  0  0  0
   -5.2381   -1.3497    0.0000 C   0  0  0  0  0  0  0  0  0  0  0  0
   -6.0008   -0.0580    0.0000 C   0  0  0  0  0  0  0  0  0  0  0  0
   -7.5007   -0.0727    0.0000 C   0  0  0  0  0  0  0  0  0  0  0  0
   -8.2380   -1.3790    0.0000 C   0  0  0  0  0  0  0  0  0  0  0  0
   -7.4753   -2.6706    0.0000 C   0  0  0  0  0  0  0  0  0  0  0  0
   -8.2126   -3.9769    0.0000 C   0  0  0  0  0  0  0  0  0  0  0  0
   -5.9754   -2.6560    0.0000 C   0  0  0  0  0  0  0  0  0  0  0  0
    5.2395    1.3321    0.0000 N   0  0  0  0  0  0  0  0  0  0  0  0
    5.9849    2.6337    0.0000 C   0  0  0  0  0  0  0  0  0  0  0  0
    5.2304    3.9302    0.0000 C   0  0  0  0  0  0  0  0  0  0  0  0
    5.9759    5.2318    0.0000 C   0  0  0  0  0  0  0  0  0  0  0  0
  1  2  1  0  0  0  0
  2  3  1  0  0  0  0
  2  4  1  0  0  0  0
  4  5  2  0  0  0  0
  5  6  1  0  0  0  0
  6  7  1  0  0  0  0
  8  7  1  1  0  0  0
  8  9  1  0  0  0  0
  9 10  1  0  0  0  0
 10 11  1  0  0  0  0
 11 12  1  0  0  0  0
 12 13  1  0  0  0  0
  8 13  1  0  0  0  0
 11 14  1  1  0  0  0
 14 15  1  0  0  0  0
 15 16  2  0  0  0  0
 15 17  1  0  0  0  0
 17 18  2  0  0  0  0
 18 19  1  0  0  0  0
 19 20  2  0  0  0  0
 20 21  1  0  0  0  0
 21 22  1  0  0  0  0
 21 23  2  0  0  0  0
 17 23  1  0  0  0  0
  6 24  2  0  0  0  0
 24 25  1  0  0  0  0
 25 26  2  0  0  0  0
  4 26  1  0  0  0  0
 26 27  1  0  0  0  0
M  END
> <chemblId>
CHEMBL567993

> <bioactivity__type>
IC50

> <units>
nM

> <value>
2790.0

$$$$

  CDK     11271515382D 0   0.00000     0.00000     0

 29 31  0  0  0  0              1 V2000 
    5.1962   -7.5000    0.0000 C   0  0  0  0  0  0  0  0  0  0  0  0
    5.1961   -6.0000    0.0000 N   0  0  0  0  0  0  0  0  0  0  0  0
    6.4952   -5.2500    0.0000 C   0  0  0  0  0  0  0  0  0  0  0  0
    3.8971   -5.2500    0.0000 C   0  0  0  0  0  0  0  0  0  0  0  0
    3.8971   -3.7500    0.0000 N   0  0  0  0  0  0  0  0  0  0  0  0
    2.5981   -3.0000    0.0000 C   0  0  0  0  0  0  0  0  0  0  0  0
    2.5980   -1.5000    0.0000 N   0  0  0  0  0  0  0  0  0  0  0  0
    1.2990   -0.7500    0.0000 C   0  0  0  0  0  0  0  0  0  0  0  0
    0.0000   -1.5000    0.0000 C   0  0  0  0  0  0  0  0  0  0  0  0
   -1.2990   -0.7500    0.0000 C   0  0  0  0  0  0  0  0  0  0  0  0
   -1.2990    0.7500    0.0000 C   0  0  0  0  0  0  0  0  0  0  0  0
   -2.5980    1.5000    0.0000 C   0  0  0  0  0  0  0  0  0  0  0  0
   -2.5981    3.0000    0.0000 N   0  0  0  0  0  0  0  0  0  0  0  0
   -3.8971    3.7500    0.0000 C   0  0  0  0  0  0  0  0  0  0  0  0
   -5.1961    3.0000    0.0000 O   0  0  0  0  0  0  0  0  0  0  0  0
   -3.8971    5.2500    0.0000 C   0  0  0  0  0  0  0  0  0  0  0  0
   -2.5981    6.0000    0.0000 C   0  0  0  0  0  0  0  0  0  0  0  0
   -2.5981    7.5000    0.0000 C   0  0  0  0  0  0  0  0  0  0  0  0
   -3.8971    8.2500    0.0000 C   0  0  0  0  0  0  0  0  0  0  0  0
   -3.8971    9.7500    0.0000 F   0  0  0  0  0  0  0  0  0  0  0  0
   -5.1962    7.5000    0.0000 C   0  0  0  0  0  0  0  0  0  0  0  0
   -6.4952    8.2500    0.0000 F   0  0  0  0  0  0  0  0  0  0  0  0
   -5.1961    6.0000    0.0000 C   0  0  0  0  0  0  0  0  0  0  0  0
    0.0000    1.5000    0.0000 C   0  0  0  0  0  0  0  0  0  0  0  0
    1.2990    0.7500    0.0000 C   0  0  0  0  0  0  0  0  0  0  0  0
    1.2990   -3.7500    0.0000 N   0  0  0  0  0  0  0  0  0  0  0  0
    1.2990   -5.2500    0.0000 C   0  0  0  0  0  0  0  0  0  0  0  0
    2.5981   -6.0000    0.0000 C   0  0  0  0  0  0  0  0  0  0  0  0
    2.5981   -7.5000    0.0000 C   0  0  0  0  0  0  0  0  0  0  0  0
  1  2  1  0  0  0  0
  2  3  1  0  0  0  0
  2  4  1  0  0  0  0
  4  5  2  0  0  0  0
  5  6  1  0  0  0  0
  6  7  1  0  0  0  0
  8  7  1  6  0  0  0
  8  9  1  0  0  0  0
  9 10  1  0  0  0  0
 10 11  1  0  0  0  0
 11 12  1  6  0  0  0
 12 13  1  0  0  0  0
 13 14  1  0  0  0  0
 14 15  2  0  0  0  0
 14 16  1  0  0  0  0
 16 17  2  0  0  0  0
 17 18  1  0  0  0  0
 18 19  2  0  0  0  0
 19 20  1  0  0  0  0
 19 21  1  0  0  0  0
 21 22  1  0  0  0  0
 21 23  2  0  0  0  0
 16 23  1  0  0  0  0
 11 24  1  0  0  0  0
 24 25  1  0  0  0  0
  8 25  1  0  0  0  0
  6 26  2  0  0  0  0
 26 27  1  0  0  0  0
 27 28  2  0  0  0  0
  4 28  1  0  0  0  0
 28 29  1  0  0  0  0
M  END
> <chemblId>
CHEMBL577904

> <bioactivity__type>
IC50

> <units>
nM

> <value>
3600.0

$$$$

  CDK     11271515382D 0   0.00000     0.00000     0

 34 36  0  0  0  0              1 V2000 
    8.2304    3.9406    0.0000 C   0  0  0  0  0  0  0  0  0  0  0  0
    7.4849    2.6390    0.0000 N   0  0  0  0  0  0  0  0  0  0  0  0
    8.2394    1.3425    0.0000 C   0  0  0  0  0  0  0  0  0  0  0  0
    5.9849    2.6337    0.0000 C   0  0  0  0  0  0  0  0  0  0  0  0
    5.2304    3.9302    0.0000 C   0  0  0  0  0  0  0  0  0  0  0  0
    3.7304    3.9249    0.0000 C   0  0  0  0  0  0  0  0  0  0  0  0
    2.9759    5.2213    0.0000 C   0  0  0  0  0  0  0  0  0  0  0  0
    2.9849    2.6233    0.0000 N   0  0  0  0  0  0  0  0  0  0  0  0
    3.7395    1.3269    0.0000 C   0  0  0  0  0  0  0  0  0  0  0  0
    2.9940    0.0252    0.0000 N   0  0  0  0  0  0  0  0  0  0  0  0
    1.4940    0.0200    0.0000 C   0  0  0  0  0  0  0  0  0  0  0  0
    0.7500    1.3090    0.0000 C   0  0  0  0  0  0  0  0  0  0  0  0
   -0.7570    1.2880    0.0000 C   0  0  0  0  0  0  0  0  0  0  0  0
   -1.5010   -0.0140    0.0000 C   0  0  0  0  0  0  0  0  0  0  0  0
   -0.7300   -1.3040    0.0000 C   0  0  0  0  0  0  0  0  0  0  0  0
    0.7500   -1.2900    0.0000 C   0  0  0  0  0  0  0  0  0  0  0  0
   -3.0009   -0.0287    0.0000 N   0  0  0  0  0  0  0  0  0  0  0  0
   -3.7382   -1.3350    0.0000 C   0  0  0  0  0  0  0  0  0  0  0  0
   -2.9755   -2.6266    0.0000 O   0  0  0  0  0  0  0  0  0  0  0  0
   -5.2381   -1.3497    0.0000 C   0  0  0  0  0  0  0  0  0  0  0  0
   -6.0008   -0.0580    0.0000 C   0  0  0  0  0  0  0  0  0  0  0  0
   -7.5007   -0.0727    0.0000 C   0  0  0  0  0  0  0  0  0  0  0  0
   -8.2380   -1.3790    0.0000 C   0  0  0  0  0  0  0  0  0  0  0  0
   -7.4753   -2.6706    0.0000 C   0  0  0  0  0  0  0  0  0  0  0  0
   -5.9754   -2.6560    0.0000 C   0  0  0  0  0  0  0  0  0  0  0  0
   -8.2126   -3.9769    0.0000 C   0  0  0  0  0  0  0  0  0  0  0  0
   -9.7125   -3.9916    0.0000 F   0  0  0  0  0  0  0  0  0  0  0  0
   -8.4586   -5.4566    0.0000 F   0  0  0  0  0  0  0  0  0  0  0  0
   -6.7981   -4.4762    0.0000 F   0  0  0  0  0  0  0  0  0  0  0  0
   -8.2634    1.2190    0.0000 C   0  0  0  0  0  0  0  0  0  0  0  0
   -9.7633    1.2043    0.0000 F   0  0  0  0  0  0  0  0  0  0  0  0
   -6.8589    1.7457    0.0000 F   0  0  0  0  0  0  0  0  0  0  0  0
   -8.5383    2.6935    0.0000 F   0  0  0  0  0  0  0  0  0  0  0  0
    5.2395    1.3321    0.0000 N   0  0  0  0  0  0  0  0  0  0  0  0
  1  2  1  0  0  0  0
  2  3  1  0  0  0  0
  2  4  1  0  0  0  0
  4  5  2  0  0  0  0
  5  6  1  0  0  0  0
  6  7  1  0  0  0  0
  6  8  2  0  0  0  0
  8  9  1  0  0  0  0
  9 10  1  0  0  0  0
 11 10  1  1  0  0  0
 11 12  1  0  0  0  0
 12 13  1  0  0  0  0
 13 14  1  0  0  0  0
 14 15  1  0  0  0  0
 15 16  1  0  0  0  0
 11 16  1  0  0  0  0
 14 17  1  1  0  0  0
 17 18  1  0  0  0  0
 18 19  2  0  0  0  0
 18 20  1  0  0  0  0
 20 21  2  0  0  0  0
 21 22  1  0  0  0  0
 22 23  2  0  0  0  0
 23 24  1  0  0  0  0
 24 25  2  0  0  0  0
 20 25  1  0  0  0  0
 24 26  1  0  0  0  0
 26 27  1  0  0  0  0
 26 28  1  0  0  0  0
 26 29  1  0  0  0  0
 22 30  1  0  0  0  0
 30 31  1  0  0  0  0
 30 32  1  0  0  0  0
 30 33  1  0  0  0  0
  9 34  2  0  0  0  0
  4 34  1  0  0  0  0
M  END
> <chemblId>
CHEMBL583014

> <bioactivity__type>
IC50

> <units>
nM

> <value>
1320.0

$$$$

  CDK     11271515382D 0   0.00000     0.00000     0

 20 23  0  0  0  0              1 V2000 
   -1.5000    5.0450    0.0000 C   0  0  0  0  0  0  0  0  0  0  0  0
   -0.7500    3.7460    0.0000 N   0  0  0  0  0  0  0  0  0  0  0  0
    0.7500    3.7460    0.0000 C   0  0  0  0  0  0  0  0  0  0  0  0
    1.5000    2.4470    0.0000 C   0  0  0  0  0  0  0  0  0  0  0  0
    0.7500    1.1480    0.0000 N   0  0  0  0  0  0  0  0  0  0  0  0
   -0.7500    1.1480    0.0000 C   0  0  0  0  0  0  0  0  0  0  0  0
   -1.5000    2.4470    0.0000 C   0  0  0  0  0  0  0  0  0  0  0  0
   -1.6850   -0.0250    0.0000 C   0  0  0  0  0  0  0  0  0  0  0  0
   -3.1180    0.4170    0.0000 C   0  0  0  0  0  0  0  0  0  0  0  0
   -4.2180   -0.6030    0.0000 C   0  0  0  0  0  0  0  0  0  0  0  0
   -3.8840   -2.0660    0.0000 C   0  0  0  0  0  0  0  0  0  0  0  0
   -2.4510   -2.5080    0.0000 C   0  0  0  0  0  0  0  0  0  0  0  0
   -1.3510   -1.4870    0.0000 C   0  0  0  0  0  0  0  0  0  0  0  0
   -0.0000   -2.1380    0.0000 C   0  0  0  0  0  0  0  0  0  0  0  0
    1.3520   -1.4870    0.0000 C   0  0  0  0  0  0  0  0  0  0  0  0
    2.4510   -2.5080    0.0000 C   0  0  0  0  0  0  0  0  0  0  0  0
    3.8840   -2.0650    0.0000 C   0  0  0  0  0  0  0  0  0  0  0  0
    4.2180   -0.6030    0.0000 C   0  0  0  0  0  0  0  0  0  0  0  0
    3.1190    0.4170    0.0000 C   0  0  0  0  0  0  0  0  0  0  0  0
    1.6850   -0.0250    0.0000 C   0  0  0  0  0  0  0  0  0  0  0  0
  1  2  1  0  0  0  0
  2  3  1  0  0  0  0
  3  4  1  0  0  0  0
  4  5  1  0  0  0  0
  5  6  1  0  0  0  0
  6  7  1  0  0  0  0
  2  7  1  0  0  0  0
  6  8  1  0  0  0  0
  8  9  2  0  0  0  0
  9 10  1  0  0  0  0
 10 11  2  0  0  0  0
 11 12  1  0  0  0  0
 12 13  2  0  0  0  0
  8 13  1  0  0  0  0
 13 14  1  0  0  0  0
 14 15  1  0  0  0  0
 15 16  2  0  0  0  0
 16 17  1  0  0  0  0
 17 18  2  0  0  0  0
 18 19  1  0  0  0  0
 19 20  2  0  0  0  0
  5 20  1  0  0  0  0
 15 20  1  0  0  0  0
M  END
> <chemblId>
CHEMBL6437

> <bioactivity__type>
IC50

> <units>
nM

> <value>
407.38

$$$$

  CDK     11271515382D 0   0.00000     0.00000     0

 20 23  0  0  0  0              1 V2000 
   -1.5000   -5.0450    0.0000 C   0  0  0  0  0  0  0  0  0  0  0  0
   -0.7500   -3.7460    0.0000 N   0  0  0  0  0  0  0  0  0  0  0  0
    0.7500   -3.7460    0.0000 C   0  0  0  0  0  0  0  0  0  0  0  0
    1.5000   -2.4470    0.0000 C   0  0  0  0  0  0  0  0  0  0  0  0
    0.7500   -1.1480    0.0000 N   0  0  0  0  0  0  0  0  0  0  0  0
   -0.7500   -1.1480    0.0000 C   0  0  0  0  0  0  0  0  0  0  0  0
   -1.5000   -2.4470    0.0000 C   0  0  0  0  0  0  0  0  0  0  0  0
   -1.6850    0.0250    0.0000 C   0  0  0  0  0  0  0  0  0  0  0  0
   -3.1190   -0.4170    0.0000 C   0  0  0  0  0  0  0  0  0  0  0  0
   -4.2180    0.6030    0.0000 C   0  0  0  0  0  0  0  0  0  0  0  0
   -3.8840    2.0660    0.0000 C   0  0  0  0  0  0  0  0  0  0  0  0
   -2.4510    2.5080    0.0000 C   0  0  0  0  0  0  0  0  0  0  0  0
   -1.3510    1.4870    0.0000 C   0  0  0  0  0  0  0  0  0  0  0  0
   -0.0000    2.1380    0.0000 C   0  0  0  0  0  0  0  0  0  0  0  0
    1.3510    1.4870    0.0000 C   0  0  0  0  0  0  0  0  0  0  0  0
    2.4510    2.5080    0.0000 C   0  0  0  0  0  0  0  0  0  0  0  0
    3.8840    2.0660    0.0000 C   0  0  0  0  0  0  0  0  0  0  0  0
    4.2180    0.6030    0.0000 C   0  0  0  0  0  0  0  0  0  0  0  0
    3.1190   -0.4170    0.0000 N   0  0  0  0  0  0  0  0  0  0  0  0
    1.6850    0.0250    0.0000 C   0  0  0  0  0  0  0  0  0  0  0  0
  1  2  1  0  0  0  0
  2  3  1  0  0  0  0
  3  4  1  0  0  0  0
  4  5  1  0  0  0  0
  5  6  1  0  0  0  0
  6  7  1  0  0  0  0
  2  7  1  0  0  0  0
  6  8  1  0  0  0  0
  8  9  2  0  0  0  0
  9 10  1  0  0  0  0
 10 11  2  0  0  0  0
 11 12  1  0  0  0  0
 12 13  2  0  0  0  0
  8 13  1  0  0  0  0
 13 14  1  0  0  0  0
 14 15  1  0  0  0  0
 15 16  2  0  0  0  0
 16 17  1  0  0  0  0
 17 18  2  0  0  0  0
 18 19  1  0  0  0  0
 19 20  2  0  0  0  0
  5 20  1  0  0  0  0
 15 20  1  0  0  0  0
M  END
> <chemblId>
CHEMBL654

> <bioactivity__type>
IC50

> <units>
nM

> <value>
3162.28

$$$$

  CDK     11271515382D 0   0.00000     0.00000     0

 21 24  0  0  0  0              1 V2000 
   -4.5185    7.8857    0.0000 C   0  0  0  0  0  0  0  0  0  0  0  0
   -4.1847    6.4233    0.0000 N   0  0  0  0  0  0  0  0  0  0  0  0
   -2.7514    5.9811    0.0000 C   0  0  0  0  0  0  0  0  0  0  0  0
   -2.4176    4.5187    0.0000 C   0  0  0  0  0  0  0  0  0  0  0  0
   -1.0383    3.9292    0.0000 C   0  0  0  0  0  0  0  0  0  0  0  0
   -1.1727    2.4352    0.0000 C   0  0  0  0  0  0  0  0  0  0  0  0
   -2.6351    2.1015    0.0000 N   0  0  0  0  0  0  0  0  0  0  0  0
   -3.4045    3.3891    0.0000 O   0  0  0  0  0  0  0  0  0  0  0  0
   -3.2860    0.7500    0.0000 C   0  0  0  0  0  0  0  0  0  0  0  0
   -4.7818    0.8621    0.0000 C   0  0  0  0  0  0  0  0  0  0  0  0
   -5.6268   -0.3773    0.0000 C   0  0  0  0  0  0  0  0  0  0  0  0
   -4.9759   -1.7287    0.0000 C   0  0  0  0  0  0  0  0  0  0  0  0
   -3.4801   -1.8408    0.0000 C   0  0  0  0  0  0  0  0  0  0  0  0
   -2.6351   -0.6015    0.0000 C   0  0  0  0  0  0  0  0  0  0  0  0
   -1.1727   -0.9352    0.0000 C   0  0  0  0  0  0  0  0  0  0  0  0
    0.0000    0.0000    0.0000 C   0  0  0  0  0  0  0  0  0  0  0  0
    1.2990   -0.7500    0.0000 C   0  0  0  0  0  0  0  0  0  0  0  0
    2.5981   -0.0000    0.0000 C   0  0  0  0  0  0  0  0  0  0  0  0
    2.5981    1.5000    0.0000 C   0  0  0  0  0  0  0  0  0  0  0  0
    1.2990    2.2500    0.0000 C   0  0  0  0  0  0  0  0  0  0  0  0
    0.0000    1.5000    0.0000 C   0  0  0  0  0  0  0  0  0  0  0  0
  1  2  1  0  0  0  0
  2  3  1  0  0  0  0
  3  4  1  0  0  0  0
  4  5  1  0  0  0  0
  5  6  1  0  0  0  0
  6  7  1  0  0  0  0
  7  8  1  0  0  0  0
  4  8  1  0  0  0  0
  7  9  1  0  0  0  0
  9 10  2  0  0  0  0
 10 11  1  0  0  0  0
 11 12  2  0  0  0  0
 12 13  1  0  0  0  0
 13 14  2  0  0  0  0
  9 14  1  0  0  0  0
 14 15  1  0  0  0  0
 15 16  1  0  0  0  0
 16 17  2  0  0  0  0
 17 18  1  0  0  0  0
 18 19  2  0  0  0  0
 19 20  1  0  0  0  0
 20 21  2  0  0  0  0
  6 21  1  0  0  0  0
 16 21  1  0  0  0  0
M  END
> <chemblId>
CHEMBL81485

> <bioactivity__type>
IC50

> <units>
nM

> <value>
190.55

$$$$

  CDK     11271515382D 0   0.00000     0.00000     0

 22 25  0  0  0  0              1 V2000 
   -4.5185    7.8857    0.0000 C   0  0  0  0  0  0  0  0  0  0  0  0
   -4.1847    6.4233    0.0000 N   0  0  0  0  0  0  0  0  0  0  0  0
   -5.2843    5.4030    0.0000 C   0  0  0  0  0  0  0  0  0  0  0  0
   -2.7514    5.9811    0.0000 C   0  0  0  0  0  0  0  0  0  0  0  0
   -2.4176    4.5187    0.0000 C   0  0  0  0  0  0  0  0  0  0  0  0
   -1.0383    3.9292    0.0000 C   0  0  0  0  0  0  0  0  0  0  0  0
   -1.1727    2.4352    0.0000 C   0  0  0  0  0  0  0  0  0  0  0  0
   -2.6351    2.1015    0.0000 N   0  0  0  0  0  0  0  0  0  0  0  0
   -3.4045    3.3891    0.0000 O   0  0  0  0  0  0  0  0  0  0  0  0
   -3.2860    0.7500    0.0000 C   0  0  0  0  0  0  0  0  0  0  0  0
   -4.7818    0.8621    0.0000 C   0  0  0  0  0  0  0  0  0  0  0  0
   -5.6268   -0.3773    0.0000 C   0  0  0  0  0  0  0  0  0  0  0  0
   -4.9759   -1.7287    0.0000 C   0  0  0  0  0  0  0  0  0  0  0  0
   -3.4801   -1.8408    0.0000 C   0  0  0  0  0  0  0  0  0  0  0  0
   -2.6351   -0.6015    0.0000 C   0  0  0  0  0  0  0  0  0  0  0  0
   -1.1727   -0.9352    0.0000 C   0  0  0  0  0  0  0  0  0  0  0  0
    0.0000    0.0000    0.0000 C   0  0  0  0  0  0  0  0  0  0  0  0
    1.2990   -0.7500    0.0000 C   0  0  0  0  0  0  0  0  0  0  0  0
    2.5981   -0.0000    0.0000 C   0  0  0  0  0  0  0  0  0  0  0  0
    2.5981    1.5000    0.0000 C   0  0  0  0  0  0  0  0  0  0  0  0
    1.2990    2.2500    0.0000 C   0  0  0  0  0  0  0  0  0  0  0  0
    0.0000    1.5000    0.0000 C   0  0  0  0  0  0  0  0  0  0  0  0
  1  2  1  0  0  0  0
  2  3  1  0  0  0  0
  2  4  1  0  0  0  0
  4  5  1  0  0  0  0
  5  6  1  0  0  0  0
  6  7  1  0  0  0  0
  7  8  1  0  0  0  0
  8  9  1  0  0  0  0
  5  9  1  0  0  0  0
  8 10  1  0  0  0  0
 10 11  2  0  0  0  0
 11 12  1  0  0  0  0
 12 13  2  0  0  0  0
 13 14  1  0  0  0  0
 14 15  2  0  0  0  0
 10 15  1  0  0  0  0
 15 16  1  0  0  0  0
 16 17  1  0  0  0  0
 17 18  2  0  0  0  0
 18 19  1  0  0  0  0
 19 20  2  0  0  0  0
 20 21  1  0  0  0  0
 21 22  2  0  0  0  0
  7 22  1  0  0  0  0
 17 22  1  0  0  0  0
M  END
> <chemblId>
CHEMBL83658

> <bioactivity__type>
IC50

> <units>
nM

> <value>
537.03

$$$$

  CDK     11271515382D 0   0.00000     0.00000     0

 23 26  0  0  0  0              1 V2000 
   -1.9856    8.4638    0.0000 C   0  0  0  0  0  0  0  0  0  0  0  0
   -1.6518    7.0014    0.0000 N   0  0  0  0  0  0  0  0  0  0  0  0
   -0.2184    6.5593    0.0000 C   0  0  0  0  0  0  0  0  0  0  0  0
   -2.7514    5.9811    0.0000 C   0  0  0  0  0  0  0  0  0  0  0  0
   -2.4176    4.5187    0.0000 C   0  0  0  0  0  0  0  0  0  0  0  0
   -1.0383    3.9292    0.0000 C   0  0  0  0  0  0  0  0  0  0  0  0
   -1.1727    2.4352    0.0000 C   0  0  0  0  0  0  0  0  0  0  0  0
   -2.6351    2.1015    0.0000 N   0  0  0  0  0  0  0  0  0  0  0  0
   -3.4045    3.3891    0.0000 O   0  0  0  0  0  0  0  0  0  0  0  0
   -3.2860    0.7500    0.0000 C   0  0  0  0  0  0  0  0  0  0  0  0
   -4.7818    0.8621    0.0000 C   0  0  0  0  0  0  0  0  0  0  0  0
   -5.6268   -0.3773    0.0000 C   0  0  0  0  0  0  0  0  0  0  0  0
   -7.1226   -0.2652    0.0000 F   0  0  0  0  0  0  0  0  0  0  0  0
   -4.9759   -1.7287    0.0000 C   0  0  0  0  0  0  0  0  0  0  0  0
   -3.4801   -1.8408    0.0000 C   0  0  0  0  0  0  0  0  0  0  0  0
   -2.6351   -0.6015    0.0000 C   0  0  0  0  0  0  0  0  0  0  0  0
   -1.1727   -0.9352    0.0000 C   0  0  0  0  0  0  0  0  0  0  0  0
    0.0000    0.0000    0.0000 C   0  0  0  0  0  0  0  0  0  0  0  0
    1.2990   -0.7500    0.0000 C   0  0  0  0  0  0  0  0  0  0  0  0
    2.5981   -0.0000    0.0000 C   0  0  0  0  0  0  0  0  0  0  0  0
    2.5981    1.5000    0.0000 C   0  0  0  0  0  0  0  0  0  0  0  0
    1.2990    2.2500    0.0000 C   0  0  0  0  0  0  0  0  0  0  0  0
    0.0000    1.5000    0.0000 C   0  0  0  0  0  0  0  0  0  0  0  0
  1  2  1  0  0  0  0
  2  3  1  0  0  0  0
  2  4  1  0  0  0  0
  4  5  1  0  0  0  0
  5  6  1  0  0  0  0
  6  7  1  0  0  0  0
  7  8  1  0  0  0  0
  8  9  1  0  0  0  0
  5  9  1  0  0  0  0
  8 10  1  0  0  0  0
 10 11  2  0  0  0  0
 11 12  1  0  0  0  0
 12 13  1  0  0  0  0
 12 14  2  0  0  0  0
 14 15  1  0  0  0  0
 15 16  2  0  0  0  0
 10 16  1  0  0  0  0
 16 17  1  0  0  0  0
 17 18  1  0  0  0  0
 18 19  2  0  0  0  0
 19 20  1  0  0  0  0
 20 21  2  0  0  0  0
 21 22  1  0  0  0  0
 22 23  2  0  0  0  0
  7 23  1  0  0  0  0
 18 23  1  0  0  0  0
M  END
> <chemblId>
CHEMBL84931

> <bioactivity__type>
IC50

> <units>
nM

> <value>
44.67

$$$$

  CDK     11271515382D 0   0.00000     0.00000     0

 23 26  0  0  0  0              1 V2000 
   -1.9856    8.4638    0.0000 C   0  0  0  0  0  0  0  0  0  0  0  0
   -1.6518    7.0014    0.0000 N   0  0  0  0  0  0  0  0  0  0  0  0
   -0.2184    6.5593    0.0000 C   0  0  0  0  0  0  0  0  0  0  0  0
   -2.7514    5.9811    0.0000 C   0  0  0  0  0  0  0  0  0  0  0  0
   -2.4176    4.5187    0.0000 C   0  0  0  0  0  0  0  0  0  0  0  0
   -1.0383    3.9292    0.0000 C   0  0  0  0  0  0  0  0  0  0  0  0
   -1.1727    2.4352    0.0000 C   0  0  0  0  0  0  0  0  0  0  0  0
   -2.6351    2.1015    0.0000 N   0  0  0  0  0  0  0  0  0  0  0  0
   -3.4045    3.3891    0.0000 O   0  0  0  0  0  0  0  0  0  0  0  0
   -3.2860    0.7500    0.0000 C   0  0  0  0  0  0  0  0  0  0  0  0
   -4.7818    0.8621    0.0000 C   0  0  0  0  0  0  0  0  0  0  0  0
   -5.6268   -0.3773    0.0000 C   0  0  0  0  0  0  0  0  0  0  0  0
   -7.1226   -0.2652    0.0000 C   0  0  0  0  0  0  0  0  0  0  0  0
   -4.9759   -1.7287    0.0000 C   0  0  0  0  0  0  0  0  0  0  0  0
   -3.4801   -1.8408    0.0000 C   0  0  0  0  0  0  0  0  0  0  0  0
   -2.6351   -0.6015    0.0000 C   0  0  0  0  0  0  0  0  0  0  0  0
   -1.1727   -0.9352    0.0000 C   0  0  0  0  0  0  0  0  0  0  0  0
    0.0000    0.0000    0.0000 C   0  0  0  0  0  0  0  0  0  0  0  0
    1.2990   -0.7500    0.0000 C   0  0  0  0  0  0  0  0  0  0  0  0
    2.5981   -0.0000    0.0000 C   0  0  0  0  0  0  0  0  0  0  0  0
    2.5981    1.5000    0.0000 C   0  0  0  0  0  0  0  0  0  0  0  0
    1.2990    2.2500    0.0000 C   0  0  0  0  0  0  0  0  0  0  0  0
    0.0000    1.5000    0.0000 C   0  0  0  0  0  0  0  0  0  0  0  0
  1  2  1  0  0  0  0
  2  3  1  0  0  0  0
  2  4  1  0  0  0  0
  4  5  1  0  0  0  0
  5  6  1  0  0  0  0
  6  7  1  0  0  0  0
  7  8  1  0  0  0  0
  8  9  1  0  0  0  0
  5  9  1  0  0  0  0
  8 10  1  0  0  0  0
 10 11  2  0  0  0  0
 11 12  1  0  0  0  0
 12 13  1  0  0  0  0
 12 14  2  0  0  0  0
 14 15  1  0  0  0  0
 15 16  2  0  0  0  0
 10 16  1  0  0  0  0
 16 17  1  0  0  0  0
 17 18  1  0  0  0  0
 18 19  2  0  0  0  0
 19 20  1  0  0  0  0
 20 21  2  0  0  0  0
 21 22  1  0  0  0  0
 22 23  2  0  0  0  0
  7 23  1  0  0  0  0
 18 23  1  0  0  0  0
M  END
> <chemblId>
CHEMBL85735

> <bioactivity__type>
IC50

> <units>
nM

> <value>
42.66

$$$$

  CDK     11271515382D 0   0.00000     0.00000     0

 17 18  0  0  0  0              1 V2000 
    6.1169   -4.7186    0.0000 C   0  0  0  0  0  0  0  0  0  0  0  0
    4.6902   -4.2552    0.0000 N   0  0  0  0  0  0  0  0  0  0  0  0
    4.3782   -2.7880    0.0000 C   0  0  0  0  0  0  0  0  0  0  0  0
    2.9516   -2.3246    0.0000 O   0  0  0  0  0  0  0  0  0  0  0  0
    5.4929   -1.7842    0.0000 C   0  0  0  0  0  0  0  0  0  0  0  0
    6.9195   -2.2476    0.0000 C   0  0  0  0  0  0  0  0  0  0  0  0
    8.0341   -1.2438    0.0000 C   0  0  0  0  0  0  0  0  0  0  0  0
    7.7221    0.2234    0.0000 C   0  0  0  0  0  0  0  0  0  0  0  0
    6.2955    0.6868    0.0000 C   0  0  0  0  0  0  0  0  0  0  0  0
    5.1809   -0.3170    0.0000 C   0  0  0  0  0  0  0  0  0  0  0  0
    3.7543    0.1464    0.0000 N   0  0  0  0  0  0  0  0  0  0  0  0
    2.6396   -0.8574    0.0000 C   0  0  0  0  0  0  0  0  0  0  0  0
    1.2130   -0.3940    0.0000 C   0  0  0  0  0  0  0  0  0  0  0  0
    0.0000   -1.2760    0.0000 N   0  0  0  0  0  0  0  0  0  0  0  0
   -1.2130   -0.3940    0.0000 C   0  0  0  0  0  0  0  0  0  0  0  0
   -0.7500    1.0320    0.0000 C   0  0  0  0  0  0  0  0  0  0  0  0
    0.7500    1.0320    0.0000 N   0  0  0  0  0  0  0  0  0  0  0  0
  1  2  1  0  0  0  0
  2  3  1  0  0  0  0
  3  4  2  0  0  0  0
  3  5  1  0  0  0  0
  5  6  2  0  0  0  0
  6  7  1  0  0  0  0
  7  8  2  0  0  0  0
  8  9  1  0  0  0  0
  9 10  2  0  0  0  0
  5 10  1  0  0  0  0
 10 11  1  0  0  0  0
 11 12  1  0  0  0  0
 12 13  1  0  0  0  0
 13 14  2  0  0  0  0
 14 15  1  0  0  0  0
 15 16  1  0  0  0  0
 16 17  1  0  0  0  0
 13 17  1  0  0  0  0
M  END
> <chemblId>
CHEMBL95523

> <bioactivity__type>
IC50

> <units>
nM

> <value>
213.8

$$$$

  CDK     11271515382D 0   0.00000     0.00000     0

 19 21  0  0  0  0              1 V2000 
   -3.3481    1.0670    0.0000 O   0  0  0  0  0  0  0  0  0  0  0  0
   -3.3481   -0.4330    0.0000 C   0  0  0  0  0  0  0  0  0  0  0  0
   -2.0490   -1.1830    0.0000 N   0  0  0  0  0  0  0  0  0  0  0  0
   -0.7500   -0.4330    0.0000 C   0  0  0  0  0  0  0  0  0  0  0  0
    0.0000    0.8660    0.0000 C   0  0  0  0  0  0  0  0  0  0  0  0
    0.7500   -0.4330    0.0000 C   0  0  0  0  0  0  0  0  0  0  0  0
   -4.6471   -1.1830    0.0000 C   0  0  0  0  0  0  0  0  0  0  0  0
   -5.9462   -0.4330    0.0000 C   0  0  0  0  0  0  0  0  0  0  0  0
   -7.2452   -1.1830    0.0000 C   0  0  0  0  0  0  0  0  0  0  0  0
   -7.2452   -2.6830    0.0000 C   0  0  0  0  0  0  0  0  0  0  0  0
   -5.9462   -3.4330    0.0000 C   0  0  0  0  0  0  0  0  0  0  0  0
   -4.6471   -2.6830    0.0000 C   0  0  0  0  0  0  0  0  0  0  0  0
   -3.3481   -3.4330    0.0000 N   0  0  0  0  0  0  0  0  0  0  0  0
   -3.3481   -4.9330    0.0000 C   0  0  0  0  0  0  0  0  0  0  0  0
   -2.0491   -5.6830    0.0000 C   0  0  0  0  0  0  0  0  0  0  0  0
   -1.8923   -7.1748    0.0000 N   0  0  0  0  0  0  0  0  0  0  0  0
   -0.4251   -7.4867    0.0000 C   0  0  0  0  0  0  0  0  0  0  0  0
    0.3249   -6.1876    0.0000 C   0  0  0  0  0  0  0  0  0  0  0  0
   -0.6787   -5.0729    0.0000 N   0  0  0  0  0  0  0  0  0  0  0  0
  1  2  2  0  0  0  0
  2  3  1  0  0  0  0
  3  4  1  0  0  0  0
  4  5  1  0  0  0  0
  5  6  1  0  0  0  0
  4  6  1  0  0  0  0
  2  7  1  0  0  0  0
  7  8  2  0  0  0  0
  8  9  1  0  0  0  0
  9 10  2  0  0  0  0
 10 11  1  0  0  0  0
 11 12  2  0  0  0  0
  7 12  1  0  0  0  0
 12 13  1  0  0  0  0
 13 14  1  0  0  0  0
 14 15  1  0  0  0  0
 15 16  2  0  0  0  0
 16 17  1  0  0  0  0
 17 18  1  0  0  0  0
 18 19  1  0  0  0  0
 15 19  1  0  0  0  0
M  END
> <chemblId>
CHEMBL97044

> <bioactivity__type>
IC50

> <units>
nM

> <value>
1047.13

$$$$
