# Supplementary material for: Comparison of Quantitative and Qualitative (Q)SAR Models Created for the Prediction of Ki and IC50 Values of Antitarget Inhibitors
Source: Front Pharmacol. 2018 Oct 10;9:1136. doi: 10.3389/fphar.2018.01136 (PMC6192375; doi:10.3389/fphar.2018.01136)
Supplement: Supplementary file 3 [file Data_Sheet_3.ZIP › DataSets/ADRA1A_Ki.sdf]

  CDK     11271515332D 0   0.00000     0.00000     0

 47 51  0  0  0  0              1 V2000 
   -2.7069   17.9226    0.0000 C   0  0  0  0  0  0  0  0  0  0  0  0
   -1.7427   16.7736    0.0000 C   0  0  0  0  0  0  0  0  0  0  0  0
   -2.2558   15.3640    0.0000 C   0  0  0  0  0  0  0  0  0  0  0  0
   -3.7330   15.1036    0.0000 C   0  0  0  0  0  0  0  0  0  0  0  0
   -4.2460   13.6940    0.0000 C   0  0  0  0  0  0  0  0  0  0  0  0
   -3.2818   12.5450    0.0000 C   0  0  0  0  0  0  0  0  0  0  0  0
   -1.8046   12.8054    0.0000 C   0  0  0  0  0  0  0  0  0  0  0  0
   -0.8404   11.6564    0.0000 C   0  0  0  0  0  0  0  0  0  0  0  0
    0.6368   11.9168    0.0000 O   0  0  0  0  0  0  0  0  0  0  0  0
    1.1498   13.3264    0.0000 C   0  0  0  0  0  0  0  0  0  0  0  0
   -1.2916   14.2150    0.0000 N   0  0  0  0  0  0  0  0  0  0  0  0
   -3.7948   11.1354    0.0000 C   0  0  0  0  0  0  0  0  0  0  0  0
   -5.2721   10.8749    0.0000 O   0  0  0  0  0  0  0  0  0  0  0  0
   -2.8307    9.9863    0.0000 N   0  0  0  0  0  0  0  0  0  0  0  0
   -3.3437    8.5768    0.0000 C   0  0  0  0  0  0  0  0  0  0  0  0
   -2.3795    7.4277    0.0000 C   0  0  0  0  0  0  0  0  0  0  0  0
   -2.8925    6.0182    0.0000 C   0  0  0  0  0  0  0  0  0  0  0  0
   -1.9284    4.8691    0.0000 N   0  0  0  0  0  0  0  0  0  0  0  0
   -2.4414    3.4596    0.0000 C   0  0  0  0  0  0  0  0  0  0  0  0
   -1.4772    2.3105    0.0000 C   0  0  0  0  0  0  0  0  0  0  0  0
    0.0000    2.5710    0.0000 C   0  0  0  0  0  0  0  0  0  0  0  0
    0.5130    3.9805    0.0000 C   0  0  0  0  0  0  0  0  0  0  0  0
   -0.4512    5.1296    0.0000 C   0  0  0  0  0  0  0  0  0  0  0  0
    0.0000    1.0710    0.0000 C   0  0  0  0  0  0  0  0  0  0  0  0
    1.2990    0.3210    0.0000 C   0  0  0  0  0  0  0  0  0  0  0  0
    1.2990   -1.1790    0.0000 C   0  0  0  0  0  0  0  0  0  0  0  0
    0.0000   -1.9290    0.0000 C   0  0  0  0  0  0  0  0  0  0  0  0
   -1.2990   -1.1790    0.0000 C   0  0  0  0  0  0  0  0  0  0  0  0
   -1.2990    0.3210    0.0000 C   0  0  0  0  0  0  0  0  0  0  0  0
    1.4772    2.3105    0.0000 C   0  0  0  0  0  0  0  0  0  0  0  0
    1.9902    0.9010    0.0000 C   0  0  0  0  0  0  0  0  0  0  0  0
    3.4675    0.6405    0.0000 C   0  0  0  0  0  0  0  0  0  0  0  0
    4.4316    1.7896    0.0000 C   0  0  0  0  0  0  0  0  0  0  0  0
    3.9186    3.1991    0.0000 C   0  0  0  0  0  0  0  0  0  0  0  0
    2.4414    3.4596    0.0000 C   0  0  0  0  0  0  0  0  0  0  0  0
   -5.7232   13.4335    0.0000 C   0  0  0  0  0  0  0  0  0  0  0  0
   -6.6874   14.5826    0.0000 C   0  0  0  0  0  0  0  0  0  0  0  0
   -8.1646   14.3221    0.0000 C   0  0  0  0  0  0  0  0  0  0  0  0
   -8.6776   12.9126    0.0000 C   0  0  0  0  0  0  0  0  0  0  0  0
   -7.7135   11.7635    0.0000 C   0  0  0  0  0  0  0  0  0  0  0  0
   -6.2362   12.0240    0.0000 C   0  0  0  0  0  0  0  0  0  0  0  0
  -10.1548   12.6521    0.0000 N   0  3  0  0  0  0  0  0  0  0  0  0
  -11.1190   13.8012    0.0000 O   0  0  0  0  0  0  0  0  0  0  0  0
  -10.6679   11.2426    0.0000 O   0  5  0  0  0  0  0  0  0  0  0  0
   -4.6971   16.2526    0.0000 C   0  0  0  0  0  0  0  0  0  0  0  0
   -6.1744   15.9922    0.0000 O   0  0  0  0  0  0  0  0  0  0  0  0
   -4.1841   17.6622    0.0000 N   0  0  0  0  0  0  0  0  0  0  0  0
  1  2  1  0  0  0  0
  2  3  1  0  0  0  0
  3  4  2  0  0  0  0
  4  5  1  0  0  0  0
  5  6  1  0  0  0  0
  6  7  2  0  0  0  0
  7  8  1  0  0  0  0
  8  9  1  0  0  0  0
  9 10  1  0  0  0  0
  7 11  1  0  0  0  0
  3 11  1  0  0  0  0
  6 12  1  0  0  0  0
 12 13  2  0  0  0  0
 12 14  1  0  0  0  0
 14 15  1  0  0  0  0
 15 16  1  0  0  0  0
 16 17  1  0  0  0  0
 17 18  1  0  0  0  0
 18 19  1  0  0  0  0
 19 20  1  0  0  0  0
 20 21  1  0  0  0  0
 21 22  1  0  0  0  0
 22 23  1  0  0  0  0
 18 23  1  0  0  0  0
 21 24  1  0  0  0  0
 24 25  2  0  0  0  0
 25 26  1  0  0  0  0
 26 27  2  0  0  0  0
 27 28  1  0  0  0  0
 28 29  2  0  0  0  0
 24 29  1  0  0  0  0
 21 30  1  0  0  0  0
 30 31  2  0  0  0  0
 31 32  1  0  0  0  0
 32 33  2  0  0  0  0
 33 34  1  0  0  0  0
 34 35  2  0  0  0  0
 30 35  1  0  0  0  0
  5 36  1  0  0  0  0
 36 37  2  0  0  0  0
 37 38  1  0  0  0  0
 38 39  2  0  0  0  0
 39 40  1  0  0  0  0
 40 41  2  0  0  0  0
 36 41  1  0  0  0  0
 39 42  1  0  0  0  0
 42 43  2  0  0  0  0
 42 44  1  0  0  0  0
  4 45  1  0  0  0  0
 45 46  2  0  0  0  0
 45 47  1  0  0  0  0
M  END
> <chemblId>
CHEMBL100045

> <bioactivity__type>
Ki

> <units>
nM

> <value>
19.5

$$$$

  CDK     11271515332D 0   0.00000     0.00000     0

 27 31  0  0  0  0              1 V2000 
   -3.8083    0.7500    0.0000 O   0  0  0  0  0  0  0  0  0  0  0  0
   -2.3083    0.7500    0.0000 C   0  0  0  0  0  0  0  0  0  0  0  0
   -1.4266   -0.4635    0.0000 C   0  0  0  0  0  0  0  0  0  0  0  0
   -1.7385   -1.9307    0.0000 C   0  0  0  0  0  0  0  0  0  0  0  0
   -0.6237   -2.9344    0.0000 C   0  0  0  0  0  0  0  0  0  0  0  0
    0.8028   -2.4709    0.0000 C   0  0  0  0  0  0  0  0  0  0  0  0
    1.1147   -1.0037    0.0000 C   0  0  0  0  0  0  0  0  0  0  0  0
    0.0000    0.0000    0.0000 C   0  0  0  0  0  0  0  0  0  0  0  0
    0.0000    1.5000    0.0000 C   0  0  0  0  0  0  0  0  0  0  0  0
   -1.4266    1.9635    0.0000 C   0  0  0  0  0  0  0  0  0  0  0  0
   -2.8938    2.2754    0.0000 C   0  0  0  0  0  0  0  0  0  0  0  0
   -3.3573    3.7020    0.0000 C   0  0  0  0  0  0  0  0  0  0  0  0
   -2.3536    4.8167    0.0000 N   0  0  0  0  0  0  0  0  0  0  0  0
   -2.8172    6.2433    0.0000 C   0  0  0  0  0  0  0  0  0  0  0  0
   -1.8135    7.3580    0.0000 C   0  0  0  0  0  0  0  0  0  0  0  0
   -2.2770    8.7846    0.0000 C   0  0  0  0  0  0  0  0  0  0  0  0
   -3.7442    9.0964    0.0000 C   0  0  0  0  0  0  0  0  0  0  0  0
   -4.2077   10.5230    0.0000 C   0  0  0  0  0  0  0  0  0  0  0  0
   -3.2040   11.6378    0.0000 C   0  0  0  0  0  0  0  0  0  0  0  0
   -1.7368   11.3259    0.0000 C   0  0  0  0  0  0  0  0  0  0  0  0
   -0.7331   12.4406    0.0000 C   0  0  0  0  0  0  0  0  0  0  0  0
    0.7341   12.1287    0.0000 C   0  0  0  0  0  0  0  0  0  0  0  0
    1.1976   10.7021    0.0000 C   0  0  0  0  0  0  0  0  0  0  0  0
    0.1939    9.5874    0.0000 C   0  0  0  0  0  0  0  0  0  0  0  0
   -1.2733    9.8993    0.0000 C   0  0  0  0  0  0  0  0  0  0  0  0
   -0.8864    4.5048    0.0000 C   0  0  0  0  0  0  0  0  0  0  0  0
   -0.4229    3.0782    0.0000 C   0  0  0  0  0  0  0  0  0  0  0  0
  1  2  2  0  0  0  0
  2  3  1  0  0  0  0
  3  4  2  0  0  0  0
  4  5  1  0  0  0  0
  5  6  2  0  0  0  0
  6  7  1  0  0  0  0
  7  8  2  0  0  0  0
  3  8  1  0  0  0  0
  8  9  1  0  0  0  0
  9 10  1  0  0  0  0
  2 10  1  0  0  0  0
 10 11  1  0  0  0  0
 11 12  1  0  0  0  0
 12 13  1  0  0  0  0
 13 14  1  0  0  0  0
 14 15  1  0  0  0  0
 15 16  1  0  0  0  0
 16 17  2  0  0  0  0
 17 18  1  0  0  0  0
 18 19  2  0  0  0  0
 19 20  1  0  0  0  0
 20 21  2  0  0  0  0
 21 22  1  0  0  0  0
 22 23  2  0  0  0  0
 23 24  1  0  0  0  0
 24 25  2  0  0  0  0
 16 25  1  0  0  0  0
 20 25  1  0  0  0  0
 13 26  1  0  0  0  0
 26 27  1  0  0  0  0
 10 27  1  0  0  0  0
M  END
> <chemblId>
CHEMBL100052

> <bioactivity__type>
Ki

> <units>
nM

> <value>
31.0

$$$$

  CDK     11271515332D 0   0.00000     0.00000     0

 31 34  0  0  0  0              1 V2000 
   -1.6240    4.6870    0.0000 C   0  0  0  0  0  0  0  0  0  0  0  0
   -1.6240    3.1870    0.0000 C   0  0  0  0  0  0  0  0  0  0  0  0
   -2.9231    2.4370    0.0000 C   0  0  0  0  0  0  0  0  0  0  0  0
   -0.3250    2.4370    0.0000 O   0  0  0  0  0  0  0  0  0  0  0  0
   -0.3250    0.9370    0.0000 C   0  0  0  0  0  0  0  0  0  0  0  0
   -1.6240    0.1870    0.0000 C   0  0  0  0  0  0  0  0  0  0  0  0
   -1.6240   -1.3120    0.0000 C   0  0  0  0  0  0  0  0  0  0  0  0
   -0.3250   -2.0620    0.0000 C   0  0  0  0  0  0  0  0  0  0  0  0
    0.9740   -1.3120    0.0000 C   0  0  0  0  0  0  0  0  0  0  0  0
    0.9740    0.1870    0.0000 C   0  0  0  0  0  0  0  0  0  0  0  0
    2.2730    0.9370    0.0000 N   0  0  0  0  0  0  0  0  0  0  0  0
    3.5721    0.1870    0.0000 C   0  0  0  0  0  0  0  0  0  0  0  0
    4.8711    0.9370    0.0000 C   0  0  0  0  0  0  0  0  0  0  0  0
    4.8711    2.4370    0.0000 N   0  0  0  0  0  0  0  0  0  0  0  0
    6.1702    3.1870    0.0000 C   0  0  0  0  0  0  0  0  0  0  0  0
    7.4692    2.4370    0.0000 C   0  0  0  0  0  0  0  0  0  0  0  0
    7.4692    0.9370    0.0000 C   0  0  0  0  0  0  0  0  0  0  0  0
    8.7682    0.1870    0.0000 C   0  0  0  0  0  0  0  0  0  0  0  0
   10.0673    0.9369    0.0000 C   0  0  0  0  0  0  0  0  0  0  0  0
   10.0673    2.4369    0.0000 C   0  0  0  0  0  0  0  0  0  0  0  0
    8.7682    3.1870    0.0000 C   0  0  0  0  0  0  0  0  0  0  0  0
   11.3663    3.1869    0.0000 C   0  0  0  0  0  0  0  0  0  0  0  0
   11.3663    4.6869    0.0000 O   0  0  0  0  0  0  0  0  0  0  0  0
   12.6654    2.4369    0.0000 N   0  0  0  0  0  0  0  0  0  0  0  0
   12.6653    0.9369    0.0000 C   0  0  0  0  0  0  0  0  0  0  0  0
   13.9644    0.1869    0.0000 C   0  0  0  0  0  0  0  0  0  0  0  0
   15.2634    0.9369    0.0000 C   0  0  0  0  0  0  0  0  0  0  0  0
   15.2634    2.4369    0.0000 C   0  0  0  0  0  0  0  0  0  0  0  0
   13.9644    3.1869    0.0000 C   0  0  0  0  0  0  0  0  0  0  0  0
    3.5721    3.1870    0.0000 C   0  0  0  0  0  0  0  0  0  0  0  0
    2.2731    2.4370    0.0000 C   0  0  0  0  0  0  0  0  0  0  0  0
  1  2  1  0  0  0  0
  2  3  1  0  0  0  0
  2  4  1  0  0  0  0
  4  5  1  0  0  0  0
  5  6  2  0  0  0  0
  6  7  1  0  0  0  0
  7  8  2  0  0  0  0
  8  9  1  0  0  0  0
  9 10  2  0  0  0  0
  5 10  1  0  0  0  0
 10 11  1  0  0  0  0
 11 12  1  0  0  0  0
 12 13  1  0  0  0  0
 13 14  1  0  0  0  0
 14 15  1  0  0  0  0
 15 16  1  0  0  0  0
 16 17  2  0  0  0  0
 17 18  1  0  0  0  0
 18 19  2  0  0  0  0
 19 20  1  0  0  0  0
 20 21  2  0  0  0  0
 16 21  1  0  0  0  0
 20 22  1  0  0  0  0
 22 23  2  0  0  0  0
 22 24  1  0  0  0  0
 24 25  1  0  0  0  0
 25 26  1  0  0  0  0
 26 27  1  0  0  0  0
 27 28  1  0  0  0  0
 28 29  1  0  0  0  0
 24 29  1  0  0  0  0
 14 30  1  0  0  0  0
 30 31  1  0  0  0  0
 11 31  1  0  0  0  0
M  END
> <chemblId>
CHEMBL10085

> <bioactivity__type>
Ki

> <units>
nM

> <value>
0.02

$$$$

  CDK     11271515332D 0   0.00000     0.00000     0

 27 31  0  0  0  0              1 V2000 
   -6.4952   -2.2500    0.0000 C   0  0  0  0  0  0  0  0  0  0  0  0
   -7.7942   -1.5000    0.0000 C   0  0  0  0  0  0  0  0  0  0  0  0
   -9.0933   -2.2500    0.0000 C   0  0  0  0  0  0  0  0  0  0  0  0
   -9.0933   -3.7500    0.0000 C   0  0  0  0  0  0  0  0  0  0  0  0
  -10.3923   -4.5000    0.0000 C   0  0  0  0  0  0  0  0  0  0  0  0
  -11.6913   -3.7500    0.0000 C   0  0  0  0  0  0  0  0  0  0  0  0
  -11.6913   -2.2500    0.0000 C   0  0  0  0  0  0  0  0  0  0  0  0
  -12.9904   -1.5000    0.0000 C   0  0  0  0  0  0  0  0  0  0  0  0
  -12.9904    0.0000    0.0000 C   0  0  0  0  0  0  0  0  0  0  0  0
  -11.6913    0.7500    0.0000 C   0  0  0  0  0  0  0  0  0  0  0  0
  -10.3923    0.0000    0.0000 C   0  0  0  0  0  0  0  0  0  0  0  0
  -10.3923   -1.5000    0.0000 C   0  0  0  0  0  0  0  0  0  0  0  0
   -5.1962   -1.5000    0.0000 N   0  0  0  0  0  0  0  0  0  0  0  0
   -3.8971   -2.2500    0.0000 C   0  0  0  0  0  0  0  0  0  0  0  0
   -2.5981   -1.5000    0.0000 C   0  0  0  0  0  0  0  0  0  0  0  0
   -2.5981   -0.0000    0.0000 C   0  0  0  0  0  0  0  0  0  0  0  0
   -3.8971    0.7500    0.0000 C   0  0  0  0  0  0  0  0  0  0  0  0
   -5.1962    0.0000    0.0000 C   0  0  0  0  0  0  0  0  0  0  0  0
   -1.2990   -0.7500    0.0000 O   0  0  0  0  0  0  0  0  0  0  0  0
    0.0000    0.0000    0.0000 C   0  0  0  0  0  0  0  0  0  0  0  0
    1.2990   -0.7500    0.0000 C   0  0  0  0  0  0  0  0  0  0  0  0
    2.5981   -0.0000    0.0000 C   0  0  0  0  0  0  0  0  0  0  0  0
    2.5981    1.5000    0.0000 C   0  0  0  0  0  0  0  0  0  0  0  0
    1.2990    2.2500    0.0000 C   0  0  0  0  0  0  0  0  0  0  0  0
    0.0000    1.5000    0.0000 C   0  0  0  0  0  0  0  0  0  0  0  0
   -1.2990    2.2500    0.0000 C   0  0  0  0  0  0  0  0  0  0  0  0
   -2.5981    1.5000    0.0000 C   0  0  0  0  0  0  0  0  0  0  0  0
  1  2  1  0  0  0  0
  2  3  1  0  0  0  0
  3  4  2  0  0  0  0
  4  5  1  0  0  0  0
  5  6  2  0  0  0  0
  6  7  1  0  0  0  0
  7  8  2  0  0  0  0
  8  9  1  0  0  0  0
  9 10  2  0  0  0  0
 10 11  1  0  0  0  0
 11 12  2  0  0  0  0
  3 12  1  0  0  0  0
  7 12  1  0  0  0  0
  1 13  1  0  0  0  0
 13 14  1  0  0  0  0
 14 15  1  0  0  0  0
 15 16  1  0  0  0  0
 16 17  1  0  0  0  0
 17 18  1  0  0  0  0
 13 18  1  0  0  0  0
 16 19  1  0  0  0  0
 19 20  1  0  0  0  0
 20 21  2  0  0  0  0
 21 22  1  0  0  0  0
 22 23  2  0  0  0  0
 23 24  1  0  0  0  0
 24 25  2  0  0  0  0
 20 25  1  0  0  0  0
 25 26  1  0  0  0  0
 26 27  2  0  0  0  0
 16 27  1  0  0  0  0
M  END
> <chemblId>
CHEMBL100878

> <bioactivity__type>
Ki

> <units>
nM

> <value>
71.0

$$$$

  CDK     11271515332D 0   0.00000     0.00000     0

 38 43  0  0  0  0              1 V2000 
   10.3610    2.5978    0.0000 C   0  0  0  0  0  0  0  0  0  0  0  0
    8.8692    2.7546    0.0000 N   0  0  0  0  0  0  0  0  0  0  0  0
    8.1192    4.0537    0.0000 C   0  0  0  0  0  0  0  0  0  0  0  0
    6.6520    3.7418    0.0000 N   0  0  0  0  0  0  0  0  0  0  0  0
    6.4952    2.2500    0.0000 C   0  0  0  0  0  0  0  0  0  0  0  0
    7.8655    1.6399    0.0000 C   0  0  0  0  0  0  0  0  0  0  0  0
    5.1962    1.5000    0.0000 S   0  0  0  0  0  0  0  0  0  0  0  0
    4.2320    0.3509    0.0000 O   0  0  0  0  0  0  0  0  0  0  0  0
    6.1603    0.3509    0.0000 O   0  0  0  0  0  0  0  0  0  0  0  0
    3.8971    2.2500    0.0000 N   0  0  0  0  0  0  0  0  0  0  0  0
    2.5981    1.5000    0.0000 C   0  0  0  0  0  0  0  0  0  0  0  0
    2.5981   -0.0000    0.0000 C   0  0  0  0  0  0  0  0  0  0  0  0
    1.2990   -0.7500    0.0000 C   0  0  0  0  0  0  0  0  0  0  0  0
    0.0000    0.0000    0.0000 C   0  0  0  0  0  0  0  0  0  0  0  0
   -1.2990   -0.7500    0.0000 O   0  0  0  0  0  0  0  0  0  0  0  0
   -2.5981   -0.0000    0.0000 C   0  0  0  0  0  0  0  0  0  0  0  0
   -2.5981   -1.5000    0.0000 C   0  0  0  0  0  0  0  0  0  0  0  0
   -3.8971   -2.2500    0.0000 C   0  0  0  0  0  0  0  0  0  0  0  0
   -5.1962   -1.5000    0.0000 N   0  0  0  0  0  0  0  0  0  0  0  0
   -6.4952   -2.2500    0.0000 C   0  0  0  0  0  0  0  0  0  0  0  0
   -7.7942   -1.5000    0.0000 C   0  0  0  0  0  0  0  0  0  0  0  0
   -9.0933   -2.2500    0.0000 C   0  0  0  0  0  0  0  0  0  0  0  0
   -9.0933   -3.7500    0.0000 C   0  0  0  0  0  0  0  0  0  0  0  0
  -10.3923   -4.5000    0.0000 C   0  0  0  0  0  0  0  0  0  0  0  0
  -11.6913   -3.7500    0.0000 C   0  0  0  0  0  0  0  0  0  0  0  0
  -11.6913   -2.2500    0.0000 C   0  0  0  0  0  0  0  0  0  0  0  0
  -12.9904   -1.5000    0.0000 C   0  0  0  0  0  0  0  0  0  0  0  0
  -12.9904    0.0000    0.0000 C   0  0  0  0  0  0  0  0  0  0  0  0
  -11.6913    0.7500    0.0000 C   0  0  0  0  0  0  0  0  0  0  0  0
  -10.3923    0.0000    0.0000 C   0  0  0  0  0  0  0  0  0  0  0  0
  -10.3923   -1.5000    0.0000 C   0  0  0  0  0  0  0  0  0  0  0  0
   -5.1962    0.0000    0.0000 C   0  0  0  0  0  0  0  0  0  0  0  0
   -3.8971    0.7500    0.0000 C   0  0  0  0  0  0  0  0  0  0  0  0
   -2.5981    1.5000    0.0000 C   0  0  0  0  0  0  0  0  0  0  0  0
   -1.2990    2.2500    0.0000 C   0  0  0  0  0  0  0  0  0  0  0  0
   -1.2990    3.7500    0.0000 O   0  0  0  0  0  0  0  0  0  0  0  0
    0.0000    1.5000    0.0000 C   0  0  0  0  0  0  0  0  0  0  0  0
    1.2990    2.2500    0.0000 C   0  0  0  0  0  0  0  0  0  0  0  0
  1  2  1  0  0  0  0
  2  3  1  0  0  0  0
  3  4  2  0  0  0  0
  4  5  1  0  0  0  0
  5  6  2  0  0  0  0
  2  6  1  0  0  0  0
  5  7  1  0  0  0  0
  7  8  2  0  0  0  0
  7  9  2  0  0  0  0
  7 10  1  0  0  0  0
 10 11  1  0  0  0  0
 11 12  2  0  0  0  0
 12 13  1  0  0  0  0
 13 14  2  0  0  0  0
 14 15  1  0  0  0  0
 15 16  1  0  0  0  0
 16 17  1  0  0  0  0
 17 18  1  0  0  0  0
 18 19  1  0  0  0  0
 19 20  1  0  0  0  0
 20 21  1  0  0  0  0
 21 22  1  0  0  0  0
 22 23  2  0  0  0  0
 23 24  1  0  0  0  0
 24 25  2  0  0  0  0
 25 26  1  0  0  0  0
 26 27  2  0  0  0  0
 27 28  1  0  0  0  0
 28 29  2  0  0  0  0
 29 30  1  0  0  0  0
 30 31  2  0  0  0  0
 22 31  1  0  0  0  0
 26 31  1  0  0  0  0
 19 32  1  0  0  0  0
 32 33  1  0  0  0  0
 16 33  1  0  0  0  0
 16 34  1  0  0  0  0
 34 35  1  0  0  0  0
 35 36  2  0  0  0  0
 35 37  1  0  0  0  0
 14 37  1  0  0  0  0
 37 38  2  0  0  0  0
 11 38  1  0  0  0  0
M  END
> <chemblId>
CHEMBL101579

> <bioactivity__type>
Ki

> <units>
nM

> <value>
8.0

$$$$

  CDK     11271515332D 0   0.00000     0.00000     0

 39 44  0  0  0  0              1 V2000 
    8.1774    0.1727    0.0000 C   0  0  0  0  0  0  0  0  0  0  0  0
    7.8655    1.6399    0.0000 C   0  0  0  0  0  0  0  0  0  0  0  0
    8.8692    2.7546    0.0000 O   0  0  0  0  0  0  0  0  0  0  0  0
    8.1192    4.0537    0.0000 N   0  0  0  0  0  0  0  0  0  0  0  0
    6.6520    3.7418    0.0000 C   0  0  0  0  0  0  0  0  0  0  0  0
    5.5373    4.7455    0.0000 C   0  0  0  0  0  0  0  0  0  0  0  0
    6.4952    2.2500    0.0000 C   0  0  0  0  0  0  0  0  0  0  0  0
    5.1962    1.5000    0.0000 S   0  0  0  0  0  0  0  0  0  0  0  0
    4.2320    0.3509    0.0000 O   0  0  0  0  0  0  0  0  0  0  0  0
    6.1603    0.3509    0.0000 O   0  0  0  0  0  0  0  0  0  0  0  0
    3.8971    2.2500    0.0000 N   0  0  0  0  0  0  0  0  0  0  0  0
    2.5981    1.5000    0.0000 C   0  0  0  0  0  0  0  0  0  0  0  0
    2.5981   -0.0000    0.0000 C   0  0  0  0  0  0  0  0  0  0  0  0
    1.2990   -0.7500    0.0000 C   0  0  0  0  0  0  0  0  0  0  0  0
    0.0000    0.0000    0.0000 C   0  0  0  0  0  0  0  0  0  0  0  0
   -1.2990   -0.7500    0.0000 O   0  0  0  0  0  0  0  0  0  0  0  0
   -2.5981   -0.0000    0.0000 C   0  0  0  0  0  0  0  0  0  0  0  0
   -2.5981   -1.5000    0.0000 C   0  0  0  0  0  0  0  0  0  0  0  0
   -3.8971   -2.2500    0.0000 C   0  0  0  0  0  0  0  0  0  0  0  0
   -5.1962   -1.5000    0.0000 N   0  0  0  0  0  0  0  0  0  0  0  0
   -6.4952   -2.2500    0.0000 C   0  0  0  0  0  0  0  0  0  0  0  0
   -7.7942   -1.5000    0.0000 C   0  0  0  0  0  0  0  0  0  0  0  0
   -9.0933   -2.2500    0.0000 C   0  0  0  0  0  0  0  0  0  0  0  0
   -9.0933   -3.7500    0.0000 C   0  0  0  0  0  0  0  0  0  0  0  0
  -10.3923   -4.5000    0.0000 C   0  0  0  0  0  0  0  0  0  0  0  0
  -11.6913   -3.7500    0.0000 C   0  0  0  0  0  0  0  0  0  0  0  0
  -11.6913   -2.2500    0.0000 C   0  0  0  0  0  0  0  0  0  0  0  0
  -12.9904   -1.5000    0.0000 C   0  0  0  0  0  0  0  0  0  0  0  0
  -12.9904    0.0000    0.0000 C   0  0  0  0  0  0  0  0  0  0  0  0
  -11.6913    0.7500    0.0000 C   0  0  0  0  0  0  0  0  0  0  0  0
  -10.3923    0.0000    0.0000 C   0  0  0  0  0  0  0  0  0  0  0  0
  -10.3923   -1.5000    0.0000 C   0  0  0  0  0  0  0  0  0  0  0  0
   -5.1962    0.0000    0.0000 C   0  0  0  0  0  0  0  0  0  0  0  0
   -3.8971    0.7500    0.0000 C   0  0  0  0  0  0  0  0  0  0  0  0
   -2.5981    1.5000    0.0000 C   0  0  0  0  0  0  0  0  0  0  0  0
   -1.2990    2.2500    0.0000 C   0  0  0  0  0  0  0  0  0  0  0  0
   -1.2990    3.7500    0.0000 O   0  0  0  0  0  0  0  0  0  0  0  0
    0.0000    1.5000    0.0000 C   0  0  0  0  0  0  0  0  0  0  0  0
    1.2990    2.2500    0.0000 C   0  0  0  0  0  0  0  0  0  0  0  0
  1  2  1  0  0  0  0
  2  3  1  0  0  0  0
  3  4  1  0  0  0  0
  4  5  2  0  0  0  0
  5  6  1  0  0  0  0
  5  7  1  0  0  0  0
  2  7  2  0  0  0  0
  7  8  1  0  0  0  0
  8  9  2  0  0  0  0
  8 10  2  0  0  0  0
  8 11  1  0  0  0  0
 11 12  1  0  0  0  0
 12 13  2  0  0  0  0
 13 14  1  0  0  0  0
 14 15  2  0  0  0  0
 15 16  1  0  0  0  0
 16 17  1  0  0  0  0
 17 18  1  0  0  0  0
 18 19  1  0  0  0  0
 19 20  1  0  0  0  0
 20 21  1  0  0  0  0
 21 22  1  0  0  0  0
 22 23  1  0  0  0  0
 23 24  2  0  0  0  0
 24 25  1  0  0  0  0
 25 26  2  0  0  0  0
 26 27  1  0  0  0  0
 27 28  2  0  0  0  0
 28 29  1  0  0  0  0
 29 30  2  0  0  0  0
 30 31  1  0  0  0  0
 31 32  2  0  0  0  0
 23 32  1  0  0  0  0
 27 32  1  0  0  0  0
 20 33  1  0  0  0  0
 33 34  1  0  0  0  0
 17 34  1  0  0  0  0
 17 35  1  0  0  0  0
 35 36  1  0  0  0  0
 36 37  2  0  0  0  0
 36 38  1  0  0  0  0
 15 38  1  0  0  0  0
 38 39  2  0  0  0  0
 12 39  1  0  0  0  0
M  END
> <chemblId>
CHEMBL101610

> <bioactivity__type>
Ki

> <units>
nM

> <value>
5.345

$$$$

  CDK     11271515332D 0   0.00000     0.00000     0

 27 31  0  0  0  0              1 V2000 
   -1.2990    6.7500    0.0000 C   0  0  0  0  0  0  0  0  0  0  0  0
   -2.5981    7.5000    0.0000 C   0  0  0  0  0  0  0  0  0  0  0  0
   -2.5981    9.0000    0.0000 C   0  0  0  0  0  0  0  0  0  0  0  0
   -3.8971    9.7500    0.0000 C   0  0  0  0  0  0  0  0  0  0  0  0
   -3.8971   11.2500    0.0000 C   0  0  0  0  0  0  0  0  0  0  0  0
   -2.5981   12.0000    0.0000 C   0  0  0  0  0  0  0  0  0  0  0  0
   -1.2990   11.2500    0.0000 C   0  0  0  0  0  0  0  0  0  0  0  0
    0.0000   12.0000    0.0000 C   0  0  0  0  0  0  0  0  0  0  0  0
    1.2990   11.2500    0.0000 C   0  0  0  0  0  0  0  0  0  0  0  0
    1.2990    9.7500    0.0000 C   0  0  0  0  0  0  0  0  0  0  0  0
    0.0000    9.0000    0.0000 C   0  0  0  0  0  0  0  0  0  0  0  0
   -1.2990    9.7500    0.0000 C   0  0  0  0  0  0  0  0  0  0  0  0
   -1.2990    5.2500    0.0000 N   0  0  0  0  0  0  0  0  0  0  0  0
   -2.5981    4.5000    0.0000 C   0  0  0  0  0  0  0  0  0  0  0  0
   -2.5981    3.0000    0.0000 C   0  0  0  0  0  0  0  0  0  0  0  0
   -1.2990    2.2500    0.0000 C   0  0  0  0  0  0  0  0  0  0  0  0
   -0.0000    3.0000    0.0000 C   0  0  0  0  0  0  0  0  0  0  0  0
    0.0000    4.5000    0.0000 C   0  0  0  0  0  0  0  0  0  0  0  0
   -2.5981    1.5000    0.0000 C   0  0  0  0  0  0  0  0  0  0  0  0
   -2.5981   -0.0000    0.0000 C   0  0  0  0  0  0  0  0  0  0  0  0
   -1.2990   -0.7500    0.0000 C   0  0  0  0  0  0  0  0  0  0  0  0
   -1.2990   -2.2500    0.0000 C   0  0  0  0  0  0  0  0  0  0  0  0
    0.0000   -3.0000    0.0000 C   0  0  0  0  0  0  0  0  0  0  0  0
    1.2990   -2.2500    0.0000 C   0  0  0  0  0  0  0  0  0  0  0  0
    1.2990   -0.7500    0.0000 C   0  0  0  0  0  0  0  0  0  0  0  0
    0.0000    0.0000    0.0000 C   0  0  0  0  0  0  0  0  0  0  0  0
    0.0000    1.5000    0.0000 O   0  0  0  0  0  0  0  0  0  0  0  0
  1  2  1  0  0  0  0
  2  3  1  0  0  0  0
  3  4  2  0  0  0  0
  4  5  1  0  0  0  0
  5  6  2  0  0  0  0
  6  7  1  0  0  0  0
  7  8  2  0  0  0  0
  8  9  1  0  0  0  0
  9 10  2  0  0  0  0
 10 11  1  0  0  0  0
 11 12  2  0  0  0  0
  3 12  1  0  0  0  0
  7 12  1  0  0  0  0
  1 13  1  0  0  0  0
 13 14  1  0  0  0  0
 14 15  1  0  0  0  0
 15 16  1  0  0  0  0
 16 17  1  0  0  0  0
 17 18  1  0  0  0  0
 13 18  1  0  0  0  0
 16 19  1  0  0  0  0
 19 20  1  0  0  0  0
 20 21  1  0  0  0  0
 21 22  2  0  0  0  0
 22 23  1  0  0  0  0
 23 24  2  0  0  0  0
 24 25  1  0  0  0  0
 25 26  2  0  0  0  0
 21 26  1  0  0  0  0
 26 27  1  0  0  0  0
 16 27  1  0  0  0  0
M  END
> <chemblId>
CHEMBL101739

> <bioactivity__type>
Ki

> <units>
nM

> <value>
56.0

$$$$

  CDK     11271515332D 0   0.00000     0.00000     0

 28 32  0  0  0  0              1 V2000 
    1.2990   -0.7500    0.0000 O   0  0  0  0  0  0  0  0  0  0  0  0
    0.0000    0.0000    0.0000 C   0  0  0  0  0  0  0  0  0  0  0  0
   -1.2990   -0.7500    0.0000 C   0  0  0  0  0  0  0  0  0  0  0  0
   -2.5981   -0.0000    0.0000 C   0  0  0  0  0  0  0  0  0  0  0  0
   -2.5981   -1.5000    0.0000 C   0  0  0  0  0  0  0  0  0  0  0  0
   -3.8971   -2.2500    0.0000 C   0  0  0  0  0  0  0  0  0  0  0  0
   -5.1962   -1.5000    0.0000 N   0  0  0  0  0  0  0  0  0  0  0  0
   -6.4952   -2.2500    0.0000 C   0  0  0  0  0  0  0  0  0  0  0  0
   -6.4952   -3.7500    0.0000 C   0  0  0  0  0  0  0  0  0  0  0  0
   -7.7942   -4.5000    0.0000 C   0  0  0  0  0  0  0  0  0  0  0  0
   -7.7942   -6.0000    0.0000 C   0  0  0  0  0  0  0  0  0  0  0  0
   -9.0933   -6.7500    0.0000 C   0  0  0  0  0  0  0  0  0  0  0  0
  -10.3923   -6.0000    0.0000 C   0  0  0  0  0  0  0  0  0  0  0  0
  -10.3923   -4.5000    0.0000 C   0  0  0  0  0  0  0  0  0  0  0  0
  -11.6913   -3.7500    0.0000 C   0  0  0  0  0  0  0  0  0  0  0  0
  -11.6913   -2.2500    0.0000 C   0  0  0  0  0  0  0  0  0  0  0  0
  -10.3923   -1.5000    0.0000 C   0  0  0  0  0  0  0  0  0  0  0  0
   -9.0933   -2.2500    0.0000 C   0  0  0  0  0  0  0  0  0  0  0  0
   -9.0933   -3.7500    0.0000 C   0  0  0  0  0  0  0  0  0  0  0  0
   -5.1962    0.0000    0.0000 C   0  0  0  0  0  0  0  0  0  0  0  0
   -3.8971    0.7500    0.0000 C   0  0  0  0  0  0  0  0  0  0  0  0
   -2.5981    1.5000    0.0000 O   0  0  0  0  0  0  0  0  0  0  0  0
   -1.2990    2.2500    0.0000 C   0  0  0  0  0  0  0  0  0  0  0  0
   -1.2990    3.7500    0.0000 C   0  0  0  0  0  0  0  0  0  0  0  0
    0.0000    4.5000    0.0000 C   0  0  0  0  0  0  0  0  0  0  0  0
    1.2990    3.7500    0.0000 C   0  0  0  0  0  0  0  0  0  0  0  0
    1.2990    2.2500    0.0000 C   0  0  0  0  0  0  0  0  0  0  0  0
    0.0000    1.5000    0.0000 C   0  0  0  0  0  0  0  0  0  0  0  0
  1  2  2  0  0  0  0
  2  3  1  0  0  0  0
  3  4  1  0  0  0  0
  4  5  1  0  0  0  0
  5  6  1  0  0  0  0
  6  7  1  0  0  0  0
  7  8  1  0  0  0  0
  8  9  1  0  0  0  0
  9 10  1  0  0  0  0
 10 11  2  0  0  0  0
 11 12  1  0  0  0  0
 12 13  2  0  0  0  0
 13 14  1  0  0  0  0
 14 15  2  0  0  0  0
 15 16  1  0  0  0  0
 16 17  2  0  0  0  0
 17 18  1  0  0  0  0
 18 19  2  0  0  0  0
 10 19  1  0  0  0  0
 14 19  1  0  0  0  0
  7 20  1  0  0  0  0
 20 21  1  0  0  0  0
  4 21  1  0  0  0  0
  4 22  1  0  0  0  0
 22 23  1  0  0  0  0
 23 24  2  0  0  0  0
 24 25  1  0  0  0  0
 25 26  2  0  0  0  0
 26 27  1  0  0  0  0
 27 28  2  0  0  0  0
  2 28  1  0  0  0  0
 23 28  1  0  0  0  0
M  END
> <chemblId>
CHEMBL101869

> <bioactivity__type>
Ki

> <units>
nM

> <value>
53.0

$$$$

  CDK     11271515332D 0   0.00000     0.00000     0

 26 30  0  0  0  0              1 V2000 
    1.8640   -6.2280    0.0000 C   0  0  0  0  0  0  0  0  0  0  0  0
    0.5649   -5.4780    0.0000 O   0  0  0  0  0  0  0  0  0  0  0  0
    0.5650   -3.9780    0.0000 C   0  0  0  0  0  0  0  0  0  0  0  0
   -0.7341   -3.2280    0.0000 O   0  0  0  0  0  0  0  0  0  0  0  0
    1.8640   -3.2280    0.0000 C   0  0  0  0  0  0  0  0  0  0  0  0
    3.1630   -3.9780    0.0000 C   0  0  0  0  0  0  0  0  0  0  0  0
    3.1630   -5.4780    0.0000 O   0  0  0  0  0  0  0  0  0  0  0  0
    4.4620   -3.2280    0.0000 C   0  0  0  0  0  0  0  0  0  0  0  0
    4.4620   -1.7280    0.0000 C   0  0  0  0  0  0  0  0  0  0  0  0
    3.1630   -0.9780    0.0000 C   0  0  0  0  0  0  0  0  0  0  0  0
    3.1630    0.5220    0.0000 C   0  0  0  0  0  0  0  0  0  0  0  0
    1.8640    1.2720    0.0000 N   0  0  0  0  0  0  0  0  0  0  0  0
    1.8640    2.7720    0.0000 C   0  0  0  0  0  0  0  0  0  0  0  0
    0.5650    3.5220    0.0000 C   0  0  0  0  0  0  0  0  0  0  0  0
   -0.7340    2.7720    0.0000 C   0  0  0  0  0  0  0  0  0  0  0  0
   -0.7340    1.2720    0.0000 C   0  0  0  0  0  0  0  0  0  0  0  0
   -2.0330    0.5220    0.0000 N   0  0  0  0  0  0  0  0  0  0  0  0
   -3.3320    1.2720    0.0000 C   0  0  0  0  0  0  0  0  0  0  0  0
   -4.6310    0.5220    0.0000 C   0  0  0  0  0  0  0  0  0  0  0  0
   -5.9300    1.2720    0.0000 C   0  0  0  0  0  0  0  0  0  0  0  0
   -5.9300    2.7720    0.0000 C   0  0  0  0  0  0  0  0  0  0  0  0
   -4.6310    3.5220    0.0000 C   0  0  0  0  0  0  0  0  0  0  0  0
   -3.3320    2.7720    0.0000 C   0  0  0  0  0  0  0  0  0  0  0  0
    0.5650    0.5220    0.0000 C   0  0  0  0  0  0  0  0  0  0  0  0
    0.5650   -0.9780    0.0000 C   0  0  0  0  0  0  0  0  0  0  0  0
    1.8640   -1.7280    0.0000 C   0  0  0  0  0  0  0  0  0  0  0  0
  1  2  1  0  0  0  0
  2  3  1  0  0  0  0
  3  4  2  0  0  0  0
  5  3  1  1  0  0  0
  5  6  1  0  0  0  0
  6  7  1  6  0  0  0
  6  8  1  0  0  0  0
  8  9  1  0  0  0  0
 10  9  1  1  0  0  0
 10 11  1  0  0  0  0
 11 12  1  0  0  0  0
 12 13  1  0  0  0  0
 13 14  1  0  0  0  0
 14 15  1  0  0  0  0
 15 16  2  0  0  0  0
 16 17  1  0  0  0  0
 17 18  1  0  0  0  0
 18 19  2  0  0  0  0
 19 20  1  0  0  0  0
 20 21  2  0  0  0  0
 21 22  1  0  0  0  0
 22 23  2  0  0  0  0
 15 23  1  0  0  0  0
 18 23  1  0  0  0  0
 16 24  1  0  0  0  0
 12 24  1  0  0  0  0
 24 25  1  1  0  0  0
 26 25  1  1  0  0  0
  5 26  1  0  0  0  0
 10 26  1  0  0  0  0
M  END
> <chemblId>
CHEMBL10347

> <bioactivity__type>
Ki

> <units>
nM

> <value>
4400.0

$$$$

  CDK     11271515332D 0   0.00000     0.00000     0

 30 33  0  0  0  0              1 V2000 
    9.9061   10.0470    0.0000 C   0  0  0  0  0  0  0  0  0  0  0  0
    9.5941    8.5798    0.0000 O   0  0  0  0  0  0  0  0  0  0  0  0
    8.1675    8.1164    0.0000 C   0  0  0  0  0  0  0  0  0  0  0  0
    7.0528    9.1202    0.0000 C   0  0  0  0  0  0  0  0  0  0  0  0
    5.6262    8.6568    0.0000 C   0  0  0  0  0  0  0  0  0  0  0  0
    5.3142    7.1896    0.0000 C   0  0  0  0  0  0  0  0  0  0  0  0
    6.4288    6.1858    0.0000 C   0  0  0  0  0  0  0  0  0  0  0  0
    6.1169    4.7186    0.0000 O   0  0  0  0  0  0  0  0  0  0  0  0
    4.6902    4.2552    0.0000 C   0  0  0  0  0  0  0  0  0  0  0  0
    4.3782    2.7880    0.0000 C   0  0  0  0  0  0  0  0  0  0  0  0
    2.9516    2.3246    0.0000 N   0  0  0  0  0  0  0  0  0  0  0  0
    2.6396    0.8574    0.0000 C   0  0  0  0  0  0  0  0  0  0  0  0
    1.2130    0.3940    0.0000 C   0  0  0  0  0  0  0  0  0  0  0  0
    0.0000    1.2760    0.0000 C   0  0  0  0  0  0  0  0  0  0  0  0
   -1.2130    0.3940    0.0000 O   0  0  0  0  0  0  0  0  0  0  0  0
   -0.7500   -1.0320    0.0000 C   0  0  0  0  0  0  0  0  0  0  0  0
    0.7500   -1.0320    0.0000 O   0  0  0  0  0  0  0  0  0  0  0  0
   -2.2173   -1.3437    0.0000 C   0  0  0  0  0  0  0  0  0  0  0  0
   -3.2208   -0.2288    0.0000 C   0  0  0  0  0  0  0  0  0  0  0  0
   -4.6881   -0.5405    0.0000 C   0  0  0  0  0  0  0  0  0  0  0  0
   -5.1518   -1.9670    0.0000 C   0  0  0  0  0  0  0  0  0  0  0  0
   -4.1483   -3.0818    0.0000 C   0  0  0  0  0  0  0  0  0  0  0  0
   -2.6810   -2.7702    0.0000 C   0  0  0  0  0  0  0  0  0  0  0  0
   -0.5933   -2.5238    0.0000 C   0  0  0  0  0  0  0  0  0  0  0  0
   -1.4532   -3.0342    0.0000 C   0  0  0  0  0  0  0  0  0  0  0  0
   -1.7161   -4.5377    0.0000 C   0  0  0  0  0  0  0  0  0  0  0  0
   -0.3890   -5.3958    0.0000 C   0  0  0  0  0  0  0  0  0  0  0  0
    0.9701   -4.5891    0.0000 C   0  0  0  0  0  0  0  0  0  0  0  0
    0.8524   -3.0131    0.0000 C   0  0  0  0  0  0  0  0  0  0  0  0
    7.8555    6.6492    0.0000 C   0  0  0  0  0  0  0  0  0  0  0  0
  1  2  1  0  0  0  0
  2  3  1  0  0  0  0
  3  4  2  0  0  0  0
  4  5  1  0  0  0  0
  5  6  2  0  0  0  0
  6  7  1  0  0  0  0
  7  8  1  0  0  0  0
  8  9  1  0  0  0  0
  9 10  1  0  0  0  0
 10 11  1  0  0  0  0
 11 12  1  0  0  0  0
 12 13  1  0  0  0  0
 13 14  1  0  0  0  0
 14 15  1  0  0  0  0
 15 16  1  0  0  0  0
 16 17  1  0  0  0  0
 13 17  1  0  0  0  0
 16 18  1  0  0  0  0
 18 19  2  0  0  0  0
 19 20  1  0  0  0  0
 20 21  2  0  0  0  0
 21 22  1  0  0  0  0
 22 23  2  0  0  0  0
 18 23  1  0  0  0  0
 16 24  1  0  0  0  0
 24 25  2  0  0  0  0
 25 26  1  0  0  0  0
 26 27  2  0  0  0  0
 27 28  1  0  0  0  0
 28 29  2  0  0  0  0
 24 29  1  0  0  0  0
  7 30  2  0  0  0  0
  3 30  1  0  0  0  0
M  END
> <chemblId>
CHEMBL1077168

> <bioactivity__type>
Ki

> <units>
nM

> <value>
91.2

$$$$

  CDK     11271515332D 0   0.00000     0.00000     0

 34 38  0  0  0  0              1 V2000 
    4.3782    2.7880    0.0000 C   0  0  0  0  0  0  0  0  0  0  0  0
    4.6902    4.2552    0.0000 C   0  0  0  0  0  0  0  0  0  0  0  0
    6.1169    4.7186    0.0000 O   0  0  0  0  0  0  0  0  0  0  0  0
    6.4288    6.1858    0.0000 C   0  0  0  0  0  0  0  0  0  0  0  0
    7.8555    6.6492    0.0000 C   0  0  0  0  0  0  0  0  0  0  0  0
    8.1675    8.1164    0.0000 C   0  0  0  0  0  0  0  0  0  0  0  0
    7.0528    9.1202    0.0000 C   0  0  0  0  0  0  0  0  0  0  0  0
    5.6262    8.6568    0.0000 C   0  0  0  0  0  0  0  0  0  0  0  0
    5.3142    7.1896    0.0000 C   0  0  0  0  0  0  0  0  0  0  0  0
    3.8876    6.7262    0.0000 C   0  0  0  0  0  0  0  0  0  0  0  0
    2.7729    7.7300    0.0000 C   0  0  0  0  0  0  0  0  0  0  0  0
    1.3463    7.2666    0.0000 C   0  0  0  0  0  0  0  0  0  0  0  0
    1.0343    5.7994    0.0000 C   0  0  0  0  0  0  0  0  0  0  0  0
    2.1490    4.7956    0.0000 C   0  0  0  0  0  0  0  0  0  0  0  0
    3.5756    5.2590    0.0000 C   0  0  0  0  0  0  0  0  0  0  0  0
    2.9516    2.3246    0.0000 N   0  0  0  0  0  0  0  0  0  0  0  0
    2.6396    0.8574    0.0000 C   0  0  0  0  0  0  0  0  0  0  0  0
    1.2130    0.3940    0.0000 C   0  0  0  0  0  0  0  0  0  0  0  0
    0.0000    1.2760    0.0000 C   0  0  0  0  0  0  0  0  0  0  0  0
   -1.2130    0.3940    0.0000 O   0  0  0  0  0  0  0  0  0  0  0  0
   -0.7500   -1.0320    0.0000 C   0  0  0  0  0  0  0  0  0  0  0  0
    0.7500   -1.0320    0.0000 O   0  0  0  0  0  0  0  0  0  0  0  0
   -2.2173   -1.3437    0.0000 C   0  0  0  0  0  0  0  0  0  0  0  0
   -3.2208   -0.2288    0.0000 C   0  0  0  0  0  0  0  0  0  0  0  0
   -4.6881   -0.5405    0.0000 C   0  0  0  0  0  0  0  0  0  0  0  0
   -5.1518   -1.9670    0.0000 C   0  0  0  0  0  0  0  0  0  0  0  0
   -4.1483   -3.0818    0.0000 C   0  0  0  0  0  0  0  0  0  0  0  0
   -2.6810   -2.7702    0.0000 C   0  0  0  0  0  0  0  0  0  0  0  0
   -0.5933   -2.5238    0.0000 C   0  0  0  0  0  0  0  0  0  0  0  0
   -1.8069   -3.4054    0.0000 C   0  0  0  0  0  0  0  0  0  0  0  0
   -1.6502   -4.8972    0.0000 C   0  0  0  0  0  0  0  0  0  0  0  0
   -0.2799   -5.5074    0.0000 C   0  0  0  0  0  0  0  0  0  0  0  0
    0.9336   -4.6258    0.0000 C   0  0  0  0  0  0  0  0  0  0  0  0
    0.7770   -3.1340    0.0000 C   0  0  0  0  0  0  0  0  0  0  0  0
  1  2  1  0  0  0  0
  2  3  1  0  0  0  0
  3  4  1  0  0  0  0
  4  5  2  0  0  0  0
  5  6  1  0  0  0  0
  6  7  2  0  0  0  0
  7  8  1  0  0  0  0
  8  9  2  0  0  0  0
  4  9  1  0  0  0  0
  9 10  1  0  0  0  0
 10 11  2  0  0  0  0
 11 12  1  0  0  0  0
 12 13  2  0  0  0  0
 13 14  1  0  0  0  0
 14 15  2  0  0  0  0
 10 15  1  0  0  0  0
  1 16  1  0  0  0  0
 16 17  1  0  0  0  0
 17 18  1  0  0  0  0
 18 19  1  0  0  0  0
 19 20  1  0  0  0  0
 20 21  1  0  0  0  0
 21 22  1  0  0  0  0
 18 22  1  0  0  0  0
 21 23  1  0  0  0  0
 23 24  2  0  0  0  0
 24 25  1  0  0  0  0
 25 26  2  0  0  0  0
 26 27  1  0  0  0  0
 27 28  2  0  0  0  0
 23 28  1  0  0  0  0
 21 29  1  0  0  0  0
 29 30  2  0  0  0  0
 30 31  1  0  0  0  0
 31 32  2  0  0  0  0
 32 33  1  0  0  0  0
 33 34  2  0  0  0  0
 29 34  1  0  0  0  0
M  END
> <chemblId>
CHEMBL1078772

> <bioactivity__type>
Ki

> <units>
nM

> <value>
489.78

$$$$

  CDK     11271515332D 0   0.00000     0.00000     0

 32 35  0  0  0  0              1 V2000 
   10.7087    7.5760    0.0000 C   0  0  0  0  0  0  0  0  0  0  0  0
   10.3967    6.1088    0.0000 C   0  0  0  0  0  0  0  0  0  0  0  0
   11.5114    5.1050    0.0000 C   0  0  0  0  0  0  0  0  0  0  0  0
    8.9701    5.6454    0.0000 O   0  0  0  0  0  0  0  0  0  0  0  0
    7.8555    6.6492    0.0000 C   0  0  0  0  0  0  0  0  0  0  0  0
    8.1675    8.1164    0.0000 C   0  0  0  0  0  0  0  0  0  0  0  0
    7.0528    9.1202    0.0000 C   0  0  0  0  0  0  0  0  0  0  0  0
    5.6262    8.6568    0.0000 C   0  0  0  0  0  0  0  0  0  0  0  0
    5.3142    7.1896    0.0000 C   0  0  0  0  0  0  0  0  0  0  0  0
    6.4288    6.1858    0.0000 C   0  0  0  0  0  0  0  0  0  0  0  0
    6.1169    4.7186    0.0000 O   0  0  0  0  0  0  0  0  0  0  0  0
    4.6902    4.2552    0.0000 C   0  0  0  0  0  0  0  0  0  0  0  0
    4.3782    2.7880    0.0000 C   0  0  0  0  0  0  0  0  0  0  0  0
    2.9516    2.3246    0.0000 N   0  0  0  0  0  0  0  0  0  0  0  0
    2.6396    0.8574    0.0000 C   0  0  0  0  0  0  0  0  0  0  0  0
    1.2130    0.3940    0.0000 C   0  0  0  0  0  0  0  0  0  0  0  0
    0.0000    1.2760    0.0000 C   0  0  0  0  0  0  0  0  0  0  0  0
   -1.2130    0.3940    0.0000 O   0  0  0  0  0  0  0  0  0  0  0  0
   -0.7500   -1.0320    0.0000 C   0  0  0  0  0  0  0  0  0  0  0  0
    0.7500   -1.0320    0.0000 O   0  0  0  0  0  0  0  0  0  0  0  0
   -2.2173   -1.3437    0.0000 C   0  0  0  0  0  0  0  0  0  0  0  0
   -3.2208   -0.2288    0.0000 C   0  0  0  0  0  0  0  0  0  0  0  0
   -4.6881   -0.5405    0.0000 C   0  0  0  0  0  0  0  0  0  0  0  0
   -5.1518   -1.9670    0.0000 C   0  0  0  0  0  0  0  0  0  0  0  0
   -4.1483   -3.0818    0.0000 C   0  0  0  0  0  0  0  0  0  0  0  0
   -2.6810   -2.7702    0.0000 C   0  0  0  0  0  0  0  0  0  0  0  0
   -0.5933   -2.5238    0.0000 C   0  0  0  0  0  0  0  0  0  0  0  0
   -1.8069   -3.4054    0.0000 C   0  0  0  0  0  0  0  0  0  0  0  0
   -1.6502   -4.8972    0.0000 C   0  0  0  0  0  0  0  0  0  0  0  0
   -0.2799   -5.5074    0.0000 C   0  0  0  0  0  0  0  0  0  0  0  0
    0.9336   -4.6258    0.0000 C   0  0  0  0  0  0  0  0  0  0  0  0
    0.7770   -3.1340    0.0000 C   0  0  0  0  0  0  0  0  0  0  0  0
  1  2  1  0  0  0  0
  2  3  1  0  0  0  0
  2  4  1  0  0  0  0
  4  5  1  0  0  0  0
  5  6  2  0  0  0  0
  6  7  1  0  0  0  0
  7  8  2  0  0  0  0
  8  9  1  0  0  0  0
  9 10  2  0  0  0  0
  5 10  1  0  0  0  0
 10 11  1  0  0  0  0
 11 12  1  0  0  0  0
 12 13  1  0  0  0  0
 13 14  1  0  0  0  0
 14 15  1  0  0  0  0
 15 16  1  0  0  0  0
 16 17  1  0  0  0  0
 17 18  1  0  0  0  0
 18 19  1  0  0  0  0
 19 20  1  0  0  0  0
 16 20  1  0  0  0  0
 19 21  1  0  0  0  0
 21 22  2  0  0  0  0
 22 23  1  0  0  0  0
 23 24  2  0  0  0  0
 24 25  1  0  0  0  0
 25 26  2  0  0  0  0
 21 26  1  0  0  0  0
 19 27  1  0  0  0  0
 27 28  2  0  0  0  0
 28 29  1  0  0  0  0
 29 30  2  0  0  0  0
 30 31  1  0  0  0  0
 31 32  2  0  0  0  0
 27 32  1  0  0  0  0
M  END
> <chemblId>
CHEMBL1078773

> <bioactivity__type>
Ki

> <units>
nM

> <value>
2.09

$$$$

  CDK     11271515332D 0   0.00000     0.00000     0

 31 34  0  0  0  0              1 V2000 
   10.7087    7.5760    0.0000 C   0  0  0  0  0  0  0  0  0  0  0  0
   10.3967    6.1088    0.0000 C   0  0  0  0  0  0  0  0  0  0  0  0
    8.9701    5.6454    0.0000 O   0  0  0  0  0  0  0  0  0  0  0  0
    7.8555    6.6492    0.0000 C   0  0  0  0  0  0  0  0  0  0  0  0
    8.1675    8.1164    0.0000 C   0  0  0  0  0  0  0  0  0  0  0  0
    7.0528    9.1202    0.0000 C   0  0  0  0  0  0  0  0  0  0  0  0
    5.6262    8.6568    0.0000 C   0  0  0  0  0  0  0  0  0  0  0  0
    5.3142    7.1896    0.0000 C   0  0  0  0  0  0  0  0  0  0  0  0
    6.4288    6.1858    0.0000 C   0  0  0  0  0  0  0  0  0  0  0  0
    6.1169    4.7186    0.0000 O   0  0  0  0  0  0  0  0  0  0  0  0
    4.6902    4.2552    0.0000 C   0  0  0  0  0  0  0  0  0  0  0  0
    4.3782    2.7880    0.0000 C   0  0  0  0  0  0  0  0  0  0  0  0
    2.9516    2.3246    0.0000 N   0  0  0  0  0  0  0  0  0  0  0  0
    2.6396    0.8574    0.0000 C   0  0  0  0  0  0  0  0  0  0  0  0
    1.2130    0.3940    0.0000 C   0  0  0  0  0  0  0  0  0  0  0  0
    0.0000    1.2760    0.0000 C   0  0  0  0  0  0  0  0  0  0  0  0
   -1.2130    0.3940    0.0000 O   0  0  0  0  0  0  0  0  0  0  0  0
   -0.7500   -1.0320    0.0000 C   0  0  0  0  0  0  0  0  0  0  0  0
    0.7500   -1.0320    0.0000 O   0  0  0  0  0  0  0  0  0  0  0  0
   -2.2173   -1.3437    0.0000 C   0  0  0  0  0  0  0  0  0  0  0  0
   -3.2208   -0.2288    0.0000 C   0  0  0  0  0  0  0  0  0  0  0  0
   -4.6881   -0.5405    0.0000 C   0  0  0  0  0  0  0  0  0  0  0  0
   -5.1518   -1.9670    0.0000 C   0  0  0  0  0  0  0  0  0  0  0  0
   -4.1483   -3.0818    0.0000 C   0  0  0  0  0  0  0  0  0  0  0  0
   -2.6810   -2.7702    0.0000 C   0  0  0  0  0  0  0  0  0  0  0  0
   -0.5933   -2.5238    0.0000 C   0  0  0  0  0  0  0  0  0  0  0  0
   -1.8069   -3.4054    0.0000 C   0  0  0  0  0  0  0  0  0  0  0  0
   -1.6502   -4.8972    0.0000 C   0  0  0  0  0  0  0  0  0  0  0  0
   -0.2799   -5.5074    0.0000 C   0  0  0  0  0  0  0  0  0  0  0  0
    0.9336   -4.6258    0.0000 C   0  0  0  0  0  0  0  0  0  0  0  0
    0.7770   -3.1340    0.0000 C   0  0  0  0  0  0  0  0  0  0  0  0
  1  2  1  0  0  0  0
  2  3  1  0  0  0  0
  3  4  1  0  0  0  0
  4  5  2  0  0  0  0
  5  6  1  0  0  0  0
  6  7  2  0  0  0  0
  7  8  1  0  0  0  0
  8  9  2  0  0  0  0
  4  9  1  0  0  0  0
  9 10  1  0  0  0  0
 10 11  1  0  0  0  0
 11 12  1  0  0  0  0
 12 13  1  0  0  0  0
 13 14  1  0  0  0  0
 14 15  1  0  0  0  0
 15 16  1  0  0  0  0
 16 17  1  0  0  0  0
 17 18  1  0  0  0  0
 18 19  1  0  0  0  0
 15 19  1  0  0  0  0
 18 20  1  0  0  0  0
 20 21  2  0  0  0  0
 21 22  1  0  0  0  0
 22 23  2  0  0  0  0
 23 24  1  0  0  0  0
 24 25  2  0  0  0  0
 20 25  1  0  0  0  0
 18 26  1  0  0  0  0
 26 27  2  0  0  0  0
 27 28  1  0  0  0  0
 28 29  2  0  0  0  0
 29 30  1  0  0  0  0
 30 31  2  0  0  0  0
 26 31  1  0  0  0  0
M  END
> <chemblId>
CHEMBL1078953

> <bioactivity__type>
Ki

> <units>
nM

> <value>
6.61

$$$$

  CDK     11271515332D 0   0.00000     0.00000     0

 32 35  0  0  0  0              1 V2000 
    9.9061   10.0470    0.0000 C   0  0  0  0  0  0  0  0  0  0  0  0
    9.5941    8.5798    0.0000 O   0  0  0  0  0  0  0  0  0  0  0  0
    8.1675    8.1164    0.0000 C   0  0  0  0  0  0  0  0  0  0  0  0
    7.0528    9.1202    0.0000 C   0  0  0  0  0  0  0  0  0  0  0  0
    5.6262    8.6568    0.0000 C   0  0  0  0  0  0  0  0  0  0  0  0
    4.5116    9.6606    0.0000 O   0  0  0  0  0  0  0  0  0  0  0  0
    4.8236   11.1278    0.0000 C   0  0  0  0  0  0  0  0  0  0  0  0
    5.3142    7.1896    0.0000 C   0  0  0  0  0  0  0  0  0  0  0  0
    6.4288    6.1858    0.0000 C   0  0  0  0  0  0  0  0  0  0  0  0
    6.1169    4.7186    0.0000 O   0  0  0  0  0  0  0  0  0  0  0  0
    4.6902    4.2552    0.0000 C   0  0  0  0  0  0  0  0  0  0  0  0
    4.3782    2.7880    0.0000 C   0  0  0  0  0  0  0  0  0  0  0  0
    2.9516    2.3246    0.0000 N   0  0  0  0  0  0  0  0  0  0  0  0
    2.6396    0.8574    0.0000 C   0  0  0  0  0  0  0  0  0  0  0  0
    1.2130    0.3940    0.0000 C   0  0  0  0  0  0  0  0  0  0  0  0
    0.0000    1.2760    0.0000 C   0  0  0  0  0  0  0  0  0  0  0  0
   -1.2130    0.3940    0.0000 O   0  0  0  0  0  0  0  0  0  0  0  0
   -0.7500   -1.0320    0.0000 C   0  0  0  0  0  0  0  0  0  0  0  0
    0.7500   -1.0320    0.0000 O   0  0  0  0  0  0  0  0  0  0  0  0
   -2.2173   -1.3437    0.0000 C   0  0  0  0  0  0  0  0  0  0  0  0
   -3.2208   -0.2288    0.0000 C   0  0  0  0  0  0  0  0  0  0  0  0
   -4.6881   -0.5405    0.0000 C   0  0  0  0  0  0  0  0  0  0  0  0
   -5.1518   -1.9670    0.0000 C   0  0  0  0  0  0  0  0  0  0  0  0
   -4.1483   -3.0818    0.0000 C   0  0  0  0  0  0  0  0  0  0  0  0
   -2.6810   -2.7702    0.0000 C   0  0  0  0  0  0  0  0  0  0  0  0
   -0.5933   -2.5238    0.0000 C   0  0  0  0  0  0  0  0  0  0  0  0
   -1.8069   -3.4054    0.0000 C   0  0  0  0  0  0  0  0  0  0  0  0
   -1.6502   -4.8972    0.0000 C   0  0  0  0  0  0  0  0  0  0  0  0
   -0.2799   -5.5074    0.0000 C   0  0  0  0  0  0  0  0  0  0  0  0
    0.9336   -4.6258    0.0000 C   0  0  0  0  0  0  0  0  0  0  0  0
    0.7770   -3.1340    0.0000 C   0  0  0  0  0  0  0  0  0  0  0  0
    7.8555    6.6492    0.0000 C   0  0  0  0  0  0  0  0  0  0  0  0
  1  2  1  0  0  0  0
  2  3  1  0  0  0  0
  3  4  2  0  0  0  0
  4  5  1  0  0  0  0
  5  6  1  0  0  0  0
  6  7  1  0  0  0  0
  5  8  2  0  0  0  0
  8  9  1  0  0  0  0
  9 10  1  0  0  0  0
 10 11  1  0  0  0  0
 11 12  1  0  0  0  0
 12 13  1  0  0  0  0
 13 14  1  0  0  0  0
 14 15  1  0  0  0  0
 15 16  1  0  0  0  0
 16 17  1  0  0  0  0
 17 18  1  0  0  0  0
 18 19  1  0  0  0  0
 15 19  1  0  0  0  0
 18 20  1  0  0  0  0
 20 21  2  0  0  0  0
 21 22  1  0  0  0  0
 22 23  2  0  0  0  0
 23 24  1  0  0  0  0
 24 25  2  0  0  0  0
 20 25  1  0  0  0  0
 18 26  1  0  0  0  0
 26 27  2  0  0  0  0
 27 28  1  0  0  0  0
 28 29  2  0  0  0  0
 29 30  1  0  0  0  0
 30 31  2  0  0  0  0
 26 31  1  0  0  0  0
  9 32  2  0  0  0  0
  3 32  1  0  0  0  0
M  END
> <chemblId>
CHEMBL1078954

> <bioactivity__type>
Ki

> <units>
nM

> <value>
302.0

$$$$

  CDK     11271515332D 0   0.00000     0.00000     0

 32 35  0  0  0  0              1 V2000 
    9.9061   10.0470    0.0000 C   0  0  0  0  0  0  0  0  0  0  0  0
    9.5941    8.5798    0.0000 O   0  0  0  0  0  0  0  0  0  0  0  0
    8.1675    8.1164    0.0000 C   0  0  0  0  0  0  0  0  0  0  0  0
    7.0528    9.1202    0.0000 C   0  0  0  0  0  0  0  0  0  0  0  0
    5.6262    8.6568    0.0000 C   0  0  0  0  0  0  0  0  0  0  0  0
    5.3142    7.1896    0.0000 C   0  0  0  0  0  0  0  0  0  0  0  0
    6.4288    6.1858    0.0000 C   0  0  0  0  0  0  0  0  0  0  0  0
    6.1169    4.7186    0.0000 O   0  0  0  0  0  0  0  0  0  0  0  0
    4.6902    4.2552    0.0000 C   0  0  0  0  0  0  0  0  0  0  0  0
    4.3782    2.7880    0.0000 C   0  0  0  0  0  0  0  0  0  0  0  0
    2.9516    2.3246    0.0000 N   0  0  0  0  0  0  0  0  0  0  0  0
    2.6396    0.8574    0.0000 C   0  0  0  0  0  0  0  0  0  0  0  0
    1.2130    0.3940    0.0000 C   0  0  0  0  0  0  0  0  0  0  0  0
    0.0000    1.2760    0.0000 C   0  0  0  0  0  0  0  0  0  0  0  0
   -1.2130    0.3940    0.0000 O   0  0  0  0  0  0  0  0  0  0  0  0
   -0.7500   -1.0320    0.0000 C   0  0  0  0  0  0  0  0  0  0  0  0
    0.7500   -1.0320    0.0000 O   0  0  0  0  0  0  0  0  0  0  0  0
   -2.2173   -1.3437    0.0000 C   0  0  0  0  0  0  0  0  0  0  0  0
   -3.2208   -0.2288    0.0000 C   0  0  0  0  0  0  0  0  0  0  0  0
   -4.6881   -0.5405    0.0000 C   0  0  0  0  0  0  0  0  0  0  0  0
   -5.1518   -1.9670    0.0000 C   0  0  0  0  0  0  0  0  0  0  0  0
   -4.1483   -3.0818    0.0000 C   0  0  0  0  0  0  0  0  0  0  0  0
   -2.6810   -2.7702    0.0000 C   0  0  0  0  0  0  0  0  0  0  0  0
   -0.5933   -2.5238    0.0000 C   0  0  0  0  0  0  0  0  0  0  0  0
   -1.8069   -3.4054    0.0000 C   0  0  0  0  0  0  0  0  0  0  0  0
   -1.6502   -4.8972    0.0000 C   0  0  0  0  0  0  0  0  0  0  0  0
   -0.2799   -5.5074    0.0000 C   0  0  0  0  0  0  0  0  0  0  0  0
    0.9336   -4.6258    0.0000 C   0  0  0  0  0  0  0  0  0  0  0  0
    0.7770   -3.1340    0.0000 C   0  0  0  0  0  0  0  0  0  0  0  0
    7.8555    6.6492    0.0000 C   0  0  0  0  0  0  0  0  0  0  0  0
    8.9701    5.6454    0.0000 O   0  0  0  0  0  0  0  0  0  0  0  0
   10.3967    6.1088    0.0000 C   0  0  0  0  0  0  0  0  0  0  0  0
  1  2  1  0  0  0  0
  2  3  1  0  0  0  0
  3  4  2  0  0  0  0
  4  5  1  0  0  0  0
  5  6  2  0  0  0  0
  6  7  1  0  0  0  0
  7  8  1  0  0  0  0
  8  9  1  0  0  0  0
  9 10  1  0  0  0  0
 10 11  1  0  0  0  0
 11 12  1  0  0  0  0
 12 13  1  0  0  0  0
 13 14  1  0  0  0  0
 14 15  1  0  0  0  0
 15 16  1  0  0  0  0
 16 17  1  0  0  0  0
 13 17  1  0  0  0  0
 16 18  1  0  0  0  0
 18 19  2  0  0  0  0
 19 20  1  0  0  0  0
 20 21  2  0  0  0  0
 21 22  1  0  0  0  0
 22 23  2  0  0  0  0
 18 23  1  0  0  0  0
 16 24  1  0  0  0  0
 24 25  2  0  0  0  0
 25 26  1  0  0  0  0
 26 27  2  0  0  0  0
 27 28  1  0  0  0  0
 28 29  2  0  0  0  0
 24 29  1  0  0  0  0
  7 30  2  0  0  0  0
  3 30  1  0  0  0  0
 30 31  1  0  0  0  0
 31 32  1  0  0  0  0
M  END
> <chemblId>
CHEMBL1079066

> <bioactivity__type>
Ki

> <units>
nM

> <value>
85.11

$$$$

  CDK     11271515332D 0   0.00000     0.00000     0

 30 33  0  0  0  0              1 V2000 
   10.3967    6.1088    0.0000 C   0  0  0  0  0  0  0  0  0  0  0  0
    8.9701    5.6454    0.0000 O   0  0  0  0  0  0  0  0  0  0  0  0
    7.8555    6.6492    0.0000 C   0  0  0  0  0  0  0  0  0  0  0  0
    8.1675    8.1164    0.0000 C   0  0  0  0  0  0  0  0  0  0  0  0
    7.0528    9.1202    0.0000 C   0  0  0  0  0  0  0  0  0  0  0  0
    5.6262    8.6568    0.0000 C   0  0  0  0  0  0  0  0  0  0  0  0
    5.3142    7.1896    0.0000 C   0  0  0  0  0  0  0  0  0  0  0  0
    6.4288    6.1858    0.0000 C   0  0  0  0  0  0  0  0  0  0  0  0
    6.1169    4.7186    0.0000 O   0  0  0  0  0  0  0  0  0  0  0  0
    4.6902    4.2552    0.0000 C   0  0  0  0  0  0  0  0  0  0  0  0
    4.3782    2.7880    0.0000 C   0  0  0  0  0  0  0  0  0  0  0  0
    2.9516    2.3246    0.0000 N   0  0  0  0  0  0  0  0  0  0  0  0
    2.6396    0.8574    0.0000 C   0  0  0  0  0  0  0  0  0  0  0  0
    1.2130    0.3940    0.0000 C   0  0  0  0  0  0  0  0  0  0  0  0
    0.0000    1.2760    0.0000 C   0  0  0  0  0  0  0  0  0  0  0  0
   -1.2130    0.3940    0.0000 O   0  0  0  0  0  0  0  0  0  0  0  0
   -0.7500   -1.0320    0.0000 C   0  0  0  0  0  0  0  0  0  0  0  0
    0.7500   -1.0320    0.0000 O   0  0  0  0  0  0  0  0  0  0  0  0
   -2.2173   -1.3437    0.0000 C   0  0  0  0  0  0  0  0  0  0  0  0
   -3.2208   -0.2288    0.0000 C   0  0  0  0  0  0  0  0  0  0  0  0
   -4.6881   -0.5405    0.0000 C   0  0  0  0  0  0  0  0  0  0  0  0
   -5.1518   -1.9670    0.0000 C   0  0  0  0  0  0  0  0  0  0  0  0
   -4.1483   -3.0818    0.0000 C   0  0  0  0  0  0  0  0  0  0  0  0
   -2.6810   -2.7702    0.0000 C   0  0  0  0  0  0  0  0  0  0  0  0
   -0.5933   -2.5238    0.0000 C   0  0  0  0  0  0  0  0  0  0  0  0
   -1.8069   -3.4054    0.0000 C   0  0  0  0  0  0  0  0  0  0  0  0
   -1.6502   -4.8972    0.0000 C   0  0  0  0  0  0  0  0  0  0  0  0
   -0.2799   -5.5074    0.0000 C   0  0  0  0  0  0  0  0  0  0  0  0
    0.9336   -4.6258    0.0000 C   0  0  0  0  0  0  0  0  0  0  0  0
    0.7770   -3.1340    0.0000 C   0  0  0  0  0  0  0  0  0  0  0  0
  1  2  1  0  0  0  0
  2  3  1  0  0  0  0
  3  4  2  0  0  0  0
  4  5  1  0  0  0  0
  5  6  2  0  0  0  0
  6  7  1  0  0  0  0
  7  8  2  0  0  0  0
  3  8  1  0  0  0  0
  8  9  1  0  0  0  0
  9 10  1  0  0  0  0
 10 11  1  0  0  0  0
 11 12  1  0  0  0  0
 12 13  1  0  0  0  0
 13 14  1  0  0  0  0
 14 15  1  0  0  0  0
 15 16  1  0  0  0  0
 16 17  1  0  0  0  0
 17 18  1  0  0  0  0
 14 18  1  0  0  0  0
 17 19  1  0  0  0  0
 19 20  2  0  0  0  0
 20 21  1  0  0  0  0
 21 22  2  0  0  0  0
 22 23  1  0  0  0  0
 23 24  2  0  0  0  0
 19 24  1  0  0  0  0
 17 25  1  0  0  0  0
 25 26  2  0  0  0  0
 26 27  1  0  0  0  0
 27 28  2  0  0  0  0
 28 29  1  0  0  0  0
 29 30  2  0  0  0  0
 25 30  1  0  0  0  0
M  END
> <chemblId>
CHEMBL1082862

> <bioactivity__type>
Ki

> <units>
nM

> <value>
19.5

$$$$

  CDK     11271515332D 0   0.00000     0.00000     0

 28 31  0  0  0  0              1 V2000 
    4.3782    2.7880    0.0000 C   0  0  0  0  0  0  0  0  0  0  0  0
    4.6902    4.2552    0.0000 C   0  0  0  0  0  0  0  0  0  0  0  0
    6.1169    4.7186    0.0000 O   0  0  0  0  0  0  0  0  0  0  0  0
    6.4288    6.1858    0.0000 C   0  0  0  0  0  0  0  0  0  0  0  0
    7.8555    6.6492    0.0000 C   0  0  0  0  0  0  0  0  0  0  0  0
    8.1675    8.1164    0.0000 C   0  0  0  0  0  0  0  0  0  0  0  0
    7.0528    9.1202    0.0000 C   0  0  0  0  0  0  0  0  0  0  0  0
    5.6262    8.6568    0.0000 C   0  0  0  0  0  0  0  0  0  0  0  0
    5.3142    7.1896    0.0000 C   0  0  0  0  0  0  0  0  0  0  0  0
    2.9516    2.3246    0.0000 N   0  0  0  0  0  0  0  0  0  0  0  0
    2.6396    0.8574    0.0000 C   0  0  0  0  0  0  0  0  0  0  0  0
    1.2130    0.3940    0.0000 C   0  0  0  0  0  0  0  0  0  0  0  0
    0.0000    1.2760    0.0000 C   0  0  0  0  0  0  0  0  0  0  0  0
   -1.2130    0.3940    0.0000 O   0  0  0  0  0  0  0  0  0  0  0  0
   -0.7500   -1.0320    0.0000 C   0  0  0  0  0  0  0  0  0  0  0  0
    0.7500   -1.0320    0.0000 O   0  0  0  0  0  0  0  0  0  0  0  0
   -2.2173   -1.3437    0.0000 C   0  0  0  0  0  0  0  0  0  0  0  0
   -3.2208   -0.2288    0.0000 C   0  0  0  0  0  0  0  0  0  0  0  0
   -4.6881   -0.5405    0.0000 C   0  0  0  0  0  0  0  0  0  0  0  0
   -5.1518   -1.9670    0.0000 C   0  0  0  0  0  0  0  0  0  0  0  0
   -4.1483   -3.0818    0.0000 C   0  0  0  0  0  0  0  0  0  0  0  0
   -2.6810   -2.7702    0.0000 C   0  0  0  0  0  0  0  0  0  0  0  0
   -0.5933   -2.5238    0.0000 C   0  0  0  0  0  0  0  0  0  0  0  0
   -1.8069   -3.4054    0.0000 C   0  0  0  0  0  0  0  0  0  0  0  0
   -1.6502   -4.8972    0.0000 C   0  0  0  0  0  0  0  0  0  0  0  0
   -0.2799   -5.5074    0.0000 C   0  0  0  0  0  0  0  0  0  0  0  0
    0.9336   -4.6258    0.0000 C   0  0  0  0  0  0  0  0  0  0  0  0
    0.7770   -3.1340    0.0000 C   0  0  0  0  0  0  0  0  0  0  0  0
  1  2  1  0  0  0  0
  2  3  1  0  0  0  0
  3  4  1  0  0  0  0
  4  5  2  0  0  0  0
  5  6  1  0  0  0  0
  6  7  2  0  0  0  0
  7  8  1  0  0  0  0
  8  9  2  0  0  0  0
  4  9  1  0  0  0  0
  1 10  1  0  0  0  0
 10 11  1  0  0  0  0
 11 12  1  0  0  0  0
 12 13  1  0  0  0  0
 13 14  1  0  0  0  0
 14 15  1  0  0  0  0
 15 16  1  0  0  0  0
 12 16  1  0  0  0  0
 15 17  1  0  0  0  0
 17 18  2  0  0  0  0
 18 19  1  0  0  0  0
 19 20  2  0  0  0  0
 20 21  1  0  0  0  0
 21 22  2  0  0  0  0
 17 22  1  0  0  0  0
 15 23  1  0  0  0  0
 23 24  2  0  0  0  0
 24 25  1  0  0  0  0
 25 26  2  0  0  0  0
 26 27  1  0  0  0  0
 27 28  2  0  0  0  0
 23 28  1  0  0  0  0
M  END
> <chemblId>
CHEMBL1083181

> <bioactivity__type>
Ki

> <units>
nM

> <value>
37.15

$$$$

  CDK     11271515332D 0   0.00000     0.00000     0

 30 33  0  0  0  0              1 V2000 
   10.3967    6.1088    0.0000 C   0  0  0  0  0  0  0  0  0  0  0  0
    8.9701    5.6454    0.0000 O   0  0  0  0  0  0  0  0  0  0  0  0
    7.8555    6.6492    0.0000 C   0  0  0  0  0  0  0  0  0  0  0  0
    8.1675    8.1164    0.0000 C   0  0  0  0  0  0  0  0  0  0  0  0
    7.0528    9.1202    0.0000 C   0  0  0  0  0  0  0  0  0  0  0  0
    5.6262    8.6568    0.0000 C   0  0  0  0  0  0  0  0  0  0  0  0
    5.3142    7.1896    0.0000 C   0  0  0  0  0  0  0  0  0  0  0  0
    6.4288    6.1858    0.0000 C   0  0  0  0  0  0  0  0  0  0  0  0
    6.1169    4.7186    0.0000 O   0  0  0  0  0  0  0  0  0  0  0  0
    4.6902    4.2552    0.0000 C   0  0  0  0  0  0  0  0  0  0  0  0
    4.3782    2.7880    0.0000 C   0  0  0  0  0  0  0  0  0  0  0  0
    2.9516    2.3246    0.0000 N   0  0  0  0  0  0  0  0  0  0  0  0
    2.6396    0.8574    0.0000 C   0  0  0  0  0  0  0  0  0  0  0  0
    1.2130    0.3940    0.0000 C   0  0  0  0  0  0  0  0  0  0  0  0
    0.0000    1.2760    0.0000 C   0  0  0  0  0  0  0  0  0  0  0  0
   -1.2130    0.3940    0.0000 S   0  0  0  0  0  0  0  0  0  0  0  0
   -0.7500   -1.0320    0.0000 C   0  0  0  0  0  0  0  0  0  0  0  0
    0.7500   -1.0320    0.0000 O   0  0  0  0  0  0  0  0  0  0  0  0
   -2.2173   -1.3437    0.0000 C   0  0  0  0  0  0  0  0  0  0  0  0
   -3.2208   -0.2288    0.0000 C   0  0  0  0  0  0  0  0  0  0  0  0
   -4.6881   -0.5405    0.0000 C   0  0  0  0  0  0  0  0  0  0  0  0
   -5.1518   -1.9670    0.0000 C   0  0  0  0  0  0  0  0  0  0  0  0
   -4.1483   -3.0818    0.0000 C   0  0  0  0  0  0  0  0  0  0  0  0
   -2.6810   -2.7702    0.0000 C   0  0  0  0  0  0  0  0  0  0  0  0
   -0.5933   -2.5238    0.0000 C   0  0  0  0  0  0  0  0  0  0  0  0
   -1.8069   -3.4054    0.0000 C   0  0  0  0  0  0  0  0  0  0  0  0
   -1.6502   -4.8972    0.0000 C   0  0  0  0  0  0  0  0  0  0  0  0
   -0.2799   -5.5074    0.0000 C   0  0  0  0  0  0  0  0  0  0  0  0
    0.9336   -4.6258    0.0000 C   0  0  0  0  0  0  0  0  0  0  0  0
    0.7770   -3.1340    0.0000 C   0  0  0  0  0  0  0  0  0  0  0  0
  1  2  1  0  0  0  0
  2  3  1  0  0  0  0
  3  4  2  0  0  0  0
  4  5  1  0  0  0  0
  5  6  2  0  0  0  0
  6  7  1  0  0  0  0
  7  8  2  0  0  0  0
  3  8  1  0  0  0  0
  8  9  1  0  0  0  0
  9 10  1  0  0  0  0
 10 11  1  0  0  0  0
 11 12  1  0  0  0  0
 12 13  1  0  0  0  0
 13 14  1  0  0  0  0
 14 15  1  0  0  0  0
 15 16  1  0  0  0  0
 16 17  1  0  0  0  0
 17 18  1  0  0  0  0
 14 18  1  0  0  0  0
 17 19  1  0  0  0  0
 19 20  2  0  0  0  0
 20 21  1  0  0  0  0
 21 22  2  0  0  0  0
 22 23  1  0  0  0  0
 23 24  2  0  0  0  0
 19 24  1  0  0  0  0
 17 25  1  0  0  0  0
 25 26  2  0  0  0  0
 26 27  1  0  0  0  0
 27 28  2  0  0  0  0
 28 29  1  0  0  0  0
 29 30  2  0  0  0  0
 25 30  1  0  0  0  0
M  END
> <chemblId>
CHEMBL1083182

> <bioactivity__type>
Ki

> <units>
nM

> <value>
20.89

$$$$

  CDK     11271515332D 0   0.00000     0.00000     0

 29 32  0  0  0  0              1 V2000 
    8.9701    5.6454    0.0000 C   0  0  0  0  0  0  0  0  0  0  0  0
    7.8555    6.6492    0.0000 C   0  0  0  0  0  0  0  0  0  0  0  0
    8.1675    8.1164    0.0000 C   0  0  0  0  0  0  0  0  0  0  0  0
    7.0528    9.1202    0.0000 C   0  0  0  0  0  0  0  0  0  0  0  0
    5.6262    8.6568    0.0000 C   0  0  0  0  0  0  0  0  0  0  0  0
    5.3142    7.1896    0.0000 C   0  0  0  0  0  0  0  0  0  0  0  0
    6.4288    6.1858    0.0000 C   0  0  0  0  0  0  0  0  0  0  0  0
    6.1169    4.7186    0.0000 O   0  0  0  0  0  0  0  0  0  0  0  0
    4.6902    4.2552    0.0000 C   0  0  0  0  0  0  0  0  0  0  0  0
    4.3782    2.7880    0.0000 C   0  0  0  0  0  0  0  0  0  0  0  0
    2.9516    2.3246    0.0000 N   0  0  0  0  0  0  0  0  0  0  0  0
    2.6396    0.8574    0.0000 C   0  0  0  0  0  0  0  0  0  0  0  0
    1.2130    0.3940    0.0000 C   0  0  0  0  0  0  0  0  0  0  0  0
    0.0000    1.2760    0.0000 C   0  0  0  0  0  0  0  0  0  0  0  0
   -1.2130    0.3940    0.0000 O   0  0  0  0  0  0  0  0  0  0  0  0
   -0.7500   -1.0320    0.0000 C   0  0  0  0  0  0  0  0  0  0  0  0
    0.7500   -1.0320    0.0000 O   0  0  0  0  0  0  0  0  0  0  0  0
   -2.2173   -1.3437    0.0000 C   0  0  0  0  0  0  0  0  0  0  0  0
   -3.2208   -0.2288    0.0000 C   0  0  0  0  0  0  0  0  0  0  0  0
   -4.6881   -0.5405    0.0000 C   0  0  0  0  0  0  0  0  0  0  0  0
   -5.1518   -1.9670    0.0000 C   0  0  0  0  0  0  0  0  0  0  0  0
   -4.1483   -3.0818    0.0000 C   0  0  0  0  0  0  0  0  0  0  0  0
   -2.6810   -2.7702    0.0000 C   0  0  0  0  0  0  0  0  0  0  0  0
   -0.5933   -2.5238    0.0000 C   0  0  0  0  0  0  0  0  0  0  0  0
   -1.8069   -3.4054    0.0000 C   0  0  0  0  0  0  0  0  0  0  0  0
   -1.6502   -4.8972    0.0000 C   0  0  0  0  0  0  0  0  0  0  0  0
   -0.2799   -5.5074    0.0000 C   0  0  0  0  0  0  0  0  0  0  0  0
    0.9336   -4.6258    0.0000 C   0  0  0  0  0  0  0  0  0  0  0  0
    0.7770   -3.1340    0.0000 C   0  0  0  0  0  0  0  0  0  0  0  0
  1  2  1  0  0  0  0
  2  3  2  0  0  0  0
  3  4  1  0  0  0  0
  4  5  2  0  0  0  0
  5  6  1  0  0  0  0
  6  7  2  0  0  0  0
  2  7  1  0  0  0  0
  7  8  1  0  0  0  0
  8  9  1  0  0  0  0
  9 10  1  0  0  0  0
 10 11  1  0  0  0  0
 11 12  1  0  0  0  0
 12 13  1  0  0  0  0
 13 14  1  0  0  0  0
 14 15  1  0  0  0  0
 15 16  1  0  0  0  0
 16 17  1  0  0  0  0
 13 17  1  0  0  0  0
 16 18  1  0  0  0  0
 18 19  2  0  0  0  0
 19 20  1  0  0  0  0
 20 21  2  0  0  0  0
 21 22  1  0  0  0  0
 22 23  2  0  0  0  0
 18 23  1  0  0  0  0
 16 24  1  0  0  0  0
 24 25  2  0  0  0  0
 25 26  1  0  0  0  0
 26 27  2  0  0  0  0
 27 28  1  0  0  0  0
 28 29  2  0  0  0  0
 24 29  1  0  0  0  0
M  END
> <chemblId>
CHEMBL1084658

> <bioactivity__type>
Ki

> <units>
nM

> <value>
117.49

$$$$

  CDK     11271515332D 0   0.00000     0.00000     0

 30 33  0  0  0  0              1 V2000 
   -4.8177  -11.0546    0.0000 C   0  0  0  0  0  0  0  0  0  0  0  0
   -3.9363   -9.8409    0.0000 O   0  0  0  0  0  0  0  0  0  0  0  0
   -2.4445   -9.9974    0.0000 C   0  0  0  0  0  0  0  0  0  0  0  0
   -1.8341  -11.3676    0.0000 C   0  0  0  0  0  0  0  0  0  0  0  0
   -0.3423  -11.5241    0.0000 C   0  0  0  0  0  0  0  0  0  0  0  0
    0.5391  -10.3104    0.0000 C   0  0  0  0  0  0  0  0  0  0  0  0
   -0.0713   -8.9402    0.0000 C   0  0  0  0  0  0  0  0  0  0  0  0
   -1.5631   -8.7837    0.0000 C   0  0  0  0  0  0  0  0  0  0  0  0
   -2.1735   -7.4135    0.0000 O   0  0  0  0  0  0  0  0  0  0  0  0
   -1.2921   -6.1998    0.0000 C   0  0  0  0  0  0  0  0  0  0  0  0
   -1.9025   -4.8296    0.0000 C   0  0  0  0  0  0  0  0  0  0  0  0
   -1.0210   -3.6159    0.0000 N   0  0  0  0  0  0  0  0  0  0  0  0
   -1.6314   -2.2457    0.0000 C   0  0  0  0  0  0  0  0  0  0  0  0
   -0.7500   -1.0320    0.0000 C   0  0  0  0  0  0  0  0  0  0  0  0
    0.7500   -1.0320    0.0000 C   0  0  0  0  0  0  0  0  0  0  0  0
    1.2140    0.3940    0.0000 S   0  0  0  0  0  0  0  0  0  0  0  0
    0.0000    1.2760    0.0000 C   0  0  0  0  0  0  0  0  0  0  0  0
   -1.2140    0.3940    0.0000 S   0  0  0  0  0  0  0  0  0  0  0  0
    1.0037    2.3907    0.0000 C   0  0  0  0  0  0  0  0  0  0  0  0
    2.4709    2.0789    0.0000 C   0  0  0  0  0  0  0  0  0  0  0  0
    3.4746    3.1936    0.0000 C   0  0  0  0  0  0  0  0  0  0  0  0
    3.0111    4.6202    0.0000 C   0  0  0  0  0  0  0  0  0  0  0  0
    1.5439    4.9320    0.0000 C   0  0  0  0  0  0  0  0  0  0  0  0
    0.5402    3.8173    0.0000 C   0  0  0  0  0  0  0  0  0  0  0  0
   -1.0037    2.3907    0.0000 C   0  0  0  0  0  0  0  0  0  0  0  0
   -0.5402    3.8173    0.0000 C   0  0  0  0  0  0  0  0  0  0  0  0
   -1.5439    4.9320    0.0000 C   0  0  0  0  0  0  0  0  0  0  0  0
   -3.0111    4.6202    0.0000 C   0  0  0  0  0  0  0  0  0  0  0  0
   -3.4746    3.1936    0.0000 C   0  0  0  0  0  0  0  0  0  0  0  0
   -2.4709    2.0789    0.0000 C   0  0  0  0  0  0  0  0  0  0  0  0
  1  2  1  0  0  0  0
  2  3  1  0  0  0  0
  3  4  2  0  0  0  0
  4  5  1  0  0  0  0
  5  6  2  0  0  0  0
  6  7  1  0  0  0  0
  7  8  2  0  0  0  0
  3  8  1  0  0  0  0
  8  9  1  0  0  0  0
  9 10  1  0  0  0  0
 10 11  1  0  0  0  0
 11 12  1  0  0  0  0
 12 13  1  0  0  0  0
 13 14  1  0  0  0  0
 14 15  1  0  0  0  0
 15 16  1  0  0  0  0
 16 17  1  0  0  0  0
 17 18  1  0  0  0  0
 14 18  1  0  0  0  0
 17 19  1  0  0  0  0
 19 20  2  0  0  0  0
 20 21  1  0  0  0  0
 21 22  2  0  0  0  0
 22 23  1  0  0  0  0
 23 24  2  0  0  0  0
 19 24  1  0  0  0  0
 17 25  1  0  0  0  0
 25 26  2  0  0  0  0
 26 27  1  0  0  0  0
 27 28  2  0  0  0  0
 28 29  1  0  0  0  0
 29 30  2  0  0  0  0
 25 30  1  0  0  0  0
M  END
> <chemblId>
CHEMBL1086156

> <bioactivity__type>
Ki

> <units>
nM

> <value>
35.48

$$$$

  CDK     11271515332D 0   0.00000     0.00000     0

 32 35  0  0  0  0              1 V2000 
   10.3967    6.1088    0.0000 C   0  0  0  0  0  0  0  0  0  0  0  0
    8.9701    5.6454    0.0000 O   0  0  0  0  0  0  0  0  0  0  0  0
    7.8555    6.6492    0.0000 C   0  0  0  0  0  0  0  0  0  0  0  0
    8.1675    8.1164    0.0000 C   0  0  0  0  0  0  0  0  0  0  0  0
    7.0528    9.1202    0.0000 C   0  0  0  0  0  0  0  0  0  0  0  0
    5.6262    8.6568    0.0000 C   0  0  0  0  0  0  0  0  0  0  0  0
    5.3142    7.1896    0.0000 C   0  0  0  0  0  0  0  0  0  0  0  0
    3.8876    6.7262    0.0000 O   0  0  0  0  0  0  0  0  0  0  0  0
    2.7729    7.7300    0.0000 C   0  0  0  0  0  0  0  0  0  0  0  0
    6.4288    6.1858    0.0000 C   0  0  0  0  0  0  0  0  0  0  0  0
    6.1169    4.7186    0.0000 O   0  0  0  0  0  0  0  0  0  0  0  0
    4.6902    4.2552    0.0000 C   0  0  0  0  0  0  0  0  0  0  0  0
    4.3782    2.7880    0.0000 C   0  0  0  0  0  0  0  0  0  0  0  0
    2.9516    2.3246    0.0000 N   0  0  0  0  0  0  0  0  0  0  0  0
    2.6396    0.8574    0.0000 C   0  0  0  0  0  0  0  0  0  0  0  0
    1.2130    0.3940    0.0000 C   0  0  0  0  0  0  0  0  0  0  0  0
    0.0000    1.2760    0.0000 C   0  0  0  0  0  0  0  0  0  0  0  0
   -1.2130    0.3940    0.0000 O   0  0  0  0  0  0  0  0  0  0  0  0
   -0.7500   -1.0320    0.0000 C   0  0  0  0  0  0  0  0  0  0  0  0
    0.7500   -1.0320    0.0000 O   0  0  0  0  0  0  0  0  0  0  0  0
   -2.2173   -1.3437    0.0000 C   0  0  0  0  0  0  0  0  0  0  0  0
   -3.2208   -0.2288    0.0000 C   0  0  0  0  0  0  0  0  0  0  0  0
   -4.6881   -0.5405    0.0000 C   0  0  0  0  0  0  0  0  0  0  0  0
   -5.1518   -1.9670    0.0000 C   0  0  0  0  0  0  0  0  0  0  0  0
   -4.1483   -3.0818    0.0000 C   0  0  0  0  0  0  0  0  0  0  0  0
   -2.6810   -2.7702    0.0000 C   0  0  0  0  0  0  0  0  0  0  0  0
   -0.5933   -2.5238    0.0000 C   0  0  0  0  0  0  0  0  0  0  0  0
   -1.8069   -3.4054    0.0000 C   0  0  0  0  0  0  0  0  0  0  0  0
   -1.6502   -4.8972    0.0000 C   0  0  0  0  0  0  0  0  0  0  0  0
   -0.2799   -5.5074    0.0000 C   0  0  0  0  0  0  0  0  0  0  0  0
    0.9336   -4.6258    0.0000 C   0  0  0  0  0  0  0  0  0  0  0  0
    0.7770   -3.1340    0.0000 C   0  0  0  0  0  0  0  0  0  0  0  0
  1  2  1  0  0  0  0
  2  3  1  0  0  0  0
  3  4  2  0  0  0  0
  4  5  1  0  0  0  0
  5  6  2  0  0  0  0
  6  7  1  0  0  0  0
  7  8  1  0  0  0  0
  8  9  1  0  0  0  0
  7 10  2  0  0  0  0
  3 10  1  0  0  0  0
 10 11  1  0  0  0  0
 11 12  1  0  0  0  0
 12 13  1  0  0  0  0
 13 14  1  0  0  0  0
 14 15  1  0  0  0  0
 15 16  1  0  0  0  0
 16 17  1  0  0  0  0
 17 18  1  0  0  0  0
 18 19  1  0  0  0  0
 19 20  1  0  0  0  0
 16 20  1  0  0  0  0
 19 21  1  0  0  0  0
 21 22  2  0  0  0  0
 22 23  1  0  0  0  0
 23 24  2  0  0  0  0
 24 25  1  0  0  0  0
 25 26  2  0  0  0  0
 21 26  1  0  0  0  0
 19 27  1  0  0  0  0
 27 28  2  0  0  0  0
 28 29  1  0  0  0  0
 29 30  2  0  0  0  0
 30 31  1  0  0  0  0
 31 32  2  0  0  0  0
 27 32  1  0  0  0  0
M  END
> <chemblId>
CHEMBL1087942

> <bioactivity__type>
Ki

> <units>
nM

> <value>
100.0

$$$$

  CDK     11271515332D 0   0.00000     0.00000     0

 30 33  0  0  0  0              1 V2000 
   10.3967    6.1088    0.0000 C   0  0  0  0  0  0  0  0  0  0  0  0
    8.9701    5.6454    0.0000 O   0  0  0  0  0  0  0  0  0  0  0  0
    7.8555    6.6492    0.0000 C   0  0  0  0  0  0  0  0  0  0  0  0
    8.1675    8.1164    0.0000 C   0  0  0  0  0  0  0  0  0  0  0  0
    7.0528    9.1202    0.0000 C   0  0  0  0  0  0  0  0  0  0  0  0
    5.6262    8.6568    0.0000 C   0  0  0  0  0  0  0  0  0  0  0  0
    5.3142    7.1896    0.0000 C   0  0  0  0  0  0  0  0  0  0  0  0
    6.4288    6.1858    0.0000 C   0  0  0  0  0  0  0  0  0  0  0  0
    6.1169    4.7186    0.0000 C   0  0  0  0  0  0  0  0  0  0  0  0
    4.6902    4.2552    0.0000 C   0  0  0  0  0  0  0  0  0  0  0  0
    4.3782    2.7880    0.0000 C   0  0  0  0  0  0  0  0  0  0  0  0
    2.9516    2.3246    0.0000 N   0  0  0  0  0  0  0  0  0  0  0  0
    2.6396    0.8574    0.0000 C   0  0  0  0  0  0  0  0  0  0  0  0
    1.2130    0.3940    0.0000 C   0  0  0  0  0  0  0  0  0  0  0  0
    0.0000    1.2760    0.0000 C   0  0  0  0  0  0  0  0  0  0  0  0
   -1.2130    0.3940    0.0000 O   0  0  0  0  0  0  0  0  0  0  0  0
   -0.7500   -1.0320    0.0000 C   0  0  0  0  0  0  0  0  0  0  0  0
    0.7500   -1.0320    0.0000 O   0  0  0  0  0  0  0  0  0  0  0  0
   -2.2173   -1.3437    0.0000 C   0  0  0  0  0  0  0  0  0  0  0  0
   -3.2208   -0.2288    0.0000 C   0  0  0  0  0  0  0  0  0  0  0  0
   -4.6881   -0.5405    0.0000 C   0  0  0  0  0  0  0  0  0  0  0  0
   -5.1518   -1.9670    0.0000 C   0  0  0  0  0  0  0  0  0  0  0  0
   -4.1483   -3.0818    0.0000 C   0  0  0  0  0  0  0  0  0  0  0  0
   -2.6810   -2.7702    0.0000 C   0  0  0  0  0  0  0  0  0  0  0  0
   -0.5933   -2.5238    0.0000 C   0  0  0  0  0  0  0  0  0  0  0  0
   -1.8069   -3.4054    0.0000 C   0  0  0  0  0  0  0  0  0  0  0  0
   -1.6502   -4.8972    0.0000 C   0  0  0  0  0  0  0  0  0  0  0  0
   -0.2799   -5.5074    0.0000 C   0  0  0  0  0  0  0  0  0  0  0  0
    0.9336   -4.6258    0.0000 C   0  0  0  0  0  0  0  0  0  0  0  0
    0.7770   -3.1340    0.0000 C   0  0  0  0  0  0  0  0  0  0  0  0
  1  2  1  0  0  0  0
  2  3  1  0  0  0  0
  3  4  2  0  0  0  0
  4  5  1  0  0  0  0
  5  6  2  0  0  0  0
  6  7  1  0  0  0  0
  7  8  2  0  0  0  0
  3  8  1  0  0  0  0
  8  9  1  0  0  0  0
  9 10  1  0  0  0  0
 10 11  1  0  0  0  0
 11 12  1  0  0  0  0
 12 13  1  0  0  0  0
 13 14  1  0  0  0  0
 14 15  1  0  0  0  0
 15 16  1  0  0  0  0
 16 17  1  0  0  0  0
 17 18  1  0  0  0  0
 14 18  1  0  0  0  0
 17 19  1  0  0  0  0
 19 20  2  0  0  0  0
 20 21  1  0  0  0  0
 21 22  2  0  0  0  0
 22 23  1  0  0  0  0
 23 24  2  0  0  0  0
 19 24  1  0  0  0  0
 17 25  1  0  0  0  0
 25 26  2  0  0  0  0
 26 27  1  0  0  0  0
 27 28  2  0  0  0  0
 28 29  1  0  0  0  0
 29 30  2  0  0  0  0
 25 30  1  0  0  0  0
M  END
> <chemblId>
CHEMBL1088072

> <bioactivity__type>
Ki

> <units>
nM

> <value>
48.98

$$$$

  CDK     11271515332D 0   0.00000     0.00000     0

 30 33  0  0  0  0              1 V2000 
  -15.5883    5.2501    0.0000 Cl  0  0  0  0  0  0  0  0  0  0  0  0
  -15.5884    3.7501    0.0000 C   0  0  0  0  0  0  0  0  0  0  0  0
  -16.8874    3.0001    0.0000 C   0  0  0  0  0  0  0  0  0  0  0  0
  -16.8874    1.5001    0.0000 C   0  0  0  0  0  0  0  0  0  0  0  0
  -15.5884    0.7501    0.0000 C   0  0  0  0  0  0  0  0  0  0  0  0
  -14.2893    1.5001    0.0000 C   0  0  0  0  0  0  0  0  0  0  0  0
  -12.9903    0.7501    0.0000 N   0  0  0  0  0  0  0  0  0  0  0  0
  -12.9903   -0.7499    0.0000 C   0  0  0  0  0  0  0  0  0  0  0  0
  -11.6913   -1.4999    0.0000 C   0  0  0  0  0  0  0  0  0  0  0  0
  -10.3922   -0.7500    0.0000 N   0  0  0  0  0  0  0  0  0  0  0  0
   -9.0932   -1.5000    0.0000 C   0  0  0  0  0  0  0  0  0  0  0  0
   -7.7942   -0.7500    0.0000 C   0  0  0  0  0  0  0  0  0  0  0  0
   -6.4951   -1.5000    0.0000 C   0  0  0  0  0  0  0  0  0  0  0  0
   -5.1961   -0.7500    0.0000 C   0  0  0  0  0  0  0  0  0  0  0  0
   -3.8970   -1.5000    0.0000 O   0  0  0  0  0  0  0  0  0  0  0  0
   -2.5980   -0.7500    0.0000 C   0  0  0  0  0  0  0  0  0  0  0  0
   -2.5980    0.7500    0.0000 C   0  0  0  0  0  0  0  0  0  0  0  0
   -1.2990    1.5000    0.0000 C   0  0  0  0  0  0  0  0  0  0  0  0
   -0.0000    0.7500    0.0000 C   0  0  0  0  0  0  0  0  0  0  0  0
    1.2990    1.5000    0.0000 C   0  0  0  0  0  0  0  0  0  0  0  0
    2.5980    0.7500    0.0000 C   0  0  0  0  0  0  0  0  0  0  0  0
    2.5980   -0.7500    0.0000 C   0  0  0  0  0  0  0  0  0  0  0  0
    3.8970   -1.5000    0.0000 O   0  0  0  0  0  0  0  0  0  0  0  0
    1.2990   -1.5000    0.0000 N   0  0  0  0  0  0  0  0  0  0  0  0
   -0.0000   -0.7500    0.0000 C   0  0  0  0  0  0  0  0  0  0  0  0
   -1.2990   -1.5000    0.0000 C   0  0  0  0  0  0  0  0  0  0  0  0
  -10.3922    0.7500    0.0000 C   0  0  0  0  0  0  0  0  0  0  0  0
  -11.6913    1.5001    0.0000 C   0  0  0  0  0  0  0  0  0  0  0  0
  -14.2893    3.0001    0.0000 C   0  0  0  0  0  0  0  0  0  0  0  0
  -12.9903    3.7501    0.0000 Cl  0  0  0  0  0  0  0  0  0  0  0  0
  1  2  1  0  0  0  0
  2  3  2  0  0  0  0
  3  4  1  0  0  0  0
  4  5  2  0  0  0  0
  5  6  1  0  0  0  0
  6  7  1  0  0  0  0
  7  8  1  0  0  0  0
  8  9  1  0  0  0  0
  9 10  1  0  0  0  0
 10 11  1  0  0  0  0
 11 12  1  0  0  0  0
 12 13  1  0  0  0  0
 13 14  1  0  0  0  0
 14 15  1  0  0  0  0
 15 16  1  0  0  0  0
 16 17  2  0  0  0  0
 17 18  1  0  0  0  0
 18 19  2  0  0  0  0
 19 20  1  0  0  0  0
 20 21  1  0  0  0  0
 21 22  1  0  0  0  0
 22 23  2  0  0  0  0
 22 24  1  0  0  0  0
 24 25  1  0  0  0  0
 19 25  1  0  0  0  0
 25 26  2  0  0  0  0
 16 26  1  0  0  0  0
 10 27  1  0  0  0  0
 27 28  1  0  0  0  0
  7 28  1  0  0  0  0
  6 29  2  0  0  0  0
  2 29  1  0  0  0  0
 29 30  1  0  0  0  0
M  END
> <chemblId>
CHEMBL1112

> <bioactivity__type>
Ki

> <units>
nM

> <value>
100.0

$$$$

  CDK     11271515332D 0   0.00000     0.00000     0

 19 20  0  0  0  0              1 V2000 
    4.5030    0.0000    0.0000 C   0  0  0  0  0  0  0  0  0  0  0  0
    3.0030    0.0000    0.0000 N   0  0  0  0  0  0  0  0  0  0  0  0
    2.3530   -1.3510    0.0000 C   0  0  0  0  0  0  0  0  0  0  0  0
    0.8900   -1.6850    0.0000 C   0  0  0  0  0  0  0  0  0  0  0  0
   -0.2820   -0.7500    0.0000 C   0  0  0  0  0  0  0  0  0  0  0  0
   -1.5810   -1.5000    0.0000 C   0  0  0  0  0  0  0  0  0  0  0  0
   -1.5808   -3.0000    0.0000 Cl  0  0  0  0  0  0  0  0  0  0  0  0
   -2.8810   -0.7500    0.0000 C   0  0  0  0  0  0  0  0  0  0  0  0
   -2.8810    0.7500    0.0000 C   0  0  0  0  0  0  0  0  0  0  0  0
   -1.5810    1.5000    0.0000 C   0  0  0  0  0  0  0  0  0  0  0  0
   -1.5808    3.0000    0.0000 O   0  0  0  0  0  0  0  0  0  0  0  0
   -2.8797    3.7502    0.0000 C   0  0  0  0  0  0  0  0  0  0  0  0
   -2.8794    5.2502    0.0000 C   0  0  0  0  0  0  0  0  0  0  0  0
   -4.1783    6.0004    0.0000 C   0  0  0  0  0  0  0  0  0  0  0  0
   -4.1781    7.5004    0.0000 C   0  0  0  0  0  0  0  0  0  0  0  0
   -5.4775    5.2506    0.0000 C   0  0  0  0  0  0  0  0  0  0  0  0
   -0.2820    0.7500    0.0000 C   0  0  0  0  0  0  0  0  0  0  0  0
    0.8900    1.6850    0.0000 C   0  0  0  0  0  0  0  0  0  0  0  0
    2.3530    1.3510    0.0000 C   0  0  0  0  0  0  0  0  0  0  0  0
  1  2  1  0  0  0  0
  2  3  1  0  0  0  0
  3  4  1  0  0  0  0
  4  5  1  0  0  0  0
  5  6  2  0  0  0  0
  6  7  1  0  0  0  0
  6  8  1  0  0  0  0
  8  9  2  0  0  0  0
  9 10  1  0  0  0  0
 10 11  1  0  0  0  0
 11 12  1  0  0  0  0
 12 13  1  0  0  0  0
 13 14  2  0  0  0  0
 14 15  1  0  0  0  0
 14 16  1  0  0  0  0
 10 17  2  0  0  0  0
  5 17  1  0  0  0  0
 17 18  1  0  0  0  0
 18 19  1  0  0  0  0
  2 19  1  0  0  0  0
M  END
> <chemblId>
CHEMBL114166

> <bioactivity__type>
Ki

> <units>
nM

> <value>
33.0

$$$$

  CDK     11271515332D 0   0.00000     0.00000     0

 34 37  0  0  0  0              1 V2000 
   15.3731    6.4357    0.0000 C   0  0  0  0  0  0  0  0  0  0  0  0
   13.8731    6.4422    0.0000 C   0  0  0  0  0  0  0  0  0  0  0  0
   13.1175    5.1465    0.0000 O   0  0  0  0  0  0  0  0  0  0  0  0
   11.6175    5.1530    0.0000 C   0  0  0  0  0  0  0  0  0  0  0  0
   10.8732    6.4553    0.0000 O   0  0  0  0  0  0  0  0  0  0  0  0
   10.8619    3.8572    0.0000 C   0  0  0  0  0  0  0  0  0  0  0  0
    9.3619    3.8637    0.0000 C   0  0  0  0  0  0  0  0  0  0  0  0
    8.6062    2.5680    0.0000 N   0  0  0  0  0  0  0  0  0  0  0  0
    7.1063    2.5745    0.0000 C   0  0  0  0  0  0  0  0  0  0  0  0
    6.3506    1.2787    0.0000 C   0  0  0  0  0  0  0  0  0  0  0  0
    4.8506    1.2852    0.0000 C   0  0  0  0  0  0  0  0  0  0  0  0
    4.0950   -0.0105    0.0000 C   0  0  0  0  0  0  0  0  0  0  0  0
    2.5950   -0.0040    0.0000 N   0  0  0  0  0  0  0  0  0  0  0  0
    1.7240    1.2130    0.0000 C   0  0  0  0  0  0  0  0  0  0  0  0
    2.1935    2.6376    0.0000 O   0  0  0  0  0  0  0  0  0  0  0  0
    0.2960    0.7510    0.0000 C   0  0  0  0  0  0  0  0  0  0  0  0
   -1.0010    1.5040    0.0000 C   0  0  0  0  0  0  0  0  0  0  0  0
   -2.3050    0.7500    0.0000 C   0  0  0  0  0  0  0  0  0  0  0  0
   -3.6040    1.5000    0.0000 Cl  0  0  0  0  0  0  0  0  0  0  0  0
   -2.3060   -0.7520    0.0000 C   0  0  0  0  0  0  0  0  0  0  0  0
   -1.0050   -1.5010    0.0000 C   0  0  0  0  0  0  0  0  0  0  0  0
    0.2900   -0.7470    0.0000 C   0  0  0  0  0  0  0  0  0  0  0  0
    1.7130   -1.2140    0.0000 S   0  0  0  0  0  0  0  0  0  0  0  0
    1.0995   -2.5828    0.0000 O   0  0  0  0  0  0  0  0  0  0  0  0
    3.0105   -1.9666    0.0000 O   0  0  0  0  0  0  0  0  0  0  0  0
    9.3506    1.2657    0.0000 C   0  0  0  0  0  0  0  0  0  0  0  0
   10.8506    1.2592    0.0000 C   0  0  0  0  0  0  0  0  0  0  0  0
   11.6062    2.5549    0.0000 C   0  0  0  0  0  0  0  0  0  0  0  0
   13.1062    2.5484    0.0000 C   0  0  0  0  0  0  0  0  0  0  0  0
   13.8505    1.2461    0.0000 C   0  0  0  0  0  0  0  0  0  0  0  0
   15.3505    1.2396    0.0000 C   0  0  0  0  0  0  0  0  0  0  0  0
   16.1062    2.5354    0.0000 C   0  0  0  0  0  0  0  0  0  0  0  0
   15.3618    3.8376    0.0000 C   0  0  0  0  0  0  0  0  0  0  0  0
   13.8618    3.8442    0.0000 C   0  0  0  0  0  0  0  0  0  0  0  0
  1  2  1  0  0  0  0
  2  3  1  0  0  0  0
  3  4  1  0  0  0  0
  4  5  2  0  0  0  0
  4  6  1  0  0  0  0
  6  7  1  0  0  0  0
  7  8  1  0  0  0  0
  8  9  1  0  0  0  0
  9 10  1  0  0  0  0
 10 11  1  0  0  0  0
 11 12  1  0  0  0  0
 12 13  1  0  0  0  0
 13 14  1  0  0  0  0
 14 15  2  0  0  0  0
 14 16  1  0  0  0  0
 16 17  2  0  0  0  0
 17 18  1  0  0  0  0
 18 19  1  0  0  0  0
 18 20  2  0  0  0  0
 20 21  1  0  0  0  0
 21 22  2  0  0  0  0
 16 22  1  0  0  0  0
 22 23  1  0  0  0  0
 13 23  1  0  0  0  0
 23 24  2  0  0  0  0
 23 25  2  0  0  0  0
  8 26  1  0  0  0  0
 26 27  1  0  0  0  0
 27 28  1  0  0  0  0
  6 28  1  0  0  0  0
 28 29  1  0  0  0  0
 29 30  2  0  0  0  0
 30 31  1  0  0  0  0
 31 32  2  0  0  0  0
 32 33  1  0  0  0  0
 33 34  2  0  0  0  0
 29 34  1  0  0  0  0
M  END
> <chemblId>
CHEMBL1169493

> <bioactivity__type>
Ki

> <units>
nM

> <value>
3.0

$$$$

  CDK     11271515332D 0   0.00000     0.00000     0

 30 33  0  0  0  0              1 V2000 
    2.7430    3.8100    0.0000 C   0  0  0  0  0  0  0  0  0  0  0  0
    2.9516    2.3246    0.0000 N   0  3  0  0  0  0  0  0  0  0  0  0
    1.4525    2.3771    0.0000 C   0  0  0  0  0  0  0  0  0  0  0  0
    4.3782    2.7880    0.0000 C   0  0  0  0  0  0  0  0  0  0  0  0
    4.6902    4.2552    0.0000 C   0  0  0  0  0  0  0  0  0  0  0  0
    6.1169    4.7186    0.0000 O   0  0  0  0  0  0  0  0  0  0  0  0
    6.4288    6.1858    0.0000 C   0  0  0  0  0  0  0  0  0  0  0  0
    7.8555    6.6492    0.0000 C   0  0  0  0  0  0  0  0  0  0  0  0
    8.1675    8.1164    0.0000 C   0  0  0  0  0  0  0  0  0  0  0  0
    7.0528    9.1202    0.0000 C   0  0  0  0  0  0  0  0  0  0  0  0
    5.6262    8.6568    0.0000 C   0  0  0  0  0  0  0  0  0  0  0  0
    5.3142    7.1896    0.0000 C   0  0  0  0  0  0  0  0  0  0  0  0
    2.6396    0.8574    0.0000 C   0  0  0  0  0  0  0  0  0  0  0  0
    1.2130    0.3940    0.0000 C   0  0  0  0  0  0  0  0  0  0  0  0
    0.0000    1.2760    0.0000 C   0  0  0  0  0  0  0  0  0  0  0  0
   -1.2130    0.3940    0.0000 O   0  0  0  0  0  0  0  0  0  0  0  0
   -0.7500   -1.0320    0.0000 C   0  0  0  0  0  0  0  0  0  0  0  0
    0.7500   -1.0320    0.0000 O   0  0  0  0  0  0  0  0  0  0  0  0
   -2.2173   -1.3437    0.0000 C   0  0  0  0  0  0  0  0  0  0  0  0
   -3.2208   -0.2288    0.0000 C   0  0  0  0  0  0  0  0  0  0  0  0
   -4.6881   -0.5405    0.0000 C   0  0  0  0  0  0  0  0  0  0  0  0
   -5.1518   -1.9670    0.0000 C   0  0  0  0  0  0  0  0  0  0  0  0
   -4.1483   -3.0818    0.0000 C   0  0  0  0  0  0  0  0  0  0  0  0
   -2.6810   -2.7702    0.0000 C   0  0  0  0  0  0  0  0  0  0  0  0
   -0.5933   -2.5238    0.0000 C   0  0  0  0  0  0  0  0  0  0  0  0
   -1.8069   -3.4054    0.0000 C   0  0  0  0  0  0  0  0  0  0  0  0
   -1.6502   -4.8972    0.0000 C   0  0  0  0  0  0  0  0  0  0  0  0
   -0.2799   -5.5074    0.0000 C   0  0  0  0  0  0  0  0  0  0  0  0
    0.9336   -4.6258    0.0000 C   0  0  0  0  0  0  0  0  0  0  0  0
    0.7770   -3.1340    0.0000 C   0  0  0  0  0  0  0  0  0  0  0  0
  1  2  1  0  0  0  0
  2  3  1  0  0  0  0
  2  4  1  0  0  0  0
  4  5  1  0  0  0  0
  5  6  1  0  0  0  0
  6  7  1  0  0  0  0
  7  8  2  0  0  0  0
  8  9  1  0  0  0  0
  9 10  2  0  0  0  0
 10 11  1  0  0  0  0
 11 12  2  0  0  0  0
  7 12  1  0  0  0  0
  2 13  1  0  0  0  0
 13 14  1  0  0  0  0
 14 15  1  0  0  0  0
 15 16  1  0  0  0  0
 16 17  1  0  0  0  0
 17 18  1  0  0  0  0
 14 18  1  0  0  0  0
 17 19  1  0  0  0  0
 19 20  2  0  0  0  0
 20 21  1  0  0  0  0
 21 22  2  0  0  0  0
 22 23  1  0  0  0  0
 23 24  2  0  0  0  0
 19 24  1  0  0  0  0
 17 25  1  0  0  0  0
 25 26  2  0  0  0  0
 26 27  1  0  0  0  0
 27 28  2  0  0  0  0
 28 29  1  0  0  0  0
 29 30  2  0  0  0  0
 25 30  1  0  0  0  0
M  END
> <chemblId>
CHEMBL1178679

> <bioactivity__type>
Ki

> <units>
nM

> <value>
29.21

$$$$

  CDK     11271515332D 0   0.00000     0.00000     0

 29 32  0  0  0  0              1 V2000 
    1.8370    3.3284    0.0000 C   0  0  0  0  0  0  0  0  0  0  0  0
    2.9516    2.3246    0.0000 N   0  0  0  0  0  0  0  0  0  0  0  0
    4.3782    2.7880    0.0000 C   0  0  0  0  0  0  0  0  0  0  0  0
    4.6902    4.2552    0.0000 C   0  0  0  0  0  0  0  0  0  0  0  0
    6.1169    4.7186    0.0000 O   0  0  0  0  0  0  0  0  0  0  0  0
    6.4288    6.1858    0.0000 C   0  0  0  0  0  0  0  0  0  0  0  0
    7.8555    6.6492    0.0000 C   0  0  0  0  0  0  0  0  0  0  0  0
    8.1675    8.1164    0.0000 C   0  0  0  0  0  0  0  0  0  0  0  0
    7.0528    9.1202    0.0000 C   0  0  0  0  0  0  0  0  0  0  0  0
    5.6262    8.6568    0.0000 C   0  0  0  0  0  0  0  0  0  0  0  0
    5.3142    7.1896    0.0000 C   0  0  0  0  0  0  0  0  0  0  0  0
    2.6396    0.8574    0.0000 C   0  0  0  0  0  0  0  0  0  0  0  0
    1.2130    0.3940    0.0000 C   0  0  0  0  0  0  0  0  0  0  0  0
    0.0000    1.2760    0.0000 C   0  0  0  0  0  0  0  0  0  0  0  0
   -1.2130    0.3940    0.0000 O   0  0  0  0  0  0  0  0  0  0  0  0
   -0.7500   -1.0320    0.0000 C   0  0  0  0  0  0  0  0  0  0  0  0
    0.7500   -1.0320    0.0000 O   0  0  0  0  0  0  0  0  0  0  0  0
   -2.2173   -1.3437    0.0000 C   0  0  0  0  0  0  0  0  0  0  0  0
   -3.2208   -0.2288    0.0000 C   0  0  0  0  0  0  0  0  0  0  0  0
   -4.6881   -0.5405    0.0000 C   0  0  0  0  0  0  0  0  0  0  0  0
   -5.1518   -1.9670    0.0000 C   0  0  0  0  0  0  0  0  0  0  0  0
   -4.1483   -3.0818    0.0000 C   0  0  0  0  0  0  0  0  0  0  0  0
   -2.6810   -2.7702    0.0000 C   0  0  0  0  0  0  0  0  0  0  0  0
   -0.5933   -2.5238    0.0000 C   0  0  0  0  0  0  0  0  0  0  0  0
   -1.8069   -3.4054    0.0000 C   0  0  0  0  0  0  0  0  0  0  0  0
   -1.6502   -4.8972    0.0000 C   0  0  0  0  0  0  0  0  0  0  0  0
   -0.2799   -5.5074    0.0000 C   0  0  0  0  0  0  0  0  0  0  0  0
    0.9336   -4.6258    0.0000 C   0  0  0  0  0  0  0  0  0  0  0  0
    0.7770   -3.1340    0.0000 C   0  0  0  0  0  0  0  0  0  0  0  0
  1  2  1  0  0  0  0
  2  3  1  0  0  0  0
  3  4  1  0  0  0  0
  4  5  1  0  0  0  0
  5  6  1  0  0  0  0
  6  7  2  0  0  0  0
  7  8  1  0  0  0  0
  8  9  2  0  0  0  0
  9 10  1  0  0  0  0
 10 11  2  0  0  0  0
  6 11  1  0  0  0  0
  2 12  1  0  0  0  0
 12 13  1  0  0  0  0
 13 14  1  0  0  0  0
 14 15  1  0  0  0  0
 15 16  1  0  0  0  0
 16 17  1  0  0  0  0
 13 17  1  0  0  0  0
 16 18  1  0  0  0  0
 18 19  2  0  0  0  0
 19 20  1  0  0  0  0
 20 21  2  0  0  0  0
 21 22  1  0  0  0  0
 22 23  2  0  0  0  0
 18 23  1  0  0  0  0
 16 24  1  0  0  0  0
 24 25  2  0  0  0  0
 25 26  1  0  0  0  0
 26 27  2  0  0  0  0
 27 28  1  0  0  0  0
 28 29  2  0  0  0  0
 24 29  1  0  0  0  0
M  END
> <chemblId>
CHEMBL1178700

> <bioactivity__type>
Ki

> <units>
nM

> <value>
432.82

$$$$

  CDK     11271515332D 0   0.00000     0.00000     0

 25 27  0  0  0  0              1 V2000 
   12.9903   -3.7499    0.0000 C   0  0  0  0  0  0  0  0  0  0  0  0
   11.6913   -2.9999    0.0000 O   0  0  0  0  0  0  0  0  0  0  0  0
   11.6913   -1.4999    0.0000 C   0  0  0  0  0  0  0  0  0  0  0  0
   12.9903   -0.7499    0.0000 C   0  0  0  0  0  0  0  0  0  0  0  0
   12.9903    0.7501    0.0000 C   0  0  0  0  0  0  0  0  0  0  0  0
   11.6913    1.5001    0.0000 C   0  0  0  0  0  0  0  0  0  0  0  0
   10.3922    0.7500    0.0000 C   0  0  0  0  0  0  0  0  0  0  0  0
    9.0932    1.5000    0.0000 O   0  0  0  0  0  0  0  0  0  0  0  0
    9.0932    3.0000    0.0000 C   0  0  0  0  0  0  0  0  0  0  0  0
   10.3922   -0.7500    0.0000 C   0  0  0  0  0  0  0  0  0  0  0  0
    9.0932   -1.5000    0.0000 O   0  0  0  0  0  0  0  0  0  0  0  0
    7.7942   -0.7500    0.0000 C   0  0  0  0  0  0  0  0  0  0  0  0
    6.4951   -1.5000    0.0000 C   0  0  0  0  0  0  0  0  0  0  0  0
    5.1961   -0.7500    0.0000 N   0  0  0  0  0  0  0  0  0  0  0  0
    3.8970   -1.5000    0.0000 C   0  0  0  0  0  0  0  0  0  0  0  0
    2.5980   -0.7500    0.0000 C   0  0  0  0  0  0  0  0  0  0  0  0
    2.5980    0.7500    0.0000 C   0  0  0  0  0  0  0  0  0  0  0  0
    1.2990    1.5000    0.0000 O   0  0  0  0  0  0  0  0  0  0  0  0
    0.0000    0.7500    0.0000 C   0  0  0  0  0  0  0  0  0  0  0  0
   -1.2990    1.5000    0.0000 C   0  0  0  0  0  0  0  0  0  0  0  0
   -2.5980    0.7500    0.0000 C   0  0  0  0  0  0  0  0  0  0  0  0
   -2.5980   -0.7500    0.0000 C   0  0  0  0  0  0  0  0  0  0  0  0
   -1.2990   -1.5000    0.0000 C   0  0  0  0  0  0  0  0  0  0  0  0
    0.0000   -0.7500    0.0000 C   0  0  0  0  0  0  0  0  0  0  0  0
    1.2990   -1.5000    0.0000 O   0  0  0  0  0  0  0  0  0  0  0  0
  1  2  1  0  0  0  0
  2  3  1  0  0  0  0
  3  4  2  0  0  0  0
  4  5  1  0  0  0  0
  5  6  2  0  0  0  0
  6  7  1  0  0  0  0
  7  8  1  0  0  0  0
  8  9  1  0  0  0  0
  7 10  2  0  0  0  0
  3 10  1  0  0  0  0
 10 11  1  0  0  0  0
 11 12  1  0  0  0  0
 12 13  1  0  0  0  0
 13 14  1  0  0  0  0
 14 15  1  0  0  0  0
 16 15  1  6  0  0  0
 16 17  1  0  0  0  0
 17 18  1  0  0  0  0
 18 19  1  0  0  0  0
 19 20  2  0  0  0  0
 20 21  1  0  0  0  0
 21 22  2  0  0  0  0
 22 23  1  0  0  0  0
 23 24  2  0  0  0  0
 19 24  1  0  0  0  0
 24 25  1  0  0  0  0
 16 25  1  0  0  0  0
M  END
> <chemblId>
CHEMBL1182155

> <bioactivity__type>
Ki

> <units>
nM

> <value>
0.407

$$$$

  CDK     11271515332D 0   0.00000     0.00000     0

 30 32  0  0  0  0              1 V2000 
   -1.6240    4.6870    0.0000 C   0  0  0  0  0  0  0  0  0  0  0  0
   -1.6240    3.1870    0.0000 C   0  0  0  0  0  0  0  0  0  0  0  0
   -2.9231    2.4370    0.0000 C   0  0  0  0  0  0  0  0  0  0  0  0
   -0.3250    2.4370    0.0000 O   0  0  0  0  0  0  0  0  0  0  0  0
   -0.3250    0.9370    0.0000 C   0  0  0  0  0  0  0  0  0  0  0  0
   -1.6240    0.1870    0.0000 C   0  0  0  0  0  0  0  0  0  0  0  0
   -1.6240   -1.3120    0.0000 C   0  0  0  0  0  0  0  0  0  0  0  0
   -0.3250   -2.0620    0.0000 C   0  0  0  0  0  0  0  0  0  0  0  0
    0.9740   -1.3120    0.0000 C   0  0  0  0  0  0  0  0  0  0  0  0
    0.9740    0.1870    0.0000 C   0  0  0  0  0  0  0  0  0  0  0  0
    2.2730    0.9370    0.0000 N   0  0  0  0  0  0  0  0  0  0  0  0
    3.5721    0.1870    0.0000 C   0  0  0  0  0  0  0  0  0  0  0  0
    4.8711    0.9370    0.0000 C   0  0  0  0  0  0  0  0  0  0  0  0
    4.8711    2.4370    0.0000 N   0  0  0  0  0  0  0  0  0  0  0  0
    6.1702    3.1870    0.0000 C   0  0  0  0  0  0  0  0  0  0  0  0
    7.4692    2.4370    0.0000 C   0  0  0  0  0  0  0  0  0  0  0  0
    7.4692    0.9370    0.0000 O   0  0  0  0  0  0  0  0  0  0  0  0
    8.7682    3.1870    0.0000 C   0  0  0  0  0  0  0  0  0  0  0  0
   10.0673    2.4369    0.0000 C   0  0  0  0  0  0  0  0  0  0  0  0
   10.0673    0.9369    0.0000 O   0  0  0  0  0  0  0  0  0  0  0  0
   11.3663    3.1869    0.0000 C   0  0  0  0  0  0  0  0  0  0  0  0
   12.6654    2.4369    0.0000 N   0  0  0  0  0  0  0  0  0  0  0  0
   12.6653    0.9369    0.0000 C   0  0  0  0  0  0  0  0  0  0  0  0
   13.9644    0.1869    0.0000 C   0  0  0  0  0  0  0  0  0  0  0  0
   15.2634    0.9369    0.0000 C   0  0  0  0  0  0  0  0  0  0  0  0
   15.2634    2.4369    0.0000 C   0  0  0  0  0  0  0  0  0  0  0  0
   13.9644    3.1869    0.0000 C   0  0  0  0  0  0  0  0  0  0  0  0
   13.9644    4.6869    0.0000 O   0  0  0  0  0  0  0  0  0  0  0  0
    3.5721    3.1870    0.0000 C   0  0  0  0  0  0  0  0  0  0  0  0
    2.2731    2.4370    0.0000 C   0  0  0  0  0  0  0  0  0  0  0  0
  1  2  1  0  0  0  0
  2  3  1  0  0  0  0
  2  4  1  0  0  0  0
  4  5  1  0  0  0  0
  5  6  2  0  0  0  0
  6  7  1  0  0  0  0
  7  8  2  0  0  0  0
  8  9  1  0  0  0  0
  9 10  2  0  0  0  0
  5 10  1  0  0  0  0
 10 11  1  0  0  0  0
 11 12  1  0  0  0  0
 12 13  1  0  0  0  0
 13 14  1  0  0  0  0
 14 15  1  0  0  0  0
 15 16  1  0  0  0  0
 16 17  1  0  0  0  0
 16 18  1  0  0  0  0
 18 19  1  0  0  0  0
 19 20  2  0  0  0  0
 19 21  1  0  0  0  0
 21 22  1  0  0  0  0
 22 23  1  0  0  0  0
 23 24  1  0  0  0  0
 24 25  1  0  0  0  0
 25 26  1  0  0  0  0
 26 27  1  0  0  0  0
 22 27  1  0  0  0  0
 27 28  2  0  0  0  0
 14 29  1  0  0  0  0
 29 30  1  0  0  0  0
 11 30  1  0  0  0  0
M  END
> <chemblId>
CHEMBL11828

> <bioactivity__type>
Ki

> <units>
nM

> <value>
28.0

$$$$

  CDK     11271515332D 0   0.00000     0.00000     0

 30 32  0  0  0  0              1 V2000 
   -1.6240    4.6870    0.0000 C   0  0  0  0  0  0  0  0  0  0  0  0
   -1.6240    3.1870    0.0000 C   0  0  0  0  0  0  0  0  0  0  0  0
   -2.9231    2.4370    0.0000 C   0  0  0  0  0  0  0  0  0  0  0  0
   -0.3250    2.4370    0.0000 O   0  0  0  0  0  0  0  0  0  0  0  0
   -0.3250    0.9370    0.0000 C   0  0  0  0  0  0  0  0  0  0  0  0
   -1.6240    0.1870    0.0000 C   0  0  0  0  0  0  0  0  0  0  0  0
   -1.6240   -1.3120    0.0000 C   0  0  0  0  0  0  0  0  0  0  0  0
   -0.3250   -2.0620    0.0000 C   0  0  0  0  0  0  0  0  0  0  0  0
    0.9740   -1.3120    0.0000 C   0  0  0  0  0  0  0  0  0  0  0  0
    0.9740    0.1870    0.0000 C   0  0  0  0  0  0  0  0  0  0  0  0
    2.2730    0.9370    0.0000 N   0  0  0  0  0  0  0  0  0  0  0  0
    3.5721    0.1870    0.0000 C   0  0  0  0  0  0  0  0  0  0  0  0
    4.8711    0.9370    0.0000 C   0  0  0  0  0  0  0  0  0  0  0  0
    4.8711    2.4370    0.0000 N   0  0  0  0  0  0  0  0  0  0  0  0
    6.1702    3.1870    0.0000 C   0  0  0  0  0  0  0  0  0  0  0  0
    7.4692    2.4370    0.0000 C   0  0  0  0  0  0  0  0  0  0  0  0
    8.7682    3.1870    0.0000 C   0  0  0  0  0  0  0  0  0  0  0  0
   10.0673    2.4369    0.0000 N   0  0  0  0  0  0  0  0  0  0  0  0
   11.3663    3.1869    0.0000 C   0  0  0  0  0  0  0  0  0  0  0  0
   11.3663    4.6869    0.0000 O   0  0  0  0  0  0  0  0  0  0  0  0
   12.6654    2.4369    0.0000 C   0  0  0  0  0  0  0  0  0  0  0  0
   13.9644    3.1869    0.0000 N   0  0  0  0  0  0  0  0  0  0  0  0
   15.2634    2.4369    0.0000 C   0  0  0  0  0  0  0  0  0  0  0  0
   16.5625    3.1869    0.0000 C   0  0  0  0  0  0  0  0  0  0  0  0
   16.5625    4.6869    0.0000 C   0  0  0  0  0  0  0  0  0  0  0  0
   15.2635    5.4369    0.0000 C   0  0  0  0  0  0  0  0  0  0  0  0
   13.9644    4.6869    0.0000 C   0  0  0  0  0  0  0  0  0  0  0  0
   12.6654    5.4369    0.0000 O   0  0  0  0  0  0  0  0  0  0  0  0
    3.5721    3.1870    0.0000 C   0  0  0  0  0  0  0  0  0  0  0  0
    2.2731    2.4370    0.0000 C   0  0  0  0  0  0  0  0  0  0  0  0
  1  2  1  0  0  0  0
  2  3  1  0  0  0  0
  2  4  1  0  0  0  0
  4  5  1  0  0  0  0
  5  6  2  0  0  0  0
  6  7  1  0  0  0  0
  7  8  2  0  0  0  0
  8  9  1  0  0  0  0
  9 10  2  0  0  0  0
  5 10  1  0  0  0  0
 10 11  1  0  0  0  0
 11 12  1  0  0  0  0
 12 13  1  0  0  0  0
 13 14  1  0  0  0  0
 14 15  1  0  0  0  0
 15 16  1  0  0  0  0
 16 17  1  0  0  0  0
 17 18  1  0  0  0  0
 18 19  1  0  0  0  0
 19 20  2  0  0  0  0
 19 21  1  0  0  0  0
 21 22  1  0  0  0  0
 22 23  1  0  0  0  0
 23 24  1  0  0  0  0
 24 25  1  0  0  0  0
 25 26  1  0  0  0  0
 26 27  1  0  0  0  0
 22 27  1  0  0  0  0
 27 28  2  0  0  0  0
 14 29  1  0  0  0  0
 29 30  1  0  0  0  0
 11 30  1  0  0  0  0
M  END
> <chemblId>
CHEMBL12062

> <bioactivity__type>
Ki

> <units>
nM

> <value>
0.655

$$$$

  CDK     11271515332D 0   0.00000     0.00000     0

 27 30  0  0  0  0              1 V2000 
   -4.9926   -4.9926    0.0000 C   0  0  0  0  0  0  0  0  0  0  0  0
   -3.9320   -3.9320    0.0000 O   0  0  0  0  0  0  0  0  0  0  0  0
   -2.4831   -4.3202    0.0000 C   0  0  0  0  0  0  0  0  0  0  0  0
   -2.0949   -5.7691    0.0000 C   0  0  0  0  0  0  0  0  0  0  0  0
   -0.6460   -6.1573    0.0000 C   0  0  0  0  0  0  0  0  0  0  0  0
    0.4147   -5.0967    0.0000 C   0  0  0  0  0  0  0  0  0  0  0  0
    0.0265   -3.6478    0.0000 C   0  0  0  0  0  0  0  0  0  0  0  0
    1.0871   -2.5871    0.0000 F   0  0  0  0  0  0  0  0  0  0  0  0
   -1.4224   -3.2595    0.0000 C   0  0  0  0  0  0  0  0  0  0  0  0
   -1.8107   -1.8107    0.0000 O   0  0  0  0  0  0  0  0  0  0  0  0
   -0.7500   -0.7500    0.0000 C   0  0  0  0  0  0  0  0  0  0  0  0
    0.7500   -0.7500    0.0000 C   0  0  0  0  0  0  0  0  0  0  0  0
    0.7500    0.7500    0.0000 N   0  0  0  0  0  0  0  0  0  0  0  0
    1.8107    1.8107    0.0000 C   0  0  0  0  0  0  0  0  0  0  0  0
    1.4224    3.2595    0.0000 C   0  0  0  0  0  0  0  0  0  0  0  0
    2.3664    4.4253    0.0000 C   0  0  0  0  0  0  0  0  0  0  0  0
    1.5495    5.6833    0.0000 N   0  0  0  0  0  0  0  0  0  0  0  0
    0.1006    5.2950    0.0000 N   0  0  0  0  0  0  0  0  0  0  0  0
    0.0221    3.7971    0.0000 C   0  0  0  0  0  0  0  0  0  0  0  0
   -1.2359    2.9801    0.0000 C   0  0  0  0  0  0  0  0  0  0  0  0
   -1.0652    6.2390    0.0000 C   0  0  0  0  0  0  0  0  0  0  0  0
   -0.8305    7.7206    0.0000 C   0  0  0  0  0  0  0  0  0  0  0  0
   -1.9962    8.6645    0.0000 C   0  0  0  0  0  0  0  0  0  0  0  0
   -3.3966    8.1270    0.0000 C   0  0  0  0  0  0  0  0  0  0  0  0
   -3.6312    6.6455    0.0000 C   0  0  0  0  0  0  0  0  0  0  0  0
   -2.4655    5.7015    0.0000 C   0  0  0  0  0  0  0  0  0  0  0  0
   -0.7500    0.7500    0.0000 C   0  0  0  0  0  0  0  0  0  0  0  0
  1  2  1  0  0  0  0
  2  3  1  0  0  0  0
  3  4  2  0  0  0  0
  4  5  1  0  0  0  0
  5  6  2  0  0  0  0
  6  7  1  0  0  0  0
  7  8  1  0  0  0  0
  7  9  2  0  0  0  0
  3  9  1  0  0  0  0
  9 10  1  0  0  0  0
 10 11  1  0  0  0  0
 11 12  1  0  0  0  0
 12 13  1  0  0  0  0
 13 14  1  0  0  0  0
 14 15  1  0  0  0  0
 15 16  1  0  0  0  0
 16 17  2  0  0  0  0
 17 18  1  0  0  0  0
 18 19  1  0  0  0  0
 15 19  2  0  0  0  0
 19 20  1  0  0  0  0
 18 21  1  0  0  0  0
 21 22  2  0  0  0  0
 22 23  1  0  0  0  0
 23 24  2  0  0  0  0
 24 25  1  0  0  0  0
 25 26  2  0  0  0  0
 21 26  1  0  0  0  0
 13 27  1  0  0  0  0
 11 27  1  0  0  0  0
M  END
> <chemblId>
CHEMBL1209158

> <bioactivity__type>
Ki

> <units>
nM

> <value>
76.0

$$$$

  CDK     11271515332D 0   0.00000     0.00000     0

 29 31  0  0  0  0              1 V2000 
   -1.6240    4.6870    0.0000 C   0  0  0  0  0  0  0  0  0  0  0  0
   -1.6240    3.1870    0.0000 C   0  0  0  0  0  0  0  0  0  0  0  0
   -2.9231    2.4370    0.0000 C   0  0  0  0  0  0  0  0  0  0  0  0
   -0.3250    2.4370    0.0000 O   0  0  0  0  0  0  0  0  0  0  0  0
   -0.3250    0.9370    0.0000 C   0  0  0  0  0  0  0  0  0  0  0  0
   -1.6240    0.1870    0.0000 C   0  0  0  0  0  0  0  0  0  0  0  0
   -1.6240   -1.3120    0.0000 C   0  0  0  0  0  0  0  0  0  0  0  0
   -0.3250   -2.0620    0.0000 C   0  0  0  0  0  0  0  0  0  0  0  0
    0.9740   -1.3120    0.0000 C   0  0  0  0  0  0  0  0  0  0  0  0
    0.9740    0.1870    0.0000 C   0  0  0  0  0  0  0  0  0  0  0  0
    2.2730    0.9370    0.0000 N   0  0  0  0  0  0  0  0  0  0  0  0
    3.5721    0.1870    0.0000 C   0  0  0  0  0  0  0  0  0  0  0  0
    4.8711    0.9370    0.0000 C   0  0  0  0  0  0  0  0  0  0  0  0
    4.8711    2.4370    0.0000 N   0  0  0  0  0  0  0  0  0  0  0  0
    6.1702    3.1870    0.0000 C   0  0  0  0  0  0  0  0  0  0  0  0
    7.4692    2.4370    0.0000 C   0  0  0  0  0  0  0  0  0  0  0  0
    8.7682    3.1870    0.0000 C   0  0  0  0  0  0  0  0  0  0  0  0
   10.0673    2.4369    0.0000 C   0  0  0  0  0  0  0  0  0  0  0  0
   10.0673    0.9369    0.0000 O   0  0  0  0  0  0  0  0  0  0  0  0
   11.3663    3.1869    0.0000 C   0  0  0  0  0  0  0  0  0  0  0  0
   12.6654    2.4369    0.0000 N   0  0  0  0  0  0  0  0  0  0  0  0
   12.6653    0.9369    0.0000 C   0  0  0  0  0  0  0  0  0  0  0  0
   13.9644    0.1869    0.0000 C   0  0  0  0  0  0  0  0  0  0  0  0
   15.2634    0.9369    0.0000 C   0  0  0  0  0  0  0  0  0  0  0  0
   15.2634    2.4369    0.0000 C   0  0  0  0  0  0  0  0  0  0  0  0
   13.9644    3.1869    0.0000 C   0  0  0  0  0  0  0  0  0  0  0  0
   13.9644    4.6869    0.0000 O   0  0  0  0  0  0  0  0  0  0  0  0
    3.5721    3.1870    0.0000 C   0  0  0  0  0  0  0  0  0  0  0  0
    2.2731    2.4370    0.0000 C   0  0  0  0  0  0  0  0  0  0  0  0
  1  2  1  0  0  0  0
  2  3  1  0  0  0  0
  2  4  1  0  0  0  0
  4  5  1  0  0  0  0
  5  6  2  0  0  0  0
  6  7  1  0  0  0  0
  7  8  2  0  0  0  0
  8  9  1  0  0  0  0
  9 10  2  0  0  0  0
  5 10  1  0  0  0  0
 10 11  1  0  0  0  0
 11 12  1  0  0  0  0
 12 13  1  0  0  0  0
 13 14  1  0  0  0  0
 14 15  1  0  0  0  0
 15 16  1  0  0  0  0
 16 17  2  0  0  0  0
 17 18  1  0  0  0  0
 18 19  2  0  0  0  0
 18 20  1  0  0  0  0
 20 21  1  0  0  0  0
 21 22  1  0  0  0  0
 22 23  1  0  0  0  0
 23 24  1  0  0  0  0
 24 25  1  0  0  0  0
 25 26  1  0  0  0  0
 21 26  1  0  0  0  0
 26 27  2  0  0  0  0
 14 28  1  0  0  0  0
 28 29  1  0  0  0  0
 11 29  1  0  0  0  0
M  END
> <chemblId>
CHEMBL12127

> <bioactivity__type>
Ki

> <units>
nM

> <value>
18.0

$$$$

  CDK     11271515332D 0   0.00000     0.00000     0

 29 31  0  0  0  0              1 V2000 
   -1.6240    4.6870    0.0000 C   0  0  0  0  0  0  0  0  0  0  0  0
   -1.6240    3.1870    0.0000 C   0  0  0  0  0  0  0  0  0  0  0  0
   -2.9231    2.4370    0.0000 C   0  0  0  0  0  0  0  0  0  0  0  0
   -0.3250    2.4370    0.0000 O   0  0  0  0  0  0  0  0  0  0  0  0
   -0.3250    0.9370    0.0000 C   0  0  0  0  0  0  0  0  0  0  0  0
   -1.6240    0.1870    0.0000 C   0  0  0  0  0  0  0  0  0  0  0  0
   -1.6240   -1.3120    0.0000 C   0  0  0  0  0  0  0  0  0  0  0  0
   -0.3250   -2.0620    0.0000 C   0  0  0  0  0  0  0  0  0  0  0  0
    0.9740   -1.3120    0.0000 C   0  0  0  0  0  0  0  0  0  0  0  0
    0.9740    0.1870    0.0000 C   0  0  0  0  0  0  0  0  0  0  0  0
    2.2730    0.9370    0.0000 N   0  0  0  0  0  0  0  0  0  0  0  0
    3.5721    0.1870    0.0000 C   0  0  0  0  0  0  0  0  0  0  0  0
    4.8711    0.9370    0.0000 C   0  0  0  0  0  0  0  0  0  0  0  0
    4.8711    2.4370    0.0000 N   0  0  0  0  0  0  0  0  0  0  0  0
    6.1702    3.1870    0.0000 C   0  0  0  0  0  0  0  0  0  0  0  0
    7.4692    2.4370    0.0000 C   0  0  0  0  0  0  0  0  0  0  0  0
    8.7682    3.1870    0.0000 O   0  0  0  0  0  0  0  0  0  0  0  0
   10.0673    2.4369    0.0000 C   0  0  0  0  0  0  0  0  0  0  0  0
   10.0673    0.9369    0.0000 O   0  0  0  0  0  0  0  0  0  0  0  0
   11.3663    3.1869    0.0000 C   0  0  0  0  0  0  0  0  0  0  0  0
   12.6654    2.4369    0.0000 N   0  0  0  0  0  0  0  0  0  0  0  0
   12.6653    0.9369    0.0000 C   0  0  0  0  0  0  0  0  0  0  0  0
   13.9644    0.1869    0.0000 C   0  0  0  0  0  0  0  0  0  0  0  0
   15.2634    0.9369    0.0000 C   0  0  0  0  0  0  0  0  0  0  0  0
   15.2634    2.4369    0.0000 C   0  0  0  0  0  0  0  0  0  0  0  0
   13.9644    3.1869    0.0000 C   0  0  0  0  0  0  0  0  0  0  0  0
   13.9644    4.6869    0.0000 O   0  0  0  0  0  0  0  0  0  0  0  0
    3.5721    3.1870    0.0000 C   0  0  0  0  0  0  0  0  0  0  0  0
    2.2731    2.4370    0.0000 C   0  0  0  0  0  0  0  0  0  0  0  0
  1  2  1  0  0  0  0
  2  3  1  0  0  0  0
  2  4  1  0  0  0  0
  4  5  1  0  0  0  0
  5  6  2  0  0  0  0
  6  7  1  0  0  0  0
  7  8  2  0  0  0  0
  8  9  1  0  0  0  0
  9 10  2  0  0  0  0
  5 10  1  0  0  0  0
 10 11  1  0  0  0  0
 11 12  1  0  0  0  0
 12 13  1  0  0  0  0
 13 14  1  0  0  0  0
 14 15  1  0  0  0  0
 15 16  1  0  0  0  0
 16 17  1  0  0  0  0
 17 18  1  0  0  0  0
 18 19  2  0  0  0  0
 18 20  1  0  0  0  0
 20 21  1  0  0  0  0
 21 22  1  0  0  0  0
 22 23  1  0  0  0  0
 23 24  1  0  0  0  0
 24 25  1  0  0  0  0
 25 26  1  0  0  0  0
 21 26  1  0  0  0  0
 26 27  2  0  0  0  0
 14 28  1  0  0  0  0
 28 29  1  0  0  0  0
 11 29  1  0  0  0  0
M  END
> <chemblId>
CHEMBL12202

> <bioactivity__type>
Ki

> <units>
nM

> <value>
38.0

$$$$

  CDK     11271515332D 0   0.00000     0.00000     0

 20 23  0  0  0  0              1 V2000 
   -1.6048    6.3803    0.0000 C   0  0  0  0  0  0  0  0  0  0  0  0
   -1.9385    4.9179    0.0000 C   0  0  0  0  0  0  0  0  0  0  0  0
   -0.8390    3.8976    0.0000 N   0  0  0  0  0  0  0  0  0  0  0  0
    0.5944    4.3398    0.0000 C   0  0  0  0  0  0  0  0  0  0  0  0
    0.9282    5.8022    0.0000 C   0  0  0  0  0  0  0  0  0  0  0  0
   -0.1714    6.8224    0.0000 N   0  0  0  0  0  0  0  0  0  0  0  0
   -1.1727    2.4352    0.0000 C   0  0  0  0  0  0  0  0  0  0  0  0
   -2.6351    2.1015    0.0000 C   0  0  0  0  0  0  0  0  0  0  0  0
   -3.2860    0.7500    0.0000 C   0  0  0  0  0  0  0  0  0  0  0  0
   -4.7818    0.8621    0.0000 C   0  0  0  0  0  0  0  0  0  0  0  0
   -5.6268   -0.3773    0.0000 C   0  0  0  0  0  0  0  0  0  0  0  0
   -4.9759   -1.7287    0.0000 C   0  0  0  0  0  0  0  0  0  0  0  0
   -3.4801   -1.8408    0.0000 C   0  0  0  0  0  0  0  0  0  0  0  0
   -2.6351   -0.6015    0.0000 C   0  0  0  0  0  0  0  0  0  0  0  0
   -1.1727   -0.9352    0.0000 C   0  0  0  0  0  0  0  0  0  0  0  0
    0.0000    0.0000    0.0000 N   0  0  0  0  0  0  0  0  0  0  0  0
    1.4266   -0.4635    0.0000 C   0  0  0  0  0  0  0  0  0  0  0  0
    2.3083    0.7500    0.0000 C   0  0  0  0  0  0  0  0  0  0  0  0
    1.4266    1.9635    0.0000 N   0  0  0  0  0  0  0  0  0  0  0  0
    0.0000    1.5000    0.0000 C   0  0  0  0  0  0  0  0  0  0  0  0
  1  2  1  0  0  0  0
  2  3  1  0  0  0  0
  3  4  1  0  0  0  0
  4  5  1  0  0  0  0
  5  6  1  0  0  0  0
  1  6  1  0  0  0  0
  3  7  1  0  0  0  0
  7  8  2  0  0  0  0
  8  9  1  0  0  0  0
  9 10  2  0  0  0  0
 10 11  1  0  0  0  0
 11 12  2  0  0  0  0
 12 13  1  0  0  0  0
 13 14  2  0  0  0  0
  9 14  1  0  0  0  0
 14 15  1  0  0  0  0
 15 16  1  0  0  0  0
 16 17  1  0  0  0  0
 17 18  2  0  0  0  0
 18 19  1  0  0  0  0
 19 20  2  0  0  0  0
  7 20  1  0  0  0  0
 16 20  1  0  0  0  0
M  END
> <chemblId>
CHEMBL1222552

> <bioactivity__type>
Ki

> <units>
nM

> <value>
3.98

$$$$

  CDK     11271515332D 0   0.00000     0.00000     0

 25 27  0  0  0  0              1 V2000 
   -1.6240    3.1870    0.0000 C   0  0  0  0  0  0  0  0  0  0  0  0
   -0.3250    2.4370    0.0000 O   0  0  0  0  0  0  0  0  0  0  0  0
   -0.3250    0.9370    0.0000 C   0  0  0  0  0  0  0  0  0  0  0  0
   -1.6240    0.1870    0.0000 C   0  0  0  0  0  0  0  0  0  0  0  0
   -1.6240   -1.3120    0.0000 C   0  0  0  0  0  0  0  0  0  0  0  0
   -0.3250   -2.0620    0.0000 C   0  0  0  0  0  0  0  0  0  0  0  0
    0.9740   -1.3120    0.0000 C   0  0  0  0  0  0  0  0  0  0  0  0
    0.9740    0.1870    0.0000 C   0  0  0  0  0  0  0  0  0  0  0  0
    2.2730    0.9370    0.0000 N   0  0  0  0  0  0  0  0  0  0  0  0
    3.5721    0.1870    0.0000 C   0  0  0  0  0  0  0  0  0  0  0  0
    4.8711    0.9370    0.0000 C   0  0  0  0  0  0  0  0  0  0  0  0
    4.8711    2.4370    0.0000 N   0  0  0  0  0  0  0  0  0  0  0  0
    6.1702    3.1870    0.0000 C   0  0  0  0  0  0  0  0  0  0  0  0
    7.4692    2.4370    0.0000 C   0  0  0  0  0  0  0  0  0  0  0  0
    8.7682    3.1870    0.0000 C   0  0  0  0  0  0  0  0  0  0  0  0
   10.0673    2.4369    0.0000 C   0  0  0  0  0  0  0  0  0  0  0  0
   11.3663    3.1869    0.0000 N   0  0  0  0  0  0  0  0  0  0  0  0
   12.6654    2.4369    0.0000 C   0  0  0  0  0  0  0  0  0  0  0  0
   12.6653    0.9369    0.0000 C   0  0  0  0  0  0  0  0  0  0  0  0
   13.9644    0.1869    0.0000 C   0  0  0  0  0  0  0  0  0  0  0  0
   15.2634    0.9369    0.0000 C   0  0  0  0  0  0  0  0  0  0  0  0
   15.2634    2.4369    0.0000 C   0  0  0  0  0  0  0  0  0  0  0  0
   13.9644    3.1869    0.0000 N   0  0  0  0  0  0  0  0  0  0  0  0
    3.5721    3.1870    0.0000 C   0  0  0  0  0  0  0  0  0  0  0  0
    2.2731    2.4370    0.0000 C   0  0  0  0  0  0  0  0  0  0  0  0
  1  2  1  0  0  0  0
  2  3  1  0  0  0  0
  3  4  2  0  0  0  0
  4  5  1  0  0  0  0
  5  6  2  0  0  0  0
  6  7  1  0  0  0  0
  7  8  2  0  0  0  0
  3  8  1  0  0  0  0
  8  9  1  0  0  0  0
  9 10  1  0  0  0  0
 10 11  1  0  0  0  0
 11 12  1  0  0  0  0
 12 13  1  0  0  0  0
 13 14  1  0  0  0  0
 14 15  1  0  0  0  0
 15 16  1  0  0  0  0
 16 17  1  0  0  0  0
 17 18  1  0  0  0  0
 18 19  2  0  0  0  0
 19 20  1  0  0  0  0
 20 21  2  0  0  0  0
 21 22  1  0  0  0  0
 22 23  2  0  0  0  0
 18 23  1  0  0  0  0
 12 24  1  0  0  0  0
 24 25  1  0  0  0  0
  9 25  1  0  0  0  0
M  END
> <chemblId>
CHEMBL1223615

> <bioactivity__type>
Ki

> <units>
nM

> <value>
23.0

$$$$

  CDK     11271515332D 0   0.00000     0.00000     0

 25 27  0  0  0  0              1 V2000 
   -2.5980    1.5000    0.0000 Cl  0  0  0  0  0  0  0  0  0  0  0  0
   -1.2990    0.7500    0.0000 C   0  0  0  0  0  0  0  0  0  0  0  0
    0.0000    1.5000    0.0000 C   0  0  0  0  0  0  0  0  0  0  0  0
    1.2990    0.7500    0.0000 C   0  0  0  0  0  0  0  0  0  0  0  0
    1.2990   -0.7500    0.0000 C   0  0  0  0  0  0  0  0  0  0  0  0
    0.0000   -1.5000    0.0000 C   0  0  0  0  0  0  0  0  0  0  0  0
   -0.0000   -3.0000    0.0000 N   0  0  0  0  0  0  0  0  0  0  0  0
   -1.2990   -3.7500    0.0000 C   0  0  0  0  0  0  0  0  0  0  0  0
   -1.2990   -5.2500    0.0000 C   0  0  0  0  0  0  0  0  0  0  0  0
    0.0000   -6.0000    0.0000 N   0  0  0  0  0  0  0  0  0  0  0  0
    0.0000   -7.5000    0.0000 C   0  0  0  0  0  0  0  0  0  0  0  0
    1.2990   -8.2500    0.0000 C   0  0  0  0  0  0  0  0  0  0  0  0
    1.2990   -9.7500    0.0000 C   0  0  0  0  0  0  0  0  0  0  0  0
    2.5981  -10.5000    0.0000 C   0  0  0  0  0  0  0  0  0  0  0  0
    2.5981  -12.0000    0.0000 N   0  0  0  0  0  0  0  0  0  0  0  0
    3.8971  -12.7500    0.0000 C   0  0  0  0  0  0  0  0  0  0  0  0
    3.8971  -14.2500    0.0000 C   0  0  0  0  0  0  0  0  0  0  0  0
    5.1962  -15.0000    0.0000 C   0  0  0  0  0  0  0  0  0  0  0  0
    6.4952  -14.2500    0.0000 C   0  0  0  0  0  0  0  0  0  0  0  0
    6.4952  -12.7500    0.0000 C   0  0  0  0  0  0  0  0  0  0  0  0
    5.1962  -12.0000    0.0000 N   0  0  0  0  0  0  0  0  0  0  0  0
    1.2990   -5.2500    0.0000 C   0  0  0  0  0  0  0  0  0  0  0  0
    1.2990   -3.7500    0.0000 C   0  0  0  0  0  0  0  0  0  0  0  0
   -1.2990   -0.7500    0.0000 C   0  0  0  0  0  0  0  0  0  0  0  0
   -2.5980   -1.5000    0.0000 Cl  0  0  0  0  0  0  0  0  0  0  0  0
  1  2  1  0  0  0  0
  2  3  2  0  0  0  0
  3  4  1  0  0  0  0
  4  5  2  0  0  0  0
  5  6  1  0  0  0  0
  6  7  1  0  0  0  0
  7  8  1  0  0  0  0
  8  9  1  0  0  0  0
  9 10  1  0  0  0  0
 10 11  1  0  0  0  0
 11 12  1  0  0  0  0
 12 13  1  0  0  0  0
 13 14  1  0  0  0  0
 14 15  1  0  0  0  0
 15 16  1  0  0  0  0
 16 17  2  0  0  0  0
 17 18  1  0  0  0  0
 18 19  2  0  0  0  0
 19 20  1  0  0  0  0
 20 21  2  0  0  0  0
 16 21  1  0  0  0  0
 10 22  1  0  0  0  0
 22 23  1  0  0  0  0
  7 23  1  0  0  0  0
  6 24  2  0  0  0  0
  2 24  1  0  0  0  0
 24 25  1  0  0  0  0
M  END
> <chemblId>
CHEMBL1223616

> <bioactivity__type>
Ki

> <units>
nM

> <value>
33.0

$$$$

  CDK     11271515332D 0   0.00000     0.00000     0

 27 29  0  0  0  0              1 V2000 
   -1.6240    3.5630    0.0000 F   0  0  0  0  0  0  0  0  0  0  0  0
   -0.3250    2.8130    0.0000 C   0  0  0  0  0  0  0  0  0  0  0  0
    1.1522    2.5525    0.0000 F   0  0  0  0  0  0  0  0  0  0  0  0
    0.1880    4.2225    0.0000 F   0  0  0  0  0  0  0  0  0  0  0  0
   -0.3250    1.3130    0.0000 C   0  0  0  0  0  0  0  0  0  0  0  0
   -1.6240    0.5620    0.0000 C   0  0  0  0  0  0  0  0  0  0  0  0
   -1.6240   -0.9380    0.0000 C   0  0  0  0  0  0  0  0  0  0  0  0
   -0.3250   -1.6880    0.0000 C   0  0  0  0  0  0  0  0  0  0  0  0
    0.9740   -0.9380    0.0000 C   0  0  0  0  0  0  0  0  0  0  0  0
    0.9740    0.5620    0.0000 C   0  0  0  0  0  0  0  0  0  0  0  0
    2.2730   -1.6880    0.0000 N   0  0  0  0  0  0  0  0  0  0  0  0
    2.2731   -3.1880    0.0000 C   0  0  0  0  0  0  0  0  0  0  0  0
    3.5721   -3.9380    0.0000 C   0  0  0  0  0  0  0  0  0  0  0  0
    4.8711   -3.1880    0.0000 N   0  0  0  0  0  0  0  0  0  0  0  0
    6.1702   -3.9380    0.0000 C   0  0  0  0  0  0  0  0  0  0  0  0
    6.1702   -5.4380    0.0000 C   0  0  0  0  0  0  0  0  0  0  0  0
    7.4692   -6.1880    0.0000 C   0  0  0  0  0  0  0  0  0  0  0  0
    7.4692   -7.6880    0.0000 C   0  0  0  0  0  0  0  0  0  0  0  0
    8.7683   -8.4380    0.0000 N   0  0  0  0  0  0  0  0  0  0  0  0
    8.7683   -9.9380    0.0000 C   0  0  0  0  0  0  0  0  0  0  0  0
    7.4693  -10.6880    0.0000 C   0  0  0  0  0  0  0  0  0  0  0  0
    7.4693  -12.1880    0.0000 C   0  0  0  0  0  0  0  0  0  0  0  0
    8.7683  -12.9380    0.0000 C   0  0  0  0  0  0  0  0  0  0  0  0
   10.0673  -12.1879    0.0000 C   0  0  0  0  0  0  0  0  0  0  0  0
   10.0673  -10.6879    0.0000 N   0  0  0  0  0  0  0  0  0  0  0  0
    4.8711   -1.6880    0.0000 C   0  0  0  0  0  0  0  0  0  0  0  0
    3.5721   -0.9380    0.0000 C   0  0  0  0  0  0  0  0  0  0  0  0
  1  2  1  0  0  0  0
  2  3  1  0  0  0  0
  2  4  1  0  0  0  0
  2  5  1  0  0  0  0
  5  6  2  0  0  0  0
  6  7  1  0  0  0  0
  7  8  2  0  0  0  0
  8  9  1  0  0  0  0
  9 10  2  0  0  0  0
  5 10  1  0  0  0  0
  9 11  1  0  0  0  0
 11 12  1  0  0  0  0
 12 13  1  0  0  0  0
 13 14  1  0  0  0  0
 14 15  1  0  0  0  0
 15 16  1  0  0  0  0
 16 17  1  0  0  0  0
 17 18  1  0  0  0  0
 18 19  1  0  0  0  0
 19 20  1  0  0  0  0
 20 21  2  0  0  0  0
 21 22  1  0  0  0  0
 22 23  2  0  0  0  0
 23 24  1  0  0  0  0
 24 25  2  0  0  0  0
 20 25  1  0  0  0  0
 14 26  1  0  0  0  0
 26 27  1  0  0  0  0
 11 27  1  0  0  0  0
M  END
> <chemblId>
CHEMBL1223617

> <bioactivity__type>
Ki

> <units>
nM

> <value>
593.0

$$$$

  CDK     11271515332D 0   0.00000     0.00000     0

 24 26  0  0  0  0              1 V2000 
   -2.5980    1.5000    0.0000 F   0  0  0  0  0  0  0  0  0  0  0  0
   -1.2990    0.7500    0.0000 C   0  0  0  0  0  0  0  0  0  0  0  0
    0.0000    1.5000    0.0000 C   0  0  0  0  0  0  0  0  0  0  0  0
    1.2990    0.7500    0.0000 C   0  0  0  0  0  0  0  0  0  0  0  0
    1.2990   -0.7500    0.0000 C   0  0  0  0  0  0  0  0  0  0  0  0
    0.0000   -1.5000    0.0000 C   0  0  0  0  0  0  0  0  0  0  0  0
   -1.2990   -0.7500    0.0000 C   0  0  0  0  0  0  0  0  0  0  0  0
   -2.5980   -1.5000    0.0000 N   0  0  0  0  0  0  0  0  0  0  0  0
   -3.8971   -0.7500    0.0000 C   0  0  0  0  0  0  0  0  0  0  0  0
   -5.1961   -1.5000    0.0000 C   0  0  0  0  0  0  0  0  0  0  0  0
   -5.1961   -3.0000    0.0000 N   0  0  0  0  0  0  0  0  0  0  0  0
   -6.4952   -3.7500    0.0000 C   0  0  0  0  0  0  0  0  0  0  0  0
   -6.4952   -5.2500    0.0000 C   0  0  0  0  0  0  0  0  0  0  0  0
   -7.7942   -6.0000    0.0000 C   0  0  0  0  0  0  0  0  0  0  0  0
   -7.7942   -7.5000    0.0000 C   0  0  0  0  0  0  0  0  0  0  0  0
   -9.0933   -8.2500    0.0000 N   0  0  0  0  0  0  0  0  0  0  0  0
   -9.0933   -9.7500    0.0000 C   0  0  0  0  0  0  0  0  0  0  0  0
  -10.3923  -10.4999    0.0000 C   0  0  0  0  0  0  0  0  0  0  0  0
  -10.3923  -11.9999    0.0000 C   0  0  0  0  0  0  0  0  0  0  0  0
   -9.0933  -12.7500    0.0000 C   0  0  0  0  0  0  0  0  0  0  0  0
   -7.7943  -12.0000    0.0000 C   0  0  0  0  0  0  0  0  0  0  0  0
   -7.7943  -10.5000    0.0000 N   0  0  0  0  0  0  0  0  0  0  0  0
   -3.8971   -3.7500    0.0000 C   0  0  0  0  0  0  0  0  0  0  0  0
   -2.5981   -3.0000    0.0000 C   0  0  0  0  0  0  0  0  0  0  0  0
  1  2  1  0  0  0  0
  2  3  2  0  0  0  0
  3  4  1  0  0  0  0
  4  5  2  0  0  0  0
  5  6  1  0  0  0  0
  6  7  2  0  0  0  0
  2  7  1  0  0  0  0
  7  8  1  0  0  0  0
  8  9  1  0  0  0  0
  9 10  1  0  0  0  0
 10 11  1  0  0  0  0
 11 12  1  0  0  0  0
 12 13  1  0  0  0  0
 13 14  1  0  0  0  0
 14 15  1  0  0  0  0
 15 16  1  0  0  0  0
 16 17  1  0  0  0  0
 17 18  2  0  0  0  0
 18 19  1  0  0  0  0
 19 20  2  0  0  0  0
 20 21  1  0  0  0  0
 21 22  2  0  0  0  0
 17 22  1  0  0  0  0
 11 23  1  0  0  0  0
 23 24  1  0  0  0  0
  8 24  1  0  0  0  0
M  END
> <chemblId>
CHEMBL1223680

> <bioactivity__type>
Ki

> <units>
nM

> <value>
17.0

$$$$

  CDK     11271515332D 0   0.00000     0.00000     0

 24 26  0  0  0  0              1 V2000 
    2.2761    0.9001    0.0000 C   0  0  0  0  0  0  0  0  0  0  0  0
    0.9680    0.1660    0.0000 C   0  0  0  0  0  0  0  0  0  0  0  0
    0.9490   -1.3140    0.0000 C   0  0  0  0  0  0  0  0  0  0  0  0
   -0.3400   -2.0410    0.0000 C   0  0  0  0  0  0  0  0  0  0  0  0
   -1.6110   -1.2880    0.0000 C   0  0  0  0  0  0  0  0  0  0  0  0
   -1.6250    0.2120    0.0000 C   0  0  0  0  0  0  0  0  0  0  0  0
   -0.3020    0.9190    0.0000 C   0  0  0  0  0  0  0  0  0  0  0  0
   -0.2687    2.4186    0.0000 N   0  0  0  0  0  0  0  0  0  0  0  0
    1.0467    3.1396    0.0000 C   0  0  0  0  0  0  0  0  0  0  0  0
    1.0800    4.6392    0.0000 C   0  0  0  0  0  0  0  0  0  0  0  0
   -0.2021    5.4179    0.0000 N   0  0  0  0  0  0  0  0  0  0  0  0
   -0.1688    6.9175    0.0000 C   0  0  0  0  0  0  0  0  0  0  0  0
   -1.4508    7.6962    0.0000 C   0  0  0  0  0  0  0  0  0  0  0  0
   -1.4175    9.1958    0.0000 C   0  0  0  0  0  0  0  0  0  0  0  0
   -2.6996    9.9745    0.0000 C   0  0  0  0  0  0  0  0  0  0  0  0
   -2.6663   11.4741    0.0000 N   0  0  0  0  0  0  0  0  0  0  0  0
   -3.9484   12.2528    0.0000 C   0  0  0  0  0  0  0  0  0  0  0  0
   -3.9151   13.7524    0.0000 C   0  0  0  0  0  0  0  0  0  0  0  0
   -5.1971   14.5310    0.0000 C   0  0  0  0  0  0  0  0  0  0  0  0
   -6.5125   13.8101    0.0000 C   0  0  0  0  0  0  0  0  0  0  0  0
   -6.5458   12.3104    0.0000 C   0  0  0  0  0  0  0  0  0  0  0  0
   -5.2637   11.5318    0.0000 N   0  0  0  0  0  0  0  0  0  0  0  0
   -1.5175    4.6969    0.0000 C   0  0  0  0  0  0  0  0  0  0  0  0
   -1.5508    3.1973    0.0000 C   0  0  0  0  0  0  0  0  0  0  0  0
  1  2  1  0  0  0  0
  2  3  2  0  0  0  0
  3  4  1  0  0  0  0
  4  5  2  0  0  0  0
  5  6  1  0  0  0  0
  6  7  2  0  0  0  0
  2  7  1  0  0  0  0
  7  8  1  0  0  0  0
  8  9  1  0  0  0  0
  9 10  1  0  0  0  0
 10 11  1  0  0  0  0
 11 12  1  0  0  0  0
 12 13  1  0  0  0  0
 13 14  1  0  0  0  0
 14 15  1  0  0  0  0
 15 16  1  0  0  0  0
 16 17  1  0  0  0  0
 17 18  2  0  0  0  0
 18 19  1  0  0  0  0
 19 20  2  0  0  0  0
 20 21  1  0  0  0  0
 21 22  2  0  0  0  0
 17 22  1  0  0  0  0
 11 23  1  0  0  0  0
 23 24  1  0  0  0  0
  8 24  1  0  0  0  0
M  END
> <chemblId>
CHEMBL1223681

> <bioactivity__type>
Ki

> <units>
nM

> <value>
14.0

$$$$

  CDK     11271515332D 0   0.00000     0.00000     0

 25 27  0  0  0  0              1 V2000 
   -2.5980    1.5000    0.0000 C   0  0  0  0  0  0  0  0  0  0  0  0
   -1.2990    0.7500    0.0000 C   0  0  0  0  0  0  0  0  0  0  0  0
    0.0000    1.5000    0.0000 C   0  0  0  0  0  0  0  0  0  0  0  0
    1.2990    0.7500    0.0000 C   0  0  0  0  0  0  0  0  0  0  0  0
    1.2990   -0.7500    0.0000 C   0  0  0  0  0  0  0  0  0  0  0  0
    0.0000   -1.5000    0.0000 C   0  0  0  0  0  0  0  0  0  0  0  0
   -0.0000   -3.0000    0.0000 N   0  0  0  0  0  0  0  0  0  0  0  0
   -1.2990   -3.7500    0.0000 C   0  0  0  0  0  0  0  0  0  0  0  0
   -1.2990   -5.2500    0.0000 C   0  0  0  0  0  0  0  0  0  0  0  0
    0.0000   -6.0000    0.0000 N   0  0  0  0  0  0  0  0  0  0  0  0
    0.0000   -7.5000    0.0000 C   0  0  0  0  0  0  0  0  0  0  0  0
    1.2990   -8.2500    0.0000 C   0  0  0  0  0  0  0  0  0  0  0  0
    1.2990   -9.7500    0.0000 C   0  0  0  0  0  0  0  0  0  0  0  0
    2.5981  -10.5000    0.0000 C   0  0  0  0  0  0  0  0  0  0  0  0
    2.5981  -12.0000    0.0000 N   0  0  0  0  0  0  0  0  0  0  0  0
    3.8971  -12.7500    0.0000 C   0  0  0  0  0  0  0  0  0  0  0  0
    3.8971  -14.2500    0.0000 C   0  0  0  0  0  0  0  0  0  0  0  0
    5.1962  -15.0000    0.0000 C   0  0  0  0  0  0  0  0  0  0  0  0
    6.4952  -14.2500    0.0000 C   0  0  0  0  0  0  0  0  0  0  0  0
    6.4952  -12.7500    0.0000 C   0  0  0  0  0  0  0  0  0  0  0  0
    5.1962  -12.0000    0.0000 N   0  0  0  0  0  0  0  0  0  0  0  0
    1.2990   -5.2500    0.0000 C   0  0  0  0  0  0  0  0  0  0  0  0
    1.2990   -3.7500    0.0000 C   0  0  0  0  0  0  0  0  0  0  0  0
   -1.2990   -0.7500    0.0000 C   0  0  0  0  0  0  0  0  0  0  0  0
   -2.5980   -1.5000    0.0000 C   0  0  0  0  0  0  0  0  0  0  0  0
  1  2  1  0  0  0  0
  2  3  2  0  0  0  0
  3  4  1  0  0  0  0
  4  5  2  0  0  0  0
  5  6  1  0  0  0  0
  6  7  1  0  0  0  0
  7  8  1  0  0  0  0
  8  9  1  0  0  0  0
  9 10  1  0  0  0  0
 10 11  1  0  0  0  0
 11 12  1  0  0  0  0
 12 13  1  0  0  0  0
 13 14  1  0  0  0  0
 14 15  1  0  0  0  0
 15 16  1  0  0  0  0
 16 17  2  0  0  0  0
 17 18  1  0  0  0  0
 18 19  2  0  0  0  0
 19 20  1  0  0  0  0
 20 21  2  0  0  0  0
 16 21  1  0  0  0  0
 10 22  1  0  0  0  0
 22 23  1  0  0  0  0
  7 23  1  0  0  0  0
  6 24  2  0  0  0  0
  2 24  1  0  0  0  0
 24 25  1  0  0  0  0
M  END
> <chemblId>
CHEMBL1223682

> <bioactivity__type>
Ki

> <units>
nM

> <value>
40.0

$$$$

  CDK     11271515332D 0   0.00000     0.00000     0

 29 32  0  0  0  0              1 V2000 
   18.1864    0.7501    0.0000 Cl  0  0  0  0  0  0  0  0  0  0  0  0
   16.8874    1.5001    0.0000 C   0  0  0  0  0  0  0  0  0  0  0  0
   16.8874    3.0001    0.0000 C   0  0  0  0  0  0  0  0  0  0  0  0
   15.5884    3.7501    0.0000 C   0  0  0  0  0  0  0  0  0  0  0  0
   14.2893    3.0001    0.0000 C   0  0  0  0  0  0  0  0  0  0  0  0
   14.2893    1.5001    0.0000 C   0  0  0  0  0  0  0  0  0  0  0  0
   12.9903    0.7501    0.0000 N   0  0  0  0  0  0  0  0  0  0  0  0
   11.6913    1.5001    0.0000 C   0  0  0  0  0  0  0  0  0  0  0  0
   10.3922    0.7500    0.0000 C   0  0  0  0  0  0  0  0  0  0  0  0
   10.3922   -0.7500    0.0000 N   0  0  0  0  0  0  0  0  0  0  0  0
    9.0932   -1.5000    0.0000 C   0  0  0  0  0  0  0  0  0  0  0  0
    7.7942   -0.7500    0.0000 C   0  0  0  0  0  0  0  0  0  0  0  0
    6.4951   -1.5000    0.0000 C   0  0  0  0  0  0  0  0  0  0  0  0
    5.1961   -0.7500    0.0000 C   0  0  0  0  0  0  0  0  0  0  0  0
    3.8970   -1.5000    0.0000 N   0  0  0  0  0  0  0  0  0  0  0  0
    2.5980   -0.7500    0.0000 C   0  0  0  0  0  0  0  0  0  0  0  0
    2.5980    0.7500    0.0000 C   0  0  0  0  0  0  0  0  0  0  0  0
    1.2990    1.5000    0.0000 C   0  0  0  0  0  0  0  0  0  0  0  0
   -0.0000    0.7500    0.0000 C   0  0  0  0  0  0  0  0  0  0  0  0
   -1.2990    1.5000    0.0000 C   0  0  0  0  0  0  0  0  0  0  0  0
   -2.5980    0.7500    0.0000 C   0  0  0  0  0  0  0  0  0  0  0  0
   -2.5980   -0.7500    0.0000 C   0  0  0  0  0  0  0  0  0  0  0  0
   -1.2990   -1.5000    0.0000 C   0  0  0  0  0  0  0  0  0  0  0  0
   -0.0000   -0.7500    0.0000 C   0  0  0  0  0  0  0  0  0  0  0  0
    1.2990   -1.5000    0.0000 N   0  0  0  0  0  0  0  0  0  0  0  0
   11.6913   -1.4999    0.0000 C   0  0  0  0  0  0  0  0  0  0  0  0
   12.9903   -0.7499    0.0000 C   0  0  0  0  0  0  0  0  0  0  0  0
   15.5884    0.7501    0.0000 C   0  0  0  0  0  0  0  0  0  0  0  0
   15.5884   -0.7499    0.0000 Cl  0  0  0  0  0  0  0  0  0  0  0  0
  1  2  1  0  0  0  0
  2  3  2  0  0  0  0
  3  4  1  0  0  0  0
  4  5  2  0  0  0  0
  5  6  1  0  0  0  0
  6  7  1  0  0  0  0
  7  8  1  0  0  0  0
  8  9  1  0  0  0  0
  9 10  1  0  0  0  0
 10 11  1  0  0  0  0
 11 12  1  0  0  0  0
 12 13  1  0  0  0  0
 13 14  1  0  0  0  0
 14 15  1  0  0  0  0
 15 16  1  0  0  0  0
 16 17  2  0  0  0  0
 17 18  1  0  0  0  0
 18 19  2  0  0  0  0
 19 20  1  0  0  0  0
 20 21  2  0  0  0  0
 21 22  1  0  0  0  0
 22 23  2  0  0  0  0
 23 24  1  0  0  0  0
 19 24  1  0  0  0  0
 24 25  2  0  0  0  0
 16 25  1  0  0  0  0
 10 26  1  0  0  0  0
 26 27  1  0  0  0  0
  7 27  1  0  0  0  0
  6 28  2  0  0  0  0
  2 28  1  0  0  0  0
 28 29  1  0  0  0  0
M  END
> <chemblId>
CHEMBL1223683

> <bioactivity__type>
Ki

> <units>
nM

> <value>
46.0

$$$$

  CDK     11271515332D 0   0.00000     0.00000     0

 31 34  0  0  0  0              1 V2000 
   19.4855    1.5001    0.0000 F   0  0  0  0  0  0  0  0  0  0  0  0
   18.1864    0.7501    0.0000 C   0  0  0  0  0  0  0  0  0  0  0  0
   17.2223   -0.3990    0.0000 F   0  0  0  0  0  0  0  0  0  0  0  0
   19.1506   -0.3990    0.0000 F   0  0  0  0  0  0  0  0  0  0  0  0
   16.8874    1.5001    0.0000 C   0  0  0  0  0  0  0  0  0  0  0  0
   16.8874    3.0001    0.0000 C   0  0  0  0  0  0  0  0  0  0  0  0
   15.5884    3.7501    0.0000 C   0  0  0  0  0  0  0  0  0  0  0  0
   14.2893    3.0001    0.0000 C   0  0  0  0  0  0  0  0  0  0  0  0
   14.2893    1.5001    0.0000 C   0  0  0  0  0  0  0  0  0  0  0  0
   15.5884    0.7501    0.0000 C   0  0  0  0  0  0  0  0  0  0  0  0
   12.9903    0.7501    0.0000 N   0  0  0  0  0  0  0  0  0  0  0  0
   11.6913    1.5001    0.0000 C   0  0  0  0  0  0  0  0  0  0  0  0
   10.3922    0.7500    0.0000 C   0  0  0  0  0  0  0  0  0  0  0  0
   10.3922   -0.7500    0.0000 N   0  0  0  0  0  0  0  0  0  0  0  0
    9.0932   -1.5000    0.0000 C   0  0  0  0  0  0  0  0  0  0  0  0
    7.7942   -0.7500    0.0000 C   0  0  0  0  0  0  0  0  0  0  0  0
    6.4951   -1.5000    0.0000 C   0  0  0  0  0  0  0  0  0  0  0  0
    5.1961   -0.7500    0.0000 C   0  0  0  0  0  0  0  0  0  0  0  0
    3.8970   -1.5000    0.0000 N   0  0  0  0  0  0  0  0  0  0  0  0
    2.5980   -0.7500    0.0000 C   0  0  0  0  0  0  0  0  0  0  0  0
    2.5980    0.7500    0.0000 C   0  0  0  0  0  0  0  0  0  0  0  0
    1.2990    1.5000    0.0000 C   0  0  0  0  0  0  0  0  0  0  0  0
   -0.0000    0.7500    0.0000 C   0  0  0  0  0  0  0  0  0  0  0  0
   -1.2990    1.5000    0.0000 C   0  0  0  0  0  0  0  0  0  0  0  0
   -2.5980    0.7500    0.0000 C   0  0  0  0  0  0  0  0  0  0  0  0
   -2.5980   -0.7500    0.0000 C   0  0  0  0  0  0  0  0  0  0  0  0
   -1.2990   -1.5000    0.0000 C   0  0  0  0  0  0  0  0  0  0  0  0
   -0.0000   -0.7500    0.0000 C   0  0  0  0  0  0  0  0  0  0  0  0
    1.2990   -1.5000    0.0000 N   0  0  0  0  0  0  0  0  0  0  0  0
   11.6913   -1.4999    0.0000 C   0  0  0  0  0  0  0  0  0  0  0  0
   12.9903   -0.7499    0.0000 C   0  0  0  0  0  0  0  0  0  0  0  0
  1  2  1  0  0  0  0
  2  3  1  0  0  0  0
  2  4  1  0  0  0  0
  2  5  1  0  0  0  0
  5  6  2  0  0  0  0
  6  7  1  0  0  0  0
  7  8  2  0  0  0  0
  8  9  1  0  0  0  0
  9 10  2  0  0  0  0
  5 10  1  0  0  0  0
  9 11  1  0  0  0  0
 11 12  1  0  0  0  0
 12 13  1  0  0  0  0
 13 14  1  0  0  0  0
 14 15  1  0  0  0  0
 15 16  1  0  0  0  0
 16 17  1  0  0  0  0
 17 18  1  0  0  0  0
 18 19  1  0  0  0  0
 19 20  1  0  0  0  0
 20 21  2  0  0  0  0
 21 22  1  0  0  0  0
 22 23  2  0  0  0  0
 23 24  1  0  0  0  0
 24 25  2  0  0  0  0
 25 26  1  0  0  0  0
 26 27  2  0  0  0  0
 27 28  1  0  0  0  0
 23 28  1  0  0  0  0
 28 29  2  0  0  0  0
 20 29  1  0  0  0  0
 14 30  1  0  0  0  0
 30 31  1  0  0  0  0
 11 31  1  0  0  0  0
M  END
> <chemblId>
CHEMBL1223747

> <bioactivity__type>
Ki

> <units>
nM

> <value>
12.0

$$$$

  CDK     11271515332D 0   0.00000     0.00000     0

 29 32  0  0  0  0              1 V2000 
    7.7942  -14.2500    0.0000 C   0  0  0  0  0  0  0  0  0  0  0  0
    7.7942  -12.7500    0.0000 O   0  0  0  0  0  0  0  0  0  0  0  0
    9.0932  -12.0000    0.0000 C   0  0  0  0  0  0  0  0  0  0  0  0
   10.3923  -12.7500    0.0000 C   0  0  0  0  0  0  0  0  0  0  0  0
   11.6913  -12.0000    0.0000 C   0  0  0  0  0  0  0  0  0  0  0  0
   11.6913  -10.5000    0.0000 C   0  0  0  0  0  0  0  0  0  0  0  0
   10.3923   -9.7500    0.0000 C   0  0  0  0  0  0  0  0  0  0  0  0
    9.0932  -10.5000    0.0000 C   0  0  0  0  0  0  0  0  0  0  0  0
    7.7942   -9.7500    0.0000 N   0  0  0  0  0  0  0  0  0  0  0  0
    7.7942   -8.2500    0.0000 C   0  0  0  0  0  0  0  0  0  0  0  0
    6.4952   -7.5000    0.0000 C   0  0  0  0  0  0  0  0  0  0  0  0
    5.1961   -8.2500    0.0000 N   0  0  0  0  0  0  0  0  0  0  0  0
    3.8971   -7.5000    0.0000 C   0  0  0  0  0  0  0  0  0  0  0  0
    3.8971   -6.0000    0.0000 C   0  0  0  0  0  0  0  0  0  0  0  0
    2.5980   -5.2500    0.0000 C   0  0  0  0  0  0  0  0  0  0  0  0
    2.5980   -3.7500    0.0000 C   0  0  0  0  0  0  0  0  0  0  0  0
    1.2990   -3.0000    0.0000 N   0  0  0  0  0  0  0  0  0  0  0  0
    1.2990   -1.5000    0.0000 C   0  0  0  0  0  0  0  0  0  0  0  0
    2.5980   -0.7500    0.0000 N   0  0  0  0  0  0  0  0  0  0  0  0
    2.5980    0.7500    0.0000 C   0  0  0  0  0  0  0  0  0  0  0  0
    1.2990    1.5000    0.0000 C   0  0  0  0  0  0  0  0  0  0  0  0
    0.0000    0.7500    0.0000 C   0  0  0  0  0  0  0  0  0  0  0  0
   -1.2990    1.5000    0.0000 C   0  0  0  0  0  0  0  0  0  0  0  0
   -2.5980    0.7500    0.0000 C   0  0  0  0  0  0  0  0  0  0  0  0
   -2.5980   -0.7500    0.0000 C   0  0  0  0  0  0  0  0  0  0  0  0
   -1.2990   -1.5000    0.0000 C   0  0  0  0  0  0  0  0  0  0  0  0
    0.0000   -0.7500    0.0000 C   0  0  0  0  0  0  0  0  0  0  0  0
    5.1961   -9.7500    0.0000 C   0  0  0  0  0  0  0  0  0  0  0  0
    6.4952  -10.5000    0.0000 C   0  0  0  0  0  0  0  0  0  0  0  0
  1  2  1  0  0  0  0
  2  3  1  0  0  0  0
  3  4  2  0  0  0  0
  4  5  1  0  0  0  0
  5  6  2  0  0  0  0
  6  7  1  0  0  0  0
  7  8  2  0  0  0  0
  3  8  1  0  0  0  0
  8  9  1  0  0  0  0
  9 10  1  0  0  0  0
 10 11  1  0  0  0  0
 11 12  1  0  0  0  0
 12 13  1  0  0  0  0
 13 14  1  0  0  0  0
 14 15  1  0  0  0  0
 15 16  1  0  0  0  0
 16 17  1  0  0  0  0
 17 18  1  0  0  0  0
 18 19  2  0  0  0  0
 19 20  1  0  0  0  0
 20 21  2  0  0  0  0
 21 22  1  0  0  0  0
 22 23  2  0  0  0  0
 23 24  1  0  0  0  0
 24 25  2  0  0  0  0
 25 26  1  0  0  0  0
 26 27  2  0  0  0  0
 18 27  1  0  0  0  0
 22 27  1  0  0  0  0
 12 28  1  0  0  0  0
 28 29  1  0  0  0  0
  9 29  1  0  0  0  0
M  END
> <chemblId>
CHEMBL1223748

> <bioactivity__type>
Ki

> <units>
nM

> <value>
6.0

$$$$

  CDK     11271515332D 0   0.00000     0.00000     0

 29 32  0  0  0  0              1 V2000 
   10.3923  -14.2500    0.0000 Cl  0  0  0  0  0  0  0  0  0  0  0  0
   10.3923  -12.7500    0.0000 C   0  0  0  0  0  0  0  0  0  0  0  0
   11.6913  -12.0000    0.0000 C   0  0  0  0  0  0  0  0  0  0  0  0
   11.6913  -10.5000    0.0000 C   0  0  0  0  0  0  0  0  0  0  0  0
   10.3923   -9.7500    0.0000 C   0  0  0  0  0  0  0  0  0  0  0  0
    9.0932  -10.5000    0.0000 C   0  0  0  0  0  0  0  0  0  0  0  0
    7.7942   -9.7500    0.0000 N   0  0  0  0  0  0  0  0  0  0  0  0
    7.7942   -8.2500    0.0000 C   0  0  0  0  0  0  0  0  0  0  0  0
    6.4952   -7.5000    0.0000 C   0  0  0  0  0  0  0  0  0  0  0  0
    5.1961   -8.2500    0.0000 N   0  0  0  0  0  0  0  0  0  0  0  0
    3.8971   -7.5000    0.0000 C   0  0  0  0  0  0  0  0  0  0  0  0
    3.8971   -6.0000    0.0000 C   0  0  0  0  0  0  0  0  0  0  0  0
    2.5980   -5.2500    0.0000 C   0  0  0  0  0  0  0  0  0  0  0  0
    2.5980   -3.7500    0.0000 C   0  0  0  0  0  0  0  0  0  0  0  0
    1.2990   -3.0000    0.0000 N   0  0  0  0  0  0  0  0  0  0  0  0
    1.2990   -1.5000    0.0000 C   0  0  0  0  0  0  0  0  0  0  0  0
    2.5980   -0.7500    0.0000 N   0  0  0  0  0  0  0  0  0  0  0  0
    2.5980    0.7500    0.0000 C   0  0  0  0  0  0  0  0  0  0  0  0
    1.2990    1.5000    0.0000 C   0  0  0  0  0  0  0  0  0  0  0  0
    0.0000    0.7500    0.0000 C   0  0  0  0  0  0  0  0  0  0  0  0
   -1.2990    1.5000    0.0000 C   0  0  0  0  0  0  0  0  0  0  0  0
   -2.5980    0.7500    0.0000 C   0  0  0  0  0  0  0  0  0  0  0  0
   -2.5980   -0.7500    0.0000 C   0  0  0  0  0  0  0  0  0  0  0  0
   -1.2990   -1.5000    0.0000 C   0  0  0  0  0  0  0  0  0  0  0  0
    0.0000   -0.7500    0.0000 C   0  0  0  0  0  0  0  0  0  0  0  0
    5.1961   -9.7500    0.0000 C   0  0  0  0  0  0  0  0  0  0  0  0
    6.4952  -10.5000    0.0000 C   0  0  0  0  0  0  0  0  0  0  0  0
    9.0932  -12.0000    0.0000 C   0  0  0  0  0  0  0  0  0  0  0  0
    7.7942  -12.7500    0.0000 Cl  0  0  0  0  0  0  0  0  0  0  0  0
  1  2  1  0  0  0  0
  2  3  2  0  0  0  0
  3  4  1  0  0  0  0
  4  5  2  0  0  0  0
  5  6  1  0  0  0  0
  6  7  1  0  0  0  0
  7  8  1  0  0  0  0
  8  9  1  0  0  0  0
  9 10  1  0  0  0  0
 10 11  1  0  0  0  0
 11 12  1  0  0  0  0
 12 13  1  0  0  0  0
 13 14  1  0  0  0  0
 14 15  1  0  0  0  0
 15 16  1  0  0  0  0
 16 17  2  0  0  0  0
 17 18  1  0  0  0  0
 18 19  2  0  0  0  0
 19 20  1  0  0  0  0
 20 21  2  0  0  0  0
 21 22  1  0  0  0  0
 22 23  2  0  0  0  0
 23 24  1  0  0  0  0
 24 25  2  0  0  0  0
 16 25  1  0  0  0  0
 20 25  1  0  0  0  0
 10 26  1  0  0  0  0
 26 27  1  0  0  0  0
  7 27  1  0  0  0  0
  6 28  2  0  0  0  0
  2 28  1  0  0  0  0
 28 29  1  0  0  0  0
M  END
> <chemblId>
CHEMBL1223749

> <bioactivity__type>
Ki

> <units>
nM

> <value>
60.0

$$$$

  CDK     11271515332D 0   0.00000     0.00000     0

 31 34  0  0  0  0              1 V2000 
   10.6562  -16.0308    0.0000 F   0  0  0  0  0  0  0  0  0  0  0  0
    9.5105  -15.0626    0.0000 C   0  0  0  0  0  0  0  0  0  0  0  0
    8.1028  -14.5446    0.0000 F   0  0  0  0  0  0  0  0  0  0  0  0
    8.7560  -16.3590    0.0000 F   0  0  0  0  0  0  0  0  0  0  0  0
    9.7762  -13.5863    0.0000 C   0  0  0  0  0  0  0  0  0  0  0  0
   11.1875  -13.0782    0.0000 C   0  0  0  0  0  0  0  0  0  0  0  0
   11.4532  -11.6019    0.0000 C   0  0  0  0  0  0  0  0  0  0  0  0
   10.3075  -10.6337    0.0000 C   0  0  0  0  0  0  0  0  0  0  0  0
    8.8962  -11.1418    0.0000 C   0  0  0  0  0  0  0  0  0  0  0  0
    8.6305  -12.6181    0.0000 C   0  0  0  0  0  0  0  0  0  0  0  0
    7.7505  -10.1736    0.0000 N   0  0  0  0  0  0  0  0  0  0  0  0
    7.8360   -7.9252    0.0000 C   0  0  0  0  0  0  0  0  0  0  0  0
    6.3812   -7.5043    0.0000 C   0  0  0  0  0  0  0  0  0  0  0  0
    5.1961   -8.2500    0.0000 N   0  0  0  0  0  0  0  0  0  0  0  0
    3.8971   -7.5000    0.0000 C   0  0  0  0  0  0  0  0  0  0  0  0
    3.8971   -6.0000    0.0000 C   0  0  0  0  0  0  0  0  0  0  0  0
    2.5980   -5.2500    0.0000 C   0  0  0  0  0  0  0  0  0  0  0  0
    2.5980   -3.7500    0.0000 C   0  0  0  0  0  0  0  0  0  0  0  0
    1.2990   -3.0000    0.0000 N   0  0  0  0  0  0  0  0  0  0  0  0
    1.2990   -1.5000    0.0000 C   0  0  0  0  0  0  0  0  0  0  0  0
    2.5980   -0.7500    0.0000 N   0  0  0  0  0  0  0  0  0  0  0  0
    2.5980    0.7500    0.0000 C   0  0  0  0  0  0  0  0  0  0  0  0
    1.2990    1.5000    0.0000 C   0  0  0  0  0  0  0  0  0  0  0  0
    0.0000    0.7500    0.0000 C   0  0  0  0  0  0  0  0  0  0  0  0
   -1.2990    1.5000    0.0000 C   0  0  0  0  0  0  0  0  0  0  0  0
   -2.5980    0.7500    0.0000 C   0  0  0  0  0  0  0  0  0  0  0  0
   -2.5980   -0.7500    0.0000 C   0  0  0  0  0  0  0  0  0  0  0  0
   -1.2990   -1.5000    0.0000 C   0  0  0  0  0  0  0  0  0  0  0  0
    0.0000   -0.7500    0.0000 C   0  0  0  0  0  0  0  0  0  0  0  0
    5.1429   -9.6491    0.0000 C   0  0  0  0  0  0  0  0  0  0  0  0
    6.2679  -10.4827    0.0000 C   0  0  0  0  0  0  0  0  0  0  0  0
  1  2  1  0  0  0  0
  2  3  1  0  0  0  0
  2  4  1  0  0  0  0
  2  5  1  0  0  0  0
  5  6  2  0  0  0  0
  6  7  1  0  0  0  0
  7  8  2  0  0  0  0
  8  9  1  0  0  0  0
  9 10  2  0  0  0  0
  5 10  1  0  0  0  0
  9 11  1  0  0  0  0
 11 12  1  0  0  0  0
 12 13  1  0  0  0  0
 13 14  1  0  0  0  0
 14 15  1  0  0  0  0
 15 16  1  0  0  0  0
 16 17  1  0  0  0  0
 17 18  1  0  0  0  0
 18 19  1  0  0  0  0
 19 20  1  0  0  0  0
 20 21  2  0  0  0  0
 21 22  1  0  0  0  0
 22 23  2  0  0  0  0
 23 24  1  0  0  0  0
 24 25  2  0  0  0  0
 25 26  1  0  0  0  0
 26 27  2  0  0  0  0
 27 28  1  0  0  0  0
 28 29  2  0  0  0  0
 20 29  1  0  0  0  0
 24 29  1  0  0  0  0
 14 30  1  0  0  0  0
 30 31  1  0  0  0  0
 11 31  1  0  0  0  0
M  END
> <chemblId>
CHEMBL1223750

> <bioactivity__type>
Ki

> <units>
nM

> <value>
68.0

$$$$

  CDK     11271515332D 0   0.00000     0.00000     0

 30 33  0  0  0  0              1 V2000 
   -2.5980    1.5000    0.0000 F   0  0  0  0  0  0  0  0  0  0  0  0
   -1.2990    0.7500    0.0000 C   0  0  0  0  0  0  0  0  0  0  0  0
    0.0000    1.5000    0.0000 C   0  0  0  0  0  0  0  0  0  0  0  0
    1.2990    0.7500    0.0000 C   0  0  0  0  0  0  0  0  0  0  0  0
    1.2990   -0.7500    0.0000 C   0  0  0  0  0  0  0  0  0  0  0  0
    0.0000   -1.5000    0.0000 C   0  0  0  0  0  0  0  0  0  0  0  0
   -1.2990   -0.7500    0.0000 C   0  0  0  0  0  0  0  0  0  0  0  0
   -2.5980   -1.5000    0.0000 N   0  0  0  0  0  0  0  0  0  0  0  0
   -3.8971   -0.7500    0.0000 C   0  0  0  0  0  0  0  0  0  0  0  0
   -5.1961   -1.5000    0.0000 C   0  0  0  0  0  0  0  0  0  0  0  0
   -5.1961   -3.0000    0.0000 N   0  0  0  0  0  0  0  0  0  0  0  0
   -6.4952   -3.7500    0.0000 C   0  0  0  0  0  0  0  0  0  0  0  0
   -6.4952   -5.2500    0.0000 C   0  0  0  0  0  0  0  0  0  0  0  0
   -7.7942   -6.0000    0.0000 C   0  0  0  0  0  0  0  0  0  0  0  0
   -7.7942   -7.5000    0.0000 C   0  0  0  0  0  0  0  0  0  0  0  0
   -9.0933   -8.2500    0.0000 N   0  0  0  0  0  0  0  0  0  0  0  0
   -9.0933   -9.7500    0.0000 C   0  0  0  0  0  0  0  0  0  0  0  0
  -10.3923  -10.4999    0.0000 C   0  0  0  0  0  0  0  0  0  0  0  0
  -10.3923  -11.9999    0.0000 C   0  0  0  0  0  0  0  0  0  0  0  0
   -9.0933  -12.7500    0.0000 C   0  0  0  0  0  0  0  0  0  0  0  0
   -7.7943  -12.0000    0.0000 C   0  0  0  0  0  0  0  0  0  0  0  0
   -7.7943  -10.5000    0.0000 N   0  0  0  0  0  0  0  0  0  0  0  0
   -9.0933  -14.2500    0.0000 C   0  0  0  0  0  0  0  0  0  0  0  0
  -10.3924  -14.9999    0.0000 C   0  0  0  0  0  0  0  0  0  0  0  0
  -10.3924  -16.4999    0.0000 C   0  0  0  0  0  0  0  0  0  0  0  0
   -9.0933  -17.2500    0.0000 C   0  0  0  0  0  0  0  0  0  0  0  0
   -7.7943  -16.5000    0.0000 C   0  0  0  0  0  0  0  0  0  0  0  0
   -7.7943  -15.0000    0.0000 C   0  0  0  0  0  0  0  0  0  0  0  0
   -3.8971   -3.7500    0.0000 C   0  0  0  0  0  0  0  0  0  0  0  0
   -2.5981   -3.0000    0.0000 C   0  0  0  0  0  0  0  0  0  0  0  0
  1  2  1  0  0  0  0
  2  3  2  0  0  0  0
  3  4  1  0  0  0  0
  4  5  2  0  0  0  0
  5  6  1  0  0  0  0
  6  7  2  0  0  0  0
  2  7  1  0  0  0  0
  7  8  1  0  0  0  0
  8  9  1  0  0  0  0
  9 10  1  0  0  0  0
 10 11  1  0  0  0  0
 11 12  1  0  0  0  0
 12 13  1  0  0  0  0
 13 14  1  0  0  0  0
 14 15  1  0  0  0  0
 15 16  1  0  0  0  0
 16 17  1  0  0  0  0
 17 18  2  0  0  0  0
 18 19  1  0  0  0  0
 19 20  2  0  0  0  0
 20 21  1  0  0  0  0
 21 22  2  0  0  0  0
 17 22  1  0  0  0  0
 20 23  1  0  0  0  0
 23 24  2  0  0  0  0
 24 25  1  0  0  0  0
 25 26  2  0  0  0  0
 26 27  1  0  0  0  0
 27 28  2  0  0  0  0
 23 28  1  0  0  0  0
 11 29  1  0  0  0  0
 29 30  1  0  0  0  0
  8 30  1  0  0  0  0
M  END
> <chemblId>
CHEMBL1223799

> <bioactivity__type>
Ki

> <units>
nM

> <value>
10.0

$$$$

  CDK     11271515332D 0   0.00000     0.00000     0

 31 34  0  0  0  0              1 V2000 
   -9.0933   18.3210    0.0000 Cl  0  0  0  0  0  0  0  0  0  0  0  0
   -9.0933   16.8210    0.0000 C   0  0  0  0  0  0  0  0  0  0  0  0
  -10.3923   16.0710    0.0000 C   0  0  0  0  0  0  0  0  0  0  0  0
  -10.3923   14.5710    0.0000 C   0  0  0  0  0  0  0  0  0  0  0  0
   -9.0933   13.8210    0.0000 C   0  0  0  0  0  0  0  0  0  0  0  0
   -7.7942   14.5710    0.0000 C   0  0  0  0  0  0  0  0  0  0  0  0
   -6.4952   13.8210    0.0000 N   0  0  0  0  0  0  0  0  0  0  0  0
   -6.4952   12.3210    0.0000 C   0  0  0  0  0  0  0  0  0  0  0  0
   -5.1962   11.5710    0.0000 C   0  0  0  0  0  0  0  0  0  0  0  0
   -3.8971   12.3210    0.0000 N   0  0  0  0  0  0  0  0  0  0  0  0
   -2.5981   11.5710    0.0000 C   0  0  0  0  0  0  0  0  0  0  0  0
   -2.5981   10.0710    0.0000 C   0  0  0  0  0  0  0  0  0  0  0  0
   -1.2990    9.3210    0.0000 C   0  0  0  0  0  0  0  0  0  0  0  0
   -1.2990    7.8210    0.0000 C   0  0  0  0  0  0  0  0  0  0  0  0
    0.0000    7.0710    0.0000 N   0  0  0  0  0  0  0  0  0  0  0  0
    0.0000    5.5710    0.0000 C   0  0  0  0  0  0  0  0  0  0  0  0
   -1.2990    4.8210    0.0000 C   0  0  0  0  0  0  0  0  0  0  0  0
   -1.2990    3.3210    0.0000 C   0  0  0  0  0  0  0  0  0  0  0  0
   -0.0000    2.5710    0.0000 C   0  0  0  0  0  0  0  0  0  0  0  0
    1.2990    3.3210    0.0000 C   0  0  0  0  0  0  0  0  0  0  0  0
    1.2990    4.8210    0.0000 N   0  0  0  0  0  0  0  0  0  0  0  0
    0.0000    1.0710    0.0000 C   0  0  0  0  0  0  0  0  0  0  0  0
    1.2990    0.3210    0.0000 C   0  0  0  0  0  0  0  0  0  0  0  0
    1.2990   -1.1790    0.0000 C   0  0  0  0  0  0  0  0  0  0  0  0
    0.0000   -1.9290    0.0000 C   0  0  0  0  0  0  0  0  0  0  0  0
   -1.2990   -1.1790    0.0000 C   0  0  0  0  0  0  0  0  0  0  0  0
   -1.2990    0.3210    0.0000 C   0  0  0  0  0  0  0  0  0  0  0  0
   -3.8971   13.8210    0.0000 C   0  0  0  0  0  0  0  0  0  0  0  0
   -5.1962   14.5710    0.0000 C   0  0  0  0  0  0  0  0  0  0  0  0
   -7.7942   16.0710    0.0000 C   0  0  0  0  0  0  0  0  0  0  0  0
   -6.4952   16.8210    0.0000 Cl  0  0  0  0  0  0  0  0  0  0  0  0
  1  2  1  0  0  0  0
  2  3  2  0  0  0  0
  3  4  1  0  0  0  0
  4  5  2  0  0  0  0
  5  6  1  0  0  0  0
  6  7  1  0  0  0  0
  7  8  1  0  0  0  0
  8  9  1  0  0  0  0
  9 10  1  0  0  0  0
 10 11  1  0  0  0  0
 11 12  1  0  0  0  0
 12 13  1  0  0  0  0
 13 14  1  0  0  0  0
 14 15  1  0  0  0  0
 15 16  1  0  0  0  0
 16 17  2  0  0  0  0
 17 18  1  0  0  0  0
 18 19  2  0  0  0  0
 19 20  1  0  0  0  0
 20 21  2  0  0  0  0
 16 21  1  0  0  0  0
 19 22  1  0  0  0  0
 22 23  2  0  0  0  0
 23 24  1  0  0  0  0
 24 25  2  0  0  0  0
 25 26  1  0  0  0  0
 26 27  2  0  0  0  0
 22 27  1  0  0  0  0
 10 28  1  0  0  0  0
 28 29  1  0  0  0  0
  7 29  1  0  0  0  0
  6 30  2  0  0  0  0
  2 30  1  0  0  0  0
 30 31  1  0  0  0  0
M  END
> <chemblId>
CHEMBL1223800

> <bioactivity__type>
Ki

> <units>
nM

> <value>
21.0

$$$$

  CDK     11271515332D 0   0.00000     0.00000     0

 33 36  0  0  0  0              1 V2000 
   -1.6240    3.5630    0.0000 F   0  0  0  0  0  0  0  0  0  0  0  0
   -0.3250    2.8130    0.0000 C   0  0  0  0  0  0  0  0  0  0  0  0
    1.1522    2.5525    0.0000 F   0  0  0  0  0  0  0  0  0  0  0  0
    0.1880    4.2225    0.0000 F   0  0  0  0  0  0  0  0  0  0  0  0
   -0.3250    1.3130    0.0000 C   0  0  0  0  0  0  0  0  0  0  0  0
   -1.6240    0.5620    0.0000 C   0  0  0  0  0  0  0  0  0  0  0  0
   -1.6240   -0.9380    0.0000 C   0  0  0  0  0  0  0  0  0  0  0  0
   -0.3250   -1.6880    0.0000 C   0  0  0  0  0  0  0  0  0  0  0  0
    0.9740   -0.9380    0.0000 C   0  0  0  0  0  0  0  0  0  0  0  0
    0.9740    0.5620    0.0000 C   0  0  0  0  0  0  0  0  0  0  0  0
    2.2730   -1.6880    0.0000 N   0  0  0  0  0  0  0  0  0  0  0  0
    2.2731   -3.1880    0.0000 C   0  0  0  0  0  0  0  0  0  0  0  0
    3.5721   -3.9380    0.0000 C   0  0  0  0  0  0  0  0  0  0  0  0
    4.8711   -3.1880    0.0000 N   0  0  0  0  0  0  0  0  0  0  0  0
    6.1702   -3.9380    0.0000 C   0  0  0  0  0  0  0  0  0  0  0  0
    6.1702   -5.4380    0.0000 C   0  0  0  0  0  0  0  0  0  0  0  0
    7.4692   -6.1880    0.0000 C   0  0  0  0  0  0  0  0  0  0  0  0
    7.4692   -7.6880    0.0000 C   0  0  0  0  0  0  0  0  0  0  0  0
    8.7683   -8.4380    0.0000 N   0  0  0  0  0  0  0  0  0  0  0  0
    8.7683   -9.9380    0.0000 C   0  0  0  0  0  0  0  0  0  0  0  0
    7.4693  -10.6880    0.0000 C   0  0  0  0  0  0  0  0  0  0  0  0
    7.4693  -12.1880    0.0000 C   0  0  0  0  0  0  0  0  0  0  0  0
    8.7683  -12.9380    0.0000 C   0  0  0  0  0  0  0  0  0  0  0  0
   10.0673  -12.1879    0.0000 C   0  0  0  0  0  0  0  0  0  0  0  0
   10.0673  -10.6879    0.0000 N   0  0  0  0  0  0  0  0  0  0  0  0
    8.7683  -14.4380    0.0000 C   0  0  0  0  0  0  0  0  0  0  0  0
    7.4693  -15.1880    0.0000 C   0  0  0  0  0  0  0  0  0  0  0  0
    7.4693  -16.6880    0.0000 C   0  0  0  0  0  0  0  0  0  0  0  0
    8.7683  -17.4380    0.0000 C   0  0  0  0  0  0  0  0  0  0  0  0
   10.0674  -16.6879    0.0000 C   0  0  0  0  0  0  0  0  0  0  0  0
   10.0674  -15.1879    0.0000 C   0  0  0  0  0  0  0  0  0  0  0  0
    4.8711   -1.6880    0.0000 C   0  0  0  0  0  0  0  0  0  0  0  0
    3.5721   -0.9380    0.0000 C   0  0  0  0  0  0  0  0  0  0  0  0
  1  2  1  0  0  0  0
  2  3  1  0  0  0  0
  2  4  1  0  0  0  0
  2  5  1  0  0  0  0
  5  6  2  0  0  0  0
  6  7  1  0  0  0  0
  7  8  2  0  0  0  0
  8  9  1  0  0  0  0
  9 10  2  0  0  0  0
  5 10  1  0  0  0  0
  9 11  1  0  0  0  0
 11 12  1  0  0  0  0
 12 13  1  0  0  0  0
 13 14  1  0  0  0  0
 14 15  1  0  0  0  0
 15 16  1  0  0  0  0
 16 17  1  0  0  0  0
 17 18  1  0  0  0  0
 18 19  1  0  0  0  0
 19 20  1  0  0  0  0
 20 21  2  0  0  0  0
 21 22  1  0  0  0  0
 22 23  2  0  0  0  0
 23 24  1  0  0  0  0
 24 25  2  0  0  0  0
 20 25  1  0  0  0  0
 23 26  1  0  0  0  0
 26 27  2  0  0  0  0
 27 28  1  0  0  0  0
 28 29  2  0  0  0  0
 29 30  1  0  0  0  0
 30 31  2  0  0  0  0
 26 31  1  0  0  0  0
 14 32  1  0  0  0  0
 32 33  1  0  0  0  0
 11 33  1  0  0  0  0
M  END
> <chemblId>
CHEMBL1223801

> <bioactivity__type>
Ki

> <units>
nM

> <value>
227.0

$$$$

  CDK     11271515332D 0   0.00000     0.00000     0

 30 33  0  0  0  0              1 V2000 
   -2.5980    1.5000    0.0000 F   0  0  0  0  0  0  0  0  0  0  0  0
   -1.2990    0.7500    0.0000 C   0  0  0  0  0  0  0  0  0  0  0  0
    0.0000    1.5000    0.0000 C   0  0  0  0  0  0  0  0  0  0  0  0
    1.2990    0.7500    0.0000 C   0  0  0  0  0  0  0  0  0  0  0  0
    1.2990   -0.7500    0.0000 C   0  0  0  0  0  0  0  0  0  0  0  0
    0.0000   -1.5000    0.0000 C   0  0  0  0  0  0  0  0  0  0  0  0
   -1.2990   -0.7500    0.0000 C   0  0  0  0  0  0  0  0  0  0  0  0
   -2.5980   -1.5000    0.0000 N   0  0  0  0  0  0  0  0  0  0  0  0
   -3.8971   -0.7500    0.0000 C   0  0  0  0  0  0  0  0  0  0  0  0
   -5.1961   -1.5000    0.0000 C   0  0  0  0  0  0  0  0  0  0  0  0
   -5.1961   -3.0000    0.0000 N   0  0  0  0  0  0  0  0  0  0  0  0
   -6.4952   -3.7500    0.0000 C   0  0  0  0  0  0  0  0  0  0  0  0
   -6.4952   -5.2500    0.0000 C   0  0  0  0  0  0  0  0  0  0  0  0
   -7.7942   -6.0000    0.0000 C   0  0  0  0  0  0  0  0  0  0  0  0
   -7.7942   -7.5000    0.0000 C   0  0  0  0  0  0  0  0  0  0  0  0
   -9.0933   -8.2500    0.0000 N   0  0  0  0  0  0  0  0  0  0  0  0
   -9.0933   -9.7500    0.0000 C   0  0  0  0  0  0  0  0  0  0  0  0
  -10.3923  -10.4999    0.0000 C   0  0  0  0  0  0  0  0  0  0  0  0
  -10.3923  -11.9999    0.0000 C   0  0  0  0  0  0  0  0  0  0  0  0
   -9.0933  -12.7500    0.0000 C   0  0  0  0  0  0  0  0  0  0  0  0
   -7.7943  -12.0000    0.0000 C   0  0  0  0  0  0  0  0  0  0  0  0
   -7.7943  -10.5000    0.0000 N   0  0  0  0  0  0  0  0  0  0  0  0
  -11.6914  -12.7499    0.0000 C   0  0  0  0  0  0  0  0  0  0  0  0
  -12.9904  -11.9999    0.0000 C   0  0  0  0  0  0  0  0  0  0  0  0
  -14.2895  -12.7499    0.0000 C   0  0  0  0  0  0  0  0  0  0  0  0
  -14.2895  -14.2499    0.0000 C   0  0  0  0  0  0  0  0  0  0  0  0
  -12.9904  -14.9999    0.0000 C   0  0  0  0  0  0  0  0  0  0  0  0
  -11.6914  -14.2499    0.0000 C   0  0  0  0  0  0  0  0  0  0  0  0
   -3.8971   -3.7500    0.0000 C   0  0  0  0  0  0  0  0  0  0  0  0
   -2.5981   -3.0000    0.0000 C   0  0  0  0  0  0  0  0  0  0  0  0
  1  2  1  0  0  0  0
  2  3  2  0  0  0  0
  3  4  1  0  0  0  0
  4  5  2  0  0  0  0
  5  6  1  0  0  0  0
  6  7  2  0  0  0  0
  2  7  1  0  0  0  0
  7  8  1  0  0  0  0
  8  9  1  0  0  0  0
  9 10  1  0  0  0  0
 10 11  1  0  0  0  0
 11 12  1  0  0  0  0
 12 13  1  0  0  0  0
 13 14  1  0  0  0  0
 14 15  1  0  0  0  0
 15 16  1  0  0  0  0
 16 17  1  0  0  0  0
 17 18  2  0  0  0  0
 18 19  1  0  0  0  0
 19 20  2  0  0  0  0
 20 21  1  0  0  0  0
 21 22  2  0  0  0  0
 17 22  1  0  0  0  0
 19 23  1  0  0  0  0
 23 24  2  0  0  0  0
 24 25  1  0  0  0  0
 25 26  2  0  0  0  0
 26 27  1  0  0  0  0
 27 28  2  0  0  0  0
 23 28  1  0  0  0  0
 11 29  1  0  0  0  0
 29 30  1  0  0  0  0
  8 30  1  0  0  0  0
M  END
> <chemblId>
CHEMBL1223802

> <bioactivity__type>
Ki

> <units>
nM

> <value>
9.0

$$$$

  CDK     11271515332D 0   0.00000     0.00000     0

 31 34  0  0  0  0              1 V2000 
   -2.5981   19.0710    0.0000 Cl  0  0  0  0  0  0  0  0  0  0  0  0
   -3.8971   18.3210    0.0000 C   0  0  0  0  0  0  0  0  0  0  0  0
   -5.1962   19.0710    0.0000 C   0  0  0  0  0  0  0  0  0  0  0  0
   -6.4952   18.3210    0.0000 C   0  0  0  0  0  0  0  0  0  0  0  0
   -6.4952   16.8210    0.0000 C   0  0  0  0  0  0  0  0  0  0  0  0
   -5.1962   16.0710    0.0000 C   0  0  0  0  0  0  0  0  0  0  0  0
   -5.1962   14.5710    0.0000 N   0  0  0  0  0  0  0  0  0  0  0  0
   -6.4952   13.8210    0.0000 C   0  0  0  0  0  0  0  0  0  0  0  0
   -6.4952   12.3210    0.0000 C   0  0  0  0  0  0  0  0  0  0  0  0
   -5.1962   11.5710    0.0000 N   0  0  0  0  0  0  0  0  0  0  0  0
   -5.1962   10.0710    0.0000 C   0  0  0  0  0  0  0  0  0  0  0  0
   -3.8971    9.3210    0.0000 C   0  0  0  0  0  0  0  0  0  0  0  0
   -3.8971    7.8210    0.0000 C   0  0  0  0  0  0  0  0  0  0  0  0
   -2.5981    7.0710    0.0000 C   0  0  0  0  0  0  0  0  0  0  0  0
   -2.5981    5.5710    0.0000 N   0  0  0  0  0  0  0  0  0  0  0  0
   -1.2990    4.8210    0.0000 C   0  0  0  0  0  0  0  0  0  0  0  0
   -1.2990    3.3210    0.0000 C   0  0  0  0  0  0  0  0  0  0  0  0
   -0.0000    2.5710    0.0000 C   0  0  0  0  0  0  0  0  0  0  0  0
    1.2990    3.3210    0.0000 C   0  0  0  0  0  0  0  0  0  0  0  0
    1.2990    4.8210    0.0000 C   0  0  0  0  0  0  0  0  0  0  0  0
   -0.0000    5.5710    0.0000 N   0  0  0  0  0  0  0  0  0  0  0  0
    0.0000    1.0710    0.0000 C   0  0  0  0  0  0  0  0  0  0  0  0
    1.2990    0.3210    0.0000 C   0  0  0  0  0  0  0  0  0  0  0  0
    1.2990   -1.1790    0.0000 C   0  0  0  0  0  0  0  0  0  0  0  0
    0.0000   -1.9290    0.0000 C   0  0  0  0  0  0  0  0  0  0  0  0
   -1.2990   -1.1790    0.0000 C   0  0  0  0  0  0  0  0  0  0  0  0
   -1.2990    0.3210    0.0000 C   0  0  0  0  0  0  0  0  0  0  0  0
   -3.8971   12.3210    0.0000 C   0  0  0  0  0  0  0  0  0  0  0  0
   -3.8971   13.8210    0.0000 C   0  0  0  0  0  0  0  0  0  0  0  0
   -3.8971   16.8210    0.0000 C   0  0  0  0  0  0  0  0  0  0  0  0
   -2.5981   16.0710    0.0000 Cl  0  0  0  0  0  0  0  0  0  0  0  0
  1  2  1  0  0  0  0
  2  3  2  0  0  0  0
  3  4  1  0  0  0  0
  4  5  2  0  0  0  0
  5  6  1  0  0  0  0
  6  7  1  0  0  0  0
  7  8  1  0  0  0  0
  8  9  1  0  0  0  0
  9 10  1  0  0  0  0
 10 11  1  0  0  0  0
 11 12  1  0  0  0  0
 12 13  1  0  0  0  0
 13 14  1  0  0  0  0
 14 15  1  0  0  0  0
 15 16  1  0  0  0  0
 16 17  2  0  0  0  0
 17 18  1  0  0  0  0
 18 19  2  0  0  0  0
 19 20  1  0  0  0  0
 20 21  2  0  0  0  0
 16 21  1  0  0  0  0
 18 22  1  0  0  0  0
 22 23  2  0  0  0  0
 23 24  1  0  0  0  0
 24 25  2  0  0  0  0
 25 26  1  0  0  0  0
 26 27  2  0  0  0  0
 22 27  1  0  0  0  0
 10 28  1  0  0  0  0
 28 29  1  0  0  0  0
  7 29  1  0  0  0  0
  6 30  2  0  0  0  0
  2 30  1  0  0  0  0
 30 31  1  0  0  0  0
M  END
> <chemblId>
CHEMBL1223856

> <bioactivity__type>
Ki

> <units>
nM

> <value>
58.0

$$$$

  CDK     11271515332D 0   0.00000     0.00000     0

 33 36  0  0  0  0              1 V2000 
   -1.6240    3.5630    0.0000 F   0  0  0  0  0  0  0  0  0  0  0  0
   -0.3250    2.8130    0.0000 C   0  0  0  0  0  0  0  0  0  0  0  0
    1.1522    2.5525    0.0000 F   0  0  0  0  0  0  0  0  0  0  0  0
    0.1880    4.2225    0.0000 F   0  0  0  0  0  0  0  0  0  0  0  0
   -0.3250    1.3130    0.0000 C   0  0  0  0  0  0  0  0  0  0  0  0
   -1.6240    0.5620    0.0000 C   0  0  0  0  0  0  0  0  0  0  0  0
   -1.6240   -0.9380    0.0000 C   0  0  0  0  0  0  0  0  0  0  0  0
   -0.3250   -1.6880    0.0000 C   0  0  0  0  0  0  0  0  0  0  0  0
    0.9740   -0.9380    0.0000 C   0  0  0  0  0  0  0  0  0  0  0  0
    0.9740    0.5620    0.0000 C   0  0  0  0  0  0  0  0  0  0  0  0
    2.2730   -1.6880    0.0000 N   0  0  0  0  0  0  0  0  0  0  0  0
    2.2731   -3.1880    0.0000 C   0  0  0  0  0  0  0  0  0  0  0  0
    3.5721   -3.9380    0.0000 C   0  0  0  0  0  0  0  0  0  0  0  0
    4.8711   -3.1880    0.0000 N   0  0  0  0  0  0  0  0  0  0  0  0
    6.1702   -3.9380    0.0000 C   0  0  0  0  0  0  0  0  0  0  0  0
    6.1702   -5.4380    0.0000 C   0  0  0  0  0  0  0  0  0  0  0  0
    7.4692   -6.1880    0.0000 C   0  0  0  0  0  0  0  0  0  0  0  0
    7.4692   -7.6880    0.0000 C   0  0  0  0  0  0  0  0  0  0  0  0
    8.7683   -8.4380    0.0000 N   0  0  0  0  0  0  0  0  0  0  0  0
    8.7683   -9.9380    0.0000 C   0  0  0  0  0  0  0  0  0  0  0  0
    7.4693  -10.6880    0.0000 C   0  0  0  0  0  0  0  0  0  0  0  0
    7.4693  -12.1880    0.0000 C   0  0  0  0  0  0  0  0  0  0  0  0
    8.7683  -12.9380    0.0000 C   0  0  0  0  0  0  0  0  0  0  0  0
   10.0673  -12.1879    0.0000 C   0  0  0  0  0  0  0  0  0  0  0  0
   10.0673  -10.6879    0.0000 N   0  0  0  0  0  0  0  0  0  0  0  0
    6.1702  -12.9380    0.0000 C   0  0  0  0  0  0  0  0  0  0  0  0
    4.8712  -12.1880    0.0000 C   0  0  0  0  0  0  0  0  0  0  0  0
    3.5722  -12.9380    0.0000 C   0  0  0  0  0  0  0  0  0  0  0  0
    3.5722  -14.4380    0.0000 C   0  0  0  0  0  0  0  0  0  0  0  0
    4.8712  -15.1880    0.0000 C   0  0  0  0  0  0  0  0  0  0  0  0
    6.1702  -14.4380    0.0000 C   0  0  0  0  0  0  0  0  0  0  0  0
    4.8711   -1.6880    0.0000 C   0  0  0  0  0  0  0  0  0  0  0  0
    3.5721   -0.9380    0.0000 C   0  0  0  0  0  0  0  0  0  0  0  0
  1  2  1  0  0  0  0
  2  3  1  0  0  0  0
  2  4  1  0  0  0  0
  2  5  1  0  0  0  0
  5  6  2  0  0  0  0
  6  7  1  0  0  0  0
  7  8  2  0  0  0  0
  8  9  1  0  0  0  0
  9 10  2  0  0  0  0
  5 10  1  0  0  0  0
  9 11  1  0  0  0  0
 11 12  1  0  0  0  0
 12 13  1  0  0  0  0
 13 14  1  0  0  0  0
 14 15  1  0  0  0  0
 15 16  1  0  0  0  0
 16 17  1  0  0  0  0
 17 18  1  0  0  0  0
 18 19  1  0  0  0  0
 19 20  1  0  0  0  0
 20 21  2  0  0  0  0
 21 22  1  0  0  0  0
 22 23  2  0  0  0  0
 23 24  1  0  0  0  0
 24 25  2  0  0  0  0
 20 25  1  0  0  0  0
 22 26  1  0  0  0  0
 26 27  2  0  0  0  0
 27 28  1  0  0  0  0
 28 29  2  0  0  0  0
 29 30  1  0  0  0  0
 30 31  2  0  0  0  0
 26 31  1  0  0  0  0
 14 32  1  0  0  0  0
 32 33  1  0  0  0  0
 11 33  1  0  0  0  0
M  END
> <chemblId>
CHEMBL1223857

> <bioactivity__type>
Ki

> <units>
nM

> <value>
119.0

$$$$

  CDK     11271515332D 0   0.00000     0.00000     0

 32 35  0  0  0  0              1 V2000 
   13.7858   -9.1820    0.0000 F   0  0  0  0  0  0  0  0  0  0  0  0
   12.6713   -8.1781    0.0000 C   0  0  0  0  0  0  0  0  0  0  0  0
   11.2806   -7.6159    0.0000 F   0  0  0  0  0  0  0  0  0  0  0  0
   11.8761   -9.4500    0.0000 F   0  0  0  0  0  0  0  0  0  0  0  0
   12.9835   -6.7109    0.0000 C   0  0  0  0  0  0  0  0  0  0  0  0
   14.4101   -6.2477    0.0000 C   0  0  0  0  0  0  0  0  0  0  0  0
   14.7223   -4.7805    0.0000 C   0  0  0  0  0  0  0  0  0  0  0  0
   13.6078   -3.7766    0.0000 C   0  0  0  0  0  0  0  0  0  0  0  0
   12.1811   -4.2398    0.0000 C   0  0  0  0  0  0  0  0  0  0  0  0
   11.8689   -5.7070    0.0000 C   0  0  0  0  0  0  0  0  0  0  0  0
   11.0666   -3.2359    0.0000 N   0  0  0  0  0  0  0  0  0  0  0  0
   11.3788   -1.7688    0.0000 C   0  0  0  0  0  0  0  0  0  0  0  0
   10.2643   -0.7648    0.0000 C   0  0  0  0  0  0  0  0  0  0  0  0
    8.8376   -1.2281    0.0000 N   0  0  0  0  0  0  0  0  0  0  0  0
    7.7231   -0.2241    0.0000 C   0  0  0  0  0  0  0  0  0  0  0  0
    6.2964   -0.6874    0.0000 C   0  0  0  0  0  0  0  0  0  0  0  0
    5.1819    0.3165    0.0000 C   0  0  0  0  0  0  0  0  0  0  0  0
    3.7552   -0.1467    0.0000 C   0  0  0  0  0  0  0  0  0  0  0  0
    2.6407    0.8572    0.0000 N   0  0  0  0  0  0  0  0  0  0  0  0
    1.2140    0.3940    0.0000 C   0  0  0  0  0  0  0  0  0  0  0  0
    0.0000    1.2760    0.0000 O   0  0  0  0  0  0  0  0  0  0  0  0
   -1.2140    0.3940    0.0000 C   0  0  0  0  0  0  0  0  0  0  0  0
   -0.7500   -1.0320    0.0000 C   0  0  0  0  0  0  0  0  0  0  0  0
    0.7500   -1.0320    0.0000 N   0  0  0  0  0  0  0  0  0  0  0  0
   -2.6407    0.8572    0.0000 C   0  0  0  0  0  0  0  0  0  0  0  0
   -2.9528    2.3244    0.0000 C   0  0  0  0  0  0  0  0  0  0  0  0
   -4.3795    2.7876    0.0000 C   0  0  0  0  0  0  0  0  0  0  0  0
   -5.4940    1.7837    0.0000 C   0  0  0  0  0  0  0  0  0  0  0  0
   -5.1819    0.3165    0.0000 C   0  0  0  0  0  0  0  0  0  0  0  0
   -3.7552   -0.1467    0.0000 C   0  0  0  0  0  0  0  0  0  0  0  0
    8.5254   -2.6952    0.0000 C   0  0  0  0  0  0  0  0  0  0  0  0
    9.6399   -3.6992    0.0000 C   0  0  0  0  0  0  0  0  0  0  0  0
  1  2  1  0  0  0  0
  2  3  1  0  0  0  0
  2  4  1  0  0  0  0
  2  5  1  0  0  0  0
  5  6  2  0  0  0  0
  6  7  1  0  0  0  0
  7  8  2  0  0  0  0
  8  9  1  0  0  0  0
  9 10  2  0  0  0  0
  5 10  1  0  0  0  0
  9 11  1  0  0  0  0
 11 12  1  0  0  0  0
 12 13  1  0  0  0  0
 13 14  1  0  0  0  0
 14 15  1  0  0  0  0
 15 16  1  0  0  0  0
 16 17  1  0  0  0  0
 17 18  1  0  0  0  0
 18 19  1  0  0  0  0
 19 20  1  0  0  0  0
 20 21  1  0  0  0  0
 21 22  1  0  0  0  0
 22 23  2  0  0  0  0
 23 24  1  0  0  0  0
 20 24  2  0  0  0  0
 22 25  1  0  0  0  0
 25 26  2  0  0  0  0
 26 27  1  0  0  0  0
 27 28  2  0  0  0  0
 28 29  1  0  0  0  0
 29 30  2  0  0  0  0
 25 30  1  0  0  0  0
 14 31  1  0  0  0  0
 31 32  1  0  0  0  0
 11 32  1  0  0  0  0
M  END
> <chemblId>
CHEMBL1223858

> <bioactivity__type>
Ki

> <units>
nM

> <value>
272.0

$$$$

  CDK     11271515332D 0   0.00000     0.00000     0

 32 35  0  0  0  0              1 V2000 
    5.7595  -15.5294    0.0000 F   0  0  0  0  0  0  0  0  0  0  0  0
    5.4475  -14.0622    0.0000 C   0  0  0  0  0  0  0  0  0  0  0  0
    4.6525  -12.7902    0.0000 F   0  0  0  0  0  0  0  0  0  0  0  0
    4.0568  -14.6242    0.0000 F   0  0  0  0  0  0  0  0  0  0  0  0
    6.5622  -13.0584    0.0000 C   0  0  0  0  0  0  0  0  0  0  0  0
    7.9888  -13.5218    0.0000 C   0  0  0  0  0  0  0  0  0  0  0  0
    9.1034  -12.5180    0.0000 C   0  0  0  0  0  0  0  0  0  0  0  0
    8.7914  -11.0508    0.0000 C   0  0  0  0  0  0  0  0  0  0  0  0
    7.3648  -10.5874    0.0000 C   0  0  0  0  0  0  0  0  0  0  0  0
    6.2502  -11.5912    0.0000 C   0  0  0  0  0  0  0  0  0  0  0  0
    7.0528   -9.1202    0.0000 N   0  0  0  0  0  0  0  0  0  0  0  0
    8.1675   -8.1164    0.0000 C   0  0  0  0  0  0  0  0  0  0  0  0
    7.8555   -6.6492    0.0000 C   0  0  0  0  0  0  0  0  0  0  0  0
    6.4288   -6.1858    0.0000 N   0  0  0  0  0  0  0  0  0  0  0  0
    6.1169   -4.7186    0.0000 C   0  0  0  0  0  0  0  0  0  0  0  0
    4.6902   -4.2552    0.0000 C   0  0  0  0  0  0  0  0  0  0  0  0
    4.3782   -2.7880    0.0000 C   0  0  0  0  0  0  0  0  0  0  0  0
    2.9516   -2.3246    0.0000 C   0  0  0  0  0  0  0  0  0  0  0  0
    2.6396   -0.8574    0.0000 N   0  0  0  0  0  0  0  0  0  0  0  0
    1.2130   -0.3940    0.0000 C   0  0  0  0  0  0  0  0  0  0  0  0
    0.7500    1.0320    0.0000 N   0  0  0  0  0  0  0  0  0  0  0  0
   -0.7500    1.0320    0.0000 C   0  0  0  0  0  0  0  0  0  0  0  0
   -1.2140   -0.3940    0.0000 C   0  0  0  0  0  0  0  0  0  0  0  0
    0.0000   -1.2760    0.0000 S   0  0  0  0  0  0  0  0  0  0  0  0
   -1.6314    2.2457    0.0000 C   0  0  0  0  0  0  0  0  0  0  0  0
   -1.0210    3.6159    0.0000 C   0  0  0  0  0  0  0  0  0  0  0  0
   -1.9025    4.8296    0.0000 C   0  0  0  0  0  0  0  0  0  0  0  0
   -3.3943    4.6731    0.0000 C   0  0  0  0  0  0  0  0  0  0  0  0
   -4.0047    3.3029    0.0000 C   0  0  0  0  0  0  0  0  0  0  0  0
   -3.1232    2.0892    0.0000 C   0  0  0  0  0  0  0  0  0  0  0  0
    5.3142   -7.1896    0.0000 C   0  0  0  0  0  0  0  0  0  0  0  0
    5.6262   -8.6568    0.0000 C   0  0  0  0  0  0  0  0  0  0  0  0
  1  2  1  0  0  0  0
  2  3  1  0  0  0  0
  2  4  1  0  0  0  0
  2  5  1  0  0  0  0
  5  6  2  0  0  0  0
  6  7  1  0  0  0  0
  7  8  2  0  0  0  0
  8  9  1  0  0  0  0
  9 10  2  0  0  0  0
  5 10  1  0  0  0  0
  9 11  1  0  0  0  0
 11 12  1  0  0  0  0
 12 13  1  0  0  0  0
 13 14  1  0  0  0  0
 14 15  1  0  0  0  0
 15 16  1  0  0  0  0
 16 17  1  0  0  0  0
 17 18  1  0  0  0  0
 18 19  1  0  0  0  0
 19 20  1  0  0  0  0
 20 21  2  0  0  0  0
 21 22  1  0  0  0  0
 22 23  2  0  0  0  0
 23 24  1  0  0  0  0
 20 24  1  0  0  0  0
 22 25  1  0  0  0  0
 25 26  2  0  0  0  0
 26 27  1  0  0  0  0
 27 28  2  0  0  0  0
 28 29  1  0  0  0  0
 29 30  2  0  0  0  0
 25 30  1  0  0  0  0
 14 31  1  0  0  0  0
 31 32  1  0  0  0  0
 11 32  1  0  0  0  0
M  END
> <chemblId>
CHEMBL1223859

> <bioactivity__type>
Ki

> <units>
nM

> <value>
72.0

$$$$

  CDK     11271515332D 0   0.00000     0.00000     0

 22 25  0  0  0  0              1 V2000 
    4.3610    2.9460    0.0000 O   0  0  0  0  0  0  0  0  0  0  0  0
    3.0620    2.1960    0.0000 C   0  0  0  0  0  0  0  0  0  0  0  0
    1.7630    2.9460    0.0000 C   0  0  0  0  0  0  0  0  0  0  0  0
    0.4640    2.1960    0.0000 C   0  0  0  0  0  0  0  0  0  0  0  0
    0.4640    0.6960    0.0000 C   0  0  0  0  0  0  0  0  0  0  0  0
   -0.8350   -0.0540    0.0000 C   0  0  0  0  0  0  0  0  0  0  0  0
   -2.1340    0.6960    0.0000 C   0  0  0  0  0  0  0  0  0  0  0  0
   -3.4330   -0.0540    0.0000 N   0  0  0  0  0  0  0  0  0  0  0  0
   -3.4330   -1.5540    0.0000 C   0  0  0  0  0  0  0  0  0  0  0  0
   -2.1340   -2.3040    0.0000 C   0  0  0  0  0  0  0  0  0  0  0  0
   -0.8350   -1.5540    0.0000 C   0  0  0  0  0  0  0  0  0  0  0  0
    0.4640   -2.3040    0.0000 C   0  0  0  0  0  0  0  0  0  0  0  0
    1.7630   -1.5540    0.0000 C   0  0  0  0  0  0  0  0  0  0  0  0
    1.7630   -0.0540    0.0000 C   0  0  0  0  0  0  0  0  0  0  0  0
    3.0620    0.6960    0.0000 C   0  0  0  0  0  0  0  0  0  0  0  0
    4.3610   -0.0540    0.0000 O   0  0  0  0  0  0  0  0  0  0  0  0
    0.4640   -3.8040    0.0000 C   0  0  0  0  0  0  0  0  0  0  0  0
   -0.8350   -4.5540    0.0000 C   0  0  0  0  0  0  0  0  0  0  0  0
   -0.8350   -6.0540    0.0000 C   0  0  0  0  0  0  0  0  0  0  0  0
    0.4640   -6.8040    0.0000 C   0  0  0  0  0  0  0  0  0  0  0  0
    1.7630   -6.0540    0.0000 C   0  0  0  0  0  0  0  0  0  0  0  0
    1.7630   -4.5540    0.0000 C   0  0  0  0  0  0  0  0  0  0  0  0
  1  2  1  0  0  0  0
  2  3  2  0  0  0  0
  3  4  1  0  0  0  0
  4  5  2  0  0  0  0
  5  6  1  0  0  0  0
  6  7  1  1  0  0  0
  7  8  1  0  0  0  0
  8  9  1  0  0  0  0
  9 10  1  0  0  0  0
 11 10  1  6  0  0  0
  6 11  1  0  0  0  0
 11 12  1  0  0  0  0
 12 13  1  0  0  0  0
 13 14  1  0  0  0  0
  5 14  1  0  0  0  0
 14 15  2  0  0  0  0
  2 15  1  0  0  0  0
 15 16  1  0  0  0  0
 12 17  1  1  0  0  0
 17 18  2  0  0  0  0
 18 19  1  0  0  0  0
 19 20  2  0  0  0  0
 20 21  1  0  0  0  0
 21 22  2  0  0  0  0
 17 22  1  0  0  0  0
M  END
> <chemblId>
CHEMBL1224527

> <bioactivity__type>
Ki

> <units>
nM

> <value>
340000.0

$$$$

  CDK     11271515332D 0   0.00000     0.00000     0

 44 48  0  0  0  0              1 V2000 
   -1.7427   16.7736    0.0000 C   0  0  0  0  0  0  0  0  0  0  0  0
   -2.2558   15.3640    0.0000 C   0  0  0  0  0  0  0  0  0  0  0  0
   -3.7330   15.1036    0.0000 N   0  0  0  0  0  0  0  0  0  0  0  0
   -4.2460   13.6940    0.0000 C   0  0  0  0  0  0  0  0  0  0  0  0
   -5.7232   13.4335    0.0000 C   0  0  0  0  0  0  0  0  0  0  0  0
   -3.2818   12.5450    0.0000 C   0  0  0  0  0  0  0  0  0  0  0  0
   -3.7948   11.1354    0.0000 C   0  0  0  0  0  0  0  0  0  0  0  0
   -5.2721   10.8749    0.0000 O   0  0  0  0  0  0  0  0  0  0  0  0
   -2.8307    9.9863    0.0000 N   0  0  0  0  0  0  0  0  0  0  0  0
   -3.3437    8.5768    0.0000 C   0  0  0  0  0  0  0  0  0  0  0  0
   -2.3795    7.4277    0.0000 C   0  0  0  0  0  0  0  0  0  0  0  0
   -2.8925    6.0182    0.0000 C   0  0  0  0  0  0  0  0  0  0  0  0
   -1.9284    4.8691    0.0000 N   0  0  0  0  0  0  0  0  0  0  0  0
   -2.4414    3.4596    0.0000 C   0  0  0  0  0  0  0  0  0  0  0  0
   -1.4772    2.3105    0.0000 C   0  0  0  0  0  0  0  0  0  0  0  0
    0.0000    2.5710    0.0000 C   0  0  0  0  0  0  0  0  0  0  0  0
    0.5130    3.9805    0.0000 C   0  0  0  0  0  0  0  0  0  0  0  0
   -0.4512    5.1296    0.0000 C   0  0  0  0  0  0  0  0  0  0  0  0
    0.0000    1.0710    0.0000 C   0  0  0  0  0  0  0  0  0  0  0  0
    1.2990    0.3210    0.0000 C   0  0  0  0  0  0  0  0  0  0  0  0
    1.2990   -1.1790    0.0000 C   0  0  0  0  0  0  0  0  0  0  0  0
    0.0000   -1.9290    0.0000 C   0  0  0  0  0  0  0  0  0  0  0  0
   -1.2990   -1.1790    0.0000 C   0  0  0  0  0  0  0  0  0  0  0  0
   -1.2990    0.3210    0.0000 C   0  0  0  0  0  0  0  0  0  0  0  0
    1.4772    2.3105    0.0000 C   0  0  0  0  0  0  0  0  0  0  0  0
    1.9902    0.9010    0.0000 C   0  0  0  0  0  0  0  0  0  0  0  0
    3.4675    0.6405    0.0000 C   0  0  0  0  0  0  0  0  0  0  0  0
    4.4316    1.7896    0.0000 C   0  0  0  0  0  0  0  0  0  0  0  0
    3.9186    3.1991    0.0000 C   0  0  0  0  0  0  0  0  0  0  0  0
    2.4414    3.4596    0.0000 C   0  0  0  0  0  0  0  0  0  0  0  0
   -1.8046   12.8054    0.0000 C   0  0  0  0  0  0  0  0  0  0  0  0
   -0.8404   11.6564    0.0000 C   0  0  0  0  0  0  0  0  0  0  0  0
   -1.3535   10.2468    0.0000 C   0  0  0  0  0  0  0  0  0  0  0  0
   -0.3893    9.0977    0.0000 C   0  0  0  0  0  0  0  0  0  0  0  0
    1.0879    9.3582    0.0000 C   0  0  0  0  0  0  0  0  0  0  0  0
    1.6010   10.7678    0.0000 C   0  0  0  0  0  0  0  0  0  0  0  0
    0.6368   11.9168    0.0000 C   0  0  0  0  0  0  0  0  0  0  0  0
    2.0521    8.2092    0.0000 N   0  3  0  0  0  0  0  0  0  0  0  0
    3.5293    8.4696    0.0000 O   0  0  0  0  0  0  0  0  0  0  0  0
    1.5391    6.7996    0.0000 O   0  5  0  0  0  0  0  0  0  0  0  0
   -1.2916   14.2150    0.0000 C   0  0  0  0  0  0  0  0  0  0  0  0
    0.1856   14.4754    0.0000 C   0  0  0  0  0  0  0  0  0  0  0  0
    1.1498   13.3264    0.0000 O   0  0  0  0  0  0  0  0  0  0  0  0
    0.6987   15.8850    0.0000 N   0  0  0  0  0  0  0  0  0  0  0  0
  1  2  1  0  0  0  0
  2  3  2  0  0  0  0
  3  4  1  0  0  0  0
  4  5  1  0  0  0  0
  4  6  2  0  0  0  0
  6  7  1  0  0  0  0
  7  8  2  0  0  0  0
  7  9  1  0  0  0  0
  9 10  1  0  0  0  0
 10 11  1  0  0  0  0
 11 12  1  0  0  0  0
 12 13  1  0  0  0  0
 13 14  1  0  0  0  0
 14 15  1  0  0  0  0
 15 16  1  0  0  0  0
 16 17  1  0  0  0  0
 17 18  1  0  0  0  0
 13 18  1  0  0  0  0
 16 19  1  0  0  0  0
 19 20  2  0  0  0  0
 20 21  1  0  0  0  0
 21 22  2  0  0  0  0
 22 23  1  0  0  0  0
 23 24  2  0  0  0  0
 19 24  1  0  0  0  0
 16 25  1  0  0  0  0
 25 26  2  0  0  0  0
 26 27  1  0  0  0  0
 27 28  2  0  0  0  0
 28 29  1  0  0  0  0
 29 30  2  0  0  0  0
 25 30  1  0  0  0  0
  6 31  1  0  0  0  0
 31 32  1  0  0  0  0
 32 33  1  0  0  0  0
 33 34  2  0  0  0  0
 34 35  1  0  0  0  0
 35 36  2  0  0  0  0
 36 37  1  0  0  0  0
 32 37  2  0  0  0  0
 35 38  1  0  0  0  0
 38 39  2  0  0  0  0
 38 40  1  0  0  0  0
 31 41  2  0  0  0  0
  2 41  1  0  0  0  0
 41 42  1  0  0  0  0
 42 43  2  0  0  0  0
 42 44  1  0  0  0  0
M  END
> <chemblId>
CHEMBL122671

> <bioactivity__type>
Ki

> <units>
nM

> <value>
1.3

$$$$

  CDK     11271515332D 0   0.00000     0.00000     0

 44 47  0  0  0  0              1 V2000 
    2.7069   17.9226    0.0000 C   0  0  0  0  0  0  0  0  0  0  0  0
    1.7427   16.7736    0.0000 C   0  0  0  0  0  0  0  0  0  0  0  0
    2.2558   15.3640    0.0000 C   0  0  0  0  0  0  0  0  0  0  0  0
    1.2916   14.2150    0.0000 C   0  0  0  0  0  0  0  0  0  0  0  0
    1.8046   12.8054    0.0000 C   0  0  0  0  0  0  0  0  0  0  0  0
    3.2818   12.5450    0.0000 N   0  0  0  0  0  0  0  0  0  0  0  0
    3.7948   11.1354    0.0000 C   0  0  0  0  0  0  0  0  0  0  0  0
    5.2721   10.8749    0.0000 O   0  0  0  0  0  0  0  0  0  0  0  0
    2.8307    9.9863    0.0000 N   0  0  0  0  0  0  0  0  0  0  0  0
    3.3437    8.5768    0.0000 C   0  0  0  0  0  0  0  0  0  0  0  0
    2.3795    7.4277    0.0000 C   0  0  0  0  0  0  0  0  0  0  0  0
    2.8925    6.0182    0.0000 C   0  0  0  0  0  0  0  0  0  0  0  0
    1.9284    4.8691    0.0000 N   0  0  0  0  0  0  0  0  0  0  0  0
    0.4512    5.1296    0.0000 C   0  0  0  0  0  0  0  0  0  0  0  0
   -0.5130    3.9805    0.0000 C   0  0  0  0  0  0  0  0  0  0  0  0
    0.0000    2.5710    0.0000 C   0  0  0  0  0  0  0  0  0  0  0  0
    1.4772    2.3105    0.0000 C   0  0  0  0  0  0  0  0  0  0  0  0
    2.4414    3.4596    0.0000 C   0  0  0  0  0  0  0  0  0  0  0  0
   -1.4772    2.3105    0.0000 C   0  0  0  0  0  0  0  0  0  0  0  0
   -2.4414    3.4596    0.0000 O   0  0  0  0  0  0  0  0  0  0  0  0
   -1.9902    0.9010    0.0000 O   0  0  0  0  0  0  0  0  0  0  0  0
   -3.4675    0.6405    0.0000 C   0  0  0  0  0  0  0  0  0  0  0  0
    0.0000    1.0710    0.0000 C   0  0  0  0  0  0  0  0  0  0  0  0
    1.2990    0.3210    0.0000 C   0  0  0  0  0  0  0  0  0  0  0  0
    1.2990   -1.1790    0.0000 C   0  0  0  0  0  0  0  0  0  0  0  0
    0.0000   -1.9290    0.0000 C   0  0  0  0  0  0  0  0  0  0  0  0
   -1.2990   -1.1790    0.0000 C   0  0  0  0  0  0  0  0  0  0  0  0
   -1.2990    0.3210    0.0000 C   0  0  0  0  0  0  0  0  0  0  0  0
    4.2460   13.6940    0.0000 C   0  0  0  0  0  0  0  0  0  0  0  0
    5.7232   13.4335    0.0000 O   0  0  0  0  0  0  0  0  0  0  0  0
    3.7330   15.1036    0.0000 N   0  0  0  0  0  0  0  0  0  0  0  0
    0.8404   11.6564    0.0000 C   0  0  0  0  0  0  0  0  0  0  0  0
   -0.6368   11.9168    0.0000 C   0  0  0  0  0  0  0  0  0  0  0  0
   -1.6010   10.7678    0.0000 C   0  0  0  0  0  0  0  0  0  0  0  0
   -1.0879    9.3582    0.0000 C   0  0  0  0  0  0  0  0  0  0  0  0
    0.3893    9.0977    0.0000 C   0  0  0  0  0  0  0  0  0  0  0  0
    1.3535   10.2468    0.0000 C   0  0  0  0  0  0  0  0  0  0  0  0
   -2.0521    8.2092    0.0000 N   0  3  0  0  0  0  0  0  0  0  0  0
   -3.5293    8.4696    0.0000 O   0  0  0  0  0  0  0  0  0  0  0  0
   -1.5391    6.7996    0.0000 O   0  5  0  0  0  0  0  0  0  0  0  0
   -0.1856   14.4754    0.0000 C   0  0  0  0  0  0  0  0  0  0  0  0
   -1.1498   13.3264    0.0000 O   0  0  0  0  0  0  0  0  0  0  0  0
   -0.6987   15.8850    0.0000 O   0  0  0  0  0  0  0  0  0  0  0  0
    0.2655   17.0340    0.0000 C   0  0  0  0  0  0  0  0  0  0  0  0
  1  2  1  0  0  0  0
  2  3  1  0  0  0  0
  3  4  2  0  0  0  0
  4  5  1  0  0  0  0
  5  6  1  0  0  0  0
  6  7  1  0  0  0  0
  7  8  2  0  0  0  0
  7  9  1  0  0  0  0
  9 10  1  0  0  0  0
 10 11  1  0  0  0  0
 11 12  1  0  0  0  0
 12 13  1  0  0  0  0
 13 14  1  0  0  0  0
 14 15  1  0  0  0  0
 15 16  1  0  0  0  0
 16 17  1  0  0  0  0
 17 18  1  0  0  0  0
 13 18  1  0  0  0  0
 16 19  1  0  0  0  0
 19 20  2  0  0  0  0
 19 21  1  0  0  0  0
 21 22  1  0  0  0  0
 16 23  1  0  0  0  0
 23 24  2  0  0  0  0
 24 25  1  0  0  0  0
 25 26  2  0  0  0  0
 26 27  1  0  0  0  0
 27 28  2  0  0  0  0
 23 28  1  0  0  0  0
  6 29  1  0  0  0  0
 29 30  2  0  0  0  0
 29 31  1  0  0  0  0
  3 31  1  0  0  0  0
  5 32  1  0  0  0  0
 32 33  2  0  0  0  0
 33 34  1  0  0  0  0
 34 35  2  0  0  0  0
 35 36  1  0  0  0  0
 36 37  2  0  0  0  0
 32 37  1  0  0  0  0
 35 38  1  0  0  0  0
 38 39  2  0  0  0  0
 38 40  1  0  0  0  0
  4 41  1  0  0  0  0
 41 42  2  0  0  0  0
 41 43  1  0  0  0  0
 43 44  1  0  0  0  0
M  END
> <chemblId>
CHEMBL123012

> <bioactivity__type>
Ki

> <units>
nM

> <value>
0.8

$$$$

  CDK     11271515332D 0   0.00000     0.00000     0

 45 49  0  0  0  0              1 V2000 
   -0.2655   17.0340    0.0000 C   0  0  0  0  0  0  0  0  0  0  0  0
    0.6987   15.8850    0.0000 O   0  0  0  0  0  0  0  0  0  0  0  0
    0.1856   14.4754    0.0000 C   0  0  0  0  0  0  0  0  0  0  0  0
    1.1498   13.3264    0.0000 O   0  0  0  0  0  0  0  0  0  0  0  0
   -1.2916   14.2150    0.0000 C   0  0  0  0  0  0  0  0  0  0  0  0
   -2.2558   15.3640    0.0000 C   0  0  0  0  0  0  0  0  0  0  0  0
   -1.7427   16.7736    0.0000 C   0  0  0  0  0  0  0  0  0  0  0  0
   -3.7330   15.1036    0.0000 N   0  0  0  0  0  0  0  0  0  0  0  0
   -4.2460   13.6940    0.0000 C   0  0  0  0  0  0  0  0  0  0  0  0
   -5.7232   13.4335    0.0000 C   0  0  0  0  0  0  0  0  0  0  0  0
   -3.2818   12.5450    0.0000 C   0  0  0  0  0  0  0  0  0  0  0  0
   -3.7948   11.1354    0.0000 C   0  0  0  0  0  0  0  0  0  0  0  0
   -5.2721   10.8749    0.0000 O   0  0  0  0  0  0  0  0  0  0  0  0
   -2.8307    9.9863    0.0000 N   0  0  0  0  0  0  0  0  0  0  0  0
   -3.3437    8.5768    0.0000 C   0  0  0  0  0  0  0  0  0  0  0  0
   -2.3795    7.4277    0.0000 C   0  0  0  0  0  0  0  0  0  0  0  0
   -2.8925    6.0182    0.0000 C   0  0  0  0  0  0  0  0  0  0  0  0
   -1.9284    4.8691    0.0000 N   0  0  0  0  0  0  0  0  0  0  0  0
   -2.4414    3.4596    0.0000 C   0  0  0  0  0  0  0  0  0  0  0  0
   -1.4772    2.3105    0.0000 C   0  0  0  0  0  0  0  0  0  0  0  0
    0.0000    2.5710    0.0000 C   0  0  0  0  0  0  0  0  0  0  0  0
    0.5130    3.9805    0.0000 C   0  0  0  0  0  0  0  0  0  0  0  0
   -0.4512    5.1296    0.0000 C   0  0  0  0  0  0  0  0  0  0  0  0
    0.0000    1.0710    0.0000 C   0  0  0  0  0  0  0  0  0  0  0  0
    1.2990    0.3210    0.0000 C   0  0  0  0  0  0  0  0  0  0  0  0
    1.2990   -1.1790    0.0000 C   0  0  0  0  0  0  0  0  0  0  0  0
    0.0000   -1.9290    0.0000 C   0  0  0  0  0  0  0  0  0  0  0  0
   -1.2990   -1.1790    0.0000 C   0  0  0  0  0  0  0  0  0  0  0  0
   -1.2990    0.3210    0.0000 C   0  0  0  0  0  0  0  0  0  0  0  0
    1.4772    2.3105    0.0000 C   0  0  0  0  0  0  0  0  0  0  0  0
    1.9902    0.9010    0.0000 C   0  0  0  0  0  0  0  0  0  0  0  0
    3.4675    0.6405    0.0000 C   0  0  0  0  0  0  0  0  0  0  0  0
    4.4316    1.7896    0.0000 C   0  0  0  0  0  0  0  0  0  0  0  0
    3.9186    3.1991    0.0000 C   0  0  0  0  0  0  0  0  0  0  0  0
    2.4414    3.4596    0.0000 C   0  0  0  0  0  0  0  0  0  0  0  0
   -1.8046   12.8054    0.0000 C   0  0  0  0  0  0  0  0  0  0  0  0
   -0.8404   11.6564    0.0000 C   0  0  0  0  0  0  0  0  0  0  0  0
   -1.3535   10.2468    0.0000 C   0  0  0  0  0  0  0  0  0  0  0  0
   -0.3893    9.0977    0.0000 C   0  0  0  0  0  0  0  0  0  0  0  0
    1.0879    9.3582    0.0000 C   0  0  0  0  0  0  0  0  0  0  0  0
    1.6010   10.7678    0.0000 C   0  0  0  0  0  0  0  0  0  0  0  0
    0.6368   11.9168    0.0000 C   0  0  0  0  0  0  0  0  0  0  0  0
    3.0782   11.0282    0.0000 N   0  3  0  0  0  0  0  0  0  0  0  0
    3.5912   12.4378    0.0000 O   0  0  0  0  0  0  0  0  0  0  0  0
    4.0424    9.8792    0.0000 O   0  5  0  0  0  0  0  0  0  0  0  0
  1  2  1  0  0  0  0
  2  3  1  0  0  0  0
  3  4  2  0  0  0  0
  3  5  1  0  0  0  0
  5  6  2  0  0  0  0
  6  7  1  0  0  0  0
  6  8  1  0  0  0  0
  8  9  2  0  0  0  0
  9 10  1  0  0  0  0
  9 11  1  0  0  0  0
 11 12  1  0  0  0  0
 12 13  2  0  0  0  0
 12 14  1  0  0  0  0
 14 15  1  0  0  0  0
 15 16  1  0  0  0  0
 16 17  1  0  0  0  0
 17 18  1  0  0  0  0
 18 19  1  0  0  0  0
 19 20  1  0  0  0  0
 20 21  1  0  0  0  0
 21 22  1  0  0  0  0
 22 23  1  0  0  0  0
 18 23  1  0  0  0  0
 21 24  1  0  0  0  0
 24 25  2  0  0  0  0
 25 26  1  0  0  0  0
 26 27  2  0  0  0  0
 27 28  1  0  0  0  0
 28 29  2  0  0  0  0
 24 29  1  0  0  0  0
 21 30  1  0  0  0  0
 30 31  2  0  0  0  0
 31 32  1  0  0  0  0
 32 33  2  0  0  0  0
 33 34  1  0  0  0  0
 34 35  2  0  0  0  0
 30 35  1  0  0  0  0
 11 36  2  0  0  0  0
  5 36  1  0  0  0  0
 36 37  1  0  0  0  0
 37 38  2  0  0  0  0
 38 39  1  0  0  0  0
 39 40  2  0  0  0  0
 40 41  1  0  0  0  0
 41 42  2  0  0  0  0
 37 42  1  0  0  0  0
 41 43  1  0  0  0  0
 43 44  2  0  0  0  0
 43 45  1  0  0  0  0
M  END
> <chemblId>
CHEMBL123102

> <bioactivity__type>
Ki

> <units>
nM

> <value>
0.4

$$$$

  CDK     11271515332D 0   0.00000     0.00000     0

 16 18  0  0  0  0              1 V2000 
    3.7598   -1.5548    0.0000 C   0  0  0  0  0  0  0  0  0  0  0  0
    2.7561   -0.4401    0.0000 N   0  0  0  0  0  0  0  0  0  0  0  0
    3.3249    0.9479    0.0000 C   0  0  0  0  0  0  0  0  0  0  0  0
    2.5945    2.2580    0.0000 C   0  0  0  0  0  0  0  0  0  0  0  0
    1.1147    2.5037    0.0000 C   0  0  0  0  0  0  0  0  0  0  0  0
    0.8028    3.9709    0.0000 C   0  0  0  0  0  0  0  0  0  0  0  0
    1.9176    4.9746    0.0000 Cl  0  0  0  0  0  0  0  0  0  0  0  0
   -0.6237    4.4344    0.0000 C   0  0  0  0  0  0  0  0  0  0  0  0
   -1.7385    3.4307    0.0000 C   0  0  0  0  0  0  0  0  0  0  0  0
   -1.4266    1.9635    0.0000 C   0  0  0  0  0  0  0  0  0  0  0  0
   -2.3083    0.7500    0.0000 O   0  0  0  0  0  0  0  0  0  0  0  0
   -1.4266   -0.4635    0.0000 C   0  0  0  0  0  0  0  0  0  0  0  0
   -1.9014   -1.8864    0.0000 Br  0  0  0  0  0  0  0  0  0  0  0  0
    0.0897    0.0027    0.0000 C   0  0  0  0  0  0  0  0  0  0  0  0
    1.3163   -0.8607    0.0000 C   0  0  0  0  0  0  0  0  0  0  0  0
    0.0000    1.5000    0.0000 C   0  0  0  0  0  0  0  0  0  0  0  0
  1  2  1  0  0  0  0
  2  3  1  0  0  0  0
  3  4  1  0  0  0  0
  4  5  1  0  0  0  0
  5  6  2  0  0  0  0
  6  7  1  0  0  0  0
  6  8  1  0  0  0  0
  8  9  2  0  0  0  0
  9 10  1  0  0  0  0
 10 11  1  0  0  0  0
 11 12  1  0  0  0  0
 12 13  1  0  0  0  0
 12 14  2  0  0  0  0
 14 15  1  0  0  0  0
  2 15  1  0  0  0  0
 14 16  1  0  0  0  0
  5 16  1  0  0  0  0
 10 16  2  0  0  0  0
M  END
> <chemblId>
CHEMBL123138

> <bioactivity__type>
Ki

> <units>
nM

> <value>
3300.0

$$$$

  CDK     11271515332D 0   0.00000     0.00000     0

 13 14  0  0  0  0              1 V2000 
    4.5030    0.0000    0.0000 C   0  0  0  0  0  0  0  0  0  0  0  0
    3.0030    0.0000    0.0000 N   0  0  0  0  0  0  0  0  0  0  0  0
    2.3530   -1.3510    0.0000 C   0  0  0  0  0  0  0  0  0  0  0  0
    0.8900   -1.6850    0.0000 C   0  0  0  0  0  0  0  0  0  0  0  0
   -0.2820   -0.7500    0.0000 C   0  0  0  0  0  0  0  0  0  0  0  0
   -1.5810   -1.5000    0.0000 C   0  0  0  0  0  0  0  0  0  0  0  0
   -2.8810   -0.7500    0.0000 C   0  0  0  0  0  0  0  0  0  0  0  0
   -2.8810    0.7500    0.0000 C   0  0  0  0  0  0  0  0  0  0  0  0
   -1.5810    1.5000    0.0000 C   0  0  0  0  0  0  0  0  0  0  0  0
   -1.5808    3.0000    0.0000 Cl  0  0  0  0  0  0  0  0  0  0  0  0
   -0.2820    0.7500    0.0000 C   0  0  0  0  0  0  0  0  0  0  0  0
    0.8900    1.6850    0.0000 C   0  0  0  0  0  0  0  0  0  0  0  0
    2.3530    1.3510    0.0000 C   0  0  0  0  0  0  0  0  0  0  0  0
  1  2  1  0  0  0  0
  2  3  1  0  0  0  0
  3  4  1  0  0  0  0
  4  5  1  0  0  0  0
  5  6  2  0  0  0  0
  6  7  1  0  0  0  0
  7  8  2  0  0  0  0
  8  9  1  0  0  0  0
  9 10  1  0  0  0  0
  9 11  2  0  0  0  0
  5 11  1  0  0  0  0
 11 12  1  0  0  0  0
 12 13  1  0  0  0  0
  2 13  1  0  0  0  0
M  END
> <chemblId>
CHEMBL123349

> <bioactivity__type>
Ki

> <units>
nM

> <value>
449.0

$$$$

  CDK     11271515332D 0   0.00000     0.00000     0

 17 19  0  0  0  0              1 V2000 
   -4.5479   -0.5668    0.0000 C   0  0  0  0  0  0  0  0  0  0  0  0
   -3.8082    0.7381    0.0000 C   0  0  0  0  0  0  0  0  0  0  0  0
   -2.3083    0.7500    0.0000 C   0  0  0  0  0  0  0  0  0  0  0  0
   -1.4266   -0.4635    0.0000 S   0  0  0  0  0  0  0  0  0  0  0  0
    0.0000    0.0000    0.0000 C   0  0  0  0  0  0  0  0  0  0  0  0
    1.2990   -0.7500    0.0000 C   0  0  0  0  0  0  0  0  0  0  0  0
    2.5981   -0.0000    0.0000 C   0  0  0  0  0  0  0  0  0  0  0  0
    2.5981    1.5000    0.0000 C   0  0  0  0  0  0  0  0  0  0  0  0
    3.8971    2.2500    0.0000 Cl  0  0  0  0  0  0  0  0  0  0  0  0
    1.2990    2.2500    0.0000 C   0  0  0  0  0  0  0  0  0  0  0  0
    1.5226    3.7332    0.0000 C   0  0  0  0  0  0  0  0  0  0  0  0
    0.5023    4.8328    0.0000 C   0  0  0  0  0  0  0  0  0  0  0  0
   -0.9935    4.7207    0.0000 N   0  0  0  0  0  0  0  0  0  0  0  0
   -1.7435    6.0198    0.0000 C   0  0  0  0  0  0  0  0  0  0  0  0
   -1.8384    3.4814    0.0000 C   0  0  0  0  0  0  0  0  0  0  0  0
   -1.3963    2.0480    0.0000 C   0  0  0  0  0  0  0  0  0  0  0  0
    0.0000    1.5000    0.0000 C   0  0  0  0  0  0  0  0  0  0  0  0
  1  2  1  0  0  0  0
  2  3  1  0  0  0  0
  3  4  1  0  0  0  0
  4  5  1  0  0  0  0
  5  6  2  0  0  0  0
  6  7  1  0  0  0  0
  7  8  2  0  0  0  0
  8  9  1  0  0  0  0
  8 10  1  0  0  0  0
 10 11  1  0  0  0  0
 11 12  1  0  0  0  0
 12 13  1  0  0  0  0
 13 14  1  0  0  0  0
 13 15  1  0  0  0  0
 15 16  1  0  0  0  0
  3 16  2  0  0  0  0
 16 17  1  0  0  0  0
  5 17  1  0  0  0  0
 10 17  2  0  0  0  0
M  END
> <chemblId>
CHEMBL123448

> <bioactivity__type>
Ki

> <units>
nM

> <value>
58.0

$$$$

  CDK     11271515332D 0   0.00000     0.00000     0

 32 34  0  0  0  0              1 V2000 
   -2.5980    1.5000    0.0000 F   0  0  0  0  0  0  0  0  0  0  0  0
   -1.2990    0.7500    0.0000 C   0  0  0  0  0  0  0  0  0  0  0  0
    0.0000    1.5000    0.0000 C   0  0  0  0  0  0  0  0  0  0  0  0
    1.2990    0.7500    0.0000 C   0  0  0  0  0  0  0  0  0  0  0  0
    1.2990   -0.7500    0.0000 C   0  0  0  0  0  0  0  0  0  0  0  0
    2.5980   -1.5000    0.0000 N   0  0  0  0  0  0  0  0  0  0  0  0
    2.5981   -3.0000    0.0000 C   0  0  0  0  0  0  0  0  0  0  0  0
    3.8971   -3.7500    0.0000 C   0  0  0  0  0  0  0  0  0  0  0  0
    5.1961   -3.0000    0.0000 N   0  0  0  0  0  0  0  0  0  0  0  0
    6.4952   -3.7500    0.0000 C   0  0  0  0  0  0  0  0  0  0  0  0
    7.7942   -3.0000    0.0000 C   0  0  0  0  0  0  0  0  0  0  0  0
    9.0932   -3.7500    0.0000 N   0  0  0  0  0  0  0  0  0  0  0  0
   10.3923   -2.9999    0.0000 C   0  0  0  0  0  0  0  0  0  0  0  0
   10.3923   -1.4999    0.0000 O   0  0  0  0  0  0  0  0  0  0  0  0
   11.6913   -3.7499    0.0000 C   0  0  0  0  0  0  0  0  0  0  0  0
   12.9904   -2.9999    0.0000 N   0  0  0  0  0  0  0  0  0  0  0  0
   14.2894   -3.7499    0.0000 C   0  0  0  0  0  0  0  0  0  0  0  0
   15.5884   -2.9999    0.0000 C   0  0  0  0  0  0  0  0  0  0  0  0
   15.5884   -1.4999    0.0000 C   0  0  0  0  0  0  0  0  0  0  0  0
   14.2894   -0.7499    0.0000 C   0  0  0  0  0  0  0  0  0  0  0  0
   12.9903   -1.4999    0.0000 C   0  0  0  0  0  0  0  0  0  0  0  0
   11.6913   -0.7499    0.0000 O   0  0  0  0  0  0  0  0  0  0  0  0
    5.1961   -1.5000    0.0000 C   0  0  0  0  0  0  0  0  0  0  0  0
    3.8971   -0.7500    0.0000 C   0  0  0  0  0  0  0  0  0  0  0  0
    0.0000   -1.5000    0.0000 C   0  0  0  0  0  0  0  0  0  0  0  0
   -0.0000   -3.0000    0.0000 O   0  0  0  0  0  0  0  0  0  0  0  0
   -1.2990   -3.7500    0.0000 C   0  0  0  0  0  0  0  0  0  0  0  0
   -2.5981   -3.0000    0.0000 C   0  0  0  0  0  0  0  0  0  0  0  0
   -3.8971   -3.7500    0.0000 F   0  0  0  0  0  0  0  0  0  0  0  0
   -1.6339   -1.8509    0.0000 F   0  0  0  0  0  0  0  0  0  0  0  0
   -3.5623   -1.8509    0.0000 F   0  0  0  0  0  0  0  0  0  0  0  0
   -1.2990   -0.7500    0.0000 C   0  0  0  0  0  0  0  0  0  0  0  0
  1  2  1  0  0  0  0
  2  3  2  0  0  0  0
  3  4  1  0  0  0  0
  4  5  2  0  0  0  0
  5  6  1  0  0  0  0
  6  7  1  0  0  0  0
  7  8  1  0  0  0  0
  8  9  1  0  0  0  0
  9 10  1  0  0  0  0
 10 11  1  0  0  0  0
 11 12  1  0  0  0  0
 12 13  1  0  0  0  0
 13 14  2  0  0  0  0
 13 15  1  0  0  0  0
 15 16  1  0  0  0  0
 16 17  1  0  0  0  0
 17 18  1  0  0  0  0
 18 19  1  0  0  0  0
 19 20  1  0  0  0  0
 20 21  1  0  0  0  0
 16 21  1  0  0  0  0
 21 22  2  0  0  0  0
  9 23  1  0  0  0  0
 23 24  1  0  0  0  0
  6 24  1  0  0  0  0
  5 25  1  0  0  0  0
 25 26  1  0  0  0  0
 26 27  1  0  0  0  0
 27 28  1  0  0  0  0
 28 29  1  0  0  0  0
 28 30  1  0  0  0  0
 28 31  1  0  0  0  0
 25 32  2  0  0  0  0
  2 32  1  0  0  0  0
M  END
> <chemblId>
CHEMBL12364

> <bioactivity__type>
Ki

> <units>
nM

> <value>
129.0

$$$$

  CDK     11271515332D 0   0.00000     0.00000     0

 45 49  0  0  0  0              1 V2000 
   -0.2655   17.0340    0.0000 C   0  0  0  0  0  0  0  0  0  0  0  0
    0.6987   15.8850    0.0000 O   0  0  0  0  0  0  0  0  0  0  0  0
    0.1856   14.4754    0.0000 C   0  0  0  0  0  0  0  0  0  0  0  0
    1.1498   13.3264    0.0000 O   0  0  0  0  0  0  0  0  0  0  0  0
   -1.2916   14.2150    0.0000 C   0  0  0  0  0  0  0  0  0  0  0  0
   -2.2558   15.3640    0.0000 C   0  0  0  0  0  0  0  0  0  0  0  0
   -1.7427   16.7736    0.0000 C   0  0  0  0  0  0  0  0  0  0  0  0
   -3.7330   15.1036    0.0000 N   0  0  0  0  0  0  0  0  0  0  0  0
   -4.2460   13.6940    0.0000 C   0  0  0  0  0  0  0  0  0  0  0  0
   -5.7232   13.4335    0.0000 C   0  0  0  0  0  0  0  0  0  0  0  0
   -3.2818   12.5450    0.0000 C   0  0  0  0  0  0  0  0  0  0  0  0
   -3.7948   11.1354    0.0000 C   0  0  0  0  0  0  0  0  0  0  0  0
   -5.2721   10.8749    0.0000 O   0  0  0  0  0  0  0  0  0  0  0  0
   -2.8307    9.9863    0.0000 O   0  0  0  0  0  0  0  0  0  0  0  0
   -3.3437    8.5768    0.0000 C   0  0  0  0  0  0  0  0  0  0  0  0
   -2.3795    7.4277    0.0000 C   0  0  0  0  0  0  0  0  0  0  0  0
   -2.8925    6.0182    0.0000 C   0  0  0  0  0  0  0  0  0  0  0  0
   -1.9284    4.8691    0.0000 N   0  0  0  0  0  0  0  0  0  0  0  0
   -2.4414    3.4596    0.0000 C   0  0  0  0  0  0  0  0  0  0  0  0
   -1.4772    2.3105    0.0000 C   0  0  0  0  0  0  0  0  0  0  0  0
    0.0000    2.5710    0.0000 C   0  0  0  0  0  0  0  0  0  0  0  0
    0.5130    3.9805    0.0000 C   0  0  0  0  0  0  0  0  0  0  0  0
   -0.4512    5.1296    0.0000 C   0  0  0  0  0  0  0  0  0  0  0  0
    0.0000    1.0710    0.0000 C   0  0  0  0  0  0  0  0  0  0  0  0
    1.2990    0.3210    0.0000 C   0  0  0  0  0  0  0  0  0  0  0  0
    1.2990   -1.1790    0.0000 C   0  0  0  0  0  0  0  0  0  0  0  0
    0.0000   -1.9290    0.0000 C   0  0  0  0  0  0  0  0  0  0  0  0
   -1.2990   -1.1790    0.0000 C   0  0  0  0  0  0  0  0  0  0  0  0
   -1.2990    0.3210    0.0000 C   0  0  0  0  0  0  0  0  0  0  0  0
    1.4772    2.3105    0.0000 C   0  0  0  0  0  0  0  0  0  0  0  0
    1.9902    0.9010    0.0000 C   0  0  0  0  0  0  0  0  0  0  0  0
    3.4675    0.6405    0.0000 C   0  0  0  0  0  0  0  0  0  0  0  0
    4.4316    1.7896    0.0000 C   0  0  0  0  0  0  0  0  0  0  0  0
    3.9186    3.1991    0.0000 C   0  0  0  0  0  0  0  0  0  0  0  0
    2.4414    3.4596    0.0000 C   0  0  0  0  0  0  0  0  0  0  0  0
   -1.8046   12.8054    0.0000 C   0  0  0  0  0  0  0  0  0  0  0  0
   -0.8404   11.6564    0.0000 C   0  0  0  0  0  0  0  0  0  0  0  0
   -1.3535   10.2468    0.0000 C   0  0  0  0  0  0  0  0  0  0  0  0
   -0.3893    9.0977    0.0000 C   0  0  0  0  0  0  0  0  0  0  0  0
    1.0879    9.3582    0.0000 C   0  0  0  0  0  0  0  0  0  0  0  0
    1.6010   10.7678    0.0000 C   0  0  0  0  0  0  0  0  0  0  0  0
    0.6368   11.9168    0.0000 C   0  0  0  0  0  0  0  0  0  0  0  0
    2.0521    8.2092    0.0000 N   0  3  0  0  0  0  0  0  0  0  0  0
    3.5293    8.4696    0.0000 O   0  0  0  0  0  0  0  0  0  0  0  0
    1.5391    6.7996    0.0000 O   0  5  0  0  0  0  0  0  0  0  0  0
  1  2  1  0  0  0  0
  2  3  1  0  0  0  0
  3  4  2  0  0  0  0
  3  5  1  0  0  0  0
  5  6  2  0  0  0  0
  6  7  1  0  0  0  0
  6  8  1  0  0  0  0
  8  9  2  0  0  0  0
  9 10  1  0  0  0  0
  9 11  1  0  0  0  0
 11 12  1  0  0  0  0
 12 13  2  0  0  0  0
 12 14  1  0  0  0  0
 14 15  1  0  0  0  0
 15 16  1  0  0  0  0
 16 17  1  0  0  0  0
 17 18  1  0  0  0  0
 18 19  1  0  0  0  0
 19 20  1  0  0  0  0
 20 21  1  0  0  0  0
 21 22  1  0  0  0  0
 22 23  1  0  0  0  0
 18 23  1  0  0  0  0
 21 24  1  0  0  0  0
 24 25  2  0  0  0  0
 25 26  1  0  0  0  0
 26 27  2  0  0  0  0
 27 28  1  0  0  0  0
 28 29  2  0  0  0  0
 24 29  1  0  0  0  0
 21 30  1  0  0  0  0
 30 31  2  0  0  0  0
 31 32  1  0  0  0  0
 32 33  2  0  0  0  0
 33 34  1  0  0  0  0
 34 35  2  0  0  0  0
 30 35  1  0  0  0  0
 11 36  2  0  0  0  0
  5 36  1  0  0  0  0
 36 37  1  0  0  0  0
 37 38  2  0  0  0  0
 38 39  1  0  0  0  0
 39 40  2  0  0  0  0
 40 41  1  0  0  0  0
 41 42  2  0  0  0  0
 37 42  1  0  0  0  0
 40 43  1  0  0  0  0
 43 44  2  0  0  0  0
 43 45  1  0  0  0  0
M  END
> <chemblId>
CHEMBL123769

> <bioactivity__type>
Ki

> <units>
nM

> <value>
3.3

$$$$
 stripped
BRStripMol11271515332D 0   0.00000     0.00000     0
This file has been stripped
 14 15  0  0  0  0              1 V2000 
   -3.6050    1.5000    0.0000 C   0  0  0  0  0  0  0  0  0  0  0  0
   -2.3060    0.7500    0.0000 N   0  0  0  0  0  0  0  0  0  0  0  0
   -2.3060   -0.7500    0.0000 C   0  0  0  0  0  0  0  0  0  0  0  0
   -3.6050   -1.5000    0.0000 O   0  0  0  0  0  0  0  0  0  0  0  0
   -1.0070   -1.5000    0.0000 N   0  0  0  0  0  0  0  0  0  0  0  0
    0.2930   -0.7500    0.0000 C   0  0  0  0  0  0  0  0  0  0  0  0
    0.2930    0.7500    0.0000 C   0  0  0  0  0  0  0  0  0  0  0  0
    1.7190    1.2140    0.0000 N   0  0  0  0  0  0  0  0  0  0  0  0
    2.6010    0.0000    0.0000 C   0  0  0  0  0  0  0  0  0  0  0  0
    4.1010    0.0000    0.0000 O   0  0  0  0  0  0  0  0  0  0  0  0
    1.7190   -1.2140    0.0000 N   0  0  0  0  0  0  0  0  0  0  0  0
    2.1822   -2.6407    0.0000 C   0  0  0  0  0  0  0  0  0  0  0  0
   -1.0070    1.5000    0.0000 C   0  0  0  0  0  0  0  0  0  0  0  0
   -1.0072    3.0000    0.0000 N   0  0  0  0  0  0  0  0  0  0  0  0
  1  2  1  0  0  0  0
  2  3  1  0  0  0  0
  3  4  2  0  0  0  0
  3  5  1  0  0  0  0
  5  6  1  0  0  0  0
  6  7  2  0  0  0  0
  7  8  1  0  0  0  0
  8  9  1  0  0  0  0
  9 10  2  0  0  0  0
  9 11  1  0  0  0  0
  6 11  1  0  0  0  0
 11 12  1  0  0  0  0
  7 13  1  0  0  0  0
  2 13  1  0  0  0  0
 13 14  2  0  0  0  0
M  END
> <chemblId>
CHEMBL1241328

> <bioactivity__type>
Ki

> <units>
nM

> <value>
885.0

$$$$

  CDK     11271515332D 0   0.00000     0.00000     0

 39 44  0  0  0  0              1 V2000 
   11.8311   -6.2313    0.0000 C   0  0  0  0  0  0  0  0  0  0  0  0
   11.8311   -4.7313    0.0000 O   0  0  0  0  0  0  0  0  0  0  0  0
   13.1301   -3.9813    0.0000 C   0  0  0  0  0  0  0  0  0  0  0  0
   14.4291   -4.7313    0.0000 C   0  0  0  0  0  0  0  0  0  0  0  0
   15.7282   -3.9813    0.0000 C   0  0  0  0  0  0  0  0  0  0  0  0
   15.7282   -2.4813    0.0000 C   0  0  0  0  0  0  0  0  0  0  0  0
   14.4291   -1.7313    0.0000 C   0  0  0  0  0  0  0  0  0  0  0  0
   13.1301   -2.4813    0.0000 C   0  0  0  0  0  0  0  0  0  0  0  0
   11.8311   -1.7313    0.0000 N   0  0  0  0  0  0  0  0  0  0  0  0
   11.8311   -0.2313    0.0000 C   0  0  0  0  0  0  0  0  0  0  0  0
   10.5320    0.5187    0.0000 C   0  0  0  0  0  0  0  0  0  0  0  0
    9.2330   -0.2313    0.0000 N   0  0  0  0  0  0  0  0  0  0  0  0
    7.9339    0.5187    0.0000 C   0  0  0  0  0  0  0  0  0  0  0  0
    6.6349   -0.2313    0.0000 C   0  0  0  0  0  0  0  0  0  0  0  0
    5.2646    0.3788    0.0000 C   0  0  0  0  0  0  0  0  0  0  0  0
    4.2609   -0.7359    0.0000 O   0  0  0  0  0  0  0  0  0  0  0  0
    5.0109   -2.0349    0.0000 C   0  0  0  0  0  0  0  0  0  0  0  0
    3.6406   -2.6450    0.0000 C   0  0  0  0  0  0  0  0  0  0  0  0
    2.4271   -1.7634    0.0000 N   0  0  0  0  0  0  0  0  0  0  0  0
    2.5838   -0.2716    0.0000 C   0  0  0  0  0  0  0  0  0  0  0  0
    3.9542    0.3385    0.0000 O   0  0  0  0  0  0  0  0  0  0  0  0
    1.3703    0.6101    0.0000 C   0  0  0  0  0  0  0  0  0  0  0  0
    0.0000    0.0000    0.0000 C   0  0  0  0  0  0  0  0  0  0  0  0
    0.0000    1.5000    0.0000 C   0  0  0  0  0  0  0  0  0  0  0  0
   -1.4266    1.9635    0.0000 C   0  0  0  0  0  0  0  0  0  0  0  0
   -2.3083    0.7500    0.0000 C   0  0  0  0  0  0  0  0  0  0  0  0
   -1.4266   -0.4635    0.0000 C   0  0  0  0  0  0  0  0  0  0  0  0
   -0.1568   -1.4918    0.0000 C   0  0  0  0  0  0  0  0  0  0  0  0
    1.0567   -2.3735    0.0000 C   0  0  0  0  0  0  0  0  0  0  0  0
    0.8999   -3.8652    0.0000 O   0  0  0  0  0  0  0  0  0  0  0  0
    6.4781   -1.7231    0.0000 O   0  0  0  0  0  0  0  0  0  0  0  0
    5.4744   -3.4615    0.0000 C   0  0  0  0  0  0  0  0  0  0  0  0
    4.4707   -4.5762    0.0000 C   0  0  0  0  0  0  0  0  0  0  0  0
    4.9342   -6.0028    0.0000 C   0  0  0  0  0  0  0  0  0  0  0  0
    6.4015   -6.3147    0.0000 C   0  0  0  0  0  0  0  0  0  0  0  0
    7.4052   -5.2000    0.0000 C   0  0  0  0  0  0  0  0  0  0  0  0
    6.9416   -3.7734    0.0000 C   0  0  0  0  0  0  0  0  0  0  0  0
    9.2330   -1.7313    0.0000 C   0  0  0  0  0  0  0  0  0  0  0  0
   10.5320   -2.4813    0.0000 C   0  0  0  0  0  0  0  0  0  0  0  0
  1  2  1  0  0  0  0
  2  3  1  0  0  0  0
  3  4  2  0  0  0  0
  4  5  1  0  0  0  0
  5  6  2  0  0  0  0
  6  7  1  0  0  0  0
  7  8  2  0  0  0  0
  3  8  1  0  0  0  0
  8  9  1  0  0  0  0
  9 10  1  0  0  0  0
 10 11  1  0  0  0  0
 11 12  1  0  0  0  0
 12 13  1  0  0  0  0
 14 13  1  1  0  0  0
 14 15  1  0  0  0  0
 15 16  1  0  0  0  0
 16 17  1  0  0  0  0
 17 18  1  1  0  0  0
 18 19  1  0  0  0  0
 19 20  1  0  0  0  0
 20 21  2  0  0  0  0
 20 22  1  0  0  0  0
 22 23  1  0  0  0  0
 23 24  1  0  0  0  0
 24 25  1  0  0  0  0
 25 26  1  0  0  0  0
 26 27  1  0  0  0  0
 23 27  1  0  0  0  0
 23 28  1  0  0  0  0
 28 29  1  0  0  0  0
 19 29  1  0  0  0  0
 29 30  2  0  0  0  0
 17 31  1  0  0  0  0
 14 31  1  0  0  0  0
 17 32  1  0  0  0  0
 32 33  2  0  0  0  0
 33 34  1  0  0  0  0
 34 35  2  0  0  0  0
 35 36  1  0  0  0  0
 36 37  2  0  0  0  0
 32 37  1  0  0  0  0
 12 38  1  0  0  0  0
 38 39  1  0  0  0  0
  9 39  1  0  0  0  0
M  END
> <chemblId>
CHEMBL1241557

> <bioactivity__type>
Ki

> <units>
nM

> <value>
10.0

$$$$

  CDK     11271515332D 0   0.00000     0.00000     0

 35 40  0  0  0  0              1 V2000 
   -8.4422  -13.3530    0.0000 C   0  0  0  0  0  0  0  0  0  0  0  0
   -7.1432  -12.6030    0.0000 C   0  0  0  0  0  0  0  0  0  0  0  0
   -7.1432  -11.1030    0.0000 C   0  0  0  0  0  0  0  0  0  0  0  0
   -5.8441  -10.3530    0.0000 C   0  0  0  0  0  0  0  0  0  0  0  0
   -4.5451  -11.1030    0.0000 C   0  0  0  0  0  0  0  0  0  0  0  0
   -3.2460  -10.3530    0.0000 C   0  0  0  0  0  0  0  0  0  0  0  0
   -1.9470  -11.1030    0.0000 C   0  0  0  0  0  0  0  0  0  0  0  0
   -1.9470  -12.6030    0.0000 C   0  0  0  0  0  0  0  0  0  0  0  0
   -3.2460  -13.3530    0.0000 C   0  0  0  0  0  0  0  0  0  0  0  0
   -4.5451  -12.6030    0.0000 C   0  0  0  0  0  0  0  0  0  0  0  0
   -5.8441  -13.3530    0.0000 N   0  0  0  0  0  0  0  0  0  0  0  0
   -3.2460   -8.8530    0.0000 N   0  0  0  0  0  0  0  0  0  0  0  0
   -1.9470   -8.1030    0.0000 C   0  0  0  0  0  0  0  0  0  0  0  0
   -1.9470   -6.6030    0.0000 C   0  0  0  0  0  0  0  0  0  0  0  0
   -3.2460   -5.8530    0.0000 N   0  0  0  0  0  0  0  0  0  0  0  0
   -3.2460   -4.3530    0.0000 C   0  0  0  0  0  0  0  0  0  0  0  0
   -1.9470   -3.6030    0.0000 C   0  0  0  0  0  0  0  0  0  0  0  0
   -1.9470   -2.1030    0.0000 C   0  0  0  0  0  0  0  0  0  0  0  0
   -3.2460   -1.3530    0.0000 C   0  0  0  0  0  0  0  0  0  0  0  0
   -3.2460    0.1470    0.0000 C   0  0  0  0  0  0  0  0  0  0  0  0
   -1.9470    0.8970    0.0000 C   0  0  0  0  0  0  0  0  0  0  0  0
   -0.6480    0.1470    0.0000 C   0  0  0  0  0  0  0  0  0  0  0  0
   -0.6480   -1.3530    0.0000 C   0  0  0  0  0  0  0  0  0  0  0  0
    0.6510   -2.1030    0.0000 O   0  0  0  0  0  0  0  0  0  0  0  0
    1.9500   -1.3530    0.0000 C   0  0  0  0  0  0  0  0  0  0  0  0
    1.9500    0.1470    0.0000 C   0  0  0  0  0  0  0  0  0  0  0  0
    3.0640    1.1500    0.0000 C   0  0  0  0  0  0  0  0  0  0  0  0
    2.4540    2.5200    0.0000 N   0  0  0  0  0  0  0  0  0  0  0  0
    0.9630    2.3640    0.0000 C   0  0  0  0  0  0  0  0  0  0  0  0
    0.6510    0.8970    0.0000 N   0  0  0  0  0  0  0  0  0  0  0  0
    4.5312    0.8381    0.0000 C   0  0  0  0  0  0  0  0  0  0  0  0
    4.9947   -0.5885    0.0000 O   0  0  0  0  0  0  0  0  0  0  0  0
    5.5349    1.9528    0.0000 N   0  0  0  0  0  0  0  0  0  0  0  0
   -4.5451   -6.6030    0.0000 C   0  0  0  0  0  0  0  0  0  0  0  0
   -4.5451   -8.1030    0.0000 C   0  0  0  0  0  0  0  0  0  0  0  0
  1  2  1  0  0  0  0
  2  3  2  0  0  0  0
  3  4  1  0  0  0  0
  4  5  2  0  0  0  0
  5  6  1  0  0  0  0
  6  7  2  0  0  0  0
  7  8  1  0  0  0  0
  8  9  2  0  0  0  0
  9 10  1  0  0  0  0
  5 10  1  0  0  0  0
 10 11  2  0  0  0  0
  2 11  1  0  0  0  0
  6 12  1  0  0  0  0
 12 13  1  0  0  0  0
 13 14  1  0  0  0  0
 14 15  1  0  0  0  0
 15 16  1  0  0  0  0
 16 17  1  0  0  0  0
 17 18  1  0  0  0  0
 18 19  2  0  0  0  0
 19 20  1  0  0  0  0
 20 21  2  0  0  0  0
 21 22  1  0  0  0  0
 22 23  2  0  0  0  0
 18 23  1  0  0  0  0
 23 24  1  0  0  0  0
 24 25  1  0  0  0  0
 25 26  1  0  0  0  0
 26 27  2  0  0  0  0
 27 28  1  0  0  0  0
 28 29  2  0  0  0  0
 29 30  1  0  0  0  0
 22 30  1  0  0  0  0
 26 30  1  0  0  0  0
 27 31  1  0  0  0  0
 31 32  2  0  0  0  0
 31 33  1  0  0  0  0
 15 34  1  0  0  0  0
 34 35  1  0  0  0  0
 12 35  1  0  0  0  0
M  END
> <chemblId>
CHEMBL1241913

> <bioactivity__type>
Ki

> <units>
nM

> <value>
2.75

$$$$

  CDK     11271515332D 0   0.00000     0.00000     0

 32 36  0  0  0  0              1 V2000 
    7.8555    6.6492    0.0000 C   0  0  0  0  0  0  0  0  0  0  0  0
    6.4288    6.1858    0.0000 O   0  0  0  0  0  0  0  0  0  0  0  0
    5.3142    7.1896    0.0000 C   0  0  0  0  0  0  0  0  0  0  0  0
    5.6262    8.6568    0.0000 C   0  0  0  0  0  0  0  0  0  0  0  0
    4.5116    9.6606    0.0000 C   0  0  0  0  0  0  0  0  0  0  0  0
    3.0849    9.1972    0.0000 C   0  0  0  0  0  0  0  0  0  0  0  0
    2.7729    7.7300    0.0000 C   0  0  0  0  0  0  0  0  0  0  0  0
    3.8876    6.7262    0.0000 C   0  0  0  0  0  0  0  0  0  0  0  0
    3.5756    5.2590    0.0000 N   0  0  0  0  0  0  0  0  0  0  0  0
    2.1490    4.7956    0.0000 C   0  0  0  0  0  0  0  0  0  0  0  0
    1.8370    3.3284    0.0000 C   0  0  0  0  0  0  0  0  0  0  0  0
    2.9516    2.3246    0.0000 N   0  0  0  0  0  0  0  0  0  0  0  0
    2.6396    0.8574    0.0000 C   0  0  0  0  0  0  0  0  0  0  0  0
    1.2130    0.3940    0.0000 C   0  0  0  0  0  0  0  0  0  0  0  0
    0.0000    1.2760    0.0000 O   0  0  0  0  0  0  0  0  0  0  0  0
   -1.2130    0.3940    0.0000 C   0  0  0  0  0  0  0  0  0  0  0  0
   -0.7500   -1.0320    0.0000 C   0  0  0  0  0  0  0  0  0  0  0  0
    0.7500   -1.0320    0.0000 O   0  0  0  0  0  0  0  0  0  0  0  0
   -2.2173   -1.3437    0.0000 C   0  0  0  0  0  0  0  0  0  0  0  0
   -3.2208   -0.2288    0.0000 C   0  0  0  0  0  0  0  0  0  0  0  0
   -4.6881   -0.5405    0.0000 C   0  0  0  0  0  0  0  0  0  0  0  0
   -5.1518   -1.9670    0.0000 C   0  0  0  0  0  0  0  0  0  0  0  0
   -4.1483   -3.0818    0.0000 C   0  0  0  0  0  0  0  0  0  0  0  0
   -2.6810   -2.7702    0.0000 C   0  0  0  0  0  0  0  0  0  0  0  0
   -0.5933   -2.5238    0.0000 C   0  0  0  0  0  0  0  0  0  0  0  0
   -1.8069   -3.4054    0.0000 C   0  0  0  0  0  0  0  0  0  0  0  0
   -1.6502   -4.8972    0.0000 C   0  0  0  0  0  0  0  0  0  0  0  0
   -0.2799   -5.5074    0.0000 C   0  0  0  0  0  0  0  0  0  0  0  0
    0.9336   -4.6258    0.0000 C   0  0  0  0  0  0  0  0  0  0  0  0
    0.7770   -3.1340    0.0000 C   0  0  0  0  0  0  0  0  0  0  0  0
    4.3782    2.7880    0.0000 C   0  0  0  0  0  0  0  0  0  0  0  0
    4.6902    4.2552    0.0000 C   0  0  0  0  0  0  0  0  0  0  0  0
  1  2  1  0  0  0  0
  2  3  1  0  0  0  0
  3  4  2  0  0  0  0
  4  5  1  0  0  0  0
  5  6  2  0  0  0  0
  6  7  1  0  0  0  0
  7  8  2  0  0  0  0
  3  8  1  0  0  0  0
  8  9  1  0  0  0  0
  9 10  1  0  0  0  0
 10 11  1  0  0  0  0
 11 12  1  0  0  0  0
 12 13  1  0  0  0  0
 13 14  1  0  0  0  0
 14 15  1  0  0  0  0
 15 16  1  0  0  0  0
 16 17  1  0  0  0  0
 17 18  1  0  0  0  0
 14 18  1  0  0  0  0
 17 19  1  0  0  0  0
 19 20  2  0  0  0  0
 20 21  1  0  0  0  0
 21 22  2  0  0  0  0
 22 23  1  0  0  0  0
 23 24  2  0  0  0  0
 19 24  1  0  0  0  0
 17 25  1  0  0  0  0
 25 26  2  0  0  0  0
 26 27  1  0  0  0  0
 27 28  2  0  0  0  0
 28 29  1  0  0  0  0
 29 30  2  0  0  0  0
 25 30  1  0  0  0  0
 12 31  1  0  0  0  0
 31 32  1  0  0  0  0
  9 32  1  0  0  0  0
M  END
> <chemblId>
CHEMBL1242352

> <bioactivity__type>
Ki

> <units>
nM

> <value>
0.263

$$$$

  CDK     11271515332D 0   0.00000     0.00000     0

 33 37  0  0  0  0              1 V2000 
   -7.4840  -12.9740    0.0000 C   0  0  0  0  0  0  0  0  0  0  0  0
   -6.2706  -12.0921    0.0000 O   0  0  0  0  0  0  0  0  0  0  0  0
   -4.9002  -12.7019    0.0000 C   0  0  0  0  0  0  0  0  0  0  0  0
   -4.7431  -14.1937    0.0000 C   0  0  0  0  0  0  0  0  0  0  0  0
   -3.3726  -14.8035    0.0000 C   0  0  0  0  0  0  0  0  0  0  0  0
   -2.1593  -13.9216    0.0000 C   0  0  0  0  0  0  0  0  0  0  0  0
   -2.3164  -12.4298    0.0000 C   0  0  0  0  0  0  0  0  0  0  0  0
   -3.6868  -11.8200    0.0000 C   0  0  0  0  0  0  0  0  0  0  0  0
   -3.8439  -10.3282    0.0000 N   0  0  0  0  0  0  0  0  0  0  0  0
   -2.6305   -9.4463    0.0000 C   0  0  0  0  0  0  0  0  0  0  0  0
   -2.7876   -7.9546    0.0000 C   0  0  0  0  0  0  0  0  0  0  0  0
   -4.1581   -7.3447    0.0000 N   0  0  0  0  0  0  0  0  0  0  0  0
   -4.3151   -5.8530    0.0000 C   0  0  0  0  0  0  0  0  0  0  0  0
   -3.1018   -4.9711    0.0000 C   0  0  0  0  0  0  0  0  0  0  0  0
   -1.6751   -5.4343    0.0000 C   0  0  0  0  0  0  0  0  0  0  0  0
   -0.7937   -4.2206    0.0000 O   0  0  0  0  0  0  0  0  0  0  0  0
   -1.6756   -3.0073    0.0000 C   0  0  0  0  0  0  0  0  0  0  0  0
   -0.3767   -2.2570    0.0000 C   0  0  0  0  0  0  0  0  0  0  0  0
   -0.3770   -0.7570    0.0000 N   0  0  0  0  0  0  0  0  0  0  0  0
   -1.5910    0.1250    0.0000 C   0  0  0  0  0  0  0  0  0  0  0  0
   -1.1270    1.5510    0.0000 C   0  0  0  0  0  0  0  0  0  0  0  0
    0.3730    1.5510    0.0000 C   0  0  0  0  0  0  0  0  0  0  0  0
    0.8360    0.1250    0.0000 C   0  0  0  0  0  0  0  0  0  0  0  0
    2.2626   -0.3384    0.0000 O   0  0  0  0  0  0  0  0  0  0  0  0
   -3.1021   -3.4711    0.0000 O   0  0  0  0  0  0  0  0  0  0  0  0
   -2.2860   -1.6371    0.0000 C   0  0  0  0  0  0  0  0  0  0  0  0
   -1.4045   -0.4234    0.0000 C   0  0  0  0  0  0  0  0  0  0  0  0
   -2.0149    0.9468    0.0000 C   0  0  0  0  0  0  0  0  0  0  0  0
   -3.5067    1.1033    0.0000 C   0  0  0  0  0  0  0  0  0  0  0  0
   -4.3882   -0.1104    0.0000 C   0  0  0  0  0  0  0  0  0  0  0  0
   -3.7778   -1.4806    0.0000 C   0  0  0  0  0  0  0  0  0  0  0  0
   -5.3714   -8.2266    0.0000 C   0  0  0  0  0  0  0  0  0  0  0  0
   -5.2143   -9.7184    0.0000 C   0  0  0  0  0  0  0  0  0  0  0  0
  1  2  1  0  0  0  0
  2  3  1  0  0  0  0
  3  4  2  0  0  0  0
  4  5  1  0  0  0  0
  5  6  2  0  0  0  0
  6  7  1  0  0  0  0
  7  8  2  0  0  0  0
  3  8  1  0  0  0  0
  8  9  1  0  0  0  0
  9 10  1  0  0  0  0
 10 11  1  0  0  0  0
 11 12  1  0  0  0  0
 12 13  1  0  0  0  0
 14 13  1  6  0  0  0
 14 15  1  0  0  0  0
 15 16  1  0  0  0  0
 16 17  1  0  0  0  0
 17 18  1  6  0  0  0
 18 19  1  0  0  0  0
 19 20  1  0  0  0  0
 20 21  1  0  0  0  0
 21 22  1  0  0  0  0
 22 23  1  0  0  0  0
 19 23  1  0  0  0  0
 23 24  2  0  0  0  0
 17 25  1  0  0  0  0
 14 25  1  0  0  0  0
 17 26  1  0  0  0  0
 26 27  2  0  0  0  0
 27 28  1  0  0  0  0
 28 29  2  0  0  0  0
 29 30  1  0  0  0  0
 30 31  2  0  0  0  0
 26 31  1  0  0  0  0
 12 32  1  0  0  0  0
 32 33  1  0  0  0  0
  9 33  1  0  0  0  0
M  END
> <chemblId>
CHEMBL1242444

> <bioactivity__type>
Ki

> <units>
nM

> <value>
1.38

$$$$

  CDK     11271515332D 0   0.00000     0.00000     0

 33 37  0  0  0  0              1 V2000 
   -7.4840  -12.9740    0.0000 C   0  0  0  0  0  0  0  0  0  0  0  0
   -6.2706  -12.0921    0.0000 O   0  0  0  0  0  0  0  0  0  0  0  0
   -4.9002  -12.7019    0.0000 C   0  0  0  0  0  0  0  0  0  0  0  0
   -4.7431  -14.1937    0.0000 C   0  0  0  0  0  0  0  0  0  0  0  0
   -3.3726  -14.8035    0.0000 C   0  0  0  0  0  0  0  0  0  0  0  0
   -2.1593  -13.9216    0.0000 C   0  0  0  0  0  0  0  0  0  0  0  0
   -2.3164  -12.4298    0.0000 C   0  0  0  0  0  0  0  0  0  0  0  0
   -3.6868  -11.8200    0.0000 C   0  0  0  0  0  0  0  0  0  0  0  0
   -3.8439  -10.3282    0.0000 N   0  0  0  0  0  0  0  0  0  0  0  0
   -2.6305   -9.4463    0.0000 C   0  0  0  0  0  0  0  0  0  0  0  0
   -2.7876   -7.9546    0.0000 C   0  0  0  0  0  0  0  0  0  0  0  0
   -4.1581   -7.3447    0.0000 N   0  0  0  0  0  0  0  0  0  0  0  0
   -4.3151   -5.8530    0.0000 C   0  0  0  0  0  0  0  0  0  0  0  0
   -3.1018   -4.9711    0.0000 C   0  0  0  0  0  0  0  0  0  0  0  0
   -1.6751   -5.4343    0.0000 C   0  0  0  0  0  0  0  0  0  0  0  0
   -0.7937   -4.2206    0.0000 O   0  0  0  0  0  0  0  0  0  0  0  0
   -1.6756   -3.0073    0.0000 C   0  0  0  0  0  0  0  0  0  0  0  0
   -0.3767   -2.2570    0.0000 C   0  0  0  0  0  0  0  0  0  0  0  0
   -0.3770   -0.7570    0.0000 N   0  0  0  0  0  0  0  0  0  0  0  0
   -1.5910    0.1250    0.0000 C   0  0  0  0  0  0  0  0  0  0  0  0
   -1.1270    1.5510    0.0000 C   0  0  0  0  0  0  0  0  0  0  0  0
    0.3730    1.5510    0.0000 C   0  0  0  0  0  0  0  0  0  0  0  0
    0.8360    0.1250    0.0000 C   0  0  0  0  0  0  0  0  0  0  0  0
    2.2626   -0.3384    0.0000 O   0  0  0  0  0  0  0  0  0  0  0  0
   -3.1021   -3.4711    0.0000 O   0  0  0  0  0  0  0  0  0  0  0  0
   -2.2860   -1.6371    0.0000 C   0  0  0  0  0  0  0  0  0  0  0  0
   -1.4045   -0.4234    0.0000 C   0  0  0  0  0  0  0  0  0  0  0  0
   -2.0149    0.9468    0.0000 C   0  0  0  0  0  0  0  0  0  0  0  0
   -3.5067    1.1033    0.0000 C   0  0  0  0  0  0  0  0  0  0  0  0
   -4.3882   -0.1104    0.0000 C   0  0  0  0  0  0  0  0  0  0  0  0
   -3.7778   -1.4806    0.0000 C   0  0  0  0  0  0  0  0  0  0  0  0
   -5.3714   -8.2266    0.0000 C   0  0  0  0  0  0  0  0  0  0  0  0
   -5.2143   -9.7184    0.0000 C   0  0  0  0  0  0  0  0  0  0  0  0
  1  2  1  0  0  0  0
  2  3  1  0  0  0  0
  3  4  2  0  0  0  0
  4  5  1  0  0  0  0
  5  6  2  0  0  0  0
  6  7  1  0  0  0  0
  7  8  2  0  0  0  0
  3  8  1  0  0  0  0
  8  9  1  0  0  0  0
  9 10  1  0  0  0  0
 10 11  1  0  0  0  0
 11 12  1  0  0  0  0
 12 13  1  0  0  0  0
 14 13  1  1  0  0  0
 14 15  1  0  0  0  0
 15 16  1  0  0  0  0
 16 17  1  0  0  0  0
 17 18  1  6  0  0  0
 18 19  1  0  0  0  0
 19 20  1  0  0  0  0
 20 21  1  0  0  0  0
 21 22  1  0  0  0  0
 22 23  1  0  0  0  0
 19 23  1  0  0  0  0
 23 24  2  0  0  0  0
 17 25  1  0  0  0  0
 14 25  1  0  0  0  0
 17 26  1  0  0  0  0
 26 27  2  0  0  0  0
 27 28  1  0  0  0  0
 28 29  2  0  0  0  0
 29 30  1  0  0  0  0
 30 31  2  0  0  0  0
 26 31  1  0  0  0  0
 12 32  1  0  0  0  0
 32 33  1  0  0  0  0
  9 33  1  0  0  0  0
M  END
> <chemblId>
CHEMBL1242445

> <bioactivity__type>
Ki

> <units>
nM

> <value>
12.59

$$$$

  CDK     11271515332D 0   0.00000     0.00000     0

 34 38  0  0  0  0              1 V2000 
    7.8555    6.6492    0.0000 C   0  0  0  0  0  0  0  0  0  0  0  0
    6.4288    6.1858    0.0000 O   0  0  0  0  0  0  0  0  0  0  0  0
    5.3142    7.1896    0.0000 C   0  0  0  0  0  0  0  0  0  0  0  0
    5.6262    8.6568    0.0000 C   0  0  0  0  0  0  0  0  0  0  0  0
    4.5116    9.6606    0.0000 C   0  0  0  0  0  0  0  0  0  0  0  0
    3.0849    9.1972    0.0000 C   0  0  0  0  0  0  0  0  0  0  0  0
    2.7729    7.7300    0.0000 C   0  0  0  0  0  0  0  0  0  0  0  0
    3.8876    6.7262    0.0000 C   0  0  0  0  0  0  0  0  0  0  0  0
    3.5756    5.2590    0.0000 N   0  0  0  0  0  0  0  0  0  0  0  0
    2.1490    4.7956    0.0000 C   0  0  0  0  0  0  0  0  0  0  0  0
    1.8370    3.3284    0.0000 C   0  0  0  0  0  0  0  0  0  0  0  0
    2.9516    2.3246    0.0000 N   0  0  0  0  0  0  0  0  0  0  0  0
    2.6396    0.8574    0.0000 C   0  0  0  0  0  0  0  0  0  0  0  0
    1.2130    0.3940    0.0000 C   0  0  0  0  0  0  0  0  0  0  0  0
    0.0000    1.2760    0.0000 C   0  0  0  0  0  0  0  0  0  0  0  0
   -1.2130    0.3940    0.0000 O   0  0  0  0  0  0  0  0  0  0  0  0
   -0.7500   -1.0320    0.0000 C   0  0  0  0  0  0  0  0  0  0  0  0
   -2.2173   -1.3437    0.0000 C   0  0  0  0  0  0  0  0  0  0  0  0
   -2.6810   -2.7702    0.0000 N   0  0  0  0  0  0  0  0  0  0  0  0
   -4.1483   -3.0818    0.0000 C   0  0  0  0  0  0  0  0  0  0  0  0
   -4.6120   -4.5084    0.0000 C   0  0  0  0  0  0  0  0  0  0  0  0
   -3.6084   -5.6232    0.0000 C   0  0  0  0  0  0  0  0  0  0  0  0
   -2.1412   -5.3116    0.0000 C   0  0  0  0  0  0  0  0  0  0  0  0
   -1.6775   -3.8850    0.0000 C   0  0  0  0  0  0  0  0  0  0  0  0
   -0.2102   -3.5734    0.0000 O   0  0  0  0  0  0  0  0  0  0  0  0
    0.7500   -1.0320    0.0000 O   0  0  0  0  0  0  0  0  0  0  0  0
   -0.5933   -2.5238    0.0000 C   0  0  0  0  0  0  0  0  0  0  0  0
   -1.8069   -3.4054    0.0000 C   0  0  0  0  0  0  0  0  0  0  0  0
   -1.6502   -4.8972    0.0000 C   0  0  0  0  0  0  0  0  0  0  0  0
   -0.2799   -5.5074    0.0000 C   0  0  0  0  0  0  0  0  0  0  0  0
    0.9336   -4.6258    0.0000 C   0  0  0  0  0  0  0  0  0  0  0  0
    0.7770   -3.1340    0.0000 C   0  0  0  0  0  0  0  0  0  0  0  0
    4.3782    2.7880    0.0000 C   0  0  0  0  0  0  0  0  0  0  0  0
    4.6902    4.2552    0.0000 C   0  0  0  0  0  0  0  0  0  0  0  0
  1  2  1  0  0  0  0
  2  3  1  0  0  0  0
  3  4  2  0  0  0  0
  4  5  1  0  0  0  0
  5  6  2  0  0  0  0
  6  7  1  0  0  0  0
  7  8  2  0  0  0  0
  3  8  1  0  0  0  0
  8  9  1  0  0  0  0
  9 10  1  0  0  0  0
 10 11  1  0  0  0  0
 11 12  1  0  0  0  0
 12 13  1  0  0  0  0
 14 13  1  6  0  0  0
 14 15  1  0  0  0  0
 15 16  1  0  0  0  0
 16 17  1  0  0  0  0
 17 18  1  1  0  0  0
 18 19  1  0  0  0  0
 19 20  1  0  0  0  0
 20 21  1  0  0  0  0
 21 22  1  0  0  0  0
 22 23  1  0  0  0  0
 23 24  1  0  0  0  0
 19 24  1  0  0  0  0
 24 25  2  0  0  0  0
 17 26  1  0  0  0  0
 14 26  1  0  0  0  0
 17 27  1  0  0  0  0
 27 28  2  0  0  0  0
 28 29  1  0  0  0  0
 29 30  2  0  0  0  0
 30 31  1  0  0  0  0
 31 32  2  0  0  0  0
 27 32  1  0  0  0  0
 12 33  1  0  0  0  0
 33 34  1  0  0  0  0
  9 34  1  0  0  0  0
M  END
> <chemblId>
CHEMBL1242541

> <bioactivity__type>
Ki

> <units>
nM

> <value>
0.871

$$$$

  CDK     11271515332D 0   0.00000     0.00000     0

 34 38  0  0  0  0              1 V2000 
    7.8555    6.6492    0.0000 C   0  0  0  0  0  0  0  0  0  0  0  0
    6.4288    6.1858    0.0000 O   0  0  0  0  0  0  0  0  0  0  0  0
    5.3142    7.1896    0.0000 C   0  0  0  0  0  0  0  0  0  0  0  0
    5.6262    8.6568    0.0000 C   0  0  0  0  0  0  0  0  0  0  0  0
    4.5116    9.6606    0.0000 C   0  0  0  0  0  0  0  0  0  0  0  0
    3.0849    9.1972    0.0000 C   0  0  0  0  0  0  0  0  0  0  0  0
    2.7729    7.7300    0.0000 C   0  0  0  0  0  0  0  0  0  0  0  0
    3.8876    6.7262    0.0000 C   0  0  0  0  0  0  0  0  0  0  0  0
    3.5756    5.2590    0.0000 N   0  0  0  0  0  0  0  0  0  0  0  0
    2.1490    4.7956    0.0000 C   0  0  0  0  0  0  0  0  0  0  0  0
    1.8370    3.3284    0.0000 C   0  0  0  0  0  0  0  0  0  0  0  0
    2.9516    2.3246    0.0000 N   0  0  0  0  0  0  0  0  0  0  0  0
    2.6396    0.8574    0.0000 C   0  0  0  0  0  0  0  0  0  0  0  0
    1.2130    0.3940    0.0000 C   0  0  0  0  0  0  0  0  0  0  0  0
    0.0000    1.2760    0.0000 C   0  0  0  0  0  0  0  0  0  0  0  0
   -1.2130    0.3940    0.0000 O   0  0  0  0  0  0  0  0  0  0  0  0
   -0.7500   -1.0320    0.0000 C   0  0  0  0  0  0  0  0  0  0  0  0
   -2.2173   -1.3437    0.0000 C   0  0  0  0  0  0  0  0  0  0  0  0
   -2.6810   -2.7702    0.0000 N   0  0  0  0  0  0  0  0  0  0  0  0
   -4.1483   -3.0818    0.0000 C   0  0  0  0  0  0  0  0  0  0  0  0
   -4.6120   -4.5084    0.0000 C   0  0  0  0  0  0  0  0  0  0  0  0
   -3.6084   -5.6232    0.0000 C   0  0  0  0  0  0  0  0  0  0  0  0
   -2.1412   -5.3116    0.0000 C   0  0  0  0  0  0  0  0  0  0  0  0
   -1.6775   -3.8850    0.0000 C   0  0  0  0  0  0  0  0  0  0  0  0
   -0.2102   -3.5734    0.0000 O   0  0  0  0  0  0  0  0  0  0  0  0
    0.7500   -1.0320    0.0000 O   0  0  0  0  0  0  0  0  0  0  0  0
   -0.5933   -2.5238    0.0000 C   0  0  0  0  0  0  0  0  0  0  0  0
   -1.8069   -3.4054    0.0000 C   0  0  0  0  0  0  0  0  0  0  0  0
   -1.6502   -4.8972    0.0000 C   0  0  0  0  0  0  0  0  0  0  0  0
   -0.2799   -5.5074    0.0000 C   0  0  0  0  0  0  0  0  0  0  0  0
    0.9336   -4.6258    0.0000 C   0  0  0  0  0  0  0  0  0  0  0  0
    0.7770   -3.1340    0.0000 C   0  0  0  0  0  0  0  0  0  0  0  0
    4.3782    2.7880    0.0000 C   0  0  0  0  0  0  0  0  0  0  0  0
    4.6902    4.2552    0.0000 C   0  0  0  0  0  0  0  0  0  0  0  0
  1  2  1  0  0  0  0
  2  3  1  0  0  0  0
  3  4  2  0  0  0  0
  4  5  1  0  0  0  0
  5  6  2  0  0  0  0
  6  7  1  0  0  0  0
  7  8  2  0  0  0  0
  3  8  1  0  0  0  0
  8  9  1  0  0  0  0
  9 10  1  0  0  0  0
 10 11  1  0  0  0  0
 11 12  1  0  0  0  0
 12 13  1  0  0  0  0
 14 13  1  1  0  0  0
 14 15  1  0  0  0  0
 15 16  1  0  0  0  0
 16 17  1  0  0  0  0
 17 18  1  1  0  0  0
 18 19  1  0  0  0  0
 19 20  1  0  0  0  0
 20 21  1  0  0  0  0
 21 22  1  0  0  0  0
 22 23  1  0  0  0  0
 23 24  1  0  0  0  0
 19 24  1  0  0  0  0
 24 25  2  0  0  0  0
 17 26  1  0  0  0  0
 14 26  1  0  0  0  0
 17 27  1  0  0  0  0
 27 28  2  0  0  0  0
 28 29  1  0  0  0  0
 29 30  2  0  0  0  0
 30 31  1  0  0  0  0
 31 32  2  0  0  0  0
 27 32  1  0  0  0  0
 12 33  1  0  0  0  0
 33 34  1  0  0  0  0
  9 34  1  0  0  0  0
M  END
> <chemblId>
CHEMBL1242542

> <bioactivity__type>
Ki

> <units>
nM

> <value>
11.48

$$$$

  CDK     11271515332D 0   0.00000     0.00000     0

 34 38  0  0  0  0              1 V2000 
   -7.1117  -12.9162    0.0000 C   0  0  0  0  0  0  0  0  0  0  0  0
   -5.8980  -12.0348    0.0000 O   0  0  0  0  0  0  0  0  0  0  0  0
   -4.5278  -12.6451    0.0000 C   0  0  0  0  0  0  0  0  0  0  0  0
   -4.3713  -14.1369    0.0000 C   0  0  0  0  0  0  0  0  0  0  0  0
   -3.0011  -14.7473    0.0000 C   0  0  0  0  0  0  0  0  0  0  0  0
   -1.7874  -13.8659    0.0000 C   0  0  0  0  0  0  0  0  0  0  0  0
   -1.9439  -12.3741    0.0000 C   0  0  0  0  0  0  0  0  0  0  0  0
   -3.3141  -11.7637    0.0000 C   0  0  0  0  0  0  0  0  0  0  0  0
   -3.4706  -10.2719    0.0000 N   0  0  0  0  0  0  0  0  0  0  0  0
   -2.2569   -9.3904    0.0000 C   0  0  0  0  0  0  0  0  0  0  0  0
   -2.4134   -7.8986    0.0000 C   0  0  0  0  0  0  0  0  0  0  0  0
   -3.7836   -7.2882    0.0000 N   0  0  0  0  0  0  0  0  0  0  0  0
   -3.9401   -5.7964    0.0000 C   0  0  0  0  0  0  0  0  0  0  0  0
   -2.7264   -4.9150    0.0000 C   0  0  0  0  0  0  0  0  0  0  0  0
   -1.3000   -5.3788    0.0000 C   0  0  0  0  0  0  0  0  0  0  0  0
   -0.4180   -4.1654    0.0000 O   0  0  0  0  0  0  0  0  0  0  0  0
   -1.2995   -2.9517    0.0000 C   0  0  0  0  0  0  0  0  0  0  0  0
   -0.0003   -2.2020    0.0000 C   0  0  0  0  0  0  0  0  0  0  0  0
   -0.0000   -0.7020    0.0000 N   0  0  0  0  0  0  0  0  0  0  0  0
   -1.2120    0.1680    0.0000 C   0  0  0  0  0  0  0  0  0  0  0  0
   -2.6390   -0.2943    0.0000 O   0  0  0  0  0  0  0  0  0  0  0  0
   -0.7380    1.5910    0.0000 C   0  0  0  0  0  0  0  0  0  0  0  0
    0.7380    1.5910    0.0000 C   0  0  0  0  0  0  0  0  0  0  0  0
    1.2130    0.1680    0.0000 C   0  0  0  0  0  0  0  0  0  0  0  0
    2.6400   -0.2942    0.0000 O   0  0  0  0  0  0  0  0  0  0  0  0
   -2.7262   -3.4150    0.0000 O   0  0  0  0  0  0  0  0  0  0  0  0
   -1.9093   -1.5813    0.0000 C   0  0  0  0  0  0  0  0  0  0  0  0
   -1.0274   -0.3680    0.0000 C   0  0  0  0  0  0  0  0  0  0  0  0
   -1.6372    1.0025    0.0000 C   0  0  0  0  0  0  0  0  0  0  0  0
   -3.1290    1.1596    0.0000 C   0  0  0  0  0  0  0  0  0  0  0  0
   -4.0109   -0.0538    0.0000 C   0  0  0  0  0  0  0  0  0  0  0  0
   -3.4011   -1.4242    0.0000 C   0  0  0  0  0  0  0  0  0  0  0  0
   -4.9973   -8.1697    0.0000 C   0  0  0  0  0  0  0  0  0  0  0  0
   -4.8408   -9.6615    0.0000 C   0  0  0  0  0  0  0  0  0  0  0  0
  1  2  1  0  0  0  0
  2  3  1  0  0  0  0
  3  4  2  0  0  0  0
  4  5  1  0  0  0  0
  5  6  2  0  0  0  0
  6  7  1  0  0  0  0
  7  8  2  0  0  0  0
  3  8  1  0  0  0  0
  8  9  1  0  0  0  0
  9 10  1  0  0  0  0
 10 11  1  0  0  0  0
 11 12  1  0  0  0  0
 12 13  1  0  0  0  0
 14 13  1  6  0  0  0
 14 15  1  0  0  0  0
 15 16  1  0  0  0  0
 16 17  1  0  0  0  0
 17 18  1  1  0  0  0
 18 19  1  0  0  0  0
 19 20  1  0  0  0  0
 20 21  2  0  0  0  0
 20 22  1  0  0  0  0
 22 23  1  0  0  0  0
 23 24  1  0  0  0  0
 19 24  1  0  0  0  0
 24 25  2  0  0  0  0
 17 26  1  0  0  0  0
 14 26  1  0  0  0  0
 17 27  1  0  0  0  0
 27 28  2  0  0  0  0
 28 29  1  0  0  0  0
 29 30  2  0  0  0  0
 30 31  1  0  0  0  0
 31 32  2  0  0  0  0
 27 32  1  0  0  0  0
 12 33  1  0  0  0  0
 33 34  1  0  0  0  0
  9 34  1  0  0  0  0
M  END
> <chemblId>
CHEMBL1242724

> <bioactivity__type>
Ki

> <units>
nM

> <value>
2.88

$$$$

  CDK     11271515332D 0   0.00000     0.00000     0

 34 38  0  0  0  0              1 V2000 
   -7.1117  -12.9162    0.0000 C   0  0  0  0  0  0  0  0  0  0  0  0
   -5.8980  -12.0348    0.0000 O   0  0  0  0  0  0  0  0  0  0  0  0
   -4.5278  -12.6451    0.0000 C   0  0  0  0  0  0  0  0  0  0  0  0
   -4.3713  -14.1369    0.0000 C   0  0  0  0  0  0  0  0  0  0  0  0
   -3.0011  -14.7473    0.0000 C   0  0  0  0  0  0  0  0  0  0  0  0
   -1.7874  -13.8659    0.0000 C   0  0  0  0  0  0  0  0  0  0  0  0
   -1.9439  -12.3741    0.0000 C   0  0  0  0  0  0  0  0  0  0  0  0
   -3.3141  -11.7637    0.0000 C   0  0  0  0  0  0  0  0  0  0  0  0
   -3.4706  -10.2719    0.0000 N   0  0  0  0  0  0  0  0  0  0  0  0
   -2.2569   -9.3904    0.0000 C   0  0  0  0  0  0  0  0  0  0  0  0
   -2.4134   -7.8986    0.0000 C   0  0  0  0  0  0  0  0  0  0  0  0
   -3.7836   -7.2882    0.0000 N   0  0  0  0  0  0  0  0  0  0  0  0
   -3.9401   -5.7964    0.0000 C   0  0  0  0  0  0  0  0  0  0  0  0
   -2.7264   -4.9150    0.0000 C   0  0  0  0  0  0  0  0  0  0  0  0
   -1.3000   -5.3788    0.0000 C   0  0  0  0  0  0  0  0  0  0  0  0
   -0.4180   -4.1654    0.0000 O   0  0  0  0  0  0  0  0  0  0  0  0
   -1.2995   -2.9517    0.0000 C   0  0  0  0  0  0  0  0  0  0  0  0
   -0.0003   -2.2020    0.0000 C   0  0  0  0  0  0  0  0  0  0  0  0
   -0.0000   -0.7020    0.0000 N   0  0  0  0  0  0  0  0  0  0  0  0
   -1.2120    0.1680    0.0000 C   0  0  0  0  0  0  0  0  0  0  0  0
   -2.6390   -0.2943    0.0000 O   0  0  0  0  0  0  0  0  0  0  0  0
   -0.7380    1.5910    0.0000 C   0  0  0  0  0  0  0  0  0  0  0  0
    0.7380    1.5910    0.0000 C   0  0  0  0  0  0  0  0  0  0  0  0
    1.2130    0.1680    0.0000 C   0  0  0  0  0  0  0  0  0  0  0  0
    2.6400   -0.2942    0.0000 O   0  0  0  0  0  0  0  0  0  0  0  0
   -2.7262   -3.4150    0.0000 O   0  0  0  0  0  0  0  0  0  0  0  0
   -1.9093   -1.5813    0.0000 C   0  0  0  0  0  0  0  0  0  0  0  0
   -1.0274   -0.3680    0.0000 C   0  0  0  0  0  0  0  0  0  0  0  0
   -1.6372    1.0025    0.0000 C   0  0  0  0  0  0  0  0  0  0  0  0
   -3.1290    1.1596    0.0000 C   0  0  0  0  0  0  0  0  0  0  0  0
   -4.0109   -0.0538    0.0000 C   0  0  0  0  0  0  0  0  0  0  0  0
   -3.4011   -1.4242    0.0000 C   0  0  0  0  0  0  0  0  0  0  0  0
   -4.9973   -8.1697    0.0000 C   0  0  0  0  0  0  0  0  0  0  0  0
   -4.8408   -9.6615    0.0000 C   0  0  0  0  0  0  0  0  0  0  0  0
  1  2  1  0  0  0  0
  2  3  1  0  0  0  0
  3  4  2  0  0  0  0
  4  5  1  0  0  0  0
  5  6  2  0  0  0  0
  6  7  1  0  0  0  0
  7  8  2  0  0  0  0
  3  8  1  0  0  0  0
  8  9  1  0  0  0  0
  9 10  1  0  0  0  0
 10 11  1  0  0  0  0
 11 12  1  0  0  0  0
 12 13  1  0  0  0  0
 14 13  1  1  0  0  0
 14 15  1  0  0  0  0
 15 16  1  0  0  0  0
 16 17  1  0  0  0  0
 17 18  1  1  0  0  0
 18 19  1  0  0  0  0
 19 20  1  0  0  0  0
 20 21  2  0  0  0  0
 20 22  1  0  0  0  0
 22 23  1  0  0  0  0
 23 24  1  0  0  0  0
 19 24  1  0  0  0  0
 24 25  2  0  0  0  0
 17 26  1  0  0  0  0
 14 26  1  0  0  0  0
 17 27  1  0  0  0  0
 27 28  2  0  0  0  0
 28 29  1  0  0  0  0
 29 30  2  0  0  0  0
 30 31  1  0  0  0  0
 31 32  2  0  0  0  0
 27 32  1  0  0  0  0
 12 33  1  0  0  0  0
 33 34  1  0  0  0  0
  9 34  1  0  0  0  0
M  END
> <chemblId>
CHEMBL1242725

> <bioactivity__type>
Ki

> <units>
nM

> <value>
40.74

$$$$

  CDK     11271515332D 0   0.00000     0.00000     0

 35 39  0  0  0  0              1 V2000 
    7.9281    6.6016    0.0000 C   0  0  0  0  0  0  0  0  0  0  0  0
    6.5201    6.0843    0.0000 O   0  0  0  0  0  0  0  0  0  0  0  0
    5.3681    7.0450    0.0000 C   0  0  0  0  0  0  0  0  0  0  0  0
    5.4390    9.2939    0.0000 C   0  0  0  0  0  0  0  0  0  0  0  0
    3.9814    9.7052    0.0000 C   0  0  0  0  0  0  0  0  0  0  0  0
    2.8012    8.9518    0.0000 C   0  0  0  0  0  0  0  0  0  0  0  0
    2.7572    7.5524    0.0000 C   0  0  0  0  0  0  0  0  0  0  0  0
    3.8876    6.7262    0.0000 C   0  0  0  0  0  0  0  0  0  0  0  0
    3.5756    5.2590    0.0000 N   0  0  0  0  0  0  0  0  0  0  0  0
    2.1490    4.7956    0.0000 C   0  0  0  0  0  0  0  0  0  0  0  0
    1.8370    3.3284    0.0000 C   0  0  0  0  0  0  0  0  0  0  0  0
    2.9516    2.3246    0.0000 N   0  0  0  0  0  0  0  0  0  0  0  0
    2.6396    0.8574    0.0000 C   0  0  0  0  0  0  0  0  0  0  0  0
    1.2130    0.3940    0.0000 C   0  0  0  0  0  0  0  0  0  0  0  0
    0.0000    1.2760    0.0000 C   0  0  0  0  0  0  0  0  0  0  0  0
   -1.2130    0.3940    0.0000 O   0  0  0  0  0  0  0  0  0  0  0  0
   -0.7500   -1.0320    0.0000 C   0  0  0  0  0  0  0  0  0  0  0  0
   -2.2173   -1.3437    0.0000 C   0  0  0  0  0  0  0  0  0  0  0  0
   -2.6810   -2.7702    0.0000 N   0  0  0  0  0  0  0  0  0  0  0  0
   -4.1483   -3.0818    0.0000 C   0  0  0  0  0  0  0  0  0  0  0  0
   -5.1518   -1.9670    0.0000 O   0  0  0  0  0  0  0  0  0  0  0  0
   -4.6120   -4.5084    0.0000 C   0  0  0  0  0  0  0  0  0  0  0  0
   -3.6084   -5.6232    0.0000 C   0  0  0  0  0  0  0  0  0  0  0  0
   -2.1412   -5.3116    0.0000 C   0  0  0  0  0  0  0  0  0  0  0  0
   -1.6775   -3.8850    0.0000 C   0  0  0  0  0  0  0  0  0  0  0  0
   -0.2102   -3.5734    0.0000 O   0  0  0  0  0  0  0  0  0  0  0  0
    0.7500   -1.0320    0.0000 O   0  0  0  0  0  0  0  0  0  0  0  0
   -0.5933   -2.5238    0.0000 C   0  0  0  0  0  0  0  0  0  0  0  0
   -1.8069   -3.4054    0.0000 C   0  0  0  0  0  0  0  0  0  0  0  0
   -1.6502   -4.8972    0.0000 C   0  0  0  0  0  0  0  0  0  0  0  0
   -0.2799   -5.5074    0.0000 C   0  0  0  0  0  0  0  0  0  0  0  0
    0.9336   -4.6258    0.0000 C   0  0  0  0  0  0  0  0  0  0  0  0
    0.7770   -3.1340    0.0000 C   0  0  0  0  0  0  0  0  0  0  0  0
    4.3782    2.7880    0.0000 C   0  0  0  0  0  0  0  0  0  0  0  0
    4.6902    4.2552    0.0000 C   0  0  0  0  0  0  0  0  0  0  0  0
  1  2  1  0  0  0  0
  2  3  1  0  0  0  0
  3  4  2  0  0  0  0
  4  5  1  0  0  0  0
  5  6  2  0  0  0  0
  6  7  1  0  0  0  0
  7  8  2  0  0  0  0
  3  8  1  0  0  0  0
  8  9  1  0  0  0  0
  9 10  1  0  0  0  0
 10 11  1  0  0  0  0
 11 12  1  0  0  0  0
 12 13  1  0  0  0  0
 14 13  1  6  0  0  0
 14 15  1  0  0  0  0
 15 16  1  0  0  0  0
 16 17  1  0  0  0  0
 17 18  1  1  0  0  0
 18 19  1  0  0  0  0
 19 20  1  0  0  0  0
 20 21  2  0  0  0  0
 20 22  1  0  0  0  0
 22 23  1  0  0  0  0
 23 24  1  0  0  0  0
 24 25  1  0  0  0  0
 19 25  1  0  0  0  0
 25 26  2  0  0  0  0
 17 27  1  0  0  0  0
 14 27  1  0  0  0  0
 17 28  1  0  0  0  0
 28 29  2  0  0  0  0
 29 30  1  0  0  0  0
 30 31  2  0  0  0  0
 31 32  1  0  0  0  0
 32 33  2  0  0  0  0
 28 33  1  0  0  0  0
 12 34  1  0  0  0  0
 34 35  1  0  0  0  0
  9 35  1  0  0  0  0
M  END
> <chemblId>
CHEMBL1242818

> <bioactivity__type>
Ki

> <units>
nM

> <value>
6.61

$$$$

  CDK     11271515332D 0   0.00000     0.00000     0

 35 39  0  0  0  0              1 V2000 
    7.8555    6.6492    0.0000 C   0  0  0  0  0  0  0  0  0  0  0  0
    6.4288    6.1858    0.0000 O   0  0  0  0  0  0  0  0  0  0  0  0
    5.3142    7.1896    0.0000 C   0  0  0  0  0  0  0  0  0  0  0  0
    5.6262    8.6568    0.0000 C   0  0  0  0  0  0  0  0  0  0  0  0
    4.5116    9.6606    0.0000 C   0  0  0  0  0  0  0  0  0  0  0  0
    3.0849    9.1972    0.0000 C   0  0  0  0  0  0  0  0  0  0  0  0
    2.7729    7.7300    0.0000 C   0  0  0  0  0  0  0  0  0  0  0  0
    3.8876    6.7262    0.0000 C   0  0  0  0  0  0  0  0  0  0  0  0
    3.5756    5.2590    0.0000 N   0  0  0  0  0  0  0  0  0  0  0  0
    2.1490    4.7956    0.0000 C   0  0  0  0  0  0  0  0  0  0  0  0
    1.8370    3.3284    0.0000 C   0  0  0  0  0  0  0  0  0  0  0  0
    2.9516    2.3246    0.0000 N   0  0  0  0  0  0  0  0  0  0  0  0
    2.6396    0.8574    0.0000 C   0  0  0  0  0  0  0  0  0  0  0  0
    1.2130    0.3940    0.0000 C   0  0  0  0  0  0  0  0  0  0  0  0
    0.0000    1.2760    0.0000 C   0  0  0  0  0  0  0  0  0  0  0  0
   -1.2130    0.3940    0.0000 O   0  0  0  0  0  0  0  0  0  0  0  0
   -0.7500   -1.0320    0.0000 C   0  0  0  0  0  0  0  0  0  0  0  0
   -2.2173   -1.3437    0.0000 C   0  0  0  0  0  0  0  0  0  0  0  0
   -2.6810   -2.7702    0.0000 N   0  0  0  0  0  0  0  0  0  0  0  0
   -4.1483   -3.0818    0.0000 C   0  0  0  0  0  0  0  0  0  0  0  0
   -5.1518   -1.9670    0.0000 O   0  0  0  0  0  0  0  0  0  0  0  0
   -4.6120   -4.5084    0.0000 C   0  0  0  0  0  0  0  0  0  0  0  0
   -3.6084   -5.6232    0.0000 C   0  0  0  0  0  0  0  0  0  0  0  0
   -2.1412   -5.3116    0.0000 C   0  0  0  0  0  0  0  0  0  0  0  0
   -1.6775   -3.8850    0.0000 C   0  0  0  0  0  0  0  0  0  0  0  0
   -0.2102   -3.5734    0.0000 O   0  0  0  0  0  0  0  0  0  0  0  0
    0.7500   -1.0320    0.0000 O   0  0  0  0  0  0  0  0  0  0  0  0
   -0.5933   -2.5238    0.0000 C   0  0  0  0  0  0  0  0  0  0  0  0
   -1.8069   -3.4054    0.0000 C   0  0  0  0  0  0  0  0  0  0  0  0
   -1.6502   -4.8972    0.0000 C   0  0  0  0  0  0  0  0  0  0  0  0
   -0.2799   -5.5074    0.0000 C   0  0  0  0  0  0  0  0  0  0  0  0
    0.9336   -4.6258    0.0000 C   0  0  0  0  0  0  0  0  0  0  0  0
    0.7770   -3.1340    0.0000 C   0  0  0  0  0  0  0  0  0  0  0  0
    4.3782    2.7880    0.0000 C   0  0  0  0  0  0  0  0  0  0  0  0
    4.6902    4.2552    0.0000 C   0  0  0  0  0  0  0  0  0  0  0  0
  1  2  1  0  0  0  0
  2  3  1  0  0  0  0
  3  4  2  0  0  0  0
  4  5  1  0  0  0  0
  5  6  2  0  0  0  0
  6  7  1  0  0  0  0
  7  8  2  0  0  0  0
  3  8  1  0  0  0  0
  8  9  1  0  0  0  0
  9 10  1  0  0  0  0
 10 11  1  0  0  0  0
 11 12  1  0  0  0  0
 12 13  1  0  0  0  0
 14 13  1  1  0  0  0
 14 15  1  0  0  0  0
 15 16  1  0  0  0  0
 16 17  1  0  0  0  0
 17 18  1  1  0  0  0
 18 19  1  0  0  0  0
 19 20  1  0  0  0  0
 20 21  2  0  0  0  0
 20 22  1  0  0  0  0
 22 23  1  0  0  0  0
 23 24  1  0  0  0  0
 24 25  1  0  0  0  0
 19 25  1  0  0  0  0
 25 26  2  0  0  0  0
 17 27  1  0  0  0  0
 14 27  1  0  0  0  0
 17 28  1  0  0  0  0
 28 29  2  0  0  0  0
 29 30  1  0  0  0  0
 30 31  2  0  0  0  0
 31 32  1  0  0  0  0
 32 33  2  0  0  0  0
 28 33  1  0  0  0  0
 12 34  1  0  0  0  0
 34 35  1  0  0  0  0
  9 35  1  0  0  0  0
M  END
> <chemblId>
CHEMBL1242819

> <bioactivity__type>
Ki

> <units>
nM

> <value>
21.38

$$$$

  CDK     11271515332D 0   0.00000     0.00000     0

 39 44  0  0  0  0              1 V2000 
   11.8311   -6.2313    0.0000 C   0  0  0  0  0  0  0  0  0  0  0  0
   11.8311   -4.7313    0.0000 O   0  0  0  0  0  0  0  0  0  0  0  0
   13.1301   -3.9813    0.0000 C   0  0  0  0  0  0  0  0  0  0  0  0
   14.4291   -4.7313    0.0000 C   0  0  0  0  0  0  0  0  0  0  0  0
   15.7282   -3.9813    0.0000 C   0  0  0  0  0  0  0  0  0  0  0  0
   15.7282   -2.4813    0.0000 C   0  0  0  0  0  0  0  0  0  0  0  0
   14.4291   -1.7313    0.0000 C   0  0  0  0  0  0  0  0  0  0  0  0
   13.1301   -2.4813    0.0000 C   0  0  0  0  0  0  0  0  0  0  0  0
   11.8311   -1.7313    0.0000 N   0  0  0  0  0  0  0  0  0  0  0  0
   11.8311   -0.2313    0.0000 C   0  0  0  0  0  0  0  0  0  0  0  0
   10.5320    0.5187    0.0000 C   0  0  0  0  0  0  0  0  0  0  0  0
    9.2330   -0.2313    0.0000 N   0  0  0  0  0  0  0  0  0  0  0  0
    7.9339    0.5187    0.0000 C   0  0  0  0  0  0  0  0  0  0  0  0
    6.6349   -0.2313    0.0000 C   0  0  0  0  0  0  0  0  0  0  0  0
    5.2646    0.3788    0.0000 C   0  0  0  0  0  0  0  0  0  0  0  0
    4.2609   -0.7359    0.0000 O   0  0  0  0  0  0  0  0  0  0  0  0
    5.0109   -2.0349    0.0000 C   0  0  0  0  0  0  0  0  0  0  0  0
    3.6406   -2.6450    0.0000 C   0  0  0  0  0  0  0  0  0  0  0  0
    2.4271   -1.7634    0.0000 N   0  0  0  0  0  0  0  0  0  0  0  0
    2.5838   -0.2716    0.0000 C   0  0  0  0  0  0  0  0  0  0  0  0
    3.9542    0.3385    0.0000 O   0  0  0  0  0  0  0  0  0  0  0  0
    1.3703    0.6101    0.0000 C   0  0  0  0  0  0  0  0  0  0  0  0
    0.0000    0.0000    0.0000 C   0  0  0  0  0  0  0  0  0  0  0  0
    0.0000    1.5000    0.0000 C   0  0  0  0  0  0  0  0  0  0  0  0
   -1.4266    1.9635    0.0000 C   0  0  0  0  0  0  0  0  0  0  0  0
   -2.3083    0.7500    0.0000 C   0  0  0  0  0  0  0  0  0  0  0  0
   -1.4266   -0.4635    0.0000 C   0  0  0  0  0  0  0  0  0  0  0  0
   -0.1568   -1.4918    0.0000 C   0  0  0  0  0  0  0  0  0  0  0  0
    1.0567   -2.3735    0.0000 C   0  0  0  0  0  0  0  0  0  0  0  0
    0.8999   -3.8652    0.0000 O   0  0  0  0  0  0  0  0  0  0  0  0
    6.4781   -1.7231    0.0000 O   0  0  0  0  0  0  0  0  0  0  0  0
    5.4744   -3.4615    0.0000 C   0  0  0  0  0  0  0  0  0  0  0  0
    4.4707   -4.5762    0.0000 C   0  0  0  0  0  0  0  0  0  0  0  0
    4.9342   -6.0028    0.0000 C   0  0  0  0  0  0  0  0  0  0  0  0
    6.4015   -6.3147    0.0000 C   0  0  0  0  0  0  0  0  0  0  0  0
    7.4052   -5.2000    0.0000 C   0  0  0  0  0  0  0  0  0  0  0  0
    6.9416   -3.7734    0.0000 C   0  0  0  0  0  0  0  0  0  0  0  0
    9.2330   -1.7313    0.0000 C   0  0  0  0  0  0  0  0  0  0  0  0
   10.5320   -2.4813    0.0000 C   0  0  0  0  0  0  0  0  0  0  0  0
  1  2  1  0  0  0  0
  2  3  1  0  0  0  0
  3  4  2  0  0  0  0
  4  5  1  0  0  0  0
  5  6  2  0  0  0  0
  6  7  1  0  0  0  0
  7  8  2  0  0  0  0
  3  8  1  0  0  0  0
  8  9  1  0  0  0  0
  9 10  1  0  0  0  0
 10 11  1  0  0  0  0
 11 12  1  0  0  0  0
 12 13  1  0  0  0  0
 14 13  1  6  0  0  0
 14 15  1  0  0  0  0
 15 16  1  0  0  0  0
 16 17  1  0  0  0  0
 17 18  1  1  0  0  0
 18 19  1  0  0  0  0
 19 20  1  0  0  0  0
 20 21  2  0  0  0  0
 20 22  1  0  0  0  0
 22 23  1  0  0  0  0
 23 24  1  0  0  0  0
 24 25  1  0  0  0  0
 25 26  1  0  0  0  0
 26 27  1  0  0  0  0
 23 27  1  0  0  0  0
 23 28  1  0  0  0  0
 28 29  1  0  0  0  0
 19 29  1  0  0  0  0
 29 30  2  0  0  0  0
 17 31  1  0  0  0  0
 14 31  1  0  0  0  0
 17 32  1  0  0  0  0
 32 33  2  0  0  0  0
 33 34  1  0  0  0  0
 34 35  2  0  0  0  0
 35 36  1  0  0  0  0
 36 37  2  0  0  0  0
 32 37  1  0  0  0  0
 12 38  1  0  0  0  0
 38 39  1  0  0  0  0
  9 39  1  0  0  0  0
M  END
> <chemblId>
CHEMBL1242912

> <bioactivity__type>
Ki

> <units>
nM

> <value>
2.04

$$$$

  CDK     11271515332D 0   0.00000     0.00000     0

 30 33  0  0  0  0              1 V2000 
    6.4827  -10.5011    0.0000 O   0  0  0  0  0  0  0  0  0  0  0  0
    7.7816   -9.7509    0.0000 C   0  0  0  0  0  0  0  0  0  0  0  0
    9.0807  -10.5007    0.0000 C   0  0  0  0  0  0  0  0  0  0  0  0
    9.0810  -12.0007    0.0000 C   0  0  0  0  0  0  0  0  0  0  0  0
    7.7821  -12.7509    0.0000 C   0  0  0  0  0  0  0  0  0  0  0  0
    7.7823  -14.2509    0.0000 C   0  0  0  0  0  0  0  0  0  0  0  0
    9.0815  -15.0007    0.0000 C   0  0  0  0  0  0  0  0  0  0  0  0
   10.3804  -14.2505    0.0000 C   0  0  0  0  0  0  0  0  0  0  0  0
   10.3802  -12.7505    0.0000 C   0  0  0  0  0  0  0  0  0  0  0  0
    7.7813   -8.2509    0.0000 N   0  0  0  0  0  0  0  0  0  0  0  0
    6.4822   -7.5011    0.0000 C   0  0  0  0  0  0  0  0  0  0  0  0
    6.4819   -6.0011    0.0000 C   0  0  0  0  0  0  0  0  0  0  0  0
    5.1827   -5.2513    0.0000 C   0  0  0  0  0  0  0  0  0  0  0  0
    3.8838   -6.0016    0.0000 N   0  0  0  0  0  0  0  0  0  0  0  0
    2.5847   -5.2518    0.0000 C   0  0  0  0  0  0  0  0  0  0  0  0
    2.5844   -3.7518    0.0000 C   0  0  0  0  0  0  0  0  0  0  0  0
    1.2853   -3.0020    0.0000 C   0  0  0  0  0  0  0  0  0  0  0  0
    1.2850   -1.5020    0.0000 N   0  0  0  0  0  0  0  0  0  0  0  0
    2.5810   -0.7480    0.0000 C   0  0  0  0  0  0  0  0  0  0  0  0
    3.8813   -1.4958    0.0000 O   0  0  0  0  0  0  0  0  0  0  0  0
    2.5810    0.7600    0.0000 C   0  0  0  0  0  0  0  0  0  0  0  0
    1.2850    1.4840    0.0000 O   0  0  0  0  0  0  0  0  0  0  0  0
   -0.0120    0.7600    0.0000 C   0  0  0  0  0  0  0  0  0  0  0  0
   -1.2790    1.4840    0.0000 C   0  0  0  0  0  0  0  0  0  0  0  0
   -2.5750    0.7600    0.0000 C   0  0  0  0  0  0  0  0  0  0  0  0
   -2.5750   -0.7480    0.0000 C   0  0  0  0  0  0  0  0  0  0  0  0
   -1.2790   -1.5020    0.0000 C   0  0  0  0  0  0  0  0  0  0  0  0
   -0.0120   -0.7480    0.0000 C   0  0  0  0  0  0  0  0  0  0  0  0
    3.8841   -7.5016    0.0000 C   0  0  0  0  0  0  0  0  0  0  0  0
    5.1832   -8.2513    0.0000 C   0  0  0  0  0  0  0  0  0  0  0  0
  1  2  2  0  0  0  0
  2  3  1  0  0  0  0
  3  4  1  0  0  0  0
  4  5  2  0  0  0  0
  5  6  1  0  0  0  0
  6  7  2  0  0  0  0
  7  8  1  0  0  0  0
  8  9  2  0  0  0  0
  4  9  1  0  0  0  0
  2 10  1  0  0  0  0
 10 11  1  0  0  0  0
 11 12  1  0  0  0  0
 12 13  1  0  0  0  0
 13 14  1  0  0  0  0
 14 15  1  0  0  0  0
 15 16  1  0  0  0  0
 16 17  1  0  0  0  0
 17 18  1  0  0  0  0
 18 19  1  0  0  0  0
 19 20  2  0  0  0  0
 19 21  1  0  0  0  0
 21 22  1  0  0  0  0
 22 23  1  0  0  0  0
 23 24  2  0  0  0  0
 24 25  1  0  0  0  0
 25 26  2  0  0  0  0
 26 27  1  0  0  0  0
 27 28  2  0  0  0  0
 18 28  1  0  0  0  0
 23 28  1  0  0  0  0
 14 29  1  0  0  0  0
 29 30  1  0  0  0  0
 11 30  1  0  0  0  0
M  END
> <chemblId>
CHEMBL1242923

> <bioactivity__type>
Ki

> <units>
nM

> <value>
260.0

$$$$

  CDK     11271515332D 0   0.00000     0.00000     0

 22 23  0  0  0  0              1 V2000 
   -5.5212   14.4380    0.0000 C   0  0  0  0  0  0  0  0  0  0  0  0
   -4.2221   13.6880    0.0000 C   0  0  0  0  0  0  0  0  0  0  0  0
   -4.2221   12.1880    0.0000 C   0  0  0  0  0  0  0  0  0  0  0  0
   -2.9231   11.4380    0.0000 C   0  0  0  0  0  0  0  0  0  0  0  0
   -2.9231    9.9380    0.0000 C   0  0  0  0  0  0  0  0  0  0  0  0
   -4.2221    9.1880    0.0000 C   0  0  0  0  0  0  0  0  0  0  0  0
   -4.2221    7.6880    0.0000 C   0  0  0  0  0  0  0  0  0  0  0  0
   -2.9231    6.9380    0.0000 N   0  0  0  0  0  0  0  0  0  0  0  0
   -2.9231    5.4380    0.0000 C   0  0  0  0  0  0  0  0  0  0  0  0
   -1.6240    4.6880    0.0000 C   0  0  0  0  0  0  0  0  0  0  0  0
   -1.6240    3.1880    0.0000 C   0  0  0  0  0  0  0  0  0  0  0  0
   -0.3250    2.4380    0.0000 C   0  0  0  0  0  0  0  0  0  0  0  0
    0.9740    3.1880    0.0000 O   0  0  0  0  0  0  0  0  0  0  0  0
   -0.3250    0.9380    0.0000 C   0  0  0  0  0  0  0  0  0  0  0  0
   -1.6240    0.1880    0.0000 C   0  0  0  0  0  0  0  0  0  0  0  0
   -1.6240   -1.3120    0.0000 C   0  0  0  0  0  0  0  0  0  0  0  0
   -0.3250   -2.0620    0.0000 C   0  0  0  0  0  0  0  0  0  0  0  0
    0.9740   -1.3120    0.0000 C   0  0  0  0  0  0  0  0  0  0  0  0
    0.9740    0.1880    0.0000 C   0  0  0  0  0  0  0  0  0  0  0  0
    2.2730    0.9380    0.0000 C   0  0  0  0  0  0  0  0  0  0  0  0
   -1.6240    7.6880    0.0000 C   0  0  0  0  0  0  0  0  0  0  0  0
   -1.6240    9.1880    0.0000 C   0  0  0  0  0  0  0  0  0  0  0  0
  1  2  1  0  0  0  0
  2  3  1  0  0  0  0
  3  4  1  0  0  0  0
  4  5  1  0  0  0  0
  5  6  1  0  0  0  0
  6  7  1  0  0  0  0
  7  8  1  0  0  0  0
  8  9  1  0  0  0  0
  9 10  1  0  0  0  0
 10 11  1  0  0  0  0
 11 12  1  0  0  0  0
 12 13  2  0  0  0  0
 12 14  1  0  0  0  0
 14 15  2  0  0  0  0
 15 16  1  0  0  0  0
 16 17  2  0  0  0  0
 17 18  1  0  0  0  0
 18 19  2  0  0  0  0
 14 19  1  0  0  0  0
 19 20  1  0  0  0  0
  8 21  1  0  0  0  0
 21 22  1  0  0  0  0
  5 22  1  0  0  0  0
M  END
> <chemblId>
CHEMBL1242950

> <bioactivity__type>
Ki

> <units>
nM

> <value>
18.0

$$$$

  CDK     11271515332D 0   0.00000     0.00000     0

 28 30  0  0  0  0              1 V2000 
   -1.6240    3.1870    0.0000 C   0  0  0  0  0  0  0  0  0  0  0  0
   -0.3250    2.4370    0.0000 O   0  0  0  0  0  0  0  0  0  0  0  0
   -0.3250    0.9370    0.0000 C   0  0  0  0  0  0  0  0  0  0  0  0
   -1.6240    0.1870    0.0000 C   0  0  0  0  0  0  0  0  0  0  0  0
   -1.6240   -1.3120    0.0000 C   0  0  0  0  0  0  0  0  0  0  0  0
   -0.3250   -2.0620    0.0000 C   0  0  0  0  0  0  0  0  0  0  0  0
    0.9740   -1.3120    0.0000 C   0  0  0  0  0  0  0  0  0  0  0  0
    0.9740    0.1870    0.0000 C   0  0  0  0  0  0  0  0  0  0  0  0
    2.2730    0.9370    0.0000 N   0  0  0  0  0  0  0  0  0  0  0  0
    3.5721    0.1870    0.0000 C   0  0  0  0  0  0  0  0  0  0  0  0
    4.8711    0.9370    0.0000 C   0  0  0  0  0  0  0  0  0  0  0  0
    4.8711    2.4370    0.0000 N   0  0  0  0  0  0  0  0  0  0  0  0
    6.1702    3.1870    0.0000 C   0  0  0  0  0  0  0  0  0  0  0  0
    7.4692    2.4370    0.0000 C   0  0  0  0  0  0  0  0  0  0  0  0
    8.7682    3.1870    0.0000 C   0  0  0  0  0  0  0  0  0  0  0  0
   10.0673    2.4369    0.0000 N   0  0  0  0  0  0  0  0  0  0  0  0
   11.3663    3.1869    0.0000 C   0  0  0  0  0  0  0  0  0  0  0  0
   11.3663    4.6869    0.0000 O   0  0  0  0  0  0  0  0  0  0  0  0
   12.6654    2.4369    0.0000 C   0  0  0  0  0  0  0  0  0  0  0  0
   13.9644    3.1869    0.0000 N   0  0  0  0  0  0  0  0  0  0  0  0
   15.2634    2.4369    0.0000 C   0  0  0  0  0  0  0  0  0  0  0  0
   16.5625    3.1869    0.0000 C   0  0  0  0  0  0  0  0  0  0  0  0
   16.5625    4.6869    0.0000 C   0  0  0  0  0  0  0  0  0  0  0  0
   15.2635    5.4369    0.0000 C   0  0  0  0  0  0  0  0  0  0  0  0
   13.9644    4.6869    0.0000 C   0  0  0  0  0  0  0  0  0  0  0  0
   12.6654    5.4369    0.0000 O   0  0  0  0  0  0  0  0  0  0  0  0
    3.5721    3.1870    0.0000 C   0  0  0  0  0  0  0  0  0  0  0  0
    2.2731    2.4370    0.0000 C   0  0  0  0  0  0  0  0  0  0  0  0
  1  2  1  0  0  0  0
  2  3  1  0  0  0  0
  3  4  2  0  0  0  0
  4  5  1  0  0  0  0
  5  6  2  0  0  0  0
  6  7  1  0  0  0  0
  7  8  2  0  0  0  0
  3  8  1  0  0  0  0
  8  9  1  0  0  0  0
  9 10  1  0  0  0  0
 10 11  1  0  0  0  0
 11 12  1  0  0  0  0
 12 13  1  0  0  0  0
 13 14  1  0  0  0  0
 14 15  1  0  0  0  0
 15 16  1  0  0  0  0
 16 17  1  0  0  0  0
 17 18  2  0  0  0  0
 17 19  1  0  0  0  0
 19 20  1  0  0  0  0
 20 21  1  0  0  0  0
 21 22  1  0  0  0  0
 22 23  1  0  0  0  0
 23 24  1  0  0  0  0
 24 25  1  0  0  0  0
 20 25  1  0  0  0  0
 25 26  2  0  0  0  0
 12 27  1  0  0  0  0
 27 28  1  0  0  0  0
  9 28  1  0  0  0  0
M  END
> <chemblId>
CHEMBL12501

> <bioactivity__type>
Ki

> <units>
nM

> <value>
98.0

$$$$

  CDK     11271515332D 0   0.00000     0.00000     0

 33 35  0  0  0  0              1 V2000 
    6.2955    0.6868    0.0000 C   0  0  0  0  0  0  0  0  0  0  0  0
    5.1809   -0.3170    0.0000 C   0  0  0  0  0  0  0  0  0  0  0  0
    3.7543    0.1464    0.0000 O   0  0  0  0  0  0  0  0  0  0  0  0
    2.6396   -0.8574    0.0000 C   0  0  0  0  0  0  0  0  0  0  0  0
    2.9516   -2.3246    0.0000 O   0  0  0  0  0  0  0  0  0  0  0  0
    1.2130   -0.3940    0.0000 C   0  0  0  0  0  0  0  0  0  0  0  0
    0.7500    1.0320    0.0000 C   0  0  0  0  0  0  0  0  0  0  0  0
   -0.7500    1.0320    0.0000 C   0  0  0  0  0  0  0  0  0  0  0  0
   -1.2140   -0.3940    0.0000 C   0  0  0  0  0  0  0  0  0  0  0  0
   -2.6407   -0.8572    0.0000 O   0  0  0  0  0  0  0  0  0  0  0  0
    0.0000   -1.2760    0.0000 N   0  0  0  0  0  0  0  0  0  0  0  0
    0.0003   -2.7760    0.0000 C   0  0  0  0  0  0  0  0  0  0  0  0
   -1.2986   -3.5263    0.0000 C   0  0  0  0  0  0  0  0  0  0  0  0
   -2.5978   -2.7765    0.0000 O   0  0  0  0  0  0  0  0  0  0  0  0
   -1.2983   -5.0263    0.0000 N   0  0  0  0  0  0  0  0  0  0  0  0
   -2.5972   -5.7765    0.0000 C   0  0  0  0  0  0  0  0  0  0  0  0
   -2.5969   -7.2765    0.0000 C   0  0  0  0  0  0  0  0  0  0  0  0
   -3.8958   -8.0268    0.0000 N   0  0  0  0  0  0  0  0  0  0  0  0
   -5.1950   -7.2770    0.0000 C   0  0  0  0  0  0  0  0  0  0  0  0
   -6.4939   -8.0273    0.0000 C   0  0  0  0  0  0  0  0  0  0  0  0
   -6.4936   -9.5273    0.0000 N   0  0  0  0  0  0  0  0  0  0  0  0
   -5.1944  -10.2770    0.0000 C   0  0  0  0  0  0  0  0  0  0  0  0
   -3.8955   -9.5268    0.0000 C   0  0  0  0  0  0  0  0  0  0  0  0
   -7.7925  -10.2775    0.0000 C   0  0  0  0  0  0  0  0  0  0  0  0
   -9.0917   -9.5278    0.0000 C   0  0  0  0  0  0  0  0  0  0  0  0
  -10.3905  -10.2780    0.0000 C   0  0  0  0  0  0  0  0  0  0  0  0
  -10.3902  -11.7780    0.0000 C   0  0  0  0  0  0  0  0  0  0  0  0
   -9.0911  -12.5278    0.0000 C   0  0  0  0  0  0  0  0  0  0  0  0
   -7.7922  -11.7775    0.0000 C   0  0  0  0  0  0  0  0  0  0  0  0
   -6.4930  -12.5273    0.0000 O   0  0  0  0  0  0  0  0  0  0  0  0
   -6.4927  -14.0273    0.0000 C   0  0  0  0  0  0  0  0  0  0  0  0
   -7.7916  -14.7775    0.0000 C   0  0  0  0  0  0  0  0  0  0  0  0
   -5.1935  -14.7770    0.0000 C   0  0  0  0  0  0  0  0  0  0  0  0
  1  2  1  0  0  0  0
  2  3  1  0  0  0  0
  3  4  1  0  0  0  0
  4  5  2  0  0  0  0
  4  6  1  0  0  0  0
  6  7  1  0  0  0  0
  7  8  1  0  0  0  0
  8  9  1  0  0  0  0
  9 10  2  0  0  0  0
  9 11  1  0  0  0  0
  6 11  1  0  0  0  0
 11 12  1  0  0  0  0
 12 13  1  0  0  0  0
 13 14  2  0  0  0  0
 13 15  1  0  0  0  0
 15 16  1  0  0  0  0
 16 17  1  0  0  0  0
 17 18  1  0  0  0  0
 18 19  1  0  0  0  0
 19 20  1  0  0  0  0
 20 21  1  0  0  0  0
 21 22  1  0  0  0  0
 22 23  1  0  0  0  0
 18 23  1  0  0  0  0
 21 24  1  0  0  0  0
 24 25  2  0  0  0  0
 25 26  1  0  0  0  0
 26 27  2  0  0  0  0
 27 28  1  0  0  0  0
 28 29  2  0  0  0  0
 24 29  1  0  0  0  0
 29 30  1  0  0  0  0
 30 31  1  0  0  0  0
 31 32  1  0  0  0  0
 31 33  1  0  0  0  0
M  END
> <chemblId>
CHEMBL12529

> <bioactivity__type>
Ki

> <units>
nM

> <value>
20.0

$$$$

  CDK     11271515332D 0   0.00000     0.00000     0

 45 49  0  0  0  0              1 V2000 
   -0.2655   17.0340    0.0000 C   0  0  0  0  0  0  0  0  0  0  0  0
    0.6987   15.8850    0.0000 N   0  0  0  0  0  0  0  0  0  0  0  0
    0.1856   14.4754    0.0000 C   0  0  0  0  0  0  0  0  0  0  0  0
    1.1498   13.3264    0.0000 O   0  0  0  0  0  0  0  0  0  0  0  0
   -1.2916   14.2150    0.0000 C   0  0  0  0  0  0  0  0  0  0  0  0
   -2.2558   15.3640    0.0000 C   0  0  0  0  0  0  0  0  0  0  0  0
   -1.7427   16.7736    0.0000 C   0  0  0  0  0  0  0  0  0  0  0  0
   -3.7330   15.1036    0.0000 N   0  0  0  0  0  0  0  0  0  0  0  0
   -4.2460   13.6940    0.0000 C   0  0  0  0  0  0  0  0  0  0  0  0
   -5.7232   13.4335    0.0000 C   0  0  0  0  0  0  0  0  0  0  0  0
   -3.2818   12.5450    0.0000 C   0  0  0  0  0  0  0  0  0  0  0  0
   -3.7948   11.1354    0.0000 C   0  0  0  0  0  0  0  0  0  0  0  0
   -5.2721   10.8749    0.0000 O   0  0  0  0  0  0  0  0  0  0  0  0
   -2.8307    9.9863    0.0000 N   0  0  0  0  0  0  0  0  0  0  0  0
   -3.3437    8.5768    0.0000 C   0  0  0  0  0  0  0  0  0  0  0  0
   -2.3795    7.4277    0.0000 C   0  0  0  0  0  0  0  0  0  0  0  0
   -2.8925    6.0182    0.0000 C   0  0  0  0  0  0  0  0  0  0  0  0
   -1.9284    4.8691    0.0000 N   0  0  0  0  0  0  0  0  0  0  0  0
   -2.4414    3.4596    0.0000 C   0  0  0  0  0  0  0  0  0  0  0  0
   -1.4772    2.3105    0.0000 C   0  0  0  0  0  0  0  0  0  0  0  0
    0.0000    2.5710    0.0000 C   0  0  0  0  0  0  0  0  0  0  0  0
    0.5130    3.9805    0.0000 C   0  0  0  0  0  0  0  0  0  0  0  0
   -0.4512    5.1296    0.0000 C   0  0  0  0  0  0  0  0  0  0  0  0
    0.0000    1.0710    0.0000 C   0  0  0  0  0  0  0  0  0  0  0  0
    1.2990    0.3210    0.0000 C   0  0  0  0  0  0  0  0  0  0  0  0
    1.2990   -1.1790    0.0000 C   0  0  0  0  0  0  0  0  0  0  0  0
    0.0000   -1.9290    0.0000 C   0  0  0  0  0  0  0  0  0  0  0  0
   -1.2990   -1.1790    0.0000 C   0  0  0  0  0  0  0  0  0  0  0  0
   -1.2990    0.3210    0.0000 C   0  0  0  0  0  0  0  0  0  0  0  0
    1.4772    2.3105    0.0000 C   0  0  0  0  0  0  0  0  0  0  0  0
    1.9902    0.9010    0.0000 C   0  0  0  0  0  0  0  0  0  0  0  0
    3.4675    0.6405    0.0000 C   0  0  0  0  0  0  0  0  0  0  0  0
    4.4316    1.7896    0.0000 C   0  0  0  0  0  0  0  0  0  0  0  0
    3.9186    3.1991    0.0000 C   0  0  0  0  0  0  0  0  0  0  0  0
    2.4414    3.4596    0.0000 C   0  0  0  0  0  0  0  0  0  0  0  0
   -1.8046   12.8054    0.0000 C   0  0  0  0  0  0  0  0  0  0  0  0
   -0.8404   11.6564    0.0000 C   0  0  0  0  0  0  0  0  0  0  0  0
   -1.3535   10.2468    0.0000 C   0  0  0  0  0  0  0  0  0  0  0  0
   -0.3893    9.0977    0.0000 C   0  0  0  0  0  0  0  0  0  0  0  0
    1.0879    9.3582    0.0000 C   0  0  0  0  0  0  0  0  0  0  0  0
    1.6010   10.7678    0.0000 C   0  0  0  0  0  0  0  0  0  0  0  0
    0.6368   11.9168    0.0000 C   0  0  0  0  0  0  0  0  0  0  0  0
    2.0521    8.2092    0.0000 N   0  3  0  0  0  0  0  0  0  0  0  0
    3.5293    8.4696    0.0000 O   0  0  0  0  0  0  0  0  0  0  0  0
    1.5391    6.7996    0.0000 O   0  5  0  0  0  0  0  0  0  0  0  0
  1  2  1  0  0  0  0
  2  3  1  0  0  0  0
  3  4  2  0  0  0  0
  3  5  1  0  0  0  0
  5  6  2  0  0  0  0
  6  7  1  0  0  0  0
  6  8  1  0  0  0  0
  8  9  2  0  0  0  0
  9 10  1  0  0  0  0
  9 11  1  0  0  0  0
 11 12  1  0  0  0  0
 12 13  2  0  0  0  0
 12 14  1  0  0  0  0
 14 15  1  0  0  0  0
 15 16  1  0  0  0  0
 16 17  1  0  0  0  0
 17 18  1  0  0  0  0
 18 19  1  0  0  0  0
 19 20  1  0  0  0  0
 20 21  1  0  0  0  0
 21 22  1  0  0  0  0
 22 23  1  0  0  0  0
 18 23  1  0  0  0  0
 21 24  1  0  0  0  0
 24 25  2  0  0  0  0
 25 26  1  0  0  0  0
 26 27  2  0  0  0  0
 27 28  1  0  0  0  0
 28 29  2  0  0  0  0
 24 29  1  0  0  0  0
 21 30  1  0  0  0  0
 30 31  2  0  0  0  0
 31 32  1  0  0  0  0
 32 33  2  0  0  0  0
 33 34  1  0  0  0  0
 34 35  2  0  0  0  0
 30 35  1  0  0  0  0
 11 36  2  0  0  0  0
  5 36  1  0  0  0  0
 36 37  1  0  0  0  0
 37 38  2  0  0  0  0
 38 39  1  0  0  0  0
 39 40  2  0  0  0  0
 40 41  1  0  0  0  0
 41 42  2  0  0  0  0
 37 42  1  0  0  0  0
 40 43  1  0  0  0  0
 43 44  2  0  0  0  0
 43 45  1  0  0  0  0
M  END
> <chemblId>
CHEMBL125294

> <bioactivity__type>
Ki

> <units>
nM

> <value>
3.1

$$$$

  CDK     11271515332D 0   0.00000     0.00000     0

 47 52  0  0  0  0              1 V2000 
    3.8970   -1.5000    0.0000 C   0  0  0  0  0  0  0  0  0  0  0  0
    2.5980   -0.7500    0.0000 C   0  0  0  0  0  0  0  0  0  0  0  0
    2.5980    0.7500    0.0000 C   0  0  0  0  0  0  0  0  0  0  0  0
    1.2990    1.5000    0.0000 O   0  0  0  0  0  0  0  0  0  0  0  0
    0.0000    0.7500    0.0000 C   0  0  0  0  0  0  0  0  0  0  0  0
   -1.2990    1.5000    0.0000 C   0  0  0  0  0  0  0  0  0  0  0  0
   -2.5980    0.7500    0.0000 C   0  0  0  0  0  0  0  0  0  0  0  0
   -2.5980   -0.7500    0.0000 C   0  0  0  0  0  0  0  0  0  0  0  0
   -1.2990   -1.5000    0.0000 C   0  0  0  0  0  0  0  0  0  0  0  0
    0.0000   -0.7500    0.0000 C   0  0  0  0  0  0  0  0  0  0  0  0
    1.2990   -1.5000    0.0000 C   0  0  0  0  0  0  0  0  0  0  0  0
    1.2990   -3.0000    0.0000 O   0  0  0  0  0  0  0  0  0  0  0  0
   -1.2990    3.0000    0.0000 C   0  0  0  0  0  0  0  0  0  0  0  0
    0.0000    3.7500    0.0000 O   0  0  0  0  0  0  0  0  0  0  0  0
   -2.5980    3.7500    0.0000 N   0  0  0  0  0  0  0  0  0  0  0  0
   -2.5980    5.2500    0.0000 C   0  0  0  0  0  0  0  0  0  0  0  0
   -3.8971    6.0000    0.0000 C   0  0  0  0  0  0  0  0  0  0  0  0
   -3.8971    7.5000    0.0000 C   0  0  0  0  0  0  0  0  0  0  0  0
   -5.1961    8.2500    0.0000 N   0  0  0  0  0  0  0  0  0  0  0  0
   -5.1961    9.7500    0.0000 C   0  0  0  0  0  0  0  0  0  0  0  0
   -6.4952   10.5000    0.0000 C   0  0  0  0  0  0  0  0  0  0  0  0
   -7.7942    9.7500    0.0000 N   0  0  0  0  0  0  0  0  0  0  0  0
   -7.7942    8.2500    0.0000 C   0  0  0  0  0  0  0  0  0  0  0  0
   -6.4952    7.5000    0.0000 C   0  0  0  0  0  0  0  0  0  0  0  0
   -9.0932   10.5000    0.0000 C   0  0  0  0  0  0  0  0  0  0  0  0
   -9.0932   12.0000    0.0000 C   0  0  0  0  0  0  0  0  0  0  0  0
  -10.3923   12.7500    0.0000 C   0  0  0  0  0  0  0  0  0  0  0  0
  -11.6913   12.0000    0.0000 C   0  0  0  0  0  0  0  0  0  0  0  0
  -11.6913   10.5000    0.0000 C   0  0  0  0  0  0  0  0  0  0  0  0
  -10.3923    9.7500    0.0000 C   0  0  0  0  0  0  0  0  0  0  0  0
  -10.3923    8.2500    0.0000 O   0  0  0  0  0  0  0  0  0  0  0  0
  -11.6913    7.5000    0.0000 C   0  0  0  0  0  0  0  0  0  0  0  0
  -12.9903    8.2500    0.0000 C   0  0  0  0  0  0  0  0  0  0  0  0
  -13.1471    9.7418    0.0000 N   0  0  0  0  0  0  0  0  0  0  0  0
  -14.6144   10.0537    0.0000 O   0  0  0  0  0  0  0  0  0  0  0  0
  -15.3644    8.7546    0.0000 N   0  3  0  0  0  0  0  0  0  0  0  0
  -16.8561    8.5978    0.0000 O   0  5  0  0  0  0  0  0  0  0  0  0
  -14.3607    7.6399    0.0000 C   0  0  0  0  0  0  0  0  0  0  0  0
  -14.6725    6.1727    0.0000 C   0  0  0  0  0  0  0  0  0  0  0  0
  -13.5578    5.1690    0.0000 O   0  0  0  0  0  0  0  0  0  0  0  0
  -16.0991    5.7091    0.0000 N   0  0  0  0  0  0  0  0  0  0  0  0
    3.8970    1.5000    0.0000 C   0  0  0  0  0  0  0  0  0  0  0  0
    5.1961    0.7500    0.0000 C   0  0  0  0  0  0  0  0  0  0  0  0
    6.4951    1.5000    0.0000 C   0  0  0  0  0  0  0  0  0  0  0  0
    6.4951    3.0000    0.0000 C   0  0  0  0  0  0  0  0  0  0  0  0
    5.1961    3.7500    0.0000 C   0  0  0  0  0  0  0  0  0  0  0  0
    3.8971    3.0000    0.0000 C   0  0  0  0  0  0  0  0  0  0  0  0
  1  2  1  0  0  0  0
  2  3  2  0  0  0  0
  3  4  1  0  0  0  0
  4  5  1  0  0  0  0
  5  6  2  0  0  0  0
  6  7  1  0  0  0  0
  7  8  2  0  0  0  0
  8  9  1  0  0  0  0
  9 10  2  0  0  0  0
  5 10  1  0  0  0  0
 10 11  1  0  0  0  0
  2 11  1  0  0  0  0
 11 12  2  0  0  0  0
  6 13  1  0  0  0  0
 13 14  2  0  0  0  0
 13 15  1  0  0  0  0
 15 16  1  0  0  0  0
 16 17  1  0  0  0  0
 17 18  1  0  0  0  0
 18 19  1  0  0  0  0
 19 20  1  0  0  0  0
 20 21  1  0  0  0  0
 21 22  1  0  0  0  0
 22 23  1  0  0  0  0
 23 24  1  0  0  0  0
 19 24  1  0  0  0  0
 22 25  1  0  0  0  0
 25 26  2  0  0  0  0
 26 27  1  0  0  0  0
 27 28  2  0  0  0  0
 28 29  1  0  0  0  0
 29 30  2  0  0  0  0
 25 30  1  0  0  0  0
 30 31  1  0  0  0  0
 31 32  1  0  0  0  0
 32 33  1  0  0  0  0
 33 34  2  0  0  0  0
 34 35  1  0  0  0  0
 35 36  1  0  0  0  0
 36 37  1  0  0  0  0
 36 38  2  0  0  0  0
 33 38  1  0  0  0  0
 38 39  1  0  0  0  0
 39 40  2  0  0  0  0
 39 41  1  0  0  0  0
  3 42  1  0  0  0  0
 42 43  2  0  0  0  0
 43 44  1  0  0  0  0
 44 45  2  0  0  0  0
 45 46  1  0  0  0  0
 46 47  2  0  0  0  0
 42 47  1  0  0  0  0
M  END
> <chemblId>
CHEMBL125365

> <bioactivity__type>
Ki

> <units>
nM

> <value>
1.8

$$$$

  CDK     11271515332D 0   0.00000     0.00000     0

 31 33  0  0  0  0              1 V2000 
   -2.5981    3.0000    0.0000 C   0  0  0  0  0  0  0  0  0  0  0  0
   -2.5980    1.5000    0.0000 O   0  0  0  0  0  0  0  0  0  0  0  0
   -1.2990    0.7500    0.0000 C   0  0  0  0  0  0  0  0  0  0  0  0
    0.0000    1.5000    0.0000 C   0  0  0  0  0  0  0  0  0  0  0  0
    1.2990    0.7500    0.0000 C   0  0  0  0  0  0  0  0  0  0  0  0
    1.2990   -0.7500    0.0000 C   0  0  0  0  0  0  0  0  0  0  0  0
    0.0000   -1.5000    0.0000 C   0  0  0  0  0  0  0  0  0  0  0  0
   -0.0000   -3.0000    0.0000 O   0  0  0  0  0  0  0  0  0  0  0  0
    1.2990   -3.7500    0.0000 C   0  0  0  0  0  0  0  0  0  0  0  0
   -1.2990   -0.7500    0.0000 C   0  0  0  0  0  0  0  0  0  0  0  0
   -2.5980   -1.5000    0.0000 S   0  0  0  0  0  0  0  0  0  0  0  0
   -2.5981   -3.0000    0.0000 C   0  0  0  0  0  0  0  0  0  0  0  0
   -3.8971   -3.7500    0.0000 C   0  0  0  0  0  0  0  0  0  0  0  0
   -3.8971   -5.2500    0.0000 N   0  0  0  0  0  0  0  0  0  0  0  0
   -5.1961   -6.0000    0.0000 C   0  0  0  0  0  0  0  0  0  0  0  0
   -5.1962   -7.5000    0.0000 C   0  0  0  0  0  0  0  0  0  0  0  0
   -6.4952   -8.2500    0.0000 O   0  0  0  0  0  0  0  0  0  0  0  0
   -6.4952   -9.7500    0.0000 C   0  0  0  0  0  0  0  0  0  0  0  0
   -7.7943  -10.5000    0.0000 C   0  0  0  0  0  0  0  0  0  0  0  0
   -7.7943  -12.0000    0.0000 C   0  0  0  0  0  0  0  0  0  0  0  0
   -6.4952  -12.7500    0.0000 C   0  0  0  0  0  0  0  0  0  0  0  0
   -5.1962  -12.0000    0.0000 C   0  0  0  0  0  0  0  0  0  0  0  0
   -5.1962  -10.5000    0.0000 C   0  0  0  0  0  0  0  0  0  0  0  0
   -3.8971   -9.7500    0.0000 O   0  0  0  0  0  0  0  0  0  0  0  0
   -2.5981  -10.5000    0.0000 C   0  0  0  0  0  0  0  0  0  0  0  0
   -2.5981  -12.0000    0.0000 C   0  0  0  0  0  0  0  0  0  0  0  0
   -3.8972  -12.7500    0.0000 C   0  0  0  0  0  0  0  0  0  0  0  0
   -3.8972  -14.2500    0.0000 C   0  0  0  0  0  0  0  0  0  0  0  0
   -2.5981  -15.0000    0.0000 C   0  0  0  0  0  0  0  0  0  0  0  0
   -1.2991  -14.2500    0.0000 C   0  0  0  0  0  0  0  0  0  0  0  0
   -1.2991  -12.7500    0.0000 C   0  0  0  0  0  0  0  0  0  0  0  0
  1  2  1  0  0  0  0
  2  3  1  0  0  0  0
  3  4  2  0  0  0  0
  4  5  1  0  0  0  0
  5  6  2  0  0  0  0
  6  7  1  0  0  0  0
  7  8  1  0  0  0  0
  8  9  1  0  0  0  0
  7 10  2  0  0  0  0
  3 10  1  0  0  0  0
 10 11  1  0  0  0  0
 11 12  1  0  0  0  0
 12 13  1  0  0  0  0
 13 14  1  0  0  0  0
 14 15  1  0  0  0  0
 15 16  1  0  0  0  0
 16 17  1  0  0  0  0
 17 18  1  0  0  0  0
 18 19  2  0  0  0  0
 19 20  1  0  0  0  0
 20 21  2  0  0  0  0
 21 22  1  0  0  0  0
 22 23  2  0  0  0  0
 18 23  1  0  0  0  0
 23 24  1  0  0  0  0
 24 25  1  0  0  0  0
 25 26  1  0  0  0  0
 26 27  2  0  0  0  0
 27 28  1  0  0  0  0
 28 29  2  0  0  0  0
 29 30  1  0  0  0  0
 30 31  2  0  0  0  0
 26 31  1  0  0  0  0
M  END
> <chemblId>
CHEMBL1254582

> <bioactivity__type>
Ki

> <units>
nM

> <value>
3.16

$$$$

  CDK     11271515332D 0   0.00000     0.00000     0

 31 33  0  0  0  0              1 V2000 
    2.0315    3.3232    0.0000 C   0  0  0  0  0  0  0  0  0  0  0  0
    2.0305    1.8232    0.0000 O   0  0  0  0  0  0  0  0  0  0  0  0
    0.7310    1.0740    0.0000 C   0  0  0  0  0  0  0  0  0  0  0  0
   -0.5970    1.8430    0.0000 C   0  0  0  0  0  0  0  0  0  0  0  0
   -1.8950    1.0970    0.0000 C   0  0  0  0  0  0  0  0  0  0  0  0
   -1.8950   -0.4000    0.0000 C   0  0  0  0  0  0  0  0  0  0  0  0
   -0.5670   -1.1690    0.0000 C   0  0  0  0  0  0  0  0  0  0  0  0
   -0.5694   -2.6690    0.0000 O   0  0  0  0  0  0  0  0  0  0  0  0
   -1.8697   -3.4169    0.0000 C   0  0  0  0  0  0  0  0  0  0  0  0
    0.7310   -0.4230    0.0000 C   0  0  0  0  0  0  0  0  0  0  0  0
    2.0293   -1.1743    0.0000 C   0  0  0  0  0  0  0  0  0  0  0  0
    2.0278   -2.6743    0.0000 C   0  0  0  0  0  0  0  0  0  0  0  0
    3.3261   -3.4256    0.0000 C   0  0  0  0  0  0  0  0  0  0  0  0
    3.3246   -4.9256    0.0000 N   0  0  0  0  0  0  0  0  0  0  0  0
    4.6229   -5.6768    0.0000 C   0  0  0  0  0  0  0  0  0  0  0  0
    4.6215   -7.1768    0.0000 C   0  0  0  0  0  0  0  0  0  0  0  0
    5.9198   -7.9281    0.0000 O   0  0  0  0  0  0  0  0  0  0  0  0
    5.9183   -9.4281    0.0000 C   0  0  0  0  0  0  0  0  0  0  0  0
    4.6185  -10.1768    0.0000 C   0  0  0  0  0  0  0  0  0  0  0  0
    4.6170  -11.6768    0.0000 C   0  0  0  0  0  0  0  0  0  0  0  0
    5.9153  -12.4281    0.0000 C   0  0  0  0  0  0  0  0  0  0  0  0
    7.2151  -11.6794    0.0000 C   0  0  0  0  0  0  0  0  0  0  0  0
    7.2166  -10.1794    0.0000 C   0  0  0  0  0  0  0  0  0  0  0  0
    8.5164   -9.4307    0.0000 O   0  0  0  0  0  0  0  0  0  0  0  0
    9.8147  -10.1819    0.0000 C   0  0  0  0  0  0  0  0  0  0  0  0
    9.8132  -11.6819    0.0000 C   0  0  0  0  0  0  0  0  0  0  0  0
    8.5134  -12.4307    0.0000 C   0  0  0  0  0  0  0  0  0  0  0  0
    8.5119  -13.9307    0.0000 C   0  0  0  0  0  0  0  0  0  0  0  0
    9.8102  -14.6819    0.0000 C   0  0  0  0  0  0  0  0  0  0  0  0
   11.1100  -13.9332    0.0000 C   0  0  0  0  0  0  0  0  0  0  0  0
   11.1115  -12.4332    0.0000 C   0  0  0  0  0  0  0  0  0  0  0  0
  1  2  1  0  0  0  0
  2  3  1  0  0  0  0
  3  4  2  0  0  0  0
  4  5  1  0  0  0  0
  5  6  2  0  0  0  0
  6  7  1  0  0  0  0
  7  8  1  0  0  0  0
  8  9  1  0  0  0  0
  7 10  2  0  0  0  0
  3 10  1  0  0  0  0
 10 11  1  0  0  0  0
 11 12  1  0  0  0  0
 12 13  1  0  0  0  0
 13 14  1  0  0  0  0
 14 15  1  0  0  0  0
 15 16  1  0  0  0  0
 16 17  1  0  0  0  0
 17 18  1  0  0  0  0
 18 19  2  0  0  0  0
 19 20  1  0  0  0  0
 20 21  2  0  0  0  0
 21 22  1  0  0  0  0
 22 23  2  0  0  0  0
 18 23  1  0  0  0  0
 23 24  1  0  0  0  0
 24 25  1  0  0  0  0
 25 26  1  0  0  0  0
 26 27  2  0  0  0  0
 27 28  1  0  0  0  0
 28 29  2  0  0  0  0
 29 30  1  0  0  0  0
 30 31  2  0  0  0  0
 26 31  1  0  0  0  0
M  END
> <chemblId>
CHEMBL1254659

> <bioactivity__type>
Ki

> <units>
nM

> <value>
9.77

$$$$

  CDK     11271515332D 0   0.00000     0.00000     0

 32 34  0  0  0  0              1 V2000 
   -2.5981    3.0000    0.0000 C   0  0  0  0  0  0  0  0  0  0  0  0
   -2.5980    1.5000    0.0000 O   0  0  0  0  0  0  0  0  0  0  0  0
   -1.2990    0.7500    0.0000 C   0  0  0  0  0  0  0  0  0  0  0  0
    0.0000    1.5000    0.0000 C   0  0  0  0  0  0  0  0  0  0  0  0
    1.2990    0.7500    0.0000 C   0  0  0  0  0  0  0  0  0  0  0  0
    1.2990   -0.7500    0.0000 C   0  0  0  0  0  0  0  0  0  0  0  0
    0.0000   -1.5000    0.0000 C   0  0  0  0  0  0  0  0  0  0  0  0
   -0.0000   -3.0000    0.0000 O   0  0  0  0  0  0  0  0  0  0  0  0
    1.2990   -3.7500    0.0000 C   0  0  0  0  0  0  0  0  0  0  0  0
   -1.2990   -0.7500    0.0000 C   0  0  0  0  0  0  0  0  0  0  0  0
   -2.5980   -1.5000    0.0000 S   0  0  0  0  0  0  0  0  0  0  0  0
   -3.8971   -0.7500    0.0000 O   0  0  0  0  0  0  0  0  0  0  0  0
   -2.5981   -3.0000    0.0000 C   0  0  0  0  0  0  0  0  0  0  0  0
   -3.8971   -3.7500    0.0000 C   0  0  0  0  0  0  0  0  0  0  0  0
   -3.8971   -5.2500    0.0000 N   0  0  0  0  0  0  0  0  0  0  0  0
   -5.1961   -6.0000    0.0000 C   0  0  0  0  0  0  0  0  0  0  0  0
   -5.1962   -7.5000    0.0000 C   0  0  0  0  0  0  0  0  0  0  0  0
   -6.4952   -8.2500    0.0000 O   0  0  0  0  0  0  0  0  0  0  0  0
   -6.4952   -9.7500    0.0000 C   0  0  0  0  0  0  0  0  0  0  0  0
   -7.7943  -10.5000    0.0000 C   0  0  0  0  0  0  0  0  0  0  0  0
   -7.7943  -12.0000    0.0000 C   0  0  0  0  0  0  0  0  0  0  0  0
   -6.4952  -12.7500    0.0000 C   0  0  0  0  0  0  0  0  0  0  0  0
   -5.1962  -12.0000    0.0000 C   0  0  0  0  0  0  0  0  0  0  0  0
   -5.1962  -10.5000    0.0000 C   0  0  0  0  0  0  0  0  0  0  0  0
   -3.8971   -9.7500    0.0000 O   0  0  0  0  0  0  0  0  0  0  0  0
   -2.5981  -10.5000    0.0000 C   0  0  0  0  0  0  0  0  0  0  0  0
   -2.5981  -12.0000    0.0000 C   0  0  0  0  0  0  0  0  0  0  0  0
   -3.8972  -12.7500    0.0000 C   0  0  0  0  0  0  0  0  0  0  0  0
   -3.8972  -14.2500    0.0000 C   0  0  0  0  0  0  0  0  0  0  0  0
   -2.5981  -15.0000    0.0000 C   0  0  0  0  0  0  0  0  0  0  0  0
   -1.2991  -14.2500    0.0000 C   0  0  0  0  0  0  0  0  0  0  0  0
   -1.2991  -12.7500    0.0000 C   0  0  0  0  0  0  0  0  0  0  0  0
  1  2  1  0  0  0  0
  2  3  1  0  0  0  0
  3  4  2  0  0  0  0
  4  5  1  0  0  0  0
  5  6  2  0  0  0  0
  6  7  1  0  0  0  0
  7  8  1  0  0  0  0
  8  9  1  0  0  0  0
  7 10  2  0  0  0  0
  3 10  1  0  0  0  0
 10 11  1  0  0  0  0
 11 12  2  0  0  0  0
 11 13  1  0  0  0  0
 13 14  1  0  0  0  0
 14 15  1  0  0  0  0
 15 16  1  0  0  0  0
 16 17  1  0  0  0  0
 17 18  1  0  0  0  0
 18 19  1  0  0  0  0
 19 20  2  0  0  0  0
 20 21  1  0  0  0  0
 21 22  2  0  0  0  0
 22 23  1  0  0  0  0
 23 24  2  0  0  0  0
 19 24  1  0  0  0  0
 24 25  1  0  0  0  0
 25 26  1  0  0  0  0
 26 27  1  0  0  0  0
 27 28  2  0  0  0  0
 28 29  1  0  0  0  0
 29 30  2  0  0  0  0
 30 31  1  0  0  0  0
 31 32  2  0  0  0  0
 27 32  1  0  0  0  0
M  END
> <chemblId>
CHEMBL1254660

> <bioactivity__type>
Ki

> <units>
nM

> <value>
19.95

$$$$

  CDK     11271515332D 0   0.00000     0.00000     0

 33 35  0  0  0  0              1 V2000 
    5.1955    0.8370    0.0000 C   0  0  0  0  0  0  0  0  0  0  0  0
    3.8971    0.0860    0.0000 C   0  0  0  0  0  0  0  0  0  0  0  0
    2.5975    0.8350    0.0000 O   0  0  0  0  0  0  0  0  0  0  0  0
    1.2990    0.0840    0.0000 C   0  0  0  0  0  0  0  0  0  0  0  0
    1.3000   -1.4160    0.0000 C   0  0  0  0  0  0  0  0  0  0  0  0
    0.0010   -2.1670    0.0000 C   0  0  0  0  0  0  0  0  0  0  0  0
   -1.2980   -1.4180    0.0000 C   0  0  0  0  0  0  0  0  0  0  0  0
   -1.2990    0.0820    0.0000 C   0  0  0  0  0  0  0  0  0  0  0  0
   -2.5986    0.8310    0.0000 O   0  0  0  0  0  0  0  0  0  0  0  0
   -3.8971    0.0799    0.0000 C   0  0  0  0  0  0  0  0  0  0  0  0
   -5.1967    0.8289    0.0000 C   0  0  0  0  0  0  0  0  0  0  0  0
   -0.0010    0.8330    0.0000 C   0  0  0  0  0  0  0  0  0  0  0  0
   -0.0024    2.3330    0.0000 O   0  0  0  0  0  0  0  0  0  0  0  0
   -1.3021    3.0818    0.0000 C   0  0  0  0  0  0  0  0  0  0  0  0
   -1.3035    4.5818    0.0000 C   0  0  0  0  0  0  0  0  0  0  0  0
   -2.6032    5.3306    0.0000 N   0  0  0  0  0  0  0  0  0  0  0  0
   -2.6045    6.8306    0.0000 C   0  0  0  0  0  0  0  0  0  0  0  0
   -3.9043    7.5794    0.0000 C   0  0  0  0  0  0  0  0  0  0  0  0
   -3.9056    9.0794    0.0000 O   0  0  0  0  0  0  0  0  0  0  0  0
   -5.2053    9.8283    0.0000 C   0  0  0  0  0  0  0  0  0  0  0  0
   -5.2067   11.3283    0.0000 C   0  0  0  0  0  0  0  0  0  0  0  0
   -6.5064   12.0771    0.0000 C   0  0  0  0  0  0  0  0  0  0  0  0
   -7.8048   11.3259    0.0000 C   0  0  0  0  0  0  0  0  0  0  0  0
   -7.8034    9.8259    0.0000 C   0  0  0  0  0  0  0  0  0  0  0  0
   -6.5037    9.0771    0.0000 C   0  0  0  0  0  0  0  0  0  0  0  0
   -6.5023    7.5771    0.0000 O   0  0  0  0  0  0  0  0  0  0  0  0
   -7.8007    6.8259    0.0000 C   0  0  0  0  0  0  0  0  0  0  0  0
   -9.1004    7.5747    0.0000 C   0  0  0  0  0  0  0  0  0  0  0  0
   -9.1018    9.0747    0.0000 C   0  0  0  0  0  0  0  0  0  0  0  0
  -10.4015    9.8235    0.0000 C   0  0  0  0  0  0  0  0  0  0  0  0
  -11.6999    9.0723    0.0000 C   0  0  0  0  0  0  0  0  0  0  0  0
  -11.6985    7.5724    0.0000 C   0  0  0  0  0  0  0  0  0  0  0  0
  -10.3988    6.8235    0.0000 C   0  0  0  0  0  0  0  0  0  0  0  0
  1  2  1  0  0  0  0
  2  3  1  0  0  0  0
  3  4  1  0  0  0  0
  4  5  2  0  0  0  0
  5  6  1  0  0  0  0
  6  7  2  0  0  0  0
  7  8  1  0  0  0  0
  8  9  1  0  0  0  0
  9 10  1  0  0  0  0
 10 11  1  0  0  0  0
  8 12  2  0  0  0  0
  4 12  1  0  0  0  0
 12 13  1  0  0  0  0
 13 14  1  0  0  0  0
 14 15  1  0  0  0  0
 15 16  1  0  0  0  0
 16 17  1  0  0  0  0
 17 18  1  0  0  0  0
 18 19  1  0  0  0  0
 19 20  1  0  0  0  0
 20 21  2  0  0  0  0
 21 22  1  0  0  0  0
 22 23  2  0  0  0  0
 23 24  1  0  0  0  0
 24 25  2  0  0  0  0
 20 25  1  0  0  0  0
 25 26  1  0  0  0  0
 26 27  1  0  0  0  0
 27 28  1  0  0  0  0
 28 29  2  0  0  0  0
 29 30  1  0  0  0  0
 30 31  2  0  0  0  0
 31 32  1  0  0  0  0
 32 33  2  0  0  0  0
 28 33  1  0  0  0  0
M  END
> <chemblId>
CHEMBL1254742

> <bioactivity__type>
Ki

> <units>
nM

> <value>
3.16

$$$$

  CDK     11271515332D 0   0.00000     0.00000     0

 32 34  0  0  0  0              1 V2000 
   -2.5981    3.0000    0.0000 C   0  0  0  0  0  0  0  0  0  0  0  0
   -2.5980    1.5000    0.0000 O   0  0  0  0  0  0  0  0  0  0  0  0
   -1.2990    0.7500    0.0000 C   0  0  0  0  0  0  0  0  0  0  0  0
    0.0000    1.5000    0.0000 C   0  0  0  0  0  0  0  0  0  0  0  0
    1.2990    0.7500    0.0000 C   0  0  0  0  0  0  0  0  0  0  0  0
    1.2990   -0.7500    0.0000 C   0  0  0  0  0  0  0  0  0  0  0  0
    0.0000   -1.5000    0.0000 C   0  0  0  0  0  0  0  0  0  0  0  0
   -1.2990   -0.7500    0.0000 C   0  0  0  0  0  0  0  0  0  0  0  0
   -2.5980   -1.5000    0.0000 O   0  0  0  0  0  0  0  0  0  0  0  0
   -2.5981   -3.0000    0.0000 C   0  0  0  0  0  0  0  0  0  0  0  0
   -3.8971   -3.7500    0.0000 C   0  0  0  0  0  0  0  0  0  0  0  0
   -3.8971   -5.2500    0.0000 N   0  0  0  0  0  0  0  0  0  0  0  0
   -5.1961   -6.0000    0.0000 C   0  0  0  0  0  0  0  0  0  0  0  0
   -5.1962   -7.5000    0.0000 C   0  0  0  0  0  0  0  0  0  0  0  0
   -6.4952   -8.2500    0.0000 O   0  0  0  0  0  0  0  0  0  0  0  0
   -6.4952   -9.7500    0.0000 C   0  0  0  0  0  0  0  0  0  0  0  0
   -8.2677  -11.1359    0.0000 C   0  0  0  0  0  0  0  0  0  0  0  0
   -7.6501  -12.5187    0.0000 C   0  0  0  0  0  0  0  0  0  0  0  0
   -6.3157  -12.9426    0.0000 C   0  0  0  0  0  0  0  0  0  0  0  0
   -5.2127  -12.0801    0.0000 C   0  0  0  0  0  0  0  0  0  0  0  0
   -5.3021  -10.6828    0.0000 C   0  0  0  0  0  0  0  0  0  0  0  0
   -3.9755   -9.9828    0.0000 O   0  0  0  0  0  0  0  0  0  0  0  0
   -2.7059  -10.7816    0.0000 C   0  0  0  0  0  0  0  0  0  0  0  0
   -2.7630  -12.2805    0.0000 C   0  0  0  0  0  0  0  0  0  0  0  0
   -4.0896  -12.9806    0.0000 C   0  0  0  0  0  0  0  0  0  0  0  0
   -4.1466  -14.4795    0.0000 C   0  0  0  0  0  0  0  0  0  0  0  0
   -2.8770  -15.2784    0.0000 C   0  0  0  0  0  0  0  0  0  0  0  0
   -1.5504  -14.5783    0.0000 C   0  0  0  0  0  0  0  0  0  0  0  0
   -1.4934  -13.0794    0.0000 C   0  0  0  0  0  0  0  0  0  0  0  0
   -0.0000   -3.0000    0.0000 N   0  3  0  0  0  0  0  0  0  0  0  0
    1.2990   -3.7500    0.0000 O   0  0  0  0  0  0  0  0  0  0  0  0
   -1.2990   -3.7500    0.0000 O   0  5  0  0  0  0  0  0  0  0  0  0
  1  2  1  0  0  0  0
  2  3  1  0  0  0  0
  3  4  2  0  0  0  0
  4  5  1  0  0  0  0
  5  6  2  0  0  0  0
  6  7  1  0  0  0  0
  7  8  2  0  0  0  0
  3  8  1  0  0  0  0
  8  9  1  0  0  0  0
  9 10  1  0  0  0  0
 10 11  1  0  0  0  0
 11 12  1  0  0  0  0
 12 13  1  0  0  0  0
 13 14  1  0  0  0  0
 14 15  1  0  0  0  0
 15 16  1  0  0  0  0
 16 17  2  0  0  0  0
 17 18  1  0  0  0  0
 18 19  2  0  0  0  0
 19 20  1  0  0  0  0
 20 21  2  0  0  0  0
 16 21  1  0  0  0  0
 21 22  1  0  0  0  0
 22 23  1  0  0  0  0
 23 24  1  0  0  0  0
 24 25  2  0  0  0  0
 25 26  1  0  0  0  0
 26 27  2  0  0  0  0
 27 28  1  0  0  0  0
 28 29  2  0  0  0  0
 24 29  1  0  0  0  0
  7 30  1  0  0  0  0
 30 31  2  0  0  0  0
 30 32  1  0  0  0  0
M  END
> <chemblId>
CHEMBL1254743

> <bioactivity__type>
Ki

> <units>
nM

> <value>
1.12

$$$$

  CDK     11271515332D 0   0.00000     0.00000     0

 30 32  0  0  0  0              1 V2000 
    2.0211    3.3330    0.0000 C   0  0  0  0  0  0  0  0  0  0  0  0
    2.0210    1.8330    0.0000 O   0  0  0  0  0  0  0  0  0  0  0  0
    0.7220    1.0830    0.0000 C   0  0  0  0  0  0  0  0  0  0  0  0
   -0.5770    1.8330    0.0000 C   0  0  0  0  0  0  0  0  0  0  0  0
   -1.8760    1.0830    0.0000 C   0  0  0  0  0  0  0  0  0  0  0  0
   -1.8760   -0.4170    0.0000 C   0  0  0  0  0  0  0  0  0  0  0  0
   -0.5770   -1.1670    0.0000 C   0  0  0  0  0  0  0  0  0  0  0  0
   -0.5770   -2.6670    0.0000 Cl  0  0  0  0  0  0  0  0  0  0  0  0
    0.7220   -0.4170    0.0000 C   0  0  0  0  0  0  0  0  0  0  0  0
    2.0210   -1.1670    0.0000 O   0  0  0  0  0  0  0  0  0  0  0  0
    2.0211   -2.6670    0.0000 C   0  0  0  0  0  0  0  0  0  0  0  0
    3.3201   -3.4170    0.0000 C   0  0  0  0  0  0  0  0  0  0  0  0
    3.3201   -4.9170    0.0000 N   0  0  0  0  0  0  0  0  0  0  0  0
    4.6191   -5.6670    0.0000 C   0  0  0  0  0  0  0  0  0  0  0  0
    4.6192   -7.1670    0.0000 C   0  0  0  0  0  0  0  0  0  0  0  0
    5.9182   -7.9170    0.0000 O   0  0  0  0  0  0  0  0  0  0  0  0
    5.9182   -9.4170    0.0000 C   0  0  0  0  0  0  0  0  0  0  0  0
    4.6192  -10.1670    0.0000 C   0  0  0  0  0  0  0  0  0  0  0  0
    4.6192  -11.6670    0.0000 C   0  0  0  0  0  0  0  0  0  0  0  0
    5.9182  -12.4170    0.0000 C   0  0  0  0  0  0  0  0  0  0  0  0
    7.2173  -11.6670    0.0000 C   0  0  0  0  0  0  0  0  0  0  0  0
    7.2173  -10.1670    0.0000 C   0  0  0  0  0  0  0  0  0  0  0  0
    8.5163   -9.4170    0.0000 O   0  0  0  0  0  0  0  0  0  0  0  0
    9.8153  -10.1669    0.0000 C   0  0  0  0  0  0  0  0  0  0  0  0
    9.8153  -11.6669    0.0000 C   0  0  0  0  0  0  0  0  0  0  0  0
    8.5163  -12.4170    0.0000 C   0  0  0  0  0  0  0  0  0  0  0  0
    8.5163  -13.9170    0.0000 C   0  0  0  0  0  0  0  0  0  0  0  0
    9.8154  -14.6669    0.0000 C   0  0  0  0  0  0  0  0  0  0  0  0
   11.1144  -13.9169    0.0000 C   0  0  0  0  0  0  0  0  0  0  0  0
   11.1144  -12.4169    0.0000 C   0  0  0  0  0  0  0  0  0  0  0  0
  1  2  1  0  0  0  0
  2  3  1  0  0  0  0
  3  4  2  0  0  0  0
  4  5  1  0  0  0  0
  5  6  2  0  0  0  0
  6  7  1  0  0  0  0
  7  8  1  0  0  0  0
  7  9  2  0  0  0  0
  3  9  1  0  0  0  0
  9 10  1  0  0  0  0
 10 11  1  0  0  0  0
 11 12  1  0  0  0  0
 12 13  1  0  0  0  0
 13 14  1  0  0  0  0
 14 15  1  0  0  0  0
 15 16  1  0  0  0  0
 16 17  1  0  0  0  0
 17 18  2  0  0  0  0
 18 19  1  0  0  0  0
 19 20  2  0  0  0  0
 20 21  1  0  0  0  0
 21 22  2  0  0  0  0
 17 22  1  0  0  0  0
 22 23  1  0  0  0  0
 23 24  1  0  0  0  0
 24 25  1  0  0  0  0
 25 26  2  0  0  0  0
 26 27  1  0  0  0  0
 27 28  2  0  0  0  0
 28 29  1  0  0  0  0
 29 30  2  0  0  0  0
 25 30  1  0  0  0  0
M  END
> <chemblId>
CHEMBL1254828

> <bioactivity__type>
Ki

> <units>
nM

> <value>
2.51

$$$$

  CDK     11271515332D 0   0.00000     0.00000     0

 30 32  0  0  0  0              1 V2000 
    3.8971    0.0830    0.0000 C   0  0  0  0  0  0  0  0  0  0  0  0
    2.5980    0.8330    0.0000 O   0  0  0  0  0  0  0  0  0  0  0  0
    1.2990    0.0830    0.0000 C   0  0  0  0  0  0  0  0  0  0  0  0
    1.2990   -1.4170    0.0000 C   0  0  0  0  0  0  0  0  0  0  0  0
   -0.0000   -2.1670    0.0000 C   0  0  0  0  0  0  0  0  0  0  0  0
   -1.2990   -1.4170    0.0000 C   0  0  0  0  0  0  0  0  0  0  0  0
   -1.2990    0.0830    0.0000 C   0  0  0  0  0  0  0  0  0  0  0  0
   -2.5980    0.8330    0.0000 C   0  0  0  0  0  0  0  0  0  0  0  0
   -0.0000    0.8330    0.0000 C   0  0  0  0  0  0  0  0  0  0  0  0
    0.0000    2.3330    0.0000 O   0  0  0  0  0  0  0  0  0  0  0  0
   -1.2990    3.0830    0.0000 C   0  0  0  0  0  0  0  0  0  0  0  0
   -1.2990    4.5830    0.0000 C   0  0  0  0  0  0  0  0  0  0  0  0
   -2.5981    5.3330    0.0000 N   0  0  0  0  0  0  0  0  0  0  0  0
   -2.5981    6.8330    0.0000 C   0  0  0  0  0  0  0  0  0  0  0  0
   -3.8971    7.5830    0.0000 C   0  0  0  0  0  0  0  0  0  0  0  0
   -3.8971    9.0830    0.0000 O   0  0  0  0  0  0  0  0  0  0  0  0
   -5.1962    9.8330    0.0000 C   0  0  0  0  0  0  0  0  0  0  0  0
   -5.1962   11.3330    0.0000 C   0  0  0  0  0  0  0  0  0  0  0  0
   -6.4952   12.0830    0.0000 C   0  0  0  0  0  0  0  0  0  0  0  0
   -7.7942   11.3330    0.0000 C   0  0  0  0  0  0  0  0  0  0  0  0
   -7.7942    9.8330    0.0000 C   0  0  0  0  0  0  0  0  0  0  0  0
   -6.4952    9.0830    0.0000 C   0  0  0  0  0  0  0  0  0  0  0  0
   -6.4952    7.5830    0.0000 O   0  0  0  0  0  0  0  0  0  0  0  0
   -7.7942    6.8330    0.0000 C   0  0  0  0  0  0  0  0  0  0  0  0
   -9.0933    7.5830    0.0000 C   0  0  0  0  0  0  0  0  0  0  0  0
   -9.0933    9.0830    0.0000 C   0  0  0  0  0  0  0  0  0  0  0  0
  -10.3923    9.8330    0.0000 C   0  0  0  0  0  0  0  0  0  0  0  0
  -11.6913    9.0830    0.0000 C   0  0  0  0  0  0  0  0  0  0  0  0
  -11.6913    7.5830    0.0000 C   0  0  0  0  0  0  0  0  0  0  0  0
  -10.3923    6.8330    0.0000 C   0  0  0  0  0  0  0  0  0  0  0  0
  1  2  1  0  0  0  0
  2  3  1  0  0  0  0
  3  4  2  0  0  0  0
  4  5  1  0  0  0  0
  5  6  2  0  0  0  0
  6  7  1  0  0  0  0
  7  8  1  0  0  0  0
  7  9  2  0  0  0  0
  3  9  1  0  0  0  0
  9 10  1  0  0  0  0
 10 11  1  0  0  0  0
 11 12  1  0  0  0  0
 12 13  1  0  0  0  0
 13 14  1  0  0  0  0
 14 15  1  0  0  0  0
 15 16  1  0  0  0  0
 16 17  1  0  0  0  0
 17 18  2  0  0  0  0
 18 19  1  0  0  0  0
 19 20  2  0  0  0  0
 20 21  1  0  0  0  0
 21 22  2  0  0  0  0
 17 22  1  0  0  0  0
 22 23  1  0  0  0  0
 23 24  1  0  0  0  0
 24 25  1  0  0  0  0
 25 26  2  0  0  0  0
 26 27  1  0  0  0  0
 27 28  2  0  0  0  0
 28 29  1  0  0  0  0
 29 30  2  0  0  0  0
 25 30  1  0  0  0  0
M  END
> <chemblId>
CHEMBL1254829

> <bioactivity__type>
Ki

> <units>
nM

> <value>
2.51

$$$$

  CDK     11271515332D 0   0.00000     0.00000     0

 30 32  0  0  0  0              1 V2000 
   -1.6240    4.6880    0.0000 C   0  0  0  0  0  0  0  0  0  0  0  0
   -1.6240    3.1880    0.0000 C   0  0  0  0  0  0  0  0  0  0  0  0
   -0.3250    2.4380    0.0000 O   0  0  0  0  0  0  0  0  0  0  0  0
   -0.3250    0.9380    0.0000 C   0  0  0  0  0  0  0  0  0  0  0  0
   -1.6240    0.1870    0.0000 C   0  0  0  0  0  0  0  0  0  0  0  0
   -1.6240   -1.3130    0.0000 C   0  0  0  0  0  0  0  0  0  0  0  0
   -0.3250   -2.0620    0.0000 C   0  0  0  0  0  0  0  0  0  0  0  0
    0.9740   -1.3130    0.0000 C   0  0  0  0  0  0  0  0  0  0  0  0
    0.9740    0.1870    0.0000 C   0  0  0  0  0  0  0  0  0  0  0  0
    2.2733    0.9366    0.0000 O   0  0  0  0  0  0  0  0  0  0  0  0
    3.5721    0.1862    0.0000 C   0  0  0  0  0  0  0  0  0  0  0  0
    4.8713    0.9359    0.0000 C   0  0  0  0  0  0  0  0  0  0  0  0
    6.1702    0.1855    0.0000 N   0  0  0  0  0  0  0  0  0  0  0  0
    7.4694    0.9351    0.0000 C   0  0  0  0  0  0  0  0  0  0  0  0
    8.7682    0.1847    0.0000 C   0  0  0  0  0  0  0  0  0  0  0  0
   10.0675    0.9343    0.0000 O   0  0  0  0  0  0  0  0  0  0  0  0
   11.3663    0.1839    0.0000 C   0  0  0  0  0  0  0  0  0  0  0  0
   11.3659   -1.3161    0.0000 C   0  0  0  0  0  0  0  0  0  0  0  0
   12.6647   -2.0664    0.0000 C   0  0  0  0  0  0  0  0  0  0  0  0
   13.9639   -1.3168    0.0000 C   0  0  0  0  0  0  0  0  0  0  0  0
   13.9644    0.1832    0.0000 C   0  0  0  0  0  0  0  0  0  0  0  0
   12.6656    0.9336    0.0000 C   0  0  0  0  0  0  0  0  0  0  0  0
   12.6660    2.4336    0.0000 O   0  0  0  0  0  0  0  0  0  0  0  0
   13.9653    3.1832    0.0000 C   0  0  0  0  0  0  0  0  0  0  0  0
   15.2641    2.4328    0.0000 C   0  0  0  0  0  0  0  0  0  0  0  0
   15.2636    0.9328    0.0000 C   0  0  0  0  0  0  0  0  0  0  0  0
   16.5625    0.1824    0.0000 C   0  0  0  0  0  0  0  0  0  0  0  0
   17.8617    0.9320    0.0000 C   0  0  0  0  0  0  0  0  0  0  0  0
   17.8622    2.4320    0.0000 C   0  0  0  0  0  0  0  0  0  0  0  0
   16.5633    3.1824    0.0000 C   0  0  0  0  0  0  0  0  0  0  0  0
  1  2  1  0  0  0  0
  2  3  1  0  0  0  0
  3  4  1  0  0  0  0
  4  5  2  0  0  0  0
  5  6  1  0  0  0  0
  6  7  2  0  0  0  0
  7  8  1  0  0  0  0
  8  9  2  0  0  0  0
  4  9  1  0  0  0  0
  9 10  1  0  0  0  0
 10 11  1  0  0  0  0
 11 12  1  0  0  0  0
 12 13  1  0  0  0  0
 13 14  1  0  0  0  0
 14 15  1  0  0  0  0
 15 16  1  0  0  0  0
 16 17  1  0  0  0  0
 17 18  2  0  0  0  0
 18 19  1  0  0  0  0
 19 20  2  0  0  0  0
 20 21  1  0  0  0  0
 21 22  2  0  0  0  0
 17 22  1  0  0  0  0
 22 23  1  0  0  0  0
 23 24  1  0  0  0  0
 24 25  1  0  0  0  0
 25 26  2  0  0  0  0
 26 27  1  0  0  0  0
 27 28  2  0  0  0  0
 28 29  1  0  0  0  0
 29 30  2  0  0  0  0
 25 30  1  0  0  0  0
M  END
> <chemblId>
CHEMBL1254914

> <bioactivity__type>
Ki

> <units>
nM

> <value>
2.0

$$$$

  CDK     11271515332D 0   0.00000     0.00000     0

 29 31  0  0  0  0              1 V2000 
   -1.6240    3.1880    0.0000 C   0  0  0  0  0  0  0  0  0  0  0  0
   -0.3250    2.4380    0.0000 O   0  0  0  0  0  0  0  0  0  0  0  0
   -0.3250    0.9380    0.0000 C   0  0  0  0  0  0  0  0  0  0  0  0
   -1.6240    0.1870    0.0000 C   0  0  0  0  0  0  0  0  0  0  0  0
   -1.6240   -1.3130    0.0000 C   0  0  0  0  0  0  0  0  0  0  0  0
   -0.3250   -2.0620    0.0000 C   0  0  0  0  0  0  0  0  0  0  0  0
    0.9740   -1.3130    0.0000 C   0  0  0  0  0  0  0  0  0  0  0  0
    0.9740    0.1870    0.0000 C   0  0  0  0  0  0  0  0  0  0  0  0
    2.2733    0.9366    0.0000 O   0  0  0  0  0  0  0  0  0  0  0  0
    3.5721    0.1862    0.0000 C   0  0  0  0  0  0  0  0  0  0  0  0
    4.8713    0.9359    0.0000 C   0  0  0  0  0  0  0  0  0  0  0  0
    6.1702    0.1855    0.0000 N   0  0  0  0  0  0  0  0  0  0  0  0
    7.4694    0.9351    0.0000 C   0  0  0  0  0  0  0  0  0  0  0  0
    8.7682    0.1847    0.0000 C   0  0  0  0  0  0  0  0  0  0  0  0
   10.0675    0.9343    0.0000 O   0  0  0  0  0  0  0  0  0  0  0  0
   11.3663    0.1839    0.0000 C   0  0  0  0  0  0  0  0  0  0  0  0
   11.3659   -1.3161    0.0000 C   0  0  0  0  0  0  0  0  0  0  0  0
   12.6647   -2.0664    0.0000 C   0  0  0  0  0  0  0  0  0  0  0  0
   13.9639   -1.3168    0.0000 C   0  0  0  0  0  0  0  0  0  0  0  0
   13.9644    0.1832    0.0000 C   0  0  0  0  0  0  0  0  0  0  0  0
   12.6656    0.9336    0.0000 C   0  0  0  0  0  0  0  0  0  0  0  0
   12.6660    2.4336    0.0000 O   0  0  0  0  0  0  0  0  0  0  0  0
   13.9653    3.1832    0.0000 C   0  0  0  0  0  0  0  0  0  0  0  0
   15.2641    2.4328    0.0000 C   0  0  0  0  0  0  0  0  0  0  0  0
   15.2636    0.9328    0.0000 C   0  0  0  0  0  0  0  0  0  0  0  0
   16.5625    0.1824    0.0000 C   0  0  0  0  0  0  0  0  0  0  0  0
   17.8617    0.9320    0.0000 C   0  0  0  0  0  0  0  0  0  0  0  0
   17.8622    2.4320    0.0000 C   0  0  0  0  0  0  0  0  0  0  0  0
   16.5633    3.1824    0.0000 C   0  0  0  0  0  0  0  0  0  0  0  0
  1  2  1  0  0  0  0
  2  3  1  0  0  0  0
  3  4  2  0  0  0  0
  4  5  1  0  0  0  0
  5  6  2  0  0  0  0
  6  7  1  0  0  0  0
  7  8  2  0  0  0  0
  3  8  1  0  0  0  0
  8  9  1  0  0  0  0
  9 10  1  0  0  0  0
 10 11  1  0  0  0  0
 11 12  1  0  0  0  0
 12 13  1  0  0  0  0
 13 14  1  0  0  0  0
 14 15  1  0  0  0  0
 15 16  1  0  0  0  0
 16 17  2  0  0  0  0
 17 18  1  0  0  0  0
 18 19  2  0  0  0  0
 19 20  1  0  0  0  0
 20 21  2  0  0  0  0
 16 21  1  0  0  0  0
 21 22  1  0  0  0  0
 22 23  1  0  0  0  0
 23 24  1  0  0  0  0
 24 25  2  0  0  0  0
 25 26  1  0  0  0  0
 26 27  2  0  0  0  0
 27 28  1  0  0  0  0
 28 29  2  0  0  0  0
 24 29  1  0  0  0  0
M  END
> <chemblId>
CHEMBL1254915

> <bioactivity__type>
Ki

> <units>
nM

> <value>
3.16

$$$$

  CDK     11271515332D 0   0.00000     0.00000     0

 29 31  0  0  0  0              1 V2000 
   -2.5980    1.5000    0.0000 Cl  0  0  0  0  0  0  0  0  0  0  0  0
   -1.2990    0.7500    0.0000 C   0  0  0  0  0  0  0  0  0  0  0  0
    0.0000    1.5000    0.0000 C   0  0  0  0  0  0  0  0  0  0  0  0
    1.2990    0.7500    0.0000 C   0  0  0  0  0  0  0  0  0  0  0  0
    1.2990   -0.7500    0.0000 C   0  0  0  0  0  0  0  0  0  0  0  0
    0.0000   -1.5000    0.0000 C   0  0  0  0  0  0  0  0  0  0  0  0
   -0.0000   -3.0000    0.0000 Cl  0  0  0  0  0  0  0  0  0  0  0  0
   -1.2990   -0.7500    0.0000 C   0  0  0  0  0  0  0  0  0  0  0  0
   -2.5980   -1.5000    0.0000 O   0  0  0  0  0  0  0  0  0  0  0  0
   -2.5981   -3.0000    0.0000 C   0  0  0  0  0  0  0  0  0  0  0  0
   -3.8971   -3.7500    0.0000 C   0  0  0  0  0  0  0  0  0  0  0  0
   -3.8971   -5.2500    0.0000 N   0  0  0  0  0  0  0  0  0  0  0  0
   -5.1961   -6.0000    0.0000 C   0  0  0  0  0  0  0  0  0  0  0  0
   -5.1962   -7.5000    0.0000 C   0  0  0  0  0  0  0  0  0  0  0  0
   -6.4952   -8.2500    0.0000 O   0  0  0  0  0  0  0  0  0  0  0  0
   -6.4952   -9.7500    0.0000 C   0  0  0  0  0  0  0  0  0  0  0  0
   -7.7943  -10.5000    0.0000 C   0  0  0  0  0  0  0  0  0  0  0  0
   -7.7943  -12.0000    0.0000 C   0  0  0  0  0  0  0  0  0  0  0  0
   -6.4952  -12.7500    0.0000 C   0  0  0  0  0  0  0  0  0  0  0  0
   -5.1962  -12.0000    0.0000 C   0  0  0  0  0  0  0  0  0  0  0  0
   -5.1962  -10.5000    0.0000 C   0  0  0  0  0  0  0  0  0  0  0  0
   -3.8971   -9.7500    0.0000 O   0  0  0  0  0  0  0  0  0  0  0  0
   -2.5981  -10.5000    0.0000 C   0  0  0  0  0  0  0  0  0  0  0  0
   -2.5981  -12.0000    0.0000 C   0  0  0  0  0  0  0  0  0  0  0  0
   -3.8972  -12.7500    0.0000 C   0  0  0  0  0  0  0  0  0  0  0  0
   -3.8972  -14.2500    0.0000 C   0  0  0  0  0  0  0  0  0  0  0  0
   -2.5981  -15.0000    0.0000 C   0  0  0  0  0  0  0  0  0  0  0  0
   -1.2991  -14.2500    0.0000 C   0  0  0  0  0  0  0  0  0  0  0  0
   -1.2991  -12.7500    0.0000 C   0  0  0  0  0  0  0  0  0  0  0  0
  1  2  1  0  0  0  0
  2  3  2  0  0  0  0
  3  4  1  0  0  0  0
  4  5  2  0  0  0  0
  5  6  1  0  0  0  0
  6  7  1  0  0  0  0
  6  8  2  0  0  0  0
  2  8  1  0  0  0  0
  8  9  1  0  0  0  0
  9 10  1  0  0  0  0
 10 11  1  0  0  0  0
 11 12  1  0  0  0  0
 12 13  1  0  0  0  0
 13 14  1  0  0  0  0
 14 15  1  0  0  0  0
 15 16  1  0  0  0  0
 16 17  2  0  0  0  0
 17 18  1  0  0  0  0
 18 19  2  0  0  0  0
 19 20  1  0  0  0  0
 20 21  2  0  0  0  0
 16 21  1  0  0  0  0
 21 22  1  0  0  0  0
 22 23  1  0  0  0  0
 23 24  1  0  0  0  0
 24 25  2  0  0  0  0
 25 26  1  0  0  0  0
 26 27  2  0  0  0  0
 27 28  1  0  0  0  0
 28 29  2  0  0  0  0
 24 29  1  0  0  0  0
M  END
> <chemblId>
CHEMBL1255002

> <bioactivity__type>
Ki

> <units>
nM

> <value>
6.31

$$$$

  CDK     11271515332D 0   0.00000     0.00000     0

 29 31  0  0  0  0              1 V2000 
    2.6114   -0.7581    0.0000 C   0  0  0  0  0  0  0  0  0  0  0  0
    1.2950   -0.0390    0.0000 C   0  0  0  0  0  0  0  0  0  0  0  0
    1.2570    1.4430    0.0000 C   0  0  0  0  0  0  0  0  0  0  0  0
   -0.0300    2.1440    0.0000 C   0  0  0  0  0  0  0  0  0  0  0  0
   -1.3170    1.4040    0.0000 C   0  0  0  0  0  0  0  0  0  0  0  0
   -1.3170   -0.1170    0.0000 C   0  0  0  0  0  0  0  0  0  0  0  0
   -2.6021   -0.8907    0.0000 C   0  0  0  0  0  0  0  0  0  0  0  0
    0.0090   -0.8190    0.0000 C   0  0  0  0  0  0  0  0  0  0  0  0
    0.0527   -2.3184    0.0000 O   0  0  0  0  0  0  0  0  0  0  0  0
   -1.2239   -3.1059    0.0000 C   0  0  0  0  0  0  0  0  0  0  0  0
   -1.1802   -4.6053    0.0000 C   0  0  0  0  0  0  0  0  0  0  0  0
   -2.4568   -5.3928    0.0000 N   0  0  0  0  0  0  0  0  0  0  0  0
   -2.4131   -6.8922    0.0000 C   0  0  0  0  0  0  0  0  0  0  0  0
   -3.6897   -7.6797    0.0000 C   0  0  0  0  0  0  0  0  0  0  0  0
   -3.6460   -9.1791    0.0000 O   0  0  0  0  0  0  0  0  0  0  0  0
   -4.9226   -9.9666    0.0000 C   0  0  0  0  0  0  0  0  0  0  0  0
   -6.2429   -9.2548    0.0000 C   0  0  0  0  0  0  0  0  0  0  0  0
   -7.5196  -10.0424    0.0000 C   0  0  0  0  0  0  0  0  0  0  0  0
   -7.4758  -11.5417    0.0000 C   0  0  0  0  0  0  0  0  0  0  0  0
   -6.1555  -12.2536    0.0000 C   0  0  0  0  0  0  0  0  0  0  0  0
   -4.8789  -11.4660    0.0000 C   0  0  0  0  0  0  0  0  0  0  0  0
   -3.5585  -12.1778    0.0000 O   0  0  0  0  0  0  0  0  0  0  0  0
   -3.5148  -13.6772    0.0000 C   0  0  0  0  0  0  0  0  0  0  0  0
   -4.7914  -14.4647    0.0000 C   0  0  0  0  0  0  0  0  0  0  0  0
   -6.1118  -13.7529    0.0000 C   0  0  0  0  0  0  0  0  0  0  0  0
   -7.3884  -14.5405    0.0000 C   0  0  0  0  0  0  0  0  0  0  0  0
   -7.3447  -16.0398    0.0000 C   0  0  0  0  0  0  0  0  0  0  0  0
   -6.0243  -16.7516    0.0000 C   0  0  0  0  0  0  0  0  0  0  0  0
   -4.7477  -15.9641    0.0000 C   0  0  0  0  0  0  0  0  0  0  0  0
  1  2  1  0  0  0  0
  2  3  2  0  0  0  0
  3  4  1  0  0  0  0
  4  5  2  0  0  0  0
  5  6  1  0  0  0  0
  6  7  1  0  0  0  0
  6  8  2  0  0  0  0
  2  8  1  0  0  0  0
  8  9  1  0  0  0  0
  9 10  1  0  0  0  0
 10 11  1  0  0  0  0
 11 12  1  0  0  0  0
 12 13  1  0  0  0  0
 13 14  1  0  0  0  0
 14 15  1  0  0  0  0
 15 16  1  0  0  0  0
 16 17  2  0  0  0  0
 17 18  1  0  0  0  0
 18 19  2  0  0  0  0
 19 20  1  0  0  0  0
 20 21  2  0  0  0  0
 16 21  1  0  0  0  0
 21 22  1  0  0  0  0
 22 23  1  0  0  0  0
 23 24  1  0  0  0  0
 24 25  2  0  0  0  0
 25 26  1  0  0  0  0
 26 27  2  0  0  0  0
 27 28  1  0  0  0  0
 28 29  2  0  0  0  0
 24 29  1  0  0  0  0
M  END
> <chemblId>
CHEMBL1255003

> <bioactivity__type>
Ki

> <units>
nM

> <value>
7.94

$$$$

  CDK     11271515332D 0   0.00000     0.00000     0

 29 31  0  0  0  0              1 V2000 
    2.5975    0.8350    0.0000 O   0  0  0  0  0  0  0  0  0  0  0  0
    1.2990    0.0840    0.0000 C   0  0  0  0  0  0  0  0  0  0  0  0
    1.3000   -1.4160    0.0000 C   0  0  0  0  0  0  0  0  0  0  0  0
    0.0010   -2.1670    0.0000 C   0  0  0  0  0  0  0  0  0  0  0  0
   -1.2980   -1.4180    0.0000 C   0  0  0  0  0  0  0  0  0  0  0  0
   -1.2990    0.0820    0.0000 C   0  0  0  0  0  0  0  0  0  0  0  0
   -2.5986    0.8310    0.0000 O   0  0  0  0  0  0  0  0  0  0  0  0
   -0.0010    0.8330    0.0000 C   0  0  0  0  0  0  0  0  0  0  0  0
   -0.0024    2.3330    0.0000 O   0  0  0  0  0  0  0  0  0  0  0  0
   -1.3021    3.0818    0.0000 C   0  0  0  0  0  0  0  0  0  0  0  0
   -1.3035    4.5818    0.0000 C   0  0  0  0  0  0  0  0  0  0  0  0
   -2.6032    5.3306    0.0000 N   0  0  0  0  0  0  0  0  0  0  0  0
   -2.6045    6.8306    0.0000 C   0  0  0  0  0  0  0  0  0  0  0  0
   -3.9043    7.5794    0.0000 C   0  0  0  0  0  0  0  0  0  0  0  0
   -3.9056    9.0794    0.0000 O   0  0  0  0  0  0  0  0  0  0  0  0
   -5.2053    9.8283    0.0000 C   0  0  0  0  0  0  0  0  0  0  0  0
   -5.2067   11.3283    0.0000 C   0  0  0  0  0  0  0  0  0  0  0  0
   -6.5064   12.0771    0.0000 C   0  0  0  0  0  0  0  0  0  0  0  0
   -7.8048   11.3259    0.0000 C   0  0  0  0  0  0  0  0  0  0  0  0
   -7.8034    9.8259    0.0000 C   0  0  0  0  0  0  0  0  0  0  0  0
   -6.5037    9.0771    0.0000 C   0  0  0  0  0  0  0  0  0  0  0  0
   -6.5023    7.5771    0.0000 O   0  0  0  0  0  0  0  0  0  0  0  0
   -7.8007    6.8259    0.0000 C   0  0  0  0  0  0  0  0  0  0  0  0
   -9.1004    7.5747    0.0000 C   0  0  0  0  0  0  0  0  0  0  0  0
   -9.1018    9.0747    0.0000 C   0  0  0  0  0  0  0  0  0  0  0  0
  -10.4015    9.8235    0.0000 C   0  0  0  0  0  0  0  0  0  0  0  0
  -11.6999    9.0723    0.0000 C   0  0  0  0  0  0  0  0  0  0  0  0
  -11.6985    7.5724    0.0000 C   0  0  0  0  0  0  0  0  0  0  0  0
  -10.3988    6.8235    0.0000 C   0  0  0  0  0  0  0  0  0  0  0  0
  1  2  1  0  0  0  0
  2  3  2  0  0  0  0
  3  4  1  0  0  0  0
  4  5  2  0  0  0  0
  5  6  1  0  0  0  0
  6  7  1  0  0  0  0
  6  8  2  0  0  0  0
  2  8  1  0  0  0  0
  8  9  1  0  0  0  0
  9 10  1  0  0  0  0
 10 11  1  0  0  0  0
 11 12  1  0  0  0  0
 12 13  1  0  0  0  0
 13 14  1  0  0  0  0
 14 15  1  0  0  0  0
 15 16  1  0  0  0  0
 16 17  2  0  0  0  0
 17 18  1  0  0  0  0
 18 19  2  0  0  0  0
 19 20  1  0  0  0  0
 20 21  2  0  0  0  0
 16 21  1  0  0  0  0
 21 22  1  0  0  0  0
 22 23  1  0  0  0  0
 23 24  1  0  0  0  0
 24 25  2  0  0  0  0
 25 26  1  0  0  0  0
 26 27  2  0  0  0  0
 27 28  1  0  0  0  0
 28 29  2  0  0  0  0
 24 29  1  0  0  0  0
M  END
> <chemblId>
CHEMBL1255085

> <bioactivity__type>
Ki

> <units>
nM

> <value>
5.01

$$$$

  CDK     11271515332D 0   0.00000     0.00000     0

 27 29  0  0  0  0              1 V2000 
    3.5261    3.5360    0.0000 C   0  0  0  0  0  0  0  0  0  0  0  0
    2.2271    2.7860    0.0000 C   0  0  0  0  0  0  0  0  0  0  0  0
    2.2270    1.2860    0.0000 O   0  0  0  0  0  0  0  0  0  0  0  0
    0.9280    0.5360    0.0000 C   0  0  0  0  0  0  0  0  0  0  0  0
   -0.3710    1.2860    0.0000 C   0  0  0  0  0  0  0  0  0  0  0  0
   -1.6700    0.5360    0.0000 C   0  0  0  0  0  0  0  0  0  0  0  0
   -1.6700   -0.9640    0.0000 C   0  0  0  0  0  0  0  0  0  0  0  0
   -0.3710   -1.7140    0.0000 C   0  0  0  0  0  0  0  0  0  0  0  0
    0.9280   -0.9640    0.0000 C   0  0  0  0  0  0  0  0  0  0  0  0
    3.5261    5.0360    0.0000 N   0  0  0  0  0  0  0  0  0  0  0  0
    4.8251    5.7860    0.0000 C   0  0  0  0  0  0  0  0  0  0  0  0
    4.8252    7.2860    0.0000 C   0  0  0  0  0  0  0  0  0  0  0  0
    6.1242    8.0360    0.0000 O   0  0  0  0  0  0  0  0  0  0  0  0
    6.1242    9.5360    0.0000 C   0  0  0  0  0  0  0  0  0  0  0  0
    7.4233   10.2860    0.0000 C   0  0  0  0  0  0  0  0  0  0  0  0
    7.4233   11.7860    0.0000 C   0  0  0  0  0  0  0  0  0  0  0  0
    6.1242   12.5360    0.0000 C   0  0  0  0  0  0  0  0  0  0  0  0
    4.8252   11.7860    0.0000 C   0  0  0  0  0  0  0  0  0  0  0  0
    4.8252   10.2860    0.0000 C   0  0  0  0  0  0  0  0  0  0  0  0
    3.5261    9.5360    0.0000 O   0  0  0  0  0  0  0  0  0  0  0  0
    2.2271   10.2860    0.0000 C   0  0  0  0  0  0  0  0  0  0  0  0
    2.2271   11.7860    0.0000 C   0  0  0  0  0  0  0  0  0  0  0  0
    3.5262   12.5360    0.0000 C   0  0  0  0  0  0  0  0  0  0  0  0
    3.5262   14.0360    0.0000 C   0  0  0  0  0  0  0  0  0  0  0  0
    2.2271   14.7860    0.0000 C   0  0  0  0  0  0  0  0  0  0  0  0
    0.9281   14.0360    0.0000 C   0  0  0  0  0  0  0  0  0  0  0  0
    0.9281   12.5360    0.0000 C   0  0  0  0  0  0  0  0  0  0  0  0
  1  2  1  0  0  0  0
  2  3  1  0  0  0  0
  3  4  1  0  0  0  0
  4  5  2  0  0  0  0
  5  6  1  0  0  0  0
  6  7  2  0  0  0  0
  7  8  1  0  0  0  0
  8  9  2  0  0  0  0
  4  9  1  0  0  0  0
  1 10  1  0  0  0  0
 10 11  1  0  0  0  0
 11 12  1  0  0  0  0
 12 13  1  0  0  0  0
 13 14  1  0  0  0  0
 14 15  2  0  0  0  0
 15 16  1  0  0  0  0
 16 17  2  0  0  0  0
 17 18  1  0  0  0  0
 18 19  2  0  0  0  0
 14 19  1  0  0  0  0
 19 20  1  0  0  0  0
 20 21  1  0  0  0  0
 21 22  1  0  0  0  0
 22 23  2  0  0  0  0
 23 24  1  0  0  0  0
 24 25  2  0  0  0  0
 25 26  1  0  0  0  0
 26 27  2  0  0  0  0
 22 27  1  0  0  0  0
M  END
> <chemblId>
CHEMBL1255086

> <bioactivity__type>
Ki

> <units>
nM

> <value>
10.0

$$$$

  CDK     11271515332D 0   0.00000     0.00000     0

 27 29  0  0  0  0              1 V2000 
   -9.0932   12.0000    0.0000 C   0  0  0  0  0  0  0  0  0  0  0  0
   -9.0932   10.5000    0.0000 C   0  0  0  0  0  0  0  0  0  0  0  0
   -7.7942    9.7500    0.0000 C   0  0  0  0  0  0  0  0  0  0  0  0
   -7.7942    8.2500    0.0000 C   0  0  0  0  0  0  0  0  0  0  0  0
   -6.4952    7.5000    0.0000 N   0  0  0  0  0  0  0  0  0  0  0  0
   -6.4952    6.0000    0.0000 C   0  0  0  0  0  0  0  0  0  0  0  0
   -5.1961    5.2500    0.0000 C   0  0  0  0  0  0  0  0  0  0  0  0
   -3.8971    6.0000    0.0000 C   0  0  0  0  0  0  0  0  0  0  0  0
   -2.5980    5.2500    0.0000 C   0  0  0  0  0  0  0  0  0  0  0  0
   -2.5980    3.7500    0.0000 O   0  0  0  0  0  0  0  0  0  0  0  0
   -1.2990    3.0000    0.0000 C   0  0  0  0  0  0  0  0  0  0  0  0
    0.0000    3.7500    0.0000 O   0  0  0  0  0  0  0  0  0  0  0  0
   -1.2990    1.5000    0.0000 C   0  0  0  0  0  0  0  0  0  0  0  0
   -2.5980    0.7500    0.0000 C   0  0  0  0  0  0  0  0  0  0  0  0
   -2.5980   -0.7500    0.0000 C   0  0  0  0  0  0  0  0  0  0  0  0
   -3.8970   -1.5000    0.0000 Cl  0  0  0  0  0  0  0  0  0  0  0  0
   -1.2990   -1.5000    0.0000 C   0  0  0  0  0  0  0  0  0  0  0  0
   -1.2990   -3.0000    0.0000 N   0  0  0  0  0  0  0  0  0  0  0  0
    0.0000   -3.7500    0.0000 C   0  0  0  0  0  0  0  0  0  0  0  0
    0.0000   -0.7500    0.0000 C   0  0  0  0  0  0  0  0  0  0  0  0
    1.2990   -1.5000    0.0000 O   0  0  0  0  0  0  0  0  0  0  0  0
    2.5980   -0.7500    0.0000 C   0  0  0  0  0  0  0  0  0  0  0  0
    2.5980    0.7500    0.0000 C   0  0  0  0  0  0  0  0  0  0  0  0
    1.2990    1.5000    0.0000 O   0  0  0  0  0  0  0  0  0  0  0  0
    0.0000    0.7500    0.0000 C   0  0  0  0  0  0  0  0  0  0  0  0
   -3.8971    7.5000    0.0000 C   0  0  0  0  0  0  0  0  0  0  0  0
   -5.1961    8.2500    0.0000 C   0  0  0  0  0  0  0  0  0  0  0  0
  1  2  1  0  0  0  0
  2  3  1  0  0  0  0
  3  4  1  0  0  0  0
  4  5  1  0  0  0  0
  5  6  1  0  0  0  0
  6  7  1  0  0  0  0
  7  8  1  0  0  0  0
  8  9  1  0  0  0  0
  9 10  1  0  0  0  0
 10 11  1  0  0  0  0
 11 12  2  0  0  0  0
 11 13  1  0  0  0  0
 13 14  2  0  0  0  0
 14 15  1  0  0  0  0
 15 16  1  0  0  0  0
 15 17  2  0  0  0  0
 17 18  1  0  0  0  0
 18 19  1  0  0  0  0
 17 20  1  0  0  0  0
 20 21  1  0  0  0  0
 21 22  1  0  0  0  0
 22 23  1  0  0  0  0
 23 24  1  0  0  0  0
 24 25  1  0  0  0  0
 13 25  1  0  0  0  0
 20 25  2  0  0  0  0
  8 26  1  0  0  0  0
 26 27  1  0  0  0  0
  5 27  1  0  0  0  0
M  END
> <chemblId>
CHEMBL1258223

> <bioactivity__type>
Ki

> <units>
nM

> <value>
522.0

$$$$

  CDK     11271515332D 0   0.00000     0.00000     0

 26 28  0  0  0  0              1 V2000 
   -9.0932   12.0000    0.0000 C   0  0  0  0  0  0  0  0  0  0  0  0
   -9.0932   10.5000    0.0000 C   0  0  0  0  0  0  0  0  0  0  0  0
   -7.7942    9.7500    0.0000 C   0  0  0  0  0  0  0  0  0  0  0  0
   -7.7942    8.2500    0.0000 C   0  0  0  0  0  0  0  0  0  0  0  0
   -6.4952    7.5000    0.0000 N   0  0  0  0  0  0  0  0  0  0  0  0
   -6.4952    6.0000    0.0000 C   0  0  0  0  0  0  0  0  0  0  0  0
   -5.1961    5.2500    0.0000 C   0  0  0  0  0  0  0  0  0  0  0  0
   -3.8971    6.0000    0.0000 C   0  0  0  0  0  0  0  0  0  0  0  0
   -2.5980    5.2500    0.0000 C   0  0  0  0  0  0  0  0  0  0  0  0
   -2.5980    3.7500    0.0000 O   0  0  0  0  0  0  0  0  0  0  0  0
   -1.2990    3.0000    0.0000 C   0  0  0  0  0  0  0  0  0  0  0  0
    0.0000    3.7500    0.0000 O   0  0  0  0  0  0  0  0  0  0  0  0
   -1.2990    1.5000    0.0000 C   0  0  0  0  0  0  0  0  0  0  0  0
   -2.5980    0.7500    0.0000 C   0  0  0  0  0  0  0  0  0  0  0  0
   -2.5980   -0.7500    0.0000 C   0  0  0  0  0  0  0  0  0  0  0  0
   -3.8970   -1.5000    0.0000 F   0  0  0  0  0  0  0  0  0  0  0  0
   -1.2990   -1.5000    0.0000 C   0  0  0  0  0  0  0  0  0  0  0  0
   -1.2990   -3.0000    0.0000 N   0  0  0  0  0  0  0  0  0  0  0  0
    0.0000   -0.7500    0.0000 C   0  0  0  0  0  0  0  0  0  0  0  0
    1.2990   -1.5000    0.0000 O   0  0  0  0  0  0  0  0  0  0  0  0
    2.5980   -0.7500    0.0000 C   0  0  0  0  0  0  0  0  0  0  0  0
    2.5980    0.7500    0.0000 C   0  0  0  0  0  0  0  0  0  0  0  0
    1.2990    1.5000    0.0000 O   0  0  0  0  0  0  0  0  0  0  0  0
    0.0000    0.7500    0.0000 C   0  0  0  0  0  0  0  0  0  0  0  0
   -3.8971    7.5000    0.0000 C   0  0  0  0  0  0  0  0  0  0  0  0
   -5.1961    8.2500    0.0000 C   0  0  0  0  0  0  0  0  0  0  0  0
  1  2  1  0  0  0  0
  2  3  1  0  0  0  0
  3  4  1  0  0  0  0
  4  5  1  0  0  0  0
  5  6  1  0  0  0  0
  6  7  1  0  0  0  0
  7  8  1  0  0  0  0
  8  9  1  0  0  0  0
  9 10  1  0  0  0  0
 10 11  1  0  0  0  0
 11 12  2  0  0  0  0
 11 13  1  0  0  0  0
 13 14  2  0  0  0  0
 14 15  1  0  0  0  0
 15 16  1  0  0  0  0
 15 17  2  0  0  0  0
 17 18  1  0  0  0  0
 17 19  1  0  0  0  0
 19 20  1  0  0  0  0
 20 21  1  0  0  0  0
 21 22  1  0  0  0  0
 22 23  1  0  0  0  0
 23 24  1  0  0  0  0
 13 24  1  0  0  0  0
 19 24  2  0  0  0  0
  8 25  1  0  0  0  0
 25 26  1  0  0  0  0
  5 26  1  0  0  0  0
M  END
> <chemblId>
CHEMBL1258671

> <bioactivity__type>
Ki

> <units>
nM

> <value>
87.6

$$$$

  CDK     11271515332D 0   0.00000     0.00000     0

 46 51  0  0  0  0              1 V2000 
    3.8970   -1.5000    0.0000 C   0  0  0  0  0  0  0  0  0  0  0  0
    2.5980   -0.7500    0.0000 C   0  0  0  0  0  0  0  0  0  0  0  0
    2.5980    0.7500    0.0000 C   0  0  0  0  0  0  0  0  0  0  0  0
    1.2990    1.5000    0.0000 O   0  0  0  0  0  0  0  0  0  0  0  0
    0.0000    0.7500    0.0000 C   0  0  0  0  0  0  0  0  0  0  0  0
   -1.2990    1.5000    0.0000 C   0  0  0  0  0  0  0  0  0  0  0  0
   -2.5980    0.7500    0.0000 C   0  0  0  0  0  0  0  0  0  0  0  0
   -2.5980   -0.7500    0.0000 C   0  0  0  0  0  0  0  0  0  0  0  0
   -1.2990   -1.5000    0.0000 C   0  0  0  0  0  0  0  0  0  0  0  0
    0.0000   -0.7500    0.0000 C   0  0  0  0  0  0  0  0  0  0  0  0
    1.2990   -1.5000    0.0000 C   0  0  0  0  0  0  0  0  0  0  0  0
    1.2990   -3.0000    0.0000 O   0  0  0  0  0  0  0  0  0  0  0  0
   -1.2990    3.0000    0.0000 C   0  0  0  0  0  0  0  0  0  0  0  0
    0.0000    3.7500    0.0000 O   0  0  0  0  0  0  0  0  0  0  0  0
   -2.5980    3.7500    0.0000 N   0  0  0  0  0  0  0  0  0  0  0  0
   -2.5980    5.2500    0.0000 C   0  0  0  0  0  0  0  0  0  0  0  0
   -3.8971    6.0000    0.0000 C   0  0  0  0  0  0  0  0  0  0  0  0
   -3.8971    7.5000    0.0000 C   0  0  0  0  0  0  0  0  0  0  0  0
   -5.1961    8.2500    0.0000 N   0  0  0  0  0  0  0  0  0  0  0  0
   -5.1961    9.7500    0.0000 C   0  0  0  0  0  0  0  0  0  0  0  0
   -6.4952   10.5000    0.0000 C   0  0  0  0  0  0  0  0  0  0  0  0
   -7.7942    9.7500    0.0000 N   0  0  0  0  0  0  0  0  0  0  0  0
   -7.7942    8.2500    0.0000 C   0  0  0  0  0  0  0  0  0  0  0  0
   -6.4952    7.5000    0.0000 C   0  0  0  0  0  0  0  0  0  0  0  0
   -9.0932   10.5000    0.0000 C   0  0  0  0  0  0  0  0  0  0  0  0
   -9.0932   12.0000    0.0000 C   0  0  0  0  0  0  0  0  0  0  0  0
  -10.3923   12.7500    0.0000 C   0  0  0  0  0  0  0  0  0  0  0  0
  -11.6913   12.0000    0.0000 C   0  0  0  0  0  0  0  0  0  0  0  0
  -11.6913   10.5000    0.0000 C   0  0  0  0  0  0  0  0  0  0  0  0
  -10.3923    9.7500    0.0000 C   0  0  0  0  0  0  0  0  0  0  0  0
  -10.3923    8.2500    0.0000 O   0  0  0  0  0  0  0  0  0  0  0  0
  -11.6913    7.5000    0.0000 C   0  0  0  0  0  0  0  0  0  0  0  0
  -12.9903    8.2500    0.0000 C   0  0  0  0  0  0  0  0  0  0  0  0
  -13.1471    9.7418    0.0000 N   0  0  0  0  0  0  0  0  0  0  0  0
  -14.6144   10.0537    0.0000 O   0  0  0  0  0  0  0  0  0  0  0  0
  -15.3644    8.7546    0.0000 N   0  3  0  0  0  0  0  0  0  0  0  0
  -16.8561    8.5978    0.0000 O   0  5  0  0  0  0  0  0  0  0  0  0
  -14.3607    7.6399    0.0000 C   0  0  0  0  0  0  0  0  0  0  0  0
  -14.6725    6.1727    0.0000 C   0  0  0  0  0  0  0  0  0  0  0  0
  -14.9844    4.7055    0.0000 N   0  0  0  0  0  0  0  0  0  0  0  0
    3.8970    1.5000    0.0000 C   0  0  0  0  0  0  0  0  0  0  0  0
    5.1961    0.7500    0.0000 C   0  0  0  0  0  0  0  0  0  0  0  0
    6.4951    1.5000    0.0000 C   0  0  0  0  0  0  0  0  0  0  0  0
    6.4951    3.0000    0.0000 C   0  0  0  0  0  0  0  0  0  0  0  0
    5.1961    3.7500    0.0000 C   0  0  0  0  0  0  0  0  0  0  0  0
    3.8971    3.0000    0.0000 C   0  0  0  0  0  0  0  0  0  0  0  0
  1  2  1  0  0  0  0
  2  3  2  0  0  0  0
  3  4  1  0  0  0  0
  4  5  1  0  0  0  0
  5  6  2  0  0  0  0
  6  7  1  0  0  0  0
  7  8  2  0  0  0  0
  8  9  1  0  0  0  0
  9 10  2  0  0  0  0
  5 10  1  0  0  0  0
 10 11  1  0  0  0  0
  2 11  1  0  0  0  0
 11 12  2  0  0  0  0
  6 13  1  0  0  0  0
 13 14  2  0  0  0  0
 13 15  1  0  0  0  0
 15 16  1  0  0  0  0
 16 17  1  0  0  0  0
 17 18  1  0  0  0  0
 18 19  1  0  0  0  0
 19 20  1  0  0  0  0
 20 21  1  0  0  0  0
 21 22  1  0  0  0  0
 22 23  1  0  0  0  0
 23 24  1  0  0  0  0
 19 24  1  0  0  0  0
 22 25  1  0  0  0  0
 25 26  2  0  0  0  0
 26 27  1  0  0  0  0
 27 28  2  0  0  0  0
 28 29  1  0  0  0  0
 29 30  2  0  0  0  0
 25 30  1  0  0  0  0
 30 31  1  0  0  0  0
 31 32  1  0  0  0  0
 32 33  1  0  0  0  0
 33 34  2  0  0  0  0
 34 35  1  0  0  0  0
 35 36  1  0  0  0  0
 36 37  1  0  0  0  0
 36 38  2  0  0  0  0
 33 38  1  0  0  0  0
 38 39  1  0  0  0  0
 39 40  3  0  0  0  0
  3 41  1  0  0  0  0
 41 42  2  0  0  0  0
 42 43  1  0  0  0  0
 43 44  2  0  0  0  0
 44 45  1  0  0  0  0
 45 46  2  0  0  0  0
 41 46  1  0  0  0  0
M  END
> <chemblId>
CHEMBL125989

> <bioactivity__type>
Ki

> <units>
nM

> <value>
0.73

$$$$

  CDK     11271515332D 0   0.00000     0.00000     0

 30 32  0  0  0  0              1 V2000 
   -1.6240    4.6870    0.0000 C   0  0  0  0  0  0  0  0  0  0  0  0
   -1.6240    3.1870    0.0000 C   0  0  0  0  0  0  0  0  0  0  0  0
   -2.9231    2.4370    0.0000 C   0  0  0  0  0  0  0  0  0  0  0  0
   -0.3250    2.4370    0.0000 O   0  0  0  0  0  0  0  0  0  0  0  0
   -0.3250    0.9370    0.0000 C   0  0  0  0  0  0  0  0  0  0  0  0
   -1.6240    0.1870    0.0000 C   0  0  0  0  0  0  0  0  0  0  0  0
   -1.6240   -1.3120    0.0000 C   0  0  0  0  0  0  0  0  0  0  0  0
   -0.3250   -2.0620    0.0000 C   0  0  0  0  0  0  0  0  0  0  0  0
    0.9740   -1.3120    0.0000 C   0  0  0  0  0  0  0  0  0  0  0  0
    0.9740    0.1870    0.0000 C   0  0  0  0  0  0  0  0  0  0  0  0
    2.2730    0.9370    0.0000 N   0  0  0  0  0  0  0  0  0  0  0  0
    3.5721    0.1870    0.0000 C   0  0  0  0  0  0  0  0  0  0  0  0
    4.8711    0.9370    0.0000 C   0  0  0  0  0  0  0  0  0  0  0  0
    4.8711    2.4370    0.0000 N   0  0  0  0  0  0  0  0  0  0  0  0
    6.1702    3.1870    0.0000 C   0  0  0  0  0  0  0  0  0  0  0  0
    7.4692    2.4370    0.0000 C   0  0  0  0  0  0  0  0  0  0  0  0
    8.7682    3.1870    0.0000 N   0  0  0  0  0  0  0  0  0  0  0  0
   10.0673    2.4369    0.0000 C   0  0  0  0  0  0  0  0  0  0  0  0
   10.0673    0.9369    0.0000 O   0  0  0  0  0  0  0  0  0  0  0  0
   11.3663    3.1869    0.0000 C   0  0  0  0  0  0  0  0  0  0  0  0
   12.6654    2.4369    0.0000 N   0  0  0  0  0  0  0  0  0  0  0  0
   12.5533    0.9411    0.0000 C   0  0  0  0  0  0  0  0  0  0  0  0
   13.6528   -0.0791    0.0000 C   0  0  0  0  0  0  0  0  0  0  0  0
   15.1361    0.1444    0.0000 C   0  0  0  0  0  0  0  0  0  0  0  0
   15.8861    1.4434    0.0000 C   0  0  0  0  0  0  0  0  0  0  0  0
   15.3381    2.8398    0.0000 C   0  0  0  0  0  0  0  0  0  0  0  0
   13.9047    3.2819    0.0000 C   0  0  0  0  0  0  0  0  0  0  0  0
   13.6812    4.7651    0.0000 O   0  0  0  0  0  0  0  0  0  0  0  0
    3.5721    3.1870    0.0000 C   0  0  0  0  0  0  0  0  0  0  0  0
    2.2731    2.4370    0.0000 C   0  0  0  0  0  0  0  0  0  0  0  0
  1  2  1  0  0  0  0
  2  3  1  0  0  0  0
  2  4  1  0  0  0  0
  4  5  1  0  0  0  0
  5  6  2  0  0  0  0
  6  7  1  0  0  0  0
  7  8  2  0  0  0  0
  8  9  1  0  0  0  0
  9 10  2  0  0  0  0
  5 10  1  0  0  0  0
 10 11  1  0  0  0  0
 11 12  1  0  0  0  0
 12 13  1  0  0  0  0
 13 14  1  0  0  0  0
 14 15  1  0  0  0  0
 15 16  1  0  0  0  0
 16 17  1  0  0  0  0
 17 18  1  0  0  0  0
 18 19  2  0  0  0  0
 18 20  1  0  0  0  0
 20 21  1  0  0  0  0
 21 22  1  0  0  0  0
 22 23  1  0  0  0  0
 23 24  1  0  0  0  0
 24 25  1  0  0  0  0
 25 26  1  0  0  0  0
 26 27  1  0  0  0  0
 21 27  1  0  0  0  0
 27 28  2  0  0  0  0
 14 29  1  0  0  0  0
 29 30  1  0  0  0  0
 11 30  1  0  0  0  0
M  END
> <chemblId>
CHEMBL12603

> <bioactivity__type>
Ki

> <units>
nM

> <value>
20.0

$$$$

  CDK     11271515332D 0   0.00000     0.00000     0

 27 31  0  0  0  0              1 V2000 
   -3.6049    1.5002    0.0000 Br  0  0  0  0  0  0  0  0  0  0  0  0
   -2.3060    0.7500    0.0000 C   0  0  0  0  0  0  0  0  0  0  0  0
   -2.3060   -0.7500    0.0000 C   0  0  0  0  0  0  0  0  0  0  0  0
   -1.0060   -1.5000    0.0000 C   0  0  0  0  0  0  0  0  0  0  0  0
    0.2920   -0.7500    0.0000 C   0  0  0  0  0  0  0  0  0  0  0  0
    1.7190   -1.2130    0.0000 N   0  0  0  0  0  0  0  0  0  0  0  0
    2.6010    0.0000    0.0000 C   0  0  0  0  0  0  0  0  0  0  0  0
    1.7190    1.2130    0.0000 N   0  0  0  0  0  0  0  0  0  0  0  0
    0.2920    0.7500    0.0000 C   0  0  0  0  0  0  0  0  0  0  0  0
   -1.0060    1.5000    0.0000 C   0  0  0  0  0  0  0  0  0  0  0  0
    4.1010   -0.0000    0.0000 N   0  0  0  0  0  0  0  0  0  0  0  0
    4.8510   -1.2990    0.0000 C   0  0  0  0  0  0  0  0  0  0  0  0
    6.3510   -1.2990    0.0000 C   0  0  0  0  0  0  0  0  0  0  0  0
    7.1010   -0.0000    0.0000 C   0  0  0  0  0  0  0  0  0  0  0  0
    6.3510    1.2990    0.0000 C   0  0  0  0  0  0  0  0  0  0  0  0
    4.8510    1.2990    0.0000 C   0  0  0  0  0  0  0  0  0  0  0  0
    7.9827   -1.2135    0.0000 C   0  0  0  0  0  0  0  0  0  0  0  0
    9.4093   -0.7500    0.0000 N   0  0  0  0  0  0  0  0  0  0  0  0
    9.4093    0.7500    0.0000 C   0  0  0  0  0  0  0  0  0  0  0  0
   10.6228    1.6317    0.0000 O   0  0  0  0  0  0  0  0  0  0  0  0
    7.9827    1.2135    0.0000 O   0  0  0  0  0  0  0  0  0  0  0  0
   10.6228   -1.6317    0.0000 C   0  0  0  0  0  0  0  0  0  0  0  0
   10.4660   -3.1235    0.0000 C   0  0  0  0  0  0  0  0  0  0  0  0
   11.6795   -4.0051    0.0000 C   0  0  0  0  0  0  0  0  0  0  0  0
   13.0498   -3.3950    0.0000 C   0  0  0  0  0  0  0  0  0  0  0  0
   13.2066   -1.9033    0.0000 C   0  0  0  0  0  0  0  0  0  0  0  0
   11.9931   -1.0216    0.0000 C   0  0  0  0  0  0  0  0  0  0  0  0
  1  2  1  0  0  0  0
  2  3  2  0  0  0  0
  3  4  1  0  0  0  0
  4  5  2  0  0  0  0
  5  6  1  0  0  0  0
  6  7  1  0  0  0  0
  7  8  2  0  0  0  0
  8  9  1  0  0  0  0
  5  9  1  0  0  0  0
  9 10  2  0  0  0  0
  2 10  1  0  0  0  0
  7 11  1  0  0  0  0
 11 12  1  0  0  0  0
 12 13  1  0  0  0  0
 13 14  1  0  0  0  0
 14 15  1  0  0  0  0
 15 16  1  0  0  0  0
 11 16  1  0  0  0  0
 14 17  1  0  0  0  0
 17 18  1  0  0  0  0
 18 19  1  0  0  0  0
 19 20  2  0  0  0  0
 19 21  1  0  0  0  0
 14 21  1  0  0  0  0
 18 22  1  0  0  0  0
 22 23  2  0  0  0  0
 23 24  1  0  0  0  0
 24 25  2  0  0  0  0
 25 26  1  0  0  0  0
 26 27  2  0  0  0  0
 22 27  1  0  0  0  0
M  END
> <chemblId>
CHEMBL1289038

> <bioactivity__type>
Ki

> <units>
nM

> <value>
39.81

$$$$

  CDK     11271515332D 0   0.00000     0.00000     0

 27 31  0  0  0  0              1 V2000 
   -3.6049    1.5002    0.0000 F   0  0  0  0  0  0  0  0  0  0  0  0
   -2.3060    0.7500    0.0000 C   0  0  0  0  0  0  0  0  0  0  0  0
   -2.3060   -0.7500    0.0000 C   0  0  0  0  0  0  0  0  0  0  0  0
   -1.0060   -1.5000    0.0000 C   0  0  0  0  0  0  0  0  0  0  0  0
    0.2920   -0.7500    0.0000 C   0  0  0  0  0  0  0  0  0  0  0  0
    1.7190   -1.2130    0.0000 N   0  0  0  0  0  0  0  0  0  0  0  0
    2.6010    0.0000    0.0000 C   0  0  0  0  0  0  0  0  0  0  0  0
    1.7190    1.2130    0.0000 N   0  0  0  0  0  0  0  0  0  0  0  0
    0.2920    0.7500    0.0000 C   0  0  0  0  0  0  0  0  0  0  0  0
   -1.0060    1.5000    0.0000 C   0  0  0  0  0  0  0  0  0  0  0  0
    4.1010   -0.0000    0.0000 N   0  0  0  0  0  0  0  0  0  0  0  0
    4.8510   -1.2990    0.0000 C   0  0  0  0  0  0  0  0  0  0  0  0
    6.3510   -1.2990    0.0000 C   0  0  0  0  0  0  0  0  0  0  0  0
    7.1010   -0.0000    0.0000 C   0  0  0  0  0  0  0  0  0  0  0  0
    6.3510    1.2990    0.0000 C   0  0  0  0  0  0  0  0  0  0  0  0
    4.8510    1.2990    0.0000 C   0  0  0  0  0  0  0  0  0  0  0  0
    7.9827   -1.2135    0.0000 C   0  0  0  0  0  0  0  0  0  0  0  0
    9.4093   -0.7500    0.0000 N   0  0  0  0  0  0  0  0  0  0  0  0
    9.4093    0.7500    0.0000 C   0  0  0  0  0  0  0  0  0  0  0  0
   10.6228    1.6317    0.0000 O   0  0  0  0  0  0  0  0  0  0  0  0
    7.9827    1.2135    0.0000 O   0  0  0  0  0  0  0  0  0  0  0  0
   10.6228   -1.6317    0.0000 C   0  0  0  0  0  0  0  0  0  0  0  0
   10.4660   -3.1235    0.0000 C   0  0  0  0  0  0  0  0  0  0  0  0
   11.6795   -4.0051    0.0000 C   0  0  0  0  0  0  0  0  0  0  0  0
   13.0498   -3.3950    0.0000 C   0  0  0  0  0  0  0  0  0  0  0  0
   13.2066   -1.9033    0.0000 C   0  0  0  0  0  0  0  0  0  0  0  0
   11.9931   -1.0216    0.0000 C   0  0  0  0  0  0  0  0  0  0  0  0
  1  2  1  0  0  0  0
  2  3  2  0  0  0  0
  3  4  1  0  0  0  0
  4  5  2  0  0  0  0
  5  6  1  0  0  0  0
  6  7  1  0  0  0  0
  7  8  2  0  0  0  0
  8  9  1  0  0  0  0
  5  9  1  0  0  0  0
  9 10  2  0  0  0  0
  2 10  1  0  0  0  0
  7 11  1  0  0  0  0
 11 12  1  0  0  0  0
 12 13  1  0  0  0  0
 13 14  1  0  0  0  0
 14 15  1  0  0  0  0
 15 16  1  0  0  0  0
 11 16  1  0  0  0  0
 14 17  1  0  0  0  0
 17 18  1  0  0  0  0
 18 19  1  0  0  0  0
 19 20  2  0  0  0  0
 19 21  1  0  0  0  0
 14 21  1  0  0  0  0
 18 22  1  0  0  0  0
 22 23  2  0  0  0  0
 23 24  1  0  0  0  0
 24 25  2  0  0  0  0
 25 26  1  0  0  0  0
 26 27  2  0  0  0  0
 22 27  1  0  0  0  0
M  END
> <chemblId>
CHEMBL1289039

> <bioactivity__type>
Ki

> <units>
nM

> <value>
100.0

$$$$

  CDK     11271515332D 0   0.00000     0.00000     0

 31 35  0  0  0  0              1 V2000 
   -6.2030    1.5006    0.0000 F   0  0  0  0  0  0  0  0  0  0  0  0
   -4.9041    0.7504    0.0000 C   0  0  0  0  0  0  0  0  0  0  0  0
   -5.8684   -0.3985    0.0000 F   0  0  0  0  0  0  0  0  0  0  0  0
   -3.9401   -0.3988    0.0000 F   0  0  0  0  0  0  0  0  0  0  0  0
   -3.6049    1.5002    0.0000 O   0  0  0  0  0  0  0  0  0  0  0  0
   -2.3060    0.7500    0.0000 C   0  0  0  0  0  0  0  0  0  0  0  0
   -2.3060   -0.7500    0.0000 C   0  0  0  0  0  0  0  0  0  0  0  0
   -1.0060   -1.5000    0.0000 C   0  0  0  0  0  0  0  0  0  0  0  0
    0.2920   -0.7500    0.0000 C   0  0  0  0  0  0  0  0  0  0  0  0
    1.7190   -1.2130    0.0000 N   0  0  0  0  0  0  0  0  0  0  0  0
    2.6010    0.0000    0.0000 C   0  0  0  0  0  0  0  0  0  0  0  0
    1.7190    1.2130    0.0000 N   0  0  0  0  0  0  0  0  0  0  0  0
    0.2920    0.7500    0.0000 C   0  0  0  0  0  0  0  0  0  0  0  0
   -1.0060    1.5000    0.0000 C   0  0  0  0  0  0  0  0  0  0  0  0
    4.1010   -0.0000    0.0000 N   0  0  0  0  0  0  0  0  0  0  0  0
    4.8510   -1.2990    0.0000 C   0  0  0  0  0  0  0  0  0  0  0  0
    6.3510   -1.2990    0.0000 C   0  0  0  0  0  0  0  0  0  0  0  0
    7.1010   -0.0000    0.0000 C   0  0  0  0  0  0  0  0  0  0  0  0
    6.3510    1.2990    0.0000 C   0  0  0  0  0  0  0  0  0  0  0  0
    4.8510    1.2990    0.0000 C   0  0  0  0  0  0  0  0  0  0  0  0
    7.9827   -1.2135    0.0000 C   0  0  0  0  0  0  0  0  0  0  0  0
    9.4093   -0.7500    0.0000 N   0  0  0  0  0  0  0  0  0  0  0  0
    9.4093    0.7500    0.0000 C   0  0  0  0  0  0  0  0  0  0  0  0
   10.6228    1.6317    0.0000 O   0  0  0  0  0  0  0  0  0  0  0  0
    7.9827    1.2135    0.0000 O   0  0  0  0  0  0  0  0  0  0  0  0
   10.6228   -1.6317    0.0000 C   0  0  0  0  0  0  0  0  0  0  0  0
   10.4660   -3.1235    0.0000 C   0  0  0  0  0  0  0  0  0  0  0  0
   11.6795   -4.0051    0.0000 C   0  0  0  0  0  0  0  0  0  0  0  0
   13.0498   -3.3950    0.0000 C   0  0  0  0  0  0  0  0  0  0  0  0
   13.2066   -1.9033    0.0000 C   0  0  0  0  0  0  0  0  0  0  0  0
   11.9931   -1.0216    0.0000 C   0  0  0  0  0  0  0  0  0  0  0  0
  1  2  1  0  0  0  0
  2  3  1  0  0  0  0
  2  4  1  0  0  0  0
  2  5  1  0  0  0  0
  5  6  1  0  0  0  0
  6  7  2  0  0  0  0
  7  8  1  0  0  0  0
  8  9  2  0  0  0  0
  9 10  1  0  0  0  0
 10 11  1  0  0  0  0
 11 12  2  0  0  0  0
 12 13  1  0  0  0  0
  9 13  1  0  0  0  0
 13 14  2  0  0  0  0
  6 14  1  0  0  0  0
 11 15  1  0  0  0  0
 15 16  1  0  0  0  0
 16 17  1  0  0  0  0
 17 18  1  0  0  0  0
 18 19  1  0  0  0  0
 19 20  1  0  0  0  0
 15 20  1  0  0  0  0
 18 21  1  0  0  0  0
 21 22  1  0  0  0  0
 22 23  1  0  0  0  0
 23 24  2  0  0  0  0
 23 25  1  0  0  0  0
 18 25  1  0  0  0  0
 22 26  1  0  0  0  0
 26 27  2  0  0  0  0
 27 28  1  0  0  0  0
 28 29  2  0  0  0  0
 29 30  1  0  0  0  0
 30 31  2  0  0  0  0
 26 31  1  0  0  0  0
M  END
> <chemblId>
CHEMBL1289154

> <bioactivity__type>
Ki

> <units>
nM

> <value>
199.53

$$$$

  CDK     11271515332D 0   0.00000     0.00000     0

 31 35  0  0  0  0              1 V2000 
   -6.2030    1.5006    0.0000 F   0  0  0  0  0  0  0  0  0  0  0  0
   -4.9041    0.7504    0.0000 C   0  0  0  0  0  0  0  0  0  0  0  0
   -5.8684   -0.3985    0.0000 F   0  0  0  0  0  0  0  0  0  0  0  0
   -3.9401   -0.3988    0.0000 F   0  0  0  0  0  0  0  0  0  0  0  0
   -3.6049    1.5002    0.0000 O   0  0  0  0  0  0  0  0  0  0  0  0
   -2.3060    0.7500    0.0000 C   0  0  0  0  0  0  0  0  0  0  0  0
   -2.3060   -0.7500    0.0000 C   0  0  0  0  0  0  0  0  0  0  0  0
   -1.0060   -1.5000    0.0000 C   0  0  0  0  0  0  0  0  0  0  0  0
    0.2920   -0.7500    0.0000 C   0  0  0  0  0  0  0  0  0  0  0  0
    1.7190   -1.2130    0.0000 N   0  0  0  0  0  0  0  0  0  0  0  0
    2.6010    0.0000    0.0000 C   0  0  0  0  0  0  0  0  0  0  0  0
    1.7190    1.2130    0.0000 N   0  0  0  0  0  0  0  0  0  0  0  0
    0.2920    0.7500    0.0000 C   0  0  0  0  0  0  0  0  0  0  0  0
   -1.0060    1.5000    0.0000 C   0  0  0  0  0  0  0  0  0  0  0  0
    4.1010   -0.0000    0.0000 C   0  0  0  0  0  0  0  0  0  0  0  0
    4.8510   -1.2990    0.0000 C   0  0  0  0  0  0  0  0  0  0  0  0
    6.3510   -1.2990    0.0000 C   0  0  0  0  0  0  0  0  0  0  0  0
    7.1010   -0.0000    0.0000 C   0  0  0  0  0  0  0  0  0  0  0  0
    6.3510    1.2990    0.0000 C   0  0  0  0  0  0  0  0  0  0  0  0
    4.8510    1.2990    0.0000 C   0  0  0  0  0  0  0  0  0  0  0  0
    7.9827   -1.2135    0.0000 C   0  0  0  0  0  0  0  0  0  0  0  0
    9.4093   -0.7500    0.0000 N   0  0  0  0  0  0  0  0  0  0  0  0
    9.4093    0.7500    0.0000 C   0  0  0  0  0  0  0  0  0  0  0  0
   10.6228    1.6317    0.0000 O   0  0  0  0  0  0  0  0  0  0  0  0
    7.9827    1.2135    0.0000 O   0  0  0  0  0  0  0  0  0  0  0  0
   10.6228   -1.6317    0.0000 C   0  0  0  0  0  0  0  0  0  0  0  0
   10.4660   -3.1235    0.0000 C   0  0  0  0  0  0  0  0  0  0  0  0
   11.6795   -4.0051    0.0000 C   0  0  0  0  0  0  0  0  0  0  0  0
   13.0498   -3.3950    0.0000 C   0  0  0  0  0  0  0  0  0  0  0  0
   13.2066   -1.9033    0.0000 C   0  0  0  0  0  0  0  0  0  0  0  0
   11.9931   -1.0216    0.0000 C   0  0  0  0  0  0  0  0  0  0  0  0
  1  2  1  0  0  0  0
  2  3  1  0  0  0  0
  2  4  1  0  0  0  0
  2  5  1  0  0  0  0
  5  6  1  0  0  0  0
  6  7  2  0  0  0  0
  7  8  1  0  0  0  0
  8  9  2  0  0  0  0
  9 10  1  0  0  0  0
 10 11  1  0  0  0  0
 11 12  2  0  0  0  0
 12 13  1  0  0  0  0
  9 13  1  0  0  0  0
 13 14  2  0  0  0  0
  6 14  1  0  0  0  0
 15 11  1  1  0  0  0
 15 16  1  0  0  0  0
 16 17  1  0  0  0  0
 18 17  1  6  0  0  0
 18 19  1  0  0  0  0
 19 20  1  0  0  0  0
 15 20  1  0  0  0  0
 18 21  1  0  0  0  0
 21 22  1  0  0  0  0
 22 23  1  0  0  0  0
 23 24  2  0  0  0  0
 23 25  1  0  0  0  0
 18 25  1  0  0  0  0
 22 26  1  0  0  0  0
 26 27  2  0  0  0  0
 27 28  1  0  0  0  0
 28 29  2  0  0  0  0
 29 30  1  0  0  0  0
 30 31  2  0  0  0  0
 26 31  1  0  0  0  0
M  END
> <chemblId>
CHEMBL1289267

> <bioactivity__type>
Ki

> <units>
nM

> <value>
1258.93

$$$$

  CDK     11271515332D 0   0.00000     0.00000     0

 32 36  0  0  0  0              1 V2000 
   12.1499   -0.4702    0.0000 F   0  0  0  0  0  0  0  0  0  0  0  0
   11.9931    1.0216    0.0000 C   0  0  0  0  0  0  0  0  0  0  0  0
   13.2066    1.9033    0.0000 C   0  0  0  0  0  0  0  0  0  0  0  0
   13.0498    3.3950    0.0000 C   0  0  0  0  0  0  0  0  0  0  0  0
   11.6795    4.0051    0.0000 C   0  0  0  0  0  0  0  0  0  0  0  0
   10.4660    3.1235    0.0000 C   0  0  0  0  0  0  0  0  0  0  0  0
   10.6228    1.6317    0.0000 C   0  0  0  0  0  0  0  0  0  0  0  0
    9.4093    0.7500    0.0000 N   0  0  0  0  0  0  0  0  0  0  0  0
    7.9827    1.2135    0.0000 C   0  0  0  0  0  0  0  0  0  0  0  0
    7.1010   -0.0000    0.0000 C   0  0  0  0  0  0  0  0  0  0  0  0
    6.3510   -1.2990    0.0000 C   0  0  0  0  0  0  0  0  0  0  0  0
    4.8510   -1.2990    0.0000 C   0  0  0  0  0  0  0  0  0  0  0  0
    4.1010    0.0000    0.0000 C   0  0  0  0  0  0  0  0  0  0  0  0
    4.8510    1.2990    0.0000 C   0  0  0  0  0  0  0  0  0  0  0  0
    6.3510    1.2990    0.0000 C   0  0  0  0  0  0  0  0  0  0  0  0
    2.6010    0.0000    0.0000 C   0  0  0  0  0  0  0  0  0  0  0  0
    1.7190    1.2130    0.0000 N   0  0  0  0  0  0  0  0  0  0  0  0
    0.2920    0.7500    0.0000 C   0  0  0  0  0  0  0  0  0  0  0  0
   -1.0060    1.5000    0.0000 C   0  0  0  0  0  0  0  0  0  0  0  0
   -2.3060    0.7500    0.0000 C   0  0  0  0  0  0  0  0  0  0  0  0
   -3.6049    1.5002    0.0000 O   0  0  0  0  0  0  0  0  0  0  0  0
   -4.9041    0.7504    0.0000 C   0  0  0  0  0  0  0  0  0  0  0  0
   -6.2030    1.5006    0.0000 F   0  0  0  0  0  0  0  0  0  0  0  0
   -5.8684   -0.3985    0.0000 F   0  0  0  0  0  0  0  0  0  0  0  0
   -3.9401   -0.3988    0.0000 F   0  0  0  0  0  0  0  0  0  0  0  0
   -2.3060   -0.7500    0.0000 C   0  0  0  0  0  0  0  0  0  0  0  0
   -1.0060   -1.5000    0.0000 C   0  0  0  0  0  0  0  0  0  0  0  0
    0.2920   -0.7500    0.0000 C   0  0  0  0  0  0  0  0  0  0  0  0
    1.7190   -1.2130    0.0000 N   0  0  0  0  0  0  0  0  0  0  0  0
    7.9827   -1.2135    0.0000 O   0  0  0  0  0  0  0  0  0  0  0  0
    9.4093   -0.7500    0.0000 C   0  0  0  0  0  0  0  0  0  0  0  0
   10.6228   -1.6317    0.0000 O   0  0  0  0  0  0  0  0  0  0  0  0
  1  2  1  0  0  0  0
  2  3  2  0  0  0  0
  3  4  1  0  0  0  0
  4  5  2  0  0  0  0
  5  6  1  0  0  0  0
  6  7  2  0  0  0  0
  2  7  1  0  0  0  0
  7  8  1  0  0  0  0
  8  9  1  0  0  0  0
 10  9  1  6  0  0  0
 10 11  1  0  0  0  0
 11 12  1  0  0  0  0
 12 13  1  0  0  0  0
 13 14  1  0  0  0  0
 14 15  1  0  0  0  0
 10 15  1  0  0  0  0
 13 16  1  6  0  0  0
 16 17  2  0  0  0  0
 17 18  1  0  0  0  0
 18 19  2  0  0  0  0
 19 20  1  0  0  0  0
 20 21  1  0  0  0  0
 21 22  1  0  0  0  0
 22 23  1  0  0  0  0
 22 24  1  0  0  0  0
 22 25  1  0  0  0  0
 20 26  2  0  0  0  0
 26 27  1  0  0  0  0
 27 28  2  0  0  0  0
 18 28  1  0  0  0  0
 28 29  1  0  0  0  0
 16 29  1  0  0  0  0
 10 30  1  0  0  0  0
 30 31  1  0  0  0  0
  8 31  1  0  0  0  0
 31 32  2  0  0  0  0
M  END
> <chemblId>
CHEMBL1289268

> <bioactivity__type>
Ki

> <units>
nM

> <value>
794.33

$$$$

  CDK     11271515332D 0   0.00000     0.00000     0

 32 36  0  0  0  0              1 V2000 
   15.2824    3.0323    0.0000 F   0  0  0  0  0  0  0  0  0  0  0  0
   13.9127    2.4208    0.0000 C   0  0  0  0  0  0  0  0  0  0  0  0
   12.6983    3.3013    0.0000 C   0  0  0  0  0  0  0  0  0  0  0  0
   11.3286    2.6898    0.0000 C   0  0  0  0  0  0  0  0  0  0  0  0
   11.1733    1.1979    0.0000 C   0  0  0  0  0  0  0  0  0  0  0  0
   12.3877    0.3174    0.0000 C   0  0  0  0  0  0  0  0  0  0  0  0
   13.7574    0.9289    0.0000 C   0  0  0  0  0  0  0  0  0  0  0  0
    9.8036    0.5864    0.0000 N   0  0  0  0  0  0  0  0  0  0  0  0
    7.7136    1.4199    0.0000 C   0  0  0  0  0  0  0  0  0  0  0  0
    7.1010    0.0000    0.0000 C   0  0  0  0  0  0  0  0  0  0  0  0
    6.3510   -1.2990    0.0000 C   0  0  0  0  0  0  0  0  0  0  0  0
    4.8510   -1.2990    0.0000 C   0  0  0  0  0  0  0  0  0  0  0  0
    4.1010    0.0000    0.0000 C   0  0  0  0  0  0  0  0  0  0  0  0
    4.8510    1.2990    0.0000 C   0  0  0  0  0  0  0  0  0  0  0  0
    6.3510    1.2990    0.0000 C   0  0  0  0  0  0  0  0  0  0  0  0
    2.6010    0.0000    0.0000 C   0  0  0  0  0  0  0  0  0  0  0  0
    1.7190    1.2130    0.0000 N   0  0  0  0  0  0  0  0  0  0  0  0
    0.2920    0.7500    0.0000 C   0  0  0  0  0  0  0  0  0  0  0  0
   -1.0060    1.5000    0.0000 C   0  0  0  0  0  0  0  0  0  0  0  0
   -2.3060    0.7500    0.0000 C   0  0  0  0  0  0  0  0  0  0  0  0
   -3.6049    1.5002    0.0000 O   0  0  0  0  0  0  0  0  0  0  0  0
   -4.9041    0.7504    0.0000 C   0  0  0  0  0  0  0  0  0  0  0  0
   -6.2030    1.5006    0.0000 F   0  0  0  0  0  0  0  0  0  0  0  0
   -5.8684   -0.3985    0.0000 F   0  0  0  0  0  0  0  0  0  0  0  0
   -3.9401   -0.3988    0.0000 F   0  0  0  0  0  0  0  0  0  0  0  0
   -2.3060   -0.7500    0.0000 C   0  0  0  0  0  0  0  0  0  0  0  0
   -1.0060   -1.5000    0.0000 C   0  0  0  0  0  0  0  0  0  0  0  0
    0.2920   -0.7500    0.0000 C   0  0  0  0  0  0  0  0  0  0  0  0
    1.7190   -1.2130    0.0000 N   0  0  0  0  0  0  0  0  0  0  0  0
    7.9036   -1.1409    0.0000 O   0  0  0  0  0  0  0  0  0  0  0  0
    9.2710   -0.8654    0.0000 C   0  0  0  0  0  0  0  0  0  0  0  0
   10.2476   -2.0039    0.0000 O   0  0  0  0  0  0  0  0  0  0  0  0
  1  2  1  0  0  0  0
  2  3  2  0  0  0  0
  3  4  1  0  0  0  0
  4  5  2  0  0  0  0
  5  6  1  0  0  0  0
  6  7  2  0  0  0  0
  2  7  1  0  0  0  0
  5  8  1  0  0  0  0
  8  9  1  0  0  0  0
 10  9  1  6  0  0  0
 10 11  1  0  0  0  0
 11 12  1  0  0  0  0
 12 13  1  0  0  0  0
 13 14  1  0  0  0  0
 14 15  1  0  0  0  0
 10 15  1  0  0  0  0
 13 16  1  6  0  0  0
 16 17  2  0  0  0  0
 17 18  1  0  0  0  0
 18 19  2  0  0  0  0
 19 20  1  0  0  0  0
 20 21  1  0  0  0  0
 21 22  1  0  0  0  0
 22 23  1  0  0  0  0
 22 24  1  0  0  0  0
 22 25  1  0  0  0  0
 20 26  2  0  0  0  0
 26 27  1  0  0  0  0
 27 28  2  0  0  0  0
 18 28  1  0  0  0  0
 28 29  1  0  0  0  0
 16 29  1  0  0  0  0
 10 30  1  0  0  0  0
 30 31  1  0  0  0  0
  8 31  1  0  0  0  0
 31 32  2  0  0  0  0
M  END
> <chemblId>
CHEMBL1289386

> <bioactivity__type>
Ki

> <units>
nM

> <value>
794.33

$$$$

  CDK     11271515332D 0   0.00000     0.00000     0

 31 35  0  0  0  0              1 V2000 
   -6.2030    1.5006    0.0000 F   0  0  0  0  0  0  0  0  0  0  0  0
   -4.9041    0.7504    0.0000 C   0  0  0  0  0  0  0  0  0  0  0  0
   -5.8684   -0.3985    0.0000 F   0  0  0  0  0  0  0  0  0  0  0  0
   -3.9401   -0.3988    0.0000 F   0  0  0  0  0  0  0  0  0  0  0  0
   -3.6049    1.5002    0.0000 O   0  0  0  0  0  0  0  0  0  0  0  0
   -2.3060    0.7500    0.0000 C   0  0  0  0  0  0  0  0  0  0  0  0
   -2.3060   -0.7500    0.0000 C   0  0  0  0  0  0  0  0  0  0  0  0
   -1.0060   -1.5000    0.0000 C   0  0  0  0  0  0  0  0  0  0  0  0
    0.2920   -0.7500    0.0000 C   0  0  0  0  0  0  0  0  0  0  0  0
    1.7190   -1.2130    0.0000 N   0  0  0  0  0  0  0  0  0  0  0  0
    2.6010    0.0000    0.0000 C   0  0  0  0  0  0  0  0  0  0  0  0
    1.7190    1.2130    0.0000 N   0  0  0  0  0  0  0  0  0  0  0  0
    0.2920    0.7500    0.0000 C   0  0  0  0  0  0  0  0  0  0  0  0
   -1.0060    1.5000    0.0000 C   0  0  0  0  0  0  0  0  0  0  0  0
    4.1010   -0.0000    0.0000 C   0  0  0  0  0  0  0  0  0  0  0  0
    4.8510   -1.2990    0.0000 C   0  0  0  0  0  0  0  0  0  0  0  0
    6.3510   -1.2990    0.0000 C   0  0  0  0  0  0  0  0  0  0  0  0
    7.1010   -0.0000    0.0000 C   0  0  0  0  0  0  0  0  0  0  0  0
    6.3510    1.2990    0.0000 C   0  0  0  0  0  0  0  0  0  0  0  0
    4.8510    1.2990    0.0000 C   0  0  0  0  0  0  0  0  0  0  0  0
    7.9827   -1.2135    0.0000 C   0  0  0  0  0  0  0  0  0  0  0  0
    9.4093   -0.7500    0.0000 N   0  0  0  0  0  0  0  0  0  0  0  0
    9.4093    0.7500    0.0000 C   0  0  0  0  0  0  0  0  0  0  0  0
   10.6228    1.6317    0.0000 O   0  0  0  0  0  0  0  0  0  0  0  0
    7.9827    1.2135    0.0000 O   0  0  0  0  0  0  0  0  0  0  0  0
   10.6228   -1.6317    0.0000 C   0  0  0  0  0  0  0  0  0  0  0  0
   10.4660   -3.1235    0.0000 C   0  0  0  0  0  0  0  0  0  0  0  0
   11.6795   -4.0051    0.0000 C   0  0  0  0  0  0  0  0  0  0  0  0
   13.0498   -3.3950    0.0000 C   0  0  0  0  0  0  0  0  0  0  0  0
   13.2066   -1.9033    0.0000 C   0  0  0  0  0  0  0  0  0  0  0  0
   11.9931   -1.0216    0.0000 N   0  0  0  0  0  0  0  0  0  0  0  0
  1  2  1  0  0  0  0
  2  3  1  0  0  0  0
  2  4  1  0  0  0  0
  2  5  1  0  0  0  0
  5  6  1  0  0  0  0
  6  7  2  0  0  0  0
  7  8  1  0  0  0  0
  8  9  2  0  0  0  0
  9 10  1  0  0  0  0
 10 11  1  0  0  0  0
 11 12  2  0  0  0  0
 12 13  1  0  0  0  0
  9 13  1  0  0  0  0
 13 14  2  0  0  0  0
  6 14  1  0  0  0  0
 15 11  1  1  0  0  0
 15 16  1  0  0  0  0
 16 17  1  0  0  0  0
 18 17  1  6  0  0  0
 18 19  1  0  0  0  0
 19 20  1  0  0  0  0
 15 20  1  0  0  0  0
 18 21  1  0  0  0  0
 21 22  1  0  0  0  0
 22 23  1  0  0  0  0
 23 24  2  0  0  0  0
 23 25  1  0  0  0  0
 18 25  1  0  0  0  0
 22 26  1  0  0  0  0
 26 27  2  0  0  0  0
 27 28  1  0  0  0  0
 28 29  2  0  0  0  0
 29 30  1  0  0  0  0
 30 31  2  0  0  0  0
 26 31  1  0  0  0  0
M  END
> <chemblId>
CHEMBL1289503

> <bioactivity__type>
Ki

> <units>
nM

> <value>
1995.26

$$$$

  CDK     11271515332D 0   0.00000     0.00000     0

 32 36  0  0  0  0              1 V2000 
   14.5770    1.2931    0.0000 C   0  0  0  0  0  0  0  0  0  0  0  0
   13.2066    1.9033    0.0000 C   0  0  0  0  0  0  0  0  0  0  0  0
   13.0498    3.3950    0.0000 C   0  0  0  0  0  0  0  0  0  0  0  0
   11.6795    4.0051    0.0000 C   0  0  0  0  0  0  0  0  0  0  0  0
   10.4660    3.1235    0.0000 C   0  0  0  0  0  0  0  0  0  0  0  0
   10.6228    1.6317    0.0000 C   0  0  0  0  0  0  0  0  0  0  0  0
   11.9931    1.0216    0.0000 N   0  0  0  0  0  0  0  0  0  0  0  0
    9.4093    0.7500    0.0000 N   0  0  0  0  0  0  0  0  0  0  0  0
    7.9827    1.2135    0.0000 C   0  0  0  0  0  0  0  0  0  0  0  0
    7.1010   -0.0000    0.0000 C   0  0  0  0  0  0  0  0  0  0  0  0
    6.3510   -1.2990    0.0000 C   0  0  0  0  0  0  0  0  0  0  0  0
    4.8510   -1.2990    0.0000 C   0  0  0  0  0  0  0  0  0  0  0  0
    4.1010    0.0000    0.0000 C   0  0  0  0  0  0  0  0  0  0  0  0
    4.8510    1.2990    0.0000 C   0  0  0  0  0  0  0  0  0  0  0  0
    6.3510    1.2990    0.0000 C   0  0  0  0  0  0  0  0  0  0  0  0
    2.6010    0.0000    0.0000 C   0  0  0  0  0  0  0  0  0  0  0  0
    1.7190    1.2130    0.0000 N   0  0  0  0  0  0  0  0  0  0  0  0
    0.2920    0.7500    0.0000 C   0  0  0  0  0  0  0  0  0  0  0  0
   -1.0060    1.5000    0.0000 C   0  0  0  0  0  0  0  0  0  0  0  0
   -2.3060    0.7500    0.0000 C   0  0  0  0  0  0  0  0  0  0  0  0
   -3.6049    1.5002    0.0000 O   0  0  0  0  0  0  0  0  0  0  0  0
   -4.9041    0.7504    0.0000 C   0  0  0  0  0  0  0  0  0  0  0  0
   -6.2030    1.5006    0.0000 F   0  0  0  0  0  0  0  0  0  0  0  0
   -5.8684   -0.3985    0.0000 F   0  0  0  0  0  0  0  0  0  0  0  0
   -3.9401   -0.3988    0.0000 F   0  0  0  0  0  0  0  0  0  0  0  0
   -2.3060   -0.7500    0.0000 C   0  0  0  0  0  0  0  0  0  0  0  0
   -1.0060   -1.5000    0.0000 C   0  0  0  0  0  0  0  0  0  0  0  0
    0.2920   -0.7500    0.0000 C   0  0  0  0  0  0  0  0  0  0  0  0
    1.7190   -1.2130    0.0000 N   0  0  0  0  0  0  0  0  0  0  0  0
    7.9827   -1.2135    0.0000 O   0  0  0  0  0  0  0  0  0  0  0  0
    9.4093   -0.7500    0.0000 C   0  0  0  0  0  0  0  0  0  0  0  0
   10.6228   -1.6317    0.0000 O   0  0  0  0  0  0  0  0  0  0  0  0
  1  2  1  0  0  0  0
  2  3  2  0  0  0  0
  3  4  1  0  0  0  0
  4  5  2  0  0  0  0
  5  6  1  0  0  0  0
  6  7  2  0  0  0  0
  2  7  1  0  0  0  0
  6  8  1  0  0  0  0
  8  9  1  0  0  0  0
 10  9  1  6  0  0  0
 10 11  1  0  0  0  0
 11 12  1  0  0  0  0
 12 13  1  0  0  0  0
 13 14  1  0  0  0  0
 14 15  1  0  0  0  0
 10 15  1  0  0  0  0
 13 16  1  6  0  0  0
 16 17  2  0  0  0  0
 17 18  1  0  0  0  0
 18 19  2  0  0  0  0
 19 20  1  0  0  0  0
 20 21  1  0  0  0  0
 21 22  1  0  0  0  0
 22 23  1  0  0  0  0
 22 24  1  0  0  0  0
 22 25  1  0  0  0  0
 20 26  2  0  0  0  0
 26 27  1  0  0  0  0
 27 28  2  0  0  0  0
 18 28  1  0  0  0  0
 28 29  1  0  0  0  0
 16 29  1  0  0  0  0
 10 30  1  0  0  0  0
 30 31  1  0  0  0  0
  8 31  1  0  0  0  0
 31 32  2  0  0  0  0
M  END
> <chemblId>
CHEMBL1289609

> <bioactivity__type>
Ki

> <units>
nM

> <value>
1584.89

$$$$

  CDK     11271515332D 0   0.00000     0.00000     0

 32 36  0  0  0  0              1 V2000 
   14.5770    1.2931    0.0000 F   0  0  0  0  0  0  0  0  0  0  0  0
   13.2066    1.9033    0.0000 C   0  0  0  0  0  0  0  0  0  0  0  0
   13.0498    3.3950    0.0000 C   0  0  0  0  0  0  0  0  0  0  0  0
   11.6795    4.0051    0.0000 C   0  0  0  0  0  0  0  0  0  0  0  0
   10.4660    3.1235    0.0000 C   0  0  0  0  0  0  0  0  0  0  0  0
   10.6228    1.6317    0.0000 C   0  0  0  0  0  0  0  0  0  0  0  0
   11.9931    1.0216    0.0000 N   0  0  0  0  0  0  0  0  0  0  0  0
    9.4093    0.7500    0.0000 N   0  0  0  0  0  0  0  0  0  0  0  0
    7.9827    1.2135    0.0000 C   0  0  0  0  0  0  0  0  0  0  0  0
    7.1010   -0.0000    0.0000 C   0  0  0  0  0  0  0  0  0  0  0  0
    6.3510   -1.2990    0.0000 C   0  0  0  0  0  0  0  0  0  0  0  0
    4.8510   -1.2990    0.0000 C   0  0  0  0  0  0  0  0  0  0  0  0
    4.1010    0.0000    0.0000 C   0  0  0  0  0  0  0  0  0  0  0  0
    4.8510    1.2990    0.0000 C   0  0  0  0  0  0  0  0  0  0  0  0
    6.3510    1.2990    0.0000 C   0  0  0  0  0  0  0  0  0  0  0  0
    2.6010    0.0000    0.0000 C   0  0  0  0  0  0  0  0  0  0  0  0
    1.7190    1.2130    0.0000 N   0  0  0  0  0  0  0  0  0  0  0  0
    0.2920    0.7500    0.0000 C   0  0  0  0  0  0  0  0  0  0  0  0
   -1.0060    1.5000    0.0000 C   0  0  0  0  0  0  0  0  0  0  0  0
   -2.3060    0.7500    0.0000 C   0  0  0  0  0  0  0  0  0  0  0  0
   -3.6049    1.5002    0.0000 O   0  0  0  0  0  0  0  0  0  0  0  0
   -4.9041    0.7504    0.0000 C   0  0  0  0  0  0  0  0  0  0  0  0
   -6.2030    1.5006    0.0000 F   0  0  0  0  0  0  0  0  0  0  0  0
   -5.8684   -0.3985    0.0000 F   0  0  0  0  0  0  0  0  0  0  0  0
   -3.9401   -0.3988    0.0000 F   0  0  0  0  0  0  0  0  0  0  0  0
   -2.3060   -0.7500    0.0000 C   0  0  0  0  0  0  0  0  0  0  0  0
   -1.0060   -1.5000    0.0000 C   0  0  0  0  0  0  0  0  0  0  0  0
    0.2920   -0.7500    0.0000 C   0  0  0  0  0  0  0  0  0  0  0  0
    1.7190   -1.2130    0.0000 N   0  0  0  0  0  0  0  0  0  0  0  0
    7.9827   -1.2135    0.0000 O   0  0  0  0  0  0  0  0  0  0  0  0
    9.4093   -0.7500    0.0000 C   0  0  0  0  0  0  0  0  0  0  0  0
   10.6228   -1.6317    0.0000 O   0  0  0  0  0  0  0  0  0  0  0  0
  1  2  1  0  0  0  0
  2  3  2  0  0  0  0
  3  4  1  0  0  0  0
  4  5  2  0  0  0  0
  5  6  1  0  0  0  0
  6  7  2  0  0  0  0
  2  7  1  0  0  0  0
  6  8  1  0  0  0  0
  8  9  1  0  0  0  0
 10  9  1  6  0  0  0
 10 11  1  0  0  0  0
 11 12  1  0  0  0  0
 12 13  1  0  0  0  0
 13 14  1  0  0  0  0
 14 15  1  0  0  0  0
 10 15  1  0  0  0  0
 13 16  1  6  0  0  0
 16 17  2  0  0  0  0
 17 18  1  0  0  0  0
 18 19  2  0  0  0  0
 19 20  1  0  0  0  0
 20 21  1  0  0  0  0
 21 22  1  0  0  0  0
 22 23  1  0  0  0  0
 22 24  1  0  0  0  0
 22 25  1  0  0  0  0
 20 26  2  0  0  0  0
 26 27  1  0  0  0  0
 27 28  2  0  0  0  0
 18 28  1  0  0  0  0
 28 29  1  0  0  0  0
 16 29  1  0  0  0  0
 10 30  1  0  0  0  0
 30 31  1  0  0  0  0
  8 31  1  0  0  0  0
 31 32  2  0  0  0  0
M  END
> <chemblId>
CHEMBL1289714

> <bioactivity__type>
Ki

> <units>
nM

> <value>
501.19

$$$$

  CDK     11271515332D 0   0.00000     0.00000     0

 30 34  0  0  0  0              1 V2000 
   -4.9041    0.7504    0.0000 F   0  0  0  0  0  0  0  0  0  0  0  0
   -3.6049    1.5002    0.0000 C   0  0  0  0  0  0  0  0  0  0  0  0
   -2.6406    2.6491    0.0000 F   0  0  0  0  0  0  0  0  0  0  0  0
   -4.5689    2.6494    0.0000 F   0  0  0  0  0  0  0  0  0  0  0  0
   -2.3060    0.7500    0.0000 C   0  0  0  0  0  0  0  0  0  0  0  0
   -2.3060   -0.7500    0.0000 C   0  0  0  0  0  0  0  0  0  0  0  0
   -1.0060   -1.5000    0.0000 C   0  0  0  0  0  0  0  0  0  0  0  0
    0.2920   -0.7500    0.0000 C   0  0  0  0  0  0  0  0  0  0  0  0
    1.7190   -1.2130    0.0000 N   0  0  0  0  0  0  0  0  0  0  0  0
    2.6010    0.0000    0.0000 C   0  0  0  0  0  0  0  0  0  0  0  0
    1.7190    1.2130    0.0000 N   0  0  0  0  0  0  0  0  0  0  0  0
    0.2920    0.7500    0.0000 C   0  0  0  0  0  0  0  0  0  0  0  0
   -1.0060    1.5000    0.0000 C   0  0  0  0  0  0  0  0  0  0  0  0
    4.1010   -0.0000    0.0000 C   0  0  0  0  0  0  0  0  0  0  0  0
    4.8510   -1.2990    0.0000 C   0  0  0  0  0  0  0  0  0  0  0  0
    6.3510   -1.2990    0.0000 C   0  0  0  0  0  0  0  0  0  0  0  0
    7.1010   -0.0000    0.0000 C   0  0  0  0  0  0  0  0  0  0  0  0
    6.3510    1.2990    0.0000 C   0  0  0  0  0  0  0  0  0  0  0  0
    4.8510    1.2990    0.0000 C   0  0  0  0  0  0  0  0  0  0  0  0
    7.9827   -1.2135    0.0000 C   0  0  0  0  0  0  0  0  0  0  0  0
    9.4093   -0.7500    0.0000 N   0  0  0  0  0  0  0  0  0  0  0  0
    9.4093    0.7500    0.0000 C   0  0  0  0  0  0  0  0  0  0  0  0
   10.6228    1.6317    0.0000 O   0  0  0  0  0  0  0  0  0  0  0  0
    7.9827    1.2135    0.0000 O   0  0  0  0  0  0  0  0  0  0  0  0
   10.6228   -1.6317    0.0000 C   0  0  0  0  0  0  0  0  0  0  0  0
   10.4660   -3.1235    0.0000 C   0  0  0  0  0  0  0  0  0  0  0  0
   11.6795   -4.0051    0.0000 C   0  0  0  0  0  0  0  0  0  0  0  0
   13.0498   -3.3950    0.0000 C   0  0  0  0  0  0  0  0  0  0  0  0
   13.2066   -1.9033    0.0000 C   0  0  0  0  0  0  0  0  0  0  0  0
   11.9931   -1.0216    0.0000 C   0  0  0  0  0  0  0  0  0  0  0  0
  1  2  1  0  0  0  0
  2  3  1  0  0  0  0
  2  4  1  0  0  0  0
  2  5  1  0  0  0  0
  5  6  2  0  0  0  0
  6  7  1  0  0  0  0
  7  8  2  0  0  0  0
  8  9  1  0  0  0  0
  9 10  1  0  0  0  0
 10 11  2  0  0  0  0
 11 12  1  0  0  0  0
  8 12  1  0  0  0  0
 12 13  2  0  0  0  0
  5 13  1  0  0  0  0
 14 10  1  1  0  0  0
 14 15  1  0  0  0  0
 15 16  1  0  0  0  0
 17 16  1  6  0  0  0
 17 18  1  0  0  0  0
 18 19  1  0  0  0  0
 14 19  1  0  0  0  0
 17 20  1  0  0  0  0
 20 21  1  0  0  0  0
 21 22  1  0  0  0  0
 22 23  2  0  0  0  0
 22 24  1  0  0  0  0
 17 24  1  0  0  0  0
 21 25  1  0  0  0  0
 25 26  2  0  0  0  0
 26 27  1  0  0  0  0
 27 28  2  0  0  0  0
 28 29  1  0  0  0  0
 29 30  2  0  0  0  0
 25 30  1  0  0  0  0
M  END
> <chemblId>
CHEMBL1289820

> <bioactivity__type>
Ki

> <units>
nM

> <value>
1995.26

$$$$

  CDK     11271515332D 0   0.00000     0.00000     0

 30 34  0  0  0  0              1 V2000 
   -4.9041    0.7504    0.0000 F   0  0  0  0  0  0  0  0  0  0  0  0
   -3.6049    1.5002    0.0000 C   0  0  0  0  0  0  0  0  0  0  0  0
   -2.6406    2.6491    0.0000 F   0  0  0  0  0  0  0  0  0  0  0  0
   -4.5689    2.6494    0.0000 F   0  0  0  0  0  0  0  0  0  0  0  0
   -2.3060    0.7500    0.0000 C   0  0  0  0  0  0  0  0  0  0  0  0
   -2.3060   -0.7500    0.0000 C   0  0  0  0  0  0  0  0  0  0  0  0
   -1.0060   -1.5000    0.0000 C   0  0  0  0  0  0  0  0  0  0  0  0
    0.2920   -0.7500    0.0000 C   0  0  0  0  0  0  0  0  0  0  0  0
    1.7190   -1.2130    0.0000 N   0  0  0  0  0  0  0  0  0  0  0  0
    2.6010    0.0000    0.0000 C   0  0  0  0  0  0  0  0  0  0  0  0
    1.7190    1.2130    0.0000 N   0  0  0  0  0  0  0  0  0  0  0  0
    0.2920    0.7500    0.0000 C   0  0  0  0  0  0  0  0  0  0  0  0
   -1.0060    1.5000    0.0000 C   0  0  0  0  0  0  0  0  0  0  0  0
    4.1010   -0.0000    0.0000 C   0  0  0  0  0  0  0  0  0  0  0  0
    4.8510   -1.2990    0.0000 C   0  0  0  0  0  0  0  0  0  0  0  0
    6.3510   -1.2990    0.0000 C   0  0  0  0  0  0  0  0  0  0  0  0
    7.1010   -0.0000    0.0000 C   0  0  0  0  0  0  0  0  0  0  0  0
    6.3510    1.2990    0.0000 C   0  0  0  0  0  0  0  0  0  0  0  0
    4.8510    1.2990    0.0000 C   0  0  0  0  0  0  0  0  0  0  0  0
    7.9827   -1.2135    0.0000 C   0  0  0  0  0  0  0  0  0  0  0  0
    9.4093   -0.7500    0.0000 N   0  0  0  0  0  0  0  0  0  0  0  0
    9.4093    0.7500    0.0000 C   0  0  0  0  0  0  0  0  0  0  0  0
   10.6228    1.6317    0.0000 O   0  0  0  0  0  0  0  0  0  0  0  0
    7.9827    1.2135    0.0000 O   0  0  0  0  0  0  0  0  0  0  0  0
   10.6228   -1.6317    0.0000 C   0  0  0  0  0  0  0  0  0  0  0  0
   10.4660   -3.1235    0.0000 C   0  0  0  0  0  0  0  0  0  0  0  0
   11.6795   -4.0051    0.0000 C   0  0  0  0  0  0  0  0  0  0  0  0
   13.0498   -3.3950    0.0000 C   0  0  0  0  0  0  0  0  0  0  0  0
   13.2066   -1.9033    0.0000 C   0  0  0  0  0  0  0  0  0  0  0  0
   11.9931   -1.0216    0.0000 N   0  0  0  0  0  0  0  0  0  0  0  0
  1  2  1  0  0  0  0
  2  3  1  0  0  0  0
  2  4  1  0  0  0  0
  2  5  1  0  0  0  0
  5  6  2  0  0  0  0
  6  7  1  0  0  0  0
  7  8  2  0  0  0  0
  8  9  1  0  0  0  0
  9 10  1  0  0  0  0
 10 11  2  0  0  0  0
 11 12  1  0  0  0  0
  8 12  1  0  0  0  0
 12 13  2  0  0  0  0
  5 13  1  0  0  0  0
 14 10  1  1  0  0  0
 14 15  1  0  0  0  0
 15 16  1  0  0  0  0
 17 16  1  6  0  0  0
 17 18  1  0  0  0  0
 18 19  1  0  0  0  0
 14 19  1  0  0  0  0
 17 20  1  0  0  0  0
 20 21  1  0  0  0  0
 21 22  1  0  0  0  0
 22 23  2  0  0  0  0
 22 24  1  0  0  0  0
 17 24  1  0  0  0  0
 21 25  1  0  0  0  0
 25 26  2  0  0  0  0
 26 27  1  0  0  0  0
 27 28  2  0  0  0  0
 28 29  1  0  0  0  0
 29 30  2  0  0  0  0
 25 30  1  0  0  0  0
M  END
> <chemblId>
CHEMBL1289936

> <bioactivity__type>
Ki

> <units>
nM

> <value>
1258.93

$$$$

  CDK     11271515332D 0   0.00000     0.00000     0

 30 34  0  0  0  0              1 V2000 
   -4.9041    0.7504    0.0000 F   0  0  0  0  0  0  0  0  0  0  0  0
   -3.6049    1.5002    0.0000 C   0  0  0  0  0  0  0  0  0  0  0  0
   -2.6406    2.6491    0.0000 F   0  0  0  0  0  0  0  0  0  0  0  0
   -4.5689    2.6494    0.0000 F   0  0  0  0  0  0  0  0  0  0  0  0
   -2.3060    0.7500    0.0000 C   0  0  0  0  0  0  0  0  0  0  0  0
   -2.3060   -0.7500    0.0000 C   0  0  0  0  0  0  0  0  0  0  0  0
   -1.0060   -1.5000    0.0000 C   0  0  0  0  0  0  0  0  0  0  0  0
    0.2920   -0.7500    0.0000 C   0  0  0  0  0  0  0  0  0  0  0  0
    1.7190   -1.2130    0.0000 N   0  0  0  0  0  0  0  0  0  0  0  0
    2.6010    0.0000    0.0000 C   0  0  0  0  0  0  0  0  0  0  0  0
    1.7190    1.2130    0.0000 N   0  0  0  0  0  0  0  0  0  0  0  0
    0.2920    0.7500    0.0000 C   0  0  0  0  0  0  0  0  0  0  0  0
   -1.0060    1.5000    0.0000 C   0  0  0  0  0  0  0  0  0  0  0  0
    4.1010   -0.0000    0.0000 N   0  0  0  0  0  0  0  0  0  0  0  0
    4.8510   -1.2990    0.0000 C   0  0  0  0  0  0  0  0  0  0  0  0
    6.3510   -1.2990    0.0000 C   0  0  0  0  0  0  0  0  0  0  0  0
    7.1010   -0.0000    0.0000 C   0  0  0  0  0  0  0  0  0  0  0  0
    6.3510    1.2990    0.0000 C   0  0  0  0  0  0  0  0  0  0  0  0
    4.8510    1.2990    0.0000 C   0  0  0  0  0  0  0  0  0  0  0  0
    7.9827   -1.2135    0.0000 C   0  0  0  0  0  0  0  0  0  0  0  0
    9.4093   -0.7500    0.0000 N   0  0  0  0  0  0  0  0  0  0  0  0
    9.4093    0.7500    0.0000 C   0  0  0  0  0  0  0  0  0  0  0  0
   10.6228    1.6317    0.0000 O   0  0  0  0  0  0  0  0  0  0  0  0
    7.9827    1.2135    0.0000 O   0  0  0  0  0  0  0  0  0  0  0  0
   10.6228   -1.6317    0.0000 C   0  0  0  0  0  0  0  0  0  0  0  0
   10.4660   -3.1235    0.0000 C   0  0  0  0  0  0  0  0  0  0  0  0
   11.6795   -4.0051    0.0000 C   0  0  0  0  0  0  0  0  0  0  0  0
   13.0498   -3.3950    0.0000 C   0  0  0  0  0  0  0  0  0  0  0  0
   13.2066   -1.9033    0.0000 C   0  0  0  0  0  0  0  0  0  0  0  0
   11.9931   -1.0216    0.0000 C   0  0  0  0  0  0  0  0  0  0  0  0
  1  2  1  0  0  0  0
  2  3  1  0  0  0  0
  2  4  1  0  0  0  0
  2  5  1  0  0  0  0
  5  6  2  0  0  0  0
  6  7  1  0  0  0  0
  7  8  2  0  0  0  0
  8  9  1  0  0  0  0
  9 10  1  0  0  0  0
 10 11  2  0  0  0  0
 11 12  1  0  0  0  0
  8 12  1  0  0  0  0
 12 13  2  0  0  0  0
  5 13  1  0  0  0  0
 10 14  1  0  0  0  0
 14 15  1  0  0  0  0
 15 16  1  0  0  0  0
 16 17  1  0  0  0  0
 17 18  1  0  0  0  0
 18 19  1  0  0  0  0
 14 19  1  0  0  0  0
 17 20  1  0  0  0  0
 20 21  1  0  0  0  0
 21 22  1  0  0  0  0
 22 23  2  0  0  0  0
 22 24  1  0  0  0  0
 17 24  1  0  0  0  0
 21 25  1  0  0  0  0
 25 26  2  0  0  0  0
 26 27  1  0  0  0  0
 27 28  2  0  0  0  0
 28 29  1  0  0  0  0
 29 30  2  0  0  0  0
 25 30  1  0  0  0  0
M  END
> <chemblId>
CHEMBL1290706

> <bioactivity__type>
Ki

> <units>
nM

> <value>
100.0

$$$$

  CDK     11271515332D 0   0.00000     0.00000     0

 26 30  0  0  0  0              1 V2000 
   10.2666    1.4943    0.0000 O   0  0  0  0  0  0  0  0  0  0  0  0
    9.0421    0.6278    0.0000 C   0  0  0  0  0  0  0  0  0  0  0  0
    7.6214    1.1091    0.0000 O   0  0  0  0  0  0  0  0  0  0  0  0
    6.7246   -0.0933    0.0000 C   0  0  0  0  0  0  0  0  0  0  0  0
    5.9585   -1.3828    0.0000 C   0  0  0  0  0  0  0  0  0  0  0  0
    4.4586   -1.3641    0.0000 C   0  0  0  0  0  0  0  0  0  0  0  0
    3.7249   -0.0558    0.0000 N   0  0  0  0  0  0  0  0  0  0  0  0
    4.4911    1.2338    0.0000 C   0  0  0  0  0  0  0  0  0  0  0  0
    5.9909    1.2151    0.0000 C   0  0  0  0  0  0  0  0  0  0  0  0
    2.2250   -0.0370    0.0000 C   0  0  0  0  0  0  0  0  0  0  0  0
    1.2880   -1.2410    0.0000 N   0  0  0  0  0  0  0  0  0  0  0  0
   -0.1410   -0.7490    0.0000 C   0  0  0  0  0  0  0  0  0  0  0  0
   -1.4210   -1.4650    0.0000 C   0  0  0  0  0  0  0  0  0  0  0  0
   -2.7090   -0.7060    0.0000 C   0  0  0  0  0  0  0  0  0  0  0  0
   -2.7020    0.7800    0.0000 C   0  0  0  0  0  0  0  0  0  0  0  0
   -1.3940    1.5150    0.0000 C   0  0  0  0  0  0  0  0  0  0  0  0
   -0.1410    0.7680    0.0000 C   0  0  0  0  0  0  0  0  0  0  0  0
    1.3140    1.1960    0.0000 N   0  0  0  0  0  0  0  0  0  0  0  0
    7.5911   -1.3177    0.0000 C   0  0  0  0  0  0  0  0  0  0  0  0
    9.0234   -0.8721    0.0000 N   0  0  0  0  0  0  0  0  0  0  0  0
   10.2258   -1.7688    0.0000 C   0  0  0  0  0  0  0  0  0  0  0  0
   10.0503   -3.2585    0.0000 C   0  0  0  0  0  0  0  0  0  0  0  0
   11.2527   -4.1553    0.0000 C   0  0  0  0  0  0  0  0  0  0  0  0
   12.6306   -3.5624    0.0000 C   0  0  0  0  0  0  0  0  0  0  0  0
   12.8060   -2.0727    0.0000 C   0  0  0  0  0  0  0  0  0  0  0  0
   11.6036   -1.1759    0.0000 C   0  0  0  0  0  0  0  0  0  0  0  0
  1  2  2  0  0  0  0
  2  3  1  0  0  0  0
  3  4  1  0  0  0  0
  4  5  1  0  0  0  0
  5  6  1  0  0  0  0
  6  7  1  0  0  0  0
  7  8  1  0  0  0  0
  8  9  1  0  0  0  0
  4  9  1  0  0  0  0
  7 10  1  0  0  0  0
 10 11  2  0  0  0  0
 11 12  1  0  0  0  0
 12 13  2  0  0  0  0
 13 14  1  0  0  0  0
 14 15  2  0  0  0  0
 15 16  1  0  0  0  0
 16 17  2  0  0  0  0
 12 17  1  0  0  0  0
 17 18  1  0  0  0  0
 10 18  1  0  0  0  0
  4 19  1  0  0  0  0
 19 20  1  0  0  0  0
  2 20  1  0  0  0  0
 20 21  1  0  0  0  0
 21 22  2  0  0  0  0
 22 23  1  0  0  0  0
 23 24  2  0  0  0  0
 24 25  1  0  0  0  0
 25 26  2  0  0  0  0
 21 26  1  0  0  0  0
M  END
> <chemblId>
CHEMBL1290707

> <bioactivity__type>
Ki

> <units>
nM

> <value>
100.0

$$$$

  CDK     11271515332D 0   0.00000     0.00000     0

 37 40  0  0  0  0              1 V2000 
   -5.1961    0.7500    0.0000 C   0  0  0  0  0  0  0  0  0  0  0  0
   -3.8970    1.5000    0.0000 O   0  0  0  0  0  0  0  0  0  0  0  0
   -2.5980    0.7500    0.0000 C   0  0  0  0  0  0  0  0  0  0  0  0
   -1.2990    1.5000    0.0000 C   0  0  0  0  0  0  0  0  0  0  0  0
    0.0000    0.7500    0.0000 C   0  0  0  0  0  0  0  0  0  0  0  0
    1.2990    1.5000    0.0000 N   0  0  0  0  0  0  0  0  0  0  0  0
    2.5980    0.7500    0.0000 C   0  0  0  0  0  0  0  0  0  0  0  0
    2.5980   -0.7500    0.0000 N   0  0  0  0  0  0  0  0  0  0  0  0
    1.2990   -1.5000    0.0000 C   0  0  0  0  0  0  0  0  0  0  0  0
    1.2990   -3.0000    0.0000 N   0  0  0  0  0  0  0  0  0  0  0  0
    0.0000   -0.7500    0.0000 C   0  0  0  0  0  0  0  0  0  0  0  0
   -1.2990   -1.5000    0.0000 C   0  0  0  0  0  0  0  0  0  0  0  0
   -2.5980   -0.7500    0.0000 C   0  0  0  0  0  0  0  0  0  0  0  0
   -3.8970   -1.5000    0.0000 O   0  0  0  0  0  0  0  0  0  0  0  0
   -5.1961   -0.7500    0.0000 C   0  0  0  0  0  0  0  0  0  0  0  0
    3.8970    1.5000    0.0000 N   0  0  0  0  0  0  0  0  0  0  0  0
    5.1961    0.7500    0.0000 C   0  0  0  0  0  0  0  0  0  0  0  0
    6.4951    1.5000    0.0000 C   0  0  0  0  0  0  0  0  0  0  0  0
    6.4951    3.0000    0.0000 N   0  0  0  0  0  0  0  0  0  0  0  0
    5.1961    3.7500    0.0000 C   0  0  0  0  0  0  0  0  0  0  0  0
    3.8971    3.0000    0.0000 C   0  0  0  0  0  0  0  0  0  0  0  0
    7.7942    3.7500    0.0000 C   0  0  0  0  0  0  0  0  0  0  0  0
    7.7942    5.2500    0.0000 O   0  0  0  0  0  0  0  0  0  0  0  0
    9.0932    3.0000    0.0000 C   0  0  0  0  0  0  0  0  0  0  0  0
    9.0932    1.5000    0.0000 C   0  0  0  0  0  0  0  0  0  0  0  0
   10.3922    3.7500    0.0000 O   0  0  0  0  0  0  0  0  0  0  0  0
   11.6913    2.9999    0.0000 C   0  0  0  0  0  0  0  0  0  0  0  0
   11.6913    1.4999    0.0000 C   0  0  0  0  0  0  0  0  0  0  0  0
   10.3922    0.7500    0.0000 O   0  0  0  0  0  0  0  0  0  0  0  0
   10.3922   -0.7500    0.0000 C   0  0  0  0  0  0  0  0  0  0  0  0
   12.9903    0.7499    0.0000 C   0  0  0  0  0  0  0  0  0  0  0  0
   14.2893    1.4999    0.0000 C   0  0  0  0  0  0  0  0  0  0  0  0
   14.2894    2.9999    0.0000 C   0  0  0  0  0  0  0  0  0  0  0  0
   12.9903    3.7499    0.0000 C   0  0  0  0  0  0  0  0  0  0  0  0
   12.9903    5.2499    0.0000 C   0  0  0  0  0  0  0  0  0  0  0  0
   14.2894    5.9999    0.0000 C   0  0  0  0  0  0  0  0  0  0  0  0
   11.6913    5.9999    0.0000 C   0  0  0  0  0  0  0  0  0  0  0  0
  1  2  1  0  0  0  0
  2  3  1  0  0  0  0
  3  4  2  0  0  0  0
  4  5  1  0  0  0  0
  5  6  2  0  0  0  0
  6  7  1  0  0  0  0
  7  8  2  0  0  0  0
  8  9  1  0  0  0  0
  9 10  1  0  0  0  0
  9 11  2  0  0  0  0
  5 11  1  0  0  0  0
 11 12  1  0  0  0  0
 12 13  2  0  0  0  0
  3 13  1  0  0  0  0
 13 14  1  0  0  0  0
 14 15  1  0  0  0  0
  7 16  1  0  0  0  0
 16 17  1  0  0  0  0
 17 18  1  0  0  0  0
 18 19  1  0  0  0  0
 19 20  1  0  0  0  0
 20 21  1  0  0  0  0
 16 21  1  0  0  0  0
 19 22  1  0  0  0  0
 22 23  2  0  0  0  0
 22 24  1  0  0  0  0
 24 25  1  0  0  0  0
 24 26  1  0  0  0  0
 26 27  1  0  0  0  0
 27 28  2  0  0  0  0
 28 29  1  0  0  0  0
 29 30  1  0  0  0  0
 28 31  1  0  0  0  0
 31 32  2  0  0  0  0
 32 33  1  0  0  0  0
 33 34  2  0  0  0  0
 27 34  1  0  0  0  0
 34 35  1  0  0  0  0
 35 36  1  0  0  0  0
 35 37  1  0  0  0  0
M  END
> <chemblId>
CHEMBL136458

> <bioactivity__type>
Ki

> <units>
nM

> <value>
1112.8

$$$$

  CDK     11271515332D 0   0.00000     0.00000     0

 28 31  0  0  0  0              1 V2000 
    8.1811   -9.1553    0.0000 C   0  0  0  0  0  0  0  0  0  0  0  0
    8.3379   -7.6635    0.0000 O   0  0  0  0  0  0  0  0  0  0  0  0
    9.7082   -7.0534    0.0000 C   0  0  0  0  0  0  0  0  0  0  0  0
   10.9217   -7.9351    0.0000 C   0  0  0  0  0  0  0  0  0  0  0  0
   12.2920   -7.3250    0.0000 C   0  0  0  0  0  0  0  0  0  0  0  0
   12.4488   -5.8332    0.0000 C   0  0  0  0  0  0  0  0  0  0  0  0
   11.2353   -4.9515    0.0000 C   0  0  0  0  0  0  0  0  0  0  0  0
    9.8650   -5.5616    0.0000 C   0  0  0  0  0  0  0  0  0  0  0  0
    8.6515   -4.6800    0.0000 N   0  0  0  0  0  0  0  0  0  0  0  0
    8.8083   -3.1882    0.0000 C   0  0  0  0  0  0  0  0  0  0  0  0
    7.5947   -2.3065    0.0000 C   0  0  0  0  0  0  0  0  0  0  0  0
    6.2244   -2.9166    0.0000 N   0  0  0  0  0  0  0  0  0  0  0  0
    5.0109   -2.0349    0.0000 C   0  0  0  0  0  0  0  0  0  0  0  0
    3.6406   -2.6450    0.0000 C   0  0  0  0  0  0  0  0  0  0  0  0
    2.4271   -1.7634    0.0000 N   0  0  0  0  0  0  0  0  0  0  0  0
    2.5838   -0.2716    0.0000 C   0  0  0  0  0  0  0  0  0  0  0  0
    3.9542    0.3385    0.0000 O   0  0  0  0  0  0  0  0  0  0  0  0
    1.3703    0.6101    0.0000 C   0  0  0  0  0  0  0  0  0  0  0  0
    0.0000    0.0000    0.0000 C   0  0  0  0  0  0  0  0  0  0  0  0
    0.0000    1.5000    0.0000 C   0  0  0  0  0  0  0  0  0  0  0  0
   -1.4266    1.9635    0.0000 C   0  0  0  0  0  0  0  0  0  0  0  0
   -2.3083    0.7500    0.0000 C   0  0  0  0  0  0  0  0  0  0  0  0
   -1.4266   -0.4635    0.0000 C   0  0  0  0  0  0  0  0  0  0  0  0
   -0.1568   -1.4918    0.0000 C   0  0  0  0  0  0  0  0  0  0  0  0
    1.0567   -2.3735    0.0000 C   0  0  0  0  0  0  0  0  0  0  0  0
    0.8999   -3.8652    0.0000 O   0  0  0  0  0  0  0  0  0  0  0  0
    6.0676   -4.4084    0.0000 C   0  0  0  0  0  0  0  0  0  0  0  0
    7.2812   -5.2901    0.0000 C   0  0  0  0  0  0  0  0  0  0  0  0
  1  2  1  0  0  0  0
  2  3  1  0  0  0  0
  3  4  2  0  0  0  0
  4  5  1  0  0  0  0
  5  6  2  0  0  0  0
  6  7  1  0  0  0  0
  7  8  2  0  0  0  0
  3  8  1  0  0  0  0
  8  9  1  0  0  0  0
  9 10  1  0  0  0  0
 10 11  1  0  0  0  0
 11 12  1  0  0  0  0
 12 13  1  0  0  0  0
 13 14  1  0  0  0  0
 14 15  1  0  0  0  0
 15 16  1  0  0  0  0
 16 17  2  0  0  0  0
 16 18  1  0  0  0  0
 18 19  1  0  0  0  0
 19 20  1  0  0  0  0
 20 21  1  0  0  0  0
 21 22  1  0  0  0  0
 22 23  1  0  0  0  0
 19 23  1  0  0  0  0
 19 24  1  0  0  0  0
 24 25  1  0  0  0  0
 15 25  1  0  0  0  0
 25 26  2  0  0  0  0
 12 27  1  0  0  0  0
 27 28  1  0  0  0  0
  9 28  1  0  0  0  0
M  END
> <chemblId>
CHEMBL13647

> <bioactivity__type>
Ki

> <units>
nM

> <value>
337.095

$$$$

  CDK     11271515332D 0   0.00000     0.00000     0

 27 30  0  0  0  0              1 V2000 
   -8.8012    7.5000    0.0000 C   0  0  0  0  0  0  0  0  0  0  0  0
   -8.8012    6.0000    0.0000 O   0  0  0  0  0  0  0  0  0  0  0  0
  -10.1003    5.2500    0.0000 C   0  0  0  0  0  0  0  0  0  0  0  0
  -11.3993    5.9999    0.0000 C   0  0  0  0  0  0  0  0  0  0  0  0
  -12.6983    5.2499    0.0000 C   0  0  0  0  0  0  0  0  0  0  0  0
  -12.6983    3.7499    0.0000 C   0  0  0  0  0  0  0  0  0  0  0  0
  -11.3993    2.9999    0.0000 C   0  0  0  0  0  0  0  0  0  0  0  0
  -10.1002    3.7500    0.0000 C   0  0  0  0  0  0  0  0  0  0  0  0
   -8.8012    3.0000    0.0000 N   0  0  0  0  0  0  0  0  0  0  0  0
   -8.8012    1.5000    0.0000 C   0  0  0  0  0  0  0  0  0  0  0  0
   -7.5022    0.7500    0.0000 C   0  0  0  0  0  0  0  0  0  0  0  0
   -6.2031    1.5000    0.0000 N   0  0  0  0  0  0  0  0  0  0  0  0
   -4.9041    0.7500    0.0000 C   0  0  0  0  0  0  0  0  0  0  0  0
   -3.6050    1.5000    0.0000 C   0  0  0  0  0  0  0  0  0  0  0  0
   -2.3060    0.7500    0.0000 N   0  0  0  0  0  0  0  0  0  0  0  0
   -2.3060   -0.7500    0.0000 C   0  0  0  0  0  0  0  0  0  0  0  0
   -3.6050   -1.5000    0.0000 O   0  0  0  0  0  0  0  0  0  0  0  0
   -1.0070   -1.5000    0.0000 N   0  0  0  0  0  0  0  0  0  0  0  0
    0.2930   -0.7500    0.0000 C   0  0  0  0  0  0  0  0  0  0  0  0
    1.7190   -1.2140    0.0000 S   0  0  0  0  0  0  0  0  0  0  0  0
    2.6010    0.0000    0.0000 C   0  0  0  0  0  0  0  0  0  0  0  0
    1.7190    1.2140    0.0000 C   0  0  0  0  0  0  0  0  0  0  0  0
    0.2930    0.7500    0.0000 C   0  0  0  0  0  0  0  0  0  0  0  0
   -1.0070    1.5000    0.0000 C   0  0  0  0  0  0  0  0  0  0  0  0
   -1.0072    3.0000    0.0000 O   0  0  0  0  0  0  0  0  0  0  0  0
   -6.2031    3.0000    0.0000 C   0  0  0  0  0  0  0  0  0  0  0  0
   -7.5022    3.7500    0.0000 C   0  0  0  0  0  0  0  0  0  0  0  0
  1  2  1  0  0  0  0
  2  3  1  0  0  0  0
  3  4  2  0  0  0  0
  4  5  1  0  0  0  0
  5  6  2  0  0  0  0
  6  7  1  0  0  0  0
  7  8  2  0  0  0  0
  3  8  1  0  0  0  0
  8  9  1  0  0  0  0
  9 10  1  0  0  0  0
 10 11  1  0  0  0  0
 11 12  1  0  0  0  0
 12 13  1  0  0  0  0
 13 14  1  0  0  0  0
 14 15  1  0  0  0  0
 15 16  1  0  0  0  0
 16 17  2  0  0  0  0
 16 18  1  0  0  0  0
 18 19  1  0  0  0  0
 19 20  1  0  0  0  0
 20 21  1  0  0  0  0
 21 22  2  0  0  0  0
 22 23  1  0  0  0  0
 19 23  2  0  0  0  0
 23 24  1  0  0  0  0
 15 24  1  0  0  0  0
 24 25  2  0  0  0  0
 12 26  1  0  0  0  0
 26 27  1  0  0  0  0
  9 27  1  0  0  0  0
M  END
> <chemblId>
CHEMBL13735

> <bioactivity__type>
Ki

> <units>
nM

> <value>
0.344

$$$$

  CDK     11271515332D 0   0.00000     0.00000     0

 34 38  0  0  0  0              1 V2000 
   -8.8012    7.5000    0.0000 C   0  0  0  0  0  0  0  0  0  0  0  0
   -8.8012    6.0000    0.0000 O   0  0  0  0  0  0  0  0  0  0  0  0
  -10.1003    5.2500    0.0000 C   0  0  0  0  0  0  0  0  0  0  0  0
  -11.3993    5.9999    0.0000 C   0  0  0  0  0  0  0  0  0  0  0  0
  -12.6983    5.2499    0.0000 C   0  0  0  0  0  0  0  0  0  0  0  0
  -12.6983    3.7499    0.0000 C   0  0  0  0  0  0  0  0  0  0  0  0
  -11.3993    2.9999    0.0000 C   0  0  0  0  0  0  0  0  0  0  0  0
  -10.1002    3.7500    0.0000 C   0  0  0  0  0  0  0  0  0  0  0  0
   -8.8012    3.0000    0.0000 N   0  0  0  0  0  0  0  0  0  0  0  0
   -8.8012    1.5000    0.0000 C   0  0  0  0  0  0  0  0  0  0  0  0
   -7.5022    0.7500    0.0000 C   0  0  0  0  0  0  0  0  0  0  0  0
   -6.2031    1.5000    0.0000 N   0  0  0  0  0  0  0  0  0  0  0  0
   -4.9041    0.7500    0.0000 C   0  0  0  0  0  0  0  0  0  0  0  0
   -3.6050    1.5000    0.0000 C   0  0  0  0  0  0  0  0  0  0  0  0
   -2.3060    0.7500    0.0000 N   0  0  0  0  0  0  0  0  0  0  0  0
   -2.3060   -0.7500    0.0000 C   0  0  0  0  0  0  0  0  0  0  0  0
   -3.6050   -1.5000    0.0000 O   0  0  0  0  0  0  0  0  0  0  0  0
   -1.0070   -1.5000    0.0000 N   0  0  0  0  0  0  0  0  0  0  0  0
    0.2930   -0.7500    0.0000 C   0  0  0  0  0  0  0  0  0  0  0  0
    1.7190   -1.2140    0.0000 S   0  0  0  0  0  0  0  0  0  0  0  0
    2.6010    0.0000    0.0000 C   0  0  0  0  0  0  0  0  0  0  0  0
    4.1010    0.0000    0.0000 C   0  0  0  0  0  0  0  0  0  0  0  0
    1.7190    1.2140    0.0000 C   0  0  0  0  0  0  0  0  0  0  0  0
    2.1822    2.6407    0.0000 C   0  0  0  0  0  0  0  0  0  0  0  0
    3.6494    2.9528    0.0000 C   0  0  0  0  0  0  0  0  0  0  0  0
    4.1126    4.3795    0.0000 C   0  0  0  0  0  0  0  0  0  0  0  0
    3.1087    5.4940    0.0000 C   0  0  0  0  0  0  0  0  0  0  0  0
    1.6415    5.1819    0.0000 C   0  0  0  0  0  0  0  0  0  0  0  0
    1.1783    3.7552    0.0000 C   0  0  0  0  0  0  0  0  0  0  0  0
    0.2930    0.7500    0.0000 C   0  0  0  0  0  0  0  0  0  0  0  0
   -1.0070    1.5000    0.0000 C   0  0  0  0  0  0  0  0  0  0  0  0
   -1.0072    3.0000    0.0000 O   0  0  0  0  0  0  0  0  0  0  0  0
   -6.2031    3.0000    0.0000 C   0  0  0  0  0  0  0  0  0  0  0  0
   -7.5022    3.7500    0.0000 C   0  0  0  0  0  0  0  0  0  0  0  0
  1  2  1  0  0  0  0
  2  3  1  0  0  0  0
  3  4  2  0  0  0  0
  4  5  1  0  0  0  0
  5  6  2  0  0  0  0
  6  7  1  0  0  0  0
  7  8  2  0  0  0  0
  3  8  1  0  0  0  0
  8  9  1  0  0  0  0
  9 10  1  0  0  0  0
 10 11  1  0  0  0  0
 11 12  1  0  0  0  0
 12 13  1  0  0  0  0
 13 14  1  0  0  0  0
 14 15  1  0  0  0  0
 15 16  1  0  0  0  0
 16 17  2  0  0  0  0
 16 18  1  0  0  0  0
 18 19  1  0  0  0  0
 19 20  1  0  0  0  0
 20 21  1  0  0  0  0
 21 22  1  0  0  0  0
 21 23  2  0  0  0  0
 23 24  1  0  0  0  0
 24 25  2  0  0  0  0
 25 26  1  0  0  0  0
 26 27  2  0  0  0  0
 27 28  1  0  0  0  0
 28 29  2  0  0  0  0
 24 29  1  0  0  0  0
 23 30  1  0  0  0  0
 19 30  2  0  0  0  0
 30 31  1  0  0  0  0
 15 31  1  0  0  0  0
 31 32  2  0  0  0  0
 12 33  1  0  0  0  0
 33 34  1  0  0  0  0
  9 34  1  0  0  0  0
M  END
> <chemblId>
CHEMBL13754

> <bioactivity__type>
Ki

> <units>
nM

> <value>
2.63

$$$$

  CDK     11271515332D 0   0.00000     0.00000     0

 26 29  0  0  0  0              1 V2000 
   -5.1961    0.7500    0.0000 C   0  0  0  0  0  0  0  0  0  0  0  0
   -3.8970    1.5000    0.0000 O   0  0  0  0  0  0  0  0  0  0  0  0
   -2.5980    0.7500    0.0000 C   0  0  0  0  0  0  0  0  0  0  0  0
   -1.2990    1.5000    0.0000 C   0  0  0  0  0  0  0  0  0  0  0  0
    0.0000    0.7500    0.0000 C   0  0  0  0  0  0  0  0  0  0  0  0
    1.2990    1.5000    0.0000 N   0  0  0  0  0  0  0  0  0  0  0  0
    2.5980    0.7500    0.0000 C   0  0  0  0  0  0  0  0  0  0  0  0
    2.5980   -0.7500    0.0000 N   0  0  0  0  0  0  0  0  0  0  0  0
    1.2990   -1.5000    0.0000 C   0  0  0  0  0  0  0  0  0  0  0  0
    1.2990   -3.0000    0.0000 N   0  0  0  0  0  0  0  0  0  0  0  0
    0.0000   -0.7500    0.0000 C   0  0  0  0  0  0  0  0  0  0  0  0
   -1.2990   -1.5000    0.0000 C   0  0  0  0  0  0  0  0  0  0  0  0
   -2.5980   -0.7500    0.0000 C   0  0  0  0  0  0  0  0  0  0  0  0
   -3.8970   -1.5000    0.0000 O   0  0  0  0  0  0  0  0  0  0  0  0
   -5.1961   -0.7500    0.0000 C   0  0  0  0  0  0  0  0  0  0  0  0
    3.8970    1.5000    0.0000 N   0  0  0  0  0  0  0  0  0  0  0  0
    5.1961    0.7500    0.0000 C   0  0  0  0  0  0  0  0  0  0  0  0
    6.4951    1.5000    0.0000 C   0  0  0  0  0  0  0  0  0  0  0  0
    6.4951    3.0000    0.0000 N   0  0  0  0  0  0  0  0  0  0  0  0
    5.1961    3.7500    0.0000 C   0  0  0  0  0  0  0  0  0  0  0  0
    3.8971    3.0000    0.0000 C   0  0  0  0  0  0  0  0  0  0  0  0
    7.7942    3.7500    0.0000 C   0  0  0  0  0  0  0  0  0  0  0  0
    9.1645    3.1399    0.0000 O   0  0  0  0  0  0  0  0  0  0  0  0
   10.1682    4.2546    0.0000 C   0  0  0  0  0  0  0  0  0  0  0  0
    9.4182    5.5536    0.0000 C   0  0  0  0  0  0  0  0  0  0  0  0
    7.9510    5.2417    0.0000 C   0  0  0  0  0  0  0  0  0  0  0  0
  1  2  1  0  0  0  0
  2  3  1  0  0  0  0
  3  4  2  0  0  0  0
  4  5  1  0  0  0  0
  5  6  2  0  0  0  0
  6  7  1  0  0  0  0
  7  8  2  0  0  0  0
  8  9  1  0  0  0  0
  9 10  1  0  0  0  0
  9 11  2  0  0  0  0
  5 11  1  0  0  0  0
 11 12  1  0  0  0  0
 12 13  2  0  0  0  0
  3 13  1  0  0  0  0
 13 14  1  0  0  0  0
 14 15  1  0  0  0  0
  7 16  1  0  0  0  0
 16 17  1  0  0  0  0
 17 18  1  0  0  0  0
 18 19  1  0  0  0  0
 19 20  1  0  0  0  0
 20 21  1  0  0  0  0
 16 21  1  0  0  0  0
 19 22  1  0  0  0  0
 22 23  1  0  0  0  0
 23 24  1  0  0  0  0
 24 25  2  0  0  0  0
 25 26  1  0  0  0  0
 22 26  2  0  0  0  0
M  END
> <chemblId>
CHEMBL137598

> <bioactivity__type>
Ki

> <units>
nM

> <value>
1.39

$$$$

  CDK     11271515332D 0   0.00000     0.00000     0

 37 41  0  0  0  0              1 V2000 
   -5.1961    0.7500    0.0000 C   0  0  0  0  0  0  0  0  0  0  0  0
   -3.8970    1.5000    0.0000 O   0  0  0  0  0  0  0  0  0  0  0  0
   -2.5980    0.7500    0.0000 C   0  0  0  0  0  0  0  0  0  0  0  0
   -1.2990    1.5000    0.0000 C   0  0  0  0  0  0  0  0  0  0  0  0
    0.0000    0.7500    0.0000 C   0  0  0  0  0  0  0  0  0  0  0  0
    1.2990    1.5000    0.0000 N   0  0  0  0  0  0  0  0  0  0  0  0
    2.5980    0.7500    0.0000 C   0  0  0  0  0  0  0  0  0  0  0  0
    2.5980   -0.7500    0.0000 N   0  0  0  0  0  0  0  0  0  0  0  0
    1.2990   -1.5000    0.0000 C   0  0  0  0  0  0  0  0  0  0  0  0
    1.2990   -3.0000    0.0000 N   0  0  0  0  0  0  0  0  0  0  0  0
    0.0000   -0.7500    0.0000 C   0  0  0  0  0  0  0  0  0  0  0  0
   -1.2990   -1.5000    0.0000 C   0  0  0  0  0  0  0  0  0  0  0  0
   -2.5980   -0.7500    0.0000 C   0  0  0  0  0  0  0  0  0  0  0  0
   -3.8970   -1.5000    0.0000 O   0  0  0  0  0  0  0  0  0  0  0  0
   -5.1961   -0.7500    0.0000 C   0  0  0  0  0  0  0  0  0  0  0  0
    3.8970    1.5000    0.0000 N   0  0  0  0  0  0  0  0  0  0  0  0
    5.1961    0.7500    0.0000 C   0  0  0  0  0  0  0  0  0  0  0  0
    6.4951    1.5000    0.0000 C   0  0  0  0  0  0  0  0  0  0  0  0
    6.4951    3.0000    0.0000 N   0  0  0  0  0  0  0  0  0  0  0  0
    5.1961    3.7500    0.0000 C   0  0  0  0  0  0  0  0  0  0  0  0
    3.8971    3.0000    0.0000 C   0  0  0  0  0  0  0  0  0  0  0  0
    7.7942    3.7500    0.0000 C   0  0  0  0  0  0  0  0  0  0  0  0
    7.7942    5.2500    0.0000 O   0  0  0  0  0  0  0  0  0  0  0  0
    9.0932    3.0000    0.0000 C   0  0  0  0  0  0  0  0  0  0  0  0
   10.3922    3.7500    0.0000 C   0  0  0  0  0  0  0  0  0  0  0  0
   11.6913    2.9999    0.0000 C   0  0  0  0  0  0  0  0  0  0  0  0
   11.6913    1.4999    0.0000 C   0  0  0  0  0  0  0  0  0  0  0  0
   12.9903    0.7499    0.0000 C   0  0  0  0  0  0  0  0  0  0  0  0
   14.2893    1.4999    0.0000 C   0  0  0  0  0  0  0  0  0  0  0  0
   14.2894    2.9999    0.0000 C   0  0  0  0  0  0  0  0  0  0  0  0
   12.9903    3.7499    0.0000 C   0  0  0  0  0  0  0  0  0  0  0  0
   10.3923    5.2500    0.0000 C   0  0  0  0  0  0  0  0  0  0  0  0
   11.6913    5.9999    0.0000 C   0  0  0  0  0  0  0  0  0  0  0  0
   11.6913    7.4999    0.0000 C   0  0  0  0  0  0  0  0  0  0  0  0
   10.3923    8.2500    0.0000 C   0  0  0  0  0  0  0  0  0  0  0  0
    9.0932    7.5000    0.0000 C   0  0  0  0  0  0  0  0  0  0  0  0
    9.0932    6.0000    0.0000 C   0  0  0  0  0  0  0  0  0  0  0  0
  1  2  1  0  0  0  0
  2  3  1  0  0  0  0
  3  4  2  0  0  0  0
  4  5  1  0  0  0  0
  5  6  2  0  0  0  0
  6  7  1  0  0  0  0
  7  8  2  0  0  0  0
  8  9  1  0  0  0  0
  9 10  1  0  0  0  0
  9 11  2  0  0  0  0
  5 11  1  0  0  0  0
 11 12  1  0  0  0  0
 12 13  2  0  0  0  0
  3 13  1  0  0  0  0
 13 14  1  0  0  0  0
 14 15  1  0  0  0  0
  7 16  1  0  0  0  0
 16 17  1  0  0  0  0
 17 18  1  0  0  0  0
 18 19  1  0  0  0  0
 19 20  1  0  0  0  0
 20 21  1  0  0  0  0
 16 21  1  0  0  0  0
 19 22  1  0  0  0  0
 22 23  2  0  0  0  0
 22 24  1  0  0  0  0
 24 25  1  0  0  0  0
 25 26  1  0  0  0  0
 26 27  2  0  0  0  0
 27 28  1  0  0  0  0
 28 29  2  0  0  0  0
 29 30  1  0  0  0  0
 30 31  2  0  0  0  0
 26 31  1  0  0  0  0
 25 32  1  0  0  0  0
 32 33  2  0  0  0  0
 33 34  1  0  0  0  0
 34 35  2  0  0  0  0
 35 36  1  0  0  0  0
 36 37  2  0  0  0  0
 32 37  1  0  0  0  0
M  END
> <chemblId>
CHEMBL137903

> <bioactivity__type>
Ki

> <units>
nM

> <value>
1.59

$$$$

  CDK     11271515332D 0   0.00000     0.00000     0

 25 27  0  0  0  0              1 V2000 
   -2.5980    3.7500    0.0000 C   0  0  0  0  0  0  0  0  0  0  0  0
   -1.2990    3.0000    0.0000 O   0  0  0  0  0  0  0  0  0  0  0  0
   -1.2990    1.5000    0.0000 C   0  0  0  0  0  0  0  0  0  0  0  0
   -2.5980    0.7500    0.0000 C   0  0  0  0  0  0  0  0  0  0  0  0
   -2.5980   -0.7500    0.0000 C   0  0  0  0  0  0  0  0  0  0  0  0
   -1.2990   -1.5000    0.0000 C   0  0  0  0  0  0  0  0  0  0  0  0
    0.0000   -0.7500    0.0000 C   0  0  0  0  0  0  0  0  0  0  0  0
    1.2990   -1.5000    0.0000 C   0  0  0  0  0  0  0  0  0  0  0  0
    1.2990   -3.0000    0.0000 C   0  0  0  0  0  0  0  0  0  0  0  0
    2.5980   -3.7500    0.0000 C   0  0  0  0  0  0  0  0  0  0  0  0
    2.5980   -5.2500    0.0000 C   0  0  0  0  0  0  0  0  0  0  0  0
    3.8971   -6.0000    0.0000 N   0  0  0  0  0  0  0  0  0  0  0  0
    3.8971   -7.5000    0.0000 C   0  0  0  0  0  0  0  0  0  0  0  0
    5.1961   -8.2500    0.0000 C   0  0  0  0  0  0  0  0  0  0  0  0
    5.1961   -9.7500    0.0000 O   0  0  0  0  0  0  0  0  0  0  0  0
    6.4952  -10.5000    0.0000 C   0  0  0  0  0  0  0  0  0  0  0  0
    6.4952  -12.0000    0.0000 C   0  0  0  0  0  0  0  0  0  0  0  0
    7.7942  -12.7500    0.0000 C   0  0  0  0  0  0  0  0  0  0  0  0
    9.0932  -12.0000    0.0000 C   0  0  0  0  0  0  0  0  0  0  0  0
    9.0932  -10.5000    0.0000 C   0  0  0  0  0  0  0  0  0  0  0  0
    7.7942   -9.7500    0.0000 N   0  0  0  0  0  0  0  0  0  0  0  0
    2.5980   -0.7500    0.0000 C   0  0  0  0  0  0  0  0  0  0  0  0
    2.5980    0.7500    0.0000 C   0  0  0  0  0  0  0  0  0  0  0  0
    1.2990    1.5000    0.0000 C   0  0  0  0  0  0  0  0  0  0  0  0
    0.0000    0.7500    0.0000 C   0  0  0  0  0  0  0  0  0  0  0  0
  1  2  1  0  0  0  0
  2  3  1  0  0  0  0
  3  4  2  0  0  0  0
  4  5  1  0  0  0  0
  5  6  2  0  0  0  0
  6  7  1  0  0  0  0
  7  8  2  0  0  0  0
  8  9  1  0  0  0  0
  9 10  1  0  0  0  0
 10 11  1  0  0  0  0
 11 12  1  0  0  0  0
 12 13  1  0  0  0  0
 13 14  1  0  0  0  0
 14 15  1  0  0  0  0
 15 16  1  0  0  0  0
 16 17  2  0  0  0  0
 17 18  1  0  0  0  0
 18 19  2  0  0  0  0
 19 20  1  0  0  0  0
 20 21  2  0  0  0  0
 16 21  1  0  0  0  0
  8 22  1  0  0  0  0
 22 23  2  0  0  0  0
 23 24  1  0  0  0  0
 24 25  2  0  0  0  0
  3 25  1  0  0  0  0
  7 25  1  0  0  0  0
M  END
> <chemblId>
CHEMBL138109

> <bioactivity__type>
Ki

> <units>
nM

> <value>
14.6

$$$$

  CDK     11271515332D 0   0.00000     0.00000     0

 34 38  0  0  0  0              1 V2000 
   -8.8012    7.5000    0.0000 C   0  0  0  0  0  0  0  0  0  0  0  0
   -8.8012    6.0000    0.0000 O   0  0  0  0  0  0  0  0  0  0  0  0
  -10.1003    5.2500    0.0000 C   0  0  0  0  0  0  0  0  0  0  0  0
  -11.3993    5.9999    0.0000 C   0  0  0  0  0  0  0  0  0  0  0  0
  -12.6983    5.2499    0.0000 C   0  0  0  0  0  0  0  0  0  0  0  0
  -12.6983    3.7499    0.0000 C   0  0  0  0  0  0  0  0  0  0  0  0
  -11.3993    2.9999    0.0000 C   0  0  0  0  0  0  0  0  0  0  0  0
  -10.1002    3.7500    0.0000 C   0  0  0  0  0  0  0  0  0  0  0  0
   -8.8012    3.0000    0.0000 N   0  0  0  0  0  0  0  0  0  0  0  0
   -8.8012    1.5000    0.0000 C   0  0  0  0  0  0  0  0  0  0  0  0
   -7.5022    0.7500    0.0000 C   0  0  0  0  0  0  0  0  0  0  0  0
   -6.2031    1.5000    0.0000 N   0  0  0  0  0  0  0  0  0  0  0  0
   -4.9041    0.7500    0.0000 C   0  0  0  0  0  0  0  0  0  0  0  0
   -3.6050    1.5000    0.0000 C   0  0  0  0  0  0  0  0  0  0  0  0
   -2.3060    0.7500    0.0000 N   0  0  0  0  0  0  0  0  0  0  0  0
   -2.3060   -0.7500    0.0000 C   0  0  0  0  0  0  0  0  0  0  0  0
   -3.6050   -1.5000    0.0000 O   0  0  0  0  0  0  0  0  0  0  0  0
   -1.0070   -1.5000    0.0000 N   0  0  0  0  0  0  0  0  0  0  0  0
    0.2930   -0.7500    0.0000 C   0  0  0  0  0  0  0  0  0  0  0  0
    1.7190   -1.2140    0.0000 S   0  0  0  0  0  0  0  0  0  0  0  0
    2.6010    0.0000    0.0000 C   0  0  0  0  0  0  0  0  0  0  0  0
    1.7190    1.2140    0.0000 C   0  0  0  0  0  0  0  0  0  0  0  0
    2.1822    2.6407    0.0000 C   0  0  0  0  0  0  0  0  0  0  0  0
    3.6494    2.9528    0.0000 C   0  0  0  0  0  0  0  0  0  0  0  0
    4.1126    4.3795    0.0000 C   0  0  0  0  0  0  0  0  0  0  0  0
    3.1087    5.4940    0.0000 C   0  0  0  0  0  0  0  0  0  0  0  0
    1.6415    5.1819    0.0000 C   0  0  0  0  0  0  0  0  0  0  0  0
    0.6376    6.2964    0.0000 C   0  0  0  0  0  0  0  0  0  0  0  0
    1.1783    3.7552    0.0000 C   0  0  0  0  0  0  0  0  0  0  0  0
    0.2930    0.7500    0.0000 C   0  0  0  0  0  0  0  0  0  0  0  0
   -1.0070    1.5000    0.0000 C   0  0  0  0  0  0  0  0  0  0  0  0
   -1.0072    3.0000    0.0000 O   0  0  0  0  0  0  0  0  0  0  0  0
   -6.2031    3.0000    0.0000 C   0  0  0  0  0  0  0  0  0  0  0  0
   -7.5022    3.7500    0.0000 C   0  0  0  0  0  0  0  0  0  0  0  0
  1  2  1  0  0  0  0
  2  3  1  0  0  0  0
  3  4  2  0  0  0  0
  4  5  1  0  0  0  0
  5  6  2  0  0  0  0
  6  7  1  0  0  0  0
  7  8  2  0  0  0  0
  3  8  1  0  0  0  0
  8  9  1  0  0  0  0
  9 10  1  0  0  0  0
 10 11  1  0  0  0  0
 11 12  1  0  0  0  0
 12 13  1  0  0  0  0
 13 14  1  0  0  0  0
 14 15  1  0  0  0  0
 15 16  1  0  0  0  0
 16 17  2  0  0  0  0
 16 18  1  0  0  0  0
 18 19  1  0  0  0  0
 19 20  1  0  0  0  0
 20 21  1  0  0  0  0
 21 22  2  0  0  0  0
 22 23  1  0  0  0  0
 23 24  2  0  0  0  0
 24 25  1  0  0  0  0
 25 26  2  0  0  0  0
 26 27  1  0  0  0  0
 27 28  1  0  0  0  0
 27 29  2  0  0  0  0
 23 29  1  0  0  0  0
 22 30  1  0  0  0  0
 19 30  2  0  0  0  0
 30 31  1  0  0  0  0
 15 31  1  0  0  0  0
 31 32  2  0  0  0  0
 12 33  1  0  0  0  0
 33 34  1  0  0  0  0
  9 34  1  0  0  0  0
M  END
> <chemblId>
CHEMBL13856

> <bioactivity__type>
Ki

> <units>
nM

> <value>
4.1850000000000005

$$$$

  CDK     11271515332D 0   0.00000     0.00000     0

 33 37  0  0  0  0              1 V2000 
   -8.8012    7.5000    0.0000 C   0  0  0  0  0  0  0  0  0  0  0  0
   -8.8012    6.0000    0.0000 O   0  0  0  0  0  0  0  0  0  0  0  0
  -10.1003    5.2500    0.0000 C   0  0  0  0  0  0  0  0  0  0  0  0
  -11.3993    5.9999    0.0000 C   0  0  0  0  0  0  0  0  0  0  0  0
  -12.6983    5.2499    0.0000 C   0  0  0  0  0  0  0  0  0  0  0  0
  -12.6983    3.7499    0.0000 C   0  0  0  0  0  0  0  0  0  0  0  0
  -11.3993    2.9999    0.0000 C   0  0  0  0  0  0  0  0  0  0  0  0
  -10.1002    3.7500    0.0000 C   0  0  0  0  0  0  0  0  0  0  0  0
   -8.8012    3.0000    0.0000 N   0  0  0  0  0  0  0  0  0  0  0  0
   -8.8012    1.5000    0.0000 C   0  0  0  0  0  0  0  0  0  0  0  0
   -7.5022    0.7500    0.0000 C   0  0  0  0  0  0  0  0  0  0  0  0
   -6.2031    1.5000    0.0000 N   0  0  0  0  0  0  0  0  0  0  0  0
   -4.9041    0.7500    0.0000 C   0  0  0  0  0  0  0  0  0  0  0  0
   -3.6050    1.5000    0.0000 C   0  0  0  0  0  0  0  0  0  0  0  0
   -2.3060    0.7500    0.0000 N   0  0  0  0  0  0  0  0  0  0  0  0
   -2.3060   -0.7500    0.0000 C   0  0  0  0  0  0  0  0  0  0  0  0
   -3.6050   -1.5000    0.0000 O   0  0  0  0  0  0  0  0  0  0  0  0
   -1.0070   -1.5000    0.0000 N   0  0  0  0  0  0  0  0  0  0  0  0
    0.2930   -0.7500    0.0000 C   0  0  0  0  0  0  0  0  0  0  0  0
    1.7190   -1.2140    0.0000 S   0  0  0  0  0  0  0  0  0  0  0  0
    2.6010    0.0000    0.0000 C   0  0  0  0  0  0  0  0  0  0  0  0
    1.7190    1.2140    0.0000 C   0  0  0  0  0  0  0  0  0  0  0  0
    0.2930    0.7500    0.0000 C   0  0  0  0  0  0  0  0  0  0  0  0
   -1.0070    1.5000    0.0000 C   0  0  0  0  0  0  0  0  0  0  0  0
   -1.0072    3.0000    0.0000 O   0  0  0  0  0  0  0  0  0  0  0  0
    4.1010   -0.0000    0.0000 C   0  0  0  0  0  0  0  0  0  0  0  0
    4.8510   -1.2990    0.0000 C   0  0  0  0  0  0  0  0  0  0  0  0
    6.3510   -1.2990    0.0000 C   0  0  0  0  0  0  0  0  0  0  0  0
    7.1010    0.0000    0.0000 C   0  0  0  0  0  0  0  0  0  0  0  0
    6.3510    1.2990    0.0000 C   0  0  0  0  0  0  0  0  0  0  0  0
    4.8510    1.2990    0.0000 C   0  0  0  0  0  0  0  0  0  0  0  0
   -6.2031    3.0000    0.0000 C   0  0  0  0  0  0  0  0  0  0  0  0
   -7.5022    3.7500    0.0000 C   0  0  0  0  0  0  0  0  0  0  0  0
  1  2  1  0  0  0  0
  2  3  1  0  0  0  0
  3  4  2  0  0  0  0
  4  5  1  0  0  0  0
  5  6  2  0  0  0  0
  6  7  1  0  0  0  0
  7  8  2  0  0  0  0
  3  8  1  0  0  0  0
  8  9  1  0  0  0  0
  9 10  1  0  0  0  0
 10 11  1  0  0  0  0
 11 12  1  0  0  0  0
 12 13  1  0  0  0  0
 13 14  1  0  0  0  0
 14 15  1  0  0  0  0
 15 16  1  0  0  0  0
 16 17  2  0  0  0  0
 16 18  1  0  0  0  0
 18 19  1  0  0  0  0
 19 20  1  0  0  0  0
 20 21  1  0  0  0  0
 21 22  2  0  0  0  0
 22 23  1  0  0  0  0
 19 23  2  0  0  0  0
 23 24  1  0  0  0  0
 15 24  1  0  0  0  0
 24 25  2  0  0  0  0
 21 26  1  0  0  0  0
 26 27  2  0  0  0  0
 27 28  1  0  0  0  0
 28 29  2  0  0  0  0
 29 30  1  0  0  0  0
 30 31  2  0  0  0  0
 26 31  1  0  0  0  0
 12 32  1  0  0  0  0
 32 33  1  0  0  0  0
  9 33  1  0  0  0  0
M  END
> <chemblId>
CHEMBL13903

> <bioactivity__type>
Ki

> <units>
nM

> <value>
0.868

$$$$

  CDK     11271515332D 0   0.00000     0.00000     0

 27 30  0  0  0  0              1 V2000 
   -2.5980    3.7500    0.0000 C   0  0  0  0  0  0  0  0  0  0  0  0
   -1.2990    3.0000    0.0000 O   0  0  0  0  0  0  0  0  0  0  0  0
   -1.2990    1.5000    0.0000 C   0  0  0  0  0  0  0  0  0  0  0  0
   -2.5980    0.7500    0.0000 C   0  0  0  0  0  0  0  0  0  0  0  0
   -2.5980   -0.7500    0.0000 C   0  0  0  0  0  0  0  0  0  0  0  0
   -1.2990   -1.5000    0.0000 C   0  0  0  0  0  0  0  0  0  0  0  0
    0.0000   -0.7500    0.0000 C   0  0  0  0  0  0  0  0  0  0  0  0
    1.2990   -1.5000    0.0000 C   0  0  0  0  0  0  0  0  0  0  0  0
    1.2990   -3.0000    0.0000 C   0  0  0  0  0  0  0  0  0  0  0  0
    2.5980   -3.7500    0.0000 C   0  0  0  0  0  0  0  0  0  0  0  0
    2.5980   -5.2500    0.0000 C   0  0  0  0  0  0  0  0  0  0  0  0
    3.8971   -6.0000    0.0000 N   0  0  0  0  0  0  0  0  0  0  0  0
    3.8971   -7.5000    0.0000 C   0  0  0  0  0  0  0  0  0  0  0  0
    5.1961   -8.2500    0.0000 C   0  0  0  0  0  0  0  0  0  0  0  0
    6.4952   -7.5000    0.0000 N   0  0  0  0  0  0  0  0  0  0  0  0
    6.4952   -6.0000    0.0000 C   0  0  0  0  0  0  0  0  0  0  0  0
    5.1961   -5.2500    0.0000 C   0  0  0  0  0  0  0  0  0  0  0  0
    7.7942   -8.2500    0.0000 C   0  0  0  0  0  0  0  0  0  0  0  0
    7.7942   -9.7500    0.0000 C   0  0  0  0  0  0  0  0  0  0  0  0
    9.0932  -10.5000    0.0000 C   0  0  0  0  0  0  0  0  0  0  0  0
   10.3923   -9.7500    0.0000 C   0  0  0  0  0  0  0  0  0  0  0  0
   10.3923   -8.2500    0.0000 C   0  0  0  0  0  0  0  0  0  0  0  0
    9.0932   -7.5000    0.0000 N   0  0  0  0  0  0  0  0  0  0  0  0
    2.5980   -0.7500    0.0000 C   0  0  0  0  0  0  0  0  0  0  0  0
    2.5980    0.7500    0.0000 C   0  0  0  0  0  0  0  0  0  0  0  0
    1.2990    1.5000    0.0000 C   0  0  0  0  0  0  0  0  0  0  0  0
    0.0000    0.7500    0.0000 C   0  0  0  0  0  0  0  0  0  0  0  0
  1  2  1  0  0  0  0
  2  3  1  0  0  0  0
  3  4  2  0  0  0  0
  4  5  1  0  0  0  0
  5  6  2  0  0  0  0
  6  7  1  0  0  0  0
  7  8  2  0  0  0  0
  8  9  1  0  0  0  0
  9 10  1  0  0  0  0
 10 11  1  0  0  0  0
 11 12  1  0  0  0  0
 12 13  1  0  0  0  0
 13 14  1  0  0  0  0
 14 15  1  0  0  0  0
 15 16  1  0  0  0  0
 16 17  1  0  0  0  0
 12 17  1  0  0  0  0
 15 18  1  0  0  0  0
 18 19  2  0  0  0  0
 19 20  1  0  0  0  0
 20 21  2  0  0  0  0
 21 22  1  0  0  0  0
 22 23  2  0  0  0  0
 18 23  1  0  0  0  0
  8 24  1  0  0  0  0
 24 25  2  0  0  0  0
 25 26  1  0  0  0  0
 26 27  2  0  0  0  0
  3 27  1  0  0  0  0
  7 27  1  0  0  0  0
M  END
> <chemblId>
CHEMBL139505

> <bioactivity__type>
Ki

> <units>
nM

> <value>
1.62

$$$$

  CDK     11271515332D 0   0.00000     0.00000     0

 41 44  0  0  0  0              1 V2000 
    5.1483   18.8112    0.0000 C   0  0  0  0  0  0  0  0  0  0  0  0
    4.1841   17.6622    0.0000 O   0  0  0  0  0  0  0  0  0  0  0  0
    4.6971   16.2526    0.0000 C   0  0  0  0  0  0  0  0  0  0  0  0
    6.1744   15.9922    0.0000 O   0  0  0  0  0  0  0  0  0  0  0  0
    3.7330   15.1036    0.0000 C   0  0  0  0  0  0  0  0  0  0  0  0
    2.2558   15.3640    0.0000 C   0  0  0  0  0  0  0  0  0  0  0  0
    1.7427   16.7736    0.0000 C   0  0  0  0  0  0  0  0  0  0  0  0
    1.2916   14.2150    0.0000 N   0  0  0  0  0  0  0  0  0  0  0  0
    1.8046   12.8054    0.0000 C   0  0  0  0  0  0  0  0  0  0  0  0
    0.8404   11.6564    0.0000 C   0  0  0  0  0  0  0  0  0  0  0  0
    3.2818   12.5450    0.0000 N   0  0  0  0  0  0  0  0  0  0  0  0
    3.7948   11.1354    0.0000 C   0  0  0  0  0  0  0  0  0  0  0  0
    2.8307    9.9863    0.0000 C   0  0  0  0  0  0  0  0  0  0  0  0
    3.3437    8.5768    0.0000 C   0  0  0  0  0  0  0  0  0  0  0  0
    2.3795    7.4277    0.0000 C   0  0  0  0  0  0  0  0  0  0  0  0
    2.8925    6.0182    0.0000 C   0  0  0  0  0  0  0  0  0  0  0  0
    1.9284    4.8691    0.0000 N   0  0  0  0  0  0  0  0  0  0  0  0
    0.4512    5.1296    0.0000 C   0  0  0  0  0  0  0  0  0  0  0  0
   -0.5130    3.9805    0.0000 C   0  0  0  0  0  0  0  0  0  0  0  0
    0.0000    2.5710    0.0000 C   0  0  0  0  0  0  0  0  0  0  0  0
    1.4772    2.3105    0.0000 C   0  0  0  0  0  0  0  0  0  0  0  0
    2.4414    3.4596    0.0000 C   0  0  0  0  0  0  0  0  0  0  0  0
   -1.4772    2.3105    0.0000 C   0  0  0  0  0  0  0  0  0  0  0  0
   -2.4414    3.4596    0.0000 O   0  0  0  0  0  0  0  0  0  0  0  0
   -1.9902    0.9010    0.0000 O   0  0  0  0  0  0  0  0  0  0  0  0
   -3.4675    0.6405    0.0000 C   0  0  0  0  0  0  0  0  0  0  0  0
    0.0000    1.0710    0.0000 C   0  0  0  0  0  0  0  0  0  0  0  0
    1.2990    0.3210    0.0000 C   0  0  0  0  0  0  0  0  0  0  0  0
    1.2990   -1.1790    0.0000 C   0  0  0  0  0  0  0  0  0  0  0  0
    0.0000   -1.9290    0.0000 C   0  0  0  0  0  0  0  0  0  0  0  0
   -1.2990   -1.1790    0.0000 C   0  0  0  0  0  0  0  0  0  0  0  0
   -1.2990    0.3210    0.0000 C   0  0  0  0  0  0  0  0  0  0  0  0
    4.2460   13.6940    0.0000 C   0  0  0  0  0  0  0  0  0  0  0  0
    5.7232   13.4335    0.0000 C   0  0  0  0  0  0  0  0  0  0  0  0
    6.2362   12.0240    0.0000 C   0  0  0  0  0  0  0  0  0  0  0  0
    7.7135   11.7635    0.0000 C   0  0  0  0  0  0  0  0  0  0  0  0
    8.6776   12.9126    0.0000 C   0  0  0  0  0  0  0  0  0  0  0  0
   10.1548   12.6521    0.0000 F   0  0  0  0  0  0  0  0  0  0  0  0
    8.1646   14.3221    0.0000 C   0  0  0  0  0  0  0  0  0  0  0  0
    9.1288   15.4712    0.0000 F   0  0  0  0  0  0  0  0  0  0  0  0
    6.6874   14.5826    0.0000 C   0  0  0  0  0  0  0  0  0  0  0  0
  1  2  1  0  0  0  0
  2  3  1  0  0  0  0
  3  4  2  0  0  0  0
  3  5  1  0  0  0  0
  5  6  2  0  0  0  0
  6  7  1  0  0  0  0
  6  8  1  0  0  0  0
  8  9  2  0  0  0  0
  9 10  1  0  0  0  0
  9 11  1  0  0  0  0
 11 12  1  0  0  0  0
 12 13  1  0  0  0  0
 13 14  1  0  0  0  0
 14 15  1  0  0  0  0
 15 16  1  0  0  0  0
 16 17  1  0  0  0  0
 17 18  1  0  0  0  0
 18 19  1  0  0  0  0
 19 20  1  0  0  0  0
 20 21  1  0  0  0  0
 21 22  1  0  0  0  0
 17 22  1  0  0  0  0
 20 23  1  0  0  0  0
 23 24  2  0  0  0  0
 23 25  1  0  0  0  0
 25 26  1  0  0  0  0
 20 27  1  0  0  0  0
 27 28  2  0  0  0  0
 28 29  1  0  0  0  0
 29 30  2  0  0  0  0
 30 31  1  0  0  0  0
 31 32  2  0  0  0  0
 27 32  1  0  0  0  0
 11 33  1  0  0  0  0
  5 33  1  0  0  0  0
 33 34  1  0  0  0  0
 34 35  2  0  0  0  0
 35 36  1  0  0  0  0
 36 37  2  0  0  0  0
 37 38  1  0  0  0  0
 37 39  1  0  0  0  0
 39 40  1  0  0  0  0
 39 41  2  0  0  0  0
 34 41  1  0  0  0  0
M  END
> <chemblId>
CHEMBL141322

> <bioactivity__type>
Ki

> <units>
nM

> <value>
1.0

$$$$

  CDK     11271515332D 0   0.00000     0.00000     0

 42 45  0  0  0  0              1 V2000 
    0.0383    6.1032    0.0000 C   0  0  0  0  0  0  0  0  0  0  0  0
   -1.2313    5.3044    0.0000 O   0  0  0  0  0  0  0  0  0  0  0  0
   -1.1743    3.8055    0.0000 C   0  0  0  0  0  0  0  0  0  0  0  0
    0.1523    3.1054    0.0000 O   0  0  0  0  0  0  0  0  0  0  0  0
   -2.4439    3.0066    0.0000 C   0  0  0  0  0  0  0  0  0  0  0  0
   -4.5609    3.7687    0.0000 C   0  0  0  0  0  0  0  0  0  0  0  0
   -5.0299    5.1935    0.0000 C   0  0  0  0  0  0  0  0  0  0  0  0
   -5.4024    2.5095    0.0000 N   0  0  0  0  0  0  0  0  0  0  0  0
   -5.0504    1.1544    0.0000 C   0  0  0  0  0  0  0  0  0  0  0  0
   -6.1584    0.1433    0.0000 O   0  0  0  0  0  0  0  0  0  0  0  0
   -3.7330    0.6801    0.0000 N   0  0  0  0  0  0  0  0  0  0  0  0
   -2.5980    1.5000    0.0000 C   0  0  0  0  0  0  0  0  0  0  0  0
   -1.2990    0.7500    0.0000 C   0  0  0  0  0  0  0  0  0  0  0  0
    0.0000    1.5000    0.0000 C   0  0  0  0  0  0  0  0  0  0  0  0
    1.2990    0.7500    0.0000 C   0  0  0  0  0  0  0  0  0  0  0  0
    1.2990   -0.7500    0.0000 C   0  0  0  0  0  0  0  0  0  0  0  0
    2.5980   -1.5000    0.0000 F   0  0  0  0  0  0  0  0  0  0  0  0
    0.0000   -1.5000    0.0000 C   0  0  0  0  0  0  0  0  0  0  0  0
   -1.2990   -0.7500    0.0000 C   0  0  0  0  0  0  0  0  0  0  0  0
   -2.5980   -1.5000    0.0000 F   0  0  0  0  0  0  0  0  0  0  0  0
   -3.5237   -0.8052    0.0000 C   0  0  0  0  0  0  0  0  0  0  0  0
   -2.1327   -1.3666    0.0000 O   0  0  0  0  0  0  0  0  0  0  0  0
   -4.7053   -1.7292    0.0000 N   0  0  0  0  0  0  0  0  0  0  0  0
   -4.4960   -3.2145    0.0000 C   0  0  0  0  0  0  0  0  0  0  0  0
   -5.6776   -4.1385    0.0000 C   0  0  0  0  0  0  0  0  0  0  0  0
   -5.4683   -5.6238    0.0000 C   0  0  0  0  0  0  0  0  0  0  0  0
   -6.6500   -6.5477    0.0000 N   0  0  0  0  0  0  0  0  0  0  0  0
   -8.0410   -5.9864    0.0000 C   0  0  0  0  0  0  0  0  0  0  0  0
   -9.2226   -6.9103    0.0000 C   0  0  0  0  0  0  0  0  0  0  0  0
   -9.0133   -8.3956    0.0000 C   0  0  0  0  0  0  0  0  0  0  0  0
   -7.6223   -8.9570    0.0000 C   0  0  0  0  0  0  0  0  0  0  0  0
   -6.4406   -8.0331    0.0000 C   0  0  0  0  0  0  0  0  0  0  0  0
  -10.5124   -8.3439    0.0000 C   0  0  0  0  0  0  0  0  0  0  0  0
  -11.2171   -7.0197    0.0000 O   0  0  0  0  0  0  0  0  0  0  0  0
  -11.3067   -9.6163    0.0000 O   0  0  0  0  0  0  0  0  0  0  0  0
  -12.8059   -9.5645    0.0000 C   0  0  0  0  0  0  0  0  0  0  0  0
   -9.3246   -9.8630    0.0000 C   0  0  0  0  0  0  0  0  0  0  0  0
  -10.7510  -10.3271    0.0000 C   0  0  0  0  0  0  0  0  0  0  0  0
  -11.0622  -11.7944    0.0000 C   0  0  0  0  0  0  0  0  0  0  0  0
   -9.9471  -12.7977    0.0000 C   0  0  0  0  0  0  0  0  0  0  0  0
   -8.5207  -12.3336    0.0000 C   0  0  0  0  0  0  0  0  0  0  0  0
   -8.2094  -10.8662    0.0000 C   0  0  0  0  0  0  0  0  0  0  0  0
  1  2  1  0  0  0  0
  2  3  1  0  0  0  0
  3  4  2  0  0  0  0
  3  5  1  0  0  0  0
  5  6  2  0  0  0  0
  6  7  1  0  0  0  0
  6  8  1  0  0  0  0
  8  9  1  0  0  0  0
  9 10  2  0  0  0  0
  9 11  1  0  0  0  0
 11 12  1  0  0  0  0
  5 12  1  0  0  0  0
 12 13  1  0  0  0  0
 13 14  2  0  0  0  0
 14 15  1  0  0  0  0
 15 16  2  0  0  0  0
 16 17  1  0  0  0  0
 16 18  1  0  0  0  0
 18 19  2  0  0  0  0
 13 19  1  0  0  0  0
 19 20  1  0  0  0  0
 11 21  1  0  0  0  0
 21 22  2  0  0  0  0
 21 23  1  0  0  0  0
 23 24  1  0  0  0  0
 24 25  1  0  0  0  0
 25 26  1  0  0  0  0
 26 27  1  0  0  0  0
 27 28  1  0  0  0  0
 28 29  1  0  0  0  0
 29 30  1  0  0  0  0
 30 31  1  0  0  0  0
 31 32  1  0  0  0  0
 27 32  1  0  0  0  0
 30 33  1  0  0  0  0
 33 34  2  0  0  0  0
 33 35  1  0  0  0  0
 35 36  1  0  0  0  0
 30 37  1  0  0  0  0
 37 38  2  0  0  0  0
 38 39  1  0  0  0  0
 39 40  2  0  0  0  0
 40 41  1  0  0  0  0
 41 42  2  0  0  0  0
 37 42  1  0  0  0  0
M  END
> <chemblId>
CHEMBL141444

> <bioactivity__type>
Ki

> <units>
nM

> <value>
0.2

$$$$

  CDK     11271515332D 0   0.00000     0.00000     0

 41 44  0  0  0  0              1 V2000 
    2.1939   19.3322    0.0000 C   0  0  0  0  0  0  0  0  0  0  0  0
    2.7069   17.9226    0.0000 O   0  0  0  0  0  0  0  0  0  0  0  0
    1.7427   16.7736    0.0000 C   0  0  0  0  0  0  0  0  0  0  0  0
    2.2558   15.3640    0.0000 C   0  0  0  0  0  0  0  0  0  0  0  0
    1.2916   14.2150    0.0000 C   0  0  0  0  0  0  0  0  0  0  0  0
    1.8046   12.8054    0.0000 C   0  0  0  0  0  0  0  0  0  0  0  0
    3.2818   12.5450    0.0000 N   0  0  0  0  0  0  0  0  0  0  0  0
    3.7948   11.1354    0.0000 C   0  0  0  0  0  0  0  0  0  0  0  0
    2.8307    9.9863    0.0000 C   0  0  0  0  0  0  0  0  0  0  0  0
    3.3437    8.5768    0.0000 C   0  0  0  0  0  0  0  0  0  0  0  0
    2.3795    7.4277    0.0000 C   0  0  0  0  0  0  0  0  0  0  0  0
    2.8925    6.0182    0.0000 C   0  0  0  0  0  0  0  0  0  0  0  0
    1.9284    4.8691    0.0000 N   0  0  0  0  0  0  0  0  0  0  0  0
    0.4512    5.1296    0.0000 C   0  0  0  0  0  0  0  0  0  0  0  0
   -0.5130    3.9805    0.0000 C   0  0  0  0  0  0  0  0  0  0  0  0
    0.0000    2.5710    0.0000 C   0  0  0  0  0  0  0  0  0  0  0  0
    1.4772    2.3105    0.0000 C   0  0  0  0  0  0  0  0  0  0  0  0
    2.4414    3.4596    0.0000 C   0  0  0  0  0  0  0  0  0  0  0  0
   -1.4772    2.3105    0.0000 C   0  0  0  0  0  0  0  0  0  0  0  0
   -2.9544    2.0501    0.0000 N   0  0  0  0  0  0  0  0  0  0  0  0
    0.0000    1.0710    0.0000 C   0  0  0  0  0  0  0  0  0  0  0  0
    1.2990    0.3210    0.0000 C   0  0  0  0  0  0  0  0  0  0  0  0
    1.2990   -1.1790    0.0000 C   0  0  0  0  0  0  0  0  0  0  0  0
    0.0000   -1.9290    0.0000 C   0  0  0  0  0  0  0  0  0  0  0  0
   -1.2990   -1.1790    0.0000 C   0  0  0  0  0  0  0  0  0  0  0  0
   -1.2990    0.3210    0.0000 C   0  0  0  0  0  0  0  0  0  0  0  0
    4.2460   13.6940    0.0000 C   0  0  0  0  0  0  0  0  0  0  0  0
    3.7330   15.1036    0.0000 N   0  0  0  0  0  0  0  0  0  0  0  0
    5.7232   13.4335    0.0000 C   0  0  0  0  0  0  0  0  0  0  0  0
    0.8404   11.6564    0.0000 C   0  0  0  0  0  0  0  0  0  0  0  0
   -0.6368   11.9168    0.0000 C   0  0  0  0  0  0  0  0  0  0  0  0
   -1.6010   10.7678    0.0000 C   0  0  0  0  0  0  0  0  0  0  0  0
   -1.0879    9.3582    0.0000 C   0  0  0  0  0  0  0  0  0  0  0  0
   -2.0521    8.2092    0.0000 F   0  0  0  0  0  0  0  0  0  0  0  0
    0.3893    9.0977    0.0000 C   0  0  0  0  0  0  0  0  0  0  0  0
    0.9023    7.6882    0.0000 F   0  0  0  0  0  0  0  0  0  0  0  0
    1.3535   10.2468    0.0000 C   0  0  0  0  0  0  0  0  0  0  0  0
   -0.1856   14.4754    0.0000 C   0  0  0  0  0  0  0  0  0  0  0  0
   -1.1498   13.3264    0.0000 O   0  0  0  0  0  0  0  0  0  0  0  0
   -0.6987   15.8850    0.0000 O   0  0  0  0  0  0  0  0  0  0  0  0
    0.2655   17.0340    0.0000 C   0  0  0  0  0  0  0  0  0  0  0  0
  1  2  1  0  0  0  0
  2  3  1  0  0  0  0
  3  4  1  0  0  0  0
  4  5  2  0  0  0  0
  5  6  1  0  0  0  0
  6  7  1  0  0  0  0
  7  8  1  0  0  0  0
  8  9  1  0  0  0  0
  9 10  1  0  0  0  0
 10 11  1  0  0  0  0
 11 12  1  0  0  0  0
 12 13  1  0  0  0  0
 13 14  1  0  0  0  0
 14 15  1  0  0  0  0
 15 16  1  0  0  0  0
 16 17  1  0  0  0  0
 17 18  1  0  0  0  0
 13 18  1  0  0  0  0
 16 19  1  0  0  0  0
 19 20  3  0  0  0  0
 16 21  1  0  0  0  0
 21 22  2  0  0  0  0
 22 23  1  0  0  0  0
 23 24  2  0  0  0  0
 24 25  1  0  0  0  0
 25 26  2  0  0  0  0
 21 26  1  0  0  0  0
  7 27  1  0  0  0  0
 27 28  2  0  0  0  0
  4 28  1  0  0  0  0
 27 29  1  0  0  0  0
  6 30  1  0  0  0  0
 30 31  2  0  0  0  0
 31 32  1  0  0  0  0
 32 33  2  0  0  0  0
 33 34  1  0  0  0  0
 33 35  1  0  0  0  0
 35 36  1  0  0  0  0
 35 37  2  0  0  0  0
 30 37  1  0  0  0  0
  5 38  1  0  0  0  0
 38 39  2  0  0  0  0
 38 40  1  0  0  0  0
 40 41  1  0  0  0  0
M  END
> <chemblId>
CHEMBL141604

> <bioactivity__type>
Ki

> <units>
nM

> <value>
0.4

$$$$

  CDK     11271515332D 0   0.00000     0.00000     0

 39 42  0  0  0  0              1 V2000 
    0.0000    6.0000    0.0000 C   0  0  0  0  0  0  0  0  0  0  0  0
   -1.2990    5.2500    0.0000 O   0  0  0  0  0  0  0  0  0  0  0  0
   -1.2990    3.7500    0.0000 C   0  0  0  0  0  0  0  0  0  0  0  0
    0.0000    3.0000    0.0000 O   0  0  0  0  0  0  0  0  0  0  0  0
   -2.5981    3.0000    0.0000 C   0  0  0  0  0  0  0  0  0  0  0  0
   -3.8971    3.7500    0.0000 C   0  0  0  0  0  0  0  0  0  0  0  0
   -3.8971    5.2500    0.0000 C   0  0  0  0  0  0  0  0  0  0  0  0
   -5.1961    3.0000    0.0000 N   0  0  0  0  0  0  0  0  0  0  0  0
   -5.1961    1.5000    0.0000 C   0  0  0  0  0  0  0  0  0  0  0  0
   -6.4952    0.7500    0.0000 O   0  0  0  0  0  0  0  0  0  0  0  0
   -3.8971    0.7500    0.0000 N   0  0  0  0  0  0  0  0  0  0  0  0
   -2.5980    1.5000    0.0000 C   0  0  0  0  0  0  0  0  0  0  0  0
   -1.2990    0.7500    0.0000 C   0  0  0  0  0  0  0  0  0  0  0  0
    0.0000    1.5000    0.0000 C   0  0  0  0  0  0  0  0  0  0  0  0
    1.2990    0.7500    0.0000 C   0  0  0  0  0  0  0  0  0  0  0  0
    1.2990   -0.7500    0.0000 C   0  0  0  0  0  0  0  0  0  0  0  0
    2.5980   -1.5000    0.0000 F   0  0  0  0  0  0  0  0  0  0  0  0
    0.0000   -1.5000    0.0000 C   0  0  0  0  0  0  0  0  0  0  0  0
   -0.0000   -3.0000    0.0000 F   0  0  0  0  0  0  0  0  0  0  0  0
   -1.2990   -0.7500    0.0000 C   0  0  0  0  0  0  0  0  0  0  0  0
   -3.8971   -0.7500    0.0000 C   0  0  0  0  0  0  0  0  0  0  0  0
   -2.5980   -1.5000    0.0000 O   0  0  0  0  0  0  0  0  0  0  0  0
   -5.1961   -1.5000    0.0000 N   0  0  0  0  0  0  0  0  0  0  0  0
   -5.1961   -3.0000    0.0000 C   0  0  0  0  0  0  0  0  0  0  0  0
   -6.4951   -3.7500    0.0000 C   0  0  0  0  0  0  0  0  0  0  0  0
   -6.4951   -5.2500    0.0000 C   0  0  0  0  0  0  0  0  0  0  0  0
   -7.7941   -6.0000    0.0000 N   0  0  0  0  0  0  0  0  0  0  0  0
   -9.0932   -5.2500    0.0000 C   0  0  0  0  0  0  0  0  0  0  0  0
  -10.3922   -6.0001    0.0000 C   0  0  0  0  0  0  0  0  0  0  0  0
  -10.3922   -7.5001    0.0000 N   0  0  0  0  0  0  0  0  0  0  0  0
   -9.0932   -8.2500    0.0000 C   0  0  0  0  0  0  0  0  0  0  0  0
   -7.7941   -7.5000    0.0000 C   0  0  0  0  0  0  0  0  0  0  0  0
  -11.6912   -8.2501    0.0000 C   0  0  0  0  0  0  0  0  0  0  0  0
  -12.9903   -7.5001    0.0000 C   0  0  0  0  0  0  0  0  0  0  0  0
  -14.2893   -8.2501    0.0000 C   0  0  0  0  0  0  0  0  0  0  0  0
  -14.2893   -9.7501    0.0000 C   0  0  0  0  0  0  0  0  0  0  0  0
  -12.9903  -10.5001    0.0000 C   0  0  0  0  0  0  0  0  0  0  0  0
  -11.6912   -9.7501    0.0000 C   0  0  0  0  0  0  0  0  0  0  0  0
  -10.3922  -10.5001    0.0000 O   0  0  0  0  0  0  0  0  0  0  0  0
  1  2  1  0  0  0  0
  2  3  1  0  0  0  0
  3  4  2  0  0  0  0
  3  5  1  0  0  0  0
  5  6  2  0  0  0  0
  6  7  1  0  0  0  0
  6  8  1  0  0  0  0
  8  9  1  0  0  0  0
  9 10  2  0  0  0  0
  9 11  1  0  0  0  0
 11 12  1  0  0  0  0
  5 12  1  0  0  0  0
 12 13  1  0  0  0  0
 13 14  2  0  0  0  0
 14 15  1  0  0  0  0
 15 16  2  0  0  0  0
 16 17  1  0  0  0  0
 16 18  1  0  0  0  0
 18 19  1  0  0  0  0
 18 20  2  0  0  0  0
 13 20  1  0  0  0  0
 11 21  1  0  0  0  0
 21 22  2  0  0  0  0
 21 23  1  0  0  0  0
 23 24  1  0  0  0  0
 24 25  1  0  0  0  0
 25 26  1  0  0  0  0
 26 27  1  0  0  0  0
 27 28  1  0  0  0  0
 28 29  1  0  0  0  0
 29 30  1  0  0  0  0
 30 31  1  0  0  0  0
 31 32  1  0  0  0  0
 27 32  1  0  0  0  0
 30 33  1  0  0  0  0
 33 34  2  0  0  0  0
 34 35  1  0  0  0  0
 35 36  2  0  0  0  0
 36 37  1  0  0  0  0
 37 38  2  0  0  0  0
 33 38  1  0  0  0  0
 38 39  1  0  0  0  0
M  END
> <chemblId>
CHEMBL141821

> <bioactivity__type>
Ki

> <units>
nM

> <value>
0.6

$$$$

  CDK     11271515332D 0   0.00000     0.00000     0

 34 38  0  0  0  0              1 V2000 
  -13.9973    1.4999    0.0000 C   0  0  0  0  0  0  0  0  0  0  0  0
  -12.6983    0.7499    0.0000 O   0  0  0  0  0  0  0  0  0  0  0  0
  -12.6983   -0.7501    0.0000 C   0  0  0  0  0  0  0  0  0  0  0  0
  -13.9973   -1.5001    0.0000 C   0  0  0  0  0  0  0  0  0  0  0  0
  -13.9973   -3.0001    0.0000 C   0  0  0  0  0  0  0  0  0  0  0  0
  -12.6983   -3.7501    0.0000 C   0  0  0  0  0  0  0  0  0  0  0  0
  -11.3992   -3.0001    0.0000 C   0  0  0  0  0  0  0  0  0  0  0  0
  -11.3993   -1.5001    0.0000 C   0  0  0  0  0  0  0  0  0  0  0  0
  -10.1002   -0.7500    0.0000 N   0  0  0  0  0  0  0  0  0  0  0  0
   -8.8012   -1.5000    0.0000 C   0  0  0  0  0  0  0  0  0  0  0  0
   -7.5021   -0.7500    0.0000 C   0  0  0  0  0  0  0  0  0  0  0  0
   -7.5022    0.7500    0.0000 N   0  0  0  0  0  0  0  0  0  0  0  0
   -6.2031    1.5000    0.0000 C   0  0  0  0  0  0  0  0  0  0  0  0
   -4.9041    0.7500    0.0000 C   0  0  0  0  0  0  0  0  0  0  0  0
   -3.6050    1.5000    0.0000 C   0  0  0  0  0  0  0  0  0  0  0  0
   -2.3060    0.7500    0.0000 N   0  0  0  0  0  0  0  0  0  0  0  0
   -2.3060   -0.7500    0.0000 C   0  0  0  0  0  0  0  0  0  0  0  0
   -3.6050   -1.5000    0.0000 O   0  0  0  0  0  0  0  0  0  0  0  0
   -1.0070   -1.5000    0.0000 N   0  0  0  0  0  0  0  0  0  0  0  0
    0.2930   -0.7500    0.0000 C   0  0  0  0  0  0  0  0  0  0  0  0
    1.7190   -1.2140    0.0000 S   0  0  0  0  0  0  0  0  0  0  0  0
    2.6010    0.0000    0.0000 C   0  0  0  0  0  0  0  0  0  0  0  0
    1.7190    1.2140    0.0000 C   0  0  0  0  0  0  0  0  0  0  0  0
    2.1822    2.6407    0.0000 C   0  0  0  0  0  0  0  0  0  0  0  0
    3.6494    2.9528    0.0000 C   0  0  0  0  0  0  0  0  0  0  0  0
    4.1126    4.3795    0.0000 C   0  0  0  0  0  0  0  0  0  0  0  0
    3.1087    5.4940    0.0000 C   0  0  0  0  0  0  0  0  0  0  0  0
    1.6415    5.1819    0.0000 C   0  0  0  0  0  0  0  0  0  0  0  0
    1.1783    3.7552    0.0000 C   0  0  0  0  0  0  0  0  0  0  0  0
    0.2930    0.7500    0.0000 C   0  0  0  0  0  0  0  0  0  0  0  0
   -1.0070    1.5000    0.0000 C   0  0  0  0  0  0  0  0  0  0  0  0
   -1.0072    3.0000    0.0000 O   0  0  0  0  0  0  0  0  0  0  0  0
   -8.8012    1.5000    0.0000 C   0  0  0  0  0  0  0  0  0  0  0  0
  -10.1002    0.7500    0.0000 C   0  0  0  0  0  0  0  0  0  0  0  0
  1  2  1  0  0  0  0
  2  3  1  0  0  0  0
  3  4  2  0  0  0  0
  4  5  1  0  0  0  0
  5  6  2  0  0  0  0
  6  7  1  0  0  0  0
  7  8  2  0  0  0  0
  3  8  1  0  0  0  0
  8  9  1  0  0  0  0
  9 10  1  0  0  0  0
 10 11  1  0  0  0  0
 11 12  1  0  0  0  0
 12 13  1  0  0  0  0
 13 14  1  0  0  0  0
 14 15  1  0  0  0  0
 15 16  1  0  0  0  0
 16 17  1  0  0  0  0
 17 18  2  0  0  0  0
 17 19  1  0  0  0  0
 19 20  1  0  0  0  0
 20 21  1  0  0  0  0
 21 22  1  0  0  0  0
 22 23  2  0  0  0  0
 23 24  1  0  0  0  0
 24 25  2  0  0  0  0
 25 26  1  0  0  0  0
 26 27  2  0  0  0  0
 27 28  1  0  0  0  0
 28 29  2  0  0  0  0
 24 29  1  0  0  0  0
 23 30  1  0  0  0  0
 20 30  2  0  0  0  0
 30 31  1  0  0  0  0
 16 31  1  0  0  0  0
 31 32  2  0  0  0  0
 12 33  1  0  0  0  0
 33 34  1  0  0  0  0
  9 34  1  0  0  0  0
M  END
> <chemblId>
CHEMBL14199

> <bioactivity__type>
Ki

> <units>
nM

> <value>
8.49

$$$$

  CDK     11271515332D 0   0.00000     0.00000     0

 34 38  0  0  0  0              1 V2000 
   -8.8012    7.5000    0.0000 C   0  0  0  0  0  0  0  0  0  0  0  0
   -8.8012    6.0000    0.0000 O   0  0  0  0  0  0  0  0  0  0  0  0
  -10.1003    5.2500    0.0000 C   0  0  0  0  0  0  0  0  0  0  0  0
  -11.3993    5.9999    0.0000 C   0  0  0  0  0  0  0  0  0  0  0  0
  -12.6983    5.2499    0.0000 C   0  0  0  0  0  0  0  0  0  0  0  0
  -12.6983    3.7499    0.0000 C   0  0  0  0  0  0  0  0  0  0  0  0
  -11.3993    2.9999    0.0000 C   0  0  0  0  0  0  0  0  0  0  0  0
  -10.1002    3.7500    0.0000 C   0  0  0  0  0  0  0  0  0  0  0  0
   -8.8012    3.0000    0.0000 N   0  0  0  0  0  0  0  0  0  0  0  0
   -8.8012    1.5000    0.0000 C   0  0  0  0  0  0  0  0  0  0  0  0
   -7.5022    0.7500    0.0000 C   0  0  0  0  0  0  0  0  0  0  0  0
   -6.2031    1.5000    0.0000 N   0  0  0  0  0  0  0  0  0  0  0  0
   -4.9041    0.7500    0.0000 C   0  0  0  0  0  0  0  0  0  0  0  0
   -3.6050    1.5000    0.0000 C   0  0  0  0  0  0  0  0  0  0  0  0
   -2.3060    0.7500    0.0000 N   0  0  0  0  0  0  0  0  0  0  0  0
   -2.3060   -0.7500    0.0000 C   0  0  0  0  0  0  0  0  0  0  0  0
   -3.6050   -1.5000    0.0000 O   0  0  0  0  0  0  0  0  0  0  0  0
   -1.0070   -1.5000    0.0000 N   0  0  0  0  0  0  0  0  0  0  0  0
   -1.0072   -3.0000    0.0000 C   0  0  0  0  0  0  0  0  0  0  0  0
    0.2930   -0.7500    0.0000 C   0  0  0  0  0  0  0  0  0  0  0  0
    1.7190   -1.2140    0.0000 S   0  0  0  0  0  0  0  0  0  0  0  0
    2.6010    0.0000    0.0000 C   0  0  0  0  0  0  0  0  0  0  0  0
    1.7190    1.2140    0.0000 C   0  0  0  0  0  0  0  0  0  0  0  0
    2.1822    2.6407    0.0000 C   0  0  0  0  0  0  0  0  0  0  0  0
    3.6494    2.9528    0.0000 C   0  0  0  0  0  0  0  0  0  0  0  0
    4.1126    4.3795    0.0000 C   0  0  0  0  0  0  0  0  0  0  0  0
    3.1087    5.4940    0.0000 C   0  0  0  0  0  0  0  0  0  0  0  0
    1.6415    5.1819    0.0000 C   0  0  0  0  0  0  0  0  0  0  0  0
    1.1783    3.7552    0.0000 C   0  0  0  0  0  0  0  0  0  0  0  0
    0.2930    0.7500    0.0000 C   0  0  0  0  0  0  0  0  0  0  0  0
   -1.0070    1.5000    0.0000 C   0  0  0  0  0  0  0  0  0  0  0  0
   -1.0072    3.0000    0.0000 O   0  0  0  0  0  0  0  0  0  0  0  0
   -6.2031    3.0000    0.0000 C   0  0  0  0  0  0  0  0  0  0  0  0
   -7.5022    3.7500    0.0000 C   0  0  0  0  0  0  0  0  0  0  0  0
  1  2  1  0  0  0  0
  2  3  1  0  0  0  0
  3  4  2  0  0  0  0
  4  5  1  0  0  0  0
  5  6  2  0  0  0  0
  6  7  1  0  0  0  0
  7  8  2  0  0  0  0
  3  8  1  0  0  0  0
  8  9  1  0  0  0  0
  9 10  1  0  0  0  0
 10 11  1  0  0  0  0
 11 12  1  0  0  0  0
 12 13  1  0  0  0  0
 13 14  1  0  0  0  0
 14 15  1  0  0  0  0
 15 16  1  0  0  0  0
 16 17  2  0  0  0  0
 16 18  1  0  0  0  0
 18 19  1  0  0  0  0
 18 20  1  0  0  0  0
 20 21  1  0  0  0  0
 21 22  1  0  0  0  0
 22 23  2  0  0  0  0
 23 24  1  0  0  0  0
 24 25  2  0  0  0  0
 25 26  1  0  0  0  0
 26 27  2  0  0  0  0
 27 28  1  0  0  0  0
 28 29  2  0  0  0  0
 24 29  1  0  0  0  0
 23 30  1  0  0  0  0
 20 30  2  0  0  0  0
 30 31  1  0  0  0  0
 15 31  1  0  0  0  0
 31 32  2  0  0  0  0
 12 33  1  0  0  0  0
 33 34  1  0  0  0  0
  9 34  1  0  0  0  0
M  END
> <chemblId>
CHEMBL14213

> <bioactivity__type>
Ki

> <units>
nM

> <value>
3.1

$$$$

  CDK     11271515332D 0   0.00000     0.00000     0

 43 46  0  0  0  0              1 V2000 
   -9.0433   16.8670    0.0000 C   0  0  0  0  0  0  0  0  0  0  0  0
   -7.7612   16.0884    0.0000 O   0  0  0  0  0  0  0  0  0  0  0  0
   -7.7946   14.5887    0.0000 C   0  0  0  0  0  0  0  0  0  0  0  0
   -6.5125   13.8101    0.0000 C   0  0  0  0  0  0  0  0  0  0  0  0
   -6.5458   12.3104    0.0000 C   0  0  0  0  0  0  0  0  0  0  0  0
   -5.2637   11.5318    0.0000 C   0  0  0  0  0  0  0  0  0  0  0  0
   -3.9484   12.2528    0.0000 N   0  0  0  0  0  0  0  0  0  0  0  0
   -2.6663   11.4741    0.0000 C   0  0  0  0  0  0  0  0  0  0  0  0
   -1.3509   12.1951    0.0000 O   0  0  0  0  0  0  0  0  0  0  0  0
   -2.6996    9.9745    0.0000 N   0  0  0  0  0  0  0  0  0  0  0  0
   -1.4175    9.1958    0.0000 C   0  0  0  0  0  0  0  0  0  0  0  0
   -1.4508    7.6962    0.0000 C   0  0  0  0  0  0  0  0  0  0  0  0
   -0.1688    6.9175    0.0000 C   0  0  0  0  0  0  0  0  0  0  0  0
   -0.2021    5.4179    0.0000 N   0  0  0  0  0  0  0  0  0  0  0  0
   -1.5175    4.6969    0.0000 C   0  0  0  0  0  0  0  0  0  0  0  0
   -1.5508    3.1973    0.0000 C   0  0  0  0  0  0  0  0  0  0  0  0
   -0.2687    2.4186    0.0000 N   0  0  0  0  0  0  0  0  0  0  0  0
    1.0467    3.1396    0.0000 C   0  0  0  0  0  0  0  0  0  0  0  0
    1.0800    4.6392    0.0000 C   0  0  0  0  0  0  0  0  0  0  0  0
   -0.3020    0.9190    0.0000 C   0  0  0  0  0  0  0  0  0  0  0  0
   -1.6250    0.2120    0.0000 C   0  0  0  0  0  0  0  0  0  0  0  0
   -1.6110   -1.2880    0.0000 C   0  0  0  0  0  0  0  0  0  0  0  0
   -0.3400   -2.0410    0.0000 C   0  0  0  0  0  0  0  0  0  0  0  0
    0.9490   -1.3140    0.0000 C   0  0  0  0  0  0  0  0  0  0  0  0
    0.9680    0.1660    0.0000 C   0  0  0  0  0  0  0  0  0  0  0  0
    2.2761    0.9001    0.0000 C   0  0  0  0  0  0  0  0  0  0  0  0
    2.2944    2.4000    0.0000 O   0  0  0  0  0  0  0  0  0  0  0  0
    3.5659    0.1343    0.0000 N   0  0  0  0  0  0  0  0  0  0  0  0
   -3.9151   13.7524    0.0000 C   0  0  0  0  0  0  0  0  0  0  0  0
   -2.5997   14.4734    0.0000 O   0  0  0  0  0  0  0  0  0  0  0  0
   -5.1971   14.5310    0.0000 N   0  0  0  0  0  0  0  0  0  0  0  0
   -5.2970   10.0322    0.0000 C   0  0  0  0  0  0  0  0  0  0  0  0
   -6.6124    9.3112    0.0000 C   0  0  0  0  0  0  0  0  0  0  0  0
   -6.6457    7.8116    0.0000 C   0  0  0  0  0  0  0  0  0  0  0  0
   -5.3636    7.0329    0.0000 C   0  0  0  0  0  0  0  0  0  0  0  0
   -5.3970    5.5333    0.0000 F   0  0  0  0  0  0  0  0  0  0  0  0
   -4.0483    7.7539    0.0000 C   0  0  0  0  0  0  0  0  0  0  0  0
   -2.7662    6.9752    0.0000 F   0  0  0  0  0  0  0  0  0  0  0  0
   -4.0150    9.2535    0.0000 C   0  0  0  0  0  0  0  0  0  0  0  0
   -7.8612   11.5895    0.0000 C   0  0  0  0  0  0  0  0  0  0  0  0
   -7.8945   10.0898    0.0000 O   0  0  0  0  0  0  0  0  0  0  0  0
   -9.1432   12.3681    0.0000 O   0  0  0  0  0  0  0  0  0  0  0  0
   -9.1099   13.8678    0.0000 C   0  0  0  0  0  0  0  0  0  0  0  0
  1  2  1  0  0  0  0
  2  3  1  0  0  0  0
  3  4  1  0  0  0  0
  4  5  2  0  0  0  0
  5  6  1  0  0  0  0
  6  7  1  0  0  0  0
  7  8  1  0  0  0  0
  8  9  2  0  0  0  0
  8 10  1  0  0  0  0
 10 11  1  0  0  0  0
 11 12  1  0  0  0  0
 12 13  1  0  0  0  0
 13 14  1  0  0  0  0
 14 15  1  0  0  0  0
 15 16  1  0  0  0  0
 16 17  1  0  0  0  0
 17 18  1  0  0  0  0
 18 19  1  0  0  0  0
 14 19  1  0  0  0  0
 17 20  1  0  0  0  0
 20 21  2  0  0  0  0
 21 22  1  0  0  0  0
 22 23  2  0  0  0  0
 23 24  1  0  0  0  0
 24 25  2  0  0  0  0
 20 25  1  0  0  0  0
 25 26  1  0  0  0  0
 26 27  2  0  0  0  0
 26 28  1  0  0  0  0
  7 29  1  0  0  0  0
 29 30  2  0  0  0  0
 29 31  1  0  0  0  0
  4 31  1  0  0  0  0
  6 32  1  0  0  0  0
 32 33  2  0  0  0  0
 33 34  1  0  0  0  0
 34 35  2  0  0  0  0
 35 36  1  0  0  0  0
 35 37  1  0  0  0  0
 37 38  1  0  0  0  0
 37 39  2  0  0  0  0
 32 39  1  0  0  0  0
  5 40  1  0  0  0  0
 40 41  2  0  0  0  0
 40 42  1  0  0  0  0
 42 43  1  0  0  0  0
M  END
> <chemblId>
CHEMBL142236

> <bioactivity__type>
Ki

> <units>
nM

> <value>
0.1

$$$$

  CDK     11271515332D 0   0.00000     0.00000     0

 41 44  0  0  0  0              1 V2000 
    2.1939   19.3322    0.0000 C   0  0  0  0  0  0  0  0  0  0  0  0
    2.7069   17.9226    0.0000 O   0  0  0  0  0  0  0  0  0  0  0  0
    1.7427   16.7736    0.0000 C   0  0  0  0  0  0  0  0  0  0  0  0
    2.2558   15.3640    0.0000 C   0  0  0  0  0  0  0  0  0  0  0  0
[truncated: 2,802,781 more chars]
