# Supplementary material for: Comparison of Quantitative and Qualitative (Q)SAR Models Created for the Prediction of Ki and IC50 Values of Antitarget Inhibitors
Source: Front Pharmacol. 2018 Oct 10;9:1136. doi: 10.3389/fphar.2018.01136 (PMC6192375; doi:10.3389/fphar.2018.01136)
Supplement: Supplementary file 3 [file Data_Sheet_3.ZIP › DataSets/ADRA2A_IC50.sdf]

  CDK     11271515522D 0   0.00000     0.00000     0

 15 17  0  0  0  0              1 V2000 
    5.5211   -3.3036    0.0000 C   0  0  0  0  0  0  0  0  0  0  0  0
    6.2711   -2.0046    0.0000 C   0  0  0  0  0  0  0  0  0  0  0  0
    5.2674   -0.8899    0.0000 N   0  0  0  0  0  0  0  0  0  0  0  0
    3.8970   -1.5000    0.0000 C   0  0  0  0  0  0  0  0  0  0  0  0
    4.0538   -2.9918    0.0000 N   0  0  0  0  0  0  0  0  0  0  0  0
    2.5980   -0.7500    0.0000 C   0  0  0  0  0  0  0  0  0  0  0  0
    2.5980    0.7500    0.0000 C   0  0  0  0  0  0  0  0  0  0  0  0
    1.2990    1.5000    0.0000 O   0  0  0  0  0  0  0  0  0  0  0  0
    0.0000    0.7500    0.0000 C   0  0  0  0  0  0  0  0  0  0  0  0
   -1.2990    1.5000    0.0000 C   0  0  0  0  0  0  0  0  0  0  0  0
   -2.5980    0.7500    0.0000 C   0  0  0  0  0  0  0  0  0  0  0  0
   -2.5980   -0.7500    0.0000 C   0  0  0  0  0  0  0  0  0  0  0  0
   -1.2990   -1.5000    0.0000 C   0  0  0  0  0  0  0  0  0  0  0  0
    0.0000   -0.7500    0.0000 C   0  0  0  0  0  0  0  0  0  0  0  0
    1.2990   -1.5000    0.0000 O   0  0  0  0  0  0  0  0  0  0  0  0
  1  2  1  0  0  0  0
  2  3  1  0  0  0  0
  3  4  2  0  0  0  0
  4  5  1  0  0  0  0
  1  5  1  0  0  0  0
  4  6  1  0  0  0  0
  6  7  1  0  0  0  0
  7  8  1  0  0  0  0
  8  9  1  0  0  0  0
  9 10  2  0  0  0  0
 10 11  1  0  0  0  0
 11 12  2  0  0  0  0
 12 13  1  0  0  0  0
 13 14  2  0  0  0  0
  9 14  1  0  0  0  0
 14 15  1  0  0  0  0
  6 15  1  0  0  0  0
M  END
> <chemblId>
CHEMBL10316

> <bioactivity__type>
IC50

> <units>
nM

> <value>
8.32

$$$$

  CDK     11271515522D 0   0.00000     0.00000     0

 25 28  0  0  0  0              1 V2000 
    0.0009    5.3140    0.0000 Cl  0  0  0  0  0  0  0  0  0  0  0  0
   -1.2983    4.5643    0.0000 C   0  0  0  0  0  0  0  0  0  0  0  0
   -2.5972    5.3145    0.0000 C   0  0  0  0  0  0  0  0  0  0  0  0
   -3.8964    4.5648    0.0000 C   0  0  0  0  0  0  0  0  0  0  0  0
   -3.8967    3.0648    0.0000 C   0  0  0  0  0  0  0  0  0  0  0  0
   -2.5978    2.3145    0.0000 C   0  0  0  0  0  0  0  0  0  0  0  0
   -1.2986    3.0643    0.0000 C   0  0  0  0  0  0  0  0  0  0  0  0
    0.0003    2.3140    0.0000 C   0  0  0  0  0  0  0  0  0  0  0  0
    1.4775    2.0532    0.0000 C   0  0  0  0  0  0  0  0  0  0  0  0
    1.9902    0.6436    0.0000 C   0  0  0  0  0  0  0  0  0  0  0  0
    3.4674    0.3828    0.0000 C   0  0  0  0  0  0  0  0  0  0  0  0
    4.4318    1.5317    0.0000 C   0  0  0  0  0  0  0  0  0  0  0  0
    3.9190    2.9414    0.0000 C   0  0  0  0  0  0  0  0  0  0  0  0
    2.4419    3.2021    0.0000 C   0  0  0  0  0  0  0  0  0  0  0  0
    0.5136    3.7234    0.0000 C   0  0  0  0  0  0  0  0  0  0  0  0
    1.9909    3.9836    0.0000 C   0  0  0  0  0  0  0  0  0  0  0  0
    2.5042    5.3931    0.0000 C   0  0  0  0  0  0  0  0  0  0  0  0
    1.5402    6.5423    0.0000 C   0  0  0  0  0  0  0  0  0  0  0  0
    0.0630    6.2821    0.0000 C   0  0  0  0  0  0  0  0  0  0  0  0
   -0.4504    4.8727    0.0000 C   0  0  0  0  0  0  0  0  0  0  0  0
    0.0000    0.8140    0.0000 N   0  0  0  0  0  0  0  0  0  0  0  0
   -1.2140   -0.0680    0.0000 C   0  0  0  0  0  0  0  0  0  0  0  0
   -0.7500   -1.4950    0.0000 C   0  0  0  0  0  0  0  0  0  0  0  0
    0.7500   -1.4950    0.0000 N   0  0  0  0  0  0  0  0  0  0  0  0
    1.2130   -0.0680    0.0000 C   0  0  0  0  0  0  0  0  0  0  0  0
  1  2  1  0  0  0  0
  2  3  2  0  0  0  0
  3  4  1  0  0  0  0
  4  5  2  0  0  0  0
  5  6  1  0  0  0  0
  6  7  2  0  0  0  0
  2  7  1  0  0  0  0
  7  8  1  0  0  0  0
  8  9  1  0  0  0  0
  9 10  2  0  0  0  0
 10 11  1  0  0  0  0
 11 12  2  0  0  0  0
 12 13  1  0  0  0  0
 13 14  2  0  0  0  0
  9 14  1  0  0  0  0
  8 15  1  0  0  0  0
 15 16  2  0  0  0  0
 16 17  1  0  0  0  0
 17 18  2  0  0  0  0
 18 19  1  0  0  0  0
 19 20  2  0  0  0  0
 15 20  1  0  0  0  0
  8 21  1  0  0  0  0
 21 22  1  0  0  0  0
 22 23  2  0  0  0  0
 23 24  1  0  0  0  0
 24 25  2  0  0  0  0
 21 25  1  0  0  0  0
M  END
> <chemblId>
CHEMBL104

> <bioactivity__type>
IC50

> <units>
nM

> <value>
11886.0

$$$$

  CDK     11271515522D 0   0.00000     0.00000     0

 26 29  0  0  0  0              1 V2000 
   -5.9167    8.6305    0.0000 C   0  0  0  0  0  0  0  0  0  0  0  0
   -4.6236    7.8703    0.0000 C   0  0  0  0  0  0  0  0  0  0  0  0
   -4.6354    6.3704    0.0000 C   0  0  0  0  0  0  0  0  0  0  0  0
   -5.9403    5.6306    0.0000 C   0  0  0  0  0  0  0  0  0  0  0  0
   -7.2334    6.3908    0.0000 O   0  0  0  0  0  0  0  0  0  0  0  0
   -3.3423    5.6102    0.0000 N   0  0  0  0  0  0  0  0  0  0  0  0
   -3.3541    4.1102    0.0000 C   0  0  0  0  0  0  0  0  0  0  0  0
   -4.6590    3.3705    0.0000 O   0  0  0  0  0  0  0  0  0  0  0  0
   -2.0610    3.3500    0.0000 C   0  0  0  0  0  0  0  0  0  0  0  0
   -0.7650    4.0850    0.0000 C   0  0  0  0  0  0  0  0  0  0  0  0
    0.5220    3.3290    0.0000 N   0  0  0  0  0  0  0  0  0  0  0  0
    1.8238    4.0741    0.0000 C   0  0  0  0  0  0  0  0  0  0  0  0
    0.5220    1.8200    0.0000 C   0  0  0  0  0  0  0  0  0  0  0  0
    1.8240    1.0460    0.0000 C   0  0  0  0  0  0  0  0  0  0  0  0
    1.8190   -0.4520    0.0000 C   0  0  0  0  0  0  0  0  0  0  0  0
    2.8690   -1.5290    0.0000 C   0  0  0  0  0  0  0  0  0  0  0  0
    2.1670   -2.8580    0.0000 N   0  0  0  0  0  0  0  0  0  0  0  0
    2.8279   -4.2046    0.0000 C   0  0  0  0  0  0  0  0  0  0  0  0
    0.6850   -2.6000    0.0000 C   0  0  0  0  0  0  0  0  0  0  0  0
   -0.5600   -3.4450    0.0000 C   0  0  0  0  0  0  0  0  0  0  0  0
   -1.9120   -2.7970    0.0000 C   0  0  0  0  0  0  0  0  0  0  0  0
   -2.0170   -1.3010    0.0000 C   0  0  0  0  0  0  0  0  0  0  0  0
   -0.7710   -0.4490    0.0000 C   0  0  0  0  0  0  0  0  0  0  0  0
   -0.7740    1.0800    0.0000 C   0  0  0  0  0  0  0  0  0  0  0  0
   -2.0730    1.8590    0.0000 C   0  0  0  0  0  0  0  0  0  0  0  0
    0.5250   -1.1370    0.0000 C   0  0  0  0  0  0  0  0  0  0  0  0
  1  2  1  0  0  0  0
  3  2  1  6  0  0  0
  3  4  1  0  0  0  0
  4  5  1  0  0  0  0
  3  6  1  0  0  0  0
  6  7  1  0  0  0  0
  7  8  2  0  0  0  0
  9  7  1  1  0  0  0
  9 10  1  0  0  0  0
 10 11  1  0  0  0  0
 11 12  1  0  0  0  0
 11 13  1  0  0  0  0
 13 14  1  6  0  0  0
 14 15  1  0  0  0  0
 15 16  2  0  0  0  0
 16 17  1  0  0  0  0
 17 18  1  0  0  0  0
 17 19  1  0  0  0  0
 19 20  2  0  0  0  0
 20 21  1  0  0  0  0
 21 22  2  0  0  0  0
 22 23  1  0  0  0  0
 23 24  1  0  0  0  0
 13 24  1  0  0  0  0
 24 25  2  0  0  0  0
  9 25  1  0  0  0  0
 23 26  2  0  0  0  0
 15 26  1  0  0  0  0
 19 26  1  0  0  0  0
M  END
> <chemblId>
CHEMBL1065

> <bioactivity__type>
IC50

> <units>
nM

> <value>
1631.0

$$$$

  CDK     11271515522D 0   0.00000     0.00000     0

 27 29  0  0  0  0              1 V2000 
   -2.5980   -1.5000    0.0000 F   0  0  0  0  0  0  0  0  0  0  0  0
   -1.2990   -0.7500    0.0000 C   0  0  0  0  0  0  0  0  0  0  0  0
    0.0000   -1.5000    0.0000 C   0  0  0  0  0  0  0  0  0  0  0  0
    1.2990   -0.7500    0.0000 C   0  0  0  0  0  0  0  0  0  0  0  0
    1.2990    0.7500    0.0000 C   0  0  0  0  0  0  0  0  0  0  0  0
    0.0000    1.5000    0.0000 C   0  0  0  0  0  0  0  0  0  0  0  0
   -1.2990    0.7500    0.0000 C   0  0  0  0  0  0  0  0  0  0  0  0
    2.5980    1.5000    0.0000 C   0  0  0  0  0  0  0  0  0  0  0  0
    3.8971    0.7500    0.0000 C   0  0  0  0  0  0  0  0  0  0  0  0
    5.1961    1.5000    0.0000 C   0  0  0  0  0  0  0  0  0  0  0  0
    5.1961    3.0000    0.0000 C   0  0  0  0  0  0  0  0  0  0  0  0
    6.4952    3.7500    0.0000 N   0  0  0  0  0  0  0  0  0  0  0  0
    6.4952    5.2500    0.0000 C   0  0  0  0  0  0  0  0  0  0  0  0
    5.1961    6.0000    0.0000 O   0  0  0  0  0  0  0  0  0  0  0  0
    7.7942    6.0000    0.0000 N   0  0  0  0  0  0  0  0  0  0  0  0
    7.7942    7.5000    0.0000 C   0  0  0  0  0  0  0  0  0  0  0  0
    9.0933    8.2500    0.0000 C   0  0  0  0  0  0  0  0  0  0  0  0
    9.0933    9.7500    0.0000 C   0  0  0  0  0  0  0  0  0  0  0  0
   10.3923   10.4999    0.0000 C   0  0  0  0  0  0  0  0  0  0  0  0
   10.3923   11.9999    0.0000 N   0  0  0  0  0  0  0  0  0  0  0  0
   11.6914   12.7499    0.0000 C   0  0  0  0  0  0  0  0  0  0  0  0
   11.6914   14.2499    0.0000 C   0  0  0  0  0  0  0  0  0  0  0  0
   10.3924   14.9999    0.0000 C   0  0  0  0  0  0  0  0  0  0  0  0
    9.0933   14.2500    0.0000 C   0  0  0  0  0  0  0  0  0  0  0  0
    9.0933   12.7500    0.0000 C   0  0  0  0  0  0  0  0  0  0  0  0
    3.8971    3.7500    0.0000 C   0  0  0  0  0  0  0  0  0  0  0  0
    2.5981    3.0000    0.0000 N   0  0  0  0  0  0  0  0  0  0  0  0
  1  2  1  0  0  0  0
  2  3  2  0  0  0  0
  3  4  1  0  0  0  0
  4  5  2  0  0  0  0
  5  6  1  0  0  0  0
  6  7  2  0  0  0  0
  2  7  1  0  0  0  0
  5  8  1  0  0  0  0
  8  9  2  0  0  0  0
  9 10  1  0  0  0  0
 10 11  2  0  0  0  0
 11 12  1  0  0  0  0
 12 13  1  0  0  0  0
 13 14  2  0  0  0  0
 13 15  1  0  0  0  0
 15 16  1  0  0  0  0
 16 17  1  0  0  0  0
 17 18  1  0  0  0  0
 18 19  1  0  0  0  0
 19 20  1  0  0  0  0
 20 21  1  0  0  0  0
 21 22  1  0  0  0  0
 22 23  1  0  0  0  0
 23 24  1  0  0  0  0
 24 25  1  0  0  0  0
 20 25  1  0  0  0  0
 11 26  1  0  0  0  0
 26 27  2  0  0  0  0
  8 27  1  0  0  0  0
M  END
> <chemblId>
CHEMBL1083787

> <bioactivity__type>
IC50

> <units>
nM

> <value>
35000.0

$$$$

  CDK     11271515522D 0   0.00000     0.00000     0

 28 31  0  0  0  0              1 V2000 
    8.8254  -14.6759    0.0000 F   0  0  0  0  0  0  0  0  0  0  0  0
    8.3619  -13.2493    0.0000 C   0  0  0  0  0  0  0  0  0  0  0  0
    9.3656  -12.1345    0.0000 C   0  0  0  0  0  0  0  0  0  0  0  0
    8.9020  -10.7080    0.0000 C   0  0  0  0  0  0  0  0  0  0  0  0
    7.4348  -10.3961    0.0000 C   0  0  0  0  0  0  0  0  0  0  0  0
    6.4311  -11.5109    0.0000 C   0  0  0  0  0  0  0  0  0  0  0  0
    6.8947  -12.9374    0.0000 C   0  0  0  0  0  0  0  0  0  0  0  0
    6.9712   -8.9696    0.0000 C   0  0  0  0  0  0  0  0  0  0  0  0
    7.9749   -7.8548    0.0000 O   0  0  0  0  0  0  0  0  0  0  0  0
    5.5040   -8.6577    0.0000 C   0  0  0  0  0  0  0  0  0  0  0  0
    5.0404   -7.2311    0.0000 C   0  0  0  0  0  0  0  0  0  0  0  0
    3.5732   -6.9193    0.0000 C   0  0  0  0  0  0  0  0  0  0  0  0
    3.1097   -5.4927    0.0000 N   0  0  0  0  0  0  0  0  0  0  0  0
    4.1133   -4.3780    0.0000 C   0  0  0  0  0  0  0  0  0  0  0  0
    3.6498   -2.9514    0.0000 C   0  0  0  0  0  0  0  0  0  0  0  0
    2.1826   -2.6396    0.0000 C   0  0  0  0  0  0  0  0  0  0  0  0
    1.1789   -3.7543    0.0000 C   0  0  0  0  0  0  0  0  0  0  0  0
    1.6424   -5.1809    0.0000 C   0  0  0  0  0  0  0  0  0  0  0  0
    1.7190   -1.2130    0.0000 N   0  0  0  0  0  0  0  0  0  0  0  0
    2.6010    0.0000    0.0000 C   0  0  0  0  0  0  0  0  0  0  0  0
    4.1010    0.0000    0.0000 O   0  0  0  0  0  0  0  0  0  0  0  0
    1.7190    1.2130    0.0000 N   0  0  0  0  0  0  0  0  0  0  0  0
    0.2920    0.7500    0.0000 C   0  0  0  0  0  0  0  0  0  0  0  0
   -1.0060    1.5000    0.0000 C   0  0  0  0  0  0  0  0  0  0  0  0
   -2.3060    0.7500    0.0000 C   0  0  0  0  0  0  0  0  0  0  0  0
   -2.3060   -0.7500    0.0000 C   0  0  0  0  0  0  0  0  0  0  0  0
   -1.0060   -1.5000    0.0000 C   0  0  0  0  0  0  0  0  0  0  0  0
    0.2920   -0.7500    0.0000 C   0  0  0  0  0  0  0  0  0  0  0  0
  1  2  1  0  0  0  0
  2  3  2  0  0  0  0
  3  4  1  0  0  0  0
  4  5  2  0  0  0  0
  5  6  1  0  0  0  0
  6  7  2  0  0  0  0
  2  7  1  0  0  0  0
  5  8  1  0  0  0  0
  8  9  2  0  0  0  0
  8 10  1  0  0  0  0
 10 11  1  0  0  0  0
 11 12  1  0  0  0  0
 12 13  1  0  0  0  0
 13 14  1  0  0  0  0
 14 15  1  0  0  0  0
 15 16  1  0  0  0  0
 16 17  2  0  0  0  0
 17 18  1  0  0  0  0
 13 18  1  0  0  0  0
 16 19  1  0  0  0  0
 19 20  1  0  0  0  0
 20 21  2  0  0  0  0
 20 22  1  0  0  0  0
 22 23  1  0  0  0  0
 23 24  2  0  0  0  0
 24 25  1  0  0  0  0
 25 26  2  0  0  0  0
 26 27  1  0  0  0  0
 27 28  2  0  0  0  0
 19 28  1  0  0  0  0
 23 28  1  0  0  0  0
M  END
> <chemblId>
CHEMBL1108

> <bioactivity__type>
IC50

> <units>
nM

> <value>
2965.0

$$$$

  CDK     11271515522D 0   0.00000     0.00000     0

 22 25  0  0  0  0              1 V2000 
   -5.6513   -0.6654    0.0000 Cl  0  0  0  0  0  0  0  0  0  0  0  0
   -4.2180   -0.2230    0.0000 C   0  0  0  0  0  0  0  0  0  0  0  0
   -3.8850    1.2390    0.0000 C   0  0  0  0  0  0  0  0  0  0  0  0
   -2.4510    1.6820    0.0000 C   0  0  0  0  0  0  0  0  0  0  0  0
   -1.3510    0.6620    0.0000 C   0  0  0  0  0  0  0  0  0  0  0  0
    0.0000    1.3130    0.0000 O   0  0  0  0  0  0  0  0  0  0  0  0
    1.3520    0.6620    0.0000 C   0  0  0  0  0  0  0  0  0  0  0  0
    2.4510    1.6820    0.0000 C   0  0  0  0  0  0  0  0  0  0  0  0
    3.8840    1.2400    0.0000 C   0  0  0  0  0  0  0  0  0  0  0  0
    4.2180   -0.2220    0.0000 C   0  0  0  0  0  0  0  0  0  0  0  0
    3.1190   -1.2430    0.0000 C   0  0  0  0  0  0  0  0  0  0  0  0
    1.6850   -0.8010    0.0000 C   0  0  0  0  0  0  0  0  0  0  0  0
    0.7500   -1.9730    0.0000 N   0  0  0  0  0  0  0  0  0  0  0  0
   -0.7500   -1.9730    0.0000 C   0  0  0  0  0  0  0  0  0  0  0  0
   -1.4007   -3.3245    0.0000 N   0  0  0  0  0  0  0  0  0  0  0  0
   -2.8965   -3.4368    0.0000 C   0  0  0  0  0  0  0  0  0  0  0  0
   -3.5472   -4.7883    0.0000 C   0  0  0  0  0  0  0  0  0  0  0  0
   -2.7021   -6.0275    0.0000 N   0  0  0  0  0  0  0  0  0  0  0  0
   -1.2063   -5.9153    0.0000 C   0  0  0  0  0  0  0  0  0  0  0  0
   -0.5556   -4.5638    0.0000 C   0  0  0  0  0  0  0  0  0  0  0  0
   -1.6850   -0.8010    0.0000 C   0  0  0  0  0  0  0  0  0  0  0  0
   -3.1190   -1.2430    0.0000 C   0  0  0  0  0  0  0  0  0  0  0  0
  1  2  1  0  0  0  0
  2  3  2  0  0  0  0
  3  4  1  0  0  0  0
  4  5  2  0  0  0  0
  5  6  1  0  0  0  0
  6  7  1  0  0  0  0
  7  8  2  0  0  0  0
  8  9  1  0  0  0  0
  9 10  2  0  0  0  0
 10 11  1  0  0  0  0
 11 12  2  0  0  0  0
  7 12  1  0  0  0  0
 12 13  1  0  0  0  0
 13 14  2  0  0  0  0
 14 15  1  0  0  0  0
 15 16  1  0  0  0  0
 16 17  1  0  0  0  0
 17 18  1  0  0  0  0
 18 19  1  0  0  0  0
 19 20  1  0  0  0  0
 15 20  1  0  0  0  0
 14 21  1  0  0  0  0
  5 21  1  0  0  0  0
 21 22  2  0  0  0  0
  2 22  1  0  0  0  0
M  END
> <chemblId>
CHEMBL1113

> <bioactivity__type>
IC50

> <units>
nM

> <value>
1314.0

$$$$

  CDK     11271515522D 0   0.00000     0.00000     0

 28 31  0  0  0  0              1 V2000 
   -9.0932   -1.5000    0.0000 F   0  0  0  0  0  0  0  0  0  0  0  0
   -7.7941   -0.7500    0.0000 C   0  0  0  0  0  0  0  0  0  0  0  0
   -6.4951   -1.5000    0.0000 C   0  0  0  0  0  0  0  0  0  0  0  0
   -5.1961   -0.7500    0.0000 C   0  0  0  0  0  0  0  0  0  0  0  0
   -5.1961    0.7500    0.0000 C   0  0  0  0  0  0  0  0  0  0  0  0
   -3.8970    1.5000    0.0000 S   0  0  0  0  0  0  0  0  0  0  0  0
   -2.5980    0.7500    0.0000 C   0  0  0  0  0  0  0  0  0  0  0  0
   -1.2990    1.5000    0.0000 N   0  0  0  0  0  0  0  0  0  0  0  0
    0.0000    0.7500    0.0000 N   0  0  0  0  0  0  0  0  0  0  0  0
    1.2990    1.5000    0.0000 C   0  0  0  0  0  0  0  0  0  0  0  0
    2.5980    0.7500    0.0000 N   0  0  0  0  0  0  0  0  0  0  0  0
    2.5980   -0.7500    0.0000 C   0  0  0  0  0  0  0  0  0  0  0  0
    3.8970   -1.5000    0.0000 O   0  0  0  0  0  0  0  0  0  0  0  0
    1.2990   -1.5000    0.0000 C   0  0  0  0  0  0  0  0  0  0  0  0
    0.0000   -0.7500    0.0000 C   0  0  0  0  0  0  0  0  0  0  0  0
   -1.2990   -1.5000    0.0000 C   0  0  0  0  0  0  0  0  0  0  0  0
   -2.5980   -0.7500    0.0000 C   0  0  0  0  0  0  0  0  0  0  0  0
    1.2990   -3.0000    0.0000 C   0  0  0  0  0  0  0  0  0  0  0  0
   -0.0000   -3.7500    0.0000 C   0  0  0  0  0  0  0  0  0  0  0  0
   -1.2991   -3.0000    0.0000 Cl  0  0  0  0  0  0  0  0  0  0  0  0
   -0.0000   -5.2500    0.0000 C   0  0  0  0  0  0  0  0  0  0  0  0
    1.2990   -6.0000    0.0000 C   0  0  0  0  0  0  0  0  0  0  0  0
    2.5980   -5.2500    0.0000 C   0  0  0  0  0  0  0  0  0  0  0  0
    2.5980   -3.7500    0.0000 C   0  0  0  0  0  0  0  0  0  0  0  0
    3.8971   -3.0000    0.0000 Cl  0  0  0  0  0  0  0  0  0  0  0  0
   -6.4951    1.5000    0.0000 C   0  0  0  0  0  0  0  0  0  0  0  0
   -6.4951    3.0000    0.0000 F   0  0  0  0  0  0  0  0  0  0  0  0
   -7.7942    0.7500    0.0000 C   0  0  0  0  0  0  0  0  0  0  0  0
  1  2  1  0  0  0  0
  2  3  2  0  0  0  0
  3  4  1  0  0  0  0
  4  5  2  0  0  0  0
  5  6  1  0  0  0  0
  6  7  1  0  0  0  0
  7  8  2  0  0  0  0
  8  9  1  0  0  0  0
  9 10  1  0  0  0  0
 10 11  2  0  0  0  0
 11 12  1  0  0  0  0
 12 13  2  0  0  0  0
 12 14  1  0  0  0  0
 14 15  2  0  0  0  0
  9 15  1  0  0  0  0
 15 16  1  0  0  0  0
 16 17  2  0  0  0  0
  7 17  1  0  0  0  0
 14 18  1  0  0  0  0
 18 19  2  0  0  0  0
 19 20  1  0  0  0  0
 19 21  1  0  0  0  0
 21 22  2  0  0  0  0
 22 23  1  0  0  0  0
 23 24  2  0  0  0  0
 18 24  1  0  0  0  0
 24 25  1  0  0  0  0
  5 26  1  0  0  0  0
 26 27  1  0  0  0  0
 26 28  2  0  0  0  0
  2 28  1  0  0  0  0
M  END
> <chemblId>
CHEMBL119385

> <bioactivity__type>
IC50

> <units>
nM

> <value>
34167.0

$$$$

  CDK     11271515522D 0   0.00000     0.00000     0

 24 27  0  0  0  0              1 V2000 
    1.5135    7.6250    0.0000 C   0  0  0  0  0  0  0  0  0  0  0  0
    2.8128    6.8754    0.0000 C   0  0  0  0  0  0  0  0  0  0  0  0
    4.1116    7.6259    0.0000 C   0  0  0  0  0  0  0  0  0  0  0  0
    4.1111    9.1259    0.0000 O   0  0  0  0  0  0  0  0  0  0  0  0
    2.8133    5.3754    0.0000 N   0  0  0  0  0  0  0  0  0  0  0  0
    1.5145    4.6250    0.0000 C   0  0  0  0  0  0  0  0  0  0  0  0
    0.2152    5.3746    0.0000 O   0  0  0  0  0  0  0  0  0  0  0  0
    1.5150    3.1250    0.0000 C   0  0  0  0  0  0  0  0  0  0  0  0
    2.8150    2.3750    0.0000 C   0  0  0  0  0  0  0  0  0  0  0  0
    2.8150    0.8750    0.0000 N   0  0  0  0  0  0  0  0  0  0  0  0
    4.1139    0.1248    0.0000 C   0  0  0  0  0  0  0  0  0  0  0  0
    1.5150    0.1250    0.0000 C   0  0  0  0  0  0  0  0  0  0  0  0
    1.5150   -1.3750    0.0000 C   0  0  0  0  0  0  0  0  0  0  0  0
    0.2170   -2.1250    0.0000 C   0  0  0  0  0  0  0  0  0  0  0  0
    0.2170   -3.6250    0.0000 C   0  0  0  0  0  0  0  0  0  0  0  0
   -2.3820   -3.6250    0.0000 N   0  0  0  0  0  0  0  0  0  0  0  0
   -2.3820   -2.1250    0.0000 C   0  0  0  0  0  0  0  0  0  0  0  0
   -3.6810   -1.3750    0.0000 C   0  0  0  0  0  0  0  0  0  0  0  0
   -3.6810    0.1250    0.0000 C   0  0  0  0  0  0  0  0  0  0  0  0
   -2.3820    0.8750    0.0000 C   0  0  0  0  0  0  0  0  0  0  0  0
   -1.0830    0.1250    0.0000 C   0  0  0  0  0  0  0  0  0  0  0  0
    0.2170    0.8750    0.0000 C   0  0  0  0  0  0  0  0  0  0  0  0
    0.2170    2.3750    0.0000 C   0  0  0  0  0  0  0  0  0  0  0  0
   -1.0830   -1.3750    0.0000 C   0  0  0  0  0  0  0  0  0  0  0  0
  2  1  1  1  0  0  0
  2  3  1  0  0  0  0
  3  4  1  0  0  0  0
  2  5  1  0  0  0  0
  5  6  1  0  0  0  0
  6  7  2  0  0  0  0
  8  6  1  1  0  0  0
  8  9  1  0  0  0  0
  9 10  1  0  0  0  0
 10 11  1  0  0  0  0
 10 12  1  0  0  0  0
 12 13  1  6  0  0  0
 13 14  1  0  0  0  0
 14 15  2  0  0  0  0
 15 16  1  0  0  0  0
 16 17  1  0  0  0  0
 17 18  2  0  0  0  0
 18 19  1  0  0  0  0
 19 20  2  0  0  0  0
 20 21  1  0  0  0  0
 21 22  1  0  0  0  0
 12 22  1  0  0  0  0
 22 23  2  0  0  0  0
  8 23  1  0  0  0  0
 21 24  2  0  0  0  0
 14 24  1  0  0  0  0
 17 24  1  0  0  0  0
M  END
> <chemblId>
CHEMBL119443

> <bioactivity__type>
IC50

> <units>
nM

> <value>
1680.0

$$$$
 stripped
BRStripMol11271515522D 0   0.00000     0.00000     0
This file has been stripped
 19 20  0  0  0  0              1 V2000 
   -3.8971    7.8210    0.0000 C   0  0  0  0  0  0  0  0  0  0  0  0
   -2.5981    7.0710    0.0000 N   0  0  0  0  0  0  0  0  0  0  0  0
   -1.2990    7.8210    0.0000 C   0  0  0  0  0  0  0  0  0  0  0  0
   -2.5981    5.5710    0.0000 C   0  0  0  0  0  0  0  0  0  0  0  0
   -1.2990    4.8210    0.0000 C   0  0  0  0  0  0  0  0  0  0  0  0
   -1.2990    3.3210    0.0000 O   0  0  0  0  0  0  0  0  0  0  0  0
    0.0000    2.5710    0.0000 C   0  0  0  0  0  0  0  0  0  0  0  0
    0.0000    1.0710    0.0000 C   0  0  0  0  0  0  0  0  0  0  0  0
    1.2990    0.3210    0.0000 C   0  0  0  0  0  0  0  0  0  0  0  0
    1.2990   -1.1790    0.0000 C   0  0  0  0  0  0  0  0  0  0  0  0
    0.0000   -1.9290    0.0000 C   0  0  0  0  0  0  0  0  0  0  0  0
   -1.2990   -1.1790    0.0000 C   0  0  0  0  0  0  0  0  0  0  0  0
   -1.2990    0.3210    0.0000 C   0  0  0  0  0  0  0  0  0  0  0  0
    1.2990    3.3210    0.0000 C   0  0  0  0  0  0  0  0  0  0  0  0
    2.5981    2.5710    0.0000 C   0  0  0  0  0  0  0  0  0  0  0  0
    3.8971    3.3210    0.0000 C   0  0  0  0  0  0  0  0  0  0  0  0
    3.8971    4.8210    0.0000 C   0  0  0  0  0  0  0  0  0  0  0  0
    2.5981    5.5710    0.0000 C   0  0  0  0  0  0  0  0  0  0  0  0
    1.2990    4.8210    0.0000 C   0  0  0  0  0  0  0  0  0  0  0  0
  1  2  1  0  0  0  0
  2  3  1  0  0  0  0
  2  4  1  0  0  0  0
  4  5  1  0  0  0  0
  5  6  1  0  0  0  0
  6  7  1  0  0  0  0
  7  8  1  0  0  0  0
  8  9  2  0  0  0  0
  9 10  1  0  0  0  0
 10 11  2  0  0  0  0
 11 12  1  0  0  0  0
 12 13  2  0  0  0  0
  8 13  1  0  0  0  0
  7 14  1  0  0  0  0
 14 15  2  0  0  0  0
 15 16  1  0  0  0  0
 16 17  2  0  0  0  0
 17 18  1  0  0  0  0
 18 19  2  0  0  0  0
 14 19  1  0  0  0  0
M  END
> <chemblId>
CHEMBL1200406

> <bioactivity__type>
IC50

> <units>
nM

> <value>
4313.0

$$$$
 stripped
BRStripMol11271515522D 0   0.00000     0.00000     0
This file has been stripped
 62 68  0  0  0  0              1 V2000 
   -2.1970  -11.6631    0.0000 C   0  0  0  0  0  0  0  0  0  0  0  0
   -3.3327  -10.6832    0.0000 C   0  0  0  0  0  0  0  0  0  0  0  0
   -3.0519   -9.2097    0.0000 C   0  0  0  0  0  0  0  0  0  0  0  0
   -1.6355   -8.7161    0.0000 C   0  0  0  0  0  0  0  0  0  0  0  0
   -4.1876   -8.2298    0.0000 C   0  0  0  0  0  0  0  0  0  0  0  0
   -3.9069   -6.7563    0.0000 O   0  0  0  0  0  0  0  0  0  0  0  0
   -5.0426   -5.7764    0.0000 C   0  0  0  0  0  0  0  0  0  0  0  0
   -6.4590   -6.2700    0.0000 C   0  0  0  0  0  0  0  0  0  0  0  0
   -6.7398   -7.7435    0.0000 C   0  0  0  0  0  0  0  0  0  0  0  0
   -5.6041   -8.7234    0.0000 C   0  0  0  0  0  0  0  0  0  0  0  0
   -5.8849  -10.1969    0.0000 C   0  0  0  0  0  0  0  0  0  0  0  0
   -3.4897   -5.1038    0.0000 C   0  0  0  0  0  0  0  0  0  0  0  0
   -3.0205   -3.0205    0.0000 C   0  0  0  0  0  0  0  0  0  0  0  0
   -4.5205   -3.0205    0.0000 C   0  0  0  0  0  0  0  0  0  0  0  0
   -5.9063   -2.4465    0.0000 C   0  0  0  0  0  0  0  0  0  0  0  0
   -6.9670   -1.3858    0.0000 C   0  0  0  0  0  0  0  0  0  0  0  0
   -7.5410    0.0000    0.0000 C   0  0  0  0  0  0  0  0  0  0  0  0
   -7.5410    1.5000    0.0000 C   0  0  0  0  0  0  0  0  0  0  0  0
   -9.0122    1.7926    0.0000 C   0  0  0  0  0  0  0  0  0  0  0  0
   -6.9670    2.8858    0.0000 C   0  0  0  0  0  0  0  0  0  0  0  0
   -8.2142    3.7192    0.0000 O   0  0  0  0  0  0  0  0  0  0  0  0
   -8.1161    5.2160    0.0000 C   0  0  0  0  0  0  0  0  0  0  0  0
   -6.7708    5.8794    0.0000 C   0  0  0  0  0  0  0  0  0  0  0  0
   -6.6727    7.3762    0.0000 C   0  0  0  0  0  0  0  0  0  0  0  0
   -5.3274    8.0396    0.0000 O   0  0  0  0  0  0  0  0  0  0  0  0
   -5.2293    9.5364    0.0000 C   0  0  0  0  0  0  0  0  0  0  0  0
   -7.9199    8.2095    0.0000 C   0  0  0  0  0  0  0  0  0  0  0  0
   -7.8218    9.7063    0.0000 O   0  0  0  0  0  0  0  0  0  0  0  0
   -9.0690   10.5397    0.0000 C   0  0  0  0  0  0  0  0  0  0  0  0
   -8.9709   12.0365    0.0000 C   0  0  0  0  0  0  0  0  0  0  0  0
  -10.2181   12.8698    0.0000 C   0  0  0  0  0  0  0  0  0  0  0  0
  -10.1200   14.3666    0.0000 O   0  0  0  0  0  0  0  0  0  0  0  0
  -11.3672   15.2000    0.0000 C   0  0  0  0  0  0  0  0  0  0  0  0
  -11.5634   12.2064    0.0000 C   0  0  0  0  0  0  0  0  0  0  0  0
  -12.8106   13.0397    0.0000 O   0  0  0  0  0  0  0  0  0  0  0  0
  -11.6615   10.7096    0.0000 C   0  0  0  0  0  0  0  0  0  0  0  0
  -13.0068   10.0462    0.0000 C   0  0  0  0  0  0  0  0  0  0  0  0
  -10.4143    9.8763    0.0000 O   0  0  0  0  0  0  0  0  0  0  0  0
   -9.2652    7.5461    0.0000 C   0  0  0  0  0  0  0  0  0  0  0  0
  -10.5124    8.3795    0.0000 C   0  0  0  0  0  0  0  0  0  0  0  0
   -9.3633    6.0493    0.0000 O   0  0  0  0  0  0  0  0  0  0  0  0
   -5.9063    3.9465    0.0000 C   0  0  0  0  0  0  0  0  0  0  0  0
   -6.7397    5.1937    0.0000 C   0  0  0  0  0  0  0  0  0  0  0  0
   -4.5205    4.5205    0.0000 C   0  0  0  0  0  0  0  0  0  0  0  0
   -3.0205    4.5205    0.0000 C   0  0  0  0  0  0  0  0  0  0  0  0
   -1.6347    3.9465    0.0000 C   0  0  0  0  0  0  0  0  0  0  0  0
   -0.5740    2.8858    0.0000 C   0  0  0  0  0  0  0  0  0  0  0  0
    0.5666    3.8600    0.0000 C   0  0  0  0  0  0  0  0  0  0  0  0
    1.8455    3.0762    0.0000 O   0  0  0  0  0  0  0  0  0  0  0  0
    1.4954    1.6177    0.0000 C   0  0  0  0  0  0  0  0  0  0  0  0
    2.3450    0.3815    0.0000 C   0  0  0  0  0  0  0  0  0  0  0  0
    3.8404    0.4992    0.0000 O   0  0  0  0  0  0  0  0  0  0  0  0
    1.6992   -0.9724    0.0000 C   0  0  0  0  0  0  0  0  0  0  0  0
    0.2038   -1.0901    0.0000 C   0  0  0  0  0  0  0  0  0  0  0  0
   -0.6458    0.1461    0.0000 C   0  0  0  0  0  0  0  0  0  0  0  0
   -0.5740   -1.3858    0.0000 C   0  0  0  0  0  0  0  0  0  0  0  0
    0.8248   -1.9273    0.0000 O   0  0  0  0  0  0  0  0  0  0  0  0
   -1.6347   -2.4465    0.0000 O   0  0  0  0  0  0  0  0  0  0  0  0
    0.0000    1.5000    0.0000 C   0  0  0  0  0  0  0  0  0  0  0  0
    0.7837    2.7790    0.0000 O   0  0  0  0  0  0  0  0  0  0  0  0
    2.5488   -2.2086    0.0000 C   0  0  0  0  0  0  0  0  0  0  0  0
   -6.2337   -4.5744    0.0000 O   0  0  0  0  0  0  0  0  0  0  0  0
  1  2  1  0  0  0  0
  2  3  1  0  0  0  0
  3  4  1  1  0  0  0
  3  5  1  0  0  0  0
  5  6  1  6  0  0  0
  6  7  1  0  0  0  0
  7  8  1  6  0  0  0
  8  9  1  0  0  0  0
  9 10  1  0  0  0  0
  5 10  1  0  0  0  0
 10 11  1  1  0  0  0
  7 12  1  0  0  0  0
 13 12  1  6  0  0  0
 13 14  1  0  0  0  0
 15 14  1  6  0  0  0
 15 16  1  0  0  0  0
 16 17  1  0  0  0  0
 17 18  2  0  0  0  0
 18 19  1  0  0  0  0
 18 20  1  0  0  0  0
 20 21  1  1  0  0  0
 22 21  1  6  0  0  0
 22 23  1  0  0  0  0
 23 24  1  0  0  0  0
 24 25  1  1  0  0  0
 25 26  1  0  0  0  0
 24 27  1  0  0  0  0
 27 28  1  6  0  0  0
 29 28  1  6  0  0  0
 29 30  1  0  0  0  0
 30 31  1  0  0  0  0
 31 32  1  1  0  0  0
 32 33  1  0  0  0  0
 31 34  1  0  0  0  0
 34 35  1  6  0  0  0
 34 36  1  0  0  0  0
 36 37  1  1  0  0  0
 36 38  1  0  0  0  0
 29 38  1  0  0  0  0
 27 39  1  0  0  0  0
 39 40  1  1  0  0  0
 39 41  1  0  0  0  0
 22 41  1  0  0  0  0
 20 42  1  0  0  0  0
 42 43  1  1  0  0  0
 42 44  1  0  0  0  0
 44 45  2  0  0  0  0
 45 46  1  0  0  0  0
 46 47  2  0  0  0  0
 47 48  1  0  0  0  0
 48 49  1  0  0  0  0
 50 49  1  6  0  0  0
 50 51  1  0  0  0  0
 51 52  1  6  0  0  0
 51 53  1  0  0  0  0
 53 54  2  0  0  0  0
 55 54  1  6  0  0  0
 55 56  1  0  0  0  0
 56 57  2  0  0  0  0
 56 58  1  0  0  0  0
 13 58  1  0  0  0  0
 55 59  1  0  0  0  0
 47 59  1  0  0  0  0
 50 59  1  0  0  0  0
 59 60  1  1  0  0  0
 53 61  1  0  0  0  0
 15 62  1  0  0  0  0
  7 62  1  0  0  0  0
M  END
> <chemblId>
CHEMBL1200633

> <bioactivity__type>
IC50

> <units>
nM

> <value>
5839.8

$$$$

  CDK     11271515522D 0   0.00000     0.00000     0

 23 26  0  0  0  0              1 V2000 
   -2.8310    0.0000    0.0000 C   0  0  0  0  0  0  0  0  0  0  0  0
   -1.3310    0.0000    0.0000 N   0  0  0  0  0  0  0  0  0  0  0  0
   -0.5990   -1.5970    0.0000 C   0  0  0  0  0  0  0  0  0  0  0  0
   -2.0120   -0.8890    0.0000 C   0  0  0  0  0  0  0  0  0  0  0  0
   -2.0120    0.8890    0.0000 C   0  0  0  0  0  0  0  0  0  0  0  0
   -0.5990    1.5970    0.0000 C   0  0  0  0  0  0  0  0  0  0  0  0
    0.8640    1.2670    0.0000 C   0  0  0  0  0  0  0  0  0  0  0  0
    1.5960    0.0000    0.0000 C   0  0  0  0  0  0  0  0  0  0  0  0
    0.8640   -1.2670    0.0000 C   0  0  0  0  0  0  0  0  0  0  0  0
    3.0960    0.0000    0.0000 O   0  0  0  0  0  0  0  0  0  0  0  0
    3.8460    1.2990    0.0000 C   0  0  0  0  0  0  0  0  0  0  0  0
    5.3460    1.2990    0.0000 C   0  0  0  0  0  0  0  0  0  0  0  0
    6.0960   -0.0000    0.0000 C   0  0  0  0  0  0  0  0  0  0  0  0
    7.5960   -0.0000    0.0000 C   0  0  0  0  0  0  0  0  0  0  0  0
    8.3460    1.2990    0.0000 C   0  0  0  0  0  0  0  0  0  0  0  0
    7.5960    2.5981    0.0000 C   0  0  0  0  0  0  0  0  0  0  0  0
    6.0960    2.5981    0.0000 C   0  0  0  0  0  0  0  0  0  0  0  0
    3.0960    2.5981    0.0000 C   0  0  0  0  0  0  0  0  0  0  0  0
    3.8460    3.8971    0.0000 C   0  0  0  0  0  0  0  0  0  0  0  0
    3.0960    5.1962    0.0000 C   0  0  0  0  0  0  0  0  0  0  0  0
    1.5960    5.1962    0.0000 C   0  0  0  0  0  0  0  0  0  0  0  0
    0.8460    3.8971    0.0000 C   0  0  0  0  0  0  0  0  0  0  0  0
    1.5960    2.5981    0.0000 C   0  0  0  0  0  0  0  0  0  0  0  0
  1  2  1  0  0  0  0
  2  3  1  0  0  0  0
  3  4  1  1  0  0  0
  4  5  1  0  0  0  0
  6  5  1  1  0  0  0
  2  6  1  0  0  0  0
  6  7  1  0  0  0  0
  7  8  1  0  0  0  0
  8  9  1  0  0  0  0
  3  9  1  0  0  0  0
  8 10  1  1  0  0  0
 10 11  1  0  0  0  0
 11 12  1  0  0  0  0
 12 13  2  0  0  0  0
 13 14  1  0  0  0  0
 14 15  2  0  0  0  0
 15 16  1  0  0  0  0
 16 17  2  0  0  0  0
 12 17  1  0  0  0  0
 11 18  1  0  0  0  0
 18 19  2  0  0  0  0
 19 20  1  0  0  0  0
 20 21  2  0  0  0  0
 21 22  1  0  0  0  0
 22 23  2  0  0  0  0
 18 23  1  0  0  0  0
M  END
> <chemblId>
CHEMBL1201203

> <bioactivity__type>
IC50

> <units>
nM

> <value>
544.0

$$$$

  CDK     11271515522D 0   0.00000     0.00000     0

 19 20  0  0  0  0              1 V2000 
    2.5731    7.5096    0.0000 C   0  0  0  0  0  0  0  0  0  0  0  0
    2.5781    6.0096    0.0000 N   0  0  0  0  0  0  0  0  0  0  0  0
    3.8796    5.2640    0.0000 C   0  0  0  0  0  0  0  0  0  0  0  0
    1.2815    5.2553    0.0000 C   0  0  0  0  0  0  0  0  0  0  0  0
    1.2865    3.7553    0.0000 C   0  0  0  0  0  0  0  0  0  0  0  0
   -0.0100    3.0010    0.0000 C   0  0  0  0  0  0  0  0  0  0  0  0
   -0.0050    1.5010    0.0000 C   0  0  0  0  0  0  0  0  0  0  0  0
   -1.2930    0.7540    0.0000 C   0  0  0  0  0  0  0  0  0  0  0  0
   -1.2930   -0.7460    0.0000 C   0  0  0  0  0  0  0  0  0  0  0  0
   -0.0050   -1.5130    0.0000 C   0  0  0  0  0  0  0  0  0  0  0  0
   -0.0101   -3.0130    0.0000 Cl  0  0  0  0  0  0  0  0  0  0  0  0
    1.3030   -0.7460    0.0000 C   0  0  0  0  0  0  0  0  0  0  0  0
    1.3030    0.7540    0.0000 C   0  0  0  0  0  0  0  0  0  0  0  0
   -1.3115    3.7467    0.0000 C   0  0  0  0  0  0  0  0  0  0  0  0
   -1.3165    5.2467    0.0000 C   0  0  0  0  0  0  0  0  0  0  0  0
   -2.6181    5.9923    0.0000 C   0  0  0  0  0  0  0  0  0  0  0  0
   -3.9146    5.2380    0.0000 C   0  0  0  0  0  0  0  0  0  0  0  0
   -3.9096    3.7380    0.0000 C   0  0  0  0  0  0  0  0  0  0  0  0
   -2.6081    2.9923    0.0000 N   0  0  0  0  0  0  0  0  0  0  0  0
  1  2  1  0  0  0  0
  2  3  1  0  0  0  0
  2  4  1  0  0  0  0
  4  5  1  0  0  0  0
  6  5  1  1  0  0  0
  6  7  1  0  0  0  0
  7  8  2  0  0  0  0
  8  9  1  0  0  0  0
  9 10  2  0  0  0  0
 10 11  1  0  0  0  0
 10 12  1  0  0  0  0
 12 13  2  0  0  0  0
  7 13  1  0  0  0  0
  6 14  1  0  0  0  0
 14 15  2  0  0  0  0
 15 16  1  0  0  0  0
 16 17  2  0  0  0  0
 17 18  1  0  0  0  0
 18 19  2  0  0  0  0
 14 19  1  0  0  0  0
M  END
> <chemblId>
CHEMBL1201353

> <bioactivity__type>
IC50

> <units>
nM

> <value>
20333.0

$$$$

  CDK     11271515522D 0   0.00000     0.00000     0

 25 28  0  0  0  0              1 V2000 
    4.1111    9.1259    0.0000 C   0  0  0  0  0  0  0  0  0  0  0  0
    4.1116    7.6259    0.0000 C   0  0  0  0  0  0  0  0  0  0  0  0
    2.8128    6.8754    0.0000 C   0  0  0  0  0  0  0  0  0  0  0  0
    1.5135    7.6250    0.0000 C   0  0  0  0  0  0  0  0  0  0  0  0
    1.5130    9.1250    0.0000 O   0  0  0  0  0  0  0  0  0  0  0  0
    2.8133    5.3754    0.0000 N   0  0  0  0  0  0  0  0  0  0  0  0
    1.5145    4.6250    0.0000 C   0  0  0  0  0  0  0  0  0  0  0  0
    0.2152    5.3746    0.0000 O   0  0  0  0  0  0  0  0  0  0  0  0
    1.5150    3.1250    0.0000 C   0  0  0  0  0  0  0  0  0  0  0  0
    2.8150    2.3750    0.0000 C   0  0  0  0  0  0  0  0  0  0  0  0
    2.8150    0.8750    0.0000 N   0  0  0  0  0  0  0  0  0  0  0  0
    4.1139    0.1248    0.0000 C   0  0  0  0  0  0  0  0  0  0  0  0
    1.5150    0.1250    0.0000 C   0  0  0  0  0  0  0  0  0  0  0  0
    1.5150   -1.3750    0.0000 C   0  0  0  0  0  0  0  0  0  0  0  0
    0.2170   -2.1250    0.0000 C   0  0  0  0  0  0  0  0  0  0  0  0
    0.2170   -3.6250    0.0000 C   0  0  0  0  0  0  0  0  0  0  0  0
   -2.3820   -3.6250    0.0000 N   0  0  0  0  0  0  0  0  0  0  0  0
   -2.3820   -2.1250    0.0000 C   0  0  0  0  0  0  0  0  0  0  0  0
   -3.6810   -1.3750    0.0000 C   0  0  0  0  0  0  0  0  0  0  0  0
   -3.6810    0.1250    0.0000 C   0  0  0  0  0  0  0  0  0  0  0  0
   -2.3820    0.8750    0.0000 C   0  0  0  0  0  0  0  0  0  0  0  0
   -1.0830    0.1250    0.0000 C   0  0  0  0  0  0  0  0  0  0  0  0
    0.2170    0.8750    0.0000 C   0  0  0  0  0  0  0  0  0  0  0  0
    0.2170    2.3750    0.0000 C   0  0  0  0  0  0  0  0  0  0  0  0
   -1.0830   -1.3750    0.0000 C   0  0  0  0  0  0  0  0  0  0  0  0
  1  2  1  0  0  0  0
  3  2  1  6  0  0  0
  3  4  1  0  0  0  0
  4  5  1  0  0  0  0
  3  6  1  0  0  0  0
  6  7  1  0  0  0  0
  7  8  2  0  0  0  0
  9  7  1  1  0  0  0
  9 10  1  0  0  0  0
 10 11  1  0  0  0  0
 11 12  1  0  0  0  0
 11 13  1  0  0  0  0
 13 14  1  6  0  0  0
 14 15  1  0  0  0  0
 15 16  2  0  0  0  0
 16 17  1  0  0  0  0
 17 18  1  0  0  0  0
 18 19  2  0  0  0  0
 19 20  1  0  0  0  0
 20 21  2  0  0  0  0
 21 22  1  0  0  0  0
 22 23  1  0  0  0  0
 13 23  1  0  0  0  0
 23 24  2  0  0  0  0
  9 24  1  0  0  0  0
 22 25  2  0  0  0  0
 15 25  1  0  0  0  0
 18 25  1  0  0  0  0
M  END
> <chemblId>
CHEMBL1201356

> <bioactivity__type>
IC50

> <units>
nM

> <value>
1590.0

$$$$

  CDK     11271515522D 0   0.00000     0.00000     0

 24 26  0  0  0  0              1 V2000 
   -2.5960   11.3145    0.0000 Cl  0  0  0  0  0  0  0  0  0  0  0  0
   -2.5963    9.8145    0.0000 C   0  0  0  0  0  0  0  0  0  0  0  0
   -3.8955    9.0648    0.0000 C   0  0  0  0  0  0  0  0  0  0  0  0
   -3.8958    7.5648    0.0000 C   0  0  0  0  0  0  0  0  0  0  0  0
   -2.5969    6.8145    0.0000 C   0  0  0  0  0  0  0  0  0  0  0  0
   -2.5972    5.3145    0.0000 C   0  0  0  0  0  0  0  0  0  0  0  0
   -1.2983    4.5643    0.0000 S   0  0  0  0  0  0  0  0  0  0  0  0
   -1.2986    3.0643    0.0000 C   0  0  0  0  0  0  0  0  0  0  0  0
    0.0003    2.3140    0.0000 C   0  0  0  0  0  0  0  0  0  0  0  0
    0.0000    0.8140    0.0000 N   0  0  0  0  0  0  0  0  0  0  0  0
   -1.2140   -0.0680    0.0000 C   0  0  0  0  0  0  0  0  0  0  0  0
   -0.7500   -1.4950    0.0000 C   0  0  0  0  0  0  0  0  0  0  0  0
    0.7500   -1.4950    0.0000 N   0  0  0  0  0  0  0  0  0  0  0  0
    1.2130   -0.0680    0.0000 C   0  0  0  0  0  0  0  0  0  0  0  0
   -2.5978    2.3145    0.0000 C   0  0  0  0  0  0  0  0  0  0  0  0
   -3.8967    3.0648    0.0000 C   0  0  0  0  0  0  0  0  0  0  0  0
   -5.1959    2.3150    0.0000 C   0  0  0  0  0  0  0  0  0  0  0  0
   -5.1962    0.8150    0.0000 C   0  0  0  0  0  0  0  0  0  0  0  0
   -6.4953    0.0653    0.0000 Cl  0  0  0  0  0  0  0  0  0  0  0  0
   -3.8973    0.0648    0.0000 C   0  0  0  0  0  0  0  0  0  0  0  0
   -2.5981    0.8145    0.0000 C   0  0  0  0  0  0  0  0  0  0  0  0
   -1.2992    0.0643    0.0000 Cl  0  0  0  0  0  0  0  0  0  0  0  0
   -1.2977    7.5643    0.0000 C   0  0  0  0  0  0  0  0  0  0  0  0
   -1.2974    9.0643    0.0000 C   0  0  0  0  0  0  0  0  0  0  0  0
  1  2  1  0  0  0  0
  2  3  2  0  0  0  0
  3  4  1  0  0  0  0
  4  5  2  0  0  0  0
  5  6  1  0  0  0  0
  6  7  1  0  0  0  0
  7  8  1  0  0  0  0
  8  9  1  0  0  0  0
  9 10  1  0  0  0  0
 10 11  1  0  0  0  0
 11 12  2  0  0  0  0
 12 13  1  0  0  0  0
 13 14  2  0  0  0  0
 10 14  1  0  0  0  0
  8 15  1  0  0  0  0
 15 16  2  0  0  0  0
 16 17  1  0  0  0  0
 17 18  2  0  0  0  0
 18 19  1  0  0  0  0
 18 20  1  0  0  0  0
 20 21  2  0  0  0  0
 15 21  1  0  0  0  0
 21 22  1  0  0  0  0
  5 23  1  0  0  0  0
 23 24  2  0  0  0  0
  2 24  1  0  0  0  0
M  END
> <chemblId>
CHEMBL1221

> <bioactivity__type>
IC50

> <units>
nM

> <value>
4043.0

$$$$
 stripped
BRStripMol11271515522D 0   0.00000     0.00000     0
This file has been stripped
 45 52  0  0  0  0              1 V2000 
    0.4390    7.9314    0.0000 C   0  0  0  0  0  0  0  0  0  0  0  0
    1.3211    6.7181    0.0000 C   0  0  0  0  0  0  0  0  0  0  0  0
    0.7114    5.3476    0.0000 C   0  0  0  0  0  0  0  0  0  0  0  0
    2.8128    6.8754    0.0000 C   0  0  0  0  0  0  0  0  0  0  0  0
    2.8133    5.3754    0.0000 N   0  0  0  0  0  0  0  0  0  0  0  0
    1.5145    4.6250    0.0000 C   0  0  0  0  0  0  0  0  0  0  0  0
    0.2152    5.3746    0.0000 O   0  0  0  0  0  0  0  0  0  0  0  0
    1.5150    3.1250    0.0000 C   0  0  0  0  0  0  0  0  0  0  0  0
    0.2170    2.3750    0.0000 C   0  0  0  0  0  0  0  0  0  0  0  0
    0.2170    0.8750    0.0000 C   0  0  0  0  0  0  0  0  0  0  0  0
    1.5150    0.1250    0.0000 C   0  0  0  0  0  0  0  0  0  0  0  0
    1.5150   -1.3750    0.0000 C   0  0  0  0  0  0  0  0  0  0  0  0
    0.2170   -2.1250    0.0000 C   0  0  0  0  0  0  0  0  0  0  0  0
    0.2170   -3.6250    0.0000 C   0  0  0  0  0  0  0  0  0  0  0  0
   -2.3820   -3.6250    0.0000 N   0  0  0  0  0  0  0  0  0  0  0  0
   -2.3820   -2.1250    0.0000 C   0  0  0  0  0  0  0  0  0  0  0  0
   -3.6810   -1.3750    0.0000 C   0  0  0  0  0  0  0  0  0  0  0  0
   -3.6810    0.1250    0.0000 C   0  0  0  0  0  0  0  0  0  0  0  0
   -2.3820    0.8750    0.0000 C   0  0  0  0  0  0  0  0  0  0  0  0
   -1.0830    0.1250    0.0000 C   0  0  0  0  0  0  0  0  0  0  0  0
   -1.0830   -1.3750    0.0000 C   0  0  0  0  0  0  0  0  0  0  0  0
    2.8150    0.8750    0.0000 N   0  0  0  0  0  0  0  0  0  0  0  0
    4.1139    0.1248    0.0000 C   0  0  0  0  0  0  0  0  0  0  0  0
    2.8150    2.3750    0.0000 C   0  0  0  0  0  0  0  0  0  0  0  0
    2.5004    8.3426    0.0000 O   0  0  0  0  0  0  0  0  0  0  0  0
    3.7992    9.0930    0.0000 C   0  0  0  0  0  0  0  0  0  0  0  0
    2.5854    9.9743    0.0000 O   0  0  0  0  0  0  0  0  0  0  0  0
    4.1106   10.5603    0.0000 C   0  0  0  0  0  0  0  0  0  0  0  0
    3.2285   11.7735    0.0000 C   0  0  0  0  0  0  0  0  0  0  0  0
    4.1098   12.9874    0.0000 C   0  0  0  0  0  0  0  0  0  0  0  0
    5.5365   12.5243    0.0000 C   0  0  0  0  0  0  0  0  0  0  0  0
    5.5370   11.0243    0.0000 N   0  0  0  0  0  0  0  0  0  0  0  0
    6.6521   10.0210    0.0000 C   0  0  0  0  0  0  0  0  0  0  0  0
    8.0785   10.4850    0.0000 O   0  0  0  0  0  0  0  0  0  0  0  0
    6.3407    8.5537    0.0000 C   0  0  0  0  0  0  0  0  0  0  0  0
    7.4558    7.5503    0.0000 C   0  0  0  0  0  0  0  0  0  0  0  0
    8.8822    8.0143    0.0000 C   0  0  0  0  0  0  0  0  0  0  0  0
    9.9972    7.0110    0.0000 C   0  0  0  0  0  0  0  0  0  0  0  0
   11.4237    7.4750    0.0000 C   0  0  0  0  0  0  0  0  0  0  0  0
   11.7350    8.9423    0.0000 C   0  0  0  0  0  0  0  0  0  0  0  0
   10.6200    9.9457    0.0000 C   0  0  0  0  0  0  0  0  0  0  0  0
    9.1936    9.4817    0.0000 C   0  0  0  0  0  0  0  0  0  0  0  0
    4.9143    8.0897    0.0000 N   0  0  0  0  0  0  0  0  0  0  0  0
    4.3046    6.7191    0.0000 C   0  0  0  0  0  0  0  0  0  0  0  0
    5.0551    5.4203    0.0000 O   0  0  0  0  0  0  0  0  0  0  0  0
  1  2  1  0  0  0  0
  2  3  1  0  0  0  0
  2  4  1  0  0  0  0
  4  5  1  6  0  0  0
  5  6  1  0  0  0  0
  6  7  2  0  0  0  0
  8  6  1  1  0  0  0
  8  9  1  0  0  0  0
 10  9  1  1  0  0  0
 10 11  1  0  0  0  0
 11 12  1  6  0  0  0
 12 13  1  0  0  0  0
 13 14  2  0  0  0  0
 14 15  1  0  0  0  0
 15 16  1  0  0  0  0
 16 17  2  0  0  0  0
 17 18  1  0  0  0  0
 18 19  2  0  0  0  0
 19 20  1  0  0  0  0
 10 20  1  0  0  0  0
 20 21  2  0  0  0  0
 13 21  1  0  0  0  0
 16 21  1  0  0  0  0
 11 22  1  0  0  0  0
 22 23  1  0  0  0  0
 22 24  1  0  0  0  0
  8 24  1  0  0  0  0
  4 25  1  0  0  0  0
 25 26  1  0  0  0  0
 26 27  1  6  0  0  0
 26 28  1  0  0  0  0
 28 29  1  6  0  0  0
 29 30  1  0  0  0  0
 30 31  1  0  0  0  0
 31 32  1  0  0  0  0
 28 32  1  0  0  0  0
 32 33  1  0  0  0  0
 33 34  2  0  0  0  0
 33 35  1  0  0  0  0
 35 36  1  6  0  0  0
 36 37  1  0  0  0  0
 37 38  2  0  0  0  0
 38 39  1  0  0  0  0
 39 40  2  0  0  0  0
 40 41  1  0  0  0  0
 41 42  2  0  0  0  0
 37 42  1  0  0  0  0
 35 43  1  0  0  0  0
 26 43  1  0  0  0  0
 43 44  1  0  0  0  0
  4 44  1  0  0  0  0
 44 45  2  0  0  0  0
M  END
> <chemblId>
CHEMBL1255837

> <bioactivity__type>
IC50

> <units>
nM

> <value>
1.99

$$$$

  CDK     11271515522D 0   0.00000     0.00000     0

 26 28  0  0  0  0              1 V2000 
   -7.7925    9.8155    0.0000 Cl  0  0  0  0  0  0  0  0  0  0  0  0
   -6.4936    9.0653    0.0000 C   0  0  0  0  0  0  0  0  0  0  0  0
   -6.4939    7.5653    0.0000 C   0  0  0  0  0  0  0  0  0  0  0  0
   -5.1950    6.8150    0.0000 C   0  0  0  0  0  0  0  0  0  0  0  0
   -3.8958    7.5648    0.0000 C   0  0  0  0  0  0  0  0  0  0  0  0
   -2.5969    6.8145    0.0000 C   0  0  0  0  0  0  0  0  0  0  0  0
   -2.5972    5.3145    0.0000 O   0  0  0  0  0  0  0  0  0  0  0  0
   -1.2983    4.5643    0.0000 N   0  0  0  0  0  0  0  0  0  0  0  0
   -1.2986    3.0643    0.0000 C   0  0  0  0  0  0  0  0  0  0  0  0
   -2.5978    2.3145    0.0000 C   0  0  0  0  0  0  0  0  0  0  0  0
   -2.5981    0.8145    0.0000 N   0  0  0  0  0  0  0  0  0  0  0  0
   -1.3844   -0.0680    0.0000 C   0  0  0  0  0  0  0  0  0  0  0  0
   -1.8490   -1.4948    0.0000 C   0  0  0  0  0  0  0  0  0  0  0  0
   -3.3490   -1.4942    0.0000 N   0  0  0  0  0  0  0  0  0  0  0  0
   -3.8114   -0.0670    0.0000 C   0  0  0  0  0  0  0  0  0  0  0  0
    0.0003    2.3140    0.0000 C   0  0  0  0  0  0  0  0  0  0  0  0
    1.2995    3.0637    0.0000 C   0  0  0  0  0  0  0  0  0  0  0  0
    2.5984    2.3135    0.0000 C   0  0  0  0  0  0  0  0  0  0  0  0
    2.5981    0.8135    0.0000 C   0  0  0  0  0  0  0  0  0  0  0  0
    3.8970    0.0632    0.0000 Cl  0  0  0  0  0  0  0  0  0  0  0  0
    1.2989    0.0637    0.0000 C   0  0  0  0  0  0  0  0  0  0  0  0
   -0.0000    0.8140    0.0000 C   0  0  0  0  0  0  0  0  0  0  0  0
   -1.2992    0.0643    0.0000 Cl  0  0  0  0  0  0  0  0  0  0  0  0
   -3.8955    9.0648    0.0000 C   0  0  0  0  0  0  0  0  0  0  0  0
   -2.5963    9.8145    0.0000 Cl  0  0  0  0  0  0  0  0  0  0  0  0
   -5.1944    9.8150    0.0000 C   0  0  0  0  0  0  0  0  0  0  0  0
  1  2  1  0  0  0  0
  2  3  2  0  0  0  0
  3  4  1  0  0  0  0
  4  5  2  0  0  0  0
  5  6  1  0  0  0  0
  6  7  1  0  0  0  0
  7  8  1  0  0  0  0
  8  9  2  0  0  0  0
  9 10  1  0  0  0  0
 10 11  1  0  0  0  0
 11 12  1  0  0  0  0
 12 13  2  0  0  0  0
 13 14  1  0  0  0  0
 14 15  2  0  0  0  0
 11 15  1  0  0  0  0
  9 16  1  0  0  0  0
 16 17  2  0  0  0  0
 17 18  1  0  0  0  0
 18 19  2  0  0  0  0
 19 20  1  0  0  0  0
 19 21  1  0  0  0  0
 21 22  2  0  0  0  0
 16 22  1  0  0  0  0
 22 23  1  0  0  0  0
  5 24  1  0  0  0  0
 24 25  1  0  0  0  0
 24 26  2  0  0  0  0
  2 26  1  0  0  0  0
M  END
> <chemblId>
CHEMBL1262

> <bioactivity__type>
IC50

> <units>
nM

> <value>
4082.7

$$$$

  CDK     11271515522D 0   0.00000     0.00000     0

 14 14  0  0  0  0              1 V2000 
   -0.0000   -3.0000    0.0000 Cl  0  0  0  0  0  0  0  0  0  0  0  0
    0.0000   -1.5000    0.0000 C   0  0  0  0  0  0  0  0  0  0  0  0
    1.2990   -0.7500    0.0000 C   0  0  0  0  0  0  0  0  0  0  0  0
    1.2990    0.7500    0.0000 C   0  0  0  0  0  0  0  0  0  0  0  0
    2.5980    1.5000    0.0000 Cl  0  0  0  0  0  0  0  0  0  0  0  0
    0.0000    1.5000    0.0000 C   0  0  0  0  0  0  0  0  0  0  0  0
    0.0000    3.0000    0.0000 O   0  0  0  0  0  0  0  0  0  0  0  0
   -1.2990    3.7500    0.0000 C   0  0  0  0  0  0  0  0  0  0  0  0
   -1.2990    5.2500    0.0000 C   0  0  0  0  0  0  0  0  0  0  0  0
   -1.2990    6.7500    0.0000 C   0  0  0  0  0  0  0  0  0  0  0  0
   -1.2990    8.2500    0.0000 I   0  0  0  0  0  0  0  0  0  0  0  0
   -1.2990    0.7500    0.0000 C   0  0  0  0  0  0  0  0  0  0  0  0
   -1.2990   -0.7500    0.0000 C   0  0  0  0  0  0  0  0  0  0  0  0
   -2.5980   -1.5000    0.0000 Cl  0  0  0  0  0  0  0  0  0  0  0  0
  1  2  1  0  0  0  0
  2  3  2  0  0  0  0
  3  4  1  0  0  0  0
  4  5  1  0  0  0  0
  4  6  2  0  0  0  0
  6  7  1  0  0  0  0
  7  8  1  0  0  0  0
  8  9  1  0  0  0  0
  9 10  3  0  0  0  0
 10 11  1  0  0  0  0
  6 12  1  0  0  0  0
 12 13  2  0  0  0  0
  2 13  1  0  0  0  0
 13 14  1  0  0  0  0
M  END
> <chemblId>
CHEMBL1289

> <bioactivity__type>
IC50

> <units>
nM

> <value>
1222.0

$$$$

  CDK     11271515522D 0   0.00000     0.00000     0

 16 16  0  0  0  0              1 V2000 
   -2.5980    1.5000    0.0000 C   0  0  0  0  0  0  0  0  0  0  0  0
   -1.2990    0.7500    0.0000 C   0  0  0  0  0  0  0  0  0  0  0  0
   -1.2990   -0.7500    0.0000 C   0  0  0  0  0  0  0  0  0  0  0  0
    0.0000   -1.5000    0.0000 C   0  0  0  0  0  0  0  0  0  0  0  0
    1.2990   -0.7500    0.0000 C   0  0  0  0  0  0  0  0  0  0  0  0
    1.2990    0.7500    0.0000 C   0  0  0  0  0  0  0  0  0  0  0  0
    0.0000    1.5000    0.0000 C   0  0  0  0  0  0  0  0  0  0  0  0
    2.5980   -1.5000    0.0000 N   0  0  0  0  0  0  0  0  0  0  0  0
    2.5981   -3.0000    0.0000 C   0  0  0  0  0  0  0  0  0  0  0  0
    1.2990   -3.7500    0.0000 O   0  0  0  0  0  0  0  0  0  0  0  0
    3.8971   -3.7500    0.0000 N   0  0  0  0  0  0  0  0  0  0  0  0
    3.8971   -5.2500    0.0000 C   0  0  0  0  0  0  0  0  0  0  0  0
    5.1961   -6.0000    0.0000 C   0  0  0  0  0  0  0  0  0  0  0  0
    5.1962   -7.5000    0.0000 Cl  0  0  0  0  0  0  0  0  0  0  0  0
    5.1961   -3.0000    0.0000 N   0  0  0  0  0  0  0  0  0  0  0  0
    6.4952   -3.7500    0.0000 O   0  0  0  0  0  0  0  0  0  0  0  0
  1  2  1  0  0  0  0
  2  3  1  0  0  0  0
  3  4  1  0  0  0  0
  4  5  1  0  0  0  0
  5  6  1  0  0  0  0
  6  7  1  0  0  0  0
  2  7  1  0  0  0  0
  5  8  1  0  0  0  0
  8  9  1  0  0  0  0
  9 10  2  0  0  0  0
  9 11  1  0  0  0  0
 11 12  1  0  0  0  0
 12 13  1  0  0  0  0
 13 14  1  0  0  0  0
 11 15  1  0  0  0  0
 15 16  2  0  0  0  0
M  END
> <chemblId>
CHEMBL12948

> <bioactivity__type>
IC50

> <units>
nM

> <value>
4809.0

$$$$

  CDK     11271515522D 0   0.00000     0.00000     0

 36 40  0  0  0  0              1 V2000 
  -14.9889   11.6441    0.0000 C   0  0  0  0  0  0  0  0  0  0  0  0
  -14.8321   10.1523    0.0000 C   0  0  0  0  0  0  0  0  0  0  0  0
  -16.0457    9.2706    0.0000 C   0  0  0  0  0  0  0  0  0  0  0  0
  -13.4618    9.5422    0.0000 N   0  0  0  0  0  0  0  0  0  0  0  0
  -13.3050    8.0504    0.0000 C   0  0  0  0  0  0  0  0  0  0  0  0
  -11.9347    7.4403    0.0000 C   0  0  0  0  0  0  0  0  0  0  0  0
  -10.7212    8.3220    0.0000 N   0  0  0  0  0  0  0  0  0  0  0  0
  -10.8780    9.8138    0.0000 C   0  0  0  0  0  0  0  0  0  0  0  0
  -12.2483   10.4239    0.0000 C   0  0  0  0  0  0  0  0  0  0  0  0
   -9.3509    7.7119    0.0000 C   0  0  0  0  0  0  0  0  0  0  0  0
   -9.1941    6.2201    0.0000 C   0  0  0  0  0  0  0  0  0  0  0  0
   -7.8237    5.6100    0.0000 C   0  0  0  0  0  0  0  0  0  0  0  0
   -6.6102    6.4917    0.0000 C   0  0  0  0  0  0  0  0  0  0  0  0
   -5.2399    5.8816    0.0000 O   0  0  0  0  0  0  0  0  0  0  0  0
   -5.0831    4.3898    0.0000 C   0  0  0  0  0  0  0  0  0  0  0  0
   -3.7128    3.7797    0.0000 C   0  0  0  0  0  0  0  0  0  0  0  0
   -3.4009    2.3125    0.0000 C   0  0  0  0  0  0  0  0  0  0  0  0
   -1.9091    2.1557    0.0000 O   0  0  0  0  0  0  0  0  0  0  0  0
   -1.2990    3.5260    0.0000 C   0  0  0  0  0  0  0  0  0  0  0  0
    0.0000    2.7760    0.0000 C   0  0  0  0  0  0  0  0  0  0  0  0
    0.0000    1.2760    0.0000 N   0  0  0  0  0  0  0  0  0  0  0  0
   -1.2140    0.3940    0.0000 C   0  0  0  0  0  0  0  0  0  0  0  0
   -0.7500   -1.0320    0.0000 N   0  0  0  0  0  0  0  0  0  0  0  0
    0.7500   -1.0320    0.0000 C   0  0  0  0  0  0  0  0  0  0  0  0
    1.2140    0.3940    0.0000 N   0  0  0  0  0  0  0  0  0  0  0  0
   -2.4138    4.5297    0.0000 O   0  0  0  0  0  0  0  0  0  0  0  0
   -0.4174    4.7395    0.0000 C   0  0  0  0  0  0  0  0  0  0  0  0
    1.0744    4.5827    0.0000 C   0  0  0  0  0  0  0  0  0  0  0  0
    1.9561    5.7963    0.0000 C   0  0  0  0  0  0  0  0  0  0  0  0
    1.3460    7.1666    0.0000 C   0  0  0  0  0  0  0  0  0  0  0  0
    2.2277    8.3801    0.0000 Cl  0  0  0  0  0  0  0  0  0  0  0  0
   -0.1458    7.3234    0.0000 C   0  0  0  0  0  0  0  0  0  0  0  0
   -1.0275    6.1098    0.0000 C   0  0  0  0  0  0  0  0  0  0  0  0
   -2.5192    6.2666    0.0000 Cl  0  0  0  0  0  0  0  0  0  0  0  0
   -6.7670    7.9835    0.0000 C   0  0  0  0  0  0  0  0  0  0  0  0
   -8.1373    8.5936    0.0000 C   0  0  0  0  0  0  0  0  0  0  0  0
  1  2  1  0  0  0  0
  2  3  1  0  0  0  0
  2  4  1  0  0  0  0
  4  5  1  0  0  0  0
  5  6  1  0  0  0  0
  6  7  1  0  0  0  0
  7  8  1  0  0  0  0
  8  9  1  0  0  0  0
  4  9  1  0  0  0  0
  7 10  1  0  0  0  0
 10 11  2  0  0  0  0
 11 12  1  0  0  0  0
 12 13  2  0  0  0  0
 13 14  1  0  0  0  0
 14 15  1  0  0  0  0
 16 15  1  6  0  0  0
 16 17  1  0  0  0  0
 17 18  1  0  0  0  0
 18 19  1  0  0  0  0
 19 20  1  6  0  0  0
 20 21  1  0  0  0  0
 21 22  1  0  0  0  0
 22 23  2  0  0  0  0
 23 24  1  0  0  0  0
 24 25  2  0  0  0  0
 21 25  1  0  0  0  0
 19 26  1  0  0  0  0
 16 26  1  0  0  0  0
 19 27  1  0  0  0  0
 27 28  2  0  0  0  0
 28 29  1  0  0  0  0
 29 30  2  0  0  0  0
 30 31  1  0  0  0  0
 30 32  1  0  0  0  0
 32 33  2  0  0  0  0
 27 33  1  0  0  0  0
 33 34  1  0  0  0  0
 13 35  1  0  0  0  0
 35 36  2  0  0  0  0
 10 36  1  0  0  0  0
M  END
> <chemblId>
CHEMBL1306

> <bioactivity__type>
IC50

> <units>
nM

> <value>
983.0

$$$$

  CDK     11271515522D 0   0.00000     0.00000     0

 17 19  0  0  0  0              1 V2000 
   -0.5798    6.0205    0.0000 C   0  0  0  0  0  0  0  0  0  0  0  0
    0.4236    4.9055    0.0000 C   0  0  0  0  0  0  0  0  0  0  0  0
    1.8909    5.2169    0.0000 N   0  0  0  0  0  0  0  0  0  0  0  0
   -0.0404    3.4790    0.0000 C   0  0  0  0  0  0  0  0  0  0  0  0
    0.9630    2.3640    0.0000 C   0  0  0  0  0  0  0  0  0  0  0  0
    2.4540    2.5200    0.0000 C   0  0  0  0  0  0  0  0  0  0  0  0
    3.0640    1.1500    0.0000 N   0  0  0  0  0  0  0  0  0  0  0  0
    1.9500    0.1470    0.0000 C   0  0  0  0  0  0  0  0  0  0  0  0
    1.9500   -1.3530    0.0000 C   0  0  0  0  0  0  0  0  0  0  0  0
    0.6510   -2.1030    0.0000 C   0  0  0  0  0  0  0  0  0  0  0  0
   -0.6480   -1.3530    0.0000 C   0  0  0  0  0  0  0  0  0  0  0  0
   -1.9470   -2.1030    0.0000 O   0  0  0  0  0  0  0  0  0  0  0  0
   -3.2460   -1.3530    0.0000 C   0  0  0  0  0  0  0  0  0  0  0  0
   -3.2460    0.1470    0.0000 C   0  0  0  0  0  0  0  0  0  0  0  0
   -1.9470    0.8970    0.0000 C   0  0  0  0  0  0  0  0  0  0  0  0
   -0.6480    0.1470    0.0000 C   0  0  0  0  0  0  0  0  0  0  0  0
    0.6510    0.8970    0.0000 C   0  0  0  0  0  0  0  0  0  0  0  0
  2  1  1  6  0  0  0
  2  3  1  0  0  0  0
  2  4  1  0  0  0  0
  4  5  1  0  0  0  0
  5  6  2  0  0  0  0
  6  7  1  0  0  0  0
  7  8  1  0  0  0  0
  8  9  2  0  0  0  0
  9 10  1  0  0  0  0
 10 11  2  0  0  0  0
 11 12  1  0  0  0  0
 12 13  1  0  0  0  0
 13 14  1  0  0  0  0
 14 15  1  0  0  0  0
 15 16  1  0  0  0  0
 11 16  1  0  0  0  0
 16 17  2  0  0  0  0
  5 17  1  0  0  0  0
  8 17  1  0  0  0  0
M  END
> <chemblId>
CHEMBL133455

> <bioactivity__type>
IC50

> <units>
nM

> <value>
19000.0

$$$$

  CDK     11271515522D 0   0.00000     0.00000     0

 14 15  0  0  0  0              1 V2000 
    5.4929   -1.7842    0.0000 Cl  0  0  0  0  0  0  0  0  0  0  0  0
    5.1809   -0.3170    0.0000 C   0  0  0  0  0  0  0  0  0  0  0  0
    6.2955    0.6868    0.0000 C   0  0  0  0  0  0  0  0  0  0  0  0
    5.9835    2.1540    0.0000 C   0  0  0  0  0  0  0  0  0  0  0  0
    4.5569    2.6174    0.0000 C   0  0  0  0  0  0  0  0  0  0  0  0
    3.4423    1.6136    0.0000 C   0  0  0  0  0  0  0  0  0  0  0  0
    2.0156    2.0770    0.0000 Cl  0  0  0  0  0  0  0  0  0  0  0  0
    3.7543    0.1464    0.0000 C   0  0  0  0  0  0  0  0  0  0  0  0
    2.6396   -0.8574    0.0000 N   0  0  0  0  0  0  0  0  0  0  0  0
    1.2130   -0.3940    0.0000 C   0  0  0  0  0  0  0  0  0  0  0  0
    0.0000   -1.2760    0.0000 N   0  0  0  0  0  0  0  0  0  0  0  0
   -1.2130   -0.3940    0.0000 C   0  0  0  0  0  0  0  0  0  0  0  0
   -0.7500    1.0320    0.0000 C   0  0  0  0  0  0  0  0  0  0  0  0
    0.7500    1.0320    0.0000 N   0  0  0  0  0  0  0  0  0  0  0  0
  1  2  1  0  0  0  0
  2  3  2  0  0  0  0
  3  4  1  0  0  0  0
  4  5  2  0  0  0  0
  5  6  1  0  0  0  0
  6  7  1  0  0  0  0
  6  8  2  0  0  0  0
  2  8  1  0  0  0  0
  8  9  1  0  0  0  0
  9 10  1  0  0  0  0
 10 11  2  0  0  0  0
 11 12  1  0  0  0  0
 12 13  1  0  0  0  0
 13 14  1  0  0  0  0
 10 14  1  0  0  0  0
M  END
> <chemblId>
CHEMBL134

> <bioactivity__type>
IC50

> <units>
nM

> <value>
280.0

$$$$

  CDK     11271515522D 0   0.00000     0.00000     0

 22 23  0  0  0  0              1 V2000 
   -5.1961    3.0000    0.0000 C   0  0  0  0  0  0  0  0  0  0  0  0
   -3.8971    3.7500    0.0000 N   0  0  0  0  0  0  0  0  0  0  0  0
   -2.5981    3.0000    0.0000 C   0  0  0  0  0  0  0  0  0  0  0  0
   -2.5980    1.5000    0.0000 N   0  0  0  0  0  0  0  0  0  0  0  0
   -1.2990    0.7500    0.0000 C   0  0  0  0  0  0  0  0  0  0  0  0
    0.0000    1.5000    0.0000 C   0  0  0  0  0  0  0  0  0  0  0  0
    1.2990    0.7500    0.0000 C   0  0  0  0  0  0  0  0  0  0  0  0
    1.2990   -0.7500    0.0000 C   0  0  0  0  0  0  0  0  0  0  0  0
    2.5980   -1.5000    0.0000 C   0  0  0  0  0  0  0  0  0  0  0  0
    0.0000   -1.5000    0.0000 C   0  0  0  0  0  0  0  0  0  0  0  0
   -1.2990   -0.7500    0.0000 C   0  0  0  0  0  0  0  0  0  0  0  0
   -2.5980   -1.5000    0.0000 C   0  0  0  0  0  0  0  0  0  0  0  0
   -3.8971    5.2500    0.0000 C   0  0  0  0  0  0  0  0  0  0  0  0
   -5.1961    6.0000    0.0000 N   0  0  0  0  0  0  0  0  0  0  0  0
   -5.1962    7.5000    0.0000 C   0  0  0  0  0  0  0  0  0  0  0  0
   -3.8971    8.2500    0.0000 C   0  0  0  0  0  0  0  0  0  0  0  0
   -3.8971    9.7500    0.0000 C   0  0  0  0  0  0  0  0  0  0  0  0
   -5.1962   10.5000    0.0000 C   0  0  0  0  0  0  0  0  0  0  0  0
   -5.1962   12.0000    0.0000 C   0  0  0  0  0  0  0  0  0  0  0  0
   -6.4952    9.7500    0.0000 C   0  0  0  0  0  0  0  0  0  0  0  0
   -6.4952    8.2500    0.0000 C   0  0  0  0  0  0  0  0  0  0  0  0
   -7.7942    7.5000    0.0000 C   0  0  0  0  0  0  0  0  0  0  0  0
  1  2  1  0  0  0  0
  2  3  1  0  0  0  0
  3  4  2  0  0  0  0
  4  5  1  0  0  0  0
  5  6  2  0  0  0  0
  6  7  1  0  0  0  0
  7  8  2  0  0  0  0
  8  9  1  0  0  0  0
  8 10  1  0  0  0  0
 10 11  2  0  0  0  0
  5 11  1  0  0  0  0
 11 12  1  0  0  0  0
  2 13  1  0  0  0  0
 13 14  2  0  0  0  0
 14 15  1  0  0  0  0
 15 16  2  0  0  0  0
 16 17  1  0  0  0  0
 17 18  2  0  0  0  0
 18 19  1  0  0  0  0
 18 20  1  0  0  0  0
 20 21  2  0  0  0  0
 15 21  1  0  0  0  0
 21 22  1  0  0  0  0
M  END
> <chemblId>
CHEMBL1365675

> <bioactivity__type>
IC50

> <units>
nM

> <value>
926.9

$$$$

  CDK     11271515522D 0   0.00000     0.00000     0

 13 14  0  0  0  0              1 V2000 
    3.7791    4.2270    0.0000 S   0  0  0  0  0  0  0  0  0  0  0  0
    2.4800    3.4770    0.0000 C   0  0  0  0  0  0  0  0  0  0  0  0
    1.1810    2.7270    0.0000 N   0  0  0  0  0  0  0  0  0  0  0  0
    1.1810    1.2270    0.0000 C   0  0  0  0  0  0  0  0  0  0  0  0
    2.4800    0.4770    0.0000 C   0  0  0  0  0  0  0  0  0  0  0  0
    2.4800   -1.0230    0.0000 C   0  0  0  0  0  0  0  0  0  0  0  0
    1.1810   -1.7730    0.0000 C   0  0  0  0  0  0  0  0  0  0  0  0
   -0.1180   -1.0230    0.0000 C   0  0  0  0  0  0  0  0  0  0  0  0
   -1.4170   -1.7730    0.0000 C   0  0  0  0  0  0  0  0  0  0  0  0
   -2.7160   -1.0230    0.0000 C   0  0  0  0  0  0  0  0  0  0  0  0
   -2.7160    0.4770    0.0000 C   0  0  0  0  0  0  0  0  0  0  0  0
   -1.4170    1.2270    0.0000 C   0  0  0  0  0  0  0  0  0  0  0  0
   -0.1180    0.4770    0.0000 C   0  0  0  0  0  0  0  0  0  0  0  0
  1  2  2  0  0  0  0
  2  3  2  0  0  0  0
  3  4  1  0  0  0  0
  4  5  2  0  0  0  0
  5  6  1  0  0  0  0
  6  7  2  0  0  0  0
  7  8  1  0  0  0  0
  8  9  2  0  0  0  0
  9 10  1  0  0  0  0
 10 11  2  0  0  0  0
 11 12  1  0  0  0  0
 12 13  2  0  0  0  0
  4 13  1  0  0  0  0
  8 13  1  0  0  0  0
M  END
> <chemblId>
CHEMBL1381098

> <bioactivity__type>
IC50

> <units>
nM

> <value>
6272.0

$$$$

  CDK     11271515522D 0   0.00000     0.00000     0

 26 29  0  0  0  0              1 V2000 
   -3.8971   -2.2500    0.0000 C   0  0  0  0  0  0  0  0  0  0  0  0
   -3.8971   -0.7500    0.0000 O   0  0  0  0  0  0  0  0  0  0  0  0
   -2.5981   -0.0000    0.0000 C   0  0  0  0  0  0  0  0  0  0  0  0
   -1.2990   -0.7500    0.0000 C   0  0  0  0  0  0  0  0  0  0  0  0
    0.0000    0.0000    0.0000 C   0  0  0  0  0  0  0  0  0  0  0  0
    1.2990   -0.7500    0.0000 C   0  0  0  0  0  0  0  0  0  0  0  0
    2.5981   -0.0000    0.0000 C   0  0  0  0  0  0  0  0  0  0  0  0
    2.5981    1.5000    0.0000 C   0  0  0  0  0  0  0  0  0  0  0  0
    1.2990    2.2500    0.0000 C   0  0  0  0  0  0  0  0  0  0  0  0
    0.0000    1.5000    0.0000 C   0  0  0  0  0  0  0  0  0  0  0  0
   -1.2990    2.2500    0.0000 C   0  0  0  0  0  0  0  0  0  0  0  0
   -2.5981    3.0000    0.0000 C   0  0  0  0  0  0  0  0  0  0  0  0
   -2.5981    4.5000    0.0000 C   0  0  0  0  0  0  0  0  0  0  0  0
   -1.2990    5.2500    0.0000 N   0  0  0  0  0  0  0  0  0  0  0  0
   -1.2990    6.7500    0.0000 C   0  0  0  0  0  0  0  0  0  0  0  0
   -2.5981    7.5000    0.0000 C   0  0  0  0  0  0  0  0  0  0  0  0
   -2.5981    9.0000    0.0000 C   0  0  0  0  0  0  0  0  0  0  0  0
   -3.8971    9.7500    0.0000 C   0  0  0  0  0  0  0  0  0  0  0  0
   -3.8971   11.2500    0.0000 C   0  0  0  0  0  0  0  0  0  0  0  0
   -5.1962   12.0000    0.0000 C   0  0  0  0  0  0  0  0  0  0  0  0
   -6.4952   11.2500    0.0000 C   0  0  0  0  0  0  0  0  0  0  0  0
   -6.4952    9.7500    0.0000 C   0  0  0  0  0  0  0  0  0  0  0  0
   -5.1962    9.0000    0.0000 C   0  0  0  0  0  0  0  0  0  0  0  0
    0.0000    4.5000    0.0000 C   0  0  0  0  0  0  0  0  0  0  0  0
   -0.0000    3.0000    0.0000 C   0  0  0  0  0  0  0  0  0  0  0  0
   -2.5981    1.5000    0.0000 O   0  0  0  0  0  0  0  0  0  0  0  0
  1  2  1  0  0  0  0
  2  3  1  0  0  0  0
  3  4  1  0  0  0  0
  4  5  1  0  0  0  0
  5  6  2  0  0  0  0
  6  7  1  0  0  0  0
  7  8  2  0  0  0  0
  8  9  1  0  0  0  0
  9 10  2  0  0  0  0
  5 10  1  0  0  0  0
 10 11  1  0  0  0  0
 11 12  1  0  0  0  0
 12 13  1  0  0  0  0
 13 14  1  0  0  0  0
 14 15  1  0  0  0  0
 15 16  1  0  0  0  0
 16 17  1  0  0  0  0
 17 18  1  0  0  0  0
 18 19  2  0  0  0  0
 19 20  1  0  0  0  0
 20 21  2  0  0  0  0
 21 22  1  0  0  0  0
 22 23  2  0  0  0  0
 18 23  1  0  0  0  0
 14 24  1  0  0  0  0
 24 25  1  0  0  0  0
 11 25  1  0  0  0  0
 11 26  1  0  0  0  0
  3 26  1  0  0  0  0
M  END
> <chemblId>
CHEMBL138458

> <bioactivity__type>
IC50

> <units>
nM

> <value>
3100.0

$$$$

  CDK     11271515522D 0   0.00000     0.00000     0

 41 47  0  0  0  0              1 V2000 
   -3.2574    8.0103    0.0000 C   0  0  0  0  0  0  0  0  0  0  0  0
   -1.8306    7.5472    0.0000 C   0  0  0  0  0  0  0  0  0  0  0  0
   -1.5183    6.0801    0.0000 C   0  0  0  0  0  0  0  0  0  0  0  0
   -0.7162    8.5513    0.0000 C   0  0  0  0  0  0  0  0  0  0  0  0
    0.7105    8.0883    0.0000 N   0  0  0  0  0  0  0  0  0  0  0  0
    1.3211    6.7181    0.0000 C   0  0  0  0  0  0  0  0  0  0  0  0
    0.5715    5.4189    0.0000 O   0  0  0  0  0  0  0  0  0  0  0  0
    2.8128    6.8754    0.0000 C   0  0  0  0  0  0  0  0  0  0  0  0
    2.8133    5.3754    0.0000 N   0  0  0  0  0  0  0  0  0  0  0  0
    1.5145    4.6250    0.0000 C   0  0  0  0  0  0  0  0  0  0  0  0
    0.2152    5.3746    0.0000 O   0  0  0  0  0  0  0  0  0  0  0  0
    1.5150    3.1250    0.0000 C   0  0  0  0  0  0  0  0  0  0  0  0
    2.8150    2.3750    0.0000 C   0  0  0  0  0  0  0  0  0  0  0  0
    2.8150    0.8750    0.0000 N   0  0  0  0  0  0  0  0  0  0  0  0
    4.1139    0.1248    0.0000 C   0  0  0  0  0  0  0  0  0  0  0  0
    1.5150    0.1250    0.0000 C   0  0  0  0  0  0  0  0  0  0  0  0
    1.5150   -1.3750    0.0000 C   0  0  0  0  0  0  0  0  0  0  0  0
    0.2170   -2.1250    0.0000 C   0  0  0  0  0  0  0  0  0  0  0  0
    0.2170   -3.6250    0.0000 C   0  0  0  0  0  0  0  0  0  0  0  0
   -2.3820   -3.6250    0.0000 N   0  0  0  0  0  0  0  0  0  0  0  0
   -2.3820   -2.1250    0.0000 C   0  0  0  0  0  0  0  0  0  0  0  0
   -3.6810   -1.3750    0.0000 C   0  0  0  0  0  0  0  0  0  0  0  0
   -3.6810    0.1250    0.0000 C   0  0  0  0  0  0  0  0  0  0  0  0
   -2.3820    0.8750    0.0000 C   0  0  0  0  0  0  0  0  0  0  0  0
   -1.0830    0.1250    0.0000 C   0  0  0  0  0  0  0  0  0  0  0  0
    0.2170    0.8750    0.0000 C   0  0  0  0  0  0  0  0  0  0  0  0
    0.2170    2.3750    0.0000 C   0  0  0  0  0  0  0  0  0  0  0  0
   -1.0830   -1.3750    0.0000 C   0  0  0  0  0  0  0  0  0  0  0  0
    3.1242    8.3428    0.0000 O   0  0  0  0  0  0  0  0  0  0  0  0
    1.8249    9.0923    0.0000 C   0  0  0  0  0  0  0  0  0  0  0  0
    3.0381    9.9744    0.0000 O   0  0  0  0  0  0  0  0  0  0  0  0
    1.5125   10.5594    0.0000 C   0  0  0  0  0  0  0  0  0  0  0  0
    2.3938   11.7733    0.0000 C   0  0  0  0  0  0  0  0  0  0  0  0
    1.5117   12.9865    0.0000 C   0  0  0  0  0  0  0  0  0  0  0  0
    0.0853   12.5225    0.0000 C   0  0  0  0  0  0  0  0  0  0  0  0
    0.0858   11.0225    0.0000 N   0  0  0  0  0  0  0  0  0  0  0  0
   -1.0286   10.0184    0.0000 C   0  0  0  0  0  0  0  0  0  0  0  0
   -2.4553   10.4815    0.0000 O   0  0  0  0  0  0  0  0  0  0  0  0
    4.3046    6.7191    0.0000 C   0  0  0  0  0  0  0  0  0  0  0  0
    5.1859    7.9330    0.0000 C   0  0  0  0  0  0  0  0  0  0  0  0
    4.9152    5.3490    0.0000 C   0  0  0  0  0  0  0  0  0  0  0  0
  1  2  1  0  0  0  0
  2  3  1  0  0  0  0
  4  2  1  1  0  0  0
  4  5  1  0  0  0  0
  5  6  1  0  0  0  0
  6  7  2  0  0  0  0
  6  8  1  0  0  0  0
  8  9  1  1  0  0  0
  9 10  1  0  0  0  0
 10 11  2  0  0  0  0
 12 10  1  1  0  0  0
 12 13  1  0  0  0  0
 13 14  1  0  0  0  0
 14 15  1  0  0  0  0
 14 16  1  0  0  0  0
 16 17  1  6  0  0  0
 17 18  1  0  0  0  0
 18 19  2  0  0  0  0
 19 20  1  0  0  0  0
 20 21  1  0  0  0  0
 21 22  2  0  0  0  0
 22 23  1  0  0  0  0
 23 24  2  0  0  0  0
 24 25  1  0  0  0  0
 25 26  1  0  0  0  0
 16 26  1  0  0  0  0
 26 27  2  0  0  0  0
 12 27  1  0  0  0  0
 25 28  2  0  0  0  0
 18 28  1  0  0  0  0
 21 28  1  0  0  0  0
  8 29  1  0  0  0  0
 29 30  1  0  0  0  0
  5 30  1  0  0  0  0
 30 31  1  1  0  0  0
 30 32  1  0  0  0  0
 32 33  1  1  0  0  0
 33 34  1  0  0  0  0
 34 35  1  0  0  0  0
 35 36  1  0  0  0  0
 32 36  1  0  0  0  0
 36 37  1  0  0  0  0
  4 37  1  0  0  0  0
 37 38  2  0  0  0  0
  8 39  1  0  0  0  0
 39 40  1  0  0  0  0
 39 41  1  0  0  0  0
M  END
> <chemblId>
CHEMBL1385840

> <bioactivity__type>
IC50

> <units>
nM

> <value>
6.3

$$$$

  CDK     11271515522D 0   0.00000     0.00000     0

 23 26  0  0  0  0              1 V2000 
   -0.8864    4.5048    0.0000 C   0  0  0  0  0  0  0  0  0  0  0  0
   -1.8901    3.3901    0.0000 O   0  0  0  0  0  0  0  0  0  0  0  0
   -1.4266    1.9635    0.0000 C   0  0  0  0  0  0  0  0  0  0  0  0
   -2.3083    0.7500    0.0000 O   0  0  0  0  0  0  0  0  0  0  0  0
   -1.4266   -0.4635    0.0000 C   0  0  0  0  0  0  0  0  0  0  0  0
   -0.4229   -1.5782    0.0000 C   0  0  0  0  0  0  0  0  0  0  0  0
   -0.8864   -3.0048    0.0000 C   0  0  0  0  0  0  0  0  0  0  0  0
   -2.3536   -3.3167    0.0000 N   0  0  0  0  0  0  0  0  0  0  0  0
   -2.8172   -4.7433    0.0000 C   0  0  0  0  0  0  0  0  0  0  0  0
   -4.2844   -5.0551    0.0000 C   0  0  0  0  0  0  0  0  0  0  0  0
   -5.2881   -3.9404    0.0000 C   0  0  0  0  0  0  0  0  0  0  0  0
   -6.7553   -4.2523    0.0000 C   0  0  0  0  0  0  0  0  0  0  0  0
   -7.2188   -5.6789    0.0000 C   0  0  0  0  0  0  0  0  0  0  0  0
   -6.2151   -6.7936    0.0000 C   0  0  0  0  0  0  0  0  0  0  0  0
   -4.7479   -6.4817    0.0000 C   0  0  0  0  0  0  0  0  0  0  0  0
   -3.3573   -2.2020    0.0000 C   0  0  0  0  0  0  0  0  0  0  0  0
   -2.8938   -0.7754    0.0000 C   0  0  0  0  0  0  0  0  0  0  0  0
    0.0000    0.0000    0.0000 C   0  0  0  0  0  0  0  0  0  0  0  0
    1.2990   -0.7500    0.0000 C   0  0  0  0  0  0  0  0  0  0  0  0
    2.5981   -0.0000    0.0000 C   0  0  0  0  0  0  0  0  0  0  0  0
    2.5981    1.5000    0.0000 C   0  0  0  0  0  0  0  0  0  0  0  0
    1.2990    2.2500    0.0000 C   0  0  0  0  0  0  0  0  0  0  0  0
    0.0000    1.5000    0.0000 C   0  0  0  0  0  0  0  0  0  0  0  0
  1  2  1  0  0  0  0
  2  3  1  0  0  0  0
  3  4  1  0  0  0  0
  4  5  1  0  0  0  0
  5  6  1  0  0  0  0
  6  7  1  0  0  0  0
  7  8  1  0  0  0  0
  8  9  1  0  0  0  0
  9 10  1  0  0  0  0
 10 11  2  0  0  0  0
 11 12  1  0  0  0  0
 12 13  2  0  0  0  0
 13 14  1  0  0  0  0
 14 15  2  0  0  0  0
 10 15  1  0  0  0  0
  8 16  1  0  0  0  0
 16 17  1  0  0  0  0
  5 17  1  0  0  0  0
  5 18  1  0  0  0  0
 18 19  2  0  0  0  0
 19 20  1  0  0  0  0
 20 21  2  0  0  0  0
 21 22  1  0  0  0  0
 22 23  2  0  0  0  0
  3 23  1  0  0  0  0
 18 23  1  0  0  0  0
M  END
> <chemblId>
CHEMBL138809

> <bioactivity__type>
IC50

> <units>
nM

> <value>
6200.0

$$$$

  CDK     11271515522D 0   0.00000     0.00000     0

 42 48  0  0  0  0              1 V2000 
   -3.5697    9.4774    0.0000 C   0  0  0  0  0  0  0  0  0  0  0  0
   -3.2574    8.0103    0.0000 C   0  0  0  0  0  0  0  0  0  0  0  0
   -4.3717    7.0062    0.0000 C   0  0  0  0  0  0  0  0  0  0  0  0
   -1.8306    7.5472    0.0000 C   0  0  0  0  0  0  0  0  0  0  0  0
   -0.7162    8.5513    0.0000 C   0  0  0  0  0  0  0  0  0  0  0  0
    0.7105    8.0883    0.0000 N   0  0  0  0  0  0  0  0  0  0  0  0
    1.3211    6.7181    0.0000 C   0  0  0  0  0  0  0  0  0  0  0  0
    0.5715    5.4189    0.0000 O   0  0  0  0  0  0  0  0  0  0  0  0
    2.8128    6.8754    0.0000 C   0  0  0  0  0  0  0  0  0  0  0  0
    2.8133    5.3754    0.0000 N   0  0  0  0  0  0  0  0  0  0  0  0
    1.5145    4.6250    0.0000 C   0  0  0  0  0  0  0  0  0  0  0  0
    0.2152    5.3746    0.0000 O   0  0  0  0  0  0  0  0  0  0  0  0
    1.5150    3.1250    0.0000 C   0  0  0  0  0  0  0  0  0  0  0  0
    2.8150    2.3750    0.0000 C   0  0  0  0  0  0  0  0  0  0  0  0
    2.8150    0.8750    0.0000 N   0  0  0  0  0  0  0  0  0  0  0  0
    4.1139    0.1248    0.0000 C   0  0  0  0  0  0  0  0  0  0  0  0
    1.5150    0.1250    0.0000 C   0  0  0  0  0  0  0  0  0  0  0  0
    1.5150   -1.3750    0.0000 C   0  0  0  0  0  0  0  0  0  0  0  0
    0.2170   -2.1250    0.0000 C   0  0  0  0  0  0  0  0  0  0  0  0
    0.2170   -3.6250    0.0000 C   0  0  0  0  0  0  0  0  0  0  0  0
   -2.3820   -3.6250    0.0000 N   0  0  0  0  0  0  0  0  0  0  0  0
   -2.3820   -2.1250    0.0000 C   0  0  0  0  0  0  0  0  0  0  0  0
   -3.6810   -1.3750    0.0000 C   0  0  0  0  0  0  0  0  0  0  0  0
   -3.6810    0.1250    0.0000 C   0  0  0  0  0  0  0  0  0  0  0  0
   -2.3820    0.8750    0.0000 C   0  0  0  0  0  0  0  0  0  0  0  0
   -1.0830    0.1250    0.0000 C   0  0  0  0  0  0  0  0  0  0  0  0
    0.2170    0.8750    0.0000 C   0  0  0  0  0  0  0  0  0  0  0  0
    0.2170    2.3750    0.0000 C   0  0  0  0  0  0  0  0  0  0  0  0
   -1.0830   -1.3750    0.0000 C   0  0  0  0  0  0  0  0  0  0  0  0
    3.1242    8.3428    0.0000 O   0  0  0  0  0  0  0  0  0  0  0  0
    1.8249    9.0923    0.0000 C   0  0  0  0  0  0  0  0  0  0  0  0
    3.0381    9.9744    0.0000 O   0  0  0  0  0  0  0  0  0  0  0  0
    1.5125   10.5594    0.0000 C   0  0  0  0  0  0  0  0  0  0  0  0
    2.3938   11.7733    0.0000 C   0  0  0  0  0  0  0  0  0  0  0  0
    1.5117   12.9865    0.0000 C   0  0  0  0  0  0  0  0  0  0  0  0
    0.0853   12.5225    0.0000 C   0  0  0  0  0  0  0  0  0  0  0  0
    0.0858   11.0225    0.0000 N   0  0  0  0  0  0  0  0  0  0  0  0
   -1.0286   10.0184    0.0000 C   0  0  0  0  0  0  0  0  0  0  0  0
   -2.4553   10.4815    0.0000 O   0  0  0  0  0  0  0  0  0  0  0  0
    4.3046    6.7191    0.0000 C   0  0  0  0  0  0  0  0  0  0  0  0
    5.1859    7.9330    0.0000 C   0  0  0  0  0  0  0  0  0  0  0  0
    4.9152    5.3490    0.0000 C   0  0  0  0  0  0  0  0  0  0  0  0
  1  2  1  0  0  0  0
  2  3  1  0  0  0  0
  2  4  1  0  0  0  0
  5  4  1  1  0  0  0
  5  6  1  0  0  0  0
  6  7  1  0  0  0  0
  7  8  2  0  0  0  0
  7  9  1  0  0  0  0
  9 10  1  1  0  0  0
 10 11  1  0  0  0  0
 11 12  2  0  0  0  0
 13 11  1  1  0  0  0
 13 14  1  0  0  0  0
 14 15  1  0  0  0  0
 15 16  1  0  0  0  0
 15 17  1  0  0  0  0
 17 18  1  6  0  0  0
 18 19  1  0  0  0  0
 19 20  2  0  0  0  0
 20 21  1  0  0  0  0
 21 22  1  0  0  0  0
 22 23  2  0  0  0  0
 23 24  1  0  0  0  0
 24 25  2  0  0  0  0
 25 26  1  0  0  0  0
 26 27  1  0  0  0  0
 17 27  1  0  0  0  0
 27 28  2  0  0  0  0
 13 28  1  0  0  0  0
 26 29  2  0  0  0  0
 19 29  1  0  0  0  0
 22 29  1  0  0  0  0
  9 30  1  0  0  0  0
 30 31  1  0  0  0  0
  6 31  1  0  0  0  0
 31 32  1  1  0  0  0
 31 33  1  0  0  0  0
 33 34  1  1  0  0  0
 34 35  1  0  0  0  0
 35 36  1  0  0  0  0
 36 37  1  0  0  0  0
 33 37  1  0  0  0  0
 37 38  1  0  0  0  0
  5 38  1  0  0  0  0
 38 39  2  0  0  0  0
  9 40  1  0  0  0  0
 40 41  1  0  0  0  0
 40 42  1  0  0  0  0
M  END
> <chemblId>
CHEMBL1403281

> <bioactivity__type>
IC50

> <units>
nM

> <value>
7.95

$$$$

  CDK     11271515522D 0   0.00000     0.00000     0

 18 19  0  0  0  0              1 V2000 
    8.3976    1.3711    0.0000 C   0  0  0  0  0  0  0  0  0  0  0  0
    7.2831    0.3671    0.0000 N   0  0  0  0  0  0  0  0  0  0  0  0
    7.5952   -1.1000    0.0000 C   0  0  0  0  0  0  0  0  0  0  0  0
    5.8564    0.8304    0.0000 C   0  0  0  0  0  0  0  0  0  0  0  0
    4.7419   -0.1735    0.0000 C   0  0  0  0  0  0  0  0  0  0  0  0
    3.3152    0.2897    0.0000 N   0  0  0  0  0  0  0  0  0  0  0  0
    2.2007   -0.7142    0.0000 C   0  0  0  0  0  0  0  0  0  0  0  0
    0.7740   -0.2510    0.0000 C   0  0  0  0  0  0  0  0  0  0  0  0
    0.3100    1.1750    0.0000 C   0  0  0  0  0  0  0  0  0  0  0  0
   -1.1900    1.1750    0.0000 C   0  0  0  0  0  0  0  0  0  0  0  0
   -1.6540   -0.2510    0.0000 C   0  0  0  0  0  0  0  0  0  0  0  0
   -0.4400   -1.1330    0.0000 S   0  0  0  0  0  0  0  0  0  0  0  0
    3.0030    1.7568    0.0000 C   0  0  0  0  0  0  0  0  0  0  0  0
    4.1175    2.7608    0.0000 C   0  0  0  0  0  0  0  0  0  0  0  0
    3.8054    4.2279    0.0000 C   0  0  0  0  0  0  0  0  0  0  0  0
    2.3787    4.6912    0.0000 C   0  0  0  0  0  0  0  0  0  0  0  0
    1.2642    3.6872    0.0000 C   0  0  0  0  0  0  0  0  0  0  0  0
    1.5763    2.2201    0.0000 N   0  0  0  0  0  0  0  0  0  0  0  0
  1  2  1  0  0  0  0
  2  3  1  0  0  0  0
  2  4  1  0  0  0  0
  4  5  1  0  0  0  0
  5  6  1  0  0  0  0
  6  7  1  0  0  0  0
  7  8  1  0  0  0  0
  8  9  2  0  0  0  0
  9 10  1  0  0  0  0
 10 11  2  0  0  0  0
 11 12  1  0  0  0  0
  8 12  1  0  0  0  0
  6 13  1  0  0  0  0
 13 14  2  0  0  0  0
 14 15  1  0  0  0  0
 15 16  2  0  0  0  0
 16 17  1  0  0  0  0
 17 18  2  0  0  0  0
 13 18  1  0  0  0  0
M  END
> <chemblId>
CHEMBL1411979

> <bioactivity__type>
IC50

> <units>
nM

> <value>
1165.0

$$$$

  CDK     11271515522D 0   0.00000     0.00000     0

 24 27  0  0  0  0              1 V2000 
   -3.8971   -2.2500    0.0000 C   0  0  0  0  0  0  0  0  0  0  0  0
   -3.8971   -0.7500    0.0000 O   0  0  0  0  0  0  0  0  0  0  0  0
   -2.5981   -0.0000    0.0000 C   0  0  0  0  0  0  0  0  0  0  0  0
   -1.2990   -0.7500    0.0000 C   0  0  0  0  0  0  0  0  0  0  0  0
    0.0000    0.0000    0.0000 C   0  0  0  0  0  0  0  0  0  0  0  0
    1.2990   -0.7500    0.0000 C   0  0  0  0  0  0  0  0  0  0  0  0
    2.5981   -0.0000    0.0000 C   0  0  0  0  0  0  0  0  0  0  0  0
    2.5981    1.5000    0.0000 C   0  0  0  0  0  0  0  0  0  0  0  0
    1.2990    2.2500    0.0000 C   0  0  0  0  0  0  0  0  0  0  0  0
    0.0000    1.5000    0.0000 C   0  0  0  0  0  0  0  0  0  0  0  0
   -1.2990    2.2500    0.0000 C   0  0  0  0  0  0  0  0  0  0  0  0
   -2.5981    3.0000    0.0000 C   0  0  0  0  0  0  0  0  0  0  0  0
   -2.5981    4.5000    0.0000 C   0  0  0  0  0  0  0  0  0  0  0  0
   -1.2990    5.2500    0.0000 N   0  0  0  0  0  0  0  0  0  0  0  0
   -1.2990    6.7500    0.0000 C   0  0  0  0  0  0  0  0  0  0  0  0
   -2.5981    7.5000    0.0000 C   0  0  0  0  0  0  0  0  0  0  0  0
   -2.5981    9.0000    0.0000 C   0  0  0  0  0  0  0  0  0  0  0  0
   -3.8971    9.7500    0.0000 C   0  0  0  0  0  0  0  0  0  0  0  0
   -5.1962    9.0000    0.0000 C   0  0  0  0  0  0  0  0  0  0  0  0
   -5.1962    7.5000    0.0000 C   0  0  0  0  0  0  0  0  0  0  0  0
   -3.8971    6.7500    0.0000 C   0  0  0  0  0  0  0  0  0  0  0  0
    0.0000    4.5000    0.0000 C   0  0  0  0  0  0  0  0  0  0  0  0
   -0.0000    3.0000    0.0000 C   0  0  0  0  0  0  0  0  0  0  0  0
   -2.5981    1.5000    0.0000 O   0  0  0  0  0  0  0  0  0  0  0  0
  1  2  1  0  0  0  0
  2  3  1  0  0  0  0
  3  4  1  0  0  0  0
  4  5  1  0  0  0  0
  5  6  2  0  0  0  0
  6  7  1  0  0  0  0
  7  8  2  0  0  0  0
  8  9  1  0  0  0  0
  9 10  2  0  0  0  0
  5 10  1  0  0  0  0
 10 11  1  0  0  0  0
 11 12  1  0  0  0  0
 12 13  1  0  0  0  0
 13 14  1  0  0  0  0
 14 15  1  0  0  0  0
 15 16  1  0  0  0  0
 16 17  2  0  0  0  0
 17 18  1  0  0  0  0
 18 19  2  0  0  0  0
 19 20  1  0  0  0  0
 20 21  2  0  0  0  0
 16 21  1  0  0  0  0
 14 22  1  0  0  0  0
 22 23  1  0  0  0  0
 11 23  1  0  0  0  0
 11 24  1  0  0  0  0
  3 24  1  0  0  0  0
M  END
> <chemblId>
CHEMBL141209

> <bioactivity__type>
IC50

> <units>
nM

> <value>
3000.0

$$$$

  CDK     11271515522D 0   0.00000     0.00000     0

 25 29  0  0  0  0              1 V2000 
   -0.7790    1.3500    0.0000 C   0  0  0  0  0  0  0  0  0  0  0  0
   -0.7790   -0.1500    0.0000 C   0  0  0  0  0  0  0  0  0  0  0  0
   -2.0780    0.6000    0.0000 C   0  0  0  0  0  0  0  0  0  0  0  0
   -3.3770   -0.1500    0.0000 C   0  0  0  0  0  0  0  0  0  0  0  0
   -4.8040    0.3140    0.0000 C   0  0  0  0  0  0  0  0  0  0  0  0
   -5.6860   -0.9000    0.0000 N   0  0  0  0  0  0  0  0  0  0  0  0
   -4.8040   -2.1130    0.0000 O   0  0  0  0  0  0  0  0  0  0  0  0
   -3.3770   -1.6500    0.0000 C   0  0  0  0  0  0  0  0  0  0  0  0
   -2.0780   -2.4000    0.0000 C   0  0  0  0  0  0  0  0  0  0  0  0
   -0.7790   -1.6500    0.0000 C   0  0  0  0  0  0  0  0  0  0  0  0
    0.5200   -2.4000    0.0000 C   0  0  0  0  0  0  0  0  0  0  0  0
    1.8190   -1.6500    0.0000 C   0  0  0  0  0  0  0  0  0  0  0  0
    1.8190   -0.1500    0.0000 C   0  0  0  0  0  0  0  0  0  0  0  0
    0.5200    0.6000    0.0000 C   0  0  0  0  0  0  0  0  0  0  0  0
    0.5200    2.1000    0.0000 C   0  0  0  0  0  0  0  0  0  0  0  0
    1.8190    2.8500    0.0000 C   0  0  0  0  0  0  0  0  0  0  0  0
    3.1170    2.1000    0.0000 C   0  0  0  0  0  0  0  0  0  0  0  0
    3.2744    3.5917    0.0000 C   0  0  0  0  0  0  0  0  0  0  0  0
    3.1170    0.6000    0.0000 C   0  0  0  0  0  0  0  0  0  0  0  0
    4.5440    0.1370    0.0000 C   0  0  0  0  0  0  0  0  0  0  0  0
    5.4260    1.3500    0.0000 C   0  0  0  0  0  0  0  0  0  0  0  0
    4.5440    2.5630    0.0000 C   0  0  0  0  0  0  0  0  0  0  0  0
    5.8430    3.3131    0.0000 O   0  0  0  0  0  0  0  0  0  0  0  0
    3.9341    3.9334    0.0000 C   0  0  0  0  0  0  0  0  0  0  0  0
    3.3242    5.3038    0.0000 C   0  0  0  0  0  0  0  0  0  0  0  0
  2  1  1  1  0  0  0
  2  3  1  0  0  0  0
  3  4  1  0  0  0  0
  4  5  1  0  0  0  0
  5  6  2  0  0  0  0
  6  7  1  0  0  0  0
  7  8  1  0  0  0  0
  4  8  2  0  0  0  0
  8  9  1  0  0  0  0
  9 10  2  0  0  0  0
  2 10  1  0  0  0  0
 10 11  1  0  0  0  0
 11 12  1  0  0  0  0
 13 12  1  6  0  0  0
 13 14  1  0  0  0  0
  2 14  1  0  0  0  0
 14 15  1  1  0  0  0
 15 16  1  0  0  0  0
 16 17  1  0  0  0  0
 17 18  1  1  0  0  0
 17 19  1  0  0  0  0
 13 19  1  0  0  0  0
 19 20  1  1  0  0  0
 20 21  1  0  0  0  0
 21 22  1  0  0  0  0
 17 22  1  0  0  0  0
 22 23  1  1  0  0  0
 22 24  1  0  0  0  0
 24 25  3  0  0  0  0
M  END
> <chemblId>
CHEMBL1479

> <bioactivity__type>
IC50

> <units>
nM

> <value>
18328.0

$$$$

  CDK     11271515522D 0   0.00000     0.00000     0

 26 30  0  0  0  0              1 V2000 
    1.8640   -6.2280    0.0000 C   0  0  0  0  0  0  0  0  0  0  0  0
    0.5649   -5.4780    0.0000 O   0  0  0  0  0  0  0  0  0  0  0  0
    0.5650   -3.9780    0.0000 C   0  0  0  0  0  0  0  0  0  0  0  0
   -0.7341   -3.2280    0.0000 O   0  0  0  0  0  0  0  0  0  0  0  0
    1.8640   -3.2280    0.0000 C   0  0  0  0  0  0  0  0  0  0  0  0
    3.1630   -3.9780    0.0000 C   0  0  0  0  0  0  0  0  0  0  0  0
    3.1630   -5.4780    0.0000 O   0  0  0  0  0  0  0  0  0  0  0  0
    4.4620   -3.2280    0.0000 C   0  0  0  0  0  0  0  0  0  0  0  0
    4.4620   -1.7280    0.0000 C   0  0  0  0  0  0  0  0  0  0  0  0
    3.1630   -0.9780    0.0000 C   0  0  0  0  0  0  0  0  0  0  0  0
    3.1630    0.5220    0.0000 C   0  0  0  0  0  0  0  0  0  0  0  0
    1.8640    1.2720    0.0000 N   0  0  0  0  0  0  0  0  0  0  0  0
    1.8640    2.7720    0.0000 C   0  0  0  0  0  0  0  0  0  0  0  0
    0.5650    3.5220    0.0000 C   0  0  0  0  0  0  0  0  0  0  0  0
   -0.7340    2.7720    0.0000 C   0  0  0  0  0  0  0  0  0  0  0  0
   -0.7340    1.2720    0.0000 C   0  0  0  0  0  0  0  0  0  0  0  0
   -2.0330    0.5220    0.0000 N   0  0  0  0  0  0  0  0  0  0  0  0
   -3.3320    1.2720    0.0000 C   0  0  0  0  0  0  0  0  0  0  0  0
   -4.6310    0.5220    0.0000 C   0  0  0  0  0  0  0  0  0  0  0  0
   -5.9300    1.2720    0.0000 C   0  0  0  0  0  0  0  0  0  0  0  0
   -5.9300    2.7720    0.0000 C   0  0  0  0  0  0  0  0  0  0  0  0
   -4.6310    3.5220    0.0000 C   0  0  0  0  0  0  0  0  0  0  0  0
   -3.3320    2.7720    0.0000 C   0  0  0  0  0  0  0  0  0  0  0  0
    0.5650    0.5220    0.0000 C   0  0  0  0  0  0  0  0  0  0  0  0
    0.5650   -0.9780    0.0000 C   0  0  0  0  0  0  0  0  0  0  0  0
    1.8640   -1.7280    0.0000 C   0  0  0  0  0  0  0  0  0  0  0  0
  1  2  1  0  0  0  0
  2  3  1  0  0  0  0
  3  4  2  0  0  0  0
  5  3  1  6  0  0  0
  5  6  1  0  0  0  0
  6  7  1  6  0  0  0
  6  8  1  0  0  0  0
  8  9  1  0  0  0  0
 10  9  1  6  0  0  0
 10 11  1  0  0  0  0
 11 12  1  0  0  0  0
 12 13  1  0  0  0  0
 13 14  1  0  0  0  0
 14 15  1  0  0  0  0
 15 16  2  0  0  0  0
 16 17  1  0  0  0  0
 17 18  1  0  0  0  0
 18 19  2  0  0  0  0
 19 20  1  0  0  0  0
 20 21  2  0  0  0  0
 21 22  1  0  0  0  0
 22 23  2  0  0  0  0
 15 23  1  0  0  0  0
 18 23  1  0  0  0  0
 16 24  1  0  0  0  0
 12 24  1  0  0  0  0
 24 25  1  1  0  0  0
 26 25  1  1  0  0  0
  5 26  1  0  0  0  0
 10 26  1  0  0  0  0
M  END
> <chemblId>
CHEMBL15245

> <bioactivity__type>
IC50

> <units>
nM

> <value>
7.275

$$$$

  CDK     11271515522D 0   0.00000     0.00000     0

 16 16  0  0  0  0              1 V2000 
    7.8377   10.4735    0.0000 C   0  0  0  0  0  0  0  0  0  0  0  0
    6.5357    9.7288    0.0000 C   0  0  0  0  0  0  0  0  0  0  0  0
    6.5296    8.2288    0.0000 C   0  0  0  0  0  0  0  0  0  0  0  0
    5.2275    7.4841    0.0000 C   0  0  0  0  0  0  0  0  0  0  0  0
    5.2214    5.9841    0.0000 C   0  0  0  0  0  0  0  0  0  0  0  0
    3.9193    5.2394    0.0000 C   0  0  0  0  0  0  0  0  0  0  0  0
    3.9132    3.7394    0.0000 C   0  0  0  0  0  0  0  0  0  0  0  0
    2.6112    2.9947    0.0000 C   0  0  0  0  0  0  0  0  0  0  0  0
    2.6051    1.4947    0.0000 C   0  0  0  0  0  0  0  0  0  0  0  0
    1.3030    0.7500    0.0000 C   0  0  0  0  0  0  0  0  0  0  0  0
    1.3030   -0.7500    0.0000 C   0  0  0  0  0  0  0  0  0  0  0  0
    0.0280   -1.5000    0.0000 C   0  0  0  0  0  0  0  0  0  0  0  0
   -1.3220   -0.7500    0.0000 C   0  0  0  0  0  0  0  0  0  0  0  0
   -2.6148   -1.5107    0.0000 O   0  0  0  0  0  0  0  0  0  0  0  0
   -1.3220    0.7500    0.0000 C   0  0  0  0  0  0  0  0  0  0  0  0
    0.0280    1.5000    0.0000 C   0  0  0  0  0  0  0  0  0  0  0  0
  1  2  1  0  0  0  0
  2  3  1  0  0  0  0
  3  4  1  0  0  0  0
  4  5  1  0  0  0  0
  5  6  1  0  0  0  0
  6  7  1  0  0  0  0
  7  8  1  0  0  0  0
  8  9  1  0  0  0  0
  9 10  1  0  0  0  0
 10 11  2  0  0  0  0
 11 12  1  0  0  0  0
 12 13  2  0  0  0  0
 13 14  1  0  0  0  0
 13 15  1  0  0  0  0
 15 16  2  0  0  0  0
 10 16  1  0  0  0  0
M  END
> <chemblId>
CHEMBL153062

> <bioactivity__type>
IC50

> <units>
nM

> <value>
6780.0

$$$$

  CDK     11271515522D 0   0.00000     0.00000     0

 25 28  0  0  0  0              1 V2000 
   -5.9167    8.6305    0.0000 C   0  0  0  0  0  0  0  0  0  0  0  0
   -4.6236    7.8703    0.0000 C   0  0  0  0  0  0  0  0  0  0  0  0
   -4.6354    6.3704    0.0000 N   0  0  0  0  0  0  0  0  0  0  0  0
   -5.9403    5.6306    0.0000 C   0  0  0  0  0  0  0  0  0  0  0  0
   -7.2334    6.3908    0.0000 C   0  0  0  0  0  0  0  0  0  0  0  0
   -3.3423    5.6102    0.0000 C   0  0  0  0  0  0  0  0  0  0  0  0
   -2.0374    6.3499    0.0000 O   0  0  0  0  0  0  0  0  0  0  0  0
   -3.3541    4.1102    0.0000 N   0  0  0  0  0  0  0  0  0  0  0  0
   -2.0610    3.3500    0.0000 C   0  0  0  0  0  0  0  0  0  0  0  0
   -0.7650    4.0850    0.0000 C   0  0  0  0  0  0  0  0  0  0  0  0
    0.5220    3.3290    0.0000 N   0  0  0  0  0  0  0  0  0  0  0  0
    1.8238    4.0741    0.0000 C   0  0  0  0  0  0  0  0  0  0  0  0
    0.5220    1.8200    0.0000 C   0  0  0  0  0  0  0  0  0  0  0  0
    1.8240    1.0460    0.0000 C   0  0  0  0  0  0  0  0  0  0  0  0
    1.8190   -0.4520    0.0000 C   0  0  0  0  0  0  0  0  0  0  0  0
    2.8690   -1.5290    0.0000 C   0  0  0  0  0  0  0  0  0  0  0  0
    2.1670   -2.8580    0.0000 N   0  0  0  0  0  0  0  0  0  0  0  0
    0.6850   -2.6000    0.0000 C   0  0  0  0  0  0  0  0  0  0  0  0
   -0.5600   -3.4450    0.0000 C   0  0  0  0  0  0  0  0  0  0  0  0
   -1.9120   -2.7970    0.0000 C   0  0  0  0  0  0  0  0  0  0  0  0
   -2.0170   -1.3010    0.0000 C   0  0  0  0  0  0  0  0  0  0  0  0
   -0.7710   -0.4490    0.0000 C   0  0  0  0  0  0  0  0  0  0  0  0
   -0.7740    1.0800    0.0000 C   0  0  0  0  0  0  0  0  0  0  0  0
   -2.0730    1.8590    0.0000 C   0  0  0  0  0  0  0  0  0  0  0  0
    0.5250   -1.1370    0.0000 C   0  0  0  0  0  0  0  0  0  0  0  0
  1  2  1  0  0  0  0
  2  3  1  0  0  0  0
  3  4  1  0  0  0  0
  4  5  1  0  0  0  0
  3  6  1  0  0  0  0
  6  7  2  0  0  0  0
  6  8  1  0  0  0  0
  9  8  1  6  0  0  0
  9 10  1  0  0  0  0
 10 11  1  0  0  0  0
 11 12  1  0  0  0  0
 11 13  1  0  0  0  0
 13 14  1  6  0  0  0
 14 15  1  0  0  0  0
 15 16  2  0  0  0  0
 16 17  1  0  0  0  0
 17 18  1  0  0  0  0
 18 19  2  0  0  0  0
 19 20  1  0  0  0  0
 20 21  2  0  0  0  0
 21 22  1  0  0  0  0
 22 23  1  0  0  0  0
 13 23  1  0  0  0  0
 23 24  2  0  0  0  0
  9 24  1  0  0  0  0
 22 25  2  0  0  0  0
 15 25  1  0  0  0  0
 18 25  1  0  0  0  0
M  END
> <chemblId>
CHEMBL157138

> <bioactivity__type>
IC50

> <units>
nM

> <value>
0.31

$$$$

  CDK     11271515522D 0   0.00000     0.00000     0

 31 35  0  0  0  0              1 V2000 
   -8.3177  -10.8086    0.0000 C   0  0  0  0  0  0  0  0  0  0  0  0
   -7.3138   -9.6941    0.0000 O   0  0  0  0  0  0  0  0  0  0  0  0
   -7.7771   -8.2674    0.0000 C   0  0  0  0  0  0  0  0  0  0  0  0
   -6.7732   -7.1529    0.0000 C   0  0  0  0  0  0  0  0  0  0  0  0
   -7.2365   -5.7262    0.0000 N   0  0  0  0  0  0  0  0  0  0  0  0
   -6.2326   -4.6117    0.0000 C   0  0  0  0  0  0  0  0  0  0  0  0
   -4.7655   -4.9238    0.0000 O   0  0  0  0  0  0  0  0  0  0  0  0
   -6.6959   -3.1850    0.0000 C   0  0  0  0  0  0  0  0  0  0  0  0
   -8.1631   -2.8729    0.0000 C   0  0  0  0  0  0  0  0  0  0  0  0
   -8.6264   -1.4462    0.0000 C   0  0  0  0  0  0  0  0  0  0  0  0
   -9.1670   -3.9874    0.0000 N   0  0  0  0  0  0  0  0  0  0  0  0
   -8.7037   -5.4141    0.0000 C   0  0  0  0  0  0  0  0  0  0  0  0
   -9.7076   -6.5286    0.0000 C   0  0  0  0  0  0  0  0  0  0  0  0
   -9.2443   -7.9553    0.0000 C   0  0  0  0  0  0  0  0  0  0  0  0
  -10.2482   -9.0699    0.0000 O   0  0  0  0  0  0  0  0  0  0  0  0
  -11.7153   -8.7578    0.0000 C   0  0  0  0  0  0  0  0  0  0  0  0
   -5.6920   -2.0704    0.0000 C   0  0  0  0  0  0  0  0  0  0  0  0
   -4.2249   -2.3826    0.0000 C   0  0  0  0  0  0  0  0  0  0  0  0
   -3.2210   -1.2680    0.0000 N   0  0  0  0  0  0  0  0  0  0  0  0
   -3.6840    0.1580    0.0000 C   0  0  0  0  0  0  0  0  0  0  0  0
   -2.6810    1.2730    0.0000 C   0  0  0  0  0  0  0  0  0  0  0  0
   -1.2130    0.9610    0.0000 C   0  0  0  0  0  0  0  0  0  0  0  0
   -0.0000    1.8430    0.0000 O   0  0  0  0  0  0  0  0  0  0  0  0
    1.2140    0.9610    0.0000 C   0  0  0  0  0  0  0  0  0  0  0  0
    2.6810    1.2730    0.0000 C   0  0  0  0  0  0  0  0  0  0  0  0
    3.6850    0.1580    0.0000 C   0  0  0  0  0  0  0  0  0  0  0  0
    3.2210   -1.2680    0.0000 C   0  0  0  0  0  0  0  0  0  0  0  0
    1.7540   -1.5800    0.0000 C   0  0  0  0  0  0  0  0  0  0  0  0
    0.7500   -0.4660    0.0000 C   0  0  0  0  0  0  0  0  0  0  0  0
   -0.7500   -0.4660    0.0000 C   0  0  0  0  0  0  0  0  0  0  0  0
   -1.7540   -1.5800    0.0000 C   0  0  0  0  0  0  0  0  0  0  0  0
  1  2  1  0  0  0  0
  2  3  1  0  0  0  0
  3  4  2  0  0  0  0
  4  5  1  0  0  0  0
  5  6  1  0  0  0  0
  6  7  2  0  0  0  0
  6  8  1  0  0  0  0
  8  9  2  0  0  0  0
  9 10  1  0  0  0  0
  9 11  1  0  0  0  0
 11 12  2  0  0  0  0
  5 12  1  0  0  0  0
 12 13  1  0  0  0  0
 13 14  2  0  0  0  0
  3 14  1  0  0  0  0
 14 15  1  0  0  0  0
 15 16  1  0  0  0  0
  8 17  1  0  0  0  0
 17 18  1  0  0  0  0
 18 19  1  0  0  0  0
 19 20  1  0  0  0  0
 20 21  1  0  0  0  0
 21 22  1  0  0  0  0
 22 23  1  0  0  0  0
 23 24  1  0  0  0  0
 24 25  2  0  0  0  0
 25 26  1  0  0  0  0
 26 27  2  0  0  0  0
 27 28  1  0  0  0  0
 28 29  2  0  0  0  0
 24 29  1  0  0  0  0
 29 30  1  0  0  0  0
 22 30  2  0  0  0  0
 30 31  1  0  0  0  0
 19 31  1  0  0  0  0
M  END
> <chemblId>
CHEMBL162058

> <bioactivity__type>
IC50

> <units>
nM

> <value>
3.55

$$$$

  CDK     11271515522D 0   0.00000     0.00000     0

 32 36  0  0  0  0              1 V2000 
   -8.6264   -1.4462    0.0000 C   0  0  0  0  0  0  0  0  0  0  0  0
   -8.1631   -2.8729    0.0000 C   0  0  0  0  0  0  0  0  0  0  0  0
   -6.6959   -3.1850    0.0000 C   0  0  0  0  0  0  0  0  0  0  0  0
   -5.6920   -2.0704    0.0000 C   0  0  0  0  0  0  0  0  0  0  0  0
   -4.2249   -2.3826    0.0000 C   0  0  0  0  0  0  0  0  0  0  0  0
   -3.2210   -1.2680    0.0000 N   0  0  0  0  0  0  0  0  0  0  0  0
   -3.6840    0.1580    0.0000 C   0  0  0  0  0  0  0  0  0  0  0  0
   -2.6810    1.2730    0.0000 C   0  0  0  0  0  0  0  0  0  0  0  0
   -1.2130    0.9610    0.0000 C   0  0  0  0  0  0  0  0  0  0  0  0
   -0.0000    1.8430    0.0000 O   0  0  0  0  0  0  0  0  0  0  0  0
    1.2140    0.9610    0.0000 C   0  0  0  0  0  0  0  0  0  0  0  0
    2.6810    1.2730    0.0000 C   0  0  0  0  0  0  0  0  0  0  0  0
    3.6850    0.1580    0.0000 C   0  0  0  0  0  0  0  0  0  0  0  0
    3.2210   -1.2680    0.0000 C   0  0  0  0  0  0  0  0  0  0  0  0
    1.7540   -1.5800    0.0000 C   0  0  0  0  0  0  0  0  0  0  0  0
    0.7500   -0.4660    0.0000 C   0  0  0  0  0  0  0  0  0  0  0  0
   -0.7500   -0.4660    0.0000 C   0  0  0  0  0  0  0  0  0  0  0  0
   -1.7540   -1.5800    0.0000 C   0  0  0  0  0  0  0  0  0  0  0  0
   -6.2326   -4.6117    0.0000 C   0  0  0  0  0  0  0  0  0  0  0  0
   -4.7655   -4.9238    0.0000 O   0  0  0  0  0  0  0  0  0  0  0  0
   -7.2365   -5.7262    0.0000 N   0  0  0  0  0  0  0  0  0  0  0  0
   -6.7732   -7.1529    0.0000 C   0  0  0  0  0  0  0  0  0  0  0  0
   -7.7771   -8.2674    0.0000 C   0  0  0  0  0  0  0  0  0  0  0  0
   -9.2443   -7.9553    0.0000 C   0  0  0  0  0  0  0  0  0  0  0  0
   -9.7076   -6.5286    0.0000 C   0  0  0  0  0  0  0  0  0  0  0  0
  -11.1747   -6.2165    0.0000 Cl  0  0  0  0  0  0  0  0  0  0  0  0
   -8.7037   -5.4141    0.0000 C   0  0  0  0  0  0  0  0  0  0  0  0
   -9.1670   -3.9874    0.0000 N   0  0  0  0  0  0  0  0  0  0  0  0
   -7.3138   -9.6941    0.0000 C   0  0  0  0  0  0  0  0  0  0  0  0
   -8.3177  -10.8086    0.0000 F   0  0  0  0  0  0  0  0  0  0  0  0
   -6.3905  -10.8762    0.0000 F   0  0  0  0  0  0  0  0  0  0  0  0
   -5.9893   -8.9901    0.0000 F   0  0  0  0  0  0  0  0  0  0  0  0
  1  2  1  0  0  0  0
  2  3  2  0  0  0  0
  3  4  1  0  0  0  0
  4  5  1  0  0  0  0
  5  6  1  0  0  0  0
  6  7  1  0  0  0  0
  7  8  1  0  0  0  0
  8  9  1  0  0  0  0
  9 10  1  0  0  0  0
 10 11  1  0  0  0  0
 11 12  2  0  0  0  0
 12 13  1  0  0  0  0
 13 14  2  0  0  0  0
 14 15  1  0  0  0  0
 15 16  2  0  0  0  0
 11 16  1  0  0  0  0
 16 17  1  0  0  0  0
  9 17  2  0  0  0  0
 17 18  1  0  0  0  0
  6 18  1  0  0  0  0
  3 19  1  0  0  0  0
 19 20  2  0  0  0  0
 19 21  1  0  0  0  0
 21 22  1  0  0  0  0
 22 23  2  0  0  0  0
 23 24  1  0  0  0  0
 24 25  2  0  0  0  0
 25 26  1  0  0  0  0
 25 27  1  0  0  0  0
 21 27  1  0  0  0  0
 27 28  2  0  0  0  0
  2 28  1  0  0  0  0
 23 29  1  0  0  0  0
 29 30  1  0  0  0  0
 29 31  1  0  0  0  0
 29 32  1  0  0  0  0
M  END
> <chemblId>
CHEMBL162147

> <bioactivity__type>
IC50

> <units>
nM

> <value>
1.17

$$$$

  CDK     11271515522D 0   0.00000     0.00000     0

 29 33  0  0  0  0              1 V2000 
  -12.1786   -7.3311    0.0000 C   0  0  0  0  0  0  0  0  0  0  0  0
  -11.1747   -6.2165    0.0000 C   0  0  0  0  0  0  0  0  0  0  0  0
   -9.7076   -6.5286    0.0000 C   0  0  0  0  0  0  0  0  0  0  0  0
   -8.7037   -5.4141    0.0000 C   0  0  0  0  0  0  0  0  0  0  0  0
   -7.2365   -5.7262    0.0000 N   0  0  0  0  0  0  0  0  0  0  0  0
   -6.2326   -4.6117    0.0000 C   0  0  0  0  0  0  0  0  0  0  0  0
   -6.6959   -3.1850    0.0000 C   0  0  0  0  0  0  0  0  0  0  0  0
   -5.6920   -2.0704    0.0000 C   0  0  0  0  0  0  0  0  0  0  0  0
   -4.2249   -2.3826    0.0000 C   0  0  0  0  0  0  0  0  0  0  0  0
   -3.2210   -1.2680    0.0000 N   0  0  0  0  0  0  0  0  0  0  0  0
   -3.6840    0.1580    0.0000 C   0  0  0  0  0  0  0  0  0  0  0  0
   -2.6810    1.2730    0.0000 C   0  0  0  0  0  0  0  0  0  0  0  0
   -1.2130    0.9610    0.0000 C   0  0  0  0  0  0  0  0  0  0  0  0
   -0.0000    1.8430    0.0000 O   0  0  0  0  0  0  0  0  0  0  0  0
    1.2140    0.9610    0.0000 C   0  0  0  0  0  0  0  0  0  0  0  0
    2.6810    1.2730    0.0000 C   0  0  0  0  0  0  0  0  0  0  0  0
    3.6850    0.1580    0.0000 C   0  0  0  0  0  0  0  0  0  0  0  0
    3.2210   -1.2680    0.0000 C   0  0  0  0  0  0  0  0  0  0  0  0
    1.7540   -1.5800    0.0000 C   0  0  0  0  0  0  0  0  0  0  0  0
    0.7500   -0.4660    0.0000 C   0  0  0  0  0  0  0  0  0  0  0  0
   -0.7500   -0.4660    0.0000 C   0  0  0  0  0  0  0  0  0  0  0  0
   -1.7540   -1.5800    0.0000 C   0  0  0  0  0  0  0  0  0  0  0  0
   -8.1631   -2.8729    0.0000 C   0  0  0  0  0  0  0  0  0  0  0  0
   -8.6264   -1.4462    0.0000 O   0  0  0  0  0  0  0  0  0  0  0  0
   -9.1670   -3.9874    0.0000 N   0  0  0  0  0  0  0  0  0  0  0  0
  -10.6341   -3.6753    0.0000 C   0  0  0  0  0  0  0  0  0  0  0  0
  -11.6380   -4.7899    0.0000 C   0  0  0  0  0  0  0  0  0  0  0  0
  -11.0974   -2.2487    0.0000 C   0  0  0  0  0  0  0  0  0  0  0  0
   -4.7655   -4.9238    0.0000 C   0  0  0  0  0  0  0  0  0  0  0  0
  1  2  1  0  0  0  0
  2  3  2  0  0  0  0
  3  4  1  0  0  0  0
  4  5  2  0  0  0  0
  5  6  1  0  0  0  0
  6  7  2  0  0  0  0
  7  8  1  0  0  0  0
  8  9  1  0  0  0  0
  9 10  1  0  0  0  0
 10 11  1  0  0  0  0
 11 12  1  0  0  0  0
 12 13  1  0  0  0  0
 13 14  1  0  0  0  0
 14 15  1  0  0  0  0
 15 16  2  0  0  0  0
 16 17  1  0  0  0  0
 17 18  2  0  0  0  0
 18 19  1  0  0  0  0
 19 20  2  0  0  0  0
 15 20  1  0  0  0  0
 20 21  1  0  0  0  0
 13 21  2  0  0  0  0
 21 22  1  0  0  0  0
 10 22  1  0  0  0  0
  7 23  1  0  0  0  0
 23 24  2  0  0  0  0
 23 25  1  0  0  0  0
  4 25  1  0  0  0  0
 25 26  1  0  0  0  0
 26 27  2  0  0  0  0
  2 27  1  0  0  0  0
 26 28  1  0  0  0  0
  6 29  1  0  0  0  0
M  END
> <chemblId>
CHEMBL162232

> <bioactivity__type>
IC50

> <units>
nM

> <value>
0.339

$$$$

  CDK     11271515522D 0   0.00000     0.00000     0

 28 32  0  0  0  0              1 V2000 
   -7.3138   -9.6941    0.0000 C   0  0  0  0  0  0  0  0  0  0  0  0
   -7.7771   -8.2674    0.0000 C   0  0  0  0  0  0  0  0  0  0  0  0
   -6.7732   -7.1529    0.0000 C   0  0  0  0  0  0  0  0  0  0  0  0
   -7.2365   -5.7262    0.0000 N   0  0  0  0  0  0  0  0  0  0  0  0
   -6.2326   -4.6117    0.0000 C   0  0  0  0  0  0  0  0  0  0  0  0
   -4.7655   -4.9238    0.0000 O   0  0  0  0  0  0  0  0  0  0  0  0
   -6.6959   -3.1850    0.0000 C   0  0  0  0  0  0  0  0  0  0  0  0
   -8.1631   -2.8729    0.0000 C   0  0  0  0  0  0  0  0  0  0  0  0
   -8.6264   -1.4462    0.0000 C   0  0  0  0  0  0  0  0  0  0  0  0
   -9.1670   -3.9874    0.0000 N   0  0  0  0  0  0  0  0  0  0  0  0
   -8.7037   -5.4141    0.0000 C   0  0  0  0  0  0  0  0  0  0  0  0
   -9.7076   -6.5286    0.0000 C   0  0  0  0  0  0  0  0  0  0  0  0
   -9.2443   -7.9553    0.0000 C   0  0  0  0  0  0  0  0  0  0  0  0
   -5.6920   -2.0704    0.0000 C   0  0  0  0  0  0  0  0  0  0  0  0
   -4.2249   -2.3826    0.0000 C   0  0  0  0  0  0  0  0  0  0  0  0
   -3.2210   -1.2680    0.0000 N   0  0  0  0  0  0  0  0  0  0  0  0
   -3.6840    0.1580    0.0000 C   0  0  0  0  0  0  0  0  0  0  0  0
   -2.6810    1.2730    0.0000 C   0  0  0  0  0  0  0  0  0  0  0  0
   -1.2130    0.9610    0.0000 C   0  0  0  0  0  0  0  0  0  0  0  0
   -0.0000    1.8430    0.0000 O   0  0  0  0  0  0  0  0  0  0  0  0
    1.2140    0.9610    0.0000 C   0  0  0  0  0  0  0  0  0  0  0  0
    2.6810    1.2730    0.0000 C   0  0  0  0  0  0  0  0  0  0  0  0
    3.6850    0.1580    0.0000 C   0  0  0  0  0  0  0  0  0  0  0  0
    3.2210   -1.2680    0.0000 C   0  0  0  0  0  0  0  0  0  0  0  0
    1.7540   -1.5800    0.0000 C   0  0  0  0  0  0  0  0  0  0  0  0
    0.7500   -0.4660    0.0000 C   0  0  0  0  0  0  0  0  0  0  0  0
   -0.7500   -0.4660    0.0000 C   0  0  0  0  0  0  0  0  0  0  0  0
   -1.7540   -1.5800    0.0000 C   0  0  0  0  0  0  0  0  0  0  0  0
  1  2  1  0  0  0  0
  2  3  2  0  0  0  0
  3  4  1  0  0  0  0
  4  5  1  0  0  0  0
  5  6  2  0  0  0  0
  5  7  1  0  0  0  0
  7  8  2  0  0  0  0
  8  9  1  0  0  0  0
  8 10  1  0  0  0  0
 10 11  2  0  0  0  0
  4 11  1  0  0  0  0
 11 12  1  0  0  0  0
 12 13  2  0  0  0  0
  2 13  1  0  0  0  0
  7 14  1  0  0  0  0
 14 15  1  0  0  0  0
 15 16  1  0  0  0  0
 16 17  1  0  0  0  0
 17 18  1  0  0  0  0
 18 19  1  0  0  0  0
 19 20  1  0  0  0  0
 20 21  1  0  0  0  0
 21 22  2  0  0  0  0
 22 23  1  0  0  0  0
 23 24  2  0  0  0  0
 24 25  1  0  0  0  0
 25 26  2  0  0  0  0
 21 26  1  0  0  0  0
 26 27  1  0  0  0  0
 19 27  2  0  0  0  0
 27 28  1  0  0  0  0
 16 28  1  0  0  0  0
M  END
> <chemblId>
CHEMBL162370

> <bioactivity__type>
IC50

> <units>
nM

> <value>
0.347

$$$$

  CDK     11271515522D 0   0.00000     0.00000     0

 33 38  0  0  0  0              1 V2000 
   -4.7655   -4.9238    0.0000 O   0  0  0  0  0  0  0  0  0  0  0  0
   -6.2326   -4.6117    0.0000 C   0  0  0  0  0  0  0  0  0  0  0  0
   -7.2365   -5.7262    0.0000 N   0  0  0  0  0  0  0  0  0  0  0  0
   -6.7732   -7.1529    0.0000 C   0  0  0  0  0  0  0  0  0  0  0  0
   -7.7771   -8.2674    0.0000 C   0  0  0  0  0  0  0  0  0  0  0  0
   -9.2443   -7.9553    0.0000 C   0  0  0  0  0  0  0  0  0  0  0  0
   -9.7076   -6.5286    0.0000 C   0  0  0  0  0  0  0  0  0  0  0  0
   -8.7037   -5.4141    0.0000 C   0  0  0  0  0  0  0  0  0  0  0  0
   -9.1670   -3.9874    0.0000 N   0  0  0  0  0  0  0  0  0  0  0  0
   -8.1631   -2.8729    0.0000 C   0  0  0  0  0  0  0  0  0  0  0  0
   -6.6959   -3.1850    0.0000 C   0  0  0  0  0  0  0  0  0  0  0  0
   -5.6920   -2.0704    0.0000 C   0  0  0  0  0  0  0  0  0  0  0  0
   -4.2249   -2.3826    0.0000 C   0  0  0  0  0  0  0  0  0  0  0  0
   -3.2210   -1.2680    0.0000 N   0  0  0  0  0  0  0  0  0  0  0  0
   -3.6840    0.1580    0.0000 C   0  0  0  0  0  0  0  0  0  0  0  0
   -2.6810    1.2730    0.0000 C   0  0  0  0  0  0  0  0  0  0  0  0
   -1.2130    0.9610    0.0000 C   0  0  0  0  0  0  0  0  0  0  0  0
   -0.0000    1.8430    0.0000 O   0  0  0  0  0  0  0  0  0  0  0  0
    1.2140    0.9610    0.0000 C   0  0  0  0  0  0  0  0  0  0  0  0
    2.6810    1.2730    0.0000 C   0  0  0  0  0  0  0  0  0  0  0  0
    3.6850    0.1580    0.0000 C   0  0  0  0  0  0  0  0  0  0  0  0
    3.2210   -1.2680    0.0000 C   0  0  0  0  0  0  0  0  0  0  0  0
    1.7540   -1.5800    0.0000 C   0  0  0  0  0  0  0  0  0  0  0  0
    0.7500   -0.4660    0.0000 C   0  0  0  0  0  0  0  0  0  0  0  0
   -0.7500   -0.4660    0.0000 C   0  0  0  0  0  0  0  0  0  0  0  0
   -1.7540   -1.5800    0.0000 C   0  0  0  0  0  0  0  0  0  0  0  0
   -8.6264   -1.4462    0.0000 C   0  0  0  0  0  0  0  0  0  0  0  0
  -10.0936   -1.1341    0.0000 C   0  0  0  0  0  0  0  0  0  0  0  0
  -10.5568    0.2925    0.0000 C   0  0  0  0  0  0  0  0  0  0  0  0
  -12.0240    0.6047    0.0000 C   0  0  0  0  0  0  0  0  0  0  0  0
  -13.0279   -0.5099    0.0000 C   0  0  0  0  0  0  0  0  0  0  0  0
  -12.5646   -1.9366    0.0000 C   0  0  0  0  0  0  0  0  0  0  0  0
  -11.0974   -2.2487    0.0000 C   0  0  0  0  0  0  0  0  0  0  0  0
  1  2  2  0  0  0  0
  2  3  1  0  0  0  0
  3  4  1  0  0  0  0
  4  5  2  0  0  0  0
  5  6  1  0  0  0  0
  6  7  2  0  0  0  0
  7  8  1  0  0  0  0
  3  8  1  0  0  0  0
  8  9  2  0  0  0  0
  9 10  1  0  0  0  0
 10 11  2  0  0  0  0
  2 11  1  0  0  0  0
 11 12  1  0  0  0  0
 12 13  1  0  0  0  0
 13 14  1  0  0  0  0
 14 15  1  0  0  0  0
 15 16  1  0  0  0  0
 16 17  1  0  0  0  0
 17 18  1  0  0  0  0
 18 19  1  0  0  0  0
 19 20  2  0  0  0  0
 20 21  1  0  0  0  0
 21 22  2  0  0  0  0
 22 23  1  0  0  0  0
 23 24  2  0  0  0  0
 19 24  1  0  0  0  0
 24 25  1  0  0  0  0
 17 25  2  0  0  0  0
 25 26  1  0  0  0  0
 14 26  1  0  0  0  0
 10 27  1  0  0  0  0
 27 28  1  0  0  0  0
 28 29  2  0  0  0  0
 29 30  1  0  0  0  0
 30 31  2  0  0  0  0
 31 32  1  0  0  0  0
 32 33  2  0  0  0  0
 28 33  1  0  0  0  0
M  END
> <chemblId>
CHEMBL162436

> <bioactivity__type>
IC50

> <units>
nM

> <value>
2.19

$$$$

  CDK     11271515522D 0   0.00000     0.00000     0

 29 33  0  0  0  0              1 V2000 
  -10.2482   -9.0699    0.0000 C   0  0  0  0  0  0  0  0  0  0  0  0
   -9.2443   -7.9553    0.0000 O   0  0  0  0  0  0  0  0  0  0  0  0
   -9.7076   -6.5286    0.0000 C   0  0  0  0  0  0  0  0  0  0  0  0
  -11.1747   -6.2165    0.0000 C   0  0  0  0  0  0  0  0  0  0  0  0
  -11.6380   -4.7899    0.0000 C   0  0  0  0  0  0  0  0  0  0  0  0
  -10.6341   -3.6753    0.0000 C   0  0  0  0  0  0  0  0  0  0  0  0
   -9.1670   -3.9874    0.0000 N   0  0  0  0  0  0  0  0  0  0  0  0
   -8.1631   -2.8729    0.0000 C   0  0  0  0  0  0  0  0  0  0  0  0
   -8.6264   -1.4462    0.0000 O   0  0  0  0  0  0  0  0  0  0  0  0
   -6.6959   -3.1850    0.0000 C   0  0  0  0  0  0  0  0  0  0  0  0
   -6.2326   -4.6117    0.0000 C   0  0  0  0  0  0  0  0  0  0  0  0
   -4.7655   -4.9238    0.0000 C   0  0  0  0  0  0  0  0  0  0  0  0
   -7.2365   -5.7262    0.0000 N   0  0  0  0  0  0  0  0  0  0  0  0
   -8.7037   -5.4141    0.0000 C   0  0  0  0  0  0  0  0  0  0  0  0
   -5.6920   -2.0704    0.0000 C   0  0  0  0  0  0  0  0  0  0  0  0
   -4.2249   -2.3826    0.0000 C   0  0  0  0  0  0  0  0  0  0  0  0
   -3.2210   -1.2680    0.0000 N   0  0  0  0  0  0  0  0  0  0  0  0
   -3.6840    0.1580    0.0000 C   0  0  0  0  0  0  0  0  0  0  0  0
   -2.6810    1.2730    0.0000 C   0  0  0  0  0  0  0  0  0  0  0  0
   -1.2130    0.9610    0.0000 C   0  0  0  0  0  0  0  0  0  0  0  0
   -0.0000    1.8430    0.0000 O   0  0  0  0  0  0  0  0  0  0  0  0
    1.2140    0.9610    0.0000 C   0  0  0  0  0  0  0  0  0  0  0  0
    2.6810    1.2730    0.0000 C   0  0  0  0  0  0  0  0  0  0  0  0
    3.6850    0.1580    0.0000 C   0  0  0  0  0  0  0  0  0  0  0  0
    3.2210   -1.2680    0.0000 C   0  0  0  0  0  0  0  0  0  0  0  0
    1.7540   -1.5800    0.0000 C   0  0  0  0  0  0  0  0  0  0  0  0
    0.7500   -0.4660    0.0000 C   0  0  0  0  0  0  0  0  0  0  0  0
   -0.7500   -0.4660    0.0000 C   0  0  0  0  0  0  0  0  0  0  0  0
   -1.7540   -1.5800    0.0000 C   0  0  0  0  0  0  0  0  0  0  0  0
  1  2  1  0  0  0  0
  2  3  1  0  0  0  0
  3  4  2  0  0  0  0
  4  5  1  0  0  0  0
  5  6  2  0  0  0  0
  6  7  1  0  0  0  0
  7  8  1  0  0  0  0
  8  9  2  0  0  0  0
  8 10  1  0  0  0  0
 10 11  2  0  0  0  0
 11 12  1  0  0  0  0
 11 13  1  0  0  0  0
 13 14  2  0  0  0  0
  3 14  1  0  0  0  0
  7 14  1  0  0  0  0
 10 15  1  0  0  0  0
 15 16  1  0  0  0  0
 16 17  1  0  0  0  0
 17 18  1  0  0  0  0
 18 19  1  0  0  0  0
 19 20  1  0  0  0  0
 20 21  1  0  0  0  0
 21 22  1  0  0  0  0
 22 23  2  0  0  0  0
 23 24  1  0  0  0  0
 24 25  2  0  0  0  0
 25 26  1  0  0  0  0
 26 27  2  0  0  0  0
 22 27  1  0  0  0  0
 27 28  1  0  0  0  0
 20 28  2  0  0  0  0
 28 29  1  0  0  0  0
 17 29  1  0  0  0  0
M  END
> <chemblId>
CHEMBL162490

> <bioactivity__type>
IC50

> <units>
nM

> <value>
0.295

$$$$

  CDK     11271515522D 0   0.00000     0.00000     0

 27 31  0  0  0  0              1 V2000 
   -8.6264   -1.4462    0.0000 C   0  0  0  0  0  0  0  0  0  0  0  0
   -8.1631   -2.8729    0.0000 C   0  0  0  0  0  0  0  0  0  0  0  0
   -6.6959   -3.1850    0.0000 C   0  0  0  0  0  0  0  0  0  0  0  0
   -5.6920   -2.0704    0.0000 C   0  0  0  0  0  0  0  0  0  0  0  0
   -4.2249   -2.3826    0.0000 C   0  0  0  0  0  0  0  0  0  0  0  0
   -3.2210   -1.2680    0.0000 N   0  0  0  0  0  0  0  0  0  0  0  0
   -3.6840    0.1580    0.0000 C   0  0  0  0  0  0  0  0  0  0  0  0
   -2.6810    1.2730    0.0000 C   0  0  0  0  0  0  0  0  0  0  0  0
   -1.2130    0.9610    0.0000 C   0  0  0  0  0  0  0  0  0  0  0  0
   -0.0000    1.8430    0.0000 O   0  0  0  0  0  0  0  0  0  0  0  0
    1.2140    0.9610    0.0000 C   0  0  0  0  0  0  0  0  0  0  0  0
    2.6810    1.2730    0.0000 C   0  0  0  0  0  0  0  0  0  0  0  0
    3.6850    0.1580    0.0000 C   0  0  0  0  0  0  0  0  0  0  0  0
    3.2210   -1.2680    0.0000 C   0  0  0  0  0  0  0  0  0  0  0  0
    1.7540   -1.5800    0.0000 C   0  0  0  0  0  0  0  0  0  0  0  0
    0.7500   -0.4660    0.0000 C   0  0  0  0  0  0  0  0  0  0  0  0
   -0.7500   -0.4660    0.0000 C   0  0  0  0  0  0  0  0  0  0  0  0
   -1.7540   -1.5800    0.0000 C   0  0  0  0  0  0  0  0  0  0  0  0
   -6.2326   -4.6117    0.0000 C   0  0  0  0  0  0  0  0  0  0  0  0
   -4.7655   -4.9238    0.0000 O   0  0  0  0  0  0  0  0  0  0  0  0
   -7.2365   -5.7262    0.0000 N   0  0  0  0  0  0  0  0  0  0  0  0
   -6.7732   -7.1529    0.0000 C   0  0  0  0  0  0  0  0  0  0  0  0
   -7.7771   -8.2674    0.0000 C   0  0  0  0  0  0  0  0  0  0  0  0
   -9.2443   -7.9553    0.0000 C   0  0  0  0  0  0  0  0  0  0  0  0
   -9.7076   -6.5286    0.0000 C   0  0  0  0  0  0  0  0  0  0  0  0
   -8.7037   -5.4141    0.0000 C   0  0  0  0  0  0  0  0  0  0  0  0
   -9.1670   -3.9874    0.0000 N   0  0  0  0  0  0  0  0  0  0  0  0
  1  2  1  0  0  0  0
  2  3  2  0  0  0  0
  3  4  1  0  0  0  0
  4  5  1  0  0  0  0
  5  6  1  0  0  0  0
  6  7  1  0  0  0  0
  7  8  1  0  0  0  0
  8  9  1  0  0  0  0
  9 10  1  0  0  0  0
 10 11  1  0  0  0  0
 11 12  2  0  0  0  0
 12 13  1  0  0  0  0
 13 14  2  0  0  0  0
 14 15  1  0  0  0  0
 15 16  2  0  0  0  0
 11 16  1  0  0  0  0
 16 17  1  0  0  0  0
  9 17  2  0  0  0  0
 17 18  1  0  0  0  0
  6 18  1  0  0  0  0
  3 19  1  0  0  0  0
 19 20  2  0  0  0  0
 19 21  1  0  0  0  0
 21 22  1  0  0  0  0
 22 23  2  0  0  0  0
 23 24  1  0  0  0  0
 24 25  2  0  0  0  0
 25 26  1  0  0  0  0
 21 26  1  0  0  0  0
 26 27  2  0  0  0  0
  2 27  1  0  0  0  0
M  END
> <chemblId>
CHEMBL162501

> <bioactivity__type>
IC50

> <units>
nM

> <value>
0.55

$$$$

  CDK     11271515522D 0   0.00000     0.00000     0

 24 26  0  0  0  0              1 V2000 
   -0.3767   -2.2570    0.0000 C   0  0  0  0  0  0  0  0  0  0  0  0
   -0.3770   -0.7570    0.0000 N   0  0  0  0  0  0  0  0  0  0  0  0
   -1.5910    0.1250    0.0000 C   0  0  0  0  0  0  0  0  0  0  0  0
   -1.1270    1.5510    0.0000 C   0  0  0  0  0  0  0  0  0  0  0  0
    0.3730    1.5510    0.0000 C   0  0  0  0  0  0  0  0  0  0  0  0
    0.8360    0.1250    0.0000 C   0  0  0  0  0  0  0  0  0  0  0  0
    2.2626   -0.3384    0.0000 C   0  0  0  0  0  0  0  0  0  0  0  0
    3.3773    0.6654    0.0000 C   0  0  0  0  0  0  0  0  0  0  0  0
    4.8039    0.2020    0.0000 O   0  0  0  0  0  0  0  0  0  0  0  0
    5.9185    1.2058    0.0000 C   0  0  0  0  0  0  0  0  0  0  0  0
    7.3451    0.7424    0.0000 C   0  0  0  0  0  0  0  0  0  0  0  0
    6.6226    2.5302    0.0000 C   0  0  0  0  0  0  0  0  0  0  0  0
    8.1217    2.5827    0.0000 C   0  0  0  0  0  0  0  0  0  0  0  0
    8.8258    3.9072    0.0000 C   0  0  0  0  0  0  0  0  0  0  0  0
    8.0308    5.1792    0.0000 C   0  0  0  0  0  0  0  0  0  0  0  0
    6.5317    5.1267    0.0000 C   0  0  0  0  0  0  0  0  0  0  0  0
    5.8276    3.8023    0.0000 C   0  0  0  0  0  0  0  0  0  0  0  0
    4.7364    2.1292    0.0000 C   0  0  0  0  0  0  0  0  0  0  0  0
    4.9451    3.6146    0.0000 C   0  0  0  0  0  0  0  0  0  0  0  0
    3.7630    4.5380    0.0000 C   0  0  0  0  0  0  0  0  0  0  0  0
    2.3722    3.9759    0.0000 C   0  0  0  0  0  0  0  0  0  0  0  0
    1.1901    4.8993    0.0000 Cl  0  0  0  0  0  0  0  0  0  0  0  0
    2.1636    2.4905    0.0000 C   0  0  0  0  0  0  0  0  0  0  0  0
    3.3457    1.5671    0.0000 C   0  0  0  0  0  0  0  0  0  0  0  0
  1  2  1  0  0  0  0
  2  3  1  0  0  0  0
  3  4  1  0  0  0  0
  4  5  1  0  0  0  0
  5  6  1  0  0  0  0
  2  6  1  0  0  0  0
  6  7  1  6  0  0  0
  7  8  1  0  0  0  0
  8  9  1  0  0  0  0
  9 10  1  0  0  0  0
 10 11  1  6  0  0  0
 10 12  1  0  0  0  0
 12 13  2  0  0  0  0
 13 14  1  0  0  0  0
 14 15  2  0  0  0  0
 15 16  1  0  0  0  0
 16 17  2  0  0  0  0
 12 17  1  0  0  0  0
 10 18  1  0  0  0  0
 18 19  2  0  0  0  0
 19 20  1  0  0  0  0
 20 21  2  0  0  0  0
 21 22  1  0  0  0  0
 21 23  1  0  0  0  0
 23 24  2  0  0  0  0
 18 24  1  0  0  0  0
M  END
> <chemblId>
CHEMBL1626

> <bioactivity__type>
IC50

> <units>
nM

> <value>
183.0

$$$$

  CDK     11271515522D 0   0.00000     0.00000     0

 28 32  0  0  0  0              1 V2000 
   -8.6264   -1.4462    0.0000 C   0  0  0  0  0  0  0  0  0  0  0  0
   -8.1631   -2.8729    0.0000 C   0  0  0  0  0  0  0  0  0  0  0  0
   -6.6959   -3.1850    0.0000 C   0  0  0  0  0  0  0  0  0  0  0  0
   -5.6920   -2.0704    0.0000 C   0  0  0  0  0  0  0  0  0  0  0  0
   -4.2249   -2.3826    0.0000 C   0  0  0  0  0  0  0  0  0  0  0  0
   -3.2210   -1.2680    0.0000 N   0  0  0  0  0  0  0  0  0  0  0  0
   -3.6840    0.1580    0.0000 C   0  0  0  0  0  0  0  0  0  0  0  0
   -2.6810    1.2730    0.0000 C   0  0  0  0  0  0  0  0  0  0  0  0
   -1.2130    0.9610    0.0000 C   0  0  0  0  0  0  0  0  0  0  0  0
   -0.0000    1.8430    0.0000 O   0  0  0  0  0  0  0  0  0  0  0  0
    1.2140    0.9610    0.0000 C   0  0  0  0  0  0  0  0  0  0  0  0
    2.6810    1.2730    0.0000 C   0  0  0  0  0  0  0  0  0  0  0  0
    3.6850    0.1580    0.0000 C   0  0  0  0  0  0  0  0  0  0  0  0
    3.2210   -1.2680    0.0000 C   0  0  0  0  0  0  0  0  0  0  0  0
    1.7540   -1.5800    0.0000 C   0  0  0  0  0  0  0  0  0  0  0  0
    0.7500   -0.4660    0.0000 C   0  0  0  0  0  0  0  0  0  0  0  0
   -0.7500   -0.4660    0.0000 C   0  0  0  0  0  0  0  0  0  0  0  0
   -1.7540   -1.5800    0.0000 C   0  0  0  0  0  0  0  0  0  0  0  0
   -6.2326   -4.6117    0.0000 C   0  0  0  0  0  0  0  0  0  0  0  0
   -4.7655   -4.9238    0.0000 O   0  0  0  0  0  0  0  0  0  0  0  0
   -7.2365   -5.7262    0.0000 N   0  0  0  0  0  0  0  0  0  0  0  0
   -6.7732   -7.1529    0.0000 C   0  0  0  0  0  0  0  0  0  0  0  0
   -7.7771   -8.2674    0.0000 C   0  0  0  0  0  0  0  0  0  0  0  0
   -7.3138   -9.6941    0.0000 I   0  0  0  0  0  0  0  0  0  0  0  0
   -9.2443   -7.9553    0.0000 C   0  0  0  0  0  0  0  0  0  0  0  0
   -9.7076   -6.5286    0.0000 C   0  0  0  0  0  0  0  0  0  0  0  0
   -8.7037   -5.4141    0.0000 C   0  0  0  0  0  0  0  0  0  0  0  0
   -9.1670   -3.9874    0.0000 N   0  0  0  0  0  0  0  0  0  0  0  0
  1  2  1  0  0  0  0
  2  3  2  0  0  0  0
  3  4  1  0  0  0  0
  4  5  1  0  0  0  0
  5  6  1  0  0  0  0
  6  7  1  0  0  0  0
  7  8  1  0  0  0  0
  8  9  1  0  0  0  0
  9 10  1  0  0  0  0
 10 11  1  0  0  0  0
 11 12  2  0  0  0  0
 12 13  1  0  0  0  0
 13 14  2  0  0  0  0
 14 15  1  0  0  0  0
 15 16  2  0  0  0  0
 11 16  1  0  0  0  0
 16 17  1  0  0  0  0
  9 17  2  0  0  0  0
 17 18  1  0  0  0  0
  6 18  1  0  0  0  0
  3 19  1  0  0  0  0
 19 20  2  0  0  0  0
 19 21  1  0  0  0  0
 21 22  1  0  0  0  0
 22 23  2  0  0  0  0
 23 24  1  0  0  0  0
 23 25  1  0  0  0  0
 25 26  2  0  0  0  0
 26 27  1  0  0  0  0
 21 27  1  0  0  0  0
 27 28  2  0  0  0  0
  2 28  1  0  0  0  0
M  END
> <chemblId>
CHEMBL162682

> <bioactivity__type>
IC50

> <units>
nM

> <value>
0.24

$$$$

  CDK     11271515522D 0   0.00000     0.00000     0

 21 23  0  0  0  0              1 V2000 
    2.5981   -7.1370    0.0000 C   0  0  0  0  0  0  0  0  0  0  0  0
    2.5981   -5.6370    0.0000 N   0  0  0  0  0  0  0  0  0  0  0  0
    3.8971   -4.8870    0.0000 C   0  0  0  0  0  0  0  0  0  0  0  0
    1.2990   -4.8870    0.0000 C   0  0  0  0  0  0  0  0  0  0  0  0
    1.2990   -3.3870    0.0000 C   0  0  0  0  0  0  0  0  0  0  0  0
   -0.0000   -2.6370    0.0000 C   0  0  0  0  0  0  0  0  0  0  0  0
   -0.0000   -1.1370    0.0000 C   0  0  0  0  0  0  0  0  0  0  0  0
   -1.3510   -0.4860    0.0000 C   0  0  0  0  0  0  0  0  0  0  0  0
   -2.4510   -1.5060    0.0000 C   0  0  0  0  0  0  0  0  0  0  0  0
   -3.8840   -1.0640    0.0000 C   0  0  0  0  0  0  0  0  0  0  0  0
   -4.2180    0.3980    0.0000 C   0  0  0  0  0  0  0  0  0  0  0  0
   -3.1190    1.4190    0.0000 C   0  0  0  0  0  0  0  0  0  0  0  0
   -1.6850    0.9770    0.0000 C   0  0  0  0  0  0  0  0  0  0  0  0
   -0.7500    2.1490    0.0000 C   0  0  0  0  0  0  0  0  0  0  0  0
    0.7500    2.1490    0.0000 O   0  0  0  0  0  0  0  0  0  0  0  0
    1.6850    0.9770    0.0000 C   0  0  0  0  0  0  0  0  0  0  0  0
    3.1190    1.4190    0.0000 C   0  0  0  0  0  0  0  0  0  0  0  0
    4.2180    0.3980    0.0000 C   0  0  0  0  0  0  0  0  0  0  0  0
    3.8840   -1.0640    0.0000 C   0  0  0  0  0  0  0  0  0  0  0  0
    2.4510   -1.5060    0.0000 C   0  0  0  0  0  0  0  0  0  0  0  0
    1.3510   -0.4860    0.0000 C   0  0  0  0  0  0  0  0  0  0  0  0
  1  2  1  0  0  0  0
  2  3  1  0  0  0  0
  2  4  1  0  0  0  0
  4  5  1  0  0  0  0
  5  6  1  0  0  0  0
  6  7  2  0  0  0  0
  7  8  1  0  0  0  0
  8  9  2  0  0  0  0
  9 10  1  0  0  0  0
 10 11  2  0  0  0  0
 11 12  1  0  0  0  0
 12 13  2  0  0  0  0
  8 13  1  0  0  0  0
 13 14  1  0  0  0  0
 14 15  1  0  0  0  0
 15 16  1  0  0  0  0
 16 17  2  0  0  0  0
 17 18  1  0  0  0  0
 18 19  2  0  0  0  0
 19 20  1  0  0  0  0
 20 21  2  0  0  0  0
  7 21  1  0  0  0  0
 16 21  1  0  0  0  0
M  END
> <chemblId>
CHEMBL1628227

> <bioactivity__type>
IC50

> <units>
nM

> <value>
1335.0

$$$$

  CDK     11271515522D 0   0.00000     0.00000     0

 28 32  0  0  0  0              1 V2000 
   -8.6264   -1.4462    0.0000 C   0  0  0  0  0  0  0  0  0  0  0  0
   -8.1631   -2.8729    0.0000 C   0  0  0  0  0  0  0  0  0  0  0  0
   -6.6959   -3.1850    0.0000 C   0  0  0  0  0  0  0  0  0  0  0  0
   -5.6920   -2.0704    0.0000 C   0  0  0  0  0  0  0  0  0  0  0  0
   -4.2249   -2.3826    0.0000 C   0  0  0  0  0  0  0  0  0  0  0  0
   -3.2210   -1.2680    0.0000 N   0  0  0  0  0  0  0  0  0  0  0  0
   -3.6840    0.1580    0.0000 C   0  0  0  0  0  0  0  0  0  0  0  0
   -2.6810    1.2730    0.0000 C   0  0  0  0  0  0  0  0  0  0  0  0
   -1.2130    0.9610    0.0000 C   0  0  0  0  0  0  0  0  0  0  0  0
   -0.0000    1.8430    0.0000 O   0  0  0  0  0  0  0  0  0  0  0  0
    1.2140    0.9610    0.0000 C   0  0  0  0  0  0  0  0  0  0  0  0
    2.6810    1.2730    0.0000 C   0  0  0  0  0  0  0  0  0  0  0  0
    3.6850    0.1580    0.0000 C   0  0  0  0  0  0  0  0  0  0  0  0
    3.2210   -1.2680    0.0000 C   0  0  0  0  0  0  0  0  0  0  0  0
    1.7540   -1.5800    0.0000 C   0  0  0  0  0  0  0  0  0  0  0  0
    0.7500   -0.4660    0.0000 C   0  0  0  0  0  0  0  0  0  0  0  0
   -0.7500   -0.4660    0.0000 C   0  0  0  0  0  0  0  0  0  0  0  0
   -1.7540   -1.5800    0.0000 C   0  0  0  0  0  0  0  0  0  0  0  0
   -6.2326   -4.6117    0.0000 C   0  0  0  0  0  0  0  0  0  0  0  0
   -4.7655   -4.9238    0.0000 O   0  0  0  0  0  0  0  0  0  0  0  0
   -7.2365   -5.7262    0.0000 N   0  0  0  0  0  0  0  0  0  0  0  0
   -6.7732   -7.1529    0.0000 C   0  0  0  0  0  0  0  0  0  0  0  0
   -7.7771   -8.2674    0.0000 C   0  0  0  0  0  0  0  0  0  0  0  0
   -9.2443   -7.9553    0.0000 C   0  0  0  0  0  0  0  0  0  0  0  0
   -9.7076   -6.5286    0.0000 C   0  0  0  0  0  0  0  0  0  0  0  0
  -11.1747   -6.2165    0.0000 O   0  0  0  0  0  0  0  0  0  0  0  0
   -8.7037   -5.4141    0.0000 C   0  0  0  0  0  0  0  0  0  0  0  0
   -9.1670   -3.9874    0.0000 N   0  0  0  0  0  0  0  0  0  0  0  0
  1  2  1  0  0  0  0
  2  3  2  0  0  0  0
  3  4  1  0  0  0  0
  4  5  1  0  0  0  0
  5  6  1  0  0  0  0
  6  7  1  0  0  0  0
  7  8  1  0  0  0  0
  8  9  1  0  0  0  0
  9 10  1  0  0  0  0
 10 11  1  0  0  0  0
 11 12  2  0  0  0  0
 12 13  1  0  0  0  0
 13 14  2  0  0  0  0
 14 15  1  0  0  0  0
 15 16  2  0  0  0  0
 11 16  1  0  0  0  0
 16 17  1  0  0  0  0
  9 17  2  0  0  0  0
 17 18  1  0  0  0  0
  6 18  1  0  0  0  0
  3 19  1  0  0  0  0
 19 20  2  0  0  0  0
 19 21  1  0  0  0  0
 21 22  1  0  0  0  0
 22 23  2  0  0  0  0
 23 24  1  0  0  0  0
 24 25  2  0  0  0  0
 25 26  1  0  0  0  0
 25 27  1  0  0  0  0
 21 27  1  0  0  0  0
 27 28  2  0  0  0  0
  2 28  1  0  0  0  0
M  END
> <chemblId>
CHEMBL162826

> <bioactivity__type>
IC50

> <units>
nM

> <value>
0.692

$$$$

  CDK     11271515522D 0   0.00000     0.00000     0

 28 32  0  0  0  0              1 V2000 
   -5.3061   -7.4650    0.0000 C   0  0  0  0  0  0  0  0  0  0  0  0
   -6.7732   -7.1529    0.0000 C   0  0  0  0  0  0  0  0  0  0  0  0
   -7.7771   -8.2674    0.0000 C   0  0  0  0  0  0  0  0  0  0  0  0
   -9.2443   -7.9553    0.0000 C   0  0  0  0  0  0  0  0  0  0  0  0
   -9.7076   -6.5286    0.0000 C   0  0  0  0  0  0  0  0  0  0  0  0
   -8.7037   -5.4141    0.0000 C   0  0  0  0  0  0  0  0  0  0  0  0
   -9.1670   -3.9874    0.0000 N   0  0  0  0  0  0  0  0  0  0  0  0
   -8.1631   -2.8729    0.0000 C   0  0  0  0  0  0  0  0  0  0  0  0
   -6.6959   -3.1850    0.0000 C   0  0  0  0  0  0  0  0  0  0  0  0
   -5.6920   -2.0704    0.0000 C   0  0  0  0  0  0  0  0  0  0  0  0
   -4.2249   -2.3826    0.0000 C   0  0  0  0  0  0  0  0  0  0  0  0
   -3.2210   -1.2680    0.0000 N   0  0  0  0  0  0  0  0  0  0  0  0
   -3.6840    0.1580    0.0000 C   0  0  0  0  0  0  0  0  0  0  0  0
   -2.6810    1.2730    0.0000 C   0  0  0  0  0  0  0  0  0  0  0  0
   -1.2130    0.9610    0.0000 C   0  0  0  0  0  0  0  0  0  0  0  0
   -0.0000    1.8430    0.0000 O   0  0  0  0  0  0  0  0  0  0  0  0
    1.2140    0.9610    0.0000 C   0  0  0  0  0  0  0  0  0  0  0  0
    2.6810    1.2730    0.0000 C   0  0  0  0  0  0  0  0  0  0  0  0
    3.6850    0.1580    0.0000 C   0  0  0  0  0  0  0  0  0  0  0  0
    3.2210   -1.2680    0.0000 C   0  0  0  0  0  0  0  0  0  0  0  0
    1.7540   -1.5800    0.0000 C   0  0  0  0  0  0  0  0  0  0  0  0
    0.7500   -0.4660    0.0000 C   0  0  0  0  0  0  0  0  0  0  0  0
   -0.7500   -0.4660    0.0000 C   0  0  0  0  0  0  0  0  0  0  0  0
   -1.7540   -1.5800    0.0000 C   0  0  0  0  0  0  0  0  0  0  0  0
   -6.2326   -4.6117    0.0000 C   0  0  0  0  0  0  0  0  0  0  0  0
   -4.7655   -4.9238    0.0000 O   0  0  0  0  0  0  0  0  0  0  0  0
   -7.2365   -5.7262    0.0000 N   0  0  0  0  0  0  0  0  0  0  0  0
   -8.6264   -1.4462    0.0000 C   0  0  0  0  0  0  0  0  0  0  0  0
  1  2  1  0  0  0  0
  2  3  2  0  0  0  0
  3  4  1  0  0  0  0
  4  5  2  0  0  0  0
  5  6  1  0  0  0  0
  6  7  2  0  0  0  0
  7  8  1  0  0  0  0
  8  9  2  0  0  0  0
  9 10  1  0  0  0  0
 10 11  1  0  0  0  0
 11 12  1  0  0  0  0
 12 13  1  0  0  0  0
 13 14  1  0  0  0  0
 14 15  1  0  0  0  0
 15 16  1  0  0  0  0
 16 17  1  0  0  0  0
 17 18  2  0  0  0  0
 18 19  1  0  0  0  0
 19 20  2  0  0  0  0
 20 21  1  0  0  0  0
 21 22  2  0  0  0  0
 17 22  1  0  0  0  0
 22 23  1  0  0  0  0
 15 23  2  0  0  0  0
 23 24  1  0  0  0  0
 12 24  1  0  0  0  0
  9 25  1  0  0  0  0
 25 26  2  0  0  0  0
 25 27  1  0  0  0  0
  2 27  1  0  0  0  0
  6 27  1  0  0  0  0
  8 28  1  0  0  0  0
M  END
> <chemblId>
CHEMBL163190

> <bioactivity__type>
IC50

> <units>
nM

> <value>
0.288

$$$$

  CDK     11271515522D 0   0.00000     0.00000     0

 29 33  0  0  0  0              1 V2000 
   -8.6264   -1.4462    0.0000 C   0  0  0  0  0  0  0  0  0  0  0  0
   -8.1631   -2.8729    0.0000 C   0  0  0  0  0  0  0  0  0  0  0  0
   -6.6959   -3.1850    0.0000 C   0  0  0  0  0  0  0  0  0  0  0  0
   -5.6920   -2.0704    0.0000 C   0  0  0  0  0  0  0  0  0  0  0  0
   -4.2249   -2.3826    0.0000 C   0  0  0  0  0  0  0  0  0  0  0  0
   -3.2210   -1.2680    0.0000 N   0  0  0  0  0  0  0  0  0  0  0  0
   -3.6840    0.1580    0.0000 C   0  0  0  0  0  0  0  0  0  0  0  0
   -2.6810    1.2730    0.0000 C   0  0  0  0  0  0  0  0  0  0  0  0
   -1.2130    0.9610    0.0000 C   0  0  0  0  0  0  0  0  0  0  0  0
   -0.0000    1.8430    0.0000 O   0  0  0  0  0  0  0  0  0  0  0  0
    1.2140    0.9610    0.0000 C   0  0  0  0  0  0  0  0  0  0  0  0
    2.6810    1.2730    0.0000 C   0  0  0  0  0  0  0  0  0  0  0  0
    3.6850    0.1580    0.0000 C   0  0  0  0  0  0  0  0  0  0  0  0
    3.2210   -1.2680    0.0000 C   0  0  0  0  0  0  0  0  0  0  0  0
    1.7540   -1.5800    0.0000 C   0  0  0  0  0  0  0  0  0  0  0  0
    0.7500   -0.4660    0.0000 C   0  0  0  0  0  0  0  0  0  0  0  0
   -0.7500   -0.4660    0.0000 C   0  0  0  0  0  0  0  0  0  0  0  0
   -1.7540   -1.5800    0.0000 C   0  0  0  0  0  0  0  0  0  0  0  0
   -6.2326   -4.6117    0.0000 C   0  0  0  0  0  0  0  0  0  0  0  0
   -4.7655   -4.9238    0.0000 O   0  0  0  0  0  0  0  0  0  0  0  0
   -7.2365   -5.7262    0.0000 N   0  0  0  0  0  0  0  0  0  0  0  0
   -6.7732   -7.1529    0.0000 C   0  0  0  0  0  0  0  0  0  0  0  0
   -7.7771   -8.2674    0.0000 C   0  0  0  0  0  0  0  0  0  0  0  0
   -7.3138   -9.6941    0.0000 Cl  0  0  0  0  0  0  0  0  0  0  0  0
   -9.2443   -7.9553    0.0000 C   0  0  0  0  0  0  0  0  0  0  0  0
   -9.7076   -6.5286    0.0000 C   0  0  0  0  0  0  0  0  0  0  0  0
  -11.1747   -6.2165    0.0000 Cl  0  0  0  0  0  0  0  0  0  0  0  0
   -8.7037   -5.4141    0.0000 C   0  0  0  0  0  0  0  0  0  0  0  0
   -9.1670   -3.9874    0.0000 N   0  0  0  0  0  0  0  0  0  0  0  0
  1  2  1  0  0  0  0
  2  3  2  0  0  0  0
  3  4  1  0  0  0  0
  4  5  1  0  0  0  0
  5  6  1  0  0  0  0
  6  7  1  0  0  0  0
  7  8  1  0  0  0  0
  8  9  1  0  0  0  0
  9 10  1  0  0  0  0
 10 11  1  0  0  0  0
 11 12  2  0  0  0  0
 12 13  1  0  0  0  0
 13 14  2  0  0  0  0
 14 15  1  0  0  0  0
 15 16  2  0  0  0  0
 11 16  1  0  0  0  0
 16 17  1  0  0  0  0
  9 17  2  0  0  0  0
 17 18  1  0  0  0  0
  6 18  1  0  0  0  0
  3 19  1  0  0  0  0
 19 20  2  0  0  0  0
 19 21  1  0  0  0  0
 21 22  1  0  0  0  0
 22 23  2  0  0  0  0
 23 24  1  0  0  0  0
 23 25  1  0  0  0  0
 25 26  2  0  0  0  0
 26 27  1  0  0  0  0
 26 28  1  0  0  0  0
 21 28  1  0  0  0  0
 28 29  2  0  0  0  0
  2 29  1  0  0  0  0
M  END
> <chemblId>
CHEMBL163247

> <bioactivity__type>
IC50

> <units>
nM

> <value>
0.589

$$$$

  CDK     11271515522D 0   0.00000     0.00000     0

 28 32  0  0  0  0              1 V2000 
   -8.6264   -1.4462    0.0000 C   0  0  0  0  0  0  0  0  0  0  0  0
   -8.1631   -2.8729    0.0000 C   0  0  0  0  0  0  0  0  0  0  0  0
   -6.6959   -3.1850    0.0000 C   0  0  0  0  0  0  0  0  0  0  0  0
   -5.6920   -2.0704    0.0000 C   0  0  0  0  0  0  0  0  0  0  0  0
   -4.2249   -2.3826    0.0000 C   0  0  0  0  0  0  0  0  0  0  0  0
   -3.2210   -1.2680    0.0000 N   0  0  0  0  0  0  0  0  0  0  0  0
   -3.6840    0.1580    0.0000 C   0  0  0  0  0  0  0  0  0  0  0  0
   -2.6810    1.2730    0.0000 C   0  0  0  0  0  0  0  0  0  0  0  0
   -1.2130    0.9610    0.0000 C   0  0  0  0  0  0  0  0  0  0  0  0
   -0.0000    1.8430    0.0000 O   0  0  0  0  0  0  0  0  0  0  0  0
    1.2140    0.9610    0.0000 C   0  0  0  0  0  0  0  0  0  0  0  0
    2.6810    1.2730    0.0000 C   0  0  0  0  0  0  0  0  0  0  0  0
    3.1444    2.6996    0.0000 Cl  0  0  0  0  0  0  0  0  0  0  0  0
    3.6850    0.1580    0.0000 C   0  0  0  0  0  0  0  0  0  0  0  0
    3.2210   -1.2680    0.0000 C   0  0  0  0  0  0  0  0  0  0  0  0
    1.7540   -1.5800    0.0000 C   0  0  0  0  0  0  0  0  0  0  0  0
    0.7500   -0.4660    0.0000 C   0  0  0  0  0  0  0  0  0  0  0  0
   -0.7500   -0.4660    0.0000 C   0  0  0  0  0  0  0  0  0  0  0  0
   -1.7540   -1.5800    0.0000 C   0  0  0  0  0  0  0  0  0  0  0  0
   -6.2326   -4.6117    0.0000 C   0  0  0  0  0  0  0  0  0  0  0  0
   -4.7655   -4.9238    0.0000 O   0  0  0  0  0  0  0  0  0  0  0  0
   -7.2365   -5.7262    0.0000 N   0  0  0  0  0  0  0  0  0  0  0  0
   -6.7732   -7.1529    0.0000 C   0  0  0  0  0  0  0  0  0  0  0  0
   -7.7771   -8.2674    0.0000 C   0  0  0  0  0  0  0  0  0  0  0  0
   -9.2443   -7.9553    0.0000 C   0  0  0  0  0  0  0  0  0  0  0  0
   -9.7076   -6.5286    0.0000 C   0  0  0  0  0  0  0  0  0  0  0  0
   -8.7037   -5.4141    0.0000 C   0  0  0  0  0  0  0  0  0  0  0  0
   -9.1670   -3.9874    0.0000 N   0  0  0  0  0  0  0  0  0  0  0  0
  1  2  1  0  0  0  0
  2  3  2  0  0  0  0
  3  4  1  0  0  0  0
  4  5  1  0  0  0  0
  5  6  1  0  0  0  0
  6  7  1  0  0  0  0
  7  8  1  0  0  0  0
  8  9  1  0  0  0  0
  9 10  1  0  0  0  0
 10 11  1  0  0  0  0
 11 12  2  0  0  0  0
 12 13  1  0  0  0  0
 12 14  1  0  0  0  0
 14 15  2  0  0  0  0
 15 16  1  0  0  0  0
 16 17  2  0  0  0  0
 11 17  1  0  0  0  0
 17 18  1  0  0  0  0
  9 18  2  0  0  0  0
 18 19  1  0  0  0  0
  6 19  1  0  0  0  0
  3 20  1  0  0  0  0
 20 21  2  0  0  0  0
 20 22  1  0  0  0  0
 22 23  1  0  0  0  0
 23 24  2  0  0  0  0
 24 25  1  0  0  0  0
 25 26  2  0  0  0  0
 26 27  1  0  0  0  0
 22 27  1  0  0  0  0
 27 28  2  0  0  0  0
  2 28  1  0  0  0  0
M  END
> <chemblId>
CHEMBL164612

> <bioactivity__type>
IC50

> <units>
nM

> <value>
0.891

$$$$

  CDK     11271515522D 0   0.00000     0.00000     0

 27 31  0  0  0  0              1 V2000 
   -8.6264   -1.4462    0.0000 C   0  0  0  0  0  0  0  0  0  0  0  0
   -8.1631   -2.8729    0.0000 C   0  0  0  0  0  0  0  0  0  0  0  0
   -6.6959   -3.1850    0.0000 C   0  0  0  0  0  0  0  0  0  0  0  0
   -5.6920   -2.0704    0.0000 C   0  0  0  0  0  0  0  0  0  0  0  0
   -4.2249   -2.3826    0.0000 C   0  0  0  0  0  0  0  0  0  0  0  0
   -3.2210   -1.2680    0.0000 N   0  0  0  0  0  0  0  0  0  0  0  0
   -3.6840    0.1580    0.0000 C   0  0  0  0  0  0  0  0  0  0  0  0
   -2.6810    1.2730    0.0000 C   0  0  0  0  0  0  0  0  0  0  0  0
   -1.2130    0.9610    0.0000 C   0  0  0  0  0  0  0  0  0  0  0  0
   -0.0000    1.8430    0.0000 S   0  0  0  0  0  0  0  0  0  0  0  0
    1.2140    0.9610    0.0000 C   0  0  0  0  0  0  0  0  0  0  0  0
    2.6810    1.2730    0.0000 C   0  0  0  0  0  0  0  0  0  0  0  0
    3.6850    0.1580    0.0000 C   0  0  0  0  0  0  0  0  0  0  0  0
    3.2210   -1.2680    0.0000 C   0  0  0  0  0  0  0  0  0  0  0  0
    1.7540   -1.5800    0.0000 C   0  0  0  0  0  0  0  0  0  0  0  0
    0.7500   -0.4660    0.0000 C   0  0  0  0  0  0  0  0  0  0  0  0
   -0.7500   -0.4660    0.0000 C   0  0  0  0  0  0  0  0  0  0  0  0
   -1.7540   -1.5800    0.0000 C   0  0  0  0  0  0  0  0  0  0  0  0
   -6.2326   -4.6117    0.0000 C   0  0  0  0  0  0  0  0  0  0  0  0
   -4.7655   -4.9238    0.0000 O   0  0  0  0  0  0  0  0  0  0  0  0
   -7.2365   -5.7262    0.0000 N   0  0  0  0  0  0  0  0  0  0  0  0
   -6.7732   -7.1529    0.0000 C   0  0  0  0  0  0  0  0  0  0  0  0
   -7.7771   -8.2674    0.0000 C   0  0  0  0  0  0  0  0  0  0  0  0
   -9.2443   -7.9553    0.0000 C   0  0  0  0  0  0  0  0  0  0  0  0
   -9.7076   -6.5286    0.0000 C   0  0  0  0  0  0  0  0  0  0  0  0
   -8.7037   -5.4141    0.0000 C   0  0  0  0  0  0  0  0  0  0  0  0
   -9.1670   -3.9874    0.0000 N   0  0  0  0  0  0  0  0  0  0  0  0
  1  2  1  0  0  0  0
  2  3  2  0  0  0  0
  3  4  1  0  0  0  0
  4  5  1  0  0  0  0
  5  6  1  0  0  0  0
  6  7  1  0  0  0  0
  7  8  1  0  0  0  0
  8  9  1  0  0  0  0
  9 10  1  0  0  0  0
 10 11  1  0  0  0  0
 11 12  2  0  0  0  0
 12 13  1  0  0  0  0
 13 14  2  0  0  0  0
 14 15  1  0  0  0  0
 15 16  2  0  0  0  0
 11 16  1  0  0  0  0
 16 17  1  0  0  0  0
  9 17  2  0  0  0  0
 17 18  1  0  0  0  0
  6 18  1  0  0  0  0
  3 19  1  0  0  0  0
 19 20  2  0  0  0  0
 19 21  1  0  0  0  0
 21 22  1  0  0  0  0
 22 23  2  0  0  0  0
 23 24  1  0  0  0  0
 24 25  2  0  0  0  0
 25 26  1  0  0  0  0
 21 26  1  0  0  0  0
 26 27  2  0  0  0  0
  2 27  1  0  0  0  0
M  END
> <chemblId>
CHEMBL165181

> <bioactivity__type>
IC50

> <units>
nM

> <value>
1.74

$$$$

  CDK     11271515522D 0   0.00000     0.00000     0

 28 32  0  0  0  0              1 V2000 
   -8.6264   -1.4462    0.0000 C   0  0  0  0  0  0  0  0  0  0  0  0
   -8.1631   -2.8729    0.0000 C   0  0  0  0  0  0  0  0  0  0  0  0
   -6.6959   -3.1850    0.0000 C   0  0  0  0  0  0  0  0  0  0  0  0
   -5.6920   -2.0704    0.0000 C   0  0  0  0  0  0  0  0  0  0  0  0
   -4.2249   -2.3826    0.0000 C   0  0  0  0  0  0  0  0  0  0  0  0
   -3.2210   -1.2680    0.0000 N   0  0  0  0  0  0  0  0  0  0  0  0
   -3.6840    0.1580    0.0000 C   0  0  0  0  0  0  0  0  0  0  0  0
   -2.6810    1.2730    0.0000 C   0  0  0  0  0  0  0  0  0  0  0  0
   -1.2130    0.9610    0.0000 C   0  0  0  0  0  0  0  0  0  0  0  0
   -0.0000    1.8430    0.0000 O   0  0  0  0  0  0  0  0  0  0  0  0
    1.2140    0.9610    0.0000 C   0  0  0  0  0  0  0  0  0  0  0  0
    2.6810    1.2730    0.0000 C   0  0  0  0  0  0  0  0  0  0  0  0
    3.6850    0.1580    0.0000 C   0  0  0  0  0  0  0  0  0  0  0  0
    3.2210   -1.2680    0.0000 C   0  0  0  0  0  0  0  0  0  0  0  0
    1.7540   -1.5800    0.0000 C   0  0  0  0  0  0  0  0  0  0  0  0
    0.7500   -0.4660    0.0000 C   0  0  0  0  0  0  0  0  0  0  0  0
   -0.7500   -0.4660    0.0000 C   0  0  0  0  0  0  0  0  0  0  0  0
   -1.7540   -1.5800    0.0000 C   0  0  0  0  0  0  0  0  0  0  0  0
   -6.2326   -4.6117    0.0000 C   0  0  0  0  0  0  0  0  0  0  0  0
   -4.7655   -4.9238    0.0000 O   0  0  0  0  0  0  0  0  0  0  0  0
   -7.2365   -5.7262    0.0000 N   0  0  0  0  0  0  0  0  0  0  0  0
   -6.7732   -7.1529    0.0000 C   0  0  0  0  0  0  0  0  0  0  0  0
   -7.7771   -8.2674    0.0000 C   0  0  0  0  0  0  0  0  0  0  0  0
   -7.3138   -9.6941    0.0000 Br  0  0  0  0  0  0  0  0  0  0  0  0
   -9.2443   -7.9553    0.0000 C   0  0  0  0  0  0  0  0  0  0  0  0
   -9.7076   -6.5286    0.0000 C   0  0  0  0  0  0  0  0  0  0  0  0
   -8.7037   -5.4141    0.0000 C   0  0  0  0  0  0  0  0  0  0  0  0
   -9.1670   -3.9874    0.0000 N   0  0  0  0  0  0  0  0  0  0  0  0
  1  2  1  0  0  0  0
  2  3  2  0  0  0  0
  3  4  1  0  0  0  0
  4  5  1  0  0  0  0
  5  6  1  0  0  0  0
  6  7  1  0  0  0  0
  7  8  1  0  0  0  0
  8  9  1  0  0  0  0
  9 10  1  0  0  0  0
 10 11  1  0  0  0  0
 11 12  2  0  0  0  0
 12 13  1  0  0  0  0
 13 14  2  0  0  0  0
 14 15  1  0  0  0  0
 15 16  2  0  0  0  0
 11 16  1  0  0  0  0
 16 17  1  0  0  0  0
  9 17  2  0  0  0  0
 17 18  1  0  0  0  0
  6 18  1  0  0  0  0
  3 19  1  0  0  0  0
 19 20  2  0  0  0  0
 19 21  1  0  0  0  0
 21 22  1  0  0  0  0
 22 23  2  0  0  0  0
 23 24  1  0  0  0  0
 23 25  1  0  0  0  0
 25 26  2  0  0  0  0
 26 27  1  0  0  0  0
 21 27  1  0  0  0  0
 27 28  2  0  0  0  0
  2 28  1  0  0  0  0
M  END
> <chemblId>
CHEMBL165350

> <bioactivity__type>
IC50

> <units>
nM

> <value>
0.355

$$$$

  CDK     11271515522D 0   0.00000     0.00000     0

 28 32  0  0  0  0              1 V2000 
   -8.6264   -1.4462    0.0000 C   0  0  0  0  0  0  0  0  0  0  0  0
   -8.1631   -2.8729    0.0000 C   0  0  0  0  0  0  0  0  0  0  0  0
   -6.6959   -3.1850    0.0000 C   0  0  0  0  0  0  0  0  0  0  0  0
   -5.6920   -2.0704    0.0000 C   0  0  0  0  0  0  0  0  0  0  0  0
   -4.2249   -2.3826    0.0000 C   0  0  0  0  0  0  0  0  0  0  0  0
   -3.2210   -1.2680    0.0000 N   0  0  0  0  0  0  0  0  0  0  0  0
   -3.6840    0.1580    0.0000 C   0  0  0  0  0  0  0  0  0  0  0  0
   -2.6810    1.2730    0.0000 C   0  0  0  0  0  0  0  0  0  0  0  0
   -1.2130    0.9610    0.0000 C   0  0  0  0  0  0  0  0  0  0  0  0
   -0.0000    1.8430    0.0000 O   0  0  0  0  0  0  0  0  0  0  0  0
    1.2140    0.9610    0.0000 C   0  0  0  0  0  0  0  0  0  0  0  0
    2.6810    1.2730    0.0000 C   0  0  0  0  0  0  0  0  0  0  0  0
    3.6850    0.1580    0.0000 C   0  0  0  0  0  0  0  0  0  0  0  0
    3.2210   -1.2680    0.0000 C   0  0  0  0  0  0  0  0  0  0  0  0
    4.2245   -2.3829    0.0000 Cl  0  0  0  0  0  0  0  0  0  0  0  0
    1.7540   -1.5800    0.0000 C   0  0  0  0  0  0  0  0  0  0  0  0
    0.7500   -0.4660    0.0000 C   0  0  0  0  0  0  0  0  0  0  0  0
   -0.7500   -0.4660    0.0000 C   0  0  0  0  0  0  0  0  0  0  0  0
   -1.7540   -1.5800    0.0000 C   0  0  0  0  0  0  0  0  0  0  0  0
   -6.2326   -4.6117    0.0000 C   0  0  0  0  0  0  0  0  0  0  0  0
   -4.7655   -4.9238    0.0000 O   0  0  0  0  0  0  0  0  0  0  0  0
   -7.2365   -5.7262    0.0000 N   0  0  0  0  0  0  0  0  0  0  0  0
   -6.7732   -7.1529    0.0000 C   0  0  0  0  0  0  0  0  0  0  0  0
   -7.7771   -8.2674    0.0000 C   0  0  0  0  0  0  0  0  0  0  0  0
   -9.2443   -7.9553    0.0000 C   0  0  0  0  0  0  0  0  0  0  0  0
   -9.7076   -6.5286    0.0000 C   0  0  0  0  0  0  0  0  0  0  0  0
   -8.7037   -5.4141    0.0000 C   0  0  0  0  0  0  0  0  0  0  0  0
   -9.1670   -3.9874    0.0000 N   0  0  0  0  0  0  0  0  0  0  0  0
  1  2  1  0  0  0  0
  2  3  2  0  0  0  0
  3  4  1  0  0  0  0
  4  5  1  0  0  0  0
  5  6  1  0  0  0  0
  6  7  1  0  0  0  0
  7  8  1  0  0  0  0
  8  9  1  0  0  0  0
  9 10  1  0  0  0  0
 10 11  1  0  0  0  0
 11 12  2  0  0  0  0
 12 13  1  0  0  0  0
 13 14  2  0  0  0  0
 14 15  1  0  0  0  0
 14 16  1  0  0  0  0
 16 17  2  0  0  0  0
 11 17  1  0  0  0  0
 17 18  1  0  0  0  0
  9 18  2  0  0  0  0
 18 19  1  0  0  0  0
  6 19  1  0  0  0  0
  3 20  1  0  0  0  0
 20 21  2  0  0  0  0
 20 22  1  0  0  0  0
 22 23  1  0  0  0  0
 23 24  2  0  0  0  0
 24 25  1  0  0  0  0
 25 26  2  0  0  0  0
 26 27  1  0  0  0  0
 22 27  1  0  0  0  0
 27 28  2  0  0  0  0
  2 28  1  0  0  0  0
M  END
> <chemblId>
CHEMBL165677

> <bioactivity__type>
IC50

> <units>
nM

> <value>
3.89

$$$$

  CDK     11271515522D 0   0.00000     0.00000     0

 28 32  0  0  0  0              1 V2000 
   -7.6225   -0.3317    0.0000 C   0  0  0  0  0  0  0  0  0  0  0  0
   -8.6264   -1.4462    0.0000 C   0  0  0  0  0  0  0  0  0  0  0  0
   -8.1631   -2.8729    0.0000 C   0  0  0  0  0  0  0  0  0  0  0  0
   -6.6959   -3.1850    0.0000 C   0  0  0  0  0  0  0  0  0  0  0  0
   -5.6920   -2.0704    0.0000 C   0  0  0  0  0  0  0  0  0  0  0  0
   -4.2249   -2.3826    0.0000 C   0  0  0  0  0  0  0  0  0  0  0  0
   -3.2210   -1.2680    0.0000 N   0  0  0  0  0  0  0  0  0  0  0  0
   -3.6840    0.1580    0.0000 C   0  0  0  0  0  0  0  0  0  0  0  0
   -2.6810    1.2730    0.0000 C   0  0  0  0  0  0  0  0  0  0  0  0
   -1.2130    0.9610    0.0000 C   0  0  0  0  0  0  0  0  0  0  0  0
   -0.0000    1.8430    0.0000 O   0  0  0  0  0  0  0  0  0  0  0  0
    1.2140    0.9610    0.0000 C   0  0  0  0  0  0  0  0  0  0  0  0
    2.6810    1.2730    0.0000 C   0  0  0  0  0  0  0  0  0  0  0  0
    3.6850    0.1580    0.0000 C   0  0  0  0  0  0  0  0  0  0  0  0
    3.2210   -1.2680    0.0000 C   0  0  0  0  0  0  0  0  0  0  0  0
    1.7540   -1.5800    0.0000 C   0  0  0  0  0  0  0  0  0  0  0  0
    0.7500   -0.4660    0.0000 C   0  0  0  0  0  0  0  0  0  0  0  0
   -0.7500   -0.4660    0.0000 C   0  0  0  0  0  0  0  0  0  0  0  0
   -1.7540   -1.5800    0.0000 C   0  0  0  0  0  0  0  0  0  0  0  0
   -9.1670   -3.9874    0.0000 C   0  0  0  0  0  0  0  0  0  0  0  0
   -8.7037   -5.4141    0.0000 O   0  0  0  0  0  0  0  0  0  0  0  0
  -10.6341   -3.6753    0.0000 N   0  0  0  0  0  0  0  0  0  0  0  0
  -11.6380   -4.7899    0.0000 C   0  0  0  0  0  0  0  0  0  0  0  0
  -13.1052   -4.4778    0.0000 C   0  0  0  0  0  0  0  0  0  0  0  0
  -13.5685   -3.0511    0.0000 C   0  0  0  0  0  0  0  0  0  0  0  0
  -12.5646   -1.9366    0.0000 C   0  0  0  0  0  0  0  0  0  0  0  0
  -11.0974   -2.2487    0.0000 C   0  0  0  0  0  0  0  0  0  0  0  0
  -10.0936   -1.1341    0.0000 N   0  0  0  0  0  0  0  0  0  0  0  0
  1  2  1  0  0  0  0
  2  3  2  0  0  0  0
  3  4  1  0  0  0  0
  4  5  1  0  0  0  0
  5  6  1  0  0  0  0
  6  7  1  0  0  0  0
  7  8  1  0  0  0  0
  8  9  1  0  0  0  0
  9 10  1  0  0  0  0
 10 11  1  0  0  0  0
 11 12  1  0  0  0  0
 12 13  2  0  0  0  0
 13 14  1  0  0  0  0
 14 15  2  0  0  0  0
 15 16  1  0  0  0  0
 16 17  2  0  0  0  0
 12 17  1  0  0  0  0
 17 18  1  0  0  0  0
 10 18  2  0  0  0  0
 18 19  1  0  0  0  0
  7 19  1  0  0  0  0
  3 20  1  0  0  0  0
 20 21  2  0  0  0  0
 20 22  1  0  0  0  0
 22 23  1  0  0  0  0
 23 24  2  0  0  0  0
 24 25  1  0  0  0  0
 25 26  2  0  0  0  0
 26 27  1  0  0  0  0
 22 27  1  0  0  0  0
 27 28  2  0  0  0  0
  2 28  1  0  0  0  0
M  END
> <chemblId>
CHEMBL165776

> <bioactivity__type>
IC50

> <units>
nM

> <value>
10.23

$$$$

  CDK     11271515522D 0   0.00000     0.00000     0

 28 32  0  0  0  0              1 V2000 
  -12.1786   -7.3311    0.0000 C   0  0  0  0  0  0  0  0  0  0  0  0
  -11.1747   -6.2165    0.0000 C   0  0  0  0  0  0  0  0  0  0  0  0
   -9.7076   -6.5286    0.0000 C   0  0  0  0  0  0  0  0  0  0  0  0
   -8.7037   -5.4141    0.0000 C   0  0  0  0  0  0  0  0  0  0  0  0
   -7.2365   -5.7262    0.0000 N   0  0  0  0  0  0  0  0  0  0  0  0
   -6.2326   -4.6117    0.0000 C   0  0  0  0  0  0  0  0  0  0  0  0
   -6.6959   -3.1850    0.0000 C   0  0  0  0  0  0  0  0  0  0  0  0
   -5.6920   -2.0704    0.0000 C   0  0  0  0  0  0  0  0  0  0  0  0
   -4.2249   -2.3826    0.0000 C   0  0  0  0  0  0  0  0  0  0  0  0
   -3.2210   -1.2680    0.0000 N   0  0  0  0  0  0  0  0  0  0  0  0
   -3.6840    0.1580    0.0000 C   0  0  0  0  0  0  0  0  0  0  0  0
   -2.6810    1.2730    0.0000 C   0  0  0  0  0  0  0  0  0  0  0  0
   -1.2130    0.9610    0.0000 C   0  0  0  0  0  0  0  0  0  0  0  0
   -0.0000    1.8430    0.0000 O   0  0  0  0  0  0  0  0  0  0  0  0
    1.2140    0.9610    0.0000 C   0  0  0  0  0  0  0  0  0  0  0  0
    2.6810    1.2730    0.0000 C   0  0  0  0  0  0  0  0  0  0  0  0
    3.6850    0.1580    0.0000 C   0  0  0  0  0  0  0  0  0  0  0  0
    3.2210   -1.2680    0.0000 C   0  0  0  0  0  0  0  0  0  0  0  0
    1.7540   -1.5800    0.0000 C   0  0  0  0  0  0  0  0  0  0  0  0
    0.7500   -0.4660    0.0000 C   0  0  0  0  0  0  0  0  0  0  0  0
   -0.7500   -0.4660    0.0000 C   0  0  0  0  0  0  0  0  0  0  0  0
   -1.7540   -1.5800    0.0000 C   0  0  0  0  0  0  0  0  0  0  0  0
   -8.1631   -2.8729    0.0000 C   0  0  0  0  0  0  0  0  0  0  0  0
   -8.6264   -1.4462    0.0000 O   0  0  0  0  0  0  0  0  0  0  0  0
   -9.1670   -3.9874    0.0000 N   0  0  0  0  0  0  0  0  0  0  0  0
  -10.6341   -3.6753    0.0000 C   0  0  0  0  0  0  0  0  0  0  0  0
  -11.6380   -4.7899    0.0000 C   0  0  0  0  0  0  0  0  0  0  0  0
   -4.7655   -4.9238    0.0000 C   0  0  0  0  0  0  0  0  0  0  0  0
  1  2  1  0  0  0  0
  2  3  2  0  0  0  0
  3  4  1  0  0  0  0
  4  5  2  0  0  0  0
  5  6  1  0  0  0  0
  6  7  2  0  0  0  0
  7  8  1  0  0  0  0
  8  9  1  0  0  0  0
  9 10  1  0  0  0  0
 10 11  1  0  0  0  0
 11 12  1  0  0  0  0
 12 13  1  0  0  0  0
 13 14  1  0  0  0  0
 14 15  1  0  0  0  0
 15 16  2  0  0  0  0
 16 17  1  0  0  0  0
 17 18  2  0  0  0  0
 18 19  1  0  0  0  0
 19 20  2  0  0  0  0
 15 20  1  0  0  0  0
 20 21  1  0  0  0  0
 13 21  2  0  0  0  0
 21 22  1  0  0  0  0
 10 22  1  0  0  0  0
  7 23  1  0  0  0  0
 23 24  2  0  0  0  0
 23 25  1  0  0  0  0
  4 25  1  0  0  0  0
 25 26  1  0  0  0  0
 26 27  2  0  0  0  0
  2 27  1  0  0  0  0
  6 28  1  0  0  0  0
M  END
> <chemblId>
CHEMBL165796

> <bioactivity__type>
IC50

> <units>
nM

> <value>
0.447

$$$$

  CDK     11271515522D 0   0.00000     0.00000     0

 18 19  0  0  0  0              1 V2000 
    1.2815    5.2553    0.0000 Cl  0  0  0  0  0  0  0  0  0  0  0  0
    1.2865    3.7553    0.0000 C   0  0  0  0  0  0  0  0  0  0  0  0
    2.5881    3.0096    0.0000 Cl  0  0  0  0  0  0  0  0  0  0  0  0
   -0.0100    3.0010    0.0000 C   0  0  0  0  0  0  0  0  0  0  0  0
   -0.0050    1.5010    0.0000 C   0  0  0  0  0  0  0  0  0  0  0  0
   -1.2930    0.7540    0.0000 C   0  0  0  0  0  0  0  0  0  0  0  0
   -1.2930   -0.7460    0.0000 C   0  0  0  0  0  0  0  0  0  0  0  0
   -0.0050   -1.5130    0.0000 C   0  0  0  0  0  0  0  0  0  0  0  0
   -0.0101   -3.0130    0.0000 Cl  0  0  0  0  0  0  0  0  0  0  0  0
    1.3030   -0.7460    0.0000 C   0  0  0  0  0  0  0  0  0  0  0  0
    1.3030    0.7540    0.0000 C   0  0  0  0  0  0  0  0  0  0  0  0
   -1.3115    3.7467    0.0000 C   0  0  0  0  0  0  0  0  0  0  0  0
   -1.3165    5.2467    0.0000 C   0  0  0  0  0  0  0  0  0  0  0  0
   -2.6181    5.9923    0.0000 C   0  0  0  0  0  0  0  0  0  0  0  0
   -3.9146    5.2380    0.0000 C   0  0  0  0  0  0  0  0  0  0  0  0
   -3.9096    3.7380    0.0000 C   0  0  0  0  0  0  0  0  0  0  0  0
   -2.6081    2.9923    0.0000 C   0  0  0  0  0  0  0  0  0  0  0  0
   -2.6031    1.4923    0.0000 Cl  0  0  0  0  0  0  0  0  0  0  0  0
  1  2  1  0  0  0  0
  2  3  1  0  0  0  0
  2  4  1  0  0  0  0
  4  5  1  0  0  0  0
  5  6  2  0  0  0  0
  6  7  1  0  0  0  0
  7  8  2  0  0  0  0
  8  9  1  0  0  0  0
  8 10  1  0  0  0  0
 10 11  2  0  0  0  0
  5 11  1  0  0  0  0
  4 12  1  0  0  0  0
 12 13  2  0  0  0  0
 13 14  1  0  0  0  0
 14 15  2  0  0  0  0
 15 16  1  0  0  0  0
 16 17  2  0  0  0  0
 12 17  1  0  0  0  0
 17 18  1  0  0  0  0
M  END
> <chemblId>
CHEMBL1670

> <bioactivity__type>
IC50

> <units>
nM

> <value>
7347.0

$$$$

  CDK     11271515522D 0   0.00000     0.00000     0

 32 34  0  0  0  0              1 V2000 
  -10.3923    5.9999    0.0000 C   0  0  0  0  0  0  0  0  0  0  0  0
   -9.0933    5.2500    0.0000 O   0  0  0  0  0  0  0  0  0  0  0  0
   -7.7942    6.0000    0.0000 C   0  0  0  0  0  0  0  0  0  0  0  0
   -6.4952    5.2500    0.0000 C   0  0  0  0  0  0  0  0  0  0  0  0
   -5.1961    6.0000    0.0000 N   0  0  0  0  0  0  0  0  0  0  0  0
   -3.8971    5.2500    0.0000 C   0  0  0  0  0  0  0  0  0  0  0  0
   -3.8971    3.7500    0.0000 C   0  0  0  0  0  0  0  0  0  0  0  0
   -2.5981    3.0000    0.0000 C   0  0  0  0  0  0  0  0  0  0  0  0
   -2.5980    1.5000    0.0000 O   0  0  0  0  0  0  0  0  0  0  0  0
   -1.2990    0.7500    0.0000 C   0  0  0  0  0  0  0  0  0  0  0  0
    0.0000    1.5000    0.0000 C   0  0  0  0  0  0  0  0  0  0  0  0
    1.2990    0.7500    0.0000 C   0  0  0  0  0  0  0  0  0  0  0  0
    1.2990   -0.7500    0.0000 C   0  0  0  0  0  0  0  0  0  0  0  0
    2.5980   -1.5000    0.0000 F   0  0  0  0  0  0  0  0  0  0  0  0
    0.0000   -1.5000    0.0000 C   0  0  0  0  0  0  0  0  0  0  0  0
   -1.2990   -0.7500    0.0000 C   0  0  0  0  0  0  0  0  0  0  0  0
   -5.1962    7.5000    0.0000 C   0  0  0  0  0  0  0  0  0  0  0  0
   -6.4952    8.2500    0.0000 C   0  0  0  0  0  0  0  0  0  0  0  0
   -7.7942    7.5000    0.0000 C   0  0  0  0  0  0  0  0  0  0  0  0
   -9.0933    8.2500    0.0000 N   0  0  0  0  0  0  0  0  0  0  0  0
   -9.0933    9.7500    0.0000 C   0  0  0  0  0  0  0  0  0  0  0  0
   -7.7943   10.5000    0.0000 O   0  0  0  0  0  0  0  0  0  0  0  0
  -10.3923   10.4999    0.0000 C   0  0  0  0  0  0  0  0  0  0  0  0
  -10.3923   11.9999    0.0000 C   0  0  0  0  0  0  0  0  0  0  0  0
  -11.6914   12.7499    0.0000 C   0  0  0  0  0  0  0  0  0  0  0  0
  -11.6914   14.2499    0.0000 Cl  0  0  0  0  0  0  0  0  0  0  0  0
  -12.9904   11.9999    0.0000 C   0  0  0  0  0  0  0  0  0  0  0  0
  -14.2895   12.7499    0.0000 N   0  0  0  0  0  0  0  0  0  0  0  0
  -12.9904   10.4999    0.0000 C   0  0  0  0  0  0  0  0  0  0  0  0
  -11.6914    9.7499    0.0000 C   0  0  0  0  0  0  0  0  0  0  0  0
  -11.6914    8.2499    0.0000 O   0  0  0  0  0  0  0  0  0  0  0  0
  -12.9904    7.4999    0.0000 C   0  0  0  0  0  0  0  0  0  0  0  0
  1  2  1  0  0  0  0
  2  3  1  0  0  0  0
  3  4  1  0  0  0  0
  4  5  1  0  0  0  0
  5  6  1  0  0  0  0
  6  7  1  0  0  0  0
  7  8  1  0  0  0  0
  8  9  1  0  0  0  0
  9 10  1  0  0  0  0
 10 11  2  0  0  0  0
 11 12  1  0  0  0  0
 12 13  2  0  0  0  0
 13 14  1  0  0  0  0
 13 15  1  0  0  0  0
 15 16  2  0  0  0  0
 10 16  1  0  0  0  0
  5 17  1  0  0  0  0
 17 18  1  0  0  0  0
 18 19  1  0  0  0  0
  3 19  1  0  0  0  0
 19 20  1  0  0  0  0
 20 21  1  0  0  0  0
 21 22  2  0  0  0  0
 21 23  1  0  0  0  0
 23 24  2  0  0  0  0
 24 25  1  0  0  0  0
 25 26  1  0  0  0  0
 25 27  2  0  0  0  0
 27 28  1  0  0  0  0
 27 29  1  0  0  0  0
 29 30  2  0  0  0  0
 23 30  1  0  0  0  0
 30 31  1  0  0  0  0
 31 32  1  0  0  0  0
M  END
> <chemblId>
CHEMBL1729

> <bioactivity__type>
IC50

> <units>
nM

> <value>
1777.0

$$$$

  CDK     11271515522D 0   0.00000     0.00000     0

 43 50  0  0  0  0              1 V2000 
    4.1139    0.1248    0.0000 C   0  0  0  0  0  0  0  0  0  0  0  0
    2.8150    0.8750    0.0000 N   0  0  0  0  0  0  0  0  0  0  0  0
    2.8150    2.3750    0.0000 C   0  0  0  0  0  0  0  0  0  0  0  0
    1.5150    3.1250    0.0000 C   0  0  0  0  0  0  0  0  0  0  0  0
    0.2170    2.3750    0.0000 C   0  0  0  0  0  0  0  0  0  0  0  0
    0.2170    0.8750    0.0000 C   0  0  0  0  0  0  0  0  0  0  0  0
    1.5150    0.1250    0.0000 C   0  0  0  0  0  0  0  0  0  0  0  0
    1.5150   -1.3750    0.0000 C   0  0  0  0  0  0  0  0  0  0  0  0
    0.2170   -2.1250    0.0000 C   0  0  0  0  0  0  0  0  0  0  0  0
    0.2170   -3.6250    0.0000 C   0  0  0  0  0  0  0  0  0  0  0  0
   -2.3820   -3.6250    0.0000 N   0  0  0  0  0  0  0  0  0  0  0  0
   -2.3820   -2.1250    0.0000 C   0  0  0  0  0  0  0  0  0  0  0  0
   -3.6810   -1.3750    0.0000 C   0  0  0  0  0  0  0  0  0  0  0  0
   -3.6810    0.1250    0.0000 C   0  0  0  0  0  0  0  0  0  0  0  0
   -2.3820    0.8750    0.0000 C   0  0  0  0  0  0  0  0  0  0  0  0
   -1.0830    0.1250    0.0000 C   0  0  0  0  0  0  0  0  0  0  0  0
   -1.0830   -1.3750    0.0000 C   0  0  0  0  0  0  0  0  0  0  0  0
    1.5145    4.6250    0.0000 C   0  0  0  0  0  0  0  0  0  0  0  0
    0.2152    5.3746    0.0000 O   0  0  0  0  0  0  0  0  0  0  0  0
    2.8133    5.3754    0.0000 N   0  0  0  0  0  0  0  0  0  0  0  0
    2.8128    6.8754    0.0000 C   0  0  0  0  0  0  0  0  0  0  0  0
    4.3046    6.7191    0.0000 C   0  0  0  0  0  0  0  0  0  0  0  0
    1.3211    6.7181    0.0000 O   0  0  0  0  0  0  0  0  0  0  0  0
    0.7105    8.0883    0.0000 C   0  0  0  0  0  0  0  0  0  0  0  0
   -0.2928    6.9732    0.0000 O   0  0  0  0  0  0  0  0  0  0  0  0
   -0.7162    8.5513    0.0000 C   0  0  0  0  0  0  0  0  0  0  0  0
   -2.0150    7.8009    0.0000 C   0  0  0  0  0  0  0  0  0  0  0  0
   -3.1301    8.8042    0.0000 C   0  0  0  0  0  0  0  0  0  0  0  0
   -2.5204   10.1747    0.0000 C   0  0  0  0  0  0  0  0  0  0  0  0
   -1.0286   10.0184    0.0000 N   0  0  0  0  0  0  0  0  0  0  0  0
    0.0858   11.0225    0.0000 C   0  0  0  0  0  0  0  0  0  0  0  0
   -0.2266   12.4896    0.0000 O   0  0  0  0  0  0  0  0  0  0  0  0
    1.5125   10.5594    0.0000 C   0  0  0  0  0  0  0  0  0  0  0  0
    2.6269   11.5635    0.0000 C   0  0  0  0  0  0  0  0  0  0  0  0
    2.3145   13.0306    0.0000 C   0  0  0  0  0  0  0  0  0  0  0  0
    3.4289   14.0347    0.0000 C   0  0  0  0  0  0  0  0  0  0  0  0
    3.1166   15.5018    0.0000 C   0  0  0  0  0  0  0  0  0  0  0  0
    1.6898   15.9649    0.0000 C   0  0  0  0  0  0  0  0  0  0  0  0
    0.5755   14.9608    0.0000 C   0  0  0  0  0  0  0  0  0  0  0  0
    0.8878   13.4937    0.0000 C   0  0  0  0  0  0  0  0  0  0  0  0
    1.8249    9.0923    0.0000 N   0  0  0  0  0  0  0  0  0  0  0  0
    3.1242    8.3428    0.0000 C   0  0  0  0  0  0  0  0  0  0  0  0
    4.4943    8.9533    0.0000 O   0  0  0  0  0  0  0  0  0  0  0  0
  1  2  1  0  0  0  0
  2  3  1  0  0  0  0
  3  4  1  0  0  0  0
  4  5  1  0  0  0  0
  6  5  1  1  0  0  0
  6  7  1  0  0  0  0
  2  7  1  0  0  0  0
  7  8  1  6  0  0  0
  8  9  1  0  0  0  0
  9 10  2  0  0  0  0
 10 11  1  0  0  0  0
 11 12  1  0  0  0  0
 12 13  2  0  0  0  0
 13 14  1  0  0  0  0
 14 15  2  0  0  0  0
 15 16  1  0  0  0  0
  6 16  1  0  0  0  0
 16 17  2  0  0  0  0
  9 17  1  0  0  0  0
 12 17  1  0  0  0  0
  4 18  1  1  0  0  0
 18 19  2  0  0  0  0
 18 20  1  0  0  0  0
 20 21  1  0  0  0  0
 21 22  1  1  0  0  0
 21 23  1  0  0  0  0
 23 24  1  0  0  0  0
 24 25  1  6  0  0  0
 24 26  1  0  0  0  0
 26 27  1  6  0  0  0
 27 28  1  0  0  0  0
 28 29  1  0  0  0  0
 29 30  1  0  0  0  0
 26 30  1  0  0  0  0
 30 31  1  0  0  0  0
 31 32  2  0  0  0  0
 31 33  1  0  0  0  0
 33 34  1  6  0  0  0
 34 35  1  0  0  0  0
 35 36  2  0  0  0  0
 36 37  1  0  0  0  0
 37 38  2  0  0  0  0
 38 39  1  0  0  0  0
 39 40  2  0  0  0  0
 35 40  1  0  0  0  0
 33 41  1  0  0  0  0
 24 41  1  0  0  0  0
 41 42  1  0  0  0  0
 21 42  1  0  0  0  0
 42 43  2  0  0  0  0
M  END
> <chemblId>
CHEMBL1732

> <bioactivity__type>
IC50

> <units>
nM

> <value>
1.03

$$$$

  CDK     11271515522D 0   0.00000     0.00000     0

 34 38  0  0  0  0              1 V2000 
   12.8723    9.4770    0.0000 N   0  0  0  0  0  0  0  0  0  0  0  0
   11.5733   10.2270    0.0000 C   0  0  0  0  0  0  0  0  0  0  0  0
   10.2743    9.4770    0.0000 N   0  0  0  0  0  0  0  0  0  0  0  0
    8.9752   10.2270    0.0000 C   0  0  0  0  0  0  0  0  0  0  0  0
    7.6762    9.4770    0.0000 N   0  0  0  0  0  0  0  0  0  0  0  0
    7.6762    7.9770    0.0000 C   0  0  0  0  0  0  0  0  0  0  0  0
    6.3772    7.2270    0.0000 C   0  0  0  0  0  0  0  0  0  0  0  0
    5.0781    7.9770    0.0000 C   0  0  0  0  0  0  0  0  0  0  0  0
    3.7791    7.2270    0.0000 C   0  0  0  0  0  0  0  0  0  0  0  0
    3.7791    5.7270    0.0000 C   0  0  0  0  0  0  0  0  0  0  0  0
    2.4800    4.9770    0.0000 C   0  0  0  0  0  0  0  0  0  0  0  0
    2.4800    3.4770    0.0000 N   0  0  0  0  0  0  0  0  0  0  0  0
    1.1810    2.7270    0.0000 S   0  0  0  0  0  0  0  0  0  0  0  0
    0.6680    4.1365    0.0000 O   0  0  0  0  0  0  0  0  0  0  0  0
   -0.2962    2.4665    0.0000 O   0  0  0  0  0  0  0  0  0  0  0  0
    1.1810    1.2270    0.0000 C   0  0  0  0  0  0  0  0  0  0  0  0
    2.4800    0.4770    0.0000 C   0  0  0  0  0  0  0  0  0  0  0  0
    2.4800   -1.0230    0.0000 C   0  0  0  0  0  0  0  0  0  0  0  0
    1.1810   -1.7730    0.0000 C   0  0  0  0  0  0  0  0  0  0  0  0
   -0.1180   -1.0230    0.0000 C   0  0  0  0  0  0  0  0  0  0  0  0
   -1.4170   -1.7730    0.0000 C   0  0  0  0  0  0  0  0  0  0  0  0
   -2.7160   -1.0230    0.0000 C   0  0  0  0  0  0  0  0  0  0  0  0
   -2.7160    0.4770    0.0000 C   0  0  0  0  0  0  0  0  0  0  0  0
   -1.4170    1.2270    0.0000 C   0  0  0  0  0  0  0  0  0  0  0  0
   -0.1180    0.4770    0.0000 C   0  0  0  0  0  0  0  0  0  0  0  0
    5.0781    4.9770    0.0000 C   0  0  0  0  0  0  0  0  0  0  0  0
    6.3772    5.7270    0.0000 C   0  0  0  0  0  0  0  0  0  0  0  0
    8.9752   11.7270    0.0000 N   0  0  0  0  0  0  0  0  0  0  0  0
   10.2743   12.4770    0.0000 C   0  0  0  0  0  0  0  0  0  0  0  0
   10.2743   13.9770    0.0000 C   0  0  0  0  0  0  0  0  0  0  0  0
   11.5733   14.7270    0.0000 C   0  0  0  0  0  0  0  0  0  0  0  0
   12.8723   13.9770    0.0000 C   0  0  0  0  0  0  0  0  0  0  0  0
   12.8723   12.4770    0.0000 C   0  0  0  0  0  0  0  0  0  0  0  0
   11.5733   11.7270    0.0000 C   0  0  0  0  0  0  0  0  0  0  0  0
  1  2  1  0  0  0  0
  2  3  2  0  0  0  0
  3  4  1  0  0  0  0
  4  5  1  0  0  0  0
  5  6  1  0  0  0  0
  7  6  1  1  0  0  0
  7  8  1  0  0  0  0
  8  9  1  0  0  0  0
  9 10  1  0  0  0  0
 10 11  1  6  0  0  0
 11 12  1  0  0  0  0
 12 13  1  0  0  0  0
 13 14  2  0  0  0  0
 13 15  2  0  0  0  0
 13 16  1  0  0  0  0
 16 17  2  0  0  0  0
 17 18  1  0  0  0  0
 18 19  2  0  0  0  0
 19 20  1  0  0  0  0
 20 21  2  0  0  0  0
 21 22  1  0  0  0  0
 22 23  2  0  0  0  0
 23 24  1  0  0  0  0
 24 25  2  0  0  0  0
 16 25  1  0  0  0  0
 20 25  1  0  0  0  0
 10 26  1  0  0  0  0
 26 27  1  0  0  0  0
  7 27  1  0  0  0  0
  4 28  2  0  0  0  0
 28 29  1  0  0  0  0
 29 30  2  0  0  0  0
 30 31  1  0  0  0  0
 31 32  2  0  0  0  0
 32 33  1  0  0  0  0
 33 34  2  0  0  0  0
  2 34  1  0  0  0  0
 29 34  1  0  0  0  0
M  END
> <chemblId>
CHEMBL17645

> <bioactivity__type>
IC50

> <units>
nM

> <value>
97.0

$$$$

  CDK     11271515522D 0   0.00000     0.00000     0

 34 37  0  0  0  0              1 V2000 
    2.5980   -3.7500    0.0000 C   0  0  0  0  0  0  0  0  0  0  0  0
    1.2990   -3.0000    0.0000 N   0  0  0  0  0  0  0  0  0  0  0  0
   -0.0000   -3.7500    0.0000 C   0  0  0  0  0  0  0  0  0  0  0  0
    1.2990   -1.5000    0.0000 C   0  0  0  0  0  0  0  0  0  0  0  0
    2.5980   -0.7500    0.0000 N   0  0  0  0  0  0  0  0  0  0  0  0
    2.5980    0.7500    0.0000 C   0  0  0  0  0  0  0  0  0  0  0  0
    3.8970    1.5000    0.0000 N   0  0  0  0  0  0  0  0  0  0  0  0
    3.8971    3.0000    0.0000 C   0  0  0  0  0  0  0  0  0  0  0  0
    5.1961    3.7500    0.0000 C   0  0  0  0  0  0  0  0  0  0  0  0
    5.1961    5.2500    0.0000 C   0  0  0  0  0  0  0  0  0  0  0  0
    3.8971    6.0000    0.0000 C   0  0  0  0  0  0  0  0  0  0  0  0
    2.5980    5.2500    0.0000 C   0  0  0  0  0  0  0  0  0  0  0  0
    2.5980    3.7500    0.0000 C   0  0  0  0  0  0  0  0  0  0  0  0
    3.8971    7.5000    0.0000 N   0  0  0  0  0  0  0  0  0  0  0  0
    5.1961    8.2500    0.0000 C   0  0  0  0  0  0  0  0  0  0  0  0
    5.1961    9.7500    0.0000 C   0  0  0  0  0  0  0  0  0  0  0  0
    6.4952   10.5000    0.0000 C   0  0  0  0  0  0  0  0  0  0  0  0
    6.4952   12.0000    0.0000 C   0  0  0  0  0  0  0  0  0  0  0  0
    5.1962   12.7500    0.0000 C   0  0  0  0  0  0  0  0  0  0  0  0
    5.1962   14.2500    0.0000 Br  0  0  0  0  0  0  0  0  0  0  0  0
    3.8971   12.0000    0.0000 C   0  0  0  0  0  0  0  0  0  0  0  0
    3.8971   10.5000    0.0000 C   0  0  0  0  0  0  0  0  0  0  0  0
    2.5981    9.7500    0.0000 O   0  0  0  0  0  0  0  0  0  0  0  0
    1.2990   10.5000    0.0000 C   0  0  0  0  0  0  0  0  0  0  0  0
    1.2990   12.0000    0.0000 F   0  0  0  0  0  0  0  0  0  0  0  0
   -0.1782   10.7605    0.0000 F   0  0  0  0  0  0  0  0  0  0  0  0
    0.7860    9.0905    0.0000 F   0  0  0  0  0  0  0  0  0  0  0  0
    1.2990    1.5000    0.0000 N   0  0  0  0  0  0  0  0  0  0  0  0
    0.0000    0.7500    0.0000 C   0  0  0  0  0  0  0  0  0  0  0  0
   -1.2990    1.5000    0.0000 C   0  0  0  0  0  0  0  0  0  0  0  0
   -2.5980    0.7500    0.0000 C   0  0  0  0  0  0  0  0  0  0  0  0
   -2.5980   -0.7500    0.0000 C   0  0  0  0  0  0  0  0  0  0  0  0
   -1.2990   -1.5000    0.0000 C   0  0  0  0  0  0  0  0  0  0  0  0
    0.0000   -0.7500    0.0000 C   0  0  0  0  0  0  0  0  0  0  0  0
  1  2  1  0  0  0  0
  2  3  1  0  0  0  0
  2  4  1  0  0  0  0
  4  5  2  0  0  0  0
  5  6  1  0  0  0  0
  6  7  1  0  0  0  0
  7  8  1  0  0  0  0
  8  9  1  0  0  0  0
  9 10  1  0  0  0  0
 10 11  1  0  0  0  0
 11 12  1  0  0  0  0
 12 13  1  0  0  0  0
  8 13  1  0  0  0  0
 11 14  1  0  0  0  0
 14 15  1  0  0  0  0
 15 16  1  0  0  0  0
 16 17  2  0  0  0  0
 17 18  1  0  0  0  0
 18 19  2  0  0  0  0
 19 20  1  0  0  0  0
 19 21  1  0  0  0  0
 21 22  2  0  0  0  0
 16 22  1  0  0  0  0
 22 23  1  0  0  0  0
 23 24  1  0  0  0  0
 24 25  1  0  0  0  0
 24 26  1  0  0  0  0
 24 27  1  0  0  0  0
  6 28  2  0  0  0  0
 28 29  1  0  0  0  0
 29 30  2  0  0  0  0
 30 31  1  0  0  0  0
 31 32  2  0  0  0  0
 32 33  1  0  0  0  0
 33 34  2  0  0  0  0
  4 34  1  0  0  0  0
 29 34  1  0  0  0  0
M  END
> <chemblId>
CHEMBL178084

> <bioactivity__type>
IC50

> <units>
nM

> <value>
170.0

$$$$

  CDK     11271515522D 0   0.00000     0.00000     0

 30 33  0  0  0  0              1 V2000 
    2.5980   -3.7500    0.0000 C   0  0  0  0  0  0  0  0  0  0  0  0
    1.2990   -3.0000    0.0000 N   0  0  0  0  0  0  0  0  0  0  0  0
   -0.0000   -3.7500    0.0000 C   0  0  0  0  0  0  0  0  0  0  0  0
    1.2990   -1.5000    0.0000 C   0  0  0  0  0  0  0  0  0  0  0  0
    2.5980   -0.7500    0.0000 N   0  0  0  0  0  0  0  0  0  0  0  0
    2.5980    0.7500    0.0000 C   0  0  0  0  0  0  0  0  0  0  0  0
    3.8970    1.5000    0.0000 N   0  0  0  0  0  0  0  0  0  0  0  0
    3.8971    3.0000    0.0000 C   0  0  0  0  0  0  0  0  0  0  0  0
    5.1961    3.7500    0.0000 C   0  0  0  0  0  0  0  0  0  0  0  0
    5.1961    5.2500    0.0000 C   0  0  0  0  0  0  0  0  0  0  0  0
    3.8971    6.0000    0.0000 C   0  0  0  0  0  0  0  0  0  0  0  0
    2.5980    5.2500    0.0000 C   0  0  0  0  0  0  0  0  0  0  0  0
    2.5980    3.7500    0.0000 C   0  0  0  0  0  0  0  0  0  0  0  0
    3.8971    7.5000    0.0000 N   0  0  0  0  0  0  0  0  0  0  0  0
    5.1961    8.2500    0.0000 C   0  0  0  0  0  0  0  0  0  0  0  0
    6.4952    7.5000    0.0000 O   0  0  0  0  0  0  0  0  0  0  0  0
    5.1961    9.7500    0.0000 C   0  0  0  0  0  0  0  0  0  0  0  0
    6.4952   10.5000    0.0000 C   0  0  0  0  0  0  0  0  0  0  0  0
    6.4952   12.0000    0.0000 C   0  0  0  0  0  0  0  0  0  0  0  0
    5.1962   12.7500    0.0000 C   0  0  0  0  0  0  0  0  0  0  0  0
    3.8971   12.0000    0.0000 C   0  0  0  0  0  0  0  0  0  0  0  0
    2.5981   12.7500    0.0000 Cl  0  0  0  0  0  0  0  0  0  0  0  0
    3.8971   10.5000    0.0000 C   0  0  0  0  0  0  0  0  0  0  0  0
    1.2990    1.5000    0.0000 N   0  0  0  0  0  0  0  0  0  0  0  0
    0.0000    0.7500    0.0000 C   0  0  0  0  0  0  0  0  0  0  0  0
   -1.2990    1.5000    0.0000 C   0  0  0  0  0  0  0  0  0  0  0  0
   -2.5980    0.7500    0.0000 C   0  0  0  0  0  0  0  0  0  0  0  0
   -2.5980   -0.7500    0.0000 C   0  0  0  0  0  0  0  0  0  0  0  0
   -1.2990   -1.5000    0.0000 C   0  0  0  0  0  0  0  0  0  0  0  0
    0.0000   -0.7500    0.0000 C   0  0  0  0  0  0  0  0  0  0  0  0
  1  2  1  0  0  0  0
  2  3  1  0  0  0  0
  2  4  1  0  0  0  0
  4  5  2  0  0  0  0
  5  6  1  0  0  0  0
  6  7  1  0  0  0  0
  8  7  1  1  0  0  0
  8  9  1  0  0  0  0
  9 10  1  0  0  0  0
 10 11  1  0  0  0  0
 11 12  1  0  0  0  0
 12 13  1  0  0  0  0
  8 13  1  0  0  0  0
 11 14  1  1  0  0  0
 14 15  1  0  0  0  0
 15 16  2  0  0  0  0
 15 17  1  0  0  0  0
 17 18  2  0  0  0  0
 18 19  1  0  0  0  0
 19 20  2  0  0  0  0
 20 21  1  0  0  0  0
 21 22  1  0  0  0  0
 21 23  2  0  0  0  0
 17 23  1  0  0  0  0
  6 24  2  0  0  0  0
 24 25  1  0  0  0  0
 25 26  2  0  0  0  0
 26 27  1  0  0  0  0
 27 28  2  0  0  0  0
 28 29  1  0  0  0  0
 29 30  2  0  0  0  0
  4 30  1  0  0  0  0
 25 30  1  0  0  0  0
M  END
> <chemblId>
CHEMBL179878

> <bioactivity__type>
IC50

> <units>
nM

> <value>
76.0

$$$$

  CDK     11271515522D 0   0.00000     0.00000     0

 36 39  0  0  0  0              1 V2000 
    2.5980   -3.7500    0.0000 C   0  0  0  0  0  0  0  0  0  0  0  0
    1.2990   -3.0000    0.0000 N   0  0  0  0  0  0  0  0  0  0  0  0
   -0.0000   -3.7500    0.0000 C   0  0  0  0  0  0  0  0  0  0  0  0
    1.2990   -1.5000    0.0000 C   0  0  0  0  0  0  0  0  0  0  0  0
    2.5980   -0.7500    0.0000 N   0  0  0  0  0  0  0  0  0  0  0  0
    2.5980    0.7500    0.0000 C   0  0  0  0  0  0  0  0  0  0  0  0
    3.8970    1.5000    0.0000 N   0  0  0  0  0  0  0  0  0  0  0  0
    3.8971    3.0000    0.0000 C   0  0  0  0  0  0  0  0  0  0  0  0
    5.1961    3.7500    0.0000 C   0  0  0  0  0  0  0  0  0  0  0  0
    5.1961    5.2500    0.0000 C   0  0  0  0  0  0  0  0  0  0  0  0
    3.8971    6.0000    0.0000 C   0  0  0  0  0  0  0  0  0  0  0  0
    2.5980    5.2500    0.0000 C   0  0  0  0  0  0  0  0  0  0  0  0
    2.5980    3.7500    0.0000 C   0  0  0  0  0  0  0  0  0  0  0  0
    3.8971    7.5000    0.0000 N   0  0  0  0  0  0  0  0  0  0  0  0
    5.1961    8.2500    0.0000 S   0  0  0  0  0  0  0  0  0  0  0  0
    5.7091    6.8404    0.0000 O   0  0  0  0  0  0  0  0  0  0  0  0
    6.6733    8.5104    0.0000 O   0  0  0  0  0  0  0  0  0  0  0  0
    5.1961    9.7500    0.0000 C   0  0  0  0  0  0  0  0  0  0  0  0
    6.4952   10.5000    0.0000 C   0  0  0  0  0  0  0  0  0  0  0  0
    6.4952   12.0000    0.0000 C   0  0  0  0  0  0  0  0  0  0  0  0
    5.1962   12.7500    0.0000 C   0  0  0  0  0  0  0  0  0  0  0  0
    5.1962   14.2500    0.0000 Br  0  0  0  0  0  0  0  0  0  0  0  0
    3.8971   12.0000    0.0000 C   0  0  0  0  0  0  0  0  0  0  0  0
    3.8971   10.5000    0.0000 C   0  0  0  0  0  0  0  0  0  0  0  0
    2.5981    9.7500    0.0000 O   0  0  0  0  0  0  0  0  0  0  0  0
    1.2990   10.5000    0.0000 C   0  0  0  0  0  0  0  0  0  0  0  0
    1.2990   12.0000    0.0000 F   0  0  0  0  0  0  0  0  0  0  0  0
   -0.1782   10.7605    0.0000 F   0  0  0  0  0  0  0  0  0  0  0  0
    0.7860    9.0905    0.0000 F   0  0  0  0  0  0  0  0  0  0  0  0
    1.2990    1.5000    0.0000 N   0  0  0  0  0  0  0  0  0  0  0  0
    0.0000    0.7500    0.0000 C   0  0  0  0  0  0  0  0  0  0  0  0
   -1.2990    1.5000    0.0000 C   0  0  0  0  0  0  0  0  0  0  0  0
   -2.5980    0.7500    0.0000 C   0  0  0  0  0  0  0  0  0  0  0  0
   -2.5980   -0.7500    0.0000 C   0  0  0  0  0  0  0  0  0  0  0  0
   -1.2990   -1.5000    0.0000 C   0  0  0  0  0  0  0  0  0  0  0  0
    0.0000   -0.7500    0.0000 C   0  0  0  0  0  0  0  0  0  0  0  0
  1  2  1  0  0  0  0
  2  3  1  0  0  0  0
  2  4  1  0  0  0  0
  4  5  2  0  0  0  0
  5  6  1  0  0  0  0
  6  7  1  0  0  0  0
  8  7  1  1  0  0  0
  8  9  1  0  0  0  0
  9 10  1  0  0  0  0
 10 11  1  0  0  0  0
 11 12  1  0  0  0  0
 12 13  1  0  0  0  0
  8 13  1  0  0  0  0
 11 14  1  1  0  0  0
 14 15  1  0  0  0  0
 15 16  2  0  0  0  0
 15 17  2  0  0  0  0
 15 18  1  0  0  0  0
 18 19  2  0  0  0  0
 19 20  1  0  0  0  0
 20 21  2  0  0  0  0
 21 22  1  0  0  0  0
 21 23  1  0  0  0  0
 23 24  2  0  0  0  0
 18 24  1  0  0  0  0
 24 25  1  0  0  0  0
 25 26  1  0  0  0  0
 26 27  1  0  0  0  0
 26 28  1  0  0  0  0
 26 29  1  0  0  0  0
  6 30  2  0  0  0  0
 30 31  1  0  0  0  0
 31 32  2  0  0  0  0
 32 33  1  0  0  0  0
 33 34  2  0  0  0  0
 34 35  1  0  0  0  0
 35 36  2  0  0  0  0
  4 36  1  0  0  0  0
 31 36  1  0  0  0  0
M  END
> <chemblId>
CHEMBL180003

> <bioactivity__type>
IC50

> <units>
nM

> <value>
57.0

$$$$

  CDK     11271515522D 0   0.00000     0.00000     0

 30 33  0  0  0  0              1 V2000 
    2.5980   -3.7500    0.0000 C   0  0  0  0  0  0  0  0  0  0  0  0
    1.2990   -3.0000    0.0000 N   0  0  0  0  0  0  0  0  0  0  0  0
   -0.0000   -3.7500    0.0000 C   0  0  0  0  0  0  0  0  0  0  0  0
    1.2990   -1.5000    0.0000 C   0  0  0  0  0  0  0  0  0  0  0  0
    2.5980   -0.7500    0.0000 N   0  0  0  0  0  0  0  0  0  0  0  0
    2.5980    0.7500    0.0000 C   0  0  0  0  0  0  0  0  0  0  0  0
    3.8970    1.5000    0.0000 N   0  0  0  0  0  0  0  0  0  0  0  0
    3.8971    3.0000    0.0000 C   0  0  0  0  0  0  0  0  0  0  0  0
    5.1961    3.7500    0.0000 C   0  0  0  0  0  0  0  0  0  0  0  0
    5.1961    5.2500    0.0000 C   0  0  0  0  0  0  0  0  0  0  0  0
    3.8971    6.0000    0.0000 C   0  0  0  0  0  0  0  0  0  0  0  0
    2.5980    5.2500    0.0000 C   0  0  0  0  0  0  0  0  0  0  0  0
    2.5980    3.7500    0.0000 C   0  0  0  0  0  0  0  0  0  0  0  0
    3.8971    7.5000    0.0000 N   0  0  0  0  0  0  0  0  0  0  0  0
    5.1961    8.2500    0.0000 C   0  0  0  0  0  0  0  0  0  0  0  0
    6.4952    7.5000    0.0000 O   0  0  0  0  0  0  0  0  0  0  0  0
    5.1961    9.7500    0.0000 C   0  0  0  0  0  0  0  0  0  0  0  0
    6.4952   10.5000    0.0000 C   0  0  0  0  0  0  0  0  0  0  0  0
    6.4952   12.0000    0.0000 C   0  0  0  0  0  0  0  0  0  0  0  0
    5.1962   12.7500    0.0000 C   0  0  0  0  0  0  0  0  0  0  0  0
    3.8971   12.0000    0.0000 C   0  0  0  0  0  0  0  0  0  0  0  0
    2.5981   12.7500    0.0000 C   0  0  0  0  0  0  0  0  0  0  0  0
    3.8971   10.5000    0.0000 C   0  0  0  0  0  0  0  0  0  0  0  0
    1.2990    1.5000    0.0000 N   0  0  0  0  0  0  0  0  0  0  0  0
    0.0000    0.7500    0.0000 C   0  0  0  0  0  0  0  0  0  0  0  0
   -1.2990    1.5000    0.0000 C   0  0  0  0  0  0  0  0  0  0  0  0
   -2.5980    0.7500    0.0000 C   0  0  0  0  0  0  0  0  0  0  0  0
   -2.5980   -0.7500    0.0000 C   0  0  0  0  0  0  0  0  0  0  0  0
   -1.2990   -1.5000    0.0000 C   0  0  0  0  0  0  0  0  0  0  0  0
    0.0000   -0.7500    0.0000 C   0  0  0  0  0  0  0  0  0  0  0  0
  1  2  1  0  0  0  0
  2  3  1  0  0  0  0
  2  4  1  0  0  0  0
  4  5  2  0  0  0  0
  5  6  1  0  0  0  0
  6  7  1  0  0  0  0
  8  7  1  1  0  0  0
  8  9  1  0  0  0  0
  9 10  1  0  0  0  0
 10 11  1  0  0  0  0
 11 12  1  0  0  0  0
 12 13  1  0  0  0  0
  8 13  1  0  0  0  0
 11 14  1  1  0  0  0
 14 15  1  0  0  0  0
 15 16  2  0  0  0  0
 15 17  1  0  0  0  0
 17 18  2  0  0  0  0
 18 19  1  0  0  0  0
 19 20  2  0  0  0  0
 20 21  1  0  0  0  0
 21 22  1  0  0  0  0
 21 23  2  0  0  0  0
 17 23  1  0  0  0  0
  6 24  2  0  0  0  0
 24 25  1  0  0  0  0
 25 26  2  0  0  0  0
 26 27  1  0  0  0  0
 27 28  2  0  0  0  0
 28 29  1  0  0  0  0
 29 30  2  0  0  0  0
  4 30  1  0  0  0  0
 25 30  1  0  0  0  0
M  END
> <chemblId>
CHEMBL180962

> <bioactivity__type>
IC50

> <units>
nM

> <value>
110.0

$$$$

  CDK     11271515522D 0   0.00000     0.00000     0

 31 34  0  0  0  0              1 V2000 
    2.5980   -3.7500    0.0000 C   0  0  0  0  0  0  0  0  0  0  0  0
    1.2990   -3.0000    0.0000 N   0  0  0  0  0  0  0  0  0  0  0  0
   -0.0000   -3.7500    0.0000 C   0  0  0  0  0  0  0  0  0  0  0  0
    1.2990   -1.5000    0.0000 C   0  0  0  0  0  0  0  0  0  0  0  0
    2.5980   -0.7500    0.0000 N   0  0  0  0  0  0  0  0  0  0  0  0
    2.5980    0.7500    0.0000 C   0  0  0  0  0  0  0  0  0  0  0  0
    3.8970    1.5000    0.0000 N   0  0  0  0  0  0  0  0  0  0  0  0
    3.8971    3.0000    0.0000 C   0  0  0  0  0  0  0  0  0  0  0  0
    5.1961    3.7500    0.0000 C   0  0  0  0  0  0  0  0  0  0  0  0
    5.1961    5.2500    0.0000 C   0  0  0  0  0  0  0  0  0  0  0  0
    3.8971    6.0000    0.0000 C   0  0  0  0  0  0  0  0  0  0  0  0
    2.5980    5.2500    0.0000 C   0  0  0  0  0  0  0  0  0  0  0  0
    2.5980    3.7500    0.0000 C   0  0  0  0  0  0  0  0  0  0  0  0
    3.8971    7.5000    0.0000 N   0  0  0  0  0  0  0  0  0  0  0  0
    5.1961    8.2500    0.0000 C   0  0  0  0  0  0  0  0  0  0  0  0
    6.4952    7.5000    0.0000 O   0  0  0  0  0  0  0  0  0  0  0  0
    5.1961    9.7500    0.0000 C   0  0  0  0  0  0  0  0  0  0  0  0
    6.4952   10.5000    0.0000 C   0  0  0  0  0  0  0  0  0  0  0  0
    6.4952   12.0000    0.0000 C   0  0  0  0  0  0  0  0  0  0  0  0
    5.1962   12.7500    0.0000 C   0  0  0  0  0  0  0  0  0  0  0  0
    3.8971   12.0000    0.0000 C   0  0  0  0  0  0  0  0  0  0  0  0
    3.8971   10.5000    0.0000 C   0  0  0  0  0  0  0  0  0  0  0  0
    2.5981   12.7500    0.0000 C   0  0  0  0  0  0  0  0  0  0  0  0
    1.2990   13.5000    0.0000 N   0  0  0  0  0  0  0  0  0  0  0  0
    1.2990    1.5000    0.0000 N   0  0  0  0  0  0  0  0  0  0  0  0
    0.0000    0.7500    0.0000 C   0  0  0  0  0  0  0  0  0  0  0  0
   -1.2990    1.5000    0.0000 C   0  0  0  0  0  0  0  0  0  0  0  0
   -2.5980    0.7500    0.0000 C   0  0  0  0  0  0  0  0  0  0  0  0
   -2.5980   -0.7500    0.0000 C   0  0  0  0  0  0  0  0  0  0  0  0
   -1.2990   -1.5000    0.0000 C   0  0  0  0  0  0  0  0  0  0  0  0
    0.0000   -0.7500    0.0000 C   0  0  0  0  0  0  0  0  0  0  0  0
  1  2  1  0  0  0  0
  2  3  1  0  0  0  0
  2  4  1  0  0  0  0
  4  5  2  0  0  0  0
  5  6  1  0  0  0  0
  6  7  1  0  0  0  0
  8  7  1  1  0  0  0
  8  9  1  0  0  0  0
  9 10  1  0  0  0  0
 10 11  1  0  0  0  0
 11 12  1  0  0  0  0
 12 13  1  0  0  0  0
  8 13  1  0  0  0  0
 11 14  1  1  0  0  0
 14 15  1  0  0  0  0
 15 16  2  0  0  0  0
 15 17  1  0  0  0  0
 17 18  2  0  0  0  0
 18 19  1  0  0  0  0
 19 20  2  0  0  0  0
 20 21  1  0  0  0  0
 21 22  2  0  0  0  0
 17 22  1  0  0  0  0
 21 23  1  0  0  0  0
 23 24  3  0  0  0  0
  6 25  2  0  0  0  0
 25 26  1  0  0  0  0
 26 27  2  0  0  0  0
 27 28  1  0  0  0  0
 28 29  2  0  0  0  0
 29 30  1  0  0  0  0
 30 31  2  0  0  0  0
  4 31  1  0  0  0  0
 26 31  1  0  0  0  0
M  END
> <chemblId>
CHEMBL181099

> <bioactivity__type>
IC50

> <units>
nM

> <value>
150.0

$$$$

  CDK     11271515522D 0   0.00000     0.00000     0

 35 38  0  0  0  0              1 V2000 
    2.5980   -3.7500    0.0000 C   0  0  0  0  0  0  0  0  0  0  0  0
    1.2990   -3.0000    0.0000 N   0  0  0  0  0  0  0  0  0  0  0  0
   -0.0000   -3.7500    0.0000 C   0  0  0  0  0  0  0  0  0  0  0  0
    1.2990   -1.5000    0.0000 C   0  0  0  0  0  0  0  0  0  0  0  0
    2.5980   -0.7500    0.0000 N   0  0  0  0  0  0  0  0  0  0  0  0
    2.5980    0.7500    0.0000 C   0  0  0  0  0  0  0  0  0  0  0  0
    3.8970    1.5000    0.0000 N   0  0  0  0  0  0  0  0  0  0  0  0
    3.8971    3.0000    0.0000 C   0  0  0  0  0  0  0  0  0  0  0  0
    5.1961    3.7500    0.0000 C   0  0  0  0  0  0  0  0  0  0  0  0
    5.1961    5.2500    0.0000 C   0  0  0  0  0  0  0  0  0  0  0  0
    3.8971    6.0000    0.0000 C   0  0  0  0  0  0  0  0  0  0  0  0
    2.5980    5.2500    0.0000 C   0  0  0  0  0  0  0  0  0  0  0  0
    2.5980    3.7500    0.0000 C   0  0  0  0  0  0  0  0  0  0  0  0
    3.8971    7.5000    0.0000 N   0  0  0  0  0  0  0  0  0  0  0  0
    5.1961    8.2500    0.0000 C   0  0  0  0  0  0  0  0  0  0  0  0
    6.4952    7.5000    0.0000 O   0  0  0  0  0  0  0  0  0  0  0  0
    5.1961    9.7500    0.0000 C   0  0  0  0  0  0  0  0  0  0  0  0
    6.4952   10.5000    0.0000 C   0  0  0  0  0  0  0  0  0  0  0  0
    6.4952   12.0000    0.0000 C   0  0  0  0  0  0  0  0  0  0  0  0
    5.1962   12.7500    0.0000 C   0  0  0  0  0  0  0  0  0  0  0  0
    5.1962   14.2500    0.0000 Br  0  0  0  0  0  0  0  0  0  0  0  0
    3.8971   12.0000    0.0000 C   0  0  0  0  0  0  0  0  0  0  0  0
    3.8971   10.5000    0.0000 C   0  0  0  0  0  0  0  0  0  0  0  0
    2.5981    9.7500    0.0000 O   0  0  0  0  0  0  0  0  0  0  0  0
    1.2990   10.5000    0.0000 C   0  0  0  0  0  0  0  0  0  0  0  0
    1.2990   12.0000    0.0000 F   0  0  0  0  0  0  0  0  0  0  0  0
   -0.1782   10.7605    0.0000 F   0  0  0  0  0  0  0  0  0  0  0  0
    0.7860    9.0905    0.0000 F   0  0  0  0  0  0  0  0  0  0  0  0
    1.2990    1.5000    0.0000 N   0  0  0  0  0  0  0  0  0  0  0  0
    0.0000    0.7500    0.0000 C   0  0  0  0  0  0  0  0  0  0  0  0
   -1.2990    1.5000    0.0000 C   0  0  0  0  0  0  0  0  0  0  0  0
   -2.5980    0.7500    0.0000 C   0  0  0  0  0  0  0  0  0  0  0  0
   -2.5980   -0.7500    0.0000 C   0  0  0  0  0  0  0  0  0  0  0  0
   -1.2990   -1.5000    0.0000 C   0  0  0  0  0  0  0  0  0  0  0  0
    0.0000   -0.7500    0.0000 C   0  0  0  0  0  0  0  0  0  0  0  0
  1  2  1  0  0  0  0
  2  3  1  0  0  0  0
  2  4  1  0  0  0  0
  4  5  2  0  0  0  0
  5  6  1  0  0  0  0
  6  7  1  0  0  0  0
  7  8  1  0  0  0  0
  8  9  1  0  0  0  0
  9 10  1  0  0  0  0
 10 11  1  0  0  0  0
 11 12  1  0  0  0  0
 12 13  1  0  0  0  0
  8 13  1  0  0  0  0
 11 14  1  0  0  0  0
 14 15  1  0  0  0  0
 15 16  2  0  0  0  0
 15 17  1  0  0  0  0
 17 18  2  0  0  0  0
 18 19  1  0  0  0  0
 19 20  2  0  0  0  0
 20 21  1  0  0  0  0
 20 22  1  0  0  0  0
 22 23  2  0  0  0  0
 17 23  1  0  0  0  0
 23 24  1  0  0  0  0
 24 25  1  0  0  0  0
 25 26  1  0  0  0  0
 25 27  1  0  0  0  0
 25 28  1  0  0  0  0
  6 29  2  0  0  0  0
 29 30  1  0  0  0  0
 30 31  2  0  0  0  0
 31 32  1  0  0  0  0
 32 33  2  0  0  0  0
 33 34  1  0  0  0  0
 34 35  2  0  0  0  0
  4 35  1  0  0  0  0
 30 35  1  0  0  0  0
M  END
> <chemblId>
CHEMBL181184

> <bioactivity__type>
IC50

> <units>
nM

> <value>
390.0

$$$$

  CDK     11271515522D 0   0.00000     0.00000     0

 37 40  0  0  0  0              1 V2000 
    2.5980   -3.7500    0.0000 C   0  0  0  0  0  0  0  0  0  0  0  0
    1.2990   -3.0000    0.0000 N   0  0  0  0  0  0  0  0  0  0  0  0
   -0.0000   -3.7500    0.0000 C   0  0  0  0  0  0  0  0  0  0  0  0
    1.2990   -1.5000    0.0000 C   0  0  0  0  0  0  0  0  0  0  0  0
    2.5980   -0.7500    0.0000 N   0  0  0  0  0  0  0  0  0  0  0  0
    2.5980    0.7500    0.0000 C   0  0  0  0  0  0  0  0  0  0  0  0
    3.8970    1.5000    0.0000 N   0  0  0  0  0  0  0  0  0  0  0  0
    3.8971    3.0000    0.0000 C   0  0  0  0  0  0  0  0  0  0  0  0
    5.1961    3.7500    0.0000 C   0  0  0  0  0  0  0  0  0  0  0  0
    5.1961    5.2500    0.0000 C   0  0  0  0  0  0  0  0  0  0  0  0
    3.8971    6.0000    0.0000 C   0  0  0  0  0  0  0  0  0  0  0  0
    3.8971    7.5000    0.0000 C   0  0  0  0  0  0  0  0  0  0  0  0
    5.1961    8.2500    0.0000 N   0  0  0  0  0  0  0  0  0  0  0  0
    5.1961    9.7500    0.0000 S   0  0  0  0  0  0  0  0  0  0  0  0
    4.6831   11.1595    0.0000 O   0  0  0  0  0  0  0  0  0  0  0  0
    3.7189    9.4895    0.0000 O   0  0  0  0  0  0  0  0  0  0  0  0
    6.4952   10.5000    0.0000 C   0  0  0  0  0  0  0  0  0  0  0  0
    7.7942    9.7500    0.0000 C   0  0  0  0  0  0  0  0  0  0  0  0
    9.0933   10.5000    0.0000 C   0  0  0  0  0  0  0  0  0  0  0  0
    9.0933   12.0000    0.0000 C   0  0  0  0  0  0  0  0  0  0  0  0
   10.3923   12.7500    0.0000 Br  0  0  0  0  0  0  0  0  0  0  0  0
    7.7942   12.7500    0.0000 C   0  0  0  0  0  0  0  0  0  0  0  0
    6.4952   12.0000    0.0000 C   0  0  0  0  0  0  0  0  0  0  0  0
    5.1962   12.7500    0.0000 O   0  0  0  0  0  0  0  0  0  0  0  0
    5.1962   14.2500    0.0000 C   0  0  0  0  0  0  0  0  0  0  0  0
    6.4952   15.0000    0.0000 F   0  0  0  0  0  0  0  0  0  0  0  0
    4.6831   15.6595    0.0000 F   0  0  0  0  0  0  0  0  0  0  0  0
    3.7189   13.9895    0.0000 F   0  0  0  0  0  0  0  0  0  0  0  0
    2.5980    5.2500    0.0000 C   0  0  0  0  0  0  0  0  0  0  0  0
    2.5980    3.7500    0.0000 C   0  0  0  0  0  0  0  0  0  0  0  0
    1.2990    1.5000    0.0000 N   0  0  0  0  0  0  0  0  0  0  0  0
    0.0000    0.7500    0.0000 C   0  0  0  0  0  0  0  0  0  0  0  0
   -1.2990    1.5000    0.0000 C   0  0  0  0  0  0  0  0  0  0  0  0
   -2.5980    0.7500    0.0000 C   0  0  0  0  0  0  0  0  0  0  0  0
   -2.5980   -0.7500    0.0000 C   0  0  0  0  0  0  0  0  0  0  0  0
   -1.2990   -1.5000    0.0000 C   0  0  0  0  0  0  0  0  0  0  0  0
    0.0000   -0.7500    0.0000 C   0  0  0  0  0  0  0  0  0  0  0  0
  1  2  1  0  0  0  0
  2  3  1  0  0  0  0
  2  4  1  0  0  0  0
  4  5  2  0  0  0  0
  5  6  1  0  0  0  0
  6  7  1  0  0  0  0
  8  7  1  1  0  0  0
  8  9  1  0  0  0  0
  9 10  1  0  0  0  0
 10 11  1  0  0  0  0
 11 12  1  1  0  0  0
 12 13  1  0  0  0  0
 13 14  1  0  0  0  0
 14 15  2  0  0  0  0
 14 16  2  0  0  0  0
 14 17  1  0  0  0  0
 17 18  2  0  0  0  0
 18 19  1  0  0  0  0
 19 20  2  0  0  0  0
 20 21  1  0  0  0  0
 20 22  1  0  0  0  0
 22 23  2  0  0  0  0
 17 23  1  0  0  0  0
 23 24  1  0  0  0  0
 24 25  1  0  0  0  0
 25 26  1  0  0  0  0
 25 27  1  0  0  0  0
 25 28  1  0  0  0  0
 11 29  1  0  0  0  0
 29 30  1  0  0  0  0
  8 30  1  0  0  0  0
  6 31  2  0  0  0  0
 31 32  1  0  0  0  0
 32 33  2  0  0  0  0
 33 34  1  0  0  0  0
 34 35  2  0  0  0  0
 35 36  1  0  0  0  0
 36 37  2  0  0  0  0
  4 37  1  0  0  0  0
 32 37  1  0  0  0  0
M  END
> <chemblId>
CHEMBL181217

> <bioactivity__type>
IC50

> <units>
nM

> <value>
130.0

$$$$

  CDK     11271515522D 0   0.00000     0.00000     0

 32 35  0  0  0  0              1 V2000 
    2.5980   -3.7500    0.0000 C   0  0  0  0  0  0  0  0  0  0  0  0
    1.2990   -3.0000    0.0000 N   0  0  0  0  0  0  0  0  0  0  0  0
   -0.0000   -3.7500    0.0000 C   0  0  0  0  0  0  0  0  0  0  0  0
    1.2990   -1.5000    0.0000 C   0  0  0  0  0  0  0  0  0  0  0  0
    2.5980   -0.7500    0.0000 N   0  0  0  0  0  0  0  0  0  0  0  0
    2.5980    0.7500    0.0000 C   0  0  0  0  0  0  0  0  0  0  0  0
    3.8970    1.5000    0.0000 N   0  0  0  0  0  0  0  0  0  0  0  0
    3.8971    3.0000    0.0000 C   0  0  0  0  0  0  0  0  0  0  0  0
    5.1961    3.7500    0.0000 C   0  0  0  0  0  0  0  0  0  0  0  0
    5.1961    5.2500    0.0000 C   0  0  0  0  0  0  0  0  0  0  0  0
    3.8971    6.0000    0.0000 C   0  0  0  0  0  0  0  0  0  0  0  0
    2.5980    5.2500    0.0000 C   0  0  0  0  0  0  0  0  0  0  0  0
    2.5980    3.7500    0.0000 C   0  0  0  0  0  0  0  0  0  0  0  0
    3.8971    7.5000    0.0000 N   0  0  0  0  0  0  0  0  0  0  0  0
    5.1961    8.2500    0.0000 C   0  0  0  0  0  0  0  0  0  0  0  0
    6.4952    7.5000    0.0000 O   0  0  0  0  0  0  0  0  0  0  0  0
    5.1961    9.7500    0.0000 C   0  0  0  0  0  0  0  0  0  0  0  0
    6.4952   10.5000    0.0000 C   0  0  0  0  0  0  0  0  0  0  0  0
    6.4952   12.0000    0.0000 C   0  0  0  0  0  0  0  0  0  0  0  0
    5.1962   12.7500    0.0000 C   0  0  0  0  0  0  0  0  0  0  0  0
    3.8971   12.0000    0.0000 C   0  0  0  0  0  0  0  0  0  0  0  0
    3.8971   10.5000    0.0000 C   0  0  0  0  0  0  0  0  0  0  0  0
    2.5981   12.7500    0.0000 N   0  3  0  0  0  0  0  0  0  0  0  0
    2.5981   14.2500    0.0000 O   0  0  0  0  0  0  0  0  0  0  0  0
    1.2990   12.0000    0.0000 O   0  5  0  0  0  0  0  0  0  0  0  0
    1.2990    1.5000    0.0000 N   0  0  0  0  0  0  0  0  0  0  0  0
    0.0000    0.7500    0.0000 C   0  0  0  0  0  0  0  0  0  0  0  0
   -1.2990    1.5000    0.0000 C   0  0  0  0  0  0  0  0  0  0  0  0
   -2.5980    0.7500    0.0000 C   0  0  0  0  0  0  0  0  0  0  0  0
   -2.5980   -0.7500    0.0000 C   0  0  0  0  0  0  0  0  0  0  0  0
   -1.2990   -1.5000    0.0000 C   0  0  0  0  0  0  0  0  0  0  0  0
    0.0000   -0.7500    0.0000 C   0  0  0  0  0  0  0  0  0  0  0  0
  1  2  1  0  0  0  0
  2  3  1  0  0  0  0
  2  4  1  0  0  0  0
  4  5  2  0  0  0  0
  5  6  1  0  0  0  0
  6  7  1  0  0  0  0
  8  7  1  1  0  0  0
  8  9  1  0  0  0  0
  9 10  1  0  0  0  0
 10 11  1  0  0  0  0
 11 12  1  0  0  0  0
 12 13  1  0  0  0  0
  8 13  1  0  0  0  0
 11 14  1  1  0  0  0
 14 15  1  0  0  0  0
 15 16  2  0  0  0  0
 15 17  1  0  0  0  0
 17 18  2  0  0  0  0
 18 19  1  0  0  0  0
 19 20  2  0  0  0  0
 20 21  1  0  0  0  0
 21 22  2  0  0  0  0
 17 22  1  0  0  0  0
 21 23  1  0  0  0  0
 23 24  2  0  0  0  0
 23 25  1  0  0  0  0
  6 26  2  0  0  0  0
 26 27  1  0  0  0  0
 27 28  2  0  0  0  0
 28 29  1  0  0  0  0
 29 30  2  0  0  0  0
 30 31  1  0  0  0  0
 31 32  2  0  0  0  0
  4 32  1  0  0  0  0
 27 32  1  0  0  0  0
M  END
> <chemblId>
CHEMBL181383

> <bioactivity__type>
IC50

> <units>
nM

> <value>
97.0

$$$$

  CDK     11271515522D 0   0.00000     0.00000     0

 36 39  0  0  0  0              1 V2000 
    2.5980   -3.7500    0.0000 C   0  0  0  0  0  0  0  0  0  0  0  0
    1.2990   -3.0000    0.0000 N   0  0  0  0  0  0  0  0  0  0  0  0
   -0.0000   -3.7500    0.0000 C   0  0  0  0  0  0  0  0  0  0  0  0
    1.2990   -1.5000    0.0000 C   0  0  0  0  0  0  0  0  0  0  0  0
    2.5980   -0.7500    0.0000 N   0  0  0  0  0  0  0  0  0  0  0  0
    2.5980    0.7500    0.0000 C   0  0  0  0  0  0  0  0  0  0  0  0
    3.8970    1.5000    0.0000 N   0  0  0  0  0  0  0  0  0  0  0  0
    3.8971    3.0000    0.0000 C   0  0  0  0  0  0  0  0  0  0  0  0
    5.1961    3.7500    0.0000 C   0  0  0  0  0  0  0  0  0  0  0  0
    5.1961    5.2500    0.0000 C   0  0  0  0  0  0  0  0  0  0  0  0
    3.8971    6.0000    0.0000 C   0  0  0  0  0  0  0  0  0  0  0  0
    3.8971    7.5000    0.0000 C   0  0  0  0  0  0  0  0  0  0  0  0
    5.1961    8.2500    0.0000 N   0  0  0  0  0  0  0  0  0  0  0  0
    5.1961    9.7500    0.0000 C   0  0  0  0  0  0  0  0  0  0  0  0
    3.8971   10.5000    0.0000 O   0  0  0  0  0  0  0  0  0  0  0  0
    6.4952   10.5000    0.0000 C   0  0  0  0  0  0  0  0  0  0  0  0
    7.7942    9.7500    0.0000 C   0  0  0  0  0  0  0  0  0  0  0  0
    9.0933   10.5000    0.0000 C   0  0  0  0  0  0  0  0  0  0  0  0
    9.0933   12.0000    0.0000 C   0  0  0  0  0  0  0  0  0  0  0  0
   10.3923   12.7500    0.0000 Br  0  0  0  0  0  0  0  0  0  0  0  0
    7.7942   12.7500    0.0000 C   0  0  0  0  0  0  0  0  0  0  0  0
    6.4952   12.0000    0.0000 C   0  0  0  0  0  0  0  0  0  0  0  0
    5.1962   12.7500    0.0000 O   0  0  0  0  0  0  0  0  0  0  0  0
    5.1962   14.2500    0.0000 C   0  0  0  0  0  0  0  0  0  0  0  0
    6.4952   15.0000    0.0000 F   0  0  0  0  0  0  0  0  0  0  0  0
    4.6831   15.6595    0.0000 F   0  0  0  0  0  0  0  0  0  0  0  0
    3.7189   13.9895    0.0000 F   0  0  0  0  0  0  0  0  0  0  0  0
    2.5980    5.2500    0.0000 C   0  0  0  0  0  0  0  0  0  0  0  0
    2.5980    3.7500    0.0000 C   0  0  0  0  0  0  0  0  0  0  0  0
    1.2990    1.5000    0.0000 N   0  0  0  0  0  0  0  0  0  0  0  0
    0.0000    0.7500    0.0000 C   0  0  0  0  0  0  0  0  0  0  0  0
   -1.2990    1.5000    0.0000 C   0  0  0  0  0  0  0  0  0  0  0  0
   -2.5980    0.7500    0.0000 C   0  0  0  0  0  0  0  0  0  0  0  0
   -2.5980   -0.7500    0.0000 C   0  0  0  0  0  0  0  0  0  0  0  0
   -1.2990   -1.5000    0.0000 C   0  0  0  0  0  0  0  0  0  0  0  0
    0.0000   -0.7500    0.0000 C   0  0  0  0  0  0  0  0  0  0  0  0
  1  2  1  0  0  0  0
  2  3  1  0  0  0  0
  2  4  1  0  0  0  0
  4  5  2  0  0  0  0
  5  6  1  0  0  0  0
  6  7  1  0  0  0  0
  7  8  1  0  0  0  0
  8  9  1  0  0  0  0
  9 10  1  0  0  0  0
 10 11  1  0  0  0  0
 11 12  1  0  0  0  0
 12 13  1  0  0  0  0
 13 14  1  0  0  0  0
 14 15  2  0  0  0  0
 14 16  1  0  0  0  0
 16 17  2  0  0  0  0
 17 18  1  0  0  0  0
 18 19  2  0  0  0  0
 19 20  1  0  0  0  0
 19 21  1  0  0  0  0
 21 22  2  0  0  0  0
 16 22  1  0  0  0  0
 22 23  1  0  0  0  0
 23 24  1  0  0  0  0
 24 25  1  0  0  0  0
 24 26  1  0  0  0  0
 24 27  1  0  0  0  0
 11 28  1  0  0  0  0
 28 29  1  0  0  0  0
  8 29  1  0  0  0  0
  6 30  2  0  0  0  0
 30 31  1  0  0  0  0
 31 32  2  0  0  0  0
 32 33  1  0  0  0  0
 33 34  2  0  0  0  0
 34 35  1  0  0  0  0
 35 36  2  0  0  0  0
  4 36  1  0  0  0  0
 31 36  1  0  0  0  0
M  END
> <chemblId>
CHEMBL181393

> <bioactivity__type>
IC50

> <units>
nM

> <value>
570.0

$$$$

  CDK     11271515522D 0   0.00000     0.00000     0

 35 38  0  0  0  0              1 V2000 
    2.5980   -3.7500    0.0000 C   0  0  0  0  0  0  0  0  0  0  0  0
    1.2990   -3.0000    0.0000 N   0  0  0  0  0  0  0  0  0  0  0  0
   -0.0000   -3.7500    0.0000 C   0  0  0  0  0  0  0  0  0  0  0  0
    1.2990   -1.5000    0.0000 C   0  0  0  0  0  0  0  0  0  0  0  0
    2.5980   -0.7500    0.0000 N   0  0  0  0  0  0  0  0  0  0  0  0
    2.5980    0.7500    0.0000 C   0  0  0  0  0  0  0  0  0  0  0  0
    3.8970    1.5000    0.0000 N   0  0  0  0  0  0  0  0  0  0  0  0
    3.8971    3.0000    0.0000 C   0  0  0  0  0  0  0  0  0  0  0  0
    5.1961    3.7500    0.0000 C   0  0  0  0  0  0  0  0  0  0  0  0
    5.1961    5.2500    0.0000 C   0  0  0  0  0  0  0  0  0  0  0  0
    3.8971    6.0000    0.0000 C   0  0  0  0  0  0  0  0  0  0  0  0
    3.8971    7.5000    0.0000 C   0  0  0  0  0  0  0  0  0  0  0  0
    5.1961    8.2500    0.0000 N   0  0  0  0  0  0  0  0  0  0  0  0
    5.1961    9.7500    0.0000 C   0  0  0  0  0  0  0  0  0  0  0  0
    6.4952   10.5000    0.0000 C   0  0  0  0  0  0  0  0  0  0  0  0
    7.7942    9.7500    0.0000 C   0  0  0  0  0  0  0  0  0  0  0  0
    9.0933   10.5000    0.0000 C   0  0  0  0  0  0  0  0  0  0  0  0
    9.0933   12.0000    0.0000 C   0  0  0  0  0  0  0  0  0  0  0  0
   10.3923   12.7500    0.0000 Br  0  0  0  0  0  0  0  0  0  0  0  0
    7.7942   12.7500    0.0000 C   0  0  0  0  0  0  0  0  0  0  0  0
    6.4952   12.0000    0.0000 C   0  0  0  0  0  0  0  0  0  0  0  0
    5.1962   12.7500    0.0000 O   0  0  0  0  0  0  0  0  0  0  0  0
    5.1962   14.2500    0.0000 C   0  0  0  0  0  0  0  0  0  0  0  0
    6.4952   15.0000    0.0000 F   0  0  0  0  0  0  0  0  0  0  0  0
    4.6831   15.6595    0.0000 F   0  0  0  0  0  0  0  0  0  0  0  0
    3.7189   13.9895    0.0000 F   0  0  0  0  0  0  0  0  0  0  0  0
    2.5980    5.2500    0.0000 C   0  0  0  0  0  0  0  0  0  0  0  0
    2.5980    3.7500    0.0000 C   0  0  0  0  0  0  0  0  0  0  0  0
    1.2990    1.5000    0.0000 N   0  0  0  0  0  0  0  0  0  0  0  0
    0.0000    0.7500    0.0000 C   0  0  0  0  0  0  0  0  0  0  0  0
   -1.2990    1.5000    0.0000 C   0  0  0  0  0  0  0  0  0  0  0  0
   -2.5980    0.7500    0.0000 C   0  0  0  0  0  0  0  0  0  0  0  0
   -2.5980   -0.7500    0.0000 C   0  0  0  0  0  0  0  0  0  0  0  0
   -1.2990   -1.5000    0.0000 C   0  0  0  0  0  0  0  0  0  0  0  0
    0.0000   -0.7500    0.0000 C   0  0  0  0  0  0  0  0  0  0  0  0
  1  2  1  0  0  0  0
  2  3  1  0  0  0  0
  2  4  1  0  0  0  0
  4  5  2  0  0  0  0
  5  6  1  0  0  0  0
  6  7  1  0  0  0  0
  7  8  1  0  0  0  0
  8  9  1  0  0  0  0
  9 10  1  0  0  0  0
 10 11  1  0  0  0  0
 11 12  1  0  0  0  0
 12 13  1  0  0  0  0
 13 14  1  0  0  0  0
 14 15  1  0  0  0  0
 15 16  2  0  0  0  0
 16 17  1  0  0  0  0
 17 18  2  0  0  0  0
 18 19  1  0  0  0  0
 18 20  1  0  0  0  0
 20 21  2  0  0  0  0
 15 21  1  0  0  0  0
 21 22  1  0  0  0  0
 22 23  1  0  0  0  0
 23 24  1  0  0  0  0
 23 25  1  0  0  0  0
 23 26  1  0  0  0  0
 11 27  1  0  0  0  0
 27 28  1  0  0  0  0
  8 28  1  0  0  0  0
  6 29  2  0  0  0  0
 29 30  1  0  0  0  0
 30 31  2  0  0  0  0
 31 32  1  0  0  0  0
 32 33  2  0  0  0  0
 33 34  1  0  0  0  0
 34 35  2  0  0  0  0
  4 35  1  0  0  0  0
 30 35  1  0  0  0  0
M  END
> <chemblId>
CHEMBL181466

> <bioactivity__type>
IC50

> <units>
nM

> <value>
360.0

$$$$

  CDK     11271515522D 0   0.00000     0.00000     0

 33 36  0  0  0  0              1 V2000 
    2.5980   -3.7500    0.0000 C   0  0  0  0  0  0  0  0  0  0  0  0
    1.2990   -3.0000    0.0000 N   0  0  0  0  0  0  0  0  0  0  0  0
   -0.0000   -3.7500    0.0000 C   0  0  0  0  0  0  0  0  0  0  0  0
    1.2990   -1.5000    0.0000 C   0  0  0  0  0  0  0  0  0  0  0  0
    2.5980   -0.7500    0.0000 N   0  0  0  0  0  0  0  0  0  0  0  0
    2.5980    0.7500    0.0000 C   0  0  0  0  0  0  0  0  0  0  0  0
    3.8970    1.5000    0.0000 N   0  0  0  0  0  0  0  0  0  0  0  0
    3.8971    3.0000    0.0000 C   0  0  0  0  0  0  0  0  0  0  0  0
    5.1961    3.7500    0.0000 C   0  0  0  0  0  0  0  0  0  0  0  0
    5.1961    5.2500    0.0000 C   0  0  0  0  0  0  0  0  0  0  0  0
    3.8971    6.0000    0.0000 C   0  0  0  0  0  0  0  0  0  0  0  0
    2.5980    5.2500    0.0000 C   0  0  0  0  0  0  0  0  0  0  0  0
    2.5980    3.7500    0.0000 C   0  0  0  0  0  0  0  0  0  0  0  0
    3.8971    7.5000    0.0000 N   0  0  0  0  0  0  0  0  0  0  0  0
    5.1961    8.2500    0.0000 C   0  0  0  0  0  0  0  0  0  0  0  0
    6.4952    7.5000    0.0000 O   0  0  0  0  0  0  0  0  0  0  0  0
    5.1961    9.7500    0.0000 C   0  0  0  0  0  0  0  0  0  0  0  0
    6.4952   10.5000    0.0000 C   0  0  0  0  0  0  0  0  0  0  0  0
    6.4952   12.0000    0.0000 C   0  0  0  0  0  0  0  0  0  0  0  0
    5.1962   12.7500    0.0000 C   0  0  0  0  0  0  0  0  0  0  0  0
    3.8971   12.0000    0.0000 C   0  0  0  0  0  0  0  0  0  0  0  0
    3.8971   10.5000    0.0000 C   0  0  0  0  0  0  0  0  0  0  0  0
    2.5981   12.7500    0.0000 C   0  0  0  0  0  0  0  0  0  0  0  0
    2.5981   14.2500    0.0000 F   0  0  0  0  0  0  0  0  0  0  0  0
    1.1209   13.0105    0.0000 F   0  0  0  0  0  0  0  0  0  0  0  0
    2.0850   11.3405    0.0000 F   0  0  0  0  0  0  0  0  0  0  0  0
    1.2990    1.5000    0.0000 N   0  0  0  0  0  0  0  0  0  0  0  0
    0.0000    0.7500    0.0000 C   0  0  0  0  0  0  0  0  0  0  0  0
   -1.2990    1.5000    0.0000 C   0  0  0  0  0  0  0  0  0  0  0  0
   -2.5980    0.7500    0.0000 C   0  0  0  0  0  0  0  0  0  0  0  0
   -2.5980   -0.7500    0.0000 C   0  0  0  0  0  0  0  0  0  0  0  0
   -1.2990   -1.5000    0.0000 C   0  0  0  0  0  0  0  0  0  0  0  0
    0.0000   -0.7500    0.0000 C   0  0  0  0  0  0  0  0  0  0  0  0
  1  2  1  0  0  0  0
  2  3  1  0  0  0  0
  2  4  1  0  0  0  0
  4  5  2  0  0  0  0
  5  6  1  0  0  0  0
  6  7  1  0  0  0  0
  8  7  1  1  0  0  0
  8  9  1  0  0  0  0
  9 10  1  0  0  0  0
 10 11  1  0  0  0  0
 11 12  1  0  0  0  0
 12 13  1  0  0  0  0
  8 13  1  0  0  0  0
 11 14  1  1  0  0  0
 14 15  1  0  0  0  0
 15 16  2  0  0  0  0
 15 17  1  0  0  0  0
 17 18  2  0  0  0  0
 18 19  1  0  0  0  0
 19 20  2  0  0  0  0
 20 21  1  0  0  0  0
 21 22  2  0  0  0  0
 17 22  1  0  0  0  0
 21 23  1  0  0  0  0
 23 24  1  0  0  0  0
 23 25  1  0  0  0  0
 23 26  1  0  0  0  0
  6 27  2  0  0  0  0
 27 28  1  0  0  0  0
 28 29  2  0  0  0  0
 29 30  1  0  0  0  0
 30 31  2  0  0  0  0
 31 32  1  0  0  0  0
 32 33  2  0  0  0  0
  4 33  1  0  0  0  0
 28 33  1  0  0  0  0
M  END
> <chemblId>
CHEMBL181632

> <bioactivity__type>
IC50

> <units>
nM

> <value>
60.0

$$$$

  CDK     11271515522D 0   0.00000     0.00000     0

 39 42  0  0  0  0              1 V2000 
    2.5980   -3.7500    0.0000 C   0  0  0  0  0  0  0  0  0  0  0  0
    1.2990   -3.0000    0.0000 N   0  0  0  0  0  0  0  0  0  0  0  0
   -0.0000   -3.7500    0.0000 C   0  0  0  0  0  0  0  0  0  0  0  0
    1.2990   -1.5000    0.0000 C   0  0  0  0  0  0  0  0  0  0  0  0
    2.5980   -0.7500    0.0000 N   0  0  0  0  0  0  0  0  0  0  0  0
    2.5980    0.7500    0.0000 C   0  0  0  0  0  0  0  0  0  0  0  0
    3.8970    1.5000    0.0000 N   0  0  0  0  0  0  0  0  0  0  0  0
    3.8971    3.0000    0.0000 C   0  0  0  0  0  0  0  0  0  0  0  0
    5.1961    3.7500    0.0000 C   0  0  0  0  0  0  0  0  0  0  0  0
    6.4951    3.0000    0.0000 C   0  0  0  0  0  0  0  0  0  0  0  0
    7.7942    3.7500    0.0000 C   0  0  0  0  0  0  0  0  0  0  0  0
    7.7942    5.2500    0.0000 C   0  0  0  0  0  0  0  0  0  0  0  0
    9.0932    6.0000    0.0000 C   0  0  0  0  0  0  0  0  0  0  0  0
    9.0932    7.5000    0.0000 N   0  0  0  0  0  0  0  0  0  0  0  0
    7.7942    8.2500    0.0000 C   0  0  0  0  0  0  0  0  0  0  0  0
   10.3923    8.2500    0.0000 S   0  0  0  0  0  0  0  0  0  0  0  0
   10.9053    6.8404    0.0000 O   0  0  0  0  0  0  0  0  0  0  0  0
   11.8695    8.5104    0.0000 O   0  0  0  0  0  0  0  0  0  0  0  0
   10.3923    9.7500    0.0000 C   0  0  0  0  0  0  0  0  0  0  0  0
   11.6913   10.4999    0.0000 C   0  0  0  0  0  0  0  0  0  0  0  0
   11.6913   11.9999    0.0000 C   0  0  0  0  0  0  0  0  0  0  0  0
   10.3923   12.7500    0.0000 C   0  0  0  0  0  0  0  0  0  0  0  0
   10.3923   14.2500    0.0000 Br  0  0  0  0  0  0  0  0  0  0  0  0
    9.0933   12.0000    0.0000 C   0  0  0  0  0  0  0  0  0  0  0  0
    9.0933   10.5000    0.0000 C   0  0  0  0  0  0  0  0  0  0  0  0
    7.7942    9.7500    0.0000 O   0  0  0  0  0  0  0  0  0  0  0  0
    6.4952   10.5000    0.0000 C   0  0  0  0  0  0  0  0  0  0  0  0
    6.4952   12.0000    0.0000 F   0  0  0  0  0  0  0  0  0  0  0  0
    5.0180   10.7605    0.0000 F   0  0  0  0  0  0  0  0  0  0  0  0
    5.9821    9.0904    0.0000 F   0  0  0  0  0  0  0  0  0  0  0  0
    6.4951    6.0000    0.0000 C   0  0  0  0  0  0  0  0  0  0  0  0
    5.1961    5.2500    0.0000 C   0  0  0  0  0  0  0  0  0  0  0  0
    1.2990    1.5000    0.0000 N   0  0  0  0  0  0  0  0  0  0  0  0
    0.0000    0.7500    0.0000 C   0  0  0  0  0  0  0  0  0  0  0  0
   -1.2990    1.5000    0.0000 C   0  0  0  0  0  0  0  0  0  0  0  0
   -2.5980    0.7500    0.0000 C   0  0  0  0  0  0  0  0  0  0  0  0
   -2.5980   -0.7500    0.0000 C   0  0  0  0  0  0  0  0  0  0  0  0
   -1.2990   -1.5000    0.0000 C   0  0  0  0  0  0  0  0  0  0  0  0
    0.0000   -0.7500    0.0000 C   0  0  0  0  0  0  0  0  0  0  0  0
  1  2  1  0  0  0  0
  2  3  1  0  0  0  0
  2  4  1  0  0  0  0
  4  5  2  0  0  0  0
  5  6  1  0  0  0  0
  6  7  1  0  0  0  0
  7  8  1  0  0  0  0
  8  9  1  0  0  0  0
  9 10  1  0  0  0  0
 10 11  1  0  0  0  0
 11 12  1  0  0  0  0
 12 13  1  0  0  0  0
 13 14  1  0  0  0  0
 14 15  1  0  0  0  0
 14 16  1  0  0  0  0
 16 17  2  0  0  0  0
 16 18  2  0  0  0  0
 16 19  1  0  0  0  0
 19 20  2  0  0  0  0
 20 21  1  0  0  0  0
 21 22  2  0  0  0  0
 22 23  1  0  0  0  0
 22 24  1  0  0  0  0
 24 25  2  0  0  0  0
 19 25  1  0  0  0  0
 25 26  1  0  0  0  0
 26 27  1  0  0  0  0
 27 28  1  0  0  0  0
 27 29  1  0  0  0  0
 27 30  1  0  0  0  0
 12 31  1  0  0  0  0
 31 32  1  0  0  0  0
  9 32  1  0  0  0  0
  6 33  2  0  0  0  0
 33 34  1  0  0  0  0
 34 35  2  0  0  0  0
 35 36  1  0  0  0  0
 36 37  2  0  0  0  0
 37 38  1  0  0  0  0
 38 39  2  0  0  0  0
  4 39  1  0  0  0  0
 34 39  1  0  0  0  0
M  END
> <chemblId>
CHEMBL181727

> <bioactivity__type>
IC50

> <units>
nM

> <value>
34.0

$$$$

  CDK     11271515522D 0   0.00000     0.00000     0

 31 34  0  0  0  0              1 V2000 
    2.5980   -3.7500    0.0000 C   0  0  0  0  0  0  0  0  0  0  0  0
    1.2990   -3.0000    0.0000 N   0  0  0  0  0  0  0  0  0  0  0  0
   -0.0000   -3.7500    0.0000 C   0  0  0  0  0  0  0  0  0  0  0  0
    1.2990   -1.5000    0.0000 C   0  0  0  0  0  0  0  0  0  0  0  0
    2.5980   -0.7500    0.0000 N   0  0  0  0  0  0  0  0  0  0  0  0
    2.5980    0.7500    0.0000 C   0  0  0  0  0  0  0  0  0  0  0  0
    3.8970    1.5000    0.0000 N   0  0  0  0  0  0  0  0  0  0  0  0
    3.8971    3.0000    0.0000 C   0  0  0  0  0  0  0  0  0  0  0  0
    5.1961    3.7500    0.0000 C   0  0  0  0  0  0  0  0  0  0  0  0
    5.1961    5.2500    0.0000 C   0  0  0  0  0  0  0  0  0  0  0  0
    3.8971    6.0000    0.0000 C   0  0  0  0  0  0  0  0  0  0  0  0
    2.5980    5.2500    0.0000 C   0  0  0  0  0  0  0  0  0  0  0  0
    2.5980    3.7500    0.0000 C   0  0  0  0  0  0  0  0  0  0  0  0
    3.8971    7.5000    0.0000 N   0  0  0  0  0  0  0  0  0  0  0  0
    5.1961    8.2500    0.0000 C   0  0  0  0  0  0  0  0  0  0  0  0
    6.4952    7.5000    0.0000 O   0  0  0  0  0  0  0  0  0  0  0  0
    5.1961    9.7500    0.0000 C   0  0  0  0  0  0  0  0  0  0  0  0
    6.4952   10.5000    0.0000 C   0  0  0  0  0  0  0  0  0  0  0  0
    6.4952   12.0000    0.0000 C   0  0  0  0  0  0  0  0  0  0  0  0
    5.1962   12.7500    0.0000 C   0  0  0  0  0  0  0  0  0  0  0  0
    5.1962   14.2500    0.0000 F   0  0  0  0  0  0  0  0  0  0  0  0
    3.8971   12.0000    0.0000 C   0  0  0  0  0  0  0  0  0  0  0  0
    2.5981   12.7500    0.0000 F   0  0  0  0  0  0  0  0  0  0  0  0
    3.8971   10.5000    0.0000 C   0  0  0  0  0  0  0  0  0  0  0  0
    1.2990    1.5000    0.0000 N   0  0  0  0  0  0  0  0  0  0  0  0
    0.0000    0.7500    0.0000 C   0  0  0  0  0  0  0  0  0  0  0  0
   -1.2990    1.5000    0.0000 C   0  0  0  0  0  0  0  0  0  0  0  0
   -2.5980    0.7500    0.0000 C   0  0  0  0  0  0  0  0  0  0  0  0
   -2.5980   -0.7500    0.0000 C   0  0  0  0  0  0  0  0  0  0  0  0
   -1.2990   -1.5000    0.0000 C   0  0  0  0  0  0  0  0  0  0  0  0
    0.0000   -0.7500    0.0000 C   0  0  0  0  0  0  0  0  0  0  0  0
  1  2  1  0  0  0  0
  2  3  1  0  0  0  0
  2  4  1  0  0  0  0
  4  5  2  0  0  0  0
  5  6  1  0  0  0  0
  6  7  1  0  0  0  0
  8  7  1  1  0  0  0
  8  9  1  0  0  0  0
  9 10  1  0  0  0  0
 10 11  1  0  0  0  0
 11 12  1  0  0  0  0
 12 13  1  0  0  0  0
  8 13  1  0  0  0  0
 11 14  1  1  0  0  0
 14 15  1  0  0  0  0
 15 16  2  0  0  0  0
 15 17  1  0  0  0  0
 17 18  2  0  0  0  0
 18 19  1  0  0  0  0
 19 20  2  0  0  0  0
 20 21  1  0  0  0  0
 20 22  1  0  0  0  0
 22 23  1  0  0  0  0
 22 24  2  0  0  0  0
 17 24  1  0  0  0  0
  6 25  2  0  0  0  0
 25 26  1  0  0  0  0
 26 27  2  0  0  0  0
 27 28  1  0  0  0  0
 28 29  2  0  0  0  0
 29 30  1  0  0  0  0
 30 31  2  0  0  0  0
  4 31  1  0  0  0  0
 26 31  1  0  0  0  0
M  END
> <chemblId>
CHEMBL182150

> <bioactivity__type>
IC50

> <units>
nM

> <value>
182.0

$$$$

  CDK     11271515522D 0   0.00000     0.00000     0

 37 40  0  0  0  0              1 V2000 
   11.6913    1.4999    0.0000 C   0  0  0  0  0  0  0  0  0  0  0  0
   11.6913    2.9999    0.0000 N   0  0  0  0  0  0  0  0  0  0  0  0
   10.3922    3.7500    0.0000 C   0  0  0  0  0  0  0  0  0  0  0  0
    9.0932    3.0000    0.0000 C   0  0  0  0  0  0  0  0  0  0  0  0
    7.7942    3.7500    0.0000 C   0  0  0  0  0  0  0  0  0  0  0  0
    6.4951    3.0000    0.0000 C   0  0  0  0  0  0  0  0  0  0  0  0
    6.4951    1.5000    0.0000 C   0  0  0  0  0  0  0  0  0  0  0  0
    5.1961    0.7500    0.0000 C   0  0  0  0  0  0  0  0  0  0  0  0
    3.8970    1.5000    0.0000 N   0  0  0  0  0  0  0  0  0  0  0  0
    2.5980    0.7500    0.0000 C   0  0  0  0  0  0  0  0  0  0  0  0
    2.5980   -0.7500    0.0000 N   0  0  0  0  0  0  0  0  0  0  0  0
    1.2990   -1.5000    0.0000 C   0  0  0  0  0  0  0  0  0  0  0  0
    1.2990   -3.0000    0.0000 N   0  0  0  0  0  0  0  0  0  0  0  0
   -0.0000   -3.7500    0.0000 C   0  0  0  0  0  0  0  0  0  0  0  0
    2.5980   -3.7500    0.0000 C   0  0  0  0  0  0  0  0  0  0  0  0
    0.0000   -0.7500    0.0000 C   0  0  0  0  0  0  0  0  0  0  0  0
   -1.2990   -1.5000    0.0000 C   0  0  0  0  0  0  0  0  0  0  0  0
   -2.5980   -0.7500    0.0000 C   0  0  0  0  0  0  0  0  0  0  0  0
   -2.5980    0.7500    0.0000 C   0  0  0  0  0  0  0  0  0  0  0  0
   -1.2990    1.5000    0.0000 C   0  0  0  0  0  0  0  0  0  0  0  0
    0.0000    0.7500    0.0000 C   0  0  0  0  0  0  0  0  0  0  0  0
    1.2990    1.5000    0.0000 N   0  0  0  0  0  0  0  0  0  0  0  0
    7.7942    0.7500    0.0000 C   0  0  0  0  0  0  0  0  0  0  0  0
    9.0932    1.5000    0.0000 C   0  0  0  0  0  0  0  0  0  0  0  0
   12.9903    3.7499    0.0000 C   0  0  0  0  0  0  0  0  0  0  0  0
   14.2894    2.9999    0.0000 C   0  0  0  0  0  0  0  0  0  0  0  0
   14.2893    1.4999    0.0000 C   0  0  0  0  0  0  0  0  0  0  0  0
   15.5884    0.7499    0.0000 C   0  0  0  0  0  0  0  0  0  0  0  0
   16.8874    1.4999    0.0000 C   0  0  0  0  0  0  0  0  0  0  0  0
   18.1865    0.7499    0.0000 Br  0  0  0  0  0  0  0  0  0  0  0  0
   16.8874    2.9999    0.0000 C   0  0  0  0  0  0  0  0  0  0  0  0
   15.5884    3.7499    0.0000 C   0  0  0  0  0  0  0  0  0  0  0  0
   15.5884    5.2499    0.0000 O   0  0  0  0  0  0  0  0  0  0  0  0
   16.8875    5.9999    0.0000 C   0  0  0  0  0  0  0  0  0  0  0  0
   18.1865    5.2499    0.0000 F   0  0  0  0  0  0  0  0  0  0  0  0
   17.8516    7.1490    0.0000 F   0  0  0  0  0  0  0  0  0  0  0  0
   15.9233    7.1490    0.0000 F   0  0  0  0  0  0  0  0  0  0  0  0
  1  2  1  0  0  0  0
  2  3  1  0  0  0  0
  3  4  1  0  0  0  0
  4  5  1  0  0  0  0
  5  6  1  0  0  0  0
  6  7  1  0  0  0  0
  7  8  1  0  0  0  0
  8  9  1  0  0  0  0
  9 10  1  0  0  0  0
 10 11  2  0  0  0  0
 11 12  1  0  0  0  0
 12 13  1  0  0  0  0
 13 14  1  0  0  0  0
 13 15  1  0  0  0  0
 12 16  2  0  0  0  0
 16 17  1  0  0  0  0
 17 18  2  0  0  0  0
 18 19  1  0  0  0  0
 19 20  2  0  0  0  0
 20 21  1  0  0  0  0
 16 21  1  0  0  0  0
 21 22  2  0  0  0  0
 10 22  1  0  0  0  0
  7 23  1  0  0  0  0
 23 24  1  0  0  0  0
  4 24  1  0  0  0  0
  2 25  1  0  0  0  0
 25 26  1  0  0  0  0
 26 27  2  0  0  0  0
 27 28  1  0  0  0  0
 28 29  2  0  0  0  0
 29 30  1  0  0  0  0
 29 31  1  0  0  0  0
 31 32  2  0  0  0  0
 26 32  1  0  0  0  0
 32 33  1  0  0  0  0
 33 34  1  0  0  0  0
 34 35  1  0  0  0  0
 34 36  1  0  0  0  0
 34 37  1  0  0  0  0
M  END
> <chemblId>
CHEMBL182235

> <bioactivity__type>
IC50

> <units>
nM

> <value>
44.0

$$$$

  CDK     11271515522D 0   0.00000     0.00000     0

 27 30  0  0  0  0              1 V2000 
   -6.8202    9.4690    0.0000 N   0  0  0  0  0  0  0  0  0  0  0  0
   -6.8202    7.9690    0.0000 C   0  0  0  0  0  0  0  0  0  0  0  0
   -8.1192    7.2190    0.0000 O   0  0  0  0  0  0  0  0  0  0  0  0
   -5.5212    7.2190    0.0000 C   0  0  0  0  0  0  0  0  0  0  0  0
   -5.5212    5.7190    0.0000 C   0  0  0  0  0  0  0  0  0  0  0  0
   -4.2221    4.9690    0.0000 C   0  0  0  0  0  0  0  0  0  0  0  0
   -2.9231    5.7190    0.0000 N   0  0  0  0  0  0  0  0  0  0  0  0
   -1.6240    4.9690    0.0000 C   0  0  0  0  0  0  0  0  0  0  0  0
   -1.6240    3.4690    0.0000 C   0  0  0  0  0  0  0  0  0  0  0  0
   -0.3250    2.7190    0.0000 C   0  0  0  0  0  0  0  0  0  0  0  0
   -0.3250    1.2190    0.0000 N   0  0  0  0  0  0  0  0  0  0  0  0
   -1.6240    0.4690    0.0000 C   0  0  0  0  0  0  0  0  0  0  0  0
   -2.9230    1.2190    0.0000 C   0  0  0  0  0  0  0  0  0  0  0  0
   -4.2220    0.4690    0.0000 C   0  0  0  0  0  0  0  0  0  0  0  0
   -4.2220   -1.0310    0.0000 C   0  0  0  0  0  0  0  0  0  0  0  0
   -2.9230   -1.7810    0.0000 C   0  0  0  0  0  0  0  0  0  0  0  0
   -1.6240   -1.0310    0.0000 C   0  0  0  0  0  0  0  0  0  0  0  0
   -0.3250   -1.7810    0.0000 S   0  0  0  0  0  0  0  0  0  0  0  0
    0.9740   -1.0310    0.0000 C   0  0  0  0  0  0  0  0  0  0  0  0
    2.2730   -1.7810    0.0000 C   0  0  0  0  0  0  0  0  0  0  0  0
    3.5720   -1.0310    0.0000 C   0  0  0  0  0  0  0  0  0  0  0  0
    3.5720    0.4690    0.0000 C   0  0  0  0  0  0  0  0  0  0  0  0
    4.8710    1.2190    0.0000 Cl  0  0  0  0  0  0  0  0  0  0  0  0
    2.2730    1.2190    0.0000 C   0  0  0  0  0  0  0  0  0  0  0  0
    0.9740    0.4690    0.0000 C   0  0  0  0  0  0  0  0  0  0  0  0
   -2.9231    7.2190    0.0000 C   0  0  0  0  0  0  0  0  0  0  0  0
   -4.2221    7.9690    0.0000 C   0  0  0  0  0  0  0  0  0  0  0  0
  1  2  1  0  0  0  0
  2  3  2  0  0  0  0
  2  4  1  0  0  0  0
  4  5  1  0  0  0  0
  5  6  1  0  0  0  0
  6  7  1  0  0  0  0
  7  8  1  0  0  0  0
  8  9  1  0  0  0  0
  9 10  1  0  0  0  0
 10 11  1  0  0  0  0
 11 12  1  0  0  0  0
 12 13  2  0  0  0  0
 13 14  1  0  0  0  0
 14 15  2  0  0  0  0
 15 16  1  0  0  0  0
 16 17  2  0  0  0  0
 12 17  1  0  0  0  0
 17 18  1  0  0  0  0
 18 19  1  0  0  0  0
 19 20  2  0  0  0  0
 20 21  1  0  0  0  0
 21 22  2  0  0  0  0
 22 23  1  0  0  0  0
 22 24  1  0  0  0  0
 24 25  2  0  0  0  0
 11 25  1  0  0  0  0
 19 25  1  0  0  0  0
  7 26  1  0  0  0  0
 26 27  1  0  0  0  0
  4 27  1  0  0  0  0
M  END
> <chemblId>
CHEMBL1909072

> <bioactivity__type>
IC50

> <units>
nM

> <value>
66.0

$$$$

  CDK     11271515522D 0   0.00000     0.00000     0

 30 34  0  0  0  0              1 V2000 
    1.8238    4.0741    0.0000 C   0  0  0  0  0  0  0  0  0  0  0  0
    0.5220    3.3290    0.0000 N   0  0  0  0  0  0  0  0  0  0  0  0
   -0.7650    4.0850    0.0000 C   0  0  0  0  0  0  0  0  0  0  0  0
   -2.0610    3.3500    0.0000 C   0  0  0  0  0  0  0  0  0  0  0  0
   -3.3541    4.1102    0.0000 C   0  0  0  0  0  0  0  0  0  0  0  0
   -3.3423    5.6102    0.0000 N   0  0  0  0  0  0  0  0  0  0  0  0
   -4.6354    6.3704    0.0000 C   0  0  0  0  0  0  0  0  0  0  0  0
   -5.9403    5.6306    0.0000 O   0  0  0  0  0  0  0  0  0  0  0  0
   -4.6236    7.8703    0.0000 O   0  0  0  0  0  0  0  0  0  0  0  0
   -5.9167    8.6305    0.0000 C   0  0  0  0  0  0  0  0  0  0  0  0
   -5.9048   10.1305    0.0000 C   0  0  0  0  0  0  0  0  0  0  0  0
   -4.5999   10.8702    0.0000 C   0  0  0  0  0  0  0  0  0  0  0  0
   -4.5881   12.3702    0.0000 C   0  0  0  0  0  0  0  0  0  0  0  0
   -5.8812   13.1304    0.0000 C   0  0  0  0  0  0  0  0  0  0  0  0
   -7.1861   12.3906    0.0000 C   0  0  0  0  0  0  0  0  0  0  0  0
   -7.1979   10.8907    0.0000 C   0  0  0  0  0  0  0  0  0  0  0  0
   -2.0730    1.8590    0.0000 C   0  0  0  0  0  0  0  0  0  0  0  0
   -0.7740    1.0800    0.0000 C   0  0  0  0  0  0  0  0  0  0  0  0
    0.5220    1.8200    0.0000 C   0  0  0  0  0  0  0  0  0  0  0  0
    1.8240    1.0460    0.0000 C   0  0  0  0  0  0  0  0  0  0  0  0
    1.8190   -0.4520    0.0000 C   0  0  0  0  0  0  0  0  0  0  0  0
    2.8690   -1.5290    0.0000 C   0  0  0  0  0  0  0  0  0  0  0  0
    2.1670   -2.8580    0.0000 N   0  0  0  0  0  0  0  0  0  0  0  0
    2.8279   -4.2046    0.0000 C   0  0  0  0  0  0  0  0  0  0  0  0
    0.6850   -2.6000    0.0000 C   0  0  0  0  0  0  0  0  0  0  0  0
   -0.5600   -3.4450    0.0000 C   0  0  0  0  0  0  0  0  0  0  0  0
   -1.9120   -2.7970    0.0000 C   0  0  0  0  0  0  0  0  0  0  0  0
   -2.0170   -1.3010    0.0000 C   0  0  0  0  0  0  0  0  0  0  0  0
   -0.7710   -0.4490    0.0000 C   0  0  0  0  0  0  0  0  0  0  0  0
    0.5250   -1.1370    0.0000 C   0  0  0  0  0  0  0  0  0  0  0  0
  1  2  1  0  0  0  0
  2  3  1  0  0  0  0
  3  4  1  0  0  0  0
  4  5  1  1  0  0  0
  5  6  1  0  0  0  0
  6  7  1  0  0  0  0
  7  8  2  0  0  0  0
  7  9  1  0  0  0  0
  9 10  1  0  0  0  0
 10 11  1  0  0  0  0
 11 12  2  0  0  0  0
 12 13  1  0  0  0  0
 13 14  2  0  0  0  0
 14 15  1  0  0  0  0
 15 16  2  0  0  0  0
 11 16  1  0  0  0  0
  4 17  1  0  0  0  0
 18 17  1  1  0  0  0
 18 19  1  0  0  0  0
  2 19  1  0  0  0  0
 19 20  1  6  0  0  0
 20 21  1  0  0  0  0
 21 22  2  0  0  0  0
 22 23  1  0  0  0  0
 23 24  1  0  0  0  0
 23 25  1  0  0  0  0
 25 26  2  0  0  0  0
 26 27  1  0  0  0  0
 27 28  2  0  0  0  0
 28 29  1  0  0  0  0
 18 29  1  0  0  0  0
 29 30  2  0  0  0  0
 21 30  1  0  0  0  0
 25 30  1  0  0  0  0
M  END
> <chemblId>
CHEMBL19215

> <bioactivity__type>
IC50

> <units>
nM

> <value>
58.0

$$$$

  CDK     11271515522D 0   0.00000     0.00000     0

 36 39  0  0  0  0              1 V2000 
    1.2990   -3.0000    0.0000 N   0  0  0  0  0  0  0  0  0  0  0  0
    1.2990   -1.5000    0.0000 C   0  0  0  0  0  0  0  0  0  0  0  0
    2.5980   -0.7500    0.0000 N   0  0  0  0  0  0  0  0  0  0  0  0
    2.5980    0.7500    0.0000 C   0  0  0  0  0  0  0  0  0  0  0  0
    3.8970    1.5000    0.0000 N   0  0  0  0  0  0  0  0  0  0  0  0
    5.1961    0.7500    0.0000 C   0  0  0  0  0  0  0  0  0  0  0  0
    6.4951    1.5000    0.0000 C   0  0  0  0  0  0  0  0  0  0  0  0
    7.7942    0.7500    0.0000 C   0  0  0  0  0  0  0  0  0  0  0  0
    9.0932    1.5000    0.0000 C   0  0  0  0  0  0  0  0  0  0  0  0
    9.0932    3.0000    0.0000 C   0  0  0  0  0  0  0  0  0  0  0  0
   10.3922    3.7500    0.0000 C   0  0  0  0  0  0  0  0  0  0  0  0
   11.6913    2.9999    0.0000 N   0  0  0  0  0  0  0  0  0  0  0  0
   12.9903    3.7499    0.0000 S   0  0  0  0  0  0  0  0  0  0  0  0
   13.9545    4.8990    0.0000 O   0  0  0  0  0  0  0  0  0  0  0  0
   12.0261    4.8990    0.0000 O   0  0  0  0  0  0  0  0  0  0  0  0
   14.2894    2.9999    0.0000 C   0  0  0  0  0  0  0  0  0  0  0  0
   14.2893    1.4999    0.0000 C   0  0  0  0  0  0  0  0  0  0  0  0
   15.5884    0.7499    0.0000 C   0  0  0  0  0  0  0  0  0  0  0  0
   16.8874    1.4999    0.0000 C   0  0  0  0  0  0  0  0  0  0  0  0
   18.1865    0.7499    0.0000 Br  0  0  0  0  0  0  0  0  0  0  0  0
   16.8874    2.9999    0.0000 C   0  0  0  0  0  0  0  0  0  0  0  0
   15.5884    3.7499    0.0000 C   0  0  0  0  0  0  0  0  0  0  0  0
   15.5884    5.2499    0.0000 O   0  0  0  0  0  0  0  0  0  0  0  0
   16.8875    5.9999    0.0000 C   0  0  0  0  0  0  0  0  0  0  0  0
   18.1865    5.2499    0.0000 F   0  0  0  0  0  0  0  0  0  0  0  0
   17.8516    7.1490    0.0000 F   0  0  0  0  0  0  0  0  0  0  0  0
   15.9233    7.1490    0.0000 F   0  0  0  0  0  0  0  0  0  0  0  0
    7.7942    3.7500    0.0000 C   0  0  0  0  0  0  0  0  0  0  0  0
    6.4951    3.0000    0.0000 C   0  0  0  0  0  0  0  0  0  0  0  0
    1.2990    1.5000    0.0000 N   0  0  0  0  0  0  0  0  0  0  0  0
    0.0000    0.7500    0.0000 C   0  0  0  0  0  0  0  0  0  0  0  0
   -1.2990    1.5000    0.0000 C   0  0  0  0  0  0  0  0  0  0  0  0
   -2.5980    0.7500    0.0000 C   0  0  0  0  0  0  0  0  0  0  0  0
   -2.5980   -0.7500    0.0000 C   0  0  0  0  0  0  0  0  0  0  0  0
   -1.2990   -1.5000    0.0000 C   0  0  0  0  0  0  0  0  0  0  0  0
    0.0000   -0.7500    0.0000 C   0  0  0  0  0  0  0  0  0  0  0  0
  1  2  1  0  0  0  0
  2  3  2  0  0  0  0
  3  4  1  0  0  0  0
  4  5  1  0  0  0  0
  5  6  1  0  0  0  0
  6  7  1  0  0  0  0
  7  8  1  0  0  0  0
  8  9  1  0  0  0  0
  9 10  1  0  0  0  0
 10 11  1  0  0  0  0
 11 12  1  0  0  0  0
 12 13  1  0  0  0  0
 13 14  2  0  0  0  0
 13 15  2  0  0  0  0
 13 16  1  0  0  0  0
 16 17  2  0  0  0  0
 17 18  1  0  0  0  0
 18 19  2  0  0  0  0
 19 20  1  0  0  0  0
 19 21  1  0  0  0  0
 21 22  2  0  0  0  0
 16 22  1  0  0  0  0
 22 23  1  0  0  0  0
 23 24  1  0  0  0  0
 24 25  1  0  0  0  0
 24 26  1  0  0  0  0
 24 27  1  0  0  0  0
 10 28  1  0  0  0  0
 28 29  1  0  0  0  0
  7 29  1  0  0  0  0
  4 30  2  0  0  0  0
 30 31  1  0  0  0  0
 31 32  2  0  0  0  0
 32 33  1  0  0  0  0
 33 34  2  0  0  0  0
 34 35  1  0  0  0  0
 35 36  2  0  0  0  0
  2 36  1  0  0  0  0
 31 36  1  0  0  0  0
M  END
> <chemblId>
CHEMBL192266

> <bioactivity__type>
IC50

> <units>
nM

> <value>
100.0

$$$$

  CDK     11271515522D 0   0.00000     0.00000     0

 38 41  0  0  0  0              1 V2000 
    2.5980   -3.7500    0.0000 C   0  0  0  0  0  0  0  0  0  0  0  0
    1.2990   -3.0000    0.0000 N   0  0  0  0  0  0  0  0  0  0  0  0
   -0.0000   -3.7500    0.0000 C   0  0  0  0  0  0  0  0  0  0  0  0
    1.2990   -1.5000    0.0000 C   0  0  0  0  0  0  0  0  0  0  0  0
    2.5980   -0.7500    0.0000 N   0  0  0  0  0  0  0  0  0  0  0  0
    2.5980    0.7500    0.0000 C   0  0  0  0  0  0  0  0  0  0  0  0
    3.8970    1.5000    0.0000 N   0  0  0  0  0  0  0  0  0  0  0  0
    3.8971    3.0000    0.0000 C   0  0  0  0  0  0  0  0  0  0  0  0
    5.1961    3.7500    0.0000 C   0  0  0  0  0  0  0  0  0  0  0  0
    6.4951    3.0000    0.0000 C   0  0  0  0  0  0  0  0  0  0  0  0
    7.7942    3.7500    0.0000 C   0  0  0  0  0  0  0  0  0  0  0  0
    7.7942    5.2500    0.0000 C   0  0  0  0  0  0  0  0  0  0  0  0
    9.0932    6.0000    0.0000 C   0  0  0  0  0  0  0  0  0  0  0  0
    9.0932    7.5000    0.0000 N   0  0  0  0  0  0  0  0  0  0  0  0
   10.3923    8.2500    0.0000 S   0  0  0  0  0  0  0  0  0  0  0  0
   10.9053    6.8404    0.0000 O   0  0  0  0  0  0  0  0  0  0  0  0
   11.8695    8.5104    0.0000 O   0  0  0  0  0  0  0  0  0  0  0  0
   10.3923    9.7500    0.0000 C   0  0  0  0  0  0  0  0  0  0  0  0
   11.6913   10.4999    0.0000 C   0  0  0  0  0  0  0  0  0  0  0  0
   11.6913   11.9999    0.0000 C   0  0  0  0  0  0  0  0  0  0  0  0
   10.3923   12.7500    0.0000 C   0  0  0  0  0  0  0  0  0  0  0  0
   10.3923   14.2500    0.0000 Br  0  0  0  0  0  0  0  0  0  0  0  0
    9.0933   12.0000    0.0000 C   0  0  0  0  0  0  0  0  0  0  0  0
    9.0933   10.5000    0.0000 C   0  0  0  0  0  0  0  0  0  0  0  0
    7.7942    9.7500    0.0000 O   0  0  0  0  0  0  0  0  0  0  0  0
    6.4952   10.5000    0.0000 C   0  0  0  0  0  0  0  0  0  0  0  0
    6.4952   12.0000    0.0000 F   0  0  0  0  0  0  0  0  0  0  0  0
    5.0180   10.7605    0.0000 F   0  0  0  0  0  0  0  0  0  0  0  0
    5.9821    9.0904    0.0000 F   0  0  0  0  0  0  0  0  0  0  0  0
    6.4951    6.0000    0.0000 C   0  0  0  0  0  0  0  0  0  0  0  0
    5.1961    5.2500    0.0000 C   0  0  0  0  0  0  0  0  0  0  0  0
    1.2990    1.5000    0.0000 N   0  0  0  0  0  0  0  0  0  0  0  0
    0.0000    0.7500    0.0000 C   0  0  0  0  0  0  0  0  0  0  0  0
   -1.2990    1.5000    0.0000 C   0  0  0  0  0  0  0  0  0  0  0  0
   -2.5980    0.7500    0.0000 C   0  0  0  0  0  0  0  0  0  0  0  0
   -2.5980   -0.7500    0.0000 C   0  0  0  0  0  0  0  0  0  0  0  0
   -1.2990   -1.5000    0.0000 C   0  0  0  0  0  0  0  0  0  0  0  0
    0.0000   -0.7500    0.0000 C   0  0  0  0  0  0  0  0  0  0  0  0
  1  2  1  0  0  0  0
  2  3  1  0  0  0  0
  2  4  1  0  0  0  0
  4  5  2  0  0  0  0
  5  6  1  0  0  0  0
  6  7  1  0  0  0  0
  7  8  1  0  0  0  0
  8  9  1  0  0  0  0
  9 10  1  0  0  0  0
 10 11  1  0  0  0  0
 11 12  1  0  0  0  0
 12 13  1  0  0  0  0
 13 14  1  0  0  0  0
 14 15  1  0  0  0  0
 15 16  2  0  0  0  0
 15 17  2  0  0  0  0
 15 18  1  0  0  0  0
 18 19  2  0  0  0  0
 19 20  1  0  0  0  0
 20 21  2  0  0  0  0
 21 22  1  0  0  0  0
 21 23  1  0  0  0  0
 23 24  2  0  0  0  0
 18 24  1  0  0  0  0
 24 25  1  0  0  0  0
 25 26  1  0  0  0  0
 26 27  1  0  0  0  0
 26 28  1  0  0  0  0
 26 29  1  0  0  0  0
 12 30  1  0  0  0  0
 30 31  1  0  0  0  0
  9 31  1  0  0  0  0
  6 32  2  0  0  0  0
 32 33  1  0  0  0  0
 33 34  2  0  0  0  0
 34 35  1  0  0  0  0
 35 36  2  0  0  0  0
 36 37  1  0  0  0  0
 37 38  2  0  0  0  0
  4 38  1  0  0  0  0
 33 38  1  0  0  0  0
M  END
> <chemblId>
CHEMBL193438

> <bioactivity__type>
IC50

> <units>
nM

> <value>
7.7

$$$$

  CDK     11271515522D 0   0.00000     0.00000     0

 30 32  0  0  0  0              1 V2000 
   18.1865    3.7499    0.0000 C   0  0  0  0  0  0  0  0  0  0  0  0
   16.8874    2.9999    0.0000 C   0  0  0  0  0  0  0  0  0  0  0  0
   15.5884    3.7499    0.0000 C   0  0  0  0  0  0  0  0  0  0  0  0
   14.2894    2.9999    0.0000 C   0  0  0  0  0  0  0  0  0  0  0  0
   12.9903    3.7499    0.0000 S   0  0  0  0  0  0  0  0  0  0  0  0
   13.9545    4.8990    0.0000 O   0  0  0  0  0  0  0  0  0  0  0  0
   12.0261    4.8990    0.0000 O   0  0  0  0  0  0  0  0  0  0  0  0
   11.6913    2.9999    0.0000 N   0  0  0  0  0  0  0  0  0  0  0  0
   10.3922    3.7500    0.0000 C   0  0  0  0  0  0  0  0  0  0  0  0
    9.0932    3.0000    0.0000 C   0  0  0  0  0  0  0  0  0  0  0  0
    7.7942    3.7500    0.0000 C   0  0  0  0  0  0  0  0  0  0  0  0
    6.4951    3.0000    0.0000 C   0  0  0  0  0  0  0  0  0  0  0  0
    6.4951    1.5000    0.0000 C   0  0  0  0  0  0  0  0  0  0  0  0
    5.1961    0.7500    0.0000 C   0  0  0  0  0  0  0  0  0  0  0  0
    3.8970    1.5000    0.0000 N   0  0  0  0  0  0  0  0  0  0  0  0
    2.5980    0.7500    0.0000 C   0  0  0  0  0  0  0  0  0  0  0  0
    2.5980   -0.7500    0.0000 N   0  0  0  0  0  0  0  0  0  0  0  0
    1.2990   -1.5000    0.0000 C   0  0  0  0  0  0  0  0  0  0  0  0
    1.2990   -3.0000    0.0000 N   0  0  0  0  0  0  0  0  0  0  0  0
   -0.0000   -3.7500    0.0000 C   0  0  0  0  0  0  0  0  0  0  0  0
    2.5980   -3.7500    0.0000 C   0  0  0  0  0  0  0  0  0  0  0  0
    0.0000   -0.7500    0.0000 C   0  0  0  0  0  0  0  0  0  0  0  0
   -1.2990   -1.5000    0.0000 C   0  0  0  0  0  0  0  0  0  0  0  0
   -2.5980   -0.7500    0.0000 C   0  0  0  0  0  0  0  0  0  0  0  0
   -2.5980    0.7500    0.0000 C   0  0  0  0  0  0  0  0  0  0  0  0
   -1.2990    1.5000    0.0000 C   0  0  0  0  0  0  0  0  0  0  0  0
    0.0000    0.7500    0.0000 C   0  0  0  0  0  0  0  0  0  0  0  0
    1.2990    1.5000    0.0000 N   0  0  0  0  0  0  0  0  0  0  0  0
    7.7942    0.7500    0.0000 C   0  0  0  0  0  0  0  0  0  0  0  0
    9.0932    1.5000    0.0000 C   0  0  0  0  0  0  0  0  0  0  0  0
  1  2  1  0  0  0  0
  2  3  1  0  0  0  0
  3  4  1  0  0  0  0
  4  5  1  0  0  0  0
  5  6  2  0  0  0  0
  5  7  2  0  0  0  0
  5  8  1  0  0  0  0
  8  9  1  0  0  0  0
  9 10  1  0  0  0  0
 10 11  1  0  0  0  0
 11 12  1  0  0  0  0
 12 13  1  0  0  0  0
 13 14  1  0  0  0  0
 14 15  1  0  0  0  0
 15 16  1  0  0  0  0
 16 17  2  0  0  0  0
 17 18  1  0  0  0  0
 18 19  1  0  0  0  0
 19 20  1  0  0  0  0
 19 21  1  0  0  0  0
 18 22  2  0  0  0  0
 22 23  1  0  0  0  0
 23 24  2  0  0  0  0
 24 25  1  0  0  0  0
 25 26  2  0  0  0  0
 26 27  1  0  0  0  0
 22 27  1  0  0  0  0
 27 28  2  0  0  0  0
 16 28  1  0  0  0  0
 13 29  1  0  0  0  0
 29 30  1  0  0  0  0
 10 30  1  0  0  0  0
M  END
> <chemblId>
CHEMBL193666

> <bioactivity__type>
IC50

> <units>
nM

> <value>
58.0

$$$$

  CDK     11271515522D 0   0.00000     0.00000     0

 36 39  0  0  0  0              1 V2000 
    2.5980   -3.7500    0.0000 C   0  0  0  0  0  0  0  0  0  0  0  0
    1.2990   -3.0000    0.0000 N   0  0  0  0  0  0  0  0  0  0  0  0
   -0.0000   -3.7500    0.0000 C   0  0  0  0  0  0  0  0  0  0  0  0
    1.2990   -1.5000    0.0000 C   0  0  0  0  0  0  0  0  0  0  0  0
    2.5980   -0.7500    0.0000 N   0  0  0  0  0  0  0  0  0  0  0  0
    2.5980    0.7500    0.0000 C   0  0  0  0  0  0  0  0  0  0  0  0
    3.8970    1.5000    0.0000 N   0  0  0  0  0  0  0  0  0  0  0  0
    3.8971    3.0000    0.0000 C   0  0  0  0  0  0  0  0  0  0  0  0
    5.1961    3.7500    0.0000 C   0  0  0  0  0  0  0  0  0  0  0  0
    5.1961    5.2500    0.0000 C   0  0  0  0  0  0  0  0  0  0  0  0
    3.8971    6.0000    0.0000 C   0  0  0  0  0  0  0  0  0  0  0  0
    2.5980    5.2500    0.0000 C   0  0  0  0  0  0  0  0  0  0  0  0
    2.5980    3.7500    0.0000 C   0  0  0  0  0  0  0  0  0  0  0  0
    3.8971    7.5000    0.0000 N   0  0  0  0  0  0  0  0  0  0  0  0
    5.1961    8.2500    0.0000 S   0  0  0  0  0  0  0  0  0  0  0  0
    5.7091    6.8404    0.0000 O   0  0  0  0  0  0  0  0  0  0  0  0
    6.6733    8.5104    0.0000 O   0  0  0  0  0  0  0  0  0  0  0  0
    5.1961    9.7500    0.0000 C   0  0  0  0  0  0  0  0  0  0  0  0
    6.4952   10.5000    0.0000 C   0  0  0  0  0  0  0  0  0  0  0  0
    6.4952   12.0000    0.0000 C   0  0  0  0  0  0  0  0  0  0  0  0
    5.1962   12.7500    0.0000 C   0  0  0  0  0  0  0  0  0  0  0  0
    5.1962   14.2500    0.0000 Br  0  0  0  0  0  0  0  0  0  0  0  0
    3.8971   12.0000    0.0000 C   0  0  0  0  0  0  0  0  0  0  0  0
    3.8971   10.5000    0.0000 C   0  0  0  0  0  0  0  0  0  0  0  0
    2.5981    9.7500    0.0000 O   0  0  0  0  0  0  0  0  0  0  0  0
    1.2990   10.5000    0.0000 C   0  0  0  0  0  0  0  0  0  0  0  0
    1.2990   12.0000    0.0000 F   0  0  0  0  0  0  0  0  0  0  0  0
   -0.1782   10.7605    0.0000 F   0  0  0  0  0  0  0  0  0  0  0  0
    0.7860    9.0905    0.0000 F   0  0  0  0  0  0  0  0  0  0  0  0
    1.2990    1.5000    0.0000 N   0  0  0  0  0  0  0  0  0  0  0  0
    0.0000    0.7500    0.0000 C   0  0  0  0  0  0  0  0  0  0  0  0
   -1.2990    1.5000    0.0000 C   0  0  0  0  0  0  0  0  0  0  0  0
   -2.5980    0.7500    0.0000 C   0  0  0  0  0  0  0  0  0  0  0  0
   -2.5980   -0.7500    0.0000 C   0  0  0  0  0  0  0  0  0  0  0  0
   -1.2990   -1.5000    0.0000 C   0  0  0  0  0  0  0  0  0  0  0  0
    0.0000   -0.7500    0.0000 C   0  0  0  0  0  0  0  0  0  0  0  0
  1  2  1  0  0  0  0
  2  3  1  0  0  0  0
  2  4  1  0  0  0  0
  4  5  2  0  0  0  0
  5  6  1  0  0  0  0
  6  7  1  0  0  0  0
  7  8  1  0  0  0  0
  8  9  1  0  0  0  0
  9 10  1  0  0  0  0
 10 11  1  0  0  0  0
 11 12  1  0  0  0  0
 12 13  1  0  0  0  0
  8 13  1  0  0  0  0
 11 14  1  0  0  0  0
 14 15  1  0  0  0  0
 15 16  2  0  0  0  0
 15 17  2  0  0  0  0
 15 18  1  0  0  0  0
 18 19  2  0  0  0  0
 19 20  1  0  0  0  0
 20 21  2  0  0  0  0
 21 22  1  0  0  0  0
 21 23  1  0  0  0  0
 23 24  2  0  0  0  0
 18 24  1  0  0  0  0
 24 25  1  0  0  0  0
 25 26  1  0  0  0  0
 26 27  1  0  0  0  0
 26 28  1  0  0  0  0
 26 29  1  0  0  0  0
  6 30  2  0  0  0  0
 30 31  1  0  0  0  0
 31 32  2  0  0  0  0
 32 33  1  0  0  0  0
 33 34  2  0  0  0  0
 34 35  1  0  0  0  0
 35 36  2  0  0  0  0
  4 36  1  0  0  0  0
 31 36  1  0  0  0  0
M  END
> <chemblId>
CHEMBL193771

> <bioactivity__type>
IC50

> <units>
nM

> <value>
47.0

$$$$

  CDK     11271515522D 0   0.00000     0.00000     0

 37 40  0  0  0  0              1 V2000 
    2.5980   -3.7500    0.0000 C   0  0  0  0  0  0  0  0  0  0  0  0
    1.2990   -3.0000    0.0000 N   0  0  0  0  0  0  0  0  0  0  0  0
   -0.0000   -3.7500    0.0000 C   0  0  0  0  0  0  0  0  0  0  0  0
    1.2990   -1.5000    0.0000 C   0  0  0  0  0  0  0  0  0  0  0  0
    2.5980   -0.7500    0.0000 N   0  0  0  0  0  0  0  0  0  0  0  0
    2.5980    0.7500    0.0000 C   0  0  0  0  0  0  0  0  0  0  0  0
    3.8970    1.5000    0.0000 N   0  0  0  0  0  0  0  0  0  0  0  0
    3.8971    3.0000    0.0000 C   0  0  0  0  0  0  0  0  0  0  0  0
    5.1961    3.7500    0.0000 C   0  0  0  0  0  0  0  0  0  0  0  0
    6.4951    3.0000    0.0000 C   0  0  0  0  0  0  0  0  0  0  0  0
    7.7942    3.7500    0.0000 C   0  0  0  0  0  0  0  0  0  0  0  0
    7.7942    5.2500    0.0000 C   0  0  0  0  0  0  0  0  0  0  0  0
    6.4951    6.0000    0.0000 C   0  0  0  0  0  0  0  0  0  0  0  0
    5.1961    5.2500    0.0000 C   0  0  0  0  0  0  0  0  0  0  0  0
    9.0932    6.0000    0.0000 N   0  0  0  0  0  0  0  0  0  0  0  0
    9.0932    7.5000    0.0000 S   0  0  0  0  0  0  0  0  0  0  0  0
    8.5802    8.9095    0.0000 O   0  0  0  0  0  0  0  0  0  0  0  0
    7.6160    7.2395    0.0000 O   0  0  0  0  0  0  0  0  0  0  0  0
   10.3923    8.2500    0.0000 C   0  0  0  0  0  0  0  0  0  0  0  0
   11.6913    7.4999    0.0000 C   0  0  0  0  0  0  0  0  0  0  0  0
   12.9904    8.2499    0.0000 C   0  0  0  0  0  0  0  0  0  0  0  0
   12.9904    9.7499    0.0000 C   0  0  0  0  0  0  0  0  0  0  0  0
   14.2894   10.4999    0.0000 Br  0  0  0  0  0  0  0  0  0  0  0  0
   11.6913   10.4999    0.0000 C   0  0  0  0  0  0  0  0  0  0  0  0
   10.3923    9.7500    0.0000 C   0  0  0  0  0  0  0  0  0  0  0  0
    9.0933   10.5000    0.0000 O   0  0  0  0  0  0  0  0  0  0  0  0
    9.0933   12.0000    0.0000 C   0  0  0  0  0  0  0  0  0  0  0  0
   10.3923   12.7500    0.0000 F   0  0  0  0  0  0  0  0  0  0  0  0
    8.5802   13.4095    0.0000 F   0  0  0  0  0  0  0  0  0  0  0  0
    7.6160   11.7395    0.0000 F   0  0  0  0  0  0  0  0  0  0  0  0
    1.2990    1.5000    0.0000 N   0  0  0  0  0  0  0  0  0  0  0  0
    0.0000    0.7500    0.0000 C   0  0  0  0  0  0  0  0  0  0  0  0
   -1.2990    1.5000    0.0000 C   0  0  0  0  0  0  0  0  0  0  0  0
   -2.5980    0.7500    0.0000 C   0  0  0  0  0  0  0  0  0  0  0  0
   -2.5980   -0.7500    0.0000 C   0  0  0  0  0  0  0  0  0  0  0  0
   -1.2990   -1.5000    0.0000 C   0  0  0  0  0  0  0  0  0  0  0  0
    0.0000   -0.7500    0.0000 C   0  0  0  0  0  0  0  0  0  0  0  0
  1  2  1  0  0  0  0
  2  3  1  0  0  0  0
  2  4  1  0  0  0  0
  4  5  2  0  0  0  0
  5  6  1  0  0  0  0
  6  7  1  0  0  0  0
  7  8  1  0  0  0  0
  8  9  1  0  0  0  0
  9 10  1  0  0  0  0
 10 11  1  0  0  0  0
 11 12  1  0  0  0  0
 12 13  1  0  0  0  0
 13 14  1  0  0  0  0
  9 14  1  0  0  0  0
 12 15  1  0  0  0  0
 15 16  1  0  0  0  0
 16 17  2  0  0  0  0
 16 18  2  0  0  0  0
 16 19  1  0  0  0  0
 19 20  2  0  0  0  0
 20 21  1  0  0  0  0
 21 22  2  0  0  0  0
 22 23  1  0  0  0  0
 22 24  1  0  0  0  0
 24 25  2  0  0  0  0
 19 25  1  0  0  0  0
 25 26  1  0  0  0  0
 26 27  1  0  0  0  0
 27 28  1  0  0  0  0
 27 29  1  0  0  0  0
 27 30  1  0  0  0  0
  6 31  2  0  0  0  0
 31 32  1  0  0  0  0
 32 33  2  0  0  0  0
 33 34  1  0  0  0  0
 34 35  2  0  0  0  0
 35 36  1  0  0  0  0
 36 37  2  0  0  0  0
  4 37  1  0  0  0  0
 32 37  1  0  0  0  0
M  END
> <chemblId>
CHEMBL193970

> <bioactivity__type>
IC50

> <units>
nM

> <value>
21.0

$$$$

  CDK     11271515522D 0   0.00000     0.00000     0

 36 39  0  0  0  0              1 V2000 
    2.5980   -3.7500    0.0000 C   0  0  0  0  0  0  0  0  0  0  0  0
    1.2990   -3.0000    0.0000 N   0  0  0  0  0  0  0  0  0  0  0  0
   -0.0000   -3.7500    0.0000 C   0  0  0  0  0  0  0  0  0  0  0  0
    1.2990   -1.5000    0.0000 C   0  0  0  0  0  0  0  0  0  0  0  0
    2.5980   -0.7500    0.0000 N   0  0  0  0  0  0  0  0  0  0  0  0
    2.5980    0.7500    0.0000 C   0  0  0  0  0  0  0  0  0  0  0  0
    3.8970    1.5000    0.0000 N   0  0  0  0  0  0  0  0  0  0  0  0
    3.8971    3.0000    0.0000 C   0  0  0  0  0  0  0  0  0  0  0  0
    5.1961    3.7500    0.0000 C   0  0  0  0  0  0  0  0  0  0  0  0
    6.4951    3.0000    0.0000 C   0  0  0  0  0  0  0  0  0  0  0  0
    7.7942    3.7500    0.0000 C   0  0  0  0  0  0  0  0  0  0  0  0
    7.7942    5.2500    0.0000 N   0  0  0  0  0  0  0  0  0  0  0  0
    6.4951    6.0000    0.0000 C   0  0  0  0  0  0  0  0  0  0  0  0
    5.1961    5.2500    0.0000 C   0  0  0  0  0  0  0  0  0  0  0  0
    9.0932    6.0000    0.0000 S   0  0  0  0  0  0  0  0  0  0  0  0
    9.6062    4.5904    0.0000 O   0  0  0  0  0  0  0  0  0  0  0  0
   10.5704    6.2604    0.0000 O   0  0  0  0  0  0  0  0  0  0  0  0
    9.0932    7.5000    0.0000 C   0  0  0  0  0  0  0  0  0  0  0  0
   10.3923    8.2500    0.0000 C   0  0  0  0  0  0  0  0  0  0  0  0
   10.3923    9.7500    0.0000 C   0  0  0  0  0  0  0  0  0  0  0  0
    9.0933   10.5000    0.0000 C   0  0  0  0  0  0  0  0  0  0  0  0
    9.0933   12.0000    0.0000 Br  0  0  0  0  0  0  0  0  0  0  0  0
    7.7942    9.7500    0.0000 C   0  0  0  0  0  0  0  0  0  0  0  0
    7.7942    8.2500    0.0000 C   0  0  0  0  0  0  0  0  0  0  0  0
    6.4952    7.5000    0.0000 O   0  0  0  0  0  0  0  0  0  0  0  0
    5.1961    8.2500    0.0000 C   0  0  0  0  0  0  0  0  0  0  0  0
    5.1961    9.7500    0.0000 F   0  0  0  0  0  0  0  0  0  0  0  0
    3.7189    8.5105    0.0000 F   0  0  0  0  0  0  0  0  0  0  0  0
    4.6831    6.8404    0.0000 F   0  0  0  0  0  0  0  0  0  0  0  0
    1.2990    1.5000    0.0000 N   0  0  0  0  0  0  0  0  0  0  0  0
    0.0000    0.7500    0.0000 C   0  0  0  0  0  0  0  0  0  0  0  0
   -1.2990    1.5000    0.0000 C   0  0  0  0  0  0  0  0  0  0  0  0
   -2.5980    0.7500    0.0000 C   0  0  0  0  0  0  0  0  0  0  0  0
   -2.5980   -0.7500    0.0000 C   0  0  0  0  0  0  0  0  0  0  0  0
   -1.2990   -1.5000    0.0000 C   0  0  0  0  0  0  0  0  0  0  0  0
    0.0000   -0.7500    0.0000 C   0  0  0  0  0  0  0  0  0  0  0  0
  1  2  1  0  0  0  0
  2  3  1  0  0  0  0
  2  4  1  0  0  0  0
  4  5  2  0  0  0  0
  5  6  1  0  0  0  0
  6  7  1  0  0  0  0
  7  8  1  0  0  0  0
  8  9  1  0  0  0  0
  9 10  1  0  0  0  0
 10 11  1  0  0  0  0
 11 12  1  0  0  0  0
 12 13  1  0  0  0  0
 13 14  1  0  0  0  0
  9 14  1  0  0  0  0
 12 15  1  0  0  0  0
 15 16  2  0  0  0  0
 15 17  2  0  0  0  0
 15 18  1  0  0  0  0
 18 19  2  0  0  0  0
 19 20  1  0  0  0  0
 20 21  2  0  0  0  0
 21 22  1  0  0  0  0
 21 23  1  0  0  0  0
 23 24  2  0  0  0  0
 18 24  1  0  0  0  0
 24 25  1  0  0  0  0
 25 26  1  0  0  0  0
 26 27  1  0  0  0  0
 26 28  1  0  0  0  0
 26 29  1  0  0  0  0
  6 30  2  0  0  0  0
 30 31  1  0  0  0  0
 31 32  2  0  0  0  0
 32 33  1  0  0  0  0
 33 34  2  0  0  0  0
 34 35  1  0  0  0  0
 35 36  2  0  0  0  0
  4 36  1  0  0  0  0
 31 36  1  0  0  0  0
M  END
> <chemblId>
CHEMBL194173

> <bioactivity__type>
IC50

> <units>
nM

> <value>
5.6

$$$$

  CDK     11271515522D 0   0.00000     0.00000     0

 37 40  0  0  0  0              1 V2000 
    2.5980   -3.7500    0.0000 C   0  0  0  0  0  0  0  0  0  0  0  0
    1.2990   -3.0000    0.0000 N   0  0  0  0  0  0  0  0  0  0  0  0
   -0.0000   -3.7500    0.0000 C   0  0  0  0  0  0  0  0  0  0  0  0
    1.2990   -1.5000    0.0000 C   0  0  0  0  0  0  0  0  0  0  0  0
    2.5980   -0.7500    0.0000 N   0  0  0  0  0  0  0  0  0  0  0  0
    2.5980    0.7500    0.0000 C   0  0  0  0  0  0  0  0  0  0  0  0
    3.8970    1.5000    0.0000 N   0  0  0  0  0  0  0  0  0  0  0  0
    3.8971    3.0000    0.0000 C   0  0  0  0  0  0  0  0  0  0  0  0
    5.1961    3.7500    0.0000 C   0  0  0  0  0  0  0  0  0  0  0  0
    5.1961    5.2500    0.0000 C   0  0  0  0  0  0  0  0  0  0  0  0
    3.8971    6.0000    0.0000 C   0  0  0  0  0  0  0  0  0  0  0  0
    3.8971    7.5000    0.0000 C   0  0  0  0  0  0  0  0  0  0  0  0
    5.1961    8.2500    0.0000 N   0  0  0  0  0  0  0  0  0  0  0  0
    5.1961    9.7500    0.0000 S   0  0  0  0  0  0  0  0  0  0  0  0
    4.6831   11.1595    0.0000 O   0  0  0  0  0  0  0  0  0  0  0  0
    3.7189    9.4895    0.0000 O   0  0  0  0  0  0  0  0  0  0  0  0
    6.4952   10.5000    0.0000 C   0  0  0  0  0  0  0  0  0  0  0  0
    7.7942    9.7500    0.0000 C   0  0  0  0  0  0  0  0  0  0  0  0
    9.0933   10.5000    0.0000 C   0  0  0  0  0  0  0  0  0  0  0  0
    9.0933   12.0000    0.0000 C   0  0  0  0  0  0  0  0  0  0  0  0
   10.3923   12.7500    0.0000 Br  0  0  0  0  0  0  0  0  0  0  0  0
    7.7942   12.7500    0.0000 C   0  0  0  0  0  0  0  0  0  0  0  0
    6.4952   12.0000    0.0000 C   0  0  0  0  0  0  0  0  0  0  0  0
    5.1962   12.7500    0.0000 O   0  0  0  0  0  0  0  0  0  0  0  0
    5.1962   14.2500    0.0000 C   0  0  0  0  0  0  0  0  0  0  0  0
    6.4952   15.0000    0.0000 F   0  0  0  0  0  0  0  0  0  0  0  0
    4.6831   15.6595    0.0000 F   0  0  0  0  0  0  0  0  0  0  0  0
    3.7189   13.9895    0.0000 F   0  0  0  0  0  0  0  0  0  0  0  0
    2.5980    5.2500    0.0000 C   0  0  0  0  0  0  0  0  0  0  0  0
    2.5980    3.7500    0.0000 C   0  0  0  0  0  0  0  0  0  0  0  0
    1.2990    1.5000    0.0000 N   0  0  0  0  0  0  0  0  0  0  0  0
    0.0000    0.7500    0.0000 C   0  0  0  0  0  0  0  0  0  0  0  0
   -1.2990    1.5000    0.0000 C   0  0  0  0  0  0  0  0  0  0  0  0
   -2.5980    0.7500    0.0000 C   0  0  0  0  0  0  0  0  0  0  0  0
   -2.5980   -0.7500    0.0000 C   0  0  0  0  0  0  0  0  0  0  0  0
   -1.2990   -1.5000    0.0000 C   0  0  0  0  0  0  0  0  0  0  0  0
    0.0000   -0.7500    0.0000 C   0  0  0  0  0  0  0  0  0  0  0  0
  1  2  1  0  0  0  0
  2  3  1  0  0  0  0
  2  4  1  0  0  0  0
  4  5  2  0  0  0  0
  5  6  1  0  0  0  0
  6  7  1  0  0  0  0
  7  8  1  0  0  0  0
  8  9  1  0  0  0  0
  9 10  1  0  0  0  0
 10 11  1  0  0  0  0
 11 12  1  0  0  0  0
 12 13  1  0  0  0  0
 13 14  1  0  0  0  0
 14 15  2  0  0  0  0
 14 16  2  0  0  0  0
 14 17  1  0  0  0  0
 17 18  2  0  0  0  0
 18 19  1  0  0  0  0
 19 20  2  0  0  0  0
 20 21  1  0  0  0  0
 20 22  1  0  0  0  0
 22 23  2  0  0  0  0
 17 23  1  0  0  0  0
 23 24  1  0  0  0  0
 24 25  1  0  0  0  0
 25 26  1  0  0  0  0
 25 27  1  0  0  0  0
 25 28  1  0  0  0  0
 11 29  1  0  0  0  0
 29 30  1  0  0  0  0
  8 30  1  0  0  0  0
  6 31  2  0  0  0  0
 31 32  1  0  0  0  0
 32 33  2  0  0  0  0
 33 34  1  0  0  0  0
 34 35  2  0  0  0  0
 35 36  1  0  0  0  0
 36 37  2  0  0  0  0
  4 37  1  0  0  0  0
 32 37  1  0  0  0  0
M  END
> <chemblId>
CHEMBL194602

> <bioactivity__type>
IC50

> <units>
nM

> <value>
110.0

$$$$

  CDK     11271515522D 0   0.00000     0.00000     0

 27 29  0  0  0  0              1 V2000 
    2.5980   -3.7500    0.0000 C   0  0  0  0  0  0  0  0  0  0  0  0
    1.2990   -3.0000    0.0000 N   0  0  0  0  0  0  0  0  0  0  0  0
   -0.0000   -3.7500    0.0000 C   0  0  0  0  0  0  0  0  0  0  0  0
    1.2990   -1.5000    0.0000 C   0  0  0  0  0  0  0  0  0  0  0  0
    2.5980   -0.7500    0.0000 N   0  0  0  0  0  0  0  0  0  0  0  0
    2.5980    0.7500    0.0000 C   0  0  0  0  0  0  0  0  0  0  0  0
    3.8970    1.5000    0.0000 N   0  0  0  0  0  0  0  0  0  0  0  0
    3.8971    3.0000    0.0000 C   0  0  0  0  0  0  0  0  0  0  0  0
    5.1961    3.7500    0.0000 C   0  0  0  0  0  0  0  0  0  0  0  0
    6.4951    3.0000    0.0000 C   0  0  0  0  0  0  0  0  0  0  0  0
    7.7942    3.7500    0.0000 C   0  0  0  0  0  0  0  0  0  0  0  0
    7.7942    5.2500    0.0000 C   0  0  0  0  0  0  0  0  0  0  0  0
    9.0932    6.0000    0.0000 C   0  0  0  0  0  0  0  0  0  0  0  0
    9.0932    7.5000    0.0000 N   0  0  0  0  0  0  0  0  0  0  0  0
   10.3923    8.2500    0.0000 S   0  0  0  0  0  0  0  0  0  0  0  0
   10.9053    6.8404    0.0000 O   0  0  0  0  0  0  0  0  0  0  0  0
   11.8695    8.5104    0.0000 O   0  0  0  0  0  0  0  0  0  0  0  0
   10.3923    9.7500    0.0000 C   0  0  0  0  0  0  0  0  0  0  0  0
    6.4951    6.0000    0.0000 C   0  0  0  0  0  0  0  0  0  0  0  0
    5.1961    5.2500    0.0000 C   0  0  0  0  0  0  0  0  0  0  0  0
    1.2990    1.5000    0.0000 N   0  0  0  0  0  0  0  0  0  0  0  0
    0.0000    0.7500    0.0000 C   0  0  0  0  0  0  0  0  0  0  0  0
   -1.2990    1.5000    0.0000 C   0  0  0  0  0  0  0  0  0  0  0  0
   -2.5980    0.7500    0.0000 C   0  0  0  0  0  0  0  0  0  0  0  0
   -2.5980   -0.7500    0.0000 C   0  0  0  0  0  0  0  0  0  0  0  0
   -1.2990   -1.5000    0.0000 C   0  0  0  0  0  0  0  0  0  0  0  0
    0.0000   -0.7500    0.0000 C   0  0  0  0  0  0  0  0  0  0  0  0
  1  2  1  0  0  0  0
  2  3  1  0  0  0  0
  2  4  1  0  0  0  0
  4  5  2  0  0  0  0
  5  6  1  0  0  0  0
  6  7  1  0  0  0  0
  7  8  1  0  0  0  0
  8  9  1  0  0  0  0
  9 10  1  0  0  0  0
 10 11  1  0  0  0  0
 11 12  1  0  0  0  0
 12 13  1  0  0  0  0
 13 14  1  0  0  0  0
 14 15  1  0  0  0  0
 15 16  2  0  0  0  0
 15 17  2  0  0  0  0
 15 18  1  0  0  0  0
 12 19  1  0  0  0  0
 19 20  1  0  0  0  0
  9 20  1  0  0  0  0
  6 21  2  0  0  0  0
 21 22  1  0  0  0  0
 22 23  2  0  0  0  0
 23 24  1  0  0  0  0
 24 25  2  0  0  0  0
 25 26  1  0  0  0  0
 26 27  2  0  0  0  0
  4 27  1  0  0  0  0
 22 27  1  0  0  0  0
M  END
> <chemblId>
CHEMBL195123

> <bioactivity__type>
IC50

> <units>
nM

> <value>
86.0

$$$$

  CDK     11271515522D 0   0.00000     0.00000     0

 33 36  0  0  0  0              1 V2000 
   11.6912   -6.0001    0.0000 F   0  0  0  0  0  0  0  0  0  0  0  0
   10.3922   -5.2500    0.0000 C   0  0  0  0  0  0  0  0  0  0  0  0
    8.9150   -4.9896    0.0000 F   0  0  0  0  0  0  0  0  0  0  0  0
    9.8792   -6.6596    0.0000 F   0  0  0  0  0  0  0  0  0  0  0  0
   10.3922   -3.7500    0.0000 O   0  0  0  0  0  0  0  0  0  0  0  0
   11.6912   -3.0001    0.0000 C   0  0  0  0  0  0  0  0  0  0  0  0
   12.9903   -3.7501    0.0000 C   0  0  0  0  0  0  0  0  0  0  0  0
   14.2893   -3.0001    0.0000 C   0  0  0  0  0  0  0  0  0  0  0  0
   15.5884   -3.7501    0.0000 Br  0  0  0  0  0  0  0  0  0  0  0  0
   14.2893   -1.5001    0.0000 C   0  0  0  0  0  0  0  0  0  0  0  0
   12.9903   -0.7501    0.0000 C   0  0  0  0  0  0  0  0  0  0  0  0
   11.6913   -1.5001    0.0000 C   0  0  0  0  0  0  0  0  0  0  0  0
   10.3922   -0.7500    0.0000 S   0  0  0  0  0  0  0  0  0  0  0  0
   11.3564    0.3990    0.0000 O   0  0  0  0  0  0  0  0  0  0  0  0
    9.4280    0.3990    0.0000 O   0  0  0  0  0  0  0  0  0  0  0  0
    9.0932   -1.5000    0.0000 N   0  0  0  0  0  0  0  0  0  0  0  0
    7.7941   -0.7500    0.0000 C   0  0  0  0  0  0  0  0  0  0  0  0
    7.7942    0.7500    0.0000 C   0  0  0  0  0  0  0  0  0  0  0  0
    6.4951    1.5000    0.0000 C   0  0  0  0  0  0  0  0  0  0  0  0
    5.1961    0.7500    0.0000 C   0  0  0  0  0  0  0  0  0  0  0  0
    5.1961   -0.7500    0.0000 C   0  0  0  0  0  0  0  0  0  0  0  0
    6.4951   -1.5000    0.0000 C   0  0  0  0  0  0  0  0  0  0  0  0
    3.8970    1.5000    0.0000 N   0  0  0  0  0  0  0  0  0  0  0  0
    2.5980    0.7500    0.0000 C   0  0  0  0  0  0  0  0  0  0  0  0
    2.5980   -0.7500    0.0000 N   0  0  0  0  0  0  0  0  0  0  0  0
    1.2990   -1.5000    0.0000 C   0  0  0  0  0  0  0  0  0  0  0  0
    0.0000   -0.7500    0.0000 C   0  0  0  0  0  0  0  0  0  0  0  0
   -1.2990   -1.5000    0.0000 C   0  0  0  0  0  0  0  0  0  0  0  0
   -2.5980   -0.7500    0.0000 C   0  0  0  0  0  0  0  0  0  0  0  0
   -2.5980    0.7500    0.0000 C   0  0  0  0  0  0  0  0  0  0  0  0
   -1.2990    1.5000    0.0000 C   0  0  0  0  0  0  0  0  0  0  0  0
    0.0000    0.7500    0.0000 C   0  0  0  0  0  0  0  0  0  0  0  0
    1.2990    1.5000    0.0000 N   0  0  0  0  0  0  0  0  0  0  0  0
  1  2  1  0  0  0  0
  2  3  1  0  0  0  0
  2  4  1  0  0  0  0
  2  5  1  0  0  0  0
  5  6  1  0  0  0  0
  6  7  2  0  0  0  0
  7  8  1  0  0  0  0
  8  9  1  0  0  0  0
  8 10  2  0  0  0  0
 10 11  1  0  0  0  0
 11 12  2  0  0  0  0
  6 12  1  0  0  0  0
 12 13  1  0  0  0  0
 13 14  2  0  0  0  0
 13 15  2  0  0  0  0
 13 16  1  0  0  0  0
 16 17  1  0  0  0  0
 17 18  1  0  0  0  0
 18 19  1  0  0  0  0
 19 20  1  0  0  0  0
 20 21  1  0  0  0  0
 21 22  1  0  0  0  0
 17 22  1  0  0  0  0
 20 23  1  0  0  0  0
 23 24  1  0  0  0  0
 24 25  2  0  0  0  0
 25 26  1  0  0  0  0
 26 27  2  0  0  0  0
 27 28  1  0  0  0  0
 28 29  2  0  0  0  0
 29 30  1  0  0  0  0
 30 31  2  0  0  0  0
 31 32  1  0  0  0  0
 27 32  1  0  0  0  0
 32 33  2  0  0  0  0
 24 33  1  0  0  0  0
M  END
> <chemblId>
CHEMBL195346

> <bioactivity__type>
IC50

> <units>
nM

> <value>
57.0

$$$$

  CDK     11271515522D 0   0.00000     0.00000     0

 15 15  0  0  0  0              1 V2000 
    6.5357    9.7288    0.0000 C   0  0  0  0  0  0  0  0  0  0  0  0
    6.5296    8.2288    0.0000 C   0  0  0  0  0  0  0  0  0  0  0  0
    5.2275    7.4841    0.0000 C   0  0  0  0  0  0  0  0  0  0  0  0
    5.2214    5.9841    0.0000 C   0  0  0  0  0  0  0  0  0  0  0  0
    3.9193    5.2394    0.0000 C   0  0  0  0  0  0  0  0  0  0  0  0
    3.9132    3.7394    0.0000 C   0  0  0  0  0  0  0  0  0  0  0  0
    2.6112    2.9947    0.0000 C   0  0  0  0  0  0  0  0  0  0  0  0
    2.6051    1.4947    0.0000 C   0  0  0  0  0  0  0  0  0  0  0  0
    1.3030    0.7500    0.0000 C   0  0  0  0  0  0  0  0  0  0  0  0
    1.3030   -0.7500    0.0000 C   0  0  0  0  0  0  0  0  0  0  0  0
    0.0280   -1.5000    0.0000 C   0  0  0  0  0  0  0  0  0  0  0  0
   -1.3220   -0.7500    0.0000 C   0  0  0  0  0  0  0  0  0  0  0  0
   -2.6148   -1.5107    0.0000 O   0  0  0  0  0  0  0  0  0  0  0  0
   -1.3220    0.7500    0.0000 C   0  0  0  0  0  0  0  0  0  0  0  0
    0.0280    1.5000    0.0000 C   0  0  0  0  0  0  0  0  0  0  0  0
  1  2  1  0  0  0  0
  2  3  1  0  0  0  0
  3  4  1  0  0  0  0
  4  5  1  0  0  0  0
  5  6  1  0  0  0  0
  6  7  1  0  0  0  0
  7  8  1  0  0  0  0
  8  9  1  0  0  0  0
  9 10  2  0  0  0  0
 10 11  1  0  0  0  0
 11 12  2  0  0  0  0
 12 13  1  0  0  0  0
 12 14  1  0  0  0  0
 14 15  2  0  0  0  0
  9 15  1  0  0  0  0
M  END
> <chemblId>
CHEMBL195437

> <bioactivity__type>
IC50

> <units>
nM

> <value>
14288.0

$$$$

  CDK     11271515522D 0   0.00000     0.00000     0

 34 37  0  0  0  0              1 V2000 
   16.8874   -3.0001    0.0000 F   0  0  0  0  0  0  0  0  0  0  0  0
   15.5884   -3.7501    0.0000 C   0  0  0  0  0  0  0  0  0  0  0  0
   14.6242   -4.8991    0.0000 F   0  0  0  0  0  0  0  0  0  0  0  0
   16.5525   -4.8992    0.0000 F   0  0  0  0  0  0  0  0  0  0  0  0
   14.2893   -3.0001    0.0000 O   0  0  0  0  0  0  0  0  0  0  0  0
   14.2893   -1.5001    0.0000 C   0  0  0  0  0  0  0  0  0  0  0  0
   15.5884   -0.7501    0.0000 C   0  0  0  0  0  0  0  0  0  0  0  0
   15.5884    0.7499    0.0000 C   0  0  0  0  0  0  0  0  0  0  0  0
   16.8874    1.4999    0.0000 Br  0  0  0  0  0  0  0  0  0  0  0  0
   14.2893    1.4999    0.0000 C   0  0  0  0  0  0  0  0  0  0  0  0
   12.9903    0.7499    0.0000 C   0  0  0  0  0  0  0  0  0  0  0  0
   12.9903   -0.7501    0.0000 C   0  0  0  0  0  0  0  0  0  0  0  0
   11.6913   -1.5001    0.0000 S   0  0  0  0  0  0  0  0  0  0  0  0
   10.7271   -2.6491    0.0000 O   0  0  0  0  0  0  0  0  0  0  0  0
   12.6554   -2.6491    0.0000 O   0  0  0  0  0  0  0  0  0  0  0  0
   10.3922   -0.7500    0.0000 N   0  0  0  0  0  0  0  0  0  0  0  0
    9.0932   -1.5000    0.0000 C   0  0  0  0  0  0  0  0  0  0  0  0
    7.7941   -0.7500    0.0000 C   0  0  0  0  0  0  0  0  0  0  0  0
    7.7942    0.7500    0.0000 C   0  0  0  0  0  0  0  0  0  0  0  0
    6.4951    1.5000    0.0000 C   0  0  0  0  0  0  0  0  0  0  0  0
    5.1961    0.7500    0.0000 C   0  0  0  0  0  0  0  0  0  0  0  0
    5.1961   -0.7500    0.0000 C   0  0  0  0  0  0  0  0  0  0  0  0
    6.4951   -1.5000    0.0000 C   0  0  0  0  0  0  0  0  0  0  0  0
    3.8970    1.5000    0.0000 N   0  0  0  0  0  0  0  0  0  0  0  0
    2.5980    0.7500    0.0000 C   0  0  0  0  0  0  0  0  0  0  0  0
    2.5980   -0.7500    0.0000 N   0  0  0  0  0  0  0  0  0  0  0  0
    1.2990   -1.5000    0.0000 C   0  0  0  0  0  0  0  0  0  0  0  0
    0.0000   -0.7500    0.0000 C   0  0  0  0  0  0  0  0  0  0  0  0
   -1.2990   -1.5000    0.0000 C   0  0  0  0  0  0  0  0  0  0  0  0
   -2.5980   -0.7500    0.0000 C   0  0  0  0  0  0  0  0  0  0  0  0
   -2.5980    0.7500    0.0000 C   0  0  0  0  0  0  0  0  0  0  0  0
   -1.2990    1.5000    0.0000 C   0  0  0  0  0  0  0  0  0  0  0  0
    0.0000    0.7500    0.0000 C   0  0  0  0  0  0  0  0  0  0  0  0
    1.2990    1.5000    0.0000 N   0  0  0  0  0  0  0  0  0  0  0  0
  1  2  1  0  0  0  0
  2  3  1  0  0  0  0
  2  4  1  0  0  0  0
  2  5  1  0  0  0  0
  5  6  1  0  0  0  0
  6  7  2  0  0  0  0
  7  8  1  0  0  0  0
  8  9  1  0  0  0  0
  8 10  2  0  0  0  0
 10 11  1  0  0  0  0
 11 12  2  0  0  0  0
  6 12  1  0  0  0  0
 12 13  1  0  0  0  0
 13 14  2  0  0  0  0
 13 15  2  0  0  0  0
 13 16  1  0  0  0  0
 16 17  1  0  0  0  0
 17 18  1  0  0  0  0
 18 19  1  0  0  0  0
 19 20  1  0  0  0  0
 20 21  1  0  0  0  0
 21 22  1  0  0  0  0
 22 23  1  0  0  0  0
 18 23  1  0  0  0  0
 21 24  1  0  0  0  0
 24 25  1  0  0  0  0
 25 26  2  0  0  0  0
 26 27  1  0  0  0  0
 27 28  2  0  0  0  0
 28 29  1  0  0  0  0
 29 30  2  0  0  0  0
 30 31  1  0  0  0  0
 31 32  2  0  0  0  0
 32 33  1  0  0  0  0
 28 33  1  0  0  0  0
 33 34  2  0  0  0  0
 25 34  1  0  0  0  0
M  END
> <chemblId>
CHEMBL195810

> <bioactivity__type>
IC50

> <units>
nM

> <value>
130.0

$$$$

  CDK     11271515522D 0   0.00000     0.00000     0

 28 31  0  0  0  0              1 V2000 
   -5.1961    0.7500    0.0000 C   0  0  0  0  0  0  0  0  0  0  0  0
   -3.8970    1.5000    0.0000 O   0  0  0  0  0  0  0  0  0  0  0  0
   -2.5980    0.7500    0.0000 C   0  0  0  0  0  0  0  0  0  0  0  0
   -1.2990    1.5000    0.0000 C   0  0  0  0  0  0  0  0  0  0  0  0
    0.0000    0.7500    0.0000 C   0  0  0  0  0  0  0  0  0  0  0  0
    1.2990    1.5000    0.0000 N   0  0  0  0  0  0  0  0  0  0  0  0
    2.5980    0.7500    0.0000 C   0  0  0  0  0  0  0  0  0  0  0  0
    2.5980   -0.7500    0.0000 N   0  0  0  0  0  0  0  0  0  0  0  0
    1.2990   -1.5000    0.0000 C   0  0  0  0  0  0  0  0  0  0  0  0
    1.2990   -3.0000    0.0000 N   0  0  0  0  0  0  0  0  0  0  0  0
    0.0000   -0.7500    0.0000 C   0  0  0  0  0  0  0  0  0  0  0  0
   -1.2990   -1.5000    0.0000 C   0  0  0  0  0  0  0  0  0  0  0  0
   -2.5980   -0.7500    0.0000 C   0  0  0  0  0  0  0  0  0  0  0  0
   -3.8970   -1.5000    0.0000 O   0  0  0  0  0  0  0  0  0  0  0  0
   -5.1961   -0.7500    0.0000 C   0  0  0  0  0  0  0  0  0  0  0  0
    3.8970    1.5000    0.0000 N   0  0  0  0  0  0  0  0  0  0  0  0
    5.1961    0.7500    0.0000 C   0  0  0  0  0  0  0  0  0  0  0  0
    6.4951    1.5000    0.0000 C   0  0  0  0  0  0  0  0  0  0  0  0
    6.4951    3.0000    0.0000 N   0  0  0  0  0  0  0  0  0  0  0  0
    5.1961    3.7500    0.0000 C   0  0  0  0  0  0  0  0  0  0  0  0
    3.8971    3.0000    0.0000 C   0  0  0  0  0  0  0  0  0  0  0  0
    7.7942    3.7500    0.0000 C   0  0  0  0  0  0  0  0  0  0  0  0
    7.7942    5.2500    0.0000 O   0  0  0  0  0  0  0  0  0  0  0  0
    9.0932    3.0000    0.0000 C   0  0  0  0  0  0  0  0  0  0  0  0
    9.2500    1.5082    0.0000 O   0  0  0  0  0  0  0  0  0  0  0  0
   10.7172    1.1963    0.0000 C   0  0  0  0  0  0  0  0  0  0  0  0
   11.4672    2.4953    0.0000 C   0  0  0  0  0  0  0  0  0  0  0  0
   10.4635    3.6101    0.0000 C   0  0  0  0  0  0  0  0  0  0  0  0
  1  2  1  0  0  0  0
  2  3  1  0  0  0  0
  3  4  2  0  0  0  0
  4  5  1  0  0  0  0
  5  6  2  0  0  0  0
  6  7  1  0  0  0  0
  7  8  2  0  0  0  0
  8  9  1  0  0  0  0
  9 10  1  0  0  0  0
  9 11  2  0  0  0  0
  5 11  1  0  0  0  0
 11 12  1  0  0  0  0
 12 13  2  0  0  0  0
  3 13  1  0  0  0  0
 13 14  1  0  0  0  0
 14 15  1  0  0  0  0
  7 16  1  0  0  0  0
 16 17  1  0  0  0  0
 17 18  1  0  0  0  0
 18 19  1  0  0  0  0
 19 20  1  0  0  0  0
 20 21  1  0  0  0  0
 16 21  1  0  0  0  0
 19 22  1  0  0  0  0
 22 23  2  0  0  0  0
 22 24  1  0  0  0  0
 24 25  1  0  0  0  0
 25 26  1  0  0  0  0
 26 27  2  0  0  0  0
 27 28  1  0  0  0  0
 24 28  2  0  0  0  0
M  END
> <chemblId>
CHEMBL2

> <bioactivity__type>
IC50

> <units>
nM

> <value>
2638.0

$$$$

  CDK     11271515522D 0   0.00000     0.00000     0

 21 24  0  0  0  0              1 V2000 
    6.4952   -0.7500    0.0000 C   0  0  0  0  0  0  0  0  0  0  0  0
    5.1962   -0.0000    0.0000 N   0  0  0  0  0  0  0  0  0  0  0  0
    3.8971   -0.7500    0.0000 C   0  0  0  0  0  0  0  0  0  0  0  0
    2.5981   -0.0000    0.0000 C   0  0  0  0  0  0  0  0  0  0  0  0
    1.2990   -0.7500    0.0000 C   0  0  0  0  0  0  0  0  0  0  0  0
    0.0000    0.0000    0.0000 C   0  0  0  0  0  0  0  0  0  0  0  0
   -1.2990   -0.7500    0.0000 C   0  0  0  0  0  0  0  0  0  0  0  0
   -2.5981   -0.0000    0.0000 C   0  0  0  0  0  0  0  0  0  0  0  0
   -2.5981    1.5000    0.0000 C   0  0  0  0  0  0  0  0  0  0  0  0
   -1.2990    2.2500    0.0000 C   0  0  0  0  0  0  0  0  0  0  0  0
   -1.2990    3.7500    0.0000 C   0  0  0  0  0  0  0  0  0  0  0  0
    0.0000    4.5000    0.0000 C   0  0  0  0  0  0  0  0  0  0  0  0
    1.2990    3.7500    0.0000 C   0  0  0  0  0  0  0  0  0  0  0  0
    1.2990    2.2500    0.0000 C   0  0  0  0  0  0  0  0  0  0  0  0
    0.0000    1.5000    0.0000 C   0  0  0  0  0  0  0  0  0  0  0  0
   -3.8430   -1.4141    0.0000 C   0  0  0  0  0  0  0  0  0  0  0  0
   -4.8970   -2.5009    0.0000 C   0  0  0  0  0  0  0  0  0  0  0  0
   -4.7915   -3.8980    0.0000 C   0  0  0  0  0  0  0  0  0  0  0  0
   -3.5781   -4.5986    0.0000 C   0  0  0  0  0  0  0  0  0  0  0  0
   -2.3155   -3.9914    0.0000 C   0  0  0  0  0  0  0  0  0  0  0  0
   -1.9012   -2.5352    0.0000 C   0  0  0  0  0  0  0  0  0  0  0  0
  1  2  1  0  0  0  0
  2  3  1  0  0  0  0
  3  4  1  0  0  0  0
  4  5  1  0  0  0  0
  5  6  1  0  0  0  0
  6  7  1  0  0  0  0
  7  8  1  0  0  0  0
  8  9  1  0  0  0  0
  9 10  1  0  0  0  0
 10 11  2  0  0  0  0
 11 12  1  0  0  0  0
 12 13  2  0  0  0  0
 13 14  1  0  0  0  0
 14 15  2  0  0  0  0
  6 15  1  0  0  0  0
 10 15  1  0  0  0  0
  9 16  1  0  0  0  0
 16 17  2  0  0  0  0
 17 18  1  0  0  0  0
 18 19  2  0  0  0  0
 19 20  1  0  0  0  0
 20 21  2  0  0  0  0
  6 21  1  0  0  0  0
 16 21  1  0  0  0  0
M  END
> <chemblId>
CHEMBL21731

> <bioactivity__type>
IC50

> <units>
nM

> <value>
1824.0

$$$$

  CDK     11271515522D 0   0.00000     0.00000     0

 30 34  0  0  0  0              1 V2000 
   14.9940   -2.3716    0.0000 Cl  0  0  0  0  0  0  0  0  0  0  0  0
   13.6950   -3.1216    0.0000 C   0  0  0  0  0  0  0  0  0  0  0  0
   12.3959   -2.3716    0.0000 C   0  0  0  0  0  0  0  0  0  0  0  0
   11.0969   -3.1216    0.0000 C   0  0  0  0  0  0  0  0  0  0  0  0
   11.0969   -4.6216    0.0000 C   0  0  0  0  0  0  0  0  0  0  0  0
    9.9822   -5.6253    0.0000 N   0  0  0  0  0  0  0  0  0  0  0  0
    8.5150   -5.3135    0.0000 C   0  0  0  0  0  0  0  0  0  0  0  0
    8.0515   -3.8869    0.0000 C   0  0  0  0  0  0  0  0  0  0  0  0
    6.5842   -3.5751    0.0000 C   0  0  0  0  0  0  0  0  0  0  0  0
    5.5806   -4.6898    0.0000 N   0  0  0  0  0  0  0  0  0  0  0  0
    4.1133   -4.3780    0.0000 C   0  0  0  0  0  0  0  0  0  0  0  0
    3.6498   -2.9514    0.0000 C   0  0  0  0  0  0  0  0  0  0  0  0
    2.1826   -2.6396    0.0000 C   0  0  0  0  0  0  0  0  0  0  0  0
    1.7190   -1.2130    0.0000 N   0  0  0  0  0  0  0  0  0  0  0  0
    2.6010    0.0000    0.0000 C   0  0  0  0  0  0  0  0  0  0  0  0
    4.1010    0.0000    0.0000 O   0  0  0  0  0  0  0  0  0  0  0  0
    1.7190    1.2130    0.0000 N   0  0  0  0  0  0  0  0  0  0  0  0
    0.2920    0.7500    0.0000 C   0  0  0  0  0  0  0  0  0  0  0  0
   -1.0060    1.5000    0.0000 C   0  0  0  0  0  0  0  0  0  0  0  0
   -2.3060    0.7500    0.0000 C   0  0  0  0  0  0  0  0  0  0  0  0
   -2.3060   -0.7500    0.0000 C   0  0  0  0  0  0  0  0  0  0  0  0
   -1.0060   -1.5000    0.0000 C   0  0  0  0  0  0  0  0  0  0  0  0
    0.2920   -0.7500    0.0000 C   0  0  0  0  0  0  0  0  0  0  0  0
    6.0441   -6.1164    0.0000 C   0  0  0  0  0  0  0  0  0  0  0  0
    7.5113   -6.4282    0.0000 C   0  0  0  0  0  0  0  0  0  0  0  0
   10.5924   -6.9957    0.0000 C   0  0  0  0  0  0  0  0  0  0  0  0
    9.8424   -8.2947    0.0000 O   0  0  0  0  0  0  0  0  0  0  0  0
   12.0842   -6.8388    0.0000 N   0  0  0  0  0  0  0  0  0  0  0  0
   12.3960   -5.3716    0.0000 C   0  0  0  0  0  0  0  0  0  0  0  0
   13.6950   -4.6216    0.0000 C   0  0  0  0  0  0  0  0  0  0  0  0
  1  2  1  0  0  0  0
  2  3  2  0  0  0  0
  3  4  1  0  0  0  0
  4  5  2  0  0  0  0
  5  6  1  0  0  0  0
  6  7  1  0  0  0  0
  7  8  1  0  0  0  0
  8  9  1  0  0  0  0
  9 10  1  0  0  0  0
 10 11  1  0  0  0  0
 11 12  1  0  0  0  0
 12 13  1  0  0  0  0
 13 14  1  0  0  0  0
 14 15  1  0  0  0  0
 15 16  2  0  0  0  0
 15 17  1  0  0  0  0
 17 18  1  0  0  0  0
 18 19  2  0  0  0  0
 19 20  1  0  0  0  0
 20 21  2  0  0  0  0
 21 22  1  0  0  0  0
 22 23  2  0  0  0  0
 14 23  1  0  0  0  0
 18 23  1  0  0  0  0
 10 24  1  0  0  0  0
 24 25  1  0  0  0  0
  7 25  1  0  0  0  0
  6 26  1  0  0  0  0
 26 27  2  0  0  0  0
 26 28  1  0  0  0  0
 28 29  1  0  0  0  0
  5 29  1  0  0  0  0
 29 30  2  0  0  0  0
  2 30  1  0  0  0  0
M  END
> <chemblId>
CHEMBL219916

> <bioactivity__type>
IC50

> <units>
nM

> <value>
2740.0

$$$$

  CDK     11271515522D 0   0.00000     0.00000     0

 23 26  0  0  0  0              1 V2000 
   -4.9041   -0.7500    0.0000 N   0  0  0  0  0  0  0  0  0  0  0  0
   -4.9041    0.7500    0.0000 C   0  0  0  0  0  0  0  0  0  0  0  0
   -3.6050    1.5000    0.0000 N   0  0  0  0  0  0  0  0  0  0  0  0
   -2.3060    0.7500    0.0000 C   0  0  0  0  0  0  0  0  0  0  0  0
   -2.3060   -0.7500    0.0000 C   0  0  0  0  0  0  0  0  0  0  0  0
   -1.0070   -1.5000    0.0000 C   0  0  0  0  0  0  0  0  0  0  0  0
    0.2930   -0.7500    0.0000 C   0  0  0  0  0  0  0  0  0  0  0  0
    1.7190   -1.2140    0.0000 N   0  0  0  0  0  0  0  0  0  0  0  0
    2.6010   -0.0000    0.0000 C   0  0  0  0  0  0  0  0  0  0  0  0
    1.7190    1.2130    0.0000 C   0  0  0  0  0  0  0  0  0  0  0  0
    0.2930    0.7500    0.0000 C   0  0  0  0  0  0  0  0  0  0  0  0
   -1.0070    1.5000    0.0000 C   0  0  0  0  0  0  0  0  0  0  0  0
    2.1822   -2.6407    0.0000 C   0  0  0  0  0  0  0  0  0  0  0  0
    1.1783   -3.7552    0.0000 C   0  0  0  0  0  0  0  0  0  0  0  0
    1.6415   -5.1819    0.0000 C   0  0  0  0  0  0  0  0  0  0  0  0
    3.1087   -5.4940    0.0000 N   0  0  0  0  0  0  0  0  0  0  0  0
    4.1126   -4.3795    0.0000 C   0  0  0  0  0  0  0  0  0  0  0  0
    3.6494   -2.9528    0.0000 C   0  0  0  0  0  0  0  0  0  0  0  0
   -6.2031    1.5000    0.0000 C   0  0  0  0  0  0  0  0  0  0  0  0
   -6.3599    2.9918    0.0000 C   0  0  0  0  0  0  0  0  0  0  0  0
   -7.8271    3.3036    0.0000 C   0  0  0  0  0  0  0  0  0  0  0  0
   -8.5771    2.0046    0.0000 C   0  0  0  0  0  0  0  0  0  0  0  0
   -7.5734    0.8899    0.0000 S   0  0  0  0  0  0  0  0  0  0  0  0
  1  2  2  0  0  0  0
  2  3  1  0  0  0  0
  3  4  1  0  0  0  0
  4  5  2  0  0  0  0
  5  6  1  0  0  0  0
  6  7  2  0  0  0  0
  7  8  1  0  0  0  0
  8  9  1  0  0  0  0
  9 10  1  0  0  0  0
 10 11  1  0  0  0  0
  7 11  1  0  0  0  0
 11 12  2  0  0  0  0
  4 12  1  0  0  0  0
  8 13  1  0  0  0  0
 13 14  1  0  0  0  0
 14 15  1  0  0  0  0
 15 16  1  0  0  0  0
 16 17  1  0  0  0  0
 17 18  1  0  0  0  0
 13 18  1  0  0  0  0
  2 19  1  0  0  0  0
 19 20  2  0  0  0  0
 20 21  1  0  0  0  0
 21 22  2  0  0  0  0
 22 23  1  0  0  0  0
 19 23  1  0  0  0  0
M  END
> <chemblId>
CHEMBL2203713

> <bioactivity__type>
IC50

> <units>
nM

> <value>
24000.0

$$$$
 stripped
BRStripMol11271515522D 0   0.00000     0.00000     0
This file has been stripped
 30 31  0  0  0  0              1 V2000 
   -7.7942   19.0710    0.0000 C   0  0  0  0  0  0  0  0  0  0  0  0
   -6.4952   18.3210    0.0000 C   0  0  0  0  0  0  0  0  0  0  0  0
   -5.0180   18.0605    0.0000 C   0  0  0  0  0  0  0  0  0  0  0  0
   -5.9822   19.7305    0.0000 C   0  0  0  0  0  0  0  0  0  0  0  0
   -6.4952   16.8210    0.0000 C   0  0  0  0  0  0  0  0  0  0  0  0
   -5.1962   16.0710    0.0000 C   0  0  0  0  0  0  0  0  0  0  0  0
   -3.7189   15.8105    0.0000 C   0  0  0  0  0  0  0  0  0  0  0  0
   -4.6831   17.4805    0.0000 C   0  0  0  0  0  0  0  0  0  0  0  0
   -5.1962   14.5710    0.0000 C   0  0  0  0  0  0  0  0  0  0  0  0
   -6.4952   13.8210    0.0000 C   0  0  0  0  0  0  0  0  0  0  0  0
   -6.4952   12.3210    0.0000 C   0  0  0  0  0  0  0  0  0  0  0  0
   -5.1962   11.5710    0.0000 C   0  0  0  0  0  0  0  0  0  0  0  0
   -5.1962   10.0710    0.0000 O   0  0  0  0  0  0  0  0  0  0  0  0
   -3.8971    9.3210    0.0000 C   0  0  0  0  0  0  0  0  0  0  0  0
   -3.8971    7.8210    0.0000 C   0  0  0  0  0  0  0  0  0  0  0  0
   -2.5981    7.0710    0.0000 O   0  0  0  0  0  0  0  0  0  0  0  0
   -2.5981    5.5710    0.0000 C   0  0  0  0  0  0  0  0  0  0  0  0
   -1.2990    4.8210    0.0000 C   0  0  0  0  0  0  0  0  0  0  0  0
   -1.2990    3.3210    0.0000 N   0  3  0  0  0  0  0  0  0  0  0  0
   -2.7762    3.5815    0.0000 C   0  0  0  0  0  0  0  0  0  0  0  0
   -1.8121    1.9115    0.0000 C   0  0  0  0  0  0  0  0  0  0  0  0
    0.0000    2.5710    0.0000 C   0  0  0  0  0  0  0  0  0  0  0  0
    0.0000    1.0710    0.0000 C   0  0  0  0  0  0  0  0  0  0  0  0
    1.2990    0.3210    0.0000 C   0  0  0  0  0  0  0  0  0  0  0  0
    1.2990   -1.1790    0.0000 C   0  0  0  0  0  0  0  0  0  0  0  0
    0.0000   -1.9290    0.0000 C   0  0  0  0  0  0  0  0  0  0  0  0
   -1.2990   -1.1790    0.0000 C   0  0  0  0  0  0  0  0  0  0  0  0
   -1.2990    0.3210    0.0000 C   0  0  0  0  0  0  0  0  0  0  0  0
   -3.8971   12.3210    0.0000 C   0  0  0  0  0  0  0  0  0  0  0  0
   -3.8971   13.8210    0.0000 C   0  0  0  0  0  0  0  0  0  0  0  0
  1  2  1  0  0  0  0
  2  3  1  0  0  0  0
  2  4  1  0  0  0  0
  2  5  1  0  0  0  0
  5  6  1  0  0  0  0
  6  7  1  0  0  0  0
  6  8  1  0  0  0  0
  6  9  1  0  0  0  0
  9 10  2  0  0  0  0
 10 11  1  0  0  0  0
 11 12  2  0  0  0  0
 12 13  1  0  0  0  0
 13 14  1  0  0  0  0
 14 15  1  0  0  0  0
 15 16  1  0  0  0  0
 16 17  1  0  0  0  0
 17 18  1  0  0  0  0
 18 19  1  0  0  0  0
 19 20  1  0  0  0  0
 19 21  1  0  0  0  0
 19 22  1  0  0  0  0
 22 23  1  0  0  0  0
 23 24  2  0  0  0  0
 24 25  1  0  0  0  0
 25 26  2  0  0  0  0
 26 27  1  0  0  0  0
 27 28  2  0  0  0  0
 23 28  1  0  0  0  0
 12 29  1  0  0  0  0
 29 30  2  0  0  0  0
  9 30  1  0  0  0  0
M  END
> <chemblId>
CHEMBL221753

> <bioactivity__type>
IC50

> <units>
nM

> <value>
3102.0

$$$$

  CDK     11271515522D 0   0.00000     0.00000     0

 34 39  0  0  0  0              1 V2000 
   -3.8080    5.1962    0.0000 O   0  0  0  0  0  0  0  0  0  0  0  0
   -4.5580    3.8971    0.0000 C   0  0  0  0  0  0  0  0  0  0  0  0
   -3.8080    2.5981    0.0000 N   0  0  0  0  0  0  0  0  0  0  0  0
   -4.5580    1.2990    0.0000 C   0  0  0  0  0  0  0  0  0  0  0  0
   -6.0580    1.2990    0.0000 C   0  0  0  0  0  0  0  0  0  0  0  0
   -6.8080    0.0000    0.0000 C   0  0  0  0  0  0  0  0  0  0  0  0
   -6.0580   -1.2990    0.0000 C   0  0  0  0  0  0  0  0  0  0  0  0
   -4.5580   -1.2990    0.0000 C   0  0  0  0  0  0  0  0  0  0  0  0
   -3.8080    0.0000    0.0000 C   0  0  0  0  0  0  0  0  0  0  0  0
   -2.3080    0.0000    0.0000 C   0  0  0  0  0  0  0  0  0  0  0  0
   -1.4270   -1.2140    0.0000 C   0  0  0  0  0  0  0  0  0  0  0  0
    0.0000   -0.7500    0.0000 N   0  0  0  0  0  0  0  0  0  0  0  0
    1.4270   -1.2140    0.0000 C   0  0  0  0  0  0  0  0  0  0  0  0
    1.8908   -2.6405    0.0000 C   0  0  0  0  0  0  0  0  0  0  0  0
    3.3580   -2.9521    0.0000 N   0  0  0  0  0  0  0  0  0  0  0  0
    3.8218   -4.3786    0.0000 C   0  0  0  0  0  0  0  0  0  0  0  0
    5.2891   -4.6903    0.0000 C   0  0  0  0  0  0  0  0  0  0  0  0
    6.2926   -3.5754    0.0000 N   0  0  0  0  0  0  0  0  0  0  0  0
    5.8288   -2.1489    0.0000 C   0  0  0  0  0  0  0  0  0  0  0  0
    4.3615   -1.8372    0.0000 C   0  0  0  0  0  0  0  0  0  0  0  0
    2.3080    0.0000    0.0000 C   0  0  0  0  0  0  0  0  0  0  0  0
    1.4270    1.2140    0.0000 S   0  0  0  0  0  0  0  0  0  0  0  0
    0.0000    0.7500    0.0000 C   0  0  0  0  0  0  0  0  0  0  0  0
   -1.4270    1.2140    0.0000 N   0  0  0  0  0  0  0  0  0  0  0  0
   -6.0580    3.8971    0.0000 C   0  0  0  0  0  0  0  0  0  0  0  0
   -6.8080    2.5981    0.0000 C   0  0  0  0  0  0  0  0  0  0  0  0
   -8.3080    2.5981    0.0000 N   0  0  0  0  0  0  0  0  0  0  0  0
   -9.0580    3.8971    0.0000 C   0  0  0  0  0  0  0  0  0  0  0  0
  -10.5580    3.8971    0.0000 C   0  0  0  0  0  0  0  0  0  0  0  0
  -11.3080    5.1962    0.0000 C   0  0  0  0  0  0  0  0  0  0  0  0
  -10.5580    6.4952    0.0000 C   0  0  0  0  0  0  0  0  0  0  0  0
   -9.0580    6.4952    0.0000 C   0  0  0  0  0  0  0  0  0  0  0  0
   -8.3080    5.1962    0.0000 C   0  0  0  0  0  0  0  0  0  0  0  0
   -6.8080    5.1962    0.0000 N   0  0  0  0  0  0  0  0  0  0  0  0
  1  2  2  0  0  0  0
  2  3  1  0  0  0  0
  3  4  1  0  0  0  0
  4  5  2  0  0  0  0
  5  6  1  0  0  0  0
  6  7  2  0  0  0  0
  7  8  1  0  0  0  0
  8  9  2  0  0  0  0
  4  9  1  0  0  0  0
  9 10  1  0  0  0  0
 10 11  2  0  0  0  0
 11 12  1  0  0  0  0
 12 13  1  0  0  0  0
 13 14  1  0  0  0  0
 14 15  1  0  0  0  0
 15 16  1  0  0  0  0
 16 17  1  0  0  0  0
 17 18  1  0  0  0  0
 18 19  1  0  0  0  0
 19 20  1  0  0  0  0
 15 20  1  0  0  0  0
 13 21  2  0  0  0  0
 21 22  1  0  0  0  0
 22 23  1  0  0  0  0
 12 23  1  0  0  0  0
 23 24  2  0  0  0  0
 10 24  1  0  0  0  0
  2 25  1  0  0  0  0
 25 26  2  0  0  0  0
 26 27  1  0  0  0  0
 27 28  2  0  0  0  0
 28 29  1  0  0  0  0
 29 30  2  0  0  0  0
 30 31  1  0  0  0  0
 31 32  2  0  0  0  0
 32 33  1  0  0  0  0
 28 33  1  0  0  0  0
 33 34  2  0  0  0  0
 25 34  1  0  0  0  0
M  END
> <chemblId>
CHEMBL257991

> <bioactivity__type>
IC50

> <units>
nM

> <value>
2830.0

$$$$

  CDK     11271515522D 0   0.00000     0.00000     0

 23 24  0  0  0  0              1 V2000 
   -1.6756   -3.0073    0.0000 C   0  0  0  0  0  0  0  0  0  0  0  0
   -0.3767   -2.2570    0.0000 C   0  0  0  0  0  0  0  0  0  0  0  0
   -0.3770   -0.7570    0.0000 N   0  0  0  0  0  0  0  0  0  0  0  0
   -1.5910    0.1250    0.0000 C   0  0  0  0  0  0  0  0  0  0  0  0
   -1.1270    1.5510    0.0000 C   0  0  0  0  0  0  0  0  0  0  0  0
    0.3730    1.5510    0.0000 C   0  0  0  0  0  0  0  0  0  0  0  0
    0.8360    0.1250    0.0000 C   0  0  0  0  0  0  0  0  0  0  0  0
    2.2626   -0.3384    0.0000 C   0  0  0  0  0  0  0  0  0  0  0  0
    3.3773    0.6654    0.0000 N   0  0  0  0  0  0  0  0  0  0  0  0
    4.8039    0.2020    0.0000 C   0  0  0  0  0  0  0  0  0  0  0  0
    5.1159   -1.2652    0.0000 O   0  0  0  0  0  0  0  0  0  0  0  0
    5.9185    1.2058    0.0000 C   0  0  0  0  0  0  0  0  0  0  0  0
    7.3451    0.7424    0.0000 C   0  0  0  0  0  0  0  0  0  0  0  0
    8.4598    1.7461    0.0000 C   0  0  0  0  0  0  0  0  0  0  0  0
    8.1478    3.2133    0.0000 C   0  0  0  0  0  0  0  0  0  0  0  0
    6.7212    3.6767    0.0000 C   0  0  0  0  0  0  0  0  0  0  0  0
    5.6065    2.6730    0.0000 C   0  0  0  0  0  0  0  0  0  0  0  0
    4.1799    3.1364    0.0000 O   0  0  0  0  0  0  0  0  0  0  0  0
    3.8679    4.6036    0.0000 C   0  0  0  0  0  0  0  0  0  0  0  0
    9.8864    1.2827    0.0000 S   0  0  0  0  0  0  0  0  0  0  0  0
    9.1823   -0.0417    0.0000 O   0  0  0  0  0  0  0  0  0  0  0  0
   11.0685    0.3593    0.0000 O   0  0  0  0  0  0  0  0  0  0  0  0
   11.0010    2.2865    0.0000 N   0  0  0  0  0  0  0  0  0  0  0  0
  1  2  1  0  0  0  0
  2  3  1  0  0  0  0
  3  4  1  0  0  0  0
  4  5  1  0  0  0  0
  5  6  1  0  0  0  0
  6  7  1  0  0  0  0
  3  7  1  0  0  0  0
  7  8  1  0  0  0  0
  8  9  1  0  0  0  0
  9 10  1  0  0  0  0
 10 11  2  0  0  0  0
 10 12  1  0  0  0  0
 12 13  2  0  0  0  0
 13 14  1  0  0  0  0
 14 15  2  0  0  0  0
 15 16  1  0  0  0  0
 16 17  2  0  0  0  0
 12 17  1  0  0  0  0
 17 18  1  0  0  0  0
 18 19  1  0  0  0  0
 14 20  1  0  0  0  0
 20 21  2  0  0  0  0
 20 22  2  0  0  0  0
 20 23  1  0  0  0  0
M  END
> <chemblId>
CHEMBL26

> <bioactivity__type>
IC50

> <units>
nM

> <value>
2019.0

$$$$

  CDK     11271515522D 0   0.00000     0.00000     0

 19 20  0  0  0  0              1 V2000 
   -2.5980    1.5000    0.0000 O   0  0  0  0  0  0  0  0  0  0  0  0
   -1.2990    0.7500    0.0000 C   0  0  0  0  0  0  0  0  0  0  0  0
    0.0000    1.5000    0.0000 C   0  0  0  0  0  0  0  0  0  0  0  0
    0.0000    3.0000    0.0000 Cl  0  0  0  0  0  0  0  0  0  0  0  0
    1.2990    0.7500    0.0000 C   0  0  0  0  0  0  0  0  0  0  0  0
    1.2990   -0.7500    0.0000 C   0  0  0  0  0  0  0  0  0  0  0  0
    2.5980   -1.5000    0.0000 Cl  0  0  0  0  0  0  0  0  0  0  0  0
    0.0000   -1.5000    0.0000 C   0  0  0  0  0  0  0  0  0  0  0  0
   -1.2990   -0.7500    0.0000 C   0  0  0  0  0  0  0  0  0  0  0  0
   -2.5980   -1.5000    0.0000 S   0  0  0  0  0  0  0  0  0  0  0  0
   -2.5981   -3.0000    0.0000 C   0  0  0  0  0  0  0  0  0  0  0  0
   -3.8971   -3.7500    0.0000 C   0  0  0  0  0  0  0  0  0  0  0  0
   -3.8971   -5.2500    0.0000 C   0  0  0  0  0  0  0  0  0  0  0  0
   -5.1961   -6.0000    0.0000 Cl  0  0  0  0  0  0  0  0  0  0  0  0
   -2.5981   -6.0000    0.0000 C   0  0  0  0  0  0  0  0  0  0  0  0
   -1.2990   -5.2500    0.0000 C   0  0  0  0  0  0  0  0  0  0  0  0
    0.0000   -6.0000    0.0000 Cl  0  0  0  0  0  0  0  0  0  0  0  0
   -1.2990   -3.7500    0.0000 C   0  0  0  0  0  0  0  0  0  0  0  0
    0.0000   -3.0000    0.0000 O   0  0  0  0  0  0  0  0  0  0  0  0
  1  2  1  0  0  0  0
  2  3  2  0  0  0  0
  3  4  1  0  0  0  0
  3  5  1  0  0  0  0
  5  6  2  0  0  0  0
  6  7  1  0  0  0  0
  6  8  1  0  0  0  0
  8  9  2  0  0  0  0
  2  9  1  0  0  0  0
  9 10  1  0  0  0  0
 10 11  1  0  0  0  0
 11 12  2  0  0  0  0
 12 13  1  0  0  0  0
 13 14  1  0  0  0  0
 13 15  2  0  0  0  0
 15 16  1  0  0  0  0
 16 17  1  0  0  0  0
 16 18  2  0  0  0  0
 11 18  1  0  0  0  0
 18 19  1  0  0  0  0
M  END
> <chemblId>
CHEMBL290106

> <bioactivity__type>
IC50

> <units>
nM

> <value>
3824.0

$$$$

  CDK     11271515522D 0   0.00000     0.00000     0

 36 40  0  0  0  0              1 V2000 
  -14.9869   11.1850    0.0000 C   0  0  0  0  0  0  0  0  0  0  0  0
  -14.8304    9.6932    0.0000 C   0  0  0  0  0  0  0  0  0  0  0  0
  -16.0441    8.8118    0.0000 O   0  0  0  0  0  0  0  0  0  0  0  0
  -13.4602    9.0829    0.0000 N   0  0  0  0  0  0  0  0  0  0  0  0
  -13.3037    7.5910    0.0000 C   0  0  0  0  0  0  0  0  0  0  0  0
  -11.9335    6.9807    0.0000 C   0  0  0  0  0  0  0  0  0  0  0  0
  -10.7198    7.8621    0.0000 N   0  0  0  0  0  0  0  0  0  0  0  0
  -10.8763    9.3539    0.0000 C   0  0  0  0  0  0  0  0  0  0  0  0
  -12.2465    9.9643    0.0000 C   0  0  0  0  0  0  0  0  0  0  0  0
   -9.3496    7.2517    0.0000 C   0  0  0  0  0  0  0  0  0  0  0  0
   -9.1931    5.7599    0.0000 C   0  0  0  0  0  0  0  0  0  0  0  0
   -7.8229    5.1495    0.0000 C   0  0  0  0  0  0  0  0  0  0  0  0
   -6.6092    6.0310    0.0000 C   0  0  0  0  0  0  0  0  0  0  0  0
   -5.2390    5.4206    0.0000 O   0  0  0  0  0  0  0  0  0  0  0  0
   -5.0825    3.9288    0.0000 C   0  0  0  0  0  0  0  0  0  0  0  0
   -3.7123    3.3184    0.0000 C   0  0  0  0  0  0  0  0  0  0  0  0
   -3.4007    1.8511    0.0000 C   0  0  0  0  0  0  0  0  0  0  0  0
   -1.9090    1.6941    0.0000 O   0  0  0  0  0  0  0  0  0  0  0  0
   -1.2986    3.0643    0.0000 C   0  0  0  0  0  0  0  0  0  0  0  0
    0.0003    2.3140    0.0000 C   0  0  0  0  0  0  0  0  0  0  0  0
    0.0000    0.8140    0.0000 N   0  0  0  0  0  0  0  0  0  0  0  0
   -1.2140   -0.0680    0.0000 C   0  0  0  0  0  0  0  0  0  0  0  0
   -0.7500   -1.4950    0.0000 C   0  0  0  0  0  0  0  0  0  0  0  0
    0.7500   -1.4950    0.0000 N   0  0  0  0  0  0  0  0  0  0  0  0
    1.2130   -0.0680    0.0000 C   0  0  0  0  0  0  0  0  0  0  0  0
   -2.4131    4.0682    0.0000 O   0  0  0  0  0  0  0  0  0  0  0  0
   -0.4167    4.2776    0.0000 C   0  0  0  0  0  0  0  0  0  0  0  0
    1.0751    4.1205    0.0000 C   0  0  0  0  0  0  0  0  0  0  0  0
    1.9570    5.3339    0.0000 C   0  0  0  0  0  0  0  0  0  0  0  0
    1.3471    6.7043    0.0000 C   0  0  0  0  0  0  0  0  0  0  0  0
    2.2291    7.9177    0.0000 Cl  0  0  0  0  0  0  0  0  0  0  0  0
   -0.1446    6.8614    0.0000 C   0  0  0  0  0  0  0  0  0  0  0  0
   -1.0265    5.6480    0.0000 C   0  0  0  0  0  0  0  0  0  0  0  0
   -2.5183    5.8051    0.0000 Cl  0  0  0  0  0  0  0  0  0  0  0  0
   -6.7657    7.5228    0.0000 C   0  0  0  0  0  0  0  0  0  0  0  0
   -8.1359    8.1332    0.0000 C   0  0  0  0  0  0  0  0  0  0  0  0
  1  2  1  0  0  0  0
  2  3  2  0  0  0  0
  2  4  1  0  0  0  0
  4  5  1  0  0  0  0
  5  6  1  0  0  0  0
  6  7  1  0  0  0  0
  7  8  1  0  0  0  0
  8  9  1  0  0  0  0
  4  9  1  0  0  0  0
  7 10  1  0  0  0  0
 10 11  2  0  0  0  0
 11 12  1  0  0  0  0
 12 13  2  0  0  0  0
 13 14  1  0  0  0  0
 14 15  1  0  0  0  0
 16 15  1  1  0  0  0
 16 17  1  0  0  0  0
 17 18  1  0  0  0  0
 18 19  1  0  0  0  0
 19 20  1  1  0  0  0
 20 21  1  0  0  0  0
 21 22  1  0  0  0  0
 22 23  2  0  0  0  0
 23 24  1  0  0  0  0
 24 25  2  0  0  0  0
 21 25  1  0  0  0  0
 19 26  1  0  0  0  0
 16 26  1  0  0  0  0
 19 27  1  0  0  0  0
 27 28  2  0  0  0  0
 28 29  1  0  0  0  0
 29 30  2  0  0  0  0
 30 31  1  0  0  0  0
 30 32  1  0  0  0  0
 32 33  2  0  0  0  0
 27 33  1  0  0  0  0
 33 34  1  0  0  0  0
 13 35  1  0  0  0  0
 35 36  2  0  0  0  0
 10 36  1  0  0  0  0
M  END
> <chemblId>
CHEMBL295698

> <bioactivity__type>
IC50

> <units>
nM

> <value>
19783.0

$$$$

  CDK     11271515522D 0   0.00000     0.00000     0

 34 38  0  0  0  0              1 V2000 
   13.1010   10.3923    0.0000 C   0  0  0  0  0  0  0  0  0  0  0  0
   11.6010   10.3923    0.0000 O   0  0  0  0  0  0  0  0  0  0  0  0
   10.8510    9.0933    0.0000 C   0  0  0  0  0  0  0  0  0  0  0  0
    9.3510    9.0933    0.0000 C   0  0  0  0  0  0  0  0  0  0  0  0
    8.6010    7.7942    0.0000 C   0  0  0  0  0  0  0  0  0  0  0  0
    9.3510    6.4952    0.0000 C   0  0  0  0  0  0  0  0  0  0  0  0
    8.6010    5.1962    0.0000 C   0  0  0  0  0  0  0  0  0  0  0  0
    7.1010    5.1962    0.0000 C   0  0  0  0  0  0  0  0  0  0  0  0
    6.3510    3.8971    0.0000 N   0  0  0  0  0  0  0  0  0  0  0  0
    4.8510    3.8971    0.0000 C   0  0  0  0  0  0  0  0  0  0  0  0
    4.1010    2.5981    0.0000 C   0  0  0  0  0  0  0  0  0  0  0  0
    4.8510    1.2990    0.0000 C   0  0  0  0  0  0  0  0  0  0  0  0
    6.3510    1.2990    0.0000 C   0  0  0  0  0  0  0  0  0  0  0  0
    7.1010    2.5981    0.0000 C   0  0  0  0  0  0  0  0  0  0  0  0
    4.1010    0.0000    0.0000 N   0  0  0  0  0  0  0  0  0  0  0  0
    2.6010    0.0000    0.0000 C   0  0  0  0  0  0  0  0  0  0  0  0
    1.7190    1.2130    0.0000 N   0  0  0  0  0  0  0  0  0  0  0  0
    0.2920    0.7500    0.0000 C   0  0  0  0  0  0  0  0  0  0  0  0
   -1.0060    1.5000    0.0000 C   0  0  0  0  0  0  0  0  0  0  0  0
   -2.3060    0.7500    0.0000 C   0  0  0  0  0  0  0  0  0  0  0  0
   -2.3060   -0.7500    0.0000 C   0  0  0  0  0  0  0  0  0  0  0  0
   -1.0060   -1.5000    0.0000 C   0  0  0  0  0  0  0  0  0  0  0  0
    0.2920   -0.7500    0.0000 C   0  0  0  0  0  0  0  0  0  0  0  0
    1.7190   -1.2130    0.0000 N   0  0  0  0  0  0  0  0  0  0  0  0
    2.1826   -2.6396    0.0000 C   0  0  0  0  0  0  0  0  0  0  0  0
    1.1789   -3.7543    0.0000 C   0  0  0  0  0  0  0  0  0  0  0  0
   -0.2883   -3.4425    0.0000 C   0  0  0  0  0  0  0  0  0  0  0  0
   -1.2920   -4.5572    0.0000 C   0  0  0  0  0  0  0  0  0  0  0  0
   -0.8285   -5.9838    0.0000 C   0  0  0  0  0  0  0  0  0  0  0  0
   -1.8321   -7.0985    0.0000 F   0  0  0  0  0  0  0  0  0  0  0  0
    0.6388   -6.2956    0.0000 C   0  0  0  0  0  0  0  0  0  0  0  0
    1.6424   -5.1809    0.0000 C   0  0  0  0  0  0  0  0  0  0  0  0
   10.8510    6.4952    0.0000 C   0  0  0  0  0  0  0  0  0  0  0  0
   11.6010    7.7942    0.0000 C   0  0  0  0  0  0  0  0  0  0  0  0
  1  2  1  0  0  0  0
  2  3  1  0  0  0  0
  3  4  2  0  0  0  0
  4  5  1  0  0  0  0
  5  6  2  0  0  0  0
  6  7  1  0  0  0  0
  7  8  1  0  0  0  0
  8  9  1  0  0  0  0
  9 10  1  0  0  0  0
 10 11  1  0  0  0  0
 11 12  1  0  0  0  0
 12 13  1  0  0  0  0
 13 14  1  0  0  0  0
  9 14  1  0  0  0  0
 12 15  1  0  0  0  0
 15 16  1  0  0  0  0
 16 17  2  0  0  0  0
 17 18  1  0  0  0  0
 18 19  2  0  0  0  0
 19 20  1  0  0  0  0
 20 21  2  0  0  0  0
 21 22  1  0  0  0  0
 22 23  2  0  0  0  0
 18 23  1  0  0  0  0
 23 24  1  0  0  0  0
 16 24  1  0  0  0  0
 24 25  1  0  0  0  0
 25 26  1  0  0  0  0
 26 27  2  0  0  0  0
 27 28  1  0  0  0  0
 28 29  2  0  0  0  0
 29 30  1  0  0  0  0
 29 31  1  0  0  0  0
 31 32  2  0  0  0  0
 26 32  1  0  0  0  0
  6 33  1  0  0  0  0
 33 34  2  0  0  0  0
  3 34  1  0  0  0  0
M  END
> <chemblId>
CHEMBL296419

> <bioactivity__type>
IC50

> <units>
nM

> <value>
4846.0

$$$$

  CDK     11271515522D 0   0.00000     0.00000     0

 30 33  0  0  0  0              1 V2000 
   -2.5980   -1.5000    0.0000 F   0  0  0  0  0  0  0  0  0  0  0  0
   -1.2990   -0.7500    0.0000 C   0  0  0  0  0  0  0  0  0  0  0  0
    0.0000   -1.5000    0.0000 C   0  0  0  0  0  0  0  0  0  0  0  0
    1.2990   -0.7500    0.0000 C   0  0  0  0  0  0  0  0  0  0  0  0
    1.2990    0.7500    0.0000 C   0  0  0  0  0  0  0  0  0  0  0  0
    0.0000    1.5000    0.0000 C   0  0  0  0  0  0  0  0  0  0  0  0
   -1.2990    0.7500    0.0000 C   0  0  0  0  0  0  0  0  0  0  0  0
    2.5980    1.5000    0.0000 C   0  0  0  0  0  0  0  0  0  0  0  0
    2.5981    3.0000    0.0000 N   0  0  0  0  0  0  0  0  0  0  0  0
    3.8971    3.7500    0.0000 C   0  0  0  0  0  0  0  0  0  0  0  0
    3.8971    5.2500    0.0000 C   0  0  0  0  0  0  0  0  0  0  0  0
    2.5981    6.0000    0.0000 N   0  0  0  0  0  0  0  0  0  0  0  0
    2.5981    7.5000    0.0000 C   0  0  0  0  0  0  0  0  0  0  0  0
    3.8971    8.2500    0.0000 C   0  0  0  0  0  0  0  0  0  0  0  0
    3.8971    9.7500    0.0000 C   0  0  0  0  0  0  0  0  0  0  0  0
    5.1962   10.5000    0.0000 C   0  0  0  0  0  0  0  0  0  0  0  0
    6.4952    9.7500    0.0000 C   0  0  0  0  0  0  0  0  0  0  0  0
    7.7943   10.5000    0.0000 C   0  0  0  0  0  0  0  0  0  0  0  0
    7.7943   12.0000    0.0000 C   0  0  0  0  0  0  0  0  0  0  0  0
    6.4952   12.7500    0.0000 C   0  0  0  0  0  0  0  0  0  0  0  0
    5.1962   12.0000    0.0000 C   0  0  0  0  0  0  0  0  0  0  0  0
    1.2990    5.2500    0.0000 C   0  0  0  0  0  0  0  0  0  0  0  0
    1.2990    3.7500    0.0000 C   0  0  0  0  0  0  0  0  0  0  0  0
    3.8971    0.7500    0.0000 C   0  0  0  0  0  0  0  0  0  0  0  0
    3.8971   -0.7500    0.0000 C   0  0  0  0  0  0  0  0  0  0  0  0
    5.1961   -1.5000    0.0000 C   0  0  0  0  0  0  0  0  0  0  0  0
    6.4951   -0.7500    0.0000 C   0  0  0  0  0  0  0  0  0  0  0  0
    7.7942   -1.5000    0.0000 F   0  0  0  0  0  0  0  0  0  0  0  0
    6.4952    0.7500    0.0000 C   0  0  0  0  0  0  0  0  0  0  0  0
    5.1961    1.5000    0.0000 C   0  0  0  0  0  0  0  0  0  0  0  0
  1  2  1  0  0  0  0
  2  3  2  0  0  0  0
  3  4  1  0  0  0  0
  4  5  2  0  0  0  0
  5  6  1  0  0  0  0
  6  7  2  0  0  0  0
  2  7  1  0  0  0  0
  5  8  1  0  0  0  0
  8  9  1  0  0  0  0
  9 10  1  0  0  0  0
 10 11  1  0  0  0  0
 11 12  1  0  0  0  0
 12 13  1  0  0  0  0
 13 14  1  0  0  0  0
 14 15  2  0  0  0  0
 15 16  1  0  0  0  0
 16 17  2  0  0  0  0
 17 18  1  0  0  0  0
 18 19  2  0  0  0  0
 19 20  1  0  0  0  0
 20 21  2  0  0  0  0
 16 21  1  0  0  0  0
 12 22  1  0  0  0  0
 22 23  1  0  0  0  0
  9 23  1  0  0  0  0
  8 24  1  0  0  0  0
 24 25  2  0  0  0  0
 25 26  1  0  0  0  0
 26 27  2  0  0  0  0
 27 28  1  0  0  0  0
 27 29  1  0  0  0  0
 29 30  2  0  0  0  0
 24 30  1  0  0  0  0
M  END
> <chemblId>
CHEMBL30008

> <bioactivity__type>
IC50

> <units>
nM

> <value>
581.0

$$$$

  CDK     11271515522D 0   0.00000     0.00000     0

 35 38  0  0  0  0              1 V2000 
    1.1844    3.7479    0.0000 C   0  0  0  0  0  0  0  0  0  0  0  0
   -0.0903    2.9573    0.0000 C   0  0  0  0  0  0  0  0  0  0  0  0
   -0.6476    4.3499    0.0000 C   0  0  0  0  0  0  0  0  0  0  0  0
   -1.5586    2.6503    0.0000 C   0  0  0  0  0  0  0  0  0  0  0  0
   -0.0430    1.4580    0.0000 C   0  0  0  0  0  0  0  0  0  0  0  0
   -1.2820    0.7150    0.0000 C   0  0  0  0  0  0  0  0  0  0  0  0
   -1.2900   -0.7690    0.0000 C   0  0  0  0  0  0  0  0  0  0  0  0
    0.0430   -1.4580    0.0000 C   0  0  0  0  0  0  0  0  0  0  0  0
    1.2820   -0.7150    0.0000 C   0  0  0  0  0  0  0  0  0  0  0  0
    1.2900    0.7690    0.0000 C   0  0  0  0  0  0  0  0  0  0  0  0
    0.0903   -2.9573    0.0000 C   0  0  0  0  0  0  0  0  0  0  0  0
   -1.1844   -3.7479    0.0000 O   0  0  0  0  0  0  0  0  0  0  0  0
    1.4124   -3.6659    0.0000 C   0  0  0  0  0  0  0  0  0  0  0  0
    1.4597   -5.1651    0.0000 C   0  0  0  0  0  0  0  0  0  0  0  0
    2.7818   -5.8738    0.0000 C   0  0  0  0  0  0  0  0  0  0  0  0
    2.8291   -7.3730    0.0000 N   0  0  0  0  0  0  0  0  0  0  0  0
    1.5544   -8.1636    0.0000 C   0  0  0  0  0  0  0  0  0  0  0  0
    1.6017   -9.6629    0.0000 C   0  0  0  0  0  0  0  0  0  0  0  0
    2.9238  -10.3715    0.0000 C   0  0  0  0  0  0  0  0  0  0  0  0
    4.1985   -9.5809    0.0000 C   0  0  0  0  0  0  0  0  0  0  0  0
    4.1512   -8.0817    0.0000 C   0  0  0  0  0  0  0  0  0  0  0  0
    2.9711  -11.8708    0.0000 O   0  0  0  0  0  0  0  0  0  0  0  0
    4.2932  -12.5794    0.0000 C   0  0  0  0  0  0  0  0  0  0  0  0
    4.3405  -14.0787    0.0000 C   0  0  0  0  0  0  0  0  0  0  0  0
    3.0658  -14.8693    0.0000 C   0  0  0  0  0  0  0  0  0  0  0  0
    3.1131  -16.3685    0.0000 C   0  0  0  0  0  0  0  0  0  0  0  0
    4.4352  -17.0772    0.0000 C   0  0  0  0  0  0  0  0  0  0  0  0
    5.7099  -16.2866    0.0000 C   0  0  0  0  0  0  0  0  0  0  0  0
    5.6626  -14.7873    0.0000 C   0  0  0  0  0  0  0  0  0  0  0  0
    5.5679  -11.7888    0.0000 C   0  0  0  0  0  0  0  0  0  0  0  0
    6.8900  -12.4974    0.0000 C   0  0  0  0  0  0  0  0  0  0  0  0
    8.1647  -11.7068    0.0000 C   0  0  0  0  0  0  0  0  0  0  0  0
    8.1174  -10.2076    0.0000 C   0  0  0  0  0  0  0  0  0  0  0  0
    6.7953   -9.4989    0.0000 C   0  0  0  0  0  0  0  0  0  0  0  0
    5.5206  -10.2895    0.0000 C   0  0  0  0  0  0  0  0  0  0  0  0
  1  2  1  0  0  0  0
  2  3  1  0  0  0  0
  2  4  1  0  0  0  0
  2  5  1  0  0  0  0
  5  6  2  0  0  0  0
  6  7  1  0  0  0  0
  7  8  2  0  0  0  0
  8  9  1  0  0  0  0
  9 10  2  0  0  0  0
  5 10  1  0  0  0  0
  8 11  1  0  0  0  0
 11 12  2  0  0  0  0
 11 13  1  0  0  0  0
 13 14  1  0  0  0  0
 14 15  1  0  0  0  0
 15 16  1  0  0  0  0
 16 17  1  0  0  0  0
 17 18  1  0  0  0  0
 18 19  1  0  0  0  0
 19 20  1  0  0  0  0
 20 21  1  0  0  0  0
 16 21  1  0  0  0  0
 19 22  1  0  0  0  0
 22 23  1  0  0  0  0
 23 24  1  0  0  0  0
 24 25  2  0  0  0  0
 25 26  1  0  0  0  0
 26 27  2  0  0  0  0
 27 28  1  0  0  0  0
 28 29  2  0  0  0  0
 24 29  1  0  0  0  0
 23 30  1  0  0  0  0
 30 31  2  0  0  0  0
 31 32  1  0  0  0  0
 32 33  2  0  0  0  0
 33 34  1  0  0  0  0
 34 35  2  0  0  0  0
 30 35  1  0  0  0  0
M  END
> <chemblId>
CHEMBL305660

> <bioactivity__type>
IC50

> <units>
nM

> <value>
831.6

$$$$

  CDK     11271515522D 0   0.00000     0.00000     0

 17 19  0  0  0  0              1 V2000 
    2.4800    3.4770    0.0000 C   0  0  0  0  0  0  0  0  0  0  0  0
    1.1810    2.7270    0.0000 C   0  0  0  0  0  0  0  0  0  0  0  0
   -0.1180    3.4770    0.0000 C   0  0  0  0  0  0  0  0  0  0  0  0
   -0.2748    4.9688    0.0000 C   0  0  0  0  0  0  0  0  0  0  0  0
   -1.7421    5.2807    0.0000 N   0  0  0  0  0  0  0  0  0  0  0  0
   -2.4921    3.9816    0.0000 C   0  0  0  0  0  0  0  0  0  0  0  0
   -1.4884    2.8669    0.0000 N   0  0  0  0  0  0  0  0  0  0  0  0
    1.1810    1.2270    0.0000 C   0  0  0  0  0  0  0  0  0  0  0  0
    2.4800    0.4770    0.0000 C   0  0  0  0  0  0  0  0  0  0  0  0
    2.4800   -1.0230    0.0000 C   0  0  0  0  0  0  0  0  0  0  0  0
    1.1810   -1.7730    0.0000 C   0  0  0  0  0  0  0  0  0  0  0  0
   -0.1180   -1.0230    0.0000 C   0  0  0  0  0  0  0  0  0  0  0  0
   -1.4170   -1.7730    0.0000 C   0  0  0  0  0  0  0  0  0  0  0  0
   -2.7160   -1.0230    0.0000 C   0  0  0  0  0  0  0  0  0  0  0  0
   -2.7160    0.4770    0.0000 C   0  0  0  0  0  0  0  0  0  0  0  0
   -1.4170    1.2270    0.0000 C   0  0  0  0  0  0  0  0  0  0  0  0
   -0.1180    0.4770    0.0000 C   0  0  0  0  0  0  0  0  0  0  0  0
  1  2  1  0  0  0  0
  2  3  1  0  0  0  0
  3  4  2  0  0  0  0
  4  5  1  0  0  0  0
  5  6  1  0  0  0  0
  6  7  2  0  0  0  0
  3  7  1  0  0  0  0
  2  8  1  0  0  0  0
  8  9  2  0  0  0  0
  9 10  1  0  0  0  0
 10 11  2  0  0  0  0
 11 12  1  0  0  0  0
 12 13  2  0  0  0  0
 13 14  1  0  0  0  0
 14 15  2  0  0  0  0
 15 16  1  0  0  0  0
 16 17  2  0  0  0  0
  8 17  1  0  0  0  0
 12 17  1  0  0  0  0
M  END
> <chemblId>
CHEMBL306751

> <bioactivity__type>
IC50

> <units>
nM

> <value>
9100.0

$$$$

  CDK     11271515522D 0   0.00000     0.00000     0

 17 19  0  0  0  0              1 V2000 
    7.0122    1.8923    0.0000 C   0  0  0  0  0  0  0  0  0  0  0  0
    5.7131    1.1426    0.0000 C   0  0  0  0  0  0  0  0  0  0  0  0
    5.7128   -0.3574    0.0000 O   0  0  0  0  0  0  0  0  0  0  0  0
    4.4142    1.8928    0.0000 N   0  0  0  0  0  0  0  0  0  0  0  0
    3.1150    1.1430    0.0000 C   0  0  0  0  0  0  0  0  0  0  0  0
    3.1150   -0.3570    0.0000 C   0  0  0  0  0  0  0  0  0  0  0  0
    1.8170   -1.1070    0.0000 C   0  0  0  0  0  0  0  0  0  0  0  0
    0.5180   -0.3570    0.0000 C   0  0  0  0  0  0  0  0  0  0  0  0
    0.5180    1.1430    0.0000 C   0  0  0  0  0  0  0  0  0  0  0  0
   -0.9090    1.6070    0.0000 C   0  0  0  0  0  0  0  0  0  0  0  0
   -1.7910    0.3930    0.0000 C   0  0  0  0  0  0  0  0  0  0  0  0
   -3.2820    0.2370    0.0000 C   0  0  0  0  0  0  0  0  0  0  0  0
   -3.8930   -1.1340    0.0000 C   0  0  0  0  0  0  0  0  0  0  0  0
   -3.0110   -2.3470    0.0000 C   0  0  0  0  0  0  0  0  0  0  0  0
   -1.5190   -2.1900    0.0000 C   0  0  0  0  0  0  0  0  0  0  0  0
   -0.9090   -0.8200    0.0000 C   0  0  0  0  0  0  0  0  0  0  0  0
    1.8170    1.8930    0.0000 C   0  0  0  0  0  0  0  0  0  0  0  0
  1  2  1  0  0  0  0
  2  3  2  0  0  0  0
  2  4  1  0  0  0  0
  4  5  1  0  0  0  0
  5  6  2  0  0  0  0
  6  7  1  0  0  0  0
  7  8  2  0  0  0  0
  8  9  1  0  0  0  0
  9 10  1  0  0  0  0
 10 11  1  0  0  0  0
 11 12  2  0  0  0  0
 12 13  1  0  0  0  0
 13 14  2  0  0  0  0
 14 15  1  0  0  0  0
 15 16  2  0  0  0  0
  8 16  1  0  0  0  0
 11 16  1  0  0  0  0
  9 17  2  0  0  0  0
  5 17  1  0  0  0  0
M  END
> <chemblId>
CHEMBL311469

> <bioactivity__type>
IC50

> <units>
nM

> <value>
21061.0

$$$$

  CDK     11271515522D 0   0.00000     0.00000     0

 23 26  0  0  0  0              1 V2000 
   -1.9856    8.4638    0.0000 C   0  0  0  0  0  0  0  0  0  0  0  0
   -1.6518    7.0014    0.0000 N   0  0  0  0  0  0  0  0  0  0  0  0
   -0.2184    6.5593    0.0000 C   0  0  0  0  0  0  0  0  0  0  0  0
   -2.7514    5.9811    0.0000 C   0  0  0  0  0  0  0  0  0  0  0  0
   -2.4176    4.5187    0.0000 C   0  0  0  0  0  0  0  0  0  0  0  0
   -1.0383    3.9292    0.0000 C   0  0  0  0  0  0  0  0  0  0  0  0
   -1.1727    2.4352    0.0000 C   0  0  0  0  0  0  0  0  0  0  0  0
   -2.6351    2.1015    0.0000 N   0  0  0  0  0  0  0  0  0  0  0  0
   -3.4045    3.3891    0.0000 O   0  0  0  0  0  0  0  0  0  0  0  0
   -3.2860    0.7500    0.0000 C   0  0  0  0  0  0  0  0  0  0  0  0
   -4.7818    0.8621    0.0000 C   0  0  0  0  0  0  0  0  0  0  0  0
   -5.6268   -0.3773    0.0000 C   0  0  0  0  0  0  0  0  0  0  0  0
   -7.1226   -0.2652    0.0000 Cl  0  0  0  0  0  0  0  0  0  0  0  0
   -4.9759   -1.7287    0.0000 C   0  0  0  0  0  0  0  0  0  0  0  0
   -3.4801   -1.8408    0.0000 C   0  0  0  0  0  0  0  0  0  0  0  0
   -2.6351   -0.6015    0.0000 C   0  0  0  0  0  0  0  0  0  0  0  0
   -1.1727   -0.9352    0.0000 C   0  0  0  0  0  0  0  0  0  0  0  0
    0.0000    0.0000    0.0000 C   0  0  0  0  0  0  0  0  0  0  0  0
    1.2990   -0.7500    0.0000 C   0  0  0  0  0  0  0  0  0  0  0  0
    2.5981   -0.0000    0.0000 C   0  0  0  0  0  0  0  0  0  0  0  0
    2.5981    1.5000    0.0000 C   0  0  0  0  0  0  0  0  0  0  0  0
    1.2990    2.2500    0.0000 C   0  0  0  0  0  0  0  0  0  0  0  0
    0.0000    1.5000    0.0000 C   0  0  0  0  0  0  0  0  0  0  0  0
  1  2  1  0  0  0  0
  2  3  1  0  0  0  0
  2  4  1  0  0  0  0
  4  5  1  0  0  0  0
  5  6  1  0  0  0  0
  6  7  1  0  0  0  0
  7  8  1  0  0  0  0
  8  9  1  0  0  0  0
  5  9  1  0  0  0  0
  8 10  1  0  0  0  0
 10 11  2  0  0  0  0
 11 12  1  0  0  0  0
 12 13  1  0  0  0  0
 12 14  2  0  0  0  0
 14 15  1  0  0  0  0
 15 16  2  0  0  0  0
 10 16  1  0  0  0  0
 16 17  1  0  0  0  0
 17 18  1  0  0  0  0
 18 19  2  0  0  0  0
 19 20  1  0  0  0  0
 20 21  2  0  0  0  0
 21 22  1  0  0  0  0
 22 23  2  0  0  0  0
  7 23  1  0  0  0  0
 18 23  1  0  0  0  0
M  END
> <chemblId>
CHEMBL315772

> <bioactivity__type>
IC50

> <units>
nM

> <value>
478.63

$$$$
 stripped
BRStripMol11271515522D 0   0.00000     0.00000     0
This file has been stripped
 22 22  0  0  0  0              1 V2000 
  -10.3871  -19.0740    0.0000 C   0  0  0  0  0  0  0  0  0  0  0  0
   -9.0883  -18.3236    0.0000 C   0  0  0  0  0  0  0  0  0  0  0  0
   -9.0887  -16.8236    0.0000 C   0  0  0  0  0  0  0  0  0  0  0  0
   -7.7899  -16.0732    0.0000 C   0  0  0  0  0  0  0  0  0  0  0  0
   -7.7903  -14.5732    0.0000 C   0  0  0  0  0  0  0  0  0  0  0  0
   -6.4915  -13.8229    0.0000 C   0  0  0  0  0  0  0  0  0  0  0  0
   -6.4919  -12.3229    0.0000 C   0  0  0  0  0  0  0  0  0  0  0  0
   -5.1931  -11.5725    0.0000 C   0  0  0  0  0  0  0  0  0  0  0  0
   -5.1936  -10.0725    0.0000 C   0  0  0  0  0  0  0  0  0  0  0  0
   -3.8947   -9.3221    0.0000 C   0  0  0  0  0  0  0  0  0  0  0  0
   -3.8952   -7.8221    0.0000 C   0  0  0  0  0  0  0  0  0  0  0  0
   -2.5963   -7.0718    0.0000 C   0  0  0  0  0  0  0  0  0  0  0  0
   -2.5968   -5.5718    0.0000 C   0  0  0  0  0  0  0  0  0  0  0  0
   -1.2980   -4.8214    0.0000 C   0  0  0  0  0  0  0  0  0  0  0  0
   -1.2984   -3.3214    0.0000 C   0  0  0  0  0  0  0  0  0  0  0  0
    0.0004   -2.5710    0.0000 C   0  0  0  0  0  0  0  0  0  0  0  0
   -0.0000   -1.0710    0.0000 N   0  3  0  0  0  0  0  0  0  0  0  0
   -1.2990   -0.3220    0.0000 C   0  0  0  0  0  0  0  0  0  0  0  0
   -1.2990    1.1790    0.0000 C   0  0  0  0  0  0  0  0  0  0  0  0
   -0.0000    1.9290    0.0000 C   0  0  0  0  0  0  0  0  0  0  0  0
    1.2990    1.1790    0.0000 C   0  0  0  0  0  0  0  0  0  0  0  0
    1.2990   -0.3210    0.0000 C   0  0  0  0  0  0  0  0  0  0  0  0
  1  2  1  0  0  0  0
  2  3  1  0  0  0  0
  3  4  1  0  0  0  0
  4  5  1  0  0  0  0
  5  6  1  0  0  0  0
  6  7  1  0  0  0  0
  7  8  1  0  0  0  0
  8  9  1  0  0  0  0
  9 10  1  0  0  0  0
 10 11  1  0  0  0  0
 11 12  1  0  0  0  0
 12 13  1  0  0  0  0
 13 14  1  0  0  0  0
 14 15  1  0  0  0  0
 15 16  1  0  0  0  0
 16 17  1  0  0  0  0
 17 18  2  0  0  0  0
 18 19  1  0  0  0  0
 19 20  2  0  0  0  0
 20 21  1  0  0  0  0
 21 22  2  0  0  0  0
 17 22  1  0  0  0  0
M  END
> <chemblId>
CHEMBL334255

> <bioactivity__type>
IC50

> <units>
nM

> <value>
242.0

$$$$

  CDK     11271515522D 0   0.00000     0.00000     0

 25 28  0  0  0  0              1 V2000 
  -12.9989   -3.6664    0.0000 Cl  0  0  0  0  0  0  0  0  0  0  0  0
  -11.6946   -2.9256    0.0000 C   0  0  0  0  0  0  0  0  0  0  0  0
  -10.4009   -3.6848    0.0000 C   0  0  0  0  0  0  0  0  0  0  0  0
   -9.0965   -2.9440    0.0000 C   0  0  0  0  0  0  0  0  0  0  0  0
   -9.0859   -1.4440    0.0000 C   0  0  0  0  0  0  0  0  0  0  0  0
  -10.3796   -0.6848    0.0000 C   0  0  0  0  0  0  0  0  0  0  0  0
  -11.6840   -1.4256    0.0000 C   0  0  0  0  0  0  0  0  0  0  0  0
   -7.7816   -0.7032    0.0000 N   0  0  0  0  0  0  0  0  0  0  0  0
   -6.4879   -1.4624    0.0000 C   0  0  0  0  0  0  0  0  0  0  0  0
   -5.1836   -0.7216    0.0000 C   0  0  0  0  0  0  0  0  0  0  0  0
   -5.1730    0.7784    0.0000 N   0  0  0  0  0  0  0  0  0  0  0  0
   -3.8687    1.5192    0.0000 C   0  0  0  0  0  0  0  0  0  0  0  0
   -2.5750    0.7600    0.0000 C   0  0  0  0  0  0  0  0  0  0  0  0
   -2.5750   -0.7480    0.0000 C   0  0  0  0  0  0  0  0  0  0  0  0
   -1.2790   -1.5020    0.0000 C   0  0  0  0  0  0  0  0  0  0  0  0
   -0.0120   -0.7480    0.0000 C   0  0  0  0  0  0  0  0  0  0  0  0
    1.2850   -1.5020    0.0000 N   0  0  0  0  0  0  0  0  0  0  0  0
    2.5810   -0.7480    0.0000 C   0  0  0  0  0  0  0  0  0  0  0  0
    3.8813   -1.4958    0.0000 O   0  0  0  0  0  0  0  0  0  0  0  0
    2.5810    0.7600    0.0000 C   0  0  0  0  0  0  0  0  0  0  0  0
    1.2850    1.4840    0.0000 O   0  0  0  0  0  0  0  0  0  0  0  0
   -0.0120    0.7600    0.0000 C   0  0  0  0  0  0  0  0  0  0  0  0
   -1.2790    1.4840    0.0000 C   0  0  0  0  0  0  0  0  0  0  0  0
   -6.4667    1.5375    0.0000 C   0  0  0  0  0  0  0  0  0  0  0  0
   -7.7710    0.7967    0.0000 C   0  0  0  0  0  0  0  0  0  0  0  0
  1  2  1  0  0  0  0
  2  3  2  0  0  0  0
  3  4  1  0  0  0  0
  4  5  2  0  0  0  0
  5  6  1  0  0  0  0
  6  7  2  0  0  0  0
  2  7  1  0  0  0  0
  5  8  1  0  0  0  0
  8  9  1  0  0  0  0
  9 10  1  0  0  0  0
 10 11  1  0  0  0  0
 11 12  1  0  0  0  0
 12 13  1  0  0  0  0
 13 14  2  0  0  0  0
 14 15  1  0  0  0  0
 15 16  2  0  0  0  0
 16 17  1  0  0  0  0
 17 18  1  0  0  0  0
 18 19  2  0  0  0  0
 18 20  1  0  0  0  0
 20 21  1  0  0  0  0
 21 22  1  0  0  0  0
 16 22  1  0  0  0  0
 22 23  2  0  0  0  0
 13 23  1  0  0  0  0
 11 24  1  0  0  0  0
 24 25  1  0  0  0  0
  8 25  1  0  0  0  0
M  END
> <chemblId>
CHEMBL346389

> <bioactivity__type>
IC50

> <units>
nM

> <value>
1100.0

$$$$

  CDK     11271515522D 0   0.00000     0.00000     0

 28 32  0  0  0  0              1 V2000 
   -9.2443   -7.9553    0.0000 C   0  0  0  0  0  0  0  0  0  0  0  0
   -9.7076   -6.5286    0.0000 C   0  0  0  0  0  0  0  0  0  0  0  0
  -11.1747   -6.2165    0.0000 C   0  0  0  0  0  0  0  0  0  0  0  0
  -11.6380   -4.7899    0.0000 C   0  0  0  0  0  0  0  0  0  0  0  0
  -10.6341   -3.6753    0.0000 C   0  0  0  0  0  0  0  0  0  0  0  0
   -9.1670   -3.9874    0.0000 N   0  0  0  0  0  0  0  0  0  0  0  0
   -8.1631   -2.8729    0.0000 C   0  0  0  0  0  0  0  0  0  0  0  0
   -8.6264   -1.4462    0.0000 O   0  0  0  0  0  0  0  0  0  0  0  0
   -6.6959   -3.1850    0.0000 C   0  0  0  0  0  0  0  0  0  0  0  0
   -6.2326   -4.6117    0.0000 C   0  0  0  0  0  0  0  0  0  0  0  0
   -4.7655   -4.9238    0.0000 C   0  0  0  0  0  0  0  0  0  0  0  0
   -7.2365   -5.7262    0.0000 N   0  0  0  0  0  0  0  0  0  0  0  0
   -8.7037   -5.4141    0.0000 C   0  0  0  0  0  0  0  0  0  0  0  0
   -5.6920   -2.0704    0.0000 C   0  0  0  0  0  0  0  0  0  0  0  0
   -4.2249   -2.3826    0.0000 C   0  0  0  0  0  0  0  0  0  0  0  0
   -3.2210   -1.2680    0.0000 N   0  0  0  0  0  0  0  0  0  0  0  0
   -3.6840    0.1580    0.0000 C   0  0  0  0  0  0  0  0  0  0  0  0
   -2.6810    1.2730    0.0000 C   0  0  0  0  0  0  0  0  0  0  0  0
   -1.2130    0.9610    0.0000 C   0  0  0  0  0  0  0  0  0  0  0  0
   -0.0000    1.8430    0.0000 O   0  0  0  0  0  0  0  0  0  0  0  0
    1.2140    0.9610    0.0000 C   0  0  0  0  0  0  0  0  0  0  0  0
    2.6810    1.2730    0.0000 C   0  0  0  0  0  0  0  0  0  0  0  0
    3.6850    0.1580    0.0000 C   0  0  0  0  0  0  0  0  0  0  0  0
    3.2210   -1.2680    0.0000 C   0  0  0  0  0  0  0  0  0  0  0  0
    1.7540   -1.5800    0.0000 C   0  0  0  0  0  0  0  0  0  0  0  0
    0.7500   -0.4660    0.0000 C   0  0  0  0  0  0  0  0  0  0  0  0
   -0.7500   -0.4660    0.0000 C   0  0  0  0  0  0  0  0  0  0  0  0
   -1.7540   -1.5800    0.0000 C   0  0  0  0  0  0  0  0  0  0  0  0
  1  2  1  0  0  0  0
  2  3  2  0  0  0  0
  3  4  1  0  0  0  0
  4  5  2  0  0  0  0
  5  6  1  0  0  0  0
  6  7  1  0  0  0  0
  7  8  2  0  0  0  0
  7  9  1  0  0  0  0
  9 10  2  0  0  0  0
 10 11  1  0  0  0  0
 10 12  1  0  0  0  0
 12 13  2  0  0  0  0
  2 13  1  0  0  0  0
  6 13  1  0  0  0  0
  9 14  1  0  0  0  0
 14 15  1  0  0  0  0
 15 16  1  0  0  0  0
 16 17  1  0  0  0  0
 17 18  1  0  0  0  0
 18 19  1  0  0  0  0
 19 20  1  0  0  0  0
 20 21  1  0  0  0  0
 21 22  2  0  0  0  0
 22 23  1  0  0  0  0
 23 24  2  0  0  0  0
 24 25  1  0  0  0  0
 25 26  2  0  0  0  0
 21 26  1  0  0  0  0
 26 27  1  0  0  0  0
 19 27  2  0  0  0  0
 27 28  1  0  0  0  0
 16 28  1  0  0  0  0
M  END
> <chemblId>
CHEMBL351200

> <bioactivity__type>
IC50

> <units>
nM

> <value>
0.603

$$$$

  CDK     11271515522D 0   0.00000     0.00000     0

 28 32  0  0  0  0              1 V2000 
   -8.6264   -1.4462    0.0000 C   0  0  0  0  0  0  0  0  0  0  0  0
   -8.1631   -2.8729    0.0000 C   0  0  0  0  0  0  0  0  0  0  0  0
   -6.6959   -3.1850    0.0000 C   0  0  0  0  0  0  0  0  0  0  0  0
   -5.6920   -2.0704    0.0000 C   0  0  0  0  0  0  0  0  0  0  0  0
   -4.2249   -2.3826    0.0000 C   0  0  0  0  0  0  0  0  0  0  0  0
   -3.2210   -1.2680    0.0000 N   0  0  0  0  0  0  0  0  0  0  0  0
   -3.6840    0.1580    0.0000 C   0  0  0  0  0  0  0  0  0  0  0  0
   -2.6810    1.2730    0.0000 C   0  0  0  0  0  0  0  0  0  0  0  0
   -1.2130    0.9610    0.0000 C   0  0  0  0  0  0  0  0  0  0  0  0
   -0.0000    1.8430    0.0000 O   0  0  0  0  0  0  0  0  0  0  0  0
    1.2140    0.9610    0.0000 C   0  0  0  0  0  0  0  0  0  0  0  0
    2.6810    1.2730    0.0000 C   0  0  0  0  0  0  0  0  0  0  0  0
    3.6850    0.1580    0.0000 C   0  0  0  0  0  0  0  0  0  0  0  0
    3.2210   -1.2680    0.0000 C   0  0  0  0  0  0  0  0  0  0  0  0
    1.7540   -1.5800    0.0000 C   0  0  0  0  0  0  0  0  0  0  0  0
    0.7500   -0.4660    0.0000 C   0  0  0  0  0  0  0  0  0  0  0  0
   -0.7500   -0.4660    0.0000 C   0  0  0  0  0  0  0  0  0  0  0  0
   -1.7540   -1.5800    0.0000 C   0  0  0  0  0  0  0  0  0  0  0  0
   -6.2326   -4.6117    0.0000 C   0  0  0  0  0  0  0  0  0  0  0  0
   -4.7655   -4.9238    0.0000 O   0  0  0  0  0  0  0  0  0  0  0  0
   -7.2365   -5.7262    0.0000 N   0  0  0  0  0  0  0  0  0  0  0  0
   -6.7732   -7.1529    0.0000 C   0  0  0  0  0  0  0  0  0  0  0  0
   -7.7771   -8.2674    0.0000 C   0  0  0  0  0  0  0  0  0  0  0  0
   -7.3138   -9.6941    0.0000 Cl  0  0  0  0  0  0  0  0  0  0  0  0
   -9.2443   -7.9553    0.0000 C   0  0  0  0  0  0  0  0  0  0  0  0
   -9.7076   -6.5286    0.0000 C   0  0  0  0  0  0  0  0  0  0  0  0
   -8.7037   -5.4141    0.0000 C   0  0  0  0  0  0  0  0  0  0  0  0
   -9.1670   -3.9874    0.0000 N   0  0  0  0  0  0  0  0  0  0  0  0
  1  2  1  0  0  0  0
  2  3  2  0  0  0  0
  3  4  1  0  0  0  0
  4  5  1  0  0  0  0
  5  6  1  0  0  0  0
  6  7  1  0  0  0  0
  7  8  1  0  0  0  0
  8  9  1  0  0  0  0
  9 10  1  0  0  0  0
 10 11  1  0  0  0  0
 11 12  2  0  0  0  0
 12 13  1  0  0  0  0
 13 14  2  0  0  0  0
 14 15  1  0  0  0  0
 15 16  2  0  0  0  0
 11 16  1  0  0  0  0
 16 17  1  0  0  0  0
  9 17  2  0  0  0  0
 17 18  1  0  0  0  0
  6 18  1  0  0  0  0
  3 19  1  0  0  0  0
 19 20  2  0  0  0  0
 19 21  1  0  0  0  0
 21 22  1  0  0  0  0
 22 23  2  0  0  0  0
 23 24  1  0  0  0  0
 23 25  1  0  0  0  0
 25 26  2  0  0  0  0
 26 27  1  0  0  0  0
 21 27  1  0  0  0  0
 27 28  2  0  0  0  0
  2 28  1  0  0  0  0
M  END
> <chemblId>
CHEMBL351483

> <bioactivity__type>
IC50

> <units>
nM

> <value>
0.214

$$$$

  CDK     11271515522D 0   0.00000     0.00000     0

 30 33  0  0  0  0              1 V2000 
    2.5980   -3.7500    0.0000 C   0  0  0  0  0  0  0  0  0  0  0  0
    1.2990   -3.0000    0.0000 N   0  0  0  0  0  0  0  0  0  0  0  0
   -0.0000   -3.7500    0.0000 C   0  0  0  0  0  0  0  0  0  0  0  0
    1.2990   -1.5000    0.0000 C   0  0  0  0  0  0  0  0  0  0  0  0
    2.5980   -0.7500    0.0000 N   0  0  0  0  0  0  0  0  0  0  0  0
    2.5980    0.7500    0.0000 C   0  0  0  0  0  0  0  0  0  0  0  0
    3.8970    1.5000    0.0000 N   0  0  0  0  0  0  0  0  0  0  0  0
    3.8971    3.0000    0.0000 C   0  0  0  0  0  0  0  0  0  0  0  0
    5.1961    3.7500    0.0000 C   0  0  0  0  0  0  0  0  0  0  0  0
    5.1961    5.2500    0.0000 C   0  0  0  0  0  0  0  0  0  0  0  0
    3.8971    6.0000    0.0000 C   0  0  0  0  0  0  0  0  0  0  0  0
    2.5980    5.2500    0.0000 C   0  0  0  0  0  0  0  0  0  0  0  0
    2.5980    3.7500    0.0000 C   0  0  0  0  0  0  0  0  0  0  0  0
    3.8971    7.5000    0.0000 N   0  0  0  0  0  0  0  0  0  0  0  0
    5.1961    8.2500    0.0000 C   0  0  0  0  0  0  0  0  0  0  0  0
    6.4952    7.5000    0.0000 O   0  0  0  0  0  0  0  0  0  0  0  0
    5.1961    9.7500    0.0000 C   0  0  0  0  0  0  0  0  0  0  0  0
    6.4952   10.5000    0.0000 C   0  0  0  0  0  0  0  0  0  0  0  0
    6.4952   12.0000    0.0000 C   0  0  0  0  0  0  0  0  0  0  0  0
    5.1962   12.7500    0.0000 C   0  0  0  0  0  0  0  0  0  0  0  0
    3.8971   12.0000    0.0000 C   0  0  0  0  0  0  0  0  0  0  0  0
    2.5981   12.7500    0.0000 Br  0  0  0  0  0  0  0  0  0  0  0  0
    3.8971   10.5000    0.0000 C   0  0  0  0  0  0  0  0  0  0  0  0
    1.2990    1.5000    0.0000 N   0  0  0  0  0  0  0  0  0  0  0  0
    0.0000    0.7500    0.0000 C   0  0  0  0  0  0  0  0  0  0  0  0
   -1.2990    1.5000    0.0000 C   0  0  0  0  0  0  0  0  0  0  0  0
   -2.5980    0.7500    0.0000 C   0  0  0  0  0  0  0  0  0  0  0  0
   -2.5980   -0.7500    0.0000 C   0  0  0  0  0  0  0  0  0  0  0  0
   -1.2990   -1.5000    0.0000 C   0  0  0  0  0  0  0  0  0  0  0  0
    0.0000   -0.7500    0.0000 C   0  0  0  0  0  0  0  0  0  0  0  0
  1  2  1  0  0  0  0
  2  3  1  0  0  0  0
  2  4  1  0  0  0  0
  4  5  2  0  0  0  0
  5  6  1  0  0  0  0
  6  7  1  0  0  0  0
  8  7  1  1  0  0  0
  8  9  1  0  0  0  0
  9 10  1  0  0  0  0
 10 11  1  0  0  0  0
 11 12  1  0  0  0  0
 12 13  1  0  0  0  0
  8 13  1  0  0  0  0
 11 14  1  1  0  0  0
 14 15  1  0  0  0  0
 15 16  2  0  0  0  0
 15 17  1  0  0  0  0
 17 18  2  0  0  0  0
 18 19  1  0  0  0  0
 19 20  2  0  0  0  0
 20 21  1  0  0  0  0
 21 22  1  0  0  0  0
 21 23  2  0  0  0  0
 17 23  1  0  0  0  0
  6 24  2  0  0  0  0
 24 25  1  0  0  0  0
 25 26  2  0  0  0  0
 26 27  1  0  0  0  0
 27 28  2  0  0  0  0
 28 29  1  0  0  0  0
 29 30  2  0  0  0  0
  4 30  1  0  0  0  0
 25 30  1  0  0  0  0
M  END
> <chemblId>
CHEMBL359510

> <bioactivity__type>
IC50

> <units>
nM

> <value>
63.0

$$$$

  CDK     11271515522D 0   0.00000     0.00000     0

 33 36  0  0  0  0              1 V2000 
   14.2893   -6.0001    0.0000 C   0  0  0  0  0  0  0  0  0  0  0  0
   12.9903   -5.2501    0.0000 O   0  0  0  0  0  0  0  0  0  0  0  0
   12.9903   -3.7501    0.0000 C   0  0  0  0  0  0  0  0  0  0  0  0
   14.2893   -3.0001    0.0000 C   0  0  0  0  0  0  0  0  0  0  0  0
   14.2893   -1.5001    0.0000 C   0  0  0  0  0  0  0  0  0  0  0  0
   15.5884   -0.7501    0.0000 O   0  0  0  0  0  0  0  0  0  0  0  0
   16.8874   -1.5001    0.0000 C   0  0  0  0  0  0  0  0  0  0  0  0
   12.9903   -0.7501    0.0000 C   0  0  0  0  0  0  0  0  0  0  0  0
   11.6913   -1.5001    0.0000 C   0  0  0  0  0  0  0  0  0  0  0  0
   11.6912   -3.0001    0.0000 C   0  0  0  0  0  0  0  0  0  0  0  0
   10.3922   -0.7500    0.0000 C   0  0  0  0  0  0  0  0  0  0  0  0
   10.3922    0.7500    0.0000 O   0  0  0  0  0  0  0  0  0  0  0  0
    9.0932   -1.5000    0.0000 N   0  0  0  0  0  0  0  0  0  0  0  0
    7.7941   -0.7500    0.0000 C   0  0  0  0  0  0  0  0  0  0  0  0
    7.7942    0.7500    0.0000 C   0  0  0  0  0  0  0  0  0  0  0  0
    6.4951    1.5000    0.0000 C   0  0  0  0  0  0  0  0  0  0  0  0
    5.1961    0.7500    0.0000 C   0  0  0  0  0  0  0  0  0  0  0  0
    5.1961   -0.7500    0.0000 C   0  0  0  0  0  0  0  0  0  0  0  0
    6.4951   -1.5000    0.0000 C   0  0  0  0  0  0  0  0  0  0  0  0
    3.8970    1.5000    0.0000 N   0  0  0  0  0  0  0  0  0  0  0  0
    2.5980    0.7500    0.0000 C   0  0  0  0  0  0  0  0  0  0  0  0
    2.5980   -0.7500    0.0000 N   0  0  0  0  0  0  0  0  0  0  0  0
    1.2990   -1.5000    0.0000 C   0  0  0  0  0  0  0  0  0  0  0  0
    1.2990   -3.0000    0.0000 N   0  0  0  0  0  0  0  0  0  0  0  0
   -0.0000   -3.7500    0.0000 C   0  0  0  0  0  0  0  0  0  0  0  0
    2.5980   -3.7500    0.0000 C   0  0  0  0  0  0  0  0  0  0  0  0
    0.0000   -0.7500    0.0000 C   0  0  0  0  0  0  0  0  0  0  0  0
   -1.2990   -1.5000    0.0000 C   0  0  0  0  0  0  0  0  0  0  0  0
   -2.5980   -0.7500    0.0000 C   0  0  0  0  0  0  0  0  0  0  0  0
   -2.5980    0.7500    0.0000 C   0  0  0  0  0  0  0  0  0  0  0  0
   -1.2990    1.5000    0.0000 C   0  0  0  0  0  0  0  0  0  0  0  0
    0.0000    0.7500    0.0000 C   0  0  0  0  0  0  0  0  0  0  0  0
    1.2990    1.5000    0.0000 N   0  0  0  0  0  0  0  0  0  0  0  0
  1  2  1  0  0  0  0
  2  3  1  0  0  0  0
  3  4  2  0  0  0  0
  4  5  1  0  0  0  0
  5  6  1  0  0  0  0
  6  7  1  0  0  0  0
  5  8  2  0  0  0  0
  8  9  1  0  0  0  0
  9 10  2  0  0  0  0
  3 10  1  0  0  0  0
  9 11  1  0  0  0  0
 11 12  2  0  0  0  0
 11 13  1  0  0  0  0
 14 13  1  1  0  0  0
 14 15  1  0  0  0  0
 15 16  1  0  0  0  0
 16 17  1  0  0  0  0
 17 18  1  0  0  0  0
 18 19  1  0  0  0  0
 14 19  1  0  0  0  0
 17 20  1  1  0  0  0
 20 21  1  0  0  0  0
 21 22  2  0  0  0  0
 22 23  1  0  0  0  0
 23 24  1  0  0  0  0
 24 25  1  0  0  0  0
 24 26  1  0  0  0  0
 23 27  2  0  0  0  0
 27 28  1  0  0  0  0
 28 29  2  0  0  0  0
 29 30  1  0  0  0  0
 30 31  2  0  0  0  0
 31 32  1  0  0  0  0
 27 32  1  0  0  0  0
 32 33  2  0  0  0  0
 21 33  1  0  0  0  0
M  END
> <chemblId>
CHEMBL360081

> <bioactivity__type>
IC50

> <units>
nM

> <value>
71.0

$$$$

  CDK     11271515522D 0   0.00000     0.00000     0

 36 39  0  0  0  0              1 V2000 
    2.5980   -3.7500    0.0000 C   0  0  0  0  0  0  0  0  0  0  0  0
    1.2990   -3.0000    0.0000 N   0  0  0  0  0  0  0  0  0  0  0  0
   -0.0000   -3.7500    0.0000 C   0  0  0  0  0  0  0  0  0  0  0  0
    1.2990   -1.5000    0.0000 C   0  0  0  0  0  0  0  0  0  0  0  0
    2.5980   -0.7500    0.0000 N   0  0  0  0  0  0  0  0  0  0  0  0
    2.5980    0.7500    0.0000 C   0  0  0  0  0  0  0  0  0  0  0  0
    3.8970    1.5000    0.0000 N   0  0  0  0  0  0  0  0  0  0  0  0
    3.8971    3.0000    0.0000 C   0  0  0  0  0  0  0  0  0  0  0  0
    5.1961    3.7500    0.0000 C   0  0  0  0  0  0  0  0  0  0  0  0
    6.4951    3.0000    0.0000 C   0  0  0  0  0  0  0  0  0  0  0  0
    7.7942    3.7500    0.0000 C   0  0  0  0  0  0  0  0  0  0  0  0
    7.7942    5.2500    0.0000 C   0  0  0  0  0  0  0  0  0  0  0  0
    9.0932    6.0000    0.0000 C   0  0  0  0  0  0  0  0  0  0  0  0
    9.0932    7.5000    0.0000 N   0  0  0  0  0  0  0  0  0  0  0  0
   10.3923    8.2500    0.0000 C   0  0  0  0  0  0  0  0  0  0  0  0
   10.3923    9.7500    0.0000 C   0  0  0  0  0  0  0  0  0  0  0  0
   11.6913   10.4999    0.0000 C   0  0  0  0  0  0  0  0  0  0  0  0
   11.6913   11.9999    0.0000 C   0  0  0  0  0  0  0  0  0  0  0  0
   10.3923   12.7500    0.0000 C   0  0  0  0  0  0  0  0  0  0  0  0
   10.3923   14.2500    0.0000 Br  0  0  0  0  0  0  0  0  0  0  0  0
    9.0933   12.0000    0.0000 C   0  0  0  0  0  0  0  0  0  0  0  0
    9.0933   10.5000    0.0000 C   0  0  0  0  0  0  0  0  0  0  0  0
    7.7942    9.7500    0.0000 O   0  0  0  0  0  0  0  0  0  0  0  0
    6.4952   10.5000    0.0000 C   0  0  0  0  0  0  0  0  0  0  0  0
    6.4952   12.0000    0.0000 F   0  0  0  0  0  0  0  0  0  0  0  0
    5.0180   10.7605    0.0000 F   0  0  0  0  0  0  0  0  0  0  0  0
    5.9821    9.0904    0.0000 F   0  0  0  0  0  0  0  0  0  0  0  0
    6.4951    6.0000    0.0000 C   0  0  0  0  0  0  0  0  0  0  0  0
    5.1961    5.2500    0.0000 C   0  0  0  0  0  0  0  0  0  0  0  0
    1.2990    1.5000    0.0000 N   0  0  0  0  0  0  0  0  0  0  0  0
    0.0000    0.7500    0.0000 C   0  0  0  0  0  0  0  0  0  0  0  0
   -1.2990    1.5000    0.0000 C   0  0  0  0  0  0  0  0  0  0  0  0
   -2.5980    0.7500    0.0000 C   0  0  0  0  0  0  0  0  0  0  0  0
   -2.5980   -0.7500    0.0000 C   0  0  0  0  0  0  0  0  0  0  0  0
   -1.2990   -1.5000    0.0000 C   0  0  0  0  0  0  0  0  0  0  0  0
    0.0000   -0.7500    0.0000 C   0  0  0  0  0  0  0  0  0  0  0  0
  1  2  1  0  0  0  0
  2  3  1  0  0  0  0
  2  4  1  0  0  0  0
  4  5  2  0  0  0  0
  5  6  1  0  0  0  0
  6  7  1  0  0  0  0
  7  8  1  0  0  0  0
  8  9  1  0  0  0  0
  9 10  1  0  0  0  0
 10 11  1  0  0  0  0
 11 12  1  0  0  0  0
 12 13  1  0  0  0  0
 13 14  1  0  0  0  0
 14 15  1  0  0  0  0
 15 16  1  0  0  0  0
 16 17  2  0  0  0  0
 17 18  1  0  0  0  0
 18 19  2  0  0  0  0
 19 20  1  0  0  0  0
 19 21  1  0  0  0  0
 21 22  2  0  0  0  0
 16 22  1  0  0  0  0
 22 23  1  0  0  0  0
 23 24  1  0  0  0  0
 24 25  1  0  0  0  0
 24 26  1  0  0  0  0
 24 27  1  0  0  0  0
 12 28  1  0  0  0  0
 28 29  1  0  0  0  0
  9 29  1  0  0  0  0
  6 30  2  0  0  0  0
 30 31  1  0  0  0  0
 31 32  2  0  0  0  0
 32 33  1  0  0  0  0
 33 34  2  0  0  0  0
 34 35  1  0  0  0  0
 35 36  2  0  0  0  0
  4 36  1  0  0  0  0
 31 36  1  0  0  0  0
M  END
> <chemblId>
CHEMBL360117

> <bioactivity__type>
IC50

> <units>
nM

> <value>
31.0

$$$$

  CDK     11271515522D 0   0.00000     0.00000     0

 32 35  0  0  0  0              1 V2000 
    2.5980   -3.7500    0.0000 C   0  0  0  0  0  0  0  0  0  0  0  0
    1.2990   -3.0000    0.0000 N   0  0  0  0  0  0  0  0  0  0  0  0
   -0.0000   -3.7500    0.0000 C   0  0  0  0  0  0  0  0  0  0  0  0
    1.2990   -1.5000    0.0000 C   0  0  0  0  0  0  0  0  0  0  0  0
    2.5980   -0.7500    0.0000 N   0  0  0  0  0  0  0  0  0  0  0  0
    2.5980    0.7500    0.0000 C   0  0  0  0  0  0  0  0  0  0  0  0
    3.8970    1.5000    0.0000 N   0  0  0  0  0  0  0  0  0  0  0  0
    3.8971    3.0000    0.0000 C   0  0  0  0  0  0  0  0  0  0  0  0
    5.1961    3.7500    0.0000 C   0  0  0  0  0  0  0  0  0  0  0  0
    5.1961    5.2500    0.0000 C   0  0  0  0  0  0  0  0  0  0  0  0
    3.8971    6.0000    0.0000 C   0  0  0  0  0  0  0  0  0  0  0  0
    2.5980    5.2500    0.0000 C   0  0  0  0  0  0  0  0  0  0  0  0
    2.5980    3.7500    0.0000 C   0  0  0  0  0  0  0  0  0  0  0  0
    3.8971    7.5000    0.0000 N   0  0  0  0  0  0  0  0  0  0  0  0
    5.1961    8.2500    0.0000 C   0  0  0  0  0  0  0  0  0  0  0  0
    6.4952    7.5000    0.0000 O   0  0  0  0  0  0  0  0  0  0  0  0
    5.1961    9.7500    0.0000 C   0  0  0  0  0  0  0  0  0  0  0  0
    6.4952   10.5000    0.0000 C   0  0  0  0  0  0  0  0  0  0  0  0
    6.4952   12.0000    0.0000 C   0  0  0  0  0  0  0  0  0  0  0  0
    5.1962   12.7500    0.0000 C   0  0  0  0  0  0  0  0  0  0  0  0
    5.1962   14.2500    0.0000 F   0  0  0  0  0  0  0  0  0  0  0  0
    3.8971   12.0000    0.0000 C   0  0  0  0  0  0  0  0  0  0  0  0
    2.5981   12.7500    0.0000 F   0  0  0  0  0  0  0  0  0  0  0  0
    3.8971   10.5000    0.0000 C   0  0  0  0  0  0  0  0  0  0  0  0
    2.5981    9.7500    0.0000 F   0  0  0  0  0  0  0  0  0  0  0  0
    1.2990    1.5000    0.0000 N   0  0  0  0  0  0  0  0  0  0  0  0
    0.0000    0.7500    0.0000 C   0  0  0  0  0  0  0  0  0  0  0  0
   -1.2990    1.5000    0.0000 C   0  0  0  0  0  0  0  0  0  0  0  0
   -2.5980    0.7500    0.0000 C   0  0  0  0  0  0  0  0  0  0  0  0
   -2.5980   -0.7500    0.0000 C   0  0  0  0  0  0  0  0  0  0  0  0
   -1.2990   -1.5000    0.0000 C   0  0  0  0  0  0  0  0  0  0  0  0
    0.0000   -0.7500    0.0000 C   0  0  0  0  0  0  0  0  0  0  0  0
  1  2  1  0  0  0  0
  2  3  1  0  0  0  0
  2  4  1  0  0  0  0
  4  5  2  0  0  0  0
  5  6  1  0  0  0  0
  6  7  1  0  0  0  0
  8  7  1  1  0  0  0
  8  9  1  0  0  0  0
  9 10  1  0  0  0  0
 10 11  1  0  0  0  0
 11 12  1  0  0  0  0
 12 13  1  0  0  0  0
  8 13  1  0  0  0  0
 11 14  1  1  0  0  0
 14 15  1  0  0  0  0
 15 16  2  0  0  0  0
 15 17  1  0  0  0  0
 17 18  2  0  0  0  0
 18 19  1  0  0  0  0
 19 20  2  0  0  0  0
 20 21  1  0  0  0  0
 20 22  1  0  0  0  0
 22 23  1  0  0  0  0
 22 24  2  0  0  0  0
 17 24  1  0  0  0  0
 24 25  1  0  0  0  0
  6 26  2  0  0  0  0
 26 27  1  0  0  0  0
 27 28  2  0  0  0  0
 28 29  1  0  0  0  0
 29 30  2  0  0  0  0
 30 31  1  0  0  0  0
 31 32  2  0  0  0  0
  4 32  1  0  0  0  0
 27 32  1  0  0  0  0
M  END
> <chemblId>
CHEMBL360159

> <bioactivity__type>
IC50

> <units>
nM

> <value>
200.0

$$$$

  CDK     11271515522D 0   0.00000     0.00000     0

 35 38  0  0  0  0              1 V2000 
    2.5980   -3.7500    0.0000 C   0  0  0  0  0  0  0  0  0  0  0  0
    1.2990   -3.0000    0.0000 N   0  0  0  0  0  0  0  0  0  0  0  0
   -0.0000   -3.7500    0.0000 C   0  0  0  0  0  0  0  0  0  0  0  0
    1.2990   -1.5000    0.0000 C   0  0  0  0  0  0  0  0  0  0  0  0
    2.5980   -0.7500    0.0000 N   0  0  0  0  0  0  0  0  0  0  0  0
    2.5980    0.7500    0.0000 C   0  0  0  0  0  0  0  0  0  0  0  0
    3.8970    1.5000    0.0000 N   0  0  0  0  0  0  0  0  0  0  0  0
    3.8971    3.0000    0.0000 C   0  0  0  0  0  0  0  0  0  0  0  0
    5.1961    3.7500    0.0000 C   0  0  0  0  0  0  0  0  0  0  0  0
    5.1961    5.2500    0.0000 C   0  0  0  0  0  0  0  0  0  0  0  0
    3.8971    6.0000    0.0000 N   0  0  0  0  0  0  0  0  0  0  0  0
    2.5980    5.2500    0.0000 C   0  0  0  0  0  0  0  0  0  0  0  0
    2.5980    3.7500    0.0000 C   0  0  0  0  0  0  0  0  0  0  0  0
    3.8971    7.5000    0.0000 S   0  0  0  0  0  0  0  0  0  0  0  0
    3.3841    8.9095    0.0000 O   0  0  0  0  0  0  0  0  0  0  0  0
    2.4199    7.2395    0.0000 O   0  0  0  0  0  0  0  0  0  0  0  0
    5.1961    8.2500    0.0000 C   0  0  0  0  0  0  0  0  0  0  0  0
    6.4952    7.5000    0.0000 C   0  0  0  0  0  0  0  0  0  0  0  0
    7.7942    8.2500    0.0000 C   0  0  0  0  0  0  0  0  0  0  0  0
    7.7942    9.7500    0.0000 C   0  0  0  0  0  0  0  0  0  0  0  0
    9.0933   10.5000    0.0000 Br  0  0  0  0  0  0  0  0  0  0  0  0
    6.4952   10.5000    0.0000 C   0  0  0  0  0  0  0  0  0  0  0  0
    5.1961    9.7500    0.0000 C   0  0  0  0  0  0  0  0  0  0  0  0
    3.8971   10.5000    0.0000 O   0  0  0  0  0  0  0  0  0  0  0  0
    3.8971   12.0000    0.0000 C   0  0  0  0  0  0  0  0  0  0  0  0
    5.1962   12.7500    0.0000 F   0  0  0  0  0  0  0  0  0  0  0  0
    3.3841   13.4095    0.0000 F   0  0  0  0  0  0  0  0  0  0  0  0
    2.4199   11.7395    0.0000 F   0  0  0  0  0  0  0  0  0  0  0  0
    1.2990    1.5000    0.0000 N   0  0  0  0  0  0  0  0  0  0  0  0
    0.0000    0.7500    0.0000 C   0  0  0  0  0  0  0  0  0  0  0  0
   -1.2990    1.5000    0.0000 C   0  0  0  0  0  0  0  0  0  0  0  0
   -2.5980    0.7500    0.0000 C   0  0  0  0  0  0  0  0  0  0  0  0
   -2.5980   -0.7500    0.0000 C   0  0  0  0  0  0  0  0  0  0  0  0
   -1.2990   -1.5000    0.0000 C   0  0  0  0  0  0  0  0  0  0  0  0
    0.0000   -0.7500    0.0000 C   0  0  0  0  0  0  0  0  0  0  0  0
  1  2  1  0  0  0  0
  2  3  1  0  0  0  0
  2  4  1  0  0  0  0
  4  5  2  0  0  0  0
  5  6  1  0  0  0  0
  6  7  1  0  0  0  0
  7  8  1  0  0  0  0
  8  9  1  0  0  0  0
  9 10  1  0  0  0  0
 10 11  1  0  0  0  0
 11 12  1  0  0  0  0
 12 13  1  0  0  0  0
  8 13  1  0  0  0  0
 11 14  1  0  0  0  0
 14 15  2  0  0  0  0
 14 16  2  0  0  0  0
 14 17  1  0  0  0  0
 17 18  2  0  0  0  0
 18 19  1  0  0  0  0
 19 20  2  0  0  0  0
 20 21  1  0  0  0  0
 20 22  1  0  0  0  0
 22 23  2  0  0  0  0
 17 23  1  0  0  0  0
 23 24  1  0  0  0  0
 24 25  1  0  0  0  0
 25 26  1  0  0  0  0
 25 27  1  0  0  0  0
 25 28  1  0  0  0  0
  6 29  2  0  0  0  0
 29 30  1  0  0  0  0
 30 31  2  0  0  0  0
 31 32  1  0  0  0  0
 32 33  2  0  0  0  0
 33 34  1  0  0  0  0
 34 35  2  0  0  0  0
  4 35  1  0  0  0  0
 30 35  1  0  0  0  0
M  END
> <chemblId>
CHEMBL360671

> <bioactivity__type>
IC50

> <units>
nM

> <value>
170.0

$$$$

  CDK     11271515522D 0   0.00000     0.00000     0

 33 36  0  0  0  0              1 V2000 
    2.5980   -3.7500    0.0000 C   0  0  0  0  0  0  0  0  0  0  0  0
    1.2990   -3.0000    0.0000 N   0  0  0  0  0  0  0  0  0  0  0  0
   -0.0000   -3.7500    0.0000 C   0  0  0  0  0  0  0  0  0  0  0  0
    1.2990   -1.5000    0.0000 C   0  0  0  0  0  0  0  0  0  0  0  0
    2.5980   -0.7500    0.0000 N   0  0  0  0  0  0  0  0  0  0  0  0
    2.5980    0.7500    0.0000 C   0  0  0  0  0  0  0  0  0  0  0  0
    3.8970    1.5000    0.0000 N   0  0  0  0  0  0  0  0  0  0  0  0
    3.8971    3.0000    0.0000 C   0  0  0  0  0  0  0  0  0  0  0  0
    5.1961    3.7500    0.0000 C   0  0  0  0  0  0  0  0  0  0  0  0
    5.1961    5.2500    0.0000 C   0  0  0  0  0  0  0  0  0  0  0  0
    3.8971    6.0000    0.0000 N   0  0  0  0  0  0  0  0  0  0  0  0
    3.8971    7.5000    0.0000 C   0  0  0  0  0  0  0  0  0  0  0  0
    5.1961    8.2500    0.0000 C   0  0  0  0  0  0  0  0  0  0  0  0
    6.4952    7.5000    0.0000 C   0  0  0  0  0  0  0  0  0  0  0  0
    7.7942    8.2500    0.0000 C   0  0  0  0  0  0  0  0  0  0  0  0
    7.7942    9.7500    0.0000 C   0  0  0  0  0  0  0  0  0  0  0  0
    9.0933   10.5000    0.0000 Br  0  0  0  0  0  0  0  0  0  0  0  0
    6.4952   10.5000    0.0000 C   0  0  0  0  0  0  0  0  0  0  0  0
    5.1961    9.7500    0.0000 C   0  0  0  0  0  0  0  0  0  0  0  0
    3.8971   10.5000    0.0000 O   0  0  0  0  0  0  0  0  0  0  0  0
    3.8971   12.0000    0.0000 C   0  0  0  0  0  0  0  0  0  0  0  0
    5.1962   12.7500    0.0000 F   0  0  0  0  0  0  0  0  0  0  0  0
    3.3841   13.4095    0.0000 F   0  0  0  0  0  0  0  0  0  0  0  0
    2.4199   11.7395    0.0000 F   0  0  0  0  0  0  0  0  0  0  0  0
    2.5980    5.2500    0.0000 C   0  0  0  0  0  0  0  0  0  0  0  0
    2.5980    3.7500    0.0000 C   0  0  0  0  0  0  0  0  0  0  0  0
    1.2990    1.5000    0.0000 N   0  0  0  0  0  0  0  0  0  0  0  0
    0.0000    0.7500    0.0000 C   0  0  0  0  0  0  0  0  0  0  0  0
   -1.2990    1.5000    0.0000 C   0  0  0  0  0  0  0  0  0  0  0  0
   -2.5980    0.7500    0.0000 C   0  0  0  0  0  0  0  0  0  0  0  0
   -2.5980   -0.7500    0.0000 C   0  0  0  0  0  0  0  0  0  0  0  0
   -1.2990   -1.5000    0.0000 C   0  0  0  0  0  0  0  0  0  0  0  0
    0.0000   -0.7500    0.0000 C   0  0  0  0  0  0  0  0  0  0  0  0
  1  2  1  0  0  0  0
  2  3  1  0  0  0  0
  2  4  1  0  0  0  0
  4  5  2  0  0  0  0
  5  6  1  0  0  0  0
  6  7  1  0  0  0  0
  7  8  1  0  0  0  0
  8  9  1  0  0  0  0
  9 10  1  0  0  0  0
 10 11  1  0  0  0  0
 11 12  1  0  0  0  0
 12 13  1  0  0  0  0
 13 14  2  0  0  0  0
 14 15  1  0  0  0  0
 15 16  2  0  0  0  0
 16 17  1  0  0  0  0
 16 18  1  0  0  0  0
 18 19  2  0  0  0  0
 13 19  1  0  0  0  0
 19 20  1  0  0  0  0
 20 21  1  0  0  0  0
 21 22  1  0  0  0  0
 21 23  1  0  0  0  0
 21 24  1  0  0  0  0
 11 25  1  0  0  0  0
 25 26  1  0  0  0  0
  8 26  1  0  0  0  0
  6 27  2  0  0  0  0
 27 28  1  0  0  0  0
 28 29  2  0  0  0  0
 29 30  1  0  0  0  0
 30 31  2  0  0  0  0
 31 32  1  0  0  0  0
 32 33  2  0  0  0  0
  4 33  1  0  0  0  0
 28 33  1  0  0  0  0
M  END
> <chemblId>
CHEMBL360876

> <bioactivity__type>
IC50

> <units>
nM

> <value>
520.0

$$$$

  CDK     11271515522D 0   0.00000     0.00000     0

 30 33  0  0  0  0              1 V2000 
    2.5980   -3.7500    0.0000 C   0  0  0  0  0  0  0  0  0  0  0  0
    1.2990   -3.0000    0.0000 N   0  0  0  0  0  0  0  0  0  0  0  0
   -0.0000   -3.7500    0.0000 C   0  0  0  0  0  0  0  0  0  0  0  0
    1.2990   -1.5000    0.0000 C   0  0  0  0  0  0  0  0  0  0  0  0
    2.5980   -0.7500    0.0000 N   0  0  0  0  0  0  0  0  0  0  0  0
    2.5980    0.7500    0.0000 C   0  0  0  0  0  0  0  0  0  0  0  0
    3.8970    1.5000    0.0000 N   0  0  0  0  0  0  0  0  0  0  0  0
    3.8971    3.0000    0.0000 C   0  0  0  0  0  0  0  0  0  0  0  0
    5.1961    3.7500    0.0000 C   0  0  0  0  0  0  0  0  0  0  0  0
    5.1961    5.2500    0.0000 C   0  0  0  0  0  0  0  0  0  0  0  0
    3.8971    6.0000    0.0000 C   0  0  0  0  0  0  0  0  0  0  0  0
    2.5980    5.2500    0.0000 C   0  0  0  0  0  0  0  0  0  0  0  0
    2.5980    3.7500    0.0000 C   0  0  0  0  0  0  0  0  0  0  0  0
    3.8971    7.5000    0.0000 N   0  0  0  0  0  0  0  0  0  0  0  0
    5.1961    8.2500    0.0000 C   0  0  0  0  0  0  0  0  0  0  0  0
    6.4952    7.5000    0.0000 O   0  0  0  0  0  0  0  0  0  0  0  0
    5.1961    9.7500    0.0000 C   0  0  0  0  0  0  0  0  0  0  0  0
    6.4952   10.5000    0.0000 C   0  0  0  0  0  0  0  0  0  0  0  0
    6.4952   12.0000    0.0000 C   0  0  0  0  0  0  0  0  0  0  0  0
    5.1962   12.7500    0.0000 C   0  0  0  0  0  0  0  0  0  0  0  0
    5.1962   14.2500    0.0000 F   0  0  0  0  0  0  0  0  0  0  0  0
    3.8971   12.0000    0.0000 C   0  0  0  0  0  0  0  0  0  0  0  0
    3.8971   10.5000    0.0000 C   0  0  0  0  0  0  0  0  0  0  0  0
    1.2990    1.5000    0.0000 N   0  0  0  0  0  0  0  0  0  0  0  0
    0.0000    0.7500    0.0000 C   0  0  0  0  0  0  0  0  0  0  0  0
   -1.2990    1.5000    0.0000 C   0  0  0  0  0  0  0  0  0  0  0  0
   -2.5980    0.7500    0.0000 C   0  0  0  0  0  0  0  0  0  0  0  0
   -2.5980   -0.7500    0.0000 C   0  0  0  0  0  0  0  0  0  0  0  0
   -1.2990   -1.5000    0.0000 C   0  0  0  0  0  0  0  0  0  0  0  0
    0.0000   -0.7500    0.0000 C   0  0  0  0  0  0  0  0  0  0  0  0
  1  2  1  0  0  0  0
  2  3  1  0  0  0  0
  2  4  1  0  0  0  0
  4  5  2  0  0  0  0
  5  6  1  0  0  0  0
  6  7  1  0  0  0  0
  8  7  1  1  0  0  0
  8  9  1  0  0  0  0
  9 10  1  0  0  0  0
 10 11  1  0  0  0  0
 11 12  1  0  0  0  0
 12 13  1  0  0  0  0
  8 13  1  0  0  0  0
 11 14  1  1  0  0  0
 14 15  1  0  0  0  0
 15 16  2  0  0  0  0
 15 17  1  0  0  0  0
 17 18  2  0  0  0  0
 18 19  1  0  0  0  0
 19 20  2  0  0  0  0
 20 21  1  0  0  0  0
 20 22  1  0  0  0  0
 22 23  2  0  0  0  0
 17 23  1  0  0  0  0
  6 24  2  0  0  0  0
 24 25  1  0  0  0  0
 25 26  2  0  0  0  0
 26 27  1  0  0  0  0
 27 28  2  0  0  0  0
 28 29  1  0  0  0  0
 29 30  2  0  0  0  0
  4 30  1  0  0  0  0
 25 30  1  0  0  0  0
M  END
> <chemblId>
CHEMBL361442

> <bioactivity__type>
IC50

> <units>
nM

> <value>
150.0

$$$$

  CDK     11271515522D 0   0.00000     0.00000     0

 30 33  0  0  0  0              1 V2000 
    2.5980   -3.7500    0.0000 C   0  0  0  0  0  0  0  0  0  0  0  0
    1.2990   -3.0000    0.0000 N   0  0  0  0  0  0  0  0  0  0  0  0
   -0.0000   -3.7500    0.0000 C   0  0  0  0  0  0  0  0  0  0  0  0
    1.2990   -1.5000    0.0000 C   0  0  0  0  0  0  0  0  0  0  0  0
    2.5980   -0.7500    0.0000 N   0  0  0  0  0  0  0  0  0  0  0  0
    2.5980    0.7500    0.0000 C   0  0  0  0  0  0  0  0  0  0  0  0
    3.8970    1.5000    0.0000 N   0  0  0  0  0  0  0  0  0  0  0  0
    3.8971    3.0000    0.0000 C   0  0  0  0  0  0  0  0  0  0  0  0
    5.1961    3.7500    0.0000 C   0  0  0  0  0  0  0  0  0  0  0  0
    5.1961    5.2500    0.0000 C   0  0  0  0  0  0  0  0  0  0  0  0
    3.8971    6.0000    0.0000 C   0  0  0  0  0  0  0  0  0  0  0  0
    2.5980    5.2500    0.0000 C   0  0  0  0  0  0  0  0  0  0  0  0
    2.5980    3.7500    0.0000 C   0  0  0  0  0  0  0  0  0  0  0  0
    3.8971    7.5000    0.0000 N   0  0  0  0  0  0  0  0  0  0  0  0
    5.1961    8.2500    0.0000 C   0  0  0  0  0  0  0  0  0  0  0  0
    6.4952    7.5000    0.0000 O   0  0  0  0  0  0  0  0  0  0  0  0
    5.1961    9.7500    0.0000 C   0  0  0  0  0  0  0  0  0  0  0  0
    6.4952   10.5000    0.0000 C   0  0  0  0  0  0  0  0  0  0  0  0
    6.4952   12.0000    0.0000 C   0  0  0  0  0  0  0  0  0  0  0  0
    5.1962   12.7500    0.0000 C   0  0  0  0  0  0  0  0  0  0  0  0
    3.8971   12.0000    0.0000 C   0  0  0  0  0  0  0  0  0  0  0  0
    2.5981   12.7500    0.0000 F   0  0  0  0  0  0  0  0  0  0  0  0
    3.8971   10.5000    0.0000 C   0  0  0  0  0  0  0  0  0  0  0  0
    1.2990    1.5000    0.0000 N   0  0  0  0  0  0  0  0  0  0  0  0
    0.0000    0.7500    0.0000 C   0  0  0  0  0  0  0  0  0  0  0  0
   -1.2990    1.5000    0.0000 C   0  0  0  0  0  0  0  0  0  0  0  0
   -2.5980    0.7500    0.0000 C   0  0  0  0  0  0  0  0  0  0  0  0
   -2.5980   -0.7500    0.0000 C   0  0  0  0  0  0  0  0  0  0  0  0
   -1.2990   -1.5000    0.0000 C   0  0  0  0  0  0  0  0  0  0  0  0
    0.0000   -0.7500    0.0000 C   0  0  0  0  0  0  0  0  0  0  0  0
  1  2  1  0  0  0  0
  2  3  1  0  0  0  0
  2  4  1  0  0  0  0
  4  5  2  0  0  0  0
  5  6  1  0  0  0  0
  6  7  1  0  0  0  0
  8  7  1  1  0  0  0
  8  9  1  0  0  0  0
  9 10  1  0  0  0  0
 10 11  1  0  0  0  0
 11 12  1  0  0  0  0
 12 13  1  0  0  0  0
  8 13  1  0  0  0  0
 11 14  1  1  0  0  0
 14 15  1  0  0  0  0
 15 16  2  0  0  0  0
 15 17  1  0  0  0  0
 17 18  2  0  0  0  0
 18 19  1  0  0  0  0
 19 20  2  0  0  0  0
 20 21  1  0  0  0  0
 21 22  1  0  0  0  0
 21 23  2  0  0  0  0
 17 23  1  0  0  0  0
  6 24  2  0  0  0  0
 24 25  1  0  0  0  0
 25 26  2  0  0  0  0
 26 27  1  0  0  0  0
 27 28  2  0  0  0  0
 28 29  1  0  0  0  0
 29 30  2  0  0  0  0
  4 30  1  0  0  0  0
 25 30  1  0  0  0  0
M  END
> <chemblId>
CHEMBL362193

> <bioactivity__type>
IC50

> <units>
nM

> <value>
130.0

$$$$

  CDK     11271515522D 0   0.00000     0.00000     0

 31 34  0  0  0  0              1 V2000 
    2.5980   -3.7500    0.0000 C   0  0  0  0  0  0  0  0  0  0  0  0
    1.2990   -3.0000    0.0000 N   0  0  0  0  0  0  0  0  0  0  0  0
   -0.0000   -3.7500    0.0000 C   0  0  0  0  0  0  0  0  0  0  0  0
    1.2990   -1.5000    0.0000 C   0  0  0  0  0  0  0  0  0  0  0  0
    2.5980   -0.7500    0.0000 N   0  0  0  0  0  0  0  0  0  0  0  0
    2.5980    0.7500    0.0000 C   0  0  0  0  0  0  0  0  0  0  0  0
    3.8970    1.5000    0.0000 N   0  0  0  0  0  0  0  0  0  0  0  0
    3.8971    3.0000    0.0000 C   0  0  0  0  0  0  0  0  0  0  0  0
    5.1961    3.7500    0.0000 C   0  0  0  0  0  0  0  0  0  0  0  0
    5.1961    5.2500    0.0000 C   0  0  0  0  0  0  0  0  0  0  0  0
    3.8971    6.0000    0.0000 C   0  0  0  0  0  0  0  0  0  0  0  0
    2.5980    5.2500    0.0000 C   0  0  0  0  0  0  0  0  0  0  0  0
    2.5980    3.7500    0.0000 C   0  0  0  0  0  0  0  0  0  0  0  0
    3.8971    7.5000    0.0000 N   0  0  0  0  0  0  0  0  0  0  0  0
    5.1961    8.2500    0.0000 C   0  0  0  0  0  0  0  0  0  0  0  0
    6.4952    7.5000    0.0000 O   0  0  0  0  0  0  0  0  0  0  0  0
    5.1961    9.7500    0.0000 C   0  0  0  0  0  0  0  0  0  0  0  0
    6.4952   10.5000    0.0000 C   0  0  0  0  0  0  0  0  0  0  0  0
    6.4952   12.0000    0.0000 C   0  0  0  0  0  0  0  0  0  0  0  0
    5.1962   12.7500    0.0000 C   0  0  0  0  0  0  0  0  0  0  0  0
    5.1962   14.2500    0.0000 Cl  0  0  0  0  0  0  0  0  0  0  0  0
    3.8971   12.0000    0.0000 C   0  0  0  0  0  0  0  0  0  0  0  0
    2.5981   12.7500    0.0000 Cl  0  0  0  0  0  0  0  0  0  0  0  0
    3.8971   10.5000    0.0000 C   0  0  0  0  0  0  0  0  0  0  0  0
    1.2990    1.5000    0.0000 N   0  0  0  0  0  0  0  0  0  0  0  0
    0.0000    0.7500    0.0000 C   0  0  0  0  0  0  0  0  0  0  0  0
   -1.2990    1.5000    0.0000 C   0  0  0  0  0  0  0  0  0  0  0  0
   -2.5980    0.7500    0.0000 C   0  0  0  0  0  0  0  0  0  0  0  0
   -2.5980   -0.7500    0.0000 C   0  0  0  0  0  0  0  0  0  0  0  0
   -1.2990   -1.5000    0.0000 C   0  0  0  0  0  0  0  0  0  0  0  0
    0.0000   -0.7500    0.0000 C   0  0  0  0  0  0  0  0  0  0  0  0
  1  2  1  0  0  0  0
  2  3  1  0  0  0  0
  2  4  1  0  0  0  0
  4  5  2  0  0  0  0
  5  6  1  0  0  0  0
  6  7  1  0  0  0  0
  8  7  1  1  0  0  0
  8  9  1  0  0  0  0
  9 10  1  0  0  0  0
 10 11  1  0  0  0  0
 11 12  1  0  0  0  0
 12 13  1  0  0  0  0
  8 13  1  0  0  0  0
 11 14  1  1  0  0  0
 14 15  1  0  0  0  0
 15 16  2  0  0  0  0
 15 17  1  0  0  0  0
 17 18  2  0  0  0  0
 18 19  1  0  0  0  0
 19 20  2  0  0  0  0
 20 21  1  0  0  0  0
 20 22  1  0  0  0  0
 22 23  1  0  0  0  0
 22 24  2  0  0  0  0
 17 24  1  0  0  0  0
  6 25  2  0  0  0  0
 25 26  1  0  0  0  0
 26 27  2  0  0  0  0
 27 28  1  0  0  0  0
 28 29  2  0  0  0  0
 29 30  1  0  0  0  0
 30 31  2  0  0  0  0
  4 31  1  0  0  0  0
 26 31  1  0  0  0  0
M  END
> <chemblId>
CHEMBL362400

> <bioactivity__type>
IC50

> <units>
nM

> <value>
47.0

$$$$

  CDK     11271515522D 0   0.00000     0.00000     0

 37 40  0  0  0  0              1 V2000 
    2.5980   -3.7500    0.0000 C   0  0  0  0  0  0  0  0  0  0  0  0
    1.2990   -3.0000    0.0000 N   0  0  0  0  0  0  0  0  0  0  0  0
   -0.0000   -3.7500    0.0000 C   0  0  0  0  0  0  0  0  0  0  0  0
    1.2990   -1.5000    0.0000 C   0  0  0  0  0  0  0  0  0  0  0  0
    2.5980   -0.7500    0.0000 N   0  0  0  0  0  0  0  0  0  0  0  0
    2.5980    0.7500    0.0000 C   0  0  0  0  0  0  0  0  0  0  0  0
    3.8970    1.5000    0.0000 N   0  0  0  0  0  0  0  0  0  0  0  0
    3.8971    3.0000    0.0000 C   0  0  0  0  0  0  0  0  0  0  0  0
    5.1961    3.7500    0.0000 C   0  0  0  0  0  0  0  0  0  0  0  0
    6.4951    3.0000    0.0000 C   0  0  0  0  0  0  0  0  0  0  0  0
    7.7942    3.7500    0.0000 C   0  0  0  0  0  0  0  0  0  0  0  0
    7.7942    5.2500    0.0000 C   0  0  0  0  0  0  0  0  0  0  0  0
    9.0932    6.0000    0.0000 C   0  0  0  0  0  0  0  0  0  0  0  0
    9.0932    7.5000    0.0000 N   0  0  0  0  0  0  0  0  0  0  0  0
   10.3923    8.2500    0.0000 C   0  0  0  0  0  0  0  0  0  0  0  0
   11.6913    7.4999    0.0000 O   0  0  0  0  0  0  0  0  0  0  0  0
   10.3923    9.7500    0.0000 C   0  0  0  0  0  0  0  0  0  0  0  0
   11.6913   10.4999    0.0000 C   0  0  0  0  0  0  0  0  0  0  0  0
   11.6913   11.9999    0.0000 C   0  0  0  0  0  0  0  0  0  0  0  0
   10.3923   12.7500    0.0000 C   0  0  0  0  0  0  0  0  0  0  0  0
   10.3923   14.2500    0.0000 Br  0  0  0  0  0  0  0  0  0  0  0  0
    9.0933   12.0000    0.0000 C   0  0  0  0  0  0  0  0  0  0  0  0
    9.0933   10.5000    0.0000 C   0  0  0  0  0  0  0  0  0  0  0  0
    7.7942    9.7500    0.0000 O   0  0  0  0  0  0  0  0  0  0  0  0
    6.4952   10.5000    0.0000 C   0  0  0  0  0  0  0  0  0  0  0  0
    6.4952   12.0000    0.0000 F   0  0  0  0  0  0  0  0  0  0  0  0
    5.0180   10.7605    0.0000 F   0  0  0  0  0  0  0  0  0  0  0  0
    5.9821    9.0904    0.0000 F   0  0  0  0  0  0  0  0  0  0  0  0
    6.4951    6.0000    0.0000 C   0  0  0  0  0  0  0  0  0  0  0  0
    5.1961    5.2500    0.0000 C   0  0  0  0  0  0  0  0  0  0  0  0
    1.2990    1.5000    0.0000 N   0  0  0  0  0  0  0  0  0  0  0  0
    0.0000    0.7500    0.0000 C   0  0  0  0  0  0  0  0  0  0  0  0
   -1.2990    1.5000    0.0000 C   0  0  0  0  0  0  0  0  0  0  0  0
   -2.5980    0.7500    0.0000 C   0  0  0  0  0  0  0  0  0  0  0  0
   -2.5980   -0.7500    0.0000 C   0  0  0  0  0  0  0  0  0  0  0  0
   -1.2990   -1.5000    0.0000 C   0  0  0  0  0  0  0  0  0  0  0  0
    0.0000   -0.7500    0.0000 C   0  0  0  0  0  0  0  0  0  0  0  0
  1  2  1  0  0  0  0
  2  3  1  0  0  0  0
  2  4  1  0  0  0  0
  4  5  2  0  0  0  0
  5  6  1  0  0  0  0
  6  7  1  0  0  0  0
  7  8  1  0  0  0  0
  8  9  1  0  0  0  0
  9 10  1  0  0  0  0
 10 11  1  0  0  0  0
 11 12  1  0  0  0  0
 12 13  1  0  0  0  0
 13 14  1  0  0  0  0
 14 15  1  0  0  0  0
 15 16  2  0  0  0  0
 15 17  1  0  0  0  0
 17 18  2  0  0  0  0
 18 19  1  0  0  0  0
 19 20  2  0  0  0  0
 20 21  1  0  0  0  0
 20 22  1  0  0  0  0
 22 23  2  0  0  0  0
 17 23  1  0  0  0  0
 23 24  1  0  0  0  0
 24 25  1  0  0  0  0
 25 26  1  0  0  0  0
 25 27  1  0  0  0  0
 25 28  1  0  0  0  0
 12 29  1  0  0  0  0
 29 30  1  0  0  0  0
  9 30  1  0  0  0  0
  6 31  2  0  0  0  0
 31 32  1  0  0  0  0
 32 33  2  0  0  0  0
 33 34  1  0  0  0  0
 34 35  2  0  0  0  0
 35 36  1  0  0  0  0
 36 37  2  0  0  0  0
  4 37  1  0  0  0  0
 32 37  1  0  0  0  0
M  END
> <chemblId>
CHEMBL367355

> <bioactivity__type>
IC50

> <units>
nM

> <value>
9.9

$$$$

  CDK     11271515522D 0   0.00000     0.00000     0

 22 25  0  0  0  0              1 V2000 
   -2.5981    7.3000    0.0000 C   0  0  0  0  0  0  0  0  0  0  0  0
   -2.5981    5.8000    0.0000 N   0  0  0  0  0  0  0  0  0  0  0  0
   -3.8971    5.0500    0.0000 C   0  0  0  0  0  0  0  0  0  0  0  0
   -3.8971    3.5500    0.0000 C   0  0  0  0  0  0  0  0  0  0  0  0
   -2.5981    2.8000    0.0000 C   0  0  0  0  0  0  0  0  0  0  0  0
   -1.2990    3.5500    0.0000 C   0  0  0  0  0  0  0  0  0  0  0  0
    0.0000    2.8000    0.0000 C   0  0  0  0  0  0  0  0  0  0  0  0
   -0.0000    1.3000    0.0000 N   0  0  0  0  0  0  0  0  0  0  0  0
    1.2990    0.5500    0.0000 C   0  0  0  0  0  0  0  0  0  0  0  0
    2.5980    1.3000    0.0000 C   0  0  0  0  0  0  0  0  0  0  0  0
    3.8970    0.5500    0.0000 C   0  0  0  0  0  0  0  0  0  0  0  0
    3.8970   -0.9500    0.0000 C   0  0  0  0  0  0  0  0  0  0  0  0
    2.5980   -1.7000    0.0000 C   0  0  0  0  0  0  0  0  0  0  0  0
    1.2990   -0.9500    0.0000 C   0  0  0  0  0  0  0  0  0  0  0  0
   -0.0000   -1.7000    0.0000 S   0  0  0  0  0  0  0  0  0  0  0  0
   -1.2990   -0.9500    0.0000 C   0  0  0  0  0  0  0  0  0  0  0  0
   -2.5980   -1.7000    0.0000 C   0  0  0  0  0  0  0  0  0  0  0  0
   -3.8970   -0.9500    0.0000 C   0  0  0  0  0  0  0  0  0  0  0  0
   -3.8970    0.5500    0.0000 C   0  0  0  0  0  0  0  0  0  0  0  0
   -2.5980    1.3000    0.0000 C   0  0  0  0  0  0  0  0  0  0  0  0
   -1.2990    0.5500    0.0000 C   0  0  0  0  0  0  0  0  0  0  0  0
   -1.2990    5.0500    0.0000 C   0  0  0  0  0  0  0  0  0  0  0  0
  1  2  1  0  0  0  0
  2  3  1  0  0  0  0
  3  4  1  0  0  0  0
  4  5  1  0  0  0  0
  5  6  1  0  0  0  0
  6  7  1  0  0  0  0
  7  8  1  0  0  0  0
  8  9  1  0  0  0  0
  9 10  2  0  0  0  0
 10 11  1  0  0  0  0
 11 12  2  0  0  0  0
 12 13  1  0  0  0  0
 13 14  2  0  0  0  0
  9 14  1  0  0  0  0
 14 15  1  0  0  0  0
 15 16  1  0  0  0  0
 16 17  2  0  0  0  0
 17 18  1  0  0  0  0
 18 19  2  0  0  0  0
 19 20  1  0  0  0  0
 20 21  2  0  0  0  0
  8 21  1  0  0  0  0
 16 21  1  0  0  0  0
  6 22  1  0  0  0  0
  2 22  1  0  0  0  0
M  END
> <chemblId>
CHEMBL395110

> <bioactivity__type>
IC50

> <units>
nM

> <value>
1456.0

$$$$

  CDK     11271515522D 0   0.00000     0.00000     0

 20 21  0  0  0  0              1 V2000 
    3.9193    5.2394    0.0000 C   0  0  0  0  0  0  0  0  0  0  0  0
    3.9132    3.7394    0.0000 C   0  0  0  0  0  0  0  0  0  0  0  0
    2.6112    2.9947    0.0000 C   0  0  0  0  0  0  0  0  0  0  0  0
    2.6051    1.4947    0.0000 C   0  0  0  0  0  0  0  0  0  0  0  0
    1.3030    0.7500    0.0000 C   0  0  0  0  0  0  0  0  0  0  0  0
    0.0070    1.5053    0.0000 C   0  0  0  0  0  0  0  0  0  0  0  0
    3.9011    0.7394    0.0000 C   0  0  0  0  0  0  0  0  0  0  0  0
    3.8889   -0.7605    0.0000 C   0  0  0  0  0  0  0  0  0  0  0  0
    5.1577   -1.5208    0.0000 C   0  0  0  0  0  0  0  0  0  0  0  0
    6.5138   -0.7818    0.0000 C   0  0  0  0  0  0  0  0  0  0  0  0
    7.8004   -1.5530    0.0000 O   0  0  0  0  0  0  0  0  0  0  0  0
    6.5260    0.7181    0.0000 C   0  0  0  0  0  0  0  0  0  0  0  0
    5.1821    1.4791    0.0000 C   0  0  0  0  0  0  0  0  0  0  0  0
    1.3152    3.7500    0.0000 C   0  0  0  0  0  0  0  0  0  0  0  0
    1.3213    5.2500    0.0000 C   0  0  0  0  0  0  0  0  0  0  0  0
    0.0253    6.0052    0.0000 C   0  0  0  0  0  0  0  0  0  0  0  0
   -1.2768    5.2605    0.0000 C   0  0  0  0  0  0  0  0  0  0  0  0
   -2.5728    6.0158    0.0000 O   0  0  0  0  0  0  0  0  0  0  0  0
   -1.2829    3.7605    0.0000 C   0  0  0  0  0  0  0  0  0  0  0  0
    0.0131    3.0053    0.0000 C   0  0  0  0  0  0  0  0  0  0  0  0
  1  2  1  0  0  0  0
  2  3  1  0  0  0  0
  3  4  2  0  0  0  0
  4  5  1  0  0  0  0
  5  6  1  0  0  0  0
  4  7  1  0  0  0  0
  7  8  2  0  0  0  0
  8  9  1  0  0  0  0
  9 10  2  0  0  0  0
 10 11  1  0  0  0  0
 10 12  1  0  0  0  0
 12 13  2  0  0  0  0
  7 13  1  0  0  0  0
  3 14  1  0  0  0  0
 14 15  2  0  0  0  0
 15 16  1  0  0  0  0
 16 17  2  0  0  0  0
 17 18  1  0  0  0  0
 17 19  1  0  0  0  0
 19 20  2  0  0  0  0
 14 20  1  0  0  0  0
M  END
> <chemblId>
CHEMBL411

> <bioactivity__type>
IC50

> <units>
nM

> <value>
14127.0

$$$$

  CDK     11271515522D 0   0.00000     0.00000     0

 22 24  0  0  0  0              1 V2000 
   -2.8911   -7.0140    0.0000 C   0  0  0  0  0  0  0  0  0  0  0  0
   -2.8911   -5.5140    0.0000 N   0  0  0  0  0  0  0  0  0  0  0  0
   -4.1901   -4.7640    0.0000 C   0  0  0  0  0  0  0  0  0  0  0  0
   -1.5920   -4.7640    0.0000 C   0  0  0  0  0  0  0  0  0  0  0  0
   -1.5920   -3.2640    0.0000 C   0  0  0  0  0  0  0  0  0  0  0  0
   -0.2930   -2.5140    0.0000 C   0  0  0  0  0  0  0  0  0  0  0  0
   -0.2930   -1.0140    0.0000 N   0  0  0  0  0  0  0  0  0  0  0  0
   -1.6440   -0.3630    0.0000 C   0  0  0  0  0  0  0  0  0  0  0  0
   -2.7440   -1.3840    0.0000 C   0  0  0  0  0  0  0  0  0  0  0  0
   -4.1780   -0.9410    0.0000 C   0  0  0  0  0  0  0  0  0  0  0  0
   -4.5110    0.5210    0.0000 C   0  0  0  0  0  0  0  0  0  0  0  0
   -3.4120    1.5410    0.0000 C   0  0  0  0  0  0  0  0  0  0  0  0
   -1.9780    1.0990    0.0000 C   0  0  0  0  0  0  0  0  0  0  0  0
   -1.0430    2.2720    0.0000 C   0  0  0  0  0  0  0  0  0  0  0  0
    0.4570    2.2720    0.0000 C   0  0  0  0  0  0  0  0  0  0  0  0
    1.3920    1.0990    0.0000 C   0  0  0  0  0  0  0  0  0  0  0  0
    2.8260    1.5410    0.0000 C   0  0  0  0  0  0  0  0  0  0  0  0
    3.9250    0.5210    0.0000 C   0  0  0  0  0  0  0  0  0  0  0  0
    3.5910   -0.9410    0.0000 C   0  0  0  0  0  0  0  0  0  0  0  0
    4.6908   -1.9610    0.0000 Cl  0  0  0  0  0  0  0  0  0  0  0  0
    2.1580   -1.3840    0.0000 C   0  0  0  0  0  0  0  0  0  0  0  0
    1.0580   -0.3630    0.0000 C   0  0  0  0  0  0  0  0  0  0  0  0
  1  2  1  0  0  0  0
  2  3  1  0  0  0  0
  2  4  1  0  0  0  0
  4  5  1  0  0  0  0
  5  6  1  0  0  0  0
  6  7  1  0  0  0  0
  7  8  1  0  0  0  0
  8  9  2  0  0  0  0
  9 10  1  0  0  0  0
 10 11  2  0  0  0  0
 11 12  1  0  0  0  0
 12 13  2  0  0  0  0
  8 13  1  0  0  0  0
 13 14  1  0  0  0  0
 14 15  1  0  0  0  0
 15 16  1  0  0  0  0
 16 17  2  0  0  0  0
 17 18  1  0  0  0  0
 18 19  2  0  0  0  0
 19 20  1  0  0  0  0
 19 21  1  0  0  0  0
 21 22  2  0  0  0  0
  7 22  1  0  0  0  0
 16 22  1  0  0  0  0
M  END
> <chemblId>
CHEMBL415

> <bioactivity__type>
IC50

> <units>
nM

> <value>
1414.0

$$$$

  CDK     11271515522D 0   0.00000     0.00000     0

 23 26  0  0  0  0              1 V2000 
   -3.3528   -7.3791    0.0000 C   0  0  0  0  0  0  0  0  0  0  0  0
   -2.7021   -6.0275    0.0000 N   0  0  0  0  0  0  0  0  0  0  0  0
   -1.2063   -5.9153    0.0000 C   0  0  0  0  0  0  0  0  0  0  0  0
   -0.5556   -4.5638    0.0000 C   0  0  0  0  0  0  0  0  0  0  0  0
   -1.4007   -3.3245    0.0000 N   0  0  0  0  0  0  0  0  0  0  0  0
   -2.8965   -3.4368    0.0000 C   0  0  0  0  0  0  0  0  0  0  0  0
   -3.5472   -4.7883    0.0000 C   0  0  0  0  0  0  0  0  0  0  0  0
   -0.7500   -1.9730    0.0000 C   0  0  0  0  0  0  0  0  0  0  0  0
    0.7500   -1.9730    0.0000 N   0  0  0  0  0  0  0  0  0  0  0  0
    1.6850   -0.8010    0.0000 C   0  0  0  0  0  0  0  0  0  0  0  0
    3.1190   -1.2430    0.0000 C   0  0  0  0  0  0  0  0  0  0  0  0
    4.2180   -0.2220    0.0000 C   0  0  0  0  0  0  0  0  0  0  0  0
    5.6515   -0.6635    0.0000 Cl  0  0  0  0  0  0  0  0  0  0  0  0
    3.8840    1.2400    0.0000 C   0  0  0  0  0  0  0  0  0  0  0  0
    2.4510    1.6820    0.0000 C   0  0  0  0  0  0  0  0  0  0  0  0
    1.3520    0.6620    0.0000 C   0  0  0  0  0  0  0  0  0  0  0  0
    0.0000    1.3130    0.0000 N   0  0  0  0  0  0  0  0  0  0  0  0
   -1.3510    0.6620    0.0000 C   0  0  0  0  0  0  0  0  0  0  0  0
   -2.4510    1.6820    0.0000 C   0  0  0  0  0  0  0  0  0  0  0  0
   -3.8850    1.2390    0.0000 C   0  0  0  0  0  0  0  0  0  0  0  0
   -4.2180   -0.2230    0.0000 C   0  0  0  0  0  0  0  0  0  0  0  0
   -3.1190   -1.2430    0.0000 C   0  0  0  0  0  0  0  0  0  0  0  0
   -1.6850   -0.8010    0.0000 C   0  0  0  0  0  0  0  0  0  0  0  0
  1  2  1  0  0  0  0
  2  3  1  0  0  0  0
  3  4  1  0  0  0  0
  4  5  1  0  0  0  0
  5  6  1  0  0  0  0
  6  7  1  0  0  0  0
  2  7  1  0  0  0  0
  5  8  1  0  0  0  0
  8  9  2  0  0  0  0
  9 10  1  0  0  0  0
 10 11  2  0  0  0  0
 11 12  1  0  0  0  0
 12 13  1  0  0  0  0
 12 14  2  0  0  0  0
 14 15  1  0  0  0  0
 15 16  2  0  0  0  0
 10 16  1  0  0  0  0
 16 17  1  0  0  0  0
 17 18  1  0  0  0  0
 18 19  2  0  0  0  0
 19 20  1  0  0  0  0
 20 21  2  0  0  0  0
 21 22  1  0  0  0  0
 22 23  2  0  0  0  0
  8 23  1  0  0  0  0
 18 23  1  0  0  0  0
M  END
> <chemblId>
CHEMBL42

> <bioactivity__type>
IC50

> <units>
nM

> <value>
90.0

$$$$

  CDK     11271515522D 0   0.00000     0.00000     0

 14 14  0  0  0  0              1 V2000 
   -2.5981    6.8330    0.0000 N   0  0  0  0  0  0  0  0  0  0  0  0
   -2.5981    5.3330    0.0000 C   0  0  0  0  0  0  0  0  0  0  0  0
   -3.8971    4.5830    0.0000 N   0  0  0  0  0  0  0  0  0  0  0  0
   -1.2990    4.5830    0.0000 N   0  0  0  0  0  0  0  0  0  0  0  0
   -1.2990    3.0830    0.0000 N   0  0  0  0  0  0  0  0  0  0  0  0
    0.0000    2.3330    0.0000 C   0  0  0  0  0  0  0  0  0  0  0  0
    0.0000    0.8330    0.0000 C   0  0  0  0  0  0  0  0  0  0  0  0
    1.2990    0.0830    0.0000 C   0  0  0  0  0  0  0  0  0  0  0  0
    2.5980    0.8330    0.0000 Cl  0  0  0  0  0  0  0  0  0  0  0  0
    1.2990   -1.4170    0.0000 C   0  0  0  0  0  0  0  0  0  0  0  0
    0.0000   -2.1670    0.0000 C   0  0  0  0  0  0  0  0  0  0  0  0
   -1.2990   -1.4170    0.0000 C   0  0  0  0  0  0  0  0  0  0  0  0
   -1.2990    0.0830    0.0000 C   0  0  0  0  0  0  0  0  0  0  0  0
   -2.5980    0.8330    0.0000 Cl  0  0  0  0  0  0  0  0  0  0  0  0
  1  2  1  0  0  0  0
  2  3  2  0  0  0  0
  2  4  1  0  0  0  0
  4  5  1  0  0  0  0
  5  6  2  0  0  0  0
  6  7  1  0  0  0  0
  7  8  2  0  0  0  0
  8  9  1  0  0  0  0
  8 10  1  0  0  0  0
 10 11  2  0  0  0  0
 11 12  1  0  0  0  0
 12 13  2  0  0  0  0
  7 13  1  0  0  0  0
 13 14  1  0  0  0  0
M  END
> <chemblId>
CHEMBL420

> <bioactivity__type>
IC50

> <units>
nM

> <value>
41.0

$$$$

  CDK     11271515522D 0   0.00000     0.00000     0

 35 38  0  0  0  0              1 V2000 
   14.2893   -1.5001    0.0000 F   0  0  0  0  0  0  0  0  0  0  0  0
   12.9903   -0.7501    0.0000 C   0  0  0  0  0  0  0  0  0  0  0  0
   11.5131   -0.4896    0.0000 F   0  0  0  0  0  0  0  0  0  0  0  0
   12.4773   -2.1596    0.0000 F   0  0  0  0  0  0  0  0  0  0  0  0
   12.9903    0.7499    0.0000 O   0  0  0  0  0  0  0  0  0  0  0  0
   14.2893    1.4999    0.0000 C   0  0  0  0  0  0  0  0  0  0  0  0
   15.5884    0.7499    0.0000 C   0  0  0  0  0  0  0  0  0  0  0  0
   16.8874    1.4999    0.0000 C   0  0  0  0  0  0  0  0  0  0  0  0
   18.1865    0.7499    0.0000 Br  0  0  0  0  0  0  0  0  0  0  0  0
   16.8874    2.9999    0.0000 C   0  0  0  0  0  0  0  0  0  0  0  0
   15.5884    3.7499    0.0000 C   0  0  0  0  0  0  0  0  0  0  0  0
   14.2894    2.9999    0.0000 C   0  0  0  0  0  0  0  0  0  0  0  0
   12.9903    3.7499    0.0000 S   0  0  0  0  0  0  0  0  0  0  0  0
   13.9545    4.8990    0.0000 O   0  0  0  0  0  0  0  0  0  0  0  0
   12.0261    4.8990    0.0000 O   0  0  0  0  0  0  0  0  0  0  0  0
   11.6913    2.9999    0.0000 N   0  0  0  0  0  0  0  0  0  0  0  0
   10.3922    3.7500    0.0000 C   0  0  0  0  0  0  0  0  0  0  0  0
    9.0932    3.0000    0.0000 C   0  0  0  0  0  0  0  0  0  0  0  0
    7.7942    3.7500    0.0000 C   0  0  0  0  0  0  0  0  0  0  0  0
    6.4951    3.0000    0.0000 C   0  0  0  0  0  0  0  0  0  0  0  0
    6.4951    1.5000    0.0000 C   0  0  0  0  0  0  0  0  0  0  0  0
    5.1961    0.7500    0.0000 C   0  0  0  0  0  0  0  0  0  0  0  0
    3.8970    1.5000    0.0000 N   0  0  0  0  0  0  0  0  0  0  0  0
    2.5980    0.7500    0.0000 C   0  0  0  0  0  0  0  0  0  0  0  0
    2.5980   -0.7500    0.0000 N   0  0  0  0  0  0  0  0  0  0  0  0
    1.2990   -1.5000    0.0000 C   0  0  0  0  0  0  0  0  0  0  0  0
    0.0000   -0.7500    0.0000 C   0  0  0  0  0  0  0  0  0  0  0  0
   -1.2990   -1.5000    0.0000 C   0  0  0  0  0  0  0  0  0  0  0  0
   -2.5980   -0.7500    0.0000 C   0  0  0  0  0  0  0  0  0  0  0  0
   -2.5980    0.7500    0.0000 C   0  0  0  0  0  0  0  0  0  0  0  0
   -1.2990    1.5000    0.0000 C   0  0  0  0  0  0  0  0  0  0  0  0
    0.0000    0.7500    0.0000 C   0  0  0  0  0  0  0  0  0  0  0  0
    1.2990    1.5000    0.0000 N   0  0  0  0  0  0  0  0  0  0  0  0
    7.7942    0.7500    0.0000 C   0  0  0  0  0  0  0  0  0  0  0  0
    9.0932    1.5000    0.0000 C   0  0  0  0  0  0  0  0  0  0  0  0
  1  2  1  0  0  0  0
  2  3  1  0  0  0  0
  2  4  1  0  0  0  0
  2  5  1  0  0  0  0
  5  6  1  0  0  0  0
  6  7  2  0  0  0  0
  7  8  1  0  0  0  0
  8  9  1  0  0  0  0
  8 10  2  0  0  0  0
 10 11  1  0  0  0  0
 11 12  2  0  0  0  0
  6 12  1  0  0  0  0
 12 13  1  0  0  0  0
 13 14  2  0  0  0  0
 13 15  2  0  0  0  0
 13 16  1  0  0  0  0
 16 17  1  0  0  0  0
 17 18  1  0  0  0  0
 18 19  1  0  0  0  0
 19 20  1  0  0  0  0
 20 21  1  0  0  0  0
 21 22  1  0  0  0  0
 22 23  1  0  0  0  0
 23 24  1  0  0  0  0
 24 25  2  0  0  0  0
 25 26  1  0  0  0  0
 26 27  2  0  0  0  0
 27 28  1  0  0  0  0
 28 29  2  0  0  0  0
 29 30  1  0  0  0  0
 30 31  2  0  0  0  0
 31 32  1  0  0  0  0
 27 32  1  0  0  0  0
 32 33  2  0  0  0  0
 24 33  1  0  0  0  0
 21 34  1  0  0  0  0
 34 35  1  0  0  0  0
 18 35  1  0  0  0  0
M  END
> <chemblId>
CHEMBL425012

> <bioactivity__type>
IC50

> <units>
nM

> <value>
140.0

$$$$

  CDK     11271515522D 0   0.00000     0.00000     0

 28 31  0  0  0  0              1 V2000 
   -1.2990    4.8210    0.0000 C   0  0  0  0  0  0  0  0  0  0  0  0
   -1.2990    3.3210    0.0000 C   0  0  0  0  0  0  0  0  0  0  0  0
    0.0000    2.5710    0.0000 C   0  0  0  0  0  0  0  0  0  0  0  0
    0.0000    1.0710    0.0000 C   0  0  0  0  0  0  0  0  0  0  0  0
    1.2990    0.3210    0.0000 C   0  0  0  0  0  0  0  0  0  0  0  0
    1.2990   -1.1790    0.0000 C   0  0  0  0  0  0  0  0  0  0  0  0
    0.0000   -1.9290    0.0000 C   0  0  0  0  0  0  0  0  0  0  0  0
   -1.2990   -1.1790    0.0000 C   0  0  0  0  0  0  0  0  0  0  0  0
   -1.2990    0.3210    0.0000 C   0  0  0  0  0  0  0  0  0  0  0  0
   -2.5981    5.5710    0.0000 N   0  0  0  0  0  0  0  0  0  0  0  0
   -2.5981    7.0710    0.0000 C   0  0  0  0  0  0  0  0  0  0  0  0
   -3.8971    7.8210    0.0000 C   0  0  0  0  0  0  0  0  0  0  0  0
   -5.1962    7.0710    0.0000 N   0  0  0  0  0  0  0  0  0  0  0  0
   -5.1962    5.5710    0.0000 C   0  0  0  0  0  0  0  0  0  0  0  0
   -3.8971    4.8210    0.0000 C   0  0  0  0  0  0  0  0  0  0  0  0
   -6.4952    7.8210    0.0000 C   0  0  0  0  0  0  0  0  0  0  0  0
   -6.4952    9.3210    0.0000 C   0  0  0  0  0  0  0  0  0  0  0  0
   -5.1962   10.0710    0.0000 C   0  0  0  0  0  0  0  0  0  0  0  0
   -5.1962   11.5710    0.0000 C   0  0  0  0  0  0  0  0  0  0  0  0
   -6.4952   12.3210    0.0000 C   0  0  0  0  0  0  0  0  0  0  0  0
   -7.7942   11.5710    0.0000 C   0  0  0  0  0  0  0  0  0  0  0  0
   -7.7942   10.0710    0.0000 C   0  0  0  0  0  0  0  0  0  0  0  0
   -7.7942    7.0710    0.0000 C   0  0  0  0  0  0  0  0  0  0  0  0
   -9.0933    7.8210    0.0000 C   0  0  0  0  0  0  0  0  0  0  0  0
  -10.3923    7.0710    0.0000 C   0  0  0  0  0  0  0  0  0  0  0  0
  -10.3923    5.5710    0.0000 C   0  0  0  0  0  0  0  0  0  0  0  0
   -9.0933    4.8210    0.0000 C   0  0  0  0  0  0  0  0  0  0  0  0
   -7.7942    5.5710    0.0000 C   0  0  0  0  0  0  0  0  0  0  0  0
  1  2  1  0  0  0  0
  2  3  2  0  0  0  0
  3  4  1  0  0  0  0
  4  5  2  0  0  0  0
  5  6  1  0  0  0  0
  6  7  2  0  0  0  0
  7  8  1  0  0  0  0
  8  9  2  0  0  0  0
  4  9  1  0  0  0  0
  1 10  1  0  0  0  0
 10 11  1  0  0  0  0
 11 12  1  0  0  0  0
 12 13  1  0  0  0  0
 13 14  1  0  0  0  0
 14 15  1  0  0  0  0
 10 15  1  0  0  0  0
 13 16  1  0  0  0  0
 16 17  1  0  0  0  0
 17 18  2  0  0  0  0
 18 19  1  0  0  0  0
 19 20  2  0  0  0  0
 20 21  1  0  0  0  0
 21 22  2  0  0  0  0
 17 22  1  0  0  0  0
 16 23  1  0  0  0  0
 23 24  2  0  0  0  0
 24 25  1  0  0  0  0
 25 26  2  0  0  0  0
 26 27  1  0  0  0  0
 27 28  2  0  0  0  0
 23 28  1  0  0  0  0
M  END
> <chemblId>
CHEMBL43064

> <bioactivity__type>
IC50

> <units>
nM

> <value>
444.0

$$$$

  CDK     11271515522D 0   0.00000     0.00000     0

 43 50  0  0  0  0              1 V2000 
    4.1139    0.1248    0.0000 C   0  0  0  0  0  0  0  0  0  0  0  0
    2.8150    0.8750    0.0000 N   0  0  0  0  0  0  0  0  0  0  0  0
    2.8150    2.3750    0.0000 C   0  0  0  0  0  0  0  0  0  0  0  0
    1.5150    3.1250    0.0000 C   0  0  0  0  0  0  0  0  0  0  0  0
    0.2170    2.3750    0.0000 C   0  0  0  0  0  0  0  0  0  0  0  0
    0.2170    0.8750    0.0000 C   0  0  0  0  0  0  0  0  0  0  0  0
    1.5150    0.1250    0.0000 C   0  0  0  0  0  0  0  0  0  0  0  0
    1.5150   -1.3750    0.0000 C   0  0  0  0  0  0  0  0  0  0  0  0
    0.2170   -2.1250    0.0000 C   0  0  0  0  0  0  0  0  0  0  0  0
    0.2170   -3.6250    0.0000 C   0  0  0  0  0  0  0  0  0  0  0  0
   -2.3820   -3.6250    0.0000 N   0  0  0  0  0  0  0  0  0  0  0  0
   -2.3820   -2.1250    0.0000 C   0  0  0  0  0  0  0  0  0  0  0  0
   -3.6810   -1.3750    0.0000 C   0  0  0  0  0  0  0  0  0  0  0  0
   -3.6810    0.1250    0.0000 C   0  0  0  0  0  0  0  0  0  0  0  0
   -2.3820    0.8750    0.0000 C   0  0  0  0  0  0  0  0  0  0  0  0
   -1.0830    0.1250    0.0000 C   0  0  0  0  0  0  0  0  0  0  0  0
   -1.0830   -1.3750    0.0000 C   0  0  0  0  0  0  0  0  0  0  0  0
    1.5145    4.6250    0.0000 C   0  0  0  0  0  0  0  0  0  0  0  0
    0.2152    5.3746    0.0000 O   0  0  0  0  0  0  0  0  0  0  0  0
    2.8133    5.3754    0.0000 N   0  0  0  0  0  0  0  0  0  0  0  0
    2.8128    6.8754    0.0000 C   0  0  0  0  0  0  0  0  0  0  0  0
    4.3046    6.7191    0.0000 C   0  0  0  0  0  0  0  0  0  0  0  0
    1.3211    6.7181    0.0000 O   0  0  0  0  0  0  0  0  0  0  0  0
    0.7105    8.0883    0.0000 C   0  0  0  0  0  0  0  0  0  0  0  0
   -0.2928    6.9732    0.0000 O   0  0  0  0  0  0  0  0  0  0  0  0
   -0.7162    8.5513    0.0000 C   0  0  0  0  0  0  0  0  0  0  0  0
   -2.0150    7.8009    0.0000 C   0  0  0  0  0  0  0  0  0  0  0  0
   -3.1301    8.8042    0.0000 C   0  0  0  0  0  0  0  0  0  0  0  0
   -2.5204   10.1747    0.0000 C   0  0  0  0  0  0  0  0  0  0  0  0
   -1.0286   10.0184    0.0000 N   0  0  0  0  0  0  0  0  0  0  0  0
    0.0858   11.0225    0.0000 C   0  0  0  0  0  0  0  0  0  0  0  0
   -0.2266   12.4896    0.0000 O   0  0  0  0  0  0  0  0  0  0  0  0
    1.5125   10.5594    0.0000 C   0  0  0  0  0  0  0  0  0  0  0  0
    2.6269   11.5635    0.0000 C   0  0  0  0  0  0  0  0  0  0  0  0
    2.3145   13.0306    0.0000 C   0  0  0  0  0  0  0  0  0  0  0  0
    3.4289   14.0347    0.0000 C   0  0  0  0  0  0  0  0  0  0  0  0
    3.1166   15.5018    0.0000 C   0  0  0  0  0  0  0  0  0  0  0  0
    1.6898   15.9649    0.0000 C   0  0  0  0  0  0  0  0  0  0  0  0
    0.5755   14.9608    0.0000 C   0  0  0  0  0  0  0  0  0  0  0  0
    0.8878   13.4937    0.0000 C   0  0  0  0  0  0  0  0  0  0  0  0
    1.8249    9.0923    0.0000 N   0  0  0  0  0  0  0  0  0  0  0  0
    3.1242    8.3428    0.0000 C   0  0  0  0  0  0  0  0  0  0  0  0
    4.4943    8.9533    0.0000 O   0  0  0  0  0  0  0  0  0  0  0  0
  1  2  1  0  0  0  0
  2  3  1  0  0  0  0
  3  4  1  0  0  0  0
  4  5  1  0  0  0  0
  5  6  2  0  0  0  0
  6  7  1  0  0  0  0
  2  7  1  0  0  0  0
  7  8  1  6  0  0  0
  8  9  1  0  0  0  0
  9 10  2  0  0  0  0
 10 11  1  0  0  0  0
 11 12  1  0  0  0  0
 12 13  2  0  0  0  0
 13 14  1  0  0  0  0
 14 15  2  0  0  0  0
 15 16  1  0  0  0  0
  6 16  1  0  0  0  0
 16 17  2  0  0  0  0
  9 17  1  0  0  0  0
 12 17  1  0  0  0  0
  4 18  1  1  0  0  0
 18 19  2  0  0  0  0
 18 20  1  0  0  0  0
 20 21  1  0  0  0  0
 21 22  1  1  0  0  0
 21 23  1  0  0  0  0
 23 24  1  0  0  0  0
 24 25  1  6  0  0  0
 24 26  1  0  0  0  0
 26 27  1  6  0  0  0
 27 28  1  0  0  0  0
 28 29  1  0  0  0  0
 29 30  1  0  0  0  0
 26 30  1  0  0  0  0
 30 31  1  0  0  0  0
 31 32  2  0  0  0  0
 31 33  1  0  0  0  0
 33 34  1  6  0  0  0
 34 35  1  0  0  0  0
 35 36  2  0  0  0  0
 36 37  1  0  0  0  0
 37 38  2  0  0  0  0
 38 39  1  0  0  0  0
 39 40  2  0  0  0  0
 35 40  1  0  0  0  0
 33 41  1  0  0  0  0
 24 41  1  0  0  0  0
 41 42  1  0  0  0  0
 21 42  1  0  0  0  0
 42 43  2  0  0  0  0
M  END
> <chemblId>
CHEMBL442

> <bioactivity__type>
IC50

> <units>
nM

> <value>
2.12

$$$$

  CDK     11271515522D 0   0.00000     0.00000     0

 20 22  0  0  0  0              1 V2000 
    2.5981   -7.1370    0.0000 C   0  0  0  0  0  0  0  0  0  0  0  0
    2.5981   -5.6370    0.0000 N   0  0  0  0  0  0  0  0  0  0  0  0
    1.2990   -4.8870    0.0000 C   0  0  0  0  0  0  0  0  0  0  0  0
    1.2990   -3.3870    0.0000 C   0  0  0  0  0  0  0  0  0  0  0  0
   -0.0000   -2.6370    0.0000 C   0  0  0  0  0  0  0  0  0  0  0  0
    0.0000   -1.1370    0.0000 C   0  0  0  0  0  0  0  0  0  0  0  0
    1.3510   -0.4860    0.0000 C   0  0  0  0  0  0  0  0  0  0  0  0
    2.4510   -1.5060    0.0000 C   0  0  0  0  0  0  0  0  0  0  0  0
    3.8840   -1.0640    0.0000 C   0  0  0  0  0  0  0  0  0  0  0  0
    4.2180    0.3980    0.0000 C   0  0  0  0  0  0  0  0  0  0  0  0
    3.1190    1.4190    0.0000 C   0  0  0  0  0  0  0  0  0  0  0  0
    1.6850    0.9760    0.0000 C   0  0  0  0  0  0  0  0  0  0  0  0
    0.7500    2.1490    0.0000 C   0  0  0  0  0  0  0  0  0  0  0  0
   -0.7500    2.1490    0.0000 C   0  0  0  0  0  0  0  0  0  0  0  0
   -1.6850    0.9760    0.0000 C   0  0  0  0  0  0  0  0  0  0  0  0
   -3.1190    1.4190    0.0000 C   0  0  0  0  0  0  0  0  0  0  0  0
   -4.2180    0.3980    0.0000 C   0  0  0  0  0  0  0  0  0  0  0  0
   -3.8840   -1.0640    0.0000 C   0  0  0  0  0  0  0  0  0  0  0  0
   -2.4510   -1.5060    0.0000 C   0  0  0  0  0  0  0  0  0  0  0  0
   -1.3510   -0.4860    0.0000 C   0  0  0  0  0  0  0  0  0  0  0  0
  1  2  1  0  0  0  0
  2  3  1  0  0  0  0
  3  4  1  0  0  0  0
  4  5  1  0  0  0  0
  5  6  2  0  0  0  0
  6  7  1  0  0  0  0
  7  8  2  0  0  0  0
  8  9  1  0  0  0  0
  9 10  2  0  0  0  0
 10 11  1  0  0  0  0
 11 12  2  0  0  0  0
  7 12  1  0  0  0  0
 12 13  1  0  0  0  0
 13 14  1  0  0  0  0
 14 15  1  0  0  0  0
 15 16  2  0  0  0  0
 16 17  1  0  0  0  0
 17 18  2  0  0  0  0
 18 19  1  0  0  0  0
 19 20  2  0  0  0  0
  6 20  1  0  0  0  0
 15 20  1  0  0  0  0
M  END
> <chemblId>
CHEMBL445

> <bioactivity__type>
IC50

> <units>
nM

> <value>
732.0

$$$$

  CDK     11271515522D 0   0.00000     0.00000     0

 37 40  0  0  0  0              1 V2000 
    8.5141   -5.3160    0.0000 C   0  0  0  0  0  0  0  0  0  0  0  0
    7.5102   -6.4305    0.0000 C   0  0  0  0  0  0  0  0  0  0  0  0
    6.0430   -6.1184    0.0000 O   0  0  0  0  0  0  0  0  0  0  0  0
    5.5798   -4.6917    0.0000 C   0  0  0  0  0  0  0  0  0  0  0  0
    6.5837   -3.5772    0.0000 C   0  0  0  0  0  0  0  0  0  0  0  0
    6.1205   -2.1505    0.0000 C   0  0  0  0  0  0  0  0  0  0  0  0
    4.6533   -1.8383    0.0000 C   0  0  0  0  0  0  0  0  0  0  0  0
    3.6494   -2.9528    0.0000 C   0  0  0  0  0  0  0  0  0  0  0  0
    2.1822   -2.6407    0.0000 C   0  0  0  0  0  0  0  0  0  0  0  0
    1.7190   -1.2140    0.0000 N   0  0  0  0  0  0  0  0  0  0  0  0
    2.6010   -0.0000    0.0000 C   0  0  0  0  0  0  0  0  0  0  0  0
    4.1010    0.0003    0.0000 C   0  0  0  0  0  0  0  0  0  0  0  0
    1.7190    1.2130    0.0000 C   0  0  0  0  0  0  0  0  0  0  0  0
    2.1824    2.6396    0.0000 C   0  0  0  0  0  0  0  0  0  0  0  0
    3.6496    2.9516    0.0000 O   0  0  0  0  0  0  0  0  0  0  0  0
    1.1786    3.7543    0.0000 C   0  0  0  0  0  0  0  0  0  0  0  0
    1.6420    5.1809    0.0000 C   0  0  0  0  0  0  0  0  0  0  0  0
    0.6382    6.2955    0.0000 C   0  0  0  0  0  0  0  0  0  0  0  0
   -0.8290    5.9835    0.0000 C   0  0  0  0  0  0  0  0  0  0  0  0
   -1.8327    7.0982    0.0000 Cl  0  0  0  0  0  0  0  0  0  0  0  0
   -1.2924    4.5569    0.0000 C   0  0  0  0  0  0  0  0  0  0  0  0
   -0.2886    3.4423    0.0000 C   0  0  0  0  0  0  0  0  0  0  0  0
    0.2930    0.7500    0.0000 C   0  0  0  0  0  0  0  0  0  0  0  0
   -1.0070    1.5000    0.0000 C   0  0  0  0  0  0  0  0  0  0  0  0
   -2.3060    0.7500    0.0000 C   0  0  0  0  0  0  0  0  0  0  0  0
   -2.3060   -0.7500    0.0000 C   0  0  0  0  0  0  0  0  0  0  0  0
   -3.6050   -1.5000    0.0000 O   0  0  0  0  0  0  0  0  0  0  0  0
   -4.9041   -0.7500    0.0000 C   0  0  0  0  0  0  0  0  0  0  0  0
   -6.2031   -1.5000    0.0000 F   0  0  0  0  0  0  0  0  0  0  0  0
   -3.9399    0.3991    0.0000 F   0  0  0  0  0  0  0  0  0  0  0  0
   -5.8683    0.3991    0.0000 F   0  0  0  0  0  0  0  0  0  0  0  0
   -1.0070   -1.5000    0.0000 C   0  0  0  0  0  0  0  0  0  0  0  0
    0.2930   -0.7500    0.0000 C   0  0  0  0  0  0  0  0  0  0  0  0
    4.1126   -4.3795    0.0000 C   0  0  0  0  0  0  0  0  0  0  0  0
    7.9734   -7.8572    0.0000 C   0  0  0  0  0  0  0  0  0  0  0  0
    6.9695   -8.9717    0.0000 O   0  0  0  0  0  0  0  0  0  0  0  0
    9.4406   -8.1694    0.0000 O   0  0  0  0  0  0  0  0  0  0  0  0
  2  1  1  6  0  0  0
  2  3  1  0  0  0  0
  3  4  1  0  0  0  0
  4  5  2  0  0  0  0
  5  6  1  0  0  0  0
  6  7  2  0  0  0  0
  7  8  1  0  0  0  0
  8  9  1  0  0  0  0
  9 10  1  0  0  0  0
 10 11  1  0  0  0  0
 11 12  1  0  0  0  0
 11 13  2  0  0  0  0
 13 14  1  0  0  0  0
 14 15  2  0  0  0  0
 14 16  1  0  0  0  0
 16 17  2  0  0  0  0
 17 18  1  0  0  0  0
 18 19  2  0  0  0  0
 19 20  1  0  0  0  0
 19 21  1  0  0  0  0
 21 22  2  0  0  0  0
 16 22  1  0  0  0  0
 13 23  1  0  0  0  0
 23 24  2  0  0  0  0
 24 25  1  0  0  0  0
 25 26  2  0  0  0  0
 26 27  1  0  0  0  0
 27 28  1  0  0  0  0
 28 29  1  0  0  0  0
 28 30  1  0  0  0  0
 28 31  1  0  0  0  0
 26 32  1  0  0  0  0
 32 33  2  0  0  0  0
 10 33  1  0  0  0  0
 23 33  1  0  0  0  0
  8 34  2  0  0  0  0
  4 34  1  0  0  0  0
  2 35  1  0  0  0  0
 35 36  2  0  0  0  0
 35 37  1  0  0  0  0
M  END
> <chemblId>
CHEMBL461571

> <bioactivity__type>
IC50

> <units>
nM

> <value>
1650.0

$$$$

  CDK     11271515522D 0   0.00000     0.00000     0

 24 27  0  0  0  0              1 V2000 
    3.7499   12.4463    0.0000 C   0  0  0  0  0  0  0  0  0  0  0  0
    2.9999   11.1473    0.0000 C   0  0  0  0  0  0  0  0  0  0  0  0
    3.7500    9.8482    0.0000 C   0  0  0  0  0  0  0  0  0  0  0  0
    3.0000    8.5492    0.0000 N   0  0  0  0  0  0  0  0  0  0  0  0
    1.5000    8.5492    0.0000 C   0  0  0  0  0  0  0  0  0  0  0  0
    0.7500    7.2502    0.0000 C   0  0  0  0  0  0  0  0  0  0  0  0
    1.5000    5.9511    0.0000 C   0  0  0  0  0  0  0  0  0  0  0  0
    0.7500    4.6521    0.0000 C   0  0  0  0  0  0  0  0  0  0  0  0
    1.5000    3.3530    0.0000 O   0  0  0  0  0  0  0  0  0  0  0  0
    0.7500    2.0540    0.0000 C   0  0  0  0  0  0  0  0  0  0  0  0
   -0.7500    2.0540    0.0000 N   0  0  0  0  0  0  0  0  0  0  0  0
   -1.5000    0.7550    0.0000 C   0  0  0  0  0  0  0  0  0  0  0  0
   -2.9670    0.4430    0.0000 S   0  0  0  0  0  0  0  0  0  0  0  0
   -3.1240   -1.0490    0.0000 C   0  0  0  0  0  0  0  0  0  0  0  0
   -1.7540   -1.6590    0.0000 C   0  0  0  0  0  0  0  0  0  0  0  0
   -1.4422   -3.1262    0.0000 C   0  0  0  0  0  0  0  0  0  0  0  0
   -0.7500   -0.5440    0.0000 C   0  0  0  0  0  0  0  0  0  0  0  0
    0.7500   -0.5440    0.0000 N   0  0  0  0  0  0  0  0  0  0  0  0
    1.7540   -1.6590    0.0000 C   0  0  0  0  0  0  0  0  0  0  0  0
    3.1240   -1.0490    0.0000 C   0  0  0  0  0  0  0  0  0  0  0  0
    2.9670    0.4430    0.0000 C   0  0  0  0  0  0  0  0  0  0  0  0
    1.5000    0.7550    0.0000 C   0  0  0  0  0  0  0  0  0  0  0  0
    3.0000    5.9511    0.0000 C   0  0  0  0  0  0  0  0  0  0  0  0
    3.7500    7.2502    0.0000 C   0  0  0  0  0  0  0  0  0  0  0  0
  1  2  1  0  0  0  0
  2  3  1  0  0  0  0
  3  4  1  0  0  0  0
  4  5  1  0  0  0  0
  5  6  1  0  0  0  0
  6  7  1  0  0  0  0
  7  8  1  0  0  0  0
  8  9  1  0  0  0  0
  9 10  1  0  0  0  0
 10 11  2  0  0  0  0
 11 12  1  0  0  0  0
 12 13  1  0  0  0  0
 13 14  1  0  0  0  0
 14 15  2  0  0  0  0
 15 16  1  0  0  0  0
 15 17  1  0  0  0  0
 12 17  2  0  0  0  0
 17 18  1  0  0  0  0
 18 19  1  0  0  0  0
 19 20  2  0  0  0  0
 20 21  1  0  0  0  0
 21 22  2  0  0  0  0
 10 22  1  0  0  0  0
 18 22  1  0  0  0  0
  7 23  1  0  0  0  0
 23 24  1  0  0  0  0
  4 24  1  0  0  0  0
M  END
> <chemblId>
CHEMBL470432

> <bioactivity__type>
IC50

> <units>
nM

> <value>
891.25

$$$$

  CDK     11271515522D 0   0.00000     0.00000     0

 29 32  0  0  0  0              1 V2000 
    5.5798   -4.6917    0.0000 C   0  0  0  0  0  0  0  0  0  0  0  0
    4.1126   -4.3795    0.0000 N   0  0  0  0  0  0  0  0  0  0  0  0
    3.1087   -5.4940    0.0000 C   0  0  0  0  0  0  0  0  0  0  0  0
    3.6494   -2.9528    0.0000 C   0  0  0  0  0  0  0  0  0  0  0  0
    2.1822   -2.6407    0.0000 C   0  0  0  0  0  0  0  0  0  0  0  0
    1.7190   -1.2140    0.0000 C   0  0  0  0  0  0  0  0  0  0  0  0
    2.6010    0.0000    0.0000 C   0  0  0  0  0  0  0  0  0  0  0  0
    4.1010    0.0000    0.0000 C   0  0  0  0  0  0  0  0  0  0  0  0
    1.7190    1.2140    0.0000 C   0  0  0  0  0  0  0  0  0  0  0  0
    0.2930    0.7500    0.0000 C   0  0  0  0  0  0  0  0  0  0  0  0
   -1.0070    1.5000    0.0000 C   0  0  0  0  0  0  0  0  0  0  0  0
   -2.3060    0.7500    0.0000 C   0  0  0  0  0  0  0  0  0  0  0  0
   -2.3060   -0.7500    0.0000 C   0  0  0  0  0  0  0  0  0  0  0  0
   -1.0070   -1.5000    0.0000 C   0  0  0  0  0  0  0  0  0  0  0  0
    0.2930   -0.7500    0.0000 C   0  0  0  0  0  0  0  0  0  0  0  0
   -3.6050   -1.5000    0.0000 S   0  0  0  0  0  0  0  0  0  0  0  0
   -4.5692   -2.6491    0.0000 O   0  0  0  0  0  0  0  0  0  0  0  0
   -2.6409   -2.6491    0.0000 O   0  0  0  0  0  0  0  0  0  0  0  0
   -4.9041   -0.7500    0.0000 N   0  0  0  0  0  0  0  0  0  0  0  0
   -6.2031   -1.5000    0.0000 C   0  0  0  0  0  0  0  0  0  0  0  0
   -6.2031   -3.0000    0.0000 C   0  0  0  0  0  0  0  0  0  0  0  0
   -7.5022   -3.7500    0.0000 C   0  0  0  0  0  0  0  0  0  0  0  0
   -8.8012   -3.0000    0.0000 C   0  0  0  0  0  0  0  0  0  0  0  0
   -8.8012   -1.5000    0.0000 C   0  0  0  0  0  0  0  0  0  0  0  0
  -10.1002   -0.7500    0.0000 C   0  0  0  0  0  0  0  0  0  0  0  0
  -10.1002    0.7500    0.0000 C   0  0  0  0  0  0  0  0  0  0  0  0
   -8.8012    1.5000    0.0000 C   0  0  0  0  0  0  0  0  0  0  0  0
   -7.5021    0.7500    0.0000 C   0  0  0  0  0  0  0  0  0  0  0  0
   -7.5022   -0.7500    0.0000 C   0  0  0  0  0  0  0  0  0  0  0  0
  1  2  1  0  0  0  0
  2  3  1  0  0  0  0
  2  4  1  0  0  0  0
  4  5  1  0  0  0  0
  5  6  1  0  0  0  0
  6  7  2  0  0  0  0
  7  8  1  0  0  0  0
  7  9  1  0  0  0  0
  9 10  1  0  0  0  0
 10 11  2  0  0  0  0
 11 12  1  0  0  0  0
 12 13  2  0  0  0  0
 13 14  1  0  0  0  0
 14 15  2  0  0  0  0
  6 15  1  0  0  0  0
 10 15  1  0  0  0  0
 13 16  1  0  0  0  0
 16 17  2  0  0  0  0
 16 18  2  0  0  0  0
 16 19  1  0  0  0  0
 19 20  1  0  0  0  0
 20 21  2  0  0  0  0
 21 22  1  0  0  0  0
 22 23  2  0  0  0  0
 23 24  1  0  0  0  0
 24 25  2  0  0  0  0
 25 26  1  0  0  0  0
 26 27  2  0  0  0  0
 27 28  1  0  0  0  0
 28 29  2  0  0  0  0
 20 29  1  0  0  0  0
 24 29  1  0  0  0  0
M  END
> <chemblId>
CHEMBL475969

> <bioactivity__type>
IC50

> <units>
nM

> <value>
1097.0

$$$$

  CDK     11271515522D 0   0.00000     0.00000     0

 28 31  0  0  0  0              1 V2000 
    5.5798   -4.6917    0.0000 C   0  0  0  0  0  0  0  0  0  0  0  0
    4.1126   -4.3795    0.0000 N   0  0  0  0  0  0  0  0  0  0  0  0
    3.1087   -5.4940    0.0000 C   0  0  0  0  0  0  0  0  0  0  0  0
    3.6494   -2.9528    0.0000 C   0  0  0  0  0  0  0  0  0  0  0  0
    2.1822   -2.6407    0.0000 C   0  0  0  0  0  0  0  0  0  0  0  0
    1.7190   -1.2140    0.0000 C   0  0  0  0  0  0  0  0  0  0  0  0
    2.6010    0.0000    0.0000 C   0  0  0  0  0  0  0  0  0  0  0  0
    4.1010    0.0000    0.0000 C   0  0  0  0  0  0  0  0  0  0  0  0
    1.7190    1.2140    0.0000 C   0  0  0  0  0  0  0  0  0  0  0  0
    0.2930    0.7500    0.0000 C   0  0  0  0  0  0  0  0  0  0  0  0
   -1.0070    1.5000    0.0000 C   0  0  0  0  0  0  0  0  0  0  0  0
   -2.3060    0.7500    0.0000 C   0  0  0  0  0  0  0  0  0  0  0  0
   -2.3060   -0.7500    0.0000 C   0  0  0  0  0  0  0  0  0  0  0  0
   -3.6050   -1.5000    0.0000 N   0  0  0  0  0  0  0  0  0  0  0  0
   -4.9041   -0.7500    0.0000 S   0  0  0  0  0  0  0  0  0  0  0  0
   -3.9399    0.3991    0.0000 O   0  0  0  0  0  0  0  0  0  0  0  0
   -5.8683    0.3991    0.0000 O   0  0  0  0  0  0  0  0  0  0  0  0
   -6.2031   -1.5000    0.0000 C   0  0  0  0  0  0  0  0  0  0  0  0
   -7.5734   -0.8899    0.0000 C   0  0  0  0  0  0  0  0  0  0  0  0
   -8.5771   -2.0046    0.0000 S   0  0  0  0  0  0  0  0  0  0  0  0
   -7.8271   -3.3036    0.0000 C   0  0  0  0  0  0  0  0  0  0  0  0
   -8.2907   -4.7302    0.0000 C   0  0  0  0  0  0  0  0  0  0  0  0
   -7.2870   -5.8449    0.0000 C   0  0  0  0  0  0  0  0  0  0  0  0
   -5.8198   -5.5331    0.0000 C   0  0  0  0  0  0  0  0  0  0  0  0
   -5.3562   -4.1065    0.0000 C   0  0  0  0  0  0  0  0  0  0  0  0
   -6.3599   -2.9918    0.0000 C   0  0  0  0  0  0  0  0  0  0  0  0
   -1.0070   -1.5000    0.0000 C   0  0  0  0  0  0  0  0  0  0  0  0
    0.2930   -0.7500    0.0000 C   0  0  0  0  0  0  0  0  0  0  0  0
  1  2  1  0  0  0  0
  2  3  1  0  0  0  0
  2  4  1  0  0  0  0
  4  5  1  0  0  0  0
  5  6  1  0  0  0  0
  6  7  2  0  0  0  0
  7  8  1  0  0  0  0
  7  9  1  0  0  0  0
  9 10  1  0  0  0  0
 10 11  2  0  0  0  0
 11 12  1  0  0  0  0
 12 13  2  0  0  0  0
 13 14  1  0  0  0  0
 14 15  1  0  0  0  0
 15 16  2  0  0  0  0
 15 17  2  0  0  0  0
 15 18  1  0  0  0  0
 18 19  2  0  0  0  0
 19 20  1  0  0  0  0
 20 21  1  0  0  0  0
 21 22  2  0  0  0  0
 22 23  1  0  0  0  0
 23 24  2  0  0  0  0
 24 25  1  0  0  0  0
 25 26  2  0  0  0  0
 18 26  1  0  0  0  0
 21 26  1  0  0  0  0
 13 27  1  0  0  0  0
 27 28  2  0  0  0  0
  6 28  1  0  0  0  0
 10 28  1  0  0  0  0
M  END
> <chemblId>
CHEMBL477650

> <bioactivity__type>
IC50

> <units>
nM

> <value>
700.0

$$$$

  CDK     11271515522D 0   0.00000     0.00000     0

 25 28  0  0  0  0              1 V2000 
    6.4951    0.7500    0.0000 C   0  0  0  0  0  0  0  0  0  0  0  0
    5.1960    1.5000    0.0000 S   0  0  0  0  0  0  0  0  0  0  0  0
    3.8970    0.7500    0.0000 C   0  0  0  0  0  0  0  0  0  0  0  0
    3.8970   -0.7500    0.0000 C   0  0  0  0  0  0  0  0  0  0  0  0
    2.5980   -1.5000    0.0000 C   0  0  0  0  0  0  0  0  0  0  0  0
    1.2990   -0.7500    0.0000 C   0  0  0  0  0  0  0  0  0  0  0  0
   -0.0000   -1.5000    0.0000 S   0  0  0  0  0  0  0  0  0  0  0  0
   -1.2990   -0.7500    0.0000 C   0  0  0  0  0  0  0  0  0  0  0  0
   -2.5980   -1.5000    0.0000 C   0  0  0  0  0  0  0  0  0  0  0  0
   -3.8970   -0.7500    0.0000 C   0  0  0  0  0  0  0  0  0  0  0  0
   -3.8970    0.7500    0.0000 C   0  0  0  0  0  0  0  0  0  0  0  0
   -2.5980    1.5000    0.0000 C   0  0  0  0  0  0  0  0  0  0  0  0
   -1.2990    0.7500    0.0000 C   0  0  0  0  0  0  0  0  0  0  0  0
   -0.0000    1.5000    0.0000 N   0  0  0  0  0  0  0  0  0  0  0  0
    0.0000    3.0000    0.0000 C   0  0  0  0  0  0  0  0  0  0  0  0
   -1.2990    3.7500    0.0000 C   0  0  0  0  0  0  0  0  0  0  0  0
   -1.2990    5.2500    0.0000 C   0  0  0  0  0  0  0  0  0  0  0  0
    0.0000    6.0000    0.0000 C   0  0  0  0  0  0  0  0  0  0  0  0
    0.0000    7.5000    0.0000 C   0  0  0  0  0  0  0  0  0  0  0  0
   -1.2990    8.2500    0.0000 C   0  0  0  0  0  0  0  0  0  0  0  0
   -2.5981    7.5000    0.0000 C   0  0  0  0  0  0  0  0  0  0  0  0
   -2.5981    6.0000    0.0000 N   0  0  0  0  0  0  0  0  0  0  0  0
   -3.8971    5.2500    0.0000 C   0  0  0  0  0  0  0  0  0  0  0  0
    1.2990    0.7500    0.0000 C   0  0  0  0  0  0  0  0  0  0  0  0
    2.5980    1.5000    0.0000 C   0  0  0  0  0  0  0  0  0  0  0  0
  1  2  1  0  0  0  0
  2  3  1  0  0  0  0
  3  4  2  0  0  0  0
  4  5  1  0  0  0  0
  5  6  2  0  0  0  0
  6  7  1  0  0  0  0
  7  8  1  0  0  0  0
  8  9  2  0  0  0  0
  9 10  1  0  0  0  0
 10 11  2  0  0  0  0
 11 12  1  0  0  0  0
 12 13  2  0  0  0  0
  8 13  1  0  0  0  0
 13 14  1  0  0  0  0
 14 15  1  0  0  0  0
 15 16  1  0  0  0  0
 16 17  1  0  0  0  0
 17 18  1  0  0  0  0
 18 19  1  0  0  0  0
 19 20  1  0  0  0  0
 20 21  1  0  0  0  0
 21 22  1  0  0  0  0
 17 22  1  0  0  0  0
 22 23  1  0  0  0  0
 14 24  1  0  0  0  0
  6 24  1  0  0  0  0
 24 25  2  0  0  0  0
  3 25  1  0  0  0  0
M  END
> <chemblId>
CHEMBL479

> <bioactivity__type>
IC50

> <units>
nM

> <value>
133.0

$$$$

  CDK     11271515522D 0   0.00000     0.00000     0

 43 49  0  0  0  0              1 V2000 
  -10.1145    2.1888    0.0000 C   0  0  0  0  0  0  0  0  0  0  0  0
   -8.6916    1.7140    0.0000 C   0  0  0  0  0  0  0  0  0  0  0  0
   -8.3913    0.2444    0.0000 C   0  0  0  0  0  0  0  0  0  0  0  0
   -7.5690    2.7089    0.0000 C   0  0  0  0  0  0  0  0  0  0  0  0
   -7.8693    4.1785    0.0000 C   0  0  0  0  0  0  0  0  0  0  0  0
   -6.7468    5.1734    0.0000 N   0  0  0  0  0  0  0  0  0  0  0  0
   -5.2562    5.0049    0.0000 C   0  0  0  0  0  0  0  0  0  0  0  0
   -4.5165    3.7000    0.0000 O   0  0  0  0  0  0  0  0  0  0  0  0
   -4.6354    6.3704    0.0000 C   0  0  0  0  0  0  0  0  0  0  0  0
   -3.3423    5.6102    0.0000 N   0  0  0  0  0  0  0  0  0  0  0  0
   -3.3541    4.1102    0.0000 C   0  0  0  0  0  0  0  0  0  0  0  0
   -4.6590    3.3705    0.0000 O   0  0  0  0  0  0  0  0  0  0  0  0
   -2.0610    3.3500    0.0000 C   0  0  0  0  0  0  0  0  0  0  0  0
   -0.7650    4.0850    0.0000 C   0  0  0  0  0  0  0  0  0  0  0  0
    0.5220    3.3290    0.0000 N   0  0  0  0  0  0  0  0  0  0  0  0
    1.8238    4.0741    0.0000 C   0  0  0  0  0  0  0  0  0  0  0  0
    0.5220    1.8200    0.0000 C   0  0  0  0  0  0  0  0  0  0  0  0
    1.8240    1.0460    0.0000 C   0  0  0  0  0  0  0  0  0  0  0  0
    1.8190   -0.4520    0.0000 C   0  0  0  0  0  0  0  0  0  0  0  0
    2.8690   -1.5290    0.0000 C   0  0  0  0  0  0  0  0  0  0  0  0
    4.3536   -1.3147    0.0000 Br  0  0  0  0  0  0  0  0  0  0  0  0
    2.1670   -2.8580    0.0000 N   0  0  0  0  0  0  0  0  0  0  0  0
    0.6850   -2.6000    0.0000 C   0  0  0  0  0  0  0  0  0  0  0  0
   -0.5600   -3.4450    0.0000 C   0  0  0  0  0  0  0  0  0  0  0  0
   -1.9120   -2.7970    0.0000 C   0  0  0  0  0  0  0  0  0  0  0  0
   -2.0170   -1.3010    0.0000 C   0  0  0  0  0  0  0  0  0  0  0  0
   -0.7710   -0.4490    0.0000 C   0  0  0  0  0  0  0  0  0  0  0  0
   -0.7740    1.0800    0.0000 C   0  0  0  0  0  0  0  0  0  0  0  0
   -2.0730    1.8590    0.0000 C   0  0  0  0  0  0  0  0  0  0  0  0
    0.5250   -1.1370    0.0000 C   0  0  0  0  0  0  0  0  0  0  0  0
   -5.7422    7.3828    0.0000 O   0  0  0  0  0  0  0  0  0  0  0  0
   -7.0471    6.6431    0.0000 C   0  0  0  0  0  0  0  0  0  0  0  0
   -7.1921    8.1360    0.0000 O   0  0  0  0  0  0  0  0  0  0  0  0
   -8.4699    7.1178    0.0000 C   0  0  0  0  0  0  0  0  0  0  0  0
   -9.0692    8.4929    0.0000 C   0  0  0  0  0  0  0  0  0  0  0  0
  -10.5622    8.3478    0.0000 C   0  0  0  0  0  0  0  0  0  0  0  0
  -10.8856    6.8831    0.0000 C   0  0  0  0  0  0  0  0  0  0  0  0
   -9.5925    6.1229    0.0000 N   0  0  0  0  0  0  0  0  0  0  0  0
   -9.2922    4.6533    0.0000 C   0  0  0  0  0  0  0  0  0  0  0  0
  -10.4148    3.6584    0.0000 O   0  0  0  0  0  0  0  0  0  0  0  0
   -3.7442    7.5769    0.0000 C   0  0  0  0  0  0  0  0  0  0  0  0
   -4.3435    8.9520    0.0000 C   0  0  0  0  0  0  0  0  0  0  0  0
   -2.2537    7.4084    0.0000 C   0  0  0  0  0  0  0  0  0  0  0  0
  1  2  1  0  0  0  0
  2  3  1  0  0  0  0
  2  4  1  0  0  0  0
  5  4  1  1  0  0  0
  5  6  1  0  0  0  0
  6  7  1  0  0  0  0
  7  8  2  0  0  0  0
  7  9  1  0  0  0  0
  9 10  1  1  0  0  0
 10 11  1  0  0  0  0
 11 12  2  0  0  0  0
 13 11  1  1  0  0  0
 13 14  1  0  0  0  0
 14 15  1  0  0  0  0
 15 16  1  0  0  0  0
 15 17  1  0  0  0  0
 17 18  1  6  0  0  0
 18 19  1  0  0  0  0
 19 20  2  0  0  0  0
 20 21  1  0  0  0  0
 20 22  1  0  0  0  0
 22 23  1  0  0  0  0
 23 24  2  0  0  0  0
 24 25  1  0  0  0  0
 25 26  2  0  0  0  0
 26 27  1  0  0  0  0
 27 28  1  0  0  0  0
 17 28  1  0  0  0  0
 28 29  2  0  0  0  0
 13 29  1  0  0  0  0
 27 30  2  0  0  0  0
 19 30  1  0  0  0  0
 23 30  1  0  0  0  0
  9 31  1  0  0  0  0
 31 32  1  0  0  0  0
  6 32  1  0  0  0  0
 32 33  1  1  0  0  0
 32 34  1  0  0  0  0
 34 35  1  1  0  0  0
 35 36  1  0  0  0  0
 36 37  1  0  0  0  0
 37 38  1  0  0  0  0
 34 38  1  0  0  0  0
 38 39  1  0  0  0  0
  5 39  1  0  0  0  0
 39 40  2  0  0  0  0
  9 41  1  0  0  0  0
 41 42  1  0  0  0  0
 41 43  1  0  0  0  0
M  END
> <chemblId>
CHEMBL493

> <bioactivity__type>
IC50

> <units>
nM

> <value>
15.0

$$$$

  CDK     11271515522D 0   0.00000     0.00000     0

 25 26  0  0  0  0              1 V2000 
   14.1859  -11.4372    0.0000 C   0  0  0  0  0  0  0  0  0  0  0  0
   13.8739   -9.9700    0.0000 N   0  0  0  0  0  0  0  0  0  0  0  0
   14.9886   -8.9662    0.0000 C   0  0  0  0  0  0  0  0  0  0  0  0
   12.4473   -9.5066    0.0000 C   0  0  0  0  0  0  0  0  0  0  0  0
   12.1353   -8.0394    0.0000 C   0  0  0  0  0  0  0  0  0  0  0  0
   10.7087   -7.5760    0.0000 C   0  0  0  0  0  0  0  0  0  0  0  0
   10.3967   -6.1088    0.0000 O   0  0  0  0  0  0  0  0  0  0  0  0
    8.9701   -5.6454    0.0000 C   0  0  0  0  0  0  0  0  0  0  0  0
    8.6581   -4.1782    0.0000 C   0  0  0  0  0  0  0  0  0  0  0  0
    7.2315   -3.7148    0.0000 C   0  0  0  0  0  0  0  0  0  0  0  0
    6.1169   -4.7186    0.0000 C   0  0  0  0  0  0  0  0  0  0  0  0
    4.6902   -4.2552    0.0000 C   0  0  0  0  0  0  0  0  0  0  0  0
    4.3782   -2.7880    0.0000 C   0  0  0  0  0  0  0  0  0  0  0  0
    2.9516   -2.3246    0.0000 N   0  0  0  0  0  0  0  0  0  0  0  0
    2.6396   -0.8574    0.0000 C   0  0  0  0  0  0  0  0  0  0  0  0
    3.7543    0.1464    0.0000 O   0  0  0  0  0  0  0  0  0  0  0  0
    1.2130   -0.3940    0.0000 C   0  0  0  0  0  0  0  0  0  0  0  0
    0.7500    1.0320    0.0000 C   0  0  0  0  0  0  0  0  0  0  0  0
   -0.7500    1.0320    0.0000 C   0  0  0  0  0  0  0  0  0  0  0  0
   -1.6314    2.2457    0.0000 Br  0  0  0  0  0  0  0  0  0  0  0  0
   -1.2140   -0.3940    0.0000 C   0  0  0  0  0  0  0  0  0  0  0  0
    0.0000   -1.2760    0.0000 N   0  0  0  0  0  0  0  0  0  0  0  0
    6.4288   -6.1858    0.0000 C   0  0  0  0  0  0  0  0  0  0  0  0
    7.8555   -6.6492    0.0000 C   0  0  0  0  0  0  0  0  0  0  0  0
    8.1675   -8.1164    0.0000 Br  0  0  0  0  0  0  0  0  0  0  0  0
  1  2  1  0  0  0  0
  2  3  1  0  0  0  0
  2  4  1  0  0  0  0
  4  5  1  0  0  0  0
  5  6  1  0  0  0  0
  6  7  1  0  0  0  0
  7  8  1  0  0  0  0
  8  9  2  0  0  0  0
  9 10  1  0  0  0  0
 10 11  2  0  0  0  0
 11 12  1  0  0  0  0
 12 13  1  0  0  0  0
 13 14  1  0  0  0  0
 14 15  1  0  0  0  0
 15 16  2  0  0  0  0
 15 17  1  0  0  0  0
 17 18  2  0  0  0  0
 18 19  1  0  0  0  0
 19 20  1  0  0  0  0
 19 21  2  0  0  0  0
 21 22  1  0  0  0  0
 17 22  1  0  0  0  0
 11 23  1  0  0  0  0
 23 24  2  0  0  0  0
  8 24  1  0  0  0  0
 24 25  1  0  0  0  0
M  END
> <chemblId>
CHEMBL493091

> <bioactivity__type>
IC50

> <units>
nM

> <value>
185.0

$$$$

  CDK     11271515522D 0   0.00000     0.00000     0

 20 23  0  0  0  0              1 V2000 
    4.4183   -1.2986    0.0000 S   0  0  0  0  0  0  0  0  0  0  0  0
    3.6680    0.0003    0.0000 S   0  0  0  0  0  0  0  0  0  0  0  0
    2.1680    0.0000    0.0000 C   0  0  0  0  0  0  0  0  0  0  0  0
    1.3400   -1.2050    0.0000 N   0  0  0  0  0  0  0  0  0  0  0  0
   -0.0900   -0.7530    0.0000 C   0  0  0  0  0  0  0  0  0  0  0  0
   -1.4450   -1.5060    0.0000 C   0  0  0  0  0  0  0  0  0  0  0  0
   -2.7250   -0.7530    0.0000 C   0  0  0  0  0  0  0  0  0  0  0  0
   -2.7250    0.7530    0.0000 C   0  0  0  0  0  0  0  0  0  0  0  0
   -1.4450    1.5060    0.0000 C   0  0  0  0  0  0  0  0  0  0  0  0
   -0.0900    0.7530    0.0000 C   0  0  0  0  0  0  0  0  0  0  0  0
    1.3400    1.2040    0.0000 S   0  0  0  0  0  0  0  0  0  0  0  0
    5.9183   -1.2983    0.0000 C   0  0  0  0  0  0  0  0  0  0  0  0
    6.8002   -2.5117    0.0000 N   0  0  0  0  0  0  0  0  0  0  0  0
    8.2267   -2.0479    0.0000 C   0  0  0  0  0  0  0  0  0  0  0  0
    9.5258   -2.7976    0.0000 C   0  0  0  0  0  0  0  0  0  0  0  0
   10.8247   -2.0474    0.0000 C   0  0  0  0  0  0  0  0  0  0  0  0
   10.8244   -0.5474    0.0000 C   0  0  0  0  0  0  0  0  0  0  0  0
    9.5253    0.2024    0.0000 C   0  0  0  0  0  0  0  0  0  0  0  0
    8.2264   -0.5479    0.0000 C   0  0  0  0  0  0  0  0  0  0  0  0
    6.7997   -0.0846    0.0000 S   0  0  0  0  0  0  0  0  0  0  0  0
  1  2  1  0  0  0  0
  2  3  1  0  0  0  0
  3  4  2  0  0  0  0
  4  5  1  0  0  0  0
  5  6  2  0  0  0  0
  6  7  1  0  0  0  0
  7  8  2  0  0  0  0
  8  9  1  0  0  0  0
  9 10  2  0  0  0  0
  5 10  1  0  0  0  0
 10 11  1  0  0  0  0
  3 11  1  0  0  0  0
  1 12  1  0  0  0  0
 12 13  2  0  0  0  0
 13 14  1  0  0  0  0
 14 15  2  0  0  0  0
 15 16  1  0  0  0  0
 16 17  2  0  0  0  0
 17 18  1  0  0  0  0
 18 19  2  0  0  0  0
 14 19  1  0  0  0  0
 19 20  1  0  0  0  0
 12 20  1  0  0  0  0
M  END
> <chemblId>
CHEMBL508112

> <bioactivity__type>
IC50

> <units>
nM

> <value>
899.0

$$$$

  CDK     11271515522D 0   0.00000     0.00000     0

 21 22  0  0  0  0              1 V2000 
   -3.9200   -0.7714    0.0000 C   0  0  0  0  0  0  0  0  0  0  0  0
   -2.6148   -1.5107    0.0000 O   0  0  0  0  0  0  0  0  0  0  0  0
   -1.3220   -0.7500    0.0000 C   0  0  0  0  0  0  0  0  0  0  0  0
    0.0280   -1.5000    0.0000 C   0  0  0  0  0  0  0  0  0  0  0  0
    1.3030   -0.7500    0.0000 C   0  0  0  0  0  0  0  0  0  0  0  0
    1.3030    0.7500    0.0000 C   0  0  0  0  0  0  0  0  0  0  0  0
    2.6051    1.4947    0.0000 C   0  0  0  0  0  0  0  0  0  0  0  0
    3.9011    0.7394    0.0000 N   0  0  0  0  0  0  0  0  0  0  0  0
    5.2031    1.4842    0.0000 C   0  0  0  0  0  0  0  0  0  0  0  0
    6.4991    0.7289    0.0000 C   0  0  0  0  0  0  0  0  0  0  0  0
    7.8012    1.4736    0.0000 N   0  0  0  0  0  0  0  0  0  0  0  0
    9.0972    0.7183    0.0000 C   0  0  0  0  0  0  0  0  0  0  0  0
    7.8073    2.9736    0.0000 C   0  0  0  0  0  0  0  0  0  0  0  0
    3.8950   -0.7605    0.0000 C   0  0  0  0  0  0  0  0  0  0  0  0
    2.5929   -1.5053    0.0000 C   0  0  0  0  0  0  0  0  0  0  0  0
    2.5868   -3.0052    0.0000 C   0  0  0  0  0  0  0  0  0  0  0  0
    3.8828   -3.7605    0.0000 C   0  0  0  0  0  0  0  0  0  0  0  0
    5.1848   -3.0158    0.0000 C   0  0  0  0  0  0  0  0  0  0  0  0
    5.1909   -1.5158    0.0000 N   0  0  0  0  0  0  0  0  0  0  0  0
    0.0280    1.5000    0.0000 C   0  0  0  0  0  0  0  0  0  0  0  0
   -1.3220    0.7500    0.0000 C   0  0  0  0  0  0  0  0  0  0  0  0
  1  2  1  0  0  0  0
  2  3  1  0  0  0  0
  3  4  2  0  0  0  0
  4  5  1  0  0  0  0
  5  6  2  0  0  0  0
  6  7  1  0  0  0  0
  7  8  1  0  0  0  0
  8  9  1  0  0  0  0
  9 10  1  0  0  0  0
 10 11  1  0  0  0  0
 11 12  1  0  0  0  0
 11 13  1  0  0  0  0
  8 14  1  0  0  0  0
 14 15  2  0  0  0  0
 15 16  1  0  0  0  0
 16 17  2  0  0  0  0
 17 18  1  0  0  0  0
 18 19  2  0  0  0  0
 14 19  1  0  0  0  0
  6 20  1  0  0  0  0
 20 21  2  0  0  0  0
  3 21  1  0  0  0  0
M  END
> <chemblId>
CHEMBL511

> <bioactivity__type>
IC50

> <units>
nM

> <value>
2976.0

$$$$

  CDK     11271515522D 0   0.00000     0.00000     0

 20 21  0  0  0  0              1 V2000 
   -4.9055    9.7494    0.0000 C   0  0  0  0  0  0  0  0  0  0  0  0
   -4.9052    8.2494    0.0000 C   0  0  0  0  0  0  0  0  0  0  0  0
   -6.2042    7.4991    0.0000 C   0  0  0  0  0  0  0  0  0  0  0  0
   -3.6061    7.4996    0.0000 N   0  0  0  0  0  0  0  0  0  0  0  0
   -3.6058    5.9996    0.0000 C   0  0  0  0  0  0  0  0  0  0  0  0
   -4.9047    5.2494    0.0000 C   0  0  0  0  0  0  0  0  0  0  0  0
   -2.3067    5.2498    0.0000 C   0  0  0  0  0  0  0  0  0  0  0  0
   -1.0077    6.0000    0.0000 O   0  0  0  0  0  0  0  0  0  0  0  0
   -2.3064    3.7498    0.0000 C   0  0  0  0  0  0  0  0  0  0  0  0
   -1.0072    3.0000    0.0000 O   0  0  0  0  0  0  0  0  0  0  0  0
   -1.0070    1.5000    0.0000 C   0  0  0  0  0  0  0  0  0  0  0  0
   -2.3060    0.7500    0.0000 C   0  0  0  0  0  0  0  0  0  0  0  0
   -2.3060   -0.7500    0.0000 C   0  0  0  0  0  0  0  0  0  0  0  0
   -1.0070   -1.5000    0.0000 C   0  0  0  0  0  0  0  0  0  0  0  0
   -1.0072   -3.0000    0.0000 C   0  0  0  0  0  0  0  0  0  0  0  0
    0.2930   -0.7500    0.0000 C   0  0  0  0  0  0  0  0  0  0  0  0
    1.7190   -1.2140    0.0000 C   0  0  0  0  0  0  0  0  0  0  0  0
    2.6010    0.0000    0.0000 C   0  0  0  0  0  0  0  0  0  0  0  0
    1.7190    1.2140    0.0000 C   0  0  0  0  0  0  0  0  0  0  0  0
    0.2930    0.7500    0.0000 C   0  0  0  0  0  0  0  0  0  0  0  0
  1  2  1  0  0  0  0
  2  3  1  0  0  0  0
  2  4  1  0  0  0  0
  4  5  1  0  0  0  0
  5  6  1  0  0  0  0
  5  7  1  0  0  0  0
  7  8  1  0  0  0  0
  7  9  1  0  0  0  0
  9 10  1  0  0  0  0
 10 11  1  0  0  0  0
 11 12  2  0  0  0  0
 12 13  1  0  0  0  0
 13 14  2  0  0  0  0
 14 15  1  0  0  0  0
 14 16  1  0  0  0  0
 16 17  1  0  0  0  0
 17 18  1  0  0  0  0
 18 19  1  0  0  0  0
 19 20  1  0  0  0  0
 11 20  1  0  0  0  0
 16 20  2  0  0  0  0
M  END
> <chemblId>
CHEMBL513389

> <bioactivity__type>
IC50

> <units>
nM

> <value>
0.5

$$$$

  CDK     11271515522D 0   0.00000     0.00000     0

 22 25  0  0  0  0              1 V2000 
   -0.0000   -7.1370    0.0000 C   0  0  0  0  0  0  0  0  0  0  0  0
   -0.0000   -5.6370    0.0000 N   0  0  0  0  0  0  0  0  0  0  0  0
    1.2990   -4.8870    0.0000 C   0  0  0  0  0  0  0  0  0  0  0  0
    1.2990   -3.3870    0.0000 C   0  0  0  0  0  0  0  0  0  0  0  0
    0.0000   -2.6370    0.0000 C   0  0  0  0  0  0  0  0  0  0  0  0
    0.0000   -1.1370    0.0000 C   0  0  0  0  0  0  0  0  0  0  0  0
    1.3510   -0.4860    0.0000 C   0  0  0  0  0  0  0  0  0  0  0  0
    2.4510   -1.5060    0.0000 C   0  0  0  0  0  0  0  0  0  0  0  0
    3.8840   -1.0640    0.0000 C   0  0  0  0  0  0  0  0  0  0  0  0
    4.2180    0.3980    0.0000 C   0  0  0  0  0  0  0  0  0  0  0  0
    3.1190    1.4190    0.0000 C   0  0  0  0  0  0  0  0  0  0  0  0
    1.6850    0.9760    0.0000 C   0  0  0  0  0  0  0  0  0  0  0  0
    0.7500    2.1490    0.0000 C   0  0  0  0  0  0  0  0  0  0  0  0
   -0.7500    2.1490    0.0000 C   0  0  0  0  0  0  0  0  0  0  0  0
   -1.6850    0.9760    0.0000 C   0  0  0  0  0  0  0  0  0  0  0  0
   -3.1190    1.4190    0.0000 C   0  0  0  0  0  0  0  0  0  0  0  0
   -4.2180    0.3980    0.0000 C   0  0  0  0  0  0  0  0  0  0  0  0
   -3.8840   -1.0640    0.0000 C   0  0  0  0  0  0  0  0  0  0  0  0
   -2.4510   -1.5060    0.0000 C   0  0  0  0  0  0  0  0  0  0  0  0
   -1.3510   -0.4860    0.0000 C   0  0  0  0  0  0  0  0  0  0  0  0
   -1.2990   -3.3870    0.0000 C   0  0  0  0  0  0  0  0  0  0  0  0
   -1.2990   -4.8870    0.0000 C   0  0  0  0  0  0  0  0  0  0  0  0
  1  2  1  0  0  0  0
  2  3  1  0  0  0  0
  3  4  1  0  0  0  0
  4  5  1  0  0  0  0
  5  6  2  0  0  0  0
  6  7  1  0  0  0  0
  7  8  2  0  0  0  0
  8  9  1  0  0  0  0
  9 10  2  0  0  0  0
 10 11  1  0  0  0  0
 11 12  2  0  0  0  0
  7 12  1  0  0  0  0
 12 13  1  0  0  0  0
 13 14  2  0  0  0  0
 14 15  1  0  0  0  0
 15 16  2  0  0  0  0
 16 17  1  0  0  0  0
 17 18  2  0  0  0  0
 18 19  1  0  0  0  0
 19 20  2  0  0  0  0
  6 20  1  0  0  0  0
 15 20  1  0  0  0  0
  5 21  1  0  0  0  0
 21 22  1  0  0  0  0
  2 22  1  0  0  0  0
M  END
> <chemblId>
CHEMBL516

> <bioactivity__type>
IC50

> <units>
nM

> <value>
283.0

$$$$

  CDK     11271515522D 0   0.00000     0.00000     0

 22 25  0  0  0  0              1 V2000 
    6.7120    0.1244    0.0000 C   0  0  0  0  0  0  0  0  0  0  0  0
    5.4131    0.8746    0.0000 C   0  0  0  0  0  0  0  0  0  0  0  0
    4.1139    0.1248    0.0000 C   0  0  0  0  0  0  0  0  0  0  0  0
    2.8150    0.8750    0.0000 N   0  0  0  0  0  0  0  0  0  0  0  0
    2.8150    2.3750    0.0000 C   0  0  0  0  0  0  0  0  0  0  0  0
    1.5150    3.1250    0.0000 C   0  0  0  0  0  0  0  0  0  0  0  0
    1.5145    4.6250    0.0000 C   0  0  0  0  0  0  0  0  0  0  0  0
    2.8133    5.3754    0.0000 S   0  0  0  0  0  0  0  0  0  0  0  0
    2.8128    6.8754    0.0000 C   0  0  0  0  0  0  0  0  0  0  0  0
    0.2170    2.3750    0.0000 C   0  0  0  0  0  0  0  0  0  0  0  0
    0.2170    0.8750    0.0000 C   0  0  0  0  0  0  0  0  0  0  0  0
    1.5150    0.1250    0.0000 C   0  0  0  0  0  0  0  0  0  0  0  0
    1.5150   -1.3750    0.0000 C   0  0  0  0  0  0  0  0  0  0  0  0
    0.2170   -2.1250    0.0000 C   0  0  0  0  0  0  0  0  0  0  0  0
    0.2170   -3.6250    0.0000 C   0  0  0  0  0  0  0  0  0  0  0  0
   -2.3820   -3.6250    0.0000 N   0  0  0  0  0  0  0  0  0  0  0  0
   -2.3820   -2.1250    0.0000 C   0  0  0  0  0  0  0  0  0  0  0  0
   -3.6810   -1.3750    0.0000 C   0  0  0  0  0  0  0  0  0  0  0  0
   -3.6810    0.1250    0.0000 C   0  0  0  0  0  0  0  0  0  0  0  0
   -2.3820    0.8750    0.0000 C   0  0  0  0  0  0  0  0  0  0  0  0
   -1.0830    0.1250    0.0000 C   0  0  0  0  0  0  0  0  0  0  0  0
   -1.0830   -1.3750    0.0000 C   0  0  0  0  0  0  0  0  0  0  0  0
  1  2  1  0  0  0  0
  2  3  1  0  0  0  0
  3  4  1  0  0  0  0
  4  5  1  0  0  0  0
  5  6  1  0  0  0  0
  6  7  1  1  0  0  0
  7  8  1  0  0  0  0
  8  9  1  0  0  0  0
  6 10  1  0  0  0  0
 11 10  1  1  0  0  0
 11 12  1  0  0  0  0
  4 12  1  0  0  0  0
 12 13  1  6  0  0  0
 13 14  1  0  0  0  0
 14 15  2  0  0  0  0
 15 16  1  0  0  0  0
 16 17  1  0  0  0  0
 17 18  2  0  0  0  0
 18 19  1  0  0  0  0
 19 20  2  0  0  0  0
 20 21  1  0  0  0  0
 11 21  1  0  0  0  0
 21 22  2  0  0  0  0
 14 22  1  0  0  0  0
 17 22  1  0  0  0  0
M  END
> <chemblId>
CHEMBL531

> <bioactivity__type>
IC50

> <units>
nM

> <value>
264.0

$$$$

  CDK     11271515522D 0   0.00000     0.00000     0

 22 25  0  0  0  0              1 V2000 
    5.4058   -2.6033    0.0000 C   0  0  0  0  0  0  0  0  0  0  0  0
    4.0544   -1.9525    0.0000 N   0  0  0  0  0  0  0  0  0  0  0  0
    3.9423   -0.4567    0.0000 C   0  0  0  0  0  0  0  0  0  0  0  0
    2.5908    0.1942    0.0000 C   0  0  0  0  0  0  0  0  0  0  0  0
    1.3515   -0.6508    0.0000 C   0  0  0  0  0  0  0  0  0  0  0  0
    0.0000    0.0000    0.0000 C   0  0  0  0  0  0  0  0  0  0  0  0
   -1.1727   -0.9352    0.0000 C   0  0  0  0  0  0  0  0  0  0  0  0
   -0.7306   -2.3686    0.0000 C   0  0  0  0  0  0  0  0  0  0  0  0
   -1.7509   -3.4682    0.0000 C   0  0  0  0  0  0  0  0  0  0  0  0
   -3.2133   -3.1344    0.0000 C   0  0  0  0  0  0  0  0  0  0  0  0
   -3.6554   -1.7010    0.0000 C   0  0  0  0  0  0  0  0  0  0  0  0
   -2.6351   -0.6015    0.0000 C   0  0  0  0  0  0  0  0  0  0  0  0
   -3.2860    0.7500    0.0000 C   0  0  0  0  0  0  0  0  0  0  0  0
   -2.6351    2.1015    0.0000 C   0  0  0  0  0  0  0  0  0  0  0  0
   -3.5704    3.2742    0.0000 O   0  0  0  0  0  0  0  0  0  0  0  0
   -1.1727    2.4352    0.0000 C   0  0  0  0  0  0  0  0  0  0  0  0
   -0.6457    3.8396    0.0000 S   0  0  0  0  0  0  0  0  0  0  0  0
    0.8528    3.7723    0.0000 C   0  0  0  0  0  0  0  0  0  0  0  0
    1.2519    2.3263    0.0000 C   0  0  0  0  0  0  0  0  0  0  0  0
    0.0000    1.5000    0.0000 C   0  0  0  0  0  0  0  0  0  0  0  0
    1.4635   -2.1466    0.0000 C   0  0  0  0  0  0  0  0  0  0  0  0
    2.8150   -2.7975    0.0000 C   0  0  0  0  0  0  0  0  0  0  0  0
  1  2  1  0  0  0  0
  2  3  1  0  0  0  0
  3  4  1  0  0  0  0
  4  5  1  0  0  0  0
  5  6  2  0  0  0  0
  6  7  1  0  0  0  0
  7  8  2  0  0  0  0
  8  9  1  0  0  0  0
  9 10  2  0  0  0  0
 10 11  1  0  0  0  0
 11 12  2  0  0  0  0
  7 12  1  0  0  0  0
 12 13  1  0  0  0  0
 13 14  1  0  0  0  0
 14 15  2  0  0  0  0
 14 16  1  0  0  0  0
 16 17  1  0  0  0  0
 17 18  1  0  0  0  0
 18 19  2  0  0  0  0
 19 20  1  0  0  0  0
  6 20  1  0  0  0  0
 16 20  2  0  0  0  0
  5 21  1  0  0  0  0
 21 22  1  0  0  0  0
  2 22  1  0  0  0  0
M  END
> <chemblId>
CHEMBL534

> <bioactivity__type>
IC50

> <units>
nM

> <value>
2187.0

$$$$
 stripped
BRStripMol11271515522D 0   0.00000     0.00000     0
This file has been stripped
 26 30  0  0  0  0              1 V2000 
    1.8640   -6.2280    0.0000 C   0  0  0  0  0  0  0  0  0  0  0  0
    0.5649   -5.4780    0.0000 O   0  0  0  0  0  0  0  0  0  0  0  0
    0.5650   -3.9780    0.0000 C   0  0  0  0  0  0  0  0  0  0  0  0
   -0.7341   -3.2280    0.0000 O   0  0  0  0  0  0  0  0  0  0  0  0
    1.8640   -3.2280    0.0000 C   0  0  0  0  0  0  0  0  0  0  0  0
    3.1630   -3.9780    0.0000 C   0  0  0  0  0  0  0  0  0  0  0  0
    3.1630   -5.4780    0.0000 O   0  0  0  0  0  0  0  0  0  0  0  0
    4.4620   -3.2280    0.0000 C   0  0  0  0  0  0  0  0  0  0  0  0
    4.4620   -1.7280    0.0000 C   0  0  0  0  0  0  0  0  0  0  0  0
    3.1630   -0.9780    0.0000 C   0  0  0  0  0  0  0  0  0  0  0  0
    3.1630    0.5220    0.0000 C   0  0  0  0  0  0  0  0  0  0  0  0
    1.8640    1.2720    0.0000 N   0  0  0  0  0  0  0  0  0  0  0  0
    1.8640    2.7720    0.0000 C   0  0  0  0  0  0  0  0  0  0  0  0
    0.5650    3.5220    0.0000 C   0  0  0  0  0  0  0  0  0  0  0  0
   -0.7340    2.7720    0.0000 C   0  0  0  0  0  0  0  0  0  0  0  0
   -0.7340    1.2720    0.0000 C   0  0  0  0  0  0  0  0  0  0  0  0
   -2.0330    0.5220    0.0000 N   0  0  0  0  0  0  0  0  0  0  0  0
   -3.3320    1.2720    0.0000 C   0  0  0  0  0  0  0  0  0  0  0  0
   -4.6310    0.5220    0.0000 C   0  0  0  0  0  0  0  0  0  0  0  0
   -5.9300    1.2720    0.0000 C   0  0  0  0  0  0  0  0  0  0  0  0
   -5.9300    2.7720    0.0000 C   0  0  0  0  0  0  0  0  0  0  0  0
   -4.6310    3.5220    0.0000 C   0  0  0  0  0  0  0  0  0  0  0  0
   -3.3320    2.7720    0.0000 C   0  0  0  0  0  0  0  0  0  0  0  0
    0.5650    0.5220    0.0000 C   0  0  0  0  0  0  0  0  0  0  0  0
    0.5650   -0.9780    0.0000 C   0  0  0  0  0  0  0  0  0  0  0  0
    1.8640   -1.7280    0.0000 C   0  0  0  0  0  0  0  0  0  0  0  0
  1  2  1  0  0  0  0
  2  3  1  0  0  0  0
  3  4  2  0  0  0  0
  5  3  1  6  0  0  0
  5  6  1  0  0  0  0
  6  7  1  6  0  0  0
  6  8  1  0  0  0  0
  8  9  1  0  0  0  0
 10  9  1  6  0  0  0
 10 11  1  0  0  0  0
 11 12  1  0  0  0  0
 12 13  1  0  0  0  0
 13 14  1  0  0  0  0
 14 15  1  0  0  0  0
 15 16  2  0  0  0  0
 16 17  1  0  0  0  0
 17 18  1  0  0  0  0
 18 19  2  0  0  0  0
 19 20  1  0  0  0  0
 20 21  2  0  0  0  0
 21 22  1  0  0  0  0
 22 23  2  0  0  0  0
 15 23  1  0  0  0  0
 18 23  1  0  0  0  0
 16 24  1  0  0  0  0
 12 24  1  0  0  0  0
 24 25  1  1  0  0  0
 26 25  1  1  0  0  0
  5 26  1  0  0  0  0
 10 26  1  0  0  0  0
M  END
> <chemblId>
CHEMBL537669

> <bioactivity__type>
IC50

> <units>
nM

> <value>
3.67

$$$$
 stripped
BRStripMol11271515522D 0   0.00000     0.00000     0
This file has been stripped
 38 41  0  0  0  0              1 V2000 
    2.5980   -3.7500    0.0000 C   0  0  0  0  0  0  0  0  0  0  0  0
    1.2990   -3.0000    0.0000 N   0  0  0  0  0  0  0  0  0  0  0  0
   -0.0000   -3.7500    0.0000 C   0  0  0  0  0  0  0  0  0  0  0  0
    1.2990   -1.5000    0.0000 C   0  0  0  0  0  0  0  0  0  0  0  0
    2.5980   -0.7500    0.0000 N   0  0  0  0  0  0  0  0  0  0  0  0
    2.5980    0.7500    0.0000 C   0  0  0  0  0  0  0  0  0  0  0  0
    3.8970    1.5000    0.0000 N   0  0  0  0  0  0  0  0  0  0  0  0
    3.8971    3.0000    0.0000 C   0  0  0  0  0  0  0  0  0  0  0  0
    5.1961    3.7500    0.0000 C   0  0  0  0  0  0  0  0  0  0  0  0
    6.4951    3.0000    0.0000 C   0  0  0  0  0  0  0  0  0  0  0  0
    7.7942    3.7500    0.0000 C   0  0  0  0  0  0  0  0  0  0  0  0
    7.7942    5.2500    0.0000 C   0  0  0  0  0  0  0  0  0  0  0  0
    9.0932    6.0000    0.0000 C   0  0  0  0  0  0  0  0  0  0  0  0
    9.0932    7.5000    0.0000 N   0  0  0  0  0  0  0  0  0  0  0  0
   10.3923    8.2500    0.0000 S   0  0  0  0  0  0  0  0  0  0  0  0
   10.9053    6.8404    0.0000 O   0  0  0  0  0  0  0  0  0  0  0  0
   11.8695    8.5104    0.0000 O   0  0  0  0  0  0  0  0  0  0  0  0
   10.3923    9.7500    0.0000 C   0  0  0  0  0  0  0  0  0  0  0  0
   11.6913   10.4999    0.0000 C   0  0  0  0  0  0  0  0  0  0  0  0
   11.6913   11.9999    0.0000 C   0  0  0  0  0  0  0  0  0  0  0  0
   10.3923   12.7500    0.0000 C   0  0  0  0  0  0  0  0  0  0  0  0
   10.3923   14.2500    0.0000 Br  0  0  0  0  0  0  0  0  0  0  0  0
    9.0933   12.0000    0.0000 C   0  0  0  0  0  0  0  0  0  0  0  0
    9.0933   10.5000    0.0000 C   0  0  0  0  0  0  0  0  0  0  0  0
    7.7942    9.7500    0.0000 O   0  0  0  0  0  0  0  0  0  0  0  0
    6.4952   10.5000    0.0000 C   0  0  0  0  0  0  0  0  0  0  0  0
    6.4952   12.0000    0.0000 F   0  0  0  0  0  0  0  0  0  0  0  0
    5.0180   10.7605    0.0000 F   0  0  0  0  0  0  0  0  0  0  0  0
    5.9821    9.0904    0.0000 F   0  0  0  0  0  0  0  0  0  0  0  0
    6.4951    6.0000    0.0000 C   0  0  0  0  0  0  0  0  0  0  0  0
    5.1961    5.2500    0.0000 C   0  0  0  0  0  0  0  0  0  0  0  0
    1.2990    1.5000    0.0000 N   0  0  0  0  0  0  0  0  0  0  0  0
    0.0000    0.7500    0.0000 C   0  0  0  0  0  0  0  0  0  0  0  0
   -1.2990    1.5000    0.0000 C   0  0  0  0  0  0  0  0  0  0  0  0
   -2.5980    0.7500    0.0000 C   0  0  0  0  0  0  0  0  0  0  0  0
   -2.5980   -0.7500    0.0000 C   0  0  0  0  0  0  0  0  0  0  0  0
   -1.2990   -1.5000    0.0000 C   0  0  0  0  0  0  0  0  0  0  0  0
    0.0000   -0.7500    0.0000 C   0  0  0  0  0  0  0  0  0  0  0  0
  1  2  1  0  0  0  0
  2  3  1  0  0  0  0
  2  4  1  0  0  0  0
  4  5  2  0  0  0  0
  5  6  1  0  0  0  0
  6  7  1  0  0  0  0
  7  8  1  0  0  0  0
  9  8  1  1  0  0  0
  9 10  1  0  0  0  0
 10 11  1  0  0  0  0
 11 12  1  0  0  0  0
 12 13  1  6  0  0  0
 13 14  1  0  0  0  0
 14 15  1  0  0  0  0
 15 16  2  0  0  0  0
 15 17  2  0  0  0  0
 15 18  1  0  0  0  0
 18 19  2  0  0  0  0
 19 20  1  0  0  0  0
 20 21  2  0  0  0  0
 21 22  1  0  0  0  0
 21 23  1  0  0  0  0
 23 24  2  0  0  0  0
 18 24  1  0  0  0  0
 24 25  1  0  0  0  0
 25 26  1  0  0  0  0
 26 27  1  0  0  0  0
 26 28  1  0  0  0  0
 26 29  1  0  0  0  0
 12 30  1  0  0  0  0
 30 31  1  0  0  0  0
  9 31  1  0  0  0  0
  6 32  2  0  0  0  0
 32 33  1  0  0  0  0
 33 34  2  0  0  0  0
 34 35  1  0  0  0  0
 35 36  2  0  0  0  0
 36 37  1  0  0  0  0
 37 38  2  0  0  0  0
  4 38  1  0  0  0  0
 33 38  1  0  0  0  0
M  END
> <chemblId>
CHEMBL537846

> <bioactivity__type>
IC50

> <units>
nM

> <value>
7.7

$$$$

  CDK     11271515522D 0   0.00000     0.00000     0

 26 28  0  0  0  0              1 V2000 
    9.2714    7.2395    0.0000 O   0  0  0  0  0  0  0  0  0  0  0  0
    7.7942    7.5000    0.0000 C   0  0  0  0  0  0  0  0  0  0  0  0
    6.4952    8.2500    0.0000 C   0  0  0  0  0  0  0  0  0  0  0  0
    5.1962    7.5000    0.0000 C   0  0  0  0  0  0  0  0  0  0  0  0
    5.1961    6.0000    0.0000 N   0  0  0  0  0  0  0  0  0  0  0  0
    3.8971    5.2500    0.0000 C   0  0  0  0  0  0  0  0  0  0  0  0
    3.8971    3.7500    0.0000 C   0  0  0  0  0  0  0  0  0  0  0  0
    2.5981    3.0000    0.0000 C   0  0  0  0  0  0  0  0  0  0  0  0
    2.5980    1.5000    0.0000 C   0  0  0  0  0  0  0  0  0  0  0  0
    3.8971    0.7500    0.0000 O   0  0  0  0  0  0  0  0  0  0  0  0
    1.2990    0.7500    0.0000 C   0  0  0  0  0  0  0  0  0  0  0  0
    1.2990   -0.7500    0.0000 C   0  0  0  0  0  0  0  0  0  0  0  0
    0.0000   -1.5000    0.0000 C   0  0  0  0  0  0  0  0  0  0  0  0
   -1.2990   -0.7500    0.0000 C   0  0  0  0  0  0  0  0  0  0  0  0
   -2.5980   -1.5000    0.0000 F   0  0  0  0  0  0  0  0  0  0  0  0
   -1.2990    0.7500    0.0000 C   0  0  0  0  0  0  0  0  0  0  0  0
    0.0000    1.5000    0.0000 C   0  0  0  0  0  0  0  0  0  0  0  0
    6.4952    5.2500    0.0000 C   0  0  0  0  0  0  0  0  0  0  0  0
    7.7942    6.0000    0.0000 C   0  0  0  0  0  0  0  0  0  0  0  0
    8.3073    8.9095    0.0000 C   0  0  0  0  0  0  0  0  0  0  0  0
    9.7845    9.1700    0.0000 C   0  0  0  0  0  0  0  0  0  0  0  0
   10.2975   10.5795    0.0000 C   0  0  0  0  0  0  0  0  0  0  0  0
    9.3334   11.7286    0.0000 C   0  0  0  0  0  0  0  0  0  0  0  0
    9.8464   13.1381    0.0000 Cl  0  0  0  0  0  0  0  0  0  0  0  0
    7.8561   11.4681    0.0000 C   0  0  0  0  0  0  0  0  0  0  0  0
    7.3431   10.0586    0.0000 C   0  0  0  0  0  0  0  0  0  0  0  0
  1  2  1  0  0  0  0
  2  3  1  0  0  0  0
  3  4  1  0  0  0  0
  4  5  1  0  0  0  0
  5  6  1  0  0  0  0
  6  7  1  0  0  0  0
  7  8  1  0  0  0  0
  8  9  1  0  0  0  0
  9 10  2  0  0  0  0
  9 11  1  0  0  0  0
 11 12  2  0  0  0  0
 12 13  1  0  0  0  0
 13 14  2  0  0  0  0
 14 15  1  0  0  0  0
 14 16  1  0  0  0  0
 16 17  2  0  0  0  0
 11 17  1  0  0  0  0
  5 18  1  0  0  0  0
 18 19  1  0  0  0  0
  2 19  1  0  0  0  0
  2 20  1  0  0  0  0
 20 21  2  0  0  0  0
 21 22  1  0  0  0  0
 22 23  2  0  0  0  0
 23 24  1  0  0  0  0
 23 25  1  0  0  0  0
 25 26  2  0  0  0  0
 20 26  1  0  0  0  0
M  END
> <chemblId>
CHEMBL54

> <bioactivity__type>
IC50

> <units>
nM

> <value>
4973.0

$$$$
 stripped
BRStripMol11271515522D 0   0.00000     0.00000     0
This file has been stripped
 17 19  0  0  0  0              1 V2000 
   -0.1180    3.4770    0.0000 O   0  0  0  0  0  0  0  0  0  0  0  0
    1.1810    2.7270    0.0000 C   0  0  0  0  0  0  0  0  0  0  0  0
    2.4800    3.4770    0.0000 C   0  0  0  0  0  0  0  0  0  0  0  0
    3.8504    2.8669    0.0000 C   0  0  0  0  0  0  0  0  0  0  0  0
    4.8541    3.9816    0.0000 N   0  0  0  0  0  0  0  0  0  0  0  0
    4.1041    5.2807    0.0000 C   0  0  0  0  0  0  0  0  0  0  0  0
    2.6368    4.9688    0.0000 N   0  0  0  0  0  0  0  0  0  0  0  0
    1.1810    1.2270    0.0000 C   0  0  0  0  0  0  0  0  0  0  0  0
    2.4800    0.4770    0.0000 C   0  0  0  0  0  0  0  0  0  0  0  0
    2.4800   -1.0230    0.0000 C   0  0  0  0  0  0  0  0  0  0  0  0
    1.1810   -1.7730    0.0000 C   0  0  0  0  0  0  0  0  0  0  0  0
   -0.1180   -1.0230    0.0000 C   0  0  0  0  0  0  0  0  0  0  0  0
   -1.4170   -1.7730    0.0000 C   0  0  0  0  0  0  0  0  0  0  0  0
   -2.7160   -1.0230    0.0000 C   0  0  0  0  0  0  0  0  0  0  0  0
   -2.7160    0.4770    0.0000 C   0  0  0  0  0  0  0  0  0  0  0  0
   -1.4170    1.2270    0.0000 C   0  0  0  0  0  0  0  0  0  0  0  0
   -0.1180    0.4770    0.0000 C   0  0  0  0  0  0  0  0  0  0  0  0
  1  2  1  0  0  0  0
  2  3  1  0  0  0  0
  3  4  2  0  0  0  0
  4  5  1  0  0  0  0
  5  6  1  0  0  0  0
  6  7  2  0  0  0  0
  3  7  1  0  0  0  0
  2  8  1  0  0  0  0
  8  9  2  0  0  0  0
  9 10  1  0  0  0  0
 10 11  2  0  0  0  0
 11 12  1  0  0  0  0
 12 13  2  0  0  0  0
 13 14  1  0  0  0  0
 14 15  2  0  0  0  0
 15 16  1  0  0  0  0
 16 17  2  0  0  0  0
  8 17  1  0  0  0  0
 12 17  1  0  0  0  0
M  END
> <chemblId>
CHEMBL542155

> <bioactivity__type>
IC50

> <units>
nM

> <value>
61900.0

$$$$
 stripped
BRStripMol11271515522D 0   0.00000     0.00000     0
This file has been stripped
 16 18  0  0  0  0              1 V2000 
    1.1810    2.7270    0.0000 C   0  0  0  0  0  0  0  0  0  0  0  0
    2.4800    3.4770    0.0000 C   0  0  0  0  0  0  0  0  0  0  0  0
    3.8504    2.8669    0.0000 C   0  0  0  0  0  0  0  0  0  0  0  0
    4.8541    3.9816    0.0000 N   0  0  0  0  0  0  0  0  0  0  0  0
    4.1041    5.2807    0.0000 C   0  0  0  0  0  0  0  0  0  0  0  0
    2.6368    4.9688    0.0000 N   0  0  0  0  0  0  0  0  0  0  0  0
    1.1810    1.2270    0.0000 C   0  0  0  0  0  0  0  0  0  0  0  0
    2.4800    0.4770    0.0000 C   0  0  0  0  0  0  0  0  0  0  0  0
    2.4800   -1.0230    0.0000 C   0  0  0  0  0  0  0  0  0  0  0  0
    1.1810   -1.7730    0.0000 C   0  0  0  0  0  0  0  0  0  0  0  0
   -0.1180   -1.0230    0.0000 C   0  0  0  0  0  0  0  0  0  0  0  0
   -1.4170   -1.7730    0.0000 C   0  0  0  0  0  0  0  0  0  0  0  0
   -2.7160   -1.0230    0.0000 C   0  0  0  0  0  0  0  0  0  0  0  0
   -2.7160    0.4770    0.0000 C   0  0  0  0  0  0  0  0  0  0  0  0
   -1.4170    1.2270    0.0000 C   0  0  0  0  0  0  0  0  0  0  0  0
   -0.1180    0.4770    0.0000 C   0  0  0  0  0  0  0  0  0  0  0  0
  1  2  1  0  0  0  0
  2  3  2  0  0  0  0
  3  4  1  0  0  0  0
  4  5  1  0  0  0  0
  5  6  2  0  0  0  0
  2  6  1  0  0  0  0
  1  7  1  0  0  0  0
  7  8  2  0  0  0  0
  8  9  1  0  0  0  0
  9 10  2  0  0  0  0
 10 11  1  0  0  0  0
 11 12  2  0  0  0  0
 12 13  1  0  0  0  0
 13 14  2  0  0  0  0
 14 15  1  0  0  0  0
 15 16  2  0  0  0  0
  7 16  1  0  0  0  0
 11 16  1  0  0  0  0
M  END
> <chemblId>
CHEMBL544765

> <bioactivity__type>
IC50

> <units>
nM

> <value>
3000.0

$$$$

  CDK     11271515522D 0   0.00000     0.00000     0

 25 26  0  0  0  0              1 V2000 
  -16.9223    0.6213    0.0000 N   0  0  0  0  0  0  0  0  0  0  0  0
  -15.6295    1.3820    0.0000 C   0  0  0  0  0  0  0  0  0  0  0  0
  -15.6419    2.8820    0.0000 N   0  0  0  0  0  0  0  0  0  0  0  0
  -14.3243    0.6428    0.0000 C   0  0  0  0  0  0  0  0  0  0  0  0
  -14.3119   -0.8572    0.0000 C   0  0  0  0  0  0  0  0  0  0  0  0
  -13.0068   -1.5964    0.0000 C   0  0  0  0  0  0  0  0  0  0  0  0
  -11.7140   -0.8357    0.0000 C   0  0  0  0  0  0  0  0  0  0  0  0
  -10.4088   -1.5750    0.0000 O   0  0  0  0  0  0  0  0  0  0  0  0
   -9.1160   -0.8143    0.0000 C   0  0  0  0  0  0  0  0  0  0  0  0
   -7.8108   -1.5536    0.0000 C   0  0  0  0  0  0  0  0  0  0  0  0
   -6.5180   -0.7929    0.0000 C   0  0  0  0  0  0  0  0  0  0  0  0
   -5.2128   -1.5321    0.0000 C   0  0  0  0  0  0  0  0  0  0  0  0
   -3.9200   -0.7714    0.0000 C   0  0  0  0  0  0  0  0  0  0  0  0
   -2.6148   -1.5107    0.0000 O   0  0  0  0  0  0  0  0  0  0  0  0
   -1.3220   -0.7500    0.0000 C   0  0  0  0  0  0  0  0  0  0  0  0
    0.0280   -1.5000    0.0000 C   0  0  0  0  0  0  0  0  0  0  0  0
    1.3030   -0.7500    0.0000 C   0  0  0  0  0  0  0  0  0  0  0  0
    1.3030    0.7500    0.0000 C   0  0  0  0  0  0  0  0  0  0  0  0
    0.0280    1.5000    0.0000 C   0  0  0  0  0  0  0  0  0  0  0  0
   -1.3220    0.7500    0.0000 C   0  0  0  0  0  0  0  0  0  0  0  0
    2.6051    1.4947    0.0000 C   0  0  0  0  0  0  0  0  0  0  0  0
    2.6112    2.9947    0.0000 N   0  0  0  0  0  0  0  0  0  0  0  0
    3.9011    0.7394    0.0000 N   0  0  0  0  0  0  0  0  0  0  0  0
  -11.7263    0.6642    0.0000 C   0  0  0  0  0  0  0  0  0  0  0  0
  -13.0315    1.4035    0.0000 C   0  0  0  0  0  0  0  0  0  0  0  0
  1  2  1  0  0  0  0
  2  3  2  0  0  0  0
  2  4  1  0  0  0  0
  4  5  2  0  0  0  0
  5  6  1  0  0  0  0
  6  7  2  0  0  0  0
  7  8  1  0  0  0  0
  8  9  1  0  0  0  0
  9 10  1  0  0  0  0
 10 11  1  0  0  0  0
 11 12  1  0  0  0  0
 12 13  1  0  0  0  0
 13 14  1  0  0  0  0
 14 15  1  0  0  0  0
 15 16  2  0  0  0  0
 16 17  1  0  0  0  0
 17 18  2  0  0  0  0
 18 19  1  0  0  0  0
 19 20  2  0  0  0  0
 15 20  1  0  0  0  0
 18 21  1  0  0  0  0
 21 22  2  0  0  0  0
 21 23  1  0  0  0  0
  7 24  1  0  0  0  0
 24 25  2  0  0  0  0
  4 25  1  0  0  0  0
M  END
> <chemblId>
CHEMBL55

> <bioactivity__type>
IC50

> <units>
nM

> <value>
1375.0

$$$$
 stripped
BRStripMol11271515522D 0   0.00000     0.00000     0
This file has been stripped
 18 20  0  0  0  0              1 V2000 
    2.4800    4.9770    0.0000 C   0  0  0  0  0  0  0  0  0  0  0  0
    2.4800    3.4770    0.0000 O   0  0  0  0  0  0  0  0  0  0  0  0
    1.1810    2.7270    0.0000 C   0  0  0  0  0  0  0  0  0  0  0  0
   -0.1180    3.4770    0.0000 C   0  0  0  0  0  0  0  0  0  0  0  0
   -0.2748    4.9688    0.0000 C   0  0  0  0  0  0  0  0  0  0  0  0
   -1.7421    5.2807    0.0000 N   0  0  0  0  0  0  0  0  0  0  0  0
   -2.4921    3.9816    0.0000 C   0  0  0  0  0  0  0  0  0  0  0  0
   -1.4884    2.8669    0.0000 N   0  0  0  0  0  0  0  0  0  0  0  0
    1.1810    1.2270    0.0000 C   0  0  0  0  0  0  0  0  0  0  0  0
    2.4800    0.4770    0.0000 C   0  0  0  0  0  0  0  0  0  0  0  0
    2.4800   -1.0230    0.0000 C   0  0  0  0  0  0  0  0  0  0  0  0
    1.1810   -1.7730    0.0000 C   0  0  0  0  0  0  0  0  0  0  0  0
   -0.1180   -1.0230    0.0000 C   0  0  0  0  0  0  0  0  0  0  0  0
   -1.4170   -1.7730    0.0000 C   0  0  0  0  0  0  0  0  0  0  0  0
   -2.7160   -1.0230    0.0000 C   0  0  0  0  0  0  0  0  0  0  0  0
   -2.7160    0.4770    0.0000 C   0  0  0  0  0  0  0  0  0  0  0  0
   -1.4170    1.2270    0.0000 C   0  0  0  0  0  0  0  0  0  0  0  0
   -0.1180    0.4770    0.0000 C   0  0  0  0  0  0  0  0  0  0  0  0
  1  2  1  0  0  0  0
  2  3  1  0  0  0  0
  3  4  1  0  0  0  0
  4  5  2  0  0  0  0
  5  6  1  0  0  0  0
  6  7  1  0  0  0  0
  7  8  2  0  0  0  0
  4  8  1  0  0  0  0
  3  9  1  0  0  0  0
  9 10  2  0  0  0  0
 10 11  1  0  0  0  0
 11 12  2  0  0  0  0
 12 13  1  0  0  0  0
 13 14  2  0  0  0  0
 14 15  1  0  0  0  0
 15 16  2  0  0  0  0
 16 17  1  0  0  0  0
 17 18  2  0  0  0  0
  9 18  1  0  0  0  0
[truncated: 149,801 more chars]
