# Supplementary material for: Comparison of Quantitative and Qualitative (Q)SAR Models Created for the Prediction of Ki and IC50 Values of Antitarget Inhibitors
Source: Front Pharmacol. 2018 Oct 10;9:1136. doi: 10.3389/fphar.2018.01136 (PMC6192375; doi:10.3389/fphar.2018.01136)
Supplement: Supplementary file 3 [file Data_Sheet_3.ZIP › DataSets/ADRB1_IC50.sdf]

  CDK     11271516562D 0   0.00000     0.00000     0

 29 31  0  0  0  0              1 V2000 
   -5.1923   20.3150    0.0000 C   0  0  0  0  0  0  0  0  0  0  0  0
   -5.1926   18.8150    0.0000 S   0  0  0  0  0  0  0  0  0  0  0  0
   -6.6698   19.0758    0.0000 O   0  0  0  0  0  0  0  0  0  0  0  0
   -5.7059   17.4056    0.0000 O   0  0  0  0  0  0  0  0  0  0  0  0
   -3.8937   18.0648    0.0000 N   0  0  0  0  0  0  0  0  0  0  0  0
   -3.8940   16.5648    0.0000 C   0  0  0  0  0  0  0  0  0  0  0  0
   -5.1932   15.8150    0.0000 C   0  0  0  0  0  0  0  0  0  0  0  0
   -5.1935   14.3150    0.0000 C   0  0  0  0  0  0  0  0  0  0  0  0
   -3.8946   13.5648    0.0000 C   0  0  0  0  0  0  0  0  0  0  0  0
   -3.8949   12.0648    0.0000 O   0  0  0  0  0  0  0  0  0  0  0  0
   -2.5960   11.3145    0.0000 C   0  0  0  0  0  0  0  0  0  0  0  0
   -2.5963    9.8145    0.0000 C   0  0  0  0  0  0  0  0  0  0  0  0
   -3.8955    9.0648    0.0000 O   0  0  0  0  0  0  0  0  0  0  0  0
   -1.2974    9.0643    0.0000 C   0  0  0  0  0  0  0  0  0  0  0  0
   -1.2977    7.5643    0.0000 N   0  0  0  0  0  0  0  0  0  0  0  0
    0.0012    6.8140    0.0000 C   0  0  0  0  0  0  0  0  0  0  0  0
    0.0009    5.3140    0.0000 C   0  0  0  0  0  0  0  0  0  0  0  0
   -1.2983    4.5643    0.0000 C   0  0  0  0  0  0  0  0  0  0  0  0
   -1.2986    3.0643    0.0000 C   0  0  0  0  0  0  0  0  0  0  0  0
    0.0003    2.3140    0.0000 C   0  0  0  0  0  0  0  0  0  0  0  0
    1.2995    3.0637    0.0000 C   0  0  0  0  0  0  0  0  0  0  0  0
    1.2998    4.5637    0.0000 C   0  0  0  0  0  0  0  0  0  0  0  0
   -0.0000    0.8140    0.0000 N   0  0  0  0  0  0  0  0  0  0  0  0
   -1.2140   -0.0680    0.0000 C   0  0  0  0  0  0  0  0  0  0  0  0
   -0.7500   -1.4950    0.0000 C   0  0  0  0  0  0  0  0  0  0  0  0
    0.7500   -1.4950    0.0000 N   0  0  0  0  0  0  0  0  0  0  0  0
    1.2130   -0.0680    0.0000 C   0  0  0  0  0  0  0  0  0  0  0  0
   -2.5954   14.3145    0.0000 C   0  0  0  0  0  0  0  0  0  0  0  0
   -2.5951   15.8145    0.0000 C   0  0  0  0  0  0  0  0  0  0  0  0
  1  2  1  0  0  0  0
  2  3  2  0  0  0  0
  2  4  2  0  0  0  0
  2  5  1  0  0  0  0
  5  6  1  0  0  0  0
  6  7  2  0  0  0  0
  7  8  1  0  0  0  0
  8  9  2  0  0  0  0
  9 10  1  0  0  0  0
 10 11  1  0  0  0  0
 11 12  1  0  0  0  0
 12 13  1  0  0  0  0
 12 14  1  0  0  0  0
 14 15  1  0  0  0  0
 15 16  1  0  0  0  0
 16 17  1  0  0  0  0
 17 18  2  0  0  0  0
 18 19  1  0  0  0  0
 19 20  2  0  0  0  0
 20 21  1  0  0  0  0
 21 22  2  0  0  0  0
 17 22  1  0  0  0  0
 20 23  1  0  0  0  0
 23 24  1  0  0  0  0
 24 25  2  0  0  0  0
 25 26  1  0  0  0  0
 26 27  2  0  0  0  0
 23 27  1  0  0  0  0
  9 28  1  0  0  0  0
 28 29  2  0  0  0  0
  6 29  1  0  0  0  0
M  END
> <chemblId>
CHEMBL100624

> <bioactivity__type>
IC50

> <units>
nM

> <value>
33100.0

$$$$

  CDK     11271516562D 0   0.00000     0.00000     0

 41 43  0  0  0  0              1 V2000 
   -9.0933  -12.7500    0.0000 C   0  0  0  0  0  0  0  0  0  0  0  0
   -7.7943  -12.0000    0.0000 C   0  0  0  0  0  0  0  0  0  0  0  0
   -7.7943  -10.5000    0.0000 C   0  0  0  0  0  0  0  0  0  0  0  0
   -6.4952   -9.7500    0.0000 C   0  0  0  0  0  0  0  0  0  0  0  0
   -6.4952   -8.2500    0.0000 C   0  0  0  0  0  0  0  0  0  0  0  0
   -5.1962   -7.5000    0.0000 C   0  0  0  0  0  0  0  0  0  0  0  0
   -5.1961   -6.0000    0.0000 C   0  0  0  0  0  0  0  0  0  0  0  0
   -3.8971   -5.2500    0.0000 C   0  0  0  0  0  0  0  0  0  0  0  0
   -3.8971   -3.7500    0.0000 N   0  0  0  0  0  0  0  0  0  0  0  0
   -2.5981   -3.0000    0.0000 C   0  0  0  0  0  0  0  0  0  0  0  0
   -1.2990   -3.7500    0.0000 O   0  0  0  0  0  0  0  0  0  0  0  0
   -2.5980   -1.5000    0.0000 N   0  0  0  0  0  0  0  0  0  0  0  0
   -1.2990   -0.7500    0.0000 C   0  0  0  0  0  0  0  0  0  0  0  0
   -0.0000   -1.5000    0.0000 C   0  0  0  0  0  0  0  0  0  0  0  0
    1.2990   -0.7500    0.0000 C   0  0  0  0  0  0  0  0  0  0  0  0
    1.2990    0.7500    0.0000 C   0  0  0  0  0  0  0  0  0  0  0  0
   -0.0000    1.5000    0.0000 C   0  0  0  0  0  0  0  0  0  0  0  0
   -1.2990    0.7500    0.0000 C   0  0  0  0  0  0  0  0  0  0  0  0
    2.5980    1.5000    0.0000 S   0  0  0  0  0  0  0  0  0  0  0  0
    3.1111    0.0904    0.0000 O   0  0  0  0  0  0  0  0  0  0  0  0
    4.0753    1.7605    0.0000 O   0  0  0  0  0  0  0  0  0  0  0  0
    2.5981    3.0000    0.0000 N   0  0  0  0  0  0  0  0  0  0  0  0
    3.8971    3.7500    0.0000 C   0  0  0  0  0  0  0  0  0  0  0  0
    3.8971    5.2500    0.0000 C   0  0  0  0  0  0  0  0  0  0  0  0
    2.5981    6.0000    0.0000 C   0  0  0  0  0  0  0  0  0  0  0  0
    2.5981    7.5000    0.0000 C   0  0  0  0  0  0  0  0  0  0  0  0
    3.8971    8.2500    0.0000 N   0  0  0  0  0  0  0  0  0  0  0  0
    3.8971    9.7500    0.0000 C   0  0  0  0  0  0  0  0  0  0  0  0
    5.1962   10.5000    0.0000 C   0  0  0  0  0  0  0  0  0  0  0  0
    6.4952    9.7500    0.0000 O   0  0  0  0  0  0  0  0  0  0  0  0
    5.1962   12.0000    0.0000 C   0  0  0  0  0  0  0  0  0  0  0  0
    6.4952   12.7500    0.0000 O   0  0  0  0  0  0  0  0  0  0  0  0
    6.4952   14.2500    0.0000 C   0  0  0  0  0  0  0  0  0  0  0  0
    7.7943   15.0000    0.0000 C   0  0  0  0  0  0  0  0  0  0  0  0
    7.7943   16.5000    0.0000 C   0  0  0  0  0  0  0  0  0  0  0  0
    6.4953   17.2500    0.0000 C   0  0  0  0  0  0  0  0  0  0  0  0
    6.4953   18.7500    0.0000 O   0  0  0  0  0  0  0  0  0  0  0  0
    5.1962   16.5000    0.0000 C   0  0  0  0  0  0  0  0  0  0  0  0
    5.1962   15.0000    0.0000 C   0  0  0  0  0  0  0  0  0  0  0  0
    1.2990    5.2500    0.0000 C   0  0  0  0  0  0  0  0  0  0  0  0
    1.2990    3.7500    0.0000 C   0  0  0  0  0  0  0  0  0  0  0  0
  1  2  1  0  0  0  0
  2  3  1  0  0  0  0
  3  4  1  0  0  0  0
  4  5  1  0  0  0  0
  5  6  1  0  0  0  0
  6  7  1  0  0  0  0
  7  8  1  0  0  0  0
  8  9  1  0  0  0  0
  9 10  1  0  0  0  0
 10 11  2  0  0  0  0
 10 12  1  0  0  0  0
 12 13  1  0  0  0  0
 13 14  2  0  0  0  0
 14 15  1  0  0  0  0
 15 16  2  0  0  0  0
 16 17  1  0  0  0  0
 17 18  2  0  0  0  0
 13 18  1  0  0  0  0
 16 19  1  0  0  0  0
 19 20  2  0  0  0  0
 19 21  2  0  0  0  0
 19 22  1  0  0  0  0
 22 23  1  0  0  0  0
 23 24  1  0  0  0  0
 24 25  1  0  0  0  0
 25 26  1  0  0  0  0
 26 27  1  0  0  0  0
 27 28  1  0  0  0  0
 28 29  1  0  0  0  0
 29 30  1  1  0  0  0
 29 31  1  0  0  0  0
 31 32  1  0  0  0  0
 32 33  1  0  0  0  0
 33 34  2  0  0  0  0
 34 35  1  0  0  0  0
 35 36  2  0  0  0  0
 36 37  1  0  0  0  0
 36 38  1  0  0  0  0
 38 39  2  0  0  0  0
 33 39  1  0  0  0  0
 25 40  1  0  0  0  0
 40 41  1  0  0  0  0
 22 41  1  0  0  0  0
M  END
> <chemblId>
CHEMBL102194

> <bioactivity__type>
IC50

> <units>
nM

> <value>
27.0

$$$$

  CDK     11271516562D 0   0.00000     0.00000     0

 25 28  0  0  0  0              1 V2000 
    0.0009    5.3140    0.0000 Cl  0  0  0  0  0  0  0  0  0  0  0  0
   -1.2983    4.5643    0.0000 C   0  0  0  0  0  0  0  0  0  0  0  0
   -2.5972    5.3145    0.0000 C   0  0  0  0  0  0  0  0  0  0  0  0
   -3.8964    4.5648    0.0000 C   0  0  0  0  0  0  0  0  0  0  0  0
   -3.8967    3.0648    0.0000 C   0  0  0  0  0  0  0  0  0  0  0  0
   -2.5978    2.3145    0.0000 C   0  0  0  0  0  0  0  0  0  0  0  0
   -1.2986    3.0643    0.0000 C   0  0  0  0  0  0  0  0  0  0  0  0
    0.0003    2.3140    0.0000 C   0  0  0  0  0  0  0  0  0  0  0  0
    1.4775    2.0532    0.0000 C   0  0  0  0  0  0  0  0  0  0  0  0
    1.9902    0.6436    0.0000 C   0  0  0  0  0  0  0  0  0  0  0  0
    3.4674    0.3828    0.0000 C   0  0  0  0  0  0  0  0  0  0  0  0
    4.4318    1.5317    0.0000 C   0  0  0  0  0  0  0  0  0  0  0  0
    3.9190    2.9414    0.0000 C   0  0  0  0  0  0  0  0  0  0  0  0
    2.4419    3.2021    0.0000 C   0  0  0  0  0  0  0  0  0  0  0  0
    0.5136    3.7234    0.0000 C   0  0  0  0  0  0  0  0  0  0  0  0
    1.9909    3.9836    0.0000 C   0  0  0  0  0  0  0  0  0  0  0  0
    2.5042    5.3931    0.0000 C   0  0  0  0  0  0  0  0  0  0  0  0
    1.5402    6.5423    0.0000 C   0  0  0  0  0  0  0  0  0  0  0  0
    0.0630    6.2821    0.0000 C   0  0  0  0  0  0  0  0  0  0  0  0
   -0.4504    4.8727    0.0000 C   0  0  0  0  0  0  0  0  0  0  0  0
    0.0000    0.8140    0.0000 N   0  0  0  0  0  0  0  0  0  0  0  0
   -1.2140   -0.0680    0.0000 C   0  0  0  0  0  0  0  0  0  0  0  0
   -0.7500   -1.4950    0.0000 C   0  0  0  0  0  0  0  0  0  0  0  0
    0.7500   -1.4950    0.0000 N   0  0  0  0  0  0  0  0  0  0  0  0
    1.2130   -0.0680    0.0000 C   0  0  0  0  0  0  0  0  0  0  0  0
  1  2  1  0  0  0  0
  2  3  2  0  0  0  0
  3  4  1  0  0  0  0
  4  5  2  0  0  0  0
  5  6  1  0  0  0  0
  6  7  2  0  0  0  0
  2  7  1  0  0  0  0
  7  8  1  0  0  0  0
  8  9  1  0  0  0  0
  9 10  2  0  0  0  0
 10 11  1  0  0  0  0
 11 12  2  0  0  0  0
 12 13  1  0  0  0  0
 13 14  2  0  0  0  0
  9 14  1  0  0  0  0
  8 15  1  0  0  0  0
 15 16  2  0  0  0  0
 16 17  1  0  0  0  0
 17 18  2  0  0  0  0
 18 19  1  0  0  0  0
 19 20  2  0  0  0  0
 15 20  1  0  0  0  0
  8 21  1  0  0  0  0
 21 22  1  0  0  0  0
 22 23  2  0  0  0  0
 23 24  1  0  0  0  0
 24 25  2  0  0  0  0
 21 25  1  0  0  0  0
M  END
> <chemblId>
CHEMBL104

> <bioactivity__type>
IC50

> <units>
nM

> <value>
11279.0

$$$$

  CDK     11271516562D 0   0.00000     0.00000     0

 35 37  0  0  0  0              1 V2000 
   -5.1962   -7.5000    0.0000 C   0  0  0  0  0  0  0  0  0  0  0  0
   -5.1961   -6.0000    0.0000 C   0  0  0  0  0  0  0  0  0  0  0  0
   -3.8971   -5.2500    0.0000 C   0  0  0  0  0  0  0  0  0  0  0  0
   -3.8971   -3.7500    0.0000 N   0  0  0  0  0  0  0  0  0  0  0  0
   -2.5981   -3.0000    0.0000 C   0  0  0  0  0  0  0  0  0  0  0  0
   -1.2990   -3.7500    0.0000 O   0  0  0  0  0  0  0  0  0  0  0  0
   -2.5980   -1.5000    0.0000 N   0  0  0  0  0  0  0  0  0  0  0  0
   -1.2990   -0.7500    0.0000 C   0  0  0  0  0  0  0  0  0  0  0  0
   -0.0000   -1.5000    0.0000 C   0  0  0  0  0  0  0  0  0  0  0  0
    1.2990   -0.7500    0.0000 C   0  0  0  0  0  0  0  0  0  0  0  0
    1.2990    0.7500    0.0000 C   0  0  0  0  0  0  0  0  0  0  0  0
   -0.0000    1.5000    0.0000 C   0  0  0  0  0  0  0  0  0  0  0  0
   -1.2990    0.7500    0.0000 C   0  0  0  0  0  0  0  0  0  0  0  0
    2.5980    1.5000    0.0000 S   0  0  0  0  0  0  0  0  0  0  0  0
    3.1111    0.0904    0.0000 O   0  0  0  0  0  0  0  0  0  0  0  0
    4.0753    1.7605    0.0000 O   0  0  0  0  0  0  0  0  0  0  0  0
    2.5981    3.0000    0.0000 N   0  0  0  0  0  0  0  0  0  0  0  0
    3.8971    3.7500    0.0000 C   0  0  0  0  0  0  0  0  0  0  0  0
    5.1961    3.0000    0.0000 C   0  0  0  0  0  0  0  0  0  0  0  0
    6.4952    3.7500    0.0000 C   0  0  0  0  0  0  0  0  0  0  0  0
    6.4952    5.2500    0.0000 C   0  0  0  0  0  0  0  0  0  0  0  0
    7.7942    6.0000    0.0000 C   0  0  0  0  0  0  0  0  0  0  0  0
    7.7942    7.5000    0.0000 C   0  0  0  0  0  0  0  0  0  0  0  0
    9.0933    8.2500    0.0000 N   0  0  0  0  0  0  0  0  0  0  0  0
    9.0933    9.7500    0.0000 C   0  0  0  0  0  0  0  0  0  0  0  0
   10.3923   10.4999    0.0000 C   0  0  0  0  0  0  0  0  0  0  0  0
   11.6914    9.7499    0.0000 O   0  0  0  0  0  0  0  0  0  0  0  0
   10.3923   11.9999    0.0000 C   0  0  0  0  0  0  0  0  0  0  0  0
   11.6914   12.7499    0.0000 C   0  0  0  0  0  0  0  0  0  0  0  0
   11.6914   14.2499    0.0000 C   0  0  0  0  0  0  0  0  0  0  0  0
   10.3924   14.9999    0.0000 C   0  0  0  0  0  0  0  0  0  0  0  0
    9.0933   14.2500    0.0000 N   0  0  0  0  0  0  0  0  0  0  0  0
    9.0933   12.7500    0.0000 C   0  0  0  0  0  0  0  0  0  0  0  0
    5.1961    6.0000    0.0000 C   0  0  0  0  0  0  0  0  0  0  0  0
    3.8971    5.2500    0.0000 C   0  0  0  0  0  0  0  0  0  0  0  0
  1  2  1  0  0  0  0
  2  3  1  0  0  0  0
  3  4  1  0  0  0  0
  4  5  1  0  0  0  0
  5  6  2  0  0  0  0
  5  7  1  0  0  0  0
  7  8  1  0  0  0  0
  8  9  2  0  0  0  0
  9 10  1  0  0  0  0
 10 11  2  0  0  0  0
 11 12  1  0  0  0  0
 12 13  2  0  0  0  0
  8 13  1  0  0  0  0
 11 14  1  0  0  0  0
 14 15  2  0  0  0  0
 14 16  2  0  0  0  0
 14 17  1  0  0  0  0
 17 18  1  0  0  0  0
 18 19  2  0  0  0  0
 19 20  1  0  0  0  0
 20 21  2  0  0  0  0
 21 22  1  0  0  0  0
 22 23  1  0  0  0  0
 23 24  1  0  0  0  0
 24 25  1  0  0  0  0
 25 26  1  0  0  0  0
 26 27  1  1  0  0  0
 26 28  1  0  0  0  0
 28 29  2  0  0  0  0
 29 30  1  0  0  0  0
 30 31  2  0  0  0  0
 31 32  1  0  0  0  0
 32 33  2  0  0  0  0
 28 33  1  0  0  0  0
 21 34  1  0  0  0  0
 34 35  2  0  0  0  0
 18 35  1  0  0  0  0
M  END
> <chemblId>
CHEMBL104061

> <bioactivity__type>
IC50

> <units>
nM

> <value>
2000.0

$$$$

  CDK     11271516562D 0   0.00000     0.00000     0

 40 43  0  0  0  0              1 V2000 
  -16.8875   18.3210    0.0000 O   0  0  0  0  0  0  0  0  0  0  0  0
  -15.5885   19.0710    0.0000 C   0  0  0  0  0  0  0  0  0  0  0  0
  -14.2894   18.3210    0.0000 C   0  0  0  0  0  0  0  0  0  0  0  0
  -14.2894   16.8210    0.0000 N   0  0  0  0  0  0  0  0  0  0  0  0
  -12.9904   16.0710    0.0000 C   0  0  0  0  0  0  0  0  0  0  0  0
  -12.9904   14.5710    0.0000 C   0  0  0  0  0  0  0  0  0  0  0  0
  -11.6913   13.8210    0.0000 C   0  0  0  0  0  0  0  0  0  0  0  0
  -11.6913   12.3210    0.0000 C   0  0  0  0  0  0  0  0  0  0  0  0
  -10.3923   11.5710    0.0000 C   0  0  0  0  0  0  0  0  0  0  0  0
   -9.0933   12.3210    0.0000 C   0  0  0  0  0  0  0  0  0  0  0  0
   -7.7942   11.5710    0.0000 N   0  0  0  0  0  0  0  0  0  0  0  0
   -7.7942   10.0710    0.0000 S   0  0  0  0  0  0  0  0  0  0  0  0
   -9.2714   10.3315    0.0000 O   0  0  0  0  0  0  0  0  0  0  0  0
   -8.3073    8.6615    0.0000 O   0  0  0  0  0  0  0  0  0  0  0  0
   -6.4952    9.3210    0.0000 C   0  0  0  0  0  0  0  0  0  0  0  0
   -6.4952    7.8210    0.0000 C   0  0  0  0  0  0  0  0  0  0  0  0
   -5.1962    7.0710    0.0000 C   0  0  0  0  0  0  0  0  0  0  0  0
   -3.8971    7.8210    0.0000 C   0  0  0  0  0  0  0  0  0  0  0  0
   -2.5981    7.0710    0.0000 N   0  0  0  0  0  0  0  0  0  0  0  0
   -2.5981    5.5710    0.0000 C   0  0  0  0  0  0  0  0  0  0  0  0
   -3.8971    4.8210    0.0000 O   0  0  0  0  0  0  0  0  0  0  0  0
   -1.2990    4.8210    0.0000 O   0  0  0  0  0  0  0  0  0  0  0  0
   -1.2990    3.3210    0.0000 C   0  0  0  0  0  0  0  0  0  0  0  0
    0.0000    2.5710    0.0000 C   0  0  0  0  0  0  0  0  0  0  0  0
    0.0000    1.0710    0.0000 C   0  0  0  0  0  0  0  0  0  0  0  0
    1.2990    0.3210    0.0000 C   0  0  0  0  0  0  0  0  0  0  0  0
    1.2990   -1.1790    0.0000 C   0  0  0  0  0  0  0  0  0  0  0  0
    0.0000   -1.9290    0.0000 C   0  0  0  0  0  0  0  0  0  0  0  0
   -1.2990   -1.1790    0.0000 C   0  0  0  0  0  0  0  0  0  0  0  0
   -1.2990    0.3210    0.0000 C   0  0  0  0  0  0  0  0  0  0  0  0
   -3.8971    9.3210    0.0000 C   0  0  0  0  0  0  0  0  0  0  0  0
   -5.1962   10.0710    0.0000 C   0  0  0  0  0  0  0  0  0  0  0  0
   -9.0933   13.8210    0.0000 C   0  0  0  0  0  0  0  0  0  0  0  0
  -10.3923   14.5710    0.0000 C   0  0  0  0  0  0  0  0  0  0  0  0
  -15.5885   20.5710    0.0000 C   0  0  0  0  0  0  0  0  0  0  0  0
  -14.2894   21.3210    0.0000 C   0  0  0  0  0  0  0  0  0  0  0  0
  -14.2894   22.8210    0.0000 C   0  0  0  0  0  0  0  0  0  0  0  0
  -15.5885   23.5710    0.0000 C   0  0  0  0  0  0  0  0  0  0  0  0
  -16.8875   22.8210    0.0000 N   0  0  0  0  0  0  0  0  0  0  0  0
  -16.8875   21.3210    0.0000 C   0  0  0  0  0  0  0  0  0  0  0  0
  2  1  1  6  0  0  0
  2  3  1  0  0  0  0
  3  4  1  0  0  0  0
  4  5  1  0  0  0  0
  5  6  1  0  0  0  0
  6  7  1  0  0  0  0
  7  8  2  0  0  0  0
  8  9  1  0  0  0  0
  9 10  2  0  0  0  0
 10 11  1  0  0  0  0
 11 12  1  0  0  0  0
 12 13  2  0  0  0  0
 12 14  2  0  0  0  0
 12 15  1  0  0  0  0
 15 16  2  0  0  0  0
 16 17  1  0  0  0  0
 17 18  2  0  0  0  0
 18 19  1  0  0  0  0
 19 20  1  0  0  0  0
 20 21  2  0  0  0  0
 20 22  1  0  0  0  0
 22 23  1  0  0  0  0
 23 24  1  0  0  0  0
 24 25  1  0  0  0  0
 25 26  2  0  0  0  0
 26 27  1  0  0  0  0
 27 28  2  0  0  0  0
 28 29  1  0  0  0  0
 29 30  2  0  0  0  0
 25 30  1  0  0  0  0
 18 31  1  0  0  0  0
 31 32  2  0  0  0  0
 15 32  1  0  0  0  0
 10 33  1  0  0  0  0
 33 34  2  0  0  0  0
  7 34  1  0  0  0  0
  2 35  1  0  0  0  0
 35 36  2  0  0  0  0
 36 37  1  0  0  0  0
 37 38  2  0  0  0  0
 38 39  1  0  0  0  0
 39 40  2  0  0  0  0
 35 40  1  0  0  0  0
M  END
> <chemblId>
CHEMBL104076

> <bioactivity__type>
IC50

> <units>
nM

> <value>
7000.0

$$$$

  CDK     11271516562D 0   0.00000     0.00000     0

 23 24  0  0  0  0              1 V2000 
    3.8971   -3.7500    0.0000 C   0  0  0  0  0  0  0  0  0  0  0  0
    2.5981   -3.0000    0.0000 S   0  0  0  0  0  0  0  0  0  0  0  0
    1.1208   -2.7395    0.0000 O   0  0  0  0  0  0  0  0  0  0  0  0
    2.0850   -4.4095    0.0000 O   0  0  0  0  0  0  0  0  0  0  0  0
    2.5980   -1.5000    0.0000 N   0  0  0  0  0  0  0  0  0  0  0  0
    1.2990   -0.7500    0.0000 C   0  0  0  0  0  0  0  0  0  0  0  0
    0.0000   -1.5000    0.0000 C   0  0  0  0  0  0  0  0  0  0  0  0
   -1.2990   -0.7500    0.0000 C   0  0  0  0  0  0  0  0  0  0  0  0
   -1.2990    0.7500    0.0000 C   0  0  0  0  0  0  0  0  0  0  0  0
   -2.5980    1.5000    0.0000 C   0  0  0  0  0  0  0  0  0  0  0  0
   -2.5981    3.0000    0.0000 C   0  0  0  0  0  0  0  0  0  0  0  0
   -3.8971    3.7500    0.0000 N   0  0  0  0  0  0  0  0  0  0  0  0
   -3.8971    5.2500    0.0000 C   0  0  0  0  0  0  0  0  0  0  0  0
   -5.1961    6.0000    0.0000 C   0  0  0  0  0  0  0  0  0  0  0  0
   -6.4952    5.2500    0.0000 O   0  0  0  0  0  0  0  0  0  0  0  0
   -5.1962    7.5000    0.0000 C   0  0  0  0  0  0  0  0  0  0  0  0
   -3.8971    8.2500    0.0000 C   0  0  0  0  0  0  0  0  0  0  0  0
   -3.8971    9.7500    0.0000 C   0  0  0  0  0  0  0  0  0  0  0  0
   -5.1962   10.5000    0.0000 C   0  0  0  0  0  0  0  0  0  0  0  0
   -6.4952    9.7500    0.0000 N   0  0  0  0  0  0  0  0  0  0  0  0
   -6.4952    8.2500    0.0000 C   0  0  0  0  0  0  0  0  0  0  0  0
    0.0000    1.5000    0.0000 C   0  0  0  0  0  0  0  0  0  0  0  0
    1.2990    0.7500    0.0000 C   0  0  0  0  0  0  0  0  0  0  0  0
  1  2  1  0  0  0  0
  2  3  2  0  0  0  0
  2  4  2  0  0  0  0
  2  5  1  0  0  0  0
  5  6  1  0  0  0  0
  6  7  2  0  0  0  0
  7  8  1  0  0  0  0
  8  9  2  0  0  0  0
  9 10  1  0  0  0  0
 10 11  1  0  0  0  0
 11 12  1  0  0  0  0
 12 13  1  0  0  0  0
 13 14  1  0  0  0  0
 14 15  1  6  0  0  0
 14 16  1  0  0  0  0
 16 17  2  0  0  0  0
 17 18  1  0  0  0  0
 18 19  2  0  0  0  0
 19 20  1  0  0  0  0
 20 21  2  0  0  0  0
 16 21  1  0  0  0  0
  9 22  1  0  0  0  0
 22 23  2  0  0  0  0
  6 23  1  0  0  0  0
M  END
> <chemblId>
CHEMBL104127

> <bioactivity__type>
IC50

> <units>
nM

> <value>
7000.0

$$$$

  CDK     11271516562D 0   0.00000     0.00000     0

 28 30  0  0  0  0              1 V2000 
   11.3204    9.5359    0.0000 O   0  0  0  0  0  0  0  0  0  0  0  0
   10.0213   10.2859    0.0000 C   0  0  0  0  0  0  0  0  0  0  0  0
    8.7223    9.5360    0.0000 C   0  0  0  0  0  0  0  0  0  0  0  0
    8.7223    8.0360    0.0000 N   0  0  0  0  0  0  0  0  0  0  0  0
    7.4232    7.2860    0.0000 C   0  0  0  0  0  0  0  0  0  0  0  0
    7.4232    5.7860    0.0000 C   0  0  0  0  0  0  0  0  0  0  0  0
    6.1242    5.0360    0.0000 C   0  0  0  0  0  0  0  0  0  0  0  0
    4.8251    5.7860    0.0000 C   0  0  0  0  0  0  0  0  0  0  0  0
    3.5261    5.0360    0.0000 C   0  0  0  0  0  0  0  0  0  0  0  0
    3.5261    3.5360    0.0000 C   0  0  0  0  0  0  0  0  0  0  0  0
    2.2271    2.7860    0.0000 N   0  0  0  0  0  0  0  0  0  0  0  0
    2.2270    1.2860    0.0000 S   0  0  0  0  0  0  0  0  0  0  0  0
    2.7401   -0.1236    0.0000 O   0  0  0  0  0  0  0  0  0  0  0  0
    3.7043    1.5465    0.0000 O   0  0  0  0  0  0  0  0  0  0  0  0
    0.9280    0.5360    0.0000 C   0  0  0  0  0  0  0  0  0  0  0  0
    0.9280   -0.9640    0.0000 C   0  0  0  0  0  0  0  0  0  0  0  0
   -0.3710   -1.7140    0.0000 C   0  0  0  0  0  0  0  0  0  0  0  0
   -1.6700   -0.9640    0.0000 C   0  0  0  0  0  0  0  0  0  0  0  0
   -1.6700    0.5360    0.0000 C   0  0  0  0  0  0  0  0  0  0  0  0
   -0.3710    1.2860    0.0000 C   0  0  0  0  0  0  0  0  0  0  0  0
    4.8251    2.7860    0.0000 C   0  0  0  0  0  0  0  0  0  0  0  0
    6.1242    3.5360    0.0000 C   0  0  0  0  0  0  0  0  0  0  0  0
   10.0213   11.7859    0.0000 C   0  0  0  0  0  0  0  0  0  0  0  0
   11.3204   12.5359    0.0000 C   0  0  0  0  0  0  0  0  0  0  0  0
   11.3204   14.0359    0.0000 C   0  0  0  0  0  0  0  0  0  0  0  0
   10.0214   14.7859    0.0000 C   0  0  0  0  0  0  0  0  0  0  0  0
    8.7223   14.0360    0.0000 N   0  0  0  0  0  0  0  0  0  0  0  0
    8.7223   12.5360    0.0000 C   0  0  0  0  0  0  0  0  0  0  0  0
  2  1  1  1  0  0  0
  2  3  1  0  0  0  0
  3  4  1  0  0  0  0
  4  5  1  0  0  0  0
  5  6  1  0  0  0  0
  6  7  1  0  0  0  0
  7  8  2  0  0  0  0
  8  9  1  0  0  0  0
  9 10  2  0  0  0  0
 10 11  1  0  0  0  0
 11 12  1  0  0  0  0
 12 13  2  0  0  0  0
 12 14  2  0  0  0  0
 12 15  1  0  0  0  0
 15 16  2  0  0  0  0
 16 17  1  0  0  0  0
 17 18  2  0  0  0  0
 18 19  1  0  0  0  0
 19 20  2  0  0  0  0
 15 20  1  0  0  0  0
 10 21  1  0  0  0  0
 21 22  2  0  0  0  0
  7 22  1  0  0  0  0
  2 23  1  0  0  0  0
 23 24  2  0  0  0  0
 24 25  1  0  0  0  0
 25 26  2  0  0  0  0
 26 27  1  0  0  0  0
 27 28  2  0  0  0  0
 23 28  1  0  0  0  0
M  END
> <chemblId>
CHEMBL104180

> <bioactivity__type>
IC50

> <units>
nM

> <value>
20000.0

$$$$

  CDK     11271516562D 0   0.00000     0.00000     0

 40 43  0  0  0  0              1 V2000 
  -16.8875   18.3210    0.0000 O   0  0  0  0  0  0  0  0  0  0  0  0
  -15.5885   19.0710    0.0000 C   0  0  0  0  0  0  0  0  0  0  0  0
  -14.2894   18.3210    0.0000 C   0  0  0  0  0  0  0  0  0  0  0  0
  -14.2894   16.8210    0.0000 N   0  0  0  0  0  0  0  0  0  0  0  0
  -12.9904   16.0710    0.0000 C   0  0  0  0  0  0  0  0  0  0  0  0
  -12.9904   14.5710    0.0000 C   0  0  0  0  0  0  0  0  0  0  0  0
  -11.6913   13.8210    0.0000 C   0  0  0  0  0  0  0  0  0  0  0  0
  -11.6913   12.3210    0.0000 C   0  0  0  0  0  0  0  0  0  0  0  0
  -10.3923   11.5710    0.0000 C   0  0  0  0  0  0  0  0  0  0  0  0
   -9.0933   12.3210    0.0000 C   0  0  0  0  0  0  0  0  0  0  0  0
   -7.7942   11.5710    0.0000 N   0  0  0  0  0  0  0  0  0  0  0  0
   -7.7942   10.0710    0.0000 S   0  0  0  0  0  0  0  0  0  0  0  0
   -9.2714   10.3315    0.0000 O   0  0  0  0  0  0  0  0  0  0  0  0
   -8.3073    8.6615    0.0000 O   0  0  0  0  0  0  0  0  0  0  0  0
   -6.4952    9.3210    0.0000 C   0  0  0  0  0  0  0  0  0  0  0  0
   -6.4952    7.8210    0.0000 C   0  0  0  0  0  0  0  0  0  0  0  0
   -5.1962    7.0710    0.0000 C   0  0  0  0  0  0  0  0  0  0  0  0
   -3.8971    7.8210    0.0000 C   0  0  0  0  0  0  0  0  0  0  0  0
   -2.5981    7.0710    0.0000 N   0  0  0  0  0  0  0  0  0  0  0  0
   -2.5981    5.5710    0.0000 C   0  0  0  0  0  0  0  0  0  0  0  0
   -3.8971    4.8210    0.0000 O   0  0  0  0  0  0  0  0  0  0  0  0
   -1.2990    4.8210    0.0000 N   0  0  0  0  0  0  0  0  0  0  0  0
   -1.2990    3.3210    0.0000 C   0  0  0  0  0  0  0  0  0  0  0  0
    0.0000    2.5710    0.0000 C   0  0  0  0  0  0  0  0  0  0  0  0
    0.0000    1.0710    0.0000 C   0  0  0  0  0  0  0  0  0  0  0  0
    1.2990    0.3210    0.0000 C   0  0  0  0  0  0  0  0  0  0  0  0
    1.2990   -1.1790    0.0000 C   0  0  0  0  0  0  0  0  0  0  0  0
    0.0000   -1.9290    0.0000 C   0  0  0  0  0  0  0  0  0  0  0  0
   -1.2990   -1.1790    0.0000 C   0  0  0  0  0  0  0  0  0  0  0  0
   -1.2990    0.3210    0.0000 C   0  0  0  0  0  0  0  0  0  0  0  0
   -3.8971    9.3210    0.0000 C   0  0  0  0  0  0  0  0  0  0  0  0
   -5.1962   10.0710    0.0000 C   0  0  0  0  0  0  0  0  0  0  0  0
   -9.0933   13.8210    0.0000 C   0  0  0  0  0  0  0  0  0  0  0  0
  -10.3923   14.5710    0.0000 C   0  0  0  0  0  0  0  0  0  0  0  0
  -15.5885   20.5710    0.0000 C   0  0  0  0  0  0  0  0  0  0  0  0
  -14.2894   21.3210    0.0000 C   0  0  0  0  0  0  0  0  0  0  0  0
  -14.2894   22.8210    0.0000 C   0  0  0  0  0  0  0  0  0  0  0  0
  -15.5885   23.5710    0.0000 C   0  0  0  0  0  0  0  0  0  0  0  0
  -16.8875   22.8210    0.0000 N   0  0  0  0  0  0  0  0  0  0  0  0
  -16.8875   21.3210    0.0000 C   0  0  0  0  0  0  0  0  0  0  0  0
  2  1  1  6  0  0  0
  2  3  1  0  0  0  0
  3  4  1  0  0  0  0
  4  5  1  0  0  0  0
  5  6  1  0  0  0  0
  6  7  1  0  0  0  0
  7  8  2  0  0  0  0
  8  9  1  0  0  0  0
  9 10  2  0  0  0  0
 10 11  1  0  0  0  0
 11 12  1  0  0  0  0
 12 13  2  0  0  0  0
 12 14  2  0  0  0  0
 12 15  1  0  0  0  0
 15 16  2  0  0  0  0
 16 17  1  0  0  0  0
 17 18  2  0  0  0  0
 18 19  1  0  0  0  0
 19 20  1  0  0  0  0
 20 21  2  0  0  0  0
 20 22  1  0  0  0  0
 22 23  1  0  0  0  0
 23 24  1  0  0  0  0
 24 25  1  0  0  0  0
 25 26  2  0  0  0  0
 26 27  1  0  0  0  0
 27 28  2  0  0  0  0
 28 29  1  0  0  0  0
 29 30  2  0  0  0  0
 25 30  1  0  0  0  0
 18 31  1  0  0  0  0
 31 32  2  0  0  0  0
 15 32  1  0  0  0  0
 10 33  1  0  0  0  0
 33 34  2  0  0  0  0
  7 34  1  0  0  0  0
  2 35  1  0  0  0  0
 35 36  2  0  0  0  0
 36 37  1  0  0  0  0
 37 38  2  0  0  0  0
 38 39  1  0  0  0  0
 39 40  2  0  0  0  0
 35 40  1  0  0  0  0
M  END
> <chemblId>
CHEMBL104193

> <bioactivity__type>
IC50

> <units>
nM

> <value>
160.0

$$$$

  CDK     11271516562D 0   0.00000     0.00000     0

 35 37  0  0  0  0              1 V2000 
   -5.1962   -7.5000    0.0000 C   0  0  0  0  0  0  0  0  0  0  0  0
   -5.1961   -6.0000    0.0000 C   0  0  0  0  0  0  0  0  0  0  0  0
   -3.8971   -5.2500    0.0000 C   0  0  0  0  0  0  0  0  0  0  0  0
   -3.8971   -3.7500    0.0000 O   0  0  0  0  0  0  0  0  0  0  0  0
   -2.5981   -3.0000    0.0000 C   0  0  0  0  0  0  0  0  0  0  0  0
   -1.2990   -3.7500    0.0000 O   0  0  0  0  0  0  0  0  0  0  0  0
   -2.5980   -1.5000    0.0000 N   0  0  0  0  0  0  0  0  0  0  0  0
   -1.2990   -0.7500    0.0000 C   0  0  0  0  0  0  0  0  0  0  0  0
   -0.0000   -1.5000    0.0000 C   0  0  0  0  0  0  0  0  0  0  0  0
    1.2990   -0.7500    0.0000 C   0  0  0  0  0  0  0  0  0  0  0  0
    1.2990    0.7500    0.0000 C   0  0  0  0  0  0  0  0  0  0  0  0
   -0.0000    1.5000    0.0000 C   0  0  0  0  0  0  0  0  0  0  0  0
   -1.2990    0.7500    0.0000 C   0  0  0  0  0  0  0  0  0  0  0  0
    2.5980    1.5000    0.0000 S   0  0  0  0  0  0  0  0  0  0  0  0
    3.1111    0.0904    0.0000 O   0  0  0  0  0  0  0  0  0  0  0  0
    4.0753    1.7605    0.0000 O   0  0  0  0  0  0  0  0  0  0  0  0
    2.5981    3.0000    0.0000 N   0  0  0  0  0  0  0  0  0  0  0  0
    3.8971    3.7500    0.0000 C   0  0  0  0  0  0  0  0  0  0  0  0
    5.1961    3.0000    0.0000 C   0  0  0  0  0  0  0  0  0  0  0  0
    6.4952    3.7500    0.0000 C   0  0  0  0  0  0  0  0  0  0  0  0
    6.4952    5.2500    0.0000 C   0  0  0  0  0  0  0  0  0  0  0  0
    7.7942    6.0000    0.0000 C   0  0  0  0  0  0  0  0  0  0  0  0
    7.7942    7.5000    0.0000 C   0  0  0  0  0  0  0  0  0  0  0  0
    9.0933    8.2500    0.0000 N   0  0  0  0  0  0  0  0  0  0  0  0
    9.0933    9.7500    0.0000 C   0  0  0  0  0  0  0  0  0  0  0  0
   10.3923   10.4999    0.0000 C   0  0  0  0  0  0  0  0  0  0  0  0
   11.6914    9.7499    0.0000 O   0  0  0  0  0  0  0  0  0  0  0  0
   10.3923   11.9999    0.0000 C   0  0  0  0  0  0  0  0  0  0  0  0
   11.6914   12.7499    0.0000 C   0  0  0  0  0  0  0  0  0  0  0  0
   11.6914   14.2499    0.0000 C   0  0  0  0  0  0  0  0  0  0  0  0
   10.3924   14.9999    0.0000 C   0  0  0  0  0  0  0  0  0  0  0  0
    9.0933   14.2500    0.0000 N   0  0  0  0  0  0  0  0  0  0  0  0
    9.0933   12.7500    0.0000 C   0  0  0  0  0  0  0  0  0  0  0  0
    5.1961    6.0000    0.0000 C   0  0  0  0  0  0  0  0  0  0  0  0
    3.8971    5.2500    0.0000 C   0  0  0  0  0  0  0  0  0  0  0  0
  1  2  1  0  0  0  0
  2  3  1  0  0  0  0
  3  4  1  0  0  0  0
  4  5  1  0  0  0  0
  5  6  2  0  0  0  0
  5  7  1  0  0  0  0
  7  8  1  0  0  0  0
  8  9  2  0  0  0  0
  9 10  1  0  0  0  0
 10 11  2  0  0  0  0
 11 12  1  0  0  0  0
 12 13  2  0  0  0  0
  8 13  1  0  0  0  0
 11 14  1  0  0  0  0
 14 15  2  0  0  0  0
 14 16  2  0  0  0  0
 14 17  1  0  0  0  0
 17 18  1  0  0  0  0
 18 19  2  0  0  0  0
 19 20  1  0  0  0  0
 20 21  2  0  0  0  0
 21 22  1  0  0  0  0
 22 23  1  0  0  0  0
 23 24  1  0  0  0  0
 24 25  1  0  0  0  0
 25 26  1  0  0  0  0
 26 27  1  1  0  0  0
 26 28  1  0  0  0  0
 28 29  2  0  0  0  0
 29 30  1  0  0  0  0
 30 31  2  0  0  0  0
 31 32  1  0  0  0  0
 32 33  2  0  0  0  0
 28 33  1  0  0  0  0
 21 34  1  0  0  0  0
 34 35  2  0  0  0  0
 18 35  1  0  0  0  0
M  END
> <chemblId>
CHEMBL104222

> <bioactivity__type>
IC50

> <units>
nM

> <value>
60000.0

$$$$

  CDK     11271516562D 0   0.00000     0.00000     0

 25 26  0  0  0  0              1 V2000 
    3.8971   -5.2500    0.0000 C   0  0  0  0  0  0  0  0  0  0  0  0
    3.8971   -3.7500    0.0000 C   0  0  0  0  0  0  0  0  0  0  0  0
    5.1961   -3.0000    0.0000 C   0  0  0  0  0  0  0  0  0  0  0  0
    2.5981   -3.0000    0.0000 S   0  0  0  0  0  0  0  0  0  0  0  0
    1.1208   -2.7395    0.0000 O   0  0  0  0  0  0  0  0  0  0  0  0
    2.0850   -4.4095    0.0000 O   0  0  0  0  0  0  0  0  0  0  0  0
    2.5980   -1.5000    0.0000 N   0  0  0  0  0  0  0  0  0  0  0  0
    1.2990   -0.7500    0.0000 C   0  0  0  0  0  0  0  0  0  0  0  0
    0.0000   -1.5000    0.0000 C   0  0  0  0  0  0  0  0  0  0  0  0
   -1.2990   -0.7500    0.0000 C   0  0  0  0  0  0  0  0  0  0  0  0
   -1.2990    0.7500    0.0000 C   0  0  0  0  0  0  0  0  0  0  0  0
   -2.5980    1.5000    0.0000 C   0  0  0  0  0  0  0  0  0  0  0  0
   -2.5981    3.0000    0.0000 C   0  0  0  0  0  0  0  0  0  0  0  0
   -3.8971    3.7500    0.0000 N   0  0  0  0  0  0  0  0  0  0  0  0
   -3.8971    5.2500    0.0000 C   0  0  0  0  0  0  0  0  0  0  0  0
   -5.1961    6.0000    0.0000 C   0  0  0  0  0  0  0  0  0  0  0  0
   -6.4952    5.2500    0.0000 O   0  0  0  0  0  0  0  0  0  0  0  0
   -5.1962    7.5000    0.0000 C   0  0  0  0  0  0  0  0  0  0  0  0
   -3.8971    8.2500    0.0000 C   0  0  0  0  0  0  0  0  0  0  0  0
   -3.8971    9.7500    0.0000 C   0  0  0  0  0  0  0  0  0  0  0  0
   -5.1962   10.5000    0.0000 C   0  0  0  0  0  0  0  0  0  0  0  0
   -6.4952    9.7500    0.0000 N   0  0  0  0  0  0  0  0  0  0  0  0
   -6.4952    8.2500    0.0000 C   0  0  0  0  0  0  0  0  0  0  0  0
    0.0000    1.5000    0.0000 C   0  0  0  0  0  0  0  0  0  0  0  0
    1.2990    0.7500    0.0000 C   0  0  0  0  0  0  0  0  0  0  0  0
  1  2  1  0  0  0  0
  2  3  1  0  0  0  0
  2  4  1  0  0  0  0
  4  5  2  0  0  0  0
  4  6  2  0  0  0  0
  4  7  1  0  0  0  0
  7  8  1  0  0  0  0
  8  9  2  0  0  0  0
  9 10  1  0  0  0  0
 10 11  2  0  0  0  0
 11 12  1  0  0  0  0
 12 13  1  0  0  0  0
 13 14  1  0  0  0  0
 14 15  1  0  0  0  0
 15 16  1  0  0  0  0
 16 17  1  6  0  0  0
 16 18  1  0  0  0  0
 18 19  2  0  0  0  0
 19 20  1  0  0  0  0
 20 21  2  0  0  0  0
 21 22  1  0  0  0  0
 22 23  2  0  0  0  0
 18 23  1  0  0  0  0
 11 24  1  0  0  0  0
 24 25  2  0  0  0  0
  8 25  1  0  0  0  0
M  END
> <chemblId>
CHEMBL104377

> <bioactivity__type>
IC50

> <units>
nM

> <value>
100000.0

$$$$

  CDK     11271516562D 0   0.00000     0.00000     0

 30 32  0  0  0  0              1 V2000 
   -3.8971   16.8210    0.0000 O   0  0  0  0  0  0  0  0  0  0  0  0
   -5.1962   16.0710    0.0000 C   0  0  0  0  0  0  0  0  0  0  0  0
   -5.1962   14.5710    0.0000 C   0  0  0  0  0  0  0  0  0  0  0  0
   -3.8971   13.8210    0.0000 N   0  0  0  0  0  0  0  0  0  0  0  0
   -3.8971   12.3210    0.0000 C   0  0  0  0  0  0  0  0  0  0  0  0
   -2.5981   11.5710    0.0000 C   0  0  0  0  0  0  0  0  0  0  0  0
   -2.5981   10.0710    0.0000 C   0  0  0  0  0  0  0  0  0  0  0  0
   -3.8971    9.3210    0.0000 C   0  0  0  0  0  0  0  0  0  0  0  0
   -3.8971    7.8210    0.0000 C   0  0  0  0  0  0  0  0  0  0  0  0
   -2.5981    7.0710    0.0000 C   0  0  0  0  0  0  0  0  0  0  0  0
   -2.5981    5.5710    0.0000 N   0  0  0  0  0  0  0  0  0  0  0  0
   -1.2990    4.8210    0.0000 S   0  0  0  0  0  0  0  0  0  0  0  0
    0.1782    4.5605    0.0000 O   0  0  0  0  0  0  0  0  0  0  0  0
   -0.7860    6.2305    0.0000 O   0  0  0  0  0  0  0  0  0  0  0  0
   -1.2990    3.3210    0.0000 C   0  0  0  0  0  0  0  0  0  0  0  0
    0.0000    2.5710    0.0000 C   0  0  0  0  0  0  0  0  0  0  0  0
    0.0000    1.0710    0.0000 C   0  0  0  0  0  0  0  0  0  0  0  0
    1.2990    0.3210    0.0000 C   0  0  0  0  0  0  0  0  0  0  0  0
    1.2990   -1.1790    0.0000 C   0  0  0  0  0  0  0  0  0  0  0  0
    0.0000   -1.9290    0.0000 C   0  0  0  0  0  0  0  0  0  0  0  0
   -1.2990   -1.1790    0.0000 C   0  0  0  0  0  0  0  0  0  0  0  0
   -1.2990    0.3210    0.0000 C   0  0  0  0  0  0  0  0  0  0  0  0
   -1.2990    7.8210    0.0000 C   0  0  0  0  0  0  0  0  0  0  0  0
   -1.2990    9.3210    0.0000 C   0  0  0  0  0  0  0  0  0  0  0  0
   -6.4952   16.8210    0.0000 C   0  0  0  0  0  0  0  0  0  0  0  0
   -6.4952   18.3210    0.0000 C   0  0  0  0  0  0  0  0  0  0  0  0
   -7.7942   19.0710    0.0000 C   0  0  0  0  0  0  0  0  0  0  0  0
   -9.0933   18.3210    0.0000 C   0  0  0  0  0  0  0  0  0  0  0  0
   -9.0933   16.8210    0.0000 N   0  0  0  0  0  0  0  0  0  0  0  0
   -7.7942   16.0710    0.0000 C   0  0  0  0  0  0  0  0  0  0  0  0
  2  1  1  1  0  0  0
  2  3  1  0  0  0  0
  3  4  1  0  0  0  0
  4  5  1  0  0  0  0
  5  6  1  0  0  0  0
  6  7  1  0  0  0  0
  7  8  2  0  0  0  0
  8  9  1  0  0  0  0
  9 10  2  0  0  0  0
 10 11  1  0  0  0  0
 11 12  1  0  0  0  0
 12 13  2  0  0  0  0
 12 14  2  0  0  0  0
 12 15  1  0  0  0  0
 15 16  1  0  0  0  0
 16 17  1  0  0  0  0
 17 18  2  0  0  0  0
 18 19  1  0  0  0  0
 19 20  2  0  0  0  0
 20 21  1  0  0  0  0
 21 22  2  0  0  0  0
 17 22  1  0  0  0  0
 10 23  1  0  0  0  0
 23 24  2  0  0  0  0
  7 24  1  0  0  0  0
  2 25  1  0  0  0  0
 25 26  2  0  0  0  0
 26 27  1  0  0  0  0
 27 28  2  0  0  0  0
 28 29  1  0  0  0  0
 29 30  2  0  0  0  0
 25 30  1  0  0  0  0
M  END
> <chemblId>
CHEMBL104551

> <bioactivity__type>
IC50

> <units>
nM

> <value>
100000.0

$$$$

  CDK     11271516562D 0   0.00000     0.00000     0

 31 33  0  0  0  0              1 V2000 
    2.6000    2.9937    0.0000 C   0  0  0  0  0  0  0  0  0  0  0  0
    2.5974    1.4937    0.0000 C   0  0  0  0  0  0  0  0  0  0  0  0
    3.8951    0.7414    0.0000 C   0  0  0  0  0  0  0  0  0  0  0  0
    1.2970    0.7460    0.0000 C   0  0  0  0  0  0  0  0  0  0  0  0
    0.0000    1.5010    0.0000 C   0  0  0  0  0  0  0  0  0  0  0  0
   -1.3030    0.7460    0.0000 C   0  0  0  0  0  0  0  0  0  0  0  0
   -1.3030   -0.7500    0.0000 C   0  0  0  0  0  0  0  0  0  0  0  0
    0.0000   -1.4980    0.0000 C   0  0  0  0  0  0  0  0  0  0  0  0
    1.2970   -0.7500    0.0000 C   0  0  0  0  0  0  0  0  0  0  0  0
   -2.6011   -1.5016    0.0000 S   0  0  0  0  0  0  0  0  0  0  0  0
   -3.5639   -2.6519    0.0000 O   0  0  0  0  0  0  0  0  0  0  0  0
   -1.6355   -2.6495    0.0000 O   0  0  0  0  0  0  0  0  0  0  0  0
   -3.9011   -0.7532    0.0000 N   0  0  0  0  0  0  0  0  0  0  0  0
   -5.1992   -1.5048    0.0000 C   0  0  0  0  0  0  0  0  0  0  0  0
   -6.4991   -0.7564    0.0000 C   0  0  0  0  0  0  0  0  0  0  0  0
   -7.7973   -1.5080    0.0000 C   0  0  0  0  0  0  0  0  0  0  0  0
   -7.7954   -3.0080    0.0000 C   0  0  0  0  0  0  0  0  0  0  0  0
   -9.0935   -3.7596    0.0000 C   0  0  0  0  0  0  0  0  0  0  0  0
  -10.3935   -3.0112    0.0000 C   0  0  0  0  0  0  0  0  0  0  0  0
  -11.6916   -3.7628    0.0000 N   0  0  0  0  0  0  0  0  0  0  0  0
  -12.9916   -3.0144    0.0000 C   0  0  0  0  0  0  0  0  0  0  0  0
  -14.2897   -3.7660    0.0000 C   0  0  0  0  0  0  0  0  0  0  0  0
  -14.2878   -5.2660    0.0000 O   0  0  0  0  0  0  0  0  0  0  0  0
  -15.5896   -3.0177    0.0000 C   0  0  0  0  0  0  0  0  0  0  0  0
  -15.5915   -1.5177    0.0000 C   0  0  0  0  0  0  0  0  0  0  0  0
  -16.8914   -0.7693    0.0000 C   0  0  0  0  0  0  0  0  0  0  0  0
  -18.1896   -1.5209    0.0000 C   0  0  0  0  0  0  0  0  0  0  0  0
  -18.1877   -3.0209    0.0000 N   0  0  0  0  0  0  0  0  0  0  0  0
  -16.8877   -3.7693    0.0000 C   0  0  0  0  0  0  0  0  0  0  0  0
   -6.4954   -3.7564    0.0000 C   0  0  0  0  0  0  0  0  0  0  0  0
   -5.1973   -3.0048    0.0000 C   0  0  0  0  0  0  0  0  0  0  0  0
  1  2  1  0  0  0  0
  2  3  1  0  0  0  0
  2  4  1  0  0  0  0
  4  5  2  0  0  0  0
  5  6  1  0  0  0  0
  6  7  2  0  0  0  0
  7  8  1  0  0  0  0
  8  9  2  0  0  0  0
  4  9  1  0  0  0  0
  7 10  1  0  0  0  0
 10 11  2  0  0  0  0
 10 12  2  0  0  0  0
 10 13  1  0  0  0  0
 13 14  1  0  0  0  0
 14 15  2  0  0  0  0
 15 16  1  0  0  0  0
 16 17  2  0  0  0  0
 17 18  1  0  0  0  0
 18 19  1  0  0  0  0
 19 20  1  0  0  0  0
 20 21  1  0  0  0  0
 21 22  1  0  0  0  0
 22 23  1  6  0  0  0
 22 24  1  0  0  0  0
 24 25  2  0  0  0  0
 25 26  1  0  0  0  0
 26 27  2  0  0  0  0
 27 28  1  0  0  0  0
 28 29  2  0  0  0  0
 24 29  1  0  0  0  0
 17 30  1  0  0  0  0
 30 31  2  0  0  0  0
 14 31  1  0  0  0  0
M  END
> <chemblId>
CHEMBL104981

> <bioactivity__type>
IC50

> <units>
nM

> <value>
30000.0

$$$$

  CDK     11271516562D 0   0.00000     0.00000     0

 29 31  0  0  0  0              1 V2000 
   11.6914   -9.7499    0.0000 O   0  0  0  0  0  0  0  0  0  0  0  0
   10.3923  -10.4999    0.0000 C   0  0  0  0  0  0  0  0  0  0  0  0
    9.0933   -9.7500    0.0000 C   0  0  0  0  0  0  0  0  0  0  0  0
    9.0933   -8.2500    0.0000 N   0  0  0  0  0  0  0  0  0  0  0  0
    7.7942   -7.5000    0.0000 C   0  0  0  0  0  0  0  0  0  0  0  0
    7.7942   -6.0000    0.0000 C   0  0  0  0  0  0  0  0  0  0  0  0
    6.4952   -5.2500    0.0000 C   0  0  0  0  0  0  0  0  0  0  0  0
    6.4952   -3.7500    0.0000 C   0  0  0  0  0  0  0  0  0  0  0  0
    5.1961   -3.0000    0.0000 C   0  0  0  0  0  0  0  0  0  0  0  0
    3.8971   -3.7500    0.0000 C   0  0  0  0  0  0  0  0  0  0  0  0
    2.5981   -3.0000    0.0000 N   0  0  0  0  0  0  0  0  0  0  0  0
    2.5980   -1.5000    0.0000 S   0  0  0  0  0  0  0  0  0  0  0  0
    4.0753   -1.7605    0.0000 O   0  0  0  0  0  0  0  0  0  0  0  0
    3.1111   -0.0904    0.0000 O   0  0  0  0  0  0  0  0  0  0  0  0
    1.2990   -0.7500    0.0000 C   0  0  0  0  0  0  0  0  0  0  0  0
    0.0000   -1.5000    0.0000 C   0  0  0  0  0  0  0  0  0  0  0  0
   -1.2990   -0.7500    0.0000 C   0  0  0  0  0  0  0  0  0  0  0  0
   -1.2990    0.7500    0.0000 C   0  0  0  0  0  0  0  0  0  0  0  0
   -2.5980    1.5000    0.0000 Br  0  0  0  0  0  0  0  0  0  0  0  0
    0.0000    1.5000    0.0000 C   0  0  0  0  0  0  0  0  0  0  0  0
    1.2990    0.7500    0.0000 C   0  0  0  0  0  0  0  0  0  0  0  0
    3.8971   -5.2500    0.0000 C   0  0  0  0  0  0  0  0  0  0  0  0
    5.1961   -6.0000    0.0000 C   0  0  0  0  0  0  0  0  0  0  0  0
   10.3923  -11.9999    0.0000 C   0  0  0  0  0  0  0  0  0  0  0  0
    9.0933  -12.7500    0.0000 C   0  0  0  0  0  0  0  0  0  0  0  0
    9.0933  -14.2500    0.0000 C   0  0  0  0  0  0  0  0  0  0  0  0
   10.3924  -14.9999    0.0000 C   0  0  0  0  0  0  0  0  0  0  0  0
   11.6914  -14.2499    0.0000 N   0  0  0  0  0  0  0  0  0  0  0  0
   11.6914  -12.7499    0.0000 C   0  0  0  0  0  0  0  0  0  0  0  0
  2  1  1  6  0  0  0
  2  3  1  0  0  0  0
  3  4  1  0  0  0  0
  4  5  1  0  0  0  0
  5  6  1  0  0  0  0
  6  7  1  0  0  0  0
  7  8  2  0  0  0  0
  8  9  1  0  0  0  0
  9 10  2  0  0  0  0
 10 11  1  0  0  0  0
 11 12  1  0  0  0  0
 12 13  2  0  0  0  0
 12 14  2  0  0  0  0
 12 15  1  0  0  0  0
 15 16  2  0  0  0  0
 16 17  1  0  0  0  0
 17 18  2  0  0  0  0
 18 19  1  0  0  0  0
 18 20  1  0  0  0  0
 20 21  2  0  0  0  0
 15 21  1  0  0  0  0
 10 22  1  0  0  0  0
 22 23  2  0  0  0  0
  7 23  1  0  0  0  0
  2 24  1  0  0  0  0
 24 25  2  0  0  0  0
 25 26  1  0  0  0  0
 26 27  2  0  0  0  0
 27 28  1  0  0  0  0
 28 29  2  0  0  0  0
 24 29  1  0  0  0  0
M  END
> <chemblId>
CHEMBL105968

> <bioactivity__type>
IC50

> <units>
nM

> <value>
10000.0

$$$$

  CDK     11271516562D 0   0.00000     0.00000     0

 35 37  0  0  0  0              1 V2000 
   -5.1962   -7.5000    0.0000 C   0  0  0  0  0  0  0  0  0  0  0  0
   -5.1961   -6.0000    0.0000 C   0  0  0  0  0  0  0  0  0  0  0  0
   -3.8971   -5.2500    0.0000 C   0  0  0  0  0  0  0  0  0  0  0  0
   -3.8971   -3.7500    0.0000 C   0  0  0  0  0  0  0  0  0  0  0  0
   -2.5981   -3.0000    0.0000 C   0  0  0  0  0  0  0  0  0  0  0  0
   -1.2990   -3.7500    0.0000 O   0  0  0  0  0  0  0  0  0  0  0  0
   -2.5980   -1.5000    0.0000 N   0  0  0  0  0  0  0  0  0  0  0  0
   -1.2990   -0.7500    0.0000 C   0  0  0  0  0  0  0  0  0  0  0  0
   -0.0000   -1.5000    0.0000 C   0  0  0  0  0  0  0  0  0  0  0  0
    1.2990   -0.7500    0.0000 C   0  0  0  0  0  0  0  0  0  0  0  0
    1.2990    0.7500    0.0000 C   0  0  0  0  0  0  0  0  0  0  0  0
   -0.0000    1.5000    0.0000 C   0  0  0  0  0  0  0  0  0  0  0  0
   -1.2990    0.7500    0.0000 C   0  0  0  0  0  0  0  0  0  0  0  0
    2.5980    1.5000    0.0000 S   0  0  0  0  0  0  0  0  0  0  0  0
    3.1111    0.0904    0.0000 O   0  0  0  0  0  0  0  0  0  0  0  0
    4.0753    1.7605    0.0000 O   0  0  0  0  0  0  0  0  0  0  0  0
    2.5981    3.0000    0.0000 N   0  0  0  0  0  0  0  0  0  0  0  0
    3.8971    3.7500    0.0000 C   0  0  0  0  0  0  0  0  0  0  0  0
    5.1961    3.0000    0.0000 C   0  0  0  0  0  0  0  0  0  0  0  0
    6.4952    3.7500    0.0000 C   0  0  0  0  0  0  0  0  0  0  0  0
    6.4952    5.2500    0.0000 C   0  0  0  0  0  0  0  0  0  0  0  0
    7.7942    6.0000    0.0000 C   0  0  0  0  0  0  0  0  0  0  0  0
    7.7942    7.5000    0.0000 C   0  0  0  0  0  0  0  0  0  0  0  0
    9.0933    8.2500    0.0000 N   0  0  0  0  0  0  0  0  0  0  0  0
    9.0933    9.7500    0.0000 C   0  0  0  0  0  0  0  0  0  0  0  0
   10.3923   10.4999    0.0000 C   0  0  0  0  0  0  0  0  0  0  0  0
   11.6914    9.7499    0.0000 O   0  0  0  0  0  0  0  0  0  0  0  0
   10.3923   11.9999    0.0000 C   0  0  0  0  0  0  0  0  0  0  0  0
   11.6914   12.7499    0.0000 C   0  0  0  0  0  0  0  0  0  0  0  0
   11.6914   14.2499    0.0000 C   0  0  0  0  0  0  0  0  0  0  0  0
   10.3924   14.9999    0.0000 C   0  0  0  0  0  0  0  0  0  0  0  0
    9.0933   14.2500    0.0000 N   0  0  0  0  0  0  0  0  0  0  0  0
    9.0933   12.7500    0.0000 C   0  0  0  0  0  0  0  0  0  0  0  0
    5.1961    6.0000    0.0000 C   0  0  0  0  0  0  0  0  0  0  0  0
    3.8971    5.2500    0.0000 C   0  0  0  0  0  0  0  0  0  0  0  0
  1  2  1  0  0  0  0
  2  3  1  0  0  0  0
  3  4  1  0  0  0  0
  4  5  1  0  0  0  0
  5  6  2  0  0  0  0
  5  7  1  0  0  0  0
  7  8  1  0  0  0  0
  8  9  2  0  0  0  0
  9 10  1  0  0  0  0
 10 11  2  0  0  0  0
 11 12  1  0  0  0  0
 12 13  2  0  0  0  0
  8 13  1  0  0  0  0
 11 14  1  0  0  0  0
 14 15  2  0  0  0  0
 14 16  2  0  0  0  0
 14 17  1  0  0  0  0
 17 18  1  0  0  0  0
 18 19  2  0  0  0  0
 19 20  1  0  0  0  0
 20 21  2  0  0  0  0
 21 22  1  0  0  0  0
 22 23  1  0  0  0  0
 23 24  1  0  0  0  0
 24 25  1  0  0  0  0
 25 26  1  0  0  0  0
 26 27  1  1  0  0  0
 26 28  1  0  0  0  0
 28 29  2  0  0  0  0
 29 30  1  0  0  0  0
 30 31  2  0  0  0  0
 31 32  1  0  0  0  0
 32 33  2  0  0  0  0
 28 33  1  0  0  0  0
 21 34  1  0  0  0  0
 34 35  2  0  0  0  0
 18 35  1  0  0  0  0
M  END
> <chemblId>
CHEMBL106487

> <bioactivity__type>
IC50

> <units>
nM

> <value>
60000.0

$$$$

  CDK     11271516562D 0   0.00000     0.00000     0

 33 35  0  0  0  0              1 V2000 
   -3.8971   -5.2500    0.0000 C   0  0  0  0  0  0  0  0  0  0  0  0
   -3.8971   -3.7500    0.0000 N   0  0  0  0  0  0  0  0  0  0  0  0
   -2.5981   -3.0000    0.0000 C   0  0  0  0  0  0  0  0  0  0  0  0
   -1.2990   -3.7500    0.0000 O   0  0  0  0  0  0  0  0  0  0  0  0
   -2.5980   -1.5000    0.0000 N   0  0  0  0  0  0  0  0  0  0  0  0
   -1.2990   -0.7500    0.0000 C   0  0  0  0  0  0  0  0  0  0  0  0
   -0.0000   -1.5000    0.0000 C   0  0  0  0  0  0  0  0  0  0  0  0
    1.2990   -0.7500    0.0000 C   0  0  0  0  0  0  0  0  0  0  0  0
    1.2990    0.7500    0.0000 C   0  0  0  0  0  0  0  0  0  0  0  0
   -0.0000    1.5000    0.0000 C   0  0  0  0  0  0  0  0  0  0  0  0
   -1.2990    0.7500    0.0000 C   0  0  0  0  0  0  0  0  0  0  0  0
    2.5980    1.5000    0.0000 S   0  0  0  0  0  0  0  0  0  0  0  0
    3.1111    0.0904    0.0000 O   0  0  0  0  0  0  0  0  0  0  0  0
    4.0753    1.7605    0.0000 O   0  0  0  0  0  0  0  0  0  0  0  0
    2.5981    3.0000    0.0000 N   0  0  0  0  0  0  0  0  0  0  0  0
    3.8971    3.7500    0.0000 C   0  0  0  0  0  0  0  0  0  0  0  0
    5.1961    3.0000    0.0000 C   0  0  0  0  0  0  0  0  0  0  0  0
    6.4952    3.7500    0.0000 C   0  0  0  0  0  0  0  0  0  0  0  0
    6.4952    5.2500    0.0000 C   0  0  0  0  0  0  0  0  0  0  0  0
    7.7942    6.0000    0.0000 C   0  0  0  0  0  0  0  0  0  0  0  0
    7.7942    7.5000    0.0000 C   0  0  0  0  0  0  0  0  0  0  0  0
    9.0933    8.2500    0.0000 N   0  0  0  0  0  0  0  0  0  0  0  0
    9.0933    9.7500    0.0000 C   0  0  0  0  0  0  0  0  0  0  0  0
   10.3923   10.4999    0.0000 C   0  0  0  0  0  0  0  0  0  0  0  0
   11.6914    9.7499    0.0000 O   0  0  0  0  0  0  0  0  0  0  0  0
   10.3923   11.9999    0.0000 C   0  0  0  0  0  0  0  0  0  0  0  0
   11.6914   12.7499    0.0000 C   0  0  0  0  0  0  0  0  0  0  0  0
   11.6914   14.2499    0.0000 C   0  0  0  0  0  0  0  0  0  0  0  0
   10.3924   14.9999    0.0000 C   0  0  0  0  0  0  0  0  0  0  0  0
    9.0933   14.2500    0.0000 N   0  0  0  0  0  0  0  0  0  0  0  0
    9.0933   12.7500    0.0000 C   0  0  0  0  0  0  0  0  0  0  0  0
    5.1961    6.0000    0.0000 C   0  0  0  0  0  0  0  0  0  0  0  0
    3.8971    5.2500    0.0000 C   0  0  0  0  0  0  0  0  0  0  0  0
  1  2  1  0  0  0  0
  2  3  1  0  0  0  0
  3  4  2  0  0  0  0
  3  5  1  0  0  0  0
  5  6  1  0  0  0  0
  6  7  2  0  0  0  0
  7  8  1  0  0  0  0
  8  9  2  0  0  0  0
  9 10  1  0  0  0  0
 10 11  2  0  0  0  0
  6 11  1  0  0  0  0
  9 12  1  0  0  0  0
 12 13  2  0  0  0  0
 12 14  2  0  0  0  0
 12 15  1  0  0  0  0
 15 16  1  0  0  0  0
 16 17  2  0  0  0  0
 17 18  1  0  0  0  0
 18 19  2  0  0  0  0
 19 20  1  0  0  0  0
 20 21  1  0  0  0  0
 21 22  1  0  0  0  0
 22 23  1  0  0  0  0
 23 24  1  0  0  0  0
 24 25  1  1  0  0  0
 24 26  1  0  0  0  0
 26 27  2  0  0  0  0
 27 28  1  0  0  0  0
 28 29  2  0  0  0  0
 29 30  1  0  0  0  0
 30 31  2  0  0  0  0
 26 31  1  0  0  0  0
 19 32  1  0  0  0  0
 32 33  2  0  0  0  0
 16 33  1  0  0  0  0
M  END
> <chemblId>
CHEMBL106746

> <bioactivity__type>
IC50

> <units>
nM

> <value>
2000.0

$$$$

  CDK     11271516562D 0   0.00000     0.00000     0

 32 35  0  0  0  0              1 V2000 
   15.5884    5.2499    0.0000 O   0  0  0  0  0  0  0  0  0  0  0  0
   15.5884    3.7499    0.0000 C   0  0  0  0  0  0  0  0  0  0  0  0
   14.2894    2.9999    0.0000 C   0  0  0  0  0  0  0  0  0  0  0  0
   12.9903    3.7499    0.0000 N   0  0  0  0  0  0  0  0  0  0  0  0
   11.6913    2.9999    0.0000 C   0  0  0  0  0  0  0  0  0  0  0  0
   10.3922    3.7500    0.0000 C   0  0  0  0  0  0  0  0  0  0  0  0
    9.0932    3.0000    0.0000 C   0  0  0  0  0  0  0  0  0  0  0  0
    7.7942    3.7500    0.0000 C   0  0  0  0  0  0  0  0  0  0  0  0
    6.4951    3.0000    0.0000 C   0  0  0  0  0  0  0  0  0  0  0  0
    6.4951    1.5000    0.0000 C   0  0  0  0  0  0  0  0  0  0  0  0
    5.1961    0.7500    0.0000 N   0  0  0  0  0  0  0  0  0  0  0  0
    3.8970    1.5000    0.0000 S   0  0  0  0  0  0  0  0  0  0  0  0
    4.8612    2.6491    0.0000 O   0  0  0  0  0  0  0  0  0  0  0  0
    2.9329    2.6491    0.0000 O   0  0  0  0  0  0  0  0  0  0  0  0
    2.5980    0.7500    0.0000 C   0  0  0  0  0  0  0  0  0  0  0  0
    2.5980   -0.7500    0.0000 C   0  0  0  0  0  0  0  0  0  0  0  0
    1.2990   -1.5000    0.0000 N   0  0  0  0  0  0  0  0  0  0  0  0
   -0.0000   -0.7500    0.0000 C   0  0  0  0  0  0  0  0  0  0  0  0
   -1.2990   -1.5000    0.0000 C   0  0  0  0  0  0  0  0  0  0  0  0
   -2.5980   -0.7500    0.0000 C   0  0  0  0  0  0  0  0  0  0  0  0
   -2.5980    0.7500    0.0000 C   0  0  0  0  0  0  0  0  0  0  0  0
   -1.2990    1.5000    0.0000 C   0  0  0  0  0  0  0  0  0  0  0  0
   -0.0000    0.7500    0.0000 C   0  0  0  0  0  0  0  0  0  0  0  0
    1.2990    1.5000    0.0000 C   0  0  0  0  0  0  0  0  0  0  0  0
    7.7942    0.7500    0.0000 C   0  0  0  0  0  0  0  0  0  0  0  0
    9.0932    1.5000    0.0000 C   0  0  0  0  0  0  0  0  0  0  0  0
   16.8874    2.9999    0.0000 C   0  0  0  0  0  0  0  0  0  0  0  0
   16.8874    1.4999    0.0000 C   0  0  0  0  0  0  0  0  0  0  0  0
   18.1865    0.7499    0.0000 C   0  0  0  0  0  0  0  0  0  0  0  0
   19.4855    1.4999    0.0000 C   0  0  0  0  0  0  0  0  0  0  0  0
   19.4855    2.9999    0.0000 N   0  0  0  0  0  0  0  0  0  0  0  0
   18.1865    3.7499    0.0000 C   0  0  0  0  0  0  0  0  0  0  0  0
  2  1  1  6  0  0  0
  2  3  1  0  0  0  0
  3  4  1  0  0  0  0
  4  5  1  0  0  0  0
  5  6  1  0  0  0  0
  6  7  1  0  0  0  0
  7  8  2  0  0  0  0
  8  9  1  0  0  0  0
  9 10  2  0  0  0  0
 10 11  1  0  0  0  0
 11 12  1  0  0  0  0
 12 13  2  0  0  0  0
 12 14  2  0  0  0  0
 12 15  1  0  0  0  0
 15 16  2  0  0  0  0
 16 17  1  0  0  0  0
 17 18  2  0  0  0  0
 18 19  1  0  0  0  0
 19 20  2  0  0  0  0
 20 21  1  0  0  0  0
 21 22  2  0  0  0  0
 22 23  1  0  0  0  0
 18 23  1  0  0  0  0
 23 24  2  0  0  0  0
 15 24  1  0  0  0  0
 10 25  1  0  0  0  0
 25 26  2  0  0  0  0
  7 26  1  0  0  0  0
  2 27  1  0  0  0  0
 27 28  2  0  0  0  0
 28 29  1  0  0  0  0
 29 30  2  0  0  0  0
 30 31  1  0  0  0  0
 31 32  2  0  0  0  0
 27 32  1  0  0  0  0
M  END
> <chemblId>
CHEMBL107681

> <bioactivity__type>
IC50

> <units>
nM

> <value>
100000.0

$$$$

  CDK     11271516562D 0   0.00000     0.00000     0

 33 36  0  0  0  0              1 V2000 
   16.8874    3.0001    0.0000 O   0  0  0  0  0  0  0  0  0  0  0  0
   16.8874    1.5001    0.0000 C   0  0  0  0  0  0  0  0  0  0  0  0
   15.5884    0.7501    0.0000 C   0  0  0  0  0  0  0  0  0  0  0  0
   14.2893    1.5001    0.0000 N   0  0  0  0  0  0  0  0  0  0  0  0
   12.9903    0.7501    0.0000 C   0  0  0  0  0  0  0  0  0  0  0  0
   11.6913    1.5001    0.0000 C   0  0  0  0  0  0  0  0  0  0  0  0
   10.3922    0.7500    0.0000 C   0  0  0  0  0  0  0  0  0  0  0  0
    9.0932    1.5000    0.0000 C   0  0  0  0  0  0  0  0  0  0  0  0
    7.7941    0.7500    0.0000 C   0  0  0  0  0  0  0  0  0  0  0  0
    7.7942   -0.7500    0.0000 C   0  0  0  0  0  0  0  0  0  0  0  0
    6.4951   -1.5000    0.0000 N   0  0  0  0  0  0  0  0  0  0  0  0
    5.1961   -0.7500    0.0000 C   0  0  0  0  0  0  0  0  0  0  0  0
    5.1961    0.7500    0.0000 O   0  0  0  0  0  0  0  0  0  0  0  0
    3.8970   -1.5000    0.0000 C   0  0  0  0  0  0  0  0  0  0  0  0
    2.5980   -0.7500    0.0000 N   0  0  0  0  0  0  0  0  0  0  0  0
    2.5980    0.7500    0.0000 C   0  0  0  0  0  0  0  0  0  0  0  0
    1.2990    1.5000    0.0000 N   0  0  0  0  0  0  0  0  0  0  0  0
    0.0000    0.7500    0.0000 C   0  0  0  0  0  0  0  0  0  0  0  0
   -1.2990    1.5000    0.0000 C   0  0  0  0  0  0  0  0  0  0  0  0
   -2.5980    0.7500    0.0000 C   0  0  0  0  0  0  0  0  0  0  0  0
   -2.5980   -0.7500    0.0000 C   0  0  0  0  0  0  0  0  0  0  0  0
   -1.2990   -1.5000    0.0000 C   0  0  0  0  0  0  0  0  0  0  0  0
    0.0000   -0.7500    0.0000 C   0  0  0  0  0  0  0  0  0  0  0  0
    1.2990   -1.5000    0.0000 C   0  0  0  0  0  0  0  0  0  0  0  0
    1.2990   -3.0000    0.0000 O   0  0  0  0  0  0  0  0  0  0  0  0
    9.0932   -1.5000    0.0000 C   0  0  0  0  0  0  0  0  0  0  0  0
   10.3922   -0.7500    0.0000 C   0  0  0  0  0  0  0  0  0  0  0  0
   18.1864    0.7501    0.0000 C   0  0  0  0  0  0  0  0  0  0  0  0
   18.1865   -0.7499    0.0000 C   0  0  0  0  0  0  0  0  0  0  0  0
   19.4855   -1.4999    0.0000 C   0  0  0  0  0  0  0  0  0  0  0  0
   20.7845   -0.7499    0.0000 C   0  0  0  0  0  0  0  0  0  0  0  0
   20.7845    0.7501    0.0000 N   0  0  0  0  0  0  0  0  0  0  0  0
   19.4855    1.5001    0.0000 C   0  0  0  0  0  0  0  0  0  0  0  0
  2  1  1  6  0  0  0
  2  3  1  0  0  0  0
  3  4  1  0  0  0  0
  4  5  1  0  0  0  0
  5  6  1  0  0  0  0
  6  7  1  0  0  0  0
  7  8  2  0  0  0  0
  8  9  1  0  0  0  0
  9 10  2  0  0  0  0
 10 11  1  0  0  0  0
 11 12  1  0  0  0  0
 12 13  2  0  0  0  0
 12 14  1  0  0  0  0
 14 15  1  0  0  0  0
 15 16  1  0  0  0  0
 16 17  2  0  0  0  0
 17 18  1  0  0  0  0
 18 19  2  0  0  0  0
 19 20  1  0  0  0  0
 20 21  2  0  0  0  0
 21 22  1  0  0  0  0
 22 23  2  0  0  0  0
 18 23  1  0  0  0  0
 23 24  1  0  0  0  0
 15 24  1  0  0  0  0
 24 25  2  0  0  0  0
 10 26  1  0  0  0  0
 26 27  2  0  0  0  0
  7 27  1  0  0  0  0
  2 28  1  0  0  0  0
 28 29  2  0  0  0  0
 29 30  1  0  0  0  0
 30 31  2  0  0  0  0
 31 32  1  0  0  0  0
 32 33  2  0  0  0  0
 28 33  1  0  0  0  0
M  END
> <chemblId>
CHEMBL1077238

> <bioactivity__type>
IC50

> <units>
nM

> <value>
3400.0

$$$$

  CDK     11271516562D 0   0.00000     0.00000     0

 30 33  0  0  0  0              1 V2000 
   -3.6073   14.9996    0.0000 O   0  0  0  0  0  0  0  0  0  0  0  0
   -4.9062   14.2494    0.0000 C   0  0  0  0  0  0  0  0  0  0  0  0
   -4.9060   12.7494    0.0000 C   0  0  0  0  0  0  0  0  0  0  0  0
   -3.6068   11.9996    0.0000 N   0  0  0  0  0  0  0  0  0  0  0  0
   -3.6066   10.4996    0.0000 C   0  0  0  0  0  0  0  0  0  0  0  0
   -2.3074    9.7498    0.0000 C   0  0  0  0  0  0  0  0  0  0  0  0
   -2.3072    8.2498    0.0000 C   0  0  0  0  0  0  0  0  0  0  0  0
   -3.6061    7.4996    0.0000 C   0  0  0  0  0  0  0  0  0  0  0  0
   -3.6058    5.9996    0.0000 C   0  0  0  0  0  0  0  0  0  0  0  0
   -2.3067    5.2498    0.0000 C   0  0  0  0  0  0  0  0  0  0  0  0
   -2.3064    3.7498    0.0000 N   0  0  0  0  0  0  0  0  0  0  0  0
   -1.0072    3.0000    0.0000 C   0  0  0  0  0  0  0  0  0  0  0  0
    0.2917    3.7502    0.0000 O   0  0  0  0  0  0  0  0  0  0  0  0
   -1.0070    1.5000    0.0000 C   0  0  0  0  0  0  0  0  0  0  0  0
   -2.3060    0.7500    0.0000 C   0  0  0  0  0  0  0  0  0  0  0  0
   -2.3060   -0.7500    0.0000 C   0  0  0  0  0  0  0  0  0  0  0  0
   -1.0070   -1.5000    0.0000 C   0  0  0  0  0  0  0  0  0  0  0  0
    0.2930   -0.7500    0.0000 C   0  0  0  0  0  0  0  0  0  0  0  0
    1.7190   -1.2140    0.0000 C   0  0  0  0  0  0  0  0  0  0  0  0
    2.6010    0.0000    0.0000 C   0  0  0  0  0  0  0  0  0  0  0  0
    1.7190    1.2140    0.0000 N   0  0  0  0  0  0  0  0  0  0  0  0
    0.2930    0.7500    0.0000 N   0  0  0  0  0  0  0  0  0  0  0  0
   -1.0077    6.0000    0.0000 C   0  0  0  0  0  0  0  0  0  0  0  0
   -1.0080    7.5000    0.0000 C   0  0  0  0  0  0  0  0  0  0  0  0
   -6.2054   14.9991    0.0000 C   0  0  0  0  0  0  0  0  0  0  0  0
   -6.2057   16.4991    0.0000 C   0  0  0  0  0  0  0  0  0  0  0  0
   -7.5048   17.2489    0.0000 C   0  0  0  0  0  0  0  0  0  0  0  0
   -8.8037   16.4987    0.0000 C   0  0  0  0  0  0  0  0  0  0  0  0
   -8.8035   14.9987    0.0000 N   0  0  0  0  0  0  0  0  0  0  0  0
   -7.5043   14.2489    0.0000 C   0  0  0  0  0  0  0  0  0  0  0  0
  2  1  1  1  0  0  0
  2  3  1  0  0  0  0
  3  4  1  0  0  0  0
  4  5  1  0  0  0  0
  5  6  1  0  0  0  0
  6  7  1  0  0  0  0
  7  8  2  0  0  0  0
  8  9  1  0  0  0  0
  9 10  2  0  0  0  0
 10 11  1  0  0  0  0
 11 12  1  0  0  0  0
 12 13  2  0  0  0  0
 12 14  1  0  0  0  0
 14 15  2  0  0  0  0
 15 16  1  0  0  0  0
 16 17  2  0  0  0  0
 17 18  1  0  0  0  0
 18 19  2  0  0  0  0
 19 20  1  0  0  0  0
 20 21  2  0  0  0  0
 21 22  1  0  0  0  0
 14 22  1  0  0  0  0
 18 22  1  0  0  0  0
 10 23  1  0  0  0  0
 23 24  2  0  0  0  0
  7 24  1  0  0  0  0
  2 25  1  0  0  0  0
 25 26  2  0  0  0  0
 26 27  1  0  0  0  0
 27 28  2  0  0  0  0
 28 29  1  0  0  0  0
 29 30  2  0  0  0  0
 25 30  1  0  0  0  0
M  END
> <chemblId>
CHEMBL1077273

> <bioactivity__type>
IC50

> <units>
nM

> <value>
16000.0

$$$$

  CDK     11271516562D 0   0.00000     0.00000     0

 34 37  0  0  0  0              1 V2000 
    4.2200   16.5285    0.0000 O   0  0  0  0  0  0  0  0  0  0  0  0
    5.4950   15.7383    0.0000 C   0  0  0  0  0  0  0  0  0  0  0  0
    5.4482   14.2391    0.0000 C   0  0  0  0  0  0  0  0  0  0  0  0
    4.1263   13.5300    0.0000 N   0  0  0  0  0  0  0  0  0  0  0  0
    4.0795   12.0307    0.0000 C   0  0  0  0  0  0  0  0  0  0  0  0
    2.7577   11.3217    0.0000 C   0  0  0  0  0  0  0  0  0  0  0  0
    2.7108    9.8224    0.0000 C   0  0  0  0  0  0  0  0  0  0  0  0
    1.3890    9.1133    0.0000 C   0  0  0  0  0  0  0  0  0  0  0  0
    1.3421    7.6141    0.0000 C   0  0  0  0  0  0  0  0  0  0  0  0
    2.6171    6.8238    0.0000 C   0  0  0  0  0  0  0  0  0  0  0  0
    2.5703    5.3246    0.0000 N   0  0  0  0  0  0  0  0  0  0  0  0
    1.2484    4.6155    0.0000 C   0  0  0  0  0  0  0  0  0  0  0  0
    1.2016    3.1162    0.0000 O   0  0  0  0  0  0  0  0  0  0  0  0
   -0.0265    5.4057    0.0000 C   0  0  0  0  0  0  0  0  0  0  0  0
    0.0970    6.3981    0.0000 C   0  0  0  0  0  0  0  0  0  0  0  0
   -0.9302    7.5270    0.0000 C   0  0  0  0  0  0  0  0  0  0  0  0
   -2.4215    7.0039    0.0000 C   0  0  0  0  0  0  0  0  0  0  0  0
   -2.6167    5.4356    0.0000 C   0  0  0  0  0  0  0  0  0  0  0  0
   -1.2990    4.5630    0.0000 C   0  0  0  0  0  0  0  0  0  0  0  0
   -1.2990    3.0630    0.0000 C   0  0  0  0  0  0  0  0  0  0  0  0
    0.0000    2.3130    0.0000 C   0  0  0  0  0  0  0  0  0  0  0  0
    0.0000    0.8130    0.0000 N   0  0  0  0  0  0  0  0  0  0  0  0
    1.2130   -0.0680    0.0000 C   0  0  0  0  0  0  0  0  0  0  0  0
    0.7500   -1.4950    0.0000 C   0  0  0  0  0  0  0  0  0  0  0  0
   -0.7500   -1.4950    0.0000 C   0  0  0  0  0  0  0  0  0  0  0  0
   -1.2130   -0.0680    0.0000 C   0  0  0  0  0  0  0  0  0  0  0  0
    3.9389    7.5329    0.0000 C   0  0  0  0  0  0  0  0  0  0  0  0
    3.9858    9.0322    0.0000 C   0  0  0  0  0  0  0  0  0  0  0  0
    6.8168   16.4474    0.0000 C   0  0  0  0  0  0  0  0  0  0  0  0
    8.0918   15.6572    0.0000 C   0  0  0  0  0  0  0  0  0  0  0  0
    9.4136   16.3662    0.0000 C   0  0  0  0  0  0  0  0  0  0  0  0
    9.4605   17.8655    0.0000 C   0  0  0  0  0  0  0  0  0  0  0  0
    8.1855   18.6557    0.0000 N   0  0  0  0  0  0  0  0  0  0  0  0
    6.8637   17.9467    0.0000 C   0  0  0  0  0  0  0  0  0  0  0  0
  2  1  1  6  0  0  0
  2  3  1  0  0  0  0
  3  4  1  0  0  0  0
  4  5  1  0  0  0  0
  5  6  1  0  0  0  0
  6  7  1  0  0  0  0
  7  8  2  0  0  0  0
  8  9  1  0  0  0  0
  9 10  2  0  0  0  0
 10 11  1  0  0  0  0
 11 12  1  0  0  0  0
 12 13  2  0  0  0  0
 12 14  1  0  0  0  0
 14 15  2  0  0  0  0
 15 16  1  0  0  0  0
 16 17  2  0  0  0  0
 17 18  1  0  0  0  0
 18 19  2  0  0  0  0
 14 19  1  0  0  0  0
 19 20  1  0  0  0  0
 20 21  1  0  0  0  0
 21 22  1  0  0  0  0
 22 23  1  0  0  0  0
 23 24  2  0  0  0  0
 24 25  1  0  0  0  0
 25 26  2  0  0  0  0
 22 26  1  0  0  0  0
 10 27  1  0  0  0  0
 27 28  2  0  0  0  0
  7 28  1  0  0  0  0
  2 29  1  0  0  0  0
 29 30  2  0  0  0  0
 30 31  1  0  0  0  0
 31 32  2  0  0  0  0
 32 33  1  0  0  0  0
 33 34  2  0  0  0  0
 29 34  1  0  0  0  0
M  END
> <chemblId>
CHEMBL1078395

> <bioactivity__type>
IC50

> <units>
nM

> <value>
12000.0

$$$$

  CDK     11271516562D 0   0.00000     0.00000     0

 35 38  0  0  0  0              1 V2000 
   -2.9231   14.4380    0.0000 O   0  0  0  0  0  0  0  0  0  0  0  0
   -4.2221   13.6880    0.0000 C   0  0  0  0  0  0  0  0  0  0  0  0
   -4.2221   12.1880    0.0000 C   0  0  0  0  0  0  0  0  0  0  0  0
   -2.9231   11.4380    0.0000 N   0  0  0  0  0  0  0  0  0  0  0  0
   -2.9231    9.9380    0.0000 C   0  0  0  0  0  0  0  0  0  0  0  0
   -1.6240    9.1880    0.0000 C   0  0  0  0  0  0  0  0  0  0  0  0
   -1.6240    7.6880    0.0000 C   0  0  0  0  0  0  0  0  0  0  0  0
   -2.9231    6.9380    0.0000 C   0  0  0  0  0  0  0  0  0  0  0  0
   -2.9231    5.4380    0.0000 C   0  0  0  0  0  0  0  0  0  0  0  0
   -1.6240    4.6880    0.0000 C   0  0  0  0  0  0  0  0  0  0  0  0
   -1.6240    3.1880    0.0000 N   0  0  0  0  0  0  0  0  0  0  0  0
   -0.3250    2.4380    0.0000 C   0  0  0  0  0  0  0  0  0  0  0  0
    0.9740    3.1880    0.0000 O   0  0  0  0  0  0  0  0  0  0  0  0
   -0.3250    0.9380    0.0000 C   0  0  0  0  0  0  0  0  0  0  0  0
   -1.6240    0.1880    0.0000 C   0  0  0  0  0  0  0  0  0  0  0  0
   -1.6240   -1.3120    0.0000 C   0  0  0  0  0  0  0  0  0  0  0  0
   -0.3250   -2.0620    0.0000 C   0  0  0  0  0  0  0  0  0  0  0  0
    0.9740   -1.3120    0.0000 C   0  0  0  0  0  0  0  0  0  0  0  0
    0.9740    0.1880    0.0000 C   0  0  0  0  0  0  0  0  0  0  0  0
    2.2730    0.9380    0.0000 C   0  0  0  0  0  0  0  0  0  0  0  0
    3.5721    0.1880    0.0000 C   0  0  0  0  0  0  0  0  0  0  0  0
    3.5721   -1.3120    0.0000 C   0  0  0  0  0  0  0  0  0  0  0  0
    2.2730   -2.0620    0.0000 C   0  0  0  0  0  0  0  0  0  0  0  0
    2.2730   -3.5620    0.0000 C   0  0  0  0  0  0  0  0  0  0  0  0
    3.5720   -4.3120    0.0000 C   0  0  0  0  0  0  0  0  0  0  0  0
    4.8711   -3.5620    0.0000 C   0  0  0  0  0  0  0  0  0  0  0  0
    4.8711   -2.0620    0.0000 C   0  0  0  0  0  0  0  0  0  0  0  0
   -0.3250    5.4380    0.0000 C   0  0  0  0  0  0  0  0  0  0  0  0
   -0.3250    6.9380    0.0000 C   0  0  0  0  0  0  0  0  0  0  0  0
   -5.5212   14.4380    0.0000 C   0  0  0  0  0  0  0  0  0  0  0  0
   -5.5212   15.9380    0.0000 C   0  0  0  0  0  0  0  0  0  0  0  0
   -6.8202   16.6880    0.0000 C   0  0  0  0  0  0  0  0  0  0  0  0
   -8.1192   15.9380    0.0000 C   0  0  0  0  0  0  0  0  0  0  0  0
   -8.1192   14.4380    0.0000 N   0  0  0  0  0  0  0  0  0  0  0  0
   -6.8202   13.6880    0.0000 C   0  0  0  0  0  0  0  0  0  0  0  0
  2  1  1  1  0  0  0
  2  3  1  0  0  0  0
  3  4  1  0  0  0  0
  4  5  1  0  0  0  0
  5  6  1  0  0  0  0
  6  7  1  0  0  0  0
  7  8  2  0  0  0  0
  8  9  1  0  0  0  0
  9 10  2  0  0  0  0
 10 11  1  0  0  0  0
 11 12  1  0  0  0  0
 12 13  2  0  0  0  0
 12 14  1  0  0  0  0
 14 15  2  0  0  0  0
 15 16  1  0  0  0  0
 16 17  2  0  0  0  0
 17 18  1  0  0  0  0
 18 19  2  0  0  0  0
 14 19  1  0  0  0  0
 19 20  1  0  0  0  0
 20 21  1  0  0  0  0
 21 22  1  0  0  0  0
 22 23  2  0  0  0  0
 23 24  1  0  0  0  0
 24 25  2  0  0  0  0
 25 26  1  0  0  0  0
 26 27  2  0  0  0  0
 22 27  1  0  0  0  0
 10 28  1  0  0  0  0
 28 29  2  0  0  0  0
  7 29  1  0  0  0  0
  2 30  1  0  0  0  0
 30 31  2  0  0  0  0
 31 32  1  0  0  0  0
 32 33  2  0  0  0  0
 33 34  1  0  0  0  0
 34 35  2  0  0  0  0
 30 35  1  0  0  0  0
M  END
> <chemblId>
CHEMBL1078465

> <bioactivity__type>
IC50

> <units>
nM

> <value>
2400.0

$$$$

  CDK     11271516562D 0   0.00000     0.00000     0

 35 38  0  0  0  0              1 V2000 
   -2.9231   14.4380    0.0000 O   0  0  0  0  0  0  0  0  0  0  0  0
   -4.2221   13.6880    0.0000 C   0  0  0  0  0  0  0  0  0  0  0  0
   -4.2221   12.1880    0.0000 C   0  0  0  0  0  0  0  0  0  0  0  0
   -2.9231   11.4380    0.0000 N   0  0  0  0  0  0  0  0  0  0  0  0
   -2.9231    9.9380    0.0000 C   0  0  0  0  0  0  0  0  0  0  0  0
   -1.6240    9.1880    0.0000 C   0  0  0  0  0  0  0  0  0  0  0  0
   -1.6240    7.6880    0.0000 C   0  0  0  0  0  0  0  0  0  0  0  0
   -2.9231    6.9380    0.0000 C   0  0  0  0  0  0  0  0  0  0  0  0
   -2.9231    5.4380    0.0000 C   0  0  0  0  0  0  0  0  0  0  0  0
   -1.6240    4.6880    0.0000 C   0  0  0  0  0  0  0  0  0  0  0  0
   -1.6240    3.1880    0.0000 N   0  0  0  0  0  0  0  0  0  0  0  0
   -0.3250    2.4380    0.0000 C   0  0  0  0  0  0  0  0  0  0  0  0
    0.9740    3.1880    0.0000 O   0  0  0  0  0  0  0  0  0  0  0  0
   -0.3250    0.9380    0.0000 C   0  0  0  0  0  0  0  0  0  0  0  0
   -1.6240    0.1880    0.0000 C   0  0  0  0  0  0  0  0  0  0  0  0
   -1.6240   -1.3120    0.0000 C   0  0  0  0  0  0  0  0  0  0  0  0
   -0.3250   -2.0620    0.0000 C   0  0  0  0  0  0  0  0  0  0  0  0
    0.9740   -1.3120    0.0000 C   0  0  0  0  0  0  0  0  0  0  0  0
    0.9740    0.1880    0.0000 C   0  0  0  0  0  0  0  0  0  0  0  0
    2.2730    0.9380    0.0000 C   0  0  0  0  0  0  0  0  0  0  0  0
    3.5721    0.1880    0.0000 O   0  0  0  0  0  0  0  0  0  0  0  0
    3.5721   -1.3120    0.0000 C   0  0  0  0  0  0  0  0  0  0  0  0
    2.2730   -2.0620    0.0000 C   0  0  0  0  0  0  0  0  0  0  0  0
    2.2730   -3.5620    0.0000 C   0  0  0  0  0  0  0  0  0  0  0  0
    3.5720   -4.3120    0.0000 C   0  0  0  0  0  0  0  0  0  0  0  0
    4.8711   -3.5620    0.0000 C   0  0  0  0  0  0  0  0  0  0  0  0
    4.8711   -2.0620    0.0000 C   0  0  0  0  0  0  0  0  0  0  0  0
   -0.3250    5.4380    0.0000 C   0  0  0  0  0  0  0  0  0  0  0  0
   -0.3250    6.9380    0.0000 C   0  0  0  0  0  0  0  0  0  0  0  0
   -5.5212   14.4380    0.0000 C   0  0  0  0  0  0  0  0  0  0  0  0
   -5.5212   15.9380    0.0000 C   0  0  0  0  0  0  0  0  0  0  0  0
   -6.8202   16.6880    0.0000 C   0  0  0  0  0  0  0  0  0  0  0  0
   -8.1192   15.9380    0.0000 C   0  0  0  0  0  0  0  0  0  0  0  0
   -8.1192   14.4380    0.0000 N   0  0  0  0  0  0  0  0  0  0  0  0
   -6.8202   13.6880    0.0000 C   0  0  0  0  0  0  0  0  0  0  0  0
  2  1  1  1  0  0  0
  2  3  1  0  0  0  0
  3  4  1  0  0  0  0
  4  5  1  0  0  0  0
  5  6  1  0  0  0  0
  6  7  1  0  0  0  0
  7  8  2  0  0  0  0
  8  9  1  0  0  0  0
  9 10  2  0  0  0  0
 10 11  1  0  0  0  0
 11 12  1  0  0  0  0
 12 13  2  0  0  0  0
 12 14  1  0  0  0  0
 14 15  2  0  0  0  0
 15 16  1  0  0  0  0
 16 17  2  0  0  0  0
 17 18  1  0  0  0  0
 18 19  2  0  0  0  0
 14 19  1  0  0  0  0
 19 20  1  0  0  0  0
 20 21  1  0  0  0  0
 21 22  1  0  0  0  0
 22 23  2  0  0  0  0
 23 24  1  0  0  0  0
 24 25  2  0  0  0  0
 25 26  1  0  0  0  0
 26 27  2  0  0  0  0
 22 27  1  0  0  0  0
 10 28  1  0  0  0  0
 28 29  2  0  0  0  0
  7 29  1  0  0  0  0
  2 30  1  0  0  0  0
 30 31  2  0  0  0  0
 31 32  1  0  0  0  0
 32 33  2  0  0  0  0
 33 34  1  0  0  0  0
 34 35  2  0  0  0  0
 30 35  1  0  0  0  0
M  END
> <chemblId>
CHEMBL1078495

> <bioactivity__type>
IC50

> <units>
nM

> <value>
9800.0

$$$$

  CDK     11271516562D 0   0.00000     0.00000     0

 36 40  0  0  0  0              1 V2000 
   15.6910   -5.1962    0.0000 O   0  0  0  0  0  0  0  0  0  0  0  0
   14.9410   -6.4952    0.0000 C   0  0  0  0  0  0  0  0  0  0  0  0
   13.4410   -6.4952    0.0000 C   0  0  0  0  0  0  0  0  0  0  0  0
   12.6910   -5.1962    0.0000 N   0  0  0  0  0  0  0  0  0  0  0  0
   11.1910   -5.1962    0.0000 C   0  0  0  0  0  0  0  0  0  0  0  0
   10.4410   -3.8971    0.0000 C   0  0  0  0  0  0  0  0  0  0  0  0
    8.9410   -3.8971    0.0000 C   0  0  0  0  0  0  0  0  0  0  0  0
    8.1910   -2.5981    0.0000 C   0  0  0  0  0  0  0  0  0  0  0  0
    6.6910   -2.5981    0.0000 C   0  0  0  0  0  0  0  0  0  0  0  0
    5.9410   -3.8971    0.0000 C   0  0  0  0  0  0  0  0  0  0  0  0
    4.4410   -3.8971    0.0000 N   0  0  0  0  0  0  0  0  0  0  0  0
    3.6910   -2.5981    0.0000 C   0  0  0  0  0  0  0  0  0  0  0  0
    2.1910   -2.5981    0.0000 O   0  0  0  0  0  0  0  0  0  0  0  0
    4.4410   -1.2990    0.0000 C   0  0  0  0  0  0  0  0  0  0  0  0
    5.9410   -1.2990    0.0000 C   0  0  0  0  0  0  0  0  0  0  0  0
    6.6910   -0.0000    0.0000 C   0  0  0  0  0  0  0  0  0  0  0  0
    5.9410    1.2990    0.0000 C   0  0  0  0  0  0  0  0  0  0  0  0
    4.4410    1.2990    0.0000 C   0  0  0  0  0  0  0  0  0  0  0  0
    3.6910   -0.0000    0.0000 C   0  0  0  0  0  0  0  0  0  0  0  0
    2.1910    0.0000    0.0000 C   0  0  0  0  0  0  0  0  0  0  0  0
    1.3090    1.2130    0.0000 N   0  0  0  0  0  0  0  0  0  0  0  0
   -0.1170    0.7500    0.0000 C   0  0  0  0  0  0  0  0  0  0  0  0
   -1.4170    1.5000    0.0000 C   0  0  0  0  0  0  0  0  0  0  0  0
   -2.7160    0.7500    0.0000 C   0  0  0  0  0  0  0  0  0  0  0  0
   -2.7160   -0.7500    0.0000 C   0  0  0  0  0  0  0  0  0  0  0  0
   -1.4170   -1.5000    0.0000 C   0  0  0  0  0  0  0  0  0  0  0  0
   -0.1170   -0.7500    0.0000 C   0  0  0  0  0  0  0  0  0  0  0  0
    1.3090   -1.2130    0.0000 N   0  0  0  0  0  0  0  0  0  0  0  0
    6.6910   -5.1962    0.0000 C   0  0  0  0  0  0  0  0  0  0  0  0
    8.1910   -5.1962    0.0000 C   0  0  0  0  0  0  0  0  0  0  0  0
   15.6910   -7.7942    0.0000 C   0  0  0  0  0  0  0  0  0  0  0  0
   14.9410   -9.0933    0.0000 C   0  0  0  0  0  0  0  0  0  0  0  0
   15.6910  -10.3923    0.0000 C   0  0  0  0  0  0  0  0  0  0  0  0
   17.1910  -10.3923    0.0000 C   0  0  0  0  0  0  0  0  0  0  0  0
   17.9410   -9.0933    0.0000 N   0  0  0  0  0  0  0  0  0  0  0  0
   17.1910   -7.7942    0.0000 C   0  0  0  0  0  0  0  0  0  0  0  0
  2  1  1  6  0  0  0
  2  3  1  0  0  0  0
  3  4  1  0  0  0  0
  4  5  1  0  0  0  0
  5  6  1  0  0  0  0
  6  7  1  0  0  0  0
  7  8  2  0  0  0  0
  8  9  1  0  0  0  0
  9 10  2  0  0  0  0
 10 11  1  0  0  0  0
 11 12  1  0  0  0  0
 12 13  2  0  0  0  0
 12 14  1  0  0  0  0
 14 15  2  0  0  0  0
 15 16  1  0  0  0  0
 16 17  2  0  0  0  0
 17 18  1  0  0  0  0
 18 19  2  0  0  0  0
 14 19  1  0  0  0  0
 19 20  1  0  0  0  0
 20 21  2  0  0  0  0
 21 22  1  0  0  0  0
 22 23  2  0  0  0  0
 23 24  1  0  0  0  0
 24 25  2  0  0  0  0
 25 26  1  0  0  0  0
 26 27  2  0  0  0  0
 22 27  1  0  0  0  0
 27 28  1  0  0  0  0
 20 28  1  0  0  0  0
 10 29  1  0  0  0  0
 29 30  2  0  0  0  0
  7 30  1  0  0  0  0
  2 31  1  0  0  0  0
 31 32  2  0  0  0  0
 32 33  1  0  0  0  0
 33 34  2  0  0  0  0
 34 35  1  0  0  0  0
 35 36  2  0  0  0  0
 31 36  1  0  0  0  0
M  END
> <chemblId>
CHEMBL1078575

> <bioactivity__type>
IC50

> <units>
nM

> <value>
1700.0

$$$$

  CDK     11271516562D 0   0.00000     0.00000     0

 32 35  0  0  0  0              1 V2000 
    9.7274  -15.4524    0.0000 O   0  0  0  0  0  0  0  0  0  0  0  0
   10.8420  -14.4486    0.0000 C   0  0  0  0  0  0  0  0  0  0  0  0
   10.5300  -12.9814    0.0000 C   0  0  0  0  0  0  0  0  0  0  0  0
    9.1034  -12.5180    0.0000 N   0  0  0  0  0  0  0  0  0  0  0  0
    8.7914  -11.0508    0.0000 C   0  0  0  0  0  0  0  0  0  0  0  0
    7.3648  -10.5874    0.0000 C   0  0  0  0  0  0  0  0  0  0  0  0
    7.0528   -9.1202    0.0000 C   0  0  0  0  0  0  0  0  0  0  0  0
    8.1675   -8.1164    0.0000 C   0  0  0  0  0  0  0  0  0  0  0  0
    7.8555   -6.6492    0.0000 C   0  0  0  0  0  0  0  0  0  0  0  0
    6.4288   -6.1858    0.0000 C   0  0  0  0  0  0  0  0  0  0  0  0
    6.1169   -4.7186    0.0000 N   0  0  0  0  0  0  0  0  0  0  0  0
    4.6902   -4.2552    0.0000 C   0  0  0  0  0  0  0  0  0  0  0  0
    3.5756   -5.2590    0.0000 O   0  0  0  0  0  0  0  0  0  0  0  0
    4.3782   -2.7880    0.0000 C   0  0  0  0  0  0  0  0  0  0  0  0
    5.4929   -1.7842    0.0000 C   0  0  0  0  0  0  0  0  0  0  0  0
    5.1809   -0.3170    0.0000 C   0  0  0  0  0  0  0  0  0  0  0  0
    3.7543    0.1464    0.0000 C   0  0  0  0  0  0  0  0  0  0  0  0
    2.6396   -0.8574    0.0000 C   0  0  0  0  0  0  0  0  0  0  0  0
    2.9516   -2.3246    0.0000 C   0  0  0  0  0  0  0  0  0  0  0  0
    1.2130   -0.3940    0.0000 C   0  0  0  0  0  0  0  0  0  0  0  0
    0.0000   -1.2760    0.0000 N   0  0  0  0  0  0  0  0  0  0  0  0
   -1.2130   -0.3940    0.0000 C   0  0  0  0  0  0  0  0  0  0  0  0
   -0.7500    1.0320    0.0000 C   0  0  0  0  0  0  0  0  0  0  0  0
    0.7500    1.0320    0.0000 N   0  0  0  0  0  0  0  0  0  0  0  0
    5.3142   -7.1896    0.0000 C   0  0  0  0  0  0  0  0  0  0  0  0
    5.6262   -8.6568    0.0000 C   0  0  0  0  0  0  0  0  0  0  0  0
   12.2687  -14.9120    0.0000 C   0  0  0  0  0  0  0  0  0  0  0  0
   12.5807  -16.3792    0.0000 C   0  0  0  0  0  0  0  0  0  0  0  0
   14.0073  -16.8426    0.0000 C   0  0  0  0  0  0  0  0  0  0  0  0
   15.1219  -15.8388    0.0000 C   0  0  0  0  0  0  0  0  0  0  0  0
   14.8099  -14.3716    0.0000 N   0  0  0  0  0  0  0  0  0  0  0  0
   13.3833  -13.9082    0.0000 C   0  0  0  0  0  0  0  0  0  0  0  0
  2  1  1  1  0  0  0
  2  3  1  0  0  0  0
  3  4  1  0  0  0  0
  4  5  1  0  0  0  0
  5  6  1  0  0  0  0
  6  7  1  0  0  0  0
  7  8  2  0  0  0  0
  8  9  1  0  0  0  0
  9 10  2  0  0  0  0
 10 11  1  0  0  0  0
 11 12  1  0  0  0  0
 12 13  2  0  0  0  0
 12 14  1  0  0  0  0
 14 15  2  0  0  0  0
 15 16  1  0  0  0  0
 16 17  2  0  0  0  0
 17 18  1  0  0  0  0
 18 19  2  0  0  0  0
 14 19  1  0  0  0  0
 18 20  1  0  0  0  0
 20 21  2  0  0  0  0
 21 22  1  0  0  0  0
 22 23  2  0  0  0  0
 23 24  1  0  0  0  0
 20 24  1  0  0  0  0
 10 25  1  0  0  0  0
 25 26  2  0  0  0  0
  7 26  1  0  0  0  0
  2 27  1  0  0  0  0
 27 28  2  0  0  0  0
 28 29  1  0  0  0  0
 29 30  2  0  0  0  0
 30 31  1  0  0  0  0
 31 32  2  0  0  0  0
 27 32  1  0  0  0  0
M  END
> <chemblId>
CHEMBL1078576

> <bioactivity__type>
IC50

> <units>
nM

> <value>
4100.0

$$$$

  CDK     11271516562D 0   0.00000     0.00000     0

 35 38  0  0  0  0              1 V2000 
   -3.8971   21.3210    0.0000 O   0  0  0  0  0  0  0  0  0  0  0  0
   -5.1962   20.5710    0.0000 C   0  0  0  0  0  0  0  0  0  0  0  0
   -5.1962   19.0710    0.0000 C   0  0  0  0  0  0  0  0  0  0  0  0
   -3.8971   18.3210    0.0000 N   0  0  0  0  0  0  0  0  0  0  0  0
   -3.8971   16.8210    0.0000 C   0  0  0  0  0  0  0  0  0  0  0  0
   -2.5981   16.0710    0.0000 C   0  0  0  0  0  0  0  0  0  0  0  0
   -2.5981   14.5710    0.0000 C   0  0  0  0  0  0  0  0  0  0  0  0
   -3.8971   13.8210    0.0000 C   0  0  0  0  0  0  0  0  0  0  0  0
   -3.8971   12.3210    0.0000 C   0  0  0  0  0  0  0  0  0  0  0  0
   -2.5981   11.5710    0.0000 C   0  0  0  0  0  0  0  0  0  0  0  0
   -2.5981   10.0710    0.0000 N   0  0  0  0  0  0  0  0  0  0  0  0
   -1.2990    9.3210    0.0000 C   0  0  0  0  0  0  0  0  0  0  0  0
    0.0000   10.0710    0.0000 O   0  0  0  0  0  0  0  0  0  0  0  0
   -1.2990    7.8210    0.0000 C   0  0  0  0  0  0  0  0  0  0  0  0
   -2.5981    7.0710    0.0000 C   0  0  0  0  0  0  0  0  0  0  0  0
   -2.5981    5.5710    0.0000 C   0  0  0  0  0  0  0  0  0  0  0  0
   -1.2990    4.8210    0.0000 C   0  0  0  0  0  0  0  0  0  0  0  0
   -1.2990    3.3210    0.0000 C   0  0  0  0  0  0  0  0  0  0  0  0
    0.0000    2.5710    0.0000 C   0  0  0  0  0  0  0  0  0  0  0  0
    0.0000    1.0710    0.0000 C   0  0  0  0  0  0  0  0  0  0  0  0
    1.2990    0.3210    0.0000 C   0  0  0  0  0  0  0  0  0  0  0  0
    1.2990   -1.1790    0.0000 C   0  0  0  0  0  0  0  0  0  0  0  0
    0.0000   -1.9290    0.0000 C   0  0  0  0  0  0  0  0  0  0  0  0
   -1.2990   -1.1790    0.0000 C   0  0  0  0  0  0  0  0  0  0  0  0
   -1.2990    0.3210    0.0000 C   0  0  0  0  0  0  0  0  0  0  0  0
    0.0000    5.5710    0.0000 C   0  0  0  0  0  0  0  0  0  0  0  0
    0.0000    7.0710    0.0000 C   0  0  0  0  0  0  0  0  0  0  0  0
   -1.2990   12.3210    0.0000 C   0  0  0  0  0  0  0  0  0  0  0  0
   -1.2990   13.8210    0.0000 C   0  0  0  0  0  0  0  0  0  0  0  0
   -6.4952   21.3210    0.0000 C   0  0  0  0  0  0  0  0  0  0  0  0
   -6.4952   22.8210    0.0000 C   0  0  0  0  0  0  0  0  0  0  0  0
   -7.7942   23.5710    0.0000 C   0  0  0  0  0  0  0  0  0  0  0  0
   -9.0933   22.8210    0.0000 C   0  0  0  0  0  0  0  0  0  0  0  0
   -9.0933   21.3210    0.0000 N   0  0  0  0  0  0  0  0  0  0  0  0
   -7.7942   20.5710    0.0000 C   0  0  0  0  0  0  0  0  0  0  0  0
  2  1  1  1  0  0  0
  2  3  1  0  0  0  0
  3  4  1  0  0  0  0
  4  5  1  0  0  0  0
  5  6  1  0  0  0  0
  6  7  1  0  0  0  0
  7  8  2  0  0  0  0
  8  9  1  0  0  0  0
  9 10  2  0  0  0  0
 10 11  1  0  0  0  0
 11 12  1  0  0  0  0
 12 13  2  0  0  0  0
 12 14  1  0  0  0  0
 14 15  2  0  0  0  0
 15 16  1  0  0  0  0
 16 17  2  0  0  0  0
 17 18  1  0  0  0  0
 18 19  1  0  0  0  0
 19 20  1  0  0  0  0
 20 21  2  0  0  0  0
 21 22  1  0  0  0  0
 22 23  2  0  0  0  0
 23 24  1  0  0  0  0
 24 25  2  0  0  0  0
 20 25  1  0  0  0  0
 17 26  1  0  0  0  0
 26 27  2  0  0  0  0
 14 27  1  0  0  0  0
 10 28  1  0  0  0  0
 28 29  2  0  0  0  0
  7 29  1  0  0  0  0
  2 30  1  0  0  0  0
 30 31  2  0  0  0  0
 31 32  1  0  0  0  0
 32 33  2  0  0  0  0
 33 34  1  0  0  0  0
 34 35  2  0  0  0  0
 30 35  1  0  0  0  0
M  END
> <chemblId>
CHEMBL1078695

> <bioactivity__type>
IC50

> <units>
nM

> <value>
1900.0

$$$$

  CDK     11271516562D 0   0.00000     0.00000     0

 33 36  0  0  0  0              1 V2000 
    0.0000    6.8130    0.0000 C   0  0  0  0  0  0  0  0  0  0  0  0
    0.0000    5.3130    0.0000 C   0  0  0  0  0  0  0  0  0  0  0  0
   -1.2990    4.5630    0.0000 C   0  0  0  0  0  0  0  0  0  0  0  0
   -1.2990    3.0630    0.0000 C   0  0  0  0  0  0  0  0  0  0  0  0
   -0.0000    2.3130    0.0000 C   0  0  0  0  0  0  0  0  0  0  0  0
    0.0000    0.8130    0.0000 N   0  0  0  0  0  0  0  0  0  0  0  0
    1.2130   -0.0680    0.0000 C   0  0  0  0  0  0  0  0  0  0  0  0
    0.7500   -1.4950    0.0000 C   0  0  0  0  0  0  0  0  0  0  0  0
   -0.7500   -1.4950    0.0000 C   0  0  0  0  0  0  0  0  0  0  0  0
   -1.2130   -0.0680    0.0000 C   0  0  0  0  0  0  0  0  0  0  0  0
    1.2990    3.0630    0.0000 C   0  0  0  0  0  0  0  0  0  0  0  0
    1.2990    4.5630    0.0000 C   0  0  0  0  0  0  0  0  0  0  0  0
    2.5981    2.3130    0.0000 C   0  0  0  0  0  0  0  0  0  0  0  0
    2.5981    0.8130    0.0000 O   0  0  0  0  0  0  0  0  0  0  0  0
    3.8971    3.0630    0.0000 N   0  0  0  0  0  0  0  0  0  0  0  0
    5.1962    2.3130    0.0000 C   0  0  0  0  0  0  0  0  0  0  0  0
    5.1962    0.8130    0.0000 C   0  0  0  0  0  0  0  0  0  0  0  0
    6.4952    0.0630    0.0000 C   0  0  0  0  0  0  0  0  0  0  0  0
    7.7942    0.8130    0.0000 C   0  0  0  0  0  0  0  0  0  0  0  0
    9.0933    0.0630    0.0000 C   0  0  0  0  0  0  0  0  0  0  0  0
   10.3923    0.8130    0.0000 C   0  0  0  0  0  0  0  0  0  0  0  0
   11.6913    0.0630    0.0000 N   0  0  0  0  0  0  0  0  0  0  0  0
   12.9904    0.8130    0.0000 C   0  0  0  0  0  0  0  0  0  0  0  0
   14.2894    0.0630    0.0000 C   0  0  0  0  0  0  0  0  0  0  0  0
   14.2894   -1.4370    0.0000 O   0  0  0  0  0  0  0  0  0  0  0  0
   15.5885    0.8130    0.0000 C   0  0  0  0  0  0  0  0  0  0  0  0
   16.8875    0.0630    0.0000 C   0  0  0  0  0  0  0  0  0  0  0  0
   18.1865    0.8130    0.0000 C   0  0  0  0  0  0  0  0  0  0  0  0
   18.1865    2.3130    0.0000 C   0  0  0  0  0  0  0  0  0  0  0  0
   16.8875    3.0630    0.0000 N   0  0  0  0  0  0  0  0  0  0  0  0
   15.5885    2.3130    0.0000 C   0  0  0  0  0  0  0  0  0  0  0  0
    7.7942    2.3130    0.0000 C   0  0  0  0  0  0  0  0  0  0  0  0
    6.4952    3.0630    0.0000 C   0  0  0  0  0  0  0  0  0  0  0  0
  1  2  1  0  0  0  0
  2  3  2  0  0  0  0
  3  4  1  0  0  0  0
  4  5  2  0  0  0  0
  5  6  1  0  0  0  0
  6  7  1  0  0  0  0
  7  8  1  0  0  0  0
  8  9  1  0  0  0  0
  9 10  1  0  0  0  0
  6 10  1  0  0  0  0
  5 11  1  0  0  0  0
 11 12  2  0  0  0  0
  2 12  1  0  0  0  0
 11 13  1  0  0  0  0
 13 14  2  0  0  0  0
 13 15  1  0  0  0  0
 15 16  1  0  0  0  0
 16 17  2  0  0  0  0
 17 18  1  0  0  0  0
 18 19  2  0  0  0  0
 19 20  1  0  0  0  0
 20 21  1  0  0  0  0
 21 22  1  0  0  0  0
 22 23  1  0  0  0  0
 23 24  1  0  0  0  0
 24 25  1  1  0  0  0
 24 26  1  0  0  0  0
 26 27  2  0  0  0  0
 27 28  1  0  0  0  0
 28 29  2  0  0  0  0
 29 30  1  0  0  0  0
 30 31  2  0  0  0  0
 26 31  1  0  0  0  0
 19 32  1  0  0  0  0
 32 33  2  0  0  0  0
 16 33  1  0  0  0  0
M  END
> <chemblId>
CHEMBL1078696

> <bioactivity__type>
IC50

> <units>
nM

> <value>
12000.0

$$$$

  CDK     11271516562D 0   0.00000     0.00000     0

 35 38  0  0  0  0              1 V2000 
   10.3923   16.0710    0.0000 O   0  0  0  0  0  0  0  0  0  0  0  0
    9.0933   16.8210    0.0000 C   0  0  0  0  0  0  0  0  0  0  0  0
    7.7942   16.0710    0.0000 C   0  0  0  0  0  0  0  0  0  0  0  0
    7.7942   14.5710    0.0000 N   0  0  0  0  0  0  0  0  0  0  0  0
    6.4952   13.8210    0.0000 C   0  0  0  0  0  0  0  0  0  0  0  0
    6.4952   12.3210    0.0000 C   0  0  0  0  0  0  0  0  0  0  0  0
    5.1962   11.5710    0.0000 C   0  0  0  0  0  0  0  0  0  0  0  0
    3.8971   12.3210    0.0000 C   0  0  0  0  0  0  0  0  0  0  0  0
    2.5981   11.5710    0.0000 C   0  0  0  0  0  0  0  0  0  0  0  0
    2.5981   10.0710    0.0000 C   0  0  0  0  0  0  0  0  0  0  0  0
    1.2990    9.3210    0.0000 N   0  0  0  0  0  0  0  0  0  0  0  0
    1.2990    7.8210    0.0000 C   0  0  0  0  0  0  0  0  0  0  0  0
    2.5981    7.0710    0.0000 O   0  0  0  0  0  0  0  0  0  0  0  0
    0.0000    7.0710    0.0000 C   0  0  0  0  0  0  0  0  0  0  0  0
   -1.2990    7.8210    0.0000 C   0  0  0  0  0  0  0  0  0  0  0  0
   -2.5981    7.0710    0.0000 C   0  0  0  0  0  0  0  0  0  0  0  0
   -2.5981    5.5710    0.0000 C   0  0  0  0  0  0  0  0  0  0  0  0
   -1.2990    4.8210    0.0000 C   0  0  0  0  0  0  0  0  0  0  0  0
   -1.2990    3.3210    0.0000 C   0  0  0  0  0  0  0  0  0  0  0  0
    0.0000    2.5710    0.0000 C   0  0  0  0  0  0  0  0  0  0  0  0
    0.0000    1.0710    0.0000 C   0  0  0  0  0  0  0  0  0  0  0  0
    1.2990    0.3210    0.0000 C   0  0  0  0  0  0  0  0  0  0  0  0
    1.2990   -1.1790    0.0000 C   0  0  0  0  0  0  0  0  0  0  0  0
    0.0000   -1.9290    0.0000 C   0  0  0  0  0  0  0  0  0  0  0  0
   -1.2990   -1.1790    0.0000 C   0  0  0  0  0  0  0  0  0  0  0  0
   -1.2990    0.3210    0.0000 C   0  0  0  0  0  0  0  0  0  0  0  0
    0.0000    5.5710    0.0000 C   0  0  0  0  0  0  0  0  0  0  0  0
    3.8971    9.3210    0.0000 C   0  0  0  0  0  0  0  0  0  0  0  0
    5.1962   10.0710    0.0000 C   0  0  0  0  0  0  0  0  0  0  0  0
    9.0933   18.3210    0.0000 C   0  0  0  0  0  0  0  0  0  0  0  0
   10.3923   19.0710    0.0000 C   0  0  0  0  0  0  0  0  0  0  0  0
   10.3923   20.5710    0.0000 C   0  0  0  0  0  0  0  0  0  0  0  0
    9.0933   21.3210    0.0000 C   0  0  0  0  0  0  0  0  0  0  0  0
    7.7942   20.5710    0.0000 N   0  0  0  0  0  0  0  0  0  0  0  0
    7.7942   19.0710    0.0000 C   0  0  0  0  0  0  0  0  0  0  0  0
  2  1  1  1  0  0  0
  2  3  1  0  0  0  0
  3  4  1  0  0  0  0
  4  5  1  0  0  0  0
  5  6  1  0  0  0  0
  6  7  1  0  0  0  0
  7  8  2  0  0  0  0
  8  9  1  0  0  0  0
  9 10  2  0  0  0  0
 10 11  1  0  0  0  0
 11 12  1  0  0  0  0
 12 13  2  0  0  0  0
 12 14  1  0  0  0  0
 14 15  2  0  0  0  0
 15 16  1  0  0  0  0
 16 17  2  0  0  0  0
 17 18  1  0  0  0  0
 18 19  1  0  0  0  0
 19 20  1  0  0  0  0
 20 21  1  0  0  0  0
 21 22  2  0  0  0  0
 22 23  1  0  0  0  0
 23 24  2  0  0  0  0
 24 25  1  0  0  0  0
 25 26  2  0  0  0  0
 21 26  1  0  0  0  0
 18 27  2  0  0  0  0
 14 27  1  0  0  0  0
 10 28  1  0  0  0  0
 28 29  2  0  0  0  0
  7 29  1  0  0  0  0
  2 30  1  0  0  0  0
 30 31  2  0  0  0  0
 31 32  1  0  0  0  0
 32 33  2  0  0  0  0
 33 34  1  0  0  0  0
 34 35  2  0  0  0  0
 30 35  1  0  0  0  0
M  END
> <chemblId>
CHEMBL1078749

> <bioactivity__type>
IC50

> <units>
nM

> <value>
4000.0

$$$$

  CDK     11271516562D 0   0.00000     0.00000     0

 33 36  0  0  0  0              1 V2000 
    2.5981    5.3130    0.0000 C   0  0  0  0  0  0  0  0  0  0  0  0
    1.2990    4.5630    0.0000 C   0  0  0  0  0  0  0  0  0  0  0  0
    0.0000    5.3130    0.0000 C   0  0  0  0  0  0  0  0  0  0  0  0
   -1.2990    4.5630    0.0000 C   0  0  0  0  0  0  0  0  0  0  0  0
   -1.2990    3.0630    0.0000 C   0  0  0  0  0  0  0  0  0  0  0  0
   -2.5981    2.3130    0.0000 C   0  0  0  0  0  0  0  0  0  0  0  0
   -2.5981    0.8130    0.0000 O   0  0  0  0  0  0  0  0  0  0  0  0
   -3.8971    3.0630    0.0000 N   0  0  0  0  0  0  0  0  0  0  0  0
   -5.1962    2.3130    0.0000 C   0  0  0  0  0  0  0  0  0  0  0  0
   -6.4952    3.0630    0.0000 C   0  0  0  0  0  0  0  0  0  0  0  0
   -7.7942    2.3130    0.0000 C   0  0  0  0  0  0  0  0  0  0  0  0
   -7.7942    0.8130    0.0000 C   0  0  0  0  0  0  0  0  0  0  0  0
   -9.0933    0.0630    0.0000 C   0  0  0  0  0  0  0  0  0  0  0  0
  -10.3923    0.8130    0.0000 C   0  0  0  0  0  0  0  0  0  0  0  0
  -11.6913    0.0630    0.0000 N   0  0  0  0  0  0  0  0  0  0  0  0
  -12.9904    0.8130    0.0000 C   0  0  0  0  0  0  0  0  0  0  0  0
  -14.2894    0.0630    0.0000 C   0  0  0  0  0  0  0  0  0  0  0  0
  -14.2894   -1.4370    0.0000 O   0  0  0  0  0  0  0  0  0  0  0  0
  -15.5885    0.8130    0.0000 C   0  0  0  0  0  0  0  0  0  0  0  0
  -15.5885    2.3130    0.0000 C   0  0  0  0  0  0  0  0  0  0  0  0
  -16.8875    3.0630    0.0000 C   0  0  0  0  0  0  0  0  0  0  0  0
  -18.1865    2.3130    0.0000 C   0  0  0  0  0  0  0  0  0  0  0  0
  -18.1865    0.8130    0.0000 N   0  0  0  0  0  0  0  0  0  0  0  0
  -16.8875    0.0630    0.0000 C   0  0  0  0  0  0  0  0  0  0  0  0
   -6.4952    0.0630    0.0000 C   0  0  0  0  0  0  0  0  0  0  0  0
   -5.1962    0.8130    0.0000 C   0  0  0  0  0  0  0  0  0  0  0  0
    0.0000    2.3130    0.0000 C   0  0  0  0  0  0  0  0  0  0  0  0
    1.2990    3.0630    0.0000 C   0  0  0  0  0  0  0  0  0  0  0  0
    0.0000    0.8130    0.0000 N   0  0  0  0  0  0  0  0  0  0  0  0
    1.2130   -0.0680    0.0000 C   0  0  0  0  0  0  0  0  0  0  0  0
    0.7500   -1.4950    0.0000 C   0  0  0  0  0  0  0  0  0  0  0  0
   -0.7500   -1.4950    0.0000 C   0  0  0  0  0  0  0  0  0  0  0  0
   -1.2130   -0.0680    0.0000 C   0  0  0  0  0  0  0  0  0  0  0  0
  1  2  1  0  0  0  0
  2  3  2  0  0  0  0
  3  4  1  0  0  0  0
  4  5  2  0  0  0  0
  5  6  1  0  0  0  0
  6  7  2  0  0  0  0
  6  8  1  0  0  0  0
  8  9  1  0  0  0  0
  9 10  2  0  0  0  0
 10 11  1  0  0  0  0
 11 12  2  0  0  0  0
 12 13  1  0  0  0  0
 13 14  1  0  0  0  0
 14 15  1  0  0  0  0
 15 16  1  0  0  0  0
 16 17  1  0  0  0  0
 17 18  1  6  0  0  0
 17 19  1  0  0  0  0
 19 20  2  0  0  0  0
 20 21  1  0  0  0  0
 21 22  2  0  0  0  0
 22 23  1  0  0  0  0
 23 24  2  0  0  0  0
 19 24  1  0  0  0  0
 12 25  1  0  0  0  0
 25 26  2  0  0  0  0
  9 26  1  0  0  0  0
  5 27  1  0  0  0  0
 27 28  2  0  0  0  0
  2 28  1  0  0  0  0
 27 29  1  0  0  0  0
 29 30  1  0  0  0  0
 30 31  1  0  0  0  0
 31 32  1  0  0  0  0
 32 33  1  0  0  0  0
 29 33  1  0  0  0  0
M  END
> <chemblId>
CHEMBL1078876

> <bioactivity__type>
IC50

> <units>
nM

> <value>
19000.0

$$$$

  CDK     11271516562D 0   0.00000     0.00000     0

 36 40  0  0  0  0              1 V2000 
   16.1000   -5.1988    0.0000 O   0  0  0  0  0  0  0  0  0  0  0  0
   15.3497   -6.4977    0.0000 C   0  0  0  0  0  0  0  0  0  0  0  0
   13.8497   -6.4974    0.0000 C   0  0  0  0  0  0  0  0  0  0  0  0
   13.1000   -5.1982    0.0000 N   0  0  0  0  0  0  0  0  0  0  0  0
   11.6000   -5.1979    0.0000 C   0  0  0  0  0  0  0  0  0  0  0  0
   10.8502   -3.8987    0.0000 C   0  0  0  0  0  0  0  0  0  0  0  0
    9.3502   -3.8984    0.0000 C   0  0  0  0  0  0  0  0  0  0  0  0
    8.6005   -2.5993    0.0000 C   0  0  0  0  0  0  0  0  0  0  0  0
    7.1005   -2.5990    0.0000 C   0  0  0  0  0  0  0  0  0  0  0  0
    6.3502   -3.8978    0.0000 C   0  0  0  0  0  0  0  0  0  0  0  0
    4.8502   -3.8976    0.0000 N   0  0  0  0  0  0  0  0  0  0  0  0
    4.1005   -2.5984    0.0000 C   0  0  0  0  0  0  0  0  0  0  0  0
    2.6005   -2.5981    0.0000 O   0  0  0  0  0  0  0  0  0  0  0  0
    4.8507   -1.2995    0.0000 C   0  0  0  0  0  0  0  0  0  0  0  0
    6.3507   -1.2998    0.0000 C   0  0  0  0  0  0  0  0  0  0  0  0
    7.1010   -0.0009    0.0000 C   0  0  0  0  0  0  0  0  0  0  0  0
    6.3513    1.2983    0.0000 C   0  0  0  0  0  0  0  0  0  0  0  0
    4.8513    1.2986    0.0000 C   0  0  0  0  0  0  0  0  0  0  0  0
    4.1010   -0.0003    0.0000 C   0  0  0  0  0  0  0  0  0  0  0  0
    2.6010    0.0000    0.0000 C   0  0  0  0  0  0  0  0  0  0  0  0
    1.7190   -1.2130    0.0000 N   0  0  0  0  0  0  0  0  0  0  0  0
    0.2930   -0.7500    0.0000 C   0  0  0  0  0  0  0  0  0  0  0  0
   -1.0070   -1.5000    0.0000 C   0  0  0  0  0  0  0  0  0  0  0  0
   -2.3060   -0.7500    0.0000 C   0  0  0  0  0  0  0  0  0  0  0  0
   -2.3060    0.7500    0.0000 C   0  0  0  0  0  0  0  0  0  0  0  0
   -1.0070    1.5000    0.0000 C   0  0  0  0  0  0  0  0  0  0  0  0
    0.2930    0.7500    0.0000 C   0  0  0  0  0  0  0  0  0  0  0  0
    1.7190    1.2140    0.0000 S   0  0  0  0  0  0  0  0  0  0  0  0
    7.1000   -5.1970    0.0000 C   0  0  0  0  0  0  0  0  0  0  0  0
    8.6000   -5.1973    0.0000 C   0  0  0  0  0  0  0  0  0  0  0  0
   16.0995   -7.7969    0.0000 C   0  0  0  0  0  0  0  0  0  0  0  0
   15.5214   -8.6129    0.0000 C   0  0  0  0  0  0  0  0  0  0  0  0
   15.8926  -10.0933    0.0000 C   0  0  0  0  0  0  0  0  0  0  0  0
   17.4540  -10.3376    0.0000 C   0  0  0  0  0  0  0  0  0  0  0  0
   18.3676   -9.0481    0.0000 N   0  0  0  0  0  0  0  0  0  0  0  0
   17.6192   -7.6561    0.0000 C   0  0  0  0  0  0  0  0  0  0  0  0
  2  1  1  6  0  0  0
  2  3  1  0  0  0  0
  3  4  1  0  0  0  0
  4  5  1  0  0  0  0
  5  6  1  0  0  0  0
  6  7  1  0  0  0  0
  7  8  2  0  0  0  0
  8  9  1  0  0  0  0
  9 10  2  0  0  0  0
 10 11  1  0  0  0  0
 11 12  1  0  0  0  0
 12 13  2  0  0  0  0
 12 14  1  0  0  0  0
 14 15  2  0  0  0  0
 15 16  1  0  0  0  0
 16 17  2  0  0  0  0
 17 18  1  0  0  0  0
 18 19  2  0  0  0  0
 14 19  1  0  0  0  0
 19 20  1  0  0  0  0
 20 21  2  0  0  0  0
 21 22  1  0  0  0  0
 22 23  2  0  0  0  0
 23 24  1  0  0  0  0
 24 25  2  0  0  0  0
 25 26  1  0  0  0  0
 26 27  2  0  0  0  0
 22 27  1  0  0  0  0
 27 28  1  0  0  0  0
 20 28  1  0  0  0  0
 10 29  1  0  0  0  0
 29 30  2  0  0  0  0
  7 30  1  0  0  0  0
  2 31  1  0  0  0  0
 31 32  2  0  0  0  0
 32 33  1  0  0  0  0
 33 34  2  0  0  0  0
 34 35  1  0  0  0  0
 35 36  2  0  0  0  0
 31 36  1  0  0  0  0
M  END
> <chemblId>
CHEMBL1083831

> <bioactivity__type>
IC50

> <units>
nM

> <value>
5000.0

$$$$

  CDK     11271516562D 0   0.00000     0.00000     0

 33 36  0  0  0  0              1 V2000 
   14.2894   -1.1790    0.0000 O   0  0  0  0  0  0  0  0  0  0  0  0
   14.2894    0.3210    0.0000 C   0  0  0  0  0  0  0  0  0  0  0  0
   12.9904    1.0710    0.0000 C   0  0  0  0  0  0  0  0  0  0  0  0
   11.6913    0.3210    0.0000 N   0  0  0  0  0  0  0  0  0  0  0  0
   10.3923    1.0710    0.0000 C   0  0  0  0  0  0  0  0  0  0  0  0
    9.0933    0.3210    0.0000 C   0  0  0  0  0  0  0  0  0  0  0  0
    7.7942    1.0710    0.0000 C   0  0  0  0  0  0  0  0  0  0  0  0
    7.7942    2.5710    0.0000 C   0  0  0  0  0  0  0  0  0  0  0  0
    6.4952    3.3210    0.0000 C   0  0  0  0  0  0  0  0  0  0  0  0
    5.1962    2.5710    0.0000 C   0  0  0  0  0  0  0  0  0  0  0  0
    3.8971    3.3210    0.0000 N   0  0  0  0  0  0  0  0  0  0  0  0
    2.5981    2.5710    0.0000 C   0  0  0  0  0  0  0  0  0  0  0  0
    2.5981    1.0710    0.0000 O   0  0  0  0  0  0  0  0  0  0  0  0
    1.2990    3.3210    0.0000 C   0  0  0  0  0  0  0  0  0  0  0  0
    1.2990    4.8210    0.0000 C   0  0  0  0  0  0  0  0  0  0  0  0
    0.0000    5.5710    0.0000 C   0  0  0  0  0  0  0  0  0  0  0  0
   -1.2990    4.8210    0.0000 C   0  0  0  0  0  0  0  0  0  0  0  0
   -1.2990    3.3210    0.0000 C   0  0  0  0  0  0  0  0  0  0  0  0
    0.0000    2.5710    0.0000 C   0  0  0  0  0  0  0  0  0  0  0  0
    0.0000    1.0710    0.0000 C   0  0  0  0  0  0  0  0  0  0  0  0
    1.2990    0.3210    0.0000 C   0  0  0  0  0  0  0  0  0  0  0  0
    1.2990   -1.1790    0.0000 C   0  0  0  0  0  0  0  0  0  0  0  0
    0.0000   -1.9290    0.0000 C   0  0  0  0  0  0  0  0  0  0  0  0
   -1.2990   -1.1790    0.0000 C   0  0  0  0  0  0  0  0  0  0  0  0
   -1.2990    0.3210    0.0000 C   0  0  0  0  0  0  0  0  0  0  0  0
    5.1962    1.0710    0.0000 C   0  0  0  0  0  0  0  0  0  0  0  0
    6.4952    0.3210    0.0000 C   0  0  0  0  0  0  0  0  0  0  0  0
   15.5885    1.0710    0.0000 C   0  0  0  0  0  0  0  0  0  0  0  0
   16.8875    0.3210    0.0000 C   0  0  0  0  0  0  0  0  0  0  0  0
   18.1865    1.0710    0.0000 C   0  0  0  0  0  0  0  0  0  0  0  0
   18.1865    2.5710    0.0000 C   0  0  0  0  0  0  0  0  0  0  0  0
   16.8875    3.3210    0.0000 N   0  0  0  0  0  0  0  0  0  0  0  0
   15.5885    2.5710    0.0000 C   0  0  0  0  0  0  0  0  0  0  0  0
  2  1  1  1  0  0  0
  2  3  1  0  0  0  0
  3  4  1  0  0  0  0
  4  5  1  0  0  0  0
  5  6  1  0  0  0  0
  6  7  1  0  0  0  0
  7  8  2  0  0  0  0
  8  9  1  0  0  0  0
  9 10  2  0  0  0  0
 10 11  1  0  0  0  0
 11 12  1  0  0  0  0
 12 13  2  0  0  0  0
 12 14  1  0  0  0  0
 14 15  2  0  0  0  0
 15 16  1  0  0  0  0
 16 17  2  0  0  0  0
 17 18  1  0  0  0  0
 18 19  2  0  0  0  0
 14 19  1  0  0  0  0
 19 20  1  0  0  0  0
 20 21  1  0  0  0  0
 21 22  1  0  0  0  0
 22 23  1  0  0  0  0
 23 24  1  0  0  0  0
 24 25  1  0  0  0  0
 20 25  1  0  0  0  0
 10 26  1  0  0  0  0
 26 27  2  0  0  0  0
  7 27  1  0  0  0  0
  2 28  1  0  0  0  0
 28 29  2  0  0  0  0
 29 30  1  0  0  0  0
 30 31  2  0  0  0  0
 31 32  1  0  0  0  0
 32 33  2  0  0  0  0
 28 33  1  0  0  0  0
M  END
> <chemblId>
CHEMBL1083832

> <bioactivity__type>
IC50

> <units>
nM

> <value>
6000.0

$$$$

  CDK     11271516562D 0   0.00000     0.00000     0

 37 41  0  0  0  0              1 V2000 
   -6.4952   15.7500    0.0000 C   0  0  0  0  0  0  0  0  0  0  0  0
   -6.4952   14.2500    0.0000 C   0  0  0  0  0  0  0  0  0  0  0  0
   -5.1962   13.5000    0.0000 C   0  0  0  0  0  0  0  0  0  0  0  0
   -7.7942   13.5000    0.0000 C   0  0  0  0  0  0  0  0  0  0  0  0
   -9.0933   14.2500    0.0000 C   0  0  0  0  0  0  0  0  0  0  0  0
  -10.3923   13.5000    0.0000 C   0  0  0  0  0  0  0  0  0  0  0  0
  -10.3923   12.0000    0.0000 C   0  0  0  0  0  0  0  0  0  0  0  0
  -11.6913   11.2500    0.0000 C   0  0  0  0  0  0  0  0  0  0  0  0
   -9.0933   11.2500    0.0000 C   0  0  0  0  0  0  0  0  0  0  0  0
   -7.7942   12.0000    0.0000 C   0  0  0  0  0  0  0  0  0  0  0  0
   -6.4952   11.2500    0.0000 O   0  0  0  0  0  0  0  0  0  0  0  0
   -6.4952    9.7500    0.0000 C   0  0  0  0  0  0  0  0  0  0  0  0
   -5.1962    9.0000    0.0000 C   0  0  0  0  0  0  0  0  0  0  0  0
   -3.8971    9.7500    0.0000 O   0  0  0  0  0  0  0  0  0  0  0  0
   -5.1962    7.5000    0.0000 C   0  0  0  0  0  0  0  0  0  0  0  0
   -3.8971    6.7500    0.0000 N   0  0  0  0  0  0  0  0  0  0  0  0
   -3.8971    5.2500    0.0000 C   0  0  0  0  0  0  0  0  0  0  0  0
   -2.5981    4.5000    0.0000 C   0  0  0  0  0  0  0  0  0  0  0  0
   -1.2990    5.2500    0.0000 C   0  0  0  0  0  0  0  0  0  0  0  0
    0.0000    4.5000    0.0000 C   0  0  0  0  0  0  0  0  0  0  0  0
   -0.0000    3.0000    0.0000 N   0  0  0  0  0  0  0  0  0  0  0  0
    1.2990    2.2500    0.0000 C   0  0  0  0  0  0  0  0  0  0  0  0
    2.5980    3.0000    0.0000 O   0  0  0  0  0  0  0  0  0  0  0  0
    1.2990    0.7500    0.0000 C   0  0  0  0  0  0  0  0  0  0  0  0
    2.5980    0.0000    0.0000 C   0  0  0  0  0  0  0  0  0  0  0  0
    2.5980   -1.5000    0.0000 C   0  0  0  0  0  0  0  0  0  0  0  0
    1.2990   -2.2500    0.0000 C   0  0  0  0  0  0  0  0  0  0  0  0
   -0.0000   -1.5000    0.0000 C   0  0  0  0  0  0  0  0  0  0  0  0
   -1.2990   -2.2500    0.0000 C   0  0  0  0  0  0  0  0  0  0  0  0
   -2.5980   -1.5000    0.0000 C   0  0  0  0  0  0  0  0  0  0  0  0
   -2.5980    0.0000    0.0000 C   0  0  0  0  0  0  0  0  0  0  0  0
   -1.2990    0.7500    0.0000 C   0  0  0  0  0  0  0  0  0  0  0  0
   -1.2990    2.2500    0.0000 C   0  0  0  0  0  0  0  0  0  0  0  0
   -2.5980    3.0000    0.0000 O   0  0  0  0  0  0  0  0  0  0  0  0
   -0.0000    0.0000    0.0000 C   0  0  0  0  0  0  0  0  0  0  0  0
   -1.2990    6.7500    0.0000 C   0  0  0  0  0  0  0  0  0  0  0  0
   -2.5981    7.5000    0.0000 C   0  0  0  0  0  0  0  0  0  0  0  0
  1  2  1  0  0  0  0
  2  3  1  0  0  0  0
  2  4  1  0  0  0  0
  4  5  2  0  0  0  0
  5  6  1  0  0  0  0
  6  7  2  0  0  0  0
  7  8  1  0  0  0  0
  7  9  1  0  0  0  0
  9 10  2  0  0  0  0
  4 10  1  0  0  0  0
 10 11  1  0  0  0  0
 11 12  1  0  0  0  0
 12 13  1  0  0  0  0
 13 14  1  0  0  0  0
 13 15  1  0  0  0  0
 15 16  1  0  0  0  0
 16 17  1  0  0  0  0
 17 18  1  0  0  0  0
 18 19  1  0  0  0  0
 19 20  1  0  0  0  0
 20 21  1  0  0  0  0
 21 22  1  0  0  0  0
 22 23  2  0  0  0  0
 22 24  1  0  0  0  0
 24 25  2  0  0  0  0
 25 26  1  0  0  0  0
 26 27  2  0  0  0  0
 27 28  1  0  0  0  0
 28 29  2  0  0  0  0
 29 30  1  0  0  0  0
 30 31  2  0  0  0  0
 31 32  1  0  0  0  0
 32 33  1  0  0  0  0
 21 33  1  0  0  0  0
 33 34  2  0  0  0  0
 32 35  2  0  0  0  0
 24 35  1  0  0  0  0
 28 35  1  0  0  0  0
 19 36  1  0  0  0  0
 36 37  1  0  0  0  0
 16 37  1  0  0  0  0
M  END
> <chemblId>
CHEMBL1083994

> <bioactivity__type>
IC50

> <units>
nM

> <value>
377.0

$$$$

  CDK     11271516562D 0   0.00000     0.00000     0

 33 36  0  0  0  0              1 V2000 
    7.9888  -13.5218    0.0000 O   0  0  0  0  0  0  0  0  0  0  0  0
    9.1034  -12.5180    0.0000 C   0  0  0  0  0  0  0  0  0  0  0  0
    8.7914  -11.0508    0.0000 C   0  0  0  0  0  0  0  0  0  0  0  0
    7.3648  -10.5874    0.0000 N   0  0  0  0  0  0  0  0  0  0  0  0
    7.0528   -9.1202    0.0000 C   0  0  0  0  0  0  0  0  0  0  0  0
    5.6262   -8.6568    0.0000 C   0  0  0  0  0  0  0  0  0  0  0  0
    5.3142   -7.1896    0.0000 C   0  0  0  0  0  0  0  0  0  0  0  0
    6.4288   -6.1858    0.0000 C   0  0  0  0  0  0  0  0  0  0  0  0
    6.1169   -4.7186    0.0000 C   0  0  0  0  0  0  0  0  0  0  0  0
    4.6902   -4.2552    0.0000 C   0  0  0  0  0  0  0  0  0  0  0  0
    4.3782   -2.7880    0.0000 N   0  0  0  0  0  0  0  0  0  0  0  0
    2.9516   -2.3246    0.0000 C   0  0  0  0  0  0  0  0  0  0  0  0
    1.8370   -3.3284    0.0000 O   0  0  0  0  0  0  0  0  0  0  0  0
    2.6396   -0.8574    0.0000 C   0  0  0  0  0  0  0  0  0  0  0  0
    1.2130   -0.3940    0.0000 C   0  0  0  0  0  0  0  0  0  0  0  0
    0.7500    1.0320    0.0000 N   0  0  0  0  0  0  0  0  0  0  0  0
   -0.7500    1.0320    0.0000 C   0  0  0  0  0  0  0  0  0  0  0  0
   -1.2140   -0.3940    0.0000 C   0  0  0  0  0  0  0  0  0  0  0  0
    0.0000   -1.2760    0.0000 S   0  0  0  0  0  0  0  0  0  0  0  0
   -1.6314    2.2457    0.0000 C   0  0  0  0  0  0  0  0  0  0  0  0
   -1.0210    3.6159    0.0000 C   0  0  0  0  0  0  0  0  0  0  0  0
   -1.9025    4.8296    0.0000 C   0  0  0  0  0  0  0  0  0  0  0  0
   -3.3943    4.6731    0.0000 C   0  0  0  0  0  0  0  0  0  0  0  0
   -4.0047    3.3029    0.0000 C   0  0  0  0  0  0  0  0  0  0  0  0
   -3.1232    2.0892    0.0000 C   0  0  0  0  0  0  0  0  0  0  0  0
    3.5756   -5.2590    0.0000 C   0  0  0  0  0  0  0  0  0  0  0  0
    3.8876   -6.7262    0.0000 C   0  0  0  0  0  0  0  0  0  0  0  0
   10.5300  -12.9814    0.0000 C   0  0  0  0  0  0  0  0  0  0  0  0
   10.8420  -14.4486    0.0000 C   0  0  0  0  0  0  0  0  0  0  0  0
   12.2687  -14.9120    0.0000 C   0  0  0  0  0  0  0  0  0  0  0  0
   13.3833  -13.9082    0.0000 C   0  0  0  0  0  0  0  0  0  0  0  0
   13.0713  -12.4410    0.0000 N   0  0  0  0  0  0  0  0  0  0  0  0
   11.6447  -11.9776    0.0000 C   0  0  0  0  0  0  0  0  0  0  0  0
  2  1  1  1  0  0  0
  2  3  1  0  0  0  0
  3  4  1  0  0  0  0
  4  5  1  0  0  0  0
  5  6  1  0  0  0  0
  6  7  1  0  0  0  0
  7  8  2  0  0  0  0
  8  9  1  0  0  0  0
  9 10  2  0  0  0  0
 10 11  1  0  0  0  0
 11 12  1  0  0  0  0
 12 13  2  0  0  0  0
 12 14  1  0  0  0  0
 14 15  1  0  0  0  0
 15 16  2  0  0  0  0
 16 17  1  0  0  0  0
 17 18  2  0  0  0  0
 18 19  1  0  0  0  0
 15 19  1  0  0  0  0
 17 20  1  0  0  0  0
 20 21  2  0  0  0  0
 21 22  1  0  0  0  0
 22 23  2  0  0  0  0
 23 24  1  0  0  0  0
 24 25  2  0  0  0  0
 20 25  1  0  0  0  0
 10 26  1  0  0  0  0
 26 27  2  0  0  0  0
  7 27  1  0  0  0  0
  2 28  1  0  0  0  0
 28 29  2  0  0  0  0
 29 30  1  0  0  0  0
 30 31  2  0  0  0  0
 31 32  1  0  0  0  0
 32 33  2  0  0  0  0
 28 33  1  0  0  0  0
M  END
> <chemblId>
CHEMBL1084137

> <bioactivity__type>
IC50

> <units>
nM

> <value>
1100.0

$$$$

  CDK     11271516562D 0   0.00000     0.00000     0

 33 36  0  0  0  0              1 V2000 
   11.6913   12.0000    0.0000 O   0  0  0  0  0  0  0  0  0  0  0  0
   10.3923   12.7500    0.0000 C   0  0  0  0  0  0  0  0  0  0  0  0
    9.0932   12.0000    0.0000 C   0  0  0  0  0  0  0  0  0  0  0  0
    9.0932   10.5000    0.0000 N   0  0  0  0  0  0  0  0  0  0  0  0
    7.7942    9.7500    0.0000 C   0  0  0  0  0  0  0  0  0  0  0  0
    7.7942    8.2500    0.0000 C   0  0  0  0  0  0  0  0  0  0  0  0
    6.4952    7.5000    0.0000 C   0  0  0  0  0  0  0  0  0  0  0  0
    5.1961    8.2500    0.0000 C   0  0  0  0  0  0  0  0  0  0  0  0
    3.8971    7.5000    0.0000 C   0  0  0  0  0  0  0  0  0  0  0  0
    3.8971    6.0000    0.0000 C   0  0  0  0  0  0  0  0  0  0  0  0
    2.5980    5.2500    0.0000 N   0  0  0  0  0  0  0  0  0  0  0  0
    2.5980    3.7500    0.0000 C   0  0  0  0  0  0  0  0  0  0  0  0
    3.8971    3.0000    0.0000 O   0  0  0  0  0  0  0  0  0  0  0  0
    1.2990    3.0000    0.0000 C   0  0  0  0  0  0  0  0  0  0  0  0
    1.2990    1.5000    0.0000 N   0  0  0  0  0  0  0  0  0  0  0  0
    2.5980    0.7500    0.0000 C   0  0  0  0  0  0  0  0  0  0  0  0
    3.8970    1.5000    0.0000 O   0  0  0  0  0  0  0  0  0  0  0  0
    2.5980   -0.7500    0.0000 N   0  0  0  0  0  0  0  0  0  0  0  0
    1.2990   -1.5000    0.0000 C   0  0  0  0  0  0  0  0  0  0  0  0
    0.0000   -0.7500    0.0000 C   0  0  0  0  0  0  0  0  0  0  0  0
   -1.2990   -1.5000    0.0000 C   0  0  0  0  0  0  0  0  0  0  0  0
   -2.5980   -0.7500    0.0000 C   0  0  0  0  0  0  0  0  0  0  0  0
   -2.5980    0.7500    0.0000 C   0  0  0  0  0  0  0  0  0  0  0  0
   -1.2990    1.5000    0.0000 C   0  0  0  0  0  0  0  0  0  0  0  0
    0.0000    0.7500    0.0000 C   0  0  0  0  0  0  0  0  0  0  0  0
    5.1961    5.2500    0.0000 C   0  0  0  0  0  0  0  0  0  0  0  0
    6.4952    6.0000    0.0000 C   0  0  0  0  0  0  0  0  0  0  0  0
   10.3923   14.2500    0.0000 C   0  0  0  0  0  0  0  0  0  0  0  0
   11.6913   15.0000    0.0000 C   0  0  0  0  0  0  0  0  0  0  0  0
   11.6913   16.5000    0.0000 C   0  0  0  0  0  0  0  0  0  0  0  0
   10.3923   17.2500    0.0000 C   0  0  0  0  0  0  0  0  0  0  0  0
    9.0932   16.5000    0.0000 N   0  0  0  0  0  0  0  0  0  0  0  0
    9.0932   15.0000    0.0000 C   0  0  0  0  0  0  0  0  0  0  0  0
  2  1  1  1  0  0  0
  2  3  1  0  0  0  0
  3  4  1  0  0  0  0
  4  5  1  0  0  0  0
  5  6  1  0  0  0  0
  6  7  1  0  0  0  0
  7  8  2  0  0  0  0
  8  9  1  0  0  0  0
  9 10  2  0  0  0  0
 10 11  1  0  0  0  0
 11 12  1  0  0  0  0
 12 13  2  0  0  0  0
 12 14  1  0  0  0  0
 14 15  1  0  0  0  0
 15 16  1  0  0  0  0
 16 17  2  0  0  0  0
 16 18  1  0  0  0  0
 18 19  2  0  0  0  0
 19 20  1  0  0  0  0
 20 21  2  0  0  0  0
 21 22  1  0  0  0  0
 22 23  2  0  0  0  0
 23 24  1  0  0  0  0
 24 25  2  0  0  0  0
 15 25  1  0  0  0  0
 20 25  1  0  0  0  0
 10 26  1  0  0  0  0
 26 27  2  0  0  0  0
  7 27  1  0  0  0  0
  2 28  1  0  0  0  0
 28 29  2  0  0  0  0
 29 30  1  0  0  0  0
 30 31  2  0  0  0  0
 31 32  1  0  0  0  0
 32 33  2  0  0  0  0
 28 33  1  0  0  0  0
M  END
> <chemblId>
CHEMBL1084144

> <bioactivity__type>
IC50

> <units>
nM

> <value>
3000.0

$$$$

  CDK     11271516562D 0   0.00000     0.00000     0

 34 37  0  0  0  0              1 V2000 
    4.1010    0.0000    0.0000 C   0  0  0  0  0  0  0  0  0  0  0  0
    2.6010    0.0000    0.0000 C   0  0  0  0  0  0  0  0  0  0  0  0
    1.7190    1.2140    0.0000 S   0  0  0  0  0  0  0  0  0  0  0  0
    0.2930    0.7500    0.0000 C   0  0  0  0  0  0  0  0  0  0  0  0
   -1.0070    1.5000    0.0000 N   0  0  0  0  0  0  0  0  0  0  0  0
   -2.3060    0.7500    0.0000 C   0  0  0  0  0  0  0  0  0  0  0  0
   -2.3060   -0.7500    0.0000 N   0  0  0  0  0  0  0  0  0  0  0  0
   -3.6050   -1.5000    0.0000 C   0  0  0  0  0  0  0  0  0  0  0  0
   -4.9041   -0.7500    0.0000 C   0  0  0  0  0  0  0  0  0  0  0  0
   -4.9041    0.7500    0.0000 O   0  0  0  0  0  0  0  0  0  0  0  0
   -6.2031   -1.5000    0.0000 N   0  0  0  0  0  0  0  0  0  0  0  0
   -7.5022   -0.7500    0.0000 C   0  0  0  0  0  0  0  0  0  0  0  0
   -7.5021    0.7500    0.0000 C   0  0  0  0  0  0  0  0  0  0  0  0
   -8.8012    1.5000    0.0000 C   0  0  0  0  0  0  0  0  0  0  0  0
  -10.1002    0.7500    0.0000 C   0  0  0  0  0  0  0  0  0  0  0  0
  -11.3993    1.5001    0.0000 C   0  0  0  0  0  0  0  0  0  0  0  0
  -12.6983    0.7501    0.0000 C   0  0  0  0  0  0  0  0  0  0  0  0
  -13.9973    1.5001    0.0000 N   0  0  0  0  0  0  0  0  0  0  0  0
  -15.2964    0.7501    0.0000 C   0  0  0  0  0  0  0  0  0  0  0  0
  -16.5954    1.5001    0.0000 C   0  0  0  0  0  0  0  0  0  0  0  0
  -16.5954    3.0001    0.0000 O   0  0  0  0  0  0  0  0  0  0  0  0
  -17.8944    0.7501    0.0000 C   0  0  0  0  0  0  0  0  0  0  0  0
  -19.1935    1.5001    0.0000 C   0  0  0  0  0  0  0  0  0  0  0  0
  -20.4925    0.7501    0.0000 C   0  0  0  0  0  0  0  0  0  0  0  0
  -20.4925   -0.7499    0.0000 C   0  0  0  0  0  0  0  0  0  0  0  0
  -19.1935   -1.4999    0.0000 N   0  0  0  0  0  0  0  0  0  0  0  0
  -17.8945   -0.7499    0.0000 C   0  0  0  0  0  0  0  0  0  0  0  0
  -10.1002   -0.7500    0.0000 C   0  0  0  0  0  0  0  0  0  0  0  0
   -8.8012   -1.5000    0.0000 C   0  0  0  0  0  0  0  0  0  0  0  0
   -1.0070   -1.5000    0.0000 C   0  0  0  0  0  0  0  0  0  0  0  0
   -1.0072   -3.0000    0.0000 O   0  0  0  0  0  0  0  0  0  0  0  0
    0.2930   -0.7500    0.0000 C   0  0  0  0  0  0  0  0  0  0  0  0
    1.7190   -1.2140    0.0000 C   0  0  0  0  0  0  0  0  0  0  0  0
    2.1822   -2.6407    0.0000 C   0  0  0  0  0  0  0  0  0  0  0  0
  1  2  1  0  0  0  0
  2  3  1  0  0  0  0
  3  4  1  0  0  0  0
  4  5  1  0  0  0  0
  5  6  2  0  0  0  0
  6  7  1  0  0  0  0
  7  8  1  0  0  0  0
  8  9  1  0  0  0  0
  9 10  2  0  0  0  0
  9 11  1  0  0  0  0
 11 12  1  0  0  0  0
 12 13  2  0  0  0  0
 13 14  1  0  0  0  0
 14 15  2  0  0  0  0
 15 16  1  0  0  0  0
 16 17  1  0  0  0  0
 17 18  1  0  0  0  0
 18 19  1  0  0  0  0
 19 20  1  0  0  0  0
 20 21  1  1  0  0  0
 20 22  1  0  0  0  0
 22 23  2  0  0  0  0
 23 24  1  0  0  0  0
 24 25  2  0  0  0  0
 25 26  1  0  0  0  0
 26 27  2  0  0  0  0
 22 27  1  0  0  0  0
 15 28  1  0  0  0  0
 28 29  2  0  0  0  0
 12 29  1  0  0  0  0
  7 30  1  0  0  0  0
 30 31  2  0  0  0  0
 30 32  1  0  0  0  0
  4 32  2  0  0  0  0
 32 33  1  0  0  0  0
  2 33  2  0  0  0  0
 33 34  1  0  0  0  0
M  END
> <chemblId>
CHEMBL1084145

> <bioactivity__type>
IC50

> <units>
nM

> <value>
3600.0

$$$$

  CDK     11271516562D 0   0.00000     0.00000     0

 31 34  0  0  0  0              1 V2000 
   14.8475   -7.9874    0.0000 O   0  0  0  0  0  0  0  0  0  0  0  0
   13.8438   -9.1022    0.0000 C   0  0  0  0  0  0  0  0  0  0  0  0
   12.3766   -8.7903    0.0000 C   0  0  0  0  0  0  0  0  0  0  0  0
   11.9130   -7.3638    0.0000 N   0  0  0  0  0  0  0  0  0  0  0  0
   10.4458   -7.0519    0.0000 C   0  0  0  0  0  0  0  0  0  0  0  0
    9.9822   -5.6253    0.0000 C   0  0  0  0  0  0  0  0  0  0  0  0
    8.5150   -5.3135    0.0000 C   0  0  0  0  0  0  0  0  0  0  0  0
    8.0515   -3.8869    0.0000 C   0  0  0  0  0  0  0  0  0  0  0  0
    6.5842   -3.5751    0.0000 C   0  0  0  0  0  0  0  0  0  0  0  0
    5.5806   -4.6898    0.0000 C   0  0  0  0  0  0  0  0  0  0  0  0
    4.1133   -4.3780    0.0000 N   0  0  0  0  0  0  0  0  0  0  0  0
    3.6498   -2.9514    0.0000 C   0  0  0  0  0  0  0  0  0  0  0  0
    4.6535   -1.8367    0.0000 O   0  0  0  0  0  0  0  0  0  0  0  0
    2.1826   -2.6396    0.0000 C   0  0  0  0  0  0  0  0  0  0  0  0
    1.7190   -1.2130    0.0000 C   0  0  0  0  0  0  0  0  0  0  0  0
    2.6010    0.0000    0.0000 N   0  0  0  0  0  0  0  0  0  0  0  0
    1.7190    1.2130    0.0000 N   0  0  0  0  0  0  0  0  0  0  0  0
    0.2920    0.7500    0.0000 C   0  0  0  0  0  0  0  0  0  0  0  0
   -1.0060    1.5000    0.0000 C   0  0  0  0  0  0  0  0  0  0  0  0
   -2.3060    0.7500    0.0000 C   0  0  0  0  0  0  0  0  0  0  0  0
   -2.3060   -0.7500    0.0000 C   0  0  0  0  0  0  0  0  0  0  0  0
   -1.0060   -1.5000    0.0000 C   0  0  0  0  0  0  0  0  0  0  0  0
    0.2920   -0.7500    0.0000 C   0  0  0  0  0  0  0  0  0  0  0  0
    6.0441   -6.1164    0.0000 C   0  0  0  0  0  0  0  0  0  0  0  0
    7.5113   -6.4282    0.0000 C   0  0  0  0  0  0  0  0  0  0  0  0
   14.3074  -10.5288    0.0000 C   0  0  0  0  0  0  0  0  0  0  0  0
   13.3037  -11.6435    0.0000 C   0  0  0  0  0  0  0  0  0  0  0  0
   13.7672  -13.0701    0.0000 C   0  0  0  0  0  0  0  0  0  0  0  0
   15.2345  -13.3819    0.0000 C   0  0  0  0  0  0  0  0  0  0  0  0
   16.2381  -12.2672    0.0000 N   0  0  0  0  0  0  0  0  0  0  0  0
   15.7746  -10.8406    0.0000 C   0  0  0  0  0  0  0  0  0  0  0  0
  2  1  1  6  0  0  0
  2  3  1  0  0  0  0
  3  4  1  0  0  0  0
  4  5  1  0  0  0  0
  5  6  1  0  0  0  0
  6  7  1  0  0  0  0
  7  8  2  0  0  0  0
  8  9  1  0  0  0  0
  9 10  2  0  0  0  0
 10 11  1  0  0  0  0
 11 12  1  0  0  0  0
 12 13  2  0  0  0  0
 12 14  1  0  0  0  0
 14 15  1  0  0  0  0
 15 16  2  0  0  0  0
 16 17  1  0  0  0  0
 17 18  1  0  0  0  0
 18 19  2  0  0  0  0
 19 20  1  0  0  0  0
 20 21  2  0  0  0  0
 21 22  1  0  0  0  0
 22 23  2  0  0  0  0
 15 23  1  0  0  0  0
 18 23  1  0  0  0  0
 10 24  1  0  0  0  0
 24 25  2  0  0  0  0
  7 25  1  0  0  0  0
  2 26  1  0  0  0  0
 26 27  2  0  0  0  0
 27 28  1  0  0  0  0
 28 29  2  0  0  0  0
 29 30  1  0  0  0  0
 30 31  2  0  0  0  0
 26 31  1  0  0  0  0
M  END
> <chemblId>
CHEMBL1084667

> <bioactivity__type>
IC50

> <units>
nM

> <value>
9600.0

$$$$

  CDK     11271516562D 0   0.00000     0.00000     0

 34 37  0  0  0  0              1 V2000 
   10.3944  -11.7740    0.0000 O   0  0  0  0  0  0  0  0  0  0  0  0
    9.0955  -12.5242    0.0000 C   0  0  0  0  0  0  0  0  0  0  0  0
    7.7963  -11.7745    0.0000 C   0  0  0  0  0  0  0  0  0  0  0  0
    7.7960  -10.2745    0.0000 N   0  0  0  0  0  0  0  0  0  0  0  0
    6.4968   -9.5247    0.0000 C   0  0  0  0  0  0  0  0  0  0  0  0
    6.4965   -8.0247    0.0000 C   0  0  0  0  0  0  0  0  0  0  0  0
    5.1973   -7.2750    0.0000 C   0  0  0  0  0  0  0  0  0  0  0  0
    5.1970   -5.7750    0.0000 C   0  0  0  0  0  0  0  0  0  0  0  0
    3.8978   -5.0252    0.0000 C   0  0  0  0  0  0  0  0  0  0  0  0
    2.5990   -5.7755    0.0000 C   0  0  0  0  0  0  0  0  0  0  0  0
    1.2998   -5.0257    0.0000 N   0  0  0  0  0  0  0  0  0  0  0  0
    1.2995   -3.5257    0.0000 C   0  0  0  0  0  0  0  0  0  0  0  0
    2.5984   -2.7755    0.0000 O   0  0  0  0  0  0  0  0  0  0  0  0
    0.0003   -2.7760    0.0000 C   0  0  0  0  0  0  0  0  0  0  0  0
    0.0000   -1.2760    0.0000 N   0  0  0  0  0  0  0  0  0  0  0  0
    1.2130   -0.3940    0.0000 C   0  0  0  0  0  0  0  0  0  0  0  0
    0.7500    1.0320    0.0000 C   0  0  0  0  0  0  0  0  0  0  0  0
   -0.7500    1.0320    0.0000 C   0  0  0  0  0  0  0  0  0  0  0  0
   -1.2140   -0.3940    0.0000 C   0  0  0  0  0  0  0  0  0  0  0  0
   -2.6407   -0.8572    0.0000 O   0  0  0  0  0  0  0  0  0  0  0  0
    1.6318    2.2454    0.0000 C   0  0  0  0  0  0  0  0  0  0  0  0
    3.1236    2.0885    0.0000 C   0  0  0  0  0  0  0  0  0  0  0  0
    4.0054    3.3019    0.0000 C   0  0  0  0  0  0  0  0  0  0  0  0
    3.3954    4.6723    0.0000 C   0  0  0  0  0  0  0  0  0  0  0  0
    1.9037    4.8292    0.0000 C   0  0  0  0  0  0  0  0  0  0  0  0
    1.0218    3.6158    0.0000 C   0  0  0  0  0  0  0  0  0  0  0  0
    2.5993   -7.2755    0.0000 C   0  0  0  0  0  0  0  0  0  0  0  0
    3.8984   -8.0252    0.0000 C   0  0  0  0  0  0  0  0  0  0  0  0
    9.0958  -14.0242    0.0000 C   0  0  0  0  0  0  0  0  0  0  0  0
    7.7969  -14.7745    0.0000 C   0  0  0  0  0  0  0  0  0  0  0  0
    7.7972  -16.2745    0.0000 C   0  0  0  0  0  0  0  0  0  0  0  0
    9.0964  -17.0242    0.0000 C   0  0  0  0  0  0  0  0  0  0  0  0
   10.3952  -16.2740    0.0000 N   0  0  0  0  0  0  0  0  0  0  0  0
   10.3949  -14.7740    0.0000 C   0  0  0  0  0  0  0  0  0  0  0  0
  2  1  1  6  0  0  0
  2  3  1  0  0  0  0
  3  4  1  0  0  0  0
  4  5  1  0  0  0  0
  5  6  1  0  0  0  0
  6  7  1  0  0  0  0
  7  8  2  0  0  0  0
  8  9  1  0  0  0  0
  9 10  2  0  0  0  0
 10 11  1  0  0  0  0
 11 12  1  0  0  0  0
 12 13  2  0  0  0  0
 12 14  1  0  0  0  0
 14 15  1  0  0  0  0
 15 16  1  0  0  0  0
 16 17  1  0  0  0  0
 17 18  1  0  0  0  0
 18 19  1  0  0  0  0
 15 19  1  0  0  0  0
 19 20  2  0  0  0  0
 17 21  1  0  0  0  0
 21 22  2  0  0  0  0
 22 23  1  0  0  0  0
 23 24  2  0  0  0  0
 24 25  1  0  0  0  0
 25 26  2  0  0  0  0
 21 26  1  0  0  0  0
 10 27  1  0  0  0  0
 27 28  2  0  0  0  0
  7 28  1  0  0  0  0
  2 29  1  0  0  0  0
 29 30  2  0  0  0  0
 30 31  1  0  0  0  0
 31 32  2  0  0  0  0
 32 33  1  0  0  0  0
 33 34  2  0  0  0  0
 29 34  1  0  0  0  0
M  END
> <chemblId>
CHEMBL1085444

> <bioactivity__type>
IC50

> <units>
nM

> <value>
1400.0

$$$$

  CDK     11271516562D 0   0.00000     0.00000     0

 30 33  0  0  0  0              1 V2000 
   15.6910    2.5981    0.0000 O   0  0  0  0  0  0  0  0  0  0  0  0
   14.9410    3.8971    0.0000 C   0  0  0  0  0  0  0  0  0  0  0  0
   13.4410    3.8971    0.0000 C   0  0  0  0  0  0  0  0  0  0  0  0
   12.6910    2.5981    0.0000 N   0  0  0  0  0  0  0  0  0  0  0  0
   11.1910    2.5981    0.0000 C   0  0  0  0  0  0  0  0  0  0  0  0
   10.4410    1.2990    0.0000 C   0  0  0  0  0  0  0  0  0  0  0  0
    8.9410    1.2990    0.0000 C   0  0  0  0  0  0  0  0  0  0  0  0
    8.1910    2.5981    0.0000 C   0  0  0  0  0  0  0  0  0  0  0  0
    6.6910    2.5981    0.0000 C   0  0  0  0  0  0  0  0  0  0  0  0
    5.9410    1.2990    0.0000 C   0  0  0  0  0  0  0  0  0  0  0  0
    4.4410    1.2990    0.0000 N   0  0  0  0  0  0  0  0  0  0  0  0
    3.6910    0.0000    0.0000 C   0  0  0  0  0  0  0  0  0  0  0  0
    4.4410   -1.2990    0.0000 O   0  0  0  0  0  0  0  0  0  0  0  0
    2.1910    0.0000    0.0000 C   0  0  0  0  0  0  0  0  0  0  0  0
    1.3090    1.2130    0.0000 N   0  0  0  0  0  0  0  0  0  0  0  0
   -0.1170    0.7500    0.0000 C   0  0  0  0  0  0  0  0  0  0  0  0
   -1.4170    1.5000    0.0000 C   0  0  0  0  0  0  0  0  0  0  0  0
   -2.7160    0.7500    0.0000 C   0  0  0  0  0  0  0  0  0  0  0  0
   -2.7160   -0.7500    0.0000 C   0  0  0  0  0  0  0  0  0  0  0  0
   -1.4170   -1.5000    0.0000 C   0  0  0  0  0  0  0  0  0  0  0  0
   -0.1170   -0.7500    0.0000 C   0  0  0  0  0  0  0  0  0  0  0  0
    1.3090   -1.2130    0.0000 N   0  0  0  0  0  0  0  0  0  0  0  0
    6.6910   -0.0000    0.0000 C   0  0  0  0  0  0  0  0  0  0  0  0
    8.1910   -0.0000    0.0000 C   0  0  0  0  0  0  0  0  0  0  0  0
   15.6910    5.1962    0.0000 C   0  0  0  0  0  0  0  0  0  0  0  0
   17.1910    5.1962    0.0000 C   0  0  0  0  0  0  0  0  0  0  0  0
   17.9410    6.4952    0.0000 C   0  0  0  0  0  0  0  0  0  0  0  0
   17.1910    7.7942    0.0000 C   0  0  0  0  0  0  0  0  0  0  0  0
   15.6910    7.7942    0.0000 N   0  0  0  0  0  0  0  0  0  0  0  0
   14.9410    6.4952    0.0000 C   0  0  0  0  0  0  0  0  0  0  0  0
  2  1  1  1  0  0  0
  2  3  1  0  0  0  0
  3  4  1  0  0  0  0
  4  5  1  0  0  0  0
  5  6  1  0  0  0  0
  6  7  1  0  0  0  0
  7  8  2  0  0  0  0
  8  9  1  0  0  0  0
  9 10  2  0  0  0  0
 10 11  1  0  0  0  0
 11 12  1  0  0  0  0
 12 13  2  0  0  0  0
 12 14  1  0  0  0  0
 14 15  2  0  0  0  0
 15 16  1  0  0  0  0
 16 17  2  0  0  0  0
 17 18  1  0  0  0  0
 18 19  2  0  0  0  0
 19 20  1  0  0  0  0
 20 21  2  0  0  0  0
 16 21  1  0  0  0  0
 21 22  1  0  0  0  0
 14 22  1  0  0  0  0
 10 23  1  0  0  0  0
 23 24  2  0  0  0  0
  7 24  1  0  0  0  0
  2 25  1  0  0  0  0
 25 26  2  0  0  0  0
 26 27  1  0  0  0  0
 27 28  2  0  0  0  0
 28 29  1  0  0  0  0
 29 30  2  0  0  0  0
 25 30  1  0  0  0  0
M  END
> <chemblId>
CHEMBL1085693

> <bioactivity__type>
IC50

> <units>
nM

> <value>
8600.0

$$$$

  CDK     11271516562D 0   0.00000     0.00000     0

 28 30  0  0  0  0              1 V2000 
  -10.3923   11.5710    0.0000 O   0  0  0  0  0  0  0  0  0  0  0  0
   -9.0933   12.3210    0.0000 C   0  0  0  0  0  0  0  0  0  0  0  0
   -7.7942   11.5710    0.0000 C   0  0  0  0  0  0  0  0  0  0  0  0
   -7.7942   10.0710    0.0000 N   0  0  0  0  0  0  0  0  0  0  0  0
   -6.4952    9.3210    0.0000 C   0  0  0  0  0  0  0  0  0  0  0  0
   -6.4952    7.8210    0.0000 C   0  0  0  0  0  0  0  0  0  0  0  0
   -5.1962    7.0710    0.0000 C   0  0  0  0  0  0  0  0  0  0  0  0
   -5.1962    5.5710    0.0000 C   0  0  0  0  0  0  0  0  0  0  0  0
   -3.8971    4.8210    0.0000 C   0  0  0  0  0  0  0  0  0  0  0  0
   -2.5981    5.5710    0.0000 C   0  0  0  0  0  0  0  0  0  0  0  0
   -1.2990    4.8210    0.0000 N   0  0  0  0  0  0  0  0  0  0  0  0
   -1.2990    3.3210    0.0000 C   0  0  0  0  0  0  0  0  0  0  0  0
   -2.5981    2.5710    0.0000 O   0  0  0  0  0  0  0  0  0  0  0  0
    0.0000    2.5710    0.0000 C   0  0  0  0  0  0  0  0  0  0  0  0
    0.0000    1.0710    0.0000 C   0  0  0  0  0  0  0  0  0  0  0  0
    1.2990    0.3210    0.0000 C   0  0  0  0  0  0  0  0  0  0  0  0
    1.2990   -1.1790    0.0000 C   0  0  0  0  0  0  0  0  0  0  0  0
    0.0000   -1.9290    0.0000 C   0  0  0  0  0  0  0  0  0  0  0  0
   -1.2990   -1.1790    0.0000 C   0  0  0  0  0  0  0  0  0  0  0  0
   -1.2990    0.3210    0.0000 C   0  0  0  0  0  0  0  0  0  0  0  0
   -2.5981    7.0710    0.0000 C   0  0  0  0  0  0  0  0  0  0  0  0
   -3.8971    7.8210    0.0000 C   0  0  0  0  0  0  0  0  0  0  0  0
   -9.0933   13.8210    0.0000 C   0  0  0  0  0  0  0  0  0  0  0  0
   -7.7942   14.5710    0.0000 C   0  0  0  0  0  0  0  0  0  0  0  0
   -7.7942   16.0710    0.0000 C   0  0  0  0  0  0  0  0  0  0  0  0
   -9.0933   16.8210    0.0000 C   0  0  0  0  0  0  0  0  0  0  0  0
  -10.3923   16.0710    0.0000 N   0  0  0  0  0  0  0  0  0  0  0  0
  -10.3923   14.5710    0.0000 C   0  0  0  0  0  0  0  0  0  0  0  0
  2  1  1  6  0  0  0
  2  3  1  0  0  0  0
  3  4  1  0  0  0  0
  4  5  1  0  0  0  0
  5  6  1  0  0  0  0
  6  7  1  0  0  0  0
  7  8  2  0  0  0  0
  8  9  1  0  0  0  0
  9 10  2  0  0  0  0
 10 11  1  0  0  0  0
 11 12  1  0  0  0  0
 12 13  2  0  0  0  0
 12 14  1  0  0  0  0
 14 15  1  0  0  0  0
 15 16  2  0  0  0  0
 16 17  1  0  0  0  0
 17 18  2  0  0  0  0
 18 19  1  0  0  0  0
 19 20  2  0  0  0  0
 15 20  1  0  0  0  0
 10 21  1  0  0  0  0
 21 22  2  0  0  0  0
  7 22  1  0  0  0  0
  2 23  1  0  0  0  0
 23 24  2  0  0  0  0
 24 25  1  0  0  0  0
 25 26  2  0  0  0  0
 26 27  1  0  0  0  0
 27 28  2  0  0  0  0
 23 28  1  0  0  0  0
M  END
> <chemblId>
CHEMBL1085898

> <bioactivity__type>
IC50

> <units>
nM

> <value>
3000.0

$$$$

  CDK     11271516562D 0   0.00000     0.00000     0

 32 35  0  0  0  0              1 V2000 
   17.9410    3.8971    0.0000 O   0  0  0  0  0  0  0  0  0  0  0  0
   17.1910    5.1962    0.0000 C   0  0  0  0  0  0  0  0  0  0  0  0
   15.6910    5.1962    0.0000 C   0  0  0  0  0  0  0  0  0  0  0  0
   14.9410    3.8971    0.0000 N   0  0  0  0  0  0  0  0  0  0  0  0
   13.4410    3.8971    0.0000 C   0  0  0  0  0  0  0  0  0  0  0  0
   12.6910    2.5981    0.0000 C   0  0  0  0  0  0  0  0  0  0  0  0
   11.1910    2.5981    0.0000 C   0  0  0  0  0  0  0  0  0  0  0  0
   10.4410    3.8971    0.0000 C   0  0  0  0  0  0  0  0  0  0  0  0
    8.9410    3.8971    0.0000 C   0  0  0  0  0  0  0  0  0  0  0  0
    8.1910    2.5981    0.0000 C   0  0  0  0  0  0  0  0  0  0  0  0
    6.6910    2.5981    0.0000 N   0  0  0  0  0  0  0  0  0  0  0  0
    5.9410    1.2990    0.0000 C   0  0  0  0  0  0  0  0  0  0  0  0
    6.6910   -0.0000    0.0000 O   0  0  0  0  0  0  0  0  0  0  0  0
    4.4410    1.2990    0.0000 O   0  0  0  0  0  0  0  0  0  0  0  0
    3.6910    0.0000    0.0000 C   0  0  0  0  0  0  0  0  0  0  0  0
    2.1910    0.0000    0.0000 C   0  0  0  0  0  0  0  0  0  0  0  0
    1.3090    1.2130    0.0000 N   0  0  0  0  0  0  0  0  0  0  0  0
   -0.1170    0.7500    0.0000 C   0  0  0  0  0  0  0  0  0  0  0  0
   -1.4170    1.5000    0.0000 C   0  0  0  0  0  0  0  0  0  0  0  0
   -2.7160    0.7500    0.0000 C   0  0  0  0  0  0  0  0  0  0  0  0
   -2.7160   -0.7500    0.0000 C   0  0  0  0  0  0  0  0  0  0  0  0
   -1.4170   -1.5000    0.0000 C   0  0  0  0  0  0  0  0  0  0  0  0
   -0.1170   -0.7500    0.0000 C   0  0  0  0  0  0  0  0  0  0  0  0
    1.3090   -1.2130    0.0000 N   0  0  0  0  0  0  0  0  0  0  0  0
    8.9410    1.2990    0.0000 C   0  0  0  0  0  0  0  0  0  0  0  0
   10.4410    1.2990    0.0000 C   0  0  0  0  0  0  0  0  0  0  0  0
   17.9410    6.4952    0.0000 C   0  0  0  0  0  0  0  0  0  0  0  0
   19.4410    6.4952    0.0000 C   0  0  0  0  0  0  0  0  0  0  0  0
   20.1910    7.7942    0.0000 C   0  0  0  0  0  0  0  0  0  0  0  0
   19.4410    9.0933    0.0000 C   0  0  0  0  0  0  0  0  0  0  0  0
   17.9410    9.0933    0.0000 N   0  0  0  0  0  0  0  0  0  0  0  0
   17.1910    7.7942    0.0000 C   0  0  0  0  0  0  0  0  0  0  0  0
  2  1  1  1  0  0  0
  2  3  1  0  0  0  0
  3  4  1  0  0  0  0
  4  5  1  0  0  0  0
  5  6  1  0  0  0  0
  6  7  1  0  0  0  0
  7  8  2  0  0  0  0
  8  9  1  0  0  0  0
  9 10  2  0  0  0  0
 10 11  1  0  0  0  0
 11 12  1  0  0  0  0
 12 13  2  0  0  0  0
 12 14  1  0  0  0  0
 14 15  1  0  0  0  0
 15 16  1  0  0  0  0
 16 17  2  0  0  0  0
 17 18  1  0  0  0  0
 18 19  2  0  0  0  0
 19 20  1  0  0  0  0
 20 21  2  0  0  0  0
 21 22  1  0  0  0  0
 22 23  2  0  0  0  0
 18 23  1  0  0  0  0
 23 24  1  0  0  0  0
 16 24  1  0  0  0  0
 10 25  1  0  0  0  0
 25 26  2  0  0  0  0
  7 26  1  0  0  0  0
  2 27  1  0  0  0  0
 27 28  2  0  0  0  0
 28 29  1  0  0  0  0
 29 30  2  0  0  0  0
 30 31  1  0  0  0  0
 31 32  2  0  0  0  0
 27 32  1  0  0  0  0
M  END
> <chemblId>
CHEMBL1085928

> <bioactivity__type>
IC50

> <units>
nM

> <value>
840.0

$$$$

  CDK     11271516562D 0   0.00000     0.00000     0

 33 36  0  0  0  0              1 V2000 
    2.1826   -2.6396    0.0000 C   0  0  0  0  0  0  0  0  0  0  0  0
    1.7190   -1.2130    0.0000 N   0  0  0  0  0  0  0  0  0  0  0  0
    2.6010    0.0000    0.0000 C   0  0  0  0  0  0  0  0  0  0  0  0
    4.1010    0.0000    0.0000 C   0  0  0  0  0  0  0  0  0  0  0  0
    4.8510    1.2990    0.0000 C   0  0  0  0  0  0  0  0  0  0  0  0
    6.3510    1.2990    0.0000 C   0  0  0  0  0  0  0  0  0  0  0  0
    7.1010   -0.0000    0.0000 O   0  0  0  0  0  0  0  0  0  0  0  0
    7.1010    2.5981    0.0000 N   0  0  0  0  0  0  0  0  0  0  0  0
    8.6010    2.5981    0.0000 C   0  0  0  0  0  0  0  0  0  0  0  0
    9.3510    1.2990    0.0000 C   0  0  0  0  0  0  0  0  0  0  0  0
   10.8510    1.2990    0.0000 C   0  0  0  0  0  0  0  0  0  0  0  0
   11.6010    2.5981    0.0000 C   0  0  0  0  0  0  0  0  0  0  0  0
   13.1010    2.5981    0.0000 C   0  0  0  0  0  0  0  0  0  0  0  0
   13.8510    3.8971    0.0000 C   0  0  0  0  0  0  0  0  0  0  0  0
   15.3510    3.8971    0.0000 N   0  0  0  0  0  0  0  0  0  0  0  0
   16.1010    5.1962    0.0000 C   0  0  0  0  0  0  0  0  0  0  0  0
   17.6010    5.1962    0.0000 C   0  0  0  0  0  0  0  0  0  0  0  0
   18.3510    3.8971    0.0000 O   0  0  0  0  0  0  0  0  0  0  0  0
   18.3510    6.4952    0.0000 C   0  0  0  0  0  0  0  0  0  0  0  0
   19.8510    6.4952    0.0000 C   0  0  0  0  0  0  0  0  0  0  0  0
   20.6010    7.7942    0.0000 C   0  0  0  0  0  0  0  0  0  0  0  0
   19.8510    9.0933    0.0000 C   0  0  0  0  0  0  0  0  0  0  0  0
   18.3510    9.0933    0.0000 N   0  0  0  0  0  0  0  0  0  0  0  0
   17.6010    7.7942    0.0000 C   0  0  0  0  0  0  0  0  0  0  0  0
   10.8510    3.8971    0.0000 C   0  0  0  0  0  0  0  0  0  0  0  0
    9.3510    3.8971    0.0000 C   0  0  0  0  0  0  0  0  0  0  0  0
    1.7190    1.2130    0.0000 N   0  0  0  0  0  0  0  0  0  0  0  0
    0.2920    0.7500    0.0000 C   0  0  0  0  0  0  0  0  0  0  0  0
   -1.0060    1.5000    0.0000 C   0  0  0  0  0  0  0  0  0  0  0  0
   -2.3060    0.7500    0.0000 C   0  0  0  0  0  0  0  0  0  0  0  0
   -2.3060   -0.7500    0.0000 C   0  0  0  0  0  0  0  0  0  0  0  0
   -1.0060   -1.5000    0.0000 C   0  0  0  0  0  0  0  0  0  0  0  0
    0.2920   -0.7500    0.0000 C   0  0  0  0  0  0  0  0  0  0  0  0
  1  2  1  0  0  0  0
  2  3  1  0  0  0  0
  3  4  1  0  0  0  0
  4  5  1  0  0  0  0
  5  6  1  0  0  0  0
  6  7  2  0  0  0  0
  6  8  1  0  0  0  0
  8  9  1  0  0  0  0
  9 10  2  0  0  0  0
 10 11  1  0  0  0  0
 11 12  2  0  0  0  0
 12 13  1  0  0  0  0
 13 14  1  0  0  0  0
 14 15  1  0  0  0  0
 15 16  1  0  0  0  0
 16 17  1  0  0  0  0
 17 18  1  1  0  0  0
 17 19  1  0  0  0  0
 19 20  2  0  0  0  0
 20 21  1  0  0  0  0
 21 22  2  0  0  0  0
 22 23  1  0  0  0  0
 23 24  2  0  0  0  0
 19 24  1  0  0  0  0
 12 25  1  0  0  0  0
 25 26  2  0  0  0  0
  9 26  1  0  0  0  0
  3 27  2  0  0  0  0
 27 28  1  0  0  0  0
 28 29  2  0  0  0  0
 29 30  1  0  0  0  0
 30 31  2  0  0  0  0
 31 32  1  0  0  0  0
 32 33  2  0  0  0  0
  2 33  1  0  0  0  0
 28 33  1  0  0  0  0
M  END
> <chemblId>
CHEMBL1085929

> <bioactivity__type>
IC50

> <units>
nM

> <value>
11000.0

$$$$

  CDK     11271516562D 0   0.00000     0.00000     0

 29 31  0  0  0  0              1 V2000 
    2.9516   -2.3246    0.0000 C   0  0  0  0  0  0  0  0  0  0  0  0
    2.6396   -0.8574    0.0000 N   0  0  0  0  0  0  0  0  0  0  0  0
    1.2130   -0.3940    0.0000 C   0  0  0  0  0  0  0  0  0  0  0  0
    0.7500    1.0320    0.0000 N   0  0  0  0  0  0  0  0  0  0  0  0
   -0.7500    1.0320    0.0000 C   0  0  0  0  0  0  0  0  0  0  0  0
   -1.6314    2.2457    0.0000 C   0  0  0  0  0  0  0  0  0  0  0  0
   -3.1232    2.0892    0.0000 C   0  0  0  0  0  0  0  0  0  0  0  0
   -3.7336    0.7190    0.0000 O   0  0  0  0  0  0  0  0  0  0  0  0
   -4.0047    3.3029    0.0000 N   0  0  0  0  0  0  0  0  0  0  0  0
   -5.4965    3.1465    0.0000 C   0  0  0  0  0  0  0  0  0  0  0  0
   -6.3779    4.3602    0.0000 C   0  0  0  0  0  0  0  0  0  0  0  0
   -7.8697    4.2037    0.0000 C   0  0  0  0  0  0  0  0  0  0  0  0
   -8.4801    2.8335    0.0000 C   0  0  0  0  0  0  0  0  0  0  0  0
   -9.9719    2.6770    0.0000 C   0  0  0  0  0  0  0  0  0  0  0  0
  -10.8533    3.8907    0.0000 C   0  0  0  0  0  0  0  0  0  0  0  0
  -12.3452    3.7343    0.0000 N   0  0  0  0  0  0  0  0  0  0  0  0
  -13.2266    4.9480    0.0000 C   0  0  0  0  0  0  0  0  0  0  0  0
  -14.7184    4.7915    0.0000 C   0  0  0  0  0  0  0  0  0  0  0  0
  -15.3288    3.4213    0.0000 O   0  0  0  0  0  0  0  0  0  0  0  0
  -15.5998    6.0052    0.0000 C   0  0  0  0  0  0  0  0  0  0  0  0
  -14.9894    7.3754    0.0000 C   0  0  0  0  0  0  0  0  0  0  0  0
  -15.8709    8.5891    0.0000 C   0  0  0  0  0  0  0  0  0  0  0  0
  -17.3627    8.4326    0.0000 C   0  0  0  0  0  0  0  0  0  0  0  0
  -17.9731    7.0624    0.0000 N   0  0  0  0  0  0  0  0  0  0  0  0
  -17.0916    5.8487    0.0000 C   0  0  0  0  0  0  0  0  0  0  0  0
   -7.5987    1.6198    0.0000 C   0  0  0  0  0  0  0  0  0  0  0  0
   -6.1069    1.7763    0.0000 C   0  0  0  0  0  0  0  0  0  0  0  0
   -1.2140   -0.3940    0.0000 C   0  0  0  0  0  0  0  0  0  0  0  0
    0.0000   -1.2760    0.0000 S   0  0  0  0  0  0  0  0  0  0  0  0
  1  2  1  0  0  0  0
  2  3  1  0  0  0  0
  3  4  2  0  0  0  0
  4  5  1  0  0  0  0
  5  6  1  0  0  0  0
  6  7  1  0  0  0  0
  7  8  2  0  0  0  0
  7  9  1  0  0  0  0
  9 10  1  0  0  0  0
 10 11  2  0  0  0  0
 11 12  1  0  0  0  0
 12 13  2  0  0  0  0
 13 14  1  0  0  0  0
 14 15  1  0  0  0  0
 15 16  1  0  0  0  0
 16 17  1  0  0  0  0
 17 18  1  0  0  0  0
 18 19  1  6  0  0  0
 18 20  1  0  0  0  0
 20 21  2  0  0  0  0
 21 22  1  0  0  0  0
 22 23  2  0  0  0  0
 23 24  1  0  0  0  0
 24 25  2  0  0  0  0
 20 25  1  0  0  0  0
 13 26  1  0  0  0  0
 26 27  2  0  0  0  0
 10 27  1  0  0  0  0
  5 28  2  0  0  0  0
 28 29  1  0  0  0  0
  3 29  1  0  0  0  0
M  END
> <chemblId>
CHEMBL1089052

> <bioactivity__type>
IC50

> <units>
nM

> <value>
700.0

$$$$

  CDK     11271516562D 0   0.00000     0.00000     0

 31 34  0  0  0  0              1 V2000 
   13.1010   10.3923    0.0000 O   0  0  0  0  0  0  0  0  0  0  0  0
   13.8510    9.0933    0.0000 C   0  0  0  0  0  0  0  0  0  0  0  0
   13.1010    7.7942    0.0000 C   0  0  0  0  0  0  0  0  0  0  0  0
   11.6010    7.7942    0.0000 N   0  0  0  0  0  0  0  0  0  0  0  0
   10.8510    6.4952    0.0000 C   0  0  0  0  0  0  0  0  0  0  0  0
    9.3510    6.4952    0.0000 C   0  0  0  0  0  0  0  0  0  0  0  0
    8.6010    5.1962    0.0000 C   0  0  0  0  0  0  0  0  0  0  0  0
    7.1010    5.1962    0.0000 C   0  0  0  0  0  0  0  0  0  0  0  0
    6.3510    3.8971    0.0000 C   0  0  0  0  0  0  0  0  0  0  0  0
    7.1010    2.5981    0.0000 C   0  0  0  0  0  0  0  0  0  0  0  0
    6.3510    1.2990    0.0000 N   0  0  0  0  0  0  0  0  0  0  0  0
    4.8510    1.2990    0.0000 C   0  0  0  0  0  0  0  0  0  0  0  0
    4.1010    2.5981    0.0000 O   0  0  0  0  0  0  0  0  0  0  0  0
    4.1010    0.0000    0.0000 C   0  0  0  0  0  0  0  0  0  0  0  0
    2.6010    0.0000    0.0000 N   0  0  0  0  0  0  0  0  0  0  0  0
    1.7190   -1.2130    0.0000 C   0  0  0  0  0  0  0  0  0  0  0  0
    0.2920   -0.7500    0.0000 C   0  0  0  0  0  0  0  0  0  0  0  0
   -1.0060   -1.5000    0.0000 C   0  0  0  0  0  0  0  0  0  0  0  0
   -2.3060   -0.7500    0.0000 C   0  0  0  0  0  0  0  0  0  0  0  0
   -2.3060    0.7500    0.0000 C   0  0  0  0  0  0  0  0  0  0  0  0
   -1.0060    1.5000    0.0000 C   0  0  0  0  0  0  0  0  0  0  0  0
    0.2920    0.7500    0.0000 C   0  0  0  0  0  0  0  0  0  0  0  0
    1.7190    1.2130    0.0000 N   0  0  0  0  0  0  0  0  0  0  0  0
    8.6010    2.5981    0.0000 C   0  0  0  0  0  0  0  0  0  0  0  0
    9.3510    3.8971    0.0000 C   0  0  0  0  0  0  0  0  0  0  0  0
   15.3510    9.0933    0.0000 C   0  0  0  0  0  0  0  0  0  0  0  0
   16.1010    7.7942    0.0000 C   0  0  0  0  0  0  0  0  0  0  0  0
   17.6010    7.7942    0.0000 C   0  0  0  0  0  0  0  0  0  0  0  0
   18.3510    9.0933    0.0000 C   0  0  0  0  0  0  0  0  0  0  0  0
   17.6010   10.3923    0.0000 N   0  0  0  0  0  0  0  0  0  0  0  0
   16.1010   10.3923    0.0000 C   0  0  0  0  0  0  0  0  0  0  0  0
  2  1  1  6  0  0  0
  2  3  1  0  0  0  0
  3  4  1  0  0  0  0
  4  5  1  0  0  0  0
  5  6  1  0  0  0  0
  6  7  1  0  0  0  0
  7  8  2  0  0  0  0
  8  9  1  0  0  0  0
  9 10  2  0  0  0  0
 10 11  1  0  0  0  0
 11 12  1  0  0  0  0
 12 13  2  0  0  0  0
 12 14  1  0  0  0  0
 14 15  1  0  0  0  0
 15 16  1  0  0  0  0
 16 17  2  0  0  0  0
 17 18  1  0  0  0  0
 18 19  2  0  0  0  0
 19 20  1  0  0  0  0
 20 21  2  0  0  0  0
 21 22  1  0  0  0  0
 17 22  1  0  0  0  0
 22 23  2  0  0  0  0
 15 23  1  0  0  0  0
 10 24  1  0  0  0  0
 24 25  2  0  0  0  0
  7 25  1  0  0  0  0
  2 26  1  0  0  0  0
 26 27  2  0  0  0  0
 27 28  1  0  0  0  0
 28 29  2  0  0  0  0
 29 30  1  0  0  0  0
 30 31  2  0  0  0  0
 26 31  1  0  0  0  0
M  END
> <chemblId>
CHEMBL1089386

> <bioactivity__type>
IC50

> <units>
nM

> <value>
3100.0

$$$$

  CDK     11271516562D 0   0.00000     0.00000     0

 31 34  0  0  0  0              1 V2000 
   13.1010   10.3923    0.0000 O   0  0  0  0  0  0  0  0  0  0  0  0
   13.8510    9.0933    0.0000 C   0  0  0  0  0  0  0  0  0  0  0  0
   13.1010    7.7942    0.0000 C   0  0  0  0  0  0  0  0  0  0  0  0
   11.6010    7.7942    0.0000 N   0  0  0  0  0  0  0  0  0  0  0  0
   10.8510    6.4952    0.0000 C   0  0  0  0  0  0  0  0  0  0  0  0
    9.3510    6.4952    0.0000 C   0  0  0  0  0  0  0  0  0  0  0  0
    8.6010    5.1962    0.0000 C   0  0  0  0  0  0  0  0  0  0  0  0
    7.1010    5.1962    0.0000 C   0  0  0  0  0  0  0  0  0  0  0  0
    6.3510    3.8971    0.0000 C   0  0  0  0  0  0  0  0  0  0  0  0
    7.1010    2.5981    0.0000 C   0  0  0  0  0  0  0  0  0  0  0  0
    6.3510    1.2990    0.0000 N   0  0  0  0  0  0  0  0  0  0  0  0
    4.8510    1.2990    0.0000 C   0  0  0  0  0  0  0  0  0  0  0  0
    4.1010    2.5981    0.0000 O   0  0  0  0  0  0  0  0  0  0  0  0
    4.1010    0.0000    0.0000 C   0  0  0  0  0  0  0  0  0  0  0  0
    2.6010    0.0000    0.0000 N   0  0  0  0  0  0  0  0  0  0  0  0
    1.7190    1.2140    0.0000 N   0  0  0  0  0  0  0  0  0  0  0  0
    0.2930    0.7500    0.0000 C   0  0  0  0  0  0  0  0  0  0  0  0
   -1.0070    1.5000    0.0000 C   0  0  0  0  0  0  0  0  0  0  0  0
   -2.3060    0.7500    0.0000 C   0  0  0  0  0  0  0  0  0  0  0  0
   -2.3060   -0.7500    0.0000 C   0  0  0  0  0  0  0  0  0  0  0  0
   -1.0070   -1.5000    0.0000 C   0  0  0  0  0  0  0  0  0  0  0  0
    0.2930   -0.7500    0.0000 C   0  0  0  0  0  0  0  0  0  0  0  0
    1.7190   -1.2140    0.0000 N   0  0  0  0  0  0  0  0  0  0  0  0
    8.6010    2.5981    0.0000 C   0  0  0  0  0  0  0  0  0  0  0  0
    9.3510    3.8971    0.0000 C   0  0  0  0  0  0  0  0  0  0  0  0
   15.3510    9.0933    0.0000 C   0  0  0  0  0  0  0  0  0  0  0  0
   16.1010    7.7942    0.0000 C   0  0  0  0  0  0  0  0  0  0  0  0
   17.6010    7.7942    0.0000 C   0  0  0  0  0  0  0  0  0  0  0  0
   18.3510    9.0933    0.0000 C   0  0  0  0  0  0  0  0  0  0  0  0
   17.6010   10.3923    0.0000 N   0  0  0  0  0  0  0  0  0  0  0  0
   16.1010   10.3923    0.0000 C   0  0  0  0  0  0  0  0  0  0  0  0
  2  1  1  6  0  0  0
  2  3  1  0  0  0  0
  3  4  1  0  0  0  0
  4  5  1  0  0  0  0
  5  6  1  0  0  0  0
  6  7  1  0  0  0  0
  7  8  2  0  0  0  0
  8  9  1  0  0  0  0
  9 10  2  0  0  0  0
 10 11  1  0  0  0  0
 11 12  1  0  0  0  0
 12 13  2  0  0  0  0
 12 14  1  0  0  0  0
 14 15  1  0  0  0  0
 15 16  1  0  0  0  0
 16 17  2  0  0  0  0
 17 18  1  0  0  0  0
 18 19  2  0  0  0  0
 19 20  1  0  0  0  0
 20 21  2  0  0  0  0
 21 22  1  0  0  0  0
 17 22  1  0  0  0  0
 22 23  2  0  0  0  0
 15 23  1  0  0  0  0
 10 24  1  0  0  0  0
 24 25  2  0  0  0  0
  7 25  1  0  0  0  0
  2 26  1  0  0  0  0
 26 27  2  0  0  0  0
 27 28  1  0  0  0  0
 28 29  2  0  0  0  0
 29 30  1  0  0  0  0
 30 31  2  0  0  0  0
 26 31  1  0  0  0  0
M  END
> <chemblId>
CHEMBL1089387

> <bioactivity__type>
IC50

> <units>
nM

> <value>
7600.0

$$$$

  CDK     11271516562D 0   0.00000     0.00000     0

 33 36  0  0  0  0              1 V2000 
   -2.9231   14.4380    0.0000 O   0  0  0  0  0  0  0  0  0  0  0  0
   -4.2221   13.6880    0.0000 C   0  0  0  0  0  0  0  0  0  0  0  0
   -4.2221   12.1880    0.0000 C   0  0  0  0  0  0  0  0  0  0  0  0
   -2.9231   11.4380    0.0000 N   0  0  0  0  0  0  0  0  0  0  0  0
   -2.9231    9.9380    0.0000 C   0  0  0  0  0  0  0  0  0  0  0  0
   -1.6240    9.1880    0.0000 C   0  0  0  0  0  0  0  0  0  0  0  0
   -1.6240    7.6880    0.0000 C   0  0  0  0  0  0  0  0  0  0  0  0
   -2.9231    6.9380    0.0000 C   0  0  0  0  0  0  0  0  0  0  0  0
   -2.9231    5.4380    0.0000 C   0  0  0  0  0  0  0  0  0  0  0  0
   -1.6240    4.6880    0.0000 C   0  0  0  0  0  0  0  0  0  0  0  0
   -1.6240    3.1880    0.0000 N   0  0  0  0  0  0  0  0  0  0  0  0
   -0.3250    2.4380    0.0000 C   0  0  0  0  0  0  0  0  0  0  0  0
    0.9740    3.1880    0.0000 O   0  0  0  0  0  0  0  0  0  0  0  0
   -0.3250    0.9380    0.0000 C   0  0  0  0  0  0  0  0  0  0  0  0
   -1.6240    0.1880    0.0000 C   0  0  0  0  0  0  0  0  0  0  0  0
   -1.6240   -1.3120    0.0000 C   0  0  0  0  0  0  0  0  0  0  0  0
   -0.3250   -2.0620    0.0000 C   0  0  0  0  0  0  0  0  0  0  0  0
    0.9740   -1.3120    0.0000 C   0  0  0  0  0  0  0  0  0  0  0  0
    0.9740    0.1880    0.0000 C   0  0  0  0  0  0  0  0  0  0  0  0
    2.2730    0.9380    0.0000 C   0  0  0  0  0  0  0  0  0  0  0  0
    3.5721    0.1880    0.0000 C   0  0  0  0  0  0  0  0  0  0  0  0
    4.8711    0.9380    0.0000 C   0  0  0  0  0  0  0  0  0  0  0  0
    4.8711    2.4380    0.0000 C   0  0  0  0  0  0  0  0  0  0  0  0
    3.5721    3.1880    0.0000 C   0  0  0  0  0  0  0  0  0  0  0  0
    2.2731    2.4380    0.0000 C   0  0  0  0  0  0  0  0  0  0  0  0
   -0.3250    5.4380    0.0000 C   0  0  0  0  0  0  0  0  0  0  0  0
   -0.3250    6.9380    0.0000 C   0  0  0  0  0  0  0  0  0  0  0  0
   -5.5212   14.4380    0.0000 C   0  0  0  0  0  0  0  0  0  0  0  0
   -5.5212   15.9380    0.0000 C   0  0  0  0  0  0  0  0  0  0  0  0
   -6.8202   16.6880    0.0000 C   0  0  0  0  0  0  0  0  0  0  0  0
   -8.1192   15.9380    0.0000 C   0  0  0  0  0  0  0  0  0  0  0  0
   -8.1192   14.4380    0.0000 N   0  0  0  0  0  0  0  0  0  0  0  0
   -6.8202   13.6880    0.0000 C   0  0  0  0  0  0  0  0  0  0  0  0
  2  1  1  1  0  0  0
  2  3  1  0  0  0  0
  3  4  1  0  0  0  0
  4  5  1  0  0  0  0
  5  6  1  0  0  0  0
  6  7  1  0  0  0  0
  7  8  2  0  0  0  0
  8  9  1  0  0  0  0
  9 10  2  0  0  0  0
 10 11  1  0  0  0  0
 11 12  1  0  0  0  0
 12 13  2  0  0  0  0
 12 14  1  0  0  0  0
 14 15  2  0  0  0  0
 15 16  1  0  0  0  0
 16 17  2  0  0  0  0
 17 18  1  0  0  0  0
 18 19  2  0  0  0  0
 14 19  1  0  0  0  0
 19 20  1  0  0  0  0
 20 21  2  0  0  0  0
 21 22  1  0  0  0  0
 22 23  2  0  0  0  0
 23 24  1  0  0  0  0
 24 25  2  0  0  0  0
 20 25  1  0  0  0  0
 10 26  1  0  0  0  0
 26 27  2  0  0  0  0
  7 27  1  0  0  0  0
  2 28  1  0  0  0  0
 28 29  2  0  0  0  0
 29 30  1  0  0  0  0
 30 31  2  0  0  0  0
 31 32  1  0  0  0  0
 32 33  2  0  0  0  0
 28 33  1  0  0  0  0
M  END
> <chemblId>
CHEMBL1089395

> <bioactivity__type>
IC50

> <units>
nM

> <value>
13000.0

$$$$

  CDK     11271516562D 0   0.00000     0.00000     0

 33 36  0  0  0  0              1 V2000 
   -2.9231   14.8120    0.0000 O   0  0  0  0  0  0  0  0  0  0  0  0
   -4.2221   14.0620    0.0000 C   0  0  0  0  0  0  0  0  0  0  0  0
   -4.2221   12.5620    0.0000 C   0  0  0  0  0  0  0  0  0  0  0  0
   -2.9231   11.8120    0.0000 N   0  0  0  0  0  0  0  0  0  0  0  0
   -2.9231   10.3120    0.0000 C   0  0  0  0  0  0  0  0  0  0  0  0
   -1.6240    9.5620    0.0000 C   0  0  0  0  0  0  0  0  0  0  0  0
   -1.6240    8.0620    0.0000 C   0  0  0  0  0  0  0  0  0  0  0  0
   -2.9231    7.3120    0.0000 C   0  0  0  0  0  0  0  0  0  0  0  0
   -2.9231    5.8120    0.0000 C   0  0  0  0  0  0  0  0  0  0  0  0
   -1.6240    5.0620    0.0000 C   0  0  0  0  0  0  0  0  0  0  0  0
   -1.6240    3.5620    0.0000 N   0  0  0  0  0  0  0  0  0  0  0  0
   -0.3250    2.8120    0.0000 C   0  0  0  0  0  0  0  0  0  0  0  0
    0.9740    3.5620    0.0000 O   0  0  0  0  0  0  0  0  0  0  0  0
   -0.3250    1.3120    0.0000 C   0  0  0  0  0  0  0  0  0  0  0  0
   -1.6240    0.5620    0.0000 C   0  0  0  0  0  0  0  0  0  0  0  0
   -1.6240   -0.9370    0.0000 C   0  0  0  0  0  0  0  0  0  0  0  0
   -0.3250   -1.6870    0.0000 C   0  0  0  0  0  0  0  0  0  0  0  0
    0.9740   -0.9370    0.0000 C   0  0  0  0  0  0  0  0  0  0  0  0
    0.9740    0.5620    0.0000 C   0  0  0  0  0  0  0  0  0  0  0  0
    2.2730   -1.6870    0.0000 C   0  0  0  0  0  0  0  0  0  0  0  0
    2.2731   -3.1870    0.0000 C   0  0  0  0  0  0  0  0  0  0  0  0
    3.5721   -3.9370    0.0000 C   0  0  0  0  0  0  0  0  0  0  0  0
    4.8711   -3.1870    0.0000 C   0  0  0  0  0  0  0  0  0  0  0  0
    4.8711   -1.6870    0.0000 C   0  0  0  0  0  0  0  0  0  0  0  0
    3.5721   -0.9370    0.0000 C   0  0  0  0  0  0  0  0  0  0  0  0
   -0.3250    5.8120    0.0000 C   0  0  0  0  0  0  0  0  0  0  0  0
   -0.3250    7.3120    0.0000 C   0  0  0  0  0  0  0  0  0  0  0  0
   -5.5212   14.8120    0.0000 C   0  0  0  0  0  0  0  0  0  0  0  0
   -5.5212   16.3120    0.0000 C   0  0  0  0  0  0  0  0  0  0  0  0
   -6.8202   17.0620    0.0000 C   0  0  0  0  0  0  0  0  0  0  0  0
   -8.1192   16.3120    0.0000 C   0  0  0  0  0  0  0  0  0  0  0  0
   -8.1192   14.8120    0.0000 N   0  0  0  0  0  0  0  0  0  0  0  0
   -6.8202   14.0620    0.0000 C   0  0  0  0  0  0  0  0  0  0  0  0
  2  1  1  1  0  0  0
  2  3  1  0  0  0  0
  3  4  1  0  0  0  0
  4  5  1  0  0  0  0
  5  6  1  0  0  0  0
  6  7  1  0  0  0  0
  7  8  2  0  0  0  0
  8  9  1  0  0  0  0
  9 10  2  0  0  0  0
 10 11  1  0  0  0  0
 11 12  1  0  0  0  0
 12 13  2  0  0  0  0
 12 14  1  0  0  0  0
 14 15  2  0  0  0  0
 15 16  1  0  0  0  0
 16 17  2  0  0  0  0
 17 18  1  0  0  0  0
 18 19  2  0  0  0  0
 14 19  1  0  0  0  0
 18 20  1  0  0  0  0
 20 21  2  0  0  0  0
 21 22  1  0  0  0  0
 22 23  2  0  0  0  0
 23 24  1  0  0  0  0
 24 25  2  0  0  0  0
 20 25  1  0  0  0  0
 10 26  1  0  0  0  0
 26 27  2  0  0  0  0
  7 27  1  0  0  0  0
  2 28  1  0  0  0  0
 28 29  2  0  0  0  0
 29 30  1  0  0  0  0
 30 31  2  0  0  0  0
 31 32  1  0  0  0  0
 32 33  2  0  0  0  0
 28 33  1  0  0  0  0
M  END
> <chemblId>
CHEMBL1089396

> <bioactivity__type>
IC50

> <units>
nM

> <value>
4900.0

$$$$

  CDK     11271516562D 0   0.00000     0.00000     0

 31 34  0  0  0  0              1 V2000 
   13.1030  -10.3902    0.0000 O   0  0  0  0  0  0  0  0  0  0  0  0
   13.8528   -9.0911    0.0000 C   0  0  0  0  0  0  0  0  0  0  0  0
   13.1025   -7.7922    0.0000 C   0  0  0  0  0  0  0  0  0  0  0  0
   11.6025   -7.7925    0.0000 N   0  0  0  0  0  0  0  0  0  0  0  0
   10.8523   -6.4936    0.0000 C   0  0  0  0  0  0  0  0  0  0  0  0
    9.3523   -6.4939    0.0000 C   0  0  0  0  0  0  0  0  0  0  0  0
    8.6020   -5.1950    0.0000 C   0  0  0  0  0  0  0  0  0  0  0  0
    9.3518   -3.8958    0.0000 C   0  0  0  0  0  0  0  0  0  0  0  0
    8.6015   -2.5969    0.0000 C   0  0  0  0  0  0  0  0  0  0  0  0
    7.1015   -2.5972    0.0000 C   0  0  0  0  0  0  0  0  0  0  0  0
    6.3513   -1.2983    0.0000 N   0  0  0  0  0  0  0  0  0  0  0  0
    4.8513   -1.2986    0.0000 C   0  0  0  0  0  0  0  0  0  0  0  0
    4.1015   -2.5978    0.0000 O   0  0  0  0  0  0  0  0  0  0  0  0
    4.1010    0.0003    0.0000 C   0  0  0  0  0  0  0  0  0  0  0  0
    2.6010    0.0000    0.0000 C   0  0  0  0  0  0  0  0  0  0  0  0
    1.7190   -1.2140    0.0000 O   0  0  0  0  0  0  0  0  0  0  0  0
    0.2930   -0.7500    0.0000 C   0  0  0  0  0  0  0  0  0  0  0  0
   -1.0070   -1.5000    0.0000 C   0  0  0  0  0  0  0  0  0  0  0  0
   -2.3050   -0.7500    0.0000 C   0  0  0  0  0  0  0  0  0  0  0  0
   -2.3050    0.7500    0.0000 C   0  0  0  0  0  0  0  0  0  0  0  0
   -1.0070    1.5000    0.0000 C   0  0  0  0  0  0  0  0  0  0  0  0
    0.2930    0.7500    0.0000 C   0  0  0  0  0  0  0  0  0  0  0  0
    1.7190    1.2130    0.0000 N   0  0  0  0  0  0  0  0  0  0  0  0
    6.3518   -3.8964    0.0000 C   0  0  0  0  0  0  0  0  0  0  0  0
    7.1020   -5.1953    0.0000 C   0  0  0  0  0  0  0  0  0  0  0  0
   15.3528   -9.0908    0.0000 C   0  0  0  0  0  0  0  0  0  0  0  0
   16.1030  -10.3897    0.0000 C   0  0  0  0  0  0  0  0  0  0  0  0
   17.6030  -10.3894    0.0000 C   0  0  0  0  0  0  0  0  0  0  0  0
   18.3528   -9.0902    0.0000 C   0  0  0  0  0  0  0  0  0  0  0  0
   17.6025   -7.7913    0.0000 N   0  0  0  0  0  0  0  0  0  0  0  0
   16.1025   -7.7916    0.0000 C   0  0  0  0  0  0  0  0  0  0  0  0
  2  1  1  1  0  0  0
  2  3  1  0  0  0  0
  3  4  1  0  0  0  0
  4  5  1  0  0  0  0
  5  6  1  0  0  0  0
  6  7  1  0  0  0  0
  7  8  2  0  0  0  0
  8  9  1  0  0  0  0
  9 10  2  0  0  0  0
 10 11  1  0  0  0  0
 11 12  1  0  0  0  0
 12 13  2  0  0  0  0
 12 14  1  0  0  0  0
 14 15  1  0  0  0  0
 15 16  1  0  0  0  0
 16 17  1  0  0  0  0
 17 18  2  0  0  0  0
 18 19  1  0  0  0  0
 19 20  2  0  0  0  0
 20 21  1  0  0  0  0
 21 22  2  0  0  0  0
 17 22  1  0  0  0  0
 22 23  1  0  0  0  0
 15 23  2  0  0  0  0
 10 24  1  0  0  0  0
 24 25  2  0  0  0  0
  7 25  1  0  0  0  0
  2 26  1  0  0  0  0
 26 27  2  0  0  0  0
 27 28  1  0  0  0  0
 28 29  2  0  0  0  0
 29 30  1  0  0  0  0
 30 31  2  0  0  0  0
 26 31  1  0  0  0  0
M  END
> <chemblId>
CHEMBL1089725

> <bioactivity__type>
IC50

> <units>
nM

> <value>
600.0

$$$$

  CDK     11271516562D 0   0.00000     0.00000     0

 33 36  0  0  0  0              1 V2000 
    2.1278   15.0333    0.0000 O   0  0  0  0  0  0  0  0  0  0  0  0
    3.4498   14.3246    0.0000 C   0  0  0  0  0  0  0  0  0  0  0  0
    3.4972   12.8254    0.0000 C   0  0  0  0  0  0  0  0  0  0  0  0
    2.2224   12.0348    0.0000 N   0  0  0  0  0  0  0  0  0  0  0  0
    2.2698   10.5355    0.0000 C   0  0  0  0  0  0  0  0  0  0  0  0
    0.9951    9.7449    0.0000 C   0  0  0  0  0  0  0  0  0  0  0  0
    1.0424    8.2456    0.0000 C   0  0  0  0  0  0  0  0  0  0  0  0
   -0.2323    7.4550    0.0000 C   0  0  0  0  0  0  0  0  0  0  0  0
   -0.1850    5.9558    0.0000 C   0  0  0  0  0  0  0  0  0  0  0  0
    1.1371    5.2471    0.0000 C   0  0  0  0  0  0  0  0  0  0  0  0
    1.1844    3.7479    0.0000 N   0  0  0  0  0  0  0  0  0  0  0  0
   -0.0903    2.9573    0.0000 C   0  0  0  0  0  0  0  0  0  0  0  0
   -1.4124    3.6659    0.0000 O   0  0  0  0  0  0  0  0  0  0  0  0
   -0.0430    1.4580    0.0000 C   0  0  0  0  0  0  0  0  0  0  0  0
   -1.2820    0.7150    0.0000 C   0  0  0  0  0  0  0  0  0  0  0  0
   -1.2900   -0.7690    0.0000 C   0  0  0  0  0  0  0  0  0  0  0  0
    0.0430   -1.4580    0.0000 C   0  0  0  0  0  0  0  0  0  0  0  0
    1.2820   -0.7150    0.0000 C   0  0  0  0  0  0  0  0  0  0  0  0
    1.2900    0.7690    0.0000 C   0  0  0  0  0  0  0  0  0  0  0  0
    0.0903   -2.9573    0.0000 C   0  0  0  0  0  0  0  0  0  0  0  0
   -1.1844   -3.7479    0.0000 C   0  0  0  0  0  0  0  0  0  0  0  0
   -1.1371   -5.2471    0.0000 C   0  0  0  0  0  0  0  0  0  0  0  0
    0.1850   -5.9558    0.0000 C   0  0  0  0  0  0  0  0  0  0  0  0
    1.4597   -5.1651    0.0000 C   0  0  0  0  0  0  0  0  0  0  0  0
    1.4124   -3.6659    0.0000 C   0  0  0  0  0  0  0  0  0  0  0  0
    2.4118    6.0377    0.0000 C   0  0  0  0  0  0  0  0  0  0  0  0
    2.3644    7.5370    0.0000 C   0  0  0  0  0  0  0  0  0  0  0  0
    4.7246   15.1152    0.0000 C   0  0  0  0  0  0  0  0  0  0  0  0
    6.0466   14.4066    0.0000 C   0  0  0  0  0  0  0  0  0  0  0  0
    7.3213   15.1972    0.0000 C   0  0  0  0  0  0  0  0  0  0  0  0
    7.2740   16.6965    0.0000 C   0  0  0  0  0  0  0  0  0  0  0  0
    5.9519   17.4051    0.0000 N   0  0  0  0  0  0  0  0  0  0  0  0
    4.6772   16.6145    0.0000 C   0  0  0  0  0  0  0  0  0  0  0  0
  2  1  1  6  0  0  0
  2  3  1  0  0  0  0
  3  4  1  0  0  0  0
  4  5  1  0  0  0  0
  5  6  1  0  0  0  0
  6  7  1  0  0  0  0
  7  8  2  0  0  0  0
  8  9  1  0  0  0  0
  9 10  2  0  0  0  0
 10 11  1  0  0  0  0
 11 12  1  0  0  0  0
 12 13  2  0  0  0  0
 12 14  1  0  0  0  0
 14 15  2  0  0  0  0
 15 16  1  0  0  0  0
 16 17  2  0  0  0  0
 17 18  1  0  0  0  0
 18 19  2  0  0  0  0
 14 19  1  0  0  0  0
 17 20  1  0  0  0  0
 20 21  2  0  0  0  0
 21 22  1  0  0  0  0
 22 23  2  0  0  0  0
 23 24  1  0  0  0  0
 24 25  2  0  0  0  0
 20 25  1  0  0  0  0
 10 26  1  0  0  0  0
 26 27  2  0  0  0  0
  7 27  1  0  0  0  0
  2 28  1  0  0  0  0
 28 29  2  0  0  0  0
 29 30  1  0  0  0  0
 30 31  2  0  0  0  0
 31 32  1  0  0  0  0
 32 33  2  0  0  0  0
 28 33  1  0  0  0  0
M  END
> <chemblId>
CHEMBL1089734

> <bioactivity__type>
IC50

> <units>
nM

> <value>
1900.0

$$$$

  CDK     11271516562D 0   0.00000     0.00000     0

 28 30  0  0  0  0              1 V2000 
    2.6396   -0.8574    0.0000 N   0  0  0  0  0  0  0  0  0  0  0  0
    1.2130   -0.3940    0.0000 C   0  0  0  0  0  0  0  0  0  0  0  0
    0.7500    1.0320    0.0000 N   0  0  0  0  0  0  0  0  0  0  0  0
   -0.7500    1.0320    0.0000 C   0  0  0  0  0  0  0  0  0  0  0  0
   -1.6314    2.2457    0.0000 C   0  0  0  0  0  0  0  0  0  0  0  0
   -3.1232    2.0892    0.0000 C   0  0  0  0  0  0  0  0  0  0  0  0
   -3.7336    0.7190    0.0000 O   0  0  0  0  0  0  0  0  0  0  0  0
   -4.0047    3.3029    0.0000 N   0  0  0  0  0  0  0  0  0  0  0  0
   -5.4965    3.1465    0.0000 C   0  0  0  0  0  0  0  0  0  0  0  0
   -6.3779    4.3602    0.0000 C   0  0  0  0  0  0  0  0  0  0  0  0
   -7.8697    4.2037    0.0000 C   0  0  0  0  0  0  0  0  0  0  0  0
   -8.4801    2.8335    0.0000 C   0  0  0  0  0  0  0  0  0  0  0  0
   -9.9719    2.6770    0.0000 C   0  0  0  0  0  0  0  0  0  0  0  0
  -10.8533    3.8907    0.0000 C   0  0  0  0  0  0  0  0  0  0  0  0
  -12.3452    3.7343    0.0000 N   0  0  0  0  0  0  0  0  0  0  0  0
  -13.2266    4.9480    0.0000 C   0  0  0  0  0  0  0  0  0  0  0  0
  -14.7184    4.7915    0.0000 C   0  0  0  0  0  0  0  0  0  0  0  0
  -15.3288    3.4213    0.0000 O   0  0  0  0  0  0  0  0  0  0  0  0
  -15.5998    6.0052    0.0000 C   0  0  0  0  0  0  0  0  0  0  0  0
  -14.9894    7.3754    0.0000 C   0  0  0  0  0  0  0  0  0  0  0  0
  -15.8709    8.5891    0.0000 C   0  0  0  0  0  0  0  0  0  0  0  0
  -17.3627    8.4326    0.0000 C   0  0  0  0  0  0  0  0  0  0  0  0
  -17.9731    7.0624    0.0000 N   0  0  0  0  0  0  0  0  0  0  0  0
  -17.0916    5.8487    0.0000 C   0  0  0  0  0  0  0  0  0  0  0  0
   -7.5987    1.6198    0.0000 C   0  0  0  0  0  0  0  0  0  0  0  0
   -6.1069    1.7763    0.0000 C   0  0  0  0  0  0  0  0  0  0  0  0
   -1.2140   -0.3940    0.0000 C   0  0  0  0  0  0  0  0  0  0  0  0
    0.0000   -1.2760    0.0000 S   0  0  0  0  0  0  0  0  0  0  0  0
  1  2  1  0  0  0  0
  2  3  2  0  0  0  0
  3  4  1  0  0  0  0
  4  5  1  0  0  0  0
  5  6  1  0  0  0  0
  6  7  2  0  0  0  0
  6  8  1  0  0  0  0
  8  9  1  0  0  0  0
  9 10  2  0  0  0  0
 10 11  1  0  0  0  0
 11 12  2  0  0  0  0
 12 13  1  0  0  0  0
 13 14  1  0  0  0  0
 14 15  1  0  0  0  0
 15 16  1  0  0  0  0
 16 17  1  0  0  0  0
 17 18  1  6  0  0  0
 17 19  1  0  0  0  0
 19 20  2  0  0  0  0
 20 21  1  0  0  0  0
 21 22  2  0  0  0  0
 22 23  1  0  0  0  0
 23 24  2  0  0  0  0
 19 24  1  0  0  0  0
 12 25  1  0  0  0  0
 25 26  2  0  0  0  0
  9 26  1  0  0  0  0
  4 27  2  0  0  0  0
 27 28  1  0  0  0  0
  2 28  1  0  0  0  0
M  END
> <chemblId>
CHEMBL1090425

> <bioactivity__type>
IC50

> <units>
nM

> <value>
8300.0

$$$$

  CDK     11271516562D 0   0.00000     0.00000     0

 33 36  0  0  0  0              1 V2000 
  -15.3288    3.4213    0.0000 O   0  0  0  0  0  0  0  0  0  0  0  0
  -14.7184    4.7915    0.0000 C   0  0  0  0  0  0  0  0  0  0  0  0
  -13.2266    4.9480    0.0000 C   0  0  0  0  0  0  0  0  0  0  0  0
  -12.3452    3.7343    0.0000 N   0  0  0  0  0  0  0  0  0  0  0  0
  -10.8533    3.8907    0.0000 C   0  0  0  0  0  0  0  0  0  0  0  0
   -9.9719    2.6770    0.0000 C   0  0  0  0  0  0  0  0  0  0  0  0
   -8.4801    2.8335    0.0000 C   0  0  0  0  0  0  0  0  0  0  0  0
   -7.5987    1.6198    0.0000 C   0  0  0  0  0  0  0  0  0  0  0  0
   -6.1069    1.7763    0.0000 C   0  0  0  0  0  0  0  0  0  0  0  0
   -5.4965    3.1465    0.0000 C   0  0  0  0  0  0  0  0  0  0  0  0
   -4.0047    3.3029    0.0000 N   0  0  0  0  0  0  0  0  0  0  0  0
   -3.1232    2.0892    0.0000 C   0  0  0  0  0  0  0  0  0  0  0  0
   -3.7336    0.7190    0.0000 O   0  0  0  0  0  0  0  0  0  0  0  0
   -1.6314    2.2457    0.0000 C   0  0  0  0  0  0  0  0  0  0  0  0
   -0.7500    1.0320    0.0000 C   0  0  0  0  0  0  0  0  0  0  0  0
   -1.2140   -0.3940    0.0000 C   0  0  0  0  0  0  0  0  0  0  0  0
    0.0000   -1.2760    0.0000 S   0  0  0  0  0  0  0  0  0  0  0  0
    1.2130   -0.3940    0.0000 C   0  0  0  0  0  0  0  0  0  0  0  0
    0.7500    1.0320    0.0000 N   0  0  0  0  0  0  0  0  0  0  0  0
    2.6396   -0.8574    0.0000 C   0  0  0  0  0  0  0  0  0  0  0  0
    2.9516   -2.3246    0.0000 C   0  0  0  0  0  0  0  0  0  0  0  0
    4.3782   -2.7880    0.0000 C   0  0  0  0  0  0  0  0  0  0  0  0
    5.4929   -1.7842    0.0000 C   0  0  0  0  0  0  0  0  0  0  0  0
    5.1809   -0.3170    0.0000 C   0  0  0  0  0  0  0  0  0  0  0  0
    3.7543    0.1464    0.0000 C   0  0  0  0  0  0  0  0  0  0  0  0
   -6.3779    4.3602    0.0000 C   0  0  0  0  0  0  0  0  0  0  0  0
   -7.8697    4.2037    0.0000 C   0  0  0  0  0  0  0  0  0  0  0  0
  -15.5998    6.0052    0.0000 C   0  0  0  0  0  0  0  0  0  0  0  0
  -14.9894    7.3754    0.0000 C   0  0  0  0  0  0  0  0  0  0  0  0
  -15.8709    8.5891    0.0000 C   0  0  0  0  0  0  0  0  0  0  0  0
  -17.3627    8.4326    0.0000 C   0  0  0  0  0  0  0  0  0  0  0  0
  -17.9731    7.0624    0.0000 N   0  0  0  0  0  0  0  0  0  0  0  0
  -17.0916    5.8487    0.0000 C   0  0  0  0  0  0  0  0  0  0  0  0
  2  1  1  6  0  0  0
  2  3  1  0  0  0  0
  3  4  1  0  0  0  0
  4  5  1  0  0  0  0
  5  6  1  0  0  0  0
  6  7  1  0  0  0  0
  7  8  2  0  0  0  0
  8  9  1  0  0  0  0
  9 10  2  0  0  0  0
 10 11  1  0  0  0  0
 11 12  1  0  0  0  0
 12 13  2  0  0  0  0
 12 14  1  0  0  0  0
 14 15  1  0  0  0  0
 15 16  2  0  0  0  0
 16 17  1  0  0  0  0
 17 18  1  0  0  0  0
 18 19  2  0  0  0  0
 15 19  1  0  0  0  0
 18 20  1  0  0  0  0
 20 21  2  0  0  0  0
 21 22  1  0  0  0  0
 22 23  2  0  0  0  0
 23 24  1  0  0  0  0
 24 25  2  0  0  0  0
 20 25  1  0  0  0  0
 10 26  1  0  0  0  0
 26 27  2  0  0  0  0
  7 27  1  0  0  0  0
  2 28  1  0  0  0  0
 28 29  2  0  0  0  0
 29 30  1  0  0  0  0
 30 31  2  0  0  0  0
 31 32  1  0  0  0  0
 32 33  2  0  0  0  0
 28 33  1  0  0  0  0
M  END
> <chemblId>
CHEMBL1090746

> <bioactivity__type>
IC50

> <units>
nM

> <value>
1500.0

$$$$

  CDK     11271516562D 0   0.00000     0.00000     0

 31 34  0  0  0  0              1 V2000 
   14.8475    7.9874    0.0000 O   0  0  0  0  0  0  0  0  0  0  0  0
   13.8438    9.1022    0.0000 C   0  0  0  0  0  0  0  0  0  0  0  0
   12.3766    8.7903    0.0000 C   0  0  0  0  0  0  0  0  0  0  0  0
   11.9130    7.3638    0.0000 N   0  0  0  0  0  0  0  0  0  0  0  0
   10.4458    7.0519    0.0000 C   0  0  0  0  0  0  0  0  0  0  0  0
    9.9822    5.6253    0.0000 C   0  0  0  0  0  0  0  0  0  0  0  0
    8.5150    5.3135    0.0000 C   0  0  0  0  0  0  0  0  0  0  0  0
    7.5113    6.4282    0.0000 C   0  0  0  0  0  0  0  0  0  0  0  0
    6.0441    6.1164    0.0000 C   0  0  0  0  0  0  0  0  0  0  0  0
    5.5806    4.6898    0.0000 C   0  0  0  0  0  0  0  0  0  0  0  0
    4.1133    4.3780    0.0000 N   0  0  0  0  0  0  0  0  0  0  0  0
    3.6498    2.9514    0.0000 C   0  0  0  0  0  0  0  0  0  0  0  0
    4.6535    1.8367    0.0000 O   0  0  0  0  0  0  0  0  0  0  0  0
    2.1826    2.6396    0.0000 C   0  0  0  0  0  0  0  0  0  0  0  0
    1.7190    1.2130    0.0000 N   0  0  0  0  0  0  0  0  0  0  0  0
    2.6010    0.0000    0.0000 N   0  0  0  0  0  0  0  0  0  0  0  0
    1.7190   -1.2130    0.0000 C   0  0  0  0  0  0  0  0  0  0  0  0
    0.2920   -0.7500    0.0000 C   0  0  0  0  0  0  0  0  0  0  0  0
   -1.0060   -1.5000    0.0000 C   0  0  0  0  0  0  0  0  0  0  0  0
   -2.3060   -0.7500    0.0000 C   0  0  0  0  0  0  0  0  0  0  0  0
   -2.3060    0.7500    0.0000 C   0  0  0  0  0  0  0  0  0  0  0  0
   -1.0060    1.5000    0.0000 C   0  0  0  0  0  0  0  0  0  0  0  0
    0.2920    0.7500    0.0000 C   0  0  0  0  0  0  0  0  0  0  0  0
    6.5842    3.5751    0.0000 C   0  0  0  0  0  0  0  0  0  0  0  0
    8.0515    3.8869    0.0000 C   0  0  0  0  0  0  0  0  0  0  0  0
   14.3074   10.5288    0.0000 C   0  0  0  0  0  0  0  0  0  0  0  0
   15.7746   10.8406    0.0000 C   0  0  0  0  0  0  0  0  0  0  0  0
   16.2381   12.2672    0.0000 C   0  0  0  0  0  0  0  0  0  0  0  0
   15.2345   13.3819    0.0000 C   0  0  0  0  0  0  0  0  0  0  0  0
   13.7672   13.0701    0.0000 N   0  0  0  0  0  0  0  0  0  0  0  0
   13.3037   11.6435    0.0000 C   0  0  0  0  0  0  0  0  0  0  0  0
  2  1  1  1  0  0  0
  2  3  1  0  0  0  0
  3  4  1  0  0  0  0
  4  5  1  0  0  0  0
  5  6  1  0  0  0  0
  6  7  1  0  0  0  0
  7  8  2  0  0  0  0
  8  9  1  0  0  0  0
  9 10  2  0  0  0  0
 10 11  1  0  0  0  0
 11 12  1  0  0  0  0
 12 13  2  0  0  0  0
 12 14  1  0  0  0  0
 14 15  1  0  0  0  0
 15 16  1  0  0  0  0
 16 17  2  0  0  0  0
 17 18  1  0  0  0  0
 18 19  2  0  0  0  0
 19 20  1  0  0  0  0
 20 21  2  0  0  0  0
 21 22  1  0  0  0  0
 22 23  2  0  0  0  0
 15 23  1  0  0  0  0
 18 23  1  0  0  0  0
 10 24  1  0  0  0  0
 24 25  2  0  0  0  0
  7 25  1  0  0  0  0
  2 26  1  0  0  0  0
 26 27  2  0  0  0  0
 27 28  1  0  0  0  0
 28 29  2  0  0  0  0
 29 30  1  0  0  0  0
 30 31  2  0  0  0  0
 26 31  1  0  0  0  0
M  END
> <chemblId>
CHEMBL1092502

> <bioactivity__type>
IC50

> <units>
nM

> <value>
19000.0

$$$$

  CDK     11271516562D 0   0.00000     0.00000     0

 29 32  0  0  0  0              1 V2000 
   -4.9041    0.7500    0.0000 C   0  0  0  0  0  0  0  0  0  0  0  0
   -3.6050    1.5000    0.0000 C   0  0  0  0  0  0  0  0  0  0  0  0
   -2.3060    0.7500    0.0000 C   0  0  0  0  0  0  0  0  0  0  0  0
   -1.0070    1.5000    0.0000 C   0  0  0  0  0  0  0  0  0  0  0  0
    0.2930    0.7500    0.0000 C   0  0  0  0  0  0  0  0  0  0  0  0
    1.7190    1.2140    0.0000 C   0  0  0  0  0  0  0  0  0  0  0  0
    2.6010    0.0000    0.0000 C   0  0  0  0  0  0  0  0  0  0  0  0
    1.7190   -1.2140    0.0000 C   0  0  0  0  0  0  0  0  0  0  0  0
    0.2930   -0.7500    0.0000 C   0  0  0  0  0  0  0  0  0  0  0  0
   -1.0070   -1.5000    0.0000 C   0  0  0  0  0  0  0  0  0  0  0  0
   -2.3060   -0.7500    0.0000 C   0  0  0  0  0  0  0  0  0  0  0  0
   -3.6050   -1.5000    0.0000 C   0  0  0  0  0  0  0  0  0  0  0  0
   -4.9041   -0.7500    0.0000 C   0  0  0  0  0  0  0  0  0  0  0  0
    4.1010    0.0000    0.0000 N   0  0  0  0  0  0  0  0  0  0  0  0
    4.8510    1.2990    0.0000 C   0  0  0  0  0  0  0  0  0  0  0  0
    6.3510    1.2990    0.0000 C   0  0  0  0  0  0  0  0  0  0  0  0
    7.1010   -0.0000    0.0000 O   0  0  0  0  0  0  0  0  0  0  0  0
    7.1010    2.5981    0.0000 C   0  0  0  0  0  0  0  0  0  0  0  0
    6.3510    3.8971    0.0000 C   0  0  0  0  0  0  0  0  0  0  0  0
    7.1010    5.1962    0.0000 C   0  0  0  0  0  0  0  0  0  0  0  0
    8.6010    5.1962    0.0000 C   0  0  0  0  0  0  0  0  0  0  0  0
    9.3510    6.4952    0.0000 O   0  0  0  0  0  0  0  0  0  0  0  0
    9.3510    3.8971    0.0000 C   0  0  0  0  0  0  0  0  0  0  0  0
   10.8510    3.8971    0.0000 N   0  0  0  0  0  0  0  0  0  0  0  0
   11.6010    2.5981    0.0000 C   0  0  0  0  0  0  0  0  0  0  0  0
   13.1010    2.5981    0.0000 O   0  0  0  0  0  0  0  0  0  0  0  0
   10.8510    1.2990    0.0000 C   0  0  0  0  0  0  0  0  0  0  0  0
    9.3510    1.2990    0.0000 C   0  0  0  0  0  0  0  0  0  0  0  0
    8.6010    2.5981    0.0000 C   0  0  0  0  0  0  0  0  0  0  0  0
  1  2  1  0  0  0  0
  2  3  1  0  0  0  0
  3  4  2  0  0  0  0
  4  5  1  0  0  0  0
  5  6  1  0  0  0  0
  6  7  1  0  0  0  0
  7  8  1  0  0  0  0
  8  9  1  0  0  0  0
  5  9  2  0  0  0  0
  9 10  1  0  0  0  0
 10 11  2  0  0  0  0
  3 11  1  0  0  0  0
 11 12  1  0  0  0  0
 12 13  1  0  0  0  0
  7 14  1  0  0  0  0
 14 15  1  0  0  0  0
 15 16  1  0  0  0  0
 16 17  1  1  0  0  0
 16 18  1  0  0  0  0
 18 19  2  0  0  0  0
 19 20  1  0  0  0  0
 20 21  2  0  0  0  0
 21 22  1  0  0  0  0
 21 23  1  0  0  0  0
 23 24  1  0  0  0  0
 24 25  1  0  0  0  0
 25 26  2  0  0  0  0
 25 27  1  0  0  0  0
 27 28  2  0  0  0  0
 28 29  1  0  0  0  0
 18 29  1  0  0  0  0
 23 29  2  0  0  0  0
M  END
> <chemblId>
CHEMBL1095777

> <bioactivity__type>
IC50

> <units>
nM

> <value>
316.23

$$$$

  CDK     11271516562D 0   0.00000     0.00000     0

 43 47  0  0  0  0              1 V2000 
   17.5298   -8.4259    0.0000 O   0  0  0  0  0  0  0  0  0  0  0  0
   16.4152   -9.4297    0.0000 C   0  0  0  0  0  0  0  0  0  0  0  0
   14.9886   -8.9662    0.0000 C   0  0  0  0  0  0  0  0  0  0  0  0
   14.6766   -7.4990    0.0000 N   0  0  0  0  0  0  0  0  0  0  0  0
   13.2500   -7.0356    0.0000 C   0  0  0  0  0  0  0  0  0  0  0  0
   12.9380   -5.5684    0.0000 C   0  0  0  0  0  0  0  0  0  0  0  0
   11.5114   -5.1050    0.0000 C   0  0  0  0  0  0  0  0  0  0  0  0
   11.1994   -3.6378    0.0000 C   0  0  0  0  0  0  0  0  0  0  0  0
    9.7727   -3.1744    0.0000 C   0  0  0  0  0  0  0  0  0  0  0  0
    8.6581   -4.1782    0.0000 C   0  0  0  0  0  0  0  0  0  0  0  0
    7.2315   -3.7148    0.0000 N   0  0  0  0  0  0  0  0  0  0  0  0
    6.9195   -2.2476    0.0000 S   0  0  0  0  0  0  0  0  0  0  0  0
    8.4186   -2.1952    0.0000 O   0  0  0  0  0  0  0  0  0  0  0  0
    7.1281   -0.7622    0.0000 O   0  0  0  0  0  0  0  0  0  0  0  0
    5.4929   -1.7842    0.0000 C   0  0  0  0  0  0  0  0  0  0  0  0
    5.1809   -0.3170    0.0000 C   0  0  0  0  0  0  0  0  0  0  0  0
    3.7543    0.1464    0.0000 C   0  0  0  0  0  0  0  0  0  0  0  0
    2.6396   -0.8574    0.0000 C   0  0  0  0  0  0  0  0  0  0  0  0
    2.9516   -2.3246    0.0000 C   0  0  0  0  0  0  0  0  0  0  0  0
    4.3782   -2.7880    0.0000 C   0  0  0  0  0  0  0  0  0  0  0  0
    1.2130   -0.3940    0.0000 C   0  0  0  0  0  0  0  0  0  0  0  0
    0.7500    1.0320    0.0000 N   0  0  0  0  0  0  0  0  0  0  0  0
   -0.7500    1.0320    0.0000 C   0  0  0  0  0  0  0  0  0  0  0  0
   -1.2140   -0.3940    0.0000 C   0  0  0  0  0  0  0  0  0  0  0  0
    0.0000   -1.2760    0.0000 S   0  0  0  0  0  0  0  0  0  0  0  0
   -1.6314    2.2457    0.0000 C   0  0  0  0  0  0  0  0  0  0  0  0
   -1.0210    3.6159    0.0000 C   0  0  0  0  0  0  0  0  0  0  0  0
   -1.9025    4.8296    0.0000 C   0  0  0  0  0  0  0  0  0  0  0  0
   -3.3943    4.6731    0.0000 C   0  0  0  0  0  0  0  0  0  0  0  0
   -4.0047    3.3029    0.0000 C   0  0  0  0  0  0  0  0  0  0  0  0
   -3.1232    2.0892    0.0000 C   0  0  0  0  0  0  0  0  0  0  0  0
   -4.2757    5.8868    0.0000 C   0  0  0  0  0  0  0  0  0  0  0  0
   -5.7675    5.7304    0.0000 F   0  0  0  0  0  0  0  0  0  0  0  0
   -2.9274    6.5441    0.0000 F   0  0  0  0  0  0  0  0  0  0  0  0
   -4.6888    7.3288    0.0000 F   0  0  0  0  0  0  0  0  0  0  0  0
    8.9701   -5.6454    0.0000 C   0  0  0  0  0  0  0  0  0  0  0  0
   10.3967   -6.1088    0.0000 C   0  0  0  0  0  0  0  0  0  0  0  0
   16.7272  -10.8968    0.0000 C   0  0  0  0  0  0  0  0  0  0  0  0
   15.6126  -11.9006    0.0000 C   0  0  0  0  0  0  0  0  0  0  0  0
   15.9246  -13.3678    0.0000 C   0  0  0  0  0  0  0  0  0  0  0  0
   17.3512  -13.8312    0.0000 C   0  0  0  0  0  0  0  0  0  0  0  0
   18.4658  -12.8274    0.0000 N   0  0  0  0  0  0  0  0  0  0  0  0
   18.1538  -11.3603    0.0000 C   0  0  0  0  0  0  0  0  0  0  0  0
  2  1  1  6  0  0  0
  2  3  1  0  0  0  0
  3  4  1  0  0  0  0
  4  5  1  0  0  0  0
  5  6  1  0  0  0  0
  6  7  1  0  0  0  0
  7  8  2  0  0  0  0
  8  9  1  0  0  0  0
  9 10  2  0  0  0  0
 10 11  1  0  0  0  0
 11 12  1  0  0  0  0
 12 13  2  0  0  0  0
 12 14  2  0  0  0  0
 12 15  1  0  0  0  0
 15 16  2  0  0  0  0
 16 17  1  0  0  0  0
 17 18  2  0  0  0  0
 18 19  1  0  0  0  0
 19 20  2  0  0  0  0
 15 20  1  0  0  0  0
 18 21  1  0  0  0  0
 21 22  2  0  0  0  0
 22 23  1  0  0  0  0
 23 24  2  0  0  0  0
 24 25  1  0  0  0  0
 21 25  1  0  0  0  0
 23 26  1  0  0  0  0
 26 27  2  0  0  0  0
 27 28  1  0  0  0  0
 28 29  2  0  0  0  0
 29 30  1  0  0  0  0
 30 31  2  0  0  0  0
 26 31  1  0  0  0  0
 29 32  1  0  0  0  0
 32 33  1  0  0  0  0
 32 34  1  0  0  0  0
 32 35  1  0  0  0  0
 10 36  1  0  0  0  0
 36 37  2  0  0  0  0
  7 37  1  0  0  0  0
  2 38  1  0  0  0  0
 38 39  2  0  0  0  0
 39 40  1  0  0  0  0
 40 41  2  0  0  0  0
 41 42  1  0  0  0  0
 42 43  2  0  0  0  0
 38 43  1  0  0  0  0
M  END
> <chemblId>
CHEMBL111201

> <bioactivity__type>
IC50

> <units>
nM

> <value>
2300.0

$$$$

  CDK     11271516562D 0   0.00000     0.00000     0

 13 14  0  0  0  0              1 V2000 
   -2.5980   -1.5000    0.0000 Cl  0  0  0  0  0  0  0  0  0  0  0  0
   -1.2990   -0.7500    0.0000 C   0  0  0  0  0  0  0  0  0  0  0  0
   -1.2990    0.7500    0.0000 C   0  0  0  0  0  0  0  0  0  0  0  0
    0.0000    1.5000    0.0000 C   0  0  0  0  0  0  0  0  0  0  0  0
    1.2990    0.7500    0.0000 C   0  0  0  0  0  0  0  0  0  0  0  0
    1.2990   -0.7500    0.0000 C   0  0  0  0  0  0  0  0  0  0  0  0
    0.0000   -1.5000    0.0000 C   0  0  0  0  0  0  0  0  0  0  0  0
    2.5980    1.5000    0.0000 N   0  0  0  0  0  0  0  0  0  0  0  0
    3.8971    0.7500    0.0000 C   0  0  0  0  0  0  0  0  0  0  0  0
    5.1961    1.5000    0.0000 C   0  0  0  0  0  0  0  0  0  0  0  0
    5.1961    3.0000    0.0000 N   0  0  0  0  0  0  0  0  0  0  0  0
    3.8971    3.7500    0.0000 C   0  0  0  0  0  0  0  0  0  0  0  0
    2.5981    3.0000    0.0000 C   0  0  0  0  0  0  0  0  0  0  0  0
  1  2  1  0  0  0  0
  2  3  2  0  0  0  0
  3  4  1  0  0  0  0
  4  5  2  0  0  0  0
  5  6  1  0  0  0  0
  6  7  2  0  0  0  0
  2  7  1  0  0  0  0
  5  8  1  0  0  0  0
  8  9  1  0  0  0  0
  9 10  1  0  0  0  0
 10 11  1  0  0  0  0
 11 12  1  0  0  0  0
 12 13  1  0  0  0  0
  8 13  1  0  0  0  0
M  END
> <chemblId>
CHEMBL114478

> <bioactivity__type>
IC50

> <units>
nM

> <value>
15000.0

$$$$

  CDK     11271516562D 0   0.00000     0.00000     0

 31 35  0  0  0  0              1 V2000 
    1.2135   -0.8817    0.0000 O   0  0  0  0  0  0  0  0  0  0  0  0
    0.0000    0.0000    0.0000 C   0  0  0  0  0  0  0  0  0  0  0  0
    0.0000    1.5000    0.0000 N   0  0  0  0  0  0  0  0  0  0  0  0
   -1.4266    1.9635    0.0000 C   0  0  0  0  0  0  0  0  0  0  0  0
   -2.3083    0.7500    0.0000 N   0  0  0  0  0  0  0  0  0  0  0  0
   -3.8083    0.7500    0.0000 C   0  0  0  0  0  0  0  0  0  0  0  0
   -4.5583    2.0490    0.0000 C   0  0  0  0  0  0  0  0  0  0  0  0
   -6.0583    2.0490    0.0000 C   0  0  0  0  0  0  0  0  0  0  0  0
   -6.8083    0.7500    0.0000 C   0  0  0  0  0  0  0  0  0  0  0  0
   -6.0583   -0.5490    0.0000 C   0  0  0  0  0  0  0  0  0  0  0  0
   -4.5583   -0.5490    0.0000 C   0  0  0  0  0  0  0  0  0  0  0  0
   -1.4266   -0.4635    0.0000 C   0  0  0  0  0  0  0  0  0  0  0  0
   -0.4229   -1.5782    0.0000 C   0  0  0  0  0  0  0  0  0  0  0  0
   -0.8864   -3.0048    0.0000 C   0  0  0  0  0  0  0  0  0  0  0  0
   -2.3536   -3.3167    0.0000 N   0  0  0  0  0  0  0  0  0  0  0  0
   -2.8172   -4.7433    0.0000 C   0  0  0  0  0  0  0  0  0  0  0  0
   -1.8135   -5.8580    0.0000 C   0  0  0  0  0  0  0  0  0  0  0  0
   -2.2770   -7.2846    0.0000 C   0  0  0  0  0  0  0  0  0  0  0  0
   -1.2733   -8.3993    0.0000 C   0  0  0  0  0  0  0  0  0  0  0  0
    0.1939   -8.0874    0.0000 C   0  0  0  0  0  0  0  0  0  0  0  0
    0.6575   -6.6608    0.0000 C   0  0  0  0  0  0  0  0  0  0  0  0
    2.1247   -6.3490    0.0000 O   0  0  0  0  0  0  0  0  0  0  0  0
    3.1284   -7.4637    0.0000 C   0  0  0  0  0  0  0  0  0  0  0  0
    2.6648   -8.8903    0.0000 C   0  0  0  0  0  0  0  0  0  0  0  0
    3.6685  -10.0050    0.0000 C   0  0  0  0  0  0  0  0  0  0  0  0
    5.1358   -9.6931    0.0000 C   0  0  0  0  0  0  0  0  0  0  0  0
    5.5993   -8.2665    0.0000 C   0  0  0  0  0  0  0  0  0  0  0  0
    4.5956   -7.1518    0.0000 C   0  0  0  0  0  0  0  0  0  0  0  0
   -0.3462   -5.5461    0.0000 C   0  0  0  0  0  0  0  0  0  0  0  0
   -3.3573   -2.2020    0.0000 C   0  0  0  0  0  0  0  0  0  0  0  0
   -2.8938   -0.7754    0.0000 C   0  0  0  0  0  0  0  0  0  0  0  0
  1  2  2  0  0  0  0
  2  3  1  0  0  0  0
  3  4  1  0  0  0  0
  4  5  1  0  0  0  0
  5  6  1  0  0  0  0
  6  7  2  0  0  0  0
  7  8  1  0  0  0  0
  8  9  2  0  0  0  0
  9 10  1  0  0  0  0
 10 11  2  0  0  0  0
  6 11  1  0  0  0  0
  5 12  1  0  0  0  0
  2 12  1  0  0  0  0
 12 13  1  0  0  0  0
 13 14  1  0  0  0  0
 14 15  1  0  0  0  0
 15 16  1  0  0  0  0
 16 17  1  0  0  0  0
 17 18  2  0  0  0  0
 18 19  1  0  0  0  0
 19 20  2  0  0  0  0
 20 21  1  0  0  0  0
 21 22  1  0  0  0  0
 22 23  1  0  0  0  0
 23 24  2  0  0  0  0
 24 25  1  0  0  0  0
 25 26  2  0  0  0  0
 26 27  1  0  0  0  0
 27 28  2  0  0  0  0
 23 28  1  0  0  0  0
 21 29  2  0  0  0  0
 17 29  1  0  0  0  0
 15 30  1  0  0  0  0
 30 31  1  0  0  0  0
 12 31  1  0  0  0  0
M  END
> <chemblId>
CHEMBL115280

> <bioactivity__type>
IC50

> <units>
nM

> <value>
3590.0

$$$$
 stripped
BRStripMol11271516562D 0   0.00000     0.00000     0
This file has been stripped
 32 34  0  0  0  0              1 V2000 
    2.6396   -0.8574    0.0000 C   0  0  0  0  0  0  0  0  0  0  0  0
    1.2130   -0.3940    0.0000 C   0  0  0  0  0  0  0  0  0  0  0  0
    0.0000   -1.2760    0.0000 N   0  0  0  0  0  0  0  0  0  0  0  0
   -1.2130   -0.3940    0.0000 C   0  0  0  0  0  0  0  0  0  0  0  0
   -0.7500    1.0320    0.0000 C   0  0  0  0  0  0  0  0  0  0  0  0
    0.7500    1.0320    0.0000 N   0  0  0  0  0  0  0  0  0  0  0  0
    1.6318    2.2454    0.0000 C   0  0  0  0  0  0  0  0  0  0  0  0
    3.1236    2.0885    0.0000 C   0  0  0  0  0  0  0  0  0  0  0  0
    4.0054    3.3019    0.0000 C   0  0  0  0  0  0  0  0  0  0  0  0
    3.3954    4.6723    0.0000 C   0  0  0  0  0  0  0  0  0  0  0  0
    4.2772    5.8857    0.0000 O   0  0  0  0  0  0  0  0  0  0  0  0
    3.6673    7.2561    0.0000 C   0  0  0  0  0  0  0  0  0  0  0  0
    4.5491    8.4695    0.0000 C   0  0  0  0  0  0  0  0  0  0  0  0
    3.9391    9.8399    0.0000 N   0  0  0  0  0  0  0  0  0  0  0  0
    4.8209   11.0534    0.0000 C   0  0  0  0  0  0  0  0  0  0  0  0
    4.2110   12.4237    0.0000 C   0  0  0  0  0  0  0  0  0  0  0  0
    2.7192   12.5807    0.0000 O   0  0  0  0  0  0  0  0  0  0  0  0
    5.0928   13.6372    0.0000 C   0  0  0  0  0  0  0  0  0  0  0  0
    4.4828   15.0076    0.0000 O   0  0  0  0  0  0  0  0  0  0  0  0
    5.3646   16.2210    0.0000 C   0  0  0  0  0  0  0  0  0  0  0  0
    6.8564   16.0640    0.0000 C   0  0  0  0  0  0  0  0  0  0  0  0
    7.7382   17.2775    0.0000 C   0  0  0  0  0  0  0  0  0  0  0  0
    7.1282   18.6478    0.0000 C   0  0  0  0  0  0  0  0  0  0  0  0
    8.0100   19.8613    0.0000 N   0  0  0  0  0  0  0  0  0  0  0  0
    7.4001   21.2317    0.0000 S   0  0  0  0  0  0  0  0  0  0  0  0
    6.3582   22.3108    0.0000 O   0  0  0  0  0  0  0  0  0  0  0  0
    6.1564   20.3930    0.0000 O   0  0  0  0  0  0  0  0  0  0  0  0
    8.2819   22.4451    0.0000 C   0  0  0  0  0  0  0  0  0  0  0  0
    5.6365   18.8048    0.0000 C   0  0  0  0  0  0  0  0  0  0  0  0
    4.7547   17.5914    0.0000 C   0  0  0  0  0  0  0  0  0  0  0  0
    1.9037    4.8292    0.0000 C   0  0  0  0  0  0  0  0  0  0  0  0
    1.0218    3.6158    0.0000 C   0  0  0  0  0  0  0  0  0  0  0  0
  1  2  1  0  0  0  0
  2  3  2  0  0  0  0
  3  4  1  0  0  0  0
  4  5  2  0  0  0  0
  5  6  1  0  0  0  0
  2  6  1  0  0  0  0
  6  7  1  0  0  0  0
  7  8  2  0  0  0  0
  8  9  1  0  0  0  0
  9 10  2  0  0  0  0
 10 11  1  0  0  0  0
 11 12  1  0  0  0  0
 12 13  1  0  0  0  0
 13 14  1  0  0  0  0
 14 15  1  0  0  0  0
 15 16  1  0  0  0  0
 16 17  1  0  0  0  0
 16 18  1  0  0  0  0
 18 19  1  0  0  0  0
 19 20  1  0  0  0  0
 20 21  2  0  0  0  0
 21 22  1  0  0  0  0
 22 23  2  0  0  0  0
 23 24  1  0  0  0  0
 24 25  1  0  0  0  0
 25 26  2  0  0  0  0
 25 27  2  0  0  0  0
 25 28  1  0  0  0  0
 23 29  1  0  0  0  0
 29 30  2  0  0  0  0
 20 30  1  0  0  0  0
 10 31  1  0  0  0  0
 31 32  2  0  0  0  0
  7 32  1  0  0  0  0
M  END
> <chemblId>
CHEMBL11629

> <bioactivity__type>
IC50

> <units>
nM

> <value>
2800.0

$$$$

  CDK     11271516562D 0   0.00000     0.00000     0

 18 19  0  0  0  0              1 V2000 
   -4.9055    9.7494    0.0000 C   0  0  0  0  0  0  0  0  0  0  0  0
   -4.9052    8.2494    0.0000 C   0  0  0  0  0  0  0  0  0  0  0  0
   -6.2042    7.4991    0.0000 C   0  0  0  0  0  0  0  0  0  0  0  0
   -3.6061    7.4996    0.0000 N   0  0  0  0  0  0  0  0  0  0  0  0
   -3.6058    5.9996    0.0000 C   0  0  0  0  0  0  0  0  0  0  0  0
   -2.3067    5.2498    0.0000 C   0  0  0  0  0  0  0  0  0  0  0  0
   -1.0077    6.0000    0.0000 O   0  0  0  0  0  0  0  0  0  0  0  0
   -2.3064    3.7498    0.0000 C   0  0  0  0  0  0  0  0  0  0  0  0
   -1.0072    3.0000    0.0000 O   0  0  0  0  0  0  0  0  0  0  0  0
   -1.0070    1.5000    0.0000 C   0  0  0  0  0  0  0  0  0  0  0  0
   -2.3060    0.7500    0.0000 C   0  0  0  0  0  0  0  0  0  0  0  0
   -2.3060   -0.7500    0.0000 C   0  0  0  0  0  0  0  0  0  0  0  0
   -1.0070   -1.5000    0.0000 C   0  0  0  0  0  0  0  0  0  0  0  0
    0.2930   -0.7500    0.0000 C   0  0  0  0  0  0  0  0  0  0  0  0
    1.7190   -1.2140    0.0000 N   0  0  0  0  0  0  0  0  0  0  0  0
    2.6010   -0.0000    0.0000 C   0  0  0  0  0  0  0  0  0  0  0  0
    1.7190    1.2130    0.0000 C   0  0  0  0  0  0  0  0  0  0  0  0
    0.2930    0.7500    0.0000 C   0  0  0  0  0  0  0  0  0  0  0  0
  1  2  1  0  0  0  0
  2  3  1  0  0  0  0
  2  4  1  0  0  0  0
  4  5  1  0  0  0  0
  5  6  1  0  0  0  0
  6  7  1  6  0  0  0
  6  8  1  0  0  0  0
  8  9  1  0  0  0  0
  9 10  1  0  0  0  0
 10 11  2  0  0  0  0
 11 12  1  0  0  0  0
 12 13  2  0  0  0  0
 13 14  1  0  0  0  0
 14 15  1  0  0  0  0
 15 16  1  0  0  0  0
 16 17  2  0  0  0  0
 17 18  1  0  0  0  0
 10 18  1  0  0  0  0
 14 18  2  0  0  0  0
M  END
> <chemblId>
CHEMBL117405

> <bioactivity__type>
IC50

> <units>
nM

> <value>
0.752

$$$$

  CDK     11271516562D 0   0.00000     0.00000     0

 31 33  0  0  0  0              1 V2000 
   -6.4909   22.5653    0.0000 C   0  0  0  0  0  0  0  0  0  0  0  0
   -6.4912   21.0653    0.0000 S   0  0  0  0  0  0  0  0  0  0  0  0
   -7.9684   21.3260    0.0000 O   0  0  0  0  0  0  0  0  0  0  0  0
   -7.0045   19.6558    0.0000 O   0  0  0  0  0  0  0  0  0  0  0  0
   -5.1923   20.3150    0.0000 N   0  0  0  0  0  0  0  0  0  0  0  0
   -5.1926   18.8150    0.0000 C   0  0  0  0  0  0  0  0  0  0  0  0
   -6.4918   18.0653    0.0000 C   0  0  0  0  0  0  0  0  0  0  0  0
   -6.4921   16.5653    0.0000 C   0  0  0  0  0  0  0  0  0  0  0  0
   -5.1932   15.8150    0.0000 C   0  0  0  0  0  0  0  0  0  0  0  0
   -5.1935   14.3150    0.0000 O   0  0  0  0  0  0  0  0  0  0  0  0
   -3.8946   13.5648    0.0000 C   0  0  0  0  0  0  0  0  0  0  0  0
   -3.8949   12.0648    0.0000 C   0  0  0  0  0  0  0  0  0  0  0  0
   -5.1941   11.3150    0.0000 O   0  0  0  0  0  0  0  0  0  0  0  0
   -2.5960   11.3145    0.0000 C   0  0  0  0  0  0  0  0  0  0  0  0
   -2.5963    9.8145    0.0000 N   0  0  0  0  0  0  0  0  0  0  0  0
   -1.2974    9.0643    0.0000 C   0  0  0  0  0  0  0  0  0  0  0  0
   -1.2977    7.5643    0.0000 C   0  0  0  0  0  0  0  0  0  0  0  0
    0.0012    6.8140    0.0000 O   0  0  0  0  0  0  0  0  0  0  0  0
    0.0009    5.3140    0.0000 C   0  0  0  0  0  0  0  0  0  0  0  0
   -1.2983    4.5643    0.0000 C   0  0  0  0  0  0  0  0  0  0  0  0
   -1.2986    3.0643    0.0000 C   0  0  0  0  0  0  0  0  0  0  0  0
    0.0003    2.3140    0.0000 C   0  0  0  0  0  0  0  0  0  0  0  0
    1.2995    3.0637    0.0000 C   0  0  0  0  0  0  0  0  0  0  0  0
    1.2998    4.5637    0.0000 C   0  0  0  0  0  0  0  0  0  0  0  0
   -0.0000    0.8140    0.0000 N   0  0  0  0  0  0  0  0  0  0  0  0
   -1.2140   -0.0680    0.0000 C   0  0  0  0  0  0  0  0  0  0  0  0
   -0.7500   -1.4950    0.0000 C   0  0  0  0  0  0  0  0  0  0  0  0
    0.7500   -1.4950    0.0000 N   0  0  0  0  0  0  0  0  0  0  0  0
    1.2130   -0.0680    0.0000 C   0  0  0  0  0  0  0  0  0  0  0  0
   -3.8940   16.5648    0.0000 C   0  0  0  0  0  0  0  0  0  0  0  0
   -3.8937   18.0648    0.0000 C   0  0  0  0  0  0  0  0  0  0  0  0
  1  2  1  0  0  0  0
  2  3  2  0  0  0  0
  2  4  2  0  0  0  0
  2  5  1  0  0  0  0
  5  6  1  0  0  0  0
  6  7  2  0  0  0  0
  7  8  1  0  0  0  0
  8  9  2  0  0  0  0
  9 10  1  0  0  0  0
 10 11  1  0  0  0  0
 11 12  1  0  0  0  0
 12 13  1  1  0  0  0
 12 14  1  0  0  0  0
 14 15  1  0  0  0  0
 15 16  1  0  0  0  0
 16 17  1  0  0  0  0
 17 18  1  0  0  0  0
 18 19  1  0  0  0  0
 19 20  2  0  0  0  0
 20 21  1  0  0  0  0
 21 22  2  0  0  0  0
 22 23  1  0  0  0  0
 23 24  2  0  0  0  0
 19 24  1  0  0  0  0
 22 25  1  0  0  0  0
 25 26  1  0  0  0  0
 26 27  2  0  0  0  0
 27 28  1  0  0  0  0
 28 29  2  0  0  0  0
 25 29  1  0  0  0  0
  9 30  1  0  0  0  0
 30 31  2  0  0  0  0
  6 31  1  0  0  0  0
M  END
> <chemblId>
CHEMBL1192069

> <bioactivity__type>
IC50

> <units>
nM

> <value>
37500.0

$$$$

  CDK     11271516562D 0   0.00000     0.00000     0

 31 33  0  0  0  0              1 V2000 
   -6.4909   22.5653    0.0000 C   0  0  0  0  0  0  0  0  0  0  0  0
   -6.4912   21.0653    0.0000 S   0  0  0  0  0  0  0  0  0  0  0  0
   -7.9684   21.3260    0.0000 O   0  0  0  0  0  0  0  0  0  0  0  0
   -7.0045   19.6558    0.0000 O   0  0  0  0  0  0  0  0  0  0  0  0
   -5.1923   20.3150    0.0000 N   0  0  0  0  0  0  0  0  0  0  0  0
   -5.1926   18.8150    0.0000 C   0  0  0  0  0  0  0  0  0  0  0  0
   -6.4918   18.0653    0.0000 C   0  0  0  0  0  0  0  0  0  0  0  0
   -6.4921   16.5653    0.0000 C   0  0  0  0  0  0  0  0  0  0  0  0
   -5.1932   15.8150    0.0000 C   0  0  0  0  0  0  0  0  0  0  0  0
   -5.1935   14.3150    0.0000 O   0  0  0  0  0  0  0  0  0  0  0  0
   -3.8946   13.5648    0.0000 C   0  0  0  0  0  0  0  0  0  0  0  0
   -3.8949   12.0648    0.0000 C   0  0  0  0  0  0  0  0  0  0  0  0
   -5.1941   11.3150    0.0000 O   0  0  0  0  0  0  0  0  0  0  0  0
   -2.5960   11.3145    0.0000 C   0  0  0  0  0  0  0  0  0  0  0  0
   -2.5963    9.8145    0.0000 N   0  0  0  0  0  0  0  0  0  0  0  0
   -1.2974    9.0643    0.0000 C   0  0  0  0  0  0  0  0  0  0  0  0
   -1.2977    7.5643    0.0000 C   0  0  0  0  0  0  0  0  0  0  0  0
    0.0012    6.8140    0.0000 O   0  0  0  0  0  0  0  0  0  0  0  0
    0.0009    5.3140    0.0000 C   0  0  0  0  0  0  0  0  0  0  0  0
   -1.2983    4.5643    0.0000 C   0  0  0  0  0  0  0  0  0  0  0  0
   -1.2986    3.0643    0.0000 C   0  0  0  0  0  0  0  0  0  0  0  0
    0.0003    2.3140    0.0000 C   0  0  0  0  0  0  0  0  0  0  0  0
    1.2995    3.0637    0.0000 C   0  0  0  0  0  0  0  0  0  0  0  0
    1.2998    4.5637    0.0000 C   0  0  0  0  0  0  0  0  0  0  0  0
   -0.0000    0.8140    0.0000 N   0  0  0  0  0  0  0  0  0  0  0  0
   -1.2140   -0.0680    0.0000 C   0  0  0  0  0  0  0  0  0  0  0  0
   -0.7500   -1.4950    0.0000 C   0  0  0  0  0  0  0  0  0  0  0  0
    0.7500   -1.4950    0.0000 N   0  0  0  0  0  0  0  0  0  0  0  0
    1.2130   -0.0680    0.0000 C   0  0  0  0  0  0  0  0  0  0  0  0
   -3.8940   16.5648    0.0000 C   0  0  0  0  0  0  0  0  0  0  0  0
   -3.8937   18.0648    0.0000 C   0  0  0  0  0  0  0  0  0  0  0  0
  1  2  1  0  0  0  0
  2  3  2  0  0  0  0
  2  4  2  0  0  0  0
  2  5  1  0  0  0  0
  5  6  1  0  0  0  0
  6  7  2  0  0  0  0
  7  8  1  0  0  0  0
  8  9  2  0  0  0  0
  9 10  1  0  0  0  0
 10 11  1  0  0  0  0
 11 12  1  0  0  0  0
 12 13  1  6  0  0  0
 12 14  1  0  0  0  0
 14 15  1  0  0  0  0
 15 16  1  0  0  0  0
 16 17  1  0  0  0  0
 17 18  1  0  0  0  0
 18 19  1  0  0  0  0
 19 20  2  0  0  0  0
 20 21  1  0  0  0  0
 21 22  2  0  0  0  0
 22 23  1  0  0  0  0
 23 24  2  0  0  0  0
 19 24  1  0  0  0  0
 22 25  1  0  0  0  0
 25 26  1  0  0  0  0
 26 27  2  0  0  0  0
 27 28  1  0  0  0  0
 28 29  2  0  0  0  0
 25 29  1  0  0  0  0
  9 30  1  0  0  0  0
 30 31  2  0  0  0  0
  6 31  1  0  0  0  0
M  END
> <chemblId>
CHEMBL1193886

> <bioactivity__type>
IC50

> <units>
nM

> <value>
1600.0

$$$$

  CDK     11271516562D 0   0.00000     0.00000     0

 33 35  0  0  0  0              1 V2000 
   -3.8971  -21.5260    0.0000 C   0  0  0  0  0  0  0  0  0  0  0  0
   -5.1962  -20.7760    0.0000 N   0  0  0  0  0  0  0  0  0  0  0  0
   -5.1962  -19.2760    0.0000 C   0  0  0  0  0  0  0  0  0  0  0  0
   -3.8971  -18.5260    0.0000 C   0  0  0  0  0  0  0  0  0  0  0  0
   -3.8971  -17.0260    0.0000 C   0  0  0  0  0  0  0  0  0  0  0  0
   -5.1962  -16.2760    0.0000 C   0  0  0  0  0  0  0  0  0  0  0  0
   -5.1962  -14.7760    0.0000 O   0  0  0  0  0  0  0  0  0  0  0  0
   -3.8971  -14.0260    0.0000 C   0  0  0  0  0  0  0  0  0  0  0  0
   -3.8971  -12.5260    0.0000 C   0  0  0  0  0  0  0  0  0  0  0  0
   -5.1962  -11.7760    0.0000 O   0  0  0  0  0  0  0  0  0  0  0  0
   -2.5981  -11.7760    0.0000 C   0  0  0  0  0  0  0  0  0  0  0  0
   -2.5981  -10.2760    0.0000 N   0  0  0  0  0  0  0  0  0  0  0  0
   -1.2990   -9.5260    0.0000 C   0  0  0  0  0  0  0  0  0  0  0  0
   -1.2990   -8.0260    0.0000 C   0  0  0  0  0  0  0  0  0  0  0  0
   -0.0000   -7.2760    0.0000 O   0  0  0  0  0  0  0  0  0  0  0  0
   -0.0000   -5.7760    0.0000 C   0  0  0  0  0  0  0  0  0  0  0  0
    1.2990   -5.0260    0.0000 C   0  0  0  0  0  0  0  0  0  0  0  0
    1.2990   -3.5260    0.0000 C   0  0  0  0  0  0  0  0  0  0  0  0
    0.0000   -2.7760    0.0000 C   0  0  0  0  0  0  0  0  0  0  0  0
   -1.2990   -3.5260    0.0000 C   0  0  0  0  0  0  0  0  0  0  0  0
   -1.2990   -5.0260    0.0000 C   0  0  0  0  0  0  0  0  0  0  0  0
    0.0000   -1.2760    0.0000 N   0  0  0  0  0  0  0  0  0  0  0  0
   -1.2130   -0.3940    0.0000 C   0  0  0  0  0  0  0  0  0  0  0  0
   -0.7500    1.0320    0.0000 C   0  0  0  0  0  0  0  0  0  0  0  0
    0.7500    1.0320    0.0000 N   0  0  0  0  0  0  0  0  0  0  0  0
    1.2130   -0.3940    0.0000 C   0  0  0  0  0  0  0  0  0  0  0  0
    2.6396   -0.8574    0.0000 C   0  0  0  0  0  0  0  0  0  0  0  0
   -6.4952  -17.0260    0.0000 C   0  0  0  0  0  0  0  0  0  0  0  0
   -6.4952  -18.5260    0.0000 C   0  0  0  0  0  0  0  0  0  0  0  0
   -6.4952  -21.5260    0.0000 S   0  0  0  0  0  0  0  0  0  0  0  0
   -7.0082  -20.1165    0.0000 O   0  0  0  0  0  0  0  0  0  0  0  0
   -7.9724  -21.7865    0.0000 O   0  0  0  0  0  0  0  0  0  0  0  0
   -6.4952  -23.0260    0.0000 C   0  0  0  0  0  0  0  0  0  0  0  0
  1  2  1  0  0  0  0
  2  3  1  0  0  0  0
  3  4  2  0  0  0  0
  4  5  1  0  0  0  0
  5  6  2  0  0  0  0
  6  7  1  0  0  0  0
  7  8  1  0  0  0  0
  8  9  1  0  0  0  0
  9 10  1  0  0  0  0
  9 11  1  0  0  0  0
 11 12  1  0  0  0  0
 12 13  1  0  0  0  0
 13 14  1  0  0  0  0
 14 15  1  0  0  0  0
 15 16  1  0  0  0  0
 16 17  2  0  0  0  0
 17 18  1  0  0  0  0
 18 19  2  0  0  0  0
 19 20  1  0  0  0  0
 20 21  2  0  0  0  0
 16 21  1  0  0  0  0
 19 22  1  0  0  0  0
 22 23  1  0  0  0  0
 23 24  2  0  0  0  0
 24 25  1  0  0  0  0
 25 26  2  0  0  0  0
 22 26  1  0  0  0  0
 26 27  1  0  0  0  0
  6 28  1  0  0  0  0
 28 29  2  0  0  0  0
  3 29  1  0  0  0  0
  2 30  1  0  0  0  0
 30 31  2  0  0  0  0
 30 32  2  0  0  0  0
 30 33  1  0  0  0  0
M  END
> <chemblId>
CHEMBL11944

> <bioactivity__type>
IC50

> <units>
nM

> <value>
18000.0

$$$$

  CDK     11271516562D 0   0.00000     0.00000     0

 21 22  0  0  0  0              1 V2000 
    5.1961    9.7500    0.0000 C   0  0  0  0  0  0  0  0  0  0  0  0
    5.1961    8.2500    0.0000 C   0  0  0  0  0  0  0  0  0  0  0  0
    5.7091    6.8405    0.0000 C   0  0  0  0  0  0  0  0  0  0  0  0
    6.6733    8.5105    0.0000 C   0  0  0  0  0  0  0  0  0  0  0  0
    3.8971    7.5000    0.0000 N   0  0  0  0  0  0  0  0  0  0  0  0
    3.8971    6.0000    0.0000 C   0  0  0  0  0  0  0  0  0  0  0  0
    2.5980    5.2500    0.0000 C   0  0  0  0  0  0  0  0  0  0  0  0
    1.2990    6.0000    0.0000 O   0  0  0  0  0  0  0  0  0  0  0  0
    2.5980    3.7500    0.0000 C   0  0  0  0  0  0  0  0  0  0  0  0
    1.2990    3.0000    0.0000 O   0  0  0  0  0  0  0  0  0  0  0  0
    1.2990    1.5000    0.0000 C   0  0  0  0  0  0  0  0  0  0  0  0
    2.5980    0.7500    0.0000 C   0  0  0  0  0  0  0  0  0  0  0  0
    2.5980   -0.7500    0.0000 C   0  0  0  0  0  0  0  0  0  0  0  0
    1.2990   -1.5000    0.0000 C   0  0  0  0  0  0  0  0  0  0  0  0
    0.0000   -0.7500    0.0000 C   0  0  0  0  0  0  0  0  0  0  0  0
   -1.2990   -1.5000    0.0000 C   0  0  0  0  0  0  0  0  0  0  0  0
   -1.2990   -3.0000    0.0000 O   0  0  0  0  0  0  0  0  0  0  0  0
   -2.5980   -0.7500    0.0000 C   0  0  0  0  0  0  0  0  0  0  0  0
   -2.5980    0.7500    0.0000 C   0  0  0  0  0  0  0  0  0  0  0  0
   -1.2990    1.5000    0.0000 C   0  0  0  0  0  0  0  0  0  0  0  0
    0.0000    0.7500    0.0000 C   0  0  0  0  0  0  0  0  0  0  0  0
  1  2  1  0  0  0  0
  2  3  1  0  0  0  0
  2  4  1  0  0  0  0
  2  5  1  0  0  0  0
  5  6  1  0  0  0  0
  6  7  1  0  0  0  0
  7  8  1  1  0  0  0
  7  9  1  0  0  0  0
  9 10  1  0  0  0  0
 10 11  1  0  0  0  0
 11 12  2  0  0  0  0
 12 13  1  0  0  0  0
 13 14  2  0  0  0  0
 14 15  1  0  0  0  0
 15 16  1  0  0  0  0
 16 17  2  0  0  0  0
 16 18  1  0  0  0  0
 18 19  1  0  0  0  0
 19 20  1  0  0  0  0
 20 21  1  0  0  0  0
 11 21  1  0  0  0  0
 15 21  2  0  0  0  0
M  END
> <chemblId>
CHEMBL1201237

> <bioactivity__type>
IC50

> <units>
nM

> <value>
6.9

$$$$

  CDK     11271516562D 0   0.00000     0.00000     0

 49 54  0  0  0  0              1 V2000 
  -11.4011   11.9983    0.0000 O   0  0  0  0  0  0  0  0  0  0  0  0
  -10.1021   12.7485    0.0000 C   0  0  0  0  0  0  0  0  0  0  0  0
   -8.8030   11.9987    0.0000 C   0  0  0  0  0  0  0  0  0  0  0  0
   -8.8027   10.4987    0.0000 N   0  0  0  0  0  0  0  0  0  0  0  0
   -7.5036    9.7489    0.0000 C   0  0  0  0  0  0  0  0  0  0  0  0
   -7.5033    8.2489    0.0000 C   0  0  0  0  0  0  0  0  0  0  0  0
   -6.2042    7.4991    0.0000 C   0  0  0  0  0  0  0  0  0  0  0  0
   -6.2039    5.9991    0.0000 C   0  0  0  0  0  0  0  0  0  0  0  0
   -4.9047    5.2494    0.0000 C   0  0  0  0  0  0  0  0  0  0  0  0
   -3.6058    5.9996    0.0000 C   0  0  0  0  0  0  0  0  0  0  0  0
   -2.3067    5.2498    0.0000 N   0  0  0  0  0  0  0  0  0  0  0  0
   -2.3064    3.7498    0.0000 C   0  0  0  0  0  0  0  0  0  0  0  0
   -1.0072    3.0000    0.0000 N   0  0  0  0  0  0  0  0  0  0  0  0
   -1.0070    1.5000    0.0000 C   0  0  0  0  0  0  0  0  0  0  0  0
   -2.3060    0.7500    0.0000 C   0  0  0  0  0  0  0  0  0  0  0  0
   -2.3060   -0.7500    0.0000 C   0  0  0  0  0  0  0  0  0  0  0  0
   -1.0070   -1.5000    0.0000 C   0  0  0  0  0  0  0  0  0  0  0  0
    0.2930   -0.7500    0.0000 C   0  0  0  0  0  0  0  0  0  0  0  0
    1.7190   -1.2140    0.0000 N   0  0  0  0  0  0  0  0  0  0  0  0
    2.6010   -0.0000    0.0000 C   0  0  0  0  0  0  0  0  0  0  0  0
    1.7190    1.2130    0.0000 C   0  0  0  0  0  0  0  0  0  0  0  0
    0.2930    0.7500    0.0000 C   0  0  0  0  0  0  0  0  0  0  0  0
    2.1822   -2.6407    0.0000 C   0  0  0  0  0  0  0  0  0  0  0  0
    1.3003   -3.8540    0.0000 N   0  0  0  0  0  0  0  0  0  0  0  0
    2.1817   -5.0677    0.0000 C   0  0  0  0  0  0  0  0  0  0  0  0
    3.6084   -4.6045    0.0000 C   0  0  0  0  0  0  0  0  0  0  0  0
    3.6087   -3.1045    0.0000 S   0  0  0  0  0  0  0  0  0  0  0  0
    1.7179   -6.4942    0.0000 C   0  0  0  0  0  0  0  0  0  0  0  0
    0.2506   -6.8058    0.0000 C   0  0  0  0  0  0  0  0  0  0  0  0
   -0.2132   -8.2323    0.0000 C   0  0  0  0  0  0  0  0  0  0  0  0
    0.7903   -9.3472    0.0000 C   0  0  0  0  0  0  0  0  0  0  0  0
    0.3265  -10.7737    0.0000 O   0  0  0  0  0  0  0  0  0  0  0  0
    1.3299  -11.8886    0.0000 C   0  0  0  0  0  0  0  0  0  0  0  0
    0.8661  -13.3151    0.0000 F   0  0  0  0  0  0  0  0  0  0  0  0
    2.6542  -12.5931    0.0000 F   0  0  0  0  0  0  0  0  0  0  0  0
    2.2537  -10.7068    0.0000 F   0  0  0  0  0  0  0  0  0  0  0  0
    2.2576   -9.0356    0.0000 C   0  0  0  0  0  0  0  0  0  0  0  0
    2.7214   -7.6091    0.0000 C   0  0  0  0  0  0  0  0  0  0  0  0
   -3.6053    2.9996    0.0000 N   0  0  0  0  0  0  0  0  0  0  0  0
   -4.9045    3.7494    0.0000 C   0  0  0  0  0  0  0  0  0  0  0  0
   -6.2037    4.4991    0.0000 N   0  0  0  0  0  0  0  0  0  0  0  0
   -3.6061    7.4996    0.0000 C   0  0  0  0  0  0  0  0  0  0  0  0
   -4.9052    8.2494    0.0000 C   0  0  0  0  0  0  0  0  0  0  0  0
  -10.1024   14.2485    0.0000 C   0  0  0  0  0  0  0  0  0  0  0  0
   -8.8035   14.9987    0.0000 C   0  0  0  0  0  0  0  0  0  0  0  0
   -8.8037   16.4987    0.0000 C   0  0  0  0  0  0  0  0  0  0  0  0
  -10.1029   17.2485    0.0000 C   0  0  0  0  0  0  0  0  0  0  0  0
  -11.4018   16.4983    0.0000 N   0  0  0  0  0  0  0  0  0  0  0  0
  -11.4016   14.9983    0.0000 C   0  0  0  0  0  0  0  0  0  0  0  0
  2  1  1  6  0  0  0
  2  3  1  0  0  0  0
  3  4  1  0  0  0  0
  4  5  1  0  0  0  0
  5  6  1  0  0  0  0
  6  7  1  0  0  0  0
  7  8  2  0  0  0  0
  8  9  1  0  0  0  0
  9 10  2  0  0  0  0
 10 11  1  0  0  0  0
 11 12  1  0  0  0  0
 12 13  2  0  0  0  0
 13 14  1  0  0  0  0
 14 15  2  0  0  0  0
 15 16  1  0  0  0  0
 16 17  2  0  0  0  0
 17 18  1  0  0  0  0
 18 19  1  0  0  0  0
 19 20  1  0  0  0  0
 20 21  1  0  0  0  0
 21 22  1  0  0  0  0
 14 22  1  0  0  0  0
 18 22  2  0  0  0  0
 19 23  1  0  0  0  0
 23 24  2  0  0  0  0
 24 25  1  0  0  0  0
 25 26  2  0  0  0  0
 26 27  1  0  0  0  0
 23 27  1  0  0  0  0
 25 28  1  0  0  0  0
 28 29  2  0  0  0  0
 29 30  1  0  0  0  0
 30 31  2  0  0  0  0
 31 32  1  0  0  0  0
 32 33  1  0  0  0  0
 33 34  1  0  0  0  0
 33 35  1  0  0  0  0
 33 36  1  0  0  0  0
 31 37  1  0  0  0  0
 37 38  2  0  0  0  0
 28 38  1  0  0  0  0
 12 39  1  0  0  0  0
 39 40  1  0  0  0  0
 40 41  3  0  0  0  0
 10 42  1  0  0  0  0
 42 43  2  0  0  0  0
  7 43  1  0  0  0  0
  2 44  1  0  0  0  0
 44 45  2  0  0  0  0
 45 46  1  0  0  0  0
 46 47  2  0  0  0  0
 47 48  1  0  0  0  0
 48 49  2  0  0  0  0
 44 49  1  0  0  0  0
M  END
> <chemblId>
CHEMBL120238

> <bioactivity__type>
IC50

> <units>
nM

> <value>
8400.0

$$$$

  CDK     11271516562D 0   0.00000     0.00000     0

 29 33  0  0  0  0              1 V2000 
  -11.6913    2.9999    0.0000 C   0  0  0  0  0  0  0  0  0  0  0  0
  -11.6913    1.4999    0.0000 C   0  0  0  0  0  0  0  0  0  0  0  0
  -10.3922    0.7500    0.0000 C   0  0  0  0  0  0  0  0  0  0  0  0
   -9.0932    1.5000    0.0000 C   0  0  0  0  0  0  0  0  0  0  0  0
   -9.0932    3.0000    0.0000 C   0  0  0  0  0  0  0  0  0  0  0  0
  -10.3922    3.7500    0.0000 C   0  0  0  0  0  0  0  0  0  0  0  0
   -7.7942    0.7500    0.0000 N   0  0  0  0  0  0  0  0  0  0  0  0
   -6.4951    1.5000    0.0000 C   0  0  0  0  0  0  0  0  0  0  0  0
   -5.1961    0.7500    0.0000 C   0  0  0  0  0  0  0  0  0  0  0  0
   -3.8970    1.5000    0.0000 C   0  0  0  0  0  0  0  0  0  0  0  0
   -3.8971    3.0000    0.0000 C   0  0  0  0  0  0  0  0  0  0  0  0
   -5.1961    3.7500    0.0000 C   0  0  0  0  0  0  0  0  0  0  0  0
   -6.4951    3.0000    0.0000 N   0  0  0  0  0  0  0  0  0  0  0  0
   -2.5980    0.7500    0.0000 C   0  0  0  0  0  0  0  0  0  0  0  0
   -1.2990    1.5000    0.0000 C   0  0  0  0  0  0  0  0  0  0  0  0
    0.0000    0.7500    0.0000 C   0  0  0  0  0  0  0  0  0  0  0  0
    1.2990    1.5000    0.0000 C   0  0  0  0  0  0  0  0  0  0  0  0
    2.5980    0.7500    0.0000 N   0  0  0  0  0  0  0  0  0  0  0  0
    2.5980   -0.7500    0.0000 C   0  0  0  0  0  0  0  0  0  0  0  0
    1.2990   -1.5000    0.0000 C   0  0  0  0  0  0  0  0  0  0  0  0
    0.0000   -0.7500    0.0000 C   0  0  0  0  0  0  0  0  0  0  0  0
   -1.2990   -1.5000    0.0000 C   0  0  0  0  0  0  0  0  0  0  0  0
   -2.5980   -0.7500    0.0000 N   0  0  0  0  0  0  0  0  0  0  0  0
   -1.2990   -3.0000    0.0000 N   0  0  0  0  0  0  0  0  0  0  0  0
   -2.5980   -3.7500    0.0000 C   0  0  0  0  0  0  0  0  0  0  0  0
   -2.5980   -5.2500    0.0000 C   0  0  0  0  0  0  0  0  0  0  0  0
   -1.2990   -6.0000    0.0000 N   0  0  0  0  0  0  0  0  0  0  0  0
    0.0000   -5.2500    0.0000 C   0  0  0  0  0  0  0  0  0  0  0  0
    0.0000   -3.7500    0.0000 C   0  0  0  0  0  0  0  0  0  0  0  0
  1  2  1  0  0  0  0
  2  3  1  0  0  0  0
  3  4  1  0  0  0  0
  4  5  1  0  0  0  0
  5  6  1  0  0  0  0
  1  6  1  0  0  0  0
  4  7  1  0  0  0  0
  7  8  1  0  0  0  0
  8  9  2  0  0  0  0
  9 10  1  0  0  0  0
 10 11  2  0  0  0  0
 11 12  1  0  0  0  0
 12 13  2  0  0  0  0
  8 13  1  0  0  0  0
 10 14  1  0  0  0  0
 14 15  2  0  0  0  0
 15 16  1  0  0  0  0
 16 17  2  0  0  0  0
 17 18  1  0  0  0  0
 18 19  2  0  0  0  0
 19 20  1  0  0  0  0
 20 21  2  0  0  0  0
 16 21  1  0  0  0  0
 21 22  1  0  0  0  0
 22 23  2  0  0  0  0
 14 23  1  0  0  0  0
 22 24  1  0  0  0  0
 24 25  1  0  0  0  0
 25 26  1  0  0  0  0
 26 27  1  0  0  0  0
 27 28  1  0  0  0  0
 28 29  1  0  0  0  0
 24 29  1  0  0  0  0
M  END
> <chemblId>
CHEMBL1214998

> <bioactivity__type>
IC50

> <units>
nM

> <value>
2351.0

$$$$

  CDK     11271516562D 0   0.00000     0.00000     0

 28 31  0  0  0  0              1 V2000 
    0.0000   11.5710    0.0000 N   0  0  0  0  0  0  0  0  0  0  0  0
    0.0000   10.0710    0.0000 C   0  0  0  0  0  0  0  0  0  0  0  0
    1.2990    9.3210    0.0000 O   0  0  0  0  0  0  0  0  0  0  0  0
   -1.2990    9.3210    0.0000 C   0  0  0  0  0  0  0  0  0  0  0  0
   -2.5981   10.0710    0.0000 C   0  0  0  0  0  0  0  0  0  0  0  0
   -3.8971    9.3210    0.0000 C   0  0  0  0  0  0  0  0  0  0  0  0
   -3.8971    7.8210    0.0000 N   0  0  0  0  0  0  0  0  0  0  0  0
   -2.5981    7.0710    0.0000 C   0  0  0  0  0  0  0  0  0  0  0  0
   -1.2990    7.8210    0.0000 C   0  0  0  0  0  0  0  0  0  0  0  0
   -2.5981    5.5710    0.0000 C   0  0  0  0  0  0  0  0  0  0  0  0
   -3.8971    4.8210    0.0000 C   0  0  0  0  0  0  0  0  0  0  0  0
   -3.8971    3.3210    0.0000 C   0  0  0  0  0  0  0  0  0  0  0  0
   -2.5981    2.5710    0.0000 N   0  0  0  0  0  0  0  0  0  0  0  0
   -1.2990    3.3210    0.0000 C   0  0  0  0  0  0  0  0  0  0  0  0
    0.0000    2.5710    0.0000 N   0  0  0  0  0  0  0  0  0  0  0  0
    0.0000    1.0710    0.0000 C   0  0  0  0  0  0  0  0  0  0  0  0
   -1.2990    0.3210    0.0000 C   0  0  0  0  0  0  0  0  0  0  0  0
   -1.2990   -1.1790    0.0000 C   0  0  0  0  0  0  0  0  0  0  0  0
    0.0000   -1.9290    0.0000 C   0  0  0  0  0  0  0  0  0  0  0  0
    1.2990   -1.1790    0.0000 C   0  0  0  0  0  0  0  0  0  0  0  0
    1.2990    0.3210    0.0000 C   0  0  0  0  0  0  0  0  0  0  0  0
   -1.2990    4.8210    0.0000 C   0  0  0  0  0  0  0  0  0  0  0  0
   -5.1962   10.0710    0.0000 N   0  0  0  0  0  0  0  0  0  0  0  0
   -5.1962   11.5710    0.0000 C   0  0  0  0  0  0  0  0  0  0  0  0
   -6.4952   12.3210    0.0000 C   0  0  0  0  0  0  0  0  0  0  0  0
   -7.7942   11.5710    0.0000 N   0  0  0  0  0  0  0  0  0  0  0  0
   -7.7942   10.0710    0.0000 C   0  0  0  0  0  0  0  0  0  0  0  0
   -6.4952    9.3210    0.0000 C   0  0  0  0  0  0  0  0  0  0  0  0
  1  2  1  0  0  0  0
  2  3  2  0  0  0  0
  2  4  1  0  0  0  0
  4  5  2  0  0  0  0
  5  6  1  0  0  0  0
  6  7  2  0  0  0  0
  7  8  1  0  0  0  0
  8  9  2  0  0  0  0
  4  9  1  0  0  0  0
  8 10  1  0  0  0  0
 10 11  2  0  0  0  0
 11 12  1  0  0  0  0
 12 13  2  0  0  0  0
 13 14  1  0  0  0  0
 14 15  1  0  0  0  0
 15 16  1  0  0  0  0
 16 17  1  0  0  0  0
 17 18  1  0  0  0  0
 18 19  1  0  0  0  0
 19 20  1  0  0  0  0
 20 21  1  0  0  0  0
 16 21  1  0  0  0  0
 14 22  2  0  0  0  0
 10 22  1  0  0  0  0
  6 23  1  0  0  0  0
 23 24  1  0  0  0  0
 24 25  1  0  0  0  0
 25 26  1  0  0  0  0
 26 27  1  0  0  0  0
 27 28  1  0  0  0  0
 23 28  1  0  0  0  0
M  END
> <chemblId>
CHEMBL1214999

> <bioactivity__type>
IC50

> <units>
nM

> <value>
8300.0

$$$$

  CDK     11271516562D 0   0.00000     0.00000     0

 26 27  0  0  0  0              1 V2000 
  -10.3923   15.0000    0.0000 C   0  0  0  0  0  0  0  0  0  0  0  0
   -9.0933   14.2500    0.0000 S   0  0  0  0  0  0  0  0  0  0  0  0
   -7.6161   13.9895    0.0000 O   0  0  0  0  0  0  0  0  0  0  0  0
   -8.5802   15.6595    0.0000 O   0  0  0  0  0  0  0  0  0  0  0  0
   -9.0933   12.7500    0.0000 N   0  0  0  0  0  0  0  0  0  0  0  0
   -7.7942   12.0000    0.0000 C   0  0  0  0  0  0  0  0  0  0  0  0
   -7.7942   10.5000    0.0000 C   0  0  0  0  0  0  0  0  0  0  0  0
   -6.4952    9.7500    0.0000 C   0  0  0  0  0  0  0  0  0  0  0  0
   -5.1962   10.5000    0.0000 C   0  0  0  0  0  0  0  0  0  0  0  0
   -3.8971    9.7500    0.0000 C   0  0  0  0  0  0  0  0  0  0  0  0
   -3.8971    8.2500    0.0000 C   0  0  0  0  0  0  0  0  0  0  0  0
   -2.5981    7.5000    0.0000 N   0  0  0  0  0  0  0  0  0  0  0  0
   -2.5981    6.0000    0.0000 C   0  0  0  0  0  0  0  0  0  0  0  0
   -1.2990    5.2500    0.0000 C   0  0  0  0  0  0  0  0  0  0  0  0
    0.0000    6.0000    0.0000 O   0  0  0  0  0  0  0  0  0  0  0  0
   -1.2990    3.7500    0.0000 C   0  0  0  0  0  0  0  0  0  0  0  0
    0.0000    3.0000    0.0000 O   0  0  0  0  0  0  0  0  0  0  0  0
    0.0000    1.5000    0.0000 C   0  0  0  0  0  0  0  0  0  0  0  0
   -1.2990    0.7500    0.0000 C   0  0  0  0  0  0  0  0  0  0  0  0
   -1.2990   -0.7500    0.0000 C   0  0  0  0  0  0  0  0  0  0  0  0
    0.0000   -1.5000    0.0000 C   0  0  0  0  0  0  0  0  0  0  0  0
   -0.0000   -3.0000    0.0000 O   0  0  0  0  0  0  0  0  0  0  0  0
    1.2990   -0.7500    0.0000 C   0  0  0  0  0  0  0  0  0  0  0  0
    1.2990    0.7500    0.0000 C   0  0  0  0  0  0  0  0  0  0  0  0
   -5.1962   12.0000    0.0000 C   0  0  0  0  0  0  0  0  0  0  0  0
   -6.4952   12.7500    0.0000 C   0  0  0  0  0  0  0  0  0  0  0  0
  1  2  1  0  0  0  0
  2  3  2  0  0  0  0
  2  4  2  0  0  0  0
  2  5  1  0  0  0  0
  5  6  1  0  0  0  0
  6  7  2  0  0  0  0
  7  8  1  0  0  0  0
  8  9  2  0  0  0  0
  9 10  1  0  0  0  0
 10 11  1  0  0  0  0
 11 12  1  0  0  0  0
 12 13  1  0  0  0  0
 13 14  1  0  0  0  0
 14 15  1  6  0  0  0
 14 16  1  0  0  0  0
 16 17  1  0  0  0  0
 17 18  1  0  0  0  0
 18 19  2  0  0  0  0
 19 20  1  0  0  0  0
 20 21  2  0  0  0  0
 21 22  1  0  0  0  0
 21 23  1  0  0  0  0
 23 24  2  0  0  0  0
 18 24  1  0  0  0  0
  9 25  1  0  0  0  0
 25 26  2  0  0  0  0
  6 26  1  0  0  0  0
M  END
> <chemblId>
CHEMBL12188

> <bioactivity__type>
IC50

> <units>
nM

> <value>
830.0

$$$$

  CDK     11271516562D 0   0.00000     0.00000     0

 46 50  0  0  0  0              1 V2000 
    4.3403  -15.2334    0.0000 C   0  0  0  0  0  0  0  0  0  0  0  0
    3.3369  -14.1185    0.0000 C   0  0  0  0  0  0  0  0  0  0  0  0
    3.8007  -12.6920    0.0000 C   0  0  0  0  0  0  0  0  0  0  0  0
    2.7972  -11.5770    0.0000 C   0  0  0  0  0  0  0  0  0  0  0  0
    3.2610  -10.1506    0.0000 C   0  0  0  0  0  0  0  0  0  0  0  0
    2.2576   -9.0356    0.0000 C   0  0  0  0  0  0  0  0  0  0  0  0
    2.7214   -7.6091    0.0000 C   0  0  0  0  0  0  0  0  0  0  0  0
    1.7179   -6.4942    0.0000 C   0  0  0  0  0  0  0  0  0  0  0  0
    2.1817   -5.0677    0.0000 C   0  0  0  0  0  0  0  0  0  0  0  0
    3.6084   -4.6045    0.0000 C   0  0  0  0  0  0  0  0  0  0  0  0
    3.6087   -3.1045    0.0000 S   0  0  0  0  0  0  0  0  0  0  0  0
    2.1822   -2.6407    0.0000 C   0  0  0  0  0  0  0  0  0  0  0  0
    1.3003   -3.8540    0.0000 N   0  0  0  0  0  0  0  0  0  0  0  0
    1.7190   -1.2140    0.0000 N   0  0  0  0  0  0  0  0  0  0  0  0
    2.6010   -0.0000    0.0000 C   0  0  0  0  0  0  0  0  0  0  0  0
    1.7190    1.2130    0.0000 C   0  0  0  0  0  0  0  0  0  0  0  0
    0.2930    0.7500    0.0000 C   0  0  0  0  0  0  0  0  0  0  0  0
   -1.0070    1.5000    0.0000 C   0  0  0  0  0  0  0  0  0  0  0  0
   -2.3060    0.7500    0.0000 C   0  0  0  0  0  0  0  0  0  0  0  0
   -3.6050    1.5000    0.0000 N   0  0  0  0  0  0  0  0  0  0  0  0
   -3.6051    3.0000    0.0000 C   0  0  0  0  0  0  0  0  0  0  0  0
   -2.3060    3.7500    0.0000 N   0  0  0  0  0  0  0  0  0  0  0  0
   -2.3060    5.2500    0.0000 C   0  0  0  0  0  0  0  0  0  0  0  0
   -1.0070    6.0000    0.0000 C   0  0  0  0  0  0  0  0  0  0  0  0
   -1.0070    7.5000    0.0000 C   0  0  0  0  0  0  0  0  0  0  0  0
   -2.3060    8.2500    0.0000 C   0  0  0  0  0  0  0  0  0  0  0  0
   -2.3061    9.7500    0.0000 C   0  0  0  0  0  0  0  0  0  0  0  0
   -3.6051   10.5000    0.0000 C   0  0  0  0  0  0  0  0  0  0  0  0
   -3.6051   12.0000    0.0000 N   0  0  0  0  0  0  0  0  0  0  0  0
   -4.9042   12.7500    0.0000 C   0  0  0  0  0  0  0  0  0  0  0  0
   -4.9042   14.2500    0.0000 C   0  0  0  0  0  0  0  0  0  0  0  0
   -3.6051   15.0000    0.0000 O   0  0  0  0  0  0  0  0  0  0  0  0
   -6.2032   15.0000    0.0000 C   0  0  0  0  0  0  0  0  0  0  0  0
   -6.2032   16.5000    0.0000 C   0  0  0  0  0  0  0  0  0  0  0  0
   -7.5023   17.2500    0.0000 C   0  0  0  0  0  0  0  0  0  0  0  0
   -8.8013   16.5000    0.0000 C   0  0  0  0  0  0  0  0  0  0  0  0
   -8.8013   15.0000    0.0000 N   0  0  0  0  0  0  0  0  0  0  0  0
   -7.5022   14.2500    0.0000 C   0  0  0  0  0  0  0  0  0  0  0  0
   -3.6051    7.5000    0.0000 C   0  0  0  0  0  0  0  0  0  0  0  0
   -3.6051    6.0000    0.0000 C   0  0  0  0  0  0  0  0  0  0  0  0
   -4.9041    3.7500    0.0000 N   0  0  0  0  0  0  0  0  0  0  0  0
   -4.9041    5.2500    0.0000 C   0  0  0  0  0  0  0  0  0  0  0  0
   -4.9041    6.7500    0.0000 N   0  0  0  0  0  0  0  0  0  0  0  0
   -2.3060   -0.7500    0.0000 C   0  0  0  0  0  0  0  0  0  0  0  0
   -1.0070   -1.5000    0.0000 C   0  0  0  0  0  0  0  0  0  0  0  0
    0.2930   -0.7500    0.0000 C   0  0  0  0  0  0  0  0  0  0  0  0
  1  2  1  0  0  0  0
  2  3  1  0  0  0  0
  3  4  1  0  0  0  0
  4  5  1  0  0  0  0
  5  6  1  0  0  0  0
  6  7  1  0  0  0  0
  7  8  1  0  0  0  0
  8  9  1  0  0  0  0
  9 10  2  0  0  0  0
 10 11  1  0  0  0  0
 11 12  1  0  0  0  0
 12 13  2  0  0  0  0
  9 13  1  0  0  0  0
 12 14  1  0  0  0  0
 14 15  1  0  0  0  0
 15 16  1  0  0  0  0
 16 17  1  0  0  0  0
 17 18  2  0  0  0  0
 18 19  1  0  0  0  0
 19 20  1  0  0  0  0
 20 21  1  0  0  0  0
 21 22  2  0  0  0  0
 22 23  1  0  0  0  0
 23 24  2  0  0  0  0
 24 25  1  0  0  0  0
 25 26  2  0  0  0  0
 26 27  1  0  0  0  0
 27 28  1  0  0  0  0
 28 29  1  0  0  0  0
 29 30  1  0  0  0  0
 30 31  1  0  0  0  0
 31 32  1  1  0  0  0
 31 33  1  0  0  0  0
 33 34  2  0  0  0  0
 34 35  1  0  0  0  0
 35 36  2  0  0  0  0
 36 37  1  0  0  0  0
 37 38  2  0  0  0  0
 33 38  1  0  0  0  0
 26 39  1  0  0  0  0
 39 40  2  0  0  0  0
 23 40  1  0  0  0  0
 21 41  1  0  0  0  0
 41 42  1  0  0  0  0
 42 43  3  0  0  0  0
 19 44  2  0  0  0  0
 44 45  1  0  0  0  0
 45 46  2  0  0  0  0
 14 46  1  0  0  0  0
 17 46  1  0  0  0  0
M  END
> <chemblId>
CHEMBL123745

> <bioactivity__type>
IC50

> <units>
nM

> <value>
16.0

$$$$

  CDK     11271516562D 0   0.00000     0.00000     0

 32 34  0  0  0  0              1 V2000 
  -11.6914    9.7499    0.0000 O   0  0  0  0  0  0  0  0  0  0  0  0
  -10.3923   10.4999    0.0000 C   0  0  0  0  0  0  0  0  0  0  0  0
   -9.0933    9.7500    0.0000 C   0  0  0  0  0  0  0  0  0  0  0  0
   -9.0933    8.2500    0.0000 N   0  0  0  0  0  0  0  0  0  0  0  0
   -7.7942    7.5000    0.0000 C   0  0  0  0  0  0  0  0  0  0  0  0
   -7.7942    6.0000    0.0000 C   0  0  0  0  0  0  0  0  0  0  0  0
   -6.4952    5.2500    0.0000 C   0  0  0  0  0  0  0  0  0  0  0  0
   -6.4952    3.7500    0.0000 C   0  0  0  0  0  0  0  0  0  0  0  0
   -5.1961    3.0000    0.0000 C   0  0  0  0  0  0  0  0  0  0  0  0
   -3.8971    3.7500    0.0000 C   0  0  0  0  0  0  0  0  0  0  0  0
   -2.5981    3.0000    0.0000 N   0  0  0  0  0  0  0  0  0  0  0  0
   -2.5980    1.5000    0.0000 S   0  0  0  0  0  0  0  0  0  0  0  0
   -4.0753    1.7605    0.0000 O   0  0  0  0  0  0  0  0  0  0  0  0
   -3.1111    0.0904    0.0000 O   0  0  0  0  0  0  0  0  0  0  0  0
   -1.2990    0.7500    0.0000 C   0  0  0  0  0  0  0  0  0  0  0  0
    0.0000    1.5000    0.0000 C   0  0  0  0  0  0  0  0  0  0  0  0
    1.2990    0.7500    0.0000 C   0  0  0  0  0  0  0  0  0  0  0  0
    1.2990   -0.7500    0.0000 C   0  0  0  0  0  0  0  0  0  0  0  0
    2.5980   -1.5000    0.0000 Cl  0  0  0  0  0  0  0  0  0  0  0  0
    0.0000   -1.5000    0.0000 C   0  0  0  0  0  0  0  0  0  0  0  0
   -1.2990   -0.7500    0.0000 C   0  0  0  0  0  0  0  0  0  0  0  0
   -3.8971    5.2500    0.0000 C   0  0  0  0  0  0  0  0  0  0  0  0
   -5.1961    6.0000    0.0000 C   0  0  0  0  0  0  0  0  0  0  0  0
  -10.3923   11.9999    0.0000 C   0  0  0  0  0  0  0  0  0  0  0  0
  -11.6914   12.7499    0.0000 O   0  0  0  0  0  0  0  0  0  0  0  0
  -11.6914   14.2499    0.0000 C   0  0  0  0  0  0  0  0  0  0  0  0
  -10.3924   14.9999    0.0000 C   0  0  0  0  0  0  0  0  0  0  0  0
  -10.3924   16.4999    0.0000 C   0  0  0  0  0  0  0  0  0  0  0  0
  -11.6914   17.2499    0.0000 C   0  0  0  0  0  0  0  0  0  0  0  0
  -11.6914   18.7499    0.0000 O   0  0  0  0  0  0  0  0  0  0  0  0
  -12.9904   16.4999    0.0000 C   0  0  0  0  0  0  0  0  0  0  0  0
  -12.9904   14.9999    0.0000 C   0  0  0  0  0  0  0  0  0  0  0  0
  2  1  1  6  0  0  0
  2  3  1  0  0  0  0
  3  4  1  0  0  0  0
  4  5  1  0  0  0  0
  5  6  1  0  0  0  0
  6  7  1  0  0  0  0
  7  8  2  0  0  0  0
  8  9  1  0  0  0  0
  9 10  2  0  0  0  0
 10 11  1  0  0  0  0
 11 12  1  0  0  0  0
 12 13  2  0  0  0  0
 12 14  2  0  0  0  0
 12 15  1  0  0  0  0
 15 16  2  0  0  0  0
 16 17  1  0  0  0  0
 17 18  2  0  0  0  0
 18 19  1  0  0  0  0
 18 20  1  0  0  0  0
 20 21  2  0  0  0  0
 15 21  1  0  0  0  0
 10 22  1  0  0  0  0
 22 23  2  0  0  0  0
  7 23  1  0  0  0  0
  2 24  1  0  0  0  0
 24 25  1  0  0  0  0
 25 26  1  0  0  0  0
 26 27  2  0  0  0  0
 27 28  1  0  0  0  0
 28 29  2  0  0  0  0
 29 30  1  0  0  0  0
 29 31  1  0  0  0  0
 31 32  2  0  0  0  0
 26 32  1  0  0  0  0
M  END
> <chemblId>
CHEMBL12450

> <bioactivity__type>
IC50

> <units>
nM

> <value>
1000.0

$$$$

  CDK     11271516562D 0   0.00000     0.00000     0

 53 59  0  0  0  0              1 V2000 
  -19.1935   -3.0001    0.0000 O   0  0  0  0  0  0  0  0  0  0  0  0
  -19.1935   -1.5001    0.0000 C   0  0  0  0  0  0  0  0  0  0  0  0
  -17.8944   -0.7501    0.0000 C   0  0  0  0  0  0  0  0  0  0  0  0
  -16.5954   -1.5001    0.0000 N   0  0  0  0  0  0  0  0  0  0  0  0
  -15.2964   -0.7501    0.0000 C   0  0  0  0  0  0  0  0  0  0  0  0
  -13.9973   -1.5001    0.0000 C   0  0  0  0  0  0  0  0  0  0  0  0
  -12.6983   -0.7501    0.0000 C   0  0  0  0  0  0  0  0  0  0  0  0
  -12.6983    0.7499    0.0000 C   0  0  0  0  0  0  0  0  0  0  0  0
  -11.3993    1.4999    0.0000 C   0  0  0  0  0  0  0  0  0  0  0  0
  -10.1002    0.7500    0.0000 C   0  0  0  0  0  0  0  0  0  0  0  0
   -8.8012    1.5000    0.0000 C   0  0  0  0  0  0  0  0  0  0  0  0
   -7.5022    0.7500    0.0000 C   0  0  0  0  0  0  0  0  0  0  0  0
   -6.2031    1.5000    0.0000 N   0  0  0  0  0  0  0  0  0  0  0  0
   -4.9041    0.7500    0.0000 C   0  0  0  0  0  0  0  0  0  0  0  0
   -3.6050    1.5000    0.0000 N   0  0  0  0  0  0  0  0  0  0  0  0
   -2.3060    0.7500    0.0000 C   0  0  0  0  0  0  0  0  0  0  0  0
   -2.3060   -0.7500    0.0000 C   0  0  0  0  0  0  0  0  0  0  0  0
   -1.0070   -1.5000    0.0000 C   0  0  0  0  0  0  0  0  0  0  0  0
    0.2930   -0.7500    0.0000 C   0  0  0  0  0  0  0  0  0  0  0  0
    1.7190   -1.2140    0.0000 N   0  0  0  0  0  0  0  0  0  0  0  0
    2.6010   -0.0000    0.0000 C   0  0  0  0  0  0  0  0  0  0  0  0
    1.7190    1.2130    0.0000 C   0  0  0  0  0  0  0  0  0  0  0  0
    0.2930    0.7500    0.0000 C   0  0  0  0  0  0  0  0  0  0  0  0
   -1.0070    1.5000    0.0000 C   0  0  0  0  0  0  0  0  0  0  0  0
    2.1822   -2.6407    0.0000 C   0  0  0  0  0  0  0  0  0  0  0  0
    1.3003   -3.8540    0.0000 N   0  0  0  0  0  0  0  0  0  0  0  0
    2.1817   -5.0677    0.0000 C   0  0  0  0  0  0  0  0  0  0  0  0
    3.6084   -4.6045    0.0000 C   0  0  0  0  0  0  0  0  0  0  0  0
    3.6087   -3.1045    0.0000 S   0  0  0  0  0  0  0  0  0  0  0  0
    1.7179   -6.4942    0.0000 C   0  0  0  0  0  0  0  0  0  0  0  0
    0.2506   -6.8058    0.0000 C   0  0  0  0  0  0  0  0  0  0  0  0
   -0.2132   -8.2323    0.0000 C   0  0  0  0  0  0  0  0  0  0  0  0
    0.7903   -9.3472    0.0000 C   0  0  0  0  0  0  0  0  0  0  0  0
    0.3265  -10.7737    0.0000 O   0  0  0  0  0  0  0  0  0  0  0  0
    1.3299  -11.8886    0.0000 C   0  0  0  0  0  0  0  0  0  0  0  0
    0.8661  -13.3151    0.0000 F   0  0  0  0  0  0  0  0  0  0  0  0
    2.6542  -12.5931    0.0000 F   0  0  0  0  0  0  0  0  0  0  0  0
    2.2537  -10.7068    0.0000 F   0  0  0  0  0  0  0  0  0  0  0  0
    2.2576   -9.0356    0.0000 C   0  0  0  0  0  0  0  0  0  0  0  0
    2.7214   -7.6091    0.0000 C   0  0  0  0  0  0  0  0  0  0  0  0
   -4.9041   -0.7500    0.0000 N   0  0  0  0  0  0  0  0  0  0  0  0
   -6.2031   -1.5000    0.0000 C   0  0  0  0  0  0  0  0  0  0  0  0
   -7.5021   -2.2500    0.0000 N   0  0  0  0  0  0  0  0  0  0  0  0
   -7.5021   -0.7500    0.0000 C   0  0  0  0  0  0  0  0  0  0  0  0
   -8.8012   -1.5000    0.0000 C   0  0  0  0  0  0  0  0  0  0  0  0
  -10.1002   -0.7500    0.0000 C   0  0  0  0  0  0  0  0  0  0  0  0
  -11.3993   -1.5001    0.0000 C   0  0  0  0  0  0  0  0  0  0  0  0
  -20.4925   -0.7501    0.0000 C   0  0  0  0  0  0  0  0  0  0  0  0
  -20.4925    0.7499    0.0000 C   0  0  0  0  0  0  0  0  0  0  0  0
  -21.7916    1.4999    0.0000 C   0  0  0  0  0  0  0  0  0  0  0  0
  -23.0906    0.7499    0.0000 C   0  0  0  0  0  0  0  0  0  0  0  0
  -23.0906   -0.7501    0.0000 N   0  0  0  0  0  0  0  0  0  0  0  0
  -21.7916   -1.5001    0.0000 C   0  0  0  0  0  0  0  0  0  0  0  0
  2  1  1  6  0  0  0
  2  3  1  0  0  0  0
  3  4  1  0  0  0  0
  4  5  1  0  0  0  0
  5  6  1  0  0  0  0
  6  7  1  0  0  0  0
  7  8  2  0  0  0  0
  8  9  1  0  0  0  0
  9 10  2  0  0  0  0
 10 11  1  0  0  0  0
 11 12  2  0  0  0  0
 12 13  1  0  0  0  0
 13 14  1  0  0  0  0
 14 15  2  0  0  0  0
 15 16  1  0  0  0  0
 16 17  2  0  0  0  0
 17 18  1  0  0  0  0
 18 19  2  0  0  0  0
 19 20  1  0  0  0  0
 20 21  1  0  0  0  0
 21 22  1  0  0  0  0
 22 23  1  0  0  0  0
 19 23  1  0  0  0  0
 23 24  2  0  0  0  0
 16 24  1  0  0  0  0
 20 25  1  0  0  0  0
 25 26  2  0  0  0  0
 26 27  1  0  0  0  0
 27 28  2  0  0  0  0
 28 29  1  0  0  0  0
 25 29  1  0  0  0  0
 27 30  1  0  0  0  0
 30 31  2  0  0  0  0
 31 32  1  0  0  0  0
 32 33  2  0  0  0  0
 33 34  1  0  0  0  0
 34 35  1  0  0  0  0
 35 36  1  0  0  0  0
 35 37  1  0  0  0  0
 35 38  1  0  0  0  0
 33 39  1  0  0  0  0
 39 40  2  0  0  0  0
 30 40  1  0  0  0  0
 14 41  1  0  0  0  0
 41 42  1  0  0  0  0
 42 43  3  0  0  0  0
 12 44  1  0  0  0  0
 44 45  2  0  0  0  0
 45 46  1  0  0  0  0
 10 46  1  0  0  0  0
 46 47  2  0  0  0  0
  7 47  1  0  0  0  0
  2 48  1  0  0  0  0
 48 49  2  0  0  0  0
 49 50  1  0  0  0  0
 50 51  2  0  0  0  0
 51 52  1  0  0  0  0
 52 53  2  0  0  0  0
 48 53  1  0  0  0  0
M  END
> <chemblId>
CHEMBL124597

> <bioactivity__type>
IC50

> <units>
nM

> <value>
2300.0

$$$$

  CDK     11271516562D 0   0.00000     0.00000     0

 31 33  0  0  0  0              1 V2000 
   -5.1962   15.0000    0.0000 O   0  0  0  0  0  0  0  0  0  0  0  0
   -6.4952   14.2500    0.0000 C   0  0  0  0  0  0  0  0  0  0  0  0
   -6.4952   12.7500    0.0000 C   0  0  0  0  0  0  0  0  0  0  0  0
   -5.1962   12.0000    0.0000 N   0  0  0  0  0  0  0  0  0  0  0  0
   -5.1962   10.5000    0.0000 C   0  0  0  0  0  0  0  0  0  0  0  0
   -3.8971    9.7500    0.0000 C   0  0  0  0  0  0  0  0  0  0  0  0
   -3.8971    8.2500    0.0000 C   0  0  0  0  0  0  0  0  0  0  0  0
   -5.1962    7.5000    0.0000 C   0  0  0  0  0  0  0  0  0  0  0  0
   -5.1961    6.0000    0.0000 C   0  0  0  0  0  0  0  0  0  0  0  0
   -3.8971    5.2500    0.0000 C   0  0  0  0  0  0  0  0  0  0  0  0
   -3.8971    3.7500    0.0000 N   0  0  0  0  0  0  0  0  0  0  0  0
   -2.5981    3.0000    0.0000 C   0  0  0  0  0  0  0  0  0  0  0  0
   -2.5980    1.5000    0.0000 N   0  0  0  0  0  0  0  0  0  0  0  0
   -1.2990    0.7500    0.0000 C   0  0  0  0  0  0  0  0  0  0  0  0
    0.0000    1.5000    0.0000 C   0  0  0  0  0  0  0  0  0  0  0  0
    1.2990    0.7500    0.0000 C   0  0  0  0  0  0  0  0  0  0  0  0
    1.2990   -0.7500    0.0000 C   0  0  0  0  0  0  0  0  0  0  0  0
    0.0000   -1.5000    0.0000 C   0  0  0  0  0  0  0  0  0  0  0  0
   -0.0000   -3.0000    0.0000 F   0  0  0  0  0  0  0  0  0  0  0  0
   -1.2990   -0.7500    0.0000 C   0  0  0  0  0  0  0  0  0  0  0  0
   -1.2990    3.7500    0.0000 N   0  0  0  0  0  0  0  0  0  0  0  0
    0.0000    3.0000    0.0000 C   0  0  0  0  0  0  0  0  0  0  0  0
    1.2991    2.2500    0.0000 N   0  0  0  0  0  0  0  0  0  0  0  0
   -2.5981    6.0000    0.0000 C   0  0  0  0  0  0  0  0  0  0  0  0
   -2.5981    7.5000    0.0000 C   0  0  0  0  0  0  0  0  0  0  0  0
   -7.7943   15.0000    0.0000 C   0  0  0  0  0  0  0  0  0  0  0  0
   -7.7943   16.5000    0.0000 C   0  0  0  0  0  0  0  0  0  0  0  0
   -9.0933   17.2500    0.0000 C   0  0  0  0  0  0  0  0  0  0  0  0
  -10.3924   16.4999    0.0000 C   0  0  0  0  0  0  0  0  0  0  0  0
  -10.3924   14.9999    0.0000 N   0  0  0  0  0  0  0  0  0  0  0  0
   -9.0933   14.2500    0.0000 C   0  0  0  0  0  0  0  0  0  0  0  0
  2  1  1  1  0  0  0
  2  3  1  0  0  0  0
  3  4  1  0  0  0  0
  4  5  1  0  0  0  0
  5  6  1  0  0  0  0
  6  7  1  0  0  0  0
  7  8  2  0  0  0  0
  8  9  1  0  0  0  0
  9 10  2  0  0  0  0
 10 11  1  0  0  0  0
 11 12  1  0  0  0  0
 12 13  2  0  0  0  0
 13 14  1  0  0  0  0
 14 15  2  0  0  0  0
 15 16  1  0  0  0  0
 16 17  2  0  0  0  0
 17 18  1  0  0  0  0
 18 19  1  0  0  0  0
 18 20  2  0  0  0  0
 14 20  1  0  0  0  0
 12 21  1  0  0  0  0
 21 22  1  0  0  0  0
 22 23  3  0  0  0  0
 10 24  1  0  0  0  0
 24 25  2  0  0  0  0
  7 25  1  0  0  0  0
  2 26  1  0  0  0  0
 26 27  2  0  0  0  0
 27 28  1  0  0  0  0
 28 29  2  0  0  0  0
 29 30  1  0  0  0  0
 30 31  2  0  0  0  0
 26 31  1  0  0  0  0
M  END
> <chemblId>
CHEMBL124668

> <bioactivity__type>
IC50

> <units>
nM

> <value>
590.0

$$$$

  CDK     11271516562D 0   0.00000     0.00000     0

 37 40  0  0  0  0              1 V2000 
    7.4233   19.2860    0.0000 O   0  0  0  0  0  0  0  0  0  0  0  0
    8.7223   18.5359    0.0000 C   0  0  0  0  0  0  0  0  0  0  0  0
    8.7223   17.0359    0.0000 C   0  0  0  0  0  0  0  0  0  0  0  0
    7.4233   16.2860    0.0000 N   0  0  0  0  0  0  0  0  0  0  0  0
    7.4233   14.7860    0.0000 C   0  0  0  0  0  0  0  0  0  0  0  0
    6.1242   14.0360    0.0000 C   0  0  0  0  0  0  0  0  0  0  0  0
    6.1242   12.5360    0.0000 C   0  0  0  0  0  0  0  0  0  0  0  0
    4.8252   11.7860    0.0000 C   0  0  0  0  0  0  0  0  0  0  0  0
    4.8252   10.2860    0.0000 C   0  0  0  0  0  0  0  0  0  0  0  0
    6.1242    9.5360    0.0000 C   0  0  0  0  0  0  0  0  0  0  0  0
    6.1242    8.0360    0.0000 N   0  0  0  0  0  0  0  0  0  0  0  0
    4.8252    7.2860    0.0000 C   0  0  0  0  0  0  0  0  0  0  0  0
    4.8251    5.7860    0.0000 N   0  0  0  0  0  0  0  0  0  0  0  0
    3.5261    5.0360    0.0000 C   0  0  0  0  0  0  0  0  0  0  0  0
    2.2271    5.7860    0.0000 C   0  0  0  0  0  0  0  0  0  0  0  0
    0.9280    5.0360    0.0000 C   0  0  0  0  0  0  0  0  0  0  0  0
    0.9280    3.5360    0.0000 C   0  0  0  0  0  0  0  0  0  0  0  0
    2.2271    2.7860    0.0000 C   0  0  0  0  0  0  0  0  0  0  0  0
    2.2270    1.2860    0.0000 O   0  0  0  0  0  0  0  0  0  0  0  0
    0.9280    0.5360    0.0000 C   0  0  0  0  0  0  0  0  0  0  0  0
   -0.3710    1.2860    0.0000 C   0  0  0  0  0  0  0  0  0  0  0  0
   -1.6700    0.5360    0.0000 C   0  0  0  0  0  0  0  0  0  0  0  0
   -1.6700   -0.9640    0.0000 C   0  0  0  0  0  0  0  0  0  0  0  0
   -0.3710   -1.7140    0.0000 C   0  0  0  0  0  0  0  0  0  0  0  0
    0.9280   -0.9640    0.0000 C   0  0  0  0  0  0  0  0  0  0  0  0
    3.5261    3.5360    0.0000 C   0  0  0  0  0  0  0  0  0  0  0  0
    3.5261    8.0360    0.0000 N   0  0  0  0  0  0  0  0  0  0  0  0
    2.2271    7.2860    0.0000 C   0  0  0  0  0  0  0  0  0  0  0  0
    0.9280    6.5360    0.0000 N   0  0  0  0  0  0  0  0  0  0  0  0
    7.4233   10.2860    0.0000 C   0  0  0  0  0  0  0  0  0  0  0  0
    7.4233   11.7860    0.0000 C   0  0  0  0  0  0  0  0  0  0  0  0
   10.0214   19.2859    0.0000 C   0  0  0  0  0  0  0  0  0  0  0  0
   11.3204   18.5359    0.0000 C   0  0  0  0  0  0  0  0  0  0  0  0
   12.6195   19.2859    0.0000 C   0  0  0  0  0  0  0  0  0  0  0  0
   12.6195   20.7859    0.0000 C   0  0  0  0  0  0  0  0  0  0  0  0
   11.3204   21.5359    0.0000 N   0  0  0  0  0  0  0  0  0  0  0  0
   10.0214   20.7859    0.0000 C   0  0  0  0  0  0  0  0  0  0  0  0
  2  1  1  6  0  0  0
  2  3  1  0  0  0  0
  3  4  1  0  0  0  0
  4  5  1  0  0  0  0
  5  6  1  0  0  0  0
  6  7  1  0  0  0  0
  7  8  2  0  0  0  0
  8  9  1  0  0  0  0
  9 10  2  0  0  0  0
 10 11  1  0  0  0  0
 11 12  1  0  0  0  0
 12 13  2  0  0  0  0
 13 14  1  0  0  0  0
 14 15  2  0  0  0  0
 15 16  1  0  0  0  0
 16 17  2  0  0  0  0
 17 18  1  0  0  0  0
 18 19  1  0  0  0  0
 19 20  1  0  0  0  0
 20 21  2  0  0  0  0
 21 22  1  0  0  0  0
 22 23  2  0  0  0  0
 23 24  1  0  0  0  0
 24 25  2  0  0  0  0
 20 25  1  0  0  0  0
 18 26  2  0  0  0  0
 14 26  1  0  0  0  0
 12 27  1  0  0  0  0
 27 28  1  0  0  0  0
 28 29  3  0  0  0  0
 10 30  1  0  0  0  0
 30 31  2  0  0  0  0
  7 31  1  0  0  0  0
  2 32  1  0  0  0  0
 32 33  2  0  0  0  0
 33 34  1  0  0  0  0
 34 35  2  0  0  0  0
 35 36  1  0  0  0  0
 36 37  2  0  0  0  0
 32 37  1  0  0  0  0
M  END
> <chemblId>
CHEMBL124863

> <bioactivity__type>
IC50

> <units>
nM

> <value>
240.0

$$$$

  CDK     11271516562D 0   0.00000     0.00000     0

 46 50  0  0  0  0              1 V2000 
    4.3403  -15.2334    0.0000 C   0  0  0  0  0  0  0  0  0  0  0  0
    3.3369  -14.1185    0.0000 C   0  0  0  0  0  0  0  0  0  0  0  0
    3.8007  -12.6920    0.0000 C   0  0  0  0  0  0  0  0  0  0  0  0
    2.7972  -11.5770    0.0000 C   0  0  0  0  0  0  0  0  0  0  0  0
    3.2610  -10.1506    0.0000 C   0  0  0  0  0  0  0  0  0  0  0  0
    2.2576   -9.0356    0.0000 C   0  0  0  0  0  0  0  0  0  0  0  0
    2.7214   -7.6091    0.0000 C   0  0  0  0  0  0  0  0  0  0  0  0
    1.7179   -6.4942    0.0000 C   0  0  0  0  0  0  0  0  0  0  0  0
    2.1817   -5.0677    0.0000 C   0  0  0  0  0  0  0  0  0  0  0  0
    3.6084   -4.6045    0.0000 C   0  0  0  0  0  0  0  0  0  0  0  0
    3.6087   -3.1045    0.0000 S   0  0  0  0  0  0  0  0  0  0  0  0
    2.1822   -2.6407    0.0000 C   0  0  0  0  0  0  0  0  0  0  0  0
    1.3003   -3.8540    0.0000 N   0  0  0  0  0  0  0  0  0  0  0  0
    1.7190   -1.2140    0.0000 N   0  0  0  0  0  0  0  0  0  0  0  0
    2.6010   -0.0000    0.0000 C   0  0  0  0  0  0  0  0  0  0  0  0
    1.7190    1.2130    0.0000 C   0  0  0  0  0  0  0  0  0  0  0  0
    0.2930    0.7500    0.0000 C   0  0  0  0  0  0  0  0  0  0  0  0
   -1.0070    1.5000    0.0000 C   0  0  0  0  0  0  0  0  0  0  0  0
   -2.3060    0.7500    0.0000 C   0  0  0  0  0  0  0  0  0  0  0  0
   -2.3060   -0.7500    0.0000 C   0  0  0  0  0  0  0  0  0  0  0  0
   -3.6050   -1.5000    0.0000 N   0  0  0  0  0  0  0  0  0  0  0  0
   -4.9041   -0.7500    0.0000 C   0  0  0  0  0  0  0  0  0  0  0  0
   -6.2031   -1.5000    0.0000 N   0  0  0  0  0  0  0  0  0  0  0  0
   -7.5022   -0.7500    0.0000 C   0  0  0  0  0  0  0  0  0  0  0  0
   -7.4097    0.2458    0.0000 C   0  0  0  0  0  0  0  0  0  0  0  0
   -8.4716    1.3420    0.0000 C   0  0  0  0  0  0  0  0  0  0  0  0
   -9.9459    0.7727    0.0000 C   0  0  0  0  0  0  0  0  0  0  0  0
  -11.1423    1.6774    0.0000 C   0  0  0  0  0  0  0  0  0  0  0  0
  -12.5241    1.0936    0.0000 C   0  0  0  0  0  0  0  0  0  0  0  0
  -13.7205    1.9983    0.0000 N   0  0  0  0  0  0  0  0  0  0  0  0
  -15.1022    1.4144    0.0000 C   0  0  0  0  0  0  0  0  0  0  0  0
  -16.2987    2.3191    0.0000 C   0  0  0  0  0  0  0  0  0  0  0  0
  -16.1134    3.8076    0.0000 O   0  0  0  0  0  0  0  0  0  0  0  0
  -17.6804    1.7353    0.0000 C   0  0  0  0  0  0  0  0  0  0  0  0
  -18.8769    2.6400    0.0000 C   0  0  0  0  0  0  0  0  0  0  0  0
  -20.2586    2.0562    0.0000 C   0  0  0  0  0  0  0  0  0  0  0  0
  -20.4439    0.5677    0.0000 C   0  0  0  0  0  0  0  0  0  0  0  0
  -19.2474   -0.3370    0.0000 N   0  0  0  0  0  0  0  0  0  0  0  0
  -17.8657    0.2468    0.0000 C   0  0  0  0  0  0  0  0  0  0  0  0
  -10.0920   -0.8010    0.0000 C   0  0  0  0  0  0  0  0  0  0  0  0
   -8.7477   -1.6320    0.0000 C   0  0  0  0  0  0  0  0  0  0  0  0
   -4.9041    0.7500    0.0000 N   0  0  0  0  0  0  0  0  0  0  0  0
   -6.2031    1.5000    0.0000 C   0  0  0  0  0  0  0  0  0  0  0  0
   -7.5021    2.2500    0.0000 N   0  0  0  0  0  0  0  0  0  0  0  0
   -1.0070   -1.5000    0.0000 C   0  0  0  0  0  0  0  0  0  0  0  0
    0.2930   -0.7500    0.0000 C   0  0  0  0  0  0  0  0  0  0  0  0
  1  2  1  0  0  0  0
  2  3  1  0  0  0  0
  3  4  1  0  0  0  0
  4  5  1  0  0  0  0
  5  6  1  0  0  0  0
  6  7  1  0  0  0  0
  7  8  1  0  0  0  0
  8  9  1  0  0  0  0
  9 10  2  0  0  0  0
 10 11  1  0  0  0  0
 11 12  1  0  0  0  0
 12 13  2  0  0  0  0
  9 13  1  0  0  0  0
 12 14  1  0  0  0  0
 14 15  1  0  0  0  0
 15 16  1  0  0  0  0
 16 17  1  0  0  0  0
 17 18  2  0  0  0  0
 18 19  1  0  0  0  0
 19 20  2  0  0  0  0
 20 21  1  0  0  0  0
 21 22  1  0  0  0  0
 22 23  2  0  0  0  0
 23 24  1  0  0  0  0
 24 25  2  0  0  0  0
 25 26  1  0  0  0  0
 26 27  2  0  0  0  0
 27 28  1  0  0  0  0
 28 29  1  0  0  0  0
 29 30  1  0  0  0  0
 30 31  1  0  0  0  0
 31 32  1  0  0  0  0
 32 33  1  1  0  0  0
 32 34  1  0  0  0  0
 34 35  2  0  0  0  0
 35 36  1  0  0  0  0
 36 37  2  0  0  0  0
 37 38  1  0  0  0  0
 38 39  2  0  0  0  0
 34 39  1  0  0  0  0
 27 40  1  0  0  0  0
 40 41  2  0  0  0  0
 24 41  1  0  0  0  0
 22 42  1  0  0  0  0
 42 43  1  0  0  0  0
 43 44  3  0  0  0  0
 20 45  1  0  0  0  0
 45 46  2  0  0  0  0
 14 46  1  0  0  0  0
 17 46  1  0  0  0  0
M  END
> <chemblId>
CHEMBL124929

> <bioactivity__type>
IC50

> <units>
nM

> <value>
74.0

$$$$

  CDK     11271516562D 0   0.00000     0.00000     0

 30 31  0  0  0  0              1 V2000 
  -12.9904   19.5000    0.0000 C   0  0  0  0  0  0  0  0  0  0  0  0
  -11.6913   18.7500    0.0000 C   0  0  0  0  0  0  0  0  0  0  0  0
  -11.6913   17.2500    0.0000 C   0  0  0  0  0  0  0  0  0  0  0  0
  -10.3923   16.5000    0.0000 C   0  0  0  0  0  0  0  0  0  0  0  0
  -10.3923   15.0000    0.0000 C   0  0  0  0  0  0  0  0  0  0  0  0
   -9.0933   14.2500    0.0000 S   0  0  0  0  0  0  0  0  0  0  0  0
   -7.6161   13.9895    0.0000 O   0  0  0  0  0  0  0  0  0  0  0  0
   -8.5802   15.6595    0.0000 O   0  0  0  0  0  0  0  0  0  0  0  0
   -9.0933   12.7500    0.0000 N   0  0  0  0  0  0  0  0  0  0  0  0
   -7.7942   12.0000    0.0000 C   0  0  0  0  0  0  0  0  0  0  0  0
   -7.7942   10.5000    0.0000 C   0  0  0  0  0  0  0  0  0  0  0  0
   -6.4952    9.7500    0.0000 C   0  0  0  0  0  0  0  0  0  0  0  0
   -5.1962   10.5000    0.0000 C   0  0  0  0  0  0  0  0  0  0  0  0
   -3.8971    9.7500    0.0000 C   0  0  0  0  0  0  0  0  0  0  0  0
   -3.8971    8.2500    0.0000 C   0  0  0  0  0  0  0  0  0  0  0  0
   -2.5981    7.5000    0.0000 N   0  0  0  0  0  0  0  0  0  0  0  0
   -2.5981    6.0000    0.0000 C   0  0  0  0  0  0  0  0  0  0  0  0
   -1.2990    5.2500    0.0000 C   0  0  0  0  0  0  0  0  0  0  0  0
    0.0000    6.0000    0.0000 O   0  0  0  0  0  0  0  0  0  0  0  0
   -1.2990    3.7500    0.0000 C   0  0  0  0  0  0  0  0  0  0  0  0
    0.0000    3.0000    0.0000 O   0  0  0  0  0  0  0  0  0  0  0  0
    0.0000    1.5000    0.0000 C   0  0  0  0  0  0  0  0  0  0  0  0
   -1.2990    0.7500    0.0000 C   0  0  0  0  0  0  0  0  0  0  0  0
   -1.2990   -0.7500    0.0000 C   0  0  0  0  0  0  0  0  0  0  0  0
    0.0000   -1.5000    0.0000 C   0  0  0  0  0  0  0  0  0  0  0  0
   -0.0000   -3.0000    0.0000 O   0  0  0  0  0  0  0  0  0  0  0  0
    1.2990   -0.7500    0.0000 C   0  0  0  0  0  0  0  0  0  0  0  0
    1.2990    0.7500    0.0000 C   0  0  0  0  0  0  0  0  0  0  0  0
   -5.1962   12.0000    0.0000 C   0  0  0  0  0  0  0  0  0  0  0  0
   -6.4952   12.7500    0.0000 C   0  0  0  0  0  0  0  0  0  0  0  0
  1  2  1  0  0  0  0
  2  3  1  0  0  0  0
  3  4  1  0  0  0  0
  4  5  1  0  0  0  0
  5  6  1  0  0  0  0
  6  7  2  0  0  0  0
  6  8  2  0  0  0  0
  6  9  1  0  0  0  0
  9 10  1  0  0  0  0
 10 11  2  0  0  0  0
 11 12  1  0  0  0  0
 12 13  2  0  0  0  0
 13 14  1  0  0  0  0
 14 15  1  0  0  0  0
 15 16  1  0  0  0  0
 16 17  1  0  0  0  0
 17 18  1  0  0  0  0
 18 19  1  6  0  0  0
 18 20  1  0  0  0  0
 20 21  1  0  0  0  0
 21 22  1  0  0  0  0
 22 23  2  0  0  0  0
 23 24  1  0  0  0  0
 24 25  2  0  0  0  0
 25 26  1  0  0  0  0
 25 27  1  0  0  0  0
 27 28  2  0  0  0  0
 22 28  1  0  0  0  0
 13 29  1  0  0  0  0
 29 30  2  0  0  0  0
 10 30  1  0  0  0  0
M  END
> <chemblId>
CHEMBL12498

> <bioactivity__type>
IC50

> <units>
nM

> <value>
1000.0

$$$$

  CDK     11271516562D 0   0.00000     0.00000     0

 31 33  0  0  0  0              1 V2000 
   -5.1962   15.0000    0.0000 O   0  0  0  0  0  0  0  0  0  0  0  0
   -6.4952   14.2500    0.0000 C   0  0  0  0  0  0  0  0  0  0  0  0
   -6.4952   12.7500    0.0000 C   0  0  0  0  0  0  0  0  0  0  0  0
   -5.1962   12.0000    0.0000 N   0  0  0  0  0  0  0  0  0  0  0  0
   -5.1962   10.5000    0.0000 C   0  0  0  0  0  0  0  0  0  0  0  0
   -3.8971    9.7500    0.0000 C   0  0  0  0  0  0  0  0  0  0  0  0
   -3.8971    8.2500    0.0000 C   0  0  0  0  0  0  0  0  0  0  0  0
   -5.1962    7.5000    0.0000 C   0  0  0  0  0  0  0  0  0  0  0  0
   -5.1961    6.0000    0.0000 C   0  0  0  0  0  0  0  0  0  0  0  0
   -3.8971    5.2500    0.0000 C   0  0  0  0  0  0  0  0  0  0  0  0
   -3.8971    3.7500    0.0000 N   0  0  0  0  0  0  0  0  0  0  0  0
   -2.5981    3.0000    0.0000 C   0  0  0  0  0  0  0  0  0  0  0  0
   -2.5980    1.5000    0.0000 N   0  0  0  0  0  0  0  0  0  0  0  0
   -1.2990    0.7500    0.0000 C   0  0  0  0  0  0  0  0  0  0  0  0
    0.0000    1.5000    0.0000 C   0  0  0  0  0  0  0  0  0  0  0  0
    1.2990    0.7500    0.0000 C   0  0  0  0  0  0  0  0  0  0  0  0
    1.2990   -0.7500    0.0000 C   0  0  0  0  0  0  0  0  0  0  0  0
    0.0000   -1.5000    0.0000 C   0  0  0  0  0  0  0  0  0  0  0  0
   -0.0000   -3.0000    0.0000 I   0  0  0  0  0  0  0  0  0  0  0  0
   -1.2990   -0.7500    0.0000 C   0  0  0  0  0  0  0  0  0  0  0  0
   -1.2990    3.7500    0.0000 N   0  0  0  0  0  0  0  0  0  0  0  0
    0.0000    3.0000    0.0000 C   0  0  0  0  0  0  0  0  0  0  0  0
    1.2991    2.2500    0.0000 N   0  0  0  0  0  0  0  0  0  0  0  0
   -2.5981    6.0000    0.0000 C   0  0  0  0  0  0  0  0  0  0  0  0
   -2.5981    7.5000    0.0000 C   0  0  0  0  0  0  0  0  0  0  0  0
   -7.7943   15.0000    0.0000 C   0  0  0  0  0  0  0  0  0  0  0  0
   -7.7943   16.5000    0.0000 C   0  0  0  0  0  0  0  0  0  0  0  0
   -9.0933   17.2500    0.0000 C   0  0  0  0  0  0  0  0  0  0  0  0
  -10.3924   16.4999    0.0000 C   0  0  0  0  0  0  0  0  0  0  0  0
  -10.3924   14.9999    0.0000 N   0  0  0  0  0  0  0  0  0  0  0  0
   -9.0933   14.2500    0.0000 C   0  0  0  0  0  0  0  0  0  0  0  0
  2  1  1  1  0  0  0
  2  3  1  0  0  0  0
  3  4  1  0  0  0  0
  4  5  1  0  0  0  0
  5  6  1  0  0  0  0
  6  7  1  0  0  0  0
  7  8  2  0  0  0  0
  8  9  1  0  0  0  0
  9 10  2  0  0  0  0
 10 11  1  0  0  0  0
 11 12  1  0  0  0  0
 12 13  2  0  0  0  0
 13 14  1  0  0  0  0
 14 15  2  0  0  0  0
 15 16  1  0  0  0  0
 16 17  2  0  0  0  0
 17 18  1  0  0  0  0
 18 19  1  0  0  0  0
 18 20  2  0  0  0  0
 14 20  1  0  0  0  0
 12 21  1  0  0  0  0
 21 22  1  0  0  0  0
 22 23  3  0  0  0  0
 10 24  1  0  0  0  0
 24 25  2  0  0  0  0
  7 25  1  0  0  0  0
  2 26  1  0  0  0  0
 26 27  2  0  0  0  0
 27 28  1  0  0  0  0
 28 29  2  0  0  0  0
 29 30  1  0  0  0  0
 30 31  2  0  0  0  0
 26 31  1  0  0  0  0
M  END
> <chemblId>
CHEMBL125168

> <bioactivity__type>
IC50

> <units>
nM

> <value>
230.0

$$$$

  CDK     11271516562D 0   0.00000     0.00000     0

 41 45  0  0  0  0              1 V2000 
   17.5298   -8.4259    0.0000 O   0  0  0  0  0  0  0  0  0  0  0  0
   16.4152   -9.4297    0.0000 C   0  0  0  0  0  0  0  0  0  0  0  0
   14.9886   -8.9662    0.0000 C   0  0  0  0  0  0  0  0  0  0  0  0
   14.6766   -7.4990    0.0000 N   0  0  0  0  0  0  0  0  0  0  0  0
   13.2500   -7.0356    0.0000 C   0  0  0  0  0  0  0  0  0  0  0  0
   12.9380   -5.5684    0.0000 C   0  0  0  0  0  0  0  0  0  0  0  0
   11.5114   -5.1050    0.0000 C   0  0  0  0  0  0  0  0  0  0  0  0
   11.1994   -3.6378    0.0000 C   0  0  0  0  0  0  0  0  0  0  0  0
    9.7727   -3.1744    0.0000 C   0  0  0  0  0  0  0  0  0  0  0  0
    8.6581   -4.1782    0.0000 C   0  0  0  0  0  0  0  0  0  0  0  0
    7.2315   -3.7148    0.0000 N   0  0  0  0  0  0  0  0  0  0  0  0
    6.9195   -2.2476    0.0000 S   0  0  0  0  0  0  0  0  0  0  0  0
    8.4186   -2.1952    0.0000 O   0  0  0  0  0  0  0  0  0  0  0  0
    7.1281   -0.7622    0.0000 O   0  0  0  0  0  0  0  0  0  0  0  0
    5.4929   -1.7842    0.0000 C   0  0  0  0  0  0  0  0  0  0  0  0
    5.1809   -0.3170    0.0000 C   0  0  0  0  0  0  0  0  0  0  0  0
    3.7543    0.1464    0.0000 C   0  0  0  0  0  0  0  0  0  0  0  0
    2.6396   -0.8574    0.0000 C   0  0  0  0  0  0  0  0  0  0  0  0
    2.9516   -2.3246    0.0000 C   0  0  0  0  0  0  0  0  0  0  0  0
    4.3782   -2.7880    0.0000 C   0  0  0  0  0  0  0  0  0  0  0  0
    1.2130   -0.3940    0.0000 C   0  0  0  0  0  0  0  0  0  0  0  0
    0.7500    1.0320    0.0000 N   0  0  0  0  0  0  0  0  0  0  0  0
   -0.7500    1.0320    0.0000 C   0  0  0  0  0  0  0  0  0  0  0  0
   -1.2140   -0.3940    0.0000 C   0  0  0  0  0  0  0  0  0  0  0  0
    0.0000   -1.2760    0.0000 S   0  0  0  0  0  0  0  0  0  0  0  0
   -1.6314    2.2457    0.0000 C   0  0  0  0  0  0  0  0  0  0  0  0
   -1.0210    3.6159    0.0000 C   0  0  0  0  0  0  0  0  0  0  0  0
   -1.9025    4.8296    0.0000 C   0  0  0  0  0  0  0  0  0  0  0  0
   -3.3943    4.6731    0.0000 C   0  0  0  0  0  0  0  0  0  0  0  0
   -4.0047    3.3029    0.0000 C   0  0  0  0  0  0  0  0  0  0  0  0
   -5.4965    3.1465    0.0000 F   0  0  0  0  0  0  0  0  0  0  0  0
   -3.1232    2.0892    0.0000 C   0  0  0  0  0  0  0  0  0  0  0  0
   -3.7336    0.7190    0.0000 F   0  0  0  0  0  0  0  0  0  0  0  0
    8.9701   -5.6454    0.0000 C   0  0  0  0  0  0  0  0  0  0  0  0
   10.3967   -6.1088    0.0000 C   0  0  0  0  0  0  0  0  0  0  0  0
   16.7272  -10.8968    0.0000 C   0  0  0  0  0  0  0  0  0  0  0  0
   15.6126  -11.9006    0.0000 C   0  0  0  0  0  0  0  0  0  0  0  0
   15.9246  -13.3678    0.0000 C   0  0  0  0  0  0  0  0  0  0  0  0
   17.3512  -13.8312    0.0000 C   0  0  0  0  0  0  0  0  0  0  0  0
   18.4658  -12.8274    0.0000 N   0  0  0  0  0  0  0  0  0  0  0  0
   18.1538  -11.3603    0.0000 C   0  0  0  0  0  0  0  0  0  0  0  0
  2  1  1  6  0  0  0
  2  3  1  0  0  0  0
  3  4  1  0  0  0  0
  4  5  1  0  0  0  0
  5  6  1  0  0  0  0
  6  7  1  0  0  0  0
  7  8  2  0  0  0  0
  8  9  1  0  0  0  0
  9 10  2  0  0  0  0
 10 11  1  0  0  0  0
 11 12  1  0  0  0  0
 12 13  2  0  0  0  0
 12 14  2  0  0  0  0
 12 15  1  0  0  0  0
 15 16  2  0  0  0  0
 16 17  1  0  0  0  0
 17 18  2  0  0  0  0
 18 19  1  0  0  0  0
 19 20  2  0  0  0  0
 15 20  1  0  0  0  0
 18 21  1  0  0  0  0
 21 22  2  0  0  0  0
 22 23  1  0  0  0  0
 23 24  2  0  0  0  0
 24 25  1  0  0  0  0
 21 25  1  0  0  0  0
 23 26  1  0  0  0  0
 26 27  2  0  0  0  0
 27 28  1  0  0  0  0
 28 29  2  0  0  0  0
 29 30  1  0  0  0  0
 30 31  1  0  0  0  0
 30 32  2  0  0  0  0
 26 32  1  0  0  0  0
 32 33  1  0  0  0  0
 10 34  1  0  0  0  0
 34 35  2  0  0  0  0
  7 35  1  0  0  0  0
  2 36  1  0  0  0  0
 36 37  2  0  0  0  0
 37 38  1  0  0  0  0
 38 39  2  0  0  0  0
 39 40  1  0  0  0  0
 40 41  2  0  0  0  0
 36 41  1  0  0  0  0
M  END
> <chemblId>
CHEMBL125963

> <bioactivity__type>
IC50

> <units>
nM

> <value>
2600.0

$$$$

  CDK     11271516562D 0   0.00000     0.00000     0

 31 33  0  0  0  0              1 V2000 
   -5.1962   15.0000    0.0000 O   0  0  0  0  0  0  0  0  0  0  0  0
   -6.4952   14.2500    0.0000 C   0  0  0  0  0  0  0  0  0  0  0  0
   -6.4952   12.7500    0.0000 C   0  0  0  0  0  0  0  0  0  0  0  0
   -5.1962   12.0000    0.0000 N   0  0  0  0  0  0  0  0  0  0  0  0
   -5.1962   10.5000    0.0000 C   0  0  0  0  0  0  0  0  0  0  0  0
   -3.8971    9.7500    0.0000 C   0  0  0  0  0  0  0  0  0  0  0  0
   -3.8971    8.2500    0.0000 C   0  0  0  0  0  0  0  0  0  0  0  0
   -5.1962    7.5000    0.0000 C   0  0  0  0  0  0  0  0  0  0  0  0
   -5.1961    6.0000    0.0000 C   0  0  0  0  0  0  0  0  0  0  0  0
   -3.8971    5.2500    0.0000 C   0  0  0  0  0  0  0  0  0  0  0  0
   -3.8971    3.7500    0.0000 N   0  0  0  0  0  0  0  0  0  0  0  0
   -2.5981    3.0000    0.0000 C   0  0  0  0  0  0  0  0  0  0  0  0
   -2.5980    1.5000    0.0000 N   0  0  0  0  0  0  0  0  0  0  0  0
   -1.2990    0.7500    0.0000 C   0  0  0  0  0  0  0  0  0  0  0  0
    0.0000    1.5000    0.0000 C   0  0  0  0  0  0  0  0  0  0  0  0
    1.2990    0.7500    0.0000 C   0  0  0  0  0  0  0  0  0  0  0  0
    1.2990   -0.7500    0.0000 C   0  0  0  0  0  0  0  0  0  0  0  0
    2.5980   -1.5000    0.0000 I   0  0  0  0  0  0  0  0  0  0  0  0
    0.0000   -1.5000    0.0000 C   0  0  0  0  0  0  0  0  0  0  0  0
   -1.2990   -0.7500    0.0000 C   0  0  0  0  0  0  0  0  0  0  0  0
   -1.2990    3.7500    0.0000 N   0  0  0  0  0  0  0  0  0  0  0  0
    0.0000    3.0000    0.0000 C   0  0  0  0  0  0  0  0  0  0  0  0
    1.2991    2.2500    0.0000 N   0  0  0  0  0  0  0  0  0  0  0  0
   -2.5981    6.0000    0.0000 C   0  0  0  0  0  0  0  0  0  0  0  0
   -2.5981    7.5000    0.0000 C   0  0  0  0  0  0  0  0  0  0  0  0
   -7.7943   15.0000    0.0000 C   0  0  0  0  0  0  0  0  0  0  0  0
   -7.7943   16.5000    0.0000 C   0  0  0  0  0  0  0  0  0  0  0  0
   -9.0933   17.2500    0.0000 C   0  0  0  0  0  0  0  0  0  0  0  0
  -10.3924   16.4999    0.0000 C   0  0  0  0  0  0  0  0  0  0  0  0
  -10.3924   14.9999    0.0000 N   0  0  0  0  0  0  0  0  0  0  0  0
   -9.0933   14.2500    0.0000 C   0  0  0  0  0  0  0  0  0  0  0  0
  2  1  1  1  0  0  0
  2  3  1  0  0  0  0
  3  4  1  0  0  0  0
  4  5  1  0  0  0  0
  5  6  1  0  0  0  0
  6  7  1  0  0  0  0
  7  8  2  0  0  0  0
  8  9  1  0  0  0  0
  9 10  2  0  0  0  0
 10 11  1  0  0  0  0
 11 12  1  0  0  0  0
 12 13  2  0  0  0  0
 13 14  1  0  0  0  0
 14 15  2  0  0  0  0
 15 16  1  0  0  0  0
 16 17  2  0  0  0  0
 17 18  1  0  0  0  0
 17 19  1  0  0  0  0
 19 20  2  0  0  0  0
 14 20  1  0  0  0  0
 12 21  1  0  0  0  0
 21 22  1  0  0  0  0
 22 23  3  0  0  0  0
 10 24  1  0  0  0  0
 24 25  2  0  0  0  0
  7 25  1  0  0  0  0
  2 26  1  0  0  0  0
 26 27  2  0  0  0  0
 27 28  1  0  0  0  0
 28 29  2  0  0  0  0
 29 30  1  0  0  0  0
 30 31  2  0  0  0  0
 26 31  1  0  0  0  0
M  END
> <chemblId>
CHEMBL126055

> <bioactivity__type>
IC50

> <units>
nM

> <value>
730.0

$$$$

  CDK     11271516562D 0   0.00000     0.00000     0

 30 31  0  0  0  0              1 V2000 
    1.2990   -3.4170    0.0000 O   0  0  0  0  0  0  0  0  0  0  0  0
   -0.0000   -2.6670    0.0000 C   0  0  0  0  0  0  0  0  0  0  0  0
    0.0000   -1.1670    0.0000 C   0  0  0  0  0  0  0  0  0  0  0  0
   -1.2990   -0.4170    0.0000 C   0  0  0  0  0  0  0  0  0  0  0  0
   -1.2990    1.0830    0.0000 C   0  0  0  0  0  0  0  0  0  0  0  0
    0.0000    1.8330    0.0000 C   0  0  0  0  0  0  0  0  0  0  0  0
    1.2990    1.0830    0.0000 C   0  0  0  0  0  0  0  0  0  0  0  0
    1.2990   -0.4170    0.0000 C   0  0  0  0  0  0  0  0  0  0  0  0
    2.5980   -1.1670    0.0000 O   0  0  0  0  0  0  0  0  0  0  0  0
   -2.5980    1.8330    0.0000 C   0  0  0  0  0  0  0  0  0  0  0  0
   -3.8971    1.0830    0.0000 O   0  0  0  0  0  0  0  0  0  0  0  0
   -2.5981    3.3330    0.0000 C   0  0  0  0  0  0  0  0  0  0  0  0
   -3.8971    4.0830    0.0000 N   0  0  0  0  0  0  0  0  0  0  0  0
   -3.8971    5.5830    0.0000 C   0  0  0  0  0  0  0  0  0  0  0  0
   -5.1961    6.3330    0.0000 C   0  0  0  0  0  0  0  0  0  0  0  0
   -5.1962    7.8330    0.0000 C   0  0  0  0  0  0  0  0  0  0  0  0
   -6.4952    8.5830    0.0000 C   0  0  0  0  0  0  0  0  0  0  0  0
   -6.4952   10.0830    0.0000 C   0  0  0  0  0  0  0  0  0  0  0  0
   -7.7943   10.8330    0.0000 C   0  0  0  0  0  0  0  0  0  0  0  0
   -7.7943   12.3330    0.0000 O   0  0  0  0  0  0  0  0  0  0  0  0
   -9.0933   13.0830    0.0000 C   0  0  0  0  0  0  0  0  0  0  0  0
   -9.0933   14.5830    0.0000 C   0  0  0  0  0  0  0  0  0  0  0  0
  -10.3924   15.3329    0.0000 C   0  0  0  0  0  0  0  0  0  0  0  0
  -10.3924   16.8329    0.0000 C   0  0  0  0  0  0  0  0  0  0  0  0
  -11.6914   17.5829    0.0000 C   0  0  0  0  0  0  0  0  0  0  0  0
  -11.6914   19.0829    0.0000 C   0  0  0  0  0  0  0  0  0  0  0  0
  -12.9905   19.8329    0.0000 C   0  0  0  0  0  0  0  0  0  0  0  0
  -14.2895   19.0829    0.0000 C   0  0  0  0  0  0  0  0  0  0  0  0
  -14.2895   17.5829    0.0000 C   0  0  0  0  0  0  0  0  0  0  0  0
  -12.9904   16.8329    0.0000 C   0  0  0  0  0  0  0  0  0  0  0  0
  1  2  1  0  0  0  0
  2  3  1  0  0  0  0
  3  4  2  0  0  0  0
  4  5  1  0  0  0  0
  5  6  2  0  0  0  0
  6  7  1  0  0  0  0
  7  8  2  0  0  0  0
  3  8  1  0  0  0  0
  8  9  1  0  0  0  0
  5 10  1  0  0  0  0
 10 11  1  0  0  0  0
 10 12  1  0  0  0  0
 12 13  1  0  0  0  0
 13 14  1  0  0  0  0
 14 15  1  0  0  0  0
 15 16  1  0  0  0  0
 16 17  1  0  0  0  0
 17 18  1  0  0  0  0
 18 19  1  0  0  0  0
 19 20  1  0  0  0  0
 20 21  1  0  0  0  0
 21 22  1  0  0  0  0
 22 23  1  0  0  0  0
 23 24  1  0  0  0  0
 24 25  1  0  0  0  0
 25 26  2  0  0  0  0
 26 27  1  0  0  0  0
 27 28  2  0  0  0  0
 28 29  1  0  0  0  0
 29 30  2  0  0  0  0
 25 30  1  0  0  0  0
M  END
> <chemblId>
CHEMBL1263

> <bioactivity__type>
IC50

> <units>
nM

> <value>
501.19

$$$$

  CDK     11271516562D 0   0.00000     0.00000     0

 23 24  0  0  0  0              1 V2000 
    1.3152    3.7500    0.0000 C   0  0  0  0  0  0  0  0  0  0  0  0
    2.6112    2.9947    0.0000 C   0  0  0  0  0  0  0  0  0  0  0  0
    2.6051    1.4947    0.0000 C   0  0  0  0  0  0  0  0  0  0  0  0
    1.3030    0.7500    0.0000 C   0  0  0  0  0  0  0  0  0  0  0  0
    1.3030   -0.7500    0.0000 C   0  0  0  0  0  0  0  0  0  0  0  0
    0.0280   -1.5000    0.0000 C   0  0  0  0  0  0  0  0  0  0  0  0
   -1.3220   -0.7500    0.0000 C   0  0  0  0  0  0  0  0  0  0  0  0
   -2.6148   -1.5107    0.0000 O   0  0  0  0  0  0  0  0  0  0  0  0
   -1.3220    0.7500    0.0000 C   0  0  0  0  0  0  0  0  0  0  0  0
    0.0280    1.5000    0.0000 C   0  0  0  0  0  0  0  0  0  0  0  0
    3.9132    3.7394    0.0000 N   0  0  0  0  0  0  0  0  0  0  0  0
    3.9193    5.2394    0.0000 C   0  0  0  0  0  0  0  0  0  0  0  0
    5.2214    5.9841    0.0000 C   0  0  0  0  0  0  0  0  0  0  0  0
    6.5174    5.2289    0.0000 O   0  0  0  0  0  0  0  0  0  0  0  0
    5.2275    7.4841    0.0000 C   0  0  0  0  0  0  0  0  0  0  0  0
    6.5296    8.2288    0.0000 O   0  0  0  0  0  0  0  0  0  0  0  0
    6.5357    9.7288    0.0000 C   0  0  0  0  0  0  0  0  0  0  0  0
    7.8377   10.4735    0.0000 C   0  0  0  0  0  0  0  0  0  0  0  0
    7.8438   11.9735    0.0000 C   0  0  0  0  0  0  0  0  0  0  0  0
    6.5479   12.7288    0.0000 C   0  0  0  0  0  0  0  0  0  0  0  0
    6.5540   14.2288    0.0000 O   0  0  0  0  0  0  0  0  0  0  0  0
    5.2458   11.9841    0.0000 C   0  0  0  0  0  0  0  0  0  0  0  0
    5.2397   10.4841    0.0000 C   0  0  0  0  0  0  0  0  0  0  0  0
  2  1  1  6  0  0  0
  2  3  1  0  0  0  0
  3  4  1  0  0  0  0
  4  5  2  0  0  0  0
  5  6  1  0  0  0  0
  6  7  2  0  0  0  0
  7  8  1  0  0  0  0
  7  9  1  0  0  0  0
  9 10  2  0  0  0  0
  4 10  1  0  0  0  0
  2 11  1  0  0  0  0
 11 12  1  0  0  0  0
 12 13  1  0  0  0  0
 13 14  1  1  0  0  0
 13 15  1  0  0  0  0
 15 16  1  0  0  0  0
 16 17  1  0  0  0  0
 17 18  2  0  0  0  0
 18 19  1  0  0  0  0
 19 20  2  0  0  0  0
 20 21  1  0  0  0  0
 20 22  1  0  0  0  0
 22 23  2  0  0  0  0
 17 23  1  0  0  0  0
M  END
> <chemblId>
CHEMBL12633

> <bioactivity__type>
IC50

> <units>
nM

> <value>
81.0

$$$$

  CDK     11271516562D 0   0.00000     0.00000     0

 33 35  0  0  0  0              1 V2000 
   -3.8971   16.8210    0.0000 O   0  0  0  0  0  0  0  0  0  0  0  0
   -5.1962   16.0710    0.0000 C   0  0  0  0  0  0  0  0  0  0  0  0
   -5.1962   14.5710    0.0000 C   0  0  0  0  0  0  0  0  0  0  0  0
   -3.8971   13.8210    0.0000 N   0  0  0  0  0  0  0  0  0  0  0  0
   -3.8971   12.3210    0.0000 C   0  0  0  0  0  0  0  0  0  0  0  0
   -2.5981   11.5710    0.0000 C   0  0  0  0  0  0  0  0  0  0  0  0
   -2.5981   10.0710    0.0000 C   0  0  0  0  0  0  0  0  0  0  0  0
   -3.8971    9.3210    0.0000 C   0  0  0  0  0  0  0  0  0  0  0  0
   -3.8971    7.8210    0.0000 C   0  0  0  0  0  0  0  0  0  0  0  0
   -2.5981    7.0710    0.0000 C   0  0  0  0  0  0  0  0  0  0  0  0
   -2.5981    5.5710    0.0000 N   0  0  0  0  0  0  0  0  0  0  0  0
   -1.2990    4.8210    0.0000 S   0  0  0  0  0  0  0  0  0  0  0  0
    0.1782    4.5605    0.0000 O   0  0  0  0  0  0  0  0  0  0  0  0
   -0.7860    6.2305    0.0000 O   0  0  0  0  0  0  0  0  0  0  0  0
   -1.2990    3.3210    0.0000 C   0  0  0  0  0  0  0  0  0  0  0  0
    0.0000    2.5710    0.0000 C   0  0  0  0  0  0  0  0  0  0  0  0
    0.0000    1.0710    0.0000 C   0  0  0  0  0  0  0  0  0  0  0  0
    1.2990    0.3210    0.0000 C   0  0  0  0  0  0  0  0  0  0  0  0
    1.2990   -1.1790    0.0000 C   0  0  0  0  0  0  0  0  0  0  0  0
    0.0000   -1.9290    0.0000 C   0  0  0  0  0  0  0  0  0  0  0  0
   -1.2990   -1.1790    0.0000 C   0  0  0  0  0  0  0  0  0  0  0  0
   -1.2990    0.3210    0.0000 C   0  0  0  0  0  0  0  0  0  0  0  0
   -1.2990    7.8210    0.0000 C   0  0  0  0  0  0  0  0  0  0  0  0
   -1.2990    9.3210    0.0000 C   0  0  0  0  0  0  0  0  0  0  0  0
   -6.4952   16.8210    0.0000 C   0  0  0  0  0  0  0  0  0  0  0  0
   -6.4952   18.3210    0.0000 O   0  0  0  0  0  0  0  0  0  0  0  0
   -7.7942   19.0710    0.0000 C   0  0  0  0  0  0  0  0  0  0  0  0
   -7.7942   20.5710    0.0000 C   0  0  0  0  0  0  0  0  0  0  0  0
   -9.0933   21.3210    0.0000 C   0  0  0  0  0  0  0  0  0  0  0  0
  -10.3923   20.5710    0.0000 C   0  0  0  0  0  0  0  0  0  0  0  0
  -11.6913   21.3210    0.0000 O   0  0  0  0  0  0  0  0  0  0  0  0
  -10.3923   19.0710    0.0000 C   0  0  0  0  0  0  0  0  0  0  0  0
   -9.0933   18.3210    0.0000 C   0  0  0  0  0  0  0  0  0  0  0  0
  2  1  1  1  0  0  0
  2  3  1  0  0  0  0
  3  4  1  0  0  0  0
  4  5  1  0  0  0  0
  5  6  1  0  0  0  0
  6  7  1  0  0  0  0
  7  8  2  0  0  0  0
  8  9  1  0  0  0  0
  9 10  2  0  0  0  0
 10 11  1  0  0  0  0
 11 12  1  0  0  0  0
 12 13  2  0  0  0  0
 12 14  2  0  0  0  0
 12 15  1  0  0  0  0
 15 16  1  0  0  0  0
 16 17  1  0  0  0  0
 17 18  2  0  0  0  0
 18 19  1  0  0  0  0
 19 20  2  0  0  0  0
 20 21  1  0  0  0  0
 21 22  2  0  0  0  0
 17 22  1  0  0  0  0
 10 23  1  0  0  0  0
 23 24  2  0  0  0  0
  7 24  1  0  0  0  0
  2 25  1  0  0  0  0
 25 26  1  0  0  0  0
 26 27  1  0  0  0  0
 27 28  2  0  0  0  0
 28 29  1  0  0  0  0
 29 30  2  0  0  0  0
 30 31  1  0  0  0  0
 30 32  1  0  0  0  0
 32 33  2  0  0  0  0
 27 33  1  0  0  0  0
M  END
> <chemblId>
CHEMBL12674

> <bioactivity__type>
IC50

> <units>
nM

> <value>
110.0

$$$$

  CDK     11271516562D 0   0.00000     0.00000     0

 33 35  0  0  0  0              1 V2000 
   -1.2990    3.7500    0.0000 C   0  0  0  0  0  0  0  0  0  0  0  0
    0.0000    3.0000    0.0000 O   0  0  0  0  0  0  0  0  0  0  0  0
    0.0000    1.5000    0.0000 C   0  0  0  0  0  0  0  0  0  0  0  0
   -1.2990    0.7500    0.0000 C   0  0  0  0  0  0  0  0  0  0  0  0
   -1.2990   -0.7500    0.0000 C   0  0  0  0  0  0  0  0  0  0  0  0
    0.0000   -1.5000    0.0000 C   0  0  0  0  0  0  0  0  0  0  0  0
    1.2990   -0.7500    0.0000 C   0  0  0  0  0  0  0  0  0  0  0  0
    1.2990    0.7500    0.0000 C   0  0  0  0  0  0  0  0  0  0  0  0
   -0.0000   -3.0000    0.0000 S   0  0  0  0  0  0  0  0  0  0  0  0
   -1.4772   -2.7395    0.0000 O   0  0  0  0  0  0  0  0  0  0  0  0
   -0.5130   -4.4095    0.0000 O   0  0  0  0  0  0  0  0  0  0  0  0
    1.2990   -3.7500    0.0000 N   0  0  0  0  0  0  0  0  0  0  0  0
    1.2990   -5.2500    0.0000 C   0  0  0  0  0  0  0  0  0  0  0  0
   -0.0000   -6.0000    0.0000 C   0  0  0  0  0  0  0  0  0  0  0  0
   -0.0000   -7.5000    0.0000 C   0  0  0  0  0  0  0  0  0  0  0  0
    1.2990   -8.2500    0.0000 C   0  0  0  0  0  0  0  0  0  0  0  0
    1.2990   -9.7500    0.0000 C   0  0  0  0  0  0  0  0  0  0  0  0
    2.5981  -10.5000    0.0000 C   0  0  0  0  0  0  0  0  0  0  0  0
    2.5981  -12.0000    0.0000 N   0  0  0  0  0  0  0  0  0  0  0  0
    3.8971  -12.7500    0.0000 C   0  0  0  0  0  0  0  0  0  0  0  0
    3.8971  -14.2500    0.0000 C   0  0  0  0  0  0  0  0  0  0  0  0
    2.5981  -15.0000    0.0000 O   0  0  0  0  0  0  0  0  0  0  0  0
    5.1962  -15.0000    0.0000 C   0  0  0  0  0  0  0  0  0  0  0  0
    5.1962  -16.5000    0.0000 O   0  0  0  0  0  0  0  0  0  0  0  0
    6.4952  -17.2500    0.0000 C   0  0  0  0  0  0  0  0  0  0  0  0
    6.4952  -18.7500    0.0000 C   0  0  0  0  0  0  0  0  0  0  0  0
    7.7942  -19.5000    0.0000 C   0  0  0  0  0  0  0  0  0  0  0  0
    9.0933  -18.7500    0.0000 C   0  0  0  0  0  0  0  0  0  0  0  0
   10.3923  -19.5000    0.0000 O   0  0  0  0  0  0  0  0  0  0  0  0
    9.0933  -17.2500    0.0000 C   0  0  0  0  0  0  0  0  0  0  0  0
    7.7942  -16.5000    0.0000 C   0  0  0  0  0  0  0  0  0  0  0  0
    2.5981   -7.5000    0.0000 C   0  0  0  0  0  0  0  0  0  0  0  0
    2.5981   -6.0000    0.0000 C   0  0  0  0  0  0  0  0  0  0  0  0
  1  2  1  0  0  0  0
  2  3  1  0  0  0  0
  3  4  2  0  0  0  0
  4  5  1  0  0  0  0
  5  6  2  0  0  0  0
  6  7  1  0  0  0  0
  7  8  2  0  0  0  0
  3  8  1  0  0  0  0
  6  9  1  0  0  0  0
  9 10  2  0  0  0  0
  9 11  2  0  0  0  0
  9 12  1  0  0  0  0
 12 13  1  0  0  0  0
 13 14  2  0  0  0  0
 14 15  1  0  0  0  0
 15 16  2  0  0  0  0
 16 17  1  0  0  0  0
 17 18  1  0  0  0  0
 18 19  1  0  0  0  0
 19 20  1  0  0  0  0
 20 21  1  0  0  0  0
 21 22  1  1  0  0  0
 21 23  1  0  0  0  0
 23 24  1  0  0  0  0
 24 25  1  0  0  0  0
 25 26  2  0  0  0  0
 26 27  1  0  0  0  0
 27 28  2  0  0  0  0
 28 29  1  0  0  0  0
 28 30  1  0  0  0  0
 30 31  2  0  0  0  0
 25 31  1  0  0  0  0
 16 32  1  0  0  0  0
 32 33  2  0  0  0  0
 13 33  1  0  0  0  0
M  END
> <chemblId>
CHEMBL12686

> <bioactivity__type>
IC50

> <units>
nM

> <value>
140.0

$$$$

  CDK     11271516562D 0   0.00000     0.00000     0

 32 34  0  0  0  0              1 V2000 
    2.5974    1.4937    0.0000 C   0  0  0  0  0  0  0  0  0  0  0  0
    1.2970    0.7460    0.0000 C   0  0  0  0  0  0  0  0  0  0  0  0
    0.0000    1.5010    0.0000 C   0  0  0  0  0  0  0  0  0  0  0  0
   -1.3030    0.7460    0.0000 C   0  0  0  0  0  0  0  0  0  0  0  0
   -1.3030   -0.7500    0.0000 C   0  0  0  0  0  0  0  0  0  0  0  0
    0.0000   -1.4980    0.0000 C   0  0  0  0  0  0  0  0  0  0  0  0
    1.2970   -0.7500    0.0000 C   0  0  0  0  0  0  0  0  0  0  0  0
   -2.6011   -1.5016    0.0000 S   0  0  0  0  0  0  0  0  0  0  0  0
   -3.5639   -2.6519    0.0000 O   0  0  0  0  0  0  0  0  0  0  0  0
   -1.6355   -2.6495    0.0000 O   0  0  0  0  0  0  0  0  0  0  0  0
   -3.9011   -0.7532    0.0000 N   0  0  0  0  0  0  0  0  0  0  0  0
   -5.1992   -1.5048    0.0000 C   0  0  0  0  0  0  0  0  0  0  0  0
   -6.4991   -0.7564    0.0000 C   0  0  0  0  0  0  0  0  0  0  0  0
   -7.7973   -1.5080    0.0000 C   0  0  0  0  0  0  0  0  0  0  0  0
   -7.7954   -3.0080    0.0000 C   0  0  0  0  0  0  0  0  0  0  0  0
   -9.0935   -3.7596    0.0000 C   0  0  0  0  0  0  0  0  0  0  0  0
  -10.3935   -3.0112    0.0000 C   0  0  0  0  0  0  0  0  0  0  0  0
  -11.6916   -3.7628    0.0000 N   0  0  0  0  0  0  0  0  0  0  0  0
  -12.9916   -3.0144    0.0000 C   0  0  0  0  0  0  0  0  0  0  0  0
  -14.2897   -3.7660    0.0000 C   0  0  0  0  0  0  0  0  0  0  0  0
  -14.2878   -5.2660    0.0000 O   0  0  0  0  0  0  0  0  0  0  0  0
  -15.5896   -3.0177    0.0000 C   0  0  0  0  0  0  0  0  0  0  0  0
  -16.8877   -3.7693    0.0000 O   0  0  0  0  0  0  0  0  0  0  0  0
  -18.1877   -3.0209    0.0000 C   0  0  0  0  0  0  0  0  0  0  0  0
  -18.1896   -1.5209    0.0000 C   0  0  0  0  0  0  0  0  0  0  0  0
  -19.4895   -0.7725    0.0000 C   0  0  0  0  0  0  0  0  0  0  0  0
  -20.7876   -1.5241    0.0000 C   0  0  0  0  0  0  0  0  0  0  0  0
  -22.0876   -0.7757    0.0000 O   0  0  0  0  0  0  0  0  0  0  0  0
  -20.7858   -3.0241    0.0000 C   0  0  0  0  0  0  0  0  0  0  0  0
  -19.4858   -3.7725    0.0000 C   0  0  0  0  0  0  0  0  0  0  0  0
   -6.4954   -3.7564    0.0000 C   0  0  0  0  0  0  0  0  0  0  0  0
   -5.1973   -3.0048    0.0000 C   0  0  0  0  0  0  0  0  0  0  0  0
  1  2  1  0  0  0  0
  2  3  2  0  0  0  0
  3  4  1  0  0  0  0
  4  5  2  0  0  0  0
  5  6  1  0  0  0  0
  6  7  2  0  0  0  0
  2  7  1  0  0  0  0
  5  8  1  0  0  0  0
  8  9  2  0  0  0  0
  8 10  2  0  0  0  0
  8 11  1  0  0  0  0
 11 12  1  0  0  0  0
 12 13  2  0  0  0  0
 13 14  1  0  0  0  0
 14 15  2  0  0  0  0
 15 16  1  0  0  0  0
 16 17  1  0  0  0  0
 17 18  1  0  0  0  0
 18 19  1  0  0  0  0
 19 20  1  0  0  0  0
 20 21  1  6  0  0  0
 20 22  1  0  0  0  0
 22 23  1  0  0  0  0
 23 24  1  0  0  0  0
 24 25  2  0  0  0  0
 25 26  1  0  0  0  0
 26 27  2  0  0  0  0
 27 28  1  0  0  0  0
 27 29  1  0  0  0  0
 29 30  2  0  0  0  0
 24 30  1  0  0  0  0
 15 31  1  0  0  0  0
 31 32  2  0  0  0  0
 12 32  1  0  0  0  0
M  END
> <chemblId>
CHEMBL12718

> <bioactivity__type>
IC50

> <units>
nM

> <value>
150.0

$$$$

  CDK     11271516562D 0   0.00000     0.00000     0

 34 37  0  0  0  0              1 V2000 
   16.8874    3.0001    0.0000 O   0  0  0  0  0  0  0  0  0  0  0  0
   16.8874    1.5001    0.0000 C   0  0  0  0  0  0  0  0  0  0  0  0
   15.5884    0.7501    0.0000 C   0  0  0  0  0  0  0  0  0  0  0  0
   14.2893    1.5001    0.0000 N   0  0  0  0  0  0  0  0  0  0  0  0
   12.9903    0.7501    0.0000 C   0  0  0  0  0  0  0  0  0  0  0  0
   11.6913    1.5001    0.0000 C   0  0  0  0  0  0  0  0  0  0  0  0
   10.3922    0.7500    0.0000 C   0  0  0  0  0  0  0  0  0  0  0  0
    9.0932    1.5000    0.0000 C   0  0  0  0  0  0  0  0  0  0  0  0
    7.7941    0.7500    0.0000 C   0  0  0  0  0  0  0  0  0  0  0  0
    7.7942   -0.7500    0.0000 C   0  0  0  0  0  0  0  0  0  0  0  0
    6.4951   -1.5000    0.0000 N   0  0  0  0  0  0  0  0  0  0  0  0
    5.1961   -0.7500    0.0000 C   0  0  0  0  0  0  0  0  0  0  0  0
    3.8970   -1.5000    0.0000 N   0  0  0  0  0  0  0  0  0  0  0  0
    2.5980   -0.7500    0.0000 C   0  0  0  0  0  0  0  0  0  0  0  0
    2.5980    0.7500    0.0000 C   0  0  0  0  0  0  0  0  0  0  0  0
    1.2990    1.5000    0.0000 C   0  0  0  0  0  0  0  0  0  0  0  0
    0.0000    0.7500    0.0000 C   0  0  0  0  0  0  0  0  0  0  0  0
   -1.2990    1.5000    0.0000 C   0  0  0  0  0  0  0  0  0  0  0  0
   -2.5980    0.7500    0.0000 C   0  0  0  0  0  0  0  0  0  0  0  0
   -2.5980   -0.7500    0.0000 C   0  0  0  0  0  0  0  0  0  0  0  0
   -1.2990   -1.5000    0.0000 C   0  0  0  0  0  0  0  0  0  0  0  0
    0.0000   -0.7500    0.0000 C   0  0  0  0  0  0  0  0  0  0  0  0
    1.2990   -1.5000    0.0000 C   0  0  0  0  0  0  0  0  0  0  0  0
    5.1961    0.7500    0.0000 N   0  0  0  0  0  0  0  0  0  0  0  0
    3.8970    1.5000    0.0000 C   0  0  0  0  0  0  0  0  0  0  0  0
    2.5980    2.2500    0.0000 N   0  0  0  0  0  0  0  0  0  0  0  0
    9.0932   -1.5000    0.0000 C   0  0  0  0  0  0  0  0  0  0  0  0
   10.3922   -0.7500    0.0000 C   0  0  0  0  0  0  0  0  0  0  0  0
   18.1864    0.7501    0.0000 C   0  0  0  0  0  0  0  0  0  0  0  0
   18.1865   -0.7499    0.0000 C   0  0  0  0  0  0  0  0  0  0  0  0
   19.4855   -1.4999    0.0000 C   0  0  0  0  0  0  0  0  0  0  0  0
   20.7845   -0.7499    0.0000 C   0  0  0  0  0  0  0  0  0  0  0  0
   20.7845    0.7501    0.0000 N   0  0  0  0  0  0  0  0  0  0  0  0
   19.4855    1.5001    0.0000 C   0  0  0  0  0  0  0  0  0  0  0  0
  2  1  1  6  0  0  0
  2  3  1  0  0  0  0
  3  4  1  0  0  0  0
  4  5  1  0  0  0  0
  5  6  1  0  0  0  0
  6  7  1  0  0  0  0
  7  8  2  0  0  0  0
  8  9  1  0  0  0  0
  9 10  2  0  0  0  0
 10 11  1  0  0  0  0
 11 12  1  0  0  0  0
 12 13  2  0  0  0  0
 13 14  1  0  0  0  0
 14 15  2  0  0  0  0
 15 16  1  0  0  0  0
 16 17  2  0  0  0  0
 17 18  1  0  0  0  0
 18 19  2  0  0  0  0
 19 20  1  0  0  0  0
 20 21  2  0  0  0  0
 21 22  1  0  0  0  0
 17 22  1  0  0  0  0
 22 23  2  0  0  0  0
 14 23  1  0  0  0  0
 12 24  1  0  0  0  0
 24 25  1  0  0  0  0
 25 26  3  0  0  0  0
 10 27  1  0  0  0  0
 27 28  2  0  0  0  0
  7 28  1  0  0  0  0
  2 29  1  0  0  0  0
 29 30  2  0  0  0  0
 30 31  1  0  0  0  0
 31 32  2  0  0  0  0
 32 33  1  0  0  0  0
 33 34  2  0  0  0  0
 29 34  1  0  0  0  0
M  END
> <chemblId>
CHEMBL127422

> <bioactivity__type>
IC50

> <units>
nM

> <value>
740.0

$$$$

  CDK     11271516562D 0   0.00000     0.00000     0

 34 36  0  0  0  0              1 V2000 
   -1.2990   -9.7500    0.0000 N   0  0  0  0  0  0  0  0  0  0  0  0
   -1.2990   -8.2500    0.0000 C   0  0  0  0  0  0  0  0  0  0  0  0
   -2.5981   -7.5000    0.0000 O   0  0  0  0  0  0  0  0  0  0  0  0
    0.0000   -7.5000    0.0000 C   0  0  0  0  0  0  0  0  0  0  0  0
    1.2990   -8.2500    0.0000 C   0  0  0  0  0  0  0  0  0  0  0  0
    2.5981   -7.5000    0.0000 C   0  0  0  0  0  0  0  0  0  0  0  0
    2.5981   -6.0000    0.0000 C   0  0  0  0  0  0  0  0  0  0  0  0
    1.2990   -5.2500    0.0000 C   0  0  0  0  0  0  0  0  0  0  0  0
    1.2990   -3.7500    0.0000 N   0  0  0  0  0  0  0  0  0  0  0  0
    2.5981   -3.0000    0.0000 C   0  0  0  0  0  0  0  0  0  0  0  0
    3.8971   -3.7500    0.0000 C   0  0  0  0  0  0  0  0  0  0  0  0
    5.1961   -3.0000    0.0000 N   0  3  0  0  0  0  0  0  0  0  0  0
    6.4952   -3.7500    0.0000 O   0  0  0  0  0  0  0  0  0  0  0  0
    5.1961   -1.5000    0.0000 O   0  5  0  0  0  0  0  0  0  0  0  0
    2.5980   -1.5000    0.0000 N   0  0  0  0  0  0  0  0  0  0  0  0
    1.2990   -0.7500    0.0000 C   0  0  0  0  0  0  0  0  0  0  0  0
    0.0000   -1.5000    0.0000 C   0  0  0  0  0  0  0  0  0  0  0  0
   -1.2990   -0.7500    0.0000 C   0  0  0  0  0  0  0  0  0  0  0  0
   -1.2990    0.7500    0.0000 C   0  0  0  0  0  0  0  0  0  0  0  0
   -2.5980    1.5000    0.0000 C   0  0  0  0  0  0  0  0  0  0  0  0
   -2.5981    3.0000    0.0000 C   0  0  0  0  0  0  0  0  0  0  0  0
   -3.8971    3.7500    0.0000 N   0  0  0  0  0  0  0  0  0  0  0  0
   -3.8971    5.2500    0.0000 C   0  0  0  0  0  0  0  0  0  0  0  0
   -5.1961    6.0000    0.0000 C   0  0  0  0  0  0  0  0  0  0  0  0
   -6.4952    5.2500    0.0000 O   0  0  0  0  0  0  0  0  0  0  0  0
   -5.1962    7.5000    0.0000 C   0  0  0  0  0  0  0  0  0  0  0  0
   -3.8971    8.2500    0.0000 C   0  0  0  0  0  0  0  0  0  0  0  0
   -3.8971    9.7500    0.0000 C   0  0  0  0  0  0  0  0  0  0  0  0
   -5.1962   10.5000    0.0000 C   0  0  0  0  0  0  0  0  0  0  0  0
   -6.4952    9.7500    0.0000 N   0  0  0  0  0  0  0  0  0  0  0  0
   -6.4952    8.2500    0.0000 C   0  0  0  0  0  0  0  0  0  0  0  0
    0.0000    1.5000    0.0000 C   0  0  0  0  0  0  0  0  0  0  0  0
    1.2990    0.7500    0.0000 C   0  0  0  0  0  0  0  0  0  0  0  0
   -0.0000   -6.0000    0.0000 C   0  0  0  0  0  0  0  0  0  0  0  0
  1  2  1  0  0  0  0
  2  3  2  0  0  0  0
  2  4  1  0  0  0  0
  4  5  2  0  0  0  0
  5  6  1  0  0  0  0
  6  7  2  0  0  0  0
  7  8  1  0  0  0  0
  8  9  1  0  0  0  0
  9 10  1  0  0  0  0
 10 11  2  0  0  0  0
 11 12  1  0  0  0  0
 12 13  2  0  0  0  0
 12 14  1  0  0  0  0
 10 15  1  0  0  0  0
 15 16  1  0  0  0  0
 16 17  2  0  0  0  0
 17 18  1  0  0  0  0
 18 19  2  0  0  0  0
 19 20  1  0  0  0  0
 20 21  1  0  0  0  0
 21 22  1  0  0  0  0
 22 23  1  0  0  0  0
 23 24  1  0  0  0  0
 24 25  1  6  0  0  0
 24 26  1  0  0  0  0
 26 27  2  0  0  0  0
 27 28  1  0  0  0  0
 28 29  2  0  0  0  0
 29 30  1  0  0  0  0
 30 31  2  0  0  0  0
 26 31  1  0  0  0  0
 19 32  1  0  0  0  0
 32 33  2  0  0  0  0
 16 33  1  0  0  0  0
  8 34  2  0  0  0  0
  4 34  1  0  0  0  0
M  END
> <chemblId>
CHEMBL127451

> <bioactivity__type>
IC50

> <units>
nM

> <value>
790.0

$$$$

  CDK     11271516562D 0   0.00000     0.00000     0

 24 25  0  0  0  0              1 V2000 
   -6.4952   17.2500    0.0000 C   0  0  0  0  0  0  0  0  0  0  0  0
   -5.1962   16.5000    0.0000 O   0  0  0  0  0  0  0  0  0  0  0  0
   -5.1962   15.0000    0.0000 C   0  0  0  0  0  0  0  0  0  0  0  0
   -6.4952   14.2500    0.0000 C   0  0  0  0  0  0  0  0  0  0  0  0
   -6.4952   12.7500    0.0000 C   0  0  0  0  0  0  0  0  0  0  0  0
   -5.1962   12.0000    0.0000 C   0  0  0  0  0  0  0  0  0  0  0  0
   -5.1962   10.5000    0.0000 C   0  0  0  0  0  0  0  0  0  0  0  0
   -3.8971    9.7500    0.0000 C   0  0  0  0  0  0  0  0  0  0  0  0
   -3.8971    8.2500    0.0000 C   0  0  0  0  0  0  0  0  0  0  0  0
   -2.5981    7.5000    0.0000 N   0  0  0  0  0  0  0  0  0  0  0  0
   -2.5981    6.0000    0.0000 C   0  0  0  0  0  0  0  0  0  0  0  0
   -1.2990    5.2500    0.0000 C   0  0  0  0  0  0  0  0  0  0  0  0
    0.0000    6.0000    0.0000 O   0  0  0  0  0  0  0  0  0  0  0  0
   -1.2990    3.7500    0.0000 C   0  0  0  0  0  0  0  0  0  0  0  0
    0.0000    3.0000    0.0000 O   0  0  0  0  0  0  0  0  0  0  0  0
    0.0000    1.5000    0.0000 C   0  0  0  0  0  0  0  0  0  0  0  0
   -1.2990    0.7500    0.0000 C   0  0  0  0  0  0  0  0  0  0  0  0
   -1.2990   -0.7500    0.0000 C   0  0  0  0  0  0  0  0  0  0  0  0
    0.0000   -1.5000    0.0000 C   0  0  0  0  0  0  0  0  0  0  0  0
   -0.0000   -3.0000    0.0000 O   0  0  0  0  0  0  0  0  0  0  0  0
    1.2990   -0.7500    0.0000 C   0  0  0  0  0  0  0  0  0  0  0  0
    1.2990    0.7500    0.0000 C   0  0  0  0  0  0  0  0  0  0  0  0
   -3.8971   12.7500    0.0000 C   0  0  0  0  0  0  0  0  0  0  0  0
   -3.8971   14.2500    0.0000 C   0  0  0  0  0  0  0  0  0  0  0  0
  1  2  1  0  0  0  0
  2  3  1  0  0  0  0
  3  4  2  0  0  0  0
  4  5  1  0  0  0  0
  5  6  2  0  0  0  0
  6  7  1  0  0  0  0
  7  8  1  0  0  0  0
  8  9  1  0  0  0  0
  9 10  1  0  0  0  0
 10 11  1  0  0  0  0
 11 12  1  0  0  0  0
 12 13  1  6  0  0  0
 12 14  1  0  0  0  0
 14 15  1  0  0  0  0
 15 16  1  0  0  0  0
 16 17  2  0  0  0  0
 17 18  1  0  0  0  0
 18 19  2  0  0  0  0
 19 20  1  0  0  0  0
 19 21  1  0  0  0  0
 21 22  2  0  0  0  0
 16 22  1  0  0  0  0
  6 23  1  0  0  0  0
 23 24  2  0  0  0  0
  3 24  1  0  0  0  0
M  END
> <chemblId>
CHEMBL12762

> <bioactivity__type>
IC50

> <units>
nM

> <value>
15.0

$$$$

  CDK     11271516562D 0   0.00000     0.00000     0

 46 50  0  0  0  0              1 V2000 
    4.3403  -15.2334    0.0000 C   0  0  0  0  0  0  0  0  0  0  0  0
    3.3369  -14.1185    0.0000 C   0  0  0  0  0  0  0  0  0  0  0  0
    3.8007  -12.6920    0.0000 C   0  0  0  0  0  0  0  0  0  0  0  0
    2.7972  -11.5770    0.0000 C   0  0  0  0  0  0  0  0  0  0  0  0
    3.2610  -10.1506    0.0000 C   0  0  0  0  0  0  0  0  0  0  0  0
    2.2576   -9.0356    0.0000 C   0  0  0  0  0  0  0  0  0  0  0  0
    2.7214   -7.6091    0.0000 C   0  0  0  0  0  0  0  0  0  0  0  0
    1.7179   -6.4942    0.0000 C   0  0  0  0  0  0  0  0  0  0  0  0
    2.1817   -5.0677    0.0000 C   0  0  0  0  0  0  0  0  0  0  0  0
    3.6084   -4.6045    0.0000 C   0  0  0  0  0  0  0  0  0  0  0  0
    3.6087   -3.1045    0.0000 S   0  0  0  0  0  0  0  0  0  0  0  0
    2.1822   -2.6407    0.0000 C   0  0  0  0  0  0  0  0  0  0  0  0
    1.3003   -3.8540    0.0000 N   0  0  0  0  0  0  0  0  0  0  0  0
    1.7190   -1.2140    0.0000 N   0  0  0  0  0  0  0  0  0  0  0  0
    2.6010   -0.0000    0.0000 C   0  0  0  0  0  0  0  0  0  0  0  0
    1.7190    1.2130    0.0000 C   0  0  0  0  0  0  0  0  0  0  0  0
    0.2930    0.7500    0.0000 C   0  0  0  0  0  0  0  0  0  0  0  0
   -1.0070    1.5000    0.0000 C   0  0  0  0  0  0  0  0  0  0  0  0
   -1.0072    3.0000    0.0000 N   0  0  0  0  0  0  0  0  0  0  0  0
   -2.3064    3.7498    0.0000 C   0  0  0  0  0  0  0  0  0  0  0  0
   -3.6053    2.9996    0.0000 N   0  0  0  0  0  0  0  0  0  0  0  0
   -4.9045    3.7494    0.0000 C   0  0  0  0  0  0  0  0  0  0  0  0
   -4.9047    5.2494    0.0000 C   0  0  0  0  0  0  0  0  0  0  0  0
   -6.2039    5.9991    0.0000 C   0  0  0  0  0  0  0  0  0  0  0  0
   -7.5028    5.2489    0.0000 C   0  0  0  0  0  0  0  0  0  0  0  0
   -8.8020    5.9987    0.0000 C   0  0  0  0  0  0  0  0  0  0  0  0
   -8.8022    7.4987    0.0000 C   0  0  0  0  0  0  0  0  0  0  0  0
  -10.1014    8.2485    0.0000 N   0  0  0  0  0  0  0  0  0  0  0  0
  -10.1016    9.7485    0.0000 C   0  0  0  0  0  0  0  0  0  0  0  0
  -11.4008   10.4983    0.0000 C   0  0  0  0  0  0  0  0  0  0  0  0
  -12.6997    9.7481    0.0000 O   0  0  0  0  0  0  0  0  0  0  0  0
  -11.4011   11.9983    0.0000 C   0  0  0  0  0  0  0  0  0  0  0  0
  -10.1021   12.7485    0.0000 C   0  0  0  0  0  0  0  0  0  0  0  0
  -10.1024   14.2485    0.0000 C   0  0  0  0  0  0  0  0  0  0  0  0
  -11.4016   14.9983    0.0000 C   0  0  0  0  0  0  0  0  0  0  0  0
  -12.7005   14.2481    0.0000 N   0  0  0  0  0  0  0  0  0  0  0  0
  -12.7002   12.7481    0.0000 C   0  0  0  0  0  0  0  0  0  0  0  0
   -7.5026    3.7489    0.0000 C   0  0  0  0  0  0  0  0  0  0  0  0
   -6.2034    2.9991    0.0000 C   0  0  0  0  0  0  0  0  0  0  0  0
   -2.3067    5.2498    0.0000 N   0  0  0  0  0  0  0  0  0  0  0  0
   -3.6058    5.9996    0.0000 C   0  0  0  0  0  0  0  0  0  0  0  0
   -4.9050    6.7494    0.0000 N   0  0  0  0  0  0  0  0  0  0  0  0
   -2.3060    0.7500    0.0000 C   0  0  0  0  0  0  0  0  0  0  0  0
   -2.3060   -0.7500    0.0000 C   0  0  0  0  0  0  0  0  0  0  0  0
   -1.0070   -1.5000    0.0000 C   0  0  0  0  0  0  0  0  0  0  0  0
    0.2930   -0.7500    0.0000 C   0  0  0  0  0  0  0  0  0  0  0  0
  1  2  1  0  0  0  0
  2  3  1  0  0  0  0
  3  4  1  0  0  0  0
  4  5  1  0  0  0  0
  5  6  1  0  0  0  0
  6  7  1  0  0  0  0
  7  8  1  0  0  0  0
  8  9  1  0  0  0  0
  9 10  2  0  0  0  0
 10 11  1  0  0  0  0
 11 12  1  0  0  0  0
 12 13  2  0  0  0  0
  9 13  1  0  0  0  0
 12 14  1  0  0  0  0
 14 15  1  0  0  0  0
 15 16  1  0  0  0  0
 16 17  1  0  0  0  0
 17 18  2  0  0  0  0
 18 19  1  0  0  0  0
 19 20  1  0  0  0  0
 20 21  2  0  0  0  0
 21 22  1  0  0  0  0
 22 23  2  0  0  0  0
 23 24  1  0  0  0  0
 24 25  2  0  0  0  0
 25 26  1  0  0  0  0
 26 27  1  0  0  0  0
 27 28  1  0  0  0  0
 28 29  1  0  0  0  0
 29 30  1  0  0  0  0
 30 31  1  6  0  0  0
 30 32  1  0  0  0  0
 32 33  2  0  0  0  0
 33 34  1  0  0  0  0
 34 35  2  0  0  0  0
 35 36  1  0  0  0  0
 36 37  2  0  0  0  0
 32 37  1  0  0  0  0
 25 38  1  0  0  0  0
 38 39  2  0  0  0  0
 22 39  1  0  0  0  0
 20 40  1  0  0  0  0
 40 41  1  0  0  0  0
 41 42  3  0  0  0  0
 18 43  1  0  0  0  0
 43 44  2  0  0  0  0
 44 45  1  0  0  0  0
 45 46  2  0  0  0  0
 14 46  1  0  0  0  0
 17 46  1  0  0  0  0
M  END
> <chemblId>
CHEMBL127656

> <bioactivity__type>
IC50

> <units>
nM

> <value>
1200.0

$$$$

  CDK     11271516562D 0   0.00000     0.00000     0

 35 38  0  0  0  0              1 V2000 
   15.5884    5.2499    0.0000 O   0  0  0  0  0  0  0  0  0  0  0  0
   15.5884    3.7499    0.0000 C   0  0  0  0  0  0  0  0  0  0  0  0
   14.2894    2.9999    0.0000 C   0  0  0  0  0  0  0  0  0  0  0  0
   12.9903    3.7499    0.0000 N   0  0  0  0  0  0  0  0  0  0  0  0
   11.6913    2.9999    0.0000 C   0  0  0  0  0  0  0  0  0  0  0  0
   10.3922    3.7500    0.0000 C   0  0  0  0  0  0  0  0  0  0  0  0
    9.0932    3.0000    0.0000 C   0  0  0  0  0  0  0  0  0  0  0  0
    7.7942    3.7500    0.0000 C   0  0  0  0  0  0  0  0  0  0  0  0
    6.4951    3.0000    0.0000 C   0  0  0  0  0  0  0  0  0  0  0  0
    6.4951    1.5000    0.0000 C   0  0  0  0  0  0  0  0  0  0  0  0
    5.1961    0.7500    0.0000 N   0  0  0  0  0  0  0  0  0  0  0  0
    3.8970    1.5000    0.0000 S   0  0  0  0  0  0  0  0  0  0  0  0
    4.8612    2.6491    0.0000 O   0  0  0  0  0  0  0  0  0  0  0  0
    2.9329    2.6491    0.0000 O   0  0  0  0  0  0  0  0  0  0  0  0
    2.5980    0.7500    0.0000 C   0  0  0  0  0  0  0  0  0  0  0  0
    2.5980   -0.7500    0.0000 C   0  0  0  0  0  0  0  0  0  0  0  0
    1.2990   -1.5000    0.0000 N   0  0  0  0  0  0  0  0  0  0  0  0
   -0.0000   -0.7500    0.0000 C   0  0  0  0  0  0  0  0  0  0  0  0
   -1.2990   -1.5000    0.0000 C   0  0  0  0  0  0  0  0  0  0  0  0
   -2.5980   -0.7500    0.0000 C   0  0  0  0  0  0  0  0  0  0  0  0
   -2.5980    0.7500    0.0000 C   0  0  0  0  0  0  0  0  0  0  0  0
   -1.2990    1.5000    0.0000 C   0  0  0  0  0  0  0  0  0  0  0  0
   -0.0000    0.7500    0.0000 C   0  0  0  0  0  0  0  0  0  0  0  0
    1.2990    1.5000    0.0000 C   0  0  0  0  0  0  0  0  0  0  0  0
    7.7942    0.7500    0.0000 C   0  0  0  0  0  0  0  0  0  0  0  0
    9.0932    1.5000    0.0000 C   0  0  0  0  0  0  0  0  0  0  0  0
   16.8874    2.9999    0.0000 C   0  0  0  0  0  0  0  0  0  0  0  0
   18.1865    3.7499    0.0000 O   0  0  0  0  0  0  0  0  0  0  0  0
   19.4855    2.9999    0.0000 C   0  0  0  0  0  0  0  0  0  0  0  0
   19.4855    1.4999    0.0000 C   0  0  0  0  0  0  0  0  0  0  0  0
   20.7845    0.7499    0.0000 C   0  0  0  0  0  0  0  0  0  0  0  0
   22.0836    1.4999    0.0000 C   0  0  0  0  0  0  0  0  0  0  0  0
   23.3826    0.7499    0.0000 O   0  0  0  0  0  0  0  0  0  0  0  0
   22.0836    2.9999    0.0000 C   0  0  0  0  0  0  0  0  0  0  0  0
   20.7846    3.7499    0.0000 C   0  0  0  0  0  0  0  0  0  0  0  0
  2  1  1  6  0  0  0
  2  3  1  0  0  0  0
  3  4  1  0  0  0  0
  4  5  1  0  0  0  0
  5  6  1  0  0  0  0
  6  7  1  0  0  0  0
  7  8  2  0  0  0  0
  8  9  1  0  0  0  0
  9 10  2  0  0  0  0
 10 11  1  0  0  0  0
 11 12  1  0  0  0  0
 12 13  2  0  0  0  0
 12 14  2  0  0  0  0
 12 15  1  0  0  0  0
 15 16  2  0  0  0  0
 16 17  1  0  0  0  0
 17 18  2  0  0  0  0
 18 19  1  0  0  0  0
 19 20  2  0  0  0  0
 20 21  1  0  0  0  0
 21 22  2  0  0  0  0
 22 23  1  0  0  0  0
 18 23  1  0  0  0  0
 23 24  2  0  0  0  0
 15 24  1  0  0  0  0
 10 25  1  0  0  0  0
 25 26  2  0  0  0  0
  7 26  1  0  0  0  0
  2 27  1  0  0  0  0
 27 28  1  0  0  0  0
 28 29  1  0  0  0  0
 29 30  2  0  0  0  0
 30 31  1  0  0  0  0
 31 32  2  0  0  0  0
 32 33  1  0  0  0  0
 32 34  1  0  0  0  0
 34 35  2  0  0  0  0
 29 35  1  0  0  0  0
M  END
> <chemblId>
CHEMBL12769

> <bioactivity__type>
IC50

> <units>
nM

> <value>
500.0

$$$$

  CDK     11271516562D 0   0.00000     0.00000     0

 32 34  0  0  0  0              1 V2000 
  -11.6914    9.7499    0.0000 O   0  0  0  0  0  0  0  0  0  0  0  0
  -10.3923   10.4999    0.0000 C   0  0  0  0  0  0  0  0  0  0  0  0
   -9.0933    9.7500    0.0000 C   0  0  0  0  0  0  0  0  0  0  0  0
   -9.0933    8.2500    0.0000 N   0  0  0  0  0  0  0  0  0  0  0  0
   -7.7942    7.5000    0.0000 C   0  0  0  0  0  0  0  0  0  0  0  0
   -7.7942    6.0000    0.0000 C   0  0  0  0  0  0  0  0  0  0  0  0
   -6.4952    5.2500    0.0000 C   0  0  0  0  0  0  0  0  0  0  0  0
   -6.4952    3.7500    0.0000 C   0  0  0  0  0  0  0  0  0  0  0  0
   -5.1961    3.0000    0.0000 C   0  0  0  0  0  0  0  0  0  0  0  0
   -3.8971    3.7500    0.0000 C   0  0  0  0  0  0  0  0  0  0  0  0
   -2.5981    3.0000    0.0000 N   0  0  0  0  0  0  0  0  0  0  0  0
   -2.5980    1.5000    0.0000 S   0  0  0  0  0  0  0  0  0  0  0  0
   -4.0753    1.7605    0.0000 O   0  0  0  0  0  0  0  0  0  0  0  0
   -3.1111    0.0904    0.0000 O   0  0  0  0  0  0  0  0  0  0  0  0
   -1.2990    0.7500    0.0000 C   0  0  0  0  0  0  0  0  0  0  0  0
    0.0000    1.5000    0.0000 C   0  0  0  0  0  0  0  0  0  0  0  0
    1.2990    0.7500    0.0000 C   0  0  0  0  0  0  0  0  0  0  0  0
    1.2990   -0.7500    0.0000 C   0  0  0  0  0  0  0  0  0  0  0  0
    0.0000   -1.5000    0.0000 C   0  0  0  0  0  0  0  0  0  0  0  0
   -0.0000   -3.0000    0.0000 Cl  0  0  0  0  0  0  0  0  0  0  0  0
   -1.2990   -0.7500    0.0000 C   0  0  0  0  0  0  0  0  0  0  0  0
   -3.8971    5.2500    0.0000 C   0  0  0  0  0  0  0  0  0  0  0  0
   -5.1961    6.0000    0.0000 C   0  0  0  0  0  0  0  0  0  0  0  0
  -10.3923   11.9999    0.0000 C   0  0  0  0  0  0  0  0  0  0  0  0
  -11.6914   12.7499    0.0000 O   0  0  0  0  0  0  0  0  0  0  0  0
  -11.6914   14.2499    0.0000 C   0  0  0  0  0  0  0  0  0  0  0  0
  -10.3924   14.9999    0.0000 C   0  0  0  0  0  0  0  0  0  0  0  0
  -10.3924   16.4999    0.0000 C   0  0  0  0  0  0  0  0  0  0  0  0
  -11.6914   17.2499    0.0000 C   0  0  0  0  0  0  0  0  0  0  0  0
  -11.6914   18.7499    0.0000 O   0  0  0  0  0  0  0  0  0  0  0  0
  -12.9904   16.4999    0.0000 C   0  0  0  0  0  0  0  0  0  0  0  0
  -12.9904   14.9999    0.0000 C   0  0  0  0  0  0  0  0  0  0  0  0
  2  1  1  6  0  0  0
  2  3  1  0  0  0  0
  3  4  1  0  0  0  0
  4  5  1  0  0  0  0
  5  6  1  0  0  0  0
  6  7  1  0  0  0  0
  7  8  2  0  0  0  0
  8  9  1  0  0  0  0
  9 10  2  0  0  0  0
 10 11  1  0  0  0  0
 11 12  1  0  0  0  0
 12 13  2  0  0  0  0
 12 14  2  0  0  0  0
 12 15  1  0  0  0  0
 15 16  2  0  0  0  0
 16 17  1  0  0  0  0
 17 18  2  0  0  0  0
 18 19  1  0  0  0  0
 19 20  1  0  0  0  0
 19 21  2  0  0  0  0
 15 21  1  0  0  0  0
 10 22  1  0  0  0  0
 22 23  2  0  0  0  0
  7 23  1  0  0  0  0
  2 24  1  0  0  0  0
 24 25  1  0  0  0  0
 25 26  1  0  0  0  0
 26 27  2  0  0  0  0
 27 28  1  0  0  0  0
 28 29  2  0  0  0  0
 29 30  1  0  0  0  0
 29 31  1  0  0  0  0
 31 32  2  0  0  0  0
 26 32  1  0  0  0  0
M  END
> <chemblId>
CHEMBL12813

> <bioactivity__type>
IC50

> <units>
nM

> <value>
1000.0

$$$$

  CDK     11271516562D 0   0.00000     0.00000     0

 22 23  0  0  0  0              1 V2000 
    6.5174    5.2289    0.0000 O   0  0  0  0  0  0  0  0  0  0  0  0
    5.2214    5.9841    0.0000 C   0  0  0  0  0  0  0  0  0  0  0  0
    3.9193    5.2394    0.0000 C   0  0  0  0  0  0  0  0  0  0  0  0
    3.9132    3.7394    0.0000 N   0  0  0  0  0  0  0  0  0  0  0  0
    2.6112    2.9947    0.0000 C   0  0  0  0  0  0  0  0  0  0  0  0
    2.6051    1.4947    0.0000 C   0  0  0  0  0  0  0  0  0  0  0  0
    1.3030    0.7500    0.0000 C   0  0  0  0  0  0  0  0  0  0  0  0
    1.3030   -0.7500    0.0000 C   0  0  0  0  0  0  0  0  0  0  0  0
    0.0280   -1.5000    0.0000 C   0  0  0  0  0  0  0  0  0  0  0  0
   -1.3220   -0.7500    0.0000 C   0  0  0  0  0  0  0  0  0  0  0  0
   -2.6148   -1.5107    0.0000 O   0  0  0  0  0  0  0  0  0  0  0  0
   -1.3220    0.7500    0.0000 C   0  0  0  0  0  0  0  0  0  0  0  0
    0.0280    1.5000    0.0000 C   0  0  0  0  0  0  0  0  0  0  0  0
    5.2275    7.4841    0.0000 C   0  0  0  0  0  0  0  0  0  0  0  0
    6.5296    8.2288    0.0000 O   0  0  0  0  0  0  0  0  0  0  0  0
    6.5357    9.7288    0.0000 C   0  0  0  0  0  0  0  0  0  0  0  0
    7.8377   10.4735    0.0000 C   0  0  0  0  0  0  0  0  0  0  0  0
    7.8438   11.9735    0.0000 C   0  0  0  0  0  0  0  0  0  0  0  0
    6.5479   12.7288    0.0000 C   0  0  0  0  0  0  0  0  0  0  0  0
    6.5540   14.2288    0.0000 O   0  0  0  0  0  0  0  0  0  0  0  0
    5.2458   11.9841    0.0000 C   0  0  0  0  0  0  0  0  0  0  0  0
    5.2397   10.4841    0.0000 C   0  0  0  0  0  0  0  0  0  0  0  0
  2  1  1  1  0  0  0
  2  3  1  0  0  0  0
  3  4  1  0  0  0  0
  4  5  1  0  0  0  0
  5  6  1  0  0  0  0
  6  7  1  0  0  0  0
  7  8  2  0  0  0  0
  8  9  1  0  0  0  0
  9 10  2  0  0  0  0
 10 11  1  0  0  0  0
 10 12  1  0  0  0  0
 12 13  2  0  0  0  0
  7 13  1  0  0  0  0
  2 14  1  0  0  0  0
 14 15  1  0  0  0  0
 15 16  1  0  0  0  0
 16 17  2  0  0  0  0
 17 18  1  0  0  0  0
 18 19  2  0  0  0  0
 19 20  1  0  0  0  0
 19 21  1  0  0  0  0
 21 22  2  0  0  0  0
 16 22  1  0  0  0  0
M  END
> <chemblId>
CHEMBL12876

> <bioactivity__type>
IC50

> <units>
nM

> <value>
900.0

$$$$

  CDK     11271516562D 0   0.00000     0.00000     0

 37 39  0  0  0  0              1 V2000 
   -5.1961   -6.0000    0.0000 C   0  0  0  0  0  0  0  0  0  0  0  0
   -3.8971   -5.2500    0.0000 C   0  0  0  0  0  0  0  0  0  0  0  0
   -3.8971   -3.7500    0.0000 O   0  0  0  0  0  0  0  0  0  0  0  0
   -2.5981   -3.0000    0.0000 C   0  0  0  0  0  0  0  0  0  0  0  0
   -1.2990   -3.7500    0.0000 O   0  0  0  0  0  0  0  0  0  0  0  0
   -2.5980   -1.5000    0.0000 N   0  0  0  0  0  0  0  0  0  0  0  0
   -1.2990   -0.7500    0.0000 C   0  0  0  0  0  0  0  0  0  0  0  0
   -0.0000   -1.5000    0.0000 C   0  0  0  0  0  0  0  0  0  0  0  0
    1.2990   -0.7500    0.0000 C   0  0  0  0  0  0  0  0  0  0  0  0
    1.2990    0.7500    0.0000 C   0  0  0  0  0  0  0  0  0  0  0  0
   -0.0000    1.5000    0.0000 C   0  0  0  0  0  0  0  0  0  0  0  0
   -1.2990    0.7500    0.0000 C   0  0  0  0  0  0  0  0  0  0  0  0
    2.5980    1.5000    0.0000 S   0  0  0  0  0  0  0  0  0  0  0  0
    3.1111    0.0904    0.0000 O   0  0  0  0  0  0  0  0  0  0  0  0
    4.0753    1.7605    0.0000 O   0  0  0  0  0  0  0  0  0  0  0  0
    2.5981    3.0000    0.0000 N   0  0  0  0  0  0  0  0  0  0  0  0
    3.8971    3.7500    0.0000 C   0  0  0  0  0  0  0  0  0  0  0  0
    5.1961    3.0000    0.0000 C   0  0  0  0  0  0  0  0  0  0  0  0
    6.4952    3.7500    0.0000 C   0  0  0  0  0  0  0  0  0  0  0  0
    6.4952    5.2500    0.0000 C   0  0  0  0  0  0  0  0  0  0  0  0
    7.7942    6.0000    0.0000 C   0  0  0  0  0  0  0  0  0  0  0  0
    7.7942    7.5000    0.0000 C   0  0  0  0  0  0  0  0  0  0  0  0
    9.0933    8.2500    0.0000 N   0  0  0  0  0  0  0  0  0  0  0  0
    9.0933    9.7500    0.0000 C   0  0  0  0  0  0  0  0  0  0  0  0
   10.3923   10.4999    0.0000 C   0  0  0  0  0  0  0  0  0  0  0  0
   11.6914    9.7499    0.0000 O   0  0  0  0  0  0  0  0  0  0  0  0
   10.3923   11.9999    0.0000 C   0  0  0  0  0  0  0  0  0  0  0  0
   11.6914   12.7499    0.0000 O   0  0  0  0  0  0  0  0  0  0  0  0
   11.6914   14.2499    0.0000 C   0  0  0  0  0  0  0  0  0  0  0  0
   12.9904   14.9999    0.0000 C   0  0  0  0  0  0  0  0  0  0  0  0
   12.9904   16.4999    0.0000 C   0  0  0  0  0  0  0  0  0  0  0  0
   11.6914   17.2499    0.0000 C   0  0  0  0  0  0  0  0  0  0  0  0
   11.6914   18.7499    0.0000 O   0  0  0  0  0  0  0  0  0  0  0  0
   10.3924   16.4999    0.0000 C   0  0  0  0  0  0  0  0  0  0  0  0
   10.3924   14.9999    0.0000 C   0  0  0  0  0  0  0  0  0  0  0  0
    5.1961    6.0000    0.0000 C   0  0  0  0  0  0  0  0  0  0  0  0
    3.8971    5.2500    0.0000 C   0  0  0  0  0  0  0  0  0  0  0  0
  1  2  1  0  0  0  0
  2  3  1  0  0  0  0
  3  4  1  0  0  0  0
  4  5  2  0  0  0  0
  4  6  1  0  0  0  0
  6  7  1  0  0  0  0
  7  8  2  0  0  0  0
  8  9  1  0  0  0  0
  9 10  2  0  0  0  0
 10 11  1  0  0  0  0
 11 12  2  0  0  0  0
  7 12  1  0  0  0  0
 10 13  1  0  0  0  0
 13 14  2  0  0  0  0
 13 15  2  0  0  0  0
 13 16  1  0  0  0  0
 16 17  1  0  0  0  0
 17 18  2  0  0  0  0
 18 19  1  0  0  0  0
 19 20  2  0  0  0  0
 20 21  1  0  0  0  0
 21 22  1  0  0  0  0
 22 23  1  0  0  0  0
 23 24  1  0  0  0  0
 24 25  1  0  0  0  0
 25 26  1  1  0  0  0
 25 27  1  0  0  0  0
 27 28  1  0  0  0  0
 28 29  1  0  0  0  0
 29 30  2  0  0  0  0
 30 31  1  0  0  0  0
 31 32  2  0  0  0  0
 32 33  1  0  0  0  0
 32 34  1  0  0  0  0
 34 35  2  0  0  0  0
 29 35  1  0  0  0  0
 20 36  1  0  0  0  0
 36 37  2  0  0  0  0
 17 37  1  0  0  0  0
M  END
> <chemblId>
CHEMBL12911

> <bioactivity__type>
IC50

> <units>
nM

> <value>
220.0

$$$$

  CDK     11271516562D 0   0.00000     0.00000     0

 41 43  0  0  0  0              1 V2000 
   -7.7943  -10.5000    0.0000 C   0  0  0  0  0  0  0  0  0  0  0  0
   -6.4952   -9.7500    0.0000 C   0  0  0  0  0  0  0  0  0  0  0  0
   -6.4952   -8.2500    0.0000 C   0  0  0  0  0  0  0  0  0  0  0  0
   -5.1962   -7.5000    0.0000 C   0  0  0  0  0  0  0  0  0  0  0  0
   -5.1961   -6.0000    0.0000 C   0  0  0  0  0  0  0  0  0  0  0  0
   -3.8971   -5.2500    0.0000 C   0  0  0  0  0  0  0  0  0  0  0  0
   -3.8971   -3.7500    0.0000 O   0  0  0  0  0  0  0  0  0  0  0  0
   -2.5981   -3.0000    0.0000 C   0  0  0  0  0  0  0  0  0  0  0  0
   -1.2990   -3.7500    0.0000 O   0  0  0  0  0  0  0  0  0  0  0  0
   -2.5980   -1.5000    0.0000 N   0  0  0  0  0  0  0  0  0  0  0  0
   -1.2990   -0.7500    0.0000 C   0  0  0  0  0  0  0  0  0  0  0  0
   -0.0000   -1.5000    0.0000 C   0  0  0  0  0  0  0  0  0  0  0  0
    1.2990   -0.7500    0.0000 C   0  0  0  0  0  0  0  0  0  0  0  0
    1.2990    0.7500    0.0000 C   0  0  0  0  0  0  0  0  0  0  0  0
   -0.0000    1.5000    0.0000 C   0  0  0  0  0  0  0  0  0  0  0  0
   -1.2990    0.7500    0.0000 C   0  0  0  0  0  0  0  0  0  0  0  0
    2.5980    1.5000    0.0000 S   0  0  0  0  0  0  0  0  0  0  0  0
    3.1111    0.0904    0.0000 O   0  0  0  0  0  0  0  0  0  0  0  0
    4.0753    1.7605    0.0000 O   0  0  0  0  0  0  0  0  0  0  0  0
    2.5981    3.0000    0.0000 N   0  0  0  0  0  0  0  0  0  0  0  0
    3.8971    3.7500    0.0000 C   0  0  0  0  0  0  0  0  0  0  0  0
    5.1961    3.0000    0.0000 C   0  0  0  0  0  0  0  0  0  0  0  0
    6.4952    3.7500    0.0000 C   0  0  0  0  0  0  0  0  0  0  0  0
    6.4952    5.2500    0.0000 C   0  0  0  0  0  0  0  0  0  0  0  0
    7.7942    6.0000    0.0000 C   0  0  0  0  0  0  0  0  0  0  0  0
    7.7942    7.5000    0.0000 C   0  0  0  0  0  0  0  0  0  0  0  0
    9.0933    8.2500    0.0000 N   0  0  0  0  0  0  0  0  0  0  0  0
    9.0933    9.7500    0.0000 C   0  0  0  0  0  0  0  0  0  0  0  0
   10.3923   10.4999    0.0000 C   0  0  0  0  0  0  0  0  0  0  0  0
   11.6914    9.7499    0.0000 O   0  0  0  0  0  0  0  0  0  0  0  0
   10.3923   11.9999    0.0000 C   0  0  0  0  0  0  0  0  0  0  0  0
   11.6914   12.7499    0.0000 O   0  0  0  0  0  0  0  0  0  0  0  0
   11.6914   14.2499    0.0000 C   0  0  0  0  0  0  0  0  0  0  0  0
   12.9904   14.9999    0.0000 C   0  0  0  0  0  0  0  0  0  0  0  0
   12.9904   16.4999    0.0000 C   0  0  0  0  0  0  0  0  0  0  0  0
   11.6914   17.2499    0.0000 C   0  0  0  0  0  0  0  0  0  0  0  0
   11.6914   18.7499    0.0000 O   0  0  0  0  0  0  0  0  0  0  0  0
   10.3924   16.4999    0.0000 C   0  0  0  0  0  0  0  0  0  0  0  0
   10.3924   14.9999    0.0000 C   0  0  0  0  0  0  0  0  0  0  0  0
    5.1961    6.0000    0.0000 C   0  0  0  0  0  0  0  0  0  0  0  0
    3.8971    5.2500    0.0000 C   0  0  0  0  0  0  0  0  0  0  0  0
  1  2  1  0  0  0  0
  2  3  1  0  0  0  0
  3  4  1  0  0  0  0
  4  5  1  0  0  0  0
  5  6  1  0  0  0  0
  6  7  1  0  0  0  0
  7  8  1  0  0  0  0
  8  9  2  0  0  0  0
  8 10  1  0  0  0  0
 10 11  1  0  0  0  0
 11 12  2  0  0  0  0
 12 13  1  0  0  0  0
 13 14  2  0  0  0  0
 14 15  1  0  0  0  0
 15 16  2  0  0  0  0
 11 16  1  0  0  0  0
 14 17  1  0  0  0  0
 17 18  2  0  0  0  0
 17 19  2  0  0  0  0
 17 20  1  0  0  0  0
 20 21  1  0  0  0  0
 21 22  2  0  0  0  0
 22 23  1  0  0  0  0
 23 24  2  0  0  0  0
 24 25  1  0  0  0  0
 25 26  1  0  0  0  0
 26 27  1  0  0  0  0
 27 28  1  0  0  0  0
 28 29  1  0  0  0  0
 29 30  1  1  0  0  0
 29 31  1  0  0  0  0
 31 32  1  0  0  0  0
 32 33  1  0  0  0  0
 33 34  2  0  0  0  0
 34 35  1  0  0  0  0
 35 36  2  0  0  0  0
 36 37  1  0  0  0  0
 36 38  1  0  0  0  0
 38 39  2  0  0  0  0
 33 39  1  0  0  0  0
 24 40  1  0  0  0  0
 40 41  2  0  0  0  0
 21 41  1  0  0  0  0
M  END
> <chemblId>
CHEMBL12939

> <bioactivity__type>
IC50

> <units>
nM

> <value>
190.0

$$$$

  CDK     11271516562D 0   0.00000     0.00000     0

 36 38  0  0  0  0              1 V2000 
   -3.8971   -5.2500    0.0000 C   0  0  0  0  0  0  0  0  0  0  0  0
   -3.8971   -3.7500    0.0000 C   0  0  0  0  0  0  0  0  0  0  0  0
   -2.5981   -3.0000    0.0000 C   0  0  0  0  0  0  0  0  0  0  0  0
   -1.2990   -3.7500    0.0000 O   0  0  0  0  0  0  0  0  0  0  0  0
   -2.5980   -1.5000    0.0000 N   0  0  0  0  0  0  0  0  0  0  0  0
   -1.2990   -0.7500    0.0000 C   0  0  0  0  0  0  0  0  0  0  0  0
   -0.0000   -1.5000    0.0000 C   0  0  0  0  0  0  0  0  0  0  0  0
    1.2990   -0.7500    0.0000 C   0  0  0  0  0  0  0  0  0  0  0  0
    1.2990    0.7500    0.0000 C   0  0  0  0  0  0  0  0  0  0  0  0
   -0.0000    1.5000    0.0000 C   0  0  0  0  0  0  0  0  0  0  0  0
   -1.2990    0.7500    0.0000 C   0  0  0  0  0  0  0  0  0  0  0  0
    2.5980    1.5000    0.0000 S   0  0  0  0  0  0  0  0  0  0  0  0
    3.1111    0.0904    0.0000 O   0  0  0  0  0  0  0  0  0  0  0  0
    4.0753    1.7605    0.0000 O   0  0  0  0  0  0  0  0  0  0  0  0
    2.5981    3.0000    0.0000 N   0  0  0  0  0  0  0  0  0  0  0  0
    3.8971    3.7500    0.0000 C   0  0  0  0  0  0  0  0  0  0  0  0
    5.1961    3.0000    0.0000 C   0  0  0  0  0  0  0  0  0  0  0  0
    6.4952    3.7500    0.0000 C   0  0  0  0  0  0  0  0  0  0  0  0
    6.4952    5.2500    0.0000 C   0  0  0  0  0  0  0  0  0  0  0  0
    7.7942    6.0000    0.0000 C   0  0  0  0  0  0  0  0  0  0  0  0
    7.7942    7.5000    0.0000 C   0  0  0  0  0  0  0  0  0  0  0  0
    9.0933    8.2500    0.0000 N   0  0  0  0  0  0  0  0  0  0  0  0
    9.0933    9.7500    0.0000 C   0  0  0  0  0  0  0  0  0  0  0  0
   10.3923   10.4999    0.0000 C   0  0  0  0  0  0  0  0  0  0  0  0
   11.6914    9.7499    0.0000 O   0  0  0  0  0  0  0  0  0  0  0  0
   10.3923   11.9999    0.0000 C   0  0  0  0  0  0  0  0  0  0  0  0
   11.6914   12.7499    0.0000 O   0  0  0  0  0  0  0  0  0  0  0  0
   11.6914   14.2499    0.0000 C   0  0  0  0  0  0  0  0  0  0  0  0
   12.9904   14.9999    0.0000 C   0  0  0  0  0  0  0  0  0  0  0  0
   12.9904   16.4999    0.0000 C   0  0  0  0  0  0  0  0  0  0  0  0
   11.6914   17.2499    0.0000 C   0  0  0  0  0  0  0  0  0  0  0  0
   11.6914   18.7499    0.0000 O   0  0  0  0  0  0  0  0  0  0  0  0
   10.3924   16.4999    0.0000 C   0  0  0  0  0  0  0  0  0  0  0  0
   10.3924   14.9999    0.0000 C   0  0  0  0  0  0  0  0  0  0  0  0
    5.1961    6.0000    0.0000 C   0  0  0  0  0  0  0  0  0  0  0  0
    3.8971    5.2500    0.0000 C   0  0  0  0  0  0  0  0  0  0  0  0
  1  2  1  0  0  0  0
  2  3  1  0  0  0  0
  3  4  2  0  0  0  0
  3  5  1  0  0  0  0
  5  6  1  0  0  0  0
  6  7  2  0  0  0  0
  7  8  1  0  0  0  0
  8  9  2  0  0  0  0
  9 10  1  0  0  0  0
 10 11  2  0  0  0  0
  6 11  1  0  0  0  0
  9 12  1  0  0  0  0
 12 13  2  0  0  0  0
 12 14  2  0  0  0  0
 12 15  1  0  0  0  0
 15 16  1  0  0  0  0
 16 17  2  0  0  0  0
 17 18  1  0  0  0  0
 18 19  2  0  0  0  0
 19 20  1  0  0  0  0
 20 21  1  0  0  0  0
 21 22  1  0  0  0  0
 22 23  1  0  0  0  0
 23 24  1  0  0  0  0
 24 25  1  1  0  0  0
 24 26  1  0  0  0  0
 26 27  1  0  0  0  0
 27 28  1  0  0  0  0
 28 29  2  0  0  0  0
 29 30  1  0  0  0  0
 30 31  2  0  0  0  0
 31 32  1  0  0  0  0
 31 33  1  0  0  0  0
 33 34  2  0  0  0  0
 28 34  1  0  0  0  0
 19 35  1  0  0  0  0
 35 36  2  0  0  0  0
 16 36  1  0  0  0  0
M  END
> <chemblId>
CHEMBL12943

> <bioactivity__type>
IC50

> <units>
nM

> <value>
880.0

$$$$

  CDK     11271516562D 0   0.00000     0.00000     0

 24 25  0  0  0  0              1 V2000 
    5.2092    2.9841    0.0000 C   0  0  0  0  0  0  0  0  0  0  0  0
    3.9132    3.7394    0.0000 C   0  0  0  0  0  0  0  0  0  0  0  0
    2.6112    2.9947    0.0000 C   0  0  0  0  0  0  0  0  0  0  0  0
    2.6051    1.4947    0.0000 C   0  0  0  0  0  0  0  0  0  0  0  0
    1.3030    0.7500    0.0000 C   0  0  0  0  0  0  0  0  0  0  0  0
    1.3030   -0.7500    0.0000 C   0  0  0  0  0  0  0  0  0  0  0  0
    0.0280   -1.5000    0.0000 C   0  0  0  0  0  0  0  0  0  0  0  0
   -1.3220   -0.7500    0.0000 C   0  0  0  0  0  0  0  0  0  0  0  0
   -2.6148   -1.5107    0.0000 O   0  0  0  0  0  0  0  0  0  0  0  0
   -1.3220    0.7500    0.0000 C   0  0  0  0  0  0  0  0  0  0  0  0
    0.0280    1.5000    0.0000 C   0  0  0  0  0  0  0  0  0  0  0  0
    3.9193    5.2394    0.0000 N   0  0  0  0  0  0  0  0  0  0  0  0
    5.2214    5.9841    0.0000 C   0  0  0  0  0  0  0  0  0  0  0  0
    5.2275    7.4841    0.0000 C   0  0  0  0  0  0  0  0  0  0  0  0
    3.9315    8.2394    0.0000 O   0  0  0  0  0  0  0  0  0  0  0  0
    6.5296    8.2288    0.0000 C   0  0  0  0  0  0  0  0  0  0  0  0
    6.5357    9.7288    0.0000 O   0  0  0  0  0  0  0  0  0  0  0  0
    7.8377   10.4735    0.0000 C   0  0  0  0  0  0  0  0  0  0  0  0
    9.1337    9.7183    0.0000 C   0  0  0  0  0  0  0  0  0  0  0  0
   10.4358   10.4630    0.0000 C   0  0  0  0  0  0  0  0  0  0  0  0
   10.4419   11.9630    0.0000 C   0  0  0  0  0  0  0  0  0  0  0  0
   11.7440   12.7077    0.0000 O   0  0  0  0  0  0  0  0  0  0  0  0
    9.1459   12.7182    0.0000 C   0  0  0  0  0  0  0  0  0  0  0  0
    7.8438   11.9735    0.0000 C   0  0  0  0  0  0  0  0  0  0  0  0
  2  1  1  1  0  0  0
  2  3  1  0  0  0  0
  3  4  1  0  0  0  0
  4  5  1  0  0  0  0
  5  6  2  0  0  0  0
  6  7  1  0  0  0  0
  7  8  2  0  0  0  0
  8  9  1  0  0  0  0
  8 10  1  0  0  0  0
 10 11  2  0  0  0  0
  5 11  1  0  0  0  0
  2 12  1  0  0  0  0
 12 13  1  0  0  0  0
 13 14  1  0  0  0  0
 14 15  1  6  0  0  0
 14 16  1  0  0  0  0
 16 17  1  0  0  0  0
 17 18  1  0  0  0  0
 18 19  2  0  0  0  0
 19 20  1  0  0  0  0
 20 21  2  0  0  0  0
 21 22  1  0  0  0  0
 21 23  1  0  0  0  0
 23 24  2  0  0  0  0
 18 24  1  0  0  0  0
M  END
> <chemblId>
CHEMBL12994

> <bioactivity__type>
IC50

> <units>
nM

> <value>
15.0

$$$$

  CDK     11271516562D 0   0.00000     0.00000     0

 41 43  0  0  0  0              1 V2000 
   -7.7943  -10.5000    0.0000 C   0  0  0  0  0  0  0  0  0  0  0  0
   -6.4952   -9.7500    0.0000 C   0  0  0  0  0  0  0  0  0  0  0  0
   -6.4952   -8.2500    0.0000 C   0  0  0  0  0  0  0  0  0  0  0  0
   -5.1962   -7.5000    0.0000 C   0  0  0  0  0  0  0  0  0  0  0  0
   -5.1961   -6.0000    0.0000 C   0  0  0  0  0  0  0  0  0  0  0  0
   -3.8971   -5.2500    0.0000 C   0  0  0  0  0  0  0  0  0  0  0  0
   -3.8971   -3.7500    0.0000 N   0  0  0  0  0  0  0  0  0  0  0  0
   -2.5981   -3.0000    0.0000 C   0  0  0  0  0  0  0  0  0  0  0  0
   -1.2990   -3.7500    0.0000 O   0  0  0  0  0  0  0  0  0  0  0  0
   -2.5980   -1.5000    0.0000 N   0  0  0  0  0  0  0  0  0  0  0  0
   -1.2990   -0.7500    0.0000 C   0  0  0  0  0  0  0  0  0  0  0  0
   -0.0000   -1.5000    0.0000 C   0  0  0  0  0  0  0  0  0  0  0  0
    1.2990   -0.7500    0.0000 C   0  0  0  0  0  0  0  0  0  0  0  0
    1.2990    0.7500    0.0000 C   0  0  0  0  0  0  0  0  0  0  0  0
   -0.0000    1.5000    0.0000 C   0  0  0  0  0  0  0  0  0  0  0  0
   -1.2990    0.7500    0.0000 C   0  0  0  0  0  0  0  0  0  0  0  0
    2.5980    1.5000    0.0000 S   0  0  0  0  0  0  0  0  0  0  0  0
    3.1111    0.0904    0.0000 O   0  0  0  0  0  0  0  0  0  0  0  0
    4.0753    1.7605    0.0000 O   0  0  0  0  0  0  0  0  0  0  0  0
    2.5981    3.0000    0.0000 N   0  0  0  0  0  0  0  0  0  0  0  0
    3.8971    3.7500    0.0000 C   0  0  0  0  0  0  0  0  0  0  0  0
    5.1961    3.0000    0.0000 C   0  0  0  0  0  0  0  0  0  0  0  0
    6.4952    3.7500    0.0000 C   0  0  0  0  0  0  0  0  0  0  0  0
    6.4952    5.2500    0.0000 C   0  0  0  0  0  0  0  0  0  0  0  0
    7.7942    6.0000    0.0000 C   0  0  0  0  0  0  0  0  0  0  0  0
    7.7942    7.5000    0.0000 C   0  0  0  0  0  0  0  0  0  0  0  0
    9.0933    8.2500    0.0000 N   0  0  0  0  0  0  0  0  0  0  0  0
    9.0933    9.7500    0.0000 C   0  0  0  0  0  0  0  0  0  0  0  0
   10.3923   10.4999    0.0000 C   0  0  0  0  0  0  0  0  0  0  0  0
   11.6914    9.7499    0.0000 O   0  0  0  0  0  0  0  0  0  0  0  0
   10.3923   11.9999    0.0000 C   0  0  0  0  0  0  0  0  0  0  0  0
   11.6914   12.7499    0.0000 O   0  0  0  0  0  0  0  0  0  0  0  0
   11.6914   14.2499    0.0000 C   0  0  0  0  0  0  0  0  0  0  0  0
   12.9904   14.9999    0.0000 C   0  0  0  0  0  0  0  0  0  0  0  0
   12.9904   16.4999    0.0000 C   0  0  0  0  0  0  0  0  0  0  0  0
   11.6914   17.2499    0.0000 C   0  0  0  0  0  0  0  0  0  0  0  0
   11.6914   18.7499    0.0000 O   0  0  0  0  0  0  0  0  0  0  0  0
   10.3924   16.4999    0.0000 C   0  0  0  0  0  0  0  0  0  0  0  0
   10.3924   14.9999    0.0000 C   0  0  0  0  0  0  0  0  0  0  0  0
    5.1961    6.0000    0.0000 C   0  0  0  0  0  0  0  0  0  0  0  0
    3.8971    5.2500    0.0000 C   0  0  0  0  0  0  0  0  0  0  0  0
  1  2  1  0  0  0  0
  2  3  1  0  0  0  0
  3  4  1  0  0  0  0
  4  5  1  0  0  0  0
  5  6  1  0  0  0  0
  6  7  1  0  0  0  0
  7  8  1  0  0  0  0
  8  9  2  0  0  0  0
  8 10  1  0  0  0  0
 10 11  1  0  0  0  0
 11 12  2  0  0  0  0
 12 13  1  0  0  0  0
 13 14  2  0  0  0  0
 14 15  1  0  0  0  0
 15 16  2  0  0  0  0
 11 16  1  0  0  0  0
 14 17  1  0  0  0  0
 17 18  2  0  0  0  0
 17 19  2  0  0  0  0
 17 20  1  0  0  0  0
 20 21  1  0  0  0  0
 21 22  2  0  0  0  0
 22 23  1  0  0  0  0
 23 24  2  0  0  0  0
 24 25  1  0  0  0  0
 25 26  1  0  0  0  0
 26 27  1  0  0  0  0
 27 28  1  0  0  0  0
 28 29  1  0  0  0  0
 29 30  1  1  0  0  0
 29 31  1  0  0  0  0
 31 32  1  0  0  0  0
 32 33  1  0  0  0  0
 33 34  2  0  0  0  0
 34 35  1  0  0  0  0
 35 36  2  0  0  0  0
 36 37  1  0  0  0  0
 36 38  1  0  0  0  0
 38 39  2  0  0  0  0
 33 39  1  0  0  0  0
 24 40  1  0  0  0  0
 40 41  2  0  0  0  0
 21 41  1  0  0  0  0
M  END
> <chemblId>
CHEMBL12998

> <bioactivity__type>
IC50

> <units>
nM

> <value>
200.0

$$$$

  CDK     11271516562D 0   0.00000     0.00000     0

 19 19  0  0  0  0              1 V2000 
    3.9193    5.2394    0.0000 C   0  0  0  0  0  0  0  0  0  0  0  0
    3.9132    3.7394    0.0000 O   0  0  0  0  0  0  0  0  0  0  0  0
    2.6112    2.9947    0.0000 C   0  0  0  0  0  0  0  0  0  0  0  0
    2.6051    1.4947    0.0000 C   0  0  0  0  0  0  0  0  0  0  0  0
    1.3030    0.7500    0.0000 C   0  0  0  0  0  0  0  0  0  0  0  0
    1.3030   -0.7500    0.0000 C   0  0  0  0  0  0  0  0  0  0  0  0
    0.0280   -1.5000    0.0000 C   0  0  0  0  0  0  0  0  0  0  0  0
   -1.3220   -0.7500    0.0000 C   0  0  0  0  0  0  0  0  0  0  0  0
   -2.6148   -1.5107    0.0000 O   0  0  0  0  0  0  0  0  0  0  0  0
   -2.6024   -3.0106    0.0000 C   0  0  0  0  0  0  0  0  0  0  0  0
   -3.8952   -3.7713    0.0000 C   0  0  0  0  0  0  0  0  0  0  0  0
   -5.2004   -3.0321    0.0000 O   0  0  0  0  0  0  0  0  0  0  0  0
   -3.8829   -5.2713    0.0000 C   0  0  0  0  0  0  0  0  0  0  0  0
   -5.1757   -6.0320    0.0000 N   0  0  0  0  0  0  0  0  0  0  0  0
   -5.1633   -7.5319    0.0000 C   0  0  0  0  0  0  0  0  0  0  0  0
   -6.4561   -8.2926    0.0000 C   0  0  0  0  0  0  0  0  0  0  0  0
   -3.8581   -8.2712    0.0000 C   0  0  0  0  0  0  0  0  0  0  0  0
   -1.3220    0.7500    0.0000 C   0  0  0  0  0  0  0  0  0  0  0  0
    0.0280    1.5000    0.0000 C   0  0  0  0  0  0  0  0  0  0  0  0
  1  2  1  0  0  0  0
  2  3  1  0  0  0  0
  3  4  1  0  0  0  0
  4  5  1  0  0  0  0
  5  6  2  0  0  0  0
  6  7  1  0  0  0  0
  7  8  2  0  0  0  0
  8  9  1  0  0  0  0
  9 10  1  0  0  0  0
 10 11  1  0  0  0  0
 11 12  1  0  0  0  0
 11 13  1  0  0  0  0
 13 14  1  0  0  0  0
 14 15  1  0  0  0  0
 15 16  1  0  0  0  0
 15 17  1  0  0  0  0
  8 18  1  0  0  0  0
 18 19  2  0  0  0  0
  5 19  1  0  0  0  0
M  END
> <chemblId>
CHEMBL13

> <bioactivity__type>
IC50

> <units>
nM

> <value>
176.0

$$$$

  CDK     11271516562D 0   0.00000     0.00000     0

 34 36  0  0  0  0              1 V2000 
  -11.6913   13.8210    0.0000 O   0  0  0  0  0  0  0  0  0  0  0  0
  -10.3923   14.5710    0.0000 C   0  0  0  0  0  0  0  0  0  0  0  0
   -9.0933   13.8210    0.0000 C   0  0  0  0  0  0  0  0  0  0  0  0
   -9.0933   12.3210    0.0000 N   0  0  0  0  0  0  0  0  0  0  0  0
   -7.7942   11.5710    0.0000 C   0  0  0  0  0  0  0  0  0  0  0  0
   -7.7942   10.0710    0.0000 C   0  0  0  0  0  0  0  0  0  0  0  0
   -6.4952    9.3210    0.0000 C   0  0  0  0  0  0  0  0  0  0  0  0
   -6.4952    7.8210    0.0000 C   0  0  0  0  0  0  0  0  0  0  0  0
   -5.1962    7.0710    0.0000 C   0  0  0  0  0  0  0  0  0  0  0  0
   -3.8971    7.8210    0.0000 C   0  0  0  0  0  0  0  0  0  0  0  0
   -2.5981    7.0710    0.0000 N   0  0  0  0  0  0  0  0  0  0  0  0
   -2.5981    5.5710    0.0000 S   0  0  0  0  0  0  0  0  0  0  0  0
   -4.0753    5.8315    0.0000 O   0  0  0  0  0  0  0  0  0  0  0  0
   -3.1111    4.1615    0.0000 O   0  0  0  0  0  0  0  0  0  0  0  0
   -1.2990    4.8210    0.0000 C   0  0  0  0  0  0  0  0  0  0  0  0
   -1.2990    3.3210    0.0000 C   0  0  0  0  0  0  0  0  0  0  0  0
    0.0000    2.5710    0.0000 C   0  0  0  0  0  0  0  0  0  0  0  0
    0.0000    1.0710    0.0000 C   0  0  0  0  0  0  0  0  0  0  0  0
    1.2990    0.3210    0.0000 C   0  0  0  0  0  0  0  0  0  0  0  0
    1.2990   -1.1790    0.0000 C   0  0  0  0  0  0  0  0  0  0  0  0
    0.0000   -1.9290    0.0000 C   0  0  0  0  0  0  0  0  0  0  0  0
   -1.2990   -1.1790    0.0000 C   0  0  0  0  0  0  0  0  0  0  0  0
   -1.2990    0.3210    0.0000 C   0  0  0  0  0  0  0  0  0  0  0  0
   -3.8971    9.3210    0.0000 C   0  0  0  0  0  0  0  0  0  0  0  0
   -5.1962   10.0710    0.0000 C   0  0  0  0  0  0  0  0  0  0  0  0
  -10.3923   16.0710    0.0000 C   0  0  0  0  0  0  0  0  0  0  0  0
  -11.6913   16.8210    0.0000 O   0  0  0  0  0  0  0  0  0  0  0  0
  -11.6913   18.3210    0.0000 C   0  0  0  0  0  0  0  0  0  0  0  0
  -10.3923   19.0710    0.0000 C   0  0  0  0  0  0  0  0  0  0  0  0
  -10.3923   20.5710    0.0000 C   0  0  0  0  0  0  0  0  0  0  0  0
  -11.6913   21.3210    0.0000 C   0  0  0  0  0  0  0  0  0  0  0  0
  -11.6913   22.8210    0.0000 O   0  0  0  0  0  0  0  0  0  0  0  0
  -12.9904   20.5710    0.0000 C   0  0  0  0  0  0  0  0  0  0  0  0
  -12.9904   19.0710    0.0000 C   0  0  0  0  0  0  0  0  0  0  0  0
  2  1  1  6  0  0  0
  2  3  1  0  0  0  0
  3  4  1  0  0  0  0
  4  5  1  0  0  0  0
  5  6  1  0  0  0  0
  6  7  1  0  0  0  0
  7  8  2  0  0  0  0
  8  9  1  0  0  0  0
  9 10  2  0  0  0  0
 10 11  1  0  0  0  0
 11 12  1  0  0  0  0
 12 13  2  0  0  0  0
 12 14  2  0  0  0  0
 12 15  1  0  0  0  0
 15 16  1  0  0  0  0
 16 17  1  0  0  0  0
 17 18  1  0  0  0  0
 18 19  2  0  0  0  0
 19 20  1  0  0  0  0
 20 21  2  0  0  0  0
 21 22  1  0  0  0  0
 22 23  2  0  0  0  0
 18 23  1  0  0  0  0
 10 24  1  0  0  0  0
 24 25  2  0  0  0  0
  7 25  1  0  0  0  0
  2 26  1  0  0  0  0
 26 27  1  0  0  0  0
 27 28  1  0  0  0  0
 28 29  2  0  0  0  0
 29 30  1  0  0  0  0
 30 31  2  0  0  0  0
 31 32  1  0  0  0  0
 31 33  1  0  0  0  0
 33 34  2  0  0  0  0
 28 34  1  0  0  0  0
M  END
> <chemblId>
CHEMBL13003

> <bioactivity__type>
IC50

> <units>
nM

> <value>
1000.0

$$$$

  CDK     11271516562D 0   0.00000     0.00000     0

 22 23  0  0  0  0              1 V2000 
   -9.0933   12.7500    0.0000 N   0  0  0  0  0  0  0  0  0  0  0  0
   -7.7942   12.0000    0.0000 C   0  0  0  0  0  0  0  0  0  0  0  0
   -7.7942   10.5000    0.0000 C   0  0  0  0  0  0  0  0  0  0  0  0
   -6.4952    9.7500    0.0000 C   0  0  0  0  0  0  0  0  0  0  0  0
   -5.1962   10.5000    0.0000 C   0  0  0  0  0  0  0  0  0  0  0  0
   -3.8971    9.7500    0.0000 C   0  0  0  0  0  0  0  0  0  0  0  0
   -3.8971    8.2500    0.0000 C   0  0  0  0  0  0  0  0  0  0  0  0
   -2.5981    7.5000    0.0000 N   0  0  0  0  0  0  0  0  0  0  0  0
   -2.5981    6.0000    0.0000 C   0  0  0  0  0  0  0  0  0  0  0  0
   -1.2990    5.2500    0.0000 C   0  0  0  0  0  0  0  0  0  0  0  0
    0.0000    6.0000    0.0000 O   0  0  0  0  0  0  0  0  0  0  0  0
   -1.2990    3.7500    0.0000 C   0  0  0  0  0  0  0  0  0  0  0  0
    0.0000    3.0000    0.0000 O   0  0  0  0  0  0  0  0  0  0  0  0
    0.0000    1.5000    0.0000 C   0  0  0  0  0  0  0  0  0  0  0  0
   -1.2990    0.7500    0.0000 C   0  0  0  0  0  0  0  0  0  0  0  0
   -1.2990   -0.7500    0.0000 C   0  0  0  0  0  0  0  0  0  0  0  0
    0.0000   -1.5000    0.0000 C   0  0  0  0  0  0  0  0  0  0  0  0
   -0.0000   -3.0000    0.0000 O   0  0  0  0  0  0  0  0  0  0  0  0
    1.2990   -0.7500    0.0000 C   0  0  0  0  0  0  0  0  0  0  0  0
    1.2990    0.7500    0.0000 C   0  0  0  0  0  0  0  0  0  0  0  0
   -5.1962   12.0000    0.0000 C   0  0  0  0  0  0  0  0  0  0  0  0
   -6.4952   12.7500    0.0000 C   0  0  0  0  0  0  0  0  0  0  0  0
  1  2  1  0  0  0  0
  2  3  2  0  0  0  0
  3  4  1  0  0  0  0
  4  5  2  0  0  0  0
  5  6  1  0  0  0  0
  6  7  1  0  0  0  0
  7  8  1  0  0  0  0
  8  9  1  0  0  0  0
  9 10  1  0  0  0  0
 10 11  1  6  0  0  0
 10 12  1  0  0  0  0
 12 13  1  0  0  0  0
 13 14  1  0  0  0  0
 14 15  2  0  0  0  0
 15 16  1  0  0  0  0
 16 17  2  0  0  0  0
 17 18  1  0  0  0  0
 17 19  1  0  0  0  0
 19 20  2  0  0  0  0
 14 20  1  0  0  0  0
  5 21  1  0  0  0  0
 21 22  2  0  0  0  0
  2 22  1  0  0  0  0
M  END
> <chemblId>
CHEMBL13034

> <bioactivity__type>
IC50

> <units>
nM

> <value>
1000.0

$$$$

  CDK     11271516562D 0   0.00000     0.00000     0

 37 39  0  0  0  0              1 V2000 
   -3.8971   -5.2500    0.0000 C   0  0  0  0  0  0  0  0  0  0  0  0
   -3.8971   -3.7500    0.0000 C   0  0  0  0  0  0  0  0  0  0  0  0
   -5.1961   -3.0000    0.0000 C   0  0  0  0  0  0  0  0  0  0  0  0
   -2.5981   -3.0000    0.0000 C   0  0  0  0  0  0  0  0  0  0  0  0
   -1.2990   -3.7500    0.0000 O   0  0  0  0  0  0  0  0  0  0  0  0
   -2.5980   -1.5000    0.0000 N   0  0  0  0  0  0  0  0  0  0  0  0
   -1.2990   -0.7500    0.0000 C   0  0  0  0  0  0  0  0  0  0  0  0
   -0.0000   -1.5000    0.0000 C   0  0  0  0  0  0  0  0  0  0  0  0
    1.2990   -0.7500    0.0000 C   0  0  0  0  0  0  0  0  0  0  0  0
    1.2990    0.7500    0.0000 C   0  0  0  0  0  0  0  0  0  0  0  0
   -0.0000    1.5000    0.0000 C   0  0  0  0  0  0  0  0  0  0  0  0
   -1.2990    0.7500    0.0000 C   0  0  0  0  0  0  0  0  0  0  0  0
    2.5980    1.5000    0.0000 S   0  0  0  0  0  0  0  0  0  0  0  0
    3.1111    0.0904    0.0000 O   0  0  0  0  0  0  0  0  0  0  0  0
    4.0753    1.7605    0.0000 O   0  0  0  0  0  0  0  0  0  0  0  0
    2.5981    3.0000    0.0000 N   0  0  0  0  0  0  0  0  0  0  0  0
    3.8971    3.7500    0.0000 C   0  0  0  0  0  0  0  0  0  0  0  0
    5.1961    3.0000    0.0000 C   0  0  0  0  0  0  0  0  0  0  0  0
    6.4952    3.7500    0.0000 C   0  0  0  0  0  0  0  0  0  0  0  0
    6.4952    5.2500    0.0000 C   0  0  0  0  0  0  0  0  0  0  0  0
    7.7942    6.0000    0.0000 C   0  0  0  0  0  0  0  0  0  0  0  0
    7.7942    7.5000    0.0000 C   0  0  0  0  0  0  0  0  0  0  0  0
    9.0933    8.2500    0.0000 N   0  0  0  0  0  0  0  0  0  0  0  0
    9.0933    9.7500    0.0000 C   0  0  0  0  0  0  0  0  0  0  0  0
   10.3923   10.4999    0.0000 C   0  0  0  0  0  0  0  0  0  0  0  0
   11.6914    9.7499    0.0000 O   0  0  0  0  0  0  0  0  0  0  0  0
   10.3923   11.9999    0.0000 C   0  0  0  0  0  0  0  0  0  0  0  0
   11.6914   12.7499    0.0000 O   0  0  0  0  0  0  0  0  0  0  0  0
   11.6914   14.2499    0.0000 C   0  0  0  0  0  0  0  0  0  0  0  0
   12.9904   14.9999    0.0000 C   0  0  0  0  0  0  0  0  0  0  0  0
   12.9904   16.4999    0.0000 C   0  0  0  0  0  0  0  0  0  0  0  0
   11.6914   17.2499    0.0000 C   0  0  0  0  0  0  0  0  0  0  0  0
   11.6914   18.7499    0.0000 O   0  0  0  0  0  0  0  0  0  0  0  0
   10.3924   16.4999    0.0000 C   0  0  0  0  0  0  0  0  0  0  0  0
   10.3924   14.9999    0.0000 C   0  0  0  0  0  0  0  0  0  0  0  0
    5.1961    6.0000    0.0000 C   0  0  0  0  0  0  0  0  0  0  0  0
    3.8971    5.2500    0.0000 C   0  0  0  0  0  0  0  0  0  0  0  0
  1  2  1  0  0  0  0
  2  3  1  0  0  0  0
  2  4  1  0  0  0  0
  4  5  2  0  0  0  0
  4  6  1  0  0  0  0
  6  7  1  0  0  0  0
  7  8  2  0  0  0  0
  8  9  1  0  0  0  0
  9 10  2  0  0  0  0
 10 11  1  0  0  0  0
 11 12  2  0  0  0  0
  7 12  1  0  0  0  0
 10 13  1  0  0  0  0
 13 14  2  0  0  0  0
 13 15  2  0  0  0  0
 13 16  1  0  0  0  0
 16 17  1  0  0  0  0
 17 18  2  0  0  0  0
 18 19  1  0  0  0  0
 19 20  2  0  0  0  0
 20 21  1  0  0  0  0
 21 22  1  0  0  0  0
 22 23  1  0  0  0  0
 23 24  1  0  0  0  0
 24 25  1  0  0  0  0
 25 26  1  1  0  0  0
 25 27  1  0  0  0  0
 27 28  1  0  0  0  0
 28 29  1  0  0  0  0
 29 30  2  0  0  0  0
 30 31  1  0  0  0  0
 31 32  2  0  0  0  0
 32 33  1  0  0  0  0
 32 34  1  0  0  0  0
 34 35  2  0  0  0  0
 29 35  1  0  0  0  0
 20 36  1  0  0  0  0
 36 37  2  0  0  0  0
 17 37  1  0  0  0  0
M  END
> <chemblId>
CHEMBL13068

> <bioactivity__type>
IC50

> <units>
nM

> <value>
730.0

$$$$

  CDK     11271516562D 0   0.00000     0.00000     0

 32 34  0  0  0  0              1 V2000 
  -10.3923   11.5710    0.0000 O   0  0  0  0  0  0  0  0  0  0  0  0
   -9.0933   12.3210    0.0000 C   0  0  0  0  0  0  0  0  0  0  0  0
   -7.7942   11.5710    0.0000 C   0  0  0  0  0  0  0  0  0  0  0  0
   -7.7942   10.0710    0.0000 N   0  0  0  0  0  0  0  0  0  0  0  0
   -6.4952    9.3210    0.0000 C   0  0  0  0  0  0  0  0  0  0  0  0
   -6.4952    7.8210    0.0000 C   0  0  0  0  0  0  0  0  0  0  0  0
   -5.1962    7.0710    0.0000 C   0  0  0  0  0  0  0  0  0  0  0  0
   -5.1962    5.5710    0.0000 C   0  0  0  0  0  0  0  0  0  0  0  0
   -3.8971    4.8210    0.0000 C   0  0  0  0  0  0  0  0  0  0  0  0
   -2.5981    5.5710    0.0000 C   0  0  0  0  0  0  0  0  0  0  0  0
   -1.2990    4.8210    0.0000 N   0  0  0  0  0  0  0  0  0  0  0  0
   -1.2990    3.3210    0.0000 S   0  0  0  0  0  0  0  0  0  0  0  0
   -2.7762    3.5815    0.0000 O   0  0  0  0  0  0  0  0  0  0  0  0
   -1.8121    1.9115    0.0000 O   0  0  0  0  0  0  0  0  0  0  0  0
    0.0000    2.5710    0.0000 C   0  0  0  0  0  0  0  0  0  0  0  0
    0.0000    1.0710    0.0000 C   0  0  0  0  0  0  0  0  0  0  0  0
    1.2990    0.3210    0.0000 C   0  0  0  0  0  0  0  0  0  0  0  0
    1.2990   -1.1790    0.0000 C   0  0  0  0  0  0  0  0  0  0  0  0
    0.0000   -1.9290    0.0000 C   0  0  0  0  0  0  0  0  0  0  0  0
   -1.2990   -1.1790    0.0000 C   0  0  0  0  0  0  0  0  0  0  0  0
   -1.2990    0.3210    0.0000 C   0  0  0  0  0  0  0  0  0  0  0  0
   -2.5981    7.0710    0.0000 C   0  0  0  0  0  0  0  0  0  0  0  0
   -3.8971    7.8210    0.0000 C   0  0  0  0  0  0  0  0  0  0  0  0
   -9.0933   13.8210    0.0000 C   0  0  0  0  0  0  0  0  0  0  0  0
  -10.3923   14.5710    0.0000 O   0  0  0  0  0  0  0  0  0  0  0  0
  -10.3923   16.0710    0.0000 C   0  0  0  0  0  0  0  0  0  0  0  0
   -9.0933   16.8210    0.0000 C   0  0  0  0  0  0  0  0  0  0  0  0
   -9.0933   18.3210    0.0000 C   0  0  0  0  0  0  0  0  0  0  0  0
  -10.3923   19.0710    0.0000 C   0  0  0  0  0  0  0  0  0  0  0  0
  -10.3923   20.5710    0.0000 O   0  0  0  0  0  0  0  0  0  0  0  0
  -11.6913   18.3210    0.0000 C   0  0  0  0  0  0  0  0  0  0  0  0
  -11.6913   16.8210    0.0000 C   0  0  0  0  0  0  0  0  0  0  0  0
  2  1  1  6  0  0  0
  2  3  1  0  0  0  0
  3  4  1  0  0  0  0
  4  5  1  0  0  0  0
  5  6  1  0  0  0  0
  6  7  1  0  0  0  0
  7  8  2  0  0  0  0
  8  9  1  0  0  0  0
  9 10  2  0  0  0  0
 10 11  1  0  0  0  0
 11 12  1  0  0  0  0
 12 13  2  0  0  0  0
 12 14  2  0  0  0  0
 12 15  1  0  0  0  0
 15 16  1  0  0  0  0
 16 17  2  0  0  0  0
 17 18  1  0  0  0  0
 18 19  2  0  0  0  0
 19 20  1  0  0  0  0
 20 21  2  0  0  0  0
 16 21  1  0  0  0  0
 10 22  1  0  0  0  0
 22 23  2  0  0  0  0
  7 23  1  0  0  0  0
  2 24  1  0  0  0  0
 24 25  1  0  0  0  0
 25 26  1  0  0  0  0
 26 27  2  0  0  0  0
 27 28  1  0  0  0  0
 28 29  2  0  0  0  0
 29 30  1  0  0  0  0
 29 31  1  0  0  0  0
 31 32  2  0  0  0  0
 26 32  1  0  0  0  0
M  END
> <chemblId>
CHEMBL13079

> <bioactivity__type>
IC50

> <units>
nM

> <value>
60.0

$$$$

  CDK     11271516562D 0   0.00000     0.00000     0

 25 26  0  0  0  0              1 V2000 
  -10.3923   15.0000    0.0000 C   0  0  0  0  0  0  0  0  0  0  0  0
   -9.0933   14.2500    0.0000 C   0  0  0  0  0  0  0  0  0  0  0  0
   -7.7942   15.0000    0.0000 O   0  0  0  0  0  0  0  0  0  0  0  0
   -9.0933   12.7500    0.0000 N   0  0  0  0  0  0  0  0  0  0  0  0
   -7.7942   12.0000    0.0000 C   0  0  0  0  0  0  0  0  0  0  0  0
   -7.7942   10.5000    0.0000 C   0  0  0  0  0  0  0  0  0  0  0  0
   -6.4952    9.7500    0.0000 C   0  0  0  0  0  0  0  0  0  0  0  0
   -5.1962   10.5000    0.0000 C   0  0  0  0  0  0  0  0  0  0  0  0
   -3.8971    9.7500    0.0000 C   0  0  0  0  0  0  0  0  0  0  0  0
   -3.8971    8.2500    0.0000 C   0  0  0  0  0  0  0  0  0  0  0  0
   -2.5981    7.5000    0.0000 N   0  0  0  0  0  0  0  0  0  0  0  0
   -2.5981    6.0000    0.0000 C   0  0  0  0  0  0  0  0  0  0  0  0
   -1.2990    5.2500    0.0000 C   0  0  0  0  0  0  0  0  0  0  0  0
    0.0000    6.0000    0.0000 O   0  0  0  0  0  0  0  0  0  0  0  0
   -1.2990    3.7500    0.0000 C   0  0  0  0  0  0  0  0  0  0  0  0
    0.0000    3.0000    0.0000 O   0  0  0  0  0  0  0  0  0  0  0  0
    0.0000    1.5000    0.0000 C   0  0  0  0  0  0  0  0  0  0  0  0
   -1.2990    0.7500    0.0000 C   0  0  0  0  0  0  0  0  0  0  0  0
   -1.2990   -0.7500    0.0000 C   0  0  0  0  0  0  0  0  0  0  0  0
    0.0000   -1.5000    0.0000 C   0  0  0  0  0  0  0  0  0  0  0  0
   -0.0000   -3.0000    0.0000 O   0  0  0  0  0  0  0  0  0  0  0  0
    1.2990   -0.7500    0.0000 C   0  0  0  0  0  0  0  0  0  0  0  0
    1.2990    0.7500    0.0000 C   0  0  0  0  0  0  0  0  0  0  0  0
   -5.1962   12.0000    0.0000 C   0  0  0  0  0  0  0  0  0  0  0  0
   -6.4952   12.7500    0.0000 C   0  0  0  0  0  0  0  0  0  0  0  0
  1  2  1  0  0  0  0
  2  3  2  0  0  0  0
  2  4  1  0  0  0  0
  4  5  1  0  0  0  0
  5  6  2  0  0  0  0
  6  7  1  0  0  0  0
  7  8  2  0  0  0  0
  8  9  1  0  0  0  0
  9 10  1  0  0  0  0
 10 11  1  0  0  0  0
 11 12  1  0  0  0  0
 12 13  1  0  0  0  0
 13 14  1  6  0  0  0
 13 15  1  0  0  0  0
 15 16  1  0  0  0  0
 16 17  1  0  0  0  0
 17 18  2  0  0  0  0
 18 19  1  0  0  0  0
 19 20  2  0  0  0  0
 20 21  1  0  0  0  0
 20 22  1  0  0  0  0
 22 23  2  0  0  0  0
 17 23  1  0  0  0  0
  8 24  1  0  0  0  0
 24 25  2  0  0  0  0
  5 25  1  0  0  0  0
M  END
> <chemblId>
CHEMBL13102

> <bioactivity__type>
IC50

> <units>
nM

> <value>
25.0

$$$$

  CDK     11271516562D 0   0.00000     0.00000     0

 38 40  0  0  0  0              1 V2000 
   -5.1961   -6.0000    0.0000 C   0  0  0  0  0  0  0  0  0  0  0  0
   -3.8971   -5.2500    0.0000 C   0  0  0  0  0  0  0  0  0  0  0  0
   -2.5981   -6.0000    0.0000 C   0  0  0  0  0  0  0  0  0  0  0  0
   -3.8971   -3.7500    0.0000 O   0  0  0  0  0  0  0  0  0  0  0  0
   -2.5981   -3.0000    0.0000 C   0  0  0  0  0  0  0  0  0  0  0  0
   -1.2990   -3.7500    0.0000 O   0  0  0  0  0  0  0  0  0  0  0  0
   -2.5980   -1.5000    0.0000 N   0  0  0  0  0  0  0  0  0  0  0  0
   -1.2990   -0.7500    0.0000 C   0  0  0  0  0  0  0  0  0  0  0  0
   -0.0000   -1.5000    0.0000 C   0  0  0  0  0  0  0  0  0  0  0  0
    1.2990   -0.7500    0.0000 C   0  0  0  0  0  0  0  0  0  0  0  0
    1.2990    0.7500    0.0000 C   0  0  0  0  0  0  0  0  0  0  0  0
   -0.0000    1.5000    0.0000 C   0  0  0  0  0  0  0  0  0  0  0  0
   -1.2990    0.7500    0.0000 C   0  0  0  0  0  0  0  0  0  0  0  0
    2.5980    1.5000    0.0000 S   0  0  0  0  0  0  0  0  0  0  0  0
    3.1111    0.0904    0.0000 O   0  0  0  0  0  0  0  0  0  0  0  0
    4.0753    1.7605    0.0000 O   0  0  0  0  0  0  0  0  0  0  0  0
    2.5981    3.0000    0.0000 N   0  0  0  0  0  0  0  0  0  0  0  0
    3.8971    3.7500    0.0000 C   0  0  0  0  0  0  0  0  0  0  0  0
    5.1961    3.0000    0.0000 C   0  0  0  0  0  0  0  0  0  0  0  0
    6.4952    3.7500    0.0000 C   0  0  0  0  0  0  0  0  0  0  0  0
    6.4952    5.2500    0.0000 C   0  0  0  0  0  0  0  0  0  0  0  0
    7.7942    6.0000    0.0000 C   0  0  0  0  0  0  0  0  0  0  0  0
    7.7942    7.5000    0.0000 C   0  0  0  0  0  0  0  0  0  0  0  0
    9.0933    8.2500    0.0000 N   0  0  0  0  0  0  0  0  0  0  0  0
    9.0933    9.7500    0.0000 C   0  0  0  0  0  0  0  0  0  0  0  0
   10.3923   10.4999    0.0000 C   0  0  0  0  0  0  0  0  0  0  0  0
   11.6914    9.7499    0.0000 O   0  0  0  0  0  0  0  0  0  0  0  0
   10.3923   11.9999    0.0000 C   0  0  0  0  0  0  0  0  0  0  0  0
   11.6914   12.7499    0.0000 O   0  0  0  0  0  0  0  0  0  0  0  0
   11.6914   14.2499    0.0000 C   0  0  0  0  0  0  0  0  0  0  0  0
   12.9904   14.9999    0.0000 C   0  0  0  0  0  0  0  0  0  0  0  0
   12.9904   16.4999    0.0000 C   0  0  0  0  0  0  0  0  0  0  0  0
   11.6914   17.2499    0.0000 C   0  0  0  0  0  0  0  0  0  0  0  0
   11.6914   18.7499    0.0000 O   0  0  0  0  0  0  0  0  0  0  0  0
   10.3924   16.4999    0.0000 C   0  0  0  0  0  0  0  0  0  0  0  0
   10.3924   14.9999    0.0000 C   0  0  0  0  0  0  0  0  0  0  0  0
    5.1961    6.0000    0.0000 C   0  0  0  0  0  0  0  0  0  0  0  0
    3.8971    5.2500    0.0000 C   0  0  0  0  0  0  0  0  0  0  0  0
  1  2  1  0  0  0  0
  2  3  1  0  0  0  0
  2  4  1  0  0  0  0
  4  5  1  0  0  0  0
  5  6  2  0  0  0  0
  5  7  1  0  0  0  0
  7  8  1  0  0  0  0
  8  9  2  0  0  0  0
  9 10  1  0  0  0  0
 10 11  2  0  0  0  0
 11 12  1  0  0  0  0
 12 13  2  0  0  0  0
  8 13  1  0  0  0  0
 11 14  1  0  0  0  0
 14 15  2  0  0  0  0
 14 16  2  0  0  0  0
 14 17  1  0  0  0  0
 17 18  1  0  0  0  0
 18 19  2  0  0  0  0
 19 20  1  0  0  0  0
 20 21  2  0  0  0  0
 21 22  1  0  0  0  0
 22 23  1  0  0  0  0
 23 24  1  0  0  0  0
 24 25  1  0  0  0  0
 25 26  1  0  0  0  0
 26 27  1  1  0  0  0
 26 28  1  0  0  0  0
 28 29  1  0  0  0  0
 29 30  1  0  0  0  0
 30 31  2  0  0  0  0
 31 32  1  0  0  0  0
 32 33  2  0  0  0  0
 33 34  1  0  0  0  0
 33 35  1  0  0  0  0
 35 36  2  0  0  0  0
 30 36  1  0  0  0  0
 21 37  1  0  0  0  0
 37 38  2  0  0  0  0
 18 38  1  0  0  0  0
M  END
> <chemblId>
CHEMBL13106

> <bioactivity__type>
IC50

> <units>
nM

> <value>
240.0

$$$$

  CDK     11271516562D 0   0.00000     0.00000     0

 42 45  0  0  0  0              1 V2000 
   -5.1962   23.5710    0.0000 O   0  0  0  0  0  0  0  0  0  0  0  0
   -6.4952   22.8210    0.0000 C   0  0  0  0  0  0  0  0  0  0  0  0
   -6.4952   21.3210    0.0000 C   0  0  0  0  0  0  0  0  0  0  0  0
   -5.1962   20.5710    0.0000 N   0  0  0  0  0  0  0  0  0  0  0  0
   -5.1962   19.0710    0.0000 C   0  0  0  0  0  0  0  0  0  0  0  0
   -3.8971   18.3210    0.0000 C   0  0  0  0  0  0  0  0  0  0  0  0
   -3.8971   16.8210    0.0000 C   0  0  0  0  0  0  0  0  0  0  0  0
   -5.1962   16.0710    0.0000 C   0  0  0  0  0  0  0  0  0  0  0  0
   -5.1962   14.5710    0.0000 C   0  0  0  0  0  0  0  0  0  0  0  0
   -3.8971   13.8210    0.0000 C   0  0  0  0  0  0  0  0  0  0  0  0
   -3.8971   12.3210    0.0000 N   0  0  0  0  0  0  0  0  0  0  0  0
   -2.5981   11.5710    0.0000 S   0  0  0  0  0  0  0  0  0  0  0  0
   -1.1209   11.3105    0.0000 O   0  0  0  0  0  0  0  0  0  0  0  0
   -2.0850   12.9805    0.0000 O   0  0  0  0  0  0  0  0  0  0  0  0
   -2.5981   10.0710    0.0000 C   0  0  0  0  0  0  0  0  0  0  0  0
   -3.8971    9.3210    0.0000 C   0  0  0  0  0  0  0  0  0  0  0  0
   -3.8971    7.8210    0.0000 C   0  0  0  0  0  0  0  0  0  0  0  0
   -2.5981    7.0710    0.0000 C   0  0  0  0  0  0  0  0  0  0  0  0
   -2.5981    5.5710    0.0000 N   0  0  0  0  0  0  0  0  0  0  0  0
   -1.2990    4.8210    0.0000 C   0  0  0  0  0  0  0  0  0  0  0  0
    0.0000    5.5710    0.0000 O   0  0  0  0  0  0  0  0  0  0  0  0
   -1.2990    3.3210    0.0000 O   0  0  0  0  0  0  0  0  0  0  0  0
    0.0000    2.5710    0.0000 C   0  0  0  0  0  0  0  0  0  0  0  0
    0.0000    1.0710    0.0000 C   0  0  0  0  0  0  0  0  0  0  0  0
    1.2990    0.3210    0.0000 C   0  0  0  0  0  0  0  0  0  0  0  0
    1.2990   -1.1790    0.0000 C   0  0  0  0  0  0  0  0  0  0  0  0
    0.0000   -1.9290    0.0000 C   0  0  0  0  0  0  0  0  0  0  0  0
   -1.2990   -1.1790    0.0000 C   0  0  0  0  0  0  0  0  0  0  0  0
   -1.2990    0.3210    0.0000 C   0  0  0  0  0  0  0  0  0  0  0  0
   -1.2990    7.8210    0.0000 C   0  0  0  0  0  0  0  0  0  0  0  0
   -1.2990    9.3210    0.0000 C   0  0  0  0  0  0  0  0  0  0  0  0
   -2.5981   14.5710    0.0000 C   0  0  0  0  0  0  0  0  0  0  0  0
   -2.5981   16.0710    0.0000 C   0  0  0  0  0  0  0  0  0  0  0  0
   -7.7942   23.5710    0.0000 C   0  0  0  0  0  0  0  0  0  0  0  0
   -7.7942   25.0710    0.0000 O   0  0  0  0  0  0  0  0  0  0  0  0
   -9.0933   25.8210    0.0000 C   0  0  0  0  0  0  0  0  0  0  0  0
   -9.0933   27.3210    0.0000 C   0  0  0  0  0  0  0  0  0  0  0  0
  -10.3923   28.0710    0.0000 C   0  0  0  0  0  0  0  0  0  0  0  0
  -11.6913   27.3210    0.0000 C   0  0  0  0  0  0  0  0  0  0  0  0
  -12.9904   28.0710    0.0000 O   0  0  0  0  0  0  0  0  0  0  0  0
  -11.6913   25.8210    0.0000 C   0  0  0  0  0  0  0  0  0  0  0  0
  -10.3923   25.0710    0.0000 C   0  0  0  0  0  0  0  0  0  0  0  0
  2  1  1  1  0  0  0
  2  3  1  0  0  0  0
  3  4  1  0  0  0  0
  4  5  1  0  0  0  0
  5  6  1  0  0  0  0
  6  7  1  0  0  0  0
  7  8  2  0  0  0  0
  8  9  1  0  0  0  0
  9 10  2  0  0  0  0
 10 11  1  0  0  0  0
 11 12  1  0  0  0  0
 12 13  2  0  0  0  0
 12 14  2  0  0  0  0
 12 15  1  0  0  0  0
 15 16  2  0  0  0  0
 16 17  1  0  0  0  0
 17 18  2  0  0  0  0
 18 19  1  0  0  0  0
 19 20  1  0  0  0  0
 20 21  2  0  0  0  0
 20 22  1  0  0  0  0
 22 23  1  0  0  0  0
 23 24  1  0  0  0  0
 24 25  2  0  0  0  0
 25 26  1  0  0  0  0
 26 27  2  0  0  0  0
 27 28  1  0  0  0  0
 28 29  2  0  0  0  0
 24 29  1  0  0  0  0
 18 30  1  0  0  0  0
 30 31  2  0  0  0  0
 15 31  1  0  0  0  0
 10 32  1  0  0  0  0
 32 33  2  0  0  0  0
  7 33  1  0  0  0  0
  2 34  1  0  0  0  0
 34 35  1  0  0  0  0
 35 36  1  0  0  0  0
 36 37  2  0  0  0  0
 37 38  1  0  0  0  0
 38 39  2  0  0  0  0
 39 40  1  0  0  0  0
 39 41  1  0  0  0  0
 41 42  2  0  0  0  0
 36 42  1  0  0  0  0
M  END
> <chemblId>
CHEMBL13132

> <bioactivity__type>
IC50

> <units>
nM

> <value>
190.0

$$$$

  CDK     11271516562D 0   0.00000     0.00000     0

 28 29  0  0  0  0              1 V2000 
  -10.3923   16.5000    0.0000 C   0  0  0  0  0  0  0  0  0  0  0  0
  -10.3923   15.0000    0.0000 C   0  0  0  0  0  0  0  0  0  0  0  0
  -11.6913   14.2500    0.0000 C   0  0  0  0  0  0  0  0  0  0  0  0
   -9.0933   14.2500    0.0000 S   0  0  0  0  0  0  0  0  0  0  0  0
   -7.6161   13.9895    0.0000 O   0  0  0  0  0  0  0  0  0  0  0  0
   -8.5802   15.6595    0.0000 O   0  0  0  0  0  0  0  0  0  0  0  0
   -9.0933   12.7500    0.0000 N   0  0  0  0  0  0  0  0  0  0  0  0
   -7.7942   12.0000    0.0000 C   0  0  0  0  0  0  0  0  0  0  0  0
   -7.7942   10.5000    0.0000 C   0  0  0  0  0  0  0  0  0  0  0  0
   -6.4952    9.7500    0.0000 C   0  0  0  0  0  0  0  0  0  0  0  0
   -5.1962   10.5000    0.0000 C   0  0  0  0  0  0  0  0  0  0  0  0
   -3.8971    9.7500    0.0000 C   0  0  0  0  0  0  0  0  0  0  0  0
   -3.8971    8.2500    0.0000 C   0  0  0  0  0  0  0  0  0  0  0  0
   -2.5981    7.5000    0.0000 N   0  0  0  0  0  0  0  0  0  0  0  0
   -2.5981    6.0000    0.0000 C   0  0  0  0  0  0  0  0  0  0  0  0
   -1.2990    5.2500    0.0000 C   0  0  0  0  0  0  0  0  0  0  0  0
    0.0000    6.0000    0.0000 O   0  0  0  0  0  0  0  0  0  0  0  0
   -1.2990    3.7500    0.0000 C   0  0  0  0  0  0  0  0  0  0  0  0
    0.0000    3.0000    0.0000 O   0  0  0  0  0  0  0  0  0  0  0  0
    0.0000    1.5000    0.0000 C   0  0  0  0  0  0  0  0  0  0  0  0
   -1.2990    0.7500    0.0000 C   0  0  0  0  0  0  0  0  0  0  0  0
   -1.2990   -0.7500    0.0000 C   0  0  0  0  0  0  0  0  0  0  0  0
    0.0000   -1.5000    0.0000 C   0  0  0  0  0  0  0  0  0  0  0  0
   -0.0000   -3.0000    0.0000 O   0  0  0  0  0  0  0  0  0  0  0  0
    1.2990   -0.7500    0.0000 C   0  0  0  0  0  0  0  0  0  0  0  0
    1.2990    0.7500    0.0000 C   0  0  0  0  0  0  0  0  0  0  0  0
   -5.1962   12.0000    0.0000 C   0  0  0  0  0  0  0  0  0  0  0  0
   -6.4952   12.7500    0.0000 C   0  0  0  0  0  0  0  0  0  0  0  0
  1  2  1  0  0  0  0
  2  3  1  0  0  0  0
  2  4  1  0  0  0  0
  4  5  2  0  0  0  0
  4  6  2  0  0  0  0
  4  7  1  0  0  0  0
  7  8  1  0  0  0  0
  8  9  2  0  0  0  0
  9 10  1  0  0  0  0
 10 11  2  0  0  0  0
 11 12  1  0  0  0  0
 12 13  1  0  0  0  0
 13 14  1  0  0  0  0
 14 15  1  0  0  0  0
 15 16  1  0  0  0  0
 16 17  1  6  0  0  0
 16 18  1  0  0  0  0
 18 19  1  0  0  0  0
 19 20  1  0  0  0  0
 20 21  2  0  0  0  0
 21 22  1  0  0  0  0
 22 23  2  0  0  0  0
 23 24  1  0  0  0  0
 23 25  1  0  0  0  0
 25 26  2  0  0  0  0
 20 26  1  0  0  0  0
 11 27  1  0  0  0  0
 27 28  2  0  0  0  0
  8 28  1  0  0  0  0
M  END
> <chemblId>
CHEMBL13238

> <bioactivity__type>
IC50

> <units>
nM

> <value>
100.0

$$$$

  CDK     11271516562D 0   0.00000     0.00000     0

 35 38  0  0  0  0              1 V2000 
   15.2344    5.1139    0.0000 O   0  0  0  0  0  0  0  0  0  0  0  0
   15.2344    3.6139    0.0000 C   0  0  0  0  0  0  0  0  0  0  0  0
   13.9354    2.8639    0.0000 C   0  0  0  0  0  0  0  0  0  0  0  0
   12.6363    3.6139    0.0000 N   0  0  0  0  0  0  0  0  0  0  0  0
   11.3373    2.8639    0.0000 C   0  0  0  0  0  0  0  0  0  0  0  0
   10.0382    3.6140    0.0000 C   0  0  0  0  0  0  0  0  0  0  0  0
    8.7392    2.8640    0.0000 C   0  0  0  0  0  0  0  0  0  0  0  0
    7.4402    3.6140    0.0000 C   0  0  0  0  0  0  0  0  0  0  0  0
    6.1411    2.8640    0.0000 C   0  0  0  0  0  0  0  0  0  0  0  0
    6.1411    1.3640    0.0000 C   0  0  0  0  0  0  0  0  0  0  0  0
    4.8421    0.6140    0.0000 N   0  0  0  0  0  0  0  0  0  0  0  0
    3.5430    1.3640    0.0000 S   0  0  0  0  0  0  0  0  0  0  0  0
    4.5072    2.5131    0.0000 O   0  0  0  0  0  0  0  0  0  0  0  0
    2.5789    2.5131    0.0000 O   0  0  0  0  0  0  0  0  0  0  0  0
    2.2440    0.6140    0.0000 C   0  0  0  0  0  0  0  0  0  0  0  0
    2.2440   -0.8860    0.0000 C   0  0  0  0  0  0  0  0  0  0  0  0
    0.9450   -1.6360    0.0000 C   0  0  0  0  0  0  0  0  0  0  0  0
   -0.3540   -0.8860    0.0000 C   0  0  0  0  0  0  0  0  0  0  0  0
   -1.6530   -1.6360    0.0000 C   0  0  0  0  0  0  0  0  0  0  0  0
   -2.9520   -0.8860    0.0000 C   0  0  0  0  0  0  0  0  0  0  0  0
   -2.9520    0.6140    0.0000 C   0  0  0  0  0  0  0  0  0  0  0  0
   -1.6530    1.3640    0.0000 C   0  0  0  0  0  0  0  0  0  0  0  0
   -0.3540    0.6140    0.0000 C   0  0  0  0  0  0  0  0  0  0  0  0
    0.9450    1.3640    0.0000 C   0  0  0  0  0  0  0  0  0  0  0  0
    7.4402    0.6140    0.0000 C   0  0  0  0  0  0  0  0  0  0  0  0
    8.7392    1.3640    0.0000 C   0  0  0  0  0  0  0  0  0  0  0  0
   16.5334    2.8639    0.0000 C   0  0  0  0  0  0  0  0  0  0  0  0
   17.8325    3.6139    0.0000 O   0  0  0  0  0  0  0  0  0  0  0  0
   19.1315    2.8639    0.0000 C   0  0  0  0  0  0  0  0  0  0  0  0
   19.1315    1.3639    0.0000 C   0  0  0  0  0  0  0  0  0  0  0  0
   20.4305    0.6139    0.0000 C   0  0  0  0  0  0  0  0  0  0  0  0
   21.7296    1.3639    0.0000 C   0  0  0  0  0  0  0  0  0  0  0  0
   23.0286    0.6139    0.0000 O   0  0  0  0  0  0  0  0  0  0  0  0
   21.7296    2.8639    0.0000 C   0  0  0  0  0  0  0  0  0  0  0  0
   20.4306    3.6139    0.0000 C   0  0  0  0  0  0  0  0  0  0  0  0
  2  1  1  6  0  0  0
  2  3  1  0  0  0  0
  3  4  1  0  0  0  0
  4  5  1  0  0  0  0
  5  6  1  0  0  0  0
  6  7  1  0  0  0  0
  7  8  2  0  0  0  0
  8  9  1  0  0  0  0
  9 10  2  0  0  0  0
 10 11  1  0  0  0  0
 11 12  1  0  0  0  0
 12 13  2  0  0  0  0
 12 14  2  0  0  0  0
 12 15  1  0  0  0  0
 15 16  2  0  0  0  0
 16 17  1  0  0  0  0
 17 18  2  0  0  0  0
 18 19  1  0  0  0  0
 19 20  2  0  0  0  0
 20 21  1  0  0  0  0
 21 22  2  0  0  0  0
 22 23  1  0  0  0  0
 18 23  1  0  0  0  0
 23 24  2  0  0  0  0
 15 24  1  0  0  0  0
 10 25  1  0  0  0  0
 25 26  2  0  0  0  0
  7 26  1  0  0  0  0
  2 27  1  0  0  0  0
 27 28  1  0  0  0  0
 28 29  1  0  0  0  0
 29 30  2  0  0  0  0
 30 31  1  0  0  0  0
 31 32  2  0  0  0  0
 32 33  1  0  0  0  0
 32 34  1  0  0  0  0
 34 35  2  0  0  0  0
 29 35  1  0  0  0  0
M  END
> <chemblId>
CHEMBL13278

> <bioactivity__type>
IC50

> <units>
nM

> <value>
9000.0

$$$$

  CDK     11271516562D 0   0.00000     0.00000     0

 36 38  0  0  0  0              1 V2000 
   -3.8971   -5.2500    0.0000 C   0  0  0  0  0  0  0  0  0  0  0  0
   -3.8971   -3.7500    0.0000 O   0  0  0  0  0  0  0  0  0  0  0  0
   -2.5981   -3.0000    0.0000 C   0  0  0  0  0  0  0  0  0  0  0  0
   -1.2990   -3.7500    0.0000 O   0  0  0  0  0  0  0  0  0  0  0  0
   -2.5980   -1.5000    0.0000 N   0  0  0  0  0  0  0  0  0  0  0  0
   -1.2990   -0.7500    0.0000 C   0  0  0  0  0  0  0  0  0  0  0  0
   -0.0000   -1.5000    0.0000 C   0  0  0  0  0  0  0  0  0  0  0  0
    1.2990   -0.7500    0.0000 C   0  0  0  0  0  0  0  0  0  0  0  0
    1.2990    0.7500    0.0000 C   0  0  0  0  0  0  0  0  0  0  0  0
   -0.0000    1.5000    0.0000 C   0  0  0  0  0  0  0  0  0  0  0  0
   -1.2990    0.7500    0.0000 C   0  0  0  0  0  0  0  0  0  0  0  0
    2.5980    1.5000    0.0000 S   0  0  0  0  0  0  0  0  0  0  0  0
    3.1111    0.0904    0.0000 O   0  0  0  0  0  0  0  0  0  0  0  0
    4.0753    1.7605    0.0000 O   0  0  0  0  0  0  0  0  0  0  0  0
    2.5981    3.0000    0.0000 N   0  0  0  0  0  0  0  0  0  0  0  0
    3.8971    3.7500    0.0000 C   0  0  0  0  0  0  0  0  0  0  0  0
    5.1961    3.0000    0.0000 C   0  0  0  0  0  0  0  0  0  0  0  0
    6.4952    3.7500    0.0000 C   0  0  0  0  0  0  0  0  0  0  0  0
    6.4952    5.2500    0.0000 C   0  0  0  0  0  0  0  0  0  0  0  0
    7.7942    6.0000    0.0000 C   0  0  0  0  0  0  0  0  0  0  0  0
    7.7942    7.5000    0.0000 C   0  0  0  0  0  0  0  0  0  0  0  0
    9.0933    8.2500    0.0000 N   0  0  0  0  0  0  0  0  0  0  0  0
    9.0933    9.7500    0.0000 C   0  0  0  0  0  0  0  0  0  0  0  0
   10.3923   10.4999    0.0000 C   0  0  0  0  0  0  0  0  0  0  0  0
   11.6914    9.7499    0.0000 O   0  0  0  0  0  0  0  0  0  0  0  0
   10.3923   11.9999    0.0000 C   0  0  0  0  0  0  0  0  0  0  0  0
   11.6914   12.7499    0.0000 O   0  0  0  0  0  0  0  0  0  0  0  0
   11.6914   14.2499    0.0000 C   0  0  0  0  0  0  0  0  0  0  0  0
   12.9904   14.9999    0.0000 C   0  0  0  0  0  0  0  0  0  0  0  0
   12.9904   16.4999    0.0000 C   0  0  0  0  0  0  0  0  0  0  0  0
   11.6914   17.2499    0.0000 C   0  0  0  0  0  0  0  0  0  0  0  0
   11.6914   18.7499    0.0000 O   0  0  0  0  0  0  0  0  0  0  0  0
   10.3924   16.4999    0.0000 C   0  0  0  0  0  0  0  0  0  0  0  0
   10.3924   14.9999    0.0000 C   0  0  0  0  0  0  0  0  0  0  0  0
    5.1961    6.0000    0.0000 C   0  0  0  0  0  0  0  0  0  0  0  0
    3.8971    5.2500    0.0000 C   0  0  0  0  0  0  0  0  0  0  0  0
  1  2  1  0  0  0  0
  2  3  1  0  0  0  0
  3  4  2  0  0  0  0
  3  5  1  0  0  0  0
  5  6  1  0  0  0  0
  6  7  2  0  0  0  0
  7  8  1  0  0  0  0
  8  9  2  0  0  0  0
  9 10  1  0  0  0  0
 10 11  2  0  0  0  0
  6 11  1  0  0  0  0
  9 12  1  0  0  0  0
 12 13  2  0  0  0  0
 12 14  2  0  0  0  0
 12 15  1  0  0  0  0
 15 16  1  0  0  0  0
 16 17  2  0  0  0  0
 17 18  1  0  0  0  0
 18 19  2  0  0  0  0
 19 20  1  0  0  0  0
 20 21  1  0  0  0  0
 21 22  1  0  0  0  0
 22 23  1  0  0  0  0
 23 24  1  0  0  0  0
 24 25  1  1  0  0  0
 24 26  1  0  0  0  0
 26 27  1  0  0  0  0
 27 28  1  0  0  0  0
 28 29  2  0  0  0  0
 29 30  1  0  0  0  0
 30 31  2  0  0  0  0
 31 32  1  0  0  0  0
 31 33  1  0  0  0  0
 33 34  2  0  0  0  0
 28 34  1  0  0  0  0
 19 35  1  0  0  0  0
 35 36  2  0  0  0  0
 16 36  1  0  0  0  0
M  END
> <chemblId>
CHEMBL13389

> <bioactivity__type>
IC50

> <units>
nM

> <value>
250.0

$$$$

  CDK     11271516562D 0   0.00000     0.00000     0

 36 38  0  0  0  0              1 V2000 
   -3.8971   -5.2500    0.0000 C   0  0  0  0  0  0  0  0  0  0  0  0
   -3.8971   -3.7500    0.0000 N   0  0  0  0  0  0  0  0  0  0  0  0
   -2.5981   -3.0000    0.0000 C   0  0  0  0  0  0  0  0  0  0  0  0
   -1.2990   -3.7500    0.0000 O   0  0  0  0  0  0  0  0  0  0  0  0
   -2.5980   -1.5000    0.0000 N   0  0  0  0  0  0  0  0  0  0  0  0
   -1.2990   -0.7500    0.0000 C   0  0  0  0  0  0  0  0  0  0  0  0
   -0.0000   -1.5000    0.0000 C   0  0  0  0  0  0  0  0  0  0  0  0
    1.2990   -0.7500    0.0000 C   0  0  0  0  0  0  0  0  0  0  0  0
    1.2990    0.7500    0.0000 C   0  0  0  0  0  0  0  0  0  0  0  0
   -0.0000    1.5000    0.0000 C   0  0  0  0  0  0  0  0  0  0  0  0
   -1.2990    0.7500    0.0000 C   0  0  0  0  0  0  0  0  0  0  0  0
    2.5980    1.5000    0.0000 S   0  0  0  0  0  0  0  0  0  0  0  0
    3.1111    0.0904    0.0000 O   0  0  0  0  0  0  0  0  0  0  0  0
    4.0753    1.7605    0.0000 O   0  0  0  0  0  0  0  0  0  0  0  0
    2.5981    3.0000    0.0000 N   0  0  0  0  0  0  0  0  0  0  0  0
    3.8971    3.7500    0.0000 C   0  0  0  0  0  0  0  0  0  0  0  0
    5.1961    3.0000    0.0000 C   0  0  0  0  0  0  0  0  0  0  0  0
    6.4952    3.7500    0.0000 C   0  0  0  0  0  0  0  0  0  0  0  0
    6.4952    5.2500    0.0000 C   0  0  0  0  0  0  0  0  0  0  0  0
    7.7942    6.0000    0.0000 C   0  0  0  0  0  0  0  0  0  0  0  0
    7.7942    7.5000    0.0000 C   0  0  0  0  0  0  0  0  0  0  0  0
    9.0933    8.2500    0.0000 N   0  0  0  0  0  0  0  0  0  0  0  0
    9.0933    9.7500    0.0000 C   0  0  0  0  0  0  0  0  0  0  0  0
   10.3923   10.4999    0.0000 C   0  0  0  0  0  0  0  0  0  0  0  0
   11.6914    9.7499    0.0000 O   0  0  0  0  0  0  0  0  0  0  0  0
   10.3923   11.9999    0.0000 C   0  0  0  0  0  0  0  0  0  0  0  0
   11.6914   12.7499    0.0000 O   0  0  0  0  0  0  0  0  0  0  0  0
   11.6914   14.2499    0.0000 C   0  0  0  0  0  0  0  0  0  0  0  0
   12.9904   14.9999    0.0000 C   0  0  0  0  0  0  0  0  0  0  0  0
   12.9904   16.4999    0.0000 C   0  0  0  0  0  0  0  0  0  0  0  0
   11.6914   17.2499    0.0000 C   0  0  0  0  0  0  0  0  0  0  0  0
   11.6914   18.7499    0.0000 O   0  0  0  0  0  0  0  0  0  0  0  0
   10.3924   16.4999    0.0000 C   0  0  0  0  0  0  0  0  0  0  0  0
   10.3924   14.9999    0.0000 C   0  0  0  0  0  0  0  0  0  0  0  0
    5.1961    6.0000    0.0000 C   0  0  0  0  0  0  0  0  0  0  0  0
    3.8971    5.2500    0.0000 C   0  0  0  0  0  0  0  0  0  0  0  0
  1  2  1  0  0  0  0
  2  3  1  0  0  0  0
  3  4  2  0  0  0  0
  3  5  1  0  0  0  0
  5  6  1  0  0  0  0
  6  7  2  0  0  0  0
  7  8  1  0  0  0  0
  8  9  2  0  0  0  0
  9 10  1  0  0  0  0
 10 11  2  0  0  0  0
  6 11  1  0  0  0  0
  9 12  1  0  0  0  0
 12 13  2  0  0  0  0
 12 14  2  0  0  0  0
 12 15  1  0  0  0  0
 15 16  1  0  0  0  0
 16 17  2  0  0  0  0
 17 18  1  0  0  0  0
 18 19  2  0  0  0  0
 19 20  1  0  0  0  0
 20 21  1  0  0  0  0
 21 22  1  0  0  0  0
 22 23  1  0  0  0  0
 23 24  1  0  0  0  0
 24 25  1  1  0  0  0
 24 26  1  0  0  0  0
 26 27  1  0  0  0  0
 27 28  1  0  0  0  0
 28 29  2  0  0  0  0
 29 30  1  0  0  0  0
 30 31  2  0  0  0  0
 31 32  1  0  0  0  0
 31 33  1  0  0  0  0
 33 34  2  0  0  0  0
 28 34  1  0  0  0  0
 19 35  1  0  0  0  0
 35 36  2  0  0  0  0
 16 36  1  0  0  0  0
M  END
> <chemblId>
CHEMBL13398

> <bioactivity__type>
IC50

> <units>
nM

> <value>
350.0

$$$$

  CDK     11271516562D 0   0.00000     0.00000     0

 41 44  0  0  0  0              1 V2000 
  -15.5885   16.0710    0.0000 O   0  0  0  0  0  0  0  0  0  0  0  0
  -14.2894   16.8210    0.0000 C   0  0  0  0  0  0  0  0  0  0  0  0
  -12.9904   16.0710    0.0000 C   0  0  0  0  0  0  0  0  0  0  0  0
  -12.9904   14.5710    0.0000 N   0  0  0  0  0  0  0  0  0  0  0  0
  -11.6913   13.8210    0.0000 C   0  0  0  0  0  0  0  0  0  0  0  0
  -11.6913   12.3210    0.0000 C   0  0  0  0  0  0  0  0  0  0  0  0
  -10.3923   11.5710    0.0000 C   0  0  0  0  0  0  0  0  0  0  0  0
  -10.3923   10.0710    0.0000 C   0  0  0  0  0  0  0  0  0  0  0  0
   -9.0933    9.3210    0.0000 C   0  0  0  0  0  0  0  0  0  0  0  0
   -7.7942   10.0710    0.0000 C   0  0  0  0  0  0  0  0  0  0  0  0
   -6.4952    9.3210    0.0000 N   0  0  0  0  0  0  0  0  0  0  0  0
   -6.4952    7.8210    0.0000 S   0  0  0  0  0  0  0  0  0  0  0  0
   -7.9724    8.0815    0.0000 O   0  0  0  0  0  0  0  0  0  0  0  0
   -7.0082    6.4115    0.0000 O   0  0  0  0  0  0  0  0  0  0  0  0
   -5.1962    7.0710    0.0000 C   0  0  0  0  0  0  0  0  0  0  0  0
   -5.1962    5.5710    0.0000 C   0  0  0  0  0  0  0  0  0  0  0  0
   -3.8971    4.8210    0.0000 C   0  0  0  0  0  0  0  0  0  0  0  0
   -2.5981    5.5710    0.0000 C   0  0  0  0  0  0  0  0  0  0  0  0
   -1.2990    4.8210    0.0000 N   0  0  0  0  0  0  0  0  0  0  0  0
   -1.2990    3.3210    0.0000 C   0  0  0  0  0  0  0  0  0  0  0  0
   -2.5981    2.5710    0.0000 O   0  0  0  0  0  0  0  0  0  0  0  0
    0.0000    2.5710    0.0000 N   0  0  0  0  0  0  0  0  0  0  0  0
    0.0000    1.0710    0.0000 C   0  0  0  0  0  0  0  0  0  0  0  0
   -1.2990    0.3210    0.0000 C   0  0  0  0  0  0  0  0  0  0  0  0
   -1.2990   -1.1790    0.0000 C   0  0  0  0  0  0  0  0  0  0  0  0
    0.0000   -1.9290    0.0000 C   0  0  0  0  0  0  0  0  0  0  0  0
    1.2990   -1.1790    0.0000 C   0  0  0  0  0  0  0  0  0  0  0  0
    1.2990    0.3210    0.0000 C   0  0  0  0  0  0  0  0  0  0  0  0
   -2.5981    7.0710    0.0000 C   0  0  0  0  0  0  0  0  0  0  0  0
   -3.8971    7.8210    0.0000 C   0  0  0  0  0  0  0  0  0  0  0  0
   -7.7942   11.5710    0.0000 C   0  0  0  0  0  0  0  0  0  0  0  0
   -9.0933   12.3210    0.0000 C   0  0  0  0  0  0  0  0  0  0  0  0
  -14.2894   18.3210    0.0000 C   0  0  0  0  0  0  0  0  0  0  0  0
  -15.5885   19.0710    0.0000 O   0  0  0  0  0  0  0  0  0  0  0  0
  -15.5885   20.5710    0.0000 C   0  0  0  0  0  0  0  0  0  0  0  0
  -14.2894   21.3210    0.0000 C   0  0  0  0  0  0  0  0  0  0  0  0
  -14.2894   22.8210    0.0000 C   0  0  0  0  0  0  0  0  0  0  0  0
  -15.5885   23.5710    0.0000 C   0  0  0  0  0  0  0  0  0  0  0  0
  -15.5885   25.0710    0.0000 O   0  0  0  0  0  0  0  0  0  0  0  0
  -16.8875   22.8210    0.0000 C   0  0  0  0  0  0  0  0  0  0  0  0
  -16.8875   21.3210    0.0000 C   0  0  0  0  0  0  0  0  0  0  0  0
  2  1  1  6  0  0  0
  2  3  1  0  0  0  0
  3  4  1  0  0  0  0
  4  5  1  0  0  0  0
  5  6  1  0  0  0  0
  6  7  1  0  0  0  0
  7  8  2  0  0  0  0
  8  9  1  0  0  0  0
  9 10  2  0  0  0  0
 10 11  1  0  0  0  0
 11 12  1  0  0  0  0
 12 13  2  0  0  0  0
 12 14  2  0  0  0  0
 12 15  1  0  0  0  0
 15 16  2  0  0  0  0
 16 17  1  0  0  0  0
 17 18  2  0  0  0  0
 18 19  1  0  0  0  0
 19 20  1  0  0  0  0
 20 21  2  0  0  0  0
 20 22  1  0  0  0  0
 22 23  1  0  0  0  0
 23 24  1  0  0  0  0
 24 25  1  0  0  0  0
 25 26  1  0  0  0  0
 26 27  1  0  0  0  0
 27 28  1  0  0  0  0
 23 28  1  0  0  0  0
 18 29  1  0  0  0  0
 29 30  2  0  0  0  0
 15 30  1  0  0  0  0
 10 31  1  0  0  0  0
 31 32  2  0  0  0  0
  7 32  1  0  0  0  0
  2 33  1  0  0  0  0
 33 34  1  0  0  0  0
 34 35  1  0  0  0  0
 35 36  2  0  0  0  0
 36 37  1  0  0  0  0
 37 38  2  0  0  0  0
 38 39  1  0  0  0  0
 38 40  1  0  0  0  0
 40 41  2  0  0  0  0
 35 41  1  0  0  0  0
M  END
> <chemblId>
CHEMBL13432

> <bioactivity__type>
IC50

> <units>
nM

> <value>
260.0

$$$$

  CDK     11271516562D 0   0.00000     0.00000     0

 37 39  0  0  0  0              1 V2000 
   -5.1961   -6.0000    0.0000 C   0  0  0  0  0  0  0  0  0  0  0  0
   -3.8971   -5.2500    0.0000 C   0  0  0  0  0  0  0  0  0  0  0  0
   -3.8971   -3.7500    0.0000 C   0  0  0  0  0  0  0  0  0  0  0  0
   -2.5981   -3.0000    0.0000 C   0  0  0  0  0  0  0  0  0  0  0  0
   -1.2990   -3.7500    0.0000 O   0  0  0  0  0  0  0  0  0  0  0  0
   -2.5980   -1.5000    0.0000 N   0  0  0  0  0  0  0  0  0  0  0  0
   -1.2990   -0.7500    0.0000 C   0  0  0  0  0  0  0  0  0  0  0  0
   -0.0000   -1.5000    0.0000 C   0  0  0  0  0  0  0  0  0  0  0  0
    1.2990   -0.7500    0.0000 C   0  0  0  0  0  0  0  0  0  0  0  0
    1.2990    0.7500    0.0000 C   0  0  0  0  0  0  0  0  0  0  0  0
   -0.0000    1.5000    0.0000 C   0  0  0  0  0  0  0  0  0  0  0  0
   -1.2990    0.7500    0.0000 C   0  0  0  0  0  0  0  0  0  0  0  0
    2.5980    1.5000    0.0000 S   0  0  0  0  0  0  0  0  0  0  0  0
    3.1111    0.0904    0.0000 O   0  0  0  0  0  0  0  0  0  0  0  0
    4.0753    1.7605    0.0000 O   0  0  0  0  0  0  0  0  0  0  0  0
    2.5981    3.0000    0.0000 N   0  0  0  0  0  0  0  0  0  0  0  0
    3.8971    3.7500    0.0000 C   0  0  0  0  0  0  0  0  0  0  0  0
    5.1961    3.0000    0.0000 C   0  0  0  0  0  0  0  0  0  0  0  0
    6.4952    3.7500    0.0000 C   0  0  0  0  0  0  0  0  0  0  0  0
    6.4952    5.2500    0.0000 C   0  0  0  0  0  0  0  0  0  0  0  0
    7.7942    6.0000    0.0000 C   0  0  0  0  0  0  0  0  0  0  0  0
    7.7942    7.5000    0.0000 C   0  0  0  0  0  0  0  0  0  0  0  0
    9.0933    8.2500    0.0000 N   0  0  0  0  0  0  0  0  0  0  0  0
    9.0933    9.7500    0.0000 C   0  0  0  0  0  0  0  0  0  0  0  0
   10.3923   10.4999    0.0000 C   0  0  0  0  0  0  0  0  0  0  0  0
   11.6914    9.7499    0.0000 O   0  0  0  0  0  0  0  0  0  0  0  0
   10.3923   11.9999    0.0000 C   0  0  0  0  0  0  0  0  0  0  0  0
   11.6914   12.7499    0.0000 O   0  0  0  0  0  0  0  0  0  0  0  0
   11.6914   14.2499    0.0000 C   0  0  0  0  0  0  0  0  0  0  0  0
   12.9904   14.9999    0.0000 C   0  0  0  0  0  0  0  0  0  0  0  0
   12.9904   16.4999    0.0000 C   0  0  0  0  0  0  0  0  0  0  0  0
   11.6914   17.2499    0.0000 C   0  0  0  0  0  0  0  0  0  0  0  0
   11.6914   18.7499    0.0000 O   0  0  0  0  0  0  0  0  0  0  0  0
   10.3924   16.4999    0.0000 C   0  0  0  0  0  0  0  0  0  0  0  0
   10.3924   14.9999    0.0000 C   0  0  0  0  0  0  0  0  0  0  0  0
    5.1961    6.0000    0.0000 C   0  0  0  0  0  0  0  0  0  0  0  0
    3.8971    5.2500    0.0000 C   0  0  0  0  0  0  0  0  0  0  0  0
  1  2  1  0  0  0  0
  2  3  1  0  0  0  0
  3  4  1  0  0  0  0
  4  5  2  0  0  0  0
  4  6  1  0  0  0  0
  6  7  1  0  0  0  0
  7  8  2  0  0  0  0
  8  9  1  0  0  0  0
  9 10  2  0  0  0  0
 10 11  1  0  0  0  0
 11 12  2  0  0  0  0
  7 12  1  0  0  0  0
 10 13  1  0  0  0  0
 13 14  2  0  0  0  0
 13 15  2  0  0  0  0
 13 16  1  0  0  0  0
 16 17  1  0  0  0  0
 17 18  2  0  0  0  0
 18 19  1  0  0  0  0
 19 20  2  0  0  0  0
 20 21  1  0  0  0  0
 21 22  1  0  0  0  0
 22 23  1  0  0  0  0
 23 24  1  0  0  0  0
 24 25  1  0  0  0  0
 25 26  1  1  0  0  0
 25 27  1  0  0  0  0
 27 28  1  0  0  0  0
 28 29  1  0  0  0  0
 29 30  2  0  0  0  0
 30 31  1  0  0  0  0
 31 32  2  0  0  0  0
 32 33  1  0  0  0  0
 32 34  1  0  0  0  0
 34 35  2  0  0  0  0
 29 35  1  0  0  0  0
 20 36  1  0  0  0  0
 36 37  2  0  0  0  0
 17 37  1  0  0  0  0
M  END
> <chemblId>
CHEMBL13453

> <bioactivity__type>
IC50

> <units>
nM

> <value>
530.0

$$$$

  CDK     11271516562D 0   0.00000     0.00000     0

 40 42  0  0  0  0              1 V2000 
   -6.4952   -9.7500    0.0000 C   0  0  0  0  0  0  0  0  0  0  0  0
   -6.4952   -8.2500    0.0000 C   0  0  0  0  0  0  0  0  0  0  0  0
   -5.1962   -7.5000    0.0000 C   0  0  0  0  0  0  0  0  0  0  0  0
   -5.1961   -6.0000    0.0000 C   0  0  0  0  0  0  0  0  0  0  0  0
   -3.8971   -5.2500    0.0000 C   0  0  0  0  0  0  0  0  0  0  0  0
   -3.8971   -3.7500    0.0000 N   0  0  0  0  0  0  0  0  0  0  0  0
   -2.5981   -3.0000    0.0000 C   0  0  0  0  0  0  0  0  0  0  0  0
   -1.2990   -3.7500    0.0000 O   0  0  0  0  0  0  0  0  0  0  0  0
   -2.5980   -1.5000    0.0000 N   0  0  0  0  0  0  0  0  0  0  0  0
   -1.2990   -0.7500    0.0000 C   0  0  0  0  0  0  0  0  0  0  0  0
   -0.0000   -1.5000    0.0000 C   0  0  0  0  0  0  0  0  0  0  0  0
    1.2990   -0.7500    0.0000 C   0  0  0  0  0  0  0  0  0  0  0  0
    1.2990    0.7500    0.0000 C   0  0  0  0  0  0  0  0  0  0  0  0
   -0.0000    1.5000    0.0000 C   0  0  0  0  0  0  0  0  0  0  0  0
   -1.2990    0.7500    0.0000 C   0  0  0  0  0  0  0  0  0  0  0  0
    2.5980    1.5000    0.0000 S   0  0  0  0  0  0  0  0  0  0  0  0
    3.1111    0.0904    0.0000 O   0  0  0  0  0  0  0  0  0  0  0  0
    4.0753    1.7605    0.0000 O   0  0  0  0  0  0  0  0  0  0  0  0
    2.5981    3.0000    0.0000 N   0  0  0  0  0  0  0  0  0  0  0  0
    3.8971    3.7500    0.0000 C   0  0  0  0  0  0  0  0  0  0  0  0
    5.1961    3.0000    0.0000 C   0  0  0  0  0  0  0  0  0  0  0  0
    6.4952    3.7500    0.0000 C   0  0  0  0  0  0  0  0  0  0  0  0
    6.4952    5.2500    0.0000 C   0  0  0  0  0  0  0  0  0  0  0  0
    7.7942    6.0000    0.0000 C   0  0  0  0  0  0  0  0  0  0  0  0
    7.7942    7.5000    0.0000 C   0  0  0  0  0  0  0  0  0  0  0  0
    9.0933    8.2500    0.0000 N   0  0  0  0  0  0  0  0  0  0  0  0
    9.0933    9.7500    0.0000 C   0  0  0  0  0  0  0  0  0  0  0  0
   10.3923   10.4999    0.0000 C   0  0  0  0  0  0  0  0  0  0  0  0
   11.6914    9.7499    0.0000 O   0  0  0  0  0  0  0  0  0  0  0  0
   10.3923   11.9999    0.0000 C   0  0  0  0  0  0  0  0  0  0  0  0
   11.6914   12.7499    0.0000 O   0  0  0  0  0  0  0  0  0  0  0  0
   11.6914   14.2499    0.0000 C   0  0  0  0  0  0  0  0  0  0  0  0
   12.9904   14.9999    0.0000 C   0  0  0  0  0  0  0  0  0  0  0  0
   12.9904   16.4999    0.0000 C   0  0  0  0  0  0  0  0  0  0  0  0
   11.6914   17.2499    0.0000 C   0  0  0  0  0  0  0  0  0  0  0  0
   11.6914   18.7499    0.0000 O   0  0  0  0  0  0  0  0  0  0  0  0
   10.3924   16.4999    0.0000 C   0  0  0  0  0  0  0  0  0  0  0  0
   10.3924   14.9999    0.0000 C   0  0  0  0  0  0  0  0  0  0  0  0
    5.1961    6.0000    0.0000 C   0  0  0  0  0  0  0  0  0  0  0  0
    3.8971    5.2500    0.0000 C   0  0  0  0  0  0  0  0  0  0  0  0
  1  2  1  0  0  0  0
  2  3  1  0  0  0  0
  3  4  1  0  0  0  0
  4  5  1  0  0  0  0
  5  6  1  0  0  0  0
  6  7  1  0  0  0  0
  7  8  2  0  0  0  0
  7  9  1  0  0  0  0
  9 10  1  0  0  0  0
 10 11  2  0  0  0  0
 11 12  1  0  0  0  0
 12 13  2  0  0  0  0
 13 14  1  0  0  0  0
 14 15  2  0  0  0  0
 10 15  1  0  0  0  0
 13 16  1  0  0  0  0
 16 17  2  0  0  0  0
 16 18  2  0  0  0  0
 16 19  1  0  0  0  0
 19 20  1  0  0  0  0
 20 21  2  0  0  0  0
 21 22  1  0  0  0  0
 22 23  2  0  0  0  0
 23 24  1  0  0  0  0
 24 25  1  0  0  0  0
 25 26  1  0  0  0  0
 26 27  1  0  0  0  0
 27 28  1  0  0  0  0
 28 29  1  1  0  0  0
 28 30  1  0  0  0  0
 30 31  1  0  0  0  0
 31 32  1  0  0  0  0
 32 33  2  0  0  0  0
 33 34  1  0  0  0  0
 34 35  2  0  0  0  0
 35 36  1  0  0  0  0
 35 37  1  0  0  0  0
 37 38  2  0  0  0  0
 32 38  1  0  0  0  0
 23 39  1  0  0  0  0
 39 40  2  0  0  0  0
 20 40  1  0  0  0  0
M  END
> <chemblId>
CHEMBL13459

> <bioactivity__type>
IC50

> <units>
nM

> <value>
300.0

$$$$

  CDK     11271516562D 0   0.00000     0.00000     0

 43 45  0  0  0  0              1 V2000 
   -9.0933  -12.7500    0.0000 C   0  0  0  0  0  0  0  0  0  0  0  0
   -7.7943  -12.0000    0.0000 C   0  0  0  0  0  0  0  0  0  0  0  0
   -7.7943  -10.5000    0.0000 C   0  0  0  0  0  0  0  0  0  0  0  0
   -6.4952   -9.7500    0.0000 C   0  0  0  0  0  0  0  0  0  0  0  0
   -6.4952   -8.2500    0.0000 C   0  0  0  0  0  0  0  0  0  0  0  0
   -5.1962   -7.5000    0.0000 C   0  0  0  0  0  0  0  0  0  0  0  0
   -5.1961   -6.0000    0.0000 C   0  0  0  0  0  0  0  0  0  0  0  0
   -3.8971   -5.2500    0.0000 C   0  0  0  0  0  0  0  0  0  0  0  0
   -3.8971   -3.7500    0.0000 N   0  0  0  0  0  0  0  0  0  0  0  0
   -2.5981   -3.0000    0.0000 C   0  0  0  0  0  0  0  0  0  0  0  0
   -1.2990   -3.7500    0.0000 O   0  0  0  0  0  0  0  0  0  0  0  0
   -2.5980   -1.5000    0.0000 N   0  0  0  0  0  0  0  0  0  0  0  0
   -1.2990   -0.7500    0.0000 C   0  0  0  0  0  0  0  0  0  0  0  0
   -0.0000   -1.5000    0.0000 C   0  0  0  0  0  0  0  0  0  0  0  0
    1.2990   -0.7500    0.0000 C   0  0  0  0  0  0  0  0  0  0  0  0
    1.2990    0.7500    0.0000 C   0  0  0  0  0  0  0  0  0  0  0  0
   -0.0000    1.5000    0.0000 C   0  0  0  0  0  0  0  0  0  0  0  0
   -1.2990    0.7500    0.0000 C   0  0  0  0  0  0  0  0  0  0  0  0
    2.5980    1.5000    0.0000 S   0  0  0  0  0  0  0  0  0  0  0  0
    3.1111    0.0904    0.0000 O   0  0  0  0  0  0  0  0  0  0  0  0
    4.0753    1.7605    0.0000 O   0  0  0  0  0  0  0  0  0  0  0  0
    2.5981    3.0000    0.0000 N   0  0  0  0  0  0  0  0  0  0  0  0
    3.8971    3.7500    0.0000 C   0  0  0  0  0  0  0  0  0  0  0  0
    5.1961    3.0000    0.0000 C   0  0  0  0  0  0  0  0  0  0  0  0
    6.4952    3.7500    0.0000 C   0  0  0  0  0  0  0  0  0  0  0  0
    6.4952    5.2500    0.0000 C   0  0  0  0  0  0  0  0  0  0  0  0
    7.7942    6.0000    0.0000 C   0  0  0  0  0  0  0  0  0  0  0  0
    7.7942    7.5000    0.0000 C   0  0  0  0  0  0  0  0  0  0  0  0
    9.0933    8.2500    0.0000 N   0  0  0  0  0  0  0  0  0  0  0  0
    9.0933    9.7500    0.0000 C   0  0  0  0  0  0  0  0  0  0  0  0
   10.3923   10.4999    0.0000 C   0  0  0  0  0  0  0  0  0  0  0  0
   11.6914    9.7499    0.0000 O   0  0  0  0  0  0  0  0  0  0  0  0
   10.3923   11.9999    0.0000 C   0  0  0  0  0  0  0  0  0  0  0  0
   11.6914   12.7499    0.0000 O   0  0  0  0  0  0  0  0  0  0  0  0
   11.6914   14.2499    0.0000 C   0  0  0  0  0  0  0  0  0  0  0  0
   12.9904   14.9999    0.0000 C   0  0  0  0  0  0  0  0  0  0  0  0
   12.9904   16.4999    0.0000 C   0  0  0  0  0  0  0  0  0  0  0  0
   11.6914   17.2499    0.0000 C   0  0  0  0  0  0  0  0  0  0  0  0
   11.6914   18.7499    0.0000 O   0  0  0  0  0  0  0  0  0  0  0  0
   10.3924   16.4999    0.0000 C   0  0  0  0  0  0  0  0  0  0  0  0
   10.3924   14.9999    0.0000 C   0  0  0  0  0  0  0  0  0  0  0  0
    5.1961    6.0000    0.0000 C   0  0  0  0  0  0  0  0  0  0  0  0
    3.8971    5.2500    0.0000 C   0  0  0  0  0  0  0  0  0  0  0  0
  1  2  1  0  0  0  0
  2  3  1  0  0  0  0
  3  4  1  0  0  0  0
  4  5  1  0  0  0  0
  5  6  1  0  0  0  0
  6  7  1  0  0  0  0
  7  8  1  0  0  0  0
  8  9  1  0  0  0  0
  9 10  1  0  0  0  0
 10 11  2  0  0  0  0
 10 12  1  0  0  0  0
 12 13  1  0  0  0  0
 13 14  2  0  0  0  0
 14 15  1  0  0  0  0
 15 16  2  0  0  0  0
 16 17  1  0  0  0  0
 17 18  2  0  0  0  0
 13 18  1  0  0  0  0
 16 19  1  0  0  0  0
 19 20  2  0  0  0  0
 19 21  2  0  0  0  0
 19 22  1  0  0  0  0
 22 23  1  0  0  0  0
 23 24  2  0  0  0  0
 24 25  1  0  0  0  0
 25 26  2  0  0  0  0
 26 27  1  0  0  0  0
 27 28  1  0  0  0  0
 28 29  1  0  0  0  0
 29 30  1  0  0  0  0
 30 31  1  0  0  0  0
 31 32  1  1  0  0  0
 31 33  1  0  0  0  0
 33 34  1  0  0  0  0
 34 35  1  0  0  0  0
 35 36  2  0  0  0  0
 36 37  1  0  0  0  0
 37 38  2  0  0  0  0
 38 39  1  0  0  0  0
 38 40  1  0  0  0  0
 40 41  2  0  0  0  0
 35 41  1  0  0  0  0
 26 42  1  0  0  0  0
 42 43  2  0  0  0  0
 23 43  1  0  0  0  0
M  END
> <chemblId>
CHEMBL13467

> <bioactivity__type>
IC50

> <units>
nM

> <value>
150.0

$$$$

  CDK     11271516562D 0   0.00000     0.00000     0

 40 42  0  0  0  0              1 V2000 
   -6.4952   -9.7500    0.0000 C   0  0  0  0  0  0  0  0  0  0  0  0
   -6.4952   -8.2500    0.0000 O   0  0  0  0  0  0  0  0  0  0  0  0
   -5.1962   -7.5000    0.0000 C   0  0  0  0  0  0  0  0  0  0  0  0
   -5.1961   -6.0000    0.0000 C   0  0  0  0  0  0  0  0  0  0  0  0
   -3.8971   -5.2500    0.0000 C   0  0  0  0  0  0  0  0  0  0  0  0
   -3.8971   -3.7500    0.0000 N   0  0  0  0  0  0  0  0  0  0  0  0
   -2.5981   -3.0000    0.0000 C   0  0  0  0  0  0  0  0  0  0  0  0
   -1.2990   -3.7500    0.0000 O   0  0  0  0  0  0  0  0  0  0  0  0
   -2.5980   -1.5000    0.0000 N   0  0  0  0  0  0  0  0  0  0  0  0
   -1.2990   -0.7500    0.0000 C   0  0  0  0  0  0  0  0  0  0  0  0
   -0.0000   -1.5000    0.0000 C   0  0  0  0  0  0  0  0  0  0  0  0
    1.2990   -0.7500    0.0000 C   0  0  0  0  0  0  0  0  0  0  0  0
    1.2990    0.7500    0.0000 C   0  0  0  0  0  0  0  0  0  0  0  0
   -0.0000    1.5000    0.0000 C   0  0  0  0  0  0  0  0  0  0  0  0
   -1.2990    0.7500    0.0000 C   0  0  0  0  0  0  0  0  0  0  0  0
    2.5980    1.5000    0.0000 S   0  0  0  0  0  0  0  0  0  0  0  0
    3.1111    0.0904    0.0000 O   0  0  0  0  0  0  0  0  0  0  0  0
    4.0753    1.7605    0.0000 O   0  0  0  0  0  0  0  0  0  0  0  0
    2.5981    3.0000    0.0000 N   0  0  0  0  0  0  0  0  0  0  0  0
    3.8971    3.7500    0.0000 C   0  0  0  0  0  0  0  0  0  0  0  0
    5.1961    3.0000    0.0000 C   0  0  0  0  0  0  0  0  0  0  0  0
    6.4952    3.7500    0.0000 C   0  0  0  0  0  0  0  0  0  0  0  0
    6.4952    5.2500    0.0000 C   0  0  0  0  0  0  0  0  0  0  0  0
    7.7942    6.0000    0.0000 C   0  0  0  0  0  0  0  0  0  0  0  0
    7.7942    7.5000    0.0000 C   0  0  0  0  0  0  0  0  0  0  0  0
    9.0933    8.2500    0.0000 N   0  0  0  0  0  0  0  0  0  0  0  0
    9.0933    9.7500    0.0000 C   0  0  0  0  0  0  0  0  0  0  0  0
   10.3923   10.4999    0.0000 C   0  0  0  0  0  0  0  0  0  0  0  0
   11.6914    9.7499    0.0000 O   0  0  0  0  0  0  0  0  0  0  0  0
   10.3923   11.9999    0.0000 C   0  0  0  0  0  0  0  0  0  0  0  0
   11.6914   12.7499    0.0000 O   0  0  0  0  0  0  0  0  0  0  0  0
   11.6914   14.2499    0.0000 C   0  0  0  0  0  0  0  0  0  0  0  0
   12.9904   14.9999    0.0000 C   0  0  0  0  0  0  0  0  0  0  0  0
   12.9904   16.4999    0.0000 C   0  0  0  0  0  0  0  0  0  0  0  0
   11.6914   17.2499    0.0000 C   0  0  0  0  0  0  0  0  0  0  0  0
   11.6914   18.7499    0.0000 O   0  0  0  0  0  0  0  0  0  0  0  0
   10.3924   16.4999    0.0000 C   0  0  0  0  0  0  0  0  0  0  0  0
   10.3924   14.9999    0.0000 C   0  0  0  0  0  0  0  0  0  0  0  0
    5.1961    6.0000    0.0000 C   0  0  0  0  0  0  0  0  0  0  0  0
    3.8971    5.2500    0.0000 C   0  0  0  0  0  0  0  0  0  0  0  0
  1  2  1  0  0  0  0
  2  3  1  0  0  0  0
  3  4  1  0  0  0  0
  4  5  1  0  0  0  0
  5  6  1  0  0  0  0
  6  7  1  0  0  0  0
  7  8  2  0  0  0  0
  7  9  1  0  0  0  0
  9 10  1  0  0  0  0
 10 11  2  0  0  0  0
 11 12  1  0  0  0  0
 12 13  2  0  0  0  0
 13 14  1  0  0  0  0
 14 15  2  0  0  0  0
 10 15  1  0  0  0  0
 13 16  1  0  0  0  0
 16 17  2  0  0  0  0
 16 18  2  0  0  0  0
 16 19  1  0  0  0  0
 19 20  1  0  0  0  0
 20 21  2  0  0  0  0
 21 22  1  0  0  0  0
 22 23  2  0  0  0  0
 23 24  1  0  0  0  0
 24 25  1  0  0  0  0
 25 26  1  0  0  0  0
 26 27  1  0  0  0  0
 27 28  1  0  0  0  0
 28 29  1  1  0  0  0
 28 30  1  0  0  0  0
 30 31  1  0  0  0  0
 31 32  1  0  0  0  0
 32 33  2  0  0  0  0
 33 34  1  0  0  0  0
 34 35  2  0  0  0  0
 35 36  1  0  0  0  0
 35 37  1  0  0  0  0
 37 38  2  0  0  0  0
 32 38  1  0  0  0  0
 23 39  1  0  0  0  0
 39 40  2  0  0  0  0
 20 40  1  0  0  0  0
M  END
> <chemblId>
CHEMBL13521

> <bioactivity__type>
IC50

> <units>
nM

> <value>
1000.0

$$$$

  CDK     11271516562D 0   0.00000     0.00000     0

 42 44  0  0  0  0              1 V2000 
   -7.7943  -12.0000    0.0000 C   0  0  0  0  0  0  0  0  0  0  0  0
   -7.7943  -10.5000    0.0000 C   0  0  0  0  0  0  0  0  0  0  0  0
   -6.4952   -9.7500    0.0000 C   0  0  0  0  0  0  0  0  0  0  0  0
   -6.4952   -8.2500    0.0000 C   0  0  0  0  0  0  0  0  0  0  0  0
   -5.1962   -7.5000    0.0000 C   0  0  0  0  0  0  0  0  0  0  0  0
   -5.1961   -6.0000    0.0000 C   0  0  0  0  0  0  0  0  0  0  0  0
   -3.8971   -5.2500    0.0000 C   0  0  0  0  0  0  0  0  0  0  0  0
   -3.8971   -3.7500    0.0000 N   0  0  0  0  0  0  0  0  0  0  0  0
   -2.5981   -3.0000    0.0000 C   0  0  0  0  0  0  0  0  0  0  0  0
   -1.2990   -3.7500    0.0000 O   0  0  0  0  0  0  0  0  0  0  0  0
   -2.5980   -1.5000    0.0000 N   0  0  0  0  0  0  0  0  0  0  0  0
   -1.2990   -0.7500    0.0000 C   0  0  0  0  0  0  0  0  0  0  0  0
   -0.0000   -1.5000    0.0000 C   0  0  0  0  0  0  0  0  0  0  0  0
    1.2990   -0.7500    0.0000 C   0  0  0  0  0  0  0  0  0  0  0  0
    1.2990    0.7500    0.0000 C   0  0  0  0  0  0  0  0  0  0  0  0
   -0.0000    1.5000    0.0000 C   0  0  0  0  0  0  0  0  0  0  0  0
   -1.2990    0.7500    0.0000 C   0  0  0  0  0  0  0  0  0  0  0  0
    2.5980    1.5000    0.0000 S   0  0  0  0  0  0  0  0  0  0  0  0
    3.1111    0.0904    0.0000 O   0  0  0  0  0  0  0  0  0  0  0  0
    4.0753    1.7605    0.0000 O   0  0  0  0  0  0  0  0  0  0  0  0
    2.5981    3.0000    0.0000 N   0  0  0  0  0  0  0  0  0  0  0  0
    3.8971    3.7500    0.0000 C   0  0  0  0  0  0  0  0  0  0  0  0
    5.1961    3.0000    0.0000 C   0  0  0  0  0  0  0  0  0  0  0  0
    6.4952    3.7500    0.0000 C   0  0  0  0  0  0  0  0  0  0  0  0
    6.4952    5.2500    0.0000 C   0  0  0  0  0  0  0  0  0  0  0  0
    7.7942    6.0000    0.0000 C   0  0  0  0  0  0  0  0  0  0  0  0
    7.7942    7.5000    0.0000 C   0  0  0  0  0  0  0  0  0  0  0  0
    9.0933    8.2500    0.0000 N   0  0  0  0  0  0  0  0  0  0  0  0
    9.0933    9.7500    0.0000 C   0  0  0  0  0  0  0  0  0  0  0  0
   10.3923   10.4999    0.0000 C   0  0  0  0  0  0  0  0  0  0  0  0
   11.6914    9.7499    0.0000 O   0  0  0  0  0  0  0  0  0  0  0  0
   10.3923   11.9999    0.0000 C   0  0  0  0  0  0  0  0  0  0  0  0
   11.6914   12.7499    0.0000 O   0  0  0  0  0  0  0  0  0  0  0  0
   11.6914   14.2499    0.0000 C   0  0  0  0  0  0  0  0  0  0  0  0
   12.9904   14.9999    0.0000 C   0  0  0  0  0  0  0  0  0  0  0  0
   12.9904   16.4999    0.0000 C   0  0  0  0  0  0  0  0  0  0  0  0
   11.6914   17.2499    0.0000 C   0  0  0  0  0  0  0  0  0  0  0  0
   11.6914   18.7499    0.0000 O   0  0  0  0  0  0  0  0  0  0  0  0
   10.3924   16.4999    0.0000 C   0  0  0  0  0  0  0  0  0  0  0  0
   10.3924   14.9999    0.0000 C   0  0  0  0  0  0  0  0  0  0  0  0
    5.1961    6.0000    0.0000 C   0  0  0  0  0  0  0  0  0  0  0  0
    3.8971    5.2500    0.0000 C   0  0  0  0  0  0  0  0  0  0  0  0
  1  2  1  0  0  0  0
  2  3  1  0  0  0  0
  3  4  1  0  0  0  0
  4  5  1  0  0  0  0
  5  6  1  0  0  0  0
  6  7  1  0  0  0  0
  7  8  1  0  0  0  0
  8  9  1  0  0  0  0
  9 10  2  0  0  0  0
  9 11  1  0  0  0  0
 11 12  1  0  0  0  0
 12 13  2  0  0  0  0
 13 14  1  0  0  0  0
 14 15  2  0  0  0  0
 15 16  1  0  0  0  0
 16 17  2  0  0  0  0
 12 17  1  0  0  0  0
 15 18  1  0  0  0  0
 18 19  2  0  0  0  0
 18 20  2  0  0  0  0
 18 21  1  0  0  0  0
 21 22  1  0  0  0  0
 22 23  2  0  0  0  0
 23 24  1  0  0  0  0
 24 25  2  0  0  0  0
 25 26  1  0  0  0  0
 26 27  1  0  0  0  0
 27 28  1  0  0  0  0
 28 29  1  0  0  0  0
 29 30  1  0  0  0  0
 30 31  1  1  0  0  0
 30 32  1  0  0  0  0
 32 33  1  0  0  0  0
 33 34  1  0  0  0  0
 34 35  2  0  0  0  0
 35 36  1  0  0  0  0
 36 37  2  0  0  0  0
 37 38  1  0  0  0  0
 37 39  1  0  0  0  0
 39 40  2  0  0  0  0
 34 40  1  0  0  0  0
 25 41  1  0  0  0  0
 41 42  2  0  0  0  0
 22 42  1  0  0  0  0
M  END
> <chemblId>
CHEMBL144870

> <bioactivity__type>
IC50

> <units>
nM

> <value>
200.0

$$$$

  CDK     11271516562D 0   0.00000     0.00000     0

 25 26  0  0  0  0              1 V2000 
    5.1961   -3.0000    0.0000 C   0  0  0  0  0  0  0  0  0  0  0  0
    3.8971   -3.7500    0.0000 C   0  0  0  0  0  0  0  0  0  0  0  0
    2.5981   -3.0000    0.0000 C   0  0  0  0  0  0  0  0  0  0  0  0
    2.5980   -1.5000    0.0000 N   0  0  0  0  0  0  0  0  0  0  0  0
    1.2990   -0.7500    0.0000 C   0  0  0  0  0  0  0  0  0  0  0  0
    0.0000   -1.5000    0.0000 C   0  0  0  0  0  0  0  0  0  0  0  0
   -1.2990   -0.7500    0.0000 C   0  0  0  0  0  0  0  0  0  0  0  0
   -1.2990    0.7500    0.0000 C   0  0  0  0  0  0  0  0  0  0  0  0
   -2.5980    1.5000    0.0000 C   0  0  0  0  0  0  0  0  0  0  0  0
   -2.5981    3.0000    0.0000 C   0  0  0  0  0  0  0  0  0  0  0  0
   -1.2990    3.7500    0.0000 O   0  0  0  0  0  0  0  0  0  0  0  0
   -3.8971    3.7500    0.0000 O   0  0  0  0  0  0  0  0  0  0  0  0
    0.0000    1.5000    0.0000 C   0  0  0  0  0  0  0  0  0  0  0  0
    1.2990    0.7500    0.0000 C   0  0  0  0  0  0  0  0  0  0  0  0
    3.8971   -5.2500    0.0000 N   0  0  0  0  0  0  0  0  0  0  0  0
    5.1961   -6.0000    0.0000 C   0  0  0  0  0  0  0  0  0  0  0  0
    5.1962   -7.5000    0.0000 C   0  0  0  0  0  0  0  0  0  0  0  0
    3.8971   -8.2500    0.0000 O   0  0  0  0  0  0  0  0  0  0  0  0
    6.4952   -8.2500    0.0000 C   0  0  0  0  0  0  0  0  0  0  0  0
    6.4952   -9.7500    0.0000 C   0  0  0  0  0  0  0  0  0  0  0  0
    7.7943  -10.5000    0.0000 C   0  0  0  0  0  0  0  0  0  0  0  0
    9.0933   -9.7500    0.0000 C   0  0  0  0  0  0  0  0  0  0  0  0
    9.0933   -8.2500    0.0000 C   0  0  0  0  0  0  0  0  0  0  0  0
   10.3923   -7.4999    0.0000 Cl  0  0  0  0  0  0  0  0  0  0  0  0
    7.7942   -7.5000    0.0000 C   0  0  0  0  0  0  0  0  0  0  0  0
  2  1  1  1  0  0  0
  2  3  1  0  0  0  0
  3  4  1  0  0  0  0
  4  5  1  0  0  0  0
  5  6  2  0  0  0  0
  6  7  1  0  0  0  0
  7  8  2  0  0  0  0
  8  9  1  0  0  0  0
  9 10  1  0  0  0  0
 10 11  2  0  0  0  0
 10 12  1  0  0  0  0
  8 13  1  0  0  0  0
 13 14  2  0  0  0  0
  5 14  1  0  0  0  0
  2 15  1  0  0  0  0
 15 16  1  0  0  0  0
 16 17  1  0  0  0  0
 17 18  1  1  0  0  0
 17 19  1  0  0  0  0
 19 20  2  0  0  0  0
 20 21  1  0  0  0  0
 21 22  2  0  0  0  0
 22 23  1  0  0  0  0
 23 24  1  0  0  0  0
 23 25  2  0  0  0  0
 19 25  1  0  0  0  0
M  END
> <chemblId>
CHEMBL154419

> <bioactivity__type>
IC50

> <units>
nM

> <value>
1000.0

$$$$

  CDK     11271516562D 0   0.00000     0.00000     0

 25 28  0  0  0  0              1 V2000 
   -5.9167    8.6305    0.0000 C   0  0  0  0  0  0  0  0  0  0  0  0
   -4.6236    7.8703    0.0000 C   0  0  0  0  0  0  0  0  0  0  0  0
   -4.6354    6.3704    0.0000 N   0  0  0  0  0  0  0  0  0  0  0  0
   -5.9403    5.6306    0.0000 C   0  0  0  0  0  0  0  0  0  0  0  0
   -7.2334    6.3908    0.0000 C   0  0  0  0  0  0  0  0  0  0  0  0
   -3.3423    5.6102    0.0000 C   0  0  0  0  0  0  0  0  0  0  0  0
   -2.0374    6.3499    0.0000 O   0  0  0  0  0  0  0  0  0  0  0  0
   -3.3541    4.1102    0.0000 N   0  0  0  0  0  0  0  0  0  0  0  0
   -2.0610    3.3500    0.0000 C   0  0  0  0  0  0  0  0  0  0  0  0
   -0.7650    4.0850    0.0000 C   0  0  0  0  0  0  0  0  0  0  0  0
    0.5220    3.3290    0.0000 N   0  0  0  0  0  0  0  0  0  0  0  0
    1.8238    4.0741    0.0000 C   0  0  0  0  0  0  0  0  0  0  0  0
    0.5220    1.8200    0.0000 C   0  0  0  0  0  0  0  0  0  0  0  0
    1.8240    1.0460    0.0000 C   0  0  0  0  0  0  0  0  0  0  0  0
    1.8190   -0.4520    0.0000 C   0  0  0  0  0  0  0  0  0  0  0  0
    2.8690   -1.5290    0.0000 C   0  0  0  0  0  0  0  0  0  0  0  0
    2.1670   -2.8580    0.0000 N   0  0  0  0  0  0  0  0  0  0  0  0
    0.6850   -2.6000    0.0000 C   0  0  0  0  0  0  0  0  0  0  0  0
   -0.5600   -3.4450    0.0000 C   0  0  0  0  0  0  0  0  0  0  0  0
   -1.9120   -2.7970    0.0000 C   0  0  0  0  0  0  0  0  0  0  0  0
   -2.0170   -1.3010    0.0000 C   0  0  0  0  0  0  0  0  0  0  0  0
   -0.7710   -0.4490    0.0000 C   0  0  0  0  0  0  0  0  0  0  0  0
   -0.7740    1.0800    0.0000 C   0  0  0  0  0  0  0  0  0  0  0  0
   -2.0730    1.8590    0.0000 C   0  0  0  0  0  0  0  0  0  0  0  0
    0.5250   -1.1370    0.0000 C   0  0  0  0  0  0  0  0  0  0  0  0
  1  2  1  0  0  0  0
  2  3  1  0  0  0  0
  3  4  1  0  0  0  0
  4  5  1  0  0  0  0
  3  6  1  0  0  0  0
  6  7  2  0  0  0  0
  6  8  1  0  0  0  0
  9  8  1  6  0  0  0
  9 10  1  0  0  0  0
 10 11  1  0  0  0  0
 11 12  1  0  0  0  0
 11 13  1  0  0  0  0
 13 14  1  6  0  0  0
 14 15  1  0  0  0  0
 15 16  2  0  0  0  0
 16 17  1  0  0  0  0
 17 18  1  0  0  0  0
 18 19  2  0  0  0  0
 19 20  1  0  0  0  0
 20 21  2  0  0  0  0
 21 22  1  0  0  0  0
 22 23  1  0  0  0  0
 13 23  1  0  0  0  0
 23 24  2  0  0  0  0
  9 24  1  0  0  0  0
 22 25  2  0  0  0  0
 15 25  1  0  0  0  0
 18 25  1  0  0  0  0
M  END
> <chemblId>
CHEMBL157138

> <bioactivity__type>
IC50

> <units>
nM

> <value>
559.0

$$$$

  CDK     11271516562D 0   0.00000     0.00000     0

 44 48  0  0  0  0              1 V2000 
   -2.5981  -19.2760    0.0000 O   0  0  0  0  0  0  0  0  0  0  0  0
   -3.8971  -18.5260    0.0000 C   0  0  0  0  0  0  0  0  0  0  0  0
   -3.8971  -17.0260    0.0000 C   0  0  0  0  0  0  0  0  0  0  0  0
   -2.5981  -16.2760    0.0000 N   0  0  0  0  0  0  0  0  0  0  0  0
   -2.5981  -14.7760    0.0000 C   0  0  0  0  0  0  0  0  0  0  0  0
   -1.2990  -14.0260    0.0000 C   0  0  0  0  0  0  0  0  0  0  0  0
   -1.2990  -12.5260    0.0000 C   0  0  0  0  0  0  0  0  0  0  0  0
   -0.0000  -11.7760    0.0000 C   0  0  0  0  0  0  0  0  0  0  0  0
   -0.0000  -10.2760    0.0000 C   0  0  0  0  0  0  0  0  0  0  0  0
   -1.2990   -9.5260    0.0000 C   0  0  0  0  0  0  0  0  0  0  0  0
   -1.2990   -8.0260    0.0000 N   0  0  0  0  0  0  0  0  0  0  0  0
   -0.0000   -7.2760    0.0000 S   0  0  0  0  0  0  0  0  0  0  0  0
    0.5130   -8.6855    0.0000 O   0  0  0  0  0  0  0  0  0  0  0  0
    1.4772   -7.0155    0.0000 O   0  0  0  0  0  0  0  0  0  0  0  0
   -0.0000   -5.7760    0.0000 C   0  0  0  0  0  0  0  0  0  0  0  0
    1.2990   -5.0260    0.0000 C   0  0  0  0  0  0  0  0  0  0  0  0
    1.2990   -3.5260    0.0000 C   0  0  0  0  0  0  0  0  0  0  0  0
    0.0000   -2.7760    0.0000 C   0  0  0  0  0  0  0  0  0  0  0  0
   -1.2990   -3.5260    0.0000 C   0  0  0  0  0  0  0  0  0  0  0  0
   -1.2990   -5.0260    0.0000 C   0  0  0  0  0  0  0  0  0  0  0  0
    0.0000   -1.2760    0.0000 N   0  0  0  0  0  0  0  0  0  0  0  0
   -1.2130   -0.3940    0.0000 C   0  0  0  0  0  0  0  0  0  0  0  0
   -0.7500    1.0320    0.0000 C   0  0  0  0  0  0  0  0  0  0  0  0
    0.7500    1.0320    0.0000 N   0  0  0  0  0  0  0  0  0  0  0  0
    1.6318    2.2454    0.0000 C   0  0  0  0  0  0  0  0  0  0  0  0
    1.0218    3.6158    0.0000 C   0  0  0  0  0  0  0  0  0  0  0  0
    1.9037    4.8292    0.0000 C   0  0  0  0  0  0  0  0  0  0  0  0
    1.2937    6.1996    0.0000 C   0  0  0  0  0  0  0  0  0  0  0  0
    2.1755    7.4131    0.0000 C   0  0  0  0  0  0  0  0  0  0  0  0
    1.5655    8.7834    0.0000 C   0  0  0  0  0  0  0  0  0  0  0  0
    0.0738    8.9404    0.0000 C   0  0  0  0  0  0  0  0  0  0  0  0
   -0.5362   10.3108    0.0000 Cl  0  0  0  0  0  0  0  0  0  0  0  0
   -0.8080    7.7270    0.0000 C   0  0  0  0  0  0  0  0  0  0  0  0
   -0.1981    6.3566    0.0000 C   0  0  0  0  0  0  0  0  0  0  0  0
    1.2130   -0.3940    0.0000 C   0  0  0  0  0  0  0  0  0  0  0  0
    2.6396   -0.8574    0.0000 O   0  0  0  0  0  0  0  0  0  0  0  0
   -2.5981  -10.2760    0.0000 C   0  0  0  0  0  0  0  0  0  0  0  0
   -2.5981  -11.7760    0.0000 C   0  0  0  0  0  0  0  0  0  0  0  0
   -5.1962  -19.2760    0.0000 C   0  0  0  0  0  0  0  0  0  0  0  0
   -6.4952  -18.5260    0.0000 C   0  0  0  0  0  0  0  0  0  0  0  0
   -7.7942  -19.2760    0.0000 C   0  0  0  0  0  0  0  0  0  0  0  0
   -7.7942  -20.7760    0.0000 C   0  0  0  0  0  0  0  0  0  0  0  0
   -6.4952  -21.5260    0.0000 N   0  0  0  0  0  0  0  0  0  0  0  0
   -5.1962  -20.7760    0.0000 C   0  0  0  0  0  0  0  0  0  0  0  0
  2  1  1  6  0  0  0
  2  3  1  0  0  0  0
  3  4  1  0  0  0  0
  4  5  1  0  0  0  0
  5  6  1  0  0  0  0
  6  7  1  0  0  0  0
  7  8  2  0  0  0  0
  8  9  1  0  0  0  0
  9 10  2  0  0  0  0
 10 11  1  0  0  0  0
 11 12  1  0  0  0  0
 12 13  2  0  0  0  0
 12 14  2  0  0  0  0
 12 15  1  0  0  0  0
 15 16  2  0  0  0  0
 16 17  1  0  0  0  0
 17 18  2  0  0  0  0
 18 19  1  0  0  0  0
 19 20  2  0  0  0  0
 15 20  1  0  0  0  0
 18 21  1  0  0  0  0
 21 22  1  0  0  0  0
 22 23  1  0  0  0  0
 23 24  1  0  0  0  0
 24 25  1  0  0  0  0
 25 26  1  0  0  0  0
 26 27  1  0  0  0  0
 27 28  1  0  0  0  0
 28 29  2  0  0  0  0
 29 30  1  0  0  0  0
 30 31  2  0  0  0  0
 31 32  1  0  0  0  0
 31 33  1  0  0  0  0
 33 34  2  0  0  0  0
 28 34  1  0  0  0  0
 24 35  1  0  0  0  0
 21 35  1  0  0  0  0
 35 36  2  0  0  0  0
 10 37  1  0  0  0  0
 37 38  2  0  0  0  0
  7 38  1  0  0  0  0
  2 39  1  0  0  0  0
 39 40  2  0  0  0  0
 40 41  1  0  0  0  0
 41 42  2  0  0  0  0
 42 43  1  0  0  0  0
 43 44  2  0  0  0  0
 39 44  1  0  0  0  0
M  END
> <chemblId>
CHEMBL162043

> <bioactivity__type>
IC50

> <units>
nM

> <value>
2000.0

$$$$

  CDK     11271516562D 0   0.00000     0.00000     0

 27 29  0  0  0  0              1 V2000 
    3.8971   -3.7500    0.0000 C   0  0  0  0  0  0  0  0  0  0  0  0
    2.5981   -3.0000    0.0000 S   0  0  0  0  0  0  0  0  0  0  0  0
    1.1208   -2.7395    0.0000 O   0  0  0  0  0  0  0  0  0  0  0  0
    2.0850   -4.4095    0.0000 O   0  0  0  0  0  0  0  0  0  0  0  0
    2.5980   -1.5000    0.0000 N   0  0  0  0  0  0  0  0  0  0  0  0
    1.2990   -0.7500    0.0000 C   0  0  0  0  0  0  0  0  0  0  0  0
    0.0000   -1.5000    0.0000 C   0  0  0  0  0  0  0  0  0  0  0  0
   -1.2990   -0.7500    0.0000 C   0  0  0  0  0  0  0  0  0  0  0  0
   -1.2990    0.7500    0.0000 C   0  0  0  0  0  0  0  0  0  0  0  0
    0.0000    1.5000    0.0000 C   0  0  0  0  0  0  0  0  0  0  0  0
    1.2990    0.7500    0.0000 C   0  0  0  0  0  0  0  0  0  0  0  0
   -2.5980    1.5000    0.0000 C   0  0  0  0  0  0  0  0  0  0  0  0
   -3.8971    0.7500    0.0000 O   0  0  0  0  0  0  0  0  0  0  0  0
   -2.5981    3.0000    0.0000 N   0  0  0  0  0  0  0  0  0  0  0  0
   -3.8971    3.7500    0.0000 C   0  0  0  0  0  0  0  0  0  0  0  0
   -3.8971    5.2500    0.0000 C   0  0  0  0  0  0  0  0  0  0  0  0
   -2.5981    6.0000    0.0000 C   0  0  0  0  0  0  0  0  0  0  0  0
   -2.5981    7.5000    0.0000 N   0  0  0  0  0  0  0  0  0  0  0  0
   -3.8971    8.2500    0.0000 C   0  0  0  0  0  0  0  0  0  0  0  0
   -5.1962    7.5000    0.0000 C   0  0  0  0  0  0  0  0  0  0  0  0
   -5.1961    6.0000    0.0000 N   0  0  0  0  0  0  0  0  0  0  0  0
   -6.4952    5.2500    0.0000 C   0  0  0  0  0  0  0  0  0  0  0  0
   -7.7942    6.0000    0.0000 C   0  0  0  0  0  0  0  0  0  0  0  0
   -9.0933    5.2500    0.0000 C   0  0  0  0  0  0  0  0  0  0  0  0
   -9.0932    3.7500    0.0000 C   0  0  0  0  0  0  0  0  0  0  0  0
   -7.7942    3.0000    0.0000 C   0  0  0  0  0  0  0  0  0  0  0  0
   -6.4952    3.7500    0.0000 C   0  0  0  0  0  0  0  0  0  0  0  0
  1  2  1  0  0  0  0
  2  3  2  0  0  0  0
  2  4  2  0  0  0  0
  2  5  1  0  0  0  0
  5  6  1  0  0  0  0
  6  7  2  0  0  0  0
  7  8  1  0  0  0  0
  8  9  2  0  0  0  0
  9 10  1  0  0  0  0
 10 11  2  0  0  0  0
  6 11  1  0  0  0  0
  9 12  1  0  0  0  0
 12 13  2  0  0  0  0
 12 14  1  0  0  0  0
 14 15  1  0  0  0  0
 15 16  1  0  0  0  0
 16 17  1  0  0  0  0
 17 18  1  0  0  0  0
 18 19  1  0  0  0  0
 19 20  1  0  0  0  0
 20 21  1  0  0  0  0
 16 21  1  0  0  0  0
 21 22  1  0  0  0  0
 22 23  2  0  0  0  0
 23 24  1  0  0  0  0
 24 25  2  0  0  0  0
 25 26  1  0  0  0  0
 26 27  2  0  0  0  0
 22 27  1  0  0  0  0
M  END
> <chemblId>
CHEMBL162095

> <bioactivity__type>
IC50

> <units>
nM

> <value>
31000.0

$$$$

  CDK     11271516562D 0   0.00000     0.00000     0

 25 27  0  0  0  0              1 V2000 
   -9.0933   12.3210    0.0000 C   0  0  0  0  0  0  0  0  0  0  0  0
   -7.7942   11.5710    0.0000 S   0  0  0  0  0  0  0  0  0  0  0  0
   -6.3170   11.3105    0.0000 O   0  0  0  0  0  0  0  0  0  0  0  0
   -7.2812   12.9805    0.0000 O   0  0  0  0  0  0  0  0  0  0  0  0
   -7.7942   10.0710    0.0000 N   0  0  0  0  0  0  0  0  0  0  0  0
   -6.4952    9.3210    0.0000 C   0  0  0  0  0  0  0  0  0  0  0  0
   -6.4952    7.8210    0.0000 C   0  0  0  0  0  0  0  0  0  0  0  0
   -5.1962    7.0710    0.0000 C   0  0  0  0  0  0  0  0  0  0  0  0
   -3.8971    7.8210    0.0000 C   0  0  0  0  0  0  0  0  0  0  0  0
   -2.5981    7.0710    0.0000 N   0  0  0  0  0  0  0  0  0  0  0  0
   -2.5981    5.5710    0.0000 C   0  0  0  0  0  0  0  0  0  0  0  0
   -1.2990    4.8210    0.0000 C   0  0  0  0  0  0  0  0  0  0  0  0
   -1.2990    3.3210    0.0000 C   0  0  0  0  0  0  0  0  0  0  0  0
   -0.0000    2.5710    0.0000 N   0  0  0  0  0  0  0  0  0  0  0  0
    1.2990    3.3210    0.0000 C   0  0  0  0  0  0  0  0  0  0  0  0
    1.2990    4.8210    0.0000 C   0  0  0  0  0  0  0  0  0  0  0  0
   -0.0000    5.5710    0.0000 N   0  0  0  0  0  0  0  0  0  0  0  0
    0.0000    1.0710    0.0000 C   0  0  0  0  0  0  0  0  0  0  0  0
   -1.2990    0.3210    0.0000 C   0  0  0  0  0  0  0  0  0  0  0  0
   -1.2990   -1.1790    0.0000 C   0  0  0  0  0  0  0  0  0  0  0  0
    0.0000   -1.9290    0.0000 C   0  0  0  0  0  0  0  0  0  0  0  0
    1.2990   -1.1790    0.0000 C   0  0  0  0  0  0  0  0  0  0  0  0
    1.2990    0.3210    0.0000 C   0  0  0  0  0  0  0  0  0  0  0  0
   -3.8971    9.3210    0.0000 C   0  0  0  0  0  0  0  0  0  0  0  0
   -5.1962   10.0710    0.0000 C   0  0  0  0  0  0  0  0  0  0  0  0
  1  2  1  0  0  0  0
  2  3  2  0  0  0  0
  2  4  2  0  0  0  0
  2  5  1  0  0  0  0
  5  6  1  0  0  0  0
  6  7  2  0  0  0  0
  7  8  1  0  0  0  0
  8  9  2  0  0  0  0
  9 10  1  0  0  0  0
 10 11  1  0  0  0  0
 11 12  1  0  0  0  0
 12 13  1  0  0  0  0
 13 14  1  0  0  0  0
 14 15  1  0  0  0  0
 15 16  1  0  0  0  0
 16 17  1  0  0  0  0
 12 17  1  0  0  0  0
 14 18  1  0  0  0  0
 18 19  2  0  0  0  0
 19 20  1  0  0  0  0
 20 21  2  0  0  0  0
 21 22  1  0  0  0  0
 22 23  2  0  0  0  0
 18 23  1  0  0  0  0
  9 24  1  0  0  0  0
 24 25  2  0  0  0  0
  6 25  1  0  0  0  0
M  END
> <chemblId>
CHEMBL162182

> <bioactivity__type>
IC50

> <units>
nM

> <value>
2300.0

$$$$

  CDK     11271516562D 0   0.00000     0.00000     0

 28 30  0  0  0  0              1 V2000 
    3.8971   -0.7500    0.0000 C   0  0  0  0  0  0  0  0  0  0  0  0
    2.5980   -1.5000    0.0000 N   0  0  0  0  0  0  0  0  0  0  0  0
    1.2990   -0.7500    0.0000 C   0  0  0  0  0  0  0  0  0  0  0  0
    0.0000   -1.5000    0.0000 C   0  0  0  0  0  0  0  0  0  0  0  0
   -1.2990   -0.7500    0.0000 C   0  0  0  0  0  0  0  0  0  0  0  0
   -1.2990    0.7500    0.0000 C   0  0  0  0  0  0  0  0  0  0  0  0
    0.0000    1.5000    0.0000 C   0  0  0  0  0  0  0  0  0  0  0  0
    1.2990    0.7500    0.0000 C   0  0  0  0  0  0  0  0  0  0  0  0
   -2.5980    1.5000    0.0000 C   0  0  0  0  0  0  0  0  0  0  0  0
   -3.8971    0.7500    0.0000 O   0  0  0  0  0  0  0  0  0  0  0  0
   -2.5981    3.0000    0.0000 N   0  0  0  0  0  0  0  0  0  0  0  0
   -3.8971    3.7500    0.0000 C   0  0  0  0  0  0  0  0  0  0  0  0
   -3.8971    5.2500    0.0000 C   0  0  0  0  0  0  0  0  0  0  0  0
   -2.5981    6.0000    0.0000 C   0  0  0  0  0  0  0  0  0  0  0  0
   -2.5981    7.5000    0.0000 N   0  0  0  0  0  0  0  0  0  0  0  0
   -3.8971    8.2500    0.0000 C   0  0  0  0  0  0  0  0  0  0  0  0
   -5.1962    7.5000    0.0000 C   0  0  0  0  0  0  0  0  0  0  0  0
   -5.1961    6.0000    0.0000 N   0  0  0  0  0  0  0  0  0  0  0  0
   -1.2990    8.2500    0.0000 C   0  0  0  0  0  0  0  0  0  0  0  0
   -0.0000    7.5000    0.0000 C   0  0  0  0  0  0  0  0  0  0  0  0
    1.2990    8.2500    0.0000 C   0  0  0  0  0  0  0  0  0  0  0  0
    1.2990    9.7500    0.0000 C   0  0  0  0  0  0  0  0  0  0  0  0
   -0.0000   10.5000    0.0000 C   0  0  0  0  0  0  0  0  0  0  0  0
   -1.2991    9.7500    0.0000 C   0  0  0  0  0  0  0  0  0  0  0  0
    2.5981   -3.0000    0.0000 S   0  0  0  0  0  0  0  0  0  0  0  0
    1.1208   -2.7395    0.0000 O   0  0  0  0  0  0  0  0  0  0  0  0
    2.0850   -4.4095    0.0000 O   0  0  0  0  0  0  0  0  0  0  0  0
    3.8971   -3.7500    0.0000 C   0  0  0  0  0  0  0  0  0  0  0  0
  1  2  1  0  0  0  0
  2  3  1  0  0  0  0
  3  4  2  0  0  0  0
  4  5  1  0  0  0  0
  5  6  2  0  0  0  0
  6  7  1  0  0  0  0
  7  8  2  0  0  0  0
  3  8  1  0  0  0  0
  6  9  1  0  0  0  0
  9 10  2  0  0  0  0
  9 11  1  0  0  0  0
 11 12  1  0  0  0  0
 12 13  1  0  0  0  0
 13 14  1  0  0  0  0
 14 15  1  0  0  0  0
 15 16  1  0  0  0  0
 16 17  1  0  0  0  0
 17 18  1  0  0  0  0
 13 18  1  0  0  0  0
 15 19  1  0  0  0  0
 19 20  2  0  0  0  0
 20 21  1  0  0  0  0
 21 22  2  0  0  0  0
 22 23  1  0  0  0  0
 23 24  2  0  0  0  0
 19 24  1  0  0  0  0
  2 25  1  0  0  0  0
 25 26  2  0  0  0  0
 25 27  2  0  0  0  0
 25 28  1  0  0  0  0
M  END
> <chemblId>
CHEMBL162200

> <bioactivity__type>
IC50

> <units>
nM

> <value>
1100.0

$$$$

  CDK     11271516562D 0   0.00000     0.00000     0

 27 29  0  0  0  0              1 V2000 
    3.8971   -3.7500    0.0000 C   0  0  0  0  0  0  0  0  0  0  0  0
    2.5981   -3.0000    0.0000 S   0  0  0  0  0  0  0  0  0  0  0  0
    1.1208   -2.7395    0.0000 O   0  0  0  0  0  0  0  0  0  0  0  0
    2.0850   -4.4095    0.0000 O   0  0  0  0  0  0  0  0  0  0  0  0
    2.5980   -1.5000    0.0000 N   0  0  0  0  0  0  0  0  0  0  0  0
    1.2990   -0.7500    0.0000 C   0  0  0  0  0  0  0  0  0  0  0  0
    0.0000   -1.5000    0.0000 C   0  0  0  0  0  0  0  0  0  0  0  0
   -1.2990   -0.7500    0.0000 C   0  0  0  0  0  0  0  0  0  0  0  0
   -1.2990    0.7500    0.0000 C   0  0  0  0  0  0  0  0  0  0  0  0
    0.0000    1.5000    0.0000 C   0  0  0  0  0  0  0  0  0  0  0  0
    1.2990    0.7500    0.0000 C   0  0  0  0  0  0  0  0  0  0  0  0
   -2.5980    1.5000    0.0000 C   0  0  0  0  0  0  0  0  0  0  0  0
   -3.8971    0.7500    0.0000 O   0  0  0  0  0  0  0  0  0  0  0  0
   -2.5981    3.0000    0.0000 N   0  0  0  0  0  0  0  0  0  0  0  0
   -3.8971    3.7500    0.0000 C   0  0  0  0  0  0  0  0  0  0  0  0
   -3.8971    5.2500    0.0000 C   0  0  0  0  0  0  0  0  0  0  0  0
   -2.5981    6.0000    0.0000 C   0  0  0  0  0  0  0  0  0  0  0  0
   -2.5981    7.5000    0.0000 N   0  0  0  0  0  0  0  0  0  0  0  0
   -3.8971    8.2500    0.0000 C   0  0  0  0  0  0  0  0  0  0  0  0
   -5.1962    7.5000    0.0000 C   0  0  0  0  0  0  0  0  0  0  0  0
   -5.1961    6.0000    0.0000 N   0  0  0  0  0  0  0  0  0  0  0  0
   -1.2990    8.2500    0.0000 C   0  0  0  0  0  0  0  0  0  0  0  0
   -0.0000    7.5000    0.0000 C   0  0  0  0  0  0  0  0  0  0  0  0
    1.2990    8.2500    0.0000 C   0  0  0  0  0  0  0  0  0  0  0  0
    1.2990    9.7500    0.0000 C   0  0  0  0  0  0  0  0  0  0  0  0
   -0.0000   10.5000    0.0000 C   0  0  0  0  0  0  0  0  0  0  0  0
   -1.2991    9.7500    0.0000 C   0  0  0  0  0  0  0  0  0  0  0  0
  1  2  1  0  0  0  0
  2  3  2  0  0  0  0
  2  4  2  0  0  0  0
  2  5  1  0  0  0  0
  5  6  1  0  0  0  0
  6  7  2  0  0  0  0
  7  8  1  0  0  0  0
  8  9  2  0  0  0  0
  9 10  1  0  0  0  0
 10 11  2  0  0  0  0
  6 11  1  0  0  0  0
  9 12  1  0  0  0  0
 12 13  2  0  0  0  0
 12 14  1  0  0  0  0
 14 15  1  0  0  0  0
 15 16  1  0  0  0  0
 16 17  1  0  0  0  0
 17 18  1  0  0  0  0
 18 19  1  0  0  0  0
 19 20  1  0  0  0  0
 20 21  1  0  0  0  0
 16 21  1  0  0  0  0
 18 22  1  0  0  0  0
 22 23  2  0  0  0  0
 23 24  1  0  0  0  0
 24 25  2  0  0  0  0
 25 26  1  0  0  0  0
 26 27  2  0  0  0  0
 22 27  1  0  0  0  0
M  END
> <chemblId>
CHEMBL162513

> <bioactivity__type>
IC50

> <units>
nM

> <value>
160.0

$$$$

  CDK     11271516562D 0   0.00000     0.00000     0

 26 28  0  0  0  0              1 V2000 
   -5.1962   16.0710    0.0000 C   0  0  0  0  0  0  0  0  0  0  0  0
   -5.1962   14.5710    0.0000 S   0  0  0  0  0  0  0  0  0  0  0  0
   -6.6734   14.8315    0.0000 O   0  0  0  0  0  0  0  0  0  0  0  0
   -5.7092   13.1615    0.0000 O   0  0  0  0  0  0  0  0  0  0  0  0
   -3.8971   13.8210    0.0000 N   0  0  0  0  0  0  0  0  0  0  0  0
   -3.8971   12.3210    0.0000 C   0  0  0  0  0  0  0  0  0  0  0  0
   -5.1962   11.5710    0.0000 C   0  0  0  0  0  0  0  0  0  0  0  0
   -5.1962   10.0710    0.0000 C   0  0  0  0  0  0  0  0  0  0  0  0
   -3.8971    9.3210    0.0000 C   0  0  0  0  0  0  0  0  0  0  0  0
   -3.8971    7.8210    0.0000 C   0  0  0  0  0  0  0  0  0  0  0  0
   -2.5981    7.0710    0.0000 N   0  0  0  0  0  0  0  0  0  0  0  0
   -2.5981    5.5710    0.0000 C   0  0  0  0  0  0  0  0  0  0  0  0
   -1.2990    4.8210    0.0000 C   0  0  0  0  0  0  0  0  0  0  0  0
   -1.2990    3.3210    0.0000 C   0  0  0  0  0  0  0  0  0  0  0  0
   -0.0000    2.5710    0.0000 N   0  0  0  0  0  0  0  0  0  0  0  0
    1.2990    3.3210    0.0000 C   0  0  0  0  0  0  0  0  0  0  0  0
    1.2990    4.8210    0.0000 C   0  0  0  0  0  0  0  0  0  0  0  0
   -0.0000    5.5710    0.0000 N   0  0  0  0  0  0  0  0  0  0  0  0
    0.0000    1.0710    0.0000 C   0  0  0  0  0  0  0  0  0  0  0  0
   -1.2990    0.3210    0.0000 C   0  0  0  0  0  0  0  0  0  0  0  0
   -1.2990   -1.1790    0.0000 C   0  0  0  0  0  0  0  0  0  0  0  0
    0.0000   -1.9290    0.0000 C   0  0  0  0  0  0  0  0  0  0  0  0
    1.2990   -1.1790    0.0000 C   0  0  0  0  0  0  0  0  0  0  0  0
    1.2990    0.3210    0.0000 C   0  0  0  0  0  0  0  0  0  0  0  0
   -2.5981   10.0710    0.0000 C   0  0  0  0  0  0  0  0  0  0  0  0
   -2.5981   11.5710    0.0000 C   0  0  0  0  0  0  0  0  0  0  0  0
  1  2  1  0  0  0  0
  2  3  2  0  0  0  0
  2  4  2  0  0  0  0
  2  5  1  0  0  0  0
  5  6  1  0  0  0  0
  6  7  2  0  0  0  0
  7  8  1  0  0  0  0
  8  9  2  0  0  0  0
  9 10  1  0  0  0  0
 10 11  1  0  0  0  0
 11 12  1  0  0  0  0
 12 13  1  0  0  0  0
 13 14  1  0  0  0  0
 14 15  1  0  0  0  0
 15 16  1  0  0  0  0
 16 17  1  0  0  0  0
 17 18  1  0  0  0  0
 13 18  1  0  0  0  0
 15 19  1  0  0  0  0
 19 20  2  0  0  0  0
 20 21  1  0  0  0  0
 21 22  2  0  0  0  0
 22 23  1  0  0  0  0
 23 24  2  0  0  0  0
 19 24  1  0  0  0  0
  9 25  1  0  0  0  0
 25 26  2  0  0  0  0
  6 26  1  0  0  0  0
M  END
> <chemblId>
CHEMBL163153

> <bioactivity__type>
IC50

> <units>
nM

> <value>
3000.0

$$$$

  CDK     11271516562D 0   0.00000     0.00000     0

 42 45  0  0  0  0              1 V2000 
    8.1694    8.1156    0.0000 C   0  0  0  0  0  0  0  0  0  0  0  0
    7.8572    6.6484    0.0000 C   0  0  0  0  0  0  0  0  0  0  0  0
    6.4305    6.1852    0.0000 C   0  0  0  0  0  0  0  0  0  0  0  0
    6.1184    4.7180    0.0000 C   0  0  0  0  0  0  0  0  0  0  0  0
    4.6917    4.2548    0.0000 C   0  0  0  0  0  0  0  0  0  0  0  0
    4.3795    2.7876    0.0000 C   0  0  0  0  0  0  0  0  0  0  0  0
    2.9528    2.3244    0.0000 C   0  0  0  0  0  0  0  0  0  0  0  0
    2.6407    0.8572    0.0000 C   0  0  0  0  0  0  0  0  0  0  0  0
    1.2140    0.3940    0.0000 N   0  0  0  0  0  0  0  0  0  0  0  0
    0.0000    1.2760    0.0000 N   0  0  0  0  0  0  0  0  0  0  0  0
   -1.2140    0.3940    0.0000 C   0  0  0  0  0  0  0  0  0  0  0  0
   -0.7500   -1.0320    0.0000 N   0  0  0  0  0  0  0  0  0  0  0  0
    0.7500   -1.0320    0.0000 C   0  0  0  0  0  0  0  0  0  0  0  0
    1.6314   -2.2457    0.0000 O   0  0  0  0  0  0  0  0  0  0  0  0
   -1.6314   -2.2457    0.0000 C   0  0  0  0  0  0  0  0  0  0  0  0
   -3.1232   -2.0892    0.0000 C   0  0  0  0  0  0  0  0  0  0  0  0
   -4.0047   -3.3029    0.0000 C   0  0  0  0  0  0  0  0  0  0  0  0
   -3.3943   -4.6731    0.0000 C   0  0  0  0  0  0  0  0  0  0  0  0
   -1.9025   -4.8296    0.0000 C   0  0  0  0  0  0  0  0  0  0  0  0
   -1.0210   -3.6159    0.0000 C   0  0  0  0  0  0  0  0  0  0  0  0
   -4.2757   -5.8868    0.0000 S   0  0  0  0  0  0  0  0  0  0  0  0
   -4.6888   -7.3288    0.0000 O   0  0  0  0  0  0  0  0  0  0  0  0
   -2.9274   -6.5441    0.0000 O   0  0  0  0  0  0  0  0  0  0  0  0
   -5.7675   -5.7304    0.0000 N   0  0  0  0  0  0  0  0  0  0  0  0
   -6.6489   -6.9441    0.0000 C   0  0  0  0  0  0  0  0  0  0  0  0
   -8.1407   -6.7876    0.0000 C   0  0  0  0  0  0  0  0  0  0  0  0
   -9.0222   -8.0013    0.0000 C   0  0  0  0  0  0  0  0  0  0  0  0
   -8.4118   -9.3715    0.0000 C   0  0  0  0  0  0  0  0  0  0  0  0
   -9.2932  -10.5852    0.0000 C   0  0  0  0  0  0  0  0  0  0  0  0
  -10.7850  -10.4287    0.0000 C   0  0  0  0  0  0  0  0  0  0  0  0
  -11.6664  -11.6424    0.0000 N   0  0  0  0  0  0  0  0  0  0  0  0
  -13.1582  -11.4860    0.0000 C   0  0  0  0  0  0  0  0  0  0  0  0
  -14.0397  -12.6997    0.0000 C   0  0  0  0  0  0  0  0  0  0  0  0
  -13.4293  -14.0699    0.0000 O   0  0  0  0  0  0  0  0  0  0  0  0
  -15.5315  -12.5432    0.0000 C   0  0  0  0  0  0  0  0  0  0  0  0
  -16.1419  -11.1730    0.0000 C   0  0  0  0  0  0  0  0  0  0  0  0
  -17.6337  -11.0165    0.0000 C   0  0  0  0  0  0  0  0  0  0  0  0
  -18.5151  -12.2302    0.0000 C   0  0  0  0  0  0  0  0  0  0  0  0
  -17.9047  -13.6004    0.0000 N   0  0  0  0  0  0  0  0  0  0  0  0
  -16.4129  -13.7569    0.0000 C   0  0  0  0  0  0  0  0  0  0  0  0
   -6.9200   -9.5280    0.0000 C   0  0  0  0  0  0  0  0  0  0  0  0
   -6.0385   -8.3143    0.0000 C   0  0  0  0  0  0  0  0  0  0  0  0
  1  2  1  0  0  0  0
  2  3  1  0  0  0  0
  3  4  1  0  0  0  0
  4  5  1  0  0  0  0
  5  6  1  0  0  0  0
  6  7  1  0  0  0  0
  7  8  1  0  0  0  0
  8  9  1  0  0  0  0
  9 10  1  0  0  0  0
 10 11  2  0  0  0  0
 11 12  1  0  0  0  0
 12 13  1  0  0  0  0
  9 13  1  0  0  0  0
 13 14  2  0  0  0  0
 12 15  1  0  0  0  0
 15 16  2  0  0  0  0
 16 17  1  0  0  0  0
 17 18  2  0  0  0  0
 18 19  1  0  0  0  0
 19 20  2  0  0  0  0
 15 20  1  0  0  0  0
 18 21  1  0  0  0  0
 21 22  2  0  0  0  0
 21 23  2  0  0  0  0
 21 24  1  0  0  0  0
 24 25  1  0  0  0  0
 25 26  2  0  0  0  0
 26 27  1  0  0  0  0
 27 28  2  0  0  0  0
 28 29  1  0  0  0  0
 29 30  1  0  0  0  0
 30 31  1  0  0  0  0
 31 32  1  0  0  0  0
 32 33  1  0  0  0  0
 33 34  1  6  0  0  0
 33 35  1  0  0  0  0
 35 36  2  0  0  0  0
 36 37  1  0  0  0  0
 37 38  2  0  0  0  0
 38 39  1  0  0  0  0
 39 40  2  0  0  0  0
 35 40  1  0  0  0  0
 28 41  1  0  0  0  0
 41 42  2  0  0  0  0
 25 42  1  0  0  0  0
M  END
> <chemblId>
CHEMBL163531

> <bioactivity__type>
IC50

> <units>
nM

> <value>
2000.0

$$$$

  CDK     11271516562D 0   0.00000     0.00000     0

 42 45  0  0  0  0              1 V2000 
  -10.2430   -5.2609    0.0000 C   0  0  0  0  0  0  0  0  0  0  0  0
   -8.7511   -5.4174    0.0000 C   0  0  0  0  0  0  0  0  0  0  0  0
   -7.8697   -4.2037    0.0000 C   0  0  0  0  0  0  0  0  0  0  0  0
   -6.3779   -4.3602    0.0000 C   0  0  0  0  0  0  0  0  0  0  0  0
   -5.4965   -3.1465    0.0000 C   0  0  0  0  0  0  0  0  0  0  0  0
   -4.0047   -3.3029    0.0000 C   0  0  0  0  0  0  0  0  0  0  0  0
   -3.1232   -2.0892    0.0000 C   0  0  0  0  0  0  0  0  0  0  0  0
   -1.6314   -2.2457    0.0000 C   0  0  0  0  0  0  0  0  0  0  0  0
   -0.7500   -1.0320    0.0000 N   0  0  0  0  0  0  0  0  0  0  0  0
   -1.2140    0.3940    0.0000 C   0  0  0  0  0  0  0  0  0  0  0  0
    0.0000    1.2760    0.0000 N   0  0  0  0  0  0  0  0  0  0  0  0
    1.2140    0.3940    0.0000 N   0  0  0  0  0  0  0  0  0  0  0  0
    0.7500   -1.0320    0.0000 C   0  0  0  0  0  0  0  0  0  0  0  0
    1.6314   -2.2457    0.0000 O   0  0  0  0  0  0  0  0  0  0  0  0
    2.6407    0.8572    0.0000 C   0  0  0  0  0  0  0  0  0  0  0  0
    3.7552   -0.1467    0.0000 C   0  0  0  0  0  0  0  0  0  0  0  0
    5.1819    0.3165    0.0000 C   0  0  0  0  0  0  0  0  0  0  0  0
    5.4940    1.7837    0.0000 C   0  0  0  0  0  0  0  0  0  0  0  0
    4.3795    2.7876    0.0000 C   0  0  0  0  0  0  0  0  0  0  0  0
    2.9528    2.3244    0.0000 C   0  0  0  0  0  0  0  0  0  0  0  0
    6.9207    2.2469    0.0000 S   0  0  0  0  0  0  0  0  0  0  0  0
    7.1292    0.7615    0.0000 O   0  0  0  0  0  0  0  0  0  0  0  0
    8.4198    2.1943    0.0000 O   0  0  0  0  0  0  0  0  0  0  0  0
    7.2329    3.7141    0.0000 N   0  0  0  0  0  0  0  0  0  0  0  0
    8.6596    4.1773    0.0000 C   0  0  0  0  0  0  0  0  0  0  0  0
    9.7741    3.1734    0.0000 C   0  0  0  0  0  0  0  0  0  0  0  0
   11.2008    3.6366    0.0000 C   0  0  0  0  0  0  0  0  0  0  0  0
   11.5129    5.1038    0.0000 C   0  0  0  0  0  0  0  0  0  0  0  0
   12.9396    5.5670    0.0000 C   0  0  0  0  0  0  0  0  0  0  0  0
   13.2518    7.0342    0.0000 C   0  0  0  0  0  0  0  0  0  0  0  0
   14.6785    7.4974    0.0000 N   0  0  0  0  0  0  0  0  0  0  0  0
   14.9906    8.9646    0.0000 C   0  0  0  0  0  0  0  0  0  0  0  0
   16.4173    9.4278    0.0000 C   0  0  0  0  0  0  0  0  0  0  0  0
   17.5318    8.4239    0.0000 O   0  0  0  0  0  0  0  0  0  0  0  0
   16.7295   10.8950    0.0000 C   0  0  0  0  0  0  0  0  0  0  0  0
   18.1561   11.3582    0.0000 C   0  0  0  0  0  0  0  0  0  0  0  0
   18.4683   12.8254    0.0000 C   0  0  0  0  0  0  0  0  0  0  0  0
   17.3538   13.8293    0.0000 C   0  0  0  0  0  0  0  0  0  0  0  0
   15.9271   13.3660    0.0000 N   0  0  0  0  0  0  0  0  0  0  0  0
   15.6150   11.8989    0.0000 C   0  0  0  0  0  0  0  0  0  0  0  0
   10.3984    6.1077    0.0000 C   0  0  0  0  0  0  0  0  0  0  0  0
    8.9717    5.6445    0.0000 C   0  0  0  0  0  0  0  0  0  0  0  0
  1  2  1  0  0  0  0
  2  3  1  0  0  0  0
  3  4  1  0  0  0  0
  4  5  1  0  0  0  0
  5  6  1  0  0  0  0
  6  7  1  0  0  0  0
  7  8  1  0  0  0  0
  8  9  1  0  0  0  0
  9 10  1  0  0  0  0
 10 11  2  0  0  0  0
 11 12  1  0  0  0  0
 12 13  1  0  0  0  0
  9 13  1  0  0  0  0
 13 14  2  0  0  0  0
 12 15  1  0  0  0  0
 15 16  2  0  0  0  0
 16 17  1  0  0  0  0
 17 18  2  0  0  0  0
 18 19  1  0  0  0  0
 19 20  2  0  0  0  0
 15 20  1  0  0  0  0
 18 21  1  0  0  0  0
 21 22  2  0  0  0  0
 21 23  2  0  0  0  0
 21 24  1  0  0  0  0
 24 25  1  0  0  0  0
 25 26  2  0  0  0  0
 26 27  1  0  0  0  0
 27 28  2  0  0  0  0
 28 29  1  0  0  0  0
 29 30  1  0  0  0  0
 30 31  1  0  0  0  0
 31 32  1  0  0  0  0
 32 33  1  0  0  0  0
 33 34  1  1  0  0  0
 33 35  1  0  0  0  0
 35 36  2  0  0  0  0
 36 37  1  0  0  0  0
 37 38  2  0  0  0  0
 38 39  1  0  0  0  0
 39 40  2  0  0  0  0
 35 40  1  0  0  0  0
 28 41  1  0  0  0  0
 41 42  2  0  0  0  0
 25 42  1  0  0  0  0
M  END
> <chemblId>
CHEMBL163579

> <bioactivity__type>
IC50

> <units>
nM

> <value>
850.0

$$$$

  CDK     11271516562D 0   0.00000     0.00000     0

 29 31  0  0  0  0              1 V2000 
   -3.8971    0.3750    0.0000 C   0  0  0  0  0  0  0  0  0  0  0  0
   -2.5980    1.1250    0.0000 O   0  0  0  0  0  0  0  0  0  0  0  0
   -1.2990    0.3750    0.0000 C   0  0  0  0  0  0  0  0  0  0  0  0
   -1.2990   -1.1250    0.0000 C   0  0  0  0  0  0  0  0  0  0  0  0
   -0.0000   -1.8750    0.0000 C   0  0  0  0  0  0  0  0  0  0  0  0
    1.2990   -1.1250    0.0000 C   0  0  0  0  0  0  0  0  0  0  0  0
    1.2990    0.3750    0.0000 C   0  0  0  0  0  0  0  0  0  0  0  0
   -0.0000    1.1250    0.0000 C   0  0  0  0  0  0  0  0  0  0  0  0
    2.5980    1.1250    0.0000 N   0  0  0  0  0  0  0  0  0  0  0  0
    3.8971    0.3750    0.0000 C   0  0  0  0  0  0  0  0  0  0  0  0
    5.1961    1.1250    0.0000 C   0  0  0  0  0  0  0  0  0  0  0  0
    5.1961    2.6250    0.0000 N   0  0  0  0  0  0  0  0  0  0  0  0
    3.8971    3.3750    0.0000 C   0  0  0  0  0  0  0  0  0  0  0  0
    3.8971    4.8750    0.0000 C   0  0  0  0  0  0  0  0  0  0  0  0
    5.1961    5.6250    0.0000 N   0  0  0  0  0  0  0  0  0  0  0  0
    5.1962    7.1250    0.0000 C   0  0  0  0  0  0  0  0  0  0  0  0
    3.8971    7.8750    0.0000 O   0  0  0  0  0  0  0  0  0  0  0  0
    6.4952    7.8750    0.0000 C   0  0  0  0  0  0  0  0  0  0  0  0
    8.5817    7.0329    0.0000 C   0  0  0  0  0  0  0  0  0  0  0  0
    9.4705    8.2592    0.0000 C   0  0  0  0  0  0  0  0  0  0  0  0
    9.1703    9.6268    0.0000 C   0  0  0  0  0  0  0  0  0  0  0  0
   10.3160   10.5950    0.0000 N   0  0  0  0  0  0  0  0  0  0  0  0
   10.0503   12.0712    0.0000 S   0  0  0  0  0  0  0  0  0  0  0  0
    9.2958   13.3677    0.0000 O   0  0  0  0  0  0  0  0  0  0  0  0
    8.6426   11.5533    0.0000 O   0  0  0  0  0  0  0  0  0  0  0  0
   11.1960   13.0394    0.0000 C   0  0  0  0  0  0  0  0  0  0  0  0
    7.8719   10.1508    0.0000 C   0  0  0  0  0  0  0  0  0  0  0  0
    6.7066    9.3746    0.0000 C   0  0  0  0  0  0  0  0  0  0  0  0
    2.5981    2.6250    0.0000 C   0  0  0  0  0  0  0  0  0  0  0  0
  1  2  1  0  0  0  0
  2  3  1  0  0  0  0
  3  4  2  0  0  0  0
  4  5  1  0  0  0  0
  5  6  2  0  0  0  0
  6  7  1  0  0  0  0
  7  8  2  0  0  0  0
  3  8  1  0  0  0  0
  7  9  1  0  0  0  0
  9 10  1  0  0  0  0
 10 11  1  0  0  0  0
 11 12  1  0  0  0  0
 12 13  1  0  0  0  0
 13 14  1  0  0  0  0
 14 15  1  0  0  0  0
 15 16  1  0  0  0  0
 16 17  2  0  0  0  0
 16 18  1  0  0  0  0
 18 19  2  0  0  0  0
 19 20  1  0  0  0  0
 20 21  2  0  0  0  0
 21 22  1  0  0  0  0
 22 23  1  0  0  0  0
 23 24  2  0  0  0  0
 23 25  2  0  0  0  0
 23 26  1  0  0  0  0
 21 27  1  0  0  0  0
 27 28  2  0  0  0  0
 18 28  1  0  0  0  0
 13 29  1  0  0  0  0
  9 29  1  0  0  0  0
M  END
> <chemblId>
CHEMBL163587

> <bioactivity__type>
IC50

> <units>
nM

> <value>
1700.0

$$$$

  CDK     11271516562D 0   0.00000     0.00000     0

 35 38  0  0  0  0              1 V2000 
   -0.0000   -2.7760    0.0000 C   0  0  0  0  0  0  0  0  0  0  0  0
    0.0000   -1.2760    0.0000 N   0  0  0  0  0  0  0  0  0  0  0  0
   -1.2130   -0.3940    0.0000 C   0  0  0  0  0  0  0  0  0  0  0  0
   -0.7500    1.0320    0.0000 C   0  0  0  0  0  0  0  0  0  0  0  0
    0.7500    1.0320    0.0000 N   0  0  0  0  0  0  0  0  0  0  0  0
    1.2130   -0.3940    0.0000 C   0  0  0  0  0  0  0  0  0  0  0  0
    2.6396   -0.8574    0.0000 O   0  0  0  0  0  0  0  0  0  0  0  0
    1.6318    2.2454    0.0000 C   0  0  0  0  0  0  0  0  0  0  0  0
    3.1236    2.0885    0.0000 C   0  0  0  0  0  0  0  0  0  0  0  0
    4.0054    3.3019    0.0000 C   0  0  0  0  0  0  0  0  0  0  0  0
    3.3954    4.6723    0.0000 C   0  0  0  0  0  0  0  0  0  0  0  0
    1.9037    4.8292    0.0000 C   0  0  0  0  0  0  0  0  0  0  0  0
    1.0218    3.6158    0.0000 C   0  0  0  0  0  0  0  0  0  0  0  0
    4.2772    5.8857    0.0000 S   0  0  0  0  0  0  0  0  0  0  0  0
    5.3191    4.8066    0.0000 O   0  0  0  0  0  0  0  0  0  0  0  0
    5.5209    6.7244    0.0000 O   0  0  0  0  0  0  0  0  0  0  0  0
    3.6673    7.2561    0.0000 N   0  0  0  0  0  0  0  0  0  0  0  0
    4.5491    8.4695    0.0000 C   0  0  0  0  0  0  0  0  0  0  0  0
    6.0408    8.3126    0.0000 C   0  0  0  0  0  0  0  0  0  0  0  0
    6.9226    9.5260    0.0000 C   0  0  0  0  0  0  0  0  0  0  0  0
    6.3127   10.8964    0.0000 C   0  0  0  0  0  0  0  0  0  0  0  0
    7.1945   12.1098    0.0000 C   0  0  0  0  0  0  0  0  0  0  0  0
    6.5845   13.4802    0.0000 C   0  0  0  0  0  0  0  0  0  0  0  0
    7.4663   14.6937    0.0000 N   0  0  0  0  0  0  0  0  0  0  0  0
    6.8564   16.0640    0.0000 C   0  0  0  0  0  0  0  0  0  0  0  0
    7.7382   17.2775    0.0000 C   0  0  0  0  0  0  0  0  0  0  0  0
    9.2300   17.1205    0.0000 O   0  0  0  0  0  0  0  0  0  0  0  0
    7.1282   18.6478    0.0000 C   0  0  0  0  0  0  0  0  0  0  0  0
    8.0100   19.8613    0.0000 C   0  0  0  0  0  0  0  0  0  0  0  0
    7.4001   21.2317    0.0000 C   0  0  0  0  0  0  0  0  0  0  0  0
    5.9083   21.3886    0.0000 C   0  0  0  0  0  0  0  0  0  0  0  0
    5.0265   20.1752    0.0000 N   0  0  0  0  0  0  0  0  0  0  0  0
    5.6365   18.8048    0.0000 C   0  0  0  0  0  0  0  0  0  0  0  0
    4.8209   11.0534    0.0000 C   0  0  0  0  0  0  0  0  0  0  0  0
    3.9391    9.8399    0.0000 C   0  0  0  0  0  0  0  0  0  0  0  0
  1  2  1  0  0  0  0
  2  3  1  0  0  0  0
  3  4  1  0  0  0  0
  4  5  1  0  0  0  0
  5  6  1  0  0  0  0
  2  6  1  0  0  0  0
  6  7  2  0  0  0  0
  5  8  1  0  0  0  0
  8  9  2  0  0  0  0
  9 10  1  0  0  0  0
 10 11  2  0  0  0  0
 11 12  1  0  0  0  0
 12 13  2  0  0  0  0
  8 13  1  0  0  0  0
 11 14  1  0  0  0  0
 14 15  2  0  0  0  0
 14 16  2  0  0  0  0
 14 17  1  0  0  0  0
 17 18  1  0  0  0  0
 18 19  2  0  0  0  0
 19 20  1  0  0  0  0
 20 21  2  0  0  0  0
 21 22  1  0  0  0  0
 22 23  1  0  0  0  0
 23 24  1  0  0  0  0
 24 25  1  0  0  0  0
 25 26  1  0  0  0  0
 26 27  1  1  0  0  0
 26 28  1  0  0  0  0
 28 29  2  0  0  0  0
 29 30  1  0  0  0  0
 30 31  2  0  0  0  0
 31 32  1  0  0  0  0
 32 33  2  0  0  0  0
 28 33  1  0  0  0  0
 21 34  1  0  0  0  0
 34 35  2  0  0  0  0
 18 35  1  0  0  0  0
M  END
> <chemblId>
CHEMBL164401

> <bioactivity__type>
IC50

> <units>
nM

> <value>
10000.0

$$$$

  CDK     11271516562D 0   0.00000     0.00000     0

 15 16  0  0  0  0              1 V2000 
    3.7395    1.3269    0.0000 O   0  5  0  0  0  0  0  0  0  0  0  0
    2.9940    0.0252    0.0000 N   0  3  0  0  0  0  0  0  0  0  0  0
    3.7485   -1.2712    0.0000 O   0  0  0  0  0  0  0  0  0  0  0  0
    1.4940    0.0200    0.0000 C   0  0  0  0  0  0  0  0  0  0  0  0
    0.7500    1.3090    0.0000 C   0  0  0  0  0  0  0  0  0  0  0  0
   -0.7570    1.2880    0.0000 C   0  0  0  0  0  0  0  0  0  0  0  0
   -1.5010   -0.0140    0.0000 C   0  0  0  0  0  0  0  0  0  0  0  0
   -0.7300   -1.3040    0.0000 C   0  0  0  0  0  0  0  0  0  0  0  0
    0.7500   -1.2900    0.0000 C   0  0  0  0  0  0  0  0  0  0  0  0
   -3.0009   -0.0287    0.0000 N   0  0  0  0  0  0  0  0  0  0  0  0
   -3.7636    1.2630    0.0000 C   0  0  0  0  0  0  0  0  0  0  0  0
   -5.2635    1.2483    0.0000 C   0  0  0  0  0  0  0  0  0  0  0  0
   -6.0008   -0.0580    0.0000 N   0  0  0  0  0  0  0  0  0  0  0  0
   -5.2381   -1.3497    0.0000 C   0  0  0  0  0  0  0  0  0  0  0  0
   -3.7382   -1.3350    0.0000 C   0  0  0  0  0  0  0  0  0  0  0  0
  1  2  1  0  0  0  0
  2  3  2  0  0  0  0
  2  4  1  0  0  0  0
  4  5  2  0  0  0  0
  5  6  1  0  0  0  0
  6  7  2  0  0  0  0
  7  8  1  0  0  0  0
  8  9  2  0  0  0  0
  4  9  1  0  0  0  0
  7 10  1  0  0  0  0
 10 11  1  0  0  0  0
 11 12  1  0  0  0  0
 12 13  1  0  0  0  0
 13 14  1  0  0  0  0
 14 15  1  0  0  0  0
 10 15  1  0  0  0  0
M  END
> <chemblId>
CHEMBL165012

> <bioactivity__type>
IC50

> <units>
nM

> <value>
13000.0

$$$$

  CDK     11271516562D 0   0.00000     0.00000     0

 39 42  0  0  0  0              1 V2000 
   -2.5981   -7.2760    0.0000 C   0  0  0  0  0  0  0  0  0  0  0  0
   -2.5981   -5.7760    0.0000 C   0  0  0  0  0  0  0  0  0  0  0  0
   -1.2990   -5.0260    0.0000 C   0  0  0  0  0  0  0  0  0  0  0  0
   -1.2990   -3.5260    0.0000 C   0  0  0  0  0  0  0  0  0  0  0  0
   -0.0000   -2.7760    0.0000 C   0  0  0  0  0  0  0  0  0  0  0  0
    0.0000   -1.2760    0.0000 N   0  0  0  0  0  0  0  0  0  0  0  0
   -1.2130   -0.3940    0.0000 C   0  0  0  0  0  0  0  0  0  0  0  0
   -0.7500    1.0320    0.0000 C   0  0  0  0  0  0  0  0  0  0  0  0
    0.7500    1.0320    0.0000 N   0  0  0  0  0  0  0  0  0  0  0  0
    1.2130   -0.3940    0.0000 C   0  0  0  0  0  0  0  0  0  0  0  0
    2.6396   -0.8574    0.0000 O   0  0  0  0  0  0  0  0  0  0  0  0
    1.6318    2.2454    0.0000 C   0  0  0  0  0  0  0  0  0  0  0  0
    3.8804    2.3246    0.0000 C   0  0  0  0  0  0  0  0  0  0  0  0
    4.1937    3.8063    0.0000 C   0  0  0  0  0  0  0  0  0  0  0  0
    3.3634    4.9337    0.0000 C   0  0  0  0  0  0  0  0  0  0  0  0
    1.9641    4.8844    0.0000 C   0  0  0  0  0  0  0  0  0  0  0  0
    1.2151    3.7015    0.0000 C   0  0  0  0  0  0  0  0  0  0  0  0
    4.0164    6.2841    0.0000 S   0  0  0  0  0  0  0  0  0  0  0  0
    4.1681    7.7764    0.0000 O   0  0  0  0  0  0  0  0  0  0  0  0
    2.5731    6.6926    0.0000 O   0  0  0  0  0  0  0  0  0  0  0  0
    5.5123    6.3938    0.0000 N   0  0  0  0  0  0  0  0  0  0  0  0
    6.1653    7.7442    0.0000 C   0  0  0  0  0  0  0  0  0  0  0  0
    7.6613    7.8539    0.0000 C   0  0  0  0  0  0  0  0  0  0  0  0
    8.3143    9.2044    0.0000 C   0  0  0  0  0  0  0  0  0  0  0  0
    7.4712   10.4451    0.0000 C   0  0  0  0  0  0  0  0  0  0  0  0
    8.1242   11.7955    0.0000 C   0  0  0  0  0  0  0  0  0  0  0  0
    9.6202   11.9052    0.0000 C   0  0  0  0  0  0  0  0  0  0  0  0
   10.2732   13.2556    0.0000 N   0  0  0  0  0  0  0  0  0  0  0  0
   11.7692   13.3653    0.0000 C   0  0  0  0  0  0  0  0  0  0  0  0
   12.4221   14.7157    0.0000 C   0  0  0  0  0  0  0  0  0  0  0  0
   11.5791   15.9564    0.0000 O   0  0  0  0  0  0  0  0  0  0  0  0
   13.9181   14.8255    0.0000 C   0  0  0  0  0  0  0  0  0  0  0  0
   14.7611   13.5848    0.0000 C   0  0  0  0  0  0  0  0  0  0  0  0
   16.2571   13.6945    0.0000 C   0  0  0  0  0  0  0  0  0  0  0  0
   16.9101   15.0449    0.0000 C   0  0  0  0  0  0  0  0  0  0  0  0
   16.0671   16.2856    0.0000 N   0  0  0  0  0  0  0  0  0  0  0  0
   14.5711   16.1759    0.0000 C   0  0  0  0  0  0  0  0  0  0  0  0
    5.9753   10.3353    0.0000 C   0  0  0  0  0  0  0  0  0  0  0  0
    5.3223    8.9849    0.0000 C   0  0  0  0  0  0  0  0  0  0  0  0
  1  2  1  0  0  0  0
  2  3  1  0  0  0  0
  3  4  1  0  0  0  0
  4  5  1  0  0  0  0
  5  6  1  0  0  0  0
  6  7  1  0  0  0  0
  7  8  1  0  0  0  0
  8  9  1  0  0  0  0
  9 10  1  0  0  0  0
  6 10  1  0  0  0  0
 10 11  2  0  0  0  0
  9 12  1  0  0  0  0
 12 13  2  0  0  0  0
 13 14  1  0  0  0  0
 14 15  2  0  0  0  0
 15 16  1  0  0  0  0
 16 17  2  0  0  0  0
 12 17  1  0  0  0  0
 15 18  1  0  0  0  0
 18 19  2  0  0  0  0
 18 20  2  0  0  0  0
 18 21  1  0  0  0  0
 21 22  1  0  0  0  0
 22 23  2  0  0  0  0
 23 24  1  0  0  0  0
 24 25  2  0  0  0  0
 25 26  1  0  0  0  0
 26 27  1  0  0  0  0
 27 28  1  0  0  0  0
 28 29  1  0  0  0  0
 29 30  1  0  0  0  0
 30 31  1  6  0  0  0
 30 32  1  0  0  0  0
 32 33  2  0  0  0  0
 33 34  1  0  0  0  0
 34 35  2  0  0  0  0
 35 36  1  0  0  0  0
 36 37  2  0  0  0  0
 32 37  1  0  0  0  0
 25 38  1  0  0  0  0
 38 39  2  0  0  0  0
 22 39  1  0  0  0  0
M  END
> <chemblId>
CHEMBL165015

> <bioactivity__type>
IC50

> <units>
nM

> <value>
10000.0

$$$$

  CDK     11271516562D 0   0.00000     0.00000     0

 13 14  0  0  0  0              1 V2000 
   -0.3250    2.8130    0.0000 C   0  0  0  0  0  0  0  0  0  0  0  0
   -0.3250    1.3130    0.0000 C   0  0  0  0  0  0  0  0  0  0  0  0
   -1.6240    0.5620    0.0000 C   0  0  0  0  0  0  0  0  0  0  0  0
   -1.6240   -0.9380    0.0000 C   0  0  0  0  0  0  0  0  0  0  0  0
   -0.3250   -1.6880    0.0000 C   0  0  0  0  0  0  0  0  0  0  0  0
    0.9740   -0.9380    0.0000 C   0  0  0  0  0  0  0  0  0  0  0  0
    0.9740    0.5620    0.0000 C   0  0  0  0  0  0  0  0  0  0  0  0
    2.2730   -1.6880    0.0000 N   0  0  0  0  0  0  0  0  0  0  0  0
    2.2731   -3.1880    0.0000 C   0  0  0  0  0  0  0  0  0  0  0  0
    3.5721   -3.9380    0.0000 C   0  0  0  0  0  0  0  0  0  0  0  0
    4.8711   -3.1880    0.0000 N   0  0  0  0  0  0  0  0  0  0  0  0
    4.8711   -1.6880    0.0000 C   0  0  0  0  0  0  0  0  0  0  0  0
    3.5721   -0.9380    0.0000 C   0  0  0  0  0  0  0  0  0  0  0  0
  1  2  1  0  0  0  0
  2  3  2  0  0  0  0
  3  4  1  0  0  0  0
  4  5  2  0  0  0  0
  5  6  1  0  0  0  0
  6  7  2  0  0  0  0
  2  7  1  0  0  0  0
  6  8  1  0  0  0  0
  8  9  1  0  0  0  0
  9 10  1  0  0  0  0
 10 11  1  0  0  0  0
 11 12  1  0  0  0  0
 12 13  1  0  0  0  0
  8 13  1  0  0  0  0
M  END
> <chemblId>
CHEMBL165175

> <bioactivity__type>
IC50

> <units>
nM

> <value>
12000.0

$$$$

  CDK     11271516562D 0   0.00000     0.00000     0

 43 47  0  0  0  0              1 V2000 
   -2.5981  -19.2760    0.0000 O   0  0  0  0  0  0  0  0  0  0  0  0
   -3.8971  -18.5260    0.0000 C   0  0  0  0  0  0  0  0  0  0  0  0
   -3.8971  -17.0260    0.0000 C   0  0  0  0  0  0  0  0  0  0  0  0
   -2.5981  -16.2760    0.0000 N   0  0  0  0  0  0  0  0  0  0  0  0
   -2.5981  -14.7760    0.0000 C   0  0  0  0  0  0  0  0  0  0  0  0
   -1.2990  -14.0260    0.0000 C   0  0  0  0  0  0  0  0  0  0  0  0
   -1.2990  -12.5260    0.0000 C   0  0  0  0  0  0  0  0  0  0  0  0
   -0.0000  -11.7760    0.0000 C   0  0  0  0  0  0  0  0  0  0  0  0
   -0.0000  -10.2760    0.0000 C   0  0  0  0  0  0  0  0  0  0  0  0
[truncated: 1,358,754 more chars]
