# Supplementary material for: Comparison of Quantitative and Qualitative (Q)SAR Models Created for the Prediction of Ki and IC50 Values of Antitarget Inhibitors
Source: Front Pharmacol. 2018 Oct 10;9:1136. doi: 10.3389/fphar.2018.01136 (PMC6192375; doi:10.3389/fphar.2018.01136)
Supplement: Supplementary file 3 [file Data_Sheet_3.ZIP › DataSets/AR_Ki.sdf]

  CDK     11271516122D 0   0.00000     0.00000     0

 23 26  0  0  0  0              1 V2000 
    5.6502    3.8153    0.0000 C   0  0  0  0  0  0  0  0  0  0  0  0
    4.1804    3.5157    0.0000 C   0  0  0  0  0  0  0  0  0  0  0  0
    3.1861    4.6387    0.0000 O   0  0  0  0  0  0  0  0  0  0  0  0
    3.7050    2.0930    0.0000 C   0  0  0  0  0  0  0  0  0  0  0  0
    4.5530    0.8790    0.0000 C   0  0  0  0  0  0  0  0  0  0  0  0
    3.7050   -0.3080    0.0000 C   0  0  0  0  0  0  0  0  0  0  0  0
    2.2800    0.1590    0.0000 C   0  0  0  0  0  0  0  0  0  0  0  0
    1.0080   -0.5620    0.0000 C   0  0  0  0  0  0  0  0  0  0  0  0
    1.0080   -2.0870    0.0000 C   0  0  0  0  0  0  0  0  0  0  0  0
   -0.3190   -2.8360    0.0000 C   0  0  0  0  0  0  0  0  0  0  0  0
   -1.6180   -2.0870    0.0000 C   0  0  0  0  0  0  0  0  0  0  0  0
   -2.8900   -2.8360    0.0000 C   0  0  0  0  0  0  0  0  0  0  0  0
   -4.2030   -2.0870    0.0000 C   0  0  0  0  0  0  0  0  0  0  0  0
   -5.5001   -2.8404    0.0000 O   0  0  0  0  0  0  0  0  0  0  0  0
   -4.2030   -0.5620    0.0000 C   0  0  0  0  0  0  0  0  0  0  0  0
   -2.8900    0.1590    0.0000 C   0  0  0  0  0  0  0  0  0  0  0  0
   -1.6180   -0.5620    0.0000 C   0  0  0  0  0  0  0  0  0  0  0  0
   -1.6113    0.9380    0.0000 C   0  0  0  0  0  0  0  0  0  0  0  0
   -0.3190    0.1590    0.0000 C   0  0  0  0  0  0  0  0  0  0  0  0
   -0.3190    1.6270    0.0000 C   0  0  0  0  0  0  0  0  0  0  0  0
    1.0080    2.3900    0.0000 C   0  0  0  0  0  0  0  0  0  0  0  0
    2.2800    1.6270    0.0000 C   0  0  0  0  0  0  0  0  0  0  0  0
    2.4478    3.1176    0.0000 C   0  0  0  0  0  0  0  0  0  0  0  0
  1  2  1  0  0  0  0
  2  3  2  0  0  0  0
  4  2  1  1  0  0  0
  4  5  1  0  0  0  0
  5  6  1  0  0  0  0
  7  6  1  1  0  0  0
  7  8  1  0  0  0  0
  8  9  1  6  0  0  0
  9 10  1  0  0  0  0
 10 11  1  0  0  0  0
 11 12  2  0  0  0  0
 12 13  1  0  0  0  0
 13 14  2  0  0  0  0
 13 15  1  0  0  0  0
 15 16  1  0  0  0  0
 16 17  1  0  0  0  0
 11 17  1  0  0  0  0
 17 18  1  1  0  0  0
 17 19  1  0  0  0  0
  8 19  1  0  0  0  0
 19 20  1  1  0  0  0
 20 21  1  0  0  0  0
 21 22  1  0  0  0  0
  4 22  1  0  0  0  0
  7 22  1  0  0  0  0
 22 23  1  1  0  0  0
M  END
> <chemblId>
CHEMBL103

> <bioactivity__type>
Ki

> <units>
nM

> <value>
8.5

$$$$

  CDK     11271516122D 0   0.00000     0.00000     0

 26 29  0  0  0  0              1 V2000 
    3.2479   -6.3746    0.0000 C   0  0  0  0  0  0  0  0  0  0  0  0
    3.2476   -4.8746    0.0000 C   0  0  0  0  0  0  0  0  0  0  0  0
    1.9484   -4.1248    0.0000 C   0  0  0  0  0  0  0  0  0  0  0  0
    1.9482   -2.6248    0.0000 C   0  0  0  0  0  0  0  0  0  0  0  0
    0.6490   -1.8750    0.0000 C   0  0  0  0  0  0  0  0  0  0  0  0
   -0.6490   -2.6250    0.0000 O   0  0  0  0  0  0  0  0  0  0  0  0
   -1.9490   -1.8750    0.0000 C   0  0  0  0  0  0  0  0  0  0  0  0
   -3.2480   -2.6250    0.0000 C   0  0  0  0  0  0  0  0  0  0  0  0
   -4.5470   -1.8750    0.0000 C   0  0  0  0  0  0  0  0  0  0  0  0
   -4.5470   -0.3750    0.0000 C   0  0  0  0  0  0  0  0  0  0  0  0
   -5.8460    0.3750    0.0000 Cl  0  0  0  0  0  0  0  0  0  0  0  0
   -3.2480    0.3750    0.0000 C   0  0  0  0  0  0  0  0  0  0  0  0
   -1.9490   -0.3750    0.0000 C   0  0  0  0  0  0  0  0  0  0  0  0
   -0.6490    0.3750    0.0000 C   0  0  0  0  0  0  0  0  0  0  0  0
   -0.6490    1.8750    0.0000 C   0  0  0  0  0  0  0  0  0  0  0  0
    0.6490    2.6250    0.0000 C   0  0  0  0  0  0  0  0  0  0  0  0
    1.9490    1.8750    0.0000 C   0  0  0  0  0  0  0  0  0  0  0  0
    3.2480    2.6250    0.0000 N   0  0  0  0  0  0  0  0  0  0  0  0
    4.5470    1.8750    0.0000 C   0  0  0  0  0  0  0  0  0  0  0  0
    6.0242    1.6145    0.0000 C   0  0  0  0  0  0  0  0  0  0  0  0
    5.0600    3.2845    0.0000 C   0  0  0  0  0  0  0  0  0  0  0  0
    4.5470    0.3750    0.0000 C   0  0  0  0  0  0  0  0  0  0  0  0
    3.2480   -0.3750    0.0000 C   0  0  0  0  0  0  0  0  0  0  0  0
    3.2480   -1.8750    0.0000 C   0  0  0  0  0  0  0  0  0  0  0  0
    1.9490    0.3750    0.0000 C   0  0  0  0  0  0  0  0  0  0  0  0
    0.6490   -0.3750    0.0000 C   0  0  0  0  0  0  0  0  0  0  0  0
  1  2  1  0  0  0  0
  2  3  1  0  0  0  0
  3  4  1  0  0  0  0
  4  5  1  0  0  0  0
  5  6  1  0  0  0  0
  6  7  1  0  0  0  0
  7  8  2  0  0  0  0
  8  9  1  0  0  0  0
  9 10  2  0  0  0  0
 10 11  1  0  0  0  0
 10 12  1  0  0  0  0
 12 13  2  0  0  0  0
  7 13  1  0  0  0  0
 13 14  1  0  0  0  0
 14 15  2  0  0  0  0
 15 16  1  0  0  0  0
 16 17  2  0  0  0  0
 17 18  1  0  0  0  0
 18 19  1  0  0  0  0
 19 20  1  0  0  0  0
 19 21  1  0  0  0  0
 19 22  1  0  0  0  0
 22 23  2  0  0  0  0
 23 24  1  0  0  0  0
 23 25  1  0  0  0  0
 17 25  1  0  0  0  0
 25 26  2  0  0  0  0
  5 26  1  0  0  0  0
 14 26  1  0  0  0  0
M  END
> <chemblId>
CHEMBL112987

> <bioactivity__type>
Ki

> <units>
nM

> <value>
886.0

$$$$

  CDK     11271516122D 0   0.00000     0.00000     0

 26 29  0  0  0  0              1 V2000 
    3.2479   -6.3746    0.0000 C   0  0  0  0  0  0  0  0  0  0  0  0
    3.2476   -4.8746    0.0000 C   0  0  0  0  0  0  0  0  0  0  0  0
    4.5465   -4.1243    0.0000 C   0  0  0  0  0  0  0  0  0  0  0  0
    1.9484   -4.1248    0.0000 C   0  0  0  0  0  0  0  0  0  0  0  0
    1.9482   -2.6248    0.0000 C   0  0  0  0  0  0  0  0  0  0  0  0
    0.6490   -1.8750    0.0000 C   0  0  0  0  0  0  0  0  0  0  0  0
   -0.6490   -2.6250    0.0000 O   0  0  0  0  0  0  0  0  0  0  0  0
   -1.9490   -1.8750    0.0000 C   0  0  0  0  0  0  0  0  0  0  0  0
   -3.2480   -2.6250    0.0000 C   0  0  0  0  0  0  0  0  0  0  0  0
   -4.5470   -1.8750    0.0000 C   0  0  0  0  0  0  0  0  0  0  0  0
   -4.5470   -0.3750    0.0000 C   0  0  0  0  0  0  0  0  0  0  0  0
   -3.2480    0.3750    0.0000 C   0  0  0  0  0  0  0  0  0  0  0  0
   -1.9490   -0.3750    0.0000 C   0  0  0  0  0  0  0  0  0  0  0  0
   -0.6490    0.3750    0.0000 C   0  0  0  0  0  0  0  0  0  0  0  0
   -0.6490    1.8750    0.0000 C   0  0  0  0  0  0  0  0  0  0  0  0
    0.6490    2.6250    0.0000 C   0  0  0  0  0  0  0  0  0  0  0  0
    1.9490    1.8750    0.0000 C   0  0  0  0  0  0  0  0  0  0  0  0
    3.2480    2.6250    0.0000 N   0  0  0  0  0  0  0  0  0  0  0  0
    4.5470    1.8750    0.0000 C   0  0  0  0  0  0  0  0  0  0  0  0
    6.0242    1.6145    0.0000 C   0  0  0  0  0  0  0  0  0  0  0  0
    5.0600    3.2845    0.0000 C   0  0  0  0  0  0  0  0  0  0  0  0
    4.5470    0.3750    0.0000 C   0  0  0  0  0  0  0  0  0  0  0  0
    3.2480   -0.3750    0.0000 C   0  0  0  0  0  0  0  0  0  0  0  0
    3.2480   -1.8750    0.0000 C   0  0  0  0  0  0  0  0  0  0  0  0
    1.9490    0.3750    0.0000 C   0  0  0  0  0  0  0  0  0  0  0  0
    0.6490   -0.3750    0.0000 C   0  0  0  0  0  0  0  0  0  0  0  0
  1  2  1  0  0  0  0
  2  3  1  0  0  0  0
  2  4  1  0  0  0  0
  4  5  1  0  0  0  0
  5  6  1  0  0  0  0
  6  7  1  0  0  0  0
  7  8  1  0  0  0  0
  8  9  2  0  0  0  0
  9 10  1  0  0  0  0
 10 11  2  0  0  0  0
 11 12  1  0  0  0  0
 12 13  2  0  0  0  0
  8 13  1  0  0  0  0
 13 14  1  0  0  0  0
 14 15  2  0  0  0  0
 15 16  1  0  0  0  0
 16 17  2  0  0  0  0
 17 18  1  0  0  0  0
 18 19  1  0  0  0  0
 19 20  1  0  0  0  0
 19 21  1  0  0  0  0
 19 22  1  0  0  0  0
 22 23  2  0  0  0  0
 23 24  1  0  0  0  0
 23 25  1  0  0  0  0
 17 25  1  0  0  0  0
 25 26  2  0  0  0  0
  6 26  1  0  0  0  0
 14 26  1  0  0  0  0
M  END
> <chemblId>
CHEMBL114607

> <bioactivity__type>
Ki

> <units>
nM

> <value>
1485.0

$$$$

  CDK     11271516122D 0   0.00000     0.00000     0

 26 29  0  0  0  0              1 V2000 
    3.2479   -6.3746    0.0000 C   0  0  0  0  0  0  0  0  0  0  0  0
    3.2476   -4.8746    0.0000 C   0  0  0  0  0  0  0  0  0  0  0  0
    1.9484   -4.1248    0.0000 C   0  0  0  0  0  0  0  0  0  0  0  0
    1.9482   -2.6248    0.0000 C   0  0  0  0  0  0  0  0  0  0  0  0
    0.6490   -1.8750    0.0000 C   0  0  0  0  0  0  0  0  0  0  0  0
   -0.6490   -2.6250    0.0000 O   0  0  0  0  0  0  0  0  0  0  0  0
   -1.9490   -1.8750    0.0000 C   0  0  0  0  0  0  0  0  0  0  0  0
   -3.2480   -2.6250    0.0000 C   0  0  0  0  0  0  0  0  0  0  0  0
   -4.5470   -1.8750    0.0000 C   0  0  0  0  0  0  0  0  0  0  0  0
   -4.5470   -0.3750    0.0000 C   0  0  0  0  0  0  0  0  0  0  0  0
   -5.8460    0.3750    0.0000 C   0  0  0  0  0  0  0  0  0  0  0  0
   -3.2480    0.3750    0.0000 C   0  0  0  0  0  0  0  0  0  0  0  0
   -1.9490   -0.3750    0.0000 C   0  0  0  0  0  0  0  0  0  0  0  0
   -0.6490    0.3750    0.0000 C   0  0  0  0  0  0  0  0  0  0  0  0
   -0.6490    1.8750    0.0000 C   0  0  0  0  0  0  0  0  0  0  0  0
    0.6490    2.6250    0.0000 C   0  0  0  0  0  0  0  0  0  0  0  0
    1.9490    1.8750    0.0000 C   0  0  0  0  0  0  0  0  0  0  0  0
    3.2480    2.6250    0.0000 N   0  0  0  0  0  0  0  0  0  0  0  0
    4.5470    1.8750    0.0000 C   0  0  0  0  0  0  0  0  0  0  0  0
    6.0242    1.6145    0.0000 C   0  0  0  0  0  0  0  0  0  0  0  0
    5.0600    3.2845    0.0000 C   0  0  0  0  0  0  0  0  0  0  0  0
    4.5470    0.3750    0.0000 C   0  0  0  0  0  0  0  0  0  0  0  0
    3.2480   -0.3750    0.0000 C   0  0  0  0  0  0  0  0  0  0  0  0
    3.2480   -1.8750    0.0000 C   0  0  0  0  0  0  0  0  0  0  0  0
    1.9490    0.3750    0.0000 C   0  0  0  0  0  0  0  0  0  0  0  0
    0.6490   -0.3750    0.0000 C   0  0  0  0  0  0  0  0  0  0  0  0
  1  2  1  0  0  0  0
  2  3  1  0  0  0  0
  3  4  1  0  0  0  0
  4  5  1  0  0  0  0
  5  6  1  0  0  0  0
  6  7  1  0  0  0  0
  7  8  2  0  0  0  0
  8  9  1  0  0  0  0
  9 10  2  0  0  0  0
 10 11  1  0  0  0  0
 10 12  1  0  0  0  0
 12 13  2  0  0  0  0
  7 13  1  0  0  0  0
 13 14  1  0  0  0  0
 14 15  2  0  0  0  0
 15 16  1  0  0  0  0
 16 17  2  0  0  0  0
 17 18  1  0  0  0  0
 18 19  1  0  0  0  0
 19 20  1  0  0  0  0
 19 21  1  0  0  0  0
 19 22  1  0  0  0  0
 22 23  2  0  0  0  0
 23 24  1  0  0  0  0
 23 25  1  0  0  0  0
 17 25  1  0  0  0  0
 25 26  2  0  0  0  0
  5 26  1  0  0  0  0
 14 26  1  0  0  0  0
M  END
> <chemblId>
CHEMBL114941

> <bioactivity__type>
Ki

> <units>
nM

> <value>
903.0

$$$$

  CDK     11271516122D 0   0.00000     0.00000     0

 23 26  0  0  0  0              1 V2000 
    1.9482   -2.6248    0.0000 C   0  0  0  0  0  0  0  0  0  0  0  0
    0.6490   -1.8750    0.0000 C   0  0  0  0  0  0  0  0  0  0  0  0
   -0.6490   -2.6250    0.0000 O   0  0  0  0  0  0  0  0  0  0  0  0
   -1.9490   -1.8750    0.0000 C   0  0  0  0  0  0  0  0  0  0  0  0
   -3.2480   -2.6250    0.0000 C   0  0  0  0  0  0  0  0  0  0  0  0
   -4.5470   -1.8750    0.0000 C   0  0  0  0  0  0  0  0  0  0  0  0
   -4.5470   -0.3750    0.0000 C   0  0  0  0  0  0  0  0  0  0  0  0
   -5.8460    0.3750    0.0000 F   0  0  0  0  0  0  0  0  0  0  0  0
   -3.2480    0.3750    0.0000 C   0  0  0  0  0  0  0  0  0  0  0  0
   -1.9490   -0.3750    0.0000 C   0  0  0  0  0  0  0  0  0  0  0  0
   -0.6490    0.3750    0.0000 C   0  0  0  0  0  0  0  0  0  0  0  0
   -0.6490    1.8750    0.0000 C   0  0  0  0  0  0  0  0  0  0  0  0
    0.6490    2.6250    0.0000 C   0  0  0  0  0  0  0  0  0  0  0  0
    1.9490    1.8750    0.0000 C   0  0  0  0  0  0  0  0  0  0  0  0
    3.2480    2.6250    0.0000 N   0  0  0  0  0  0  0  0  0  0  0  0
    4.5470    1.8750    0.0000 C   0  0  0  0  0  0  0  0  0  0  0  0
    6.0242    1.6145    0.0000 C   0  0  0  0  0  0  0  0  0  0  0  0
    5.0600    3.2845    0.0000 C   0  0  0  0  0  0  0  0  0  0  0  0
    4.5470    0.3750    0.0000 C   0  0  0  0  0  0  0  0  0  0  0  0
    3.2480   -0.3750    0.0000 C   0  0  0  0  0  0  0  0  0  0  0  0
    3.2480   -1.8750    0.0000 C   0  0  0  0  0  0  0  0  0  0  0  0
    1.9490    0.3750    0.0000 C   0  0  0  0  0  0  0  0  0  0  0  0
    0.6490   -0.3750    0.0000 C   0  0  0  0  0  0  0  0  0  0  0  0
  1  2  1  0  0  0  0
  2  3  1  0  0  0  0
  3  4  1  0  0  0  0
  4  5  2  0  0  0  0
  5  6  1  0  0  0  0
  6  7  2  0  0  0  0
  7  8  1  0  0  0  0
  7  9  1  0  0  0  0
  9 10  2  0  0  0  0
  4 10  1  0  0  0  0
 10 11  1  0  0  0  0
 11 12  2  0  0  0  0
 12 13  1  0  0  0  0
 13 14  2  0  0  0  0
 14 15  1  0  0  0  0
 15 16  1  0  0  0  0
 16 17  1  0  0  0  0
 16 18  1  0  0  0  0
 16 19  1  0  0  0  0
 19 20  2  0  0  0  0
 20 21  1  0  0  0  0
 20 22  1  0  0  0  0
 14 22  1  0  0  0  0
 22 23  2  0  0  0  0
  2 23  1  0  0  0  0
 11 23  1  0  0  0  0
M  END
> <chemblId>
CHEMBL116007

> <bioactivity__type>
Ki

> <units>
nM

> <value>
456.0

$$$$

  CDK     11271516122D 0   0.00000     0.00000     0

 26 29  0  0  0  0              1 V2000 
    3.2479   -6.3746    0.0000 C   0  0  0  0  0  0  0  0  0  0  0  0
    3.2476   -4.8746    0.0000 C   0  0  0  0  0  0  0  0  0  0  0  0
    1.9484   -4.1248    0.0000 C   0  0  0  0  0  0  0  0  0  0  0  0
    1.9482   -2.6248    0.0000 O   0  0  0  0  0  0  0  0  0  0  0  0
    0.6490   -1.8750    0.0000 C   0  0  0  0  0  0  0  0  0  0  0  0
   -0.6490   -2.6250    0.0000 O   0  0  0  0  0  0  0  0  0  0  0  0
   -1.9490   -1.8750    0.0000 C   0  0  0  0  0  0  0  0  0  0  0  0
   -3.2480   -2.6250    0.0000 C   0  0  0  0  0  0  0  0  0  0  0  0
   -4.5470   -1.8750    0.0000 C   0  0  0  0  0  0  0  0  0  0  0  0
   -4.5470   -0.3750    0.0000 C   0  0  0  0  0  0  0  0  0  0  0  0
   -5.8460    0.3750    0.0000 Cl  0  0  0  0  0  0  0  0  0  0  0  0
   -3.2480    0.3750    0.0000 C   0  0  0  0  0  0  0  0  0  0  0  0
   -1.9490   -0.3750    0.0000 C   0  0  0  0  0  0  0  0  0  0  0  0
   -0.6490    0.3750    0.0000 C   0  0  0  0  0  0  0  0  0  0  0  0
   -0.6490    1.8750    0.0000 C   0  0  0  0  0  0  0  0  0  0  0  0
    0.6490    2.6250    0.0000 C   0  0  0  0  0  0  0  0  0  0  0  0
    1.9490    1.8750    0.0000 C   0  0  0  0  0  0  0  0  0  0  0  0
    3.2480    2.6250    0.0000 N   0  0  0  0  0  0  0  0  0  0  0  0
    4.5470    1.8750    0.0000 C   0  0  0  0  0  0  0  0  0  0  0  0
    6.0242    1.6145    0.0000 C   0  0  0  0  0  0  0  0  0  0  0  0
    5.0600    3.2845    0.0000 C   0  0  0  0  0  0  0  0  0  0  0  0
    4.5470    0.3750    0.0000 C   0  0  0  0  0  0  0  0  0  0  0  0
    3.2480   -0.3750    0.0000 C   0  0  0  0  0  0  0  0  0  0  0  0
    3.2480   -1.8750    0.0000 C   0  0  0  0  0  0  0  0  0  0  0  0
    1.9490    0.3750    0.0000 C   0  0  0  0  0  0  0  0  0  0  0  0
    0.6490   -0.3750    0.0000 C   0  0  0  0  0  0  0  0  0  0  0  0
  1  2  1  0  0  0  0
  2  3  1  0  0  0  0
  3  4  1  0  0  0  0
  4  5  1  0  0  0  0
  5  6  1  0  0  0  0
  6  7  1  0  0  0  0
  7  8  2  0  0  0  0
  8  9  1  0  0  0  0
  9 10  2  0  0  0  0
 10 11  1  0  0  0  0
 10 12  1  0  0  0  0
 12 13  2  0  0  0  0
  7 13  1  0  0  0  0
 13 14  1  0  0  0  0
 14 15  2  0  0  0  0
 15 16  1  0  0  0  0
 16 17  2  0  0  0  0
 17 18  1  0  0  0  0
 18 19  1  0  0  0  0
 19 20  1  0  0  0  0
 19 21  1  0  0  0  0
 19 22  1  0  0  0  0
 22 23  2  0  0  0  0
 23 24  1  0  0  0  0
 23 25  1  0  0  0  0
 17 25  1  0  0  0  0
 25 26  2  0  0  0  0
  5 26  1  0  0  0  0
 14 26  1  0  0  0  0
M  END
> <chemblId>
CHEMBL116221

> <bioactivity__type>
Ki

> <units>
nM

> <value>
697.0

$$$$

  CDK     11271516122D 0   0.00000     0.00000     0

 28 30  0  0  0  0              1 V2000 
   -5.1962   10.0710    0.0000 C   0  0  0  0  0  0  0  0  0  0  0  0
   -3.8971    9.3210    0.0000 O   0  0  0  0  0  0  0  0  0  0  0  0
   -3.8971    7.8210    0.0000 C   0  0  0  0  0  0  0  0  0  0  0  0
   -5.1962    7.0710    0.0000 C   0  0  0  0  0  0  0  0  0  0  0  0
   -5.1962    5.5710    0.0000 C   0  0  0  0  0  0  0  0  0  0  0  0
   -3.8971    4.8210    0.0000 C   0  0  0  0  0  0  0  0  0  0  0  0
   -2.5981    5.5710    0.0000 C   0  0  0  0  0  0  0  0  0  0  0  0
   -2.5981    7.0710    0.0000 C   0  0  0  0  0  0  0  0  0  0  0  0
   -1.2990    4.8210    0.0000 C   0  0  0  0  0  0  0  0  0  0  0  0
    0.0000    5.5710    0.0000 O   0  0  0  0  0  0  0  0  0  0  0  0
   -1.2990    3.3210    0.0000 C   0  0  0  0  0  0  0  0  0  0  0  0
    0.0000    2.5710    0.0000 C   0  0  0  0  0  0  0  0  0  0  0  0
    1.2990    3.3210    0.0000 N   0  0  0  0  0  0  0  0  0  0  0  0
    2.5981    2.5710    0.0000 C   0  0  0  0  0  0  0  0  0  0  0  0
    2.5981    1.0710    0.0000 C   0  0  0  0  0  0  0  0  0  0  0  0
    3.8971    0.3210    0.0000 C   0  0  0  0  0  0  0  0  0  0  0  0
    5.1962    1.0710    0.0000 C   0  0  0  0  0  0  0  0  0  0  0  0
    5.1962    2.5710    0.0000 C   0  0  0  0  0  0  0  0  0  0  0  0
    3.8971    3.3210    0.0000 C   0  0  0  0  0  0  0  0  0  0  0  0
    6.4952    0.3210    0.0000 N   0  3  0  0  0  0  0  0  0  0  0  0
    7.7942    1.0710    0.0000 O   0  0  0  0  0  0  0  0  0  0  0  0
    6.4952   -1.1790    0.0000 O   0  5  0  0  0  0  0  0  0  0  0  0
    0.0000    1.0710    0.0000 C   0  0  0  0  0  0  0  0  0  0  0  0
    1.2990    0.3210    0.0000 C   0  0  0  0  0  0  0  0  0  0  0  0
    1.2990   -1.1790    0.0000 C   0  0  0  0  0  0  0  0  0  0  0  0
    0.0000   -1.9290    0.0000 C   0  0  0  0  0  0  0  0  0  0  0  0
   -1.2990   -1.1790    0.0000 C   0  0  0  0  0  0  0  0  0  0  0  0
   -1.2990    0.3210    0.0000 C   0  0  0  0  0  0  0  0  0  0  0  0
  1  2  1  0  0  0  0
  2  3  1  0  0  0  0
  3  4  2  0  0  0  0
  4  5  1  0  0  0  0
  5  6  2  0  0  0  0
  6  7  1  0  0  0  0
  7  8  2  0  0  0  0
  3  8  1  0  0  0  0
  7  9  1  0  0  0  0
  9 10  2  0  0  0  0
  9 11  1  0  0  0  0
 11 12  1  0  0  0  0
 12 13  1  0  0  0  0
 13 14  1  0  0  0  0
 14 15  2  0  0  0  0
 15 16  1  0  0  0  0
 16 17  2  0  0  0  0
 17 18  1  0  0  0  0
 18 19  2  0  0  0  0
 14 19  1  0  0  0  0
 17 20  1  0  0  0  0
 20 21  2  0  0  0  0
 20 22  1  0  0  0  0
 12 23  1  0  0  0  0
 23 24  1  0  0  0  0
 24 25  1  0  0  0  0
 25 26  1  0  0  0  0
 26 27  1  0  0  0  0
 27 28  1  0  0  0  0
 23 28  1  0  0  0  0
M  END
> <chemblId>
CHEMBL1163484

> <bioactivity__type>
Ki

> <units>
nM

> <value>
406.0

$$$$

  CDK     11271516122D 0   0.00000     0.00000     0

 27 29  0  0  0  0              1 V2000 
   -0.0903    2.9573    0.0000 C   0  0  0  0  0  0  0  0  0  0  0  0
   -0.0430    1.4580    0.0000 C   0  0  0  0  0  0  0  0  0  0  0  0
   -1.2820    0.7150    0.0000 C   0  0  0  0  0  0  0  0  0  0  0  0
   -1.2900   -0.7690    0.0000 C   0  0  0  0  0  0  0  0  0  0  0  0
    0.0430   -1.4580    0.0000 C   0  0  0  0  0  0  0  0  0  0  0  0
    1.2820   -0.7150    0.0000 C   0  0  0  0  0  0  0  0  0  0  0  0
    1.2900    0.7690    0.0000 C   0  0  0  0  0  0  0  0  0  0  0  0
    0.0903   -2.9573    0.0000 C   0  0  0  0  0  0  0  0  0  0  0  0
    1.4124   -3.6659    0.0000 O   0  0  0  0  0  0  0  0  0  0  0  0
   -1.1844   -3.7479    0.0000 C   0  0  0  0  0  0  0  0  0  0  0  0
   -1.1371   -5.2471    0.0000 C   0  0  0  0  0  0  0  0  0  0  0  0
   -2.4118   -6.0377    0.0000 N   0  0  0  0  0  0  0  0  0  0  0  0
   -2.3644   -7.5370    0.0000 C   0  0  0  0  0  0  0  0  0  0  0  0
   -3.6392   -8.3276    0.0000 C   0  0  0  0  0  0  0  0  0  0  0  0
   -3.5918   -9.8269    0.0000 C   0  0  0  0  0  0  0  0  0  0  0  0
   -2.2698  -10.5355    0.0000 C   0  0  0  0  0  0  0  0  0  0  0  0
   -2.2224  -12.0348    0.0000 F   0  0  0  0  0  0  0  0  0  0  0  0
   -0.9951   -9.7449    0.0000 C   0  0  0  0  0  0  0  0  0  0  0  0
    0.3270  -10.4535    0.0000 F   0  0  0  0  0  0  0  0  0  0  0  0
   -1.0424   -8.2456    0.0000 C   0  0  0  0  0  0  0  0  0  0  0  0
    0.1850   -5.9558    0.0000 C   0  0  0  0  0  0  0  0  0  0  0  0
    0.2323   -7.4550    0.0000 C   0  0  0  0  0  0  0  0  0  0  0  0
    1.5544   -8.1636    0.0000 C   0  0  0  0  0  0  0  0  0  0  0  0
    2.8291   -7.3730    0.0000 C   0  0  0  0  0  0  0  0  0  0  0  0
    2.7818   -5.8738    0.0000 C   0  0  0  0  0  0  0  0  0  0  0  0
    4.0565   -5.0832    0.0000 F   0  0  0  0  0  0  0  0  0  0  0  0
    1.4597   -5.1651    0.0000 C   0  0  0  0  0  0  0  0  0  0  0  0
  1  2  1  0  0  0  0
  2  3  2  0  0  0  0
  3  4  1  0  0  0  0
  4  5  2  0  0  0  0
  5  6  1  0  0  0  0
  6  7  2  0  0  0  0
  2  7  1  0  0  0  0
  5  8  1  0  0  0  0
  8  9  2  0  0  0  0
  8 10  1  0  0  0  0
 10 11  1  0  0  0  0
 11 12  1  0  0  0  0
 12 13  1  0  0  0  0
 13 14  2  0  0  0  0
 14 15  1  0  0  0  0
 15 16  2  0  0  0  0
 16 17  1  0  0  0  0
 16 18  1  0  0  0  0
 18 19  1  0  0  0  0
 18 20  2  0  0  0  0
 13 20  1  0  0  0  0
 11 21  1  0  0  0  0
 21 22  2  0  0  0  0
 22 23  1  0  0  0  0
 23 24  2  0  0  0  0
 24 25  1  0  0  0  0
 25 26  1  0  0  0  0
 25 27  2  0  0  0  0
 21 27  1  0  0  0  0
M  END
> <chemblId>
CHEMBL1163585

> <bioactivity__type>
Ki

> <units>
nM

> <value>
1214.0

$$$$

  CDK     11271516122D 0   0.00000     0.00000     0

 26 28  0  0  0  0              1 V2000 
   -0.0903    2.9573    0.0000 C   0  0  0  0  0  0  0  0  0  0  0  0
   -0.0430    1.4580    0.0000 C   0  0  0  0  0  0  0  0  0  0  0  0
   -1.2820    0.7150    0.0000 C   0  0  0  0  0  0  0  0  0  0  0  0
   -1.2900   -0.7690    0.0000 C   0  0  0  0  0  0  0  0  0  0  0  0
    0.0430   -1.4580    0.0000 C   0  0  0  0  0  0  0  0  0  0  0  0
    1.2820   -0.7150    0.0000 C   0  0  0  0  0  0  0  0  0  0  0  0
    1.2900    0.7690    0.0000 C   0  0  0  0  0  0  0  0  0  0  0  0
    0.0903   -2.9573    0.0000 C   0  0  0  0  0  0  0  0  0  0  0  0
    1.4124   -3.6659    0.0000 O   0  0  0  0  0  0  0  0  0  0  0  0
   -1.1844   -3.7479    0.0000 C   0  0  0  0  0  0  0  0  0  0  0  0
   -1.1371   -5.2471    0.0000 C   0  0  0  0  0  0  0  0  0  0  0  0
   -2.4118   -6.0377    0.0000 N   0  0  0  0  0  0  0  0  0  0  0  0
   -2.3644   -7.5370    0.0000 C   0  0  0  0  0  0  0  0  0  0  0  0
   -3.6392   -8.3276    0.0000 C   0  0  0  0  0  0  0  0  0  0  0  0
   -3.5918   -9.8269    0.0000 C   0  0  0  0  0  0  0  0  0  0  0  0
   -2.2698  -10.5355    0.0000 C   0  0  0  0  0  0  0  0  0  0  0  0
   -2.2224  -12.0348    0.0000 F   0  0  0  0  0  0  0  0  0  0  0  0
   -0.9951   -9.7449    0.0000 C   0  0  0  0  0  0  0  0  0  0  0  0
   -1.0424   -8.2456    0.0000 C   0  0  0  0  0  0  0  0  0  0  0  0
    0.1850   -5.9558    0.0000 C   0  0  0  0  0  0  0  0  0  0  0  0
    0.2323   -7.4550    0.0000 C   0  0  0  0  0  0  0  0  0  0  0  0
    1.5544   -8.1636    0.0000 C   0  0  0  0  0  0  0  0  0  0  0  0
    2.8291   -7.3730    0.0000 C   0  0  0  0  0  0  0  0  0  0  0  0
    2.7818   -5.8738    0.0000 C   0  0  0  0  0  0  0  0  0  0  0  0
    4.0565   -5.0832    0.0000 F   0  0  0  0  0  0  0  0  0  0  0  0
    1.4597   -5.1651    0.0000 C   0  0  0  0  0  0  0  0  0  0  0  0
  1  2  1  0  0  0  0
  2  3  2  0  0  0  0
  3  4  1  0  0  0  0
  4  5  2  0  0  0  0
  5  6  1  0  0  0  0
  6  7  2  0  0  0  0
  2  7  1  0  0  0  0
  5  8  1  0  0  0  0
  8  9  2  0  0  0  0
  8 10  1  0  0  0  0
 10 11  1  0  0  0  0
 11 12  1  0  0  0  0
 12 13  1  0  0  0  0
 13 14  2  0  0  0  0
 14 15  1  0  0  0  0
 15 16  2  0  0  0  0
 16 17  1  0  0  0  0
 16 18  1  0  0  0  0
 18 19  2  0  0  0  0
 13 19  1  0  0  0  0
 11 20  1  0  0  0  0
 20 21  2  0  0  0  0
 21 22  1  0  0  0  0
 22 23  2  0  0  0  0
 23 24  1  0  0  0  0
 24 25  1  0  0  0  0
 24 26  2  0  0  0  0
 20 26  1  0  0  0  0
M  END
> <chemblId>
CHEMBL1163588

> <bioactivity__type>
Ki

> <units>
nM

> <value>
322.0

$$$$

  CDK     11271516122D 0   0.00000     0.00000     0

 26 28  0  0  0  0              1 V2000 
    3.4972   12.8254    0.0000 C   0  0  0  0  0  0  0  0  0  0  0  0
    2.2224   12.0348    0.0000 O   0  0  0  0  0  0  0  0  0  0  0  0
    2.2698   10.5355    0.0000 C   0  0  0  0  0  0  0  0  0  0  0  0
    0.9951    9.7449    0.0000 C   0  0  0  0  0  0  0  0  0  0  0  0
    1.0424    8.2456    0.0000 C   0  0  0  0  0  0  0  0  0  0  0  0
    2.3644    7.5370    0.0000 C   0  0  0  0  0  0  0  0  0  0  0  0
    2.4118    6.0377    0.0000 N   0  0  0  0  0  0  0  0  0  0  0  0
    1.1371    5.2471    0.0000 C   0  0  0  0  0  0  0  0  0  0  0  0
    1.1844    3.7479    0.0000 C   0  0  0  0  0  0  0  0  0  0  0  0
   -0.0903    2.9573    0.0000 C   0  0  0  0  0  0  0  0  0  0  0  0
   -1.4124    3.6659    0.0000 O   0  0  0  0  0  0  0  0  0  0  0  0
   -0.0430    1.4580    0.0000 C   0  0  0  0  0  0  0  0  0  0  0  0
   -1.2820    0.7150    0.0000 C   0  0  0  0  0  0  0  0  0  0  0  0
   -1.2900   -0.7690    0.0000 C   0  0  0  0  0  0  0  0  0  0  0  0
    0.0430   -1.4580    0.0000 C   0  0  0  0  0  0  0  0  0  0  0  0
    0.0903   -2.9573    0.0000 C   0  0  0  0  0  0  0  0  0  0  0  0
    1.2820   -0.7150    0.0000 C   0  0  0  0  0  0  0  0  0  0  0  0
    1.2900    0.7690    0.0000 C   0  0  0  0  0  0  0  0  0  0  0  0
   -0.1850    5.9558    0.0000 C   0  0  0  0  0  0  0  0  0  0  0  0
   -0.2323    7.4550    0.0000 C   0  0  0  0  0  0  0  0  0  0  0  0
   -1.5544    8.1636    0.0000 C   0  0  0  0  0  0  0  0  0  0  0  0
   -2.8291    7.3730    0.0000 C   0  0  0  0  0  0  0  0  0  0  0  0
   -2.7818    5.8738    0.0000 C   0  0  0  0  0  0  0  0  0  0  0  0
   -1.4597    5.1651    0.0000 C   0  0  0  0  0  0  0  0  0  0  0  0
    3.6392    8.3276    0.0000 C   0  0  0  0  0  0  0  0  0  0  0  0
    3.5918    9.8269    0.0000 C   0  0  0  0  0  0  0  0  0  0  0  0
  1  2  1  0  0  0  0
  2  3  1  0  0  0  0
  3  4  2  0  0  0  0
  4  5  1  0  0  0  0
  5  6  2  0  0  0  0
  6  7  1  0  0  0  0
  7  8  1  0  0  0  0
  8  9  1  0  0  0  0
  9 10  1  0  0  0  0
 10 11  2  0  0  0  0
 10 12  1  0  0  0  0
 12 13  2  0  0  0  0
 13 14  1  0  0  0  0
 14 15  2  0  0  0  0
 15 16  1  0  0  0  0
 15 17  1  0  0  0  0
 17 18  2  0  0  0  0
 12 18  1  0  0  0  0
  8 19  1  0  0  0  0
 19 20  2  0  0  0  0
 20 21  1  0  0  0  0
 21 22  2  0  0  0  0
 22 23  1  0  0  0  0
 23 24  2  0  0  0  0
 19 24  1  0  0  0  0
  6 25  1  0  0  0  0
 25 26  2  0  0  0  0
  3 26  1  0  0  0  0
M  END
> <chemblId>
CHEMBL1163595

> <bioactivity__type>
Ki

> <units>
nM

> <value>
4523.0

$$$$

  CDK     11271516122D 0   0.00000     0.00000     0

 28 30  0  0  0  0              1 V2000 
   12.9904    2.6249    0.0000 O   0  5  0  0  0  0  0  0  0  0  0  0
   11.6913    3.3749    0.0000 N   0  3  0  0  0  0  0  0  0  0  0  0
   11.6913    4.8749    0.0000 O   0  0  0  0  0  0  0  0  0  0  0  0
   10.3923    2.6249    0.0000 C   0  0  0  0  0  0  0  0  0  0  0  0
    9.0932    3.3750    0.0000 C   0  0  0  0  0  0  0  0  0  0  0  0
    7.7942    2.6250    0.0000 C   0  0  0  0  0  0  0  0  0  0  0  0
    7.7942    1.1250    0.0000 C   0  0  0  0  0  0  0  0  0  0  0  0
    6.4952    0.3750    0.0000 N   0  0  0  0  0  0  0  0  0  0  0  0
    5.1961    1.1250    0.0000 C   0  0  0  0  0  0  0  0  0  0  0  0
    3.8971    0.3750    0.0000 C   0  0  0  0  0  0  0  0  0  0  0  0
    2.5980    1.1250    0.0000 C   0  0  0  0  0  0  0  0  0  0  0  0
    2.5981    2.6250    0.0000 O   0  0  0  0  0  0  0  0  0  0  0  0
    1.2990    0.3750    0.0000 C   0  0  0  0  0  0  0  0  0  0  0  0
    1.2990   -1.1250    0.0000 C   0  0  0  0  0  0  0  0  0  0  0  0
   -0.0000   -1.8750    0.0000 C   0  0  0  0  0  0  0  0  0  0  0  0
   -1.2990   -1.1250    0.0000 C   0  0  0  0  0  0  0  0  0  0  0  0
   -1.2990    0.3750    0.0000 C   0  0  0  0  0  0  0  0  0  0  0  0
   -2.5980    1.1250    0.0000 Cl  0  0  0  0  0  0  0  0  0  0  0  0
   -0.0000    1.1250    0.0000 C   0  0  0  0  0  0  0  0  0  0  0  0
    5.1961    2.6250    0.0000 C   0  0  0  0  0  0  0  0  0  0  0  0
    6.4952    3.3750    0.0000 C   0  0  0  0  0  0  0  0  0  0  0  0
    6.4952    4.8750    0.0000 C   0  0  0  0  0  0  0  0  0  0  0  0
    5.1961    5.6250    0.0000 C   0  0  0  0  0  0  0  0  0  0  0  0
    3.8971    4.8750    0.0000 C   0  0  0  0  0  0  0  0  0  0  0  0
    2.5981    5.6250    0.0000 F   0  0  0  0  0  0  0  0  0  0  0  0
    3.8971    3.3750    0.0000 C   0  0  0  0  0  0  0  0  0  0  0  0
    9.0932    0.3750    0.0000 C   0  0  0  0  0  0  0  0  0  0  0  0
   10.3923    1.1249    0.0000 C   0  0  0  0  0  0  0  0  0  0  0  0
  1  2  1  0  0  0  0
  2  3  2  0  0  0  0
  2  4  1  0  0  0  0
  4  5  2  0  0  0  0
  5  6  1  0  0  0  0
  6  7  2  0  0  0  0
  7  8  1  0  0  0  0
  8  9  1  0  0  0  0
  9 10  1  0  0  0  0
 10 11  1  0  0  0  0
 11 12  2  0  0  0  0
 11 13  1  0  0  0  0
 13 14  2  0  0  0  0
 14 15  1  0  0  0  0
 15 16  2  0  0  0  0
 16 17  1  0  0  0  0
 17 18  1  0  0  0  0
 17 19  2  0  0  0  0
 13 19  1  0  0  0  0
  9 20  1  0  0  0  0
 20 21  2  0  0  0  0
 21 22  1  0  0  0  0
 22 23  2  0  0  0  0
 23 24  1  0  0  0  0
 24 25  1  0  0  0  0
 24 26  2  0  0  0  0
 20 26  1  0  0  0  0
  7 27  1  0  0  0  0
 27 28  2  0  0  0  0
  4 28  1  0  0  0  0
M  END
> <chemblId>
CHEMBL1163597

> <bioactivity__type>
Ki

> <units>
nM

> <value>
110.0

$$$$

  CDK     11271516122D 0   0.00000     0.00000     0

 28 30  0  0  0  0              1 V2000 
   -0.0903    2.9573    0.0000 C   0  0  0  0  0  0  0  0  0  0  0  0
   -0.0430    1.4580    0.0000 C   0  0  0  0  0  0  0  0  0  0  0  0
   -1.2820    0.7150    0.0000 C   0  0  0  0  0  0  0  0  0  0  0  0
   -1.2900   -0.7690    0.0000 C   0  0  0  0  0  0  0  0  0  0  0  0
    0.0430   -1.4580    0.0000 C   0  0  0  0  0  0  0  0  0  0  0  0
    1.2820   -0.7150    0.0000 C   0  0  0  0  0  0  0  0  0  0  0  0
    1.2900    0.7690    0.0000 C   0  0  0  0  0  0  0  0  0  0  0  0
    0.0903   -2.9573    0.0000 C   0  0  0  0  0  0  0  0  0  0  0  0
    1.4124   -3.6659    0.0000 O   0  0  0  0  0  0  0  0  0  0  0  0
   -1.1844   -3.7479    0.0000 C   0  0  0  0  0  0  0  0  0  0  0  0
   -1.1371   -5.2471    0.0000 C   0  0  0  0  0  0  0  0  0  0  0  0
   -2.4118   -6.0377    0.0000 N   0  0  0  0  0  0  0  0  0  0  0  0
   -2.3644   -7.5370    0.0000 C   0  0  0  0  0  0  0  0  0  0  0  0
   -3.6392   -8.3276    0.0000 C   0  0  0  0  0  0  0  0  0  0  0  0
   -3.5918   -9.8269    0.0000 C   0  0  0  0  0  0  0  0  0  0  0  0
   -2.2698  -10.5355    0.0000 C   0  0  0  0  0  0  0  0  0  0  0  0
   -0.9951   -9.7449    0.0000 C   0  0  0  0  0  0  0  0  0  0  0  0
   -1.0424   -8.2456    0.0000 C   0  0  0  0  0  0  0  0  0  0  0  0
   -2.2224  -12.0348    0.0000 N   0  3  0  0  0  0  0  0  0  0  0  0
   -3.4972  -12.8254    0.0000 O   0  0  0  0  0  0  0  0  0  0  0  0
   -0.9004  -12.7434    0.0000 O   0  5  0  0  0  0  0  0  0  0  0  0
    0.1850   -5.9558    0.0000 C   0  0  0  0  0  0  0  0  0  0  0  0
    0.2323   -7.4550    0.0000 C   0  0  0  0  0  0  0  0  0  0  0  0
    1.5544   -8.1636    0.0000 C   0  0  0  0  0  0  0  0  0  0  0  0
    2.8291   -7.3730    0.0000 C   0  0  0  0  0  0  0  0  0  0  0  0
    2.7818   -5.8738    0.0000 C   0  0  0  0  0  0  0  0  0  0  0  0
    4.0565   -5.0832    0.0000 F   0  0  0  0  0  0  0  0  0  0  0  0
    1.4597   -5.1651    0.0000 C   0  0  0  0  0  0  0  0  0  0  0  0
  1  2  1  0  0  0  0
  2  3  2  0  0  0  0
  3  4  1  0  0  0  0
  4  5  2  0  0  0  0
  5  6  1  0  0  0  0
  6  7  2  0  0  0  0
  2  7  1  0  0  0  0
  5  8  1  0  0  0  0
  8  9  2  0  0  0  0
  8 10  1  0  0  0  0
 10 11  1  0  0  0  0
 11 12  1  0  0  0  0
 12 13  1  0  0  0  0
 13 14  2  0  0  0  0
 14 15  1  0  0  0  0
 15 16  2  0  0  0  0
 16 17  1  0  0  0  0
 17 18  2  0  0  0  0
 13 18  1  0  0  0  0
 16 19  1  0  0  0  0
 19 20  2  0  0  0  0
 19 21  1  0  0  0  0
 11 22  1  0  0  0  0
 22 23  2  0  0  0  0
 23 24  1  0  0  0  0
 24 25  2  0  0  0  0
 25 26  1  0  0  0  0
 26 27  1  0  0  0  0
 26 28  2  0  0  0  0
 22 28  1  0  0  0  0
M  END
> <chemblId>
CHEMBL1163598

> <bioactivity__type>
Ki

> <units>
nM

> <value>
96.0

$$$$

  CDK     11271516122D 0   0.00000     0.00000     0

 27 29  0  0  0  0              1 V2000 
   -0.0903    2.9573    0.0000 C   0  0  0  0  0  0  0  0  0  0  0  0
   -0.0430    1.4580    0.0000 C   0  0  0  0  0  0  0  0  0  0  0  0
   -1.2820    0.7150    0.0000 C   0  0  0  0  0  0  0  0  0  0  0  0
   -1.2900   -0.7690    0.0000 C   0  0  0  0  0  0  0  0  0  0  0  0
    0.0430   -1.4580    0.0000 C   0  0  0  0  0  0  0  0  0  0  0  0
    1.2820   -0.7150    0.0000 C   0  0  0  0  0  0  0  0  0  0  0  0
    1.2900    0.7690    0.0000 C   0  0  0  0  0  0  0  0  0  0  0  0
    0.0903   -2.9573    0.0000 C   0  0  0  0  0  0  0  0  0  0  0  0
    1.4124   -3.6659    0.0000 O   0  0  0  0  0  0  0  0  0  0  0  0
   -1.1844   -3.7479    0.0000 C   0  0  0  0  0  0  0  0  0  0  0  0
   -1.1371   -5.2471    0.0000 C   0  0  0  0  0  0  0  0  0  0  0  0
   -2.4118   -6.0377    0.0000 N   0  0  0  0  0  0  0  0  0  0  0  0
   -2.3644   -7.5370    0.0000 C   0  0  0  0  0  0  0  0  0  0  0  0
   -3.6392   -8.3276    0.0000 C   0  0  0  0  0  0  0  0  0  0  0  0
   -3.5918   -9.8269    0.0000 C   0  0  0  0  0  0  0  0  0  0  0  0
   -2.2698  -10.5355    0.0000 C   0  0  0  0  0  0  0  0  0  0  0  0
   -0.9951   -9.7449    0.0000 C   0  0  0  0  0  0  0  0  0  0  0  0
   -1.0424   -8.2456    0.0000 C   0  0  0  0  0  0  0  0  0  0  0  0
   -2.2224  -12.0348    0.0000 N   0  3  0  0  0  0  0  0  0  0  0  0
   -3.4972  -12.8254    0.0000 O   0  0  0  0  0  0  0  0  0  0  0  0
   -0.9004  -12.7434    0.0000 O   0  5  0  0  0  0  0  0  0  0  0  0
    0.1850   -5.9558    0.0000 C   0  0  0  0  0  0  0  0  0  0  0  0
    0.2323   -7.4550    0.0000 C   0  0  0  0  0  0  0  0  0  0  0  0
    1.5544   -8.1636    0.0000 C   0  0  0  0  0  0  0  0  0  0  0  0
    2.8291   -7.3730    0.0000 C   0  0  0  0  0  0  0  0  0  0  0  0
    2.7818   -5.8738    0.0000 C   0  0  0  0  0  0  0  0  0  0  0  0
    1.4597   -5.1651    0.0000 C   0  0  0  0  0  0  0  0  0  0  0  0
  1  2  1  0  0  0  0
  2  3  2  0  0  0  0
  3  4  1  0  0  0  0
  4  5  2  0  0  0  0
  5  6  1  0  0  0  0
  6  7  2  0  0  0  0
  2  7  1  0  0  0  0
  5  8  1  0  0  0  0
  8  9  2  0  0  0  0
  8 10  1  0  0  0  0
 10 11  1  0  0  0  0
 11 12  1  0  0  0  0
 12 13  1  0  0  0  0
 13 14  2  0  0  0  0
 14 15  1  0  0  0  0
 15 16  2  0  0  0  0
 16 17  1  0  0  0  0
 17 18  2  0  0  0  0
 13 18  1  0  0  0  0
 16 19  1  0  0  0  0
 19 20  2  0  0  0  0
 19 21  1  0  0  0  0
 11 22  1  0  0  0  0
 22 23  2  0  0  0  0
 23 24  1  0  0  0  0
 24 25  2  0  0  0  0
 25 26  1  0  0  0  0
 26 27  2  0  0  0  0
 22 27  1  0  0  0  0
M  END
> <chemblId>
CHEMBL1163604

> <bioactivity__type>
Ki

> <units>
nM

> <value>
18.0

$$$$

  CDK     11271516122D 0   0.00000     0.00000     0

 33 36  0  0  0  0              1 V2000 
   -9.0933    9.7500    0.0000 O   0  5  0  0  0  0  0  0  0  0  0  0
   -9.0933    8.2500    0.0000 N   0  3  0  0  0  0  0  0  0  0  0  0
  -10.3923    7.4999    0.0000 O   0  0  0  0  0  0  0  0  0  0  0  0
   -7.7942    7.5000    0.0000 C   0  0  0  0  0  0  0  0  0  0  0  0
   -7.7942    6.0000    0.0000 C   0  0  0  0  0  0  0  0  0  0  0  0
   -6.4952    5.2500    0.0000 C   0  0  0  0  0  0  0  0  0  0  0  0
   -5.1961    6.0000    0.0000 C   0  0  0  0  0  0  0  0  0  0  0  0
   -3.8971    5.2500    0.0000 N   0  0  0  0  0  0  0  0  0  0  0  0
   -3.8971    3.7500    0.0000 C   0  0  0  0  0  0  0  0  0  0  0  0
   -2.5981    3.0000    0.0000 C   0  0  0  0  0  0  0  0  0  0  0  0
   -2.5980    1.5000    0.0000 C   0  0  0  0  0  0  0  0  0  0  0  0
   -3.8971    0.7500    0.0000 O   0  0  0  0  0  0  0  0  0  0  0  0
   -1.2990    0.7500    0.0000 C   0  0  0  0  0  0  0  0  0  0  0  0
   -1.2990   -0.7500    0.0000 C   0  0  0  0  0  0  0  0  0  0  0  0
    0.0000   -1.5000    0.0000 C   0  0  0  0  0  0  0  0  0  0  0  0
    1.2990   -0.7500    0.0000 C   0  0  0  0  0  0  0  0  0  0  0  0
    1.2990    0.7500    0.0000 C   0  0  0  0  0  0  0  0  0  0  0  0
    0.0000    1.5000    0.0000 C   0  0  0  0  0  0  0  0  0  0  0  0
    2.5980   -1.5000    0.0000 N   0  0  0  0  0  0  0  0  0  0  0  0
    2.5981   -3.0000    0.0000 C   0  0  0  0  0  0  0  0  0  0  0  0
    3.8971   -3.7500    0.0000 C   0  0  0  0  0  0  0  0  0  0  0  0
    5.1961   -3.0000    0.0000 O   0  0  0  0  0  0  0  0  0  0  0  0
    5.1961   -1.5000    0.0000 C   0  0  0  0  0  0  0  0  0  0  0  0
    3.8971   -0.7500    0.0000 C   0  0  0  0  0  0  0  0  0  0  0  0
   -5.1961    3.0000    0.0000 C   0  0  0  0  0  0  0  0  0  0  0  0
   -6.4952    3.7500    0.0000 C   0  0  0  0  0  0  0  0  0  0  0  0
   -7.7942    3.0000    0.0000 C   0  0  0  0  0  0  0  0  0  0  0  0
   -7.7942    1.5000    0.0000 C   0  0  0  0  0  0  0  0  0  0  0  0
   -6.4952    0.7500    0.0000 C   0  0  0  0  0  0  0  0  0  0  0  0
   -6.4951   -0.7500    0.0000 F   0  0  0  0  0  0  0  0  0  0  0  0
   -5.1961    1.5000    0.0000 C   0  0  0  0  0  0  0  0  0  0  0  0
   -5.1962    7.5000    0.0000 C   0  0  0  0  0  0  0  0  0  0  0  0
   -6.4952    8.2500    0.0000 C   0  0  0  0  0  0  0  0  0  0  0  0
  1  2  1  0  0  0  0
  2  3  2  0  0  0  0
  2  4  1  0  0  0  0
  4  5  2  0  0  0  0
  5  6  1  0  0  0  0
  6  7  2  0  0  0  0
  7  8  1  0  0  0  0
  8  9  1  0  0  0  0
  9 10  1  0  0  0  0
 10 11  1  0  0  0  0
 11 12  2  0  0  0  0
 11 13  1  0  0  0  0
 13 14  2  0  0  0  0
 14 15  1  0  0  0  0
 15 16  2  0  0  0  0
 16 17  1  0  0  0  0
 17 18  2  0  0  0  0
 13 18  1  0  0  0  0
 16 19  1  0  0  0  0
 19 20  1  0  0  0  0
 20 21  1  0  0  0  0
 21 22  1  0  0  0  0
 22 23  1  0  0  0  0
 23 24  1  0  0  0  0
 19 24  1  0  0  0  0
  9 25  1  0  0  0  0
 25 26  2  0  0  0  0
 26 27  1  0  0  0  0
 27 28  2  0  0  0  0
 28 29  1  0  0  0  0
 29 30  1  0  0  0  0
 29 31  2  0  0  0  0
 25 31  1  0  0  0  0
  7 32  1  0  0  0  0
 32 33  2  0  0  0  0
  4 33  1  0  0  0  0
M  END
> <chemblId>
CHEMBL1163620

> <bioactivity__type>
Ki

> <units>
nM

> <value>
283.0

$$$$

  CDK     11271516122D 0   0.00000     0.00000     0

 31 33  0  0  0  0              1 V2000 
   -4.2254   12.5609    0.0000 O   0  5  0  0  0  0  0  0  0  0  0  0
   -2.9261   11.8112    0.0000 N   0  3  0  0  0  0  0  0  0  0  0  0
   -1.6273   12.5616    0.0000 O   0  0  0  0  0  0  0  0  0  0  0  0
   -2.9257   10.3112    0.0000 C   0  0  0  0  0  0  0  0  0  0  0  0
   -4.2245    9.5609    0.0000 C   0  0  0  0  0  0  0  0  0  0  0  0
   -4.2241    8.0609    0.0000 C   0  0  0  0  0  0  0  0  0  0  0  0
   -2.9248    7.3112    0.0000 C   0  0  0  0  0  0  0  0  0  0  0  0
   -2.9244    5.8112    0.0000 N   0  0  0  0  0  0  0  0  0  0  0  0
   -1.6251    5.0616    0.0000 C   0  0  0  0  0  0  0  0  0  0  0  0
   -1.6247    3.5616    0.0000 C   0  0  0  0  0  0  0  0  0  0  0  0
   -0.3254    2.8120    0.0000 C   0  0  0  0  0  0  0  0  0  0  0  0
    0.9734    3.5624    0.0000 O   0  0  0  0  0  0  0  0  0  0  0  0
   -0.3250    1.3120    0.0000 C   0  0  0  0  0  0  0  0  0  0  0  0
   -1.6240    0.5620    0.0000 C   0  0  0  0  0  0  0  0  0  0  0  0
   -1.6240   -0.9380    0.0000 C   0  0  0  0  0  0  0  0  0  0  0  0
   -0.3250   -1.6880    0.0000 C   0  0  0  0  0  0  0  0  0  0  0  0
    0.9740   -0.9370    0.0000 C   0  0  0  0  0  0  0  0  0  0  0  0
    2.2733   -1.6866    0.0000 F   0  0  0  0  0  0  0  0  0  0  0  0
    0.9740    0.5630    0.0000 C   0  0  0  0  0  0  0  0  0  0  0  0
   -0.3263    5.8120    0.0000 C   0  0  0  0  0  0  0  0  0  0  0  0
    0.9730    5.0624    0.0000 C   0  0  0  0  0  0  0  0  0  0  0  0
    2.2718    5.8127    0.0000 C   0  0  0  0  0  0  0  0  0  0  0  0
    2.2713    7.3127    0.0000 C   0  0  0  0  0  0  0  0  0  0  0  0
    0.9721    8.0624    0.0000 C   0  0  0  0  0  0  0  0  0  0  0  0
   -0.3267    7.3120    0.0000 C   0  0  0  0  0  0  0  0  0  0  0  0
    3.5702    8.0631    0.0000 C   0  0  0  0  0  0  0  0  0  0  0  0
    4.8694    7.3135    0.0000 F   0  0  0  0  0  0  0  0  0  0  0  0
    4.5340    9.2125    0.0000 F   0  0  0  0  0  0  0  0  0  0  0  0
    2.6057    9.2119    0.0000 F   0  0  0  0  0  0  0  0  0  0  0  0
   -1.6260    8.0616    0.0000 C   0  0  0  0  0  0  0  0  0  0  0  0
   -1.6264    9.5616    0.0000 C   0  0  0  0  0  0  0  0  0  0  0  0
  1  2  1  0  0  0  0
  2  3  2  0  0  0  0
  2  4  1  0  0  0  0
  4  5  2  0  0  0  0
  5  6  1  0  0  0  0
  6  7  2  0  0  0  0
  7  8  1  0  0  0  0
  8  9  1  0  0  0  0
  9 10  1  0  0  0  0
 10 11  1  0  0  0  0
 11 12  2  0  0  0  0
 11 13  1  0  0  0  0
 13 14  2  0  0  0  0
 14 15  1  0  0  0  0
 15 16  2  0  0  0  0
 16 17  1  0  0  0  0
 17 18  1  0  0  0  0
 17 19  2  0  0  0  0
 13 19  1  0  0  0  0
  9 20  1  0  0  0  0
 20 21  2  0  0  0  0
 21 22  1  0  0  0  0
 22 23  2  0  0  0  0
 23 24  1  0  0  0  0
 24 25  2  0  0  0  0
 20 25  1  0  0  0  0
 23 26  1  0  0  0  0
 26 27  1  0  0  0  0
 26 28  1  0  0  0  0
 26 29  1  0  0  0  0
  7 30  1  0  0  0  0
 30 31  2  0  0  0  0
  4 31  1  0  0  0  0
M  END
> <chemblId>
CHEMBL1163625

> <bioactivity__type>
Ki

> <units>
nM

> <value>
1314.0

$$$$

  CDK     11271516122D 0   0.00000     0.00000     0

 33 35  0  0  0  0              1 V2000 
   -3.8971   -0.4500    0.0000 C   0  0  0  0  0  0  0  0  0  0  0  0
   -2.5980   -1.2000    0.0000 O   0  0  0  0  0  0  0  0  0  0  0  0
   -1.2990   -0.4500    0.0000 C   0  0  0  0  0  0  0  0  0  0  0  0
   -1.2990    1.0500    0.0000 C   0  0  0  0  0  0  0  0  0  0  0  0
    0.0000    1.8000    0.0000 C   0  0  0  0  0  0  0  0  0  0  0  0
    1.2990    1.0500    0.0000 C   0  0  0  0  0  0  0  0  0  0  0  0
    1.2990   -0.4500    0.0000 C   0  0  0  0  0  0  0  0  0  0  0  0
    2.5980   -1.2000    0.0000 O   0  0  0  0  0  0  0  0  0  0  0  0
    3.8971   -0.4500    0.0000 C   0  0  0  0  0  0  0  0  0  0  0  0
    0.0000   -1.2000    0.0000 C   0  0  0  0  0  0  0  0  0  0  0  0
   -0.0000   -2.7000    0.0000 O   0  0  0  0  0  0  0  0  0  0  0  0
    1.2990   -3.4500    0.0000 C   0  0  0  0  0  0  0  0  0  0  0  0
    0.0000    3.3000    0.0000 C   0  0  0  0  0  0  0  0  0  0  0  0
   -1.2990    4.0500    0.0000 C   0  0  0  0  0  0  0  0  0  0  0  0
   -1.2990    5.5500    0.0000 C   0  0  0  0  0  0  0  0  0  0  0  0
    0.0000    6.3000    0.0000 O   0  0  0  0  0  0  0  0  0  0  0  0
   -2.5981    6.3000    0.0000 C   0  0  0  0  0  0  0  0  0  0  0  0
   -2.5981    7.8000    0.0000 C   0  0  0  0  0  0  0  0  0  0  0  0
   -3.8971    8.5500    0.0000 C   0  0  0  0  0  0  0  0  0  0  0  0
   -5.1962    7.8000    0.0000 C   0  0  0  0  0  0  0  0  0  0  0  0
   -6.4952    8.5500    0.0000 C   0  0  0  0  0  0  0  0  0  0  0  0
   -5.1962    6.3000    0.0000 C   0  0  0  0  0  0  0  0  0  0  0  0
   -3.8971    5.5500    0.0000 C   0  0  0  0  0  0  0  0  0  0  0  0
    1.2990    4.0500    0.0000 N   0  0  0  0  0  0  0  0  0  0  0  0
    2.5981    3.3000    0.0000 C   0  0  0  0  0  0  0  0  0  0  0  0
    2.5981    1.8000    0.0000 C   0  0  0  0  0  0  0  0  0  0  0  0
    3.8971    1.0500    0.0000 C   0  0  0  0  0  0  0  0  0  0  0  0
    5.1962    1.8000    0.0000 C   0  0  0  0  0  0  0  0  0  0  0  0
    5.1962    3.3000    0.0000 C   0  0  0  0  0  0  0  0  0  0  0  0
    3.8971    4.0500    0.0000 C   0  0  0  0  0  0  0  0  0  0  0  0
    6.4952    1.0500    0.0000 N   0  3  0  0  0  0  0  0  0  0  0  0
    7.7942    1.8000    0.0000 O   0  0  0  0  0  0  0  0  0  0  0  0
    6.4952   -0.4500    0.0000 O   0  5  0  0  0  0  0  0  0  0  0  0
  1  2  1  0  0  0  0
  2  3  1  0  0  0  0
  3  4  2  0  0  0  0
  4  5  1  0  0  0  0
  5  6  2  0  0  0  0
  6  7  1  0  0  0  0
  7  8  1  0  0  0  0
  8  9  1  0  0  0  0
  7 10  2  0  0  0  0
  3 10  1  0  0  0  0
 10 11  1  0  0  0  0
 11 12  1  0  0  0  0
  5 13  1  0  0  0  0
 13 14  1  0  0  0  0
 14 15  1  0  0  0  0
 15 16  2  0  0  0  0
 15 17  1  0  0  0  0
 17 18  2  0  0  0  0
 18 19  1  0  0  0  0
 19 20  2  0  0  0  0
 20 21  1  0  0  0  0
 20 22  1  0  0  0  0
 22 23  2  0  0  0  0
 17 23  1  0  0  0  0
 13 24  1  0  0  0  0
 24 25  1  0  0  0  0
 25 26  2  0  0  0  0
 26 27  1  0  0  0  0
 27 28  2  0  0  0  0
 28 29  1  0  0  0  0
 29 30  2  0  0  0  0
 25 30  1  0  0  0  0
 28 31  1  0  0  0  0
 31 32  2  0  0  0  0
 31 33  1  0  0  0  0
M  END
> <chemblId>
CHEMBL1163643

> <bioactivity__type>
Ki

> <units>
nM

> <value>
490.0

$$$$

  CDK     11271516122D 0   0.00000     0.00000     0

 28 30  0  0  0  0              1 V2000 
    9.0933    9.7500    0.0000 O   0  5  0  0  0  0  0  0  0  0  0  0
    9.0933    8.2500    0.0000 N   0  3  0  0  0  0  0  0  0  0  0  0
   10.3923    7.4999    0.0000 O   0  0  0  0  0  0  0  0  0  0  0  0
    7.7942    7.5000    0.0000 C   0  0  0  0  0  0  0  0  0  0  0  0
    6.4952    8.2500    0.0000 C   0  0  0  0  0  0  0  0  0  0  0  0
    5.1962    7.5000    0.0000 C   0  0  0  0  0  0  0  0  0  0  0  0
    5.1961    6.0000    0.0000 C   0  0  0  0  0  0  0  0  0  0  0  0
    3.8971    5.2500    0.0000 N   0  0  0  0  0  0  0  0  0  0  0  0
    3.8971    3.7500    0.0000 C   0  0  0  0  0  0  0  0  0  0  0  0
    2.5981    3.0000    0.0000 C   0  0  0  0  0  0  0  0  0  0  0  0
    2.5980    1.5000    0.0000 C   0  0  0  0  0  0  0  0  0  0  0  0
    3.8971    0.7500    0.0000 O   0  0  0  0  0  0  0  0  0  0  0  0
    1.2990    0.7500    0.0000 C   0  0  0  0  0  0  0  0  0  0  0  0
    1.2990   -0.7500    0.0000 C   0  0  0  0  0  0  0  0  0  0  0  0
    0.0000   -1.5000    0.0000 C   0  0  0  0  0  0  0  0  0  0  0  0
   -1.2990   -0.7500    0.0000 C   0  0  0  0  0  0  0  0  0  0  0  0
   -2.5980   -1.5000    0.0000 F   0  0  0  0  0  0  0  0  0  0  0  0
   -1.2990    0.7500    0.0000 C   0  0  0  0  0  0  0  0  0  0  0  0
    0.0000    1.5000    0.0000 C   0  0  0  0  0  0  0  0  0  0  0  0
    5.1961    3.0000    0.0000 C   0  0  0  0  0  0  0  0  0  0  0  0
    5.1961    1.5000    0.0000 C   0  0  0  0  0  0  0  0  0  0  0  0
    6.4952    0.7500    0.0000 C   0  0  0  0  0  0  0  0  0  0  0  0
    7.7942    1.5000    0.0000 C   0  0  0  0  0  0  0  0  0  0  0  0
    7.7942    3.0000    0.0000 C   0  0  0  0  0  0  0  0  0  0  0  0
    9.0932    3.7500    0.0000 F   0  0  0  0  0  0  0  0  0  0  0  0
    6.4952    3.7500    0.0000 C   0  0  0  0  0  0  0  0  0  0  0  0
    6.4952    5.2500    0.0000 C   0  0  0  0  0  0  0  0  0  0  0  0
    7.7942    6.0000    0.0000 C   0  0  0  0  0  0  0  0  0  0  0  0
  1  2  1  0  0  0  0
  2  3  2  0  0  0  0
  2  4  1  0  0  0  0
  4  5  2  0  0  0  0
  5  6  1  0  0  0  0
  6  7  2  0  0  0  0
  7  8  1  0  0  0  0
  8  9  1  0  0  0  0
  9 10  1  0  0  0  0
 10 11  1  0  0  0  0
 11 12  2  0  0  0  0
 11 13  1  0  0  0  0
 13 14  2  0  0  0  0
 14 15  1  0  0  0  0
 15 16  2  0  0  0  0
 16 17  1  0  0  0  0
 16 18  1  0  0  0  0
 18 19  2  0  0  0  0
 13 19  1  0  0  0  0
  9 20  1  0  0  0  0
 20 21  2  0  0  0  0
 21 22  1  0  0  0  0
 22 23  2  0  0  0  0
 23 24  1  0  0  0  0
 24 25  1  0  0  0  0
 24 26  2  0  0  0  0
 20 26  1  0  0  0  0
  7 27  1  0  0  0  0
 27 28  2  0  0  0  0
  4 28  1  0  0  0  0
M  END
> <chemblId>
CHEMBL1163644

> <bioactivity__type>
Ki

> <units>
nM

> <value>
30.0

$$$$

  CDK     11271516122D 0   0.00000     0.00000     0

 28 30  0  0  0  0              1 V2000 
   -9.0933    9.7500    0.0000 O   0  5  0  0  0  0  0  0  0  0  0  0
   -9.0933    8.2500    0.0000 N   0  3  0  0  0  0  0  0  0  0  0  0
  -10.3923    7.4999    0.0000 O   0  0  0  0  0  0  0  0  0  0  0  0
   -7.7942    7.5000    0.0000 C   0  0  0  0  0  0  0  0  0  0  0  0
   -7.7942    6.0000    0.0000 C   0  0  0  0  0  0  0  0  0  0  0  0
   -6.4952    5.2500    0.0000 C   0  0  0  0  0  0  0  0  0  0  0  0
   -5.1961    6.0000    0.0000 C   0  0  0  0  0  0  0  0  0  0  0  0
   -3.8971    5.2500    0.0000 N   0  0  0  0  0  0  0  0  0  0  0  0
   -3.8971    3.7500    0.0000 C   0  0  0  0  0  0  0  0  0  0  0  0
   -2.5981    3.0000    0.0000 C   0  0  0  0  0  0  0  0  0  0  0  0
   -2.5980    1.5000    0.0000 C   0  0  0  0  0  0  0  0  0  0  0  0
   -3.8971    0.7500    0.0000 O   0  0  0  0  0  0  0  0  0  0  0  0
   -1.2990    0.7500    0.0000 C   0  0  0  0  0  0  0  0  0  0  0  0
    0.0000    1.5000    0.0000 C   0  0  0  0  0  0  0  0  0  0  0  0
    1.2990    0.7500    0.0000 C   0  0  0  0  0  0  0  0  0  0  0  0
    1.2990   -0.7500    0.0000 C   0  0  0  0  0  0  0  0  0  0  0  0
    0.0000   -1.5000    0.0000 C   0  0  0  0  0  0  0  0  0  0  0  0
   -0.0000   -3.0000    0.0000 Br  0  0  0  0  0  0  0  0  0  0  0  0
   -1.2990   -0.7500    0.0000 C   0  0  0  0  0  0  0  0  0  0  0  0
   -5.1961    3.0000    0.0000 C   0  0  0  0  0  0  0  0  0  0  0  0
   -6.4952    3.7500    0.0000 C   0  0  0  0  0  0  0  0  0  0  0  0
   -7.7942    3.0000    0.0000 C   0  0  0  0  0  0  0  0  0  0  0  0
   -7.7942    1.5000    0.0000 C   0  0  0  0  0  0  0  0  0  0  0  0
   -6.4952    0.7500    0.0000 C   0  0  0  0  0  0  0  0  0  0  0  0
   -6.4951   -0.7500    0.0000 F   0  0  0  0  0  0  0  0  0  0  0  0
   -5.1961    1.5000    0.0000 C   0  0  0  0  0  0  0  0  0  0  0  0
   -5.1962    7.5000    0.0000 C   0  0  0  0  0  0  0  0  0  0  0  0
   -6.4952    8.2500    0.0000 C   0  0  0  0  0  0  0  0  0  0  0  0
  1  2  1  0  0  0  0
  2  3  2  0  0  0  0
  2  4  1  0  0  0  0
  4  5  2  0  0  0  0
  5  6  1  0  0  0  0
  6  7  2  0  0  0  0
  7  8  1  0  0  0  0
  8  9  1  0  0  0  0
  9 10  1  0  0  0  0
 10 11  1  0  0  0  0
 11 12  2  0  0  0  0
 11 13  1  0  0  0  0
 13 14  2  0  0  0  0
 14 15  1  0  0  0  0
 15 16  2  0  0  0  0
 16 17  1  0  0  0  0
 17 18  1  0  0  0  0
 17 19  2  0  0  0  0
 13 19  1  0  0  0  0
  9 20  1  0  0  0  0
 20 21  2  0  0  0  0
 21 22  1  0  0  0  0
 22 23  2  0  0  0  0
 23 24  1  0  0  0  0
 24 25  1  0  0  0  0
 24 26  2  0  0  0  0
 20 26  1  0  0  0  0
  7 27  1  0  0  0  0
 27 28  2  0  0  0  0
  4 28  1  0  0  0  0
M  END
> <chemblId>
CHEMBL1163645

> <bioactivity__type>
Ki

> <units>
nM

> <value>
124.0

$$$$

  CDK     11271516122D 0   0.00000     0.00000     0

 27 29  0  0  0  0              1 V2000 
   -3.8971   12.3210    0.0000 O   0  5  0  0  0  0  0  0  0  0  0  0
   -2.5981   11.5710    0.0000 N   0  3  0  0  0  0  0  0  0  0  0  0
   -1.2990   12.3210    0.0000 O   0  0  0  0  0  0  0  0  0  0  0  0
   -2.5981   10.0710    0.0000 C   0  0  0  0  0  0  0  0  0  0  0  0
   -3.8971    9.3210    0.0000 C   0  0  0  0  0  0  0  0  0  0  0  0
   -3.8971    7.8210    0.0000 C   0  0  0  0  0  0  0  0  0  0  0  0
   -2.5981    7.0710    0.0000 C   0  0  0  0  0  0  0  0  0  0  0  0
   -2.5981    5.5710    0.0000 N   0  0  0  0  0  0  0  0  0  0  0  0
   -1.2990    4.8210    0.0000 C   0  0  0  0  0  0  0  0  0  0  0  0
   -1.2990    3.3210    0.0000 C   0  0  0  0  0  0  0  0  0  0  0  0
    0.0000    2.5710    0.0000 C   0  0  0  0  0  0  0  0  0  0  0  0
    1.2990    3.3210    0.0000 O   0  0  0  0  0  0  0  0  0  0  0  0
    0.0000    1.0710    0.0000 C   0  0  0  0  0  0  0  0  0  0  0  0
    1.2990    0.3210    0.0000 C   0  0  0  0  0  0  0  0  0  0  0  0
    1.2990   -1.1790    0.0000 C   0  0  0  0  0  0  0  0  0  0  0  0
    0.0000   -1.9290    0.0000 C   0  0  0  0  0  0  0  0  0  0  0  0
   -1.2990   -1.1790    0.0000 C   0  0  0  0  0  0  0  0  0  0  0  0
   -1.2990    0.3210    0.0000 C   0  0  0  0  0  0  0  0  0  0  0  0
    0.0000    5.5710    0.0000 C   0  0  0  0  0  0  0  0  0  0  0  0
    1.2990    4.8210    0.0000 C   0  0  0  0  0  0  0  0  0  0  0  0
    2.5981    5.5710    0.0000 C   0  0  0  0  0  0  0  0  0  0  0  0
    2.5981    7.0710    0.0000 C   0  0  0  0  0  0  0  0  0  0  0  0
    1.2990    7.8210    0.0000 C   0  0  0  0  0  0  0  0  0  0  0  0
    1.2990    9.3210    0.0000 F   0  0  0  0  0  0  0  0  0  0  0  0
    0.0000    7.0710    0.0000 C   0  0  0  0  0  0  0  0  0  0  0  0
   -1.2990    7.8210    0.0000 C   0  0  0  0  0  0  0  0  0  0  0  0
   -1.2990    9.3210    0.0000 C   0  0  0  0  0  0  0  0  0  0  0  0
  1  2  1  0  0  0  0
  2  3  2  0  0  0  0
  2  4  1  0  0  0  0
  4  5  2  0  0  0  0
  5  6  1  0  0  0  0
  6  7  2  0  0  0  0
  7  8  1  0  0  0  0
  8  9  1  0  0  0  0
  9 10  1  0  0  0  0
 10 11  1  0  0  0  0
 11 12  2  0  0  0  0
 11 13  1  0  0  0  0
 13 14  2  0  0  0  0
 14 15  1  0  0  0  0
 15 16  2  0  0  0  0
 16 17  1  0  0  0  0
 17 18  2  0  0  0  0
 13 18  1  0  0  0  0
  9 19  1  0  0  0  0
 19 20  2  0  0  0  0
 20 21  1  0  0  0  0
 21 22  2  0  0  0  0
 22 23  1  0  0  0  0
 23 24  1  0  0  0  0
 23 25  2  0  0  0  0
 19 25  1  0  0  0  0
  7 26  1  0  0  0  0
 26 27  2  0  0  0  0
  4 27  1  0  0  0  0
M  END
> <chemblId>
CHEMBL1163646

> <bioactivity__type>
Ki

> <units>
nM

> <value>
63.0

$$$$

  CDK     11271516122D 0   0.00000     0.00000     0

 28 30  0  0  0  0              1 V2000 
   12.9904    2.6249    0.0000 O   0  5  0  0  0  0  0  0  0  0  0  0
   11.6913    3.3749    0.0000 N   0  3  0  0  0  0  0  0  0  0  0  0
   11.6913    4.8749    0.0000 O   0  0  0  0  0  0  0  0  0  0  0  0
   10.3923    2.6249    0.0000 C   0  0  0  0  0  0  0  0  0  0  0  0
    9.0932    3.3750    0.0000 C   0  0  0  0  0  0  0  0  0  0  0  0
    7.7942    2.6250    0.0000 C   0  0  0  0  0  0  0  0  0  0  0  0
    7.7942    1.1250    0.0000 C   0  0  0  0  0  0  0  0  0  0  0  0
    6.4952    0.3750    0.0000 N   0  0  0  0  0  0  0  0  0  0  0  0
    5.1961    1.1250    0.0000 C   0  0  0  0  0  0  0  0  0  0  0  0
    3.8971    0.3750    0.0000 C   0  0  0  0  0  0  0  0  0  0  0  0
    2.5980    1.1250    0.0000 C   0  0  0  0  0  0  0  0  0  0  0  0
    2.5981    2.6250    0.0000 O   0  0  0  0  0  0  0  0  0  0  0  0
    1.2990    0.3750    0.0000 C   0  0  0  0  0  0  0  0  0  0  0  0
    1.2990   -1.1250    0.0000 C   0  0  0  0  0  0  0  0  0  0  0  0
   -0.0000   -1.8750    0.0000 C   0  0  0  0  0  0  0  0  0  0  0  0
   -1.2990   -1.1250    0.0000 C   0  0  0  0  0  0  0  0  0  0  0  0
   -1.2990    0.3750    0.0000 C   0  0  0  0  0  0  0  0  0  0  0  0
   -2.5980    1.1250    0.0000 Cl  0  0  0  0  0  0  0  0  0  0  0  0
   -0.0000    1.1250    0.0000 C   0  0  0  0  0  0  0  0  0  0  0  0
    5.1961    2.6250    0.0000 C   0  0  0  0  0  0  0  0  0  0  0  0
    6.4952    3.3750    0.0000 C   0  0  0  0  0  0  0  0  0  0  0  0
    6.4952    4.8750    0.0000 C   0  0  0  0  0  0  0  0  0  0  0  0
    5.1961    5.6250    0.0000 C   0  0  0  0  0  0  0  0  0  0  0  0
    5.1962    7.1250    0.0000 F   0  0  0  0  0  0  0  0  0  0  0  0
    3.8971    4.8750    0.0000 C   0  0  0  0  0  0  0  0  0  0  0  0
    3.8971    3.3750    0.0000 C   0  0  0  0  0  0  0  0  0  0  0  0
    9.0932    0.3750    0.0000 C   0  0  0  0  0  0  0  0  0  0  0  0
   10.3923    1.1249    0.0000 C   0  0  0  0  0  0  0  0  0  0  0  0
  1  2  1  0  0  0  0
  2  3  2  0  0  0  0
  2  4  1  0  0  0  0
  4  5  2  0  0  0  0
  5  6  1  0  0  0  0
  6  7  2  0  0  0  0
  7  8  1  0  0  0  0
  8  9  1  0  0  0  0
  9 10  1  0  0  0  0
 10 11  1  0  0  0  0
 11 12  2  0  0  0  0
 11 13  1  0  0  0  0
 13 14  2  0  0  0  0
 14 15  1  0  0  0  0
 15 16  2  0  0  0  0
 16 17  1  0  0  0  0
 17 18  1  0  0  0  0
 17 19  2  0  0  0  0
 13 19  1  0  0  0  0
  9 20  1  0  0  0  0
 20 21  2  0  0  0  0
 21 22  1  0  0  0  0
 22 23  2  0  0  0  0
 23 24  1  0  0  0  0
 23 25  1  0  0  0  0
 25 26  2  0  0  0  0
 20 26  1  0  0  0  0
  7 27  1  0  0  0  0
 27 28  2  0  0  0  0
  4 28  1  0  0  0  0
M  END
> <chemblId>
CHEMBL1163717

> <bioactivity__type>
Ki

> <units>
nM

> <value>
493.0

$$$$

  CDK     11271516122D 0   0.00000     0.00000     0

 28 30  0  0  0  0              1 V2000 
    3.8546   12.7639    0.0000 O   0  5  0  0  0  0  0  0  0  0  0  0
    2.5581   12.0096    0.0000 N   0  3  0  0  0  0  0  0  0  0  0  0
    1.2566   12.7553    0.0000 O   0  0  0  0  0  0  0  0  0  0  0  0
    2.5631   10.5096    0.0000 C   0  0  0  0  0  0  0  0  0  0  0  0
    1.2666    9.7553    0.0000 C   0  0  0  0  0  0  0  0  0  0  0  0
    1.2715    8.2553    0.0000 C   0  0  0  0  0  0  0  0  0  0  0  0
    2.5731    7.5096    0.0000 C   0  0  0  0  0  0  0  0  0  0  0  0
    2.5781    6.0096    0.0000 N   0  0  0  0  0  0  0  0  0  0  0  0
    1.2815    5.2553    0.0000 C   0  0  0  0  0  0  0  0  0  0  0  0
    1.2865    3.7553    0.0000 C   0  0  0  0  0  0  0  0  0  0  0  0
   -0.0100    3.0010    0.0000 C   0  0  0  0  0  0  0  0  0  0  0  0
   -1.3115    3.7467    0.0000 O   0  0  0  0  0  0  0  0  0  0  0  0
   -0.0050    1.5010    0.0000 C   0  0  0  0  0  0  0  0  0  0  0  0
   -1.2930    0.7540    0.0000 C   0  0  0  0  0  0  0  0  0  0  0  0
   -1.2930   -0.7460    0.0000 C   0  0  0  0  0  0  0  0  0  0  0  0
   -0.0050   -1.5130    0.0000 C   0  0  0  0  0  0  0  0  0  0  0  0
   -0.0101   -3.0130    0.0000 Cl  0  0  0  0  0  0  0  0  0  0  0  0
    1.3030   -0.7460    0.0000 C   0  0  0  0  0  0  0  0  0  0  0  0
    1.3030    0.7540    0.0000 C   0  0  0  0  0  0  0  0  0  0  0  0
   -0.0200    6.0010    0.0000 C   0  0  0  0  0  0  0  0  0  0  0  0
   -0.0250    7.5010    0.0000 C   0  0  0  0  0  0  0  0  0  0  0  0
   -1.3265    8.2466    0.0000 C   0  0  0  0  0  0  0  0  0  0  0  0
   -2.6230    7.4923    0.0000 C   0  0  0  0  0  0  0  0  0  0  0  0
   -2.6181    5.9923    0.0000 C   0  0  0  0  0  0  0  0  0  0  0  0
   -3.9146    5.2380    0.0000 F   0  0  0  0  0  0  0  0  0  0  0  0
   -1.3165    5.2467    0.0000 C   0  0  0  0  0  0  0  0  0  0  0  0
    3.8696    8.2639    0.0000 C   0  0  0  0  0  0  0  0  0  0  0  0
    3.8646    9.7639    0.0000 C   0  0  0  0  0  0  0  0  0  0  0  0
  1  2  1  0  0  0  0
  2  3  2  0  0  0  0
  2  4  1  0  0  0  0
  4  5  2  0  0  0  0
  5  6  1  0  0  0  0
  6  7  2  0  0  0  0
  7  8  1  0  0  0  0
  8  9  1  0  0  0  0
  9 10  1  0  0  0  0
 10 11  1  0  0  0  0
 11 12  2  0  0  0  0
 11 13  1  0  0  0  0
 13 14  2  0  0  0  0
 14 15  1  0  0  0  0
 15 16  2  0  0  0  0
 16 17  1  0  0  0  0
 16 18  1  0  0  0  0
 18 19  2  0  0  0  0
 13 19  1  0  0  0  0
  9 20  1  0  0  0  0
 20 21  2  0  0  0  0
 21 22  1  0  0  0  0
 22 23  2  0  0  0  0
 23 24  1  0  0  0  0
 24 25  1  0  0  0  0
 24 26  2  0  0  0  0
 20 26  1  0  0  0  0
  7 27  1  0  0  0  0
 27 28  2  0  0  0  0
  4 28  1  0  0  0  0
M  END
> <chemblId>
CHEMBL1163746

> <bioactivity__type>
Ki

> <units>
nM

> <value>
18.0

$$$$

  CDK     11271516122D 0   0.00000     0.00000     0

 28 30  0  0  0  0              1 V2000 
   -9.0933    9.7500    0.0000 O   0  5  0  0  0  0  0  0  0  0  0  0
   -9.0933    8.2500    0.0000 N   0  3  0  0  0  0  0  0  0  0  0  0
  -10.3923    7.4999    0.0000 O   0  0  0  0  0  0  0  0  0  0  0  0
   -7.7942    7.5000    0.0000 C   0  0  0  0  0  0  0  0  0  0  0  0
   -7.7942    6.0000    0.0000 C   0  0  0  0  0  0  0  0  0  0  0  0
   -6.4952    5.2500    0.0000 C   0  0  0  0  0  0  0  0  0  0  0  0
   -5.1961    6.0000    0.0000 C   0  0  0  0  0  0  0  0  0  0  0  0
   -3.8971    5.2500    0.0000 N   0  0  0  0  0  0  0  0  0  0  0  0
   -3.8971    3.7500    0.0000 C   0  0  0  0  0  0  0  0  0  0  0  0
   -2.5981    3.0000    0.0000 C   0  0  0  0  0  0  0  0  0  0  0  0
   -2.5980    1.5000    0.0000 C   0  0  0  0  0  0  0  0  0  0  0  0
   -3.8971    0.7500    0.0000 O   0  0  0  0  0  0  0  0  0  0  0  0
   -1.2990    0.7500    0.0000 C   0  0  0  0  0  0  0  0  0  0  0  0
    0.0000    1.5000    0.0000 C   0  0  0  0  0  0  0  0  0  0  0  0
    1.2990    0.7500    0.0000 C   0  0  0  0  0  0  0  0  0  0  0  0
    1.2990   -0.7500    0.0000 C   0  0  0  0  0  0  0  0  0  0  0  0
    2.5980   -1.5000    0.0000 Br  0  0  0  0  0  0  0  0  0  0  0  0
    0.0000   -1.5000    0.0000 C   0  0  0  0  0  0  0  0  0  0  0  0
   -1.2990   -0.7500    0.0000 C   0  0  0  0  0  0  0  0  0  0  0  0
   -5.1961    3.0000    0.0000 C   0  0  0  0  0  0  0  0  0  0  0  0
   -6.4952    3.7500    0.0000 C   0  0  0  0  0  0  0  0  0  0  0  0
   -7.7942    3.0000    0.0000 C   0  0  0  0  0  0  0  0  0  0  0  0
   -7.7942    1.5000    0.0000 C   0  0  0  0  0  0  0  0  0  0  0  0
   -6.4952    0.7500    0.0000 C   0  0  0  0  0  0  0  0  0  0  0  0
   -6.4951   -0.7500    0.0000 F   0  0  0  0  0  0  0  0  0  0  0  0
   -5.1961    1.5000    0.0000 C   0  0  0  0  0  0  0  0  0  0  0  0
   -5.1962    7.5000    0.0000 C   0  0  0  0  0  0  0  0  0  0  0  0
   -6.4952    8.2500    0.0000 C   0  0  0  0  0  0  0  0  0  0  0  0
  1  2  1  0  0  0  0
  2  3  2  0  0  0  0
  2  4  1  0  0  0  0
  4  5  2  0  0  0  0
  5  6  1  0  0  0  0
  6  7  2  0  0  0  0
  7  8  1  0  0  0  0
  8  9  1  0  0  0  0
  9 10  1  0  0  0  0
 10 11  1  0  0  0  0
 11 12  2  0  0  0  0
 11 13  1  0  0  0  0
 13 14  2  0  0  0  0
 14 15  1  0  0  0  0
 15 16  2  0  0  0  0
 16 17  1  0  0  0  0
 16 18  1  0  0  0  0
 18 19  2  0  0  0  0
 13 19  1  0  0  0  0
  9 20  1  0  0  0  0
 20 21  2  0  0  0  0
 21 22  1  0  0  0  0
 22 23  2  0  0  0  0
 23 24  1  0  0  0  0
 24 25  1  0  0  0  0
 24 26  2  0  0  0  0
 20 26  1  0  0  0  0
  7 27  1  0  0  0  0
 27 28  2  0  0  0  0
  4 28  1  0  0  0  0
M  END
> <chemblId>
CHEMBL1163747

> <bioactivity__type>
Ki

> <units>
nM

> <value>
39.0

$$$$

  CDK     11271516122D 0   0.00000     0.00000     0

 32 34  0  0  0  0              1 V2000 
   -4.2221   12.5620    0.0000 O   0  5  0  0  0  0  0  0  0  0  0  0
   -2.9231   11.8120    0.0000 N   0  3  0  0  0  0  0  0  0  0  0  0
   -1.6240   12.5620    0.0000 O   0  0  0  0  0  0  0  0  0  0  0  0
   -2.9231   10.3120    0.0000 C   0  0  0  0  0  0  0  0  0  0  0  0
   -4.2221    9.5620    0.0000 C   0  0  0  0  0  0  0  0  0  0  0  0
   -4.2221    8.0620    0.0000 C   0  0  0  0  0  0  0  0  0  0  0  0
   -2.9231    7.3120    0.0000 C   0  0  0  0  0  0  0  0  0  0  0  0
   -2.9231    5.8120    0.0000 N   0  0  0  0  0  0  0  0  0  0  0  0
   -1.6240    5.0620    0.0000 C   0  0  0  0  0  0  0  0  0  0  0  0
   -1.6240    3.5620    0.0000 C   0  0  0  0  0  0  0  0  0  0  0  0
   -0.3250    2.8120    0.0000 C   0  0  0  0  0  0  0  0  0  0  0  0
    0.9740    3.5620    0.0000 O   0  0  0  0  0  0  0  0  0  0  0  0
   -0.3250    1.3120    0.0000 C   0  0  0  0  0  0  0  0  0  0  0  0
   -1.6240    0.5620    0.0000 C   0  0  0  0  0  0  0  0  0  0  0  0
   -1.6240   -0.9370    0.0000 C   0  0  0  0  0  0  0  0  0  0  0  0
   -0.3250   -1.6870    0.0000 C   0  0  0  0  0  0  0  0  0  0  0  0
    0.9740   -0.9370    0.0000 C   0  0  0  0  0  0  0  0  0  0  0  0
    0.9740    0.5620    0.0000 C   0  0  0  0  0  0  0  0  0  0  0  0
    2.2730   -1.6870    0.0000 C   0  0  0  0  0  0  0  0  0  0  0  0
    3.5721   -2.4370    0.0000 N   0  0  0  0  0  0  0  0  0  0  0  0
   -0.3250    5.8120    0.0000 C   0  0  0  0  0  0  0  0  0  0  0  0
    0.9740    5.0620    0.0000 C   0  0  0  0  0  0  0  0  0  0  0  0
    2.2731    5.8120    0.0000 C   0  0  0  0  0  0  0  0  0  0  0  0
    2.2731    7.3120    0.0000 C   0  0  0  0  0  0  0  0  0  0  0  0
    0.9740    8.0620    0.0000 C   0  0  0  0  0  0  0  0  0  0  0  0
   -0.3250    7.3120    0.0000 C   0  0  0  0  0  0  0  0  0  0  0  0
    3.5721    8.0620    0.0000 C   0  0  0  0  0  0  0  0  0  0  0  0
    3.5721    9.5620    0.0000 F   0  0  0  0  0  0  0  0  0  0  0  0
    4.0851    6.6525    0.0000 F   0  0  0  0  0  0  0  0  0  0  0  0
    5.0493    8.3225    0.0000 F   0  0  0  0  0  0  0  0  0  0  0  0
   -1.6240    8.0620    0.0000 C   0  0  0  0  0  0  0  0  0  0  0  0
   -1.6240    9.5620    0.0000 C   0  0  0  0  0  0  0  0  0  0  0  0
  1  2  1  0  0  0  0
  2  3  2  0  0  0  0
  2  4  1  0  0  0  0
  4  5  2  0  0  0  0
  5  6  1  0  0  0  0
  6  7  2  0  0  0  0
  7  8  1  0  0  0  0
  8  9  1  0  0  0  0
  9 10  1  0  0  0  0
 10 11  1  0  0  0  0
 11 12  2  0  0  0  0
 11 13  1  0  0  0  0
 13 14  2  0  0  0  0
 14 15  1  0  0  0  0
 15 16  2  0  0  0  0
 16 17  1  0  0  0  0
 17 18  2  0  0  0  0
 13 18  1  0  0  0  0
 17 19  1  0  0  0  0
 19 20  3  0  0  0  0
  9 21  1  0  0  0  0
 21 22  2  0  0  0  0
 22 23  1  0  0  0  0
 23 24  2  0  0  0  0
 24 25  1  0  0  0  0
 25 26  2  0  0  0  0
 21 26  1  0  0  0  0
 24 27  1  0  0  0  0
 27 28  1  0  0  0  0
 27 29  1  0  0  0  0
 27 30  1  0  0  0  0
  7 31  1  0  0  0  0
 31 32  2  0  0  0  0
  4 32  1  0  0  0  0
M  END
> <chemblId>
CHEMBL1163822

> <bioactivity__type>
Ki

> <units>
nM

> <value>
883.0

$$$$

  CDK     11271516122D 0   0.00000     0.00000     0

 32 34  0  0  0  0              1 V2000 
   -3.9200   -0.7714    0.0000 C   0  0  0  0  0  0  0  0  0  0  0  0
   -2.6148   -1.5107    0.0000 O   0  0  0  0  0  0  0  0  0  0  0  0
   -1.3220   -0.7500    0.0000 C   0  0  0  0  0  0  0  0  0  0  0  0
    0.0280   -1.5000    0.0000 C   0  0  0  0  0  0  0  0  0  0  0  0
    1.3030   -0.7500    0.0000 C   0  0  0  0  0  0  0  0  0  0  0  0
    1.3030    0.7500    0.0000 C   0  0  0  0  0  0  0  0  0  0  0  0
    0.0280    1.5000    0.0000 C   0  0  0  0  0  0  0  0  0  0  0  0
   -1.3220    0.7500    0.0000 C   0  0  0  0  0  0  0  0  0  0  0  0
    2.6051    1.4947    0.0000 C   0  0  0  0  0  0  0  0  0  0  0  0
    2.6112    2.9947    0.0000 O   0  0  0  0  0  0  0  0  0  0  0  0
    3.9011    0.7394    0.0000 C   0  0  0  0  0  0  0  0  0  0  0  0
    5.2031    1.4842    0.0000 C   0  0  0  0  0  0  0  0  0  0  0  0
    6.4991    0.7289    0.0000 N   0  0  0  0  0  0  0  0  0  0  0  0
    7.8012    1.4736    0.0000 C   0  0  0  0  0  0  0  0  0  0  0  0
    9.0972    0.7183    0.0000 C   0  0  0  0  0  0  0  0  0  0  0  0
   10.3992    1.4631    0.0000 C   0  0  0  0  0  0  0  0  0  0  0  0
   10.4053    2.9630    0.0000 C   0  0  0  0  0  0  0  0  0  0  0  0
    9.1094    3.7183    0.0000 C   0  0  0  0  0  0  0  0  0  0  0  0
    7.8073    2.9736    0.0000 C   0  0  0  0  0  0  0  0  0  0  0  0
   11.7074    3.7078    0.0000 N   0  3  0  0  0  0  0  0  0  0  0  0
   13.0034    2.9525    0.0000 O   0  0  0  0  0  0  0  0  0  0  0  0
   11.7135    5.2077    0.0000 O   0  5  0  0  0  0  0  0  0  0  0  0
    5.2092    2.9841    0.0000 C   0  0  0  0  0  0  0  0  0  0  0  0
    6.5113    3.7289    0.0000 C   0  0  0  0  0  0  0  0  0  0  0  0
    6.5174    5.2289    0.0000 C   0  0  0  0  0  0  0  0  0  0  0  0
    5.2214    5.9841    0.0000 C   0  0  0  0  0  0  0  0  0  0  0  0
    3.9193    5.2394    0.0000 C   0  0  0  0  0  0  0  0  0  0  0  0
    3.9132    3.7394    0.0000 C   0  0  0  0  0  0  0  0  0  0  0  0
    5.2275    7.4841    0.0000 C   0  0  0  0  0  0  0  0  0  0  0  0
    6.5296    8.2288    0.0000 F   0  0  0  0  0  0  0  0  0  0  0  0
    4.7202    8.8957    0.0000 F   0  0  0  0  0  0  0  0  0  0  0  0
    3.7492    7.2296    0.0000 F   0  0  0  0  0  0  0  0  0  0  0  0
  1  2  1  0  0  0  0
  2  3  1  0  0  0  0
  3  4  2  0  0  0  0
  4  5  1  0  0  0  0
  5  6  2  0  0  0  0
  6  7  1  0  0  0  0
  7  8  2  0  0  0  0
  3  8  1  0  0  0  0
  6  9  1  0  0  0  0
  9 10  2  0  0  0  0
  9 11  1  0  0  0  0
 11 12  1  0  0  0  0
 12 13  1  0  0  0  0
 13 14  1  0  0  0  0
 14 15  2  0  0  0  0
 15 16  1  0  0  0  0
 16 17  2  0  0  0  0
 17 18  1  0  0  0  0
 18 19  2  0  0  0  0
 14 19  1  0  0  0  0
 17 20  1  0  0  0  0
 20 21  2  0  0  0  0
 20 22  1  0  0  0  0
 12 23  1  0  0  0  0
 23 24  2  0  0  0  0
 24 25  1  0  0  0  0
 25 26  2  0  0  0  0
 26 27  1  0  0  0  0
 27 28  2  0  0  0  0
 23 28  1  0  0  0  0
 26 29  1  0  0  0  0
 29 30  1  0  0  0  0
 29 31  1  0  0  0  0
 29 32  1  0  0  0  0
M  END
> <chemblId>
CHEMBL1163899

> <bioactivity__type>
Ki

> <units>
nM

> <value>
320.0

$$$$

  CDK     11271516122D 0   0.00000     0.00000     0

 33 36  0  0  0  0              1 V2000 
   -3.8971   16.8210    0.0000 O   0  5  0  0  0  0  0  0  0  0  0  0
   -2.5981   16.0710    0.0000 N   0  3  0  0  0  0  0  0  0  0  0  0
   -1.2990   16.8210    0.0000 O   0  0  0  0  0  0  0  0  0  0  0  0
   -2.5981   14.5710    0.0000 C   0  0  0  0  0  0  0  0  0  0  0  0
   -3.8971   13.8210    0.0000 C   0  0  0  0  0  0  0  0  0  0  0  0
   -3.8971   12.3210    0.0000 C   0  0  0  0  0  0  0  0  0  0  0  0
   -2.5981   11.5710    0.0000 C   0  0  0  0  0  0  0  0  0  0  0  0
   -2.5981   10.0710    0.0000 N   0  0  0  0  0  0  0  0  0  0  0  0
   -1.2990    9.3210    0.0000 C   0  0  0  0  0  0  0  0  0  0  0  0
   -1.2990    7.8210    0.0000 C   0  0  0  0  0  0  0  0  0  0  0  0
    0.0000    7.0710    0.0000 C   0  0  0  0  0  0  0  0  0  0  0  0
    1.2990    7.8210    0.0000 O   0  0  0  0  0  0  0  0  0  0  0  0
    0.0000    5.5710    0.0000 C   0  0  0  0  0  0  0  0  0  0  0  0
   -1.2990    4.8210    0.0000 C   0  0  0  0  0  0  0  0  0  0  0  0
   -1.2990    3.3210    0.0000 C   0  0  0  0  0  0  0  0  0  0  0  0
   -0.0000    2.5710    0.0000 C   0  0  0  0  0  0  0  0  0  0  0  0
    1.2990    3.3210    0.0000 C   0  0  0  0  0  0  0  0  0  0  0  0
    1.2990    4.8210    0.0000 C   0  0  0  0  0  0  0  0  0  0  0  0
    0.0000    1.0710    0.0000 C   0  0  0  0  0  0  0  0  0  0  0  0
    1.2990    0.3210    0.0000 C   0  0  0  0  0  0  0  0  0  0  0  0
    1.2990   -1.1790    0.0000 C   0  0  0  0  0  0  0  0  0  0  0  0
    0.0000   -1.9290    0.0000 C   0  0  0  0  0  0  0  0  0  0  0  0
   -1.2990   -1.1790    0.0000 C   0  0  0  0  0  0  0  0  0  0  0  0
   -1.2990    0.3210    0.0000 C   0  0  0  0  0  0  0  0  0  0  0  0
    0.0000   10.0710    0.0000 C   0  0  0  0  0  0  0  0  0  0  0  0
    1.2990    9.3210    0.0000 C   0  0  0  0  0  0  0  0  0  0  0  0
    2.5981   10.0710    0.0000 C   0  0  0  0  0  0  0  0  0  0  0  0
    2.5981   11.5710    0.0000 C   0  0  0  0  0  0  0  0  0  0  0  0
    1.2990   12.3210    0.0000 C   0  0  0  0  0  0  0  0  0  0  0  0
    1.2990   13.8210    0.0000 F   0  0  0  0  0  0  0  0  0  0  0  0
    0.0000   11.5710    0.0000 C   0  0  0  0  0  0  0  0  0  0  0  0
   -1.2990   12.3210    0.0000 C   0  0  0  0  0  0  0  0  0  0  0  0
   -1.2990   13.8210    0.0000 C   0  0  0  0  0  0  0  0  0  0  0  0
  1  2  1  0  0  0  0
  2  3  2  0  0  0  0
  2  4  1  0  0  0  0
  4  5  2  0  0  0  0
  5  6  1  0  0  0  0
  6  7  2  0  0  0  0
  7  8  1  0  0  0  0
  8  9  1  0  0  0  0
  9 10  1  0  0  0  0
 10 11  1  0  0  0  0
 11 12  2  0  0  0  0
 11 13  1  0  0  0  0
 13 14  2  0  0  0  0
 14 15  1  0  0  0  0
 15 16  2  0  0  0  0
 16 17  1  0  0  0  0
 17 18  2  0  0  0  0
 13 18  1  0  0  0  0
 16 19  1  0  0  0  0
 19 20  1  0  0  0  0
 20 21  1  0  0  0  0
 21 22  1  0  0  0  0
 22 23  1  0  0  0  0
 23 24  1  0  0  0  0
 19 24  1  0  0  0  0
  9 25  1  0  0  0  0
 25 26  2  0  0  0  0
 26 27  1  0  0  0  0
 27 28  2  0  0  0  0
 28 29  1  0  0  0  0
 29 30  1  0  0  0  0
 29 31  2  0  0  0  0
 25 31  1  0  0  0  0
  7 32  1  0  0  0  0
 32 33  2  0  0  0  0
  4 33  1  0  0  0  0
M  END
> <chemblId>
CHEMBL1163902

> <bioactivity__type>
Ki

> <units>
nM

> <value>
1010.0

$$$$

  CDK     11271516122D 0   0.00000     0.00000     0

 33 35  0  0  0  0              1 V2000 
   -3.8971   -0.4500    0.0000 C   0  0  0  0  0  0  0  0  0  0  0  0
   -2.5980   -1.2000    0.0000 O   0  0  0  0  0  0  0  0  0  0  0  0
   -1.2990   -0.4500    0.0000 C   0  0  0  0  0  0  0  0  0  0  0  0
   -1.2990    1.0500    0.0000 C   0  0  0  0  0  0  0  0  0  0  0  0
    0.0000    1.8000    0.0000 C   0  0  0  0  0  0  0  0  0  0  0  0
    1.2990    1.0500    0.0000 C   0  0  0  0  0  0  0  0  0  0  0  0
    1.2990   -0.4500    0.0000 C   0  0  0  0  0  0  0  0  0  0  0  0
    2.5980   -1.2000    0.0000 O   0  0  0  0  0  0  0  0  0  0  0  0
    3.8971   -0.4500    0.0000 C   0  0  0  0  0  0  0  0  0  0  0  0
    0.0000   -1.2000    0.0000 C   0  0  0  0  0  0  0  0  0  0  0  0
   -0.0000   -2.7000    0.0000 O   0  0  0  0  0  0  0  0  0  0  0  0
    1.2990   -3.4500    0.0000 C   0  0  0  0  0  0  0  0  0  0  0  0
    0.0000    3.3000    0.0000 C   0  0  0  0  0  0  0  0  0  0  0  0
   -1.2990    4.0500    0.0000 C   0  0  0  0  0  0  0  0  0  0  0  0
   -1.2990    5.5500    0.0000 C   0  0  0  0  0  0  0  0  0  0  0  0
    0.0000    6.3000    0.0000 O   0  0  0  0  0  0  0  0  0  0  0  0
   -2.5981    6.3000    0.0000 C   0  0  0  0  0  0  0  0  0  0  0  0
   -2.5981    7.8000    0.0000 C   0  0  0  0  0  0  0  0  0  0  0  0
   -3.8971    8.5500    0.0000 C   0  0  0  0  0  0  0  0  0  0  0  0
   -5.1962    7.8000    0.0000 C   0  0  0  0  0  0  0  0  0  0  0  0
   -5.1962    6.3000    0.0000 C   0  0  0  0  0  0  0  0  0  0  0  0
   -6.4952    5.5500    0.0000 C   0  0  0  0  0  0  0  0  0  0  0  0
   -3.8971    5.5500    0.0000 C   0  0  0  0  0  0  0  0  0  0  0  0
    1.2990    4.0500    0.0000 N   0  0  0  0  0  0  0  0  0  0  0  0
    2.5981    3.3000    0.0000 C   0  0  0  0  0  0  0  0  0  0  0  0
    2.5981    1.8000    0.0000 C   0  0  0  0  0  0  0  0  0  0  0  0
    3.8971    1.0500    0.0000 C   0  0  0  0  0  0  0  0  0  0  0  0
    5.1962    1.8000    0.0000 C   0  0  0  0  0  0  0  0  0  0  0  0
    5.1962    3.3000    0.0000 C   0  0  0  0  0  0  0  0  0  0  0  0
    3.8971    4.0500    0.0000 C   0  0  0  0  0  0  0  0  0  0  0  0
    6.4952    1.0500    0.0000 N   0  3  0  0  0  0  0  0  0  0  0  0
    7.7942    1.8000    0.0000 O   0  0  0  0  0  0  0  0  0  0  0  0
    6.4952   -0.4500    0.0000 O   0  5  0  0  0  0  0  0  0  0  0  0
  1  2  1  0  0  0  0
  2  3  1  0  0  0  0
  3  4  2  0  0  0  0
  4  5  1  0  0  0  0
  5  6  2  0  0  0  0
  6  7  1  0  0  0  0
  7  8  1  0  0  0  0
  8  9  1  0  0  0  0
  7 10  2  0  0  0  0
  3 10  1  0  0  0  0
 10 11  1  0  0  0  0
 11 12  1  0  0  0  0
  5 13  1  0  0  0  0
 13 14  1  0  0  0  0
 14 15  1  0  0  0  0
 15 16  2  0  0  0  0
 15 17  1  0  0  0  0
 17 18  2  0  0  0  0
 18 19  1  0  0  0  0
 19 20  2  0  0  0  0
 20 21  1  0  0  0  0
 21 22  1  0  0  0  0
 21 23  2  0  0  0  0
 17 23  1  0  0  0  0
 13 24  1  0  0  0  0
 24 25  1  0  0  0  0
 25 26  2  0  0  0  0
 26 27  1  0  0  0  0
 27 28  2  0  0  0  0
 28 29  1  0  0  0  0
 29 30  2  0  0  0  0
 25 30  1  0  0  0  0
 28 31  1  0  0  0  0
 31 32  2  0  0  0  0
 31 33  1  0  0  0  0
M  END
> <chemblId>
CHEMBL1163975

> <bioactivity__type>
Ki

> <units>
nM

> <value>
1531.0

$$$$

  CDK     11271516122D 0   0.00000     0.00000     0

 28 30  0  0  0  0              1 V2000 
   -0.3250    2.8120    0.0000 C   0  0  0  0  0  0  0  0  0  0  0  0
   -0.3250    1.3120    0.0000 C   0  0  0  0  0  0  0  0  0  0  0  0
   -1.6240    0.5620    0.0000 C   0  0  0  0  0  0  0  0  0  0  0  0
   -1.6240   -0.9370    0.0000 C   0  0  0  0  0  0  0  0  0  0  0  0
   -0.3250   -1.6870    0.0000 C   0  0  0  0  0  0  0  0  0  0  0  0
    0.9740   -0.9370    0.0000 C   0  0  0  0  0  0  0  0  0  0  0  0
    0.9740    0.5620    0.0000 C   0  0  0  0  0  0  0  0  0  0  0  0
    2.2730   -1.6870    0.0000 C   0  0  0  0  0  0  0  0  0  0  0  0
    3.5721   -0.9370    0.0000 O   0  0  0  0  0  0  0  0  0  0  0  0
    2.2731   -3.1870    0.0000 C   0  0  0  0  0  0  0  0  0  0  0  0
    3.5721   -3.9370    0.0000 C   0  0  0  0  0  0  0  0  0  0  0  0
    3.5721   -5.4370    0.0000 N   0  0  0  0  0  0  0  0  0  0  0  0
    4.8711   -6.1870    0.0000 C   0  0  0  0  0  0  0  0  0  0  0  0
    4.8712   -7.6870    0.0000 C   0  0  0  0  0  0  0  0  0  0  0  0
    6.1702   -8.4370    0.0000 C   0  0  0  0  0  0  0  0  0  0  0  0
    7.4692   -7.6870    0.0000 C   0  0  0  0  0  0  0  0  0  0  0  0
    7.4692   -6.1870    0.0000 C   0  0  0  0  0  0  0  0  0  0  0  0
    6.1702   -5.4370    0.0000 C   0  0  0  0  0  0  0  0  0  0  0  0
    8.7683   -8.4370    0.0000 N   0  3  0  0  0  0  0  0  0  0  0  0
    8.7683   -9.9370    0.0000 O   0  0  0  0  0  0  0  0  0  0  0  0
   10.0673   -7.6869    0.0000 O   0  5  0  0  0  0  0  0  0  0  0  0
    4.8711   -3.1870    0.0000 C   0  0  0  0  0  0  0  0  0  0  0  0
    6.1702   -3.9370    0.0000 C   0  0  0  0  0  0  0  0  0  0  0  0
    7.4692   -3.1870    0.0000 C   0  0  0  0  0  0  0  0  0  0  0  0
    7.4692   -1.6870    0.0000 C   0  0  0  0  0  0  0  0  0  0  0  0
    6.1702   -0.9370    0.0000 C   0  0  0  0  0  0  0  0  0  0  0  0
    6.1701    0.5630    0.0000 F   0  0  0  0  0  0  0  0  0  0  0  0
    4.8711   -1.6870    0.0000 C   0  0  0  0  0  0  0  0  0  0  0  0
  1  2  1  0  0  0  0
  2  3  2  0  0  0  0
  3  4  1  0  0  0  0
  4  5  2  0  0  0  0
  5  6  1  0  0  0  0
  6  7  2  0  0  0  0
  2  7  1  0  0  0  0
  6  8  1  0  0  0  0
  8  9  2  0  0  0  0
  8 10  1  0  0  0  0
 10 11  1  0  0  0  0
 11 12  1  0  0  0  0
 12 13  1  0  0  0  0
 13 14  2  0  0  0  0
 14 15  1  0  0  0  0
 15 16  2  0  0  0  0
 16 17  1  0  0  0  0
 17 18  2  0  0  0  0
 13 18  1  0  0  0  0
 16 19  1  0  0  0  0
 19 20  2  0  0  0  0
 19 21  1  0  0  0  0
 11 22  1  0  0  0  0
 22 23  2  0  0  0  0
 23 24  1  0  0  0  0
 24 25  2  0  0  0  0
 25 26  1  0  0  0  0
 26 27  1  0  0  0  0
 26 28  2  0  0  0  0
 22 28  1  0  0  0  0
M  END
> <chemblId>
CHEMBL1163976

> <bioactivity__type>
Ki

> <units>
nM

> <value>
65.0

$$$$

  CDK     11271516122D 0   0.00000     0.00000     0

 28 30  0  0  0  0              1 V2000 
   -0.0903    2.9573    0.0000 C   0  0  0  0  0  0  0  0  0  0  0  0
   -0.0430    1.4580    0.0000 C   0  0  0  0  0  0  0  0  0  0  0  0
   -1.2820    0.7150    0.0000 C   0  0  0  0  0  0  0  0  0  0  0  0
   -1.2900   -0.7690    0.0000 C   0  0  0  0  0  0  0  0  0  0  0  0
    0.0430   -1.4580    0.0000 C   0  0  0  0  0  0  0  0  0  0  0  0
    1.2820   -0.7150    0.0000 C   0  0  0  0  0  0  0  0  0  0  0  0
    1.2900    0.7690    0.0000 C   0  0  0  0  0  0  0  0  0  0  0  0
    0.0903   -2.9573    0.0000 C   0  0  0  0  0  0  0  0  0  0  0  0
    1.4124   -3.6659    0.0000 O   0  0  0  0  0  0  0  0  0  0  0  0
   -1.1844   -3.7479    0.0000 C   0  0  0  0  0  0  0  0  0  0  0  0
   -1.1371   -5.2471    0.0000 C   0  0  0  0  0  0  0  0  0  0  0  0
   -2.4118   -6.0377    0.0000 N   0  0  0  0  0  0  0  0  0  0  0  0
   -2.3644   -7.5370    0.0000 C   0  0  0  0  0  0  0  0  0  0  0  0
   -3.6392   -8.3276    0.0000 C   0  0  0  0  0  0  0  0  0  0  0  0
   -3.5918   -9.8269    0.0000 C   0  0  0  0  0  0  0  0  0  0  0  0
   -2.2698  -10.5355    0.0000 C   0  0  0  0  0  0  0  0  0  0  0  0
   -0.9951   -9.7449    0.0000 C   0  0  0  0  0  0  0  0  0  0  0  0
   -1.0424   -8.2456    0.0000 C   0  0  0  0  0  0  0  0  0  0  0  0
   -2.2224  -12.0348    0.0000 N   0  3  0  0  0  0  0  0  0  0  0  0
   -3.4972  -12.8254    0.0000 O   0  0  0  0  0  0  0  0  0  0  0  0
   -0.9004  -12.7434    0.0000 O   0  5  0  0  0  0  0  0  0  0  0  0
    0.1850   -5.9558    0.0000 C   0  0  0  0  0  0  0  0  0  0  0  0
    0.2323   -7.4550    0.0000 C   0  0  0  0  0  0  0  0  0  0  0  0
    1.5544   -8.1636    0.0000 C   0  0  0  0  0  0  0  0  0  0  0  0
    2.8291   -7.3730    0.0000 C   0  0  0  0  0  0  0  0  0  0  0  0
    2.7818   -5.8738    0.0000 C   0  0  0  0  0  0  0  0  0  0  0  0
    4.0565   -5.0832    0.0000 F   0  0  0  0  0  0  0  0  0  0  0  0
    1.4597   -5.1651    0.0000 C   0  0  0  0  0  0  0  0  0  0  0  0
  1  2  1  0  0  0  0
  2  3  2  0  0  0  0
  3  4  1  0  0  0  0
  4  5  2  0  0  0  0
  5  6  1  0  0  0  0
  6  7  2  0  0  0  0
  2  7  1  0  0  0  0
  5  8  1  0  0  0  0
  8  9  2  0  0  0  0
  8 10  1  0  0  0  0
 11 10  1  1  0  0  0
 11 12  1  0  0  0  0
 12 13  1  0  0  0  0
 13 14  2  0  0  0  0
 14 15  1  0  0  0  0
 15 16  2  0  0  0  0
 16 17  1  0  0  0  0
 17 18  2  0  0  0  0
 13 18  1  0  0  0  0
 16 19  1  0  0  0  0
 19 20  2  0  0  0  0
 19 21  1  0  0  0  0
 11 22  1  0  0  0  0
 22 23  2  0  0  0  0
 23 24  1  0  0  0  0
 24 25  2  0  0  0  0
 25 26  1  0  0  0  0
 26 27  1  0  0  0  0
 26 28  2  0  0  0  0
 22 28  1  0  0  0  0
M  END
> <chemblId>
CHEMBL1164158

> <bioactivity__type>
Ki

> <units>
nM

> <value>
342.0

$$$$

  CDK     11271516122D 0   0.00000     0.00000     0

 28 30  0  0  0  0              1 V2000 
   -0.0903    2.9573    0.0000 C   0  0  0  0  0  0  0  0  0  0  0  0
   -0.0430    1.4580    0.0000 C   0  0  0  0  0  0  0  0  0  0  0  0
   -1.2820    0.7150    0.0000 C   0  0  0  0  0  0  0  0  0  0  0  0
   -1.2900   -0.7690    0.0000 C   0  0  0  0  0  0  0  0  0  0  0  0
    0.0430   -1.4580    0.0000 C   0  0  0  0  0  0  0  0  0  0  0  0
    1.2820   -0.7150    0.0000 C   0  0  0  0  0  0  0  0  0  0  0  0
    1.2900    0.7690    0.0000 C   0  0  0  0  0  0  0  0  0  0  0  0
    0.0903   -2.9573    0.0000 C   0  0  0  0  0  0  0  0  0  0  0  0
    1.4124   -3.6659    0.0000 O   0  0  0  0  0  0  0  0  0  0  0  0
   -1.1844   -3.7479    0.0000 C   0  0  0  0  0  0  0  0  0  0  0  0
   -1.1371   -5.2471    0.0000 C   0  0  0  0  0  0  0  0  0  0  0  0
   -2.4118   -6.0377    0.0000 N   0  0  0  0  0  0  0  0  0  0  0  0
   -2.3644   -7.5370    0.0000 C   0  0  0  0  0  0  0  0  0  0  0  0
   -3.6392   -8.3276    0.0000 C   0  0  0  0  0  0  0  0  0  0  0  0
   -3.5918   -9.8269    0.0000 C   0  0  0  0  0  0  0  0  0  0  0  0
   -2.2698  -10.5355    0.0000 C   0  0  0  0  0  0  0  0  0  0  0  0
   -0.9951   -9.7449    0.0000 C   0  0  0  0  0  0  0  0  0  0  0  0
   -1.0424   -8.2456    0.0000 C   0  0  0  0  0  0  0  0  0  0  0  0
    0.3270  -10.4535    0.0000 N   0  3  0  0  0  0  0  0  0  0  0  0
    0.3743  -11.9528    0.0000 O   0  0  0  0  0  0  0  0  0  0  0  0
    1.6017   -9.6629    0.0000 O   0  5  0  0  0  0  0  0  0  0  0  0
    0.1850   -5.9558    0.0000 C   0  0  0  0  0  0  0  0  0  0  0  0
    0.2323   -7.4550    0.0000 C   0  0  0  0  0  0  0  0  0  0  0  0
    1.5544   -8.1636    0.0000 C   0  0  0  0  0  0  0  0  0  0  0  0
    2.8291   -7.3730    0.0000 C   0  0  0  0  0  0  0  0  0  0  0  0
    2.7818   -5.8738    0.0000 C   0  0  0  0  0  0  0  0  0  0  0  0
    4.0565   -5.0832    0.0000 F   0  0  0  0  0  0  0  0  0  0  0  0
    1.4597   -5.1651    0.0000 C   0  0  0  0  0  0  0  0  0  0  0  0
  1  2  1  0  0  0  0
  2  3  2  0  0  0  0
  3  4  1  0  0  0  0
  4  5  2  0  0  0  0
  5  6  1  0  0  0  0
  6  7  2  0  0  0  0
  2  7  1  0  0  0  0
  5  8  1  0  0  0  0
  8  9  2  0  0  0  0
  8 10  1  0  0  0  0
 10 11  1  0  0  0  0
 11 12  1  0  0  0  0
 12 13  1  0  0  0  0
 13 14  2  0  0  0  0
 14 15  1  0  0  0  0
 15 16  2  0  0  0  0
 16 17  1  0  0  0  0
 17 18  2  0  0  0  0
 13 18  1  0  0  0  0
 17 19  1  0  0  0  0
 19 20  2  0  0  0  0
 19 21  1  0  0  0  0
 11 22  1  0  0  0  0
 22 23  2  0  0  0  0
 23 24  1  0  0  0  0
 24 25  2  0  0  0  0
 25 26  1  0  0  0  0
 26 27  1  0  0  0  0
 26 28  2  0  0  0  0
 22 28  1  0  0  0  0
M  END
> <chemblId>
CHEMBL1164339

> <bioactivity__type>
Ki

> <units>
nM

> <value>
203.0

$$$$

  CDK     11271516122D 0   0.00000     0.00000     0

 26 28  0  0  0  0              1 V2000 
    9.9719    2.6770    0.0000 C   0  0  0  0  0  0  0  0  0  0  0  0
    8.4801    2.8335    0.0000 C   0  0  0  0  0  0  0  0  0  0  0  0
    7.8697    4.2037    0.0000 C   0  0  0  0  0  0  0  0  0  0  0  0
    6.3779    4.3602    0.0000 C   0  0  0  0  0  0  0  0  0  0  0  0
    5.4965    3.1465    0.0000 C   0  0  0  0  0  0  0  0  0  0  0  0
    6.1069    1.7763    0.0000 C   0  0  0  0  0  0  0  0  0  0  0  0
    7.5987    1.6198    0.0000 C   0  0  0  0  0  0  0  0  0  0  0  0
    4.0047    3.3029    0.0000 C   0  0  0  0  0  0  0  0  0  0  0  0
    3.3943    4.6731    0.0000 O   0  0  0  0  0  0  0  0  0  0  0  0
    3.1232    2.0892    0.0000 C   0  0  0  0  0  0  0  0  0  0  0  0
    1.6314    2.2457    0.0000 C   0  0  0  0  0  0  0  0  0  0  0  0
    1.0210    3.6159    0.0000 N   0  0  0  0  0  0  0  0  0  0  0  0
   -0.4708    3.7724    0.0000 C   0  0  0  0  0  0  0  0  0  0  0  0
   -1.0812    5.1426    0.0000 C   0  0  0  0  0  0  0  0  0  0  0  0
   -2.5730    5.2990    0.0000 C   0  0  0  0  0  0  0  0  0  0  0  0
   -3.4544    4.0853    0.0000 C   0  0  0  0  0  0  0  0  0  0  0  0
   -2.8440    2.7151    0.0000 C   0  0  0  0  0  0  0  0  0  0  0  0
   -1.3522    2.5587    0.0000 C   0  0  0  0  0  0  0  0  0  0  0  0
   -4.9462    4.2418    0.0000 N   0  3  0  0  0  0  0  0  0  0  0  0
   -5.5566    5.6120    0.0000 O   0  0  0  0  0  0  0  0  0  0  0  0
   -5.8277    3.0281    0.0000 O   0  5  0  0  0  0  0  0  0  0  0  0
    0.7500    1.0320    0.0000 C   0  0  0  0  0  0  0  0  0  0  0  0
   -0.7500    1.0320    0.0000 C   0  0  0  0  0  0  0  0  0  0  0  0
   -1.2130   -0.3940    0.0000 C   0  0  0  0  0  0  0  0  0  0  0  0
   -0.0000   -1.2760    0.0000 S   0  0  0  0  0  0  0  0  0  0  0  0
    1.2140   -0.3940    0.0000 C   0  0  0  0  0  0  0  0  0  0  0  0
  1  2  1  0  0  0  0
  2  3  2  0  0  0  0
  3  4  1  0  0  0  0
  4  5  2  0  0  0  0
  5  6  1  0  0  0  0
  6  7  2  0  0  0  0
  2  7  1  0  0  0  0
  5  8  1  0  0  0  0
  8  9  2  0  0  0  0
  8 10  1  0  0  0  0
 10 11  1  0  0  0  0
 11 12  1  0  0  0  0
 12 13  1  0  0  0  0
 13 14  2  0  0  0  0
 14 15  1  0  0  0  0
 15 16  2  0  0  0  0
 16 17  1  0  0  0  0
 17 18  2  0  0  0  0
 13 18  1  0  0  0  0
 16 19  1  0  0  0  0
 19 20  2  0  0  0  0
 19 21  1  0  0  0  0
 11 22  1  0  0  0  0
 22 23  1  0  0  0  0
 23 24  2  0  0  0  0
 24 25  1  0  0  0  0
 25 26  1  0  0  0  0
 22 26  2  0  0  0  0
M  END
> <chemblId>
CHEMBL1164379

> <bioactivity__type>
Ki

> <units>
nM

> <value>
10.4

$$$$

  CDK     11271516122D 0   0.00000     0.00000     0

 28 30  0  0  0  0              1 V2000 
   -4.2254   12.5609    0.0000 O   0  5  0  0  0  0  0  0  0  0  0  0
   -2.9261   11.8112    0.0000 N   0  3  0  0  0  0  0  0  0  0  0  0
   -1.6273   12.5616    0.0000 O   0  0  0  0  0  0  0  0  0  0  0  0
   -2.9257   10.3112    0.0000 C   0  0  0  0  0  0  0  0  0  0  0  0
   -4.2245    9.5609    0.0000 C   0  0  0  0  0  0  0  0  0  0  0  0
   -4.2241    8.0609    0.0000 C   0  0  0  0  0  0  0  0  0  0  0  0
   -2.9248    7.3112    0.0000 C   0  0  0  0  0  0  0  0  0  0  0  0
   -2.9244    5.8112    0.0000 N   0  0  0  0  0  0  0  0  0  0  0  0
   -1.6251    5.0616    0.0000 C   0  0  0  0  0  0  0  0  0  0  0  0
   -1.6247    3.5616    0.0000 C   0  0  0  0  0  0  0  0  0  0  0  0
   -0.3254    2.8120    0.0000 C   0  0  0  0  0  0  0  0  0  0  0  0
    0.9734    3.5624    0.0000 O   0  0  0  0  0  0  0  0  0  0  0  0
   -0.3250    1.3120    0.0000 C   0  0  0  0  0  0  0  0  0  0  0  0
   -1.6240    0.5620    0.0000 C   0  0  0  0  0  0  0  0  0  0  0  0
   -1.6240   -0.9380    0.0000 C   0  0  0  0  0  0  0  0  0  0  0  0
   -0.3250   -1.6880    0.0000 C   0  0  0  0  0  0  0  0  0  0  0  0
    0.9740   -0.9370    0.0000 C   0  0  0  0  0  0  0  0  0  0  0  0
    2.2733   -1.6866    0.0000 F   0  0  0  0  0  0  0  0  0  0  0  0
    0.9740    0.5630    0.0000 C   0  0  0  0  0  0  0  0  0  0  0  0
   -0.3263    5.8120    0.0000 C   0  0  0  0  0  0  0  0  0  0  0  0
    0.9730    5.0624    0.0000 C   0  0  0  0  0  0  0  0  0  0  0  0
    2.2718    5.8127    0.0000 C   0  0  0  0  0  0  0  0  0  0  0  0
    2.2713    7.3127    0.0000 C   0  0  0  0  0  0  0  0  0  0  0  0
    0.9721    8.0624    0.0000 C   0  0  0  0  0  0  0  0  0  0  0  0
    0.9717    9.5624    0.0000 F   0  0  0  0  0  0  0  0  0  0  0  0
   -0.3267    7.3120    0.0000 C   0  0  0  0  0  0  0  0  0  0  0  0
   -1.6260    8.0616    0.0000 C   0  0  0  0  0  0  0  0  0  0  0  0
   -1.6264    9.5616    0.0000 C   0  0  0  0  0  0  0  0  0  0  0  0
  1  2  1  0  0  0  0
  2  3  2  0  0  0  0
  2  4  1  0  0  0  0
  4  5  2  0  0  0  0
  5  6  1  0  0  0  0
  6  7  2  0  0  0  0
  7  8  1  0  0  0  0
  8  9  1  0  0  0  0
  9 10  1  0  0  0  0
 10 11  1  0  0  0  0
 11 12  2  0  0  0  0
 11 13  1  0  0  0  0
 13 14  2  0  0  0  0
 14 15  1  0  0  0  0
 15 16  2  0  0  0  0
 16 17  1  0  0  0  0
 17 18  1  0  0  0  0
 17 19  2  0  0  0  0
 13 19  1  0  0  0  0
  9 20  1  0  0  0  0
 20 21  2  0  0  0  0
 21 22  1  0  0  0  0
 22 23  2  0  0  0  0
 23 24  1  0  0  0  0
 24 25  1  0  0  0  0
 24 26  2  0  0  0  0
 20 26  1  0  0  0  0
  7 27  1  0  0  0  0
 27 28  2  0  0  0  0
  4 28  1  0  0  0  0
M  END
> <chemblId>
CHEMBL1164485

> <bioactivity__type>
Ki

> <units>
nM

> <value>
51.0

$$$$

  CDK     11271516122D 0   0.00000     0.00000     0

 31 33  0  0  0  0              1 V2000 
    3.8546   12.7639    0.0000 O   0  5  0  0  0  0  0  0  0  0  0  0
    2.5581   12.0096    0.0000 N   0  3  0  0  0  0  0  0  0  0  0  0
    1.2566   12.7553    0.0000 O   0  0  0  0  0  0  0  0  0  0  0  0
    2.5631   10.5096    0.0000 C   0  0  0  0  0  0  0  0  0  0  0  0
    1.2666    9.7553    0.0000 C   0  0  0  0  0  0  0  0  0  0  0  0
    1.2715    8.2553    0.0000 C   0  0  0  0  0  0  0  0  0  0  0  0
    2.5731    7.5096    0.0000 C   0  0  0  0  0  0  0  0  0  0  0  0
    2.5781    6.0096    0.0000 N   0  0  0  0  0  0  0  0  0  0  0  0
    1.2815    5.2553    0.0000 C   0  0  0  0  0  0  0  0  0  0  0  0
    1.2865    3.7553    0.0000 C   0  0  0  0  0  0  0  0  0  0  0  0
   -0.0100    3.0010    0.0000 C   0  0  0  0  0  0  0  0  0  0  0  0
   -1.3115    3.7467    0.0000 O   0  0  0  0  0  0  0  0  0  0  0  0
   -0.0050    1.5010    0.0000 C   0  0  0  0  0  0  0  0  0  0  0  0
   -1.2930    0.7540    0.0000 C   0  0  0  0  0  0  0  0  0  0  0  0
   -1.2930   -0.7460    0.0000 C   0  0  0  0  0  0  0  0  0  0  0  0
   -0.0050   -1.5130    0.0000 C   0  0  0  0  0  0  0  0  0  0  0  0
   -0.0101   -3.0130    0.0000 Cl  0  0  0  0  0  0  0  0  0  0  0  0
    1.3030   -0.7460    0.0000 C   0  0  0  0  0  0  0  0  0  0  0  0
    1.3030    0.7540    0.0000 C   0  0  0  0  0  0  0  0  0  0  0  0
   -0.0200    6.0010    0.0000 C   0  0  0  0  0  0  0  0  0  0  0  0
   -0.0250    7.5010    0.0000 C   0  0  0  0  0  0  0  0  0  0  0  0
   -1.3265    8.2466    0.0000 C   0  0  0  0  0  0  0  0  0  0  0  0
   -2.6230    7.4923    0.0000 C   0  0  0  0  0  0  0  0  0  0  0  0
   -2.6181    5.9923    0.0000 C   0  0  0  0  0  0  0  0  0  0  0  0
   -1.3165    5.2467    0.0000 C   0  0  0  0  0  0  0  0  0  0  0  0
   -3.9246    8.2380    0.0000 C   0  0  0  0  0  0  0  0  0  0  0  0
   -3.9296    9.7380    0.0000 F   0  0  0  0  0  0  0  0  0  0  0  0
   -5.4026    8.4935    0.0000 F   0  0  0  0  0  0  0  0  0  0  0  0
   -4.4329    6.8267    0.0000 F   0  0  0  0  0  0  0  0  0  0  0  0
    3.8696    8.2639    0.0000 C   0  0  0  0  0  0  0  0  0  0  0  0
    3.8646    9.7639    0.0000 C   0  0  0  0  0  0  0  0  0  0  0  0
  1  2  1  0  0  0  0
  2  3  2  0  0  0  0
  2  4  1  0  0  0  0
  4  5  2  0  0  0  0
  5  6  1  0  0  0  0
  6  7  2  0  0  0  0
  7  8  1  0  0  0  0
  8  9  1  0  0  0  0
  9 10  1  0  0  0  0
 10 11  1  0  0  0  0
 11 12  2  0  0  0  0
 11 13  1  0  0  0  0
 13 14  2  0  0  0  0
 14 15  1  0  0  0  0
 15 16  2  0  0  0  0
 16 17  1  0  0  0  0
 16 18  1  0  0  0  0
 18 19  2  0  0  0  0
 13 19  1  0  0  0  0
  9 20  1  0  0  0  0
 20 21  2  0  0  0  0
 21 22  1  0  0  0  0
 22 23  2  0  0  0  0
 23 24  1  0  0  0  0
 24 25  2  0  0  0  0
 20 25  1  0  0  0  0
 23 26  1  0  0  0  0
 26 27  1  0  0  0  0
 26 28  1  0  0  0  0
 26 29  1  0  0  0  0
  7 30  1  0  0  0  0
 30 31  2  0  0  0  0
  4 31  1  0  0  0  0
M  END
> <chemblId>
CHEMBL1164856

> <bioactivity__type>
Ki

> <units>
nM

> <value>
636.0

$$$$

  CDK     11271516122D 0   0.00000     0.00000     0

 27 29  0  0  0  0              1 V2000 
   -6.4952    7.8210    0.0000 C   0  0  0  0  0  0  0  0  0  0  0  0
   -5.1962    7.0710    0.0000 C   0  0  0  0  0  0  0  0  0  0  0  0
   -5.1962    5.5710    0.0000 C   0  0  0  0  0  0  0  0  0  0  0  0
   -3.8971    4.8210    0.0000 C   0  0  0  0  0  0  0  0  0  0  0  0
   -2.5981    5.5710    0.0000 C   0  0  0  0  0  0  0  0  0  0  0  0
   -2.5981    7.0710    0.0000 C   0  0  0  0  0  0  0  0  0  0  0  0
   -3.8971    7.8210    0.0000 C   0  0  0  0  0  0  0  0  0  0  0  0
   -1.2990    4.8210    0.0000 C   0  0  0  0  0  0  0  0  0  0  0  0
    0.0000    5.5710    0.0000 O   0  0  0  0  0  0  0  0  0  0  0  0
   -1.2990    3.3210    0.0000 C   0  0  0  0  0  0  0  0  0  0  0  0
    0.0000    2.5710    0.0000 C   0  0  0  0  0  0  0  0  0  0  0  0
    1.2990    3.3210    0.0000 N   0  0  0  0  0  0  0  0  0  0  0  0
    2.5981    2.5710    0.0000 C   0  0  0  0  0  0  0  0  0  0  0  0
    2.5981    1.0710    0.0000 C   0  0  0  0  0  0  0  0  0  0  0  0
    3.8971    0.3210    0.0000 C   0  0  0  0  0  0  0  0  0  0  0  0
    5.1962    1.0710    0.0000 C   0  0  0  0  0  0  0  0  0  0  0  0
    5.1962    2.5710    0.0000 C   0  0  0  0  0  0  0  0  0  0  0  0
    3.8971    3.3210    0.0000 C   0  0  0  0  0  0  0  0  0  0  0  0
    6.4952    0.3210    0.0000 N   0  3  0  0  0  0  0  0  0  0  0  0
    7.7942    1.0710    0.0000 O   0  0  0  0  0  0  0  0  0  0  0  0
    6.4952   -1.1790    0.0000 O   0  5  0  0  0  0  0  0  0  0  0  0
    0.0000    1.0710    0.0000 C   0  0  0  0  0  0  0  0  0  0  0  0
    1.2990    0.3210    0.0000 C   0  0  0  0  0  0  0  0  0  0  0  0
    1.2990   -1.1790    0.0000 C   0  0  0  0  0  0  0  0  0  0  0  0
    0.0000   -1.9290    0.0000 C   0  0  0  0  0  0  0  0  0  0  0  0
   -1.2990   -1.1790    0.0000 C   0  0  0  0  0  0  0  0  0  0  0  0
   -1.2990    0.3210    0.0000 C   0  0  0  0  0  0  0  0  0  0  0  0
  1  2  1  0  0  0  0
  2  3  2  0  0  0  0
  3  4  1  0  0  0  0
  4  5  2  0  0  0  0
  5  6  1  0  0  0  0
  6  7  2  0  0  0  0
  2  7  1  0  0  0  0
  5  8  1  0  0  0  0
  8  9  2  0  0  0  0
  8 10  1  0  0  0  0
 10 11  1  0  0  0  0
 11 12  1  0  0  0  0
 12 13  1  0  0  0  0
 13 14  2  0  0  0  0
 14 15  1  0  0  0  0
 15 16  2  0  0  0  0
 16 17  1  0  0  0  0
 17 18  2  0  0  0  0
 13 18  1  0  0  0  0
 16 19  1  0  0  0  0
 19 20  2  0  0  0  0
 19 21  1  0  0  0  0
 11 22  1  0  0  0  0
 22 23  1  0  0  0  0
 23 24  1  0  0  0  0
 24 25  1  0  0  0  0
 25 26  1  0  0  0  0
 26 27  1  0  0  0  0
 22 27  1  0  0  0  0
M  END
> <chemblId>
CHEMBL1164858

> <bioactivity__type>
Ki

> <units>
nM

> <value>
115.0

$$$$

  CDK     11271516122D 0   0.00000     0.00000     0

 28 30  0  0  0  0              1 V2000 
   -6.4952    9.3210    0.0000 C   0  0  0  0  0  0  0  0  0  0  0  0
   -6.4952    7.8210    0.0000 O   0  0  0  0  0  0  0  0  0  0  0  0
   -5.1962    7.0710    0.0000 C   0  0  0  0  0  0  0  0  0  0  0  0
   -5.1962    5.5710    0.0000 C   0  0  0  0  0  0  0  0  0  0  0  0
   -3.8971    4.8210    0.0000 C   0  0  0  0  0  0  0  0  0  0  0  0
   -2.5981    5.5710    0.0000 C   0  0  0  0  0  0  0  0  0  0  0  0
   -2.5981    7.0710    0.0000 C   0  0  0  0  0  0  0  0  0  0  0  0
   -3.8971    7.8210    0.0000 C   0  0  0  0  0  0  0  0  0  0  0  0
   -1.2990    4.8210    0.0000 C   0  0  0  0  0  0  0  0  0  0  0  0
    0.0000    5.5710    0.0000 O   0  0  0  0  0  0  0  0  0  0  0  0
   -1.2990    3.3210    0.0000 C   0  0  0  0  0  0  0  0  0  0  0  0
    0.0000    2.5710    0.0000 C   0  0  0  0  0  0  0  0  0  0  0  0
    1.2990    3.3210    0.0000 N   0  0  0  0  0  0  0  0  0  0  0  0
    2.5981    2.5710    0.0000 C   0  0  0  0  0  0  0  0  0  0  0  0
    2.5981    1.0710    0.0000 C   0  0  0  0  0  0  0  0  0  0  0  0
    3.8971    0.3210    0.0000 C   0  0  0  0  0  0  0  0  0  0  0  0
    5.1962    1.0710    0.0000 C   0  0  0  0  0  0  0  0  0  0  0  0
    5.1962    2.5710    0.0000 C   0  0  0  0  0  0  0  0  0  0  0  0
    3.8971    3.3210    0.0000 C   0  0  0  0  0  0  0  0  0  0  0  0
    6.4952    0.3210    0.0000 N   0  3  0  0  0  0  0  0  0  0  0  0
    7.7942    1.0710    0.0000 O   0  0  0  0  0  0  0  0  0  0  0  0
    6.4952   -1.1790    0.0000 O   0  5  0  0  0  0  0  0  0  0  0  0
    0.0000    1.0710    0.0000 C   0  0  0  0  0  0  0  0  0  0  0  0
    1.2990    0.3210    0.0000 C   0  0  0  0  0  0  0  0  0  0  0  0
    1.2990   -1.1790    0.0000 C   0  0  0  0  0  0  0  0  0  0  0  0
    0.0000   -1.9290    0.0000 C   0  0  0  0  0  0  0  0  0  0  0  0
   -1.2990   -1.1790    0.0000 C   0  0  0  0  0  0  0  0  0  0  0  0
   -1.2990    0.3210    0.0000 C   0  0  0  0  0  0  0  0  0  0  0  0
  1  2  1  0  0  0  0
  2  3  1  0  0  0  0
  3  4  2  0  0  0  0
  4  5  1  0  0  0  0
  5  6  2  0  0  0  0
  6  7  1  0  0  0  0
  7  8  2  0  0  0  0
  3  8  1  0  0  0  0
  6  9  1  0  0  0  0
  9 10  2  0  0  0  0
  9 11  1  0  0  0  0
 11 12  1  0  0  0  0
 12 13  1  0  0  0  0
 13 14  1  0  0  0  0
 14 15  2  0  0  0  0
 15 16  1  0  0  0  0
 16 17  2  0  0  0  0
 17 18  1  0  0  0  0
 18 19  2  0  0  0  0
 14 19  1  0  0  0  0
 17 20  1  0  0  0  0
 20 21  2  0  0  0  0
 20 22  1  0  0  0  0
 12 23  1  0  0  0  0
 23 24  1  0  0  0  0
 24 25  1  0  0  0  0
 25 26  1  0  0  0  0
 26 27  1  0  0  0  0
 27 28  1  0  0  0  0
 23 28  1  0  0  0  0
M  END
> <chemblId>
CHEMBL1165483

> <bioactivity__type>
Ki

> <units>
nM

> <value>
37.0

$$$$

  CDK     11271516122D 0   0.00000     0.00000     0

 28 30  0  0  0  0              1 V2000 
   -0.0903    2.9573    0.0000 C   0  0  0  0  0  0  0  0  0  0  0  0
   -0.0430    1.4580    0.0000 C   0  0  0  0  0  0  0  0  0  0  0  0
   -1.2820    0.7150    0.0000 C   0  0  0  0  0  0  0  0  0  0  0  0
   -1.2900   -0.7690    0.0000 C   0  0  0  0  0  0  0  0  0  0  0  0
    0.0430   -1.4580    0.0000 C   0  0  0  0  0  0  0  0  0  0  0  0
    1.2820   -0.7150    0.0000 C   0  0  0  0  0  0  0  0  0  0  0  0
    1.2900    0.7690    0.0000 C   0  0  0  0  0  0  0  0  0  0  0  0
    0.0903   -2.9573    0.0000 C   0  0  0  0  0  0  0  0  0  0  0  0
    1.4124   -3.6659    0.0000 O   0  0  0  0  0  0  0  0  0  0  0  0
   -1.1844   -3.7479    0.0000 C   0  0  0  0  0  0  0  0  0  0  0  0
   -1.1371   -5.2471    0.0000 C   0  0  0  0  0  0  0  0  0  0  0  0
   -2.4118   -6.0377    0.0000 N   0  0  0  0  0  0  0  0  0  0  0  0
   -2.3644   -7.5370    0.0000 C   0  0  0  0  0  0  0  0  0  0  0  0
   -3.6392   -8.3276    0.0000 C   0  0  0  0  0  0  0  0  0  0  0  0
   -3.5918   -9.8269    0.0000 C   0  0  0  0  0  0  0  0  0  0  0  0
   -2.2698  -10.5355    0.0000 C   0  0  0  0  0  0  0  0  0  0  0  0
   -0.9951   -9.7449    0.0000 C   0  0  0  0  0  0  0  0  0  0  0  0
   -1.0424   -8.2456    0.0000 C   0  0  0  0  0  0  0  0  0  0  0  0
   -2.2224  -12.0348    0.0000 N   0  3  0  0  0  0  0  0  0  0  0  0
   -3.4972  -12.8254    0.0000 O   0  0  0  0  0  0  0  0  0  0  0  0
   -0.9004  -12.7434    0.0000 O   0  5  0  0  0  0  0  0  0  0  0  0
    0.1850   -5.9558    0.0000 C   0  0  0  0  0  0  0  0  0  0  0  0
    0.2323   -7.4550    0.0000 C   0  0  0  0  0  0  0  0  0  0  0  0
    1.5544   -8.1636    0.0000 C   0  0  0  0  0  0  0  0  0  0  0  0
    2.8291   -7.3730    0.0000 C   0  0  0  0  0  0  0  0  0  0  0  0
    2.7818   -5.8738    0.0000 C   0  0  0  0  0  0  0  0  0  0  0  0
    4.0565   -5.0832    0.0000 F   0  0  0  0  0  0  0  0  0  0  0  0
    1.4597   -5.1651    0.0000 C   0  0  0  0  0  0  0  0  0  0  0  0
  1  2  1  0  0  0  0
  2  3  2  0  0  0  0
  3  4  1  0  0  0  0
  4  5  2  0  0  0  0
  5  6  1  0  0  0  0
  6  7  2  0  0  0  0
  2  7  1  0  0  0  0
  5  8  1  0  0  0  0
  8  9  2  0  0  0  0
  8 10  1  0  0  0  0
 11 10  1  6  0  0  0
 11 12  1  0  0  0  0
 12 13  1  0  0  0  0
 13 14  2  0  0  0  0
 14 15  1  0  0  0  0
 15 16  2  0  0  0  0
 16 17  1  0  0  0  0
 17 18  2  0  0  0  0
 13 18  1  0  0  0  0
 16 19  1  0  0  0  0
 19 20  2  0  0  0  0
 19 21  1  0  0  0  0
 11 22  1  0  0  0  0
 22 23  2  0  0  0  0
 23 24  1  0  0  0  0
 24 25  2  0  0  0  0
 25 26  1  0  0  0  0
 26 27  1  0  0  0  0
 26 28  2  0  0  0  0
 22 28  1  0  0  0  0
M  END
> <chemblId>
CHEMBL1165497

> <bioactivity__type>
Ki

> <units>
nM

> <value>
24.2

$$$$

  CDK     11271516122D 0   0.00000     0.00000     0

 33 36  0  0  0  0              1 V2000 
    3.4972   12.8254    0.0000 O   0  5  0  0  0  0  0  0  0  0  0  0
    2.2224   12.0348    0.0000 N   0  3  0  0  0  0  0  0  0  0  0  0
    0.9004   12.7434    0.0000 O   0  0  0  0  0  0  0  0  0  0  0  0
    2.2698   10.5355    0.0000 C   0  0  0  0  0  0  0  0  0  0  0  0
    0.9951    9.7449    0.0000 C   0  0  0  0  0  0  0  0  0  0  0  0
    1.0424    8.2456    0.0000 C   0  0  0  0  0  0  0  0  0  0  0  0
    2.3644    7.5370    0.0000 C   0  0  0  0  0  0  0  0  0  0  0  0
    2.4118    6.0377    0.0000 N   0  0  0  0  0  0  0  0  0  0  0  0
    1.1371    5.2471    0.0000 C   0  0  0  0  0  0  0  0  0  0  0  0
    1.1844    3.7479    0.0000 C   0  0  0  0  0  0  0  0  0  0  0  0
   -0.0903    2.9573    0.0000 C   0  0  0  0  0  0  0  0  0  0  0  0
   -1.4124    3.6659    0.0000 O   0  0  0  0  0  0  0  0  0  0  0  0
   -0.0430    1.4580    0.0000 C   0  0  0  0  0  0  0  0  0  0  0  0
   -1.2820    0.7150    0.0000 C   0  0  0  0  0  0  0  0  0  0  0  0
   -1.2900   -0.7690    0.0000 C   0  0  0  0  0  0  0  0  0  0  0  0
    0.0430   -1.4580    0.0000 C   0  0  0  0  0  0  0  0  0  0  0  0
    1.2820   -0.7150    0.0000 C   0  0  0  0  0  0  0  0  0  0  0  0
    1.2900    0.7690    0.0000 C   0  0  0  0  0  0  0  0  0  0  0  0
    0.0903   -2.9573    0.0000 C   0  0  0  0  0  0  0  0  0  0  0  0
   -1.1844   -3.7479    0.0000 C   0  0  0  0  0  0  0  0  0  0  0  0
   -1.1371   -5.2471    0.0000 C   0  0  0  0  0  0  0  0  0  0  0  0
    0.1850   -5.9558    0.0000 C   0  0  0  0  0  0  0  0  0  0  0  0
    1.4597   -5.1651    0.0000 C   0  0  0  0  0  0  0  0  0  0  0  0
    1.4124   -3.6659    0.0000 C   0  0  0  0  0  0  0  0  0  0  0  0
   -0.1850    5.9558    0.0000 C   0  0  0  0  0  0  0  0  0  0  0  0
   -0.2323    7.4550    0.0000 C   0  0  0  0  0  0  0  0  0  0  0  0
   -1.5544    8.1636    0.0000 C   0  0  0  0  0  0  0  0  0  0  0  0
   -2.8291    7.3730    0.0000 C   0  0  0  0  0  0  0  0  0  0  0  0
   -2.7818    5.8738    0.0000 C   0  0  0  0  0  0  0  0  0  0  0  0
   -4.0565    5.0832    0.0000 F   0  0  0  0  0  0  0  0  0  0  0  0
   -1.4597    5.1651    0.0000 C   0  0  0  0  0  0  0  0  0  0  0  0
    3.6392    8.3276    0.0000 C   0  0  0  0  0  0  0  0  0  0  0  0
    3.5918    9.8269    0.0000 C   0  0  0  0  0  0  0  0  0  0  0  0
  1  2  1  0  0  0  0
  2  3  2  0  0  0  0
  2  4  1  0  0  0  0
  4  5  2  0  0  0  0
  5  6  1  0  0  0  0
  6  7  2  0  0  0  0
  7  8  1  0  0  0  0
  8  9  1  0  0  0  0
  9 10  1  0  0  0  0
 10 11  1  0  0  0  0
 11 12  2  0  0  0  0
 11 13  1  0  0  0  0
 13 14  2  0  0  0  0
 14 15  1  0  0  0  0
 15 16  2  0  0  0  0
 16 17  1  0  0  0  0
 17 18  2  0  0  0  0
 13 18  1  0  0  0  0
 16 19  1  0  0  0  0
 19 20  2  0  0  0  0
 20 21  1  0  0  0  0
 21 22  2  0  0  0  0
 22 23  1  0  0  0  0
 23 24  2  0  0  0  0
 19 24  1  0  0  0  0
  9 25  1  0  0  0  0
 25 26  2  0  0  0  0
 26 27  1  0  0  0  0
 27 28  2  0  0  0  0
 28 29  1  0  0  0  0
 29 30  1  0  0  0  0
 29 31  2  0  0  0  0
 25 31  1  0  0  0  0
  7 32  1  0  0  0  0
 32 33  2  0  0  0  0
  4 33  1  0  0  0  0
M  END
> <chemblId>
CHEMBL1165642

> <bioactivity__type>
Ki

> <units>
nM

> <value>
417.0

$$$$

  CDK     11271516122D 0   0.00000     0.00000     0

 33 35  0  0  0  0              1 V2000 
   -3.8971   -0.4500    0.0000 C   0  0  0  0  0  0  0  0  0  0  0  0
   -2.5980   -1.2000    0.0000 O   0  0  0  0  0  0  0  0  0  0  0  0
   -1.2990   -0.4500    0.0000 C   0  0  0  0  0  0  0  0  0  0  0  0
   -1.2990    1.0500    0.0000 C   0  0  0  0  0  0  0  0  0  0  0  0
    0.0000    1.8000    0.0000 C   0  0  0  0  0  0  0  0  0  0  0  0
    1.2990    1.0500    0.0000 C   0  0  0  0  0  0  0  0  0  0  0  0
    1.2990   -0.4500    0.0000 C   0  0  0  0  0  0  0  0  0  0  0  0
    2.5980   -1.2000    0.0000 O   0  0  0  0  0  0  0  0  0  0  0  0
    3.8971   -0.4500    0.0000 C   0  0  0  0  0  0  0  0  0  0  0  0
    0.0000   -1.2000    0.0000 C   0  0  0  0  0  0  0  0  0  0  0  0
   -0.0000   -2.7000    0.0000 O   0  0  0  0  0  0  0  0  0  0  0  0
    1.2990   -3.4500    0.0000 C   0  0  0  0  0  0  0  0  0  0  0  0
    0.0000    3.3000    0.0000 C   0  0  0  0  0  0  0  0  0  0  0  0
   -1.2990    4.0500    0.0000 C   0  0  0  0  0  0  0  0  0  0  0  0
   -1.2990    5.5500    0.0000 C   0  0  0  0  0  0  0  0  0  0  0  0
    0.0000    6.3000    0.0000 O   0  0  0  0  0  0  0  0  0  0  0  0
   -2.5981    6.3000    0.0000 C   0  0  0  0  0  0  0  0  0  0  0  0
   -2.5981    7.8000    0.0000 C   0  0  0  0  0  0  0  0  0  0  0  0
   -3.8971    8.5500    0.0000 C   0  0  0  0  0  0  0  0  0  0  0  0
   -5.1962    7.8000    0.0000 C   0  0  0  0  0  0  0  0  0  0  0  0
   -5.1962    6.3000    0.0000 C   0  0  0  0  0  0  0  0  0  0  0  0
   -6.4952    5.5500    0.0000 F   0  0  0  0  0  0  0  0  0  0  0  0
   -3.8971    5.5500    0.0000 C   0  0  0  0  0  0  0  0  0  0  0  0
    1.2990    4.0500    0.0000 N   0  0  0  0  0  0  0  0  0  0  0  0
    2.5981    3.3000    0.0000 C   0  0  0  0  0  0  0  0  0  0  0  0
    2.5981    1.8000    0.0000 C   0  0  0  0  0  0  0  0  0  0  0  0
    3.8971    1.0500    0.0000 C   0  0  0  0  0  0  0  0  0  0  0  0
    5.1962    1.8000    0.0000 C   0  0  0  0  0  0  0  0  0  0  0  0
    5.1962    3.3000    0.0000 C   0  0  0  0  0  0  0  0  0  0  0  0
    3.8971    4.0500    0.0000 C   0  0  0  0  0  0  0  0  0  0  0  0
    6.4952    1.0500    0.0000 N   0  3  0  0  0  0  0  0  0  0  0  0
    7.7942    1.8000    0.0000 O   0  0  0  0  0  0  0  0  0  0  0  0
    6.4952   -0.4500    0.0000 O   0  5  0  0  0  0  0  0  0  0  0  0
  1  2  1  0  0  0  0
  2  3  1  0  0  0  0
  3  4  2  0  0  0  0
  4  5  1  0  0  0  0
  5  6  2  0  0  0  0
  6  7  1  0  0  0  0
  7  8  1  0  0  0  0
  8  9  1  0  0  0  0
  7 10  2  0  0  0  0
  3 10  1  0  0  0  0
 10 11  1  0  0  0  0
 11 12  1  0  0  0  0
  5 13  1  0  0  0  0
 13 14  1  0  0  0  0
 14 15  1  0  0  0  0
 15 16  2  0  0  0  0
 15 17  1  0  0  0  0
 17 18  2  0  0  0  0
 18 19  1  0  0  0  0
 19 20  2  0  0  0  0
 20 21  1  0  0  0  0
 21 22  1  0  0  0  0
 21 23  2  0  0  0  0
 17 23  1  0  0  0  0
 13 24  1  0  0  0  0
 24 25  1  0  0  0  0
 25 26  2  0  0  0  0
 26 27  1  0  0  0  0
 27 28  2  0  0  0  0
 28 29  1  0  0  0  0
 29 30  2  0  0  0  0
 25 30  1  0  0  0  0
 28 31  1  0  0  0  0
 31 32  2  0  0  0  0
 31 33  1  0  0  0  0
M  END
> <chemblId>
CHEMBL1165799

> <bioactivity__type>
Ki

> <units>
nM

> <value>
3178.0

$$$$

  CDK     11271516122D 0   0.00000     0.00000     0

 25 28  0  0  0  0              1 V2000 
    7.5532    5.5992    0.0000 C   0  0  0  0  0  0  0  0  0  0  0  0
    6.0860    5.2872    0.0000 C   0  0  0  0  0  0  0  0  0  0  0  0
    5.6226    3.8606    0.0000 C   0  0  0  0  0  0  0  0  0  0  0  0
    6.6264    2.7460    0.0000 O   0  0  0  0  0  0  0  0  0  0  0  0
    4.1554    3.5486    0.0000 O   0  0  0  0  0  0  0  0  0  0  0  0
    3.6920    2.1220    0.0000 C   0  0  0  0  0  0  0  0  0  0  0  0
    4.5740    0.9090    0.0000 C   0  0  0  0  0  0  0  0  0  0  0  0
    3.6920   -0.3050    0.0000 C   0  0  0  0  0  0  0  0  0  0  0  0
    2.2660    0.1590    0.0000 C   0  0  0  0  0  0  0  0  0  0  0  0
    0.9670   -0.5910    0.0000 C   0  0  0  0  0  0  0  0  0  0  0  0
    0.9670   -2.0910    0.0000 C   0  0  0  0  0  0  0  0  0  0  0  0
   -0.3320   -2.8410    0.0000 C   0  0  0  0  0  0  0  0  0  0  0  0
   -1.6310   -2.0910    0.0000 C   0  0  0  0  0  0  0  0  0  0  0  0
   -2.9300   -2.8410    0.0000 C   0  0  0  0  0  0  0  0  0  0  0  0
   -4.2290   -2.0910    0.0000 C   0  0  0  0  0  0  0  0  0  0  0  0
   -5.5280   -2.8410    0.0000 O   0  0  0  0  0  0  0  0  0  0  0  0
   -4.2290   -0.5910    0.0000 C   0  0  0  0  0  0  0  0  0  0  0  0
   -2.9300    0.1590    0.0000 C   0  0  0  0  0  0  0  0  0  0  0  0
   -1.6310   -0.5910    0.0000 C   0  0  0  0  0  0  0  0  0  0  0  0
   -1.6310    0.9090    0.0000 C   0  0  0  0  0  0  0  0  0  0  0  0
   -0.3320    0.1590    0.0000 C   0  0  0  0  0  0  0  0  0  0  0  0
   -0.3320    1.6590    0.0000 C   0  0  0  0  0  0  0  0  0  0  0  0
    0.9670    2.4090    0.0000 C   0  0  0  0  0  0  0  0  0  0  0  0
    2.2660    1.6590    0.0000 C   0  0  0  0  0  0  0  0  0  0  0  0
    2.4230    3.1508    0.0000 C   0  0  0  0  0  0  0  0  0  0  0  0
  1  2  1  0  0  0  0
  2  3  1  0  0  0  0
  3  4  2  0  0  0  0
  3  5  1  0  0  0  0
  6  5  1  1  0  0  0
  6  7  1  0  0  0  0
  7  8  1  0  0  0  0
  9  8  1  1  0  0  0
  9 10  1  0  0  0  0
 10 11  1  6  0  0  0
 11 12  1  0  0  0  0
 12 13  1  0  0  0  0
 13 14  2  0  0  0  0
 14 15  1  0  0  0  0
 15 16  2  0  0  0  0
 15 17  1  0  0  0  0
 17 18  1  0  0  0  0
 18 19  1  0  0  0  0
 13 19  1  0  0  0  0
 19 20  1  1  0  0  0
 19 21  1  0  0  0  0
 10 21  1  0  0  0  0
 21 22  1  1  0  0  0
 22 23  1  0  0  0  0
 23 24  1  0  0  0  0
  6 24  1  0  0  0  0
  9 24  1  0  0  0  0
 24 25  1  1  0  0  0
M  END
> <chemblId>
CHEMBL1170

> <bioactivity__type>
Ki

> <units>
nM

> <value>
0.25

$$$$

  CDK     11271516122D 0   0.00000     0.00000     0

 30 33  0  0  0  0              1 V2000 
   -8.4705   -0.5490    0.0000 C   0  0  0  0  0  0  0  0  0  0  0  0
   -6.9705   -0.5490    0.0000 C   0  0  0  0  0  0  0  0  0  0  0  0
   -6.2205    0.7500    0.0000 C   0  0  0  0  0  0  0  0  0  0  0  0
   -4.7205    0.7500    0.0000 N   0  0  0  0  0  0  0  0  0  0  0  0
   -3.6600    2.1842    0.0000 C   0  0  0  0  0  0  0  0  0  0  0  0
   -1.4266    1.9635    0.0000 C   0  0  0  0  0  0  0  0  0  0  0  0
   -1.8901    3.3901    0.0000 C   0  0  0  0  0  0  0  0  0  0  0  0
   -2.3083    0.7500    0.0000 O   0  0  0  0  0  0  0  0  0  0  0  0
   -1.4266   -0.4635    0.0000 C   0  0  0  0  0  0  0  0  0  0  0  0
   -1.8901   -1.8901    0.0000 C   0  0  0  0  0  0  0  0  0  0  0  0
   -3.6600   -0.6842    0.0000 C   0  0  0  0  0  0  0  0  0  0  0  0
    0.0000    0.0000    0.0000 C   0  0  0  0  0  0  0  0  0  0  0  0
    0.0000    1.5000    0.0000 C   0  0  0  0  0  0  0  0  0  0  0  0
    1.4266    1.9635    0.0000 C   0  0  0  0  0  0  0  0  0  0  0  0
    1.8901    3.3901    0.0000 O   0  0  0  0  0  0  0  0  0  0  0  0
    2.3083    0.7500    0.0000 N   0  0  0  0  0  0  0  0  0  0  0  0
    1.4266   -0.4635    0.0000 C   0  0  0  0  0  0  0  0  0  0  0  0
    1.8901   -1.8901    0.0000 O   0  0  0  0  0  0  0  0  0  0  0  0
    3.8083    0.7500    0.0000 C   0  0  0  0  0  0  0  0  0  0  0  0
    4.5583   -0.5490    0.0000 C   0  0  0  0  0  0  0  0  0  0  0  0
    6.0583   -0.5490    0.0000 C   0  0  0  0  0  0  0  0  0  0  0  0
    6.8083    0.7500    0.0000 C   0  0  0  0  0  0  0  0  0  0  0  0
    8.3083    0.7500    0.0000 C   0  0  0  0  0  0  0  0  0  0  0  0
    9.8083    0.7500    0.0000 N   0  0  0  0  0  0  0  0  0  0  0  0
    6.0583    2.0490    0.0000 C   0  0  0  0  0  0  0  0  0  0  0  0
    4.5583    2.0490    0.0000 C   0  0  0  0  0  0  0  0  0  0  0  0
    6.8083    3.3481    0.0000 C   0  0  0  0  0  0  0  0  0  0  0  0
    8.3083    3.3481    0.0000 F   0  0  0  0  0  0  0  0  0  0  0  0
    7.0687    4.8253    0.0000 F   0  0  0  0  0  0  0  0  0  0  0  0
    5.3987    3.8611    0.0000 F   0  0  0  0  0  0  0  0  0  0  0  0
  1  2  1  0  0  0  0
  2  3  1  0  0  0  0
  3  4  1  0  0  0  0
  4  5  1  0  0  0  0
  5  6  1  0  0  0  0
  6  7  1  1  0  0  0
  6  8  1  0  0  0  0
  8  9  1  0  0  0  0
  9 10  1  1  0  0  0
  9 11  1  0  0  0  0
  4 11  1  0  0  0  0
  9 12  1  0  0  0  0
 12 13  1  0  0  0  0
  6 13  1  0  0  0  0
 13 14  1  1  0  0  0
 14 15  2  0  0  0  0
 14 16  1  0  0  0  0
 16 17  1  0  0  0  0
 12 17  1  1  0  0  0
 17 18  2  0  0  0  0
 16 19  1  0  0  0  0
 19 20  2  0  0  0  0
 20 21  1  0  0  0  0
 21 22  2  0  0  0  0
 22 23  1  0  0  0  0
 23 24  3  0  0  0  0
 22 25  1  0  0  0  0
 25 26  2  0  0  0  0
 19 26  1  0  0  0  0
 25 27  1  0  0  0  0
 27 28  1  0  0  0  0
 27 29  1  0  0  0  0
 27 30  1  0  0  0  0
M  END
> <chemblId>
CHEMBL1209903

> <bioactivity__type>
Ki

> <units>
nM

> <value>
14.0

$$$$

  CDK     11271516122D 0   0.00000     0.00000     0

 31 34  0  0  0  0              1 V2000 
   -8.4705   -0.5490    0.0000 C   0  0  0  0  0  0  0  0  0  0  0  0
   -6.9705   -0.5490    0.0000 C   0  0  0  0  0  0  0  0  0  0  0  0
   -6.2205    0.7500    0.0000 C   0  0  0  0  0  0  0  0  0  0  0  0
   -6.9705    2.0490    0.0000 O   0  0  0  0  0  0  0  0  0  0  0  0
   -4.7205    0.7500    0.0000 N   0  0  0  0  0  0  0  0  0  0  0  0
   -3.6600    2.1842    0.0000 C   0  0  0  0  0  0  0  0  0  0  0  0
   -1.4266    1.9635    0.0000 C   0  0  0  0  0  0  0  0  0  0  0  0
   -1.8901    3.3901    0.0000 C   0  0  0  0  0  0  0  0  0  0  0  0
   -2.3083    0.7500    0.0000 O   0  0  0  0  0  0  0  0  0  0  0  0
   -1.4266   -0.4635    0.0000 C   0  0  0  0  0  0  0  0  0  0  0  0
   -1.8901   -1.8901    0.0000 C   0  0  0  0  0  0  0  0  0  0  0  0
   -3.6600   -0.6842    0.0000 C   0  0  0  0  0  0  0  0  0  0  0  0
    0.0000    0.0000    0.0000 C   0  0  0  0  0  0  0  0  0  0  0  0
    0.0000    1.5000    0.0000 C   0  0  0  0  0  0  0  0  0  0  0  0
    1.4266    1.9635    0.0000 C   0  0  0  0  0  0  0  0  0  0  0  0
    1.8901    3.3901    0.0000 O   0  0  0  0  0  0  0  0  0  0  0  0
    2.3083    0.7500    0.0000 N   0  0  0  0  0  0  0  0  0  0  0  0
    1.4266   -0.4635    0.0000 C   0  0  0  0  0  0  0  0  0  0  0  0
    1.8901   -1.8901    0.0000 O   0  0  0  0  0  0  0  0  0  0  0  0
    3.8083    0.7500    0.0000 C   0  0  0  0  0  0  0  0  0  0  0  0
    4.5583   -0.5490    0.0000 C   0  0  0  0  0  0  0  0  0  0  0  0
    6.0583   -0.5490    0.0000 C   0  0  0  0  0  0  0  0  0  0  0  0
    6.8083    0.7500    0.0000 C   0  0  0  0  0  0  0  0  0  0  0  0
    8.3083    0.7500    0.0000 C   0  0  0  0  0  0  0  0  0  0  0  0
    9.8083    0.7500    0.0000 N   0  0  0  0  0  0  0  0  0  0  0  0
    6.0583    2.0490    0.0000 C   0  0  0  0  0  0  0  0  0  0  0  0
    4.5583    2.0490    0.0000 C   0  0  0  0  0  0  0  0  0  0  0  0
    6.8083    3.3481    0.0000 C   0  0  0  0  0  0  0  0  0  0  0  0
    8.3083    3.3481    0.0000 F   0  0  0  0  0  0  0  0  0  0  0  0
    7.0687    4.8253    0.0000 F   0  0  0  0  0  0  0  0  0  0  0  0
    5.3987    3.8611    0.0000 F   0  0  0  0  0  0  0  0  0  0  0  0
  1  2  1  0  0  0  0
  2  3  1  0  0  0  0
  3  4  2  0  0  0  0
  3  5  1  0  0  0  0
  5  6  1  0  0  0  0
  6  7  1  0  0  0  0
  7  8  1  1  0  0  0
  7  9  1  0  0  0  0
  9 10  1  0  0  0  0
 10 11  1  1  0  0  0
 10 12  1  0  0  0  0
  5 12  1  0  0  0  0
 10 13  1  0  0  0  0
 13 14  1  0  0  0  0
  7 14  1  0  0  0  0
 14 15  1  1  0  0  0
 15 16  2  0  0  0  0
 15 17  1  0  0  0  0
 17 18  1  0  0  0  0
 13 18  1  1  0  0  0
 18 19  2  0  0  0  0
 17 20  1  0  0  0  0
 20 21  2  0  0  0  0
 21 22  1  0  0  0  0
 22 23  2  0  0  0  0
 23 24  1  0  0  0  0
 24 25  3  0  0  0  0
 23 26  1  0  0  0  0
 26 27  2  0  0  0  0
 20 27  1  0  0  0  0
 26 28  1  0  0  0  0
 28 29  1  0  0  0  0
 28 30  1  0  0  0  0
 28 31  1  0  0  0  0
M  END
> <chemblId>
CHEMBL1209904

> <bioactivity__type>
Ki

> <units>
nM

> <value>
84.0

$$$$

  CDK     11271516122D 0   0.00000     0.00000     0

 32 35  0  0  0  0              1 V2000 
   -8.4705   -0.5490    0.0000 C   0  0  0  0  0  0  0  0  0  0  0  0
   -6.9705   -0.5490    0.0000 C   0  0  0  0  0  0  0  0  0  0  0  0
   -6.2205   -1.8481    0.0000 C   0  0  0  0  0  0  0  0  0  0  0  0
   -6.2205    0.7500    0.0000 C   0  0  0  0  0  0  0  0  0  0  0  0
   -6.9705    2.0490    0.0000 O   0  0  0  0  0  0  0  0  0  0  0  0
   -4.7205    0.7500    0.0000 N   0  0  0  0  0  0  0  0  0  0  0  0
   -3.6600    2.1842    0.0000 C   0  0  0  0  0  0  0  0  0  0  0  0
   -1.4266    1.9635    0.0000 C   0  0  0  0  0  0  0  0  0  0  0  0
   -1.8901    3.3901    0.0000 C   0  0  0  0  0  0  0  0  0  0  0  0
   -2.3083    0.7500    0.0000 O   0  0  0  0  0  0  0  0  0  0  0  0
   -1.4266   -0.4635    0.0000 C   0  0  0  0  0  0  0  0  0  0  0  0
   -1.8901   -1.8901    0.0000 C   0  0  0  0  0  0  0  0  0  0  0  0
   -3.6600   -0.6842    0.0000 C   0  0  0  0  0  0  0  0  0  0  0  0
    0.0000    0.0000    0.0000 C   0  0  0  0  0  0  0  0  0  0  0  0
    0.0000    1.5000    0.0000 C   0  0  0  0  0  0  0  0  0  0  0  0
    1.4266    1.9635    0.0000 C   0  0  0  0  0  0  0  0  0  0  0  0
    1.8901    3.3901    0.0000 O   0  0  0  0  0  0  0  0  0  0  0  0
    2.3083    0.7500    0.0000 N   0  0  0  0  0  0  0  0  0  0  0  0
    1.4266   -0.4635    0.0000 C   0  0  0  0  0  0  0  0  0  0  0  0
    1.8901   -1.8901    0.0000 O   0  0  0  0  0  0  0  0  0  0  0  0
    3.8083    0.7500    0.0000 C   0  0  0  0  0  0  0  0  0  0  0  0
    4.5583   -0.5490    0.0000 C   0  0  0  0  0  0  0  0  0  0  0  0
    6.0583   -0.5490    0.0000 C   0  0  0  0  0  0  0  0  0  0  0  0
    6.8083    0.7500    0.0000 C   0  0  0  0  0  0  0  0  0  0  0  0
    8.3083    0.7500    0.0000 C   0  0  0  0  0  0  0  0  0  0  0  0
    9.8083    0.7500    0.0000 N   0  0  0  0  0  0  0  0  0  0  0  0
    6.0583    2.0490    0.0000 C   0  0  0  0  0  0  0  0  0  0  0  0
    4.5583    2.0490    0.0000 C   0  0  0  0  0  0  0  0  0  0  0  0
    6.8083    3.3481    0.0000 C   0  0  0  0  0  0  0  0  0  0  0  0
    8.3083    3.3481    0.0000 F   0  0  0  0  0  0  0  0  0  0  0  0
    7.0687    4.8253    0.0000 F   0  0  0  0  0  0  0  0  0  0  0  0
    5.3987    3.8611    0.0000 F   0  0  0  0  0  0  0  0  0  0  0  0
  1  2  1  0  0  0  0
  2  3  1  0  0  0  0
  2  4  1  0  0  0  0
  4  5  2  0  0  0  0
  4  6  1  0  0  0  0
  6  7  1  0  0  0  0
  7  8  1  0  0  0  0
  8  9  1  1  0  0  0
  8 10  1  0  0  0  0
 10 11  1  0  0  0  0
 11 12  1  1  0  0  0
 11 13  1  0  0  0  0
  6 13  1  0  0  0  0
 11 14  1  0  0  0  0
 14 15  1  0  0  0  0
  8 15  1  0  0  0  0
 15 16  1  1  0  0  0
 16 17  2  0  0  0  0
 16 18  1  0  0  0  0
 18 19  1  0  0  0  0
 14 19  1  1  0  0  0
 19 20  2  0  0  0  0
 18 21  1  0  0  0  0
 21 22  2  0  0  0  0
 22 23  1  0  0  0  0
 23 24  2  0  0  0  0
 24 25  1  0  0  0  0
 25 26  3  0  0  0  0
 24 27  1  0  0  0  0
 27 28  2  0  0  0  0
 21 28  1  0  0  0  0
 27 29  1  0  0  0  0
 29 30  1  0  0  0  0
 29 31  1  0  0  0  0
 29 32  1  0  0  0  0
M  END
> <chemblId>
CHEMBL1209905

> <bioactivity__type>
Ki

> <units>
nM

> <value>
39.0

$$$$

  CDK     11271516122D 0   0.00000     0.00000     0

 33 36  0  0  0  0              1 V2000 
   -9.2205   -1.8481    0.0000 C   0  0  0  0  0  0  0  0  0  0  0  0
   -8.4705   -0.5490    0.0000 C   0  0  0  0  0  0  0  0  0  0  0  0
   -9.2205    0.7500    0.0000 C   0  0  0  0  0  0  0  0  0  0  0  0
   -6.9705   -0.5490    0.0000 N   0  0  0  0  0  0  0  0  0  0  0  0
   -6.2205    0.7500    0.0000 C   0  0  0  0  0  0  0  0  0  0  0  0
   -6.9705    2.0490    0.0000 O   0  0  0  0  0  0  0  0  0  0  0  0
   -4.7205    0.7500    0.0000 N   0  0  0  0  0  0  0  0  0  0  0  0
   -3.6600    2.1842    0.0000 C   0  0  0  0  0  0  0  0  0  0  0  0
   -1.4266    1.9635    0.0000 C   0  0  0  0  0  0  0  0  0  0  0  0
   -1.8901    3.3901    0.0000 C   0  0  0  0  0  0  0  0  0  0  0  0
   -2.3083    0.7500    0.0000 O   0  0  0  0  0  0  0  0  0  0  0  0
   -1.4266   -0.4635    0.0000 C   0  0  0  0  0  0  0  0  0  0  0  0
   -1.8901   -1.8901    0.0000 C   0  0  0  0  0  0  0  0  0  0  0  0
   -3.6600   -0.6842    0.0000 C   0  0  0  0  0  0  0  0  0  0  0  0
    0.0000    0.0000    0.0000 C   0  0  0  0  0  0  0  0  0  0  0  0
    0.0000    1.5000    0.0000 C   0  0  0  0  0  0  0  0  0  0  0  0
    1.4266    1.9635    0.0000 C   0  0  0  0  0  0  0  0  0  0  0  0
    1.8901    3.3901    0.0000 O   0  0  0  0  0  0  0  0  0  0  0  0
    2.3083    0.7500    0.0000 N   0  0  0  0  0  0  0  0  0  0  0  0
    1.4266   -0.4635    0.0000 C   0  0  0  0  0  0  0  0  0  0  0  0
    1.8901   -1.8901    0.0000 O   0  0  0  0  0  0  0  0  0  0  0  0
    3.8083    0.7500    0.0000 C   0  0  0  0  0  0  0  0  0  0  0  0
    4.5583   -0.5490    0.0000 C   0  0  0  0  0  0  0  0  0  0  0  0
    6.0583   -0.5490    0.0000 C   0  0  0  0  0  0  0  0  0  0  0  0
    6.8083    0.7500    0.0000 C   0  0  0  0  0  0  0  0  0  0  0  0
    8.3083    0.7500    0.0000 C   0  0  0  0  0  0  0  0  0  0  0  0
    9.8083    0.7500    0.0000 N   0  0  0  0  0  0  0  0  0  0  0  0
    6.0583    2.0490    0.0000 C   0  0  0  0  0  0  0  0  0  0  0  0
    4.5583    2.0490    0.0000 C   0  0  0  0  0  0  0  0  0  0  0  0
    6.8083    3.3481    0.0000 C   0  0  0  0  0  0  0  0  0  0  0  0
    8.3083    3.3481    0.0000 F   0  0  0  0  0  0  0  0  0  0  0  0
    7.0687    4.8253    0.0000 F   0  0  0  0  0  0  0  0  0  0  0  0
    5.3987    3.8611    0.0000 F   0  0  0  0  0  0  0  0  0  0  0  0
  1  2  1  0  0  0  0
  2  3  1  0  0  0  0
  2  4  1  0  0  0  0
  4  5  1  0  0  0  0
  5  6  2  0  0  0  0
  5  7  1  0  0  0  0
  7  8  1  0  0  0  0
  8  9  1  0  0  0  0
  9 10  1  1  0  0  0
  9 11  1  0  0  0  0
 11 12  1  0  0  0  0
 12 13  1  1  0  0  0
 12 14  1  0  0  0  0
  7 14  1  0  0  0  0
 12 15  1  0  0  0  0
 15 16  1  0  0  0  0
  9 16  1  0  0  0  0
 16 17  1  1  0  0  0
 17 18  2  0  0  0  0
 17 19  1  0  0  0  0
 19 20  1  0  0  0  0
 15 20  1  1  0  0  0
 20 21  2  0  0  0  0
 19 22  1  0  0  0  0
 22 23  2  0  0  0  0
 23 24  1  0  0  0  0
 24 25  2  0  0  0  0
 25 26  1  0  0  0  0
 26 27  3  0  0  0  0
 25 28  1  0  0  0  0
 28 29  2  0  0  0  0
 22 29  1  0  0  0  0
 28 30  1  0  0  0  0
 30 31  1  0  0  0  0
 30 32  1  0  0  0  0
 30 33  1  0  0  0  0
M  END
> <chemblId>
CHEMBL1209971

> <bioactivity__type>
Ki

> <units>
nM

> <value>
98.0

$$$$

  CDK     11271516122D 0   0.00000     0.00000     0

 32 35  0  0  0  0              1 V2000 
   -9.2205   -1.8481    0.0000 C   0  0  0  0  0  0  0  0  0  0  0  0
   -8.4705   -0.5490    0.0000 C   0  0  0  0  0  0  0  0  0  0  0  0
   -6.9705   -0.5490    0.0000 O   0  0  0  0  0  0  0  0  0  0  0  0
   -6.2205    0.7500    0.0000 C   0  0  0  0  0  0  0  0  0  0  0  0
   -6.9705    2.0490    0.0000 O   0  0  0  0  0  0  0  0  0  0  0  0
   -4.7205    0.7500    0.0000 N   0  0  0  0  0  0  0  0  0  0  0  0
   -3.6600    2.1842    0.0000 C   0  0  0  0  0  0  0  0  0  0  0  0
   -1.4266    1.9635    0.0000 C   0  0  0  0  0  0  0  0  0  0  0  0
   -1.8901    3.3901    0.0000 C   0  0  0  0  0  0  0  0  0  0  0  0
   -2.3083    0.7500    0.0000 O   0  0  0  0  0  0  0  0  0  0  0  0
   -1.4266   -0.4635    0.0000 C   0  0  0  0  0  0  0  0  0  0  0  0
   -1.8901   -1.8901    0.0000 C   0  0  0  0  0  0  0  0  0  0  0  0
   -3.6600   -0.6842    0.0000 C   0  0  0  0  0  0  0  0  0  0  0  0
    0.0000    0.0000    0.0000 C   0  0  0  0  0  0  0  0  0  0  0  0
    0.0000    1.5000    0.0000 C   0  0  0  0  0  0  0  0  0  0  0  0
    1.4266    1.9635    0.0000 C   0  0  0  0  0  0  0  0  0  0  0  0
    1.8901    3.3901    0.0000 O   0  0  0  0  0  0  0  0  0  0  0  0
    2.3083    0.7500    0.0000 N   0  0  0  0  0  0  0  0  0  0  0  0
    1.4266   -0.4635    0.0000 C   0  0  0  0  0  0  0  0  0  0  0  0
    1.8901   -1.8901    0.0000 O   0  0  0  0  0  0  0  0  0  0  0  0
    3.8083    0.7500    0.0000 C   0  0  0  0  0  0  0  0  0  0  0  0
    4.5583   -0.5490    0.0000 C   0  0  0  0  0  0  0  0  0  0  0  0
    6.0583   -0.5490    0.0000 C   0  0  0  0  0  0  0  0  0  0  0  0
    6.8083    0.7500    0.0000 C   0  0  0  0  0  0  0  0  0  0  0  0
    8.3083    0.7500    0.0000 C   0  0  0  0  0  0  0  0  0  0  0  0
    9.8083    0.7500    0.0000 N   0  0  0  0  0  0  0  0  0  0  0  0
    6.0583    2.0490    0.0000 C   0  0  0  0  0  0  0  0  0  0  0  0
    4.5583    2.0490    0.0000 C   0  0  0  0  0  0  0  0  0  0  0  0
    6.8083    3.3481    0.0000 C   0  0  0  0  0  0  0  0  0  0  0  0
    8.3083    3.3481    0.0000 F   0  0  0  0  0  0  0  0  0  0  0  0
    7.0687    4.8253    0.0000 F   0  0  0  0  0  0  0  0  0  0  0  0
    5.3987    3.8611    0.0000 F   0  0  0  0  0  0  0  0  0  0  0  0
  1  2  1  0  0  0  0
  2  3  1  0  0  0  0
  3  4  1  0  0  0  0
  4  5  2  0  0  0  0
  4  6  1  0  0  0  0
  6  7  1  0  0  0  0
  7  8  1  0  0  0  0
  8  9  1  1  0  0  0
  8 10  1  0  0  0  0
 10 11  1  0  0  0  0
 11 12  1  1  0  0  0
 11 13  1  0  0  0  0
  6 13  1  0  0  0  0
 11 14  1  0  0  0  0
 14 15  1  0  0  0  0
  8 15  1  0  0  0  0
 15 16  1  1  0  0  0
 16 17  2  0  0  0  0
 16 18  1  0  0  0  0
 18 19  1  0  0  0  0
 14 19  1  1  0  0  0
 19 20  2  0  0  0  0
 18 21  1  0  0  0  0
 21 22  2  0  0  0  0
 22 23  1  0  0  0  0
 23 24  2  0  0  0  0
 24 25  1  0  0  0  0
 25 26  3  0  0  0  0
 24 27  1  0  0  0  0
 27 28  2  0  0  0  0
 21 28  1  0  0  0  0
 27 29  1  0  0  0  0
 29 30  1  0  0  0  0
 29 31  1  0  0  0  0
 29 32  1  0  0  0  0
M  END
> <chemblId>
CHEMBL1209973

> <bioactivity__type>
Ki

> <units>
nM

> <value>
5.7

$$$$

  CDK     11271516122D 0   0.00000     0.00000     0

 33 36  0  0  0  0              1 V2000 
  -10.7205   -1.8481    0.0000 C   0  0  0  0  0  0  0  0  0  0  0  0
   -9.2205   -1.8481    0.0000 C   0  0  0  0  0  0  0  0  0  0  0  0
   -8.4705   -0.5490    0.0000 C   0  0  0  0  0  0  0  0  0  0  0  0
   -6.9705   -0.5490    0.0000 O   0  0  0  0  0  0  0  0  0  0  0  0
   -6.2205    0.7500    0.0000 C   0  0  0  0  0  0  0  0  0  0  0  0
   -6.9705    2.0490    0.0000 O   0  0  0  0  0  0  0  0  0  0  0  0
   -4.7205    0.7500    0.0000 N   0  0  0  0  0  0  0  0  0  0  0  0
   -3.6600    2.1842    0.0000 C   0  0  0  0  0  0  0  0  0  0  0  0
   -1.4266    1.9635    0.0000 C   0  0  0  0  0  0  0  0  0  0  0  0
   -1.8901    3.3901    0.0000 C   0  0  0  0  0  0  0  0  0  0  0  0
   -2.3083    0.7500    0.0000 O   0  0  0  0  0  0  0  0  0  0  0  0
   -1.4266   -0.4635    0.0000 C   0  0  0  0  0  0  0  0  0  0  0  0
   -1.8901   -1.8901    0.0000 C   0  0  0  0  0  0  0  0  0  0  0  0
   -3.6600   -0.6842    0.0000 C   0  0  0  0  0  0  0  0  0  0  0  0
    0.0000    0.0000    0.0000 C   0  0  0  0  0  0  0  0  0  0  0  0
    0.0000    1.5000    0.0000 C   0  0  0  0  0  0  0  0  0  0  0  0
    1.4266    1.9635    0.0000 C   0  0  0  0  0  0  0  0  0  0  0  0
    1.8901    3.3901    0.0000 O   0  0  0  0  0  0  0  0  0  0  0  0
    2.3083    0.7500    0.0000 N   0  0  0  0  0  0  0  0  0  0  0  0
    1.4266   -0.4635    0.0000 C   0  0  0  0  0  0  0  0  0  0  0  0
    1.8901   -1.8901    0.0000 O   0  0  0  0  0  0  0  0  0  0  0  0
    3.8083    0.7500    0.0000 C   0  0  0  0  0  0  0  0  0  0  0  0
    4.5583   -0.5490    0.0000 C   0  0  0  0  0  0  0  0  0  0  0  0
    6.0583   -0.5490    0.0000 C   0  0  0  0  0  0  0  0  0  0  0  0
    6.8083    0.7500    0.0000 C   0  0  0  0  0  0  0  0  0  0  0  0
    8.3083    0.7500    0.0000 C   0  0  0  0  0  0  0  0  0  0  0  0
    9.8083    0.7500    0.0000 N   0  0  0  0  0  0  0  0  0  0  0  0
    6.0583    2.0490    0.0000 C   0  0  0  0  0  0  0  0  0  0  0  0
    4.5583    2.0490    0.0000 C   0  0  0  0  0  0  0  0  0  0  0  0
    6.8083    3.3481    0.0000 C   0  0  0  0  0  0  0  0  0  0  0  0
    8.3083    3.3481    0.0000 F   0  0  0  0  0  0  0  0  0  0  0  0
    7.0687    4.8253    0.0000 F   0  0  0  0  0  0  0  0  0  0  0  0
    5.3987    3.8611    0.0000 F   0  0  0  0  0  0  0  0  0  0  0  0
  1  2  1  0  0  0  0
  2  3  1  0  0  0  0
  3  4  1  0  0  0  0
  4  5  1  0  0  0  0
  5  6  2  0  0  0  0
  5  7  1  0  0  0  0
  7  8  1  0  0  0  0
  8  9  1  0  0  0  0
  9 10  1  1  0  0  0
  9 11  1  0  0  0  0
 11 12  1  0  0  0  0
 12 13  1  1  0  0  0
 12 14  1  0  0  0  0
  7 14  1  0  0  0  0
 12 15  1  0  0  0  0
 15 16  1  0  0  0  0
  9 16  1  0  0  0  0
 16 17  1  1  0  0  0
 17 18  2  0  0  0  0
 17 19  1  0  0  0  0
 19 20  1  0  0  0  0
 15 20  1  1  0  0  0
 20 21  2  0  0  0  0
 19 22  1  0  0  0  0
 22 23  2  0  0  0  0
 23 24  1  0  0  0  0
 24 25  2  0  0  0  0
 25 26  1  0  0  0  0
 26 27  3  0  0  0  0
 25 28  1  0  0  0  0
 28 29  2  0  0  0  0
 22 29  1  0  0  0  0
 28 30  1  0  0  0  0
 30 31  1  0  0  0  0
 30 32  1  0  0  0  0
 30 33  1  0  0  0  0
M  END
> <chemblId>
CHEMBL1210033

> <bioactivity__type>
Ki

> <units>
nM

> <value>
6.6

$$$$

  CDK     11271516122D 0   0.00000     0.00000     0

 32 35  0  0  0  0              1 V2000 
   -8.4705   -0.5490    0.0000 C   0  0  0  0  0  0  0  0  0  0  0  0
   -6.9705   -0.5490    0.0000 C   0  0  0  0  0  0  0  0  0  0  0  0
   -6.2205    0.7500    0.0000 S   0  0  0  0  0  0  0  0  0  0  0  0
   -5.9600    2.2272    0.0000 O   0  0  0  0  0  0  0  0  0  0  0  0
   -7.6300    1.2630    0.0000 O   0  0  0  0  0  0  0  0  0  0  0  0
   -4.7205    0.7500    0.0000 N   0  0  0  0  0  0  0  0  0  0  0  0
   -3.6600    2.1842    0.0000 C   0  0  0  0  0  0  0  0  0  0  0  0
   -1.4266    1.9635    0.0000 C   0  0  0  0  0  0  0  0  0  0  0  0
   -1.8901    3.3901    0.0000 C   0  0  0  0  0  0  0  0  0  0  0  0
   -2.3083    0.7500    0.0000 O   0  0  0  0  0  0  0  0  0  0  0  0
   -1.4266   -0.4635    0.0000 C   0  0  0  0  0  0  0  0  0  0  0  0
   -1.8901   -1.8901    0.0000 C   0  0  0  0  0  0  0  0  0  0  0  0
   -3.6600   -0.6842    0.0000 C   0  0  0  0  0  0  0  0  0  0  0  0
    0.0000    0.0000    0.0000 C   0  0  0  0  0  0  0  0  0  0  0  0
    0.0000    1.5000    0.0000 C   0  0  0  0  0  0  0  0  0  0  0  0
    1.4266    1.9635    0.0000 C   0  0  0  0  0  0  0  0  0  0  0  0
    1.8901    3.3901    0.0000 O   0  0  0  0  0  0  0  0  0  0  0  0
    2.3083    0.7500    0.0000 N   0  0  0  0  0  0  0  0  0  0  0  0
    1.4266   -0.4635    0.0000 C   0  0  0  0  0  0  0  0  0  0  0  0
    1.8901   -1.8901    0.0000 O   0  0  0  0  0  0  0  0  0  0  0  0
    3.8083    0.7500    0.0000 C   0  0  0  0  0  0  0  0  0  0  0  0
    4.5583   -0.5490    0.0000 C   0  0  0  0  0  0  0  0  0  0  0  0
    6.0583   -0.5490    0.0000 C   0  0  0  0  0  0  0  0  0  0  0  0
    6.8083    0.7500    0.0000 C   0  0  0  0  0  0  0  0  0  0  0  0
    8.3083    0.7500    0.0000 C   0  0  0  0  0  0  0  0  0  0  0  0
    9.8083    0.7500    0.0000 N   0  0  0  0  0  0  0  0  0  0  0  0
    6.0583    2.0490    0.0000 C   0  0  0  0  0  0  0  0  0  0  0  0
    4.5583    2.0490    0.0000 C   0  0  0  0  0  0  0  0  0  0  0  0
    6.8083    3.3481    0.0000 C   0  0  0  0  0  0  0  0  0  0  0  0
    8.3083    3.3481    0.0000 F   0  0  0  0  0  0  0  0  0  0  0  0
    7.0687    4.8253    0.0000 F   0  0  0  0  0  0  0  0  0  0  0  0
    5.3987    3.8611    0.0000 F   0  0  0  0  0  0  0  0  0  0  0  0
  1  2  1  0  0  0  0
  2  3  1  0  0  0  0
  3  4  2  0  0  0  0
  3  5  2  0  0  0  0
  3  6  1  0  0  0  0
  6  7  1  0  0  0  0
  7  8  1  0  0  0  0
  8  9  1  1  0  0  0
  8 10  1  0  0  0  0
 10 11  1  0  0  0  0
 11 12  1  1  0  0  0
 11 13  1  0  0  0  0
  6 13  1  0  0  0  0
 11 14  1  0  0  0  0
 14 15  1  0  0  0  0
  8 15  1  0  0  0  0
 15 16  1  1  0  0  0
 16 17  2  0  0  0  0
 16 18  1  0  0  0  0
 18 19  1  0  0  0  0
 14 19  1  1  0  0  0
 19 20  2  0  0  0  0
 18 21  1  0  0  0  0
 21 22  2  0  0  0  0
 22 23  1  0  0  0  0
 23 24  2  0  0  0  0
 24 25  1  0  0  0  0
 25 26  3  0  0  0  0
 24 27  1  0  0  0  0
 27 28  2  0  0  0  0
 21 28  1  0  0  0  0
 27 29  1  0  0  0  0
 29 30  1  0  0  0  0
 29 31  1  0  0  0  0
 29 32  1  0  0  0  0
M  END
> <chemblId>
CHEMBL1210036

> <bioactivity__type>
Ki

> <units>
nM

> <value>
16.0

$$$$

  CDK     11271516122D 0   0.00000     0.00000     0

 30 33  0  0  0  0              1 V2000 
   -6.2205    0.7500    0.0000 C   0  0  0  0  0  0  0  0  0  0  0  0
   -4.7205    0.7500    0.0000 N   0  0  0  0  0  0  0  0  0  0  0  0
   -3.6600    2.1842    0.0000 C   0  0  0  0  0  0  0  0  0  0  0  0
   -4.2686    3.5551    0.0000 O   0  0  0  0  0  0  0  0  0  0  0  0
   -1.4266    1.9635    0.0000 C   0  0  0  0  0  0  0  0  0  0  0  0
   -1.8901    3.3901    0.0000 C   0  0  0  0  0  0  0  0  0  0  0  0
   -2.3083    0.7500    0.0000 O   0  0  0  0  0  0  0  0  0  0  0  0
   -1.4266   -0.4635    0.0000 C   0  0  0  0  0  0  0  0  0  0  0  0
   -1.8901   -1.8901    0.0000 C   0  0  0  0  0  0  0  0  0  0  0  0
    0.0000    0.0000    0.0000 C   0  0  0  0  0  0  0  0  0  0  0  0
    0.0000    1.5000    0.0000 C   0  0  0  0  0  0  0  0  0  0  0  0
    1.4266    1.9635    0.0000 C   0  0  0  0  0  0  0  0  0  0  0  0
    1.8901    3.3901    0.0000 O   0  0  0  0  0  0  0  0  0  0  0  0
    2.3083    0.7500    0.0000 N   0  0  0  0  0  0  0  0  0  0  0  0
    1.4266   -0.4635    0.0000 C   0  0  0  0  0  0  0  0  0  0  0  0
    1.8901   -1.8901    0.0000 O   0  0  0  0  0  0  0  0  0  0  0  0
    3.8083    0.7500    0.0000 C   0  0  0  0  0  0  0  0  0  0  0  0
    4.5583   -0.5490    0.0000 C   0  0  0  0  0  0  0  0  0  0  0  0
    6.0583   -0.5490    0.0000 C   0  0  0  0  0  0  0  0  0  0  0  0
    6.8083    0.7500    0.0000 C   0  0  0  0  0  0  0  0  0  0  0  0
    8.3083    0.7500    0.0000 C   0  0  0  0  0  0  0  0  0  0  0  0
    9.8083    0.7500    0.0000 N   0  0  0  0  0  0  0  0  0  0  0  0
    6.0583    2.0490    0.0000 C   0  0  0  0  0  0  0  0  0  0  0  0
    4.5583    2.0490    0.0000 C   0  0  0  0  0  0  0  0  0  0  0  0
    6.8083    3.3481    0.0000 C   0  0  0  0  0  0  0  0  0  0  0  0
    8.3083    3.3481    0.0000 F   0  0  0  0  0  0  0  0  0  0  0  0
    7.0687    4.8253    0.0000 F   0  0  0  0  0  0  0  0  0  0  0  0
    5.3987    3.8611    0.0000 F   0  0  0  0  0  0  0  0  0  0  0  0
   -3.6600   -0.6842    0.0000 C   0  0  0  0  0  0  0  0  0  0  0  0
   -4.2686   -2.0551    0.0000 O   0  0  0  0  0  0  0  0  0  0  0  0
  1  2  1  0  0  0  0
  2  3  1  0  0  0  0
  3  4  2  0  0  0  0
  3  5  1  0  0  0  0
  5  6  1  1  0  0  0
  5  7  1  0  0  0  0
  7  8  1  0  0  0  0
  8  9  1  1  0  0  0
  8 10  1  0  0  0  0
 10 11  1  0  0  0  0
  5 11  1  0  0  0  0
 11 12  1  1  0  0  0
 12 13  2  0  0  0  0
 12 14  1  0  0  0  0
 14 15  1  0  0  0  0
 10 15  1  1  0  0  0
 15 16  2  0  0  0  0
 14 17  1  0  0  0  0
 17 18  2  0  0  0  0
 18 19  1  0  0  0  0
 19 20  2  0  0  0  0
 20 21  1  0  0  0  0
 21 22  3  0  0  0  0
 20 23  1  0  0  0  0
 23 24  2  0  0  0  0
 17 24  1  0  0  0  0
 23 25  1  0  0  0  0
 25 26  1  0  0  0  0
 25 27  1  0  0  0  0
 25 28  1  0  0  0  0
  8 29  1  0  0  0  0
  2 29  1  0  0  0  0
 29 30  2  0  0  0  0
M  END
> <chemblId>
CHEMBL1210840

> <bioactivity__type>
Ki

> <units>
nM

> <value>
20.0

$$$$

  CDK     11271516122D 0   0.00000     0.00000     0

 33 37  0  0  0  0              1 V2000 
   -1.8901    3.3901    0.0000 C   0  0  0  0  0  0  0  0  0  0  0  0
   -1.4266    1.9635    0.0000 C   0  0  0  0  0  0  0  0  0  0  0  0
   -2.3083    0.7500    0.0000 O   0  0  0  0  0  0  0  0  0  0  0  0
   -1.4266   -0.4635    0.0000 C   0  0  0  0  0  0  0  0  0  0  0  0
   -1.8901   -1.8901    0.0000 C   0  0  0  0  0  0  0  0  0  0  0  0
    0.0000    0.0000    0.0000 C   0  0  0  0  0  0  0  0  0  0  0  0
    0.0000    1.5000    0.0000 C   0  0  0  0  0  0  0  0  0  0  0  0
    1.4266    1.9635    0.0000 C   0  0  0  0  0  0  0  0  0  0  0  0
    1.8901    3.3901    0.0000 O   0  0  0  0  0  0  0  0  0  0  0  0
    2.3083    0.7500    0.0000 N   0  0  0  0  0  0  0  0  0  0  0  0
    1.4266   -0.4635    0.0000 C   0  0  0  0  0  0  0  0  0  0  0  0
    1.8901   -1.8901    0.0000 O   0  0  0  0  0  0  0  0  0  0  0  0
    3.8083    0.7500    0.0000 C   0  0  0  0  0  0  0  0  0  0  0  0
    4.5583   -0.5490    0.0000 C   0  0  0  0  0  0  0  0  0  0  0  0
    6.0583   -0.5490    0.0000 C   0  0  0  0  0  0  0  0  0  0  0  0
    6.8083    0.7500    0.0000 C   0  0  0  0  0  0  0  0  0  0  0  0
    8.3083    0.7500    0.0000 C   0  0  0  0  0  0  0  0  0  0  0  0
    9.8083    0.7500    0.0000 N   0  0  0  0  0  0  0  0  0  0  0  0
    6.0583    2.0490    0.0000 C   0  0  0  0  0  0  0  0  0  0  0  0
    4.5583    2.0490    0.0000 C   0  0  0  0  0  0  0  0  0  0  0  0
    6.8083    3.3481    0.0000 C   0  0  0  0  0  0  0  0  0  0  0  0
    8.3083    3.3481    0.0000 F   0  0  0  0  0  0  0  0  0  0  0  0
    7.0687    4.8253    0.0000 F   0  0  0  0  0  0  0  0  0  0  0  0
    5.3987    3.8611    0.0000 F   0  0  0  0  0  0  0  0  0  0  0  0
   -3.6600   -0.6842    0.0000 C   0  0  0  0  0  0  0  0  0  0  0  0
   -4.2686   -2.0551    0.0000 O   0  0  0  0  0  0  0  0  0  0  0  0
   -4.7205    0.7500    0.0000 N   0  0  0  0  0  0  0  0  0  0  0  0
   -6.2205    0.7500    0.0000 C   0  0  0  0  0  0  0  0  0  0  0  0
   -6.9705   -0.5490    0.0000 C   0  0  0  0  0  0  0  0  0  0  0  0
   -8.2695   -1.2990    0.0000 C   0  0  0  0  0  0  0  0  0  0  0  0
   -6.9705   -2.0490    0.0000 C   0  0  0  0  0  0  0  0  0  0  0  0
   -3.6600    2.1842    0.0000 C   0  0  0  0  0  0  0  0  0  0  0  0
   -4.2686    3.5551    0.0000 O   0  0  0  0  0  0  0  0  0  0  0  0
  2  1  1  1  0  0  0
  2  3  1  0  0  0  0
  3  4  1  0  0  0  0
  4  5  1  1  0  0  0
  4  6  1  0  0  0  0
  6  7  1  0  0  0  0
  2  7  1  0  0  0  0
  7  8  1  1  0  0  0
  8  9  2  0  0  0  0
  8 10  1  0  0  0  0
 10 11  1  0  0  0  0
  6 11  1  1  0  0  0
 11 12  2  0  0  0  0
 10 13  1  0  0  0  0
 13 14  2  0  0  0  0
 14 15  1  0  0  0  0
 15 16  2  0  0  0  0
 16 17  1  0  0  0  0
 17 18  3  0  0  0  0
 16 19  1  0  0  0  0
 19 20  2  0  0  0  0
 13 20  1  0  0  0  0
 19 21  1  0  0  0  0
 21 22  1  0  0  0  0
 21 23  1  0  0  0  0
 21 24  1  0  0  0  0
  4 25  1  0  0  0  0
 25 26  2  0  0  0  0
 25 27  1  0  0  0  0
 27 28  1  0  0  0  0
 28 29  1  0  0  0  0
 29 30  1  0  0  0  0
 30 31  1  0  0  0  0
 29 31  1  0  0  0  0
 27 32  1  0  0  0  0
  2 32  1  0  0  0  0
 32 33  2  0  0  0  0
M  END
> <chemblId>
CHEMBL1210841

> <bioactivity__type>
Ki

> <units>
nM

> <value>
50.0

$$$$

  CDK     11271516122D 0   0.00000     0.00000     0

 33 36  0  0  0  0              1 V2000 
   -9.2205   -1.8481    0.0000 C   0  0  0  0  0  0  0  0  0  0  0  0
   -8.4705   -0.5490    0.0000 C   0  0  0  0  0  0  0  0  0  0  0  0
   -9.2205    0.7500    0.0000 C   0  0  0  0  0  0  0  0  0  0  0  0
   -6.9705   -0.5490    0.0000 O   0  0  0  0  0  0  0  0  0  0  0  0
   -6.2205    0.7500    0.0000 C   0  0  0  0  0  0  0  0  0  0  0  0
   -6.9705    2.0490    0.0000 O   0  0  0  0  0  0  0  0  0  0  0  0
   -4.7205    0.7500    0.0000 N   0  0  0  0  0  0  0  0  0  0  0  0
   -3.6600    2.1842    0.0000 C   0  0  0  0  0  0  0  0  0  0  0  0
   -1.4266    1.9635    0.0000 C   0  0  0  0  0  0  0  0  0  0  0  0
   -1.8901    3.3901    0.0000 C   0  0  0  0  0  0  0  0  0  0  0  0
   -2.3083    0.7500    0.0000 O   0  0  0  0  0  0  0  0  0  0  0  0
   -1.4266   -0.4635    0.0000 C   0  0  0  0  0  0  0  0  0  0  0  0
   -1.8901   -1.8901    0.0000 C   0  0  0  0  0  0  0  0  0  0  0  0
   -3.6600   -0.6842    0.0000 C   0  0  0  0  0  0  0  0  0  0  0  0
    0.0000    0.0000    0.0000 C   0  0  0  0  0  0  0  0  0  0  0  0
    0.0000    1.5000    0.0000 C   0  0  0  0  0  0  0  0  0  0  0  0
    1.4266    1.9635    0.0000 C   0  0  0  0  0  0  0  0  0  0  0  0
    1.8901    3.3901    0.0000 O   0  0  0  0  0  0  0  0  0  0  0  0
    2.3083    0.7500    0.0000 N   0  0  0  0  0  0  0  0  0  0  0  0
    1.4266   -0.4635    0.0000 C   0  0  0  0  0  0  0  0  0  0  0  0
    1.8901   -1.8901    0.0000 O   0  0  0  0  0  0  0  0  0  0  0  0
    3.8083    0.7500    0.0000 C   0  0  0  0  0  0  0  0  0  0  0  0
    4.5583   -0.5490    0.0000 C   0  0  0  0  0  0  0  0  0  0  0  0
    6.0583   -0.5490    0.0000 C   0  0  0  0  0  0  0  0  0  0  0  0
    6.8083    0.7500    0.0000 C   0  0  0  0  0  0  0  0  0  0  0  0
    8.3083    0.7500    0.0000 C   0  0  0  0  0  0  0  0  0  0  0  0
    9.8083    0.7500    0.0000 N   0  0  0  0  0  0  0  0  0  0  0  0
    6.0583    2.0490    0.0000 C   0  0  0  0  0  0  0  0  0  0  0  0
    4.5583    2.0490    0.0000 C   0  0  0  0  0  0  0  0  0  0  0  0
    6.8083    3.3481    0.0000 C   0  0  0  0  0  0  0  0  0  0  0  0
    8.3083    3.3481    0.0000 F   0  0  0  0  0  0  0  0  0  0  0  0
    7.0687    4.8253    0.0000 F   0  0  0  0  0  0  0  0  0  0  0  0
    5.3987    3.8611    0.0000 F   0  0  0  0  0  0  0  0  0  0  0  0
  1  2  1  0  0  0  0
  2  3  1  0  0  0  0
  2  4  1  0  0  0  0
  4  5  1  0  0  0  0
  5  6  2  0  0  0  0
  5  7  1  0  0  0  0
  7  8  1  0  0  0  0
  8  9  1  0  0  0  0
  9 10  1  1  0  0  0
  9 11  1  0  0  0  0
 11 12  1  0  0  0  0
 12 13  1  1  0  0  0
 12 14  1  0  0  0  0
  7 14  1  0  0  0  0
 12 15  1  0  0  0  0
 15 16  1  0  0  0  0
  9 16  1  0  0  0  0
 16 17  1  1  0  0  0
 17 18  2  0  0  0  0
 17 19  1  0  0  0  0
 19 20  1  0  0  0  0
 15 20  1  1  0  0  0
 20 21  2  0  0  0  0
 19 22  1  0  0  0  0
 22 23  2  0  0  0  0
 23 24  1  0  0  0  0
 24 25  2  0  0  0  0
 25 26  1  0  0  0  0
 26 27  3  0  0  0  0
 25 28  1  0  0  0  0
 28 29  2  0  0  0  0
 22 29  1  0  0  0  0
 28 30  1  0  0  0  0
 30 31  1  0  0  0  0
 30 32  1  0  0  0  0
 30 33  1  0  0  0  0
M  END
> <chemblId>
CHEMBL1210842

> <bioactivity__type>
Ki

> <units>
nM

> <value>
11.0

$$$$

  CDK     11271516122D 0   0.00000     0.00000     0

 33 36  0  0  0  0              1 V2000 
   -7.2603    1.2973    0.0000 C   0  0  0  0  0  0  0  0  0  0  0  0
   -5.8324    1.7568    0.0000 C   0  0  0  0  0  0  0  0  0  0  0  0
   -5.5164    3.2232    0.0000 C   0  0  0  0  0  0  0  0  0  0  0  0
   -4.7205    0.7500    0.0000 N   0  3  0  0  0  0  0  0  0  0  0  0
   -5.8324   -0.2568    0.0000 O   0  5  0  0  0  0  0  0  0  0  0  0
   -3.6600    2.1842    0.0000 C   0  0  0  0  0  0  0  0  0  0  0  0
   -4.2686    3.5551    0.0000 O   0  0  0  0  0  0  0  0  0  0  0  0
   -1.4266    1.9635    0.0000 C   0  0  0  0  0  0  0  0  0  0  0  0
   -1.8901    3.3901    0.0000 C   0  0  0  0  0  0  0  0  0  0  0  0
   -2.3083    0.7500    0.0000 O   0  0  0  0  0  0  0  0  0  0  0  0
   -1.4266   -0.4635    0.0000 C   0  0  0  0  0  0  0  0  0  0  0  0
   -1.8901   -1.8901    0.0000 C   0  0  0  0  0  0  0  0  0  0  0  0
    0.0000    0.0000    0.0000 C   0  0  0  0  0  0  0  0  0  0  0  0
    0.0000    1.5000    0.0000 C   0  0  0  0  0  0  0  0  0  0  0  0
    1.4266    1.9635    0.0000 C   0  0  0  0  0  0  0  0  0  0  0  0
    1.8901    3.3901    0.0000 O   0  0  0  0  0  0  0  0  0  0  0  0
    2.3083    0.7500    0.0000 N   0  0  0  0  0  0  0  0  0  0  0  0
    1.4266   -0.4635    0.0000 C   0  0  0  0  0  0  0  0  0  0  0  0
    1.8901   -1.8901    0.0000 O   0  0  0  0  0  0  0  0  0  0  0  0
    3.8083    0.7500    0.0000 C   0  0  0  0  0  0  0  0  0  0  0  0
    4.5583   -0.5490    0.0000 C   0  0  0  0  0  0  0  0  0  0  0  0
    6.0583   -0.5490    0.0000 C   0  0  0  0  0  0  0  0  0  0  0  0
    6.8083    0.7500    0.0000 C   0  0  0  0  0  0  0  0  0  0  0  0
    8.3083    0.7500    0.0000 C   0  0  0  0  0  0  0  0  0  0  0  0
    9.8083    0.7500    0.0000 N   0  0  0  0  0  0  0  0  0  0  0  0
    6.0583    2.0490    0.0000 C   0  0  0  0  0  0  0  0  0  0  0  0
    4.5583    2.0490    0.0000 C   0  0  0  0  0  0  0  0  0  0  0  0
    6.8083    3.3481    0.0000 C   0  0  0  0  0  0  0  0  0  0  0  0
    8.3083    3.3481    0.0000 F   0  0  0  0  0  0  0  0  0  0  0  0
    7.0687    4.8253    0.0000 F   0  0  0  0  0  0  0  0  0  0  0  0
    5.3987    3.8611    0.0000 F   0  0  0  0  0  0  0  0  0  0  0  0
   -3.6600   -0.6842    0.0000 C   0  0  0  0  0  0  0  0  0  0  0  0
   -4.2686   -2.0551    0.0000 O   0  0  0  0  0  0  0  0  0  0  0  0
  1  2  1  0  0  0  0
  2  3  1  0  0  0  0
  2  4  1  0  0  0  0
  4  5  1  0  0  0  0
  4  6  1  0  0  0  0
  6  7  2  0  0  0  0
  6  8  1  0  0  0  0
  8  9  1  1  0  0  0
  8 10  1  0  0  0  0
 10 11  1  0  0  0  0
 11 12  1  1  0  0  0
 11 13  1  0  0  0  0
 13 14  1  0  0  0  0
  8 14  1  0  0  0  0
 14 15  1  1  0  0  0
 15 16  2  0  0  0  0
 15 17  1  0  0  0  0
 17 18  1  0  0  0  0
 13 18  1  1  0  0  0
 18 19  2  0  0  0  0
 17 20  1  0  0  0  0
 20 21  2  0  0  0  0
 21 22  1  0  0  0  0
 22 23  2  0  0  0  0
 23 24  1  0  0  0  0
 24 25  3  0  0  0  0
 23 26  1  0  0  0  0
 26 27  2  0  0  0  0
 20 27  1  0  0  0  0
 26 28  1  0  0  0  0
 28 29  1  0  0  0  0
 28 30  1  0  0  0  0
 28 31  1  0  0  0  0
 11 32  1  0  0  0  0
  4 32  1  0  0  0  0
 32 33  2  0  0  0  0
M  END
> <chemblId>
CHEMBL1210843

> <bioactivity__type>
Ki

> <units>
nM

> <value>
3600.0

$$$$

  CDK     11271516122D 0   0.00000     0.00000     0

 32 35  0  0  0  0              1 V2000 
   -9.2205   -1.8481    0.0000 C   0  0  0  0  0  0  0  0  0  0  0  0
   -8.4705   -0.5490    0.0000 C   0  0  0  0  0  0  0  0  0  0  0  0
   -6.9705   -0.5490    0.0000 N   0  0  0  0  0  0  0  0  0  0  0  0
   -6.2205    0.7500    0.0000 C   0  0  0  0  0  0  0  0  0  0  0  0
   -6.9705    2.0490    0.0000 O   0  0  0  0  0  0  0  0  0  0  0  0
   -4.7205    0.7500    0.0000 N   0  0  0  0  0  0  0  0  0  0  0  0
   -3.6600    2.1842    0.0000 C   0  0  0  0  0  0  0  0  0  0  0  0
   -1.4266    1.9635    0.0000 C   0  0  0  0  0  0  0  0  0  0  0  0
   -1.8901    3.3901    0.0000 C   0  0  0  0  0  0  0  0  0  0  0  0
   -2.3083    0.7500    0.0000 O   0  0  0  0  0  0  0  0  0  0  0  0
   -1.4266   -0.4635    0.0000 C   0  0  0  0  0  0  0  0  0  0  0  0
   -1.8901   -1.8901    0.0000 C   0  0  0  0  0  0  0  0  0  0  0  0
   -3.6600   -0.6842    0.0000 C   0  0  0  0  0  0  0  0  0  0  0  0
    0.0000    0.0000    0.0000 C   0  0  0  0  0  0  0  0  0  0  0  0
    0.0000    1.5000    0.0000 C   0  0  0  0  0  0  0  0  0  0  0  0
    1.4266    1.9635    0.0000 C   0  0  0  0  0  0  0  0  0  0  0  0
    1.8901    3.3901    0.0000 O   0  0  0  0  0  0  0  0  0  0  0  0
    2.3083    0.7500    0.0000 N   0  0  0  0  0  0  0  0  0  0  0  0
    1.4266   -0.4635    0.0000 C   0  0  0  0  0  0  0  0  0  0  0  0
    1.8901   -1.8901    0.0000 O   0  0  0  0  0  0  0  0  0  0  0  0
    3.8083    0.7500    0.0000 C   0  0  0  0  0  0  0  0  0  0  0  0
    4.5583   -0.5490    0.0000 C   0  0  0  0  0  0  0  0  0  0  0  0
    6.0583   -0.5490    0.0000 C   0  0  0  0  0  0  0  0  0  0  0  0
    6.8083    0.7500    0.0000 C   0  0  0  0  0  0  0  0  0  0  0  0
    8.3083    0.7500    0.0000 C   0  0  0  0  0  0  0  0  0  0  0  0
    9.8083    0.7500    0.0000 N   0  0  0  0  0  0  0  0  0  0  0  0
    6.0583    2.0490    0.0000 C   0  0  0  0  0  0  0  0  0  0  0  0
    4.5583    2.0490    0.0000 C   0  0  0  0  0  0  0  0  0  0  0  0
    6.8083    3.3481    0.0000 C   0  0  0  0  0  0  0  0  0  0  0  0
    8.3083    3.3481    0.0000 F   0  0  0  0  0  0  0  0  0  0  0  0
    7.0687    4.8253    0.0000 F   0  0  0  0  0  0  0  0  0  0  0  0
    5.3987    3.8611    0.0000 F   0  0  0  0  0  0  0  0  0  0  0  0
  1  2  1  0  0  0  0
  2  3  1  0  0  0  0
  3  4  1  0  0  0  0
  4  5  2  0  0  0  0
  4  6  1  0  0  0  0
  6  7  1  0  0  0  0
  7  8  1  0  0  0  0
  8  9  1  1  0  0  0
  8 10  1  0  0  0  0
 10 11  1  0  0  0  0
 11 12  1  1  0  0  0
 11 13  1  0  0  0  0
  6 13  1  0  0  0  0
 11 14  1  0  0  0  0
 14 15  1  0  0  0  0
  8 15  1  0  0  0  0
 15 16  1  1  0  0  0
 16 17  2  0  0  0  0
 16 18  1  0  0  0  0
 18 19  1  0  0  0  0
 14 19  1  1  0  0  0
 19 20  2  0  0  0  0
 18 21  1  0  0  0  0
 21 22  2  0  0  0  0
 22 23  1  0  0  0  0
 23 24  2  0  0  0  0
 24 25  1  0  0  0  0
 25 26  3  0  0  0  0
 24 27  1  0  0  0  0
 27 28  2  0  0  0  0
 21 28  1  0  0  0  0
 27 29  1  0  0  0  0
 29 30  1  0  0  0  0
 29 31  1  0  0  0  0
 29 32  1  0  0  0  0
M  END
> <chemblId>
CHEMBL1210907

> <bioactivity__type>
Ki

> <units>
nM

> <value>
176.0

$$$$

  CDK     11271516122D 0   0.00000     0.00000     0

 32 35  0  0  0  0              1 V2000 
   -6.9705   -0.5490    0.0000 C   0  0  0  0  0  0  0  0  0  0  0  0
   -6.2205    0.7500    0.0000 C   0  0  0  0  0  0  0  0  0  0  0  0
   -6.9705    2.0490    0.0000 C   0  0  0  0  0  0  0  0  0  0  0  0
   -4.7205    0.7500    0.0000 N   0  0  0  0  0  0  0  0  0  0  0  0
   -3.6600    2.1842    0.0000 C   0  0  0  0  0  0  0  0  0  0  0  0
   -4.2686    3.5551    0.0000 O   0  0  0  0  0  0  0  0  0  0  0  0
   -1.4266    1.9635    0.0000 C   0  0  0  0  0  0  0  0  0  0  0  0
   -1.8901    3.3901    0.0000 C   0  0  0  0  0  0  0  0  0  0  0  0
   -2.3083    0.7500    0.0000 O   0  0  0  0  0  0  0  0  0  0  0  0
   -1.4266   -0.4635    0.0000 C   0  0  0  0  0  0  0  0  0  0  0  0
   -1.8901   -1.8901    0.0000 C   0  0  0  0  0  0  0  0  0  0  0  0
    0.0000    0.0000    0.0000 C   0  0  0  0  0  0  0  0  0  0  0  0
    0.0000    1.5000    0.0000 C   0  0  0  0  0  0  0  0  0  0  0  0
    1.4266    1.9635    0.0000 C   0  0  0  0  0  0  0  0  0  0  0  0
    1.8901    3.3901    0.0000 O   0  0  0  0  0  0  0  0  0  0  0  0
    2.3083    0.7500    0.0000 N   0  0  0  0  0  0  0  0  0  0  0  0
    1.4266   -0.4635    0.0000 C   0  0  0  0  0  0  0  0  0  0  0  0
    1.8901   -1.8901    0.0000 O   0  0  0  0  0  0  0  0  0  0  0  0
    3.8083    0.7500    0.0000 C   0  0  0  0  0  0  0  0  0  0  0  0
    4.5583   -0.5490    0.0000 C   0  0  0  0  0  0  0  0  0  0  0  0
    6.0583   -0.5490    0.0000 C   0  0  0  0  0  0  0  0  0  0  0  0
    6.8083    0.7500    0.0000 C   0  0  0  0  0  0  0  0  0  0  0  0
    8.3083    0.7500    0.0000 C   0  0  0  0  0  0  0  0  0  0  0  0
    9.8083    0.7500    0.0000 N   0  0  0  0  0  0  0  0  0  0  0  0
    6.0583    2.0490    0.0000 C   0  0  0  0  0  0  0  0  0  0  0  0
    4.5583    2.0490    0.0000 C   0  0  0  0  0  0  0  0  0  0  0  0
    6.8083    3.3481    0.0000 C   0  0  0  0  0  0  0  0  0  0  0  0
    8.3083    3.3481    0.0000 F   0  0  0  0  0  0  0  0  0  0  0  0
    7.0687    4.8253    0.0000 F   0  0  0  0  0  0  0  0  0  0  0  0
    5.3987    3.8611    0.0000 F   0  0  0  0  0  0  0  0  0  0  0  0
   -3.6600   -0.6842    0.0000 C   0  0  0  0  0  0  0  0  0  0  0  0
   -4.2686   -2.0551    0.0000 O   0  0  0  0  0  0  0  0  0  0  0  0
  1  2  1  0  0  0  0
  2  3  1  0  0  0  0
  2  4  1  0  0  0  0
  4  5  1  0  0  0  0
  5  6  2  0  0  0  0
  5  7  1  0  0  0  0
  7  8  1  1  0  0  0
  7  9  1  0  0  0  0
  9 10  1  0  0  0  0
 10 11  1  1  0  0  0
 10 12  1  0  0  0  0
 12 13  1  0  0  0  0
  7 13  1  0  0  0  0
 13 14  1  1  0  0  0
 14 15  2  0  0  0  0
 14 16  1  0  0  0  0
 16 17  1  0  0  0  0
 12 17  1  1  0  0  0
 17 18  2  0  0  0  0
 16 19  1  0  0  0  0
 19 20  2  0  0  0  0
 20 21  1  0  0  0  0
 21 22  2  0  0  0  0
 22 23  1  0  0  0  0
 23 24  3  0  0  0  0
 22 25  1  0  0  0  0
 25 26  2  0  0  0  0
 19 26  1  0  0  0  0
 25 27  1  0  0  0  0
 27 28  1  0  0  0  0
 27 29  1  0  0  0  0
 27 30  1  0  0  0  0
 10 31  1  0  0  0  0
  4 31  1  0  0  0  0
 31 32  2  0  0  0  0
M  END
> <chemblId>
CHEMBL1210908

> <bioactivity__type>
Ki

> <units>
nM

> <value>
14.0

$$$$

  CDK     11271516122D 0   0.00000     0.00000     0

 29 32  0  0  0  0              1 V2000 
   -6.9705   -0.5490    0.0000 C   0  0  0  0  0  0  0  0  0  0  0  0
   -6.2205    0.7500    0.0000 O   0  0  0  0  0  0  0  0  0  0  0  0
   -4.7205    0.7500    0.0000 N   0  0  0  0  0  0  0  0  0  0  0  0
   -3.6600    2.1842    0.0000 C   0  0  0  0  0  0  0  0  0  0  0  0
   -1.4266    1.9635    0.0000 C   0  0  0  0  0  0  0  0  0  0  0  0
   -1.8901    3.3901    0.0000 C   0  0  0  0  0  0  0  0  0  0  0  0
   -2.3083    0.7500    0.0000 O   0  0  0  0  0  0  0  0  0  0  0  0
   -1.4266   -0.4635    0.0000 C   0  0  0  0  0  0  0  0  0  0  0  0
   -1.8901   -1.8901    0.0000 C   0  0  0  0  0  0  0  0  0  0  0  0
   -3.6600   -0.6842    0.0000 C   0  0  0  0  0  0  0  0  0  0  0  0
    0.0000    0.0000    0.0000 C   0  0  0  0  0  0  0  0  0  0  0  0
    0.0000    1.5000    0.0000 C   0  0  0  0  0  0  0  0  0  0  0  0
    1.4266    1.9635    0.0000 C   0  0  0  0  0  0  0  0  0  0  0  0
    1.8901    3.3901    0.0000 O   0  0  0  0  0  0  0  0  0  0  0  0
    2.3083    0.7500    0.0000 N   0  0  0  0  0  0  0  0  0  0  0  0
    1.4266   -0.4635    0.0000 C   0  0  0  0  0  0  0  0  0  0  0  0
    1.8901   -1.8901    0.0000 O   0  0  0  0  0  0  0  0  0  0  0  0
    3.8083    0.7500    0.0000 C   0  0  0  0  0  0  0  0  0  0  0  0
    4.5583   -0.5490    0.0000 C   0  0  0  0  0  0  0  0  0  0  0  0
    6.0583   -0.5490    0.0000 C   0  0  0  0  0  0  0  0  0  0  0  0
    6.8083    0.7500    0.0000 C   0  0  0  0  0  0  0  0  0  0  0  0
    8.3083    0.7500    0.0000 C   0  0  0  0  0  0  0  0  0  0  0  0
    9.8083    0.7500    0.0000 N   0  0  0  0  0  0  0  0  0  0  0  0
    6.0583    2.0490    0.0000 C   0  0  0  0  0  0  0  0  0  0  0  0
    4.5583    2.0490    0.0000 C   0  0  0  0  0  0  0  0  0  0  0  0
    6.8083    3.3481    0.0000 C   0  0  0  0  0  0  0  0  0  0  0  0
    8.3083    3.3481    0.0000 F   0  0  0  0  0  0  0  0  0  0  0  0
    7.0687    4.8253    0.0000 F   0  0  0  0  0  0  0  0  0  0  0  0
    5.3987    3.8611    0.0000 F   0  0  0  0  0  0  0  0  0  0  0  0
  1  2  1  0  0  0  0
  2  3  1  0  0  0  0
  3  4  1  0  0  0  0
  4  5  1  0  0  0  0
  5  6  1  1  0  0  0
  5  7  1  0  0  0  0
  7  8  1  0  0  0  0
  8  9  1  1  0  0  0
  8 10  1  0  0  0  0
  3 10  1  0  0  0  0
  8 11  1  0  0  0  0
 11 12  1  0  0  0  0
  5 12  1  0  0  0  0
 12 13  1  1  0  0  0
 13 14  2  0  0  0  0
 13 15  1  0  0  0  0
 15 16  1  0  0  0  0
 11 16  1  1  0  0  0
 16 17  2  0  0  0  0
 15 18  1  0  0  0  0
 18 19  2  0  0  0  0
 19 20  1  0  0  0  0
 20 21  2  0  0  0  0
 21 22  1  0  0  0  0
 22 23  3  0  0  0  0
 21 24  1  0  0  0  0
 24 25  2  0  0  0  0
 18 25  1  0  0  0  0
 24 26  1  0  0  0  0
 26 27  1  0  0  0  0
 26 28  1  0  0  0  0
 26 29  1  0  0  0  0
M  END
> <chemblId>
CHEMBL1210910

> <bioactivity__type>
Ki

> <units>
nM

> <value>
3.7

$$$$

  CDK     11271516122D 0   0.00000     0.00000     0

 28 29  0  0  0  0              1 V2000 
   -5.3743    4.0104    0.0000 C   0  0  0  0  0  0  0  0  0  0  0  0
   -3.8971    3.7500    0.0000 C   0  0  0  0  0  0  0  0  0  0  0  0
   -4.4101    2.3404    0.0000 O   0  0  0  0  0  0  0  0  0  0  0  0
   -2.5981    3.0000    0.0000 C   0  0  0  0  0  0  0  0  0  0  0  0
   -2.5980    1.5000    0.0000 O   0  0  0  0  0  0  0  0  0  0  0  0
   -1.2990    0.7500    0.0000 C   0  0  0  0  0  0  0  0  0  0  0  0
    0.0000    1.5000    0.0000 C   0  0  0  0  0  0  0  0  0  0  0  0
    1.2990    0.7500    0.0000 C   0  0  0  0  0  0  0  0  0  0  0  0
    1.2990   -0.7500    0.0000 C   0  0  0  0  0  0  0  0  0  0  0  0
    2.5980   -1.5000    0.0000 F   0  0  0  0  0  0  0  0  0  0  0  0
    0.0000   -1.5000    0.0000 C   0  0  0  0  0  0  0  0  0  0  0  0
   -1.2990   -0.7500    0.0000 C   0  0  0  0  0  0  0  0  0  0  0  0
   -3.8971    5.2500    0.0000 C   0  0  0  0  0  0  0  0  0  0  0  0
   -2.5981    6.0000    0.0000 O   0  0  0  0  0  0  0  0  0  0  0  0
   -5.1961    6.0000    0.0000 N   0  0  0  0  0  0  0  0  0  0  0  0
   -5.1962    7.5000    0.0000 C   0  0  0  0  0  0  0  0  0  0  0  0
   -3.4237    8.8859    0.0000 C   0  0  0  0  0  0  0  0  0  0  0  0
   -4.0413   10.2687    0.0000 C   0  0  0  0  0  0  0  0  0  0  0  0
   -5.3757   10.6926    0.0000 C   0  0  0  0  0  0  0  0  0  0  0  0
   -6.4787    9.8301    0.0000 C   0  0  0  0  0  0  0  0  0  0  0  0
   -6.3892    8.4328    0.0000 C   0  0  0  0  0  0  0  0  0  0  0  0
   -7.8474   10.4440    0.0000 C   0  0  0  0  0  0  0  0  0  0  0  0
   -8.0001   11.9362    0.0000 F   0  0  0  0  0  0  0  0  0  0  0  0
   -9.3434   10.5527    0.0000 F   0  0  0  0  0  0  0  0  0  0  0  0
   -8.2142    8.9895    0.0000 F   0  0  0  0  0  0  0  0  0  0  0  0
   -5.6414   12.1689    0.0000 N   0  3  0  0  0  0  0  0  0  0  0  0
   -7.0527   12.6769    0.0000 O   0  0  0  0  0  0  0  0  0  0  0  0
   -4.4957   13.1371    0.0000 O   0  5  0  0  0  0  0  0  0  0  0  0
  2  1  1  1  0  0  0
  2  3  1  0  0  0  0
  2  4  1  0  0  0  0
  4  5  1  0  0  0  0
  5  6  1  0  0  0  0
  6  7  2  0  0  0  0
  7  8  1  0  0  0  0
  8  9  2  0  0  0  0
  9 10  1  0  0  0  0
  9 11  1  0  0  0  0
 11 12  2  0  0  0  0
  6 12  1  0  0  0  0
  2 13  1  0  0  0  0
 13 14  2  0  0  0  0
 13 15  1  0  0  0  0
 15 16  1  0  0  0  0
 16 17  2  0  0  0  0
 17 18  1  0  0  0  0
 18 19  2  0  0  0  0
 19 20  1  0  0  0  0
 20 21  2  0  0  0  0
 16 21  1  0  0  0  0
 20 22  1  0  0  0  0
 22 23  1  0  0  0  0
 22 24  1  0  0  0  0
 22 25  1  0  0  0  0
 19 26  1  0  0  0  0
 26 27  2  0  0  0  0
 26 28  1  0  0  0  0
M  END
> <chemblId>
CHEMBL124718

> <bioactivity__type>
Ki

> <units>
nM

> <value>
6.1

$$$$

  CDK     11271516122D 0   0.00000     0.00000     0

 31 32  0  0  0  0              1 V2000 
   -6.4952   14.2500    0.0000 C   0  0  0  0  0  0  0  0  0  0  0  0
   -6.4952   12.7500    0.0000 C   0  0  0  0  0  0  0  0  0  0  0  0
   -7.7943   12.0000    0.0000 O   0  0  0  0  0  0  0  0  0  0  0  0
   -5.1962   12.0000    0.0000 N   0  0  0  0  0  0  0  0  0  0  0  0
   -5.1962   10.5000    0.0000 C   0  0  0  0  0  0  0  0  0  0  0  0
   -6.4952    9.7500    0.0000 C   0  0  0  0  0  0  0  0  0  0  0  0
   -6.4952    8.2500    0.0000 C   0  0  0  0  0  0  0  0  0  0  0  0
   -5.1962    7.5000    0.0000 C   0  0  0  0  0  0  0  0  0  0  0  0
   -5.1961    6.0000    0.0000 O   0  0  0  0  0  0  0  0  0  0  0  0
   -3.8971    5.2500    0.0000 C   0  0  0  0  0  0  0  0  0  0  0  0
   -3.8971    3.7500    0.0000 C   0  0  0  0  0  0  0  0  0  0  0  0
   -5.3743    4.0104    0.0000 C   0  0  0  0  0  0  0  0  0  0  0  0
   -4.4101    2.3404    0.0000 O   0  0  0  0  0  0  0  0  0  0  0  0
   -2.5981    3.0000    0.0000 C   0  0  0  0  0  0  0  0  0  0  0  0
   -1.2990    3.7500    0.0000 O   0  0  0  0  0  0  0  0  0  0  0  0
   -2.5980    1.5000    0.0000 N   0  0  0  0  0  0  0  0  0  0  0  0
   -1.2990    0.7500    0.0000 C   0  0  0  0  0  0  0  0  0  0  0  0
    0.0000    1.5000    0.0000 C   0  0  0  0  0  0  0  0  0  0  0  0
    1.2990    0.7500    0.0000 C   0  0  0  0  0  0  0  0  0  0  0  0
    1.2990   -0.7500    0.0000 C   0  0  0  0  0  0  0  0  0  0  0  0
    0.0000   -1.5000    0.0000 C   0  0  0  0  0  0  0  0  0  0  0  0
   -1.2990   -0.7500    0.0000 C   0  0  0  0  0  0  0  0  0  0  0  0
   -0.0000   -3.0000    0.0000 C   0  0  0  0  0  0  0  0  0  0  0  0
    1.2990   -3.7500    0.0000 F   0  0  0  0  0  0  0  0  0  0  0  0
   -1.4772   -2.7395    0.0000 F   0  0  0  0  0  0  0  0  0  0  0  0
   -0.5130   -4.4095    0.0000 F   0  0  0  0  0  0  0  0  0  0  0  0
    2.5980   -1.5000    0.0000 N   0  3  0  0  0  0  0  0  0  0  0  0
    2.5981   -3.0000    0.0000 O   0  0  0  0  0  0  0  0  0  0  0  0
    3.8971   -0.7500    0.0000 O   0  5  0  0  0  0  0  0  0  0  0  0
   -3.8971    8.2500    0.0000 C   0  0  0  0  0  0  0  0  0  0  0  0
   -3.8971    9.7500    0.0000 C   0  0  0  0  0  0  0  0  0  0  0  0
  1  2  1  0  0  0  0
  2  3  2  0  0  0  0
  2  4  1  0  0  0  0
  4  5  1  0  0  0  0
  5  6  2  0  0  0  0
  6  7  1  0  0  0  0
  7  8  2  0  0  0  0
  8  9  1  0  0  0  0
  9 10  1  0  0  0  0
 10 11  1  0  0  0  0
 11 12  1  6  0  0  0
 11 13  1  0  0  0  0
 11 14  1  0  0  0  0
 14 15  2  0  0  0  0
 14 16  1  0  0  0  0
 16 17  1  0  0  0  0
 17 18  2  0  0  0  0
 18 19  1  0  0  0  0
 19 20  2  0  0  0  0
 20 21  1  0  0  0  0
 21 22  2  0  0  0  0
 17 22  1  0  0  0  0
 21 23  1  0  0  0  0
 23 24  1  0  0  0  0
 23 25  1  0  0  0  0
 23 26  1  0  0  0  0
 20 27  1  0  0  0  0
 27 28  2  0  0  0  0
 27 29  1  0  0  0  0
  8 30  1  0  0  0  0
 30 31  2  0  0  0  0
  5 31  1  0  0  0  0
M  END
> <chemblId>
CHEMBL125236

> <bioactivity__type>
Ki

> <units>
nM

> <value>
4.0

$$$$

  CDK     11271516122D 0   0.00000     0.00000     0

 33 34  0  0  0  0              1 V2000 
   -3.8971    4.0830    0.0000 C   0  0  0  0  0  0  0  0  0  0  0  0
   -2.5981    3.3330    0.0000 C   0  0  0  0  0  0  0  0  0  0  0  0
   -2.5980    1.8330    0.0000 C   0  0  0  0  0  0  0  0  0  0  0  0
   -4.0753    2.0935    0.0000 C   0  0  0  0  0  0  0  0  0  0  0  0
   -4.5883    3.5030    0.0000 C   0  0  0  0  0  0  0  0  0  0  0  0
   -1.2990    1.0830    0.0000 C   0  0  0  0  0  0  0  0  0  0  0  0
    0.0000    1.8330    0.0000 C   0  0  0  0  0  0  0  0  0  0  0  0
    1.2990    1.0830    0.0000 C   0  0  0  0  0  0  0  0  0  0  0  0
    1.2990   -0.4170    0.0000 C   0  0  0  0  0  0  0  0  0  0  0  0
    2.5980   -1.1670    0.0000 O   0  0  0  0  0  0  0  0  0  0  0  0
    3.8971   -0.4170    0.0000 C   0  0  0  0  0  0  0  0  0  0  0  0
    5.1961   -1.1670    0.0000 C   0  0  0  0  0  0  0  0  0  0  0  0
    5.1961   -2.6670    0.0000 O   0  0  0  0  0  0  0  0  0  0  0  0
    6.4952   -0.4170    0.0000 C   0  0  0  0  0  0  0  0  0  0  0  0
    7.7942   -1.1670    0.0000 O   0  0  0  0  0  0  0  0  0  0  0  0
    0.0000   -1.1670    0.0000 C   0  0  0  0  0  0  0  0  0  0  0  0
   -0.0000   -2.6670    0.0000 C   0  0  0  0  0  0  0  0  0  0  0  0
   -1.2990   -0.4170    0.0000 C   0  0  0  0  0  0  0  0  0  0  0  0
   -3.1111    0.4234    0.0000 C   0  0  0  0  0  0  0  0  0  0  0  0
   -4.5883    0.1630    0.0000 C   0  0  0  0  0  0  0  0  0  0  0  0
   -5.1013   -1.2466    0.0000 C   0  0  0  0  0  0  0  0  0  0  0  0
   -4.1371   -2.3956    0.0000 C   0  0  0  0  0  0  0  0  0  0  0  0
   -4.6501   -3.8052    0.0000 O   0  0  0  0  0  0  0  0  0  0  0  0
   -6.1273   -4.0657    0.0000 C   0  0  0  0  0  0  0  0  0  0  0  0
   -6.6404   -5.4752    0.0000 C   0  0  0  0  0  0  0  0  0  0  0  0
   -5.6762   -6.6243    0.0000 O   0  0  0  0  0  0  0  0  0  0  0  0
   -8.1176   -5.7357    0.0000 C   0  0  0  0  0  0  0  0  0  0  0  0
   -8.6306   -7.1452    0.0000 C   0  0  0  0  0  0  0  0  0  0  0  0
   -8.1176   -4.2357    0.0000 C   0  0  0  0  0  0  0  0  0  0  0  0
   -9.5948   -5.4752    0.0000 C   0  0  0  0  0  0  0  0  0  0  0  0
   -2.6599   -2.1352    0.0000 C   0  0  0  0  0  0  0  0  0  0  0  0
   -1.6957   -3.2842    0.0000 C   0  0  0  0  0  0  0  0  0  0  0  0
   -2.1469   -0.7256    0.0000 C   0  0  0  0  0  0  0  0  0  0  0  0
  1  2  1  0  0  0  0
  2  3  1  0  0  0  0
  3  4  1  0  0  0  0
  4  5  1  0  0  0  0
  3  6  1  0  0  0  0
  6  7  2  0  0  0  0
  7  8  1  0  0  0  0
  8  9  2  0  0  0  0
  9 10  1  0  0  0  0
 10 11  1  0  0  0  0
 11 12  1  0  0  0  0
 12 13  1  1  0  0  0
 12 14  1  0  0  0  0
 14 15  1  0  0  0  0
  9 16  1  0  0  0  0
 16 17  1  0  0  0  0
 16 18  2  0  0  0  0
  6 18  1  0  0  0  0
  3 19  1  0  0  0  0
 19 20  2  0  0  0  0
 20 21  1  0  0  0  0
 21 22  2  0  0  0  0
 22 23  1  0  0  0  0
 23 24  1  0  0  0  0
 24 25  1  0  0  0  0
 25 26  2  0  0  0  0
 25 27  1  0  0  0  0
 27 28  1  0  0  0  0
 27 29  1  0  0  0  0
 27 30  1  0  0  0  0
 22 31  1  0  0  0  0
 31 32  1  0  0  0  0
 31 33  2  0  0  0  0
 19 33  1  0  0  0  0
M  END
> <chemblId>
CHEMBL1270149

> <bioactivity__type>
Ki

> <units>
nM

> <value>
1100.0

$$$$

  CDK     11271516122D 0   0.00000     0.00000     0

 33 34  0  0  0  0              1 V2000 
   -3.8971    4.0830    0.0000 C   0  0  0  0  0  0  0  0  0  0  0  0
   -2.5981    3.3330    0.0000 C   0  0  0  0  0  0  0  0  0  0  0  0
   -2.5980    1.8330    0.0000 C   0  0  0  0  0  0  0  0  0  0  0  0
   -4.0753    2.0935    0.0000 C   0  0  0  0  0  0  0  0  0  0  0  0
   -4.5883    3.5030    0.0000 C   0  0  0  0  0  0  0  0  0  0  0  0
   -1.2990    1.0830    0.0000 C   0  0  0  0  0  0  0  0  0  0  0  0
    0.0000    1.8330    0.0000 C   0  0  0  0  0  0  0  0  0  0  0  0
    1.2990    1.0830    0.0000 C   0  0  0  0  0  0  0  0  0  0  0  0
    1.2990   -0.4170    0.0000 C   0  0  0  0  0  0  0  0  0  0  0  0
    2.5980   -1.1670    0.0000 O   0  0  0  0  0  0  0  0  0  0  0  0
    3.8971   -0.4170    0.0000 C   0  0  0  0  0  0  0  0  0  0  0  0
    5.1961   -1.1670    0.0000 C   0  0  0  0  0  0  0  0  0  0  0  0
    5.1961   -2.6670    0.0000 O   0  0  0  0  0  0  0  0  0  0  0  0
    6.4952   -0.4170    0.0000 C   0  0  0  0  0  0  0  0  0  0  0  0
    7.7942   -1.1670    0.0000 O   0  0  0  0  0  0  0  0  0  0  0  0
    0.0000   -1.1670    0.0000 C   0  0  0  0  0  0  0  0  0  0  0  0
   -0.0000   -2.6670    0.0000 C   0  0  0  0  0  0  0  0  0  0  0  0
   -1.2990   -0.4170    0.0000 C   0  0  0  0  0  0  0  0  0  0  0  0
   -3.1111    0.4234    0.0000 C   0  0  0  0  0  0  0  0  0  0  0  0
   -4.5883    0.1630    0.0000 C   0  0  0  0  0  0  0  0  0  0  0  0
   -5.1013   -1.2466    0.0000 C   0  0  0  0  0  0  0  0  0  0  0  0
   -4.1371   -2.3956    0.0000 C   0  0  0  0  0  0  0  0  0  0  0  0
   -4.6501   -3.8052    0.0000 O   0  0  0  0  0  0  0  0  0  0  0  0
   -6.1273   -4.0657    0.0000 C   0  0  0  0  0  0  0  0  0  0  0  0
   -6.6404   -5.4752    0.0000 C   0  0  0  0  0  0  0  0  0  0  0  0
   -5.6762   -6.6243    0.0000 O   0  0  0  0  0  0  0  0  0  0  0  0
   -8.1176   -5.7357    0.0000 C   0  0  0  0  0  0  0  0  0  0  0  0
   -8.6306   -7.1452    0.0000 C   0  0  0  0  0  0  0  0  0  0  0  0
   -8.1176   -4.2357    0.0000 C   0  0  0  0  0  0  0  0  0  0  0  0
   -9.5948   -5.4752    0.0000 C   0  0  0  0  0  0  0  0  0  0  0  0
   -2.6599   -2.1352    0.0000 C   0  0  0  0  0  0  0  0  0  0  0  0
   -1.6957   -3.2842    0.0000 C   0  0  0  0  0  0  0  0  0  0  0  0
   -2.1469   -0.7256    0.0000 C   0  0  0  0  0  0  0  0  0  0  0  0
  1  2  1  0  0  0  0
  2  3  1  0  0  0  0
  3  4  1  0  0  0  0
  4  5  1  0  0  0  0
  3  6  1  0  0  0  0
  6  7  2  0  0  0  0
  7  8  1  0  0  0  0
  8  9  2  0  0  0  0
  9 10  1  0  0  0  0
 10 11  1  0  0  0  0
 11 12  1  0  0  0  0
 12 13  1  6  0  0  0
 12 14  1  0  0  0  0
 14 15  1  0  0  0  0
  9 16  1  0  0  0  0
 16 17  1  0  0  0  0
 16 18  2  0  0  0  0
  6 18  1  0  0  0  0
  3 19  1  0  0  0  0
 19 20  2  0  0  0  0
 20 21  1  0  0  0  0
 21 22  2  0  0  0  0
 22 23  1  0  0  0  0
 23 24  1  0  0  0  0
 24 25  1  0  0  0  0
 25 26  2  0  0  0  0
 25 27  1  0  0  0  0
 27 28  1  0  0  0  0
 27 29  1  0  0  0  0
 27 30  1  0  0  0  0
 22 31  1  0  0  0  0
 31 32  1  0  0  0  0
 31 33  2  0  0  0  0
 19 33  1  0  0  0  0
M  END
> <chemblId>
CHEMBL1270253

> <bioactivity__type>
Ki

> <units>
nM

> <value>
1800.0

$$$$

  CDK     11271516122D 0   0.00000     0.00000     0

 32 36  0  0  0  0              1 V2000 
    7.5428    4.6538    0.0000 C   0  0  0  0  0  0  0  0  0  0  0  0
    6.2435    3.9042    0.0000 C   0  0  0  0  0  0  0  0  0  0  0  0
    4.9443    3.1546    0.0000 C   0  0  0  0  0  0  0  0  0  0  0  0
    3.6450    2.4050    0.0000 C   0  0  0  0  0  0  0  0  0  0  0  0
    3.0350    3.7753    0.0000 O   0  0  0  0  0  0  0  0  0  0  0  0
    4.5260    1.1910    0.0000 C   0  0  0  0  0  0  0  0  0  0  0  0
    3.6450   -0.0220    0.0000 C   0  0  0  0  0  0  0  0  0  0  0  0
    2.2180    0.4410    0.0000 C   0  0  0  0  0  0  0  0  0  0  0  0
    0.9190   -0.3090    0.0000 C   0  0  0  0  0  0  0  0  0  0  0  0
    0.9190   -1.8090    0.0000 C   0  0  0  0  0  0  0  0  0  0  0  0
   -0.3800   -2.5590    0.0000 C   0  0  0  0  0  0  0  0  0  0  0  0
   -1.6790   -1.8090    0.0000 C   0  0  0  0  0  0  0  0  0  0  0  0
   -2.9780   -2.5590    0.0000 C   0  0  0  0  0  0  0  0  0  0  0  0
   -4.2770   -1.8090    0.0000 C   0  0  0  0  0  0  0  0  0  0  0  0
   -5.5760   -2.5590    0.0000 O   0  0  0  0  0  0  0  0  0  0  0  0
   -4.2770   -0.3090    0.0000 C   0  0  0  0  0  0  0  0  0  0  0  0
   -2.9780    0.4410    0.0000 C   0  0  0  0  0  0  0  0  0  0  0  0
   -1.6790   -0.3090    0.0000 C   0  0  0  0  0  0  0  0  0  0  0  0
   -0.3800    0.4410    0.0000 C   0  0  0  0  0  0  0  0  0  0  0  0
   -0.3800    1.9410    0.0000 C   0  0  0  0  0  0  0  0  0  0  0  0
    0.9190    2.6910    0.0000 C   0  0  0  0  0  0  0  0  0  0  0  0
    2.2180    1.9410    0.0000 C   0  0  0  0  0  0  0  0  0  0  0  0
    2.3746    3.4328    0.0000 C   0  0  0  0  0  0  0  0  0  0  0  0
   -1.6790    2.6910    0.0000 C   0  0  0  0  0  0  0  0  0  0  0  0
   -1.6791    4.1910    0.0000 C   0  0  0  0  0  0  0  0  0  0  0  0
   -2.9781    4.9410    0.0000 C   0  0  0  0  0  0  0  0  0  0  0  0
   -4.2771    4.1910    0.0000 C   0  0  0  0  0  0  0  0  0  0  0  0
   -4.2771    2.6910    0.0000 C   0  0  0  0  0  0  0  0  0  0  0  0
   -2.9781    1.9410    0.0000 C   0  0  0  0  0  0  0  0  0  0  0  0
   -5.5762    4.9410    0.0000 N   0  0  0  0  0  0  0  0  0  0  0  0
   -5.5762    6.4410    0.0000 C   0  0  0  0  0  0  0  0  0  0  0  0
   -6.8752    4.1910    0.0000 C   0  0  0  0  0  0  0  0  0  0  0  0
  1  2  1  0  0  0  0
  2  3  3  0  0  0  0
  3  4  1  0  0  0  0
  4  5  1  1  0  0  0
  4  6  1  0  0  0  0
  6  7  1  0  0  0  0
  8  7  1  1  0  0  0
  8  9  1  0  0  0  0
  9 10  1  6  0  0  0
 10 11  1  0  0  0  0
 11 12  1  0  0  0  0
 12 13  2  0  0  0  0
 13 14  1  0  0  0  0
 14 15  2  0  0  0  0
 14 16  1  0  0  0  0
 16 17  1  0  0  0  0
 17 18  1  0  0  0  0
 12 18  1  0  0  0  0
 18 19  2  0  0  0  0
  9 19  1  0  0  0  0
 19 20  1  0  0  0  0
 20 21  1  0  0  0  0
 21 22  1  0  0  0  0
  4 22  1  0  0  0  0
  8 22  1  0  0  0  0
 22 23  1  1  0  0  0
 20 24  1  1  0  0  0
 24 25  2  0  0  0  0
 25 26  1  0  0  0  0
 26 27  2  0  0  0  0
 27 28  1  0  0  0  0
 28 29  2  0  0  0  0
 24 29  1  0  0  0  0
 27 30  1  0  0  0  0
 30 31  1  0  0  0  0
 30 32  1  0  0  0  0
M  END
> <chemblId>
CHEMBL1276308

> <bioactivity__type>
Ki

> <units>
nM

> <value>
8.4

$$$$

  CDK     11271516122D 0   0.00000     0.00000     0

 26 29  0  0  0  0              1 V2000 
    2.2935    2.9188    0.0000 C   0  0  0  0  0  0  0  0  0  0  0  0
    2.1370    1.4270    0.0000 C   0  0  0  0  0  0  0  0  0  0  0  0
    0.8380    2.1770    0.0000 C   0  0  0  0  0  0  0  0  0  0  0  0
   -0.4620    1.4270    0.0000 C   0  0  0  0  0  0  0  0  0  0  0  0
   -1.7609    2.1772    0.0000 O   0  0  0  0  0  0  0  0  0  0  0  0
   -0.4620   -0.0730    0.0000 C   0  0  0  0  0  0  0  0  0  0  0  0
    0.8380   -0.8230    0.0000 C   0  0  0  0  0  0  0  0  0  0  0  0
    0.8380   -2.3230    0.0000 C   0  0  0  0  0  0  0  0  0  0  0  0
   -0.4620   -3.0730    0.0000 C   0  0  0  0  0  0  0  0  0  0  0  0
   -1.7600   -2.3230    0.0000 C   0  0  0  0  0  0  0  0  0  0  0  0
   -3.0600   -3.0730    0.0000 C   0  0  0  0  0  0  0  0  0  0  0  0
   -4.3590   -2.3230    0.0000 C   0  0  0  0  0  0  0  0  0  0  0  0
   -5.6580   -3.0730    0.0000 O   0  0  0  0  0  0  0  0  0  0  0  0
   -4.3590   -0.8230    0.0000 C   0  0  0  0  0  0  0  0  0  0  0  0
   -3.0600   -0.0730    0.0000 C   0  0  0  0  0  0  0  0  0  0  0  0
   -1.7600   -0.8230    0.0000 C   0  0  0  0  0  0  0  0  0  0  0  0
   -1.7605    0.6770    0.0000 C   0  0  0  0  0  0  0  0  0  0  0  0
    2.1370   -0.0730    0.0000 C   0  0  0  0  0  0  0  0  0  0  0  0
    3.5630   -0.5360    0.0000 C   0  0  0  0  0  0  0  0  0  0  0  0
    4.4450    0.6770    0.0000 C   0  0  0  0  0  0  0  0  0  0  0  0
    3.5630    1.8910    0.0000 C   0  0  0  0  0  0  0  0  0  0  0  0
    4.8619    2.6412    0.0000 O   0  0  0  0  0  0  0  0  0  0  0  0
    2.9525    3.2611    0.0000 C   0  0  0  0  0  0  0  0  0  0  0  0
    1.4607    3.4175    0.0000 O   0  0  0  0  0  0  0  0  0  0  0  0
    3.8339    4.4749    0.0000 C   0  0  0  0  0  0  0  0  0  0  0  0
    5.3257    4.3185    0.0000 O   0  0  0  0  0  0  0  0  0  0  0  0
  2  1  1  1  0  0  0
  2  3  1  0  0  0  0
  3  4  1  0  0  0  0
  4  5  1  1  0  0  0
  6  4  1  1  0  0  0
  6  7  1  0  0  0  0
  7  8  1  6  0  0  0
  8  9  1  0  0  0  0
  9 10  1  0  0  0  0
 10 11  2  0  0  0  0
 11 12  1  0  0  0  0
 12 13  2  0  0  0  0
 12 14  1  0  0  0  0
 14 15  2  0  0  0  0
 15 16  1  0  0  0  0
  6 16  1  0  0  0  0
 10 16  1  0  0  0  0
 16 17  1  1  0  0  0
  7 18  1  0  0  0  0
  2 18  1  0  0  0  0
 18 19  1  1  0  0  0
 19 20  1  0  0  0  0
 20 21  1  0  0  0  0
  2 21  1  0  0  0  0
 21 22  1  6  0  0  0
 21 23  1  0  0  0  0
 23 24  2  0  0  0  0
 23 25  1  0  0  0  0
 25 26  1  0  0  0  0
M  END
> <chemblId>
CHEMBL131

> <bioactivity__type>
Ki

> <units>
nM

> <value>
2760.0

$$$$

  CDK     11271516122D 0   0.00000     0.00000     0

 26 28  0  0  0  0              1 V2000 
   10.3922    1.5000    0.0000 C   0  0  0  0  0  0  0  0  0  0  0  0
    9.0932    0.7500    0.0000 C   0  0  0  0  0  0  0  0  0  0  0  0
    7.7941    1.5000    0.0000 C   0  0  0  0  0  0  0  0  0  0  0  0
    6.4951    0.7500    0.0000 C   0  0  0  0  0  0  0  0  0  0  0  0
    5.1960    1.5000    0.0000 S   0  0  0  0  0  0  0  0  0  0  0  0
    5.1961    3.0000    0.0000 O   0  0  0  0  0  0  0  0  0  0  0  0
    3.8970    0.7500    0.0000 C   0  0  0  0  0  0  0  0  0  0  0  0
    3.8970   -0.7500    0.0000 C   0  0  0  0  0  0  0  0  0  0  0  0
    2.5980   -1.5000    0.0000 C   0  0  0  0  0  0  0  0  0  0  0  0
    1.2990   -0.7500    0.0000 C   0  0  0  0  0  0  0  0  0  0  0  0
   -0.0000   -1.5000    0.0000 C   0  0  0  0  0  0  0  0  0  0  0  0
   -1.2990   -0.7500    0.0000 C   0  0  0  0  0  0  0  0  0  0  0  0
   -2.5980   -1.5000    0.0000 C   0  0  0  0  0  0  0  0  0  0  0  0
   -3.8970   -0.7500    0.0000 C   0  0  0  0  0  0  0  0  0  0  0  0
   -3.8970    0.7500    0.0000 C   0  0  0  0  0  0  0  0  0  0  0  0
   -4.4100    2.1595    0.0000 C   0  0  0  0  0  0  0  0  0  0  0  0
   -5.3742    0.4895    0.0000 C   0  0  0  0  0  0  0  0  0  0  0  0
   -2.5980    1.5000    0.0000 N   0  0  0  0  0  0  0  0  0  0  0  0
   -1.2990    0.7500    0.0000 C   0  0  0  0  0  0  0  0  0  0  0  0
   -0.0000    1.5000    0.0000 C   0  0  0  0  0  0  0  0  0  0  0  0
    1.2990    0.7500    0.0000 C   0  0  0  0  0  0  0  0  0  0  0  0
    2.5980    1.5000    0.0000 N   0  0  0  0  0  0  0  0  0  0  0  0
    2.5980   -3.0000    0.0000 C   0  0  0  0  0  0  0  0  0  0  0  0
    3.8970   -3.7500    0.0000 F   0  0  0  0  0  0  0  0  0  0  0  0
    1.1208   -2.7395    0.0000 F   0  0  0  0  0  0  0  0  0  0  0  0
    2.0850   -4.4095    0.0000 F   0  0  0  0  0  0  0  0  0  0  0  0
  1  2  1  0  0  0  0
  2  3  1  0  0  0  0
  3  4  1  0  0  0  0
  4  5  1  0  0  0  0
  5  6  2  0  0  0  0
  5  7  1  0  0  0  0
  7  8  2  0  0  0  0
  8  9  1  0  0  0  0
  9 10  2  0  0  0  0
 10 11  1  0  0  0  0
 11 12  2  0  0  0  0
 12 13  1  0  0  0  0
 13 14  1  0  0  0  0
 14 15  1  0  0  0  0
 15 16  1  0  0  0  0
 15 17  1  0  0  0  0
 15 18  1  0  0  0  0
 18 19  1  0  0  0  0
 12 19  1  0  0  0  0
 19 20  2  0  0  0  0
 20 21  1  0  0  0  0
 10 21  1  0  0  0  0
 21 22  2  0  0  0  0
  7 22  1  0  0  0  0
  9 23  1  0  0  0  0
 23 24  1  0  0  0  0
 23 25  1  0  0  0  0
 23 26  1  0  0  0  0
M  END
> <chemblId>
CHEMBL132295

> <bioactivity__type>
Ki

> <units>
nM

> <value>
96.0

$$$$

  CDK     11271516122D 0   0.00000     0.00000     0

 23 25  0  0  0  0              1 V2000 
    2.5980   -3.0000    0.0000 C   0  0  0  0  0  0  0  0  0  0  0  0
    2.5980   -1.5000    0.0000 N   0  0  0  0  0  0  0  0  0  0  0  0
    1.2990   -0.7500    0.0000 C   0  0  0  0  0  0  0  0  0  0  0  0
   -0.0000   -1.5000    0.0000 C   0  0  0  0  0  0  0  0  0  0  0  0
   -1.2990   -0.7500    0.0000 C   0  0  0  0  0  0  0  0  0  0  0  0
   -2.5980   -1.5000    0.0000 N   0  0  0  0  0  0  0  0  0  0  0  0
   -3.8970   -0.7500    0.0000 C   0  0  0  0  0  0  0  0  0  0  0  0
   -3.8970    0.7500    0.0000 C   0  0  0  0  0  0  0  0  0  0  0  0
   -2.5980    1.5000    0.0000 C   0  0  0  0  0  0  0  0  0  0  0  0
   -1.2990    0.7500    0.0000 C   0  0  0  0  0  0  0  0  0  0  0  0
   -0.0000    1.5000    0.0000 C   0  0  0  0  0  0  0  0  0  0  0  0
    1.2990    0.7500    0.0000 C   0  0  0  0  0  0  0  0  0  0  0  0
    2.5980    1.5000    0.0000 C   0  0  0  0  0  0  0  0  0  0  0  0
    3.8970    0.7500    0.0000 C   0  0  0  0  0  0  0  0  0  0  0  0
    3.8970   -0.7500    0.0000 C   0  0  0  0  0  0  0  0  0  0  0  0
    4.4100   -2.1595    0.0000 C   0  0  0  0  0  0  0  0  0  0  0  0
    5.3742   -0.4895    0.0000 C   0  0  0  0  0  0  0  0  0  0  0  0
   -2.5980    3.0000    0.0000 C   0  0  0  0  0  0  0  0  0  0  0  0
   -3.8970    3.7500    0.0000 F   0  0  0  0  0  0  0  0  0  0  0  0
   -1.1208    2.7395    0.0000 F   0  0  0  0  0  0  0  0  0  0  0  0
   -2.0850    4.4095    0.0000 F   0  0  0  0  0  0  0  0  0  0  0  0
   -5.1960   -1.5000    0.0000 C   0  0  0  0  0  0  0  0  0  0  0  0
   -6.4951   -2.2500    0.0000 N   0  0  0  0  0  0  0  0  0  0  0  0
  1  2  1  0  0  0  0
  2  3  1  0  0  0  0
  3  4  2  0  0  0  0
  4  5  1  0  0  0  0
  5  6  2  0  0  0  0
  6  7  1  0  0  0  0
  7  8  2  0  0  0  0
  8  9  1  0  0  0  0
  9 10  2  0  0  0  0
  5 10  1  0  0  0  0
 10 11  1  0  0  0  0
 11 12  2  0  0  0  0
  3 12  1  0  0  0  0
 12 13  1  0  0  0  0
 13 14  1  0  0  0  0
 14 15  1  0  0  0  0
  2 15  1  0  0  0  0
 15 16  1  0  0  0  0
 15 17  1  0  0  0  0
  9 18  1  0  0  0  0
 18 19  1  0  0  0  0
 18 20  1  0  0  0  0
 18 21  1  0  0  0  0
  7 22  1  0  0  0  0
 22 23  3  0  0  0  0
M  END
> <chemblId>
CHEMBL132427

> <bioactivity__type>
Ki

> <units>
nM

> <value>
86.0

$$$$

  CDK     11271516122D 0   0.00000     0.00000     0

 22 24  0  0  0  0              1 V2000 
    2.5980    3.0000    0.0000 C   0  0  0  0  0  0  0  0  0  0  0  0
    2.5980    1.5000    0.0000 C   0  0  0  0  0  0  0  0  0  0  0  0
    3.8970    0.7500    0.0000 C   0  0  0  0  0  0  0  0  0  0  0  0
    3.8970   -0.7500    0.0000 C   0  0  0  0  0  0  0  0  0  0  0  0
    4.4100   -2.1595    0.0000 C   0  0  0  0  0  0  0  0  0  0  0  0
    5.3742   -0.4895    0.0000 C   0  0  0  0  0  0  0  0  0  0  0  0
    2.5980   -1.5000    0.0000 N   0  0  0  0  0  0  0  0  0  0  0  0
    1.2990   -0.7500    0.0000 C   0  0  0  0  0  0  0  0  0  0  0  0
   -0.0000   -1.5000    0.0000 C   0  0  0  0  0  0  0  0  0  0  0  0
   -1.2990   -0.7500    0.0000 C   0  0  0  0  0  0  0  0  0  0  0  0
   -2.5980   -1.5000    0.0000 N   0  0  0  0  0  0  0  0  0  0  0  0
   -3.8970   -0.7500    0.0000 C   0  0  0  0  0  0  0  0  0  0  0  0
   -5.1960   -1.5000    0.0000 F   0  0  0  0  0  0  0  0  0  0  0  0
   -3.8970    0.7500    0.0000 C   0  0  0  0  0  0  0  0  0  0  0  0
   -2.5980    1.5000    0.0000 C   0  0  0  0  0  0  0  0  0  0  0  0
   -1.2990    0.7500    0.0000 C   0  0  0  0  0  0  0  0  0  0  0  0
   -0.0000    1.5000    0.0000 C   0  0  0  0  0  0  0  0  0  0  0  0
    1.2990    0.7500    0.0000 C   0  0  0  0  0  0  0  0  0  0  0  0
   -2.5980    3.0000    0.0000 C   0  0  0  0  0  0  0  0  0  0  0  0
   -3.8970    3.7500    0.0000 F   0  0  0  0  0  0  0  0  0  0  0  0
   -1.1208    2.7395    0.0000 F   0  0  0  0  0  0  0  0  0  0  0  0
   -2.0850    4.4095    0.0000 F   0  0  0  0  0  0  0  0  0  0  0  0
  1  2  1  0  0  0  0
  2  3  2  0  0  0  0
  3  4  1  0  0  0  0
  4  5  1  0  0  0  0
  4  6  1  0  0  0  0
  4  7  1  0  0  0  0
  7  8  1  0  0  0  0
  8  9  2  0  0  0  0
  9 10  1  0  0  0  0
 10 11  2  0  0  0  0
 11 12  1  0  0  0  0
 12 13  1  0  0  0  0
 12 14  2  0  0  0  0
 14 15  1  0  0  0  0
 15 16  2  0  0  0  0
 10 16  1  0  0  0  0
 16 17  1  0  0  0  0
 17 18  2  0  0  0  0
  2 18  1  0  0  0  0
  8 18  1  0  0  0  0
 15 19  1  0  0  0  0
 19 20  1  0  0  0  0
 19 21  1  0  0  0  0
 19 22  1  0  0  0  0
M  END
> <chemblId>
CHEMBL132803

> <bioactivity__type>
Ki

> <units>
nM

> <value>
57.0

$$$$

  CDK     11271516122D 0   0.00000     0.00000     0

 22 24  0  0  0  0              1 V2000 
    2.5980   -3.0000    0.0000 C   0  0  0  0  0  0  0  0  0  0  0  0
    2.5980   -1.5000    0.0000 N   0  0  0  0  0  0  0  0  0  0  0  0
    1.2990   -0.7500    0.0000 C   0  0  0  0  0  0  0  0  0  0  0  0
   -0.0000   -1.5000    0.0000 C   0  0  0  0  0  0  0  0  0  0  0  0
   -1.2990   -0.7500    0.0000 C   0  0  0  0  0  0  0  0  0  0  0  0
   -2.5980   -1.5000    0.0000 N   0  0  0  0  0  0  0  0  0  0  0  0
   -3.8970   -0.7500    0.0000 C   0  0  0  0  0  0  0  0  0  0  0  0
   -5.1960   -1.5000    0.0000 Br  0  0  0  0  0  0  0  0  0  0  0  0
   -3.8970    0.7500    0.0000 C   0  0  0  0  0  0  0  0  0  0  0  0
   -2.5980    1.5000    0.0000 C   0  0  0  0  0  0  0  0  0  0  0  0
   -1.2990    0.7500    0.0000 C   0  0  0  0  0  0  0  0  0  0  0  0
   -0.0000    1.5000    0.0000 C   0  0  0  0  0  0  0  0  0  0  0  0
    1.2990    0.7500    0.0000 C   0  0  0  0  0  0  0  0  0  0  0  0
    2.5980    1.5000    0.0000 C   0  0  0  0  0  0  0  0  0  0  0  0
    3.8970    0.7500    0.0000 C   0  0  0  0  0  0  0  0  0  0  0  0
    3.8970   -0.7500    0.0000 C   0  0  0  0  0  0  0  0  0  0  0  0
    4.4100   -2.1595    0.0000 C   0  0  0  0  0  0  0  0  0  0  0  0
    5.3742   -0.4895    0.0000 C   0  0  0  0  0  0  0  0  0  0  0  0
   -2.5980    3.0000    0.0000 C   0  0  0  0  0  0  0  0  0  0  0  0
   -3.8970    3.7500    0.0000 F   0  0  0  0  0  0  0  0  0  0  0  0
   -1.1208    2.7395    0.0000 F   0  0  0  0  0  0  0  0  0  0  0  0
   -2.0850    4.4095    0.0000 F   0  0  0  0  0  0  0  0  0  0  0  0
  1  2  1  0  0  0  0
  2  3  1  0  0  0  0
  3  4  2  0  0  0  0
  4  5  1  0  0  0  0
  5  6  2  0  0  0  0
  6  7  1  0  0  0  0
  7  8  1  0  0  0  0
  7  9  2  0  0  0  0
  9 10  1  0  0  0  0
 10 11  2  0  0  0  0
  5 11  1  0  0  0  0
 11 12  1  0  0  0  0
 12 13  2  0  0  0  0
  3 13  1  0  0  0  0
 13 14  1  0  0  0  0
 14 15  1  0  0  0  0
 15 16  1  0  0  0  0
  2 16  1  0  0  0  0
 16 17  1  0  0  0  0
 16 18  1  0  0  0  0
 10 19  1  0  0  0  0
 19 20  1  0  0  0  0
 19 21  1  0  0  0  0
 19 22  1  0  0  0  0
M  END
> <chemblId>
CHEMBL133167

> <bioactivity__type>
Ki

> <units>
nM

> <value>
426.0

$$$$

  CDK     11271516122D 0   0.00000     0.00000     0

 22 24  0  0  0  0              1 V2000 
    2.5980   -3.0000    0.0000 C   0  0  0  0  0  0  0  0  0  0  0  0
    2.5980   -1.5000    0.0000 N   0  0  0  0  0  0  0  0  0  0  0  0
    1.2990   -0.7500    0.0000 C   0  0  0  0  0  0  0  0  0  0  0  0
   -0.0000   -1.5000    0.0000 C   0  0  0  0  0  0  0  0  0  0  0  0
   -1.2990   -0.7500    0.0000 C   0  0  0  0  0  0  0  0  0  0  0  0
   -2.5980   -1.5000    0.0000 N   0  0  0  0  0  0  0  0  0  0  0  0
   -3.8970   -0.7500    0.0000 C   0  0  0  0  0  0  0  0  0  0  0  0
   -5.1960   -1.5000    0.0000 Cl  0  0  0  0  0  0  0  0  0  0  0  0
   -3.8970    0.7500    0.0000 C   0  0  0  0  0  0  0  0  0  0  0  0
   -2.5980    1.5000    0.0000 C   0  0  0  0  0  0  0  0  0  0  0  0
   -1.2990    0.7500    0.0000 C   0  0  0  0  0  0  0  0  0  0  0  0
   -0.0000    1.5000    0.0000 C   0  0  0  0  0  0  0  0  0  0  0  0
    1.2990    0.7500    0.0000 C   0  0  0  0  0  0  0  0  0  0  0  0
    2.5980    1.5000    0.0000 C   0  0  0  0  0  0  0  0  0  0  0  0
    3.8970    0.7500    0.0000 C   0  0  0  0  0  0  0  0  0  0  0  0
    3.8970   -0.7500    0.0000 C   0  0  0  0  0  0  0  0  0  0  0  0
    4.4100   -2.1595    0.0000 C   0  0  0  0  0  0  0  0  0  0  0  0
    5.3742   -0.4895    0.0000 C   0  0  0  0  0  0  0  0  0  0  0  0
   -2.5980    3.0000    0.0000 C   0  0  0  0  0  0  0  0  0  0  0  0
   -3.8970    3.7500    0.0000 F   0  0  0  0  0  0  0  0  0  0  0  0
   -1.1208    2.7395    0.0000 F   0  0  0  0  0  0  0  0  0  0  0  0
   -2.0850    4.4095    0.0000 F   0  0  0  0  0  0  0  0  0  0  0  0
  1  2  1  0  0  0  0
  2  3  1  0  0  0  0
  3  4  2  0  0  0  0
  4  5  1  0  0  0  0
  5  6  2  0  0  0  0
  6  7  1  0  0  0  0
  7  8  1  0  0  0  0
  7  9  2  0  0  0  0
  9 10  1  0  0  0  0
 10 11  2  0  0  0  0
  5 11  1  0  0  0  0
 11 12  1  0  0  0  0
 12 13  2  0  0  0  0
  3 13  1  0  0  0  0
 13 14  1  0  0  0  0
 14 15  1  0  0  0  0
 15 16  1  0  0  0  0
  2 16  1  0  0  0  0
 16 17  1  0  0  0  0
 16 18  1  0  0  0  0
 10 19  1  0  0  0  0
 19 20  1  0  0  0  0
 19 21  1  0  0  0  0
 19 22  1  0  0  0  0
M  END
> <chemblId>
CHEMBL133289

> <bioactivity__type>
Ki

> <units>
nM

> <value>
294.0

$$$$

  CDK     11271516122D 0   0.00000     0.00000     0

 22 24  0  0  0  0              1 V2000 
    2.5980    3.0000    0.0000 C   0  0  0  0  0  0  0  0  0  0  0  0
    2.5980    1.5000    0.0000 C   0  0  0  0  0  0  0  0  0  0  0  0
    3.8970    0.7500    0.0000 C   0  0  0  0  0  0  0  0  0  0  0  0
    3.8970   -0.7500    0.0000 C   0  0  0  0  0  0  0  0  0  0  0  0
    4.4100   -2.1595    0.0000 C   0  0  0  0  0  0  0  0  0  0  0  0
    5.3742   -0.4895    0.0000 C   0  0  0  0  0  0  0  0  0  0  0  0
    2.5980   -1.5000    0.0000 N   0  0  0  0  0  0  0  0  0  0  0  0
    1.2990   -0.7500    0.0000 C   0  0  0  0  0  0  0  0  0  0  0  0
   -0.0000   -1.5000    0.0000 C   0  0  0  0  0  0  0  0  0  0  0  0
   -1.2990   -0.7500    0.0000 C   0  0  0  0  0  0  0  0  0  0  0  0
   -2.5980   -1.5000    0.0000 N   0  0  0  0  0  0  0  0  0  0  0  0
   -3.8970   -0.7500    0.0000 C   0  0  0  0  0  0  0  0  0  0  0  0
   -5.1960   -1.5000    0.0000 Cl  0  0  0  0  0  0  0  0  0  0  0  0
   -3.8970    0.7500    0.0000 C   0  0  0  0  0  0  0  0  0  0  0  0
   -2.5980    1.5000    0.0000 C   0  0  0  0  0  0  0  0  0  0  0  0
   -1.2990    0.7500    0.0000 C   0  0  0  0  0  0  0  0  0  0  0  0
   -0.0000    1.5000    0.0000 C   0  0  0  0  0  0  0  0  0  0  0  0
    1.2990    0.7500    0.0000 C   0  0  0  0  0  0  0  0  0  0  0  0
   -2.5980    3.0000    0.0000 C   0  0  0  0  0  0  0  0  0  0  0  0
   -3.8970    3.7500    0.0000 F   0  0  0  0  0  0  0  0  0  0  0  0
   -1.1208    2.7395    0.0000 F   0  0  0  0  0  0  0  0  0  0  0  0
   -2.0850    4.4095    0.0000 F   0  0  0  0  0  0  0  0  0  0  0  0
  1  2  1  0  0  0  0
  2  3  2  0  0  0  0
  3  4  1  0  0  0  0
  4  5  1  0  0  0  0
  4  6  1  0  0  0  0
  4  7  1  0  0  0  0
  7  8  1  0  0  0  0
  8  9  2  0  0  0  0
  9 10  1  0  0  0  0
 10 11  2  0  0  0  0
 11 12  1  0  0  0  0
 12 13  1  0  0  0  0
 12 14  2  0  0  0  0
 14 15  1  0  0  0  0
 15 16  2  0  0  0  0
 10 16  1  0  0  0  0
 16 17  1  0  0  0  0
 17 18  2  0  0  0  0
  2 18  1  0  0  0  0
  8 18  1  0  0  0  0
 15 19  1  0  0  0  0
 19 20  1  0  0  0  0
 19 21  1  0  0  0  0
 19 22  1  0  0  0  0
M  END
> <chemblId>
CHEMBL133331

> <bioactivity__type>
Ki

> <units>
nM

> <value>
320.0

$$$$

  CDK     11271516122D 0   0.00000     0.00000     0

 22 24  0  0  0  0              1 V2000 
    2.5980   -3.0000    0.0000 C   0  0  0  0  0  0  0  0  0  0  0  0
    2.5980   -1.5000    0.0000 N   0  0  0  0  0  0  0  0  0  0  0  0
    1.2990   -0.7500    0.0000 C   0  0  0  0  0  0  0  0  0  0  0  0
   -0.0000   -1.5000    0.0000 C   0  0  0  0  0  0  0  0  0  0  0  0
   -1.2990   -0.7500    0.0000 C   0  0  0  0  0  0  0  0  0  0  0  0
   -2.5980   -1.5000    0.0000 N   0  0  0  0  0  0  0  0  0  0  0  0
   -3.8970   -0.7500    0.0000 C   0  0  0  0  0  0  0  0  0  0  0  0
   -5.1960   -1.5000    0.0000 F   0  0  0  0  0  0  0  0  0  0  0  0
   -3.8970    0.7500    0.0000 C   0  0  0  0  0  0  0  0  0  0  0  0
   -2.5980    1.5000    0.0000 C   0  0  0  0  0  0  0  0  0  0  0  0
   -1.2990    0.7500    0.0000 C   0  0  0  0  0  0  0  0  0  0  0  0
   -0.0000    1.5000    0.0000 C   0  0  0  0  0  0  0  0  0  0  0  0
    1.2990    0.7500    0.0000 C   0  0  0  0  0  0  0  0  0  0  0  0
    2.5980    1.5000    0.0000 C   0  0  0  0  0  0  0  0  0  0  0  0
    3.8970    0.7500    0.0000 C   0  0  0  0  0  0  0  0  0  0  0  0
    3.8970   -0.7500    0.0000 C   0  0  0  0  0  0  0  0  0  0  0  0
    4.4100   -2.1595    0.0000 C   0  0  0  0  0  0  0  0  0  0  0  0
    5.3742   -0.4895    0.0000 C   0  0  0  0  0  0  0  0  0  0  0  0
   -2.5980    3.0000    0.0000 C   0  0  0  0  0  0  0  0  0  0  0  0
   -3.8970    3.7500    0.0000 F   0  0  0  0  0  0  0  0  0  0  0  0
   -1.1208    2.7395    0.0000 F   0  0  0  0  0  0  0  0  0  0  0  0
   -2.0850    4.4095    0.0000 F   0  0  0  0  0  0  0  0  0  0  0  0
  1  2  1  0  0  0  0
  2  3  1  0  0  0  0
  3  4  2  0  0  0  0
  4  5  1  0  0  0  0
  5  6  2  0  0  0  0
  6  7  1  0  0  0  0
  7  8  1  0  0  0  0
  7  9  2  0  0  0  0
  9 10  1  0  0  0  0
 10 11  2  0  0  0  0
  5 11  1  0  0  0  0
 11 12  1  0  0  0  0
 12 13  2  0  0  0  0
  3 13  1  0  0  0  0
 13 14  1  0  0  0  0
 14 15  1  0  0  0  0
 15 16  1  0  0  0  0
  2 16  1  0  0  0  0
 16 17  1  0  0  0  0
 16 18  1  0  0  0  0
 10 19  1  0  0  0  0
 19 20  1  0  0  0  0
 19 21  1  0  0  0  0
 19 22  1  0  0  0  0
M  END
> <chemblId>
CHEMBL133465

> <bioactivity__type>
Ki

> <units>
nM

> <value>
96.0

$$$$

  CDK     11271516122D 0   0.00000     0.00000     0

 21 23  0  0  0  0              1 V2000 
    5.3742    0.4895    0.0000 C   0  0  0  0  0  0  0  0  0  0  0  0
    3.8970    0.7500    0.0000 C   0  0  0  0  0  0  0  0  0  0  0  0
    4.4100    2.1595    0.0000 C   0  0  0  0  0  0  0  0  0  0  0  0
    3.8970   -0.7500    0.0000 C   0  0  0  0  0  0  0  0  0  0  0  0
    2.5980   -1.5000    0.0000 C   0  0  0  0  0  0  0  0  0  0  0  0
    1.2990   -0.7500    0.0000 C   0  0  0  0  0  0  0  0  0  0  0  0
   -0.0000   -1.5000    0.0000 C   0  0  0  0  0  0  0  0  0  0  0  0
   -1.2990   -0.7500    0.0000 C   0  0  0  0  0  0  0  0  0  0  0  0
   -2.5980   -1.5000    0.0000 C   0  0  0  0  0  0  0  0  0  0  0  0
   -3.8970   -0.7500    0.0000 C   0  0  0  0  0  0  0  0  0  0  0  0
   -3.8970    0.7500    0.0000 C   0  0  0  0  0  0  0  0  0  0  0  0
   -5.1960    1.5000    0.0000 F   0  0  0  0  0  0  0  0  0  0  0  0
   -2.5980    1.5000    0.0000 N   0  0  0  0  0  0  0  0  0  0  0  0
   -1.2990    0.7500    0.0000 C   0  0  0  0  0  0  0  0  0  0  0  0
   -0.0000    1.5000    0.0000 C   0  0  0  0  0  0  0  0  0  0  0  0
    1.2990    0.7500    0.0000 C   0  0  0  0  0  0  0  0  0  0  0  0
    2.5980    1.5000    0.0000 N   0  0  0  0  0  0  0  0  0  0  0  0
   -2.5980   -3.0000    0.0000 C   0  0  0  0  0  0  0  0  0  0  0  0
   -3.8970   -3.7500    0.0000 F   0  0  0  0  0  0  0  0  0  0  0  0
   -2.0850   -4.4095    0.0000 F   0  0  0  0  0  0  0  0  0  0  0  0
   -1.1208   -2.7395    0.0000 F   0  0  0  0  0  0  0  0  0  0  0  0
  1  2  1  0  0  0  0
  2  3  1  0  0  0  0
  2  4  1  0  0  0  0
  4  5  1  0  0  0  0
  5  6  1  0  0  0  0
  6  7  2  0  0  0  0
  7  8  1  0  0  0  0
  8  9  2  0  0  0  0
  9 10  1  0  0  0  0
 10 11  2  0  0  0  0
 11 12  1  0  0  0  0
 11 13  1  0  0  0  0
 13 14  2  0  0  0  0
  8 14  1  0  0  0  0
 14 15  1  0  0  0  0
 15 16  2  0  0  0  0
  6 16  1  0  0  0  0
 16 17  1  0  0  0  0
  2 17  1  0  0  0  0
  9 18  1  0  0  0  0
 18 19  1  0  0  0  0
 18 20  1  0  0  0  0
 18 21  1  0  0  0  0
M  END
> <chemblId>
CHEMBL133503

> <bioactivity__type>
Ki

> <units>
nM

> <value>
11.0

$$$$

  CDK     11271516122D 0   0.00000     0.00000     0

 21 23  0  0  0  0              1 V2000 
    5.3742    0.4895    0.0000 C   0  0  0  0  0  0  0  0  0  0  0  0
    3.8970    0.7500    0.0000 C   0  0  0  0  0  0  0  0  0  0  0  0
    4.4100    2.1595    0.0000 C   0  0  0  0  0  0  0  0  0  0  0  0
    3.8970   -0.7500    0.0000 C   0  0  0  0  0  0  0  0  0  0  0  0
    2.5980   -1.5000    0.0000 C   0  0  0  0  0  0  0  0  0  0  0  0
    1.2990   -0.7500    0.0000 C   0  0  0  0  0  0  0  0  0  0  0  0
   -0.0000   -1.5000    0.0000 C   0  0  0  0  0  0  0  0  0  0  0  0
   -1.2990   -0.7500    0.0000 C   0  0  0  0  0  0  0  0  0  0  0  0
   -2.5980   -1.5000    0.0000 C   0  0  0  0  0  0  0  0  0  0  0  0
   -3.8970   -0.7500    0.0000 C   0  0  0  0  0  0  0  0  0  0  0  0
   -3.8970    0.7500    0.0000 C   0  0  0  0  0  0  0  0  0  0  0  0
   -5.1960    1.5000    0.0000 Cl  0  0  0  0  0  0  0  0  0  0  0  0
   -2.5980    1.5000    0.0000 N   0  0  0  0  0  0  0  0  0  0  0  0
   -1.2990    0.7500    0.0000 C   0  0  0  0  0  0  0  0  0  0  0  0
   -0.0000    1.5000    0.0000 C   0  0  0  0  0  0  0  0  0  0  0  0
    1.2990    0.7500    0.0000 C   0  0  0  0  0  0  0  0  0  0  0  0
    2.5980    1.5000    0.0000 N   0  0  0  0  0  0  0  0  0  0  0  0
   -2.5980   -3.0000    0.0000 C   0  0  0  0  0  0  0  0  0  0  0  0
   -3.8970   -3.7500    0.0000 F   0  0  0  0  0  0  0  0  0  0  0  0
   -2.0850   -4.4095    0.0000 F   0  0  0  0  0  0  0  0  0  0  0  0
   -1.1208   -2.7395    0.0000 F   0  0  0  0  0  0  0  0  0  0  0  0
  1  2  1  0  0  0  0
  2  3  1  0  0  0  0
  2  4  1  0  0  0  0
  4  5  1  0  0  0  0
  5  6  1  0  0  0  0
  6  7  2  0  0  0  0
  7  8  1  0  0  0  0
  8  9  2  0  0  0  0
  9 10  1  0  0  0  0
 10 11  2  0  0  0  0
 11 12  1  0  0  0  0
 11 13  1  0  0  0  0
 13 14  2  0  0  0  0
  8 14  1  0  0  0  0
 14 15  1  0  0  0  0
 15 16  2  0  0  0  0
  6 16  1  0  0  0  0
 16 17  1  0  0  0  0
  2 17  1  0  0  0  0
  9 18  1  0  0  0  0
 18 19  1  0  0  0  0
 18 20  1  0  0  0  0
 18 21  1  0  0  0  0
M  END
> <chemblId>
CHEMBL133792

> <bioactivity__type>
Ki

> <units>
nM

> <value>
84.0

$$$$

  CDK     11271516122D 0   0.00000     0.00000     0

 21 23  0  0  0  0              1 V2000 
    5.3742    0.4895    0.0000 C   0  0  0  0  0  0  0  0  0  0  0  0
    3.8970    0.7500    0.0000 C   0  0  0  0  0  0  0  0  0  0  0  0
    4.4100    2.1595    0.0000 C   0  0  0  0  0  0  0  0  0  0  0  0
    3.8970   -0.7500    0.0000 C   0  0  0  0  0  0  0  0  0  0  0  0
    2.5980   -1.5000    0.0000 C   0  0  0  0  0  0  0  0  0  0  0  0
    1.2990   -0.7500    0.0000 C   0  0  0  0  0  0  0  0  0  0  0  0
   -0.0000   -1.5000    0.0000 C   0  0  0  0  0  0  0  0  0  0  0  0
   -1.2990   -0.7500    0.0000 C   0  0  0  0  0  0  0  0  0  0  0  0
   -2.5980   -1.5000    0.0000 C   0  0  0  0  0  0  0  0  0  0  0  0
   -3.8970   -0.7500    0.0000 C   0  0  0  0  0  0  0  0  0  0  0  0
   -3.8970    0.7500    0.0000 C   0  0  0  0  0  0  0  0  0  0  0  0
   -5.1960    1.5000    0.0000 Br  0  0  0  0  0  0  0  0  0  0  0  0
   -2.5980    1.5000    0.0000 N   0  0  0  0  0  0  0  0  0  0  0  0
   -1.2990    0.7500    0.0000 C   0  0  0  0  0  0  0  0  0  0  0  0
   -0.0000    1.5000    0.0000 C   0  0  0  0  0  0  0  0  0  0  0  0
    1.2990    0.7500    0.0000 C   0  0  0  0  0  0  0  0  0  0  0  0
    2.5980    1.5000    0.0000 N   0  0  0  0  0  0  0  0  0  0  0  0
   -2.5980   -3.0000    0.0000 C   0  0  0  0  0  0  0  0  0  0  0  0
   -3.8970   -3.7500    0.0000 F   0  0  0  0  0  0  0  0  0  0  0  0
   -2.0850   -4.4095    0.0000 F   0  0  0  0  0  0  0  0  0  0  0  0
   -1.1208   -2.7395    0.0000 F   0  0  0  0  0  0  0  0  0  0  0  0
  1  2  1  0  0  0  0
  2  3  1  0  0  0  0
  2  4  1  0  0  0  0
  4  5  1  0  0  0  0
  5  6  1  0  0  0  0
  6  7  2  0  0  0  0
  7  8  1  0  0  0  0
  8  9  2  0  0  0  0
  9 10  1  0  0  0  0
 10 11  2  0  0  0  0
 11 12  1  0  0  0  0
 11 13  1  0  0  0  0
 13 14  2  0  0  0  0
  8 14  1  0  0  0  0
 14 15  1  0  0  0  0
 15 16  2  0  0  0  0
  6 16  1  0  0  0  0
 16 17  1  0  0  0  0
  2 17  1  0  0  0  0
  9 18  1  0  0  0  0
 18 19  1  0  0  0  0
 18 20  1  0  0  0  0
 18 21  1  0  0  0  0
M  END
> <chemblId>
CHEMBL134140

> <bioactivity__type>
Ki

> <units>
nM

> <value>
159.0

$$$$

  CDK     11271516122D 0   0.00000     0.00000     0

 25 27  0  0  0  0              1 V2000 
    5.3742    0.4895    0.0000 C   0  0  0  0  0  0  0  0  0  0  0  0
    3.8970    0.7500    0.0000 C   0  0  0  0  0  0  0  0  0  0  0  0
    4.4100    2.1595    0.0000 C   0  0  0  0  0  0  0  0  0  0  0  0
    3.8970   -0.7500    0.0000 C   0  0  0  0  0  0  0  0  0  0  0  0
    2.5980   -1.5000    0.0000 C   0  0  0  0  0  0  0  0  0  0  0  0
    1.2990   -0.7500    0.0000 C   0  0  0  0  0  0  0  0  0  0  0  0
   -0.0000   -1.5000    0.0000 C   0  0  0  0  0  0  0  0  0  0  0  0
   -1.2990   -0.7500    0.0000 C   0  0  0  0  0  0  0  0  0  0  0  0
   -2.5980   -1.5000    0.0000 C   0  0  0  0  0  0  0  0  0  0  0  0
   -3.8970   -0.7500    0.0000 C   0  0  0  0  0  0  0  0  0  0  0  0
   -3.8970    0.7500    0.0000 C   0  0  0  0  0  0  0  0  0  0  0  0
   -5.1960    1.5000    0.0000 N   0  0  0  0  0  0  0  0  0  0  0  0
   -6.4951    0.7500    0.0000 S   0  0  0  0  0  0  0  0  0  0  0  0
   -7.4593   -0.3991    0.0000 O   0  0  0  0  0  0  0  0  0  0  0  0
   -5.5309   -0.3991    0.0000 O   0  0  0  0  0  0  0  0  0  0  0  0
   -7.7941    1.5000    0.0000 C   0  0  0  0  0  0  0  0  0  0  0  0
   -2.5980    1.5000    0.0000 N   0  0  0  0  0  0  0  0  0  0  0  0
   -1.2990    0.7500    0.0000 C   0  0  0  0  0  0  0  0  0  0  0  0
   -0.0000    1.5000    0.0000 C   0  0  0  0  0  0  0  0  0  0  0  0
    1.2990    0.7500    0.0000 C   0  0  0  0  0  0  0  0  0  0  0  0
    2.5980    1.5000    0.0000 N   0  0  0  0  0  0  0  0  0  0  0  0
   -2.5980   -3.0000    0.0000 C   0  0  0  0  0  0  0  0  0  0  0  0
   -3.8970   -3.7500    0.0000 F   0  0  0  0  0  0  0  0  0  0  0  0
   -2.0850   -4.4095    0.0000 F   0  0  0  0  0  0  0  0  0  0  0  0
   -1.1208   -2.7395    0.0000 F   0  0  0  0  0  0  0  0  0  0  0  0
  1  2  1  0  0  0  0
  2  3  1  0  0  0  0
  2  4  1  0  0  0  0
  4  5  1  0  0  0  0
  5  6  1  0  0  0  0
  6  7  2  0  0  0  0
  7  8  1  0  0  0  0
  8  9  2  0  0  0  0
  9 10  1  0  0  0  0
 10 11  2  0  0  0  0
 11 12  1  0  0  0  0
 12 13  1  0  0  0  0
 13 14  2  0  0  0  0
 13 15  2  0  0  0  0
 13 16  1  0  0  0  0
 11 17  1  0  0  0  0
 17 18  2  0  0  0  0
  8 18  1  0  0  0  0
 18 19  1  0  0  0  0
 19 20  2  0  0  0  0
  6 20  1  0  0  0  0
 20 21  1  0  0  0  0
  2 21  1  0  0  0  0
  9 22  1  0  0  0  0
 22 23  1  0  0  0  0
 22 24  1  0  0  0  0
 22 25  1  0  0  0  0
M  END
> <chemblId>
CHEMBL134180

> <bioactivity__type>
Ki

> <units>
nM

> <value>
572.0

$$$$

  CDK     11271516122D 0   0.00000     0.00000     0

 23 25  0  0  0  0              1 V2000 
    6.4951    0.7500    0.0000 C   0  0  0  0  0  0  0  0  0  0  0  0
    5.1960    1.5000    0.0000 S   0  0  0  0  0  0  0  0  0  0  0  0
    5.1961    3.0000    0.0000 O   0  0  0  0  0  0  0  0  0  0  0  0
    3.8970    0.7500    0.0000 C   0  0  0  0  0  0  0  0  0  0  0  0
    3.8970   -0.7500    0.0000 C   0  0  0  0  0  0  0  0  0  0  0  0
    2.5980   -1.5000    0.0000 C   0  0  0  0  0  0  0  0  0  0  0  0
    1.2990   -0.7500    0.0000 C   0  0  0  0  0  0  0  0  0  0  0  0
   -0.0000   -1.5000    0.0000 C   0  0  0  0  0  0  0  0  0  0  0  0
   -1.2990   -0.7500    0.0000 C   0  0  0  0  0  0  0  0  0  0  0  0
   -2.5980   -1.5000    0.0000 C   0  0  0  0  0  0  0  0  0  0  0  0
   -3.8970   -0.7500    0.0000 C   0  0  0  0  0  0  0  0  0  0  0  0
   -3.8970    0.7500    0.0000 C   0  0  0  0  0  0  0  0  0  0  0  0
   -4.4100    2.1595    0.0000 C   0  0  0  0  0  0  0  0  0  0  0  0
   -5.3742    0.4895    0.0000 C   0  0  0  0  0  0  0  0  0  0  0  0
   -2.5980    1.5000    0.0000 N   0  0  0  0  0  0  0  0  0  0  0  0
   -1.2990    0.7500    0.0000 C   0  0  0  0  0  0  0  0  0  0  0  0
   -0.0000    1.5000    0.0000 C   0  0  0  0  0  0  0  0  0  0  0  0
    1.2990    0.7500    0.0000 C   0  0  0  0  0  0  0  0  0  0  0  0
    2.5980    1.5000    0.0000 N   0  0  0  0  0  0  0  0  0  0  0  0
    2.5980   -3.0000    0.0000 C   0  0  0  0  0  0  0  0  0  0  0  0
    3.8970   -3.7500    0.0000 F   0  0  0  0  0  0  0  0  0  0  0  0
    1.1208   -2.7395    0.0000 F   0  0  0  0  0  0  0  0  0  0  0  0
    2.0850   -4.4095    0.0000 F   0  0  0  0  0  0  0  0  0  0  0  0
  1  2  1  0  0  0  0
  2  3  2  0  0  0  0
  2  4  1  0  0  0  0
  4  5  2  0  0  0  0
  5  6  1  0  0  0  0
  6  7  2  0  0  0  0
  7  8  1  0  0  0  0
  8  9  2  0  0  0  0
  9 10  1  0  0  0  0
 10 11  1  0  0  0  0
 11 12  1  0  0  0  0
 12 13  1  0  0  0  0
 12 14  1  0  0  0  0
 12 15  1  0  0  0  0
 15 16  1  0  0  0  0
  9 16  1  0  0  0  0
 16 17  2  0  0  0  0
 17 18  1  0  0  0  0
  7 18  1  0  0  0  0
 18 19  2  0  0  0  0
  4 19  1  0  0  0  0
  6 20  1  0  0  0  0
 20 21  1  0  0  0  0
 20 22  1  0  0  0  0
 20 23  1  0  0  0  0
M  END
> <chemblId>
CHEMBL134209

> <bioactivity__type>
Ki

> <units>
nM

> <value>
20.0

$$$$

  CDK     11271516122D 0   0.00000     0.00000     0

 28 32  0  0  0  0              1 V2000 
    3.2480   -1.8750    0.0000 C   0  0  0  0  0  0  0  0  0  0  0  0
    3.2480   -0.3750    0.0000 C   0  0  0  0  0  0  0  0  0  0  0  0
    4.5470    0.3750    0.0000 C   0  0  0  0  0  0  0  0  0  0  0  0
    4.5470    1.8750    0.0000 C   0  0  0  0  0  0  0  0  0  0  0  0
    6.0242    1.6145    0.0000 C   0  0  0  0  0  0  0  0  0  0  0  0
    5.0600    3.2845    0.0000 C   0  0  0  0  0  0  0  0  0  0  0  0
    3.2480    2.6250    0.0000 N   0  0  0  0  0  0  0  0  0  0  0  0
    1.9490    1.8750    0.0000 C   0  0  0  0  0  0  0  0  0  0  0  0
    0.6490    2.6250    0.0000 C   0  0  0  0  0  0  0  0  0  0  0  0
   -0.6490    1.8750    0.0000 C   0  0  0  0  0  0  0  0  0  0  0  0
   -0.6490    0.3750    0.0000 C   0  0  0  0  0  0  0  0  0  0  0  0
   -1.9490   -0.3750    0.0000 C   0  0  0  0  0  0  0  0  0  0  0  0
   -3.2480    0.3750    0.0000 C   0  0  0  0  0  0  0  0  0  0  0  0
   -4.5470   -0.3750    0.0000 C   0  0  0  0  0  0  0  0  0  0  0  0
   -5.8460    0.3750    0.0000 F   0  0  0  0  0  0  0  0  0  0  0  0
   -4.5470   -1.8750    0.0000 C   0  0  0  0  0  0  0  0  0  0  0  0
   -3.2480   -2.6250    0.0000 C   0  0  0  0  0  0  0  0  0  0  0  0
   -1.9490   -1.8750    0.0000 C   0  0  0  0  0  0  0  0  0  0  0  0
   -0.6490   -2.6250    0.0000 O   0  0  0  0  0  0  0  0  0  0  0  0
    0.6490   -1.8750    0.0000 C   0  0  0  0  0  0  0  0  0  0  0  0
    1.9482   -2.6248    0.0000 C   0  0  0  0  0  0  0  0  0  0  0  0
    1.9484   -4.1248    0.0000 C   0  0  0  0  0  0  0  0  0  0  0  0
    0.7351   -5.0067    0.0000 C   0  0  0  0  0  0  0  0  0  0  0  0
    1.1988   -6.4332    0.0000 C   0  0  0  0  0  0  0  0  0  0  0  0
    2.6988   -6.4329    0.0000 S   0  0  0  0  0  0  0  0  0  0  0  0
    3.1621   -5.0062    0.0000 C   0  0  0  0  0  0  0  0  0  0  0  0
    0.6490   -0.3750    0.0000 C   0  0  0  0  0  0  0  0  0  0  0  0
    1.9490    0.3750    0.0000 C   0  0  0  0  0  0  0  0  0  0  0  0
  1  2  1  0  0  0  0
  2  3  2  0  0  0  0
  3  4  1  0  0  0  0
  4  5  1  0  0  0  0
  4  6  1  0  0  0  0
  4  7  1  0  0  0  0
  7  8  1  0  0  0  0
  8  9  2  0  0  0  0
  9 10  1  0  0  0  0
 10 11  2  0  0  0  0
 11 12  1  0  0  0  0
 12 13  2  0  0  0  0
 13 14  1  0  0  0  0
 14 15  1  0  0  0  0
 14 16  2  0  0  0  0
 16 17  1  0  0  0  0
 17 18  2  0  0  0  0
 12 18  1  0  0  0  0
 18 19  1  0  0  0  0
 19 20  1  0  0  0  0
 20 21  2  0  0  0  0
 21 22  1  0  0  0  0
 22 23  1  0  0  0  0
 23 24  2  0  0  0  0
 24 25  1  0  0  0  0
 25 26  1  0  0  0  0
 22 26  2  0  0  0  0
 20 27  1  0  0  0  0
 11 27  1  0  0  0  0
 27 28  2  0  0  0  0
  2 28  1  0  0  0  0
  8 28  1  0  0  0  0
M  END
> <chemblId>
CHEMBL134277

> <bioactivity__type>
Ki

> <units>
nM

> <value>
669.0

$$$$

  CDK     11271516122D 0   0.00000     0.00000     0

 28 32  0  0  0  0              1 V2000 
    3.2480   -1.8750    0.0000 C   0  0  0  0  0  0  0  0  0  0  0  0
    3.2480   -0.3750    0.0000 C   0  0  0  0  0  0  0  0  0  0  0  0
    4.5470    0.3750    0.0000 C   0  0  0  0  0  0  0  0  0  0  0  0
    4.5470    1.8750    0.0000 C   0  0  0  0  0  0  0  0  0  0  0  0
    6.0242    1.6145    0.0000 C   0  0  0  0  0  0  0  0  0  0  0  0
    5.0600    3.2845    0.0000 C   0  0  0  0  0  0  0  0  0  0  0  0
    3.2480    2.6250    0.0000 N   0  0  0  0  0  0  0  0  0  0  0  0
    1.9490    1.8750    0.0000 C   0  0  0  0  0  0  0  0  0  0  0  0
    0.6490    2.6250    0.0000 C   0  0  0  0  0  0  0  0  0  0  0  0
   -0.6490    1.8750    0.0000 C   0  0  0  0  0  0  0  0  0  0  0  0
   -0.6490    0.3750    0.0000 C   0  0  0  0  0  0  0  0  0  0  0  0
   -1.9490   -0.3750    0.0000 C   0  0  0  0  0  0  0  0  0  0  0  0
   -3.2480    0.3750    0.0000 C   0  0  0  0  0  0  0  0  0  0  0  0
   -4.5470   -0.3750    0.0000 C   0  0  0  0  0  0  0  0  0  0  0  0
   -4.5470   -1.8750    0.0000 C   0  0  0  0  0  0  0  0  0  0  0  0
   -3.2480   -2.6250    0.0000 C   0  0  0  0  0  0  0  0  0  0  0  0
   -1.9490   -1.8750    0.0000 C   0  0  0  0  0  0  0  0  0  0  0  0
   -0.6490   -2.6250    0.0000 O   0  0  0  0  0  0  0  0  0  0  0  0
    0.6490   -1.8750    0.0000 C   0  0  0  0  0  0  0  0  0  0  0  0
    1.9482   -2.6248    0.0000 C   0  0  0  0  0  0  0  0  0  0  0  0
    1.9484   -4.1248    0.0000 C   0  0  0  0  0  0  0  0  0  0  0  0
    0.6495   -4.8750    0.0000 C   0  0  0  0  0  0  0  0  0  0  0  0
    0.6498   -6.3750    0.0000 C   0  0  0  0  0  0  0  0  0  0  0  0
    1.9489   -7.1248    0.0000 C   0  0  0  0  0  0  0  0  0  0  0  0
    3.2479   -6.3746    0.0000 C   0  0  0  0  0  0  0  0  0  0  0  0
    3.2476   -4.8746    0.0000 C   0  0  0  0  0  0  0  0  0  0  0  0
    0.6490   -0.3750    0.0000 C   0  0  0  0  0  0  0  0  0  0  0  0
    1.9490    0.3750    0.0000 C   0  0  0  0  0  0  0  0  0  0  0  0
  1  2  1  0  0  0  0
  2  3  2  0  0  0  0
  3  4  1  0  0  0  0
  4  5  1  0  0  0  0
  4  6  1  0  0  0  0
  4  7  1  0  0  0  0
  7  8  1  0  0  0  0
  8  9  2  0  0  0  0
  9 10  1  0  0  0  0
 10 11  2  0  0  0  0
 11 12  1  0  0  0  0
 12 13  2  0  0  0  0
 13 14  1  0  0  0  0
 14 15  2  0  0  0  0
 15 16  1  0  0  0  0
 16 17  2  0  0  0  0
 12 17  1  0  0  0  0
 17 18  1  0  0  0  0
 18 19  1  0  0  0  0
 19 20  2  0  0  0  0
 20 21  1  0  0  0  0
 21 22  2  0  0  0  0
 22 23  1  0  0  0  0
 23 24  2  0  0  0  0
 24 25  1  0  0  0  0
 25 26  2  0  0  0  0
 21 26  1  0  0  0  0
 19 27  1  0  0  0  0
 11 27  1  0  0  0  0
 27 28  2  0  0  0  0
  2 28  1  0  0  0  0
  8 28  1  0  0  0  0
M  END
> <chemblId>
CHEMBL134421

> <bioactivity__type>
Ki

> <units>
nM

> <value>
2660.0

$$$$

  CDK     11271516122D 0   0.00000     0.00000     0

 30 34  0  0  0  0              1 V2000 
    3.2480   -1.8750    0.0000 C   0  0  0  0  0  0  0  0  0  0  0  0
    3.2480   -0.3750    0.0000 C   0  0  0  0  0  0  0  0  0  0  0  0
    4.5470    0.3750    0.0000 C   0  0  0  0  0  0  0  0  0  0  0  0
    4.5470    1.8750    0.0000 C   0  0  0  0  0  0  0  0  0  0  0  0
    6.0242    1.6145    0.0000 C   0  0  0  0  0  0  0  0  0  0  0  0
    5.0600    3.2845    0.0000 C   0  0  0  0  0  0  0  0  0  0  0  0
    3.2480    2.6250    0.0000 N   0  0  0  0  0  0  0  0  0  0  0  0
    1.9490    1.8750    0.0000 C   0  0  0  0  0  0  0  0  0  0  0  0
    0.6490    2.6250    0.0000 C   0  0  0  0  0  0  0  0  0  0  0  0
   -0.6490    1.8750    0.0000 C   0  0  0  0  0  0  0  0  0  0  0  0
   -0.6490    0.3750    0.0000 C   0  0  0  0  0  0  0  0  0  0  0  0
   -1.9490   -0.3750    0.0000 C   0  0  0  0  0  0  0  0  0  0  0  0
   -3.2480    0.3750    0.0000 C   0  0  0  0  0  0  0  0  0  0  0  0
   -4.5470   -0.3750    0.0000 C   0  0  0  0  0  0  0  0  0  0  0  0
   -4.5470   -1.8750    0.0000 C   0  0  0  0  0  0  0  0  0  0  0  0
   -3.2480   -2.6250    0.0000 C   0  0  0  0  0  0  0  0  0  0  0  0
   -1.9490   -1.8750    0.0000 C   0  0  0  0  0  0  0  0  0  0  0  0
   -0.6490   -2.6250    0.0000 O   0  0  0  0  0  0  0  0  0  0  0  0
    0.6490   -1.8750    0.0000 C   0  0  0  0  0  0  0  0  0  0  0  0
    1.9482   -2.6248    0.0000 C   0  0  0  0  0  0  0  0  0  0  0  0
    1.9484   -4.1248    0.0000 C   0  0  0  0  0  0  0  0  0  0  0  0
    0.6495   -4.8750    0.0000 C   0  0  0  0  0  0  0  0  0  0  0  0
    0.6498   -6.3750    0.0000 C   0  0  0  0  0  0  0  0  0  0  0  0
   -0.6491   -7.1252    0.0000 F   0  0  0  0  0  0  0  0  0  0  0  0
    1.9489   -7.1248    0.0000 C   0  0  0  0  0  0  0  0  0  0  0  0
    3.2479   -6.3746    0.0000 C   0  0  0  0  0  0  0  0  0  0  0  0
    3.2476   -4.8746    0.0000 C   0  0  0  0  0  0  0  0  0  0  0  0
    4.5465   -4.1243    0.0000 F   0  0  0  0  0  0  0  0  0  0  0  0
    0.6490   -0.3750    0.0000 C   0  0  0  0  0  0  0  0  0  0  0  0
    1.9490    0.3750    0.0000 C   0  0  0  0  0  0  0  0  0  0  0  0
  1  2  1  0  0  0  0
  2  3  2  0  0  0  0
  3  4  1  0  0  0  0
  4  5  1  0  0  0  0
  4  6  1  0  0  0  0
  4  7  1  0  0  0  0
  7  8  1  0  0  0  0
  8  9  2  0  0  0  0
  9 10  1  0  0  0  0
 10 11  2  0  0  0  0
 11 12  1  0  0  0  0
 12 13  2  0  0  0  0
 13 14  1  0  0  0  0
 14 15  2  0  0  0  0
 15 16  1  0  0  0  0
 16 17  2  0  0  0  0
 12 17  1  0  0  0  0
 17 18  1  0  0  0  0
 18 19  1  0  0  0  0
 19 20  2  0  0  0  0
 20 21  1  0  0  0  0
 21 22  2  0  0  0  0
 22 23  1  0  0  0  0
 23 24  1  0  0  0  0
 23 25  2  0  0  0  0
 25 26  1  0  0  0  0
 26 27  2  0  0  0  0
 21 27  1  0  0  0  0
 27 28  1  0  0  0  0
 19 29  1  0  0  0  0
 11 29  1  0  0  0  0
 29 30  2  0  0  0  0
  2 30  1  0  0  0  0
  8 30  1  0  0  0  0
M  END
> <chemblId>
CHEMBL137103

> <bioactivity__type>
Ki

> <units>
nM

> <value>
887.0

$$$$

  CDK     11271516122D 0   0.00000     0.00000     0

 29 33  0  0  0  0              1 V2000 
    2.5981    6.0000    0.0000 C   0  0  0  0  0  0  0  0  0  0  0  0
    2.5981    4.5000    0.0000 C   0  0  0  0  0  0  0  0  0  0  0  0
    3.8971    3.7500    0.0000 O   0  0  0  0  0  0  0  0  0  0  0  0
    1.2990    3.7500    0.0000 S   0  0  0  0  0  0  0  0  0  0  0  0
    1.2990    2.2500    0.0000 C   0  0  0  0  0  0  0  0  0  0  0  0
    2.5981    1.5000    0.0000 C   0  0  0  0  0  0  0  0  0  0  0  0
    2.5981   -0.0000    0.0000 C   0  0  0  0  0  0  0  0  0  0  0  0
    3.8971   -0.7500    0.0000 C   0  0  0  0  0  0  0  0  0  0  0  0
    3.8971   -2.2500    0.0000 C   0  0  0  0  0  0  0  0  0  0  0  0
    5.1962   -3.0000    0.0000 O   0  0  0  0  0  0  0  0  0  0  0  0
    2.5981   -3.0000    0.0000 C   0  0  0  0  0  0  0  0  0  0  0  0
    1.2990   -2.2500    0.0000 C   0  0  0  0  0  0  0  0  0  0  0  0
    1.2990   -0.7500    0.0000 C   0  0  0  0  0  0  0  0  0  0  0  0
   -0.0000   -1.5000    0.0000 C   0  0  0  0  0  0  0  0  0  0  0  0
    0.0000    0.0000    0.0000 C   0  0  0  0  0  0  0  0  0  0  0  0
   -1.2990   -0.7500    0.0000 C   0  0  0  0  0  0  0  0  0  0  0  0
   -2.5981   -0.0000    0.0000 C   0  0  0  0  0  0  0  0  0  0  0  0
   -2.5981    1.5000    0.0000 C   0  0  0  0  0  0  0  0  0  0  0  0
   -3.9684    0.8899    0.0000 C   0  0  0  0  0  0  0  0  0  0  0  0
   -1.2990    2.2500    0.0000 C   0  0  0  0  0  0  0  0  0  0  0  0
   -1.6109    3.7172    0.0000 C   0  0  0  0  0  0  0  0  0  0  0  0
   -3.1027    3.8740    0.0000 C   0  0  0  0  0  0  0  0  0  0  0  0
   -3.7128    2.5037    0.0000 C   0  0  0  0  0  0  0  0  0  0  0  0
   -4.3229    1.1334    0.0000 C   0  0  0  0  0  0  0  0  0  0  0  0
   -5.8147    1.2902    0.0000 C   0  0  0  0  0  0  0  0  0  0  0  0
   -6.1265    2.7574    0.0000 C   0  0  0  0  0  0  0  0  0  0  0  0
   -7.4969    3.3675    0.0000 O   0  0  0  0  0  0  0  0  0  0  0  0
   -4.8275    3.5074    0.0000 O   0  0  0  0  0  0  0  0  0  0  0  0
    0.0000    1.5000    0.0000 C   0  0  0  0  0  0  0  0  0  0  0  0
  1  2  1  0  0  0  0
  2  3  2  0  0  0  0
  2  4  1  0  0  0  0
  5  4  1  6  0  0  0
  5  6  1  0  0  0  0
  6  7  1  0  0  0  0
  7  8  2  0  0  0  0
  8  9  1  0  0  0  0
  9 10  2  0  0  0  0
  9 11  1  0  0  0  0
 11 12  1  0  0  0  0
 12 13  1  0  0  0  0
  7 13  1  0  0  0  0
 13 14  1  1  0  0  0
 13 15  1  0  0  0  0
 15 16  1  1  0  0  0
 16 17  1  0  0  0  0
 17 18  1  0  0  0  0
 18 19  1  1  0  0  0
 18 20  1  0  0  0  0
 20 21  1  1  0  0  0
 21 22  1  0  0  0  0
 23 22  1  6  0  0  0
 18 23  1  0  0  0  0
 23 24  1  0  0  0  0
 24 25  1  0  0  0  0
 25 26  1  0  0  0  0
 26 27  2  0  0  0  0
 26 28  1  0  0  0  0
 23 28  1  0  0  0  0
 20 29  1  0  0  0  0
 29  5  1  6  0  0  0
 15 29  1  0  0  0  0
M  END
> <chemblId>
CHEMBL1393

> <bioactivity__type>
Ki

> <units>
nM

> <value>
39.4

$$$$

  CDK     11271516122D 0   0.00000     0.00000     0

 29 33  0  0  0  0              1 V2000 
    6.4797    5.3393    0.0000 C   0  0  0  0  0  0  0  0  0  0  0  0
    5.1807    4.5892    0.0000 C   0  0  0  0  0  0  0  0  0  0  0  0
    3.8816    5.3390    0.0000 O   0  0  0  0  0  0  0  0  0  0  0  0
    5.1809    3.0892    0.0000 O   0  0  0  0  0  0  0  0  0  0  0  0
    3.8820    2.3390    0.0000 C   0  0  0  0  0  0  0  0  0  0  0  0
    4.7640    1.1250    0.0000 C   0  0  0  0  0  0  0  0  0  0  0  0
    3.8820   -0.0880    0.0000 C   0  0  0  0  0  0  0  0  0  0  0  0
    2.4560    0.3750    0.0000 C   0  0  0  0  0  0  0  0  0  0  0  0
    1.1570   -0.3750    0.0000 C   0  0  0  0  0  0  0  0  0  0  0  0
    1.1570   -1.8750    0.0000 C   0  0  0  0  0  0  0  0  0  0  0  0
   -0.1420   -2.6250    0.0000 C   0  0  0  0  0  0  0  0  0  0  0  0
   -0.1420   -4.1250    0.0000 Cl  0  0  0  0  0  0  0  0  0  0  0  0
   -1.4410   -1.8750    0.0000 C   0  0  0  0  0  0  0  0  0  0  0  0
   -2.7400   -2.6250    0.0000 C   0  0  0  0  0  0  0  0  0  0  0  0
   -4.0390   -1.8750    0.0000 C   0  0  0  0  0  0  0  0  0  0  0  0
   -5.3380   -2.6250    0.0000 O   0  0  0  0  0  0  0  0  0  0  0  0
   -4.0390   -0.3750    0.0000 C   0  0  0  0  0  0  0  0  0  0  0  0
   -4.0390    1.1250    0.0000 C   0  0  0  0  0  0  0  0  0  0  0  0
   -2.7400    0.3750    0.0000 C   0  0  0  0  0  0  0  0  0  0  0  0
   -1.4410   -0.3750    0.0000 C   0  0  0  0  0  0  0  0  0  0  0  0
   -1.4410    1.1250    0.0000 C   0  0  0  0  0  0  0  0  0  0  0  0
   -0.1420    0.3750    0.0000 C   0  0  0  0  0  0  0  0  0  0  0  0
   -0.1420    1.8750    0.0000 C   0  0  0  0  0  0  0  0  0  0  0  0
    1.1570    2.6250    0.0000 C   0  0  0  0  0  0  0  0  0  0  0  0
    2.4560    1.8750    0.0000 C   0  0  0  0  0  0  0  0  0  0  0  0
    2.6125    3.3668    0.0000 C   0  0  0  0  0  0  0  0  0  0  0  0
    3.2715    3.7091    0.0000 C   0  0  0  0  0  0  0  0  0  0  0  0
    1.7797    3.8655    0.0000 O   0  0  0  0  0  0  0  0  0  0  0  0
    4.1529    4.9229    0.0000 C   0  0  0  0  0  0  0  0  0  0  0  0
  1  2  1  0  0  0  0
  2  3  2  0  0  0  0
  2  4  1  0  0  0  0
  5  4  1  6  0  0  0
  5  6  1  0  0  0  0
  6  7  1  0  0  0  0
  8  7  1  1  0  0  0
  8  9  1  0  0  0  0
  9 10  1  6  0  0  0
 10 11  2  0  0  0  0
 11 12  1  0  0  0  0
 11 13  1  0  0  0  0
 13 14  2  0  0  0  0
 14 15  1  0  0  0  0
 15 16  2  0  0  0  0
 15 17  1  0  0  0  0
 17 18  1  6  0  0  0
 19 18  1  6  0  0  0
 17 19  1  0  0  0  0
 19 20  1  0  0  0  0
 13 20  1  0  0  0  0
 20 21  1  1  0  0  0
 20 22  1  0  0  0  0
  9 22  1  0  0  0  0
 22 23  1  1  0  0  0
 23 24  1  0  0  0  0
 24 25  1  0  0  0  0
  5 25  1  0  0  0  0
  8 25  1  0  0  0  0
 25 26  1  1  0  0  0
  5 27  1  0  0  0  0
 27 28  2  0  0  0  0
 27 29  1  0  0  0  0
M  END
> <chemblId>
CHEMBL139835

> <bioactivity__type>
Ki

> <units>
nM

> <value>
14.0

$$$$

  CDK     11271516122D 0   0.00000     0.00000     0

 22 24  0  0  0  0              1 V2000 
    2.5980    3.0000    0.0000 C   0  0  0  0  0  0  0  0  0  0  0  0
    2.5980    1.5000    0.0000 C   0  0  0  0  0  0  0  0  0  0  0  0
    3.8970    0.7500    0.0000 C   0  0  0  0  0  0  0  0  0  0  0  0
    3.8970   -0.7500    0.0000 C   0  0  0  0  0  0  0  0  0  0  0  0
    4.4100   -2.1595    0.0000 C   0  0  0  0  0  0  0  0  0  0  0  0
    5.3742   -0.4895    0.0000 C   0  0  0  0  0  0  0  0  0  0  0  0
    2.5980   -1.5000    0.0000 N   0  0  0  0  0  0  0  0  0  0  0  0
    1.2990   -0.7500    0.0000 C   0  0  0  0  0  0  0  0  0  0  0  0
   -0.0000   -1.5000    0.0000 C   0  0  0  0  0  0  0  0  0  0  0  0
   -1.2990   -0.7500    0.0000 C   0  0  0  0  0  0  0  0  0  0  0  0
   -2.5980   -1.5000    0.0000 N   0  0  0  0  0  0  0  0  0  0  0  0
   -3.8970   -0.7500    0.0000 C   0  0  0  0  0  0  0  0  0  0  0  0
   -5.1960   -1.5000    0.0000 O   0  0  0  0  0  0  0  0  0  0  0  0
   -3.8970    0.7500    0.0000 C   0  0  0  0  0  0  0  0  0  0  0  0
   -2.5980    1.5000    0.0000 C   0  0  0  0  0  0  0  0  0  0  0  0
   -1.2990    0.7500    0.0000 C   0  0  0  0  0  0  0  0  0  0  0  0
   -0.0000    1.5000    0.0000 C   0  0  0  0  0  0  0  0  0  0  0  0
    1.2990    0.7500    0.0000 C   0  0  0  0  0  0  0  0  0  0  0  0
   -2.5980    3.0000    0.0000 C   0  0  0  0  0  0  0  0  0  0  0  0
   -3.8970    3.7500    0.0000 F   0  0  0  0  0  0  0  0  0  0  0  0
   -1.1208    2.7395    0.0000 F   0  0  0  0  0  0  0  0  0  0  0  0
   -2.0850    4.4095    0.0000 F   0  0  0  0  0  0  0  0  0  0  0  0
  1  2  1  0  0  0  0
  2  3  1  0  0  0  0
  3  4  1  0  0  0  0
  4  5  1  0  0  0  0
  4  6  1  0  0  0  0
  4  7  1  0  0  0  0
  7  8  1  0  0  0  0
  8  9  2  0  0  0  0
  9 10  1  0  0  0  0
 10 11  2  0  0  0  0
 11 12  1  0  0  0  0
 12 13  1  0  0  0  0
 12 14  2  0  0  0  0
 14 15  1  0  0  0  0
 15 16  2  0  0  0  0
 10 16  1  0  0  0  0
 16 17  1  0  0  0  0
 17 18  2  0  0  0  0
  2 18  1  0  0  0  0
  8 18  1  0  0  0  0
 15 19  1  0  0  0  0
 19 20  1  0  0  0  0
 19 21  1  0  0  0  0
 19 22  1  0  0  0  0
M  END
> <chemblId>
CHEMBL156142

> <bioactivity__type>
Ki

> <units>
nM

> <value>
76.0

$$$$

  CDK     11271516122D 0   0.00000     0.00000     0

 23 25  0  0  0  0              1 V2000 
    2.5980    3.0000    0.0000 C   0  0  0  0  0  0  0  0  0  0  0  0
    2.5980    1.5000    0.0000 C   0  0  0  0  0  0  0  0  0  0  0  0
    3.8970    0.7500    0.0000 C   0  0  0  0  0  0  0  0  0  0  0  0
    3.8970   -0.7500    0.0000 C   0  0  0  0  0  0  0  0  0  0  0  0
    4.4100   -2.1595    0.0000 C   0  0  0  0  0  0  0  0  0  0  0  0
    5.3742   -0.4895    0.0000 C   0  0  0  0  0  0  0  0  0  0  0  0
    2.5980   -1.5000    0.0000 N   0  0  0  0  0  0  0  0  0  0  0  0
    1.2990   -0.7500    0.0000 C   0  0  0  0  0  0  0  0  0  0  0  0
   -0.0000   -1.5000    0.0000 C   0  0  0  0  0  0  0  0  0  0  0  0
   -1.2990   -0.7500    0.0000 C   0  0  0  0  0  0  0  0  0  0  0  0
   -2.5980   -1.5000    0.0000 N   0  0  0  0  0  0  0  0  0  0  0  0
   -2.5980   -3.0000    0.0000 C   0  0  0  0  0  0  0  0  0  0  0  0
   -3.8970   -0.7500    0.0000 C   0  0  0  0  0  0  0  0  0  0  0  0
   -5.1960   -1.5000    0.0000 O   0  0  0  0  0  0  0  0  0  0  0  0
   -3.8970    0.7500    0.0000 C   0  0  0  0  0  0  0  0  0  0  0  0
   -2.5980    1.5000    0.0000 C   0  0  0  0  0  0  0  0  0  0  0  0
   -1.2990    0.7500    0.0000 C   0  0  0  0  0  0  0  0  0  0  0  0
   -0.0000    1.5000    0.0000 C   0  0  0  0  0  0  0  0  0  0  0  0
    1.2990    0.7500    0.0000 C   0  0  0  0  0  0  0  0  0  0  0  0
   -2.5980    3.0000    0.0000 C   0  0  0  0  0  0  0  0  0  0  0  0
   -3.8970    3.7500    0.0000 F   0  0  0  0  0  0  0  0  0  0  0  0
   -1.1208    2.7395    0.0000 F   0  0  0  0  0  0  0  0  0  0  0  0
   -2.0850    4.4095    0.0000 F   0  0  0  0  0  0  0  0  0  0  0  0
  1  2  1  0  0  0  0
  2  3  1  0  0  0  0
  3  4  1  0  0  0  0
  4  5  1  0  0  0  0
  4  6  1  0  0  0  0
  4  7  1  0  0  0  0
  7  8  1  0  0  0  0
  8  9  2  0  0  0  0
  9 10  1  0  0  0  0
 10 11  1  0  0  0  0
 11 12  1  0  0  0  0
 11 13  1  0  0  0  0
 13 14  2  0  0  0  0
 13 15  1  0  0  0  0
 15 16  2  0  0  0  0
 16 17  1  0  0  0  0
 10 17  2  0  0  0  0
 17 18  1  0  0  0  0
 18 19  2  0  0  0  0
  2 19  1  0  0  0  0
  8 19  1  0  0  0  0
 16 20  1  0  0  0  0
 20 21  1  0  0  0  0
 20 22  1  0  0  0  0
 20 23  1  0  0  0  0
M  END
> <chemblId>
CHEMBL156278

> <bioactivity__type>
Ki

> <units>
nM

> <value>
46.0

$$$$

  CDK     11271516122D 0   0.00000     0.00000     0

 23 26  0  0  0  0              1 V2000 
   -3.9684    0.6101    0.0000 C   0  0  0  0  0  0  0  0  0  0  0  0
   -2.5981   -0.0000    0.0000 C   0  0  0  0  0  0  0  0  0  0  0  0
   -3.7128   -1.0037    0.0000 C   0  0  0  0  0  0  0  0  0  0  0  0
   -3.1027   -2.3740    0.0000 C   0  0  0  0  0  0  0  0  0  0  0  0
   -1.6109   -2.2172    0.0000 C   0  0  0  0  0  0  0  0  0  0  0  0
   -1.2990   -0.7500    0.0000 N   0  0  0  0  0  0  0  0  0  0  0  0
    0.0000    0.0000    0.0000 C   0  0  0  0  0  0  0  0  0  0  0  0
    1.2990   -0.7500    0.0000 C   0  0  0  0  0  0  0  0  0  0  0  0
    2.5981   -0.0000    0.0000 C   0  0  0  0  0  0  0  0  0  0  0  0
    3.8971   -0.7500    0.0000 N   0  0  0  0  0  0  0  0  0  0  0  0
    5.1962   -0.0000    0.0000 C   0  0  0  0  0  0  0  0  0  0  0  0
    6.4952   -0.7500    0.0000 O   0  0  0  0  0  0  0  0  0  0  0  0
    5.1962    1.5000    0.0000 C   0  0  0  0  0  0  0  0  0  0  0  0
    3.8971    2.2500    0.0000 C   0  0  0  0  0  0  0  0  0  0  0  0
    2.5981    1.5000    0.0000 C   0  0  0  0  0  0  0  0  0  0  0  0
    1.2990    2.2500    0.0000 C   0  0  0  0  0  0  0  0  0  0  0  0
    0.0000    1.5000    0.0000 C   0  0  0  0  0  0  0  0  0  0  0  0
   -1.2990    2.2500    0.0000 C   0  0  0  0  0  0  0  0  0  0  0  0
   -2.5981    1.5000    0.0000 C   0  0  0  0  0  0  0  0  0  0  0  0
    3.8971    3.7500    0.0000 C   0  0  0  0  0  0  0  0  0  0  0  0
    5.1962    4.5000    0.0000 F   0  0  0  0  0  0  0  0  0  0  0  0
    3.3841    5.1595    0.0000 F   0  0  0  0  0  0  0  0  0  0  0  0
    2.4199    3.4895    0.0000 F   0  0  0  0  0  0  0  0  0  0  0  0
  1  2  1  0  0  0  0
  2  3  1  0  0  0  0
  3  4  1  0  0  0  0
  4  5  1  0  0  0  0
  5  6  1  0  0  0  0
  2  6  1  0  0  0  0
  6  7  1  0  0  0  0
  7  8  2  0  0  0  0
  8  9  1  0  0  0  0
  9 10  2  0  0  0  0
 10 11  1  0  0  0  0
 11 12  1  0  0  0  0
 11 13  2  0  0  0  0
 13 14  1  0  0  0  0
 14 15  2  0  0  0  0
  9 15  1  0  0  0  0
 15 16  1  0  0  0  0
 16 17  2  0  0  0  0
  7 17  1  0  0  0  0
 17 18  1  0  0  0  0
 18 19  1  0  0  0  0
  2 19  1  0  0  0  0
 14 20  1  0  0  0  0
 20 21  1  0  0  0  0
 20 22  1  0  0  0  0
 20 23  1  0  0  0  0
M  END
> <chemblId>
CHEMBL156312

> <bioactivity__type>
Ki

> <units>
nM

> <value>
169.0

$$$$

  CDK     11271516122D 0   0.00000     0.00000     0

 23 25  0  0  0  0              1 V2000 
    2.5980    3.0000    0.0000 C   0  0  0  0  0  0  0  0  0  0  0  0
    2.5980    1.5000    0.0000 C   0  0  0  0  0  0  0  0  0  0  0  0
    3.8970    0.7500    0.0000 C   0  0  0  0  0  0  0  0  0  0  0  0
    5.1960    1.5000    0.0000 C   0  0  0  0  0  0  0  0  0  0  0  0
    3.8970   -0.7500    0.0000 C   0  0  0  0  0  0  0  0  0  0  0  0
    4.4100   -2.1595    0.0000 C   0  0  0  0  0  0  0  0  0  0  0  0
    5.3742   -0.4895    0.0000 C   0  0  0  0  0  0  0  0  0  0  0  0
    2.5980   -1.5000    0.0000 N   0  0  0  0  0  0  0  0  0  0  0  0
    1.2990   -0.7500    0.0000 C   0  0  0  0  0  0  0  0  0  0  0  0
   -0.0000   -1.5000    0.0000 C   0  0  0  0  0  0  0  0  0  0  0  0
   -1.2990   -0.7500    0.0000 C   0  0  0  0  0  0  0  0  0  0  0  0
   -2.5980   -1.5000    0.0000 N   0  0  0  0  0  0  0  0  0  0  0  0
   -3.8970   -0.7500    0.0000 C   0  0  0  0  0  0  0  0  0  0  0  0
   -5.1960   -1.5000    0.0000 O   0  0  0  0  0  0  0  0  0  0  0  0
   -3.8970    0.7500    0.0000 C   0  0  0  0  0  0  0  0  0  0  0  0
   -2.5980    1.5000    0.0000 C   0  0  0  0  0  0  0  0  0  0  0  0
   -1.2990    0.7500    0.0000 C   0  0  0  0  0  0  0  0  0  0  0  0
   -0.0000    1.5000    0.0000 C   0  0  0  0  0  0  0  0  0  0  0  0
    1.2990    0.7500    0.0000 C   0  0  0  0  0  0  0  0  0  0  0  0
   -2.5980    3.0000    0.0000 C   0  0  0  0  0  0  0  0  0  0  0  0
   -3.8970    3.7500    0.0000 F   0  0  0  0  0  0  0  0  0  0  0  0
   -1.1208    2.7395    0.0000 F   0  0  0  0  0  0  0  0  0  0  0  0
   -2.0850    4.4095    0.0000 F   0  0  0  0  0  0  0  0  0  0  0  0
  2  1  1  6  0  0  0
  2  3  1  0  0  0  0
  3  4  1  6  0  0  0
  3  5  1  0  0  0  0
  5  6  1  0  0  0  0
  5  7  1  0  0  0  0
  5  8  1  0  0  0  0
  8  9  1  0  0  0  0
  9 10  2  0  0  0  0
 10 11  1  0  0  0  0
 11 12  2  0  0  0  0
 12 13  1  0  0  0  0
 13 14  1  0  0  0  0
 13 15  2  0  0  0  0
 15 16  1  0  0  0  0
 16 17  2  0  0  0  0
 11 17  1  0  0  0  0
 17 18  1  0  0  0  0
 18 19  2  0  0  0  0
  2 19  1  0  0  0  0
  9 19  1  0  0  0  0
 16 20  1  0  0  0  0
 20 21  1  0  0  0  0
 20 22  1  0  0  0  0
 20 23  1  0  0  0  0
M  END
> <chemblId>
CHEMBL156641

> <bioactivity__type>
Ki

> <units>
nM

> <value>
456.0

$$$$

  CDK     11271516122D 0   0.00000     0.00000     0

 24 26  0  0  0  0              1 V2000 
    3.8970    3.7500    0.0000 C   0  0  0  0  0  0  0  0  0  0  0  0
    2.5980    3.0000    0.0000 C   0  0  0  0  0  0  0  0  0  0  0  0
    1.2990    3.7500    0.0000 C   0  0  0  0  0  0  0  0  0  0  0  0
    2.5980    1.5000    0.0000 C   0  0  0  0  0  0  0  0  0  0  0  0
    3.8970    0.7500    0.0000 C   0  0  0  0  0  0  0  0  0  0  0  0
    3.8970   -0.7500    0.0000 C   0  0  0  0  0  0  0  0  0  0  0  0
    4.4100   -2.1595    0.0000 C   0  0  0  0  0  0  0  0  0  0  0  0
    5.3742   -0.4895    0.0000 C   0  0  0  0  0  0  0  0  0  0  0  0
    2.5980   -1.5000    0.0000 N   0  0  0  0  0  0  0  0  0  0  0  0
    1.2990   -0.7500    0.0000 C   0  0  0  0  0  0  0  0  0  0  0  0
   -0.0000   -1.5000    0.0000 C   0  0  0  0  0  0  0  0  0  0  0  0
   -1.2990   -0.7500    0.0000 C   0  0  0  0  0  0  0  0  0  0  0  0
   -2.5980   -1.5000    0.0000 N   0  0  0  0  0  0  0  0  0  0  0  0
   -3.8970   -0.7500    0.0000 C   0  0  0  0  0  0  0  0  0  0  0  0
   -5.1960   -1.5000    0.0000 O   0  0  0  0  0  0  0  0  0  0  0  0
   -3.8970    0.7500    0.0000 C   0  0  0  0  0  0  0  0  0  0  0  0
   -2.5980    1.5000    0.0000 C   0  0  0  0  0  0  0  0  0  0  0  0
   -1.2990    0.7500    0.0000 C   0  0  0  0  0  0  0  0  0  0  0  0
   -0.0000    1.5000    0.0000 C   0  0  0  0  0  0  0  0  0  0  0  0
    1.2990    0.7500    0.0000 C   0  0  0  0  0  0  0  0  0  0  0  0
   -2.5980    3.0000    0.0000 C   0  0  0  0  0  0  0  0  0  0  0  0
   -3.8970    3.7500    0.0000 F   0  0  0  0  0  0  0  0  0  0  0  0
   -1.1208    2.7395    0.0000 F   0  0  0  0  0  0  0  0  0  0  0  0
   -2.0850    4.4095    0.0000 F   0  0  0  0  0  0  0  0  0  0  0  0
  1  2  1  0  0  0  0
  2  3  1  0  0  0  0
  2  4  1  0  0  0  0
  4  5  1  0  0  0  0
  5  6  1  0  0  0  0
  6  7  1  0  0  0  0
  6  8  1  0  0  0  0
  6  9  1  0  0  0  0
  9 10  1  0  0  0  0
 10 11  2  0  0  0  0
 11 12  1  0  0  0  0
 12 13  2  0  0  0  0
 13 14  1  0  0  0  0
 14 15  1  0  0  0  0
 14 16  2  0  0  0  0
 16 17  1  0  0  0  0
 17 18  2  0  0  0  0
 12 18  1  0  0  0  0
 18 19  1  0  0  0  0
 19 20  2  0  0  0  0
  4 20  1  0  0  0  0
 10 20  1  0  0  0  0
 17 21  1  0  0  0  0
 21 22  1  0  0  0  0
 21 23  1  0  0  0  0
 21 24  1  0  0  0  0
M  END
> <chemblId>
CHEMBL156751

> <bioactivity__type>
Ki

> <units>
nM

> <value>
650.0

$$$$

  CDK     11271516122D 0   0.00000     0.00000     0

 23 25  0  0  0  0              1 V2000 
    5.3742    0.4895    0.0000 C   0  0  0  0  0  0  0  0  0  0  0  0
    3.8970    0.7500    0.0000 C   0  0  0  0  0  0  0  0  0  0  0  0
    4.4100    2.1595    0.0000 C   0  0  0  0  0  0  0  0  0  0  0  0
    2.5980    1.5000    0.0000 C   0  0  0  0  0  0  0  0  0  0  0  0
    1.2990    0.7500    0.0000 C   0  0  0  0  0  0  0  0  0  0  0  0
   -0.0000    1.5000    0.0000 C   0  0  0  0  0  0  0  0  0  0  0  0
   -1.2990    0.7500    0.0000 C   0  0  0  0  0  0  0  0  0  0  0  0
   -2.5980    1.5000    0.0000 C   0  0  0  0  0  0  0  0  0  0  0  0
   -3.8970    0.7500    0.0000 C   0  0  0  0  0  0  0  0  0  0  0  0
   -3.8970   -0.7500    0.0000 C   0  0  0  0  0  0  0  0  0  0  0  0
   -5.1960   -1.5000    0.0000 O   0  0  0  0  0  0  0  0  0  0  0  0
   -2.5980   -1.5000    0.0000 N   0  0  0  0  0  0  0  0  0  0  0  0
   -1.2990   -0.7500    0.0000 C   0  0  0  0  0  0  0  0  0  0  0  0
   -0.0000   -1.5000    0.0000 C   0  0  0  0  0  0  0  0  0  0  0  0
    1.2990   -0.7500    0.0000 C   0  0  0  0  0  0  0  0  0  0  0  0
    2.5980   -1.5000    0.0000 N   0  0  0  0  0  0  0  0  0  0  0  0
    3.8970   -0.7500    0.0000 C   0  0  0  0  0  0  0  0  0  0  0  0
    4.4100   -2.1595    0.0000 C   0  0  0  0  0  0  0  0  0  0  0  0
    5.3742   -0.4895    0.0000 C   0  0  0  0  0  0  0  0  0  0  0  0
   -2.5980    3.0000    0.0000 C   0  0  0  0  0  0  0  0  0  0  0  0
   -3.8970    3.7500    0.0000 F   0  0  0  0  0  0  0  0  0  0  0  0
   -1.1208    2.7395    0.0000 F   0  0  0  0  0  0  0  0  0  0  0  0
   -2.0850    4.4095    0.0000 F   0  0  0  0  0  0  0  0  0  0  0  0
  1  2  1  0  0  0  0
  2  3  1  0  0  0  0
  2  4  1  0  0  0  0
  4  5  1  0  0  0  0
  5  6  2  0  0  0  0
  6  7  1  0  0  0  0
  7  8  2  0  0  0  0
  8  9  1  0  0  0  0
  9 10  2  0  0  0  0
 10 11  1  0  0  0  0
 10 12  1  0  0  0  0
 12 13  2  0  0  0  0
  7 13  1  0  0  0  0
 13 14  1  0  0  0  0
 14 15  2  0  0  0  0
  5 15  1  0  0  0  0
 15 16  1  0  0  0  0
 16 17  1  0  0  0  0
  2 17  1  0  0  0  0
 17 18  1  0  0  0  0
 17 19  1  0  0  0  0
  8 20  1  0  0  0  0
 20 21  1  0  0  0  0
 20 22  1  0  0  0  0
 20 23  1  0  0  0  0
M  END
> <chemblId>
CHEMBL156806

> <bioactivity__type>
Ki

> <units>
nM

> <value>
189.0

$$$$

  CDK     11271516122D 0   0.00000     0.00000     0

 23 25  0  0  0  0              1 V2000 
    3.8970    3.7500    0.0000 C   0  0  0  0  0  0  0  0  0  0  0  0
    2.5980    3.0000    0.0000 C   0  0  0  0  0  0  0  0  0  0  0  0
    2.5980    1.5000    0.0000 C   0  0  0  0  0  0  0  0  0  0  0  0
    3.8970    0.7500    0.0000 C   0  0  0  0  0  0  0  0  0  0  0  0
    3.8970   -0.7500    0.0000 C   0  0  0  0  0  0  0  0  0  0  0  0
    4.4100   -2.1595    0.0000 C   0  0  0  0  0  0  0  0  0  0  0  0
    5.3742   -0.4895    0.0000 C   0  0  0  0  0  0  0  0  0  0  0  0
    2.5980   -1.5000    0.0000 N   0  0  0  0  0  0  0  0  0  0  0  0
    1.2990   -0.7500    0.0000 C   0  0  0  0  0  0  0  0  0  0  0  0
   -0.0000   -1.5000    0.0000 C   0  0  0  0  0  0  0  0  0  0  0  0
   -1.2990   -0.7500    0.0000 C   0  0  0  0  0  0  0  0  0  0  0  0
   -2.5980   -1.5000    0.0000 N   0  0  0  0  0  0  0  0  0  0  0  0
   -3.8970   -0.7500    0.0000 C   0  0  0  0  0  0  0  0  0  0  0  0
   -5.1960   -1.5000    0.0000 O   0  0  0  0  0  0  0  0  0  0  0  0
   -3.8970    0.7500    0.0000 C   0  0  0  0  0  0  0  0  0  0  0  0
   -2.5980    1.5000    0.0000 C   0  0  0  0  0  0  0  0  0  0  0  0
   -1.2990    0.7500    0.0000 C   0  0  0  0  0  0  0  0  0  0  0  0
   -0.0000    1.5000    0.0000 C   0  0  0  0  0  0  0  0  0  0  0  0
    1.2990    0.7500    0.0000 C   0  0  0  0  0  0  0  0  0  0  0  0
   -2.5980    3.0000    0.0000 C   0  0  0  0  0  0  0  0  0  0  0  0
   -3.8970    3.7500    0.0000 F   0  0  0  0  0  0  0  0  0  0  0  0
   -1.1208    2.7395    0.0000 F   0  0  0  0  0  0  0  0  0  0  0  0
   -2.0850    4.4095    0.0000 F   0  0  0  0  0  0  0  0  0  0  0  0
  1  2  1  0  0  0  0
  2  3  1  0  0  0  0
  3  4  1  0  0  0  0
  4  5  1  0  0  0  0
  5  6  1  0  0  0  0
  5  7  1  0  0  0  0
  5  8  1  0  0  0  0
  8  9  1  0  0  0  0
  9 10  2  0  0  0  0
 10 11  1  0  0  0  0
 11 12  2  0  0  0  0
 12 13  1  0  0  0  0
 13 14  1  0  0  0  0
 13 15  2  0  0  0  0
 15 16  1  0  0  0  0
 16 17  2  0  0  0  0
 11 17  1  0  0  0  0
 17 18  1  0  0  0  0
 18 19  2  0  0  0  0
  3 19  1  0  0  0  0
  9 19  1  0  0  0  0
 16 20  1  0  0  0  0
 20 21  1  0  0  0  0
 20 22  1  0  0  0  0
 20 23  1  0  0  0  0
M  END
> <chemblId>
CHEMBL156982

> <bioactivity__type>
Ki

> <units>
nM

> <value>
54.0

$$$$

  CDK     11271516122D 0   0.00000     0.00000     0

 24 26  0  0  0  0              1 V2000 
    2.5980   -3.0000    0.0000 C   0  0  0  0  0  0  0  0  0  0  0  0
    2.5980   -1.5000    0.0000 C   0  0  0  0  0  0  0  0  0  0  0  0
    1.2990   -0.7500    0.0000 C   0  0  0  0  0  0  0  0  0  0  0  0
   -0.0000   -1.5000    0.0000 C   0  0  0  0  0  0  0  0  0  0  0  0
   -1.2990   -0.7500    0.0000 C   0  0  0  0  0  0  0  0  0  0  0  0
   -2.5980   -1.5000    0.0000 C   0  0  0  0  0  0  0  0  0  0  0  0
   -3.8970   -0.7500    0.0000 C   0  0  0  0  0  0  0  0  0  0  0  0
   -3.8970    0.7500    0.0000 C   0  0  0  0  0  0  0  0  0  0  0  0
   -5.1960    1.5000    0.0000 O   0  0  0  0  0  0  0  0  0  0  0  0
   -2.5980    1.5000    0.0000 N   0  0  0  0  0  0  0  0  0  0  0  0
   -1.2990    0.7500    0.0000 C   0  0  0  0  0  0  0  0  0  0  0  0
   -0.0000    1.5000    0.0000 C   0  0  0  0  0  0  0  0  0  0  0  0
    1.2990    0.7500    0.0000 C   0  0  0  0  0  0  0  0  0  0  0  0
    2.5980    1.5000    0.0000 N   0  0  0  0  0  0  0  0  0  0  0  0
    3.8970    0.7500    0.0000 C   0  0  0  0  0  0  0  0  0  0  0  0
    5.3742    0.4895    0.0000 C   0  0  0  0  0  0  0  0  0  0  0  0
    4.4100    2.1595    0.0000 C   0  0  0  0  0  0  0  0  0  0  0  0
    3.8970   -0.7500    0.0000 C   0  0  0  0  0  0  0  0  0  0  0  0
    4.4100   -2.1595    0.0000 C   0  0  0  0  0  0  0  0  0  0  0  0
    5.3742   -0.4895    0.0000 C   0  0  0  0  0  0  0  0  0  0  0  0
   -2.5980   -3.0000    0.0000 C   0  0  0  0  0  0  0  0  0  0  0  0
   -3.8970   -3.7500    0.0000 F   0  0  0  0  0  0  0  0  0  0  0  0
   -2.0850   -4.4095    0.0000 F   0  0  0  0  0  0  0  0  0  0  0  0
   -1.1208   -2.7395    0.0000 F   0  0  0  0  0  0  0  0  0  0  0  0
  1  2  1  0  0  0  0
  2  3  1  0  0  0  0
  3  4  2  0  0  0  0
  4  5  1  0  0  0  0
  5  6  2  0  0  0  0
  6  7  1  0  0  0  0
  7  8  2  0  0  0  0
  8  9  1  0  0  0  0
  8 10  1  0  0  0  0
 10 11  2  0  0  0  0
  5 11  1  0  0  0  0
 11 12  1  0  0  0  0
 12 13  2  0  0  0  0
  3 13  1  0  0  0  0
 13 14  1  0  0  0  0
 14 15  1  0  0  0  0
 15 16  1  0  0  0  0
 15 17  1  0  0  0  0
 15 18  1  0  0  0  0
  2 18  1  0  0  0  0
 18 19  1  0  0  0  0
 18 20  1  0  0  0  0
  6 21  1  0  0  0  0
 21 22  1  0  0  0  0
 21 23  1  0  0  0  0
 21 24  1  0  0  0  0
M  END
> <chemblId>
CHEMBL157344

> <bioactivity__type>
Ki

> <units>
nM

> <value>
358.0

$$$$

  CDK     11271516122D 0   0.00000     0.00000     0

 24 27  0  0  0  0              1 V2000 
    3.8971    3.7500    0.0000 C   0  0  0  0  0  0  0  0  0  0  0  0
    3.8971    2.2500    0.0000 N   0  0  0  0  0  0  0  0  0  0  0  0
    5.1962    1.5000    0.0000 C   0  0  0  0  0  0  0  0  0  0  0  0
    6.4952    2.2500    0.0000 O   0  0  0  0  0  0  0  0  0  0  0  0
    5.1962   -0.0000    0.0000 C   0  0  0  0  0  0  0  0  0  0  0  0
    3.8971   -0.7500    0.0000 C   0  0  0  0  0  0  0  0  0  0  0  0
    2.5981   -0.0000    0.0000 C   0  0  0  0  0  0  0  0  0  0  0  0
    1.2990   -0.7500    0.0000 C   0  0  0  0  0  0  0  0  0  0  0  0
    0.0000    0.0000    0.0000 C   0  0  0  0  0  0  0  0  0  0  0  0
   -1.2990   -0.7500    0.0000 C   0  0  0  0  0  0  0  0  0  0  0  0
   -2.5981   -0.0000    0.0000 C   0  0  0  0  0  0  0  0  0  0  0  0
   -2.5981    1.5000    0.0000 C   0  0  0  0  0  0  0  0  0  0  0  0
   -3.9684    0.8899    0.0000 C   0  0  0  0  0  0  0  0  0  0  0  0
   -3.7128    2.5037    0.0000 C   0  0  0  0  0  0  0  0  0  0  0  0
   -3.1027    3.8740    0.0000 C   0  0  0  0  0  0  0  0  0  0  0  0
   -1.6109    3.7172    0.0000 C   0  0  0  0  0  0  0  0  0  0  0  0
   -1.2990    2.2500    0.0000 N   0  0  0  0  0  0  0  0  0  0  0  0
    0.0000    1.5000    0.0000 C   0  0  0  0  0  0  0  0  0  0  0  0
    1.2990    2.2500    0.0000 C   0  0  0  0  0  0  0  0  0  0  0  0
    2.5981    1.5000    0.0000 C   0  0  0  0  0  0  0  0  0  0  0  0
    3.8971   -2.2500    0.0000 C   0  0  0  0  0  0  0  0  0  0  0  0
    5.1962   -3.0000    0.0000 F   0  0  0  0  0  0  0  0  0  0  0  0
    2.4199   -1.9895    0.0000 F   0  0  0  0  0  0  0  0  0  0  0  0
    3.3841   -3.6595    0.0000 F   0  0  0  0  0  0  0  0  0  0  0  0
  1  2  1  0  0  0  0
  2  3  1  0  0  0  0
  3  4  2  0  0  0  0
  3  5  1  0  0  0  0
  5  6  2  0  0  0  0
  6  7  1  0  0  0  0
  7  8  2  0  0  0  0
  8  9  1  0  0  0  0
  9 10  1  0  0  0  0
 10 11  1  0  0  0  0
 11 12  1  0  0  0  0
 12 13  1  0  0  0  0
 12 14  1  0  0  0  0
 14 15  1  0  0  0  0
 15 16  1  0  0  0  0
 16 17  1  0  0  0  0
 12 17  1  0  0  0  0
 17 18  1  0  0  0  0
  9 18  2  0  0  0  0
 18 19  1  0  0  0  0
 19 20  2  0  0  0  0
  2 20  1  0  0  0  0
  7 20  1  0  0  0  0
  6 21  1  0  0  0  0
 21 22  1  0  0  0  0
 21 23  1  0  0  0  0
 21 24  1  0  0  0  0
M  END
> <chemblId>
CHEMBL157407

> <bioactivity__type>
Ki

> <units>
nM

> <value>
78.0

$$$$

  CDK     11271516122D 0   0.00000     0.00000     0

 23 25  0  0  0  0              1 V2000 
    2.5980    3.0000    0.0000 C   0  0  0  0  0  0  0  0  0  0  0  0
    2.5980    1.5000    0.0000 C   0  0  0  0  0  0  0  0  0  0  0  0
    3.8970    0.7500    0.0000 C   0  0  0  0  0  0  0  0  0  0  0  0
    3.8970   -0.7500    0.0000 C   0  0  0  0  0  0  0  0  0  0  0  0
    4.4100   -2.1595    0.0000 C   0  0  0  0  0  0  0  0  0  0  0  0
    5.3742   -0.4895    0.0000 C   0  0  0  0  0  0  0  0  0  0  0  0
    2.5980   -1.5000    0.0000 N   0  0  0  0  0  0  0  0  0  0  0  0
    1.2990   -0.7500    0.0000 C   0  0  0  0  0  0  0  0  0  0  0  0
   -0.0000   -1.5000    0.0000 C   0  0  0  0  0  0  0  0  0  0  0  0
   -0.0000   -3.0000    0.0000 C   0  0  0  0  0  0  0  0  0  0  0  0
   -1.2990   -0.7500    0.0000 C   0  0  0  0  0  0  0  0  0  0  0  0
   -2.5980   -1.5000    0.0000 N   0  0  0  0  0  0  0  0  0  0  0  0
   -3.8970   -0.7500    0.0000 C   0  0  0  0  0  0  0  0  0  0  0  0
   -5.1960   -1.5000    0.0000 O   0  0  0  0  0  0  0  0  0  0  0  0
   -3.8970    0.7500    0.0000 C   0  0  0  0  0  0  0  0  0  0  0  0
   -2.5980    1.5000    0.0000 C   0  0  0  0  0  0  0  0  0  0  0  0
   -1.2990    0.7500    0.0000 C   0  0  0  0  0  0  0  0  0  0  0  0
   -0.0000    1.5000    0.0000 C   0  0  0  0  0  0  0  0  0  0  0  0
    1.2990    0.7500    0.0000 C   0  0  0  0  0  0  0  0  0  0  0  0
   -2.5980    3.0000    0.0000 C   0  0  0  0  0  0  0  0  0  0  0  0
   -3.8970    3.7500    0.0000 F   0  0  0  0  0  0  0  0  0  0  0  0
   -1.1208    2.7395    0.0000 F   0  0  0  0  0  0  0  0  0  0  0  0
   -2.0850    4.4095    0.0000 F   0  0  0  0  0  0  0  0  0  0  0  0
  1  2  1  0  0  0  0
  2  3  2  0  0  0  0
  3  4  1  0  0  0  0
  4  5  1  0  0  0  0
  4  6  1  0  0  0  0
  4  7  1  0  0  0  0
  7  8  1  0  0  0  0
  8  9  2  0  0  0  0
  9 10  1  0  0  0  0
  9 11  1  0  0  0  0
 11 12  2  0  0  0  0
 12 13  1  0  0  0  0
 13 14  1  0  0  0  0
 13 15  2  0  0  0  0
 15 16  1  0  0  0  0
 16 17  2  0  0  0  0
 11 17  1  0  0  0  0
 17 18  1  0  0  0  0
 18 19  2  0  0  0  0
  2 19  1  0  0  0  0
  8 19  1  0  0  0  0
 16 20  1  0  0  0  0
 20 21  1  0  0  0  0
 20 22  1  0  0  0  0
 20 23  1  0  0  0  0
M  END
> <chemblId>
CHEMBL157703

> <bioactivity__type>
Ki

> <units>
nM

> <value>
82.0

$$$$

  CDK     11271516122D 0   0.00000     0.00000     0

 24 26  0  0  0  0              1 V2000 
    6.3384    1.6386    0.0000 C   0  0  0  0  0  0  0  0  0  0  0  0
    5.3742    0.4895    0.0000 C   0  0  0  0  0  0  0  0  0  0  0  0
    3.8970    0.7500    0.0000 C   0  0  0  0  0  0  0  0  0  0  0  0
    4.4100    2.1595    0.0000 C   0  0  0  0  0  0  0  0  0  0  0  0
    3.8970   -0.7500    0.0000 C   0  0  0  0  0  0  0  0  0  0  0  0
    2.5980   -1.5000    0.0000 C   0  0  0  0  0  0  0  0  0  0  0  0
    1.2990   -0.7500    0.0000 C   0  0  0  0  0  0  0  0  0  0  0  0
   -0.0000   -1.5000    0.0000 C   0  0  0  0  0  0  0  0  0  0  0  0
   -1.2990   -0.7500    0.0000 C   0  0  0  0  0  0  0  0  0  0  0  0
   -2.5980   -1.5000    0.0000 C   0  0  0  0  0  0  0  0  0  0  0  0
   -3.8970   -0.7500    0.0000 C   0  0  0  0  0  0  0  0  0  0  0  0
   -3.8970    0.7500    0.0000 C   0  0  0  0  0  0  0  0  0  0  0  0
   -5.1960    1.5000    0.0000 O   0  0  0  0  0  0  0  0  0  0  0  0
   -2.5980    1.5000    0.0000 N   0  0  0  0  0  0  0  0  0  0  0  0
   -2.5980    3.0000    0.0000 C   0  0  0  0  0  0  0  0  0  0  0  0
   -1.2990    0.7500    0.0000 C   0  0  0  0  0  0  0  0  0  0  0  0
   -0.0000    1.5000    0.0000 C   0  0  0  0  0  0  0  0  0  0  0  0
    1.2990    0.7500    0.0000 C   0  0  0  0  0  0  0  0  0  0  0  0
    2.5980    1.5000    0.0000 N   0  0  0  0  0  0  0  0  0  0  0  0
    2.5980    3.0000    0.0000 C   0  0  0  0  0  0  0  0  0  0  0  0
   -2.5980   -3.0000    0.0000 C   0  0  0  0  0  0  0  0  0  0  0  0
   -3.8970   -3.7500    0.0000 F   0  0  0  0  0  0  0  0  0  0  0  0
   -2.0850   -4.4095    0.0000 F   0  0  0  0  0  0  0  0  0  0  0  0
   -1.1208   -2.7395    0.0000 F   0  0  0  0  0  0  0  0  0  0  0  0
  1  2  1  0  0  0  0
  2  3  1  0  0  0  0
  3  4  1  0  0  0  0
  3  5  1  0  0  0  0
  5  6  1  0  0  0  0
  6  7  1  0  0  0  0
  7  8  1  0  0  0  0
  8  9  2  0  0  0  0
  9 10  1  0  0  0  0
 10 11  2  0  0  0  0
 11 12  1  0  0  0  0
 12 13  2  0  0  0  0
 12 14  1  0  0  0  0
 14 15  1  0  0  0  0
 14 16  1  0  0  0  0
  9 16  1  0  0  0  0
 16 17  2  0  0  0  0
 17 18  1  0  0  0  0
  7 18  2  0  0  0  0
 18 19  1  0  0  0  0
  3 19  1  0  0  0  0
 19 20  1  0  0  0  0
 10 21  1  0  0  0  0
 21 22  1  0  0  0  0
 21 23  1  0  0  0  0
 21 24  1  0  0  0  0
M  END
> <chemblId>
CHEMBL160230

> <bioactivity__type>
Ki

> <units>
nM

> <value>
10.0

$$$$

  CDK     11271516122D 0   0.00000     0.00000     0

 24 26  0  0  0  0              1 V2000 
    3.8970    3.7500    0.0000 C   0  0  0  0  0  0  0  0  0  0  0  0
    2.5980    3.0000    0.0000 C   0  0  0  0  0  0  0  0  0  0  0  0
    2.5980    1.5000    0.0000 N   0  0  0  0  0  0  0  0  0  0  0  0
    3.8970    0.7500    0.0000 C   0  0  0  0  0  0  0  0  0  0  0  0
    5.1960    1.5000    0.0000 O   0  0  0  0  0  0  0  0  0  0  0  0
    3.8970   -0.7500    0.0000 C   0  0  0  0  0  0  0  0  0  0  0  0
    2.5980   -1.5000    0.0000 C   0  0  0  0  0  0  0  0  0  0  0  0
    1.2990   -0.7500    0.0000 C   0  0  0  0  0  0  0  0  0  0  0  0
   -0.0000   -1.5000    0.0000 C   0  0  0  0  0  0  0  0  0  0  0  0
   -1.2990   -0.7500    0.0000 C   0  0  0  0  0  0  0  0  0  0  0  0
   -2.5980   -1.5000    0.0000 C   0  0  0  0  0  0  0  0  0  0  0  0
   -3.8970   -0.7500    0.0000 C   0  0  0  0  0  0  0  0  0  0  0  0
   -3.8970    0.7500    0.0000 C   0  0  0  0  0  0  0  0  0  0  0  0
   -4.4100    2.1595    0.0000 C   0  0  0  0  0  0  0  0  0  0  0  0
   -5.3742    0.4895    0.0000 C   0  0  0  0  0  0  0  0  0  0  0  0
   -2.5980    1.5000    0.0000 N   0  0  0  0  0  0  0  0  0  0  0  0
   -1.2990    0.7500    0.0000 C   0  0  0  0  0  0  0  0  0  0  0  0
   -0.0000    1.5000    0.0000 C   0  0  0  0  0  0  0  0  0  0  0  0
    1.2990    0.7500    0.0000 C   0  0  0  0  0  0  0  0  0  0  0  0
   -2.5980   -3.0000    0.0000 C   0  0  0  0  0  0  0  0  0  0  0  0
    2.5980   -3.0000    0.0000 C   0  0  0  0  0  0  0  0  0  0  0  0
    3.8970   -3.7500    0.0000 F   0  0  0  0  0  0  0  0  0  0  0  0
    1.1208   -2.7395    0.0000 F   0  0  0  0  0  0  0  0  0  0  0  0
    2.0850   -4.4095    0.0000 F   0  0  0  0  0  0  0  0  0  0  0  0
  1  2  1  0  0  0  0
  2  3  1  0  0  0  0
  3  4  1  0  0  0  0
  4  5  2  0  0  0  0
  4  6  1  0  0  0  0
  6  7  2  0  0  0  0
  7  8  1  0  0  0  0
  8  9  2  0  0  0  0
  9 10  1  0  0  0  0
 10 11  1  0  0  0  0
 11 12  2  0  0  0  0
 12 13  1  0  0  0  0
 13 14  1  0  0  0  0
 13 15  1  0  0  0  0
 13 16  1  0  0  0  0
 16 17  1  0  0  0  0
 10 17  2  0  0  0  0
 17 18  1  0  0  0  0
 18 19  2  0  0  0  0
  3 19  1  0  0  0  0
  8 19  1  0  0  0  0
 11 20  1  0  0  0  0
  7 21  1  0  0  0  0
 21 22  1  0  0  0  0
 21 23  1  0  0  0  0
 21 24  1  0  0  0  0
M  END
> <chemblId>
CHEMBL160239

> <bioactivity__type>
Ki

> <units>
nM

> <value>
670.0

$$$$

  CDK     11271516122D 0   0.00000     0.00000     0

 23 25  0  0  0  0              1 V2000 
    6.3384    1.6386    0.0000 C   0  0  0  0  0  0  0  0  0  0  0  0
    5.3742    0.4895    0.0000 C   0  0  0  0  0  0  0  0  0  0  0  0
    3.8970    0.7500    0.0000 C   0  0  0  0  0  0  0  0  0  0  0  0
    4.4100    2.1595    0.0000 C   0  0  0  0  0  0  0  0  0  0  0  0
    5.8873    2.4200    0.0000 C   0  0  0  0  0  0  0  0  0  0  0  0
    3.8970   -0.7500    0.0000 C   0  0  0  0  0  0  0  0  0  0  0  0
    2.5980   -1.5000    0.0000 C   0  0  0  0  0  0  0  0  0  0  0  0
    1.2990   -0.7500    0.0000 C   0  0  0  0  0  0  0  0  0  0  0  0
   -0.0000   -1.5000    0.0000 C   0  0  0  0  0  0  0  0  0  0  0  0
   -1.2990   -0.7500    0.0000 C   0  0  0  0  0  0  0  0  0  0  0  0
   -2.5980   -1.5000    0.0000 C   0  0  0  0  0  0  0  0  0  0  0  0
   -3.8970   -0.7500    0.0000 C   0  0  0  0  0  0  0  0  0  0  0  0
   -3.8970    0.7500    0.0000 C   0  0  0  0  0  0  0  0  0  0  0  0
   -5.1960    1.5000    0.0000 O   0  0  0  0  0  0  0  0  0  0  0  0
   -2.5980    1.5000    0.0000 N   0  0  0  0  0  0  0  0  0  0  0  0
   -1.2990    0.7500    0.0000 C   0  0  0  0  0  0  0  0  0  0  0  0
   -0.0000    1.5000    0.0000 C   0  0  0  0  0  0  0  0  0  0  0  0
    1.2990    0.7500    0.0000 C   0  0  0  0  0  0  0  0  0  0  0  0
    2.5980    1.5000    0.0000 N   0  0  0  0  0  0  0  0  0  0  0  0
   -2.5980   -3.0000    0.0000 C   0  0  0  0  0  0  0  0  0  0  0  0
   -3.8970   -3.7500    0.0000 F   0  0  0  0  0  0  0  0  0  0  0  0
   -2.0850   -4.4095    0.0000 F   0  0  0  0  0  0  0  0  0  0  0  0
   -1.1208   -2.7395    0.0000 F   0  0  0  0  0  0  0  0  0  0  0  0
  1  2  1  0  0  0  0
  2  3  1  0  0  0  0
  3  4  1  0  0  0  0
  4  5  1  0  0  0  0
  3  6  1  0  0  0  0
  6  7  1  0  0  0  0
  7  8  1  0  0  0  0
  8  9  2  0  0  0  0
  9 10  1  0  0  0  0
 10 11  2  0  0  0  0
 11 12  1  0  0  0  0
 12 13  2  0  0  0  0
 13 14  1  0  0  0  0
 13 15  1  0  0  0  0
 15 16  2  0  0  0  0
 10 16  1  0  0  0  0
 16 17  1  0  0  0  0
 17 18  2  0  0  0  0
  8 18  1  0  0  0  0
 18 19  1  0  0  0  0
  3 19  1  0  0  0  0
 11 20  1  0  0  0  0
 20 21  1  0  0  0  0
 20 22  1  0  0  0  0
 20 23  1  0  0  0  0
M  END
> <chemblId>
CHEMBL160250

> <bioactivity__type>
Ki

> <units>
nM

> <value>
102.0

$$$$

  CDK     11271516122D 0   0.00000     0.00000     0

 23 25  0  0  0  0              1 V2000 
    2.5980    3.0000    0.0000 C   0  0  0  0  0  0  0  0  0  0  0  0
    2.5980    1.5000    0.0000 C   0  0  0  0  0  0  0  0  0  0  0  0
    3.8970    0.7500    0.0000 C   0  0  0  0  0  0  0  0  0  0  0  0
    5.1960    1.5000    0.0000 C   0  0  0  0  0  0  0  0  0  0  0  0
    3.8970   -0.7500    0.0000 C   0  0  0  0  0  0  0  0  0  0  0  0
    4.4100   -2.1595    0.0000 C   0  0  0  0  0  0  0  0  0  0  0  0
    5.3742   -0.4895    0.0000 C   0  0  0  0  0  0  0  0  0  0  0  0
    2.5980   -1.5000    0.0000 N   0  0  0  0  0  0  0  0  0  0  0  0
    1.2990   -0.7500    0.0000 C   0  0  0  0  0  0  0  0  0  0  0  0
   -0.0000   -1.5000    0.0000 C   0  0  0  0  0  0  0  0  0  0  0  0
   -1.2990   -0.7500    0.0000 C   0  0  0  0  0  0  0  0  0  0  0  0
   -2.5980   -1.5000    0.0000 N   0  0  0  0  0  0  0  0  0  0  0  0
   -3.8970   -0.7500    0.0000 C   0  0  0  0  0  0  0  0  0  0  0  0
   -5.1960   -1.5000    0.0000 O   0  0  0  0  0  0  0  0  0  0  0  0
   -3.8970    0.7500    0.0000 C   0  0  0  0  0  0  0  0  0  0  0  0
   -2.5980    1.5000    0.0000 C   0  0  0  0  0  0  0  0  0  0  0  0
   -1.2990    0.7500    0.0000 C   0  0  0  0  0  0  0  0  0  0  0  0
   -0.0000    1.5000    0.0000 C   0  0  0  0  0  0  0  0  0  0  0  0
    1.2990    0.7500    0.0000 C   0  0  0  0  0  0  0  0  0  0  0  0
   -2.5980    3.0000    0.0000 C   0  0  0  0  0  0  0  0  0  0  0  0
   -3.8970    3.7500    0.0000 F   0  0  0  0  0  0  0  0  0  0  0  0
   -1.1208    2.7395    0.0000 F   0  0  0  0  0  0  0  0  0  0  0  0
   -2.0850    4.4095    0.0000 F   0  0  0  0  0  0  0  0  0  0  0  0
  2  1  1  1  0  0  0
  2  3  1  0  0  0  0
  3  4  1  6  0  0  0
  3  5  1  0  0  0  0
  5  6  1  0  0  0  0
  5  7  1  0  0  0  0
  5  8  1  0  0  0  0
  8  9  1  0  0  0  0
  9 10  2  0  0  0  0
 10 11  1  0  0  0  0
 11 12  2  0  0  0  0
 12 13  1  0  0  0  0
 13 14  1  0  0  0  0
 13 15  2  0  0  0  0
 15 16  1  0  0  0  0
 16 17  2  0  0  0  0
 11 17  1  0  0  0  0
 17 18  1  0  0  0  0
 18 19  2  0  0  0  0
  2 19  1  0  0  0  0
  9 19  1  0  0  0  0
 16 20  1  0  0  0  0
 20 21  1  0  0  0  0
 20 22  1  0  0  0  0
 20 23  1  0  0  0  0
M  END
> <chemblId>
CHEMBL160257

> <bioactivity__type>
Ki

> <units>
nM

> <value>
151.0

$$$$

  CDK     11271516122D 0   0.00000     0.00000     0

 23 25  0  0  0  0              1 V2000 
    2.5980    3.0000    0.0000 C   0  0  0  0  0  0  0  0  0  0  0  0
    2.5980    1.5000    0.0000 N   0  0  0  0  0  0  0  0  0  0  0  0
    3.8970    0.7500    0.0000 C   0  0  0  0  0  0  0  0  0  0  0  0
    5.1960    1.5000    0.0000 O   0  0  0  0  0  0  0  0  0  0  0  0
    3.8970   -0.7500    0.0000 C   0  0  0  0  0  0  0  0  0  0  0  0
    2.5980   -1.5000    0.0000 C   0  0  0  0  0  0  0  0  0  0  0  0
    1.2990   -0.7500    0.0000 C   0  0  0  0  0  0  0  0  0  0  0  0
   -0.0000   -1.5000    0.0000 C   0  0  0  0  0  0  0  0  0  0  0  0
   -1.2990   -0.7500    0.0000 C   0  0  0  0  0  0  0  0  0  0  0  0
   -2.5980   -1.5000    0.0000 C   0  0  0  0  0  0  0  0  0  0  0  0
   -3.8970   -0.7500    0.0000 C   0  0  0  0  0  0  0  0  0  0  0  0
   -3.8970    0.7500    0.0000 C   0  0  0  0  0  0  0  0  0  0  0  0
   -4.4100    2.1595    0.0000 C   0  0  0  0  0  0  0  0  0  0  0  0
   -5.3742    0.4895    0.0000 C   0  0  0  0  0  0  0  0  0  0  0  0
   -2.5980    1.5000    0.0000 N   0  0  0  0  0  0  0  0  0  0  0  0
   -1.2990    0.7500    0.0000 C   0  0  0  0  0  0  0  0  0  0  0  0
   -0.0000    1.5000    0.0000 C   0  0  0  0  0  0  0  0  0  0  0  0
    1.2990    0.7500    0.0000 C   0  0  0  0  0  0  0  0  0  0  0  0
   -2.5980   -3.0000    0.0000 C   0  0  0  0  0  0  0  0  0  0  0  0
    2.5980   -3.0000    0.0000 C   0  0  0  0  0  0  0  0  0  0  0  0
    3.8970   -3.7500    0.0000 F   0  0  0  0  0  0  0  0  0  0  0  0
    1.1208   -2.7395    0.0000 F   0  0  0  0  0  0  0  0  0  0  0  0
    2.0850   -4.4095    0.0000 F   0  0  0  0  0  0  0  0  0  0  0  0
  1  2  1  0  0  0  0
  2  3  1  0  0  0  0
  3  4  2  0  0  0  0
  3  5  1  0  0  0  0
  5  6  2  0  0  0  0
  6  7  1  0  0  0  0
  7  8  2  0  0  0  0
  8  9  1  0  0  0  0
  9 10  1  0  0  0  0
 10 11  2  0  0  0  0
 11 12  1  0  0  0  0
 12 13  1  0  0  0  0
 12 14  1  0  0  0  0
 12 15  1  0  0  0  0
 15 16  1  0  0  0  0
  9 16  2  0  0  0  0
 16 17  1  0  0  0  0
 17 18  2  0  0  0  0
  2 18  1  0  0  0  0
  7 18  1  0  0  0  0
 10 19  1  0  0  0  0
  6 20  1  0  0  0  0
 20 21  1  0  0  0  0
 20 22  1  0  0  0  0
 20 23  1  0  0  0  0
M  END
> <chemblId>
CHEMBL160386

> <bioactivity__type>
Ki

> <units>
nM

> <value>
81.0

$$$$

  CDK     11271516122D 0   0.00000     0.00000     0

 22 24  0  0  0  0              1 V2000 
    2.5980    3.0000    0.0000 C   0  0  0  0  0  0  0  0  0  0  0  0
    2.5980    1.5000    0.0000 C   0  0  0  0  0  0  0  0  0  0  0  0
    3.8970    0.7500    0.0000 C   0  0  0  0  0  0  0  0  0  0  0  0
    3.8970   -0.7500    0.0000 C   0  0  0  0  0  0  0  0  0  0  0  0
    4.4100   -2.1595    0.0000 C   0  0  0  0  0  0  0  0  0  0  0  0
    5.3742   -0.4895    0.0000 C   0  0  0  0  0  0  0  0  0  0  0  0
    2.5980   -1.5000    0.0000 N   0  0  0  0  0  0  0  0  0  0  0  0
    1.2990   -0.7500    0.0000 C   0  0  0  0  0  0  0  0  0  0  0  0
   -0.0000   -1.5000    0.0000 C   0  0  0  0  0  0  0  0  0  0  0  0
   -1.2990   -0.7500    0.0000 C   0  0  0  0  0  0  0  0  0  0  0  0
   -2.5980   -1.5000    0.0000 N   0  0  0  0  0  0  0  0  0  0  0  0
   -3.8970   -0.7500    0.0000 C   0  0  0  0  0  0  0  0  0  0  0  0
   -5.1960   -1.5000    0.0000 O   0  0  0  0  0  0  0  0  0  0  0  0
   -3.8970    0.7500    0.0000 C   0  0  0  0  0  0  0  0  0  0  0  0
   -2.5980    1.5000    0.0000 C   0  0  0  0  0  0  0  0  0  0  0  0
   -1.2990    0.7500    0.0000 C   0  0  0  0  0  0  0  0  0  0  0  0
   -0.0000    1.5000    0.0000 C   0  0  0  0  0  0  0  0  0  0  0  0
    1.2990    0.7500    0.0000 C   0  0  0  0  0  0  0  0  0  0  0  0
   -2.5980    3.0000    0.0000 C   0  0  0  0  0  0  0  0  0  0  0  0
   -3.8970    3.7500    0.0000 F   0  0  0  0  0  0  0  0  0  0  0  0
   -1.1208    2.7395    0.0000 F   0  0  0  0  0  0  0  0  0  0  0  0
   -2.0850    4.4095    0.0000 F   0  0  0  0  0  0  0  0  0  0  0  0
  1  2  1  0  0  0  0
  2  3  2  0  0  0  0
  3  4  1  0  0  0  0
  4  5  1  0  0  0  0
  4  6  1  0  0  0  0
  4  7  1  0  0  0  0
  7  8  1  0  0  0  0
  8  9  2  0  0  0  0
  9 10  1  0  0  0  0
 10 11  2  0  0  0  0
 11 12  1  0  0  0  0
 12 13  1  0  0  0  0
 12 14  2  0  0  0  0
 14 15  1  0  0  0  0
 15 16  2  0  0  0  0
 10 16  1  0  0  0  0
 16 17  1  0  0  0  0
 17 18  2  0  0  0  0
  2 18  1  0  0  0  0
  8 18  1  0  0  0  0
 15 19  1  0  0  0  0
 19 20  1  0  0  0  0
 19 21  1  0  0  0  0
 19 22  1  0  0  0  0
M  END
> <chemblId>
CHEMBL160451

> <bioactivity__type>
Ki

> <units>
nM

> <value>
115.0

$$$$

  CDK     11271516122D 0   0.00000     0.00000     0

 22 24  0  0  0  0              1 V2000 
    5.1960    1.5000    0.0000 C   0  0  0  0  0  0  0  0  0  0  0  0
    3.8970    0.7500    0.0000 C   0  0  0  0  0  0  0  0  0  0  0  0
    2.5980    1.5000    0.0000 C   0  0  0  0  0  0  0  0  0  0  0  0
    1.2990    0.7500    0.0000 C   0  0  0  0  0  0  0  0  0  0  0  0
   -0.0000    1.5000    0.0000 C   0  0  0  0  0  0  0  0  0  0  0  0
   -1.2990    0.7500    0.0000 C   0  0  0  0  0  0  0  0  0  0  0  0
   -2.5980    1.5000    0.0000 C   0  0  0  0  0  0  0  0  0  0  0  0
   -3.8970    0.7500    0.0000 C   0  0  0  0  0  0  0  0  0  0  0  0
   -3.8970   -0.7500    0.0000 C   0  0  0  0  0  0  0  0  0  0  0  0
   -5.1960   -1.5000    0.0000 O   0  0  0  0  0  0  0  0  0  0  0  0
   -2.5980   -1.5000    0.0000 N   0  0  0  0  0  0  0  0  0  0  0  0
   -1.2990   -0.7500    0.0000 C   0  0  0  0  0  0  0  0  0  0  0  0
   -0.0000   -1.5000    0.0000 C   0  0  0  0  0  0  0  0  0  0  0  0
    1.2990   -0.7500    0.0000 C   0  0  0  0  0  0  0  0  0  0  0  0
    2.5980   -1.5000    0.0000 N   0  0  0  0  0  0  0  0  0  0  0  0
    3.8970   -0.7500    0.0000 C   0  0  0  0  0  0  0  0  0  0  0  0
    4.4100   -2.1595    0.0000 C   0  0  0  0  0  0  0  0  0  0  0  0
    5.3742   -0.4895    0.0000 C   0  0  0  0  0  0  0  0  0  0  0  0
   -2.5980    3.0000    0.0000 C   0  0  0  0  0  0  0  0  0  0  0  0
   -3.8970    3.7500    0.0000 F   0  0  0  0  0  0  0  0  0  0  0  0
   -1.1208    2.7395    0.0000 F   0  0  0  0  0  0  0  0  0  0  0  0
   -2.0850    4.4095    0.0000 F   0  0  0  0  0  0  0  0  0  0  0  0
  1  2  1  0  0  0  0
  2  3  1  0  0  0  0
  3  4  1  0  0  0  0
  4  5  2  0  0  0  0
  5  6  1  0  0  0  0
  6  7  2  0  0  0  0
  7  8  1  0  0  0  0
  8  9  2  0  0  0  0
  9 10  1  0  0  0  0
  9 11  1  0  0  0  0
 11 12  2  0  0  0  0
  6 12  1  0  0  0  0
 12 13  1  0  0  0  0
 13 14  2  0  0  0  0
  4 14  1  0  0  0  0
 14 15  1  0  0  0  0
 15 16  1  0  0  0  0
  2 16  1  0  0  0  0
 16 17  1  0  0  0  0
 16 18  1  0  0  0  0
  7 19  1  0  0  0  0
 19 20  1  0  0  0  0
 19 21  1  0  0  0  0
 19 22  1  0  0  0  0
M  END
> <chemblId>
CHEMBL160665

> <bioactivity__type>
Ki

> <units>
nM

> <value>
73.0

$$$$

  CDK     11271516122D 0   0.00000     0.00000     0

 23 25  0  0  0  0              1 V2000 
    7.8156    1.3781    0.0000 C   0  0  0  0  0  0  0  0  0  0  0  0
    6.3384    1.6386    0.0000 C   0  0  0  0  0  0  0  0  0  0  0  0
    5.3742    0.4895    0.0000 C   0  0  0  0  0  0  0  0  0  0  0  0
    3.8970    0.7500    0.0000 C   0  0  0  0  0  0  0  0  0  0  0  0
    4.4100    2.1595    0.0000 C   0  0  0  0  0  0  0  0  0  0  0  0
    3.8970   -0.7500    0.0000 C   0  0  0  0  0  0  0  0  0  0  0  0
    2.5980   -1.5000    0.0000 C   0  0  0  0  0  0  0  0  0  0  0  0
    1.2990   -0.7500    0.0000 C   0  0  0  0  0  0  0  0  0  0  0  0
   -0.0000   -1.5000    0.0000 C   0  0  0  0  0  0  0  0  0  0  0  0
   -1.2990   -0.7500    0.0000 C   0  0  0  0  0  0  0  0  0  0  0  0
   -2.5980   -1.5000    0.0000 C   0  0  0  0  0  0  0  0  0  0  0  0
   -3.8970   -0.7500    0.0000 C   0  0  0  0  0  0  0  0  0  0  0  0
   -3.8970    0.7500    0.0000 C   0  0  0  0  0  0  0  0  0  0  0  0
   -5.1960    1.5000    0.0000 O   0  0  0  0  0  0  0  0  0  0  0  0
   -2.5980    1.5000    0.0000 N   0  0  0  0  0  0  0  0  0  0  0  0
   -1.2990    0.7500    0.0000 C   0  0  0  0  0  0  0  0  0  0  0  0
   -0.0000    1.5000    0.0000 C   0  0  0  0  0  0  0  0  0  0  0  0
    1.2990    0.7500    0.0000 C   0  0  0  0  0  0  0  0  0  0  0  0
    2.5980    1.5000    0.0000 N   0  0  0  0  0  0  0  0  0  0  0  0
   -2.5980   -3.0000    0.0000 C   0  0  0  0  0  0  0  0  0  0  0  0
   -3.8970   -3.7500    0.0000 F   0  0  0  0  0  0  0  0  0  0  0  0
   -2.0850   -4.4095    0.0000 F   0  0  0  0  0  0  0  0  0  0  0  0
   -1.1208   -2.7395    0.0000 F   0  0  0  0  0  0  0  0  0  0  0  0
  1  2  1  0  0  0  0
  2  3  1  0  0  0  0
  3  4  1  0  0  0  0
  4  5  1  0  0  0  0
  4  6  1  0  0  0  0
  6  7  1  0  0  0  0
  7  8  1  0  0  0  0
  8  9  2  0  0  0  0
  9 10  1  0  0  0  0
 10 11  2  0  0  0  0
 11 12  1  0  0  0  0
 12 13  2  0  0  0  0
 13 14  1  0  0  0  0
 13 15  1  0  0  0  0
 15 16  2  0  0  0  0
 10 16  1  0  0  0  0
 16 17  1  0  0  0  0
 17 18  2  0  0  0  0
  8 18  1  0  0  0  0
 18 19  1  0  0  0  0
  4 19  1  0  0  0  0
 11 20  1  0  0  0  0
 20 21  1  0  0  0  0
 20 22  1  0  0  0  0
 20 23  1  0  0  0  0
M  END
> <chemblId>
CHEMBL160713

> <bioactivity__type>
Ki

> <units>
nM

> <value>
69.0

$$$$

  CDK     11271516122D 0   0.00000     0.00000     0

 24 26  0  0  0  0              1 V2000 
    2.5980    3.0000    0.0000 C   0  0  0  0  0  0  0  0  0  0  0  0
    2.5980    1.5000    0.0000 N   0  0  0  0  0  0  0  0  0  0  0  0
    3.8970    0.7500    0.0000 C   0  0  0  0  0  0  0  0  0  0  0  0
    5.1960    1.5000    0.0000 O   0  0  0  0  0  0  0  0  0  0  0  0
    3.8970   -0.7500    0.0000 C   0  0  0  0  0  0  0  0  0  0  0  0
    2.5980   -1.5000    0.0000 C   0  0  0  0  0  0  0  0  0  0  0  0
    1.2990   -0.7500    0.0000 C   0  0  0  0  0  0  0  0  0  0  0  0
   -0.0000   -1.5000    0.0000 C   0  0  0  0  0  0  0  0  0  0  0  0
   -1.2990   -0.7500    0.0000 C   0  0  0  0  0  0  0  0  0  0  0  0
   -2.5980   -1.5000    0.0000 C   0  0  0  0  0  0  0  0  0  0  0  0
   -3.8970   -0.7500    0.0000 C   0  0  0  0  0  0  0  0  0  0  0  0
   -3.8970    0.7500    0.0000 C   0  0  0  0  0  0  0  0  0  0  0  0
   -4.4100    2.1595    0.0000 C   0  0  0  0  0  0  0  0  0  0  0  0
   -5.3742    0.4895    0.0000 C   0  0  0  0  0  0  0  0  0  0  0  0
   -2.5980    1.5000    0.0000 N   0  0  0  0  0  0  0  0  0  0  0  0
   -1.2990    0.7500    0.0000 C   0  0  0  0  0  0  0  0  0  0  0  0
   -0.0000    1.5000    0.0000 C   0  0  0  0  0  0  0  0  0  0  0  0
    0.0000    3.0000    0.0000 C   0  0  0  0  0  0  0  0  0  0  0  0
    1.2990    0.7500    0.0000 C   0  0  0  0  0  0  0  0  0  0  0  0
   -2.5980   -3.0000    0.0000 C   0  0  0  0  0  0  0  0  0  0  0  0
    2.5980   -3.0000    0.0000 C   0  0  0  0  0  0  0  0  0  0  0  0
    3.8970   -3.7500    0.0000 F   0  0  0  0  0  0  0  0  0  0  0  0
    1.1208   -2.7395    0.0000 F   0  0  0  0  0  0  0  0  0  0  0  0
    2.0850   -4.4095    0.0000 F   0  0  0  0  0  0  0  0  0  0  0  0
  1  2  1  0  0  0  0
  2  3  1  0  0  0  0
  3  4  2  0  0  0  0
  3  5  1  0  0  0  0
  5  6  2  0  0  0  0
  6  7  1  0  0  0  0
  7  8  2  0  0  0  0
  8  9  1  0  0  0  0
  9 10  1  0  0  0  0
 10 11  2  0  0  0  0
 11 12  1  0  0  0  0
 12 13  1  0  0  0  0
 12 14  1  0  0  0  0
 12 15  1  0  0  0  0
 15 16  1  0  0  0  0
  9 16  2  0  0  0  0
 16 17  1  0  0  0  0
 17 18  1  0  0  0  0
 17 19  2  0  0  0  0
  2 19  1  0  0  0  0
  7 19  1  0  0  0  0
 10 20  1  0  0  0  0
  6 21  1  0  0  0  0
 21 22  1  0  0  0  0
 21 23  1  0  0  0  0
 21 24  1  0  0  0  0
M  END
> <chemblId>
CHEMBL160923

> <bioactivity__type>
Ki

> <units>
nM

> <value>
874.0

$$$$

  CDK     11271516122D 0   0.00000     0.00000     0

 24 27  0  0  0  0              1 V2000 
    2.3044    3.0526    0.0000 C   0  0  0  0  0  0  0  0  0  0  0  0
    1.8410    1.6260    0.0000 N   0  0  0  0  0  0  0  0  0  0  0  0
    2.7230    0.4120    0.0000 C   0  0  0  0  0  0  0  0  0  0  0  0
    4.2140    0.2560    0.0000 C   0  0  0  0  0  0  0  0  0  0  0  0
    4.8240   -1.1150    0.0000 C   0  0  0  0  0  0  0  0  0  0  0  0
    3.9430   -2.3280    0.0000 C   0  0  0  0  0  0  0  0  0  0  0  0
    2.4510   -2.1720    0.0000 C   0  0  0  0  0  0  0  0  0  0  0  0
    1.8410   -0.8010    0.0000 C   0  0  0  0  0  0  0  0  0  0  0  0
    0.4140   -0.3380    0.0000 C   0  0  0  0  0  0  0  0  0  0  0  0
   -0.8850   -1.0880    0.0000 C   0  0  0  0  0  0  0  0  0  0  0  0
   -2.1840   -0.3380    0.0000 C   0  0  0  0  0  0  0  0  0  0  0  0
   -3.4830   -1.0880    0.0000 C   0  0  0  0  0  0  0  0  0  0  0  0
   -4.7820   -0.3380    0.0000 C   0  0  0  0  0  0  0  0  0  0  0  0
   -4.7820    1.1620    0.0000 C   0  0  0  0  0  0  0  0  0  0  0  0
   -6.0810    1.9120    0.0000 O   0  0  0  0  0  0  0  0  0  0  0  0
   -3.4830    1.9120    0.0000 N   0  0  0  0  0  0  0  0  0  0  0  0
   -3.4830    3.4120    0.0000 C   0  0  0  0  0  0  0  0  0  0  0  0
   -2.1840    1.1620    0.0000 C   0  0  0  0  0  0  0  0  0  0  0  0
   -0.8850    1.9120    0.0000 C   0  0  0  0  0  0  0  0  0  0  0  0
    0.4140    1.1620    0.0000 C   0  0  0  0  0  0  0  0  0  0  0  0
   -3.4830   -2.5880    0.0000 C   0  0  0  0  0  0  0  0  0  0  0  0
   -4.7820   -3.3380    0.0000 F   0  0  0  0  0  0  0  0  0  0  0  0
   -2.9700   -3.9975    0.0000 F   0  0  0  0  0  0  0  0  0  0  0  0
   -2.0058   -2.3275    0.0000 F   0  0  0  0  0  0  0  0  0  0  0  0
  1  2  1  0  0  0  0
  2  3  1  0  0  0  0
  3  4  1  6  0  0  0
  4  5  1  0  0  0  0
  5  6  1  0  0  0  0
  6  7  1  0  0  0  0
  8  7  1  6  0  0  0
  3  8  1  0  0  0  0
  8  9  1  0  0  0  0
  9 10  1  0  0  0  0
 10 11  2  0  0  0  0
 11 12  1  0  0  0  0
 12 13  2  0  0  0  0
 13 14  1  0  0  0  0
 14 15  2  0  0  0  0
 14 16  1  0  0  0  0
 16 17  1  0  0  0  0
 16 18  1  0  0  0  0
 11 18  1  0  0  0  0
 18 19  2  0  0  0  0
 19 20  1  0  0  0  0
  2 20  1  0  0  0  0
  9 20  2  0  0  0  0
 12 21  1  0  0  0  0
 21 22  1  0  0  0  0
 21 23  1  0  0  0  0
 21 24  1  0  0  0  0
M  END
> <chemblId>
CHEMBL161892

> <bioactivity__type>
Ki

> <units>
nM

> <value>
10.0

$$$$

  CDK     11271516122D 0   0.00000     0.00000     0

 25 28  0  0  0  0              1 V2000 
    4.5536   -3.6981    0.0000 C   0  0  0  0  0  0  0  0  0  0  0  0
    3.9430   -2.3280    0.0000 C   0  0  0  0  0  0  0  0  0  0  0  0
    4.8240   -1.1150    0.0000 C   0  0  0  0  0  0  0  0  0  0  0  0
    4.2140    0.2560    0.0000 C   0  0  0  0  0  0  0  0  0  0  0  0
    2.7230    0.4120    0.0000 C   0  0  0  0  0  0  0  0  0  0  0  0
    1.8410   -0.8010    0.0000 C   0  0  0  0  0  0  0  0  0  0  0  0
    2.4510   -2.1720    0.0000 C   0  0  0  0  0  0  0  0  0  0  0  0
    0.4140   -0.3380    0.0000 C   0  0  0  0  0  0  0  0  0  0  0  0
   -0.8850   -1.0880    0.0000 C   0  0  0  0  0  0  0  0  0  0  0  0
   -2.1840   -0.3380    0.0000 C   0  0  0  0  0  0  0  0  0  0  0  0
   -3.4830   -1.0880    0.0000 C   0  0  0  0  0  0  0  0  0  0  0  0
   -4.7820   -0.3380    0.0000 C   0  0  0  0  0  0  0  0  0  0  0  0
   -4.7820    1.1620    0.0000 C   0  0  0  0  0  0  0  0  0  0  0  0
   -6.0810    1.9120    0.0000 O   0  0  0  0  0  0  0  0  0  0  0  0
   -3.4830    1.9120    0.0000 N   0  0  0  0  0  0  0  0  0  0  0  0
   -3.4830    3.4120    0.0000 C   0  0  0  0  0  0  0  0  0  0  0  0
   -2.1840    1.1620    0.0000 C   0  0  0  0  0  0  0  0  0  0  0  0
   -0.8850    1.9120    0.0000 C   0  0  0  0  0  0  0  0  0  0  0  0
    0.4140    1.1620    0.0000 C   0  0  0  0  0  0  0  0  0  0  0  0
    1.8410    1.6260    0.0000 N   0  0  0  0  0  0  0  0  0  0  0  0
    2.3044    3.0526    0.0000 C   0  0  0  0  0  0  0  0  0  0  0  0
   -3.4830   -2.5880    0.0000 C   0  0  0  0  0  0  0  0  0  0  0  0
   -4.7820   -3.3380    0.0000 F   0  0  0  0  0  0  0  0  0  0  0  0
   -2.9700   -3.9975    0.0000 F   0  0  0  0  0  0  0  0  0  0  0  0
   -2.0058   -2.3275    0.0000 F   0  0  0  0  0  0  0  0  0  0  0  0
  2  1  1  6  0  0  0
  2  3  1  0  0  0  0
  3  4  1  0  0  0  0
  5  4  1  6  0  0  0
  5  6  1  0  0  0  0
  6  7  1  6  0  0  0
  2  7  1  0  0  0  0
  6  8  1  0  0  0  0
  8  9  1  0  0  0  0
  9 10  2  0  0  0  0
 10 11  1  0  0  0  0
 11 12  2  0  0  0  0
 12 13  1  0  0  0  0
 13 14  2  0  0  0  0
 13 15  1  0  0  0  0
 15 16  1  0  0  0  0
 15 17  1  0  0  0  0
 10 17  1  0  0  0  0
 17 18  2  0  0  0  0
 18 19  1  0  0  0  0
  8 19  2  0  0  0  0
 19 20  1  0  0  0  0
  5 20  1  0  0  0  0
 20 21  1  0  0  0  0
 11 22  1  0  0  0  0
 22 23  1  0  0  0  0
 22 24  1  0  0  0  0
 22 25  1  0  0  0  0
M  END
> <chemblId>
CHEMBL161980

> <bioactivity__type>
Ki

> <units>
nM

> <value>
78.0

$$$$

  CDK     11271516122D 0   0.00000     0.00000     0

 20 22  0  0  0  0              1 V2000 
    1.8901    3.3901    0.0000 C   0  0  0  0  0  0  0  0  0  0  0  0
    1.4266    1.9635    0.0000 N   0  0  0  0  0  0  0  0  0  0  0  0
    2.3083    0.7500    0.0000 C   0  0  0  0  0  0  0  0  0  0  0  0
    1.4266   -0.4635    0.0000 C   0  0  0  0  0  0  0  0  0  0  0  0
    0.0000    0.0000    0.0000 C   0  0  0  0  0  0  0  0  0  0  0  0
   -1.2990   -0.7500    0.0000 C   0  0  0  0  0  0  0  0  0  0  0  0
   -2.5981   -0.0000    0.0000 C   0  0  0  0  0  0  0  0  0  0  0  0
   -3.8971   -0.7500    0.0000 C   0  0  0  0  0  0  0  0  0  0  0  0
   -5.1962   -0.0000    0.0000 C   0  0  0  0  0  0  0  0  0  0  0  0
   -5.1962    1.5000    0.0000 C   0  0  0  0  0  0  0  0  0  0  0  0
   -6.4952    2.2500    0.0000 O   0  0  0  0  0  0  0  0  0  0  0  0
   -3.8971    2.2500    0.0000 N   0  0  0  0  0  0  0  0  0  0  0  0
   -3.8971    3.7500    0.0000 C   0  0  0  0  0  0  0  0  0  0  0  0
   -2.5981    1.5000    0.0000 C   0  0  0  0  0  0  0  0  0  0  0  0
   -1.2990    2.2500    0.0000 C   0  0  0  0  0  0  0  0  0  0  0  0
    0.0000    1.5000    0.0000 C   0  0  0  0  0  0  0  0  0  0  0  0
   -3.8971   -2.2500    0.0000 C   0  0  0  0  0  0  0  0  0  0  0  0
   -5.1962   -3.0000    0.0000 F   0  0  0  0  0  0  0  0  0  0  0  0
   -3.3841   -3.6595    0.0000 F   0  0  0  0  0  0  0  0  0  0  0  0
   -2.4199   -1.9895    0.0000 F   0  0  0  0  0  0  0  0  0  0  0  0
  1  2  1  0  0  0  0
  2  3  1  0  0  0  0
  3  4  1  0  0  0  0
  4  5  1  0  0  0  0
  5  6  1  0  0  0  0
  6  7  2  0  0  0  0
  7  8  1  0  0  0  0
  8  9  2  0  0  0  0
  9 10  1  0  0  0  0
 10 11  2  0  0  0  0
 10 12  1  0  0  0  0
 12 13  1  0  0  0  0
 12 14  1  0  0  0  0
  7 14  1  0  0  0  0
 14 15  2  0  0  0  0
 15 16  1  0  0  0  0
  2 16  1  0  0  0  0
  5 16  2  0  0  0  0
  8 17  1  0  0  0  0
 17 18  1  0  0  0  0
 17 19  1  0  0  0  0
 17 20  1  0  0  0  0
M  END
> <chemblId>
CHEMBL162103

> <bioactivity__type>
Ki

> <units>
nM

> <value>
167.0

$$$$

  CDK     11271516122D 0   0.00000     0.00000     0

 24 27  0  0  0  0              1 V2000 
    5.6694    0.6189    0.0000 C   0  0  0  0  0  0  0  0  0  0  0  0
    4.2140    0.2560    0.0000 C   0  0  0  0  0  0  0  0  0  0  0  0
    4.1090    1.7523    0.0000 C   0  0  0  0  0  0  0  0  0  0  0  0
    4.8240   -1.1150    0.0000 C   0  0  0  0  0  0  0  0  0  0  0  0
    3.9430   -2.3280    0.0000 C   0  0  0  0  0  0  0  0  0  0  0  0
    2.4510   -2.1720    0.0000 C   0  0  0  0  0  0  0  0  0  0  0  0
    1.8410   -0.8010    0.0000 C   0  0  0  0  0  0  0  0  0  0  0  0
    2.7230    0.4120    0.0000 C   0  0  0  0  0  0  0  0  0  0  0  0
    1.8410    1.6260    0.0000 N   0  0  0  0  0  0  0  0  0  0  0  0
    0.4140    1.1620    0.0000 C   0  0  0  0  0  0  0  0  0  0  0  0
   -0.8850    1.9120    0.0000 C   0  0  0  0  0  0  0  0  0  0  0  0
   -2.1840    1.1620    0.0000 C   0  0  0  0  0  0  0  0  0  0  0  0
   -3.4830    1.9120    0.0000 N   0  0  0  0  0  0  0  0  0  0  0  0
   -4.7820    1.1620    0.0000 C   0  0  0  0  0  0  0  0  0  0  0  0
   -6.0810    1.9120    0.0000 O   0  0  0  0  0  0  0  0  0  0  0  0
   -4.7820   -0.3380    0.0000 C   0  0  0  0  0  0  0  0  0  0  0  0
   -3.4830   -1.0880    0.0000 C   0  0  0  0  0  0  0  0  0  0  0  0
   -2.1840   -0.3380    0.0000 C   0  0  0  0  0  0  0  0  0  0  0  0
   -0.8850   -1.0880    0.0000 C   0  0  0  0  0  0  0  0  0  0  0  0
    0.4140   -0.3380    0.0000 C   0  0  0  0  0  0  0  0  0  0  0  0
   -3.4830   -2.5880    0.0000 C   0  0  0  0  0  0  0  0  0  0  0  0
   -4.7820   -3.3380    0.0000 F   0  0  0  0  0  0  0  0  0  0  0  0
   -2.9700   -3.9975    0.0000 F   0  0  0  0  0  0  0  0  0  0  0  0
   -2.0058   -2.3275    0.0000 F   0  0  0  0  0  0  0  0  0  0  0  0
  1  2  1  0  0  0  0
  2  3  1  0  0  0  0
  2  4  1  0  0  0  0
  4  5  1  0  0  0  0
  5  6  1  0  0  0  0
  7  6  1  6  0  0  0
  7  8  1  0  0  0  0
  2  8  1  0  0  0  0
  8  9  1  6  0  0  0
  9 10  1  0  0  0  0
 10 11  2  0  0  0  0
 11 12  1  0  0  0  0
 12 13  2  0  0  0  0
 13 14  1  0  0  0  0
 14 15  1  0  0  0  0
 14 16  2  0  0  0  0
 16 17  1  0  0  0  0
 17 18  2  0  0  0  0
 12 18  1  0  0  0  0
 18 19  1  0  0  0  0
 19 20  2  0  0  0  0
  7 20  1  0  0  0  0
 10 20  1  0  0  0  0
 17 21  1  0  0  0  0
 21 22  1  0  0  0  0
 21 23  1  0  0  0  0
 21 24  1  0  0  0  0
M  END
> <chemblId>
CHEMBL162368

> <bioactivity__type>
Ki

> <units>
nM

> <value>
79.0

$$$$

  CDK     11271516122D 0   0.00000     0.00000     0

 19 21  0  0  0  0              1 V2000 
    1.2990    3.7500    0.0000 C   0  0  0  0  0  0  0  0  0  0  0  0
    1.2990    2.2500    0.0000 N   0  0  0  0  0  0  0  0  0  0  0  0
    2.5981    1.5000    0.0000 C   0  0  0  0  0  0  0  0  0  0  0  0
    3.8971    2.2500    0.0000 O   0  0  0  0  0  0  0  0  0  0  0  0
    2.5981   -0.0000    0.0000 C   0  0  0  0  0  0  0  0  0  0  0  0
    1.2990   -0.7500    0.0000 C   0  0  0  0  0  0  0  0  0  0  0  0
    0.0000    0.0000    0.0000 C   0  0  0  0  0  0  0  0  0  0  0  0
   -1.2990   -0.7500    0.0000 C   0  0  0  0  0  0  0  0  0  0  0  0
   -2.5981   -0.0000    0.0000 C   0  0  0  0  0  0  0  0  0  0  0  0
   -4.0247   -0.4635    0.0000 C   0  0  0  0  0  0  0  0  0  0  0  0
   -4.9063    0.7500    0.0000 C   0  0  0  0  0  0  0  0  0  0  0  0
   -4.0247    1.9635    0.0000 N   0  0  0  0  0  0  0  0  0  0  0  0
   -2.5981    1.5000    0.0000 C   0  0  0  0  0  0  0  0  0  0  0  0
   -1.2990    2.2500    0.0000 C   0  0  0  0  0  0  0  0  0  0  0  0
    0.0000    1.5000    0.0000 C   0  0  0  0  0  0  0  0  0  0  0  0
    1.2990   -2.2500    0.0000 C   0  0  0  0  0  0  0  0  0  0  0  0
    2.5981   -3.0000    0.0000 F   0  0  0  0  0  0  0  0  0  0  0  0
   -0.1782   -1.9895    0.0000 F   0  0  0  0  0  0  0  0  0  0  0  0
    0.7860   -3.6595    0.0000 F   0  0  0  0  0  0  0  0  0  0  0  0
  1  2  1  0  0  0  0
  2  3  1  0  0  0  0
  3  4  2  0  0  0  0
  3  5  1  0  0  0  0
  5  6  2  0  0  0  0
  6  7  1  0  0  0  0
  7  8  2  0  0  0  0
  8  9  1  0  0  0  0
  9 10  1  0  0  0  0
 10 11  1  0  0  0  0
 11 12  1  0  0  0  0
 12 13  1  0  0  0  0
  9 13  2  0  0  0  0
 13 14  1  0  0  0  0
 14 15  2  0  0  0  0
  2 15  1  0  0  0  0
  7 15  1  0  0  0  0
  6 16  1  0  0  0  0
 16 17  1  0  0  0  0
 16 18  1  0  0  0  0
 16 19  1  0  0  0  0
M  END
> <chemblId>
CHEMBL162503

> <bioactivity__type>
Ki

> <units>
nM

> <value>
61.0

$$$$

  CDK     11271516122D 0   0.00000     0.00000     0

 20 22  0  0  0  0              1 V2000 
    3.8083    0.7500    0.0000 C   0  0  0  0  0  0  0  0  0  0  0  0
    2.3083    0.7500    0.0000 C   0  0  0  0  0  0  0  0  0  0  0  0
    1.4266   -0.4635    0.0000 N   0  0  0  0  0  0  0  0  0  0  0  0
    0.0000    0.0000    0.0000 C   0  0  0  0  0  0  0  0  0  0  0  0
   -1.2990   -0.7500    0.0000 C   0  0  0  0  0  0  0  0  0  0  0  0
   -2.5981   -0.0000    0.0000 C   0  0  0  0  0  0  0  0  0  0  0  0
   -3.8971   -0.7500    0.0000 N   0  0  0  0  0  0  0  0  0  0  0  0
   -5.1962   -0.0000    0.0000 C   0  0  0  0  0  0  0  0  0  0  0  0
   -6.4952   -0.7500    0.0000 O   0  0  0  0  0  0  0  0  0  0  0  0
   -5.1962    1.5000    0.0000 C   0  0  0  0  0  0  0  0  0  0  0  0
   -3.8971    2.2500    0.0000 C   0  0  0  0  0  0  0  0  0  0  0  0
   -2.5981    1.5000    0.0000 C   0  0  0  0  0  0  0  0  0  0  0  0
   -1.2990    2.2500    0.0000 C   0  0  0  0  0  0  0  0  0  0  0  0
    0.0000    1.5000    0.0000 C   0  0  0  0  0  0  0  0  0  0  0  0
    1.4266    1.9635    0.0000 C   0  0  0  0  0  0  0  0  0  0  0  0
    1.8901    3.3901    0.0000 C   0  0  0  0  0  0  0  0  0  0  0  0
   -3.8971    3.7500    0.0000 C   0  0  0  0  0  0  0  0  0  0  0  0
   -5.1962    4.5000    0.0000 F   0  0  0  0  0  0  0  0  0  0  0  0
   -2.4199    3.4895    0.0000 F   0  0  0  0  0  0  0  0  0  0  0  0
   -3.3841    5.1595    0.0000 F   0  0  0  0  0  0  0  0  0  0  0  0
  2  1  1  1  0  0  0
  2  3  1  0  0  0  0
  3  4  1  0  0  0  0
  4  5  2  0  0  0  0
  5  6  1  0  0  0  0
  6  7  2  0  0  0  0
  7  8  1  0  0  0  0
  8  9  1  0  0  0  0
  8 10  2  0  0  0  0
 10 11  1  0  0  0  0
 11 12  2  0  0  0  0
  6 12  1  0  0  0  0
 12 13  1  0  0  0  0
 13 14  2  0  0  0  0
  4 14  1  0  0  0  0
 14 15  1  0  0  0  0
  2 15  1  0  0  0  0
 15 16  1  1  0  0  0
 11 17  1  0  0  0  0
 17 18  1  0  0  0  0
 17 19  1  0  0  0  0
 17 20  1  0  0  0  0
M  END
> <chemblId>
CHEMBL162569

> <bioactivity__type>
Ki

> <units>
nM

> <value>
6.0

$$$$

  CDK     11271516122D 0   0.00000     0.00000     0

 26 29  0  0  0  0              1 V2000 
    2.3044    3.0526    0.0000 C   0  0  0  0  0  0  0  0  0  0  0  0
    1.8410    1.6260    0.0000 N   0  0  0  0  0  0  0  0  0  0  0  0
    2.7230    0.4120    0.0000 C   0  0  0  0  0  0  0  0  0  0  0  0
    1.8410   -0.8010    0.0000 C   0  0  0  0  0  0  0  0  0  0  0  0
    2.4510   -2.1720    0.0000 C   0  0  0  0  0  0  0  0  0  0  0  0
    3.9430   -2.3280    0.0000 C   0  0  0  0  0  0  0  0  0  0  0  0
    4.8240   -1.1150    0.0000 C   0  0  0  0  0  0  0  0  0  0  0  0
    4.2140    0.2560    0.0000 C   0  0  0  0  0  0  0  0  0  0  0  0
    5.6694    0.6189    0.0000 C   0  0  0  0  0  0  0  0  0  0  0  0
    4.1090    1.7523    0.0000 C   0  0  0  0  0  0  0  0  0  0  0  0
    0.4140   -0.3380    0.0000 C   0  0  0  0  0  0  0  0  0  0  0  0
   -0.8850   -1.0880    0.0000 C   0  0  0  0  0  0  0  0  0  0  0  0
   -2.1840   -0.3380    0.0000 C   0  0  0  0  0  0  0  0  0  0  0  0
   -3.4830   -1.0880    0.0000 C   0  0  0  0  0  0  0  0  0  0  0  0
   -4.7820   -0.3380    0.0000 C   0  0  0  0  0  0  0  0  0  0  0  0
   -4.7820    1.1620    0.0000 C   0  0  0  0  0  0  0  0  0  0  0  0
   -6.0810    1.9120    0.0000 O   0  0  0  0  0  0  0  0  0  0  0  0
   -3.4830    1.9120    0.0000 N   0  0  0  0  0  0  0  0  0  0  0  0
   -3.4830    3.4120    0.0000 C   0  0  0  0  0  0  0  0  0  0  0  0
   -2.1840    1.1620    0.0000 C   0  0  0  0  0  0  0  0  0  0  0  0
   -0.8850    1.9120    0.0000 C   0  0  0  0  0  0  0  0  0  0  0  0
    0.4140    1.1620    0.0000 C   0  0  0  0  0  0  0  0  0  0  0  0
   -3.4830   -2.5880    0.0000 C   0  0  0  0  0  0  0  0  0  0  0  0
   -4.7820   -3.3380    0.0000 F   0  0  0  0  0  0  0  0  0  0  0  0
   -2.9700   -3.9975    0.0000 F   0  0  0  0  0  0  0  0  0  0  0  0
   -2.0058   -2.3275    0.0000 F   0  0  0  0  0  0  0  0  0  0  0  0
  1  2  1  0  0  0  0
  3  2  1  6  0  0  0
  3  4  1  0  0  0  0
  4  5  1  6  0  0  0
  5  6  1  0  0  0  0
  6  7  1  0  0  0  0
  7  8  1  0  0  0  0
  3  8  1  0  0  0  0
  8  9  1  0  0  0  0
  8 10  1  0  0  0  0
  4 11  1  0  0  0  0
 11 12  1  0  0  0  0
 12 13  2  0  0  0  0
 13 14  1  0  0  0  0
 14 15  2  0  0  0  0
 15 16  1  0  0  0  0
 16 17  2  0  0  0  0
 16 18  1  0  0  0  0
 18 19  1  0  0  0  0
 18 20  1  0  0  0  0
 13 20  1  0  0  0  0
 20 21  2  0  0  0  0
 21 22  1  0  0  0  0
  2 22  1  0  0  0  0
 11 22  2  0  0  0  0
 14 23  1  0  0  0  0
 23 24  1  0  0  0  0
 23 25  1  0  0  0  0
 23 26  1  0  0  0  0
M  END
> <chemblId>
CHEMBL163142

> <bioactivity__type>
Ki

> <units>
nM

> <value>
59.0

$$$$

  CDK     11271516122D 0   0.00000     0.00000     0

 25 28  0  0  0  0              1 V2000 
    2.3044    3.0526    0.0000 C   0  0  0  0  0  0  0  0  0  0  0  0
    1.8410    1.6260    0.0000 N   0  0  0  0  0  0  0  0  0  0  0  0
    2.7230    0.4120    0.0000 C   0  0  0  0  0  0  0  0  0  0  0  0
    4.2140    0.2560    0.0000 C   0  0  0  0  0  0  0  0  0  0  0  0
    4.8240   -1.1150    0.0000 C   0  0  0  0  0  0  0  0  0  0  0  0
    3.9430   -2.3280    0.0000 C   0  0  0  0  0  0  0  0  0  0  0  0
    2.4510   -2.1720    0.0000 C   0  0  0  0  0  0  0  0  0  0  0  0
    1.8410   -0.8010    0.0000 C   0  0  0  0  0  0  0  0  0  0  0  0
    0.8374   -1.9158    0.0000 C   0  0  0  0  0  0  0  0  0  0  0  0
    0.4140   -0.3380    0.0000 C   0  0  0  0  0  0  0  0  0  0  0  0
   -0.8850   -1.0880    0.0000 C   0  0  0  0  0  0  0  0  0  0  0  0
   -2.1840   -0.3380    0.0000 C   0  0  0  0  0  0  0  0  0  0  0  0
   -3.4830   -1.0880    0.0000 C   0  0  0  0  0  0  0  0  0  0  0  0
   -4.7820   -0.3380    0.0000 C   0  0  0  0  0  0  0  0  0  0  0  0
   -4.7820    1.1620    0.0000 C   0  0  0  0  0  0  0  0  0  0  0  0
   -6.0810    1.9120    0.0000 O   0  0  0  0  0  0  0  0  0  0  0  0
   -3.4830    1.9120    0.0000 N   0  0  0  0  0  0  0  0  0  0  0  0
   -3.4830    3.4120    0.0000 C   0  0  0  0  0  0  0  0  0  0  0  0
   -2.1840    1.1620    0.0000 C   0  0  0  0  0  0  0  0  0  0  0  0
   -0.8850    1.9120    0.0000 C   0  0  0  0  0  0  0  0  0  0  0  0
    0.4140    1.1620    0.0000 C   0  0  0  0  0  0  0  0  0  0  0  0
   -3.4830   -2.5880    0.0000 C   0  0  0  0  0  0  0  0  0  0  0  0
   -4.7820   -3.3380    0.0000 F   0  0  0  0  0  0  0  0  0  0  0  0
   -2.9700   -3.9975    0.0000 F   0  0  0  0  0  0  0  0  0  0  0  0
   -2.0058   -2.3275    0.0000 F   0  0  0  0  0  0  0  0  0  0  0  0
  1  2  1  0  0  0  0
  2  3  1  0  0  0  0
  3  4  1  6  0  0  0
  4  5  1  0  0  0  0
  5  6  1  0  0  0  0
  6  7  1  0  0  0  0
  7  8  1  0  0  0  0
  3  8  1  0  0  0  0
  8  9  1  1  0  0  0
  8 10  1  0  0  0  0
 10 11  1  0  0  0  0
 11 12  2  0  0  0  0
 12 13  1  0  0  0  0
 13 14  2  0  0  0  0
 14 15  1  0  0  0  0
 15 16  2  0  0  0  0
 15 17  1  0  0  0  0
 17 18  1  0  0  0  0
 17 19  1  0  0  0  0
 12 19  1  0  0  0  0
 19 20  2  0  0  0  0
 20 21  1  0  0  0  0
  2 21  1  0  0  0  0
 10 21  2  0  0  0  0
 13 22  1  0  0  0  0
 22 23  1  0  0  0  0
 22 24  1  0  0  0  0
 22 25  1  0  0  0  0
M  END
> <chemblId>
CHEMBL163143

> <bioactivity__type>
Ki

> <units>
nM

> <value>
97.0

$$$$

  CDK     11271516122D 0   0.00000     0.00000     0

 20 22  0  0  0  0              1 V2000 
    3.8083    0.7500    0.0000 C   0  0  0  0  0  0  0  0  0  0  0  0
    2.3083    0.7500    0.0000 C   0  0  0  0  0  0  0  0  0  0  0  0
    1.4266   -0.4635    0.0000 C   0  0  0  0  0  0  0  0  0  0  0  0
    0.0000    0.0000    0.0000 C   0  0  0  0  0  0  0  0  0  0  0  0
   -1.2990   -0.7500    0.0000 C   0  0  0  0  0  0  0  0  0  0  0  0
   -2.5981   -0.0000    0.0000 C   0  0  0  0  0  0  0  0  0  0  0  0
   -3.8971   -0.7500    0.0000 C   0  0  0  0  0  0  0  0  0  0  0  0
   -5.1962   -0.0000    0.0000 C   0  0  0  0  0  0  0  0  0  0  0  0
   -5.1962    1.5000    0.0000 C   0  0  0  0  0  0  0  0  0  0  0  0
   -6.4952    2.2500    0.0000 O   0  0  0  0  0  0  0  0  0  0  0  0
   -3.8971    2.2500    0.0000 N   0  0  0  0  0  0  0  0  0  0  0  0
   -3.8971    3.7500    0.0000 C   0  0  0  0  0  0  0  0  0  0  0  0
   -2.5981    1.5000    0.0000 C   0  0  0  0  0  0  0  0  0  0  0  0
   -1.2990    2.2500    0.0000 C   0  0  0  0  0  0  0  0  0  0  0  0
    0.0000    1.5000    0.0000 C   0  0  0  0  0  0  0  0  0  0  0  0
    1.4266    1.9635    0.0000 N   0  0  0  0  0  0  0  0  0  0  0  0
   -3.8971   -2.2500    0.0000 C   0  0  0  0  0  0  0  0  0  0  0  0
   -5.1962   -3.0000    0.0000 F   0  0  0  0  0  0  0  0  0  0  0  0
   -3.3841   -3.6595    0.0000 F   0  0  0  0  0  0  0  0  0  0  0  0
   -2.4199   -1.9895    0.0000 F   0  0  0  0  0  0  0  0  0  0  0  0
  2  1  1  6  0  0  0
  2  3  1  0  0  0  0
  3  4  1  0  0  0  0
  4  5  1  0  0  0  0
  5  6  2  0  0  0  0
  6  7  1  0  0  0  0
  7  8  2  0  0  0  0
  8  9  1  0  0  0  0
  9 10  2  0  0  0  0
  9 11  1  0  0  0  0
 11 12  1  0  0  0  0
 11 13  1  0  0  0  0
  6 13  1  0  0  0  0
 13 14  2  0  0  0  0
 14 15  1  0  0  0  0
  4 15  2  0  0  0  0
 15 16  1  0  0  0  0
  2 16  1  0  0  0  0
  7 17  1  0  0  0  0
 17 18  1  0  0  0  0
 17 19  1  0  0  0  0
 17 20  1  0  0  0  0
M  END
> <chemblId>
CHEMBL163366

> <bioactivity__type>
Ki

> <units>
nM

> <value>
9.0

$$$$

  CDK     11271516122D 0   0.00000     0.00000     0

 23 26  0  0  0  0              1 V2000 
   -3.4830    3.4120    0.0000 C   0  0  0  0  0  0  0  0  0  0  0  0
   -3.4830    1.9120    0.0000 N   0  0  0  0  0  0  0  0  0  0  0  0
   -4.7820    1.1620    0.0000 C   0  0  0  0  0  0  0  0  0  0  0  0
   -6.0810    1.9120    0.0000 O   0  0  0  0  0  0  0  0  0  0  0  0
   -4.7820   -0.3380    0.0000 C   0  0  0  0  0  0  0  0  0  0  0  0
   -3.4830   -1.0880    0.0000 C   0  0  0  0  0  0  0  0  0  0  0  0
   -2.1840   -0.3380    0.0000 C   0  0  0  0  0  0  0  0  0  0  0  0
   -0.8850   -1.0880    0.0000 C   0  0  0  0  0  0  0  0  0  0  0  0
    0.4140   -0.3380    0.0000 C   0  0  0  0  0  0  0  0  0  0  0  0
    1.8410   -0.8010    0.0000 C   0  0  0  0  0  0  0  0  0  0  0  0
    2.4510   -2.1720    0.0000 C   0  0  0  0  0  0  0  0  0  0  0  0
    3.9430   -2.3280    0.0000 C   0  0  0  0  0  0  0  0  0  0  0  0
    4.8240   -1.1150    0.0000 C   0  0  0  0  0  0  0  0  0  0  0  0
    4.2140    0.2560    0.0000 C   0  0  0  0  0  0  0  0  0  0  0  0
    2.7230    0.4120    0.0000 C   0  0  0  0  0  0  0  0  0  0  0  0
    1.8410    1.6260    0.0000 N   0  0  0  0  0  0  0  0  0  0  0  0
    0.4140    1.1620    0.0000 C   0  0  0  0  0  0  0  0  0  0  0  0
   -0.8850    1.9120    0.0000 C   0  0  0  0  0  0  0  0  0  0  0  0
   -2.1840    1.1620    0.0000 C   0  0  0  0  0  0  0  0  0  0  0  0
   -3.4830   -2.5880    0.0000 C   0  0  0  0  0  0  0  0  0  0  0  0
   -4.7820   -3.3380    0.0000 F   0  0  0  0  0  0  0  0  0  0  0  0
   -2.9700   -3.9975    0.0000 F   0  0  0  0  0  0  0  0  0  0  0  0
   -2.0058   -2.3275    0.0000 F   0  0  0  0  0  0  0  0  0  0  0  0
  1  2  1  0  0  0  0
  2  3  1  0  0  0  0
  3  4  2  0  0  0  0
  3  5  1  0  0  0  0
  5  6  2  0  0  0  0
  6  7  1  0  0  0  0
  7  8  2  0  0  0  0
  8  9  1  0  0  0  0
  9 10  1  0  0  0  0
 10 11  1  6  0  0  0
 11 12  1  0  0  0  0
 12 13  1  0  0  0  0
 13 14  1  0  0  0  0
 15 14  1  6  0  0  0
 10 15  1  0  0  0  0
 15 16  1  0  0  0  0
 16 17  1  0  0  0  0
  9 17  2  0  0  0  0
 17 18  1  0  0  0  0
 18 19  2  0  0  0  0
  2 19  1  0  0  0  0
  7 19  1  0  0  0  0
  6 20  1  0  0  0  0
 20 21  1  0  0  0  0
 20 22  1  0  0  0  0
 20 23  1  0  0  0  0
M  END
> <chemblId>
CHEMBL163425

> <bioactivity__type>
Ki

> <units>
nM

> <value>
4.0

$$$$

  CDK     11271516122D 0   0.00000     0.00000     0

 25 28  0  0  0  0              1 V2000 
    2.8895   -5.2506    0.0000 C   0  0  0  0  0  0  0  0  0  0  0  0
    1.5903   -6.0004    0.0000 C   0  0  0  0  0  0  0  0  0  0  0  0
    1.5901   -7.5004    0.0000 C   0  0  0  0  0  0  0  0  0  0  0  0
    2.8890   -8.2506    0.0000 O   0  0  0  0  0  0  0  0  0  0  0  0
    0.2909   -8.2502    0.0000 C   0  0  0  0  0  0  0  0  0  0  0  0
   -0.6735   -9.3991    0.0000 C   0  0  0  0  0  0  0  0  0  0  0  0
    1.2549   -9.3994    0.0000 C   0  0  0  0  0  0  0  0  0  0  0  0
   -1.0080   -7.5000    0.0000 N   0  0  0  0  0  0  0  0  0  0  0  0
   -1.0077   -6.0000    0.0000 C   0  0  0  0  0  0  0  0  0  0  0  0
   -2.3067   -5.2498    0.0000 C   0  0  0  0  0  0  0  0  0  0  0  0
   -3.6058   -5.9996    0.0000 C   0  0  0  0  0  0  0  0  0  0  0  0
   -2.3064   -3.7498    0.0000 C   0  0  0  0  0  0  0  0  0  0  0  0
   -1.0072   -3.0000    0.0000 C   0  0  0  0  0  0  0  0  0  0  0  0
    0.2917   -3.7502    0.0000 C   0  0  0  0  0  0  0  0  0  0  0  0
    1.5908   -3.0004    0.0000 Cl  0  0  0  0  0  0  0  0  0  0  0  0
    0.2914   -5.2502    0.0000 C   0  0  0  0  0  0  0  0  0  0  0  0
   -1.0070   -1.5000    0.0000 C   0  0  0  0  0  0  0  0  0  0  0  0
   -2.3060   -0.7500    0.0000 C   0  0  0  0  0  0  0  0  0  0  0  0
   -2.3060    0.7500    0.0000 C   0  0  0  0  0  0  0  0  0  0  0  0
   -1.0070    1.5000    0.0000 C   0  0  0  0  0  0  0  0  0  0  0  0
    0.2930    0.7500    0.0000 C   0  0  0  0  0  0  0  0  0  0  0  0
    1.7190    1.2130    0.0000 C   0  0  0  0  0  0  0  0  0  0  0  0
    2.6010   -0.0000    0.0000 C   0  0  0  0  0  0  0  0  0  0  0  0
    1.7190   -1.2140    0.0000 N   0  0  0  0  0  0  0  0  0  0  0  0
    0.2930   -0.7500    0.0000 C   0  0  0  0  0  0  0  0  0  0  0  0
  2  1  1  6  0  0  0
  2  3  1  0  0  0  0
  3  4  1  1  0  0  0
  3  5  1  0  0  0  0
  5  6  1  0  0  0  0
  5  7  1  0  0  0  0
  5  8  1  0  0  0  0
  8  9  1  0  0  0  0
  9 10  2  0  0  0  0
 10 11  1  0  0  0  0
 10 12  1  0  0  0  0
 12 13  2  0  0  0  0
 13 14  1  0  0  0  0
 14 15  1  0  0  0  0
 14 16  2  0  0  0  0
  2 16  1  0  0  0  0
  9 16  1  0  0  0  0
 13 17  1  0  0  0  0
 17 18  2  0  0  0  0
 18 19  1  0  0  0  0
 19 20  2  0  0  0  0
 20 21  1  0  0  0  0
 21 22  1  0  0  0  0
 22 23  2  0  0  0  0
 23 24  1  0  0  0  0
 24 25  1  0  0  0  0
 17 25  1  0  0  0  0
 21 25  2  0  0  0  0
M  END
> <chemblId>
CHEMBL1644759

> <bioactivity__type>
Ki

> <units>
nM

> <value>
900.0

$$$$

  CDK     11271516122D 0   0.00000     0.00000     0

 26 29  0  0  0  0              1 V2000 
   -3.6058   -5.9996    0.0000 C   0  0  0  0  0  0  0  0  0  0  0  0
   -2.3067   -5.2498    0.0000 C   0  0  0  0  0  0  0  0  0  0  0  0
   -2.3064   -3.7498    0.0000 C   0  0  0  0  0  0  0  0  0  0  0  0
   -1.0072   -3.0000    0.0000 C   0  0  0  0  0  0  0  0  0  0  0  0
    0.2917   -3.7502    0.0000 C   0  0  0  0  0  0  0  0  0  0  0  0
    1.5908   -3.0004    0.0000 Cl  0  0  0  0  0  0  0  0  0  0  0  0
    0.2914   -5.2502    0.0000 C   0  0  0  0  0  0  0  0  0  0  0  0
   -1.0077   -6.0000    0.0000 C   0  0  0  0  0  0  0  0  0  0  0  0
   -1.0080   -7.5000    0.0000 N   0  0  0  0  0  0  0  0  0  0  0  0
    0.2909   -8.2502    0.0000 C   0  0  0  0  0  0  0  0  0  0  0  0
   -0.6735   -9.3991    0.0000 C   0  0  0  0  0  0  0  0  0  0  0  0
    1.2549   -9.3994    0.0000 C   0  0  0  0  0  0  0  0  0  0  0  0
    1.5901   -7.5004    0.0000 C   0  0  0  0  0  0  0  0  0  0  0  0
    2.8890   -8.2506    0.0000 O   0  0  0  0  0  0  0  0  0  0  0  0
    1.5903   -6.0004    0.0000 C   0  0  0  0  0  0  0  0  0  0  0  0
    3.0675   -6.2612    0.0000 C   0  0  0  0  0  0  0  0  0  0  0  0
    2.1036   -4.5910    0.0000 C   0  0  0  0  0  0  0  0  0  0  0  0
   -1.0070   -1.5000    0.0000 C   0  0  0  0  0  0  0  0  0  0  0  0
   -2.3060   -0.7500    0.0000 C   0  0  0  0  0  0  0  0  0  0  0  0
   -2.3060    0.7500    0.0000 C   0  0  0  0  0  0  0  0  0  0  0  0
   -1.0070    1.5000    0.0000 C   0  0  0  0  0  0  0  0  0  0  0  0
    0.2930    0.7500    0.0000 C   0  0  0  0  0  0  0  0  0  0  0  0
    1.7190    1.2130    0.0000 C   0  0  0  0  0  0  0  0  0  0  0  0
    2.6010   -0.0000    0.0000 C   0  0  0  0  0  0  0  0  0  0  0  0
    1.7190   -1.2140    0.0000 N   0  0  0  0  0  0  0  0  0  0  0  0
    0.2930   -0.7500    0.0000 C   0  0  0  0  0  0  0  0  0  0  0  0
  1  2  1  0  0  0  0
  2  3  2  0  0  0  0
  3  4  1  0  0  0  0
  4  5  2  0  0  0  0
  5  6  1  0  0  0  0
  5  7  1  0  0  0  0
  7  8  2  0  0  0  0
  2  8  1  0  0  0  0
  8  9  1  0  0  0  0
  9 10  1  0  0  0  0
 10 11  1  0  0  0  0
 10 12  1  0  0  0  0
 10 13  1  0  0  0  0
 13 14  1  0  0  0  0
 13 15  1  0  0  0  0
  7 15  1  0  0  0  0
 15 16  1  0  0  0  0
 15 17  1  0  0  0  0
  4 18  1  0  0  0  0
 18 19  2  0  0  0  0
 19 20  1  0  0  0  0
 20 21  2  0  0  0  0
 21 22  1  0  0  0  0
 22 23  1  0  0  0  0
 23 24  2  0  0  0  0
 24 25  1  0  0  0  0
 25 26  1  0  0  0  0
 18 26  1  0  0  0  0
 22 26  2  0  0  0  0
M  END
> <chemblId>
CHEMBL1644761

> <bioactivity__type>
Ki

> <units>
nM

> <value>
915.0

$$$$

  CDK     11271516122D 0   0.00000     0.00000     0

 25 28  0  0  0  0              1 V2000 
    2.8895   -5.2506    0.0000 C   0  0  0  0  0  0  0  0  0  0  0  0
    1.5903   -6.0004    0.0000 C   0  0  0  0  0  0  0  0  0  0  0  0
    1.5901   -7.5004    0.0000 C   0  0  0  0  0  0  0  0  0  0  0  0
    2.8890   -8.2506    0.0000 O   0  0  0  0  0  0  0  0  0  0  0  0
    0.2909   -8.2502    0.0000 C   0  0  0  0  0  0  0  0  0  0  0  0
   -0.6735   -9.3991    0.0000 C   0  0  0  0  0  0  0  0  0  0  0  0
    1.2549   -9.3994    0.0000 C   0  0  0  0  0  0  0  0  0  0  0  0
   -1.0080   -7.5000    0.0000 N   0  0  0  0  0  0  0  0  0  0  0  0
   -1.0077   -6.0000    0.0000 C   0  0  0  0  0  0  0  0  0  0  0  0
   -2.3067   -5.2498    0.0000 C   0  0  0  0  0  0  0  0  0  0  0  0
   -3.6058   -5.9996    0.0000 C   0  0  0  0  0  0  0  0  0  0  0  0
   -2.3064   -3.7498    0.0000 C   0  0  0  0  0  0  0  0  0  0  0  0
   -1.0072   -3.0000    0.0000 C   0  0  0  0  0  0  0  0  0  0  0  0
    0.2917   -3.7502    0.0000 C   0  0  0  0  0  0  0  0  0  0  0  0
    1.5908   -3.0004    0.0000 Cl  0  0  0  0  0  0  0  0  0  0  0  0
    0.2914   -5.2502    0.0000 C   0  0  0  0  0  0  0  0  0  0  0  0
   -1.0070   -1.5000    0.0000 C   0  0  0  0  0  0  0  0  0  0  0  0
   -2.3060   -0.7500    0.0000 C   0  0  0  0  0  0  0  0  0  0  0  0
   -2.3060    0.7500    0.0000 C   0  0  0  0  0  0  0  0  0  0  0  0
   -1.0070    1.5000    0.0000 C   0  0  0  0  0  0  0  0  0  0  0  0
    0.2930    0.7500    0.0000 C   0  0  0  0  0  0  0  0  0  0  0  0
    1.7190    1.2130    0.0000 C   0  0  0  0  0  0  0  0  0  0  0  0
    2.6010   -0.0000    0.0000 C   0  0  0  0  0  0  0  0  0  0  0  0
    1.7190   -1.2140    0.0000 N   0  0  0  0  0  0  0  0  0  0  0  0
    0.2930   -0.7500    0.0000 C   0  0  0  0  0  0  0  0  0  0  0  0
  2  1  1  6  0  0  0
  2  3  1  0  0  0  0
  3  4  1  6  0  0  0
  3  5  1  0  0  0  0
  5  6  1  0  0  0  0
  5  7  1  0  0  0  0
  5  8  1  0  0  0  0
  8  9  1  0  0  0  0
  9 10  2  0  0  0  0
 10 11  1  0  0  0  0
 10 12  1  0  0  0  0
 12 13  2  0  0  0  0
 13 14  1  0  0  0  0
 14 15  1  0  0  0  0
 14 16  2  0  0  0  0
  2 16  1  0  0  0  0
  9 16  1  0  0  0  0
 13 17  1  0  0  0  0
 17 18  2  0  0  0  0
 18 19  1  0  0  0  0
 19 20  2  0  0  0  0
 20 21  1  0  0  0  0
 21 22  1  0  0  0  0
 22 23  2  0  0  0  0
 23 24  1  0  0  0  0
 24 25  1  0  0  0  0
 17 25  1  0  0  0  0
 21 25  2  0  0  0  0
M  END
> <chemblId>
CHEMBL1644765

> <bioactivity__type>
Ki

> <units>
nM

> <value>
400.0

$$$$

  CDK     11271516122D 0   0.00000     0.00000     0

 21 23  0  0  0  0              1 V2000 
    3.8083    0.7500    0.0000 C   0  0  0  0  0  0  0  0  0  0  0  0
    2.3083    0.7500    0.0000 C   0  0  0  0  0  0  0  0  0  0  0  0
    1.4266   -0.4635    0.0000 N   0  0  0  0  0  0  0  0  0  0  0  0
    0.0000    0.0000    0.0000 C   0  0  0  0  0  0  0  0  0  0  0  0
   -1.2990   -0.7500    0.0000 C   0  0  0  0  0  0  0  0  0  0  0  0
   -2.5981   -0.0000    0.0000 C   0  0  0  0  0  0  0  0  0  0  0  0
   -3.8971   -0.7500    0.0000 N   0  0  0  0  0  0  0  0  0  0  0  0
   -5.1962   -0.0000    0.0000 C   0  0  0  0  0  0  0  0  0  0  0  0
   -6.4952   -0.7500    0.0000 O   0  0  0  0  0  0  0  0  0  0  0  0
   -5.1962    1.5000    0.0000 C   0  0  0  0  0  0  0  0  0  0  0  0
   -3.8971    2.2500    0.0000 C   0  0  0  0  0  0  0  0  0  0  0  0
   -2.5981    1.5000    0.0000 C   0  0  0  0  0  0  0  0  0  0  0  0
   -1.2990    2.2500    0.0000 C   0  0  0  0  0  0  0  0  0  0  0  0
    0.0000    1.5000    0.0000 C   0  0  0  0  0  0  0  0  0  0  0  0
    1.4266    1.9635    0.0000 C   0  0  0  0  0  0  0  0  0  0  0  0
    2.7256    2.7135    0.0000 C   0  0  0  0  0  0  0  0  0  0  0  0
    0.8165    3.3338    0.0000 C   0  0  0  0  0  0  0  0  0  0  0  0
   -3.8971    3.7500    0.0000 C   0  0  0  0  0  0  0  0  0  0  0  0
   -5.1962    4.5000    0.0000 F   0  0  0  0  0  0  0  0  0  0  0  0
   -2.4199    3.4895    0.0000 F   0  0  0  0  0  0  0  0  0  0  0  0
   -3.3841    5.1595    0.0000 F   0  0  0  0  0  0  0  0  0  0  0  0
  2  1  1  1  0  0  0
  2  3  1  0  0  0  0
  3  4  1  0  0  0  0
  4  5  2  0  0  0  0
  5  6  1  0  0  0  0
  6  7  2  0  0  0  0
  7  8  1  0  0  0  0
  8  9  1  0  0  0  0
  8 10  2  0  0  0  0
 10 11  1  0  0  0  0
 11 12  2  0  0  0  0
  6 12  1  0  0  0  0
 12 13  1  0  0  0  0
 13 14  2  0  0  0  0
  4 14  1  0  0  0  0
 14 15  1  0  0  0  0
  2 15  1  0  0  0  0
 15 16  1  0  0  0  0
 15 17  1  0  0  0  0
 11 18  1  0  0  0  0
 18 19  1  0  0  0  0
 18 20  1  0  0  0  0
 18 21  1  0  0  0  0
M  END
> <chemblId>
CHEMBL165219

> <bioactivity__type>
Ki

> <units>
nM

> <value>
21.0

$$$$

  CDK     11271516122D 0   0.00000     0.00000     0

 24 27  0  0  0  0              1 V2000 
    4.5536   -3.6981    0.0000 C   0  0  0  0  0  0  0  0  0  0  0  0
    3.9430   -2.3280    0.0000 C   0  0  0  0  0  0  0  0  0  0  0  0
    4.8240   -1.1150    0.0000 C   0  0  0  0  0  0  0  0  0  0  0  0
    4.2140    0.2560    0.0000 C   0  0  0  0  0  0  0  0  0  0  0  0
    2.7230    0.4120    0.0000 C   0  0  0  0  0  0  0  0  0  0  0  0
    1.8410    1.6260    0.0000 N   0  0  0  0  0  0  0  0  0  0  0  0
    0.4140    1.1620    0.0000 C   0  0  0  0  0  0  0  0  0  0  0  0
   -0.8850    1.9120    0.0000 C   0  0  0  0  0  0  0  0  0  0  0  0
   -2.1840    1.1620    0.0000 C   0  0  0  0  0  0  0  0  0  0  0  0
   -3.4830    1.9120    0.0000 N   0  0  0  0  0  0  0  0  0  0  0  0
   -3.4830    3.4120    0.0000 C   0  0  0  0  0  0  0  0  0  0  0  0
   -4.7820    1.1620    0.0000 C   0  0  0  0  0  0  0  0  0  0  0  0
   -6.0810    1.9120    0.0000 O   0  0  0  0  0  0  0  0  0  0  0  0
   -4.7820   -0.3380    0.0000 C   0  0  0  0  0  0  0  0  0  0  0  0
   -3.4830   -1.0880    0.0000 C   0  0  0  0  0  0  0  0  0  0  0  0
   -2.1840   -0.3380    0.0000 C   0  0  0  0  0  0  0  0  0  0  0  0
   -0.8850   -1.0880    0.0000 C   0  0  0  0  0  0  0  0  0  0  0  0
    0.4140   -0.3380    0.0000 C   0  0  0  0  0  0  0  0  0  0  0  0
    1.8410   -0.8010    0.0000 C   0  0  0  0  0  0  0  0  0  0  0  0
    2.4510   -2.1720    0.0000 C   0  0  0  0  0  0  0  0  0  0  0  0
   -3.4830   -2.5880    0.0000 C   0  0  0  0  0  0  0  0  0  0  0  0
   -4.7820   -3.3380    0.0000 F   0  0  0  0  0  0  0  0  0  0  0  0
   -2.9700   -3.9975    0.0000 F   0  0  0  0  0  0  0  0  0  0  0  0
   -2.0058   -2.3275    0.0000 F   0  0  0  0  0  0  0  0  0  0  0  0
  2  1  1  6  0  0  0
  2  3  1  0  0  0  0
  3  4  1  0  0  0  0
  5  4  1  6  0  0  0
  5  6  1  0  0  0  0
  6  7  1  0  0  0  0
  7  8  2  0  0  0  0
  8  9  1  0  0  0  0
  9 10  1  0  0  0  0
 10 11  1  0  0  0  0
 10 12  1  0  0  0  0
 12 13  2  0  0  0  0
 12 14  1  0  0  0  0
 14 15  2  0  0  0  0
 15 16  1  0  0  0  0
  9 16  2  0  0  0  0
 16 17  1  0  0  0  0
 17 18  2  0  0  0  0
  7 18  1  0  0  0  0
 18 19  1  0  0  0  0
  5 19  1  0  0  0  0
 19 20  1  6  0  0  0
  2 20  1  0  0  0  0
 15 21  1  0  0  0  0
 21 22  1  0  0  0  0
 21 23  1  0  0  0  0
 21 24  1  0  0  0  0
M  END
> <chemblId>
CHEMBL165803

> <bioactivity__type>
Ki

> <units>
nM

> <value>
94.0

$$$$

  CDK     11271516122D 0   0.00000     0.00000     0

 26 29  0  0  0  0              1 V2000 
    4.2350    4.7913    0.0000 C   0  0  0  0  0  0  0  0  0  0  0  0
    3.7716    3.3646    0.0000 C   0  0  0  0  0  0  0  0  0  0  0  0
    2.3044    3.0526    0.0000 C   0  0  0  0  0  0  0  0  0  0  0  0
    1.8410    1.6260    0.0000 N   0  0  0  0  0  0  0  0  0  0  0  0
    2.7230    0.4120    0.0000 C   0  0  0  0  0  0  0  0  0  0  0  0
    4.2140    0.2560    0.0000 C   0  0  0  0  0  0  0  0  0  0  0  0
    4.8240   -1.1150    0.0000 C   0  0  0  0  0  0  0  0  0  0  0  0
    3.9430   -2.3280    0.0000 C   0  0  0  0  0  0  0  0  0  0  0  0
    2.4510   -2.1720    0.0000 C   0  0  0  0  0  0  0  0  0  0  0  0
    1.8410   -0.8010    0.0000 C   0  0  0  0  0  0  0  0  0  0  0  0
    0.4140   -0.3380    0.0000 C   0  0  0  0  0  0  0  0  0  0  0  0
   -0.8850   -1.0880    0.0000 C   0  0  0  0  0  0  0  0  0  0  0  0
   -2.1840   -0.3380    0.0000 C   0  0  0  0  0  0  0  0  0  0  0  0
   -3.4830   -1.0880    0.0000 C   0  0  0  0  0  0  0  0  0  0  0  0
   -4.7820   -0.3380    0.0000 C   0  0  0  0  0  0  0  0  0  0  0  0
   -4.7820    1.1620    0.0000 C   0  0  0  0  0  0  0  0  0  0  0  0
   -6.0810    1.9120    0.0000 O   0  0  0  0  0  0  0  0  0  0  0  0
   -3.4830    1.9120    0.0000 N   0  0  0  0  0  0  0  0  0  0  0  0
   -3.4830    3.4120    0.0000 C   0  0  0  0  0  0  0  0  0  0  0  0
   -2.1840    1.1620    0.0000 C   0  0  0  0  0  0  0  0  0  0  0  0
   -0.8850    1.9120    0.0000 C   0  0  0  0  0  0  0  0  0  0  0  0
    0.4140    1.1620    0.0000 C   0  0  0  0  0  0  0  0  0  0  0  0
   -3.4830   -2.5880    0.0000 C   0  0  0  0  0  0  0  0  0  0  0  0
   -4.7820   -3.3380    0.0000 F   0  0  0  0  0  0  0  0  0  0  0  0
   -2.9700   -3.9975    0.0000 F   0  0  0  0  0  0  0  0  0  0  0  0
   -2.0058   -2.3275    0.0000 F   0  0  0  0  0  0  0  0  0  0  0  0
  1  2  1  0  0  0  0
  2  3  1  0  0  0  0
  3  4  1  0  0  0  0
  4  5  1  0  0  0  0
  5  6  1  6  0  0  0
  6  7  1  0  0  0  0
  7  8  1  0  0  0  0
  8  9  1  0  0  0  0
 10  9  1  6  0  0  0
  5 10  1  0  0  0  0
 10 11  1  0  0  0  0
 11 12  1  0  0  0  0
 12 13  2  0  0  0  0
 13 14  1  0  0  0  0
 14 15  2  0  0  0  0
 15 16  1  0  0  0  0
 16 17  2  0  0  0  0
 16 18  1  0  0  0  0
 18 19  1  0  0  0  0
 18 20  1  0  0  0  0
 13 20  1  0  0  0  0
 20 21  2  0  0  0  0
 21 22  1  0  0  0  0
  4 22  1  0  0  0  0
 11 22  2  0  0  0  0
 14 23  1  0  0  0  0
 23 24  1  0  0  0  0
 23 25  1  0  0  0  0
 23 26  1  0  0  0  0
M  END
> <chemblId>
CHEMBL165912

> <bioactivity__type>
Ki

> <units>
nM

> <value>
63.0

$$$$

  CDK     11271516122D 0   0.00000     0.00000     0

 23 26  0  0  0  0              1 V2000 
    4.5536   -3.6981    0.0000 C   0  0  0  0  0  0  0  0  0  0  0  0
    3.9430   -2.3280    0.0000 C   0  0  0  0  0  0  0  0  0  0  0  0
    4.8240   -1.1150    0.0000 C   0  0  0  0  0  0  0  0  0  0  0  0
    4.2140    0.2560    0.0000 C   0  0  0  0  0  0  0  0  0  0  0  0
    2.7230    0.4120    0.0000 C   0  0  0  0  0  0  0  0  0  0  0  0
    1.8410    1.6260    0.0000 N   0  0  0  0  0  0  0  0  0  0  0  0
    0.4140    1.1620    0.0000 C   0  0  0  0  0  0  0  0  0  0  0  0
   -0.8850    1.9120    0.0000 C   0  0  0  0  0  0  0  0  0  0  0  0
   -2.1840    1.1620    0.0000 C   0  0  0  0  0  0  0  0  0  0  0  0
   -3.4830    1.9120    0.0000 N   0  0  0  0  0  0  0  0  0  0  0  0
   -4.7820    1.1620    0.0000 C   0  0  0  0  0  0  0  0  0  0  0  0
   -6.0810    1.9120    0.0000 O   0  0  0  0  0  0  0  0  0  0  0  0
   -4.7820   -0.3380    0.0000 C   0  0  0  0  0  0  0  0  0  0  0  0
   -3.4830   -1.0880    0.0000 C   0  0  0  0  0  0  0  0  0  0  0  0
   -2.1840   -0.3380    0.0000 C   0  0  0  0  0  0  0  0  0  0  0  0
   -0.8850   -1.0880    0.0000 C   0  0  0  0  0  0  0  0  0  0  0  0
    0.4140   -0.3380    0.0000 C   0  0  0  0  0  0  0  0  0  0  0  0
    1.8410   -0.8010    0.0000 C   0  0  0  0  0  0  0  0  0  0  0  0
    2.4510   -2.1720    0.0000 C   0  0  0  0  0  0  0  0  0  0  0  0
   -3.4830   -2.5880    0.0000 C   0  0  0  0  0  0  0  0  0  0  0  0
   -4.7820   -3.3380    0.0000 F   0  0  0  0  0  0  0  0  0  0  0  0
   -2.9700   -3.9975    0.0000 F   0  0  0  0  0  0  0  0  0  0  0  0
   -2.0058   -2.3275    0.0000 F   0  0  0  0  0  0  0  0  0  0  0  0
  2  1  1  6  0  0  0
  2  3  1  0  0  0  0
  3  4  1  0  0  0  0
  5  4  1  6  0  0  0
  5  6  1  0  0  0  0
  6  7  1  0  0  0  0
  7  8  2  0  0  0  0
  8  9  1  0  0  0  0
  9 10  2  0  0  0  0
 10 11  1  0  0  0  0
 11 12  1  0  0  0  0
 11 13  2  0  0  0  0
 13 14  1  0  0  0  0
 14 15  2  0  0  0  0
  9 15  1  0  0  0  0
 15 16  1  0  0  0  0
 16 17  2  0  0  0  0
  7 17  1  0  0  0  0
 17 18  1  0  0  0  0
  5 18  1  0  0  0  0
 18 19  1  6  0  0  0
  2 19  1  0  0  0  0
 14 20  1  0  0  0  0
 20 21  1  0  0  0  0
 20 22  1  0  0  0  0
 20 23  1  0  0  0  0
M  END
> <chemblId>
CHEMBL166212

> <bioactivity__type>
Ki

> <units>
nM

> <value>
23.0

$$$$

  CDK     11271516122D 0   0.00000     0.00000     0

 18 20  0  0  0  0              1 V2000 
    3.8971    2.2500    0.0000 O   0  0  0  0  0  0  0  0  0  0  0  0
    2.5981    1.5000    0.0000 C   0  0  0  0  0  0  0  0  0  0  0  0
    2.5981   -0.0000    0.0000 C   0  0  0  0  0  0  0  0  0  0  0  0
    1.2990   -0.7500    0.0000 C   0  0  0  0  0  0  0  0  0  0  0  0
    0.0000    0.0000    0.0000 C   0  0  0  0  0  0  0  0  0  0  0  0
   -1.2990   -0.7500    0.0000 C   0  0  0  0  0  0  0  0  0  0  0  0
   -2.5981   -0.0000    0.0000 C   0  0  0  0  0  0  0  0  0  0  0  0
   -4.0247   -0.4635    0.0000 C   0  0  0  0  0  0  0  0  0  0  0  0
   -4.9063    0.7500    0.0000 C   0  0  0  0  0  0  0  0  0  0  0  0
   -4.0247    1.9635    0.0000 N   0  0  0  0  0  0  0  0  0  0  0  0
   -2.5981    1.5000    0.0000 C   0  0  0  0  0  0  0  0  0  0  0  0
   -1.2990    2.2500    0.0000 C   0  0  0  0  0  0  0  0  0  0  0  0
    0.0000    1.5000    0.0000 C   0  0  0  0  0  0  0  0  0  0  0  0
    1.2990    2.2500    0.0000 N   0  0  0  0  0  0  0  0  0  0  0  0
    1.2990   -2.2500    0.0000 C   0  0  0  0  0  0  0  0  0  0  0  0
    2.5981   -3.0000    0.0000 F   0  0  0  0  0  0  0  0  0  0  0  0
   -0.1782   -1.9895    0.0000 F   0  0  0  0  0  0  0  0  0  0  0  0
    0.7860   -3.6595    0.0000 F   0  0  0  0  0  0  0  0  0  0  0  0
  1  2  1  0  0  0  0
  2  3  2  0  0  0  0
  3  4  1  0  0  0  0
  4  5  2  0  0  0  0
  5  6  1  0  0  0  0
  6  7  2  0  0  0  0
  7  8  1  0  0  0  0
  8  9  1  0  0  0  0
  9 10  1  0  0  0  0
 10 11  1  0  0  0  0
  7 11  1  0  0  0  0
 11 12  2  0  0  0  0
 12 13  1  0  0  0  0
  5 13  1  0  0  0  0
 13 14  2  0  0  0  0
  2 14  1  0  0  0  0
  4 15  1  0  0  0  0
 15 16  1  0  0  0  0
 15 17  1  0  0  0  0
 15 18  1  0  0  0  0
M  END
> <chemblId>
CHEMBL166323

> <bioactivity__type>
Ki

> <units>
nM

> <value>
41.0

$$$$

  CDK     11271516122D 0   0.00000     0.00000     0

 24 27  0  0  0  0              1 V2000 
    8.3194    5.0128    0.0000 C   0  0  0  0  0  0  0  0  0  0  0  0
    7.8495    3.5883    0.0000 O   0  0  0  0  0  0  0  0  0  0  0  0
    6.3808    3.2831    0.0000 C   0  0  0  0  0  0  0  0  0  0  0  0
    5.3822    4.4024    0.0000 C   0  0  0  0  0  0  0  0  0  0  0  0
    3.9136    4.0972    0.0000 C   0  0  0  0  0  0  0  0  0  0  0  0
    3.4436    2.6727    0.0000 C   0  0  0  0  0  0  0  0  0  0  0  0
    4.4422    1.5534    0.0000 C   0  0  0  0  0  0  0  0  0  0  0  0
    5.9109    1.8587    0.0000 C   0  0  0  0  0  0  0  0  0  0  0  0
    1.9750    2.3675    0.0000 C   0  0  0  0  0  0  0  0  0  0  0  0
    0.9763    3.4867    0.0000 C   0  0  0  0  0  0  0  0  0  0  0  0
    1.4463    4.9112    0.0000 C   0  0  0  0  0  0  0  0  0  0  0  0
    0.4477    6.0304    0.0000 C   0  0  0  0  0  0  0  0  0  0  0  0
   -1.0209    5.7252    0.0000 C   0  0  0  0  0  0  0  0  0  0  0  0
   -1.4909    4.3008    0.0000 C   0  0  0  0  0  0  0  0  0  0  0  0
   -0.4923    3.1815    0.0000 C   0  0  0  0  0  0  0  0  0  0  0  0
    1.5050    0.9430    0.0000 C   0  0  0  0  0  0  0  0  0  0  0  0
    2.3810   -0.2740    0.0000 C   0  0  0  0  0  0  0  0  0  0  0  0
    1.4950   -1.4840    0.0000 N   0  0  0  0  0  0  0  0  0  0  0  0
    0.0700   -1.0140    0.0000 C   0  0  0  0  0  0  0  0  0  0  0  0
   -1.2320   -1.7590    0.0000 C   0  0  0  0  0  0  0  0  0  0  0  0
   -2.5280   -1.0030    0.0000 C   0  0  0  0  0  0  0  0  0  0  0  0
   -2.5220    0.4970    0.0000 C   0  0  0  0  0  0  0  0  0  0  0  0
   -1.2190    1.2410    0.0000 C   0  0  0  0  0  0  0  0  0  0  0  0
    0.0760    0.4860    0.0000 C   0  0  0  0  0  0  0  0  0  0  0  0
  1  2  1  0  0  0  0
  2  3  1  0  0  0  0
  3  4  2  0  0  0  0
  4  5  1  0  0  0  0
  5  6  2  0  0  0  0
  6  7  1  0  0  0  0
  7  8  2  0  0  0  0
  3  8  1  0  0  0  0
  6  9  1  0  0  0  0
  9 10  1  0  0  0  0
 10 11  2  0  0  0  0
 11 12  1  0  0  0  0
 12 13  2  0  0  0  0
 13 14  1  0  0  0  0
 14 15  2  0  0  0  0
 10 15  1  0  0  0  0
  9 16  1  0  0  0  0
 16 17  2  0  0  0  0
 17 18  1  0  0  0  0
 18 19  1  0  0  0  0
 19 20  2  0  0  0  0
 20 21  1  0  0  0  0
 21 22  2  0  0  0  0
 22 23  1  0  0  0  0
 23 24  2  0  0  0  0
 16 24  1  0  0  0  0
 19 24  1  0  0  0  0
M  END
> <chemblId>
CHEMBL1672540

> <bioactivity__type>
Ki

> <units>
nM

> <value>
68.9

$$$$

  CDK     11271516122D 0   0.00000     0.00000     0

 26 28  0  0  0  0              1 V2000 
    3.6494   -2.9528    0.0000 C   0  0  0  0  0  0  0  0  0  0  0  0
    2.1822   -2.6407    0.0000 C   0  0  0  0  0  0  0  0  0  0  0  0
    1.1783   -3.7552    0.0000 C   0  0  0  0  0  0  0  0  0  0  0  0
    1.7190   -1.2140    0.0000 N   0  0  0  0  0  0  0  0  0  0  0  0
    2.6010   -0.0000    0.0000 C   0  0  0  0  0  0  0  0  0  0  0  0
    1.7190    1.2130    0.0000 C   0  0  0  0  0  0  0  0  0  0  0  0
    2.1824    2.6396    0.0000 C   0  0  0  0  0  0  0  0  0  0  0  0
    3.6496    2.9516    0.0000 C   0  0  0  0  0  0  0  0  0  0  0  0
    4.1130    4.3782    0.0000 C   0  0  0  0  0  0  0  0  0  0  0  0
    3.1092    5.4929    0.0000 C   0  0  0  0  0  0  0  0  0  0  0  0
    3.5726    6.9195    0.0000 C   0  0  0  0  0  0  0  0  0  0  0  0
    4.0360    8.3461    0.0000 N   0  0  0  0  0  0  0  0  0  0  0  0
    1.6420    5.1809    0.0000 C   0  0  0  0  0  0  0  0  0  0  0  0
    0.6382    6.2955    0.0000 C   0  0  0  0  0  0  0  0  0  0  0  0
    1.1786    3.7543    0.0000 C   0  0  0  0  0  0  0  0  0  0  0  0
    0.2930    0.7500    0.0000 C   0  0  0  0  0  0  0  0  0  0  0  0
   -1.0070    1.5000    0.0000 C   0  0  0  0  0  0  0  0  0  0  0  0
   -2.3060    0.7500    0.0000 C   0  0  0  0  0  0  0  0  0  0  0  0
   -2.3060   -0.7500    0.0000 C   0  0  0  0  0  0  0  0  0  0  0  0
   -3.6050   -1.5000    0.0000 N   0  0  0  0  0  0  0  0  0  0  0  0
   -3.6051   -3.0000    0.0000 S   0  0  0  0  0  0  0  0  0  0  0  0
   -3.0920   -4.4095    0.0000 O   0  0  0  0  0  0  0  0  0  0  0  0
   -2.1278   -2.7395    0.0000 O   0  0  0  0  0  0  0  0  0  0  0  0
   -4.9041   -3.7500    0.0000 C   0  0  0  0  0  0  0  0  0  0  0  0
   -1.0070   -1.5000    0.0000 C   0  0  0  0  0  0  0  0  0  0  0  0
    0.2930   -0.7500    0.0000 C   0  0  0  0  0  0  0  0  0  0  0  0
  1  2  1  0  0  0  0
  2  3  1  0  0  0  0
  2  4  1  0  0  0  0
  4  5  1  0  0  0  0
  5  6  2  0  0  0  0
  6  7  1  0  0  0  0
  7  8  2  0  0  0  0
  8  9  1  0  0  0  0
  9 10  2  0  0  0  0
 10 11  1  0  0  0  0
 11 12  3  0  0  0  0
 10 13  1  0  0  0  0
 13 14  1  0  0  0  0
 13 15  2  0  0  0  0
  7 15  1  0  0  0  0
  6 16  1  0  0  0  0
 16 17  2  0  0  0  0
 17 18  1  0  0  0  0
 18 19  2  0  0  0  0
 19 20  1  0  0  0  0
 20 21  1  0  0  0  0
 21 22  2  0  0  0  0
 21 23  2  0  0  0  0
 21 24  1  0  0  0  0
 19 25  1  0  0  0  0
 25 26  2  0  0  0  0
  4 26  1  0  0  0  0
 16 26  1  0  0  0  0
M  END
> <chemblId>
CHEMBL1672541

> <bioactivity__type>
Ki

> <units>
nM

> <value>
403.0

$$$$

  CDK     11271516122D 0   0.00000     0.00000     0

 26 29  0  0  0  0              1 V2000 
    3.6496    2.9516    0.0000 C   0  0  0  0  0  0  0  0  0  0  0  0
    2.1824    2.6396    0.0000 C   0  0  0  0  0  0  0  0  0  0  0  0
    2.1299    4.1387    0.0000 C   0  0  0  0  0  0  0  0  0  0  0  0
    2.8340    5.4632    0.0000 C   0  0  0  0  0  0  0  0  0  0  0  0
    1.3349    5.4107    0.0000 C   0  0  0  0  0  0  0  0  0  0  0  0
    0.6970    2.8483    0.0000 C   0  0  0  0  0  0  0  0  0  0  0  0
    0.1350    4.2390    0.0000 C   0  0  0  0  0  0  0  0  0  0  0  0
   -1.3505    4.4476    0.0000 C   0  0  0  0  0  0  0  0  0  0  0  0
   -2.2739    3.2655    0.0000 C   0  0  0  0  0  0  0  0  0  0  0  0
   -3.7593    3.4742    0.0000 F   0  0  0  0  0  0  0  0  0  0  0  0
   -1.7118    1.8748    0.0000 C   0  0  0  0  0  0  0  0  0  0  0  0
   -0.2264    1.6662    0.0000 C   0  0  0  0  0  0  0  0  0  0  0  0
    1.7190    1.2130    0.0000 C   0  0  0  0  0  0  0  0  0  0  0  0
    2.6010   -0.0000    0.0000 C   0  0  0  0  0  0  0  0  0  0  0  0
    1.7190   -1.2140    0.0000 N   0  0  0  0  0  0  0  0  0  0  0  0
    0.2930   -0.7500    0.0000 C   0  0  0  0  0  0  0  0  0  0  0  0
   -1.0070   -1.5000    0.0000 C   0  0  0  0  0  0  0  0  0  0  0  0
   -1.0072   -3.0000    0.0000 N   0  0  0  0  0  0  0  0  0  0  0  0
   -2.3064   -3.7498    0.0000 S   0  0  0  0  0  0  0  0  0  0  0  0
   -2.8192   -2.3402    0.0000 O   0  0  0  0  0  0  0  0  0  0  0  0
   -3.7837   -4.0100    0.0000 O   0  0  0  0  0  0  0  0  0  0  0  0
   -2.3067   -5.2498    0.0000 C   0  0  0  0  0  0  0  0  0  0  0  0
   -2.3060   -0.7500    0.0000 C   0  0  0  0  0  0  0  0  0  0  0  0
   -2.3060    0.7500    0.0000 C   0  0  0  0  0  0  0  0  0  0  0  0
   -1.0070    1.5000    0.0000 C   0  0  0  0  0  0  0  0  0  0  0  0
    0.2930    0.7500    0.0000 C   0  0  0  0  0  0  0  0  0  0  0  0
  1  2  1  0  0  0  0
  2  3  1  0  0  0  0
  3  4  1  0  0  0  0
  4  5  1  0  0  0  0
  3  5  1  0  0  0  0
  2  6  1  0  0  0  0
  6  7  2  0  0  0  0
  7  8  1  0  0  0  0
  8  9  2  0  0  0  0
  9 10  1  0  0  0  0
  9 11  1  0  0  0  0
 11 12  2  0  0  0  0
  6 12  1  0  0  0  0
  2 13  1  0  0  0  0
 13 14  2  0  0  0  0
 14 15  1  0  0  0  0
 15 16  1  0  0  0  0
 16 17  2  0  0  0  0
 17 18  1  0  0  0  0
 18 19  1  0  0  0  0
 19 20  2  0  0  0  0
 19 21  2  0  0  0  0
 19 22  1  0  0  0  0
 17 23  1  0  0  0  0
 23 24  2  0  0  0  0
 24 25  1  0  0  0  0
 25 26  2  0  0  0  0
 13 26  1  0  0  0  0
 16 26  1  0  0  0  0
M  END
> <chemblId>
CHEMBL1672542

> <bioactivity__type>
Ki

> <units>
nM

> <value>
220.0

$$$$

  CDK     11271516122D 0   0.00000     0.00000     0

 24 26  0  0  0  0              1 V2000 
    3.6494   -2.9528    0.0000 C   0  0  0  0  0  0  0  0  0  0  0  0
    2.1822   -2.6407    0.0000 C   0  0  0  0  0  0  0  0  0  0  0  0
    1.7190   -1.2140    0.0000 N   0  0  0  0  0  0  0  0  0  0  0  0
    2.6010   -0.0000    0.0000 C   0  0  0  0  0  0  0  0  0  0  0  0
    1.7190    1.2130    0.0000 C   0  0  0  0  0  0  0  0  0  0  0  0
    2.1824    2.6396    0.0000 C   0  0  0  0  0  0  0  0  0  0  0  0
    3.6496    2.9516    0.0000 C   0  0  0  0  0  0  0  0  0  0  0  0
    4.1130    4.3782    0.0000 C   0  0  0  0  0  0  0  0  0  0  0  0
    3.1092    5.4929    0.0000 C   0  0  0  0  0  0  0  0  0  0  0  0
    1.6420    5.1809    0.0000 C   0  0  0  0  0  0  0  0  0  0  0  0
    1.1786    3.7543    0.0000 C   0  0  0  0  0  0  0  0  0  0  0  0
    3.5726    6.9195    0.0000 C   0  0  0  0  0  0  0  0  0  0  0  0
    4.0360    8.3461    0.0000 N   0  0  0  0  0  0  0  0  0  0  0  0
    0.2930    0.7500    0.0000 C   0  0  0  0  0  0  0  0  0  0  0  0
   -1.0070    1.5000    0.0000 C   0  0  0  0  0  0  0  0  0  0  0  0
   -2.3060    0.7500    0.0000 C   0  0  0  0  0  0  0  0  0  0  0  0
   -2.3060   -0.7500    0.0000 C   0  0  0  0  0  0  0  0  0  0  0  0
   -3.6050   -1.5000    0.0000 N   0  0  0  0  0  0  0  0  0  0  0  0
   -3.6051   -3.0000    0.0000 S   0  0  0  0  0  0  0  0  0  0  0  0
   -3.0920   -4.4095    0.0000 O   0  0  0  0  0  0  0  0  0  0  0  0
   -2.1278   -2.7395    0.0000 O   0  0  0  0  0  0  0  0  0  0  0  0
   -4.9041   -3.7500    0.0000 C   0  0  0  0  0  0  0  0  0  0  0  0
   -1.0070   -1.5000    0.0000 C   0  0  0  0  0  0  0  0  0  0  0  0
    0.2930   -0.7500    0.0000 C   0  0  0  0  0  0  0  0  0  0  0  0
  1  2  1  0  0  0  0
  2  3  1  0  0  0  0
  3  4  1  0  0  0  0
  4  5  2  0  0  0  0
  5  6  1  0  0  0  0
  6  7  2  0  0  0  0
  7  8  1  0  0  0  0
  8  9  2  0  0  0  0
  9 10  1  0  0  0  0
 10 11  2  0  0  0  0
  6 11  1  0  0  0  0
  9 12  1  0  0  0  0
 12 13  3  0  0  0  0
  5 14  1  0  0  0  0
 14 15  2  0  0  0  0
 15 16  1  0  0  0  0
 16 17  2  0  0  0  0
 17 18  1  0  0  0  0
 18 19  1  0  0  0  0
 19 20  2  0  0  0  0
 19 21  2  0  0  0  0
 19 22  1  0  0  0  0
 17 23  1  0  0  0  0
 23 24  2  0  0  0  0
  3 24  1  0  0  0  0
 14 24  1  0  0  0  0
M  END
> <chemblId>
CHEMBL1672544

> <bioactivity__type>
Ki

> <units>
nM

> <value>
2590.0

$$$$

  CDK     11271516122D 0   0.00000     0.00000     0

 27 29  0  0  0  0              1 V2000 
    1.1016    7.7221    0.0000 C   0  0  0  0  0  0  0  0  0  0  0  0
    0.6382    6.2955    0.0000 O   0  0  0  0  0  0  0  0  0  0  0  0
    1.6420    5.1809    0.0000 C   0  0  0  0  0  0  0  0  0  0  0  0
    1.1786    3.7543    0.0000 C   0  0  0  0  0  0  0  0  0  0  0  0
    2.1824    2.6396    0.0000 C   0  0  0  0  0  0  0  0  0  0  0  0
    3.6496    2.9516    0.0000 C   0  0  0  0  0  0  0  0  0  0  0  0
    4.1130    4.3782    0.0000 C   0  0  0  0  0  0  0  0  0  0  0  0
    3.1092    5.4929    0.0000 C   0  0  0  0  0  0  0  0  0  0  0  0
    3.5726    6.9195    0.0000 C   0  0  0  0  0  0  0  0  0  0  0  0
    4.0360    8.3461    0.0000 N   0  0  0  0  0  0  0  0  0  0  0  0
    1.7190    1.2130    0.0000 C   0  0  0  0  0  0  0  0  0  0  0  0
    2.6010   -0.0000    0.0000 C   0  0  0  0  0  0  0  0  0  0  0  0
    1.7190   -1.2140    0.0000 N   0  0  0  0  0  0  0  0  0  0  0  0
    2.1822   -2.6407    0.0000 C   0  0  0  0  0  0  0  0  0  0  0  0
    1.1783   -3.7552    0.0000 C   0  0  0  0  0  0  0  0  0  0  0  0
    3.6494   -2.9528    0.0000 C   0  0  0  0  0  0  0  0  0  0  0  0
    0.2930   -0.7500    0.0000 C   0  0  0  0  0  0  0  0  0  0  0  0
   -1.0070   -1.5000    0.0000 C   0  0  0  0  0  0  0  0  0  0  0  0
   -2.3060   -0.7500    0.0000 C   0  0  0  0  0  0  0  0  0  0  0  0
   -3.6050   -1.5000    0.0000 N   0  0  0  0  0  0  0  0  0  0  0  0
   -3.6051   -3.0000    0.0000 S   0  0  0  0  0  0  0  0  0  0  0  0
   -3.0920   -4.4095    0.0000 O   0  0  0  0  0  0  0  0  0  0  0  0
   -2.1278   -2.7395    0.0000 O   0  0  0  0  0  0  0  0  0  0  0  0
   -4.9041   -3.7500    0.0000 C   0  0  0  0  0  0  0  0  0  0  0  0
   -2.3060    0.7500    0.0000 C   0  0  0  0  0  0  0  0  0  0  0  0
   -1.0070    1.5000    0.0000 C   0  0  0  0  0  0  0  0  0  0  0  0
    0.2930    0.7500    0.0000 C   0  0  0  0  0  0  0  0  0  0  0  0
  1  2  1  0  0  0  0
  2  3  1  0  0  0  0
  3  4  2  0  0  0  0
  4  5  1  0  0  0  0
  5  6  2  0  0  0  0
  6  7  1  0  0  0  0
  7  8  2  0  0  0  0
  3  8  1  0  0  0  0
  8  9  1  0  0  0  0
  9 10  3  0  0  0  0
  5 11  1  0  0  0  0
 11 12  2  0  0  0  0
 12 13  1  0  0  0  0
 13 14  1  0  0  0  0
 14 15  1  0  0  0  0
 14 16  1  0  0  0  0
 13 17  1  0  0  0  0
 17 18  2  0  0  0  0
 18 19  1  0  0  0  0
 19 20  1  0  0  0  0
 20 21  1  0  0  0  0
 21 22  2  0  0  0  0
 21 23  2  0  0  0  0
 21 24  1  0  0  0  0
 19 25  2  0  0  0  0
 25 26  1  0  0  0  0
 26 27  2  0  0  0  0
 11 27  1  0  0  0  0
 17 27  1  0  0  0  0
M  END
> <chemblId>
CHEMBL1672546

> <bioactivity__type>
Ki

> <units>
nM

> <value>
490.0

$$$$

  CDK     11271516122D 0   0.00000     0.00000     0

 26 28  0  0  0  0              1 V2000 
    3.6494   -2.9528    0.0000 C   0  0  0  0  0  0  0  0  0  0  0  0
    2.1822   -2.6407    0.0000 C   0  0  0  0  0  0  0  0  0  0  0  0
    1.1783   -3.7552    0.0000 C   0  0  0  0  0  0  0  0  0  0  0  0
    1.7190   -1.2140    0.0000 N   0  0  0  0  0  0  0  0  0  0  0  0
    2.6010   -0.0000    0.0000 C   0  0  0  0  0  0  0  0  0  0  0  0
    1.7190    1.2130    0.0000 C   0  0  0  0  0  0  0  0  0  0  0  0
    2.1824    2.6396    0.0000 C   0  0  0  0  0  0  0  0  0  0  0  0
    3.6496    2.9516    0.0000 C   0  0  0  0  0  0  0  0  0  0  0  0
    4.1130    4.3782    0.0000 C   0  0  0  0  0  0  0  0  0  0  0  0
    3.1092    5.4929    0.0000 C   0  0  0  0  0  0  0  0  0  0  0  0
    3.5726    6.9195    0.0000 C   0  0  0  0  0  0  0  0  0  0  0  0
    4.0360    8.3461    0.0000 N   0  0  0  0  0  0  0  0  0  0  0  0
    1.6420    5.1809    0.0000 C   0  0  0  0  0  0  0  0  0  0  0  0
    0.6382    6.2955    0.0000 F   0  0  0  0  0  0  0  0  0  0  0  0
    1.1786    3.7543    0.0000 C   0  0  0  0  0  0  0  0  0  0  0  0
    0.2930    0.7500    0.0000 C   0  0  0  0  0  0  0  0  0  0  0  0
   -1.0070    1.5000    0.0000 C   0  0  0  0  0  0  0  0  0  0  0  0
   -2.3060    0.7500    0.0000 C   0  0  0  0  0  0  0  0  0  0  0  0
   -2.3060   -0.7500    0.0000 C   0  0  0  0  0  0  0  0  0  0  0  0
   -3.6050   -1.5000    0.0000 N   0  0  0  0  0  0  0  0  0  0  0  0
   -3.6051   -3.0000    0.0000 S   0  0  0  0  0  0  0  0  0  0  0  0
   -3.0920   -4.4095    0.0000 O   0  0  0  0  0  0  0  0  0  0  0  0
   -2.1278   -2.7395    0.0000 O   0  0  0  0  0  0  0  0  0  0  0  0
   -4.9041   -3.7500    0.0000 C   0  0  0  0  0  0  0  0  0  0  0  0
   -1.0070   -1.5000    0.0000 C   0  0  0  0  0  0  0  0  0  0  0  0
    0.2930   -0.7500    0.0000 C   0  0  0  0  0  0  0  0  0  0  0  0
  1  2  1  0  0  0  0
  2  3  1  0  0  0  0
  2  4  1  0  0  0  0
  4  5  1  0  0  0  0
  5  6  2  0  0  0  0
  6  7  1  0  0  0  0
  7  8  2  0  0  0  0
  8  9  1  0  0  0  0
  9 10  2  0  0  0  0
 10 11  1  0  0  0  0
 11 12  3  0  0  0  0
 10 13  1  0  0  0  0
 13 14  1  0  0  0  0
 13 15  2  0  0  0  0
  7 15  1  0  0  0  0
  6 16  1  0  0  0  0
 16 17  2  0  0  0  0
 17 18  1  0  0  0  0
 18 19  2  0  0  0  0
 19 20  1  0  0  0  0
 20 21  1  0  0  0  0
 21 22  2  0  0  0  0
 21 23  2  0  0  0  0
 21 24  1  0  0  0  0
 19 25  1  0  0  0  0
 25 26  2  0  0  0  0
  4 26  1  0  0  0  0
 16 26  1  0  0  0  0
M  END
> <chemblId>
CHEMBL1672547

> <bioactivity__type>
Ki

> <units>
nM

> <value>
648.0

$$$$

  CDK     11271516122D 0   0.00000     0.00000     0

 26 28  0  0  0  0              1 V2000 
    4.1126   -4.3795    0.0000 C   0  0  0  0  0  0  0  0  0  0  0  0
    3.6494   -2.9528    0.0000 C   0  0  0  0  0  0  0  0  0  0  0  0
    2.1822   -2.6407    0.0000 C   0  0  0  0  0  0  0  0  0  0  0  0
    1.1783   -3.7552    0.0000 C   0  0  0  0  0  0  0  0  0  0  0  0
    1.7190   -1.2140    0.0000 N   0  0  0  0  0  0  0  0  0  0  0  0
    2.6010   -0.0000    0.0000 C   0  0  0  0  0  0  0  0  0  0  0  0
    1.7190    1.2130    0.0000 C   0  0  0  0  0  0  0  0  0  0  0  0
    2.1824    2.6396    0.0000 C   0  0  0  0  0  0  0  0  0  0  0  0
    3.6496    2.9516    0.0000 C   0  0  0  0  0  0  0  0  0  0  0  0
    4.1130    4.3782    0.0000 C   0  0  0  0  0  0  0  0  0  0  0  0
    3.1092    5.4929    0.0000 C   0  0  0  0  0  0  0  0  0  0  0  0
    1.6420    5.1809    0.0000 C   0  0  0  0  0  0  0  0  0  0  0  0
    1.1786    3.7543    0.0000 C   0  0  0  0  0  0  0  0  0  0  0  0
    3.5726    6.9195    0.0000 C   0  0  0  0  0  0  0  0  0  0  0  0
    4.0360    8.3461    0.0000 N   0  0  0  0  0  0  0  0  0  0  0  0
    0.2930    0.7500    0.0000 C   0  0  0  0  0  0  0  0  0  0  0  0
   -1.0070    1.5000    0.0000 C   0  0  0  0  0  0  0  0  0  0  0  0
   -2.3060    0.7500    0.0000 C   0  0  0  0  0  0  0  0  0  0  0  0
   -2.3060   -0.7500    0.0000 C   0  0  0  0  0  0  0  0  0  0  0  0
   -3.6050   -1.5000    0.0000 N   0  0  0  0  0  0  0  0  0  0  0  0
   -4.9041   -0.7500    0.0000 S   0  0  0  0  0  0  0  0  0  0  0  0
   -3.9399    0.3991    0.0000 O   0  0  0  0  0  0  0  0  0  0  0  0
   -5.8683    0.3991    0.0000 O   0  0  0  0  0  0  0  0  0  0  0  0
   -6.2031   -1.5000    0.0000 C   0  0  0  0  0  0  0  0  0  0  0  0
   -1.0070   -1.5000    0.0000 C   0  0  0  0  0  0  0  0  0  0  0  0
    0.2930   -0.7500    0.0000 C   0  0  0  0  0  0  0  0  0  0  0  0
  1  2  1  0  0  0  0
  2  3  1  0  0  0  0
  3  4  1  6  0  0  0
  3  5  1  0  0  0  0
  5  6  1  0  0  0  0
  6  7  2  0  0  0  0
  7  8  1  0  0  0  0
  8  9  2  0  0  0  0
  9 10  1  0  0  0  0
 10 11  2  0  0  0  0
 11 12  1  0  0  0  0
 12 13  2  0  0  0  0
  8 13  1  0  0  0  0
 11 14  1  0  0  0  0
 14 15  3  0  0  0  0
  7 16  1  0  0  0  0
 16 17  2  0  0  0  0
 17 18  1  0  0  0  0
 18 19  2  0  0  0  0
 19 20  1  0  0  0  0
 20 21  1  0  0  0  0
 21 22  2  0  0  0  0
 21 23  2  0  0  0  0
 21 24  1  0  0  0  0
 19 25  1  0  0  0  0
 25 26  2  0  0  0  0
  5 26  1  0  0  0  0
 16 26  1  0  0  0  0
M  END
> <chemblId>
CHEMBL1672548

> <bioactivity__type>
Ki

> <units>
nM

> <value>
1740.0

$$$$

  CDK     11271516122D 0   0.00000     0.00000     0

 26 28  0  0  0  0              1 V2000 
    4.1126   -4.3795    0.0000 C   0  0  0  0  0  0  0  0  0  0  0  0
    3.6494   -2.9528    0.0000 C   0  0  0  0  0  0  0  0  0  0  0  0
    2.1822   -2.6407    0.0000 C   0  0  0  0  0  0  0  0  0  0  0  0
    1.1783   -3.7552    0.0000 C   0  0  0  0  0  0  0  0  0  0  0  0
    1.7190   -1.2140    0.0000 N   0  0  0  0  0  0  0  0  0  0  0  0
    2.6010   -0.0000    0.0000 C   0  0  0  0  0  0  0  0  0  0  0  0
    1.7190    1.2130    0.0000 C   0  0  0  0  0  0  0  0  0  0  0  0
    2.1824    2.6396    0.0000 C   0  0  0  0  0  0  0  0  0  0  0  0
    3.6496    2.9516    0.0000 C   0  0  0  0  0  0  0  0  0  0  0  0
    4.1130    4.3782    0.0000 C   0  0  0  0  0  0  0  0  0  0  0  0
    3.1092    5.4929    0.0000 C   0  0  0  0  0  0  0  0  0  0  0  0
    1.6420    5.1809    0.0000 C   0  0  0  0  0  0  0  0  0  0  0  0
    1.1786    3.7543    0.0000 C   0  0  0  0  0  0  0  0  0  0  0  0
    3.5726    6.9195    0.0000 C   0  0  0  0  0  0  0  0  0  0  0  0
    4.0360    8.3461    0.0000 N   0  0  0  0  0  0  0  0  0  0  0  0
    0.2930    0.7500    0.0000 C   0  0  0  0  0  0  0  0  0  0  0  0
   -1.0070    1.5000    0.0000 C   0  0  0  0  0  0  0  0  0  0  0  0
   -2.3060    0.7500    0.0000 C   0  0  0  0  0  0  0  0  0  0  0  0
   -2.3060   -0.7500    0.0000 C   0  0  0  0  0  0  0  0  0  0  0  0
   -3.6050   -1.5000    0.0000 N   0  0  0  0  0  0  0  0  0  0  0  0
   -4.9041   -0.7500    0.0000 S   0  0  0  0  0  0  0  0  0  0  0  0
   -3.9399    0.3991    0.0000 O   0  0  0  0  0  0  0  0  0  0  0  0
   -5.8683    0.3991    0.0000 O   0  0  0  0  0  0  0  0  0  0  0  0
   -6.2031   -1.5000    0.0000 C   0  0  0  0  0  0  0  0  0  0  0  0
   -1.0070   -1.5000    0.0000 C   0  0  0  0  0  0  0  0  0  0  0  0
    0.2930   -0.7500    0.0000 C   0  0  0  0  0  0  0  0  0  0  0  0
  1  2  1  0  0  0  0
  2  3  1  0  0  0  0
  3  4  1  1  0  0  0
  3  5  1  0  0  0  0
  5  6  1  0  0  0  0
  6  7  2  0  0  0  0
  7  8  1  0  0  0  0
  8  9  2  0  0  0  0
  9 10  1  0  0  0  0
 10 11  2  0  0  0  0
 11 12  1  0  0  0  0
 12 13  2  0  0  0  0
  8 13  1  0  0  0  0
 11 14  1  0  0  0  0
 14 15  3  0  0  0  0
  7 16  1  0  0  0  0
 16 17  2  0  0  0  0
 17 18  1  0  0  0  0
 18 19  2  0  0  0  0
 19 20  1  0  0  0  0
 20 21  1  0  0  0  0
 21 22  2  0  0  0  0
 21 23  2  0  0  0  0
 21 24  1  0  0  0  0
 19 25  1  0  0  0  0
 25 26  2  0  0  0  0
  5 26  1  0  0  0  0
 16 26  1  0  0  0  0
M  END
> <chemblId>
CHEMBL1672549

> <bioactivity__type>
Ki

> <units>
nM

> <value>
2550.0

$$$$

  CDK     11271516122D 0   0.00000     0.00000     0

 25 28  0  0  0  0              1 V2000 
    2.8895   -5.2506    0.0000 C   0  0  0  0  0  0  0  0  0  0  0  0
    1.5903   -6.0004    0.0000 C   0  0  0  0  0  0  0  0  0  0  0  0
    1.5901   -7.5004    0.0000 C   0  0  0  0  0  0  0  0  0  0  0  0
    2.8890   -8.2506    0.0000 O   0  0  0  0  0  0  0  0  0  0  0  0
    0.2909   -8.2502    0.0000 C   0  0  0  0  0  0  0  0  0  0  0  0
   -0.6735   -9.3991    0.0000 C   0  0  0  0  0  0  0  0  0  0  0  0
    1.2549   -9.3994    0.0000 C   0  0  0  0  0  0  0  0  0  0  0  0
   -1.0080   -7.5000    0.0000 N   0  0  0  0  0  0  0  0  0  0  0  0
   -1.0077   -6.0000    0.0000 C   0  0  0  0  0  0  0  0  0  0  0  0
   -2.3067   -5.2498    0.0000 C   0  0  0  0  0  0  0  0  0  0  0  0
   -2.3064   -3.7498    0.0000 C   0  0  0  0  0  0  0  0  0  0  0  0
   -3.6053   -2.9996    0.0000 F   0  0  0  0  0  0  0  0  0  0  0  0
   -1.0072   -3.0000    0.0000 C   0  0  0  0  0  0  0  0  0  0  0  0
    0.2917   -3.7502    0.0000 C   0  0  0  0  0  0  0  0  0  0  0  0
    1.5908   -3.0004    0.0000 F   0  0  0  0  0  0  0  0  0  0  0  0
    0.2914   -5.2502    0.0000 C   0  0  0  0  0  0  0  0  0  0  0  0
   -1.0070   -1.5000    0.0000 C   0  0  0  0  0  0  0  0  0  0  0  0
   -2.3060   -0.7500    0.0000 C   0  0  0  0  0  0  0  0  0  0  0  0
   -2.3060    0.7500    0.0000 C   0  0  0  0  0  0  0  0  0  0  0  0
   -1.0070    1.5000    0.0000 C   0  0  0  0  0  0  0  0  0  0  0  0
    0.2930    0.7500    0.0000 C   0  0  0  0  0  0  0  0  0  0  0  0
    1.7190    1.2130    0.0000 C   0  0  0  0  0  0  0  0  0  0  0  0
    2.6010   -0.0000    0.0000 C   0  0  0  0  0  0  0  0  0  0  0  0
    1.7190   -1.2140    0.0000 N   0  0  0  0  0  0  0  0  0  0  0  0
    0.2930   -0.7500    0.0000 C   0  0  0  0  0  0  0  0  0  0  0  0
  2  1  1  6  0  0  0
  2  3  1  0  0  0  0
  3  4  1  1  0  0  0
  3  5  1  0  0  0  0
  5  6  1  0  0  0  0
  5  7  1  0  0  0  0
  5  8  1  0  0  0  0
  8  9  1  0  0  0  0
  9 10  2  0  0  0  0
 10 11  1  0  0  0  0
 11 12  1  0  0  0  0
 11 13  2  0  0  0  0
 13 14  1  0  0  0  0
 14 15  1  0  0  0  0
 14 16  2  0  0  0  0
  2 16  1  0  0  0  0
  9 16  1  0  0  0  0
 13 17  1  0  0  0  0
 17 18  2  0  0  0  0
 18 19  1  0  0  0  0
 19 20  2  0  0  0  0
 20 21  1  0  0  0  0
 21 22  1  0  0  0  0
 22 23  2  0  0  0  0
 23 24  1  0  0  0  0
 24 25  1  0  0  0  0
 17 25  1  0  0  0  0
 21 25  2  0  0  0  0
M  END
> <chemblId>
CHEMBL1682441

> <bioactivity__type>
Ki

> <units>
nM

> <value>
1430.0

$$$$

  CDK     11271516122D 0   0.00000     0.00000     0

 28 31  0  0  0  0              1 V2000 
    4.1882   -7.5009    0.0000 C   0  0  0  0  0  0  0  0  0  0  0  0
    4.1884   -6.0009    0.0000 O   0  0  0  0  0  0  0  0  0  0  0  0
    2.8895   -5.2506    0.0000 N   0  0  0  0  0  0  0  0  0  0  0  0
    1.5903   -6.0004    0.0000 C   0  0  0  0  0  0  0  0  0  0  0  0
    1.5901   -7.5004    0.0000 C   0  0  0  0  0  0  0  0  0  0  0  0
    2.8890   -8.2506    0.0000 O   0  0  0  0  0  0  0  0  0  0  0  0
    0.2909   -8.2502    0.0000 C   0  0  0  0  0  0  0  0  0  0  0  0
   -0.6735   -9.3991    0.0000 C   0  0  0  0  0  0  0  0  0  0  0  0
    1.2549   -9.3994    0.0000 C   0  0  0  0  0  0  0  0  0  0  0  0
   -1.0080   -7.5000    0.0000 N   0  0  0  0  0  0  0  0  0  0  0  0
   -1.0077   -6.0000    0.0000 C   0  0  0  0  0  0  0  0  0  0  0  0
   -2.3067   -5.2498    0.0000 C   0  0  0  0  0  0  0  0  0  0  0  0
   -2.3064   -3.7498    0.0000 C   0  0  0  0  0  0  0  0  0  0  0  0
   -3.6053   -2.9996    0.0000 F   0  0  0  0  0  0  0  0  0  0  0  0
   -1.0072   -3.0000    0.0000 C   0  0  0  0  0  0  0  0  0  0  0  0
    0.2917   -3.7502    0.0000 C   0  0  0  0  0  0  0  0  0  0  0  0
    1.5908   -3.0004    0.0000 F   0  0  0  0  0  0  0  0  0  0  0  0
    0.2914   -5.2502    0.0000 C   0  0  0  0  0  0  0  0  0  0  0  0
   -1.0070   -1.5000    0.0000 C   0  0  0  0  0  0  0  0  0  0  0  0
   -2.3060   -0.7500    0.0000 C   0  0  0  0  0  0  0  0  0  0  0  0
   -2.3060    0.7500    0.0000 C   0  0  0  0  0  0  0  0  0  0  0  0
   -1.0070    1.5000    0.0000 C   0  0  0  0  0  0  0  0  0  0  0  0
    0.2930    0.7500    0.0000 C   0  0  0  0  0  0  0  0  0  0  0  0
    1.7190    1.2130    0.0000 C   0  0  0  0  0  0  0  0  0  0  0  0
    2.1824    2.6396    0.0000 C   0  0  0  0  0  0  0  0  0  0  0  0
    2.6010   -0.0000    0.0000 C   0  0  0  0  0  0  0  0  0  0  0  0
    1.7190   -1.2140    0.0000 N   0  0  0  0  0  0  0  0  0  0  0  0
    0.2930   -0.7500    0.0000 C   0  0  0  0  0  0  0  0  0  0  0  0
  1  2  1  0  0  0  0
  2  3  1  0  0  0  0
  3  4  2  0  0  0  0
  4  5  1  0  0  0  0
  5  6  1  0  0  0  0
  5  7  1  0  0  0  0
  7  8  1  0  0  0  0
  7  9  1  0  0  0  0
  7 10  1  0  0  0  0
 10 11  1  0  0  0  0
 11 12  2  0  0  0  0
 12 13  1  0  0  0  0
 13 14  1  0  0  0  0
 13 15  2  0  0  0  0
 15 16  1  0  0  0  0
 16 17  1  0  0  0  0
 16 18  2  0  0  0  0
  4 18  1  0  0  0  0
 11 18  1  0  0  0  0
 15 19  1  0  0  0  0
 19 20  2  0  0  0  0
 20 21  1  0  0  0  0
 21 22  2  0  0  0  0
 22 23  1  0  0  0  0
 23 24  1  0  0  0  0
 24 25  1  0  0  0  0
 24 26  2  0  0  0  0
 26 27  1  0  0  0  0
 27 28  1  0  0  0  0
 19 28  1  0  0  0  0
 23 28  2  0  0  0  0
M  END
> <chemblId>
CHEMBL1760023

> <bioactivity__type>
Ki

> <units>
nM

> <value>
2800.0

$$$$

  CDK     11271516122D 0   0.00000     0.00000     0

 30 33  0  0  0  0              1 V2000 
    2.1824    2.6396    0.0000 C   0  0  0  0  0  0  0  0  0  0  0  0
    1.7190    1.2130    0.0000 C   0  0  0  0  0  0  0  0  0  0  0  0
    2.6010   -0.0000    0.0000 C   0  0  0  0  0  0  0  0  0  0  0  0
    1.7190   -1.2140    0.0000 N   0  0  0  0  0  0  0  0  0  0  0  0
    0.2930   -0.7500    0.0000 C   0  0  0  0  0  0  0  0  0  0  0  0
   -1.0070   -1.5000    0.0000 C   0  0  0  0  0  0  0  0  0  0  0  0
   -2.3060   -0.7500    0.0000 C   0  0  0  0  0  0  0  0  0  0  0  0
   -2.3060    0.7500    0.0000 C   0  0  0  0  0  0  0  0  0  0  0  0
   -1.0070    1.5000    0.0000 C   0  0  0  0  0  0  0  0  0  0  0  0
    0.2930    0.7500    0.0000 C   0  0  0  0  0  0  0  0  0  0  0  0
   -1.0072   -3.0000    0.0000 C   0  0  0  0  0  0  0  0  0  0  0  0
   -2.3064   -3.7498    0.0000 C   0  0  0  0  0  0  0  0  0  0  0  0
   -3.6053   -2.9996    0.0000 F   0  0  0  0  0  0  0  0  0  0  0  0
   -2.3067   -5.2498    0.0000 C   0  0  0  0  0  0  0  0  0  0  0  0
   -1.0077   -6.0000    0.0000 C   0  0  0  0  0  0  0  0  0  0  0  0
   -1.0080   -7.5000    0.0000 N   0  0  0  0  0  0  0  0  0  0  0  0
    0.2909   -8.2502    0.0000 C   0  0  0  0  0  0  0  0  0  0  0  0
   -0.6735   -9.3991    0.0000 C   0  0  0  0  0  0  0  0  0  0  0  0
    1.2549   -9.3994    0.0000 C   0  0  0  0  0  0  0  0  0  0  0  0
    1.5901   -7.5004    0.0000 C   0  0  0  0  0  0  0  0  0  0  0  0
    1.5903   -6.0004    0.0000 C   0  0  0  0  0  0  0  0  0  0  0  0
    2.8895   -5.2506    0.0000 N   0  0  0  0  0  0  0  0  0  0  0  0
    4.1884   -6.0009    0.0000 O   0  0  0  0  0  0  0  0  0  0  0  0
    4.1882   -7.5009    0.0000 C   0  0  0  0  0  0  0  0  0  0  0  0
    5.4871   -8.2511    0.0000 C   0  0  0  0  0  0  0  0  0  0  0  0
    2.7110   -7.2401    0.0000 C   0  0  0  0  0  0  0  0  0  0  0  0
    3.6749   -8.9103    0.0000 C   0  0  0  0  0  0  0  0  0  0  0  0
    0.2914   -5.2502    0.0000 C   0  0  0  0  0  0  0  0  0  0  0  0
    0.2917   -3.7502    0.0000 C   0  0  0  0  0  0  0  0  0  0  0  0
    1.5908   -3.0004    0.0000 F   0  0  0  0  0  0  0  0  0  0  0  0
  1  2  1  0  0  0  0
  2  3  2  0  0  0  0
  3  4  1  0  0  0  0
  4  5  1  0  0  0  0
  5  6  2  0  0  0  0
  6  7  1  0  0  0  0
  7  8  2  0  0  0  0
  8  9  1  0  0  0  0
  9 10  2  0  0  0  0
  2 10  1  0  0  0  0
  5 10  1  0  0  0  0
  6 11  1  0  0  0  0
 11 12  2  0  0  0  0
 12 13  1  0  0  0  0
 12 14  1  0  0  0  0
 14 15  2  0  0  0  0
 15 16  1  0  0  0  0
 16 17  1  0  0  0  0
 17 18  1  0  0  0  0
 17 19  1  0  0  0  0
 17 20  1  0  0  0  0
 20 21  1  0  0  0  0
 21 22  2  0  0  0  0
 22 23  1  0  0  0  0
 23 24  1  0  0  0  0
 24 25  1  0  0  0  0
 24 26  1  0  0  0  0
 24 27  1  0  0  0  0
 21 28  1  0  0  0  0
 15 28  1  0  0  0  0
 28 29  2  0  0  0  0
 11 29  1  0  0  0  0
 29 30  1  0  0  0  0
M  END
> <chemblId>
CHEMBL1762202

> <bioactivity__type>
Ki

> <units>
nM

> <value>
1000.0

$$$$

  CDK     11271516122D 0   0.00000     0.00000     0

 30 33  0  0  0  0              1 V2000 
    5.4871   -8.2511    0.0000 C   0  0  0  0  0  0  0  0  0  0  0  0
    4.1882   -7.5009    0.0000 C   0  0  0  0  0  0  0  0  0  0  0  0
    2.7110   -7.2401    0.0000 C   0  0  0  0  0  0  0  0  0  0  0  0
    3.6749   -8.9103    0.0000 C   0  0  0  0  0  0  0  0  0  0  0  0
    4.1884   -6.0009    0.0000 O   0  0  0  0  0  0  0  0  0  0  0  0
    2.8895   -5.2506    0.0000 N   0  0  0  0  0  0  0  0  0  0  0  0
    1.5903   -6.0004    0.0000 C   0  0  0  0  0  0  0  0  0  0  0  0
    1.5901   -7.5004    0.0000 C   0  0  0  0  0  0  0  0  0  0  0  0
    0.2909   -8.2502    0.0000 C   0  0  0  0  0  0  0  0  0  0  0  0
   -0.6735   -9.3991    0.0000 C   0  0  0  0  0  0  0  0  0  0  0  0
    1.2549   -9.3994    0.0000 C   0  0  0  0  0  0  0  0  0  0  0  0
   -1.0080   -7.5000    0.0000 N   0  0  0  0  0  0  0  0  0  0  0  0
   -1.0077   -6.0000    0.0000 C   0  0  0  0  0  0  0  0  0  0  0  0
   -2.3067   -5.2498    0.0000 C   0  0  0  0  0  0  0  0  0  0  0  0
   -2.3064   -3.7498    0.0000 C   0  0  0  0  0  0  0  0  0  0  0  0
   -3.6053   -2.9996    0.0000 F   0  0  0  0  0  0  0  0  0  0  0  0
   -1.0072   -3.0000    0.0000 C   0  0  0  0  0  0  0  0  0  0  0  0
    0.2917   -3.7502    0.0000 C   0  0  0  0  0  0  0  0  0  0  0  0
    1.5908   -3.0004    0.0000 F   0  0  0  0  0  0  0  0  0  0  0  0
    0.2914   -5.2502    0.0000 C   0  0  0  0  0  0  0  0  0  0  0  0
   -1.0070   -1.5000    0.0000 C   0  0  0  0  0  0  0  0  0  0  0  0
   -2.3060   -0.7500    0.0000 C   0  0  0  0  0  0  0  0  0  0  0  0
   -2.3060    0.7500    0.0000 C   0  0  0  0  0  0  0  0  0  0  0  0
   -1.0070    1.5000    0.0000 C   0  0  0  0  0  0  0  0  0  0  0  0
    0.2930    0.7500    0.0000 C   0  0  0  0  0  0  0  0  0  0  0  0
    1.7190    1.2130    0.0000 C   0  0  0  0  0  0  0  0  0  0  0  0
    2.1824    2.6396    0.0000 Cl  0  0  0  0  0  0  0  0  0  0  0  0
    2.6010   -0.0000    0.0000 C   0  0  0  0  0  0  0  0  0  0  0  0
    1.7190   -1.2140    0.0000 N   0  0  0  0  0  0  0  0  0  0  0  0
    0.2930   -0.7500    0.0000 C   0  0  0  0  0  0  0  0  0  0  0  0
  1  2  1  0  0  0  0
  2  3  1  0  0  0  0
  2  4  1  0  0  0  0
  2  5  1  0  0  0  0
  5  6  1  0  0  0  0
  6  7  2  0  0  0  0
  7  8  1  0  0  0  0
  8  9  1  0  0  0  0
  9 10  1  0  0  0  0
  9 11  1  0  0  0  0
  9 12  1  0  0  0  0
 12 13  1  0  0  0  0
 13 14  2  0  0  0  0
 14 15  1  0  0  0  0
 15 16  1  0  0  0  0
 15 17  2  0  0  0  0
 17 18  1  0  0  0  0
 18 19  1  0  0  0  0
 18 20  2  0  0  0  0
  7 20  1  0  0  0  0
 13 20  1  0  0  0  0
 17 21  1  0  0  0  0
 21 22  2  0  0  0  0
 22 23  1  0  0  0  0
 23 24  2  0  0  0  0
 24 25  1  0  0  0  0
 25 26  1  0  0  0  0
 26 27  1  0  0  0  0
 26 28  2  0  0  0  0
 28 29  1  0  0  0  0
 29 30  1  0  0  0  0
 21 30  1  0  0  0  0
 25 30  2  0  0  0  0
M  END
> <chemblId>
CHEMBL1762203

> <bioactivity__type>
Ki

> <units>
nM

> <value>
90.0

$$$$

  CDK     11271516122D 0   0.00000     0.00000     0

 29 32  0  0  0  0              1 V2000 
    5.4871   -8.2511    0.0000 C   0  0  0  0  0  0  0  0  0  0  0  0
    4.1882   -7.5009    0.0000 C   0  0  0  0  0  0  0  0  0  0  0  0
    2.8890   -8.2506    0.0000 C   0  0  0  0  0  0  0  0  0  0  0  0
    4.1884   -6.0009    0.0000 O   0  0  0  0  0  0  0  0  0  0  0  0
    2.8895   -5.2506    0.0000 N   0  0  0  0  0  0  0  0  0  0  0  0
    1.5903   -6.0004    0.0000 C   0  0  0  0  0  0  0  0  0  0  0  0
    1.5901   -7.5004    0.0000 C   0  0  0  0  0  0  0  0  0  0  0  0
    0.2909   -8.2502    0.0000 C   0  0  0  0  0  0  0  0  0  0  0  0
   -0.6735   -9.3991    0.0000 C   0  0  0  0  0  0  0  0  0  0  0  0
    1.2549   -9.3994    0.0000 C   0  0  0  0  0  0  0  0  0  0  0  0
   -1.0080   -7.5000    0.0000 N   0  0  0  0  0  0  0  0  0  0  0  0
   -1.0077   -6.0000    0.0000 C   0  0  0  0  0  0  0  0  0  0  0  0
   -2.3067   -5.2498    0.0000 C   0  0  0  0  0  0  0  0  0  0  0  0
   -2.3064   -3.7498    0.0000 C   0  0  0  0  0  0  0  0  0  0  0  0
   -3.6053   -2.9996    0.0000 F   0  0  0  0  0  0  0  0  0  0  0  0
   -1.0072   -3.0000    0.0000 C   0  0  0  0  0  0  0  0  0  0  0  0
    0.2917   -3.7502    0.0000 C   0  0  0  0  0  0  0  0  0  0  0  0
    1.5908   -3.0004    0.0000 F   0  0  0  0  0  0  0  0  0  0  0  0
    0.2914   -5.2502    0.0000 C   0  0  0  0  0  0  0  0  0  0  0  0
   -1.0070   -1.5000    0.0000 C   0  0  0  0  0  0  0  0  0  0  0  0
   -2.3060   -0.7500    0.0000 C   0  0  0  0  0  0  0  0  0  0  0  0
   -2.3060    0.7500    0.0000 C   0  0  0  0  0  0  0  0  0  0  0  0
   -1.0070    1.5000    0.0000 C   0  0  0  0  0  0  0  0  0  0  0  0
    0.2930    0.7500    0.0000 C   0  0  0  0  0  0  0  0  0  0  0  0
    1.7190    1.2130    0.0000 C   0  0  0  0  0  0  0  0  0  0  0  0
    2.1824    2.6396    0.0000 C   0  0  0  0  0  0  0  0  0  0  0  0
    2.6010   -0.0000    0.0000 C   0  0  0  0  0  0  0  0  0  0  0  0
    1.7190   -1.2140    0.0000 N   0  0  0  0  0  0  0  0  0  0  0  0
    0.2930   -0.7500    0.0000 C   0  0  0  0  0  0  0  0  0  0  0  0
  1  2  1  0  0  0  0
  2  3  1  0  0  0  0
  2  4  1  0  0  0  0
  4  5  1  0  0  0  0
  5  6  2  0  0  0  0
  6  7  1  0  0  0  0
  7  8  1  0  0  0  0
  8  9  1  0  0  0  0
  8 10  1  0  0  0  0
  8 11  1  0  0  0  0
 11 12  1  0  0  0  0
 12 13  2  0  0  0  0
 13 14  1  0  0  0  0
 14 15  1  0  0  0  0
 14 16  2  0  0  0  0
 16 17  1  0  0  0  0
 17 18  1  0  0  0  0
 17 19  2  0  0  0  0
  6 19  1  0  0  0  0
 12 19  1  0  0  0  0
 16 20  1  0  0  0  0
 20 21  2  0  0  0  0
 21 22  1  0  0  0  0
 22 23  2  0  0  0  0
 23 24  1  0  0  0  0
 24 25  1  0  0  0  0
 25 26  1  0  0  0  0
 25 27  2  0  0  0  0
 27 28  1  0  0  0  0
 28 29  1  0  0  0  0
 20 29  1  0  0  0  0
 24 29  2  0  0  0  0
M  END
> <chemblId>
CHEMBL1762204

> <bioactivity__type>
Ki

> <units>
nM

> <value>
1500.0

$$$$

  CDK     11271516122D 0   0.00000     0.00000     0

 31 34  0  0  0  0              1 V2000 
    2.1824    2.6396    0.0000 C   0  0  0  0  0  0  0  0  0  0  0  0
    1.7190    1.2130    0.0000 C   0  0  0  0  0  0  0  0  0  0  0  0
    2.6010   -0.0000    0.0000 C   0  0  0  0  0  0  0  0  0  0  0  0
    1.7190   -1.2140    0.0000 N   0  0  0  0  0  0  0  0  0  0  0  0
    0.2930   -0.7500    0.0000 C   0  0  0  0  0  0  0  0  0  0  0  0
   -1.0070   -1.5000    0.0000 C   0  0  0  0  0  0  0  0  0  0  0  0
   -2.3060   -0.7500    0.0000 C   0  0  0  0  0  0  0  0  0  0  0  0
   -2.3060    0.7500    0.0000 C   0  0  0  0  0  0  0  0  0  0  0  0
   -1.0070    1.5000    0.0000 C   0  0  0  0  0  0  0  0  0  0  0  0
    0.2930    0.7500    0.0000 C   0  0  0  0  0  0  0  0  0  0  0  0
   -1.0072   -3.0000    0.0000 C   0  0  0  0  0  0  0  0  0  0  0  0
   -2.3064   -3.7498    0.0000 C   0  0  0  0  0  0  0  0  0  0  0  0
   -3.6053   -2.9996    0.0000 F   0  0  0  0  0  0  0  0  0  0  0  0
   -2.3067   -5.2498    0.0000 C   0  0  0  0  0  0  0  0  0  0  0  0
   -1.0077   -6.0000    0.0000 C   0  0  0  0  0  0  0  0  0  0  0  0
   -1.0080   -7.5000    0.0000 N   0  0  0  0  0  0  0  0  0  0  0  0
    0.2909   -8.2502    0.0000 C   0  0  0  0  0  0  0  0  0  0  0  0
   -0.6735   -9.3991    0.0000 C   0  0  0  0  0  0  0  0  0  0  0  0
    1.2549   -9.3994    0.0000 C   0  0  0  0  0  0  0  0  0  0  0  0
    1.5901   -7.5004    0.0000 C   0  0  0  0  0  0  0  0  0  0  0  0
    1.5903   -6.0004    0.0000 C   0  0  0  0  0  0  0  0  0  0  0  0
    2.8895   -5.2506    0.0000 N   0  0  0  0  0  0  0  0  0  0  0  0
    4.1884   -6.0009    0.0000 O   0  0  0  0  0  0  0  0  0  0  0  0
    4.1882   -7.5009    0.0000 C   0  0  0  0  0  0  0  0  0  0  0  0
    2.7110   -7.2401    0.0000 C   0  0  0  0  0  0  0  0  0  0  0  0
    3.6749   -8.9103    0.0000 C   0  0  0  0  0  0  0  0  0  0  0  0
    5.4871   -8.2511    0.0000 C   0  0  0  0  0  0  0  0  0  0  0  0
    5.4868   -9.7511    0.0000 O   0  0  0  0  0  0  0  0  0  0  0  0
    0.2914   -5.2502    0.0000 C   0  0  0  0  0  0  0  0  0  0  0  0
    0.2917   -3.7502    0.0000 C   0  0  0  0  0  0  0  0  0  0  0  0
    1.5908   -3.0004    0.0000 F   0  0  0  0  0  0  0  0  0  0  0  0
  1  2  1  0  0  0  0
  2  3  2  0  0  0  0
  3  4  1  0  0  0  0
  4  5  1  0  0  0  0
  5  6  2  0  0  0  0
  6  7  1  0  0  0  0
  7  8  2  0  0  0  0
  8  9  1  0  0  0  0
  9 10  2  0  0  0  0
  2 10  1  0  0  0  0
  5 10  1  0  0  0  0
  6 11  1  0  0  0  0
 11 12  2  0  0  0  0
 12 13  1  0  0  0  0
 12 14  1  0  0  0  0
 14 15  2  0  0  0  0
 15 16  1  0  0  0  0
 16 17  1  0  0  0  0
 17 18  1  0  0  0  0
 17 19  1  0  0  0  0
 17 20  1  0  0  0  0
 20 21  1  0  0  0  0
 21 22  2  0  0  0  0
 22 23  1  0  0  0  0
 23 24  1  0  0  0  0
 24 25  1  0  0  0  0
 24 26  1  0  0  0  0
 24 27  1  0  0  0  0
 27 28  1  0  0  0  0
 21 29  1  0  0  0  0
 15 29  1  0  0  0  0
 29 30  2  0  0  0  0
 11 30  1  0  0  0  0
 30 31  1  0  0  0  0
M  END
> <chemblId>
CHEMBL1762209

> <bioactivity__type>
Ki

> <units>
nM

> <value>
290.0

$$$$

  CDK     11271516122D 0   0.00000     0.00000     0

 29 32  0  0  0  0              1 V2000 
    5.4871   -8.2511    0.0000 C   0  0  0  0  0  0  0  0  0  0  0  0
    4.1882   -7.5009    0.0000 C   0  0  0  0  0  0  0  0  0  0  0  0
    4.1884   -6.0009    0.0000 O   0  0  0  0  0  0  0  0  0  0  0  0
    2.8895   -5.2506    0.0000 N   0  0  0  0  0  0  0  0  0  0  0  0
    1.5903   -6.0004    0.0000 C   0  0  0  0  0  0  0  0  0  0  0  0
    1.5901   -7.5004    0.0000 C   0  0  0  0  0  0  0  0  0  0  0  0
    2.8890   -8.2506    0.0000 O   0  0  0  0  0  0  0  0  0  0  0  0
    0.2909   -8.2502    0.0000 C   0  0  0  0  0  0  0  0  0  0  0  0
   -0.6735   -9.3991    0.0000 C   0  0  0  0  0  0  0  0  0  0  0  0
    1.2549   -9.3994    0.0000 C   0  0  0  0  0  0  0  0  0  0  0  0
   -1.0080   -7.5000    0.0000 N   0  0  0  0  0  0  0  0  0  0  0  0
   -1.0077   -6.0000    0.0000 C   0  0  0  0  0  0  0  0  0  0  0  0
   -2.3067   -5.2498    0.0000 C   0  0  0  0  0  0  0  0  0  0  0  0
   -2.3064   -3.7498    0.0000 C   0  0  0  0  0  0  0  0  0  0  0  0
   -3.6053   -2.9996    0.0000 F   0  0  0  0  0  0  0  0  0  0  0  0
   -1.0072   -3.0000    0.0000 C   0  0  0  0  0  0  0  0  0  0  0  0
    0.2917   -3.7502    0.0000 C   0  0  0  0  0  0  0  0  0  0  0  0
    1.5908   -3.0004    0.0000 F   0  0  0  0  0  0  0  0  0  0  0  0
    0.2914   -5.2502    0.0000 C   0  0  0  0  0  0  0  0  0  0  0  0
   -1.0070   -1.5000    0.0000 C   0  0  0  0  0  0  0  0  0  0  0  0
   -2.3060   -0.7500    0.0000 C   0  0  0  0  0  0  0  0  0  0  0  0
   -2.3060    0.7500    0.0000 C   0  0  0  0  0  0  0  0  0  0  0  0
   -1.0070    1.5000    0.0000 C   0  0  0  0  0  0  0  0  0  0  0  0
    0.2930    0.7500    0.0000 C   0  0  0  0  0  0  0  0  0  0  0  0
    1.7190    1.2130    0.0000 C   0  0  0  0  0  0  0  0  0  0  0  0
    2.1824    2.6396    0.0000 C   0  0  0  0  0  0  0  0  0  0  0  0
    2.6010   -0.0000    0.0000 C   0  0  0  0  0  0  0  0  0  0  0  0
    1.7190   -1.2140    0.0000 N   0  0  0  0  0  0  0  0  0  0  0  0
    0.2930   -0.7500    0.0000 C   0  0  0  0  0  0  0  0  0  0  0  0
  1  2  1  0  0  0  0
  2  3  1  0  0  0  0
  3  4  1  0  0  0  0
  4  5  2  0  0  0  0
  5  6  1  0  0  0  0
  6  7  1  0  0  0  0
  6  8  1  0  0  0  0
  8  9  1  0  0  0  0
  8 10  1  0  0  0  0
  8 11  1  0  0  0  0
 11 12  1  0  0  0  0
 12 13  2  0  0  0  0
 13 14  1  0  0  0  0
 14 15  1  0  0  0  0
 14 16  2  0  0  0  0
 16 17  1  0  0  0  0
 17 18  1  0  0  0  0
 17 19  2  0  0  0  0
  5 19  1  0  0  0  0
 12 19  1  0  0  0  0
 16 20  1  0  0  0  0
 20 21  2  0  0  0  0
 21 22  1  0  0  0  0
 22 23  2  0  0  0  0
 23 24  1  0  0  0  0
 24 25  1  0  0  0  0
 25 26  1  0  0  0  0
 25 27  2  0  0  0  0
 27 28  1  0  0  0  0
 28 29  1  0  0  0  0
 20 29  1  0  0  0  0
 24 29  2  0  0  0  0
M  END
> <chemblId>
CHEMBL1762210

> <bioactivity__type>
Ki

> <units>
nM

> <value>
430.0

$$$$

  CDK     11271516122D 0   0.00000     0.00000     0

 32 34  0  0  0  0              1 V2000 
    1.9670    6.3865    0.0000 C   0  0  0  0  0  0  0  0  0  0  0  0
    2.4800    4.9770    0.0000 C   0  0  0  0  0  0  0  0  0  0  0  0
    1.0028    4.7165    0.0000 O   0  0  0  0  0  0  0  0  0  0  0  0
    2.4800    3.4770    0.0000 C   0  0  0  0  0  0  0  0  0  0  0  0
    1.1810    2.7270    0.0000 S   0  0  0  0  0  0  0  0  0  0  0  0
    0.6680    4.1365    0.0000 O   0  0  0  0  0  0  0  0  0  0  0  0
   -0.2962    2.4665    0.0000 O   0  0  0  0  0  0  0  0  0  0  0  0
    1.1810    1.2270    0.0000 C   0  0  0  0  0  0  0  0  0  0  0  0
    2.4800    0.4770    0.0000 C   0  0  0  0  0  0  0  0  0  0  0  0
    2.4800   -1.0230    0.0000 C   0  0  0  0  0  0  0  0  0  0  0  0
    1.1810   -1.7730    0.0000 C   0  0  0  0  0  0  0  0  0  0  0  0
   -0.1180   -1.0230    0.0000 C   0  0  0  0  0  0  0  0  0  0  0  0
   -1.4170   -1.7730    0.0000 C   0  0  0  0  0  0  0  0  0  0  0  0
   -2.7160   -1.0230    0.0000 C   0  0  0  0  0  0  0  0  0  0  0  0
   -2.7160    0.4770    0.0000 C   0  0  0  0  0  0  0  0  0  0  0  0
   -1.4170    1.2270    0.0000 C   0  0  0  0  0  0  0  0  0  0  0  0
   -0.1180    0.4770    0.0000 C   0  0  0  0  0  0  0  0  0  0  0  0
    3.7791    5.7270    0.0000 C   0  0  0  0  0  0  0  0  0  0  0  0
    5.0781    4.9770    0.0000 O   0  0  0  0  0  0  0  0  0  0  0  0
    3.7791    7.2270    0.0000 N   0  0  0  0  0  0  0  0  0  0  0  0
    5.0781    7.9770    0.0000 C   0  0  0  0  0  0  0  0  0  0  0  0
    6.3772    7.2270    0.0000 C   0  0  0  0  0  0  0  0  0  0  0  0
    7.6762    7.9770    0.0000 C   0  0  0  0  0  0  0  0  0  0  0  0
    7.6762    9.4770    0.0000 C   0  0  0  0  0  0  0  0  0  0  0  0
    8.9752   10.2270    0.0000 C   0  0  0  0  0  0  0  0  0  0  0  0
   10.2743   10.9770    0.0000 N   0  0  0  0  0  0  0  0  0  0  0  0
    6.3772   10.2270    0.0000 C   0  0  0  0  0  0  0  0  0  0  0  0
    5.0781    9.4770    0.0000 C   0  0  0  0  0  0  0  0  0  0  0  0
    6.3772   11.7270    0.0000 C   0  0  0  0  0  0  0  0  0  0  0  0
    7.6762   12.4770    0.0000 F   0  0  0  0  0  0  0  0  0  0  0  0
    5.8641   13.1365    0.0000 F   0  0  0  0  0  0  0  0  0  0  0  0
    4.8999   11.4665    0.0000 F   0  0  0  0  0  0  0  0  0  0  0  0
  2  1  1  1  0  0  0
  2  3  1  0  0  0  0
  2  4  1  0  0  0  0
  4  5  1  0  0  0  0
  5  6  2  0  0  0  0
  5  7  2  0  0  0  0
  5  8  1  0  0  0  0
  8  9  2  0  0  0  0
  9 10  1  0  0  0  0
 10 11  2  0  0  0  0
 11 12  1  0  0  0  0
 12 13  2  0  0  0  0
 13 14  1  0  0  0  0
 14 15  2  0  0  0  0
 15 16  1  0  0  0  0
 16 17  2  0  0  0  0
  8 17  1  0  0  0  0
 12 17  1  0  0  0  0
  2 18  1  0  0  0  0
 18 19  2  0  0  0  0
 18 20  1  0  0  0  0
 20 21  1  0  0  0  0
 21 22  2  0  0  0  0
 22 23  1  0  0  0  0
 23 24  2  0  0  0  0
 24 25  1  0  0  0  0
 25 26  3  0  0  0  0
 24 27  1  0  0  0  0
 27 28  2  0  0  0  0
 21 28  1  0  0  0  0
 27 29  1  0  0  0  0
 29 30  1  0  0  0  0
 29 31  1  0  0  0  0
 29 32  1  0  0  0  0
M  END
> <chemblId>
CHEMBL1782494

> <bioactivity__type>
Ki

> <units>
nM

> <value>
2000.0

$$$$

  CDK     11271516122D 0   0.00000     0.00000     0

 35 37  0  0  0  0              1 V2000 
    5.8353    2.0870    0.0000 C   0  0  0  0  0  0  0  0  0  0  0  0
    4.8711    0.9380    0.0000 C   0  0  0  0  0  0  0  0  0  0  0  0
    3.9069    2.0870    0.0000 O   0  0  0  0  0  0  0  0  0  0  0  0
    3.5721    0.1880    0.0000 C   0  0  0  0  0  0  0  0  0  0  0  0
    2.2730    0.9380    0.0000 S   0  0  0  0  0  0  0  0  0  0  0  0
    3.2372    2.0871    0.0000 O   0  0  0  0  0  0  0  0  0  0  0  0
    1.3089    2.0871    0.0000 O   0  0  0  0  0  0  0  0  0  0  0  0
    0.9740    0.1880    0.0000 C   0  0  0  0  0  0  0  0  0  0  0  0
    0.9740   -1.3130    0.0000 C   0  0  0  0  0  0  0  0  0  0  0  0
   -0.3250   -2.0630    0.0000 C   0  0  0  0  0  0  0  0  0  0  0  0
   -1.6240   -1.3130    0.0000 C   0  0  0  0  0  0  0  0  0  0  0  0
   -1.6240    0.1880    0.0000 C   0  0  0  0  0  0  0  0  0  0  0  0
   -0.3250    0.9380    0.0000 C   0  0  0  0  0  0  0  0  0  0  0  0
   -0.3250    2.4380    0.0000 C   0  0  0  0  0  0  0  0  0  0  0  0
   -1.6240    3.1880    0.0000 C   0  0  0  0  0  0  0  0  0  0  0  0
   -1.6240    4.6880    0.0000 C   0  0  0  0  0  0  0  0  0  0  0  0
   -2.9231    5.4380    0.0000 C   0  0  0  0  0  0  0  0  0  0  0  0
   -4.2221    4.6880    0.0000 C   0  0  0  0  0  0  0  0  0  0  0  0
   -4.2221    3.1880    0.0000 C   0  0  0  0  0  0  0  0  0  0  0  0
   -2.9231    2.4380    0.0000 C   0  0  0  0  0  0  0  0  0  0  0  0
    6.1702    0.1880    0.0000 C   0  0  0  0  0  0  0  0  0  0  0  0
    6.1701   -1.3120    0.0000 O   0  0  0  0  0  0  0  0  0  0  0  0
    7.4692    0.9380    0.0000 N   0  0  0  0  0  0  0  0  0  0  0  0
    8.7682    0.1880    0.0000 C   0  0  0  0  0  0  0  0  0  0  0  0
    8.7682   -1.3120    0.0000 C   0  0  0  0  0  0  0  0  0  0  0  0
   10.0673   -2.0621    0.0000 C   0  0  0  0  0  0  0  0  0  0  0  0
   11.3663   -1.3121    0.0000 C   0  0  0  0  0  0  0  0  0  0  0  0
   12.6653   -2.0621    0.0000 C   0  0  0  0  0  0  0  0  0  0  0  0
   13.9644   -2.8121    0.0000 N   0  0  0  0  0  0  0  0  0  0  0  0
   11.3663    0.1879    0.0000 C   0  0  0  0  0  0  0  0  0  0  0  0
   10.0673    0.9379    0.0000 C   0  0  0  0  0  0  0  0  0  0  0  0
   12.6653    0.9379    0.0000 C   0  0  0  0  0  0  0  0  0  0  0  0
   13.9644    0.1879    0.0000 F   0  0  0  0  0  0  0  0  0  0  0  0
   13.6295    2.0870    0.0000 F   0  0  0  0  0  0  0  0  0  0  0  0
   11.7012    2.0870    0.0000 F   0  0  0  0  0  0  0  0  0  0  0  0
  2  1  1  1  0  0  0
  2  3  1  0  0  0  0
  2  4  1  0  0  0  0
  4  5  1  0  0  0  0
  5  6  2  0  0  0  0
  5  7  2  0  0  0  0
  5  8  1  0  0  0  0
  8  9  2  0  0  0  0
  9 10  1  0  0  0  0
 10 11  2  0  0  0  0
 11 12  1  0  0  0  0
 12 13  2  0  0  0  0
  8 13  1  0  0  0  0
 13 14  1  0  0  0  0
 14 15  1  0  0  0  0
 15 16  2  0  0  0  0
 16 17  1  0  0  0  0
 17 18  2  0  0  0  0
 18 19  1  0  0  0  0
 19 20  2  0  0  0  0
 15 20  1  0  0  0  0
  2 21  1  0  0  0  0
 21 22  2  0  0  0  0
 21 23  1  0  0  0  0
 23 24  1  0  0  0  0
 24 25  2  0  0  0  0
 25 26  1  0  0  0  0
 26 27  2  0  0  0  0
 27 28  1  0  0  0  0
 28 29  3  0  0  0  0
 27 30  1  0  0  0  0
 30 31  2  0  0  0  0
 24 31  1  0  0  0  0
 30 32  1  0  0  0  0
 32 33  1  0  0  0  0
 32 34  1  0  0  0  0
 32 35  1  0  0  0  0
M  END
> <chemblId>
CHEMBL1782495

> <bioactivity__type>
Ki

> <units>
nM

> <value>
2000.0

$$$$

  CDK     11271516122D 0   0.00000     0.00000     0

 34 36  0  0  0  0              1 V2000 
    5.8353    2.0870    0.0000 C   0  0  0  0  0  0  0  0  0  0  0  0
    4.8711    0.9380    0.0000 C   0  0  0  0  0  0  0  0  0  0  0  0
    3.9069    2.0870    0.0000 O   0  0  0  0  0  0  0  0  0  0  0  0
    3.5721    0.1880    0.0000 C   0  0  0  0  0  0  0  0  0  0  0  0
    2.2730    0.9380    0.0000 S   0  0  0  0  0  0  0  0  0  0  0  0
    3.2372    2.0871    0.0000 O   0  0  0  0  0  0  0  0  0  0  0  0
    1.3089    2.0871    0.0000 O   0  0  0  0  0  0  0  0  0  0  0  0
    0.9740    0.1880    0.0000 C   0  0  0  0  0  0  0  0  0  0  0  0
    0.9740   -1.3130    0.0000 C   0  0  0  0  0  0  0  0  0  0  0  0
   -0.3250   -2.0630    0.0000 C   0  0  0  0  0  0  0  0  0  0  0  0
   -1.6240   -1.3130    0.0000 C   0  0  0  0  0  0  0  0  0  0  0  0
   -1.6240    0.1880    0.0000 C   0  0  0  0  0  0  0  0  0  0  0  0
   -0.3250    0.9380    0.0000 C   0  0  0  0  0  0  0  0  0  0  0  0
   -0.3250    2.4380    0.0000 C   0  0  0  0  0  0  0  0  0  0  0  0
    0.9740    3.1880    0.0000 C   0  0  0  0  0  0  0  0  0  0  0  0
    0.9740    4.6880    0.0000 C   0  0  0  0  0  0  0  0  0  0  0  0
   -0.3250    5.4380    0.0000 C   0  0  0  0  0  0  0  0  0  0  0  0
   -1.6240    4.6880    0.0000 C   0  0  0  0  0  0  0  0  0  0  0  0
   -1.6240    3.1880    0.0000 C   0  0  0  0  0  0  0  0  0  0  0  0
    6.1702    0.1880    0.0000 C   0  0  0  0  0  0  0  0  0  0  0  0
    6.1701   -1.3120    0.0000 O   0  0  0  0  0  0  0  0  0  0  0  0
    7.4692    0.9380    0.0000 N   0  0  0  0  0  0  0  0  0  0  0  0
    8.7682    0.1880    0.0000 C   0  0  0  0  0  0  0  0  0  0  0  0
    8.7682   -1.3120    0.0000 C   0  0  0  0  0  0  0  0  0  0  0  0
   10.0673   -2.0621    0.0000 C   0  0  0  0  0  0  0  0  0  0  0  0
   11.3663   -1.3121    0.0000 C   0  0  0  0  0  0  0  0  0  0  0  0
   12.6653   -2.0621    0.0000 C   0  0  0  0  0  0  0  0  0  0  0  0
   13.9644   -2.8121    0.0000 N   0  0  0  0  0  0  0  0  0  0  0  0
   11.3663    0.1879    0.0000 C   0  0  0  0  0  0  0  0  0  0  0  0
   10.0673    0.9379    0.0000 C   0  0  0  0  0  0  0  0  0  0  0  0
   12.6653    0.9379    0.0000 C   0  0  0  0  0  0  0  0  0  0  0  0
   13.9644    0.1879    0.0000 F   0  0  0  0  0  0  0  0  0  0  0  0
   13.6295    2.0870    0.0000 F   0  0  0  0  0  0  0  0  0  0  0  0
   11.7012    2.0870    0.0000 F   0  0  0  0  0  0  0  0  0  0  0  0
  2  1  1  1  0  0  0
  2  3  1  0  0  0  0
  2  4  1  0  0  0  0
  4  5  1  0  0  0  0
  5  6  2  0  0  0  0
  5  7  2  0  0  0  0
  5  8  1  0  0  0  0
  8  9  2  0  0  0  0
  9 10  1  0  0  0  0
 10 11  2  0  0  0  0
 11 12  1  0  0  0  0
 12 13  2  0  0  0  0
  8 13  1  0  0  0  0
 13 14  1  0  0  0  0
 14 15  2  0  0  0  0
 15 16  1  0  0  0  0
 16 17  2  0  0  0  0
 17 18  1  0  0  0  0
 18 19  2  0  0  0  0
 14 19  1  0  0  0  0
  2 20  1  0  0  0  0
 20 21  2  0  0  0  0
 20 22  1  0  0  0  0
 22 23  1  0  0  0  0
 23 24  2  0  0  0  0
 24 25  1  0  0  0  0
 25 26  2  0  0  0  0
 26 27  1  0  0  0  0
 27 28  3  0  0  0  0
 26 29  1  0  0  0  0
 29 30  2  0  0  0  0
 23 30  1  0  0  0  0
 29 31  1  0  0  0  0
 31 32  1  0  0  0  0
 31 33  1  0  0  0  0
 31 34  1  0  0  0  0
M  END
> <chemblId>
CHEMBL1782496

> <bioactivity__type>
Ki

> <units>
nM

> <value>
2000.0

$$$$

  CDK     11271516122D 0   0.00000     0.00000     0

 25 28  0  0  0  0              1 V2000 
    9.5380    1.2990    0.0000 O   0  5  0  0  0  0  0  0  0  0  0  0
    8.7880   -0.0000    0.0000 N   0  3  0  0  0  0  0  0  0  0  0  0
    9.5380   -1.2990    0.0000 O   0  0  0  0  0  0  0  0  0  0  0  0
    7.2880   -0.0000    0.0000 C   0  0  0  0  0  0  0  0  0  0  0  0
    6.5380    1.2990    0.0000 C   0  0  0  0  0  0  0  0  0  0  0  0
    5.0380    1.2990    0.0000 C   0  0  0  0  0  0  0  0  0  0  0  0
    4.2880    0.0000    0.0000 C   0  0  0  0  0  0  0  0  0  0  0  0
    5.0380   -1.2990    0.0000 C   0  0  0  0  0  0  0  0  0  0  0  0
    6.5380   -1.2990    0.0000 C   0  0  0  0  0  0  0  0  0  0  0  0
    7.2880   -2.5981    0.0000 C   0  0  0  0  0  0  0  0  0  0  0  0
    8.7880   -2.5981    0.0000 F   0  0  0  0  0  0  0  0  0  0  0  0
    5.8785   -3.1111    0.0000 F   0  0  0  0  0  0  0  0  0  0  0  0
    7.5485   -4.0753    0.0000 F   0  0  0  0  0  0  0  0  0  0  0  0
    2.7880   -0.0000    0.0000 N   0  0  0  0  0  0  0  0  0  0  0  0
    1.9070    1.2140    0.0000 C   0  0  0  0  0  0  0  0  0  0  0  0
    2.3708    2.6405    0.0000 O   0  0  0  0  0  0  0  0  0  0  0  0
    0.4800    0.7500    0.0000 C   0  0  0  0  0  0  0  0  0  0  0  0
   -0.8190    1.5000    0.0000 C   0  0  0  0  0  0  0  0  0  0  0  0
   -2.1190    0.7500    0.0000 C   0  0  0  0  0  0  0  0  0  0  0  0
   -2.1190   -0.7500    0.0000 C   0  0  0  0  0  0  0  0  0  0  0  0
   -0.8190   -1.4990    0.0000 C   0  0  0  0  0  0  0  0  0  0  0  0
   -1.6860   -0.0000    0.0000 C   0  0  0  0  0  0  0  0  0  0  0  0
    0.4800   -0.7500    0.0000 C   0  0  0  0  0  0  0  0  0  0  0  0
    1.9070   -1.2140    0.0000 C   0  0  0  0  0  0  0  0  0  0  0  0
    2.3708   -2.6405    0.0000 O   0  0  0  0  0  0  0  0  0  0  0  0
  1  2  1  0  0  0  0
  2  3  2  0  0  0  0
  2  4  1  0  0  0  0
  4  5  2  0  0  0  0
  5  6  1  0  0  0  0
  6  7  2  0  0  0  0
  7  8  1  0  0  0  0
  8  9  2  0  0  0  0
  4  9  1  0  0  0  0
  9 10  1  0  0  0  0
 10 11  1  0  0  0  0
 10 12  1  0  0  0  0
 10 13  1  0  0  0  0
  7 14  1  0  0  0  0
 14 15  1  0  0  0  0
 15 16  2  0  0  0  0
 17 15  1  1  0  0  0
 17 18  1  0  0  0  0
 18 19  1  0  0  0  0
 19 20  1  0  0  0  0
 20 21  1  0  0  0  0
 21 22  1  0  0  0  0
 18 22  1  0  0  0  0
 23 21  1  1  0  0  0
 17 23  1  0  0  0  0
 23 24  1  0  0  0  0
 14 24  1  0  0  0  0
 24 25  2  0  0  0  0
M  END
> <chemblId>
CHEMBL178333

> <bioactivity__type>
Ki

> <units>
nM

> <value>
3.5

$$$$

  CDK     11271516122D 0   0.00000     0.00000     0

 22 25  0  0  0  0              1 V2000 
    8.7880   -2.5981    0.0000 F   0  0  0  0  0  0  0  0  0  0  0  0
    7.2880   -2.5981    0.0000 C   0  0  0  0  0  0  0  0  0  0  0  0
    5.8785   -3.1111    0.0000 F   0  0  0  0  0  0  0  0  0  0  0  0
    7.5485   -4.0753    0.0000 F   0  0  0  0  0  0  0  0  0  0  0  0
    6.5380   -1.2990    0.0000 C   0  0  0  0  0  0  0  0  0  0  0  0
    7.2880   -0.0000    0.0000 C   0  0  0  0  0  0  0  0  0  0  0  0
    6.5380    1.2990    0.0000 C   0  0  0  0  0  0  0  0  0  0  0  0
    5.0380    1.2990    0.0000 C   0  0  0  0  0  0  0  0  0  0  0  0
    4.2880   -0.0000    0.0000 C   0  0  0  0  0  0  0  0  0  0  0  0
    5.0380   -1.2990    0.0000 C   0  0  0  0  0  0  0  0  0  0  0  0
    2.7880   -0.0000    0.0000 N   0  0  0  0  0  0  0  0  0  0  0  0
    1.9070    1.2140    0.0000 C   0  0  0  0  0  0  0  0  0  0  0  0
    2.3708    2.6405    0.0000 O   0  0  0  0  0  0  0  0  0  0  0  0
    0.4800    0.7500    0.0000 C   0  0  0  0  0  0  0  0  0  0  0  0
   -0.8190    1.5000    0.0000 C   0  0  0  0  0  0  0  0  0  0  0  0
   -1.6860   -0.0000    0.0000 C   0  0  0  0  0  0  0  0  0  0  0  0
   -0.8190   -1.4990    0.0000 C   0  0  0  0  0  0  0  0  0  0  0  0
   -2.1190   -0.7500    0.0000 C   0  0  0  0  0  0  0  0  0  0  0  0
   -2.1190    0.7500    0.0000 C   0  0  0  0  0  0  0  0  0  0  0  0
    0.4800   -0.7500    0.0000 C   0  0  0  0  0  0  0  0  0  0  0  0
    1.9070   -1.2140    0.0000 C   0  0  0  0  0  0  0  0  0  0  0  0
    2.3708   -2.6405    0.0000 O   0  0  0  0  0  0  0  0  0  0  0  0
  1  2  1  0  0  0  0
  2  3  1  0  0  0  0
  2  4  1  0  0  0  0
  2  5  1  0  0  0  0
  5  6  2  0  0  0  0
  6  7  1  0  0  0  0
  7  8  2  0  0  0  0
  8  9  1  0  0  0  0
  9 10  2  0  0  0  0
  5 10  1  0  0  0  0
  9 11  1  0  0  0  0
 11 12  1  0  0  0  0
 12 13  2  0  0  0  0
 14 12  1  1  0  0  0
 14 15  1  0  0  0  0
 15 16  1  0  0  0  0
 16 17  1  0  0  0  0
 17 18  1  0  0  0  0
 18 19  2  0  0  0  0
 15 19  1  0  0  0  0
 20 17  1  1  0  0  0
 14 20  1  0  0  0  0
 20 21  1  0  0  0  0
 11 21  1  0  0  0  0
 21 22  2  0  0  0  0
M  END
> <chemblId>
CHEMBL178469

> <bioactivity__type>
Ki

> <units>
nM

> <value>
319.5

$$$$

  CDK     11271516122D 0   0.00000     0.00000     0

 20 23  0  0  0  0              1 V2000 
    7.2880   -2.5981    0.0000 Cl  0  0  0  0  0  0  0  0  0  0  0  0
    6.5380   -1.2990    0.0000 C   0  0  0  0  0  0  0  0  0  0  0  0
    7.2880   -0.0000    0.0000 C   0  0  0  0  0  0  0  0  0  0  0  0
    6.5380    1.2990    0.0000 C   0  0  0  0  0  0  0  0  0  0  0  0
    7.2880    2.5981    0.0000 Cl  0  0  0  0  0  0  0  0  0  0  0  0
    5.0380    1.2990    0.0000 C   0  0  0  0  0  0  0  0  0  0  0  0
    4.2880   -0.0000    0.0000 C   0  0  0  0  0  0  0  0  0  0  0  0
    5.0380   -1.2990    0.0000 C   0  0  0  0  0  0  0  0  0  0  0  0
    2.7880   -0.0000    0.0000 N   0  0  0  0  0  0  0  0  0  0  0  0
    1.9070    1.2140    0.0000 C   0  0  0  0  0  0  0  0  0  0  0  0
    2.3708    2.6405    0.0000 O   0  0  0  0  0  0  0  0  0  0  0  0
    0.4800    0.7500    0.0000 C   0  0  0  0  0  0  0  0  0  0  0  0
   -0.8190    1.5000    0.0000 C   0  0  0  0  0  0  0  0  0  0  0  0
   -1.6860   -0.0000    0.0000 C   0  0  0  0  0  0  0  0  0  0  0  0
   -0.8190   -1.4990    0.0000 C   0  0  0  0  0  0  0  0  0  0  0  0
   -2.1190   -0.7500    0.0000 C   0  0  0  0  0  0  0  0  0  0  0  0
   -2.1190    0.7500    0.0000 C   0  0  0  0  0  0  0  0  0  0  0  0
    0.4800   -0.7500    0.0000 C   0  0  0  0  0  0  0  0  0  0  0  0
    1.9070   -1.2140    0.0000 C   0  0  0  0  0  0  0  0  0  0  0  0
    2.3708   -2.6405    0.0000 O   0  0  0  0  0  0  0  0  0  0  0  0
  1  2  1  0  0  0  0
  2  3  2  0  0  0  0
  3  4  1  0  0  0  0
  4  5  1  0  0  0  0
  4  6  2  0  0  0  0
  6  7  1  0  0  0  0
  7  8  2  0  0  0  0
  2  8  1  0  0  0  0
  7  9  1  0  0  0  0
  9 10  1  0  0  0  0
 10 11  2  0  0  0  0
 12 10  1  1  0  0  0
 12 13  1  0  0  0  0
 13 14  1  0  0  0  0
 14 15  1  0  0  0  0
 15 16  1  0  0  0  0
 16 17  2  0  0  0  0
 13 17  1  0  0  0  0
 18 15  1  1  0  0  0
 12 18  1  0  0  0  0
 18 19  1  0  0  0  0
  9 19  1  0  0  0  0
 19 20  2  0  0  0  0
M  END
> <chemblId>
CHEMBL178886

> <bioactivity__type>
Ki

> <units>
nM

> <value>
82.0

$$$$

  CDK     11271516122D 0   0.00000     0.00000     0

 26 29  0  0  0  0              1 V2000 
    8.7880    2.5981    0.0000 F   0  0  0  0  0  0  0  0  0  0  0  0
    7.2880    2.5981    0.0000 C   0  0  0  0  0  0  0  0  0  0  0  0
    7.5485    4.0753    0.0000 F   0  0  0  0  0  0  0  0  0  0  0  0
    5.8785    3.1111    0.0000 F   0  0  0  0  0  0  0  0  0  0  0  0
    6.5380    1.2990    0.0000 C   0  0  0  0  0  0  0  0  0  0  0  0
    5.0380    1.2990    0.0000 C   0  0  0  0  0  0  0  0  0  0  0  0
    4.2880    0.0000    0.0000 C   0  0  0  0  0  0  0  0  0  0  0  0
    5.0380   -1.2990    0.0000 C   0  0  0  0  0  0  0  0  0  0  0  0
    6.5380   -1.2990    0.0000 C   0  0  0  0  0  0  0  0  0  0  0  0
    7.2880    0.0000    0.0000 C   0  0  0  0  0  0  0  0  0  0  0  0
    7.2880   -2.5981    0.0000 C   0  0  0  0  0  0  0  0  0  0  0  0
    8.7880   -2.5981    0.0000 F   0  0  0  0  0  0  0  0  0  0  0  0
    5.8785   -3.1111    0.0000 F   0  0  0  0  0  0  0  0  0  0  0  0
    7.5485   -4.0753    0.0000 F   0  0  0  0  0  0  0  0  0  0  0  0
    2.7880    0.0000    0.0000 N   0  0  0  0  0  0  0  0  0  0  0  0
    1.9070    1.2140    0.0000 C   0  0  0  0  0  0  0  0  0  0  0  0
    2.3708    2.6405    0.0000 O   0  0  0  0  0  0  0  0  0  0  0  0
    0.4800    0.7500    0.0000 C   0  0  0  0  0  0  0  0  0  0  0  0
   -0.8190    1.5000    0.0000 C   0  0  0  0  0  0  0  0  0  0  0  0
   -1.6860   -0.0000    0.0000 C   0  0  0  0  0  0  0  0  0  0  0  0
   -0.8190   -1.4990    0.0000 C   0  0  0  0  0  0  0  0  0  0  0  0
   -2.1190   -0.7500    0.0000 C   0  0  0  0  0  0  0  0  0  0  0  0
   -2.1190    0.7500    0.0000 C   0  0  0  0  0  0  0  0  0  0  0  0
    0.4800   -0.7500    0.0000 C   0  0  0  0  0  0  0  0  0  0  0  0
    1.9070   -1.2140    0.0000 C   0  0  0  0  0  0  0  0  0  0  0  0
    2.3708   -2.6405    0.0000 O   0  0  0  0  0  0  0  0  0  0  0  0
  1  2  1  0  0  0  0
  2  3  1  0  0  0  0
  2  4  1  0  0  0  0
  2  5  1  0  0  0  0
  5  6  2  0  0  0  0
  6  7  1  0  0  0  0
  7  8  2  0  0  0  0
  8  9  1  0  0  0  0
  9 10  2  0  0  0  0
  5 10  1  0  0  0  0
  9 11  1  0  0  0  0
 11 12  1  0  0  0  0
 11 13  1  0  0  0  0
 11 14  1  0  0  0  0
  7 15  1  0  0  0  0
 15 16  1  0  0  0  0
 16 17  2  0  0  0  0
 18 16  1  1  0  0  0
 18 19  1  0  0  0  0
 19 20  1  0  0  0  0
 20 21  1  0  0  0  0
 21 22  1  0  0  0  0
 22 23  2  0  0  0  0
 19 23  1  0  0  0  0
 24 21  1  1  0  0  0
 18 24  1  0  0  0  0
 24 25  1  0  0  0  0
 15 25  1  0  0  0  0
 25 26  2  0  0  0  0
M  END
> <chemblId>
CHEMBL178957

> <bioactivity__type>
Ki

> <units>
nM

> <value>
212.5

$$$$

  CDK     11271516122D 0   0.00000     0.00000     0

 26 28  0  0  0  0              1 V2000 
    6.3641    1.2398    0.0000 C   0  0  0  0  0  0  0  0  0  0  0  0
    5.1819    0.3165    0.0000 C   0  0  0  0  0  0  0  0  0  0  0  0
    4.4779    1.6411    0.0000 C   0  0  0  0  0  0  0  0  0  0  0  0
    6.2964   -0.6874    0.0000 C   0  0  0  0  0  0  0  0  0  0  0  0
    7.7231   -0.2241    0.0000 C   0  0  0  0  0  0  0  0  0  0  0  0
    8.8376   -1.2281    0.0000 C   0  0  0  0  0  0  0  0  0  0  0  0
   10.2643   -0.7648    0.0000 C   0  0  0  0  0  0  0  0  0  0  0  0
   10.5764    0.7023    0.0000 C   0  0  0  0  0  0  0  0  0  0  0  0
    9.4619    1.7062    0.0000 C   0  0  0  0  0  0  0  0  0  0  0  0
    8.0352    1.2430    0.0000 C   0  0  0  0  0  0  0  0  0  0  0  0
    5.9842   -2.1545    0.0000 C   0  0  0  0  0  0  0  0  0  0  0  0
    4.5575   -2.6178    0.0000 C   0  0  0  0  0  0  0  0  0  0  0  0
    4.2454   -4.0849    0.0000 C   0  0  0  0  0  0  0  0  0  0  0  0
    5.3599   -5.0889    0.0000 C   0  0  0  0  0  0  0  0  0  0  0  0
    5.0477   -6.5560    0.0000 O   0  0  0  0  0  0  0  0  0  0  0  0
    6.7866   -4.6256    0.0000 C   0  0  0  0  0  0  0  0  0  0  0  0
    7.9011   -5.6295    0.0000 F   0  0  0  0  0  0  0  0  0  0  0  0
    7.0987   -3.1585    0.0000 C   0  0  0  0  0  0  0  0  0  0  0  0
    3.7552   -0.1467    0.0000 C   0  0  0  0  0  0  0  0  0  0  0  0
    3.4430   -1.6138    0.0000 O   0  0  0  0  0  0  0  0  0  0  0  0
    2.6407    0.8572    0.0000 N   0  0  0  0  0  0  0  0  0  0  0  0
    1.2140    0.3940    0.0000 C   0  0  0  0  0  0  0  0  0  0  0  0
    0.7500   -1.0320    0.0000 N   0  0  0  0  0  0  0  0  0  0  0  0
   -0.7500   -1.0320    0.0000 N   0  0  0  0  0  0  0  0  0  0  0  0
   -1.2140    0.3940    0.0000 C   0  0  0  0  0  0  0  0  0  0  0  0
    0.0000    1.2760    0.0000 S   0  0  0  0  0  0  0  0  0  0  0  0
  1  2  1  0  0  0  0
  2  3  1  0  0  0  0
  2  4  1  0  0  0  0
  4  5  1  1  0  0  0
  5  6  2  0  0  0  0
  6  7  1  0  0  0  0
  7  8  2  0  0  0  0
  8  9  1  0  0  0  0
  9 10  2  0  0  0  0
  5 10  1  0  0  0  0
  4 11  1  0  0  0  0
 11 12  2  0  0  0  0
 12 13  1  0  0  0  0
 13 14  2  0  0  0  0
 14 15  1  0  0  0  0
 14 16  1  0  0  0  0
 16 17  1  0  0  0  0
 16 18  2  0  0  0  0
 11 18  1  0  0  0  0
  2 19  1  0  0  0  0
 19 20  2  0  0  0  0
 19 21  1  0  0  0  0
 21 22  1  0  0  0  0
 22 23  2  0  0  0  0
 23 24  1  0  0  0  0
 24 25  2  0  0  0  0
 25 26  1  0  0  0  0
 22 26  1  0  0  0  0
M  END
> <chemblId>
CHEMBL1800981

> <bioactivity__type>
Ki

> <units>
nM

> <value>
993.0

$$$$

  CDK     11271516122D 0   0.00000     0.00000     0

 26 29  0  0  0  0              1 V2000 
   -0.5130    4.4095    0.0000 C   0  0  0  0  0  0  0  0  0  0  0  0
    0.0000    3.0000    0.0000 C   0  0  0  0  0  0  0  0  0  0  0  0
   -1.4772    2.7395    0.0000 C   0  0  0  0  0  0  0  0  0  0  0  0
    0.0000    1.5000    0.0000 C   0  0  0  0  0  0  0  0  0  0  0  0
    1.2990    0.7500    0.0000 C   0  0  0  0  0  0  0  0  0  0  0  0
    2.5980    1.5000    0.0000 C   0  0  0  0  0  0  0  0  0  0  0  0
    3.8970    0.7500    0.0000 C   0  0  0  0  0  0  0  0  0  0  0  0
    3.8970   -0.7500    0.0000 C   0  0  0  0  0  0  0  0  0  0  0  0
    2.5980   -1.5000    0.0000 C   0  0  0  0  0  0  0  0  0  0  0  0
    1.2990   -0.7500    0.0000 C   0  0  0  0  0  0  0  0  0  0  0  0
    0.0000   -1.5000    0.0000 O   0  0  0  0  0  0  0  0  0  0  0  0
   -1.2990   -0.7500    0.0000 C   0  0  0  0  0  0  0  0  0  0  0  0
   -2.5980   -1.5000    0.0000 C   0  0  0  0  0  0  0  0  0  0  0  0
   -3.8970   -0.7500    0.0000 C   0  0  0  0  0  0  0  0  0  0  0  0
   -5.1960   -1.5000    0.0000 O   0  0  0  0  0  0  0  0  0  0  0  0
   -3.8970    0.7500    0.0000 C   0  0  0  0  0  0  0  0  0  0  0  0
   -2.5980    1.5000    0.0000 C   0  0  0  0  0  0  0  0  0  0  0  0
   -1.2990    0.7500    0.0000 C   0  0  0  0  0  0  0  0  0  0  0  0
    1.2990    3.7500    0.0000 C   0  0  0  0  0  0  0  0  0  0  0  0
    2.5981    3.0000    0.0000 O   0  0  0  0  0  0  0  0  0  0  0  0
    1.2990    5.2500    0.0000 N   0  0  0  0  0  0  0  0  0  0  0  0
    2.5981    6.0000    0.0000 C   0  0  0  0  0  0  0  0  0  0  0  0
    3.9684    5.3899    0.0000 N   0  0  0  0  0  0  0  0  0  0  0  0
    4.9721    6.5046    0.0000 C   0  0  0  0  0  0  0  0  0  0  0  0
    4.2221    7.8037    0.0000 C   0  0  0  0  0  0  0  0  0  0  0  0
    2.7549    7.4918    0.0000 S   0  0  0  0  0  0  0  0  0  0  0  0
  1  2  1  0  0  0  0
  2  3  1  0  0  0  0
  4  2  1  1  0  0  0
  4  5  1  0  0  0  0
  5  6  2  0  0  0  0
  6  7  1  0  0  0  0
  7  8  2  0  0  0  0
  8  9  1  0  0  0  0
  9 10  2  0  0  0  0
  5 10  1  0  0  0  0
 10 11  1  0  0  0  0
 11 12  1  0  0  0  0
 12 13  2  0  0  0  0
 13 14  1  0  0  0  0
 14 15  1  0  0  0  0
 14 16  2  0  0  0  0
 16 17  1  0  0  0  0
 17 18  2  0  0  0  0
  4 18  1  0  0  0  0
 12 18  1  0  0  0  0
  2 19  1  0  0  0  0
 19 20  2  0  0  0  0
 19 21  1  0  0  0  0
 21 22  1  0  0  0  0
 22 23  2  0  0  0  0
 23 24  1  0  0  0  0
 24 25  2  0  0  0  0
 25 26  1  0  0  0  0
 22 26  1  0  0  0  0
M  END
> <chemblId>
CHEMBL1800984

> <bioactivity__type>
Ki

> <units>
nM

> <value>
2341.0

$$$$

  CDK     11271516122D 0   0.00000     0.00000     0

 26 29  0  0  0  0              1 V2000 
   -0.5130    4.4095    0.0000 C   0  0  0  0  0  0  0  0  0  0  0  0
    0.0000    3.0000    0.0000 C   0  0  0  0  0  0  0  0  0  0  0  0
   -1.4772    2.7395    0.0000 C   0  0  0  0  0  0  0  0  0  0  0  0
    0.0000    1.5000    0.0000 C   0  0  0  0  0  0  0  0  0  0  0  0
    1.2990    0.7500    0.0000 C   0  0  0  0  0  0  0  0  0  0  0  0
    2.5980    1.5000    0.0000 C   0  0  0  0  0  0  0  0  0  0  0  0
    3.8970    0.7500    0.0000 C   0  0  0  0  0  0  0  0  0  0  0  0
    3.8970   -0.7500    0.0000 C   0  0  0  0  0  0  0  0  0  0  0  0
    2.5980   -1.5000    0.0000 C   0  0  0  0  0  0  0  0  0  0  0  0
    1.2990   -0.7500    0.0000 C   0  0  0  0  0  0  0  0  0  0  0  0
    0.0000   -1.5000    0.0000 O   0  0  0  0  0  0  0  0  0  0  0  0
   -1.2990   -0.7500    0.0000 C   0  0  0  0  0  0  0  0  0  0  0  0
   -2.5980   -1.5000    0.0000 C   0  0  0  0  0  0  0  0  0  0  0  0
   -3.8970   -0.7500    0.0000 C   0  0  0  0  0  0  0  0  0  0  0  0
   -5.1960   -1.5000    0.0000 O   0  0  0  0  0  0  0  0  0  0  0  0
   -3.8970    0.7500    0.0000 C   0  0  0  0  0  0  0  0  0  0  0  0
   -2.5980    1.5000    0.0000 C   0  0  0  0  0  0  0  0  0  0  0  0
   -1.2990    0.7500    0.0000 C   0  0  0  0  0  0  0  0  0  0  0  0
    1.2990    3.7500    0.0000 C   0  0  0  0  0  0  0  0  0  0  0  0
    2.5981    3.0000    0.0000 O   0  0  0  0  0  0  0  0  0  0  0  0
    1.2990    5.2500    0.0000 N   0  0  0  0  0  0  0  0  0  0  0  0
    2.5981    6.0000    0.0000 C   0  0  0  0  0  0  0  0  0  0  0  0
    3.9684    5.3899    0.0000 N   0  0  0  0  0  0  0  0  0  0  0  0
    4.9721    6.5046    0.0000 N   0  0  0  0  0  0  0  0  0  0  0  0
    4.2221    7.8037    0.0000 C   0  0  0  0  0  0  0  0  0  0  0  0
    2.7549    7.4918    0.0000 S   0  0  0  0  0  0  0  0  0  0  0  0
  1  2  1  0  0  0  0
  2  3  1  0  0  0  0
  4  2  1  1  0  0  0
  4  5  1  0  0  0  0
  5  6  2  0  0  0  0
  6  7  1  0  0  0  0
  7  8  2  0  0  0  0
  8  9  1  0  0  0  0
  9 10  2  0  0  0  0
  5 10  1  0  0  0  0
 10 11  1  0  0  0  0
 11 12  1  0  0  0  0
 12 13  2  0  0  0  0
 13 14  1  0  0  0  0
 14 15  1  0  0  0  0
 14 16  2  0  0  0  0
 16 17  1  0  0  0  0
 17 18  2  0  0  0  0
  4 18  1  0  0  0  0
 12 18  1  0  0  0  0
  2 19  1  0  0  0  0
 19 20  2  0  0  0  0
 19 21  1  0  0  0  0
 21 22  1  0  0  0  0
 22 23  2  0  0  0  0
 23 24  1  0  0  0  0
 24 25  2  0  0  0  0
 25 26  1  0  0  0  0
 22 26  1  0  0  0  0
M  END
> <chemblId>
CHEMBL1800985

> <bioactivity__type>
Ki

> <units>
nM

> <value>
696.0

$$$$

  CDK     11271516122D 0   0.00000     0.00000     0

 26 28  0  0  0  0              1 V2000 
    4.0386   -1.4964    0.0000 C   0  0  0  0  0  0  0  0  0  0  0  0
    4.7418   -0.1715    0.0000 C   0  0  0  0  0  0  0  0  0  0  0  0
    5.9245   -1.0942    0.0000 C   0  0  0  0  0  0  0  0  0  0  0  0
    5.8558    0.8330    0.0000 C   0  0  0  0  0  0  0  0  0  0  0  0
    7.2827    0.3705    0.0000 C   0  0  0  0  0  0  0  0  0  0  0  0
    7.5957   -1.0965    0.0000 C   0  0  0  0  0  0  0  0  0  0  0  0
    9.0226   -1.5590    0.0000 C   0  0  0  0  0  0  0  0  0  0  0  0
   10.1366   -0.5545    0.0000 C   0  0  0  0  0  0  0  0  0  0  0  0
    9.8237    0.9125    0.0000 C   0  0  0  0  0  0  0  0  0  0  0  0
    8.3967    1.3750    0.0000 C   0  0  0  0  0  0  0  0  0  0  0  0
    5.5429    2.3000    0.0000 C   0  0  0  0  0  0  0  0  0  0  0  0
    6.6569    3.3045    0.0000 C   0  0  0  0  0  0  0  0  0  0  0  0
    6.3440    4.7715    0.0000 C   0  0  0  0  0  0  0  0  0  0  0  0
    4.9171    5.2340    0.0000 C   0  0  0  0  0  0  0  0  0  0  0  0
    4.6041    6.7010    0.0000 O   0  0  0  0  0  0  0  0  0  0  0  0
    3.8031    4.2295    0.0000 C   0  0  0  0  0  0  0  0  0  0  0  0
    2.3762    4.6920    0.0000 Br  0  0  0  0  0  0  0  0  0  0  0  0
    4.1160    2.7625    0.0000 C   0  0  0  0  0  0  0  0  0  0  0  0
    3.3149    0.2910    0.0000 C   0  0  0  0  0  0  0  0  0  0  0  0
    3.0020    1.7580    0.0000 O   0  0  0  0  0  0  0  0  0  0  0  0
    2.2009   -0.7135    0.0000 N   0  0  0  0  0  0  0  0  0  0  0  0
    0.7740   -0.2510    0.0000 C   0  0  0  0  0  0  0  0  0  0  0  0
    0.3090    1.1750    0.0000 N   0  0  0  0  0  0  0  0  0  0  0  0
   -1.1910    1.1740    0.0000 C   0  0  0  0  0  0  0  0  0  0  0  0
   -1.6530   -0.2530    0.0000 C   0  0  0  0  0  0  0  0  0  0  0  0
   -0.4390   -1.1330    0.0000 S   0  0  0  0  0  0  0  0  0  0  0  0
  1  2  1  0  0  0  0
  2  3  1  0  0  0  0
  2  4  1  0  0  0  0
  4  5  1  6  0  0  0
  5  6  2  0  0  0  0
  6  7  1  0  0  0  0
  7  8  2  0  0  0  0
  8  9  1  0  0  0  0
  9 10  2  0  0  0  0
  5 10  1  0  0  0  0
  4 11  1  0  0  0  0
 11 12  2  0  0  0  0
 12 13  1  0  0  0  0
 13 14  2  0  0  0  0
 14 15  1  0  0  0  0
 14 16  1  0  0  0  0
 16 17  1  0  0  0  0
 16 18  2  0  0  0  0
 11 18  1  0  0  0  0
  2 19  1  0  0  0  0
 19 20  2  0  0  0  0
 19 21  1  0  0  0  0
 21 22  1  0  0  0  0
 22 23  2  0  0  0  0
 23 24  1  0  0  0  0
 24 25  2  0  0  0  0
 25 26  1  0  0  0  0
 22 26  1  0  0  0  0
M  END
> <chemblId>
CHEMBL1801006

> <bioactivity__type>
Ki

> <units>
nM

> <value>
370.0

$$$$

  CDK     11271516122D 0   0.00000     0.00000     0

 26 28  0  0  0  0              1 V2000 
    4.0386   -1.4964    0.0000 C   0  0  0  0  0  0  0  0  0  0  0  0
    4.7418   -0.1715    0.0000 C   0  0  0  0  0  0  0  0  0  0  0  0
    5.9245   -1.0942    0.0000 C   0  0  0  0  0  0  0  0  0  0  0  0
    5.8558    0.8330    0.0000 C   0  0  0  0  0  0  0  0  0  0  0  0
    7.2827    0.3705    0.0000 C   0  0  0  0  0  0  0  0  0  0  0  0
    7.5957   -1.0965    0.0000 C   0  0  0  0  0  0  0  0  0  0  0  0
    9.0226   -1.5590    0.0000 C   0  0  0  0  0  0  0  0  0  0  0  0
   10.1366   -0.5545    0.0000 C   0  0  0  0  0  0  0  0  0  0  0  0
    9.8237    0.9125    0.0000 C   0  0  0  0  0  0  0  0  0  0  0  0
    8.3967    1.3750    0.0000 C   0  0  0  0  0  0  0  0  0  0  0  0
    5.5429    2.3000    0.0000 C   0  0  0  0  0  0  0  0  0  0  0  0
    6.6569    3.3045    0.0000 C   0  0  0  0  0  0  0  0  0  0  0  0
    6.3440    4.7715    0.0000 C   0  0  0  0  0  0  0  0  0  0  0  0
    4.9171    5.2340    0.0000 C   0  0  0  0  0  0  0  0  0  0  0  0
    4.6041    6.7010    0.0000 O   0  0  0  0  0  0  0  0  0  0  0  0
    3.8031    4.2295    0.0000 C   0  0  0  0  0  0  0  0  0  0  0  0
    2.3762    4.6920    0.0000 F   0  0  0  0  0  0  0  0  0  0  0  0
    4.1160    2.7625    0.0000 C   0  0  0  0  0  0  0  0  0  0  0  0
    3.3149    0.2910    0.0000 C   0  0  0  0  0  0  0  0  0  0  0  0
    3.0020    1.7580    0.0000 O   0  0  0  0  0  0  0  0  0  0  0  0
    2.2009   -0.7135    0.0000 N   0  0  0  0  0  0  0  0  0  0  0  0
    0.7740   -0.2510    0.0000 C   0  0  0  0  0  0  0  0  0  0  0  0
    0.3090    1.1750    0.0000 N   0  0  0  0  0  0  0  0  0  0  0  0
   -1.1910    1.1740    0.0000 C   0  0  0  0  0  0  0  0  0  0  0  0
   -1.6530   -0.2530    0.0000 C   0  0  0  0  0  0  0  0  0  0  0  0
   -0.4390   -1.1330    0.0000 S   0  0  0  0  0  0  0  0  0  0  0  0
  1  2  1  0  0  0  0
  2  3  1  0  0  0  0
  2  4  1  0  0  0  0
  4  5  1  6  0  0  0
  5  6  2  0  0  0  0
  6  7  1  0  0  0  0
  7  8  2  0  0  0  0
  8  9  1  0  0  0  0
  9 10  2  0  0  0  0
  5 10  1  0  0  0  0
  4 11  1  0  0  0  0
 11 12  2  0  0  0  0
 12 13  1  0  0  0  0
 13 14  2  0  0  0  0
 14 15  1  0  0  0  0
 14 16  1  0  0  0  0
 16 17  1  0  0  0  0
 16 18  2  0  0  0  0
 11 18  1  0  0  0  0
  2 19  1  0  0  0  0
 19 20  2  0  0  0  0
 19 21  1  0  0  0  0
 21 22  1  0  0  0  0
 22 23  2  0  0  0  0
 23 24  1  0  0  0  0
 24 25  2  0  0  0  0
 25 26  1  0  0  0  0
 22 26  1  0  0  0  0
M  END
> <chemblId>
CHEMBL1801008

> <bioactivity__type>
Ki

> <units>
nM

> <value>
1034.0

$$$$

  CDK     11271516122D 0   0.00000     0.00000     0

 25 27  0  0  0  0              1 V2000 
    4.0386   -1.4964    0.0000 C   0  0  0  0  0  0  0  0  0  0  0  0
    4.7418   -0.1715    0.0000 C   0  0  0  0  0  0  0  0  0  0  0  0
    5.9245   -1.0942    0.0000 C   0  0  0  0  0  0  0  0  0  0  0  0
    5.8558    0.8330    0.0000 C   0  0  0  0  0  0  0  0  0  0  0  0
    7.2827    0.3705    0.0000 C   0  0  0  0  0  0  0  0  0  0  0  0
    7.5957   -1.0965    0.0000 C   0  0  0  0  0  0  0  0  0  0  0  0
    9.0226   -1.5590    0.0000 C   0  0  0  0  0  0  0  0  0  0  0  0
   10.1366   -0.5545    0.0000 C   0  0  0  0  0  0  0  0  0  0  0  0
    9.8237    0.9125    0.0000 C   0  0  0  0  0  0  0  0  0  0  0  0
    8.3967    1.3750    0.0000 C   0  0  0  0  0  0  0  0  0  0  0  0
    5.5429    2.3000    0.0000 C   0  0  0  0  0  0  0  0  0  0  0  0
    6.6569    3.3045    0.0000 C   0  0  0  0  0  0  0  0  0  0  0  0
    6.3440    4.7715    0.0000 C   0  0  0  0  0  0  0  0  0  0  0  0
    4.9171    5.2340    0.0000 C   0  0  0  0  0  0  0  0  0  0  0  0
    4.6041    6.7010    0.0000 O   0  0  0  0  0  0  0  0  0  0  0  0
    3.8031    4.2295    0.0000 C   0  0  0  0  0  0  0  0  0  0  0  0
    4.1160    2.7625    0.0000 C   0  0  0  0  0  0  0  0  0  0  0  0
    3.3149    0.2910    0.0000 C   0  0  0  0  0  0  0  0  0  0  0  0
    3.0020    1.7580    0.0000 O   0  0  0  0  0  0  0  0  0  0  0  0
    2.2009   -0.7135    0.0000 N   0  0  0  0  0  0  0  0  0  0  0  0
    0.7740   -0.2510    0.0000 C   0  0  0  0  0  0  0  0  0  0  0  0
    0.3090    1.1750    0.0000 N   0  0  0  0  0  0  0  0  0  0  0  0
   -1.1910    1.1740    0.0000 C   0  0  0  0  0  0  0  0  0  0  0  0
   -1.6530   -0.2530    0.0000 C   0  0  0  0  0  0  0  0  0  0  0  0
   -0.4390   -1.1330    0.0000 S   0  0  0  0  0  0  0  0  0  0  0  0
  1  2  1  0  0  0  0
  2  3  1  0  0  0  0
  2  4  1  0  0  0  0
  4  5  1  6  0  0  0
  5  6  2  0  0  0  0
  6  7  1  0  0  0  0
  7  8  2  0  0  0  0
  8  9  1  0  0  0  0
  9 10  2  0  0  0  0
  5 10  1  0  0  0  0
  4 11  1  0  0  0  0
 11 12  2  0  0  0  0
 12 13  1  0  0  0  0
 13 14  2  0  0  0  0
 14 15  1  0  0  0  0
 14 16  1  0  0  0  0
 16 17  2  0  0  0  0
 11 17  1  0  0  0  0
  2 18  1  0  0  0  0
 18 19  2  0  0  0  0
 18 20  1  0  0  0  0
 20 21  1  0  0  0  0
 21 22  2  0  0  0  0
 22 23  1  0  0  0  0
 23 24  2  0  0  0  0
 24 25  1  0  0  0  0
 21 25  1  0  0  0  0
M  END
> <chemblId>
CHEMBL1801012

> <bioactivity__type>
Ki

> <units>
nM

> <value>
1058.0

$$$$

  CDK     11271516122D 0   0.00000     0.00000     0

 21 24  0  0  0  0              1 V2000 
    7.7611    2.7327    0.0000 C   0  0  0  0  0  0  0  0  0  0  0  0
    6.6425    1.7334    0.0000 C   0  0  0  0  0  0  0  0  0  0  0  0
    4.4280    2.1319    0.0000 C   0  0  0  0  0  0  0  0  0  0  0  0
    3.8083    0.7500    0.0000 C   0  0  0  0  0  0  0  0  0  0  0  0
    4.3812   -0.5275    0.0000 C   0  0  0  0  0  0  0  0  0  0  0  0
    5.7593   -0.7755    0.0000 C   0  0  0  0  0  0  0  0  0  0  0  0
    6.7417    0.2222    0.0000 C   0  0  0  0  0  0  0  0  0  0  0  0
    8.1476   -0.3007    0.0000 Br  0  0  0  0  0  0  0  0  0  0  0  0
    2.3083    0.7500    0.0000 N   0  0  0  0  0  0  0  0  0  0  0  0
    1.4266   -0.4635    0.0000 C   0  0  0  0  0  0  0  0  0  0  0  0
    1.8901   -1.8901    0.0000 O   0  0  0  0  0  0  0  0  0  0  0  0
    0.0000    0.0000    0.0000 C   0  0  0  0  0  0  0  0  0  0  0  0
   -1.2990   -0.7500    0.0000 C   0  0  0  0  0  0  0  0  0  0  0  0
   -2.5981   -0.0000    0.0000 C   0  0  0  0  0  0  0  0  0  0  0  0
   -2.5981    1.5000    0.0000 C   0  0  0  0  0  0  0  0  0  0  0  0
   -1.2990    2.2500    0.0000 C   0  0  0  0  0  0  0  0  0  0  0  0
   -4.4452   -0.3711    0.0000 C   0  0  0  0  0  0  0  0  0  0  0  0
   -4.4452    1.8711    0.0000 C   0  0  0  0  0  0  0  0  0  0  0  0
    0.0000    1.5000    0.0000 C   0  0  0  0  0  0  0  0  0  0  0  0
    1.4266    1.9635    0.0000 C   0  0  0  0  0  0  0  0  0  0  0  0
    1.8901    3.3901    0.0000 O   0  0  0  0  0  0  0  0  0  0  0  0
  1  2  1  0  0  0  0
  2  3  2  0  0  0  0
  3  4  1  0  0  0  0
  4  5  2  0  0  0  0
  5  6  1  0  0  0  0
  6  7  2  0  0  0  0
  2  7  1  0  0  0  0
  7  8  1  0  0  0  0
  4  9  1  0  0  0  0
  9 10  1  0  0  0  0
 10 11  2  0  0  0  0
 12 10  1  6  0  0  0
 12 13  1  0  0  0  0
 13 14  1  0  0  0  0
 14 15  1  0  0  0  0
 15 16  1  0  0  0  0
 16 17  1  0  0  0  0
 17 18  2  0  0  0  0
 13 18  1  0  0  0  0
 19 16  1  6  0  0  0
 12 19  1  0  0  0  0
 19 20  1  0  0  0  0
  9 20  1  0  0  0  0
 20 21  2  0  0  0  0
M  END
> <chemblId>
CHEMBL180681

> <bioactivity__type>
Ki

> <units>
nM

> <value>
85.505

$$$$

  CDK     11271516122D 0   0.00000     0.00000     0

 20 23  0  0  0  0              1 V2000 
    8.7880   -0.0000    0.0000 F   0  0  0  0  0  0  0  0  0  0  0  0
    7.2880   -0.0000    0.0000 C   0  0  0  0  0  0  0  0  0  0  0  0
    6.5380    1.2990    0.0000 C   0  0  0  0  0  0  0  0  0  0  0  0
    5.0380    1.2990    0.0000 C   0  0  0  0  0  0  0  0  0  0  0  0
    4.2880    0.0000    0.0000 C   0  0  0  0  0  0  0  0  0  0  0  0
    5.0380   -1.2990    0.0000 C   0  0  0  0  0  0  0  0  0  0  0  0
    6.5380   -1.2990    0.0000 C   0  0  0  0  0  0  0  0  0  0  0  0
    7.2880   -2.5981    0.0000 Cl  0  0  0  0  0  0  0  0  0  0  0  0
    2.7880   -0.0000    0.0000 N   0  0  0  0  0  0  0  0  0  0  0  0
    1.9070    1.2140    0.0000 C   0  0  0  0  0  0  0  0  0  0  0  0
    2.3708    2.6405    0.0000 O   0  0  0  0  0  0  0  0  0  0  0  0
    0.4800    0.7500    0.0000 C   0  0  0  0  0  0  0  0  0  0  0  0
   -0.8190    1.5000    0.0000 C   0  0  0  0  0  0  0  0  0  0  0  0
   -1.6860   -0.0000    0.0000 C   0  0  0  0  0  0  0  0  0  0  0  0
   -0.8190   -1.4990    0.0000 C   0  0  0  0  0  0  0  0  0  0  0  0
   -2.1190   -0.7500    0.0000 C   0  0  0  0  0  0  0  0  0  0  0  0
   -2.1190    0.7500    0.0000 C   0  0  0  0  0  0  0  0  0  0  0  0
    0.4800   -0.7500    0.0000 C   0  0  0  0  0  0  0  0  0  0  0  0
    1.9070   -1.2140    0.0000 C   0  0  0  0  0  0  0  0  0  0  0  0
    2.3708   -2.6405    0.0000 O   0  0  0  0  0  0  0  0  0  0  0  0
  1  2  1  0  0  0  0
  2  3  2  0  0  0  0
  3  4  1  0  0  0  0
  4  5  2  0  0  0  0
  5  6  1  0  0  0  0
  6  7  2  0  0  0  0
  2  7  1  0  0  0  0
  7  8  1  0  0  0  0
  5  9  1  0  0  0  0
  9 10  1  0  0  0  0
 10 11  2  0  0  0  0
 12 10  1  1  0  0  0
 12 13  1  0  0  0  0
 13 14  1  0  0  0  0
 14 15  1  0  0  0  0
 15 16  1  0  0  0  0
 16 17  2  0  0  0  0
 13 17  1  0  0  0  0
 18 15  1  1  0  0  0
 12 18  1  0  0  0  0
 18 19  1  0  0  0  0
  9 19  1  0  0  0  0
 19 20  2  0  0  0  0
M  END
> <chemblId>
CHEMBL180859

> <bioactivity__type>
Ki

> <units>
nM

> <value>
89.5

$$$$

  CDK     11271516122D 0   0.00000     0.00000     0

 25 29  0  0  0  0              1 V2000 
    9.5380   -1.2990    0.0000 O   0  5  0  0  0  0  0  0  0  0  0  0
    8.7880   -0.0000    0.0000 N   0  3  0  0  0  0  0  0  0  0  0  0
    9.5380    1.2990    0.0000 O   0  0  0  0  0  0  0  0  0  0  0  0
    7.2880   -0.0000    0.0000 C   0  0  0  0  0  0  0  0  0  0  0  0
    6.5380   -1.2990    0.0000 C   0  0  0  0  0  0  0  0  0  0  0  0
    5.0380   -1.2990    0.0000 C   0  0  0  0  0  0  0  0  0  0  0  0
    4.2880    0.0000    0.0000 C   0  0  0  0  0  0  0  0  0  0  0  0
    2.7880   -0.0000    0.0000 N   0  0  0  0  0  0  0  0  0  0  0  0
    1.9070    1.2140    0.0000 C   0  0  0  0  0  0  0  0  0  0  0  0
    2.3708    2.6405    0.0000 O   0  0  0  0  0  0  0  0  0  0  0  0
    0.4800    0.7500    0.0000 C   0  0  0  0  0  0  0  0  0  0  0  0
   -0.8190    1.5000    0.0000 C   0  0  0  0  0  0  0  0  0  0  0  0
   -1.6860   -0.0000    0.0000 C   0  0  0  0  0  0  0  0  0  0  0  0
   -0.8190   -1.4990    0.0000 C   0  0  0  0  0  0  0  0  0  0  0  0
   -2.1190   -0.7500    0.0000 C   0  0  0  0  0  0  0  0  0  0  0  0
   -2.1190    0.7500    0.0000 C   0  0  0  0  0  0  0  0  0  0  0  0
    0.4800   -0.7500    0.0000 C   0  0  0  0  0  0  0  0  0  0  0  0
    1.9070   -1.2140    0.0000 C   0  0  0  0  0  0  0  0  0  0  0  0
    2.3708   -2.6405    0.0000 O   0  0  0  0  0  0  0  0  0  0  0  0
    5.0380    1.2990    0.0000 C   0  0  0  0  0  0  0  0  0  0  0  0
    4.2880    2.5981    0.0000 C   0  0  0  0  0  0  0  0  0  0  0  0
    5.0380    3.8971    0.0000 C   0  0  0  0  0  0  0  0  0  0  0  0
    6.5380    3.8971    0.0000 C   0  0  0  0  0  0  0  0  0  0  0  0
    7.2880    2.5981    0.0000 C   0  0  0  0  0  0  0  0  0  0  0  0
    6.5380    1.2990    0.0000 C   0  0  0  0  0  0  0  0  0  0  0  0
  1  2  1  0  0  0  0
  2  3  2  0  0  0  0
  2  4  1  0  0  0  0
  4  5  2  0  0  0  0
  5  6  1  0  0  0  0
  6  7  2  0  0  0  0
  7  8  1  0  0  0  0
  8  9  1  0  0  0  0
  9 10  2  0  0  0  0
 11  9  1  1  0  0  0
 11 12  1  0  0  0  0
 12 13  1  0  0  0  0
 13 14  1  0  0  0  0
 14 15  1  0  0  0  0
 15 16  2  0  0  0  0
 12 16  1  0  0  0  0
 17 14  1  1  0  0  0
 11 17  1  0  0  0  0
 17 18  1  0  0  0  0
  8 18  1  0  0  0  0
 18 19  2  0  0  0  0
  7 20  1  0  0  0  0
 20 21  2  0  0  0  0
 21 22  1  0  0  0  0
 22 23  2  0  0  0  0
 23 24  1  0  0  0  0
 24 25  2  0  0  0  0
  4 25  1  0  0  0  0
 20 25  1  0  0  0  0
M  END
> <chemblId>
CHEMBL181571

> <bioactivity__type>
Ki

> <units>
nM

> <value>
0.75

$$$$

  CDK     11271516122D 0   0.00000     0.00000     0

 22 26  0  0  0  0              1 V2000 
    2.3708    2.6405    0.0000 O   0  0  0  0  0  0  0  0  0  0  0  0
    1.9070    1.2140    0.0000 C   0  0  0  0  0  0  0  0  0  0  0  0
    0.4800    0.7500    0.0000 C   0  0  0  0  0  0  0  0  0  0  0  0
   -0.8190    1.5000    0.0000 C   0  0  0  0  0  0  0  0  0  0  0  0
   -1.6860   -0.0000    0.0000 C   0  0  0  0  0  0  0  0  0  0  0  0
   -0.8190   -1.4990    0.0000 C   0  0  0  0  0  0  0  0  0  0  0  0
   -2.1190   -0.7500    0.0000 C   0  0  0  0  0  0  0  0  0  0  0  0
   -2.1190    0.7500    0.0000 C   0  0  0  0  0  0  0  0  0  0  0  0
    0.4800   -0.7500    0.0000 C   0  0  0  0  0  0  0  0  0  0  0  0
    1.9070   -1.2140    0.0000 C   0  0  0  0  0  0  0  0  0  0  0  0
    2.3708   -2.6405    0.0000 O   0  0  0  0  0  0  0  0  0  0  0  0
    2.7880    0.0000    0.0000 N   0  0  0  0  0  0  0  0  0  0  0  0
    4.2880    0.0000    0.0000 C   0  0  0  0  0  0  0  0  0  0  0  0
    5.0380    1.2990    0.0000 C   0  0  0  0  0  0  0  0  0  0  0  0
    6.5380    1.2990    0.0000 C   0  0  0  0  0  0  0  0  0  0  0  0
    7.2880   -0.0000    0.0000 C   0  0  0  0  0  0  0  0  0  0  0  0
    8.7880   -0.0000    0.0000 C   0  0  0  0  0  0  0  0  0  0  0  0
    9.5380   -1.2990    0.0000 C   0  0  0  0  0  0  0  0  0  0  0  0
    8.7880   -2.5981    0.0000 C   0  0  0  0  0  0  0  0  0  0  0  0
    7.2880   -2.5981    0.0000 C   0  0  0  0  0  0  0  0  0  0  0  0
    6.5380   -1.2990    0.0000 C   0  0  0  0  0  0  0  0  0  0  0  0
    5.0380   -1.2990    0.0000 C   0  0  0  0  0  0  0  0  0  0  0  0
  1  2  2  0  0  0  0
  3  2  1  1  0  0  0
  3  4  1  0  0  0  0
  4  5  1  0  0  0  0
  5  6  1  0  0  0  0
  6  7  1  0  0  0  0
  7  8  2  0  0  0  0
  4  8  1  0  0  0  0
  9  6  1  1  0  0  0
  3  9  1  0  0  0  0
  9 10  1  0  0  0  0
 10 11  2  0  0  0  0
 10 12  1  0  0  0  0
  2 12  1  0  0  0  0
 12 13  1  0  0  0  0
 13 14  2  0  0  0  0
 14 15  1  0  0  0  0
 15 16  2  0  0  0  0
 16 17  1  0  0  0  0
 17 18  2  0  0  0  0
 18 19  1  0  0  0  0
 19 20  2  0  0  0  0
 20 21  1  0  0  0  0
 16 21  1  0  0  0  0
 21 22  2  0  0  0  0
 13 22  1  0  0  0  0
M  END
> <chemblId>
CHEMBL181674

> <bioactivity__type>
Ki

> <units>
nM

> <value>
147.5

$$$$

  CDK     11271516122D 0   0.00000     0.00000     0

 22 26  0  0  0  0              1 V2000 
    2.3708    2.6405    0.0000 O   0  0  0  0  0  0  0  0  0  0  0  0
    1.9070    1.2140    0.0000 C   0  0  0  0  0  0  0  0  0  0  0  0
    0.4800    0.7500    0.0000 C   0  0  0  0  0  0  0  0  0  0  0  0
   -0.8190    1.5000    0.0000 C   0  0  0  0  0  0  0  0  0  0  0  0
   -1.6860   -0.0000    0.0000 C   0  0  0  0  0  0  0  0  0  0  0  0
   -0.8190   -1.4990    0.0000 C   0  0  0  0  0  0  0  0  0  0  0  0
   -2.1190   -0.7500    0.0000 C   0  0  0  0  0  0  0  0  0  0  0  0
   -2.1190    0.7500    0.0000 C   0  0  0  0  0  0  0  0  0  0  0  0
    0.4800   -0.7500    0.0000 C   0  0  0  0  0  0  0  0  0  0  0  0
    1.9070   -1.2140    0.0000 C   0  0  0  0  0  0  0  0  0  0  0  0
    2.3708   -2.6405    0.0000 O   0  0  0  0  0  0  0  0  0  0  0  0
    2.7880    0.0000    0.0000 N   0  0  0  0  0  0  0  0  0  0  0  0
    4.2880    0.0000    0.0000 C   0  0  0  0  0  0  0  0  0  0  0  0
    5.0380   -1.2990    0.0000 C   0  0  0  0  0  0  0  0  0  0  0  0
    6.5380   -1.2990    0.0000 C   0  0  0  0  0  0  0  0  0  0  0  0
    7.2880    0.0000    0.0000 C   0  0  0  0  0  0  0  0  0  0  0  0
    8.7880    0.0000    0.0000 C   0  0  0  0  0  0  0  0  0  0  0  0
    9.5380    1.2990    0.0000 C   0  0  0  0  0  0  0  0  0  0  0  0
    8.7880    2.5981    0.0000 C   0  0  0  0  0  0  0  0  0  0  0  0
    7.2880    2.5981    0.0000 N   0  0  0  0  0  0  0  0  0  0  0  0
    6.5380    1.2990    0.0000 C   0  0  0  0  0  0  0  0  0  0  0  0
    5.0380    1.2990    0.0000 C   0  0  0  0  0  0  0  0  0  0  0  0
  1  2  2  0  0  0  0
  3  2  1  1  0  0  0
  3  4  1  0  0  0  0
  4  5  1  0  0  0  0
  5  6  1  0  0  0  0
  6  7  1  0  0  0  0
  7  8  2  0  0  0  0
  4  8  1  0  0  0  0
  9  6  1  1  0  0  0
  3  9  1  0  0  0  0
  9 10  1  0  0  0  0
 10 11  2  0  0  0  0
 10 12  1  0  0  0  0
  2 12  1  0  0  0  0
 12 13  1  0  0  0  0
 13 14  2  0  0  0  0
 14 15  1  0  0  0  0
 15 16  2  0  0  0  0
 16 17  1  0  0  0  0
 17 18  2  0  0  0  0
 18 19  1  0  0  0  0
 19 20  2  0  0  0  0
 20 21  1  0  0  0  0
 16 21  1  0  0  0  0
 21 22  2  0  0  0  0
 13 22  1  0  0  0  0
M  END
> <chemblId>
CHEMBL181722

> <bioactivity__type>
Ki

> <units>
nM

> <value>
271.5

$$$$

  CDK     11271516122D 0   0.00000     0.00000     0

 21 24  0  0  0  0              1 V2000 
    9.5380   -1.2990    0.0000 O   0  5  0  0  0  0  0  0  0  0  0  0
    8.7880   -0.0000    0.0000 N   0  3  0  0  0  0  0  0  0  0  0  0
    9.5380    1.2990    0.0000 O   0  0  0  0  0  0  0  0  0  0  0  0
    7.2880   -0.0000    0.0000 C   0  0  0  0  0  0  0  0  0  0  0  0
    6.5380    1.2990    0.0000 C   0  0  0  0  0  0  0  0  0  0  0  0
    5.0380    1.2990    0.0000 C   0  0  0  0  0  0  0  0  0  0  0  0
    4.2880    0.0000    0.0000 C   0  0  0  0  0  0  0  0  0  0  0  0
    5.0380   -1.2990    0.0000 C   0  0  0  0  0  0  0  0  0  0  0  0
    6.5380   -1.2990    0.0000 C   0  0  0  0  0  0  0  0  0  0  0  0
    2.7880   -0.0000    0.0000 N   0  0  0  0  0  0  0  0  0  0  0  0
    1.9070    1.2140    0.0000 C   0  0  0  0  0  0  0  0  0  0  0  0
    2.3708    2.6405    0.0000 O   0  0  0  0  0  0  0  0  0  0  0  0
    0.4800    0.7500    0.0000 C   0  0  0  0  0  0  0  0  0  0  0  0
   -0.8190    1.5000    0.0000 C   0  0  0  0  0  0  0  0  0  0  0  0
   -1.6860   -0.0000    0.0000 C   0  0  0  0  0  0  0  0  0  0  0  0
   -0.8190   -1.4990    0.0000 C   0  0  0  0  0  0  0  0  0  0  0  0
   -2.1190   -0.7500    0.0000 C   0  0  0  0  0  0  0  0  0  0  0  0
   -2.1190    0.7500    0.0000 C   0  0  0  0  0  0  0  0  0  0  0  0
    0.4800   -0.7500    0.0000 C   0  0  0  0  0  0  0  0  0  0  0  0
    1.9070   -1.2140    0.0000 C   0  0  0  0  0  0  0  0  0  0  0  0
    2.3708   -2.6405    0.0000 O   0  0  0  0  0  0  0  0  0  0  0  0
  1  2  1  0  0  0  0
  2  3  2  0  0  0  0
  2  4  1  0  0  0  0
  4  5  2  0  0  0  0
  5  6  1  0  0  0  0
  6  7  2  0  0  0  0
  7  8  1  0  0  0  0
  8  9  2  0  0  0  0
  4  9  1  0  0  0  0
  7 10  1  0  0  0  0
 10 11  1  0  0  0  0
 11 12  2  0  0  0  0
 13 11  1  1  0  0  0
 13 14  1  0  0  0  0
 14 15  1  0  0  0  0
 15 16  1  0  0  0  0
 16 17  1  0  0  0  0
 17 18  2  0  0  0  0
 14 18  1  0  0  0  0
 19 16  1  1  0  0  0
 13 19  1  0  0  0  0
 19 20  1  0  0  0  0
 10 20  1  0  0  0  0
 20 21  2  0  0  0  0
M  END
> <chemblId>
CHEMBL182186

> <bioactivity__type>
Ki

> <units>
nM

> <value>
102.0

$$$$

  CDK     11271516122D 0   0.00000     0.00000     0

 20 23  0  0  0  0              1 V2000 
    7.2880    2.5981    0.0000 C   0  0  0  0  0  0  0  0  0  0  0  0
    6.5380    1.2990    0.0000 C   0  0  0  0  0  0  0  0  0  0  0  0
    5.0380    1.2990    0.0000 C   0  0  0  0  0  0  0  0  0  0  0  0
    4.2880    0.0000    0.0000 C   0  0  0  0  0  0  0  0  0  0  0  0
    5.0380   -1.2990    0.0000 C   0  0  0  0  0  0  0  0  0  0  0  0
    6.5380   -1.2990    0.0000 C   0  0  0  0  0  0  0  0  0  0  0  0
    7.2880    0.0000    0.0000 C   0  0  0  0  0  0  0  0  0  0  0  0
    8.7880    0.0000    0.0000 Br  0  0  0  0  0  0  0  0  0  0  0  0
    2.7880    0.0000    0.0000 N   0  0  0  0  0  0  0  0  0  0  0  0
    1.9070    1.2140    0.0000 C   0  0  0  0  0  0  0  0  0  0  0  0
    2.3708    2.6405    0.0000 O   0  0  0  0  0  0  0  0  0  0  0  0
    0.4800    0.7500    0.0000 C   0  0  0  0  0  0  0  0  0  0  0  0
   -0.8190    1.5000    0.0000 C   0  0  0  0  0  0  0  0  0  0  0  0
   -1.6860   -0.0000    0.0000 C   0  0  0  0  0  0  0  0  0  0  0  0
   -0.8190   -1.4990    0.0000 C   0  0  0  0  0  0  0  0  0  0  0  0
   -2.1190   -0.7500    0.0000 C   0  0  0  0  0  0  0  0  0  0  0  0
   -2.1190    0.7500    0.0000 C   0  0  0  0  0  0  0  0  0  0  0  0
    0.4800   -0.7500    0.0000 C   0  0  0  0  0  0  0  0  0  0  0  0
    1.9070   -1.2140    0.0000 C   0  0  0  0  0  0  0  0  0  0  0  0
    2.3708   -2.6405    0.0000 O   0  0  0  0  0  0  0  0  0  0  0  0
  1  2  1  0  0  0  0
  2  3  2  0  0  0  0
  3  4  1  0  0  0  0
  4  5  2  0  0  0  0
  5  6  1  0  0  0  0
  6  7  2  0  0  0  0
  2  7  1  0  0  0  0
  7  8  1  0  0  0  0
  4  9  1  0  0  0  0
  9 10  1  0  0  0  0
 10 11  2  0  0  0  0
 12 10  1  1  0  0  0
 12 13  1  0  0  0  0
 13 14  1  0  0  0  0
 14 15  1  0  0  0  0
 15 16  1  0  0  0  0
 16 17  2  0  0  0  0
 13 17  1  0  0  0  0
 18 15  1  1  0  0  0
 12 18  1  0  0  0  0
 18 19  1  0  0  0  0
  9 19  1  0  0  0  0
 19 20  2  0  0  0  0
M  END
> <chemblId>
CHEMBL182236

> <bioactivity__type>
Ki

> <units>
nM

> <value>
64.3

$$$$

  CDK     11271516122D 0   0.00000     0.00000     0

 23 26  0  0  0  0              1 V2000 
    8.3083   -1.8481    0.0000 F   0  0  0  0  0  0  0  0  0  0  0  0
    6.8083   -1.8481    0.0000 C   0  0  0  0  0  0  0  0  0  0  0  0
    5.3987   -2.3611    0.0000 F   0  0  0  0  0  0  0  0  0  0  0  0
    7.0687   -3.3253    0.0000 F   0  0  0  0  0  0  0  0  0  0  0  0
    6.0583   -0.5490    0.0000 C   0  0  0  0  0  0  0  0  0  0  0  0
    6.8083    0.7500    0.0000 C   0  0  0  0  0  0  0  0  0  0  0  0
    6.0583    2.0490    0.0000 C   0  0  0  0  0  0  0  0  0  0  0  0
    4.5583    2.0490    0.0000 C   0  0  0  0  0  0  0  0  0  0  0  0
    3.8083    0.7500    0.0000 C   0  0  0  0  0  0  0  0  0  0  0  0
    4.5583   -0.5490    0.0000 C   0  0  0  0  0  0  0  0  0  0  0  0
    2.3083    0.7500    0.0000 N   0  0  0  0  0  0  0  0  0  0  0  0
    1.4266   -0.4635    0.0000 C   0  0  0  0  0  0  0  0  0  0  0  0
    1.8901   -1.8901    0.0000 O   0  0  0  0  0  0  0  0  0  0  0  0
    0.0000    0.0000    0.0000 C   0  0  0  0  0  0  0  0  0  0  0  0
   -1.2990   -0.7500    0.0000 C   0  0  0  0  0  0  0  0  0  0  0  0
   -2.5981   -0.0000    0.0000 C   0  0  0  0  0  0  0  0  0  0  0  0
   -2.5981    1.5000    0.0000 C   0  0  0  0  0  0  0  0  0  0  0  0
   -1.2990    2.2500    0.0000 C   0  0  0  0  0  0  0  0  0  0  0  0
   -4.4452   -0.3711    0.0000 C   0  0  0  0  0  0  0  0  0  0  0  0
   -4.4452    1.8711    0.0000 C   0  0  0  0  0  0  0  0  0  0  0  0
    0.0000    1.5000    0.0000 C   0  0  0  0  0  0  0  0  0  0  0  0
    1.4266    1.9635    0.0000 C   0  0  0  0  0  0  0  0  0  0  0  0
    1.8901    3.3901    0.0000 O   0  0  0  0  0  0  0  0  0  0  0  0
  1  2  1  0  0  0  0
  2  3  1  0  0  0  0
  2  4  1  0  0  0  0
  2  5  1  0  0  0  0
  5  6  2  0  0  0  0
  6  7  1  0  0  0  0
  7  8  2  0  0  0  0
  8  9  1  0  0  0  0
  9 10  2  0  0  0  0
  5 10  1  0  0  0  0
  9 11  1  0  0  0  0
 11 12  1  0  0  0  0
 12 13  2  0  0  0  0
 14 12  1  6  0  0  0
 14 15  1  0  0  0  0
 15 16  1  0  0  0  0
 16 17  1  0  0  0  0
 17 18  1  0  0  0  0
 18 19  1  0  0  0  0
 19 20  2  0  0  0  0
 15 20  1  0  0  0  0
 21 18  1  6  0  0  0
 14 21  1  0  0  0  0
 21 22  1  0  0  0  0
 11 22  1  0  0  0  0
 22 23  2  0  0  0  0
M  END
> <chemblId>
CHEMBL182412

> <bioactivity__type>
Ki

> <units>
nM

> <value>
59.5

$$$$

  CDK     11271516122D 0   0.00000     0.00000     0

 20 23  0  0  0  0              1 V2000 
    8.7880   -0.0000    0.0000 Cl  0  0  0  0  0  0  0  0  0  0  0  0
    7.2880   -0.0000    0.0000 C   0  0  0  0  0  0  0  0  0  0  0  0
    6.5380    1.2990    0.0000 C   0  0  0  0  0  0  0  0  0  0  0  0
    5.0380    1.2990    0.0000 C   0  0  0  0  0  0  0  0  0  0  0  0
    4.2880    0.0000    0.0000 C   0  0  0  0  0  0  0  0  0  0  0  0
    5.0380   -1.2990    0.0000 C   0  0  0  0  0  0  0  0  0  0  0  0
    6.5380   -1.2990    0.0000 C   0  0  0  0  0  0  0  0  0  0  0  0
    7.2880   -2.5981    0.0000 Cl  0  0  0  0  0  0  0  0  0  0  0  0
    2.7880   -0.0000    0.0000 N   0  0  0  0  0  0  0  0  0  0  0  0
    1.9070    1.2140    0.0000 C   0  0  0  0  0  0  0  0  0  0  0  0
    2.3708    2.6405    0.0000 O   0  0  0  0  0  0  0  0  0  0  0  0
    0.4800    0.7500    0.0000 C   0  0  0  0  0  0  0  0  0  0  0  0
   -0.8190    1.5000    0.0000 C   0  0  0  0  0  0  0  0  0  0  0  0
   -1.6860   -0.0000    0.0000 C   0  0  0  0  0  0  0  0  0  0  0  0
   -0.8190   -1.4990    0.0000 C   0  0  0  0  0  0  0  0  0  0  0  0
   -2.1190   -0.7500    0.0000 C   0  0  0  0  0  0  0  0  0  0  0  0
   -2.1190    0.7500    0.0000 C   0  0  0  0  0  0  0  0  0  0  0  0
    0.4800   -0.7500    0.0000 C   0  0  0  0  0  0  0  0  0  0  0  0
    1.9070   -1.2140    0.0000 C   0  0  0  0  0  0  0  0  0  0  0  0
    2.3708   -2.6405    0.0000 O   0  0  0  0  0  0  0  0  0  0  0  0
  1  2  1  0  0  0  0
  2  3  2  0  0  0  0
  3  4  1  0  0  0  0
  4  5  2  0  0  0  0
  5  6  1  0  0  0  0
  6  7  2  0  0  0  0
  2  7  1  0  0  0  0
  7  8  1  0  0  0  0
  5  9  1  0  0  0  0
  9 10  1  0  0  0  0
 10 11  2  0  0  0  0
 12 10  1  1  0  0  0
 12 13  1  0  0  0  0
 13 14  1  0  0  0  0
 14 15  1  0  0  0  0
 15 16  1  0  0  0  0
 16 17  2  0  0  0  0
 13 17  1  0  0  0  0
 18 15  1  1  0  0  0
 12 18  1  0  0  0  0
 18 19  1  0  0  0  0
  9 19  1  0  0  0  0
 19 20  2  0  0  0  0
M  END
> <chemblId>
CHEMBL182593

> <bioactivity__type>
Ki

> <units>
nM

> <value>
82.0

$$$$

  CDK     11271516122D 0   0.00000     0.00000     0

 24 28  0  0  0  0              1 V2000 
   -9.2762   -7.8707    0.0000 F   0  0  0  0  0  0  0  0  0  0  0  0
   -8.5262   -6.5717    0.0000 C   0  0  0  0  0  0  0  0  0  0  0  0
   -8.2658   -5.0945    0.0000 F   0  0  0  0  0  0  0  0  0  0  0  0
   -9.9358   -6.0587    0.0000 F   0  0  0  0  0  0  0  0  0  0  0  0
   -7.0262   -6.5717    0.0000 C   0  0  0  0  0  0  0  0  0  0  0  0
   -6.2762   -7.8707    0.0000 C   0  0  0  0  0  0  0  0  0  0  0  0
   -4.7762   -7.8707    0.0000 C   0  0  0  0  0  0  0  0  0  0  0  0
   -4.0262   -6.5717    0.0000 C   0  0  0  0  0  0  0  0  0  0  0  0
   -4.7762   -5.2727    0.0000 C   0  0  0  0  0  0  0  0  0  0  0  0
   -6.2762   -5.2727    0.0000 C   0  0  0  0  0  0  0  0  0  0  0  0
   -4.0262   -3.9736    0.0000 N   0  0  0  0  0  0  0  0  0  0  0  0
   -2.6325   -3.8967    0.0000 C   0  0  0  0  0  0  0  0  0  0  0  0
   -1.8274   -5.1623    0.0000 O   0  0  0  0  0  0  0  0  0  0  0  0
   -1.9012   -2.5352    0.0000 C   0  0  0  0  0  0  0  0  0  0  0  0
    0.0000    0.0000    0.0000 C   0  0  0  0  0  0  0  0  0  0  0  0
   -1.2990   -0.7500    0.0000 C   0  0  0  0  0  0  0  0  0  0  0  0
   -2.5981   -0.0000    0.0000 C   0  0  0  0  0  0  0  0  0  0  0  0
   -2.5981    1.5000    0.0000 C   0  0  0  0  0  0  0  0  0  0  0  0
   -1.2990    2.2500    0.0000 C   0  0  0  0  0  0  0  0  0  0  0  0
    0.0000    3.0000    0.0000 C   0  0  0  0  0  0  0  0  0  0  0  0
    0.0000    1.5000    0.0000 C   0  0  0  0  0  0  0  0  0  0  0  0
   -3.8430   -1.4141    0.0000 C   0  0  0  0  0  0  0  0  0  0  0  0
   -4.6565   -2.7282    0.0000 C   0  0  0  0  0  0  0  0  0  0  0  0
   -6.1551   -2.6638    0.0000 O   0  0  0  0  0  0  0  0  0  0  0  0
  1  2  1  0  0  0  0
  2  3  1  0  0  0  0
  2  4  1  0  0  0  0
  2  5  1  0  0  0  0
  5  6  2  0  0  0  0
  6  7  1  0  0  0  0
  7  8  2  0  0  0  0
  8  9  1  0  0  0  0
  9 10  2  0  0  0  0
  5 10  1  0  0  0  0
  9 11  1  0  0  0  0
 11 12  1  0  0  0  0
 12 13  2  0  0  0  0
 14 12  1  1  0  0  0
 14 15  1  0  0  0  0
 15 16  1  0  0  0  0
 16 17  2  0  0  0  0
 17 18  1  0  0  0  0
 18 19  1  0  0  0  0
 19 20  1  1  0  0  0
 21 20  1  1  0  0  0
[truncated: 1,234,111 more chars]
