# Supplementary material for: Comparison of Quantitative and Qualitative (Q)SAR Models Created for the Prediction of Ki and IC50 Values of Antitarget Inhibitors
Source: Front Pharmacol. 2018 Oct 10;9:1136. doi: 10.3389/fphar.2018.01136 (PMC6192375; doi:10.3389/fphar.2018.01136)
Supplement: Supplementary file 3 [file Data_Sheet_3.ZIP › DataSets/CHRM1_IC50.sdf]

  CDK     11301514152D 0   0.00000     0.00000     0

 27 30  0  0  0  0              1 V2000 
    7.2315   -3.7148    0.0000 C   0  0  0  0  0  0  0  0  0  0  0  0
    6.9195   -2.2476    0.0000 S   0  0  0  0  0  0  0  0  0  0  0  0
    8.0341   -1.2438    0.0000 O   0  0  0  0  0  0  0  0  0  0  0  0
    5.4929   -1.7842    0.0000 C   0  0  0  0  0  0  0  0  0  0  0  0
    5.1809   -0.3170    0.0000 C   0  0  0  0  0  0  0  0  0  0  0  0
    3.7543    0.1464    0.0000 C   0  0  0  0  0  0  0  0  0  0  0  0
    2.6396   -0.8574    0.0000 C   0  0  0  0  0  0  0  0  0  0  0  0
    2.9516   -2.3246    0.0000 C   0  0  0  0  0  0  0  0  0  0  0  0
    4.3782   -2.7880    0.0000 C   0  0  0  0  0  0  0  0  0  0  0  0
    1.2130   -0.3940    0.0000 C   0  0  0  0  0  0  0  0  0  0  0  0
    0.0000   -1.2760    0.0000 N   0  0  0  0  0  0  0  0  0  0  0  0
   -1.2130   -0.3940    0.0000 C   0  0  0  0  0  0  0  0  0  0  0  0
   -2.6396   -0.8574    0.0000 C   0  0  0  0  0  0  0  0  0  0  0  0
   -3.7543    0.1464    0.0000 C   0  0  0  0  0  0  0  0  0  0  0  0
   -5.1809   -0.3170    0.0000 C   0  0  0  0  0  0  0  0  0  0  0  0
   -5.4929   -1.7842    0.0000 C   0  0  0  0  0  0  0  0  0  0  0  0
   -6.9195   -2.2476    0.0000 F   0  0  0  0  0  0  0  0  0  0  0  0
   -4.3782   -2.7880    0.0000 C   0  0  0  0  0  0  0  0  0  0  0  0
   -2.9516   -2.3246    0.0000 C   0  0  0  0  0  0  0  0  0  0  0  0
   -0.7500    1.0320    0.0000 C   0  0  0  0  0  0  0  0  0  0  0  0
    0.7500    1.0320    0.0000 N   0  0  0  0  0  0  0  0  0  0  0  0
   -1.6318    2.2454    0.0000 C   0  0  0  0  0  0  0  0  0  0  0  0
   -1.0218    3.6158    0.0000 C   0  0  0  0  0  0  0  0  0  0  0  0
   -1.9037    4.8292    0.0000 C   0  0  0  0  0  0  0  0  0  0  0  0
   -3.3954    4.6723    0.0000 N   0  0  0  0  0  0  0  0  0  0  0  0
   -4.0054    3.3019    0.0000 C   0  0  0  0  0  0  0  0  0  0  0  0
   -3.1236    2.0885    0.0000 C   0  0  0  0  0  0  0  0  0  0  0  0
  1  2  1  0  0  0  0
  2  3  2  0  0  0  0
  2  4  1  0  0  0  0
  4  5  2  0  0  0  0
  5  6  1  0  0  0  0
  6  7  2  0  0  0  0
  7  8  1  0  0  0  0
  8  9  2  0  0  0  0
  4  9  1  0  0  0  0
  7 10  1  0  0  0  0
 10 11  2  0  0  0  0
 11 12  1  0  0  0  0
 12 13  1  0  0  0  0
 13 14  1  0  0  0  0
 14 15  2  0  0  0  0
 15 16  1  0  0  0  0
 16 17  1  0  0  0  0
 16 18  2  0  0  0  0
 18 19  1  0  0  0  0
 13 19  2  0  0  0  0
 12 20  2  0  0  0  0
 20 21  1  0  0  0  0
 10 21  1  0  0  0  0
 20 22  1  0  0  0  0
 22 23  1  0  0  0  0
 23 24  2  0  0  0  0
 24 25  1  0  0  0  0
 25 26  2  0  0  0  0
 26 27  1  0  0  0  0
 22 27  2  0  0  0  0
M  END
> <chemblId>
CHEMBL10

> <bioactivity__type>
IC50

> <units>
nM

> <value>
10666.0

$$$$
 stripped
BRStripMol11301514152D 0   0.00000     0.00000     0
This file has been stripped
 17 19  0  0  0  0              1 V2000 
    7.3653    9.1739    0.0000 Cl  0  0  0  0  0  0  0  0  0  0  0  0
    6.7552    7.8036    0.0000 C   0  0  0  0  0  0  0  0  0  0  0  0
    5.2880    7.4918    0.0000 C   0  0  0  0  0  0  0  0  0  0  0  0
    5.1311    6.0000    0.0000 C   0  0  0  0  0  0  0  0  0  0  0  0
    3.8321    5.2500    0.0000 C   0  0  0  0  0  0  0  0  0  0  0  0
    3.8321    3.7500    0.0000 O   0  0  0  0  0  0  0  0  0  0  0  0
    2.5331    3.0000    0.0000 N   0  0  0  0  0  0  0  0  0  0  0  0
    2.5330    1.5000    0.0000 C   0  0  0  0  0  0  0  0  0  0  0  0
    1.2340    0.7500    0.0000 C   0  0  0  0  0  0  0  0  0  0  0  0
    1.2340   -0.7500    0.0000 C   0  0  0  0  0  0  0  0  0  0  0  0
   -0.0650   -1.5000    0.0000 N   0  0  0  0  0  0  0  0  0  0  0  0
   -1.3640   -0.7500    0.0000 C   0  0  0  0  0  0  0  0  0  0  0  0
   -1.3640    0.7500    0.0000 C   0  0  0  0  0  0  0  0  0  0  0  0
   -0.0650    1.5000    0.0000 C   0  0  0  0  0  0  0  0  0  0  0  0
    0.3920   -0.0000    0.0000 C   0  0  0  0  0  0  0  0  0  0  0  0
    6.5015    5.3899    0.0000 O   0  0  0  0  0  0  0  0  0  0  0  0
    7.5052    6.5046    0.0000 N   0  0  0  0  0  0  0  0  0  0  0  0
  1  2  1  0  0  0  0
  2  3  1  0  0  0  0
  3  4  2  0  0  0  0
  4  5  1  0  0  0  0
  5  6  1  0  0  0  0
  6  7  1  0  0  0  0
  7  8  2  0  0  0  0
  8  9  1  0  0  0  0
  9 10  1  0  0  0  0
 10 11  1  0  0  0  0
 11 12  1  0  0  0  0
 12 13  1  0  0  0  0
 13 14  1  0  0  0  0
  9 14  1  0  0  0  0
 14 15  1  0  0  0  0
 11 15  1  0  0  0  0
  4 16  1  0  0  0  0
 16 17  1  0  0  0  0
  2 17  2  0  0  0  0
M  END
> <chemblId>
CHEMBL100209

> <bioactivity__type>
IC50

> <units>
nM

> <value>
7472.0

$$$$

  CDK     11301514152D 0   0.00000     0.00000     0

 17 18  0  0  0  0              1 V2000 
    6.3779   -4.3602    0.0000 C   0  0  0  0  0  0  0  0  0  0  0  0
    5.4965   -3.1465    0.0000 C   0  0  0  0  0  0  0  0  0  0  0  0
    4.0047   -3.3029    0.0000 C   0  0  0  0  0  0  0  0  0  0  0  0
    3.1232   -2.0892    0.0000 C   0  0  0  0  0  0  0  0  0  0  0  0
    1.6314   -2.2457    0.0000 O   0  0  0  0  0  0  0  0  0  0  0  0
    0.7500   -1.0320    0.0000 C   0  0  0  0  0  0  0  0  0  0  0  0
    1.2140    0.3940    0.0000 N   0  0  0  0  0  0  0  0  0  0  0  0
    0.0000    1.2760    0.0000 S   0  0  0  0  0  0  0  0  0  0  0  0
   -1.2140    0.3940    0.0000 N   0  0  0  0  0  0  0  0  0  0  0  0
   -0.7500   -1.0320    0.0000 C   0  0  0  0  0  0  0  0  0  0  0  0
   -1.6314   -2.2457    0.0000 C   0  0  0  0  0  0  0  0  0  0  0  0
   -3.1232   -2.0892    0.0000 C   0  0  0  0  0  0  0  0  0  0  0  0
   -4.0047   -3.3029    0.0000 C   0  0  0  0  0  0  0  0  0  0  0  0
   -3.3943   -4.6731    0.0000 C   0  0  0  0  0  0  0  0  0  0  0  0
   -1.9025   -4.8296    0.0000 N   0  0  0  0  0  0  0  0  0  0  0  0
   -1.2921   -6.1998    0.0000 C   0  0  0  0  0  0  0  0  0  0  0  0
   -1.0210   -3.6159    0.0000 C   0  0  0  0  0  0  0  0  0  0  0  0
  1  2  1  0  0  0  0
  2  3  1  0  0  0  0
  3  4  1  0  0  0  0
  4  5  1  0  0  0  0
  5  6  1  0  0  0  0
  6  7  2  0  0  0  0
  7  8  1  0  0  0  0
  8  9  1  0  0  0  0
  9 10  2  0  0  0  0
  6 10  1  0  0  0  0
 10 11  1  0  0  0  0
 11 12  2  0  0  0  0
 12 13  1  0  0  0  0
 13 14  1  0  0  0  0
 14 15  1  0  0  0  0
 15 16  1  0  0  0  0
 15 17  1  0  0  0  0
 11 17  1  0  0  0  0
M  END
> <chemblId>
CHEMBL101054

> <bioactivity__type>
IC50

> <units>
nM

> <value>
28.18

$$$$

  CDK     11301514152D 0   0.00000     0.00000     0

 28 31  0  0  0  0              1 V2000 
   -9.7656    6.1254    0.0000 Br  0  0  0  0  0  0  0  0  0  0  0  0
   -8.8014    4.9763    0.0000 C   0  0  0  0  0  0  0  0  0  0  0  0
   -9.3144    3.5668    0.0000 C   0  0  0  0  0  0  0  0  0  0  0  0
   -8.3502    2.4177    0.0000 C   0  0  0  0  0  0  0  0  0  0  0  0
   -6.8730    2.6782    0.0000 C   0  0  0  0  0  0  0  0  0  0  0  0
   -5.9088    1.5291    0.0000 C   0  0  0  0  0  0  0  0  0  0  0  0
   -4.4316    1.7896    0.0000 N   0  0  0  0  0  0  0  0  0  0  0  0
   -3.4675    0.6405    0.0000 C   0  0  0  0  0  0  0  0  0  0  0  0
   -1.9902    0.9010    0.0000 C   0  0  0  0  0  0  0  0  0  0  0  0
   -1.4772    2.3105    0.0000 C   0  0  0  0  0  0  0  0  0  0  0  0
   -2.4414    3.4596    0.0000 C   0  0  0  0  0  0  0  0  0  0  0  0
   -3.9186    3.1991    0.0000 C   0  0  0  0  0  0  0  0  0  0  0  0
   -0.0000    2.5710    0.0000 C   0  0  0  0  0  0  0  0  0  0  0  0
    1.4772    2.3105    0.0000 C   0  0  0  0  0  0  0  0  0  0  0  0
    2.4414    3.4596    0.0000 C   0  0  0  0  0  0  0  0  0  0  0  0
    1.9284    4.8691    0.0000 C   0  0  0  0  0  0  0  0  0  0  0  0
    2.8925    6.0182    0.0000 O   0  0  0  0  0  0  0  0  0  0  0  0
    0.4512    5.1296    0.0000 N   0  0  0  0  0  0  0  0  0  0  0  0
   -0.5130    3.9805    0.0000 C   0  0  0  0  0  0  0  0  0  0  0  0
   -1.9902    4.2410    0.0000 O   0  0  0  0  0  0  0  0  0  0  0  0
    0.0000    1.0710    0.0000 C   0  0  0  0  0  0  0  0  0  0  0  0
    1.2990    0.3210    0.0000 C   0  0  0  0  0  0  0  0  0  0  0  0
    1.2990   -1.1790    0.0000 C   0  0  0  0  0  0  0  0  0  0  0  0
    0.0000   -1.9290    0.0000 C   0  0  0  0  0  0  0  0  0  0  0  0
   -1.2990   -1.1790    0.0000 C   0  0  0  0  0  0  0  0  0  0  0  0
   -1.2990    0.3210    0.0000 C   0  0  0  0  0  0  0  0  0  0  0  0
   -6.3600    4.0877    0.0000 C   0  0  0  0  0  0  0  0  0  0  0  0
   -7.3242    5.2368    0.0000 C   0  0  0  0  0  0  0  0  0  0  0  0
  1  2  1  0  0  0  0
  2  3  2  0  0  0  0
  3  4  1  0  0  0  0
  4  5  2  0  0  0  0
  5  6  1  0  0  0  0
  6  7  1  0  0  0  0
  7  8  1  0  0  0  0
  8  9  1  0  0  0  0
  9 10  1  0  0  0  0
 10 11  1  0  0  0  0
 11 12  1  0  0  0  0
  7 12  1  0  0  0  0
 10 13  1  0  0  0  0
 13 14  1  0  0  0  0
 14 15  1  0  0  0  0
 15 16  1  0  0  0  0
 16 17  2  0  0  0  0
 16 18  1  0  0  0  0
 18 19  1  0  0  0  0
 13 19  1  0  0  0  0
 19 20  2  0  0  0  0
 13 21  1  0  0  0  0
 21 22  2  0  0  0  0
 22 23  1  0  0  0  0
 23 24  2  0  0  0  0
 24 25  1  0  0  0  0
 25 26  2  0  0  0  0
 21 26  1  0  0  0  0
  5 27  1  0  0  0  0
 27 28  2  0  0  0  0
  2 28  1  0  0  0  0
M  END
> <chemblId>
CHEMBL10309

> <bioactivity__type>
IC50

> <units>
nM

> <value>
9600.0

$$$$

  CDK     11301514152D 0   0.00000     0.00000     0

 25 28  0  0  0  0              1 V2000 
    0.0009    5.3140    0.0000 Cl  0  0  0  0  0  0  0  0  0  0  0  0
   -1.2983    4.5643    0.0000 C   0  0  0  0  0  0  0  0  0  0  0  0
   -2.5972    5.3145    0.0000 C   0  0  0  0  0  0  0  0  0  0  0  0
   -3.8964    4.5648    0.0000 C   0  0  0  0  0  0  0  0  0  0  0  0
   -3.8967    3.0648    0.0000 C   0  0  0  0  0  0  0  0  0  0  0  0
   -2.5978    2.3145    0.0000 C   0  0  0  0  0  0  0  0  0  0  0  0
   -1.2986    3.0643    0.0000 C   0  0  0  0  0  0  0  0  0  0  0  0
    0.0003    2.3140    0.0000 C   0  0  0  0  0  0  0  0  0  0  0  0
    1.4775    2.0532    0.0000 C   0  0  0  0  0  0  0  0  0  0  0  0
    1.9902    0.6436    0.0000 C   0  0  0  0  0  0  0  0  0  0  0  0
    3.4674    0.3828    0.0000 C   0  0  0  0  0  0  0  0  0  0  0  0
    4.4318    1.5317    0.0000 C   0  0  0  0  0  0  0  0  0  0  0  0
    3.9190    2.9414    0.0000 C   0  0  0  0  0  0  0  0  0  0  0  0
    2.4419    3.2021    0.0000 C   0  0  0  0  0  0  0  0  0  0  0  0
    0.5136    3.7234    0.0000 C   0  0  0  0  0  0  0  0  0  0  0  0
    1.9909    3.9836    0.0000 C   0  0  0  0  0  0  0  0  0  0  0  0
    2.5042    5.3931    0.0000 C   0  0  0  0  0  0  0  0  0  0  0  0
    1.5402    6.5423    0.0000 C   0  0  0  0  0  0  0  0  0  0  0  0
    0.0630    6.2821    0.0000 C   0  0  0  0  0  0  0  0  0  0  0  0
   -0.4504    4.8727    0.0000 C   0  0  0  0  0  0  0  0  0  0  0  0
    0.0000    0.8140    0.0000 N   0  0  0  0  0  0  0  0  0  0  0  0
   -1.2140   -0.0680    0.0000 C   0  0  0  0  0  0  0  0  0  0  0  0
   -0.7500   -1.4950    0.0000 C   0  0  0  0  0  0  0  0  0  0  0  0
    0.7500   -1.4950    0.0000 N   0  0  0  0  0  0  0  0  0  0  0  0
    1.2130   -0.0680    0.0000 C   0  0  0  0  0  0  0  0  0  0  0  0
  1  2  1  0  0  0  0
  2  3  2  0  0  0  0
  3  4  1  0  0  0  0
  4  5  2  0  0  0  0
  5  6  1  0  0  0  0
  6  7  2  0  0  0  0
  2  7  1  0  0  0  0
  7  8  1  0  0  0  0
  8  9  1  0  0  0  0
  9 10  2  0  0  0  0
 10 11  1  0  0  0  0
 11 12  2  0  0  0  0
 12 13  1  0  0  0  0
 13 14  2  0  0  0  0
  9 14  1  0  0  0  0
  8 15  1  0  0  0  0
 15 16  2  0  0  0  0
 16 17  1  0  0  0  0
 17 18  2  0  0  0  0
 18 19  1  0  0  0  0
 19 20  2  0  0  0  0
 15 20  1  0  0  0  0
  8 21  1  0  0  0  0
 21 22  1  0  0  0  0
 22 23  2  0  0  0  0
 23 24  1  0  0  0  0
 24 25  2  0  0  0  0
 21 25  1  0  0  0  0
M  END
> <chemblId>
CHEMBL104

> <bioactivity__type>
IC50

> <units>
nM

> <value>
6869.0

$$$$

  CDK     11301514152D 0   0.00000     0.00000     0

 29 31  0  0  0  0              1 V2000 
   11.6914    9.7499    0.0000 C   0  0  0  0  0  0  0  0  0  0  0  0
   11.6914    8.2499    0.0000 C   0  0  0  0  0  0  0  0  0  0  0  0
   10.3923    7.4999    0.0000 N   0  0  0  0  0  0  0  0  0  0  0  0
    9.0933    8.2500    0.0000 C   0  0  0  0  0  0  0  0  0  0  0  0
    7.7942    7.5000    0.0000 C   0  0  0  0  0  0  0  0  0  0  0  0
    7.7942    6.0000    0.0000 N   0  0  0  0  0  0  0  0  0  0  0  0
    9.0933    5.2500    0.0000 C   0  0  0  0  0  0  0  0  0  0  0  0
   10.3923    5.9999    0.0000 C   0  0  0  0  0  0  0  0  0  0  0  0
    6.4952    5.2500    0.0000 C   0  0  0  0  0  0  0  0  0  0  0  0
    5.1961    6.0000    0.0000 C   0  0  0  0  0  0  0  0  0  0  0  0
    3.8971    5.2500    0.0000 C   0  0  0  0  0  0  0  0  0  0  0  0
    3.8971    3.7500    0.0000 C   0  0  0  0  0  0  0  0  0  0  0  0
    2.5981    3.0000    0.0000 N   0  0  0  0  0  0  0  0  0  0  0  0
    2.5980    1.5000    0.0000 C   0  0  0  0  0  0  0  0  0  0  0  0
    3.8971    0.7500    0.0000 O   0  0  0  0  0  0  0  0  0  0  0  0
    1.2990    0.7500    0.0000 C   0  0  0  0  0  0  0  0  0  0  0  0
   -0.0000    1.5000    0.0000 C   0  0  0  0  0  0  0  0  0  0  0  0
    0.0000    3.0000    0.0000 F   0  0  0  0  0  0  0  0  0  0  0  0
   -1.2990    0.7500    0.0000 C   0  0  0  0  0  0  0  0  0  0  0  0
   -2.5980    1.5000    0.0000 F   0  0  0  0  0  0  0  0  0  0  0  0
   -1.2990   -0.7500    0.0000 C   0  0  0  0  0  0  0  0  0  0  0  0
   -2.5980   -1.5000    0.0000 F   0  0  0  0  0  0  0  0  0  0  0  0
    0.0000   -1.5000    0.0000 C   0  0  0  0  0  0  0  0  0  0  0  0
   -0.0000   -3.0000    0.0000 F   0  0  0  0  0  0  0  0  0  0  0  0
    1.2990   -0.7500    0.0000 C   0  0  0  0  0  0  0  0  0  0  0  0
    2.5980   -1.5000    0.0000 F   0  0  0  0  0  0  0  0  0  0  0  0
    5.1961    3.0000    0.0000 C   0  0  0  0  0  0  0  0  0  0  0  0
    6.4952    3.7500    0.0000 C   0  0  0  0  0  0  0  0  0  0  0  0
    7.7942    3.0000    0.0000 Cl  0  0  0  0  0  0  0  0  0  0  0  0
  1  2  1  0  0  0  0
  2  3  1  0  0  0  0
  3  4  1  0  0  0  0
  4  5  1  0  0  0  0
  5  6  1  0  0  0  0
  6  7  1  0  0  0  0
  7  8  1  0  0  0  0
  3  8  1  0  0  0  0
  6  9  1  0  0  0  0
  9 10  2  0  0  0  0
 10 11  1  0  0  0  0
 11 12  2  0  0  0  0
 12 13  1  0  0  0  0
 13 14  1  0  0  0  0
 14 15  2  0  0  0  0
 14 16  1  0  0  0  0
 16 17  2  0  0  0  0
 17 18  1  0  0  0  0
 17 19  1  0  0  0  0
 19 20  1  0  0  0  0
 19 21  2  0  0  0  0
 21 22  1  0  0  0  0
 21 23  1  0  0  0  0
 23 24  1  0  0  0  0
 23 25  2  0  0  0  0
 16 25  1  0  0  0  0
 25 26  1  0  0  0  0
 12 27  1  0  0  0  0
 27 28  2  0  0  0  0
  9 28  1  0  0  0  0
 28 29  1  0  0  0  0
M  END
> <chemblId>
CHEMBL1090094

> <bioactivity__type>
IC50

> <units>
nM

> <value>
350.0

$$$$

  CDK     11301514152D 0   0.00000     0.00000     0

 26 28  0  0  0  0              1 V2000 
   11.7318    9.7077    0.0000 C   0  0  0  0  0  0  0  0  0  0  0  0
   11.7257    8.2077    0.0000 C   0  0  0  0  0  0  0  0  0  0  0  0
   10.4236    7.4630    0.0000 N   0  0  0  0  0  0  0  0  0  0  0  0
    9.1276    8.2183    0.0000 C   0  0  0  0  0  0  0  0  0  0  0  0
    7.8256    7.4736    0.0000 C   0  0  0  0  0  0  0  0  0  0  0  0
    7.8195    5.9736    0.0000 N   0  0  0  0  0  0  0  0  0  0  0  0
    9.1154    5.2183    0.0000 C   0  0  0  0  0  0  0  0  0  0  0  0
   10.4175    5.9630    0.0000 C   0  0  0  0  0  0  0  0  0  0  0  0
    6.5174    5.2289    0.0000 C   0  0  0  0  0  0  0  0  0  0  0  0
    5.2214    5.9841    0.0000 C   0  0  0  0  0  0  0  0  0  0  0  0
    3.9193    5.2394    0.0000 C   0  0  0  0  0  0  0  0  0  0  0  0
    3.9132    3.7394    0.0000 C   0  0  0  0  0  0  0  0  0  0  0  0
    2.6112    2.9947    0.0000 N   0  0  0  0  0  0  0  0  0  0  0  0
    2.6051    1.4947    0.0000 C   0  0  0  0  0  0  0  0  0  0  0  0
    3.9011    0.7394    0.0000 O   0  0  0  0  0  0  0  0  0  0  0  0
    1.3030    0.7500    0.0000 C   0  0  0  0  0  0  0  0  0  0  0  0
    1.3030   -0.7500    0.0000 C   0  0  0  0  0  0  0  0  0  0  0  0
    0.0280   -1.5000    0.0000 C   0  0  0  0  0  0  0  0  0  0  0  0
   -1.3220   -0.7500    0.0000 C   0  0  0  0  0  0  0  0  0  0  0  0
   -2.6148   -1.5107    0.0000 O   0  0  0  0  0  0  0  0  0  0  0  0
   -2.6024   -3.0106    0.0000 C   0  0  0  0  0  0  0  0  0  0  0  0
   -1.3220    0.7500    0.0000 C   0  0  0  0  0  0  0  0  0  0  0  0
    0.0280    1.5000    0.0000 C   0  0  0  0  0  0  0  0  0  0  0  0
    5.2092    2.9841    0.0000 C   0  0  0  0  0  0  0  0  0  0  0  0
    6.5113    3.7289    0.0000 C   0  0  0  0  0  0  0  0  0  0  0  0
    7.8073    2.9736    0.0000 Cl  0  0  0  0  0  0  0  0  0  0  0  0
  1  2  1  0  0  0  0
  2  3  1  0  0  0  0
  3  4  1  0  0  0  0
  4  5  1  0  0  0  0
  5  6  1  0  0  0  0
  6  7  1  0  0  0  0
  7  8  1  0  0  0  0
  3  8  1  0  0  0  0
  6  9  1  0  0  0  0
  9 10  2  0  0  0  0
 10 11  1  0  0  0  0
 11 12  2  0  0  0  0
 12 13  1  0  0  0  0
 13 14  1  0  0  0  0
 14 15  2  0  0  0  0
 14 16  1  0  0  0  0
 16 17  2  0  0  0  0
 17 18  1  0  0  0  0
 18 19  2  0  0  0  0
 19 20  1  0  0  0  0
 20 21  1  0  0  0  0
 19 22  1  0  0  0  0
 22 23  2  0  0  0  0
 16 23  1  0  0  0  0
 12 24  1  0  0  0  0
 24 25  2  0  0  0  0
  9 25  1  0  0  0  0
 25 26  1  0  0  0  0
M  END
> <chemblId>
CHEMBL1090095

> <bioactivity__type>
IC50

> <units>
nM

> <value>
3200.0

$$$$

  CDK     11301514152D 0   0.00000     0.00000     0

 28 30  0  0  0  0              1 V2000 
   -2.9231   14.8120    0.0000 C   0  0  0  0  0  0  0  0  0  0  0  0
   -1.6240   14.0620    0.0000 C   0  0  0  0  0  0  0  0  0  0  0  0
   -1.6240   12.5620    0.0000 N   0  0  0  0  0  0  0  0  0  0  0  0
   -2.9231   11.8120    0.0000 C   0  0  0  0  0  0  0  0  0  0  0  0
   -2.9231   10.3120    0.0000 C   0  0  0  0  0  0  0  0  0  0  0  0
   -1.6240    9.5620    0.0000 N   0  0  0  0  0  0  0  0  0  0  0  0
   -0.3250   10.3120    0.0000 C   0  0  0  0  0  0  0  0  0  0  0  0
   -0.3250   11.8120    0.0000 C   0  0  0  0  0  0  0  0  0  0  0  0
   -1.6240    8.0620    0.0000 C   0  0  0  0  0  0  0  0  0  0  0  0
   -2.9231    7.3120    0.0000 C   0  0  0  0  0  0  0  0  0  0  0  0
   -2.9231    5.8120    0.0000 C   0  0  0  0  0  0  0  0  0  0  0  0
   -1.6240    5.0620    0.0000 C   0  0  0  0  0  0  0  0  0  0  0  0
   -1.6240    3.5620    0.0000 N   0  0  0  0  0  0  0  0  0  0  0  0
   -0.3250    2.8120    0.0000 C   0  0  0  0  0  0  0  0  0  0  0  0
    0.9740    3.5620    0.0000 O   0  0  0  0  0  0  0  0  0  0  0  0
   -0.3250    1.3120    0.0000 C   0  0  0  0  0  0  0  0  0  0  0  0
   -1.6240    0.5620    0.0000 C   0  0  0  0  0  0  0  0  0  0  0  0
   -1.6240   -0.9370    0.0000 C   0  0  0  0  0  0  0  0  0  0  0  0
   -0.3250   -1.6870    0.0000 C   0  0  0  0  0  0  0  0  0  0  0  0
    0.9740   -0.9370    0.0000 C   0  0  0  0  0  0  0  0  0  0  0  0
    0.9740    0.5620    0.0000 C   0  0  0  0  0  0  0  0  0  0  0  0
    2.2730   -1.6870    0.0000 C   0  0  0  0  0  0  0  0  0  0  0  0
    2.2731   -3.1870    0.0000 F   0  0  0  0  0  0  0  0  0  0  0  0
    3.7503   -1.9475    0.0000 F   0  0  0  0  0  0  0  0  0  0  0  0
    2.7861   -0.2774    0.0000 F   0  0  0  0  0  0  0  0  0  0  0  0
   -0.3250    5.8120    0.0000 C   0  0  0  0  0  0  0  0  0  0  0  0
   -0.3250    7.3120    0.0000 C   0  0  0  0  0  0  0  0  0  0  0  0
    0.9740    8.0620    0.0000 Cl  0  0  0  0  0  0  0  0  0  0  0  0
  1  2  1  0  0  0  0
  2  3  1  0  0  0  0
  3  4  1  0  0  0  0
  4  5  1  0  0  0  0
  5  6  1  0  0  0  0
  6  7  1  0  0  0  0
  7  8  1  0  0  0  0
  3  8  1  0  0  0  0
  6  9  1  0  0  0  0
  9 10  2  0  0  0  0
 10 11  1  0  0  0  0
 11 12  2  0  0  0  0
 12 13  1  0  0  0  0
 13 14  1  0  0  0  0
 14 15  2  0  0  0  0
 14 16  1  0  0  0  0
 16 17  2  0  0  0  0
 17 18  1  0  0  0  0
 18 19  2  0  0  0  0
 19 20  1  0  0  0  0
 20 21  2  0  0  0  0
 16 21  1  0  0  0  0
 20 22  1  0  0  0  0
 22 23  1  0  0  0  0
 22 24  1  0  0  0  0
 22 25  1  0  0  0  0
 12 26  1  0  0  0  0
 26 27  2  0  0  0  0
  9 27  1  0  0  0  0
 27 28  1  0  0  0  0
M  END
> <chemblId>
CHEMBL1090096

> <bioactivity__type>
IC50

> <units>
nM

> <value>
2900.0

$$$$

  CDK     11301514152D 0   0.00000     0.00000     0

 32 34  0  0  0  0              1 V2000 
  -11.6914    9.7499    0.0000 C   0  0  0  0  0  0  0  0  0  0  0  0
  -11.6914    8.2499    0.0000 C   0  0  0  0  0  0  0  0  0  0  0  0
  -10.3923    7.4999    0.0000 N   0  0  0  0  0  0  0  0  0  0  0  0
  -10.3923    5.9999    0.0000 C   0  0  0  0  0  0  0  0  0  0  0  0
   -9.0933    5.2500    0.0000 C   0  0  0  0  0  0  0  0  0  0  0  0
   -7.7942    6.0000    0.0000 N   0  0  0  0  0  0  0  0  0  0  0  0
   -7.7942    7.5000    0.0000 C   0  0  0  0  0  0  0  0  0  0  0  0
   -9.0933    8.2500    0.0000 C   0  0  0  0  0  0  0  0  0  0  0  0
   -6.4952    5.2500    0.0000 C   0  0  0  0  0  0  0  0  0  0  0  0
   -6.4952    3.7500    0.0000 C   0  0  0  0  0  0  0  0  0  0  0  0
   -5.1961    3.0000    0.0000 C   0  0  0  0  0  0  0  0  0  0  0  0
   -3.8971    3.7500    0.0000 C   0  0  0  0  0  0  0  0  0  0  0  0
   -2.5981    3.0000    0.0000 N   0  0  0  0  0  0  0  0  0  0  0  0
   -2.5980    1.5000    0.0000 C   0  0  0  0  0  0  0  0  0  0  0  0
   -3.8971    0.7500    0.0000 O   0  0  0  0  0  0  0  0  0  0  0  0
   -1.2990    0.7500    0.0000 C   0  0  0  0  0  0  0  0  0  0  0  0
    0.0000    1.5000    0.0000 C   0  0  0  0  0  0  0  0  0  0  0  0
    1.2990    0.7500    0.0000 C   0  0  0  0  0  0  0  0  0  0  0  0
    1.2990   -0.7500    0.0000 C   0  0  0  0  0  0  0  0  0  0  0  0
    0.0000   -1.5000    0.0000 C   0  0  0  0  0  0  0  0  0  0  0  0
   -1.2990   -0.7500    0.0000 C   0  0  0  0  0  0  0  0  0  0  0  0
   -2.5980   -1.5000    0.0000 C   0  0  0  0  0  0  0  0  0  0  0  0
   -2.5981   -3.0000    0.0000 F   0  0  0  0  0  0  0  0  0  0  0  0
   -3.1111   -0.0904    0.0000 F   0  0  0  0  0  0  0  0  0  0  0  0
   -4.0753   -1.7605    0.0000 F   0  0  0  0  0  0  0  0  0  0  0  0
    2.5980    1.5000    0.0000 C   0  0  0  0  0  0  0  0  0  0  0  0
    3.8971    0.7500    0.0000 F   0  0  0  0  0  0  0  0  0  0  0  0
    3.5622    2.6491    0.0000 F   0  0  0  0  0  0  0  0  0  0  0  0
    1.6339    2.6491    0.0000 F   0  0  0  0  0  0  0  0  0  0  0  0
   -3.8971    5.2500    0.0000 C   0  0  0  0  0  0  0  0  0  0  0  0
   -5.1961    6.0000    0.0000 C   0  0  0  0  0  0  0  0  0  0  0  0
   -5.1962    7.5000    0.0000 Cl  0  0  0  0  0  0  0  0  0  0  0  0
  1  2  1  0  0  0  0
  2  3  1  0  0  0  0
  3  4  1  0  0  0  0
  4  5  1  0  0  0  0
  5  6  1  0  0  0  0
  6  7  1  0  0  0  0
  7  8  1  0  0  0  0
  3  8  1  0  0  0  0
  6  9  1  0  0  0  0
  9 10  2  0  0  0  0
 10 11  1  0  0  0  0
 11 12  2  0  0  0  0
 12 13  1  0  0  0  0
 13 14  1  0  0  0  0
 14 15  2  0  0  0  0
 14 16  1  0  0  0  0
 16 17  2  0  0  0  0
 17 18  1  0  0  0  0
 18 19  2  0  0  0  0
 19 20  1  0  0  0  0
 20 21  2  0  0  0  0
 16 21  1  0  0  0  0
 21 22  1  0  0  0  0
 22 23  1  0  0  0  0
 22 24  1  0  0  0  0
 22 25  1  0  0  0  0
 18 26  1  0  0  0  0
 26 27  1  0  0  0  0
 26 28  1  0  0  0  0
 26 29  1  0  0  0  0
 12 30  1  0  0  0  0
 30 31  2  0  0  0  0
  9 31  1  0  0  0  0
 31 32  1  0  0  0  0
M  END
> <chemblId>
CHEMBL1090097

> <bioactivity__type>
IC50

> <units>
nM

> <value>
490.0

$$$$

  CDK     11301514152D 0   0.00000     0.00000     0

 32 34  0  0  0  0              1 V2000 
   -2.5981   15.0000    0.0000 C   0  0  0  0  0  0  0  0  0  0  0  0
   -1.2990   14.2500    0.0000 C   0  0  0  0  0  0  0  0  0  0  0  0
   -1.2990   12.7500    0.0000 N   0  0  0  0  0  0  0  0  0  0  0  0
   -2.5981   12.0000    0.0000 C   0  0  0  0  0  0  0  0  0  0  0  0
   -2.5981   10.5000    0.0000 C   0  0  0  0  0  0  0  0  0  0  0  0
   -1.2990    9.7500    0.0000 N   0  0  0  0  0  0  0  0  0  0  0  0
    0.0000   10.5000    0.0000 C   0  0  0  0  0  0  0  0  0  0  0  0
    0.0000   12.0000    0.0000 C   0  0  0  0  0  0  0  0  0  0  0  0
   -1.2990    8.2500    0.0000 C   0  0  0  0  0  0  0  0  0  0  0  0
   -2.5981    7.5000    0.0000 C   0  0  0  0  0  0  0  0  0  0  0  0
   -2.5981    6.0000    0.0000 C   0  0  0  0  0  0  0  0  0  0  0  0
   -1.2990    5.2500    0.0000 C   0  0  0  0  0  0  0  0  0  0  0  0
   -1.2990    3.7500    0.0000 N   0  0  0  0  0  0  0  0  0  0  0  0
    0.0000    3.0000    0.0000 C   0  0  0  0  0  0  0  0  0  0  0  0
    1.2990    3.7500    0.0000 O   0  0  0  0  0  0  0  0  0  0  0  0
    0.0000    1.5000    0.0000 C   0  0  0  0  0  0  0  0  0  0  0  0
   -1.2990    0.7500    0.0000 C   0  0  0  0  0  0  0  0  0  0  0  0
   -1.2990   -0.7500    0.0000 C   0  0  0  0  0  0  0  0  0  0  0  0
    0.0000   -1.5000    0.0000 C   0  0  0  0  0  0  0  0  0  0  0  0
    1.2990   -0.7500    0.0000 C   0  0  0  0  0  0  0  0  0  0  0  0
    1.2990    0.7500    0.0000 C   0  0  0  0  0  0  0  0  0  0  0  0
    2.5980   -1.5000    0.0000 C   0  0  0  0  0  0  0  0  0  0  0  0
    2.5981   -3.0000    0.0000 F   0  0  0  0  0  0  0  0  0  0  0  0
    4.0753   -1.7605    0.0000 F   0  0  0  0  0  0  0  0  0  0  0  0
    3.1111   -0.0904    0.0000 F   0  0  0  0  0  0  0  0  0  0  0  0
   -2.5980   -1.5000    0.0000 C   0  0  0  0  0  0  0  0  0  0  0  0
   -2.5981   -3.0000    0.0000 F   0  0  0  0  0  0  0  0  0  0  0  0
   -3.1111   -0.0904    0.0000 F   0  0  0  0  0  0  0  0  0  0  0  0
   -4.0753   -1.7605    0.0000 F   0  0  0  0  0  0  0  0  0  0  0  0
    0.0000    6.0000    0.0000 C   0  0  0  0  0  0  0  0  0  0  0  0
    0.0000    7.5000    0.0000 C   0  0  0  0  0  0  0  0  0  0  0  0
    1.2990    8.2500    0.0000 Cl  0  0  0  0  0  0  0  0  0  0  0  0
  1  2  1  0  0  0  0
  2  3  1  0  0  0  0
  3  4  1  0  0  0  0
  4  5  1  0  0  0  0
  5  6  1  0  0  0  0
  6  7  1  0  0  0  0
  7  8  1  0  0  0  0
  3  8  1  0  0  0  0
  6  9  1  0  0  0  0
  9 10  2  0  0  0  0
 10 11  1  0  0  0  0
 11 12  2  0  0  0  0
 12 13  1  0  0  0  0
 13 14  1  0  0  0  0
 14 15  2  0  0  0  0
 14 16  1  0  0  0  0
 16 17  2  0  0  0  0
 17 18  1  0  0  0  0
 18 19  2  0  0  0  0
 19 20  1  0  0  0  0
 20 21  2  0  0  0  0
 16 21  1  0  0  0  0
 20 22  1  0  0  0  0
 22 23  1  0  0  0  0
 22 24  1  0  0  0  0
 22 25  1  0  0  0  0
 18 26  1  0  0  0  0
 26 27  1  0  0  0  0
 26 28  1  0  0  0  0
 26 29  1  0  0  0  0
 12 30  1  0  0  0  0
 30 31  2  0  0  0  0
  9 31  1  0  0  0  0
 31 32  1  0  0  0  0
M  END
> <chemblId>
CHEMBL1090759

> <bioactivity__type>
IC50

> <units>
nM

> <value>
2600.0

$$$$

  CDK     11301514152D 0   0.00000     0.00000     0

 22 24  0  0  0  0              1 V2000 
    3.6494   -2.9528    0.0000 C   0  0  0  0  0  0  0  0  0  0  0  0
    2.1822   -2.6407    0.0000 C   0  0  0  0  0  0  0  0  0  0  0  0
    1.1783   -3.7552    0.0000 C   0  0  0  0  0  0  0  0  0  0  0  0
   -0.2888   -3.4430    0.0000 C   0  0  0  0  0  0  0  0  0  0  0  0
   -1.2928   -4.5575    0.0000 C   0  0  0  0  0  0  0  0  0  0  0  0
   -0.8295   -5.9842    0.0000 C   0  0  0  0  0  0  0  0  0  0  0  0
    0.6376   -6.2964    0.0000 N   0  0  0  0  0  0  0  0  0  0  0  0
    1.6415   -5.1819    0.0000 C   0  0  0  0  0  0  0  0  0  0  0  0
    1.7190   -1.2140    0.0000 C   0  0  0  0  0  0  0  0  0  0  0  0
    2.6010    0.0000    0.0000 C   0  0  0  0  0  0  0  0  0  0  0  0
    4.1010    0.0000    0.0000 C   0  0  0  0  0  0  0  0  0  0  0  0
    4.8510    1.2990    0.0000 C   0  0  0  0  0  0  0  0  0  0  0  0
    6.3510    1.2990    0.0000 N   0  0  0  0  0  0  0  0  0  0  0  0
    7.1010    2.5981    0.0000 C   0  0  0  0  0  0  0  0  0  0  0  0
    7.1010   -0.0000    0.0000 C   0  0  0  0  0  0  0  0  0  0  0  0
    1.7190    1.2140    0.0000 S   0  0  0  0  0  0  0  0  0  0  0  0
    0.2930    0.7500    0.0000 C   0  0  0  0  0  0  0  0  0  0  0  0
   -1.0070    1.5000    0.0000 C   0  0  0  0  0  0  0  0  0  0  0  0
   -2.3060    0.7500    0.0000 C   0  0  0  0  0  0  0  0  0  0  0  0
   -2.3060   -0.7500    0.0000 C   0  0  0  0  0  0  0  0  0  0  0  0
   -1.0070   -1.5000    0.0000 C   0  0  0  0  0  0  0  0  0  0  0  0
    0.2930   -0.7500    0.0000 C   0  0  0  0  0  0  0  0  0  0  0  0
  1  2  1  0  0  0  0
  2  3  1  0  0  0  0
  3  4  2  0  0  0  0
  4  5  1  0  0  0  0
  5  6  2  0  0  0  0
  6  7  1  0  0  0  0
  7  8  2  0  0  0  0
  3  8  1  0  0  0  0
  2  9  1  0  0  0  0
  9 10  2  0  0  0  0
 10 11  1  0  0  0  0
 11 12  1  0  0  0  0
 12 13  1  0  0  0  0
 13 14  1  0  0  0  0
 13 15  1  0  0  0  0
 10 16  1  0  0  0  0
 16 17  1  0  0  0  0
 17 18  2  0  0  0  0
 18 19  1  0  0  0  0
 19 20  2  0  0  0  0
 20 21  1  0  0  0  0
 21 22  2  0  0  0  0
  9 22  1  0  0  0  0
 17 22  1  0  0  0  0
M  END
> <chemblId>
CHEMBL1091776

> <bioactivity__type>
IC50

> <units>
nM

> <value>
4700.0

$$$$
 stripped
BRStripMol11301514152D 0   0.00000     0.00000     0
This file has been stripped
 22 24  0  0  0  0              1 V2000 
    1.4772    2.3105    0.0000 O   0  0  0  0  0  0  0  0  0  0  0  0
    0.0000    2.5710    0.0000 C   0  0  0  0  0  0  0  0  0  0  0  0
   -1.2990    3.3210    0.0000 C   0  0  0  0  0  0  0  0  0  0  0  0
   -1.2990    4.8210    0.0000 C   0  0  0  0  0  0  0  0  0  0  0  0
   -2.5981    5.5710    0.0000 N   0  0  0  0  0  0  0  0  0  0  0  0
   -2.5981    7.0710    0.0000 C   0  0  0  0  0  0  0  0  0  0  0  0
   -3.8971    7.8210    0.0000 C   0  0  0  0  0  0  0  0  0  0  0  0
   -5.1962    7.0710    0.0000 C   0  0  0  0  0  0  0  0  0  0  0  0
   -5.1962    5.5710    0.0000 C   0  0  0  0  0  0  0  0  0  0  0  0
   -3.8971    4.8210    0.0000 C   0  0  0  0  0  0  0  0  0  0  0  0
    0.0000    1.0710    0.0000 C   0  0  0  0  0  0  0  0  0  0  0  0
    1.2990    0.3210    0.0000 C   0  0  0  0  0  0  0  0  0  0  0  0
    1.2990   -1.1790    0.0000 C   0  0  0  0  0  0  0  0  0  0  0  0
    0.0000   -1.9290    0.0000 C   0  0  0  0  0  0  0  0  0  0  0  0
   -1.2990   -1.1790    0.0000 C   0  0  0  0  0  0  0  0  0  0  0  0
   -1.2990    0.3210    0.0000 C   0  0  0  0  0  0  0  0  0  0  0  0
    0.5130    3.9805    0.0000 C   0  0  0  0  0  0  0  0  0  0  0  0
    1.9902    4.2410    0.0000 C   0  0  0  0  0  0  0  0  0  0  0  0
    2.5033    5.6506    0.0000 C   0  0  0  0  0  0  0  0  0  0  0  0
    1.5391    6.7996    0.0000 C   0  0  0  0  0  0  0  0  0  0  0  0
    0.0619    6.5391    0.0000 C   0  0  0  0  0  0  0  0  0  0  0  0
   -0.4512    5.1296    0.0000 C   0  0  0  0  0  0  0  0  0  0  0  0
  1  2  1  0  0  0  0
  2  3  1  0  0  0  0
  3  4  1  0  0  0  0
  4  5  1  0  0  0  0
  5  6  1  0  0  0  0
  6  7  1  0  0  0  0
  7  8  1  0  0  0  0
  8  9  1  0  0  0  0
  9 10  1  0  0  0  0
  5 10  1  0  0  0  0
  2 11  1  0  0  0  0
 11 12  1  0  0  0  0
 12 13  1  0  0  0  0
 13 14  1  0  0  0  0
 14 15  1  0  0  0  0
 15 16  1  0  0  0  0
 11 16  1  0  0  0  0
  2 17  1  0  0  0  0
 17 18  2  0  0  0  0
 18 19  1  0  0  0  0
 19 20  2  0  0  0  0
 20 21  1  0  0  0  0
 21 22  2  0  0  0  0
 17 22  1  0  0  0  0
M  END
> <chemblId>
CHEMBL1092

> <bioactivity__type>
IC50

> <units>
nM

> <value>
1.3

$$$$

  CDK     11301514152D 0   0.00000     0.00000     0

 26 28  0  0  0  0              1 V2000 
   11.0424    9.7499    0.0000 C   0  0  0  0  0  0  0  0  0  0  0  0
   11.0424    8.2499    0.0000 C   0  0  0  0  0  0  0  0  0  0  0  0
    9.7433    7.4999    0.0000 N   0  0  0  0  0  0  0  0  0  0  0  0
    8.4443    8.2500    0.0000 C   0  0  0  0  0  0  0  0  0  0  0  0
    7.1452    7.5000    0.0000 C   0  0  0  0  0  0  0  0  0  0  0  0
    7.1452    6.0000    0.0000 N   0  0  0  0  0  0  0  0  0  0  0  0
    8.4443    5.2500    0.0000 C   0  0  0  0  0  0  0  0  0  0  0  0
    9.7433    5.9999    0.0000 C   0  0  0  0  0  0  0  0  0  0  0  0
    5.8462    5.2500    0.0000 C   0  0  0  0  0  0  0  0  0  0  0  0
    4.5471    6.0000    0.0000 C   0  0  0  0  0  0  0  0  0  0  0  0
    3.2481    5.2500    0.0000 C   0  0  0  0  0  0  0  0  0  0  0  0
    3.2481    3.7500    0.0000 C   0  0  0  0  0  0  0  0  0  0  0  0
    1.9491    3.0000    0.0000 N   0  0  0  0  0  0  0  0  0  0  0  0
    1.9490    1.5000    0.0000 C   0  0  0  0  0  0  0  0  0  0  0  0
    3.2481    0.7500    0.0000 O   0  0  0  0  0  0  0  0  0  0  0  0
    0.6500    0.7500    0.0000 C   0  0  0  0  0  0  0  0  0  0  0  0
   -0.6490    1.5000    0.0000 C   0  0  0  0  0  0  0  0  0  0  0  0
   -1.9490    0.7500    0.0000 C   0  0  0  0  0  0  0  0  0  0  0  0
   -1.9490   -0.7500    0.0000 C   0  0  0  0  0  0  0  0  0  0  0  0
   -0.6490   -1.5000    0.0000 C   0  0  0  0  0  0  0  0  0  0  0  0
    0.6500   -0.7500    0.0000 C   0  0  0  0  0  0  0  0  0  0  0  0
    1.9490   -1.5000    0.0000 O   0  0  0  0  0  0  0  0  0  0  0  0
    1.9491   -3.0000    0.0000 C   0  0  0  0  0  0  0  0  0  0  0  0
    4.5471    3.0000    0.0000 C   0  0  0  0  0  0  0  0  0  0  0  0
    5.8462    3.7500    0.0000 C   0  0  0  0  0  0  0  0  0  0  0  0
    7.1452    3.0000    0.0000 Cl  0  0  0  0  0  0  0  0  0  0  0  0
  1  2  1  0  0  0  0
  2  3  1  0  0  0  0
  3  4  1  0  0  0  0
  4  5  1  0  0  0  0
  5  6  1  0  0  0  0
  6  7  1  0  0  0  0
  7  8  1  0  0  0  0
  3  8  1  0  0  0  0
  6  9  1  0  0  0  0
  9 10  2  0  0  0  0
 10 11  1  0  0  0  0
 11 12  2  0  0  0  0
 12 13  1  0  0  0  0
 13 14  1  0  0  0  0
 14 15  2  0  0  0  0
 14 16  1  0  0  0  0
 16 17  2  0  0  0  0
 17 18  1  0  0  0  0
 18 19  2  0  0  0  0
 19 20  1  0  0  0  0
 20 21  2  0  0  0  0
 16 21  1  0  0  0  0
 21 22  1  0  0  0  0
 22 23  1  0  0  0  0
 12 24  1  0  0  0  0
 24 25  2  0  0  0  0
  9 25  1  0  0  0  0
 25 26  1  0  0  0  0
M  END
> <chemblId>
CHEMBL1092460

> <bioactivity__type>
IC50

> <units>
nM

> <value>
820.0

$$$$

  CDK     11301514152D 0   0.00000     0.00000     0

 25 27  0  0  0  0              1 V2000 
    2.1278   15.0333    0.0000 C   0  0  0  0  0  0  0  0  0  0  0  0
    0.8531   14.2426    0.0000 C   0  0  0  0  0  0  0  0  0  0  0  0
    0.9004   12.7434    0.0000 N   0  0  0  0  0  0  0  0  0  0  0  0
   -0.3743   11.9528    0.0000 C   0  0  0  0  0  0  0  0  0  0  0  0
   -0.3270   10.4535    0.0000 C   0  0  0  0  0  0  0  0  0  0  0  0
    0.9951    9.7449    0.0000 N   0  0  0  0  0  0  0  0  0  0  0  0
    2.2698   10.5355    0.0000 C   0  0  0  0  0  0  0  0  0  0  0  0
    2.2224   12.0348    0.0000 C   0  0  0  0  0  0  0  0  0  0  0  0
    1.0424    8.2456    0.0000 C   0  0  0  0  0  0  0  0  0  0  0  0
   -0.2323    7.4550    0.0000 C   0  0  0  0  0  0  0  0  0  0  0  0
   -0.1850    5.9558    0.0000 C   0  0  0  0  0  0  0  0  0  0  0  0
    1.1371    5.2471    0.0000 C   0  0  0  0  0  0  0  0  0  0  0  0
    1.1844    3.7479    0.0000 N   0  0  0  0  0  0  0  0  0  0  0  0
   -0.0903    2.9573    0.0000 C   0  0  0  0  0  0  0  0  0  0  0  0
   -1.4124    3.6659    0.0000 O   0  0  0  0  0  0  0  0  0  0  0  0
   -0.0430    1.4580    0.0000 C   0  0  0  0  0  0  0  0  0  0  0  0
   -1.2820    0.7150    0.0000 C   0  0  0  0  0  0  0  0  0  0  0  0
   -1.2900   -0.7690    0.0000 C   0  0  0  0  0  0  0  0  0  0  0  0
    0.0430   -1.4580    0.0000 C   0  0  0  0  0  0  0  0  0  0  0  0
    0.0903   -2.9573    0.0000 C   0  0  0  0  0  0  0  0  0  0  0  0
    1.2820   -0.7150    0.0000 C   0  0  0  0  0  0  0  0  0  0  0  0
    1.2900    0.7690    0.0000 C   0  0  0  0  0  0  0  0  0  0  0  0
    2.4118    6.0377    0.0000 C   0  0  0  0  0  0  0  0  0  0  0  0
    2.3644    7.5370    0.0000 C   0  0  0  0  0  0  0  0  0  0  0  0
    3.6392    8.3276    0.0000 Cl  0  0  0  0  0  0  0  0  0  0  0  0
  1  2  1  0  0  0  0
  2  3  1  0  0  0  0
  3  4  1  0  0  0  0
  4  5  1  0  0  0  0
  5  6  1  0  0  0  0
  6  7  1  0  0  0  0
  7  8  1  0  0  0  0
  3  8  1  0  0  0  0
  6  9  1  0  0  0  0
  9 10  2  0  0  0  0
 10 11  1  0  0  0  0
 11 12  2  0  0  0  0
 12 13  1  0  0  0  0
 13 14  1  0  0  0  0
 14 15  2  0  0  0  0
 14 16  1  0  0  0  0
 16 17  2  0  0  0  0
 17 18  1  0  0  0  0
 18 19  2  0  0  0  0
 19 20  1  0  0  0  0
 19 21  1  0  0  0  0
 21 22  2  0  0  0  0
 16 22  1  0  0  0  0
 12 23  1  0  0  0  0
 23 24  2  0  0  0  0
  9 24  1  0  0  0  0
 24 25  1  0  0  0  0
M  END
> <chemblId>
CHEMBL1092461

> <bioactivity__type>
IC50

> <units>
nM

> <value>
2900.0

$$$$

  CDK     11301514152D 0   0.00000     0.00000     0

 21 23  0  0  0  0              1 V2000 
    7.1010    2.5981    0.0000 C   0  0  0  0  0  0  0  0  0  0  0  0
    6.3510    1.2990    0.0000 N   0  0  0  0  0  0  0  0  0  0  0  0
    4.8510    1.2990    0.0000 C   0  0  0  0  0  0  0  0  0  0  0  0
    4.1010    0.0000    0.0000 C   0  0  0  0  0  0  0  0  0  0  0  0
    2.6010    0.0000    0.0000 C   0  0  0  0  0  0  0  0  0  0  0  0
    1.7190    1.2140    0.0000 S   0  0  0  0  0  0  0  0  0  0  0  0
    0.2930    0.7500    0.0000 C   0  0  0  0  0  0  0  0  0  0  0  0
   -1.0070    1.5000    0.0000 C   0  0  0  0  0  0  0  0  0  0  0  0
   -2.3060    0.7500    0.0000 C   0  0  0  0  0  0  0  0  0  0  0  0
   -2.3060   -0.7500    0.0000 C   0  0  0  0  0  0  0  0  0  0  0  0
   -1.0070   -1.5000    0.0000 C   0  0  0  0  0  0  0  0  0  0  0  0
    0.2930   -0.7500    0.0000 C   0  0  0  0  0  0  0  0  0  0  0  0
    1.7190   -1.2140    0.0000 C   0  0  0  0  0  0  0  0  0  0  0  0
    2.1822   -2.6407    0.0000 C   0  0  0  0  0  0  0  0  0  0  0  0
    1.1783   -3.7552    0.0000 C   0  0  0  0  0  0  0  0  0  0  0  0
    3.6494   -2.9528    0.0000 C   0  0  0  0  0  0  0  0  0  0  0  0
    4.1126   -4.3795    0.0000 C   0  0  0  0  0  0  0  0  0  0  0  0
    5.5798   -4.6917    0.0000 C   0  0  0  0  0  0  0  0  0  0  0  0
    6.5837   -3.5772    0.0000 C   0  0  0  0  0  0  0  0  0  0  0  0
    6.1205   -2.1505    0.0000 C   0  0  0  0  0  0  0  0  0  0  0  0
    4.6533   -1.8383    0.0000 N   0  0  0  0  0  0  0  0  0  0  0  0
  1  2  1  0  0  0  0
  2  3  1  0  0  0  0
  3  4  1  0  0  0  0
  4  5  1  0  0  0  0
  5  6  1  0  0  0  0
  6  7  1  0  0  0  0
  7  8  2  0  0  0  0
  8  9  1  0  0  0  0
  9 10  2  0  0  0  0
 10 11  1  0  0  0  0
 11 12  2  0  0  0  0
  7 12  1  0  0  0  0
 12 13  1  0  0  0  0
  5 13  2  0  0  0  0
 13 14  1  0  0  0  0
 14 15  1  6  0  0  0
 14 16  1  0  0  0  0
 16 17  2  0  0  0  0
 17 18  1  0  0  0  0
 18 19  2  0  0  0  0
 19 20  1  0  0  0  0
 20 21  2  0  0  0  0
 16 21  1  0  0  0  0
M  END
> <chemblId>
CHEMBL1093044

> <bioactivity__type>
IC50

> <units>
nM

> <value>
3700.0

$$$$

  CDK     11301514152D 0   0.00000     0.00000     0

 25 27  0  0  0  0              1 V2000 
   -2.9231   14.8120    0.0000 C   0  0  0  0  0  0  0  0  0  0  0  0
   -1.6240   14.0620    0.0000 C   0  0  0  0  0  0  0  0  0  0  0  0
   -1.6240   12.5620    0.0000 N   0  0  0  0  0  0  0  0  0  0  0  0
   -2.9231   11.8120    0.0000 C   0  0  0  0  0  0  0  0  0  0  0  0
   -2.9231   10.3120    0.0000 C   0  0  0  0  0  0  0  0  0  0  0  0
   -1.6240    9.5620    0.0000 N   0  0  0  0  0  0  0  0  0  0  0  0
   -0.3250   10.3120    0.0000 C   0  0  0  0  0  0  0  0  0  0  0  0
   -0.3250   11.8120    0.0000 C   0  0  0  0  0  0  0  0  0  0  0  0
   -1.6240    8.0620    0.0000 C   0  0  0  0  0  0  0  0  0  0  0  0
   -2.9231    7.3120    0.0000 C   0  0  0  0  0  0  0  0  0  0  0  0
   -2.9231    5.8120    0.0000 C   0  0  0  0  0  0  0  0  0  0  0  0
   -1.6240    5.0620    0.0000 C   0  0  0  0  0  0  0  0  0  0  0  0
   -1.6240    3.5620    0.0000 N   0  0  0  0  0  0  0  0  0  0  0  0
   -0.3250    2.8120    0.0000 C   0  0  0  0  0  0  0  0  0  0  0  0
    0.9740    3.5620    0.0000 O   0  0  0  0  0  0  0  0  0  0  0  0
   -0.3250    1.3120    0.0000 C   0  0  0  0  0  0  0  0  0  0  0  0
   -1.6240    0.5620    0.0000 C   0  0  0  0  0  0  0  0  0  0  0  0
   -1.6240   -0.9370    0.0000 C   0  0  0  0  0  0  0  0  0  0  0  0
   -0.3250   -1.6870    0.0000 C   0  0  0  0  0  0  0  0  0  0  0  0
    0.9740   -0.9370    0.0000 C   0  0  0  0  0  0  0  0  0  0  0  0
    2.2730   -1.6870    0.0000 C   0  0  0  0  0  0  0  0  0  0  0  0
    0.9740    0.5620    0.0000 C   0  0  0  0  0  0  0  0  0  0  0  0
   -0.3250    5.8120    0.0000 C   0  0  0  0  0  0  0  0  0  0  0  0
   -0.3250    7.3120    0.0000 C   0  0  0  0  0  0  0  0  0  0  0  0
    0.9740    8.0620    0.0000 Cl  0  0  0  0  0  0  0  0  0  0  0  0
  1  2  1  0  0  0  0
  2  3  1  0  0  0  0
  3  4  1  0  0  0  0
  4  5  1  0  0  0  0
  5  6  1  0  0  0  0
  6  7  1  0  0  0  0
  7  8  1  0  0  0  0
  3  8  1  0  0  0  0
  6  9  1  0  0  0  0
  9 10  2  0  0  0  0
 10 11  1  0  0  0  0
 11 12  2  0  0  0  0
 12 13  1  0  0  0  0
 13 14  1  0  0  0  0
 14 15  2  0  0  0  0
 14 16  1  0  0  0  0
 16 17  2  0  0  0  0
 17 18  1  0  0  0  0
 18 19  2  0  0  0  0
 19 20  1  0  0  0  0
 20 21  1  0  0  0  0
 20 22  2  0  0  0  0
 16 22  1  0  0  0  0
 12 23  1  0  0  0  0
 23 24  2  0  0  0  0
  9 24  1  0  0  0  0
 24 25  1  0  0  0  0
M  END
> <chemblId>
CHEMBL1093775

> <bioactivity__type>
IC50

> <units>
nM

> <value>
2100.0

$$$$

  CDK     11301514152D 0   0.00000     0.00000     0

 26 28  0  0  0  0              1 V2000 
  -11.6914    9.7499    0.0000 C   0  0  0  0  0  0  0  0  0  0  0  0
  -11.6914    8.2499    0.0000 C   0  0  0  0  0  0  0  0  0  0  0  0
  -10.3923    7.4999    0.0000 N   0  0  0  0  0  0  0  0  0  0  0  0
  -10.3923    5.9999    0.0000 C   0  0  0  0  0  0  0  0  0  0  0  0
   -9.0933    5.2500    0.0000 C   0  0  0  0  0  0  0  0  0  0  0  0
   -7.7942    6.0000    0.0000 N   0  0  0  0  0  0  0  0  0  0  0  0
   -7.7942    7.5000    0.0000 C   0  0  0  0  0  0  0  0  0  0  0  0
   -9.0933    8.2500    0.0000 C   0  0  0  0  0  0  0  0  0  0  0  0
   -6.4952    5.2500    0.0000 C   0  0  0  0  0  0  0  0  0  0  0  0
   -6.4952    3.7500    0.0000 C   0  0  0  0  0  0  0  0  0  0  0  0
   -5.1961    3.0000    0.0000 C   0  0  0  0  0  0  0  0  0  0  0  0
   -3.8971    3.7500    0.0000 C   0  0  0  0  0  0  0  0  0  0  0  0
   -2.5981    3.0000    0.0000 N   0  0  0  0  0  0  0  0  0  0  0  0
   -2.5980    1.5000    0.0000 C   0  0  0  0  0  0  0  0  0  0  0  0
   -3.8971    0.7500    0.0000 O   0  0  0  0  0  0  0  0  0  0  0  0
   -1.2990    0.7500    0.0000 C   0  0  0  0  0  0  0  0  0  0  0  0
    0.0000    1.5000    0.0000 C   0  0  0  0  0  0  0  0  0  0  0  0
    1.2990    0.7500    0.0000 C   0  0  0  0  0  0  0  0  0  0  0  0
    1.2990   -0.7500    0.0000 C   0  0  0  0  0  0  0  0  0  0  0  0
    2.5980   -1.5000    0.0000 F   0  0  0  0  0  0  0  0  0  0  0  0
    0.0000   -1.5000    0.0000 C   0  0  0  0  0  0  0  0  0  0  0  0
   -0.0000   -3.0000    0.0000 F   0  0  0  0  0  0  0  0  0  0  0  0
   -1.2990   -0.7500    0.0000 C   0  0  0  0  0  0  0  0  0  0  0  0
   -3.8971    5.2500    0.0000 C   0  0  0  0  0  0  0  0  0  0  0  0
   -5.1961    6.0000    0.0000 C   0  0  0  0  0  0  0  0  0  0  0  0
   -5.1962    7.5000    0.0000 Cl  0  0  0  0  0  0  0  0  0  0  0  0
  1  2  1  0  0  0  0
  2  3  1  0  0  0  0
  3  4  1  0  0  0  0
  4  5  1  0  0  0  0
  5  6  1  0  0  0  0
  6  7  1  0  0  0  0
  7  8  1  0  0  0  0
  3  8  1  0  0  0  0
  6  9  1  0  0  0  0
  9 10  2  0  0  0  0
 10 11  1  0  0  0  0
 11 12  2  0  0  0  0
 12 13  1  0  0  0  0
 13 14  1  0  0  0  0
 14 15  2  0  0  0  0
 14 16  1  0  0  0  0
 16 17  2  0  0  0  0
 17 18  1  0  0  0  0
 18 19  2  0  0  0  0
 19 20  1  0  0  0  0
 19 21  1  0  0  0  0
 21 22  1  0  0  0  0
 21 23  2  0  0  0  0
 16 23  1  0  0  0  0
 12 24  1  0  0  0  0
 24 25  2  0  0  0  0
  9 25  1  0  0  0  0
 25 26  1  0  0  0  0
M  END
> <chemblId>
CHEMBL1093933

> <bioactivity__type>
IC50

> <units>
nM

> <value>
4700.0

$$$$

  CDK     11301514152D 0   0.00000     0.00000     0

 25 27  0  0  0  0              1 V2000 
   -2.7844   14.4685    0.0000 C   0  0  0  0  0  0  0  0  0  0  0  0
   -1.4926   13.7060    0.0000 C   0  0  0  0  0  0  0  0  0  0  0  0
   -1.5071   12.2060    0.0000 N   0  0  0  0  0  0  0  0  0  0  0  0
   -2.8134   11.4686    0.0000 C   0  0  0  0  0  0  0  0  0  0  0  0
   -2.8279    9.9687    0.0000 C   0  0  0  0  0  0  0  0  0  0  0  0
   -1.5362    9.2062    0.0000 N   0  0  0  0  0  0  0  0  0  0  0  0
   -0.2299    9.9436    0.0000 C   0  0  0  0  0  0  0  0  0  0  0  0
   -0.2154   11.4435    0.0000 C   0  0  0  0  0  0  0  0  0  0  0  0
   -1.5507    7.7063    0.0000 C   0  0  0  0  0  0  0  0  0  0  0  0
   -2.8569    6.9689    0.0000 C   0  0  0  0  0  0  0  0  0  0  0  0
   -2.8714    5.4689    0.0000 C   0  0  0  0  0  0  0  0  0  0  0  0
   -1.5797    4.7064    0.0000 C   0  0  0  0  0  0  0  0  0  0  0  0
   -1.5942    3.2065    0.0000 N   0  0  0  0  0  0  0  0  0  0  0  0
   -0.3025    2.4439    0.0000 C   0  0  0  0  0  0  0  0  0  0  0  0
    1.0037    3.1813    0.0000 O   0  0  0  0  0  0  0  0  0  0  0  0
   -0.3170    0.9440    0.0000 C   0  0  0  0  0  0  0  0  0  0  0  0
   -1.6260    0.2000    0.0000 C   0  0  0  0  0  0  0  0  0  0  0  0
   -1.6260   -1.3000    0.0000 C   0  0  0  0  0  0  0  0  0  0  0  0
   -0.3370   -2.0670    0.0000 C   0  0  0  0  0  0  0  0  0  0  0  0
    0.9720   -1.3220    0.0000 C   0  0  0  0  0  0  0  0  0  0  0  0
    0.9720    0.1780    0.0000 C   0  0  0  0  0  0  0  0  0  0  0  0
    2.2757    0.9198    0.0000 Cl  0  0  0  0  0  0  0  0  0  0  0  0
   -0.2735    5.4438    0.0000 C   0  0  0  0  0  0  0  0  0  0  0  0
   -0.2590    6.9437    0.0000 C   0  0  0  0  0  0  0  0  0  0  0  0
    1.0473    7.6811    0.0000 Cl  0  0  0  0  0  0  0  0  0  0  0  0
  1  2  1  0  0  0  0
  2  3  1  0  0  0  0
  3  4  1  0  0  0  0
  4  5  1  0  0  0  0
  5  6  1  0  0  0  0
  6  7  1  0  0  0  0
  7  8  1  0  0  0  0
  3  8  1  0  0  0  0
  6  9  1  0  0  0  0
  9 10  2  0  0  0  0
 10 11  1  0  0  0  0
 11 12  2  0  0  0  0
 12 13  1  0  0  0  0
 13 14  1  0  0  0  0
 14 15  2  0  0  0  0
 14 16  1  0  0  0  0
 16 17  2  0  0  0  0
 17 18  1  0  0  0  0
 18 19  2  0  0  0  0
 19 20  1  0  0  0  0
 20 21  2  0  0  0  0
 16 21  1  0  0  0  0
 21 22  1  0  0  0  0
 12 23  1  0  0  0  0
 23 24  2  0  0  0  0
  9 24  1  0  0  0  0
 24 25  1  0  0  0  0
M  END
> <chemblId>
CHEMBL1094003

> <bioactivity__type>
IC50

> <units>
nM

> <value>
960.0

$$$$

  CDK     11301514152D 0   0.00000     0.00000     0

 14 14  0  0  0  0              1 V2000 
   -2.5981    6.8130    0.0000 C   0  0  0  0  0  0  0  0  0  0  0  0
   -3.8971    6.0630    0.0000 N   0  0  0  0  0  0  0  0  0  0  0  0
   -3.8971    4.5630    0.0000 C   0  0  0  0  0  0  0  0  0  0  0  0
   -2.5981    3.8130    0.0000 C   0  0  0  0  0  0  0  0  0  0  0  0
   -1.2990    3.0630    0.0000 C   0  0  0  0  0  0  0  0  0  0  0  0
    0.0000    2.3130    0.0000 C   0  0  0  0  0  0  0  0  0  0  0  0
    0.0000    0.8130    0.0000 N   0  0  0  0  0  0  0  0  0  0  0  0
    1.2130   -0.0680    0.0000 C   0  0  0  0  0  0  0  0  0  0  0  0
    0.7500   -1.4950    0.0000 C   0  0  0  0  0  0  0  0  0  0  0  0
   -0.7500   -1.4950    0.0000 C   0  0  0  0  0  0  0  0  0  0  0  0
   -1.2130   -0.0680    0.0000 C   0  0  0  0  0  0  0  0  0  0  0  0
   -5.1962    6.8130    0.0000 C   0  0  0  0  0  0  0  0  0  0  0  0
   -6.4952    6.0630    0.0000 O   0  0  0  0  0  0  0  0  0  0  0  0
   -5.1962    8.3130    0.0000 C   0  0  0  0  0  0  0  0  0  0  0  0
  1  2  1  0  0  0  0
  2  3  1  0  0  0  0
  3  4  1  0  0  0  0
  4  5  3  0  0  0  0
  5  6  1  0  0  0  0
  6  7  1  0  0  0  0
  7  8  1  0  0  0  0
  8  9  1  0  0  0  0
  9 10  1  0  0  0  0
 10 11  1  0  0  0  0
  7 11  1  0  0  0  0
  2 12  1  0  0  0  0
 12 13  2  0  0  0  0
 12 14  1  0  0  0  0
M  END
> <chemblId>
CHEMBL11081

> <bioactivity__type>
IC50

> <units>
nM

> <value>
2450.0

$$$$

  CDK     11301514152D 0   0.00000     0.00000     0

 22 25  0  0  0  0              1 V2000 
   -5.6513   -0.6654    0.0000 Cl  0  0  0  0  0  0  0  0  0  0  0  0
   -4.2180   -0.2230    0.0000 C   0  0  0  0  0  0  0  0  0  0  0  0
   -3.8850    1.2390    0.0000 C   0  0  0  0  0  0  0  0  0  0  0  0
   -2.4510    1.6820    0.0000 C   0  0  0  0  0  0  0  0  0  0  0  0
   -1.3510    0.6620    0.0000 C   0  0  0  0  0  0  0  0  0  0  0  0
    0.0000    1.3130    0.0000 O   0  0  0  0  0  0  0  0  0  0  0  0
    1.3520    0.6620    0.0000 C   0  0  0  0  0  0  0  0  0  0  0  0
    2.4510    1.6820    0.0000 C   0  0  0  0  0  0  0  0  0  0  0  0
    3.8840    1.2400    0.0000 C   0  0  0  0  0  0  0  0  0  0  0  0
    4.2180   -0.2220    0.0000 C   0  0  0  0  0  0  0  0  0  0  0  0
    3.1190   -1.2430    0.0000 C   0  0  0  0  0  0  0  0  0  0  0  0
    1.6850   -0.8010    0.0000 C   0  0  0  0  0  0  0  0  0  0  0  0
    0.7500   -1.9730    0.0000 N   0  0  0  0  0  0  0  0  0  0  0  0
   -0.7500   -1.9730    0.0000 C   0  0  0  0  0  0  0  0  0  0  0  0
   -1.4007   -3.3245    0.0000 N   0  0  0  0  0  0  0  0  0  0  0  0
   -2.8965   -3.4368    0.0000 C   0  0  0  0  0  0  0  0  0  0  0  0
   -3.5472   -4.7883    0.0000 C   0  0  0  0  0  0  0  0  0  0  0  0
   -2.7021   -6.0275    0.0000 N   0  0  0  0  0  0  0  0  0  0  0  0
   -1.2063   -5.9153    0.0000 C   0  0  0  0  0  0  0  0  0  0  0  0
   -0.5556   -4.5638    0.0000 C   0  0  0  0  0  0  0  0  0  0  0  0
   -1.6850   -0.8010    0.0000 C   0  0  0  0  0  0  0  0  0  0  0  0
   -3.1190   -1.2430    0.0000 C   0  0  0  0  0  0  0  0  0  0  0  0
  1  2  1  0  0  0  0
  2  3  2  0  0  0  0
  3  4  1  0  0  0  0
  4  5  2  0  0  0  0
  5  6  1  0  0  0  0
  6  7  1  0  0  0  0
  7  8  2  0  0  0  0
  8  9  1  0  0  0  0
  9 10  2  0  0  0  0
 10 11  1  0  0  0  0
 11 12  2  0  0  0  0
  7 12  1  0  0  0  0
 12 13  1  0  0  0  0
 13 14  2  0  0  0  0
 14 15  1  0  0  0  0
 15 16  1  0  0  0  0
 16 17  1  0  0  0  0
 17 18  1  0  0  0  0
 18 19  1  0  0  0  0
 19 20  1  0  0  0  0
 15 20  1  0  0  0  0
 14 21  1  0  0  0  0
  5 21  1  0  0  0  0
 21 22  2  0  0  0  0
  2 22  1  0  0  0  0
M  END
> <chemblId>
CHEMBL1113

> <bioactivity__type>
IC50

> <units>
nM

> <value>
1192.0

$$$$

  CDK     11301514152D 0   0.00000     0.00000     0

 22 23  0  0  0  0              1 V2000 
   -7.7828    7.1695    0.0000 C   0  0  0  0  0  0  0  0  0  0  0  0
   -7.2698    5.7600    0.0000 C   0  0  0  0  0  0  0  0  0  0  0  0
   -5.7926    5.4995    0.0000 N   0  0  0  0  0  0  0  0  0  0  0  0
   -4.8284    6.6486    0.0000 C   0  0  0  0  0  0  0  0  0  0  0  0
   -5.3414    8.0581    0.0000 C   0  0  0  0  0  0  0  0  0  0  0  0
   -5.2795    4.0900    0.0000 C   0  0  0  0  0  0  0  0  0  0  0  0
   -3.8023    3.8295    0.0000 C   0  0  0  0  0  0  0  0  0  0  0  0
   -3.2893    2.4200    0.0000 O   0  0  0  0  0  0  0  0  0  0  0  0
   -1.8120    2.1595    0.0000 C   0  0  0  0  0  0  0  0  0  0  0  0
   -0.8479    3.3086    0.0000 O   0  0  0  0  0  0  0  0  0  0  0  0
   -1.2990    0.7500    0.0000 C   0  0  0  0  0  0  0  0  0  0  0  0
    0.0000    1.5000    0.0000 C   0  0  0  0  0  0  0  0  0  0  0  0
    1.2990    0.7500    0.0000 C   0  0  0  0  0  0  0  0  0  0  0  0
    1.2990   -0.7500    0.0000 C   0  0  0  0  0  0  0  0  0  0  0  0
    0.0000   -1.5000    0.0000 C   0  0  0  0  0  0  0  0  0  0  0  0
   -1.2990   -0.7500    0.0000 C   0  0  0  0  0  0  0  0  0  0  0  0
   -2.7762    0.4895    0.0000 C   0  0  0  0  0  0  0  0  0  0  0  0
   -3.7404    1.6386    0.0000 C   0  0  0  0  0  0  0  0  0  0  0  0
   -5.2176    1.3781    0.0000 C   0  0  0  0  0  0  0  0  0  0  0  0
   -5.7306   -0.0314    0.0000 C   0  0  0  0  0  0  0  0  0  0  0  0
   -4.7664   -1.1805    0.0000 C   0  0  0  0  0  0  0  0  0  0  0  0
   -3.2892   -0.9200    0.0000 C   0  0  0  0  0  0  0  0  0  0  0  0
  1  2  1  0  0  0  0
  2  3  1  0  0  0  0
  3  4  1  0  0  0  0
  4  5  1  0  0  0  0
  3  6  1  0  0  0  0
  6  7  1  0  0  0  0
  7  8  1  0  0  0  0
  8  9  1  0  0  0  0
  9 10  2  0  0  0  0
  9 11  1  0  0  0  0
 11 12  1  0  0  0  0
 12 13  1  0  0  0  0
 13 14  1  0  0  0  0
 14 15  1  0  0  0  0
 15 16  1  0  0  0  0
 11 16  1  0  0  0  0
 11 17  1  0  0  0  0
 17 18  1  0  0  0  0
 18 19  1  0  0  0  0
 19 20  1  0  0  0  0
 20 21  1  0  0  0  0
 21 22  1  0  0  0  0
 17 22  1  0  0  0  0
M  END
> <chemblId>
CHEMBL1123

> <bioactivity__type>
IC50

> <units>
nM

> <value>
3.46

$$$$

  CDK     11301514152D 0   0.00000     0.00000     0

 27 31  0  0  0  0              1 V2000 
    4.1010    0.0000    0.0000 O   0  0  0  0  0  0  0  0  0  0  0  0
    2.6010    0.0000    0.0000 C   0  0  0  0  0  0  0  0  0  0  0  0
    1.7190    1.2130    0.0000 N   0  0  0  0  0  0  0  0  0  0  0  0
    0.2920    0.7500    0.0000 C   0  0  0  0  0  0  0  0  0  0  0  0
   -1.0060    1.5000    0.0000 C   0  0  0  0  0  0  0  0  0  0  0  0
   -2.3060    0.7500    0.0000 C   0  0  0  0  0  0  0  0  0  0  0  0
   -2.3060   -0.7500    0.0000 C   0  0  0  0  0  0  0  0  0  0  0  0
   -1.0060   -1.5000    0.0000 C   0  0  0  0  0  0  0  0  0  0  0  0
    0.2920   -0.7500    0.0000 C   0  0  0  0  0  0  0  0  0  0  0  0
    1.7190   -1.2130    0.0000 N   0  0  0  0  0  0  0  0  0  0  0  0
    2.1826   -2.6396    0.0000 C   0  0  0  0  0  0  0  0  0  0  0  0
    1.1789   -3.7543    0.0000 C   0  0  0  0  0  0  0  0  0  0  0  0
    1.6424   -5.1809    0.0000 C   0  0  0  0  0  0  0  0  0  0  0  0
    3.1097   -5.4927    0.0000 N   0  0  0  0  0  0  0  0  0  0  0  0
    3.5732   -6.9193    0.0000 C   0  0  0  0  0  0  0  0  0  0  0  0
    5.0404   -7.2311    0.0000 C   0  0  0  0  0  0  0  0  0  0  0  0
    5.5040   -8.6577    0.0000 C   0  0  0  0  0  0  0  0  0  0  0  0
    6.9712   -8.9696    0.0000 C   0  0  0  0  0  0  0  0  0  0  0  0
    7.7212  -10.2686    0.0000 O   0  0  0  0  0  0  0  0  0  0  0  0
    9.1885   -9.9567    0.0000 C   0  0  0  0  0  0  0  0  0  0  0  0
    9.3452   -8.4649    0.0000 O   0  0  0  0  0  0  0  0  0  0  0  0
    7.9749   -7.8548    0.0000 C   0  0  0  0  0  0  0  0  0  0  0  0
    7.5113   -6.4282    0.0000 C   0  0  0  0  0  0  0  0  0  0  0  0
    6.0441   -6.1164    0.0000 C   0  0  0  0  0  0  0  0  0  0  0  0
    5.5806   -4.6898    0.0000 Cl  0  0  0  0  0  0  0  0  0  0  0  0
    4.1133   -4.3780    0.0000 C   0  0  0  0  0  0  0  0  0  0  0  0
    3.6498   -2.9514    0.0000 C   0  0  0  0  0  0  0  0  0  0  0  0
  1  2  1  0  0  0  0
  2  3  2  0  0  0  0
  3  4  1  0  0  0  0
  4  5  2  0  0  0  0
  5  6  1  0  0  0  0
  6  7  2  0  0  0  0
  7  8  1  0  0  0  0
  8  9  2  0  0  0  0
  4  9  1  0  0  0  0
  9 10  1  0  0  0  0
  2 10  1  0  0  0  0
 10 11  1  0  0  0  0
 11 12  1  0  0  0  0
 12 13  1  0  0  0  0
 13 14  1  0  0  0  0
 14 15  1  0  0  0  0
 15 16  1  0  0  0  0
 16 17  2  0  0  0  0
 17 18  1  0  0  0  0
 18 19  1  0  0  0  0
 19 20  1  0  0  0  0
 20 21  1  0  0  0  0
 21 22  1  0  0  0  0
 18 22  2  0  0  0  0
 22 23  1  0  0  0  0
 23 24  2  0  0  0  0
 16 24  1  0  0  0  0
 24 25  1  0  0  0  0
 14 26  1  0  0  0  0
 26 27  1  0  0  0  0
 11 27  1  0  0  0  0
M  END
> <chemblId>
CHEMBL114379

> <bioactivity__type>
IC50

> <units>
nM

> <value>
630.0

$$$$

  CDK     11301514152D 0   0.00000     0.00000     0

 25 28  0  0  0  0              1 V2000 
    9.4421   -8.1667    0.0000 C   0  0  0  0  0  0  0  0  0  0  0  0
    7.9749   -7.8548    0.0000 C   0  0  0  0  0  0  0  0  0  0  0  0
    7.5113   -6.4282    0.0000 C   0  0  0  0  0  0  0  0  0  0  0  0
    6.0441   -6.1164    0.0000 C   0  0  0  0  0  0  0  0  0  0  0  0
    5.0404   -7.2311    0.0000 C   0  0  0  0  0  0  0  0  0  0  0  0
    3.5732   -6.9193    0.0000 C   0  0  0  0  0  0  0  0  0  0  0  0
    3.1097   -5.4927    0.0000 N   0  0  0  0  0  0  0  0  0  0  0  0
    4.1133   -4.3780    0.0000 C   0  0  0  0  0  0  0  0  0  0  0  0
    3.6498   -2.9514    0.0000 C   0  0  0  0  0  0  0  0  0  0  0  0
    2.1826   -2.6396    0.0000 C   0  0  0  0  0  0  0  0  0  0  0  0
    1.1789   -3.7543    0.0000 C   0  0  0  0  0  0  0  0  0  0  0  0
    1.6424   -5.1809    0.0000 C   0  0  0  0  0  0  0  0  0  0  0  0
    1.7190   -1.2130    0.0000 N   0  0  0  0  0  0  0  0  0  0  0  0
    2.6010    0.0000    0.0000 C   0  0  0  0  0  0  0  0  0  0  0  0
    4.1010    0.0000    0.0000 O   0  0  0  0  0  0  0  0  0  0  0  0
    1.7190    1.2130    0.0000 N   0  0  0  0  0  0  0  0  0  0  0  0
    0.2920    0.7500    0.0000 C   0  0  0  0  0  0  0  0  0  0  0  0
   -1.0060    1.5000    0.0000 C   0  0  0  0  0  0  0  0  0  0  0  0
   -2.3060    0.7500    0.0000 C   0  0  0  0  0  0  0  0  0  0  0  0
   -2.3060   -0.7500    0.0000 C   0  0  0  0  0  0  0  0  0  0  0  0
   -1.0060   -1.5000    0.0000 C   0  0  0  0  0  0  0  0  0  0  0  0
    0.2920   -0.7500    0.0000 C   0  0  0  0  0  0  0  0  0  0  0  0
    5.5040   -8.6577    0.0000 C   0  0  0  0  0  0  0  0  0  0  0  0
    4.5003   -9.7725    0.0000 Cl  0  0  0  0  0  0  0  0  0  0  0  0
    6.9712   -8.9696    0.0000 C   0  0  0  0  0  0  0  0  0  0  0  0
  1  2  1  0  0  0  0
  2  3  2  0  0  0  0
  3  4  1  0  0  0  0
  4  5  2  0  0  0  0
  5  6  1  0  0  0  0
  6  7  1  0  0  0  0
  7  8  1  0  0  0  0
  8  9  1  0  0  0  0
  9 10  1  0  0  0  0
 10 11  1  0  0  0  0
 11 12  1  0  0  0  0
  7 12  1  0  0  0  0
 10 13  1  0  0  0  0
 13 14  1  0  0  0  0
 14 15  1  0  0  0  0
 14 16  2  0  0  0  0
 16 17  1  0  0  0  0
 17 18  2  0  0  0  0
 18 19  1  0  0  0  0
 19 20  2  0  0  0  0
 20 21  1  0  0  0  0
 21 22  2  0  0  0  0
 13 22  1  0  0  0  0
 17 22  1  0  0  0  0
  5 23  1  0  0  0  0
 23 24  1  0  0  0  0
 23 25  2  0  0  0  0
  2 25  1  0  0  0  0
M  END
> <chemblId>
CHEMBL114484

> <bioactivity__type>
IC50

> <units>
nM

> <value>
1780.0

$$$$
 stripped
BRStripMol11301514152D 0   0.00000     0.00000     0
This file has been stripped
 23 24  0  0  0  0              1 V2000 
   11.6913    3.3210    0.0000 C   0  0  0  0  0  0  0  0  0  0  0  0
   10.3923    2.5710    0.0000 C   0  0  0  0  0  0  0  0  0  0  0  0
    9.0933    3.3210    0.0000 C   0  0  0  0  0  0  0  0  0  0  0  0
    7.7942    2.5710    0.0000 C   0  0  0  0  0  0  0  0  0  0  0  0
    6.4952    3.3210    0.0000 C   0  0  0  0  0  0  0  0  0  0  0  0
    5.1962    2.5710    0.0000 C   0  0  0  0  0  0  0  0  0  0  0  0
    3.8971    3.3210    0.0000 O   0  0  0  0  0  0  0  0  0  0  0  0
    2.5981    2.5710    0.0000 C   0  0  0  0  0  0  0  0  0  0  0  0
    2.5981    1.0710    0.0000 O   0  0  0  0  0  0  0  0  0  0  0  0
    1.2990    3.3210    0.0000 C   0  0  0  0  0  0  0  0  0  0  0  0
    1.2990    4.8210    0.0000 C   0  0  0  0  0  0  0  0  0  0  0  0
    0.0000    5.5710    0.0000 N   0  0  0  0  0  0  0  0  0  0  0  0
    0.0000    7.0710    0.0000 C   0  0  0  0  0  0  0  0  0  0  0  0
   -1.2990    7.8210    0.0000 C   0  0  0  0  0  0  0  0  0  0  0  0
   -1.2990    4.8210    0.0000 C   0  0  0  0  0  0  0  0  0  0  0  0
   -1.2990    3.3210    0.0000 C   0  0  0  0  0  0  0  0  0  0  0  0
    0.0000    2.5710    0.0000 C   0  0  0  0  0  0  0  0  0  0  0  0
    0.0000    1.0710    0.0000 C   0  0  0  0  0  0  0  0  0  0  0  0
    1.2990    0.3210    0.0000 C   0  0  0  0  0  0  0  0  0  0  0  0
    1.2990   -1.1790    0.0000 C   0  0  0  0  0  0  0  0  0  0  0  0
    0.0000   -1.9290    0.0000 C   0  0  0  0  0  0  0  0  0  0  0  0
   -1.2990   -1.1790    0.0000 C   0  0  0  0  0  0  0  0  0  0  0  0
   -1.2990    0.3210    0.0000 C   0  0  0  0  0  0  0  0  0  0  0  0
  1  2  1  0  0  0  0
  2  3  1  0  0  0  0
  3  4  1  0  0  0  0
  4  5  1  0  0  0  0
  5  6  1  0  0  0  0
  6  7  1  0  0  0  0
  7  8  1  0  0  0  0
  8  9  2  0  0  0  0
  8 10  1  0  0  0  0
 10 11  1  0  0  0  0
 11 12  1  0  0  0  0
 12 13  1  0  0  0  0
 13 14  1  0  0  0  0
 12 15  1  0  0  0  0
 15 16  1  0  0  0  0
 16 17  2  0  0  0  0
 10 17  1  0  0  0  0
 17 18  1  0  0  0  0
 18 19  2  0  0  0  0
 19 20  1  0  0  0  0
 20 21  2  0  0  0  0
 21 22  1  0  0  0  0
 22 23  2  0  0  0  0
 18 23  1  0  0  0  0
M  END
> <chemblId>
CHEMBL1160977

> <bioactivity__type>
IC50

> <units>
nM

> <value>
30.2

$$$$
 stripped
BRStripMol11301514152D 0   0.00000     0.00000     0
This file has been stripped
 22 23  0  0  0  0              1 V2000 
   10.3923    2.5710    0.0000 C   0  0  0  0  0  0  0  0  0  0  0  0
    9.0933    3.3210    0.0000 C   0  0  0  0  0  0  0  0  0  0  0  0
    7.7942    2.5710    0.0000 C   0  0  0  0  0  0  0  0  0  0  0  0
    6.4952    3.3210    0.0000 C   0  0  0  0  0  0  0  0  0  0  0  0
    5.1962    2.5710    0.0000 C   0  0  0  0  0  0  0  0  0  0  0  0
    3.8971    3.3210    0.0000 O   0  0  0  0  0  0  0  0  0  0  0  0
    2.5981    2.5710    0.0000 C   0  0  0  0  0  0  0  0  0  0  0  0
    2.5981    1.0710    0.0000 O   0  0  0  0  0  0  0  0  0  0  0  0
    1.2990    3.3210    0.0000 C   0  0  0  0  0  0  0  0  0  0  0  0
    1.2990    4.8210    0.0000 C   0  0  0  0  0  0  0  0  0  0  0  0
    0.0000    5.5710    0.0000 N   0  0  0  0  0  0  0  0  0  0  0  0
    0.0000    7.0710    0.0000 C   0  0  0  0  0  0  0  0  0  0  0  0
   -1.2990    7.8210    0.0000 C   0  0  0  0  0  0  0  0  0  0  0  0
   -1.2990    4.8210    0.0000 C   0  0  0  0  0  0  0  0  0  0  0  0
   -1.2990    3.3210    0.0000 C   0  0  0  0  0  0  0  0  0  0  0  0
    0.0000    2.5710    0.0000 C   0  0  0  0  0  0  0  0  0  0  0  0
    0.0000    1.0710    0.0000 C   0  0  0  0  0  0  0  0  0  0  0  0
    1.2990    0.3210    0.0000 C   0  0  0  0  0  0  0  0  0  0  0  0
    1.2990   -1.1790    0.0000 C   0  0  0  0  0  0  0  0  0  0  0  0
    0.0000   -1.9290    0.0000 C   0  0  0  0  0  0  0  0  0  0  0  0
   -1.2990   -1.1790    0.0000 C   0  0  0  0  0  0  0  0  0  0  0  0
   -1.2990    0.3210    0.0000 C   0  0  0  0  0  0  0  0  0  0  0  0
  1  2  1  0  0  0  0
  2  3  1  0  0  0  0
  3  4  1  0  0  0  0
  4  5  1  0  0  0  0
  5  6  1  0  0  0  0
  6  7  1  0  0  0  0
  7  8  2  0  0  0  0
  7  9  1  0  0  0  0
  9 10  1  0  0  0  0
 10 11  1  0  0  0  0
 11 12  1  0  0  0  0
 12 13  1  0  0  0  0
 11 14  1  0  0  0  0
 14 15  1  0  0  0  0
 15 16  2  0  0  0  0
  9 16  1  0  0  0  0
 16 17  1  0  0  0  0
 17 18  2  0  0  0  0
 18 19  1  0  0  0  0
 19 20  2  0  0  0  0
 20 21  1  0  0  0  0
 21 22  2  0  0  0  0
 17 22  1  0  0  0  0
M  END
> <chemblId>
CHEMBL116601

> <bioactivity__type>
IC50

> <units>
nM

> <value>
84.8

$$$$

  CDK     11301514152D 0   0.00000     0.00000     0

 22 25  0  0  0  0              1 V2000 
    5.6515   -0.6635    0.0000 Cl  0  0  0  0  0  0  0  0  0  0  0  0
    4.2180   -0.2220    0.0000 C   0  0  0  0  0  0  0  0  0  0  0  0
    3.8840    1.2400    0.0000 C   0  0  0  0  0  0  0  0  0  0  0  0
    2.4510    1.6820    0.0000 C   0  0  0  0  0  0  0  0  0  0  0  0
    1.3520    0.6620    0.0000 C   0  0  0  0  0  0  0  0  0  0  0  0
    0.0000    1.3130    0.0000 C   0  0  0  0  0  0  0  0  0  0  0  0
   -0.0002    2.8130    0.0000 C   0  0  0  0  0  0  0  0  0  0  0  0
    1.2987    3.5632    0.0000 C   0  0  0  0  0  0  0  0  0  0  0  0
    1.2985    5.0632    0.0000 C   0  0  0  0  0  0  0  0  0  0  0  0
   -0.0007    5.8130    0.0000 N   0  0  0  0  0  0  0  0  0  0  0  0
   -1.2996    5.0628    0.0000 C   0  0  0  0  0  0  0  0  0  0  0  0
   -1.2994    3.5628    0.0000 C   0  0  0  0  0  0  0  0  0  0  0  0
   -1.3510    0.6620    0.0000 C   0  0  0  0  0  0  0  0  0  0  0  0
   -2.4510    1.6820    0.0000 N   0  0  0  0  0  0  0  0  0  0  0  0
   -3.8850    1.2390    0.0000 C   0  0  0  0  0  0  0  0  0  0  0  0
   -4.2180   -0.2230    0.0000 C   0  0  0  0  0  0  0  0  0  0  0  0
   -3.1190   -1.2430    0.0000 C   0  0  0  0  0  0  0  0  0  0  0  0
   -1.6850   -0.8010    0.0000 C   0  0  0  0  0  0  0  0  0  0  0  0
   -0.7500   -1.9730    0.0000 C   0  0  0  0  0  0  0  0  0  0  0  0
    0.7500   -1.9730    0.0000 C   0  0  0  0  0  0  0  0  0  0  0  0
    1.6850   -0.8010    0.0000 C   0  0  0  0  0  0  0  0  0  0  0  0
    3.1190   -1.2430    0.0000 C   0  0  0  0  0  0  0  0  0  0  0  0
  1  2  1  0  0  0  0
  2  3  2  0  0  0  0
  3  4  1  0  0  0  0
  4  5  2  0  0  0  0
  5  6  1  0  0  0  0
  6  7  2  0  0  0  0
  7  8  1  0  0  0  0
  8  9  1  0  0  0  0
  9 10  1  0  0  0  0
 10 11  1  0  0  0  0
 11 12  1  0  0  0  0
  7 12  1  0  0  0  0
  6 13  1  0  0  0  0
 13 14  2  0  0  0  0
 14 15  1  0  0  0  0
 15 16  2  0  0  0  0
 16 17  1  0  0  0  0
 17 18  2  0  0  0  0
 13 18  1  0  0  0  0
 18 19  1  0  0  0  0
 19 20  1  0  0  0  0
 20 21  1  0  0  0  0
  5 21  1  0  0  0  0
 21 22  2  0  0  0  0
  2 22  1  0  0  0  0
M  END
> <chemblId>
CHEMBL1172

> <bioactivity__type>
IC50

> <units>
nM

> <value>
267.0

$$$$

  CDK     11301514152D 0   0.00000     0.00000     0

 18 19  0  0  0  0              1 V2000 
   -1.2990    7.8210    0.0000 C   0  0  0  0  0  0  0  0  0  0  0  0
    0.0000    7.0710    0.0000 C   0  0  0  0  0  0  0  0  0  0  0  0
    0.0000    5.5710    0.0000 N   0  0  0  0  0  0  0  0  0  0  0  0
   -1.2990    4.8210    0.0000 C   0  0  0  0  0  0  0  0  0  0  0  0
   -1.2990    3.3210    0.0000 C   0  0  0  0  0  0  0  0  0  0  0  0
   -0.0000    2.5710    0.0000 C   0  0  0  0  0  0  0  0  0  0  0  0
    1.2990    3.3210    0.0000 C   0  0  0  0  0  0  0  0  0  0  0  0
    1.2990    4.8210    0.0000 C   0  0  0  0  0  0  0  0  0  0  0  0
    2.5981    2.5710    0.0000 C   0  0  0  0  0  0  0  0  0  0  0  0
    2.5981    1.0710    0.0000 O   0  0  0  0  0  0  0  0  0  0  0  0
    3.8971    3.3210    0.0000 O   0  0  0  0  0  0  0  0  0  0  0  0
    5.1962    2.5710    0.0000 C   0  0  0  0  0  0  0  0  0  0  0  0
    0.0000    1.0710    0.0000 C   0  0  0  0  0  0  0  0  0  0  0  0
    1.2990    0.3210    0.0000 C   0  0  0  0  0  0  0  0  0  0  0  0
    1.2990   -1.1790    0.0000 C   0  0  0  0  0  0  0  0  0  0  0  0
    0.0000   -1.9290    0.0000 C   0  0  0  0  0  0  0  0  0  0  0  0
   -1.2990   -1.1790    0.0000 C   0  0  0  0  0  0  0  0  0  0  0  0
   -1.2990    0.3210    0.0000 C   0  0  0  0  0  0  0  0  0  0  0  0
  1  2  1  0  0  0  0
  2  3  1  0  0  0  0
  3  4  1  0  0  0  0
  4  5  1  0  0  0  0
  5  6  1  0  0  0  0
  6  7  2  0  0  0  0
  7  8  1  0  0  0  0
  3  8  1  0  0  0  0
  7  9  1  0  0  0  0
  9 10  2  0  0  0  0
  9 11  1  0  0  0  0
 11 12  1  0  0  0  0
  6 13  1  0  0  0  0
 13 14  2  0  0  0  0
 14 15  1  0  0  0  0
 15 16  2  0  0  0  0
 16 17  1  0  0  0  0
 17 18  2  0  0  0  0
 13 18  1  0  0  0  0
M  END
> <chemblId>
CHEMBL1180284

> <bioactivity__type>
IC50

> <units>
nM

> <value>
2308.0

$$$$

  CDK     11301514152D 0   0.00000     0.00000     0

 26 28  0  0  0  0              1 V2000 
    4.8192   12.1167    0.0000 C   0  0  0  0  0  0  0  0  0  0  0  0
    4.8666   10.6175    0.0000 C   0  0  0  0  0  0  0  0  0  0  0  0
    3.5918    9.8269    0.0000 N   0  0  0  0  0  0  0  0  0  0  0  0
    2.2698   10.5355    0.0000 C   0  0  0  0  0  0  0  0  0  0  0  0
    0.9951    9.7449    0.0000 C   0  0  0  0  0  0  0  0  0  0  0  0
    1.0424    8.2456    0.0000 C   0  0  0  0  0  0  0  0  0  0  0  0
    2.3644    7.5370    0.0000 C   0  0  0  0  0  0  0  0  0  0  0  0
    3.6392    8.3276    0.0000 C   0  0  0  0  0  0  0  0  0  0  0  0
    2.4118    6.0377    0.0000 C   0  0  0  0  0  0  0  0  0  0  0  0
    3.7338    5.3291    0.0000 O   0  0  0  0  0  0  0  0  0  0  0  0
    1.1371    5.2471    0.0000 O   0  0  0  0  0  0  0  0  0  0  0  0
    1.1844    3.7479    0.0000 C   0  0  0  0  0  0  0  0  0  0  0  0
   -0.0903    2.9573    0.0000 C   0  0  0  0  0  0  0  0  0  0  0  0
   -0.0430    1.4580    0.0000 C   0  0  0  0  0  0  0  0  0  0  0  0
   -1.2820    0.7150    0.0000 C   0  0  0  0  0  0  0  0  0  0  0  0
   -1.2900   -0.7690    0.0000 C   0  0  0  0  0  0  0  0  0  0  0  0
    0.0430   -1.4580    0.0000 C   0  0  0  0  0  0  0  0  0  0  0  0
    0.0903   -2.9573    0.0000 C   0  0  0  0  0  0  0  0  0  0  0  0
    1.2820   -0.7150    0.0000 C   0  0  0  0  0  0  0  0  0  0  0  0
    1.2900    0.7690    0.0000 C   0  0  0  0  0  0  0  0  0  0  0  0
   -0.2323    7.4550    0.0000 C   0  0  0  0  0  0  0  0  0  0  0  0
   -1.5544    8.1636    0.0000 C   0  0  0  0  0  0  0  0  0  0  0  0
   -2.8291    7.3730    0.0000 C   0  0  0  0  0  0  0  0  0  0  0  0
   -2.7818    5.8738    0.0000 C   0  0  0  0  0  0  0  0  0  0  0  0
   -1.4597    5.1651    0.0000 C   0  0  0  0  0  0  0  0  0  0  0  0
   -0.1850    5.9558    0.0000 C   0  0  0  0  0  0  0  0  0  0  0  0
  1  2  1  0  0  0  0
  2  3  1  0  0  0  0
  3  4  1  0  0  0  0
  4  5  1  0  0  0  0
  5  6  1  0  0  0  0
  6  7  2  0  0  0  0
  7  8  1  0  0  0  0
  3  8  1  0  0  0  0
  7  9  1  0  0  0  0
  9 10  2  0  0  0  0
  9 11  1  0  0  0  0
 11 12  1  0  0  0  0
 12 13  1  0  0  0  0
 13 14  1  0  0  0  0
 14 15  2  0  0  0  0
 15 16  1  0  0  0  0
 16 17  2  0  0  0  0
 17 18  1  0  0  0  0
 17 19  1  0  0  0  0
 19 20  2  0  0  0  0
 14 20  1  0  0  0  0
  6 21  1  0  0  0  0
 21 22  2  0  0  0  0
 22 23  1  0  0  0  0
 23 24  2  0  0  0  0
 24 25  1  0  0  0  0
 25 26  2  0  0  0  0
 21 26  1  0  0  0  0
M  END
> <chemblId>
CHEMBL1180285

> <bioactivity__type>
IC50

> <units>
nM

> <value>
8.8

$$$$

  CDK     11301514152D 0   0.00000     0.00000     0

 27 29  0  0  0  0              1 V2000 
   10.4175    5.9630    0.0000 C   0  0  0  0  0  0  0  0  0  0  0  0
    9.1154    5.2183    0.0000 C   0  0  0  0  0  0  0  0  0  0  0  0
    7.8195    5.9736    0.0000 N   0  0  0  0  0  0  0  0  0  0  0  0
    7.8256    7.4736    0.0000 C   0  0  0  0  0  0  0  0  0  0  0  0
    6.5296    8.2288    0.0000 C   0  0  0  0  0  0  0  0  0  0  0  0
    5.2275    7.4841    0.0000 C   0  0  0  0  0  0  0  0  0  0  0  0
    5.2214    5.9841    0.0000 C   0  0  0  0  0  0  0  0  0  0  0  0
    6.5174    5.2289    0.0000 C   0  0  0  0  0  0  0  0  0  0  0  0
    3.9193    5.2394    0.0000 C   0  0  0  0  0  0  0  0  0  0  0  0
    2.6234    5.9947    0.0000 O   0  0  0  0  0  0  0  0  0  0  0  0
    3.9132    3.7394    0.0000 O   0  0  0  0  0  0  0  0  0  0  0  0
    2.6112    2.9947    0.0000 C   0  0  0  0  0  0  0  0  0  0  0  0
    2.6051    1.4947    0.0000 C   0  0  0  0  0  0  0  0  0  0  0  0
    1.3030    0.7500    0.0000 C   0  0  0  0  0  0  0  0  0  0  0  0
    1.3030   -0.7500    0.0000 C   0  0  0  0  0  0  0  0  0  0  0  0
    0.0280   -1.5000    0.0000 C   0  0  0  0  0  0  0  0  0  0  0  0
   -1.3220   -0.7500    0.0000 C   0  0  0  0  0  0  0  0  0  0  0  0
   -2.6148   -1.5107    0.0000 O   0  0  0  0  0  0  0  0  0  0  0  0
   -2.6024   -3.0106    0.0000 C   0  0  0  0  0  0  0  0  0  0  0  0
   -1.3220    0.7500    0.0000 C   0  0  0  0  0  0  0  0  0  0  0  0
    0.0280    1.5000    0.0000 C   0  0  0  0  0  0  0  0  0  0  0  0
    3.9315    8.2394    0.0000 C   0  0  0  0  0  0  0  0  0  0  0  0
    3.9376    9.7394    0.0000 C   0  0  0  0  0  0  0  0  0  0  0  0
    2.6416   10.4946    0.0000 C   0  0  0  0  0  0  0  0  0  0  0  0
    1.3396    9.7499    0.0000 C   0  0  0  0  0  0  0  0  0  0  0  0
    1.3335    8.2499    0.0000 C   0  0  0  0  0  0  0  0  0  0  0  0
    2.6295    7.4947    0.0000 C   0  0  0  0  0  0  0  0  0  0  0  0
  1  2  1  0  0  0  0
  2  3  1  0  0  0  0
  3  4  1  0  0  0  0
  4  5  1  0  0  0  0
  5  6  1  0  0  0  0
  6  7  2  0  0  0  0
  7  8  1  0  0  0  0
  3  8  1  0  0  0  0
  7  9  1  0  0  0  0
  9 10  2  0  0  0  0
  9 11  1  0  0  0  0
 11 12  1  0  0  0  0
 12 13  1  0  0  0  0
 13 14  1  0  0  0  0
 14 15  2  0  0  0  0
 15 16  1  0  0  0  0
 16 17  2  0  0  0  0
 17 18  1  0  0  0  0
 18 19  1  0  0  0  0
 17 20  1  0  0  0  0
 20 21  2  0  0  0  0
 14 21  1  0  0  0  0
  6 22  1  0  0  0  0
 22 23  2  0  0  0  0
 23 24  1  0  0  0  0
 24 25  2  0  0  0  0
 25 26  1  0  0  0  0
 26 27  2  0  0  0  0
 22 27  1  0  0  0  0
M  END
> <chemblId>
CHEMBL1180343

> <bioactivity__type>
IC50

> <units>
nM

> <value>
1914.0

$$$$
 stripped
BRStripMol11301514152D 0   0.00000     0.00000     0
This file has been stripped
 25 26  0  0  0  0              1 V2000 
   14.2894    3.3210    0.0000 C   0  0  0  0  0  0  0  0  0  0  0  0
   12.9904    2.5710    0.0000 C   0  0  0  0  0  0  0  0  0  0  0  0
   11.6913    3.3210    0.0000 C   0  0  0  0  0  0  0  0  0  0  0  0
   10.3923    2.5710    0.0000 C   0  0  0  0  0  0  0  0  0  0  0  0
    9.0933    3.3210    0.0000 C   0  0  0  0  0  0  0  0  0  0  0  0
    7.7942    2.5710    0.0000 C   0  0  0  0  0  0  0  0  0  0  0  0
    6.4952    3.3210    0.0000 C   0  0  0  0  0  0  0  0  0  0  0  0
    5.1962    2.5710    0.0000 C   0  0  0  0  0  0  0  0  0  0  0  0
    3.8971    3.3210    0.0000 O   0  0  0  0  0  0  0  0  0  0  0  0
    2.5981    2.5710    0.0000 C   0  0  0  0  0  0  0  0  0  0  0  0
    2.5981    1.0710    0.0000 O   0  0  0  0  0  0  0  0  0  0  0  0
    1.2990    3.3210    0.0000 C   0  0  0  0  0  0  0  0  0  0  0  0
    1.2990    4.8210    0.0000 C   0  0  0  0  0  0  0  0  0  0  0  0
    0.0000    5.5710    0.0000 N   0  0  0  0  0  0  0  0  0  0  0  0
    0.0000    7.0710    0.0000 C   0  0  0  0  0  0  0  0  0  0  0  0
   -1.2990    7.8210    0.0000 C   0  0  0  0  0  0  0  0  0  0  0  0
   -1.2990    4.8210    0.0000 C   0  0  0  0  0  0  0  0  0  0  0  0
   -1.2990    3.3210    0.0000 C   0  0  0  0  0  0  0  0  0  0  0  0
    0.0000    2.5710    0.0000 C   0  0  0  0  0  0  0  0  0  0  0  0
    0.0000    1.0710    0.0000 C   0  0  0  0  0  0  0  0  0  0  0  0
    1.2990    0.3210    0.0000 C   0  0  0  0  0  0  0  0  0  0  0  0
    1.2990   -1.1790    0.0000 C   0  0  0  0  0  0  0  0  0  0  0  0
    0.0000   -1.9290    0.0000 C   0  0  0  0  0  0  0  0  0  0  0  0
   -1.2990   -1.1790    0.0000 C   0  0  0  0  0  0  0  0  0  0  0  0
   -1.2990    0.3210    0.0000 C   0  0  0  0  0  0  0  0  0  0  0  0
  1  2  1  0  0  0  0
  2  3  1  0  0  0  0
  3  4  1  0  0  0  0
  4  5  1  0  0  0  0
  5  6  1  0  0  0  0
  6  7  1  0  0  0  0
  7  8  1  0  0  0  0
  8  9  1  0  0  0  0
  9 10  1  0  0  0  0
 10 11  2  0  0  0  0
 10 12  1  0  0  0  0
 12 13  1  0  0  0  0
 13 14  1  0  0  0  0
 14 15  1  0  0  0  0
 15 16  1  0  0  0  0
 14 17  1  0  0  0  0
 17 18  1  0  0  0  0
 18 19  2  0  0  0  0
 12 19  1  0  0  0  0
 19 20  1  0  0  0  0
 20 21  2  0  0  0  0
 21 22  1  0  0  0  0
 22 23  2  0  0  0  0
 23 24  1  0  0  0  0
 24 25  2  0  0  0  0
 20 25  1  0  0  0  0
M  END
> <chemblId>
CHEMBL118241

> <bioactivity__type>
IC50

> <units>
nM

> <value>
77.3

$$$$
 stripped
BRStripMol11301514152D 0   0.00000     0.00000     0
This file has been stripped
 26 28  0  0  0  0              1 V2000 
   -6.4952   12.3210    0.0000 C   0  0  0  0  0  0  0  0  0  0  0  0
   -5.1962   11.5710    0.0000 C   0  0  0  0  0  0  0  0  0  0  0  0
   -5.1962   10.0710    0.0000 N   0  0  0  0  0  0  0  0  0  0  0  0
   -6.4952    9.3210    0.0000 C   0  0  0  0  0  0  0  0  0  0  0  0
   -6.4952    7.8210    0.0000 C   0  0  0  0  0  0  0  0  0  0  0  0
   -5.1962    7.0710    0.0000 C   0  0  0  0  0  0  0  0  0  0  0  0
   -3.8971    7.8210    0.0000 C   0  0  0  0  0  0  0  0  0  0  0  0
   -3.8971    9.3210    0.0000 C   0  0  0  0  0  0  0  0  0  0  0  0
   -2.5981    7.0710    0.0000 C   0  0  0  0  0  0  0  0  0  0  0  0
   -1.2990    7.8210    0.0000 O   0  0  0  0  0  0  0  0  0  0  0  0
   -2.5981    5.5710    0.0000 O   0  0  0  0  0  0  0  0  0  0  0  0
   -1.2990    4.8210    0.0000 C   0  0  0  0  0  0  0  0  0  0  0  0
   -1.2990    3.3210    0.0000 C   0  0  0  0  0  0  0  0  0  0  0  0
    0.0000    2.5710    0.0000 C   0  0  0  0  0  0  0  0  0  0  0  0
    0.0000    1.0710    0.0000 C   0  0  0  0  0  0  0  0  0  0  0  0
    1.2990    0.3210    0.0000 C   0  0  0  0  0  0  0  0  0  0  0  0
    1.2990   -1.1790    0.0000 C   0  0  0  0  0  0  0  0  0  0  0  0
    0.0000   -1.9290    0.0000 C   0  0  0  0  0  0  0  0  0  0  0  0
   -1.2990   -1.1790    0.0000 C   0  0  0  0  0  0  0  0  0  0  0  0
   -1.2990    0.3210    0.0000 C   0  0  0  0  0  0  0  0  0  0  0  0
   -5.1962    5.5710    0.0000 C   0  0  0  0  0  0  0  0  0  0  0  0
   -6.4952    4.8210    0.0000 C   0  0  0  0  0  0  0  0  0  0  0  0
   -6.4952    3.3210    0.0000 C   0  0  0  0  0  0  0  0  0  0  0  0
   -5.1962    2.5710    0.0000 C   0  0  0  0  0  0  0  0  0  0  0  0
   -3.8971    3.3210    0.0000 C   0  0  0  0  0  0  0  0  0  0  0  0
   -3.8971    4.8210    0.0000 C   0  0  0  0  0  0  0  0  0  0  0  0
  1  2  1  0  0  0  0
  2  3  1  0  0  0  0
  3  4  1  0  0  0  0
  4  5  1  0  0  0  0
  5  6  2  0  0  0  0
  6  7  1  0  0  0  0
  7  8  1  0  0  0  0
  3  8  1  0  0  0  0
  7  9  1  0  0  0  0
  9 10  2  0  0  0  0
  9 11  1  0  0  0  0
 11 12  1  0  0  0  0
 12 13  1  0  0  0  0
 13 14  1  0  0  0  0
 14 15  1  0  0  0  0
 15 16  1  0  0  0  0
 16 17  1  0  0  0  0
 17 18  1  0  0  0  0
 18 19  1  0  0  0  0
 19 20  1  0  0  0  0
 15 20  1  0  0  0  0
  6 21  1  0  0  0  0
 21 22  2  0  0  0  0
 22 23  1  0  0  0  0
 23 24  2  0  0  0  0
 24 25  1  0  0  0  0
 25 26  2  0  0  0  0
 21 26  1  0  0  0  0
M  END
> <chemblId>
CHEMBL118553

> <bioactivity__type>
IC50

> <units>
nM

> <value>
963.2

$$$$
 stripped
BRStripMol11301514152D 0   0.00000     0.00000     0
This file has been stripped
 19 20  0  0  0  0              1 V2000 
   -3.8971    7.8210    0.0000 C   0  0  0  0  0  0  0  0  0  0  0  0
   -2.5981    7.0710    0.0000 N   0  0  0  0  0  0  0  0  0  0  0  0
   -1.2990    7.8210    0.0000 C   0  0  0  0  0  0  0  0  0  0  0  0
   -2.5981    5.5710    0.0000 C   0  0  0  0  0  0  0  0  0  0  0  0
   -1.2990    4.8210    0.0000 C   0  0  0  0  0  0  0  0  0  0  0  0
   -1.2990    3.3210    0.0000 O   0  0  0  0  0  0  0  0  0  0  0  0
    0.0000    2.5710    0.0000 C   0  0  0  0  0  0  0  0  0  0  0  0
    0.0000    1.0710    0.0000 C   0  0  0  0  0  0  0  0  0  0  0  0
    1.2990    0.3210    0.0000 C   0  0  0  0  0  0  0  0  0  0  0  0
    1.2990   -1.1790    0.0000 C   0  0  0  0  0  0  0  0  0  0  0  0
    0.0000   -1.9290    0.0000 C   0  0  0  0  0  0  0  0  0  0  0  0
   -1.2990   -1.1790    0.0000 C   0  0  0  0  0  0  0  0  0  0  0  0
   -1.2990    0.3210    0.0000 C   0  0  0  0  0  0  0  0  0  0  0  0
    1.2990    3.3210    0.0000 C   0  0  0  0  0  0  0  0  0  0  0  0
    2.5981    2.5710    0.0000 C   0  0  0  0  0  0  0  0  0  0  0  0
    3.8971    3.3210    0.0000 C   0  0  0  0  0  0  0  0  0  0  0  0
    3.8971    4.8210    0.0000 C   0  0  0  0  0  0  0  0  0  0  0  0
    2.5981    5.5710    0.0000 C   0  0  0  0  0  0  0  0  0  0  0  0
    1.2990    4.8210    0.0000 C   0  0  0  0  0  0  0  0  0  0  0  0
  1  2  1  0  0  0  0
  2  3  1  0  0  0  0
  2  4  1  0  0  0  0
  4  5  1  0  0  0  0
  5  6  1  0  0  0  0
  6  7  1  0  0  0  0
  7  8  1  0  0  0  0
  8  9  2  0  0  0  0
  9 10  1  0  0  0  0
 10 11  2  0  0  0  0
 11 12  1  0  0  0  0
 12 13  2  0  0  0  0
  8 13  1  0  0  0  0
  7 14  1  0  0  0  0
 14 15  2  0  0  0  0
 15 16  1  0  0  0  0
 16 17  2  0  0  0  0
 17 18  1  0  0  0  0
 18 19  2  0  0  0  0
 14 19  1  0  0  0  0
M  END
> <chemblId>
CHEMBL1200406

> <bioactivity__type>
IC50

> <units>
nM

> <value>
451.0

$$$$

  CDK     11301514152D 0   0.00000     0.00000     0

 21 22  0  0  0  0              1 V2000 
   -2.5981    7.0710    0.0000 C   0  0  0  0  0  0  0  0  0  0  0  0
   -2.5981    5.5710    0.0000 C   0  0  0  0  0  0  0  0  0  0  0  0
   -1.2990    4.8210    0.0000 N   0  0  0  0  0  0  0  0  0  0  0  0
    0.0000    5.5710    0.0000 C   0  0  0  0  0  0  0  0  0  0  0  0
    0.0000    7.0710    0.0000 C   0  0  0  0  0  0  0  0  0  0  0  0
    1.2990    7.8210    0.0000 C   0  0  0  0  0  0  0  0  0  0  0  0
    1.2990    9.3210    0.0000 C   0  0  0  0  0  0  0  0  0  0  0  0
    0.0000   10.0710    0.0000 N   0  0  0  0  0  0  0  0  0  0  0  0
   -1.2990    9.3210    0.0000 C   0  0  0  0  0  0  0  0  0  0  0  0
   -1.2990    7.8210    0.0000 C   0  0  0  0  0  0  0  0  0  0  0  0
   -1.2990    3.3210    0.0000 C   0  0  0  0  0  0  0  0  0  0  0  0
   -2.5981    2.5710    0.0000 O   0  0  0  0  0  0  0  0  0  0  0  0
    0.0000    2.5710    0.0000 C   0  0  0  0  0  0  0  0  0  0  0  0
    1.2990    3.3210    0.0000 C   0  0  0  0  0  0  0  0  0  0  0  0
    2.5981    2.5710    0.0000 O   0  0  0  0  0  0  0  0  0  0  0  0
    0.0000    1.0710    0.0000 C   0  0  0  0  0  0  0  0  0  0  0  0
    1.2990    0.3210    0.0000 C   0  0  0  0  0  0  0  0  0  0  0  0
    1.2990   -1.1790    0.0000 C   0  0  0  0  0  0  0  0  0  0  0  0
    0.0000   -1.9290    0.0000 C   0  0  0  0  0  0  0  0  0  0  0  0
   -1.2990   -1.1790    0.0000 C   0  0  0  0  0  0  0  0  0  0  0  0
   -1.2990    0.3210    0.0000 C   0  0  0  0  0  0  0  0  0  0  0  0
  1  2  1  0  0  0  0
  2  3  1  0  0  0  0
  3  4  1  0  0  0  0
  4  5  1  0  0  0  0
  5  6  2  0  0  0  0
  6  7  1  0  0  0  0
  7  8  2  0  0  0  0
  8  9  1  0  0  0  0
  9 10  2  0  0  0  0
  5 10  1  0  0  0  0
  3 11  1  0  0  0  0
 11 12  2  0  0  0  0
 11 13  1  0  0  0  0
 13 14  1  0  0  0  0
 14 15  1  0  0  0  0
 13 16  1  0  0  0  0
 16 17  2  0  0  0  0
 17 18  1  0  0  0  0
 18 19  2  0  0  0  0
 19 20  1  0  0  0  0
 20 21  2  0  0  0  0
 16 21  1  0  0  0  0
M  END
> <chemblId>
CHEMBL1200604

> <bioactivity__type>
IC50

> <units>
nM

> <value>
281.0

$$$$
 stripped
BRStripMol11301514152D 0   0.00000     0.00000     0
This file has been stripped
 62 68  0  0  0  0              1 V2000 
   -2.1970  -11.6631    0.0000 C   0  0  0  0  0  0  0  0  0  0  0  0
   -3.3327  -10.6832    0.0000 C   0  0  0  0  0  0  0  0  0  0  0  0
   -3.0519   -9.2097    0.0000 C   0  0  0  0  0  0  0  0  0  0  0  0
   -1.6355   -8.7161    0.0000 C   0  0  0  0  0  0  0  0  0  0  0  0
   -4.1876   -8.2298    0.0000 C   0  0  0  0  0  0  0  0  0  0  0  0
   -3.9069   -6.7563    0.0000 O   0  0  0  0  0  0  0  0  0  0  0  0
   -5.0426   -5.7764    0.0000 C   0  0  0  0  0  0  0  0  0  0  0  0
   -6.4590   -6.2700    0.0000 C   0  0  0  0  0  0  0  0  0  0  0  0
   -6.7398   -7.7435    0.0000 C   0  0  0  0  0  0  0  0  0  0  0  0
   -5.6041   -8.7234    0.0000 C   0  0  0  0  0  0  0  0  0  0  0  0
   -5.8849  -10.1969    0.0000 C   0  0  0  0  0  0  0  0  0  0  0  0
   -3.4897   -5.1038    0.0000 C   0  0  0  0  0  0  0  0  0  0  0  0
   -3.0205   -3.0205    0.0000 C   0  0  0  0  0  0  0  0  0  0  0  0
   -4.5205   -3.0205    0.0000 C   0  0  0  0  0  0  0  0  0  0  0  0
   -5.9063   -2.4465    0.0000 C   0  0  0  0  0  0  0  0  0  0  0  0
   -6.9670   -1.3858    0.0000 C   0  0  0  0  0  0  0  0  0  0  0  0
   -7.5410    0.0000    0.0000 C   0  0  0  0  0  0  0  0  0  0  0  0
   -7.5410    1.5000    0.0000 C   0  0  0  0  0  0  0  0  0  0  0  0
   -9.0122    1.7926    0.0000 C   0  0  0  0  0  0  0  0  0  0  0  0
   -6.9670    2.8858    0.0000 C   0  0  0  0  0  0  0  0  0  0  0  0
   -8.2142    3.7192    0.0000 O   0  0  0  0  0  0  0  0  0  0  0  0
   -8.1161    5.2160    0.0000 C   0  0  0  0  0  0  0  0  0  0  0  0
   -6.7708    5.8794    0.0000 C   0  0  0  0  0  0  0  0  0  0  0  0
   -6.6727    7.3762    0.0000 C   0  0  0  0  0  0  0  0  0  0  0  0
   -5.3274    8.0396    0.0000 O   0  0  0  0  0  0  0  0  0  0  0  0
   -5.2293    9.5364    0.0000 C   0  0  0  0  0  0  0  0  0  0  0  0
   -7.9199    8.2095    0.0000 C   0  0  0  0  0  0  0  0  0  0  0  0
   -7.8218    9.7063    0.0000 O   0  0  0  0  0  0  0  0  0  0  0  0
   -9.0690   10.5397    0.0000 C   0  0  0  0  0  0  0  0  0  0  0  0
   -8.9709   12.0365    0.0000 C   0  0  0  0  0  0  0  0  0  0  0  0
  -10.2181   12.8698    0.0000 C   0  0  0  0  0  0  0  0  0  0  0  0
  -10.1200   14.3666    0.0000 O   0  0  0  0  0  0  0  0  0  0  0  0
  -11.3672   15.2000    0.0000 C   0  0  0  0  0  0  0  0  0  0  0  0
  -11.5634   12.2064    0.0000 C   0  0  0  0  0  0  0  0  0  0  0  0
  -12.8106   13.0397    0.0000 O   0  0  0  0  0  0  0  0  0  0  0  0
  -11.6615   10.7096    0.0000 C   0  0  0  0  0  0  0  0  0  0  0  0
  -13.0068   10.0462    0.0000 C   0  0  0  0  0  0  0  0  0  0  0  0
  -10.4143    9.8763    0.0000 O   0  0  0  0  0  0  0  0  0  0  0  0
   -9.2652    7.5461    0.0000 C   0  0  0  0  0  0  0  0  0  0  0  0
  -10.5124    8.3795    0.0000 C   0  0  0  0  0  0  0  0  0  0  0  0
   -9.3633    6.0493    0.0000 O   0  0  0  0  0  0  0  0  0  0  0  0
   -5.9063    3.9465    0.0000 C   0  0  0  0  0  0  0  0  0  0  0  0
   -6.7397    5.1937    0.0000 C   0  0  0  0  0  0  0  0  0  0  0  0
   -4.5205    4.5205    0.0000 C   0  0  0  0  0  0  0  0  0  0  0  0
   -3.0205    4.5205    0.0000 C   0  0  0  0  0  0  0  0  0  0  0  0
   -1.6347    3.9465    0.0000 C   0  0  0  0  0  0  0  0  0  0  0  0
   -0.5740    2.8858    0.0000 C   0  0  0  0  0  0  0  0  0  0  0  0
    0.5666    3.8600    0.0000 C   0  0  0  0  0  0  0  0  0  0  0  0
    1.8455    3.0762    0.0000 O   0  0  0  0  0  0  0  0  0  0  0  0
    1.4954    1.6177    0.0000 C   0  0  0  0  0  0  0  0  0  0  0  0
    2.3450    0.3815    0.0000 C   0  0  0  0  0  0  0  0  0  0  0  0
    3.8404    0.4992    0.0000 O   0  0  0  0  0  0  0  0  0  0  0  0
    1.6992   -0.9724    0.0000 C   0  0  0  0  0  0  0  0  0  0  0  0
    0.2038   -1.0901    0.0000 C   0  0  0  0  0  0  0  0  0  0  0  0
   -0.6458    0.1461    0.0000 C   0  0  0  0  0  0  0  0  0  0  0  0
   -0.5740   -1.3858    0.0000 C   0  0  0  0  0  0  0  0  0  0  0  0
    0.8248   -1.9273    0.0000 O   0  0  0  0  0  0  0  0  0  0  0  0
   -1.6347   -2.4465    0.0000 O   0  0  0  0  0  0  0  0  0  0  0  0
    0.0000    1.5000    0.0000 C   0  0  0  0  0  0  0  0  0  0  0  0
    0.7837    2.7790    0.0000 O   0  0  0  0  0  0  0  0  0  0  0  0
    2.5488   -2.2086    0.0000 C   0  0  0  0  0  0  0  0  0  0  0  0
   -6.2337   -4.5744    0.0000 O   0  0  0  0  0  0  0  0  0  0  0  0
  1  2  1  0  0  0  0
  2  3  1  0  0  0  0
  3  4  1  1  0  0  0
  3  5  1  0  0  0  0
  5  6  1  6  0  0  0
  6  7  1  0  0  0  0
  7  8  1  6  0  0  0
  8  9  1  0  0  0  0
  9 10  1  0  0  0  0
  5 10  1  0  0  0  0
 10 11  1  1  0  0  0
  7 12  1  0  0  0  0
 13 12  1  6  0  0  0
 13 14  1  0  0  0  0
 15 14  1  6  0  0  0
 15 16  1  0  0  0  0
 16 17  1  0  0  0  0
 17 18  2  0  0  0  0
 18 19  1  0  0  0  0
 18 20  1  0  0  0  0
 20 21  1  1  0  0  0
 22 21  1  6  0  0  0
 22 23  1  0  0  0  0
 23 24  1  0  0  0  0
 24 25  1  1  0  0  0
 25 26  1  0  0  0  0
 24 27  1  0  0  0  0
 27 28  1  6  0  0  0
 29 28  1  6  0  0  0
 29 30  1  0  0  0  0
 30 31  1  0  0  0  0
 31 32  1  1  0  0  0
 32 33  1  0  0  0  0
 31 34  1  0  0  0  0
 34 35  1  6  0  0  0
 34 36  1  0  0  0  0
 36 37  1  1  0  0  0
 36 38  1  0  0  0  0
 29 38  1  0  0  0  0
 27 39  1  0  0  0  0
 39 40  1  1  0  0  0
 39 41  1  0  0  0  0
 22 41  1  0  0  0  0
 20 42  1  0  0  0  0
 42 43  1  1  0  0  0
 42 44  1  0  0  0  0
 44 45  2  0  0  0  0
 45 46  1  0  0  0  0
 46 47  2  0  0  0  0
 47 48  1  0  0  0  0
 48 49  1  0  0  0  0
 50 49  1  6  0  0  0
 50 51  1  0  0  0  0
 51 52  1  6  0  0  0
 51 53  1  0  0  0  0
 53 54  2  0  0  0  0
 55 54  1  6  0  0  0
 55 56  1  0  0  0  0
 56 57  2  0  0  0  0
 56 58  1  0  0  0  0
 13 58  1  0  0  0  0
 55 59  1  0  0  0  0
 47 59  1  0  0  0  0
 50 59  1  0  0  0  0
 59 60  1  1  0  0  0
 53 61  1  0  0  0  0
 15 62  1  0  0  0  0
  7 62  1  0  0  0  0
M  END
> <chemblId>
CHEMBL1200633

> <bioactivity__type>
IC50

> <units>
nM

> <value>
4944.1

$$$$
 stripped
BRStripMol11301514152D 0   0.00000     0.00000     0
This file has been stripped
 25 26  0  0  0  0              1 V2000 
  -14.2894    3.3210    0.0000 C   0  0  0  0  0  0  0  0  0  0  0  0
  -12.9904    2.5710    0.0000 C   0  0  0  0  0  0  0  0  0  0  0  0
  -11.6913    3.3210    0.0000 C   0  0  0  0  0  0  0  0  0  0  0  0
  -10.3923    2.5710    0.0000 C   0  0  0  0  0  0  0  0  0  0  0  0
   -9.0933    3.3210    0.0000 C   0  0  0  0  0  0  0  0  0  0  0  0
   -7.7942    2.5710    0.0000 C   0  0  0  0  0  0  0  0  0  0  0  0
   -6.4952    3.3210    0.0000 C   0  0  0  0  0  0  0  0  0  0  0  0
   -5.1962    2.5710    0.0000 C   0  0  0  0  0  0  0  0  0  0  0  0
   -3.8971    3.3210    0.0000 O   0  0  0  0  0  0  0  0  0  0  0  0
   -2.5981    2.5710    0.0000 C   0  0  0  0  0  0  0  0  0  0  0  0
   -2.5981    1.0710    0.0000 O   0  0  0  0  0  0  0  0  0  0  0  0
   -1.2990    3.3210    0.0000 C   0  0  0  0  0  0  0  0  0  0  0  0
    0.0000    2.5710    0.0000 C   0  0  0  0  0  0  0  0  0  0  0  0
    1.2990    3.3210    0.0000 C   0  0  0  0  0  0  0  0  0  0  0  0
    1.2990    4.8210    0.0000 C   0  0  0  0  0  0  0  0  0  0  0  0
   -0.0000    5.5710    0.0000 N   0  0  0  0  0  0  0  0  0  0  0  0
   -0.0000    7.0710    0.0000 C   0  0  0  0  0  0  0  0  0  0  0  0
    1.2990    7.8210    0.0000 C   0  0  0  0  0  0  0  0  0  0  0  0
   -1.2990    4.8210    0.0000 C   0  0  0  0  0  0  0  0  0  0  0  0
    0.0000    1.0710    0.0000 C   0  0  0  0  0  0  0  0  0  0  0  0
    1.2990    0.3210    0.0000 C   0  0  0  0  0  0  0  0  0  0  0  0
    1.2990   -1.1790    0.0000 C   0  0  0  0  0  0  0  0  0  0  0  0
    0.0000   -1.9290    0.0000 C   0  0  0  0  0  0  0  0  0  0  0  0
   -1.2990   -1.1790    0.0000 C   0  0  0  0  0  0  0  0  0  0  0  0
   -1.2990    0.3210    0.0000 C   0  0  0  0  0  0  0  0  0  0  0  0
  1  2  1  0  0  0  0
  2  3  1  0  0  0  0
  3  4  1  0  0  0  0
  4  5  1  0  0  0  0
  5  6  1  0  0  0  0
  6  7  1  0  0  0  0
  7  8  1  0  0  0  0
  8  9  1  0  0  0  0
  9 10  1  0  0  0  0
 10 11  2  0  0  0  0
 10 12  1  0  0  0  0
 12 13  2  0  0  0  0
 13 14  1  0  0  0  0
 14 15  1  0  0  0  0
 15 16  1  0  0  0  0
 16 17  1  0  0  0  0
 17 18  1  0  0  0  0
 16 19  1  0  0  0  0
 12 19  1  0  0  0  0
 13 20  1  0  0  0  0
 20 21  2  0  0  0  0
 21 22  1  0  0  0  0
 22 23  2  0  0  0  0
 23 24  1  0  0  0  0
 24 25  2  0  0  0  0
 20 25  1  0  0  0  0
M  END
> <chemblId>
CHEMBL120080

> <bioactivity__type>
IC50

> <units>
nM

> <value>
22.0

$$$$
 stripped
BRStripMol11301514152D 0   0.00000     0.00000     0
This file has been stripped
 27 31  0  0  0  0              1 V2000 
    3.8971   -3.0000    0.0000 O   0  0  0  0  0  0  0  0  0  0  0  0
    3.8970   -1.5000    0.0000 C   0  0  0  0  0  0  0  0  0  0  0  0
    5.1961   -0.7500    0.0000 O   0  0  0  0  0  0  0  0  0  0  0  0
    6.4951   -1.5000    0.0000 C   0  0  0  0  0  0  0  0  0  0  0  0
    7.7942   -0.7500    0.0000 C   0  0  0  0  0  0  0  0  0  0  0  0
    9.0932   -1.5000    0.0000 N   0  0  0  0  0  0  0  0  0  0  0  0
    9.0932   -3.0000    0.0000 C   0  0  0  0  0  0  0  0  0  0  0  0
    7.7942   -3.7500    0.0000 C   0  0  0  0  0  0  0  0  0  0  0  0
    6.4951   -3.0000    0.0000 C   0  0  0  0  0  0  0  0  0  0  0  0
    5.2502   -0.0859    0.0000 C   0  0  0  0  0  0  0  0  0  0  0  0
    7.1920    1.0352    0.0000 C   0  0  0  0  0  0  0  0  0  0  0  0
    2.5980   -0.7500    0.0000 N   0  0  0  0  0  0  0  0  0  0  0  0
    2.5980    0.7500    0.0000 C   0  0  0  0  0  0  0  0  0  0  0  0
    1.2990    1.5000    0.0000 C   0  0  0  0  0  0  0  0  0  0  0  0
    0.0000    0.7500    0.0000 C   0  0  0  0  0  0  0  0  0  0  0  0
   -1.2990    1.5000    0.0000 C   0  0  0  0  0  0  0  0  0  0  0  0
   -2.5980    0.7500    0.0000 C   0  0  0  0  0  0  0  0  0  0  0  0
   -2.5980   -0.7500    0.0000 C   0  0  0  0  0  0  0  0  0  0  0  0
   -1.2990   -1.5000    0.0000 C   0  0  0  0  0  0  0  0  0  0  0  0
    0.0000   -0.7500    0.0000 C   0  0  0  0  0  0  0  0  0  0  0  0
    1.2990   -1.5000    0.0000 C   0  0  0  0  0  0  0  0  0  0  0  0
    1.2990   -3.0000    0.0000 C   0  0  0  0  0  0  0  0  0  0  0  0
   -0.0000   -3.7500    0.0000 C   0  0  0  0  0  0  0  0  0  0  0  0
   -0.0000   -5.2500    0.0000 C   0  0  0  0  0  0  0  0  0  0  0  0
    1.2990   -6.0000    0.0000 C   0  0  0  0  0  0  0  0  0  0  0  0
    2.5980   -5.2500    0.0000 C   0  0  0  0  0  0  0  0  0  0  0  0
    2.5980   -3.7500    0.0000 C   0  0  0  0  0  0  0  0  0  0  0  0
  1  2  2  0  0  0  0
  2  3  1  0  0  0  0
  4  3  1  1  0  0  0
  4  5  1  0  0  0  0
  5  6  1  0  0  0  0
  6  7  1  0  0  0  0
  7  8  1  0  0  0  0
  8  9  1  0  0  0  0
  4  9  1  0  0  0  0
  9 10  1  0  0  0  0
 10 11  1  0  0  0  0
  6 11  1  0  0  0  0
  2 12  1  0  0  0  0
 12 13  1  0  0  0  0
 13 14  1  0  0  0  0
 14 15  1  0  0  0  0
 15 16  2  0  0  0  0
 16 17  1  0  0  0  0
 17 18  2  0  0  0  0
 18 19  1  0  0  0  0
 19 20  2  0  0  0  0
 15 20  1  0  0  0  0
 20 21  1  0  0  0  0
 12 21  1  0  0  0  0
 21 22  1  1  0  0  0
 22 23  2  0  0  0  0
 23 24  1  0  0  0  0
 24 25  2  0  0  0  0
 25 26  1  0  0  0  0
 26 27  2  0  0  0  0
 22 27  1  0  0  0  0
M  END
> <chemblId>
CHEMBL1200803

> <bioactivity__type>
IC50

> <units>
nM

> <value>
63.5

$$$$
 stripped
BRStripMol11301514152D 0   0.00000     0.00000     0
This file has been stripped
 23 26  0  0  0  0              1 V2000 
   -3.4230    1.7537    0.0000 C   0  0  0  0  0  0  0  0  0  0  0  0
   -2.3083    0.7500    0.0000 N   0  3  0  0  0  0  0  0  0  0  0  0
   -3.4230   -0.2537    0.0000 C   0  0  0  0  0  0  0  0  0  0  0  0
   -1.4266    1.9635    0.0000 C   0  0  0  0  0  0  0  0  0  0  0  0
   -3.6600   -0.6842    0.0000 C   0  0  0  0  0  0  0  0  0  0  0  0
   -4.7205    0.7500    0.0000 C   0  0  0  0  0  0  0  0  0  0  0  0
   -3.6600    2.1842    0.0000 C   0  0  0  0  0  0  0  0  0  0  0  0
   -1.4266   -0.4635    0.0000 C   0  0  0  0  0  0  0  0  0  0  0  0
    0.0000    0.0000    0.0000 C   0  0  0  0  0  0  0  0  0  0  0  0
    1.2990    0.7500    0.0000 O   0  0  0  0  0  0  0  0  0  0  0  0
    0.0000    1.5000    0.0000 C   0  0  0  0  0  0  0  0  0  0  0  0
   -6.2205    0.7500    0.0000 O   0  0  0  0  0  0  0  0  0  0  0  0
   -6.9705   -0.5490    0.0000 C   0  0  0  0  0  0  0  0  0  0  0  0
   -6.2205   -1.8481    0.0000 O   0  0  0  0  0  0  0  0  0  0  0  0
   -8.4705   -0.5490    0.0000 C   0  0  0  0  0  0  0  0  0  0  0  0
   -9.2205   -1.8481    0.0000 C   0  0  0  0  0  0  0  0  0  0  0  0
  -10.7205   -1.8481    0.0000 O   0  0  0  0  0  0  0  0  0  0  0  0
   -9.2205    0.7500    0.0000 C   0  0  0  0  0  0  0  0  0  0  0  0
   -8.4705    2.0490    0.0000 C   0  0  0  0  0  0  0  0  0  0  0  0
   -9.2205    3.3481    0.0000 C   0  0  0  0  0  0  0  0  0  0  0  0
  -10.7205    3.3481    0.0000 C   0  0  0  0  0  0  0  0  0  0  0  0
  -11.4705    2.0490    0.0000 C   0  0  0  0  0  0  0  0  0  0  0  0
  -10.7205    0.7500    0.0000 C   0  0  0  0  0  0  0  0  0  0  0  0
  1  2  1  0  0  0  0
  2  3  1  0  0  0  0
  2  4  1  0  0  0  0
  4  5  1  1  0  0  0
  5  6  1  0  0  0  0
  6  7  1  0  0  0  0
  8  7  1  6  0  0  0
  2  8  1  0  0  0  0
  8  9  1  0  0  0  0
  9 10  1  6  0  0  0
 11 10  1  6  0  0  0
  4 11  1  0  0  0  0
  9 11  1  0  0  0  0
  6 12  1  6  0  0  0
 12 13  1  0  0  0  0
 13 14  2  0  0  0  0
 13 15  1  0  0  0  0
 15 16  1  6  0  0  0
 16 17  1  0  0  0  0
 15 18  1  0  0  0  0
 18 19  2  0  0  0  0
 19 20  1  0  0  0  0
 20 21  2  0  0  0  0
 21 22  1  0  0  0  0
 22 23  2  0  0  0  0
 18 23  1  0  0  0  0
M  END
> <chemblId>
CHEMBL1201024

> <bioactivity__type>
IC50

> <units>
nM

> <value>
1.33

$$$$
 stripped
BRStripMol11301514152D 0   0.00000     0.00000     0
This file has been stripped
 23 25  0  0  0  0              1 V2000 
    6.9543    6.1973    0.0000 C   0  0  0  0  0  0  0  0  0  0  0  0
    5.4544    6.1908    0.0000 N   0  3  0  0  0  0  0  0  0  0  0  0
    5.6046    7.6832    0.0000 C   0  0  0  0  0  0  0  0  0  0  0  0
    3.9858    6.4963    0.0000 C   0  0  0  0  0  0  0  0  0  0  0  0
    3.2415    5.1940    0.0000 C   0  0  0  0  0  0  0  0  0  0  0  0
    4.2500    4.0836    0.0000 C   0  0  0  0  0  0  0  0  0  0  0  0
    5.6177    4.6997    0.0000 C   0  0  0  0  0  0  0  0  0  0  0  0
    3.9446    2.6151    0.0000 O   0  0  0  0  0  0  0  0  0  0  0  0
    2.5200    2.1453    0.0000 C   0  0  0  0  0  0  0  0  0  0  0  0
    1.4009    3.1441    0.0000 O   0  0  0  0  0  0  0  0  0  0  0  0
    2.2145    0.6767    0.0000 C   0  0  0  0  0  0  0  0  0  0  0  0
    2.4298   -0.8077    0.0000 O   0  0  0  0  0  0  0  0  0  0  0  0
    0.7900    0.2070    0.0000 C   0  0  0  0  0  0  0  0  0  0  0  0
   -0.4270    1.0830    0.0000 C   0  0  0  0  0  0  0  0  0  0  0  0
   -1.6510    0.1820    0.0000 C   0  0  0  0  0  0  0  0  0  0  0  0
   -1.1480   -1.2250    0.0000 C   0  0  0  0  0  0  0  0  0  0  0  0
    0.3360   -1.2110    0.0000 C   0  0  0  0  0  0  0  0  0  0  0  0
    3.7138    0.6309    0.0000 C   0  0  0  0  0  0  0  0  0  0  0  0
    4.4238   -0.6904    0.0000 C   0  0  0  0  0  0  0  0  0  0  0  0
    5.9231   -0.7362    0.0000 C   0  0  0  0  0  0  0  0  0  0  0  0
    6.7124    0.5393    0.0000 C   0  0  0  0  0  0  0  0  0  0  0  0
    6.0025    1.8607    0.0000 C   0  0  0  0  0  0  0  0  0  0  0  0
    4.5032    1.9065    0.0000 C   0  0  0  0  0  0  0  0  0  0  0  0
  1  2  1  0  0  0  0
  2  3  1  0  0  0  0
  2  4  1  0  0  0  0
  4  5  1  0  0  0  0
  5  6  1  0  0  0  0
  6  7  1  0  0  0  0
  2  7  1  0  0  0  0
  6  8  1  0  0  0  0
  8  9  1  0  0  0  0
  9 10  2  0  0  0  0
  9 11  1  0  0  0  0
 11 12  1  0  0  0  0
 11 13  1  0  0  0  0
 13 14  1  0  0  0  0
 14 15  1  0  0  0  0
 15 16  1  0  0  0  0
 16 17  1  0  0  0  0
 13 17  1  0  0  0  0
 11 18  1  0  0  0  0
 18 19  2  0  0  0  0
 19 20  1  0  0  0  0
 20 21  2  0  0  0  0
 21 22  1  0  0  0  0
 22 23  2  0  0  0  0
 18 23  1  0  0  0  0
M  END
> <chemblId>
CHEMBL1201027

> <bioactivity__type>
IC50

> <units>
nM

> <value>
0.126

$$$$
 stripped
BRStripMol11301514152D 0   0.00000     0.00000     0
This file has been stripped
 18 19  0  0  0  0              1 V2000 
   -1.2990    7.8210    0.0000 C   0  0  0  0  0  0  0  0  0  0  0  0
    0.0000    7.0710    0.0000 C   0  0  0  0  0  0  0  0  0  0  0  0
    0.0000    5.5710    0.0000 N   0  0  0  0  0  0  0  0  0  0  0  0
   -1.2990    4.8210    0.0000 C   0  0  0  0  0  0  0  0  0  0  0  0
   -1.2990    3.3210    0.0000 C   0  0  0  0  0  0  0  0  0  0  0  0
   -0.0000    2.5710    0.0000 C   0  0  0  0  0  0  0  0  0  0  0  0
    1.2990    3.3210    0.0000 C   0  0  0  0  0  0  0  0  0  0  0  0
    1.2990    4.8210    0.0000 C   0  0  0  0  0  0  0  0  0  0  0  0
    2.5981    2.5710    0.0000 C   0  0  0  0  0  0  0  0  0  0  0  0
    2.5981    1.0710    0.0000 O   0  0  0  0  0  0  0  0  0  0  0  0
    3.8971    3.3210    0.0000 O   0  0  0  0  0  0  0  0  0  0  0  0
    5.1962    2.5710    0.0000 C   0  0  0  0  0  0  0  0  0  0  0  0
    0.0000    1.0710    0.0000 C   0  0  0  0  0  0  0  0  0  0  0  0
    1.2990    0.3210    0.0000 C   0  0  0  0  0  0  0  0  0  0  0  0
    1.2990   -1.1790    0.0000 C   0  0  0  0  0  0  0  0  0  0  0  0
    0.0000   -1.9290    0.0000 C   0  0  0  0  0  0  0  0  0  0  0  0
   -1.2990   -1.1790    0.0000 C   0  0  0  0  0  0  0  0  0  0  0  0
   -1.2990    0.3210    0.0000 C   0  0  0  0  0  0  0  0  0  0  0  0
  1  2  1  0  0  0  0
  2  3  1  0  0  0  0
  3  4  1  0  0  0  0
  4  5  1  0  0  0  0
  5  6  1  0  0  0  0
  6  7  2  0  0  0  0
  7  8  1  0  0  0  0
  3  8  1  0  0  0  0
  7  9  1  0  0  0  0
  9 10  2  0  0  0  0
  9 11  1  0  0  0  0
 11 12  1  0  0  0  0
  6 13  1  0  0  0  0
 13 14  2  0  0  0  0
 14 15  1  0  0  0  0
 15 16  2  0  0  0  0
 16 17  1  0  0  0  0
 17 18  2  0  0  0  0
 13 18  1  0  0  0  0
M  END
> <chemblId>
CHEMBL120109

> <bioactivity__type>
IC50

> <units>
nM

> <value>
2308.4

$$$$
 stripped
BRStripMol11301514152D 0   0.00000     0.00000     0
This file has been stripped
 26 28  0  0  0  0              1 V2000 
    4.8192   12.1167    0.0000 C   0  0  0  0  0  0  0  0  0  0  0  0
    4.8666   10.6175    0.0000 C   0  0  0  0  0  0  0  0  0  0  0  0
    3.5918    9.8269    0.0000 N   0  0  0  0  0  0  0  0  0  0  0  0
    2.2698   10.5355    0.0000 C   0  0  0  0  0  0  0  0  0  0  0  0
    0.9951    9.7449    0.0000 C   0  0  0  0  0  0  0  0  0  0  0  0
    1.0424    8.2456    0.0000 C   0  0  0  0  0  0  0  0  0  0  0  0
    2.3644    7.5370    0.0000 C   0  0  0  0  0  0  0  0  0  0  0  0
    3.6392    8.3276    0.0000 C   0  0  0  0  0  0  0  0  0  0  0  0
    2.4118    6.0377    0.0000 C   0  0  0  0  0  0  0  0  0  0  0  0
    3.7338    5.3291    0.0000 O   0  0  0  0  0  0  0  0  0  0  0  0
    1.1371    5.2471    0.0000 O   0  0  0  0  0  0  0  0  0  0  0  0
    1.1844    3.7479    0.0000 C   0  0  0  0  0  0  0  0  0  0  0  0
   -0.0903    2.9573    0.0000 C   0  0  0  0  0  0  0  0  0  0  0  0
   -0.0430    1.4580    0.0000 C   0  0  0  0  0  0  0  0  0  0  0  0
   -1.2820    0.7150    0.0000 C   0  0  0  0  0  0  0  0  0  0  0  0
   -1.2900   -0.7690    0.0000 C   0  0  0  0  0  0  0  0  0  0  0  0
    0.0430   -1.4580    0.0000 C   0  0  0  0  0  0  0  0  0  0  0  0
    0.0903   -2.9573    0.0000 C   0  0  0  0  0  0  0  0  0  0  0  0
    1.2820   -0.7150    0.0000 C   0  0  0  0  0  0  0  0  0  0  0  0
    1.2900    0.7690    0.0000 C   0  0  0  0  0  0  0  0  0  0  0  0
   -0.2323    7.4550    0.0000 C   0  0  0  0  0  0  0  0  0  0  0  0
   -1.5544    8.1636    0.0000 C   0  0  0  0  0  0  0  0  0  0  0  0
   -2.8291    7.3730    0.0000 C   0  0  0  0  0  0  0  0  0  0  0  0
   -2.7818    5.8738    0.0000 C   0  0  0  0  0  0  0  0  0  0  0  0
   -1.4597    5.1651    0.0000 C   0  0  0  0  0  0  0  0  0  0  0  0
   -0.1850    5.9558    0.0000 C   0  0  0  0  0  0  0  0  0  0  0  0
  1  2  1  0  0  0  0
  2  3  1  0  0  0  0
  3  4  1  0  0  0  0
  4  5  1  0  0  0  0
  5  6  1  0  0  0  0
  6  7  2  0  0  0  0
  7  8  1  0  0  0  0
  3  8  1  0  0  0  0
  7  9  1  0  0  0  0
  9 10  2  0  0  0  0
  9 11  1  0  0  0  0
 11 12  1  0  0  0  0
 12 13  1  0  0  0  0
 13 14  1  0  0  0  0
 14 15  2  0  0  0  0
 15 16  1  0  0  0  0
 16 17  2  0  0  0  0
 17 18  1  0  0  0  0
 17 19  1  0  0  0  0
 19 20  2  0  0  0  0
 14 20  1  0  0  0  0
  6 21  1  0  0  0  0
 21 22  2  0  0  0  0
 22 23  1  0  0  0  0
 23 24  2  0  0  0  0
 24 25  1  0  0  0  0
 25 26  2  0  0  0  0
 21 26  1  0  0  0  0
M  END
> <chemblId>
CHEMBL120119

> <bioactivity__type>
IC50

> <units>
nM

> <value>
8.8

$$$$

  CDK     11301514152D 0   0.00000     0.00000     0

 23 26  0  0  0  0              1 V2000 
   -2.8310    0.0000    0.0000 C   0  0  0  0  0  0  0  0  0  0  0  0
   -1.3310    0.0000    0.0000 N   0  0  0  0  0  0  0  0  0  0  0  0
   -0.5990   -1.5970    0.0000 C   0  0  0  0  0  0  0  0  0  0  0  0
   -2.0120   -0.8890    0.0000 C   0  0  0  0  0  0  0  0  0  0  0  0
   -2.0120    0.8890    0.0000 C   0  0  0  0  0  0  0  0  0  0  0  0
   -0.5990    1.5970    0.0000 C   0  0  0  0  0  0  0  0  0  0  0  0
    0.8640    1.2670    0.0000 C   0  0  0  0  0  0  0  0  0  0  0  0
    1.5960    0.0000    0.0000 C   0  0  0  0  0  0  0  0  0  0  0  0
    0.8640   -1.2670    0.0000 C   0  0  0  0  0  0  0  0  0  0  0  0
    3.0960    0.0000    0.0000 O   0  0  0  0  0  0  0  0  0  0  0  0
    3.8460    1.2990    0.0000 C   0  0  0  0  0  0  0  0  0  0  0  0
    5.3460    1.2990    0.0000 C   0  0  0  0  0  0  0  0  0  0  0  0
    6.0960   -0.0000    0.0000 C   0  0  0  0  0  0  0  0  0  0  0  0
    7.5960   -0.0000    0.0000 C   0  0  0  0  0  0  0  0  0  0  0  0
    8.3460    1.2990    0.0000 C   0  0  0  0  0  0  0  0  0  0  0  0
    7.5960    2.5981    0.0000 C   0  0  0  0  0  0  0  0  0  0  0  0
    6.0960    2.5981    0.0000 C   0  0  0  0  0  0  0  0  0  0  0  0
    3.0960    2.5981    0.0000 C   0  0  0  0  0  0  0  0  0  0  0  0
    3.8460    3.8971    0.0000 C   0  0  0  0  0  0  0  0  0  0  0  0
    3.0960    5.1962    0.0000 C   0  0  0  0  0  0  0  0  0  0  0  0
    1.5960    5.1962    0.0000 C   0  0  0  0  0  0  0  0  0  0  0  0
    0.8460    3.8971    0.0000 C   0  0  0  0  0  0  0  0  0  0  0  0
    1.5960    2.5981    0.0000 C   0  0  0  0  0  0  0  0  0  0  0  0
  1  2  1  0  0  0  0
  2  3  1  0  0  0  0
  3  4  1  1  0  0  0
  4  5  1  0  0  0  0
  6  5  1  1  0  0  0
  2  6  1  0  0  0  0
  6  7  1  0  0  0  0
  7  8  1  0  0  0  0
  8  9  1  0  0  0  0
  3  9  1  0  0  0  0
  8 10  1  1  0  0  0
 10 11  1  0  0  0  0
 11 12  1  0  0  0  0
 12 13  2  0  0  0  0
 13 14  1  0  0  0  0
 14 15  2  0  0  0  0
 15 16  1  0  0  0  0
 16 17  2  0  0  0  0
 12 17  1  0  0  0  0
 11 18  1  0  0  0  0
 18 19  2  0  0  0  0
 19 20  1  0  0  0  0
 20 21  2  0  0  0  0
 21 22  1  0  0  0  0
 22 23  2  0  0  0  0
 18 23  1  0  0  0  0
M  END
> <chemblId>
CHEMBL1201203

> <bioactivity__type>
IC50

> <units>
nM

> <value>
0.544

$$$$

  CDK     11301514152D 0   0.00000     0.00000     0

 23 25  0  0  0  0              1 V2000 
    8.7222    3.5360    0.0000 C   0  0  0  0  0  0  0  0  0  0  0  0
    7.4232    2.7860    0.0000 C   0  0  0  0  0  0  0  0  0  0  0  0
    6.1242    3.5360    0.0000 N   0  0  0  0  0  0  0  0  0  0  0  0
    6.1242    5.0360    0.0000 C   0  0  0  0  0  0  0  0  0  0  0  0
    4.8251    5.7860    0.0000 C   0  0  0  0  0  0  0  0  0  0  0  0
    3.5261    5.0360    0.0000 C   0  0  0  0  0  0  0  0  0  0  0  0
    3.5261    3.5360    0.0000 C   0  0  0  0  0  0  0  0  0  0  0  0
    4.8251    2.7860    0.0000 C   0  0  0  0  0  0  0  0  0  0  0  0
    2.2271    2.7860    0.0000 C   0  0  0  0  0  0  0  0  0  0  0  0
    0.9280    3.5360    0.0000 O   0  0  0  0  0  0  0  0  0  0  0  0
    2.2270    1.2860    0.0000 O   0  0  0  0  0  0  0  0  0  0  0  0
    0.9280    0.5360    0.0000 C   0  0  0  0  0  0  0  0  0  0  0  0
   -0.3710    1.2860    0.0000 C   0  0  0  0  0  0  0  0  0  0  0  0
   -1.6700    0.5360    0.0000 C   0  0  0  0  0  0  0  0  0  0  0  0
   -1.6700   -0.9640    0.0000 C   0  0  0  0  0  0  0  0  0  0  0  0
   -0.3710   -1.7140    0.0000 C   0  0  0  0  0  0  0  0  0  0  0  0
    0.9280   -0.9640    0.0000 C   0  0  0  0  0  0  0  0  0  0  0  0
    2.2271    5.7860    0.0000 C   0  0  0  0  0  0  0  0  0  0  0  0
    2.2271    7.2860    0.0000 C   0  0  0  0  0  0  0  0  0  0  0  0
    0.9280    8.0360    0.0000 C   0  0  0  0  0  0  0  0  0  0  0  0
   -0.3710    7.2860    0.0000 C   0  0  0  0  0  0  0  0  0  0  0  0
   -0.3710    5.7860    0.0000 C   0  0  0  0  0  0  0  0  0  0  0  0
    0.9280    5.0360    0.0000 C   0  0  0  0  0  0  0  0  0  0  0  0
  1  2  1  0  0  0  0
  2  3  1  0  0  0  0
  3  4  1  0  0  0  0
  4  5  1  0  0  0  0
  5  6  1  0  0  0  0
  6  7  1  0  0  0  0
  7  8  1  0  0  0  0
  3  8  1  0  0  0  0
  7  9  1  6  0  0  0
  9 10  2  0  0  0  0
  9 11  1  0  0  0  0
 11 12  1  0  0  0  0
 12 13  1  0  0  0  0
 13 14  1  0  0  0  0
 14 15  1  0  0  0  0
 15 16  1  0  0  0  0
 16 17  1  0  0  0  0
 12 17  1  0  0  0  0
  6 18  1  6  0  0  0
 18 19  2  0  0  0  0
 19 20  1  0  0  0  0
 20 21  2  0  0  0  0
 21 22  1  0  0  0  0
 22 23  2  0  0  0  0
 18 23  1  0  0  0  0
M  END
> <chemblId>
CHEMBL120135

> <bioactivity__type>
IC50

> <units>
nM

> <value>
1141.1

$$$$

  CDK     11301514152D 0   0.00000     0.00000     0

 19 20  0  0  0  0              1 V2000 
    2.5731    7.5096    0.0000 C   0  0  0  0  0  0  0  0  0  0  0  0
    2.5781    6.0096    0.0000 N   0  0  0  0  0  0  0  0  0  0  0  0
    3.8796    5.2640    0.0000 C   0  0  0  0  0  0  0  0  0  0  0  0
    1.2815    5.2553    0.0000 C   0  0  0  0  0  0  0  0  0  0  0  0
    1.2865    3.7553    0.0000 C   0  0  0  0  0  0  0  0  0  0  0  0
   -0.0100    3.0010    0.0000 C   0  0  0  0  0  0  0  0  0  0  0  0
   -0.0050    1.5010    0.0000 C   0  0  0  0  0  0  0  0  0  0  0  0
   -1.2930    0.7540    0.0000 C   0  0  0  0  0  0  0  0  0  0  0  0
   -1.2930   -0.7460    0.0000 C   0  0  0  0  0  0  0  0  0  0  0  0
   -0.0050   -1.5130    0.0000 C   0  0  0  0  0  0  0  0  0  0  0  0
   -0.0101   -3.0130    0.0000 Cl  0  0  0  0  0  0  0  0  0  0  0  0
    1.3030   -0.7460    0.0000 C   0  0  0  0  0  0  0  0  0  0  0  0
    1.3030    0.7540    0.0000 C   0  0  0  0  0  0  0  0  0  0  0  0
   -1.3115    3.7467    0.0000 C   0  0  0  0  0  0  0  0  0  0  0  0
   -1.3165    5.2467    0.0000 C   0  0  0  0  0  0  0  0  0  0  0  0
   -2.6181    5.9923    0.0000 C   0  0  0  0  0  0  0  0  0  0  0  0
   -3.9146    5.2380    0.0000 C   0  0  0  0  0  0  0  0  0  0  0  0
   -3.9096    3.7380    0.0000 C   0  0  0  0  0  0  0  0  0  0  0  0
   -2.6081    2.9923    0.0000 N   0  0  0  0  0  0  0  0  0  0  0  0
  1  2  1  0  0  0  0
  2  3  1  0  0  0  0
  2  4  1  0  0  0  0
  4  5  1  0  0  0  0
  6  5  1  1  0  0  0
  6  7  1  0  0  0  0
  7  8  2  0  0  0  0
  8  9  1  0  0  0  0
  9 10  2  0  0  0  0
 10 11  1  0  0  0  0
 10 12  1  0  0  0  0
 12 13  2  0  0  0  0
  7 13  1  0  0  0  0
  6 14  1  0  0  0  0
 14 15  2  0  0  0  0
 15 16  1  0  0  0  0
 16 17  2  0  0  0  0
 17 18  1  0  0  0  0
 18 19  2  0  0  0  0
 14 19  1  0  0  0  0
M  END
> <chemblId>
CHEMBL1201353

> <bioactivity__type>
IC50

> <units>
nM

> <value>
1383.0

$$$$
 stripped
BRStripMol11301514152D 0   0.00000     0.00000     0
This file has been stripped
 20 21  0  0  0  0              1 V2000 
   -7.7942    2.5710    0.0000 C   0  0  0  0  0  0  0  0  0  0  0  0
   -6.4952    3.3210    0.0000 C   0  0  0  0  0  0  0  0  0  0  0  0
   -5.1962    2.5710    0.0000 C   0  0  0  0  0  0  0  0  0  0  0  0
   -3.8971    3.3210    0.0000 O   0  0  0  0  0  0  0  0  0  0  0  0
   -2.5981    2.5710    0.0000 C   0  0  0  0  0  0  0  0  0  0  0  0
   -2.5981    1.0710    0.0000 O   0  0  0  0  0  0  0  0  0  0  0  0
   -1.2990    3.3210    0.0000 C   0  0  0  0  0  0  0  0  0  0  0  0
    0.0000    2.5710    0.0000 C   0  0  0  0  0  0  0  0  0  0  0  0
    1.2990    3.3210    0.0000 C   0  0  0  0  0  0  0  0  0  0  0  0
    1.2990    4.8210    0.0000 C   0  0  0  0  0  0  0  0  0  0  0  0
   -0.0000    5.5710    0.0000 N   0  0  0  0  0  0  0  0  0  0  0  0
   -0.0000    7.0710    0.0000 C   0  0  0  0  0  0  0  0  0  0  0  0
    1.2990    7.8210    0.0000 C   0  0  0  0  0  0  0  0  0  0  0  0
   -1.2990    4.8210    0.0000 C   0  0  0  0  0  0  0  0  0  0  0  0
    0.0000    1.0710    0.0000 C   0  0  0  0  0  0  0  0  0  0  0  0
    1.2990    0.3210    0.0000 C   0  0  0  0  0  0  0  0  0  0  0  0
    1.2990   -1.1790    0.0000 C   0  0  0  0  0  0  0  0  0  0  0  0
    0.0000   -1.9290    0.0000 C   0  0  0  0  0  0  0  0  0  0  0  0
   -1.2990   -1.1790    0.0000 C   0  0  0  0  0  0  0  0  0  0  0  0
   -1.2990    0.3210    0.0000 C   0  0  0  0  0  0  0  0  0  0  0  0
  1  2  1  0  0  0  0
  2  3  1  0  0  0  0
  3  4  1  0  0  0  0
  4  5  1  0  0  0  0
  5  6  2  0  0  0  0
  5  7  1  0  0  0  0
  7  8  2  0  0  0  0
  8  9  1  0  0  0  0
  9 10  1  0  0  0  0
 10 11  1  0  0  0  0
 11 12  1  0  0  0  0
 12 13  1  0  0  0  0
 11 14  1  0  0  0  0
  7 14  1  0  0  0  0
  8 15  1  0  0  0  0
 15 16  2  0  0  0  0
 16 17  1  0  0  0  0
 17 18  2  0  0  0  0
 18 19  1  0  0  0  0
 19 20  2  0  0  0  0
 15 20  1  0  0  0  0
M  END
> <chemblId>
CHEMBL120329

> <bioactivity__type>
IC50

> <units>
nM

> <value>
278.0

$$$$

  CDK     11301514152D 0   0.00000     0.00000     0

 19 20  0  0  0  0              1 V2000 
    8.7511   -5.4174    0.0000 C   0  0  0  0  0  0  0  0  0  0  0  0
    7.8697   -4.2037    0.0000 C   0  0  0  0  0  0  0  0  0  0  0  0
    6.3779   -4.3602    0.0000 C   0  0  0  0  0  0  0  0  0  0  0  0
    5.4965   -3.1465    0.0000 C   0  0  0  0  0  0  0  0  0  0  0  0
    4.0047   -3.3029    0.0000 C   0  0  0  0  0  0  0  0  0  0  0  0
    3.1232   -2.0892    0.0000 C   0  0  0  0  0  0  0  0  0  0  0  0
    1.6314   -2.2457    0.0000 C   0  0  0  0  0  0  0  0  0  0  0  0
    0.7500   -1.0320    0.0000 C   0  0  0  0  0  0  0  0  0  0  0  0
    1.2140    0.3940    0.0000 N   0  0  0  0  0  0  0  0  0  0  0  0
    0.0000    1.2760    0.0000 S   0  0  0  0  0  0  0  0  0  0  0  0
   -1.2140    0.3940    0.0000 N   0  0  0  0  0  0  0  0  0  0  0  0
   -0.7500   -1.0320    0.0000 C   0  0  0  0  0  0  0  0  0  0  0  0
   -1.6314   -2.2457    0.0000 C   0  0  0  0  0  0  0  0  0  0  0  0
   -3.1232   -2.0892    0.0000 C   0  0  0  0  0  0  0  0  0  0  0  0
   -4.0047   -3.3029    0.0000 C   0  0  0  0  0  0  0  0  0  0  0  0
   -3.3943   -4.6731    0.0000 C   0  0  0  0  0  0  0  0  0  0  0  0
   -1.9025   -4.8296    0.0000 N   0  0  0  0  0  0  0  0  0  0  0  0
   -1.2921   -6.1998    0.0000 C   0  0  0  0  0  0  0  0  0  0  0  0
   -1.0210   -3.6159    0.0000 C   0  0  0  0  0  0  0  0  0  0  0  0
  1  2  1  0  0  0  0
  2  3  1  0  0  0  0
  3  4  1  0  0  0  0
  4  5  1  0  0  0  0
  5  6  1  0  0  0  0
  6  7  1  0  0  0  0
  7  8  1  0  0  0  0
  8  9  2  0  0  0  0
  9 10  1  0  0  0  0
 10 11  1  0  0  0  0
 11 12  2  0  0  0  0
  8 12  1  0  0  0  0
 12 13  1  0  0  0  0
 13 14  2  0  0  0  0
 14 15  1  0  0  0  0
 15 16  1  0  0  0  0
 16 17  1  0  0  0  0
 17 18  1  0  0  0  0
 17 19  1  0  0  0  0
 13 19  1  0  0  0  0
M  END
> <chemblId>
CHEMBL120399

> <bioactivity__type>
IC50

> <units>
nM

> <value>
224.0

$$$$
 stripped
BRStripMol11301514152D 0   0.00000     0.00000     0
This file has been stripped
 25 27  0  0  0  0              1 V2000 
    0.0000   11.5710    0.0000 C   0  0  0  0  0  0  0  0  0  0  0  0
    0.0000   10.0710    0.0000 C   0  0  0  0  0  0  0  0  0  0  0  0
   -1.2990    9.3210    0.0000 N   0  0  0  0  0  0  0  0  0  0  0  0
   -2.5981   10.0710    0.0000 C   0  0  0  0  0  0  0  0  0  0  0  0
   -3.8971    9.3210    0.0000 C   0  0  0  0  0  0  0  0  0  0  0  0
   -3.8971    7.8210    0.0000 C   0  0  0  0  0  0  0  0  0  0  0  0
   -2.5981    7.0710    0.0000 C   0  0  0  0  0  0  0  0  0  0  0  0
   -1.2990    7.8210    0.0000 C   0  0  0  0  0  0  0  0  0  0  0  0
   -2.5981    5.5710    0.0000 C   0  0  0  0  0  0  0  0  0  0  0  0
   -3.8971    4.8210    0.0000 O   0  0  0  0  0  0  0  0  0  0  0  0
   -1.2990    4.8210    0.0000 O   0  0  0  0  0  0  0  0  0  0  0  0
   -1.2990    3.3210    0.0000 C   0  0  0  0  0  0  0  0  0  0  0  0
    0.0000    2.5710    0.0000 C   0  0  0  0  0  0  0  0  0  0  0  0
    0.0000    1.0710    0.0000 C   0  0  0  0  0  0  0  0  0  0  0  0
    1.2990    0.3210    0.0000 C   0  0  0  0  0  0  0  0  0  0  0  0
    1.2990   -1.1790    0.0000 C   0  0  0  0  0  0  0  0  0  0  0  0
    0.0000   -1.9290    0.0000 C   0  0  0  0  0  0  0  0  0  0  0  0
   -1.2990   -1.1790    0.0000 C   0  0  0  0  0  0  0  0  0  0  0  0
   -1.2990    0.3210    0.0000 C   0  0  0  0  0  0  0  0  0  0  0  0
   -5.1962    7.0710    0.0000 C   0  0  0  0  0  0  0  0  0  0  0  0
   -6.4952    7.8210    0.0000 C   0  0  0  0  0  0  0  0  0  0  0  0
   -7.7942    7.0710    0.0000 C   0  0  0  0  0  0  0  0  0  0  0  0
   -7.7942    5.5710    0.0000 C   0  0  0  0  0  0  0  0  0  0  0  0
   -6.4952    4.8210    0.0000 C   0  0  0  0  0  0  0  0  0  0  0  0
   -5.1962    5.5710    0.0000 C   0  0  0  0  0  0  0  0  0  0  0  0
  1  2  1  0  0  0  0
  2  3  1  0  0  0  0
  3  4  1  0  0  0  0
  4  5  1  0  0  0  0
  5  6  1  0  0  0  0
  6  7  2  0  0  0  0
  7  8  1  0  0  0  0
  3  8  1  0  0  0  0
  7  9  1  0  0  0  0
  9 10  2  0  0  0  0
  9 11  1  0  0  0  0
 11 12  1  0  0  0  0
 12 13  1  0  0  0  0
 13 14  1  0  0  0  0
 14 15  1  0  0  0  0
 15 16  1  0  0  0  0
 16 17  1  0  0  0  0
 17 18  1  0  0  0  0
 18 19  1  0  0  0  0
 14 19  1  0  0  0  0
  6 20  1  0  0  0  0
 20 21  2  0  0  0  0
 21 22  1  0  0  0  0
 22 23  2  0  0  0  0
 23 24  1  0  0  0  0
 24 25  2  0  0  0  0
 20 25  1  0  0  0  0
M  END
> <chemblId>
CHEMBL120472

> <bioactivity__type>
IC50

> <units>
nM

> <value>
38.7

$$$$
 stripped
BRStripMol11301514152D 0   0.00000     0.00000     0
This file has been stripped
 19 20  0  0  0  0              1 V2000 
    6.4952    3.3210    0.0000 C   0  0  0  0  0  0  0  0  0  0  0  0
    5.1962    2.5710    0.0000 C   0  0  0  0  0  0  0  0  0  0  0  0
    3.8971    3.3210    0.0000 O   0  0  0  0  0  0  0  0  0  0  0  0
    2.5981    2.5710    0.0000 C   0  0  0  0  0  0  0  0  0  0  0  0
    2.5981    1.0710    0.0000 O   0  0  0  0  0  0  0  0  0  0  0  0
    1.2990    3.3210    0.0000 C   0  0  0  0  0  0  0  0  0  0  0  0
    1.2990    4.8210    0.0000 C   0  0  0  0  0  0  0  0  0  0  0  0
    0.0000    5.5710    0.0000 N   0  0  0  0  0  0  0  0  0  0  0  0
    0.0000    7.0710    0.0000 C   0  0  0  0  0  0  0  0  0  0  0  0
   -1.2990    7.8210    0.0000 C   0  0  0  0  0  0  0  0  0  0  0  0
   -1.2990    4.8210    0.0000 C   0  0  0  0  0  0  0  0  0  0  0  0
   -1.2990    3.3210    0.0000 C   0  0  0  0  0  0  0  0  0  0  0  0
    0.0000    2.5710    0.0000 C   0  0  0  0  0  0  0  0  0  0  0  0
    0.0000    1.0710    0.0000 C   0  0  0  0  0  0  0  0  0  0  0  0
    1.2990    0.3210    0.0000 C   0  0  0  0  0  0  0  0  0  0  0  0
    1.2990   -1.1790    0.0000 C   0  0  0  0  0  0  0  0  0  0  0  0
    0.0000   -1.9290    0.0000 C   0  0  0  0  0  0  0  0  0  0  0  0
   -1.2990   -1.1790    0.0000 C   0  0  0  0  0  0  0  0  0  0  0  0
   -1.2990    0.3210    0.0000 C   0  0  0  0  0  0  0  0  0  0  0  0
  1  2  1  0  0  0  0
  2  3  1  0  0  0  0
  3  4  1  0  0  0  0
  4  5  2  0  0  0  0
  4  6  1  0  0  0  0
  6  7  1  0  0  0  0
  7  8  1  0  0  0  0
  8  9  1  0  0  0  0
  9 10  1  0  0  0  0
  8 11  1  0  0  0  0
 11 12  1  0  0  0  0
 12 13  2  0  0  0  0
  6 13  1  0  0  0  0
 13 14  1  0  0  0  0
 14 15  2  0  0  0  0
 15 16  1  0  0  0  0
 16 17  2  0  0  0  0
 17 18  1  0  0  0  0
 18 19  2  0  0  0  0
 14 19  1  0  0  0  0
M  END
> <chemblId>
CHEMBL120539

> <bioactivity__type>
IC50

> <units>
nM

> <value>
2220.1

$$$$
 stripped
BRStripMol11301514152D 0   0.00000     0.00000     0
This file has been stripped
 21 22  0  0  0  0              1 V2000 
   -1.2990    7.8210    0.0000 C   0  0  0  0  0  0  0  0  0  0  0  0
    0.0000    7.0710    0.0000 C   0  0  0  0  0  0  0  0  0  0  0  0
    0.0000    5.5710    0.0000 N   0  0  0  0  0  0  0  0  0  0  0  0
   -1.2990    4.8210    0.0000 C   0  0  0  0  0  0  0  0  0  0  0  0
   -1.2990    3.3210    0.0000 C   0  0  0  0  0  0  0  0  0  0  0  0
   -0.0000    2.5710    0.0000 C   0  0  0  0  0  0  0  0  0  0  0  0
    1.2990    3.3210    0.0000 C   0  0  0  0  0  0  0  0  0  0  0  0
    1.2990    4.8210    0.0000 C   0  0  0  0  0  0  0  0  0  0  0  0
    2.5981    2.5710    0.0000 C   0  0  0  0  0  0  0  0  0  0  0  0
    2.5981    1.0710    0.0000 O   0  0  0  0  0  0  0  0  0  0  0  0
    3.8971    3.3210    0.0000 O   0  0  0  0  0  0  0  0  0  0  0  0
    5.1962    2.5710    0.0000 C   0  0  0  0  0  0  0  0  0  0  0  0
    6.4952    3.3210    0.0000 C   0  0  0  0  0  0  0  0  0  0  0  0
    7.7942    2.5710    0.0000 C   0  0  0  0  0  0  0  0  0  0  0  0
    6.4952    4.8210    0.0000 C   0  0  0  0  0  0  0  0  0  0  0  0
    0.0000    1.0710    0.0000 C   0  0  0  0  0  0  0  0  0  0  0  0
    1.2990    0.3210    0.0000 C   0  0  0  0  0  0  0  0  0  0  0  0
    1.2990   -1.1790    0.0000 C   0  0  0  0  0  0  0  0  0  0  0  0
    0.0000   -1.9290    0.0000 C   0  0  0  0  0  0  0  0  0  0  0  0
   -1.2990   -1.1790    0.0000 C   0  0  0  0  0  0  0  0  0  0  0  0
   -1.2990    0.3210    0.0000 C   0  0  0  0  0  0  0  0  0  0  0  0
  1  2  1  0  0  0  0
  2  3  1  0  0  0  0
  3  4  1  0  0  0  0
  4  5  1  0  0  0  0
  5  6  1  0  0  0  0
  6  7  2  0  0  0  0
  7  8  1  0  0  0  0
  3  8  1  0  0  0  0
  7  9  1  0  0  0  0
  9 10  2  0  0  0  0
  9 11  1  0  0  0  0
 11 12  1  0  0  0  0
 12 13  1  0  0  0  0
 13 14  1  0  0  0  0
 13 15  1  0  0  0  0
  6 16  1  0  0  0  0
 16 17  2  0  0  0  0
 17 18  1  0  0  0  0
 18 19  2  0  0  0  0
 19 20  1  0  0  0  0
 20 21  2  0  0  0  0
 16 21  1  0  0  0  0
M  END
> <chemblId>
CHEMBL120581

> <bioactivity__type>
IC50

> <units>
nM

> <value>
120.5

$$$$
 stripped
BRStripMol11301514152D 0   0.00000     0.00000     0
This file has been stripped
 25 27  0  0  0  0              1 V2000 
    0.0000   11.5710    0.0000 C   0  0  0  0  0  0  0  0  0  0  0  0
    0.0000   10.0710    0.0000 C   0  0  0  0  0  0  0  0  0  0  0  0
   -1.2990    9.3210    0.0000 N   0  0  0  0  0  0  0  0  0  0  0  0
   -2.5981   10.0710    0.0000 C   0  0  0  0  0  0  0  0  0  0  0  0
   -3.8971    9.3210    0.0000 C   0  0  0  0  0  0  0  0  0  0  0  0
   -3.8971    7.8210    0.0000 C   0  0  0  0  0  0  0  0  0  0  0  0
   -2.5981    7.0710    0.0000 C   0  0  0  0  0  0  0  0  0  0  0  0
   -1.2990    7.8210    0.0000 C   0  0  0  0  0  0  0  0  0  0  0  0
   -2.5981    5.5710    0.0000 C   0  0  0  0  0  0  0  0  0  0  0  0
   -3.8971    4.8210    0.0000 O   0  0  0  0  0  0  0  0  0  0  0  0
   -1.2990    4.8210    0.0000 O   0  0  0  0  0  0  0  0  0  0  0  0
   -1.2990    3.3210    0.0000 C   0  0  0  0  0  0  0  0  0  0  0  0
    0.0000    2.5710    0.0000 C   0  0  0  0  0  0  0  0  0  0  0  0
    0.0000    1.0710    0.0000 C   0  0  0  0  0  0  0  0  0  0  0  0
    1.2990    0.3210    0.0000 C   0  0  0  0  0  0  0  0  0  0  0  0
    1.2990   -1.1790    0.0000 C   0  0  0  0  0  0  0  0  0  0  0  0
    0.0000   -1.9290    0.0000 C   0  0  0  0  0  0  0  0  0  0  0  0
   -1.2990   -1.1790    0.0000 C   0  0  0  0  0  0  0  0  0  0  0  0
   -1.2990    0.3210    0.0000 C   0  0  0  0  0  0  0  0  0  0  0  0
   -5.1962    7.0710    0.0000 C   0  0  0  0  0  0  0  0  0  0  0  0
   -6.4952    7.8210    0.0000 C   0  0  0  0  0  0  0  0  0  0  0  0
   -7.7942    7.0710    0.0000 C   0  0  0  0  0  0  0  0  0  0  0  0
   -7.7942    5.5710    0.0000 C   0  0  0  0  0  0  0  0  0  0  0  0
   -6.4952    4.8210    0.0000 C   0  0  0  0  0  0  0  0  0  0  0  0
   -5.1962    5.5710    0.0000 C   0  0  0  0  0  0  0  0  0  0  0  0
  1  2  1  0  0  0  0
  2  3  1  0  0  0  0
  3  4  1  0  0  0  0
  4  5  1  0  0  0  0
  5  6  2  0  0  0  0
  6  7  1  0  0  0  0
  7  8  1  0  0  0  0
  3  8  1  0  0  0  0
  7  9  1  0  0  0  0
  9 10  2  0  0  0  0
  9 11  1  0  0  0  0
 11 12  1  0  0  0  0
 12 13  1  0  0  0  0
 13 14  1  0  0  0  0
 14 15  1  0  0  0  0
 15 16  1  0  0  0  0
 16 17  1  0  0  0  0
 17 18  1  0  0  0  0
 18 19  1  0  0  0  0
 14 19  1  0  0  0  0
  6 20  1  0  0  0  0
 20 21  2  0  0  0  0
 21 22  1  0  0  0  0
 22 23  2  0  0  0  0
 23 24  1  0  0  0  0
 24 25  2  0  0  0  0
 20 25  1  0  0  0  0
M  END
> <chemblId>
CHEMBL120599

> <bioactivity__type>
IC50

> <units>
nM

> <value>
105.2

$$$$
 stripped
BRStripMol11301514152D 0   0.00000     0.00000     0
This file has been stripped
 25 29  0  0  0  0              1 V2000 
    5.2511   -5.7390    0.0000 C   0  0  0  0  0  0  0  0  0  0  0  0
    5.2510   -4.2390    0.0000 O   0  0  0  0  0  0  0  0  0  0  0  0
    3.9520   -3.4890    0.0000 C   0  0  0  0  0  0  0  0  0  0  0  0
    2.6530   -4.2390    0.0000 C   0  0  0  0  0  0  0  0  0  0  0  0
    1.3540   -3.4890    0.0000 C   0  0  0  0  0  0  0  0  0  0  0  0
    1.3540   -1.9890    0.0000 C   0  0  0  0  0  0  0  0  0  0  0  0
    0.0550   -1.2390    0.0000 C   0  0  0  0  0  0  0  0  0  0  0  0
    0.0550    0.2610    0.0000 C   0  0  0  0  0  0  0  0  0  0  0  0
   -1.2440    1.0110    0.0000 C   0  0  0  0  0  0  0  0  0  0  0  0
   -2.5430    0.2610    0.0000 C   0  0  0  0  0  0  0  0  0  0  0  0
   -3.8420    1.0110    0.0000 C   0  0  0  0  0  0  0  0  0  0  0  0
   -5.2690    0.5470    0.0000 O   0  0  0  0  0  0  0  0  0  0  0  0
   -6.1500    1.7610    0.0000 C   0  0  0  0  0  0  0  0  0  0  0  0
   -5.2690    2.9740    0.0000 O   0  0  0  0  0  0  0  0  0  0  0  0
   -3.8420    2.5110    0.0000 C   0  0  0  0  0  0  0  0  0  0  0  0
   -2.5430    3.2610    0.0000 C   0  0  0  0  0  0  0  0  0  0  0  0
   -1.2440    2.5110    0.0000 C   0  0  0  0  0  0  0  0  0  0  0  0
    0.0550    3.2610    0.0000 C   0  0  0  0  0  0  0  0  0  0  0  0
    1.3540    2.5110    0.0000 C   0  0  0  0  0  0  0  0  0  0  0  0
    1.3540    1.0110    0.0000 N   0  3  0  0  0  0  0  0  0  0  0  0
    2.6530    0.2610    0.0000 C   0  0  0  0  0  0  0  0  0  0  0  0
    2.6530   -1.2390    0.0000 C   0  0  0  0  0  0  0  0  0  0  0  0
    3.9520   -1.9890    0.0000 C   0  0  0  0  0  0  0  0  0  0  0  0
    5.2510   -1.2390    0.0000 O   0  0  0  0  0  0  0  0  0  0  0  0
    6.5501   -1.9890    0.0000 C   0  0  0  0  0  0  0  0  0  0  0  0
  1  2  1  0  0  0  0
  2  3  1  0  0  0  0
  3  4  2  0  0  0  0
  4  5  1  0  0  0  0
  5  6  2  0  0  0  0
  6  7  1  0  0  0  0
  7  8  2  0  0  0  0
  8  9  1  0  0  0  0
  9 10  2  0  0  0  0
 10 11  1  0  0  0  0
 11 12  1  0  0  0  0
 12 13  1  0  0  0  0
 13 14  1  0  0  0  0
 14 15  1  0  0  0  0
 11 15  2  0  0  0  0
 15 16  1  0  0  0  0
 16 17  2  0  0  0  0
  9 17  1  0  0  0  0
 17 18  1  0  0  0  0
 18 19  1  0  0  0  0
 19 20  1  0  0  0  0
  8 20  1  0  0  0  0
 20 21  2  0  0  0  0
 21 22  1  0  0  0  0
  6 22  1  0  0  0  0
 22 23  2  0  0  0  0
  3 23  1  0  0  0  0
 23 24  1  0  0  0  0
 24 25  1  0  0  0  0
M  END
> <chemblId>
CHEMBL12089

> <bioactivity__type>
IC50

> <units>
nM

> <value>
3080.0

$$$$
 stripped
BRStripMol11301514152D 0   0.00000     0.00000     0
This file has been stripped
 31 34  0  0  0  0              1 V2000 
    0.0000   11.5710    0.0000 C   0  0  0  0  0  0  0  0  0  0  0  0
    0.0000   10.0710    0.0000 C   0  0  0  0  0  0  0  0  0  0  0  0
   -1.2990    9.3210    0.0000 N   0  0  0  0  0  0  0  0  0  0  0  0
   -2.5981   10.0710    0.0000 C   0  0  0  0  0  0  0  0  0  0  0  0
   -3.8971    9.3210    0.0000 C   0  0  0  0  0  0  0  0  0  0  0  0
   -3.8971    7.8210    0.0000 C   0  0  0  0  0  0  0  0  0  0  0  0
   -2.5981    7.0710    0.0000 C   0  0  0  0  0  0  0  0  0  0  0  0
   -1.2990    7.8210    0.0000 C   0  0  0  0  0  0  0  0  0  0  0  0
   -2.5981    5.5710    0.0000 C   0  0  0  0  0  0  0  0  0  0  0  0
   -3.8971    4.8210    0.0000 O   0  0  0  0  0  0  0  0  0  0  0  0
   -1.2990    4.8210    0.0000 O   0  0  0  0  0  0  0  0  0  0  0  0
   -1.2990    3.3210    0.0000 C   0  0  0  0  0  0  0  0  0  0  0  0
    0.0000    2.5710    0.0000 C   0  0  0  0  0  0  0  0  0  0  0  0
    0.0000    1.0710    0.0000 C   0  0  0  0  0  0  0  0  0  0  0  0
    1.2990    0.3210    0.0000 C   0  0  0  0  0  0  0  0  0  0  0  0
    1.2990   -1.1790    0.0000 C   0  0  0  0  0  0  0  0  0  0  0  0
    0.0000   -1.9290    0.0000 C   0  0  0  0  0  0  0  0  0  0  0  0
   -1.2990   -1.1790    0.0000 C   0  0  0  0  0  0  0  0  0  0  0  0
   -1.2990    0.3210    0.0000 C   0  0  0  0  0  0  0  0  0  0  0  0
    1.2990    3.3210    0.0000 C   0  0  0  0  0  0  0  0  0  0  0  0
    2.5981    2.5710    0.0000 C   0  0  0  0  0  0  0  0  0  0  0  0
    3.8971    3.3210    0.0000 C   0  0  0  0  0  0  0  0  0  0  0  0
    3.8971    4.8210    0.0000 C   0  0  0  0  0  0  0  0  0  0  0  0
    2.5981    5.5710    0.0000 C   0  0  0  0  0  0  0  0  0  0  0  0
    1.2990    4.8210    0.0000 C   0  0  0  0  0  0  0  0  0  0  0  0
   -5.1962    7.0710    0.0000 C   0  0  0  0  0  0  0  0  0  0  0  0
   -6.4952    7.8210    0.0000 C   0  0  0  0  0  0  0  0  0  0  0  0
   -7.7942    7.0710    0.0000 C   0  0  0  0  0  0  0  0  0  0  0  0
   -7.7942    5.5710    0.0000 C   0  0  0  0  0  0  0  0  0  0  0  0
   -6.4952    4.8210    0.0000 C   0  0  0  0  0  0  0  0  0  0  0  0
   -5.1962    5.5710    0.0000 C   0  0  0  0  0  0  0  0  0  0  0  0
  1  2  1  0  0  0  0
  2  3  1  0  0  0  0
  3  4  1  0  0  0  0
  4  5  1  0  0  0  0
  5  6  1  0  0  0  0
  6  7  2  0  0  0  0
  7  8  1  0  0  0  0
  3  8  1  0  0  0  0
  7  9  1  0  0  0  0
  9 10  2  0  0  0  0
  9 11  1  0  0  0  0
 11 12  1  0  0  0  0
 12 13  1  0  0  0  0
 13 14  1  0  0  0  0
 14 15  2  0  0  0  0
 15 16  1  0  0  0  0
 16 17  2  0  0  0  0
 17 18  1  0  0  0  0
 18 19  2  0  0  0  0
 14 19  1  0  0  0  0
 13 20  1  0  0  0  0
 20 21  2  0  0  0  0
 21 22  1  0  0  0  0
 22 23  2  0  0  0  0
 23 24  1  0  0  0  0
 24 25  2  0  0  0  0
 20 25  1  0  0  0  0
  6 26  1  0  0  0  0
 26 27  2  0  0  0  0
 27 28  1  0  0  0  0
 28 29  2  0  0  0  0
 29 30  1  0  0  0  0
 30 31  2  0  0  0  0
 26 31  1  0  0  0  0
M  END
> <chemblId>
CHEMBL120963

> <bioactivity__type>
IC50

> <units>
nM

> <value>
2829.7

$$$$

  CDK     11301514152D 0   0.00000     0.00000     0

 26 27  0  0  0  0              1 V2000 
   15.5885    2.5710    0.0000 C   0  0  0  0  0  0  0  0  0  0  0  0
   14.2894    3.3210    0.0000 C   0  0  0  0  0  0  0  0  0  0  0  0
   12.9904    2.5710    0.0000 C   0  0  0  0  0  0  0  0  0  0  0  0
   11.6913    3.3210    0.0000 C   0  0  0  0  0  0  0  0  0  0  0  0
   10.3923    2.5710    0.0000 C   0  0  0  0  0  0  0  0  0  0  0  0
    9.0933    3.3210    0.0000 C   0  0  0  0  0  0  0  0  0  0  0  0
    7.7942    2.5710    0.0000 C   0  0  0  0  0  0  0  0  0  0  0  0
    6.4952    3.3210    0.0000 C   0  0  0  0  0  0  0  0  0  0  0  0
    5.1962    2.5710    0.0000 C   0  0  0  0  0  0  0  0  0  0  0  0
    3.8971    3.3210    0.0000 O   0  0  0  0  0  0  0  0  0  0  0  0
    2.5981    2.5710    0.0000 C   0  0  0  0  0  0  0  0  0  0  0  0
    2.5981    1.0710    0.0000 O   0  0  0  0  0  0  0  0  0  0  0  0
    1.2990    3.3210    0.0000 C   0  0  0  0  0  0  0  0  0  0  0  0
    1.2990    4.8210    0.0000 C   0  0  0  0  0  0  0  0  0  0  0  0
    0.0000    5.5710    0.0000 N   0  0  0  0  0  0  0  0  0  0  0  0
    0.0000    7.0710    0.0000 C   0  0  0  0  0  0  0  0  0  0  0  0
   -1.2990    7.8210    0.0000 C   0  0  0  0  0  0  0  0  0  0  0  0
   -1.2990    4.8210    0.0000 C   0  0  0  0  0  0  0  0  0  0  0  0
   -1.2990    3.3210    0.0000 C   0  0  0  0  0  0  0  0  0  0  0  0
    0.0000    2.5710    0.0000 C   0  0  0  0  0  0  0  0  0  0  0  0
    0.0000    1.0710    0.0000 C   0  0  0  0  0  0  0  0  0  0  0  0
    1.2990    0.3210    0.0000 C   0  0  0  0  0  0  0  0  0  0  0  0
    1.2990   -1.1790    0.0000 C   0  0  0  0  0  0  0  0  0  0  0  0
    0.0000   -1.9290    0.0000 C   0  0  0  0  0  0  0  0  0  0  0  0
   -1.2990   -1.1790    0.0000 C   0  0  0  0  0  0  0  0  0  0  0  0
   -1.2990    0.3210    0.0000 C   0  0  0  0  0  0  0  0  0  0  0  0
  1  2  1  0  0  0  0
  2  3  1  0  0  0  0
  3  4  1  0  0  0  0
  4  5  1  0  0  0  0
  5  6  1  0  0  0  0
  6  7  1  0  0  0  0
  7  8  1  0  0  0  0
  8  9  1  0  0  0  0
  9 10  1  0  0  0  0
 10 11  1  0  0  0  0
 11 12  2  0  0  0  0
 11 13  1  0  0  0  0
 13 14  1  0  0  0  0
 14 15  1  0  0  0  0
 15 16  1  0  0  0  0
 16 17  1  0  0  0  0
 15 18  1  0  0  0  0
 18 19  1  0  0  0  0
 19 20  2  0  0  0  0
 13 20  1  0  0  0  0
 20 21  1  0  0  0  0
 21 22  2  0  0  0  0
 22 23  1  0  0  0  0
 23 24  2  0  0  0  0
 24 25  1  0  0  0  0
 25 26  2  0  0  0  0
 21 26  1  0  0  0  0
M  END
> <chemblId>
CHEMBL120972

> <bioactivity__type>
IC50

> <units>
nM

> <value>
30.4

$$$$

  CDK     11301514152D 0   0.00000     0.00000     0

 26 27  0  0  0  0              1 V2000 
  -15.5885    2.5710    0.0000 C   0  0  0  0  0  0  0  0  0  0  0  0
  -14.2894    3.3210    0.0000 C   0  0  0  0  0  0  0  0  0  0  0  0
  -12.9904    2.5710    0.0000 C   0  0  0  0  0  0  0  0  0  0  0  0
  -11.6913    3.3210    0.0000 C   0  0  0  0  0  0  0  0  0  0  0  0
  -10.3923    2.5710    0.0000 C   0  0  0  0  0  0  0  0  0  0  0  0
   -9.0933    3.3210    0.0000 C   0  0  0  0  0  0  0  0  0  0  0  0
   -7.7942    2.5710    0.0000 C   0  0  0  0  0  0  0  0  0  0  0  0
   -6.4952    3.3210    0.0000 C   0  0  0  0  0  0  0  0  0  0  0  0
   -5.1962    2.5710    0.0000 C   0  0  0  0  0  0  0  0  0  0  0  0
   -3.8971    3.3210    0.0000 O   0  0  0  0  0  0  0  0  0  0  0  0
   -2.5981    2.5710    0.0000 C   0  0  0  0  0  0  0  0  0  0  0  0
   -2.5981    1.0710    0.0000 O   0  0  0  0  0  0  0  0  0  0  0  0
   -1.2990    3.3210    0.0000 C   0  0  0  0  0  0  0  0  0  0  0  0
    0.0000    2.5710    0.0000 C   0  0  0  0  0  0  0  0  0  0  0  0
    1.2990    3.3210    0.0000 C   0  0  0  0  0  0  0  0  0  0  0  0
    1.2990    4.8210    0.0000 C   0  0  0  0  0  0  0  0  0  0  0  0
   -0.0000    5.5710    0.0000 N   0  0  0  0  0  0  0  0  0  0  0  0
   -0.0000    7.0710    0.0000 C   0  0  0  0  0  0  0  0  0  0  0  0
    1.2990    7.8210    0.0000 C   0  0  0  0  0  0  0  0  0  0  0  0
   -1.2990    4.8210    0.0000 C   0  0  0  0  0  0  0  0  0  0  0  0
    0.0000    1.0710    0.0000 C   0  0  0  0  0  0  0  0  0  0  0  0
    1.2990    0.3210    0.0000 C   0  0  0  0  0  0  0  0  0  0  0  0
    1.2990   -1.1790    0.0000 C   0  0  0  0  0  0  0  0  0  0  0  0
    0.0000   -1.9290    0.0000 C   0  0  0  0  0  0  0  0  0  0  0  0
   -1.2990   -1.1790    0.0000 C   0  0  0  0  0  0  0  0  0  0  0  0
   -1.2990    0.3210    0.0000 C   0  0  0  0  0  0  0  0  0  0  0  0
  1  2  1  0  0  0  0
  2  3  1  0  0  0  0
  3  4  1  0  0  0  0
  4  5  1  0  0  0  0
  5  6  1  0  0  0  0
  6  7  1  0  0  0  0
  7  8  1  0  0  0  0
  8  9  1  0  0  0  0
  9 10  1  0  0  0  0
 10 11  1  0  0  0  0
 11 12  2  0  0  0  0
 11 13  1  0  0  0  0
 13 14  2  0  0  0  0
 14 15  1  0  0  0  0
 15 16  1  0  0  0  0
 16 17  1  0  0  0  0
 17 18  1  0  0  0  0
 18 19  1  0  0  0  0
 17 20  1  0  0  0  0
 13 20  1  0  0  0  0
 14 21  1  0  0  0  0
 21 22  2  0  0  0  0
 22 23  1  0  0  0  0
 23 24  2  0  0  0  0
 24 25  1  0  0  0  0
 25 26  2  0  0  0  0
 21 26  1  0  0  0  0
M  END
> <chemblId>
CHEMBL121059

> <bioactivity__type>
IC50

> <units>
nM

> <value>
11.5

$$$$
 stripped
BRStripMol11301514152D 0   0.00000     0.00000     0
This file has been stripped
 27 29  0  0  0  0              1 V2000 
   -1.2990   13.8210    0.0000 C   0  0  0  0  0  0  0  0  0  0  0  0
   -1.2990   12.3210    0.0000 C   0  0  0  0  0  0  0  0  0  0  0  0
   -2.5981   11.5710    0.0000 N   0  0  0  0  0  0  0  0  0  0  0  0
   -3.8971   12.3210    0.0000 C   0  0  0  0  0  0  0  0  0  0  0  0
   -5.1962   11.5710    0.0000 C   0  0  0  0  0  0  0  0  0  0  0  0
   -5.1962   10.0710    0.0000 C   0  0  0  0  0  0  0  0  0  0  0  0
   -3.8971    9.3210    0.0000 C   0  0  0  0  0  0  0  0  0  0  0  0
   -2.5981   10.0710    0.0000 C   0  0  0  0  0  0  0  0  0  0  0  0
   -3.8971    7.8210    0.0000 C   0  0  0  0  0  0  0  0  0  0  0  0
   -5.1962    7.0710    0.0000 O   0  0  0  0  0  0  0  0  0  0  0  0
   -2.5981    7.0710    0.0000 O   0  0  0  0  0  0  0  0  0  0  0  0
   -2.5981    5.5710    0.0000 C   0  0  0  0  0  0  0  0  0  0  0  0
   -1.2990    4.8210    0.0000 C   0  0  0  0  0  0  0  0  0  0  0  0
   -1.2990    3.3210    0.0000 C   0  0  0  0  0  0  0  0  0  0  0  0
    0.0000    2.5710    0.0000 C   0  0  0  0  0  0  0  0  0  0  0  0
    0.0000    1.0710    0.0000 C   0  0  0  0  0  0  0  0  0  0  0  0
    1.2990    0.3210    0.0000 C   0  0  0  0  0  0  0  0  0  0  0  0
    1.2990   -1.1790    0.0000 C   0  0  0  0  0  0  0  0  0  0  0  0
    0.0000   -1.9290    0.0000 C   0  0  0  0  0  0  0  0  0  0  0  0
   -1.2990   -1.1790    0.0000 C   0  0  0  0  0  0  0  0  0  0  0  0
   -1.2990    0.3210    0.0000 C   0  0  0  0  0  0  0  0  0  0  0  0
   -6.4952    9.3210    0.0000 C   0  0  0  0  0  0  0  0  0  0  0  0
   -7.7942   10.0710    0.0000 C   0  0  0  0  0  0  0  0  0  0  0  0
   -9.0933    9.3210    0.0000 C   0  0  0  0  0  0  0  0  0  0  0  0
   -9.0933    7.8210    0.0000 C   0  0  0  0  0  0  0  0  0  0  0  0
   -7.7942    7.0710    0.0000 C   0  0  0  0  0  0  0  0  0  0  0  0
   -6.4952    7.8210    0.0000 C   0  0  0  0  0  0  0  0  0  0  0  0
  1  2  1  0  0  0  0
  2  3  1  0  0  0  0
  3  4  1  0  0  0  0
  4  5  1  0  0  0  0
  5  6  2  0  0  0  0
  6  7  1  0  0  0  0
  7  8  1  0  0  0  0
  3  8  1  0  0  0  0
  7  9  1  0  0  0  0
  9 10  2  0  0  0  0
  9 11  1  0  0  0  0
 11 12  1  0  0  0  0
 12 13  1  0  0  0  0
 13 14  1  0  0  0  0
 14 15  1  0  0  0  0
 15 16  1  0  0  0  0
 16 17  2  0  0  0  0
 17 18  1  0  0  0  0
 18 19  2  0  0  0  0
 19 20  1  0  0  0  0
 20 21  2  0  0  0  0
 16 21  1  0  0  0  0
  6 22  1  0  0  0  0
 22 23  2  0  0  0  0
 23 24  1  0  0  0  0
 24 25  2  0  0  0  0
 25 26  1  0  0  0  0
 26 27  2  0  0  0  0
 22 27  1  0  0  0  0
M  END
> <chemblId>
CHEMBL121298

> <bioactivity__type>
IC50

> <units>
nM

> <value>
743.1

$$$$
 stripped
BRStripMol11301514152D 0   0.00000     0.00000     0
This file has been stripped
 27 29  0  0  0  0              1 V2000 
   10.4175    5.9630    0.0000 C   0  0  0  0  0  0  0  0  0  0  0  0
    9.1154    5.2183    0.0000 C   0  0  0  0  0  0  0  0  0  0  0  0
    7.8195    5.9736    0.0000 N   0  0  0  0  0  0  0  0  0  0  0  0
    7.8256    7.4736    0.0000 C   0  0  0  0  0  0  0  0  0  0  0  0
    6.5296    8.2288    0.0000 C   0  0  0  0  0  0  0  0  0  0  0  0
    5.2275    7.4841    0.0000 C   0  0  0  0  0  0  0  0  0  0  0  0
    5.2214    5.9841    0.0000 C   0  0  0  0  0  0  0  0  0  0  0  0
    6.5174    5.2289    0.0000 C   0  0  0  0  0  0  0  0  0  0  0  0
    3.9193    5.2394    0.0000 C   0  0  0  0  0  0  0  0  0  0  0  0
    2.6234    5.9947    0.0000 O   0  0  0  0  0  0  0  0  0  0  0  0
    3.9132    3.7394    0.0000 O   0  0  0  0  0  0  0  0  0  0  0  0
    2.6112    2.9947    0.0000 C   0  0  0  0  0  0  0  0  0  0  0  0
    2.6051    1.4947    0.0000 C   0  0  0  0  0  0  0  0  0  0  0  0
    1.3030    0.7500    0.0000 C   0  0  0  0  0  0  0  0  0  0  0  0
    1.3030   -0.7500    0.0000 C   0  0  0  0  0  0  0  0  0  0  0  0
    0.0280   -1.5000    0.0000 C   0  0  0  0  0  0  0  0  0  0  0  0
   -1.3220   -0.7500    0.0000 C   0  0  0  0  0  0  0  0  0  0  0  0
   -2.6148   -1.5107    0.0000 O   0  0  0  0  0  0  0  0  0  0  0  0
   -2.6024   -3.0106    0.0000 C   0  0  0  0  0  0  0  0  0  0  0  0
   -1.3220    0.7500    0.0000 C   0  0  0  0  0  0  0  0  0  0  0  0
    0.0280    1.5000    0.0000 C   0  0  0  0  0  0  0  0  0  0  0  0
    3.9315    8.2394    0.0000 C   0  0  0  0  0  0  0  0  0  0  0  0
    3.9376    9.7394    0.0000 C   0  0  0  0  0  0  0  0  0  0  0  0
    2.6416   10.4946    0.0000 C   0  0  0  0  0  0  0  0  0  0  0  0
    1.3396    9.7499    0.0000 C   0  0  0  0  0  0  0  0  0  0  0  0
    1.3335    8.2499    0.0000 C   0  0  0  0  0  0  0  0  0  0  0  0
    2.6295    7.4947    0.0000 C   0  0  0  0  0  0  0  0  0  0  0  0
  1  2  1  0  0  0  0
  2  3  1  0  0  0  0
  3  4  1  0  0  0  0
  4  5  1  0  0  0  0
  5  6  2  0  0  0  0
  6  7  1  0  0  0  0
  7  8  1  0  0  0  0
  3  8  1  0  0  0  0
  7  9  1  0  0  0  0
  9 10  2  0  0  0  0
  9 11  1  0  0  0  0
 11 12  1  0  0  0  0
 12 13  1  0  0  0  0
 13 14  1  0  0  0  0
 14 15  2  0  0  0  0
 15 16  1  0  0  0  0
 16 17  2  0  0  0  0
 17 18  1  0  0  0  0
 18 19  1  0  0  0  0
 17 20  1  0  0  0  0
 20 21  2  0  0  0  0
 14 21  1  0  0  0  0
  6 22  1  0  0  0  0
 22 23  2  0  0  0  0
 23 24  1  0  0  0  0
 24 25  2  0  0  0  0
 25 26  1  0  0  0  0
 26 27  2  0  0  0  0
 22 27  1  0  0  0  0
M  END
> <chemblId>
CHEMBL121299

> <bioactivity__type>
IC50

> <units>
nM

> <value>
159.0

$$$$
 stripped
BRStripMol11301514152D 0   0.00000     0.00000     0
This file has been stripped
 26 28  0  0  0  0              1 V2000 
   -6.4952   12.3210    0.0000 C   0  0  0  0  0  0  0  0  0  0  0  0
   -5.1962   11.5710    0.0000 C   0  0  0  0  0  0  0  0  0  0  0  0
   -5.1962   10.0710    0.0000 N   0  0  0  0  0  0  0  0  0  0  0  0
   -6.4952    9.3210    0.0000 C   0  0  0  0  0  0  0  0  0  0  0  0
   -6.4952    7.8210    0.0000 C   0  0  0  0  0  0  0  0  0  0  0  0
   -5.1962    7.0710    0.0000 C   0  0  0  0  0  0  0  0  0  0  0  0
   -3.8971    7.8210    0.0000 C   0  0  0  0  0  0  0  0  0  0  0  0
   -3.8971    9.3210    0.0000 C   0  0  0  0  0  0  0  0  0  0  0  0
   -2.5981    7.0710    0.0000 C   0  0  0  0  0  0  0  0  0  0  0  0
   -1.2990    7.8210    0.0000 O   0  0  0  0  0  0  0  0  0  0  0  0
   -2.5981    5.5710    0.0000 O   0  0  0  0  0  0  0  0  0  0  0  0
   -1.2990    4.8210    0.0000 C   0  0  0  0  0  0  0  0  0  0  0  0
   -1.2990    3.3210    0.0000 C   0  0  0  0  0  0  0  0  0  0  0  0
    0.0000    2.5710    0.0000 C   0  0  0  0  0  0  0  0  0  0  0  0
    0.0000    1.0710    0.0000 C   0  0  0  0  0  0  0  0  0  0  0  0
    1.2990    0.3210    0.0000 C   0  0  0  0  0  0  0  0  0  0  0  0
    1.2990   -1.1790    0.0000 C   0  0  0  0  0  0  0  0  0  0  0  0
    0.0000   -1.9290    0.0000 C   0  0  0  0  0  0  0  0  0  0  0  0
   -1.2990   -1.1790    0.0000 C   0  0  0  0  0  0  0  0  0  0  0  0
   -1.2990    0.3210    0.0000 C   0  0  0  0  0  0  0  0  0  0  0  0
   -5.1962    5.5710    0.0000 C   0  0  0  0  0  0  0  0  0  0  0  0
   -6.4952    4.8210    0.0000 C   0  0  0  0  0  0  0  0  0  0  0  0
   -6.4952    3.3210    0.0000 C   0  0  0  0  0  0  0  0  0  0  0  0
   -5.1962    2.5710    0.0000 C   0  0  0  0  0  0  0  0  0  0  0  0
   -3.8971    3.3210    0.0000 C   0  0  0  0  0  0  0  0  0  0  0  0
   -3.8971    4.8210    0.0000 C   0  0  0  0  0  0  0  0  0  0  0  0
  1  2  1  0  0  0  0
  2  3  1  0  0  0  0
  3  4  1  0  0  0  0
  4  5  1  0  0  0  0
  5  6  1  0  0  0  0
  6  7  2  0  0  0  0
  7  8  1  0  0  0  0
  3  8  1  0  0  0  0
  7  9  1  0  0  0  0
  9 10  2  0  0  0  0
  9 11  1  0  0  0  0
 11 12  1  0  0  0  0
 12 13  1  0  0  0  0
 13 14  1  0  0  0  0
 14 15  1  0  0  0  0
 15 16  1  0  0  0  0
 16 17  1  0  0  0  0
 17 18  1  0  0  0  0
 18 19  1  0  0  0  0
 19 20  1  0  0  0  0
 15 20  1  0  0  0  0
  6 21  1  0  0  0  0
 21 22  2  0  0  0  0
 22 23  1  0  0  0  0
 23 24  2  0  0  0  0
 24 25  1  0  0  0  0
 25 26  2  0  0  0  0
 21 26  1  0  0  0  0
M  END
> <chemblId>
CHEMBL121385

> <bioactivity__type>
IC50

> <units>
nM

> <value>
610.6

$$$$
 stripped
BRStripMol11301514152D 0   0.00000     0.00000     0
This file has been stripped
 24 25  0  0  0  0              1 V2000 
   12.9904    2.5710    0.0000 C   0  0  0  0  0  0  0  0  0  0  0  0
   11.6913    3.3210    0.0000 C   0  0  0  0  0  0  0  0  0  0  0  0
   10.3923    2.5710    0.0000 C   0  0  0  0  0  0  0  0  0  0  0  0
    9.0933    3.3210    0.0000 C   0  0  0  0  0  0  0  0  0  0  0  0
    7.7942    2.5710    0.0000 C   0  0  0  0  0  0  0  0  0  0  0  0
    6.4952    3.3210    0.0000 C   0  0  0  0  0  0  0  0  0  0  0  0
    5.1962    2.5710    0.0000 C   0  0  0  0  0  0  0  0  0  0  0  0
    3.8971    3.3210    0.0000 O   0  0  0  0  0  0  0  0  0  0  0  0
    2.5981    2.5710    0.0000 C   0  0  0  0  0  0  0  0  0  0  0  0
    2.5981    1.0710    0.0000 O   0  0  0  0  0  0  0  0  0  0  0  0
    1.2990    3.3210    0.0000 C   0  0  0  0  0  0  0  0  0  0  0  0
    1.2990    4.8210    0.0000 C   0  0  0  0  0  0  0  0  0  0  0  0
    0.0000    5.5710    0.0000 N   0  0  0  0  0  0  0  0  0  0  0  0
    0.0000    7.0710    0.0000 C   0  0  0  0  0  0  0  0  0  0  0  0
   -1.2990    7.8210    0.0000 C   0  0  0  0  0  0  0  0  0  0  0  0
   -1.2990    4.8210    0.0000 C   0  0  0  0  0  0  0  0  0  0  0  0
   -1.2990    3.3210    0.0000 C   0  0  0  0  0  0  0  0  0  0  0  0
    0.0000    2.5710    0.0000 C   0  0  0  0  0  0  0  0  0  0  0  0
    0.0000    1.0710    0.0000 C   0  0  0  0  0  0  0  0  0  0  0  0
    1.2990    0.3210    0.0000 C   0  0  0  0  0  0  0  0  0  0  0  0
    1.2990   -1.1790    0.0000 C   0  0  0  0  0  0  0  0  0  0  0  0
    0.0000   -1.9290    0.0000 C   0  0  0  0  0  0  0  0  0  0  0  0
   -1.2990   -1.1790    0.0000 C   0  0  0  0  0  0  0  0  0  0  0  0
   -1.2990    0.3210    0.0000 C   0  0  0  0  0  0  0  0  0  0  0  0
  1  2  1  0  0  0  0
  2  3  1  0  0  0  0
  3  4  1  0  0  0  0
  4  5  1  0  0  0  0
  5  6  1  0  0  0  0
  6  7  1  0  0  0  0
  7  8  1  0  0  0  0
  8  9  1  0  0  0  0
  9 10  2  0  0  0  0
  9 11  1  0  0  0  0
 11 12  1  0  0  0  0
 12 13  1  0  0  0  0
 13 14  1  0  0  0  0
 14 15  1  0  0  0  0
 13 16  1  0  0  0  0
 16 17  1  0  0  0  0
 17 18  2  0  0  0  0
 11 18  1  0  0  0  0
 18 19  1  0  0  0  0
 19 20  2  0  0  0  0
 20 21  1  0  0  0  0
 21 22  2  0  0  0  0
 22 23  1  0  0  0  0
 23 24  2  0  0  0  0
 19 24  1  0  0  0  0
M  END
> <chemblId>
CHEMBL121476

> <bioactivity__type>
IC50

> <units>
nM

> <value>
161.4

$$$$
 stripped
BRStripMol11301514152D 0   0.00000     0.00000     0
This file has been stripped
 24 26  0  0  0  0              1 V2000 
   -5.1962   10.0710    0.0000 C   0  0  0  0  0  0  0  0  0  0  0  0
   -3.8971    9.3210    0.0000 C   0  0  0  0  0  0  0  0  0  0  0  0
   -3.8971    7.8210    0.0000 N   0  0  0  0  0  0  0  0  0  0  0  0
   -5.1962    7.0710    0.0000 C   0  0  0  0  0  0  0  0  0  0  0  0
   -5.1962    5.5710    0.0000 C   0  0  0  0  0  0  0  0  0  0  0  0
   -3.8971    4.8210    0.0000 C   0  0  0  0  0  0  0  0  0  0  0  0
   -2.5981    5.5710    0.0000 C   0  0  0  0  0  0  0  0  0  0  0  0
   -2.5981    7.0710    0.0000 C   0  0  0  0  0  0  0  0  0  0  0  0
   -1.2990    4.8210    0.0000 C   0  0  0  0  0  0  0  0  0  0  0  0
    0.0000    5.5710    0.0000 O   0  0  0  0  0  0  0  0  0  0  0  0
   -1.2990    3.3210    0.0000 O   0  0  0  0  0  0  0  0  0  0  0  0
    0.0000    2.5710    0.0000 C   0  0  0  0  0  0  0  0  0  0  0  0
    0.0000    1.0710    0.0000 C   0  0  0  0  0  0  0  0  0  0  0  0
    1.2990    0.3210    0.0000 C   0  0  0  0  0  0  0  0  0  0  0  0
    1.2990   -1.1790    0.0000 C   0  0  0  0  0  0  0  0  0  0  0  0
    0.0000   -1.9290    0.0000 C   0  0  0  0  0  0  0  0  0  0  0  0
   -1.2990   -1.1790    0.0000 C   0  0  0  0  0  0  0  0  0  0  0  0
   -1.2990    0.3210    0.0000 C   0  0  0  0  0  0  0  0  0  0  0  0
   -3.8971    3.3210    0.0000 C   0  0  0  0  0  0  0  0  0  0  0  0
   -5.1962    2.5710    0.0000 C   0  0  0  0  0  0  0  0  0  0  0  0
   -5.1962    1.0710    0.0000 C   0  0  0  0  0  0  0  0  0  0  0  0
   -3.8971    0.3210    0.0000 C   0  0  0  0  0  0  0  0  0  0  0  0
   -2.5981    1.0710    0.0000 C   0  0  0  0  0  0  0  0  0  0  0  0
   -2.5981    2.5710    0.0000 C   0  0  0  0  0  0  0  0  0  0  0  0
  1  2  1  0  0  0  0
  2  3  1  0  0  0  0
  3  4  1  0  0  0  0
  4  5  1  0  0  0  0
  5  6  1  0  0  0  0
  6  7  2  0  0  0  0
  7  8  1  0  0  0  0
  3  8  1  0  0  0  0
  7  9  1  0  0  0  0
  9 10  2  0  0  0  0
  9 11  1  0  0  0  0
 11 12  1  0  0  0  0
 12 13  1  0  0  0  0
 13 14  1  0  0  0  0
 14 15  1  0  0  0  0
 15 16  1  0  0  0  0
 16 17  1  0  0  0  0
 17 18  1  0  0  0  0
 13 18  1  0  0  0  0
  6 19  1  0  0  0  0
 19 20  2  0  0  0  0
 20 21  1  0  0  0  0
 21 22  2  0  0  0  0
 22 23  1  0  0  0  0
 23 24  2  0  0  0  0
 19 24  1  0  0  0  0
M  END
> <chemblId>
CHEMBL121520

> <bioactivity__type>
IC50

> <units>
nM

> <value>
14.5

$$$$
 stripped
BRStripMol11301514152D 0   0.00000     0.00000     0
This file has been stripped
 21 22  0  0  0  0              1 V2000 
   -1.2990    7.8210    0.0000 C   0  0  0  0  0  0  0  0  0  0  0  0
    0.0000    7.0710    0.0000 C   0  0  0  0  0  0  0  0  0  0  0  0
    0.0000    5.5710    0.0000 N   0  0  0  0  0  0  0  0  0  0  0  0
   -1.2990    4.8210    0.0000 C   0  0  0  0  0  0  0  0  0  0  0  0
   -1.2990    3.3210    0.0000 C   0  0  0  0  0  0  0  0  0  0  0  0
   -0.0000    2.5710    0.0000 C   0  0  0  0  0  0  0  0  0  0  0  0
    1.2990    3.3210    0.0000 C   0  0  0  0  0  0  0  0  0  0  0  0
    1.2990    4.8210    0.0000 C   0  0  0  0  0  0  0  0  0  0  0  0
    2.5981    2.5710    0.0000 C   0  0  0  0  0  0  0  0  0  0  0  0
    2.5981    1.0710    0.0000 O   0  0  0  0  0  0  0  0  0  0  0  0
    3.8971    3.3210    0.0000 O   0  0  0  0  0  0  0  0  0  0  0  0
    5.1962    2.5710    0.0000 C   0  0  0  0  0  0  0  0  0  0  0  0
    6.4952    3.3210    0.0000 C   0  0  0  0  0  0  0  0  0  0  0  0
    7.7942    2.5710    0.0000 C   0  0  0  0  0  0  0  0  0  0  0  0
    6.4952    4.8210    0.0000 C   0  0  0  0  0  0  0  0  0  0  0  0
    0.0000    1.0710    0.0000 C   0  0  0  0  0  0  0  0  0  0  0  0
    1.2990    0.3210    0.0000 C   0  0  0  0  0  0  0  0  0  0  0  0
    1.2990   -1.1790    0.0000 C   0  0  0  0  0  0  0  0  0  0  0  0
    0.0000   -1.9290    0.0000 C   0  0  0  0  0  0  0  0  0  0  0  0
   -1.2990   -1.1790    0.0000 C   0  0  0  0  0  0  0  0  0  0  0  0
   -1.2990    0.3210    0.0000 C   0  0  0  0  0  0  0  0  0  0  0  0
  1  2  1  0  0  0  0
  2  3  1  0  0  0  0
  3  4  1  0  0  0  0
  4  5  1  0  0  0  0
  5  6  2  0  0  0  0
  6  7  1  0  0  0  0
  7  8  1  0  0  0  0
  3  8  1  0  0  0  0
  7  9  1  0  0  0  0
  9 10  2  0  0  0  0
  9 11  1  0  0  0  0
 11 12  1  0  0  0  0
 12 13  1  0  0  0  0
 13 14  1  0  0  0  0
 13 15  1  0  0  0  0
  6 16  1  0  0  0  0
 16 17  2  0  0  0  0
 17 18  1  0  0  0  0
 18 19  2  0  0  0  0
 19 20  1  0  0  0  0
 20 21  2  0  0  0  0
 16 21  1  0  0  0  0
M  END
> <chemblId>
CHEMBL121552

> <bioactivity__type>
IC50

> <units>
nM

> <value>
128.0

$$$$

  CDK     11301514152D 0   0.00000     0.00000     0

 24 26  0  0  0  0              1 V2000 
   -2.5960   11.3145    0.0000 Cl  0  0  0  0  0  0  0  0  0  0  0  0
   -2.5963    9.8145    0.0000 C   0  0  0  0  0  0  0  0  0  0  0  0
   -3.8955    9.0648    0.0000 C   0  0  0  0  0  0  0  0  0  0  0  0
   -3.8958    7.5648    0.0000 C   0  0  0  0  0  0  0  0  0  0  0  0
   -2.5969    6.8145    0.0000 C   0  0  0  0  0  0  0  0  0  0  0  0
   -2.5972    5.3145    0.0000 C   0  0  0  0  0  0  0  0  0  0  0  0
   -1.2983    4.5643    0.0000 S   0  0  0  0  0  0  0  0  0  0  0  0
   -1.2986    3.0643    0.0000 C   0  0  0  0  0  0  0  0  0  0  0  0
    0.0003    2.3140    0.0000 C   0  0  0  0  0  0  0  0  0  0  0  0
    0.0000    0.8140    0.0000 N   0  0  0  0  0  0  0  0  0  0  0  0
   -1.2140   -0.0680    0.0000 C   0  0  0  0  0  0  0  0  0  0  0  0
   -0.7500   -1.4950    0.0000 C   0  0  0  0  0  0  0  0  0  0  0  0
    0.7500   -1.4950    0.0000 N   0  0  0  0  0  0  0  0  0  0  0  0
    1.2130   -0.0680    0.0000 C   0  0  0  0  0  0  0  0  0  0  0  0
   -2.5978    2.3145    0.0000 C   0  0  0  0  0  0  0  0  0  0  0  0
   -3.8967    3.0648    0.0000 C   0  0  0  0  0  0  0  0  0  0  0  0
   -5.1959    2.3150    0.0000 C   0  0  0  0  0  0  0  0  0  0  0  0
   -5.1962    0.8150    0.0000 C   0  0  0  0  0  0  0  0  0  0  0  0
   -6.4953    0.0653    0.0000 Cl  0  0  0  0  0  0  0  0  0  0  0  0
   -3.8973    0.0648    0.0000 C   0  0  0  0  0  0  0  0  0  0  0  0
   -2.5981    0.8145    0.0000 C   0  0  0  0  0  0  0  0  0  0  0  0
   -1.2992    0.0643    0.0000 Cl  0  0  0  0  0  0  0  0  0  0  0  0
   -1.2977    7.5643    0.0000 C   0  0  0  0  0  0  0  0  0  0  0  0
   -1.2974    9.0643    0.0000 C   0  0  0  0  0  0  0  0  0  0  0  0
  1  2  1  0  0  0  0
  2  3  2  0  0  0  0
  3  4  1  0  0  0  0
  4  5  2  0  0  0  0
  5  6  1  0  0  0  0
  6  7  1  0  0  0  0
  7  8  1  0  0  0  0
  8  9  1  0  0  0  0
  9 10  1  0  0  0  0
 10 11  1  0  0  0  0
 11 12  2  0  0  0  0
 12 13  1  0  0  0  0
 13 14  2  0  0  0  0
 10 14  1  0  0  0  0
  8 15  1  0  0  0  0
 15 16  2  0  0  0  0
 16 17  1  0  0  0  0
 17 18  2  0  0  0  0
 18 19  1  0  0  0  0
 18 20  1  0  0  0  0
 20 21  2  0  0  0  0
 15 21  1  0  0  0  0
 21 22  1  0  0  0  0
  5 23  1  0  0  0  0
 23 24  2  0  0  0  0
  2 24  1  0  0  0  0
M  END
> <chemblId>
CHEMBL1221

> <bioactivity__type>
IC50

> <units>
nM

> <value>
3675.0

$$$$
 stripped
BRStripMol11301514152D 0   0.00000     0.00000     0
This file has been stripped
 20 21  0  0  0  0              1 V2000 
    7.7942    2.5710    0.0000 C   0  0  0  0  0  0  0  0  0  0  0  0
    6.4952    3.3210    0.0000 C   0  0  0  0  0  0  0  0  0  0  0  0
    5.1962    2.5710    0.0000 C   0  0  0  0  0  0  0  0  0  0  0  0
    3.8971    3.3210    0.0000 O   0  0  0  0  0  0  0  0  0  0  0  0
    2.5981    2.5710    0.0000 C   0  0  0  0  0  0  0  0  0  0  0  0
    2.5981    1.0710    0.0000 O   0  0  0  0  0  0  0  0  0  0  0  0
    1.2990    3.3210    0.0000 C   0  0  0  0  0  0  0  0  0  0  0  0
    1.2990    4.8210    0.0000 C   0  0  0  0  0  0  0  0  0  0  0  0
    0.0000    5.5710    0.0000 N   0  0  0  0  0  0  0  0  0  0  0  0
    0.0000    7.0710    0.0000 C   0  0  0  0  0  0  0  0  0  0  0  0
   -1.2990    7.8210    0.0000 C   0  0  0  0  0  0  0  0  0  0  0  0
   -1.2990    4.8210    0.0000 C   0  0  0  0  0  0  0  0  0  0  0  0
   -1.2990    3.3210    0.0000 C   0  0  0  0  0  0  0  0  0  0  0  0
    0.0000    2.5710    0.0000 C   0  0  0  0  0  0  0  0  0  0  0  0
    0.0000    1.0710    0.0000 C   0  0  0  0  0  0  0  0  0  0  0  0
    1.2990    0.3210    0.0000 C   0  0  0  0  0  0  0  0  0  0  0  0
    1.2990   -1.1790    0.0000 C   0  0  0  0  0  0  0  0  0  0  0  0
    0.0000   -1.9290    0.0000 C   0  0  0  0  0  0  0  0  0  0  0  0
   -1.2990   -1.1790    0.0000 C   0  0  0  0  0  0  0  0  0  0  0  0
   -1.2990    0.3210    0.0000 C   0  0  0  0  0  0  0  0  0  0  0  0
  1  2  1  0  0  0  0
  2  3  1  0  0  0  0
  3  4  1  0  0  0  0
  4  5  1  0  0  0  0
  5  6  2  0  0  0  0
  5  7  1  0  0  0  0
  7  8  1  0  0  0  0
  8  9  1  0  0  0  0
  9 10  1  0  0  0  0
 10 11  1  0  0  0  0
  9 12  1  0  0  0  0
 12 13  1  0  0  0  0
 13 14  2  0  0  0  0
  7 14  1  0  0  0  0
 14 15  1  0  0  0  0
 15 16  2  0  0  0  0
 16 17  1  0  0  0  0
 17 18  2  0  0  0  0
 18 19  1  0  0  0  0
 19 20  2  0  0  0  0
 15 20  1  0  0  0  0
M  END
> <chemblId>
CHEMBL122353

> <bioactivity__type>
IC50

> <units>
nM

> <value>
291.2

$$$$
 stripped
BRStripMol11301514152D 0   0.00000     0.00000     0
This file has been stripped
 23 24  0  0  0  0              1 V2000 
  -11.6913    3.3210    0.0000 C   0  0  0  0  0  0  0  0  0  0  0  0
  -10.3923    2.5710    0.0000 C   0  0  0  0  0  0  0  0  0  0  0  0
   -9.0933    3.3210    0.0000 C   0  0  0  0  0  0  0  0  0  0  0  0
   -7.7942    2.5710    0.0000 C   0  0  0  0  0  0  0  0  0  0  0  0
   -6.4952    3.3210    0.0000 C   0  0  0  0  0  0  0  0  0  0  0  0
   -5.1962    2.5710    0.0000 C   0  0  0  0  0  0  0  0  0  0  0  0
   -3.8971    3.3210    0.0000 O   0  0  0  0  0  0  0  0  0  0  0  0
   -2.5981    2.5710    0.0000 C   0  0  0  0  0  0  0  0  0  0  0  0
   -2.5981    1.0710    0.0000 O   0  0  0  0  0  0  0  0  0  0  0  0
   -1.2990    3.3210    0.0000 C   0  0  0  0  0  0  0  0  0  0  0  0
    0.0000    2.5710    0.0000 C   0  0  0  0  0  0  0  0  0  0  0  0
    1.2990    3.3210    0.0000 C   0  0  0  0  0  0  0  0  0  0  0  0
    1.2990    4.8210    0.0000 C   0  0  0  0  0  0  0  0  0  0  0  0
   -0.0000    5.5710    0.0000 N   0  0  0  0  0  0  0  0  0  0  0  0
   -0.0000    7.0710    0.0000 C   0  0  0  0  0  0  0  0  0  0  0  0
    1.2990    7.8210    0.0000 C   0  0  0  0  0  0  0  0  0  0  0  0
   -1.2990    4.8210    0.0000 C   0  0  0  0  0  0  0  0  0  0  0  0
    0.0000    1.0710    0.0000 C   0  0  0  0  0  0  0  0  0  0  0  0
    1.2990    0.3210    0.0000 C   0  0  0  0  0  0  0  0  0  0  0  0
    1.2990   -1.1790    0.0000 C   0  0  0  0  0  0  0  0  0  0  0  0
    0.0000   -1.9290    0.0000 C   0  0  0  0  0  0  0  0  0  0  0  0
   -1.2990   -1.1790    0.0000 C   0  0  0  0  0  0  0  0  0  0  0  0
   -1.2990    0.3210    0.0000 C   0  0  0  0  0  0  0  0  0  0  0  0
  1  2  1  0  0  0  0
  2  3  1  0  0  0  0
  3  4  1  0  0  0  0
  4  5  1  0  0  0  0
  5  6  1  0  0  0  0
  6  7  1  0  0  0  0
  7  8  1  0  0  0  0
  8  9  2  0  0  0  0
  8 10  1  0  0  0  0
 10 11  2  0  0  0  0
 11 12  1  0  0  0  0
 12 13  1  0  0  0  0
 13 14  1  0  0  0  0
 14 15  1  0  0  0  0
 15 16  1  0  0  0  0
 14 17  1  0  0  0  0
 10 17  1  0  0  0  0
 11 18  1  0  0  0  0
 18 19  2  0  0  0  0
 19 20  1  0  0  0  0
 20 21  2  0  0  0  0
 21 22  1  0  0  0  0
 22 23  2  0  0  0  0
 18 23  1  0  0  0  0
M  END
> <chemblId>
CHEMBL122354

> <bioactivity__type>
IC50

> <units>
nM

> <value>
35.0

$$$$
 stripped
BRStripMol11301514152D 0   0.00000     0.00000     0
This file has been stripped
 27 29  0  0  0  0              1 V2000 
   10.4175    5.9630    0.0000 C   0  0  0  0  0  0  0  0  0  0  0  0
    9.1154    5.2183    0.0000 C   0  0  0  0  0  0  0  0  0  0  0  0
    7.8195    5.9736    0.0000 N   0  0  0  0  0  0  0  0  0  0  0  0
    7.8256    7.4736    0.0000 C   0  0  0  0  0  0  0  0  0  0  0  0
    6.5296    8.2288    0.0000 C   0  0  0  0  0  0  0  0  0  0  0  0
    5.2275    7.4841    0.0000 C   0  0  0  0  0  0  0  0  0  0  0  0
    5.2214    5.9841    0.0000 C   0  0  0  0  0  0  0  0  0  0  0  0
    6.5174    5.2289    0.0000 C   0  0  0  0  0  0  0  0  0  0  0  0
    3.9193    5.2394    0.0000 C   0  0  0  0  0  0  0  0  0  0  0  0
    2.6234    5.9947    0.0000 O   0  0  0  0  0  0  0  0  0  0  0  0
    3.9132    3.7394    0.0000 O   0  0  0  0  0  0  0  0  0  0  0  0
    2.6112    2.9947    0.0000 C   0  0  0  0  0  0  0  0  0  0  0  0
    2.6051    1.4947    0.0000 C   0  0  0  0  0  0  0  0  0  0  0  0
    1.3030    0.7500    0.0000 C   0  0  0  0  0  0  0  0  0  0  0  0
    1.3030   -0.7500    0.0000 C   0  0  0  0  0  0  0  0  0  0  0  0
    0.0280   -1.5000    0.0000 C   0  0  0  0  0  0  0  0  0  0  0  0
   -1.3220   -0.7500    0.0000 C   0  0  0  0  0  0  0  0  0  0  0  0
   -2.6148   -1.5107    0.0000 O   0  0  0  0  0  0  0  0  0  0  0  0
   -2.6024   -3.0106    0.0000 C   0  0  0  0  0  0  0  0  0  0  0  0
   -1.3220    0.7500    0.0000 C   0  0  0  0  0  0  0  0  0  0  0  0
    0.0280    1.5000    0.0000 C   0  0  0  0  0  0  0  0  0  0  0  0
    3.9315    8.2394    0.0000 C   0  0  0  0  0  0  0  0  0  0  0  0
    3.9376    9.7394    0.0000 C   0  0  0  0  0  0  0  0  0  0  0  0
    2.6416   10.4946    0.0000 C   0  0  0  0  0  0  0  0  0  0  0  0
    1.3396    9.7499    0.0000 C   0  0  0  0  0  0  0  0  0  0  0  0
    1.3335    8.2499    0.0000 C   0  0  0  0  0  0  0  0  0  0  0  0
    2.6295    7.4947    0.0000 C   0  0  0  0  0  0  0  0  0  0  0  0
  1  2  1  0  0  0  0
  2  3  1  0  0  0  0
  3  4  1  0  0  0  0
  4  5  1  0  0  0  0
  5  6  1  0  0  0  0
  6  7  2  0  0  0  0
  7  8  1  0  0  0  0
  3  8  1  0  0  0  0
  7  9  1  0  0  0  0
  9 10  2  0  0  0  0
  9 11  1  0  0  0  0
 11 12  1  0  0  0  0
 12 13  1  0  0  0  0
 13 14  1  0  0  0  0
 14 15  2  0  0  0  0
 15 16  1  0  0  0  0
 16 17  2  0  0  0  0
 17 18  1  0  0  0  0
 18 19  1  0  0  0  0
 17 20  1  0  0  0  0
 20 21  2  0  0  0  0
 14 21  1  0  0  0  0
  6 22  1  0  0  0  0
 22 23  2  0  0  0  0
 23 24  1  0  0  0  0
 24 25  2  0  0  0  0
 25 26  1  0  0  0  0
 26 27  2  0  0  0  0
 22 27  1  0  0  0  0
M  END
> <chemblId>
CHEMBL123099

> <bioactivity__type>
IC50

> <units>
nM

> <value>
1941.0

$$$$

  CDK     11301514152D 0   0.00000     0.00000     0

 26 27  0  0  0  0              1 V2000 
   -5.1962   13.0710    0.0000 C   0  0  0  0  0  0  0  0  0  0  0  0
   -3.8971   12.3210    0.0000 C   0  0  0  0  0  0  0  0  0  0  0  0
   -3.8971   10.8210    0.0000 N   0  0  0  0  0  0  0  0  0  0  0  0
   -5.1962   10.0710    0.0000 C   0  0  0  0  0  0  0  0  0  0  0  0
   -6.4952   10.8210    0.0000 C   0  0  0  0  0  0  0  0  0  0  0  0
   -2.5981   10.0710    0.0000 C   0  0  0  0  0  0  0  0  0  0  0  0
   -2.5981    8.5710    0.0000 C   0  0  0  0  0  0  0  0  0  0  0  0
   -2.5981    7.0710    0.0000 C   0  0  0  0  0  0  0  0  0  0  0  0
   -2.5981    5.5710    0.0000 C   0  0  0  0  0  0  0  0  0  0  0  0
   -1.2990    4.8210    0.0000 O   0  0  0  0  0  0  0  0  0  0  0  0
   -1.2990    3.3210    0.0000 C   0  0  0  0  0  0  0  0  0  0  0  0
   -2.5981    2.5710    0.0000 O   0  0  0  0  0  0  0  0  0  0  0  0
    0.0000    2.5710    0.0000 C   0  0  0  0  0  0  0  0  0  0  0  0
    1.4772    2.3105    0.0000 O   0  0  0  0  0  0  0  0  0  0  0  0
    0.0000    1.0710    0.0000 C   0  0  0  0  0  0  0  0  0  0  0  0
    1.2990    0.3210    0.0000 C   0  0  0  0  0  0  0  0  0  0  0  0
    1.2990   -1.1790    0.0000 C   0  0  0  0  0  0  0  0  0  0  0  0
    0.0000   -1.9290    0.0000 C   0  0  0  0  0  0  0  0  0  0  0  0
   -1.2990   -1.1790    0.0000 C   0  0  0  0  0  0  0  0  0  0  0  0
   -1.2990    0.3210    0.0000 C   0  0  0  0  0  0  0  0  0  0  0  0
    0.5130    3.9805    0.0000 C   0  0  0  0  0  0  0  0  0  0  0  0
    1.9902    4.2410    0.0000 C   0  0  0  0  0  0  0  0  0  0  0  0
    2.5033    5.6506    0.0000 C   0  0  0  0  0  0  0  0  0  0  0  0
    1.5391    6.7996    0.0000 C   0  0  0  0  0  0  0  0  0  0  0  0
    0.0619    6.5391    0.0000 C   0  0  0  0  0  0  0  0  0  0  0  0
   -0.4512    5.1296    0.0000 C   0  0  0  0  0  0  0  0  0  0  0  0
  1  2  1  0  0  0  0
  2  3  1  0  0  0  0
  3  4  1  0  0  0  0
  4  5  1  0  0  0  0
  3  6  1  0  0  0  0
  6  7  1  0  0  0  0
  7  8  3  0  0  0  0
  8  9  1  0  0  0  0
  9 10  1  0  0  0  0
 10 11  1  0  0  0  0
 11 12  2  0  0  0  0
 11 13  1  0  0  0  0
 13 14  1  0  0  0  0
 13 15  1  0  0  0  0
 15 16  1  0  0  0  0
 16 17  1  0  0  0  0
 17 18  1  0  0  0  0
 18 19  1  0  0  0  0
 19 20  1  0  0  0  0
 15 20  1  0  0  0  0
 13 21  1  0  0  0  0
 21 22  2  0  0  0  0
 22 23  1  0  0  0  0
 23 24  2  0  0  0  0
 24 25  1  0  0  0  0
 25 26  2  0  0  0  0
 21 26  1  0  0  0  0
M  END
> <chemblId>
CHEMBL1231

> <bioactivity__type>
IC50

> <units>
nM

> <value>
3.52

$$$$
 stripped
BRStripMol11301514152D 0   0.00000     0.00000     0
This file has been stripped
 31 34  0  0  0  0              1 V2000 
    0.0000   11.5710    0.0000 C   0  0  0  0  0  0  0  0  0  0  0  0
    0.0000   10.0710    0.0000 C   0  0  0  0  0  0  0  0  0  0  0  0
   -1.2990    9.3210    0.0000 N   0  0  0  0  0  0  0  0  0  0  0  0
   -2.5981   10.0710    0.0000 C   0  0  0  0  0  0  0  0  0  0  0  0
   -3.8971    9.3210    0.0000 C   0  0  0  0  0  0  0  0  0  0  0  0
   -3.8971    7.8210    0.0000 C   0  0  0  0  0  0  0  0  0  0  0  0
   -2.5981    7.0710    0.0000 C   0  0  0  0  0  0  0  0  0  0  0  0
   -1.2990    7.8210    0.0000 C   0  0  0  0  0  0  0  0  0  0  0  0
   -2.5981    5.5710    0.0000 C   0  0  0  0  0  0  0  0  0  0  0  0
   -3.8971    4.8210    0.0000 O   0  0  0  0  0  0  0  0  0  0  0  0
   -1.2990    4.8210    0.0000 O   0  0  0  0  0  0  0  0  0  0  0  0
   -1.2990    3.3210    0.0000 C   0  0  0  0  0  0  0  0  0  0  0  0
    0.0000    2.5710    0.0000 C   0  0  0  0  0  0  0  0  0  0  0  0
    0.0000    1.0710    0.0000 C   0  0  0  0  0  0  0  0  0  0  0  0
    1.2990    0.3210    0.0000 C   0  0  0  0  0  0  0  0  0  0  0  0
    1.2990   -1.1790    0.0000 C   0  0  0  0  0  0  0  0  0  0  0  0
    0.0000   -1.9290    0.0000 C   0  0  0  0  0  0  0  0  0  0  0  0
   -1.2990   -1.1790    0.0000 C   0  0  0  0  0  0  0  0  0  0  0  0
   -1.2990    0.3210    0.0000 C   0  0  0  0  0  0  0  0  0  0  0  0
    1.2990    3.3210    0.0000 C   0  0  0  0  0  0  0  0  0  0  0  0
    2.5981    2.5710    0.0000 C   0  0  0  0  0  0  0  0  0  0  0  0
    3.8971    3.3210    0.0000 C   0  0  0  0  0  0  0  0  0  0  0  0
    3.8971    4.8210    0.0000 C   0  0  0  0  0  0  0  0  0  0  0  0
    2.5981    5.5710    0.0000 C   0  0  0  0  0  0  0  0  0  0  0  0
    1.2990    4.8210    0.0000 C   0  0  0  0  0  0  0  0  0  0  0  0
   -5.1962    7.0710    0.0000 C   0  0  0  0  0  0  0  0  0  0  0  0
   -6.4952    7.8210    0.0000 C   0  0  0  0  0  0  0  0  0  0  0  0
   -7.7942    7.0710    0.0000 C   0  0  0  0  0  0  0  0  0  0  0  0
   -7.7942    5.5710    0.0000 C   0  0  0  0  0  0  0  0  0  0  0  0
   -6.4952    4.8210    0.0000 C   0  0  0  0  0  0  0  0  0  0  0  0
   -5.1962    5.5710    0.0000 C   0  0  0  0  0  0  0  0  0  0  0  0
  1  2  1  0  0  0  0
  2  3  1  0  0  0  0
  3  4  1  0  0  0  0
  4  5  1  0  0  0  0
  5  6  2  0  0  0  0
  6  7  1  0  0  0  0
  7  8  1  0  0  0  0
  3  8  1  0  0  0  0
  7  9  1  0  0  0  0
  9 10  2  0  0  0  0
  9 11  1  0  0  0  0
 11 12  1  0  0  0  0
 12 13  1  0  0  0  0
 13 14  1  0  0  0  0
 14 15  2  0  0  0  0
 15 16  1  0  0  0  0
 16 17  2  0  0  0  0
 17 18  1  0  0  0  0
 18 19  2  0  0  0  0
 14 19  1  0  0  0  0
 13 20  1  0  0  0  0
 20 21  2  0  0  0  0
 21 22  1  0  0  0  0
 22 23  2  0  0  0  0
 23 24  1  0  0  0  0
 24 25  2  0  0  0  0
 20 25  1  0  0  0  0
  6 26  1  0  0  0  0
 26 27  2  0  0  0  0
 27 28  1  0  0  0  0
 28 29  2  0  0  0  0
 29 30  1  0  0  0  0
 30 31  2  0  0  0  0
 26 31  1  0  0  0  0
M  END
> <chemblId>
CHEMBL123198

> <bioactivity__type>
IC50

> <units>
nM

> <value>
4024.4

$$$$
 stripped
BRStripMol11301514152D 0   0.00000     0.00000     0
This file has been stripped
 26 28  0  0  0  0              1 V2000 
    4.8192   12.1167    0.0000 C   0  0  0  0  0  0  0  0  0  0  0  0
    4.8666   10.6175    0.0000 C   0  0  0  0  0  0  0  0  0  0  0  0
    3.5918    9.8269    0.0000 N   0  0  0  0  0  0  0  0  0  0  0  0
    2.2698   10.5355    0.0000 C   0  0  0  0  0  0  0  0  0  0  0  0
    0.9951    9.7449    0.0000 C   0  0  0  0  0  0  0  0  0  0  0  0
    1.0424    8.2456    0.0000 C   0  0  0  0  0  0  0  0  0  0  0  0
    2.3644    7.5370    0.0000 C   0  0  0  0  0  0  0  0  0  0  0  0
    3.6392    8.3276    0.0000 C   0  0  0  0  0  0  0  0  0  0  0  0
    2.4118    6.0377    0.0000 C   0  0  0  0  0  0  0  0  0  0  0  0
    3.7338    5.3291    0.0000 O   0  0  0  0  0  0  0  0  0  0  0  0
    1.1371    5.2471    0.0000 O   0  0  0  0  0  0  0  0  0  0  0  0
    1.1844    3.7479    0.0000 C   0  0  0  0  0  0  0  0  0  0  0  0
   -0.0903    2.9573    0.0000 C   0  0  0  0  0  0  0  0  0  0  0  0
   -0.0430    1.4580    0.0000 C   0  0  0  0  0  0  0  0  0  0  0  0
   -1.2820    0.7150    0.0000 C   0  0  0  0  0  0  0  0  0  0  0  0
   -1.2900   -0.7690    0.0000 C   0  0  0  0  0  0  0  0  0  0  0  0
    0.0430   -1.4580    0.0000 C   0  0  0  0  0  0  0  0  0  0  0  0
    0.0903   -2.9573    0.0000 C   0  0  0  0  0  0  0  0  0  0  0  0
    1.2820   -0.7150    0.0000 C   0  0  0  0  0  0  0  0  0  0  0  0
    1.2900    0.7690    0.0000 C   0  0  0  0  0  0  0  0  0  0  0  0
   -0.2323    7.4550    0.0000 C   0  0  0  0  0  0  0  0  0  0  0  0
   -1.5544    8.1636    0.0000 C   0  0  0  0  0  0  0  0  0  0  0  0
   -2.8291    7.3730    0.0000 C   0  0  0  0  0  0  0  0  0  0  0  0
   -2.7818    5.8738    0.0000 C   0  0  0  0  0  0  0  0  0  0  0  0
   -1.4597    5.1651    0.0000 C   0  0  0  0  0  0  0  0  0  0  0  0
   -0.1850    5.9558    0.0000 C   0  0  0  0  0  0  0  0  0  0  0  0
  1  2  1  0  0  0  0
  2  3  1  0  0  0  0
  3  4  1  0  0  0  0
  4  5  1  0  0  0  0
  5  6  2  0  0  0  0
  6  7  1  0  0  0  0
  7  8  1  0  0  0  0
  3  8  1  0  0  0  0
  7  9  1  0  0  0  0
  9 10  2  0  0  0  0
  9 11  1  0  0  0  0
 11 12  1  0  0  0  0
 12 13  1  0  0  0  0
 13 14  1  0  0  0  0
 14 15  2  0  0  0  0
 15 16  1  0  0  0  0
 16 17  2  0  0  0  0
 17 18  1  0  0  0  0
 17 19  1  0  0  0  0
 19 20  2  0  0  0  0
 14 20  1  0  0  0  0
  6 21  1  0  0  0  0
 21 22  2  0  0  0  0
 22 23  1  0  0  0  0
 23 24  2  0  0  0  0
 24 25  1  0  0  0  0
 25 26  2  0  0  0  0
 21 26  1  0  0  0  0
M  END
> <chemblId>
CHEMBL124173

> <bioactivity__type>
IC50

> <units>
nM

> <value>
93.5

$$$$

  CDK     11301514152D 0   0.00000     0.00000     0

 26 28  0  0  0  0              1 V2000 
   -7.7925    9.8155    0.0000 Cl  0  0  0  0  0  0  0  0  0  0  0  0
   -6.4936    9.0653    0.0000 C   0  0  0  0  0  0  0  0  0  0  0  0
   -6.4939    7.5653    0.0000 C   0  0  0  0  0  0  0  0  0  0  0  0
   -5.1950    6.8150    0.0000 C   0  0  0  0  0  0  0  0  0  0  0  0
   -3.8958    7.5648    0.0000 C   0  0  0  0  0  0  0  0  0  0  0  0
   -2.5969    6.8145    0.0000 C   0  0  0  0  0  0  0  0  0  0  0  0
   -2.5972    5.3145    0.0000 O   0  0  0  0  0  0  0  0  0  0  0  0
   -1.2983    4.5643    0.0000 N   0  0  0  0  0  0  0  0  0  0  0  0
   -1.2986    3.0643    0.0000 C   0  0  0  0  0  0  0  0  0  0  0  0
   -2.5978    2.3145    0.0000 C   0  0  0  0  0  0  0  0  0  0  0  0
   -2.5981    0.8145    0.0000 N   0  0  0  0  0  0  0  0  0  0  0  0
   -1.3844   -0.0680    0.0000 C   0  0  0  0  0  0  0  0  0  0  0  0
   -1.8490   -1.4948    0.0000 C   0  0  0  0  0  0  0  0  0  0  0  0
   -3.3490   -1.4942    0.0000 N   0  0  0  0  0  0  0  0  0  0  0  0
   -3.8114   -0.0670    0.0000 C   0  0  0  0  0  0  0  0  0  0  0  0
    0.0003    2.3140    0.0000 C   0  0  0  0  0  0  0  0  0  0  0  0
    1.2995    3.0637    0.0000 C   0  0  0  0  0  0  0  0  0  0  0  0
    2.5984    2.3135    0.0000 C   0  0  0  0  0  0  0  0  0  0  0  0
    2.5981    0.8135    0.0000 C   0  0  0  0  0  0  0  0  0  0  0  0
    3.8970    0.0632    0.0000 Cl  0  0  0  0  0  0  0  0  0  0  0  0
    1.2989    0.0637    0.0000 C   0  0  0  0  0  0  0  0  0  0  0  0
   -0.0000    0.8140    0.0000 C   0  0  0  0  0  0  0  0  0  0  0  0
   -1.2992    0.0643    0.0000 Cl  0  0  0  0  0  0  0  0  0  0  0  0
   -3.8955    9.0648    0.0000 C   0  0  0  0  0  0  0  0  0  0  0  0
   -2.5963    9.8145    0.0000 Cl  0  0  0  0  0  0  0  0  0  0  0  0
   -5.1944    9.8150    0.0000 C   0  0  0  0  0  0  0  0  0  0  0  0
  1  2  1  0  0  0  0
  2  3  2  0  0  0  0
  3  4  1  0  0  0  0
  4  5  2  0  0  0  0
  5  6  1  0  0  0  0
  6  7  1  0  0  0  0
  7  8  1  0  0  0  0
  8  9  2  0  0  0  0
  9 10  1  0  0  0  0
 10 11  1  0  0  0  0
 11 12  1  0  0  0  0
 12 13  2  0  0  0  0
 13 14  1  0  0  0  0
 14 15  2  0  0  0  0
 11 15  1  0  0  0  0
  9 16  1  0  0  0  0
 16 17  2  0  0  0  0
 17 18  1  0  0  0  0
 18 19  2  0  0  0  0
 19 20  1  0  0  0  0
 19 21  1  0  0  0  0
 21 22  2  0  0  0  0
 16 22  1  0  0  0  0
 22 23  1  0  0  0  0
  5 24  1  0  0  0  0
 24 25  1  0  0  0  0
 24 26  2  0  0  0  0
  2 26  1  0  0  0  0
M  END
> <chemblId>
CHEMBL1262

> <bioactivity__type>
IC50

> <units>
nM

> <value>
4736.4

$$$$

  CDK     11301514152D 0   0.00000     0.00000     0

 36 40  0  0  0  0              1 V2000 
  -14.9889   11.6441    0.0000 C   0  0  0  0  0  0  0  0  0  0  0  0
  -14.8321   10.1523    0.0000 C   0  0  0  0  0  0  0  0  0  0  0  0
  -16.0457    9.2706    0.0000 C   0  0  0  0  0  0  0  0  0  0  0  0
  -13.4618    9.5422    0.0000 N   0  0  0  0  0  0  0  0  0  0  0  0
  -13.3050    8.0504    0.0000 C   0  0  0  0  0  0  0  0  0  0  0  0
  -11.9347    7.4403    0.0000 C   0  0  0  0  0  0  0  0  0  0  0  0
  -10.7212    8.3220    0.0000 N   0  0  0  0  0  0  0  0  0  0  0  0
  -10.8780    9.8138    0.0000 C   0  0  0  0  0  0  0  0  0  0  0  0
  -12.2483   10.4239    0.0000 C   0  0  0  0  0  0  0  0  0  0  0  0
   -9.3509    7.7119    0.0000 C   0  0  0  0  0  0  0  0  0  0  0  0
   -9.1941    6.2201    0.0000 C   0  0  0  0  0  0  0  0  0  0  0  0
   -7.8237    5.6100    0.0000 C   0  0  0  0  0  0  0  0  0  0  0  0
   -6.6102    6.4917    0.0000 C   0  0  0  0  0  0  0  0  0  0  0  0
   -5.2399    5.8816    0.0000 O   0  0  0  0  0  0  0  0  0  0  0  0
   -5.0831    4.3898    0.0000 C   0  0  0  0  0  0  0  0  0  0  0  0
   -3.7128    3.7797    0.0000 C   0  0  0  0  0  0  0  0  0  0  0  0
   -3.4009    2.3125    0.0000 C   0  0  0  0  0  0  0  0  0  0  0  0
   -1.9091    2.1557    0.0000 O   0  0  0  0  0  0  0  0  0  0  0  0
   -1.2990    3.5260    0.0000 C   0  0  0  0  0  0  0  0  0  0  0  0
    0.0000    2.7760    0.0000 C   0  0  0  0  0  0  0  0  0  0  0  0
    0.0000    1.2760    0.0000 N   0  0  0  0  0  0  0  0  0  0  0  0
   -1.2140    0.3940    0.0000 C   0  0  0  0  0  0  0  0  0  0  0  0
   -0.7500   -1.0320    0.0000 N   0  0  0  0  0  0  0  0  0  0  0  0
    0.7500   -1.0320    0.0000 C   0  0  0  0  0  0  0  0  0  0  0  0
    1.2140    0.3940    0.0000 N   0  0  0  0  0  0  0  0  0  0  0  0
   -2.4138    4.5297    0.0000 O   0  0  0  0  0  0  0  0  0  0  0  0
   -0.4174    4.7395    0.0000 C   0  0  0  0  0  0  0  0  0  0  0  0
    1.0744    4.5827    0.0000 C   0  0  0  0  0  0  0  0  0  0  0  0
    1.9561    5.7963    0.0000 C   0  0  0  0  0  0  0  0  0  0  0  0
    1.3460    7.1666    0.0000 C   0  0  0  0  0  0  0  0  0  0  0  0
    2.2277    8.3801    0.0000 Cl  0  0  0  0  0  0  0  0  0  0  0  0
   -0.1458    7.3234    0.0000 C   0  0  0  0  0  0  0  0  0  0  0  0
   -1.0275    6.1098    0.0000 C   0  0  0  0  0  0  0  0  0  0  0  0
   -2.5192    6.2666    0.0000 Cl  0  0  0  0  0  0  0  0  0  0  0  0
   -6.7670    7.9835    0.0000 C   0  0  0  0  0  0  0  0  0  0  0  0
   -8.1373    8.5936    0.0000 C   0  0  0  0  0  0  0  0  0  0  0  0
  1  2  1  0  0  0  0
  2  3  1  0  0  0  0
  2  4  1  0  0  0  0
  4  5  1  0  0  0  0
  5  6  1  0  0  0  0
  6  7  1  0  0  0  0
  7  8  1  0  0  0  0
  8  9  1  0  0  0  0
  4  9  1  0  0  0  0
  7 10  1  0  0  0  0
 10 11  2  0  0  0  0
 11 12  1  0  0  0  0
 12 13  2  0  0  0  0
 13 14  1  0  0  0  0
 14 15  1  0  0  0  0
 16 15  1  6  0  0  0
 16 17  1  0  0  0  0
 17 18  1  0  0  0  0
 18 19  1  0  0  0  0
 19 20  1  6  0  0  0
 20 21  1  0  0  0  0
 21 22  1  0  0  0  0
 22 23  2  0  0  0  0
 23 24  1  0  0  0  0
 24 25  2  0  0  0  0
 21 25  1  0  0  0  0
 19 26  1  0  0  0  0
 16 26  1  0  0  0  0
 19 27  1  0  0  0  0
 27 28  2  0  0  0  0
 28 29  1  0  0  0  0
 29 30  2  0  0  0  0
 30 31  1  0  0  0  0
 30 32  1  0  0  0  0
 32 33  2  0  0  0  0
 27 33  1  0  0  0  0
 33 34  1  0  0  0  0
 13 35  1  0  0  0  0
 35 36  2  0  0  0  0
 10 36  1  0  0  0  0
M  END
> <chemblId>
CHEMBL1306

> <bioactivity__type>
IC50

> <units>
nM

> <value>
5709.0

$$$$

  CDK     11301514152D 0   0.00000     0.00000     0

 18 19  0  0  0  0              1 V2000 
    7.8697   -4.2037    0.0000 C   0  0  0  0  0  0  0  0  0  0  0  0
    6.3779   -4.3602    0.0000 C   0  0  0  0  0  0  0  0  0  0  0  0
    5.4965   -3.1465    0.0000 C   0  0  0  0  0  0  0  0  0  0  0  0
    4.0047   -3.3029    0.0000 C   0  0  0  0  0  0  0  0  0  0  0  0
    3.1232   -2.0892    0.0000 C   0  0  0  0  0  0  0  0  0  0  0  0
    1.6314   -2.2457    0.0000 S   0  0  0  0  0  0  0  0  0  0  0  0
    0.7500   -1.0320    0.0000 C   0  0  0  0  0  0  0  0  0  0  0  0
    1.2140    0.3940    0.0000 N   0  0  0  0  0  0  0  0  0  0  0  0
    0.0000    1.2760    0.0000 S   0  0  0  0  0  0  0  0  0  0  0  0
   -1.2140    0.3940    0.0000 N   0  0  0  0  0  0  0  0  0  0  0  0
   -0.7500   -1.0320    0.0000 C   0  0  0  0  0  0  0  0  0  0  0  0
   -1.6314   -2.2457    0.0000 C   0  0  0  0  0  0  0  0  0  0  0  0
   -3.1232   -2.0892    0.0000 C   0  0  0  0  0  0  0  0  0  0  0  0
   -4.0047   -3.3029    0.0000 C   0  0  0  0  0  0  0  0  0  0  0  0
   -3.3943   -4.6731    0.0000 C   0  0  0  0  0  0  0  0  0  0  0  0
   -1.9025   -4.8296    0.0000 N   0  0  0  0  0  0  0  0  0  0  0  0
   -1.2921   -6.1998    0.0000 C   0  0  0  0  0  0  0  0  0  0  0  0
   -1.0210   -3.6159    0.0000 C   0  0  0  0  0  0  0  0  0  0  0  0
  1  2  1  0  0  0  0
  2  3  1  0  0  0  0
  3  4  1  0  0  0  0
  4  5  1  0  0  0  0
  5  6  1  0  0  0  0
  6  7  1  0  0  0  0
  7  8  2  0  0  0  0
  8  9  1  0  0  0  0
  9 10  1  0  0  0  0
 10 11  2  0  0  0  0
  7 11  1  0  0  0  0
 11 12  1  0  0  0  0
 12 13  2  0  0  0  0
 13 14  1  0  0  0  0
 14 15  1  0  0  0  0
 15 16  1  0  0  0  0
 16 17  1  0  0  0  0
 16 18  1  0  0  0  0
 12 18  1  0  0  0  0
M  END
> <chemblId>
CHEMBL130715

> <bioactivity__type>
IC50

> <units>
nM

> <value>
0.002

$$$$

  CDK     11301514152D 0   0.00000     0.00000     0

 21 22  0  0  0  0              1 V2000 
    8.7906   -8.0403    0.0000 C   0  0  0  0  0  0  0  0  0  0  0  0
    7.4899   -7.2932    0.0000 C   0  0  0  0  0  0  0  0  0  0  0  0
    7.4865   -5.7933    0.0000 C   0  0  0  0  0  0  0  0  0  0  0  0
    6.1857   -5.0462    0.0000 C   0  0  0  0  0  0  0  0  0  0  0  0
    6.1823   -3.5462    0.0000 C   0  0  0  0  0  0  0  0  0  0  0  0
    4.8816   -2.7992    0.0000 C   0  0  0  0  0  0  0  0  0  0  0  0
    4.8782   -1.2992    0.0000 C   0  0  0  0  0  0  0  0  0  0  0  0
    3.5775   -0.5521    0.0000 O   0  0  0  0  0  0  0  0  0  0  0  0
    3.5741    0.9479    0.0000 C   0  0  0  0  0  0  0  0  0  0  0  0
    4.8714    1.7008    0.0000 N   0  0  0  0  0  0  0  0  0  0  0  0
    4.8680    3.2008    0.0000 C   0  0  0  0  0  0  0  0  0  0  0  0
    3.5673    3.9479    0.0000 C   0  0  0  0  0  0  0  0  0  0  0  0
    2.2699    3.1949    0.0000 N   0  0  0  0  0  0  0  0  0  0  0  0
    2.2733    1.6949    0.0000 C   0  0  0  0  0  0  0  0  0  0  0  0
    0.9760    0.9420    0.0000 C   0  0  0  0  0  0  0  0  0  0  0  0
   -0.3210    1.6830    0.0000 C   0  0  0  0  0  0  0  0  0  0  0  0
   -1.6180    0.9420    0.0000 C   0  0  0  0  0  0  0  0  0  0  0  0
   -1.6180   -0.5610    0.0000 C   0  0  0  0  0  0  0  0  0  0  0  0
   -0.3210   -1.3150    0.0000 N   0  0  0  0  0  0  0  0  0  0  0  0
   -0.3210   -2.8150    0.0000 C   0  0  0  0  0  0  0  0  0  0  0  0
    0.9760   -0.5610    0.0000 C   0  0  0  0  0  0  0  0  0  0  0  0
  1  2  1  0  0  0  0
  2  3  1  0  0  0  0
  3  4  1  0  0  0  0
  4  5  1  0  0  0  0
  5  6  1  0  0  0  0
  6  7  1  0  0  0  0
  7  8  1  0  0  0  0
  8  9  1  0  0  0  0
  9 10  2  0  0  0  0
 10 11  1  0  0  0  0
 11 12  2  0  0  0  0
 12 13  1  0  0  0  0
 13 14  2  0  0  0  0
  9 14  1  0  0  0  0
 14 15  1  0  0  0  0
 15 16  2  0  0  0  0
 16 17  1  0  0  0  0
 17 18  1  0  0  0  0
 18 19  1  0  0  0  0
 19 20  1  0  0  0  0
 19 21  1  0  0  0  0
 15 21  1  0  0  0  0
M  END
> <chemblId>
CHEMBL130807

> <bioactivity__type>
IC50

> <units>
nM

> <value>
5100.0

$$$$

  CDK     11301514152D 0   0.00000     0.00000     0

 19 20  0  0  0  0              1 V2000 
    8.7511   -5.4174    0.0000 C   0  0  0  0  0  0  0  0  0  0  0  0
    7.8697   -4.2037    0.0000 C   0  0  0  0  0  0  0  0  0  0  0  0
    6.3779   -4.3602    0.0000 C   0  0  0  0  0  0  0  0  0  0  0  0
    5.4965   -3.1465    0.0000 C   0  0  0  0  0  0  0  0  0  0  0  0
    4.0047   -3.3029    0.0000 C   0  0  0  0  0  0  0  0  0  0  0  0
    3.1232   -2.0892    0.0000 C   0  0  0  0  0  0  0  0  0  0  0  0
    1.6314   -2.2457    0.0000 S   0  0  0  0  0  0  0  0  0  0  0  0
    0.7500   -1.0320    0.0000 C   0  0  0  0  0  0  0  0  0  0  0  0
    1.2140    0.3940    0.0000 N   0  0  0  0  0  0  0  0  0  0  0  0
    0.0000    1.2760    0.0000 S   0  0  0  0  0  0  0  0  0  0  0  0
   -1.2140    0.3940    0.0000 N   0  0  0  0  0  0  0  0  0  0  0  0
   -0.7500   -1.0320    0.0000 C   0  0  0  0  0  0  0  0  0  0  0  0
   -1.6314   -2.2457    0.0000 C   0  0  0  0  0  0  0  0  0  0  0  0
   -2.6121   -2.0499    0.0000 C   0  0  0  0  0  0  0  0  0  0  0  0
   -3.8131   -2.9916    0.0000 C   0  0  0  0  0  0  0  0  0  0  0  0
   -3.4007   -4.5173    0.0000 C   0  0  0  0  0  0  0  0  0  0  0  0
   -1.8509   -4.8267    0.0000 N   0  0  0  0  0  0  0  0  0  0  0  0
   -1.3256   -6.2318    0.0000 C   0  0  0  0  0  0  0  0  0  0  0  0
   -0.8841   -3.5765    0.0000 C   0  0  0  0  0  0  0  0  0  0  0  0
  1  2  1  0  0  0  0
  2  3  1  0  0  0  0
  3  4  1  0  0  0  0
  4  5  1  0  0  0  0
  5  6  1  0  0  0  0
  6  7  1  0  0  0  0
  7  8  1  0  0  0  0
  8  9  2  0  0  0  0
  9 10  1  0  0  0  0
 10 11  1  0  0  0  0
 11 12  2  0  0  0  0
  8 12  1  0  0  0  0
 12 13  1  0  0  0  0
 13 14  2  0  0  0  0
 14 15  1  0  0  0  0
 15 16  1  0  0  0  0
 16 17  1  0  0  0  0
 17 18  1  0  0  0  0
 17 19  1  0  0  0  0
 13 19  1  0  0  0  0
M  END
> <chemblId>
CHEMBL131819

> <bioactivity__type>
IC50

> <units>
nM

> <value>
0.001

$$$$
 stripped
BRStripMol11301514152D 0   0.00000     0.00000     0
This file has been stripped
 20 22  0  0  0  0              1 V2000 
   -2.8310    0.0000    0.0000 C   0  0  0  0  0  0  0  0  0  0  0  0
   -1.3310    0.0000    0.0000 N   0  0  0  0  0  0  0  0  0  0  0  0
   -0.5990   -1.5970    0.0000 C   0  0  0  0  0  0  0  0  0  0  0  0
   -2.0120   -0.8890    0.0000 C   0  0  0  0  0  0  0  0  0  0  0  0
   -2.0120    0.8890    0.0000 C   0  0  0  0  0  0  0  0  0  0  0  0
   -0.5990    1.5970    0.0000 C   0  0  0  0  0  0  0  0  0  0  0  0
    0.8640    1.2670    0.0000 C   0  0  0  0  0  0  0  0  0  0  0  0
    1.5960    0.0000    0.0000 C   0  0  0  0  0  0  0  0  0  0  0  0
    0.8640   -1.2670    0.0000 C   0  0  0  0  0  0  0  0  0  0  0  0
    3.0960    0.0000    0.0000 O   0  0  0  0  0  0  0  0  0  0  0  0
    3.8460    1.2990    0.0000 C   0  0  0  0  0  0  0  0  0  0  0  0
    3.0960    2.5981    0.0000 O   0  0  0  0  0  0  0  0  0  0  0  0
    5.3460    1.2990    0.0000 C   0  0  0  0  0  0  0  0  0  0  0  0
    6.0960   -0.0000    0.0000 O   0  0  0  0  0  0  0  0  0  0  0  0
    6.0960    2.5981    0.0000 C   0  0  0  0  0  0  0  0  0  0  0  0
    7.5960    2.5981    0.0000 C   0  0  0  0  0  0  0  0  0  0  0  0
    8.3460    3.8971    0.0000 C   0  0  0  0  0  0  0  0  0  0  0  0
    7.5960    5.1962    0.0000 C   0  0  0  0  0  0  0  0  0  0  0  0
    6.0960    5.1962    0.0000 C   0  0  0  0  0  0  0  0  0  0  0  0
    5.3460    3.8971    0.0000 C   0  0  0  0  0  0  0  0  0  0  0  0
  1  2  1  0  0  0  0
  2  3  1  0  0  0  0
  3  4  1  1  0  0  0
  4  5  1  0  0  0  0
  6  5  1  1  0  0  0
  2  6  1  0  0  0  0
  6  7  1  0  0  0  0
  7  8  1  0  0  0  0
  8  9  1  0  0  0  0
  3  9  1  0  0  0  0
  8 10  1  1  0  0  0
 10 11  1  0  0  0  0
 11 12  2  0  0  0  0
 11 13  1  0  0  0  0
 13 14  1  0  0  0  0
 13 15  1  0  0  0  0
 15 16  2  0  0  0  0
 16 17  1  0  0  0  0
 17 18  2  0  0  0  0
 18 19  1  0  0  0  0
 19 20  2  0  0  0  0
 15 20  1  0  0  0  0
M  END
> <chemblId>
CHEMBL1319362

> <bioactivity__type>
IC50

> <units>
nM

> <value>
131.0

$$$$

  CDK     11301514152D 0   0.00000     0.00000     0

 11 12  0  0  0  0              1 V2000 
    3.8321    5.2500    0.0000 C   0  0  0  0  0  0  0  0  0  0  0  0
    3.8321    3.7500    0.0000 O   0  0  0  0  0  0  0  0  0  0  0  0
    2.5331    3.0000    0.0000 N   0  0  0  0  0  0  0  0  0  0  0  0
    2.5330    1.5000    0.0000 C   0  0  0  0  0  0  0  0  0  0  0  0
    1.2340    0.7500    0.0000 C   0  0  0  0  0  0  0  0  0  0  0  0
    1.2340   -0.7500    0.0000 C   0  0  0  0  0  0  0  0  0  0  0  0
   -0.0650   -1.5000    0.0000 N   0  0  0  0  0  0  0  0  0  0  0  0
   -1.3640   -0.7500    0.0000 C   0  0  0  0  0  0  0  0  0  0  0  0
   -1.3640    0.7500    0.0000 C   0  0  0  0  0  0  0  0  0  0  0  0
   -0.0650    1.5000    0.0000 C   0  0  0  0  0  0  0  0  0  0  0  0
    0.3920   -0.0000    0.0000 C   0  0  0  0  0  0  0  0  0  0  0  0
  1  2  1  0  0  0  0
  2  3  1  0  0  0  0
  3  4  2  0  0  0  0
  4  5  1  0  0  0  0
  5  6  1  1  0  0  0
  6  7  1  0  0  0  0
  7  8  1  0  0  0  0
  8  9  1  0  0  0  0
 10  9  1  6  0  0  0
  5 10  1  0  0  0  0
 10 11  1  0  0  0  0
  7 11  1  0  0  0  0
M  END
> <chemblId>
CHEMBL132698

> <bioactivity__type>
IC50

> <units>
nM

> <value>
10000.0

$$$$

  CDK     11301514152D 0   0.00000     0.00000     0

 14 15  0  0  0  0              1 V2000 
   -6.3103    0.9915    0.0000 C   0  0  0  0  0  0  0  0  0  0  0  0
   -4.8923    1.4807    0.0000 O   0  0  0  0  0  0  0  0  0  0  0  0
   -3.7596    0.4972    0.0000 N   0  0  0  0  0  0  0  0  0  0  0  0
   -2.3416    0.9864    0.0000 C   0  0  0  0  0  0  0  0  0  0  0  0
   -2.0563    2.4590    0.0000 C   0  0  0  0  0  0  0  0  0  0  0  0
   -1.7709    3.9316    0.0000 N   0  0  0  0  0  0  0  0  0  0  0  0
   -1.2090    0.0030    0.0000 C   0  0  0  0  0  0  0  0  0  0  0  0
   -1.5450   -1.3710    0.0000 C   0  0  0  0  0  0  0  0  0  0  0  0
   -0.1590   -0.7980    0.0000 N   0  0  0  0  0  0  0  0  0  0  0  0
   -0.3330    1.0990    0.0000 C   0  0  0  0  0  0  0  0  0  0  0  0
    0.1580    2.1810    0.0000 C   0  0  0  0  0  0  0  0  0  0  0  0
    0.1580    0.5500    0.0000 C   0  0  0  0  0  0  0  0  0  0  0  0
    1.5910   -0.1500    0.0000 C   0  0  0  0  0  0  0  0  0  0  0  0
    1.3390   -1.5140    0.0000 C   0  0  0  0  0  0  0  0  0  0  0  0
  1  2  1  0  0  0  0
  2  3  1  0  0  0  0
  3  4  2  0  0  0  0
  4  5  1  0  0  0  0
  5  6  3  0  0  0  0
  4  7  1  0  0  0  0
  7  8  1  6  0  0  0
  8  9  1  0  0  0  0
  9 10  1  0  0  0  0
 10 11  1  0  0  0  0
 11 12  1  0  0  0  0
  7 12  1  0  0  0  0
 12 13  1  0  0  0  0
 13 14  1  0  0  0  0
  9 14  1  0  0  0  0
M  END
> <chemblId>
CHEMBL134641

> <bioactivity__type>
IC50

> <units>
nM

> <value>
170.0

$$$$

  CDK     11301514152D 0   0.00000     0.00000     0

 13 14  0  0  0  0              1 V2000 
    3.8321    5.2500    0.0000 C   0  0  0  0  0  0  0  0  0  0  0  0
    3.8321    3.7500    0.0000 O   0  0  0  0  0  0  0  0  0  0  0  0
    2.5331    3.0000    0.0000 N   0  0  0  0  0  0  0  0  0  0  0  0
    2.5330    1.5000    0.0000 C   0  0  0  0  0  0  0  0  0  0  0  0
    3.8321    0.7500    0.0000 C   0  0  0  0  0  0  0  0  0  0  0  0
    5.1311   -0.0000    0.0000 N   0  0  0  0  0  0  0  0  0  0  0  0
    1.2340    0.7500    0.0000 C   0  0  0  0  0  0  0  0  0  0  0  0
    1.2340   -0.7500    0.0000 C   0  0  0  0  0  0  0  0  0  0  0  0
   -0.0650   -1.5000    0.0000 N   0  0  0  0  0  0  0  0  0  0  0  0
   -1.3640   -0.7500    0.0000 C   0  0  0  0  0  0  0  0  0  0  0  0
   -1.3640    0.7500    0.0000 C   0  0  0  0  0  0  0  0  0  0  0  0
   -0.0650    1.5000    0.0000 C   0  0  0  0  0  0  0  0  0  0  0  0
    0.3920   -0.0000    0.0000 C   0  0  0  0  0  0  0  0  0  0  0  0
  1  2  1  0  0  0  0
  2  3  1  0  0  0  0
  3  4  2  0  0  0  0
  4  5  1  0  0  0  0
  5  6  3  0  0  0  0
  4  7  1  0  0  0  0
  7  8  1  6  0  0  0
  8  9  1  0  0  0  0
  9 10  1  0  0  0  0
 10 11  1  0  0  0  0
 12 11  1  6  0  0  0
  7 12  1  0  0  0  0
 12 13  1  0  0  0  0
  9 13  1  0  0  0  0
M  END
> <chemblId>
CHEMBL135328

> <bioactivity__type>
IC50

> <units>
nM

> <value>
1500.0

$$$$

  CDK     11301514152D 0   0.00000     0.00000     0

 14 15  0  0  0  0              1 V2000 
   -5.2881    5.4404    0.0000 C   0  0  0  0  0  0  0  0  0  0  0  0
   -3.8209    5.1286    0.0000 O   0  0  0  0  0  0  0  0  0  0  0  0
   -3.3573    3.7020    0.0000 N   0  0  0  0  0  0  0  0  0  0  0  0
   -1.8901    3.3901    0.0000 C   0  0  0  0  0  0  0  0  0  0  0  0
   -0.8864    4.5048    0.0000 C   0  0  0  0  0  0  0  0  0  0  0  0
    0.1173    5.6195    0.0000 N   0  0  0  0  0  0  0  0  0  0  0  0
   -1.4266    1.9635    0.0000 C   0  0  0  0  0  0  0  0  0  0  0  0
    0.2506    3.4548    0.0000 C   0  0  0  0  0  0  0  0  0  0  0  0
    1.9515    2.9179    0.0000 C   0  0  0  0  0  0  0  0  0  0  0  0
    1.9366    1.1343    0.0000 C   0  0  0  0  0  0  0  0  0  0  0  0
    0.0000    0.0000    0.0000 N   0  0  0  0  0  0  0  0  0  0  0  0
   -1.4266   -0.4635    0.0000 C   0  0  0  0  0  0  0  0  0  0  0  0
   -2.3083    0.7500    0.0000 C   0  0  0  0  0  0  0  0  0  0  0  0
    0.0000    1.5000    0.0000 C   0  0  0  0  0  0  0  0  0  0  0  0
  1  2  1  0  0  0  0
  2  3  1  0  0  0  0
  3  4  2  0  0  0  0
  4  5  1  0  0  0  0
  5  6  3  0  0  0  0
  4  7  1  0  0  0  0
  7  8  1  0  0  0  0
  8  9  1  0  0  0  0
  9 10  1  0  0  0  0
 10 11  1  0  0  0  0
 11 12  1  0  0  0  0
 12 13  1  0  0  0  0
  7 13  1  0  0  0  0
 11 14  1  0  0  0  0
  7 14  1  0  0  0  0
M  END
> <chemblId>
CHEMBL135645

> <bioactivity__type>
IC50

> <units>
nM

> <value>
99.0

$$$$

  CDK     11301514152D 0   0.00000     0.00000     0

 13 14  0  0  0  0              1 V2000 
    3.8321    5.2500    0.0000 C   0  0  0  0  0  0  0  0  0  0  0  0
    3.8321    3.7500    0.0000 O   0  0  0  0  0  0  0  0  0  0  0  0
    2.5331    3.0000    0.0000 N   0  0  0  0  0  0  0  0  0  0  0  0
    2.5330    1.5000    0.0000 C   0  0  0  0  0  0  0  0  0  0  0  0
    3.8321    0.7500    0.0000 C   0  0  0  0  0  0  0  0  0  0  0  0
    5.1311   -0.0000    0.0000 N   0  0  0  0  0  0  0  0  0  0  0  0
    1.2340    0.7500    0.0000 C   0  0  0  0  0  0  0  0  0  0  0  0
    1.2340   -0.7500    0.0000 C   0  0  0  0  0  0  0  0  0  0  0  0
   -0.0650   -1.5000    0.0000 N   0  0  0  0  0  0  0  0  0  0  0  0
   -1.3640   -0.7500    0.0000 C   0  0  0  0  0  0  0  0  0  0  0  0
   -1.3640    0.7500    0.0000 C   0  0  0  0  0  0  0  0  0  0  0  0
   -0.0650    1.5000    0.0000 C   0  0  0  0  0  0  0  0  0  0  0  0
    0.3920   -0.0000    0.0000 C   0  0  0  0  0  0  0  0  0  0  0  0
  1  2  1  0  0  0  0
  2  3  1  0  0  0  0
  3  4  2  0  0  0  0
  4  5  1  0  0  0  0
  5  6  3  0  0  0  0
  4  7  1  0  0  0  0
  7  8  1  1  0  0  0
  8  9  1  0  0  0  0
  9 10  1  0  0  0  0
 10 11  1  0  0  0  0
 12 11  1  6  0  0  0
  7 12  1  0  0  0  0
 12 13  1  0  0  0  0
  9 13  1  0  0  0  0
M  END
> <chemblId>
CHEMBL137384

> <bioactivity__type>
IC50

> <units>
nM

> <value>
1180.0

$$$$
 stripped
BRStripMol11301514152D 0   0.00000     0.00000     0
This file has been stripped
 10  9  0  0  0  0              1 V2000 
    0.0000    0.0000    0.0000 C   0  0  0  0  0  0  0  0  0  0  0  0
    1.2990   -0.7500    0.0000 N   0  3  0  0  0  0  0  0  0  0  0  0
    0.3349   -1.8991    0.0000 C   0  0  0  0  0  0  0  0  0  0  0  0
    2.2632   -1.8991    0.0000 C   0  0  0  0  0  0  0  0  0  0  0  0
    2.5981   -0.0000    0.0000 C   0  0  0  0  0  0  0  0  0  0  0  0
    3.8971   -0.7500    0.0000 C   0  0  0  0  0  0  0  0  0  0  0  0
    5.1962   -0.0000    0.0000 O   0  0  0  0  0  0  0  0  0  0  0  0
    6.4952   -0.7500    0.0000 C   0  0  0  0  0  0  0  0  0  0  0  0
    6.4952   -2.2500    0.0000 O   0  0  0  0  0  0  0  0  0  0  0  0
    7.7942   -0.0000    0.0000 N   0  0  0  0  0  0  0  0  0  0  0  0
  1  2  1  0  0  0  0
  2  3  1  0  0  0  0
  2  4  1  0  0  0  0
  2  5  1  0  0  0  0
  5  6  1  0  0  0  0
  6  7  1  0  0  0  0
  7  8  1  0  0  0  0
  8  9  2  0  0  0  0
  8 10  1  0  0  0  0
M  END
> <chemblId>
CHEMBL14

> <bioactivity__type>
IC50

> <units>
nM

> <value>
67415.0

$$$$

  CDK     11301514152D 0   0.00000     0.00000     0

 18 19  0  0  0  0              1 V2000 
    8.3976    1.3711    0.0000 C   0  0  0  0  0  0  0  0  0  0  0  0
    7.2831    0.3671    0.0000 N   0  0  0  0  0  0  0  0  0  0  0  0
    7.5952   -1.1000    0.0000 C   0  0  0  0  0  0  0  0  0  0  0  0
    5.8564    0.8304    0.0000 C   0  0  0  0  0  0  0  0  0  0  0  0
    4.7419   -0.1735    0.0000 C   0  0  0  0  0  0  0  0  0  0  0  0
    3.3152    0.2897    0.0000 N   0  0  0  0  0  0  0  0  0  0  0  0
    2.2007   -0.7142    0.0000 C   0  0  0  0  0  0  0  0  0  0  0  0
    0.7740   -0.2510    0.0000 C   0  0  0  0  0  0  0  0  0  0  0  0
    0.3100    1.1750    0.0000 C   0  0  0  0  0  0  0  0  0  0  0  0
   -1.1900    1.1750    0.0000 C   0  0  0  0  0  0  0  0  0  0  0  0
   -1.6540   -0.2510    0.0000 C   0  0  0  0  0  0  0  0  0  0  0  0
   -0.4400   -1.1330    0.0000 S   0  0  0  0  0  0  0  0  0  0  0  0
    3.0030    1.7568    0.0000 C   0  0  0  0  0  0  0  0  0  0  0  0
    4.1175    2.7608    0.0000 C   0  0  0  0  0  0  0  0  0  0  0  0
    3.8054    4.2279    0.0000 C   0  0  0  0  0  0  0  0  0  0  0  0
    2.3787    4.6912    0.0000 C   0  0  0  0  0  0  0  0  0  0  0  0
    1.2642    3.6872    0.0000 C   0  0  0  0  0  0  0  0  0  0  0  0
    1.5763    2.2201    0.0000 N   0  0  0  0  0  0  0  0  0  0  0  0
  1  2  1  0  0  0  0
  2  3  1  0  0  0  0
  2  4  1  0  0  0  0
  4  5  1  0  0  0  0
  5  6  1  0  0  0  0
  6  7  1  0  0  0  0
  7  8  1  0  0  0  0
  8  9  2  0  0  0  0
  9 10  1  0  0  0  0
 10 11  2  0  0  0  0
 11 12  1  0  0  0  0
  8 12  1  0  0  0  0
  6 13  1  0  0  0  0
 13 14  2  0  0  0  0
 14 15  1  0  0  0  0
 15 16  2  0  0  0  0
 16 17  1  0  0  0  0
 17 18  2  0  0  0  0
 13 18  1  0  0  0  0
M  END
> <chemblId>
CHEMBL1411979

> <bioactivity__type>
IC50

> <units>
nM

> <value>
4773.0

$$$$

  CDK     11301514152D 0   0.00000     0.00000     0

 23 25  0  0  0  0              1 V2000 
   -6.4952    7.8210    0.0000 C   0  0  0  0  0  0  0  0  0  0  0  0
   -5.1962    7.0710    0.0000 N   0  0  0  0  0  0  0  0  0  0  0  0
   -5.1962    5.5710    0.0000 C   0  0  0  0  0  0  0  0  0  0  0  0
   -3.8971    4.8210    0.0000 C   0  0  0  0  0  0  0  0  0  0  0  0
   -2.5981    5.5710    0.0000 N   0  0  0  0  0  0  0  0  0  0  0  0
   -2.5981    7.0710    0.0000 C   0  0  0  0  0  0  0  0  0  0  0  0
   -3.8971    7.8210    0.0000 C   0  0  0  0  0  0  0  0  0  0  0  0
   -1.2990    4.8210    0.0000 C   0  0  0  0  0  0  0  0  0  0  0  0
    0.0000    5.5710    0.0000 O   0  0  0  0  0  0  0  0  0  0  0  0
   -1.2990    3.3210    0.0000 C   0  0  0  0  0  0  0  0  0  0  0  0
    0.0000    2.5710    0.0000 C   0  0  0  0  0  0  0  0  0  0  0  0
    1.2990    3.3210    0.0000 C   0  0  0  0  0  0  0  0  0  0  0  0
    2.5981    2.5710    0.0000 C   0  0  0  0  0  0  0  0  0  0  0  0
    3.8971    3.3210    0.0000 C   0  0  0  0  0  0  0  0  0  0  0  0
    3.8971    4.8210    0.0000 C   0  0  0  0  0  0  0  0  0  0  0  0
    2.5981    5.5710    0.0000 C   0  0  0  0  0  0  0  0  0  0  0  0
    1.2991    4.8210    0.0000 C   0  0  0  0  0  0  0  0  0  0  0  0
   -2.5981    2.5710    0.0000 C   0  0  0  0  0  0  0  0  0  0  0  0
   -3.8971    3.3210    0.0000 C   0  0  0  0  0  0  0  0  0  0  0  0
   -5.1962    2.5710    0.0000 C   0  0  0  0  0  0  0  0  0  0  0  0
   -5.1962    1.0710    0.0000 C   0  0  0  0  0  0  0  0  0  0  0  0
   -3.8971    0.3210    0.0000 C   0  0  0  0  0  0  0  0  0  0  0  0
   -2.5981    1.0710    0.0000 C   0  0  0  0  0  0  0  0  0  0  0  0
  1  2  1  0  0  0  0
  2  3  1  0  0  0  0
  3  4  1  0  0  0  0
  4  5  1  0  0  0  0
  5  6  1  0  0  0  0
  6  7  1  0  0  0  0
  2  7  1  0  0  0  0
  5  8  1  0  0  0  0
  8  9  2  0  0  0  0
  8 10  1  0  0  0  0
 10 11  2  0  0  0  0
 11 12  1  0  0  0  0
 12 13  2  0  0  0  0
 13 14  1  0  0  0  0
 14 15  2  0  0  0  0
 15 16  1  0  0  0  0
 16 17  2  0  0  0  0
 12 17  1  0  0  0  0
 10 18  1  0  0  0  0
 18 19  2  0  0  0  0
 19 20  1  0  0  0  0
 20 21  2  0  0  0  0
 21 22  1  0  0  0  0
 22 23  2  0  0  0  0
 18 23  1  0  0  0  0
M  END
> <chemblId>
CHEMBL1426275

> <bioactivity__type>
IC50

> <units>
nM

> <value>
180.0

$$$$
 stripped
BRStripMol11301514152D 0   0.00000     0.00000     0
This file has been stripped
 24 26  0  0  0  0              1 V2000 
   -0.1967   -3.2444    0.0000 C   0  0  0  0  0  0  0  0  0  0  0  0
   -0.8514   -1.8948    0.0000 C   0  0  0  0  0  0  0  0  0  0  0  0
   -2.3475   -1.7870    0.0000 C   0  0  0  0  0  0  0  0  0  0  0  0
   -0.0100   -0.6530    0.0000 N   0  3  0  0  0  0  0  0  0  0  0  0
    0.8279   -1.8971    0.0000 C   0  0  0  0  0  0  0  0  0  0  0  0
   -1.6840   -0.2910    0.0000 C   0  0  0  0  0  0  0  0  0  0  0  0
   -0.7490   -1.4640    0.0000 C   0  0  0  0  0  0  0  0  0  0  0  0
    0.7510   -1.4640    0.0000 C   0  0  0  0  0  0  0  0  0  0  0  0
    1.6870   -0.2910    0.0000 C   0  0  0  0  0  0  0  0  0  0  0  0
    1.3530    1.1710    0.0000 C   0  0  0  0  0  0  0  0  0  0  0  0
    0.0010    1.8220    0.0000 C   0  0  0  0  0  0  0  0  0  0  0  0
   -1.3500    1.1710    0.0000 C   0  0  0  0  0  0  0  0  0  0  0  0
    0.0008    3.3220    0.0000 O   0  0  0  0  0  0  0  0  0  0  0  0
    1.2997    4.0722    0.0000 C   0  0  0  0  0  0  0  0  0  0  0  0
    2.5989    3.3224    0.0000 O   0  0  0  0  0  0  0  0  0  0  0  0
    1.2995    5.5722    0.0000 C   0  0  0  0  0  0  0  0  0  0  0  0
    2.5984    6.3224    0.0000 C   0  0  0  0  0  0  0  0  0  0  0  0
    2.5982    7.8224    0.0000 O   0  0  0  0  0  0  0  0  0  0  0  0
    0.0003    6.3220    0.0000 C   0  0  0  0  0  0  0  0  0  0  0  0
    0.0001    7.8220    0.0000 C   0  0  0  0  0  0  0  0  0  0  0  0
   -1.2990    8.5718    0.0000 C   0  0  0  0  0  0  0  0  0  0  0  0
   -2.5979    7.8216    0.0000 C   0  0  0  0  0  0  0  0  0  0  0  0
   -2.5977    6.3216    0.0000 C   0  0  0  0  0  0  0  0  0  0  0  0
   -1.2986    5.5718    0.0000 C   0  0  0  0  0  0  0  0  0  0  0  0
  1  2  1  0  0  0  0
  2  3  1  0  0  0  0
  2  4  1  0  0  0  0
  4  5  1  0  0  0  0
  4  6  1  0  0  0  0
  6  7  1  6  0  0  0
  7  8  1  0  0  0  0
  9  8  1  6  0  0  0
  4  9  1  0  0  0  0
  9 10  1  0  0  0  0
 10 11  1  0  0  0  0
 11 12  1  0  0  0  0
  6 12  1  0  0  0  0
 11 13  1  6  0  0  0
 13 14  1  0  0  0  0
 14 15  2  0  0  0  0
 14 16  1  0  0  0  0
 16 17  1  0  0  0  0
 17 18  1  0  0  0  0
 16 19  1  0  0  0  0
 19 20  2  0  0  0  0
 20 21  1  0  0  0  0
 21 22  2  0  0  0  0
 22 23  1  0  0  0  0
 23 24  2  0  0  0  0
 19 24  1  0  0  0  0
M  END
> <chemblId>
CHEMBL1464005

> <bioactivity__type>
IC50

> <units>
nM

> <value>
2.65

$$$$

  CDK     11301514152D 0   0.00000     0.00000     0

 22 24  0  0  0  0              1 V2000 
    1.4772    2.3105    0.0000 O   0  0  0  0  0  0  0  0  0  0  0  0
    0.0000    2.5710    0.0000 C   0  0  0  0  0  0  0  0  0  0  0  0
   -1.2990    3.3210    0.0000 C   0  0  0  0  0  0  0  0  0  0  0  0
   -1.2990    4.8210    0.0000 C   0  0  0  0  0  0  0  0  0  0  0  0
   -2.5981    5.5710    0.0000 N   0  0  0  0  0  0  0  0  0  0  0  0
   -2.5981    7.0710    0.0000 C   0  0  0  0  0  0  0  0  0  0  0  0
   -3.8971    7.8210    0.0000 C   0  0  0  0  0  0  0  0  0  0  0  0
   -5.1962    7.0710    0.0000 C   0  0  0  0  0  0  0  0  0  0  0  0
   -5.1962    5.5710    0.0000 C   0  0  0  0  0  0  0  0  0  0  0  0
   -3.8971    4.8210    0.0000 C   0  0  0  0  0  0  0  0  0  0  0  0
    0.0000    1.0710    0.0000 C   0  0  0  0  0  0  0  0  0  0  0  0
    1.2990    0.3210    0.0000 C   0  0  0  0  0  0  0  0  0  0  0  0
    1.2990   -1.1790    0.0000 C   0  0  0  0  0  0  0  0  0  0  0  0
    0.0000   -1.9290    0.0000 C   0  0  0  0  0  0  0  0  0  0  0  0
   -1.2990   -1.1790    0.0000 C   0  0  0  0  0  0  0  0  0  0  0  0
   -1.2990    0.3210    0.0000 C   0  0  0  0  0  0  0  0  0  0  0  0
    0.5130    3.9805    0.0000 C   0  0  0  0  0  0  0  0  0  0  0  0
    1.9902    4.2410    0.0000 C   0  0  0  0  0  0  0  0  0  0  0  0
    2.5033    5.6506    0.0000 C   0  0  0  0  0  0  0  0  0  0  0  0
    1.5391    6.7996    0.0000 C   0  0  0  0  0  0  0  0  0  0  0  0
    0.0619    6.5391    0.0000 C   0  0  0  0  0  0  0  0  0  0  0  0
   -0.4512    5.1296    0.0000 C   0  0  0  0  0  0  0  0  0  0  0  0
  1  2  1  0  0  0  0
  2  3  1  0  0  0  0
  3  4  1  0  0  0  0
  4  5  1  0  0  0  0
  5  6  1  0  0  0  0
  6  7  1  0  0  0  0
  7  8  1  0  0  0  0
  8  9  1  0  0  0  0
  9 10  1  0  0  0  0
  5 10  1  0  0  0  0
  2 11  1  0  0  0  0
 11 12  1  0  0  0  0
 12 13  1  0  0  0  0
 13 14  1  0  0  0  0
 14 15  1  0  0  0  0
 15 16  1  0  0  0  0
 11 16  1  0  0  0  0
  2 17  1  0  0  0  0
 17 18  2  0  0  0  0
 18 19  1  0  0  0  0
 19 20  2  0  0  0  0
 20 21  1  0  0  0  0
 21 22  2  0  0  0  0
 17 22  1  0  0  0  0
M  END
> <chemblId>
CHEMBL1490

> <bioactivity__type>
IC50

> <units>
nM

> <value>
5.61

$$$$

  CDK     11301514152D 0   0.00000     0.00000     0

 14 16  0  0  0  0              1 V2000 
   -4.5450    0.8970    0.0000 C   0  0  0  0  0  0  0  0  0  0  0  0
   -3.2460    0.1470    0.0000 N   0  0  0  0  0  0  0  0  0  0  0  0
   -3.2460   -1.3530    0.0000 C   0  0  0  0  0  0  0  0  0  0  0  0
   -1.9470   -2.1030    0.0000 C   0  0  0  0  0  0  0  0  0  0  0  0
   -0.6480   -1.3530    0.0000 C   0  0  0  0  0  0  0  0  0  0  0  0
   -0.6480    0.1470    0.0000 C   0  0  0  0  0  0  0  0  0  0  0  0
   -1.9470    0.8970    0.0000 C   0  0  0  0  0  0  0  0  0  0  0  0
    0.6510    0.8970    0.0000 C   0  0  0  0  0  0  0  0  0  0  0  0
    0.9630    2.3640    0.0000 N   0  0  0  0  0  0  0  0  0  0  0  0
    2.4540    2.5200    0.0000 S   0  0  0  0  0  0  0  0  0  0  0  0
    3.0640    1.1500    0.0000 N   0  0  0  0  0  0  0  0  0  0  0  0
    1.9500    0.1470    0.0000 C   0  0  0  0  0  0  0  0  0  0  0  0
    1.9500   -1.3530    0.0000 S   0  0  0  0  0  0  0  0  0  0  0  0
    0.6510   -2.1030    0.0000 C   0  0  0  0  0  0  0  0  0  0  0  0
  1  2  1  0  0  0  0
  2  3  1  0  0  0  0
  3  4  1  0  0  0  0
  4  5  1  0  0  0  0
  5  6  2  0  0  0  0
  6  7  1  0  0  0  0
  2  7  1  0  0  0  0
  6  8  1  0  0  0  0
  8  9  2  0  0  0  0
  9 10  1  0  0  0  0
 10 11  1  0  0  0  0
 11 12  2  0  0  0  0
  8 12  1  0  0  0  0
 12 13  1  0  0  0  0
 13 14  1  0  0  0  0
  5 14  1  0  0  0  0
M  END
> <chemblId>
CHEMBL15675

> <bioactivity__type>
IC50

> <units>
nM

> <value>
20500.0

$$$$

  CDK     11301514152D 0   0.00000     0.00000     0

 13 15  0  0  0  0              1 V2000 
   -3.2460   -1.3530    0.0000 C   0  0  0  0  0  0  0  0  0  0  0  0
   -1.9470   -2.1030    0.0000 C   0  0  0  0  0  0  0  0  0  0  0  0
   -0.6480   -1.3530    0.0000 C   0  0  0  0  0  0  0  0  0  0  0  0
    0.6510   -2.1030    0.0000 C   0  0  0  0  0  0  0  0  0  0  0  0
    1.9500   -1.3530    0.0000 C   0  0  0  0  0  0  0  0  0  0  0  0
    1.9500    0.1470    0.0000 C   0  0  0  0  0  0  0  0  0  0  0  0
    3.0640    1.1500    0.0000 N   0  0  0  0  0  0  0  0  0  0  0  0
    2.4540    2.5200    0.0000 S   0  0  0  0  0  0  0  0  0  0  0  0
    0.9630    2.3640    0.0000 N   0  0  0  0  0  0  0  0  0  0  0  0
    0.6510    0.8970    0.0000 C   0  0  0  0  0  0  0  0  0  0  0  0
   -0.6480    0.1470    0.0000 C   0  0  0  0  0  0  0  0  0  0  0  0
   -1.9470    0.8970    0.0000 C   0  0  0  0  0  0  0  0  0  0  0  0
   -3.2460    0.1470    0.0000 N   0  0  0  0  0  0  0  0  0  0  0  0
  1  2  1  0  0  0  0
  2  3  1  0  0  0  0
  3  4  1  0  0  0  0
  4  5  2  0  0  0  0
  5  6  1  0  0  0  0
  6  7  2  0  0  0  0
  7  8  1  0  0  0  0
  8  9  1  0  0  0  0
  9 10  2  0  0  0  0
  6 10  1  0  0  0  0
 10 11  1  0  0  0  0
  3 11  2  0  0  0  0
 11 12  1  0  0  0  0
 12 13  1  0  0  0  0
  1 13  1  0  0  0  0
M  END
> <chemblId>
CHEMBL15936

> <bioactivity__type>
IC50

> <units>
nM

> <value>
100000.0

$$$$

  CDK     11301514152D 0   0.00000     0.00000     0

 14 15  0  0  0  0              1 V2000 
    3.1232   -2.0892    0.0000 C   0  0  0  0  0  0  0  0  0  0  0  0
    1.6314   -2.2457    0.0000 S   0  0  0  0  0  0  0  0  0  0  0  0
    0.7500   -1.0320    0.0000 C   0  0  0  0  0  0  0  0  0  0  0  0
    1.2140    0.3940    0.0000 N   0  0  0  0  0  0  0  0  0  0  0  0
    0.0000    1.2760    0.0000 S   0  0  0  0  0  0  0  0  0  0  0  0
   -1.2140    0.3940    0.0000 N   0  0  0  0  0  0  0  0  0  0  0  0
   -0.7500   -1.0320    0.0000 C   0  0  0  0  0  0  0  0  0  0  0  0
   -1.6314   -2.2457    0.0000 C   0  0  0  0  0  0  0  0  0  0  0  0
   -3.1232   -2.0892    0.0000 C   0  0  0  0  0  0  0  0  0  0  0  0
   -4.0047   -3.3029    0.0000 C   0  0  0  0  0  0  0  0  0  0  0  0
   -3.3943   -4.6731    0.0000 C   0  0  0  0  0  0  0  0  0  0  0  0
   -1.9025   -4.8296    0.0000 N   0  0  0  0  0  0  0  0  0  0  0  0
   -1.2921   -6.1998    0.0000 C   0  0  0  0  0  0  0  0  0  0  0  0
   -1.0210   -3.6159    0.0000 C   0  0  0  0  0  0  0  0  0  0  0  0
  1  2  1  0  0  0  0
  2  3  1  0  0  0  0
  3  4  2  0  0  0  0
  4  5  1  0  0  0  0
  5  6  1  0  0  0  0
  6  7  2  0  0  0  0
  3  7  1  0  0  0  0
  7  8  1  0  0  0  0
  8  9  2  0  0  0  0
  9 10  1  0  0  0  0
 10 11  1  0  0  0  0
 11 12  1  0  0  0  0
 12 13  1  0  0  0  0
 12 14  1  0  0  0  0
  8 14  1  0  0  0  0
M  END
> <chemblId>
CHEMBL15944

> <bioactivity__type>
IC50

> <units>
nM

> <value>
1800.0

$$$$

  CDK     11301514152D 0   0.00000     0.00000     0

 21 23  0  0  0  0              1 V2000 
    2.5981   -7.1370    0.0000 C   0  0  0  0  0  0  0  0  0  0  0  0
    2.5981   -5.6370    0.0000 N   0  0  0  0  0  0  0  0  0  0  0  0
    3.8971   -4.8870    0.0000 C   0  0  0  0  0  0  0  0  0  0  0  0
    1.2990   -4.8870    0.0000 C   0  0  0  0  0  0  0  0  0  0  0  0
    1.2990   -3.3870    0.0000 C   0  0  0  0  0  0  0  0  0  0  0  0
   -0.0000   -2.6370    0.0000 C   0  0  0  0  0  0  0  0  0  0  0  0
   -0.0000   -1.1370    0.0000 C   0  0  0  0  0  0  0  0  0  0  0  0
   -1.3510   -0.4860    0.0000 C   0  0  0  0  0  0  0  0  0  0  0  0
   -2.4510   -1.5060    0.0000 C   0  0  0  0  0  0  0  0  0  0  0  0
   -3.8840   -1.0640    0.0000 C   0  0  0  0  0  0  0  0  0  0  0  0
   -4.2180    0.3980    0.0000 C   0  0  0  0  0  0  0  0  0  0  0  0
   -3.1190    1.4190    0.0000 C   0  0  0  0  0  0  0  0  0  0  0  0
   -1.6850    0.9770    0.0000 C   0  0  0  0  0  0  0  0  0  0  0  0
   -0.7500    2.1490    0.0000 C   0  0  0  0  0  0  0  0  0  0  0  0
    0.7500    2.1490    0.0000 O   0  0  0  0  0  0  0  0  0  0  0  0
    1.6850    0.9770    0.0000 C   0  0  0  0  0  0  0  0  0  0  0  0
    3.1190    1.4190    0.0000 C   0  0  0  0  0  0  0  0  0  0  0  0
    4.2180    0.3980    0.0000 C   0  0  0  0  0  0  0  0  0  0  0  0
    3.8840   -1.0640    0.0000 C   0  0  0  0  0  0  0  0  0  0  0  0
    2.4510   -1.5060    0.0000 C   0  0  0  0  0  0  0  0  0  0  0  0
    1.3510   -0.4860    0.0000 C   0  0  0  0  0  0  0  0  0  0  0  0
  1  2  1  0  0  0  0
  2  3  1  0  0  0  0
  2  4  1  0  0  0  0
  4  5  1  0  0  0  0
  5  6  1  0  0  0  0
  6  7  2  0  0  0  0
  7  8  1  0  0  0  0
  8  9  2  0  0  0  0
  9 10  1  0  0  0  0
 10 11  2  0  0  0  0
 11 12  1  0  0  0  0
 12 13  2  0  0  0  0
  8 13  1  0  0  0  0
 13 14  1  0  0  0  0
 14 15  1  0  0  0  0
 15 16  1  0  0  0  0
 16 17  2  0  0  0  0
 17 18  1  0  0  0  0
 18 19  2  0  0  0  0
 19 20  1  0  0  0  0
 20 21  2  0  0  0  0
  7 21  1  0  0  0  0
 16 21  1  0  0  0  0
M  END
> <chemblId>
CHEMBL1628227

> <bioactivity__type>
IC50

> <units>
nM

> <value>
77.0

$$$$

  CDK     11301514152D 0   0.00000     0.00000     0

 29 32  0  0  0  0              1 V2000 
   -2.3072    8.2498    0.0000 O   0  0  0  0  0  0  0  0  0  0  0  0
   -3.6061    7.4996    0.0000 C   0  0  0  0  0  0  0  0  0  0  0  0
   -3.6058    5.9996    0.0000 C   0  0  0  0  0  0  0  0  0  0  0  0
   -2.3067    5.2498    0.0000 C   0  0  0  0  0  0  0  0  0  0  0  0
   -2.3064    3.7498    0.0000 N   0  0  0  0  0  0  0  0  0  0  0  0
   -1.0072    3.0000    0.0000 S   0  0  0  0  0  0  0  0  0  0  0  0
    0.4700    2.7398    0.0000 O   0  0  0  0  0  0  0  0  0  0  0  0
   -0.4945    4.4096    0.0000 O   0  0  0  0  0  0  0  0  0  0  0  0
   -1.0070    1.5000    0.0000 C   0  0  0  0  0  0  0  0  0  0  0  0
   -2.3060    0.7500    0.0000 C   0  0  0  0  0  0  0  0  0  0  0  0
   -2.3060   -0.7500    0.0000 C   0  0  0  0  0  0  0  0  0  0  0  0
   -1.0070   -1.5000    0.0000 C   0  0  0  0  0  0  0  0  0  0  0  0
    0.2930   -0.7500    0.0000 C   0  0  0  0  0  0  0  0  0  0  0  0
    1.7190   -1.2140    0.0000 N   0  0  0  0  0  0  0  0  0  0  0  0
    2.6010    0.0000    0.0000 S   0  0  0  0  0  0  0  0  0  0  0  0
    1.7190    1.2140    0.0000 N   0  0  0  0  0  0  0  0  0  0  0  0
    0.2930    0.7500    0.0000 C   0  0  0  0  0  0  0  0  0  0  0  0
   -4.9052    8.2494    0.0000 N   0  0  0  0  0  0  0  0  0  0  0  0
   -4.9055    9.7494    0.0000 C   0  0  0  0  0  0  0  0  0  0  0  0
   -6.2047   10.4991    0.0000 C   0  0  0  0  0  0  0  0  0  0  0  0
   -7.5036    9.7489    0.0000 N   0  0  0  0  0  0  0  0  0  0  0  0
   -7.5033    8.2489    0.0000 C   0  0  0  0  0  0  0  0  0  0  0  0
   -6.2042    7.4991    0.0000 C   0  0  0  0  0  0  0  0  0  0  0  0
   -8.8027   10.4987    0.0000 C   0  0  0  0  0  0  0  0  0  0  0  0
   -8.8030   11.9987    0.0000 C   0  0  0  0  0  0  0  0  0  0  0  0
  -10.1021   12.7485    0.0000 C   0  0  0  0  0  0  0  0  0  0  0  0
  -11.4011   11.9983    0.0000 N   0  0  0  0  0  0  0  0  0  0  0  0
  -11.4008   10.4983    0.0000 C   0  0  0  0  0  0  0  0  0  0  0  0
  -10.1016    9.7485    0.0000 C   0  0  0  0  0  0  0  0  0  0  0  0
  1  2  2  0  0  0  0
  2  3  1  0  0  0  0
  3  4  1  0  0  0  0
  4  5  1  0  0  0  0
  5  6  1  0  0  0  0
  6  7  2  0  0  0  0
  6  8  2  0  0  0  0
  6  9  1  0  0  0  0
  9 10  2  0  0  0  0
 10 11  1  0  0  0  0
 11 12  2  0  0  0  0
 12 13  1  0  0  0  0
 13 14  2  0  0  0  0
 14 15  1  0  0  0  0
 15 16  1  0  0  0  0
 16 17  2  0  0  0  0
  9 17  1  0  0  0  0
 13 17  1  0  0  0  0
  2 18  1  0  0  0  0
 18 19  1  0  0  0  0
 19 20  1  0  0  0  0
 20 21  1  0  0  0  0
 21 22  1  0  0  0  0
 22 23  1  0  0  0  0
 18 23  1  0  0  0  0
 21 24  1  0  0  0  0
 24 25  2  0  0  0  0
 25 26  1  0  0  0  0
 26 27  2  0  0  0  0
 27 28  1  0  0  0  0
 28 29  2  0  0  0  0
 24 29  1  0  0  0  0
M  END
> <chemblId>
CHEMBL1628667

> <bioactivity__type>
IC50

> <units>
nM

> <value>
690.0

$$$$

  CDK     11301514152D 0   0.00000     0.00000     0

 14 14  0  0  0  0              1 V2000 
   -2.5981    6.8130    0.0000 C   0  0  0  0  0  0  0  0  0  0  0  0
   -3.8971    6.0630    0.0000 C   0  0  0  0  0  0  0  0  0  0  0  0
   -3.8971    4.5630    0.0000 C   0  0  0  0  0  0  0  0  0  0  0  0
   -2.5981    3.8130    0.0000 C   0  0  0  0  0  0  0  0  0  0  0  0
   -1.2990    3.0630    0.0000 C   0  0  0  0  0  0  0  0  0  0  0  0
    0.0000    2.3130    0.0000 C   0  0  0  0  0  0  0  0  0  0  0  0
    0.0000    0.8130    0.0000 N   0  0  0  0  0  0  0  0  0  0  0  0
    1.2130   -0.0680    0.0000 C   0  0  0  0  0  0  0  0  0  0  0  0
    0.7500   -1.4950    0.0000 C   0  0  0  0  0  0  0  0  0  0  0  0
   -0.7500   -1.4950    0.0000 C   0  0  0  0  0  0  0  0  0  0  0  0
   -1.2130   -0.0680    0.0000 C   0  0  0  0  0  0  0  0  0  0  0  0
   -5.1962    6.8130    0.0000 C   0  0  0  0  0  0  0  0  0  0  0  0
   -5.1962    8.3130    0.0000 N   0  0  0  0  0  0  0  0  0  0  0  0
   -6.4952    9.0630    0.0000 O   0  0  0  0  0  0  0  0  0  0  0  0
  1  2  1  0  0  0  0
  2  3  1  0  0  0  0
  3  4  1  0  0  0  0
  4  5  3  0  0  0  0
  5  6  1  0  0  0  0
  6  7  1  0  0  0  0
  7  8  1  0  0  0  0
  8  9  1  0  0  0  0
  9 10  1  0  0  0  0
 10 11  1  0  0  0  0
  7 11  1  0  0  0  0
  2 12  1  0  0  0  0
 12 13  2  0  0  0  0
 13 14  1  0  0  0  0
M  END
> <chemblId>
CHEMBL163661

> <bioactivity__type>
IC50

> <units>
nM

> <value>
920.0

$$$$

  CDK     11301514152D 0   0.00000     0.00000     0

 12 13  0  0  0  0              1 V2000 
    3.8321    5.2500    0.0000 C   0  0  0  0  0  0  0  0  0  0  0  0
    3.8321    3.7500    0.0000 C   0  0  0  0  0  0  0  0  0  0  0  0
    5.1311    3.0000    0.0000 C   0  0  0  0  0  0  0  0  0  0  0  0
    2.5331    3.0000    0.0000 O   0  0  0  0  0  0  0  0  0  0  0  0
    2.5330    1.5000    0.0000 N   0  0  0  0  0  0  0  0  0  0  0  0
    1.2340    0.7500    0.0000 C   0  0  0  0  0  0  0  0  0  0  0  0
   -0.0650    1.5000    0.0000 C   0  0  0  0  0  0  0  0  0  0  0  0
   -1.3641    0.7501    0.0000 N   0  0  0  0  0  0  0  0  0  0  0  0
   -1.3641   -0.7499    0.0000 C   0  0  0  0  0  0  0  0  0  0  0  0
   -0.0650   -1.4999    0.0000 C   0  0  0  0  0  0  0  0  0  0  0  0
    1.2340   -0.7500    0.0000 C   0  0  0  0  0  0  0  0  0  0  0  0
    0.1635    0.3958    0.0000 C   0  0  0  0  0  0  0  0  0  0  0  0
  1  2  1  0  0  0  0
  2  3  1  0  0  0  0
  2  4  1  0  0  0  0
  4  5  1  0  0  0  0
  5  6  2  0  0  0  0
  6  7  1  0  0  0  0
  7  8  1  0  0  0  0
  8  9  1  0  0  0  0
  9 10  1  0  0  0  0
 10 11  1  0  0  0  0
  6 11  1  0  0  0  0
 11 12  1  0  0  0  0
  8 12  1  0  0  0  0
M  END
> <chemblId>
CHEMBL166423

> <bioactivity__type>
IC50

> <units>
nM

> <value>
2610.0

$$$$

  CDK     11301514152D 0   0.00000     0.00000     0

 13 14  0  0  0  0              1 V2000 
    3.8321    5.2500    0.0000 C   0  0  0  0  0  0  0  0  0  0  0  0
    3.8321    3.7500    0.0000 C   0  0  0  0  0  0  0  0  0  0  0  0
    2.5331    3.0000    0.0000 O   0  0  0  0  0  0  0  0  0  0  0  0
    2.5330    1.5000    0.0000 N   0  0  0  0  0  0  0  0  0  0  0  0
    1.2340    0.7500    0.0000 C   0  0  0  0  0  0  0  0  0  0  0  0
   -0.0650    1.5000    0.0000 C   0  0  0  0  0  0  0  0  0  0  0  0
   -1.3641    0.7501    0.0000 N   0  0  0  0  0  0  0  0  0  0  0  0
   -1.3641   -0.7499    0.0000 C   0  0  0  0  0  0  0  0  0  0  0  0
   -0.0650   -1.4999    0.0000 C   0  0  0  0  0  0  0  0  0  0  0  0
    1.2340   -0.7500    0.0000 C   0  0  0  0  0  0  0  0  0  0  0  0
    0.1635    0.3958    0.0000 C   0  0  0  0  0  0  0  0  0  0  0  0
    5.1311    3.0000    0.0000 C   0  0  0  0  0  0  0  0  0  0  0  0
    6.4302    2.2500    0.0000 C   0  0  0  0  0  0  0  0  0  0  0  0
  1  2  1  0  0  0  0
  2  3  1  0  0  0  0
  3  4  1  0  0  0  0
  4  5  2  0  0  0  0
  5  6  1  0  0  0  0
  6  7  1  0  0  0  0
  7  8  1  0  0  0  0
  8  9  1  0  0  0  0
  9 10  1  0  0  0  0
  5 10  1  0  0  0  0
 10 11  1  0  0  0  0
  7 11  1  0  0  0  0
  2 12  1  0  0  0  0
 12 13  3  0  0  0  0
M  END
> <chemblId>
CHEMBL166537

> <bioactivity__type>
IC50

> <units>
nM

> <value>
3690.0

$$$$

  CDK     11301514152D 0   0.00000     0.00000     0

 13 14  0  0  0  0              1 V2000 
    3.8321    5.2500    0.0000 C   0  0  0  0  0  0  0  0  0  0  0  0
    3.8321    3.7500    0.0000 C   0  0  0  0  0  0  0  0  0  0  0  0
    4.3451    2.3404    0.0000 C   0  0  0  0  0  0  0  0  0  0  0  0
    5.3093    4.0104    0.0000 C   0  0  0  0  0  0  0  0  0  0  0  0
    2.5331    3.0000    0.0000 O   0  0  0  0  0  0  0  0  0  0  0  0
    2.5330    1.5000    0.0000 N   0  0  0  0  0  0  0  0  0  0  0  0
    1.2340    0.7500    0.0000 C   0  0  0  0  0  0  0  0  0  0  0  0
   -0.0650    1.5000    0.0000 C   0  0  0  0  0  0  0  0  0  0  0  0
   -1.3641    0.7501    0.0000 N   0  0  0  0  0  0  0  0  0  0  0  0
   -1.3641   -0.7499    0.0000 C   0  0  0  0  0  0  0  0  0  0  0  0
   -0.0650   -1.4999    0.0000 C   0  0  0  0  0  0  0  0  0  0  0  0
    1.2340   -0.7500    0.0000 C   0  0  0  0  0  0  0  0  0  0  0  0
    0.1635    0.3958    0.0000 C   0  0  0  0  0  0  0  0  0  0  0  0
  1  2  1  0  0  0  0
  2  3  1  0  0  0  0
  2  4  1  0  0  0  0
  2  5  1  0  0  0  0
  5  6  1  0  0  0  0
  6  7  2  0  0  0  0
  7  8  1  0  0  0  0
  8  9  1  0  0  0  0
  9 10  1  0  0  0  0
 10 11  1  0  0  0  0
 11 12  1  0  0  0  0
  7 12  1  0  0  0  0
 12 13  1  0  0  0  0
  9 13  1  0  0  0  0
M  END
> <chemblId>
CHEMBL166593

> <bioactivity__type>
IC50

> <units>
nM

> <value>
3840.0

$$$$

  CDK     11301514152D 0   0.00000     0.00000     0

 11 10  0  0  0  0              1 V2000 
    0.0000    0.0000    0.0000 C   0  0  0  0  0  0  0  0  0  0  0  0
    1.2990   -0.7500    0.0000 N   0  0  0  0  0  0  0  0  0  0  0  0
    1.2990   -2.2500    0.0000 C   0  0  0  0  0  0  0  0  0  0  0  0
    2.5981   -0.0000    0.0000 C   0  0  0  0  0  0  0  0  0  0  0  0
    3.8971   -0.7500    0.0000 C   0  0  0  0  0  0  0  0  0  0  0  0
    5.1962   -1.5000    0.0000 C   0  0  0  0  0  0  0  0  0  0  0  0
    6.4952   -2.2500    0.0000 C   0  0  0  0  0  0  0  0  0  0  0  0
    7.7942   -1.5000    0.0000 C   0  0  0  0  0  0  0  0  0  0  0  0
    9.0933   -2.2500    0.0000 C   0  0  0  0  0  0  0  0  0  0  0  0
    9.0933   -3.7500    0.0000 O   0  0  0  0  0  0  0  0  0  0  0  0
   10.3923   -1.5000    0.0000 C   0  0  0  0  0  0  0  0  0  0  0  0
  1  2  1  0  0  0  0
  2  3  1  0  0  0  0
  2  4  1  0  0  0  0
  4  5  1  0  0  0  0
  5  6  3  0  0  0  0
  6  7  1  0  0  0  0
  7  8  1  0  0  0  0
  8  9  1  0  0  0  0
  9 10  2  0  0  0  0
  9 11  1  0  0  0  0
M  END
> <chemblId>
CHEMBL166736

> <bioactivity__type>
IC50

> <units>
nM

> <value>
51800.0

$$$$

  CDK     11301514152D 0   0.00000     0.00000     0

 15 16  0  0  0  0              1 V2000 
    5.1312   10.5000    0.0000 C   0  0  0  0  0  0  0  0  0  0  0  0
    5.1312    9.0000    0.0000 C   0  0  0  0  0  0  0  0  0  0  0  0
    3.8321    8.2500    0.0000 C   0  0  0  0  0  0  0  0  0  0  0  0
    3.8321    6.7500    0.0000 C   0  0  0  0  0  0  0  0  0  0  0  0
    3.8321    5.2500    0.0000 C   0  0  0  0  0  0  0  0  0  0  0  0
    3.8321    3.7500    0.0000 C   0  0  0  0  0  0  0  0  0  0  0  0
    2.5331    3.0000    0.0000 O   0  0  0  0  0  0  0  0  0  0  0  0
    2.5330    1.5000    0.0000 N   0  0  0  0  0  0  0  0  0  0  0  0
    1.2340    0.7500    0.0000 C   0  0  0  0  0  0  0  0  0  0  0  0
   -0.0650    1.5000    0.0000 C   0  0  0  0  0  0  0  0  0  0  0  0
   -1.3641    0.7501    0.0000 N   0  0  0  0  0  0  0  0  0  0  0  0
   -1.3641   -0.7499    0.0000 C   0  0  0  0  0  0  0  0  0  0  0  0
   -0.0650   -1.4999    0.0000 C   0  0  0  0  0  0  0  0  0  0  0  0
    1.2340   -0.7500    0.0000 C   0  0  0  0  0  0  0  0  0  0  0  0
    0.1635    0.3958    0.0000 C   0  0  0  0  0  0  0  0  0  0  0  0
  1  2  1  0  0  0  0
  2  3  1  0  0  0  0
  3  4  1  0  0  0  0
  4  5  3  0  0  0  0
  5  6  1  0  0  0  0
  6  7  1  0  0  0  0
  7  8  1  0  0  0  0
  8  9  2  0  0  0  0
  9 10  1  0  0  0  0
 10 11  1  0  0  0  0
 11 12  1  0  0  0  0
 12 13  1  0  0  0  0
 13 14  1  0  0  0  0
  9 14  1  0  0  0  0
 14 15  1  0  0  0  0
 11 15  1  0  0  0  0
M  END
> <chemblId>
CHEMBL166782

> <bioactivity__type>
IC50

> <units>
nM

> <value>
9640.0

$$$$

  CDK     11301514152D 0   0.00000     0.00000     0

 12 11  0  0  0  0              1 V2000 
    7.7942   -0.0000    0.0000 C   0  0  0  0  0  0  0  0  0  0  0  0
    7.7942   -1.5000    0.0000 C   0  0  0  0  0  0  0  0  0  0  0  0
    6.4952   -2.2500    0.0000 C   0  0  0  0  0  0  0  0  0  0  0  0
    5.1962   -1.5000    0.0000 C   0  0  0  0  0  0  0  0  0  0  0  0
    3.8971   -0.7500    0.0000 C   0  0  0  0  0  0  0  0  0  0  0  0
    2.5981   -0.0000    0.0000 C   0  0  0  0  0  0  0  0  0  0  0  0
    1.2990   -0.7500    0.0000 N   0  0  0  0  0  0  0  0  0  0  0  0
    0.0000    0.0000    0.0000 C   0  0  0  0  0  0  0  0  0  0  0  0
    1.2990   -2.2500    0.0000 C   0  0  0  0  0  0  0  0  0  0  0  0
    9.0933   -2.2500    0.0000 C   0  0  0  0  0  0  0  0  0  0  0  0
   10.3923   -1.5000    0.0000 N   0  0  0  0  0  0  0  0  0  0  0  0
   11.6913   -2.2500    0.0000 O   0  0  0  0  0  0  0  0  0  0  0  0
  1  2  1  0  0  0  0
  2  3  1  0  0  0  0
  3  4  1  0  0  0  0
  4  5  3  0  0  0  0
  5  6  1  0  0  0  0
  6  7  1  0  0  0  0
  7  8  1  0  0  0  0
  7  9  1  0  0  0  0
  2 10  1  0  0  0  0
 10 11  2  0  0  0  0
 11 12  1  0  0  0  0
M  END
> <chemblId>
CHEMBL167335

> <bioactivity__type>
IC50

> <units>
nM

> <value>
25900.0

$$$$

  CDK     11301514152D 0   0.00000     0.00000     0

 12 13  0  0  0  0              1 V2000 
    5.1311    6.0000    0.0000 C   0  0  0  0  0  0  0  0  0  0  0  0
    3.8321    5.2500    0.0000 C   0  0  0  0  0  0  0  0  0  0  0  0
    3.8321    3.7500    0.0000 C   0  0  0  0  0  0  0  0  0  0  0  0
    2.5331    3.0000    0.0000 O   0  0  0  0  0  0  0  0  0  0  0  0
    2.5330    1.5000    0.0000 N   0  0  0  0  0  0  0  0  0  0  0  0
    1.2340    0.7500    0.0000 C   0  0  0  0  0  0  0  0  0  0  0  0
   -0.0650    1.5000    0.0000 C   0  0  0  0  0  0  0  0  0  0  0  0
   -1.3641    0.7501    0.0000 N   0  0  0  0  0  0  0  0  0  0  0  0
   -1.3641   -0.7499    0.0000 C   0  0  0  0  0  0  0  0  0  0  0  0
   -0.0650   -1.4999    0.0000 C   0  0  0  0  0  0  0  0  0  0  0  0
    1.2340   -0.7500    0.0000 C   0  0  0  0  0  0  0  0  0  0  0  0
    0.1635    0.3958    0.0000 C   0  0  0  0  0  0  0  0  0  0  0  0
  1  2  1  0  0  0  0
  2  3  1  0  0  0  0
  3  4  1  0  0  0  0
  4  5  1  0  0  0  0
  5  6  2  0  0  0  0
  6  7  1  0  0  0  0
  7  8  1  0  0  0  0
  8  9  1  0  0  0  0
  9 10  1  0  0  0  0
 10 11  1  0  0  0  0
  6 11  1  0  0  0  0
 11 12  1  0  0  0  0
  8 12  1  0  0  0  0
M  END
> <chemblId>
CHEMBL167438

> <bioactivity__type>
IC50

> <units>
nM

> <value>
3680.0

$$$$

  CDK     11301514152D 0   0.00000     0.00000     0

 14 15  0  0  0  0              1 V2000 
    5.1312    9.0000    0.0000 C   0  0  0  0  0  0  0  0  0  0  0  0
    3.8321    8.2500    0.0000 C   0  0  0  0  0  0  0  0  0  0  0  0
    3.8321    6.7500    0.0000 C   0  0  0  0  0  0  0  0  0  0  0  0
    3.8321    5.2500    0.0000 C   0  0  0  0  0  0  0  0  0  0  0  0
    3.8321    3.7500    0.0000 C   0  0  0  0  0  0  0  0  0  0  0  0
    2.5331    3.0000    0.0000 O   0  0  0  0  0  0  0  0  0  0  0  0
    2.5330    1.5000    0.0000 N   0  0  0  0  0  0  0  0  0  0  0  0
    1.2340    0.7500    0.0000 C   0  0  0  0  0  0  0  0  0  0  0  0
   -0.0650    1.5000    0.0000 C   0  0  0  0  0  0  0  0  0  0  0  0
   -1.3641    0.7501    0.0000 N   0  0  0  0  0  0  0  0  0  0  0  0
   -1.3641   -0.7499    0.0000 C   0  0  0  0  0  0  0  0  0  0  0  0
   -0.0650   -1.4999    0.0000 C   0  0  0  0  0  0  0  0  0  0  0  0
    1.2340   -0.7500    0.0000 C   0  0  0  0  0  0  0  0  0  0  0  0
    0.1635    0.3958    0.0000 C   0  0  0  0  0  0  0  0  0  0  0  0
  1  2  1  0  0  0  0
  2  3  1  0  0  0  0
  3  4  3  0  0  0  0
  4  5  1  0  0  0  0
  5  6  1  0  0  0  0
  6  7  1  0  0  0  0
  7  8  2  0  0  0  0
  8  9  1  0  0  0  0
  9 10  1  0  0  0  0
 10 11  1  0  0  0  0
 11 12  1  0  0  0  0
 12 13  1  0  0  0  0
  8 13  1  0  0  0  0
 13 14  1  0  0  0  0
 10 14  1  0  0  0  0
M  END
> <chemblId>
CHEMBL168545

> <bioactivity__type>
IC50

> <units>
nM

> <value>
4900.0

$$$$

  CDK     11301514152D 0   0.00000     0.00000     0

 16 17  0  0  0  0              1 V2000 
    7.7293   10.5000    0.0000 C   0  0  0  0  0  0  0  0  0  0  0  0
    6.4302    9.7500    0.0000 C   0  0  0  0  0  0  0  0  0  0  0  0
    5.1312    9.0000    0.0000 C   0  0  0  0  0  0  0  0  0  0  0  0
    3.8321    8.2500    0.0000 C   0  0  0  0  0  0  0  0  0  0  0  0
    3.8321    6.7500    0.0000 C   0  0  0  0  0  0  0  0  0  0  0  0
    3.8321    5.2500    0.0000 C   0  0  0  0  0  0  0  0  0  0  0  0
    3.8321    3.7500    0.0000 C   0  0  0  0  0  0  0  0  0  0  0  0
    2.5331    3.0000    0.0000 O   0  0  0  0  0  0  0  0  0  0  0  0
    2.5330    1.5000    0.0000 N   0  0  0  0  0  0  0  0  0  0  0  0
    1.2340    0.7500    0.0000 C   0  0  0  0  0  0  0  0  0  0  0  0
   -0.0650    1.5000    0.0000 C   0  0  0  0  0  0  0  0  0  0  0  0
   -1.3641    0.7501    0.0000 N   0  0  0  0  0  0  0  0  0  0  0  0
   -1.3641   -0.7499    0.0000 C   0  0  0  0  0  0  0  0  0  0  0  0
   -0.0650   -1.4999    0.0000 C   0  0  0  0  0  0  0  0  0  0  0  0
    1.2340   -0.7500    0.0000 C   0  0  0  0  0  0  0  0  0  0  0  0
    0.1635    0.3958    0.0000 C   0  0  0  0  0  0  0  0  0  0  0  0
  1  2  1  0  0  0  0
  2  3  3  0  0  0  0
  3  4  1  0  0  0  0
  4  5  1  0  0  0  0
  5  6  3  0  0  0  0
  6  7  1  0  0  0  0
  7  8  1  0  0  0  0
  8  9  1  0  0  0  0
  9 10  2  0  0  0  0
 10 11  1  0  0  0  0
 11 12  1  0  0  0  0
 12 13  1  0  0  0  0
 13 14  1  0  0  0  0
 14 15  1  0  0  0  0
 10 15  1  0  0  0  0
 15 16  1  0  0  0  0
 12 16  1  0  0  0  0
M  END
> <chemblId>
CHEMBL168561

> <bioactivity__type>
IC50

> <units>
nM

> <value>
5680.0

$$$$

  CDK     11301514152D 0   0.00000     0.00000     0

 16 17  0  0  0  0              1 V2000 
    6.4302   11.2500    0.0000 C   0  0  0  0  0  0  0  0  0  0  0  0
    5.1312   10.5000    0.0000 C   0  0  0  0  0  0  0  0  0  0  0  0
    5.1312    9.0000    0.0000 C   0  0  0  0  0  0  0  0  0  0  0  0
    3.8321    8.2500    0.0000 C   0  0  0  0  0  0  0  0  0  0  0  0
    3.8321    6.7500    0.0000 C   0  0  0  0  0  0  0  0  0  0  0  0
    3.8321    5.2500    0.0000 C   0  0  0  0  0  0  0  0  0  0  0  0
    3.8321    3.7500    0.0000 C   0  0  0  0  0  0  0  0  0  0  0  0
    2.5331    3.0000    0.0000 O   0  0  0  0  0  0  0  0  0  0  0  0
    2.5330    1.5000    0.0000 N   0  0  0  0  0  0  0  0  0  0  0  0
    1.2340    0.7500    0.0000 C   0  0  0  0  0  0  0  0  0  0  0  0
   -0.0650    1.5000    0.0000 C   0  0  0  0  0  0  0  0  0  0  0  0
   -1.3641    0.7501    0.0000 N   0  0  0  0  0  0  0  0  0  0  0  0
   -1.3641   -0.7499    0.0000 C   0  0  0  0  0  0  0  0  0  0  0  0
   -0.0650   -1.4999    0.0000 C   0  0  0  0  0  0  0  0  0  0  0  0
    1.2340   -0.7500    0.0000 C   0  0  0  0  0  0  0  0  0  0  0  0
    0.1635    0.3958    0.0000 C   0  0  0  0  0  0  0  0  0  0  0  0
  1  2  1  0  0  0  0
  2  3  1  0  0  0  0
  3  4  1  0  0  0  0
  4  5  1  0  0  0  0
  5  6  3  0  0  0  0
  6  7  1  0  0  0  0
  7  8  1  0  0  0  0
  8  9  1  0  0  0  0
  9 10  2  0  0  0  0
 10 11  1  0  0  0  0
 11 12  1  0  0  0  0
 12 13  1  0  0  0  0
 13 14  1  0  0  0  0
 14 15  1  0  0  0  0
 10 15  1  0  0  0  0
 15 16  1  0  0  0  0
 12 16  1  0  0  0  0
M  END
> <chemblId>
CHEMBL168639

> <bioactivity__type>
IC50

> <units>
nM

> <value>
7890.0

$$$$

  CDK     11301514152D 0   0.00000     0.00000     0

 15 16  0  0  0  0              1 V2000 
    5.1312   10.5000    0.0000 C   0  0  0  0  0  0  0  0  0  0  0  0
    5.1312    9.0000    0.0000 O   0  0  0  0  0  0  0  0  0  0  0  0
    3.8321    8.2500    0.0000 C   0  0  0  0  0  0  0  0  0  0  0  0
    3.8321    6.7500    0.0000 C   0  0  0  0  0  0  0  0  0  0  0  0
    3.8321    5.2500    0.0000 C   0  0  0  0  0  0  0  0  0  0  0  0
    3.8321    3.7500    0.0000 C   0  0  0  0  0  0  0  0  0  0  0  0
    2.5331    3.0000    0.0000 O   0  0  0  0  0  0  0  0  0  0  0  0
    2.5330    1.5000    0.0000 N   0  0  0  0  0  0  0  0  0  0  0  0
    1.2340    0.7500    0.0000 C   0  0  0  0  0  0  0  0  0  0  0  0
   -0.0650    1.5000    0.0000 C   0  0  0  0  0  0  0  0  0  0  0  0
   -1.3641    0.7501    0.0000 N   0  0  0  0  0  0  0  0  0  0  0  0
   -1.3641   -0.7499    0.0000 C   0  0  0  0  0  0  0  0  0  0  0  0
   -0.0650   -1.4999    0.0000 C   0  0  0  0  0  0  0  0  0  0  0  0
    1.2340   -0.7500    0.0000 C   0  0  0  0  0  0  0  0  0  0  0  0
    0.1635    0.3958    0.0000 C   0  0  0  0  0  0  0  0  0  0  0  0
  1  2  1  0  0  0  0
  2  3  1  0  0  0  0
  3  4  1  0  0  0  0
  4  5  3  0  0  0  0
  5  6  1  0  0  0  0
  6  7  1  0  0  0  0
  7  8  1  0  0  0  0
  8  9  2  0  0  0  0
  9 10  1  0  0  0  0
 10 11  1  0  0  0  0
 11 12  1  0  0  0  0
 12 13  1  0  0  0  0
 13 14  1  0  0  0  0
  9 14  1  0  0  0  0
 14 15  1  0  0  0  0
 11 15  1  0  0  0  0
M  END
> <chemblId>
CHEMBL168991

> <bioactivity__type>
IC50

> <units>
nM

> <value>
42400.0

$$$$

  CDK     11301514152D 0   0.00000     0.00000     0

 15 16  0  0  0  0              1 V2000 
    5.1312   10.5000    0.0000 C   0  0  0  0  0  0  0  0  0  0  0  0
    5.1312    9.0000    0.0000 C   0  0  0  0  0  0  0  0  0  0  0  0
    3.8321    8.2500    0.0000 C   0  0  0  0  0  0  0  0  0  0  0  0
    3.8321    6.7500    0.0000 C   0  0  0  0  0  0  0  0  0  0  0  0
    3.8321    5.2500    0.0000 C   0  0  0  0  0  0  0  0  0  0  0  0
    3.8321    3.7500    0.0000 C   0  0  0  0  0  0  0  0  0  0  0  0
    2.5331    3.0000    0.0000 O   0  0  0  0  0  0  0  0  0  0  0  0
    2.5330    1.5000    0.0000 N   0  0  0  0  0  0  0  0  0  0  0  0
    1.2340    0.7500    0.0000 C   0  0  0  0  0  0  0  0  0  0  0  0
   -0.0650    1.5000    0.0000 C   0  0  0  0  0  0  0  0  0  0  0  0
   -1.3641    0.7501    0.0000 N   0  0  0  0  0  0  0  0  0  0  0  0
   -1.3641   -0.7499    0.0000 C   0  0  0  0  0  0  0  0  0  0  0  0
   -0.0650   -1.4999    0.0000 C   0  0  0  0  0  0  0  0  0  0  0  0
    1.2340   -0.7500    0.0000 C   0  0  0  0  0  0  0  0  0  0  0  0
    0.1635    0.3958    0.0000 C   0  0  0  0  0  0  0  0  0  0  0  0
  1  2  2  0  0  0  0
  2  3  1  0  0  0  0
  3  4  1  0  0  0  0
  4  5  3  0  0  0  0
  5  6  1  0  0  0  0
  6  7  1  0  0  0  0
  7  8  1  0  0  0  0
  8  9  2  0  0  0  0
  9 10  1  0  0  0  0
 10 11  1  0  0  0  0
 11 12  1  0  0  0  0
 12 13  1  0  0  0  0
 13 14  1  0  0  0  0
  9 14  1  0  0  0  0
 14 15  1  0  0  0  0
 11 15  1  0  0  0  0
M  END
> <chemblId>
CHEMBL169011

> <bioactivity__type>
IC50

> <units>
nM

> <value>
9440.0

$$$$

  CDK     11301514152D 0   0.00000     0.00000     0

 35 38  0  0  0  0              1 V2000 
    1.1844    3.7479    0.0000 C   0  0  0  0  0  0  0  0  0  0  0  0
   -0.0903    2.9573    0.0000 C   0  0  0  0  0  0  0  0  0  0  0  0
   -0.6476    4.3499    0.0000 C   0  0  0  0  0  0  0  0  0  0  0  0
   -1.5586    2.6503    0.0000 C   0  0  0  0  0  0  0  0  0  0  0  0
   -0.0430    1.4580    0.0000 C   0  0  0  0  0  0  0  0  0  0  0  0
   -1.2820    0.7150    0.0000 C   0  0  0  0  0  0  0  0  0  0  0  0
   -1.2900   -0.7690    0.0000 C   0  0  0  0  0  0  0  0  0  0  0  0
    0.0430   -1.4580    0.0000 C   0  0  0  0  0  0  0  0  0  0  0  0
    1.2820   -0.7150    0.0000 C   0  0  0  0  0  0  0  0  0  0  0  0
    1.2900    0.7690    0.0000 C   0  0  0  0  0  0  0  0  0  0  0  0
    0.0903   -2.9573    0.0000 C   0  0  0  0  0  0  0  0  0  0  0  0
   -1.1844   -3.7479    0.0000 O   0  0  0  0  0  0  0  0  0  0  0  0
    1.4124   -3.6659    0.0000 C   0  0  0  0  0  0  0  0  0  0  0  0
    1.4597   -5.1651    0.0000 C   0  0  0  0  0  0  0  0  0  0  0  0
    2.7818   -5.8738    0.0000 C   0  0  0  0  0  0  0  0  0  0  0  0
    2.8291   -7.3730    0.0000 N   0  0  0  0  0  0  0  0  0  0  0  0
    1.5544   -8.1636    0.0000 C   0  0  0  0  0  0  0  0  0  0  0  0
    1.6017   -9.6629    0.0000 C   0  0  0  0  0  0  0  0  0  0  0  0
    2.9238  -10.3715    0.0000 C   0  0  0  0  0  0  0  0  0  0  0  0
    4.1985   -9.5809    0.0000 C   0  0  0  0  0  0  0  0  0  0  0  0
    4.1512   -8.0817    0.0000 C   0  0  0  0  0  0  0  0  0  0  0  0
    2.9711  -11.8708    0.0000 C   0  0  0  0  0  0  0  0  0  0  0  0
    1.4864  -11.6571    0.0000 O   0  0  0  0  0  0  0  0  0  0  0  0
    4.2932  -12.5794    0.0000 C   0  0  0  0  0  0  0  0  0  0  0  0
    4.3405  -14.0787    0.0000 C   0  0  0  0  0  0  0  0  0  0  0  0
    5.6626  -14.7873    0.0000 C   0  0  0  0  0  0  0  0  0  0  0  0
    6.9373  -13.9967    0.0000 C   0  0  0  0  0  0  0  0  0  0  0  0
    6.8900  -12.4974    0.0000 C   0  0  0  0  0  0  0  0  0  0  0  0
    5.5679  -11.7888    0.0000 C   0  0  0  0  0  0  0  0  0  0  0  0
    2.5028  -13.2958    0.0000 C   0  0  0  0  0  0  0  0  0  0  0  0
    1.0346  -13.6028    0.0000 C   0  0  0  0  0  0  0  0  0  0  0  0
    0.5663  -15.0278    0.0000 C   0  0  0  0  0  0  0  0  0  0  0  0
    1.5662  -16.1459    0.0000 C   0  0  0  0  0  0  0  0  0  0  0  0
    3.0345  -15.8389    0.0000 C   0  0  0  0  0  0  0  0  0  0  0  0
    3.5028  -14.4139    0.0000 C   0  0  0  0  0  0  0  0  0  0  0  0
  1  2  1  0  0  0  0
  2  3  1  0  0  0  0
  2  4  1  0  0  0  0
  2  5  1  0  0  0  0
  5  6  2  0  0  0  0
  6  7  1  0  0  0  0
  7  8  2  0  0  0  0
  8  9  1  0  0  0  0
  9 10  2  0  0  0  0
  5 10  1  0  0  0  0
  8 11  1  0  0  0  0
 11 12  1  0  0  0  0
 11 13  1  0  0  0  0
 13 14  1  0  0  0  0
 14 15  1  0  0  0  0
 15 16  1  0  0  0  0
 16 17  1  0  0  0  0
 17 18  1  0  0  0  0
 18 19  1  0  0  0  0
 19 20  1  0  0  0  0
 20 21  1  0  0  0  0
 16 21  1  0  0  0  0
 19 22  1  0  0  0  0
 22 23  1  0  0  0  0
 22 24  1  0  0  0  0
 24 25  2  0  0  0  0
 25 26  1  0  0  0  0
 26 27  2  0  0  0  0
 27 28  1  0  0  0  0
 28 29  2  0  0  0  0
 24 29  1  0  0  0  0
 22 30  1  0  0  0  0
 30 31  2  0  0  0  0
 31 32  1  0  0  0  0
 32 33  2  0  0  0  0
 33 34  1  0  0  0  0
 34 35  2  0  0  0  0
 30 35  1  0  0  0  0
M  END
> <chemblId>
CHEMBL17157

> <bioactivity__type>
IC50

> <units>
nM

> <value>
2900.0

$$$$

  CDK     11301514152D 0   0.00000     0.00000     0

 18 20  0  0  0  0              1 V2000 
   -4.1799   -1.5002    0.0000 C   0  0  0  0  0  0  0  0  0  0  0  0
   -5.4791   -0.7504    0.0000 C   0  0  0  0  0  0  0  0  0  0  0  0
   -5.4793    0.7496    0.0000 C   0  0  0  0  0  0  0  0  0  0  0  0
   -6.7785    1.4994    0.0000 C   0  0  0  0  0  0  0  0  0  0  0  0
   -8.0774    0.7492    0.0000 C   0  0  0  0  0  0  0  0  0  0  0  0
   -8.0772   -0.7508    0.0000 C   0  0  0  0  0  0  0  0  0  0  0  0
   -6.7780   -1.5006    0.0000 C   0  0  0  0  0  0  0  0  0  0  0  0
   -2.8810   -0.7500    0.0000 C   0  0  0  0  0  0  0  0  0  0  0  0
   -2.8810    0.7500    0.0000 N   0  0  0  0  0  0  0  0  0  0  0  0
   -1.5810    1.5000    0.0000 C   0  0  0  0  0  0  0  0  0  0  0  0
   -0.2820    0.7500    0.0000 C   0  0  0  0  0  0  0  0  0  0  0  0
    0.8900    1.6850    0.0000 C   0  0  0  0  0  0  0  0  0  0  0  0
    2.3530    1.3510    0.0000 C   0  0  0  0  0  0  0  0  0  0  0  0
    3.0030    0.0000    0.0000 N   0  0  0  0  0  0  0  0  0  0  0  0
    2.3530   -1.3510    0.0000 C   0  0  0  0  0  0  0  0  0  0  0  0
    0.8900   -1.6850    0.0000 C   0  0  0  0  0  0  0  0  0  0  0  0
   -0.2820   -0.7500    0.0000 C   0  0  0  0  0  0  0  0  0  0  0  0
   -1.5810   -1.5000    0.0000 N   0  0  0  0  0  0  0  0  0  0  0  0
  1  2  1  0  0  0  0
  2  3  2  0  0  0  0
  3  4  1  0  0  0  0
  4  5  2  0  0  0  0
  5  6  1  0  0  0  0
  6  7  2  0  0  0  0
  2  7  1  0  0  0  0
  1  8  1  0  0  0  0
  8  9  2  0  0  0  0
  9 10  1  0  0  0  0
 10 11  2  0  0  0  0
 11 12  1  0  0  0  0
 12 13  1  0  0  0  0
 13 14  1  0  0  0  0
 14 15  1  0  0  0  0
 15 16  1  0  0  0  0
 16 17  1  0  0  0  0
 11 17  1  0  0  0  0
 17 18  2  0  0  0  0
  8 18  1  0  0  0  0
M  END
> <chemblId>
CHEMBL1770373

> <bioactivity__type>
IC50

> <units>
nM

> <value>
300.0

$$$$

  CDK     11301514152D 0   0.00000     0.00000     0

 25 28  0  0  0  0              1 V2000 
   -4.0450   -0.9754    0.0000 O   0  0  0  0  0  0  0  0  0  0  0  0
   -3.7596    0.4972    0.0000 C   0  0  0  0  0  0  0  0  0  0  0  0
   -2.3416    0.9864    0.0000 O   0  0  0  0  0  0  0  0  0  0  0  0
   -1.2090    0.0030    0.0000 C   0  0  0  0  0  0  0  0  0  0  0  0
   -1.5450   -1.3710    0.0000 C   0  0  0  0  0  0  0  0  0  0  0  0
   -0.1590   -0.7980    0.0000 N   0  0  0  0  0  0  0  0  0  0  0  0
   -0.3330    1.0990    0.0000 C   0  0  0  0  0  0  0  0  0  0  0  0
    0.1580    2.1810    0.0000 C   0  0  0  0  0  0  0  0  0  0  0  0
    0.1580    0.5500    0.0000 C   0  0  0  0  0  0  0  0  0  0  0  0
    1.5910   -0.1500    0.0000 C   0  0  0  0  0  0  0  0  0  0  0  0
    1.3390   -1.5140    0.0000 C   0  0  0  0  0  0  0  0  0  0  0  0
   -4.8923    1.4807    0.0000 N   0  0  0  0  0  0  0  0  0  0  0  0
   -6.3103    0.9915    0.0000 C   0  0  0  0  0  0  0  0  0  0  0  0
   -7.4429    1.9749    0.0000 C   0  0  0  0  0  0  0  0  0  0  0  0
   -7.1576    3.4475    0.0000 C   0  0  0  0  0  0  0  0  0  0  0  0
   -8.2902    4.4309    0.0000 C   0  0  0  0  0  0  0  0  0  0  0  0
   -9.7082    3.9418    0.0000 C   0  0  0  0  0  0  0  0  0  0  0  0
   -9.9935    2.4692    0.0000 C   0  0  0  0  0  0  0  0  0  0  0  0
   -8.8609    1.4857    0.0000 C   0  0  0  0  0  0  0  0  0  0  0  0
   -4.6069    2.9533    0.0000 C   0  0  0  0  0  0  0  0  0  0  0  0
   -3.1889    3.4425    0.0000 C   0  0  0  0  0  0  0  0  0  0  0  0
   -2.9036    4.9151    0.0000 C   0  0  0  0  0  0  0  0  0  0  0  0
   -4.0362    5.8985    0.0000 C   0  0  0  0  0  0  0  0  0  0  0  0
   -5.4542    5.4093    0.0000 C   0  0  0  0  0  0  0  0  0  0  0  0
   -5.7396    3.9367    0.0000 C   0  0  0  0  0  0  0  0  0  0  0  0
  1  2  2  0  0  0  0
  2  3  1  0  0  0  0
  4  3  1  6  0  0  0
  4  5  1  0  0  0  0
  5  6  1  0  0  0  0
  6  7  1  0  0  0  0
  7  8  1  0  0  0  0
  8  9  1  0  0  0  0
  4  9  1  0  0  0  0
  9 10  1  0  0  0  0
 10 11  1  0  0  0  0
  6 11  1  0  0  0  0
  2 12  1  0  0  0  0
 12 13  1  0  0  0  0
 13 14  1  0  0  0  0
 14 15  2  0  0  0  0
 15 16  1  0  0  0  0
 16 17  2  0  0  0  0
 17 18  1  0  0  0  0
 18 19  2  0  0  0  0
 14 19  1  0  0  0  0
 12 20  1  0  0  0  0
 20 21  2  0  0  0  0
 21 22  1  0  0  0  0
 22 23  2  0  0  0  0
 23 24  1  0  0  0  0
 24 25  2  0  0  0  0
 20 25  1  0  0  0  0
M  END
> <chemblId>
CHEMBL1777826

> <bioactivity__type>
IC50

> <units>
nM

> <value>
0.4

$$$$
 stripped
BRStripMol11301514152D 0   0.00000     0.00000     0
This file has been stripped
 32 36  0  0  0  0              1 V2000 
   -4.0450   -0.9754    0.0000 O   0  0  0  0  0  0  0  0  0  0  0  0
   -3.7596    0.4972    0.0000 C   0  0  0  0  0  0  0  0  0  0  0  0
   -2.3416    0.9864    0.0000 O   0  0  0  0  0  0  0  0  0  0  0  0
   -1.2090    0.0030    0.0000 C   0  0  0  0  0  0  0  0  0  0  0  0
   -1.5450   -1.3710    0.0000 C   0  0  0  0  0  0  0  0  0  0  0  0
   -0.1590   -0.7980    0.0000 N   0  3  0  0  0  0  0  0  0  0  0  0
   -0.1994   -2.2975    0.0000 C   0  0  0  0  0  0  0  0  0  0  0  0
    1.0790   -3.0822    0.0000 C   0  0  0  0  0  0  0  0  0  0  0  0
    1.0386   -4.5816    0.0000 C   0  0  0  0  0  0  0  0  0  0  0  0
    2.3170   -5.3663    0.0000 C   0  0  0  0  0  0  0  0  0  0  0  0
    2.4336   -6.8618    0.0000 C   0  0  0  0  0  0  0  0  0  0  0  0
    3.8919   -7.2130    0.0000 C   0  0  0  0  0  0  0  0  0  0  0  0
    4.6766   -5.9347    0.0000 C   0  0  0  0  0  0  0  0  0  0  0  0
    3.7032   -4.7933    0.0000 S   0  0  0  0  0  0  0  0  0  0  0  0
   -0.3330    1.0990    0.0000 C   0  0  0  0  0  0  0  0  0  0  0  0
    0.1580    2.1810    0.0000 C   0  0  0  0  0  0  0  0  0  0  0  0
    0.1580    0.5500    0.0000 C   0  0  0  0  0  0  0  0  0  0  0  0
    1.5910   -0.1500    0.0000 C   0  0  0  0  0  0  0  0  0  0  0  0
    1.3390   -1.5140    0.0000 C   0  0  0  0  0  0  0  0  0  0  0  0
   -4.8923    1.4807    0.0000 N   0  0  0  0  0  0  0  0  0  0  0  0
   -6.3103    0.9915    0.0000 C   0  0  0  0  0  0  0  0  0  0  0  0
   -7.4429    1.9749    0.0000 C   0  0  0  0  0  0  0  0  0  0  0  0
   -7.3130    3.4693    0.0000 C   0  0  0  0  0  0  0  0  0  0  0  0
   -8.6941    4.0546    0.0000 C   0  0  0  0  0  0  0  0  0  0  0  0
   -9.6776    2.9219    0.0000 C   0  0  0  0  0  0  0  0  0  0  0  0
   -8.9043    1.6366    0.0000 S   0  0  0  0  0  0  0  0  0  0  0  0
   -4.6069    2.9533    0.0000 C   0  0  0  0  0  0  0  0  0  0  0  0
   -3.1889    3.4425    0.0000 C   0  0  0  0  0  0  0  0  0  0  0  0
   -2.9036    4.9151    0.0000 C   0  0  0  0  0  0  0  0  0  0  0  0
   -4.0362    5.8985    0.0000 C   0  0  0  0  0  0  0  0  0  0  0  0
   -5.4542    5.4093    0.0000 C   0  0  0  0  0  0  0  0  0  0  0  0
   -5.7396    3.9367    0.0000 C   0  0  0  0  0  0  0  0  0  0  0  0
  1  2  2  0  0  0  0
  2  3  1  0  0  0  0
  4  3  1  6  0  0  0
  4  5  1  0  0  0  0
  5  6  1  0  0  0  0
  6  7  1  0  0  0  0
  7  8  1  0  0  0  0
  8  9  1  0  0  0  0
  9 10  1  0  0  0  0
 10 11  2  0  0  0  0
 11 12  1  0  0  0  0
 12 13  2  0  0  0  0
 13 14  1  0  0  0  0
 10 14  1  0  0  0  0
  6 15  1  0  0  0  0
 15 16  1  0  0  0  0
 16 17  1  0  0  0  0
  4 17  1  0  0  0  0
 17 18  1  0  0  0  0
 18 19  1  0  0  0  0
  6 19  1  0  0  0  0
  2 20  1  0  0  0  0
 20 21  1  0  0  0  0
 21 22  1  0  0  0  0
 22 23  2  0  0  0  0
 23 24  1  0  0  0  0
 24 25  2  0  0  0  0
 25 26  1  0  0  0  0
 22 26  1  0  0  0  0
 20 27  1  0  0  0  0
 27 28  2  0  0  0  0
 28 29  1  0  0  0  0
 29 30  2  0  0  0  0
 30 31  1  0  0  0  0
 31 32  2  0  0  0  0
 27 32  1  0  0  0  0
M  END
> <chemblId>
CHEMBL1777827

> <bioactivity__type>
IC50

> <units>
nM

> <value>
1.6

$$$$

  CDK     11301514152D 0   0.00000     0.00000     0

 24 27  0  0  0  0              1 V2000 
   -4.0450   -0.9754    0.0000 O   0  0  0  0  0  0  0  0  0  0  0  0
   -3.7596    0.4972    0.0000 C   0  0  0  0  0  0  0  0  0  0  0  0
   -2.3416    0.9864    0.0000 O   0  0  0  0  0  0  0  0  0  0  0  0
   -1.2090    0.0030    0.0000 C   0  0  0  0  0  0  0  0  0  0  0  0
   -1.5450   -1.3710    0.0000 C   0  0  0  0  0  0  0  0  0  0  0  0
   -0.1590   -0.7980    0.0000 N   0  0  0  0  0  0  0  0  0  0  0  0
   -0.3330    1.0990    0.0000 C   0  0  0  0  0  0  0  0  0  0  0  0
    0.1580    2.1810    0.0000 C   0  0  0  0  0  0  0  0  0  0  0  0
    0.1580    0.5500    0.0000 C   0  0  0  0  0  0  0  0  0  0  0  0
    1.5910   -0.1500    0.0000 C   0  0  0  0  0  0  0  0  0  0  0  0
    1.3390   -1.5140    0.0000 C   0  0  0  0  0  0  0  0  0  0  0  0
   -4.8923    1.4807    0.0000 N   0  0  0  0  0  0  0  0  0  0  0  0
   -6.3103    0.9915    0.0000 C   0  0  0  0  0  0  0  0  0  0  0  0
   -7.4429    1.9749    0.0000 C   0  0  0  0  0  0  0  0  0  0  0  0
   -8.8609    1.4857    0.0000 C   0  0  0  0  0  0  0  0  0  0  0  0
   -9.1462    0.0131    0.0000 C   0  0  0  0  0  0  0  0  0  0  0  0
   -8.0136   -0.9703    0.0000 C   0  0  0  0  0  0  0  0  0  0  0  0
   -6.5956   -0.4811    0.0000 C   0  0  0  0  0  0  0  0  0  0  0  0
   -4.6069    2.9533    0.0000 C   0  0  0  0  0  0  0  0  0  0  0  0
   -3.1889    3.4425    0.0000 C   0  0  0  0  0  0  0  0  0  0  0  0
   -2.9036    4.9151    0.0000 C   0  0  0  0  0  0  0  0  0  0  0  0
   -4.0362    5.8985    0.0000 C   0  0  0  0  0  0  0  0  0  0  0  0
   -5.4542    5.4093    0.0000 C   0  0  0  0  0  0  0  0  0  0  0  0
   -5.7396    3.9367    0.0000 C   0  0  0  0  0  0  0  0  0  0  0  0
  1  2  2  0  0  0  0
  2  3  1  0  0  0  0
  4  3  1  6  0  0  0
  4  5  1  0  0  0  0
  5  6  1  0  0  0  0
  6  7  1  0  0  0  0
  7  8  1  0  0  0  0
  8  9  1  0  0  0  0
  4  9  1  0  0  0  0
  9 10  1  0  0  0  0
 10 11  1  0  0  0  0
  6 11  1  0  0  0  0
  2 12  1  0  0  0  0
 12 13  1  0  0  0  0
 13 14  2  0  0  0  0
 14 15  1  0  0  0  0
 15 16  2  0  0  0  0
 16 17  1  0  0  0  0
 17 18  2  0  0  0  0
 13 18  1  0  0  0  0
 12 19  1  0  0  0  0
 19 20  2  0  0  0  0
 20 21  1  0  0  0  0
 21 22  2  0  0  0  0
 22 23  1  0  0  0  0
 23 24  2  0  0  0  0
 19 24  1  0  0  0  0
M  END
> <chemblId>
CHEMBL1779031

> <bioactivity__type>
IC50

> <units>
nM

> <value>
319.4

$$$$

  CDK     11301514152D 0   0.00000     0.00000     0

 26 29  0  0  0  0              1 V2000 
   -4.0450   -0.9754    0.0000 O   0  0  0  0  0  0  0  0  0  0  0  0
   -3.7596    0.4972    0.0000 C   0  0  0  0  0  0  0  0  0  0  0  0
   -2.3416    0.9864    0.0000 O   0  0  0  0  0  0  0  0  0  0  0  0
   -1.2090    0.0030    0.0000 C   0  0  0  0  0  0  0  0  0  0  0  0
   -1.5450   -1.3710    0.0000 C   0  0  0  0  0  0  0  0  0  0  0  0
   -0.1590   -0.7980    0.0000 N   0  0  0  0  0  0  0  0  0  0  0  0
   -0.3330    1.0990    0.0000 C   0  0  0  0  0  0  0  0  0  0  0  0
    0.1580    2.1810    0.0000 C   0  0  0  0  0  0  0  0  0  0  0  0
    0.1580    0.5500    0.0000 C   0  0  0  0  0  0  0  0  0  0  0  0
    1.5910   -0.1500    0.0000 C   0  0  0  0  0  0  0  0  0  0  0  0
    1.3390   -1.5140    0.0000 C   0  0  0  0  0  0  0  0  0  0  0  0
   -4.8923    1.4807    0.0000 N   0  0  0  0  0  0  0  0  0  0  0  0
   -6.3103    0.9915    0.0000 C   0  0  0  0  0  0  0  0  0  0  0  0
   -7.4429    1.9749    0.0000 C   0  0  0  0  0  0  0  0  0  0  0  0
   -8.8609    1.4857    0.0000 C   0  0  0  0  0  0  0  0  0  0  0  0
   -9.9935    2.4692    0.0000 C   0  0  0  0  0  0  0  0  0  0  0  0
  -11.4115    1.9800    0.0000 C   0  0  0  0  0  0  0  0  0  0  0  0
  -11.6969    0.5074    0.0000 C   0  0  0  0  0  0  0  0  0  0  0  0
  -10.5642   -0.4761    0.0000 C   0  0  0  0  0  0  0  0  0  0  0  0
   -9.1462    0.0131    0.0000 C   0  0  0  0  0  0  0  0  0  0  0  0
   -4.6069    2.9533    0.0000 C   0  0  0  0  0  0  0  0  0  0  0  0
   -3.1889    3.4425    0.0000 C   0  0  0  0  0  0  0  0  0  0  0  0
   -2.9036    4.9151    0.0000 C   0  0  0  0  0  0  0  0  0  0  0  0
   -4.0362    5.8985    0.0000 C   0  0  0  0  0  0  0  0  0  0  0  0
   -5.4542    5.4093    0.0000 C   0  0  0  0  0  0  0  0  0  0  0  0
   -5.7396    3.9367    0.0000 C   0  0  0  0  0  0  0  0  0  0  0  0
  1  2  2  0  0  0  0
  2  3  1  0  0  0  0
  4  3  1  6  0  0  0
  4  5  1  0  0  0  0
  5  6  1  0  0  0  0
  6  7  1  0  0  0  0
  7  8  1  0  0  0  0
  8  9  1  0  0  0  0
  4  9  1  0  0  0  0
  9 10  1  0  0  0  0
 10 11  1  0  0  0  0
  6 11  1  0  0  0  0
  2 12  1  0  0  0  0
 12 13  1  0  0  0  0
 13 14  1  0  0  0  0
 14 15  1  0  0  0  0
 15 16  2  0  0  0  0
 16 17  1  0  0  0  0
 17 18  2  0  0  0  0
 18 19  1  0  0  0  0
 19 20  2  0  0  0  0
 15 20  1  0  0  0  0
 12 21  1  0  0  0  0
 21 22  2  0  0  0  0
 22 23  1  0  0  0  0
 23 24  2  0  0  0  0
 24 25  1  0  0  0  0
 25 26  2  0  0  0  0
 21 26  1  0  0  0  0
M  END
> <chemblId>
CHEMBL1779032

> <bioactivity__type>
IC50

> <units>
nM

> <value>
1.0

$$$$

  CDK     11301514152D 0   0.00000     0.00000     0

 24 27  0  0  0  0              1 V2000 
   -4.0450   -0.9754    0.0000 O   0  0  0  0  0  0  0  0  0  0  0  0
   -3.7596    0.4972    0.0000 C   0  0  0  0  0  0  0  0  0  0  0  0
   -2.3416    0.9864    0.0000 O   0  0  0  0  0  0  0  0  0  0  0  0
   -1.2090    0.0030    0.0000 C   0  0  0  0  0  0  0  0  0  0  0  0
   -1.5450   -1.3710    0.0000 C   0  0  0  0  0  0  0  0  0  0  0  0
   -0.1590   -0.7980    0.0000 N   0  0  0  0  0  0  0  0  0  0  0  0
   -0.3330    1.0990    0.0000 C   0  0  0  0  0  0  0  0  0  0  0  0
    0.1580    2.1810    0.0000 C   0  0  0  0  0  0  0  0  0  0  0  0
    0.1580    0.5500    0.0000 C   0  0  0  0  0  0  0  0  0  0  0  0
    1.5910   -0.1500    0.0000 C   0  0  0  0  0  0  0  0  0  0  0  0
    1.3390   -1.5140    0.0000 C   0  0  0  0  0  0  0  0  0  0  0  0
   -4.8923    1.4807    0.0000 N   0  0  0  0  0  0  0  0  0  0  0  0
   -6.3103    0.9915    0.0000 C   0  0  0  0  0  0  0  0  0  0  0  0
   -7.4429    1.9749    0.0000 C   0  0  0  0  0  0  0  0  0  0  0  0
   -7.3130    3.4693    0.0000 C   0  0  0  0  0  0  0  0  0  0  0  0
   -8.6941    4.0546    0.0000 C   0  0  0  0  0  0  0  0  0  0  0  0
   -9.6776    2.9219    0.0000 C   0  0  0  0  0  0  0  0  0  0  0  0
   -8.9043    1.6366    0.0000 S   0  0  0  0  0  0  0  0  0  0  0  0
   -4.6069    2.9533    0.0000 C   0  0  0  0  0  0  0  0  0  0  0  0
   -3.1889    3.4425    0.0000 C   0  0  0  0  0  0  0  0  0  0  0  0
   -2.9036    4.9151    0.0000 C   0  0  0  0  0  0  0  0  0  0  0  0
   -4.0362    5.8985    0.0000 C   0  0  0  0  0  0  0  0  0  0  0  0
   -5.4542    5.4093    0.0000 C   0  0  0  0  0  0  0  0  0  0  0  0
   -5.7396    3.9367    0.0000 C   0  0  0  0  0  0  0  0  0  0  0  0
  1  2  2  0  0  0  0
  2  3  1  0  0  0  0
  4  3  1  6  0  0  0
  4  5  1  0  0  0  0
  5  6  1  0  0  0  0
  6  7  1  0  0  0  0
  7  8  1  0  0  0  0
  8  9  1  0  0  0  0
  4  9  1  0  0  0  0
  9 10  1  0  0  0  0
 10 11  1  0  0  0  0
  6 11  1  0  0  0  0
  2 12  1  0  0  0  0
 12 13  1  0  0  0  0
 13 14  1  0  0  0  0
 14 15  2  0  0  0  0
 15 16  1  0  0  0  0
 16 17  2  0  0  0  0
 17 18  1  0  0  0  0
 14 18  1  0  0  0  0
 12 19  1  0  0  0  0
 19 20  2  0  0  0  0
 20 21  1  0  0  0  0
 21 22  2  0  0  0  0
 22 23  1  0  0  0  0
 23 24  2  0  0  0  0
 19 24  1  0  0  0  0
M  END
> <chemblId>
CHEMBL1779033

> <bioactivity__type>
IC50

> <units>
nM

> <value>
0.4

$$$$

  CDK     11301514152D 0   0.00000     0.00000     0

 24 27  0  0  0  0              1 V2000 
   -4.0450   -0.9754    0.0000 O   0  0  0  0  0  0  0  0  0  0  0  0
   -3.7596    0.4972    0.0000 C   0  0  0  0  0  0  0  0  0  0  0  0
   -2.3416    0.9864    0.0000 O   0  0  0  0  0  0  0  0  0  0  0  0
   -1.2090    0.0030    0.0000 C   0  0  0  0  0  0  0  0  0  0  0  0
   -1.5450   -1.3710    0.0000 C   0  0  0  0  0  0  0  0  0  0  0  0
   -0.1590   -0.7980    0.0000 N   0  0  0  0  0  0  0  0  0  0  0  0
   -0.3330    1.0990    0.0000 C   0  0  0  0  0  0  0  0  0  0  0  0
    0.1580    2.1810    0.0000 C   0  0  0  0  0  0  0  0  0  0  0  0
    0.1580    0.5500    0.0000 C   0  0  0  0  0  0  0  0  0  0  0  0
    1.5910   -0.1500    0.0000 C   0  0  0  0  0  0  0  0  0  0  0  0
    1.3390   -1.5140    0.0000 C   0  0  0  0  0  0  0  0  0  0  0  0
   -4.8923    1.4807    0.0000 N   0  0  0  0  0  0  0  0  0  0  0  0
   -6.3103    0.9915    0.0000 C   0  0  0  0  0  0  0  0  0  0  0  0
   -7.4429    1.9749    0.0000 C   0  0  0  0  0  0  0  0  0  0  0  0
   -7.3130    3.4693    0.0000 C   0  0  0  0  0  0  0  0  0  0  0  0
   -8.6941    4.0546    0.0000 C   0  0  0  0  0  0  0  0  0  0  0  0
   -9.6776    2.9219    0.0000 S   0  0  0  0  0  0  0  0  0  0  0  0
   -8.9043    1.6366    0.0000 C   0  0  0  0  0  0  0  0  0  0  0  0
   -4.6069    2.9533    0.0000 C   0  0  0  0  0  0  0  0  0  0  0  0
   -3.1889    3.4425    0.0000 C   0  0  0  0  0  0  0  0  0  0  0  0
   -2.9036    4.9151    0.0000 C   0  0  0  0  0  0  0  0  0  0  0  0
   -4.0362    5.8985    0.0000 C   0  0  0  0  0  0  0  0  0  0  0  0
   -5.4542    5.4093    0.0000 C   0  0  0  0  0  0  0  0  0  0  0  0
   -5.7396    3.9367    0.0000 C   0  0  0  0  0  0  0  0  0  0  0  0
  1  2  2  0  0  0  0
  2  3  1  0  0  0  0
  4  3  1  6  0  0  0
  4  5  1  0  0  0  0
  5  6  1  0  0  0  0
  6  7  1  0  0  0  0
  7  8  1  0  0  0  0
  8  9  1  0  0  0  0
  4  9  1  0  0  0  0
  9 10  1  0  0  0  0
 10 11  1  0  0  0  0
  6 11  1  0  0  0  0
  2 12  1  0  0  0  0
 12 13  1  0  0  0  0
 13 14  1  0  0  0  0
 14 15  1  0  0  0  0
 15 16  2  0  0  0  0
 16 17  1  0  0  0  0
 17 18  1  0  0  0  0
 14 18  2  0  0  0  0
 12 19  1  0  0  0  0
 19 20  2  0  0  0  0
 20 21  1  0  0  0  0
 21 22  2  0  0  0  0
 22 23  1  0  0  0  0
 23 24  2  0  0  0  0
 19 24  1  0  0  0  0
M  END
> <chemblId>
CHEMBL1779034

> <bioactivity__type>
IC50

> <units>
nM

> <value>
0.4

$$$$

  CDK     11301514152D 0   0.00000     0.00000     0

 21 23  0  0  0  0              1 V2000 
   -8.8609    1.4857    0.0000 C   0  0  0  0  0  0  0  0  0  0  0  0
   -7.4429    1.9749    0.0000 C   0  0  0  0  0  0  0  0  0  0  0  0
   -6.3103    0.9915    0.0000 C   0  0  0  0  0  0  0  0  0  0  0  0
   -4.8923    1.4807    0.0000 N   0  0  0  0  0  0  0  0  0  0  0  0
   -3.7596    0.4972    0.0000 C   0  0  0  0  0  0  0  0  0  0  0  0
   -4.0450   -0.9754    0.0000 O   0  0  0  0  0  0  0  0  0  0  0  0
   -2.3416    0.9864    0.0000 O   0  0  0  0  0  0  0  0  0  0  0  0
   -1.2090    0.0030    0.0000 C   0  0  0  0  0  0  0  0  0  0  0  0
   -1.5450   -1.3710    0.0000 C   0  0  0  0  0  0  0  0  0  0  0  0
   -0.1590   -0.7980    0.0000 N   0  0  0  0  0  0  0  0  0  0  0  0
   -0.3330    1.0990    0.0000 C   0  0  0  0  0  0  0  0  0  0  0  0
    0.1580    2.1810    0.0000 C   0  0  0  0  0  0  0  0  0  0  0  0
    0.1580    0.5500    0.0000 C   0  0  0  0  0  0  0  0  0  0  0  0
    1.5910   -0.1500    0.0000 C   0  0  0  0  0  0  0  0  0  0  0  0
    1.3390   -1.5140    0.0000 C   0  0  0  0  0  0  0  0  0  0  0  0
   -4.6069    2.9533    0.0000 C   0  0  0  0  0  0  0  0  0  0  0  0
   -3.1889    3.4425    0.0000 C   0  0  0  0  0  0  0  0  0  0  0  0
   -2.9036    4.9151    0.0000 C   0  0  0  0  0  0  0  0  0  0  0  0
   -4.0362    5.8985    0.0000 C   0  0  0  0  0  0  0  0  0  0  0  0
   -5.4542    5.4093    0.0000 C   0  0  0  0  0  0  0  0  0  0  0  0
   -5.7396    3.9367    0.0000 C   0  0  0  0  0  0  0  0  0  0  0  0
  1  2  1  0  0  0  0
  2  3  1  0  0  0  0
  3  4  1  0  0  0  0
  4  5  1  0  0  0  0
  5  6  2  0  0  0  0
  5  7  1  0  0  0  0
  8  7  1  6  0  0  0
  8  9  1  0  0  0  0
  9 10  1  0  0  0  0
 10 11  1  0  0  0  0
 11 12  1  0  0  0  0
 12 13  1  0  0  0  0
  8 13  1  0  0  0  0
 13 14  1  0  0  0  0
 14 15  1  0  0  0  0
 10 15  1  0  0  0  0
  4 16  1  0  0  0  0
 16 17  2  0  0  0  0
 17 18  1  0  0  0  0
 18 19  2  0  0  0  0
 19 20  1  0  0  0  0
 20 21  2  0  0  0  0
 16 21  1  0  0  0  0
M  END
> <chemblId>
CHEMBL1779035

> <bioactivity__type>
IC50

> <units>
nM

> <value>
26.7

$$$$

  CDK     11301514152D 0   0.00000     0.00000     0

 22 24  0  0  0  0              1 V2000 
   -9.9935    2.4692    0.0000 C   0  0  0  0  0  0  0  0  0  0  0  0
   -8.8609    1.4857    0.0000 C   0  0  0  0  0  0  0  0  0  0  0  0
   -7.4429    1.9749    0.0000 C   0  0  0  0  0  0  0  0  0  0  0  0
   -6.3103    0.9915    0.0000 C   0  0  0  0  0  0  0  0  0  0  0  0
   -4.8923    1.4807    0.0000 N   0  0  0  0  0  0  0  0  0  0  0  0
   -3.7596    0.4972    0.0000 C   0  0  0  0  0  0  0  0  0  0  0  0
   -4.0450   -0.9754    0.0000 O   0  0  0  0  0  0  0  0  0  0  0  0
   -2.3416    0.9864    0.0000 O   0  0  0  0  0  0  0  0  0  0  0  0
   -1.2090    0.0030    0.0000 C   0  0  0  0  0  0  0  0  0  0  0  0
   -1.5450   -1.3710    0.0000 C   0  0  0  0  0  0  0  0  0  0  0  0
   -0.1590   -0.7980    0.0000 N   0  0  0  0  0  0  0  0  0  0  0  0
   -0.3330    1.0990    0.0000 C   0  0  0  0  0  0  0  0  0  0  0  0
    0.1580    2.1810    0.0000 C   0  0  0  0  0  0  0  0  0  0  0  0
    0.1580    0.5500    0.0000 C   0  0  0  0  0  0  0  0  0  0  0  0
    1.5910   -0.1500    0.0000 C   0  0  0  0  0  0  0  0  0  0  0  0
    1.3390   -1.5140    0.0000 C   0  0  0  0  0  0  0  0  0  0  0  0
   -4.6069    2.9533    0.0000 C   0  0  0  0  0  0  0  0  0  0  0  0
   -3.1889    3.4425    0.0000 C   0  0  0  0  0  0  0  0  0  0  0  0
   -2.9036    4.9151    0.0000 C   0  0  0  0  0  0  0  0  0  0  0  0
   -4.0362    5.8985    0.0000 C   0  0  0  0  0  0  0  0  0  0  0  0
   -5.4542    5.4093    0.0000 C   0  0  0  0  0  0  0  0  0  0  0  0
   -5.7396    3.9367    0.0000 C   0  0  0  0  0  0  0  0  0  0  0  0
  1  2  1  0  0  0  0
  2  3  1  0  0  0  0
  3  4  1  0  0  0  0
  4  5  1  0  0  0  0
  5  6  1  0  0  0  0
  6  7  2  0  0  0  0
  6  8  1  0  0  0  0
  9  8  1  6  0  0  0
  9 10  1  0  0  0  0
 10 11  1  0  0  0  0
 11 12  1  0  0  0  0
 12 13  1  0  0  0  0
 13 14  1  0  0  0  0
  9 14  1  0  0  0  0
 14 15  1  0  0  0  0
 15 16  1  0  0  0  0
 11 16  1  0  0  0  0
  5 17  1  0  0  0  0
 17 18  2  0  0  0  0
 18 19  1  0  0  0  0
 19 20  2  0  0  0  0
 20 21  1  0  0  0  0
 21 22  2  0  0  0  0
 17 22  1  0  0  0  0
M  END
> <chemblId>
CHEMBL1779036

> <bioactivity__type>
IC50

> <units>
nM

> <value>
1.1

$$$$

  CDK     11301514152D 0   0.00000     0.00000     0

 23 25  0  0  0  0              1 V2000 
  -11.4115    1.9800    0.0000 C   0  0  0  0  0  0  0  0  0  0  0  0
   -9.9935    2.4692    0.0000 C   0  0  0  0  0  0  0  0  0  0  0  0
   -8.8609    1.4857    0.0000 C   0  0  0  0  0  0  0  0  0  0  0  0
   -7.4429    1.9749    0.0000 C   0  0  0  0  0  0  0  0  0  0  0  0
   -6.3103    0.9915    0.0000 C   0  0  0  0  0  0  0  0  0  0  0  0
   -4.8923    1.4807    0.0000 N   0  0  0  0  0  0  0  0  0  0  0  0
   -3.7596    0.4972    0.0000 C   0  0  0  0  0  0  0  0  0  0  0  0
   -4.0450   -0.9754    0.0000 O   0  0  0  0  0  0  0  0  0  0  0  0
   -2.3416    0.9864    0.0000 O   0  0  0  0  0  0  0  0  0  0  0  0
   -1.2090    0.0030    0.0000 C   0  0  0  0  0  0  0  0  0  0  0  0
   -1.5450   -1.3710    0.0000 C   0  0  0  0  0  0  0  0  0  0  0  0
   -0.1590   -0.7980    0.0000 N   0  0  0  0  0  0  0  0  0  0  0  0
   -0.3330    1.0990    0.0000 C   0  0  0  0  0  0  0  0  0  0  0  0
    0.1580    2.1810    0.0000 C   0  0  0  0  0  0  0  0  0  0  0  0
    0.1580    0.5500    0.0000 C   0  0  0  0  0  0  0  0  0  0  0  0
    1.5910   -0.1500    0.0000 C   0  0  0  0  0  0  0  0  0  0  0  0
    1.3390   -1.5140    0.0000 C   0  0  0  0  0  0  0  0  0  0  0  0
   -4.6069    2.9533    0.0000 C   0  0  0  0  0  0  0  0  0  0  0  0
   -3.1889    3.4425    0.0000 C   0  0  0  0  0  0  0  0  0  0  0  0
   -2.9036    4.9151    0.0000 C   0  0  0  0  0  0  0  0  0  0  0  0
   -4.0362    5.8985    0.0000 C   0  0  0  0  0  0  0  0  0  0  0  0
   -5.4542    5.4093    0.0000 C   0  0  0  0  0  0  0  0  0  0  0  0
   -5.7396    3.9367    0.0000 C   0  0  0  0  0  0  0  0  0  0  0  0
  1  2  1  0  0  0  0
  2  3  1  0  0  0  0
  3  4  1  0  0  0  0
  4  5  1  0  0  0  0
  5  6  1  0  0  0  0
  6  7  1  0  0  0  0
  7  8  2  0  0  0  0
  7  9  1  0  0  0  0
 10  9  1  6  0  0  0
 10 11  1  0  0  0  0
 11 12  1  0  0  0  0
 12 13  1  0  0  0  0
 13 14  1  0  0  0  0
 14 15  1  0  0  0  0
 10 15  1  0  0  0  0
 15 16  1  0  0  0  0
 16 17  1  0  0  0  0
 12 17  1  0  0  0  0
  6 18  1  0  0  0  0
 18 19  2  0  0  0  0
 19 20  1  0  0  0  0
 20 21  2  0  0  0  0
 21 22  1  0  0  0  0
 22 23  2  0  0  0  0
 18 23  1  0  0  0  0
M  END
> <chemblId>
CHEMBL1779037

> <bioactivity__type>
IC50

> <units>
nM

> <value>
0.8

$$$$

  CDK     11301514152D 0   0.00000     0.00000     0

 21 23  0  0  0  0              1 V2000 
   -7.4429    1.9749    0.0000 C   0  0  0  0  0  0  0  0  0  0  0  0
   -6.3103    0.9915    0.0000 C   0  0  0  0  0  0  0  0  0  0  0  0
   -6.5956   -0.4811    0.0000 C   0  0  0  0  0  0  0  0  0  0  0  0
   -4.8923    1.4807    0.0000 N   0  0  0  0  0  0  0  0  0  0  0  0
   -3.7596    0.4972    0.0000 C   0  0  0  0  0  0  0  0  0  0  0  0
   -4.0450   -0.9754    0.0000 O   0  0  0  0  0  0  0  0  0  0  0  0
   -2.3416    0.9864    0.0000 O   0  0  0  0  0  0  0  0  0  0  0  0
   -1.2090    0.0030    0.0000 C   0  0  0  0  0  0  0  0  0  0  0  0
   -1.5450   -1.3710    0.0000 C   0  0  0  0  0  0  0  0  0  0  0  0
   -0.1590   -0.7980    0.0000 N   0  0  0  0  0  0  0  0  0  0  0  0
   -0.3330    1.0990    0.0000 C   0  0  0  0  0  0  0  0  0  0  0  0
    0.1580    2.1810    0.0000 C   0  0  0  0  0  0  0  0  0  0  0  0
    0.1580    0.5500    0.0000 C   0  0  0  0  0  0  0  0  0  0  0  0
    1.5910   -0.1500    0.0000 C   0  0  0  0  0  0  0  0  0  0  0  0
    1.3390   -1.5140    0.0000 C   0  0  0  0  0  0  0  0  0  0  0  0
   -4.6069    2.9533    0.0000 C   0  0  0  0  0  0  0  0  0  0  0  0
   -3.1889    3.4425    0.0000 C   0  0  0  0  0  0  0  0  0  0  0  0
   -2.9036    4.9151    0.0000 C   0  0  0  0  0  0  0  0  0  0  0  0
   -4.0362    5.8985    0.0000 C   0  0  0  0  0  0  0  0  0  0  0  0
   -5.4542    5.4093    0.0000 C   0  0  0  0  0  0  0  0  0  0  0  0
   -5.7396    3.9367    0.0000 C   0  0  0  0  0  0  0  0  0  0  0  0
  1  2  1  0  0  0  0
  2  3  1  0  0  0  0
  2  4  1  0  0  0  0
  4  5  1  0  0  0  0
  5  6  2  0  0  0  0
  5  7  1  0  0  0  0
  8  7  1  6  0  0  0
  8  9  1  0  0  0  0
  9 10  1  0  0  0  0
 10 11  1  0  0  0  0
 11 12  1  0  0  0  0
 12 13  1  0  0  0  0
  8 13  1  0  0  0  0
 13 14  1  0  0  0  0
 14 15  1  0  0  0  0
 10 15  1  0  0  0  0
  4 16  1  0  0  0  0
 16 17  2  0  0  0  0
 17 18  1  0  0  0  0
 18 19  2  0  0  0  0
 19 20  1  0  0  0  0
 20 21  2  0  0  0  0
 16 21  1  0  0  0  0
M  END
> <chemblId>
CHEMBL1779038

> <bioactivity__type>
IC50

> <units>
nM

> <value>
428.0

$$$$

  CDK     11301514152D 0   0.00000     0.00000     0

 25 28  0  0  0  0              1 V2000 
   -4.0450   -0.9754    0.0000 O   0  0  0  0  0  0  0  0  0  0  0  0
   -3.7596    0.4972    0.0000 C   0  0  0  0  0  0  0  0  0  0  0  0
   -2.3416    0.9864    0.0000 O   0  0  0  0  0  0  0  0  0  0  0  0
   -1.2090    0.0030    0.0000 C   0  0  0  0  0  0  0  0  0  0  0  0
   -1.5450   -1.3710    0.0000 C   0  0  0  0  0  0  0  0  0  0  0  0
   -0.1590   -0.7980    0.0000 N   0  0  0  0  0  0  0  0  0  0  0  0
   -0.3330    1.0990    0.0000 C   0  0  0  0  0  0  0  0  0  0  0  0
    0.1580    2.1810    0.0000 C   0  0  0  0  0  0  0  0  0  0  0  0
    0.1580    0.5500    0.0000 C   0  0  0  0  0  0  0  0  0  0  0  0
    1.5910   -0.1500    0.0000 C   0  0  0  0  0  0  0  0  0  0  0  0
    1.3390   -1.5140    0.0000 C   0  0  0  0  0  0  0  0  0  0  0  0
   -4.8923    1.4807    0.0000 N   0  0  0  0  0  0  0  0  0  0  0  0
   -6.3103    0.9915    0.0000 C   0  0  0  0  0  0  0  0  0  0  0  0
   -7.4429    1.9749    0.0000 C   0  0  0  0  0  0  0  0  0  0  0  0
   -7.1576    3.4475    0.0000 C   0  0  0  0  0  0  0  0  0  0  0  0
   -8.2902    4.4309    0.0000 C   0  0  0  0  0  0  0  0  0  0  0  0
   -9.7082    3.9418    0.0000 C   0  0  0  0  0  0  0  0  0  0  0  0
   -9.9935    2.4692    0.0000 C   0  0  0  0  0  0  0  0  0  0  0  0
   -8.8609    1.4857    0.0000 C   0  0  0  0  0  0  0  0  0  0  0  0
   -4.6069    2.9533    0.0000 C   0  0  0  0  0  0  0  0  0  0  0  0
   -5.7396    3.9367    0.0000 C   0  0  0  0  0  0  0  0  0  0  0  0
   -5.6097    5.4311    0.0000 C   0  0  0  0  0  0  0  0  0  0  0  0
   -6.9908    6.0164    0.0000 C   0  0  0  0  0  0  0  0  0  0  0  0
   -7.9742    4.8837    0.0000 C   0  0  0  0  0  0  0  0  0  0  0  0
   -7.2009    3.5984    0.0000 S   0  0  0  0  0  0  0  0  0  0  0  0
  1  2  2  0  0  0  0
  2  3  1  0  0  0  0
  4  3  1  6  0  0  0
  4  5  1  0  0  0  0
  5  6  1  0  0  0  0
  6  7  1  0  0  0  0
  7  8  1  0  0  0  0
  8  9  1  0  0  0  0
  4  9  1  0  0  0  0
  9 10  1  0  0  0  0
 10 11  1  0  0  0  0
  6 11  1  0  0  0  0
  2 12  1  0  0  0  0
 12 13  1  0  0  0  0
 13 14  1  0  0  0  0
 14 15  2  0  0  0  0
 15 16  1  0  0  0  0
 16 17  2  0  0  0  0
 17 18  1  0  0  0  0
 18 19  2  0  0  0  0
 14 19  1  0  0  0  0
 12 20  1  0  0  0  0
 20 21  1  0  0  0  0
 21 22  2  0  0  0  0
 22 23  1  0  0  0  0
 23 24  2  0  0  0  0
 24 25  1  0  0  0  0
 21 25  1  0  0  0  0
M  END
> <chemblId>
CHEMBL1779039

> <bioactivity__type>
IC50

> <units>
nM

> <value>
8.8

$$$$

  CDK     11301514152D 0   0.00000     0.00000     0

 24 27  0  0  0  0              1 V2000 
   -4.0450   -0.9754    0.0000 O   0  0  0  0  0  0  0  0  0  0  0  0
   -3.7596    0.4972    0.0000 C   0  0  0  0  0  0  0  0  0  0  0  0
   -2.3416    0.9864    0.0000 O   0  0  0  0  0  0  0  0  0  0  0  0
   -1.2090    0.0030    0.0000 C   0  0  0  0  0  0  0  0  0  0  0  0
   -1.5450   -1.3710    0.0000 C   0  0  0  0  0  0  0  0  0  0  0  0
   -0.1590   -0.7980    0.0000 N   0  0  0  0  0  0  0  0  0  0  0  0
   -0.3330    1.0990    0.0000 C   0  0  0  0  0  0  0  0  0  0  0  0
    0.1580    2.1810    0.0000 C   0  0  0  0  0  0  0  0  0  0  0  0
    0.1580    0.5500    0.0000 C   0  0  0  0  0  0  0  0  0  0  0  0
    1.5910   -0.1500    0.0000 C   0  0  0  0  0  0  0  0  0  0  0  0
    1.3390   -1.5140    0.0000 C   0  0  0  0  0  0  0  0  0  0  0  0
   -4.8923    1.4807    0.0000 N   0  0  0  0  0  0  0  0  0  0  0  0
   -6.3103    0.9915    0.0000 C   0  0  0  0  0  0  0  0  0  0  0  0
   -7.4429    1.9749    0.0000 C   0  0  0  0  0  0  0  0  0  0  0  0
   -7.3130    3.4693    0.0000 C   0  0  0  0  0  0  0  0  0  0  0  0
   -8.6941    4.0546    0.0000 C   0  0  0  0  0  0  0  0  0  0  0  0
   -9.6776    2.9219    0.0000 C   0  0  0  0  0  0  0  0  0  0  0  0
   -8.9043    1.6366    0.0000 S   0  0  0  0  0  0  0  0  0  0  0  0
   -4.6069    2.9533    0.0000 C   0  0  0  0  0  0  0  0  0  0  0  0
   -5.7396    3.9367    0.0000 C   0  0  0  0  0  0  0  0  0  0  0  0
   -5.6097    5.4311    0.0000 C   0  0  0  0  0  0  0  0  0  0  0  0
   -6.9908    6.0164    0.0000 C   0  0  0  0  0  0  0  0  0  0  0  0
   -7.9742    4.8837    0.0000 C   0  0  0  0  0  0  0  0  0  0  0  0
   -7.2009    3.5984    0.0000 S   0  0  0  0  0  0  0  0  0  0  0  0
  1  2  2  0  0  0  0
  2  3  1  0  0  0  0
  4  3  1  6  0  0  0
  4  5  1  0  0  0  0
  5  6  1  0  0  0  0
  6  7  1  0  0  0  0
  7  8  1  0  0  0  0
  8  9  1  0  0  0  0
  4  9  1  0  0  0  0
  9 10  1  0  0  0  0
 10 11  1  0  0  0  0
  6 11  1  0  0  0  0
  2 12  1  0  0  0  0
 12 13  1  0  0  0  0
 13 14  1  0  0  0  0
 14 15  2  0  0  0  0
 15 16  1  0  0  0  0
 16 17  2  0  0  0  0
 17 18  1  0  0  0  0
 14 18  1  0  0  0  0
 12 19  1  0  0  0  0
 19 20  1  0  0  0  0
 20 21  2  0  0  0  0
 21 22  1  0  0  0  0
 22 23  2  0  0  0  0
 23 24  1  0  0  0  0
 20 24  1  0  0  0  0
M  END
> <chemblId>
CHEMBL1779040

> <bioactivity__type>
IC50

> <units>
nM

> <value>
2.4

$$$$

  CDK     11301514152D 0   0.00000     0.00000     0

 22 24  0  0  0  0              1 V2000 
   -9.9935    2.4692    0.0000 C   0  0  0  0  0  0  0  0  0  0  0  0
   -8.8609    1.4857    0.0000 C   0  0  0  0  0  0  0  0  0  0  0  0
   -7.4429    1.9749    0.0000 C   0  0  0  0  0  0  0  0  0  0  0  0
   -6.3103    0.9915    0.0000 C   0  0  0  0  0  0  0  0  0  0  0  0
   -4.8923    1.4807    0.0000 N   0  0  0  0  0  0  0  0  0  0  0  0
   -4.6069    2.9533    0.0000 C   0  0  0  0  0  0  0  0  0  0  0  0
   -5.7396    3.9367    0.0000 C   0  0  0  0  0  0  0  0  0  0  0  0
   -5.6097    5.4311    0.0000 C   0  0  0  0  0  0  0  0  0  0  0  0
   -6.9908    6.0164    0.0000 C   0  0  0  0  0  0  0  0  0  0  0  0
   -7.9742    4.8837    0.0000 C   0  0  0  0  0  0  0  0  0  0  0  0
   -7.2009    3.5984    0.0000 S   0  0  0  0  0  0  0  0  0  0  0  0
   -3.7596    0.4972    0.0000 C   0  0  0  0  0  0  0  0  0  0  0  0
   -4.0450   -0.9754    0.0000 O   0  0  0  0  0  0  0  0  0  0  0  0
   -2.3416    0.9864    0.0000 O   0  0  0  0  0  0  0  0  0  0  0  0
   -1.2090    0.0030    0.0000 C   0  0  0  0  0  0  0  0  0  0  0  0
   -1.5450   -1.3710    0.0000 C   0  0  0  0  0  0  0  0  0  0  0  0
   -0.1590   -0.7980    0.0000 N   0  0  0  0  0  0  0  0  0  0  0  0
   -0.3330    1.0990    0.0000 C   0  0  0  0  0  0  0  0  0  0  0  0
    0.1580    2.1810    0.0000 C   0  0  0  0  0  0  0  0  0  0  0  0
    0.1580    0.5500    0.0000 C   0  0  0  0  0  0  0  0  0  0  0  0
    1.5910   -0.1500    0.0000 C   0  0  0  0  0  0  0  0  0  0  0  0
    1.3390   -1.5140    0.0000 C   0  0  0  0  0  0  0  0  0  0  0  0
  1  2  1  0  0  0  0
  2  3  1  0  0  0  0
  3  4  1  0  0  0  0
  4  5  1  0  0  0  0
  5  6  1  0  0  0  0
  6  7  1  0  0  0  0
  7  8  2  0  0  0  0
  8  9  1  0  0  0  0
  9 10  2  0  0  0  0
 10 11  1  0  0  0  0
  7 11  1  0  0  0  0
  5 12  1  0  0  0  0
 12 13  2  0  0  0  0
 12 14  1  0  0  0  0
 15 14  1  6  0  0  0
 15 16  1  0  0  0  0
 16 17  1  0  0  0  0
 17 18  1  0  0  0  0
 18 19  1  0  0  0  0
 19 20  1  0  0  0  0
 15 20  1  0  0  0  0
 20 21  1  0  0  0  0
 21 22  1  0  0  0  0
 17 22  1  0  0  0  0
M  END
> <chemblId>
CHEMBL1779041

> <bioactivity__type>
IC50

> <units>
nM

> <value>
0.8

$$$$

  CDK     11301514152D 0   0.00000     0.00000     0

 26 29  0  0  0  0              1 V2000 
   -3.7509    7.3711    0.0000 C   0  0  0  0  0  0  0  0  0  0  0  0
   -4.0362    5.8985    0.0000 C   0  0  0  0  0  0  0  0  0  0  0  0
   -5.4542    5.4093    0.0000 C   0  0  0  0  0  0  0  0  0  0  0  0
   -5.7396    3.9367    0.0000 C   0  0  0  0  0  0  0  0  0  0  0  0
   -4.6069    2.9533    0.0000 C   0  0  0  0  0  0  0  0  0  0  0  0
   -3.1889    3.4425    0.0000 C   0  0  0  0  0  0  0  0  0  0  0  0
   -2.9036    4.9151    0.0000 C   0  0  0  0  0  0  0  0  0  0  0  0
   -4.8923    1.4807    0.0000 N   0  0  0  0  0  0  0  0  0  0  0  0
   -6.3103    0.9915    0.0000 C   0  0  0  0  0  0  0  0  0  0  0  0
   -7.4429    1.9749    0.0000 C   0  0  0  0  0  0  0  0  0  0  0  0
   -7.1576    3.4475    0.0000 C   0  0  0  0  0  0  0  0  0  0  0  0
   -8.2902    4.4309    0.0000 C   0  0  0  0  0  0  0  0  0  0  0  0
   -9.7082    3.9418    0.0000 C   0  0  0  0  0  0  0  0  0  0  0  0
   -9.9935    2.4692    0.0000 C   0  0  0  0  0  0  0  0  0  0  0  0
   -8.8609    1.4857    0.0000 C   0  0  0  0  0  0  0  0  0  0  0  0
   -3.7596    0.4972    0.0000 C   0  0  0  0  0  0  0  0  0  0  0  0
   -4.0450   -0.9754    0.0000 O   0  0  0  0  0  0  0  0  0  0  0  0
   -2.3416    0.9864    0.0000 O   0  0  0  0  0  0  0  0  0  0  0  0
   -1.2090    0.0030    0.0000 C   0  0  0  0  0  0  0  0  0  0  0  0
   -1.5450   -1.3710    0.0000 C   0  0  0  0  0  0  0  0  0  0  0  0
   -0.1590   -0.7980    0.0000 N   0  0  0  0  0  0  0  0  0  0  0  0
   -0.3330    1.0990    0.0000 C   0  0  0  0  0  0  0  0  0  0  0  0
    0.1580    2.1810    0.0000 C   0  0  0  0  0  0  0  0  0  0  0  0
    0.1580    0.5500    0.0000 C   0  0  0  0  0  0  0  0  0  0  0  0
    1.5910   -0.1500    0.0000 C   0  0  0  0  0  0  0  0  0  0  0  0
    1.3390   -1.5140    0.0000 C   0  0  0  0  0  0  0  0  0  0  0  0
  1  2  1  0  0  0  0
  2  3  2  0  0  0  0
  3  4  1  0  0  0  0
  4  5  2  0  0  0  0
  5  6  1  0  0  0  0
  6  7  2  0  0  0  0
  2  7  1  0  0  0  0
  5  8  1  0  0  0  0
  8  9  1  0  0  0  0
  9 10  1  0  0  0  0
 10 11  2  0  0  0  0
 11 12  1  0  0  0  0
 12 13  2  0  0  0  0
 13 14  1  0  0  0  0
 14 15  2  0  0  0  0
 10 15  1  0  0  0  0
  8 16  1  0  0  0  0
 16 17  2  0  0  0  0
 16 18  1  0  0  0  0
 19 18  1  6  0  0  0
 19 20  1  0  0  0  0
 20 21  1  0  0  0  0
 21 22  1  0  0  0  0
 22 23  1  0  0  0  0
 23 24  1  0  0  0  0
 19 24  1  0  0  0  0
 24 25  1  0  0  0  0
 25 26  1  0  0  0  0
 21 26  1  0  0  0  0
M  END
> <chemblId>
CHEMBL1779042

> <bioactivity__type>
IC50

> <units>
nM

> <value>
39.7

$$$$

  CDK     11301514152D 0   0.00000     0.00000     0

 26 29  0  0  0  0              1 V2000 
   -3.7509    7.3711    0.0000 F   0  0  0  0  0  0  0  0  0  0  0  0
   -4.0362    5.8985    0.0000 C   0  0  0  0  0  0  0  0  0  0  0  0
   -5.4542    5.4093    0.0000 C   0  0  0  0  0  0  0  0  0  0  0  0
   -5.7396    3.9367    0.0000 C   0  0  0  0  0  0  0  0  0  0  0  0
   -4.6069    2.9533    0.0000 C   0  0  0  0  0  0  0  0  0  0  0  0
   -3.1889    3.4425    0.0000 C   0  0  0  0  0  0  0  0  0  0  0  0
   -2.9036    4.9151    0.0000 C   0  0  0  0  0  0  0  0  0  0  0  0
   -4.8923    1.4807    0.0000 N   0  0  0  0  0  0  0  0  0  0  0  0
   -6.3103    0.9915    0.0000 C   0  0  0  0  0  0  0  0  0  0  0  0
   -7.4429    1.9749    0.0000 C   0  0  0  0  0  0  0  0  0  0  0  0
   -7.1576    3.4475    0.0000 C   0  0  0  0  0  0  0  0  0  0  0  0
   -8.2902    4.4309    0.0000 C   0  0  0  0  0  0  0  0  0  0  0  0
   -9.7082    3.9418    0.0000 C   0  0  0  0  0  0  0  0  0  0  0  0
   -9.9935    2.4692    0.0000 C   0  0  0  0  0  0  0  0  0  0  0  0
   -8.8609    1.4857    0.0000 C   0  0  0  0  0  0  0  0  0  0  0  0
   -3.7596    0.4972    0.0000 C   0  0  0  0  0  0  0  0  0  0  0  0
   -4.0450   -0.9754    0.0000 O   0  0  0  0  0  0  0  0  0  0  0  0
   -2.3416    0.9864    0.0000 O   0  0  0  0  0  0  0  0  0  0  0  0
   -1.2090    0.0030    0.0000 C   0  0  0  0  0  0  0  0  0  0  0  0
   -1.5450   -1.3710    0.0000 C   0  0  0  0  0  0  0  0  0  0  0  0
   -0.1590   -0.7980    0.0000 N   0  0  0  0  0  0  0  0  0  0  0  0
   -0.3330    1.0990    0.0000 C   0  0  0  0  0  0  0  0  0  0  0  0
    0.1580    2.1810    0.0000 C   0  0  0  0  0  0  0  0  0  0  0  0
    0.1580    0.5500    0.0000 C   0  0  0  0  0  0  0  0  0  0  0  0
    1.5910   -0.1500    0.0000 C   0  0  0  0  0  0  0  0  0  0  0  0
    1.3390   -1.5140    0.0000 C   0  0  0  0  0  0  0  0  0  0  0  0
  1  2  1  0  0  0  0
  2  3  2  0  0  0  0
  3  4  1  0  0  0  0
  4  5  2  0  0  0  0
  5  6  1  0  0  0  0
  6  7  2  0  0  0  0
  2  7  1  0  0  0  0
  5  8  1  0  0  0  0
  8  9  1  0  0  0  0
  9 10  1  0  0  0  0
 10 11  2  0  0  0  0
 11 12  1  0  0  0  0
 12 13  2  0  0  0  0
 13 14  1  0  0  0  0
 14 15  2  0  0  0  0
 10 15  1  0  0  0  0
  8 16  1  0  0  0  0
 16 17  2  0  0  0  0
 16 18  1  0  0  0  0
 19 18  1  6  0  0  0
 19 20  1  0  0  0  0
 20 21  1  0  0  0  0
 21 22  1  0  0  0  0
 22 23  1  0  0  0  0
 23 24  1  0  0  0  0
 19 24  1  0  0  0  0
 24 25  1  0  0  0  0
 25 26  1  0  0  0  0
 21 26  1  0  0  0  0
M  END
> <chemblId>
CHEMBL1779043

> <bioactivity__type>
IC50

> <units>
nM

> <value>
8.3

$$$$

  CDK     11301514152D 0   0.00000     0.00000     0

 27 30  0  0  0  0              1 V2000 
   -8.0048    5.9036    0.0000 F   0  0  0  0  0  0  0  0  0  0  0  0
   -8.2902    4.4309    0.0000 C   0  0  0  0  0  0  0  0  0  0  0  0
   -9.7082    3.9418    0.0000 C   0  0  0  0  0  0  0  0  0  0  0  0
   -9.9935    2.4692    0.0000 C   0  0  0  0  0  0  0  0  0  0  0  0
   -8.8609    1.4857    0.0000 C   0  0  0  0  0  0  0  0  0  0  0  0
   -7.4429    1.9749    0.0000 C   0  0  0  0  0  0  0  0  0  0  0  0
   -6.3103    0.9915    0.0000 C   0  0  0  0  0  0  0  0  0  0  0  0
   -4.8923    1.4807    0.0000 N   0  0  0  0  0  0  0  0  0  0  0  0
   -3.7596    0.4972    0.0000 C   0  0  0  0  0  0  0  0  0  0  0  0
   -4.0450   -0.9754    0.0000 O   0  0  0  0  0  0  0  0  0  0  0  0
   -2.3416    0.9864    0.0000 O   0  0  0  0  0  0  0  0  0  0  0  0
   -1.2090    0.0030    0.0000 C   0  0  0  0  0  0  0  0  0  0  0  0
   -1.5450   -1.3710    0.0000 C   0  0  0  0  0  0  0  0  0  0  0  0
   -0.1590   -0.7980    0.0000 N   0  0  0  0  0  0  0  0  0  0  0  0
   -0.3330    1.0990    0.0000 C   0  0  0  0  0  0  0  0  0  0  0  0
    0.1580    2.1810    0.0000 C   0  0  0  0  0  0  0  0  0  0  0  0
    0.1580    0.5500    0.0000 C   0  0  0  0  0  0  0  0  0  0  0  0
    1.5910   -0.1500    0.0000 C   0  0  0  0  0  0  0  0  0  0  0  0
    1.3390   -1.5140    0.0000 C   0  0  0  0  0  0  0  0  0  0  0  0
   -4.6069    2.9533    0.0000 C   0  0  0  0  0  0  0  0  0  0  0  0
   -3.1889    3.4425    0.0000 C   0  0  0  0  0  0  0  0  0  0  0  0
   -2.9036    4.9151    0.0000 C   0  0  0  0  0  0  0  0  0  0  0  0
   -4.0362    5.8985    0.0000 C   0  0  0  0  0  0  0  0  0  0  0  0
   -5.4542    5.4093    0.0000 C   0  0  0  0  0  0  0  0  0  0  0  0
   -6.5869    6.3927    0.0000 F   0  0  0  0  0  0  0  0  0  0  0  0
   -5.7396    3.9367    0.0000 C   0  0  0  0  0  0  0  0  0  0  0  0
   -7.1576    3.4475    0.0000 C   0  0  0  0  0  0  0  0  0  0  0  0
  1  2  1  0  0  0  0
  2  3  2  0  0  0  0
  3  4  1  0  0  0  0
  4  5  2  0  0  0  0
  5  6  1  0  0  0  0
  6  7  1  0  0  0  0
  7  8  1  0  0  0  0
  8  9  1  0  0  0  0
  9 10  2  0  0  0  0
  9 11  1  0  0  0  0
 12 11  1  6  0  0  0
 12 13  1  0  0  0  0
 13 14  1  0  0  0  0
 14 15  1  0  0  0  0
 15 16  1  0  0  0  0
 16 17  1  0  0  0  0
 12 17  1  0  0  0  0
 17 18  1  0  0  0  0
 18 19  1  0  0  0  0
 14 19  1  0  0  0  0
  8 20  1  0  0  0  0
 20 21  2  0  0  0  0
 21 22  1  0  0  0  0
 22 23  2  0  0  0  0
 23 24  1  0  0  0  0
 24 25  1  0  0  0  0
 24 26  2  0  0  0  0
 20 26  1  0  0  0  0
  6 27  2  0  0  0  0
  2 27  1  0  0  0  0
M  END
> <chemblId>
CHEMBL1779044

> <bioactivity__type>
IC50

> <units>
nM

> <value>
1.5

$$$$

  CDK     11301514152D 0   0.00000     0.00000     0

 29 32  0  0  0  0              1 V2000 
   -1.4856    5.4042    0.0000 C   0  0  0  0  0  0  0  0  0  0  0  0
   -2.9036    4.9151    0.0000 C   0  0  0  0  0  0  0  0  0  0  0  0
   -4.0362    5.8985    0.0000 C   0  0  0  0  0  0  0  0  0  0  0  0
   -5.4542    5.4093    0.0000 C   0  0  0  0  0  0  0  0  0  0  0  0
   -5.7396    3.9367    0.0000 C   0  0  0  0  0  0  0  0  0  0  0  0
   -4.6069    2.9533    0.0000 C   0  0  0  0  0  0  0  0  0  0  0  0
   -3.1889    3.4425    0.0000 C   0  0  0  0  0  0  0  0  0  0  0  0
   -4.8923    1.4807    0.0000 N   0  0  0  0  0  0  0  0  0  0  0  0
   -6.3103    0.9915    0.0000 C   0  0  0  0  0  0  0  0  0  0  0  0
   -7.4429    1.9749    0.0000 C   0  0  0  0  0  0  0  0  0  0  0  0
   -7.3273    4.2219    0.0000 C   0  0  0  0  0  0  0  0  0  0  0  0
   -8.7764    4.6622    0.0000 C   0  0  0  0  0  0  0  0  0  0  0  0
   -8.9659    6.1502    0.0000 F   0  0  0  0  0  0  0  0  0  0  0  0
   -9.9713    3.9324    0.0000 C   0  0  0  0  0  0  0  0  0  0  0  0
  -11.2602    4.6997    0.0000 F   0  0  0  0  0  0  0  0  0  0  0  0
  -10.0433    2.5341    0.0000 C   0  0  0  0  0  0  0  0  0  0  0  0
   -8.9295    1.6856    0.0000 C   0  0  0  0  0  0  0  0  0  0  0  0
   -9.2706    0.2249    0.0000 F   0  0  0  0  0  0  0  0  0  0  0  0
   -3.7596    0.4972    0.0000 C   0  0  0  0  0  0  0  0  0  0  0  0
   -4.0450   -0.9754    0.0000 O   0  0  0  0  0  0  0  0  0  0  0  0
   -2.3416    0.9864    0.0000 O   0  0  0  0  0  0  0  0  0  0  0  0
   -1.2090    0.0030    0.0000 C   0  0  0  0  0  0  0  0  0  0  0  0
   -1.5450   -1.3710    0.0000 C   0  0  0  0  0  0  0  0  0  0  0  0
   -0.1590   -0.7980    0.0000 N   0  0  0  0  0  0  0  0  0  0  0  0
   -0.3330    1.0990    0.0000 C   0  0  0  0  0  0  0  0  0  0  0  0
    0.1580    2.1810    0.0000 C   0  0  0  0  0  0  0  0  0  0  0  0
    0.1580    0.5500    0.0000 C   0  0  0  0  0  0  0  0  0  0  0  0
    1.5910   -0.1500    0.0000 C   0  0  0  0  0  0  0  0  0  0  0  0
    1.3390   -1.5140    0.0000 C   0  0  0  0  0  0  0  0  0  0  0  0
  1  2  1  0  0  0  0
  2  3  2  0  0  0  0
  3  4  1  0  0  0  0
  4  5  2  0  0  0  0
  5  6  1  0  0  0  0
  6  7  2  0  0  0  0
  2  7  1  0  0  0  0
  6  8  1  0  0  0  0
  8  9  1  0  0  0  0
  9 10  1  0  0  0  0
 10 11  2  0  0  0  0
 11 12  1  0  0  0  0
 12 13  1  0  0  0  0
 12 14  2  0  0  0  0
 14 15  1  0  0  0  0
 14 16  1  0  0  0  0
 16 17  2  0  0  0  0
 10 17  1  0  0  0  0
 17 18  1  0  0  0  0
  8 19  1  0  0  0  0
 19 20  2  0  0  0  0
 19 21  1  0  0  0  0
 22 21  1  6  0  0  0
 22 23  1  0  0  0  0
 23 24  1  0  0  0  0
 24 25  1  0  0  0  0
 25 26  1  0  0  0  0
 26 27  1  0  0  0  0
 22 27  1  0  0  0  0
 27 28  1  0  0  0  0
 28 29  1  0  0  0  0
 24 29  1  0  0  0  0
M  END
> <chemblId>
CHEMBL1779045

> <bioactivity__type>
IC50

> <units>
nM

> <value>
1.0

$$$$

  CDK     11301514152D 0   0.00000     0.00000     0

 29 32  0  0  0  0              1 V2000 
   -1.4856    5.4042    0.0000 F   0  0  0  0  0  0  0  0  0  0  0  0
   -2.9036    4.9151    0.0000 C   0  0  0  0  0  0  0  0  0  0  0  0
   -4.0362    5.8985    0.0000 C   0  0  0  0  0  0  0  0  0  0  0  0
   -5.4542    5.4093    0.0000 C   0  0  0  0  0  0  0  0  0  0  0  0
   -5.7396    3.9367    0.0000 C   0  0  0  0  0  0  0  0  0  0  0  0
   -4.6069    2.9533    0.0000 C   0  0  0  0  0  0  0  0  0  0  0  0
   -3.1889    3.4425    0.0000 C   0  0  0  0  0  0  0  0  0  0  0  0
   -4.8923    1.4807    0.0000 N   0  0  0  0  0  0  0  0  0  0  0  0
   -6.3103    0.9915    0.0000 C   0  0  0  0  0  0  0  0  0  0  0  0
   -7.4429    1.9749    0.0000 C   0  0  0  0  0  0  0  0  0  0  0  0
   -7.1576    3.4475    0.0000 C   0  0  0  0  0  0  0  0  0  0  0  0
   -8.2902    4.4309    0.0000 C   0  0  0  0  0  0  0  0  0  0  0  0
   -8.0048    5.9036    0.0000 F   0  0  0  0  0  0  0  0  0  0  0  0
   -9.7082    3.9418    0.0000 C   0  0  0  0  0  0  0  0  0  0  0  0
  -10.8408    4.9252    0.0000 F   0  0  0  0  0  0  0  0  0  0  0  0
   -9.9935    2.4692    0.0000 C   0  0  0  0  0  0  0  0  0  0  0  0
  -11.4115    1.9800    0.0000 F   0  0  0  0  0  0  0  0  0  0  0  0
   -8.8609    1.4857    0.0000 C   0  0  0  0  0  0  0  0  0  0  0  0
   -3.7596    0.4972    0.0000 C   0  0  0  0  0  0  0  0  0  0  0  0
   -4.0450   -0.9754    0.0000 O   0  0  0  0  0  0  0  0  0  0  0  0
   -2.3416    0.9864    0.0000 O   0  0  0  0  0  0  0  0  0  0  0  0
   -1.2090    0.0030    0.0000 C   0  0  0  0  0  0  0  0  0  0  0  0
   -1.5450   -1.3710    0.0000 C   0  0  0  0  0  0  0  0  0  0  0  0
   -0.1590   -0.7980    0.0000 N   0  0  0  0  0  0  0  0  0  0  0  0
   -0.3330    1.0990    0.0000 C   0  0  0  0  0  0  0  0  0  0  0  0
    0.1580    2.1810    0.0000 C   0  0  0  0  0  0  0  0  0  0  0  0
    0.1580    0.5500    0.0000 C   0  0  0  0  0  0  0  0  0  0  0  0
    1.5910   -0.1500    0.0000 C   0  0  0  0  0  0  0  0  0  0  0  0
    1.3390   -1.5140    0.0000 C   0  0  0  0  0  0  0  0  0  0  0  0
  1  2  1  0  0  0  0
  2  3  2  0  0  0  0
  3  4  1  0  0  0  0
  4  5  2  0  0  0  0
  5  6  1  0  0  0  0
  6  7  2  0  0  0  0
  2  7  1  0  0  0  0
  6  8  1  0  0  0  0
  8  9  1  0  0  0  0
  9 10  1  0  0  0  0
 10 11  2  0  0  0  0
 11 12  1  0  0  0  0
 12 13  1  0  0  0  0
 12 14  2  0  0  0  0
 14 15  1  0  0  0  0
 14 16  1  0  0  0  0
 16 17  1  0  0  0  0
 16 18  2  0  0  0  0
 10 18  1  0  0  0  0
  8 19  1  0  0  0  0
 19 20  2  0  0  0  0
 19 21  1  0  0  0  0
 22 21  1  6  0  0  0
 22 23  1  0  0  0  0
 23 24  1  0  0  0  0
 24 25  1  0  0  0  0
 25 26  1  0  0  0  0
 26 27  1  0  0  0  0
 22 27  1  0  0  0  0
 27 28  1  0  0  0  0
 28 29  1  0  0  0  0
 24 29  1  0  0  0  0
M  END
> <chemblId>
CHEMBL1779046

> <bioactivity__type>
IC50

> <units>
nM

> <value>
0.9

$$$$
 stripped
BRStripMol11301514152D 0   0.00000     0.00000     0
This file has been stripped
 33 37  0  0  0  0              1 V2000 
   -4.0450   -0.9754    0.0000 O   0  0  0  0  0  0  0  0  0  0  0  0
   -3.7596    0.4972    0.0000 C   0  0  0  0  0  0  0  0  0  0  0  0
   -2.3416    0.9864    0.0000 O   0  0  0  0  0  0  0  0  0  0  0  0
   -1.2090    0.0030    0.0000 C   0  0  0  0  0  0  0  0  0  0  0  0
   -1.5450   -1.3710    0.0000 C   0  0  0  0  0  0  0  0  0  0  0  0
   -0.1590   -0.7980    0.0000 N   0  3  0  0  0  0  0  0  0  0  0  0
   -0.1994   -2.2975    0.0000 C   0  0  0  0  0  0  0  0  0  0  0  0
    1.0790   -3.0822    0.0000 C   0  0  0  0  0  0  0  0  0  0  0  0
    1.0386   -4.5816    0.0000 C   0  0  0  0  0  0  0  0  0  0  0  0
   -0.2801   -5.2964    0.0000 C   0  0  0  0  0  0  0  0  0  0  0  0
   -0.3205   -6.7958    0.0000 C   0  0  0  0  0  0  0  0  0  0  0  0
    0.9579   -7.5805    0.0000 C   0  0  0  0  0  0  0  0  0  0  0  0
    2.2766   -6.8658    0.0000 C   0  0  0  0  0  0  0  0  0  0  0  0
    2.3170   -5.3663    0.0000 C   0  0  0  0  0  0  0  0  0  0  0  0
   -0.3330    1.0990    0.0000 C   0  0  0  0  0  0  0  0  0  0  0  0
    0.1580    2.1810    0.0000 C   0  0  0  0  0  0  0  0  0  0  0  0
    0.1580    0.5500    0.0000 C   0  0  0  0  0  0  0  0  0  0  0  0
    1.5910   -0.1500    0.0000 C   0  0  0  0  0  0  0  0  0  0  0  0
    1.3390   -1.5140    0.0000 C   0  0  0  0  0  0  0  0  0  0  0  0
   -4.8923    1.4807    0.0000 N   0  0  0  0  0  0  0  0  0  0  0  0
   -6.3103    0.9915    0.0000 C   0  0  0  0  0  0  0  0  0  0  0  0
   -7.4429    1.9749    0.0000 C   0  0  0  0  0  0  0  0  0  0  0  0
   -7.1576    3.4475    0.0000 C   0  0  0  0  0  0  0  0  0  0  0  0
   -8.2902    4.4309    0.0000 C   0  0  0  0  0  0  0  0  0  0  0  0
   -9.7082    3.9418    0.0000 C   0  0  0  0  0  0  0  0  0  0  0  0
   -9.9935    2.4692    0.0000 C   0  0  0  0  0  0  0  0  0  0  0  0
   -8.8609    1.4857    0.0000 C   0  0  0  0  0  0  0  0  0  0  0  0
   -4.6069    2.9533    0.0000 C   0  0  0  0  0  0  0  0  0  0  0  0
   -3.1889    3.4425    0.0000 C   0  0  0  0  0  0  0  0  0  0  0  0
   -2.9036    4.9151    0.0000 C   0  0  0  0  0  0  0  0  0  0  0  0
   -4.0362    5.8985    0.0000 C   0  0  0  0  0  0  0  0  0  0  0  0
   -5.4542    5.4093    0.0000 C   0  0  0  0  0  0  0  0  0  0  0  0
   -5.7396    3.9367    0.0000 C   0  0  0  0  0  0  0  0  0  0  0  0
  1  2  2  0  0  0  0
  2  3  1  0  0  0  0
  4  3  1  6  0  0  0
  4  5  1  0  0  0  0
  5  6  1  0  0  0  0
  6  7  1  0  0  0  0
  7  8  1  0  0  0  0
  8  9  1  0  0  0  0
  9 10  2  0  0  0  0
 10 11  1  0  0  0  0
 11 12  2  0  0  0  0
 12 13  1  0  0  0  0
 13 14  2  0  0  0  0
  9 14  1  0  0  0  0
  6 15  1  0  0  0  0
 15 16  1  0  0  0  0
 16 17  1  0  0  0  0
  4 17  1  0  0  0  0
 17 18  1  0  0  0  0
 18 19  1  0  0  0  0
  6 19  1  0  0  0  0
  2 20  1  0  0  0  0
 20 21  1  0  0  0  0
 21 22  1  0  0  0  0
 22 23  2  0  0  0  0
 23 24  1  0  0  0  0
 24 25  2  0  0  0  0
 25 26  1  0  0  0  0
 26 27  2  0  0  0  0
 22 27  1  0  0  0  0
 20 28  1  0  0  0  0
 28 29  2  0  0  0  0
 29 30  1  0  0  0  0
 30 31  2  0  0  0  0
 31 32  1  0  0  0  0
 32 33  2  0  0  0  0
 28 33  1  0  0  0  0
M  END
> <chemblId>
CHEMBL1779048

> <bioactivity__type>
IC50

> <units>
nM

> <value>
15.1

$$$$
 stripped
BRStripMol11301514152D 0   0.00000     0.00000     0
This file has been stripped
 34 38  0  0  0  0              1 V2000 
   -4.0450   -0.9754    0.0000 O   0  0  0  0  0  0  0  0  0  0  0  0
   -3.7596    0.4972    0.0000 C   0  0  0  0  0  0  0  0  0  0  0  0
   -2.3416    0.9864    0.0000 O   0  0  0  0  0  0  0  0  0  0  0  0
   -1.2090    0.0030    0.0000 C   0  0  0  0  0  0  0  0  0  0  0  0
   -1.5450   -1.3710    0.0000 C   0  0  0  0  0  0  0  0  0  0  0  0
   -0.1590   -0.7980    0.0000 N   0  3  0  0  0  0  0  0  0  0  0  0
   -0.1994   -2.2975    0.0000 C   0  0  0  0  0  0  0  0  0  0  0  0
    1.0790   -3.0822    0.0000 C   0  0  0  0  0  0  0  0  0  0  0  0
    1.0386   -4.5816    0.0000 C   0  0  0  0  0  0  0  0  0  0  0  0
    2.3170   -5.3663    0.0000 C   0  0  0  0  0  0  0  0  0  0  0  0
    2.2766   -6.8658    0.0000 C   0  0  0  0  0  0  0  0  0  0  0  0
    3.5550   -7.6505    0.0000 C   0  0  0  0  0  0  0  0  0  0  0  0
    4.8737   -6.9357    0.0000 C   0  0  0  0  0  0  0  0  0  0  0  0
    4.9141   -5.4363    0.0000 C   0  0  0  0  0  0  0  0  0  0  0  0
    3.6357   -4.6516    0.0000 C   0  0  0  0  0  0  0  0  0  0  0  0
   -0.3330    1.0990    0.0000 C   0  0  0  0  0  0  0  0  0  0  0  0
    0.1580    2.1810    0.0000 C   0  0  0  0  0  0  0  0  0  0  0  0
    0.1580    0.5500    0.0000 C   0  0  0  0  0  0  0  0  0  0  0  0
    1.5910   -0.1500    0.0000 C   0  0  0  0  0  0  0  0  0  0  0  0
    1.3390   -1.5140    0.0000 C   0  0  0  0  0  0  0  0  0  0  0  0
   -4.8923    1.4807    0.0000 N   0  0  0  0  0  0  0  0  0  0  0  0
   -6.3103    0.9915    0.0000 C   0  0  0  0  0  0  0  0  0  0  0  0
   -7.4429    1.9749    0.0000 C   0  0  0  0  0  0  0  0  0  0  0  0
   -7.1576    3.4475    0.0000 C   0  0  0  0  0  0  0  0  0  0  0  0
   -8.2902    4.4309    0.0000 C   0  0  0  0  0  0  0  0  0  0  0  0
   -9.7082    3.9418    0.0000 C   0  0  0  0  0  0  0  0  0  0  0  0
   -9.9935    2.4692    0.0000 C   0  0  0  0  0  0  0  0  0  0  0  0
   -8.8609    1.4857    0.0000 C   0  0  0  0  0  0  0  0  0  0  0  0
   -4.6069    2.9533    0.0000 C   0  0  0  0  0  0  0  0  0  0  0  0
   -3.1889    3.4425    0.0000 C   0  0  0  0  0  0  0  0  0  0  0  0
   -2.9036    4.9151    0.0000 C   0  0  0  0  0  0  0  0  0  0  0  0
   -4.0362    5.8985    0.0000 C   0  0  0  0  0  0  0  0  0  0  0  0
   -5.4542    5.4093    0.0000 C   0  0  0  0  0  0  0  0  0  0  0  0
   -5.7396    3.9367    0.0000 C   0  0  0  0  0  0  0  0  0  0  0  0
  1  2  2  0  0  0  0
  2  3  1  0  0  0  0
  4  3  1  6  0  0  0
  4  5  1  0  0  0  0
  5  6  1  0  0  0  0
  6  7  1  0  0  0  0
  7  8  1  0  0  0  0
  8  9  1  0  0  0  0
  9 10  1  0  0  0  0
 10 11  2  0  0  0  0
 11 12  1  0  0  0  0
 12 13  2  0  0  0  0
 13 14  1  0  0  0  0
 14 15  2  0  0  0  0
 10 15  1  0  0  0  0
  6 16  1  0  0  0  0
 16 17  1  0  0  0  0
 17 18  1  0  0  0  0
  4 18  1  0  0  0  0
 18 19  1  0  0  0  0
 19 20  1  0  0  0  0
  6 20  1  0  0  0  0
  2 21  1  0  0  0  0
 21 22  1  0  0  0  0
 22 23  1  0  0  0  0
 23 24  2  0  0  0  0
 24 25  1  0  0  0  0
 25 26  2  0  0  0  0
 26 27  1  0  0  0  0
 27 28  2  0  0  0  0
 23 28  1  0  0  0  0
 21 29  1  0  0  0  0
 29 30  2  0  0  0  0
 30 31  1  0  0  0  0
 31 32  2  0  0  0  0
 32 33  1  0  0  0  0
 33 34  2  0  0  0  0
 29 34  1  0  0  0  0
M  END
> <chemblId>
CHEMBL1779049

> <bioactivity__type>
IC50

> <units>
nM

> <value>
1.5

$$$$
 stripped
BRStripMol11301514152D 0   0.00000     0.00000     0
This file has been stripped
 33 37  0  0  0  0              1 V2000 
   -4.0450   -0.9754    0.0000 O   0  0  0  0  0  0  0  0  0  0  0  0
   -3.7596    0.4972    0.0000 C   0  0  0  0  0  0  0  0  0  0  0  0
   -2.3416    0.9864    0.0000 O   0  0  0  0  0  0  0  0  0  0  0  0
   -1.2090    0.0030    0.0000 C   0  0  0  0  0  0  0  0  0  0  0  0
   -1.5450   -1.3710    0.0000 C   0  0  0  0  0  0  0  0  0  0  0  0
   -0.1590   -0.7980    0.0000 N   0  3  0  0  0  0  0  0  0  0  0  0
   -0.1994   -2.2975    0.0000 C   0  0  0  0  0  0  0  0  0  0  0  0
    1.0790   -3.0822    0.0000 C   0  0  0  0  0  0  0  0  0  0  0  0
    1.0386   -4.5816    0.0000 C   0  0  0  0  0  0  0  0  0  0  0  0
    2.3170   -5.3663    0.0000 C   0  0  0  0  0  0  0  0  0  0  0  0
    2.4336   -6.8618    0.0000 C   0  0  0  0  0  0  0  0  0  0  0  0
    3.8919   -7.2130    0.0000 C   0  0  0  0  0  0  0  0  0  0  0  0
    4.6766   -5.9347    0.0000 C   0  0  0  0  0  0  0  0  0  0  0  0
    3.7032   -4.7933    0.0000 S   0  0  0  0  0  0  0  0  0  0  0  0
   -0.3330    1.0990    0.0000 C   0  0  0  0  0  0  0  0  0  0  0  0
    0.1580    2.1810    0.0000 C   0  0  0  0  0  0  0  0  0  0  0  0
    0.1580    0.5500    0.0000 C   0  0  0  0  0  0  0  0  0  0  0  0
    1.5910   -0.1500    0.0000 C   0  0  0  0  0  0  0  0  0  0  0  0
    1.3390   -1.5140    0.0000 C   0  0  0  0  0  0  0  0  0  0  0  0
   -4.8923    1.4807    0.0000 N   0  0  0  0  0  0  0  0  0  0  0  0
   -6.3103    0.9915    0.0000 C   0  0  0  0  0  0  0  0  0  0  0  0
   -7.4429    1.9749    0.0000 C   0  0  0  0  0  0  0  0  0  0  0  0
   -7.1576    3.4475    0.0000 C   0  0  0  0  0  0  0  0  0  0  0  0
   -8.2902    4.4309    0.0000 C   0  0  0  0  0  0  0  0  0  0  0  0
   -9.7082    3.9418    0.0000 C   0  0  0  0  0  0  0  0  0  0  0  0
   -9.9935    2.4692    0.0000 C   0  0  0  0  0  0  0  0  0  0  0  0
   -8.8609    1.4857    0.0000 C   0  0  0  0  0  0  0  0  0  0  0  0
   -4.6069    2.9533    0.0000 C   0  0  0  0  0  0  0  0  0  0  0  0
   -3.1889    3.4425    0.0000 C   0  0  0  0  0  0  0  0  0  0  0  0
   -2.9036    4.9151    0.0000 C   0  0  0  0  0  0  0  0  0  0  0  0
   -4.0362    5.8985    0.0000 C   0  0  0  0  0  0  0  0  0  0  0  0
   -5.4542    5.4093    0.0000 C   0  0  0  0  0  0  0  0  0  0  0  0
   -5.7396    3.9367    0.0000 C   0  0  0  0  0  0  0  0  0  0  0  0
  1  2  2  0  0  0  0
  2  3  1  0  0  0  0
  4  3  1  6  0  0  0
  4  5  1  0  0  0  0
  5  6  1  0  0  0  0
  6  7  1  0  0  0  0
  7  8  1  0  0  0  0
  8  9  1  0  0  0  0
  9 10  1  0  0  0  0
 10 11  2  0  0  0  0
 11 12  1  0  0  0  0
 12 13  2  0  0  0  0
 13 14  1  0  0  0  0
 10 14  1  0  0  0  0
  6 15  1  0  0  0  0
 15 16  1  0  0  0  0
 16 17  1  0  0  0  0
  4 17  1  0  0  0  0
 17 18  1  0  0  0  0
 18 19  1  0  0  0  0
  6 19  1  0  0  0  0
  2 20  1  0  0  0  0
 20 21  1  0  0  0  0
 21 22  1  0  0  0  0
 22 23  2  0  0  0  0
 23 24  1  0  0  0  0
 24 25  2  0  0  0  0
 25 26  1  0  0  0  0
 26 27  2  0  0  0  0
 22 27  1  0  0  0  0
 20 28  1  0  0  0  0
 28 29  2  0  0  0  0
 29 30  1  0  0  0  0
 30 31  2  0  0  0  0
 31 32  1  0  0  0  0
 32 33  2  0  0  0  0
 28 33  1  0  0  0  0
M  END
> <chemblId>
CHEMBL1779128

> <bioactivity__type>
IC50

> <units>
nM

> <value>
1.4

$$$$
 stripped
BRStripMol11301514152D 0   0.00000     0.00000     0
This file has been stripped
 34 38  0  0  0  0              1 V2000 
   -4.0450   -0.9754    0.0000 O   0  0  0  0  0  0  0  0  0  0  0  0
   -3.7596    0.4972    0.0000 C   0  0  0  0  0  0  0  0  0  0  0  0
   -2.3416    0.9864    0.0000 O   0  0  0  0  0  0  0  0  0  0  0  0
   -1.2090    0.0030    0.0000 C   0  0  0  0  0  0  0  0  0  0  0  0
   -1.5450   -1.3710    0.0000 C   0  0  0  0  0  0  0  0  0  0  0  0
   -0.1590   -0.7980    0.0000 N   0  3  0  0  0  0  0  0  0  0  0  0
   -0.1994   -2.2975    0.0000 C   0  0  0  0  0  0  0  0  0  0  0  0
    1.0790   -3.0822    0.0000 C   0  0  0  0  0  0  0  0  0  0  0  0
    1.0386   -4.5816    0.0000 O   0  0  0  0  0  0  0  0  0  0  0  0
    2.3170   -5.3663    0.0000 C   0  0  0  0  0  0  0  0  0  0  0  0
    2.2766   -6.8658    0.0000 C   0  0  0  0  0  0  0  0  0  0  0  0
    3.5550   -7.6505    0.0000 C   0  0  0  0  0  0  0  0  0  0  0  0
    4.8737   -6.9357    0.0000 C   0  0  0  0  0  0  0  0  0  0  0  0
    4.9141   -5.4363    0.0000 C   0  0  0  0  0  0  0  0  0  0  0  0
    3.6357   -4.6516    0.0000 C   0  0  0  0  0  0  0  0  0  0  0  0
   -0.3330    1.0990    0.0000 C   0  0  0  0  0  0  0  0  0  0  0  0
    0.1580    2.1810    0.0000 C   0  0  0  0  0  0  0  0  0  0  0  0
    0.1580    0.5500    0.0000 C   0  0  0  0  0  0  0  0  0  0  0  0
    1.5910   -0.1500    0.0000 C   0  0  0  0  0  0  0  0  0  0  0  0
    1.3390   -1.5140    0.0000 C   0  0  0  0  0  0  0  0  0  0  0  0
   -4.8923    1.4807    0.0000 N   0  0  0  0  0  0  0  0  0  0  0  0
   -6.3103    0.9915    0.0000 C   0  0  0  0  0  0  0  0  0  0  0  0
   -7.4429    1.9749    0.0000 C   0  0  0  0  0  0  0  0  0  0  0  0
   -7.1576    3.4475    0.0000 C   0  0  0  0  0  0  0  0  0  0  0  0
   -8.2902    4.4309    0.0000 C   0  0  0  0  0  0  0  0  0  0  0  0
   -9.7082    3.9418    0.0000 C   0  0  0  0  0  0  0  0  0  0  0  0
   -9.9935    2.4692    0.0000 C   0  0  0  0  0  0  0  0  0  0  0  0
   -8.8609    1.4857    0.0000 C   0  0  0  0  0  0  0  0  0  0  0  0
   -4.6069    2.9533    0.0000 C   0  0  0  0  0  0  0  0  0  0  0  0
   -3.1889    3.4425    0.0000 C   0  0  0  0  0  0  0  0  0  0  0  0
   -2.9036    4.9151    0.0000 C   0  0  0  0  0  0  0  0  0  0  0  0
   -4.0362    5.8985    0.0000 C   0  0  0  0  0  0  0  0  0  0  0  0
   -5.4542    5.4093    0.0000 C   0  0  0  0  0  0  0  0  0  0  0  0
   -5.7396    3.9367    0.0000 C   0  0  0  0  0  0  0  0  0  0  0  0
  1  2  2  0  0  0  0
  2  3  1  0  0  0  0
  4  3  1  6  0  0  0
  4  5  1  0  0  0  0
  5  6  1  0  0  0  0
  6  7  1  0  0  0  0
  7  8  1  0  0  0  0
  8  9  1  0  0  0  0
  9 10  1  0  0  0  0
 10 11  2  0  0  0  0
 11 12  1  0  0  0  0
 12 13  2  0  0  0  0
 13 14  1  0  0  0  0
 14 15  2  0  0  0  0
 10 15  1  0  0  0  0
  6 16  1  0  0  0  0
 16 17  1  0  0  0  0
 17 18  1  0  0  0  0
  4 18  1  0  0  0  0
 18 19  1  0  0  0  0
 19 20  1  0  0  0  0
  6 20  1  0  0  0  0
  2 21  1  0  0  0  0
 21 22  1  0  0  0  0
 22 23  1  0  0  0  0
 23 24  2  0  0  0  0
 24 25  1  0  0  0  0
 25 26  2  0  0  0  0
 26 27  1  0  0  0  0
 27 28  2  0  0  0  0
 23 28  1  0  0  0  0
 21 29  1  0  0  0  0
 29 30  2  0  0  0  0
 30 31  1  0  0  0  0
 31 32  2  0  0  0  0
 32 33  1  0  0  0  0
 33 34  2  0  0  0  0
 29 34  1  0  0  0  0
M  END
> <chemblId>
CHEMBL1779129

> <bioactivity__type>
IC50

> <units>
nM

> <value>
1.7

$$$$
 stripped
BRStripMol11301514152D 0   0.00000     0.00000     0
This file has been stripped
 25 28  0  0  0  0              1 V2000 
   -0.1994   -2.2975    0.0000 C   0  0  0  0  0  0  0  0  0  0  0  0
   -0.1590   -0.7980    0.0000 N   0  3  0  0  0  0  0  0  0  0  0  0
   -1.5450   -1.3710    0.0000 C   0  0  0  0  0  0  0  0  0  0  0  0
   -1.2090    0.0030    0.0000 C   0  0  0  0  0  0  0  0  0  0  0  0
    0.1580    0.5500    0.0000 C   0  0  0  0  0  0  0  0  0  0  0  0
    0.1580    2.1810    0.0000 C   0  0  0  0  0  0  0  0  0  0  0  0
   -0.3330    1.0990    0.0000 C   0  0  0  0  0  0  0  0  0  0  0  0
    1.5910   -0.1500    0.0000 C   0  0  0  0  0  0  0  0  0  0  0  0
    1.3390   -1.5140    0.0000 C   0  0  0  0  0  0  0  0  0  0  0  0
    2.9305    0.5251    0.0000 O   0  0  0  0  0  0  0  0  0  0  0  0
    4.1849   -0.2973    0.0000 C   0  0  0  0  0  0  0  0  0  0  0  0
    4.0998   -1.7949    0.0000 O   0  0  0  0  0  0  0  0  0  0  0  0
    5.5244    0.3778    0.0000 N   0  0  0  0  0  0  0  0  0  0  0  0
    6.7788   -0.4447    0.0000 C   0  0  0  0  0  0  0  0  0  0  0  0
    8.1183    0.2304    0.0000 C   0  0  0  0  0  0  0  0  0  0  0  0
    9.4518   -0.4564    0.0000 C   0  0  0  0  0  0  0  0  0  0  0  0
   10.5171    0.5996    0.0000 C   0  0  0  0  0  0  0  0  0  0  0  0
    9.8420    1.9391    0.0000 C   0  0  0  0  0  0  0  0  0  0  0  0
    8.3594    1.7109    0.0000 S   0  0  0  0  0  0  0  0  0  0  0  0
    5.6094    1.8754    0.0000 C   0  0  0  0  0  0  0  0  0  0  0  0
    6.9489    2.5505    0.0000 C   0  0  0  0  0  0  0  0  0  0  0  0
    7.0340    4.0481    0.0000 C   0  0  0  0  0  0  0  0  0  0  0  0
    5.7796    4.8705    0.0000 C   0  0  0  0  0  0  0  0  0  0  0  0
    4.4401    4.1954    0.0000 C   0  0  0  0  0  0  0  0  0  0  0  0
    4.3550    2.6978    0.0000 C   0  0  0  0  0  0  0  0  0  0  0  0
  1  2  1  0  0  0  0
  2  3  1  0  0  0  0
  3  4  1  0  0  0  0
  4  5  1  0  0  0  0
  5  6  1  0  0  0  0
  6  7  1  0  0  0  0
  2  7  1  0  0  0  0
  5  8  1  0  0  0  0
  8  9  1  0  0  0  0
  2  9  1  0  0  0  0
  8 10  1  1  0  0  0
 10 11  1  0  0  0  0
 11 12  2  0  0  0  0
 11 13  1  0  0  0  0
 13 14  1  0  0  0  0
 14 15  1  0  0  0  0
 15 16  2  0  0  0  0
 16 17  1  0  0  0  0
 17 18  2  0  0  0  0
 18 19  1  0  0  0  0
 15 19  1  0  0  0  0
 13 20  1  0  0  0  0
 20 21  2  0  0  0  0
 21 22  1  0  0  0  0
 22 23  2  0  0  0  0
 23 24  1  0  0  0  0
 24 25  2  0  0  0  0
 20 25  1  0  0  0  0
M  END
> <chemblId>
CHEMBL1779130

> <bioactivity__type>
IC50

> <units>
nM

> <value>
9.2

$$$$
 stripped
BRStripMol11301514152D 0   0.00000     0.00000     0
This file has been stripped
 33 37  0  0  0  0              1 V2000 
   -4.0450   -0.9754    0.0000 O   0  0  0  0  0  0  0  0  0  0  0  0
   -3.7596    0.4972    0.0000 C   0  0  0  0  0  0  0  0  0  0  0  0
   -2.3416    0.9864    0.0000 O   0  0  0  0  0  0  0  0  0  0  0  0
   -1.2090    0.0030    0.0000 C   0  0  0  0  0  0  0  0  0  0  0  0
   -1.5450   -1.3710    0.0000 C   0  0  0  0  0  0  0  0  0  0  0  0
   -0.1590   -0.7980    0.0000 N   0  3  0  0  0  0  0  0  0  0  0  0
   -0.1994   -2.2975    0.0000 C   0  0  0  0  0  0  0  0  0  0  0  0
    1.0790   -3.0822    0.0000 C   0  0  0  0  0  0  0  0  0  0  0  0
    1.0386   -4.5816    0.0000 O   0  0  0  0  0  0  0  0  0  0  0  0
    2.3170   -5.3663    0.0000 C   0  0  0  0  0  0  0  0  0  0  0  0
    2.2766   -6.8658    0.0000 C   0  0  0  0  0  0  0  0  0  0  0  0
    3.5550   -7.6505    0.0000 C   0  0  0  0  0  0  0  0  0  0  0  0
    4.8737   -6.9357    0.0000 C   0  0  0  0  0  0  0  0  0  0  0  0
    4.9141   -5.4363    0.0000 C   0  0  0  0  0  0  0  0  0  0  0  0
    3.6357   -4.6516    0.0000 C   0  0  0  0  0  0  0  0  0  0  0  0
   -0.3330    1.0990    0.0000 C   0  0  0  0  0  0  0  0  0  0  0  0
    0.1580    2.1810    0.0000 C   0  0  0  0  0  0  0  0  0  0  0  0
    0.1580    0.5500    0.0000 C   0  0  0  0  0  0  0  0  0  0  0  0
    1.5910   -0.1500    0.0000 C   0  0  0  0  0  0  0  0  0  0  0  0
    1.3390   -1.5140    0.0000 C   0  0  0  0  0  0  0  0  0  0  0  0
   -4.8923    1.4807    0.0000 N   0  0  0  0  0  0  0  0  0  0  0  0
   -6.3103    0.9915    0.0000 C   0  0  0  0  0  0  0  0  0  0  0  0
   -7.4429    1.9749    0.0000 C   0  0  0  0  0  0  0  0  0  0  0  0
   -7.3130    3.4693    0.0000 C   0  0  0  0  0  0  0  0  0  0  0  0
   -8.6941    4.0546    0.0000 C   0  0  0  0  0  0  0  0  0  0  0  0
   -9.6776    2.9219    0.0000 C   0  0  0  0  0  0  0  0  0  0  0  0
   -8.9043    1.6366    0.0000 S   0  0  0  0  0  0  0  0  0  0  0  0
   -4.6069    2.9533    0.0000 C   0  0  0  0  0  0  0  0  0  0  0  0
   -3.1889    3.4425    0.0000 C   0  0  0  0  0  0  0  0  0  0  0  0
   -2.9036    4.9151    0.0000 C   0  0  0  0  0  0  0  0  0  0  0  0
   -4.0362    5.8985    0.0000 C   0  0  0  0  0  0  0  0  0  0  0  0
   -5.4542    5.4093    0.0000 C   0  0  0  0  0  0  0  0  0  0  0  0
   -5.7396    3.9367    0.0000 C   0  0  0  0  0  0  0  0  0  0  0  0
  1  2  2  0  0  0  0
  2  3  1  0  0  0  0
  4  3  1  6  0  0  0
  4  5  1  0  0  0  0
  5  6  1  0  0  0  0
  6  7  1  0  0  0  0
  7  8  1  0  0  0  0
  8  9  1  0  0  0  0
  9 10  1  0  0  0  0
 10 11  2  0  0  0  0
 11 12  1  0  0  0  0
 12 13  2  0  0  0  0
 13 14  1  0  0  0  0
 14 15  2  0  0  0  0
 10 15  1  0  0  0  0
  6 16  1  0  0  0  0
 16 17  1  0  0  0  0
 17 18  1  0  0  0  0
  4 18  1  0  0  0  0
 18 19  1  0  0  0  0
 19 20  1  0  0  0  0
  6 20  1  0  0  0  0
  2 21  1  0  0  0  0
 21 22  1  0  0  0  0
 22 23  1  0  0  0  0
 23 24  2  0  0  0  0
 24 25  1  0  0  0  0
 25 26  2  0  0  0  0
 26 27  1  0  0  0  0
 23 27  1  0  0  0  0
 21 28  1  0  0  0  0
 28 29  2  0  0  0  0
 29 30  1  0  0  0  0
 30 31  2  0  0  0  0
 31 32  1  0  0  0  0
 32 33  2  0  0  0  0
 28 33  1  0  0  0  0
M  END
> <chemblId>
CHEMBL1779131

> <bioactivity__type>
IC50

> <units>
nM

> <value>
0.4

$$$$
 stripped
BRStripMol11301514152D 0   0.00000     0.00000     0
This file has been stripped
 32 36  0  0  0  0              1 V2000 
   -4.0450   -0.9754    0.0000 O   0  0  0  0  0  0  0  0  0  0  0  0
   -3.7596    0.4972    0.0000 C   0  0  0  0  0  0  0  0  0  0  0  0
   -2.3416    0.9864    0.0000 O   0  0  0  0  0  0  0  0  0  0  0  0
   -1.2090    0.0030    0.0000 C   0  0  0  0  0  0  0  0  0  0  0  0
   -1.5450   -1.3710    0.0000 C   0  0  0  0  0  0  0  0  0  0  0  0
   -0.1590   -0.7980    0.0000 N   0  3  0  0  0  0  0  0  0  0  0  0
   -0.1994   -2.2975    0.0000 C   0  0  0  0  0  0  0  0  0  0  0  0
    1.0790   -3.0822    0.0000 C   0  0  0  0  0  0  0  0  0  0  0  0
    1.0386   -4.5816    0.0000 C   0  0  0  0  0  0  0  0  0  0  0  0
    2.3170   -5.3663    0.0000 C   0  0  0  0  0  0  0  0  0  0  0  0
    2.4336   -6.8618    0.0000 C   0  0  0  0  0  0  0  0  0  0  0  0
    3.8919   -7.2130    0.0000 C   0  0  0  0  0  0  0  0  0  0  0  0
    4.6766   -5.9347    0.0000 C   0  0  0  0  0  0  0  0  0  0  0  0
    3.7032   -4.7933    0.0000 S   0  0  0  0  0  0  0  0  0  0  0  0
   -0.3330    1.0990    0.0000 C   0  0  0  0  0  0  0  0  0  0  0  0
    0.1580    2.1810    0.0000 C   0  0  0  0  0  0  0  0  0  0  0  0
    0.1580    0.5500    0.0000 C   0  0  0  0  0  0  0  0  0  0  0  0
    1.5910   -0.1500    0.0000 C   0  0  0  0  0  0  0  0  0  0  0  0
    1.3390   -1.5140    0.0000 C   0  0  0  0  0  0  0  0  0  0  0  0
   -4.8923    1.4807    0.0000 N   0  0  0  0  0  0  0  0  0  0  0  0
   -6.3103    0.9915    0.0000 C   0  0  0  0  0  0  0  0  0  0  0  0
   -7.4429    1.9749    0.0000 C   0  0  0  0  0  0  0  0  0  0  0  0
   -7.3130    3.4693    0.0000 C   0  0  0  0  0  0  0  0  0  0  0  0
   -8.6941    4.0546    0.0000 C   0  0  0  0  0  0  0  0  0  0  0  0
   -9.6776    2.9219    0.0000 S   0  0  0  0  0  0  0  0  0  0  0  0
   -8.9043    1.6366    0.0000 C   0  0  0  0  0  0  0  0  0  0  0  0
   -4.6069    2.9533    0.0000 C   0  0  0  0  0  0  0  0  0  0  0  0
   -3.1889    3.4425    0.0000 C   0  0  0  0  0  0  0  0  0  0  0  0
   -2.9036    4.9151    0.0000 C   0  0  0  0  0  0  0  0  0  0  0  0
   -4.0362    5.8985    0.0000 C   0  0  0  0  0  0  0  0  0  0  0  0
   -5.4542    5.4093    0.0000 C   0  0  0  0  0  0  0  0  0  0  0  0
   -5.7396    3.9367    0.0000 C   0  0  0  0  0  0  0  0  0  0  0  0
  1  2  2  0  0  0  0
  2  3  1  0  0  0  0
  4  3  1  6  0  0  0
  4  5  1  0  0  0  0
  5  6  1  0  0  0  0
  6  7  1  0  0  0  0
  7  8  1  0  0  0  0
  8  9  1  0  0  0  0
  9 10  1  0  0  0  0
 10 11  2  0  0  0  0
 11 12  1  0  0  0  0
 12 13  2  0  0  0  0
 13 14  1  0  0  0  0
 10 14  1  0  0  0  0
  6 15  1  0  0  0  0
 15 16  1  0  0  0  0
 16 17  1  0  0  0  0
  4 17  1  0  0  0  0
 17 18  1  0  0  0  0
 18 19  1  0  0  0  0
  6 19  1  0  0  0  0
  2 20  1  0  0  0  0
 20 21  1  0  0  0  0
 21 22  1  0  0  0  0
 22 23  1  0  0  0  0
 23 24  2  0  0  0  0
 24 25  1  0  0  0  0
 25 26  1  0  0  0  0
 22 26  2  0  0  0  0
 20 27  1  0  0  0  0
 27 28  2  0  0  0  0
 28 29  1  0  0  0  0
 29 30  2  0  0  0  0
 30 31  1  0  0  0  0
 31 32  2  0  0  0  0
 27 32  1  0  0  0  0
M  END
> <chemblId>
CHEMBL1779132

> <bioactivity__type>
IC50

> <units>
nM

> <value>
2.0

$$$$
 stripped
BRStripMol11301514152D 0   0.00000     0.00000     0
This file has been stripped
 33 37  0  0  0  0              1 V2000 
   -4.0450   -0.9754    0.0000 O   0  0  0  0  0  0  0  0  0  0  0  0
   -3.7596    0.4972    0.0000 C   0  0  0  0  0  0  0  0  0  0  0  0
   -2.3416    0.9864    0.0000 O   0  0  0  0  0  0  0  0  0  0  0  0
   -1.2090    0.0030    0.0000 C   0  0  0  0  0  0  0  0  0  0  0  0
   -1.5450   -1.3710    0.0000 C   0  0  0  0  0  0  0  0  0  0  0  0
   -0.1590   -0.7980    0.0000 N   0  3  0  0  0  0  0  0  0  0  0  0
   -0.1994   -2.2975    0.0000 C   0  0  0  0  0  0  0  0  0  0  0  0
    1.0790   -3.0822    0.0000 C   0  0  0  0  0  0  0  0  0  0  0  0
    1.0386   -4.5816    0.0000 O   0  0  0  0  0  0  0  0  0  0  0  0
    2.3170   -5.3663    0.0000 C   0  0  0  0  0  0  0  0  0  0  0  0
    2.2766   -6.8658    0.0000 C   0  0  0  0  0  0  0  0  0  0  0  0
    3.5550   -7.6505    0.0000 C   0  0  0  0  0  0  0  0  0  0  0  0
    4.8737   -6.9357    0.0000 C   0  0  0  0  0  0  0  0  0  0  0  0
    4.9141   -5.4363    0.0000 C   0  0  0  0  0  0  0  0  0  0  0  0
    3.6357   -4.6516    0.0000 C   0  0  0  0  0  0  0  0  0  0  0  0
   -0.3330    1.0990    0.0000 C   0  0  0  0  0  0  0  0  0  0  0  0
    0.1580    2.1810    0.0000 C   0  0  0  0  0  0  0  0  0  0  0  0
    0.1580    0.5500    0.0000 C   0  0  0  0  0  0  0  0  0  0  0  0
    1.5910   -0.1500    0.0000 C   0  0  0  0  0  0  0  0  0  0  0  0
    1.3390   -1.5140    0.0000 C   0  0  0  0  0  0  0  0  0  0  0  0
   -4.8923    1.4807    0.0000 N   0  0  0  0  0  0  0  0  0  0  0  0
   -6.3103    0.9915    0.0000 C   0  0  0  0  0  0  0  0  0  0  0  0
   -7.4429    1.9749    0.0000 C   0  0  0  0  0  0  0  0  0  0  0  0
   -7.3130    3.4693    0.0000 C   0  0  0  0  0  0  0  0  0  0  0  0
   -8.6941    4.0546    0.0000 C   0  0  0  0  0  0  0  0  0  0  0  0
   -9.6776    2.9219    0.0000 S   0  0  0  0  0  0  0  0  0  0  0  0
   -8.9043    1.6366    0.0000 C   0  0  0  0  0  0  0  0  0  0  0  0
   -4.6069    2.9533    0.0000 C   0  0  0  0  0  0  0  0  0  0  0  0
   -3.1889    3.4425    0.0000 C   0  0  0  0  0  0  0  0  0  0  0  0
   -2.9036    4.9151    0.0000 C   0  0  0  0  0  0  0  0  0  0  0  0
   -4.0362    5.8985    0.0000 C   0  0  0  0  0  0  0  0  0  0  0  0
   -5.4542    5.4093    0.0000 C   0  0  0  0  0  0  0  0  0  0  0  0
   -5.7396    3.9367    0.0000 C   0  0  0  0  0  0  0  0  0  0  0  0
  1  2  2  0  0  0  0
  2  3  1  0  0  0  0
  4  3  1  6  0  0  0
  4  5  1  0  0  0  0
  5  6  1  0  0  0  0
  6  7  1  0  0  0  0
  7  8  1  0  0  0  0
  8  9  1  0  0  0  0
  9 10  1  0  0  0  0
 10 11  2  0  0  0  0
 11 12  1  0  0  0  0
 12 13  2  0  0  0  0
 13 14  1  0  0  0  0
 14 15  2  0  0  0  0
 10 15  1  0  0  0  0
  6 16  1  0  0  0  0
 16 17  1  0  0  0  0
 17 18  1  0  0  0  0
  4 18  1  0  0  0  0
 18 19  1  0  0  0  0
 19 20  1  0  0  0  0
  6 20  1  0  0  0  0
  2 21  1  0  0  0  0
 21 22  1  0  0  0  0
 22 23  1  0  0  0  0
 23 24  1  0  0  0  0
 24 25  2  0  0  0  0
 25 26  1  0  0  0  0
 26 27  1  0  0  0  0
 23 27  2  0  0  0  0
 21 28  1  0  0  0  0
 28 29  2  0  0  0  0
 29 30  1  0  0  0  0
 30 31  2  0  0  0  0
 31 32  1  0  0  0  0
 32 33  2  0  0  0  0
 28 33  1  0  0  0  0
M  END
> <chemblId>
CHEMBL1779133

> <bioactivity__type>
IC50

> <units>
nM

> <value>
0.4

$$$$
 stripped
BRStripMol11301514152D 0   0.00000     0.00000     0
This file has been stripped
 30 33  0  0  0  0              1 V2000 
   -9.9935    2.4692    0.0000 C   0  0  0  0  0  0  0  0  0  0  0  0
   -8.8609    1.4857    0.0000 C   0  0  0  0  0  0  0  0  0  0  0  0
   -7.4429    1.9749    0.0000 C   0  0  0  0  0  0  0  0  0  0  0  0
   -6.3103    0.9915    0.0000 C   0  0  0  0  0  0  0  0  0  0  0  0
   -4.8923    1.4807    0.0000 N   0  0  0  0  0  0  0  0  0  0  0  0
   -3.7596    0.4972    0.0000 C   0  0  0  0  0  0  0  0  0  0  0  0
   -4.0450   -0.9754    0.0000 O   0  0  0  0  0  0  0  0  0  0  0  0
   -2.3416    0.9864    0.0000 O   0  0  0  0  0  0  0  0  0  0  0  0
   -1.2090    0.0030    0.0000 C   0  0  0  0  0  0  0  0  0  0  0  0
   -1.5450   -1.3710    0.0000 C   0  0  0  0  0  0  0  0  0  0  0  0
   -0.1590   -0.7980    0.0000 N   0  3  0  0  0  0  0  0  0  0  0  0
   -0.1994   -2.2975    0.0000 C   0  0  0  0  0  0  0  0  0  0  0  0
    1.0790   -3.0822    0.0000 C   0  0  0  0  0  0  0  0  0  0  0  0
    1.0386   -4.5816    0.0000 C   0  0  0  0  0  0  0  0  0  0  0  0
   -0.2801   -5.2964    0.0000 C   0  0  0  0  0  0  0  0  0  0  0  0
   -0.3205   -6.7958    0.0000 C   0  0  0  0  0  0  0  0  0  0  0  0
    0.9579   -7.5805    0.0000 C   0  0  0  0  0  0  0  0  0  0  0  0
    2.2766   -6.8658    0.0000 C   0  0  0  0  0  0  0  0  0  0  0  0
    2.3170   -5.3663    0.0000 C   0  0  0  0  0  0  0  0  0  0  0  0
   -0.3330    1.0990    0.0000 C   0  0  0  0  0  0  0  0  0  0  0  0
    0.1580    2.1810    0.0000 C   0  0  0  0  0  0  0  0  0  0  0  0
    0.1580    0.5500    0.0000 C   0  0  0  0  0  0  0  0  0  0  0  0
    1.5910   -0.1500    0.0000 C   0  0  0  0  0  0  0  0  0  0  0  0
    1.3390   -1.5140    0.0000 C   0  0  0  0  0  0  0  0  0  0  0  0
   -4.6069    2.9533    0.0000 C   0  0  0  0  0  0  0  0  0  0  0  0
   -3.1889    3.4425    0.0000 C   0  0  0  0  0  0  0  0  0  0  0  0
   -2.9036    4.9151    0.0000 C   0  0  0  0  0  0  0  0  0  0  0  0
   -4.0362    5.8985    0.0000 C   0  0  0  0  0  0  0  0  0  0  0  0
   -5.4542    5.4093    0.0000 C   0  0  0  0  0  0  0  0  0  0  0  0
   -5.7396    3.9367    0.0000 C   0  0  0  0  0  0  0  0  0  0  0  0
  1  2  1  0  0  0  0
  2  3  1  0  0  0  0
  3  4  1  0  0  0  0
  4  5  1  0  0  0  0
  5  6  1  0  0  0  0
  6  7  2  0  0  0  0
  6  8  1  0  0  0  0
  9  8  1  6  0  0  0
  9 10  1  0  0  0  0
 10 11  1  0  0  0  0
 11 12  1  0  0  0  0
 12 13  1  0  0  0  0
 13 14  1  0  0  0  0
 14 15  2  0  0  0  0
 15 16  1  0  0  0  0
 16 17  2  0  0  0  0
 17 18  1  0  0  0  0
 18 19  2  0  0  0  0
 14 19  1  0  0  0  0
 11 20  1  0  0  0  0
 20 21  1  0  0  0  0
 21 22  1  0  0  0  0
  9 22  1  0  0  0  0
 22 23  1  0  0  0  0
 23 24  1  0  0  0  0
 11 24  1  0  0  0  0
  5 25  1  0  0  0  0
 25 26  2  0  0  0  0
 26 27  1  0  0  0  0
 27 28  2  0  0  0  0
 28 29  1  0  0  0  0
 29 30  2  0  0  0  0
 25 30  1  0  0  0  0
M  END
> <chemblId>
CHEMBL1779134

> <bioactivity__type>
IC50

> <units>
nM

> <value>
33.3

$$$$
 stripped
BRStripMol11301514152D 0   0.00000     0.00000     0
This file has been stripped
 31 34  0  0  0  0              1 V2000 
   -9.9935    2.4692    0.0000 C   0  0  0  0  0  0  0  0  0  0  0  0
   -8.8609    1.4857    0.0000 C   0  0  0  0  0  0  0  0  0  0  0  0
   -7.4429    1.9749    0.0000 C   0  0  0  0  0  0  0  0  0  0  0  0
   -6.3103    0.9915    0.0000 C   0  0  0  0  0  0  0  0  0  0  0  0
   -4.8923    1.4807    0.0000 N   0  0  0  0  0  0  0  0  0  0  0  0
   -3.7596    0.4972    0.0000 C   0  0  0  0  0  0  0  0  0  0  0  0
   -4.0450   -0.9754    0.0000 O   0  0  0  0  0  0  0  0  0  0  0  0
   -2.3416    0.9864    0.0000 O   0  0  0  0  0  0  0  0  0  0  0  0
   -1.2090    0.0030    0.0000 C   0  0  0  0  0  0  0  0  0  0  0  0
   -1.5450   -1.3710    0.0000 C   0  0  0  0  0  0  0  0  0  0  0  0
   -0.1590   -0.7980    0.0000 N   0  3  0  0  0  0  0  0  0  0  0  0
   -0.1994   -2.2975    0.0000 C   0  0  0  0  0  0  0  0  0  0  0  0
    1.0790   -3.0822    0.0000 C   0  0  0  0  0  0  0  0  0  0  0  0
    1.0386   -4.5816    0.0000 C   0  0  0  0  0  0  0  0  0  0  0  0
    2.3170   -5.3663    0.0000 C   0  0  0  0  0  0  0  0  0  0  0  0
    2.2766   -6.8658    0.0000 C   0  0  0  0  0  0  0  0  0  0  0  0
    3.5550   -7.6505    0.0000 C   0  0  0  0  0  0  0  0  0  0  0  0
    4.8737   -6.9357    0.0000 C   0  0  0  0  0  0  0  0  0  0  0  0
    4.9141   -5.4363    0.0000 C   0  0  0  0  0  0  0  0  0  0  0  0
    3.6357   -4.6516    0.0000 C   0  0  0  0  0  0  0  0  0  0  0  0
   -0.3330    1.0990    0.0000 C   0  0  0  0  0  0  0  0  0  0  0  0
    0.1580    2.1810    0.0000 C   0  0  0  0  0  0  0  0  0  0  0  0
    0.1580    0.5500    0.0000 C   0  0  0  0  0  0  0  0  0  0  0  0
    1.5910   -0.1500    0.0000 C   0  0  0  0  0  0  0  0  0  0  0  0
    1.3390   -1.5140    0.0000 C   0  0  0  0  0  0  0  0  0  0  0  0
   -4.6069    2.9533    0.0000 C   0  0  0  0  0  0  0  0  0  0  0  0
   -3.1889    3.4425    0.0000 C   0  0  0  0  0  0  0  0  0  0  0  0
   -2.9036    4.9151    0.0000 C   0  0  0  0  0  0  0  0  0  0  0  0
   -4.0362    5.8985    0.0000 C   0  0  0  0  0  0  0  0  0  0  0  0
   -5.4542    5.4093    0.0000 C   0  0  0  0  0  0  0  0  0  0  0  0
   -5.7396    3.9367    0.0000 C   0  0  0  0  0  0  0  0  0  0  0  0
  1  2  1  0  0  0  0
  2  3  1  0  0  0  0
  3  4  1  0  0  0  0
  4  5  1  0  0  0  0
  5  6  1  0  0  0  0
  6  7  2  0  0  0  0
  6  8  1  0  0  0  0
  9  8  1  6  0  0  0
  9 10  1  0  0  0  0
 10 11  1  0  0  0  0
 11 12  1  0  0  0  0
 12 13  1  0  0  0  0
 13 14  1  0  0  0  0
 14 15  1  0  0  0  0
 15 16  2  0  0  0  0
 16 17  1  0  0  0  0
 17 18  2  0  0  0  0
 18 19  1  0  0  0  0
 19 20  2  0  0  0  0
 15 20  1  0  0  0  0
 11 21  1  0  0  0  0
 21 22  1  0  0  0  0
 22 23  1  0  0  0  0
  9 23  1  0  0  0  0
 23 24  1  0  0  0  0
 24 25  1  0  0  0  0
 11 25  1  0  0  0  0
  5 26  1  0  0  0  0
 26 27  2  0  0  0  0
 27 28  1  0  0  0  0
 28 29  2  0  0  0  0
 29 30  1  0  0  0  0
 30 31  2  0  0  0  0
 26 31  1  0  0  0  0
M  END
> <chemblId>
CHEMBL1779135

> <bioactivity__type>
IC50

> <units>
nM

> <value>
2.5

$$$$
 stripped
BRStripMol11301514152D 0   0.00000     0.00000     0
This file has been stripped
 30 33  0  0  0  0              1 V2000 
   -9.9935    2.4692    0.0000 C   0  0  0  0  0  0  0  0  0  0  0  0
   -8.8609    1.4857    0.0000 C   0  0  0  0  0  0  0  0  0  0  0  0
   -7.4429    1.9749    0.0000 C   0  0  0  0  0  0  0  0  0  0  0  0
   -6.3103    0.9915    0.0000 C   0  0  0  0  0  0  0  0  0  0  0  0
   -4.8923    1.4807    0.0000 N   0  0  0  0  0  0  0  0  0  0  0  0
   -3.7596    0.4972    0.0000 C   0  0  0  0  0  0  0  0  0  0  0  0
   -4.0450   -0.9754    0.0000 O   0  0  0  0  0  0  0  0  0  0  0  0
   -2.3416    0.9864    0.0000 O   0  0  0  0  0  0  0  0  0  0  0  0
   -1.2090    0.0030    0.0000 C   0  0  0  0  0  0  0  0  0  0  0  0
   -1.5450   -1.3710    0.0000 C   0  0  0  0  0  0  0  0  0  0  0  0
   -0.1590   -0.7980    0.0000 N   0  3  0  0  0  0  0  0  0  0  0  0
   -0.1994   -2.2975    0.0000 C   0  0  0  0  0  0  0  0  0  0  0  0
    1.0790   -3.0822    0.0000 C   0  0  0  0  0  0  0  0  0  0  0  0
    1.0386   -4.5816    0.0000 C   0  0  0  0  0  0  0  0  0  0  0  0
    2.3170   -5.3663    0.0000 C   0  0  0  0  0  0  0  0  0  0  0  0
    2.4336   -6.8618    0.0000 C   0  0  0  0  0  0  0  0  0  0  0  0
    3.8919   -7.2130    0.0000 C   0  0  0  0  0  0  0  0  0  0  0  0
    4.6766   -5.9347    0.0000 C   0  0  0  0  0  0  0  0  0  0  0  0
    3.7032   -4.7933    0.0000 S   0  0  0  0  0  0  0  0  0  0  0  0
   -0.3330    1.0990    0.0000 C   0  0  0  0  0  0  0  0  0  0  0  0
    0.1580    2.1810    0.0000 C   0  0  0  0  0  0  0  0  0  0  0  0
    0.1580    0.5500    0.0000 C   0  0  0  0  0  0  0  0  0  0  0  0
    1.5910   -0.1500    0.0000 C   0  0  0  0  0  0  0  0  0  0  0  0
    1.3390   -1.5140    0.0000 C   0  0  0  0  0  0  0  0  0  0  0  0
   -4.6069    2.9533    0.0000 C   0  0  0  0  0  0  0  0  0  0  0  0
   -3.1889    3.4425    0.0000 C   0  0  0  0  0  0  0  0  0  0  0  0
   -2.9036    4.9151    0.0000 C   0  0  0  0  0  0  0  0  0  0  0  0
   -4.0362    5.8985    0.0000 C   0  0  0  0  0  0  0  0  0  0  0  0
   -5.4542    5.4093    0.0000 C   0  0  0  0  0  0  0  0  0  0  0  0
   -5.7396    3.9367    0.0000 C   0  0  0  0  0  0  0  0  0  0  0  0
  1  2  1  0  0  0  0
  2  3  1  0  0  0  0
  3  4  1  0  0  0  0
  4  5  1  0  0  0  0
  5  6  1  0  0  0  0
  6  7  2  0  0  0  0
  6  8  1  0  0  0  0
  9  8  1  6  0  0  0
  9 10  1  0  0  0  0
 10 11  1  0  0  0  0
 11 12  1  0  0  0  0
 12 13  1  0  0  0  0
 13 14  1  0  0  0  0
 14 15  1  0  0  0  0
 15 16  2  0  0  0  0
 16 17  1  0  0  0  0
 17 18  2  0  0  0  0
 18 19  1  0  0  0  0
 15 19  1  0  0  0  0
 11 20  1  0  0  0  0
 20 21  1  0  0  0  0
 21 22  1  0  0  0  0
  9 22  1  0  0  0  0
 22 23  1  0  0  0  0
 23 24  1  0  0  0  0
 11 24  1  0  0  0  0
  5 25  1  0  0  0  0
 25 26  2  0  0  0  0
 26 27  1  0  0  0  0
 27 28  2  0  0  0  0
 28 29  1  0  0  0  0
 29 30  2  0  0  0  0
 25 30  1  0  0  0  0
M  END
> <chemblId>
CHEMBL1779136

> <bioactivity__type>
IC50

> <units>
nM

> <value>
2.0

$$$$
 stripped
BRStripMol11301514152D 0   0.00000     0.00000     0
This file has been stripped
 31 34  0  0  0  0              1 V2000 
   -9.9935    2.4692    0.0000 C   0  0  0  0  0  0  0  0  0  0  0  0
   -8.8609    1.4857    0.0000 C   0  0  0  0  0  0  0  0  0  0  0  0
   -7.4429    1.9749    0.0000 C   0  0  0  0  0  0  0  0  0  0  0  0
   -6.3103    0.9915    0.0000 C   0  0  0  0  0  0  0  0  0  0  0  0
   -4.8923    1.4807    0.0000 N   0  0  0  0  0  0  0  0  0  0  0  0
   -3.7596    0.4972    0.0000 C   0  0  0  0  0  0  0  0  0  0  0  0
   -4.0450   -0.9754    0.0000 O   0  0  0  0  0  0  0  0  0  0  0  0
   -2.3416    0.9864    0.0000 O   0  0  0  0  0  0  0  0  0  0  0  0
   -1.2090    0.0030    0.0000 C   0  0  0  0  0  0  0  0  0  0  0  0
   -1.5450   -1.3710    0.0000 C   0  0  0  0  0  0  0  0  0  0  0  0
   -0.1590   -0.7980    0.0000 N   0  3  0  0  0  0  0  0  0  0  0  0
   -0.1994   -2.2975    0.0000 C   0  0  0  0  0  0  0  0  0  0  0  0
    1.0790   -3.0822    0.0000 C   0  0  0  0  0  0  0  0  0  0  0  0
    1.0386   -4.5816    0.0000 O   0  0  0  0  0  0  0  0  0  0  0  0
    2.3170   -5.3663    0.0000 C   0  0  0  0  0  0  0  0  0  0  0  0
    2.2766   -6.8658    0.0000 C   0  0  0  0  0  0  0  0  0  0  0  0
    3.5550   -7.6505    0.0000 C   0  0  0  0  0  0  0  0  0  0  0  0
    4.8737   -6.9357    0.0000 C   0  0  0  0  0  0  0  0  0  0  0  0
    4.9141   -5.4363    0.0000 C   0  0  0  0  0  0  0  0  0  0  0  0
    3.6357   -4.6516    0.0000 C   0  0  0  0  0  0  0  0  0  0  0  0
   -0.3330    1.0990    0.0000 C   0  0  0  0  0  0  0  0  0  0  0  0
    0.1580    2.1810    0.0000 C   0  0  0  0  0  0  0  0  0  0  0  0
    0.1580    0.5500    0.0000 C   0  0  0  0  0  0  0  0  0  0  0  0
    1.5910   -0.1500    0.0000 C   0  0  0  0  0  0  0  0  0  0  0  0
    1.3390   -1.5140    0.0000 C   0  0  0  0  0  0  0  0  0  0  0  0
   -4.6069    2.9533    0.0000 C   0  0  0  0  0  0  0  0  0  0  0  0
   -3.1889    3.4425    0.0000 C   0  0  0  0  0  0  0  0  0  0  0  0
   -2.9036    4.9151    0.0000 C   0  0  0  0  0  0  0  0  0  0  0  0
   -4.0362    5.8985    0.0000 C   0  0  0  0  0  0  0  0  0  0  0  0
   -5.4542    5.4093    0.0000 C   0  0  0  0  0  0  0  0  0  0  0  0
   -5.7396    3.9367    0.0000 C   0  0  0  0  0  0  0  0  0  0  0  0
  1  2  1  0  0  0  0
  2  3  1  0  0  0  0
  3  4  1  0  0  0  0
  4  5  1  0  0  0  0
  5  6  1  0  0  0  0
  6  7  2  0  0  0  0
  6  8  1  0  0  0  0
  9  8  1  6  0  0  0
  9 10  1  0  0  0  0
 10 11  1  0  0  0  0
 11 12  1  0  0  0  0
 12 13  1  0  0  0  0
 13 14  1  0  0  0  0
 14 15  1  0  0  0  0
 15 16  2  0  0  0  0
 16 17  1  0  0  0  0
 17 18  2  0  0  0  0
 18 19  1  0  0  0  0
 19 20  2  0  0  0  0
 15 20  1  0  0  0  0
 11 21  1  0  0  0  0
 21 22  1  0  0  0  0
 22 23  1  0  0  0  0
  9 23  1  0  0  0  0
 23 24  1  0  0  0  0
 24 25  1  0  0  0  0
 11 25  1  0  0  0  0
  5 26  1  0  0  0  0
 26 27  2  0  0  0  0
 27 28  1  0  0  0  0
 28 29  2  0  0  0  0
 29 30  1  0  0  0  0
 30 31  2  0  0  0  0
 26 31  1  0  0  0  0
M  END
> <chemblId>
CHEMBL1779137

> <bioactivity__type>
IC50

> <units>
nM

> <value>
1.4

$$$$
 stripped
BRStripMol11301514152D 0   0.00000     0.00000     0
This file has been stripped
 38 42  0  0  0  0              1 V2000 
   -1.4856    5.4042    0.0000 C   0  0  0  0  0  0  0  0  0  0  0  0
   -2.9036    4.9151    0.0000 C   0  0  0  0  0  0  0  0  0  0  0  0
   -4.0362    5.8985    0.0000 C   0  0  0  0  0  0  0  0  0  0  0  0
   -5.4542    5.4093    0.0000 C   0  0  0  0  0  0  0  0  0  0  0  0
   -5.7396    3.9367    0.0000 C   0  0  0  0  0  0  0  0  0  0  0  0
   -4.6069    2.9533    0.0000 C   0  0  0  0  0  0  0  0  0  0  0  0
   -3.1889    3.4425    0.0000 C   0  0  0  0  0  0  0  0  0  0  0  0
   -4.8923    1.4807    0.0000 N   0  0  0  0  0  0  0  0  0  0  0  0
   -6.3103    0.9915    0.0000 C   0  0  0  0  0  0  0  0  0  0  0  0
   -7.4429    1.9749    0.0000 C   0  0  0  0  0  0  0  0  0  0  0  0
   -7.1576    3.4475    0.0000 C   0  0  0  0  0  0  0  0  0  0  0  0
   -8.2902    4.4309    0.0000 C   0  0  0  0  0  0  0  0  0  0  0  0
   -8.0048    5.9036    0.0000 F   0  0  0  0  0  0  0  0  0  0  0  0
   -9.7082    3.9418    0.0000 C   0  0  0  0  0  0  0  0  0  0  0  0
  -10.8408    4.9252    0.0000 F   0  0  0  0  0  0  0  0  0  0  0  0
   -9.9935    2.4692    0.0000 C   0  0  0  0  0  0  0  0  0  0  0  0
   -8.8609    1.4857    0.0000 C   0  0  0  0  0  0  0  0  0  0  0  0
   -9.1462    0.0131    0.0000 F   0  0  0  0  0  0  0  0  0  0  0  0
   -3.7596    0.4972    0.0000 C   0  0  0  0  0  0  0  0  0  0  0  0
   -4.0450   -0.9754    0.0000 O   0  0  0  0  0  0  0  0  0  0  0  0
   -2.3416    0.9864    0.0000 O   0  0  0  0  0  0  0  0  0  0  0  0
   -1.2090    0.0030    0.0000 C   0  0  0  0  0  0  0  0  0  0  0  0
   -1.5450   -1.3710    0.0000 C   0  0  0  0  0  0  0  0  0  0  0  0
   -0.1590   -0.7980    0.0000 N   0  3  0  0  0  0  0  0  0  0  0  0
   -0.1994   -2.2975    0.0000 C   0  0  0  0  0  0  0  0  0  0  0  0
    1.0790   -3.0822    0.0000 C   0  0  0  0  0  0  0  0  0  0  0  0
    1.0386   -4.5816    0.0000 C   0  0  0  0  0  0  0  0  0  0  0  0
    2.3170   -5.3663    0.0000 C   0  0  0  0  0  0  0  0  0  0  0  0
    2.2766   -6.8658    0.0000 C   0  0  0  0  0  0  0  0  0  0  0  0
    3.5550   -7.6505    0.0000 C   0  0  0  0  0  0  0  0  0  0  0  0
    4.8737   -6.9357    0.0000 C   0  0  0  0  0  0  0  0  0  0  0  0
    4.9141   -5.4363    0.0000 C   0  0  0  0  0  0  0  0  0  0  0  0
    3.6357   -4.6516    0.0000 C   0  0  0  0  0  0  0  0  0  0  0  0
   -0.3330    1.0990    0.0000 C   0  0  0  0  0  0  0  0  0  0  0  0
    0.1580    2.1810    0.0000 C   0  0  0  0  0  0  0  0  0  0  0  0
    0.1580    0.5500    0.0000 C   0  0  0  0  0  0  0  0  0  0  0  0
    1.5910   -0.1500    0.0000 C   0  0  0  0  0  0  0  0  0  0  0  0
    1.3390   -1.5140    0.0000 C   0  0  0  0  0  0  0  0  0  0  0  0
  1  2  1  0  0  0  0
  2  3  2  0  0  0  0
  3  4  1  0  0  0  0
  4  5  2  0  0  0  0
  5  6  1  0  0  0  0
  6  7  2  0  0  0  0
  2  7  1  0  0  0  0
  6  8  1  0  0  0  0
  8  9  1  0  0  0  0
  9 10  1  0  0  0  0
 10 11  2  0  0  0  0
 11 12  1  0  0  0  0
 12 13  1  0  0  0  0
 12 14  2  0  0  0  0
 14 15  1  0  0  0  0
 14 16  1  0  0  0  0
 16 17  2  0  0  0  0
 10 17  1  0  0  0  0
 17 18  1  0  0  0  0
  8 19  1  0  0  0  0
 19 20  2  0  0  0  0
 19 21  1  0  0  0  0
 22 21  1  6  0  0  0
 22 23  1  0  0  0  0
 23 24  1  0  0  0  0
 24 25  1  0  0  0  0
 25 26  1  0  0  0  0
 26 27  1  0  0  0  0
 27 28  1  0  0  0  0
 28 29  2  0  0  0  0
 29 30  1  0  0  0  0
 30 31  2  0  0  0  0
 31 32  1  0  0  0  0
 32 33  2  0  0  0  0
 28 33  1  0  0  0  0
 24 34  1  0  0  0  0
 34 35  1  0  0  0  0
 35 36  1  0  0  0  0
 22 36  1  0  0  0  0
 36 37  1  0  0  0  0
 37 38  1  0  0  0  0
 24 38  1  0  0  0  0
M  END
> <chemblId>
CHEMBL1779138

> <bioactivity__type>
IC50

> <units>
nM

> <value>
3.0

$$$$
 stripped
BRStripMol11301514152D 0   0.00000     0.00000     0
This file has been stripped
 38 42  0  0  0  0              1 V2000 
   -1.4856    5.4042    0.0000 C   0  0  0  0  0  0  0  0  0  0  0  0
   -2.9036    4.9151    0.0000 C   0  0  0  0  0  0  0  0  0  0  0  0
   -4.0362    5.8985    0.0000 C   0  0  0  0  0  0  0  0  0  0  0  0
   -5.4542    5.4093    0.0000 C   0  0  0  0  0  0  0  0  0  0  0  0
   -5.7396    3.9367    0.0000 C   0  0  0  0  0  0  0  0  0  0  0  0
   -4.6069    2.9533    0.0000 C   0  0  0  0  0  0  0  0  0  0  0  0
   -3.1889    3.4425    0.0000 C   0  0  0  0  0  0  0  0  0  0  0  0
   -4.8923    1.4807    0.0000 N   0  0  0  0  0  0  0  0  0  0  0  0
   -6.3103    0.9915    0.0000 C   0  0  0  0  0  0  0  0  0  0  0  0
   -7.4429    1.9749    0.0000 C   0  0  0  0  0  0  0  0  0  0  0  0
   -7.1576    3.4475    0.0000 C   0  0  0  0  0  0  0  0  0  0  0  0
   -8.2902    4.4309    0.0000 C   0  0  0  0  0  0  0  0  0  0  0  0
   -8.0048    5.9036    0.0000 F   0  0  0  0  0  0  0  0  0  0  0  0
   -9.7082    3.9418    0.0000 C   0  0  0  0  0  0  0  0  0  0  0  0
  -10.8408    4.9252    0.0000 F   0  0  0  0  0  0  0  0  0  0  0  0
   -9.9935    2.4692    0.0000 C   0  0  0  0  0  0  0  0  0  0  0  0
   -8.8609    1.4857    0.0000 C   0  0  0  0  0  0  0  0  0  0  0  0
   -9.1462    0.0131    0.0000 F   0  0  0  0  0  0  0  0  0  0  0  0
   -3.7596    0.4972    0.0000 C   0  0  0  0  0  0  0  0  0  0  0  0
   -4.0450   -0.9754    0.0000 O   0  0  0  0  0  0  0  0  0  0  0  0
   -2.3416    0.9864    0.0000 O   0  0  0  0  0  0  0  0  0  0  0  0
   -1.2090    0.0030    0.0000 C   0  0  0  0  0  0  0  0  0  0  0  0
   -1.5450   -1.3710    0.0000 C   0  0  0  0  0  0  0  0  0  0  0  0
   -0.1590   -0.7980    0.0000 N   0  3  0  0  0  0  0  0  0  0  0  0
   -0.1994   -2.2975    0.0000 C   0  0  0  0  0  0  0  0  0  0  0  0
    1.0790   -3.0822    0.0000 C   0  0  0  0  0  0  0  0  0  0  0  0
    1.0386   -4.5816    0.0000 O   0  0  0  0  0  0  0  0  0  0  0  0
    2.3170   -5.3663    0.0000 C   0  0  0  0  0  0  0  0  0  0  0  0
    2.2766   -6.8658    0.0000 C   0  0  0  0  0  0  0  0  0  0  0  0
    3.5550   -7.6505    0.0000 C   0  0  0  0  0  0  0  0  0  0  0  0
    4.8737   -6.9357    0.0000 C   0  0  0  0  0  0  0  0  0  0  0  0
    4.9141   -5.4363    0.0000 C   0  0  0  0  0  0  0  0  0  0  0  0
    3.6357   -4.6516    0.0000 C   0  0  0  0  0  0  0  0  0  0  0  0
   -0.3330    1.0990    0.0000 C   0  0  0  0  0  0  0  0  0  0  0  0
    0.1580    2.1810    0.0000 C   0  0  0  0  0  0  0  0  0  0  0  0
    0.1580    0.5500    0.0000 C   0  0  0  0  0  0  0  0  0  0  0  0
    1.5910   -0.1500    0.0000 C   0  0  0  0  0  0  0  0  0  0  0  0
    1.3390   -1.5140    0.0000 C   0  0  0  0  0  0  0  0  0  0  0  0
  1  2  1  0  0  0  0
  2  3  2  0  0  0  0
  3  4  1  0  0  0  0
  4  5  2  0  0  0  0
  5  6  1  0  0  0  0
  6  7  2  0  0  0  0
  2  7  1  0  0  0  0
  6  8  1  0  0  0  0
  8  9  1  0  0  0  0
  9 10  1  0  0  0  0
 10 11  2  0  0  0  0
 11 12  1  0  0  0  0
 12 13  1  0  0  0  0
 12 14  2  0  0  0  0
 14 15  1  0  0  0  0
 14 16  1  0  0  0  0
 16 17  2  0  0  0  0
 10 17  1  0  0  0  0
 17 18  1  0  0  0  0
  8 19  1  0  0  0  0
 19 20  2  0  0  0  0
 19 21  1  0  0  0  0
 22 21  1  6  0  0  0
 22 23  1  0  0  0  0
 23 24  1  0  0  0  0
 24 25  1  0  0  0  0
 25 26  1  0  0  0  0
 26 27  1  0  0  0  0
 27 28  1  0  0  0  0
 28 29  2  0  0  0  0
 29 30  1  0  0  0  0
 30 31  2  0  0  0  0
 31 32  1  0  0  0  0
 32 33  2  0  0  0  0
 28 33  1  0  0  0  0
 24 34  1  0  0  0  0
 34 35  1  0  0  0  0
 35 36  1  0  0  0  0
 22 36  1  0  0  0  0
 36 37  1  0  0  0  0
 37 38  1  0  0  0  0
 24 38  1  0  0  0  0
M  END
> <chemblId>
CHEMBL1779139

> <bioactivity__type>
IC50

> <units>
nM

> <value>
2.4

$$$$
 stripped
BRStripMol11301514152D 0   0.00000     0.00000     0
This file has been stripped
 38 42  0  0  0  0              1 V2000 
   -1.4856    5.4042    0.0000 F   0  0  0  0  0  0  0  0  0  0  0  0
   -2.9036    4.9151    0.0000 C   0  0  0  0  0  0  0  0  0  0  0  0
   -4.0362    5.8985    0.0000 C   0  0  0  0  0  0  0  0  0  0  0  0
   -5.4542    5.4093    0.0000 C   0  0  0  0  0  0  0  0  0  0  0  0
   -5.7396    3.9367    0.0000 C   0  0  0  0  0  0  0  0  0  0  0  0
   -4.6069    2.9533    0.0000 C   0  0  0  0  0  0  0  0  0  0  0  0
   -3.1889    3.4425    0.0000 C   0  0  0  0  0  0  0  0  0  0  0  0
   -4.8923    1.4807    0.0000 N   0  0  0  0  0  0  0  0  0  0  0  0
   -6.3103    0.9915    0.0000 C   0  0  0  0  0  0  0  0  0  0  0  0
   -7.4429    1.9749    0.0000 C   0  0  0  0  0  0  0  0  0  0  0  0
   -7.1576    3.4475    0.0000 C   0  0  0  0  0  0  0  0  0  0  0  0
   -8.2902    4.4309    0.0000 C   0  0  0  0  0  0  0  0  0  0  0  0
   -8.0048    5.9036    0.0000 F   0  0  0  0  0  0  0  0  0  0  0  0
   -9.7082    3.9418    0.0000 C   0  0  0  0  0  0  0  0  0  0  0  0
  -10.8408    4.9252    0.0000 F   0  0  0  0  0  0  0  0  0  0  0  0
   -9.9935    2.4692    0.0000 C   0  0  0  0  0  0  0  0  0  0  0  0
  -11.4115    1.9800    0.0000 F   0  0  0  0  0  0  0  0  0  0  0  0
   -8.8609    1.4857    0.0000 C   0  0  0  0  0  0  0  0  0  0  0  0
   -3.7596    0.4972    0.0000 C   0  0  0  0  0  0  0  0  0  0  0  0
   -4.0450   -0.9754    0.0000 O   0  0  0  0  0  0  0  0  0  0  0  0
   -2.3416    0.9864    0.0000 O   0  0  0  0  0  0  0  0  0  0  0  0
   -1.2090    0.0030    0.0000 C   0  0  0  0  0  0  0  0  0  0  0  0
   -1.5450   -1.3710    0.0000 C   0  0  0  0  0  0  0  0  0  0  0  0
   -0.1590   -0.7980    0.0000 N   0  3  0  0  0  0  0  0  0  0  0  0
   -0.1994   -2.2975    0.0000 C   0  0  0  0  0  0  0  0  0  0  0  0
    1.0790   -3.0822    0.0000 C   0  0  0  0  0  0  0  0  0  0  0  0
    1.0386   -4.5816    0.0000 O   0  0  0  0  0  0  0  0  0  0  0  0
    2.3170   -5.3663    0.0000 C   0  0  0  0  0  0  0  0  0  0  0  0
    2.2766   -6.8658    0.0000 C   0  0  0  0  0  0  0  0  0  0  0  0
    3.5550   -7.6505    0.0000 C   0  0  0  0  0  0  0  0  0  0  0  0
    4.8737   -6.9357    0.0000 C   0  0  0  0  0  0  0  0  0  0  0  0
    4.9141   -5.4363    0.0000 C   0  0  0  0  0  0  0  0  0  0  0  0
    3.6357   -4.6516    0.0000 C   0  0  0  0  0  0  0  0  0  0  0  0
   -0.3330    1.0990    0.0000 C   0  0  0  0  0  0  0  0  0  0  0  0
    0.1580    2.1810    0.0000 C   0  0  0  0  0  0  0  0  0  0  0  0
    0.1580    0.5500    0.0000 C   0  0  0  0  0  0  0  0  0  0  0  0
    1.5910   -0.1500    0.0000 C   0  0  0  0  0  0  0  0  0  0  0  0
    1.3390   -1.5140    0.0000 C   0  0  0  0  0  0  0  0  0  0  0  0
  1  2  1  0  0  0  0
  2  3  2  0  0  0  0
  3  4  1  0  0  0  0
  4  5  2  0  0  0  0
  5  6  1  0  0  0  0
  6  7  2  0  0  0  0
  2  7  1  0  0  0  0
  6  8  1  0  0  0  0
  8  9  1  0  0  0  0
  9 10  1  0  0  0  0
 10 11  2  0  0  0  0
 11 12  1  0  0  0  0
 12 13  1  0  0  0  0
 12 14  2  0  0  0  0
 14 15  1  0  0  0  0
 14 16  1  0  0  0  0
 16 17  1  0  0  0  0
 16 18  2  0  0  0  0
 10 18  1  0  0  0  0
  8 19  1  0  0  0  0
 19 20  2  0  0  0  0
 19 21  1  0  0  0  0
 22 21  1  6  0  0  0
 22 23  1  0  0  0  0
 23 24  1  0  0  0  0
 24 25  1  0  0  0  0
 25 26  1  0  0  0  0
 26 27  1  0  0  0  0
 27 28  1  0  0  0  0
 28 29  2  0  0  0  0
 29 30  1  0  0  0  0
 30 31  2  0  0  0  0
 31 32  1  0  0  0  0
 32 33  2  0  0  0  0
 28 33  1  0  0  0  0
 24 34  1  0  0  0  0
 34 35  1  0  0  0  0
 35 36  1  0  0  0  0
 22 36  1  0  0  0  0
 36 37  1  0  0  0  0
 37 38  1  0  0  0  0
 24 38  1  0  0  0  0
M  END
> <chemblId>
CHEMBL1779140

> <bioactivity__type>
IC50

> <units>
nM

> <value>
1.1

$$$$

  CDK     11301514152D 0   0.00000     0.00000     0

 28 31  0  0  0  0              1 V2000 
  -10.1002   -0.7500    0.0000 C   0  0  0  0  0  0  0  0  0  0  0  0
   -8.8012   -1.5000    0.0000 C   0  0  0  0  0  0  0  0  0  0  0  0
   -7.5021   -0.7500    0.0000 N   0  0  0  0  0  0  0  0  0  0  0  0
   -6.2031   -1.5000    0.0000 C   0  0  0  0  0  0  0  0  0  0  0  0
   -4.9041   -0.7500    0.0000 C   0  0  0  0  0  0  0  0  0  0  0  0
   -4.9041    0.7500    0.0000 N   0  0  0  0  0  0  0  0  0  0  0  0
   -3.6050    1.5000    0.0000 C   0  0  0  0  0  0  0  0  0  0  0  0
   -2.3060    0.7500    0.0000 C   0  0  0  0  0  0  0  0  0  0  0  0
   -2.3060   -0.7500    0.0000 C   0  0  0  0  0  0  0  0  0  0  0  0
   -1.0070   -1.5000    0.0000 C   0  0  0  0  0  0  0  0  0  0  0  0
    0.2930   -0.7500    0.0000 C   0  0  0  0  0  0  0  0  0  0  0  0
    0.2930    0.7500    0.0000 C   0  0  0  0  0  0  0  0  0  0  0  0
    1.7190    1.2130    0.0000 C   0  0  0  0  0  0  0  0  0  0  0  0
    2.6010   -0.0000    0.0000 C   0  0  0  0  0  0  0  0  0  0  0  0
    1.7190   -1.2140    0.0000 N   0  0  0  0  0  0  0  0  0  0  0  0
    2.1822   -2.6407    0.0000 S   0  0  0  0  0  0  0  0  0  0  0  0
    0.6968   -2.8491    0.0000 O   0  0  0  0  0  0  0  0  0  0  0  0
    2.1296   -4.1398    0.0000 O   0  0  0  0  0  0  0  0  0  0  0  0
    3.6494   -2.9528    0.0000 C   0  0  0  0  0  0  0  0  0  0  0  0
    4.1126   -4.3795    0.0000 C   0  0  0  0  0  0  0  0  0  0  0  0
    5.5798   -4.6917    0.0000 C   0  0  0  0  0  0  0  0  0  0  0  0
    6.5837   -3.5772    0.0000 C   0  0  0  0  0  0  0  0  0  0  0  0
    6.1205   -2.1505    0.0000 C   0  0  0  0  0  0  0  0  0  0  0  0
    4.6533   -1.8383    0.0000 C   0  0  0  0  0  0  0  0  0  0  0  0
    4.1901   -0.4117    0.0000 Br  0  0  0  0  0  0  0  0  0  0  0  0
   -1.0070    1.5000    0.0000 C   0  0  0  0  0  0  0  0  0  0  0  0
   -6.2031    1.5000    0.0000 C   0  0  0  0  0  0  0  0  0  0  0  0
   -7.5022    0.7500    0.0000 C   0  0  0  0  0  0  0  0  0  0  0  0
  1  2  1  0  0  0  0
  2  3  1  0  0  0  0
  3  4  1  0  0  0  0
  4  5  1  0  0  0  0
  5  6  1  0  0  0  0
  6  7  1  0  0  0  0
  7  8  1  0  0  0  0
  8  9  2  0  0  0  0
  9 10  1  0  0  0  0
 10 11  2  0  0  0  0
 11 12  1  0  0  0  0
 12 13  1  0  0  0  0
 13 14  2  0  0  0  0
 14 15  1  0  0  0  0
 11 15  1  0  0  0  0
 15 16  1  0  0  0  0
 16 17  2  0  0  0  0
 16 18  2  0  0  0  0
 16 19  1  0  0  0  0
 19 20  2  0  0  0  0
 20 21  1  0  0  0  0
 21 22  2  0  0  0  0
 22 23  1  0  0  0  0
 23 24  2  0  0  0  0
 19 24  1  0  0  0  0
 24 25  1  0  0  0  0
 12 26  2  0  0  0  0
  8 26  1  0  0  0  0
  6 27  1  0  0  0  0
 27 28  1  0  0  0  0
  3 28  1  0  0  0  0
M  END
> <chemblId>
CHEMBL1784916

> <bioactivity__type>
IC50

> <units>
nM

> <value>
1425.0

$$$$

  CDK     11301514152D 0   0.00000     0.00000     0

 39 42  0  0  0  0              1 V2000 
   -9.0933    7.8210    0.0000 C   0  0  0  0  0  0  0  0  0  0  0  0
   -7.7942    7.0710    0.0000 C   0  0  0  0  0  0  0  0  0  0  0  0
   -6.4952    7.8210    0.0000 N   0  0  0  0  0  0  0  0  0  0  0  0
   -5.1962    7.0710    0.0000 C   0  0  0  0  0  0  0  0  0  0  0  0
   -5.1962    5.5710    0.0000 C   0  0  0  0  0  0  0  0  0  0  0  0
   -3.8971    4.8210    0.0000 C   0  0  0  0  0  0  0  0  0  0  0  0
   -2.5981    5.5710    0.0000 N   0  0  0  0  0  0  0  0  0  0  0  0
   -1.2990    4.8210    0.0000 C   0  0  0  0  0  0  0  0  0  0  0  0
   -1.2990    3.3210    0.0000 C   0  0  0  0  0  0  0  0  0  0  0  0
    0.0000    2.5710    0.0000 C   0  0  0  0  0  0  0  0  0  0  0  0
    0.0000    1.0710    0.0000 C   0  0  0  0  0  0  0  0  0  0  0  0
    1.2990    0.3210    0.0000 C   0  0  0  0  0  0  0  0  0  0  0  0
    1.2990   -1.1790    0.0000 C   0  0  0  0  0  0  0  0  0  0  0  0
    0.0000   -1.9290    0.0000 C   0  0  0  0  0  0  0  0  0  0  0  0
   -1.2990   -1.1790    0.0000 C   0  0  0  0  0  0  0  0  0  0  0  0
   -1.2990    0.3210    0.0000 C   0  0  0  0  0  0  0  0  0  0  0  0
    1.2990    3.3210    0.0000 C   0  0  0  0  0  0  0  0  0  0  0  0
    2.5981    2.5710    0.0000 C   0  0  0  0  0  0  0  0  0  0  0  0
    3.8971    3.3210    0.0000 C   0  0  0  0  0  0  0  0  0  0  0  0
    3.8971    4.8210    0.0000 C   0  0  0  0  0  0  0  0  0  0  0  0
    2.5981    5.5710    0.0000 C   0  0  0  0  0  0  0  0  0  0  0  0
    1.2990    4.8210    0.0000 C   0  0  0  0  0  0  0  0  0  0  0  0
   -2.5981    7.0710    0.0000 C   0  0  0  0  0  0  0  0  0  0  0  0
   -3.8971    7.8210    0.0000 C   0  0  0  0  0  0  0  0  0  0  0  0
   -6.4952    9.3210    0.0000 C   0  0  0  0  0  0  0  0  0  0  0  0
   -5.1962   10.0710    0.0000 O   0  0  0  0  0  0  0  0  0  0  0  0
   -7.7942   10.0710    0.0000 C   0  0  0  0  0  0  0  0  0  0  0  0
   -7.7942   11.5710    0.0000 C   0  0  0  0  0  0  0  0  0  0  0  0
   -6.4952   12.3210    0.0000 C   0  0  0  0  0  0  0  0  0  0  0  0
   -6.4952   13.8210    0.0000 C   0  0  0  0  0  0  0  0  0  0  0  0
   -7.7942   14.5710    0.0000 C   0  0  0  0  0  0  0  0  0  0  0  0
   -9.0933   13.8210    0.0000 C   0  0  0  0  0  0  0  0  0  0  0  0
   -9.0933   12.3210    0.0000 C   0  0  0  0  0  0  0  0  0  0  0  0
   -7.7942   16.0710    0.0000 S   0  0  0  0  0  0  0  0  0  0  0  0
   -6.3170   15.8105    0.0000 O   0  0  0  0  0  0  0  0  0  0  0  0
   -7.2812   17.4805    0.0000 O   0  0  0  0  0  0  0  0  0  0  0  0
   -9.0933   16.8210    0.0000 N   0  0  0  0  0  0  0  0  0  0  0  0
   -9.0933   18.3210    0.0000 C   0  0  0  0  0  0  0  0  0  0  0  0
  -10.3923   16.0710    0.0000 C   0  0  0  0  0  0  0  0  0  0  0  0
  1  2  1  0  0  0  0
  2  3  1  0  0  0  0
  3  4  1  0  0  0  0
  4  5  1  0  0  0  0
  5  6  1  0  0  0  0
  6  7  1  0  0  0  0
  7  8  1  0  0  0  0
  8  9  1  0  0  0  0
  9 10  1  0  0  0  0
 10 11  1  0  0  0  0
 11 12  2  0  0  0  0
 12 13  1  0  0  0  0
 13 14  2  0  0  0  0
 14 15  1  0  0  0  0
 15 16  2  0  0  0  0
 11 16  1  0  0  0  0
 10 17  1  0  0  0  0
 17 18  2  0  0  0  0
 18 19  1  0  0  0  0
 19 20  2  0  0  0  0
 20 21  1  0  0  0  0
 21 22  2  0  0  0  0
 17 22  1  0  0  0  0
  7 23  1  0  0  0  0
 23 24  1  0  0  0  0
  4 24  1  0  0  0  0
  3 25  1  0  0  0  0
 25 26  2  0  0  0  0
 25 27  1  0  0  0  0
 27 28  1  0  0  0  0
 28 29  2  0  0  0  0
 29 30  1  0  0  0  0
 30 31  2  0  0  0  0
 31 32  1  0  0  0  0
 32 33  2  0  0  0  0
 28 33  1  0  0  0  0
 31 34  1  0  0  0  0
 34 35  2  0  0  0  0
 34 36  2  0  0  0  0
 34 37  1  0  0  0  0
 37 38  1  0  0  0  0
 37 39  1  0  0  0  0
M  END
> <chemblId>
CHEMBL179993

> <bioactivity__type>
IC50

> <units>
nM

> <value>
400.0

$$$$

  CDK     11301514152D 0   0.00000     0.00000     0

 34 36  0  0  0  0              1 V2000 
    9.0932   -1.5000    0.0000 C   0  0  0  0  0  0  0  0  0  0  0  0
    7.7942   -0.7500    0.0000 N   0  0  0  0  0  0  0  0  0  0  0  0
    7.7941    0.7500    0.0000 C   0  0  0  0  0  0  0  0  0  0  0  0
    6.4951   -1.5000    0.0000 C   0  0  0  0  0  0  0  0  0  0  0  0
    5.1961   -0.7500    0.0000 C   0  0  0  0  0  0  0  0  0  0  0  0
    3.8970   -1.5000    0.0000 N   0  0  0  0  0  0  0  0  0  0  0  0
    3.8971   -3.0000    0.0000 C   0  0  0  0  0  0  0  0  0  0  0  0
    2.5980   -0.7500    0.0000 C   0  0  0  0  0  0  0  0  0  0  0  0
    2.5980    0.7500    0.0000 C   0  0  0  0  0  0  0  0  0  0  0  0
    1.2990    1.5000    0.0000 C   0  0  0  0  0  0  0  0  0  0  0  0
    1.2990    3.0000    0.0000 C   0  0  0  0  0  0  0  0  0  0  0  0
   -0.0000    0.7500    0.0000 C   0  0  0  0  0  0  0  0  0  0  0  0
   -1.2990    1.5000    0.0000 C   0  0  0  0  0  0  0  0  0  0  0  0
   -2.5980    0.7500    0.0000 C   0  0  0  0  0  0  0  0  0  0  0  0
   -3.8970    1.5000    0.0000 N   0  0  0  0  0  0  0  0  0  0  0  0
   -5.1961    0.7500    0.0000 C   0  0  0  0  0  0  0  0  0  0  0  0
   -5.1961   -0.7500    0.0000 O   0  0  0  0  0  0  0  0  0  0  0  0
   -6.4951    1.5000    0.0000 C   0  0  0  0  0  0  0  0  0  0  0  0
   -7.7942    0.7500    0.0000 C   0  0  0  0  0  0  0  0  0  0  0  0
   -9.0932    1.5000    0.0000 C   0  0  0  0  0  0  0  0  0  0  0  0
   -9.0932    3.0000    0.0000 C   0  0  0  0  0  0  0  0  0  0  0  0
  -10.3922    3.7500    0.0000 C   0  0  0  0  0  0  0  0  0  0  0  0
  -11.6913    2.9999    0.0000 C   0  0  0  0  0  0  0  0  0  0  0  0
  -12.9903    3.7499    0.0000 O   0  0  0  0  0  0  0  0  0  0  0  0
  -14.2894    2.9999    0.0000 C   0  0  0  0  0  0  0  0  0  0  0  0
  -15.5884    3.7499    0.0000 F   0  0  0  0  0  0  0  0  0  0  0  0
  -15.2535    1.8509    0.0000 F   0  0  0  0  0  0  0  0  0  0  0  0
  -13.3252    1.8509    0.0000 F   0  0  0  0  0  0  0  0  0  0  0  0
  -11.6913    1.4999    0.0000 C   0  0  0  0  0  0  0  0  0  0  0  0
  -10.3922    0.7500    0.0000 C   0  0  0  0  0  0  0  0  0  0  0  0
   -2.5980   -0.7500    0.0000 C   0  0  0  0  0  0  0  0  0  0  0  0
   -1.2990   -1.5000    0.0000 C   0  0  0  0  0  0  0  0  0  0  0  0
   -0.0000   -0.7500    0.0000 C   0  0  0  0  0  0  0  0  0  0  0  0
    1.2990   -1.5000    0.0000 N   0  0  0  0  0  0  0  0  0  0  0  0
  1  2  1  0  0  0  0
  2  3  1  0  0  0  0
  2  4  1  0  0  0  0
  4  5  1  0  0  0  0
  5  6  1  0  0  0  0
  6  7  1  0  0  0  0
  6  8  1  0  0  0  0
  8  9  2  0  0  0  0
  9 10  1  0  0  0  0
 10 11  1  0  0  0  0
 10 12  2  0  0  0  0
 12 13  1  0  0  0  0
 13 14  2  0  0  0  0
 14 15  1  0  0  0  0
 15 16  1  0  0  0  0
 16 17  2  0  0  0  0
 16 18  1  0  0  0  0
 18 19  2  0  0  0  0
 19 20  1  0  0  0  0
 20 21  2  0  0  0  0
 21 22  1  0  0  0  0
 22 23  2  0  0  0  0
 23 24  1  0  0  0  0
 24 25  1  0  0  0  0
 25 26  1  0  0  0  0
 25 27  1  0  0  0  0
 25 28  1  0  0  0  0
 23 29  1  0  0  0  0
 29 30  2  0  0  0  0
 20 30  1  0  0  0  0
 14 31  1  0  0  0  0
 31 32  2  0  0  0  0
 32 33  1  0  0  0  0
 12 33  1  0  0  0  0
 33 34  2  0  0  0  0
  8 34  1  0  0  0  0
M  END
> <chemblId>
CHEMBL189118

> <bioactivity__type>
IC50

> <units>
nM

> <value>
1300.0

$$$$
 stripped
BRStripMol11301514152D 0   0.00000     0.00000     0
This file has been stripped
 27 29  0  0  0  0              1 V2000 
   -5.8874    6.1510    0.0000 C   0  0  0  0  0  0  0  0  0  0  0  0
   -4.4101    6.4115    0.0000 C   0  0  0  0  0  0  0  0  0  0  0  0
   -3.8971    7.8210    0.0000 N   0  3  0  0  0  0  0  0  0  0  0  0
   -2.5981    7.0710    0.0000 C   0  0  0  0  0  0  0  0  0  0  0  0
   -2.5981    5.5710    0.0000 C   0  0  0  0  0  0  0  0  0  0  0  0
   -1.2990    4.8210    0.0000 O   0  0  0  0  0  0  0  0  0  0  0  0
   -1.2990    3.3210    0.0000 C   0  0  0  0  0  0  0  0  0  0  0  0
   -2.5981    2.5710    0.0000 O   0  0  0  0  0  0  0  0  0  0  0  0
    0.0000    2.5710    0.0000 C   0  0  0  0  0  0  0  0  0  0  0  0
    1.4772    2.3105    0.0000 O   0  0  0  0  0  0  0  0  0  0  0  0
    0.0000    1.0710    0.0000 C   0  0  0  0  0  0  0  0  0  0  0  0
    1.2990    0.3210    0.0000 C   0  0  0  0  0  0  0  0  0  0  0  0
    1.2990   -1.1790    0.0000 C   0  0  0  0  0  0  0  0  0  0  0  0
    0.0000   -1.9290    0.0000 C   0  0  0  0  0  0  0  0  0  0  0  0
   -1.2990   -1.1790    0.0000 C   0  0  0  0  0  0  0  0  0  0  0  0
   -1.2990    0.3210    0.0000 C   0  0  0  0  0  0  0  0  0  0  0  0
    0.5130    3.9805    0.0000 C   0  0  0  0  0  0  0  0  0  0  0  0
    1.9902    4.2410    0.0000 C   0  0  0  0  0  0  0  0  0  0  0  0
    2.5033    5.6506    0.0000 C   0  0  0  0  0  0  0  0  0  0  0  0
    1.5391    6.7996    0.0000 C   0  0  0  0  0  0  0  0  0  0  0  0
    0.0619    6.5391    0.0000 C   0  0  0  0  0  0  0  0  0  0  0  0
   -0.4512    5.1296    0.0000 C   0  0  0  0  0  0  0  0  0  0  0  0
   -2.9329    8.9701    0.0000 C   0  0  0  0  0  0  0  0  0  0  0  0
   -3.4460   10.3796    0.0000 C   0  0  0  0  0  0  0  0  0  0  0  0
   -4.9232   10.6401    0.0000 C   0  0  0  0  0  0  0  0  0  0  0  0
   -5.8874    9.4910    0.0000 C   0  0  0  0  0  0  0  0  0  0  0  0
   -5.3743    8.0815    0.0000 C   0  0  0  0  0  0  0  0  0  0  0  0
  1  2  1  0  0  0  0
  2  3  1  0  0  0  0
  3  4  1  0  0  0  0
  4  5  1  0  0  0  0
  5  6  1  0  0  0  0
  6  7  1  0  0  0  0
  7  8  2  0  0  0  0
  7  9  1  0  0  0  0
  9 10  1  0  0  0  0
  9 11  1  0  0  0  0
 11 12  2  0  0  0  0
 12 13  1  0  0  0  0
 13 14  2  0  0  0  0
 14 15  1  0  0  0  0
 15 16  2  0  0  0  0
 11 16  1  0  0  0  0
  9 17  1  0  0  0  0
 17 18  2  0  0  0  0
 18 19  1  0  0  0  0
 19 20  2  0  0  0  0
 20 21  1  0  0  0  0
 21 22  2  0  0  0  0
 17 22  1  0  0  0  0
  3 23  1  0  0  0  0
 23 24  1  0  0  0  0
 24 25  1  0  0  0  0
 25 26  1  0  0  0  0
 26 27  1  0  0  0  0
  3 27  1  0  0  0  0
M  END
> <chemblId>
CHEMBL1909073

> <bioactivity__type>
IC50

> <units>
nM

> <value>
35.0

$$$$

  CDK     11301514152D 0   0.00000     0.00000     0

 30 33  0  0  0  0              1 V2000 
   -7.5041   12.7489    0.0000 C   0  0  0  0  0  0  0  0  0  0  0  0
   -8.8030   11.9987    0.0000 C   0  0  0  0  0  0  0  0  0  0  0  0
  -10.1021   12.7485    0.0000 C   0  0  0  0  0  0  0  0  0  0  0  0
  -11.4011   11.9983    0.0000 N   0  0  0  0  0  0  0  0  0  0  0  0
  -11.4008   10.4983    0.0000 C   0  0  0  0  0  0  0  0  0  0  0  0
  -10.1016    9.7485    0.0000 C   0  0  0  0  0  0  0  0  0  0  0  0
   -8.8027   10.4987    0.0000 C   0  0  0  0  0  0  0  0  0  0  0  0
   -7.5036    9.7489    0.0000 N   0  0  0  0  0  0  0  0  0  0  0  0
   -7.5033    8.2489    0.0000 C   0  0  0  0  0  0  0  0  0  0  0  0
   -6.2042    7.4991    0.0000 C   0  0  0  0  0  0  0  0  0  0  0  0
   -4.9052    8.2494    0.0000 N   0  0  0  0  0  0  0  0  0  0  0  0
   -4.9055    9.7494    0.0000 C   0  0  0  0  0  0  0  0  0  0  0  0
   -6.2047   10.4991    0.0000 C   0  0  0  0  0  0  0  0  0  0  0  0
   -3.6061    7.4996    0.0000 C   0  0  0  0  0  0  0  0  0  0  0  0
   -2.3072    8.2498    0.0000 O   0  0  0  0  0  0  0  0  0  0  0  0
   -3.6058    5.9996    0.0000 C   0  0  0  0  0  0  0  0  0  0  0  0
   -2.3067    5.2498    0.0000 C   0  0  0  0  0  0  0  0  0  0  0  0
   -2.3064    3.7498    0.0000 N   0  0  0  0  0  0  0  0  0  0  0  0
   -1.0072    3.0000    0.0000 S   0  0  0  0  0  0  0  0  0  0  0  0
    0.4700    2.7398    0.0000 O   0  0  0  0  0  0  0  0  0  0  0  0
   -0.4945    4.4096    0.0000 O   0  0  0  0  0  0  0  0  0  0  0  0
   -1.0070    1.5000    0.0000 C   0  0  0  0  0  0  0  0  0  0  0  0
   -2.3060    0.7500    0.0000 C   0  0  0  0  0  0  0  0  0  0  0  0
   -2.3060   -0.7500    0.0000 C   0  0  0  0  0  0  0  0  0  0  0  0
   -1.0070   -1.5000    0.0000 C   0  0  0  0  0  0  0  0  0  0  0  0
    0.2930   -0.7500    0.0000 C   0  0  0  0  0  0  0  0  0  0  0  0
    1.7190   -1.2140    0.0000 N   0  0  0  0  0  0  0  0  0  0  0  0
    2.6010    0.0000    0.0000 S   0  0  0  0  0  0  0  0  0  0  0  0
    1.7190    1.2140    0.0000 N   0  0  0  0  0  0  0  0  0  0  0  0
    0.2930    0.7500    0.0000 C   0  0  0  0  0  0  0  0  0  0  0  0
  1  2  1  0  0  0  0
  2  3  2  0  0  0  0
  3  4  1  0  0  0  0
  4  5  2  0  0  0  0
  5  6  1  0  0  0  0
  6  7  2  0  0  0  0
  2  7  1  0  0  0  0
  7  8  1  0  0  0  0
  8  9  1  0  0  0  0
  9 10  1  0  0  0  0
 10 11  1  0  0  0  0
 11 12  1  0  0  0  0
 12 13  1  0  0  0  0
  8 13  1  0  0  0  0
 11 14  1  0  0  0  0
 14 15  2  0  0  0  0
 14 16  1  0  0  0  0
 16 17  1  0  0  0  0
 17 18  1  0  0  0  0
 18 19  1  0  0  0  0
 19 20  2  0  0  0  0
 19 21  2  0  0  0  0
 19 22  1  0  0  0  0
 22 23  2  0  0  0  0
 23 24  1  0  0  0  0
 24 25  2  0  0  0  0
 25 26  1  0  0  0  0
 26 27  2  0  0  0  0
 27 28  1  0  0  0  0
 28 29  1  0  0  0  0
 29 30  2  0  0  0  0
 22 30  1  0  0  0  0
 26 30  1  0  0  0  0
M  END
> <chemblId>
CHEMBL1939954

> <bioactivity__type>
IC50

> <units>
nM

> <value>
2000.0

$$$$

  CDK     11301514152D 0   0.00000     0.00000     0

 30 33  0  0  0  0              1 V2000 
  -10.1024   14.2485    0.0000 Cl  0  0  0  0  0  0  0  0  0  0  0  0
  -10.1021   12.7485    0.0000 C   0  0  0  0  0  0  0  0  0  0  0  0
  -11.4011   11.9983    0.0000 C   0  0  0  0  0  0  0  0  0  0  0  0
  -11.4008   10.4983    0.0000 C   0  0  0  0  0  0  0  0  0  0  0  0
  -10.1016    9.7485    0.0000 N   0  0  0  0  0  0  0  0  0  0  0  0
   -8.8027   10.4987    0.0000 C   0  0  0  0  0  0  0  0  0  0  0  0
   -8.8030   11.9987    0.0000 C   0  0  0  0  0  0  0  0  0  0  0  0
   -7.5036    9.7489    0.0000 N   0  0  0  0  0  0  0  0  0  0  0  0
   -7.5033    8.2489    0.0000 C   0  0  0  0  0  0  0  0  0  0  0  0
   -6.2042    7.4991    0.0000 C   0  0  0  0  0  0  0  0  0  0  0  0
   -4.9052    8.2494    0.0000 N   0  0  0  0  0  0  0  0  0  0  0  0
   -4.9055    9.7494    0.0000 C   0  0  0  0  0  0  0  0  0  0  0  0
   -6.2047   10.4991    0.0000 C   0  0  0  0  0  0  0  0  0  0  0  0
   -3.6061    7.4996    0.0000 C   0  0  0  0  0  0  0  0  0  0  0  0
   -2.3072    8.2498    0.0000 O   0  0  0  0  0  0  0  0  0  0  0  0
   -3.6058    5.9996    0.0000 C   0  0  0  0  0  0  0  0  0  0  0  0
   -2.3067    5.2498    0.0000 C   0  0  0  0  0  0  0  0  0  0  0  0
   -2.3064    3.7498    0.0000 N   0  0  0  0  0  0  0  0  0  0  0  0
   -1.0072    3.0000    0.0000 S   0  0  0  0  0  0  0  0  0  0  0  0
    0.4700    2.7398    0.0000 O   0  0  0  0  0  0  0  0  0  0  0  0
   -0.4945    4.4096    0.0000 O   0  0  0  0  0  0  0  0  0  0  0  0
   -1.0070    1.5000    0.0000 C   0  0  0  0  0  0  0  0  0  0  0  0
   -2.3060    0.7500    0.0000 C   0  0  0  0  0  0  0  0  0  0  0  0
   -2.3060   -0.7500    0.0000 C   0  0  0  0  0  0  0  0  0  0  0  0
   -1.0070   -1.5000    0.0000 C   0  0  0  0  0  0  0  0  0  0  0  0
    0.2930   -0.7500    0.0000 C   0  0  0  0  0  0  0  0  0  0  0  0
    1.7190   -1.2140    0.0000 N   0  0  0  0  0  0  0  0  0  0  0  0
    2.6010    0.0000    0.0000 S   0  0  0  0  0  0  0  0  0  0  0  0
    1.7190    1.2140    0.0000 N   0  0  0  0  0  0  0  0  0  0  0  0
    0.2930    0.7500    0.0000 C   0  0  0  0  0  0  0  0  0  0  0  0
  1  2  1  0  0  0  0
  2  3  2  0  0  0  0
  3  4  1  0  0  0  0
  4  5  2  0  0  0  0
  5  6  1  0  0  0  0
  6  7  2  0  0  0  0
  2  7  1  0  0  0  0
  6  8  1  0  0  0  0
  8  9  1  0  0  0  0
  9 10  1  0  0  0  0
 10 11  1  0  0  0  0
 11 12  1  0  0  0  0
 12 13  1  0  0  0  0
  8 13  1  0  0  0  0
 11 14  1  0  0  0  0
 14 15  2  0  0  0  0
 14 16  1  0  0  0  0
 16 17  1  0  0  0  0
 17 18  1  0  0  0  0
 18 19  1  0  0  0  0
 19 20  2  0  0  0  0
 19 21  2  0  0  0  0
 19 22  1  0  0  0  0
 22 23  2  0  0  0  0
 23 24  1  0  0  0  0
 24 25  2  0  0  0  0
 25 26  1  0  0  0  0
 26 27  2  0  0  0  0
 27 28  1  0  0  0  0
 28 29  1  0  0  0  0
 29 30  2  0  0  0  0
 22 30  1  0  0  0  0
 26 30  1  0  0  0  0
M  END
> <chemblId>
CHEMBL1939957

> <bioactivity__type>
IC50

> <units>
nM

> <value>
4500.0

$$$$

  CDK     11301514152D 0   0.00000     0.00000     0

 30 33  0  0  0  0              1 V2000 
  -12.7002   12.7481    0.0000 Br  0  0  0  0  0  0  0  0  0  0  0  0
  -11.4011   11.9983    0.0000 C   0  0  0  0  0  0  0  0  0  0  0  0
  -11.4008   10.4983    0.0000 C   0  0  0  0  0  0  0  0  0  0  0  0
  -10.1016    9.7485    0.0000 C   0  0  0  0  0  0  0  0  0  0  0  0
   -8.8027   10.4987    0.0000 C   0  0  0  0  0  0  0  0  0  0  0  0
   -8.8030   11.9987    0.0000 N   0  0  0  0  0  0  0  0  0  0  0  0
  -10.1021   12.7485    0.0000 C   0  0  0  0  0  0  0  0  0  0  0  0
   -7.5036    9.7489    0.0000 N   0  0  0  0  0  0  0  0  0  0  0  0
   -7.5033    8.2489    0.0000 C   0  0  0  0  0  0  0  0  0  0  0  0
   -6.2042    7.4991    0.0000 C   0  0  0  0  0  0  0  0  0  0  0  0
   -4.9052    8.2494    0.0000 N   0  0  0  0  0  0  0  0  0  0  0  0
   -4.9055    9.7494    0.0000 C   0  0  0  0  0  0  0  0  0  0  0  0
   -6.2047   10.4991    0.0000 C   0  0  0  0  0  0  0  0  0  0  0  0
   -3.6061    7.4996    0.0000 C   0  0  0  0  0  0  0  0  0  0  0  0
   -2.3072    8.2498    0.0000 O   0  0  0  0  0  0  0  0  0  0  0  0
   -3.6058    5.9996    0.0000 C   0  0  0  0  0  0  0  0  0  0  0  0
   -2.3067    5.2498    0.0000 C   0  0  0  0  0  0  0  0  0  0  0  0
   -2.3064    3.7498    0.0000 N   0  0  0  0  0  0  0  0  0  0  0  0
   -1.0072    3.0000    0.0000 S   0  0  0  0  0  0  0  0  0  0  0  0
    0.4700    2.7398    0.0000 O   0  0  0  0  0  0  0  0  0  0  0  0
   -0.4945    4.4096    0.0000 O   0  0  0  0  0  0  0  0  0  0  0  0
   -1.0070    1.5000    0.0000 C   0  0  0  0  0  0  0  0  0  0  0  0
   -2.3060    0.7500    0.0000 C   0  0  0  0  0  0  0  0  0  0  0  0
   -2.3060   -0.7500    0.0000 C   0  0  0  0  0  0  0  0  0  0  0  0
   -1.0070   -1.5000    0.0000 C   0  0  0  0  0  0  0  0  0  0  0  0
    0.2930   -0.7500    0.0000 C   0  0  0  0  0  0  0  0  0  0  0  0
    1.7190   -1.2140    0.0000 N   0  0  0  0  0  0  0  0  0  0  0  0
    2.6010    0.0000    0.0000 S   0  0  0  0  0  0  0  0  0  0  0  0
    1.7190    1.2140    0.0000 N   0  0  0  0  0  0  0  0  0  0  0  0
    0.2930    0.7500    0.0000 C   0  0  0  0  0  0  0  0  0  0  0  0
  1  2  1  0  0  0  0
  2  3  2  0  0  0  0
  3  4  1  0  0  0  0
  4  5  2  0  0  0  0
  5  6  1  0  0  0  0
  6  7  2  0  0  0  0
  2  7  1  0  0  0  0
  5  8  1  0  0  0  0
  8  9  1  0  0  0  0
  9 10  1  0  0  0  0
 10 11  1  0  0  0  0
 11 12  1  0  0  0  0
 12 13  1  0  0  0  0
  8 13  1  0  0  0  0
 11 14  1  0  0  0  0
 14 15  2  0  0  0  0
 14 16  1  0  0  0  0
 16 17  1  0  0  0  0
 17 18  1  0  0  0  0
 18 19  1  0  0  0  0
 19 20  2  0  0  0  0
 19 21  2  0  0  0  0
 19 22  1  0  0  0  0
 22 23  2  0  0  0  0
 23 24  1  0  0  0  0
 24 25  2  0  0  0  0
 25 26  1  0  0  0  0
 26 27  2  0  0  0  0
 27 28  1  0  0  0  0
 28 29  1  0  0  0  0
 29 30  2  0  0  0  0
 22 30  1  0  0  0  0
 26 30  1  0  0  0  0
M  END
> <chemblId>
CHEMBL1939962

> <bioactivity__type>
IC50

> <units>
nM

> <value>
320.0

$$$$

  CDK     11301514152D 0   0.00000     0.00000     0

 30 33  0  0  0  0              1 V2000 
  -12.7002   12.7481    0.0000 Br  0  0  0  0  0  0  0  0  0  0  0  0
  -11.4011   11.9983    0.0000 C   0  0  0  0  0  0  0  0  0  0  0  0
  -11.4008   10.4983    0.0000 C   0  0  0  0  0  0  0  0  0  0  0  0
  -10.1016    9.7485    0.0000 C   0  0  0  0  0  0  0  0  0  0  0  0
   -8.8027   10.4987    0.0000 C   0  0  0  0  0  0  0  0  0  0  0  0
   -8.8030   11.9987    0.0000 N   0  0  0  0  0  0  0  0  0  0  0  0
  -10.1021   12.7485    0.0000 C   0  0  0  0  0  0  0  0  0  0  0  0
   -7.5036    9.7489    0.0000 N   0  0  0  0  0  0  0  0  0  0  0  0
   -7.5033    8.2489    0.0000 C   0  0  0  0  0  0  0  0  0  0  0  0
   -6.2042    7.4991    0.0000 C   0  0  0  0  0  0  0  0  0  0  0  0
   -4.9052    8.2494    0.0000 N   0  0  0  0  0  0  0  0  0  0  0  0
   -4.9055    9.7494    0.0000 C   0  0  0  0  0  0  0  0  0  0  0  0
   -6.2047   10.4991    0.0000 C   0  0  0  0  0  0  0  0  0  0  0  0
   -3.6061    7.4996    0.0000 C   0  0  0  0  0  0  0  0  0  0  0  0
   -2.3072    8.2498    0.0000 O   0  0  0  0  0  0  0  0  0  0  0  0
   -3.6058    5.9996    0.0000 C   0  0  0  0  0  0  0  0  0  0  0  0
   -2.3067    5.2498    0.0000 C   0  0  0  0  0  0  0  0  0  0  0  0
   -2.3064    3.7498    0.0000 N   0  0  0  0  0  0  0  0  0  0  0  0
   -1.0072    3.0000    0.0000 S   0  0  0  0  0  0  0  0  0  0  0  0
    0.4700    2.7398    0.0000 O   0  0  0  0  0  0  0  0  0  0  0  0
   -0.4945    4.4096    0.0000 O   0  0  0  0  0  0  0  0  0  0  0  0
   -1.0070    1.5000    0.0000 C   0  0  0  0  0  0  0  0  0  0  0  0
   -2.3060    0.7500    0.0000 C   0  0  0  0  0  0  0  0  0  0  0  0
   -2.3060   -0.7500    0.0000 C   0  0  0  0  0  0  0  0  0  0  0  0
   -1.0070   -1.5000    0.0000 C   0  0  0  0  0  0  0  0  0  0  0  0
    0.2930   -0.7500    0.0000 C   0  0  0  0  0  0  0  0  0  0  0  0
    1.7190   -1.2140    0.0000 N   0  0  0  0  0  0  0  0  0  0  0  0
    2.6010    0.0000    0.0000 O   0  0  0  0  0  0  0  0  0  0  0  0
    1.7190    1.2140    0.0000 N   0  0  0  0  0  0  0  0  0  0  0  0
    0.2930    0.7500    0.0000 C   0  0  0  0  0  0  0  0  0  0  0  0
  1  2  1  0  0  0  0
  2  3  2  0  0  0  0
  3  4  1  0  0  0  0
  4  5  2  0  0  0  0
  5  6  1  0  0  0  0
  6  7  2  0  0  0  0
  2  7  1  0  0  0  0
  5  8  1  0  0  0  0
  8  9  1  0  0  0  0
  9 10  1  0  0  0  0
 10 11  1  0  0  0  0
 11 12  1  0  0  0  0
 12 13  1  0  0  0  0
  8 13  1  0  0  0  0
 11 14  1  0  0  0  0
 14 15  2  0  0  0  0
 14 16  1  0  0  0  0
 16 17  1  0  0  0  0
 17 18  1  0  0  0  0
 18 19  1  0  0  0  0
 19 20  2  0  0  0  0
 19 21  2  0  0  0  0
 19 22  1  0  0  0  0
 22 23  2  0  0  0  0
 23 24  1  0  0  0  0
 24 25  2  0  0  0  0
 25 26  1  0  0  0  0
 26 27  2  0  0  0  0
 27 28  1  0  0  0  0
 28 29  1  0  0  0  0
 29 30  2  0  0  0  0
 22 30  1  0  0  0  0
 26 30  1  0  0  0  0
M  END
> <chemblId>
CHEMBL1939968

> <bioactivity__type>
IC50

> <units>
nM

> <value>
1100.0

$$$$

  CDK     11301514152D 0   0.00000     0.00000     0

 29 32  0  0  0  0              1 V2000 
   -2.3072    8.2498    0.0000 O   0  0  0  0  0  0  0  0  0  0  0  0
   -3.6061    7.4996    0.0000 C   0  0  0  0  0  0  0  0  0  0  0  0
   -3.6058    5.9996    0.0000 C   0  0  0  0  0  0  0  0  0  0  0  0
   -2.3067    5.2498    0.0000 C   0  0  0  0  0  0  0  0  0  0  0  0
   -2.3064    3.7498    0.0000 N   0  0  0  0  0  0  0  0  0  0  0  0
   -1.0072    3.0000    0.0000 S   0  0  0  0  0  0  0  0  0  0  0  0
    0.4700    2.7398    0.0000 O   0  0  0  0  0  0  0  0  0  0  0  0
   -0.4945    4.4096    0.0000 O   0  0  0  0  0  0  0  0  0  0  0  0
   -1.0070    1.5000    0.0000 C   0  0  0  0  0  0  0  0  0  0  0  0
   -2.3060    0.7500    0.0000 C   0  0  0  0  0  0  0  0  0  0  0  0
   -2.3060   -0.7500    0.0000 C   0  0  0  0  0  0  0  0  0  0  0  0
   -1.0070   -1.5000    0.0000 C   0  0  0  0  0  0  0  0  0  0  0  0
    0.2930   -0.7500    0.0000 C   0  0  0  0  0  0  0  0  0  0  0  0
    1.7190   -1.2140    0.0000 N   0  0  0  0  0  0  0  0  0  0  0  0
    2.6010    0.0000    0.0000 O   0  0  0  0  0  0  0  0  0  0  0  0
    1.7190    1.2140    0.0000 N   0  0  0  0  0  0  0  0  0  0  0  0
    0.2930    0.7500    0.0000 C   0  0  0  0  0  0  0  0  0  0  0  0
   -4.9052    8.2494    0.0000 N   0  0  0  0  0  0  0  0  0  0  0  0
   -4.9055    9.7494    0.0000 C   0  0  0  0  0  0  0  0  0  0  0  0
   -6.2047   10.4991    0.0000 C   0  0  0  0  0  0  0  0  0  0  0  0
   -7.5036    9.7489    0.0000 N   0  0  0  0  0  0  0  0  0  0  0  0
   -7.5033    8.2489    0.0000 C   0  0  0  0  0  0  0  0  0  0  0  0
   -6.2042    7.4991    0.0000 C   0  0  0  0  0  0  0  0  0  0  0  0
   -8.8027   10.4987    0.0000 C   0  0  0  0  0  0  0  0  0  0  0  0
   -8.8030   11.9987    0.0000 C   0  0  0  0  0  0  0  0  0  0  0  0
  -10.1021   12.7485    0.0000 C   0  0  0  0  0  0  0  0  0  0  0  0
  -11.4011   11.9983    0.0000 N   0  0  0  0  0  0  0  0  0  0  0  0
  -11.4008   10.4983    0.0000 C   0  0  0  0  0  0  0  0  0  0  0  0
  -10.1016    9.7485    0.0000 C   0  0  0  0  0  0  0  0  0  0  0  0
  1  2  2  0  0  0  0
  2  3  1  0  0  0  0
  3  4  1  0  0  0  0
  4  5  1  0  0  0  0
  5  6  1  0  0  0  0
  6  7  2  0  0  0  0
  6  8  2  0  0  0  0
  6  9  1  0  0  0  0
  9 10  2  0  0  0  0
 10 11  1  0  0  0  0
 11 12  2  0  0  0  0
 12 13  1  0  0  0  0
 13 14  2  0  0  0  0
 14 15  1  0  0  0  0
 15 16  1  0  0  0  0
 16 17  2  0  0  0  0
  9 17  1  0  0  0  0
 13 17  1  0  0  0  0
  2 18  1  0  0  0  0
 18 19  1  0  0  0  0
 19 20  1  0  0  0  0
 20 21  1  0  0  0  0
 21 22  1  0  0  0  0
 22 23  1  0  0  0  0
 18 23  1  0  0  0  0
 21 24  1  0  0  0  0
 24 25  2  0  0  0  0
 25 26  1  0  0  0  0
 26 27  2  0  0  0  0
 27 28  1  0  0  0  0
 28 29  2  0  0  0  0
 24 29  1  0  0  0  0
M  END
> <chemblId>
CHEMBL1939969

> <bioactivity__type>
IC50

> <units>
nM

> <value>
2600.0

$$$$

  CDK     11301514152D 0   0.00000     0.00000     0

 31 34  0  0  0  0              1 V2000 
   -1.0072    3.0000    0.0000 F   0  0  0  0  0  0  0  0  0  0  0  0
   -1.0070    1.5000    0.0000 C   0  0  0  0  0  0  0  0  0  0  0  0
   -2.3060    0.7500    0.0000 C   0  0  0  0  0  0  0  0  0  0  0  0
   -2.3060   -0.7500    0.0000 C   0  0  0  0  0  0  0  0  0  0  0  0
   -1.0070   -1.5000    0.0000 C   0  0  0  0  0  0  0  0  0  0  0  0
    0.2930   -0.7500    0.0000 C   0  0  0  0  0  0  0  0  0  0  0  0
    1.7190   -1.2140    0.0000 N   0  0  0  0  0  0  0  0  0  0  0  0
    2.6010    0.0000    0.0000 O   0  0  0  0  0  0  0  0  0  0  0  0
    1.7190    1.2140    0.0000 N   0  0  0  0  0  0  0  0  0  0  0  0
    0.2930    0.7500    0.0000 C   0  0  0  0  0  0  0  0  0  0  0  0
   -1.0072   -3.0000    0.0000 S   0  0  0  0  0  0  0  0  0  0  0  0
   -0.4945   -4.4096    0.0000 O   0  0  0  0  0  0  0  0  0  0  0  0
    0.4700   -2.7398    0.0000 O   0  0  0  0  0  0  0  0  0  0  0  0
   -2.3064   -3.7498    0.0000 N   0  0  0  0  0  0  0  0  0  0  0  0
   -2.3067   -5.2498    0.0000 C   0  0  0  0  0  0  0  0  0  0  0  0
   -3.6058   -5.9996    0.0000 C   0  0  0  0  0  0  0  0  0  0  0  0
   -3.6061   -7.4996    0.0000 C   0  0  0  0  0  0  0  0  0  0  0  0
   -2.3072   -8.2498    0.0000 O   0  0  0  0  0  0  0  0  0  0  0  0
   -4.9052   -8.2494    0.0000 N   0  0  0  0  0  0  0  0  0  0  0  0
   -6.2042   -7.4991    0.0000 C   0  0  0  0  0  0  0  0  0  0  0  0
   -7.5033   -8.2489    0.0000 C   0  0  0  0  0  0  0  0  0  0  0  0
   -7.5036   -9.7489    0.0000 N   0  0  0  0  0  0  0  0  0  0  0  0
   -6.2047  -10.4991    0.0000 C   0  0  0  0  0  0  0  0  0  0  0  0
   -4.9055   -9.7494    0.0000 C   0  0  0  0  0  0  0  0  0  0  0  0
   -8.8027  -10.4987    0.0000 C   0  0  0  0  0  0  0  0  0  0  0  0
  -10.1016   -9.7485    0.0000 C   0  0  0  0  0  0  0  0  0  0  0  0
  -11.4008  -10.4983    0.0000 C   0  0  0  0  0  0  0  0  0  0  0  0
  -11.4011  -11.9983    0.0000 C   0  0  0  0  0  0  0  0  0  0  0  0
  -12.7002  -12.7481    0.0000 Br  0  0  0  0  0  0  0  0  0  0  0  0
  -10.1021  -12.7485    0.0000 C   0  0  0  0  0  0  0  0  0  0  0  0
   -8.8030  -11.9987    0.0000 N   0  0  0  0  0  0  0  0  0  0  0  0
  1  2  1  0  0  0  0
  2  3  2  0  0  0  0
  3  4  1  0  0  0  0
  4  5  2  0  0  0  0
  5  6  1  0  0  0  0
  6  7  2  0  0  0  0
  7  8  1  0  0  0  0
  8  9  1  0  0  0  0
  9 10  2  0  0  0  0
  2 10  1  0  0  0  0
  6 10  1  0  0  0  0
  5 11  1  0  0  0  0
 11 12  2  0  0  0  0
 11 13  2  0  0  0  0
 11 14  1  0  0  0  0
 14 15  1  0  0  0  0
 15 16  1  0  0  0  0
 16 17  1  0  0  0  0
 17 18  2  0  0  0  0
 17 19  1  0  0  0  0
 19 20  1  0  0  0  0
 20 21  1  0  0  0  0
 21 22  1  0  0  0  0
 22 23  1  0  0  0  0
 23 24  1  0  0  0  0
 19 24  1  0  0  0  0
 22 25  1  0  0  0  0
 25 26  2  0  0  0  0
 26 27  1  0  0  0  0
 27 28  2  0  0  0  0
 28 29  1  0  0  0  0
 28 30  1  0  0  0  0
 30 31  2  0  0  0  0
 25 31  1  0  0  0  0
M  END
> <chemblId>
CHEMBL1940121

> <bioactivity__type>
IC50

> <units>
nM

> <value>
4800.0

$$$$

  CDK     11301514152D 0   0.00000     0.00000     0

 31 34  0  0  0  0              1 V2000 
  -12.9903   12.7500    0.0000 Br  0  0  0  0  0  0  0  0  0  0  0  0
  -11.6913   12.0000    0.0000 C   0  0  0  0  0  0  0  0  0  0  0  0
  -11.6913   10.5000    0.0000 C   0  0  0  0  0  0  0  0  0  0  0  0
  -10.3923    9.7500    0.0000 C   0  0  0  0  0  0  0  0  0  0  0  0
   -9.0932   10.5000    0.0000 C   0  0  0  0  0  0  0  0  0  0  0  0
   -9.0932   12.0000    0.0000 N   0  0  0  0  0  0  0  0  0  0  0  0
  -10.3923   12.7500    0.0000 C   0  0  0  0  0  0  0  0  0  0  0  0
   -7.7942    9.7500    0.0000 N   0  0  0  0  0  0  0  0  0  0  0  0
   -7.7942    8.2500    0.0000 C   0  0  0  0  0  0  0  0  0  0  0  0
   -6.4952    7.5000    0.0000 C   0  0  0  0  0  0  0  0  0  0  0  0
   -5.1961    8.2500    0.0000 N   0  0  0  0  0  0  0  0  0  0  0  0
   -5.1961    9.7500    0.0000 C   0  0  0  0  0  0  0  0  0  0  0  0
   -6.4952   10.5000    0.0000 C   0  0  0  0  0  0  0  0  0  0  0  0
   -3.8971    7.5000    0.0000 C   0  0  0  0  0  0  0  0  0  0  0  0
   -2.5980    8.2500    0.0000 O   0  0  0  0  0  0  0  0  0  0  0  0
   -3.8971    6.0000    0.0000 C   0  0  0  0  0  0  0  0  0  0  0  0
   -2.5980    5.2500    0.0000 C   0  0  0  0  0  0  0  0  0  0  0  0
   -2.5980    3.7500    0.0000 N   0  0  0  0  0  0  0  0  0  0  0  0
   -1.2990    3.0000    0.0000 S   0  0  0  0  0  0  0  0  0  0  0  0
    0.1782    2.7395    0.0000 O   0  0  0  0  0  0  0  0  0  0  0  0
   -0.7860    4.4095    0.0000 O   0  0  0  0  0  0  0  0  0  0  0  0
   -1.2990    1.5000    0.0000 C   0  0  0  0  0  0  0  0  0  0  0  0
   -2.5980    0.7500    0.0000 C   0  0  0  0  0  0  0  0  0  0  0  0
   -2.5980   -0.7500    0.0000 C   0  0  0  0  0  0  0  0  0  0  0  0
   -1.2990   -1.5000    0.0000 C   0  0  0  0  0  0  0  0  0  0  0  0
   -0.0000   -0.7500    0.0000 C   0  0  0  0  0  0  0  0  0  0  0  0
    1.2990   -1.5000    0.0000 N   0  0  0  0  0  0  0  0  0  0  0  0
    2.5980   -0.7500    0.0000 C   0  0  0  0  0  0  0  0  0  0  0  0
    2.5980    0.7500    0.0000 C   0  0  0  0  0  0  0  0  0  0  0  0
    1.2990    1.5000    0.0000 C   0  0  0  0  0  0  0  0  0  0  0  0
   -0.0000    0.7500    0.0000 C   0  0  0  0  0  0  0  0  0  0  0  0
  1  2  1  0  0  0  0
  2  3  2  0  0  0  0
  3  4  1  0  0  0  0
  4  5  2  0  0  0  0
  5  6  1  0  0  0  0
  6  7  2  0  0  0  0
  2  7  1  0  0  0  0
  5  8  1  0  0  0  0
  8  9  1  0  0  0  0
  9 10  1  0  0  0  0
 10 11  1  0  0  0  0
 11 12  1  0  0  0  0
 12 13  1  0  0  0  0
  8 13  1  0  0  0  0
 11 14  1  0  0  0  0
 14 15  2  0  0  0  0
 14 16  1  0  0  0  0
 16 17  1  0  0  0  0
 17 18  1  0  0  0  0
 18 19  1  0  0  0  0
 19 20  2  0  0  0  0
 19 21  2  0  0  0  0
 19 22  1  0  0  0  0
 22 23  2  0  0  0  0
 23 24  1  0  0  0  0
 24 25  2  0  0  0  0
 25 26  1  0  0  0  0
 26 27  2  0  0  0  0
 27 28  1  0  0  0  0
 28 29  2  0  0  0  0
 29 30  1  0  0  0  0
 30 31  2  0  0  0  0
 22 31  1  0  0  0  0
 26 31  1  0  0  0  0
M  END
> <chemblId>
CHEMBL1940124

> <bioactivity__type>
IC50

> <units>
nM

> <value>
2100.0

$$$$

  CDK     11301514152D 0   0.00000     0.00000     0

 30 33  0  0  0  0              1 V2000 
   -2.5980    8.2500    0.0000 O   0  0  0  0  0  0  0  0  0  0  0  0
   -3.8971    7.5000    0.0000 C   0  0  0  0  0  0  0  0  0  0  0  0
   -3.8971    6.0000    0.0000 C   0  0  0  0  0  0  0  0  0  0  0  0
   -2.5980    5.2500    0.0000 C   0  0  0  0  0  0  0  0  0  0  0  0
   -2.5980    3.7500    0.0000 N   0  0  0  0  0  0  0  0  0  0  0  0
   -1.2990    3.0000    0.0000 S   0  0  0  0  0  0  0  0  0  0  0  0
    0.1782    2.7395    0.0000 O   0  0  0  0  0  0  0  0  0  0  0  0
   -0.7860    4.4095    0.0000 O   0  0  0  0  0  0  0  0  0  0  0  0
   -1.2990    1.5000    0.0000 C   0  0  0  0  0  0  0  0  0  0  0  0
   -2.5980    0.7500    0.0000 C   0  0  0  0  0  0  0  0  0  0  0  0
   -2.5980   -0.7500    0.0000 C   0  0  0  0  0  0  0  0  0  0  0  0
   -1.2990   -1.5000    0.0000 C   0  0  0  0  0  0  0  0  0  0  0  0
   -0.0000   -0.7500    0.0000 C   0  0  0  0  0  0  0  0  0  0  0  0
    1.2990   -1.5000    0.0000 N   0  0  0  0  0  0  0  0  0  0  0  0
    2.5980   -0.7500    0.0000 C   0  0  0  0  0  0  0  0  0  0  0  0
    2.5980    0.7500    0.0000 C   0  0  0  0  0  0  0  0  0  0  0  0
    1.2990    1.5000    0.0000 C   0  0  0  0  0  0  0  0  0  0  0  0
   -0.0000    0.7500    0.0000 C   0  0  0  0  0  0  0  0  0  0  0  0
   -5.1961    8.2500    0.0000 N   0  0  0  0  0  0  0  0  0  0  0  0
   -5.1961    9.7500    0.0000 C   0  0  0  0  0  0  0  0  0  0  0  0
   -6.4952   10.5000    0.0000 C   0  0  0  0  0  0  0  0  0  0  0  0
   -7.7942    9.7500    0.0000 N   0  0  0  0  0  0  0  0  0  0  0  0
   -7.7942    8.2500    0.0000 C   0  0  0  0  0  0  0  0  0  0  0  0
   -6.4952    7.5000    0.0000 C   0  0  0  0  0  0  0  0  0  0  0  0
   -9.0932   10.5000    0.0000 C   0  0  0  0  0  0  0  0  0  0  0  0
   -9.0932   12.0000    0.0000 C   0  0  0  0  0  0  0  0  0  0  0  0
  -10.3923   12.7500    0.0000 C   0  0  0  0  0  0  0  0  0  0  0  0
  -11.6913   12.0000    0.0000 N   0  0  0  0  0  0  0  0  0  0  0  0
  -11.6913   10.5000    0.0000 C   0  0  0  0  0  0  0  0  0  0  0  0
  -10.3923    9.7500    0.0000 C   0  0  0  0  0  0  0  0  0  0  0  0
  1  2  2  0  0  0  0
  2  3  1  0  0  0  0
  3  4  1  0  0  0  0
  4  5  1  0  0  0  0
  5  6  1  0  0  0  0
  6  7  2  0  0  0  0
  6  8  2  0  0  0  0
  6  9  1  0  0  0  0
  9 10  2  0  0  0  0
 10 11  1  0  0  0  0
 11 12  2  0  0  0  0
 12 13  1  0  0  0  0
 13 14  2  0  0  0  0
 14 15  1  0  0  0  0
 15 16  2  0  0  0  0
 16 17  1  0  0  0  0
 17 18  2  0  0  0  0
  9 18  1  0  0  0  0
 13 18  1  0  0  0  0
  2 19  1  0  0  0  0
 19 20  1  0  0  0  0
 20 21  1  0  0  0  0
 21 22  1  0  0  0  0
 22 23  1  0  0  0  0
 23 24  1  0  0  0  0
 19 24  1  0  0  0  0
 22 25  1  0  0  0  0
 25 26  2  0  0  0  0
 26 27  1  0  0  0  0
 27 28  2  0  0  0  0
 28 29  1  0  0  0  0
 29 30  2  0  0  0  0
 25 30  1  0  0  0  0
M  END
> <chemblId>
CHEMBL1940125

> <bioactivity__type>
IC50

> <units>
nM

> <value>
400.0

$$$$

  CDK     11301514152D 0   0.00000     0.00000     0

 30 32  0  0  0  0              1 V2000 
    9.0932   -1.5000    0.0000 C   0  0  0  0  0  0  0  0  0  0  0  0
    7.7942   -0.7500    0.0000 N   0  0  0  0  0  0  0  0  0  0  0  0
    7.7941    0.7500    0.0000 C   0  0  0  0  0  0  0  0  0  0  0  0
    6.4951   -1.5000    0.0000 C   0  0  0  0  0  0  0  0  0  0  0  0
    5.1961   -0.7500    0.0000 C   0  0  0  0  0  0  0  0  0  0  0  0
    3.8970   -1.5000    0.0000 O   0  0  0  0  0  0  0  0  0  0  0  0
    2.5980   -0.7500    0.0000 C   0  0  0  0  0  0  0  0  0  0  0  0
    2.5980    0.7500    0.0000 C   0  0  0  0  0  0  0  0  0  0  0  0
    1.2990    1.5000    0.0000 C   0  0  0  0  0  0  0  0  0  0  0  0
    1.2990    3.0000    0.0000 C   0  0  0  0  0  0  0  0  0  0  0  0
   -0.0000    0.7500    0.0000 C   0  0  0  0  0  0  0  0  0  0  0  0
   -1.2990    1.5000    0.0000 C   0  0  0  0  0  0  0  0  0  0  0  0
   -2.5980    0.7500    0.0000 C   0  0  0  0  0  0  0  0  0  0  0  0
   -3.8970    1.5000    0.0000 N   0  0  0  0  0  0  0  0  0  0  0  0
   -5.1961    0.7500    0.0000 C   0  0  0  0  0  0  0  0  0  0  0  0
   -5.1961   -0.7500    0.0000 O   0  0  0  0  0  0  0  0  0  0  0  0
   -6.4951    1.5000    0.0000 C   0  0  0  0  0  0  0  0  0  0  0  0
   -7.7942    0.7500    0.0000 O   0  0  0  0  0  0  0  0  0  0  0  0
   -9.0932    1.5000    0.0000 C   0  0  0  0  0  0  0  0  0  0  0  0
   -9.0932    3.0000    0.0000 C   0  0  0  0  0  0  0  0  0  0  0  0
  -10.3922    3.7500    0.0000 C   0  0  0  0  0  0  0  0  0  0  0  0
  -11.6913    2.9999    0.0000 C   0  0  0  0  0  0  0  0  0  0  0  0
  -12.9903    3.7499    0.0000 Cl  0  0  0  0  0  0  0  0  0  0  0  0
  -11.6913    1.4999    0.0000 C   0  0  0  0  0  0  0  0  0  0  0  0
  -10.3922    0.7500    0.0000 C   0  0  0  0  0  0  0  0  0  0  0  0
  -10.3922   -0.7500    0.0000 Cl  0  0  0  0  0  0  0  0  0  0  0  0
   -2.5980   -0.7500    0.0000 C   0  0  0  0  0  0  0  0  0  0  0  0
   -1.2990   -1.5000    0.0000 C   0  0  0  0  0  0  0  0  0  0  0  0
   -0.0000   -0.7500    0.0000 C   0  0  0  0  0  0  0  0  0  0  0  0
    1.2990   -1.5000    0.0000 N   0  0  0  0  0  0  0  0  0  0  0  0
  1  2  1  0  0  0  0
  2  3  1  0  0  0  0
  2  4  1  0  0  0  0
  4  5  1  0  0  0  0
  5  6  1  0  0  0  0
  6  7  1  0  0  0  0
  7  8  2  0  0  0  0
  8  9  1  0  0  0  0
  9 10  1  0  0  0  0
  9 11  2  0  0  0  0
 11 12  1  0  0  0  0
 12 13  2  0  0  0  0
 13 14  1  0  0  0  0
 14 15  1  0  0  0  0
 15 16  2  0  0  0  0
 15 17  1  0  0  0  0
 17 18  1  0  0  0  0
 18 19  1  0  0  0  0
 19 20  2  0  0  0  0
 20 21  1  0  0  0  0
 21 22  2  0  0  0  0
 22 23  1  0  0  0  0
 22 24  1  0  0  0  0
 24 25  2  0  0  0  0
 19 25  1  0  0  0  0
 25 26  1  0  0  0  0
 13 27  1  0  0  0  0
 27 28  2  0  0  0  0
 28 29  1  0  0  0  0
 11 29  1  0  0  0  0
 29 30  2  0  0  0  0
  7 30  1  0  0  0  0
M  END
> <chemblId>
CHEMBL194837

> <bioactivity__type>
IC50

> <units>
nM

> <value>
1.7

$$$$
 stripped
BRStripMol11301514152D 0   0.00000     0.00000     0
This file has been stripped
 28 31  0  0  0  0              1 V2000 
  -11.0964   -2.2515    0.0000 C   0  0  0  0  0  0  0  0  0  0  0  0
  -10.0929   -1.1367    0.0000 O   0  0  0  0  0  0  0  0  0  0  0  0
   -8.6256   -1.4483    0.0000 C   0  0  0  0  0  0  0  0  0  0  0  0
   -8.1619   -2.8749    0.0000 C   0  0  0  0  0  0  0  0  0  0  0  0
   -6.6947   -3.1865    0.0000 C   0  0  0  0  0  0  0  0  0  0  0  0
   -6.2309   -4.6131    0.0000 O   0  0  0  0  0  0  0  0  0  0  0  0
   -7.2345   -5.7279    0.0000 C   0  0  0  0  0  0  0  0  0  0  0  0
   -6.7708   -7.1544    0.0000 C   0  0  0  0  0  0  0  0  0  0  0  0
   -8.7018   -5.4162    0.0000 C   0  0  0  0  0  0  0  0  0  0  0  0
   -5.6911   -2.0717    0.0000 C   0  0  0  0  0  0  0  0  0  0  0  0
   -6.1548   -0.6452    0.0000 C   0  0  0  0  0  0  0  0  0  0  0  0
   -7.6221   -0.3335    0.0000 C   0  0  0  0  0  0  0  0  0  0  0  0
   -5.1513    0.4697    0.0000 S   0  0  0  0  0  0  0  0  0  0  0  0
   -4.5895    1.8605    0.0000 O   0  0  0  0  0  0  0  0  0  0  0  0
   -6.4234    1.2644    0.0000 O   0  0  0  0  0  0  0  0  0  0  0  0
   -3.6840    0.1580    0.0000 C   0  0  0  0  0  0  0  0  0  0  0  0
   -3.2210   -1.2680    0.0000 C   0  0  0  0  0  0  0  0  0  0  0  0
   -1.7540   -1.5800    0.0000 C   0  0  0  0  0  0  0  0  0  0  0  0
   -0.7500   -0.4660    0.0000 C   0  0  0  0  0  0  0  0  0  0  0  0
    0.7500   -0.4660    0.0000 C   0  0  0  0  0  0  0  0  0  0  0  0
    1.7540   -1.5800    0.0000 C   0  0  0  0  0  0  0  0  0  0  0  0
    3.2210   -1.2680    0.0000 C   0  0  0  0  0  0  0  0  0  0  0  0
    3.6850    0.1580    0.0000 N   0  0  0  0  0  0  0  0  0  0  0  0
    2.6810    1.2730    0.0000 C   0  0  0  0  0  0  0  0  0  0  0  0
    1.2140    0.9610    0.0000 C   0  0  0  0  0  0  0  0  0  0  0  0
   -0.0000    1.8430    0.0000 O   0  0  0  0  0  0  0  0  0  0  0  0
   -1.2130    0.9610    0.0000 C   0  0  0  0  0  0  0  0  0  0  0  0
   -2.6810    1.2730    0.0000 C   0  0  0  0  0  0  0  0  0  0  0  0
  1  2  1  0  0  0  0
  2  3  1  0  0  0  0
  3  4  2  0  0  0  0
  4  5  1  0  0  0  0
  5  6  1  0  0  0  0
  6  7  1  0  0  0  0
  7  8  1  0  0  0  0
  7  9  1  0  0  0  0
  5 10  2  0  0  0  0
 10 11  1  0  0  0  0
 11 12  2  0  0  0  0
  3 12  1  0  0  0  0
 11 13  1  0  0  0  0
 13 14  2  0  0  0  0
 13 15  2  0  0  0  0
 13 16  1  0  0  0  0
 16 17  2  0  0  0  0
 17 18  1  0  0  0  0
 18 19  2  0  0  0  0
 19 20  1  0  0  0  0
 20 21  1  1  0  0  0
 21 22  1  0  0  0  0
 22 23  1  0  0  0  0
 23 24  1  0  0  0  0
 25 24  1  1  0  0  0
 20 25  1  0  0  0  0
 25 26  1  0  0  0  0
 26 27  1  0  0  0  0
 19 27  1  0  0  0  0
 27 28  2  0  0  0  0
 16 28  1  0  0  0  0
M  END
> <chemblId>
CHEMBL1949930

> <bioactivity__type>
IC50

> <units>
nM

> <value>
2200.0

$$$$

  CDK     11301514152D 0   0.00000     0.00000     0

 15 15  0  0  0  0              1 V2000 
    6.5357    9.7288    0.0000 C   0  0  0  0  0  0  0  0  0  0  0  0
    6.5296    8.2288    0.0000 C   0  0  0  0  0  0  0  0  0  0  0  0
    5.2275    7.4841    0.0000 C   0  0  0  0  0  0  0  0  0  0  0  0
    5.2214    5.9841    0.0000 C   0  0  0  0  0  0  0  0  0  0  0  0
    3.9193    5.2394    0.0000 C   0  0  0  0  0  0  0  0  0  0  0  0
    3.9132    3.7394    0.0000 C   0  0  0  0  0  0  0  0  0  0  0  0
    2.6112    2.9947    0.0000 C   0  0  0  0  0  0  0  0  0  0  0  0
    2.6051    1.4947    0.0000 C   0  0  0  0  0  0  0  0  0  0  0  0
    1.3030    0.7500    0.0000 C   0  0  0  0  0  0  0  0  0  0  0  0
    1.3030   -0.7500    0.0000 C   0  0  0  0  0  0  0  0  0  0  0  0
    0.0280   -1.5000    0.0000 C   0  0  0  0  0  0  0  0  0  0  0  0
   -1.3220   -0.7500    0.0000 C   0  0  0  0  0  0  0  0  0  0  0  0
   -2.6148   -1.5107    0.0000 O   0  0  0  0  0  0  0  0  0  0  0  0
   -1.3220    0.7500    0.0000 C   0  0  0  0  0  0  0  0  0  0  0  0
    0.0280    1.5000    0.0000 C   0  0  0  0  0  0  0  0  0  0  0  0
  1  2  1  0  0  0  0
  2  3  1  0  0  0  0
  3  4  1  0  0  0  0
  4  5  1  0  0  0  0
  5  6  1  0  0  0  0
  6  7  1  0  0  0  0
  7  8  1  0  0  0  0
  8  9  1  0  0  0  0
  9 10  2  0  0  0  0
 10 11  1  0  0  0  0
 11 12  2  0  0  0  0
 12 13  1  0  0  0  0
 12 14  1  0  0  0  0
 14 15  2  0  0  0  0
  9 15  1  0  0  0  0
M  END
> <chemblId>
CHEMBL195437

> <bioactivity__type>
IC50

> <units>
nM

> <value>
18013.0

$$$$

  CDK     11301514152D 0   0.00000     0.00000     0

 28 31  0  0  0  0              1 V2000 
    2.8818    6.9314    0.0000 F   0  0  0  0  0  0  0  0  0  0  0  0
    1.8881    5.8077    0.0000 C   0  0  0  0  0  0  0  0  0  0  0  0
    0.9308    6.0965    0.0000 C   0  0  0  0  0  0  0  0  0  0  0  0
   -0.3550    5.2742    0.0000 C   0  0  0  0  0  0  0  0  0  0  0  0
   -0.0906    3.7161    0.0000 C   0  0  0  0  0  0  0  0  0  0  0  0
    1.4224    3.2595    0.0000 C   0  0  0  0  0  0  0  0  0  0  0  0
    2.5045    4.4114    0.0000 C   0  0  0  0  0  0  0  0  0  0  0  0
    1.8107    1.8107    0.0000 S   0  0  0  0  0  0  0  0  0  0  0  0
    2.6710    0.5819    0.0000 O   0  0  0  0  0  0  0  0  0  0  0  0
    3.1701    2.4446    0.0000 O   0  0  0  0  0  0  0  0  0  0  0  0
    0.7500    0.7500    0.0000 N   0  0  0  0  0  0  0  0  0  0  0  0
    0.7500   -0.7500    0.0000 C   0  0  0  0  0  0  0  0  0  0  0  0
   -0.7500   -0.7500    0.0000 C   0  0  0  0  0  0  0  0  0  0  0  0
   -0.7500    0.7500    0.0000 C   0  0  0  0  0  0  0  0  0  0  0  0
   -1.8107   -1.8107    0.0000 C   0  0  0  0  0  0  0  0  0  0  0  0
   -3.2595   -1.4224    0.0000 O   0  0  0  0  0  0  0  0  0  0  0  0
   -1.4224   -3.2595    0.0000 N   0  0  0  0  0  0  0  0  0  0  0  0
   -2.4831   -4.3202    0.0000 C   0  0  0  0  0  0  0  0  0  0  0  0
   -2.0949   -5.7691    0.0000 C   0  0  0  0  0  0  0  0  0  0  0  0
   -0.6460   -6.1573    0.0000 N   0  0  0  0  0  0  0  0  0  0  0  0
    0.4147   -5.0967    0.0000 C   0  0  0  0  0  0  0  0  0  0  0  0
    0.0265   -3.6478    0.0000 C   0  0  0  0  0  0  0  0  0  0  0  0
   -0.2577   -7.6062    0.0000 C   0  0  0  0  0  0  0  0  0  0  0  0
   -1.3184   -8.6669    0.0000 C   0  0  0  0  0  0  0  0  0  0  0  0
   -0.9302  -10.1158    0.0000 C   0  0  0  0  0  0  0  0  0  0  0  0
    0.5187  -10.5040    0.0000 N   0  0  0  0  0  0  0  0  0  0  0  0
    1.5794   -9.4433    0.0000 C   0  0  0  0  0  0  0  0  0  0  0  0
    1.1911   -7.9944    0.0000 C   0  0  0  0  0  0  0  0  0  0  0  0
  1  2  1  0  0  0  0
  2  3  2  0  0  0  0
  3  4  1  0  0  0  0
  4  5  2  0  0  0  0
  5  6  1  0  0  0  0
  6  7  2  0  0  0  0
  2  7  1  0  0  0  0
  6  8  1  0  0  0  0
  8  9  2  0  0  0  0
  8 10  2  0  0  0  0
  8 11  1  0  0  0  0
 11 12  1  0  0  0  0
 12 13  1  0  0  0  0
 13 14  1  0  0  0  0
 11 14  1  0  0  0  0
 13 15  1  0  0  0  0
 15 16  2  0  0  0  0
 15 17  1  0  0  0  0
 17 18  1  0  0  0  0
 18 19  1  0  0  0  0
 19 20  1  0  0  0  0
 20 21  1  0  0  0  0
 21 22  1  0  0  0  0
 17 22  1  0  0  0  0
 20 23  1  0  0  0  0
 23 24  2  0  0  0  0
 24 25  1  0  0  0  0
 25 26  2  0  0  0  0
 26 27  1  0  0  0  0
 27 28  2  0  0  0  0
 23 28  1  0  0  0  0
M  END
> <chemblId>
CHEMBL2057492

> <bioactivity__type>
IC50

> <units>
nM

> <value>
1699.12

$$$$

  CDK     11301514152D 0   0.00000     0.00000     0

 29 32  0  0  0  0              1 V2000 
    3.9320    3.9320    0.0000 F   0  0  0  0  0  0  0  0  0  0  0  0
    2.4831    4.3202    0.0000 C   0  0  0  0  0  0  0  0  0  0  0  0
    2.0949    5.7691    0.0000 C   0  0  0  0  0  0  0  0  0  0  0  0
    3.1555    6.8298    0.0000 Cl  0  0  0  0  0  0  0  0  0  0  0  0
    0.6460    6.1573    0.0000 C   0  0  0  0  0  0  0  0  0  0  0  0
   -0.4147    5.0967    0.0000 C   0  0  0  0  0  0  0  0  0  0  0  0
   -0.0265    3.6478    0.0000 C   0  0  0  0  0  0  0  0  0  0  0  0
    1.4224    3.2595    0.0000 C   0  0  0  0  0  0  0  0  0  0  0  0
    1.8107    1.8107    0.0000 S   0  0  0  0  0  0  0  0  0  0  0  0
    2.6710    0.5819    0.0000 O   0  0  0  0  0  0  0  0  0  0  0  0
    3.1701    2.4446    0.0000 O   0  0  0  0  0  0  0  0  0  0  0  0
    0.7500    0.7500    0.0000 N   0  0  0  0  0  0  0  0  0  0  0  0
    0.7500   -0.7500    0.0000 C   0  0  0  0  0  0  0  0  0  0  0  0
   -0.7500   -0.7500    0.0000 C   0  0  0  0  0  0  0  0  0  0  0  0
   -0.7500    0.7500    0.0000 C   0  0  0  0  0  0  0  0  0  0  0  0
   -1.8107   -1.8107    0.0000 C   0  0  0  0  0  0  0  0  0  0  0  0
   -3.2595   -1.4224    0.0000 O   0  0  0  0  0  0  0  0  0  0  0  0
   -1.4224   -3.2595    0.0000 N   0  0  0  0  0  0  0  0  0  0  0  0
   -2.4831   -4.3202    0.0000 C   0  0  0  0  0  0  0  0  0  0  0  0
   -2.0949   -5.7691    0.0000 C   0  0  0  0  0  0  0  0  0  0  0  0
   -0.6460   -6.1573    0.0000 N   0  0  0  0  0  0  0  0  0  0  0  0
    0.4147   -5.0967    0.0000 C   0  0  0  0  0  0  0  0  0  0  0  0
    0.0265   -3.6478    0.0000 C   0  0  0  0  0  0  0  0  0  0  0  0
   -0.2577   -7.6062    0.0000 C   0  0  0  0  0  0  0  0  0  0  0  0
   -1.3184   -8.6669    0.0000 C   0  0  0  0  0  0  0  0  0  0  0  0
   -0.9302  -10.1158    0.0000 C   0  0  0  0  0  0  0  0  0  0  0  0
    0.5187  -10.5040    0.0000 N   0  0  0  0  0  0  0  0  0  0  0  0
    1.5794   -9.4433    0.0000 C   0  0  0  0  0  0  0  0  0  0  0  0
    1.1911   -7.9944    0.0000 C   0  0  0  0  0  0  0  0  0  0  0  0
  1  2  1  0  0  0  0
  2  3  2  0  0  0  0
  3  4  1  0  0  0  0
  3  5  1  0  0  0  0
  5  6  2  0  0  0  0
  6  7  1  0  0  0  0
  7  8  2  0  0  0  0
  2  8  1  0  0  0  0
  8  9  1  0  0  0  0
  9 10  2  0  0  0  0
  9 11  2  0  0  0  0
  9 12  1  0  0  0  0
 12 13  1  0  0  0  0
 13 14  1  0  0  0  0
 14 15  1  0  0  0  0
 12 15  1  0  0  0  0
 14 16  1  0  0  0  0
 16 17  2  0  0  0  0
 16 18  1  0  0  0  0
 18 19  1  0  0  0  0
 19 20  1  0  0  0  0
 20 21  1  0  0  0  0
 21 22  1  0  0  0  0
 22 23  1  0  0  0  0
 18 23  1  0  0  0  0
 21 24  1  0  0  0  0
 24 25  2  0  0  0  0
 25 26  1  0  0  0  0
 26 27  2  0  0  0  0
 27 28  1  0  0  0  0
 28 29  2  0  0  0  0
 24 29  1  0  0  0  0
M  END
> <chemblId>
CHEMBL2057493

> <bioactivity__type>
IC50

> <units>
nM

> <value>
2809.19

$$$$

  CDK     11301514152D 0   0.00000     0.00000     0

 28 31  0  0  0  0              1 V2000 
    3.1555    6.8298    0.0000 Cl  0  0  0  0  0  0  0  0  0  0  0  0
    2.0949    5.7691    0.0000 C   0  0  0  0  0  0  0  0  0  0  0  0
    0.6460    6.1573    0.0000 C   0  0  0  0  0  0  0  0  0  0  0  0
   -0.4147    5.0967    0.0000 C   0  0  0  0  0  0  0  0  0  0  0  0
   -0.0265    3.6478    0.0000 C   0  0  0  0  0  0  0  0  0  0  0  0
    1.4224    3.2595    0.0000 C   0  0  0  0  0  0  0  0  0  0  0  0
    2.4831    4.3202    0.0000 C   0  0  0  0  0  0  0  0  0  0  0  0
    1.8107    1.8107    0.0000 S   0  0  0  0  0  0  0  0  0  0  0  0
    2.6710    0.5819    0.0000 O   0  0  0  0  0  0  0  0  0  0  0  0
    3.1701    2.4446    0.0000 O   0  0  0  0  0  0  0  0  0  0  0  0
    0.7500    0.7500    0.0000 N   0  0  0  0  0  0  0  0  0  0  0  0
    0.7500   -0.7500    0.0000 C   0  0  0  0  0  0  0  0  0  0  0  0
   -0.7500   -0.7500    0.0000 C   0  0  0  0  0  0  0  0  0  0  0  0
   -0.7500    0.7500    0.0000 C   0  0  0  0  0  0  0  0  0  0  0  0
   -1.8107   -1.8107    0.0000 C   0  0  0  0  0  0  0  0  0  0  0  0
   -3.2595   -1.4224    0.0000 O   0  0  0  0  0  0  0  0  0  0  0  0
   -1.4224   -3.2595    0.0000 N   0  0  0  0  0  0  0  0  0  0  0  0
   -2.4831   -4.3202    0.0000 C   0  0  0  0  0  0  0  0  0  0  0  0
   -2.0949   -5.7691    0.0000 C   0  0  0  0  0  0  0  0  0  0  0  0
   -0.6460   -6.1573    0.0000 N   0  0  0  0  0  0  0  0  0  0  0  0
    0.4147   -5.0967    0.0000 C   0  0  0  0  0  0  0  0  0  0  0  0
    0.0265   -3.6478    0.0000 C   0  0  0  0  0  0  0  0  0  0  0  0
   -0.2577   -7.6062    0.0000 C   0  0  0  0  0  0  0  0  0  0  0  0
   -1.3184   -8.6669    0.0000 C   0  0  0  0  0  0  0  0  0  0  0  0
   -0.9302  -10.1158    0.0000 C   0  0  0  0  0  0  0  0  0  0  0  0
    0.5187  -10.5040    0.0000 N   0  0  0  0  0  0  0  0  0  0  0  0
    1.5794   -9.4433    0.0000 C   0  0  0  0  0  0  0  0  0  0  0  0
    1.1911   -7.9944    0.0000 C   0  0  0  0  0  0  0  0  0  0  0  0
  1  2  1  0  0  0  0
  2  3  2  0  0  0  0
  3  4  1  0  0  0  0
  4  5  2  0  0  0  0
  5  6  1  0  0  0  0
  6  7  2  0  0  0  0
  2  7  1  0  0  0  0
  6  8  1  0  0  0  0
  8  9  2  0  0  0  0
  8 10  2  0  0  0  0
  8 11  1  0  0  0  0
 11 12  1  0  0  0  0
 12 13  1  0  0  0  0
 13 14  1  0  0  0  0
 11 14  1  0  0  0  0
 13 15  1  0  0  0  0
 15 16  2  0  0  0  0
 15 17  1  0  0  0  0
 17 18  1  0  0  0  0
 18 19  1  0  0  0  0
 19 20  1  0  0  0  0
 20 21  1  0  0  0  0
 21 22  1  0  0  0  0
 17 22  1  0  0  0  0
 20 23  1  0  0  0  0
 23 24  2  0  0  0  0
 24 25  1  0  0  0  0
 25 26  2  0  0  0  0
 26 27  1  0  0  0  0
 27 28  2  0  0  0  0
 23 28  1  0  0  0  0
M  END
> <chemblId>
CHEMBL2057494

> <bioactivity__type>
IC50

> <units>
nM

> <value>
4086.9

$$$$

  CDK     11301514152D 0   0.00000     0.00000     0

 31 35  0  0  0  0              1 V2000 
   -7.0332    4.8107    0.0000 O   0  0  0  0  0  0  0  0  0  0  0  0
   -5.7342    5.5607    0.0000 C   0  0  0  0  0  0  0  0  0  0  0  0
   -4.4352    4.8107    0.0000 C   0  0  0  0  0  0  0  0  0  0  0  0
   -4.0469    3.3618    0.0000 C   0  0  0  0  0  0  0  0  0  0  0  0
   -2.5980    3.7500    0.0000 N   0  0  0  0  0  0  0  0  0  0  0  0
   -2.9863    5.1989    0.0000 C   0  0  0  0  0  0  0  0  0  0  0  0
   -1.2990    3.0000    0.0000 S   0  0  0  0  0  0  0  0  0  0  0  0
    0.1782    2.7395    0.0000 O   0  0  0  0  0  0  0  0  0  0  0  0
   -0.7860    4.4095    0.0000 O   0  0  0  0  0  0  0  0  0  0  0  0
   -1.2990    1.5000    0.0000 C   0  0  0  0  0  0  0  0  0  0  0  0
   -2.5980    0.7500    0.0000 C   0  0  0  0  0  0  0  0  0  0  0  0
   -2.5980   -0.7500    0.0000 C   0  0  0  0  0  0  0  0  0  0  0  0
   -1.2990   -1.5000    0.0000 C   0  0  0  0  0  0  0  0  0  0  0  0
   -0.0000   -0.7500    0.0000 C   0  0  0  0  0  0  0  0  0  0  0  0
    1.2990   -1.5000    0.0000 N   0  0  0  0  0  0  0  0  0  0  0  0
    2.5980   -0.7500    0.0000 C   0  0  0  0  0  0  0  0  0  0  0  0
    2.5980    0.7500    0.0000 C   0  0  0  0  0  0  0  0  0  0  0  0
    1.2990    1.5000    0.0000 C   0  0  0  0  0  0  0  0  0  0  0  0
   -0.0000    0.7500    0.0000 C   0  0  0  0  0  0  0  0  0  0  0  0
   -5.7342    7.0607    0.0000 N   0  0  0  0  0  0  0  0  0  0  0  0
   -4.4352    7.8107    0.0000 C   0  0  0  0  0  0  0  0  0  0  0  0
   -4.4352    9.3107    0.0000 C   0  0  0  0  0  0  0  0  0  0  0  0
   -5.7342   10.0607    0.0000 N   0  0  0  0  0  0  0  0  0  0  0  0
   -7.0332    9.3107    0.0000 C   0  0  0  0  0  0  0  0  0  0  0  0
   -7.0332    7.8107    0.0000 C   0  0  0  0  0  0  0  0  0  0  0  0
   -5.7342   11.5607    0.0000 C   0  0  0  0  0  0  0  0  0  0  0  0
   -4.4352   12.3107    0.0000 C   0  0  0  0  0  0  0  0  0  0  0  0
   -4.4352   13.8107    0.0000 C   0  0  0  0  0  0  0  0  0  0  0  0
   -5.7342   14.5607    0.0000 N   0  0  0  0  0  0  0  0  0  0  0  0
   -7.0332   13.8107    0.0000 C   0  0  0  0  0  0  0  0  0  0  0  0
   -7.0332   12.3107    0.0000 C   0  0  0  0  0  0  0  0  0  0  0  0
  1  2  2  0  0  0  0
  2  3  1  0  0  0  0
  3  4  1  0  0  0  0
  4  5  1  0  0  0  0
  5  6  1  0  0  0  0
  3  6  1  0  0  0  0
  5  7  1  0  0  0  0
  7  8  2  0  0  0  0
  7  9  2  0  0  0  0
  7 10  1  0  0  0  0
 10 11  2  0  0  0  0
 11 12  1  0  0  0  0
 12 13  2  0  0  0  0
 13 14  1  0  0  0  0
 14 15  2  0  0  0  0
 15 16  1  0  0  0  0
 16 17  2  0  0  0  0
 17 18  1  0  0  0  0
 18 19  2  0  0  0  0
 10 19  1  0  0  0  0
 14 19  1  0  0  0  0
  2 20  1  0  0  0  0
 20 21  1  0  0  0  0
 21 22  1  0  0  0  0
 22 23  1  0  0  0  0
 23 24  1  0  0  0  0
 24 25  1  0  0  0  0
 20 25  1  0  0  0  0
 23 26  1  0  0  0  0
 26 27  2  0  0  0  0
 27 28  1  0  0  0  0
 28 29  2  0  0  0  0
 29 30  1  0  0  0  0
 30 31  2  0  0  0  0
 26 31  1  0  0  0  0
M  END
> <chemblId>
CHEMBL2057497

> <bioactivity__type>
IC50

> <units>
nM

> <value>
1789.1399999999999

$$$$

  CDK     11301514152D 0   0.00000     0.00000     0

 31 35  0  0  0  0              1 V2000 
   -8.3322   -2.5607    0.0000 O   0  0  0  0  0  0  0  0  0  0  0  0
   -8.3322   -1.0607    0.0000 C   0  0  0  0  0  0  0  0  0  0  0  0
   -7.0332   -0.3107    0.0000 C   0  0  0  0  0  0  0  0  0  0  0  0
   -5.5843   -0.6989    0.0000 C   0  0  0  0  0  0  0  0  0  0  0  0
   -5.1961    0.7500    0.0000 N   0  0  0  0  0  0  0  0  0  0  0  0
   -6.6450    1.1382    0.0000 C   0  0  0  0  0  0  0  0  0  0  0  0
   -3.8970    1.5000    0.0000 S   0  0  0  0  0  0  0  0  0  0  0  0
   -2.9329    2.6491    0.0000 O   0  0  0  0  0  0  0  0  0  0  0  0
   -4.8612    2.6491    0.0000 O   0  0  0  0  0  0  0  0  0  0  0  0
   -2.5980    0.7500    0.0000 C   0  0  0  0  0  0  0  0  0  0  0  0
   -2.5980   -0.7500    0.0000 C   0  0  0  0  0  0  0  0  0  0  0  0
   -1.2990   -1.5000    0.0000 C   0  0  0  0  0  0  0  0  0  0  0  0
   -0.0000   -0.7500    0.0000 C   0  0  0  0  0  0  0  0  0  0  0  0
    1.2990   -1.5000    0.0000 N   0  0  0  0  0  0  0  0  0  0  0  0
    2.5980   -0.7500    0.0000 C   0  0  0  0  0  0  0  0  0  0  0  0
    2.5980    0.7500    0.0000 C   0  0  0  0  0  0  0  0  0  0  0  0
    1.2990    1.5000    0.0000 C   0  0  0  0  0  0  0  0  0  0  0  0
   -0.0000    0.7500    0.0000 C   0  0  0  0  0  0  0  0  0  0  0  0
   -1.2990    1.5000    0.0000 C   0  0  0  0  0  0  0  0  0  0  0  0
   -9.6313   -0.3107    0.0000 N   0  0  0  0  0  0  0  0  0  0  0  0
   -9.6313    1.1893    0.0000 C   0  0  0  0  0  0  0  0  0  0  0  0
  -10.9303    1.9393    0.0000 C   0  0  0  0  0  0  0  0  0  0  0  0
  -12.2293    1.1893    0.0000 N   0  0  0  0  0  0  0  0  0  0  0  0
  -12.2293   -0.3107    0.0000 C   0  0  0  0  0  0  0  0  0  0  0  0
  -10.9303   -1.0607    0.0000 C   0  0  0  0  0  0  0  0  0  0  0  0
  -13.5284    1.9393    0.0000 C   0  0  0  0  0  0  0  0  0  0  0  0
  -13.5284    3.4393    0.0000 C   0  0  0  0  0  0  0  0  0  0  0  0
  -14.8274    4.1893    0.0000 C   0  0  0  0  0  0  0  0  0  0  0  0
  -16.1265    3.4393    0.0000 N   0  0  0  0  0  0  0  0  0  0  0  0
  -16.1265    1.9393    0.0000 C   0  0  0  0  0  0  0  0  0  0  0  0
  -14.8274    1.1893    0.0000 C   0  0  0  0  0  0  0  0  0  0  0  0
  1  2  2  0  0  0  0
  2  3  1  0  0  0  0
  3  4  1  0  0  0  0
  4  5  1  0  0  0  0
  5  6  1  0  0  0  0
  3  6  1  0  0  0  0
  5  7  1  0  0  0  0
  7  8  2  0  0  0  0
  7  9  2  0  0  0  0
  7 10  1  0  0  0  0
 10 11  2  0  0  0  0
 11 12  1  0  0  0  0
 12 13  2  0  0  0  0
 13 14  1  0  0  0  0
 14 15  2  0  0  0  0
 15 16  1  0  0  0  0
 16 17  2  0  0  0  0
 17 18  1  0  0  0  0
 13 18  1  0  0  0  0
 18 19  2  0  0  0  0
 10 19  1  0  0  0  0
  2 20  1  0  0  0  0
 20 21  1  0  0  0  0
 21 22  1  0  0  0  0
 22 23  1  0  0  0  0
 23 24  1  0  0  0  0
 24 25  1  0  0  0  0
 20 25  1  0  0  0  0
 23 26  1  0  0  0  0
 26 27  2  0  0  0  0
 27 28  1  0  0  0  0
 28 29  2  0  0  0  0
 29 30  1  0  0  0  0
 30 31  2  0  0  0  0
 26 31  1  0  0  0  0
M  END
> <chemblId>
CHEMBL2057498

> <bioactivity__type>
IC50

> <units>
nM

> <value>
1699.12

$$$$

  CDK     11301514152D 0   0.00000     0.00000     0

 30 34  0  0  0  0              1 V2000 
   -8.0408   -2.5597    0.0000 O   0  0  0  0  0  0  0  0  0  0  0  0
   -8.0405   -1.0597    0.0000 C   0  0  0  0  0  0  0  0  0  0  0  0
   -6.7414   -0.3099    0.0000 C   0  0  0  0  0  0  0  0  0  0  0  0
   -5.2925   -0.6984    0.0000 C   0  0  0  0  0  0  0  0  0  0  0  0
   -4.9041    0.7504    0.0000 N   0  0  0  0  0  0  0  0  0  0  0  0
   -6.3529    1.1389    0.0000 C   0  0  0  0  0  0  0  0  0  0  0  0
   -3.6049    1.5002    0.0000 S   0  0  0  0  0  0  0  0  0  0  0  0
   -2.6406    2.6491    0.0000 O   0  0  0  0  0  0  0  0  0  0  0  0
   -4.5689    2.6494    0.0000 O   0  0  0  0  0  0  0  0  0  0  0  0
   -2.3060    0.7500    0.0000 C   0  0  0  0  0  0  0  0  0  0  0  0
   -2.3060   -0.7500    0.0000 C   0  0  0  0  0  0  0  0  0  0  0  0
   -1.0060   -1.5000    0.0000 C   0  0  0  0  0  0  0  0  0  0  0  0
    0.2930   -0.7500    0.0000 C   0  0  0  0  0  0  0  0  0  0  0  0
    1.7190   -1.2140    0.0000 O   0  0  0  0  0  0  0  0  0  0  0  0
    2.6010    0.0000    0.0000 C   0  0  0  0  0  0  0  0  0  0  0  0
    1.7190    1.2130    0.0000 C   0  0  0  0  0  0  0  0  0  0  0  0
    0.2930    0.7500    0.0000 C   0  0  0  0  0  0  0  0  0  0  0  0
   -1.0060    1.5000    0.0000 C   0  0  0  0  0  0  0  0  0  0  0  0
   -9.3394   -0.3095    0.0000 N   0  0  0  0  0  0  0  0  0  0  0  0
   -9.3392    1.1905    0.0000 C   0  0  0  0  0  0  0  0  0  0  0  0
  -10.6381    1.9407    0.0000 C   0  0  0  0  0  0  0  0  0  0  0  0
  -11.9373    1.1909    0.0000 N   0  0  0  0  0  0  0  0  0  0  0  0
  -11.9375   -0.3091    0.0000 C   0  0  0  0  0  0  0  0  0  0  0  0
  -10.6386   -1.0593    0.0000 C   0  0  0  0  0  0  0  0  0  0  0  0
  -13.2362    1.9411    0.0000 C   0  0  0  0  0  0  0  0  0  0  0  0
  -13.2360    3.4411    0.0000 C   0  0  0  0  0  0  0  0  0  0  0  0
  -14.5349    4.1913    0.0000 C   0  0  0  0  0  0  0  0  0  0  0  0
  -15.8340    3.4415    0.0000 N   0  0  0  0  0  0  0  0  0  0  0  0
  -15.8343    1.9415    0.0000 C   0  0  0  0  0  0  0  0  0  0  0  0
  -14.5354    1.1913    0.0000 C   0  0  0  0  0  0  0  0  0  0  0  0
  1  2  2  0  0  0  0
  2  3  1  0  0  0  0
  3  4  1  0  0  0  0
  4  5  1  0  0  0  0
  5  6  1  0  0  0  0
  3  6  1  0  0  0  0
  5  7  1  0  0  0  0
  7  8  2  0  0  0  0
  7  9  2  0  0  0  0
  7 10  1  0  0  0  0
 10 11  2  0  0  0  0
 11 12  1  0  0  0  0
 12 13  2  0  0  0  0
 13 14  1  0  0  0  0
 14 15  1  0  0  0  0
 15 16  2  0  0  0  0
 16 17  1  0  0  0  0
 13 17  1  0  0  0  0
 17 18  2  0  0  0  0
 10 18  1  0  0  0  0
  2 19  1  0  0  0  0
 19 20  1  0  0  0  0
 20 21  1  0  0  0  0
 21 22  1  0  0  0  0
 22 23  1  0  0  0  0
 23 24  1  0  0  0  0
 19 24  1  0  0  0  0
 22 25  1  0  0  0  0
 25 26  2  0  0  0  0
 26 27  1  0  0  0  0
 27 28  2  0  0  0  0
 28 29  1  0  0  0  0
 29 30  2  0  0  0  0
 25 30  1  0  0  0  0
M  END
> <chemblId>
CHEMBL2057499

> <bioactivity__type>
IC50

> <units>
nM

> <value>
2295.435

$$$$

  CDK     11301514152D 0   0.00000     0.00000     0

 27 30  0  0  0  0              1 V2000 
   -1.0652    6.2390    0.0000 C   0  0  0  0  0  0  0  0  0  0  0  0
    0.1006    5.2950    0.0000 N   0  0  0  0  0  0  0  0  0  0  0  0
    0.0221    3.7971    0.0000 C   0  0  0  0  0  0  0  0  0  0  0  0
    1.4224    3.2595    0.0000 C   0  0  0  0  0  0  0  0  0  0  0  0
    2.3664    4.4253    0.0000 C   0  0  0  0  0  0  0  0  0  0  0  0
    1.5495    5.6833    0.0000 N   0  0  0  0  0  0  0  0  0  0  0  0
    1.8107    1.8107    0.0000 S   0  0  0  0  0  0  0  0  0  0  0  0
    2.6710    0.5819    0.0000 O   0  0  0  0  0  0  0  0  0  0  0  0
    3.1701    2.4446    0.0000 O   0  0  0  0  0  0  0  0  0  0  0  0
    0.7500    0.7500    0.0000 N   0  0  0  0  0  0  0  0  0  0  0  0
    0.7500   -0.7500    0.0000 C   0  0  0  0  0  0  0  0  0  0  0  0
   -0.7500   -0.7500    0.0000 C   0  0  0  0  0  0  0  0  0  0  0  0
   -0.7500    0.7500    0.0000 C   0  0  0  0  0  0  0  0  0  0  0  0
   -1.8107   -1.8107    0.0000 C   0  0  0  0  0  0  0  0  0  0  0  0
   -3.2595   -1.4224    0.0000 O   0  0  0  0  0  0  0  0  0  0  0  0
   -1.4224   -3.2595    0.0000 N   0  0  0  0  0  0  0  0  0  0  0  0
   -2.4831   -4.3202    0.0000 C   0  0  0  0  0  0  0  0  0  0  0  0
   -2.0949   -5.7691    0.0000 C   0  0  0  0  0  0  0  0  0  0  0  0
   -0.6460   -6.1573    0.0000 N   0  0  0  0  0  0  0  0  0  0  0  0
    0.4147   -5.0967    0.0000 C   0  0  0  0  0  0  0  0  0  0  0  0
    0.0265   -3.6478    0.0000 C   0  0  0  0  0  0  0  0  0  0  0  0
   -0.2577   -7.6062    0.0000 C   0  0  0  0  0  0  0  0  0  0  0  0
   -1.3184   -8.6669    0.0000 C   0  0  0  0  0  0  0  0  0  0  0  0
   -0.9302  -10.1158    0.0000 C   0  0  0  0  0  0  0  0  0  0  0  0
    0.5187  -10.5040    0.0000 N   0  0  0  0  0  0  0  0  0  0  0  0
    1.5794   -9.4433    0.0000 C   0  0  0  0  0  0  0  0  0  0  0  0
    1.1911   -7.9944    0.0000 C   0  0  0  0  0  0  0  0  0  0  0  0
  1  2  1  0  0  0  0
  2  3  1  0  0  0  0
  3  4  2  0  0  0  0
  4  5  1  0  0  0  0
  5  6  2  0  0  0  0
  2  6  1  0  0  0  0
  4  7  1  0  0  0  0
  7  8  2  0  0  0  0
  7  9  2  0  0  0  0
  7 10  1  0  0  0  0
 10 11  1  0  0  0  0
 11 12  1  0  0  0  0
 12 13  1  0  0  0  0
 10 13  1  0  0  0  0
 12 14  1  0  0  0  0
 14 15  2  0  0  0  0
 14 16  1  0  0  0  0
 16 17  1  0  0  0  0
 17 18  1  0  0  0  0
 18 19  1  0  0  0  0
 19 20  1  0  0  0  0
 20 21  1  0  0  0  0
 16 21  1  0  0  0  0
 19 22  1  0  0  0  0
 22 23  2  0  0  0  0
 23 24  1  0  0  0  0
 24 25  2  0  0  0  0
 25 26  1  0  0  0  0
 26 27  2  0  0  0  0
 22 27  1  0  0  0  0
M  END
> <chemblId>
CHEMBL2057500

> <bioactivity__type>
IC50

> <units>
nM

> <value>
1215.135

$$$$

  CDK     11301514152D 0   0.00000     0.00000     0

 31 34  0  0  0  0              1 V2000 
    2.0870    7.0836    0.0000 C   0  0  0  0  0  0  0  0  0  0  0  0
    1.5495    5.6833    0.0000 C   0  0  0  0  0  0  0  0  0  0  0  0
    0.1006    5.2950    0.0000 N   0  0  0  0  0  0  0  0  0  0  0  0
    0.0221    3.7971    0.0000 C   0  0  0  0  0  0  0  0  0  0  0  0
    1.4224    3.2595    0.0000 C   0  0  0  0  0  0  0  0  0  0  0  0
    2.3664    4.4253    0.0000 S   0  0  0  0  0  0  0  0  0  0  0  0
    1.8107    1.8107    0.0000 S   0  0  0  0  0  0  0  0  0  0  0  0
    2.6710    0.5819    0.0000 O   0  0  0  0  0  0  0  0  0  0  0  0
    3.1701    2.4446    0.0000 O   0  0  0  0  0  0  0  0  0  0  0  0
    0.7500    0.7500    0.0000 N   0  0  0  0  0  0  0  0  0  0  0  0
    0.7500   -0.7500    0.0000 C   0  0  0  0  0  0  0  0  0  0  0  0
   -0.7500   -0.7500    0.0000 C   0  0  0  0  0  0  0  0  0  0  0  0
   -0.7500    0.7500    0.0000 C   0  0  0  0  0  0  0  0  0  0  0  0
   -1.8107   -1.8107    0.0000 C   0  0  0  0  0  0  0  0  0  0  0  0
   -3.2595   -1.4224    0.0000 O   0  0  0  0  0  0  0  0  0  0  0  0
   -1.4224   -3.2595    0.0000 N   0  0  0  0  0  0  0  0  0  0  0  0
   -2.4831   -4.3202    0.0000 C   0  0  0  0  0  0  0  0  0  0  0  0
   -2.0949   -5.7691    0.0000 C   0  0  0  0  0  0  0  0  0  0  0  0
   -0.6460   -6.1573    0.0000 N   0  0  0  0  0  0  0  0  0  0  0  0
    0.4147   -5.0967    0.0000 C   0  0  0  0  0  0  0  0  0  0  0  0
    0.0265   -3.6478    0.0000 C   0  0  0  0  0  0  0  0  0  0  0  0
   -0.2577   -7.6062    0.0000 C   0  0  0  0  0  0  0  0  0  0  0  0
   -1.3184   -8.6669    0.0000 C   0  0  0  0  0  0  0  0  0  0  0  0
   -0.9302  -10.1158    0.0000 C   0  0  0  0  0  0  0  0  0  0  0  0
    0.5187  -10.5040    0.0000 N   0  0  0  0  0  0  0  0  0  0  0  0
    1.5794   -9.4433    0.0000 C   0  0  0  0  0  0  0  0  0  0  0  0
    1.1911   -7.9944    0.0000 C   0  0  0  0  0  0  0  0  0  0  0  0
   -1.2359    2.9801    0.0000 C   0  0  0  0  0  0  0  0  0  0  0  0
   -2.5725    3.6611    0.0000 F   0  0  0  0  0  0  0  0  0  0  0  0
   -2.1387    1.7822    0.0000 F   0  0  0  0  0  0  0  0  0  0  0  0
   -0.2129    1.8831    0.0000 F   0  0  0  0  0  0  0  0  0  0  0  0
  1  2  1  0  0  0  0
  2  3  2  0  0  0  0
  3  4  1  0  0  0  0
  4  5  2  0  0  0  0
  5  6  1  0  0  0  0
  2  6  1  0  0  0  0
  5  7  1  0  0  0  0
  7  8  2  0  0  0  0
  7  9  2  0  0  0  0
  7 10  1  0  0  0  0
 10 11  1  0  0  0  0
 11 12  1  0  0  0  0
 12 13  1  0  0  0  0
 10 13  1  0  0  0  0
 12 14  1  0  0  0  0
 14 15  2  0  0  0  0
 14 16  1  0  0  0  0
 16 17  1  0  0  0  0
 17 18  1  0  0  0  0
 18 19  1  0  0  0  0
 19 20  1  0  0  0  0
 20 21  1  0  0  0  0
 16 21  1  0  0  0  0
 19 22  1  0  0  0  0
 22 23  2  0  0  0  0
 23 24  1  0  0  0  0
 24 25  2  0  0  0  0
 25 26  1  0  0  0  0
 26 27  2  0  0  0  0
 22 27  1  0  0  0  0
  4 28  1  0  0  0  0
 28 29  1  0  0  0  0
 28 30  1  0  0  0  0
 28 31  1  0  0  0  0
M  END
> <chemblId>
CHEMBL2057501

> <bioactivity__type>
IC50

> <units>
nM

> <value>
2505.9449999999997

$$$$

  CDK     11301514152D 0   0.00000     0.00000     0

 28 31  0  0  0  0              1 V2000 
    3.8644    4.3468    0.0000 C   0  0  0  0  0  0  0  0  0  0  0  0
    2.3664    4.4253    0.0000 C   0  0  0  0  0  0  0  0  0  0  0  0
    1.5495    5.6833    0.0000 O   0  0  0  0  0  0  0  0  0  0  0  0
    0.1006    5.2950    0.0000 N   0  0  0  0  0  0  0  0  0  0  0  0
    0.0221    3.7971    0.0000 C   0  0  0  0  0  0  0  0  0  0  0  0
   -1.2359    2.9801    0.0000 C   0  0  0  0  0  0  0  0  0  0  0  0
    1.4224    3.2595    0.0000 C   0  0  0  0  0  0  0  0  0  0  0  0
    1.8107    1.8107    0.0000 S   0  0  0  0  0  0  0  0  0  0  0  0
    2.6710    0.5819    0.0000 O   0  0  0  0  0  0  0  0  0  0  0  0
    3.1701    2.4446    0.0000 O   0  0  0  0  0  0  0  0  0  0  0  0
    0.7500    0.7500    0.0000 N   0  0  0  0  0  0  0  0  0  0  0  0
    0.7500   -0.7500    0.0000 C   0  0  0  0  0  0  0  0  0  0  0  0
   -0.7500   -0.7500    0.0000 C   0  0  0  0  0  0  0  0  0  0  0  0
   -0.7500    0.7500    0.0000 C   0  0  0  0  0  0  0  0  0  0  0  0
   -1.8107   -1.8107    0.0000 C   0  0  0  0  0  0  0  0  0  0  0  0
   -3.2595   -1.4224    0.0000 O   0  0  0  0  0  0  0  0  0  0  0  0
   -1.4224   -3.2595    0.0000 N   0  0  0  0  0  0  0  0  0  0  0  0
   -2.4831   -4.3202    0.0000 C   0  0  0  0  0  0  0  0  0  0  0  0
   -2.0949   -5.7691    0.0000 C   0  0  0  0  0  0  0  0  0  0  0  0
   -0.6460   -6.1573    0.0000 N   0  0  0  0  0  0  0  0  0  0  0  0
    0.4147   -5.0967    0.0000 C   0  0  0  0  0  0  0  0  0  0  0  0
    0.0265   -3.6478    0.0000 C   0  0  0  0  0  0  0  0  0  0  0  0
   -0.2577   -7.6062    0.0000 C   0  0  0  0  0  0  0  0  0  0  0  0
   -1.3184   -8.6669    0.0000 C   0  0  0  0  0  0  0  0  0  0  0  0
   -0.9302  -10.1158    0.0000 C   0  0  0  0  0  0  0  0  0  0  0  0
    0.5187  -10.5040    0.0000 N   0  0  0  0  0  0  0  0  0  0  0  0
    1.5794   -9.4433    0.0000 C   0  0  0  0  0  0  0  0  0  0  0  0
    1.1911   -7.9944    0.0000 C   0  0  0  0  0  0  0  0  0  0  0  0
  1  2  1  0  0  0  0
  2  3  1  0  0  0  0
  3  4  1  0  0  0  0
  4  5  2  0  0  0  0
  5  6  1  0  0  0  0
  5  7  1  0  0  0  0
  2  7  2  0  0  0  0
  7  8  1  0  0  0  0
  8  9  2  0  0  0  0
  8 10  2  0  0  0  0
  8 11  1  0  0  0  0
 11 12  1  0  0  0  0
 12 13  1  0  0  0  0
 13 14  1  0  0  0  0
 11 14  1  0  0  0  0
 13 15  1  0  0  0  0
 15 16  2  0  0  0  0
 15 17  1  0  0  0  0
 17 18  1  0  0  0  0
 18 19  1  0  0  0  0
 19 20  1  0  0  0  0
 20 21  1  0  0  0  0
 21 22  1  0  0  0  0
 17 22  1  0  0  0  0
 20 23  1  0  0  0  0
 23 24  2  0  0  0  0
 24 25  1  0  0  0  0
 25 26  2  0  0  0  0
 26 27  1  0  0  0  0
 27 28  2  0  0  0  0
 23 28  1  0  0  0  0
M  END
> <chemblId>
CHEMBL2057502

> <bioactivity__type>
IC50

> <units>
nM

> <value>
2295.435

$$$$

  CDK     11301514152D 0   0.00000     0.00000     0

 29 32  0  0  0  0              1 V2000 
    3.1555    6.8298    0.0000 Cl  0  0  0  0  0  0  0  0  0  0  0  0
    2.0949    5.7691    0.0000 C   0  0  0  0  0  0  0  0  0  0  0  0
    0.6460    6.1573    0.0000 C   0  0  0  0  0  0  0  0  0  0  0  0
   -0.4147    5.0967    0.0000 C   0  0  0  0  0  0  0  0  0  0  0  0
   -0.0265    3.6478    0.0000 C   0  0  0  0  0  0  0  0  0  0  0  0
    1.4224    3.2595    0.0000 C   0  0  0  0  0  0  0  0  0  0  0  0
    2.4831    4.3202    0.0000 C   0  0  0  0  0  0  0  0  0  0  0  0
    3.9320    3.9320    0.0000 Cl  0  0  0  0  0  0  0  0  0  0  0  0
    1.8107    1.8107    0.0000 S   0  0  0  0  0  0  0  0  0  0  0  0
    2.6710    0.5819    0.0000 O   0  0  0  0  0  0  0  0  0  0  0  0
    3.1701    2.4446    0.0000 O   0  0  0  0  0  0  0  0  0  0  0  0
    0.7500    0.7500    0.0000 N   0  0  0  0  0  0  0  0  0  0  0  0
    0.7500   -0.7500    0.0000 C   0  0  0  0  0  0  0  0  0  0  0  0
   -0.7500   -0.7500    0.0000 C   0  0  0  0  0  0  0  0  0  0  0  0
[truncated: 1,062,956 more chars]
