# Supplementary material for: Comparison of Quantitative and Qualitative (Q)SAR Models Created for the Prediction of Ki and IC50 Values of Antitarget Inhibitors
Source: Front Pharmacol. 2018 Oct 10;9:1136. doi: 10.3389/fphar.2018.01136 (PMC6192375; doi:10.3389/fphar.2018.01136)
Supplement: Supplementary file 3 [file Data_Sheet_3.ZIP › DataSets/CHRM1_Ki.sdf]

  CDK     11301514152D 0   0.00000     0.00000     0

 27 30  0  0  0  0              1 V2000 
    7.2315   -3.7148    0.0000 C   0  0  0  0  0  0  0  0  0  0  0  0
    6.9195   -2.2476    0.0000 S   0  0  0  0  0  0  0  0  0  0  0  0
    8.0341   -1.2438    0.0000 O   0  0  0  0  0  0  0  0  0  0  0  0
    5.4929   -1.7842    0.0000 C   0  0  0  0  0  0  0  0  0  0  0  0
    5.1809   -0.3170    0.0000 C   0  0  0  0  0  0  0  0  0  0  0  0
    3.7543    0.1464    0.0000 C   0  0  0  0  0  0  0  0  0  0  0  0
    2.6396   -0.8574    0.0000 C   0  0  0  0  0  0  0  0  0  0  0  0
    2.9516   -2.3246    0.0000 C   0  0  0  0  0  0  0  0  0  0  0  0
    4.3782   -2.7880    0.0000 C   0  0  0  0  0  0  0  0  0  0  0  0
    1.2130   -0.3940    0.0000 C   0  0  0  0  0  0  0  0  0  0  0  0
    0.0000   -1.2760    0.0000 N   0  0  0  0  0  0  0  0  0  0  0  0
   -1.2130   -0.3940    0.0000 C   0  0  0  0  0  0  0  0  0  0  0  0
   -2.6396   -0.8574    0.0000 C   0  0  0  0  0  0  0  0  0  0  0  0
   -3.7543    0.1464    0.0000 C   0  0  0  0  0  0  0  0  0  0  0  0
   -5.1809   -0.3170    0.0000 C   0  0  0  0  0  0  0  0  0  0  0  0
   -5.4929   -1.7842    0.0000 C   0  0  0  0  0  0  0  0  0  0  0  0
   -6.9195   -2.2476    0.0000 F   0  0  0  0  0  0  0  0  0  0  0  0
   -4.3782   -2.7880    0.0000 C   0  0  0  0  0  0  0  0  0  0  0  0
   -2.9516   -2.3246    0.0000 C   0  0  0  0  0  0  0  0  0  0  0  0
   -0.7500    1.0320    0.0000 C   0  0  0  0  0  0  0  0  0  0  0  0
    0.7500    1.0320    0.0000 N   0  0  0  0  0  0  0  0  0  0  0  0
   -1.6318    2.2454    0.0000 C   0  0  0  0  0  0  0  0  0  0  0  0
   -1.0218    3.6158    0.0000 C   0  0  0  0  0  0  0  0  0  0  0  0
   -1.9037    4.8292    0.0000 C   0  0  0  0  0  0  0  0  0  0  0  0
   -3.3954    4.6723    0.0000 N   0  0  0  0  0  0  0  0  0  0  0  0
   -4.0054    3.3019    0.0000 C   0  0  0  0  0  0  0  0  0  0  0  0
   -3.1236    2.0885    0.0000 C   0  0  0  0  0  0  0  0  0  0  0  0
  1  2  1  0  0  0  0
  2  3  2  0  0  0  0
  2  4  1  0  0  0  0
  4  5  2  0  0  0  0
  5  6  1  0  0  0  0
  6  7  2  0  0  0  0
  7  8  1  0  0  0  0
  8  9  2  0  0  0  0
  4  9  1  0  0  0  0
  7 10  1  0  0  0  0
 10 11  2  0  0  0  0
 11 12  1  0  0  0  0
 12 13  1  0  0  0  0
 13 14  1  0  0  0  0
 14 15  2  0  0  0  0
 15 16  1  0  0  0  0
 16 17  1  0  0  0  0
 16 18  2  0  0  0  0
 18 19  1  0  0  0  0
 13 19  2  0  0  0  0
 12 20  2  0  0  0  0
 20 21  1  0  0  0  0
 10 21  1  0  0  0  0
 20 22  1  0  0  0  0
 22 23  1  0  0  0  0
 23 24  2  0  0  0  0
 24 25  1  0  0  0  0
 25 26  2  0  0  0  0
 26 27  1  0  0  0  0
 22 27  2  0  0  0  0
M  END
> <chemblId>
CHEMBL10

> <bioactivity__type>
Ki

> <units>
nM

> <value>
2569.0

$$$$

  CDK     11301514152D 0   0.00000     0.00000     0

 25 28  0  0  0  0              1 V2000 
    0.0009    5.3140    0.0000 Cl  0  0  0  0  0  0  0  0  0  0  0  0
   -1.2983    4.5643    0.0000 C   0  0  0  0  0  0  0  0  0  0  0  0
   -2.5972    5.3145    0.0000 C   0  0  0  0  0  0  0  0  0  0  0  0
   -3.8964    4.5648    0.0000 C   0  0  0  0  0  0  0  0  0  0  0  0
   -3.8967    3.0648    0.0000 C   0  0  0  0  0  0  0  0  0  0  0  0
   -2.5978    2.3145    0.0000 C   0  0  0  0  0  0  0  0  0  0  0  0
   -1.2986    3.0643    0.0000 C   0  0  0  0  0  0  0  0  0  0  0  0
    0.0003    2.3140    0.0000 C   0  0  0  0  0  0  0  0  0  0  0  0
    1.4775    2.0532    0.0000 C   0  0  0  0  0  0  0  0  0  0  0  0
    1.9902    0.6436    0.0000 C   0  0  0  0  0  0  0  0  0  0  0  0
    3.4674    0.3828    0.0000 C   0  0  0  0  0  0  0  0  0  0  0  0
    4.4318    1.5317    0.0000 C   0  0  0  0  0  0  0  0  0  0  0  0
    3.9190    2.9414    0.0000 C   0  0  0  0  0  0  0  0  0  0  0  0
    2.4419    3.2021    0.0000 C   0  0  0  0  0  0  0  0  0  0  0  0
    0.5136    3.7234    0.0000 C   0  0  0  0  0  0  0  0  0  0  0  0
    1.9909    3.9836    0.0000 C   0  0  0  0  0  0  0  0  0  0  0  0
    2.5042    5.3931    0.0000 C   0  0  0  0  0  0  0  0  0  0  0  0
    1.5402    6.5423    0.0000 C   0  0  0  0  0  0  0  0  0  0  0  0
    0.0630    6.2821    0.0000 C   0  0  0  0  0  0  0  0  0  0  0  0
   -0.4504    4.8727    0.0000 C   0  0  0  0  0  0  0  0  0  0  0  0
    0.0000    0.8140    0.0000 N   0  0  0  0  0  0  0  0  0  0  0  0
   -1.2140   -0.0680    0.0000 C   0  0  0  0  0  0  0  0  0  0  0  0
   -0.7500   -1.4950    0.0000 C   0  0  0  0  0  0  0  0  0  0  0  0
    0.7500   -1.4950    0.0000 N   0  0  0  0  0  0  0  0  0  0  0  0
    1.2130   -0.0680    0.0000 C   0  0  0  0  0  0  0  0  0  0  0  0
  1  2  1  0  0  0  0
  2  3  2  0  0  0  0
  3  4  1  0  0  0  0
  4  5  2  0  0  0  0
  5  6  1  0  0  0  0
  6  7  2  0  0  0  0
  2  7  1  0  0  0  0
  7  8  1  0  0  0  0
  8  9  1  0  0  0  0
  9 10  2  0  0  0  0
 10 11  1  0  0  0  0
 11 12  2  0  0  0  0
 12 13  1  0  0  0  0
 13 14  2  0  0  0  0
  9 14  1  0  0  0  0
  8 15  1  0  0  0  0
 15 16  2  0  0  0  0
 16 17  1  0  0  0  0
 17 18  2  0  0  0  0
 18 19  1  0  0  0  0
 19 20  2  0  0  0  0
 15 20  1  0  0  0  0
  8 21  1  0  0  0  0
 21 22  1  0  0  0  0
 22 23  2  0  0  0  0
 23 24  1  0  0  0  0
 24 25  2  0  0  0  0
 21 25  1  0  0  0  0
M  END
> <chemblId>
CHEMBL104

> <bioactivity__type>
Ki

> <units>
nM

> <value>
1654.0

$$$$

  CDK     11301514152D 0   0.00000     0.00000     0

 24 27  0  0  0  0              1 V2000 
    7.1010   -2.5981    0.0000 C   0  0  0  0  0  0  0  0  0  0  0  0
    6.3510   -1.2990    0.0000 N   0  0  0  0  0  0  0  0  0  0  0  0
    7.1010   -0.0000    0.0000 C   0  0  0  0  0  0  0  0  0  0  0  0
    6.3510    1.2990    0.0000 C   0  0  0  0  0  0  0  0  0  0  0  0
    4.8510    1.2990    0.0000 C   0  0  0  0  0  0  0  0  0  0  0  0
    4.1010    0.0000    0.0000 C   0  0  0  0  0  0  0  0  0  0  0  0
    4.8510   -1.2990    0.0000 C   0  0  0  0  0  0  0  0  0  0  0  0
    2.6010    0.0000    0.0000 C   0  0  0  0  0  0  0  0  0  0  0  0
    1.7190    1.2130    0.0000 N   0  0  0  0  0  0  0  0  0  0  0  0
    0.2920    0.7500    0.0000 C   0  0  0  0  0  0  0  0  0  0  0  0
   -1.0060    1.5000    0.0000 C   0  0  0  0  0  0  0  0  0  0  0  0
   -2.3060    0.7500    0.0000 C   0  0  0  0  0  0  0  0  0  0  0  0
   -2.3060   -0.7500    0.0000 C   0  0  0  0  0  0  0  0  0  0  0  0
   -1.0060   -1.5000    0.0000 C   0  0  0  0  0  0  0  0  0  0  0  0
    0.2920   -0.7500    0.0000 C   0  0  0  0  0  0  0  0  0  0  0  0
    1.7190   -1.2130    0.0000 N   0  0  0  0  0  0  0  0  0  0  0  0
    2.1826   -2.6396    0.0000 C   0  0  0  0  0  0  0  0  0  0  0  0
    1.1789   -3.7543    0.0000 C   0  0  0  0  0  0  0  0  0  0  0  0
   -0.2883   -3.4425    0.0000 C   0  0  0  0  0  0  0  0  0  0  0  0
   -1.2920   -4.5572    0.0000 C   0  0  0  0  0  0  0  0  0  0  0  0
   -0.8285   -5.9838    0.0000 C   0  0  0  0  0  0  0  0  0  0  0  0
   -1.8321   -7.0985    0.0000 F   0  0  0  0  0  0  0  0  0  0  0  0
    0.6388   -6.2956    0.0000 C   0  0  0  0  0  0  0  0  0  0  0  0
    1.6424   -5.1809    0.0000 C   0  0  0  0  0  0  0  0  0  0  0  0
  1  2  1  0  0  0  0
  2  3  1  0  0  0  0
  3  4  1  0  0  0  0
  4  5  1  0  0  0  0
  5  6  1  0  0  0  0
  6  7  1  0  0  0  0
  2  7  1  0  0  0  0
  6  8  1  0  0  0  0
  8  9  2  0  0  0  0
  9 10  1  0  0  0  0
 10 11  2  0  0  0  0
 11 12  1  0  0  0  0
 12 13  2  0  0  0  0
 13 14  1  0  0  0  0
 14 15  2  0  0  0  0
 10 15  1  0  0  0  0
 15 16  1  0  0  0  0
  8 16  1  0  0  0  0
 16 17  1  0  0  0  0
 17 18  1  0  0  0  0
 18 19  2  0  0  0  0
 19 20  1  0  0  0  0
 20 21  2  0  0  0  0
 21 22  1  0  0  0  0
 21 23  1  0  0  0  0
 23 24  2  0  0  0  0
 18 24  1  0  0  0  0
M  END
> <chemblId>
CHEMBL1087089

> <bioactivity__type>
Ki

> <units>
nM

> <value>
2900.0

$$$$

  CDK     11301514152D 0   0.00000     0.00000     0

 26 29  0  0  0  0              1 V2000 
    8.5150   -5.3135    0.0000 C   0  0  0  0  0  0  0  0  0  0  0  0
    8.0515   -3.8869    0.0000 O   0  0  0  0  0  0  0  0  0  0  0  0
    6.5842   -3.5751    0.0000 C   0  0  0  0  0  0  0  0  0  0  0  0
    6.1207   -2.1485    0.0000 C   0  0  0  0  0  0  0  0  0  0  0  0
    4.6535   -1.8367    0.0000 C   0  0  0  0  0  0  0  0  0  0  0  0
    3.6498   -2.9514    0.0000 C   0  0  0  0  0  0  0  0  0  0  0  0
    2.1826   -2.6396    0.0000 C   0  0  0  0  0  0  0  0  0  0  0  0
    1.7190   -1.2130    0.0000 N   0  0  0  0  0  0  0  0  0  0  0  0
    2.6010    0.0000    0.0000 C   0  0  0  0  0  0  0  0  0  0  0  0
    1.7190    1.2130    0.0000 N   0  0  0  0  0  0  0  0  0  0  0  0
    0.2920    0.7500    0.0000 C   0  0  0  0  0  0  0  0  0  0  0  0
   -1.0060    1.5000    0.0000 C   0  0  0  0  0  0  0  0  0  0  0  0
   -2.3060    0.7500    0.0000 C   0  0  0  0  0  0  0  0  0  0  0  0
   -2.3060   -0.7500    0.0000 C   0  0  0  0  0  0  0  0  0  0  0  0
   -1.0060   -1.5000    0.0000 C   0  0  0  0  0  0  0  0  0  0  0  0
    0.2920   -0.7500    0.0000 C   0  0  0  0  0  0  0  0  0  0  0  0
    4.1010   -0.0000    0.0000 N   0  0  0  0  0  0  0  0  0  0  0  0
    4.9827   -1.2135    0.0000 C   0  0  0  0  0  0  0  0  0  0  0  0
    6.4093   -0.7500    0.0000 C   0  0  0  0  0  0  0  0  0  0  0  0
    6.4093    0.7500    0.0000 C   0  0  0  0  0  0  0  0  0  0  0  0
    4.9827    1.2135    0.0000 C   0  0  0  0  0  0  0  0  0  0  0  0
    7.6228    1.6317    0.0000 N   0  0  0  0  0  0  0  0  0  0  0  0
    8.9931    1.0216    0.0000 C   0  0  0  0  0  0  0  0  0  0  0  0
    7.4660    3.1235    0.0000 C   0  0  0  0  0  0  0  0  0  0  0  0
    4.1133   -4.3780    0.0000 C   0  0  0  0  0  0  0  0  0  0  0  0
    5.5806   -4.6898    0.0000 C   0  0  0  0  0  0  0  0  0  0  0  0
  1  2  1  0  0  0  0
  2  3  1  0  0  0  0
  3  4  2  0  0  0  0
  4  5  1  0  0  0  0
  5  6  2  0  0  0  0
  6  7  1  0  0  0  0
  7  8  1  0  0  0  0
  8  9  1  0  0  0  0
  9 10  2  0  0  0  0
 10 11  1  0  0  0  0
 11 12  2  0  0  0  0
 12 13  1  0  0  0  0
 13 14  2  0  0  0  0
 14 15  1  0  0  0  0
 15 16  2  0  0  0  0
  8 16  1  0  0  0  0
 11 16  1  0  0  0  0
  9 17  1  0  0  0  0
 17 18  1  0  0  0  0
 18 19  1  0  0  0  0
 19 20  1  0  0  0  0
 20 21  1  0  0  0  0
 17 21  1  0  0  0  0
 20 22  1  6  0  0  0
 22 23  1  0  0  0  0
 22 24  1  0  0  0  0
  6 25  1  0  0  0  0
 25 26  2  0  0  0  0
  3 26  1  0  0  0  0
M  END
> <chemblId>
CHEMBL1087367

> <bioactivity__type>
Ki

> <units>
nM

> <value>
2500.0

$$$$

  CDK     11301514152D 0   0.00000     0.00000     0

 22 24  0  0  0  0              1 V2000 
    6.0441   -6.1164    0.0000 C   0  0  0  0  0  0  0  0  0  0  0  0
    5.5806   -4.6898    0.0000 C   0  0  0  0  0  0  0  0  0  0  0  0
    4.1133   -4.3780    0.0000 O   0  0  0  0  0  0  0  0  0  0  0  0
    3.6498   -2.9514    0.0000 C   0  0  0  0  0  0  0  0  0  0  0  0
    2.1826   -2.6396    0.0000 C   0  0  0  0  0  0  0  0  0  0  0  0
    1.7190   -1.2130    0.0000 N   0  0  0  0  0  0  0  0  0  0  0  0
    2.6010    0.0000    0.0000 C   0  0  0  0  0  0  0  0  0  0  0  0
    1.7190    1.2130    0.0000 N   0  0  0  0  0  0  0  0  0  0  0  0
    0.2920    0.7500    0.0000 C   0  0  0  0  0  0  0  0  0  0  0  0
   -1.0060    1.5000    0.0000 C   0  0  0  0  0  0  0  0  0  0  0  0
   -2.3060    0.7500    0.0000 C   0  0  0  0  0  0  0  0  0  0  0  0
   -2.3060   -0.7500    0.0000 C   0  0  0  0  0  0  0  0  0  0  0  0
   -1.0060   -1.5000    0.0000 C   0  0  0  0  0  0  0  0  0  0  0  0
    0.2920   -0.7500    0.0000 C   0  0  0  0  0  0  0  0  0  0  0  0
    4.1010   -0.0000    0.0000 N   0  0  0  0  0  0  0  0  0  0  0  0
    4.9827   -1.2135    0.0000 C   0  0  0  0  0  0  0  0  0  0  0  0
    6.4093   -0.7500    0.0000 C   0  0  0  0  0  0  0  0  0  0  0  0
    6.4093    0.7500    0.0000 C   0  0  0  0  0  0  0  0  0  0  0  0
    4.9827    1.2135    0.0000 C   0  0  0  0  0  0  0  0  0  0  0  0
    7.6228    1.6317    0.0000 N   0  0  0  0  0  0  0  0  0  0  0  0
    8.9931    1.0216    0.0000 C   0  0  0  0  0  0  0  0  0  0  0  0
    7.4660    3.1235    0.0000 C   0  0  0  0  0  0  0  0  0  0  0  0
  1  2  1  0  0  0  0
  2  3  1  0  0  0  0
  3  4  1  0  0  0  0
  4  5  1  0  0  0  0
  5  6  1  0  0  0  0
  6  7  1  0  0  0  0
  7  8  2  0  0  0  0
  8  9  1  0  0  0  0
  9 10  2  0  0  0  0
 10 11  1  0  0  0  0
 11 12  2  0  0  0  0
 12 13  1  0  0  0  0
 13 14  2  0  0  0  0
  6 14  1  0  0  0  0
  9 14  1  0  0  0  0
  7 15  1  0  0  0  0
 15 16  1  0  0  0  0
 16 17  1  0  0  0  0
 17 18  1  0  0  0  0
 18 19  1  0  0  0  0
 15 19  1  0  0  0  0
 18 20  1  1  0  0  0
 20 21  1  0  0  0  0
 20 22  1  0  0  0  0
M  END
> <chemblId>
CHEMBL1087493

> <bioactivity__type>
Ki

> <units>
nM

> <value>
1500.0

$$$$

  CDK     11301514152D 0   0.00000     0.00000     0

 23 25  0  0  0  0              1 V2000 
    3.5719   -6.9207    0.0000 C   0  0  0  0  0  0  0  0  0  0  0  0
    3.1087   -5.4940    0.0000 O   0  0  0  0  0  0  0  0  0  0  0  0
    4.1126   -4.3795    0.0000 C   0  0  0  0  0  0  0  0  0  0  0  0
    5.5798   -4.6917    0.0000 N   0  0  0  0  0  0  0  0  0  0  0  0
    6.5837   -3.5772    0.0000 C   0  0  0  0  0  0  0  0  0  0  0  0
    6.1205   -2.1505    0.0000 C   0  0  0  0  0  0  0  0  0  0  0  0
    4.6533   -1.8383    0.0000 N   0  0  0  0  0  0  0  0  0  0  0  0
    3.6494   -2.9528    0.0000 C   0  0  0  0  0  0  0  0  0  0  0  0
    2.1822   -2.6407    0.0000 C   0  0  0  0  0  0  0  0  0  0  0  0
    1.7190   -1.2140    0.0000 C   0  0  0  0  0  0  0  0  0  0  0  0
    2.6010    0.0000    0.0000 C   0  0  0  0  0  0  0  0  0  0  0  0
    4.1010    0.0000    0.0000 C   0  0  0  0  0  0  0  0  0  0  0  0
    4.8510    1.2990    0.0000 C   0  0  0  0  0  0  0  0  0  0  0  0
    6.3510    1.2990    0.0000 N   0  0  0  0  0  0  0  0  0  0  0  0
    7.1010    2.5981    0.0000 C   0  0  0  0  0  0  0  0  0  0  0  0
    7.1010   -0.0000    0.0000 C   0  0  0  0  0  0  0  0  0  0  0  0
    1.7190    1.2140    0.0000 C   0  0  0  0  0  0  0  0  0  0  0  0
    0.2930    0.7500    0.0000 C   0  0  0  0  0  0  0  0  0  0  0  0
   -1.0070    1.5000    0.0000 C   0  0  0  0  0  0  0  0  0  0  0  0
   -2.3060    0.7500    0.0000 C   0  0  0  0  0  0  0  0  0  0  0  0
   -2.3060   -0.7500    0.0000 C   0  0  0  0  0  0  0  0  0  0  0  0
   -1.0070   -1.5000    0.0000 C   0  0  0  0  0  0  0  0  0  0  0  0
    0.2930   -0.7500    0.0000 C   0  0  0  0  0  0  0  0  0  0  0  0
  1  2  1  0  0  0  0
  2  3  1  0  0  0  0
  3  4  2  0  0  0  0
  4  5  1  0  0  0  0
  5  6  2  0  0  0  0
  6  7  1  0  0  0  0
  7  8  2  0  0  0  0
  3  8  1  0  0  0  0
  8  9  1  0  0  0  0
  9 10  1  0  0  0  0
 10 11  2  0  0  0  0
 11 12  1  0  0  0  0
 12 13  1  0  0  0  0
 13 14  1  0  0  0  0
 14 15  1  0  0  0  0
 14 16  1  0  0  0  0
 11 17  1  0  0  0  0
 17 18  1  0  0  0  0
 18 19  2  0  0  0  0
 19 20  1  0  0  0  0
 20 21  2  0  0  0  0
 21 22  1  0  0  0  0
 22 23  2  0  0  0  0
 10 23  1  0  0  0  0
 18 23  1  0  0  0  0
M  END
> <chemblId>
CHEMBL1088900

> <bioactivity__type>
Ki

> <units>
nM

> <value>
15000.0

$$$$

  CDK     11301514152D 0   0.00000     0.00000     0

 21 23  0  0  0  0              1 V2000 
    7.1010   -2.5981    0.0000 C   0  0  0  0  0  0  0  0  0  0  0  0
    6.3510   -1.2990    0.0000 N   0  0  0  0  0  0  0  0  0  0  0  0
    7.1010   -0.0000    0.0000 C   0  0  0  0  0  0  0  0  0  0  0  0
    4.8510   -1.2990    0.0000 C   0  0  0  0  0  0  0  0  0  0  0  0
    4.1010    0.0000    0.0000 C   0  0  0  0  0  0  0  0  0  0  0  0
    2.6010    0.0000    0.0000 C   0  0  0  0  0  0  0  0  0  0  0  0
    1.7190    1.2140    0.0000 C   0  0  0  0  0  0  0  0  0  0  0  0
    2.1822    2.6407    0.0000 C   0  0  0  0  0  0  0  0  0  0  0  0
    1.1783    3.7552    0.0000 C   0  0  0  0  0  0  0  0  0  0  0  0
    1.6415    5.1819    0.0000 C   0  0  0  0  0  0  0  0  0  0  0  0
    0.6376    6.2964    0.0000 C   0  0  0  0  0  0  0  0  0  0  0  0
   -0.8295    5.9842    0.0000 C   0  0  0  0  0  0  0  0  0  0  0  0
   -1.2928    4.5575    0.0000 N   0  0  0  0  0  0  0  0  0  0  0  0
   -0.2888    3.4430    0.0000 N   0  0  0  0  0  0  0  0  0  0  0  0
    0.2930    0.7500    0.0000 C   0  0  0  0  0  0  0  0  0  0  0  0
   -1.0070    1.5000    0.0000 C   0  0  0  0  0  0  0  0  0  0  0  0
   -2.3060    0.7500    0.0000 C   0  0  0  0  0  0  0  0  0  0  0  0
   -2.3060   -0.7500    0.0000 C   0  0  0  0  0  0  0  0  0  0  0  0
   -1.0070   -1.5000    0.0000 C   0  0  0  0  0  0  0  0  0  0  0  0
    0.2930   -0.7500    0.0000 C   0  0  0  0  0  0  0  0  0  0  0  0
    1.7190   -1.2140    0.0000 C   0  0  0  0  0  0  0  0  0  0  0  0
  1  2  1  0  0  0  0
  2  3  1  0  0  0  0
  2  4  1  0  0  0  0
  4  5  1  0  0  0  0
  5  6  1  0  0  0  0
  6  7  2  0  0  0  0
  7  8  1  0  0  0  0
  8  9  1  0  0  0  0
  9 10  2  0  0  0  0
 10 11  1  0  0  0  0
 11 12  2  0  0  0  0
 12 13  1  0  0  0  0
 13 14  2  0  0  0  0
  9 14  1  0  0  0  0
  7 15  1  0  0  0  0
 15 16  2  0  0  0  0
 16 17  1  0  0  0  0
 17 18  2  0  0  0  0
 18 19  1  0  0  0  0
 19 20  2  0  0  0  0
 15 20  1  0  0  0  0
 20 21  1  0  0  0  0
  6 21  1  0  0  0  0
M  END
> <chemblId>
CHEMBL1090197

> <bioactivity__type>
Ki

> <units>
nM

> <value>
17000.0

$$$$

  CDK     11301514152D 0   0.00000     0.00000     0

 22 24  0  0  0  0              1 V2000 
    3.6494   -2.9528    0.0000 C   0  0  0  0  0  0  0  0  0  0  0  0
    2.1822   -2.6407    0.0000 C   0  0  0  0  0  0  0  0  0  0  0  0
    1.1783   -3.7552    0.0000 C   0  0  0  0  0  0  0  0  0  0  0  0
   -0.2888   -3.4430    0.0000 C   0  0  0  0  0  0  0  0  0  0  0  0
   -1.2928   -4.5575    0.0000 C   0  0  0  0  0  0  0  0  0  0  0  0
   -0.8295   -5.9842    0.0000 C   0  0  0  0  0  0  0  0  0  0  0  0
    0.6376   -6.2964    0.0000 C   0  0  0  0  0  0  0  0  0  0  0  0
    1.6415   -5.1819    0.0000 N   0  0  0  0  0  0  0  0  0  0  0  0
    1.7190   -1.2140    0.0000 C   0  0  0  0  0  0  0  0  0  0  0  0
    2.6010    0.0000    0.0000 C   0  0  0  0  0  0  0  0  0  0  0  0
    4.1010    0.0000    0.0000 C   0  0  0  0  0  0  0  0  0  0  0  0
    4.8510    1.2990    0.0000 C   0  0  0  0  0  0  0  0  0  0  0  0
    6.3510    1.2990    0.0000 N   0  0  0  0  0  0  0  0  0  0  0  0
    7.1010    2.5981    0.0000 C   0  0  0  0  0  0  0  0  0  0  0  0
    7.1010   -0.0000    0.0000 C   0  0  0  0  0  0  0  0  0  0  0  0
    1.7190    1.2140    0.0000 S   0  0  0  0  0  0  0  0  0  0  0  0
    0.2930    0.7500    0.0000 C   0  0  0  0  0  0  0  0  0  0  0  0
   -1.0070    1.5000    0.0000 C   0  0  0  0  0  0  0  0  0  0  0  0
   -2.3060    0.7500    0.0000 C   0  0  0  0  0  0  0  0  0  0  0  0
   -2.3060   -0.7500    0.0000 C   0  0  0  0  0  0  0  0  0  0  0  0
   -1.0070   -1.5000    0.0000 C   0  0  0  0  0  0  0  0  0  0  0  0
    0.2930   -0.7500    0.0000 C   0  0  0  0  0  0  0  0  0  0  0  0
  1  2  1  0  0  0  0
  2  3  1  0  0  0  0
  3  4  2  0  0  0  0
  4  5  1  0  0  0  0
  5  6  2  0  0  0  0
  6  7  1  0  0  0  0
  7  8  2  0  0  0  0
  3  8  1  0  0  0  0
  2  9  1  0  0  0  0
  9 10  2  0  0  0  0
 10 11  1  0  0  0  0
 11 12  1  0  0  0  0
 12 13  1  0  0  0  0
 13 14  1  0  0  0  0
 13 15  1  0  0  0  0
 10 16  1  0  0  0  0
 16 17  1  0  0  0  0
 17 18  2  0  0  0  0
 18 19  1  0  0  0  0
 19 20  2  0  0  0  0
 20 21  1  0  0  0  0
 21 22  2  0  0  0  0
  9 22  1  0  0  0  0
 17 22  1  0  0  0  0
M  END
> <chemblId>
CHEMBL1090432

> <bioactivity__type>
Ki

> <units>
nM

> <value>
1400.0

$$$$

  CDK     11301514152D 0   0.00000     0.00000     0

 22 24  0  0  0  0              1 V2000 
    3.6494   -2.9528    0.0000 C   0  0  0  0  0  0  0  0  0  0  0  0
    2.1822   -2.6407    0.0000 C   0  0  0  0  0  0  0  0  0  0  0  0
    1.1783   -3.7552    0.0000 C   0  0  0  0  0  0  0  0  0  0  0  0
   -0.2888   -3.4430    0.0000 C   0  0  0  0  0  0  0  0  0  0  0  0
   -1.2928   -4.5575    0.0000 C   0  0  0  0  0  0  0  0  0  0  0  0
   -0.8295   -5.9842    0.0000 C   0  0  0  0  0  0  0  0  0  0  0  0
    0.6376   -6.2964    0.0000 C   0  0  0  0  0  0  0  0  0  0  0  0
    1.6415   -5.1819    0.0000 N   0  0  0  0  0  0  0  0  0  0  0  0
    1.7190   -1.2140    0.0000 C   0  0  0  0  0  0  0  0  0  0  0  0
    2.6010    0.0000    0.0000 C   0  0  0  0  0  0  0  0  0  0  0  0
    4.1010    0.0000    0.0000 C   0  0  0  0  0  0  0  0  0  0  0  0
    4.8510    1.2990    0.0000 C   0  0  0  0  0  0  0  0  0  0  0  0
    6.3510    1.2990    0.0000 N   0  0  0  0  0  0  0  0  0  0  0  0
    7.1010    2.5981    0.0000 C   0  0  0  0  0  0  0  0  0  0  0  0
    7.1010   -0.0000    0.0000 C   0  0  0  0  0  0  0  0  0  0  0  0
    1.7190    1.2140    0.0000 S   0  0  0  0  0  0  0  0  0  0  0  0
    0.2930    0.7500    0.0000 C   0  0  0  0  0  0  0  0  0  0  0  0
   -1.0070    1.5000    0.0000 C   0  0  0  0  0  0  0  0  0  0  0  0
   -2.3060    0.7500    0.0000 C   0  0  0  0  0  0  0  0  0  0  0  0
   -2.3060   -0.7500    0.0000 C   0  0  0  0  0  0  0  0  0  0  0  0
   -1.0070   -1.5000    0.0000 C   0  0  0  0  0  0  0  0  0  0  0  0
    0.2930   -0.7500    0.0000 C   0  0  0  0  0  0  0  0  0  0  0  0
  2  1  1  6  0  0  0
  2  3  1  0  0  0  0
  3  4  2  0  0  0  0
  4  5  1  0  0  0  0
  5  6  2  0  0  0  0
  6  7  1  0  0  0  0
  7  8  2  0  0  0  0
  3  8  1  0  0  0  0
  2  9  1  0  0  0  0
  9 10  2  0  0  0  0
 10 11  1  0  0  0  0
 11 12  1  0  0  0  0
 12 13  1  0  0  0  0
 13 14  1  0  0  0  0
 13 15  1  0  0  0  0
 10 16  1  0  0  0  0
 16 17  1  0  0  0  0
 17 18  2  0  0  0  0
 18 19  1  0  0  0  0
 19 20  2  0  0  0  0
 20 21  1  0  0  0  0
 21 22  2  0  0  0  0
  9 22  1  0  0  0  0
 17 22  1  0  0  0  0
M  END
> <chemblId>
CHEMBL1090433

> <bioactivity__type>
Ki

> <units>
nM

> <value>
990.0

$$$$

  CDK     11301514152D 0   0.00000     0.00000     0

 22 24  0  0  0  0              1 V2000 
    3.6494   -2.9528    0.0000 C   0  0  0  0  0  0  0  0  0  0  0  0
    2.1822   -2.6407    0.0000 C   0  0  0  0  0  0  0  0  0  0  0  0
    1.7190   -1.2140    0.0000 C   0  0  0  0  0  0  0  0  0  0  0  0
    2.6010    0.0000    0.0000 C   0  0  0  0  0  0  0  0  0  0  0  0
    4.1010    0.0000    0.0000 C   0  0  0  0  0  0  0  0  0  0  0  0
    4.8510    1.2990    0.0000 C   0  0  0  0  0  0  0  0  0  0  0  0
    6.3510    1.2990    0.0000 N   0  0  0  0  0  0  0  0  0  0  0  0
    7.1010    2.5981    0.0000 C   0  0  0  0  0  0  0  0  0  0  0  0
    7.1010   -0.0000    0.0000 C   0  0  0  0  0  0  0  0  0  0  0  0
    1.7190    1.2140    0.0000 C   0  0  0  0  0  0  0  0  0  0  0  0
    0.2930    0.7500    0.0000 C   0  0  0  0  0  0  0  0  0  0  0  0
   -1.0070    1.5000    0.0000 C   0  0  0  0  0  0  0  0  0  0  0  0
   -2.3060    0.7500    0.0000 C   0  0  0  0  0  0  0  0  0  0  0  0
   -3.6050    1.5000    0.0000 F   0  0  0  0  0  0  0  0  0  0  0  0
   -2.3060   -0.7500    0.0000 C   0  0  0  0  0  0  0  0  0  0  0  0
   -1.0070   -1.5000    0.0000 C   0  0  0  0  0  0  0  0  0  0  0  0
    0.2930   -0.7500    0.0000 C   0  0  0  0  0  0  0  0  0  0  0  0
    1.1783   -3.7552    0.0000 C   0  0  0  0  0  0  0  0  0  0  0  0
   -0.3134   -3.5981    0.0000 N   0  0  0  0  0  0  0  0  0  0  0  0
   -0.9238   -4.9683    0.0000 C   0  0  0  0  0  0  0  0  0  0  0  0
    0.1907   -5.9722    0.0000 C   0  0  0  0  0  0  0  0  0  0  0  0
    1.4899   -5.2225    0.0000 S   0  0  0  0  0  0  0  0  0  0  0  0
  2  1  1  1  0  0  0
  2  3  1  0  0  0  0
  3  4  2  0  0  0  0
  4  5  1  0  0  0  0
  5  6  1  0  0  0  0
  6  7  1  0  0  0  0
  7  8  1  0  0  0  0
  7  9  1  0  0  0  0
  4 10  1  0  0  0  0
 10 11  1  0  0  0  0
 11 12  2  0  0  0  0
 12 13  1  0  0  0  0
 13 14  1  0  0  0  0
 13 15  2  0  0  0  0
 15 16  1  0  0  0  0
 16 17  2  0  0  0  0
  3 17  1  0  0  0  0
 11 17  1  0  0  0  0
  2 18  1  0  0  0  0
 18 19  2  0  0  0  0
 19 20  1  0  0  0  0
 20 21  2  0  0  0  0
 21 22  1  0  0  0  0
 18 22  1  0  0  0  0
M  END
> <chemblId>
CHEMBL1090527

> <bioactivity__type>
Ki

> <units>
nM

> <value>
3500.0

$$$$

  CDK     11301514152D 0   0.00000     0.00000     0

 24 27  0  0  0  0              1 V2000 
    3.6494   -2.9528    0.0000 C   0  0  0  0  0  0  0  0  0  0  0  0
    2.1822   -2.6407    0.0000 C   0  0  0  0  0  0  0  0  0  0  0  0
    1.1783   -3.7552    0.0000 C   0  0  0  0  0  0  0  0  0  0  0  0
   -0.2888   -3.4430    0.0000 C   0  0  0  0  0  0  0  0  0  0  0  0
   -1.2928   -4.5575    0.0000 C   0  0  0  0  0  0  0  0  0  0  0  0
   -0.8295   -5.9842    0.0000 C   0  0  0  0  0  0  0  0  0  0  0  0
    0.6376   -6.2964    0.0000 C   0  0  0  0  0  0  0  0  0  0  0  0
    1.6415   -5.1819    0.0000 N   0  0  0  0  0  0  0  0  0  0  0  0
    1.7190   -1.2140    0.0000 C   0  0  0  0  0  0  0  0  0  0  0  0
    2.6010    0.0000    0.0000 C   0  0  0  0  0  0  0  0  0  0  0  0
    4.1010    0.0000    0.0000 C   0  0  0  0  0  0  0  0  0  0  0  0
    4.8510    1.2990    0.0000 C   0  0  0  0  0  0  0  0  0  0  0  0
    6.3510    1.2990    0.0000 N   0  0  0  0  0  0  0  0  0  0  0  0
    7.2327    0.0855    0.0000 C   0  0  0  0  0  0  0  0  0  0  0  0
    8.6593    0.5490    0.0000 C   0  0  0  0  0  0  0  0  0  0  0  0
    8.6593    2.0490    0.0000 C   0  0  0  0  0  0  0  0  0  0  0  0
    7.2327    2.5126    0.0000 C   0  0  0  0  0  0  0  0  0  0  0  0
    1.7190    1.2140    0.0000 S   0  0  0  0  0  0  0  0  0  0  0  0
    0.2930    0.7500    0.0000 C   0  0  0  0  0  0  0  0  0  0  0  0
   -1.0070    1.5000    0.0000 C   0  0  0  0  0  0  0  0  0  0  0  0
   -2.3060    0.7500    0.0000 C   0  0  0  0  0  0  0  0  0  0  0  0
   -2.3060   -0.7500    0.0000 C   0  0  0  0  0  0  0  0  0  0  0  0
   -1.0070   -1.5000    0.0000 C   0  0  0  0  0  0  0  0  0  0  0  0
    0.2930   -0.7500    0.0000 C   0  0  0  0  0  0  0  0  0  0  0  0
  2  1  1  1  0  0  0
  2  3  1  0  0  0  0
  3  4  2  0  0  0  0
  4  5  1  0  0  0  0
  5  6  2  0  0  0  0
  6  7  1  0  0  0  0
  7  8  2  0  0  0  0
  3  8  1  0  0  0  0
  2  9  1  0  0  0  0
  9 10  2  0  0  0  0
 10 11  1  0  0  0  0
 11 12  1  0  0  0  0
 12 13  1  0  0  0  0
 13 14  1  0  0  0  0
 14 15  1  0  0  0  0
 15 16  1  0  0  0  0
 16 17  1  0  0  0  0
 13 17  1  0  0  0  0
 10 18  1  0  0  0  0
 18 19  1  0  0  0  0
 19 20  2  0  0  0  0
 20 21  1  0  0  0  0
 21 22  2  0  0  0  0
 22 23  1  0  0  0  0
 23 24  2  0  0  0  0
  9 24  1  0  0  0  0
 19 24  1  0  0  0  0
M  END
> <chemblId>
CHEMBL1091774

> <bioactivity__type>
Ki

> <units>
nM

> <value>
5.8

$$$$

  CDK     11301514152D 0   0.00000     0.00000     0

 22 24  0  0  0  0              1 V2000 
    3.6494   -2.9528    0.0000 C   0  0  0  0  0  0  0  0  0  0  0  0
    2.1822   -2.6407    0.0000 C   0  0  0  0  0  0  0  0  0  0  0  0
    1.1783   -3.7552    0.0000 C   0  0  0  0  0  0  0  0  0  0  0  0
   -0.2888   -3.4430    0.0000 C   0  0  0  0  0  0  0  0  0  0  0  0
   -1.2928   -4.5575    0.0000 C   0  0  0  0  0  0  0  0  0  0  0  0
   -0.8295   -5.9842    0.0000 C   0  0  0  0  0  0  0  0  0  0  0  0
    0.6376   -6.2964    0.0000 N   0  0  0  0  0  0  0  0  0  0  0  0
    1.6415   -5.1819    0.0000 C   0  0  0  0  0  0  0  0  0  0  0  0
    1.7190   -1.2140    0.0000 C   0  0  0  0  0  0  0  0  0  0  0  0
    2.6010    0.0000    0.0000 C   0  0  0  0  0  0  0  0  0  0  0  0
    4.1010    0.0000    0.0000 C   0  0  0  0  0  0  0  0  0  0  0  0
    4.8510    1.2990    0.0000 C   0  0  0  0  0  0  0  0  0  0  0  0
    6.3510    1.2990    0.0000 N   0  0  0  0  0  0  0  0  0  0  0  0
    7.1010    2.5981    0.0000 C   0  0  0  0  0  0  0  0  0  0  0  0
    7.1010   -0.0000    0.0000 C   0  0  0  0  0  0  0  0  0  0  0  0
    1.7190    1.2140    0.0000 S   0  0  0  0  0  0  0  0  0  0  0  0
    0.2930    0.7500    0.0000 C   0  0  0  0  0  0  0  0  0  0  0  0
   -1.0070    1.5000    0.0000 C   0  0  0  0  0  0  0  0  0  0  0  0
   -2.3060    0.7500    0.0000 C   0  0  0  0  0  0  0  0  0  0  0  0
   -2.3060   -0.7500    0.0000 C   0  0  0  0  0  0  0  0  0  0  0  0
   -1.0070   -1.5000    0.0000 C   0  0  0  0  0  0  0  0  0  0  0  0
    0.2930   -0.7500    0.0000 C   0  0  0  0  0  0  0  0  0  0  0  0
  2  1  1  6  0  0  0
  2  3  1  0  0  0  0
  3  4  2  0  0  0  0
  4  5  1  0  0  0  0
  5  6  2  0  0  0  0
  6  7  1  0  0  0  0
  7  8  2  0  0  0  0
  3  8  1  0  0  0  0
  2  9  1  0  0  0  0
  9 10  2  0  0  0  0
 10 11  1  0  0  0  0
 11 12  1  0  0  0  0
 12 13  1  0  0  0  0
 13 14  1  0  0  0  0
 13 15  1  0  0  0  0
 10 16  1  0  0  0  0
 16 17  1  0  0  0  0
 17 18  2  0  0  0  0
 18 19  1  0  0  0  0
 19 20  2  0  0  0  0
 20 21  1  0  0  0  0
 21 22  2  0  0  0  0
  9 22  1  0  0  0  0
 17 22  1  0  0  0  0
M  END
> <chemblId>
CHEMBL1091777

> <bioactivity__type>
Ki

> <units>
nM

> <value>
28000.0

$$$$

  CDK     11301514152D 0   0.00000     0.00000     0

 21 23  0  0  0  0              1 V2000 
    3.6494   -2.9528    0.0000 C   0  0  0  0  0  0  0  0  0  0  0  0
    2.1822   -2.6407    0.0000 C   0  0  0  0  0  0  0  0  0  0  0  0
    1.1783   -3.7552    0.0000 C   0  0  0  0  0  0  0  0  0  0  0  0
    0.1992   -3.5519    0.0000 C   0  0  0  0  0  0  0  0  0  0  0  0
   -0.7968   -4.6907    0.0000 S   0  0  0  0  0  0  0  0  0  0  0  0
    0.2194   -5.9136    0.0000 C   0  0  0  0  0  0  0  0  0  0  0  0
    1.6385   -5.1965    0.0000 N   0  0  0  0  0  0  0  0  0  0  0  0
    1.7190   -1.2140    0.0000 C   0  0  0  0  0  0  0  0  0  0  0  0
    2.6010    0.0000    0.0000 C   0  0  0  0  0  0  0  0  0  0  0  0
    4.1010    0.0000    0.0000 C   0  0  0  0  0  0  0  0  0  0  0  0
    4.8510    1.2990    0.0000 C   0  0  0  0  0  0  0  0  0  0  0  0
    6.3510    1.2990    0.0000 N   0  0  0  0  0  0  0  0  0  0  0  0
    7.1010    2.5981    0.0000 C   0  0  0  0  0  0  0  0  0  0  0  0
    7.1010   -0.0000    0.0000 C   0  0  0  0  0  0  0  0  0  0  0  0
    1.7190    1.2140    0.0000 S   0  0  0  0  0  0  0  0  0  0  0  0
    0.2930    0.7500    0.0000 C   0  0  0  0  0  0  0  0  0  0  0  0
   -1.0070    1.5000    0.0000 C   0  0  0  0  0  0  0  0  0  0  0  0
   -2.3060    0.7500    0.0000 C   0  0  0  0  0  0  0  0  0  0  0  0
   -2.3060   -0.7500    0.0000 C   0  0  0  0  0  0  0  0  0  0  0  0
   -1.0070   -1.5000    0.0000 C   0  0  0  0  0  0  0  0  0  0  0  0
    0.2930   -0.7500    0.0000 C   0  0  0  0  0  0  0  0  0  0  0  0
  2  1  1  1  0  0  0
  2  3  1  0  0  0  0
  3  4  2  0  0  0  0
  4  5  1  0  0  0  0
  5  6  1  0  0  0  0
  6  7  2  0  0  0  0
  3  7  1  0  0  0  0
  2  8  1  0  0  0  0
  8  9  2  0  0  0  0
  9 10  1  0  0  0  0
 10 11  1  0  0  0  0
 11 12  1  0  0  0  0
 12 13  1  0  0  0  0
 12 14  1  0  0  0  0
  9 15  1  0  0  0  0
 15 16  1  0  0  0  0
 16 17  2  0  0  0  0
 17 18  1  0  0  0  0
 18 19  2  0  0  0  0
 19 20  1  0  0  0  0
 20 21  2  0  0  0  0
  8 21  1  0  0  0  0
 16 21  1  0  0  0  0
M  END
> <chemblId>
CHEMBL1091782

> <bioactivity__type>
Ki

> <units>
nM

> <value>
4759000.0

$$$$

  CDK     11301514152D 0   0.00000     0.00000     0

 22 24  0  0  0  0              1 V2000 
    3.6494   -2.9528    0.0000 C   0  0  0  0  0  0  0  0  0  0  0  0
    2.1822   -2.6407    0.0000 C   0  0  0  0  0  0  0  0  0  0  0  0
    1.1783   -3.7552    0.0000 C   0  0  0  0  0  0  0  0  0  0  0  0
   -0.2888   -3.4430    0.0000 C   0  0  0  0  0  0  0  0  0  0  0  0
   -1.2928   -4.5575    0.0000 C   0  0  0  0  0  0  0  0  0  0  0  0
   -0.8295   -5.9842    0.0000 N   0  0  0  0  0  0  0  0  0  0  0  0
    0.6376   -6.2964    0.0000 C   0  0  0  0  0  0  0  0  0  0  0  0
    1.6415   -5.1819    0.0000 C   0  0  0  0  0  0  0  0  0  0  0  0
    1.7190   -1.2140    0.0000 C   0  0  0  0  0  0  0  0  0  0  0  0
    2.6010    0.0000    0.0000 C   0  0  0  0  0  0  0  0  0  0  0  0
    4.1010    0.0000    0.0000 C   0  0  0  0  0  0  0  0  0  0  0  0
    4.8510    1.2990    0.0000 C   0  0  0  0  0  0  0  0  0  0  0  0
    6.3510    1.2990    0.0000 N   0  0  0  0  0  0  0  0  0  0  0  0
    7.1010    2.5981    0.0000 C   0  0  0  0  0  0  0  0  0  0  0  0
    7.1010   -0.0000    0.0000 C   0  0  0  0  0  0  0  0  0  0  0  0
    1.7190    1.2140    0.0000 S   0  0  0  0  0  0  0  0  0  0  0  0
    0.2930    0.7500    0.0000 C   0  0  0  0  0  0  0  0  0  0  0  0
   -1.0070    1.5000    0.0000 C   0  0  0  0  0  0  0  0  0  0  0  0
   -2.3060    0.7500    0.0000 C   0  0  0  0  0  0  0  0  0  0  0  0
   -2.3060   -0.7500    0.0000 C   0  0  0  0  0  0  0  0  0  0  0  0
   -1.0070   -1.5000    0.0000 C   0  0  0  0  0  0  0  0  0  0  0  0
    0.2930   -0.7500    0.0000 C   0  0  0  0  0  0  0  0  0  0  0  0
  1  2  1  0  0  0  0
  2  3  1  0  0  0  0
  3  4  2  0  0  0  0
  4  5  1  0  0  0  0
  5  6  2  0  0  0  0
  6  7  1  0  0  0  0
  7  8  2  0  0  0  0
  3  8  1  0  0  0  0
  2  9  1  0  0  0  0
  9 10  2  0  0  0  0
 10 11  1  0  0  0  0
 11 12  1  0  0  0  0
 12 13  1  0  0  0  0
 13 14  1  0  0  0  0
 13 15  1  0  0  0  0
 10 16  1  0  0  0  0
 16 17  1  0  0  0  0
 17 18  2  0  0  0  0
 18 19  1  0  0  0  0
 19 20  2  0  0  0  0
 20 21  1  0  0  0  0
 21 22  2  0  0  0  0
  9 22  1  0  0  0  0
 17 22  1  0  0  0  0
M  END
> <chemblId>
CHEMBL1091790

> <bioactivity__type>
Ki

> <units>
nM

> <value>
5.6

$$$$

  CDK     11301514152D 0   0.00000     0.00000     0

 23 25  0  0  0  0              1 V2000 
    3.6494   -2.9528    0.0000 C   0  0  0  0  0  0  0  0  0  0  0  0
    2.1822   -2.6407    0.0000 C   0  0  0  0  0  0  0  0  0  0  0  0
    1.1783   -3.7552    0.0000 C   0  0  0  0  0  0  0  0  0  0  0  0
   -0.2888   -3.4430    0.0000 N   0  0  0  0  0  0  0  0  0  0  0  0
   -1.2928   -4.5575    0.0000 C   0  0  0  0  0  0  0  0  0  0  0  0
   -0.8295   -5.9842    0.0000 C   0  0  0  0  0  0  0  0  0  0  0  0
    0.6376   -6.2964    0.0000 C   0  0  0  0  0  0  0  0  0  0  0  0
    1.6415   -5.1819    0.0000 C   0  0  0  0  0  0  0  0  0  0  0  0
    3.1087   -5.4940    0.0000 F   0  0  0  0  0  0  0  0  0  0  0  0
    1.7190   -1.2140    0.0000 C   0  0  0  0  0  0  0  0  0  0  0  0
    2.6010    0.0000    0.0000 C   0  0  0  0  0  0  0  0  0  0  0  0
    4.1010    0.0000    0.0000 C   0  0  0  0  0  0  0  0  0  0  0  0
    4.8510    1.2990    0.0000 C   0  0  0  0  0  0  0  0  0  0  0  0
    6.3510    1.2990    0.0000 N   0  0  0  0  0  0  0  0  0  0  0  0
    7.1010    2.5981    0.0000 C   0  0  0  0  0  0  0  0  0  0  0  0
    7.1010   -0.0000    0.0000 C   0  0  0  0  0  0  0  0  0  0  0  0
    1.7190    1.2140    0.0000 S   0  0  0  0  0  0  0  0  0  0  0  0
    0.2930    0.7500    0.0000 C   0  0  0  0  0  0  0  0  0  0  0  0
   -1.0070    1.5000    0.0000 C   0  0  0  0  0  0  0  0  0  0  0  0
   -2.3060    0.7500    0.0000 C   0  0  0  0  0  0  0  0  0  0  0  0
   -2.3060   -0.7500    0.0000 C   0  0  0  0  0  0  0  0  0  0  0  0
   -1.0070   -1.5000    0.0000 C   0  0  0  0  0  0  0  0  0  0  0  0
    0.2930   -0.7500    0.0000 C   0  0  0  0  0  0  0  0  0  0  0  0
  2  1  1  1  0  0  0
  2  3  1  0  0  0  0
  3  4  2  0  0  0  0
  4  5  1  0  0  0  0
  5  6  2  0  0  0  0
  6  7  1  0  0  0  0
  7  8  2  0  0  0  0
  3  8  1  0  0  0  0
  8  9  1  0  0  0  0
  2 10  1  0  0  0  0
 10 11  2  0  0  0  0
 11 12  1  0  0  0  0
 12 13  1  0  0  0  0
 13 14  1  0  0  0  0
 14 15  1  0  0  0  0
 14 16  1  0  0  0  0
 11 17  1  0  0  0  0
 17 18  1  0  0  0  0
 18 19  2  0  0  0  0
 19 20  1  0  0  0  0
 20 21  2  0  0  0  0
 21 22  1  0  0  0  0
 22 23  2  0  0  0  0
 10 23  1  0  0  0  0
 18 23  1  0  0  0  0
M  END
> <chemblId>
CHEMBL1092377

> <bioactivity__type>
Ki

> <units>
nM

> <value>
2200.0

$$$$

  CDK     11301514152D 0   0.00000     0.00000     0

 24 26  0  0  0  0              1 V2000 
   -2.2192   -1.7042    0.0000 C   0  0  0  0  0  0  0  0  0  0  0  0
   -0.7521   -2.0163    0.0000 O   0  0  0  0  0  0  0  0  0  0  0  0
   -0.2888   -3.4430    0.0000 C   0  0  0  0  0  0  0  0  0  0  0  0
   -1.2928   -4.5575    0.0000 N   0  0  0  0  0  0  0  0  0  0  0  0
   -0.8295   -5.9842    0.0000 C   0  0  0  0  0  0  0  0  0  0  0  0
    0.6376   -6.2964    0.0000 C   0  0  0  0  0  0  0  0  0  0  0  0
    1.6415   -5.1819    0.0000 N   0  0  0  0  0  0  0  0  0  0  0  0
    1.1783   -3.7552    0.0000 C   0  0  0  0  0  0  0  0  0  0  0  0
    2.1822   -2.6407    0.0000 C   0  0  0  0  0  0  0  0  0  0  0  0
    3.6494   -2.9528    0.0000 C   0  0  0  0  0  0  0  0  0  0  0  0
    1.7190   -1.2140    0.0000 C   0  0  0  0  0  0  0  0  0  0  0  0
    2.6010    0.0000    0.0000 C   0  0  0  0  0  0  0  0  0  0  0  0
    4.1010    0.0000    0.0000 C   0  0  0  0  0  0  0  0  0  0  0  0
    4.8510    1.2990    0.0000 C   0  0  0  0  0  0  0  0  0  0  0  0
    6.3510    1.2990    0.0000 N   0  0  0  0  0  0  0  0  0  0  0  0
    7.1010    2.5981    0.0000 C   0  0  0  0  0  0  0  0  0  0  0  0
    7.1010   -0.0000    0.0000 C   0  0  0  0  0  0  0  0  0  0  0  0
    1.7190    1.2140    0.0000 C   0  0  0  0  0  0  0  0  0  0  0  0
    0.2930    0.7500    0.0000 C   0  0  0  0  0  0  0  0  0  0  0  0
   -1.0070    1.5000    0.0000 C   0  0  0  0  0  0  0  0  0  0  0  0
   -2.3060    0.7500    0.0000 C   0  0  0  0  0  0  0  0  0  0  0  0
   -2.3060   -0.7500    0.0000 C   0  0  0  0  0  0  0  0  0  0  0  0
   -1.0070   -1.5000    0.0000 C   0  0  0  0  0  0  0  0  0  0  0  0
    0.2930   -0.7500    0.0000 C   0  0  0  0  0  0  0  0  0  0  0  0
  1  2  1  0  0  0  0
  2  3  1  0  0  0  0
  3  4  2  0  0  0  0
  4  5  1  0  0  0  0
  5  6  2  0  0  0  0
  6  7  1  0  0  0  0
  7  8  2  0  0  0  0
  3  8  1  0  0  0  0
  8  9  1  0  0  0  0
  9 10  1  1  0  0  0
  9 11  1  0  0  0  0
 11 12  2  0  0  0  0
 12 13  1  0  0  0  0
 13 14  1  0  0  0  0
 14 15  1  0  0  0  0
 15 16  1  0  0  0  0
 15 17  1  0  0  0  0
 12 18  1  0  0  0  0
 18 19  1  0  0  0  0
 19 20  2  0  0  0  0
 20 21  1  0  0  0  0
 21 22  2  0  0  0  0
 22 23  1  0  0  0  0
 23 24  2  0  0  0  0
 11 24  1  0  0  0  0
 19 24  1  0  0  0  0
M  END
> <chemblId>
CHEMBL1092597

> <bioactivity__type>
Ki

> <units>
nM

> <value>
3700.0

$$$$

  CDK     11301514152D 0   0.00000     0.00000     0

 21 23  0  0  0  0              1 V2000 
    3.6494   -2.9528    0.0000 C   0  0  0  0  0  0  0  0  0  0  0  0
    2.1822   -2.6407    0.0000 C   0  0  0  0  0  0  0  0  0  0  0  0
    1.7190   -1.2140    0.0000 C   0  0  0  0  0  0  0  0  0  0  0  0
    2.6010    0.0000    0.0000 C   0  0  0  0  0  0  0  0  0  0  0  0
    4.1010    0.0000    0.0000 C   0  0  0  0  0  0  0  0  0  0  0  0
    4.8510    1.2990    0.0000 C   0  0  0  0  0  0  0  0  0  0  0  0
    6.3510    1.2990    0.0000 N   0  0  0  0  0  0  0  0  0  0  0  0
    7.1010    2.5981    0.0000 C   0  0  0  0  0  0  0  0  0  0  0  0
    7.1010   -0.0000    0.0000 C   0  0  0  0  0  0  0  0  0  0  0  0
    1.7190    1.2140    0.0000 C   0  0  0  0  0  0  0  0  0  0  0  0
    0.2930    0.7500    0.0000 C   0  0  0  0  0  0  0  0  0  0  0  0
   -1.0070    1.5000    0.0000 C   0  0  0  0  0  0  0  0  0  0  0  0
   -2.3060    0.7500    0.0000 C   0  0  0  0  0  0  0  0  0  0  0  0
   -2.3060   -0.7500    0.0000 C   0  0  0  0  0  0  0  0  0  0  0  0
   -1.0070   -1.5000    0.0000 C   0  0  0  0  0  0  0  0  0  0  0  0
    0.2930   -0.7500    0.0000 C   0  0  0  0  0  0  0  0  0  0  0  0
    1.1783   -3.7552    0.0000 C   0  0  0  0  0  0  0  0  0  0  0  0
   -0.3134   -3.5981    0.0000 N   0  0  0  0  0  0  0  0  0  0  0  0
   -0.9238   -4.9683    0.0000 C   0  0  0  0  0  0  0  0  0  0  0  0
    0.1907   -5.9722    0.0000 C   0  0  0  0  0  0  0  0  0  0  0  0
    1.4899   -5.2225    0.0000 S   0  0  0  0  0  0  0  0  0  0  0  0
  2  1  1  1  0  0  0
  2  3  1  0  0  0  0
  3  4  2  0  0  0  0
  4  5  1  0  0  0  0
  5  6  1  0  0  0  0
  6  7  1  0  0  0  0
  7  8  1  0  0  0  0
  7  9  1  0  0  0  0
  4 10  1  0  0  0  0
 10 11  1  0  0  0  0
 11 12  2  0  0  0  0
 12 13  1  0  0  0  0
 13 14  2  0  0  0  0
 14 15  1  0  0  0  0
 15 16  2  0  0  0  0
  3 16  1  0  0  0  0
 11 16  1  0  0  0  0
  2 17  1  0  0  0  0
 17 18  2  0  0  0  0
 18 19  1  0  0  0  0
 19 20  2  0  0  0  0
 20 21  1  0  0  0  0
 17 21  1  0  0  0  0
M  END
> <chemblId>
CHEMBL1092598

> <bioactivity__type>
Ki

> <units>
nM

> <value>
2400.0

$$$$

  CDK     11301514152D 0   0.00000     0.00000     0

 22 24  0  0  0  0              1 V2000 
    3.6494   -2.9528    0.0000 C   0  0  0  0  0  0  0  0  0  0  0  0
    2.1822   -2.6407    0.0000 C   0  0  0  0  0  0  0  0  0  0  0  0
    1.7190   -1.2140    0.0000 C   0  0  0  0  0  0  0  0  0  0  0  0
    2.6010    0.0000    0.0000 C   0  0  0  0  0  0  0  0  0  0  0  0
    4.1010    0.0000    0.0000 C   0  0  0  0  0  0  0  0  0  0  0  0
    4.8510    1.2990    0.0000 C   0  0  0  0  0  0  0  0  0  0  0  0
    6.3510    1.2990    0.0000 N   0  0  0  0  0  0  0  0  0  0  0  0
    7.1010    2.5981    0.0000 C   0  0  0  0  0  0  0  0  0  0  0  0
    7.1010   -0.0000    0.0000 C   0  0  0  0  0  0  0  0  0  0  0  0
    1.7190    1.2140    0.0000 C   0  0  0  0  0  0  0  0  0  0  0  0
    0.2930    0.7500    0.0000 C   0  0  0  0  0  0  0  0  0  0  0  0
   -1.0070    1.5000    0.0000 C   0  0  0  0  0  0  0  0  0  0  0  0
   -2.3060    0.7500    0.0000 C   0  0  0  0  0  0  0  0  0  0  0  0
   -2.3060   -0.7500    0.0000 C   0  0  0  0  0  0  0  0  0  0  0  0
   -1.0070   -1.5000    0.0000 C   0  0  0  0  0  0  0  0  0  0  0  0
    0.2930   -0.7500    0.0000 C   0  0  0  0  0  0  0  0  0  0  0  0
    1.1783   -3.7552    0.0000 C   0  0  0  0  0  0  0  0  0  0  0  0
   -0.3134   -3.5981    0.0000 N   0  0  0  0  0  0  0  0  0  0  0  0
   -0.9238   -4.9683    0.0000 C   0  0  0  0  0  0  0  0  0  0  0  0
   -2.3911   -5.2799    0.0000 C   0  0  0  0  0  0  0  0  0  0  0  0
    0.1907   -5.9722    0.0000 C   0  0  0  0  0  0  0  0  0  0  0  0
    1.4899   -5.2225    0.0000 S   0  0  0  0  0  0  0  0  0  0  0  0
  2  1  1  1  0  0  0
  2  3  1  0  0  0  0
  3  4  2  0  0  0  0
  4  5  1  0  0  0  0
  5  6  1  0  0  0  0
  6  7  1  0  0  0  0
  7  8  1  0  0  0  0
  7  9  1  0  0  0  0
  4 10  1  0  0  0  0
 10 11  1  0  0  0  0
 11 12  2  0  0  0  0
 12 13  1  0  0  0  0
 13 14  2  0  0  0  0
 14 15  1  0  0  0  0
 15 16  2  0  0  0  0
  3 16  1  0  0  0  0
 11 16  1  0  0  0  0
  2 17  1  0  0  0  0
 17 18  2  0  0  0  0
 18 19  1  0  0  0  0
 19 20  1  0  0  0  0
 19 21  2  0  0  0  0
 21 22  1  0  0  0  0
 17 22  1  0  0  0  0
M  END
> <chemblId>
CHEMBL1092599

> <bioactivity__type>
Ki

> <units>
nM

> <value>
3600.0

$$$$

  CDK     11301514152D 0   0.00000     0.00000     0

 24 26  0  0  0  0              1 V2000 
    3.5719   -6.9207    0.0000 C   0  0  0  0  0  0  0  0  0  0  0  0
    3.1087   -5.4940    0.0000 O   0  0  0  0  0  0  0  0  0  0  0  0
    4.1126   -4.3795    0.0000 C   0  0  0  0  0  0  0  0  0  0  0  0
    5.5798   -4.6917    0.0000 N   0  0  0  0  0  0  0  0  0  0  0  0
    6.5837   -3.5772    0.0000 C   0  0  0  0  0  0  0  0  0  0  0  0
    6.1205   -2.1505    0.0000 C   0  0  0  0  0  0  0  0  0  0  0  0
    4.6533   -1.8383    0.0000 N   0  0  0  0  0  0  0  0  0  0  0  0
    3.6494   -2.9528    0.0000 C   0  0  0  0  0  0  0  0  0  0  0  0
    2.1822   -2.6407    0.0000 C   0  0  0  0  0  0  0  0  0  0  0  0
    1.7190   -1.2140    0.0000 C   0  0  0  0  0  0  0  0  0  0  0  0
    2.6010    0.0000    0.0000 C   0  0  0  0  0  0  0  0  0  0  0  0
    4.1010    0.0000    0.0000 C   0  0  0  0  0  0  0  0  0  0  0  0
    4.8510    1.2990    0.0000 C   0  0  0  0  0  0  0  0  0  0  0  0
    6.3510    1.2990    0.0000 N   0  0  0  0  0  0  0  0  0  0  0  0
    7.1010    2.5981    0.0000 C   0  0  0  0  0  0  0  0  0  0  0  0
    7.1010   -0.0000    0.0000 C   0  0  0  0  0  0  0  0  0  0  0  0
    1.7190    1.2140    0.0000 C   0  0  0  0  0  0  0  0  0  0  0  0
    0.2930    0.7500    0.0000 C   0  0  0  0  0  0  0  0  0  0  0  0
   -1.0070    1.5000    0.0000 C   0  0  0  0  0  0  0  0  0  0  0  0
   -2.3060    0.7500    0.0000 C   0  0  0  0  0  0  0  0  0  0  0  0
   -3.6050    1.5000    0.0000 Cl  0  0  0  0  0  0  0  0  0  0  0  0
   -2.3060   -0.7500    0.0000 C   0  0  0  0  0  0  0  0  0  0  0  0
   -1.0070   -1.5000    0.0000 C   0  0  0  0  0  0  0  0  0  0  0  0
    0.2930   -0.7500    0.0000 C   0  0  0  0  0  0  0  0  0  0  0  0
  1  2  1  0  0  0  0
  2  3  1  0  0  0  0
  3  4  2  0  0  0  0
  4  5  1  0  0  0  0
  5  6  2  0  0  0  0
  6  7  1  0  0  0  0
  7  8  2  0  0  0  0
  3  8  1  0  0  0  0
  8  9  1  0  0  0  0
  9 10  1  0  0  0  0
 10 11  2  0  0  0  0
 11 12  1  0  0  0  0
 12 13  1  0  0  0  0
 13 14  1  0  0  0  0
 14 15  1  0  0  0  0
 14 16  1  0  0  0  0
 11 17  1  0  0  0  0
 17 18  1  0  0  0  0
 18 19  2  0  0  0  0
 19 20  1  0  0  0  0
 20 21  1  0  0  0  0
 20 22  2  0  0  0  0
 22 23  1  0  0  0  0
 23 24  2  0  0  0  0
 10 24  1  0  0  0  0
 18 24  1  0  0  0  0
M  END
> <chemblId>
CHEMBL1092650

> <bioactivity__type>
Ki

> <units>
nM

> <value>
2000.0

$$$$

  CDK     11301514152D 0   0.00000     0.00000     0

 21 23  0  0  0  0              1 V2000 
    3.6494   -2.9528    0.0000 C   0  0  0  0  0  0  0  0  0  0  0  0
    2.1822   -2.6407    0.0000 C   0  0  0  0  0  0  0  0  0  0  0  0
    1.1783   -3.7552    0.0000 C   0  0  0  0  0  0  0  0  0  0  0  0
   -0.3134   -3.5981    0.0000 N   0  0  0  0  0  0  0  0  0  0  0  0
   -0.9238   -4.9683    0.0000 C   0  0  0  0  0  0  0  0  0  0  0  0
    0.1907   -5.9722    0.0000 C   0  0  0  0  0  0  0  0  0  0  0  0
    1.4899   -5.2225    0.0000 S   0  0  0  0  0  0  0  0  0  0  0  0
    1.7190   -1.2140    0.0000 C   0  0  0  0  0  0  0  0  0  0  0  0
    2.6010    0.0000    0.0000 C   0  0  0  0  0  0  0  0  0  0  0  0
    4.1010    0.0000    0.0000 C   0  0  0  0  0  0  0  0  0  0  0  0
    4.8510    1.2990    0.0000 C   0  0  0  0  0  0  0  0  0  0  0  0
    6.3510    1.2990    0.0000 N   0  0  0  0  0  0  0  0  0  0  0  0
    7.1010    2.5981    0.0000 C   0  0  0  0  0  0  0  0  0  0  0  0
    7.1010   -0.0000    0.0000 C   0  0  0  0  0  0  0  0  0  0  0  0
    1.7190    1.2140    0.0000 S   0  0  0  0  0  0  0  0  0  0  0  0
    0.2930    0.7500    0.0000 C   0  0  0  0  0  0  0  0  0  0  0  0
   -1.0070    1.5000    0.0000 C   0  0  0  0  0  0  0  0  0  0  0  0
   -2.3060    0.7500    0.0000 C   0  0  0  0  0  0  0  0  0  0  0  0
   -2.3060   -0.7500    0.0000 C   0  0  0  0  0  0  0  0  0  0  0  0
   -1.0070   -1.5000    0.0000 C   0  0  0  0  0  0  0  0  0  0  0  0
    0.2930   -0.7500    0.0000 C   0  0  0  0  0  0  0  0  0  0  0  0
  1  2  1  0  0  0  0
  2  3  1  0  0  0  0
  3  4  2  0  0  0  0
  4  5  1  0  0  0  0
  5  6  2  0  0  0  0
  6  7  1  0  0  0  0
  3  7  1  0  0  0  0
  2  8  1  0  0  0  0
  8  9  2  0  0  0  0
  9 10  1  0  0  0  0
 10 11  1  0  0  0  0
 11 12  1  0  0  0  0
 12 13  1  0  0  0  0
 12 14  1  0  0  0  0
  9 15  1  0  0  0  0
 15 16  1  0  0  0  0
 16 17  2  0  0  0  0
 17 18  1  0  0  0  0
 18 19  2  0  0  0  0
 19 20  1  0  0  0  0
 20 21  2  0  0  0  0
  8 21  1  0  0  0  0
 16 21  1  0  0  0  0
M  END
> <chemblId>
CHEMBL1092767

> <bioactivity__type>
Ki

> <units>
nM

> <value>
2072000.0

$$$$

  CDK     11301514152D 0   0.00000     0.00000     0

 17 20  0  0  0  0              1 V2000 
    5.7294   -0.9473    0.0000 C   0  0  0  0  0  0  0  0  0  0  0  0
    6.7244    0.1752    0.0000 C   0  0  0  0  0  0  0  0  0  0  0  0
    8.1940   -0.1252    0.0000 N   0  0  0  0  0  0  0  0  0  0  0  0
    8.6686   -1.5482    0.0000 C   0  0  0  0  0  0  0  0  0  0  0  0
    7.6735   -2.6707    0.0000 C   0  0  0  0  0  0  0  0  0  0  0  0
    6.2039   -2.3702    0.0000 C   0  0  0  0  0  0  0  0  0  0  0  0
    4.1010    0.0003    0.0000 C   0  0  0  0  0  0  0  0  0  0  0  0
    5.5883    1.6781    0.0000 C   0  0  0  0  0  0  0  0  0  0  0  0
    2.6010    0.0000    0.0000 C   0  0  0  0  0  0  0  0  0  0  0  0
    1.7190   -1.2140    0.0000 O   0  0  0  0  0  0  0  0  0  0  0  0
    0.2930   -0.7500    0.0000 C   0  0  0  0  0  0  0  0  0  0  0  0
   -1.0060   -1.5000    0.0000 C   0  0  0  0  0  0  0  0  0  0  0  0
   -2.3060   -0.7500    0.0000 C   0  0  0  0  0  0  0  0  0  0  0  0
   -2.3060    0.7500    0.0000 C   0  0  0  0  0  0  0  0  0  0  0  0
   -1.0060    1.5000    0.0000 C   0  0  0  0  0  0  0  0  0  0  0  0
    0.2930    0.7500    0.0000 C   0  0  0  0  0  0  0  0  0  0  0  0
    1.7190    1.2130    0.0000 C   0  0  0  0  0  0  0  0  0  0  0  0
  1  2  1  0  0  0  0
  2  3  1  0  0  0  0
  3  4  1  0  0  0  0
  4  5  1  0  0  0  0
  5  6  1  0  0  0  0
  1  6  1  0  0  0  0
  6  7  1  0  0  0  0
  7  8  2  0  0  0  0
  3  8  1  0  0  0  0
  7  9  1  0  0  0  0
  9 10  1  0  0  0  0
 10 11  1  0  0  0  0
 11 12  2  0  0  0  0
 12 13  1  0  0  0  0
 13 14  2  0  0  0  0
 14 15  1  0  0  0  0
 15 16  2  0  0  0  0
 11 16  1  0  0  0  0
 16 17  1  0  0  0  0
  9 17  2  0  0  0  0
M  END
> <chemblId>
CHEMBL109405

> <bioactivity__type>
Ki

> <units>
nM

> <value>
9.6

$$$$

  CDK     11301514152D 0   0.00000     0.00000     0

 25 28  0  0  0  0              1 V2000 
    7.1010   -2.5981    0.0000 C   0  0  0  0  0  0  0  0  0  0  0  0
    6.3510   -1.2990    0.0000 N   0  0  0  0  0  0  0  0  0  0  0  0
    7.1010   -0.0000    0.0000 C   0  0  0  0  0  0  0  0  0  0  0  0
    6.3510    1.2990    0.0000 C   0  0  0  0  0  0  0  0  0  0  0  0
    4.8510    1.2990    0.0000 C   0  0  0  0  0  0  0  0  0  0  0  0
    4.1010    0.0000    0.0000 C   0  0  0  0  0  0  0  0  0  0  0  0
    4.8510   -1.2990    0.0000 C   0  0  0  0  0  0  0  0  0  0  0  0
    2.6010    0.0000    0.0000 C   0  0  0  0  0  0  0  0  0  0  0  0
    1.7190    1.2130    0.0000 N   0  0  0  0  0  0  0  0  0  0  0  0
    0.2920    0.7500    0.0000 C   0  0  0  0  0  0  0  0  0  0  0  0
   -1.0060    1.5000    0.0000 C   0  0  0  0  0  0  0  0  0  0  0  0
   -2.3060    0.7500    0.0000 C   0  0  0  0  0  0  0  0  0  0  0  0
   -2.3060   -0.7500    0.0000 C   0  0  0  0  0  0  0  0  0  0  0  0
   -1.0060   -1.5000    0.0000 C   0  0  0  0  0  0  0  0  0  0  0  0
    0.2920   -0.7500    0.0000 C   0  0  0  0  0  0  0  0  0  0  0  0
    1.7190   -1.2130    0.0000 N   0  0  0  0  0  0  0  0  0  0  0  0
    2.1826   -2.6396    0.0000 C   0  0  0  0  0  0  0  0  0  0  0  0
    1.1789   -3.7543    0.0000 C   0  0  0  0  0  0  0  0  0  0  0  0
    1.6424   -5.1809    0.0000 O   0  0  0  0  0  0  0  0  0  0  0  0
    0.6388   -6.2956    0.0000 C   0  0  0  0  0  0  0  0  0  0  0  0
   -0.8285   -5.9838    0.0000 C   0  0  0  0  0  0  0  0  0  0  0  0
   -1.8321   -7.0985    0.0000 C   0  0  0  0  0  0  0  0  0  0  0  0
   -1.3686   -8.5251    0.0000 C   0  0  0  0  0  0  0  0  0  0  0  0
    0.0986   -8.8369    0.0000 C   0  0  0  0  0  0  0  0  0  0  0  0
    1.1023   -7.7222    0.0000 C   0  0  0  0  0  0  0  0  0  0  0  0
  1  2  1  0  0  0  0
  2  3  1  0  0  0  0
  3  4  1  0  0  0  0
  4  5  1  0  0  0  0
  5  6  1  0  0  0  0
  6  7  1  0  0  0  0
  2  7  1  0  0  0  0
  6  8  1  0  0  0  0
  8  9  2  0  0  0  0
  9 10  1  0  0  0  0
 10 11  2  0  0  0  0
 11 12  1  0  0  0  0
 12 13  2  0  0  0  0
 13 14  1  0  0  0  0
 14 15  2  0  0  0  0
 10 15  1  0  0  0  0
 15 16  1  0  0  0  0
  8 16  1  0  0  0  0
 16 17  1  0  0  0  0
 17 18  1  0  0  0  0
 18 19  1  0  0  0  0
 19 20  1  0  0  0  0
 20 21  2  0  0  0  0
 21 22  1  0  0  0  0
 22 23  2  0  0  0  0
 23 24  1  0  0  0  0
 24 25  2  0  0  0  0
 20 25  1  0  0  0  0
M  END
> <chemblId>
CHEMBL1094510

> <bioactivity__type>
Ki

> <units>
nM

> <value>
40.0

$$$$

  CDK     11301514152D 0   0.00000     0.00000     0

 24 27  0  0  0  0              1 V2000 
    7.1010   -2.5981    0.0000 C   0  0  0  0  0  0  0  0  0  0  0  0
    6.3510   -1.2990    0.0000 N   0  0  0  0  0  0  0  0  0  0  0  0
    7.1010   -0.0000    0.0000 C   0  0  0  0  0  0  0  0  0  0  0  0
    6.3510    1.2990    0.0000 C   0  0  0  0  0  0  0  0  0  0  0  0
    4.8510    1.2990    0.0000 C   0  0  0  0  0  0  0  0  0  0  0  0
    4.1010    0.0000    0.0000 C   0  0  0  0  0  0  0  0  0  0  0  0
    4.8510   -1.2990    0.0000 C   0  0  0  0  0  0  0  0  0  0  0  0
    2.6010    0.0000    0.0000 C   0  0  0  0  0  0  0  0  0  0  0  0
    1.7190    1.2130    0.0000 N   0  0  0  0  0  0  0  0  0  0  0  0
    0.2920    0.7500    0.0000 C   0  0  0  0  0  0  0  0  0  0  0  0
   -1.0060    1.5000    0.0000 C   0  0  0  0  0  0  0  0  0  0  0  0
   -2.3060    0.7500    0.0000 C   0  0  0  0  0  0  0  0  0  0  0  0
   -2.3060   -0.7500    0.0000 C   0  0  0  0  0  0  0  0  0  0  0  0
   -1.0060   -1.5000    0.0000 C   0  0  0  0  0  0  0  0  0  0  0  0
    0.2920   -0.7500    0.0000 C   0  0  0  0  0  0  0  0  0  0  0  0
    1.7190   -1.2130    0.0000 N   0  0  0  0  0  0  0  0  0  0  0  0
    2.1826   -2.6396    0.0000 C   0  0  0  0  0  0  0  0  0  0  0  0
    1.1789   -3.7543    0.0000 C   0  0  0  0  0  0  0  0  0  0  0  0
   -0.2883   -3.4425    0.0000 C   0  0  0  0  0  0  0  0  0  0  0  0
   -1.2920   -4.5572    0.0000 C   0  0  0  0  0  0  0  0  0  0  0  0
   -0.8285   -5.9838    0.0000 C   0  0  0  0  0  0  0  0  0  0  0  0
   -1.8321   -7.0985    0.0000 F   0  0  0  0  0  0  0  0  0  0  0  0
    0.6388   -6.2956    0.0000 C   0  0  0  0  0  0  0  0  0  0  0  0
    1.6424   -5.1809    0.0000 C   0  0  0  0  0  0  0  0  0  0  0  0
  1  2  1  0  0  0  0
  2  3  1  0  0  0  0
  3  4  1  0  0  0  0
  4  5  1  0  0  0  0
  5  6  1  0  0  0  0
  6  7  1  0  0  0  0
  2  7  1  0  0  0  0
  6  8  1  6  0  0  0
  8  9  2  0  0  0  0
  9 10  1  0  0  0  0
 10 11  2  0  0  0  0
 11 12  1  0  0  0  0
 12 13  2  0  0  0  0
 13 14  1  0  0  0  0
 14 15  2  0  0  0  0
 10 15  1  0  0  0  0
 15 16  1  0  0  0  0
  8 16  1  0  0  0  0
 16 17  1  0  0  0  0
 17 18  1  0  0  0  0
 18 19  2  0  0  0  0
 19 20  1  0  0  0  0
 20 21  2  0  0  0  0
 21 22  1  0  0  0  0
 21 23  1  0  0  0  0
 23 24  2  0  0  0  0
 18 24  1  0  0  0  0
M  END
> <chemblId>
CHEMBL1095819

> <bioactivity__type>
Ki

> <units>
nM

> <value>
2800.0

$$$$

  CDK     11301514152D 0   0.00000     0.00000     0

 22 25  0  0  0  0              1 V2000 
   -5.6513   -0.6654    0.0000 Cl  0  0  0  0  0  0  0  0  0  0  0  0
   -4.2180   -0.2230    0.0000 C   0  0  0  0  0  0  0  0  0  0  0  0
   -3.8850    1.2390    0.0000 C   0  0  0  0  0  0  0  0  0  0  0  0
   -2.4510    1.6820    0.0000 C   0  0  0  0  0  0  0  0  0  0  0  0
   -1.3510    0.6620    0.0000 C   0  0  0  0  0  0  0  0  0  0  0  0
    0.0000    1.3130    0.0000 O   0  0  0  0  0  0  0  0  0  0  0  0
    1.3520    0.6620    0.0000 C   0  0  0  0  0  0  0  0  0  0  0  0
    2.4510    1.6820    0.0000 C   0  0  0  0  0  0  0  0  0  0  0  0
    3.8840    1.2400    0.0000 C   0  0  0  0  0  0  0  0  0  0  0  0
    4.2180   -0.2220    0.0000 C   0  0  0  0  0  0  0  0  0  0  0  0
    3.1190   -1.2430    0.0000 C   0  0  0  0  0  0  0  0  0  0  0  0
    1.6850   -0.8010    0.0000 C   0  0  0  0  0  0  0  0  0  0  0  0
    0.7500   -1.9730    0.0000 N   0  0  0  0  0  0  0  0  0  0  0  0
   -0.7500   -1.9730    0.0000 C   0  0  0  0  0  0  0  0  0  0  0  0
   -1.4007   -3.3245    0.0000 N   0  0  0  0  0  0  0  0  0  0  0  0
   -2.8965   -3.4368    0.0000 C   0  0  0  0  0  0  0  0  0  0  0  0
   -3.5472   -4.7883    0.0000 C   0  0  0  0  0  0  0  0  0  0  0  0
   -2.7021   -6.0275    0.0000 N   0  0  0  0  0  0  0  0  0  0  0  0
   -1.2063   -5.9153    0.0000 C   0  0  0  0  0  0  0  0  0  0  0  0
   -0.5556   -4.5638    0.0000 C   0  0  0  0  0  0  0  0  0  0  0  0
   -1.6850   -0.8010    0.0000 C   0  0  0  0  0  0  0  0  0  0  0  0
   -3.1190   -1.2430    0.0000 C   0  0  0  0  0  0  0  0  0  0  0  0
  1  2  1  0  0  0  0
  2  3  2  0  0  0  0
  3  4  1  0  0  0  0
  4  5  2  0  0  0  0
  5  6  1  0  0  0  0
  6  7  1  0  0  0  0
  7  8  2  0  0  0  0
  8  9  1  0  0  0  0
  9 10  2  0  0  0  0
 10 11  1  0  0  0  0
 11 12  2  0  0  0  0
  7 12  1  0  0  0  0
 12 13  1  0  0  0  0
 13 14  2  0  0  0  0
 14 15  1  0  0  0  0
 15 16  1  0  0  0  0
 16 17  1  0  0  0  0
 17 18  1  0  0  0  0
 18 19  1  0  0  0  0
 19 20  1  0  0  0  0
 15 20  1  0  0  0  0
 14 21  1  0  0  0  0
  5 21  1  0  0  0  0
 21 22  2  0  0  0  0
  2 22  1  0  0  0  0
M  END
> <chemblId>
CHEMBL1113

> <bioactivity__type>
Ki

> <units>
nM

> <value>
287.0

$$$$

  CDK     11301514152D 0   0.00000     0.00000     0

 22 23  0  0  0  0              1 V2000 
   -7.7828    7.1695    0.0000 C   0  0  0  0  0  0  0  0  0  0  0  0
   -7.2698    5.7600    0.0000 C   0  0  0  0  0  0  0  0  0  0  0  0
   -5.7926    5.4995    0.0000 N   0  0  0  0  0  0  0  0  0  0  0  0
   -4.8284    6.6486    0.0000 C   0  0  0  0  0  0  0  0  0  0  0  0
   -5.3414    8.0581    0.0000 C   0  0  0  0  0  0  0  0  0  0  0  0
   -5.2795    4.0900    0.0000 C   0  0  0  0  0  0  0  0  0  0  0  0
   -3.8023    3.8295    0.0000 C   0  0  0  0  0  0  0  0  0  0  0  0
   -3.2893    2.4200    0.0000 O   0  0  0  0  0  0  0  0  0  0  0  0
   -1.8120    2.1595    0.0000 C   0  0  0  0  0  0  0  0  0  0  0  0
   -0.8479    3.3086    0.0000 O   0  0  0  0  0  0  0  0  0  0  0  0
   -1.2990    0.7500    0.0000 C   0  0  0  0  0  0  0  0  0  0  0  0
    0.0000    1.5000    0.0000 C   0  0  0  0  0  0  0  0  0  0  0  0
    1.2990    0.7500    0.0000 C   0  0  0  0  0  0  0  0  0  0  0  0
    1.2990   -0.7500    0.0000 C   0  0  0  0  0  0  0  0  0  0  0  0
    0.0000   -1.5000    0.0000 C   0  0  0  0  0  0  0  0  0  0  0  0
   -1.2990   -0.7500    0.0000 C   0  0  0  0  0  0  0  0  0  0  0  0
   -2.7762    0.4895    0.0000 C   0  0  0  0  0  0  0  0  0  0  0  0
   -3.7404    1.6386    0.0000 C   0  0  0  0  0  0  0  0  0  0  0  0
   -5.2176    1.3781    0.0000 C   0  0  0  0  0  0  0  0  0  0  0  0
   -5.7306   -0.0314    0.0000 C   0  0  0  0  0  0  0  0  0  0  0  0
   -4.7664   -1.1805    0.0000 C   0  0  0  0  0  0  0  0  0  0  0  0
   -3.2892   -0.9200    0.0000 C   0  0  0  0  0  0  0  0  0  0  0  0
  1  2  1  0  0  0  0
  2  3  1  0  0  0  0
  3  4  1  0  0  0  0
  4  5  1  0  0  0  0
  3  6  1  0  0  0  0
  6  7  1  0  0  0  0
  7  8  1  0  0  0  0
  8  9  1  0  0  0  0
  9 10  2  0  0  0  0
  9 11  1  0  0  0  0
 11 12  1  0  0  0  0
 12 13  1  0  0  0  0
 13 14  1  0  0  0  0
 14 15  1  0  0  0  0
 15 16  1  0  0  0  0
 11 16  1  0  0  0  0
 11 17  1  0  0  0  0
 17 18  1  0  0  0  0
 18 19  1  0  0  0  0
 19 20  1  0  0  0  0
 20 21  1  0  0  0  0
 21 22  1  0  0  0  0
 17 22  1  0  0  0  0
M  END
> <chemblId>
CHEMBL1123

> <bioactivity__type>
Ki

> <units>
nM

> <value>
0.834

$$$$

  CDK     11301514152D 0   0.00000     0.00000     0

 76 83  0  0  0  0              1 V2000 
  -18.9840   28.1618    0.0000 C   0  0  0  0  0  0  0  0  0  0  0  0
  -18.1021   26.9484    0.0000 C   0  0  0  0  0  0  0  0  0  0  0  0
  -16.6104   27.1054    0.0000 N   0  0  0  0  0  0  0  0  0  0  0  0
  -15.6065   25.9908    0.0000 C   0  0  0  0  0  0  0  0  0  0  0  0
  -15.9182   24.5235    0.0000 C   0  0  0  0  0  0  0  0  0  0  0  0
  -14.8033   23.5200    0.0000 C   0  0  0  0  0  0  0  0  0  0  0  0
  -13.3768   23.9837    0.0000 C   0  0  0  0  0  0  0  0  0  0  0  0
  -12.2619   22.9802    0.0000 C   0  0  0  0  0  0  0  0  0  0  0  0
  -10.7948   23.2923    0.0000 N   0  0  0  0  0  0  0  0  0  0  0  0
  -10.1849   24.6627    0.0000 C   0  0  0  0  0  0  0  0  0  0  0  0
  -11.0667   25.8761    0.0000 C   0  0  0  0  0  0  0  0  0  0  0  0
  -10.4568   27.2465    0.0000 C   0  0  0  0  0  0  0  0  0  0  0  0
  -11.3387   28.4599    0.0000 C   0  0  0  0  0  0  0  0  0  0  0  0
  -10.7288   29.8303    0.0000 C   0  0  0  0  0  0  0  0  0  0  0  0
  -11.6106   31.0437    0.0000 C   0  0  0  0  0  0  0  0  0  0  0  0
  -13.1024   30.8867    0.0000 O   0  0  0  0  0  0  0  0  0  0  0  0
  -11.0007   32.4141    0.0000 N   0  0  0  0  0  0  0  0  0  0  0  0
  -11.8826   33.6275    0.0000 C   0  0  0  0  0  0  0  0  0  0  0  0
  -11.2726   34.9979    0.0000 C   0  0  0  0  0  0  0  0  0  0  0  0
  -12.1545   36.2113    0.0000 O   0  0  0  0  0  0  0  0  0  0  0  0
  -11.5446   37.5817    0.0000 C   0  0  0  0  0  0  0  0  0  0  0  0
  -12.4264   38.7951    0.0000 C   0  0  0  0  0  0  0  0  0  0  0  0
  -11.8165   40.1655    0.0000 O   0  0  0  0  0  0  0  0  0  0  0  0
  -12.6984   41.3789    0.0000 C   0  0  0  0  0  0  0  0  0  0  0  0
  -12.0885   42.7493    0.0000 C   0  0  0  0  0  0  0  0  0  0  0  0
  -12.9703   43.9627    0.0000 N   0  0  0  0  0  0  0  0  0  0  0  0
  -14.4621   43.8057    0.0000 C   0  0  0  0  0  0  0  0  0  0  0  0
  -15.3440   45.0191    0.0000 C   0  0  0  0  0  0  0  0  0  0  0  0
  -14.7340   46.3895    0.0000 N   0  0  0  0  0  0  0  0  0  0  0  0
  -15.6159   47.6029    0.0000 C   0  0  0  0  0  0  0  0  0  0  0  0
  -15.0060   48.9733    0.0000 C   0  0  0  0  0  0  0  0  0  0  0  0
  -13.5142   49.1303    0.0000 O   0  0  0  0  0  0  0  0  0  0  0  0
  -15.8878   50.1867    0.0000 N   0  0  0  0  0  0  0  0  0  0  0  0
  -15.1771   51.5083    0.0000 C   0  0  0  0  0  0  0  0  0  0  0  0
  -13.6884   51.3295    0.0000 C   0  0  0  0  0  0  0  0  0  0  0  0
  -12.7892   52.5296    0.0000 C   0  0  0  0  0  0  0  0  0  0  0  0
  -13.3787   53.9086    0.0000 C   0  0  0  0  0  0  0  0  0  0  0  0
  -14.8680   54.0882    0.0000 C   0  0  0  0  0  0  0  0  0  0  0  0
  -15.7680   52.8874    0.0000 C   0  0  0  0  0  0  0  0  0  0  0  0
  -17.2134   53.2856    0.0000 C   0  0  0  0  0  0  0  0  0  0  0  0
  -17.4818   54.7614    0.0000 O   0  0  0  0  0  0  0  0  0  0  0  0
  -18.4267   52.4036    0.0000 N   0  0  0  0  0  0  0  0  0  0  0  0
  -18.4938   50.9058    0.0000 C   0  0  0  0  0  0  0  0  0  0  0  0
  -19.9136   50.4201    0.0000 C   0  0  0  0  0  0  0  0  0  0  0  0
  -20.2028   48.9488    0.0000 C   0  0  0  0  0  0  0  0  0  0  0  0
  -19.0737   47.9621    0.0000 C   0  0  0  0  0  0  0  0  0  0  0  0
  -17.6534   48.4470    0.0000 N   0  0  0  0  0  0  0  0  0  0  0  0
  -17.3634   49.9189    0.0000 C   0  0  0  0  0  0  0  0  0  0  0  0
  -13.2423   46.5465    0.0000 C   0  0  0  0  0  0  0  0  0  0  0  0
  -12.3604   45.3331    0.0000 C   0  0  0  0  0  0  0  0  0  0  0  0
  -10.0446   21.9934    0.0000 C   0  0  0  0  0  0  0  0  0  0  0  0
   -8.5773   21.6817    0.0000 C   0  0  0  0  0  0  0  0  0  0  0  0
   -8.1136   20.2552    0.0000 C   0  0  0  0  0  0  0  0  0  0  0  0
   -9.1171   19.1403    0.0000 C   0  0  0  0  0  0  0  0  0  0  0  0
  -10.5844   19.4520    0.0000 C   0  0  0  0  0  0  0  0  0  0  0  0
  -11.0481   20.8785    0.0000 C   0  0  0  0  0  0  0  0  0  0  0  0
  -12.4185   21.4884    0.0000 C   0  0  0  0  0  0  0  0  0  0  0  0
  -12.8818   20.0617    0.0000 C   0  0  0  0  0  0  0  0  0  0  0  0
  -13.8858   21.8001    0.0000 C   0  0  0  0  0  0  0  0  0  0  0  0
   -8.6534   17.7138    0.0000 S   0  0  0  0  0  0  0  0  0  0  0  0
   -7.3291   18.4182    0.0000 O   0  0  0  0  0  0  0  0  0  0  0  0
   -7.7297   16.5319    0.0000 O   0  0  0  0  0  0  0  0  0  0  0  0
   -9.6569   16.5989    0.0000 O   0  0  0  0  0  0  0  0  0  0  0  0
  -14.2363   26.6011    0.0000 C   0  0  0  0  0  0  0  0  0  0  0  0
  -13.7726   25.1746    0.0000 C   0  0  0  0  0  0  0  0  0  0  0  0
  -12.7691   26.9132    0.0000 C   0  0  0  0  0  0  0  0  0  0  0  0
  -14.3933   28.0929    0.0000 C   0  0  0  0  0  0  0  0  0  0  0  0
  -13.3898   29.2077    0.0000 C   0  0  0  0  0  0  0  0  0  0  0  0
  -13.8535   30.6343    0.0000 C   0  0  0  0  0  0  0  0  0  0  0  0
  -15.3208   30.9459    0.0000 C   0  0  0  0  0  0  0  0  0  0  0  0
  -16.3243   29.8310    0.0000 C   0  0  0  0  0  0  0  0  0  0  0  0
  -15.8606   28.4045    0.0000 C   0  0  0  0  0  0  0  0  0  0  0  0
  -12.8500   31.7491    0.0000 S   0  0  0  0  0  0  0  0  0  0  0  0
  -11.9263   30.5672    0.0000 O   0  0  0  0  0  0  0  0  0  0  0  0
  -11.5257   32.4535    0.0000 O   0  0  0  0  0  0  0  0  0  0  0  0
  -13.3137   33.1756    0.0000 O   0  0  0  0  0  0  0  0  0  0  0  0
  1  2  1  0  0  0  0
  2  3  1  0  0  0  0
  3  4  1  0  0  0  0
  4  5  2  0  0  0  0
  5  6  1  0  0  0  0
  6  7  2  0  0  0  0
  7  8  1  0  0  0  0
  8  9  1  0  0  0  0
  9 10  1  0  0  0  0
 10 11  1  0  0  0  0
 11 12  1  0  0  0  0
 12 13  1  0  0  0  0
 13 14  1  0  0  0  0
 14 15  1  0  0  0  0
 15 16  2  0  0  0  0
 15 17  1  0  0  0  0
 17 18  1  0  0  0  0
 18 19  1  0  0  0  0
 19 20  1  0  0  0  0
 20 21  1  0  0  0  0
 21 22  1  0  0  0  0
 22 23  1  0  0  0  0
 23 24  1  0  0  0  0
 24 25  1  0  0  0  0
 25 26  1  0  0  0  0
 26 27  1  0  0  0  0
 27 28  1  0  0  0  0
 28 29  1  0  0  0  0
 29 30  1  0  0  0  0
 30 31  1  0  0  0  0
 31 32  2  0  0  0  0
 31 33  1  0  0  0  0
 33 34  1  0  0  0  0
 34 35  2  0  0  0  0
 35 36  1  0  0  0  0
 36 37  2  0  0  0  0
 37 38  1  0  0  0  0
 38 39  2  0  0  0  0
 34 39  1  0  0  0  0
 39 40  1  0  0  0  0
 40 41  2  0  0  0  0
 40 42  1  0  0  0  0
 42 43  1  0  0  0  0
 43 44  2  0  0  0  0
 44 45  1  0  0  0  0
 45 46  2  0  0  0  0
 46 47  1  0  0  0  0
 47 48  2  0  0  0  0
 33 48  1  0  0  0  0
 43 48  1  0  0  0  0
 29 49  1  0  0  0  0
 49 50  1  0  0  0  0
 26 50  1  0  0  0  0
  9 51  1  0  0  0  0
 51 52  2  0  0  0  0
 52 53  1  0  0  0  0
 53 54  2  0  0  0  0
 54 55  1  0  0  0  0
 55 56  2  0  0  0  0
 51 56  1  0  0  0  0
 56 57  1  0  0  0  0
  8 57  1  0  0  0  0
 57 58  1  0  0  0  0
 57 59  1  0  0  0  0
 54 60  1  0  0  0  0
 60 61  2  0  0  0  0
 60 62  2  0  0  0  0
 60 63  1  0  0  0  0
  4 64  1  0  0  0  0
 64 65  1  0  0  0  0
 64 66  1  0  0  0  0
 64 67  1  0  0  0  0
 67 68  2  0  0  0  0
 68 69  1  0  0  0  0
 69 70  2  0  0  0  0
 70 71  1  0  0  0  0
 71 72  2  0  0  0  0
  3 72  1  0  0  0  0
 67 72  1  0  0  0  0
 69 73  1  0  0  0  0
 73 74  2  0  0  0  0
 73 75  2  0  0  0  0
 73 76  1  0  0  0  0
M  END
> <chemblId>
CHEMBL1161713

> <bioactivity__type>
Ki

> <units>
nM

> <value>
135.0

$$$$

  CDK     11301514152D 0   0.00000     0.00000     0

 22 25  0  0  0  0              1 V2000 
    5.6515   -0.6635    0.0000 Cl  0  0  0  0  0  0  0  0  0  0  0  0
    4.2180   -0.2220    0.0000 C   0  0  0  0  0  0  0  0  0  0  0  0
    3.8840    1.2400    0.0000 C   0  0  0  0  0  0  0  0  0  0  0  0
    2.4510    1.6820    0.0000 C   0  0  0  0  0  0  0  0  0  0  0  0
    1.3520    0.6620    0.0000 C   0  0  0  0  0  0  0  0  0  0  0  0
    0.0000    1.3130    0.0000 C   0  0  0  0  0  0  0  0  0  0  0  0
   -0.0002    2.8130    0.0000 C   0  0  0  0  0  0  0  0  0  0  0  0
    1.2987    3.5632    0.0000 C   0  0  0  0  0  0  0  0  0  0  0  0
    1.2985    5.0632    0.0000 C   0  0  0  0  0  0  0  0  0  0  0  0
   -0.0007    5.8130    0.0000 N   0  0  0  0  0  0  0  0  0  0  0  0
   -1.2996    5.0628    0.0000 C   0  0  0  0  0  0  0  0  0  0  0  0
   -1.2994    3.5628    0.0000 C   0  0  0  0  0  0  0  0  0  0  0  0
   -1.3510    0.6620    0.0000 C   0  0  0  0  0  0  0  0  0  0  0  0
   -2.4510    1.6820    0.0000 N   0  0  0  0  0  0  0  0  0  0  0  0
   -3.8850    1.2390    0.0000 C   0  0  0  0  0  0  0  0  0  0  0  0
   -4.2180   -0.2230    0.0000 C   0  0  0  0  0  0  0  0  0  0  0  0
   -3.1190   -1.2430    0.0000 C   0  0  0  0  0  0  0  0  0  0  0  0
   -1.6850   -0.8010    0.0000 C   0  0  0  0  0  0  0  0  0  0  0  0
   -0.7500   -1.9730    0.0000 C   0  0  0  0  0  0  0  0  0  0  0  0
    0.7500   -1.9730    0.0000 C   0  0  0  0  0  0  0  0  0  0  0  0
    1.6850   -0.8010    0.0000 C   0  0  0  0  0  0  0  0  0  0  0  0
    3.1190   -1.2430    0.0000 C   0  0  0  0  0  0  0  0  0  0  0  0
  1  2  1  0  0  0  0
  2  3  2  0  0  0  0
  3  4  1  0  0  0  0
  4  5  2  0  0  0  0
  5  6  1  0  0  0  0
  6  7  2  0  0  0  0
  7  8  1  0  0  0  0
  8  9  1  0  0  0  0
  9 10  1  0  0  0  0
 10 11  1  0  0  0  0
 11 12  1  0  0  0  0
  7 12  1  0  0  0  0
  6 13  1  0  0  0  0
 13 14  2  0  0  0  0
 14 15  1  0  0  0  0
 15 16  2  0  0  0  0
 16 17  1  0  0  0  0
 17 18  2  0  0  0  0
 13 18  1  0  0  0  0
 18 19  1  0  0  0  0
 19 20  1  0  0  0  0
 20 21  1  0  0  0  0
  5 21  1  0  0  0  0
 21 22  2  0  0  0  0
  2 22  1  0  0  0  0
M  END
> <chemblId>
CHEMBL1172

> <bioactivity__type>
Ki

> <units>
nM

> <value>
64.0

$$$$

  CDK     11301514152D 0   0.00000     0.00000     0

 27 29  0  0  0  0              1 V2000 
   10.4175    5.9630    0.0000 C   0  0  0  0  0  0  0  0  0  0  0  0
    9.1154    5.2183    0.0000 C   0  0  0  0  0  0  0  0  0  0  0  0
    7.8195    5.9736    0.0000 N   0  0  0  0  0  0  0  0  0  0  0  0
    7.8256    7.4736    0.0000 C   0  0  0  0  0  0  0  0  0  0  0  0
    6.5296    8.2288    0.0000 C   0  0  0  0  0  0  0  0  0  0  0  0
    5.2275    7.4841    0.0000 C   0  0  0  0  0  0  0  0  0  0  0  0
    5.2214    5.9841    0.0000 C   0  0  0  0  0  0  0  0  0  0  0  0
    6.5174    5.2289    0.0000 C   0  0  0  0  0  0  0  0  0  0  0  0
    3.9193    5.2394    0.0000 C   0  0  0  0  0  0  0  0  0  0  0  0
    2.6234    5.9947    0.0000 O   0  0  0  0  0  0  0  0  0  0  0  0
    3.9132    3.7394    0.0000 O   0  0  0  0  0  0  0  0  0  0  0  0
    2.6112    2.9947    0.0000 C   0  0  0  0  0  0  0  0  0  0  0  0
    2.6051    1.4947    0.0000 C   0  0  0  0  0  0  0  0  0  0  0  0
    1.3030    0.7500    0.0000 C   0  0  0  0  0  0  0  0  0  0  0  0
    1.3030   -0.7500    0.0000 C   0  0  0  0  0  0  0  0  0  0  0  0
    0.0280   -1.5000    0.0000 C   0  0  0  0  0  0  0  0  0  0  0  0
   -1.3220   -0.7500    0.0000 C   0  0  0  0  0  0  0  0  0  0  0  0
   -2.6148   -1.5107    0.0000 O   0  0  0  0  0  0  0  0  0  0  0  0
   -2.6024   -3.0106    0.0000 C   0  0  0  0  0  0  0  0  0  0  0  0
   -1.3220    0.7500    0.0000 C   0  0  0  0  0  0  0  0  0  0  0  0
    0.0280    1.5000    0.0000 C   0  0  0  0  0  0  0  0  0  0  0  0
    3.9315    8.2394    0.0000 C   0  0  0  0  0  0  0  0  0  0  0  0
    3.9376    9.7394    0.0000 C   0  0  0  0  0  0  0  0  0  0  0  0
    2.6416   10.4946    0.0000 C   0  0  0  0  0  0  0  0  0  0  0  0
    1.3396    9.7499    0.0000 C   0  0  0  0  0  0  0  0  0  0  0  0
    1.3335    8.2499    0.0000 C   0  0  0  0  0  0  0  0  0  0  0  0
    2.6295    7.4947    0.0000 C   0  0  0  0  0  0  0  0  0  0  0  0
  1  2  1  0  0  0  0
  2  3  1  0  0  0  0
  3  4  1  0  0  0  0
  4  5  1  0  0  0  0
  5  6  1  0  0  0  0
  6  7  2  0  0  0  0
  7  8  1  0  0  0  0
  3  8  1  0  0  0  0
  7  9  1  0  0  0  0
  9 10  2  0  0  0  0
  9 11  1  0  0  0  0
 11 12  1  0  0  0  0
 12 13  1  0  0  0  0
 13 14  1  0  0  0  0
 14 15  2  0  0  0  0
 15 16  1  0  0  0  0
 16 17  2  0  0  0  0
 17 18  1  0  0  0  0
 18 19  1  0  0  0  0
 17 20  1  0  0  0  0
 20 21  2  0  0  0  0
 14 21  1  0  0  0  0
  6 22  1  0  0  0  0
 22 23  2  0  0  0  0
 23 24  1  0  0  0  0
 24 25  2  0  0  0  0
 25 26  1  0  0  0  0
 26 27  2  0  0  0  0
 22 27  1  0  0  0  0
M  END
> <chemblId>
CHEMBL1180343

> <bioactivity__type>
Ki

> <units>
nM

> <value>
170.0

$$$$

  CDK     11301514152D 0   0.00000     0.00000     0

 22 25  0  0  0  0              1 V2000 
   -3.8083    0.7500    0.0000 C   0  0  0  0  0  0  0  0  0  0  0  0
   -2.3083    0.7500    0.0000 N   0  0  0  0  0  0  0  0  0  0  0  0
   -1.4266    1.9635    0.0000 C   0  0  0  0  0  0  0  0  0  0  0  0
   -3.6600   -0.6842    0.0000 C   0  0  0  0  0  0  0  0  0  0  0  0
   -4.7205    0.7500    0.0000 C   0  0  0  0  0  0  0  0  0  0  0  0
   -3.6600    2.1842    0.0000 C   0  0  0  0  0  0  0  0  0  0  0  0
   -1.4266   -0.4635    0.0000 C   0  0  0  0  0  0  0  0  0  0  0  0
    0.0000    0.0000    0.0000 C   0  0  0  0  0  0  0  0  0  0  0  0
    1.2990    0.7500    0.0000 O   0  0  0  0  0  0  0  0  0  0  0  0
    0.0000    1.5000    0.0000 C   0  0  0  0  0  0  0  0  0  0  0  0
   -6.2205    0.7500    0.0000 O   0  0  0  0  0  0  0  0  0  0  0  0
   -6.9705   -0.5490    0.0000 C   0  0  0  0  0  0  0  0  0  0  0  0
   -6.2205   -1.8481    0.0000 O   0  0  0  0  0  0  0  0  0  0  0  0
   -8.4705   -0.5490    0.0000 C   0  0  0  0  0  0  0  0  0  0  0  0
   -9.2205   -1.8481    0.0000 C   0  0  0  0  0  0  0  0  0  0  0  0
  -10.7205   -1.8481    0.0000 O   0  0  0  0  0  0  0  0  0  0  0  0
   -9.2205    0.7500    0.0000 C   0  0  0  0  0  0  0  0  0  0  0  0
   -8.4705    2.0490    0.0000 C   0  0  0  0  0  0  0  0  0  0  0  0
   -9.2205    3.3481    0.0000 C   0  0  0  0  0  0  0  0  0  0  0  0
  -10.7205    3.3481    0.0000 C   0  0  0  0  0  0  0  0  0  0  0  0
  -11.4705    2.0490    0.0000 C   0  0  0  0  0  0  0  0  0  0  0  0
  -10.7205    0.7500    0.0000 C   0  0  0  0  0  0  0  0  0  0  0  0
  1  2  1  0  0  0  0
  2  3  1  0  0  0  0
  3  4  1  6  0  0  0
  4  5  1  0  0  0  0
  5  6  1  0  0  0  0
  7  6  1  6  0  0  0
  2  7  1  0  0  0  0
  7  8  1  0  0  0  0
  8  9  1  1  0  0  0
 10  9  1  6  0  0  0
  3 10  1  0  0  0  0
  8 10  1  0  0  0  0
  5 11  1  1  0  0  0
 11 12  1  0  0  0  0
 12 13  2  0  0  0  0
 12 14  1  0  0  0  0
 14 15  1  6  0  0  0
 15 16  1  0  0  0  0
 14 17  1  0  0  0  0
 17 18  2  0  0  0  0
 18 19  1  0  0  0  0
 19 20  2  0  0  0  0
 20 21  1  0  0  0  0
 21 22  2  0  0  0  0
 17 22  1  0  0  0  0
M  END
> <chemblId>
CHEMBL1187846

> <bioactivity__type>
Ki

> <units>
nM

> <value>
7.5

$$$$

  CDK     11301514152D 0   0.00000     0.00000     0

 25 26  0  0  0  0              1 V2000 
   -5.1962   10.0710    0.0000 C   0  0  0  0  0  0  0  0  0  0  0  0
   -3.8971    9.3210    0.0000 C   0  0  0  0  0  0  0  0  0  0  0  0
   -3.8971    7.8210    0.0000 N   0  0  0  0  0  0  0  0  0  0  0  0
   -5.1962    7.0710    0.0000 C   0  0  0  0  0  0  0  0  0  0  0  0
   -6.4952    7.8210    0.0000 C   0  0  0  0  0  0  0  0  0  0  0  0
   -2.5981    7.0710    0.0000 C   0  0  0  0  0  0  0  0  0  0  0  0
   -2.5981    5.5710    0.0000 C   0  0  0  0  0  0  0  0  0  0  0  0
   -1.2990    4.8210    0.0000 O   0  0  0  0  0  0  0  0  0  0  0  0
   -1.2990    3.3210    0.0000 C   0  0  0  0  0  0  0  0  0  0  0  0
   -2.5981    2.5710    0.0000 O   0  0  0  0  0  0  0  0  0  0  0  0
    0.0000    2.5710    0.0000 C   0  0  0  0  0  0  0  0  0  0  0  0
    1.4772    2.3105    0.0000 C   0  0  0  0  0  0  0  0  0  0  0  0
    1.9902    0.9010    0.0000 C   0  0  0  0  0  0  0  0  0  0  0  0
    0.0000    1.0710    0.0000 C   0  0  0  0  0  0  0  0  0  0  0  0
    1.2990    0.3210    0.0000 C   0  0  0  0  0  0  0  0  0  0  0  0
    1.2990   -1.1790    0.0000 C   0  0  0  0  0  0  0  0  0  0  0  0
    0.0000   -1.9290    0.0000 C   0  0  0  0  0  0  0  0  0  0  0  0
   -1.2990   -1.1790    0.0000 C   0  0  0  0  0  0  0  0  0  0  0  0
   -1.2990    0.3210    0.0000 C   0  0  0  0  0  0  0  0  0  0  0  0
    0.5130    3.9805    0.0000 C   0  0  0  0  0  0  0  0  0  0  0  0
    1.9902    4.2410    0.0000 C   0  0  0  0  0  0  0  0  0  0  0  0
    2.5033    5.6506    0.0000 C   0  0  0  0  0  0  0  0  0  0  0  0
    1.5391    6.7996    0.0000 C   0  0  0  0  0  0  0  0  0  0  0  0
    0.0619    6.5391    0.0000 C   0  0  0  0  0  0  0  0  0  0  0  0
   -0.4512    5.1296    0.0000 C   0  0  0  0  0  0  0  0  0  0  0  0
  1  2  1  0  0  0  0
  2  3  1  0  0  0  0
  3  4  1  0  0  0  0
  4  5  1  0  0  0  0
  3  6  1  0  0  0  0
  6  7  1  0  0  0  0
  7  8  1  0  0  0  0
  8  9  1  0  0  0  0
  9 10  2  0  0  0  0
  9 11  1  0  0  0  0
 11 12  1  0  0  0  0
 12 13  1  0  0  0  0
 11 14  1  0  0  0  0
 14 15  2  0  0  0  0
 15 16  1  0  0  0  0
 16 17  2  0  0  0  0
 17 18  1  0  0  0  0
 18 19  2  0  0  0  0
 14 19  1  0  0  0  0
 11 20  1  0  0  0  0
 20 21  2  0  0  0  0
 21 22  1  0  0  0  0
 22 23  2  0  0  0  0
 23 24  1  0  0  0  0
 24 25  2  0  0  0  0
 20 25  1  0  0  0  0
M  END
> <chemblId>
CHEMBL1191560

> <bioactivity__type>
Ki

> <units>
nM

> <value>
166.0

$$$$
 stripped
BRStripMol11301514152D 0   0.00000     0.00000     0
This file has been stripped
 19 20  0  0  0  0              1 V2000 
   -3.8971    7.8210    0.0000 C   0  0  0  0  0  0  0  0  0  0  0  0
   -2.5981    7.0710    0.0000 N   0  0  0  0  0  0  0  0  0  0  0  0
   -1.2990    7.8210    0.0000 C   0  0  0  0  0  0  0  0  0  0  0  0
   -2.5981    5.5710    0.0000 C   0  0  0  0  0  0  0  0  0  0  0  0
   -1.2990    4.8210    0.0000 C   0  0  0  0  0  0  0  0  0  0  0  0
   -1.2990    3.3210    0.0000 O   0  0  0  0  0  0  0  0  0  0  0  0
    0.0000    2.5710    0.0000 C   0  0  0  0  0  0  0  0  0  0  0  0
    0.0000    1.0710    0.0000 C   0  0  0  0  0  0  0  0  0  0  0  0
    1.2990    0.3210    0.0000 C   0  0  0  0  0  0  0  0  0  0  0  0
    1.2990   -1.1790    0.0000 C   0  0  0  0  0  0  0  0  0  0  0  0
    0.0000   -1.9290    0.0000 C   0  0  0  0  0  0  0  0  0  0  0  0
   -1.2990   -1.1790    0.0000 C   0  0  0  0  0  0  0  0  0  0  0  0
   -1.2990    0.3210    0.0000 C   0  0  0  0  0  0  0  0  0  0  0  0
    1.2990    3.3210    0.0000 C   0  0  0  0  0  0  0  0  0  0  0  0
    2.5981    2.5710    0.0000 C   0  0  0  0  0  0  0  0  0  0  0  0
    3.8971    3.3210    0.0000 C   0  0  0  0  0  0  0  0  0  0  0  0
    3.8971    4.8210    0.0000 C   0  0  0  0  0  0  0  0  0  0  0  0
    2.5981    5.5710    0.0000 C   0  0  0  0  0  0  0  0  0  0  0  0
    1.2990    4.8210    0.0000 C   0  0  0  0  0  0  0  0  0  0  0  0
  1  2  1  0  0  0  0
  2  3  1  0  0  0  0
  2  4  1  0  0  0  0
  4  5  1  0  0  0  0
  5  6  1  0  0  0  0
  6  7  1  0  0  0  0
  7  8  1  0  0  0  0
  8  9  2  0  0  0  0
  9 10  1  0  0  0  0
 10 11  2  0  0  0  0
 11 12  1  0  0  0  0
 12 13  2  0  0  0  0
  8 13  1  0  0  0  0
  7 14  1  0  0  0  0
 14 15  2  0  0  0  0
 15 16  1  0  0  0  0
 16 17  2  0  0  0  0
 17 18  1  0  0  0  0
 18 19  2  0  0  0  0
 14 19  1  0  0  0  0
M  END
> <chemblId>
CHEMBL1200406

> <bioactivity__type>
Ki

> <units>
nM

> <value>
109.0

$$$$

  CDK     11301514152D 0   0.00000     0.00000     0

 21 22  0  0  0  0              1 V2000 
   -2.5981    7.0710    0.0000 C   0  0  0  0  0  0  0  0  0  0  0  0
   -2.5981    5.5710    0.0000 C   0  0  0  0  0  0  0  0  0  0  0  0
   -1.2990    4.8210    0.0000 N   0  0  0  0  0  0  0  0  0  0  0  0
    0.0000    5.5710    0.0000 C   0  0  0  0  0  0  0  0  0  0  0  0
    0.0000    7.0710    0.0000 C   0  0  0  0  0  0  0  0  0  0  0  0
    1.2990    7.8210    0.0000 C   0  0  0  0  0  0  0  0  0  0  0  0
    1.2990    9.3210    0.0000 C   0  0  0  0  0  0  0  0  0  0  0  0
    0.0000   10.0710    0.0000 N   0  0  0  0  0  0  0  0  0  0  0  0
   -1.2990    9.3210    0.0000 C   0  0  0  0  0  0  0  0  0  0  0  0
   -1.2990    7.8210    0.0000 C   0  0  0  0  0  0  0  0  0  0  0  0
   -1.2990    3.3210    0.0000 C   0  0  0  0  0  0  0  0  0  0  0  0
   -2.5981    2.5710    0.0000 O   0  0  0  0  0  0  0  0  0  0  0  0
    0.0000    2.5710    0.0000 C   0  0  0  0  0  0  0  0  0  0  0  0
    1.2990    3.3210    0.0000 C   0  0  0  0  0  0  0  0  0  0  0  0
    2.5981    2.5710    0.0000 O   0  0  0  0  0  0  0  0  0  0  0  0
    0.0000    1.0710    0.0000 C   0  0  0  0  0  0  0  0  0  0  0  0
    1.2990    0.3210    0.0000 C   0  0  0  0  0  0  0  0  0  0  0  0
    1.2990   -1.1790    0.0000 C   0  0  0  0  0  0  0  0  0  0  0  0
    0.0000   -1.9290    0.0000 C   0  0  0  0  0  0  0  0  0  0  0  0
   -1.2990   -1.1790    0.0000 C   0  0  0  0  0  0  0  0  0  0  0  0
   -1.2990    0.3210    0.0000 C   0  0  0  0  0  0  0  0  0  0  0  0
  1  2  1  0  0  0  0
  2  3  1  0  0  0  0
  3  4  1  0  0  0  0
  4  5  1  0  0  0  0
  5  6  2  0  0  0  0
  6  7  1  0  0  0  0
  7  8  2  0  0  0  0
  8  9  1  0  0  0  0
  9 10  2  0  0  0  0
  5 10  1  0  0  0  0
  3 11  1  0  0  0  0
 11 12  2  0  0  0  0
 11 13  1  0  0  0  0
 13 14  1  0  0  0  0
 14 15  1  0  0  0  0
 13 16  1  0  0  0  0
 16 17  2  0  0  0  0
 17 18  1  0  0  0  0
 18 19  2  0  0  0  0
 19 20  1  0  0  0  0
 20 21  2  0  0  0  0
 16 21  1  0  0  0  0
M  END
> <chemblId>
CHEMBL1200604

> <bioactivity__type>
Ki

> <units>
nM

> <value>
68.0

$$$$
 stripped
BRStripMol11301514152D 0   0.00000     0.00000     0
This file has been stripped
 62 68  0  0  0  0              1 V2000 
   -2.1970  -11.6631    0.0000 C   0  0  0  0  0  0  0  0  0  0  0  0
   -3.3327  -10.6832    0.0000 C   0  0  0  0  0  0  0  0  0  0  0  0
   -3.0519   -9.2097    0.0000 C   0  0  0  0  0  0  0  0  0  0  0  0
   -1.6355   -8.7161    0.0000 C   0  0  0  0  0  0  0  0  0  0  0  0
   -4.1876   -8.2298    0.0000 C   0  0  0  0  0  0  0  0  0  0  0  0
   -3.9069   -6.7563    0.0000 O   0  0  0  0  0  0  0  0  0  0  0  0
   -5.0426   -5.7764    0.0000 C   0  0  0  0  0  0  0  0  0  0  0  0
   -6.4590   -6.2700    0.0000 C   0  0  0  0  0  0  0  0  0  0  0  0
   -6.7398   -7.7435    0.0000 C   0  0  0  0  0  0  0  0  0  0  0  0
   -5.6041   -8.7234    0.0000 C   0  0  0  0  0  0  0  0  0  0  0  0
   -5.8849  -10.1969    0.0000 C   0  0  0  0  0  0  0  0  0  0  0  0
   -3.4897   -5.1038    0.0000 C   0  0  0  0  0  0  0  0  0  0  0  0
   -3.0205   -3.0205    0.0000 C   0  0  0  0  0  0  0  0  0  0  0  0
   -4.5205   -3.0205    0.0000 C   0  0  0  0  0  0  0  0  0  0  0  0
   -5.9063   -2.4465    0.0000 C   0  0  0  0  0  0  0  0  0  0  0  0
   -6.9670   -1.3858    0.0000 C   0  0  0  0  0  0  0  0  0  0  0  0
   -7.5410    0.0000    0.0000 C   0  0  0  0  0  0  0  0  0  0  0  0
   -7.5410    1.5000    0.0000 C   0  0  0  0  0  0  0  0  0  0  0  0
   -9.0122    1.7926    0.0000 C   0  0  0  0  0  0  0  0  0  0  0  0
   -6.9670    2.8858    0.0000 C   0  0  0  0  0  0  0  0  0  0  0  0
   -8.2142    3.7192    0.0000 O   0  0  0  0  0  0  0  0  0  0  0  0
   -8.1161    5.2160    0.0000 C   0  0  0  0  0  0  0  0  0  0  0  0
   -6.7708    5.8794    0.0000 C   0  0  0  0  0  0  0  0  0  0  0  0
   -6.6727    7.3762    0.0000 C   0  0  0  0  0  0  0  0  0  0  0  0
   -5.3274    8.0396    0.0000 O   0  0  0  0  0  0  0  0  0  0  0  0
   -5.2293    9.5364    0.0000 C   0  0  0  0  0  0  0  0  0  0  0  0
   -7.9199    8.2095    0.0000 C   0  0  0  0  0  0  0  0  0  0  0  0
   -7.8218    9.7063    0.0000 O   0  0  0  0  0  0  0  0  0  0  0  0
   -9.0690   10.5397    0.0000 C   0  0  0  0  0  0  0  0  0  0  0  0
   -8.9709   12.0365    0.0000 C   0  0  0  0  0  0  0  0  0  0  0  0
  -10.2181   12.8698    0.0000 C   0  0  0  0  0  0  0  0  0  0  0  0
  -10.1200   14.3666    0.0000 O   0  0  0  0  0  0  0  0  0  0  0  0
  -11.3672   15.2000    0.0000 C   0  0  0  0  0  0  0  0  0  0  0  0
  -11.5634   12.2064    0.0000 C   0  0  0  0  0  0  0  0  0  0  0  0
  -12.8106   13.0397    0.0000 O   0  0  0  0  0  0  0  0  0  0  0  0
  -11.6615   10.7096    0.0000 C   0  0  0  0  0  0  0  0  0  0  0  0
  -13.0068   10.0462    0.0000 C   0  0  0  0  0  0  0  0  0  0  0  0
  -10.4143    9.8763    0.0000 O   0  0  0  0  0  0  0  0  0  0  0  0
   -9.2652    7.5461    0.0000 C   0  0  0  0  0  0  0  0  0  0  0  0
  -10.5124    8.3795    0.0000 C   0  0  0  0  0  0  0  0  0  0  0  0
   -9.3633    6.0493    0.0000 O   0  0  0  0  0  0  0  0  0  0  0  0
   -5.9063    3.9465    0.0000 C   0  0  0  0  0  0  0  0  0  0  0  0
   -6.7397    5.1937    0.0000 C   0  0  0  0  0  0  0  0  0  0  0  0
   -4.5205    4.5205    0.0000 C   0  0  0  0  0  0  0  0  0  0  0  0
   -3.0205    4.5205    0.0000 C   0  0  0  0  0  0  0  0  0  0  0  0
   -1.6347    3.9465    0.0000 C   0  0  0  0  0  0  0  0  0  0  0  0
   -0.5740    2.8858    0.0000 C   0  0  0  0  0  0  0  0  0  0  0  0
    0.5666    3.8600    0.0000 C   0  0  0  0  0  0  0  0  0  0  0  0
    1.8455    3.0762    0.0000 O   0  0  0  0  0  0  0  0  0  0  0  0
    1.4954    1.6177    0.0000 C   0  0  0  0  0  0  0  0  0  0  0  0
    2.3450    0.3815    0.0000 C   0  0  0  0  0  0  0  0  0  0  0  0
    3.8404    0.4992    0.0000 O   0  0  0  0  0  0  0  0  0  0  0  0
    1.6992   -0.9724    0.0000 C   0  0  0  0  0  0  0  0  0  0  0  0
    0.2038   -1.0901    0.0000 C   0  0  0  0  0  0  0  0  0  0  0  0
   -0.6458    0.1461    0.0000 C   0  0  0  0  0  0  0  0  0  0  0  0
   -0.5740   -1.3858    0.0000 C   0  0  0  0  0  0  0  0  0  0  0  0
    0.8248   -1.9273    0.0000 O   0  0  0  0  0  0  0  0  0  0  0  0
   -1.6347   -2.4465    0.0000 O   0  0  0  0  0  0  0  0  0  0  0  0
    0.0000    1.5000    0.0000 C   0  0  0  0  0  0  0  0  0  0  0  0
    0.7837    2.7790    0.0000 O   0  0  0  0  0  0  0  0  0  0  0  0
    2.5488   -2.2086    0.0000 C   0  0  0  0  0  0  0  0  0  0  0  0
   -6.2337   -4.5744    0.0000 O   0  0  0  0  0  0  0  0  0  0  0  0
  1  2  1  0  0  0  0
  2  3  1  0  0  0  0
  3  4  1  1  0  0  0
  3  5  1  0  0  0  0
  5  6  1  6  0  0  0
  6  7  1  0  0  0  0
  7  8  1  6  0  0  0
  8  9  1  0  0  0  0
  9 10  1  0  0  0  0
  5 10  1  0  0  0  0
 10 11  1  1  0  0  0
  7 12  1  0  0  0  0
 13 12  1  6  0  0  0
 13 14  1  0  0  0  0
 15 14  1  6  0  0  0
 15 16  1  0  0  0  0
 16 17  1  0  0  0  0
 17 18  2  0  0  0  0
 18 19  1  0  0  0  0
 18 20  1  0  0  0  0
 20 21  1  1  0  0  0
 22 21  1  6  0  0  0
 22 23  1  0  0  0  0
 23 24  1  0  0  0  0
 24 25  1  1  0  0  0
 25 26  1  0  0  0  0
 24 27  1  0  0  0  0
 27 28  1  6  0  0  0
 29 28  1  6  0  0  0
 29 30  1  0  0  0  0
 30 31  1  0  0  0  0
 31 32  1  1  0  0  0
 32 33  1  0  0  0  0
 31 34  1  0  0  0  0
 34 35  1  6  0  0  0
 34 36  1  0  0  0  0
 36 37  1  1  0  0  0
 36 38  1  0  0  0  0
 29 38  1  0  0  0  0
 27 39  1  0  0  0  0
 39 40  1  1  0  0  0
 39 41  1  0  0  0  0
 22 41  1  0  0  0  0
 20 42  1  0  0  0  0
 42 43  1  1  0  0  0
 42 44  1  0  0  0  0
 44 45  2  0  0  0  0
 45 46  1  0  0  0  0
 46 47  2  0  0  0  0
 47 48  1  0  0  0  0
 48 49  1  0  0  0  0
 50 49  1  6  0  0  0
 50 51  1  0  0  0  0
 51 52  1  6  0  0  0
 51 53  1  0  0  0  0
 53 54  2  0  0  0  0
 55 54  1  6  0  0  0
 55 56  1  0  0  0  0
 56 57  2  0  0  0  0
 56 58  1  0  0  0  0
 13 58  1  0  0  0  0
 55 59  1  0  0  0  0
 47 59  1  0  0  0  0
 50 59  1  0  0  0  0
 59 60  1  1  0  0  0
 53 61  1  0  0  0  0
 15 62  1  0  0  0  0
  7 62  1  0  0  0  0
M  END
> <chemblId>
CHEMBL1200633

> <bioactivity__type>
Ki

> <units>
nM

> <value>
1190.7

$$$$
 stripped
BRStripMol11301514152D 0   0.00000     0.00000     0
This file has been stripped
 23 26  0  0  0  0              1 V2000 
   -3.4230    1.7537    0.0000 C   0  0  0  0  0  0  0  0  0  0  0  0
   -2.3083    0.7500    0.0000 N   0  3  0  0  0  0  0  0  0  0  0  0
   -3.4230   -0.2537    0.0000 C   0  0  0  0  0  0  0  0  0  0  0  0
   -1.4266    1.9635    0.0000 C   0  0  0  0  0  0  0  0  0  0  0  0
   -3.6600   -0.6842    0.0000 C   0  0  0  0  0  0  0  0  0  0  0  0
   -4.7205    0.7500    0.0000 C   0  0  0  0  0  0  0  0  0  0  0  0
   -3.6600    2.1842    0.0000 C   0  0  0  0  0  0  0  0  0  0  0  0
   -1.4266   -0.4635    0.0000 C   0  0  0  0  0  0  0  0  0  0  0  0
    0.0000    0.0000    0.0000 C   0  0  0  0  0  0  0  0  0  0  0  0
    1.2990    0.7500    0.0000 O   0  0  0  0  0  0  0  0  0  0  0  0
    0.0000    1.5000    0.0000 C   0  0  0  0  0  0  0  0  0  0  0  0
   -6.2205    0.7500    0.0000 O   0  0  0  0  0  0  0  0  0  0  0  0
   -6.9705   -0.5490    0.0000 C   0  0  0  0  0  0  0  0  0  0  0  0
   -6.2205   -1.8481    0.0000 O   0  0  0  0  0  0  0  0  0  0  0  0
   -8.4705   -0.5490    0.0000 C   0  0  0  0  0  0  0  0  0  0  0  0
   -9.2205   -1.8481    0.0000 C   0  0  0  0  0  0  0  0  0  0  0  0
  -10.7205   -1.8481    0.0000 O   0  0  0  0  0  0  0  0  0  0  0  0
   -9.2205    0.7500    0.0000 C   0  0  0  0  0  0  0  0  0  0  0  0
   -8.4705    2.0490    0.0000 C   0  0  0  0  0  0  0  0  0  0  0  0
   -9.2205    3.3481    0.0000 C   0  0  0  0  0  0  0  0  0  0  0  0
  -10.7205    3.3481    0.0000 C   0  0  0  0  0  0  0  0  0  0  0  0
  -11.4705    2.0490    0.0000 C   0  0  0  0  0  0  0  0  0  0  0  0
  -10.7205    0.7500    0.0000 C   0  0  0  0  0  0  0  0  0  0  0  0
  1  2  1  0  0  0  0
  2  3  1  0  0  0  0
  2  4  1  0  0  0  0
  4  5  1  1  0  0  0
  5  6  1  0  0  0  0
  6  7  1  0  0  0  0
  8  7  1  6  0  0  0
  2  8  1  0  0  0  0
  8  9  1  0  0  0  0
  9 10  1  6  0  0  0
 11 10  1  6  0  0  0
  4 11  1  0  0  0  0
  9 11  1  0  0  0  0
  6 12  1  6  0  0  0
 12 13  1  0  0  0  0
 13 14  2  0  0  0  0
 13 15  1  0  0  0  0
 15 16  1  6  0  0  0
 16 17  1  0  0  0  0
 15 18  1  0  0  0  0
 18 19  2  0  0  0  0
 19 20  1  0  0  0  0
 20 21  2  0  0  0  0
 21 22  1  0  0  0  0
 22 23  2  0  0  0  0
 18 23  1  0  0  0  0
M  END
> <chemblId>
CHEMBL1201024

> <bioactivity__type>
Ki

> <units>
nM

> <value>
0.321

$$$$

  CDK     11301514152D 0   0.00000     0.00000     0

 23 26  0  0  0  0              1 V2000 
   -2.8310    0.0000    0.0000 C   0  0  0  0  0  0  0  0  0  0  0  0
   -1.3310    0.0000    0.0000 N   0  0  0  0  0  0  0  0  0  0  0  0
   -0.5990   -1.5970    0.0000 C   0  0  0  0  0  0  0  0  0  0  0  0
   -2.0120   -0.8890    0.0000 C   0  0  0  0  0  0  0  0  0  0  0  0
   -2.0120    0.8890    0.0000 C   0  0  0  0  0  0  0  0  0  0  0  0
   -0.5990    1.5970    0.0000 C   0  0  0  0  0  0  0  0  0  0  0  0
    0.8640    1.2670    0.0000 C   0  0  0  0  0  0  0  0  0  0  0  0
    1.5960    0.0000    0.0000 C   0  0  0  0  0  0  0  0  0  0  0  0
    0.8640   -1.2670    0.0000 C   0  0  0  0  0  0  0  0  0  0  0  0
    3.0960    0.0000    0.0000 O   0  0  0  0  0  0  0  0  0  0  0  0
    3.8460    1.2990    0.0000 C   0  0  0  0  0  0  0  0  0  0  0  0
    5.3460    1.2990    0.0000 C   0  0  0  0  0  0  0  0  0  0  0  0
    6.0960   -0.0000    0.0000 C   0  0  0  0  0  0  0  0  0  0  0  0
    7.5960   -0.0000    0.0000 C   0  0  0  0  0  0  0  0  0  0  0  0
    8.3460    1.2990    0.0000 C   0  0  0  0  0  0  0  0  0  0  0  0
    7.5960    2.5981    0.0000 C   0  0  0  0  0  0  0  0  0  0  0  0
    6.0960    2.5981    0.0000 C   0  0  0  0  0  0  0  0  0  0  0  0
    3.0960    2.5981    0.0000 C   0  0  0  0  0  0  0  0  0  0  0  0
    3.8460    3.8971    0.0000 C   0  0  0  0  0  0  0  0  0  0  0  0
    3.0960    5.1962    0.0000 C   0  0  0  0  0  0  0  0  0  0  0  0
    1.5960    5.1962    0.0000 C   0  0  0  0  0  0  0  0  0  0  0  0
    0.8460    3.8971    0.0000 C   0  0  0  0  0  0  0  0  0  0  0  0
    1.5960    2.5981    0.0000 C   0  0  0  0  0  0  0  0  0  0  0  0
  1  2  1  0  0  0  0
  2  3  1  0  0  0  0
  3  4  1  1  0  0  0
  4  5  1  0  0  0  0
  6  5  1  1  0  0  0
  2  6  1  0  0  0  0
  6  7  1  0  0  0  0
  7  8  1  0  0  0  0
  8  9  1  0  0  0  0
  3  9  1  0  0  0  0
  8 10  1  1  0  0  0
 10 11  1  0  0  0  0
 11 12  1  0  0  0  0
 12 13  2  0  0  0  0
 13 14  1  0  0  0  0
 14 15  2  0  0  0  0
 15 16  1  0  0  0  0
 16 17  2  0  0  0  0
 12 17  1  0  0  0  0
 11 18  1  0  0  0  0
 18 19  2  0  0  0  0
 19 20  1  0  0  0  0
 20 21  2  0  0  0  0
 21 22  1  0  0  0  0
 22 23  2  0  0  0  0
 18 23  1  0  0  0  0
M  END
> <chemblId>
CHEMBL1201203

> <bioactivity__type>
Ki

> <units>
nM

> <value>
0.131

$$$$

  CDK     11301514152D 0   0.00000     0.00000     0

 19 20  0  0  0  0              1 V2000 
    2.5731    7.5096    0.0000 C   0  0  0  0  0  0  0  0  0  0  0  0
    2.5781    6.0096    0.0000 N   0  0  0  0  0  0  0  0  0  0  0  0
    3.8796    5.2640    0.0000 C   0  0  0  0  0  0  0  0  0  0  0  0
    1.2815    5.2553    0.0000 C   0  0  0  0  0  0  0  0  0  0  0  0
    1.2865    3.7553    0.0000 C   0  0  0  0  0  0  0  0  0  0  0  0
   -0.0100    3.0010    0.0000 C   0  0  0  0  0  0  0  0  0  0  0  0
   -0.0050    1.5010    0.0000 C   0  0  0  0  0  0  0  0  0  0  0  0
   -1.2930    0.7540    0.0000 C   0  0  0  0  0  0  0  0  0  0  0  0
   -1.2930   -0.7460    0.0000 C   0  0  0  0  0  0  0  0  0  0  0  0
   -0.0050   -1.5130    0.0000 C   0  0  0  0  0  0  0  0  0  0  0  0
   -0.0101   -3.0130    0.0000 Cl  0  0  0  0  0  0  0  0  0  0  0  0
    1.3030   -0.7460    0.0000 C   0  0  0  0  0  0  0  0  0  0  0  0
    1.3030    0.7540    0.0000 C   0  0  0  0  0  0  0  0  0  0  0  0
   -1.3115    3.7467    0.0000 C   0  0  0  0  0  0  0  0  0  0  0  0
   -1.3165    5.2467    0.0000 C   0  0  0  0  0  0  0  0  0  0  0  0
   -2.6181    5.9923    0.0000 C   0  0  0  0  0  0  0  0  0  0  0  0
   -3.9146    5.2380    0.0000 C   0  0  0  0  0  0  0  0  0  0  0  0
   -3.9096    3.7380    0.0000 C   0  0  0  0  0  0  0  0  0  0  0  0
   -2.6081    2.9923    0.0000 N   0  0  0  0  0  0  0  0  0  0  0  0
  1  2  1  0  0  0  0
  2  3  1  0  0  0  0
  2  4  1  0  0  0  0
  4  5  1  0  0  0  0
  6  5  1  1  0  0  0
  6  7  1  0  0  0  0
  7  8  2  0  0  0  0
  8  9  1  0  0  0  0
  9 10  2  0  0  0  0
 10 11  1  0  0  0  0
 10 12  1  0  0  0  0
 12 13  2  0  0  0  0
  7 13  1  0  0  0  0
  6 14  1  0  0  0  0
 14 15  2  0  0  0  0
 15 16  1  0  0  0  0
 16 17  2  0  0  0  0
 17 18  1  0  0  0  0
 18 19  2  0  0  0  0
 14 19  1  0  0  0  0
M  END
> <chemblId>
CHEMBL1201353

> <bioactivity__type>
Ki

> <units>
nM

> <value>
333.0

$$$$
 stripped
BRStripMol11301514152D 0   0.00000     0.00000     0
This file has been stripped
 25 29  0  0  0  0              1 V2000 
    5.2511   -5.7390    0.0000 C   0  0  0  0  0  0  0  0  0  0  0  0
    5.2510   -4.2390    0.0000 O   0  0  0  0  0  0  0  0  0  0  0  0
    3.9520   -3.4890    0.0000 C   0  0  0  0  0  0  0  0  0  0  0  0
    2.6530   -4.2390    0.0000 C   0  0  0  0  0  0  0  0  0  0  0  0
    1.3540   -3.4890    0.0000 C   0  0  0  0  0  0  0  0  0  0  0  0
    1.3540   -1.9890    0.0000 C   0  0  0  0  0  0  0  0  0  0  0  0
    0.0550   -1.2390    0.0000 C   0  0  0  0  0  0  0  0  0  0  0  0
    0.0550    0.2610    0.0000 C   0  0  0  0  0  0  0  0  0  0  0  0
   -1.2440    1.0110    0.0000 C   0  0  0  0  0  0  0  0  0  0  0  0
   -2.5430    0.2610    0.0000 C   0  0  0  0  0  0  0  0  0  0  0  0
   -3.8420    1.0110    0.0000 C   0  0  0  0  0  0  0  0  0  0  0  0
   -5.2690    0.5470    0.0000 O   0  0  0  0  0  0  0  0  0  0  0  0
   -6.1500    1.7610    0.0000 C   0  0  0  0  0  0  0  0  0  0  0  0
   -5.2690    2.9740    0.0000 O   0  0  0  0  0  0  0  0  0  0  0  0
   -3.8420    2.5110    0.0000 C   0  0  0  0  0  0  0  0  0  0  0  0
   -2.5430    3.2610    0.0000 C   0  0  0  0  0  0  0  0  0  0  0  0
   -1.2440    2.5110    0.0000 C   0  0  0  0  0  0  0  0  0  0  0  0
    0.0550    3.2610    0.0000 C   0  0  0  0  0  0  0  0  0  0  0  0
    1.3540    2.5110    0.0000 C   0  0  0  0  0  0  0  0  0  0  0  0
    1.3540    1.0110    0.0000 N   0  3  0  0  0  0  0  0  0  0  0  0
    2.6530    0.2610    0.0000 C   0  0  0  0  0  0  0  0  0  0  0  0
    2.6530   -1.2390    0.0000 C   0  0  0  0  0  0  0  0  0  0  0  0
    3.9520   -1.9890    0.0000 C   0  0  0  0  0  0  0  0  0  0  0  0
    5.2510   -1.2390    0.0000 O   0  0  0  0  0  0  0  0  0  0  0  0
    6.5501   -1.9890    0.0000 C   0  0  0  0  0  0  0  0  0  0  0  0
  1  2  1  0  0  0  0
  2  3  1  0  0  0  0
  3  4  2  0  0  0  0
  4  5  1  0  0  0  0
  5  6  2  0  0  0  0
  6  7  1  0  0  0  0
  7  8  2  0  0  0  0
  8  9  1  0  0  0  0
  9 10  2  0  0  0  0
 10 11  1  0  0  0  0
 11 12  1  0  0  0  0
 12 13  1  0  0  0  0
 13 14  1  0  0  0  0
 14 15  1  0  0  0  0
 11 15  2  0  0  0  0
 15 16  1  0  0  0  0
 16 17  2  0  0  0  0
  9 17  1  0  0  0  0
 17 18  1  0  0  0  0
 18 19  1  0  0  0  0
 19 20  1  0  0  0  0
  8 20  1  0  0  0  0
 20 21  2  0  0  0  0
 21 22  1  0  0  0  0
  6 22  1  0  0  0  0
 22 23  2  0  0  0  0
  3 23  1  0  0  0  0
 23 24  1  0  0  0  0
 24 25  1  0  0  0  0
M  END
> <chemblId>
CHEMBL12089

> <bioactivity__type>
Ki

> <units>
nM

> <value>
742.0

$$$$

  CDK     11301514152D 0   0.00000     0.00000     0

 39 43  0  0  0  0              1 V2000 
    7.8122   11.9844    0.0000 C   0  0  0  0  0  0  0  0  0  0  0  0
    6.5145   12.7367    0.0000 C   0  0  0  0  0  0  0  0  0  0  0  0
    6.5172   14.2367    0.0000 C   0  0  0  0  0  0  0  0  0  0  0  0
    5.2195   14.9890    0.0000 C   0  0  0  0  0  0  0  0  0  0  0  0
    3.9191   14.2413    0.0000 C   0  0  0  0  0  0  0  0  0  0  0  0
    3.9165   12.7414    0.0000 C   0  0  0  0  0  0  0  0  0  0  0  0
    2.6161   11.9937    0.0000 C   0  0  0  0  0  0  0  0  0  0  0  0
    1.3184   12.7460    0.0000 O   0  0  0  0  0  0  0  0  0  0  0  0
    2.6134   10.4937    0.0000 N   0  0  0  0  0  0  0  0  0  0  0  0
    1.3130    9.7460    0.0000 C   0  0  0  0  0  0  0  0  0  0  0  0
    1.3104    8.2460    0.0000 C   0  0  0  0  0  0  0  0  0  0  0  0
    2.6081    7.4937    0.0000 C   0  0  0  0  0  0  0  0  0  0  0  0
    3.9084    8.2414    0.0000 C   0  0  0  0  0  0  0  0  0  0  0  0
    3.9111    9.7414    0.0000 C   0  0  0  0  0  0  0  0  0  0  0  0
    2.6054    5.9937    0.0000 N   0  0  0  0  0  0  0  0  0  0  0  0
    1.3050    5.2460    0.0000 C   0  0  0  0  0  0  0  0  0  0  0  0
    1.3023    3.7460    0.0000 C   0  0  0  0  0  0  0  0  0  0  0  0
    2.6000    2.9937    0.0000 C   0  0  0  0  0  0  0  0  0  0  0  0
    2.5974    1.4937    0.0000 C   0  0  0  0  0  0  0  0  0  0  0  0
    1.2970    0.7460    0.0000 C   0  0  0  0  0  0  0  0  0  0  0  0
    0.0000    1.5010    0.0000 C   0  0  0  0  0  0  0  0  0  0  0  0
   -1.3030    0.7460    0.0000 C   0  0  0  0  0  0  0  0  0  0  0  0
   -1.3030   -0.7500    0.0000 C   0  0  0  0  0  0  0  0  0  0  0  0
    0.0000   -1.4980    0.0000 C   0  0  0  0  0  0  0  0  0  0  0  0
    1.2970   -0.7500    0.0000 C   0  0  0  0  0  0  0  0  0  0  0  0
   -2.6011   -1.5016    0.0000 S   0  0  0  0  0  0  0  0  0  0  0  0
   -3.1159   -0.0927    0.0000 O   0  0  0  0  0  0  0  0  0  0  0  0
   -4.0780   -1.7639    0.0000 O   0  0  0  0  0  0  0  0  0  0  0  0
   -2.5993   -3.0016    0.0000 C   0  0  0  0  0  0  0  0  0  0  0  0
   -3.8974   -3.7532    0.0000 C   0  0  0  0  0  0  0  0  0  0  0  0
   -3.8955   -5.2532    0.0000 C   0  0  0  0  0  0  0  0  0  0  0  0
   -2.5955   -6.0016    0.0000 C   0  0  0  0  0  0  0  0  0  0  0  0
   -1.2974   -5.2500    0.0000 C   0  0  0  0  0  0  0  0  0  0  0  0
    0.0025   -5.9984    0.0000 Cl  0  0  0  0  0  0  0  0  0  0  0  0
   -1.2993   -3.7500    0.0000 C   0  0  0  0  0  0  0  0  0  0  0  0
    3.9004    3.7414    0.0000 C   0  0  0  0  0  0  0  0  0  0  0  0
    3.9031    5.2414    0.0000 C   0  0  0  0  0  0  0  0  0  0  0  0
    5.2142   11.9890    0.0000 C   0  0  0  0  0  0  0  0  0  0  0  0
    5.2115   10.4890    0.0000 N   0  0  0  0  0  0  0  0  0  0  0  0
  1  2  1  0  0  0  0
  2  3  2  0  0  0  0
  3  4  1  0  0  0  0
  4  5  2  0  0  0  0
  5  6  1  0  0  0  0
  6  7  1  0  0  0  0
  7  8  2  0  0  0  0
  7  9  1  0  0  0  0
  9 10  1  0  0  0  0
 10 11  1  0  0  0  0
 11 12  1  0  0  0  0
 12 13  1  0  0  0  0
 13 14  1  0  0  0  0
  9 14  1  0  0  0  0
 12 15  1  0  0  0  0
 15 16  1  0  0  0  0
 16 17  1  0  0  0  0
 17 18  1  0  0  0  0
 18 19  1  0  0  0  0
 19 20  1  0  0  0  0
 20 21  2  0  0  0  0
 21 22  1  0  0  0  0
 22 23  2  0  0  0  0
 23 24  1  0  0  0  0
 24 25  2  0  0  0  0
 20 25  1  0  0  0  0
 23 26  1  0  0  0  0
 26 27  2  0  0  0  0
 26 28  2  0  0  0  0
 26 29  1  0  0  0  0
 29 30  2  0  0  0  0
 30 31  1  0  0  0  0
 31 32  2  0  0  0  0
 32 33  1  0  0  0  0
 33 34  1  0  0  0  0
 33 35  2  0  0  0  0
 29 35  1  0  0  0  0
 18 36  1  0  0  0  0
 36 37  1  0  0  0  0
 15 37  1  0  0  0  0
  6 38  2  0  0  0  0
  2 38  1  0  0  0  0
 38 39  1  0  0  0  0
M  END
> <chemblId>
CHEMBL12098

> <bioactivity__type>
Ki

> <units>
nM

> <value>
653.0

$$$$

  CDK     11301514152D 0   0.00000     0.00000     0

 24 26  0  0  0  0              1 V2000 
   -2.5960   11.3145    0.0000 Cl  0  0  0  0  0  0  0  0  0  0  0  0
   -2.5963    9.8145    0.0000 C   0  0  0  0  0  0  0  0  0  0  0  0
   -3.8955    9.0648    0.0000 C   0  0  0  0  0  0  0  0  0  0  0  0
   -3.8958    7.5648    0.0000 C   0  0  0  0  0  0  0  0  0  0  0  0
   -2.5969    6.8145    0.0000 C   0  0  0  0  0  0  0  0  0  0  0  0
   -2.5972    5.3145    0.0000 C   0  0  0  0  0  0  0  0  0  0  0  0
   -1.2983    4.5643    0.0000 S   0  0  0  0  0  0  0  0  0  0  0  0
   -1.2986    3.0643    0.0000 C   0  0  0  0  0  0  0  0  0  0  0  0
    0.0003    2.3140    0.0000 C   0  0  0  0  0  0  0  0  0  0  0  0
    0.0000    0.8140    0.0000 N   0  0  0  0  0  0  0  0  0  0  0  0
   -1.2140   -0.0680    0.0000 C   0  0  0  0  0  0  0  0  0  0  0  0
   -0.7500   -1.4950    0.0000 C   0  0  0  0  0  0  0  0  0  0  0  0
    0.7500   -1.4950    0.0000 N   0  0  0  0  0  0  0  0  0  0  0  0
    1.2130   -0.0680    0.0000 C   0  0  0  0  0  0  0  0  0  0  0  0
   -2.5978    2.3145    0.0000 C   0  0  0  0  0  0  0  0  0  0  0  0
   -3.8967    3.0648    0.0000 C   0  0  0  0  0  0  0  0  0  0  0  0
   -5.1959    2.3150    0.0000 C   0  0  0  0  0  0  0  0  0  0  0  0
   -5.1962    0.8150    0.0000 C   0  0  0  0  0  0  0  0  0  0  0  0
   -6.4953    0.0653    0.0000 Cl  0  0  0  0  0  0  0  0  0  0  0  0
   -3.8973    0.0648    0.0000 C   0  0  0  0  0  0  0  0  0  0  0  0
   -2.5981    0.8145    0.0000 C   0  0  0  0  0  0  0  0  0  0  0  0
   -1.2992    0.0643    0.0000 Cl  0  0  0  0  0  0  0  0  0  0  0  0
   -1.2977    7.5643    0.0000 C   0  0  0  0  0  0  0  0  0  0  0  0
   -1.2974    9.0643    0.0000 C   0  0  0  0  0  0  0  0  0  0  0  0
  1  2  1  0  0  0  0
  2  3  2  0  0  0  0
  3  4  1  0  0  0  0
  4  5  2  0  0  0  0
  5  6  1  0  0  0  0
  6  7  1  0  0  0  0
  7  8  1  0  0  0  0
  8  9  1  0  0  0  0
  9 10  1  0  0  0  0
 10 11  1  0  0  0  0
 11 12  2  0  0  0  0
 12 13  1  0  0  0  0
 13 14  2  0  0  0  0
 10 14  1  0  0  0  0
  8 15  1  0  0  0  0
 15 16  2  0  0  0  0
 16 17  1  0  0  0  0
 17 18  2  0  0  0  0
 18 19  1  0  0  0  0
 18 20  1  0  0  0  0
 20 21  2  0  0  0  0
 15 21  1  0  0  0  0
 21 22  1  0  0  0  0
  5 23  1  0  0  0  0
 23 24  2  0  0  0  0
  2 24  1  0  0  0  0
M  END
> <chemblId>
CHEMBL1221

> <bioactivity__type>
Ki

> <units>
nM

> <value>
885.0

$$$$

  CDK     11301514152D 0   0.00000     0.00000     0

 26 27  0  0  0  0              1 V2000 
   -5.1962   13.0710    0.0000 C   0  0  0  0  0  0  0  0  0  0  0  0
   -3.8971   12.3210    0.0000 C   0  0  0  0  0  0  0  0  0  0  0  0
   -3.8971   10.8210    0.0000 N   0  0  0  0  0  0  0  0  0  0  0  0
   -5.1962   10.0710    0.0000 C   0  0  0  0  0  0  0  0  0  0  0  0
   -6.4952   10.8210    0.0000 C   0  0  0  0  0  0  0  0  0  0  0  0
   -2.5981   10.0710    0.0000 C   0  0  0  0  0  0  0  0  0  0  0  0
   -2.5981    8.5710    0.0000 C   0  0  0  0  0  0  0  0  0  0  0  0
   -2.5981    7.0710    0.0000 C   0  0  0  0  0  0  0  0  0  0  0  0
   -2.5981    5.5710    0.0000 C   0  0  0  0  0  0  0  0  0  0  0  0
   -1.2990    4.8210    0.0000 O   0  0  0  0  0  0  0  0  0  0  0  0
   -1.2990    3.3210    0.0000 C   0  0  0  0  0  0  0  0  0  0  0  0
   -2.5981    2.5710    0.0000 O   0  0  0  0  0  0  0  0  0  0  0  0
    0.0000    2.5710    0.0000 C   0  0  0  0  0  0  0  0  0  0  0  0
    1.4772    2.3105    0.0000 O   0  0  0  0  0  0  0  0  0  0  0  0
    0.0000    1.0710    0.0000 C   0  0  0  0  0  0  0  0  0  0  0  0
    1.2990    0.3210    0.0000 C   0  0  0  0  0  0  0  0  0  0  0  0
    1.2990   -1.1790    0.0000 C   0  0  0  0  0  0  0  0  0  0  0  0
    0.0000   -1.9290    0.0000 C   0  0  0  0  0  0  0  0  0  0  0  0
   -1.2990   -1.1790    0.0000 C   0  0  0  0  0  0  0  0  0  0  0  0
   -1.2990    0.3210    0.0000 C   0  0  0  0  0  0  0  0  0  0  0  0
    0.5130    3.9805    0.0000 C   0  0  0  0  0  0  0  0  0  0  0  0
    1.9902    4.2410    0.0000 C   0  0  0  0  0  0  0  0  0  0  0  0
    2.5033    5.6506    0.0000 C   0  0  0  0  0  0  0  0  0  0  0  0
    1.5391    6.7996    0.0000 C   0  0  0  0  0  0  0  0  0  0  0  0
    0.0619    6.5391    0.0000 C   0  0  0  0  0  0  0  0  0  0  0  0
   -0.4512    5.1296    0.0000 C   0  0  0  0  0  0  0  0  0  0  0  0
  1  2  1  0  0  0  0
  2  3  1  0  0  0  0
  3  4  1  0  0  0  0
  4  5  1  0  0  0  0
  3  6  1  0  0  0  0
  6  7  1  0  0  0  0
  7  8  3  0  0  0  0
  8  9  1  0  0  0  0
  9 10  1  0  0  0  0
 10 11  1  0  0  0  0
 11 12  2  0  0  0  0
 11 13  1  0  0  0  0
 13 14  1  0  0  0  0
 13 15  1  0  0  0  0
 15 16  1  0  0  0  0
 16 17  1  0  0  0  0
 17 18  1  0  0  0  0
 18 19  1  0  0  0  0
 19 20  1  0  0  0  0
 15 20  1  0  0  0  0
 13 21  1  0  0  0  0
 21 22  2  0  0  0  0
 22 23  1  0  0  0  0
 23 24  2  0  0  0  0
 24 25  1  0  0  0  0
 25 26  2  0  0  0  0
 21 26  1  0  0  0  0
M  END
> <chemblId>
CHEMBL1231

> <bioactivity__type>
Ki

> <units>
nM

> <value>
1.0

$$$$

  CDK     11301514152D 0   0.00000     0.00000     0

 13 15  0  0  0  0              1 V2000 
   -1.2090    0.0030    0.0000 C   0  0  0  0  0  0  0  0  0  0  0  0
   -1.5450   -1.3710    0.0000 C   0  0  0  0  0  0  0  0  0  0  0  0
   -0.1590   -0.7980    0.0000 N   0  0  0  0  0  0  0  0  0  0  0  0
   -0.3330    1.0990    0.0000 C   0  0  0  0  0  0  0  0  0  0  0  0
    0.1580    2.1810    0.0000 C   0  0  0  0  0  0  0  0  0  0  0  0
    0.1580    0.5500    0.0000 C   0  0  0  0  0  0  0  0  0  0  0  0
    1.5910   -0.1500    0.0000 C   0  0  0  0  0  0  0  0  0  0  0  0
    1.3390   -1.5140    0.0000 C   0  0  0  0  0  0  0  0  0  0  0  0
    2.9305    0.5251    0.0000 C   0  0  0  0  0  0  0  0  0  0  0  0
    4.2640   -0.1617    0.0000 C   0  0  0  0  0  0  0  0  0  0  0  0
    5.3293    0.8943    0.0000 C   0  0  0  0  0  0  0  0  0  0  0  0
    4.6542    2.2338    0.0000 C   0  0  0  0  0  0  0  0  0  0  0  0
    3.1716    2.0056    0.0000 S   0  0  0  0  0  0  0  0  0  0  0  0
  1  2  1  0  0  0  0
  2  3  1  0  0  0  0
  3  4  1  0  0  0  0
  4  5  1  0  0  0  0
  5  6  1  0  0  0  0
  1  6  1  0  0  0  0
  6  7  1  0  0  0  0
  7  8  2  0  0  0  0
  3  8  1  0  0  0  0
  7  9  1  0  0  0  0
  9 10  2  0  0  0  0
 10 11  1  0  0  0  0
 11 12  2  0  0  0  0
 12 13  1  0  0  0  0
  9 13  1  0  0  0  0
M  END
> <chemblId>
CHEMBL125764

> <bioactivity__type>
Ki

> <units>
nM

> <value>
290.0

$$$$

  CDK     11301514152D 0   0.00000     0.00000     0

 12 12  0  0  0  0              1 V2000 
    2.6407   -0.8572    0.0000 C   0  0  0  0  0  0  0  0  0  0  0  0
    1.2140   -0.3940    0.0000 C   0  0  0  0  0  0  0  0  0  0  0  0
   -0.0000   -1.2760    0.0000 O   0  0  0  0  0  0  0  0  0  0  0  0
   -1.2130   -0.3940    0.0000 C   0  0  0  0  0  0  0  0  0  0  0  0
   -2.6396   -0.8574    0.0000 C   0  0  0  0  0  0  0  0  0  0  0  0
   -2.9516   -2.3246    0.0000 N   0  3  0  0  0  0  0  0  0  0  0  0
   -4.3782   -2.7880    0.0000 C   0  0  0  0  0  0  0  0  0  0  0  0
   -2.7430   -3.8100    0.0000 C   0  0  0  0  0  0  0  0  0  0  0  0
   -1.4525   -2.3771    0.0000 C   0  0  0  0  0  0  0  0  0  0  0  0
   -0.7500    1.0320    0.0000 C   0  0  0  0  0  0  0  0  0  0  0  0
    0.7500    1.0320    0.0000 C   0  0  0  0  0  0  0  0  0  0  0  0
    1.6314    2.2457    0.0000 O   0  0  0  0  0  0  0  0  0  0  0  0
  2  1  1  6  0  0  0
  2  3  1  0  0  0  0
  3  4  1  0  0  0  0
  4  5  1  6  0  0  0
  5  6  1  0  0  0  0
  6  7  1  0  0  0  0
  6  8  1  0  0  0  0
  6  9  1  0  0  0  0
  4 10  1  0  0  0  0
 10 11  1  0  0  0  0
  2 11  1  0  0  0  0
 11 12  1  1  0  0  0
M  END
> <chemblId>
CHEMBL12587

> <bioactivity__type>
Ki

> <units>
nM

> <value>
56.0

$$$$

  CDK     11301514152D 0   0.00000     0.00000     0

 26 28  0  0  0  0              1 V2000 
   -7.7925    9.8155    0.0000 Cl  0  0  0  0  0  0  0  0  0  0  0  0
   -6.4936    9.0653    0.0000 C   0  0  0  0  0  0  0  0  0  0  0  0
   -6.4939    7.5653    0.0000 C   0  0  0  0  0  0  0  0  0  0  0  0
   -5.1950    6.8150    0.0000 C   0  0  0  0  0  0  0  0  0  0  0  0
   -3.8958    7.5648    0.0000 C   0  0  0  0  0  0  0  0  0  0  0  0
   -2.5969    6.8145    0.0000 C   0  0  0  0  0  0  0  0  0  0  0  0
   -2.5972    5.3145    0.0000 O   0  0  0  0  0  0  0  0  0  0  0  0
   -1.2983    4.5643    0.0000 N   0  0  0  0  0  0  0  0  0  0  0  0
   -1.2986    3.0643    0.0000 C   0  0  0  0  0  0  0  0  0  0  0  0
   -2.5978    2.3145    0.0000 C   0  0  0  0  0  0  0  0  0  0  0  0
   -2.5981    0.8145    0.0000 N   0  0  0  0  0  0  0  0  0  0  0  0
   -1.3844   -0.0680    0.0000 C   0  0  0  0  0  0  0  0  0  0  0  0
   -1.8490   -1.4948    0.0000 C   0  0  0  0  0  0  0  0  0  0  0  0
   -3.3490   -1.4942    0.0000 N   0  0  0  0  0  0  0  0  0  0  0  0
   -3.8114   -0.0670    0.0000 C   0  0  0  0  0  0  0  0  0  0  0  0
    0.0003    2.3140    0.0000 C   0  0  0  0  0  0  0  0  0  0  0  0
    1.2995    3.0637    0.0000 C   0  0  0  0  0  0  0  0  0  0  0  0
    2.5984    2.3135    0.0000 C   0  0  0  0  0  0  0  0  0  0  0  0
    2.5981    0.8135    0.0000 C   0  0  0  0  0  0  0  0  0  0  0  0
    3.8970    0.0632    0.0000 Cl  0  0  0  0  0  0  0  0  0  0  0  0
    1.2989    0.0637    0.0000 C   0  0  0  0  0  0  0  0  0  0  0  0
   -0.0000    0.8140    0.0000 C   0  0  0  0  0  0  0  0  0  0  0  0
   -1.2992    0.0643    0.0000 Cl  0  0  0  0  0  0  0  0  0  0  0  0
   -3.8955    9.0648    0.0000 C   0  0  0  0  0  0  0  0  0  0  0  0
   -2.5963    9.8145    0.0000 Cl  0  0  0  0  0  0  0  0  0  0  0  0
   -5.1944    9.8150    0.0000 C   0  0  0  0  0  0  0  0  0  0  0  0
  1  2  1  0  0  0  0
  2  3  2  0  0  0  0
  3  4  1  0  0  0  0
  4  5  2  0  0  0  0
  5  6  1  0  0  0  0
  6  7  1  0  0  0  0
  7  8  1  0  0  0  0
  8  9  2  0  0  0  0
  9 10  1  0  0  0  0
 10 11  1  0  0  0  0
 11 12  1  0  0  0  0
 12 13  2  0  0  0  0
 13 14  1  0  0  0  0
 14 15  2  0  0  0  0
 11 15  1  0  0  0  0
  9 16  1  0  0  0  0
 16 17  2  0  0  0  0
 17 18  1  0  0  0  0
 18 19  2  0  0  0  0
 19 20  1  0  0  0  0
 19 21  1  0  0  0  0
 21 22  2  0  0  0  0
 16 22  1  0  0  0  0
 22 23  1  0  0  0  0
  5 24  1  0  0  0  0
 24 25  1  0  0  0  0
 24 26  2  0  0  0  0
  2 26  1  0  0  0  0
M  END
> <chemblId>
CHEMBL1262

> <bioactivity__type>
Ki

> <units>
nM

> <value>
1140.7

$$$$

  CDK     11301514152D 0   0.00000     0.00000     0

 50 55  0  0  0  0              1 V2000 
    1.9491   -3.0000    0.0000 C   0  0  0  0  0  0  0  0  0  0  0  0
    1.9490   -1.5000    0.0000 O   0  0  0  0  0  0  0  0  0  0  0  0
    0.6500   -0.7500    0.0000 C   0  0  0  0  0  0  0  0  0  0  0  0
   -0.6490   -1.5000    0.0000 C   0  0  0  0  0  0  0  0  0  0  0  0
   -1.9490   -0.7500    0.0000 C   0  0  0  0  0  0  0  0  0  0  0  0
   -1.9490    0.7500    0.0000 C   0  0  0  0  0  0  0  0  0  0  0  0
   -0.6490    1.5000    0.0000 C   0  0  0  0  0  0  0  0  0  0  0  0
    0.6500    0.7500    0.0000 C   0  0  0  0  0  0  0  0  0  0  0  0
    1.9490    1.5000    0.0000 C   0  0  0  0  0  0  0  0  0  0  0  0
    1.9491    3.0000    0.0000 N   0  0  0  0  0  0  0  0  0  0  0  0
    3.2481    3.7500    0.0000 C   0  0  0  0  0  0  0  0  0  0  0  0
    3.2481    5.2500    0.0000 C   0  0  0  0  0  0  0  0  0  0  0  0
    1.9491    6.0000    0.0000 C   0  0  0  0  0  0  0  0  0  0  0  0
    0.6500    5.2500    0.0000 C   0  0  0  0  0  0  0  0  0  0  0  0
    0.6500    3.7500    0.0000 C   0  0  0  0  0  0  0  0  0  0  0  0
    1.9491    7.5000    0.0000 C   0  0  0  0  0  0  0  0  0  0  0  0
    3.2481    8.2500    0.0000 C   0  0  0  0  0  0  0  0  0  0  0  0
    3.2481    9.7500    0.0000 C   0  0  0  0  0  0  0  0  0  0  0  0
    1.9491   10.5000    0.0000 N   0  0  0  0  0  0  0  0  0  0  0  0
    1.9491   12.0000    0.0000 C   0  0  0  0  0  0  0  0  0  0  0  0
    3.2482   12.7500    0.0000 C   0  0  0  0  0  0  0  0  0  0  0  0
    3.2482   14.2500    0.0000 C   0  0  0  0  0  0  0  0  0  0  0  0
    4.5472   15.0000    0.0000 C   0  0  0  0  0  0  0  0  0  0  0  0
    4.5472   16.5000    0.0000 C   0  0  0  0  0  0  0  0  0  0  0  0
    5.8463   17.2500    0.0000 C   0  0  0  0  0  0  0  0  0  0  0  0
    5.8463   18.7500    0.0000 C   0  0  0  0  0  0  0  0  0  0  0  0
    7.1453   19.5000    0.0000 C   0  0  0  0  0  0  0  0  0  0  0  0
    7.1453   21.0000    0.0000 N   0  0  0  0  0  0  0  0  0  0  0  0
    8.4444   21.7500    0.0000 C   0  0  0  0  0  0  0  0  0  0  0  0
    8.4444   23.2500    0.0000 C   0  0  0  0  0  0  0  0  0  0  0  0
    7.1453   24.0000    0.0000 C   0  0  0  0  0  0  0  0  0  0  0  0
    5.8463   23.2500    0.0000 C   0  0  0  0  0  0  0  0  0  0  0  0
    5.8463   21.7500    0.0000 C   0  0  0  0  0  0  0  0  0  0  0  0
    7.1453   25.5000    0.0000 C   0  0  0  0  0  0  0  0  0  0  0  0
    8.4444   26.2500    0.0000 C   0  0  0  0  0  0  0  0  0  0  0  0
    8.4444   27.7500    0.0000 C   0  0  0  0  0  0  0  0  0  0  0  0
    7.1454   28.5000    0.0000 N   0  0  0  0  0  0  0  0  0  0  0  0
    7.1454   30.0000    0.0000 C   0  0  0  0  0  0  0  0  0  0  0  0
    8.4444   30.7500    0.0000 C   0  0  0  0  0  0  0  0  0  0  0  0
    9.7435   29.9999    0.0000 C   0  0  0  0  0  0  0  0  0  0  0  0
   11.0425   30.7499    0.0000 C   0  0  0  0  0  0  0  0  0  0  0  0
   11.0425   32.2499    0.0000 C   0  0  0  0  0  0  0  0  0  0  0  0
    9.7435   32.9999    0.0000 C   0  0  0  0  0  0  0  0  0  0  0  0
    8.4444   32.2500    0.0000 C   0  0  0  0  0  0  0  0  0  0  0  0
    7.1454   33.0000    0.0000 O   0  0  0  0  0  0  0  0  0  0  0  0
    7.1454   34.5000    0.0000 C   0  0  0  0  0  0  0  0  0  0  0  0
    5.8463   27.7500    0.0000 C   0  0  0  0  0  0  0  0  0  0  0  0
    5.8463   26.2500    0.0000 C   0  0  0  0  0  0  0  0  0  0  0  0
    0.6501    9.7500    0.0000 C   0  0  0  0  0  0  0  0  0  0  0  0
    0.6500    8.2500    0.0000 C   0  0  0  0  0  0  0  0  0  0  0  0
  1  2  1  0  0  0  0
  2  3  1  0  0  0  0
  3  4  2  0  0  0  0
  4  5  1  0  0  0  0
  5  6  2  0  0  0  0
  6  7  1  0  0  0  0
  7  8  2  0  0  0  0
  3  8  1  0  0  0  0
  8  9  1  0  0  0  0
  9 10  1  0  0  0  0
 10 11  1  0  0  0  0
 11 12  1  0  0  0  0
 12 13  1  0  0  0  0
 13 14  1  0  0  0  0
 14 15  1  0  0  0  0
 10 15  1  0  0  0  0
 13 16  1  0  0  0  0
 16 17  1  0  0  0  0
 17 18  1  0  0  0  0
 18 19  1  0  0  0  0
 19 20  1  0  0  0  0
 20 21  1  0  0  0  0
 21 22  1  0  0  0  0
 22 23  1  0  0  0  0
 23 24  1  0  0  0  0
 24 25  1  0  0  0  0
 25 26  1  0  0  0  0
 26 27  1  0  0  0  0
 27 28  1  0  0  0  0
 28 29  1  0  0  0  0
 29 30  1  0  0  0  0
 30 31  1  0  0  0  0
 31 32  1  0  0  0  0
 32 33  1  0  0  0  0
 28 33  1  0  0  0  0
 31 34  1  0  0  0  0
 34 35  1  0  0  0  0
 35 36  1  0  0  0  0
 36 37  1  0  0  0  0
 37 38  1  0  0  0  0
 38 39  1  0  0  0  0
 39 40  2  0  0  0  0
 40 41  1  0  0  0  0
 41 42  2  0  0  0  0
 42 43  1  0  0  0  0
 43 44  2  0  0  0  0
 39 44  1  0  0  0  0
 44 45  1  0  0  0  0
 45 46  1  0  0  0  0
 37 47  1  0  0  0  0
 47 48  1  0  0  0  0
 34 48  1  0  0  0  0
 19 49  1  0  0  0  0
 49 50  1  0  0  0  0
 16 50  1  0  0  0  0
M  END
> <chemblId>
CHEMBL127273

> <bioactivity__type>
Ki

> <units>
nM

> <value>
19.8

$$$$

  CDK     11301514152D 0   0.00000     0.00000     0

 25 28  0  0  0  0              1 V2000 
   -3.7271    2.4253    0.0000 O   0  0  0  0  0  0  0  0  0  0  0  0
   -4.8923    1.4807    0.0000 C   0  0  0  0  0  0  0  0  0  0  0  0
   -3.7596    0.4972    0.0000 C   0  0  0  0  0  0  0  0  0  0  0  0
   -4.0450   -0.9754    0.0000 O   0  0  0  0  0  0  0  0  0  0  0  0
   -2.3416    0.9864    0.0000 O   0  0  0  0  0  0  0  0  0  0  0  0
   -1.2090    0.0030    0.0000 C   0  0  0  0  0  0  0  0  0  0  0  0
   -1.5450   -1.3710    0.0000 C   0  0  0  0  0  0  0  0  0  0  0  0
   -0.1590   -0.7980    0.0000 N   0  0  0  0  0  0  0  0  0  0  0  0
   -0.3330    1.0990    0.0000 C   0  0  0  0  0  0  0  0  0  0  0  0
    0.1580    2.1810    0.0000 C   0  0  0  0  0  0  0  0  0  0  0  0
    0.1580    0.5500    0.0000 C   0  0  0  0  0  0  0  0  0  0  0  0
    1.5910   -0.1500    0.0000 C   0  0  0  0  0  0  0  0  0  0  0  0
    1.3390   -1.5140    0.0000 C   0  0  0  0  0  0  0  0  0  0  0  0
   -6.3103    0.9915    0.0000 C   0  0  0  0  0  0  0  0  0  0  0  0
   -7.4429    1.9749    0.0000 C   0  0  0  0  0  0  0  0  0  0  0  0
   -8.8609    1.4857    0.0000 C   0  0  0  0  0  0  0  0  0  0  0  0
   -9.1462    0.0131    0.0000 C   0  0  0  0  0  0  0  0  0  0  0  0
   -8.0136   -0.9703    0.0000 C   0  0  0  0  0  0  0  0  0  0  0  0
   -6.5956   -0.4811    0.0000 C   0  0  0  0  0  0  0  0  0  0  0  0
   -5.6203    2.7922    0.0000 C   0  0  0  0  0  0  0  0  0  0  0  0
   -4.8485    4.0784    0.0000 C   0  0  0  0  0  0  0  0  0  0  0  0
   -5.5764    5.3899    0.0000 C   0  0  0  0  0  0  0  0  0  0  0  0
   -7.0762    5.4152    0.0000 C   0  0  0  0  0  0  0  0  0  0  0  0
   -7.8480    4.1290    0.0000 C   0  0  0  0  0  0  0  0  0  0  0  0
   -7.1200    2.8175    0.0000 C   0  0  0  0  0  0  0  0  0  0  0  0
  1  2  1  0  0  0  0
  2  3  1  0  0  0  0
  3  4  2  0  0  0  0
  3  5  1  0  0  0  0
  5  6  1  0  0  0  0
  6  7  1  0  0  0  0
  7  8  1  0  0  0  0
  8  9  1  0  0  0  0
  9 10  1  0  0  0  0
 10 11  1  0  0  0  0
  6 11  1  0  0  0  0
 11 12  1  0  0  0  0
 12 13  1  0  0  0  0
  8 13  1  0  0  0  0
  2 14  1  0  0  0  0
 14 15  2  0  0  0  0
 15 16  1  0  0  0  0
 16 17  2  0  0  0  0
 17 18  1  0  0  0  0
 18 19  2  0  0  0  0
 14 19  1  0  0  0  0
  2 20  1  0  0  0  0
 20 21  2  0  0  0  0
 21 22  1  0  0  0  0
 22 23  2  0  0  0  0
 23 24  1  0  0  0  0
 24 25  2  0  0  0  0
 20 25  1  0  0  0  0
M  END
> <chemblId>
CHEMBL12980

> <bioactivity__type>
Ki

> <units>
nM

> <value>
0.051

$$$$

  CDK     11301514152D 0   0.00000     0.00000     0

 36 40  0  0  0  0              1 V2000 
  -14.9889   11.6441    0.0000 C   0  0  0  0  0  0  0  0  0  0  0  0
  -14.8321   10.1523    0.0000 C   0  0  0  0  0  0  0  0  0  0  0  0
  -16.0457    9.2706    0.0000 C   0  0  0  0  0  0  0  0  0  0  0  0
  -13.4618    9.5422    0.0000 N   0  0  0  0  0  0  0  0  0  0  0  0
  -13.3050    8.0504    0.0000 C   0  0  0  0  0  0  0  0  0  0  0  0
  -11.9347    7.4403    0.0000 C   0  0  0  0  0  0  0  0  0  0  0  0
  -10.7212    8.3220    0.0000 N   0  0  0  0  0  0  0  0  0  0  0  0
  -10.8780    9.8138    0.0000 C   0  0  0  0  0  0  0  0  0  0  0  0
  -12.2483   10.4239    0.0000 C   0  0  0  0  0  0  0  0  0  0  0  0
   -9.3509    7.7119    0.0000 C   0  0  0  0  0  0  0  0  0  0  0  0
   -9.1941    6.2201    0.0000 C   0  0  0  0  0  0  0  0  0  0  0  0
   -7.8237    5.6100    0.0000 C   0  0  0  0  0  0  0  0  0  0  0  0
   -6.6102    6.4917    0.0000 C   0  0  0  0  0  0  0  0  0  0  0  0
   -5.2399    5.8816    0.0000 O   0  0  0  0  0  0  0  0  0  0  0  0
   -5.0831    4.3898    0.0000 C   0  0  0  0  0  0  0  0  0  0  0  0
   -3.7128    3.7797    0.0000 C   0  0  0  0  0  0  0  0  0  0  0  0
   -3.4009    2.3125    0.0000 C   0  0  0  0  0  0  0  0  0  0  0  0
   -1.9091    2.1557    0.0000 O   0  0  0  0  0  0  0  0  0  0  0  0
   -1.2990    3.5260    0.0000 C   0  0  0  0  0  0  0  0  0  0  0  0
    0.0000    2.7760    0.0000 C   0  0  0  0  0  0  0  0  0  0  0  0
    0.0000    1.2760    0.0000 N   0  0  0  0  0  0  0  0  0  0  0  0
   -1.2140    0.3940    0.0000 C   0  0  0  0  0  0  0  0  0  0  0  0
   -0.7500   -1.0320    0.0000 N   0  0  0  0  0  0  0  0  0  0  0  0
    0.7500   -1.0320    0.0000 C   0  0  0  0  0  0  0  0  0  0  0  0
    1.2140    0.3940    0.0000 N   0  0  0  0  0  0  0  0  0  0  0  0
   -2.4138    4.5297    0.0000 O   0  0  0  0  0  0  0  0  0  0  0  0
   -0.4174    4.7395    0.0000 C   0  0  0  0  0  0  0  0  0  0  0  0
    1.0744    4.5827    0.0000 C   0  0  0  0  0  0  0  0  0  0  0  0
    1.9561    5.7963    0.0000 C   0  0  0  0  0  0  0  0  0  0  0  0
    1.3460    7.1666    0.0000 C   0  0  0  0  0  0  0  0  0  0  0  0
    2.2277    8.3801    0.0000 Cl  0  0  0  0  0  0  0  0  0  0  0  0
   -0.1458    7.3234    0.0000 C   0  0  0  0  0  0  0  0  0  0  0  0
   -1.0275    6.1098    0.0000 C   0  0  0  0  0  0  0  0  0  0  0  0
   -2.5192    6.2666    0.0000 Cl  0  0  0  0  0  0  0  0  0  0  0  0
   -6.7670    7.9835    0.0000 C   0  0  0  0  0  0  0  0  0  0  0  0
   -8.1373    8.5936    0.0000 C   0  0  0  0  0  0  0  0  0  0  0  0
  1  2  1  0  0  0  0
  2  3  1  0  0  0  0
  2  4  1  0  0  0  0
  4  5  1  0  0  0  0
  5  6  1  0  0  0  0
  6  7  1  0  0  0  0
  7  8  1  0  0  0  0
  8  9  1  0  0  0  0
  4  9  1  0  0  0  0
  7 10  1  0  0  0  0
 10 11  2  0  0  0  0
 11 12  1  0  0  0  0
 12 13  2  0  0  0  0
 13 14  1  0  0  0  0
 14 15  1  0  0  0  0
 16 15  1  6  0  0  0
 16 17  1  0  0  0  0
 17 18  1  0  0  0  0
 18 19  1  0  0  0  0
 19 20  1  6  0  0  0
 20 21  1  0  0  0  0
 21 22  1  0  0  0  0
 22 23  2  0  0  0  0
 23 24  1  0  0  0  0
 24 25  2  0  0  0  0
 21 25  1  0  0  0  0
 19 26  1  0  0  0  0
 16 26  1  0  0  0  0
 19 27  1  0  0  0  0
 27 28  2  0  0  0  0
 28 29  1  0  0  0  0
 29 30  2  0  0  0  0
 30 31  1  0  0  0  0
 30 32  1  0  0  0  0
 32 33  2  0  0  0  0
 27 33  1  0  0  0  0
 33 34  1  0  0  0  0
 13 35  1  0  0  0  0
 35 36  2  0  0  0  0
 10 36  1  0  0  0  0
M  END
> <chemblId>
CHEMBL1306

> <bioactivity__type>
Ki

> <units>
nM

> <value>
1375.0

$$$$

  CDK     11301514152D 0   0.00000     0.00000     0

 52 57  0  0  0  0              1 V2000 
    1.9491   -3.0000    0.0000 C   0  0  0  0  0  0  0  0  0  0  0  0
    1.9490   -1.5000    0.0000 O   0  0  0  0  0  0  0  0  0  0  0  0
    0.6500   -0.7500    0.0000 C   0  0  0  0  0  0  0  0  0  0  0  0
   -0.6490   -1.5000    0.0000 C   0  0  0  0  0  0  0  0  0  0  0  0
   -1.9490   -0.7500    0.0000 C   0  0  0  0  0  0  0  0  0  0  0  0
   -1.9490    0.7500    0.0000 C   0  0  0  0  0  0  0  0  0  0  0  0
   -0.6490    1.5000    0.0000 C   0  0  0  0  0  0  0  0  0  0  0  0
    0.6500    0.7500    0.0000 C   0  0  0  0  0  0  0  0  0  0  0  0
    1.9490    1.5000    0.0000 C   0  0  0  0  0  0  0  0  0  0  0  0
    1.9491    3.0000    0.0000 N   0  0  0  0  0  0  0  0  0  0  0  0
    3.2481    3.7500    0.0000 C   0  0  0  0  0  0  0  0  0  0  0  0
    3.2481    5.2500    0.0000 C   0  0  0  0  0  0  0  0  0  0  0  0
    1.9491    6.0000    0.0000 C   0  0  0  0  0  0  0  0  0  0  0  0
    0.6500    5.2500    0.0000 C   0  0  0  0  0  0  0  0  0  0  0  0
    0.6500    3.7500    0.0000 C   0  0  0  0  0  0  0  0  0  0  0  0
    1.9491    7.5000    0.0000 C   0  0  0  0  0  0  0  0  0  0  0  0
    3.2481    8.2500    0.0000 C   0  0  0  0  0  0  0  0  0  0  0  0
    3.2481    9.7500    0.0000 C   0  0  0  0  0  0  0  0  0  0  0  0
    1.9491   10.5000    0.0000 N   0  0  0  0  0  0  0  0  0  0  0  0
    0.6501    9.7500    0.0000 C   0  0  0  0  0  0  0  0  0  0  0  0
    0.6500    8.2500    0.0000 C   0  0  0  0  0  0  0  0  0  0  0  0
    1.9491   12.0000    0.0000 C   0  0  0  0  0  0  0  0  0  0  0  0
    0.6501   12.7500    0.0000 O   0  0  0  0  0  0  0  0  0  0  0  0
    3.2482   12.7500    0.0000 C   0  0  0  0  0  0  0  0  0  0  0  0
    3.2482   14.2500    0.0000 C   0  0  0  0  0  0  0  0  0  0  0  0
    4.5472   15.0000    0.0000 C   0  0  0  0  0  0  0  0  0  0  0  0
    4.5472   16.5000    0.0000 C   0  0  0  0  0  0  0  0  0  0  0  0
    5.8463   17.2500    0.0000 C   0  0  0  0  0  0  0  0  0  0  0  0
    5.8463   18.7500    0.0000 C   0  0  0  0  0  0  0  0  0  0  0  0
    7.1453   19.5000    0.0000 C   0  0  0  0  0  0  0  0  0  0  0  0
    8.4443   18.7500    0.0000 O   0  0  0  0  0  0  0  0  0  0  0  0
    7.1453   21.0000    0.0000 N   0  0  0  0  0  0  0  0  0  0  0  0
    8.4444   21.7500    0.0000 C   0  0  0  0  0  0  0  0  0  0  0  0
    8.4444   23.2500    0.0000 C   0  0  0  0  0  0  0  0  0  0  0  0
    7.1453   24.0000    0.0000 C   0  0  0  0  0  0  0  0  0  0  0  0
    5.8463   23.2500    0.0000 C   0  0  0  0  0  0  0  0  0  0  0  0
    5.8463   21.7500    0.0000 C   0  0  0  0  0  0  0  0  0  0  0  0
    7.1453   25.5000    0.0000 C   0  0  0  0  0  0  0  0  0  0  0  0
    8.4444   26.2500    0.0000 C   0  0  0  0  0  0  0  0  0  0  0  0
    8.4444   27.7500    0.0000 C   0  0  0  0  0  0  0  0  0  0  0  0
    7.1454   28.5000    0.0000 N   0  0  0  0  0  0  0  0  0  0  0  0
    7.1454   30.0000    0.0000 C   0  0  0  0  0  0  0  0  0  0  0  0
    8.4444   30.7500    0.0000 C   0  0  0  0  0  0  0  0  0  0  0  0
    9.7435   29.9999    0.0000 C   0  0  0  0  0  0  0  0  0  0  0  0
   11.0425   30.7499    0.0000 C   0  0  0  0  0  0  0  0  0  0  0  0
   11.0425   32.2499    0.0000 C   0  0  0  0  0  0  0  0  0  0  0  0
    9.7435   32.9999    0.0000 C   0  0  0  0  0  0  0  0  0  0  0  0
    8.4444   32.2500    0.0000 C   0  0  0  0  0  0  0  0  0  0  0  0
    7.1454   33.0000    0.0000 O   0  0  0  0  0  0  0  0  0  0  0  0
    7.1454   34.5000    0.0000 C   0  0  0  0  0  0  0  0  0  0  0  0
    5.8463   27.7500    0.0000 C   0  0  0  0  0  0  0  0  0  0  0  0
    5.8463   26.2500    0.0000 C   0  0  0  0  0  0  0  0  0  0  0  0
  1  2  1  0  0  0  0
  2  3  1  0  0  0  0
  3  4  2  0  0  0  0
  4  5  1  0  0  0  0
  5  6  2  0  0  0  0
  6  7  1  0  0  0  0
  7  8  2  0  0  0  0
  3  8  1  0  0  0  0
  8  9  1  0  0  0  0
  9 10  1  0  0  0  0
 10 11  1  0  0  0  0
 11 12  1  0  0  0  0
 12 13  1  0  0  0  0
 13 14  1  0  0  0  0
 14 15  1  0  0  0  0
 10 15  1  0  0  0  0
 13 16  1  0  0  0  0
 16 17  1  0  0  0  0
 17 18  1  0  0  0  0
 18 19  1  0  0  0  0
 19 20  1  0  0  0  0
 20 21  1  0  0  0  0
 16 21  1  0  0  0  0
 19 22  1  0  0  0  0
 22 23  2  0  0  0  0
 22 24  1  0  0  0  0
 24 25  1  0  0  0  0
 25 26  1  0  0  0  0
 26 27  1  0  0  0  0
 27 28  1  0  0  0  0
 28 29  1  0  0  0  0
 29 30  1  0  0  0  0
 30 31  2  0  0  0  0
 30 32  1  0  0  0  0
 32 33  1  0  0  0  0
 33 34  1  0  0  0  0
 34 35  1  0  0  0  0
 35 36  1  0  0  0  0
 36 37  1  0  0  0  0
 32 37  1  0  0  0  0
 35 38  1  0  0  0  0
 38 39  1  0  0  0  0
 39 40  1  0  0  0  0
 40 41  1  0  0  0  0
 41 42  1  0  0  0  0
 42 43  1  0  0  0  0
 43 44  2  0  0  0  0
 44 45  1  0  0  0  0
 45 46  2  0  0  0  0
 46 47  1  0  0  0  0
 47 48  2  0  0  0  0
 43 48  1  0  0  0  0
 48 49  1  0  0  0  0
 49 50  1  0  0  0  0
 41 51  1  0  0  0  0
 51 52  1  0  0  0  0
 38 52  1  0  0  0  0
M  END
> <chemblId>
CHEMBL130835

> <bioactivity__type>
Ki

> <units>
nM

> <value>
108.0

$$$$
 stripped
BRStripMol11301514152D 0   0.00000     0.00000     0
This file has been stripped
 20 22  0  0  0  0              1 V2000 
   -2.8310    0.0000    0.0000 C   0  0  0  0  0  0  0  0  0  0  0  0
   -1.3310    0.0000    0.0000 N   0  0  0  0  0  0  0  0  0  0  0  0
   -0.5990   -1.5970    0.0000 C   0  0  0  0  0  0  0  0  0  0  0  0
   -2.0120   -0.8890    0.0000 C   0  0  0  0  0  0  0  0  0  0  0  0
   -2.0120    0.8890    0.0000 C   0  0  0  0  0  0  0  0  0  0  0  0
   -0.5990    1.5970    0.0000 C   0  0  0  0  0  0  0  0  0  0  0  0
    0.8640    1.2670    0.0000 C   0  0  0  0  0  0  0  0  0  0  0  0
    1.5960    0.0000    0.0000 C   0  0  0  0  0  0  0  0  0  0  0  0
    0.8640   -1.2670    0.0000 C   0  0  0  0  0  0  0  0  0  0  0  0
    3.0960    0.0000    0.0000 O   0  0  0  0  0  0  0  0  0  0  0  0
    3.8460    1.2990    0.0000 C   0  0  0  0  0  0  0  0  0  0  0  0
    3.0960    2.5981    0.0000 O   0  0  0  0  0  0  0  0  0  0  0  0
    5.3460    1.2990    0.0000 C   0  0  0  0  0  0  0  0  0  0  0  0
    6.0960   -0.0000    0.0000 O   0  0  0  0  0  0  0  0  0  0  0  0
    6.0960    2.5981    0.0000 C   0  0  0  0  0  0  0  0  0  0  0  0
    7.5960    2.5981    0.0000 C   0  0  0  0  0  0  0  0  0  0  0  0
    8.3460    3.8971    0.0000 C   0  0  0  0  0  0  0  0  0  0  0  0
    7.5960    5.1962    0.0000 C   0  0  0  0  0  0  0  0  0  0  0  0
    6.0960    5.1962    0.0000 C   0  0  0  0  0  0  0  0  0  0  0  0
    5.3460    3.8971    0.0000 C   0  0  0  0  0  0  0  0  0  0  0  0
  1  2  1  0  0  0  0
  2  3  1  0  0  0  0
  3  4  1  1  0  0  0
  4  5  1  0  0  0  0
  6  5  1  1  0  0  0
  2  6  1  0  0  0  0
  6  7  1  0  0  0  0
  7  8  1  0  0  0  0
  8  9  1  0  0  0  0
  3  9  1  0  0  0  0
  8 10  1  1  0  0  0
 10 11  1  0  0  0  0
 11 12  2  0  0  0  0
 11 13  1  0  0  0  0
 13 14  1  0  0  0  0
 13 15  1  0  0  0  0
 15 16  2  0  0  0  0
 16 17  1  0  0  0  0
 17 18  2  0  0  0  0
 18 19  1  0  0  0  0
 19 20  2  0  0  0  0
 15 20  1  0  0  0  0
M  END
> <chemblId>
CHEMBL1319362

> <bioactivity__type>
Ki

> <units>
nM

> <value>
32.0

$$$$

  CDK     11301514152D 0   0.00000     0.00000     0

 32 36  0  0  0  0              1 V2000 
  -10.5382    6.2024    0.0000 N   0  0  0  0  0  0  0  0  0  0  0  0
   -9.9284    4.8320    0.0000 C   0  0  0  0  0  0  0  0  0  0  0  0
  -10.8102    3.6186    0.0000 O   0  0  0  0  0  0  0  0  0  0  0  0
   -8.4366    4.6750    0.0000 C   0  0  0  0  0  0  0  0  0  0  0  0
   -7.8267    3.3045    0.0000 C   0  0  0  0  0  0  0  0  0  0  0  0
   -8.5769    2.0056    0.0000 C   0  0  0  0  0  0  0  0  0  0  0  0
   -7.5734    0.8907    0.0000 C   0  0  0  0  0  0  0  0  0  0  0  0
   -6.2030    1.5006    0.0000 N   0  0  0  0  0  0  0  0  0  0  0  0
   -4.9041    0.7504    0.0000 C   0  0  0  0  0  0  0  0  0  0  0  0
   -3.6049    1.5002    0.0000 C   0  0  0  0  0  0  0  0  0  0  0  0
   -2.3060    0.7500    0.0000 C   0  0  0  0  0  0  0  0  0  0  0  0
   -2.3060   -0.7500    0.0000 C   0  0  0  0  0  0  0  0  0  0  0  0
   -1.0060   -1.5000    0.0000 C   0  0  0  0  0  0  0  0  0  0  0  0
    0.2930   -0.7500    0.0000 C   0  0  0  0  0  0  0  0  0  0  0  0
    1.7190   -1.2140    0.0000 O   0  0  0  0  0  0  0  0  0  0  0  0
    2.6010    0.0000    0.0000 C   0  0  0  0  0  0  0  0  0  0  0  0
    1.7190    1.2130    0.0000 C   0  0  0  0  0  0  0  0  0  0  0  0
    0.2930    0.7500    0.0000 C   0  0  0  0  0  0  0  0  0  0  0  0
   -1.0060    1.5000    0.0000 C   0  0  0  0  0  0  0  0  0  0  0  0
   -6.3595    2.9924    0.0000 C   0  0  0  0  0  0  0  0  0  0  0  0
   -6.9811    5.0376    0.0000 C   0  0  0  0  0  0  0  0  0  0  0  0
   -5.9393    3.9584    0.0000 C   0  0  0  0  0  0  0  0  0  0  0  0
   -4.4838    4.3211    0.0000 C   0  0  0  0  0  0  0  0  0  0  0  0
   -4.0701    5.7629    0.0000 C   0  0  0  0  0  0  0  0  0  0  0  0
   -5.1119    6.8421    0.0000 C   0  0  0  0  0  0  0  0  0  0  0  0
   -6.5674    6.4794    0.0000 C   0  0  0  0  0  0  0  0  0  0  0  0
   -8.5410    6.1713    0.0000 C   0  0  0  0  0  0  0  0  0  0  0  0
   -7.2973    7.0099    0.0000 C   0  0  0  0  0  0  0  0  0  0  0  0
   -7.4017    8.5063    0.0000 C   0  0  0  0  0  0  0  0  0  0  0  0
   -8.7498    9.1640    0.0000 C   0  0  0  0  0  0  0  0  0  0  0  0
   -9.9935    8.3254    0.0000 C   0  0  0  0  0  0  0  0  0  0  0  0
   -9.8891    6.8291    0.0000 C   0  0  0  0  0  0  0  0  0  0  0  0
  1  2  1  0  0  0  0
  2  3  2  0  0  0  0
  2  4  1  0  0  0  0
  5  4  1  1  0  0  0
  5  6  1  0  0  0  0
  6  7  1  0  0  0  0
  7  8  1  0  0  0  0
  8  9  1  0  0  0  0
  9 10  1  0  0  0  0
 10 11  1  0  0  0  0
 11 12  2  0  0  0  0
 12 13  1  0  0  0  0
 13 14  2  0  0  0  0
 14 15  1  0  0  0  0
 15 16  1  0  0  0  0
 16 17  1  0  0  0  0
 17 18  1  0  0  0  0
 14 18  1  0  0  0  0
 18 19  2  0  0  0  0
 11 19  1  0  0  0  0
  8 20  1  0  0  0  0
  5 20  1  0  0  0  0
  4 21  1  0  0  0  0
 21 22  2  0  0  0  0
 22 23  1  0  0  0  0
 23 24  2  0  0  0  0
 24 25  1  0  0  0  0
 25 26  2  0  0  0  0
 21 26  1  0  0  0  0
  4 27  1  0  0  0  0
 27 28  2  0  0  0  0
 28 29  1  0  0  0  0
 29 30  2  0  0  0  0
 30 31  1  0  0  0  0
 31 32  2  0  0  0  0
 27 32  1  0  0  0  0
M  END
> <chemblId>
CHEMBL1346

> <bioactivity__type>
Ki

> <units>
nM

> <value>
5.255

$$$$

  CDK     11301514152D 0   0.00000     0.00000     0

 24 25  0  0  0  0              1 V2000 
   -3.8971    7.8210    0.0000 C   0  0  0  0  0  0  0  0  0  0  0  0
   -2.5981    7.0710    0.0000 C   0  0  0  0  0  0  0  0  0  0  0  0
   -1.2990    7.8210    0.0000 C   0  0  0  0  0  0  0  0  0  0  0  0
   -2.5981    5.5710    0.0000 N   0  0  0  0  0  0  0  0  0  0  0  0
   -1.2990    4.8210    0.0000 C   0  0  0  0  0  0  0  0  0  0  0  0
   -1.2990    3.3210    0.0000 C   0  0  0  0  0  0  0  0  0  0  0  0
    0.0000    2.5710    0.0000 C   0  0  0  0  0  0  0  0  0  0  0  0
    0.0000    1.0710    0.0000 C   0  0  0  0  0  0  0  0  0  0  0  0
    1.2990    0.3210    0.0000 C   0  0  0  0  0  0  0  0  0  0  0  0
    1.2990   -1.1790    0.0000 C   0  0  0  0  0  0  0  0  0  0  0  0
    0.0000   -1.9290    0.0000 C   0  0  0  0  0  0  0  0  0  0  0  0
   -1.2990   -1.1790    0.0000 C   0  0  0  0  0  0  0  0  0  0  0  0
   -1.2990    0.3210    0.0000 C   0  0  0  0  0  0  0  0  0  0  0  0
    1.2990    3.3210    0.0000 C   0  0  0  0  0  0  0  0  0  0  0  0
    2.5981    2.5710    0.0000 C   0  0  0  0  0  0  0  0  0  0  0  0
    3.8971    3.3210    0.0000 C   0  0  0  0  0  0  0  0  0  0  0  0
    5.1962    2.5710    0.0000 C   0  0  0  0  0  0  0  0  0  0  0  0
    3.8971    4.8210    0.0000 C   0  0  0  0  0  0  0  0  0  0  0  0
    2.5981    5.5710    0.0000 C   0  0  0  0  0  0  0  0  0  0  0  0
    1.2990    4.8210    0.0000 C   0  0  0  0  0  0  0  0  0  0  0  0
    0.0000    5.5710    0.0000 O   0  0  0  0  0  0  0  0  0  0  0  0
   -3.8971    4.8210    0.0000 C   0  0  0  0  0  0  0  0  0  0  0  0
   -5.1962    5.5710    0.0000 C   0  0  0  0  0  0  0  0  0  0  0  0
   -3.8971    3.3210    0.0000 C   0  0  0  0  0  0  0  0  0  0  0  0
  1  2  1  0  0  0  0
  2  3  1  0  0  0  0
  2  4  1  0  0  0  0
  4  5  1  0  0  0  0
  5  6  1  0  0  0  0
  7  6  1  1  0  0  0
  7  8  1  0  0  0  0
  8  9  2  0  0  0  0
  9 10  1  0  0  0  0
 10 11  2  0  0  0  0
 11 12  1  0  0  0  0
 12 13  2  0  0  0  0
  8 13  1  0  0  0  0
  7 14  1  0  0  0  0
 14 15  2  0  0  0  0
 15 16  1  0  0  0  0
 16 17  1  0  0  0  0
 16 18  2  0  0  0  0
 18 19  1  0  0  0  0
 19 20  2  0  0  0  0
 14 20  1  0  0  0  0
 20 21  1  0  0  0  0
  4 22  1  0  0  0  0
 22 23  1  0  0  0  0
 22 24  1  0  0  0  0
M  END
> <chemblId>
CHEMBL1382

> <bioactivity__type>
Ki

> <units>
nM

> <value>
1.4

$$$$

  CDK     11301514152D 0   0.00000     0.00000     0

 38 41  0  0  0  0              1 V2000 
    1.2921   -6.1998    0.0000 C   0  0  0  0  0  0  0  0  0  0  0  0
    1.9025   -4.8296    0.0000 N   0  0  0  0  0  0  0  0  0  0  0  0
    3.3943   -4.6731    0.0000 C   0  0  0  0  0  0  0  0  0  0  0  0
    4.0047   -3.3029    0.0000 C   0  0  0  0  0  0  0  0  0  0  0  0
    3.1232   -2.0892    0.0000 C   0  0  0  0  0  0  0  0  0  0  0  0
    1.6314   -2.2457    0.0000 C   0  0  0  0  0  0  0  0  0  0  0  0
    1.0210   -3.6159    0.0000 C   0  0  0  0  0  0  0  0  0  0  0  0
    0.7500   -1.0320    0.0000 C   0  0  0  0  0  0  0  0  0  0  0  0
    1.2140    0.3940    0.0000 N   0  0  0  0  0  0  0  0  0  0  0  0
    0.0000    1.2760    0.0000 S   0  0  0  0  0  0  0  0  0  0  0  0
   -1.2140    0.3940    0.0000 N   0  0  0  0  0  0  0  0  0  0  0  0
   -0.7500   -1.0320    0.0000 C   0  0  0  0  0  0  0  0  0  0  0  0
   -1.6314   -2.2457    0.0000 S   0  0  0  0  0  0  0  0  0  0  0  0
   -3.1232   -2.0892    0.0000 C   0  0  0  0  0  0  0  0  0  0  0  0
   -4.0047   -3.3029    0.0000 C   0  0  0  0  0  0  0  0  0  0  0  0
   -5.4965   -3.1465    0.0000 C   0  0  0  0  0  0  0  0  0  0  0  0
   -6.3779   -4.3602    0.0000 C   0  0  0  0  0  0  0  0  0  0  0  0
   -7.8697   -4.2037    0.0000 C   0  0  0  0  0  0  0  0  0  0  0  0
   -8.7511   -5.4174    0.0000 C   0  0  0  0  0  0  0  0  0  0  0  0
  -10.2430   -5.2609    0.0000 C   0  0  0  0  0  0  0  0  0  0  0  0
  -11.1244   -6.4746    0.0000 C   0  0  0  0  0  0  0  0  0  0  0  0
  -12.6162   -6.3182    0.0000 C   0  0  0  0  0  0  0  0  0  0  0  0
  -13.4976   -7.5319    0.0000 C   0  0  0  0  0  0  0  0  0  0  0  0
  -14.9894   -7.3754    0.0000 C   0  0  0  0  0  0  0  0  0  0  0  0
  -15.8709   -8.5891    0.0000 C   0  0  0  0  0  0  0  0  0  0  0  0
  -17.3627   -8.4326    0.0000 S   0  0  0  0  0  0  0  0  0  0  0  0
  -18.2441   -9.6463    0.0000 C   0  0  0  0  0  0  0  0  0  0  0  0
  -19.7441   -9.6467    0.0000 N   0  0  0  0  0  0  0  0  0  0  0  0
  -20.2073  -11.0733    0.0000 S   0  0  0  0  0  0  0  0  0  0  0  0
  -18.9936  -11.9548    0.0000 N   0  0  0  0  0  0  0  0  0  0  0  0
  -17.7803  -11.0728    0.0000 C   0  0  0  0  0  0  0  0  0  0  0  0
  -16.3536  -11.5361    0.0000 C   0  0  0  0  0  0  0  0  0  0  0  0
  -16.0414  -13.0032    0.0000 C   0  0  0  0  0  0  0  0  0  0  0  0
  -14.6147  -13.4664    0.0000 C   0  0  0  0  0  0  0  0  0  0  0  0
  -13.5002  -12.4625    0.0000 C   0  0  0  0  0  0  0  0  0  0  0  0
  -13.8124  -10.9953    0.0000 N   0  0  0  0  0  0  0  0  0  0  0  0
  -12.6979   -9.9914    0.0000 C   0  0  0  0  0  0  0  0  0  0  0  0
  -15.2391  -10.5321    0.0000 C   0  0  0  0  0  0  0  0  0  0  0  0
  1  2  1  0  0  0  0
  2  3  1  0  0  0  0
  3  4  1  0  0  0  0
  4  5  1  0  0  0  0
  5  6  2  0  0  0  0
  6  7  1  0  0  0  0
  2  7  1  0  0  0  0
  6  8  1  0  0  0  0
  8  9  2  0  0  0  0
  9 10  1  0  0  0  0
 10 11  1  0  0  0  0
 11 12  2  0  0  0  0
  8 12  1  0  0  0  0
 12 13  1  0  0  0  0
 13 14  1  0  0  0  0
 14 15  1  0  0  0  0
 15 16  1  0  0  0  0
 16 17  1  0  0  0  0
 17 18  1  0  0  0  0
 18 19  1  0  0  0  0
 19 20  1  0  0  0  0
 20 21  1  0  0  0  0
 21 22  1  0  0  0  0
 22 23  1  0  0  0  0
 23 24  1  0  0  0  0
 24 25  1  0  0  0  0
 25 26  1  0  0  0  0
 26 27  1  0  0  0  0
 27 28  2  0  0  0  0
 28 29  1  0  0  0  0
 29 30  1  0  0  0  0
 30 31  2  0  0  0  0
 27 31  1  0  0  0  0
 31 32  1  0  0  0  0
 32 33  2  0  0  0  0
 33 34  1  0  0  0  0
 34 35  1  0  0  0  0
 35 36  1  0  0  0  0
 36 37  1  0  0  0  0
 36 38  1  0  0  0  0
 32 38  1  0  0  0  0
M  END
> <chemblId>
CHEMBL139603

> <bioactivity__type>
Ki

> <units>
nM

> <value>
0.69

$$$$

  CDK     11301514152D 0   0.00000     0.00000     0

 43 46  0  0  0  0              1 V2000 
    1.2921   -6.1998    0.0000 C   0  0  0  0  0  0  0  0  0  0  0  0
    1.9025   -4.8296    0.0000 N   0  0  0  0  0  0  0  0  0  0  0  0
    3.3943   -4.6731    0.0000 C   0  0  0  0  0  0  0  0  0  0  0  0
    4.0047   -3.3029    0.0000 C   0  0  0  0  0  0  0  0  0  0  0  0
    3.1232   -2.0892    0.0000 C   0  0  0  0  0  0  0  0  0  0  0  0
    1.6314   -2.2457    0.0000 C   0  0  0  0  0  0  0  0  0  0  0  0
    1.0210   -3.6159    0.0000 C   0  0  0  0  0  0  0  0  0  0  0  0
    0.7500   -1.0320    0.0000 C   0  0  0  0  0  0  0  0  0  0  0  0
    1.2140    0.3940    0.0000 N   0  0  0  0  0  0  0  0  0  0  0  0
    0.0000    1.2760    0.0000 S   0  0  0  0  0  0  0  0  0  0  0  0
   -1.2140    0.3940    0.0000 N   0  0  0  0  0  0  0  0  0  0  0  0
   -0.7500   -1.0320    0.0000 C   0  0  0  0  0  0  0  0  0  0  0  0
   -1.6314   -2.2457    0.0000 O   0  0  0  0  0  0  0  0  0  0  0  0
   -3.1232   -2.0892    0.0000 C   0  0  0  0  0  0  0  0  0  0  0  0
   -4.0047   -3.3029    0.0000 C   0  0  0  0  0  0  0  0  0  0  0  0
   -5.4965   -3.1465    0.0000 O   0  0  0  0  0  0  0  0  0  0  0  0
   -6.3779   -4.3602    0.0000 C   0  0  0  0  0  0  0  0  0  0  0  0
   -7.8697   -4.2037    0.0000 C   0  0  0  0  0  0  0  0  0  0  0  0
   -8.7511   -5.4174    0.0000 O   0  0  0  0  0  0  0  0  0  0  0  0
  -10.2430   -5.2609    0.0000 C   0  0  0  0  0  0  0  0  0  0  0  0
  -11.1244   -6.4746    0.0000 C   0  0  0  0  0  0  0  0  0  0  0  0
  -12.6162   -6.3182    0.0000 O   0  0  0  0  0  0  0  0  0  0  0  0
  -13.4976   -7.5319    0.0000 C   0  0  0  0  0  0  0  0  0  0  0  0
  -14.9894   -7.3754    0.0000 C   0  0  0  0  0  0  0  0  0  0  0  0
  -15.8709   -8.5891    0.0000 O   0  0  0  0  0  0  0  0  0  0  0  0
  -17.3627   -8.4326    0.0000 C   0  0  0  0  0  0  0  0  0  0  0  0
  -18.2441   -9.6463    0.0000 C   0  0  0  0  0  0  0  0  0  0  0  0
  -19.7359   -9.4899    0.0000 O   0  0  0  0  0  0  0  0  0  0  0  0
  -20.6173  -10.7036    0.0000 C   0  0  0  0  0  0  0  0  0  0  0  0
  -22.1091  -10.5471    0.0000 C   0  0  0  0  0  0  0  0  0  0  0  0
  -22.9906  -11.7608    0.0000 O   0  0  0  0  0  0  0  0  0  0  0  0
  -24.4824  -11.6043    0.0000 C   0  0  0  0  0  0  0  0  0  0  0  0
  -25.2327  -10.3054    0.0000 N   0  0  0  0  0  0  0  0  0  0  0  0
  -26.6998  -10.6176    0.0000 S   0  0  0  0  0  0  0  0  0  0  0  0
  -26.8563  -12.1094    0.0000 N   0  0  0  0  0  0  0  0  0  0  0  0
  -25.4858  -12.7193    0.0000 C   0  0  0  0  0  0  0  0  0  0  0  0
  -25.1737  -14.1864    0.0000 C   0  0  0  0  0  0  0  0  0  0  0  0
  -26.2882  -15.1903    0.0000 C   0  0  0  0  0  0  0  0  0  0  0  0
  -25.9760  -16.6575    0.0000 C   0  0  0  0  0  0  0  0  0  0  0  0
  -24.5493  -17.1207    0.0000 C   0  0  0  0  0  0  0  0  0  0  0  0
  -23.4348  -16.1168    0.0000 N   0  0  0  0  0  0  0  0  0  0  0  0
  -22.0081  -16.5800    0.0000 C   0  0  0  0  0  0  0  0  0  0  0  0
  -23.7470  -14.6496    0.0000 C   0  0  0  0  0  0  0  0  0  0  0  0
  1  2  1  0  0  0  0
  2  3  1  0  0  0  0
  3  4  1  0  0  0  0
  4  5  1  0  0  0  0
  5  6  2  0  0  0  0
  6  7  1  0  0  0  0
  2  7  1  0  0  0  0
  6  8  1  0  0  0  0
  8  9  2  0  0  0  0
  9 10  1  0  0  0  0
 10 11  1  0  0  0  0
 11 12  2  0  0  0  0
  8 12  1  0  0  0  0
 12 13  1  0  0  0  0
 13 14  1  0  0  0  0
 14 15  1  0  0  0  0
 15 16  1  0  0  0  0
 16 17  1  0  0  0  0
 17 18  1  0  0  0  0
 18 19  1  0  0  0  0
 19 20  1  0  0  0  0
 20 21  1  0  0  0  0
 21 22  1  0  0  0  0
 22 23  1  0  0  0  0
 23 24  1  0  0  0  0
 24 25  1  0  0  0  0
 25 26  1  0  0  0  0
 26 27  1  0  0  0  0
 27 28  1  0  0  0  0
 28 29  1  0  0  0  0
 29 30  1  0  0  0  0
 30 31  1  0  0  0  0
 31 32  1  0  0  0  0
 32 33  2  0  0  0  0
 33 34  1  0  0  0  0
 34 35  1  0  0  0  0
 35 36  2  0  0  0  0
 32 36  1  0  0  0  0
 36 37  1  0  0  0  0
 37 38  2  0  0  0  0
 38 39  1  0  0  0  0
 39 40  1  0  0  0  0
 40 41  1  0  0  0  0
 41 42  1  0  0  0  0
 41 43  1  0  0  0  0
 37 43  1  0  0  0  0
M  END
> <chemblId>
CHEMBL139887

> <bioactivity__type>
Ki

> <units>
nM

> <value>
1.9

$$$$
 stripped
BRStripMol11301514152D 0   0.00000     0.00000     0
This file has been stripped
 10  9  0  0  0  0              1 V2000 
    0.0000    0.0000    0.0000 C   0  0  0  0  0  0  0  0  0  0  0  0
    1.2990   -0.7500    0.0000 N   0  3  0  0  0  0  0  0  0  0  0  0
    0.3349   -1.8991    0.0000 C   0  0  0  0  0  0  0  0  0  0  0  0
    2.2632   -1.8991    0.0000 C   0  0  0  0  0  0  0  0  0  0  0  0
    2.5981   -0.0000    0.0000 C   0  0  0  0  0  0  0  0  0  0  0  0
    3.8971   -0.7500    0.0000 C   0  0  0  0  0  0  0  0  0  0  0  0
    5.1962   -0.0000    0.0000 O   0  0  0  0  0  0  0  0  0  0  0  0
    6.4952   -0.7500    0.0000 C   0  0  0  0  0  0  0  0  0  0  0  0
    6.4952   -2.2500    0.0000 O   0  0  0  0  0  0  0  0  0  0  0  0
    7.7942   -0.0000    0.0000 N   0  0  0  0  0  0  0  0  0  0  0  0
  1  2  1  0  0  0  0
  2  3  1  0  0  0  0
  2  4  1  0  0  0  0
  2  5  1  0  0  0  0
  5  6  1  0  0  0  0
  6  7  1  0  0  0  0
  7  8  1  0  0  0  0
  8  9  2  0  0  0  0
  8 10  1  0  0  0  0
M  END
> <chemblId>
CHEMBL14

> <bioactivity__type>
Ki

> <units>
nM

> <value>
20000.0

$$$$

  CDK     11301514152D 0   0.00000     0.00000     0

 40 43  0  0  0  0              1 V2000 
    1.2921   -6.1998    0.0000 C   0  0  0  0  0  0  0  0  0  0  0  0
    1.9025   -4.8296    0.0000 N   0  0  0  0  0  0  0  0  0  0  0  0
    3.3943   -4.6731    0.0000 C   0  0  0  0  0  0  0  0  0  0  0  0
    4.0047   -3.3029    0.0000 C   0  0  0  0  0  0  0  0  0  0  0  0
    3.1232   -2.0892    0.0000 C   0  0  0  0  0  0  0  0  0  0  0  0
    1.6314   -2.2457    0.0000 C   0  0  0  0  0  0  0  0  0  0  0  0
    1.0210   -3.6159    0.0000 C   0  0  0  0  0  0  0  0  0  0  0  0
    0.7500   -1.0320    0.0000 C   0  0  0  0  0  0  0  0  0  0  0  0
    1.2140    0.3940    0.0000 N   0  0  0  0  0  0  0  0  0  0  0  0
    0.0000    1.2760    0.0000 S   0  0  0  0  0  0  0  0  0  0  0  0
   -1.2140    0.3940    0.0000 N   0  0  0  0  0  0  0  0  0  0  0  0
   -0.7500   -1.0320    0.0000 C   0  0  0  0  0  0  0  0  0  0  0  0
   -1.6314   -2.2457    0.0000 O   0  0  0  0  0  0  0  0  0  0  0  0
   -3.1232   -2.0892    0.0000 C   0  0  0  0  0  0  0  0  0  0  0  0
   -4.0047   -3.3029    0.0000 C   0  0  0  0  0  0  0  0  0  0  0  0
   -5.4965   -3.1465    0.0000 O   0  0  0  0  0  0  0  0  0  0  0  0
   -6.3779   -4.3602    0.0000 C   0  0  0  0  0  0  0  0  0  0  0  0
   -7.8697   -4.2037    0.0000 C   0  0  0  0  0  0  0  0  0  0  0  0
   -8.7511   -5.4174    0.0000 O   0  0  0  0  0  0  0  0  0  0  0  0
  -10.2430   -5.2609    0.0000 C   0  0  0  0  0  0  0  0  0  0  0  0
  -11.1244   -6.4746    0.0000 C   0  0  0  0  0  0  0  0  0  0  0  0
  -12.6162   -6.3182    0.0000 O   0  0  0  0  0  0  0  0  0  0  0  0
  -13.4976   -7.5319    0.0000 C   0  0  0  0  0  0  0  0  0  0  0  0
  -14.9894   -7.3754    0.0000 C   0  0  0  0  0  0  0  0  0  0  0  0
  -15.8709   -8.5891    0.0000 O   0  0  0  0  0  0  0  0  0  0  0  0
  -17.3627   -8.4326    0.0000 C   0  0  0  0  0  0  0  0  0  0  0  0
  -18.2441   -9.6463    0.0000 C   0  0  0  0  0  0  0  0  0  0  0  0
  -19.7359   -9.4899    0.0000 O   0  0  0  0  0  0  0  0  0  0  0  0
  -20.6173  -10.7036    0.0000 C   0  0  0  0  0  0  0  0  0  0  0  0
  -22.1173  -10.7039    0.0000 N   0  0  0  0  0  0  0  0  0  0  0  0
  -22.5806  -12.1306    0.0000 S   0  0  0  0  0  0  0  0  0  0  0  0
  -21.3668  -13.0120    0.0000 N   0  0  0  0  0  0  0  0  0  0  0  0
  -20.1535  -12.1301    0.0000 C   0  0  0  0  0  0  0  0  0  0  0  0
  -18.7268  -12.5933    0.0000 C   0  0  0  0  0  0  0  0  0  0  0  0
  -18.4146  -14.0604    0.0000 C   0  0  0  0  0  0  0  0  0  0  0  0
  -16.9880  -14.5237    0.0000 C   0  0  0  0  0  0  0  0  0  0  0  0
  -15.8735  -13.5197    0.0000 C   0  0  0  0  0  0  0  0  0  0  0  0
  -16.1856  -12.0526    0.0000 N   0  0  0  0  0  0  0  0  0  0  0  0
  -15.0711  -11.0486    0.0000 C   0  0  0  0  0  0  0  0  0  0  0  0
  -17.6123  -11.5894    0.0000 C   0  0  0  0  0  0  0  0  0  0  0  0
  1  2  1  0  0  0  0
  2  3  1  0  0  0  0
  3  4  1  0  0  0  0
  4  5  1  0  0  0  0
  5  6  2  0  0  0  0
  6  7  1  0  0  0  0
  2  7  1  0  0  0  0
  6  8  1  0  0  0  0
  8  9  2  0  0  0  0
  9 10  1  0  0  0  0
 10 11  1  0  0  0  0
 11 12  2  0  0  0  0
  8 12  1  0  0  0  0
 12 13  1  0  0  0  0
 13 14  1  0  0  0  0
 14 15  1  0  0  0  0
 15 16  1  0  0  0  0
 16 17  1  0  0  0  0
 17 18  1  0  0  0  0
 18 19  1  0  0  0  0
 19 20  1  0  0  0  0
 20 21  1  0  0  0  0
 21 22  1  0  0  0  0
 22 23  1  0  0  0  0
 23 24  1  0  0  0  0
 24 25  1  0  0  0  0
 25 26  1  0  0  0  0
 26 27  1  0  0  0  0
 27 28  1  0  0  0  0
 28 29  1  0  0  0  0
 29 30  2  0  0  0  0
 30 31  1  0  0  0  0
 31 32  1  0  0  0  0
 32 33  2  0  0  0  0
 29 33  1  0  0  0  0
 33 34  1  0  0  0  0
 34 35  2  0  0  0  0
 35 36  1  0  0  0  0
 36 37  1  0  0  0  0
 37 38  1  0  0  0  0
 38 39  1  0  0  0  0
 38 40  1  0  0  0  0
 34 40  1  0  0  0  0
M  END
> <chemblId>
CHEMBL140142

> <bioactivity__type>
Ki

> <units>
nM

> <value>
1.5

$$$$

  CDK     11301514152D 0   0.00000     0.00000     0

 31 34  0  0  0  0              1 V2000 
    1.2921   -6.1998    0.0000 C   0  0  0  0  0  0  0  0  0  0  0  0
    1.9025   -4.8296    0.0000 N   0  0  0  0  0  0  0  0  0  0  0  0
    3.3943   -4.6731    0.0000 C   0  0  0  0  0  0  0  0  0  0  0  0
    4.0047   -3.3029    0.0000 C   0  0  0  0  0  0  0  0  0  0  0  0
    3.1232   -2.0892    0.0000 C   0  0  0  0  0  0  0  0  0  0  0  0
    1.6314   -2.2457    0.0000 C   0  0  0  0  0  0  0  0  0  0  0  0
    1.0210   -3.6159    0.0000 C   0  0  0  0  0  0  0  0  0  0  0  0
    0.7500   -1.0320    0.0000 C   0  0  0  0  0  0  0  0  0  0  0  0
    1.2140    0.3940    0.0000 N   0  0  0  0  0  0  0  0  0  0  0  0
    0.0000    1.2760    0.0000 S   0  0  0  0  0  0  0  0  0  0  0  0
   -1.2140    0.3940    0.0000 N   0  0  0  0  0  0  0  0  0  0  0  0
   -0.7500   -1.0320    0.0000 C   0  0  0  0  0  0  0  0  0  0  0  0
   -1.6314   -2.2457    0.0000 S   0  0  0  0  0  0  0  0  0  0  0  0
   -3.1232   -2.0892    0.0000 C   0  0  0  0  0  0  0  0  0  0  0  0
   -4.0047   -3.3029    0.0000 C   0  0  0  0  0  0  0  0  0  0  0  0
   -5.4965   -3.1465    0.0000 C   0  0  0  0  0  0  0  0  0  0  0  0
   -6.3779   -4.3602    0.0000 C   0  0  0  0  0  0  0  0  0  0  0  0
   -7.8697   -4.2037    0.0000 C   0  0  0  0  0  0  0  0  0  0  0  0
   -8.7511   -5.4174    0.0000 S   0  0  0  0  0  0  0  0  0  0  0  0
  -10.2430   -5.2609    0.0000 C   0  0  0  0  0  0  0  0  0  0  0  0
  -10.9932   -3.9621    0.0000 N   0  0  0  0  0  0  0  0  0  0  0  0
  -12.4604   -4.2742    0.0000 S   0  0  0  0  0  0  0  0  0  0  0  0
  -12.6169   -5.7660    0.0000 N   0  0  0  0  0  0  0  0  0  0  0  0
  -11.2464   -6.3759    0.0000 C   0  0  0  0  0  0  0  0  0  0  0  0
  -10.9342   -7.8430    0.0000 C   0  0  0  0  0  0  0  0  0  0  0  0
  -12.0487   -8.8469    0.0000 C   0  0  0  0  0  0  0  0  0  0  0  0
  -11.7366  -10.3141    0.0000 C   0  0  0  0  0  0  0  0  0  0  0  0
  -10.3099  -10.7773    0.0000 C   0  0  0  0  0  0  0  0  0  0  0  0
   -9.1954   -9.7734    0.0000 N   0  0  0  0  0  0  0  0  0  0  0  0
   -7.7687  -10.2366    0.0000 C   0  0  0  0  0  0  0  0  0  0  0  0
   -9.5076   -8.3062    0.0000 C   0  0  0  0  0  0  0  0  0  0  0  0
  1  2  1  0  0  0  0
  2  3  1  0  0  0  0
  3  4  1  0  0  0  0
  4  5  1  0  0  0  0
  5  6  2  0  0  0  0
  6  7  1  0  0  0  0
  2  7  1  0  0  0  0
  6  8  1  0  0  0  0
  8  9  2  0  0  0  0
  9 10  1  0  0  0  0
 10 11  1  0  0  0  0
 11 12  2  0  0  0  0
  8 12  1  0  0  0  0
 12 13  1  0  0  0  0
 13 14  1  0  0  0  0
 14 15  1  0  0  0  0
 15 16  1  0  0  0  0
 16 17  1  0  0  0  0
 17 18  1  0  0  0  0
 18 19  1  0  0  0  0
 19 20  1  0  0  0  0
 20 21  2  0  0  0  0
 21 22  1  0  0  0  0
 22 23  1  0  0  0  0
 23 24  2  0  0  0  0
 20 24  1  0  0  0  0
 24 25  1  0  0  0  0
 25 26  2  0  0  0  0
 26 27  1  0  0  0  0
 27 28  1  0  0  0  0
 28 29  1  0  0  0  0
 29 30  1  0  0  0  0
 29 31  1  0  0  0  0
 25 31  1  0  0  0  0
M  END
> <chemblId>
CHEMBL140746

> <bioactivity__type>
Ki

> <units>
nM

> <value>
14.0

$$$$

  CDK     11301514152D 0   0.00000     0.00000     0

 34 37  0  0  0  0              1 V2000 
    1.2921   -6.1998    0.0000 C   0  0  0  0  0  0  0  0  0  0  0  0
    1.9025   -4.8296    0.0000 N   0  0  0  0  0  0  0  0  0  0  0  0
    3.3943   -4.6731    0.0000 C   0  0  0  0  0  0  0  0  0  0  0  0
    4.0047   -3.3029    0.0000 C   0  0  0  0  0  0  0  0  0  0  0  0
    3.1232   -2.0892    0.0000 C   0  0  0  0  0  0  0  0  0  0  0  0
    1.6314   -2.2457    0.0000 C   0  0  0  0  0  0  0  0  0  0  0  0
    1.0210   -3.6159    0.0000 C   0  0  0  0  0  0  0  0  0  0  0  0
    0.7500   -1.0320    0.0000 C   0  0  0  0  0  0  0  0  0  0  0  0
    1.2140    0.3940    0.0000 N   0  0  0  0  0  0  0  0  0  0  0  0
    0.0000    1.2760    0.0000 S   0  0  0  0  0  0  0  0  0  0  0  0
   -1.2140    0.3940    0.0000 N   0  0  0  0  0  0  0  0  0  0  0  0
   -0.7500   -1.0320    0.0000 C   0  0  0  0  0  0  0  0  0  0  0  0
   -1.6314   -2.2457    0.0000 S   0  0  0  0  0  0  0  0  0  0  0  0
   -3.1232   -2.0892    0.0000 C   0  0  0  0  0  0  0  0  0  0  0  0
   -4.0047   -3.3029    0.0000 C   0  0  0  0  0  0  0  0  0  0  0  0
   -5.4965   -3.1465    0.0000 C   0  0  0  0  0  0  0  0  0  0  0  0
   -6.3779   -4.3602    0.0000 C   0  0  0  0  0  0  0  0  0  0  0  0
   -7.8697   -4.2037    0.0000 C   0  0  0  0  0  0  0  0  0  0  0  0
   -8.7511   -5.4174    0.0000 C   0  0  0  0  0  0  0  0  0  0  0  0
  -10.2430   -5.2609    0.0000 C   0  0  0  0  0  0  0  0  0  0  0  0
  -11.1244   -6.4746    0.0000 C   0  0  0  0  0  0  0  0  0  0  0  0
  -12.6162   -6.3182    0.0000 S   0  0  0  0  0  0  0  0  0  0  0  0
  -13.4976   -7.5319    0.0000 C   0  0  0  0  0  0  0  0  0  0  0  0
  -14.9976   -7.5322    0.0000 N   0  0  0  0  0  0  0  0  0  0  0  0
  -15.4608   -8.9589    0.0000 S   0  0  0  0  0  0  0  0  0  0  0  0
  -14.2471   -9.8403    0.0000 N   0  0  0  0  0  0  0  0  0  0  0  0
  -13.0338   -8.9584    0.0000 C   0  0  0  0  0  0  0  0  0  0  0  0
  -11.6071   -9.4216    0.0000 C   0  0  0  0  0  0  0  0  0  0  0  0
  -11.2949  -10.8887    0.0000 C   0  0  0  0  0  0  0  0  0  0  0  0
   -9.8682  -11.3520    0.0000 C   0  0  0  0  0  0  0  0  0  0  0  0
   -8.7537  -10.3480    0.0000 C   0  0  0  0  0  0  0  0  0  0  0  0
   -9.0659   -8.8809    0.0000 N   0  0  0  0  0  0  0  0  0  0  0  0
   -7.9514   -7.8770    0.0000 C   0  0  0  0  0  0  0  0  0  0  0  0
  -10.4926   -8.4177    0.0000 C   0  0  0  0  0  0  0  0  0  0  0  0
  1  2  1  0  0  0  0
  2  3  1  0  0  0  0
  3  4  1  0  0  0  0
  4  5  1  0  0  0  0
  5  6  2  0  0  0  0
  6  7  1  0  0  0  0
  2  7  1  0  0  0  0
  6  8  1  0  0  0  0
  8  9  2  0  0  0  0
  9 10  1  0  0  0  0
 10 11  1  0  0  0  0
 11 12  2  0  0  0  0
  8 12  1  0  0  0  0
 12 13  1  0  0  0  0
 13 14  1  0  0  0  0
 14 15  1  0  0  0  0
 15 16  1  0  0  0  0
 16 17  1  0  0  0  0
 17 18  1  0  0  0  0
 18 19  1  0  0  0  0
 19 20  1  0  0  0  0
 20 21  1  0  0  0  0
 21 22  1  0  0  0  0
 22 23  1  0  0  0  0
 23 24  2  0  0  0  0
 24 25  1  0  0  0  0
 25 26  1  0  0  0  0
 26 27  2  0  0  0  0
 23 27  1  0  0  0  0
 27 28  1  0  0  0  0
 28 29  2  0  0  0  0
 29 30  1  0  0  0  0
 30 31  1  0  0  0  0
 31 32  1  0  0  0  0
 32 33  1  0  0  0  0
 32 34  1  0  0  0  0
 28 34  1  0  0  0  0
M  END
> <chemblId>
CHEMBL140789

> <bioactivity__type>
Ki

> <units>
nM

> <value>
5.0

$$$$

  CDK     11301514152D 0   0.00000     0.00000     0

 33 36  0  0  0  0              1 V2000 
    1.2921   -6.1998    0.0000 C   0  0  0  0  0  0  0  0  0  0  0  0
    1.9025   -4.8296    0.0000 N   0  0  0  0  0  0  0  0  0  0  0  0
    3.3943   -4.6731    0.0000 C   0  0  0  0  0  0  0  0  0  0  0  0
    4.0047   -3.3029    0.0000 C   0  0  0  0  0  0  0  0  0  0  0  0
    3.1232   -2.0892    0.0000 C   0  0  0  0  0  0  0  0  0  0  0  0
    1.6314   -2.2457    0.0000 C   0  0  0  0  0  0  0  0  0  0  0  0
    1.0210   -3.6159    0.0000 C   0  0  0  0  0  0  0  0  0  0  0  0
    0.7500   -1.0320    0.0000 C   0  0  0  0  0  0  0  0  0  0  0  0
    1.2140    0.3940    0.0000 N   0  0  0  0  0  0  0  0  0  0  0  0
    0.0000    1.2760    0.0000 S   0  0  0  0  0  0  0  0  0  0  0  0
   -1.2140    0.3940    0.0000 N   0  0  0  0  0  0  0  0  0  0  0  0
   -0.7500   -1.0320    0.0000 C   0  0  0  0  0  0  0  0  0  0  0  0
   -1.6314   -2.2457    0.0000 S   0  0  0  0  0  0  0  0  0  0  0  0
   -3.1232   -2.0892    0.0000 C   0  0  0  0  0  0  0  0  0  0  0  0
   -4.0047   -3.3029    0.0000 C   0  0  0  0  0  0  0  0  0  0  0  0
   -5.4965   -3.1465    0.0000 C   0  0  0  0  0  0  0  0  0  0  0  0
   -6.3779   -4.3602    0.0000 C   0  0  0  0  0  0  0  0  0  0  0  0
   -7.8697   -4.2037    0.0000 C   0  0  0  0  0  0  0  0  0  0  0  0
   -8.7511   -5.4174    0.0000 C   0  0  0  0  0  0  0  0  0  0  0  0
  -10.2430   -5.2609    0.0000 C   0  0  0  0  0  0  0  0  0  0  0  0
  -11.1244   -6.4746    0.0000 S   0  0  0  0  0  0  0  0  0  0  0  0
  -12.6162   -6.3182    0.0000 C   0  0  0  0  0  0  0  0  0  0  0  0
  -13.3665   -5.0193    0.0000 N   0  0  0  0  0  0  0  0  0  0  0  0
  -14.8336   -5.3315    0.0000 S   0  0  0  0  0  0  0  0  0  0  0  0
  -14.9901   -6.8233    0.0000 N   0  0  0  0  0  0  0  0  0  0  0  0
  -13.6197   -7.4331    0.0000 C   0  0  0  0  0  0  0  0  0  0  0  0
  -13.3075   -8.9002    0.0000 C   0  0  0  0  0  0  0  0  0  0  0  0
  -14.4220   -9.9042    0.0000 C   0  0  0  0  0  0  0  0  0  0  0  0
  -14.1098  -11.3713    0.0000 C   0  0  0  0  0  0  0  0  0  0  0  0
  -12.6831  -11.8346    0.0000 C   0  0  0  0  0  0  0  0  0  0  0  0
  -11.5686  -10.8306    0.0000 N   0  0  0  0  0  0  0  0  0  0  0  0
  -10.1419  -11.2939    0.0000 C   0  0  0  0  0  0  0  0  0  0  0  0
  -11.8808   -9.3635    0.0000 C   0  0  0  0  0  0  0  0  0  0  0  0
  1  2  1  0  0  0  0
  2  3  1  0  0  0  0
  3  4  1  0  0  0  0
  4  5  1  0  0  0  0
  5  6  2  0  0  0  0
  6  7  1  0  0  0  0
  2  7  1  0  0  0  0
  6  8  1  0  0  0  0
  8  9  2  0  0  0  0
  9 10  1  0  0  0  0
 10 11  1  0  0  0  0
 11 12  2  0  0  0  0
  8 12  1  0  0  0  0
 12 13  1  0  0  0  0
 13 14  1  0  0  0  0
 14 15  1  0  0  0  0
 15 16  1  0  0  0  0
 16 17  1  0  0  0  0
 17 18  1  0  0  0  0
 18 19  1  0  0  0  0
 19 20  1  0  0  0  0
 20 21  1  0  0  0  0
 21 22  1  0  0  0  0
 22 23  2  0  0  0  0
 23 24  1  0  0  0  0
 24 25  1  0  0  0  0
 25 26  2  0  0  0  0
 22 26  1  0  0  0  0
 26 27  1  0  0  0  0
 27 28  2  0  0  0  0
 28 29  1  0  0  0  0
 29 30  1  0  0  0  0
 30 31  1  0  0  0  0
 31 32  1  0  0  0  0
 31 33  1  0  0  0  0
 27 33  1  0  0  0  0
M  END
> <chemblId>
CHEMBL140985

> <bioactivity__type>
Ki

> <units>
nM

> <value>
7.6

$$$$

  CDK     11301514152D 0   0.00000     0.00000     0

 18 19  0  0  0  0              1 V2000 
    8.3976    1.3711    0.0000 C   0  0  0  0  0  0  0  0  0  0  0  0
    7.2831    0.3671    0.0000 N   0  0  0  0  0  0  0  0  0  0  0  0
    7.5952   -1.1000    0.0000 C   0  0  0  0  0  0  0  0  0  0  0  0
    5.8564    0.8304    0.0000 C   0  0  0  0  0  0  0  0  0  0  0  0
    4.7419   -0.1735    0.0000 C   0  0  0  0  0  0  0  0  0  0  0  0
    3.3152    0.2897    0.0000 N   0  0  0  0  0  0  0  0  0  0  0  0
    2.2007   -0.7142    0.0000 C   0  0  0  0  0  0  0  0  0  0  0  0
    0.7740   -0.2510    0.0000 C   0  0  0  0  0  0  0  0  0  0  0  0
    0.3100    1.1750    0.0000 C   0  0  0  0  0  0  0  0  0  0  0  0
   -1.1900    1.1750    0.0000 C   0  0  0  0  0  0  0  0  0  0  0  0
   -1.6540   -0.2510    0.0000 C   0  0  0  0  0  0  0  0  0  0  0  0
   -0.4400   -1.1330    0.0000 S   0  0  0  0  0  0  0  0  0  0  0  0
    3.0030    1.7568    0.0000 C   0  0  0  0  0  0  0  0  0  0  0  0
    4.1175    2.7608    0.0000 C   0  0  0  0  0  0  0  0  0  0  0  0
    3.8054    4.2279    0.0000 C   0  0  0  0  0  0  0  0  0  0  0  0
    2.3787    4.6912    0.0000 C   0  0  0  0  0  0  0  0  0  0  0  0
    1.2642    3.6872    0.0000 C   0  0  0  0  0  0  0  0  0  0  0  0
    1.5763    2.2201    0.0000 N   0  0  0  0  0  0  0  0  0  0  0  0
  1  2  1  0  0  0  0
  2  3  1  0  0  0  0
  2  4  1  0  0  0  0
  4  5  1  0  0  0  0
  5  6  1  0  0  0  0
  6  7  1  0  0  0  0
  7  8  1  0  0  0  0
  8  9  2  0  0  0  0
  9 10  1  0  0  0  0
 10 11  2  0  0  0  0
 11 12  1  0  0  0  0
  8 12  1  0  0  0  0
  6 13  1  0  0  0  0
 13 14  2  0  0  0  0
 14 15  1  0  0  0  0
 15 16  2  0  0  0  0
 16 17  1  0  0  0  0
 17 18  2  0  0  0  0
 13 18  1  0  0  0  0
M  END
> <chemblId>
CHEMBL1411979

> <bioactivity__type>
Ki

> <units>
nM

> <value>
1150.0

$$$$

  CDK     11301514152D 0   0.00000     0.00000     0

 34 37  0  0  0  0              1 V2000 
    1.2921   -6.1998    0.0000 C   0  0  0  0  0  0  0  0  0  0  0  0
    1.9025   -4.8296    0.0000 N   0  0  0  0  0  0  0  0  0  0  0  0
    3.3943   -4.6731    0.0000 C   0  0  0  0  0  0  0  0  0  0  0  0
    4.0047   -3.3029    0.0000 C   0  0  0  0  0  0  0  0  0  0  0  0
    3.1232   -2.0892    0.0000 C   0  0  0  0  0  0  0  0  0  0  0  0
    1.6314   -2.2457    0.0000 C   0  0  0  0  0  0  0  0  0  0  0  0
    1.0210   -3.6159    0.0000 C   0  0  0  0  0  0  0  0  0  0  0  0
    0.7500   -1.0320    0.0000 C   0  0  0  0  0  0  0  0  0  0  0  0
    1.2140    0.3940    0.0000 N   0  0  0  0  0  0  0  0  0  0  0  0
    0.0000    1.2760    0.0000 S   0  0  0  0  0  0  0  0  0  0  0  0
   -1.2140    0.3940    0.0000 N   0  0  0  0  0  0  0  0  0  0  0  0
   -0.7500   -1.0320    0.0000 C   0  0  0  0  0  0  0  0  0  0  0  0
   -1.6314   -2.2457    0.0000 O   0  0  0  0  0  0  0  0  0  0  0  0
   -3.1232   -2.0892    0.0000 C   0  0  0  0  0  0  0  0  0  0  0  0
   -4.0047   -3.3029    0.0000 C   0  0  0  0  0  0  0  0  0  0  0  0
   -5.4965   -3.1465    0.0000 C   0  0  0  0  0  0  0  0  0  0  0  0
   -6.3779   -4.3602    0.0000 C   0  0  0  0  0  0  0  0  0  0  0  0
   -7.8697   -4.2037    0.0000 C   0  0  0  0  0  0  0  0  0  0  0  0
   -8.7511   -5.4174    0.0000 C   0  0  0  0  0  0  0  0  0  0  0  0
  -10.2430   -5.2609    0.0000 C   0  0  0  0  0  0  0  0  0  0  0  0
  -11.1244   -6.4746    0.0000 C   0  0  0  0  0  0  0  0  0  0  0  0
  -12.6162   -6.3182    0.0000 O   0  0  0  0  0  0  0  0  0  0  0  0
  -13.4976   -7.5319    0.0000 C   0  0  0  0  0  0  0  0  0  0  0  0
  -14.9976   -7.5322    0.0000 N   0  0  0  0  0  0  0  0  0  0  0  0
  -15.4608   -8.9589    0.0000 S   0  0  0  0  0  0  0  0  0  0  0  0
  -14.2471   -9.8403    0.0000 N   0  0  0  0  0  0  0  0  0  0  0  0
  -13.0338   -8.9584    0.0000 C   0  0  0  0  0  0  0  0  0  0  0  0
  -11.6071   -9.4216    0.0000 C   0  0  0  0  0  0  0  0  0  0  0  0
  -11.2949  -10.8887    0.0000 C   0  0  0  0  0  0  0  0  0  0  0  0
   -9.8682  -11.3520    0.0000 C   0  0  0  0  0  0  0  0  0  0  0  0
   -8.7537  -10.3480    0.0000 C   0  0  0  0  0  0  0  0  0  0  0  0
   -9.0659   -8.8809    0.0000 N   0  0  0  0  0  0  0  0  0  0  0  0
   -7.9514   -7.8770    0.0000 C   0  0  0  0  0  0  0  0  0  0  0  0
  -10.4926   -8.4177    0.0000 C   0  0  0  0  0  0  0  0  0  0  0  0
  1  2  1  0  0  0  0
  2  3  1  0  0  0  0
  3  4  1  0  0  0  0
  4  5  1  0  0  0  0
  5  6  2  0  0  0  0
  6  7  1  0  0  0  0
  2  7  1  0  0  0  0
  6  8  1  0  0  0  0
  8  9  2  0  0  0  0
  9 10  1  0  0  0  0
 10 11  1  0  0  0  0
 11 12  2  0  0  0  0
  8 12  1  0  0  0  0
 12 13  1  0  0  0  0
 13 14  1  0  0  0  0
 14 15  1  0  0  0  0
 15 16  1  0  0  0  0
 16 17  1  0  0  0  0
 17 18  1  0  0  0  0
 18 19  1  0  0  0  0
 19 20  1  0  0  0  0
 20 21  1  0  0  0  0
 21 22  1  0  0  0  0
 22 23  1  0  0  0  0
 23 24  2  0  0  0  0
 24 25  1  0  0  0  0
 25 26  1  0  0  0  0
 26 27  2  0  0  0  0
 23 27  1  0  0  0  0
 27 28  1  0  0  0  0
 28 29  2  0  0  0  0
 29 30  1  0  0  0  0
 30 31  1  0  0  0  0
 31 32  1  0  0  0  0
 32 33  1  0  0  0  0
 32 34  1  0  0  0  0
 28 34  1  0  0  0  0
M  END
> <chemblId>
CHEMBL141452

> <bioactivity__type>
Ki

> <units>
nM

> <value>
0.19

$$$$

  CDK     11301514152D 0   0.00000     0.00000     0

 32 35  0  0  0  0              1 V2000 
    1.2921   -6.1998    0.0000 C   0  0  0  0  0  0  0  0  0  0  0  0
    1.9025   -4.8296    0.0000 N   0  0  0  0  0  0  0  0  0  0  0  0
    3.3943   -4.6731    0.0000 C   0  0  0  0  0  0  0  0  0  0  0  0
    4.0047   -3.3029    0.0000 C   0  0  0  0  0  0  0  0  0  0  0  0
    3.1232   -2.0892    0.0000 C   0  0  0  0  0  0  0  0  0  0  0  0
    1.6314   -2.2457    0.0000 C   0  0  0  0  0  0  0  0  0  0  0  0
    1.0210   -3.6159    0.0000 C   0  0  0  0  0  0  0  0  0  0  0  0
    0.7500   -1.0320    0.0000 C   0  0  0  0  0  0  0  0  0  0  0  0
    1.2140    0.3940    0.0000 N   0  0  0  0  0  0  0  0  0  0  0  0
    0.0000    1.2760    0.0000 S   0  0  0  0  0  0  0  0  0  0  0  0
   -1.2140    0.3940    0.0000 N   0  0  0  0  0  0  0  0  0  0  0  0
   -0.7500   -1.0320    0.0000 C   0  0  0  0  0  0  0  0  0  0  0  0
   -1.6314   -2.2457    0.0000 O   0  0  0  0  0  0  0  0  0  0  0  0
   -3.1232   -2.0892    0.0000 C   0  0  0  0  0  0  0  0  0  0  0  0
   -4.0047   -3.3029    0.0000 C   0  0  0  0  0  0  0  0  0  0  0  0
   -5.4965   -3.1465    0.0000 C   0  0  0  0  0  0  0  0  0  0  0  0
   -6.3779   -4.3602    0.0000 C   0  0  0  0  0  0  0  0  0  0  0  0
   -7.8697   -4.2037    0.0000 C   0  0  0  0  0  0  0  0  0  0  0  0
   -8.7511   -5.4174    0.0000 C   0  0  0  0  0  0  0  0  0  0  0  0
  -10.2430   -5.2609    0.0000 O   0  0  0  0  0  0  0  0  0  0  0  0
  -11.1244   -6.4746    0.0000 C   0  0  0  0  0  0  0  0  0  0  0  0
  -12.6244   -6.4750    0.0000 N   0  0  0  0  0  0  0  0  0  0  0  0
  -13.0876   -7.9016    0.0000 S   0  0  0  0  0  0  0  0  0  0  0  0
  -11.8739   -8.7831    0.0000 N   0  0  0  0  0  0  0  0  0  0  0  0
  -10.6605   -7.9011    0.0000 C   0  0  0  0  0  0  0  0  0  0  0  0
   -9.2339   -8.3644    0.0000 C   0  0  0  0  0  0  0  0  0  0  0  0
   -8.9217   -9.8315    0.0000 C   0  0  0  0  0  0  0  0  0  0  0  0
   -7.4950  -10.2947    0.0000 C   0  0  0  0  0  0  0  0  0  0  0  0
   -6.3805   -9.2908    0.0000 C   0  0  0  0  0  0  0  0  0  0  0  0
   -6.6927   -7.8236    0.0000 N   0  0  0  0  0  0  0  0  0  0  0  0
   -5.5782   -6.8197    0.0000 C   0  0  0  0  0  0  0  0  0  0  0  0
   -8.1194   -7.3604    0.0000 C   0  0  0  0  0  0  0  0  0  0  0  0
  1  2  1  0  0  0  0
  2  3  1  0  0  0  0
  3  4  1  0  0  0  0
  4  5  1  0  0  0  0
  5  6  2  0  0  0  0
  6  7  1  0  0  0  0
  2  7  1  0  0  0  0
  6  8  1  0  0  0  0
  8  9  2  0  0  0  0
  9 10  1  0  0  0  0
 10 11  1  0  0  0  0
 11 12  2  0  0  0  0
  8 12  1  0  0  0  0
 12 13  1  0  0  0  0
 13 14  1  0  0  0  0
 14 15  1  0  0  0  0
 15 16  1  0  0  0  0
 16 17  1  0  0  0  0
 17 18  1  0  0  0  0
 18 19  1  0  0  0  0
 19 20  1  0  0  0  0
 20 21  1  0  0  0  0
 21 22  2  0  0  0  0
 22 23  1  0  0  0  0
 23 24  1  0  0  0  0
 24 25  2  0  0  0  0
 21 25  1  0  0  0  0
 25 26  1  0  0  0  0
 26 27  2  0  0  0  0
 27 28  1  0  0  0  0
 28 29  1  0  0  0  0
 29 30  1  0  0  0  0
 30 31  1  0  0  0  0
 30 32  1  0  0  0  0
 26 32  1  0  0  0  0
M  END
> <chemblId>
CHEMBL142126

> <bioactivity__type>
Ki

> <units>
nM

> <value>
0.61

$$$$

  CDK     11301514152D 0   0.00000     0.00000     0

 30 33  0  0  0  0              1 V2000 
    1.2921   -6.1998    0.0000 C   0  0  0  0  0  0  0  0  0  0  0  0
    1.9025   -4.8296    0.0000 N   0  0  0  0  0  0  0  0  0  0  0  0
    3.3943   -4.6731    0.0000 C   0  0  0  0  0  0  0  0  0  0  0  0
    4.0047   -3.3029    0.0000 C   0  0  0  0  0  0  0  0  0  0  0  0
    3.1232   -2.0892    0.0000 C   0  0  0  0  0  0  0  0  0  0  0  0
    1.6314   -2.2457    0.0000 C   0  0  0  0  0  0  0  0  0  0  0  0
    1.0210   -3.6159    0.0000 C   0  0  0  0  0  0  0  0  0  0  0  0
    0.7500   -1.0320    0.0000 C   0  0  0  0  0  0  0  0  0  0  0  0
    1.2140    0.3940    0.0000 N   0  0  0  0  0  0  0  0  0  0  0  0
    0.0000    1.2760    0.0000 S   0  0  0  0  0  0  0  0  0  0  0  0
   -1.2140    0.3940    0.0000 N   0  0  0  0  0  0  0  0  0  0  0  0
   -0.7500   -1.0320    0.0000 C   0  0  0  0  0  0  0  0  0  0  0  0
   -1.6314   -2.2457    0.0000 S   0  0  0  0  0  0  0  0  0  0  0  0
   -3.1232   -2.0892    0.0000 C   0  0  0  0  0  0  0  0  0  0  0  0
   -4.0047   -3.3029    0.0000 C   0  0  0  0  0  0  0  0  0  0  0  0
   -5.4965   -3.1465    0.0000 C   0  0  0  0  0  0  0  0  0  0  0  0
   -6.3779   -4.3602    0.0000 C   0  0  0  0  0  0  0  0  0  0  0  0
   -7.8697   -4.2037    0.0000 S   0  0  0  0  0  0  0  0  0  0  0  0
   -8.7511   -5.4174    0.0000 C   0  0  0  0  0  0  0  0  0  0  0  0
  -10.2511   -5.4177    0.0000 N   0  0  0  0  0  0  0  0  0  0  0  0
  -10.7144   -6.8444    0.0000 S   0  0  0  0  0  0  0  0  0  0  0  0
   -9.5006   -7.7258    0.0000 N   0  0  0  0  0  0  0  0  0  0  0  0
   -8.2873   -6.8439    0.0000 C   0  0  0  0  0  0  0  0  0  0  0  0
   -6.8606   -7.3071    0.0000 C   0  0  0  0  0  0  0  0  0  0  0  0
   -6.5485   -8.7743    0.0000 C   0  0  0  0  0  0  0  0  0  0  0  0
   -5.1218   -9.2375    0.0000 C   0  0  0  0  0  0  0  0  0  0  0  0
   -4.0073   -8.2336    0.0000 C   0  0  0  0  0  0  0  0  0  0  0  0
   -4.3194   -6.7664    0.0000 N   0  0  0  0  0  0  0  0  0  0  0  0
   -3.2049   -5.7625    0.0000 C   0  0  0  0  0  0  0  0  0  0  0  0
   -5.7461   -6.3032    0.0000 C   0  0  0  0  0  0  0  0  0  0  0  0
  1  2  1  0  0  0  0
  2  3  1  0  0  0  0
  3  4  1  0  0  0  0
  4  5  1  0  0  0  0
  5  6  2  0  0  0  0
  6  7  1  0  0  0  0
  2  7  1  0  0  0  0
  6  8  1  0  0  0  0
  8  9  2  0  0  0  0
  9 10  1  0  0  0  0
 10 11  1  0  0  0  0
 11 12  2  0  0  0  0
  8 12  1  0  0  0  0
 12 13  1  0  0  0  0
 13 14  1  0  0  0  0
 14 15  1  0  0  0  0
 15 16  1  0  0  0  0
 16 17  1  0  0  0  0
 17 18  1  0  0  0  0
 18 19  1  0  0  0  0
 19 20  2  0  0  0  0
 20 21  1  0  0  0  0
 21 22  1  0  0  0  0
 22 23  2  0  0  0  0
 19 23  1  0  0  0  0
 23 24  1  0  0  0  0
 24 25  2  0  0  0  0
 25 26  1  0  0  0  0
 26 27  1  0  0  0  0
 27 28  1  0  0  0  0
 28 29  1  0  0  0  0
 28 30  1  0  0  0  0
 24 30  1  0  0  0  0
M  END
> <chemblId>
CHEMBL142184

> <bioactivity__type>
Ki

> <units>
nM

> <value>
0.93

$$$$

  CDK     11301514152D 0   0.00000     0.00000     0

 38 41  0  0  0  0              1 V2000 
    1.2921   -6.1998    0.0000 C   0  0  0  0  0  0  0  0  0  0  0  0
    1.9025   -4.8296    0.0000 N   0  0  0  0  0  0  0  0  0  0  0  0
    3.3943   -4.6731    0.0000 C   0  0  0  0  0  0  0  0  0  0  0  0
    4.0047   -3.3029    0.0000 C   0  0  0  0  0  0  0  0  0  0  0  0
    3.1232   -2.0892    0.0000 C   0  0  0  0  0  0  0  0  0  0  0  0
    1.6314   -2.2457    0.0000 C   0  0  0  0  0  0  0  0  0  0  0  0
    1.0210   -3.6159    0.0000 C   0  0  0  0  0  0  0  0  0  0  0  0
    0.7500   -1.0320    0.0000 C   0  0  0  0  0  0  0  0  0  0  0  0
    1.2140    0.3940    0.0000 N   0  0  0  0  0  0  0  0  0  0  0  0
    0.0000    1.2760    0.0000 S   0  0  0  0  0  0  0  0  0  0  0  0
   -1.2140    0.3940    0.0000 N   0  0  0  0  0  0  0  0  0  0  0  0
   -0.7500   -1.0320    0.0000 C   0  0  0  0  0  0  0  0  0  0  0  0
   -1.6314   -2.2457    0.0000 O   0  0  0  0  0  0  0  0  0  0  0  0
   -3.1232   -2.0892    0.0000 C   0  0  0  0  0  0  0  0  0  0  0  0
   -4.0047   -3.3029    0.0000 C   0  0  0  0  0  0  0  0  0  0  0  0
   -5.4965   -3.1465    0.0000 C   0  0  0  0  0  0  0  0  0  0  0  0
   -6.3779   -4.3602    0.0000 C   0  0  0  0  0  0  0  0  0  0  0  0
   -7.8697   -4.2037    0.0000 C   0  0  0  0  0  0  0  0  0  0  0  0
   -8.7511   -5.4174    0.0000 C   0  0  0  0  0  0  0  0  0  0  0  0
  -10.2430   -5.2609    0.0000 C   0  0  0  0  0  0  0  0  0  0  0  0
  -11.1244   -6.4746    0.0000 C   0  0  0  0  0  0  0  0  0  0  0  0
  -12.6162   -6.3182    0.0000 C   0  0  0  0  0  0  0  0  0  0  0  0
  -13.4976   -7.5319    0.0000 C   0  0  0  0  0  0  0  0  0  0  0  0
  -14.9894   -7.3754    0.0000 C   0  0  0  0  0  0  0  0  0  0  0  0
  -15.8709   -8.5891    0.0000 C   0  0  0  0  0  0  0  0  0  0  0  0
  -17.3627   -8.4326    0.0000 O   0  0  0  0  0  0  0  0  0  0  0  0
  -18.2441   -9.6463    0.0000 C   0  0  0  0  0  0  0  0  0  0  0  0
  -19.7441   -9.6467    0.0000 N   0  0  0  0  0  0  0  0  0  0  0  0
  -20.2073  -11.0733    0.0000 S   0  0  0  0  0  0  0  0  0  0  0  0
  -18.9936  -11.9548    0.0000 N   0  0  0  0  0  0  0  0  0  0  0  0
  -17.7803  -11.0728    0.0000 C   0  0  0  0  0  0  0  0  0  0  0  0
  -16.3536  -11.5361    0.0000 C   0  0  0  0  0  0  0  0  0  0  0  0
  -16.0414  -13.0032    0.0000 C   0  0  0  0  0  0  0  0  0  0  0  0
  -14.6147  -13.4664    0.0000 C   0  0  0  0  0  0  0  0  0  0  0  0
  -13.5002  -12.4625    0.0000 C   0  0  0  0  0  0  0  0  0  0  0  0
  -13.8124  -10.9953    0.0000 N   0  0  0  0  0  0  0  0  0  0  0  0
  -12.6979   -9.9914    0.0000 C   0  0  0  0  0  0  0  0  0  0  0  0
  -15.2391  -10.5321    0.0000 C   0  0  0  0  0  0  0  0  0  0  0  0
  1  2  1  0  0  0  0
  2  3  1  0  0  0  0
  3  4  1  0  0  0  0
  4  5  1  0  0  0  0
  5  6  2  0  0  0  0
  6  7  1  0  0  0  0
  2  7  1  0  0  0  0
  6  8  1  0  0  0  0
  8  9  2  0  0  0  0
  9 10  1  0  0  0  0
 10 11  1  0  0  0  0
 11 12  2  0  0  0  0
  8 12  1  0  0  0  0
 12 13  1  0  0  0  0
 13 14  1  0  0  0  0
 14 15  1  0  0  0  0
 15 16  1  0  0  0  0
 16 17  1  0  0  0  0
 17 18  1  0  0  0  0
 18 19  1  0  0  0  0
 19 20  1  0  0  0  0
 20 21  1  0  0  0  0
 21 22  1  0  0  0  0
 22 23  1  0  0  0  0
 23 24  1  0  0  0  0
 24 25  1  0  0  0  0
 25 26  1  0  0  0  0
 26 27  1  0  0  0  0
 27 28  2  0  0  0  0
 28 29  1  0  0  0  0
 29 30  1  0  0  0  0
 30 31  2  0  0  0  0
 27 31  1  0  0  0  0
 31 32  1  0  0  0  0
 32 33  2  0  0  0  0
 33 34  1  0  0  0  0
 34 35  1  0  0  0  0
 35 36  1  0  0  0  0
 36 37  1  0  0  0  0
 36 38  1  0  0  0  0
 32 38  1  0  0  0  0
M  END
> <chemblId>
CHEMBL142538

> <bioactivity__type>
Ki

> <units>
nM

> <value>
1.6

$$$$

  CDK     11301514152D 0   0.00000     0.00000     0

 31 34  0  0  0  0              1 V2000 
    1.2921   -6.1998    0.0000 C   0  0  0  0  0  0  0  0  0  0  0  0
    1.9025   -4.8296    0.0000 N   0  0  0  0  0  0  0  0  0  0  0  0
    3.3943   -4.6731    0.0000 C   0  0  0  0  0  0  0  0  0  0  0  0
    4.0047   -3.3029    0.0000 C   0  0  0  0  0  0  0  0  0  0  0  0
    3.1232   -2.0892    0.0000 C   0  0  0  0  0  0  0  0  0  0  0  0
    1.6314   -2.2457    0.0000 C   0  0  0  0  0  0  0  0  0  0  0  0
    1.0210   -3.6159    0.0000 C   0  0  0  0  0  0  0  0  0  0  0  0
    0.7500   -1.0320    0.0000 C   0  0  0  0  0  0  0  0  0  0  0  0
    1.2140    0.3940    0.0000 N   0  0  0  0  0  0  0  0  0  0  0  0
    0.0000    1.2760    0.0000 S   0  0  0  0  0  0  0  0  0  0  0  0
   -1.2140    0.3940    0.0000 N   0  0  0  0  0  0  0  0  0  0  0  0
   -0.7500   -1.0320    0.0000 C   0  0  0  0  0  0  0  0  0  0  0  0
   -1.6314   -2.2457    0.0000 O   0  0  0  0  0  0  0  0  0  0  0  0
   -3.1232   -2.0892    0.0000 C   0  0  0  0  0  0  0  0  0  0  0  0
   -4.0047   -3.3029    0.0000 C   0  0  0  0  0  0  0  0  0  0  0  0
   -5.4965   -3.1465    0.0000 O   0  0  0  0  0  0  0  0  0  0  0  0
   -6.3779   -4.3602    0.0000 C   0  0  0  0  0  0  0  0  0  0  0  0
   -7.8697   -4.2037    0.0000 C   0  0  0  0  0  0  0  0  0  0  0  0
   -8.7511   -5.4174    0.0000 O   0  0  0  0  0  0  0  0  0  0  0  0
  -10.2430   -5.2609    0.0000 C   0  0  0  0  0  0  0  0  0  0  0  0
  -10.9932   -3.9621    0.0000 N   0  0  0  0  0  0  0  0  0  0  0  0
  -12.4604   -4.2742    0.0000 S   0  0  0  0  0  0  0  0  0  0  0  0
  -12.6169   -5.7660    0.0000 N   0  0  0  0  0  0  0  0  0  0  0  0
  -11.2464   -6.3759    0.0000 C   0  0  0  0  0  0  0  0  0  0  0  0
  -10.9342   -7.8430    0.0000 C   0  0  0  0  0  0  0  0  0  0  0  0
  -12.0487   -8.8469    0.0000 C   0  0  0  0  0  0  0  0  0  0  0  0
  -11.7366  -10.3141    0.0000 C   0  0  0  0  0  0  0  0  0  0  0  0
  -10.3099  -10.7773    0.0000 C   0  0  0  0  0  0  0  0  0  0  0  0
   -9.1954   -9.7734    0.0000 N   0  0  0  0  0  0  0  0  0  0  0  0
   -7.7687  -10.2366    0.0000 C   0  0  0  0  0  0  0  0  0  0  0  0
   -9.5076   -8.3062    0.0000 C   0  0  0  0  0  0  0  0  0  0  0  0
  1  2  1  0  0  0  0
  2  3  1  0  0  0  0
  3  4  1  0  0  0  0
  4  5  1  0  0  0  0
  5  6  2  0  0  0  0
  6  7  1  0  0  0  0
  2  7  1  0  0  0  0
  6  8  1  0  0  0  0
  8  9  2  0  0  0  0
  9 10  1  0  0  0  0
 10 11  1  0  0  0  0
 11 12  2  0  0  0  0
  8 12  1  0  0  0  0
 12 13  1  0  0  0  0
 13 14  1  0  0  0  0
 14 15  1  0  0  0  0
 15 16  1  0  0  0  0
 16 17  1  0  0  0  0
 17 18  1  0  0  0  0
 18 19  1  0  0  0  0
 19 20  1  0  0  0  0
 20 21  2  0  0  0  0
 21 22  1  0  0  0  0
 22 23  1  0  0  0  0
 23 24  2  0  0  0  0
 20 24  1  0  0  0  0
 24 25  1  0  0  0  0
 25 26  2  0  0  0  0
 26 27  1  0  0  0  0
 27 28  1  0  0  0  0
 28 29  1  0  0  0  0
 29 30  1  0  0  0  0
 29 31  1  0  0  0  0
 25 31  1  0  0  0  0
M  END
> <chemblId>
CHEMBL142766

> <bioactivity__type>
Ki

> <units>
nM

> <value>
4.9

$$$$

  CDK     11301514152D 0   0.00000     0.00000     0

 36 39  0  0  0  0              1 V2000 
    1.2921   -6.1998    0.0000 C   0  0  0  0  0  0  0  0  0  0  0  0
    1.9025   -4.8296    0.0000 N   0  0  0  0  0  0  0  0  0  0  0  0
    3.3943   -4.6731    0.0000 C   0  0  0  0  0  0  0  0  0  0  0  0
    4.0047   -3.3029    0.0000 C   0  0  0  0  0  0  0  0  0  0  0  0
    3.1232   -2.0892    0.0000 C   0  0  0  0  0  0  0  0  0  0  0  0
    1.6314   -2.2457    0.0000 C   0  0  0  0  0  0  0  0  0  0  0  0
    1.0210   -3.6159    0.0000 C   0  0  0  0  0  0  0  0  0  0  0  0
    0.7500   -1.0320    0.0000 C   0  0  0  0  0  0  0  0  0  0  0  0
    1.2140    0.3940    0.0000 N   0  0  0  0  0  0  0  0  0  0  0  0
    0.0000    1.2760    0.0000 S   0  0  0  0  0  0  0  0  0  0  0  0
   -1.2140    0.3940    0.0000 N   0  0  0  0  0  0  0  0  0  0  0  0
   -0.7500   -1.0320    0.0000 C   0  0  0  0  0  0  0  0  0  0  0  0
   -1.6314   -2.2457    0.0000 S   0  0  0  0  0  0  0  0  0  0  0  0
   -3.1232   -2.0892    0.0000 C   0  0  0  0  0  0  0  0  0  0  0  0
   -4.0047   -3.3029    0.0000 C   0  0  0  0  0  0  0  0  0  0  0  0
   -5.4965   -3.1465    0.0000 C   0  0  0  0  0  0  0  0  0  0  0  0
   -6.3779   -4.3602    0.0000 C   0  0  0  0  0  0  0  0  0  0  0  0
   -7.8697   -4.2037    0.0000 C   0  0  0  0  0  0  0  0  0  0  0  0
   -8.7511   -5.4174    0.0000 C   0  0  0  0  0  0  0  0  0  0  0  0
  -10.2430   -5.2609    0.0000 C   0  0  0  0  0  0  0  0  0  0  0  0
  -11.1244   -6.4746    0.0000 C   0  0  0  0  0  0  0  0  0  0  0  0
  -12.6162   -6.3182    0.0000 C   0  0  0  0  0  0  0  0  0  0  0  0
  -13.4976   -7.5319    0.0000 C   0  0  0  0  0  0  0  0  0  0  0  0
  -14.9894   -7.3754    0.0000 S   0  0  0  0  0  0  0  0  0  0  0  0
  -15.8709   -8.5891    0.0000 C   0  0  0  0  0  0  0  0  0  0  0  0
  -17.3708   -8.5894    0.0000 N   0  0  0  0  0  0  0  0  0  0  0  0
  -17.8341  -10.0161    0.0000 S   0  0  0  0  0  0  0  0  0  0  0  0
  -16.6204  -10.8975    0.0000 N   0  0  0  0  0  0  0  0  0  0  0  0
  -15.4070  -10.0156    0.0000 C   0  0  0  0  0  0  0  0  0  0  0  0
  -13.9803  -10.4788    0.0000 C   0  0  0  0  0  0  0  0  0  0  0  0
  -13.6682  -11.9460    0.0000 C   0  0  0  0  0  0  0  0  0  0  0  0
  -12.2415  -12.4092    0.0000 C   0  0  0  0  0  0  0  0  0  0  0  0
  -11.1270  -11.4053    0.0000 C   0  0  0  0  0  0  0  0  0  0  0  0
  -11.4392   -9.9381    0.0000 N   0  0  0  0  0  0  0  0  0  0  0  0
  -10.3246   -8.9342    0.0000 C   0  0  0  0  0  0  0  0  0  0  0  0
  -12.8658   -9.4749    0.0000 C   0  0  0  0  0  0  0  0  0  0  0  0
  1  2  1  0  0  0  0
  2  3  1  0  0  0  0
  3  4  1  0  0  0  0
  4  5  1  0  0  0  0
  5  6  2  0  0  0  0
  6  7  1  0  0  0  0
  2  7  1  0  0  0  0
  6  8  1  0  0  0  0
  8  9  2  0  0  0  0
  9 10  1  0  0  0  0
 10 11  1  0  0  0  0
 11 12  2  0  0  0  0
  8 12  1  0  0  0  0
 12 13  1  0  0  0  0
 13 14  1  0  0  0  0
 14 15  1  0  0  0  0
 15 16  1  0  0  0  0
 16 17  1  0  0  0  0
 17 18  1  0  0  0  0
 18 19  1  0  0  0  0
 19 20  1  0  0  0  0
 20 21  1  0  0  0  0
 21 22  1  0  0  0  0
 22 23  1  0  0  0  0
 23 24  1  0  0  0  0
 24 25  1  0  0  0  0
 25 26  2  0  0  0  0
 26 27  1  0  0  0  0
 27 28  1  0  0  0  0
 28 29  2  0  0  0  0
 25 29  1  0  0  0  0
 29 30  1  0  0  0  0
 30 31  2  0  0  0  0
 31 32  1  0  0  0  0
 32 33  1  0  0  0  0
 33 34  1  0  0  0  0
 34 35  1  0  0  0  0
 34 36  1  0  0  0  0
 30 36  1  0  0  0  0
M  END
> <chemblId>
CHEMBL143434

> <bioactivity__type>
Ki

> <units>
nM

> <value>
0.32

$$$$

  CDK     11301514152D 0   0.00000     0.00000     0

 37 40  0  0  0  0              1 V2000 
    1.2921   -6.1998    0.0000 C   0  0  0  0  0  0  0  0  0  0  0  0
    1.9025   -4.8296    0.0000 N   0  0  0  0  0  0  0  0  0  0  0  0
    3.3943   -4.6731    0.0000 C   0  0  0  0  0  0  0  0  0  0  0  0
    4.0047   -3.3029    0.0000 C   0  0  0  0  0  0  0  0  0  0  0  0
    3.1232   -2.0892    0.0000 C   0  0  0  0  0  0  0  0  0  0  0  0
    1.6314   -2.2457    0.0000 C   0  0  0  0  0  0  0  0  0  0  0  0
    1.0210   -3.6159    0.0000 C   0  0  0  0  0  0  0  0  0  0  0  0
    0.7500   -1.0320    0.0000 C   0  0  0  0  0  0  0  0  0  0  0  0
    1.2140    0.3940    0.0000 N   0  0  0  0  0  0  0  0  0  0  0  0
    0.0000    1.2760    0.0000 S   0  0  0  0  0  0  0  0  0  0  0  0
   -1.2140    0.3940    0.0000 N   0  0  0  0  0  0  0  0  0  0  0  0
   -0.7500   -1.0320    0.0000 C   0  0  0  0  0  0  0  0  0  0  0  0
   -1.6314   -2.2457    0.0000 S   0  0  0  0  0  0  0  0  0  0  0  0
   -3.1232   -2.0892    0.0000 C   0  0  0  0  0  0  0  0  0  0  0  0
   -4.0047   -3.3029    0.0000 C   0  0  0  0  0  0  0  0  0  0  0  0
   -5.4965   -3.1465    0.0000 C   0  0  0  0  0  0  0  0  0  0  0  0
   -6.3779   -4.3602    0.0000 C   0  0  0  0  0  0  0  0  0  0  0  0
   -7.8697   -4.2037    0.0000 C   0  0  0  0  0  0  0  0  0  0  0  0
   -8.7511   -5.4174    0.0000 C   0  0  0  0  0  0  0  0  0  0  0  0
  -10.2430   -5.2609    0.0000 C   0  0  0  0  0  0  0  0  0  0  0  0
  -11.1244   -6.4746    0.0000 C   0  0  0  0  0  0  0  0  0  0  0  0
  -12.6162   -6.3182    0.0000 C   0  0  0  0  0  0  0  0  0  0  0  0
  -13.4976   -7.5319    0.0000 C   0  0  0  0  0  0  0  0  0  0  0  0
  -14.9894   -7.3754    0.0000 C   0  0  0  0  0  0  0  0  0  0  0  0
  -15.8709   -8.5891    0.0000 S   0  0  0  0  0  0  0  0  0  0  0  0
  -17.3627   -8.4326    0.0000 C   0  0  0  0  0  0  0  0  0  0  0  0
  -18.1129   -7.1338    0.0000 N   0  0  0  0  0  0  0  0  0  0  0  0
  -19.5801   -7.4459    0.0000 S   0  0  0  0  0  0  0  0  0  0  0  0
  -19.7366   -8.9377    0.0000 N   0  0  0  0  0  0  0  0  0  0  0  0
  -18.3661   -9.5476    0.0000 C   0  0  0  0  0  0  0  0  0  0  0  0
  -18.0539  -11.0147    0.0000 C   0  0  0  0  0  0  0  0  0  0  0  0
  -19.1685  -12.0186    0.0000 C   0  0  0  0  0  0  0  0  0  0  0  0
  -18.8563  -13.4858    0.0000 C   0  0  0  0  0  0  0  0  0  0  0  0
  -17.4296  -13.9490    0.0000 C   0  0  0  0  0  0  0  0  0  0  0  0
  -16.3151  -12.9451    0.0000 N   0  0  0  0  0  0  0  0  0  0  0  0
  -14.8884  -13.4083    0.0000 C   0  0  0  0  0  0  0  0  0  0  0  0
  -16.6273  -11.4779    0.0000 C   0  0  0  0  0  0  0  0  0  0  0  0
  1  2  1  0  0  0  0
  2  3  1  0  0  0  0
  3  4  1  0  0  0  0
  4  5  1  0  0  0  0
  5  6  2  0  0  0  0
  6  7  1  0  0  0  0
  2  7  1  0  0  0  0
  6  8  1  0  0  0  0
  8  9  2  0  0  0  0
  9 10  1  0  0  0  0
 10 11  1  0  0  0  0
 11 12  2  0  0  0  0
  8 12  1  0  0  0  0
 12 13  1  0  0  0  0
 13 14  1  0  0  0  0
 14 15  1  0  0  0  0
 15 16  1  0  0  0  0
 16 17  1  0  0  0  0
 17 18  1  0  0  0  0
 18 19  1  0  0  0  0
 19 20  1  0  0  0  0
 20 21  1  0  0  0  0
 21 22  1  0  0  0  0
 22 23  1  0  0  0  0
 23 24  1  0  0  0  0
 24 25  1  0  0  0  0
 25 26  1  0  0  0  0
 26 27  2  0  0  0  0
 27 28  1  0  0  0  0
 28 29  1  0  0  0  0
 29 30  2  0  0  0  0
 26 30  1  0  0  0  0
 30 31  1  0  0  0  0
 31 32  2  0  0  0  0
 32 33  1  0  0  0  0
 33 34  1  0  0  0  0
 34 35  1  0  0  0  0
 35 36  1  0  0  0  0
 35 37  1  0  0  0  0
 31 37  1  0  0  0  0
M  END
> <chemblId>
CHEMBL143466

> <bioactivity__type>
Ki

> <units>
nM

> <value>
0.57

$$$$

  CDK     11301514152D 0   0.00000     0.00000     0

 36 39  0  0  0  0              1 V2000 
    1.2921   -6.1998    0.0000 C   0  0  0  0  0  0  0  0  0  0  0  0
    1.9025   -4.8296    0.0000 N   0  0  0  0  0  0  0  0  0  0  0  0
    3.3943   -4.6731    0.0000 C   0  0  0  0  0  0  0  0  0  0  0  0
    4.0047   -3.3029    0.0000 C   0  0  0  0  0  0  0  0  0  0  0  0
    3.1232   -2.0892    0.0000 C   0  0  0  0  0  0  0  0  0  0  0  0
    1.6314   -2.2457    0.0000 C   0  0  0  0  0  0  0  0  0  0  0  0
    1.0210   -3.6159    0.0000 C   0  0  0  0  0  0  0  0  0  0  0  0
    0.7500   -1.0320    0.0000 C   0  0  0  0  0  0  0  0  0  0  0  0
    1.2140    0.3940    0.0000 N   0  0  0  0  0  0  0  0  0  0  0  0
    0.0000    1.2760    0.0000 S   0  0  0  0  0  0  0  0  0  0  0  0
   -1.2140    0.3940    0.0000 N   0  0  0  0  0  0  0  0  0  0  0  0
   -0.7500   -1.0320    0.0000 C   0  0  0  0  0  0  0  0  0  0  0  0
   -1.6314   -2.2457    0.0000 O   0  0  0  0  0  0  0  0  0  0  0  0
   -3.1232   -2.0892    0.0000 C   0  0  0  0  0  0  0  0  0  0  0  0
   -4.0047   -3.3029    0.0000 C   0  0  0  0  0  0  0  0  0  0  0  0
   -5.4965   -3.1465    0.0000 C   0  0  0  0  0  0  0  0  0  0  0  0
   -6.3779   -4.3602    0.0000 C   0  0  0  0  0  0  0  0  0  0  0  0
   -7.8697   -4.2037    0.0000 C   0  0  0  0  0  0  0  0  0  0  0  0
   -8.7511   -5.4174    0.0000 C   0  0  0  0  0  0  0  0  0  0  0  0
  -10.2430   -5.2609    0.0000 C   0  0  0  0  0  0  0  0  0  0  0  0
  -11.1244   -6.4746    0.0000 C   0  0  0  0  0  0  0  0  0  0  0  0
  -12.6162   -6.3182    0.0000 C   0  0  0  0  0  0  0  0  0  0  0  0
  -13.4976   -7.5319    0.0000 C   0  0  0  0  0  0  0  0  0  0  0  0
  -14.9894   -7.3754    0.0000 O   0  0  0  0  0  0  0  0  0  0  0  0
  -15.8709   -8.5891    0.0000 C   0  0  0  0  0  0  0  0  0  0  0  0
  -17.3708   -8.5894    0.0000 N   0  0  0  0  0  0  0  0  0  0  0  0
  -17.8341  -10.0161    0.0000 S   0  0  0  0  0  0  0  0  0  0  0  0
  -16.6204  -10.8975    0.0000 N   0  0  0  0  0  0  0  0  0  0  0  0
  -15.4070  -10.0156    0.0000 C   0  0  0  0  0  0  0  0  0  0  0  0
  -13.9803  -10.4788    0.0000 C   0  0  0  0  0  0  0  0  0  0  0  0
  -13.6682  -11.9460    0.0000 C   0  0  0  0  0  0  0  0  0  0  0  0
  -12.2415  -12.4092    0.0000 C   0  0  0  0  0  0  0  0  0  0  0  0
  -11.1270  -11.4053    0.0000 C   0  0  0  0  0  0  0  0  0  0  0  0
  -11.4392   -9.9381    0.0000 N   0  0  0  0  0  0  0  0  0  0  0  0
  -10.3246   -8.9342    0.0000 C   0  0  0  0  0  0  0  0  0  0  0  0
  -12.8658   -9.4749    0.0000 C   0  0  0  0  0  0  0  0  0  0  0  0
  1  2  1  0  0  0  0
  2  3  1  0  0  0  0
  3  4  1  0  0  0  0
  4  5  1  0  0  0  0
  5  6  2  0  0  0  0
  6  7  1  0  0  0  0
  2  7  1  0  0  0  0
  6  8  1  0  0  0  0
  8  9  2  0  0  0  0
  9 10  1  0  0  0  0
 10 11  1  0  0  0  0
 11 12  2  0  0  0  0
  8 12  1  0  0  0  0
 12 13  1  0  0  0  0
 13 14  1  0  0  0  0
 14 15  1  0  0  0  0
 15 16  1  0  0  0  0
 16 17  1  0  0  0  0
 17 18  1  0  0  0  0
 18 19  1  0  0  0  0
 19 20  1  0  0  0  0
 20 21  1  0  0  0  0
 21 22  1  0  0  0  0
 22 23  1  0  0  0  0
 23 24  1  0  0  0  0
 24 25  1  0  0  0  0
 25 26  2  0  0  0  0
 26 27  1  0  0  0  0
 27 28  1  0  0  0  0
 28 29  2  0  0  0  0
 25 29  1  0  0  0  0
 29 30  1  0  0  0  0
 30 31  2  0  0  0  0
 31 32  1  0  0  0  0
 32 33  1  0  0  0  0
 33 34  1  0  0  0  0
 34 35  1  0  0  0  0
 34 36  1  0  0  0  0
 30 36  1  0  0  0  0
M  END
> <chemblId>
CHEMBL143468

> <bioactivity__type>
Ki

> <units>
nM

> <value>
0.23

$$$$

  CDK     11301514152D 0   0.00000     0.00000     0

 35 38  0  0  0  0              1 V2000 
    1.2921   -6.1998    0.0000 C   0  0  0  0  0  0  0  0  0  0  0  0
    1.9025   -4.8296    0.0000 N   0  0  0  0  0  0  0  0  0  0  0  0
    3.3943   -4.6731    0.0000 C   0  0  0  0  0  0  0  0  0  0  0  0
    4.0047   -3.3029    0.0000 C   0  0  0  0  0  0  0  0  0  0  0  0
    3.1232   -2.0892    0.0000 C   0  0  0  0  0  0  0  0  0  0  0  0
    1.6314   -2.2457    0.0000 C   0  0  0  0  0  0  0  0  0  0  0  0
    1.0210   -3.6159    0.0000 C   0  0  0  0  0  0  0  0  0  0  0  0
    0.7500   -1.0320    0.0000 C   0  0  0  0  0  0  0  0  0  0  0  0
    1.2140    0.3940    0.0000 N   0  0  0  0  0  0  0  0  0  0  0  0
    0.0000    1.2760    0.0000 S   0  0  0  0  0  0  0  0  0  0  0  0
   -1.2140    0.3940    0.0000 N   0  0  0  0  0  0  0  0  0  0  0  0
   -0.7500   -1.0320    0.0000 C   0  0  0  0  0  0  0  0  0  0  0  0
   -1.6314   -2.2457    0.0000 O   0  0  0  0  0  0  0  0  0  0  0  0
   -3.1232   -2.0892    0.0000 C   0  0  0  0  0  0  0  0  0  0  0  0
   -4.0047   -3.3029    0.0000 C   0  0  0  0  0  0  0  0  0  0  0  0
   -5.4965   -3.1465    0.0000 C   0  0  0  0  0  0  0  0  0  0  0  0
   -6.3779   -4.3602    0.0000 C   0  0  0  0  0  0  0  0  0  0  0  0
   -7.8697   -4.2037    0.0000 C   0  0  0  0  0  0  0  0  0  0  0  0
   -8.7511   -5.4174    0.0000 C   0  0  0  0  0  0  0  0  0  0  0  0
  -10.2430   -5.2609    0.0000 C   0  0  0  0  0  0  0  0  0  0  0  0
  -11.1244   -6.4746    0.0000 C   0  0  0  0  0  0  0  0  0  0  0  0
  -12.6162   -6.3182    0.0000 C   0  0  0  0  0  0  0  0  0  0  0  0
  -13.4976   -7.5319    0.0000 O   0  0  0  0  0  0  0  0  0  0  0  0
  -14.9894   -7.3754    0.0000 C   0  0  0  0  0  0  0  0  0  0  0  0
  -15.7397   -6.0765    0.0000 N   0  0  0  0  0  0  0  0  0  0  0  0
  -17.2069   -6.3887    0.0000 S   0  0  0  0  0  0  0  0  0  0  0  0
  -17.3633   -7.8805    0.0000 N   0  0  0  0  0  0  0  0  0  0  0  0
  -15.9929   -8.4903    0.0000 C   0  0  0  0  0  0  0  0  0  0  0  0
  -15.6807   -9.9575    0.0000 C   0  0  0  0  0  0  0  0  0  0  0  0
  -16.7952  -10.9614    0.0000 C   0  0  0  0  0  0  0  0  0  0  0  0
  -16.4830  -12.4286    0.0000 C   0  0  0  0  0  0  0  0  0  0  0  0
  -15.0564  -12.8918    0.0000 C   0  0  0  0  0  0  0  0  0  0  0  0
  -13.9419  -11.8879    0.0000 N   0  0  0  0  0  0  0  0  0  0  0  0
  -12.5152  -12.3511    0.0000 C   0  0  0  0  0  0  0  0  0  0  0  0
  -14.2540  -10.4207    0.0000 C   0  0  0  0  0  0  0  0  0  0  0  0
  1  2  1  0  0  0  0
  2  3  1  0  0  0  0
  3  4  1  0  0  0  0
  4  5  1  0  0  0  0
  5  6  2  0  0  0  0
  6  7  1  0  0  0  0
  2  7  1  0  0  0  0
  6  8  1  0  0  0  0
  8  9  2  0  0  0  0
  9 10  1  0  0  0  0
 10 11  1  0  0  0  0
 11 12  2  0  0  0  0
  8 12  1  0  0  0  0
 12 13  1  0  0  0  0
 13 14  1  0  0  0  0
 14 15  1  0  0  0  0
 15 16  1  0  0  0  0
 16 17  1  0  0  0  0
 17 18  1  0  0  0  0
 18 19  1  0  0  0  0
 19 20  1  0  0  0  0
 20 21  1  0  0  0  0
 21 22  1  0  0  0  0
 22 23  1  0  0  0  0
 23 24  1  0  0  0  0
 24 25  2  0  0  0  0
 25 26  1  0  0  0  0
 26 27  1  0  0  0  0
 27 28  2  0  0  0  0
 24 28  1  0  0  0  0
 28 29  1  0  0  0  0
 29 30  2  0  0  0  0
 30 31  1  0  0  0  0
 31 32  1  0  0  0  0
 32 33  1  0  0  0  0
 33 34  1  0  0  0  0
 33 35  1  0  0  0  0
 29 35  1  0  0  0  0
M  END
> <chemblId>
CHEMBL143469

> <bioactivity__type>
Ki

> <units>
nM

> <value>
0.84

$$$$

  CDK     11301514152D 0   0.00000     0.00000     0

 13 15  0  0  0  0              1 V2000 
   -1.2090    0.0030    0.0000 C   0  0  0  0  0  0  0  0  0  0  0  0
   -1.5450   -1.3710    0.0000 C   0  0  0  0  0  0  0  0  0  0  0  0
   -0.1590   -0.7980    0.0000 N   0  0  0  0  0  0  0  0  0  0  0  0
   -0.3330    1.0990    0.0000 C   0  0  0  0  0  0  0  0  0  0  0  0
    0.1580    2.1810    0.0000 C   0  0  0  0  0  0  0  0  0  0  0  0
    0.1580    0.5500    0.0000 C   0  0  0  0  0  0  0  0  0  0  0  0
    1.5910   -0.1500    0.0000 C   0  0  0  0  0  0  0  0  0  0  0  0
    1.3390   -1.5140    0.0000 C   0  0  0  0  0  0  0  0  0  0  0  0
    2.9305    0.5251    0.0000 C   0  0  0  0  0  0  0  0  0  0  0  0
    4.2640   -0.1617    0.0000 C   0  0  0  0  0  0  0  0  0  0  0  0
    5.3293    0.8943    0.0000 C   0  0  0  0  0  0  0  0  0  0  0  0
    4.6542    2.2338    0.0000 C   0  0  0  0  0  0  0  0  0  0  0  0
    3.1716    2.0056    0.0000 Se  0  0  0  0  0  0  0  0  0  0  0  0
  1  2  1  0  0  0  0
  2  3  1  0  0  0  0
  3  4  1  0  0  0  0
  4  5  1  0  0  0  0
  5  6  1  0  0  0  0
  1  6  1  0  0  0  0
  6  7  1  0  0  0  0
  7  8  2  0  0  0  0
  3  8  1  0  0  0  0
  7  9  1  0  0  0  0
  9 10  2  0  0  0  0
 10 11  1  0  0  0  0
 11 12  2  0  0  0  0
 12 13  1  0  0  0  0
  9 13  1  0  0  0  0
M  END
> <chemblId>
CHEMBL144123

> <bioactivity__type>
Ki

> <units>
nM

> <value>
410.0

$$$$

  CDK     11301514152D 0   0.00000     0.00000     0

 15 17  0  0  0  0              1 V2000 
   -1.4684    1.4804    0.0000 O   0  0  0  0  0  0  0  0  0  0  0  0
   -1.2090    0.0030    0.0000 C   0  0  0  0  0  0  0  0  0  0  0  0
   -1.5450   -1.3710    0.0000 C   0  0  0  0  0  0  0  0  0  0  0  0
   -0.1590   -0.7980    0.0000 N   0  0  0  0  0  0  0  0  0  0  0  0
   -0.3330    1.0990    0.0000 C   0  0  0  0  0  0  0  0  0  0  0  0
    0.1580    2.1810    0.0000 C   0  0  0  0  0  0  0  0  0  0  0  0
    0.1580    0.5500    0.0000 C   0  0  0  0  0  0  0  0  0  0  0  0
    1.5910   -0.1500    0.0000 C   0  0  0  0  0  0  0  0  0  0  0  0
    1.3390   -1.5140    0.0000 C   0  0  0  0  0  0  0  0  0  0  0  0
   -2.7082    0.0525    0.0000 C   0  0  0  0  0  0  0  0  0  0  0  0
   -3.4149    1.3756    0.0000 C   0  0  0  0  0  0  0  0  0  0  0  0
   -4.9141    1.4251    0.0000 C   0  0  0  0  0  0  0  0  0  0  0  0
   -5.7065    0.1515    0.0000 C   0  0  0  0  0  0  0  0  0  0  0  0
   -4.9998   -1.1716    0.0000 C   0  0  0  0  0  0  0  0  0  0  0  0
   -3.5007   -1.2211    0.0000 N   0  0  0  0  0  0  0  0  0  0  0  0
  1  2  1  0  0  0  0
  2  3  1  0  0  0  0
  3  4  1  0  0  0  0
  4  5  1  0  0  0  0
  5  6  1  0  0  0  0
  6  7  1  0  0  0  0
  2  7  1  0  0  0  0
  7  8  1  0  0  0  0
  8  9  1  0  0  0  0
  4  9  1  0  0  0  0
  2 10  1  0  0  0  0
 10 11  2  0  0  0  0
 11 12  1  0  0  0  0
 12 13  2  0  0  0  0
 13 14  1  0  0  0  0
 14 15  2  0  0  0  0
 10 15  1  0  0  0  0
M  END
> <chemblId>
CHEMBL144247

> <bioactivity__type>
Ki

> <units>
nM

> <value>
10000.0

$$$$

  CDK     11301514152D 0   0.00000     0.00000     0

 17 20  0  0  0  0              1 V2000 
    3.5869    3.8953    0.0000 C   0  0  0  0  0  0  0  0  0  0  0  0
    2.8270    5.1886    0.0000 C   0  0  0  0  0  0  0  0  0  0  0  0
    3.5670    6.4933    0.0000 N   0  0  0  0  0  0  0  0  0  0  0  0
    5.0670    6.5048    0.0000 C   0  0  0  0  0  0  0  0  0  0  0  0
    5.8269    5.2115    0.0000 C   0  0  0  0  0  0  0  0  0  0  0  0
    5.0869    3.9068    0.0000 C   0  0  0  0  0  0  0  0  0  0  0  0
    2.1824    2.6396    0.0000 C   0  0  0  0  0  0  0  0  0  0  0  0
    1.0465    4.5727    0.0000 C   0  0  0  0  0  0  0  0  0  0  0  0
    1.7190    1.2130    0.0000 C   0  0  0  0  0  0  0  0  0  0  0  0
    2.6010    0.0000    0.0000 C   0  0  0  0  0  0  0  0  0  0  0  0
    1.7190   -1.2140    0.0000 O   0  0  0  0  0  0  0  0  0  0  0  0
    0.2930   -0.7500    0.0000 C   0  0  0  0  0  0  0  0  0  0  0  0
   -1.0060   -1.5000    0.0000 C   0  0  0  0  0  0  0  0  0  0  0  0
   -2.3060   -0.7500    0.0000 C   0  0  0  0  0  0  0  0  0  0  0  0
   -2.3060    0.7500    0.0000 C   0  0  0  0  0  0  0  0  0  0  0  0
   -1.0060    1.5000    0.0000 C   0  0  0  0  0  0  0  0  0  0  0  0
    0.2930    0.7500    0.0000 C   0  0  0  0  0  0  0  0  0  0  0  0
  1  2  1  0  0  0  0
  2  3  1  0  0  0  0
  3  4  1  0  0  0  0
  4  5  1  0  0  0  0
  5  6  1  0  0  0  0
  1  6  1  0  0  0  0
  6  7  1  0  0  0  0
  7  8  2  0  0  0  0
  3  8  1  0  0  0  0
  7  9  1  0  0  0  0
  9 10  2  0  0  0  0
 10 11  1  0  0  0  0
 11 12  1  0  0  0  0
 12 13  2  0  0  0  0
 13 14  1  0  0  0  0
 14 15  2  0  0  0  0
 15 16  1  0  0  0  0
 16 17  2  0  0  0  0
  9 17  1  0  0  0  0
 12 17  1  0  0  0  0
M  END
> <chemblId>
CHEMBL144385

> <bioactivity__type>
Ki

> <units>
nM

> <value>
34.0

$$$$

  CDK     11301514152D 0   0.00000     0.00000     0

 15 17  0  0  0  0              1 V2000 
   -0.6383    2.9482    0.0000 O   0  0  0  0  0  0  0  0  0  0  0  0
   -2.0563    2.4590    0.0000 C   0  0  0  0  0  0  0  0  0  0  0  0
   -3.1889    3.4425    0.0000 C   0  0  0  0  0  0  0  0  0  0  0  0
   -4.6069    2.9533    0.0000 C   0  0  0  0  0  0  0  0  0  0  0  0
   -4.8923    1.4807    0.0000 C   0  0  0  0  0  0  0  0  0  0  0  0
   -3.7596    0.4972    0.0000 C   0  0  0  0  0  0  0  0  0  0  0  0
   -2.3416    0.9864    0.0000 C   0  0  0  0  0  0  0  0  0  0  0  0
   -1.2090    0.0030    0.0000 C   0  0  0  0  0  0  0  0  0  0  0  0
   -1.5450   -1.3710    0.0000 C   0  0  0  0  0  0  0  0  0  0  0  0
   -0.1590   -0.7980    0.0000 N   0  0  0  0  0  0  0  0  0  0  0  0
   -0.3330    1.0990    0.0000 C   0  0  0  0  0  0  0  0  0  0  0  0
    0.1580    2.1810    0.0000 C   0  0  0  0  0  0  0  0  0  0  0  0
    0.1580    0.5500    0.0000 C   0  0  0  0  0  0  0  0  0  0  0  0
    1.5910   -0.1500    0.0000 C   0  0  0  0  0  0  0  0  0  0  0  0
    1.3390   -1.5140    0.0000 C   0  0  0  0  0  0  0  0  0  0  0  0
  1  2  1  0  0  0  0
  2  3  2  0  0  0  0
  3  4  1  0  0  0  0
  4  5  2  0  0  0  0
  5  6  1  0  0  0  0
  6  7  2  0  0  0  0
  2  7  1  0  0  0  0
  7  8  1  0  0  0  0
  8  9  2  0  0  0  0
  9 10  1  0  0  0  0
 10 11  1  0  0  0  0
 11 12  1  0  0  0  0
 12 13  1  0  0  0  0
  8 13  1  0  0  0  0
 13 14  1  0  0  0  0
 14 15  1  0  0  0  0
 10 15  1  0  0  0  0
M  END
> <chemblId>
CHEMBL144434

> <bioactivity__type>
Ki

> <units>
nM

> <value>
360.0

$$$$

  CDK     11301514152D 0   0.00000     0.00000     0

 18 21  0  0  0  0              1 V2000 
    9.1890    0.9972    0.0000 C   0  0  0  0  0  0  0  0  0  0  0  0
    8.1940   -0.1252    0.0000 N   0  3  0  0  0  0  0  0  0  0  0  0
    6.7244    0.1752    0.0000 C   0  0  0  0  0  0  0  0  0  0  0  0
    5.7294   -0.9473    0.0000 C   0  0  0  0  0  0  0  0  0  0  0  0
    6.2039   -2.3702    0.0000 C   0  0  0  0  0  0  0  0  0  0  0  0
    7.6735   -2.6707    0.0000 C   0  0  0  0  0  0  0  0  0  0  0  0
    8.6686   -1.5482    0.0000 C   0  0  0  0  0  0  0  0  0  0  0  0
    4.1010    0.0003    0.0000 C   0  0  0  0  0  0  0  0  0  0  0  0
    5.5883    1.6781    0.0000 C   0  0  0  0  0  0  0  0  0  0  0  0
    2.6010    0.0000    0.0000 C   0  0  0  0  0  0  0  0  0  0  0  0
    1.7190   -1.2140    0.0000 O   0  0  0  0  0  0  0  0  0  0  0  0
    0.2930   -0.7500    0.0000 C   0  0  0  0  0  0  0  0  0  0  0  0
   -1.0060   -1.5000    0.0000 C   0  0  0  0  0  0  0  0  0  0  0  0
   -2.3060   -0.7500    0.0000 C   0  0  0  0  0  0  0  0  0  0  0  0
   -2.3060    0.7500    0.0000 C   0  0  0  0  0  0  0  0  0  0  0  0
   -1.0060    1.5000    0.0000 C   0  0  0  0  0  0  0  0  0  0  0  0
    0.2930    0.7500    0.0000 C   0  0  0  0  0  0  0  0  0  0  0  0
    1.7190    1.2130    0.0000 C   0  0  0  0  0  0  0  0  0  0  0  0
  1  2  1  0  0  0  0
  2  3  1  0  0  0  0
  3  4  1  0  0  0  0
  4  5  1  0  0  0  0
  5  6  1  0  0  0  0
  6  7  1  0  0  0  0
  2  7  1  0  0  0  0
  5  8  1  0  0  0  0
  8  9  2  0  0  0  0
  2  9  1  0  0  0  0
  8 10  1  0  0  0  0
 10 11  1  0  0  0  0
 11 12  1  0  0  0  0
 12 13  2  0  0  0  0
 13 14  1  0  0  0  0
 14 15  2  0  0  0  0
 15 16  1  0  0  0  0
 16 17  2  0  0  0  0
 12 17  1  0  0  0  0
 17 18  1  0  0  0  0
 10 18  2  0  0  0  0
M  END
> <chemblId>
CHEMBL144435

> <bioactivity__type>
Ki

> <units>
nM

> <value>
360.0

$$$$

  CDK     11301514152D 0   0.00000     0.00000     0

 14 16  0  0  0  0              1 V2000 
   -1.2090    0.0030    0.0000 C   0  0  0  0  0  0  0  0  0  0  0  0
   -1.5450   -1.3710    0.0000 C   0  0  0  0  0  0  0  0  0  0  0  0
   -0.1590   -0.7980    0.0000 N   0  0  0  0  0  0  0  0  0  0  0  0
   -0.3330    1.0990    0.0000 C   0  0  0  0  0  0  0  0  0  0  0  0
    0.1580    2.1810    0.0000 C   0  0  0  0  0  0  0  0  0  0  0  0
    0.1580    0.5500    0.0000 C   0  0  0  0  0  0  0  0  0  0  0  0
    1.5910   -0.1500    0.0000 C   0  0  0  0  0  0  0  0  0  0  0  0
    1.3390   -1.5140    0.0000 C   0  0  0  0  0  0  0  0  0  0  0  0
    2.9305    0.5251    0.0000 C   0  0  0  0  0  0  0  0  0  0  0  0
    4.1849   -0.2973    0.0000 C   0  0  0  0  0  0  0  0  0  0  0  0
    5.5244    0.3778    0.0000 C   0  0  0  0  0  0  0  0  0  0  0  0
    5.6094    1.8754    0.0000 C   0  0  0  0  0  0  0  0  0  0  0  0
    4.3550    2.6978    0.0000 C   0  0  0  0  0  0  0  0  0  0  0  0
    3.0156    2.0227    0.0000 N   0  0  0  0  0  0  0  0  0  0  0  0
  1  2  1  0  0  0  0
  2  3  1  0  0  0  0
  3  4  1  0  0  0  0
  4  5  1  0  0  0  0
  5  6  1  0  0  0  0
  1  6  1  0  0  0  0
  6  7  1  0  0  0  0
  7  8  2  0  0  0  0
  3  8  1  0  0  0  0
  7  9  1  0  0  0  0
  9 10  2  0  0  0  0
 10 11  1  0  0  0  0
 11 12  2  0  0  0  0
 12 13  1  0  0  0  0
 13 14  2  0  0  0  0
  9 14  1  0  0  0  0
M  END
> <chemblId>
CHEMBL144493

> <bioactivity__type>
Ki

> <units>
nM

> <value>
1200.0

$$$$

  CDK     11301514152D 0   0.00000     0.00000     0

 18 21  0  0  0  0              1 V2000 
    9.1890    0.9972    0.0000 C   0  0  0  0  0  0  0  0  0  0  0  0
    8.1940   -0.1252    0.0000 N   0  3  0  0  0  0  0  0  0  0  0  0
    6.7244    0.1752    0.0000 C   0  0  0  0  0  0  0  0  0  0  0  0
    5.7294   -0.9473    0.0000 C   0  0  0  0  0  0  0  0  0  0  0  0
    6.2039   -2.3702    0.0000 C   0  0  0  0  0  0  0  0  0  0  0  0
    7.6735   -2.6707    0.0000 C   0  0  0  0  0  0  0  0  0  0  0  0
    8.6686   -1.5482    0.0000 C   0  0  0  0  0  0  0  0  0  0  0  0
    4.1010    0.0003    0.0000 C   0  0  0  0  0  0  0  0  0  0  0  0
    5.5883    1.6781    0.0000 C   0  0  0  0  0  0  0  0  0  0  0  0
    2.6010    0.0000    0.0000 C   0  0  0  0  0  0  0  0  0  0  0  0
    1.7190   -1.2140    0.0000 O   0  0  0  0  0  0  0  0  0  0  0  0
    0.2930   -0.7500    0.0000 C   0  0  0  0  0  0  0  0  0  0  0  0
   -1.0060   -1.5000    0.0000 C   0  0  0  0  0  0  0  0  0  0  0  0
   -2.3060   -0.7500    0.0000 C   0  0  0  0  0  0  0  0  0  0  0  0
   -2.3060    0.7500    0.0000 C   0  0  0  0  0  0  0  0  0  0  0  0
   -1.0060    1.5000    0.0000 C   0  0  0  0  0  0  0  0  0  0  0  0
    0.2930    0.7500    0.0000 C   0  0  0  0  0  0  0  0  0  0  0  0
    1.7190    1.2130    0.0000 C   0  0  0  0  0  0  0  0  0  0  0  0
  1  2  1  0  0  0  0
  2  3  1  0  0  0  0
  3  4  1  0  0  0  0
  4  5  1  0  0  0  0
  5  6  1  0  0  0  0
  6  7  1  0  0  0  0
  2  7  1  0  0  0  0
  5  8  1  0  0  0  0
  8  9  1  0  0  0  0
  2  9  1  0  0  0  0
  8 10  1  0  0  0  0
 10 11  1  0  0  0  0
 11 12  1  0  0  0  0
 12 13  2  0  0  0  0
 13 14  1  0  0  0  0
 14 15  2  0  0  0  0
 15 16  1  0  0  0  0
 16 17  2  0  0  0  0
 12 17  1  0  0  0  0
 17 18  1  0  0  0  0
 10 18  2  0  0  0  0
M  END
> <chemblId>
CHEMBL144580

> <bioactivity__type>
Ki

> <units>
nM

> <value>
520.0

$$$$

  CDK     11301514152D 0   0.00000     0.00000     0

 17 20  0  0  0  0              1 V2000 
    5.7294   -0.9473    0.0000 C   0  0  0  0  0  0  0  0  0  0  0  0
    6.7244    0.1752    0.0000 C   0  0  0  0  0  0  0  0  0  0  0  0
    8.1940   -0.1252    0.0000 N   0  0  0  0  0  0  0  0  0  0  0  0
    8.6686   -1.5482    0.0000 C   0  0  0  0  0  0  0  0  0  0  0  0
    7.6735   -2.6707    0.0000 C   0  0  0  0  0  0  0  0  0  0  0  0
    6.2039   -2.3702    0.0000 C   0  0  0  0  0  0  0  0  0  0  0  0
    4.1010    0.0003    0.0000 C   0  0  0  0  0  0  0  0  0  0  0  0
    5.5883    1.6781    0.0000 C   0  0  0  0  0  0  0  0  0  0  0  0
    2.6010    0.0000    0.0000 C   0  0  0  0  0  0  0  0  0  0  0  0
    1.7190   -1.2140    0.0000 O   0  0  0  0  0  0  0  0  0  0  0  0
    0.2930   -0.7500    0.0000 C   0  0  0  0  0  0  0  0  0  0  0  0
   -1.0060   -1.5000    0.0000 C   0  0  0  0  0  0  0  0  0  0  0  0
   -2.3060   -0.7500    0.0000 C   0  0  0  0  0  0  0  0  0  0  0  0
   -2.3060    0.7500    0.0000 C   0  0  0  0  0  0  0  0  0  0  0  0
   -1.0060    1.5000    0.0000 C   0  0  0  0  0  0  0  0  0  0  0  0
    0.2930    0.7500    0.0000 C   0  0  0  0  0  0  0  0  0  0  0  0
    1.7190    1.2130    0.0000 C   0  0  0  0  0  0  0  0  0  0  0  0
  1  2  1  0  0  0  0
  2  3  1  0  0  0  0
  3  4  1  0  0  0  0
  4  5  1  0  0  0  0
  5  6  1  0  0  0  0
  1  6  1  0  0  0  0
  6  7  1  0  0  0  0
  7  8  1  0  0  0  0
  3  8  1  0  0  0  0
  7  9  1  0  0  0  0
  9 10  1  0  0  0  0
 10 11  1  0  0  0  0
 11 12  2  0  0  0  0
 12 13  1  0  0  0  0
 13 14  2  0  0  0  0
 14 15  1  0  0  0  0
 15 16  2  0  0  0  0
 11 16  1  0  0  0  0
 16 17  1  0  0  0  0
  9 17  2  0  0  0  0
M  END
> <chemblId>
CHEMBL144693

> <bioactivity__type>
Ki

> <units>
nM

> <value>
57.0

$$$$

  CDK     11301514152D 0   0.00000     0.00000     0

 17 20  0  0  0  0              1 V2000 
    5.7294   -0.9473    0.0000 C   0  0  0  0  0  0  0  0  0  0  0  0
    6.7244    0.1752    0.0000 C   0  0  0  0  0  0  0  0  0  0  0  0
    8.1940   -0.1252    0.0000 N   0  0  0  0  0  0  0  0  0  0  0  0
    8.6686   -1.5482    0.0000 C   0  0  0  0  0  0  0  0  0  0  0  0
    7.6735   -2.6707    0.0000 C   0  0  0  0  0  0  0  0  0  0  0  0
    6.2039   -2.3702    0.0000 C   0  0  0  0  0  0  0  0  0  0  0  0
    4.1010    0.0003    0.0000 C   0  0  0  0  0  0  0  0  0  0  0  0
    5.5883    1.6781    0.0000 C   0  0  0  0  0  0  0  0  0  0  0  0
    2.6010    0.0000    0.0000 C   0  0  0  0  0  0  0  0  0  0  0  0
    1.7190   -1.2140    0.0000 O   0  0  0  0  0  0  0  0  0  0  0  0
    0.2930   -0.7500    0.0000 C   0  0  0  0  0  0  0  0  0  0  0  0
   -1.0070   -1.5000    0.0000 C   0  0  0  0  0  0  0  0  0  0  0  0
   -2.3050   -0.7500    0.0000 C   0  0  0  0  0  0  0  0  0  0  0  0
   -2.3050    0.7500    0.0000 C   0  0  0  0  0  0  0  0  0  0  0  0
   -1.0070    1.5000    0.0000 C   0  0  0  0  0  0  0  0  0  0  0  0
    0.2930    0.7500    0.0000 C   0  0  0  0  0  0  0  0  0  0  0  0
    1.7190    1.2130    0.0000 N   0  0  0  0  0  0  0  0  0  0  0  0
  1  2  1  0  0  0  0
  2  3  1  0  0  0  0
  3  4  1  0  0  0  0
  4  5  1  0  0  0  0
  5  6  1  0  0  0  0
  1  6  1  0  0  0  0
  6  7  1  0  0  0  0
  7  8  2  0  0  0  0
  3  8  1  0  0  0  0
  7  9  1  0  0  0  0
  9 10  1  0  0  0  0
 10 11  1  0  0  0  0
 11 12  2  0  0  0  0
 12 13  1  0  0  0  0
 13 14  2  0  0  0  0
 14 15  1  0  0  0  0
 15 16  2  0  0  0  0
 11 16  1  0  0  0  0
 16 17  1  0  0  0  0
  9 17  2  0  0  0  0
M  END
> <chemblId>
CHEMBL144751

> <bioactivity__type>
Ki

> <units>
nM

> <value>
100.0

$$$$

  CDK     11301514152D 0   0.00000     0.00000     0

 18 21  0  0  0  0              1 V2000 
    3.5068   -1.9367    0.0000 O   0  0  0  0  0  0  0  0  0  0  0  0
    2.1822   -2.6407    0.0000 C   0  0  0  0  0  0  0  0  0  0  0  0
    3.1055   -3.8229    0.0000 C   0  0  0  0  0  0  0  0  0  0  0  0
    2.5433   -5.2135    0.0000 N   0  0  0  0  0  0  0  0  0  0  0  0
    1.0578   -5.4220    0.0000 C   0  0  0  0  0  0  0  0  0  0  0  0
    0.1346   -4.2398    0.0000 C   0  0  0  0  0  0  0  0  0  0  0  0
    0.6968   -2.8491    0.0000 C   0  0  0  0  0  0  0  0  0  0  0  0
    3.4096   -1.2114    0.0000 C   0  0  0  0  0  0  0  0  0  0  0  0
    4.7896   -2.9785    0.0000 C   0  0  0  0  0  0  0  0  0  0  0  0
    1.7190   -1.2140    0.0000 C   0  0  0  0  0  0  0  0  0  0  0  0
    2.6010    0.0000    0.0000 C   0  0  0  0  0  0  0  0  0  0  0  0
    1.7190    1.2140    0.0000 S   0  0  0  0  0  0  0  0  0  0  0  0
    0.2930    0.7500    0.0000 C   0  0  0  0  0  0  0  0  0  0  0  0
   -1.0070    1.5000    0.0000 C   0  0  0  0  0  0  0  0  0  0  0  0
   -2.3060    0.7500    0.0000 C   0  0  0  0  0  0  0  0  0  0  0  0
   -2.3060   -0.7500    0.0000 C   0  0  0  0  0  0  0  0  0  0  0  0
   -1.0070   -1.5000    0.0000 C   0  0  0  0  0  0  0  0  0  0  0  0
    0.2930   -0.7500    0.0000 C   0  0  0  0  0  0  0  0  0  0  0  0
  1  2  1  0  0  0  0
  2  3  1  0  0  0  0
  3  4  1  0  0  0  0
  4  5  1  0  0  0  0
  5  6  1  0  0  0  0
  6  7  1  0  0  0  0
  2  7  1  0  0  0  0
  7  8  1  0  0  0  0
  8  9  1  0  0  0  0
  4  9  1  0  0  0  0
  2 10  1  0  0  0  0
 10 11  2  0  0  0  0
 11 12  1  0  0  0  0
 12 13  1  0  0  0  0
 13 14  2  0  0  0  0
 14 15  1  0  0  0  0
 15 16  2  0  0  0  0
 16 17  1  0  0  0  0
 17 18  2  0  0  0  0
 10 18  1  0  0  0  0
 13 18  1  0  0  0  0
M  END
> <chemblId>
CHEMBL145081

> <bioactivity__type>
Ki

> <units>
nM

> <value>
820.0

$$$$

  CDK     11301514152D 0   0.00000     0.00000     0

 18 21  0  0  0  0              1 V2000 
    3.8402    1.4775    0.0000 O   0  0  0  0  0  0  0  0  0  0  0  0
    4.1010    0.0003    0.0000 C   0  0  0  0  0  0  0  0  0  0  0  0
    5.5104    0.5136    0.0000 C   0  0  0  0  0  0  0  0  0  0  0  0
    6.6597   -0.4504    0.0000 N   0  0  0  0  0  0  0  0  0  0  0  0
    6.3995   -1.9276    0.0000 C   0  0  0  0  0  0  0  0  0  0  0  0
    4.9901   -2.4409    0.0000 C   0  0  0  0  0  0  0  0  0  0  0  0
    3.8408   -1.4770    0.0000 C   0  0  0  0  0  0  0  0  0  0  0  0
    3.1203    1.6089    0.0000 C   0  0  0  0  0  0  0  0  0  0  0  0
    5.2270    2.3761    0.0000 C   0  0  0  0  0  0  0  0  0  0  0  0
    2.6010    0.0000    0.0000 C   0  0  0  0  0  0  0  0  0  0  0  0
    1.7190   -1.2140    0.0000 O   0  0  0  0  0  0  0  0  0  0  0  0
    0.2930   -0.7500    0.0000 C   0  0  0  0  0  0  0  0  0  0  0  0
   -1.0060   -1.5000    0.0000 C   0  0  0  0  0  0  0  0  0  0  0  0
   -2.3060   -0.7500    0.0000 C   0  0  0  0  0  0  0  0  0  0  0  0
   -2.3060    0.7500    0.0000 C   0  0  0  0  0  0  0  0  0  0  0  0
   -1.0060    1.5000    0.0000 C   0  0  0  0  0  0  0  0  0  0  0  0
    0.2930    0.7500    0.0000 C   0  0  0  0  0  0  0  0  0  0  0  0
    1.7190    1.2130    0.0000 C   0  0  0  0  0  0  0  0  0  0  0  0
  1  2  1  0  0  0  0
  2  3  1  0  0  0  0
  3  4  1  0  0  0  0
  4  5  1  0  0  0  0
  5  6  1  0  0  0  0
  6  7  1  0  0  0  0
  2  7  1  0  0  0  0
  7  8  1  0  0  0  0
  8  9  1  0  0  0  0
  4  9  1  0  0  0  0
  2 10  1  0  0  0  0
 10 11  1  0  0  0  0
 11 12  1  0  0  0  0
 12 13  2  0  0  0  0
 13 14  1  0  0  0  0
 14 15  2  0  0  0  0
 15 16  1  0  0  0  0
 16 17  2  0  0  0  0
 12 17  1  0  0  0  0
 17 18  1  0  0  0  0
 10 18  2  0  0  0  0
M  END
> <chemblId>
CHEMBL145301

> <bioactivity__type>
Ki

> <units>
nM

> <value>
810.0

$$$$

  CDK     11301514152D 0   0.00000     0.00000     0

 13 15  0  0  0  0              1 V2000 
   -1.2090    0.0030    0.0000 C   0  0  0  0  0  0  0  0  0  0  0  0
   -1.5450   -1.3710    0.0000 C   0  0  0  0  0  0  0  0  0  0  0  0
   -0.1590   -0.7980    0.0000 N   0  0  0  0  0  0  0  0  0  0  0  0
   -0.3330    1.0990    0.0000 C   0  0  0  0  0  0  0  0  0  0  0  0
    0.1580    2.1810    0.0000 C   0  0  0  0  0  0  0  0  0  0  0  0
    0.1580    0.5500    0.0000 C   0  0  0  0  0  0  0  0  0  0  0  0
    1.5910   -0.1500    0.0000 C   0  0  0  0  0  0  0  0  0  0  0  0
    1.3390   -1.5140    0.0000 C   0  0  0  0  0  0  0  0  0  0  0  0
    2.9305    0.5251    0.0000 C   0  0  0  0  0  0  0  0  0  0  0  0
    4.2640   -0.1617    0.0000 C   0  0  0  0  0  0  0  0  0  0  0  0
    5.3293    0.8943    0.0000 O   0  0  0  0  0  0  0  0  0  0  0  0
    4.6542    2.2338    0.0000 C   0  0  0  0  0  0  0  0  0  0  0  0
    3.1716    2.0056    0.0000 C   0  0  0  0  0  0  0  0  0  0  0  0
  1  2  1  0  0  0  0
  2  3  1  0  0  0  0
  3  4  1  0  0  0  0
  4  5  1  0  0  0  0
  5  6  1  0  0  0  0
  1  6  1  0  0  0  0
  6  7  1  0  0  0  0
  7  8  2  0  0  0  0
  3  8  1  0  0  0  0
  7  9  1  0  0  0  0
  9 10  2  0  0  0  0
 10 11  1  0  0  0  0
 11 12  1  0  0  0  0
 12 13  2  0  0  0  0
  9 13  1  0  0  0  0
M  END
> <chemblId>
CHEMBL145488

> <bioactivity__type>
Ki

> <units>
nM

> <value>
1500.0

$$$$

  CDK     11301514152D 0   0.00000     0.00000     0

 18 21  0  0  0  0              1 V2000 
    3.8402    1.4775    0.0000 O   0  0  0  0  0  0  0  0  0  0  0  0
    4.1010    0.0003    0.0000 C   0  0  0  0  0  0  0  0  0  0  0  0
    5.5104    0.5136    0.0000 C   0  0  0  0  0  0  0  0  0  0  0  0
    6.6597   -0.4504    0.0000 N   0  0  0  0  0  0  0  0  0  0  0  0
    6.3995   -1.9276    0.0000 C   0  0  0  0  0  0  0  0  0  0  0  0
    4.9901   -2.4409    0.0000 C   0  0  0  0  0  0  0  0  0  0  0  0
    3.8408   -1.4770    0.0000 C   0  0  0  0  0  0  0  0  0  0  0  0
    3.1203    1.6089    0.0000 C   0  0  0  0  0  0  0  0  0  0  0  0
    5.2270    2.3761    0.0000 C   0  0  0  0  0  0  0  0  0  0  0  0
    2.6010    0.0000    0.0000 C   0  0  0  0  0  0  0  0  0  0  0  0
    1.7190   -1.2140    0.0000 O   0  0  0  0  0  0  0  0  0  0  0  0
    0.2930   -0.7500    0.0000 C   0  0  0  0  0  0  0  0  0  0  0  0
   -1.0070   -1.5000    0.0000 C   0  0  0  0  0  0  0  0  0  0  0  0
   -2.3050   -0.7500    0.0000 C   0  0  0  0  0  0  0  0  0  0  0  0
   -2.3050    0.7500    0.0000 C   0  0  0  0  0  0  0  0  0  0  0  0
   -1.0070    1.5000    0.0000 C   0  0  0  0  0  0  0  0  0  0  0  0
    0.2930    0.7500    0.0000 C   0  0  0  0  0  0  0  0  0  0  0  0
    1.7190    1.2130    0.0000 N   0  0  0  0  0  0  0  0  0  0  0  0
  1  2  1  0  0  0  0
  2  3  1  0  0  0  0
  3  4  1  0  0  0  0
  4  5  1  0  0  0  0
  5  6  1  0  0  0  0
  6  7  1  0  0  0  0
  2  7  1  0  0  0  0
  7  8  1  0  0  0  0
  8  9  1  0  0  0  0
  4  9  1  0  0  0  0
  2 10  1  0  0  0  0
 10 11  1  0  0  0  0
 11 12  1  0  0  0  0
 12 13  2  0  0  0  0
 13 14  1  0  0  0  0
 14 15  2  0  0  0  0
 15 16  1  0  0  0  0
 16 17  2  0  0  0  0
 12 17  1  0  0  0  0
 17 18  1  0  0  0  0
 10 18  2  0  0  0  0
M  END
> <chemblId>
CHEMBL145533

> <bioactivity__type>
Ki

> <units>
nM

> <value>
1800.0

$$$$

  CDK     11301514152D 0   0.00000     0.00000     0

 14 16  0  0  0  0              1 V2000 
   -1.4684    1.4804    0.0000 O   0  0  0  0  0  0  0  0  0  0  0  0
   -1.2090    0.0030    0.0000 C   0  0  0  0  0  0  0  0  0  0  0  0
   -1.5450   -1.3710    0.0000 C   0  0  0  0  0  0  0  0  0  0  0  0
   -0.1590   -0.7980    0.0000 N   0  0  0  0  0  0  0  0  0  0  0  0
   -0.3330    1.0990    0.0000 C   0  0  0  0  0  0  0  0  0  0  0  0
    0.1580    2.1810    0.0000 C   0  0  0  0  0  0  0  0  0  0  0  0
    0.1580    0.5500    0.0000 C   0  0  0  0  0  0  0  0  0  0  0  0
    1.5910   -0.1500    0.0000 C   0  0  0  0  0  0  0  0  0  0  0  0
    1.3390   -1.5140    0.0000 C   0  0  0  0  0  0  0  0  0  0  0  0
   -2.7082    0.0525    0.0000 C   0  0  0  0  0  0  0  0  0  0  0  0
   -3.5493    1.2945    0.0000 C   0  0  0  0  0  0  0  0  0  0  0  0
   -4.9904    0.8783    0.0000 C   0  0  0  0  0  0  0  0  0  0  0  0
   -5.0399   -0.6209    0.0000 C   0  0  0  0  0  0  0  0  0  0  0  0
   -3.6294   -1.1313    0.0000 S   0  0  0  0  0  0  0  0  0  0  0  0
  1  2  1  0  0  0  0
  2  3  1  0  0  0  0
  3  4  1  0  0  0  0
  4  5  1  0  0  0  0
  5  6  1  0  0  0  0
  6  7  1  0  0  0  0
  2  7  1  0  0  0  0
  7  8  1  0  0  0  0
  8  9  1  0  0  0  0
  4  9  1  0  0  0  0
  2 10  1  0  0  0  0
 10 11  2  0  0  0  0
 11 12  1  0  0  0  0
 12 13  2  0  0  0  0
 13 14  1  0  0  0  0
 10 14  1  0  0  0  0
M  END
> <chemblId>
CHEMBL145608

> <bioactivity__type>
Ki

> <units>
nM

> <value>
11600.0

$$$$

  CDK     11301514152D 0   0.00000     0.00000     0

 13 15  0  0  0  0              1 V2000 
   -1.2090    0.0030    0.0000 C   0  0  0  0  0  0  0  0  0  0  0  0
   -1.5450   -1.3710    0.0000 C   0  0  0  0  0  0  0  0  0  0  0  0
   -0.1590   -0.7980    0.0000 N   0  0  0  0  0  0  0  0  0  0  0  0
   -0.3330    1.0990    0.0000 C   0  0  0  0  0  0  0  0  0  0  0  0
    0.1580    2.1810    0.0000 C   0  0  0  0  0  0  0  0  0  0  0  0
    0.1580    0.5500    0.0000 C   0  0  0  0  0  0  0  0  0  0  0  0
    1.5910   -0.1500    0.0000 C   0  0  0  0  0  0  0  0  0  0  0  0
    1.3390   -1.5140    0.0000 C   0  0  0  0  0  0  0  0  0  0  0  0
    2.9305    0.5251    0.0000 C   0  0  0  0  0  0  0  0  0  0  0  0
    4.2640   -0.1617    0.0000 O   0  0  0  0  0  0  0  0  0  0  0  0
    5.3293    0.8943    0.0000 C   0  0  0  0  0  0  0  0  0  0  0  0
    4.6542    2.2338    0.0000 C   0  0  0  0  0  0  0  0  0  0  0  0
    3.1716    2.0056    0.0000 C   0  0  0  0  0  0  0  0  0  0  0  0
  1  2  1  0  0  0  0
  2  3  1  0  0  0  0
  3  4  1  0  0  0  0
  4  5  1  0  0  0  0
  5  6  1  0  0  0  0
  1  6  1  0  0  0  0
  6  7  1  0  0  0  0
  7  8  1  0  0  0  0
  3  8  1  0  0  0  0
  7  9  1  0  0  0  0
  9 10  1  0  0  0  0
 10 11  1  0  0  0  0
 11 12  2  0  0  0  0
 12 13  1  0  0  0  0
  9 13  2  0  0  0  0
M  END
> <chemblId>
CHEMBL14580

> <bioactivity__type>
Ki

> <units>
nM

> <value>
540.0

$$$$

  CDK     11301514152D 0   0.00000     0.00000     0

 32 35  0  0  0  0              1 V2000 
   10.7087    7.5760    0.0000 O   0  0  0  0  0  0  0  0  0  0  0  0
    9.5941    8.5798    0.0000 C   0  0  0  0  0  0  0  0  0  0  0  0
    9.9061   10.0470    0.0000 C   0  0  0  0  0  0  0  0  0  0  0  0
    8.7914   11.0508    0.0000 C   0  0  0  0  0  0  0  0  0  0  0  0
    7.3648   10.5874    0.0000 C   0  0  0  0  0  0  0  0  0  0  0  0
    7.0528    9.1202    0.0000 C   0  0  0  0  0  0  0  0  0  0  0  0
    5.6262    8.6568    0.0000 C   0  0  0  0  0  0  0  0  0  0  0  0
    5.3142    7.1896    0.0000 N   0  0  0  0  0  0  0  0  0  0  0  0
    3.8876    6.7262    0.0000 C   0  0  0  0  0  0  0  0  0  0  0  0
    3.5756    5.2590    0.0000 C   0  0  0  0  0  0  0  0  0  0  0  0
    4.6902    4.2552    0.0000 C   0  0  0  0  0  0  0  0  0  0  0  0
    6.1169    4.7186    0.0000 C   0  0  0  0  0  0  0  0  0  0  0  0
    6.4288    6.1858    0.0000 C   0  0  0  0  0  0  0  0  0  0  0  0
    4.3782    2.7880    0.0000 N   0  0  0  0  0  0  0  0  0  0  0  0
    2.9516    2.3246    0.0000 C   0  0  0  0  0  0  0  0  0  0  0  0
    1.8370    3.3284    0.0000 O   0  0  0  0  0  0  0  0  0  0  0  0
    2.6396    0.8574    0.0000 C   0  0  0  0  0  0  0  0  0  0  0  0
    2.8483   -0.6280    0.0000 O   0  0  0  0  0  0  0  0  0  0  0  0
    1.2130    0.3940    0.0000 C   0  0  0  0  0  0  0  0  0  0  0  0
    0.0000    1.2760    0.0000 C   0  0  0  0  0  0  0  0  0  0  0  0
   -1.2130    0.3940    0.0000 C   0  0  0  0  0  0  0  0  0  0  0  0
   -0.7500   -1.0320    0.0000 C   0  0  0  0  0  0  0  0  0  0  0  0
   -2.2173   -1.3437    0.0000 F   0  0  0  0  0  0  0  0  0  0  0  0
   -0.5933   -2.5238    0.0000 F   0  0  0  0  0  0  0  0  0  0  0  0
    0.7500   -1.0320    0.0000 C   0  0  0  0  0  0  0  0  0  0  0  0
    4.1387    0.8049    0.0000 C   0  0  0  0  0  0  0  0  0  0  0  0
    4.8428   -0.5195    0.0000 C   0  0  0  0  0  0  0  0  0  0  0  0
    6.3419   -0.5720    0.0000 C   0  0  0  0  0  0  0  0  0  0  0  0
    7.1369    0.7000    0.0000 C   0  0  0  0  0  0  0  0  0  0  0  0
    6.4328    2.0245    0.0000 C   0  0  0  0  0  0  0  0  0  0  0  0
    4.9337    2.0769    0.0000 C   0  0  0  0  0  0  0  0  0  0  0  0
    8.1675    8.1164    0.0000 C   0  0  0  0  0  0  0  0  0  0  0  0
  1  2  1  0  0  0  0
  2  3  2  0  0  0  0
  3  4  1  0  0  0  0
  4  5  2  0  0  0  0
  5  6  1  0  0  0  0
  6  7  1  0  0  0  0
  7  8  1  0  0  0  0
  8  9  1  0  0  0  0
  9 10  1  0  0  0  0
 10 11  1  0  0  0  0
 11 12  1  0  0  0  0
 12 13  1  0  0  0  0
  8 13  1  0  0  0  0
 11 14  1  0  0  0  0
 14 15  1  0  0  0  0
 15 16  2  0  0  0  0
 15 17  1  0  0  0  0
 17 18  1  1  0  0  0
 17 19  1  0  0  0  0
 19 20  1  1  0  0  0
 20 21  1  0  0  0  0
 21 22  1  0  0  0  0
 22 23  1  0  0  0  0
 22 24  1  0  0  0  0
 22 25  1  0  0  0  0
 19 25  1  0  0  0  0
 17 26  1  0  0  0  0
 26 27  2  0  0  0  0
 27 28  1  0  0  0  0
 28 29  2  0  0  0  0
 29 30  1  0  0  0  0
 30 31  2  0  0  0  0
 26 31  1  0  0  0  0
  6 32  2  0  0  0  0
  2 32  1  0  0  0  0
M  END
> <chemblId>
CHEMBL145913

> <bioactivity__type>
Ki

> <units>
nM

> <value>
1.2

$$$$

  CDK     11301514152D 0   0.00000     0.00000     0

 29 31  0  0  0  0              1 V2000 
    9.1034   12.5180    0.0000 C   0  0  0  0  0  0  0  0  0  0  0  0
    8.7914   11.0508    0.0000 C   0  0  0  0  0  0  0  0  0  0  0  0
    7.3648   10.5874    0.0000 C   0  0  0  0  0  0  0  0  0  0  0  0
    7.0528    9.1202    0.0000 C   0  0  0  0  0  0  0  0  0  0  0  0
    5.6262    8.6568    0.0000 C   0  0  0  0  0  0  0  0  0  0  0  0
    5.3142    7.1896    0.0000 N   0  0  0  0  0  0  0  0  0  0  0  0
    3.8876    6.7262    0.0000 C   0  0  0  0  0  0  0  0  0  0  0  0
    3.5756    5.2590    0.0000 C   0  0  0  0  0  0  0  0  0  0  0  0
    4.6902    4.2552    0.0000 C   0  0  0  0  0  0  0  0  0  0  0  0
    6.1169    4.7186    0.0000 C   0  0  0  0  0  0  0  0  0  0  0  0
    6.4288    6.1858    0.0000 C   0  0  0  0  0  0  0  0  0  0  0  0
    4.3782    2.7880    0.0000 N   0  0  0  0  0  0  0  0  0  0  0  0
    2.9516    2.3246    0.0000 C   0  0  0  0  0  0  0  0  0  0  0  0
    1.8370    3.3284    0.0000 O   0  0  0  0  0  0  0  0  0  0  0  0
    2.6396    0.8574    0.0000 C   0  0  0  0  0  0  0  0  0  0  0  0
    2.8483   -0.6280    0.0000 O   0  0  0  0  0  0  0  0  0  0  0  0
    1.2130    0.3940    0.0000 C   0  0  0  0  0  0  0  0  0  0  0  0
    0.0000    1.2760    0.0000 C   0  0  0  0  0  0  0  0  0  0  0  0
   -1.2130    0.3940    0.0000 C   0  0  0  0  0  0  0  0  0  0  0  0
   -0.7500   -1.0320    0.0000 C   0  0  0  0  0  0  0  0  0  0  0  0
   -1.6318   -2.2454    0.0000 F   0  0  0  0  0  0  0  0  0  0  0  0
    0.7500   -1.0320    0.0000 C   0  0  0  0  0  0  0  0  0  0  0  0
    4.1387    0.8049    0.0000 C   0  0  0  0  0  0  0  0  0  0  0  0
    4.8428   -0.5195    0.0000 C   0  0  0  0  0  0  0  0  0  0  0  0
    6.3419   -0.5720    0.0000 C   0  0  0  0  0  0  0  0  0  0  0  0
    7.1369    0.7000    0.0000 C   0  0  0  0  0  0  0  0  0  0  0  0
    6.4328    2.0245    0.0000 C   0  0  0  0  0  0  0  0  0  0  0  0
    4.9337    2.0769    0.0000 C   0  0  0  0  0  0  0  0  0  0  0  0
    9.9061   10.0470    0.0000 C   0  0  0  0  0  0  0  0  0  0  0  0
  1  2  1  0  0  0  0
  2  3  2  0  0  0  0
  3  4  1  0  0  0  0
  4  5  1  0  0  0  0
  5  6  1  0  0  0  0
  6  7  1  0  0  0  0
  7  8  1  0  0  0  0
  8  9  1  0  0  0  0
  9 10  1  0  0  0  0
 10 11  1  0  0  0  0
  6 11  1  0  0  0  0
  9 12  1  0  0  0  0
 12 13  1  0  0  0  0
 13 14  2  0  0  0  0
 13 15  1  0  0  0  0
 15 16  1  1  0  0  0
 15 17  1  0  0  0  0
 17 18  1  6  0  0  0
 18 19  1  0  0  0  0
 19 20  1  0  0  0  0
 20 21  1  6  0  0  0
 20 22  1  0  0  0  0
 17 22  1  0  0  0  0
 15 23  1  0  0  0  0
 23 24  2  0  0  0  0
 24 25  1  0  0  0  0
 25 26  2  0  0  0  0
 26 27  1  0  0  0  0
 27 28  2  0  0  0  0
 23 28  1  0  0  0  0
  2 29  1  0  0  0  0
M  END
> <chemblId>
CHEMBL146249

> <bioactivity__type>
Ki

> <units>
nM

> <value>
61.0

$$$$

  CDK     11301514152D 0   0.00000     0.00000     0

 31 34  0  0  0  0              1 V2000 
    2.4298   -0.8077    0.0000 O   0  0  0  0  0  0  0  0  0  0  0  0
    2.2145    0.6767    0.0000 C   0  0  0  0  0  0  0  0  0  0  0  0
    0.7900    0.2070    0.0000 C   0  0  0  0  0  0  0  0  0  0  0  0
   -0.4270    1.0830    0.0000 C   0  0  0  0  0  0  0  0  0  0  0  0
   -1.6510    0.1820    0.0000 C   0  0  0  0  0  0  0  0  0  0  0  0
   -1.1480   -1.2250    0.0000 C   0  0  0  0  0  0  0  0  0  0  0  0
    0.3360   -1.2110    0.0000 C   0  0  0  0  0  0  0  0  0  0  0  0
    2.5200    2.1453    0.0000 C   0  0  0  0  0  0  0  0  0  0  0  0
    1.4009    3.1441    0.0000 O   0  0  0  0  0  0  0  0  0  0  0  0
    3.9446    2.6151    0.0000 N   0  0  0  0  0  0  0  0  0  0  0  0
    4.2500    4.0836    0.0000 C   0  0  0  0  0  0  0  0  0  0  0  0
    5.6746    4.5534    0.0000 C   0  0  0  0  0  0  0  0  0  0  0  0
    5.9800    6.0219    0.0000 C   0  0  0  0  0  0  0  0  0  0  0  0
    4.8609    7.0208    0.0000 N   0  0  0  0  0  0  0  0  0  0  0  0
    5.1664    8.4893    0.0000 C   0  0  0  0  0  0  0  0  0  0  0  0
    6.5910    8.9591    0.0000 C   0  0  0  0  0  0  0  0  0  0  0  0
    7.5701    7.8227    0.0000 C   0  0  0  0  0  0  0  0  0  0  0  0
    9.0660    7.7116    0.0000 C   0  0  0  0  0  0  0  0  0  0  0  0
   10.2023    8.6907    0.0000 C   0  0  0  0  0  0  0  0  0  0  0  0
   10.3135   10.1866    0.0000 C   0  0  0  0  0  0  0  0  0  0  0  0
    9.3343   11.3229    0.0000 C   0  0  0  0  0  0  0  0  0  0  0  0
    7.8385   11.4341    0.0000 C   0  0  0  0  0  0  0  0  0  0  0  0
    6.7021   10.4550    0.0000 C   0  0  0  0  0  0  0  0  0  0  0  0
    3.4364    6.5510    0.0000 C   0  0  0  0  0  0  0  0  0  0  0  0
    3.1309    5.0825    0.0000 C   0  0  0  0  0  0  0  0  0  0  0  0
    3.7138    0.6309    0.0000 C   0  0  0  0  0  0  0  0  0  0  0  0
    4.4238   -0.6904    0.0000 C   0  0  0  0  0  0  0  0  0  0  0  0
    5.9231   -0.7362    0.0000 C   0  0  0  0  0  0  0  0  0  0  0  0
    6.7124    0.5393    0.0000 C   0  0  0  0  0  0  0  0  0  0  0  0
    6.0025    1.8607    0.0000 C   0  0  0  0  0  0  0  0  0  0  0  0
    4.5032    1.9065    0.0000 C   0  0  0  0  0  0  0  0  0  0  0  0
  1  2  1  0  0  0  0
  2  3  1  0  0  0  0
  3  4  1  0  0  0  0
  4  5  1  0  0  0  0
  5  6  1  0  0  0  0
  6  7  1  0  0  0  0
  3  7  1  0  0  0  0
  2  8  1  0  0  0  0
  8  9  2  0  0  0  0
  8 10  1  0  0  0  0
 10 11  1  0  0  0  0
 11 12  1  0  0  0  0
 12 13  1  0  0  0  0
 13 14  1  0  0  0  0
 14 15  1  0  0  0  0
 15 16  1  0  0  0  0
 16 17  1  0  0  0  0
 17 18  1  0  0  0  0
 18 19  1  0  0  0  0
 19 20  1  0  0  0  0
 20 21  1  0  0  0  0
 21 22  1  0  0  0  0
 22 23  1  0  0  0  0
 16 23  1  0  0  0  0
 14 24  1  0  0  0  0
 24 25  1  0  0  0  0
 11 25  1  0  0  0  0
  2 26  1  0  0  0  0
 26 27  2  0  0  0  0
 27 28  1  0  0  0  0
 28 29  2  0  0  0  0
 29 30  1  0  0  0  0
 30 31  2  0  0  0  0
 26 31  1  0  0  0  0
M  END
> <chemblId>
CHEMBL146291

> <bioactivity__type>
Ki

> <units>
nM

> <value>
70.0

$$$$

  CDK     11301514152D 0   0.00000     0.00000     0

 33 36  0  0  0  0              1 V2000 
   12.1353    8.0394    0.0000 N   0  0  0  0  0  0  0  0  0  0  0  0
   10.7087    7.5760    0.0000 C   0  0  0  0  0  0  0  0  0  0  0  0
    9.5941    8.5798    0.0000 C   0  0  0  0  0  0  0  0  0  0  0  0
    9.9061   10.0470    0.0000 C   0  0  0  0  0  0  0  0  0  0  0  0
    8.7914   11.0508    0.0000 C   0  0  0  0  0  0  0  0  0  0  0  0
    7.3648   10.5874    0.0000 C   0  0  0  0  0  0  0  0  0  0  0  0
    7.0528    9.1202    0.0000 C   0  0  0  0  0  0  0  0  0  0  0  0
    5.6262    8.6568    0.0000 C   0  0  0  0  0  0  0  0  0  0  0  0
    5.3142    7.1896    0.0000 N   0  0  0  0  0  0  0  0  0  0  0  0
    3.8876    6.7262    0.0000 C   0  0  0  0  0  0  0  0  0  0  0  0
    3.5756    5.2590    0.0000 C   0  0  0  0  0  0  0  0  0  0  0  0
    4.6902    4.2552    0.0000 C   0  0  0  0  0  0  0  0  0  0  0  0
    6.1169    4.7186    0.0000 C   0  0  0  0  0  0  0  0  0  0  0  0
    6.4288    6.1858    0.0000 C   0  0  0  0  0  0  0  0  0  0  0  0
    4.3782    2.7880    0.0000 N   0  0  0  0  0  0  0  0  0  0  0  0
    2.9516    2.3246    0.0000 C   0  0  0  0  0  0  0  0  0  0  0  0
    1.8370    3.3284    0.0000 O   0  0  0  0  0  0  0  0  0  0  0  0
    2.6396    0.8574    0.0000 C   0  0  0  0  0  0  0  0  0  0  0  0
    2.8483   -0.6280    0.0000 O   0  0  0  0  0  0  0  0  0  0  0  0
    1.2130    0.3940    0.0000 C   0  0  0  0  0  0  0  0  0  0  0  0
    0.0000    1.2760    0.0000 C   0  0  0  0  0  0  0  0  0  0  0  0
   -1.2130    0.3940    0.0000 C   0  0  0  0  0  0  0  0  0  0  0  0
   -0.7500   -1.0320    0.0000 C   0  0  0  0  0  0  0  0  0  0  0  0
   -2.2173   -1.3437    0.0000 F   0  0  0  0  0  0  0  0  0  0  0  0
   -0.5933   -2.5238    0.0000 F   0  0  0  0  0  0  0  0  0  0  0  0
    0.7500   -1.0320    0.0000 C   0  0  0  0  0  0  0  0  0  0  0  0
    4.1387    0.8049    0.0000 C   0  0  0  0  0  0  0  0  0  0  0  0
    4.8428   -0.5195    0.0000 C   0  0  0  0  0  0  0  0  0  0  0  0
    6.3419   -0.5720    0.0000 C   0  0  0  0  0  0  0  0  0  0  0  0
    7.1369    0.7000    0.0000 C   0  0  0  0  0  0  0  0  0  0  0  0
    6.4328    2.0245    0.0000 C   0  0  0  0  0  0  0  0  0  0  0  0
    4.9337    2.0769    0.0000 C   0  0  0  0  0  0  0  0  0  0  0  0
    8.1675    8.1164    0.0000 C   0  0  0  0  0  0  0  0  0  0  0  0
  1  2  1  0  0  0  0
  2  3  1  0  0  0  0
  3  4  2  0  0  0  0
  4  5  1  0  0  0  0
  5  6  2  0  0  0  0
  6  7  1  0  0  0  0
  7  8  1  0  0  0  0
  8  9  1  0  0  0  0
  9 10  1  0  0  0  0
 10 11  1  0  0  0  0
 11 12  1  0  0  0  0
 12 13  1  0  0  0  0
 13 14  1  0  0  0  0
  9 14  1  0  0  0  0
 12 15  1  0  0  0  0
 15 16  1  0  0  0  0
 16 17  2  0  0  0  0
 16 18  1  0  0  0  0
 18 19  1  1  0  0  0
 18 20  1  0  0  0  0
 20 21  1  1  0  0  0
 21 22  1  0  0  0  0
 22 23  1  0  0  0  0
 23 24  1  0  0  0  0
 23 25  1  0  0  0  0
 23 26  1  0  0  0  0
 20 26  1  0  0  0  0
 18 27  1  0  0  0  0
 27 28  2  0  0  0  0
 28 29  1  0  0  0  0
 29 30  2  0  0  0  0
 30 31  1  0  0  0  0
 31 32  2  0  0  0  0
 27 32  1  0  0  0  0
  7 33  2  0  0  0  0
  3 33  1  0  0  0  0
M  END
> <chemblId>
CHEMBL146307

> <bioactivity__type>
Ki

> <units>
nM

> <value>
340.0

$$$$

  CDK     11301514152D 0   0.00000     0.00000     0

 30 32  0  0  0  0              1 V2000 
    9.1034   12.5180    0.0000 C   0  0  0  0  0  0  0  0  0  0  0  0
    8.7914   11.0508    0.0000 C   0  0  0  0  0  0  0  0  0  0  0  0
    7.3648   10.5874    0.0000 C   0  0  0  0  0  0  0  0  0  0  0  0
    7.0528    9.1202    0.0000 C   0  0  0  0  0  0  0  0  0  0  0  0
    5.6262    8.6568    0.0000 C   0  0  0  0  0  0  0  0  0  0  0  0
    5.3142    7.1896    0.0000 N   0  0  0  0  0  0  0  0  0  0  0  0
    3.8876    6.7262    0.0000 C   0  0  0  0  0  0  0  0  0  0  0  0
    3.5756    5.2590    0.0000 C   0  0  0  0  0  0  0  0  0  0  0  0
    4.6902    4.2552    0.0000 C   0  0  0  0  0  0  0  0  0  0  0  0
    6.1169    4.7186    0.0000 C   0  0  0  0  0  0  0  0  0  0  0  0
    6.4288    6.1858    0.0000 C   0  0  0  0  0  0  0  0  0  0  0  0
    4.3782    2.7880    0.0000 N   0  0  0  0  0  0  0  0  0  0  0  0
    2.9516    2.3246    0.0000 C   0  0  0  0  0  0  0  0  0  0  0  0
    1.8370    3.3284    0.0000 O   0  0  0  0  0  0  0  0  0  0  0  0
    2.6396    0.8574    0.0000 C   0  0  0  0  0  0  0  0  0  0  0  0
    2.8483   -0.6280    0.0000 O   0  0  0  0  0  0  0  0  0  0  0  0
    1.2130    0.3940    0.0000 C   0  0  0  0  0  0  0  0  0  0  0  0
    0.0000    1.2760    0.0000 C   0  0  0  0  0  0  0  0  0  0  0  0
   -1.2130    0.3940    0.0000 C   0  0  0  0  0  0  0  0  0  0  0  0
   -0.7500   -1.0320    0.0000 C   0  0  0  0  0  0  0  0  0  0  0  0
   -2.2173   -1.3437    0.0000 F   0  0  0  0  0  0  0  0  0  0  0  0
   -0.5933   -2.5238    0.0000 F   0  0  0  0  0  0  0  0  0  0  0  0
    0.7500   -1.0320    0.0000 C   0  0  0  0  0  0  0  0  0  0  0  0
    4.1387    0.8049    0.0000 C   0  0  0  0  0  0  0  0  0  0  0  0
    4.8428   -0.5195    0.0000 C   0  0  0  0  0  0  0  0  0  0  0  0
    6.3419   -0.5720    0.0000 C   0  0  0  0  0  0  0  0  0  0  0  0
    7.1369    0.7000    0.0000 C   0  0  0  0  0  0  0  0  0  0  0  0
    6.4328    2.0245    0.0000 C   0  0  0  0  0  0  0  0  0  0  0  0
    4.9337    2.0769    0.0000 C   0  0  0  0  0  0  0  0  0  0  0  0
    9.9061   10.0470    0.0000 C   0  0  0  0  0  0  0  0  0  0  0  0
  1  2  1  0  0  0  0
  2  3  2  0  0  0  0
  3  4  1  0  0  0  0
  4  5  1  0  0  0  0
  5  6  1  0  0  0  0
  6  7  1  0  0  0  0
  7  8  1  0  0  0  0
  8  9  1  0  0  0  0
  9 10  1  0  0  0  0
 10 11  1  0  0  0  0
  6 11  1  0  0  0  0
  9 12  1  0  0  0  0
 12 13  1  0  0  0  0
 13 14  2  0  0  0  0
 13 15  1  0  0  0  0
 15 16  1  1  0  0  0
 15 17  1  0  0  0  0
 17 18  1  6  0  0  0
 18 19  1  0  0  0  0
 19 20  1  0  0  0  0
 20 21  1  0  0  0  0
 20 22  1  0  0  0  0
 20 23  1  0  0  0  0
 17 23  1  0  0  0  0
 15 24  1  0  0  0  0
 24 25  2  0  0  0  0
 25 26  1  0  0  0  0
 26 27  2  0  0  0  0
 27 28  1  0  0  0  0
 28 29  2  0  0  0  0
 24 29  1  0  0  0  0
  2 30  1  0  0  0  0
M  END
> <chemblId>
CHEMBL146351

> <bioactivity__type>
Ki

> <units>
nM

> <value>
57.0

$$$$

  CDK     11301514152D 0   0.00000     0.00000     0

 31 34  0  0  0  0              1 V2000 
    2.8483   -0.6280    0.0000 O   0  0  0  0  0  0  0  0  0  0  0  0
    2.6396    0.8574    0.0000 C   0  0  0  0  0  0  0  0  0  0  0  0
    1.2130    0.3940    0.0000 C   0  0  0  0  0  0  0  0  0  0  0  0
    0.0000    1.2760    0.0000 C   0  0  0  0  0  0  0  0  0  0  0  0
   -1.2130    0.3940    0.0000 C   0  0  0  0  0  0  0  0  0  0  0  0
   -0.7500   -1.0320    0.0000 C   0  0  0  0  0  0  0  0  0  0  0  0
   -2.2173   -1.3437    0.0000 F   0  0  0  0  0  0  0  0  0  0  0  0
   -0.5933   -2.5238    0.0000 F   0  0  0  0  0  0  0  0  0  0  0  0
    0.7500   -1.0320    0.0000 C   0  0  0  0  0  0  0  0  0  0  0  0
    2.9516    2.3246    0.0000 C   0  0  0  0  0  0  0  0  0  0  0  0
    1.8370    3.3284    0.0000 O   0  0  0  0  0  0  0  0  0  0  0  0
    4.3782    2.7880    0.0000 N   0  0  0  0  0  0  0  0  0  0  0  0
    4.6902    4.2552    0.0000 C   0  0  0  0  0  0  0  0  0  0  0  0
    6.1169    4.7186    0.0000 C   0  0  0  0  0  0  0  0  0  0  0  0
    6.4288    6.1858    0.0000 C   0  0  0  0  0  0  0  0  0  0  0  0
    5.3142    7.1896    0.0000 N   0  0  0  0  0  0  0  0  0  0  0  0
    5.6262    8.6568    0.0000 C   0  0  0  0  0  0  0  0  0  0  0  0
    7.0528    9.1202    0.0000 C   0  0  0  0  0  0  0  0  0  0  0  0
    8.1675    8.1164    0.0000 C   0  0  0  0  0  0  0  0  0  0  0  0
    9.5941    8.5798    0.0000 C   0  0  0  0  0  0  0  0  0  0  0  0
    9.9061   10.0470    0.0000 C   0  0  0  0  0  0  0  0  0  0  0  0
    8.7914   11.0508    0.0000 C   0  0  0  0  0  0  0  0  0  0  0  0
    7.3648   10.5874    0.0000 C   0  0  0  0  0  0  0  0  0  0  0  0
    3.8876    6.7262    0.0000 C   0  0  0  0  0  0  0  0  0  0  0  0
    3.5756    5.2590    0.0000 C   0  0  0  0  0  0  0  0  0  0  0  0
    4.1387    0.8049    0.0000 C   0  0  0  0  0  0  0  0  0  0  0  0
    4.8428   -0.5195    0.0000 C   0  0  0  0  0  0  0  0  0  0  0  0
    6.3419   -0.5720    0.0000 C   0  0  0  0  0  0  0  0  0  0  0  0
    7.1369    0.7000    0.0000 C   0  0  0  0  0  0  0  0  0  0  0  0
    6.4328    2.0245    0.0000 C   0  0  0  0  0  0  0  0  0  0  0  0
    4.9337    2.0769    0.0000 C   0  0  0  0  0  0  0  0  0  0  0  0
  2  1  1  1  0  0  0
  2  3  1  0  0  0  0
  3  4  1  1  0  0  0
  4  5  1  0  0  0  0
  5  6  1  0  0  0  0
  6  7  1  0  0  0  0
  6  8  1  0  0  0  0
  6  9  1  0  0  0  0
  3  9  1  0  0  0  0
  2 10  1  0  0  0  0
 10 11  2  0  0  0  0
 10 12  1  0  0  0  0
 12 13  1  0  0  0  0
 13 14  1  0  0  0  0
 14 15  1  0  0  0  0
 15 16  1  0  0  0  0
 16 17  1  0  0  0  0
 17 18  1  0  0  0  0
 18 19  1  0  0  0  0
 19 20  1  0  0  0  0
 20 21  1  0  0  0  0
 21 22  1  0  0  0  0
 22 23  1  0  0  0  0
 18 23  1  0  0  0  0
 16 24  1  0  0  0  0
 24 25  1  0  0  0  0
 13 25  1  0  0  0  0
  2 26  1  0  0  0  0
 26 27  2  0  0  0  0
 27 28  1  0  0  0  0
 28 29  2  0  0  0  0
 29 30  1  0  0  0  0
 30 31  2  0  0  0  0
 26 31  1  0  0  0  0
M  END
> <chemblId>
CHEMBL146359

> <bioactivity__type>
Ki

> <units>
nM

> <value>
140.0

$$$$
 stripped
BRStripMol11301514152D 0   0.00000     0.00000     0
This file has been stripped
 24 26  0  0  0  0              1 V2000 
   -0.1967   -3.2444    0.0000 C   0  0  0  0  0  0  0  0  0  0  0  0
   -0.8514   -1.8948    0.0000 C   0  0  0  0  0  0  0  0  0  0  0  0
   -2.3475   -1.7870    0.0000 C   0  0  0  0  0  0  0  0  0  0  0  0
   -0.0100   -0.6530    0.0000 N   0  3  0  0  0  0  0  0  0  0  0  0
    0.8279   -1.8971    0.0000 C   0  0  0  0  0  0  0  0  0  0  0  0
   -1.6840   -0.2910    0.0000 C   0  0  0  0  0  0  0  0  0  0  0  0
   -0.7490   -1.4640    0.0000 C   0  0  0  0  0  0  0  0  0  0  0  0
    0.7510   -1.4640    0.0000 C   0  0  0  0  0  0  0  0  0  0  0  0
    1.6870   -0.2910    0.0000 C   0  0  0  0  0  0  0  0  0  0  0  0
    1.3530    1.1710    0.0000 C   0  0  0  0  0  0  0  0  0  0  0  0
    0.0010    1.8220    0.0000 C   0  0  0  0  0  0  0  0  0  0  0  0
   -1.3500    1.1710    0.0000 C   0  0  0  0  0  0  0  0  0  0  0  0
    0.0008    3.3220    0.0000 O   0  0  0  0  0  0  0  0  0  0  0  0
    1.2997    4.0722    0.0000 C   0  0  0  0  0  0  0  0  0  0  0  0
    2.5989    3.3224    0.0000 O   0  0  0  0  0  0  0  0  0  0  0  0
    1.2995    5.5722    0.0000 C   0  0  0  0  0  0  0  0  0  0  0  0
    2.5984    6.3224    0.0000 C   0  0  0  0  0  0  0  0  0  0  0  0
    2.5982    7.8224    0.0000 O   0  0  0  0  0  0  0  0  0  0  0  0
    0.0003    6.3220    0.0000 C   0  0  0  0  0  0  0  0  0  0  0  0
    0.0001    7.8220    0.0000 C   0  0  0  0  0  0  0  0  0  0  0  0
   -1.2990    8.5718    0.0000 C   0  0  0  0  0  0  0  0  0  0  0  0
   -2.5979    7.8216    0.0000 C   0  0  0  0  0  0  0  0  0  0  0  0
   -2.5977    6.3216    0.0000 C   0  0  0  0  0  0  0  0  0  0  0  0
   -1.2986    5.5718    0.0000 C   0  0  0  0  0  0  0  0  0  0  0  0
  1  2  1  0  0  0  0
  2  3  1  0  0  0  0
  2  4  1  0  0  0  0
  4  5  1  0  0  0  0
  4  6  1  0  0  0  0
  6  7  1  6  0  0  0
  7  8  1  0  0  0  0
  9  8  1  6  0  0  0
  4  9  1  0  0  0  0
  9 10  1  0  0  0  0
 10 11  1  0  0  0  0
 11 12  1  0  0  0  0
  6 12  1  0  0  0  0
 11 13  1  6  0  0  0
 13 14  1  0  0  0  0
 14 15  2  0  0  0  0
 14 16  1  0  0  0  0
 16 17  1  0  0  0  0
 17 18  1  0  0  0  0
 16 19  1  0  0  0  0
 19 20  2  0  0  0  0
 20 21  1  0  0  0  0
 21 22  2  0  0  0  0
 22 23  1  0  0  0  0
 23 24  2  0  0  0  0
 19 24  1  0  0  0  0
M  END
> <chemblId>
CHEMBL1464005

> <bioactivity__type>
Ki

> <units>
nM

> <value>
0.9715

$$$$

  CDK     11301514152D 0   0.00000     0.00000     0

 29 32  0  0  0  0              1 V2000 
    2.4298   -0.8077    0.0000 O   0  0  0  0  0  0  0  0  0  0  0  0
    2.2145    0.6767    0.0000 C   0  0  0  0  0  0  0  0  0  0  0  0
    0.7900    0.2070    0.0000 C   0  0  0  0  0  0  0  0  0  0  0  0
   -0.4270    1.0830    0.0000 C   0  0  0  0  0  0  0  0  0  0  0  0
   -1.6510    0.1820    0.0000 C   0  0  0  0  0  0  0  0  0  0  0  0
   -1.1480   -1.2250    0.0000 C   0  0  0  0  0  0  0  0  0  0  0  0
    0.3360   -1.2110    0.0000 C   0  0  0  0  0  0  0  0  0  0  0  0
    2.5200    2.1453    0.0000 C   0  0  0  0  0  0  0  0  0  0  0  0
    1.4009    3.1441    0.0000 O   0  0  0  0  0  0  0  0  0  0  0  0
    3.9446    2.6151    0.0000 N   0  0  0  0  0  0  0  0  0  0  0  0
    4.2500    4.0836    0.0000 C   0  0  0  0  0  0  0  0  0  0  0  0
    5.6746    4.5534    0.0000 C   0  0  0  0  0  0  0  0  0  0  0  0
    5.9800    6.0219    0.0000 C   0  0  0  0  0  0  0  0  0  0  0  0
    4.8609    7.0208    0.0000 N   0  0  0  0  0  0  0  0  0  0  0  0
    5.1664    8.4893    0.0000 C   0  0  0  0  0  0  0  0  0  0  0  0
    6.5910    8.9591    0.0000 C   0  0  0  0  0  0  0  0  0  0  0  0
    7.7100    7.9603    0.0000 C   0  0  0  0  0  0  0  0  0  0  0  0
    9.1346    8.4300    0.0000 C   0  0  0  0  0  0  0  0  0  0  0  0
    9.4400    9.8986    0.0000 C   0  0  0  0  0  0  0  0  0  0  0  0
    8.3210   10.8974    0.0000 C   0  0  0  0  0  0  0  0  0  0  0  0
    6.8964   10.4277    0.0000 C   0  0  0  0  0  0  0  0  0  0  0  0
    3.4364    6.5510    0.0000 C   0  0  0  0  0  0  0  0  0  0  0  0
    3.1309    5.0825    0.0000 C   0  0  0  0  0  0  0  0  0  0  0  0
    3.7138    0.6309    0.0000 C   0  0  0  0  0  0  0  0  0  0  0  0
    4.4238   -0.6904    0.0000 C   0  0  0  0  0  0  0  0  0  0  0  0
    5.9231   -0.7362    0.0000 C   0  0  0  0  0  0  0  0  0  0  0  0
    6.7124    0.5393    0.0000 C   0  0  0  0  0  0  0  0  0  0  0  0
    6.0025    1.8607    0.0000 C   0  0  0  0  0  0  0  0  0  0  0  0
    4.5032    1.9065    0.0000 C   0  0  0  0  0  0  0  0  0  0  0  0
  1  2  1  0  0  0  0
  2  3  1  0  0  0  0
  3  4  1  0  0  0  0
  4  5  1  0  0  0  0
  5  6  1  0  0  0  0
  6  7  1  0  0  0  0
  3  7  1  0  0  0  0
  2  8  1  0  0  0  0
  8  9  2  0  0  0  0
  8 10  1  0  0  0  0
 10 11  1  0  0  0  0
 11 12  1  0  0  0  0
 12 13  1  0  0  0  0
 13 14  1  0  0  0  0
 14 15  1  0  0  0  0
 15 16  1  0  0  0  0
 16 17  2  0  0  0  0
 17 18  1  0  0  0  0
 18 19  2  0  0  0  0
 19 20  1  0  0  0  0
 20 21  2  0  0  0  0
 16 21  1  0  0  0  0
 14 22  1  0  0  0  0
 22 23  1  0  0  0  0
 11 23  1  0  0  0  0
  2 24  1  0  0  0  0
 24 25  2  0  0  0  0
 25 26  1  0  0  0  0
 26 27  2  0  0  0  0
 27 28  1  0  0  0  0
 28 29  2  0  0  0  0
 24 29  1  0  0  0  0
M  END
> <chemblId>
CHEMBL146464

> <bioactivity__type>
Ki

> <units>
nM

> <value>
2.6

$$$$

  CDK     11301514152D 0   0.00000     0.00000     0

 32 35  0  0  0  0              1 V2000 
   10.7087    7.5760    0.0000 C   0  0  0  0  0  0  0  0  0  0  0  0
    9.5941    8.5798    0.0000 C   0  0  0  0  0  0  0  0  0  0  0  0
    9.9061   10.0470    0.0000 C   0  0  0  0  0  0  0  0  0  0  0  0
    8.7914   11.0508    0.0000 C   0  0  0  0  0  0  0  0  0  0  0  0
    7.3648   10.5874    0.0000 C   0  0  0  0  0  0  0  0  0  0  0  0
    7.0528    9.1202    0.0000 C   0  0  0  0  0  0  0  0  0  0  0  0
    5.6262    8.6568    0.0000 C   0  0  0  0  0  0  0  0  0  0  0  0
    5.3142    7.1896    0.0000 N   0  0  0  0  0  0  0  0  0  0  0  0
    3.8876    6.7262    0.0000 C   0  0  0  0  0  0  0  0  0  0  0  0
    3.5756    5.2590    0.0000 C   0  0  0  0  0  0  0  0  0  0  0  0
    4.6902    4.2552    0.0000 C   0  0  0  0  0  0  0  0  0  0  0  0
    6.1169    4.7186    0.0000 C   0  0  0  0  0  0  0  0  0  0  0  0
    6.4288    6.1858    0.0000 C   0  0  0  0  0  0  0  0  0  0  0  0
    4.3782    2.7880    0.0000 N   0  0  0  0  0  0  0  0  0  0  0  0
    2.9516    2.3246    0.0000 C   0  0  0  0  0  0  0  0  0  0  0  0
    1.8370    3.3284    0.0000 O   0  0  0  0  0  0  0  0  0  0  0  0
    2.6396    0.8574    0.0000 C   0  0  0  0  0  0  0  0  0  0  0  0
    2.8483   -0.6280    0.0000 O   0  0  0  0  0  0  0  0  0  0  0  0
    1.2130    0.3940    0.0000 C   0  0  0  0  0  0  0  0  0  0  0  0
    0.0000    1.2760    0.0000 C   0  0  0  0  0  0  0  0  0  0  0  0
   -1.2130    0.3940    0.0000 C   0  0  0  0  0  0  0  0  0  0  0  0
   -0.7500   -1.0320    0.0000 C   0  0  0  0  0  0  0  0  0  0  0  0
   -2.2173   -1.3437    0.0000 F   0  0  0  0  0  0  0  0  0  0  0  0
   -0.5933   -2.5238    0.0000 F   0  0  0  0  0  0  0  0  0  0  0  0
    0.7500   -1.0320    0.0000 C   0  0  0  0  0  0  0  0  0  0  0  0
    4.1387    0.8049    0.0000 C   0  0  0  0  0  0  0  0  0  0  0  0
    4.8428   -0.5195    0.0000 C   0  0  0  0  0  0  0  0  0  0  0  0
    6.3419   -0.5720    0.0000 C   0  0  0  0  0  0  0  0  0  0  0  0
    7.1369    0.7000    0.0000 C   0  0  0  0  0  0  0  0  0  0  0  0
    6.4328    2.0245    0.0000 C   0  0  0  0  0  0  0  0  0  0  0  0
    4.9337    2.0769    0.0000 C   0  0  0  0  0  0  0  0  0  0  0  0
    8.1675    8.1164    0.0000 C   0  0  0  0  0  0  0  0  0  0  0  0
  1  2  1  0  0  0  0
  2  3  2  0  0  0  0
  3  4  1  0  0  0  0
  4  5  2  0  0  0  0
  5  6  1  0  0  0  0
  6  7  1  0  0  0  0
  7  8  1  0  0  0  0
  8  9  1  0  0  0  0
  9 10  1  0  0  0  0
 10 11  1  0  0  0  0
 11 12  1  0  0  0  0
 12 13  1  0  0  0  0
  8 13  1  0  0  0  0
 11 14  1  0  0  0  0
 14 15  1  0  0  0  0
 15 16  2  0  0  0  0
 15 17  1  0  0  0  0
 17 18  1  1  0  0  0
 17 19  1  0  0  0  0
 19 20  1  1  0  0  0
 20 21  1  0  0  0  0
 21 22  1  0  0  0  0
 22 23  1  0  0  0  0
 22 24  1  0  0  0  0
 22 25  1  0  0  0  0
 19 25  1  0  0  0  0
 17 26  1  0  0  0  0
 26 27  2  0  0  0  0
 27 28  1  0  0  0  0
 28 29  2  0  0  0  0
 29 30  1  0  0  0  0
 30 31  2  0  0  0  0
 26 31  1  0  0  0  0
  6 32  2  0  0  0  0
  2 32  1  0  0  0  0
M  END
> <chemblId>
CHEMBL146567

> <bioactivity__type>
Ki

> <units>
nM

> <value>
0.88

$$$$

  CDK     11301514152D 0   0.00000     0.00000     0

 31 34  0  0  0  0              1 V2000 
    2.8483   -0.6280    0.0000 O   0  0  0  0  0  0  0  0  0  0  0  0
    2.6396    0.8574    0.0000 C   0  0  0  0  0  0  0  0  0  0  0  0
    1.2130    0.3940    0.0000 C   0  0  0  0  0  0  0  0  0  0  0  0
    0.0000    1.2760    0.0000 C   0  0  0  0  0  0  0  0  0  0  0  0
   -1.2130    0.3940    0.0000 C   0  0  0  0  0  0  0  0  0  0  0  0
   -0.7500   -1.0320    0.0000 C   0  0  0  0  0  0  0  0  0  0  0  0
   -2.2173   -1.3437    0.0000 F   0  0  0  0  0  0  0  0  0  0  0  0
   -0.5933   -2.5238    0.0000 F   0  0  0  0  0  0  0  0  0  0  0  0
    0.7500   -1.0320    0.0000 C   0  0  0  0  0  0  0  0  0  0  0  0
    2.9516    2.3246    0.0000 C   0  0  0  0  0  0  0  0  0  0  0  0
    1.8370    3.3284    0.0000 O   0  0  0  0  0  0  0  0  0  0  0  0
    4.3782    2.7880    0.0000 N   0  0  0  0  0  0  0  0  0  0  0  0
    4.6902    4.2552    0.0000 C   0  0  0  0  0  0  0  0  0  0  0  0
    6.1169    4.7186    0.0000 C   0  0  0  0  0  0  0  0  0  0  0  0
    6.4288    6.1858    0.0000 C   0  0  0  0  0  0  0  0  0  0  0  0
    5.3142    7.1896    0.0000 N   0  0  0  0  0  0  0  0  0  0  0  0
    5.6262    8.6568    0.0000 C   0  0  0  0  0  0  0  0  0  0  0  0
    7.0528    9.1202    0.0000 C   0  0  0  0  0  0  0  0  0  0  0  0
    8.1675    8.1164    0.0000 C   0  0  0  0  0  0  0  0  0  0  0  0
    9.5941    8.5798    0.0000 C   0  0  0  0  0  0  0  0  0  0  0  0
    9.9061   10.0470    0.0000 C   0  0  0  0  0  0  0  0  0  0  0  0
    8.7914   11.0508    0.0000 C   0  0  0  0  0  0  0  0  0  0  0  0
    7.3648   10.5874    0.0000 N   0  0  0  0  0  0  0  0  0  0  0  0
    3.8876    6.7262    0.0000 C   0  0  0  0  0  0  0  0  0  0  0  0
    3.5756    5.2590    0.0000 C   0  0  0  0  0  0  0  0  0  0  0  0
    4.1387    0.8049    0.0000 C   0  0  0  0  0  0  0  0  0  0  0  0
    4.8428   -0.5195    0.0000 C   0  0  0  0  0  0  0  0  0  0  0  0
    6.3419   -0.5720    0.0000 C   0  0  0  0  0  0  0  0  0  0  0  0
    7.1369    0.7000    0.0000 C   0  0  0  0  0  0  0  0  0  0  0  0
    6.4328    2.0245    0.0000 C   0  0  0  0  0  0  0  0  0  0  0  0
    4.9337    2.0769    0.0000 C   0  0  0  0  0  0  0  0  0  0  0  0
  2  1  1  1  0  0  0
  2  3  1  0  0  0  0
  3  4  1  1  0  0  0
  4  5  1  0  0  0  0
  5  6  1  0  0  0  0
  6  7  1  0  0  0  0
  6  8  1  0  0  0  0
  6  9  1  0  0  0  0
  3  9  1  0  0  0  0
  2 10  1  0  0  0  0
 10 11  2  0  0  0  0
 10 12  1  0  0  0  0
 12 13  1  0  0  0  0
 13 14  1  0  0  0  0
 14 15  1  0  0  0  0
 15 16  1  0  0  0  0
 16 17  1  0  0  0  0
 17 18  1  0  0  0  0
 18 19  2  0  0  0  0
 19 20  1  0  0  0  0
 20 21  2  0  0  0  0
 21 22  1  0  0  0  0
 22 23  2  0  0  0  0
 18 23  1  0  0  0  0
 16 24  1  0  0  0  0
 24 25  1  0  0  0  0
 13 25  1  0  0  0  0
  2 26  1  0  0  0  0
 26 27  2  0  0  0  0
 27 28  1  0  0  0  0
 28 29  2  0  0  0  0
 29 30  1  0  0  0  0
 30 31  2  0  0  0  0
 26 31  1  0  0  0  0
M  END
> <chemblId>
CHEMBL147105

> <bioactivity__type>
Ki

> <units>
nM

> <value>
15.0

$$$$

  CDK     11301514152D 0   0.00000     0.00000     0

 33 36  0  0  0  0              1 V2000 
   12.1353    8.0394    0.0000 O   0  0  0  0  0  0  0  0  0  0  0  0
   10.7087    7.5760    0.0000 C   0  0  0  0  0  0  0  0  0  0  0  0
    9.5941    8.5798    0.0000 C   0  0  0  0  0  0  0  0  0  0  0  0
    9.9061   10.0470    0.0000 C   0  0  0  0  0  0  0  0  0  0  0  0
    8.7914   11.0508    0.0000 C   0  0  0  0  0  0  0  0  0  0  0  0
    7.3648   10.5874    0.0000 C   0  0  0  0  0  0  0  0  0  0  0  0
    7.0528    9.1202    0.0000 C   0  0  0  0  0  0  0  0  0  0  0  0
    5.6262    8.6568    0.0000 C   0  0  0  0  0  0  0  0  0  0  0  0
    5.3142    7.1896    0.0000 N   0  0  0  0  0  0  0  0  0  0  0  0
    3.8876    6.7262    0.0000 C   0  0  0  0  0  0  0  0  0  0  0  0
    3.5756    5.2590    0.0000 C   0  0  0  0  0  0  0  0  0  0  0  0
    4.6902    4.2552    0.0000 C   0  0  0  0  0  0  0  0  0  0  0  0
    6.1169    4.7186    0.0000 C   0  0  0  0  0  0  0  0  0  0  0  0
    6.4288    6.1858    0.0000 C   0  0  0  0  0  0  0  0  0  0  0  0
    4.3782    2.7880    0.0000 N   0  0  0  0  0  0  0  0  0  0  0  0
    2.9516    2.3246    0.0000 C   0  0  0  0  0  0  0  0  0  0  0  0
    1.8370    3.3284    0.0000 O   0  0  0  0  0  0  0  0  0  0  0  0
    2.6396    0.8574    0.0000 C   0  0  0  0  0  0  0  0  0  0  0  0
    2.8483   -0.6280    0.0000 O   0  0  0  0  0  0  0  0  0  0  0  0
    1.2130    0.3940    0.0000 C   0  0  0  0  0  0  0  0  0  0  0  0
    0.0000    1.2760    0.0000 C   0  0  0  0  0  0  0  0  0  0  0  0
   -1.2130    0.3940    0.0000 C   0  0  0  0  0  0  0  0  0  0  0  0
   -0.7500   -1.0320    0.0000 C   0  0  0  0  0  0  0  0  0  0  0  0
   -2.2173   -1.3437    0.0000 F   0  0  0  0  0  0  0  0  0  0  0  0
   -0.5933   -2.5238    0.0000 F   0  0  0  0  0  0  0  0  0  0  0  0
    0.7500   -1.0320    0.0000 C   0  0  0  0  0  0  0  0  0  0  0  0
    4.1387    0.8049    0.0000 C   0  0  0  0  0  0  0  0  0  0  0  0
    4.8428   -0.5195    0.0000 C   0  0  0  0  0  0  0  0  0  0  0  0
    6.3419   -0.5720    0.0000 C   0  0  0  0  0  0  0  0  0  0  0  0
    7.1369    0.7000    0.0000 C   0  0  0  0  0  0  0  0  0  0  0  0
    6.4328    2.0245    0.0000 C   0  0  0  0  0  0  0  0  0  0  0  0
    4.9337    2.0769    0.0000 C   0  0  0  0  0  0  0  0  0  0  0  0
    8.1675    8.1164    0.0000 C   0  0  0  0  0  0  0  0  0  0  0  0
  1  2  1  0  0  0  0
  2  3  1  0  0  0  0
  3  4  2  0  0  0  0
  4  5  1  0  0  0  0
  5  6  2  0  0  0  0
  6  7  1  0  0  0  0
  7  8  1  0  0  0  0
  8  9  1  0  0  0  0
  9 10  1  0  0  0  0
 10 11  1  0  0  0  0
 11 12  1  0  0  0  0
 12 13  1  0  0  0  0
 13 14  1  0  0  0  0
  9 14  1  0  0  0  0
 12 15  1  0  0  0  0
 15 16  1  0  0  0  0
 16 17  2  0  0  0  0
 16 18  1  0  0  0  0
 18 19  1  1  0  0  0
 18 20  1  0  0  0  0
 20 21  1  1  0  0  0
 21 22  1  0  0  0  0
 22 23  1  0  0  0  0
 23 24  1  0  0  0  0
 23 25  1  0  0  0  0
 23 26  1  0  0  0  0
 20 26  1  0  0  0  0
 18 27  1  0  0  0  0
 27 28  2  0  0  0  0
 28 29  1  0  0  0  0
 29 30  2  0  0  0  0
 30 31  1  0  0  0  0
 31 32  2  0  0  0  0
 27 32  1  0  0  0  0
  7 33  2  0  0  0  0
  3 33  1  0  0  0  0
M  END
> <chemblId>
CHEMBL147554

> <bioactivity__type>
Ki

> <units>
nM

> <value>
17.0

$$$$

  CDK     11301514152D 0   0.00000     0.00000     0

 32 35  0  0  0  0              1 V2000 
    2.8483   -0.6280    0.0000 O   0  0  0  0  0  0  0  0  0  0  0  0
    2.6396    0.8574    0.0000 C   0  0  0  0  0  0  0  0  0  0  0  0
    1.2130    0.3940    0.0000 C   0  0  0  0  0  0  0  0  0  0  0  0
    0.0000    1.2760    0.0000 C   0  0  0  0  0  0  0  0  0  0  0  0
   -1.2130    0.3940    0.0000 C   0  0  0  0  0  0  0  0  0  0  0  0
   -0.7500   -1.0320    0.0000 C   0  0  0  0  0  0  0  0  0  0  0  0
   -2.2173   -1.3437    0.0000 F   0  0  0  0  0  0  0  0  0  0  0  0
   -0.5933   -2.5238    0.0000 F   0  0  0  0  0  0  0  0  0  0  0  0
    0.7500   -1.0320    0.0000 C   0  0  0  0  0  0  0  0  0  0  0  0
    2.9516    2.3246    0.0000 C   0  0  0  0  0  0  0  0  0  0  0  0
    1.8370    3.3284    0.0000 O   0  0  0  0  0  0  0  0  0  0  0  0
    4.3782    2.7880    0.0000 N   0  0  0  0  0  0  0  0  0  0  0  0
    4.6902    4.2552    0.0000 C   0  0  0  0  0  0  0  0  0  0  0  0
    6.1169    4.7186    0.0000 C   0  0  0  0  0  0  0  0  0  0  0  0
    6.4288    6.1858    0.0000 C   0  0  0  0  0  0  0  0  0  0  0  0
    5.3142    7.1896    0.0000 N   0  0  0  0  0  0  0  0  0  0  0  0
    5.6262    8.6568    0.0000 C   0  0  0  0  0  0  0  0  0  0  0  0
    7.0528    9.1202    0.0000 C   0  0  0  0  0  0  0  0  0  0  0  0
    8.1675    8.1164    0.0000 C   0  0  0  0  0  0  0  0  0  0  0  0
    9.5941    8.5798    0.0000 C   0  0  0  0  0  0  0  0  0  0  0  0
    9.9061   10.0470    0.0000 C   0  0  0  0  0  0  0  0  0  0  0  0
    8.7914   11.0508    0.0000 C   0  0  0  0  0  0  0  0  0  0  0  0
    9.1034   12.5180    0.0000 F   0  0  0  0  0  0  0  0  0  0  0  0
    7.3648   10.5874    0.0000 C   0  0  0  0  0  0  0  0  0  0  0  0
    3.8876    6.7262    0.0000 C   0  0  0  0  0  0  0  0  0  0  0  0
    3.5756    5.2590    0.0000 C   0  0  0  0  0  0  0  0  0  0  0  0
    4.1387    0.8049    0.0000 C   0  0  0  0  0  0  0  0  0  0  0  0
    4.8428   -0.5195    0.0000 C   0  0  0  0  0  0  0  0  0  0  0  0
    6.3419   -0.5720    0.0000 C   0  0  0  0  0  0  0  0  0  0  0  0
    7.1369    0.7000    0.0000 C   0  0  0  0  0  0  0  0  0  0  0  0
    6.4328    2.0245    0.0000 C   0  0  0  0  0  0  0  0  0  0  0  0
    4.9337    2.0769    0.0000 C   0  0  0  0  0  0  0  0  0  0  0  0
  2  1  1  1  0  0  0
  2  3  1  0  0  0  0
  3  4  1  1  0  0  0
  4  5  1  0  0  0  0
  5  6  1  0  0  0  0
  6  7  1  0  0  0  0
  6  8  1  0  0  0  0
  6  9  1  0  0  0  0
  3  9  1  0  0  0  0
  2 10  1  0  0  0  0
 10 11  2  0  0  0  0
 10 12  1  0  0  0  0
 12 13  1  0  0  0  0
 13 14  1  0  0  0  0
 14 15  1  0  0  0  0
 15 16  1  0  0  0  0
 16 17  1  0  0  0  0
 17 18  1  0  0  0  0
 18 19  2  0  0  0  0
 19 20  1  0  0  0  0
 20 21  2  0  0  0  0
 21 22  1  0  0  0  0
 22 23  1  0  0  0  0
 22 24  2  0  0  0  0
 18 24  1  0  0  0  0
 16 25  1  0  0  0  0
 25 26  1  0  0  0  0
 13 26  1  0  0  0  0
  2 27  1  0  0  0  0
 27 28  2  0  0  0  0
 28 29  1  0  0  0  0
 29 30  2  0  0  0  0
 30 31  1  0  0  0  0
 31 32  2  0  0  0  0
 27 32  1  0  0  0  0
M  END
> <chemblId>
CHEMBL147611

> <bioactivity__type>
Ki

> <units>
nM

> <value>
2.5

$$$$

  CDK     11301514152D 0   0.00000     0.00000     0

 31 34  0  0  0  0              1 V2000 
    2.8483   -0.6280    0.0000 O   0  0  0  0  0  0  0  0  0  0  0  0
    2.6396    0.8574    0.0000 C   0  0  0  0  0  0  0  0  0  0  0  0
    1.2130    0.3940    0.0000 C   0  0  0  0  0  0  0  0  0  0  0  0
    0.0000    1.2760    0.0000 C   0  0  0  0  0  0  0  0  0  0  0  0
   -1.2130    0.3940    0.0000 C   0  0  0  0  0  0  0  0  0  0  0  0
   -0.7500   -1.0320    0.0000 C   0  0  0  0  0  0  0  0  0  0  0  0
   -2.2173   -1.3437    0.0000 F   0  0  0  0  0  0  0  0  0  0  0  0
   -0.5933   -2.5238    0.0000 F   0  0  0  0  0  0  0  0  0  0  0  0
    0.7500   -1.0320    0.0000 C   0  0  0  0  0  0  0  0  0  0  0  0
    2.9516    2.3246    0.0000 C   0  0  0  0  0  0  0  0  0  0  0  0
    1.8370    3.3284    0.0000 O   0  0  0  0  0  0  0  0  0  0  0  0
    4.3782    2.7880    0.0000 N   0  0  0  0  0  0  0  0  0  0  0  0
    4.6902    4.2552    0.0000 C   0  0  0  0  0  0  0  0  0  0  0  0
    6.1169    4.7186    0.0000 C   0  0  0  0  0  0  0  0  0  0  0  0
    6.4288    6.1858    0.0000 C   0  0  0  0  0  0  0  0  0  0  0  0
    5.3142    7.1896    0.0000 N   0  0  0  0  0  0  0  0  0  0  0  0
    5.6262    8.6568    0.0000 C   0  0  0  0  0  0  0  0  0  0  0  0
    7.0528    9.1202    0.0000 C   0  0  0  0  0  0  0  0  0  0  0  0
    8.1675    8.1164    0.0000 C   0  0  0  0  0  0  0  0  0  0  0  0
    9.5941    8.5798    0.0000 C   0  0  0  0  0  0  0  0  0  0  0  0
    9.9061   10.0470    0.0000 C   0  0  0  0  0  0  0  0  0  0  0  0
    8.7914   11.0508    0.0000 C   0  0  0  0  0  0  0  0  0  0  0  0
    7.3648   10.5874    0.0000 C   0  0  0  0  0  0  0  0  0  0  0  0
    3.8876    6.7262    0.0000 C   0  0  0  0  0  0  0  0  0  0  0  0
    3.5756    5.2590    0.0000 C   0  0  0  0  0  0  0  0  0  0  0  0
    4.1387    0.8049    0.0000 C   0  0  0  0  0  0  0  0  0  0  0  0
    4.8428   -0.5195    0.0000 C   0  0  0  0  0  0  0  0  0  0  0  0
    6.3419   -0.5720    0.0000 C   0  0  0  0  0  0  0  0  0  0  0  0
    7.1369    0.7000    0.0000 C   0  0  0  0  0  0  0  0  0  0  0  0
    6.4328    2.0245    0.0000 C   0  0  0  0  0  0  0  0  0  0  0  0
    4.9337    2.0769    0.0000 C   0  0  0  0  0  0  0  0  0  0  0  0
  2  1  1  1  0  0  0
  2  3  1  0  0  0  0
  3  4  1  1  0  0  0
  4  5  1  0  0  0  0
  5  6  1  0  0  0  0
  6  7  1  0  0  0  0
  6  8  1  0  0  0  0
  6  9  1  0  0  0  0
  3  9  1  0  0  0  0
  2 10  1  0  0  0  0
 10 11  2  0  0  0  0
 10 12  1  0  0  0  0
 12 13  1  0  0  0  0
 13 14  1  0  0  0  0
 14 15  1  0  0  0  0
 15 16  1  0  0  0  0
 16 17  1  0  0  0  0
 17 18  1  0  0  0  0
 18 19  2  0  0  0  0
 19 20  1  0  0  0  0
 20 21  2  0  0  0  0
 21 22  1  0  0  0  0
 22 23  2  0  0  0  0
 18 23  1  0  0  0  0
 16 24  1  0  0  0  0
 24 25  1  0  0  0  0
 13 25  1  0  0  0  0
  2 26  1  0  0  0  0
 26 27  2  0  0  0  0
 27 28  1  0  0  0  0
 28 29  2  0  0  0  0
 29 30  1  0  0  0  0
 30 31  2  0  0  0  0
 26 31  1  0  0  0  0
M  END
> <chemblId>
CHEMBL147653

> <bioactivity__type>
Ki

> <units>
nM

> <value>
2.4

$$$$

  CDK     11301514152D 0   0.00000     0.00000     0

 28 31  0  0  0  0              1 V2000 
    2.4298   -0.8077    0.0000 O   0  0  0  0  0  0  0  0  0  0  0  0
    2.2145    0.6767    0.0000 C   0  0  0  0  0  0  0  0  0  0  0  0
    0.7900    0.2070    0.0000 C   0  0  0  0  0  0  0  0  0  0  0  0
   -0.4270    1.0830    0.0000 C   0  0  0  0  0  0  0  0  0  0  0  0
   -1.6510    0.1820    0.0000 C   0  0  0  0  0  0  0  0  0  0  0  0
   -1.1480   -1.2250    0.0000 C   0  0  0  0  0  0  0  0  0  0  0  0
    0.3360   -1.2110    0.0000 C   0  0  0  0  0  0  0  0  0  0  0  0
    2.5200    2.1453    0.0000 C   0  0  0  0  0  0  0  0  0  0  0  0
    1.4009    3.1441    0.0000 O   0  0  0  0  0  0  0  0  0  0  0  0
    3.9446    2.6151    0.0000 N   0  0  0  0  0  0  0  0  0  0  0  0
    4.2500    4.0836    0.0000 C   0  0  0  0  0  0  0  0  0  0  0  0
    5.6746    4.5534    0.0000 C   0  0  0  0  0  0  0  0  0  0  0  0
    5.9800    6.0219    0.0000 C   0  0  0  0  0  0  0  0  0  0  0  0
    4.8609    7.0208    0.0000 N   0  0  0  0  0  0  0  0  0  0  0  0
    5.1664    8.4893    0.0000 C   0  0  0  0  0  0  0  0  0  0  0  0
    6.5910    8.9591    0.0000 C   0  0  0  0  0  0  0  0  0  0  0  0
    7.8083    8.0827    0.0000 C   0  0  0  0  0  0  0  0  0  0  0  0
    9.0180    8.9697    0.0000 O   0  0  0  0  0  0  0  0  0  0  0  0
    8.5482   10.3942    0.0000 C   0  0  0  0  0  0  0  0  0  0  0  0
    7.0482   10.3877    0.0000 C   0  0  0  0  0  0  0  0  0  0  0  0
    3.4364    6.5510    0.0000 C   0  0  0  0  0  0  0  0  0  0  0  0
    3.1309    5.0825    0.0000 C   0  0  0  0  0  0  0  0  0  0  0  0
    3.7138    0.6309    0.0000 C   0  0  0  0  0  0  0  0  0  0  0  0
    4.4238   -0.6904    0.0000 C   0  0  0  0  0  0  0  0  0  0  0  0
    5.9231   -0.7362    0.0000 C   0  0  0  0  0  0  0  0  0  0  0  0
    6.7124    0.5393    0.0000 C   0  0  0  0  0  0  0  0  0  0  0  0
    6.0025    1.8607    0.0000 C   0  0  0  0  0  0  0  0  0  0  0  0
    4.5032    1.9065    0.0000 C   0  0  0  0  0  0  0  0  0  0  0  0
  1  2  1  0  0  0  0
  2  3  1  0  0  0  0
  3  4  1  0  0  0  0
  4  5  1  0  0  0  0
  5  6  1  0  0  0  0
  6  7  1  0  0  0  0
  3  7  1  0  0  0  0
  2  8  1  0  0  0  0
  8  9  2  0  0  0  0
  8 10  1  0  0  0  0
 10 11  1  0  0  0  0
 11 12  1  0  0  0  0
 12 13  1  0  0  0  0
 13 14  1  0  0  0  0
 14 15  1  0  0  0  0
 15 16  1  0  0  0  0
 16 17  2  0  0  0  0
 17 18  1  0  0  0  0
 18 19  1  0  0  0  0
 19 20  2  0  0  0  0
 16 20  1  0  0  0  0
 14 21  1  0  0  0  0
 21 22  1  0  0  0  0
 11 22  1  0  0  0  0
  2 23  1  0  0  0  0
 23 24  2  0  0  0  0
 24 25  1  0  0  0  0
 25 26  2  0  0  0  0
 26 27  1  0  0  0  0
 27 28  2  0  0  0  0
 23 28  1  0  0  0  0
M  END
> <chemblId>
CHEMBL147672

> <bioactivity__type>
Ki

> <units>
nM

> <value>
140.0

$$$$

  CDK     11301514152D 0   0.00000     0.00000     0

 30 33  0  0  0  0              1 V2000 
    2.8483   -0.6280    0.0000 O   0  0  0  0  0  0  0  0  0  0  0  0
    2.6396    0.8574    0.0000 C   0  0  0  0  0  0  0  0  0  0  0  0
    1.2130    0.3940    0.0000 C   0  0  0  0  0  0  0  0  0  0  0  0
    0.0000    1.2760    0.0000 C   0  0  0  0  0  0  0  0  0  0  0  0
   -1.2130    0.3940    0.0000 C   0  0  0  0  0  0  0  0  0  0  0  0
   -0.7500   -1.0320    0.0000 C   0  0  0  0  0  0  0  0  0  0  0  0
   -2.2173   -1.3437    0.0000 F   0  0  0  0  0  0  0  0  0  0  0  0
   -0.5933   -2.5238    0.0000 F   0  0  0  0  0  0  0  0  0  0  0  0
    0.7500   -1.0320    0.0000 C   0  0  0  0  0  0  0  0  0  0  0  0
    2.9516    2.3246    0.0000 C   0  0  0  0  0  0  0  0  0  0  0  0
    1.8370    3.3284    0.0000 O   0  0  0  0  0  0  0  0  0  0  0  0
    4.3782    2.7880    0.0000 N   0  0  0  0  0  0  0  0  0  0  0  0
    4.6902    4.2552    0.0000 C   0  0  0  0  0  0  0  0  0  0  0  0
    6.1169    4.7186    0.0000 C   0  0  0  0  0  0  0  0  0  0  0  0
    6.4288    6.1858    0.0000 C   0  0  0  0  0  0  0  0  0  0  0  0
    5.3142    7.1896    0.0000 N   0  0  0  0  0  0  0  0  0  0  0  0
    5.6262    8.6568    0.0000 C   0  0  0  0  0  0  0  0  0  0  0  0
    7.0528    9.1202    0.0000 C   0  0  0  0  0  0  0  0  0  0  0  0
    8.2663    8.2384    0.0000 C   0  0  0  0  0  0  0  0  0  0  0  0
    9.4799    9.1200    0.0000 O   0  0  0  0  0  0  0  0  0  0  0  0
    9.0165   10.5466    0.0000 C   0  0  0  0  0  0  0  0  0  0  0  0
    7.5165   10.5467    0.0000 C   0  0  0  0  0  0  0  0  0  0  0  0
    3.8876    6.7262    0.0000 C   0  0  0  0  0  0  0  0  0  0  0  0
    3.5756    5.2590    0.0000 C   0  0  0  0  0  0  0  0  0  0  0  0
    4.1387    0.8049    0.0000 C   0  0  0  0  0  0  0  0  0  0  0  0
    4.8428   -0.5195    0.0000 C   0  0  0  0  0  0  0  0  0  0  0  0
    6.3419   -0.5720    0.0000 C   0  0  0  0  0  0  0  0  0  0  0  0
    7.1369    0.7000    0.0000 C   0  0  0  0  0  0  0  0  0  0  0  0
    6.4328    2.0245    0.0000 C   0  0  0  0  0  0  0  0  0  0  0  0
    4.9337    2.0769    0.0000 C   0  0  0  0  0  0  0  0  0  0  0  0
  2  1  1  1  0  0  0
  2  3  1  0  0  0  0
  3  4  1  1  0  0  0
  4  5  1  0  0  0  0
  5  6  1  0  0  0  0
  6  7  1  0  0  0  0
  6  8  1  0  0  0  0
  6  9  1  0  0  0  0
  3  9  1  0  0  0  0
  2 10  1  0  0  0  0
 10 11  2  0  0  0  0
 10 12  1  0  0  0  0
 12 13  1  0  0  0  0
 13 14  1  0  0  0  0
 14 15  1  0  0  0  0
 15 16  1  0  0  0  0
 16 17  1  0  0  0  0
 17 18  1  0  0  0  0
 18 19  2  0  0  0  0
 19 20  1  0  0  0  0
 20 21  1  0  0  0  0
 21 22  2  0  0  0  0
 18 22  1  0  0  0  0
 16 23  1  0  0  0  0
 23 24  1  0  0  0  0
 13 24  1  0  0  0  0
  2 25  1  0  0  0  0
 25 26  2  0  0  0  0
 26 27  1  0  0  0  0
 27 28  2  0  0  0  0
 28 29  1  0  0  0  0
 29 30  2  0  0  0  0
 25 30  1  0  0  0  0
M  END
> <chemblId>
CHEMBL147695

> <bioactivity__type>
Ki

> <units>
nM

> <value>
72.0

$$$$

  CDK     11301514152D 0   0.00000     0.00000     0

 32 35  0  0  0  0              1 V2000 
   10.7087    7.5760    0.0000 C   0  0  0  0  0  0  0  0  0  0  0  0
    9.5941    8.5798    0.0000 C   0  0  0  0  0  0  0  0  0  0  0  0
    9.9061   10.0470    0.0000 C   0  0  0  0  0  0  0  0  0  0  0  0
    8.7914   11.0508    0.0000 C   0  0  0  0  0  0  0  0  0  0  0  0
    7.3648   10.5874    0.0000 C   0  0  0  0  0  0  0  0  0  0  0  0
    7.0528    9.1202    0.0000 C   0  0  0  0  0  0  0  0  0  0  0  0
    5.6262    8.6568    0.0000 C   0  0  0  0  0  0  0  0  0  0  0  0
    5.3142    7.1896    0.0000 N   0  0  0  0  0  0  0  0  0  0  0  0
    3.8876    6.7262    0.0000 C   0  0  0  0  0  0  0  0  0  0  0  0
    3.5756    5.2590    0.0000 C   0  0  0  0  0  0  0  0  0  0  0  0
    4.6902    4.2552    0.0000 C   0  0  0  0  0  0  0  0  0  0  0  0
    6.1169    4.7186    0.0000 C   0  0  0  0  0  0  0  0  0  0  0  0
    6.4288    6.1858    0.0000 C   0  0  0  0  0  0  0  0  0  0  0  0
    4.3782    2.7880    0.0000 N   0  0  0  0  0  0  0  0  0  0  0  0
    2.9516    2.3246    0.0000 C   0  0  0  0  0  0  0  0  0  0  0  0
    1.8370    3.3284    0.0000 O   0  0  0  0  0  0  0  0  0  0  0  0
    2.6396    0.8574    0.0000 C   0  0  0  0  0  0  0  0  0  0  0  0
    2.8483   -0.6280    0.0000 O   0  0  0  0  0  0  0  0  0  0  0  0
    1.2130    0.3940    0.0000 C   0  0  0  0  0  0  0  0  0  0  0  0
    0.0000    1.2760    0.0000 C   0  0  0  0  0  0  0  0  0  0  0  0
   -1.2130    0.3940    0.0000 C   0  0  0  0  0  0  0  0  0  0  0  0
   -0.7500   -1.0320    0.0000 C   0  0  0  0  0  0  0  0  0  0  0  0
   -2.2173   -1.3437    0.0000 F   0  0  0  0  0  0  0  0  0  0  0  0
   -0.5933   -2.5238    0.0000 F   0  0  0  0  0  0  0  0  0  0  0  0
    0.7500   -1.0320    0.0000 C   0  0  0  0  0  0  0  0  0  0  0  0
    4.1387    0.8049    0.0000 C   0  0  0  0  0  0  0  0  0  0  0  0
    4.8428   -0.5195    0.0000 C   0  0  0  0  0  0  0  0  0  0  0  0
    6.3419   -0.5720    0.0000 C   0  0  0  0  0  0  0  0  0  0  0  0
    7.1369    0.7000    0.0000 C   0  0  0  0  0  0  0  0  0  0  0  0
    6.4328    2.0245    0.0000 C   0  0  0  0  0  0  0  0  0  0  0  0
    4.9337    2.0769    0.0000 C   0  0  0  0  0  0  0  0  0  0  0  0
    8.1675    8.1164    0.0000 N   0  0  0  0  0  0  0  0  0  0  0  0
  1  2  1  0  0  0  0
  2  3  2  0  0  0  0
  3  4  1  0  0  0  0
  4  5  2  0  0  0  0
  5  6  1  0  0  0  0
  6  7  1  0  0  0  0
  7  8  1  0  0  0  0
  8  9  1  0  0  0  0
  9 10  1  0  0  0  0
 10 11  1  0  0  0  0
 11 12  1  0  0  0  0
 12 13  1  0  0  0  0
  8 13  1  0  0  0  0
 11 14  1  0  0  0  0
 14 15  1  0  0  0  0
 15 16  2  0  0  0  0
 15 17  1  0  0  0  0
 17 18  1  1  0  0  0
 17 19  1  0  0  0  0
 19 20  1  1  0  0  0
 20 21  1  0  0  0  0
 21 22  1  0  0  0  0
 22 23  1  0  0  0  0
 22 24  1  0  0  0  0
 22 25  1  0  0  0  0
 19 25  1  0  0  0  0
 17 26  1  0  0  0  0
 26 27  2  0  0  0  0
 27 28  1  0  0  0  0
 28 29  2  0  0  0  0
 29 30  1  0  0  0  0
 30 31  2  0  0  0  0
 26 31  1  0  0  0  0
  6 32  2  0  0  0  0
  2 32  1  0  0  0  0
M  END
> <chemblId>
CHEMBL147778

> <bioactivity__type>
Ki

> <units>
nM

> <value>
26.0

$$$$

  CDK     11301514152D 0   0.00000     0.00000     0

 30 33  0  0  0  0              1 V2000 
    2.4298   -0.8077    0.0000 O   0  0  0  0  0  0  0  0  0  0  0  0
    2.2145    0.6767    0.0000 C   0  0  0  0  0  0  0  0  0  0  0  0
    0.7900    0.2070    0.0000 C   0  0  0  0  0  0  0  0  0  0  0  0
   -0.4270    1.0830    0.0000 C   0  0  0  0  0  0  0  0  0  0  0  0
   -1.6510    0.1820    0.0000 C   0  0  0  0  0  0  0  0  0  0  0  0
   -1.1480   -1.2250    0.0000 C   0  0  0  0  0  0  0  0  0  0  0  0
    0.3360   -1.2110    0.0000 C   0  0  0  0  0  0  0  0  0  0  0  0
    2.5200    2.1453    0.0000 C   0  0  0  0  0  0  0  0  0  0  0  0
    1.4009    3.1441    0.0000 O   0  0  0  0  0  0  0  0  0  0  0  0
    3.9446    2.6151    0.0000 N   0  0  0  0  0  0  0  0  0  0  0  0
    4.2500    4.0836    0.0000 C   0  0  0  0  0  0  0  0  0  0  0  0
    5.6746    4.5534    0.0000 C   0  0  0  0  0  0  0  0  0  0  0  0
    5.9800    6.0219    0.0000 C   0  0  0  0  0  0  0  0  0  0  0  0
    4.8609    7.0208    0.0000 N   0  0  0  0  0  0  0  0  0  0  0  0
    5.1664    8.4893    0.0000 C   0  0  0  0  0  0  0  0  0  0  0  0
    6.5910    8.9591    0.0000 C   0  0  0  0  0  0  0  0  0  0  0  0
    7.6323    7.8794    0.0000 C   0  0  0  0  0  0  0  0  0  0  0  0
    9.1256    8.0204    0.0000 C   0  0  0  0  0  0  0  0  0  0  0  0
    9.9465    9.2759    0.0000 C   0  0  0  0  0  0  0  0  0  0  0  0
    9.4768   10.7004    0.0000 C   0  0  0  0  0  0  0  0  0  0  0  0
    8.0701   11.2213    0.0000 C   0  0  0  0  0  0  0  0  0  0  0  0
    6.7858   10.4464    0.0000 C   0  0  0  0  0  0  0  0  0  0  0  0
    3.4364    6.5510    0.0000 C   0  0  0  0  0  0  0  0  0  0  0  0
    3.1309    5.0825    0.0000 C   0  0  0  0  0  0  0  0  0  0  0  0
    3.7138    0.6309    0.0000 C   0  0  0  0  0  0  0  0  0  0  0  0
    4.4238   -0.6904    0.0000 C   0  0  0  0  0  0  0  0  0  0  0  0
    5.9231   -0.7362    0.0000 C   0  0  0  0  0  0  0  0  0  0  0  0
    6.7124    0.5393    0.0000 C   0  0  0  0  0  0  0  0  0  0  0  0
    6.0025    1.8607    0.0000 C   0  0  0  0  0  0  0  0  0  0  0  0
    4.5032    1.9065    0.0000 C   0  0  0  0  0  0  0  0  0  0  0  0
  1  2  1  0  0  0  0
  2  3  1  0  0  0  0
  3  4  1  0  0  0  0
  4  5  1  0  0  0  0
  5  6  1  0  0  0  0
  6  7  1  0  0  0  0
  3  7  1  0  0  0  0
  2  8  1  0  0  0  0
  8  9  2  0  0  0  0
  8 10  1  0  0  0  0
 10 11  1  0  0  0  0
 11 12  1  0  0  0  0
 12 13  1  0  0  0  0
 13 14  1  0  0  0  0
 14 15  1  0  0  0  0
 15 16  1  0  0  0  0
 16 17  1  0  0  0  0
 17 18  1  0  0  0  0
 18 19  1  0  0  0  0
 19 20  1  0  0  0  0
 20 21  1  0  0  0  0
 21 22  1  0  0  0  0
 16 22  1  0  0  0  0
 14 23  1  0  0  0  0
 23 24  1  0  0  0  0
 11 24  1  0  0  0  0
  2 25  1  0  0  0  0
 25 26  2  0  0  0  0
 26 27  1  0  0  0  0
 27 28  2  0  0  0  0
 28 29  1  0  0  0  0
 29 30  2  0  0  0  0
 25 30  1  0  0  0  0
M  END
> <chemblId>
CHEMBL148129

> <bioactivity__type>
Ki

> <units>
nM

> <value>
200.0

$$$$

  CDK     11301514152D 0   0.00000     0.00000     0

 30 33  0  0  0  0              1 V2000 
    7.4046    6.4917    0.0000 C   0  0  0  0  0  0  0  0  0  0  0  0
    7.7100    7.9603    0.0000 C   0  0  0  0  0  0  0  0  0  0  0  0
    9.1346    8.4300    0.0000 C   0  0  0  0  0  0  0  0  0  0  0  0
    9.4400    9.8986    0.0000 C   0  0  0  0  0  0  0  0  0  0  0  0
    8.3210   10.8974    0.0000 C   0  0  0  0  0  0  0  0  0  0  0  0
    6.8964   10.4277    0.0000 C   0  0  0  0  0  0  0  0  0  0  0  0
    6.5910    8.9591    0.0000 C   0  0  0  0  0  0  0  0  0  0  0  0
    5.1664    8.4893    0.0000 C   0  0  0  0  0  0  0  0  0  0  0  0
    4.8609    7.0208    0.0000 N   0  0  0  0  0  0  0  0  0  0  0  0
    3.4364    6.5510    0.0000 C   0  0  0  0  0  0  0  0  0  0  0  0
    3.1309    5.0825    0.0000 C   0  0  0  0  0  0  0  0  0  0  0  0
    4.2500    4.0836    0.0000 C   0  0  0  0  0  0  0  0  0  0  0  0
    5.6746    4.5534    0.0000 C   0  0  0  0  0  0  0  0  0  0  0  0
    5.9800    6.0219    0.0000 C   0  0  0  0  0  0  0  0  0  0  0  0
    3.9446    2.6151    0.0000 N   0  0  0  0  0  0  0  0  0  0  0  0
    2.5200    2.1453    0.0000 C   0  0  0  0  0  0  0  0  0  0  0  0
    1.4009    3.1441    0.0000 O   0  0  0  0  0  0  0  0  0  0  0  0
    2.2145    0.6767    0.0000 C   0  0  0  0  0  0  0  0  0  0  0  0
    2.4298   -0.8077    0.0000 O   0  0  0  0  0  0  0  0  0  0  0  0
    0.7900    0.2070    0.0000 C   0  0  0  0  0  0  0  0  0  0  0  0
   -0.4270    1.0830    0.0000 C   0  0  0  0  0  0  0  0  0  0  0  0
   -1.6510    0.1820    0.0000 C   0  0  0  0  0  0  0  0  0  0  0  0
   -1.1480   -1.2250    0.0000 C   0  0  0  0  0  0  0  0  0  0  0  0
    0.3360   -1.2110    0.0000 C   0  0  0  0  0  0  0  0  0  0  0  0
    3.7138    0.6309    0.0000 C   0  0  0  0  0  0  0  0  0  0  0  0
    4.4238   -0.6904    0.0000 C   0  0  0  0  0  0  0  0  0  0  0  0
    5.9231   -0.7362    0.0000 C   0  0  0  0  0  0  0  0  0  0  0  0
    6.7124    0.5393    0.0000 C   0  0  0  0  0  0  0  0  0  0  0  0
    6.0025    1.8607    0.0000 C   0  0  0  0  0  0  0  0  0  0  0  0
    4.5032    1.9065    0.0000 C   0  0  0  0  0  0  0  0  0  0  0  0
  1  2  1  0  0  0  0
  2  3  2  0  0  0  0
  3  4  1  0  0  0  0
  4  5  2  0  0  0  0
  5  6  1  0  0  0  0
  6  7  2  0  0  0  0
  2  7  1  0  0  0  0
  7  8  1  0  0  0  0
  8  9  1  0  0  0  0
  9 10  1  0  0  0  0
 10 11  1  0  0  0  0
 11 12  1  0  0  0  0
 12 13  1  0  0  0  0
 13 14  1  0  0  0  0
  9 14  1  0  0  0  0
 12 15  1  0  0  0  0
 15 16  1  0  0  0  0
 16 17  2  0  0  0  0
 16 18  1  0  0  0  0
 18 19  1  0  0  0  0
 18 20  1  0  0  0  0
 20 21  1  0  0  0  0
 21 22  1  0  0  0  0
 22 23  1  0  0  0  0
 23 24  1  0  0  0  0
 20 24  1  0  0  0  0
 18 25  1  0  0  0  0
 25 26  2  0  0  0  0
 26 27  1  0  0  0  0
 27 28  2  0  0  0  0
 28 29  1  0  0  0  0
 29 30  2  0  0  0  0
 25 30  1  0  0  0  0
M  END
> <chemblId>
CHEMBL148310

> <bioactivity__type>
Ki

> <units>
nM

> <value>
1200.0

$$$$

  CDK     11301514152D 0   0.00000     0.00000     0

 29 32  0  0  0  0              1 V2000 
    2.4298   -0.8077    0.0000 O   0  0  0  0  0  0  0  0  0  0  0  0
    2.2145    0.6767    0.0000 C   0  0  0  0  0  0  0  0  0  0  0  0
    0.7900    0.2070    0.0000 C   0  0  0  0  0  0  0  0  0  0  0  0
   -0.4270    1.0830    0.0000 C   0  0  0  0  0  0  0  0  0  0  0  0
   -1.6510    0.1820    0.0000 C   0  0  0  0  0  0  0  0  0  0  0  0
   -1.1480   -1.2250    0.0000 C   0  0  0  0  0  0  0  0  0  0  0  0
    0.3360   -1.2110    0.0000 C   0  0  0  0  0  0  0  0  0  0  0  0
    2.5200    2.1453    0.0000 C   0  0  0  0  0  0  0  0  0  0  0  0
    1.4009    3.1441    0.0000 O   0  0  0  0  0  0  0  0  0  0  0  0
    3.9446    2.6151    0.0000 N   0  0  0  0  0  0  0  0  0  0  0  0
    4.2500    4.0836    0.0000 C   0  0  0  0  0  0  0  0  0  0  0  0
    5.6746    4.5534    0.0000 C   0  0  0  0  0  0  0  0  0  0  0  0
    5.9800    6.0219    0.0000 C   0  0  0  0  0  0  0  0  0  0  0  0
    4.8609    7.0208    0.0000 N   0  0  0  0  0  0  0  0  0  0  0  0
    5.1664    8.4893    0.0000 C   0  0  0  0  0  0  0  0  0  0  0  0
    6.5910    8.9591    0.0000 C   0  0  0  0  0  0  0  0  0  0  0  0
    7.7100    7.9603    0.0000 C   0  0  0  0  0  0  0  0  0  0  0  0
    9.1346    8.4300    0.0000 C   0  0  0  0  0  0  0  0  0  0  0  0
    9.4400    9.8986    0.0000 C   0  0  0  0  0  0  0  0  0  0  0  0
    8.3210   10.8974    0.0000 N   0  0  0  0  0  0  0  0  0  0  0  0
    6.8964   10.4277    0.0000 C   0  0  0  0  0  0  0  0  0  0  0  0
    3.4364    6.5510    0.0000 C   0  0  0  0  0  0  0  0  0  0  0  0
    3.1309    5.0825    0.0000 C   0  0  0  0  0  0  0  0  0  0  0  0
    3.7138    0.6309    0.0000 C   0  0  0  0  0  0  0  0  0  0  0  0
    4.4238   -0.6904    0.0000 C   0  0  0  0  0  0  0  0  0  0  0  0
    5.9231   -0.7362    0.0000 C   0  0  0  0  0  0  0  0  0  0  0  0
    6.7124    0.5393    0.0000 C   0  0  0  0  0  0  0  0  0  0  0  0
    6.0025    1.8607    0.0000 C   0  0  0  0  0  0  0  0  0  0  0  0
    4.5032    1.9065    0.0000 C   0  0  0  0  0  0  0  0  0  0  0  0
  1  2  1  0  0  0  0
  2  3  1  0  0  0  0
  3  4  1  0  0  0  0
  4  5  1  0  0  0  0
  5  6  1  0  0  0  0
  6  7  1  0  0  0  0
  3  7  1  0  0  0  0
  2  8  1  0  0  0  0
  8  9  2  0  0  0  0
  8 10  1  0  0  0  0
 10 11  1  0  0  0  0
 11 12  1  0  0  0  0
 12 13  1  0  0  0  0
 13 14  1  0  0  0  0
 14 15  1  0  0  0  0
 15 16  1  0  0  0  0
 16 17  2  0  0  0  0
 17 18  1  0  0  0  0
 18 19  2  0  0  0  0
 19 20  1  0  0  0  0
 20 21  2  0  0  0  0
 16 21  1  0  0  0  0
 14 22  1  0  0  0  0
 22 23  1  0  0  0  0
 11 23  1  0  0  0  0
  2 24  1  0  0  0  0
 24 25  2  0  0  0  0
 25 26  1  0  0  0  0
 26 27  2  0  0  0  0
 27 28  1  0  0  0  0
 28 29  2  0  0  0  0
 24 29  1  0  0  0  0
M  END
> <chemblId>
CHEMBL148328

> <bioactivity__type>
Ki

> <units>
nM

> <value>
470.0

$$$$

  CDK     11301514152D 0   0.00000     0.00000     0

 32 35  0  0  0  0              1 V2000 
   11.3327   10.5104    0.0000 N   0  0  0  0  0  0  0  0  0  0  0  0
    9.9061   10.0470    0.0000 C   0  0  0  0  0  0  0  0  0  0  0  0
    8.7914   11.0508    0.0000 C   0  0  0  0  0  0  0  0  0  0  0  0
    7.3648   10.5874    0.0000 C   0  0  0  0  0  0  0  0  0  0  0  0
    7.0528    9.1202    0.0000 C   0  0  0  0  0  0  0  0  0  0  0  0
    5.6262    8.6568    0.0000 C   0  0  0  0  0  0  0  0  0  0  0  0
    5.3142    7.1896    0.0000 N   0  0  0  0  0  0  0  0  0  0  0  0
    3.8876    6.7262    0.0000 C   0  0  0  0  0  0  0  0  0  0  0  0
    3.5756    5.2590    0.0000 C   0  0  0  0  0  0  0  0  0  0  0  0
    4.6902    4.2552    0.0000 C   0  0  0  0  0  0  0  0  0  0  0  0
    6.1169    4.7186    0.0000 C   0  0  0  0  0  0  0  0  0  0  0  0
    6.4288    6.1858    0.0000 C   0  0  0  0  0  0  0  0  0  0  0  0
    4.3782    2.7880    0.0000 N   0  0  0  0  0  0  0  0  0  0  0  0
    2.9516    2.3246    0.0000 C   0  0  0  0  0  0  0  0  0  0  0  0
    1.8370    3.3284    0.0000 O   0  0  0  0  0  0  0  0  0  0  0  0
    2.6396    0.8574    0.0000 C   0  0  0  0  0  0  0  0  0  0  0  0
    2.8483   -0.6280    0.0000 O   0  0  0  0  0  0  0  0  0  0  0  0
    1.2130    0.3940    0.0000 C   0  0  0  0  0  0  0  0  0  0  0  0
    0.0000    1.2760    0.0000 C   0  0  0  0  0  0  0  0  0  0  0  0
   -1.2130    0.3940    0.0000 C   0  0  0  0  0  0  0  0  0  0  0  0
   -0.7500   -1.0320    0.0000 C   0  0  0  0  0  0  0  0  0  0  0  0
   -2.2173   -1.3437    0.0000 F   0  0  0  0  0  0  0  0  0  0  0  0
   -0.5933   -2.5238    0.0000 F   0  0  0  0  0  0  0  0  0  0  0  0
    0.7500   -1.0320    0.0000 C   0  0  0  0  0  0  0  0  0  0  0  0
    4.1387    0.8049    0.0000 C   0  0  0  0  0  0  0  0  0  0  0  0
    4.8428   -0.5195    0.0000 C   0  0  0  0  0  0  0  0  0  0  0  0
    6.3419   -0.5720    0.0000 C   0  0  0  0  0  0  0  0  0  0  0  0
    7.1369    0.7000    0.0000 C   0  0  0  0  0  0  0  0  0  0  0  0
    6.4328    2.0245    0.0000 C   0  0  0  0  0  0  0  0  0  0  0  0
    4.9337    2.0769    0.0000 C   0  0  0  0  0  0  0  0  0  0  0  0
    8.1675    8.1164    0.0000 N   0  0  0  0  0  0  0  0  0  0  0  0
    9.5941    8.5798    0.0000 C   0  0  0  0  0  0  0  0  0  0  0  0
  1  2  1  0  0  0  0
  2  3  2  0  0  0  0
  3  4  1  0  0  0  0
  4  5  2  0  0  0  0
  5  6  1  0  0  0  0
  6  7  1  0  0  0  0
  7  8  1  0  0  0  0
  8  9  1  0  0  0  0
  9 10  1  0  0  0  0
 10 11  1  0  0  0  0
 11 12  1  0  0  0  0
  7 12  1  0  0  0  0
 10 13  1  0  0  0  0
 13 14  1  0  0  0  0
 14 15  2  0  0  0  0
 14 16  1  0  0  0  0
 16 17  1  1  0  0  0
 16 18  1  0  0  0  0
 18 19  1  1  0  0  0
 19 20  1  0  0  0  0
 20 21  1  0  0  0  0
 21 22  1  0  0  0  0
 21 23  1  0  0  0  0
 21 24  1  0  0  0  0
 18 24  1  0  0  0  0
 16 25  1  0  0  0  0
 25 26  2  0  0  0  0
 26 27  1  0  0  0  0
 27 28  2  0  0  0  0
 28 29  1  0  0  0  0
 29 30  2  0  0  0  0
 25 30  1  0  0  0  0
  5 31  1  0  0  0  0
 31 32  2  0  0  0  0
  2 32  1  0  0  0  0
M  END
> <chemblId>
CHEMBL148404

> <bioactivity__type>
Ki

> <units>
nM

> <value>
14.0

$$$$

  CDK     11301514152D 0   0.00000     0.00000     0

 31 34  0  0  0  0              1 V2000 
   11.6782    7.9009    0.0000 C   0  0  0  0  0  0  0  0  0  0  0  0
   10.2537    7.4312    0.0000 O   0  0  0  0  0  0  0  0  0  0  0  0
    9.1346    8.4300    0.0000 C   0  0  0  0  0  0  0  0  0  0  0  0
    9.4400    9.8986    0.0000 C   0  0  0  0  0  0  0  0  0  0  0  0
    8.3210   10.8974    0.0000 C   0  0  0  0  0  0  0  0  0  0  0  0
    6.8964   10.4277    0.0000 C   0  0  0  0  0  0  0  0  0  0  0  0
    6.5910    8.9591    0.0000 C   0  0  0  0  0  0  0  0  0  0  0  0
    5.1664    8.4893    0.0000 C   0  0  0  0  0  0  0  0  0  0  0  0
    4.8609    7.0208    0.0000 N   0  0  0  0  0  0  0  0  0  0  0  0
    3.4364    6.5510    0.0000 C   0  0  0  0  0  0  0  0  0  0  0  0
    3.1309    5.0825    0.0000 C   0  0  0  0  0  0  0  0  0  0  0  0
    4.2500    4.0836    0.0000 C   0  0  0  0  0  0  0  0  0  0  0  0
    5.6746    4.5534    0.0000 C   0  0  0  0  0  0  0  0  0  0  0  0
    5.9800    6.0219    0.0000 C   0  0  0  0  0  0  0  0  0  0  0  0
    3.9446    2.6151    0.0000 N   0  0  0  0  0  0  0  0  0  0  0  0
    2.5200    2.1453    0.0000 C   0  0  0  0  0  0  0  0  0  0  0  0
    1.4009    3.1441    0.0000 O   0  0  0  0  0  0  0  0  0  0  0  0
    2.2145    0.6767    0.0000 C   0  0  0  0  0  0  0  0  0  0  0  0
    2.4298   -0.8077    0.0000 O   0  0  0  0  0  0  0  0  0  0  0  0
    0.7900    0.2070    0.0000 C   0  0  0  0  0  0  0  0  0  0  0  0
   -0.4270    1.0830    0.0000 C   0  0  0  0  0  0  0  0  0  0  0  0
   -1.6510    0.1820    0.0000 C   0  0  0  0  0  0  0  0  0  0  0  0
   -1.1480   -1.2250    0.0000 C   0  0  0  0  0  0  0  0  0  0  0  0
    0.3360   -1.2110    0.0000 C   0  0  0  0  0  0  0  0  0  0  0  0
    3.7138    0.6309    0.0000 C   0  0  0  0  0  0  0  0  0  0  0  0
    4.4238   -0.6904    0.0000 C   0  0  0  0  0  0  0  0  0  0  0  0
    5.9231   -0.7362    0.0000 C   0  0  0  0  0  0  0  0  0  0  0  0
    6.7124    0.5393    0.0000 C   0  0  0  0  0  0  0  0  0  0  0  0
    6.0025    1.8607    0.0000 C   0  0  0  0  0  0  0  0  0  0  0  0
    4.5032    1.9065    0.0000 C   0  0  0  0  0  0  0  0  0  0  0  0
    7.7100    7.9603    0.0000 C   0  0  0  0  0  0  0  0  0  0  0  0
  1  2  1  0  0  0  0
  2  3  1  0  0  0  0
  3  4  2  0  0  0  0
  4  5  1  0  0  0  0
  5  6  2  0  0  0  0
  6  7  1  0  0  0  0
  7  8  1  0  0  0  0
  8  9  1  0  0  0  0
  9 10  1  0  0  0  0
 10 11  1  0  0  0  0
 11 12  1  0  0  0  0
 12 13  1  0  0  0  0
 13 14  1  0  0  0  0
  9 14  1  0  0  0  0
 12 15  1  0  0  0  0
 15 16  1  0  0  0  0
 16 17  2  0  0  0  0
 16 18  1  0  0  0  0
 18 19  1  0  0  0  0
 18 20  1  0  0  0  0
 20 21  1  0  0  0  0
 21 22  1  0  0  0  0
 22 23  1  0  0  0  0
 23 24  1  0  0  0  0
 20 24  1  0  0  0  0
 18 25  1  0  0  0  0
 25 26  2  0  0  0  0
 26 27  1  0  0  0  0
 27 28  2  0  0  0  0
 28 29  1  0  0  0  0
 29 30  2  0  0  0  0
 25 30  1  0  0  0  0
  7 31  2  0  0  0  0
  3 31  1  0  0  0  0
M  END
> <chemblId>
CHEMBL148450

> <bioactivity__type>
Ki

> <units>
nM

> <value>
8.5

$$$$

  CDK     11301514152D 0   0.00000     0.00000     0

 22 24  0  0  0  0              1 V2000 
    1.4772    2.3105    0.0000 O   0  0  0  0  0  0  0  0  0  0  0  0
    0.0000    2.5710    0.0000 C   0  0  0  0  0  0  0  0  0  0  0  0
   -1.2990    3.3210    0.0000 C   0  0  0  0  0  0  0  0  0  0  0  0
   -1.2990    4.8210    0.0000 C   0  0  0  0  0  0  0  0  0  0  0  0
   -2.5981    5.5710    0.0000 N   0  0  0  0  0  0  0  0  0  0  0  0
   -2.5981    7.0710    0.0000 C   0  0  0  0  0  0  0  0  0  0  0  0
   -3.8971    7.8210    0.0000 C   0  0  0  0  0  0  0  0  0  0  0  0
   -5.1962    7.0710    0.0000 C   0  0  0  0  0  0  0  0  0  0  0  0
   -5.1962    5.5710    0.0000 C   0  0  0  0  0  0  0  0  0  0  0  0
   -3.8971    4.8210    0.0000 C   0  0  0  0  0  0  0  0  0  0  0  0
    0.0000    1.0710    0.0000 C   0  0  0  0  0  0  0  0  0  0  0  0
    1.2990    0.3210    0.0000 C   0  0  0  0  0  0  0  0  0  0  0  0
    1.2990   -1.1790    0.0000 C   0  0  0  0  0  0  0  0  0  0  0  0
    0.0000   -1.9290    0.0000 C   0  0  0  0  0  0  0  0  0  0  0  0
   -1.2990   -1.1790    0.0000 C   0  0  0  0  0  0  0  0  0  0  0  0
   -1.2990    0.3210    0.0000 C   0  0  0  0  0  0  0  0  0  0  0  0
    0.5130    3.9805    0.0000 C   0  0  0  0  0  0  0  0  0  0  0  0
    1.9902    4.2410    0.0000 C   0  0  0  0  0  0  0  0  0  0  0  0
    2.5033    5.6506    0.0000 C   0  0  0  0  0  0  0  0  0  0  0  0
    1.5391    6.7996    0.0000 C   0  0  0  0  0  0  0  0  0  0  0  0
    0.0619    6.5391    0.0000 C   0  0  0  0  0  0  0  0  0  0  0  0
   -0.4512    5.1296    0.0000 C   0  0  0  0  0  0  0  0  0  0  0  0
  1  2  1  0  0  0  0
  2  3  1  0  0  0  0
  3  4  1  0  0  0  0
  4  5  1  0  0  0  0
  5  6  1  0  0  0  0
  6  7  1  0  0  0  0
  7  8  1  0  0  0  0
  8  9  1  0  0  0  0
  9 10  1  0  0  0  0
  5 10  1  0  0  0  0
  2 11  1  0  0  0  0
 11 12  1  0  0  0  0
 12 13  1  0  0  0  0
 13 14  1  0  0  0  0
 14 15  1  0  0  0  0
 15 16  1  0  0  0  0
 11 16  1  0  0  0  0
  2 17  1  0  0  0  0
 17 18  2  0  0  0  0
 18 19  1  0  0  0  0
 19 20  2  0  0  0  0
 20 21  1  0  0  0  0
 21 22  2  0  0  0  0
 17 22  1  0  0  0  0
M  END
> <chemblId>
CHEMBL1490

> <bioactivity__type>
Ki

> <units>
nM

> <value>
1.35

$$$$

  CDK     11301514152D 0   0.00000     0.00000     0

 33 36  0  0  0  0              1 V2000 
   12.1353    8.0394    0.0000 C   0  0  0  0  0  0  0  0  0  0  0  0
   10.7087    7.5760    0.0000 O   0  0  0  0  0  0  0  0  0  0  0  0
    9.5941    8.5798    0.0000 C   0  0  0  0  0  0  0  0  0  0  0  0
    9.9061   10.0470    0.0000 C   0  0  0  0  0  0  0  0  0  0  0  0
    8.7914   11.0508    0.0000 C   0  0  0  0  0  0  0  0  0  0  0  0
    7.3648   10.5874    0.0000 C   0  0  0  0  0  0  0  0  0  0  0  0
    7.0528    9.1202    0.0000 C   0  0  0  0  0  0  0  0  0  0  0  0
    5.6262    8.6568    0.0000 C   0  0  0  0  0  0  0  0  0  0  0  0
    5.3142    7.1896    0.0000 N   0  0  0  0  0  0  0  0  0  0  0  0
    3.8876    6.7262    0.0000 C   0  0  0  0  0  0  0  0  0  0  0  0
    3.5756    5.2590    0.0000 C   0  0  0  0  0  0  0  0  0  0  0  0
    4.6902    4.2552    0.0000 C   0  0  0  0  0  0  0  0  0  0  0  0
    6.1169    4.7186    0.0000 C   0  0  0  0  0  0  0  0  0  0  0  0
    6.4288    6.1858    0.0000 C   0  0  0  0  0  0  0  0  0  0  0  0
    4.3782    2.7880    0.0000 N   0  0  0  0  0  0  0  0  0  0  0  0
    2.9516    2.3246    0.0000 C   0  0  0  0  0  0  0  0  0  0  0  0
    1.8370    3.3284    0.0000 O   0  0  0  0  0  0  0  0  0  0  0  0
    2.6396    0.8574    0.0000 C   0  0  0  0  0  0  0  0  0  0  0  0
    2.8483   -0.6280    0.0000 O   0  0  0  0  0  0  0  0  0  0  0  0
    1.2130    0.3940    0.0000 C   0  0  0  0  0  0  0  0  0  0  0  0
    0.0000    1.2760    0.0000 C   0  0  0  0  0  0  0  0  0  0  0  0
   -1.2130    0.3940    0.0000 C   0  0  0  0  0  0  0  0  0  0  0  0
   -0.7500   -1.0320    0.0000 C   0  0  0  0  0  0  0  0  0  0  0  0
   -2.2173   -1.3437    0.0000 F   0  0  0  0  0  0  0  0  0  0  0  0
   -0.5933   -2.5238    0.0000 F   0  0  0  0  0  0  0  0  0  0  0  0
    0.7500   -1.0320    0.0000 C   0  0  0  0  0  0  0  0  0  0  0  0
    4.1387    0.8049    0.0000 C   0  0  0  0  0  0  0  0  0  0  0  0
    4.8428   -0.5195    0.0000 C   0  0  0  0  0  0  0  0  0  0  0  0
    6.3419   -0.5720    0.0000 C   0  0  0  0  0  0  0  0  0  0  0  0
    7.1369    0.7000    0.0000 C   0  0  0  0  0  0  0  0  0  0  0  0
    6.4328    2.0245    0.0000 C   0  0  0  0  0  0  0  0  0  0  0  0
    4.9337    2.0769    0.0000 C   0  0  0  0  0  0  0  0  0  0  0  0
    8.1675    8.1164    0.0000 C   0  0  0  0  0  0  0  0  0  0  0  0
  1  2  1  0  0  0  0
  2  3  1  0  0  0  0
  3  4  2  0  0  0  0
  4  5  1  0  0  0  0
  5  6  2  0  0  0  0
  6  7  1  0  0  0  0
  7  8  1  0  0  0  0
  8  9  1  0  0  0  0
  9 10  1  0  0  0  0
 10 11  1  0  0  0  0
 11 12  1  0  0  0  0
 12 13  1  0  0  0  0
 13 14  1  0  0  0  0
  9 14  1  0  0  0  0
 12 15  1  0  0  0  0
 15 16  1  0  0  0  0
 16 17  2  0  0  0  0
 16 18  1  0  0  0  0
 18 19  1  1  0  0  0
 18 20  1  0  0  0  0
 20 21  1  1  0  0  0
 21 22  1  0  0  0  0
 22 23  1  0  0  0  0
 23 24  1  0  0  0  0
 23 25  1  0  0  0  0
 23 26  1  0  0  0  0
 20 26  1  0  0  0  0
 18 27  1  0  0  0  0
 27 28  2  0  0  0  0
 28 29  1  0  0  0  0
 29 30  2  0  0  0  0
 30 31  1  0  0  0  0
 31 32  2  0  0  0  0
 27 32  1  0  0  0  0
  7 33  2  0  0  0  0
  3 33  1  0  0  0  0
M  END
> <chemblId>
CHEMBL149484

> <bioactivity__type>
Ki

> <units>
nM

> <value>
4.4

$$$$

  CDK     11301514152D 0   0.00000     0.00000     0

 30 33  0  0  0  0              1 V2000 
   10.8646   10.3683    0.0000 C   0  0  0  0  0  0  0  0  0  0  0  0
    9.4400    9.8986    0.0000 C   0  0  0  0  0  0  0  0  0  0  0  0
    8.3210   10.8974    0.0000 C   0  0  0  0  0  0  0  0  0  0  0  0
    6.8964   10.4277    0.0000 C   0  0  0  0  0  0  0  0  0  0  0  0
    6.5910    8.9591    0.0000 C   0  0  0  0  0  0  0  0  0  0  0  0
    5.1664    8.4893    0.0000 C   0  0  0  0  0  0  0  0  0  0  0  0
    4.8609    7.0208    0.0000 N   0  0  0  0  0  0  0  0  0  0  0  0
    3.4364    6.5510    0.0000 C   0  0  0  0  0  0  0  0  0  0  0  0
    3.1309    5.0825    0.0000 C   0  0  0  0  0  0  0  0  0  0  0  0
    4.2500    4.0836    0.0000 C   0  0  0  0  0  0  0  0  0  0  0  0
    5.6746    4.5534    0.0000 C   0  0  0  0  0  0  0  0  0  0  0  0
    5.9800    6.0219    0.0000 C   0  0  0  0  0  0  0  0  0  0  0  0
    3.9446    2.6151    0.0000 N   0  0  0  0  0  0  0  0  0  0  0  0
    2.5200    2.1453    0.0000 C   0  0  0  0  0  0  0  0  0  0  0  0
    1.4009    3.1441    0.0000 O   0  0  0  0  0  0  0  0  0  0  0  0
    2.2145    0.6767    0.0000 C   0  0  0  0  0  0  0  0  0  0  0  0
    2.4298   -0.8077    0.0000 O   0  0  0  0  0  0  0  0  0  0  0  0
    0.7900    0.2070    0.0000 C   0  0  0  0  0  0  0  0  0  0  0  0
   -0.4270    1.0830    0.0000 C   0  0  0  0  0  0  0  0  0  0  0  0
   -1.6510    0.1820    0.0000 C   0  0  0  0  0  0  0  0  0  0  0  0
   -1.1480   -1.2250    0.0000 C   0  0  0  0  0  0  0  0  0  0  0  0
    0.3360   -1.2110    0.0000 C   0  0  0  0  0  0  0  0  0  0  0  0
    3.7138    0.6309    0.0000 C   0  0  0  0  0  0  0  0  0  0  0  0
    4.4238   -0.6904    0.0000 C   0  0  0  0  0  0  0  0  0  0  0  0
    5.9231   -0.7362    0.0000 C   0  0  0  0  0  0  0  0  0  0  0  0
    6.7124    0.5393    0.0000 C   0  0  0  0  0  0  0  0  0  0  0  0
    6.0025    1.8607    0.0000 C   0  0  0  0  0  0  0  0  0  0  0  0
    4.5032    1.9065    0.0000 C   0  0  0  0  0  0  0  0  0  0  0  0
    7.7100    7.9603    0.0000 C   0  0  0  0  0  0  0  0  0  0  0  0
    9.1346    8.4300    0.0000 C   0  0  0  0  0  0  0  0  0  0  0  0
  1  2  1  0  0  0  0
  2  3  2  0  0  0  0
  3  4  1  0  0  0  0
  4  5  2  0  0  0  0
  5  6  1  0  0  0  0
  6  7  1  0  0  0  0
  7  8  1  0  0  0  0
  8  9  1  0  0  0  0
  9 10  1  0  0  0  0
 10 11  1  0  0  0  0
 11 12  1  0  0  0  0
  7 12  1  0  0  0  0
 10 13  1  0  0  0  0
 13 14  1  0  0  0  0
 14 15  2  0  0  0  0
 14 16  1  0  0  0  0
 16 17  1  0  0  0  0
 16 18  1  0  0  0  0
 18 19  1  0  0  0  0
 19 20  1  0  0  0  0
 20 21  1  0  0  0  0
 21 22  1  0  0  0  0
 18 22  1  0  0  0  0
 16 23  1  0  0  0  0
 23 24  2  0  0  0  0
 24 25  1  0  0  0  0
 25 26  2  0  0  0  0
 26 27  1  0  0  0  0
 27 28  2  0  0  0  0
 23 28  1  0  0  0  0
  5 29  1  0  0  0  0
 29 30  2  0  0  0  0
  2 30  1  0  0  0  0
M  END
> <chemblId>
CHEMBL149486

> <bioactivity__type>
Ki

> <units>
nM

> <value>
3.5

$$$$

  CDK     11301514152D 0   0.00000     0.00000     0

 29 32  0  0  0  0              1 V2000 
    2.4298   -0.8077    0.0000 O   0  0  0  0  0  0  0  0  0  0  0  0
    2.2145    0.6767    0.0000 C   0  0  0  0  0  0  0  0  0  0  0  0
    0.7900    0.2070    0.0000 C   0  0  0  0  0  0  0  0  0  0  0  0
   -0.4270    1.0830    0.0000 C   0  0  0  0  0  0  0  0  0  0  0  0
   -1.6510    0.1820    0.0000 C   0  0  0  0  0  0  0  0  0  0  0  0
   -1.1480   -1.2250    0.0000 C   0  0  0  0  0  0  0  0  0  0  0  0
    0.3360   -1.2110    0.0000 C   0  0  0  0  0  0  0  0  0  0  0  0
    2.5200    2.1453    0.0000 C   0  0  0  0  0  0  0  0  0  0  0  0
    1.4009    3.1441    0.0000 O   0  0  0  0  0  0  0  0  0  0  0  0
    3.9446    2.6151    0.0000 N   0  0  0  0  0  0  0  0  0  0  0  0
    4.2500    4.0836    0.0000 C   0  0  0  0  0  0  0  0  0  0  0  0
    5.6746    4.5534    0.0000 C   0  0  0  0  0  0  0  0  0  0  0  0
    5.9800    6.0219    0.0000 C   0  0  0  0  0  0  0  0  0  0  0  0
    4.8609    7.0208    0.0000 N   0  0  0  0  0  0  0  0  0  0  0  0
    5.1664    8.4893    0.0000 C   0  0  0  0  0  0  0  0  0  0  0  0
    6.5910    8.9591    0.0000 C   0  0  0  0  0  0  0  0  0  0  0  0
    7.7100    7.9603    0.0000 C   0  0  0  0  0  0  0  0  0  0  0  0
    9.1346    8.4300    0.0000 C   0  0  0  0  0  0  0  0  0  0  0  0
    9.4400    9.8986    0.0000 C   0  0  0  0  0  0  0  0  0  0  0  0
    8.3210   10.8974    0.0000 C   0  0  0  0  0  0  0  0  0  0  0  0
    6.8964   10.4277    0.0000 C   0  0  0  0  0  0  0  0  0  0  0  0
    3.4364    6.5510    0.0000 C   0  0  0  0  0  0  0  0  0  0  0  0
    3.1309    5.0825    0.0000 C   0  0  0  0  0  0  0  0  0  0  0  0
    3.7138    0.6309    0.0000 C   0  0  0  0  0  0  0  0  0  0  0  0
    4.4238   -0.6904    0.0000 C   0  0  0  0  0  0  0  0  0  0  0  0
    5.9231   -0.7362    0.0000 C   0  0  0  0  0  0  0  0  0  0  0  0
    6.7124    0.5393    0.0000 C   0  0  0  0  0  0  0  0  0  0  0  0
    6.0025    1.8607    0.0000 C   0  0  0  0  0  0  0  0  0  0  0  0
    4.5032    1.9065    0.0000 C   0  0  0  0  0  0  0  0  0  0  0  0
  1  2  1  0  0  0  0
  2  3  1  0  0  0  0
  3  4  1  0  0  0  0
  4  5  1  0  0  0  0
  5  6  1  0  0  0  0
  6  7  1  0  0  0  0
  3  7  1  0  0  0  0
  2  8  1  0  0  0  0
  8  9  2  0  0  0  0
  8 10  1  0  0  0  0
 10 11  1  0  0  0  0
 11 12  1  0  0  0  0
 12 13  1  0  0  0  0
 13 14  1  0  0  0  0
 14 15  1  0  0  0  0
 15 16  1  0  0  0  0
 16 17  1  0  0  0  0
 17 18  1  0  0  0  0
 18 19  1  0  0  0  0
 19 20  1  0  0  0  0
 20 21  1  0  0  0  0
 16 21  1  0  0  0  0
 14 22  1  0  0  0  0
 22 23  1  0  0  0  0
 11 23  1  0  0  0  0
  2 24  1  0  0  0  0
 24 25  2  0  0  0  0
 25 26  1  0  0  0  0
 26 27  2  0  0  0  0
 27 28  1  0  0  0  0
 28 29  2  0  0  0  0
 24 29  1  0  0  0  0
M  END
> <chemblId>
CHEMBL149769

> <bioactivity__type>
Ki

> <units>
nM

> <value>
200.0

$$$$

  CDK     11301514152D 0   0.00000     0.00000     0

 30 32  0  0  0  0              1 V2000 
    9.1034   12.5180    0.0000 C   0  0  0  0  0  0  0  0  0  0  0  0
    8.7914   11.0508    0.0000 C   0  0  0  0  0  0  0  0  0  0  0  0
    7.3648   10.5874    0.0000 C   0  0  0  0  0  0  0  0  0  0  0  0
    7.0528    9.1202    0.0000 C   0  0  0  0  0  0  0  0  0  0  0  0
    5.6262    8.6568    0.0000 C   0  0  0  0  0  0  0  0  0  0  0  0
    5.3142    7.1896    0.0000 N   0  0  0  0  0  0  0  0  0  0  0  0
    3.8876    6.7262    0.0000 C   0  0  0  0  0  0  0  0  0  0  0  0
    3.5756    5.2590    0.0000 C   0  0  0  0  0  0  0  0  0  0  0  0
    4.6902    4.2552    0.0000 C   0  0  0  0  0  0  0  0  0  0  0  0
    6.1169    4.7186    0.0000 C   0  0  0  0  0  0  0  0  0  0  0  0
    6.4288    6.1858    0.0000 C   0  0  0  0  0  0  0  0  0  0  0  0
    4.3782    2.7880    0.0000 N   0  0  0  0  0  0  0  0  0  0  0  0
    2.9516    2.3246    0.0000 C   0  0  0  0  0  0  0  0  0  0  0  0
    1.8370    3.3284    0.0000 O   0  0  0  0  0  0  0  0  0  0  0  0
    2.6396    0.8574    0.0000 C   0  0  0  0  0  0  0  0  0  0  0  0
    2.8483   -0.6280    0.0000 O   0  0  0  0  0  0  0  0  0  0  0  0
    1.2130    0.3940    0.0000 C   0  0  0  0  0  0  0  0  0  0  0  0
    0.0000    1.2760    0.0000 C   0  0  0  0  0  0  0  0  0  0  0  0
   -1.2130    0.3940    0.0000 C   0  0  0  0  0  0  0  0  0  0  0  0
   -0.7500   -1.0320    0.0000 C   0  0  0  0  0  0  0  0  0  0  0  0
   -2.2173   -1.3437    0.0000 F   0  0  0  0  0  0  0  0  0  0  0  0
   -0.5933   -2.5238    0.0000 F   0  0  0  0  0  0  0  0  0  0  0  0
    0.7500   -1.0320    0.0000 C   0  0  0  0  0  0  0  0  0  0  0  0
    4.1387    0.8049    0.0000 C   0  0  0  0  0  0  0  0  0  0  0  0
    4.8428   -0.5195    0.0000 C   0  0  0  0  0  0  0  0  0  0  0  0
    6.3419   -0.5720    0.0000 C   0  0  0  0  0  0  0  0  0  0  0  0
    7.1369    0.7000    0.0000 C   0  0  0  0  0  0  0  0  0  0  0  0
    6.4328    2.0245    0.0000 C   0  0  0  0  0  0  0  0  0  0  0  0
    4.9337    2.0769    0.0000 C   0  0  0  0  0  0  0  0  0  0  0  0
    9.9061   10.0470    0.0000 C   0  0  0  0  0  0  0  0  0  0  0  0
  1  2  1  0  0  0  0
  2  3  2  0  0  0  0
  3  4  1  0  0  0  0
  4  5  1  0  0  0  0
  5  6  1  0  0  0  0
  6  7  1  0  0  0  0
  7  8  1  0  0  0  0
  8  9  1  0  0  0  0
  9 10  1  0  0  0  0
 10 11  1  0  0  0  0
  6 11  1  0  0  0  0
  9 12  1  0  0  0  0
 12 13  1  0  0  0  0
 13 14  2  0  0  0  0
 13 15  1  0  0  0  0
 15 16  1  1  0  0  0
 15 17  1  0  0  0  0
 17 18  1  1  0  0  0
 18 19  1  0  0  0  0
 19 20  1  0  0  0  0
 20 21  1  0  0  0  0
 20 22  1  0  0  0  0
 20 23  1  0  0  0  0
 17 23  1  0  0  0  0
 15 24  1  0  0  0  0
 24 25  2  0  0  0  0
 25 26  1  0  0  0  0
 26 27  2  0  0  0  0
 27 28  1  0  0  0  0
 28 29  2  0  0  0  0
 24 29  1  0  0  0  0
  2 30  1  0  0  0  0
M  END
> <chemblId>
CHEMBL150219

> <bioactivity__type>
Ki

> <units>
nM

> <value>
22.0

$$$$

  CDK     11301514152D 0   0.00000     0.00000     0

 21 23  0  0  0  0              1 V2000 
    2.5981   -7.1370    0.0000 C   0  0  0  0  0  0  0  0  0  0  0  0
    2.5981   -5.6370    0.0000 N   0  0  0  0  0  0  0  0  0  0  0  0
    3.8971   -4.8870    0.0000 C   0  0  0  0  0  0  0  0  0  0  0  0
    1.2990   -4.8870    0.0000 C   0  0  0  0  0  0  0  0  0  0  0  0
    1.2990   -3.3870    0.0000 C   0  0  0  0  0  0  0  0  0  0  0  0
   -0.0000   -2.6370    0.0000 C   0  0  0  0  0  0  0  0  0  0  0  0
   -0.0000   -1.1370    0.0000 C   0  0  0  0  0  0  0  0  0  0  0  0
   -1.3510   -0.4860    0.0000 C   0  0  0  0  0  0  0  0  0  0  0  0
   -2.4510   -1.5060    0.0000 C   0  0  0  0  0  0  0  0  0  0  0  0
   -3.8840   -1.0640    0.0000 C   0  0  0  0  0  0  0  0  0  0  0  0
   -4.2180    0.3980    0.0000 C   0  0  0  0  0  0  0  0  0  0  0  0
   -3.1190    1.4190    0.0000 C   0  0  0  0  0  0  0  0  0  0  0  0
   -1.6850    0.9770    0.0000 C   0  0  0  0  0  0  0  0  0  0  0  0
   -0.7500    2.1490    0.0000 C   0  0  0  0  0  0  0  0  0  0  0  0
    0.7500    2.1490    0.0000 O   0  0  0  0  0  0  0  0  0  0  0  0
    1.6850    0.9770    0.0000 C   0  0  0  0  0  0  0  0  0  0  0  0
    3.1190    1.4190    0.0000 C   0  0  0  0  0  0  0  0  0  0  0  0
    4.2180    0.3980    0.0000 C   0  0  0  0  0  0  0  0  0  0  0  0
    3.8840   -1.0640    0.0000 C   0  0  0  0  0  0  0  0  0  0  0  0
    2.4510   -1.5060    0.0000 C   0  0  0  0  0  0  0  0  0  0  0  0
    1.3510   -0.4860    0.0000 C   0  0  0  0  0  0  0  0  0  0  0  0
  1  2  1  0  0  0  0
  2  3  1  0  0  0  0
  2  4  1  0  0  0  0
  4  5  1  0  0  0  0
  5  6  1  0  0  0  0
  6  7  2  0  0  0  0
  7  8  1  0  0  0  0
  8  9  2  0  0  0  0
  9 10  1  0  0  0  0
 10 11  2  0  0  0  0
 11 12  1  0  0  0  0
 12 13  2  0  0  0  0
  8 13  1  0  0  0  0
 13 14  1  0  0  0  0
 14 15  1  0  0  0  0
 15 16  1  0  0  0  0
 16 17  2  0  0  0  0
 17 18  1  0  0  0  0
 18 19  2  0  0  0  0
 19 20  1  0  0  0  0
 20 21  2  0  0  0  0
  7 21  1  0  0  0  0
 16 21  1  0  0  0  0
M  END
> <chemblId>
CHEMBL1628227

> <bioactivity__type>
Ki

> <units>
nM

> <value>
18.0

$$$$

  CDK     11301514152D 0   0.00000     0.00000     0

 28 31  0  0  0  0              1 V2000 
   -2.5994   10.3126    0.0000 N   0  0  0  0  0  0  0  0  0  0  0  0
   -1.3002    9.5628    0.0000 C   0  0  0  0  0  0  0  0  0  0  0  0
   -0.0013   10.3130    0.0000 N   0  0  0  0  0  0  0  0  0  0  0  0
   -1.3000    8.0628    0.0000 N   0  0  0  0  0  0  0  0  0  0  0  0
   -2.5989    7.3126    0.0000 C   0  0  0  0  0  0  0  0  0  0  0  0
   -2.5987    5.8126    0.0000 C   0  0  0  0  0  0  0  0  0  0  0  0
   -1.2996    5.0628    0.0000 N   0  0  0  0  0  0  0  0  0  0  0  0
   -1.2994    3.5628    0.0000 C   0  0  0  0  0  0  0  0  0  0  0  0
   -0.0002    2.8130    0.0000 C   0  0  0  0  0  0  0  0  0  0  0  0
    1.2987    3.5632    0.0000 O   0  0  0  0  0  0  0  0  0  0  0  0
    0.0000    1.3130    0.0000 N   0  0  0  0  0  0  0  0  0  0  0  0
    1.3520    0.6620    0.0000 C   0  0  0  0  0  0  0  0  0  0  0  0
    2.4510    1.6820    0.0000 C   0  0  0  0  0  0  0  0  0  0  0  0
    3.8840    1.2400    0.0000 C   0  0  0  0  0  0  0  0  0  0  0  0
    4.2180   -0.2220    0.0000 C   0  0  0  0  0  0  0  0  0  0  0  0
    3.1190   -1.2430    0.0000 C   0  0  0  0  0  0  0  0  0  0  0  0
    1.6850   -0.8010    0.0000 C   0  0  0  0  0  0  0  0  0  0  0  0
    0.7500   -1.9730    0.0000 C   0  0  0  0  0  0  0  0  0  0  0  0
    1.4007   -3.3245    0.0000 C   0  0  0  0  0  0  0  0  0  0  0  0
   -0.7500   -1.9730    0.0000 N   0  0  0  0  0  0  0  0  0  0  0  0
   -1.6850   -0.8010    0.0000 C   0  0  0  0  0  0  0  0  0  0  0  0
   -3.1190   -1.2430    0.0000 C   0  0  0  0  0  0  0  0  0  0  0  0
   -4.2180   -0.2230    0.0000 C   0  0  0  0  0  0  0  0  0  0  0  0
   -3.8850    1.2390    0.0000 C   0  0  0  0  0  0  0  0  0  0  0  0
   -2.4510    1.6820    0.0000 N   0  0  0  0  0  0  0  0  0  0  0  0
   -1.3510    0.6620    0.0000 C   0  0  0  0  0  0  0  0  0  0  0  0
   -0.0007    5.8130    0.0000 C   0  0  0  0  0  0  0  0  0  0  0  0
   -0.0009    7.3130    0.0000 C   0  0  0  0  0  0  0  0  0  0  0  0
  1  2  1  0  0  0  0
  2  3  2  0  0  0  0
  2  4  1  0  0  0  0
  4  5  1  0  0  0  0
  5  6  1  0  0  0  0
  6  7  1  0  0  0  0
  7  8  1  0  0  0  0
  8  9  1  0  0  0  0
  9 10  2  0  0  0  0
  9 11  1  0  0  0  0
 11 12  1  0  0  0  0
 12 13  2  0  0  0  0
 13 14  1  0  0  0  0
 14 15  2  0  0  0  0
 15 16  1  0  0  0  0
 16 17  2  0  0  0  0
 12 17  1  0  0  0  0
 17 18  1  0  0  0  0
 18 19  2  0  0  0  0
 18 20  1  0  0  0  0
 20 21  1  0  0  0  0
 21 22  2  0  0  0  0
 22 23  1  0  0  0  0
 23 24  2  0  0  0  0
 24 25  1  0  0  0  0
 25 26  2  0  0  0  0
 11 26  1  0  0  0  0
 21 26  1  0  0  0  0
  7 27  1  0  0  0  0
 27 28  1  0  0  0  0
  4 28  1  0  0  0  0
M  END
> <chemblId>
CHEMBL1628526

> <bioactivity__type>
Ki

> <units>
nM

> <value>
19.95

$$$$

  CDK     11301514152D 0   0.00000     0.00000     0

 29 32  0  0  0  0              1 V2000 
   -2.3072    8.2498    0.0000 O   0  0  0  0  0  0  0  0  0  0  0  0
   -3.6061    7.4996    0.0000 C   0  0  0  0  0  0  0  0  0  0  0  0
   -3.6058    5.9996    0.0000 C   0  0  0  0  0  0  0  0  0  0  0  0
   -2.3067    5.2498    0.0000 C   0  0  0  0  0  0  0  0  0  0  0  0
   -2.3064    3.7498    0.0000 N   0  0  0  0  0  0  0  0  0  0  0  0
   -1.0072    3.0000    0.0000 S   0  0  0  0  0  0  0  0  0  0  0  0
    0.4700    2.7398    0.0000 O   0  0  0  0  0  0  0  0  0  0  0  0
   -0.4945    4.4096    0.0000 O   0  0  0  0  0  0  0  0  0  0  0  0
   -1.0070    1.5000    0.0000 C   0  0  0  0  0  0  0  0  0  0  0  0
   -2.3060    0.7500    0.0000 C   0  0  0  0  0  0  0  0  0  0  0  0
   -2.3060   -0.7500    0.0000 C   0  0  0  0  0  0  0  0  0  0  0  0
   -1.0070   -1.5000    0.0000 C   0  0  0  0  0  0  0  0  0  0  0  0
    0.2930   -0.7500    0.0000 C   0  0  0  0  0  0  0  0  0  0  0  0
    1.7190   -1.2140    0.0000 N   0  0  0  0  0  0  0  0  0  0  0  0
    2.6010    0.0000    0.0000 S   0  0  0  0  0  0  0  0  0  0  0  0
    1.7190    1.2140    0.0000 N   0  0  0  0  0  0  0  0  0  0  0  0
    0.2930    0.7500    0.0000 C   0  0  0  0  0  0  0  0  0  0  0  0
   -4.9052    8.2494    0.0000 N   0  0  0  0  0  0  0  0  0  0  0  0
   -4.9055    9.7494    0.0000 C   0  0  0  0  0  0  0  0  0  0  0  0
   -6.2047   10.4991    0.0000 C   0  0  0  0  0  0  0  0  0  0  0  0
   -7.5036    9.7489    0.0000 N   0  0  0  0  0  0  0  0  0  0  0  0
   -7.5033    8.2489    0.0000 C   0  0  0  0  0  0  0  0  0  0  0  0
   -6.2042    7.4991    0.0000 C   0  0  0  0  0  0  0  0  0  0  0  0
   -8.8027   10.4987    0.0000 C   0  0  0  0  0  0  0  0  0  0  0  0
   -8.8030   11.9987    0.0000 C   0  0  0  0  0  0  0  0  0  0  0  0
  -10.1021   12.7485    0.0000 C   0  0  0  0  0  0  0  0  0  0  0  0
  -11.4011   11.9983    0.0000 N   0  0  0  0  0  0  0  0  0  0  0  0
  -11.4008   10.4983    0.0000 C   0  0  0  0  0  0  0  0  0  0  0  0
  -10.1016    9.7485    0.0000 C   0  0  0  0  0  0  0  0  0  0  0  0
  1  2  2  0  0  0  0
  2  3  1  0  0  0  0
  3  4  1  0  0  0  0
  4  5  1  0  0  0  0
  5  6  1  0  0  0  0
  6  7  2  0  0  0  0
  6  8  2  0  0  0  0
  6  9  1  0  0  0  0
  9 10  2  0  0  0  0
 10 11  1  0  0  0  0
 11 12  2  0  0  0  0
 12 13  1  0  0  0  0
 13 14  2  0  0  0  0
 14 15  1  0  0  0  0
 15 16  1  0  0  0  0
 16 17  2  0  0  0  0
  9 17  1  0  0  0  0
 13 17  1  0  0  0  0
  2 18  1  0  0  0  0
 18 19  1  0  0  0  0
 19 20  1  0  0  0  0
 20 21  1  0  0  0  0
 21 22  1  0  0  0  0
 22 23  1  0  0  0  0
 18 23  1  0  0  0  0
 21 24  1  0  0  0  0
 24 25  2  0  0  0  0
 25 26  1  0  0  0  0
 26 27  2  0  0  0  0
 27 28  1  0  0  0  0
 28 29  2  0  0  0  0
 24 29  1  0  0  0  0
M  END
> <chemblId>
CHEMBL1628667

> <bioactivity__type>
Ki

> <units>
nM

> <value>
15.85

$$$$

  CDK     11301514152D 0   0.00000     0.00000     0

 37 40  0  0  0  0              1 V2000 
    6.4927   18.5639    0.0000 C   0  0  0  0  0  0  0  0  0  0  0  0
    6.4929   17.0639    0.0000 C   0  0  0  0  0  0  0  0  0  0  0  0
    5.1940   16.3138    0.0000 O   0  0  0  0  0  0  0  0  0  0  0  0
    5.1942   14.8138    0.0000 C   0  0  0  0  0  0  0  0  0  0  0  0
    6.4933   14.0639    0.0000 O   0  0  0  0  0  0  0  0  0  0  0  0
    3.8953   14.0636    0.0000 N   0  0  0  0  0  0  0  0  0  0  0  0
    2.5961   14.8134    0.0000 C   0  0  0  0  0  0  0  0  0  0  0  0
    2.5959   16.3134    0.0000 C   0  0  0  0  0  0  0  0  0  0  0  0
    3.8955   12.5636    0.0000 C   0  0  0  0  0  0  0  0  0  0  0  0
    2.5966   11.8134    0.0000 C   0  0  0  0  0  0  0  0  0  0  0  0
    2.5968   10.3134    0.0000 C   0  0  0  0  0  0  0  0  0  0  0  0
    1.2978    9.5632    0.0000 C   0  0  0  0  0  0  0  0  0  0  0  0
    1.2981    8.0632    0.0000 C   0  0  0  0  0  0  0  0  0  0  0  0
   -0.0009    7.3130    0.0000 C   0  0  0  0  0  0  0  0  0  0  0  0
   -0.0007    5.8130    0.0000 C   0  0  0  0  0  0  0  0  0  0  0  0
    1.2985    5.0632    0.0000 N   0  0  0  0  0  0  0  0  0  0  0  0
    1.2987    3.5632    0.0000 C   0  0  0  0  0  0  0  0  0  0  0  0
   -0.0002    2.8130    0.0000 C   0  0  0  0  0  0  0  0  0  0  0  0
   -1.2994    3.5628    0.0000 O   0  0  0  0  0  0  0  0  0  0  0  0
    0.0000    1.3130    0.0000 N   0  0  0  0  0  0  0  0  0  0  0  0
    1.3520    0.6620    0.0000 C   0  0  0  0  0  0  0  0  0  0  0  0
    2.4510    1.6820    0.0000 C   0  0  0  0  0  0  0  0  0  0  0  0
    3.8840    1.2400    0.0000 C   0  0  0  0  0  0  0  0  0  0  0  0
    4.2180   -0.2220    0.0000 C   0  0  0  0  0  0  0  0  0  0  0  0
    3.1190   -1.2430    0.0000 C   0  0  0  0  0  0  0  0  0  0  0  0
    1.6850   -0.8010    0.0000 C   0  0  0  0  0  0  0  0  0  0  0  0
    0.7500   -1.9730    0.0000 N   0  0  0  0  0  0  0  0  0  0  0  0
   -0.7500   -1.9730    0.0000 C   0  0  0  0  0  0  0  0  0  0  0  0
   -1.4007   -3.3245    0.0000 O   0  0  0  0  0  0  0  0  0  0  0  0
   -1.6850   -0.8010    0.0000 C   0  0  0  0  0  0  0  0  0  0  0  0
   -3.1190   -1.2430    0.0000 C   0  0  0  0  0  0  0  0  0  0  0  0
   -4.2180   -0.2230    0.0000 C   0  0  0  0  0  0  0  0  0  0  0  0
   -3.8850    1.2390    0.0000 C   0  0  0  0  0  0  0  0  0  0  0  0
   -2.4510    1.6820    0.0000 C   0  0  0  0  0  0  0  0  0  0  0  0
   -1.3510    0.6620    0.0000 C   0  0  0  0  0  0  0  0  0  0  0  0
    2.5974    5.8134    0.0000 C   0  0  0  0  0  0  0  0  0  0  0  0
    2.5972    7.3134    0.0000 C   0  0  0  0  0  0  0  0  0  0  0  0
  1  2  1  0  0  0  0
  2  3  1  0  0  0  0
  3  4  1  0  0  0  0
  4  5  2  0  0  0  0
  4  6  1  0  0  0  0
  6  7  1  0  0  0  0
  7  8  1  0  0  0  0
  6  9  1  0  0  0  0
  9 10  1  0  0  0  0
 10 11  1  0  0  0  0
 11 12  1  0  0  0  0
 12 13  1  0  0  0  0
 13 14  1  0  0  0  0
 14 15  1  0  0  0  0
 15 16  1  0  0  0  0
 16 17  1  0  0  0  0
 17 18  1  0  0  0  0
 18 19  2  0  0  0  0
 18 20  1  0  0  0  0
 20 21  1  0  0  0  0
 21 22  2  0  0  0  0
 22 23  1  0  0  0  0
 23 24  2  0  0  0  0
 24 25  1  0  0  0  0
 25 26  2  0  0  0  0
 21 26  1  0  0  0  0
 26 27  1  0  0  0  0
 27 28  1  0  0  0  0
 28 29  2  0  0  0  0
 28 30  1  0  0  0  0
 30 31  2  0  0  0  0
 31 32  1  0  0  0  0
 32 33  2  0  0  0  0
 33 34  1  0  0  0  0
 34 35  2  0  0  0  0
 20 35  1  0  0  0  0
 30 35  1  0  0  0  0
 16 36  1  0  0  0  0
 36 37  1  0  0  0  0
 13 37  1  0  0  0  0
M  END
> <chemblId>
CHEMBL166385

> <bioactivity__type>
Ki

> <units>
nM

> <value>
70.0

$$$$

  CDK     11301514152D 0   0.00000     0.00000     0

 18 20  0  0  0  0              1 V2000 
    6.4951   -6.0000    0.0000 C   0  0  0  0  0  0  0  0  0  0  0  0
    5.1961   -5.2500    0.0000 N   0  0  0  0  0  0  0  0  0  0  0  0
    5.1961   -3.7500    0.0000 C   0  0  0  0  0  0  0  0  0  0  0  0
    6.4951   -3.0000    0.0000 C   0  0  0  0  0  0  0  0  0  0  0  0
    6.4951   -1.5000    0.0000 C   0  0  0  0  0  0  0  0  0  0  0  0
    5.1961   -0.7500    0.0000 N   0  0  0  0  0  0  0  0  0  0  0  0
    3.8970   -1.5000    0.0000 C   0  0  0  0  0  0  0  0  0  0  0  0
    3.8971   -3.0000    0.0000 C   0  0  0  0  0  0  0  0  0  0  0  0
    2.5980   -0.7500    0.0000 N   0  0  0  0  0  0  0  0  0  0  0  0
    2.5980    0.7500    0.0000 C   0  0  0  0  0  0  0  0  0  0  0  0
    1.2990    1.5000    0.0000 C   0  0  0  0  0  0  0  0  0  0  0  0
    0.0000    0.7500    0.0000 C   0  0  0  0  0  0  0  0  0  0  0  0
   -1.2990    1.5000    0.0000 C   0  0  0  0  0  0  0  0  0  0  0  0
   -2.5980    0.7500    0.0000 C   0  0  0  0  0  0  0  0  0  0  0  0
   -2.5980   -0.7500    0.0000 C   0  0  0  0  0  0  0  0  0  0  0  0
   -1.2990   -1.5000    0.0000 C   0  0  0  0  0  0  0  0  0  0  0  0
    0.0000   -0.7500    0.0000 C   0  0  0  0  0  0  0  0  0  0  0  0
    1.2990   -1.5000    0.0000 C   0  0  0  0  0  0  0  0  0  0  0  0
  1  2  1  0  0  0  0
  2  3  1  0  0  0  0
  3  4  2  0  0  0  0
  4  5  1  0  0  0  0
  5  6  2  0  0  0  0
  6  7  1  0  0  0  0
  7  8  2  0  0  0  0
  3  8  1  0  0  0  0
  7  9  1  0  0  0  0
  9 10  1  0  0  0  0
 10 11  1  0  0  0  0
 11 12  1  0  0  0  0
 12 13  2  0  0  0  0
 13 14  1  0  0  0  0
 14 15  2  0  0  0  0
 15 16  1  0  0  0  0
 16 17  2  0  0  0  0
 12 17  1  0  0  0  0
 17 18  1  0  0  0  0
  9 18  1  0  0  0  0
M  END
> <chemblId>
CHEMBL166599

> <bioactivity__type>
Ki

> <units>
nM

> <value>
1200.0

$$$$

  CDK     11301514152D 0   0.00000     0.00000     0

 18 20  0  0  0  0              1 V2000 
    5.1961   -5.2500    0.0000 C   0  0  0  0  0  0  0  0  0  0  0  0
    5.1961   -3.7500    0.0000 C   0  0  0  0  0  0  0  0  0  0  0  0
    6.4951   -3.0000    0.0000 C   0  0  0  0  0  0  0  0  0  0  0  0
    6.4951   -1.5000    0.0000 C   0  0  0  0  0  0  0  0  0  0  0  0
    7.7942   -0.7500    0.0000 N   0  0  0  0  0  0  0  0  0  0  0  0
    5.1961   -0.7500    0.0000 C   0  0  0  0  0  0  0  0  0  0  0  0
    3.8970   -1.5000    0.0000 C   0  0  0  0  0  0  0  0  0  0  0  0
    3.8971   -3.0000    0.0000 N   0  0  0  0  0  0  0  0  0  0  0  0
    2.5980   -0.7500    0.0000 N   0  0  0  0  0  0  0  0  0  0  0  0
    2.5980    0.7500    0.0000 C   0  0  0  0  0  0  0  0  0  0  0  0
    1.2990    1.5000    0.0000 C   0  0  0  0  0  0  0  0  0  0  0  0
    0.0000    0.7500    0.0000 C   0  0  0  0  0  0  0  0  0  0  0  0
   -1.2990    1.5000    0.0000 C   0  0  0  0  0  0  0  0  0  0  0  0
   -2.5980    0.7500    0.0000 C   0  0  0  0  0  0  0  0  0  0  0  0
   -2.5980   -0.7500    0.0000 C   0  0  0  0  0  0  0  0  0  0  0  0
   -1.2990   -1.5000    0.0000 C   0  0  0  0  0  0  0  0  0  0  0  0
    0.0000   -0.7500    0.0000 C   0  0  0  0  0  0  0  0  0  0  0  0
    1.2990   -1.5000    0.0000 C   0  0  0  0  0  0  0  0  0  0  0  0
  1  2  1  0  0  0  0
  2  3  2  0  0  0  0
  3  4  1  0  0  0  0
  4  5  1  0  0  0  0
  4  6  2  0  0  0  0
  6  7  1  0  0  0  0
  7  8  2  0  0  0  0
  2  8  1  0  0  0  0
  7  9  1  0  0  0  0
  9 10  1  0  0  0  0
 10 11  1  0  0  0  0
 11 12  1  0  0  0  0
 12 13  2  0  0  0  0
 13 14  1  0  0  0  0
 14 15  2  0  0  0  0
 15 16  1  0  0  0  0
 16 17  2  0  0  0  0
 12 17  1  0  0  0  0
 17 18  1  0  0  0  0
  9 18  1  0  0  0  0
M  END
> <chemblId>
CHEMBL166697

> <bioactivity__type>
Ki

> <units>
nM

> <value>
2600.0

$$$$

  CDK     11301514152D 0   0.00000     0.00000     0

 19 21  0  0  0  0              1 V2000 
    6.4951   -6.0000    0.0000 C   0  0  0  0  0  0  0  0  0  0  0  0
    5.1961   -5.2500    0.0000 C   0  0  0  0  0  0  0  0  0  0  0  0
    5.1961   -3.7500    0.0000 C   0  0  0  0  0  0  0  0  0  0  0  0
    6.4951   -3.0000    0.0000 C   0  0  0  0  0  0  0  0  0  0  0  0
    6.4951   -1.5000    0.0000 C   0  0  0  0  0  0  0  0  0  0  0  0
    7.7942   -0.7500    0.0000 N   0  0  0  0  0  0  0  0  0  0  0  0
    5.1961   -0.7500    0.0000 C   0  0  0  0  0  0  0  0  0  0  0  0
    3.8970   -1.5000    0.0000 C   0  0  0  0  0  0  0  0  0  0  0  0
    3.8971   -3.0000    0.0000 N   0  0  0  0  0  0  0  0  0  0  0  0
    2.5980   -0.7500    0.0000 N   0  0  0  0  0  0  0  0  0  0  0  0
    2.5980    0.7500    0.0000 C   0  0  0  0  0  0  0  0  0  0  0  0
    1.2990    1.5000    0.0000 C   0  0  0  0  0  0  0  0  0  0  0  0
    0.0000    0.7500    0.0000 C   0  0  0  0  0  0  0  0  0  0  0  0
   -1.2990    1.5000    0.0000 C   0  0  0  0  0  0  0  0  0  0  0  0
   -2.5980    0.7500    0.0000 C   0  0  0  0  0  0  0  0  0  0  0  0
   -2.5980   -0.7500    0.0000 C   0  0  0  0  0  0  0  0  0  0  0  0
   -1.2990   -1.5000    0.0000 C   0  0  0  0  0  0  0  0  0  0  0  0
    0.0000   -0.7500    0.0000 C   0  0  0  0  0  0  0  0  0  0  0  0
    1.2990   -1.5000    0.0000 C   0  0  0  0  0  0  0  0  0  0  0  0
  1  2  1  0  0  0  0
  2  3  1  0  0  0  0
  3  4  2  0  0  0  0
  4  5  1  0  0  0  0
  5  6  1  0  0  0  0
  5  7  2  0  0  0  0
  7  8  1  0  0  0  0
  8  9  2  0  0  0  0
  3  9  1  0  0  0  0
  8 10  1  0  0  0  0
 10 11  1  0  0  0  0
 11 12  1  0  0  0  0
 12 13  1  0  0  0  0
 13 14  2  0  0  0  0
 14 15  1  0  0  0  0
 15 16  2  0  0  0  0
 16 17  1  0  0  0  0
 17 18  2  0  0  0  0
 13 18  1  0  0  0  0
 18 19  1  0  0  0  0
 10 19  1  0  0  0  0
M  END
> <chemblId>
CHEMBL166935

> <bioactivity__type>
Ki

> <units>
nM

> <value>
2500.0

$$$$

  CDK     11301514152D 0   0.00000     0.00000     0

 17 19  0  0  0  0              1 V2000 
    5.1961   -5.2500    0.0000 N   0  0  0  0  0  0  0  0  0  0  0  0
    5.1961   -3.7500    0.0000 C   0  0  0  0  0  0  0  0  0  0  0  0
    6.4951   -3.0000    0.0000 C   0  0  0  0  0  0  0  0  0  0  0  0
    6.4951   -1.5000    0.0000 C   0  0  0  0  0  0  0  0  0  0  0  0
    5.1961   -0.7500    0.0000 N   0  0  0  0  0  0  0  0  0  0  0  0
    3.8970   -1.5000    0.0000 C   0  0  0  0  0  0  0  0  0  0  0  0
    3.8971   -3.0000    0.0000 C   0  0  0  0  0  0  0  0  0  0  0  0
    2.5980   -0.7500    0.0000 N   0  0  0  0  0  0  0  0  0  0  0  0
    2.5980    0.7500    0.0000 C   0  0  0  0  0  0  0  0  0  0  0  0
    1.2990    1.5000    0.0000 C   0  0  0  0  0  0  0  0  0  0  0  0
    0.0000    0.7500    0.0000 C   0  0  0  0  0  0  0  0  0  0  0  0
   -1.2990    1.5000    0.0000 C   0  0  0  0  0  0  0  0  0  0  0  0
   -2.5980    0.7500    0.0000 C   0  0  0  0  0  0  0  0  0  0  0  0
   -2.5980   -0.7500    0.0000 C   0  0  0  0  0  0  0  0  0  0  0  0
   -1.2990   -1.5000    0.0000 C   0  0  0  0  0  0  0  0  0  0  0  0
    0.0000   -0.7500    0.0000 C   0  0  0  0  0  0  0  0  0  0  0  0
    1.2990   -1.5000    0.0000 C   0  0  0  0  0  0  0  0  0  0  0  0
  1  2  1  0  0  0  0
  2  3  2  0  0  0  0
  3  4  1  0  0  0  0
  4  5  2  0  0  0  0
  5  6  1  0  0  0  0
  6  7  2  0  0  0  0
  2  7  1  0  0  0  0
  6  8  1  0  0  0  0
  8  9  1  0  0  0  0
  9 10  1  0  0  0  0
 10 11  1  0  0  0  0
 11 12  2  0  0  0  0
 12 13  1  0  0  0  0
 13 14  2  0  0  0  0
 14 15  1  0  0  0  0
 15 16  2  0  0  0  0
 11 16  1  0  0  0  0
 16 17  1  0  0  0  0
  8 17  1  0  0  0  0
M  END
> <chemblId>
CHEMBL166991

> <bioactivity__type>
Ki

> <units>
nM

> <value>
1900.0

$$$$

  CDK     11301514152D 0   0.00000     0.00000     0

 19 21  0  0  0  0              1 V2000 
    6.4951   -6.0000    0.0000 C   0  0  0  0  0  0  0  0  0  0  0  0
    5.1961   -5.2500    0.0000 N   0  0  0  0  0  0  0  0  0  0  0  0
    3.8971   -6.0000    0.0000 C   0  0  0  0  0  0  0  0  0  0  0  0
    5.1961   -3.7500    0.0000 C   0  0  0  0  0  0  0  0  0  0  0  0
    6.4951   -3.0000    0.0000 C   0  0  0  0  0  0  0  0  0  0  0  0
    6.4951   -1.5000    0.0000 C   0  0  0  0  0  0  0  0  0  0  0  0
    5.1961   -0.7500    0.0000 N   0  0  0  0  0  0  0  0  0  0  0  0
    3.8970   -1.5000    0.0000 C   0  0  0  0  0  0  0  0  0  0  0  0
    3.8971   -3.0000    0.0000 C   0  0  0  0  0  0  0  0  0  0  0  0
    2.5980   -0.7500    0.0000 N   0  0  0  0  0  0  0  0  0  0  0  0
    2.5980    0.7500    0.0000 C   0  0  0  0  0  0  0  0  0  0  0  0
    1.2990    1.5000    0.0000 C   0  0  0  0  0  0  0  0  0  0  0  0
    0.0000    0.7500    0.0000 C   0  0  0  0  0  0  0  0  0  0  0  0
   -1.2990    1.5000    0.0000 C   0  0  0  0  0  0  0  0  0  0  0  0
   -2.5980    0.7500    0.0000 C   0  0  0  0  0  0  0  0  0  0  0  0
   -2.5980   -0.7500    0.0000 C   0  0  0  0  0  0  0  0  0  0  0  0
   -1.2990   -1.5000    0.0000 C   0  0  0  0  0  0  0  0  0  0  0  0
    0.0000   -0.7500    0.0000 C   0  0  0  0  0  0  0  0  0  0  0  0
    1.2990   -1.5000    0.0000 C   0  0  0  0  0  0  0  0  0  0  0  0
  1  2  1  0  0  0  0
  2  3  1  0  0  0  0
  2  4  1  0  0  0  0
  4  5  2  0  0  0  0
  5  6  1  0  0  0  0
  6  7  2  0  0  0  0
  7  8  1  0  0  0  0
  8  9  2  0  0  0  0
  4  9  1  0  0  0  0
  8 10  1  0  0  0  0
 10 11  1  0  0  0  0
 11 12  1  0  0  0  0
 12 13  1  0  0  0  0
 13 14  2  0  0  0  0
 14 15  1  0  0  0  0
 15 16  2  0  0  0  0
 16 17  1  0  0  0  0
 17 18  2  0  0  0  0
 13 18  1  0  0  0  0
 18 19  1  0  0  0  0
 10 19  1  0  0  0  0
M  END
> <chemblId>
CHEMBL167004

> <bioactivity__type>
Ki

> <units>
nM

> <value>
150.0

$$$$

  CDK     11301514152D 0   0.00000     0.00000     0

 41 45  0  0  0  0              1 V2000 
    5.1940   16.3138    0.0000 C   0  0  0  0  0  0  0  0  0  0  0  0
    5.1942   14.8138    0.0000 C   0  0  0  0  0  0  0  0  0  0  0  0
    3.8953   14.0636    0.0000 N   0  0  0  0  0  0  0  0  0  0  0  0
    3.8955   12.5636    0.0000 C   0  0  0  0  0  0  0  0  0  0  0  0
    2.5966   11.8134    0.0000 C   0  0  0  0  0  0  0  0  0  0  0  0
    2.5968   10.3134    0.0000 C   0  0  0  0  0  0  0  0  0  0  0  0
    1.2978    9.5632    0.0000 C   0  0  0  0  0  0  0  0  0  0  0  0
    1.2981    8.0632    0.0000 C   0  0  0  0  0  0  0  0  0  0  0  0
   -0.0009    7.3130    0.0000 C   0  0  0  0  0  0  0  0  0  0  0  0
   -0.0007    5.8130    0.0000 C   0  0  0  0  0  0  0  0  0  0  0  0
    1.2985    5.0632    0.0000 N   0  0  0  0  0  0  0  0  0  0  0  0
    1.2987    3.5632    0.0000 C   0  0  0  0  0  0  0  0  0  0  0  0
   -0.0002    2.8130    0.0000 C   0  0  0  0  0  0  0  0  0  0  0  0
   -1.2994    3.5628    0.0000 O   0  0  0  0  0  0  0  0  0  0  0  0
    0.0000    1.3130    0.0000 N   0  0  0  0  0  0  0  0  0  0  0  0
    1.3520    0.6620    0.0000 C   0  0  0  0  0  0  0  0  0  0  0  0
    2.4510    1.6820    0.0000 C   0  0  0  0  0  0  0  0  0  0  0  0
    3.8840    1.2400    0.0000 C   0  0  0  0  0  0  0  0  0  0  0  0
    4.2180   -0.2220    0.0000 C   0  0  0  0  0  0  0  0  0  0  0  0
    3.1190   -1.2430    0.0000 C   0  0  0  0  0  0  0  0  0  0  0  0
    1.6850   -0.8010    0.0000 C   0  0  0  0  0  0  0  0  0  0  0  0
    0.7500   -1.9730    0.0000 N   0  0  0  0  0  0  0  0  0  0  0  0
   -0.7500   -1.9730    0.0000 C   0  0  0  0  0  0  0  0  0  0  0  0
   -1.4007   -3.3245    0.0000 O   0  0  0  0  0  0  0  0  0  0  0  0
   -1.6850   -0.8010    0.0000 C   0  0  0  0  0  0  0  0  0  0  0  0
   -3.1190   -1.2430    0.0000 C   0  0  0  0  0  0  0  0  0  0  0  0
   -4.2180   -0.2230    0.0000 C   0  0  0  0  0  0  0  0  0  0  0  0
   -3.8850    1.2390    0.0000 C   0  0  0  0  0  0  0  0  0  0  0  0
   -2.4510    1.6820    0.0000 C   0  0  0  0  0  0  0  0  0  0  0  0
   -1.3510    0.6620    0.0000 C   0  0  0  0  0  0  0  0  0  0  0  0
    2.5974    5.8134    0.0000 C   0  0  0  0  0  0  0  0  0  0  0  0
    2.5972    7.3134    0.0000 C   0  0  0  0  0  0  0  0  0  0  0  0
    2.5961   14.8134    0.0000 C   0  0  0  0  0  0  0  0  0  0  0  0
    1.2972   14.0632    0.0000 O   0  0  0  0  0  0  0  0  0  0  0  0
    2.5959   16.3134    0.0000 C   0  0  0  0  0  0  0  0  0  0  0  0
    3.8948   17.0636    0.0000 C   0  0  0  0  0  0  0  0  0  0  0  0
    3.8946   18.5636    0.0000 C   0  0  0  0  0  0  0  0  0  0  0  0
    2.5955   19.3134    0.0000 C   0  0  0  0  0  0  0  0  0  0  0  0
    1.2965   18.5632    0.0000 C   0  0  0  0  0  0  0  0  0  0  0  0
   -0.0026   19.3130    0.0000 I   0  0  0  0  0  0  0  0  0  0  0  0
    1.2968   17.0632    0.0000 C   0  0  0  0  0  0  0  0  0  0  0  0
  1  2  1  0  0  0  0
  2  3  1  0  0  0  0
  3  4  1  0  0  0  0
  4  5  1  0  0  0  0
  5  6  1  0  0  0  0
  6  7  1  0  0  0  0
  7  8  1  0  0  0  0
  8  9  1  0  0  0  0
  9 10  1  0  0  0  0
 10 11  1  0  0  0  0
 11 12  1  0  0  0  0
 12 13  1  0  0  0  0
 13 14  2  0  0  0  0
 13 15  1  0  0  0  0
 15 16  1  0  0  0  0
 16 17  2  0  0  0  0
 17 18  1  0  0  0  0
 18 19  2  0  0  0  0
 19 20  1  0  0  0  0
 20 21  2  0  0  0  0
 16 21  1  0  0  0  0
 21 22  1  0  0  0  0
 22 23  1  0  0  0  0
 23 24  2  0  0  0  0
 23 25  1  0  0  0  0
 25 26  2  0  0  0  0
 26 27  1  0  0  0  0
 27 28  2  0  0  0  0
 28 29  1  0  0  0  0
 29 30  2  0  0  0  0
 15 30  1  0  0  0  0
 25 30  1  0  0  0  0
 11 31  1  0  0  0  0
 31 32  1  0  0  0  0
  8 32  1  0  0  0  0
  3 33  1  0  0  0  0
 33 34  2  0  0  0  0
 33 35  1  0  0  0  0
 35 36  2  0  0  0  0
 36 37  1  0  0  0  0
 37 38  2  0  0  0  0
 38 39  1  0  0  0  0
 39 40  1  0  0  0  0
 39 41  2  0  0  0  0
 35 41  1  0  0  0  0
M  END
> <chemblId>
CHEMBL168145

> <bioactivity__type>
Ki

> <units>
nM

> <value>
67.1

$$$$

  CDK     11301514152D 0   0.00000     0.00000     0

 50 55  0  0  0  0              1 V2000 
    5.1940   16.3138    0.0000 C   0  0  0  0  0  0  0  0  0  0  0  0
    5.1942   14.8138    0.0000 C   0  0  0  0  0  0  0  0  0  0  0  0
    3.8953   14.0636    0.0000 N   0  0  0  0  0  0  0  0  0  0  0  0
    3.8955   12.5636    0.0000 C   0  0  0  0  0  0  0  0  0  0  0  0
    2.5966   11.8134    0.0000 C   0  0  0  0  0  0  0  0  0  0  0  0
    2.5968   10.3134    0.0000 C   0  0  0  0  0  0  0  0  0  0  0  0
    1.2978    9.5632    0.0000 C   0  0  0  0  0  0  0  0  0  0  0  0
    1.2981    8.0632    0.0000 C   0  0  0  0  0  0  0  0  0  0  0  0
   -0.0009    7.3130    0.0000 C   0  0  0  0  0  0  0  0  0  0  0  0
   -0.0007    5.8130    0.0000 C   0  0  0  0  0  0  0  0  0  0  0  0
    1.2985    5.0632    0.0000 N   0  0  0  0  0  0  0  0  0  0  0  0
    1.2987    3.5632    0.0000 C   0  0  0  0  0  0  0  0  0  0  0  0
   -0.0002    2.8130    0.0000 C   0  0  0  0  0  0  0  0  0  0  0  0
   -1.2994    3.5628    0.0000 O   0  0  0  0  0  0  0  0  0  0  0  0
    0.0000    1.3130    0.0000 N   0  0  0  0  0  0  0  0  0  0  0  0
    1.3520    0.6620    0.0000 C   0  0  0  0  0  0  0  0  0  0  0  0
    2.4510    1.6820    0.0000 C   0  0  0  0  0  0  0  0  0  0  0  0
    3.8840    1.2400    0.0000 C   0  0  0  0  0  0  0  0  0  0  0  0
    4.2180   -0.2220    0.0000 C   0  0  0  0  0  0  0  0  0  0  0  0
    3.1190   -1.2430    0.0000 C   0  0  0  0  0  0  0  0  0  0  0  0
    1.6850   -0.8010    0.0000 C   0  0  0  0  0  0  0  0  0  0  0  0
    0.7500   -1.9730    0.0000 N   0  0  0  0  0  0  0  0  0  0  0  0
    1.4007   -3.3245    0.0000 C   0  0  0  0  0  0  0  0  0  0  0  0
    2.8965   -3.4368    0.0000 O   0  0  0  0  0  0  0  0  0  0  0  0
    0.5556   -4.5638    0.0000 C   0  0  0  0  0  0  0  0  0  0  0  0
   -0.9402   -4.4516    0.0000 C   0  0  0  0  0  0  0  0  0  0  0  0
   -1.7853   -5.6908    0.0000 C   0  0  0  0  0  0  0  0  0  0  0  0
   -1.1346   -7.0424    0.0000 C   0  0  0  0  0  0  0  0  0  0  0  0
   -1.9797   -8.2816    0.0000 F   0  0  0  0  0  0  0  0  0  0  0  0
    0.3612   -7.1546    0.0000 C   0  0  0  0  0  0  0  0  0  0  0  0
    1.2063   -5.9153    0.0000 C   0  0  0  0  0  0  0  0  0  0  0  0
   -0.7500   -1.9730    0.0000 C   0  0  0  0  0  0  0  0  0  0  0  0
   -1.4007   -3.3245    0.0000 O   0  0  0  0  0  0  0  0  0  0  0  0
   -1.6850   -0.8010    0.0000 C   0  0  0  0  0  0  0  0  0  0  0  0
   -3.1190   -1.2430    0.0000 C   0  0  0  0  0  0  0  0  0  0  0  0
   -4.2180   -0.2230    0.0000 C   0  0  0  0  0  0  0  0  0  0  0  0
   -3.8850    1.2390    0.0000 C   0  0  0  0  0  0  0  0  0  0  0  0
   -2.4510    1.6820    0.0000 C   0  0  0  0  0  0  0  0  0  0  0  0
   -1.3510    0.6620    0.0000 C   0  0  0  0  0  0  0  0  0  0  0  0
    2.5974    5.8134    0.0000 C   0  0  0  0  0  0  0  0  0  0  0  0
    2.5972    7.3134    0.0000 C   0  0  0  0  0  0  0  0  0  0  0  0
    2.5961   14.8134    0.0000 C   0  0  0  0  0  0  0  0  0  0  0  0
    1.2972   14.0632    0.0000 O   0  0  0  0  0  0  0  0  0  0  0  0
    2.5959   16.3134    0.0000 C   0  0  0  0  0  0  0  0  0  0  0  0
    3.8948   17.0636    0.0000 C   0  0  0  0  0  0  0  0  0  0  0  0
    3.8946   18.5636    0.0000 C   0  0  0  0  0  0  0  0  0  0  0  0
    2.5955   19.3134    0.0000 C   0  0  0  0  0  0  0  0  0  0  0  0
    2.5953   20.8134    0.0000 F   0  0  0  0  0  0  0  0  0  0  0  0
    1.2965   18.5632    0.0000 C   0  0  0  0  0  0  0  0  0  0  0  0
    1.2968   17.0632    0.0000 C   0  0  0  0  0  0  0  0  0  0  0  0
  1  2  1  0  0  0  0
  2  3  1  0  0  0  0
  3  4  1  0  0  0  0
  4  5  1  0  0  0  0
  5  6  1  0  0  0  0
  6  7  1  0  0  0  0
  7  8  1  0  0  0  0
  8  9  1  0  0  0  0
  9 10  1  0  0  0  0
 10 11  1  0  0  0  0
 11 12  1  0  0  0  0
 12 13  1  0  0  0  0
 13 14  2  0  0  0  0
 13 15  1  0  0  0  0
 15 16  1  0  0  0  0
 16 17  2  0  0  0  0
 17 18  1  0  0  0  0
 18 19  2  0  0  0  0
 19 20  1  0  0  0  0
 20 21  2  0  0  0  0
 16 21  1  0  0  0  0
 21 22  1  0  0  0  0
 22 23  1  0  0  0  0
 23 24  2  0  0  0  0
 23 25  1  0  0  0  0
 25 26  2  0  0  0  0
 26 27  1  0  0  0  0
 27 28  2  0  0  0  0
 28 29  1  0  0  0  0
 28 30  1  0  0  0  0
 30 31  2  0  0  0  0
 25 31  1  0  0  0  0
 22 32  1  0  0  0  0
 32 33  2  0  0  0  0
 32 34  1  0  0  0  0
 34 35  2  0  0  0  0
 35 36  1  0  0  0  0
 36 37  2  0  0  0  0
 37 38  1  0  0  0  0
 38 39  2  0  0  0  0
 15 39  1  0  0  0  0
 34 39  1  0  0  0  0
 11 40  1  0  0  0  0
 40 41  1  0  0  0  0
  8 41  1  0  0  0  0
  3 42  1  0  0  0  0
 42 43  2  0  0  0  0
 42 44  1  0  0  0  0
 44 45  2  0  0  0  0
 45 46  1  0  0  0  0
 46 47  2  0  0  0  0
 47 48  1  0  0  0  0
 47 49  1  0  0  0  0
 49 50  2  0  0  0  0
 44 50  1  0  0  0  0
M  END
> <chemblId>
CHEMBL168149

> <bioactivity__type>
Ki

> <units>
nM

> <value>
129.0

$$$$

  CDK     11301514152D 0   0.00000     0.00000     0

 21 23  0  0  0  0              1 V2000 
    7.7942   -3.7500    0.0000 C   0  0  0  0  0  0  0  0  0  0  0  0
    6.4951   -3.0000    0.0000 C   0  0  0  0  0  0  0  0  0  0  0  0
    6.4951   -1.5000    0.0000 C   0  0  0  0  0  0  0  0  0  0  0  0
    5.1961   -0.7500    0.0000 N   0  0  0  0  0  0  0  0  0  0  0  0
    3.8970   -1.5000    0.0000 C   0  0  0  0  0  0  0  0  0  0  0  0
    3.8971   -3.0000    0.0000 C   0  0  0  0  0  0  0  0  0  0  0  0
    5.1961   -3.7500    0.0000 C   0  0  0  0  0  0  0  0  0  0  0  0
    5.1961   -5.2500    0.0000 N   0  0  0  0  0  0  0  0  0  0  0  0
    6.4951   -6.0000    0.0000 C   0  0  0  0  0  0  0  0  0  0  0  0
    6.4952   -7.5000    0.0000 C   0  0  0  0  0  0  0  0  0  0  0  0
    7.7942   -8.2500    0.0000 O   0  0  0  0  0  0  0  0  0  0  0  0
    2.5980   -0.7500    0.0000 N   0  0  0  0  0  0  0  0  0  0  0  0
    2.5980    0.7500    0.0000 C   0  0  0  0  0  0  0  0  0  0  0  0
    1.2990    1.5000    0.0000 C   0  0  0  0  0  0  0  0  0  0  0  0
    0.0000    0.7500    0.0000 C   0  0  0  0  0  0  0  0  0  0  0  0
   -1.2990    1.5000    0.0000 C   0  0  0  0  0  0  0  0  0  0  0  0
   -2.5980    0.7500    0.0000 C   0  0  0  0  0  0  0  0  0  0  0  0
   -2.5980   -0.7500    0.0000 C   0  0  0  0  0  0  0  0  0  0  0  0
   -1.2990   -1.5000    0.0000 C   0  0  0  0  0  0  0  0  0  0  0  0
    0.0000   -0.7500    0.0000 C   0  0  0  0  0  0  0  0  0  0  0  0
    1.2990   -1.5000    0.0000 C   0  0  0  0  0  0  0  0  0  0  0  0
  1  2  1  0  0  0  0
  2  3  2  0  0  0  0
  3  4  1  0  0  0  0
  4  5  2  0  0  0  0
  5  6  1  0  0  0  0
  6  7  2  0  0  0  0
  2  7  1  0  0  0  0
  7  8  1  0  0  0  0
  8  9  1  0  0  0  0
  9 10  1  0  0  0  0
 10 11  1  0  0  0  0
  5 12  1  0  0  0  0
 12 13  1  0  0  0  0
 13 14  1  0  0  0  0
 14 15  1  0  0  0  0
 15 16  2  0  0  0  0
 16 17  1  0  0  0  0
 17 18  2  0  0  0  0
 18 19  1  0  0  0  0
 19 20  2  0  0  0  0
 15 20  1  0  0  0  0
 20 21  1  0  0  0  0
 12 21  1  0  0  0  0
M  END
> <chemblId>
CHEMBL168496

> <bioactivity__type>
Ki

> <units>
nM

> <value>
6500.0

$$$$

  CDK     11301514152D 0   0.00000     0.00000     0

 20 23  0  0  0  0              1 V2000 
   -1.0072    3.0000    0.0000 N   0  0  0  0  0  0  0  0  0  0  0  0
   -1.0070    1.5000    0.0000 C   0  0  0  0  0  0  0  0  0  0  0  0
   -2.3060    0.7500    0.0000 C   0  0  0  0  0  0  0  0  0  0  0  0
   -2.3060   -0.7500    0.0000 C   0  0  0  0  0  0  0  0  0  0  0  0
   -1.0070   -1.5000    0.0000 N   0  0  0  0  0  0  0  0  0  0  0  0
    0.2930   -0.7500    0.0000 C   0  0  0  0  0  0  0  0  0  0  0  0
    1.7190   -1.2140    0.0000 C   0  0  0  0  0  0  0  0  0  0  0  0
    2.6010    0.0000    0.0000 C   0  0  0  0  0  0  0  0  0  0  0  0
    1.7190    1.2140    0.0000 C   0  0  0  0  0  0  0  0  0  0  0  0
    0.2930    0.7500    0.0000 C   0  0  0  0  0  0  0  0  0  0  0  0
   -3.6050   -1.5000    0.0000 N   0  0  0  0  0  0  0  0  0  0  0  0
   -3.6051   -3.0000    0.0000 C   0  0  0  0  0  0  0  0  0  0  0  0
   -4.9041   -3.7500    0.0000 C   0  0  0  0  0  0  0  0  0  0  0  0
   -6.2031   -3.0000    0.0000 C   0  0  0  0  0  0  0  0  0  0  0  0
   -7.5022   -3.7500    0.0000 C   0  0  0  0  0  0  0  0  0  0  0  0
   -8.8012   -3.0000    0.0000 C   0  0  0  0  0  0  0  0  0  0  0  0
   -8.8012   -1.5000    0.0000 C   0  0  0  0  0  0  0  0  0  0  0  0
   -7.5022   -0.7500    0.0000 C   0  0  0  0  0  0  0  0  0  0  0  0
   -6.2031   -1.5000    0.0000 C   0  0  0  0  0  0  0  0  0  0  0  0
   -4.9041   -0.7500    0.0000 C   0  0  0  0  0  0  0  0  0  0  0  0
  1  2  1  0  0  0  0
  2  3  2  0  0  0  0
  3  4  1  0  0  0  0
  4  5  2  0  0  0  0
  5  6  1  0  0  0  0
  6  7  1  0  0  0  0
  7  8  1  0  0  0  0
  8  9  1  0  0  0  0
  9 10  1  0  0  0  0
  2 10  1  0  0  0  0
  6 10  2  0  0  0  0
  4 11  1  0  0  0  0
 11 12  1  0  0  0  0
 12 13  1  0  0  0  0
 13 14  1  0  0  0  0
 14 15  2  0  0  0  0
 15 16  1  0  0  0  0
 16 17  2  0  0  0  0
 17 18  1  0  0  0  0
 18 19  2  0  0  0  0
 14 19  1  0  0  0  0
 19 20  1  0  0  0  0
 11 20  1  0  0  0  0
M  END
> <chemblId>
CHEMBL169469

> <bioactivity__type>
Ki

> <units>
nM

> <value>
510.0

$$$$

  CDK     11301514152D 0   0.00000     0.00000     0

 18 20  0  0  0  0              1 V2000 
    7.7942   -3.7500    0.0000 C   0  0  0  0  0  0  0  0  0  0  0  0
    6.4951   -3.0000    0.0000 C   0  0  0  0  0  0  0  0  0  0  0  0
    6.4951   -1.5000    0.0000 C   0  0  0  0  0  0  0  0  0  0  0  0
    5.1961   -0.7500    0.0000 N   0  0  0  0  0  0  0  0  0  0  0  0
    3.8970   -1.5000    0.0000 C   0  0  0  0  0  0  0  0  0  0  0  0
    3.8971   -3.0000    0.0000 C   0  0  0  0  0  0  0  0  0  0  0  0
    5.1961   -3.7500    0.0000 C   0  0  0  0  0  0  0  0  0  0  0  0
    5.1961   -5.2500    0.0000 N   0  0  0  0  0  0  0  0  0  0  0  0
    2.5980   -0.7500    0.0000 N   0  0  0  0  0  0  0  0  0  0  0  0
    2.5980    0.7500    0.0000 C   0  0  0  0  0  0  0  0  0  0  0  0
    1.2990    1.5000    0.0000 C   0  0  0  0  0  0  0  0  0  0  0  0
    0.0000    0.7500    0.0000 C   0  0  0  0  0  0  0  0  0  0  0  0
   -1.2990    1.5000    0.0000 C   0  0  0  0  0  0  0  0  0  0  0  0
   -2.5980    0.7500    0.0000 C   0  0  0  0  0  0  0  0  0  0  0  0
   -2.5980   -0.7500    0.0000 C   0  0  0  0  0  0  0  0  0  0  0  0
   -1.2990   -1.5000    0.0000 C   0  0  0  0  0  0  0  0  0  0  0  0
    0.0000   -0.7500    0.0000 C   0  0  0  0  0  0  0  0  0  0  0  0
    1.2990   -1.5000    0.0000 C   0  0  0  0  0  0  0  0  0  0  0  0
  1  2  1  0  0  0  0
  2  3  2  0  0  0  0
  3  4  1  0  0  0  0
  4  5  2  0  0  0  0
  5  6  1  0  0  0  0
  6  7  2  0  0  0  0
  2  7  1  0  0  0  0
  7  8  1  0  0  0  0
  5  9  1  0  0  0  0
  9 10  1  0  0  0  0
 10 11  1  0  0  0  0
 11 12  1  0  0  0  0
 12 13  2  0  0  0  0
 13 14  1  0  0  0  0
 14 15  2  0  0  0  0
 15 16  1  0  0  0  0
 16 17  2  0  0  0  0
 12 17  1  0  0  0  0
 17 18  1  0  0  0  0
  9 18  1  0  0  0  0
M  END
> <chemblId>
CHEMBL169695

> <bioactivity__type>
Ki

> <units>
nM

> <value>
870.0

$$$$

  CDK     11301514152D 0   0.00000     0.00000     0

 24 27  0  0  0  0              1 V2000 
    1.8901    3.3901    0.0000 C   0  0  0  0  0  0  0  0  0  0  0  0
    1.4266    1.9635    0.0000 C   0  0  0  0  0  0  0  0  0  0  0  0
    2.3083    0.7500    0.0000 O   0  0  0  0  0  0  0  0  0  0  0  0
    1.4266   -0.4635    0.0000 C   0  0  0  0  0  0  0  0  0  0  0  0
    1.8901   -1.8901    0.0000 O   0  0  0  0  0  0  0  0  0  0  0  0
    0.0000    0.0000    0.0000 C   0  0  0  0  0  0  0  0  0  0  0  0
   -1.2990   -0.7500    0.0000 C   0  0  0  0  0  0  0  0  0  0  0  0
   -2.5981   -0.0000    0.0000 C   0  0  0  0  0  0  0  0  0  0  0  0
   -3.8971   -0.7500    0.0000 C   0  0  0  0  0  0  0  0  0  0  0  0
   -5.1962   -0.0000    0.0000 C   0  0  0  0  0  0  0  0  0  0  0  0
   -5.1962    1.5000    0.0000 C   0  0  0  0  0  0  0  0  0  0  0  0
   -3.8971    2.2500    0.0000 C   0  0  0  0  0  0  0  0  0  0  0  0
   -2.5981    1.5000    0.0000 C   0  0  0  0  0  0  0  0  0  0  0  0
   -1.2990    2.2500    0.0000 C   0  0  0  0  0  0  0  0  0  0  0  0
   -1.2990    3.7500    0.0000 C   0  0  0  0  0  0  0  0  0  0  0  0
   -2.5981    4.5000    0.0000 C   0  0  0  0  0  0  0  0  0  0  0  0
   -2.5981    6.0000    0.0000 C   0  0  0  0  0  0  0  0  0  0  0  0
   -3.8971    6.7500    0.0000 N   0  0  0  0  0  0  0  0  0  0  0  0
   -3.8971    8.2500    0.0000 C   0  0  0  0  0  0  0  0  0  0  0  0
   -5.1962    9.0000    0.0000 C   0  0  0  0  0  0  0  0  0  0  0  0
   -6.4952    8.2500    0.0000 C   0  0  0  0  0  0  0  0  0  0  0  0
   -6.4952    6.7500    0.0000 C   0  0  0  0  0  0  0  0  0  0  0  0
   -5.1962    6.0000    0.0000 C   0  0  0  0  0  0  0  0  0  0  0  0
    0.0000    1.5000    0.0000 C   0  0  0  0  0  0  0  0  0  0  0  0
  2  1  1  6  0  0  0
  2  3  1  0  0  0  0
  3  4  1  0  0  0  0
  4  5  2  0  0  0  0
  4  6  1  0  0  0  0
  6  7  1  1  0  0  0
  8  7  1  1  0  0  0
  8  9  1  0  0  0  0
  9 10  1  0  0  0  0
 10 11  1  0  0  0  0
 11 12  1  0  0  0  0
 13 12  1  6  0  0  0
  8 13  1  0  0  0  0
 13 14  1  0  0  0  0
 14 15  1  1  0  0  0
 15 16  1  0  0  0  0
 16 17  1  0  0  0  0
 17 18  1  0  0  0  0
 18 19  1  0  0  0  0
 19 20  1  0  0  0  0
 20 21  1  0  0  0  0
 21 22  1  0  0  0  0
 22 23  1  0  0  0  0
 18 23  1  0  0  0  0
 14 24  1  0  0  0  0
 24  2  1  1  0  0  0
  6 24  1  0  0  0  0
M  END
> <chemblId>
CHEMBL170205

> <bioactivity__type>
Ki

> <units>
nM

> <value>
427.0

$$$$

  CDK     11301514152D 0   0.00000     0.00000     0

 31 34  0  0  0  0              1 V2000 
    3.8961    8.0636    0.0000 C   0  0  0  0  0  0  0  0  0  0  0  0
    2.5972    7.3134    0.0000 C   0  0  0  0  0  0  0  0  0  0  0  0
    2.5974    5.8134    0.0000 N   0  0  0  0  0  0  0  0  0  0  0  0
    3.8966    5.0636    0.0000 C   0  0  0  0  0  0  0  0  0  0  0  0
    5.1955    5.8138    0.0000 C   0  0  0  0  0  0  0  0  0  0  0  0
    1.2985    5.0632    0.0000 C   0  0  0  0  0  0  0  0  0  0  0  0
   -0.0007    5.8130    0.0000 C   0  0  0  0  0  0  0  0  0  0  0  0
   -0.0009    7.3130    0.0000 C   0  0  0  0  0  0  0  0  0  0  0  0
   -1.3000    8.0628    0.0000 C   0  0  0  0  0  0  0  0  0  0  0  0
   -2.5989    7.3126    0.0000 C   0  0  0  0  0  0  0  0  0  0  0  0
   -2.5987    5.8126    0.0000 C   0  0  0  0  0  0  0  0  0  0  0  0
   -1.2996    5.0628    0.0000 N   0  0  0  0  0  0  0  0  0  0  0  0
   -1.2994    3.5628    0.0000 C   0  0  0  0  0  0  0  0  0  0  0  0
   -0.0002    2.8130    0.0000 C   0  0  0  0  0  0  0  0  0  0  0  0
    1.2987    3.5632    0.0000 O   0  0  0  0  0  0  0  0  0  0  0  0
    0.0000    1.3130    0.0000 N   0  0  0  0  0  0  0  0  0  0  0  0
    1.3520    0.6620    0.0000 C   0  0  0  0  0  0  0  0  0  0  0  0
    2.4510    1.6820    0.0000 C   0  0  0  0  0  0  0  0  0  0  0  0
    3.8840    1.2400    0.0000 C   0  0  0  0  0  0  0  0  0  0  0  0
    4.2180   -0.2220    0.0000 C   0  0  0  0  0  0  0  0  0  0  0  0
    3.1190   -1.2430    0.0000 C   0  0  0  0  0  0  0  0  0  0  0  0
    1.6850   -0.8010    0.0000 C   0  0  0  0  0  0  0  0  0  0  0  0
    0.7500   -1.9730    0.0000 C   0  0  0  0  0  0  0  0  0  0  0  0
    1.4007   -3.3245    0.0000 O   0  0  0  0  0  0  0  0  0  0  0  0
   -0.7500   -1.9730    0.0000 N   0  0  0  0  0  0  0  0  0  0  0  0
   -1.6850   -0.8010    0.0000 C   0  0  0  0  0  0  0  0  0  0  0  0
   -3.1190   -1.2430    0.0000 C   0  0  0  0  0  0  0  0  0  0  0  0
   -4.2180   -0.2230    0.0000 C   0  0  0  0  0  0  0  0  0  0  0  0
   -3.8850    1.2390    0.0000 C   0  0  0  0  0  0  0  0  0  0  0  0
   -2.4510    1.6820    0.0000 N   0  0  0  0  0  0  0  0  0  0  0  0
   -1.3510    0.6620    0.0000 C   0  0  0  0  0  0  0  0  0  0  0  0
  1  2  1  0  0  0  0
  2  3  1  0  0  0  0
  3  4  1  0  0  0  0
  4  5  1  0  0  0  0
  3  6  1  0  0  0  0
  6  7  1  0  0  0  0
  7  8  1  0  0  0  0
  8  9  1  0  0  0  0
  9 10  1  0  0  0  0
 10 11  1  0  0  0  0
 11 12  1  0  0  0  0
  7 12  1  0  0  0  0
 12 13  1  0  0  0  0
 13 14  1  0  0  0  0
 14 15  2  0  0  0  0
 14 16  1  0  0  0  0
 16 17  1  0  0  0  0
 17 18  2  0  0  0  0
 18 19  1  0  0  0  0
 19 20  2  0  0  0  0
 20 21  1  0  0  0  0
 21 22  2  0  0  0  0
 17 22  1  0  0  0  0
 22 23  1  0  0  0  0
 23 24  2  0  0  0  0
 23 25  1  0  0  0  0
 25 26  1  0  0  0  0
 26 27  2  0  0  0  0
 27 28  1  0  0  0  0
 28 29  2  0  0  0  0
 29 30  1  0  0  0  0
 30 31  2  0  0  0  0
 16 31  1  0  0  0  0
 26 31  1  0  0  0  0
M  END
> <chemblId>
CHEMBL17045

> <bioactivity__type>
Ki

> <units>
nM

> <value>
537.0

$$$$

  CDK     11301514152D 0   0.00000     0.00000     0

 21 23  0  0  0  0              1 V2000 
    5.1961   -5.2500    0.0000 C   0  0  0  0  0  0  0  0  0  0  0  0
    5.1961   -3.7500    0.0000 C   0  0  0  0  0  0  0  0  0  0  0  0
    6.4951   -3.0000    0.0000 C   0  0  0  0  0  0  0  0  0  0  0  0
    6.4951   -1.5000    0.0000 C   0  0  0  0  0  0  0  0  0  0  0  0
    7.7942   -0.7500    0.0000 N   0  0  0  0  0  0  0  0  0  0  0  0
    9.0932   -1.5000    0.0000 C   0  0  0  0  0  0  0  0  0  0  0  0
   10.3922   -0.7500    0.0000 C   0  0  0  0  0  0  0  0  0  0  0  0
   11.6913   -1.4999    0.0000 O   0  0  0  0  0  0  0  0  0  0  0  0
    5.1961   -0.7500    0.0000 C   0  0  0  0  0  0  0  0  0  0  0  0
    3.8970   -1.5000    0.0000 C   0  0  0  0  0  0  0  0  0  0  0  0
    3.8971   -3.0000    0.0000 N   0  0  0  0  0  0  0  0  0  0  0  0
    2.5980   -0.7500    0.0000 N   0  0  0  0  0  0  0  0  0  0  0  0
    2.5980    0.7500    0.0000 C   0  0  0  0  0  0  0  0  0  0  0  0
    1.2990    1.5000    0.0000 C   0  0  0  0  0  0  0  0  0  0  0  0
    0.0000    0.7500    0.0000 C   0  0  0  0  0  0  0  0  0  0  0  0
   -1.2990    1.5000    0.0000 C   0  0  0  0  0  0  0  0  0  0  0  0
   -2.5980    0.7500    0.0000 C   0  0  0  0  0  0  0  0  0  0  0  0
   -2.5980   -0.7500    0.0000 C   0  0  0  0  0  0  0  0  0  0  0  0
   -1.2990   -1.5000    0.0000 C   0  0  0  0  0  0  0  0  0  0  0  0
    0.0000   -0.7500    0.0000 C   0  0  0  0  0  0  0  0  0  0  0  0
    1.2990   -1.5000    0.0000 C   0  0  0  0  0  0  0  0  0  0  0  0
  1  2  1  0  0  0  0
  2  3  2  0  0  0  0
  3  4  1  0  0  0  0
  4  5  1  0  0  0  0
  5  6  1  0  0  0  0
  6  7  1  0  0  0  0
  7  8  1  0  0  0  0
  4  9  2  0  0  0  0
  9 10  1  0  0  0  0
 10 11  2  0  0  0  0
  2 11  1  0  0  0  0
 10 12  1  0  0  0  0
 12 13  1  0  0  0  0
 13 14  1  0  0  0  0
 14 15  1  0  0  0  0
 15 16  2  0  0  0  0
 16 17  1  0  0  0  0
 17 18  2  0  0  0  0
 18 19  1  0  0  0  0
 19 20  2  0  0  0  0
 15 20  1  0  0  0  0
 20 21  1  0  0  0  0
 12 21  1  0  0  0  0
M  END
> <chemblId>
CHEMBL170552

> <bioactivity__type>
Ki

> <units>
nM

> <value>
3800.0

$$$$

  CDK     11301514152D 0   0.00000     0.00000     0

 25 28  0  0  0  0              1 V2000 
    1.8901    3.3901    0.0000 C   0  0  0  0  0  0  0  0  0  0  0  0
    1.4266    1.9635    0.0000 C   0  0  0  0  0  0  0  0  0  0  0  0
    2.3083    0.7500    0.0000 O   0  0  0  0  0  0  0  0  0  0  0  0
    1.4266   -0.4635    0.0000 C   0  0  0  0  0  0  0  0  0  0  0  0
    1.8901   -1.8901    0.0000 O   0  0  0  0  0  0  0  0  0  0  0  0
    0.0000    0.0000    0.0000 C   0  0  0  0  0  0  0  0  0  0  0  0
   -1.2990   -0.7500    0.0000 C   0  0  0  0  0  0  0  0  0  0  0  0
   -2.5981   -0.0000    0.0000 C   0  0  0  0  0  0  0  0  0  0  0  0
   -3.8971   -0.7500    0.0000 C   0  0  0  0  0  0  0  0  0  0  0  0
   -5.1962   -0.0000    0.0000 C   0  0  0  0  0  0  0  0  0  0  0  0
   -5.1962    1.5000    0.0000 C   0  0  0  0  0  0  0  0  0  0  0  0
   -3.8971    2.2500    0.0000 C   0  0  0  0  0  0  0  0  0  0  0  0
   -2.5981    1.5000    0.0000 C   0  0  0  0  0  0  0  0  0  0  0  0
   -1.2990    2.2500    0.0000 C   0  0  0  0  0  0  0  0  0  0  0  0
   -1.2990    3.7500    0.0000 C   0  0  0  0  0  0  0  0  0  0  0  0
   -2.5981    4.5000    0.0000 C   0  0  0  0  0  0  0  0  0  0  0  0
   -2.5981    6.0000    0.0000 C   0  0  0  0  0  0  0  0  0  0  0  0
   -3.8971    6.7500    0.0000 N   0  0  0  0  0  0  0  0  0  0  0  0
   -3.8971    8.2500    0.0000 C   0  0  0  0  0  0  0  0  0  0  0  0
   -5.1962    9.0000    0.0000 C   0  0  0  0  0  0  0  0  0  0  0  0
   -6.4952    8.2500    0.0000 N   0  0  0  0  0  0  0  0  0  0  0  0
   -7.7942    9.0000    0.0000 C   0  0  0  0  0  0  0  0  0  0  0  0
   -6.4952    6.7500    0.0000 C   0  0  0  0  0  0  0  0  0  0  0  0
   -5.1962    6.0000    0.0000 C   0  0  0  0  0  0  0  0  0  0  0  0
    0.0000    1.5000    0.0000 C   0  0  0  0  0  0  0  0  0  0  0  0
  2  1  1  6  0  0  0
  2  3  1  0  0  0  0
  3  4  1  0  0  0  0
  4  5  2  0  0  0  0
  4  6  1  0  0  0  0
  6  7  1  1  0  0  0
  8  7  1  1  0  0  0
  8  9  1  0  0  0  0
  9 10  1  0  0  0  0
 10 11  1  0  0  0  0
 11 12  1  0  0  0  0
 13 12  1  6  0  0  0
  8 13  1  0  0  0  0
 13 14  1  0  0  0  0
 14 15  1  1  0  0  0
 15 16  1  0  0  0  0
 16 17  1  0  0  0  0
 17 18  1  0  0  0  0
 18 19  1  0  0  0  0
 19 20  1  0  0  0  0
 20 21  1  0  0  0  0
 21 22  1  0  0  0  0
 21 23  1  0  0  0  0
 23 24  1  0  0  0  0
 18 24  1  0  0  0  0
 14 25  1  0  0  0  0
 25  2  1  1  0  0  0
  6 25  1  0  0  0  0
M  END
> <chemblId>
CHEMBL170922

> <bioactivity__type>
Ki

> <units>
nM

> <value>
579.0

$$$$

  CDK     11301514152D 0   0.00000     0.00000     0

 24 27  0  0  0  0              1 V2000 
    1.8901    3.3901    0.0000 C   0  0  0  0  0  0  0  0  0  0  0  0
    1.4266    1.9635    0.0000 C   0  0  0  0  0  0  0  0  0  0  0  0
    2.3083    0.7500    0.0000 O   0  0  0  0  0  0  0  0  0  0  0  0
    1.4266   -0.4635    0.0000 C   0  0  0  0  0  0  0  0  0  0  0  0
    1.8901   -1.8901    0.0000 O   0  0  0  0  0  0  0  0  0  0  0  0
    0.0000    0.0000    0.0000 C   0  0  0  0  0  0  0  0  0  0  0  0
   -1.2990   -0.7500    0.0000 C   0  0  0  0  0  0  0  0  0  0  0  0
   -2.5981   -0.0000    0.0000 C   0  0  0  0  0  0  0  0  0  0  0  0
   -3.8971   -0.7500    0.0000 C   0  0  0  0  0  0  0  0  0  0  0  0
   -5.1962   -0.0000    0.0000 C   0  0  0  0  0  0  0  0  0  0  0  0
   -5.1962    1.5000    0.0000 C   0  0  0  0  0  0  0  0  0  0  0  0
   -3.8971    2.2500    0.0000 C   0  0  0  0  0  0  0  0  0  0  0  0
   -2.5981    1.5000    0.0000 C   0  0  0  0  0  0  0  0  0  0  0  0
   -1.2990    2.2500    0.0000 C   0  0  0  0  0  0  0  0  0  0  0  0
   -1.2990    3.7500    0.0000 C   0  0  0  0  0  0  0  0  0  0  0  0
   -2.5981    4.5000    0.0000 C   0  0  0  0  0  0  0  0  0  0  0  0
   -2.5981    6.0000    0.0000 C   0  0  0  0  0  0  0  0  0  0  0  0
   -3.8971    6.7500    0.0000 N   0  0  0  0  0  0  0  0  0  0  0  0
   -3.8971    8.2500    0.0000 C   0  0  0  0  0  0  0  0  0  0  0  0
   -5.1962    9.0000    0.0000 C   0  0  0  0  0  0  0  0  0  0  0  0
   -6.4952    8.2500    0.0000 S   0  0  0  0  0  0  0  0  0  0  0  0
   -6.4952    6.7500    0.0000 C   0  0  0  0  0  0  0  0  0  0  0  0
   -5.1962    6.0000    0.0000 C   0  0  0  0  0  0  0  0  0  0  0  0
    0.0000    1.5000    0.0000 C   0  0  0  0  0  0  0  0  0  0  0  0
  2  1  1  6  0  0  0
  2  3  1  0  0  0  0
  3  4  1  0  0  0  0
  4  5  2  0  0  0  0
  4  6  1  0  0  0  0
  6  7  1  1  0  0  0
  8  7  1  1  0  0  0
  8  9  1  0  0  0  0
  9 10  1  0  0  0  0
 10 11  1  0  0  0  0
 11 12  1  0  0  0  0
 13 12  1  6  0  0  0
  8 13  1  0  0  0  0
 13 14  1  0  0  0  0
 14 15  1  1  0  0  0
 15 16  1  0  0  0  0
 16 17  1  0  0  0  0
 17 18  1  0  0  0  0
 18 19  1  0  0  0  0
 19 20  1  0  0  0  0
 20 21  1  0  0  0  0
 21 22  1  0  0  0  0
 22 23  1  0  0  0  0
 18 23  1  0  0  0  0
 14 24  1  0  0  0  0
 24  2  1  1  0  0  0
  6 24  1  0  0  0  0
M  END
> <chemblId>
CHEMBL170977

> <bioactivity__type>
Ki

> <units>
nM

> <value>
179.0

$$$$

  CDK     11301514152D 0   0.00000     0.00000     0

 30 34  0  0  0  0              1 V2000 
    1.8901    3.3901    0.0000 C   0  0  0  0  0  0  0  0  0  0  0  0
    1.4266    1.9635    0.0000 C   0  0  0  0  0  0  0  0  0  0  0  0
    2.3083    0.7500    0.0000 O   0  0  0  0  0  0  0  0  0  0  0  0
    1.4266   -0.4635    0.0000 C   0  0  0  0  0  0  0  0  0  0  0  0
    1.8901   -1.8901    0.0000 O   0  0  0  0  0  0  0  0  0  0  0  0
    0.0000    0.0000    0.0000 C   0  0  0  0  0  0  0  0  0  0  0  0
   -1.2990   -0.7500    0.0000 C   0  0  0  0  0  0  0  0  0  0  0  0
   -2.5981   -0.0000    0.0000 C   0  0  0  0  0  0  0  0  0  0  0  0
   -3.8971   -0.7500    0.0000 C   0  0  0  0  0  0  0  0  0  0  0  0
   -5.1962   -0.0000    0.0000 C   0  0  0  0  0  0  0  0  0  0  0  0
   -5.1962    1.5000    0.0000 C   0  0  0  0  0  0  0  0  0  0  0  0
   -3.8971    2.2500    0.0000 C   0  0  0  0  0  0  0  0  0  0  0  0
   -2.5981    1.5000    0.0000 C   0  0  0  0  0  0  0  0  0  0  0  0
   -1.2990    2.2500    0.0000 C   0  0  0  0  0  0  0  0  0  0  0  0
   -1.2990    3.7500    0.0000 C   0  0  0  0  0  0  0  0  0  0  0  0
   -2.5981    4.5000    0.0000 C   0  0  0  0  0  0  0  0  0  0  0  0
   -2.5981    6.0000    0.0000 C   0  0  0  0  0  0  0  0  0  0  0  0
   -3.8971    6.7500    0.0000 N   0  0  0  0  0  0  0  0  0  0  0  0
   -3.8971    8.2500    0.0000 C   0  0  0  0  0  0  0  0  0  0  0  0
   -5.1962    9.0000    0.0000 C   0  0  0  0  0  0  0  0  0  0  0  0
   -6.4952    8.2500    0.0000 N   0  0  0  0  0  0  0  0  0  0  0  0
   -6.4952    6.7500    0.0000 C   0  0  0  0  0  0  0  0  0  0  0  0
   -5.1962    6.0000    0.0000 C   0  0  0  0  0  0  0  0  0  0  0  0
   -7.7942    9.0000    0.0000 C   0  0  0  0  0  0  0  0  0  0  0  0
   -7.7942   10.5000    0.0000 C   0  0  0  0  0  0  0  0  0  0  0  0
   -9.0933   11.2500    0.0000 C   0  0  0  0  0  0  0  0  0  0  0  0
  -10.3923   10.5000    0.0000 C   0  0  0  0  0  0  0  0  0  0  0  0
  -10.3923    9.0000    0.0000 C   0  0  0  0  0  0  0  0  0  0  0  0
   -9.0933    8.2500    0.0000 C   0  0  0  0  0  0  0  0  0  0  0  0
    0.0000    1.5000    0.0000 C   0  0  0  0  0  0  0  0  0  0  0  0
  2  1  1  6  0  0  0
  2  3  1  0  0  0  0
  3  4  1  0  0  0  0
  4  5  2  0  0  0  0
  4  6  1  0  0  0  0
  6  7  1  1  0  0  0
  8  7  1  1  0  0  0
  8  9  1  0  0  0  0
  9 10  1  0  0  0  0
 10 11  1  0  0  0  0
 11 12  1  0  0  0  0
 13 12  1  6  0  0  0
  8 13  1  0  0  0  0
 13 14  1  0  0  0  0
 14 15  1  1  0  0  0
 15 16  1  0  0  0  0
 16 17  1  0  0  0  0
 17 18  1  0  0  0  0
 18 19  1  0  0  0  0
 19 20  1  0  0  0  0
 20 21  1  0  0  0  0
 21 22  1  0  0  0  0
 22 23  1  0  0  0  0
 18 23  1  0  0  0  0
 21 24  1  0  0  0  0
 24 25  1  0  0  0  0
 25 26  1  0  0  0  0
 26 27  1  0  0  0  0
 27 28  1  0  0  0  0
 28 29  1  0  0  0  0
 24 29  1  0  0  0  0
 14 30  1  0  0  0  0
 30  2  1  1  0  0  0
  6 30  1  0  0  0  0
M  END
> <chemblId>
CHEMBL171520

> <bioactivity__type>
Ki

> <units>
nM

> <value>
464.0

$$$$

  CDK     11301514152D 0   0.00000     0.00000     0

 30 34  0  0  0  0              1 V2000 
    1.8901    3.3901    0.0000 C   0  0  0  0  0  0  0  0  0  0  0  0
    1.4266    1.9635    0.0000 C   0  0  0  0  0  0  0  0  0  0  0  0
    2.3083    0.7500    0.0000 O   0  0  0  0  0  0  0  0  0  0  0  0
    1.4266   -0.4635    0.0000 C   0  0  0  0  0  0  0  0  0  0  0  0
    1.8901   -1.8901    0.0000 O   0  0  0  0  0  0  0  0  0  0  0  0
    0.0000    0.0000    0.0000 C   0  0  0  0  0  0  0  0  0  0  0  0
   -1.2990   -0.7500    0.0000 C   0  0  0  0  0  0  0  0  0  0  0  0
   -2.5981   -0.0000    0.0000 C   0  0  0  0  0  0  0  0  0  0  0  0
   -3.8971   -0.7500    0.0000 C   0  0  0  0  0  0  0  0  0  0  0  0
   -5.1962   -0.0000    0.0000 C   0  0  0  0  0  0  0  0  0  0  0  0
   -5.1962    1.5000    0.0000 C   0  0  0  0  0  0  0  0  0  0  0  0
   -3.8971    2.2500    0.0000 C   0  0  0  0  0  0  0  0  0  0  0  0
   -2.5981    1.5000    0.0000 C   0  0  0  0  0  0  0  0  0  0  0  0
   -1.2990    2.2500    0.0000 C   0  0  0  0  0  0  0  0  0  0  0  0
   -1.2990    3.7500    0.0000 C   0  0  0  0  0  0  0  0  0  0  0  0
   -2.5981    4.5000    0.0000 C   0  0  0  0  0  0  0  0  0  0  0  0
   -2.5981    6.0000    0.0000 C   0  0  0  0  0  0  0  0  0  0  0  0
   -3.8971    6.7500    0.0000 N   0  0  0  0  0  0  0  0  0  0  0  0
   -3.8971    8.2500    0.0000 C   0  0  0  0  0  0  0  0  0  0  0  0
   -5.1962    9.0000    0.0000 C   0  0  0  0  0  0  0  0  0  0  0  0
   -6.4952    8.2500    0.0000 C   0  0  0  0  0  0  0  0  0  0  0  0
   -6.4952    6.7500    0.0000 C   0  0  0  0  0  0  0  0  0  0  0  0
   -5.1962    6.0000    0.0000 C   0  0  0  0  0  0  0  0  0  0  0  0
   -7.7942    9.0000    0.0000 N   0  0  0  0  0  0  0  0  0  0  0  0
   -7.7942   10.5000    0.0000 C   0  0  0  0  0  0  0  0  0  0  0  0
   -9.0933   11.2500    0.0000 C   0  0  0  0  0  0  0  0  0  0  0  0
  -10.3923   10.5000    0.0000 C   0  0  0  0  0  0  0  0  0  0  0  0
  -10.3923    9.0000    0.0000 C   0  0  0  0  0  0  0  0  0  0  0  0
   -9.0933    8.2500    0.0000 C   0  0  0  0  0  0  0  0  0  0  0  0
    0.0000    1.5000    0.0000 C   0  0  0  0  0  0  0  0  0  0  0  0
  2  1  1  6  0  0  0
  2  3  1  0  0  0  0
  3  4  1  0  0  0  0
  4  5  2  0  0  0  0
  4  6  1  0  0  0  0
  6  7  1  1  0  0  0
  8  7  1  1  0  0  0
  8  9  1  0  0  0  0
  9 10  1  0  0  0  0
 10 11  1  0  0  0  0
 11 12  1  0  0  0  0
 13 12  1  6  0  0  0
  8 13  1  0  0  0  0
 13 14  1  0  0  0  0
 14 15  1  1  0  0  0
 15 16  1  0  0  0  0
 16 17  1  0  0  0  0
 17 18  1  0  0  0  0
 18 19  1  0  0  0  0
 19 20  1  0  0  0  0
 20 21  1  0  0  0  0
 21 22  1  0  0  0  0
 22 23  1  0  0  0  0
 18 23  1  0  0  0  0
 21 24  1  0  0  0  0
 24 25  1  0  0  0  0
 25 26  1  0  0  0  0
 26 27  1  0  0  0  0
 27 28  1  0  0  0  0
 28 29  1  0  0  0  0
 24 29  1  0  0  0  0
 14 30  1  0  0  0  0
 30  2  1  1  0  0  0
  6 30  1  0  0  0  0
M  END
> <chemblId>
CHEMBL172272

> <bioactivity__type>
Ki

> <units>
nM

> <value>
312.0

$$$$

  CDK     11301514152D 0   0.00000     0.00000     0

 25 28  0  0  0  0              1 V2000 
    1.8901    3.3901    0.0000 C   0  0  0  0  0  0  0  0  0  0  0  0
    1.4266    1.9635    0.0000 C   0  0  0  0  0  0  0  0  0  0  0  0
    2.3083    0.7500    0.0000 O   0  0  0  0  0  0  0  0  0  0  0  0
    1.4266   -0.4635    0.0000 C   0  0  0  0  0  0  0  0  0  0  0  0
    1.8901   -1.8901    0.0000 O   0  0  0  0  0  0  0  0  0  0  0  0
    0.0000    0.0000    0.0000 C   0  0  0  0  0  0  0  0  0  0  0  0
   -1.2990   -0.7500    0.0000 C   0  0  0  0  0  0  0  0  0  0  0  0
   -2.5981   -0.0000    0.0000 C   0  0  0  0  0  0  0  0  0  0  0  0
   -3.8971   -0.7500    0.0000 C   0  0  0  0  0  0  0  0  0  0  0  0
   -5.1962   -0.0000    0.0000 C   0  0  0  0  0  0  0  0  0  0  0  0
   -5.1962    1.5000    0.0000 C   0  0  0  0  0  0  0  0  0  0  0  0
   -3.8971    2.2500    0.0000 C   0  0  0  0  0  0  0  0  0  0  0  0
   -2.5981    1.5000    0.0000 C   0  0  0  0  0  0  0  0  0  0  0  0
   -1.2990    2.2500    0.0000 C   0  0  0  0  0  0  0  0  0  0  0  0
   -1.2990    3.7500    0.0000 C   0  0  0  0  0  0  0  0  0  0  0  0
   -2.5981    4.5000    0.0000 C   0  0  0  0  0  0  0  0  0  0  0  0
   -2.5981    6.0000    0.0000 C   0  0  0  0  0  0  0  0  0  0  0  0
   -3.8971    6.7500    0.0000 N   0  0  0  0  0  0  0  0  0  0  0  0
   -3.8971    8.2500    0.0000 C   0  0  0  0  0  0  0  0  0  0  0  0
   -5.1962    9.0000    0.0000 C   0  0  0  0  0  0  0  0  0  0  0  0
   -6.4952    8.2500    0.0000 C   0  0  0  0  0  0  0  0  0  0  0  0
   -6.4952    6.7500    0.0000 C   0  0  0  0  0  0  0  0  0  0  0  0
   -7.7942    6.0000    0.0000 O   0  0  0  0  0  0  0  0  0  0  0  0
   -5.1962    6.0000    0.0000 C   0  0  0  0  0  0  0  0  0  0  0  0
    0.0000    1.5000    0.0000 C   0  0  0  0  0  0  0  0  0  0  0  0
  2  1  1  6  0  0  0
  2  3  1  0  0  0  0
  3  4  1  0  0  0  0
  4  5  2  0  0  0  0
  4  6  1  0  0  0  0
  6  7  1  1  0  0  0
  8  7  1  1  0  0  0
  8  9  1  0  0  0  0
  9 10  1  0  0  0  0
 10 11  1  0  0  0  0
 11 12  1  0  0  0  0
 13 12  1  6  0  0  0
  8 13  1  0  0  0  0
 13 14  1  0  0  0  0
 14 15  1  1  0  0  0
 15 16  1  0  0  0  0
 16 17  1  0  0  0  0
 17 18  1  0  0  0  0
 18 19  1  0  0  0  0
 19 20  1  0  0  0  0
 20 21  1  0  0  0  0
 21 22  1  0  0  0  0
 22 23  1  0  0  0  0
 22 24  1  0  0  0  0
 18 24  1  0  0  0  0
 14 25  1  0  0  0  0
 25  2  1  1  0  0  0
  6 25  1  0  0  0  0
M  END
> <chemblId>
CHEMBL172646

> <bioactivity__type>
Ki

> <units>
nM

> <value>
1533.0

$$$$

  CDK     11301514152D 0   0.00000     0.00000     0

 25 28  0  0  0  0              1 V2000 
    2.5981   -9.0000    0.0000 C   0  0  0  0  0  0  0  0  0  0  0  0
    2.5981   -7.5000    0.0000 C   0  0  0  0  0  0  0  0  0  0  0  0
    3.8971   -6.7500    0.0000 C   0  0  0  0  0  0  0  0  0  0  0  0
    3.8971   -5.2500    0.0000 C   0  0  0  0  0  0  0  0  0  0  0  0
    2.5981   -4.5000    0.0000 N   0  0  0  0  0  0  0  0  0  0  0  0
    2.5981   -3.0000    0.0000 C   0  0  0  0  0  0  0  0  0  0  0  0
    1.2990   -2.2500    0.0000 C   0  0  0  0  0  0  0  0  0  0  0  0
    1.2990   -0.7500    0.0000 C   0  0  0  0  0  0  0  0  0  0  0  0
    0.0000    0.0000    0.0000 C   0  0  0  0  0  0  0  0  0  0  0  0
   -1.2990   -0.7500    0.0000 C   0  0  0  0  0  0  0  0  0  0  0  0
   -1.2990   -2.2500    0.0000 C   0  0  0  0  0  0  0  0  0  0  0  0
   -2.5981   -3.0000    0.0000 C   0  0  0  0  0  0  0  0  0  0  0  0
   -3.8971   -2.2500    0.0000 C   0  0  0  0  0  0  0  0  0  0  0  0
   -3.8971   -0.7500    0.0000 C   0  0  0  0  0  0  0  0  0  0  0  0
   -2.5981   -0.0000    0.0000 C   0  0  0  0  0  0  0  0  0  0  0  0
   -2.5981    1.5000    0.0000 C   0  0  0  0  0  0  0  0  0  0  0  0
   -1.2990    2.2500    0.0000 C   0  0  0  0  0  0  0  0  0  0  0  0
    0.0000    1.5000    0.0000 C   0  0  0  0  0  0  0  0  0  0  0  0
    1.1147    2.5037    0.0000 C   0  0  0  0  0  0  0  0  0  0  0  0
    2.5819    2.1918    0.0000 C   0  0  0  0  0  0  0  0  0  0  0  0
    0.5046    3.8740    0.0000 O   0  0  0  0  0  0  0  0  0  0  0  0
   -0.9872    3.7172    0.0000 C   0  0  0  0  0  0  0  0  0  0  0  0
   -1.9909    4.8319    0.0000 O   0  0  0  0  0  0  0  0  0  0  0  0
    1.2990   -5.2500    0.0000 C   0  0  0  0  0  0  0  0  0  0  0  0
    1.2990   -6.7500    0.0000 C   0  0  0  0  0  0  0  0  0  0  0  0
  1  2  1  0  0  0  0
  2  3  1  0  0  0  0
  3  4  1  0  0  0  0
  4  5  1  0  0  0  0
  5  6  1  0  0  0  0
  6  7  1  0  0  0  0
  7  8  1  0  0  0  0
  9  8  1  6  0  0  0
  9 10  1  0  0  0  0
 10 11  1  1  0  0  0
 11 12  1  0  0  0  0
 12 13  1  0  0  0  0
 13 14  1  0  0  0  0
 15 14  1  6  0  0  0
 10 15  1  0  0  0  0
 15 16  1  0  0  0  0
 17 16  1  6  0  0  0
 17 18  1  0  0  0  0
 18  9  1  6  0  0  0
 18 19  1  0  0  0  0
 19 20  1  1  0  0  0
 19 21  1  0  0  0  0
 21 22  1  0  0  0  0
 17 22  1  0  0  0  0
 22 23  2  0  0  0  0
  5 24  1  0  0  0  0
 24 25  1  0  0  0  0
  2 25  1  0  0  0  0
M  END
> <chemblId>
CHEMBL172969

> <bioactivity__type>
Ki

> <units>
nM

> <value>
554.0

$$$$

  CDK     11301514152D 0   0.00000     0.00000     0

 25 28  0  0  0  0              1 V2000 
    5.1962   -7.5000    0.0000 C   0  0  0  0  0  0  0  0  0  0  0  0
    3.8971   -6.7500    0.0000 C   0  0  0  0  0  0  0  0  0  0  0  0
    3.8971   -5.2500    0.0000 C   0  0  0  0  0  0  0  0  0  0  0  0
    2.5981   -4.5000    0.0000 N   0  0  0  0  0  0  0  0  0  0  0  0
    2.5981   -3.0000    0.0000 C   0  0  0  0  0  0  0  0  0  0  0  0
    1.2990   -2.2500    0.0000 C   0  0  0  0  0  0  0  0  0  0  0  0
    1.2990   -0.7500    0.0000 C   0  0  0  0  0  0  0  0  0  0  0  0
    0.0000    0.0000    0.0000 C   0  0  0  0  0  0  0  0  0  0  0  0
   -1.2990   -0.7500    0.0000 C   0  0  0  0  0  0  0  0  0  0  0  0
   -1.2990   -2.2500    0.0000 C   0  0  0  0  0  0  0  0  0  0  0  0
   -2.5981   -3.0000    0.0000 C   0  0  0  0  0  0  0  0  0  0  0  0
   -3.8971   -2.2500    0.0000 C   0  0  0  0  0  0  0  0  0  0  0  0
   -3.8971   -0.7500    0.0000 C   0  0  0  0  0  0  0  0  0  0  0  0
   -2.5981   -0.0000    0.0000 C   0  0  0  0  0  0  0  0  0  0  0  0
   -2.5981    1.5000    0.0000 C   0  0  0  0  0  0  0  0  0  0  0  0
   -1.2990    2.2500    0.0000 C   0  0  0  0  0  0  0  0  0  0  0  0
    0.0000    1.5000    0.0000 C   0  0  0  0  0  0  0  0  0  0  0  0
    1.1147    2.5037    0.0000 C   0  0  0  0  0  0  0  0  0  0  0  0
    2.5819    2.1918    0.0000 C   0  0  0  0  0  0  0  0  0  0  0  0
    0.5046    3.8740    0.0000 O   0  0  0  0  0  0  0  0  0  0  0  0
   -0.9872    3.7172    0.0000 C   0  0  0  0  0  0  0  0  0  0  0  0
   -1.9909    4.8319    0.0000 O   0  0  0  0  0  0  0  0  0  0  0  0
    1.2990   -5.2500    0.0000 C   0  0  0  0  0  0  0  0  0  0  0  0
    1.2990   -6.7500    0.0000 C   0  0  0  0  0  0  0  0  0  0  0  0
    2.5981   -7.5000    0.0000 N   0  0  0  0  0  0  0  0  0  0  0  0
  2  1  1  6  0  0  0
  2  3  1  0  0  0  0
  3  4  1  0  0  0  0
  4  5  1  0  0  0  0
  5  6  1  0  0  0  0
  6  7  1  0  0  0  0
  8  7  1  6  0  0  0
  8  9  1  0  0  0  0
  9 10  1  1  0  0  0
 10 11  1  0  0  0  0
 11 12  1  0  0  0  0
 12 13  1  0  0  0  0
 14 13  1  6  0  0  0
  9 14  1  0  0  0  0
 14 15  1  0  0  0  0
 16 15  1  6  0  0  0
 16 17  1  0  0  0  0
 17  8  1  6  0  0  0
 17 18  1  0  0  0  0
 18 19  1  1  0  0  0
 18 20  1  0  0  0  0
 20 21  1  0  0  0  0
 16 21  1  0  0  0  0
 21 22  2  0  0  0  0
  4 23  1  0  0  0  0
 23 24  1  0  0  0  0
 24 25  1  0  0  0  0
  2 25  1  0  0  0  0
M  END
> <chemblId>
CHEMBL173950

> <bioactivity__type>
Ki

> <units>
nM

> <value>
581.0

$$$$

  CDK     11301514152D 0   0.00000     0.00000     0

 47 51  0  0  0  0              1 V2000 
   -2.5981   10.0710    0.0000 O   0  0  0  0  0  0  0  0  0  0  0  0
   -3.8971    9.3210    0.0000 C   0  0  0  0  0  0  0  0  0  0  0  0
   -5.1962   10.0710    0.0000 C   0  0  0  0  0  0  0  0  0  0  0  0
   -5.1962   11.5710    0.0000 C   0  0  0  0  0  0  0  0  0  0  0  0
   -6.4952   12.3210    0.0000 C   0  0  0  0  0  0  0  0  0  0  0  0
   -6.4952   13.8210    0.0000 N   0  0  0  0  0  0  0  0  0  0  0  0
   -7.7942   14.5710    0.0000 C   0  0  0  0  0  0  0  0  0  0  0  0
   -9.0933   13.8210    0.0000 O   0  0  0  0  0  0  0  0  0  0  0  0
   -7.7942   16.0710    0.0000 C   0  0  0  0  0  0  0  0  0  0  0  0
   -9.0933   16.8210    0.0000 N   0  0  0  0  0  0  0  0  0  0  0  0
   -9.0933   18.3210    0.0000 C   0  0  0  0  0  0  0  0  0  0  0  0
   -7.7942   19.0710    0.0000 O   0  0  0  0  0  0  0  0  0  0  0  0
  -10.3923   19.0710    0.0000 C   0  0  0  0  0  0  0  0  0  0  0  0
  -10.3923   20.5710    0.0000 C   0  0  0  0  0  0  0  0  0  0  0  0
  -11.6913   21.3210    0.0000 C   0  0  0  0  0  0  0  0  0  0  0  0
  -11.6913   22.8210    0.0000 C   0  0  0  0  0  0  0  0  0  0  0  0
  -12.9904   23.5710    0.0000 C   0  0  0  0  0  0  0  0  0  0  0  0
  -14.2894   22.8210    0.0000 C   0  0  0  0  0  0  0  0  0  0  0  0
  -14.2894   21.3210    0.0000 C   0  0  0  0  0  0  0  0  0  0  0  0
  -12.9904   20.5710    0.0000 C   0  0  0  0  0  0  0  0  0  0  0  0
   -8.9151   20.3105    0.0000 C   0  0  0  0  0  0  0  0  0  0  0  0
   -8.4021   18.9010    0.0000 C   0  0  0  0  0  0  0  0  0  0  0  0
   -6.9249   18.6405    0.0000 C   0  0  0  0  0  0  0  0  0  0  0  0
   -5.9607   19.7896    0.0000 C   0  0  0  0  0  0  0  0  0  0  0  0
   -6.4737   21.1991    0.0000 C   0  0  0  0  0  0  0  0  0  0  0  0
   -7.9509   21.4596    0.0000 C   0  0  0  0  0  0  0  0  0  0  0  0
   -9.8793   21.9805    0.0000 C   0  0  0  0  0  0  0  0  0  0  0  0
   -8.4021   22.2410    0.0000 C   0  0  0  0  0  0  0  0  0  0  0  0
   -7.8890   23.6506    0.0000 C   0  0  0  0  0  0  0  0  0  0  0  0
   -8.8532   24.7996    0.0000 C   0  0  0  0  0  0  0  0  0  0  0  0
  -10.3304   24.5391    0.0000 C   0  0  0  0  0  0  0  0  0  0  0  0
  -10.8435   23.1296    0.0000 C   0  0  0  0  0  0  0  0  0  0  0  0
   -3.8971    7.8210    0.0000 N   0  0  0  0  0  0  0  0  0  0  0  0
   -2.5981    7.0710    0.0000 C   0  0  0  0  0  0  0  0  0  0  0  0
   -2.5981    5.5710    0.0000 C   0  0  0  0  0  0  0  0  0  0  0  0
   -3.8971    4.8210    0.0000 C   0  0  0  0  0  0  0  0  0  0  0  0
   -3.8971    3.3210    0.0000 C   0  0  0  0  0  0  0  0  0  0  0  0
   -2.5981    2.5710    0.0000 C   0  0  0  0  0  0  0  0  0  0  0  0
   -1.2990    3.3210    0.0000 N   0  0  0  0  0  0  0  0  0  0  0  0
    0.0000    2.5710    0.0000 C   0  0  0  0  0  0  0  0  0  0  0  0
    0.0000    1.0710    0.0000 C   0  0  0  0  0  0  0  0  0  0  0  0
    1.2990    0.3210    0.0000 C   0  0  0  0  0  0  0  0  0  0  0  0
    1.2990   -1.1790    0.0000 C   0  0  0  0  0  0  0  0  0  0  0  0
    0.0000   -1.9290    0.0000 C   0  0  0  0  0  0  0  0  0  0  0  0
   -1.2990   -1.1790    0.0000 C   0  0  0  0  0  0  0  0  0  0  0  0
   -1.2990    0.3210    0.0000 C   0  0  0  0  0  0  0  0  0  0  0  0
   -1.2990    4.8210    0.0000 C   0  0  0  0  0  0  0  0  0  0  0  0
  1  2  2  0  0  0  0
  2  3  1  0  0  0  0
  3  4  1  0  0  0  0
  4  5  1  0  0  0  0
  5  6  1  0  0  0  0
  6  7  1  0  0  0  0
  7  8  2  0  0  0  0
  7  9  1  0  0  0  0
  9 10  1  0  0  0  0
 10 11  1  0  0  0  0
 11 12  2  0  0  0  0
 11 13  1  0  0  0  0
 13 14  1  0  0  0  0
 14 15  1  0  0  0  0
 15 16  2  0  0  0  0
 16 17  1  0  0  0  0
 17 18  2  0  0  0  0
 18 19  1  0  0  0  0
 19 20  2  0  0  0  0
 15 20  1  0  0  0  0
 14 21  1  0  0  0  0
 21 22  2  0  0  0  0
 22 23  1  0  0  0  0
 23 24  2  0  0  0  0
 24 25  1  0  0  0  0
 25 26  2  0  0  0  0
 21 26  1  0  0  0  0
 14 27  1  0  0  0  0
 27 28  2  0  0  0  0
 28 29  1  0  0  0  0
 29 30  2  0  0  0  0
 30 31  1  0  0  0  0
 31 32  2  0  0  0  0
 27 32  1  0  0  0  0
  2 33  1  0  0  0  0
 33 34  1  0  0  0  0
 34 35  1  0  0  0  0
 35 36  1  0  0  0  0
 36 37  1  0  0  0  0
 37 38  1  0  0  0  0
 38 39  1  0  0  0  0
 39 40  1  0  0  0  0
 40 41  1  0  0  0  0
 41 42  1  0  0  0  0
 42 43  1  0  0  0  0
 43 44  1  0  0  0  0
 44 45  1  0  0  0  0
 45 46  1  0  0  0  0
 41 46  1  0  0  0  0
 39 47  1  0  0  0  0
 35 47  1  0  0  0  0
M  END
> <chemblId>
CHEMBL177040

> <bioactivity__type>
Ki

> <units>
nM

> <value>
300.0

$$$$

  CDK     11301514152D 0   0.00000     0.00000     0

 25 28  0  0  0  0              1 V2000 
    1.8901    3.3901    0.0000 C   0  0  0  0  0  0  0  0  0  0  0  0
    1.4266    1.9635    0.0000 C   0  0  0  0  0  0  0  0  0  0  0  0
    2.3083    0.7500    0.0000 O   0  0  0  0  0  0  0  0  0  0  0  0
    1.4266   -0.4635    0.0000 C   0  0  0  0  0  0  0  0  0  0  0  0
    1.8901   -1.8901    0.0000 O   0  0  0  0  0  0  0  0  0  0  0  0
    0.0000    0.0000    0.0000 C   0  0  0  0  0  0  0  0  0  0  0  0
   -1.2990   -0.7500    0.0000 C   0  0  0  0  0  0  0  0  0  0  0  0
   -2.5981   -0.0000    0.0000 C   0  0  0  0  0  0  0  0  0  0  0  0
   -3.8971   -0.7500    0.0000 C   0  0  0  0  0  0  0  0  0  0  0  0
   -5.1962   -0.0000    0.0000 C   0  0  0  0  0  0  0  0  0  0  0  0
   -5.1962    1.5000    0.0000 C   0  0  0  0  0  0  0  0  0  0  0  0
   -3.8971    2.2500    0.0000 C   0  0  0  0  0  0  0  0  0  0  0  0
   -2.5981    1.5000    0.0000 C   0  0  0  0  0  0  0  0  0  0  0  0
   -1.2990    2.2500    0.0000 C   0  0  0  0  0  0  0  0  0  0  0  0
   -1.2990    3.7500    0.0000 C   0  0  0  0  0  0  0  0  0  0  0  0
   -0.0000    4.5000    0.0000 C   0  0  0  0  0  0  0  0  0  0  0  0
   -0.0000    6.0000    0.0000 C   0  0  0  0  0  0  0  0  0  0  0  0
   -1.2135    6.8817    0.0000 C   0  0  0  0  0  0  0  0  0  0  0  0
   -0.7500    8.3083    0.0000 C   0  0  0  0  0  0  0  0  0  0  0  0
    0.7500    8.3083    0.0000 C   0  0  0  0  0  0  0  0  0  0  0  0
    0.5932    9.8000    0.0000 C   0  0  0  0  0  0  0  0  0  0  0  0
    2.2172    8.6201    0.0000 C   0  0  0  0  0  0  0  0  0  0  0  0
    1.2135    6.8817    0.0000 N   0  0  0  0  0  0  0  0  0  0  0  0
    2.6401    6.4182    0.0000 C   0  0  0  0  0  0  0  0  0  0  0  0
    0.0000    1.5000    0.0000 C   0  0  0  0  0  0  0  0  0  0  0  0
  2  1  1  6  0  0  0
  2  3  1  0  0  0  0
  3  4  1  0  0  0  0
  4  5  2  0  0  0  0
  4  6  1  0  0  0  0
  6  7  1  1  0  0  0
  7  8  2  0  0  0  0
  8  9  1  0  0  0  0
  9 10  1  0  0  0  0
 10 11  1  0  0  0  0
 11 12  1  0  0  0  0
 13 12  1  6  0  0  0
  8 13  1  0  0  0  0
 13 14  1  0  0  0  0
 14 15  2  0  0  0  0
 15 16  1  0  0  0  0
 16 17  1  0  0  0  0
 17 18  1  0  0  0  0
 18 19  1  0  0  0  0
 19 20  1  0  0  0  0
 20 21  1  0  0  0  0
 20 22  1  0  0  0  0
 20 23  1  0  0  0  0
 17 23  1  0  0  0  0
 23 24  1  0  0  0  0
 25 14  1  1  0  0  0
  2 25  1  0  0  0  0
  6 25  1  0  0  0  0
M  END
> <chemblId>
CHEMBL181447

> <bioactivity__type>
Ki

> <units>
nM

> <value>
177.0

$$$$

  CDK     11301514152D 0   0.00000     0.00000     0

 25 28  0  0  0  0              1 V2000 
    3.8971   -6.7500    0.0000 C   0  0  0  0  0  0  0  0  0  0  0  0
    3.8971   -5.2500    0.0000 C   0  0  0  0  0  0  0  0  0  0  0  0
    5.1962   -4.5000    0.0000 C   0  0  0  0  0  0  0  0  0  0  0  0
    5.1962   -3.0000    0.0000 C   0  0  0  0  0  0  0  0  0  0  0  0
    3.8971   -2.2500    0.0000 C   0  0  0  0  0  0  0  0  0  0  0  0
    2.5981   -3.0000    0.0000 C   0  0  0  0  0  0  0  0  0  0  0  0
    1.2990   -2.2500    0.0000 C   0  0  0  0  0  0  0  0  0  0  0  0
    1.2990   -0.7500    0.0000 C   0  0  0  0  0  0  0  0  0  0  0  0
    0.0000    0.0000    0.0000 C   0  0  0  0  0  0  0  0  0  0  0  0
    0.0000    1.5000    0.0000 C   0  0  0  0  0  0  0  0  0  0  0  0
    1.2990    2.2500    0.0000 C   0  0  0  0  0  0  0  0  0  0  0  0
    1.2990    3.7500    0.0000 C   0  0  0  0  0  0  0  0  0  0  0  0
    0.0000    4.5000    0.0000 C   0  0  0  0  0  0  0  0  0  0  0  0
   -1.2990    3.7500    0.0000 C   0  0  0  0  0  0  0  0  0  0  0  0
   -1.2990    2.2500    0.0000 C   0  0  0  0  0  0  0  0  0  0  0  0
   -2.5981    1.5000    0.0000 C   0  0  0  0  0  0  0  0  0  0  0  0
   -2.5981    0.0000    0.0000 C   0  0  0  0  0  0  0  0  0  0  0  0
   -1.2990   -0.7500    0.0000 C   0  0  0  0  0  0  0  0  0  0  0  0
   -1.6109   -2.2172    0.0000 C   0  0  0  0  0  0  0  0  0  0  0  0
   -0.6072   -3.3319    0.0000 C   0  0  0  0  0  0  0  0  0  0  0  0
   -3.1027   -2.3740    0.0000 O   0  0  0  0  0  0  0  0  0  0  0  0
   -3.7128   -1.0037    0.0000 C   0  0  0  0  0  0  0  0  0  0  0  0
   -5.1800   -0.6918    0.0000 O   0  0  0  0  0  0  0  0  0  0  0  0
    2.5981   -4.5000    0.0000 N   0  0  0  0  0  0  0  0  0  0  0  0
    1.2990   -5.2500    0.0000 C   0  0  0  0  0  0  0  0  0  0  0  0
  2  1  1  6  0  0  0
  2  3  1  0  0  0  0
  3  4  1  0  0  0  0
  4  5  1  0  0  0  0
  5  6  1  0  0  0  0
  6  7  1  1  0  0  0
  7  8  1  0  0  0  0
  8  9  2  0  0  0  0
  9 10  1  0  0  0  0
 10 11  1  6  0  0  0
 11 12  1  0  0  0  0
 12 13  1  0  0  0  0
 13 14  1  0  0  0  0
 15 14  1  1  0  0  0
 10 15  1  0  0  0  0
 15 16  1  0  0  0  0
 17 16  1  1  0  0  0
 17 18  1  0  0  0  0
 18  9  1  1  0  0  0
 18 19  1  0  0  0  0
 19 20  1  6  0  0  0
 19 21  1  0  0  0  0
 21 22  1  0  0  0  0
 17 22  1  0  0  0  0
 22 23  2  0  0  0  0
  6 24  1  0  0  0  0
  2 24  1  0  0  0  0
 24 25  1  0  0  0  0
M  END
> <chemblId>
CHEMBL182761

> <bioactivity__type>
Ki

> <units>
nM

> <value>
65.9

$$$$

  CDK     11301514152D 0   0.00000     0.00000     0

 26 29  0  0  0  0              1 V2000 
    5.7068   -0.4591    0.0000 C   0  0  0  0  0  0  0  0  0  0  0  0
    4.2803   -0.9227    0.0000 C   0  0  0  0  0  0  0  0  0  0  0  0
    3.9684   -2.3899    0.0000 N   0  0  0  0  0  0  0  0  0  0  0  0
    2.5981   -3.0000    0.0000 C   0  0  0  0  0  0  0  0  0  0  0  0
    1.2990   -2.2500    0.0000 C   0  0  0  0  0  0  0  0  0  0  0  0
    1.2990   -0.7500    0.0000 C   0  0  0  0  0  0  0  0  0  0  0  0
    0.0000    0.0000    0.0000 C   0  0  0  0  0  0  0  0  0  0  0  0
   -1.2990   -0.7500    0.0000 C   0  0  0  0  0  0  0  0  0  0  0  0
   -1.2990   -2.2500    0.0000 C   0  0  0  0  0  0  0  0  0  0  0  0
   -2.5981   -3.0000    0.0000 C   0  0  0  0  0  0  0  0  0  0  0  0
   -3.8971   -2.2500    0.0000 C   0  0  0  0  0  0  0  0  0  0  0  0
   -3.8971   -0.7500    0.0000 C   0  0  0  0  0  0  0  0  0  0  0  0
   -2.5981   -0.0000    0.0000 C   0  0  0  0  0  0  0  0  0  0  0  0
   -2.5981    1.5000    0.0000 C   0  0  0  0  0  0  0  0  0  0  0  0
   -1.2990    2.2500    0.0000 C   0  0  0  0  0  0  0  0  0  0  0  0
    0.0000    1.5000    0.0000 C   0  0  0  0  0  0  0  0  0  0  0  0
    1.1147    2.5037    0.0000 C   0  0  0  0  0  0  0  0  0  0  0  0
    2.5819    2.1918    0.0000 C   0  0  0  0  0  0  0  0  0  0  0  0
    0.5046    3.8740    0.0000 O   0  0  0  0  0  0  0  0  0  0  0  0
   -0.9872    3.7172    0.0000 C   0  0  0  0  0  0  0  0  0  0  0  0
   -1.9909    4.8319    0.0000 O   0  0  0  0  0  0  0  0  0  0  0  0
    2.7549   -4.4918    0.0000 C   0  0  0  0  0  0  0  0  0  0  0  0
    4.2221   -4.8037    0.0000 C   0  0  0  0  0  0  0  0  0  0  0  0
    4.9721   -3.5046    0.0000 C   0  0  0  0  0  0  0  0  0  0  0  0
    6.1856   -4.3863    0.0000 C   0  0  0  0  0  0  0  0  0  0  0  0
    5.9758   -2.3899    0.0000 C   0  0  0  0  0  0  0  0  0  0  0  0
  1  2  1  0  0  0  0
  2  3  1  0  0  0  0
  3  4  1  0  0  0  0
  4  5  1  0  0  0  0
  5  6  1  0  0  0  0
  6  7  1  0  0  0  0
  7  8  1  0  0  0  0
  8  9  1  1  0  0  0
  9 10  1  0  0  0  0
 10 11  1  0  0  0  0
 11 12  1  0  0  0  0
 13 12  1  6  0  0  0
  8 13  1  0  0  0  0
 13 14  1  0  0  0  0
 15 14  1  6  0  0  0
 15 16  1  0  0  0  0
 16  7  1  6  0  0  0
 16 17  1  0  0  0  0
 17 18  1  1  0  0  0
 17 19  1  0  0  0  0
 19 20  1  0  0  0  0
 15 20  1  0  0  0  0
 20 21  2  0  0  0  0
  4 22  1  0  0  0  0
 22 23  1  0  0  0  0
 23 24  1  0  0  0  0
  3 24  1  0  0  0  0
 24 25  1  0  0  0  0
 24 26  1  0  0  0  0
M  END
> <chemblId>
CHEMBL183331

> <bioactivity__type>
Ki

> <units>
nM

> <value>
811.0

$$$$

  CDK     11301514152D 0   0.00000     0.00000     0

 25 27  0  0  0  0              1 V2000 
    2.1135   -4.7469    0.0000 C   0  0  0  0  0  0  0  0  0  0  0  0
    2.2703   -3.2551    0.0000 C   0  0  0  0  0  0  0  0  0  0  0  0
    1.0567   -2.3735    0.0000 N   0  0  0  0  0  0  0  0  0  0  0  0
    1.2135   -0.8817    0.0000 C   0  0  0  0  0  0  0  0  0  0  0  0
    2.5838   -0.2716    0.0000 N   0  0  0  0  0  0  0  0  0  0  0  0
    3.7974   -1.1533    0.0000 S   0  0  0  0  0  0  0  0  0  0  0  0
    2.7184   -2.1952    0.0000 O   0  0  0  0  0  0  0  0  0  0  0  0
    4.6362   -2.3968    0.0000 O   0  0  0  0  0  0  0  0  0  0  0  0
    5.1677   -0.5431    0.0000 C   0  0  0  0  0  0  0  0  0  0  0  0
    6.3812   -1.4248    0.0000 C   0  0  0  0  0  0  0  0  0  0  0  0
    7.7515   -0.8147    0.0000 C   0  0  0  0  0  0  0  0  0  0  0  0
    7.9083    0.6771    0.0000 C   0  0  0  0  0  0  0  0  0  0  0  0
    6.6948    1.5587    0.0000 C   0  0  0  0  0  0  0  0  0  0  0  0
    6.8516    3.0505    0.0000 Cl  0  0  0  0  0  0  0  0  0  0  0  0
    5.3245    0.9486    0.0000 C   0  0  0  0  0  0  0  0  0  0  0  0
    0.0000    0.0000    0.0000 N   0  0  0  0  0  0  0  0  0  0  0  0
    0.0000    1.5000    0.0000 C   0  0  0  0  0  0  0  0  0  0  0  0
   -1.4266    1.9635    0.0000 C   0  0  0  0  0  0  0  0  0  0  0  0
   -2.8938    2.2754    0.0000 C   0  0  0  0  0  0  0  0  0  0  0  0
   -3.3573    3.7020    0.0000 C   0  0  0  0  0  0  0  0  0  0  0  0
   -2.3536    4.8167    0.0000 N   0  0  0  0  0  0  0  0  0  0  0  0
   -0.8864    4.5048    0.0000 C   0  0  0  0  0  0  0  0  0  0  0  0
   -0.4229    3.0782    0.0000 C   0  0  0  0  0  0  0  0  0  0  0  0
   -2.3083    0.7500    0.0000 C   0  0  0  0  0  0  0  0  0  0  0  0
   -1.4266   -0.4635    0.0000 N   0  0  0  0  0  0  0  0  0  0  0  0
  1  2  1  0  0  0  0
  2  3  1  0  0  0  0
  3  4  1  0  0  0  0
  4  5  2  0  0  0  0
  5  6  1  0  0  0  0
  6  7  2  0  0  0  0
  6  8  2  0  0  0  0
  6  9  1  0  0  0  0
  9 10  2  0  0  0  0
 10 11  1  0  0  0  0
 11 12  2  0  0  0  0
 12 13  1  0  0  0  0
 13 14  1  0  0  0  0
 13 15  2  0  0  0  0
  9 15  1  0  0  0  0
  4 16  1  0  0  0  0
 16 17  1  0  0  0  0
 17 18  1  0  0  0  0
 18 19  1  0  0  0  0
 19 20  1  0  0  0  0
 20 21  1  0  0  0  0
 21 22  1  0  0  0  0
 22 23  1  0  0  0  0
 18 23  1  0  0  0  0
 18 24  1  0  0  0  0
 24 25  2  0  0  0  0
 16 25  1  0  0  0  0
M  END
> <chemblId>
CHEMBL1834350

> <bioactivity__type>
Ki

> <units>
nM

> <value>
10000.0

$$$$

  CDK     11301514152D 0   0.00000     0.00000     0

 25 28  0  0  0  0              1 V2000 
    1.8901    3.3901    0.0000 C   0  0  0  0  0  0  0  0  0  0  0  0
    1.4266    1.9635    0.0000 C   0  0  0  0  0  0  0  0  0  0  0  0
    2.3083    0.7500    0.0000 O   0  0  0  0  0  0  0  0  0  0  0  0
    1.4266   -0.4635    0.0000 C   0  0  0  0  0  0  0  0  0  0  0  0
    1.8901   -1.8901    0.0000 O   0  0  0  0  0  0  0  0  0  0  0  0
    0.0000    0.0000    0.0000 C   0  0  0  0  0  0  0  0  0  0  0  0
   -1.2990   -0.7500    0.0000 C   0  0  0  0  0  0  0  0  0  0  0  0
   -2.5981   -0.0000    0.0000 C   0  0  0  0  0  0  0  0  0  0  0  0
   -3.8971   -0.7500    0.0000 C   0  0  0  0  0  0  0  0  0  0  0  0
   -5.1962   -0.0000    0.0000 C   0  0  0  0  0  0  0  0  0  0  0  0
   -5.1962    1.5000    0.0000 C   0  0  0  0  0  0  0  0  0  0  0  0
   -3.8971    2.2500    0.0000 C   0  0  0  0  0  0  0  0  0  0  0  0
   -2.5981    1.5000    0.0000 C   0  0  0  0  0  0  0  0  0  0  0  0
   -1.2990    2.2500    0.0000 C   0  0  0  0  0  0  0  0  0  0  0  0
   -1.2990    3.7500    0.0000 C   0  0  0  0  0  0  0  0  0  0  0  0
   -2.5981    4.5000    0.0000 C   0  0  0  0  0  0  0  0  0  0  0  0
   -2.5981    6.0000    0.0000 C   0  0  0  0  0  0  0  0  0  0  0  0
   -1.3846    6.8817    0.0000 C   0  0  0  0  0  0  0  0  0  0  0  0
   -1.8481    8.3083    0.0000 C   0  0  0  0  0  0  0  0  0  0  0  0
   -3.3481    8.3083    0.0000 C   0  0  0  0  0  0  0  0  0  0  0  0
   -3.1913    9.8000    0.0000 C   0  0  0  0  0  0  0  0  0  0  0  0
   -4.8153    8.6201    0.0000 C   0  0  0  0  0  0  0  0  0  0  0  0
   -3.8116    6.8817    0.0000 N   0  0  0  0  0  0  0  0  0  0  0  0
   -5.2382    6.4182    0.0000 C   0  0  0  0  0  0  0  0  0  0  0  0
    0.0000    1.5000    0.0000 C   0  0  0  0  0  0  0  0  0  0  0  0
  2  1  1  6  0  0  0
  2  3  1  0  0  0  0
  3  4  1  0  0  0  0
  4  5  2  0  0  0  0
  4  6  1  0  0  0  0
  6  7  1  1  0  0  0
  8  7  1  1  0  0  0
  8  9  1  0  0  0  0
  9 10  1  0  0  0  0
 10 11  1  0  0  0  0
 11 12  1  0  0  0  0
 13 12  1  6  0  0  0
  8 13  1  0  0  0  0
 13 14  1  0  0  0  0
 14 15  1  0  0  0  0
 15 16  1  0  0  0  0
 16 17  1  0  0  0  0
 17 18  1  0  0  0  0
 18 19  1  0  0  0  0
 19 20  1  0  0  0  0
 20 21  1  0  0  0  0
 20 22  1  0  0  0  0
 20 23  1  0  0  0  0
 17 23  1  0  0  0  0
 23 24  1  0  0  0  0
 25 14  1  1  0  0  0
  2 25  1  0  0  0  0
  6 25  1  0  0  0  0
M  END
> <chemblId>
CHEMBL183903

> <bioactivity__type>
Ki

> <units>
nM

> <value>
122.0

$$$$

  CDK     11301514152D 0   0.00000     0.00000     0

 25 28  0  0  0  0              1 V2000 
    1.8901    3.3901    0.0000 C   0  0  0  0  0  0  0  0  0  0  0  0
    1.4266    1.9635    0.0000 C   0  0  0  0  0  0  0  0  0  0  0  0
    2.3083    0.7500    0.0000 O   0  0  0  0  0  0  0  0  0  0  0  0
    1.4266   -0.4635    0.0000 C   0  0  0  0  0  0  0  0  0  0  0  0
    1.8901   -1.8901    0.0000 O   0  0  0  0  0  0  0  0  0  0  0  0
    0.0000    0.0000    0.0000 C   0  0  0  0  0  0  0  0  0  0  0  0
   -1.2990   -0.7500    0.0000 C   0  0  0  0  0  0  0  0  0  0  0  0
   -2.5981   -0.0000    0.0000 C   0  0  0  0  0  0  0  0  0  0  0  0
   -3.8971   -0.7500    0.0000 C   0  0  0  0  0  0  0  0  0  0  0  0
   -5.1962   -0.0000    0.0000 C   0  0  0  0  0  0  0  0  0  0  0  0
   -5.1962    1.5000    0.0000 C   0  0  0  0  0  0  0  0  0  0  0  0
   -3.8971    2.2500    0.0000 C   0  0  0  0  0  0  0  0  0  0  0  0
   -2.5981    1.5000    0.0000 C   0  0  0  0  0  0  0  0  0  0  0  0
   -1.2990    2.2500    0.0000 C   0  0  0  0  0  0  0  0  0  0  0  0
   -1.2990    3.7500    0.0000 C   0  0  0  0  0  0  0  0  0  0  0  0
   -0.0000    4.5000    0.0000 C   0  0  0  0  0  0  0  0  0  0  0  0
   -0.0000    6.0000    0.0000 C   0  0  0  0  0  0  0  0  0  0  0  0
   -1.2135    6.8817    0.0000 C   0  0  0  0  0  0  0  0  0  0  0  0
   -0.7500    8.3083    0.0000 C   0  0  0  0  0  0  0  0  0  0  0  0
    0.7500    8.3083    0.0000 C   0  0  0  0  0  0  0  0  0  0  0  0
    0.5932    9.8000    0.0000 C   0  0  0  0  0  0  0  0  0  0  0  0
    2.2172    8.6201    0.0000 C   0  0  0  0  0  0  0  0  0  0  0  0
    1.2135    6.8817    0.0000 N   0  0  0  0  0  0  0  0  0  0  0  0
    2.6401    6.4182    0.0000 C   0  0  0  0  0  0  0  0  0  0  0  0
    0.0000    1.5000    0.0000 C   0  0  0  0  0  0  0  0  0  0  0  0
  2  1  1  6  0  0  0
  2  3  1  0  0  0  0
  3  4  1  0  0  0  0
  4  5  2  0  0  0  0
  4  6  1  0  0  0  0
  6  7  1  1  0  0  0
  8  7  1  1  0  0  0
  8  9  1  0  0  0  0
  9 10  1  0  0  0  0
 10 11  1  0  0  0  0
 11 12  1  0  0  0  0
 13 12  1  6  0  0  0
  8 13  1  0  0  0  0
 13 14  1  0  0  0  0
 14 15  2  0  0  0  0
 15 16  1  0  0  0  0
 16 17  1  0  0  0  0
 17 18  1  0  0  0  0
 18 19  1  0  0  0  0
 19 20  1  0  0  0  0
 20 21  1  0  0  0  0
 20 22  1  0  0  0  0
 20 23  1  0  0  0  0
 17 23  1  0  0  0  0
 23 24  1  0  0  0  0
 25 14  1  1  0  0  0
  2 25  1  0  0  0  0
  6 25  1  0  0  0  0
M  END
> <chemblId>
CHEMBL184843

> <bioactivity__type>
Ki

> <units>
nM

> <value>
418.0

$$$$
 stripped
BRStripMol11301514152D 0   0.00000     0.00000     0
This file has been stripped
 27 29  0  0  0  0              1 V2000 
   -5.8874    6.1510    0.0000 C   0  0  0  0  0  0  0  0  0  0  0  0
   -4.4101    6.4115    0.0000 C   0  0  0  0  0  0  0  0  0  0  0  0
   -3.8971    7.8210    0.0000 N   0  3  0  0  0  0  0  0  0  0  0  0
   -2.5981    7.0710    0.0000 C   0  0  0  0  0  0  0  0  0  0  0  0
   -2.5981    5.5710    0.0000 C   0  0  0  0  0  0  0  0  0  0  0  0
   -1.2990    4.8210    0.0000 O   0  0  0  0  0  0  0  0  0  0  0  0
   -1.2990    3.3210    0.0000 C   0  0  0  0  0  0  0  0  0  0  0  0
   -2.5981    2.5710    0.0000 O   0  0  0  0  0  0  0  0  0  0  0  0
    0.0000    2.5710    0.0000 C   0  0  0  0  0  0  0  0  0  0  0  0
    1.4772    2.3105    0.0000 O   0  0  0  0  0  0  0  0  0  0  0  0
    0.0000    1.0710    0.0000 C   0  0  0  0  0  0  0  0  0  0  0  0
    1.2990    0.3210    0.0000 C   0  0  0  0  0  0  0  0  0  0  0  0
    1.2990   -1.1790    0.0000 C   0  0  0  0  0  0  0  0  0  0  0  0
    0.0000   -1.9290    0.0000 C   0  0  0  0  0  0  0  0  0  0  0  0
   -1.2990   -1.1790    0.0000 C   0  0  0  0  0  0  0  0  0  0  0  0
   -1.2990    0.3210    0.0000 C   0  0  0  0  0  0  0  0  0  0  0  0
    0.5130    3.9805    0.0000 C   0  0  0  0  0  0  0  0  0  0  0  0
    1.9902    4.2410    0.0000 C   0  0  0  0  0  0  0  0  0  0  0  0
    2.5033    5.6506    0.0000 C   0  0  0  0  0  0  0  0  0  0  0  0
    1.5391    6.7996    0.0000 C   0  0  0  0  0  0  0  0  0  0  0  0
    0.0619    6.5391    0.0000 C   0  0  0  0  0  0  0  0  0  0  0  0
   -0.4512    5.1296    0.0000 C   0  0  0  0  0  0  0  0  0  0  0  0
   -2.9329    8.9701    0.0000 C   0  0  0  0  0  0  0  0  0  0  0  0
   -3.4460   10.3796    0.0000 C   0  0  0  0  0  0  0  0  0  0  0  0
   -4.9232   10.6401    0.0000 C   0  0  0  0  0  0  0  0  0  0  0  0
   -5.8874    9.4910    0.0000 C   0  0  0  0  0  0  0  0  0  0  0  0
   -5.3743    8.0815    0.0000 C   0  0  0  0  0  0  0  0  0  0  0  0
  1  2  1  0  0  0  0
  2  3  1  0  0  0  0
  3  4  1  0  0  0  0
  4  5  1  0  0  0  0
  5  6  1  0  0  0  0
  6  7  1  0  0  0  0
  7  8  2  0  0  0  0
  7  9  1  0  0  0  0
  9 10  1  0  0  0  0
  9 11  1  0  0  0  0
 11 12  2  0  0  0  0
 12 13  1  0  0  0  0
 13 14  2  0  0  0  0
 14 15  1  0  0  0  0
 15 16  2  0  0  0  0
 11 16  1  0  0  0  0
  9 17  1  0  0  0  0
 17 18  2  0  0  0  0
 18 19  1  0  0  0  0
 19 20  2  0  0  0  0
 20 21  1  0  0  0  0
 21 22  2  0  0  0  0
 17 22  1  0  0  0  0
  3 23  1  0  0  0  0
 23 24  1  0  0  0  0
 24 25  1  0  0  0  0
 25 26  1  0  0  0  0
 26 27  1  0  0  0  0
  3 27  1  0  0  0  0
M  END
> <chemblId>
CHEMBL1909073

> <bioactivity__type>
Ki

> <units>
nM

> <value>
8.39

$$$$

  CDK     11301514152D 0   0.00000     0.00000     0

 33 36  0  0  0  0              1 V2000 
    2.6710    0.5819    0.0000 C   0  0  0  0  0  0  0  0  0  0  0  0
    1.8107    1.8107    0.0000 C   0  0  0  0  0  0  0  0  0  0  0  0
    3.1701    2.4446    0.0000 C   0  0  0  0  0  0  0  0  0  0  0  0
    1.4224    3.2595    0.0000 C   0  0  0  0  0  0  0  0  0  0  0  0
    2.4831    4.3202    0.0000 C   0  0  0  0  0  0  0  0  0  0  0  0
    2.0949    5.7691    0.0000 C   0  0  0  0  0  0  0  0  0  0  0  0
    3.1555    6.8298    0.0000 C   0  0  0  0  0  0  0  0  0  0  0  0
    4.6044    6.4415    0.0000 O   0  0  0  0  0  0  0  0  0  0  0  0
    2.7673    8.2786    0.0000 N   0  0  0  0  0  0  0  0  0  0  0  0
    1.2345    6.9978    0.0000 C   0  0  0  0  0  0  0  0  0  0  0  0
    1.8684    8.3573    0.0000 C   0  0  0  0  0  0  0  0  0  0  0  0
    1.0081    9.5860    0.0000 C   0  0  0  0  0  0  0  0  0  0  0  0
   -0.4862    9.4553    0.0000 C   0  0  0  0  0  0  0  0  0  0  0  0
   -1.1202    8.0958    0.0000 C   0  0  0  0  0  0  0  0  0  0  0  0
   -0.2598    6.8671    0.0000 C   0  0  0  0  0  0  0  0  0  0  0  0
    0.7354    5.1352    0.0000 C   0  0  0  0  0  0  0  0  0  0  0  0
   -0.4933    5.9955    0.0000 C   0  0  0  0  0  0  0  0  0  0  0  0
   -1.8528    5.3616    0.0000 C   0  0  0  0  0  0  0  0  0  0  0  0
   -1.9835    3.8673    0.0000 C   0  0  0  0  0  0  0  0  0  0  0  0
   -0.7548    3.0070    0.0000 C   0  0  0  0  0  0  0  0  0  0  0  0
    0.6047    3.6409    0.0000 C   0  0  0  0  0  0  0  0  0  0  0  0
    0.7500    0.7500    0.0000 N   0  0  0  0  0  0  0  0  0  0  0  0
    0.7500   -0.7500    0.0000 C   0  0  0  0  0  0  0  0  0  0  0  0
   -0.7500   -0.7500    0.0000 C   0  0  0  0  0  0  0  0  0  0  0  0
   -0.7500    0.7500    0.0000 C   0  0  0  0  0  0  0  0  0  0  0  0
   -1.8107   -1.8107    0.0000 O   0  0  0  0  0  0  0  0  0  0  0  0
   -1.4224   -3.2595    0.0000 C   0  0  0  0  0  0  0  0  0  0  0  0
   -2.4831   -4.3202    0.0000 C   0  0  0  0  0  0  0  0  0  0  0  0
   -2.0949   -5.7691    0.0000 C   0  0  0  0  0  0  0  0  0  0  0  0
   -0.6460   -6.1573    0.0000 C   0  0  0  0  0  0  0  0  0  0  0  0
    0.4147   -5.0967    0.0000 C   0  0  0  0  0  0  0  0  0  0  0  0
    1.8636   -5.4849    0.0000 O   0  0  0  0  0  0  0  0  0  0  0  0
    0.0265   -3.6478    0.0000 C   0  0  0  0  0  0  0  0  0  0  0  0
  1  2  1  0  0  0  0
  2  3  1  0  0  0  0
  2  4  1  0  0  0  0
  4  5  1  0  0  0  0
  5  6  1  0  0  0  0
  6  7  1  0  0  0  0
  7  8  2  0  0  0  0
  7  9  1  0  0  0  0
  6 10  1  0  0  0  0
 10 11  2  0  0  0  0
 11 12  1  0  0  0  0
 12 13  2  0  0  0  0
 13 14  1  0  0  0  0
 14 15  2  0  0  0  0
 10 15  1  0  0  0  0
  6 16  1  0  0  0  0
 16 17  2  0  0  0  0
 17 18  1  0  0  0  0
 18 19  2  0  0  0  0
 19 20  1  0  0  0  0
 20 21  2  0  0  0  0
 16 21  1  0  0  0  0
  2 22  1  0  0  0  0
 22 23  1  0  0  0  0
 23 24  1  0  0  0  0
 24 25  1  0  0  0  0
 22 25  1  0  0  0  0
 24 26  1  0  0  0  0
 26 27  1  0  0  0  0
 27 28  2  0  0  0  0
 28 29  1  0  0  0  0
 29 30  2  0  0  0  0
 30 31  1  0  0  0  0
 31 32  1  0  0  0  0
 31 33  2  0  0  0  0
 27 33  1  0  0  0  0
M  END
> <chemblId>
CHEMBL1910856

> <bioactivity__type>
Ki

> <units>
nM

> <value>
0.115

$$$$

  CDK     11301514152D 0   0.00000     0.00000     0

 23 26  0  0  0  0              1 V2000 
    8.0515   -3.8869    0.0000 F   0  0  0  0  0  0  0  0  0  0  0  0
    6.5842   -3.5751    0.0000 C   0  0  0  0  0  0  0  0  0  0  0  0
    6.1207   -2.1485    0.0000 C   0  0  0  0  0  0  0  0  0  0  0  0
    4.6535   -1.8367    0.0000 C   0  0  0  0  0  0  0  0  0  0  0  0
    3.6498   -2.9514    0.0000 C   0  0  0  0  0  0  0  0  0  0  0  0
    2.1826   -2.6396    0.0000 C   0  0  0  0  0  0  0  0  0  0  0  0
    1.7190   -1.2130    0.0000 N   0  0  0  0  0  0  0  0  0  0  0  0
    2.6010    0.0000    0.0000 C   0  0  0  0  0  0  0  0  0  0  0  0
    1.7190    1.2130    0.0000 N   0  0  0  0  0  0  0  0  0  0  0  0
    0.2920    0.7500    0.0000 C   0  0  0  0  0  0  0  0  0  0  0  0
   -1.0060    1.5000    0.0000 C   0  0  0  0  0  0  0  0  0  0  0  0
   -2.3060    0.7500    0.0000 C   0  0  0  0  0  0  0  0  0  0  0  0
   -2.3060   -0.7500    0.0000 C   0  0  0  0  0  0  0  0  0  0  0  0
   -1.0060   -1.5000    0.0000 C   0  0  0  0  0  0  0  0  0  0  0  0
    0.2920   -0.7500    0.0000 C   0  0  0  0  0  0  0  0  0  0  0  0
    4.1010   -0.0000    0.0000 C   0  0  0  0  0  0  0  0  0  0  0  0
    4.8510   -1.2990    0.0000 C   0  0  0  0  0  0  0  0  0  0  0  0
    6.3510   -1.2990    0.0000 C   0  0  0  0  0  0  0  0  0  0  0  0
    7.1010    0.0000    0.0000 C   0  0  0  0  0  0  0  0  0  0  0  0
    6.3510    1.2990    0.0000 N   0  0  0  0  0  0  0  0  0  0  0  0
    4.8510    1.2990    0.0000 C   0  0  0  0  0  0  0  0  0  0  0  0
    4.1133   -4.3780    0.0000 C   0  0  0  0  0  0  0  0  0  0  0  0
    5.5806   -4.6898    0.0000 C   0  0  0  0  0  0  0  0  0  0  0  0
  1  2  1  0  0  0  0
  2  3  2  0  0  0  0
  3  4  1  0  0  0  0
  4  5  2  0  0  0  0
  5  6  1  0  0  0  0
  6  7  1  0  0  0  0
  7  8  1  0  0  0  0
  8  9  2  0  0  0  0
  9 10  1  0  0  0  0
 10 11  2  0  0  0  0
 11 12  1  0  0  0  0
 12 13  2  0  0  0  0
 13 14  1  0  0  0  0
 14 15  2  0  0  0  0
  7 15  1  0  0  0  0
 10 15  1  0  0  0  0
 16  8  1  1  0  0  0
 16 17  1  0  0  0  0
 17 18  1  0  0  0  0
 18 19  1  0  0  0  0
 19 20  1  0  0  0  0
 20 21  1  0  0  0  0
 16 21  1  0  0  0  0
  5 22  1  0  0  0  0
 22 23  2  0  0  0  0
  2 23  1  0  0  0  0
M  END
> <chemblId>
CHEMBL1935437

> <bioactivity__type>
Ki

> <units>
nM

> <value>
480.0

$$$$

  CDK     11301514152D 0   0.00000     0.00000     0

 24 27  0  0  0  0              1 V2000 
    3.6498   -2.9514    0.0000 C   0  0  0  0  0  0  0  0  0  0  0  0
    2.1826   -2.6396    0.0000 C   0  0  0  0  0  0  0  0  0  0  0  0
    1.7190   -1.2130    0.0000 N   0  0  0  0  0  0  0  0  0  0  0  0
    2.6010    0.0000    0.0000 C   0  0  0  0  0  0  0  0  0  0  0  0
    1.7190    1.2130    0.0000 N   0  0  0  0  0  0  0  0  0  0  0  0
    0.2920    0.7500    0.0000 C   0  0  0  0  0  0  0  0  0  0  0  0
   -1.0060    1.5000    0.0000 C   0  0  0  0  0  0  0  0  0  0  0  0
   -2.3060    0.7500    0.0000 C   0  0  0  0  0  0  0  0  0  0  0  0
   -2.3060   -0.7500    0.0000 C   0  0  0  0  0  0  0  0  0  0  0  0
   -1.0060   -1.5000    0.0000 C   0  0  0  0  0  0  0  0  0  0  0  0
    0.2920   -0.7500    0.0000 C   0  0  0  0  0  0  0  0  0  0  0  0
    4.1010   -0.0000    0.0000 C   0  0  0  0  0  0  0  0  0  0  0  0
    4.8510   -1.2990    0.0000 C   0  0  0  0  0  0  0  0  0  0  0  0
    6.3510   -1.2990    0.0000 C   0  0  0  0  0  0  0  0  0  0  0  0
    7.1010    0.0000    0.0000 C   0  0  0  0  0  0  0  0  0  0  0  0
    6.3510    1.2990    0.0000 N   0  0  0  0  0  0  0  0  0  0  0  0
    4.8510    1.2990    0.0000 C   0  0  0  0  0  0  0  0  0  0  0  0
    4.1133   -4.3780    0.0000 O   0  0  0  0  0  0  0  0  0  0  0  0
    5.5806   -4.6898    0.0000 C   0  0  0  0  0  0  0  0  0  0  0  0
    6.0441   -6.1164    0.0000 C   0  0  0  0  0  0  0  0  0  0  0  0
    7.5113   -6.4282    0.0000 C   0  0  0  0  0  0  0  0  0  0  0  0
    8.5150   -5.3135    0.0000 C   0  0  0  0  0  0  0  0  0  0  0  0
    8.0515   -3.8869    0.0000 C   0  0  0  0  0  0  0  0  0  0  0  0
    6.5842   -3.5751    0.0000 C   0  0  0  0  0  0  0  0  0  0  0  0
  1  2  1  0  0  0  0
  2  3  1  0  0  0  0
  3  4  1  0  0  0  0
  4  5  2  0  0  0  0
  5  6  1  0  0  0  0
  6  7  2  0  0  0  0
  7  8  1  0  0  0  0
  8  9  2  0  0  0  0
  9 10  1  0  0  0  0
 10 11  2  0  0  0  0
  3 11  1  0  0  0  0
  6 11  1  0  0  0  0
  4 12  1  0  0  0  0
 12 13  1  0  0  0  0
 13 14  1  0  0  0  0
 14 15  1  0  0  0  0
 15 16  1  0  0  0  0
 16 17  1  0  0  0  0
 12 17  1  0  0  0  0
  1 18  1  0  0  0  0
 18 19  1  0  0  0  0
 19 20  2  0  0  0  0
 20 21  1  0  0  0  0
 21 22  2  0  0  0  0
 22 23  1  0  0  0  0
 23 24  2  0  0  0  0
 19 24  1  0  0  0  0
M  END
> <chemblId>
CHEMBL1935438

> <bioactivity__type>
Ki

> <units>
nM

> <value>
430.0

$$$$

  CDK     11301514152D 0   0.00000     0.00000     0

 23 26  0  0  0  0              1 V2000 
    8.0515   -3.8869    0.0000 C   0  0  0  0  0  0  0  0  0  0  0  0
    6.5842   -3.5751    0.0000 C   0  0  0  0  0  0  0  0  0  0  0  0
    6.1207   -2.1485    0.0000 C   0  0  0  0  0  0  0  0  0  0  0  0
    4.6535   -1.8367    0.0000 C   0  0  0  0  0  0  0  0  0  0  0  0
    3.6498   -2.9514    0.0000 C   0  0  0  0  0  0  0  0  0  0  0  0
    2.1826   -2.6396    0.0000 C   0  0  0  0  0  0  0  0  0  0  0  0
    1.7190   -1.2130    0.0000 N   0  0  0  0  0  0  0  0  0  0  0  0
    2.6010    0.0000    0.0000 C   0  0  0  0  0  0  0  0  0  0  0  0
    1.7190    1.2130    0.0000 N   0  0  0  0  0  0  0  0  0  0  0  0
    0.2920    0.7500    0.0000 C   0  0  0  0  0  0  0  0  0  0  0  0
   -1.0060    1.5000    0.0000 C   0  0  0  0  0  0  0  0  0  0  0  0
   -2.3060    0.7500    0.0000 C   0  0  0  0  0  0  0  0  0  0  0  0
   -2.3060   -0.7500    0.0000 C   0  0  0  0  0  0  0  0  0  0  0  0
   -1.0060   -1.5000    0.0000 C   0  0  0  0  0  0  0  0  0  0  0  0
    0.2920   -0.7500    0.0000 C   0  0  0  0  0  0  0  0  0  0  0  0
    4.1010   -0.0000    0.0000 C   0  0  0  0  0  0  0  0  0  0  0  0
    4.8510   -1.2990    0.0000 C   0  0  0  0  0  0  0  0  0  0  0  0
    6.3510   -1.2990    0.0000 N   0  0  0  0  0  0  0  0  0  0  0  0
    7.1010    0.0000    0.0000 C   0  0  0  0  0  0  0  0  0  0  0  0
    6.3510    1.2990    0.0000 C   0  0  0  0  0  0  0  0  0  0  0  0
    4.8510    1.2990    0.0000 S   0  0  0  0  0  0  0  0  0  0  0  0
    4.1133   -4.3780    0.0000 C   0  0  0  0  0  0  0  0  0  0  0  0
    5.5806   -4.6898    0.0000 C   0  0  0  0  0  0  0  0  0  0  0  0
  1  2  1  0  0  0  0
  2  3  2  0  0  0  0
  3  4  1  0  0  0  0
  4  5  2  0  0  0  0
  5  6  1  0  0  0  0
  6  7  1  0  0  0  0
  7  8  1  0  0  0  0
  8  9  2  0  0  0  0
  9 10  1  0  0  0  0
 10 11  2  0  0  0  0
 11 12  1  0  0  0  0
 12 13  2  0  0  0  0
 13 14  1  0  0  0  0
 14 15  2  0  0  0  0
  7 15  1  0  0  0  0
 10 15  1  0  0  0  0
  8 16  1  0  0  0  0
 16 17  1  0  0  0  0
 17 18  1  0  0  0  0
 18 19  1  0  0  0  0
 19 20  1  0  0  0  0
 20 21  1  0  0  0  0
 16 21  1  0  0  0  0
  5 22  1  0  0  0  0
 22 23  2  0  0  0  0
  2 23  1  0  0  0  0
M  END
> <chemblId>
CHEMBL1935444

> <bioactivity__type>
Ki

> <units>
nM

> <value>
930.0

$$$$

  CDK     11301514152D 0   0.00000     0.00000     0

 23 26  0  0  0  0              1 V2000 
    8.0515   -3.8869    0.0000 F   0  0  0  0  0  0  0  0  0  0  0  0
    6.5842   -3.5751    0.0000 C   0  0  0  0  0  0  0  0  0  0  0  0
    6.1207   -2.1485    0.0000 C   0  0  0  0  0  0  0  0  0  0  0  0
    4.6535   -1.8367    0.0000 C   0  0  0  0  0  0  0  0  0  0  0  0
    3.6498   -2.9514    0.0000 C   0  0  0  0  0  0  0  0  0  0  0  0
    2.1826   -2.6396    0.0000 C   0  0  0  0  0  0  0  0  0  0  0  0
    1.7190   -1.2130    0.0000 N   0  0  0  0  0  0  0  0  0  0  0  0
    2.6010    0.0000    0.0000 C   0  0  0  0  0  0  0  0  0  0  0  0
    1.7190    1.2130    0.0000 N   0  0  0  0  0  0  0  0  0  0  0  0
    0.2920    0.7500    0.0000 C   0  0  0  0  0  0  0  0  0  0  0  0
   -1.0060    1.5000    0.0000 C   0  0  0  0  0  0  0  0  0  0  0  0
   -2.3060    0.7500    0.0000 C   0  0  0  0  0  0  0  0  0  0  0  0
   -2.3060   -0.7500    0.0000 C   0  0  0  0  0  0  0  0  0  0  0  0
   -1.0060   -1.5000    0.0000 C   0  0  0  0  0  0  0  0  0  0  0  0
    0.2920   -0.7500    0.0000 C   0  0  0  0  0  0  0  0  0  0  0  0
    4.1010   -0.0000    0.0000 C   0  0  0  0  0  0  0  0  0  0  0  0
    4.8510   -1.2990    0.0000 C   0  0  0  0  0  0  0  0  0  0  0  0
    6.3510   -1.2990    0.0000 N   0  0  0  0  0  0  0  0  0  0  0  0
    7.1010    0.0000    0.0000 C   0  0  0  0  0  0  0  0  0  0  0  0
    6.3510    1.2990    0.0000 C   0  0  0  0  0  0  0  0  0  0  0  0
    4.8510    1.2990    0.0000 S   0  0  0  0  0  0  0  0  0  0  0  0
    4.1133   -4.3780    0.0000 C   0  0  0  0  0  0  0  0  0  0  0  0
    5.5806   -4.6898    0.0000 C   0  0  0  0  0  0  0  0  0  0  0  0
  1  2  1  0  0  0  0
  2  3  2  0  0  0  0
  3  4  1  0  0  0  0
  4  5  2  0  0  0  0
  5  6  1  0  0  0  0
  6  7  1  0  0  0  0
  7  8  1  0  0  0  0
  8  9  2  0  0  0  0
  9 10  1  0  0  0  0
 10 11  2  0  0  0  0
 11 12  1  0  0  0  0
 12 13  2  0  0  0  0
 13 14  1  0  0  0  0
 14 15  2  0  0  0  0
  7 15  1  0  0  0  0
 10 15  1  0  0  0  0
  8 16  1  0  0  0  0
 16 17  1  0  0  0  0
 17 18  1  0  0  0  0
 18 19  1  0  0  0  0
 19 20  1  0  0  0  0
 20 21  1  0  0  0  0
 16 21  1  0  0  0  0
  5 22  1  0  0  0  0
 22 23  2  0  0  0  0
  2 23  1  0  0  0  0
M  END
> <chemblId>
CHEMBL1935445

> <bioactivity__type>
Ki

> <units>
nM

> <value>
230.0

$$$$

  CDK     11301514152D 0   0.00000     0.00000     0

 23 26  0  0  0  0              1 V2000 
    8.0515   -3.8869    0.0000 F   0  0  0  0  0  0  0  0  0  0  0  0
    6.5842   -3.5751    0.0000 C   0  0  0  0  0  0  0  0  0  0  0  0
    6.1207   -2.1485    0.0000 C   0  0  0  0  0  0  0  0  0  0  0  0
    4.6535   -1.8367    0.0000 C   0  0  0  0  0  0  0  0  0  0  0  0
    3.6498   -2.9514    0.0000 C   0  0  0  0  0  0  0  0  0  0  0  0
    2.1826   -2.6396    0.0000 C   0  0  0  0  0  0  0  0  0  0  0  0
    1.7190   -1.2130    0.0000 N   0  0  0  0  0  0  0  0  0  0  0  0
    2.6010    0.0000    0.0000 C   0  0  0  0  0  0  0  0  0  0  0  0
    1.7190    1.2130    0.0000 N   0  0  0  0  0  0  0  0  0  0  0  0
    0.2920    0.7500    0.0000 C   0  0  0  0  0  0  0  0  0  0  0  0
   -1.0060    1.5000    0.0000 C   0  0  0  0  0  0  0  0  0  0  0  0
   -2.3060    0.7500    0.0000 C   0  0  0  0  0  0  0  0  0  0  0  0
   -2.3060   -0.7500    0.0000 C   0  0  0  0  0  0  0  0  0  0  0  0
   -1.0060   -1.5000    0.0000 C   0  0  0  0  0  0  0  0  0  0  0  0
    0.2920   -0.7500    0.0000 C   0  0  0  0  0  0  0  0  0  0  0  0
    4.1010   -0.0000    0.0000 C   0  0  0  0  0  0  0  0  0  0  0  0
    4.8510   -1.2990    0.0000 C   0  0  0  0  0  0  0  0  0  0  0  0
    6.3510   -1.2990    0.0000 N   0  0  0  0  0  0  0  0  0  0  0  0
    7.1010    0.0000    0.0000 C   0  0  0  0  0  0  0  0  0  0  0  0
    6.3510    1.2990    0.0000 C   0  0  0  0  0  0  0  0  0  0  0  0
    4.8510    1.2990    0.0000 S   0  0  0  0  0  0  0  0  0  0  0  0
    4.1133   -4.3780    0.0000 C   0  0  0  0  0  0  0  0  0  0  0  0
    5.5806   -4.6898    0.0000 C   0  0  0  0  0  0  0  0  0  0  0  0
  1  2  1  0  0  0  0
  2  3  2  0  0  0  0
  3  4  1  0  0  0  0
  4  5  2  0  0  0  0
  5  6  1  0  0  0  0
  6  7  1  0  0  0  0
  7  8  1  0  0  0  0
  8  9  2  0  0  0  0
  9 10  1  0  0  0  0
 10 11  2  0  0  0  0
 11 12  1  0  0  0  0
 12 13  2  0  0  0  0
 13 14  1  0  0  0  0
 14 15  2  0  0  0  0
  7 15  1  0  0  0  0
 10 15  1  0  0  0  0
 16  8  1  6  0  0  0
 16 17  1  0  0  0  0
 17 18  1  0  0  0  0
 18 19  1  0  0  0  0
 19 20  1  0  0  0  0
 20 21  1  0  0  0  0
 16 21  1  0  0  0  0
  5 22  1  0  0  0  0
 22 23  2  0  0  0  0
  2 23  1  0  0  0  0
M  END
> <chemblId>
CHEMBL1935446

> <bioactivity__type>
Ki

> <units>
nM

> <value>
340.0

$$$$

  CDK     11301514152D 0   0.00000     0.00000     0

 15 15  0  0  0  0              1 V2000 
    6.5357    9.7288    0.0000 C   0  0  0  0  0  0  0  0  0  0  0  0
    6.5296    8.2288    0.0000 C   0  0  0  0  0  0  0  0  0  0  0  0
    5.2275    7.4841    0.0000 C   0  0  0  0  0  0  0  0  0  0  0  0
    5.2214    5.9841    0.0000 C   0  0  0  0  0  0  0  0  0  0  0  0
    3.9193    5.2394    0.0000 C   0  0  0  0  0  0  0  0  0  0  0  0
    3.9132    3.7394    0.0000 C   0  0  0  0  0  0  0  0  0  0  0  0
    2.6112    2.9947    0.0000 C   0  0  0  0  0  0  0  0  0  0  0  0
    2.6051    1.4947    0.0000 C   0  0  0  0  0  0  0  0  0  0  0  0
    1.3030    0.7500    0.0000 C   0  0  0  0  0  0  0  0  0  0  0  0
    1.3030   -0.7500    0.0000 C   0  0  0  0  0  0  0  0  0  0  0  0
    0.0280   -1.5000    0.0000 C   0  0  0  0  0  0  0  0  0  0  0  0
   -1.3220   -0.7500    0.0000 C   0  0  0  0  0  0  0  0  0  0  0  0
   -2.6148   -1.5107    0.0000 O   0  0  0  0  0  0  0  0  0  0  0  0
   -1.3220    0.7500    0.0000 C   0  0  0  0  0  0  0  0  0  0  0  0
    0.0280    1.5000    0.0000 C   0  0  0  0  0  0  0  0  0  0  0  0
  1  2  1  0  0  0  0
  2  3  1  0  0  0  0
  3  4  1  0  0  0  0
  4  5  1  0  0  0  0
  5  6  1  0  0  0  0
  6  7  1  0  0  0  0
  7  8  1  0  0  0  0
  8  9  1  0  0  0  0
  9 10  2  0  0  0  0
 10 11  1  0  0  0  0
 11 12  2  0  0  0  0
 12 13  1  0  0  0  0
 12 14  1  0  0  0  0
 14 15  2  0  0  0  0
  9 15  1  0  0  0  0
M  END
> <chemblId>
CHEMBL195437

> <bioactivity__type>
Ki

> <units>
nM

> <value>
4338.0

$$$$

  CDK     11301514152D 0   0.00000     0.00000     0

 61 68  0  0  0  0              1 V2000 
    0.9642    2.6491    0.0000 F   0  0  0  0  0  0  0  0  0  0  0  0
    0.0000    1.5000    0.0000 B   0  5  0  0  0  0  0  0  0  0  0  0
   -0.9642    2.6491    0.0000 F   0  0  0  0  0  0  0  0  0  0  0  0
    1.2990    0.7500    0.0000 N   0  3  0  0  0  0  0  0  0  0  0  0
    2.7260    1.2140    0.0000 C   0  0  0  0  0  0  0  0  0  0  0  0
    3.6070    0.0000    0.0000 C   0  0  0  0  0  0  0  0  0  0  0  0
    2.7260   -1.2140    0.0000 C   0  0  0  0  0  0  0  0  0  0  0  0
    1.2990   -0.7500    0.0000 C   0  0  0  0  0  0  0  0  0  0  0  0
    0.0000   -1.5000    0.0000 C   0  0  0  0  0  0  0  0  0  0  0  0
   -1.2990   -0.7500    0.0000 C   0  0  0  0  0  0  0  0  0  0  0  0
   -2.7260   -1.2140    0.0000 C   0  0  0  0  0  0  0  0  0  0  0  0
   -3.6070    0.0000    0.0000 C   0  0  0  0  0  0  0  0  0  0  0  0
   -2.7260    1.2140    0.0000 C   0  0  0  0  0  0  0  0  0  0  0  0
   -3.1898    2.6405    0.0000 C   0  0  0  0  0  0  0  0  0  0  0  0
   -4.6570    2.9521    0.0000 C   0  0  0  0  0  0  0  0  0  0  0  0
   -5.1208    4.3786    0.0000 C   0  0  0  0  0  0  0  0  0  0  0  0
   -4.1173    5.4935    0.0000 O   0  0  0  0  0  0  0  0  0  0  0  0
   -6.5881    4.6903    0.0000 N   0  0  0  0  0  0  0  0  0  0  0  0
   -7.0518    6.1168    0.0000 C   0  0  0  0  0  0  0  0  0  0  0  0
   -8.5191    6.4284    0.0000 C   0  0  0  0  0  0  0  0  0  0  0  0
   -8.9829    7.8549    0.0000 C   0  0  0  0  0  0  0  0  0  0  0  0
  -10.4502    8.1665    0.0000 C   0  0  0  0  0  0  0  0  0  0  0  0
  -10.9139    9.5930    0.0000 C   0  0  0  0  0  0  0  0  0  0  0  0
  -12.3812    9.9046    0.0000 C   0  0  0  0  0  0  0  0  0  0  0  0
  -13.3847    8.7898    0.0000 O   0  0  0  0  0  0  0  0  0  0  0  0
  -12.8450   11.3311    0.0000 N   0  0  0  0  0  0  0  0  0  0  0  0
  -14.3122   11.6428    0.0000 C   0  0  0  0  0  0  0  0  0  0  0  0
  -14.7760   13.0693    0.0000 C   0  0  0  0  0  0  0  0  0  0  0  0
  -16.2433   13.3809    0.0000 C   0  0  0  0  0  0  0  0  0  0  0  0
  -16.7070   14.8074    0.0000 C   0  0  0  0  0  0  0  0  0  0  0  0
  -18.1743   15.1190    0.0000 N   0  0  0  0  0  0  0  0  0  0  0  0
  -18.6381   16.5455    0.0000 C   0  0  0  0  0  0  0  0  0  0  0  0
  -20.1054   16.8571    0.0000 C   0  0  0  0  0  0  0  0  0  0  0  0
  -21.1089   15.7423    0.0000 N   0  0  0  0  0  0  0  0  0  0  0  0
  -22.5761   16.0539    0.0000 C   0  0  0  0  0  0  0  0  0  0  0  0
  -23.0399   17.4804    0.0000 C   0  0  0  0  0  0  0  0  0  0  0  0
  -22.0364   18.5953    0.0000 O   0  0  0  0  0  0  0  0  0  0  0  0
  -24.5072   17.7920    0.0000 N   0  0  0  0  0  0  0  0  0  0  0  0
  -25.4246   16.6052    0.0000 C   0  0  0  0  0  0  0  0  0  0  0  0
  -24.6550   15.3177    0.0000 C   0  0  0  0  0  0  0  0  0  0  0  0
  -25.3853   14.0075    0.0000 C   0  0  0  0  0  0  0  0  0  0  0  0
  -26.8851   13.9848    0.0000 C   0  0  0  0  0  0  0  0  0  0  0  0
  -27.6547   15.2723    0.0000 C   0  0  0  0  0  0  0  0  0  0  0  0
  -26.9244   16.5826    0.0000 C   0  0  0  0  0  0  0  0  0  0  0  0
  -27.8773   17.7410    0.0000 C   0  0  0  0  0  0  0  0  0  0  0  0
  -29.3344   17.3852    0.0000 O   0  0  0  0  0  0  0  0  0  0  0  0
  -27.5656   19.2083    0.0000 N   0  0  0  0  0  0  0  0  0  0  0  0
  -26.2242   19.8795    0.0000 C   0  0  0  0  0  0  0  0  0  0  0  0
  -26.3589   21.3734    0.0000 C   0  0  0  0  0  0  0  0  0  0  0  0
  -25.1325   22.2371    0.0000 C   0  0  0  0  0  0  0  0  0  0  0  0
  -23.7713   21.6068    0.0000 C   0  0  0  0  0  0  0  0  0  0  0  0
  -23.6366   20.1128    0.0000 N   0  0  0  0  0  0  0  0  0  0  0  0
  -24.8630   19.2492    0.0000 C   0  0  0  0  0  0  0  0  0  0  0  0
  -20.6451   14.3158    0.0000 C   0  0  0  0  0  0  0  0  0  0  0  0
  -19.1778   14.0041    0.0000 C   0  0  0  0  0  0  0  0  0  0  0  0
   -1.2990    0.7500    0.0000 N   0  0  0  0  0  0  0  0  0  0  0  0
    3.1898    2.6405    0.0000 C   0  0  0  0  0  0  0  0  0  0  0  0
    4.6164    3.1038    0.0000 C   0  0  0  0  0  0  0  0  0  0  0  0
    4.6167    4.6038    0.0000 C   0  0  0  0  0  0  0  0  0  0  0  0
    3.1902    5.0676    0.0000 C   0  0  0  0  0  0  0  0  0  0  0  0
    2.3083    3.8542    0.0000 S   0  0  0  0  0  0  0  0  0  0  0  0
  1  2  1  0  0  0  0
  2  3  1  0  0  0  0
  2  4  1  0  0  0  0
  4  5  2  0  0  0  0
  5  6  1  0  0  0  0
  6  7  2  0  0  0  0
  7  8  1  0  0  0  0
  4  8  1  0  0  0  0
  8  9  2  0  0  0  0
  9 10  1  0  0  0  0
[truncated: 1,288,494 more chars]
