# Supplementary material for: Comparison of Quantitative and Qualitative (Q)SAR Models Created for the Prediction of Ki and IC50 Values of Antitarget Inhibitors
Source: Front Pharmacol. 2018 Oct 10;9:1136. doi: 10.3389/fphar.2018.01136 (PMC6192375; doi:10.3389/fphar.2018.01136)
Supplement: Supplementary file 3 [file Data_Sheet_3.ZIP › DataSets/CHRM2_IC50.sdf]

  CDK     11301514192D 0   0.00000     0.00000     0

 25 28  0  0  0  0              1 V2000 
    0.0009    5.3140    0.0000 Cl  0  0  0  0  0  0  0  0  0  0  0  0
   -1.2983    4.5643    0.0000 C   0  0  0  0  0  0  0  0  0  0  0  0
   -2.5972    5.3145    0.0000 C   0  0  0  0  0  0  0  0  0  0  0  0
   -3.8964    4.5648    0.0000 C   0  0  0  0  0  0  0  0  0  0  0  0
   -3.8967    3.0648    0.0000 C   0  0  0  0  0  0  0  0  0  0  0  0
   -2.5978    2.3145    0.0000 C   0  0  0  0  0  0  0  0  0  0  0  0
   -1.2986    3.0643    0.0000 C   0  0  0  0  0  0  0  0  0  0  0  0
    0.0003    2.3140    0.0000 C   0  0  0  0  0  0  0  0  0  0  0  0
    1.4775    2.0532    0.0000 C   0  0  0  0  0  0  0  0  0  0  0  0
    1.9902    0.6436    0.0000 C   0  0  0  0  0  0  0  0  0  0  0  0
    3.4674    0.3828    0.0000 C   0  0  0  0  0  0  0  0  0  0  0  0
    4.4318    1.5317    0.0000 C   0  0  0  0  0  0  0  0  0  0  0  0
    3.9190    2.9414    0.0000 C   0  0  0  0  0  0  0  0  0  0  0  0
    2.4419    3.2021    0.0000 C   0  0  0  0  0  0  0  0  0  0  0  0
    0.5136    3.7234    0.0000 C   0  0  0  0  0  0  0  0  0  0  0  0
    1.9909    3.9836    0.0000 C   0  0  0  0  0  0  0  0  0  0  0  0
    2.5042    5.3931    0.0000 C   0  0  0  0  0  0  0  0  0  0  0  0
    1.5402    6.5423    0.0000 C   0  0  0  0  0  0  0  0  0  0  0  0
    0.0630    6.2821    0.0000 C   0  0  0  0  0  0  0  0  0  0  0  0
   -0.4504    4.8727    0.0000 C   0  0  0  0  0  0  0  0  0  0  0  0
    0.0000    0.8140    0.0000 N   0  0  0  0  0  0  0  0  0  0  0  0
   -1.2140   -0.0680    0.0000 C   0  0  0  0  0  0  0  0  0  0  0  0
   -0.7500   -1.4950    0.0000 C   0  0  0  0  0  0  0  0  0  0  0  0
    0.7500   -1.4950    0.0000 N   0  0  0  0  0  0  0  0  0  0  0  0
    1.2130   -0.0680    0.0000 C   0  0  0  0  0  0  0  0  0  0  0  0
  1  2  1  0  0  0  0
  2  3  2  0  0  0  0
  3  4  1  0  0  0  0
  4  5  2  0  0  0  0
  5  6  1  0  0  0  0
  6  7  2  0  0  0  0
  2  7  1  0  0  0  0
  7  8  1  0  0  0  0
  8  9  1  0  0  0  0
  9 10  2  0  0  0  0
 10 11  1  0  0  0  0
 11 12  2  0  0  0  0
 12 13  1  0  0  0  0
 13 14  2  0  0  0  0
  9 14  1  0  0  0  0
  8 15  1  0  0  0  0
 15 16  2  0  0  0  0
 16 17  1  0  0  0  0
 17 18  2  0  0  0  0
 18 19  1  0  0  0  0
 19 20  2  0  0  0  0
 15 20  1  0  0  0  0
  8 21  1  0  0  0  0
 21 22  1  0  0  0  0
 22 23  2  0  0  0  0
 23 24  1  0  0  0  0
 24 25  2  0  0  0  0
 21 25  1  0  0  0  0
M  END
> <chemblId>
CHEMBL104

> <bioactivity__type>
IC50

> <units>
nM

> <value>
14531.0

$$$$

  CDK     11301514192D 0   0.00000     0.00000     0

 26 28  0  0  0  0              1 V2000 
   -1.9069    3.5800    0.0000 C   0  0  0  0  0  0  0  0  0  0  0  0
   -2.4199    4.9895    0.0000 C   0  0  0  0  0  0  0  0  0  0  0  0
   -1.4557    6.1386    0.0000 C   0  0  0  0  0  0  0  0  0  0  0  0
   -1.9688    7.5481    0.0000 N   0  0  0  0  0  0  0  0  0  0  0  0
   -3.4460    7.8086    0.0000 C   0  0  0  0  0  0  0  0  0  0  0  0
   -4.4101    6.6595    0.0000 C   0  0  0  0  0  0  0  0  0  0  0  0
   -3.8971    5.2500    0.0000 C   0  0  0  0  0  0  0  0  0  0  0  0
   -5.3743    4.9895    0.0000 F   0  0  0  0  0  0  0  0  0  0  0  0
   -3.8971    3.7500    0.0000 C   0  0  0  0  0  0  0  0  0  0  0  0
   -2.5981    3.0000    0.0000 N   0  0  0  0  0  0  0  0  0  0  0  0
   -2.5980    1.5000    0.0000 C   0  0  0  0  0  0  0  0  0  0  0  0
   -3.8971    0.7500    0.0000 O   0  0  0  0  0  0  0  0  0  0  0  0
   -1.2990    0.7500    0.0000 C   0  0  0  0  0  0  0  0  0  0  0  0
    0.0000    1.5000    0.0000 C   0  0  0  0  0  0  0  0  0  0  0  0
    0.0000    3.0000    0.0000 F   0  0  0  0  0  0  0  0  0  0  0  0
    1.2990    0.7500    0.0000 C   0  0  0  0  0  0  0  0  0  0  0  0
    1.2990   -0.7500    0.0000 C   0  0  0  0  0  0  0  0  0  0  0  0
    0.0000   -1.5000    0.0000 C   0  0  0  0  0  0  0  0  0  0  0  0
   -1.2990   -0.7500    0.0000 C   0  0  0  0  0  0  0  0  0  0  0  0
   -2.5980   -1.5000    0.0000 C   0  0  0  0  0  0  0  0  0  0  0  0
   -3.8971   -0.7500    0.0000 C   0  0  0  0  0  0  0  0  0  0  0  0
   -5.1961   -1.5000    0.0000 C   0  0  0  0  0  0  0  0  0  0  0  0
   -5.1961   -3.0000    0.0000 C   0  0  0  0  0  0  0  0  0  0  0  0
   -3.8971   -3.7500    0.0000 C   0  0  0  0  0  0  0  0  0  0  0  0
   -3.8971   -5.2500    0.0000 Cl  0  0  0  0  0  0  0  0  0  0  0  0
   -2.5981   -3.0000    0.0000 C   0  0  0  0  0  0  0  0  0  0  0  0
  2  1  1  6  0  0  0
  2  3  1  0  0  0  0
  3  4  1  0  0  0  0
  4  5  1  0  0  0  0
  5  6  1  0  0  0  0
  6  7  1  0  0  0  0
  2  7  1  0  0  0  0
  7  8  1  6  0  0  0
  7  9  1  0  0  0  0
  9 10  1  0  0  0  0
 10 11  1  0  0  0  0
 11 12  2  0  0  0  0
 11 13  1  0  0  0  0
 13 14  2  0  0  0  0
 14 15  1  0  0  0  0
 14 16  1  0  0  0  0
 16 17  2  0  0  0  0
 17 18  1  0  0  0  0
 18 19  2  0  0  0  0
 13 19  1  0  0  0  0
 19 20  1  0  0  0  0
 20 21  2  0  0  0  0
 21 22  1  0  0  0  0
 22 23  2  0  0  0  0
 23 24  1  0  0  0  0
 24 25  1  0  0  0  0
 24 26  2  0  0  0  0
 20 26  1  0  0  0  0
M  END
> <chemblId>
CHEMBL1082365

> <bioactivity__type>
IC50

> <units>
nM

> <value>
2511.89

$$$$

  CDK     11301514192D 0   0.00000     0.00000     0

 24 26  0  0  0  0              1 V2000 
   -2.5980    1.5000    0.0000 F   0  0  0  0  0  0  0  0  0  0  0  0
   -1.2990    0.7500    0.0000 C   0  0  0  0  0  0  0  0  0  0  0  0
    0.0000    1.5000    0.0000 C   0  0  0  0  0  0  0  0  0  0  0  0
    1.2990    0.7500    0.0000 C   0  0  0  0  0  0  0  0  0  0  0  0
    1.2990   -0.7500    0.0000 C   0  0  0  0  0  0  0  0  0  0  0  0
    2.5980   -1.5000    0.0000 Cl  0  0  0  0  0  0  0  0  0  0  0  0
    0.0000   -1.5000    0.0000 C   0  0  0  0  0  0  0  0  0  0  0  0
   -1.2990   -0.7500    0.0000 C   0  0  0  0  0  0  0  0  0  0  0  0
   -2.5980   -1.5000    0.0000 C   0  0  0  0  0  0  0  0  0  0  0  0
   -3.8971   -0.7500    0.0000 C   0  0  0  0  0  0  0  0  0  0  0  0
   -5.1961   -1.5000    0.0000 C   0  0  0  0  0  0  0  0  0  0  0  0
   -5.1961   -3.0000    0.0000 C   0  0  0  0  0  0  0  0  0  0  0  0
   -3.8971   -3.7500    0.0000 C   0  0  0  0  0  0  0  0  0  0  0  0
   -2.5981   -3.0000    0.0000 C   0  0  0  0  0  0  0  0  0  0  0  0
   -1.2990   -3.7500    0.0000 C   0  0  0  0  0  0  0  0  0  0  0  0
    0.0000   -3.0000    0.0000 O   0  0  0  0  0  0  0  0  0  0  0  0
   -1.2990   -5.2500    0.0000 N   0  0  0  0  0  0  0  0  0  0  0  0
    0.0000   -6.0000    0.0000 C   0  0  0  0  0  0  0  0  0  0  0  0
   -0.0000   -7.5000    0.0000 C   0  0  0  0  0  0  0  0  0  0  0  0
   -1.2990   -8.2500    0.0000 C   0  0  0  0  0  0  0  0  0  0  0  0
   -1.2991   -9.7500    0.0000 C   0  0  0  0  0  0  0  0  0  0  0  0
   -0.0000  -10.5000    0.0000 N   0  0  0  0  0  0  0  0  0  0  0  0
    1.2990   -9.7500    0.0000 C   0  0  0  0  0  0  0  0  0  0  0  0
    1.2990   -8.2500    0.0000 C   0  0  0  0  0  0  0  0  0  0  0  0
  1  2  1  0  0  0  0
  2  3  2  0  0  0  0
  3  4  1  0  0  0  0
  4  5  2  0  0  0  0
  5  6  1  0  0  0  0
  5  7  1  0  0  0  0
  7  8  2  0  0  0  0
  2  8  1  0  0  0  0
  8  9  1  0  0  0  0
  9 10  2  0  0  0  0
 10 11  1  0  0  0  0
 11 12  2  0  0  0  0
 12 13  1  0  0  0  0
 13 14  2  0  0  0  0
  9 14  1  0  0  0  0
 14 15  1  0  0  0  0
 15 16  2  0  0  0  0
 15 17  1  0  0  0  0
 17 18  1  0  0  0  0
 18 19  1  0  0  0  0
 19 20  1  0  0  0  0
 20 21  1  0  0  0  0
 21 22  1  0  0  0  0
 22 23  1  0  0  0  0
 23 24  1  0  0  0  0
 19 24  1  0  0  0  0
M  END
> <chemblId>
CHEMBL1083108

> <bioactivity__type>
IC50

> <units>
nM

> <value>
1995.26

$$$$

  CDK     11301514192D 0   0.00000     0.00000     0

 24 26  0  0  0  0              1 V2000 
    6.4952    0.3750    0.0000 F   0  0  0  0  0  0  0  0  0  0  0  0
    5.1961    1.1250    0.0000 C   0  0  0  0  0  0  0  0  0  0  0  0
    5.1961    2.6250    0.0000 C   0  0  0  0  0  0  0  0  0  0  0  0
    3.8971    3.3750    0.0000 C   0  0  0  0  0  0  0  0  0  0  0  0
    2.5981    2.6250    0.0000 C   0  0  0  0  0  0  0  0  0  0  0  0
    2.5980    1.1250    0.0000 C   0  0  0  0  0  0  0  0  0  0  0  0
    1.2990    0.3750    0.0000 C   0  0  0  0  0  0  0  0  0  0  0  0
    1.2990   -1.1250    0.0000 C   0  0  0  0  0  0  0  0  0  0  0  0
   -0.0000   -1.8750    0.0000 C   0  0  0  0  0  0  0  0  0  0  0  0
   -1.2990   -1.1250    0.0000 C   0  0  0  0  0  0  0  0  0  0  0  0
   -1.2990    0.3750    0.0000 C   0  0  0  0  0  0  0  0  0  0  0  0
   -2.5980    1.1250    0.0000 Cl  0  0  0  0  0  0  0  0  0  0  0  0
   -0.0000    1.1250    0.0000 C   0  0  0  0  0  0  0  0  0  0  0  0
    3.8971    0.3750    0.0000 C   0  0  0  0  0  0  0  0  0  0  0  0
    3.8971   -1.1250    0.0000 C   0  0  0  0  0  0  0  0  0  0  0  0
    2.5980   -1.8750    0.0000 O   0  0  0  0  0  0  0  0  0  0  0  0
    5.1961   -1.8750    0.0000 N   0  0  0  0  0  0  0  0  0  0  0  0
    5.1961   -3.3750    0.0000 C   0  0  0  0  0  0  0  0  0  0  0  0
    6.4951   -4.1250    0.0000 C   0  0  0  0  0  0  0  0  0  0  0  0
    6.4951   -5.6250    0.0000 C   0  0  0  0  0  0  0  0  0  0  0  0
    7.7941   -6.3750    0.0000 C   0  0  0  0  0  0  0  0  0  0  0  0
    9.0932   -5.6250    0.0000 N   0  0  0  0  0  0  0  0  0  0  0  0
    9.0932   -4.1250    0.0000 C   0  0  0  0  0  0  0  0  0  0  0  0
    7.7942   -3.3750    0.0000 C   0  0  0  0  0  0  0  0  0  0  0  0
  1  2  1  0  0  0  0
  2  3  2  0  0  0  0
  3  4  1  0  0  0  0
  4  5  2  0  0  0  0
  5  6  1  0  0  0  0
  6  7  1  0  0  0  0
  7  8  1  0  0  0  0
  8  9  2  0  0  0  0
  9 10  1  0  0  0  0
 10 11  2  0  0  0  0
 11 12  1  0  0  0  0
 11 13  1  0  0  0  0
  7 13  2  0  0  0  0
  6 14  2  0  0  0  0
  2 14  1  0  0  0  0
 14 15  1  0  0  0  0
 15 16  2  0  0  0  0
 15 17  1  0  0  0  0
 17 18  1  0  0  0  0
 18 19  1  0  0  0  0
 19 20  2  0  0  0  0
 20 21  1  0  0  0  0
 21 22  1  0  0  0  0
 22 23  1  0  0  0  0
 23 24  1  0  0  0  0
 19 24  1  0  0  0  0
M  END
> <chemblId>
CHEMBL1083618

> <bioactivity__type>
IC50

> <units>
nM

> <value>
1258.93

$$$$

  CDK     11301514192D 0   0.00000     0.00000     0

 24 26  0  0  0  0              1 V2000 
   -2.5980    1.5000    0.0000 C   0  0  0  0  0  0  0  0  0  0  0  0
   -1.2990    0.7500    0.0000 C   0  0  0  0  0  0  0  0  0  0  0  0
    0.0000    1.5000    0.0000 C   0  0  0  0  0  0  0  0  0  0  0  0
    1.2990    0.7500    0.0000 C   0  0  0  0  0  0  0  0  0  0  0  0
    1.2990   -0.7500    0.0000 C   0  0  0  0  0  0  0  0  0  0  0  0
    0.0000   -1.5000    0.0000 C   0  0  0  0  0  0  0  0  0  0  0  0
   -1.2990   -0.7500    0.0000 C   0  0  0  0  0  0  0  0  0  0  0  0
   -2.5980   -1.5000    0.0000 Cl  0  0  0  0  0  0  0  0  0  0  0  0
    2.5980   -1.5000    0.0000 C   0  0  0  0  0  0  0  0  0  0  0  0
    2.5981   -3.0000    0.0000 C   0  0  0  0  0  0  0  0  0  0  0  0
    3.8971   -3.7500    0.0000 C   0  0  0  0  0  0  0  0  0  0  0  0
    5.1961   -3.0000    0.0000 C   0  0  0  0  0  0  0  0  0  0  0  0
    5.1961   -1.5000    0.0000 C   0  0  0  0  0  0  0  0  0  0  0  0
    3.8971   -0.7500    0.0000 C   0  0  0  0  0  0  0  0  0  0  0  0
    3.8971    0.7500    0.0000 C   0  0  0  0  0  0  0  0  0  0  0  0
    2.5980    1.5000    0.0000 O   0  0  0  0  0  0  0  0  0  0  0  0
    5.1961    1.5000    0.0000 N   0  0  0  0  0  0  0  0  0  0  0  0
    5.1961    3.0000    0.0000 C   0  0  0  0  0  0  0  0  0  0  0  0
    6.4951    3.7500    0.0000 C   0  0  0  0  0  0  0  0  0  0  0  0
    7.7942    3.0000    0.0000 C   0  0  0  0  0  0  0  0  0  0  0  0
    9.0932    3.7500    0.0000 C   0  0  0  0  0  0  0  0  0  0  0  0
    9.0932    5.2500    0.0000 N   0  0  0  0  0  0  0  0  0  0  0  0
    7.7941    6.0000    0.0000 C   0  0  0  0  0  0  0  0  0  0  0  0
    6.4951    5.2500    0.0000 C   0  0  0  0  0  0  0  0  0  0  0  0
  1  2  1  0  0  0  0
  2  3  2  0  0  0  0
  3  4  1  0  0  0  0
  4  5  2  0  0  0  0
  5  6  1  0  0  0  0
  6  7  2  0  0  0  0
  2  7  1  0  0  0  0
  7  8  1  0  0  0  0
  5  9  1  0  0  0  0
  9 10  2  0  0  0  0
 10 11  1  0  0  0  0
 11 12  2  0  0  0  0
 12 13  1  0  0  0  0
 13 14  2  0  0  0  0
  9 14  1  0  0  0  0
 14 15  1  0  0  0  0
 15 16  2  0  0  0  0
 15 17  1  0  0  0  0
 17 18  1  0  0  0  0
 18 19  1  0  0  0  0
 19 20  1  0  0  0  0
 20 21  1  0  0  0  0
 21 22  1  0  0  0  0
 22 23  1  0  0  0  0
 23 24  1  0  0  0  0
 19 24  1  0  0  0  0
M  END
> <chemblId>
CHEMBL1083723

> <bioactivity__type>
IC50

> <units>
nM

> <value>
398.11

$$$$

  CDK     11301514192D 0   0.00000     0.00000     0

 25 27  0  0  0  0              1 V2000 
   -1.2990    5.2500    0.0000 C   0  0  0  0  0  0  0  0  0  0  0  0
   -2.5981    6.0000    0.0000 C   0  0  0  0  0  0  0  0  0  0  0  0
   -2.5981    7.5000    0.0000 C   0  0  0  0  0  0  0  0  0  0  0  0
   -3.8971    8.2500    0.0000 N   0  0  0  0  0  0  0  0  0  0  0  0
   -5.1962    7.5000    0.0000 C   0  0  0  0  0  0  0  0  0  0  0  0
   -5.1961    6.0000    0.0000 C   0  0  0  0  0  0  0  0  0  0  0  0
   -3.8971    5.2500    0.0000 C   0  0  0  0  0  0  0  0  0  0  0  0
   -3.8971    3.7500    0.0000 C   0  0  0  0  0  0  0  0  0  0  0  0
   -2.5981    3.0000    0.0000 N   0  0  0  0  0  0  0  0  0  0  0  0
   -2.5980    1.5000    0.0000 C   0  0  0  0  0  0  0  0  0  0  0  0
   -3.8971    0.7500    0.0000 O   0  0  0  0  0  0  0  0  0  0  0  0
   -1.2990    0.7500    0.0000 C   0  0  0  0  0  0  0  0  0  0  0  0
    0.0000    1.5000    0.0000 C   0  0  0  0  0  0  0  0  0  0  0  0
    0.0000    3.0000    0.0000 F   0  0  0  0  0  0  0  0  0  0  0  0
    1.2990    0.7500    0.0000 C   0  0  0  0  0  0  0  0  0  0  0  0
    1.2990   -0.7500    0.0000 C   0  0  0  0  0  0  0  0  0  0  0  0
    0.0000   -1.5000    0.0000 C   0  0  0  0  0  0  0  0  0  0  0  0
   -1.2990   -0.7500    0.0000 C   0  0  0  0  0  0  0  0  0  0  0  0
   -2.5980   -1.5000    0.0000 C   0  0  0  0  0  0  0  0  0  0  0  0
   -3.8971   -0.7500    0.0000 C   0  0  0  0  0  0  0  0  0  0  0  0
   -5.1961   -1.5000    0.0000 C   0  0  0  0  0  0  0  0  0  0  0  0
   -5.1961   -3.0000    0.0000 C   0  0  0  0  0  0  0  0  0  0  0  0
   -3.8971   -3.7500    0.0000 C   0  0  0  0  0  0  0  0  0  0  0  0
   -3.8971   -5.2500    0.0000 Cl  0  0  0  0  0  0  0  0  0  0  0  0
   -2.5981   -3.0000    0.0000 C   0  0  0  0  0  0  0  0  0  0  0  0
  2  1  1  6  0  0  0
  2  3  1  0  0  0  0
  3  4  1  0  0  0  0
  4  5  1  0  0  0  0
  5  6  1  0  0  0  0
  6  7  1  0  0  0  0
  2  7  1  0  0  0  0
  7  8  1  1  0  0  0
  8  9  1  0  0  0  0
  9 10  1  0  0  0  0
 10 11  2  0  0  0  0
 10 12  1  0  0  0  0
 12 13  2  0  0  0  0
 13 14  1  0  0  0  0
 13 15  1  0  0  0  0
 15 16  2  0  0  0  0
 16 17  1  0  0  0  0
 17 18  2  0  0  0  0
 12 18  1  0  0  0  0
 18 19  1  0  0  0  0
 19 20  2  0  0  0  0
 20 21  1  0  0  0  0
 21 22  2  0  0  0  0
 22 23  1  0  0  0  0
 23 24  1  0  0  0  0
 23 25  2  0  0  0  0
 19 25  1  0  0  0  0
M  END
> <chemblId>
CHEMBL1083925

> <bioactivity__type>
IC50

> <units>
nM

> <value>
199.53

$$$$

  CDK     11301514192D 0   0.00000     0.00000     0

 24 26  0  0  0  0              1 V2000 
   -1.6240    7.6880    0.0000 C   0  0  0  0  0  0  0  0  0  0  0  0
   -2.9231    6.9380    0.0000 C   0  0  0  0  0  0  0  0  0  0  0  0
   -4.2221    7.6880    0.0000 C   0  0  0  0  0  0  0  0  0  0  0  0
   -5.5212    6.9380    0.0000 N   0  0  0  0  0  0  0  0  0  0  0  0
   -5.5212    5.4380    0.0000 C   0  0  0  0  0  0  0  0  0  0  0  0
   -4.2221    4.6880    0.0000 C   0  0  0  0  0  0  0  0  0  0  0  0
   -2.9231    5.4380    0.0000 C   0  0  0  0  0  0  0  0  0  0  0  0
   -1.6240    4.6880    0.0000 C   0  0  0  0  0  0  0  0  0  0  0  0
   -1.6240    3.1880    0.0000 N   0  0  0  0  0  0  0  0  0  0  0  0
   -0.3250    2.4380    0.0000 C   0  0  0  0  0  0  0  0  0  0  0  0
    0.9740    3.1880    0.0000 O   0  0  0  0  0  0  0  0  0  0  0  0
   -0.3250    0.9380    0.0000 C   0  0  0  0  0  0  0  0  0  0  0  0
   -1.6240    0.1880    0.0000 C   0  0  0  0  0  0  0  0  0  0  0  0
   -1.6240   -1.3120    0.0000 C   0  0  0  0  0  0  0  0  0  0  0  0
   -0.3250   -2.0620    0.0000 C   0  0  0  0  0  0  0  0  0  0  0  0
    0.9740   -1.3120    0.0000 C   0  0  0  0  0  0  0  0  0  0  0  0
    0.9740    0.1880    0.0000 C   0  0  0  0  0  0  0  0  0  0  0  0
    2.2730    0.9380    0.0000 C   0  0  0  0  0  0  0  0  0  0  0  0
    3.5721    0.1880    0.0000 C   0  0  0  0  0  0  0  0  0  0  0  0
    4.8711    0.9380    0.0000 C   0  0  0  0  0  0  0  0  0  0  0  0
    4.8711    2.4380    0.0000 C   0  0  0  0  0  0  0  0  0  0  0  0
    3.5721    3.1880    0.0000 C   0  0  0  0  0  0  0  0  0  0  0  0
    3.5721    4.6880    0.0000 Cl  0  0  0  0  0  0  0  0  0  0  0  0
    2.2731    2.4380    0.0000 C   0  0  0  0  0  0  0  0  0  0  0  0
  1  2  1  0  0  0  0
  2  3  1  0  0  0  0
  3  4  1  0  0  0  0
  4  5  1  0  0  0  0
  5  6  1  0  0  0  0
  6  7  1  0  0  0  0
  2  7  1  0  0  0  0
  7  8  1  0  0  0  0
  8  9  1  0  0  0  0
  9 10  1  0  0  0  0
 10 11  2  0  0  0  0
 10 12  1  0  0  0  0
 12 13  2  0  0  0  0
 13 14  1  0  0  0  0
 14 15  2  0  0  0  0
 15 16  1  0  0  0  0
 16 17  2  0  0  0  0
 12 17  1  0  0  0  0
 17 18  1  0  0  0  0
 18 19  2  0  0  0  0
 19 20  1  0  0  0  0
 20 21  2  0  0  0  0
 21 22  1  0  0  0  0
 22 23  1  0  0  0  0
 22 24  2  0  0  0  0
 18 24  1  0  0  0  0
M  END
> <chemblId>
CHEMBL1084993

> <bioactivity__type>
IC50

> <units>
nM

> <value>
3981.07

$$$$

  CDK     11301514192D 0   0.00000     0.00000     0

 23 25  0  0  0  0              1 V2000 
   -2.5980    1.1250    0.0000 Cl  0  0  0  0  0  0  0  0  0  0  0  0
   -1.2990    0.3750    0.0000 C   0  0  0  0  0  0  0  0  0  0  0  0
   -1.2990   -1.1250    0.0000 C   0  0  0  0  0  0  0  0  0  0  0  0
   -0.0000   -1.8750    0.0000 C   0  0  0  0  0  0  0  0  0  0  0  0
    1.2990   -1.1250    0.0000 C   0  0  0  0  0  0  0  0  0  0  0  0
    1.2990    0.3750    0.0000 C   0  0  0  0  0  0  0  0  0  0  0  0
   -0.0000    1.1250    0.0000 C   0  0  0  0  0  0  0  0  0  0  0  0
    2.5980    1.1250    0.0000 C   0  0  0  0  0  0  0  0  0  0  0  0
    3.8971    0.3750    0.0000 C   0  0  0  0  0  0  0  0  0  0  0  0
    5.1961    1.1250    0.0000 C   0  0  0  0  0  0  0  0  0  0  0  0
    5.1961    2.6250    0.0000 C   0  0  0  0  0  0  0  0  0  0  0  0
    3.8971    3.3750    0.0000 C   0  0  0  0  0  0  0  0  0  0  0  0
    2.5981    2.6250    0.0000 C   0  0  0  0  0  0  0  0  0  0  0  0
    1.2990    3.3750    0.0000 C   0  0  0  0  0  0  0  0  0  0  0  0
   -0.0000    2.6250    0.0000 O   0  0  0  0  0  0  0  0  0  0  0  0
    1.2990    4.8750    0.0000 N   0  0  0  0  0  0  0  0  0  0  0  0
   -0.0000    5.6250    0.0000 C   0  0  0  0  0  0  0  0  0  0  0  0
    0.0000    7.1250    0.0000 C   0  0  0  0  0  0  0  0  0  0  0  0
    1.2990    7.8750    0.0000 C   0  0  0  0  0  0  0  0  0  0  0  0
    1.2991    9.3750    0.0000 C   0  0  0  0  0  0  0  0  0  0  0  0
    0.0000   10.1250    0.0000 N   0  0  0  0  0  0  0  0  0  0  0  0
   -1.2990    9.3750    0.0000 C   0  0  0  0  0  0  0  0  0  0  0  0
   -1.2990    7.8750    0.0000 C   0  0  0  0  0  0  0  0  0  0  0  0
  1  2  1  0  0  0  0
  2  3  2  0  0  0  0
  3  4  1  0  0  0  0
  4  5  2  0  0  0  0
  5  6  1  0  0  0  0
  6  7  2  0  0  0  0
  2  7  1  0  0  0  0
  6  8  1  0  0  0  0
  8  9  2  0  0  0  0
  9 10  1  0  0  0  0
 10 11  2  0  0  0  0
 11 12  1  0  0  0  0
 12 13  2  0  0  0  0
  8 13  1  0  0  0  0
 13 14  1  0  0  0  0
 14 15  2  0  0  0  0
 14 16  1  0  0  0  0
 16 17  1  0  0  0  0
 17 18  1  0  0  0  0
 18 19  1  0  0  0  0
 19 20  1  0  0  0  0
 20 21  1  0  0  0  0
 21 22  1  0  0  0  0
 22 23  1  0  0  0  0
 18 23  1  0  0  0  0
M  END
> <chemblId>
CHEMBL1085507

> <bioactivity__type>
IC50

> <units>
nM

> <value>
7943.28

$$$$

  CDK     11301514192D 0   0.00000     0.00000     0

 32 34  0  0  0  0              1 V2000 
  -11.6914    9.7499    0.0000 C   0  0  0  0  0  0  0  0  0  0  0  0
  -11.6914    8.2499    0.0000 C   0  0  0  0  0  0  0  0  0  0  0  0
  -10.3923    7.4999    0.0000 N   0  0  0  0  0  0  0  0  0  0  0  0
  -10.3923    5.9999    0.0000 C   0  0  0  0  0  0  0  0  0  0  0  0
   -9.0933    5.2500    0.0000 C   0  0  0  0  0  0  0  0  0  0  0  0
   -7.7942    6.0000    0.0000 N   0  0  0  0  0  0  0  0  0  0  0  0
   -7.7942    7.5000    0.0000 C   0  0  0  0  0  0  0  0  0  0  0  0
   -9.0933    8.2500    0.0000 C   0  0  0  0  0  0  0  0  0  0  0  0
   -6.4952    5.2500    0.0000 C   0  0  0  0  0  0  0  0  0  0  0  0
   -6.4952    3.7500    0.0000 C   0  0  0  0  0  0  0  0  0  0  0  0
   -5.1961    3.0000    0.0000 C   0  0  0  0  0  0  0  0  0  0  0  0
   -3.8971    3.7500    0.0000 C   0  0  0  0  0  0  0  0  0  0  0  0
   -2.5981    3.0000    0.0000 N   0  0  0  0  0  0  0  0  0  0  0  0
   -2.5980    1.5000    0.0000 C   0  0  0  0  0  0  0  0  0  0  0  0
   -3.8971    0.7500    0.0000 O   0  0  0  0  0  0  0  0  0  0  0  0
   -1.2990    0.7500    0.0000 C   0  0  0  0  0  0  0  0  0  0  0  0
    0.0000    1.5000    0.0000 C   0  0  0  0  0  0  0  0  0  0  0  0
    1.2990    0.7500    0.0000 C   0  0  0  0  0  0  0  0  0  0  0  0
    1.2990   -0.7500    0.0000 C   0  0  0  0  0  0  0  0  0  0  0  0
    0.0000   -1.5000    0.0000 C   0  0  0  0  0  0  0  0  0  0  0  0
   -1.2990   -0.7500    0.0000 C   0  0  0  0  0  0  0  0  0  0  0  0
   -2.5980   -1.5000    0.0000 C   0  0  0  0  0  0  0  0  0  0  0  0
   -2.5981   -3.0000    0.0000 F   0  0  0  0  0  0  0  0  0  0  0  0
   -3.1111   -0.0904    0.0000 F   0  0  0  0  0  0  0  0  0  0  0  0
   -4.0753   -1.7605    0.0000 F   0  0  0  0  0  0  0  0  0  0  0  0
    2.5980    1.5000    0.0000 C   0  0  0  0  0  0  0  0  0  0  0  0
    3.8971    0.7500    0.0000 F   0  0  0  0  0  0  0  0  0  0  0  0
    3.5622    2.6491    0.0000 F   0  0  0  0  0  0  0  0  0  0  0  0
    1.6339    2.6491    0.0000 F   0  0  0  0  0  0  0  0  0  0  0  0
   -3.8971    5.2500    0.0000 C   0  0  0  0  0  0  0  0  0  0  0  0
   -5.1961    6.0000    0.0000 C   0  0  0  0  0  0  0  0  0  0  0  0
   -5.1962    7.5000    0.0000 Cl  0  0  0  0  0  0  0  0  0  0  0  0
  1  2  1  0  0  0  0
  2  3  1  0  0  0  0
  3  4  1  0  0  0  0
  4  5  1  0  0  0  0
  5  6  1  0  0  0  0
  6  7  1  0  0  0  0
  7  8  1  0  0  0  0
  3  8  1  0  0  0  0
  6  9  1  0  0  0  0
  9 10  2  0  0  0  0
 10 11  1  0  0  0  0
 11 12  2  0  0  0  0
 12 13  1  0  0  0  0
 13 14  1  0  0  0  0
 14 15  2  0  0  0  0
 14 16  1  0  0  0  0
 16 17  2  0  0  0  0
 17 18  1  0  0  0  0
 18 19  2  0  0  0  0
 19 20  1  0  0  0  0
 20 21  2  0  0  0  0
 16 21  1  0  0  0  0
 21 22  1  0  0  0  0
 22 23  1  0  0  0  0
 22 24  1  0  0  0  0
 22 25  1  0  0  0  0
 18 26  1  0  0  0  0
 26 27  1  0  0  0  0
 26 28  1  0  0  0  0
 26 29  1  0  0  0  0
 12 30  1  0  0  0  0
 30 31  2  0  0  0  0
  9 31  1  0  0  0  0
 31 32  1  0  0  0  0
M  END
> <chemblId>
CHEMBL1090097

> <bioactivity__type>
IC50

> <units>
nM

> <value>
2700.0

$$$$
 stripped
BRStripMol11301514192D 0   0.00000     0.00000     0
This file has been stripped
 22 24  0  0  0  0              1 V2000 
    1.4772    2.3105    0.0000 O   0  0  0  0  0  0  0  0  0  0  0  0
    0.0000    2.5710    0.0000 C   0  0  0  0  0  0  0  0  0  0  0  0
   -1.2990    3.3210    0.0000 C   0  0  0  0  0  0  0  0  0  0  0  0
   -1.2990    4.8210    0.0000 C   0  0  0  0  0  0  0  0  0  0  0  0
   -2.5981    5.5710    0.0000 N   0  0  0  0  0  0  0  0  0  0  0  0
   -2.5981    7.0710    0.0000 C   0  0  0  0  0  0  0  0  0  0  0  0
   -3.8971    7.8210    0.0000 C   0  0  0  0  0  0  0  0  0  0  0  0
   -5.1962    7.0710    0.0000 C   0  0  0  0  0  0  0  0  0  0  0  0
   -5.1962    5.5710    0.0000 C   0  0  0  0  0  0  0  0  0  0  0  0
   -3.8971    4.8210    0.0000 C   0  0  0  0  0  0  0  0  0  0  0  0
    0.0000    1.0710    0.0000 C   0  0  0  0  0  0  0  0  0  0  0  0
    1.2990    0.3210    0.0000 C   0  0  0  0  0  0  0  0  0  0  0  0
    1.2990   -1.1790    0.0000 C   0  0  0  0  0  0  0  0  0  0  0  0
    0.0000   -1.9290    0.0000 C   0  0  0  0  0  0  0  0  0  0  0  0
   -1.2990   -1.1790    0.0000 C   0  0  0  0  0  0  0  0  0  0  0  0
   -1.2990    0.3210    0.0000 C   0  0  0  0  0  0  0  0  0  0  0  0
    0.5130    3.9805    0.0000 C   0  0  0  0  0  0  0  0  0  0  0  0
    1.9902    4.2410    0.0000 C   0  0  0  0  0  0  0  0  0  0  0  0
    2.5033    5.6506    0.0000 C   0  0  0  0  0  0  0  0  0  0  0  0
    1.5391    6.7996    0.0000 C   0  0  0  0  0  0  0  0  0  0  0  0
    0.0619    6.5391    0.0000 C   0  0  0  0  0  0  0  0  0  0  0  0
   -0.4512    5.1296    0.0000 C   0  0  0  0  0  0  0  0  0  0  0  0
  1  2  1  0  0  0  0
  2  3  1  0  0  0  0
  3  4  1  0  0  0  0
  4  5  1  0  0  0  0
  5  6  1  0  0  0  0
  6  7  1  0  0  0  0
  7  8  1  0  0  0  0
  8  9  1  0  0  0  0
  9 10  1  0  0  0  0
  5 10  1  0  0  0  0
  2 11  1  0  0  0  0
 11 12  1  0  0  0  0
 12 13  1  0  0  0  0
 13 14  1  0  0  0  0
 14 15  1  0  0  0  0
 15 16  1  0  0  0  0
 11 16  1  0  0  0  0
  2 17  1  0  0  0  0
 17 18  2  0  0  0  0
 18 19  1  0  0  0  0
 19 20  2  0  0  0  0
 20 21  1  0  0  0  0
 21 22  2  0  0  0  0
 17 22  1  0  0  0  0
M  END
> <chemblId>
CHEMBL1092

> <bioactivity__type>
IC50

> <units>
nM

> <value>
18.6

$$$$

  CDK     11301514192D 0   0.00000     0.00000     0

 25 27  0  0  0  0              1 V2000 
    2.1278   15.0333    0.0000 C   0  0  0  0  0  0  0  0  0  0  0  0
    0.8531   14.2426    0.0000 C   0  0  0  0  0  0  0  0  0  0  0  0
    0.9004   12.7434    0.0000 N   0  0  0  0  0  0  0  0  0  0  0  0
   -0.3743   11.9528    0.0000 C   0  0  0  0  0  0  0  0  0  0  0  0
   -0.3270   10.4535    0.0000 C   0  0  0  0  0  0  0  0  0  0  0  0
    0.9951    9.7449    0.0000 N   0  0  0  0  0  0  0  0  0  0  0  0
    2.2698   10.5355    0.0000 C   0  0  0  0  0  0  0  0  0  0  0  0
    2.2224   12.0348    0.0000 C   0  0  0  0  0  0  0  0  0  0  0  0
    1.0424    8.2456    0.0000 C   0  0  0  0  0  0  0  0  0  0  0  0
   -0.2323    7.4550    0.0000 C   0  0  0  0  0  0  0  0  0  0  0  0
   -0.1850    5.9558    0.0000 C   0  0  0  0  0  0  0  0  0  0  0  0
    1.1371    5.2471    0.0000 C   0  0  0  0  0  0  0  0  0  0  0  0
    1.1844    3.7479    0.0000 N   0  0  0  0  0  0  0  0  0  0  0  0
   -0.0903    2.9573    0.0000 C   0  0  0  0  0  0  0  0  0  0  0  0
   -1.4124    3.6659    0.0000 O   0  0  0  0  0  0  0  0  0  0  0  0
   -0.0430    1.4580    0.0000 C   0  0  0  0  0  0  0  0  0  0  0  0
   -1.2820    0.7150    0.0000 C   0  0  0  0  0  0  0  0  0  0  0  0
   -1.2900   -0.7690    0.0000 C   0  0  0  0  0  0  0  0  0  0  0  0
    0.0430   -1.4580    0.0000 C   0  0  0  0  0  0  0  0  0  0  0  0
    0.0903   -2.9573    0.0000 C   0  0  0  0  0  0  0  0  0  0  0  0
    1.2820   -0.7150    0.0000 C   0  0  0  0  0  0  0  0  0  0  0  0
    1.2900    0.7690    0.0000 C   0  0  0  0  0  0  0  0  0  0  0  0
    2.4118    6.0377    0.0000 C   0  0  0  0  0  0  0  0  0  0  0  0
    2.3644    7.5370    0.0000 C   0  0  0  0  0  0  0  0  0  0  0  0
    3.6392    8.3276    0.0000 Cl  0  0  0  0  0  0  0  0  0  0  0  0
  1  2  1  0  0  0  0
  2  3  1  0  0  0  0
  3  4  1  0  0  0  0
  4  5  1  0  0  0  0
  5  6  1  0  0  0  0
  6  7  1  0  0  0  0
  7  8  1  0  0  0  0
  3  8  1  0  0  0  0
  6  9  1  0  0  0  0
  9 10  2  0  0  0  0
 10 11  1  0  0  0  0
 11 12  2  0  0  0  0
 12 13  1  0  0  0  0
 13 14  1  0  0  0  0
 14 15  2  0  0  0  0
 14 16  1  0  0  0  0
 16 17  2  0  0  0  0
 17 18  1  0  0  0  0
 18 19  2  0  0  0  0
 19 20  1  0  0  0  0
 19 21  1  0  0  0  0
 21 22  2  0  0  0  0
 16 22  1  0  0  0  0
 12 23  1  0  0  0  0
 23 24  2  0  0  0  0
  9 24  1  0  0  0  0
 24 25  1  0  0  0  0
M  END
> <chemblId>
CHEMBL1092461

> <bioactivity__type>
IC50

> <units>
nM

> <value>
6900.0

$$$$

  CDK     11301514192D 0   0.00000     0.00000     0

 22 25  0  0  0  0              1 V2000 
   -5.6513   -0.6654    0.0000 Cl  0  0  0  0  0  0  0  0  0  0  0  0
   -4.2180   -0.2230    0.0000 C   0  0  0  0  0  0  0  0  0  0  0  0
   -3.8850    1.2390    0.0000 C   0  0  0  0  0  0  0  0  0  0  0  0
   -2.4510    1.6820    0.0000 C   0  0  0  0  0  0  0  0  0  0  0  0
   -1.3510    0.6620    0.0000 C   0  0  0  0  0  0  0  0  0  0  0  0
    0.0000    1.3130    0.0000 O   0  0  0  0  0  0  0  0  0  0  0  0
    1.3520    0.6620    0.0000 C   0  0  0  0  0  0  0  0  0  0  0  0
    2.4510    1.6820    0.0000 C   0  0  0  0  0  0  0  0  0  0  0  0
    3.8840    1.2400    0.0000 C   0  0  0  0  0  0  0  0  0  0  0  0
    4.2180   -0.2220    0.0000 C   0  0  0  0  0  0  0  0  0  0  0  0
    3.1190   -1.2430    0.0000 C   0  0  0  0  0  0  0  0  0  0  0  0
    1.6850   -0.8010    0.0000 C   0  0  0  0  0  0  0  0  0  0  0  0
    0.7500   -1.9730    0.0000 N   0  0  0  0  0  0  0  0  0  0  0  0
   -0.7500   -1.9730    0.0000 C   0  0  0  0  0  0  0  0  0  0  0  0
   -1.4007   -3.3245    0.0000 N   0  0  0  0  0  0  0  0  0  0  0  0
   -2.8965   -3.4368    0.0000 C   0  0  0  0  0  0  0  0  0  0  0  0
   -3.5472   -4.7883    0.0000 C   0  0  0  0  0  0  0  0  0  0  0  0
   -2.7021   -6.0275    0.0000 N   0  0  0  0  0  0  0  0  0  0  0  0
   -1.2063   -5.9153    0.0000 C   0  0  0  0  0  0  0  0  0  0  0  0
   -0.5556   -4.5638    0.0000 C   0  0  0  0  0  0  0  0  0  0  0  0
   -1.6850   -0.8010    0.0000 C   0  0  0  0  0  0  0  0  0  0  0  0
   -3.1190   -1.2430    0.0000 C   0  0  0  0  0  0  0  0  0  0  0  0
  1  2  1  0  0  0  0
  2  3  2  0  0  0  0
  3  4  1  0  0  0  0
  4  5  2  0  0  0  0
  5  6  1  0  0  0  0
  6  7  1  0  0  0  0
  7  8  2  0  0  0  0
  8  9  1  0  0  0  0
  9 10  2  0  0  0  0
 10 11  1  0  0  0  0
 11 12  2  0  0  0  0
  7 12  1  0  0  0  0
 12 13  1  0  0  0  0
 13 14  2  0  0  0  0
 14 15  1  0  0  0  0
 15 16  1  0  0  0  0
 16 17  1  0  0  0  0
 17 18  1  0  0  0  0
 18 19  1  0  0  0  0
 19 20  1  0  0  0  0
 15 20  1  0  0  0  0
 14 21  1  0  0  0  0
  5 21  1  0  0  0  0
 21 22  2  0  0  0  0
  2 22  1  0  0  0  0
M  END
> <chemblId>
CHEMBL1113

> <bioactivity__type>
IC50

> <units>
nM

> <value>
2623.0

$$$$

  CDK     11301514192D 0   0.00000     0.00000     0

 22 23  0  0  0  0              1 V2000 
   -7.7828    7.1695    0.0000 C   0  0  0  0  0  0  0  0  0  0  0  0
   -7.2698    5.7600    0.0000 C   0  0  0  0  0  0  0  0  0  0  0  0
   -5.7926    5.4995    0.0000 N   0  0  0  0  0  0  0  0  0  0  0  0
   -4.8284    6.6486    0.0000 C   0  0  0  0  0  0  0  0  0  0  0  0
   -5.3414    8.0581    0.0000 C   0  0  0  0  0  0  0  0  0  0  0  0
   -5.2795    4.0900    0.0000 C   0  0  0  0  0  0  0  0  0  0  0  0
   -3.8023    3.8295    0.0000 C   0  0  0  0  0  0  0  0  0  0  0  0
   -3.2893    2.4200    0.0000 O   0  0  0  0  0  0  0  0  0  0  0  0
   -1.8120    2.1595    0.0000 C   0  0  0  0  0  0  0  0  0  0  0  0
   -0.8479    3.3086    0.0000 O   0  0  0  0  0  0  0  0  0  0  0  0
   -1.2990    0.7500    0.0000 C   0  0  0  0  0  0  0  0  0  0  0  0
    0.0000    1.5000    0.0000 C   0  0  0  0  0  0  0  0  0  0  0  0
    1.2990    0.7500    0.0000 C   0  0  0  0  0  0  0  0  0  0  0  0
    1.2990   -0.7500    0.0000 C   0  0  0  0  0  0  0  0  0  0  0  0
    0.0000   -1.5000    0.0000 C   0  0  0  0  0  0  0  0  0  0  0  0
   -1.2990   -0.7500    0.0000 C   0  0  0  0  0  0  0  0  0  0  0  0
   -2.7762    0.4895    0.0000 C   0  0  0  0  0  0  0  0  0  0  0  0
   -3.7404    1.6386    0.0000 C   0  0  0  0  0  0  0  0  0  0  0  0
   -5.2176    1.3781    0.0000 C   0  0  0  0  0  0  0  0  0  0  0  0
   -5.7306   -0.0314    0.0000 C   0  0  0  0  0  0  0  0  0  0  0  0
   -4.7664   -1.1805    0.0000 C   0  0  0  0  0  0  0  0  0  0  0  0
   -3.2892   -0.9200    0.0000 C   0  0  0  0  0  0  0  0  0  0  0  0
  1  2  1  0  0  0  0
  2  3  1  0  0  0  0
  3  4  1  0  0  0  0
  4  5  1  0  0  0  0
  3  6  1  0  0  0  0
  6  7  1  0  0  0  0
  7  8  1  0  0  0  0
  8  9  1  0  0  0  0
  9 10  2  0  0  0  0
  9 11  1  0  0  0  0
 11 12  1  0  0  0  0
 12 13  1  0  0  0  0
 13 14  1  0  0  0  0
 14 15  1  0  0  0  0
 15 16  1  0  0  0  0
 11 16  1  0  0  0  0
 11 17  1  0  0  0  0
 17 18  1  0  0  0  0
 18 19  1  0  0  0  0
 19 20  1  0  0  0  0
 20 21  1  0  0  0  0
 21 22  1  0  0  0  0
 17 22  1  0  0  0  0
M  END
> <chemblId>
CHEMBL1123

> <bioactivity__type>
IC50

> <units>
nM

> <value>
46.0

$$$$

  CDK     11301514192D 0   0.00000     0.00000     0

 27 31  0  0  0  0              1 V2000 
    4.1010    0.0000    0.0000 O   0  0  0  0  0  0  0  0  0  0  0  0
    2.6010    0.0000    0.0000 C   0  0  0  0  0  0  0  0  0  0  0  0
    1.7190    1.2130    0.0000 N   0  0  0  0  0  0  0  0  0  0  0  0
    0.2920    0.7500    0.0000 C   0  0  0  0  0  0  0  0  0  0  0  0
   -1.0060    1.5000    0.0000 C   0  0  0  0  0  0  0  0  0  0  0  0
   -2.3060    0.7500    0.0000 C   0  0  0  0  0  0  0  0  0  0  0  0
   -2.3060   -0.7500    0.0000 C   0  0  0  0  0  0  0  0  0  0  0  0
   -1.0060   -1.5000    0.0000 C   0  0  0  0  0  0  0  0  0  0  0  0
    0.2920   -0.7500    0.0000 C   0  0  0  0  0  0  0  0  0  0  0  0
    1.7190   -1.2130    0.0000 N   0  0  0  0  0  0  0  0  0  0  0  0
    2.1826   -2.6396    0.0000 C   0  0  0  0  0  0  0  0  0  0  0  0
    1.1789   -3.7543    0.0000 C   0  0  0  0  0  0  0  0  0  0  0  0
    1.6424   -5.1809    0.0000 C   0  0  0  0  0  0  0  0  0  0  0  0
    3.1097   -5.4927    0.0000 N   0  0  0  0  0  0  0  0  0  0  0  0
    3.5732   -6.9193    0.0000 C   0  0  0  0  0  0  0  0  0  0  0  0
    5.0404   -7.2311    0.0000 C   0  0  0  0  0  0  0  0  0  0  0  0
    5.5040   -8.6577    0.0000 C   0  0  0  0  0  0  0  0  0  0  0  0
    6.9712   -8.9696    0.0000 C   0  0  0  0  0  0  0  0  0  0  0  0
    7.7212  -10.2686    0.0000 O   0  0  0  0  0  0  0  0  0  0  0  0
    9.1885   -9.9567    0.0000 C   0  0  0  0  0  0  0  0  0  0  0  0
    9.3452   -8.4649    0.0000 O   0  0  0  0  0  0  0  0  0  0  0  0
    7.9749   -7.8548    0.0000 C   0  0  0  0  0  0  0  0  0  0  0  0
    7.5113   -6.4282    0.0000 C   0  0  0  0  0  0  0  0  0  0  0  0
    6.0441   -6.1164    0.0000 C   0  0  0  0  0  0  0  0  0  0  0  0
    5.5806   -4.6898    0.0000 Cl  0  0  0  0  0  0  0  0  0  0  0  0
    4.1133   -4.3780    0.0000 C   0  0  0  0  0  0  0  0  0  0  0  0
    3.6498   -2.9514    0.0000 C   0  0  0  0  0  0  0  0  0  0  0  0
  1  2  1  0  0  0  0
  2  3  2  0  0  0  0
  3  4  1  0  0  0  0
  4  5  2  0  0  0  0
  5  6  1  0  0  0  0
  6  7  2  0  0  0  0
  7  8  1  0  0  0  0
  8  9  2  0  0  0  0
  4  9  1  0  0  0  0
  9 10  1  0  0  0  0
  2 10  1  0  0  0  0
 10 11  1  0  0  0  0
 11 12  1  0  0  0  0
 12 13  1  0  0  0  0
 13 14  1  0  0  0  0
 14 15  1  0  0  0  0
 15 16  1  0  0  0  0
 16 17  2  0  0  0  0
 17 18  1  0  0  0  0
 18 19  1  0  0  0  0
 19 20  1  0  0  0  0
 20 21  1  0  0  0  0
 21 22  1  0  0  0  0
 18 22  2  0  0  0  0
 22 23  1  0  0  0  0
 23 24  2  0  0  0  0
 16 24  1  0  0  0  0
 24 25  1  0  0  0  0
 14 26  1  0  0  0  0
 26 27  1  0  0  0  0
 11 27  1  0  0  0  0
M  END
> <chemblId>
CHEMBL114379

> <bioactivity__type>
IC50

> <units>
nM

> <value>
518.0

$$$$

  CDK     11301514192D 0   0.00000     0.00000     0

 25 28  0  0  0  0              1 V2000 
    9.4421   -8.1667    0.0000 C   0  0  0  0  0  0  0  0  0  0  0  0
    7.9749   -7.8548    0.0000 C   0  0  0  0  0  0  0  0  0  0  0  0
    7.5113   -6.4282    0.0000 C   0  0  0  0  0  0  0  0  0  0  0  0
    6.0441   -6.1164    0.0000 C   0  0  0  0  0  0  0  0  0  0  0  0
    5.0404   -7.2311    0.0000 C   0  0  0  0  0  0  0  0  0  0  0  0
    3.5732   -6.9193    0.0000 C   0  0  0  0  0  0  0  0  0  0  0  0
    3.1097   -5.4927    0.0000 N   0  0  0  0  0  0  0  0  0  0  0  0
    4.1133   -4.3780    0.0000 C   0  0  0  0  0  0  0  0  0  0  0  0
    3.6498   -2.9514    0.0000 C   0  0  0  0  0  0  0  0  0  0  0  0
    2.1826   -2.6396    0.0000 C   0  0  0  0  0  0  0  0  0  0  0  0
    1.1789   -3.7543    0.0000 C   0  0  0  0  0  0  0  0  0  0  0  0
    1.6424   -5.1809    0.0000 C   0  0  0  0  0  0  0  0  0  0  0  0
    1.7190   -1.2130    0.0000 N   0  0  0  0  0  0  0  0  0  0  0  0
    2.6010    0.0000    0.0000 C   0  0  0  0  0  0  0  0  0  0  0  0
    4.1010    0.0000    0.0000 O   0  0  0  0  0  0  0  0  0  0  0  0
    1.7190    1.2130    0.0000 N   0  0  0  0  0  0  0  0  0  0  0  0
    0.2920    0.7500    0.0000 C   0  0  0  0  0  0  0  0  0  0  0  0
   -1.0060    1.5000    0.0000 C   0  0  0  0  0  0  0  0  0  0  0  0
   -2.3060    0.7500    0.0000 C   0  0  0  0  0  0  0  0  0  0  0  0
   -2.3060   -0.7500    0.0000 C   0  0  0  0  0  0  0  0  0  0  0  0
   -1.0060   -1.5000    0.0000 C   0  0  0  0  0  0  0  0  0  0  0  0
    0.2920   -0.7500    0.0000 C   0  0  0  0  0  0  0  0  0  0  0  0
    5.5040   -8.6577    0.0000 C   0  0  0  0  0  0  0  0  0  0  0  0
    4.5003   -9.7725    0.0000 Cl  0  0  0  0  0  0  0  0  0  0  0  0
    6.9712   -8.9696    0.0000 C   0  0  0  0  0  0  0  0  0  0  0  0
  1  2  1  0  0  0  0
  2  3  2  0  0  0  0
  3  4  1  0  0  0  0
  4  5  2  0  0  0  0
  5  6  1  0  0  0  0
  6  7  1  0  0  0  0
  7  8  1  0  0  0  0
  8  9  1  0  0  0  0
  9 10  1  0  0  0  0
 10 11  1  0  0  0  0
 11 12  1  0  0  0  0
  7 12  1  0  0  0  0
 10 13  1  0  0  0  0
 13 14  1  0  0  0  0
 14 15  1  0  0  0  0
 14 16  2  0  0  0  0
 16 17  1  0  0  0  0
 17 18  2  0  0  0  0
 18 19  1  0  0  0  0
 19 20  2  0  0  0  0
 20 21  1  0  0  0  0
 21 22  2  0  0  0  0
 13 22  1  0  0  0  0
 17 22  1  0  0  0  0
  5 23  1  0  0  0  0
 23 24  1  0  0  0  0
 23 25  2  0  0  0  0
  2 25  1  0  0  0  0
M  END
> <chemblId>
CHEMBL114484

> <bioactivity__type>
IC50

> <units>
nM

> <value>
1570.0

$$$$

  CDK     11301514192D 0   0.00000     0.00000     0

 31 35  0  0  0  0              1 V2000 
    1.2135   -0.8817    0.0000 O   0  0  0  0  0  0  0  0  0  0  0  0
    0.0000    0.0000    0.0000 C   0  0  0  0  0  0  0  0  0  0  0  0
    0.0000    1.5000    0.0000 N   0  0  0  0  0  0  0  0  0  0  0  0
   -1.4266    1.9635    0.0000 C   0  0  0  0  0  0  0  0  0  0  0  0
   -2.3083    0.7500    0.0000 N   0  0  0  0  0  0  0  0  0  0  0  0
   -3.8083    0.7500    0.0000 C   0  0  0  0  0  0  0  0  0  0  0  0
   -4.5583    2.0490    0.0000 C   0  0  0  0  0  0  0  0  0  0  0  0
   -6.0583    2.0490    0.0000 C   0  0  0  0  0  0  0  0  0  0  0  0
   -6.8083    0.7500    0.0000 C   0  0  0  0  0  0  0  0  0  0  0  0
   -6.0583   -0.5490    0.0000 C   0  0  0  0  0  0  0  0  0  0  0  0
   -4.5583   -0.5490    0.0000 C   0  0  0  0  0  0  0  0  0  0  0  0
   -1.4266   -0.4635    0.0000 C   0  0  0  0  0  0  0  0  0  0  0  0
   -0.4229   -1.5782    0.0000 C   0  0  0  0  0  0  0  0  0  0  0  0
   -0.8864   -3.0048    0.0000 C   0  0  0  0  0  0  0  0  0  0  0  0
   -2.3536   -3.3167    0.0000 N   0  0  0  0  0  0  0  0  0  0  0  0
   -2.8172   -4.7433    0.0000 C   0  0  0  0  0  0  0  0  0  0  0  0
   -1.8135   -5.8580    0.0000 C   0  0  0  0  0  0  0  0  0  0  0  0
   -2.2770   -7.2846    0.0000 C   0  0  0  0  0  0  0  0  0  0  0  0
   -1.2733   -8.3993    0.0000 C   0  0  0  0  0  0  0  0  0  0  0  0
    0.1939   -8.0874    0.0000 C   0  0  0  0  0  0  0  0  0  0  0  0
    0.6575   -6.6608    0.0000 C   0  0  0  0  0  0  0  0  0  0  0  0
    2.1247   -6.3490    0.0000 O   0  0  0  0  0  0  0  0  0  0  0  0
    3.1284   -7.4637    0.0000 C   0  0  0  0  0  0  0  0  0  0  0  0
    2.6648   -8.8903    0.0000 C   0  0  0  0  0  0  0  0  0  0  0  0
    3.6685  -10.0050    0.0000 C   0  0  0  0  0  0  0  0  0  0  0  0
    5.1358   -9.6931    0.0000 C   0  0  0  0  0  0  0  0  0  0  0  0
    5.5993   -8.2665    0.0000 C   0  0  0  0  0  0  0  0  0  0  0  0
    4.5956   -7.1518    0.0000 C   0  0  0  0  0  0  0  0  0  0  0  0
   -0.3462   -5.5461    0.0000 C   0  0  0  0  0  0  0  0  0  0  0  0
   -3.3573   -2.2020    0.0000 C   0  0  0  0  0  0  0  0  0  0  0  0
   -2.8938   -0.7754    0.0000 C   0  0  0  0  0  0  0  0  0  0  0  0
  1  2  2  0  0  0  0
  2  3  1  0  0  0  0
  3  4  1  0  0  0  0
  4  5  1  0  0  0  0
  5  6  1  0  0  0  0
  6  7  2  0  0  0  0
  7  8  1  0  0  0  0
  8  9  2  0  0  0  0
  9 10  1  0  0  0  0
 10 11  2  0  0  0  0
  6 11  1  0  0  0  0
  5 12  1  0  0  0  0
  2 12  1  0  0  0  0
 12 13  1  0  0  0  0
 13 14  1  0  0  0  0
 14 15  1  0  0  0  0
 15 16  1  0  0  0  0
 16 17  1  0  0  0  0
 17 18  2  0  0  0  0
 18 19  1  0  0  0  0
 19 20  2  0  0  0  0
 20 21  1  0  0  0  0
 21 22  1  0  0  0  0
 22 23  1  0  0  0  0
 23 24  2  0  0  0  0
 24 25  1  0  0  0  0
 25 26  2  0  0  0  0
 26 27  1  0  0  0  0
 27 28  2  0  0  0  0
 23 28  1  0  0  0  0
 21 29  2  0  0  0  0
 17 29  1  0  0  0  0
 15 30  1  0  0  0  0
 30 31  1  0  0  0  0
 12 31  1  0  0  0  0
M  END
> <chemblId>
CHEMBL115280

> <bioactivity__type>
IC50

> <units>
nM

> <value>
4540.0

$$$$
 stripped
BRStripMol11301514192D 0   0.00000     0.00000     0
This file has been stripped
 23 24  0  0  0  0              1 V2000 
   11.6913    3.3210    0.0000 C   0  0  0  0  0  0  0  0  0  0  0  0
   10.3923    2.5710    0.0000 C   0  0  0  0  0  0  0  0  0  0  0  0
    9.0933    3.3210    0.0000 C   0  0  0  0  0  0  0  0  0  0  0  0
    7.7942    2.5710    0.0000 C   0  0  0  0  0  0  0  0  0  0  0  0
    6.4952    3.3210    0.0000 C   0  0  0  0  0  0  0  0  0  0  0  0
    5.1962    2.5710    0.0000 C   0  0  0  0  0  0  0  0  0  0  0  0
    3.8971    3.3210    0.0000 O   0  0  0  0  0  0  0  0  0  0  0  0
    2.5981    2.5710    0.0000 C   0  0  0  0  0  0  0  0  0  0  0  0
    2.5981    1.0710    0.0000 O   0  0  0  0  0  0  0  0  0  0  0  0
    1.2990    3.3210    0.0000 C   0  0  0  0  0  0  0  0  0  0  0  0
    1.2990    4.8210    0.0000 C   0  0  0  0  0  0  0  0  0  0  0  0
    0.0000    5.5710    0.0000 N   0  0  0  0  0  0  0  0  0  0  0  0
    0.0000    7.0710    0.0000 C   0  0  0  0  0  0  0  0  0  0  0  0
   -1.2990    7.8210    0.0000 C   0  0  0  0  0  0  0  0  0  0  0  0
   -1.2990    4.8210    0.0000 C   0  0  0  0  0  0  0  0  0  0  0  0
   -1.2990    3.3210    0.0000 C   0  0  0  0  0  0  0  0  0  0  0  0
    0.0000    2.5710    0.0000 C   0  0  0  0  0  0  0  0  0  0  0  0
    0.0000    1.0710    0.0000 C   0  0  0  0  0  0  0  0  0  0  0  0
    1.2990    0.3210    0.0000 C   0  0  0  0  0  0  0  0  0  0  0  0
    1.2990   -1.1790    0.0000 C   0  0  0  0  0  0  0  0  0  0  0  0
    0.0000   -1.9290    0.0000 C   0  0  0  0  0  0  0  0  0  0  0  0
   -1.2990   -1.1790    0.0000 C   0  0  0  0  0  0  0  0  0  0  0  0
   -1.2990    0.3210    0.0000 C   0  0  0  0  0  0  0  0  0  0  0  0
  1  2  1  0  0  0  0
  2  3  1  0  0  0  0
  3  4  1  0  0  0  0
  4  5  1  0  0  0  0
  5  6  1  0  0  0  0
  6  7  1  0  0  0  0
  7  8  1  0  0  0  0
  8  9  2  0  0  0  0
  8 10  1  0  0  0  0
 10 11  1  0  0  0  0
 11 12  1  0  0  0  0
 12 13  1  0  0  0  0
 13 14  1  0  0  0  0
 12 15  1  0  0  0  0
 15 16  1  0  0  0  0
 16 17  2  0  0  0  0
 10 17  1  0  0  0  0
 17 18  1  0  0  0  0
 18 19  2  0  0  0  0
 19 20  1  0  0  0  0
 20 21  2  0  0  0  0
 21 22  1  0  0  0  0
 22 23  2  0  0  0  0
 18 23  1  0  0  0  0
M  END
> <chemblId>
CHEMBL1160977

> <bioactivity__type>
IC50

> <units>
nM

> <value>
1619.5

$$$$
 stripped
BRStripMol11301514192D 0   0.00000     0.00000     0
This file has been stripped
 22 23  0  0  0  0              1 V2000 
   10.3923    2.5710    0.0000 C   0  0  0  0  0  0  0  0  0  0  0  0
    9.0933    3.3210    0.0000 C   0  0  0  0  0  0  0  0  0  0  0  0
    7.7942    2.5710    0.0000 C   0  0  0  0  0  0  0  0  0  0  0  0
    6.4952    3.3210    0.0000 C   0  0  0  0  0  0  0  0  0  0  0  0
    5.1962    2.5710    0.0000 C   0  0  0  0  0  0  0  0  0  0  0  0
    3.8971    3.3210    0.0000 O   0  0  0  0  0  0  0  0  0  0  0  0
    2.5981    2.5710    0.0000 C   0  0  0  0  0  0  0  0  0  0  0  0
    2.5981    1.0710    0.0000 O   0  0  0  0  0  0  0  0  0  0  0  0
    1.2990    3.3210    0.0000 C   0  0  0  0  0  0  0  0  0  0  0  0
    1.2990    4.8210    0.0000 C   0  0  0  0  0  0  0  0  0  0  0  0
    0.0000    5.5710    0.0000 N   0  0  0  0  0  0  0  0  0  0  0  0
    0.0000    7.0710    0.0000 C   0  0  0  0  0  0  0  0  0  0  0  0
   -1.2990    7.8210    0.0000 C   0  0  0  0  0  0  0  0  0  0  0  0
   -1.2990    4.8210    0.0000 C   0  0  0  0  0  0  0  0  0  0  0  0
   -1.2990    3.3210    0.0000 C   0  0  0  0  0  0  0  0  0  0  0  0
    0.0000    2.5710    0.0000 C   0  0  0  0  0  0  0  0  0  0  0  0
    0.0000    1.0710    0.0000 C   0  0  0  0  0  0  0  0  0  0  0  0
    1.2990    0.3210    0.0000 C   0  0  0  0  0  0  0  0  0  0  0  0
    1.2990   -1.1790    0.0000 C   0  0  0  0  0  0  0  0  0  0  0  0
    0.0000   -1.9290    0.0000 C   0  0  0  0  0  0  0  0  0  0  0  0
   -1.2990   -1.1790    0.0000 C   0  0  0  0  0  0  0  0  0  0  0  0
   -1.2990    0.3210    0.0000 C   0  0  0  0  0  0  0  0  0  0  0  0
  1  2  1  0  0  0  0
  2  3  1  0  0  0  0
  3  4  1  0  0  0  0
  4  5  1  0  0  0  0
  5  6  1  0  0  0  0
  6  7  1  0  0  0  0
  7  8  2  0  0  0  0
  7  9  1  0  0  0  0
  9 10  1  0  0  0  0
 10 11  1  0  0  0  0
 11 12  1  0  0  0  0
 12 13  1  0  0  0  0
 11 14  1  0  0  0  0
 14 15  1  0  0  0  0
 15 16  2  0  0  0  0
  9 16  1  0  0  0  0
 16 17  1  0  0  0  0
 17 18  2  0  0  0  0
 18 19  1  0  0  0  0
 19 20  2  0  0  0  0
 20 21  1  0  0  0  0
 21 22  2  0  0  0  0
 17 22  1  0  0  0  0
M  END
> <chemblId>
CHEMBL116601

> <bioactivity__type>
IC50

> <units>
nM

> <value>
1500.6

$$$$

  CDK     11301514192D 0   0.00000     0.00000     0

 22 25  0  0  0  0              1 V2000 
    5.6515   -0.6635    0.0000 Cl  0  0  0  0  0  0  0  0  0  0  0  0
    4.2180   -0.2220    0.0000 C   0  0  0  0  0  0  0  0  0  0  0  0
    3.8840    1.2400    0.0000 C   0  0  0  0  0  0  0  0  0  0  0  0
    2.4510    1.6820    0.0000 C   0  0  0  0  0  0  0  0  0  0  0  0
    1.3520    0.6620    0.0000 C   0  0  0  0  0  0  0  0  0  0  0  0
    0.0000    1.3130    0.0000 C   0  0  0  0  0  0  0  0  0  0  0  0
   -0.0002    2.8130    0.0000 C   0  0  0  0  0  0  0  0  0  0  0  0
    1.2987    3.5632    0.0000 C   0  0  0  0  0  0  0  0  0  0  0  0
    1.2985    5.0632    0.0000 C   0  0  0  0  0  0  0  0  0  0  0  0
   -0.0007    5.8130    0.0000 N   0  0  0  0  0  0  0  0  0  0  0  0
   -1.2996    5.0628    0.0000 C   0  0  0  0  0  0  0  0  0  0  0  0
   -1.2994    3.5628    0.0000 C   0  0  0  0  0  0  0  0  0  0  0  0
   -1.3510    0.6620    0.0000 C   0  0  0  0  0  0  0  0  0  0  0  0
   -2.4510    1.6820    0.0000 N   0  0  0  0  0  0  0  0  0  0  0  0
   -3.8850    1.2390    0.0000 C   0  0  0  0  0  0  0  0  0  0  0  0
   -4.2180   -0.2230    0.0000 C   0  0  0  0  0  0  0  0  0  0  0  0
   -3.1190   -1.2430    0.0000 C   0  0  0  0  0  0  0  0  0  0  0  0
   -1.6850   -0.8010    0.0000 C   0  0  0  0  0  0  0  0  0  0  0  0
   -0.7500   -1.9730    0.0000 C   0  0  0  0  0  0  0  0  0  0  0  0
    0.7500   -1.9730    0.0000 C   0  0  0  0  0  0  0  0  0  0  0  0
    1.6850   -0.8010    0.0000 C   0  0  0  0  0  0  0  0  0  0  0  0
    3.1190   -1.2430    0.0000 C   0  0  0  0  0  0  0  0  0  0  0  0
  1  2  1  0  0  0  0
  2  3  2  0  0  0  0
  3  4  1  0  0  0  0
  4  5  2  0  0  0  0
  5  6  1  0  0  0  0
  6  7  2  0  0  0  0
  7  8  1  0  0  0  0
  8  9  1  0  0  0  0
  9 10  1  0  0  0  0
 10 11  1  0  0  0  0
 11 12  1  0  0  0  0
  7 12  1  0  0  0  0
  6 13  1  0  0  0  0
 13 14  2  0  0  0  0
 14 15  1  0  0  0  0
 15 16  2  0  0  0  0
 16 17  1  0  0  0  0
 17 18  2  0  0  0  0
 13 18  1  0  0  0  0
 18 19  1  0  0  0  0
 19 20  1  0  0  0  0
 20 21  1  0  0  0  0
  5 21  1  0  0  0  0
 21 22  2  0  0  0  0
  2 22  1  0  0  0  0
M  END
> <chemblId>
CHEMBL1172

> <bioactivity__type>
IC50

> <units>
nM

> <value>
107.0

$$$$

  CDK     11301514192D 0   0.00000     0.00000     0

 18 19  0  0  0  0              1 V2000 
   -1.2990    7.8210    0.0000 C   0  0  0  0  0  0  0  0  0  0  0  0
    0.0000    7.0710    0.0000 C   0  0  0  0  0  0  0  0  0  0  0  0
    0.0000    5.5710    0.0000 N   0  0  0  0  0  0  0  0  0  0  0  0
   -1.2990    4.8210    0.0000 C   0  0  0  0  0  0  0  0  0  0  0  0
   -1.2990    3.3210    0.0000 C   0  0  0  0  0  0  0  0  0  0  0  0
   -0.0000    2.5710    0.0000 C   0  0  0  0  0  0  0  0  0  0  0  0
    1.2990    3.3210    0.0000 C   0  0  0  0  0  0  0  0  0  0  0  0
    1.2990    4.8210    0.0000 C   0  0  0  0  0  0  0  0  0  0  0  0
    2.5981    2.5710    0.0000 C   0  0  0  0  0  0  0  0  0  0  0  0
    2.5981    1.0710    0.0000 O   0  0  0  0  0  0  0  0  0  0  0  0
    3.8971    3.3210    0.0000 O   0  0  0  0  0  0  0  0  0  0  0  0
    5.1962    2.5710    0.0000 C   0  0  0  0  0  0  0  0  0  0  0  0
    0.0000    1.0710    0.0000 C   0  0  0  0  0  0  0  0  0  0  0  0
    1.2990    0.3210    0.0000 C   0  0  0  0  0  0  0  0  0  0  0  0
    1.2990   -1.1790    0.0000 C   0  0  0  0  0  0  0  0  0  0  0  0
    0.0000   -1.9290    0.0000 C   0  0  0  0  0  0  0  0  0  0  0  0
   -1.2990   -1.1790    0.0000 C   0  0  0  0  0  0  0  0  0  0  0  0
   -1.2990    0.3210    0.0000 C   0  0  0  0  0  0  0  0  0  0  0  0
  1  2  1  0  0  0  0
  2  3  1  0  0  0  0
  3  4  1  0  0  0  0
  4  5  1  0  0  0  0
  5  6  1  0  0  0  0
  6  7  2  0  0  0  0
  7  8  1  0  0  0  0
  3  8  1  0  0  0  0
  7  9  1  0  0  0  0
  9 10  2  0  0  0  0
  9 11  1  0  0  0  0
 11 12  1  0  0  0  0
  6 13  1  0  0  0  0
 13 14  2  0  0  0  0
 14 15  1  0  0  0  0
 15 16  2  0  0  0  0
 16 17  1  0  0  0  0
 17 18  2  0  0  0  0
 13 18  1  0  0  0  0
M  END
> <chemblId>
CHEMBL1180284

> <bioactivity__type>
IC50

> <units>
nM

> <value>
1728.0

$$$$

  CDK     11301514192D 0   0.00000     0.00000     0

 26 28  0  0  0  0              1 V2000 
    4.8192   12.1167    0.0000 C   0  0  0  0  0  0  0  0  0  0  0  0
    4.8666   10.6175    0.0000 C   0  0  0  0  0  0  0  0  0  0  0  0
    3.5918    9.8269    0.0000 N   0  0  0  0  0  0  0  0  0  0  0  0
    2.2698   10.5355    0.0000 C   0  0  0  0  0  0  0  0  0  0  0  0
    0.9951    9.7449    0.0000 C   0  0  0  0  0  0  0  0  0  0  0  0
    1.0424    8.2456    0.0000 C   0  0  0  0  0  0  0  0  0  0  0  0
    2.3644    7.5370    0.0000 C   0  0  0  0  0  0  0  0  0  0  0  0
    3.6392    8.3276    0.0000 C   0  0  0  0  0  0  0  0  0  0  0  0
    2.4118    6.0377    0.0000 C   0  0  0  0  0  0  0  0  0  0  0  0
    3.7338    5.3291    0.0000 O   0  0  0  0  0  0  0  0  0  0  0  0
    1.1371    5.2471    0.0000 O   0  0  0  0  0  0  0  0  0  0  0  0
    1.1844    3.7479    0.0000 C   0  0  0  0  0  0  0  0  0  0  0  0
   -0.0903    2.9573    0.0000 C   0  0  0  0  0  0  0  0  0  0  0  0
   -0.0430    1.4580    0.0000 C   0  0  0  0  0  0  0  0  0  0  0  0
   -1.2820    0.7150    0.0000 C   0  0  0  0  0  0  0  0  0  0  0  0
   -1.2900   -0.7690    0.0000 C   0  0  0  0  0  0  0  0  0  0  0  0
    0.0430   -1.4580    0.0000 C   0  0  0  0  0  0  0  0  0  0  0  0
    0.0903   -2.9573    0.0000 C   0  0  0  0  0  0  0  0  0  0  0  0
    1.2820   -0.7150    0.0000 C   0  0  0  0  0  0  0  0  0  0  0  0
    1.2900    0.7690    0.0000 C   0  0  0  0  0  0  0  0  0  0  0  0
   -0.2323    7.4550    0.0000 C   0  0  0  0  0  0  0  0  0  0  0  0
   -1.5544    8.1636    0.0000 C   0  0  0  0  0  0  0  0  0  0  0  0
   -2.8291    7.3730    0.0000 C   0  0  0  0  0  0  0  0  0  0  0  0
   -2.7818    5.8738    0.0000 C   0  0  0  0  0  0  0  0  0  0  0  0
   -1.4597    5.1651    0.0000 C   0  0  0  0  0  0  0  0  0  0  0  0
   -0.1850    5.9558    0.0000 C   0  0  0  0  0  0  0  0  0  0  0  0
  1  2  1  0  0  0  0
  2  3  1  0  0  0  0
  3  4  1  0  0  0  0
  4  5  1  0  0  0  0
  5  6  1  0  0  0  0
  6  7  2  0  0  0  0
  7  8  1  0  0  0  0
  3  8  1  0  0  0  0
  7  9  1  0  0  0  0
  9 10  2  0  0  0  0
  9 11  1  0  0  0  0
 11 12  1  0  0  0  0
 12 13  1  0  0  0  0
 13 14  1  0  0  0  0
 14 15  2  0  0  0  0
 15 16  1  0  0  0  0
 16 17  2  0  0  0  0
 17 18  1  0  0  0  0
 17 19  1  0  0  0  0
 19 20  2  0  0  0  0
 14 20  1  0  0  0  0
  6 21  1  0  0  0  0
 21 22  2  0  0  0  0
 22 23  1  0  0  0  0
 23 24  2  0  0  0  0
 24 25  1  0  0  0  0
 25 26  2  0  0  0  0
 21 26  1  0  0  0  0
M  END
> <chemblId>
CHEMBL1180285

> <bioactivity__type>
IC50

> <units>
nM

> <value>
136.0

$$$$

  CDK     11301514192D 0   0.00000     0.00000     0

 27 29  0  0  0  0              1 V2000 
   10.4175    5.9630    0.0000 C   0  0  0  0  0  0  0  0  0  0  0  0
    9.1154    5.2183    0.0000 C   0  0  0  0  0  0  0  0  0  0  0  0
    7.8195    5.9736    0.0000 N   0  0  0  0  0  0  0  0  0  0  0  0
    7.8256    7.4736    0.0000 C   0  0  0  0  0  0  0  0  0  0  0  0
    6.5296    8.2288    0.0000 C   0  0  0  0  0  0  0  0  0  0  0  0
    5.2275    7.4841    0.0000 C   0  0  0  0  0  0  0  0  0  0  0  0
    5.2214    5.9841    0.0000 C   0  0  0  0  0  0  0  0  0  0  0  0
    6.5174    5.2289    0.0000 C   0  0  0  0  0  0  0  0  0  0  0  0
    3.9193    5.2394    0.0000 C   0  0  0  0  0  0  0  0  0  0  0  0
    2.6234    5.9947    0.0000 O   0  0  0  0  0  0  0  0  0  0  0  0
    3.9132    3.7394    0.0000 O   0  0  0  0  0  0  0  0  0  0  0  0
    2.6112    2.9947    0.0000 C   0  0  0  0  0  0  0  0  0  0  0  0
    2.6051    1.4947    0.0000 C   0  0  0  0  0  0  0  0  0  0  0  0
    1.3030    0.7500    0.0000 C   0  0  0  0  0  0  0  0  0  0  0  0
    1.3030   -0.7500    0.0000 C   0  0  0  0  0  0  0  0  0  0  0  0
    0.0280   -1.5000    0.0000 C   0  0  0  0  0  0  0  0  0  0  0  0
   -1.3220   -0.7500    0.0000 C   0  0  0  0  0  0  0  0  0  0  0  0
   -2.6148   -1.5107    0.0000 O   0  0  0  0  0  0  0  0  0  0  0  0
   -2.6024   -3.0106    0.0000 C   0  0  0  0  0  0  0  0  0  0  0  0
   -1.3220    0.7500    0.0000 C   0  0  0  0  0  0  0  0  0  0  0  0
    0.0280    1.5000    0.0000 C   0  0  0  0  0  0  0  0  0  0  0  0
    3.9315    8.2394    0.0000 C   0  0  0  0  0  0  0  0  0  0  0  0
    3.9376    9.7394    0.0000 C   0  0  0  0  0  0  0  0  0  0  0  0
    2.6416   10.4946    0.0000 C   0  0  0  0  0  0  0  0  0  0  0  0
    1.3396    9.7499    0.0000 C   0  0  0  0  0  0  0  0  0  0  0  0
    1.3335    8.2499    0.0000 C   0  0  0  0  0  0  0  0  0  0  0  0
    2.6295    7.4947    0.0000 C   0  0  0  0  0  0  0  0  0  0  0  0
  1  2  1  0  0  0  0
  2  3  1  0  0  0  0
  3  4  1  0  0  0  0
  4  5  1  0  0  0  0
  5  6  1  0  0  0  0
  6  7  2  0  0  0  0
  7  8  1  0  0  0  0
  3  8  1  0  0  0  0
  7  9  1  0  0  0  0
  9 10  2  0  0  0  0
  9 11  1  0  0  0  0
 11 12  1  0  0  0  0
 12 13  1  0  0  0  0
 13 14  1  0  0  0  0
 14 15  2  0  0  0  0
 15 16  1  0  0  0  0
 16 17  2  0  0  0  0
 17 18  1  0  0  0  0
 18 19  1  0  0  0  0
 17 20  1  0  0  0  0
 20 21  2  0  0  0  0
 14 21  1  0  0  0  0
  6 22  1  0  0  0  0
 22 23  2  0  0  0  0
 23 24  1  0  0  0  0
 24 25  2  0  0  0  0
 25 26  1  0  0  0  0
 26 27  2  0  0  0  0
 22 27  1  0  0  0  0
M  END
> <chemblId>
CHEMBL1180343

> <bioactivity__type>
IC50

> <units>
nM

> <value>
38484.0

$$$$
 stripped
BRStripMol11301514192D 0   0.00000     0.00000     0
This file has been stripped
 25 26  0  0  0  0              1 V2000 
   14.2894    3.3210    0.0000 C   0  0  0  0  0  0  0  0  0  0  0  0
   12.9904    2.5710    0.0000 C   0  0  0  0  0  0  0  0  0  0  0  0
   11.6913    3.3210    0.0000 C   0  0  0  0  0  0  0  0  0  0  0  0
   10.3923    2.5710    0.0000 C   0  0  0  0  0  0  0  0  0  0  0  0
    9.0933    3.3210    0.0000 C   0  0  0  0  0  0  0  0  0  0  0  0
    7.7942    2.5710    0.0000 C   0  0  0  0  0  0  0  0  0  0  0  0
    6.4952    3.3210    0.0000 C   0  0  0  0  0  0  0  0  0  0  0  0
    5.1962    2.5710    0.0000 C   0  0  0  0  0  0  0  0  0  0  0  0
    3.8971    3.3210    0.0000 O   0  0  0  0  0  0  0  0  0  0  0  0
    2.5981    2.5710    0.0000 C   0  0  0  0  0  0  0  0  0  0  0  0
    2.5981    1.0710    0.0000 O   0  0  0  0  0  0  0  0  0  0  0  0
    1.2990    3.3210    0.0000 C   0  0  0  0  0  0  0  0  0  0  0  0
    1.2990    4.8210    0.0000 C   0  0  0  0  0  0  0  0  0  0  0  0
    0.0000    5.5710    0.0000 N   0  0  0  0  0  0  0  0  0  0  0  0
    0.0000    7.0710    0.0000 C   0  0  0  0  0  0  0  0  0  0  0  0
   -1.2990    7.8210    0.0000 C   0  0  0  0  0  0  0  0  0  0  0  0
   -1.2990    4.8210    0.0000 C   0  0  0  0  0  0  0  0  0  0  0  0
   -1.2990    3.3210    0.0000 C   0  0  0  0  0  0  0  0  0  0  0  0
    0.0000    2.5710    0.0000 C   0  0  0  0  0  0  0  0  0  0  0  0
    0.0000    1.0710    0.0000 C   0  0  0  0  0  0  0  0  0  0  0  0
    1.2990    0.3210    0.0000 C   0  0  0  0  0  0  0  0  0  0  0  0
    1.2990   -1.1790    0.0000 C   0  0  0  0  0  0  0  0  0  0  0  0
    0.0000   -1.9290    0.0000 C   0  0  0  0  0  0  0  0  0  0  0  0
   -1.2990   -1.1790    0.0000 C   0  0  0  0  0  0  0  0  0  0  0  0
   -1.2990    0.3210    0.0000 C   0  0  0  0  0  0  0  0  0  0  0  0
  1  2  1  0  0  0  0
  2  3  1  0  0  0  0
  3  4  1  0  0  0  0
  4  5  1  0  0  0  0
  5  6  1  0  0  0  0
  6  7  1  0  0  0  0
  7  8  1  0  0  0  0
  8  9  1  0  0  0  0
  9 10  1  0  0  0  0
 10 11  2  0  0  0  0
 10 12  1  0  0  0  0
 12 13  1  0  0  0  0
 13 14  1  0  0  0  0
 14 15  1  0  0  0  0
 15 16  1  0  0  0  0
 14 17  1  0  0  0  0
 17 18  1  0  0  0  0
 18 19  2  0  0  0  0
 12 19  1  0  0  0  0
 19 20  1  0  0  0  0
 20 21  2  0  0  0  0
 21 22  1  0  0  0  0
 22 23  2  0  0  0  0
 23 24  1  0  0  0  0
 24 25  2  0  0  0  0
 20 25  1  0  0  0  0
M  END
> <chemblId>
CHEMBL118241

> <bioactivity__type>
IC50

> <units>
nM

> <value>
773.5

$$$$
 stripped
BRStripMol11301514192D 0   0.00000     0.00000     0
This file has been stripped
 26 28  0  0  0  0              1 V2000 
   -6.4952   12.3210    0.0000 C   0  0  0  0  0  0  0  0  0  0  0  0
   -5.1962   11.5710    0.0000 C   0  0  0  0  0  0  0  0  0  0  0  0
   -5.1962   10.0710    0.0000 N   0  0  0  0  0  0  0  0  0  0  0  0
   -6.4952    9.3210    0.0000 C   0  0  0  0  0  0  0  0  0  0  0  0
   -6.4952    7.8210    0.0000 C   0  0  0  0  0  0  0  0  0  0  0  0
   -5.1962    7.0710    0.0000 C   0  0  0  0  0  0  0  0  0  0  0  0
   -3.8971    7.8210    0.0000 C   0  0  0  0  0  0  0  0  0  0  0  0
   -3.8971    9.3210    0.0000 C   0  0  0  0  0  0  0  0  0  0  0  0
   -2.5981    7.0710    0.0000 C   0  0  0  0  0  0  0  0  0  0  0  0
   -1.2990    7.8210    0.0000 O   0  0  0  0  0  0  0  0  0  0  0  0
   -2.5981    5.5710    0.0000 O   0  0  0  0  0  0  0  0  0  0  0  0
   -1.2990    4.8210    0.0000 C   0  0  0  0  0  0  0  0  0  0  0  0
   -1.2990    3.3210    0.0000 C   0  0  0  0  0  0  0  0  0  0  0  0
    0.0000    2.5710    0.0000 C   0  0  0  0  0  0  0  0  0  0  0  0
    0.0000    1.0710    0.0000 C   0  0  0  0  0  0  0  0  0  0  0  0
    1.2990    0.3210    0.0000 C   0  0  0  0  0  0  0  0  0  0  0  0
    1.2990   -1.1790    0.0000 C   0  0  0  0  0  0  0  0  0  0  0  0
    0.0000   -1.9290    0.0000 C   0  0  0  0  0  0  0  0  0  0  0  0
   -1.2990   -1.1790    0.0000 C   0  0  0  0  0  0  0  0  0  0  0  0
   -1.2990    0.3210    0.0000 C   0  0  0  0  0  0  0  0  0  0  0  0
   -5.1962    5.5710    0.0000 C   0  0  0  0  0  0  0  0  0  0  0  0
   -6.4952    4.8210    0.0000 C   0  0  0  0  0  0  0  0  0  0  0  0
   -6.4952    3.3210    0.0000 C   0  0  0  0  0  0  0  0  0  0  0  0
   -5.1962    2.5710    0.0000 C   0  0  0  0  0  0  0  0  0  0  0  0
   -3.8971    3.3210    0.0000 C   0  0  0  0  0  0  0  0  0  0  0  0
   -3.8971    4.8210    0.0000 C   0  0  0  0  0  0  0  0  0  0  0  0
  1  2  1  0  0  0  0
  2  3  1  0  0  0  0
  3  4  1  0  0  0  0
  4  5  1  0  0  0  0
  5  6  2  0  0  0  0
  6  7  1  0  0  0  0
  7  8  1  0  0  0  0
  3  8  1  0  0  0  0
  7  9  1  0  0  0  0
  9 10  2  0  0  0  0
  9 11  1  0  0  0  0
 11 12  1  0  0  0  0
 12 13  1  0  0  0  0
 13 14  1  0  0  0  0
 14 15  1  0  0  0  0
 15 16  1  0  0  0  0
 16 17  1  0  0  0  0
 17 18  1  0  0  0  0
 18 19  1  0  0  0  0
 19 20  1  0  0  0  0
 15 20  1  0  0  0  0
  6 21  1  0  0  0  0
 21 22  2  0  0  0  0
 22 23  1  0  0  0  0
 23 24  2  0  0  0  0
 24 25  1  0  0  0  0
 25 26  2  0  0  0  0
 21 26  1  0  0  0  0
M  END
> <chemblId>
CHEMBL118553

> <bioactivity__type>
IC50

> <units>
nM

> <value>
10943.7

$$$$
 stripped
BRStripMol11301514192D 0   0.00000     0.00000     0
This file has been stripped
 19 20  0  0  0  0              1 V2000 
   -3.8971    7.8210    0.0000 C   0  0  0  0  0  0  0  0  0  0  0  0
   -2.5981    7.0710    0.0000 N   0  0  0  0  0  0  0  0  0  0  0  0
   -1.2990    7.8210    0.0000 C   0  0  0  0  0  0  0  0  0  0  0  0
   -2.5981    5.5710    0.0000 C   0  0  0  0  0  0  0  0  0  0  0  0
   -1.2990    4.8210    0.0000 C   0  0  0  0  0  0  0  0  0  0  0  0
   -1.2990    3.3210    0.0000 O   0  0  0  0  0  0  0  0  0  0  0  0
    0.0000    2.5710    0.0000 C   0  0  0  0  0  0  0  0  0  0  0  0
    0.0000    1.0710    0.0000 C   0  0  0  0  0  0  0  0  0  0  0  0
    1.2990    0.3210    0.0000 C   0  0  0  0  0  0  0  0  0  0  0  0
    1.2990   -1.1790    0.0000 C   0  0  0  0  0  0  0  0  0  0  0  0
    0.0000   -1.9290    0.0000 C   0  0  0  0  0  0  0  0  0  0  0  0
   -1.2990   -1.1790    0.0000 C   0  0  0  0  0  0  0  0  0  0  0  0
   -1.2990    0.3210    0.0000 C   0  0  0  0  0  0  0  0  0  0  0  0
    1.2990    3.3210    0.0000 C   0  0  0  0  0  0  0  0  0  0  0  0
    2.5981    2.5710    0.0000 C   0  0  0  0  0  0  0  0  0  0  0  0
    3.8971    3.3210    0.0000 C   0  0  0  0  0  0  0  0  0  0  0  0
    3.8971    4.8210    0.0000 C   0  0  0  0  0  0  0  0  0  0  0  0
    2.5981    5.5710    0.0000 C   0  0  0  0  0  0  0  0  0  0  0  0
    1.2990    4.8210    0.0000 C   0  0  0  0  0  0  0  0  0  0  0  0
  1  2  1  0  0  0  0
  2  3  1  0  0  0  0
  2  4  1  0  0  0  0
  4  5  1  0  0  0  0
  5  6  1  0  0  0  0
  6  7  1  0  0  0  0
  7  8  1  0  0  0  0
  8  9  2  0  0  0  0
  9 10  1  0  0  0  0
 10 11  2  0  0  0  0
 11 12  1  0  0  0  0
 12 13  2  0  0  0  0
  8 13  1  0  0  0  0
  7 14  1  0  0  0  0
 14 15  2  0  0  0  0
 15 16  1  0  0  0  0
 16 17  2  0  0  0  0
 17 18  1  0  0  0  0
 18 19  2  0  0  0  0
 14 19  1  0  0  0  0
M  END
> <chemblId>
CHEMBL1200406

> <bioactivity__type>
IC50

> <units>
nM

> <value>
461.0

$$$$

  CDK     11301514192D 0   0.00000     0.00000     0

 21 22  0  0  0  0              1 V2000 
   -2.5981    7.0710    0.0000 C   0  0  0  0  0  0  0  0  0  0  0  0
   -2.5981    5.5710    0.0000 C   0  0  0  0  0  0  0  0  0  0  0  0
   -1.2990    4.8210    0.0000 N   0  0  0  0  0  0  0  0  0  0  0  0
    0.0000    5.5710    0.0000 C   0  0  0  0  0  0  0  0  0  0  0  0
    0.0000    7.0710    0.0000 C   0  0  0  0  0  0  0  0  0  0  0  0
    1.2990    7.8210    0.0000 C   0  0  0  0  0  0  0  0  0  0  0  0
    1.2990    9.3210    0.0000 C   0  0  0  0  0  0  0  0  0  0  0  0
    0.0000   10.0710    0.0000 N   0  0  0  0  0  0  0  0  0  0  0  0
   -1.2990    9.3210    0.0000 C   0  0  0  0  0  0  0  0  0  0  0  0
   -1.2990    7.8210    0.0000 C   0  0  0  0  0  0  0  0  0  0  0  0
   -1.2990    3.3210    0.0000 C   0  0  0  0  0  0  0  0  0  0  0  0
   -2.5981    2.5710    0.0000 O   0  0  0  0  0  0  0  0  0  0  0  0
    0.0000    2.5710    0.0000 C   0  0  0  0  0  0  0  0  0  0  0  0
    1.2990    3.3210    0.0000 C   0  0  0  0  0  0  0  0  0  0  0  0
    2.5981    2.5710    0.0000 O   0  0  0  0  0  0  0  0  0  0  0  0
    0.0000    1.0710    0.0000 C   0  0  0  0  0  0  0  0  0  0  0  0
    1.2990    0.3210    0.0000 C   0  0  0  0  0  0  0  0  0  0  0  0
    1.2990   -1.1790    0.0000 C   0  0  0  0  0  0  0  0  0  0  0  0
    0.0000   -1.9290    0.0000 C   0  0  0  0  0  0  0  0  0  0  0  0
   -1.2990   -1.1790    0.0000 C   0  0  0  0  0  0  0  0  0  0  0  0
   -1.2990    0.3210    0.0000 C   0  0  0  0  0  0  0  0  0  0  0  0
  1  2  1  0  0  0  0
  2  3  1  0  0  0  0
  3  4  1  0  0  0  0
  4  5  1  0  0  0  0
  5  6  2  0  0  0  0
  6  7  1  0  0  0  0
  7  8  2  0  0  0  0
  8  9  1  0  0  0  0
  9 10  2  0  0  0  0
  5 10  1  0  0  0  0
  3 11  1  0  0  0  0
 11 12  2  0  0  0  0
 11 13  1  0  0  0  0
 13 14  1  0  0  0  0
 14 15  1  0  0  0  0
 13 16  1  0  0  0  0
 16 17  2  0  0  0  0
 17 18  1  0  0  0  0
 18 19  2  0  0  0  0
 19 20  1  0  0  0  0
 20 21  2  0  0  0  0
 16 21  1  0  0  0  0
M  END
> <chemblId>
CHEMBL1200604

> <bioactivity__type>
IC50

> <units>
nM

> <value>
105.0

$$$$

  CDK     11301514192D 0   0.00000     0.00000     0

 21 24  0  0  0  0              1 V2000 
    4.9447    4.6546    0.0000 C   0  0  0  0  0  0  0  0  0  0  0  0
    4.9443    3.1546    0.0000 C   0  0  0  0  0  0  0  0  0  0  0  0
    3.6450    2.4050    0.0000 C   0  0  0  0  0  0  0  0  0  0  0  0
    3.0350    3.7753    0.0000 O   0  0  0  0  0  0  0  0  0  0  0  0
    4.5260    1.1910    0.0000 C   0  0  0  0  0  0  0  0  0  0  0  0
    3.6450   -0.0220    0.0000 C   0  0  0  0  0  0  0  0  0  0  0  0
    2.2180    0.4410    0.0000 C   0  0  0  0  0  0  0  0  0  0  0  0
    0.9190   -0.3090    0.0000 C   0  0  0  0  0  0  0  0  0  0  0  0
    0.9190   -1.8090    0.0000 C   0  0  0  0  0  0  0  0  0  0  0  0
   -0.3800   -2.5590    0.0000 C   0  0  0  0  0  0  0  0  0  0  0  0
   -1.6790   -1.8090    0.0000 C   0  0  0  0  0  0  0  0  0  0  0  0
   -2.9780   -2.5590    0.0000 C   0  0  0  0  0  0  0  0  0  0  0  0
   -4.2770   -1.8090    0.0000 C   0  0  0  0  0  0  0  0  0  0  0  0
   -4.2770   -0.3090    0.0000 C   0  0  0  0  0  0  0  0  0  0  0  0
   -2.9780    0.4410    0.0000 C   0  0  0  0  0  0  0  0  0  0  0  0
   -1.6790   -0.3090    0.0000 C   0  0  0  0  0  0  0  0  0  0  0  0
   -0.3800    0.4410    0.0000 C   0  0  0  0  0  0  0  0  0  0  0  0
   -0.3800    1.9410    0.0000 C   0  0  0  0  0  0  0  0  0  0  0  0
    0.9190    2.6910    0.0000 C   0  0  0  0  0  0  0  0  0  0  0  0
    2.2180    1.9410    0.0000 C   0  0  0  0  0  0  0  0  0  0  0  0
    2.3746    3.4328    0.0000 C   0  0  0  0  0  0  0  0  0  0  0  0
  1  2  1  0  0  0  0
  2  3  1  0  0  0  0
  3  4  1  1  0  0  0
  3  5  1  0  0  0  0
  5  6  1  0  0  0  0
  7  6  1  1  0  0  0
  7  8  1  0  0  0  0
  8  9  1  6  0  0  0
  9 10  1  0  0  0  0
 10 11  1  0  0  0  0
 11 12  2  0  0  0  0
 12 13  1  0  0  0  0
 13 14  1  0  0  0  0
 14 15  1  0  0  0  0
 16 15  1  6  0  0  0
 11 16  1  0  0  0  0
 16 17  1  0  0  0  0
  8 17  1  0  0  0  0
 17 18  1  1  0  0  0
 18 19  1  0  0  0  0
 19 20  1  0  0  0  0
  3 20  1  0  0  0  0
  7 20  1  0  0  0  0
 20 21  1  1  0  0  0
M  END
> <chemblId>
CHEMBL1200623

> <bioactivity__type>
IC50

> <units>
nM

> <value>
292.0

$$$$
 stripped
BRStripMol11301514192D 0   0.00000     0.00000     0
This file has been stripped
 25 26  0  0  0  0              1 V2000 
  -14.2894    3.3210    0.0000 C   0  0  0  0  0  0  0  0  0  0  0  0
  -12.9904    2.5710    0.0000 C   0  0  0  0  0  0  0  0  0  0  0  0
  -11.6913    3.3210    0.0000 C   0  0  0  0  0  0  0  0  0  0  0  0
  -10.3923    2.5710    0.0000 C   0  0  0  0  0  0  0  0  0  0  0  0
   -9.0933    3.3210    0.0000 C   0  0  0  0  0  0  0  0  0  0  0  0
   -7.7942    2.5710    0.0000 C   0  0  0  0  0  0  0  0  0  0  0  0
   -6.4952    3.3210    0.0000 C   0  0  0  0  0  0  0  0  0  0  0  0
   -5.1962    2.5710    0.0000 C   0  0  0  0  0  0  0  0  0  0  0  0
   -3.8971    3.3210    0.0000 O   0  0  0  0  0  0  0  0  0  0  0  0
   -2.5981    2.5710    0.0000 C   0  0  0  0  0  0  0  0  0  0  0  0
   -2.5981    1.0710    0.0000 O   0  0  0  0  0  0  0  0  0  0  0  0
   -1.2990    3.3210    0.0000 C   0  0  0  0  0  0  0  0  0  0  0  0
    0.0000    2.5710    0.0000 C   0  0  0  0  0  0  0  0  0  0  0  0
    1.2990    3.3210    0.0000 C   0  0  0  0  0  0  0  0  0  0  0  0
    1.2990    4.8210    0.0000 C   0  0  0  0  0  0  0  0  0  0  0  0
   -0.0000    5.5710    0.0000 N   0  0  0  0  0  0  0  0  0  0  0  0
   -0.0000    7.0710    0.0000 C   0  0  0  0  0  0  0  0  0  0  0  0
    1.2990    7.8210    0.0000 C   0  0  0  0  0  0  0  0  0  0  0  0
   -1.2990    4.8210    0.0000 C   0  0  0  0  0  0  0  0  0  0  0  0
    0.0000    1.0710    0.0000 C   0  0  0  0  0  0  0  0  0  0  0  0
    1.2990    0.3210    0.0000 C   0  0  0  0  0  0  0  0  0  0  0  0
    1.2990   -1.1790    0.0000 C   0  0  0  0  0  0  0  0  0  0  0  0
    0.0000   -1.9290    0.0000 C   0  0  0  0  0  0  0  0  0  0  0  0
   -1.2990   -1.1790    0.0000 C   0  0  0  0  0  0  0  0  0  0  0  0
   -1.2990    0.3210    0.0000 C   0  0  0  0  0  0  0  0  0  0  0  0
  1  2  1  0  0  0  0
  2  3  1  0  0  0  0
  3  4  1  0  0  0  0
  4  5  1  0  0  0  0
  5  6  1  0  0  0  0
  6  7  1  0  0  0  0
  7  8  1  0  0  0  0
  8  9  1  0  0  0  0
  9 10  1  0  0  0  0
 10 11  2  0  0  0  0
 10 12  1  0  0  0  0
 12 13  2  0  0  0  0
 13 14  1  0  0  0  0
 14 15  1  0  0  0  0
 15 16  1  0  0  0  0
 16 17  1  0  0  0  0
 17 18  1  0  0  0  0
 16 19  1  0  0  0  0
 12 19  1  0  0  0  0
 13 20  1  0  0  0  0
 20 21  2  0  0  0  0
 21 22  1  0  0  0  0
 22 23  2  0  0  0  0
 23 24  1  0  0  0  0
 24 25  2  0  0  0  0
 20 25  1  0  0  0  0
M  END
> <chemblId>
CHEMBL120080

> <bioactivity__type>
IC50

> <units>
nM

> <value>
52.5

$$$$
 stripped
BRStripMol11301514192D 0   0.00000     0.00000     0
This file has been stripped
 27 31  0  0  0  0              1 V2000 
    3.8971   -3.0000    0.0000 O   0  0  0  0  0  0  0  0  0  0  0  0
    3.8970   -1.5000    0.0000 C   0  0  0  0  0  0  0  0  0  0  0  0
    5.1961   -0.7500    0.0000 O   0  0  0  0  0  0  0  0  0  0  0  0
    6.4951   -1.5000    0.0000 C   0  0  0  0  0  0  0  0  0  0  0  0
    7.7942   -0.7500    0.0000 C   0  0  0  0  0  0  0  0  0  0  0  0
    9.0932   -1.5000    0.0000 N   0  0  0  0  0  0  0  0  0  0  0  0
    9.0932   -3.0000    0.0000 C   0  0  0  0  0  0  0  0  0  0  0  0
    7.7942   -3.7500    0.0000 C   0  0  0  0  0  0  0  0  0  0  0  0
    6.4951   -3.0000    0.0000 C   0  0  0  0  0  0  0  0  0  0  0  0
    5.2502   -0.0859    0.0000 C   0  0  0  0  0  0  0  0  0  0  0  0
    7.1920    1.0352    0.0000 C   0  0  0  0  0  0  0  0  0  0  0  0
    2.5980   -0.7500    0.0000 N   0  0  0  0  0  0  0  0  0  0  0  0
    2.5980    0.7500    0.0000 C   0  0  0  0  0  0  0  0  0  0  0  0
    1.2990    1.5000    0.0000 C   0  0  0  0  0  0  0  0  0  0  0  0
    0.0000    0.7500    0.0000 C   0  0  0  0  0  0  0  0  0  0  0  0
   -1.2990    1.5000    0.0000 C   0  0  0  0  0  0  0  0  0  0  0  0
   -2.5980    0.7500    0.0000 C   0  0  0  0  0  0  0  0  0  0  0  0
   -2.5980   -0.7500    0.0000 C   0  0  0  0  0  0  0  0  0  0  0  0
   -1.2990   -1.5000    0.0000 C   0  0  0  0  0  0  0  0  0  0  0  0
    0.0000   -0.7500    0.0000 C   0  0  0  0  0  0  0  0  0  0  0  0
    1.2990   -1.5000    0.0000 C   0  0  0  0  0  0  0  0  0  0  0  0
    1.2990   -3.0000    0.0000 C   0  0  0  0  0  0  0  0  0  0  0  0
   -0.0000   -3.7500    0.0000 C   0  0  0  0  0  0  0  0  0  0  0  0
   -0.0000   -5.2500    0.0000 C   0  0  0  0  0  0  0  0  0  0  0  0
    1.2990   -6.0000    0.0000 C   0  0  0  0  0  0  0  0  0  0  0  0
    2.5980   -5.2500    0.0000 C   0  0  0  0  0  0  0  0  0  0  0  0
    2.5980   -3.7500    0.0000 C   0  0  0  0  0  0  0  0  0  0  0  0
  1  2  2  0  0  0  0
  2  3  1  0  0  0  0
  4  3  1  1  0  0  0
  4  5  1  0  0  0  0
  5  6  1  0  0  0  0
  6  7  1  0  0  0  0
  7  8  1  0  0  0  0
  8  9  1  0  0  0  0
  4  9  1  0  0  0  0
  9 10  1  0  0  0  0
 10 11  1  0  0  0  0
  6 11  1  0  0  0  0
  2 12  1  0  0  0  0
 12 13  1  0  0  0  0
 13 14  1  0  0  0  0
 14 15  1  0  0  0  0
 15 16  2  0  0  0  0
 16 17  1  0  0  0  0
 17 18  2  0  0  0  0
 18 19  1  0  0  0  0
 19 20  2  0  0  0  0
 15 20  1  0  0  0  0
 20 21  1  0  0  0  0
 12 21  1  0  0  0  0
 21 22  1  1  0  0  0
 22 23  2  0  0  0  0
 23 24  1  0  0  0  0
 24 25  2  0  0  0  0
 25 26  1  0  0  0  0
 26 27  2  0  0  0  0
 22 27  1  0  0  0  0
M  END
> <chemblId>
CHEMBL1200803

> <bioactivity__type>
IC50

> <units>
nM

> <value>
573.7

$$$$
 stripped stripped stripped
BRStripMol11301514192D 0   0.00000     0.00000     0
This file has been stripped
 36 36  0  0  0  0              1 V2000 
    9.0932    0.0901    0.0000 C   0  0  0  0  0  0  0  0  0  0  0  0
    7.7936    0.8391    0.0000 C   0  0  0  0  0  0  0  0  0  0  0  0
    6.4952    0.0881    0.0000 N   0  3  0  0  0  0  0  0  0  0  0  0
    5.5319   -1.0618    0.0000 C   0  0  0  0  0  0  0  0  0  0  0  0
    6.0460   -2.4709    0.0000 C   0  0  0  0  0  0  0  0  0  0  0  0
    7.4602   -1.0602    0.0000 C   0  0  0  0  0  0  0  0  0  0  0  0
    8.9372   -0.7986    0.0000 C   0  0  0  0  0  0  0  0  0  0  0  0
    5.1955    0.8370    0.0000 C   0  0  0  0  0  0  0  0  0  0  0  0
    3.8971    0.0860    0.0000 C   0  0  0  0  0  0  0  0  0  0  0  0
    2.5975    0.8350    0.0000 O   0  0  0  0  0  0  0  0  0  0  0  0
    1.2990    0.0840    0.0000 C   0  0  0  0  0  0  0  0  0  0  0  0
    1.3000   -1.4160    0.0000 C   0  0  0  0  0  0  0  0  0  0  0  0
    0.0010   -2.1670    0.0000 C   0  0  0  0  0  0  0  0  0  0  0  0
   -1.2980   -1.4180    0.0000 C   0  0  0  0  0  0  0  0  0  0  0  0
   -1.2990    0.0820    0.0000 C   0  0  0  0  0  0  0  0  0  0  0  0
   -2.5986    0.8310    0.0000 O   0  0  0  0  0  0  0  0  0  0  0  0
   -3.8971    0.0799    0.0000 C   0  0  0  0  0  0  0  0  0  0  0  0
   -5.1967    0.8289    0.0000 C   0  0  0  0  0  0  0  0  0  0  0  0
   -6.4952    0.0779    0.0000 N   0  3  0  0  0  0  0  0  0  0  0  0
   -7.7948    0.8268    0.0000 C   0  0  0  0  0  0  0  0  0  0  0  0
   -9.0932    0.0758    0.0000 C   0  0  0  0  0  0  0  0  0  0  0  0
   -7.4584   -1.0720    0.0000 C   0  0  0  0  0  0  0  0  0  0  0  0
   -8.9358   -0.8127    0.0000 C   0  0  0  0  0  0  0  0  0  0  0  0
   -5.5301   -1.0704    0.0000 C   0  0  0  0  0  0  0  0  0  0  0  0
   -6.0420   -2.4804    0.0000 C   0  0  0  0  0  0  0  0  0  0  0  0
   -0.0010    0.8330    0.0000 C   0  0  0  0  0  0  0  0  0  0  0  0
   -0.0024    2.3330    0.0000 O   0  0  0  0  0  0  0  0  0  0  0  0
   -1.3021    3.0818    0.0000 C   0  0  0  0  0  0  0  0  0  0  0  0
   -1.3035    4.5818    0.0000 C   0  0  0  0  0  0  0  0  0  0  0  0
   -2.6032    5.3306    0.0000 N   0  3  0  0  0  0  0  0  0  0  0  0
   -2.6045    6.8306    0.0000 C   0  0  0  0  0  0  0  0  0  0  0  0
   -3.9043    7.5794    0.0000 C   0  0  0  0  0  0  0  0  0  0  0  0
   -4.0806    5.5898    0.0000 C   0  0  0  0  0  0  0  0  0  0  0  0
   -4.5949    6.9988    0.0000 C   0  0  0  0  0  0  0  0  0  0  0  0
   -3.1149    3.9206    0.0000 C   0  0  0  0  0  0  0  0  0  0  0  0
   -4.5919    3.6588    0.0000 C   0  0  0  0  0  0  0  0  0  0  0  0
  1  2  1  0  0  0  0
  2  3  1  0  0  0  0
  3  4  1  0  0  0  0
  4  5  1  0  0  0  0
  3  6  1  0  0  0  0
  6  7  1  0  0  0  0
  3  8  1  0  0  0  0
  8  9  1  0  0  0  0
  9 10  1  0  0  0  0
 10 11  1  0  0  0  0
 11 12  2  0  0  0  0
 12 13  1  0  0  0  0
 13 14  2  0  0  0  0
 14 15  1  0  0  0  0
 15 16  1  0  0  0  0
 16 17  1  0  0  0  0
 17 18  1  0  0  0  0
 18 19  1  0  0  0  0
 19 20  1  0  0  0  0
 20 21  1  0  0  0  0
 19 22  1  0  0  0  0
 22 23  1  0  0  0  0
 19 24  1  0  0  0  0
 24 25  1  0  0  0  0
 15 26  2  0  0  0  0
 11 26  1  0  0  0  0
 26 27  1  0  0  0  0
 27 28  1  0  0  0  0
 28 29  1  0  0  0  0
 29 30  1  0  0  0  0
 30 31  1  0  0  0  0
 31 32  1  0  0  0  0
 30 33  1  0  0  0  0
 33 34  1  0  0  0  0
 30 35  1  0  0  0  0
 35 36  1  0  0  0  0
M  END
> <chemblId>
CHEMBL1200993

> <bioactivity__type>
IC50

> <units>
nM

> <value>
1999.0

$$$$
 stripped
BRStripMol11301514192D 0   0.00000     0.00000     0
This file has been stripped
 23 26  0  0  0  0              1 V2000 
   -3.4230    1.7537    0.0000 C   0  0  0  0  0  0  0  0  0  0  0  0
   -2.3083    0.7500    0.0000 N   0  3  0  0  0  0  0  0  0  0  0  0
   -3.4230   -0.2537    0.0000 C   0  0  0  0  0  0  0  0  0  0  0  0
   -1.4266    1.9635    0.0000 C   0  0  0  0  0  0  0  0  0  0  0  0
   -3.6600   -0.6842    0.0000 C   0  0  0  0  0  0  0  0  0  0  0  0
   -4.7205    0.7500    0.0000 C   0  0  0  0  0  0  0  0  0  0  0  0
   -3.6600    2.1842    0.0000 C   0  0  0  0  0  0  0  0  0  0  0  0
   -1.4266   -0.4635    0.0000 C   0  0  0  0  0  0  0  0  0  0  0  0
    0.0000    0.0000    0.0000 C   0  0  0  0  0  0  0  0  0  0  0  0
    1.2990    0.7500    0.0000 O   0  0  0  0  0  0  0  0  0  0  0  0
    0.0000    1.5000    0.0000 C   0  0  0  0  0  0  0  0  0  0  0  0
   -6.2205    0.7500    0.0000 O   0  0  0  0  0  0  0  0  0  0  0  0
   -6.9705   -0.5490    0.0000 C   0  0  0  0  0  0  0  0  0  0  0  0
   -6.2205   -1.8481    0.0000 O   0  0  0  0  0  0  0  0  0  0  0  0
   -8.4705   -0.5490    0.0000 C   0  0  0  0  0  0  0  0  0  0  0  0
   -9.2205   -1.8481    0.0000 C   0  0  0  0  0  0  0  0  0  0  0  0
  -10.7205   -1.8481    0.0000 O   0  0  0  0  0  0  0  0  0  0  0  0
   -9.2205    0.7500    0.0000 C   0  0  0  0  0  0  0  0  0  0  0  0
   -8.4705    2.0490    0.0000 C   0  0  0  0  0  0  0  0  0  0  0  0
   -9.2205    3.3481    0.0000 C   0  0  0  0  0  0  0  0  0  0  0  0
  -10.7205    3.3481    0.0000 C   0  0  0  0  0  0  0  0  0  0  0  0
  -11.4705    2.0490    0.0000 C   0  0  0  0  0  0  0  0  0  0  0  0
  -10.7205    0.7500    0.0000 C   0  0  0  0  0  0  0  0  0  0  0  0
  1  2  1  0  0  0  0
  2  3  1  0  0  0  0
  2  4  1  0  0  0  0
  4  5  1  1  0  0  0
  5  6  1  0  0  0  0
  6  7  1  0  0  0  0
  8  7  1  6  0  0  0
  2  8  1  0  0  0  0
  8  9  1  0  0  0  0
  9 10  1  6  0  0  0
 11 10  1  6  0  0  0
  4 11  1  0  0  0  0
  9 11  1  0  0  0  0
  6 12  1  6  0  0  0
 12 13  1  0  0  0  0
 13 14  2  0  0  0  0
 13 15  1  0  0  0  0
 15 16  1  6  0  0  0
 16 17  1  0  0  0  0
 15 18  1  0  0  0  0
 18 19  2  0  0  0  0
 19 20  1  0  0  0  0
 20 21  2  0  0  0  0
 21 22  1  0  0  0  0
 22 23  2  0  0  0  0
 18 23  1  0  0  0  0
M  END
> <chemblId>
CHEMBL1201024

> <bioactivity__type>
IC50

> <units>
nM

> <value>
0.422

$$$$
 stripped
BRStripMol11301514192D 0   0.00000     0.00000     0
This file has been stripped
 23 25  0  0  0  0              1 V2000 
    6.9543    6.1973    0.0000 C   0  0  0  0  0  0  0  0  0  0  0  0
    5.4544    6.1908    0.0000 N   0  3  0  0  0  0  0  0  0  0  0  0
    5.6046    7.6832    0.0000 C   0  0  0  0  0  0  0  0  0  0  0  0
    3.9858    6.4963    0.0000 C   0  0  0  0  0  0  0  0  0  0  0  0
    3.2415    5.1940    0.0000 C   0  0  0  0  0  0  0  0  0  0  0  0
    4.2500    4.0836    0.0000 C   0  0  0  0  0  0  0  0  0  0  0  0
    5.6177    4.6997    0.0000 C   0  0  0  0  0  0  0  0  0  0  0  0
    3.9446    2.6151    0.0000 O   0  0  0  0  0  0  0  0  0  0  0  0
    2.5200    2.1453    0.0000 C   0  0  0  0  0  0  0  0  0  0  0  0
    1.4009    3.1441    0.0000 O   0  0  0  0  0  0  0  0  0  0  0  0
    2.2145    0.6767    0.0000 C   0  0  0  0  0  0  0  0  0  0  0  0
    2.4298   -0.8077    0.0000 O   0  0  0  0  0  0  0  0  0  0  0  0
    0.7900    0.2070    0.0000 C   0  0  0  0  0  0  0  0  0  0  0  0
   -0.4270    1.0830    0.0000 C   0  0  0  0  0  0  0  0  0  0  0  0
   -1.6510    0.1820    0.0000 C   0  0  0  0  0  0  0  0  0  0  0  0
   -1.1480   -1.2250    0.0000 C   0  0  0  0  0  0  0  0  0  0  0  0
    0.3360   -1.2110    0.0000 C   0  0  0  0  0  0  0  0  0  0  0  0
    3.7138    0.6309    0.0000 C   0  0  0  0  0  0  0  0  0  0  0  0
    4.4238   -0.6904    0.0000 C   0  0  0  0  0  0  0  0  0  0  0  0
    5.9231   -0.7362    0.0000 C   0  0  0  0  0  0  0  0  0  0  0  0
    6.7124    0.5393    0.0000 C   0  0  0  0  0  0  0  0  0  0  0  0
    6.0025    1.8607    0.0000 C   0  0  0  0  0  0  0  0  0  0  0  0
    4.5032    1.9065    0.0000 C   0  0  0  0  0  0  0  0  0  0  0  0
  1  2  1  0  0  0  0
  2  3  1  0  0  0  0
  2  4  1  0  0  0  0
  4  5  1  0  0  0  0
  5  6  1  0  0  0  0
  6  7  1  0  0  0  0
  2  7  1  0  0  0  0
  6  8  1  0  0  0  0
  8  9  1  0  0  0  0
  9 10  2  0  0  0  0
  9 11  1  0  0  0  0
 11 12  1  0  0  0  0
 11 13  1  0  0  0  0
 13 14  1  0  0  0  0
 14 15  1  0  0  0  0
 15 16  1  0  0  0  0
 16 17  1  0  0  0  0
 13 17  1  0  0  0  0
 11 18  1  0  0  0  0
 18 19  2  0  0  0  0
 19 20  1  0  0  0  0
 20 21  2  0  0  0  0
 21 22  1  0  0  0  0
 22 23  2  0  0  0  0
 18 23  1  0  0  0  0
M  END
> <chemblId>
CHEMBL1201027

> <bioactivity__type>
IC50

> <units>
nM

> <value>
0.501

$$$$
 stripped
BRStripMol11301514192D 0   0.00000     0.00000     0
This file has been stripped
 18 19  0  0  0  0              1 V2000 
   -1.2990    7.8210    0.0000 C   0  0  0  0  0  0  0  0  0  0  0  0
    0.0000    7.0710    0.0000 C   0  0  0  0  0  0  0  0  0  0  0  0
    0.0000    5.5710    0.0000 N   0  0  0  0  0  0  0  0  0  0  0  0
   -1.2990    4.8210    0.0000 C   0  0  0  0  0  0  0  0  0  0  0  0
   -1.2990    3.3210    0.0000 C   0  0  0  0  0  0  0  0  0  0  0  0
   -0.0000    2.5710    0.0000 C   0  0  0  0  0  0  0  0  0  0  0  0
    1.2990    3.3210    0.0000 C   0  0  0  0  0  0  0  0  0  0  0  0
    1.2990    4.8210    0.0000 C   0  0  0  0  0  0  0  0  0  0  0  0
    2.5981    2.5710    0.0000 C   0  0  0  0  0  0  0  0  0  0  0  0
    2.5981    1.0710    0.0000 O   0  0  0  0  0  0  0  0  0  0  0  0
    3.8971    3.3210    0.0000 O   0  0  0  0  0  0  0  0  0  0  0  0
    5.1962    2.5710    0.0000 C   0  0  0  0  0  0  0  0  0  0  0  0
    0.0000    1.0710    0.0000 C   0  0  0  0  0  0  0  0  0  0  0  0
    1.2990    0.3210    0.0000 C   0  0  0  0  0  0  0  0  0  0  0  0
    1.2990   -1.1790    0.0000 C   0  0  0  0  0  0  0  0  0  0  0  0
    0.0000   -1.9290    0.0000 C   0  0  0  0  0  0  0  0  0  0  0  0
   -1.2990   -1.1790    0.0000 C   0  0  0  0  0  0  0  0  0  0  0  0
   -1.2990    0.3210    0.0000 C   0  0  0  0  0  0  0  0  0  0  0  0
  1  2  1  0  0  0  0
  2  3  1  0  0  0  0
  3  4  1  0  0  0  0
  4  5  1  0  0  0  0
  5  6  1  0  0  0  0
  6  7  2  0  0  0  0
  7  8  1  0  0  0  0
  3  8  1  0  0  0  0
  7  9  1  0  0  0  0
  9 10  2  0  0  0  0
  9 11  1  0  0  0  0
 11 12  1  0  0  0  0
  6 13  1  0  0  0  0
 13 14  2  0  0  0  0
 14 15  1  0  0  0  0
 15 16  2  0  0  0  0
 16 17  1  0  0  0  0
 17 18  2  0  0  0  0
 13 18  1  0  0  0  0
M  END
> <chemblId>
CHEMBL120109

> <bioactivity__type>
IC50

> <units>
nM

> <value>
1727.9

$$$$
 stripped
BRStripMol11301514192D 0   0.00000     0.00000     0
This file has been stripped
 26 28  0  0  0  0              1 V2000 
    4.8192   12.1167    0.0000 C   0  0  0  0  0  0  0  0  0  0  0  0
    4.8666   10.6175    0.0000 C   0  0  0  0  0  0  0  0  0  0  0  0
    3.5918    9.8269    0.0000 N   0  0  0  0  0  0  0  0  0  0  0  0
    2.2698   10.5355    0.0000 C   0  0  0  0  0  0  0  0  0  0  0  0
    0.9951    9.7449    0.0000 C   0  0  0  0  0  0  0  0  0  0  0  0
    1.0424    8.2456    0.0000 C   0  0  0  0  0  0  0  0  0  0  0  0
    2.3644    7.5370    0.0000 C   0  0  0  0  0  0  0  0  0  0  0  0
    3.6392    8.3276    0.0000 C   0  0  0  0  0  0  0  0  0  0  0  0
    2.4118    6.0377    0.0000 C   0  0  0  0  0  0  0  0  0  0  0  0
    3.7338    5.3291    0.0000 O   0  0  0  0  0  0  0  0  0  0  0  0
    1.1371    5.2471    0.0000 O   0  0  0  0  0  0  0  0  0  0  0  0
    1.1844    3.7479    0.0000 C   0  0  0  0  0  0  0  0  0  0  0  0
   -0.0903    2.9573    0.0000 C   0  0  0  0  0  0  0  0  0  0  0  0
   -0.0430    1.4580    0.0000 C   0  0  0  0  0  0  0  0  0  0  0  0
   -1.2820    0.7150    0.0000 C   0  0  0  0  0  0  0  0  0  0  0  0
   -1.2900   -0.7690    0.0000 C   0  0  0  0  0  0  0  0  0  0  0  0
    0.0430   -1.4580    0.0000 C   0  0  0  0  0  0  0  0  0  0  0  0
    0.0903   -2.9573    0.0000 C   0  0  0  0  0  0  0  0  0  0  0  0
    1.2820   -0.7150    0.0000 C   0  0  0  0  0  0  0  0  0  0  0  0
    1.2900    0.7690    0.0000 C   0  0  0  0  0  0  0  0  0  0  0  0
   -0.2323    7.4550    0.0000 C   0  0  0  0  0  0  0  0  0  0  0  0
   -1.5544    8.1636    0.0000 C   0  0  0  0  0  0  0  0  0  0  0  0
   -2.8291    7.3730    0.0000 C   0  0  0  0  0  0  0  0  0  0  0  0
   -2.7818    5.8738    0.0000 C   0  0  0  0  0  0  0  0  0  0  0  0
   -1.4597    5.1651    0.0000 C   0  0  0  0  0  0  0  0  0  0  0  0
   -0.1850    5.9558    0.0000 C   0  0  0  0  0  0  0  0  0  0  0  0
  1  2  1  0  0  0  0
  2  3  1  0  0  0  0
  3  4  1  0  0  0  0
  4  5  1  0  0  0  0
  5  6  1  0  0  0  0
  6  7  2  0  0  0  0
  7  8  1  0  0  0  0
  3  8  1  0  0  0  0
  7  9  1  0  0  0  0
  9 10  2  0  0  0  0
  9 11  1  0  0  0  0
 11 12  1  0  0  0  0
 12 13  1  0  0  0  0
 13 14  1  0  0  0  0
 14 15  2  0  0  0  0
 15 16  1  0  0  0  0
 16 17  2  0  0  0  0
 17 18  1  0  0  0  0
 17 19  1  0  0  0  0
 19 20  2  0  0  0  0
 14 20  1  0  0  0  0
  6 21  1  0  0  0  0
 21 22  2  0  0  0  0
 22 23  1  0  0  0  0
 23 24  2  0  0  0  0
 24 25  1  0  0  0  0
 25 26  2  0  0  0  0
 21 26  1  0  0  0  0
M  END
> <chemblId>
CHEMBL120119

> <bioactivity__type>
IC50

> <units>
nM

> <value>
136.0

$$$$

  CDK     11301514192D 0   0.00000     0.00000     0

 23 26  0  0  0  0              1 V2000 
   -2.8310    0.0000    0.0000 C   0  0  0  0  0  0  0  0  0  0  0  0
   -1.3310    0.0000    0.0000 N   0  0  0  0  0  0  0  0  0  0  0  0
   -0.5990   -1.5970    0.0000 C   0  0  0  0  0  0  0  0  0  0  0  0
   -2.0120   -0.8890    0.0000 C   0  0  0  0  0  0  0  0  0  0  0  0
   -2.0120    0.8890    0.0000 C   0  0  0  0  0  0  0  0  0  0  0  0
   -0.5990    1.5970    0.0000 C   0  0  0  0  0  0  0  0  0  0  0  0
    0.8640    1.2670    0.0000 C   0  0  0  0  0  0  0  0  0  0  0  0
    1.5960    0.0000    0.0000 C   0  0  0  0  0  0  0  0  0  0  0  0
    0.8640   -1.2670    0.0000 C   0  0  0  0  0  0  0  0  0  0  0  0
    3.0960    0.0000    0.0000 O   0  0  0  0  0  0  0  0  0  0  0  0
    3.8460    1.2990    0.0000 C   0  0  0  0  0  0  0  0  0  0  0  0
    5.3460    1.2990    0.0000 C   0  0  0  0  0  0  0  0  0  0  0  0
    6.0960   -0.0000    0.0000 C   0  0  0  0  0  0  0  0  0  0  0  0
    7.5960   -0.0000    0.0000 C   0  0  0  0  0  0  0  0  0  0  0  0
    8.3460    1.2990    0.0000 C   0  0  0  0  0  0  0  0  0  0  0  0
    7.5960    2.5981    0.0000 C   0  0  0  0  0  0  0  0  0  0  0  0
    6.0960    2.5981    0.0000 C   0  0  0  0  0  0  0  0  0  0  0  0
    3.0960    2.5981    0.0000 C   0  0  0  0  0  0  0  0  0  0  0  0
    3.8460    3.8971    0.0000 C   0  0  0  0  0  0  0  0  0  0  0  0
    3.0960    5.1962    0.0000 C   0  0  0  0  0  0  0  0  0  0  0  0
    1.5960    5.1962    0.0000 C   0  0  0  0  0  0  0  0  0  0  0  0
    0.8460    3.8971    0.0000 C   0  0  0  0  0  0  0  0  0  0  0  0
    1.5960    2.5981    0.0000 C   0  0  0  0  0  0  0  0  0  0  0  0
  1  2  1  0  0  0  0
  2  3  1  0  0  0  0
  3  4  1  1  0  0  0
  4  5  1  0  0  0  0
  6  5  1  1  0  0  0
  2  6  1  0  0  0  0
  6  7  1  0  0  0  0
  7  8  1  0  0  0  0
  8  9  1  0  0  0  0
  3  9  1  0  0  0  0
  8 10  1  1  0  0  0
 10 11  1  0  0  0  0
 11 12  1  0  0  0  0
 12 13  2  0  0  0  0
 13 14  1  0  0  0  0
 14 15  2  0  0  0  0
 15 16  1  0  0  0  0
 16 17  2  0  0  0  0
 12 17  1  0  0  0  0
 11 18  1  0  0  0  0
 18 19  2  0  0  0  0
 19 20  1  0  0  0  0
 20 21  2  0  0  0  0
 21 22  1  0  0  0  0
 22 23  2  0  0  0  0
 18 23  1  0  0  0  0
M  END
> <chemblId>
CHEMBL1201203

> <bioactivity__type>
IC50

> <units>
nM

> <value>
10.0

$$$$

  CDK     11301514192D 0   0.00000     0.00000     0

 23 25  0  0  0  0              1 V2000 
    6.9543    6.1973    0.0000 C   0  0  0  0  0  0  0  0  0  0  0  0
    5.4544    6.1908    0.0000 N   0  3  0  0  0  0  0  0  0  0  0  0
    5.6046    7.6832    0.0000 C   0  0  0  0  0  0  0  0  0  0  0  0
    3.9858    6.4963    0.0000 C   0  0  0  0  0  0  0  0  0  0  0  0
    3.2415    5.1940    0.0000 C   0  0  0  0  0  0  0  0  0  0  0  0
    4.2500    4.0836    0.0000 C   0  0  0  0  0  0  0  0  0  0  0  0
    5.6177    4.6997    0.0000 C   0  0  0  0  0  0  0  0  0  0  0  0
    3.9446    2.6151    0.0000 O   0  0  0  0  0  0  0  0  0  0  0  0
    2.5200    2.1453    0.0000 C   0  0  0  0  0  0  0  0  0  0  0  0
    1.4009    3.1441    0.0000 O   0  0  0  0  0  0  0  0  0  0  0  0
    2.2145    0.6767    0.0000 C   0  0  0  0  0  0  0  0  0  0  0  0
    2.4298   -0.8077    0.0000 O   0  0  0  0  0  0  0  0  0  0  0  0
    0.7900    0.2070    0.0000 C   0  0  0  0  0  0  0  0  0  0  0  0
   -0.4270    1.0830    0.0000 C   0  0  0  0  0  0  0  0  0  0  0  0
   -1.6510    0.1820    0.0000 C   0  0  0  0  0  0  0  0  0  0  0  0
   -1.1480   -1.2250    0.0000 C   0  0  0  0  0  0  0  0  0  0  0  0
    0.3360   -1.2110    0.0000 C   0  0  0  0  0  0  0  0  0  0  0  0
    3.7138    0.6309    0.0000 C   0  0  0  0  0  0  0  0  0  0  0  0
    4.4238   -0.6904    0.0000 C   0  0  0  0  0  0  0  0  0  0  0  0
    5.9231   -0.7362    0.0000 C   0  0  0  0  0  0  0  0  0  0  0  0
    6.7124    0.5393    0.0000 C   0  0  0  0  0  0  0  0  0  0  0  0
    6.0025    1.8607    0.0000 C   0  0  0  0  0  0  0  0  0  0  0  0
    4.5032    1.9065    0.0000 C   0  0  0  0  0  0  0  0  0  0  0  0
  1  2  1  0  0  0  0
  2  3  1  0  0  0  0
  2  4  1  0  0  0  0
  4  5  1  0  0  0  0
  5  6  1  0  0  0  0
  6  7  1  0  0  0  0
  2  7  1  0  0  0  0
  6  8  1  0  0  0  0
  8  9  1  0  0  0  0
  9 10  2  0  0  0  0
  9 11  1  0  0  0  0
 11 12  1  0  0  0  0
 11 13  1  0  0  0  0
 13 14  1  0  0  0  0
 14 15  1  0  0  0  0
 15 16  1  0  0  0  0
 16 17  1  0  0  0  0
 13 17  1  0  0  0  0
 11 18  1  0  0  0  0
 18 19  2  0  0  0  0
 19 20  1  0  0  0  0
 20 21  2  0  0  0  0
 21 22  1  0  0  0  0
 22 23  2  0  0  0  0
 18 23  1  0  0  0  0
M  END
> <chemblId>
CHEMBL1201335

> <bioactivity__type>
IC50

> <units>
nM

> <value>
0.158

$$$$

  CDK     11301514192D 0   0.00000     0.00000     0

 23 25  0  0  0  0              1 V2000 
    8.7222    3.5360    0.0000 C   0  0  0  0  0  0  0  0  0  0  0  0
    7.4232    2.7860    0.0000 C   0  0  0  0  0  0  0  0  0  0  0  0
    6.1242    3.5360    0.0000 N   0  0  0  0  0  0  0  0  0  0  0  0
    6.1242    5.0360    0.0000 C   0  0  0  0  0  0  0  0  0  0  0  0
    4.8251    5.7860    0.0000 C   0  0  0  0  0  0  0  0  0  0  0  0
    3.5261    5.0360    0.0000 C   0  0  0  0  0  0  0  0  0  0  0  0
    3.5261    3.5360    0.0000 C   0  0  0  0  0  0  0  0  0  0  0  0
    4.8251    2.7860    0.0000 C   0  0  0  0  0  0  0  0  0  0  0  0
    2.2271    2.7860    0.0000 C   0  0  0  0  0  0  0  0  0  0  0  0
    0.9280    3.5360    0.0000 O   0  0  0  0  0  0  0  0  0  0  0  0
    2.2270    1.2860    0.0000 O   0  0  0  0  0  0  0  0  0  0  0  0
    0.9280    0.5360    0.0000 C   0  0  0  0  0  0  0  0  0  0  0  0
   -0.3710    1.2860    0.0000 C   0  0  0  0  0  0  0  0  0  0  0  0
   -1.6700    0.5360    0.0000 C   0  0  0  0  0  0  0  0  0  0  0  0
   -1.6700   -0.9640    0.0000 C   0  0  0  0  0  0  0  0  0  0  0  0
   -0.3710   -1.7140    0.0000 C   0  0  0  0  0  0  0  0  0  0  0  0
    0.9280   -0.9640    0.0000 C   0  0  0  0  0  0  0  0  0  0  0  0
    2.2271    5.7860    0.0000 C   0  0  0  0  0  0  0  0  0  0  0  0
    2.2271    7.2860    0.0000 C   0  0  0  0  0  0  0  0  0  0  0  0
    0.9280    8.0360    0.0000 C   0  0  0  0  0  0  0  0  0  0  0  0
   -0.3710    7.2860    0.0000 C   0  0  0  0  0  0  0  0  0  0  0  0
   -0.3710    5.7860    0.0000 C   0  0  0  0  0  0  0  0  0  0  0  0
    0.9280    5.0360    0.0000 C   0  0  0  0  0  0  0  0  0  0  0  0
  1  2  1  0  0  0  0
  2  3  1  0  0  0  0
  3  4  1  0  0  0  0
  4  5  1  0  0  0  0
  5  6  1  0  0  0  0
  6  7  1  0  0  0  0
  7  8  1  0  0  0  0
  3  8  1  0  0  0  0
  7  9  1  6  0  0  0
  9 10  2  0  0  0  0
  9 11  1  0  0  0  0
 11 12  1  0  0  0  0
 12 13  1  0  0  0  0
 13 14  1  0  0  0  0
 14 15  1  0  0  0  0
 15 16  1  0  0  0  0
 16 17  1  0  0  0  0
 12 17  1  0  0  0  0
  6 18  1  6  0  0  0
 18 19  2  0  0  0  0
 19 20  1  0  0  0  0
 20 21  2  0  0  0  0
 21 22  1  0  0  0  0
 22 23  2  0  0  0  0
 18 23  1  0  0  0  0
M  END
> <chemblId>
CHEMBL120135

> <bioactivity__type>
IC50

> <units>
nM

> <value>
1611.2

$$$$

  CDK     11301514192D 0   0.00000     0.00000     0

 19 20  0  0  0  0              1 V2000 
    2.5731    7.5096    0.0000 C   0  0  0  0  0  0  0  0  0  0  0  0
    2.5781    6.0096    0.0000 N   0  0  0  0  0  0  0  0  0  0  0  0
    3.8796    5.2640    0.0000 C   0  0  0  0  0  0  0  0  0  0  0  0
    1.2815    5.2553    0.0000 C   0  0  0  0  0  0  0  0  0  0  0  0
    1.2865    3.7553    0.0000 C   0  0  0  0  0  0  0  0  0  0  0  0
   -0.0100    3.0010    0.0000 C   0  0  0  0  0  0  0  0  0  0  0  0
   -0.0050    1.5010    0.0000 C   0  0  0  0  0  0  0  0  0  0  0  0
   -1.2930    0.7540    0.0000 C   0  0  0  0  0  0  0  0  0  0  0  0
   -1.2930   -0.7460    0.0000 C   0  0  0  0  0  0  0  0  0  0  0  0
   -0.0050   -1.5130    0.0000 C   0  0  0  0  0  0  0  0  0  0  0  0
   -0.0101   -3.0130    0.0000 Cl  0  0  0  0  0  0  0  0  0  0  0  0
    1.3030   -0.7460    0.0000 C   0  0  0  0  0  0  0  0  0  0  0  0
    1.3030    0.7540    0.0000 C   0  0  0  0  0  0  0  0  0  0  0  0
   -1.3115    3.7467    0.0000 C   0  0  0  0  0  0  0  0  0  0  0  0
   -1.3165    5.2467    0.0000 C   0  0  0  0  0  0  0  0  0  0  0  0
   -2.6181    5.9923    0.0000 C   0  0  0  0  0  0  0  0  0  0  0  0
   -3.9146    5.2380    0.0000 C   0  0  0  0  0  0  0  0  0  0  0  0
   -3.9096    3.7380    0.0000 C   0  0  0  0  0  0  0  0  0  0  0  0
   -2.6081    2.9923    0.0000 N   0  0  0  0  0  0  0  0  0  0  0  0
  1  2  1  0  0  0  0
  2  3  1  0  0  0  0
  2  4  1  0  0  0  0
  4  5  1  0  0  0  0
  6  5  1  1  0  0  0
  6  7  1  0  0  0  0
  7  8  2  0  0  0  0
  8  9  1  0  0  0  0
  9 10  2  0  0  0  0
 10 11  1  0  0  0  0
 10 12  1  0  0  0  0
 12 13  2  0  0  0  0
  7 13  1  0  0  0  0
  6 14  1  0  0  0  0
 14 15  2  0  0  0  0
 15 16  1  0  0  0  0
 16 17  2  0  0  0  0
 17 18  1  0  0  0  0
 18 19  2  0  0  0  0
 14 19  1  0  0  0  0
M  END
> <chemblId>
CHEMBL1201353

> <bioactivity__type>
IC50

> <units>
nM

> <value>
6994.0

$$$$
 stripped
BRStripMol11301514192D 0   0.00000     0.00000     0
This file has been stripped
 20 21  0  0  0  0              1 V2000 
   -7.7942    2.5710    0.0000 C   0  0  0  0  0  0  0  0  0  0  0  0
   -6.4952    3.3210    0.0000 C   0  0  0  0  0  0  0  0  0  0  0  0
   -5.1962    2.5710    0.0000 C   0  0  0  0  0  0  0  0  0  0  0  0
   -3.8971    3.3210    0.0000 O   0  0  0  0  0  0  0  0  0  0  0  0
   -2.5981    2.5710    0.0000 C   0  0  0  0  0  0  0  0  0  0  0  0
   -2.5981    1.0710    0.0000 O   0  0  0  0  0  0  0  0  0  0  0  0
   -1.2990    3.3210    0.0000 C   0  0  0  0  0  0  0  0  0  0  0  0
    0.0000    2.5710    0.0000 C   0  0  0  0  0  0  0  0  0  0  0  0
    1.2990    3.3210    0.0000 C   0  0  0  0  0  0  0  0  0  0  0  0
    1.2990    4.8210    0.0000 C   0  0  0  0  0  0  0  0  0  0  0  0
   -0.0000    5.5710    0.0000 N   0  0  0  0  0  0  0  0  0  0  0  0
   -0.0000    7.0710    0.0000 C   0  0  0  0  0  0  0  0  0  0  0  0
    1.2990    7.8210    0.0000 C   0  0  0  0  0  0  0  0  0  0  0  0
   -1.2990    4.8210    0.0000 C   0  0  0  0  0  0  0  0  0  0  0  0
    0.0000    1.0710    0.0000 C   0  0  0  0  0  0  0  0  0  0  0  0
    1.2990    0.3210    0.0000 C   0  0  0  0  0  0  0  0  0  0  0  0
    1.2990   -1.1790    0.0000 C   0  0  0  0  0  0  0  0  0  0  0  0
    0.0000   -1.9290    0.0000 C   0  0  0  0  0  0  0  0  0  0  0  0
   -1.2990   -1.1790    0.0000 C   0  0  0  0  0  0  0  0  0  0  0  0
   -1.2990    0.3210    0.0000 C   0  0  0  0  0  0  0  0  0  0  0  0
  1  2  1  0  0  0  0
  2  3  1  0  0  0  0
  3  4  1  0  0  0  0
  4  5  1  0  0  0  0
  5  6  2  0  0  0  0
  5  7  1  0  0  0  0
  7  8  2  0  0  0  0
  8  9  1  0  0  0  0
  9 10  1  0  0  0  0
 10 11  1  0  0  0  0
 11 12  1  0  0  0  0
 12 13  1  0  0  0  0
 11 14  1  0  0  0  0
  7 14  1  0  0  0  0
  8 15  1  0  0  0  0
 15 16  2  0  0  0  0
 16 17  1  0  0  0  0
 17 18  2  0  0  0  0
 18 19  1  0  0  0  0
 19 20  2  0  0  0  0
 15 20  1  0  0  0  0
M  END
> <chemblId>
CHEMBL120329

> <bioactivity__type>
IC50

> <units>
nM

> <value>
542.3

$$$$
 stripped
BRStripMol11301514192D 0   0.00000     0.00000     0
This file has been stripped
 25 27  0  0  0  0              1 V2000 
    0.0000   11.5710    0.0000 C   0  0  0  0  0  0  0  0  0  0  0  0
    0.0000   10.0710    0.0000 C   0  0  0  0  0  0  0  0  0  0  0  0
   -1.2990    9.3210    0.0000 N   0  0  0  0  0  0  0  0  0  0  0  0
   -2.5981   10.0710    0.0000 C   0  0  0  0  0  0  0  0  0  0  0  0
   -3.8971    9.3210    0.0000 C   0  0  0  0  0  0  0  0  0  0  0  0
   -3.8971    7.8210    0.0000 C   0  0  0  0  0  0  0  0  0  0  0  0
   -2.5981    7.0710    0.0000 C   0  0  0  0  0  0  0  0  0  0  0  0
   -1.2990    7.8210    0.0000 C   0  0  0  0  0  0  0  0  0  0  0  0
   -2.5981    5.5710    0.0000 C   0  0  0  0  0  0  0  0  0  0  0  0
   -3.8971    4.8210    0.0000 O   0  0  0  0  0  0  0  0  0  0  0  0
   -1.2990    4.8210    0.0000 O   0  0  0  0  0  0  0  0  0  0  0  0
   -1.2990    3.3210    0.0000 C   0  0  0  0  0  0  0  0  0  0  0  0
    0.0000    2.5710    0.0000 C   0  0  0  0  0  0  0  0  0  0  0  0
    0.0000    1.0710    0.0000 C   0  0  0  0  0  0  0  0  0  0  0  0
    1.2990    0.3210    0.0000 C   0  0  0  0  0  0  0  0  0  0  0  0
    1.2990   -1.1790    0.0000 C   0  0  0  0  0  0  0  0  0  0  0  0
    0.0000   -1.9290    0.0000 C   0  0  0  0  0  0  0  0  0  0  0  0
   -1.2990   -1.1790    0.0000 C   0  0  0  0  0  0  0  0  0  0  0  0
   -1.2990    0.3210    0.0000 C   0  0  0  0  0  0  0  0  0  0  0  0
   -5.1962    7.0710    0.0000 C   0  0  0  0  0  0  0  0  0  0  0  0
   -6.4952    7.8210    0.0000 C   0  0  0  0  0  0  0  0  0  0  0  0
   -7.7942    7.0710    0.0000 C   0  0  0  0  0  0  0  0  0  0  0  0
   -7.7942    5.5710    0.0000 C   0  0  0  0  0  0  0  0  0  0  0  0
   -6.4952    4.8210    0.0000 C   0  0  0  0  0  0  0  0  0  0  0  0
   -5.1962    5.5710    0.0000 C   0  0  0  0  0  0  0  0  0  0  0  0
  1  2  1  0  0  0  0
  2  3  1  0  0  0  0
  3  4  1  0  0  0  0
  4  5  1  0  0  0  0
  5  6  1  0  0  0  0
  6  7  2  0  0  0  0
  7  8  1  0  0  0  0
  3  8  1  0  0  0  0
  7  9  1  0  0  0  0
  9 10  2  0  0  0  0
  9 11  1  0  0  0  0
 11 12  1  0  0  0  0
 12 13  1  0  0  0  0
 13 14  1  0  0  0  0
 14 15  1  0  0  0  0
 15 16  1  0  0  0  0
 16 17  1  0  0  0  0
 17 18  1  0  0  0  0
 18 19  1  0  0  0  0
 14 19  1  0  0  0  0
  6 20  1  0  0  0  0
 20 21  2  0  0  0  0
 21 22  1  0  0  0  0
 22 23  2  0  0  0  0
 23 24  1  0  0  0  0
 24 25  2  0  0  0  0
 20 25  1  0  0  0  0
M  END
> <chemblId>
CHEMBL120472

> <bioactivity__type>
IC50

> <units>
nM

> <value>
238.2

$$$$
 stripped
BRStripMol11301514192D 0   0.00000     0.00000     0
This file has been stripped
 19 20  0  0  0  0              1 V2000 
    6.4952    3.3210    0.0000 C   0  0  0  0  0  0  0  0  0  0  0  0
    5.1962    2.5710    0.0000 C   0  0  0  0  0  0  0  0  0  0  0  0
    3.8971    3.3210    0.0000 O   0  0  0  0  0  0  0  0  0  0  0  0
    2.5981    2.5710    0.0000 C   0  0  0  0  0  0  0  0  0  0  0  0
    2.5981    1.0710    0.0000 O   0  0  0  0  0  0  0  0  0  0  0  0
    1.2990    3.3210    0.0000 C   0  0  0  0  0  0  0  0  0  0  0  0
    1.2990    4.8210    0.0000 C   0  0  0  0  0  0  0  0  0  0  0  0
    0.0000    5.5710    0.0000 N   0  0  0  0  0  0  0  0  0  0  0  0
    0.0000    7.0710    0.0000 C   0  0  0  0  0  0  0  0  0  0  0  0
   -1.2990    7.8210    0.0000 C   0  0  0  0  0  0  0  0  0  0  0  0
   -1.2990    4.8210    0.0000 C   0  0  0  0  0  0  0  0  0  0  0  0
   -1.2990    3.3210    0.0000 C   0  0  0  0  0  0  0  0  0  0  0  0
    0.0000    2.5710    0.0000 C   0  0  0  0  0  0  0  0  0  0  0  0
    0.0000    1.0710    0.0000 C   0  0  0  0  0  0  0  0  0  0  0  0
    1.2990    0.3210    0.0000 C   0  0  0  0  0  0  0  0  0  0  0  0
    1.2990   -1.1790    0.0000 C   0  0  0  0  0  0  0  0  0  0  0  0
    0.0000   -1.9290    0.0000 C   0  0  0  0  0  0  0  0  0  0  0  0
   -1.2990   -1.1790    0.0000 C   0  0  0  0  0  0  0  0  0  0  0  0
   -1.2990    0.3210    0.0000 C   0  0  0  0  0  0  0  0  0  0  0  0
  1  2  1  0  0  0  0
  2  3  1  0  0  0  0
  3  4  1  0  0  0  0
  4  5  2  0  0  0  0
  4  6  1  0  0  0  0
  6  7  1  0  0  0  0
  7  8  1  0  0  0  0
  8  9  1  0  0  0  0
  9 10  1  0  0  0  0
  8 11  1  0  0  0  0
 11 12  1  0  0  0  0
 12 13  2  0  0  0  0
  6 13  1  0  0  0  0
 13 14  1  0  0  0  0
 14 15  2  0  0  0  0
 15 16  1  0  0  0  0
 16 17  2  0  0  0  0
 17 18  1  0  0  0  0
 18 19  2  0  0  0  0
 14 19  1  0  0  0  0
M  END
> <chemblId>
CHEMBL120539

> <bioactivity__type>
IC50

> <units>
nM

> <value>
2763.7

$$$$
 stripped
BRStripMol11301514192D 0   0.00000     0.00000     0
This file has been stripped
 21 22  0  0  0  0              1 V2000 
   -1.2990    7.8210    0.0000 C   0  0  0  0  0  0  0  0  0  0  0  0
    0.0000    7.0710    0.0000 C   0  0  0  0  0  0  0  0  0  0  0  0
    0.0000    5.5710    0.0000 N   0  0  0  0  0  0  0  0  0  0  0  0
   -1.2990    4.8210    0.0000 C   0  0  0  0  0  0  0  0  0  0  0  0
   -1.2990    3.3210    0.0000 C   0  0  0  0  0  0  0  0  0  0  0  0
   -0.0000    2.5710    0.0000 C   0  0  0  0  0  0  0  0  0  0  0  0
    1.2990    3.3210    0.0000 C   0  0  0  0  0  0  0  0  0  0  0  0
    1.2990    4.8210    0.0000 C   0  0  0  0  0  0  0  0  0  0  0  0
    2.5981    2.5710    0.0000 C   0  0  0  0  0  0  0  0  0  0  0  0
    2.5981    1.0710    0.0000 O   0  0  0  0  0  0  0  0  0  0  0  0
    3.8971    3.3210    0.0000 O   0  0  0  0  0  0  0  0  0  0  0  0
    5.1962    2.5710    0.0000 C   0  0  0  0  0  0  0  0  0  0  0  0
    6.4952    3.3210    0.0000 C   0  0  0  0  0  0  0  0  0  0  0  0
    7.7942    2.5710    0.0000 C   0  0  0  0  0  0  0  0  0  0  0  0
    6.4952    4.8210    0.0000 C   0  0  0  0  0  0  0  0  0  0  0  0
    0.0000    1.0710    0.0000 C   0  0  0  0  0  0  0  0  0  0  0  0
    1.2990    0.3210    0.0000 C   0  0  0  0  0  0  0  0  0  0  0  0
    1.2990   -1.1790    0.0000 C   0  0  0  0  0  0  0  0  0  0  0  0
    0.0000   -1.9290    0.0000 C   0  0  0  0  0  0  0  0  0  0  0  0
   -1.2990   -1.1790    0.0000 C   0  0  0  0  0  0  0  0  0  0  0  0
   -1.2990    0.3210    0.0000 C   0  0  0  0  0  0  0  0  0  0  0  0
  1  2  1  0  0  0  0
  2  3  1  0  0  0  0
  3  4  1  0  0  0  0
  4  5  1  0  0  0  0
  5  6  1  0  0  0  0
  6  7  2  0  0  0  0
  7  8  1  0  0  0  0
  3  8  1  0  0  0  0
  7  9  1  0  0  0  0
  9 10  2  0  0  0  0
  9 11  1  0  0  0  0
 11 12  1  0  0  0  0
 12 13  1  0  0  0  0
 13 14  1  0  0  0  0
 13 15  1  0  0  0  0
  6 16  1  0  0  0  0
 16 17  2  0  0  0  0
 17 18  1  0  0  0  0
 18 19  2  0  0  0  0
 19 20  1  0  0  0  0
 20 21  2  0  0  0  0
 16 21  1  0  0  0  0
M  END
> <chemblId>
CHEMBL120581

> <bioactivity__type>
IC50

> <units>
nM

> <value>
427.5

$$$$
 stripped
BRStripMol11301514192D 0   0.00000     0.00000     0
This file has been stripped
 25 27  0  0  0  0              1 V2000 
    0.0000   11.5710    0.0000 C   0  0  0  0  0  0  0  0  0  0  0  0
    0.0000   10.0710    0.0000 C   0  0  0  0  0  0  0  0  0  0  0  0
   -1.2990    9.3210    0.0000 N   0  0  0  0  0  0  0  0  0  0  0  0
   -2.5981   10.0710    0.0000 C   0  0  0  0  0  0  0  0  0  0  0  0
   -3.8971    9.3210    0.0000 C   0  0  0  0  0  0  0  0  0  0  0  0
   -3.8971    7.8210    0.0000 C   0  0  0  0  0  0  0  0  0  0  0  0
   -2.5981    7.0710    0.0000 C   0  0  0  0  0  0  0  0  0  0  0  0
   -1.2990    7.8210    0.0000 C   0  0  0  0  0  0  0  0  0  0  0  0
   -2.5981    5.5710    0.0000 C   0  0  0  0  0  0  0  0  0  0  0  0
   -3.8971    4.8210    0.0000 O   0  0  0  0  0  0  0  0  0  0  0  0
   -1.2990    4.8210    0.0000 O   0  0  0  0  0  0  0  0  0  0  0  0
   -1.2990    3.3210    0.0000 C   0  0  0  0  0  0  0  0  0  0  0  0
    0.0000    2.5710    0.0000 C   0  0  0  0  0  0  0  0  0  0  0  0
    0.0000    1.0710    0.0000 C   0  0  0  0  0  0  0  0  0  0  0  0
    1.2990    0.3210    0.0000 C   0  0  0  0  0  0  0  0  0  0  0  0
    1.2990   -1.1790    0.0000 C   0  0  0  0  0  0  0  0  0  0  0  0
    0.0000   -1.9290    0.0000 C   0  0  0  0  0  0  0  0  0  0  0  0
   -1.2990   -1.1790    0.0000 C   0  0  0  0  0  0  0  0  0  0  0  0
   -1.2990    0.3210    0.0000 C   0  0  0  0  0  0  0  0  0  0  0  0
   -5.1962    7.0710    0.0000 C   0  0  0  0  0  0  0  0  0  0  0  0
   -7.2826    7.9131    0.0000 C   0  0  0  0  0  0  0  0  0  0  0  0
   -8.1714    6.6868    0.0000 C   0  0  0  0  0  0  0  0  0  0  0  0
   -7.8712    5.3192    0.0000 C   0  0  0  0  0  0  0  0  0  0  0  0
   -6.5728    4.7952    0.0000 C   0  0  0  0  0  0  0  0  0  0  0  0
   -5.4075    5.5713    0.0000 C   0  0  0  0  0  0  0  0  0  0  0  0
  1  2  1  0  0  0  0
  2  3  1  0  0  0  0
  3  4  1  0  0  0  0
  4  5  1  0  0  0  0
  5  6  2  0  0  0  0
  6  7  1  0  0  0  0
  7  8  1  0  0  0  0
  3  8  1  0  0  0  0
  7  9  1  0  0  0  0
  9 10  2  0  0  0  0
  9 11  1  0  0  0  0
 11 12  1  0  0  0  0
 12 13  1  0  0  0  0
 13 14  1  0  0  0  0
 14 15  1  0  0  0  0
 15 16  1  0  0  0  0
 16 17  1  0  0  0  0
 17 18  1  0  0  0  0
 18 19  1  0  0  0  0
 14 19  1  0  0  0  0
  6 20  1  0  0  0  0
 20 21  2  0  0  0  0
 21 22  1  0  0  0  0
 22 23  2  0  0  0  0
 23 24  1  0  0  0  0
 24 25  2  0  0  0  0
 20 25  1  0  0  0  0
M  END
> <chemblId>
CHEMBL120599

> <bioactivity__type>
IC50

> <units>
nM

> <value>
1944.1

$$$$
 stripped
BRStripMol11301514192D 0   0.00000     0.00000     0
This file has been stripped
 31 34  0  0  0  0              1 V2000 
    0.0000   11.5710    0.0000 C   0  0  0  0  0  0  0  0  0  0  0  0
    0.0000   10.0710    0.0000 C   0  0  0  0  0  0  0  0  0  0  0  0
   -1.2990    9.3210    0.0000 N   0  0  0  0  0  0  0  0  0  0  0  0
   -2.5981   10.0710    0.0000 C   0  0  0  0  0  0  0  0  0  0  0  0
   -3.8971    9.3210    0.0000 C   0  0  0  0  0  0  0  0  0  0  0  0
   -3.8971    7.8210    0.0000 C   0  0  0  0  0  0  0  0  0  0  0  0
   -2.5981    7.0710    0.0000 C   0  0  0  0  0  0  0  0  0  0  0  0
   -1.2990    7.8210    0.0000 C   0  0  0  0  0  0  0  0  0  0  0  0
   -2.5981    5.5710    0.0000 C   0  0  0  0  0  0  0  0  0  0  0  0
   -3.8971    4.8210    0.0000 O   0  0  0  0  0  0  0  0  0  0  0  0
   -1.2990    4.8210    0.0000 O   0  0  0  0  0  0  0  0  0  0  0  0
   -1.2990    3.3210    0.0000 C   0  0  0  0  0  0  0  0  0  0  0  0
    0.0000    2.5710    0.0000 C   0  0  0  0  0  0  0  0  0  0  0  0
    0.0000    1.0710    0.0000 C   0  0  0  0  0  0  0  0  0  0  0  0
    1.2990    0.3210    0.0000 C   0  0  0  0  0  0  0  0  0  0  0  0
    1.2990   -1.1790    0.0000 C   0  0  0  0  0  0  0  0  0  0  0  0
    0.0000   -1.9290    0.0000 C   0  0  0  0  0  0  0  0  0  0  0  0
   -1.2990   -1.1790    0.0000 C   0  0  0  0  0  0  0  0  0  0  0  0
   -1.2990    0.3210    0.0000 C   0  0  0  0  0  0  0  0  0  0  0  0
    1.2990    3.3210    0.0000 C   0  0  0  0  0  0  0  0  0  0  0  0
    2.5981    2.5710    0.0000 C   0  0  0  0  0  0  0  0  0  0  0  0
    3.8971    3.3210    0.0000 C   0  0  0  0  0  0  0  0  0  0  0  0
    3.8971    4.8210    0.0000 C   0  0  0  0  0  0  0  0  0  0  0  0
    2.5981    5.5710    0.0000 C   0  0  0  0  0  0  0  0  0  0  0  0
    1.2990    4.8210    0.0000 C   0  0  0  0  0  0  0  0  0  0  0  0
   -5.1962    7.0710    0.0000 C   0  0  0  0  0  0  0  0  0  0  0  0
   -6.4952    7.8210    0.0000 C   0  0  0  0  0  0  0  0  0  0  0  0
   -7.7942    7.0710    0.0000 C   0  0  0  0  0  0  0  0  0  0  0  0
   -7.7942    5.5710    0.0000 C   0  0  0  0  0  0  0  0  0  0  0  0
   -6.4952    4.8210    0.0000 C   0  0  0  0  0  0  0  0  0  0  0  0
   -5.1962    5.5710    0.0000 C   0  0  0  0  0  0  0  0  0  0  0  0
  1  2  1  0  0  0  0
  2  3  1  0  0  0  0
  3  4  1  0  0  0  0
  4  5  1  0  0  0  0
  5  6  1  0  0  0  0
  6  7  2  0  0  0  0
  7  8  1  0  0  0  0
  3  8  1  0  0  0  0
  7  9  1  0  0  0  0
  9 10  2  0  0  0  0
  9 11  1  0  0  0  0
 11 12  1  0  0  0  0
 12 13  1  0  0  0  0
 13 14  1  0  0  0  0
 14 15  2  0  0  0  0
 15 16  1  0  0  0  0
 16 17  2  0  0  0  0
 17 18  1  0  0  0  0
 18 19  2  0  0  0  0
 14 19  1  0  0  0  0
 13 20  1  0  0  0  0
 20 21  2  0  0  0  0
 21 22  1  0  0  0  0
 22 23  2  0  0  0  0
 23 24  1  0  0  0  0
 24 25  2  0  0  0  0
 20 25  1  0  0  0  0
  6 26  1  0  0  0  0
 26 27  2  0  0  0  0
 27 28  1  0  0  0  0
 28 29  2  0  0  0  0
 29 30  1  0  0  0  0
 30 31  2  0  0  0  0
 26 31  1  0  0  0  0
M  END
> <chemblId>
CHEMBL120963

> <bioactivity__type>
IC50

> <units>
nM

> <value>
2573.4

$$$$

  CDK     11301514192D 0   0.00000     0.00000     0

 26 27  0  0  0  0              1 V2000 
   15.5885    2.5710    0.0000 C   0  0  0  0  0  0  0  0  0  0  0  0
   14.2894    3.3210    0.0000 C   0  0  0  0  0  0  0  0  0  0  0  0
   12.9904    2.5710    0.0000 C   0  0  0  0  0  0  0  0  0  0  0  0
   11.6913    3.3210    0.0000 C   0  0  0  0  0  0  0  0  0  0  0  0
   10.3923    2.5710    0.0000 C   0  0  0  0  0  0  0  0  0  0  0  0
    9.0933    3.3210    0.0000 C   0  0  0  0  0  0  0  0  0  0  0  0
    7.7942    2.5710    0.0000 C   0  0  0  0  0  0  0  0  0  0  0  0
    6.4952    3.3210    0.0000 C   0  0  0  0  0  0  0  0  0  0  0  0
    5.1962    2.5710    0.0000 C   0  0  0  0  0  0  0  0  0  0  0  0
    3.8971    3.3210    0.0000 O   0  0  0  0  0  0  0  0  0  0  0  0
    2.5981    2.5710    0.0000 C   0  0  0  0  0  0  0  0  0  0  0  0
    2.5981    1.0710    0.0000 O   0  0  0  0  0  0  0  0  0  0  0  0
    1.2990    3.3210    0.0000 C   0  0  0  0  0  0  0  0  0  0  0  0
    1.2990    4.8210    0.0000 C   0  0  0  0  0  0  0  0  0  0  0  0
    0.0000    5.5710    0.0000 N   0  0  0  0  0  0  0  0  0  0  0  0
    0.0000    7.0710    0.0000 C   0  0  0  0  0  0  0  0  0  0  0  0
   -1.2990    7.8210    0.0000 C   0  0  0  0  0  0  0  0  0  0  0  0
   -1.2990    4.8210    0.0000 C   0  0  0  0  0  0  0  0  0  0  0  0
   -1.2990    3.3210    0.0000 C   0  0  0  0  0  0  0  0  0  0  0  0
    0.0000    2.5710    0.0000 C   0  0  0  0  0  0  0  0  0  0  0  0
    0.0000    1.0710    0.0000 C   0  0  0  0  0  0  0  0  0  0  0  0
    1.2990    0.3210    0.0000 C   0  0  0  0  0  0  0  0  0  0  0  0
    1.2990   -1.1790    0.0000 C   0  0  0  0  0  0  0  0  0  0  0  0
    0.0000   -1.9290    0.0000 C   0  0  0  0  0  0  0  0  0  0  0  0
   -1.2990   -1.1790    0.0000 C   0  0  0  0  0  0  0  0  0  0  0  0
   -1.2990    0.3210    0.0000 C   0  0  0  0  0  0  0  0  0  0  0  0
  1  2  1  0  0  0  0
  2  3  1  0  0  0  0
  3  4  1  0  0  0  0
  4  5  1  0  0  0  0
  5  6  1  0  0  0  0
  6  7  1  0  0  0  0
  7  8  1  0  0  0  0
  8  9  1  0  0  0  0
  9 10  1  0  0  0  0
 10 11  1  0  0  0  0
 11 12  2  0  0  0  0
 11 13  1  0  0  0  0
 13 14  1  0  0  0  0
 14 15  1  0  0  0  0
 15 16  1  0  0  0  0
 16 17  1  0  0  0  0
 15 18  1  0  0  0  0
 18 19  1  0  0  0  0
 19 20  2  0  0  0  0
 13 20  1  0  0  0  0
 20 21  1  0  0  0  0
 21 22  2  0  0  0  0
 22 23  1  0  0  0  0
 23 24  2  0  0  0  0
 24 25  1  0  0  0  0
 25 26  2  0  0  0  0
 21 26  1  0  0  0  0
M  END
> <chemblId>
CHEMBL120972

> <bioactivity__type>
IC50

> <units>
nM

> <value>
486.1

$$$$

  CDK     11301514192D 0   0.00000     0.00000     0

 26 27  0  0  0  0              1 V2000 
  -15.5885    2.5710    0.0000 C   0  0  0  0  0  0  0  0  0  0  0  0
  -14.2894    3.3210    0.0000 C   0  0  0  0  0  0  0  0  0  0  0  0
  -12.9904    2.5710    0.0000 C   0  0  0  0  0  0  0  0  0  0  0  0
  -11.6913    3.3210    0.0000 C   0  0  0  0  0  0  0  0  0  0  0  0
  -10.3923    2.5710    0.0000 C   0  0  0  0  0  0  0  0  0  0  0  0
   -9.0933    3.3210    0.0000 C   0  0  0  0  0  0  0  0  0  0  0  0
   -7.7942    2.5710    0.0000 C   0  0  0  0  0  0  0  0  0  0  0  0
   -6.4952    3.3210    0.0000 C   0  0  0  0  0  0  0  0  0  0  0  0
   -5.1962    2.5710    0.0000 C   0  0  0  0  0  0  0  0  0  0  0  0
   -3.8971    3.3210    0.0000 O   0  0  0  0  0  0  0  0  0  0  0  0
   -2.5981    2.5710    0.0000 C   0  0  0  0  0  0  0  0  0  0  0  0
   -2.5981    1.0710    0.0000 O   0  0  0  0  0  0  0  0  0  0  0  0
   -1.2990    3.3210    0.0000 C   0  0  0  0  0  0  0  0  0  0  0  0
    0.0000    2.5710    0.0000 C   0  0  0  0  0  0  0  0  0  0  0  0
    1.2990    3.3210    0.0000 C   0  0  0  0  0  0  0  0  0  0  0  0
    1.2990    4.8210    0.0000 C   0  0  0  0  0  0  0  0  0  0  0  0
   -0.0000    5.5710    0.0000 N   0  0  0  0  0  0  0  0  0  0  0  0
   -0.0000    7.0710    0.0000 C   0  0  0  0  0  0  0  0  0  0  0  0
    1.2990    7.8210    0.0000 C   0  0  0  0  0  0  0  0  0  0  0  0
   -1.2990    4.8210    0.0000 C   0  0  0  0  0  0  0  0  0  0  0  0
    0.0000    1.0710    0.0000 C   0  0  0  0  0  0  0  0  0  0  0  0
    1.2990    0.3210    0.0000 C   0  0  0  0  0  0  0  0  0  0  0  0
    1.2990   -1.1790    0.0000 C   0  0  0  0  0  0  0  0  0  0  0  0
    0.0000   -1.9290    0.0000 C   0  0  0  0  0  0  0  0  0  0  0  0
   -1.2990   -1.1790    0.0000 C   0  0  0  0  0  0  0  0  0  0  0  0
   -1.2990    0.3210    0.0000 C   0  0  0  0  0  0  0  0  0  0  0  0
  1  2  1  0  0  0  0
  2  3  1  0  0  0  0
  3  4  1  0  0  0  0
  4  5  1  0  0  0  0
  5  6  1  0  0  0  0
  6  7  1  0  0  0  0
  7  8  1  0  0  0  0
  8  9  1  0  0  0  0
  9 10  1  0  0  0  0
 10 11  1  0  0  0  0
 11 12  2  0  0  0  0
 11 13  1  0  0  0  0
 13 14  2  0  0  0  0
 14 15  1  0  0  0  0
 15 16  1  0  0  0  0
 16 17  1  0  0  0  0
 17 18  1  0  0  0  0
 18 19  1  0  0  0  0
 17 20  1  0  0  0  0
 13 20  1  0  0  0  0
 14 21  1  0  0  0  0
 21 22  2  0  0  0  0
 22 23  1  0  0  0  0
 23 24  2  0  0  0  0
 24 25  1  0  0  0  0
 25 26  2  0  0  0  0
 21 26  1  0  0  0  0
M  END
> <chemblId>
CHEMBL121059

> <bioactivity__type>
IC50

> <units>
nM

> <value>
22.2

$$$$
 stripped
BRStripMol11301514192D 0   0.00000     0.00000     0
This file has been stripped
 27 29  0  0  0  0              1 V2000 
   -1.2990   13.8210    0.0000 C   0  0  0  0  0  0  0  0  0  0  0  0
   -1.2990   12.3210    0.0000 C   0  0  0  0  0  0  0  0  0  0  0  0
   -2.5981   11.5710    0.0000 N   0  0  0  0  0  0  0  0  0  0  0  0
   -3.8971   12.3210    0.0000 C   0  0  0  0  0  0  0  0  0  0  0  0
   -5.1962   11.5710    0.0000 C   0  0  0  0  0  0  0  0  0  0  0  0
   -5.1962   10.0710    0.0000 C   0  0  0  0  0  0  0  0  0  0  0  0
   -3.8971    9.3210    0.0000 C   0  0  0  0  0  0  0  0  0  0  0  0
   -2.5981   10.0710    0.0000 C   0  0  0  0  0  0  0  0  0  0  0  0
   -3.8971    7.8210    0.0000 C   0  0  0  0  0  0  0  0  0  0  0  0
   -5.1962    7.0710    0.0000 O   0  0  0  0  0  0  0  0  0  0  0  0
   -2.5981    7.0710    0.0000 O   0  0  0  0  0  0  0  0  0  0  0  0
   -2.5981    5.5710    0.0000 C   0  0  0  0  0  0  0  0  0  0  0  0
   -1.2990    4.8210    0.0000 C   0  0  0  0  0  0  0  0  0  0  0  0
   -1.2990    3.3210    0.0000 C   0  0  0  0  0  0  0  0  0  0  0  0
    0.0000    2.5710    0.0000 C   0  0  0  0  0  0  0  0  0  0  0  0
    0.0000    1.0710    0.0000 C   0  0  0  0  0  0  0  0  0  0  0  0
    1.2990    0.3210    0.0000 C   0  0  0  0  0  0  0  0  0  0  0  0
    1.2990   -1.1790    0.0000 C   0  0  0  0  0  0  0  0  0  0  0  0
    0.0000   -1.9290    0.0000 C   0  0  0  0  0  0  0  0  0  0  0  0
   -1.2990   -1.1790    0.0000 C   0  0  0  0  0  0  0  0  0  0  0  0
   -1.2990    0.3210    0.0000 C   0  0  0  0  0  0  0  0  0  0  0  0
   -6.4952    9.3210    0.0000 C   0  0  0  0  0  0  0  0  0  0  0  0
   -7.7942   10.0710    0.0000 C   0  0  0  0  0  0  0  0  0  0  0  0
   -9.0933    9.3210    0.0000 C   0  0  0  0  0  0  0  0  0  0  0  0
   -9.0933    7.8210    0.0000 C   0  0  0  0  0  0  0  0  0  0  0  0
   -7.7942    7.0710    0.0000 C   0  0  0  0  0  0  0  0  0  0  0  0
   -6.4952    7.8210    0.0000 C   0  0  0  0  0  0  0  0  0  0  0  0
  1  2  1  0  0  0  0
  2  3  1  0  0  0  0
  3  4  1  0  0  0  0
  4  5  1  0  0  0  0
  5  6  2  0  0  0  0
  6  7  1  0  0  0  0
  7  8  1  0  0  0  0
  3  8  1  0  0  0  0
  7  9  1  0  0  0  0
  9 10  2  0  0  0  0
  9 11  1  0  0  0  0
 11 12  1  0  0  0  0
 12 13  1  0  0  0  0
 13 14  1  0  0  0  0
 14 15  1  0  0  0  0
 15 16  1  0  0  0  0
 16 17  2  0  0  0  0
 17 18  1  0  0  0  0
 18 19  2  0  0  0  0
 19 20  1  0  0  0  0
 20 21  2  0  0  0  0
 16 21  1  0  0  0  0
  6 22  1  0  0  0  0
 22 23  2  0  0  0  0
 23 24  1  0  0  0  0
 24 25  2  0  0  0  0
 25 26  1  0  0  0  0
 26 27  2  0  0  0  0
 22 27  1  0  0  0  0
M  END
> <chemblId>
CHEMBL121298

> <bioactivity__type>
IC50

> <units>
nM

> <value>
3323.1

$$$$
 stripped
BRStripMol11301514192D 0   0.00000     0.00000     0
This file has been stripped
 27 29  0  0  0  0              1 V2000 
   10.4175    5.9630    0.0000 C   0  0  0  0  0  0  0  0  0  0  0  0
    9.1154    5.2183    0.0000 C   0  0  0  0  0  0  0  0  0  0  0  0
    7.8195    5.9736    0.0000 N   0  0  0  0  0  0  0  0  0  0  0  0
    7.8256    7.4736    0.0000 C   0  0  0  0  0  0  0  0  0  0  0  0
    6.5296    8.2288    0.0000 C   0  0  0  0  0  0  0  0  0  0  0  0
    5.2275    7.4841    0.0000 C   0  0  0  0  0  0  0  0  0  0  0  0
    5.2214    5.9841    0.0000 C   0  0  0  0  0  0  0  0  0  0  0  0
    6.5174    5.2289    0.0000 C   0  0  0  0  0  0  0  0  0  0  0  0
    3.9193    5.2394    0.0000 C   0  0  0  0  0  0  0  0  0  0  0  0
    2.6234    5.9947    0.0000 O   0  0  0  0  0  0  0  0  0  0  0  0
    3.9132    3.7394    0.0000 O   0  0  0  0  0  0  0  0  0  0  0  0
    2.6112    2.9947    0.0000 C   0  0  0  0  0  0  0  0  0  0  0  0
    2.6051    1.4947    0.0000 C   0  0  0  0  0  0  0  0  0  0  0  0
    1.3030    0.7500    0.0000 C   0  0  0  0  0  0  0  0  0  0  0  0
    1.3030   -0.7500    0.0000 C   0  0  0  0  0  0  0  0  0  0  0  0
    0.0280   -1.5000    0.0000 C   0  0  0  0  0  0  0  0  0  0  0  0
   -1.3220   -0.7500    0.0000 C   0  0  0  0  0  0  0  0  0  0  0  0
   -2.6148   -1.5107    0.0000 O   0  0  0  0  0  0  0  0  0  0  0  0
   -2.6024   -3.0106    0.0000 C   0  0  0  0  0  0  0  0  0  0  0  0
   -1.3220    0.7500    0.0000 C   0  0  0  0  0  0  0  0  0  0  0  0
    0.0280    1.5000    0.0000 C   0  0  0  0  0  0  0  0  0  0  0  0
    3.9315    8.2394    0.0000 C   0  0  0  0  0  0  0  0  0  0  0  0
    3.9376    9.7394    0.0000 C   0  0  0  0  0  0  0  0  0  0  0  0
    2.6416   10.4946    0.0000 C   0  0  0  0  0  0  0  0  0  0  0  0
    1.3396    9.7499    0.0000 C   0  0  0  0  0  0  0  0  0  0  0  0
    1.3335    8.2499    0.0000 C   0  0  0  0  0  0  0  0  0  0  0  0
    2.6295    7.4947    0.0000 C   0  0  0  0  0  0  0  0  0  0  0  0
  1  2  1  0  0  0  0
  2  3  1  0  0  0  0
  3  4  1  0  0  0  0
  4  5  1  0  0  0  0
  5  6  2  0  0  0  0
  6  7  1  0  0  0  0
  7  8  1  0  0  0  0
  3  8  1  0  0  0  0
  7  9  1  0  0  0  0
  9 10  2  0  0  0  0
  9 11  1  0  0  0  0
 11 12  1  0  0  0  0
 12 13  1  0  0  0  0
 13 14  1  0  0  0  0
 14 15  2  0  0  0  0
 15 16  1  0  0  0  0
 16 17  2  0  0  0  0
 17 18  1  0  0  0  0
 18 19  1  0  0  0  0
 17 20  1  0  0  0  0
 20 21  2  0  0  0  0
 14 21  1  0  0  0  0
  6 22  1  0  0  0  0
 22 23  2  0  0  0  0
 23 24  1  0  0  0  0
 24 25  2  0  0  0  0
 25 26  1  0  0  0  0
 26 27  2  0  0  0  0
 22 27  1  0  0  0  0
M  END
> <chemblId>
CHEMBL121299

> <bioactivity__type>
IC50

> <units>
nM

> <value>
734.6

$$$$
 stripped
BRStripMol11301514192D 0   0.00000     0.00000     0
This file has been stripped
 26 28  0  0  0  0              1 V2000 
   -6.4952   12.3210    0.0000 C   0  0  0  0  0  0  0  0  0  0  0  0
   -5.1962   11.5710    0.0000 C   0  0  0  0  0  0  0  0  0  0  0  0
   -5.1962   10.0710    0.0000 N   0  0  0  0  0  0  0  0  0  0  0  0
   -6.4952    9.3210    0.0000 C   0  0  0  0  0  0  0  0  0  0  0  0
   -6.4952    7.8210    0.0000 C   0  0  0  0  0  0  0  0  0  0  0  0
   -5.1962    7.0710    0.0000 C   0  0  0  0  0  0  0  0  0  0  0  0
   -3.8971    7.8210    0.0000 C   0  0  0  0  0  0  0  0  0  0  0  0
   -3.8971    9.3210    0.0000 C   0  0  0  0  0  0  0  0  0  0  0  0
   -2.5981    7.0710    0.0000 C   0  0  0  0  0  0  0  0  0  0  0  0
   -1.2990    7.8210    0.0000 O   0  0  0  0  0  0  0  0  0  0  0  0
   -2.5981    5.5710    0.0000 O   0  0  0  0  0  0  0  0  0  0  0  0
   -1.2990    4.8210    0.0000 C   0  0  0  0  0  0  0  0  0  0  0  0
   -1.2990    3.3210    0.0000 C   0  0  0  0  0  0  0  0  0  0  0  0
    0.0000    2.5710    0.0000 C   0  0  0  0  0  0  0  0  0  0  0  0
    0.0000    1.0710    0.0000 C   0  0  0  0  0  0  0  0  0  0  0  0
    1.2990    0.3210    0.0000 C   0  0  0  0  0  0  0  0  0  0  0  0
    1.2990   -1.1790    0.0000 C   0  0  0  0  0  0  0  0  0  0  0  0
    0.0000   -1.9290    0.0000 C   0  0  0  0  0  0  0  0  0  0  0  0
   -1.2990   -1.1790    0.0000 C   0  0  0  0  0  0  0  0  0  0  0  0
   -1.2990    0.3210    0.0000 C   0  0  0  0  0  0  0  0  0  0  0  0
   -5.1962    5.5710    0.0000 C   0  0  0  0  0  0  0  0  0  0  0  0
   -6.4952    4.8210    0.0000 C   0  0  0  0  0  0  0  0  0  0  0  0
   -6.4952    3.3210    0.0000 C   0  0  0  0  0  0  0  0  0  0  0  0
   -5.1962    2.5710    0.0000 C   0  0  0  0  0  0  0  0  0  0  0  0
   -3.8971    3.3210    0.0000 C   0  0  0  0  0  0  0  0  0  0  0  0
   -3.8971    4.8210    0.0000 C   0  0  0  0  0  0  0  0  0  0  0  0
  1  2  1  0  0  0  0
  2  3  1  0  0  0  0
  3  4  1  0  0  0  0
  4  5  1  0  0  0  0
  5  6  1  0  0  0  0
  6  7  2  0  0  0  0
  7  8  1  0  0  0  0
  3  8  1  0  0  0  0
  7  9  1  0  0  0  0
  9 10  2  0  0  0  0
  9 11  1  0  0  0  0
 11 12  1  0  0  0  0
 12 13  1  0  0  0  0
 13 14  1  0  0  0  0
 14 15  1  0  0  0  0
 15 16  1  0  0  0  0
 16 17  1  0  0  0  0
 17 18  1  0  0  0  0
 18 19  1  0  0  0  0
 19 20  1  0  0  0  0
 15 20  1  0  0  0  0
  6 21  1  0  0  0  0
 21 22  2  0  0  0  0
 22 23  1  0  0  0  0
 23 24  2  0  0  0  0
 24 25  1  0  0  0  0
 25 26  2  0  0  0  0
 21 26  1  0  0  0  0
M  END
> <chemblId>
CHEMBL121385

> <bioactivity__type>
IC50

> <units>
nM

> <value>
468.0

$$$$
 stripped
BRStripMol11301514192D 0   0.00000     0.00000     0
This file has been stripped
 24 25  0  0  0  0              1 V2000 
   12.9904    2.5710    0.0000 C   0  0  0  0  0  0  0  0  0  0  0  0
   11.6913    3.3210    0.0000 C   0  0  0  0  0  0  0  0  0  0  0  0
   10.3923    2.5710    0.0000 C   0  0  0  0  0  0  0  0  0  0  0  0
    9.0933    3.3210    0.0000 C   0  0  0  0  0  0  0  0  0  0  0  0
    7.7942    2.5710    0.0000 C   0  0  0  0  0  0  0  0  0  0  0  0
    6.4952    3.3210    0.0000 C   0  0  0  0  0  0  0  0  0  0  0  0
    5.1962    2.5710    0.0000 C   0  0  0  0  0  0  0  0  0  0  0  0
    3.8971    3.3210    0.0000 O   0  0  0  0  0  0  0  0  0  0  0  0
    2.5981    2.5710    0.0000 C   0  0  0  0  0  0  0  0  0  0  0  0
    2.5981    1.0710    0.0000 O   0  0  0  0  0  0  0  0  0  0  0  0
    1.2990    3.3210    0.0000 C   0  0  0  0  0  0  0  0  0  0  0  0
    1.2990    4.8210    0.0000 C   0  0  0  0  0  0  0  0  0  0  0  0
    0.0000    5.5710    0.0000 N   0  0  0  0  0  0  0  0  0  0  0  0
    0.0000    7.0710    0.0000 C   0  0  0  0  0  0  0  0  0  0  0  0
   -1.2990    7.8210    0.0000 C   0  0  0  0  0  0  0  0  0  0  0  0
   -1.2990    4.8210    0.0000 C   0  0  0  0  0  0  0  0  0  0  0  0
   -1.2990    3.3210    0.0000 C   0  0  0  0  0  0  0  0  0  0  0  0
    0.0000    2.5710    0.0000 C   0  0  0  0  0  0  0  0  0  0  0  0
    0.0000    1.0710    0.0000 C   0  0  0  0  0  0  0  0  0  0  0  0
    1.2990    0.3210    0.0000 C   0  0  0  0  0  0  0  0  0  0  0  0
    1.2990   -1.1790    0.0000 C   0  0  0  0  0  0  0  0  0  0  0  0
    0.0000   -1.9290    0.0000 C   0  0  0  0  0  0  0  0  0  0  0  0
   -1.2990   -1.1790    0.0000 C   0  0  0  0  0  0  0  0  0  0  0  0
   -1.2990    0.3210    0.0000 C   0  0  0  0  0  0  0  0  0  0  0  0
  1  2  1  0  0  0  0
  2  3  1  0  0  0  0
  3  4  1  0  0  0  0
  4  5  1  0  0  0  0
  5  6  1  0  0  0  0
  6  7  1  0  0  0  0
  7  8  1  0  0  0  0
  8  9  1  0  0  0  0
  9 10  2  0  0  0  0
  9 11  1  0  0  0  0
 11 12  1  0  0  0  0
 12 13  1  0  0  0  0
 13 14  1  0  0  0  0
 14 15  1  0  0  0  0
 13 16  1  0  0  0  0
 16 17  1  0  0  0  0
 17 18  2  0  0  0  0
 11 18  1  0  0  0  0
 18 19  1  0  0  0  0
 19 20  2  0  0  0  0
 20 21  1  0  0  0  0
 21 22  2  0  0  0  0
 22 23  1  0  0  0  0
 23 24  2  0  0  0  0
 19 24  1  0  0  0  0
M  END
> <chemblId>
CHEMBL121476

> <bioactivity__type>
IC50

> <units>
nM

> <value>
748.5

$$$$
 stripped
BRStripMol11301514192D 0   0.00000     0.00000     0
This file has been stripped
 24 26  0  0  0  0              1 V2000 
   -5.1962   10.0710    0.0000 C   0  0  0  0  0  0  0  0  0  0  0  0
   -3.8971    9.3210    0.0000 C   0  0  0  0  0  0  0  0  0  0  0  0
   -3.8971    7.8210    0.0000 N   0  0  0  0  0  0  0  0  0  0  0  0
   -5.1962    7.0710    0.0000 C   0  0  0  0  0  0  0  0  0  0  0  0
   -5.1962    5.5710    0.0000 C   0  0  0  0  0  0  0  0  0  0  0  0
   -3.8971    4.8210    0.0000 C   0  0  0  0  0  0  0  0  0  0  0  0
   -2.5981    5.5710    0.0000 C   0  0  0  0  0  0  0  0  0  0  0  0
   -2.5981    7.0710    0.0000 C   0  0  0  0  0  0  0  0  0  0  0  0
   -1.2990    4.8210    0.0000 C   0  0  0  0  0  0  0  0  0  0  0  0
    0.0000    5.5710    0.0000 O   0  0  0  0  0  0  0  0  0  0  0  0
   -1.2990    3.3210    0.0000 O   0  0  0  0  0  0  0  0  0  0  0  0
    0.0000    2.5710    0.0000 C   0  0  0  0  0  0  0  0  0  0  0  0
    0.0000    1.0710    0.0000 C   0  0  0  0  0  0  0  0  0  0  0  0
    1.2990    0.3210    0.0000 C   0  0  0  0  0  0  0  0  0  0  0  0
    1.2990   -1.1790    0.0000 C   0  0  0  0  0  0  0  0  0  0  0  0
    0.0000   -1.9290    0.0000 C   0  0  0  0  0  0  0  0  0  0  0  0
   -1.2990   -1.1790    0.0000 C   0  0  0  0  0  0  0  0  0  0  0  0
   -1.2990    0.3210    0.0000 C   0  0  0  0  0  0  0  0  0  0  0  0
   -3.8971    3.3210    0.0000 C   0  0  0  0  0  0  0  0  0  0  0  0
   -5.1962    2.5710    0.0000 C   0  0  0  0  0  0  0  0  0  0  0  0
   -5.1962    1.0710    0.0000 C   0  0  0  0  0  0  0  0  0  0  0  0
   -3.8971    0.3210    0.0000 C   0  0  0  0  0  0  0  0  0  0  0  0
   -2.5981    1.0710    0.0000 C   0  0  0  0  0  0  0  0  0  0  0  0
   -2.5981    2.5710    0.0000 C   0  0  0  0  0  0  0  0  0  0  0  0
  1  2  1  0  0  0  0
  2  3  1  0  0  0  0
  3  4  1  0  0  0  0
  4  5  1  0  0  0  0
  5  6  1  0  0  0  0
  6  7  2  0  0  0  0
  7  8  1  0  0  0  0
  3  8  1  0  0  0  0
  7  9  1  0  0  0  0
  9 10  2  0  0  0  0
  9 11  1  0  0  0  0
 11 12  1  0  0  0  0
 12 13  1  0  0  0  0
 13 14  1  0  0  0  0
 14 15  1  0  0  0  0
 15 16  1  0  0  0  0
 16 17  1  0  0  0  0
 17 18  1  0  0  0  0
 13 18  1  0  0  0  0
  6 19  1  0  0  0  0
 19 20  2  0  0  0  0
 20 21  1  0  0  0  0
 21 22  2  0  0  0  0
 22 23  1  0  0  0  0
 23 24  2  0  0  0  0
 19 24  1  0  0  0  0
M  END
> <chemblId>
CHEMBL121520

> <bioactivity__type>
IC50

> <units>
nM

> <value>
564.9

$$$$
 stripped
BRStripMol11301514192D 0   0.00000     0.00000     0
This file has been stripped
 21 22  0  0  0  0              1 V2000 
   -1.2990    7.8210    0.0000 C   0  0  0  0  0  0  0  0  0  0  0  0
    0.0000    7.0710    0.0000 C   0  0  0  0  0  0  0  0  0  0  0  0
    0.0000    5.5710    0.0000 N   0  0  0  0  0  0  0  0  0  0  0  0
   -1.2990    4.8210    0.0000 C   0  0  0  0  0  0  0  0  0  0  0  0
   -1.2990    3.3210    0.0000 C   0  0  0  0  0  0  0  0  0  0  0  0
   -0.0000    2.5710    0.0000 C   0  0  0  0  0  0  0  0  0  0  0  0
    1.2990    3.3210    0.0000 C   0  0  0  0  0  0  0  0  0  0  0  0
    1.2990    4.8210    0.0000 C   0  0  0  0  0  0  0  0  0  0  0  0
    2.5981    2.5710    0.0000 C   0  0  0  0  0  0  0  0  0  0  0  0
    2.5981    1.0710    0.0000 O   0  0  0  0  0  0  0  0  0  0  0  0
    3.8971    3.3210    0.0000 O   0  0  0  0  0  0  0  0  0  0  0  0
    5.1962    2.5710    0.0000 C   0  0  0  0  0  0  0  0  0  0  0  0
    6.4952    3.3210    0.0000 C   0  0  0  0  0  0  0  0  0  0  0  0
    7.7942    2.5710    0.0000 C   0  0  0  0  0  0  0  0  0  0  0  0
    6.4952    4.8210    0.0000 C   0  0  0  0  0  0  0  0  0  0  0  0
    0.0000    1.0710    0.0000 C   0  0  0  0  0  0  0  0  0  0  0  0
    1.2990    0.3210    0.0000 C   0  0  0  0  0  0  0  0  0  0  0  0
    1.2990   -1.1790    0.0000 C   0  0  0  0  0  0  0  0  0  0  0  0
    0.0000   -1.9290    0.0000 C   0  0  0  0  0  0  0  0  0  0  0  0
   -1.2990   -1.1790    0.0000 C   0  0  0  0  0  0  0  0  0  0  0  0
   -1.2990    0.3210    0.0000 C   0  0  0  0  0  0  0  0  0  0  0  0
  1  2  1  0  0  0  0
  2  3  1  0  0  0  0
  3  4  1  0  0  0  0
  4  5  1  0  0  0  0
  5  6  2  0  0  0  0
  6  7  1  0  0  0  0
  7  8  1  0  0  0  0
  3  8  1  0  0  0  0
  7  9  1  0  0  0  0
  9 10  2  0  0  0  0
  9 11  1  0  0  0  0
 11 12  1  0  0  0  0
 12 13  1  0  0  0  0
 13 14  1  0  0  0  0
 13 15  1  0  0  0  0
  6 16  1  0  0  0  0
 16 17  2  0  0  0  0
 17 18  1  0  0  0  0
 18 19  2  0  0  0  0
 19 20  1  0  0  0  0
 20 21  2  0  0  0  0
 16 21  1  0  0  0  0
M  END
> <chemblId>
CHEMBL121552

> <bioactivity__type>
IC50

> <units>
nM

> <value>
1248.2

$$$$
 stripped
BRStripMol11301514192D 0   0.00000     0.00000     0
This file has been stripped
 20 21  0  0  0  0              1 V2000 
    7.7942    2.5710    0.0000 C   0  0  0  0  0  0  0  0  0  0  0  0
    6.4952    3.3210    0.0000 C   0  0  0  0  0  0  0  0  0  0  0  0
    5.1962    2.5710    0.0000 C   0  0  0  0  0  0  0  0  0  0  0  0
    3.8971    3.3210    0.0000 O   0  0  0  0  0  0  0  0  0  0  0  0
    2.5981    2.5710    0.0000 C   0  0  0  0  0  0  0  0  0  0  0  0
    2.5981    1.0710    0.0000 O   0  0  0  0  0  0  0  0  0  0  0  0
    1.2990    3.3210    0.0000 C   0  0  0  0  0  0  0  0  0  0  0  0
    1.2990    4.8210    0.0000 C   0  0  0  0  0  0  0  0  0  0  0  0
    0.0000    5.5710    0.0000 N   0  0  0  0  0  0  0  0  0  0  0  0
    0.0000    7.0710    0.0000 C   0  0  0  0  0  0  0  0  0  0  0  0
   -1.2990    7.8210    0.0000 C   0  0  0  0  0  0  0  0  0  0  0  0
   -1.2990    4.8210    0.0000 C   0  0  0  0  0  0  0  0  0  0  0  0
   -1.2990    3.3210    0.0000 C   0  0  0  0  0  0  0  0  0  0  0  0
    0.0000    2.5710    0.0000 C   0  0  0  0  0  0  0  0  0  0  0  0
    0.0000    1.0710    0.0000 C   0  0  0  0  0  0  0  0  0  0  0  0
    1.2990    0.3210    0.0000 C   0  0  0  0  0  0  0  0  0  0  0  0
    1.2990   -1.1790    0.0000 C   0  0  0  0  0  0  0  0  0  0  0  0
    0.0000   -1.9290    0.0000 C   0  0  0  0  0  0  0  0  0  0  0  0
   -1.2990   -1.1790    0.0000 C   0  0  0  0  0  0  0  0  0  0  0  0
   -1.2990    0.3210    0.0000 C   0  0  0  0  0  0  0  0  0  0  0  0
  1  2  1  0  0  0  0
  2  3  1  0  0  0  0
  3  4  1  0  0  0  0
  4  5  1  0  0  0  0
  5  6  2  0  0  0  0
  5  7  1  0  0  0  0
  7  8  1  0  0  0  0
  8  9  1  0  0  0  0
  9 10  1  0  0  0  0
 10 11  1  0  0  0  0
  9 12  1  0  0  0  0
 12 13  1  0  0  0  0
 13 14  2  0  0  0  0
  7 14  1  0  0  0  0
 14 15  1  0  0  0  0
 15 16  2  0  0  0  0
 16 17  1  0  0  0  0
 17 18  2  0  0  0  0
 18 19  1  0  0  0  0
 19 20  2  0  0  0  0
 15 20  1  0  0  0  0
M  END
> <chemblId>
CHEMBL122353

> <bioactivity__type>
IC50

> <units>
nM

> <value>
1668.5

$$$$
 stripped
BRStripMol11301514192D 0   0.00000     0.00000     0
This file has been stripped
 23 24  0  0  0  0              1 V2000 
  -11.6913    3.3210    0.0000 C   0  0  0  0  0  0  0  0  0  0  0  0
  -10.3923    2.5710    0.0000 C   0  0  0  0  0  0  0  0  0  0  0  0
   -9.0933    3.3210    0.0000 C   0  0  0  0  0  0  0  0  0  0  0  0
   -7.7942    2.5710    0.0000 C   0  0  0  0  0  0  0  0  0  0  0  0
   -6.4952    3.3210    0.0000 C   0  0  0  0  0  0  0  0  0  0  0  0
   -5.1962    2.5710    0.0000 C   0  0  0  0  0  0  0  0  0  0  0  0
   -3.8971    3.3210    0.0000 O   0  0  0  0  0  0  0  0  0  0  0  0
   -2.5981    2.5710    0.0000 C   0  0  0  0  0  0  0  0  0  0  0  0
   -2.5981    1.0710    0.0000 O   0  0  0  0  0  0  0  0  0  0  0  0
   -1.2990    3.3210    0.0000 C   0  0  0  0  0  0  0  0  0  0  0  0
    0.0000    2.5710    0.0000 C   0  0  0  0  0  0  0  0  0  0  0  0
    1.2990    3.3210    0.0000 C   0  0  0  0  0  0  0  0  0  0  0  0
    1.2990    4.8210    0.0000 C   0  0  0  0  0  0  0  0  0  0  0  0
   -0.0000    5.5710    0.0000 N   0  0  0  0  0  0  0  0  0  0  0  0
   -0.0000    7.0710    0.0000 C   0  0  0  0  0  0  0  0  0  0  0  0
    1.2990    7.8210    0.0000 C   0  0  0  0  0  0  0  0  0  0  0  0
   -1.2990    4.8210    0.0000 C   0  0  0  0  0  0  0  0  0  0  0  0
    0.0000    1.0710    0.0000 C   0  0  0  0  0  0  0  0  0  0  0  0
    1.2990    0.3210    0.0000 C   0  0  0  0  0  0  0  0  0  0  0  0
    1.2990   -1.1790    0.0000 C   0  0  0  0  0  0  0  0  0  0  0  0
    0.0000   -1.9290    0.0000 C   0  0  0  0  0  0  0  0  0  0  0  0
   -1.2990   -1.1790    0.0000 C   0  0  0  0  0  0  0  0  0  0  0  0
   -1.2990    0.3210    0.0000 C   0  0  0  0  0  0  0  0  0  0  0  0
  1  2  1  0  0  0  0
  2  3  1  0  0  0  0
  3  4  1  0  0  0  0
  4  5  1  0  0  0  0
  5  6  1  0  0  0  0
  6  7  1  0  0  0  0
  7  8  1  0  0  0  0
  8  9  2  0  0  0  0
  8 10  1  0  0  0  0
 10 11  2  0  0  0  0
 11 12  1  0  0  0  0
 12 13  1  0  0  0  0
 13 14  1  0  0  0  0
 14 15  1  0  0  0  0
 15 16  1  0  0  0  0
 14 17  1  0  0  0  0
 10 17  1  0  0  0  0
 11 18  1  0  0  0  0
 18 19  2  0  0  0  0
 19 20  1  0  0  0  0
 20 21  2  0  0  0  0
 21 22  1  0  0  0  0
 22 23  2  0  0  0  0
 18 23  1  0  0  0  0
M  END
> <chemblId>
CHEMBL122354

> <bioactivity__type>
IC50

> <units>
nM

> <value>
227.0

$$$$
 stripped
BRStripMol11301514192D 0   0.00000     0.00000     0
This file has been stripped
 27 29  0  0  0  0              1 V2000 
   10.4175    5.9630    0.0000 C   0  0  0  0  0  0  0  0  0  0  0  0
    9.1154    5.2183    0.0000 C   0  0  0  0  0  0  0  0  0  0  0  0
    7.8195    5.9736    0.0000 N   0  0  0  0  0  0  0  0  0  0  0  0
    7.8256    7.4736    0.0000 C   0  0  0  0  0  0  0  0  0  0  0  0
    6.5296    8.2288    0.0000 C   0  0  0  0  0  0  0  0  0  0  0  0
    5.2275    7.4841    0.0000 C   0  0  0  0  0  0  0  0  0  0  0  0
    5.2214    5.9841    0.0000 C   0  0  0  0  0  0  0  0  0  0  0  0
    6.5174    5.2289    0.0000 C   0  0  0  0  0  0  0  0  0  0  0  0
    3.9193    5.2394    0.0000 C   0  0  0  0  0  0  0  0  0  0  0  0
    2.6234    5.9947    0.0000 O   0  0  0  0  0  0  0  0  0  0  0  0
    3.9132    3.7394    0.0000 O   0  0  0  0  0  0  0  0  0  0  0  0
    2.6112    2.9947    0.0000 C   0  0  0  0  0  0  0  0  0  0  0  0
    2.6051    1.4947    0.0000 C   0  0  0  0  0  0  0  0  0  0  0  0
    1.3030    0.7500    0.0000 C   0  0  0  0  0  0  0  0  0  0  0  0
    1.3030   -0.7500    0.0000 C   0  0  0  0  0  0  0  0  0  0  0  0
    0.0280   -1.5000    0.0000 C   0  0  0  0  0  0  0  0  0  0  0  0
   -1.3220   -0.7500    0.0000 C   0  0  0  0  0  0  0  0  0  0  0  0
   -2.6148   -1.5107    0.0000 O   0  0  0  0  0  0  0  0  0  0  0  0
   -2.6024   -3.0106    0.0000 C   0  0  0  0  0  0  0  0  0  0  0  0
   -1.3220    0.7500    0.0000 C   0  0  0  0  0  0  0  0  0  0  0  0
    0.0280    1.5000    0.0000 C   0  0  0  0  0  0  0  0  0  0  0  0
    3.9315    8.2394    0.0000 C   0  0  0  0  0  0  0  0  0  0  0  0
    3.9376    9.7394    0.0000 C   0  0  0  0  0  0  0  0  0  0  0  0
    2.6416   10.4946    0.0000 C   0  0  0  0  0  0  0  0  0  0  0  0
    1.3396    9.7499    0.0000 C   0  0  0  0  0  0  0  0  0  0  0  0
    1.3335    8.2499    0.0000 C   0  0  0  0  0  0  0  0  0  0  0  0
    2.6295    7.4947    0.0000 C   0  0  0  0  0  0  0  0  0  0  0  0
  1  2  1  0  0  0  0
  2  3  1  0  0  0  0
  3  4  1  0  0  0  0
  4  5  1  0  0  0  0
  5  6  1  0  0  0  0
  6  7  2  0  0  0  0
  7  8  1  0  0  0  0
  3  8  1  0  0  0  0
  7  9  1  0  0  0  0
  9 10  2  0  0  0  0
  9 11  1  0  0  0  0
 11 12  1  0  0  0  0
 12 13  1  0  0  0  0
 13 14  1  0  0  0  0
 14 15  2  0  0  0  0
 15 16  1  0  0  0  0
 16 17  2  0  0  0  0
 17 18  1  0  0  0  0
 18 19  1  0  0  0  0
 17 20  1  0  0  0  0
 20 21  2  0  0  0  0
 14 21  1  0  0  0  0
  6 22  1  0  0  0  0
 22 23  2  0  0  0  0
 23 24  1  0  0  0  0
 24 25  2  0  0  0  0
 25 26  1  0  0  0  0
 26 27  2  0  0  0  0
 22 27  1  0  0  0  0
M  END
> <chemblId>
CHEMBL123099

> <bioactivity__type>
IC50

> <units>
nM

> <value>
38484.0

$$$$

  CDK     11301514192D 0   0.00000     0.00000     0

 26 27  0  0  0  0              1 V2000 
   -5.1962   13.0710    0.0000 C   0  0  0  0  0  0  0  0  0  0  0  0
   -3.8971   12.3210    0.0000 C   0  0  0  0  0  0  0  0  0  0  0  0
   -3.8971   10.8210    0.0000 N   0  0  0  0  0  0  0  0  0  0  0  0
   -5.1962   10.0710    0.0000 C   0  0  0  0  0  0  0  0  0  0  0  0
   -6.4952   10.8210    0.0000 C   0  0  0  0  0  0  0  0  0  0  0  0
   -2.5981   10.0710    0.0000 C   0  0  0  0  0  0  0  0  0  0  0  0
   -2.5981    8.5710    0.0000 C   0  0  0  0  0  0  0  0  0  0  0  0
   -2.5981    7.0710    0.0000 C   0  0  0  0  0  0  0  0  0  0  0  0
   -2.5981    5.5710    0.0000 C   0  0  0  0  0  0  0  0  0  0  0  0
   -1.2990    4.8210    0.0000 O   0  0  0  0  0  0  0  0  0  0  0  0
   -1.2990    3.3210    0.0000 C   0  0  0  0  0  0  0  0  0  0  0  0
   -2.5981    2.5710    0.0000 O   0  0  0  0  0  0  0  0  0  0  0  0
    0.0000    2.5710    0.0000 C   0  0  0  0  0  0  0  0  0  0  0  0
    1.4772    2.3105    0.0000 O   0  0  0  0  0  0  0  0  0  0  0  0
    0.0000    1.0710    0.0000 C   0  0  0  0  0  0  0  0  0  0  0  0
    1.2990    0.3210    0.0000 C   0  0  0  0  0  0  0  0  0  0  0  0
    1.2990   -1.1790    0.0000 C   0  0  0  0  0  0  0  0  0  0  0  0
    0.0000   -1.9290    0.0000 C   0  0  0  0  0  0  0  0  0  0  0  0
   -1.2990   -1.1790    0.0000 C   0  0  0  0  0  0  0  0  0  0  0  0
   -1.2990    0.3210    0.0000 C   0  0  0  0  0  0  0  0  0  0  0  0
    0.5130    3.9805    0.0000 C   0  0  0  0  0  0  0  0  0  0  0  0
    1.9902    4.2410    0.0000 C   0  0  0  0  0  0  0  0  0  0  0  0
    2.5033    5.6506    0.0000 C   0  0  0  0  0  0  0  0  0  0  0  0
    1.5391    6.7996    0.0000 C   0  0  0  0  0  0  0  0  0  0  0  0
    0.0619    6.5391    0.0000 C   0  0  0  0  0  0  0  0  0  0  0  0
   -0.4512    5.1296    0.0000 C   0  0  0  0  0  0  0  0  0  0  0  0
  1  2  1  0  0  0  0
  2  3  1  0  0  0  0
  3  4  1  0  0  0  0
  4  5  1  0  0  0  0
  3  6  1  0  0  0  0
  6  7  1  0  0  0  0
  7  8  3  0  0  0  0
  8  9  1  0  0  0  0
  9 10  1  0  0  0  0
 10 11  1  0  0  0  0
 11 12  2  0  0  0  0
 11 13  1  0  0  0  0
 13 14  1  0  0  0  0
 13 15  1  0  0  0  0
 15 16  1  0  0  0  0
 16 17  1  0  0  0  0
 17 18  1  0  0  0  0
 18 19  1  0  0  0  0
 19 20  1  0  0  0  0
 15 20  1  0  0  0  0
 13 21  1  0  0  0  0
 21 22  2  0  0  0  0
 22 23  1  0  0  0  0
 23 24  2  0  0  0  0
 24 25  1  0  0  0  0
 25 26  2  0  0  0  0
 21 26  1  0  0  0  0
M  END
> <chemblId>
CHEMBL1231

> <bioactivity__type>
IC50

> <units>
nM

> <value>
27.0

$$$$
 stripped
BRStripMol11301514192D 0   0.00000     0.00000     0
This file has been stripped
 31 34  0  0  0  0              1 V2000 
    0.0000   11.5710    0.0000 C   0  0  0  0  0  0  0  0  0  0  0  0
    0.0000   10.0710    0.0000 C   0  0  0  0  0  0  0  0  0  0  0  0
   -1.2990    9.3210    0.0000 N   0  0  0  0  0  0  0  0  0  0  0  0
   -2.5981   10.0710    0.0000 C   0  0  0  0  0  0  0  0  0  0  0  0
   -3.8971    9.3210    0.0000 C   0  0  0  0  0  0  0  0  0  0  0  0
   -3.8971    7.8210    0.0000 C   0  0  0  0  0  0  0  0  0  0  0  0
   -2.5981    7.0710    0.0000 C   0  0  0  0  0  0  0  0  0  0  0  0
   -1.2990    7.8210    0.0000 C   0  0  0  0  0  0  0  0  0  0  0  0
   -2.5981    5.5710    0.0000 C   0  0  0  0  0  0  0  0  0  0  0  0
   -3.8971    4.8210    0.0000 O   0  0  0  0  0  0  0  0  0  0  0  0
   -1.2990    4.8210    0.0000 O   0  0  0  0  0  0  0  0  0  0  0  0
   -1.2990    3.3210    0.0000 C   0  0  0  0  0  0  0  0  0  0  0  0
    0.0000    2.5710    0.0000 C   0  0  0  0  0  0  0  0  0  0  0  0
    0.0000    1.0710    0.0000 C   0  0  0  0  0  0  0  0  0  0  0  0
    1.2990    0.3210    0.0000 C   0  0  0  0  0  0  0  0  0  0  0  0
    1.2990   -1.1790    0.0000 C   0  0  0  0  0  0  0  0  0  0  0  0
    0.0000   -1.9290    0.0000 C   0  0  0  0  0  0  0  0  0  0  0  0
   -1.2990   -1.1790    0.0000 C   0  0  0  0  0  0  0  0  0  0  0  0
   -1.2990    0.3210    0.0000 C   0  0  0  0  0  0  0  0  0  0  0  0
    1.2990    3.3210    0.0000 C   0  0  0  0  0  0  0  0  0  0  0  0
    2.5981    2.5710    0.0000 C   0  0  0  0  0  0  0  0  0  0  0  0
    3.8971    3.3210    0.0000 C   0  0  0  0  0  0  0  0  0  0  0  0
    3.8971    4.8210    0.0000 C   0  0  0  0  0  0  0  0  0  0  0  0
    2.5981    5.5710    0.0000 C   0  0  0  0  0  0  0  0  0  0  0  0
    1.2990    4.8210    0.0000 C   0  0  0  0  0  0  0  0  0  0  0  0
   -5.1962    7.0710    0.0000 C   0  0  0  0  0  0  0  0  0  0  0  0
   -6.4952    7.8210    0.0000 C   0  0  0  0  0  0  0  0  0  0  0  0
   -7.7942    7.0710    0.0000 C   0  0  0  0  0  0  0  0  0  0  0  0
   -7.7942    5.5710    0.0000 C   0  0  0  0  0  0  0  0  0  0  0  0
   -6.4952    4.8210    0.0000 C   0  0  0  0  0  0  0  0  0  0  0  0
   -5.1962    5.5710    0.0000 C   0  0  0  0  0  0  0  0  0  0  0  0
  1  2  1  0  0  0  0
  2  3  1  0  0  0  0
  3  4  1  0  0  0  0
  4  5  1  0  0  0  0
  5  6  2  0  0  0  0
  6  7  1  0  0  0  0
  7  8  1  0  0  0  0
  3  8  1  0  0  0  0
  7  9  1  0  0  0  0
  9 10  2  0  0  0  0
  9 11  1  0  0  0  0
 11 12  1  0  0  0  0
 12 13  1  0  0  0  0
 13 14  1  0  0  0  0
 14 15  2  0  0  0  0
 15 16  1  0  0  0  0
 16 17  2  0  0  0  0
 17 18  1  0  0  0  0
 18 19  2  0  0  0  0
 14 19  1  0  0  0  0
 13 20  1  0  0  0  0
 20 21  2  0  0  0  0
 21 22  1  0  0  0  0
 22 23  2  0  0  0  0
 23 24  1  0  0  0  0
 24 25  2  0  0  0  0
 20 25  1  0  0  0  0
  6 26  1  0  0  0  0
 26 27  2  0  0  0  0
 27 28  1  0  0  0  0
 28 29  2  0  0  0  0
 29 30  1  0  0  0  0
 30 31  2  0  0  0  0
 26 31  1  0  0  0  0
M  END
> <chemblId>
CHEMBL123198

> <bioactivity__type>
IC50

> <units>
nM

> <value>
475.0

$$$$
 stripped
BRStripMol11301514192D 0   0.00000     0.00000     0
This file has been stripped
 26 28  0  0  0  0              1 V2000 
    4.8192   12.1167    0.0000 C   0  0  0  0  0  0  0  0  0  0  0  0
    4.8666   10.6175    0.0000 C   0  0  0  0  0  0  0  0  0  0  0  0
    3.5918    9.8269    0.0000 N   0  0  0  0  0  0  0  0  0  0  0  0
    2.2698   10.5355    0.0000 C   0  0  0  0  0  0  0  0  0  0  0  0
    0.9951    9.7449    0.0000 C   0  0  0  0  0  0  0  0  0  0  0  0
    1.0424    8.2456    0.0000 C   0  0  0  0  0  0  0  0  0  0  0  0
    2.3644    7.5370    0.0000 C   0  0  0  0  0  0  0  0  0  0  0  0
    3.6392    8.3276    0.0000 C   0  0  0  0  0  0  0  0  0  0  0  0
    2.4118    6.0377    0.0000 C   0  0  0  0  0  0  0  0  0  0  0  0
    3.7338    5.3291    0.0000 O   0  0  0  0  0  0  0  0  0  0  0  0
    1.1371    5.2471    0.0000 O   0  0  0  0  0  0  0  0  0  0  0  0
    1.1844    3.7479    0.0000 C   0  0  0  0  0  0  0  0  0  0  0  0
   -0.0903    2.9573    0.0000 C   0  0  0  0  0  0  0  0  0  0  0  0
   -0.0430    1.4580    0.0000 C   0  0  0  0  0  0  0  0  0  0  0  0
   -1.2820    0.7150    0.0000 C   0  0  0  0  0  0  0  0  0  0  0  0
   -1.2900   -0.7690    0.0000 C   0  0  0  0  0  0  0  0  0  0  0  0
    0.0430   -1.4580    0.0000 C   0  0  0  0  0  0  0  0  0  0  0  0
    0.0903   -2.9573    0.0000 C   0  0  0  0  0  0  0  0  0  0  0  0
    1.2820   -0.7150    0.0000 C   0  0  0  0  0  0  0  0  0  0  0  0
    1.2900    0.7690    0.0000 C   0  0  0  0  0  0  0  0  0  0  0  0
   -0.2323    7.4550    0.0000 C   0  0  0  0  0  0  0  0  0  0  0  0
   -1.5544    8.1636    0.0000 C   0  0  0  0  0  0  0  0  0  0  0  0
   -2.8291    7.3730    0.0000 C   0  0  0  0  0  0  0  0  0  0  0  0
   -2.7818    5.8738    0.0000 C   0  0  0  0  0  0  0  0  0  0  0  0
   -1.4597    5.1651    0.0000 C   0  0  0  0  0  0  0  0  0  0  0  0
   -0.1850    5.9558    0.0000 C   0  0  0  0  0  0  0  0  0  0  0  0
  1  2  1  0  0  0  0
  2  3  1  0  0  0  0
  3  4  1  0  0  0  0
  4  5  1  0  0  0  0
  5  6  2  0  0  0  0
  6  7  1  0  0  0  0
  7  8  1  0  0  0  0
  3  8  1  0  0  0  0
  7  9  1  0  0  0  0
  9 10  2  0  0  0  0
  9 11  1  0  0  0  0
 11 12  1  0  0  0  0
 12 13  1  0  0  0  0
 13 14  1  0  0  0  0
 14 15  2  0  0  0  0
 15 16  1  0  0  0  0
 16 17  2  0  0  0  0
 17 18  1  0  0  0  0
 17 19  1  0  0  0  0
 19 20  2  0  0  0  0
 14 20  1  0  0  0  0
  6 21  1  0  0  0  0
 21 22  2  0  0  0  0
 22 23  1  0  0  0  0
 23 24  2  0  0  0  0
 24 25  1  0  0  0  0
 25 26  2  0  0  0  0
 21 26  1  0  0  0  0
M  END
> <chemblId>
CHEMBL124173

> <bioactivity__type>
IC50

> <units>
nM

> <value>
956.4

$$$$

  CDK     11301514192D 0   0.00000     0.00000     0

 12 12  0  0  0  0              1 V2000 
    2.6407   -0.8572    0.0000 C   0  0  0  0  0  0  0  0  0  0  0  0
    1.2140   -0.3940    0.0000 C   0  0  0  0  0  0  0  0  0  0  0  0
   -0.0000   -1.2760    0.0000 O   0  0  0  0  0  0  0  0  0  0  0  0
   -1.2130   -0.3940    0.0000 C   0  0  0  0  0  0  0  0  0  0  0  0
   -2.6396   -0.8574    0.0000 C   0  0  0  0  0  0  0  0  0  0  0  0
   -2.9516   -2.3246    0.0000 N   0  3  0  0  0  0  0  0  0  0  0  0
   -4.3782   -2.7880    0.0000 C   0  0  0  0  0  0  0  0  0  0  0  0
   -2.7430   -3.8100    0.0000 C   0  0  0  0  0  0  0  0  0  0  0  0
   -1.4525   -2.3771    0.0000 C   0  0  0  0  0  0  0  0  0  0  0  0
   -0.7500    1.0320    0.0000 C   0  0  0  0  0  0  0  0  0  0  0  0
    0.7500    1.0320    0.0000 C   0  0  0  0  0  0  0  0  0  0  0  0
    1.6314    2.2457    0.0000 O   0  0  0  0  0  0  0  0  0  0  0  0
  2  1  1  6  0  0  0
  2  3  1  0  0  0  0
  3  4  1  0  0  0  0
  4  5  1  6  0  0  0
  5  6  1  0  0  0  0
  6  7  1  0  0  0  0
  6  8  1  0  0  0  0
  6  9  1  0  0  0  0
  4 10  1  0  0  0  0
 10 11  1  0  0  0  0
  2 11  1  0  0  0  0
 11 12  1  1  0  0  0
M  END
> <chemblId>
CHEMBL12587

> <bioactivity__type>
IC50

> <units>
nM

> <value>
2174.5

$$$$

  CDK     11301514192D 0   0.00000     0.00000     0

 26 29  0  0  0  0              1 V2000 
    6.4952    2.2500    0.0000 Cl  0  0  0  0  0  0  0  0  0  0  0  0
    5.1962    1.5000    0.0000 C   0  0  0  0  0  0  0  0  0  0  0  0
    3.8971    2.2500    0.0000 C   0  0  0  0  0  0  0  0  0  0  0  0
    2.5981    1.5000    0.0000 C   0  0  0  0  0  0  0  0  0  0  0  0
    2.5981   -0.0000    0.0000 C   0  0  0  0  0  0  0  0  0  0  0  0
    1.2990   -0.7500    0.0000 C   0  0  0  0  0  0  0  0  0  0  0  0
    0.0000    0.0000    0.0000 N   0  0  0  0  0  0  0  0  0  0  0  0
    0.0000    1.5000    0.0000 C   0  0  0  0  0  0  0  0  0  0  0  0
   -1.2990    2.2500    0.0000 C   0  0  0  0  0  0  0  0  0  0  0  0
   -2.5981    1.5000    0.0000 C   0  0  0  0  0  0  0  0  0  0  0  0
   -2.5981   -0.0000    0.0000 C   0  0  0  0  0  0  0  0  0  0  0  0
   -1.2990   -0.7500    0.0000 C   0  0  0  0  0  0  0  0  0  0  0  0
   -3.8971    0.7500    0.0000 C   0  0  0  0  0  0  0  0  0  0  0  0
   -5.1962    1.5000    0.0000 N   0  0  0  0  0  0  0  0  0  0  0  0
   -5.1962    3.0000    0.0000 C   0  0  0  0  0  0  0  0  0  0  0  0
   -3.8971    3.7500    0.0000 C   0  0  0  0  0  0  0  0  0  0  0  0
   -2.5981    3.0000    0.0000 O   0  0  0  0  0  0  0  0  0  0  0  0
   -6.4952    0.7500    0.0000 C   0  0  0  0  0  0  0  0  0  0  0  0
   -6.4952   -0.7500    0.0000 O   0  0  0  0  0  0  0  0  0  0  0  0
   -7.7942    1.5000    0.0000 C   0  0  0  0  0  0  0  0  0  0  0  0
   -7.9510    2.9918    0.0000 O   0  0  0  0  0  0  0  0  0  0  0  0
   -9.4182    3.3037    0.0000 C   0  0  0  0  0  0  0  0  0  0  0  0
  -10.1682    2.0046    0.0000 C   0  0  0  0  0  0  0  0  0  0  0  0
   -9.1645    0.8899    0.0000 C   0  0  0  0  0  0  0  0  0  0  0  0
    3.8971   -0.7500    0.0000 C   0  0  0  0  0  0  0  0  0  0  0  0
    5.1962   -0.0000    0.0000 C   0  0  0  0  0  0  0  0  0  0  0  0
  1  2  1  0  0  0  0
  2  3  2  0  0  0  0
  3  4  1  0  0  0  0
  4  5  2  0  0  0  0
  5  6  1  0  0  0  0
  6  7  1  0  0  0  0
  7  8  1  0  0  0  0
  8  9  1  0  0  0  0
  9 10  1  0  0  0  0
 10 11  1  0  0  0  0
 11 12  1  0  0  0  0
  7 12  1  0  0  0  0
 10 13  1  0  0  0  0
 13 14  1  0  0  0  0
 14 15  1  0  0  0  0
 15 16  1  0  0  0  0
 16 17  1  0  0  0  0
 10 17  1  0  0  0  0
 14 18  1  0  0  0  0
 18 19  2  0  0  0  0
 18 20  1  0  0  0  0
 20 21  1  0  0  0  0
 21 22  1  0  0  0  0
 22 23  2  0  0  0  0
 23 24  1  0  0  0  0
 20 24  2  0  0  0  0
  5 25  1  0  0  0  0
 25 26  2  0  0  0  0
  2 26  1  0  0  0  0
M  END
> <chemblId>
CHEMBL1289081

> <bioactivity__type>
IC50

> <units>
nM

> <value>
25.12

$$$$

  CDK     11301514192D 0   0.00000     0.00000     0

 26 29  0  0  0  0              1 V2000 
    6.4952    2.2500    0.0000 Cl  0  0  0  0  0  0  0  0  0  0  0  0
    5.1962    1.5000    0.0000 C   0  0  0  0  0  0  0  0  0  0  0  0
    3.8971    2.2500    0.0000 C   0  0  0  0  0  0  0  0  0  0  0  0
    2.5981    1.5000    0.0000 C   0  0  0  0  0  0  0  0  0  0  0  0
    2.5981   -0.0000    0.0000 C   0  0  0  0  0  0  0  0  0  0  0  0
    1.2990   -0.7500    0.0000 C   0  0  0  0  0  0  0  0  0  0  0  0
    0.0000    0.0000    0.0000 N   0  0  0  0  0  0  0  0  0  0  0  0
    0.0000    1.5000    0.0000 C   0  0  0  0  0  0  0  0  0  0  0  0
   -1.2990    2.2500    0.0000 C   0  0  0  0  0  0  0  0  0  0  0  0
   -2.5981    1.5000    0.0000 C   0  0  0  0  0  0  0  0  0  0  0  0
   -2.5981   -0.0000    0.0000 C   0  0  0  0  0  0  0  0  0  0  0  0
   -1.2990   -0.7500    0.0000 C   0  0  0  0  0  0  0  0  0  0  0  0
   -3.8971    0.7500    0.0000 C   0  0  0  0  0  0  0  0  0  0  0  0
   -5.1962    1.5000    0.0000 N   0  0  0  0  0  0  0  0  0  0  0  0
   -5.1962    3.0000    0.0000 C   0  0  0  0  0  0  0  0  0  0  0  0
   -3.8971    3.7500    0.0000 C   0  0  0  0  0  0  0  0  0  0  0  0
   -2.5981    3.0000    0.0000 O   0  0  0  0  0  0  0  0  0  0  0  0
   -6.4952    0.7500    0.0000 C   0  0  0  0  0  0  0  0  0  0  0  0
   -6.4952   -0.7500    0.0000 O   0  0  0  0  0  0  0  0  0  0  0  0
   -7.7942    1.5000    0.0000 C   0  0  0  0  0  0  0  0  0  0  0  0
   -7.9510    2.9918    0.0000 C   0  0  0  0  0  0  0  0  0  0  0  0
   -9.4182    3.3037    0.0000 C   0  0  0  0  0  0  0  0  0  0  0  0
  -10.1682    2.0046    0.0000 C   0  0  0  0  0  0  0  0  0  0  0  0
   -9.1645    0.8899    0.0000 S   0  0  0  0  0  0  0  0  0  0  0  0
    3.8971   -0.7500    0.0000 C   0  0  0  0  0  0  0  0  0  0  0  0
    5.1962   -0.0000    0.0000 C   0  0  0  0  0  0  0  0  0  0  0  0
  1  2  1  0  0  0  0
  2  3  2  0  0  0  0
  3  4  1  0  0  0  0
  4  5  2  0  0  0  0
  5  6  1  0  0  0  0
  6  7  1  0  0  0  0
  7  8  1  0  0  0  0
  8  9  1  0  0  0  0
  9 10  1  0  0  0  0
 10 11  1  0  0  0  0
 11 12  1  0  0  0  0
  7 12  1  0  0  0  0
 10 13  1  0  0  0  0
 13 14  1  0  0  0  0
 14 15  1  0  0  0  0
 15 16  1  0  0  0  0
 16 17  1  0  0  0  0
 10 17  1  0  0  0  0
 14 18  1  0  0  0  0
 18 19  2  0  0  0  0
 18 20  1  0  0  0  0
 20 21  2  0  0  0  0
 21 22  1  0  0  0  0
 22 23  2  0  0  0  0
 23 24  1  0  0  0  0
 20 24  1  0  0  0  0
  5 25  1  0  0  0  0
 25 26  2  0  0  0  0
  2 26  1  0  0  0  0
M  END
> <chemblId>
CHEMBL1289082

> <bioactivity__type>
IC50

> <units>
nM

> <value>
19.95

$$$$

  CDK     11301514192D 0   0.00000     0.00000     0

 28 31  0  0  0  0              1 V2000 
    7.3456   -6.0613    0.0000 O   0  0  0  0  0  0  0  0  0  0  0  0
    6.4639   -4.8478    0.0000 C   0  0  0  0  0  0  0  0  0  0  0  0
    4.9721   -5.0046    0.0000 C   0  0  0  0  0  0  0  0  0  0  0  0
    3.9684   -3.8899    0.0000 O   0  0  0  0  0  0  0  0  0  0  0  0
    2.5981   -4.5000    0.0000 C   0  0  0  0  0  0  0  0  0  0  0  0
    2.7549   -5.9918    0.0000 C   0  0  0  0  0  0  0  0  0  0  0  0
    4.2221   -6.3037    0.0000 C   0  0  0  0  0  0  0  0  0  0  0  0
    1.2990   -3.7500    0.0000 C   0  0  0  0  0  0  0  0  0  0  0  0
   -0.0000   -4.5000    0.0000 O   0  0  0  0  0  0  0  0  0  0  0  0
    1.2990   -2.2500    0.0000 N   0  0  0  0  0  0  0  0  0  0  0  0
    2.5981   -1.5000    0.0000 C   0  0  0  0  0  0  0  0  0  0  0  0
    2.5981   -0.0000    0.0000 C   0  0  0  0  0  0  0  0  0  0  0  0
    1.2990    0.7500    0.0000 O   0  0  0  0  0  0  0  0  0  0  0  0
    0.0000    0.0000    0.0000 C   0  0  0  0  0  0  0  0  0  0  0  0
    0.0000    1.5000    0.0000 C   0  0  0  0  0  0  0  0  0  0  0  0
   -1.2990    2.2500    0.0000 C   0  0  0  0  0  0  0  0  0  0  0  0
   -2.5981    1.5000    0.0000 N   0  0  0  0  0  0  0  0  0  0  0  0
   -3.8971    2.2500    0.0000 C   0  0  0  0  0  0  0  0  0  0  0  0
   -3.8971    3.7500    0.0000 C   0  0  0  0  0  0  0  0  0  0  0  0
   -2.5981    4.5000    0.0000 C   0  0  0  0  0  0  0  0  0  0  0  0
   -2.5981    6.0000    0.0000 C   0  0  0  0  0  0  0  0  0  0  0  0
   -3.8971    6.7500    0.0000 C   0  0  0  0  0  0  0  0  0  0  0  0
   -3.8971    8.2500    0.0000 Cl  0  0  0  0  0  0  0  0  0  0  0  0
   -5.1962    6.0000    0.0000 C   0  0  0  0  0  0  0  0  0  0  0  0
   -5.1962    4.5000    0.0000 C   0  0  0  0  0  0  0  0  0  0  0  0
   -2.5981   -0.0000    0.0000 C   0  0  0  0  0  0  0  0  0  0  0  0
   -1.2990   -0.7500    0.0000 C   0  0  0  0  0  0  0  0  0  0  0  0
    0.0000   -1.5000    0.0000 C   0  0  0  0  0  0  0  0  0  0  0  0
  1  2  1  0  0  0  0
  2  3  1  0  0  0  0
  3  4  1  0  0  0  0
  4  5  1  0  0  0  0
  5  6  2  0  0  0  0
  6  7  1  0  0  0  0
  3  7  2  0  0  0  0
  5  8  1  0  0  0  0
  8  9  2  0  0  0  0
  8 10  1  0  0  0  0
 10 11  1  0  0  0  0
 11 12  1  0  0  0  0
 12 13  1  0  0  0  0
 13 14  1  0  0  0  0
 14 15  1  0  0  0  0
 15 16  1  0  0  0  0
 16 17  1  0  0  0  0
 17 18  1  0  0  0  0
 18 19  1  0  0  0  0
 19 20  2  0  0  0  0
 20 21  1  0  0  0  0
 21 22  2  0  0  0  0
 22 23  1  0  0  0  0
 22 24  1  0  0  0  0
 24 25  2  0  0  0  0
 19 25  1  0  0  0  0
 17 26  1  0  0  0  0
 26 27  1  0  0  0  0
 14 27  1  0  0  0  0
 14 28  1  0  0  0  0
 10 28  1  0  0  0  0
M  END
> <chemblId>
CHEMBL1289201

> <bioactivity__type>
IC50

> <units>
nM

> <value>
125.89

$$$$

  CDK     11301514192D 0   0.00000     0.00000     0

 26 29  0  0  0  0              1 V2000 
    6.4952    2.2500    0.0000 Cl  0  0  0  0  0  0  0  0  0  0  0  0
    5.1962    1.5000    0.0000 C   0  0  0  0  0  0  0  0  0  0  0  0
    3.8971    2.2500    0.0000 C   0  0  0  0  0  0  0  0  0  0  0  0
    2.5981    1.5000    0.0000 C   0  0  0  0  0  0  0  0  0  0  0  0
    2.5981   -0.0000    0.0000 C   0  0  0  0  0  0  0  0  0  0  0  0
    1.2990   -0.7500    0.0000 C   0  0  0  0  0  0  0  0  0  0  0  0
    0.0000    0.0000    0.0000 N   0  0  0  0  0  0  0  0  0  0  0  0
    0.0000    1.5000    0.0000 C   0  0  0  0  0  0  0  0  0  0  0  0
   -1.2990    2.2500    0.0000 C   0  0  0  0  0  0  0  0  0  0  0  0
   -2.5981    1.5000    0.0000 C   0  0  0  0  0  0  0  0  0  0  0  0
   -2.5981   -0.0000    0.0000 C   0  0  0  0  0  0  0  0  0  0  0  0
   -1.2990   -0.7500    0.0000 C   0  0  0  0  0  0  0  0  0  0  0  0
   -3.8971    0.7500    0.0000 C   0  0  0  0  0  0  0  0  0  0  0  0
   -5.1962    1.5000    0.0000 N   0  0  0  0  0  0  0  0  0  0  0  0
   -5.1962    3.0000    0.0000 C   0  0  0  0  0  0  0  0  0  0  0  0
   -3.8971    3.7500    0.0000 C   0  0  0  0  0  0  0  0  0  0  0  0
   -2.5981    3.0000    0.0000 O   0  0  0  0  0  0  0  0  0  0  0  0
   -6.4952    0.7500    0.0000 C   0  0  0  0  0  0  0  0  0  0  0  0
   -6.4952   -0.7500    0.0000 O   0  0  0  0  0  0  0  0  0  0  0  0
   -7.7942    1.5000    0.0000 C   0  0  0  0  0  0  0  0  0  0  0  0
   -7.9510    2.9918    0.0000 C   0  0  0  0  0  0  0  0  0  0  0  0
   -9.4182    3.3037    0.0000 O   0  0  0  0  0  0  0  0  0  0  0  0
  -10.1682    2.0046    0.0000 C   0  0  0  0  0  0  0  0  0  0  0  0
   -9.1645    0.8899    0.0000 C   0  0  0  0  0  0  0  0  0  0  0  0
    3.8971   -0.7500    0.0000 C   0  0  0  0  0  0  0  0  0  0  0  0
    5.1962   -0.0000    0.0000 C   0  0  0  0  0  0  0  0  0  0  0  0
  1  2  1  0  0  0  0
  2  3  2  0  0  0  0
  3  4  1  0  0  0  0
  4  5  2  0  0  0  0
  5  6  1  0  0  0  0
  6  7  1  0  0  0  0
  7  8  1  0  0  0  0
  8  9  1  0  0  0  0
  9 10  1  0  0  0  0
 10 11  1  0  0  0  0
 11 12  1  0  0  0  0
  7 12  1  0  0  0  0
 10 13  1  0  0  0  0
 13 14  1  0  0  0  0
 14 15  1  0  0  0  0
 15 16  1  0  0  0  0
 16 17  1  0  0  0  0
 10 17  1  0  0  0  0
 14 18  1  0  0  0  0
 18 19  2  0  0  0  0
 18 20  1  0  0  0  0
 20 21  2  0  0  0  0
 21 22  1  0  0  0  0
 22 23  1  0  0  0  0
 23 24  2  0  0  0  0
 20 24  1  0  0  0  0
  5 25  1  0  0  0  0
 25 26  2  0  0  0  0
  2 26  1  0  0  0  0
M  END
> <chemblId>
CHEMBL1289202

> <bioactivity__type>
IC50

> <units>
nM

> <value>
63.1

$$$$

  CDK     11301514192D 0   0.00000     0.00000     0

 26 29  0  0  0  0              1 V2000 
    6.4952    2.2500    0.0000 Cl  0  0  0  0  0  0  0  0  0  0  0  0
    5.1962    1.5000    0.0000 C   0  0  0  0  0  0  0  0  0  0  0  0
    3.8971    2.2500    0.0000 C   0  0  0  0  0  0  0  0  0  0  0  0
    2.5981    1.5000    0.0000 C   0  0  0  0  0  0  0  0  0  0  0  0
    2.5981   -0.0000    0.0000 C   0  0  0  0  0  0  0  0  0  0  0  0
    1.2990   -0.7500    0.0000 C   0  0  0  0  0  0  0  0  0  0  0  0
    0.0000    0.0000    0.0000 N   0  0  0  0  0  0  0  0  0  0  0  0
    0.0000    1.5000    0.0000 C   0  0  0  0  0  0  0  0  0  0  0  0
   -1.2990    2.2500    0.0000 C   0  0  0  0  0  0  0  0  0  0  0  0
   -2.5981    1.5000    0.0000 C   0  0  0  0  0  0  0  0  0  0  0  0
   -2.5981   -0.0000    0.0000 C   0  0  0  0  0  0  0  0  0  0  0  0
   -1.2990   -0.7500    0.0000 C   0  0  0  0  0  0  0  0  0  0  0  0
   -3.8971    0.7500    0.0000 C   0  0  0  0  0  0  0  0  0  0  0  0
   -5.1962    1.5000    0.0000 N   0  0  0  0  0  0  0  0  0  0  0  0
   -5.1962    3.0000    0.0000 C   0  0  0  0  0  0  0  0  0  0  0  0
   -3.8971    3.7500    0.0000 C   0  0  0  0  0  0  0  0  0  0  0  0
   -2.5981    3.0000    0.0000 O   0  0  0  0  0  0  0  0  0  0  0  0
   -6.4952    0.7500    0.0000 C   0  0  0  0  0  0  0  0  0  0  0  0
   -6.4952   -0.7500    0.0000 O   0  0  0  0  0  0  0  0  0  0  0  0
   -7.7942    1.5000    0.0000 C   0  0  0  0  0  0  0  0  0  0  0  0
   -7.9510    2.9918    0.0000 C   0  0  0  0  0  0  0  0  0  0  0  0
   -9.4182    3.3037    0.0000 N   0  0  0  0  0  0  0  0  0  0  0  0
  -10.1682    2.0046    0.0000 S   0  0  0  0  0  0  0  0  0  0  0  0
   -9.1645    0.8899    0.0000 N   0  0  0  0  0  0  0  0  0  0  0  0
    3.8971   -0.7500    0.0000 C   0  0  0  0  0  0  0  0  0  0  0  0
    5.1962   -0.0000    0.0000 C   0  0  0  0  0  0  0  0  0  0  0  0
  1  2  1  0  0  0  0
  2  3  2  0  0  0  0
  3  4  1  0  0  0  0
  4  5  2  0  0  0  0
  5  6  1  0  0  0  0
  6  7  1  0  0  0  0
  7  8  1  0  0  0  0
  8  9  1  0  0  0  0
  9 10  1  0  0  0  0
 10 11  1  0  0  0  0
 11 12  1  0  0  0  0
  7 12  1  0  0  0  0
 10 13  1  0  0  0  0
 13 14  1  0  0  0  0
 14 15  1  0  0  0  0
 15 16  1  0  0  0  0
 16 17  1  0  0  0  0
 10 17  1  0  0  0  0
 14 18  1  0  0  0  0
 18 19  2  0  0  0  0
 18 20  1  0  0  0  0
 20 21  1  0  0  0  0
 21 22  2  0  0  0  0
 22 23  1  0  0  0  0
 23 24  1  0  0  0  0
 20 24  2  0  0  0  0
  5 25  1  0  0  0  0
 25 26  2  0  0  0  0
  2 26  1  0  0  0  0
M  END
> <chemblId>
CHEMBL1289314

> <bioactivity__type>
IC50

> <units>
nM

> <value>
39.81

$$$$

  CDK     11301514192D 0   0.00000     0.00000     0

 27 30  0  0  0  0              1 V2000 
    6.9525    1.7584    0.0000 Cl  0  0  0  0  0  0  0  0  0  0  0  0
    5.5411    1.2504    0.0000 C   0  0  0  0  0  0  0  0  0  0  0  0
    3.6367    2.4486    0.0000 C   0  0  0  0  0  0  0  0  0  0  0  0
    2.5448    1.3991    0.0000 C   0  0  0  0  0  0  0  0  0  0  0  0
    2.5981   -0.0000    0.0000 C   0  0  0  0  0  0  0  0  0  0  0  0
    1.2990   -0.7500    0.0000 C   0  0  0  0  0  0  0  0  0  0  0  0
    0.0000    0.0000    0.0000 N   0  0  0  0  0  0  0  0  0  0  0  0
    0.0000    1.5000    0.0000 C   0  0  0  0  0  0  0  0  0  0  0  0
   -1.2990    2.2500    0.0000 C   0  0  0  0  0  0  0  0  0  0  0  0
   -2.5981    1.5000    0.0000 C   0  0  0  0  0  0  0  0  0  0  0  0
   -2.5981   -0.0000    0.0000 C   0  0  0  0  0  0  0  0  0  0  0  0
   -1.2990   -0.7500    0.0000 C   0  0  0  0  0  0  0  0  0  0  0  0
   -3.8971    0.7500    0.0000 C   0  0  0  0  0  0  0  0  0  0  0  0
   -5.1962    1.5000    0.0000 N   0  0  0  0  0  0  0  0  0  0  0  0
   -5.1962    3.0000    0.0000 C   0  0  0  0  0  0  0  0  0  0  0  0
   -3.8971    3.7500    0.0000 C   0  0  0  0  0  0  0  0  0  0  0  0
   -2.5981    3.0000    0.0000 O   0  0  0  0  0  0  0  0  0  0  0  0
   -6.4952    0.7500    0.0000 C   0  0  0  0  0  0  0  0  0  0  0  0
   -6.4952   -0.7500    0.0000 O   0  0  0  0  0  0  0  0  0  0  0  0
   -7.7942    1.5000    0.0000 C   0  0  0  0  0  0  0  0  0  0  0  0
   -7.7942    3.0000    0.0000 N   0  0  0  0  0  0  0  0  0  0  0  0
   -9.0933    3.7500    0.0000 C   0  0  0  0  0  0  0  0  0  0  0  0
  -10.3923    3.0000    0.0000 C   0  0  0  0  0  0  0  0  0  0  0  0
  -10.3923    1.5000    0.0000 C   0  0  0  0  0  0  0  0  0  0  0  0
   -9.0933    0.7500    0.0000 N   0  0  0  0  0  0  0  0  0  0  0  0
    3.7831   -0.7457    0.0000 C   0  0  0  0  0  0  0  0  0  0  0  0
    5.0675   -0.1882    0.0000 C   0  0  0  0  0  0  0  0  0  0  0  0
  1  2  1  0  0  0  0
  2  3  2  0  0  0  0
  3  4  1  0  0  0  0
  4  5  2  0  0  0  0
  5  6  1  0  0  0  0
  6  7  1  0  0  0  0
  7  8  1  0  0  0  0
  8  9  1  0  0  0  0
  9 10  1  0  0  0  0
 10 11  1  0  0  0  0
 11 12  1  0  0  0  0
  7 12  1  0  0  0  0
 10 13  1  0  0  0  0
 13 14  1  0  0  0  0
 14 15  1  0  0  0  0
 15 16  1  0  0  0  0
 16 17  1  0  0  0  0
 10 17  1  0  0  0  0
 14 18  1  0  0  0  0
 18 19  2  0  0  0  0
 18 20  1  0  0  0  0
 20 21  2  0  0  0  0
 21 22  1  0  0  0  0
 22 23  2  0  0  0  0
 23 24  1  0  0  0  0
 24 25  2  0  0  0  0
 20 25  1  0  0  0  0
  5 26  1  0  0  0  0
 26 27  2  0  0  0  0
  2 27  1  0  0  0  0
M  END
> <chemblId>
CHEMBL1289315

> <bioactivity__type>
IC50

> <units>
nM

> <value>
125.89

$$$$

  CDK     11301514192D 0   0.00000     0.00000     0

 26 29  0  0  0  0              1 V2000 
    6.9525    1.7584    0.0000 Cl  0  0  0  0  0  0  0  0  0  0  0  0
    5.5411    1.2504    0.0000 C   0  0  0  0  0  0  0  0  0  0  0  0
    3.6367    2.4486    0.0000 C   0  0  0  0  0  0  0  0  0  0  0  0
    2.5448    1.3991    0.0000 C   0  0  0  0  0  0  0  0  0  0  0  0
    2.5981   -0.0000    0.0000 C   0  0  0  0  0  0  0  0  0  0  0  0
    1.2990   -0.7500    0.0000 C   0  0  0  0  0  0  0  0  0  0  0  0
    0.0000    0.0000    0.0000 N   0  0  0  0  0  0  0  0  0  0  0  0
    0.0000    1.5000    0.0000 C   0  0  0  0  0  0  0  0  0  0  0  0
   -1.2990    2.2500    0.0000 C   0  0  0  0  0  0  0  0  0  0  0  0
   -2.5981    1.5000    0.0000 C   0  0  0  0  0  0  0  0  0  0  0  0
   -2.5981   -0.0000    0.0000 C   0  0  0  0  0  0  0  0  0  0  0  0
   -1.2990   -0.7500    0.0000 C   0  0  0  0  0  0  0  0  0  0  0  0
   -3.8971    0.7500    0.0000 C   0  0  0  0  0  0  0  0  0  0  0  0
   -5.1962    1.5000    0.0000 N   0  0  0  0  0  0  0  0  0  0  0  0
   -5.1962    3.0000    0.0000 C   0  0  0  0  0  0  0  0  0  0  0  0
   -3.8971    3.7500    0.0000 C   0  0  0  0  0  0  0  0  0  0  0  0
   -2.5981    3.0000    0.0000 O   0  0  0  0  0  0  0  0  0  0  0  0
   -6.4952    0.7500    0.0000 C   0  0  0  0  0  0  0  0  0  0  0  0
   -6.4952   -0.7500    0.0000 O   0  0  0  0  0  0  0  0  0  0  0  0
   -7.7942    1.5000    0.0000 C   0  0  0  0  0  0  0  0  0  0  0  0
   -7.9510    2.9918    0.0000 C   0  0  0  0  0  0  0  0  0  0  0  0
   -9.4182    3.3037    0.0000 C   0  0  0  0  0  0  0  0  0  0  0  0
  -10.1682    2.0046    0.0000 O   0  0  0  0  0  0  0  0  0  0  0  0
   -9.1645    0.8899    0.0000 N   0  0  0  0  0  0  0  0  0  0  0  0
    3.7831   -0.7457    0.0000 C   0  0  0  0  0  0  0  0  0  0  0  0
    5.0675   -0.1882    0.0000 C   0  0  0  0  0  0  0  0  0  0  0  0
  1  2  1  0  0  0  0
  2  3  2  0  0  0  0
  3  4  1  0  0  0  0
  4  5  2  0  0  0  0
  5  6  1  0  0  0  0
  6  7  1  0  0  0  0
  7  8  1  0  0  0  0
  8  9  1  0  0  0  0
  9 10  1  0  0  0  0
 10 11  1  0  0  0  0
 11 12  1  0  0  0  0
  7 12  1  0  0  0  0
 10 13  1  0  0  0  0
 13 14  1  0  0  0  0
 14 15  1  0  0  0  0
 15 16  1  0  0  0  0
 16 17  1  0  0  0  0
 10 17  1  0  0  0  0
 14 18  1  0  0  0  0
 18 19  2  0  0  0  0
 18 20  1  0  0  0  0
 20 21  1  0  0  0  0
 21 22  2  0  0  0  0
 22 23  1  0  0  0  0
 23 24  1  0  0  0  0
 20 24  2  0  0  0  0
  5 25  1  0  0  0  0
 25 26  2  0  0  0  0
  2 26  1  0  0  0  0
M  END
> <chemblId>
CHEMBL1289432

> <bioactivity__type>
IC50

> <units>
nM

> <value>
79.43

$$$$

  CDK     11301514192D 0   0.00000     0.00000     0

 26 29  0  0  0  0              1 V2000 
    6.4952    2.2500    0.0000 Cl  0  0  0  0  0  0  0  0  0  0  0  0
    5.1962    1.5000    0.0000 C   0  0  0  0  0  0  0  0  0  0  0  0
    3.8971    2.2500    0.0000 C   0  0  0  0  0  0  0  0  0  0  0  0
    2.5981    1.5000    0.0000 C   0  0  0  0  0  0  0  0  0  0  0  0
    2.5981   -0.0000    0.0000 C   0  0  0  0  0  0  0  0  0  0  0  0
    1.2990   -0.7500    0.0000 C   0  0  0  0  0  0  0  0  0  0  0  0
    0.0000    0.0000    0.0000 N   0  0  0  0  0  0  0  0  0  0  0  0
    0.0000    1.5000    0.0000 C   0  0  0  0  0  0  0  0  0  0  0  0
   -1.2990    2.2500    0.0000 C   0  0  0  0  0  0  0  0  0  0  0  0
   -2.5981    1.5000    0.0000 C   0  0  0  0  0  0  0  0  0  0  0  0
   -2.5981   -0.0000    0.0000 C   0  0  0  0  0  0  0  0  0  0  0  0
   -1.2990   -0.7500    0.0000 C   0  0  0  0  0  0  0  0  0  0  0  0
   -3.8971    0.7500    0.0000 C   0  0  0  0  0  0  0  0  0  0  0  0
   -5.1962    1.5000    0.0000 N   0  0  0  0  0  0  0  0  0  0  0  0
   -5.1962    3.0000    0.0000 C   0  0  0  0  0  0  0  0  0  0  0  0
   -3.8971    3.7500    0.0000 C   0  0  0  0  0  0  0  0  0  0  0  0
   -2.5981    3.0000    0.0000 O   0  0  0  0  0  0  0  0  0  0  0  0
   -6.4952    0.7500    0.0000 C   0  0  0  0  0  0  0  0  0  0  0  0
   -6.4952   -0.7500    0.0000 O   0  0  0  0  0  0  0  0  0  0  0  0
   -7.7942    1.5000    0.0000 C   0  0  0  0  0  0  0  0  0  0  0  0
   -7.9510    2.9918    0.0000 C   0  0  0  0  0  0  0  0  0  0  0  0
   -9.4182    3.3037    0.0000 S   0  0  0  0  0  0  0  0  0  0  0  0
  -10.1682    2.0046    0.0000 C   0  0  0  0  0  0  0  0  0  0  0  0
   -9.1645    0.8899    0.0000 N   0  0  0  0  0  0  0  0  0  0  0  0
    3.8971   -0.7500    0.0000 C   0  0  0  0  0  0  0  0  0  0  0  0
    5.1962   -0.0000    0.0000 C   0  0  0  0  0  0  0  0  0  0  0  0
  1  2  1  0  0  0  0
  2  3  2  0  0  0  0
  3  4  1  0  0  0  0
  4  5  2  0  0  0  0
  5  6  1  0  0  0  0
  6  7  1  0  0  0  0
  7  8  1  0  0  0  0
  8  9  1  0  0  0  0
  9 10  1  0  0  0  0
 10 11  1  0  0  0  0
 11 12  1  0  0  0  0
  7 12  1  0  0  0  0
 10 13  1  0  0  0  0
 13 14  1  0  0  0  0
 14 15  1  0  0  0  0
 15 16  1  0  0  0  0
 16 17  1  0  0  0  0
 10 17  1  0  0  0  0
 14 18  1  0  0  0  0
 18 19  2  0  0  0  0
 18 20  1  0  0  0  0
 20 21  2  0  0  0  0
 21 22  1  0  0  0  0
 22 23  1  0  0  0  0
 23 24  2  0  0  0  0
 20 24  1  0  0  0  0
  5 25  1  0  0  0  0
 25 26  2  0  0  0  0
  2 26  1  0  0  0  0
M  END
> <chemblId>
CHEMBL1289544

> <bioactivity__type>
IC50

> <units>
nM

> <value>
50.12

$$$$

  CDK     11301514192D 0   0.00000     0.00000     0

 27 30  0  0  0  0              1 V2000 
    6.4639   -4.8478    0.0000 C   0  0  0  0  0  0  0  0  0  0  0  0
    4.9721   -5.0046    0.0000 C   0  0  0  0  0  0  0  0  0  0  0  0
    3.9684   -3.8899    0.0000 N   0  0  0  0  0  0  0  0  0  0  0  0
    2.5981   -4.5000    0.0000 C   0  0  0  0  0  0  0  0  0  0  0  0
    2.7549   -5.9918    0.0000 C   0  0  0  0  0  0  0  0  0  0  0  0
    4.2221   -6.3037    0.0000 S   0  0  0  0  0  0  0  0  0  0  0  0
    1.2990   -3.7500    0.0000 C   0  0  0  0  0  0  0  0  0  0  0  0
   -0.0000   -4.5000    0.0000 O   0  0  0  0  0  0  0  0  0  0  0  0
    1.2990   -2.2500    0.0000 N   0  0  0  0  0  0  0  0  0  0  0  0
    2.5981   -1.5000    0.0000 C   0  0  0  0  0  0  0  0  0  0  0  0
    2.5981   -0.0000    0.0000 C   0  0  0  0  0  0  0  0  0  0  0  0
    1.2990    0.7500    0.0000 O   0  0  0  0  0  0  0  0  0  0  0  0
    0.0000    0.0000    0.0000 C   0  0  0  0  0  0  0  0  0  0  0  0
    0.0000    1.5000    0.0000 C   0  0  0  0  0  0  0  0  0  0  0  0
   -1.2990    2.2500    0.0000 C   0  0  0  0  0  0  0  0  0  0  0  0
   -2.5981    1.5000    0.0000 N   0  0  0  0  0  0  0  0  0  0  0  0
   -3.8971    2.2500    0.0000 C   0  0  0  0  0  0  0  0  0  0  0  0
   -3.8971    3.7500    0.0000 C   0  0  0  0  0  0  0  0  0  0  0  0
   -2.5981    4.5000    0.0000 C   0  0  0  0  0  0  0  0  0  0  0  0
   -2.5981    6.0000    0.0000 C   0  0  0  0  0  0  0  0  0  0  0  0
   -3.8971    6.7500    0.0000 C   0  0  0  0  0  0  0  0  0  0  0  0
   -3.8971    8.2500    0.0000 Cl  0  0  0  0  0  0  0  0  0  0  0  0
   -5.1962    6.0000    0.0000 C   0  0  0  0  0  0  0  0  0  0  0  0
   -5.1962    4.5000    0.0000 C   0  0  0  0  0  0  0  0  0  0  0  0
   -2.5981   -0.0000    0.0000 C   0  0  0  0  0  0  0  0  0  0  0  0
   -1.2990   -0.7500    0.0000 C   0  0  0  0  0  0  0  0  0  0  0  0
    0.0000   -1.5000    0.0000 C   0  0  0  0  0  0  0  0  0  0  0  0
  1  2  1  0  0  0  0
  2  3  2  0  0  0  0
  3  4  1  0  0  0  0
  4  5  2  0  0  0  0
  5  6  1  0  0  0  0
  2  6  1  0  0  0  0
  4  7  1  0  0  0  0
  7  8  2  0  0  0  0
  7  9  1  0  0  0  0
  9 10  1  0  0  0  0
 10 11  1  0  0  0  0
 11 12  1  0  0  0  0
 12 13  1  0  0  0  0
 13 14  1  0  0  0  0
 14 15  1  0  0  0  0
 15 16  1  0  0  0  0
 16 17  1  0  0  0  0
 17 18  1  0  0  0  0
 18 19  2  0  0  0  0
 19 20  1  0  0  0  0
 20 21  2  0  0  0  0
 21 22  1  0  0  0  0
 21 23  1  0  0  0  0
 23 24  2  0  0  0  0
 18 24  1  0  0  0  0
 16 25  1  0  0  0  0
 25 26  1  0  0  0  0
 13 26  1  0  0  0  0
 13 27  1  0  0  0  0
  9 27  1  0  0  0  0
M  END
> <chemblId>
CHEMBL1289545

> <bioactivity__type>
IC50

> <units>
nM

> <value>
3.16

$$$$

  CDK     11301514192D 0   0.00000     0.00000     0

 27 30  0  0  0  0              1 V2000 
    6.4639   -4.8478    0.0000 C   0  0  0  0  0  0  0  0  0  0  0  0
    4.9721   -5.0046    0.0000 C   0  0  0  0  0  0  0  0  0  0  0  0
    3.9684   -3.8899    0.0000 N   0  0  0  0  0  0  0  0  0  0  0  0
    2.5981   -4.5000    0.0000 C   0  0  0  0  0  0  0  0  0  0  0  0
    2.7549   -5.9918    0.0000 C   0  0  0  0  0  0  0  0  0  0  0  0
    4.2221   -6.3037    0.0000 S   0  0  0  0  0  0  0  0  0  0  0  0
    1.2990   -3.7500    0.0000 C   0  0  0  0  0  0  0  0  0  0  0  0
   -0.0000   -4.5000    0.0000 O   0  0  0  0  0  0  0  0  0  0  0  0
    1.2990   -2.2500    0.0000 N   0  0  0  0  0  0  0  0  0  0  0  0
    2.5981   -1.5000    0.0000 C   0  0  0  0  0  0  0  0  0  0  0  0
    2.5981   -0.0000    0.0000 C   0  0  0  0  0  0  0  0  0  0  0  0
    1.2990    0.7500    0.0000 O   0  0  0  0  0  0  0  0  0  0  0  0
    0.0000    0.0000    0.0000 C   0  0  0  0  0  0  0  0  0  0  0  0
    0.0000    1.5000    0.0000 C   0  0  0  0  0  0  0  0  0  0  0  0
   -1.2990    2.2500    0.0000 C   0  0  0  0  0  0  0  0  0  0  0  0
   -2.5981    1.5000    0.0000 N   0  0  0  0  0  0  0  0  0  0  0  0
   -3.8971    2.2500    0.0000 C   0  0  0  0  0  0  0  0  0  0  0  0
   -3.8971    3.7500    0.0000 C   0  0  0  0  0  0  0  0  0  0  0  0
   -2.5981    4.5000    0.0000 C   0  0  0  0  0  0  0  0  0  0  0  0
   -2.5981    6.0000    0.0000 C   0  0  0  0  0  0  0  0  0  0  0  0
   -3.8971    6.7500    0.0000 C   0  0  0  0  0  0  0  0  0  0  0  0
   -5.1962    6.0000    0.0000 C   0  0  0  0  0  0  0  0  0  0  0  0
   -6.4952    6.7500    0.0000 Cl  0  0  0  0  0  0  0  0  0  0  0  0
   -5.1962    4.5000    0.0000 C   0  0  0  0  0  0  0  0  0  0  0  0
   -2.5981   -0.0000    0.0000 C   0  0  0  0  0  0  0  0  0  0  0  0
   -1.2990   -0.7500    0.0000 C   0  0  0  0  0  0  0  0  0  0  0  0
    0.0000   -1.5000    0.0000 C   0  0  0  0  0  0  0  0  0  0  0  0
  1  2  1  0  0  0  0
  2  3  2  0  0  0  0
  3  4  1  0  0  0  0
  4  5  2  0  0  0  0
  5  6  1  0  0  0  0
  2  6  1  0  0  0  0
  4  7  1  0  0  0  0
  7  8  2  0  0  0  0
  7  9  1  0  0  0  0
  9 10  1  0  0  0  0
 10 11  1  0  0  0  0
 11 12  1  0  0  0  0
 12 13  1  0  0  0  0
 13 14  1  0  0  0  0
 14 15  1  0  0  0  0
 15 16  1  0  0  0  0
 16 17  1  0  0  0  0
 17 18  1  0  0  0  0
 18 19  2  0  0  0  0
 19 20  1  0  0  0  0
 20 21  2  0  0  0  0
 21 22  1  0  0  0  0
 22 23  1  0  0  0  0
 22 24  2  0  0  0  0
 18 24  1  0  0  0  0
 16 25  1  0  0  0  0
 25 26  1  0  0  0  0
 13 26  1  0  0  0  0
 13 27  1  0  0  0  0
  9 27  1  0  0  0  0
M  END
> <chemblId>
CHEMBL1289653

> <bioactivity__type>
IC50

> <units>
nM

> <value>
1.26

$$$$

  CDK     11301514192D 0   0.00000     0.00000     0

 27 30  0  0  0  0              1 V2000 
    6.4639   -4.8478    0.0000 C   0  0  0  0  0  0  0  0  0  0  0  0
    4.9721   -5.0046    0.0000 C   0  0  0  0  0  0  0  0  0  0  0  0
    3.9684   -3.8899    0.0000 N   0  0  0  0  0  0  0  0  0  0  0  0
    2.5981   -4.5000    0.0000 C   0  0  0  0  0  0  0  0  0  0  0  0
    2.7549   -5.9918    0.0000 C   0  0  0  0  0  0  0  0  0  0  0  0
    4.2221   -6.3037    0.0000 S   0  0  0  0  0  0  0  0  0  0  0  0
    1.2990   -3.7500    0.0000 C   0  0  0  0  0  0  0  0  0  0  0  0
   -0.0000   -4.5000    0.0000 O   0  0  0  0  0  0  0  0  0  0  0  0
    1.2990   -2.2500    0.0000 N   0  0  0  0  0  0  0  0  0  0  0  0
    2.5981   -1.5000    0.0000 C   0  0  0  0  0  0  0  0  0  0  0  0
    2.5981   -0.0000    0.0000 C   0  0  0  0  0  0  0  0  0  0  0  0
    1.2990    0.7500    0.0000 O   0  0  0  0  0  0  0  0  0  0  0  0
    0.0000    0.0000    0.0000 C   0  0  0  0  0  0  0  0  0  0  0  0
    0.0000    1.5000    0.0000 C   0  0  0  0  0  0  0  0  0  0  0  0
   -1.2990    2.2500    0.0000 C   0  0  0  0  0  0  0  0  0  0  0  0
   -2.5981    1.5000    0.0000 N   0  0  0  0  0  0  0  0  0  0  0  0
   -3.8971    2.2500    0.0000 C   0  0  0  0  0  0  0  0  0  0  0  0
   -3.8971    3.7500    0.0000 C   0  0  0  0  0  0  0  0  0  0  0  0
   -2.5981    4.5000    0.0000 C   0  0  0  0  0  0  0  0  0  0  0  0
   -2.5981    6.0000    0.0000 C   0  0  0  0  0  0  0  0  0  0  0  0
   -3.8971    6.7500    0.0000 C   0  0  0  0  0  0  0  0  0  0  0  0
   -5.1962    6.0000    0.0000 C   0  0  0  0  0  0  0  0  0  0  0  0
   -5.1962    4.5000    0.0000 C   0  0  0  0  0  0  0  0  0  0  0  0
   -6.4952    3.7500    0.0000 Cl  0  0  0  0  0  0  0  0  0  0  0  0
   -2.5981   -0.0000    0.0000 C   0  0  0  0  0  0  0  0  0  0  0  0
   -1.2990   -0.7500    0.0000 C   0  0  0  0  0  0  0  0  0  0  0  0
    0.0000   -1.5000    0.0000 C   0  0  0  0  0  0  0  0  0  0  0  0
  1  2  1  0  0  0  0
  2  3  2  0  0  0  0
  3  4  1  0  0  0  0
  4  5  2  0  0  0  0
  5  6  1  0  0  0  0
  2  6  1  0  0  0  0
  4  7  1  0  0  0  0
  7  8  2  0  0  0  0
  7  9  1  0  0  0  0
  9 10  1  0  0  0  0
 10 11  1  0  0  0  0
 11 12  1  0  0  0  0
 12 13  1  0  0  0  0
 13 14  1  0  0  0  0
 14 15  1  0  0  0  0
 15 16  1  0  0  0  0
 16 17  1  0  0  0  0
 17 18  1  0  0  0  0
 18 19  2  0  0  0  0
 19 20  1  0  0  0  0
 20 21  2  0  0  0  0
 21 22  1  0  0  0  0
 22 23  2  0  0  0  0
 18 23  1  0  0  0  0
 23 24  1  0  0  0  0
 16 25  1  0  0  0  0
 25 26  1  0  0  0  0
 13 26  1  0  0  0  0
 13 27  1  0  0  0  0
  9 27  1  0  0  0  0
M  END
> <chemblId>
CHEMBL1289654

> <bioactivity__type>
IC50

> <units>
nM

> <value>
3.16

$$$$

  CDK     11301514192D 0   0.00000     0.00000     0

 28 31  0  0  0  0              1 V2000 
    7.3456   -6.0613    0.0000 C   0  0  0  0  0  0  0  0  0  0  0  0
    6.4639   -4.8478    0.0000 C   0  0  0  0  0  0  0  0  0  0  0  0
    4.9721   -5.0046    0.0000 C   0  0  0  0  0  0  0  0  0  0  0  0
    3.9684   -3.8899    0.0000 N   0  0  0  0  0  0  0  0  0  0  0  0
    2.5981   -4.5000    0.0000 C   0  0  0  0  0  0  0  0  0  0  0  0
    2.7549   -5.9918    0.0000 C   0  0  0  0  0  0  0  0  0  0  0  0
    4.2221   -6.3037    0.0000 S   0  0  0  0  0  0  0  0  0  0  0  0
    1.2990   -3.7500    0.0000 C   0  0  0  0  0  0  0  0  0  0  0  0
   -0.0000   -4.5000    0.0000 O   0  0  0  0  0  0  0  0  0  0  0  0
    1.2990   -2.2500    0.0000 N   0  0  0  0  0  0  0  0  0  0  0  0
    2.5981   -1.5000    0.0000 C   0  0  0  0  0  0  0  0  0  0  0  0
    2.5981   -0.0000    0.0000 C   0  0  0  0  0  0  0  0  0  0  0  0
    1.2990    0.7500    0.0000 O   0  0  0  0  0  0  0  0  0  0  0  0
    0.0000    0.0000    0.0000 C   0  0  0  0  0  0  0  0  0  0  0  0
    0.0000    1.5000    0.0000 C   0  0  0  0  0  0  0  0  0  0  0  0
   -1.2990    2.2500    0.0000 C   0  0  0  0  0  0  0  0  0  0  0  0
   -2.5981    1.5000    0.0000 N   0  0  0  0  0  0  0  0  0  0  0  0
   -3.8971    2.2500    0.0000 C   0  0  0  0  0  0  0  0  0  0  0  0
   -3.8971    3.7500    0.0000 C   0  0  0  0  0  0  0  0  0  0  0  0
   -2.5981    4.5000    0.0000 C   0  0  0  0  0  0  0  0  0  0  0  0
   -2.5981    6.0000    0.0000 C   0  0  0  0  0  0  0  0  0  0  0  0
   -3.8971    6.7500    0.0000 C   0  0  0  0  0  0  0  0  0  0  0  0
   -3.8971    8.2500    0.0000 Cl  0  0  0  0  0  0  0  0  0  0  0  0
   -5.1962    6.0000    0.0000 C   0  0  0  0  0  0  0  0  0  0  0  0
   -5.1962    4.5000    0.0000 C   0  0  0  0  0  0  0  0  0  0  0  0
   -2.5981   -0.0000    0.0000 C   0  0  0  0  0  0  0  0  0  0  0  0
   -1.2990   -0.7500    0.0000 C   0  0  0  0  0  0  0  0  0  0  0  0
    0.0000   -1.5000    0.0000 C   0  0  0  0  0  0  0  0  0  0  0  0
  1  2  1  0  0  0  0
  2  3  1  0  0  0  0
  3  4  2  0  0  0  0
  4  5  1  0  0  0  0
  5  6  2  0  0  0  0
  6  7  1  0  0  0  0
  3  7  1  0  0  0  0
  5  8  1  0  0  0  0
  8  9  2  0  0  0  0
  8 10  1  0  0  0  0
 10 11  1  0  0  0  0
 11 12  1  0  0  0  0
 12 13  1  0  0  0  0
 13 14  1  0  0  0  0
 14 15  1  0  0  0  0
 15 16  1  0  0  0  0
 16 17  1  0  0  0  0
 17 18  1  0  0  0  0
 18 19  1  0  0  0  0
 19 20  2  0  0  0  0
 20 21  1  0  0  0  0
 21 22  2  0  0  0  0
 22 23  1  0  0  0  0
 22 24  1  0  0  0  0
 24 25  2  0  0  0  0
 19 25  1  0  0  0  0
 17 26  1  0  0  0  0
 26 27  1  0  0  0  0
 14 27  1  0  0  0  0
 14 28  1  0  0  0  0
 10 28  1  0  0  0  0
M  END
> <chemblId>
CHEMBL1289758

> <bioactivity__type>
IC50

> <units>
nM

> <value>
12.59

$$$$

  CDK     11301514192D 0   0.00000     0.00000     0

 29 32  0  0  0  0              1 V2000 
    7.3456   -6.0613    0.0000 C   0  0  0  0  0  0  0  0  0  0  0  0
    6.4639   -4.8478    0.0000 C   0  0  0  0  0  0  0  0  0  0  0  0
    7.0740   -3.4775    0.0000 C   0  0  0  0  0  0  0  0  0  0  0  0
    4.9721   -5.0046    0.0000 C   0  0  0  0  0  0  0  0  0  0  0  0
    3.9684   -3.8899    0.0000 N   0  0  0  0  0  0  0  0  0  0  0  0
    2.5981   -4.5000    0.0000 C   0  0  0  0  0  0  0  0  0  0  0  0
    2.7549   -5.9918    0.0000 C   0  0  0  0  0  0  0  0  0  0  0  0
    4.2221   -6.3037    0.0000 S   0  0  0  0  0  0  0  0  0  0  0  0
    1.2990   -3.7500    0.0000 C   0  0  0  0  0  0  0  0  0  0  0  0
   -0.0000   -4.5000    0.0000 O   0  0  0  0  0  0  0  0  0  0  0  0
    1.2990   -2.2500    0.0000 N   0  0  0  0  0  0  0  0  0  0  0  0
    2.5981   -1.5000    0.0000 C   0  0  0  0  0  0  0  0  0  0  0  0
    2.5981   -0.0000    0.0000 C   0  0  0  0  0  0  0  0  0  0  0  0
    1.2990    0.7500    0.0000 O   0  0  0  0  0  0  0  0  0  0  0  0
    0.0000    0.0000    0.0000 C   0  0  0  0  0  0  0  0  0  0  0  0
    0.0000    1.5000    0.0000 C   0  0  0  0  0  0  0  0  0  0  0  0
   -1.2990    2.2500    0.0000 C   0  0  0  0  0  0  0  0  0  0  0  0
   -2.5981    1.5000    0.0000 N   0  0  0  0  0  0  0  0  0  0  0  0
   -3.8971    2.2500    0.0000 C   0  0  0  0  0  0  0  0  0  0  0  0
   -3.8971    3.7500    0.0000 C   0  0  0  0  0  0  0  0  0  0  0  0
   -2.5981    4.5000    0.0000 C   0  0  0  0  0  0  0  0  0  0  0  0
   -2.5981    6.0000    0.0000 C   0  0  0  0  0  0  0  0  0  0  0  0
   -3.8971    6.7500    0.0000 C   0  0  0  0  0  0  0  0  0  0  0  0
   -3.8971    8.2500    0.0000 Cl  0  0  0  0  0  0  0  0  0  0  0  0
   -5.1962    6.0000    0.0000 C   0  0  0  0  0  0  0  0  0  0  0  0
   -5.1962    4.5000    0.0000 C   0  0  0  0  0  0  0  0  0  0  0  0
   -2.5981   -0.0000    0.0000 C   0  0  0  0  0  0  0  0  0  0  0  0
   -1.2990   -0.7500    0.0000 C   0  0  0  0  0  0  0  0  0  0  0  0
    0.0000   -1.5000    0.0000 C   0  0  0  0  0  0  0  0  0  0  0  0
  1  2  1  0  0  0  0
  2  3  1  0  0  0  0
  2  4  1  0  0  0  0
  4  5  2  0  0  0  0
  5  6  1  0  0  0  0
  6  7  2  0  0  0  0
  7  8  1  0  0  0  0
  4  8  1  0  0  0  0
  6  9  1  0  0  0  0
  9 10  2  0  0  0  0
  9 11  1  0  0  0  0
 11 12  1  0  0  0  0
 12 13  1  0  0  0  0
 13 14  1  0  0  0  0
 14 15  1  0  0  0  0
 15 16  1  0  0  0  0
 16 17  1  0  0  0  0
 17 18  1  0  0  0  0
 18 19  1  0  0  0  0
 19 20  1  0  0  0  0
 20 21  2  0  0  0  0
 21 22  1  0  0  0  0
 22 23  2  0  0  0  0
 23 24  1  0  0  0  0
 23 25  1  0  0  0  0
 25 26  2  0  0  0  0
 20 26  1  0  0  0  0
 18 27  1  0  0  0  0
 27 28  1  0  0  0  0
 15 28  1  0  0  0  0
 15 29  1  0  0  0  0
 11 29  1  0  0  0  0
M  END
> <chemblId>
CHEMBL1289865

> <bioactivity__type>
IC50

> <units>
nM

> <value>
31.62

$$$$

  CDK     11301514192D 0   0.00000     0.00000     0

 28 31  0  0  0  0              1 V2000 
    7.3456   -6.0613    0.0000 C   0  0  0  0  0  0  0  0  0  0  0  0
    6.4639   -4.8478    0.0000 C   0  0  0  0  0  0  0  0  0  0  0  0
    7.0740   -3.4775    0.0000 C   0  0  0  0  0  0  0  0  0  0  0  0
    4.9721   -5.0046    0.0000 C   0  0  0  0  0  0  0  0  0  0  0  0
    3.9684   -3.8899    0.0000 N   0  0  0  0  0  0  0  0  0  0  0  0
    2.5981   -4.5000    0.0000 C   0  0  0  0  0  0  0  0  0  0  0  0
    2.7549   -5.9918    0.0000 C   0  0  0  0  0  0  0  0  0  0  0  0
    4.2221   -6.3037    0.0000 S   0  0  0  0  0  0  0  0  0  0  0  0
    1.2990   -3.7500    0.0000 C   0  0  0  0  0  0  0  0  0  0  0  0
   -0.0000   -4.5000    0.0000 O   0  0  0  0  0  0  0  0  0  0  0  0
    1.2990   -2.2500    0.0000 N   0  0  0  0  0  0  0  0  0  0  0  0
    2.5981   -1.5000    0.0000 C   0  0  0  0  0  0  0  0  0  0  0  0
    2.5981   -0.0000    0.0000 C   0  0  0  0  0  0  0  0  0  0  0  0
    1.2990    0.7500    0.0000 O   0  0  0  0  0  0  0  0  0  0  0  0
    0.0000    0.0000    0.0000 C   0  0  0  0  0  0  0  0  0  0  0  0
    0.0000    1.5000    0.0000 C   0  0  0  0  0  0  0  0  0  0  0  0
   -1.2990    2.2500    0.0000 C   0  0  0  0  0  0  0  0  0  0  0  0
   -2.5981    1.5000    0.0000 N   0  0  0  0  0  0  0  0  0  0  0  0
   -3.8971    2.2500    0.0000 C   0  0  0  0  0  0  0  0  0  0  0  0
   -3.8971    3.7500    0.0000 C   0  0  0  0  0  0  0  0  0  0  0  0
   -2.5981    4.5000    0.0000 C   0  0  0  0  0  0  0  0  0  0  0  0
   -2.5981    6.0000    0.0000 C   0  0  0  0  0  0  0  0  0  0  0  0
   -3.8971    6.7500    0.0000 C   0  0  0  0  0  0  0  0  0  0  0  0
   -5.1962    6.0000    0.0000 C   0  0  0  0  0  0  0  0  0  0  0  0
   -5.1962    4.5000    0.0000 C   0  0  0  0  0  0  0  0  0  0  0  0
   -2.5981   -0.0000    0.0000 C   0  0  0  0  0  0  0  0  0  0  0  0
   -1.2990   -0.7500    0.0000 C   0  0  0  0  0  0  0  0  0  0  0  0
    0.0000   -1.5000    0.0000 C   0  0  0  0  0  0  0  0  0  0  0  0
  1  2  1  0  0  0  0
  2  3  1  0  0  0  0
  2  4  1  0  0  0  0
  4  5  2  0  0  0  0
  5  6  1  0  0  0  0
  6  7  2  0  0  0  0
  7  8  1  0  0  0  0
  4  8  1  0  0  0  0
  6  9  1  0  0  0  0
  9 10  2  0  0  0  0
  9 11  1  0  0  0  0
 11 12  1  0  0  0  0
 12 13  1  0  0  0  0
 13 14  1  0  0  0  0
 14 15  1  0  0  0  0
 15 16  1  0  0  0  0
 16 17  1  0  0  0  0
 17 18  1  0  0  0  0
 18 19  1  0  0  0  0
 19 20  1  0  0  0  0
 20 21  2  0  0  0  0
 21 22  1  0  0  0  0
 22 23  2  0  0  0  0
 23 24  1  0  0  0  0
 24 25  2  0  0  0  0
 20 25  1  0  0  0  0
 18 26  1  0  0  0  0
 26 27  1  0  0  0  0
 15 27  1  0  0  0  0
 15 28  1  0  0  0  0
 11 28  1  0  0  0  0
M  END
> <chemblId>
CHEMBL1289866

> <bioactivity__type>
IC50

> <units>
nM

> <value>
15.85

$$$$

  CDK     11301514192D 0   0.00000     0.00000     0

 29 32  0  0  0  0              1 V2000 
    7.3456   -6.0613    0.0000 C   0  0  0  0  0  0  0  0  0  0  0  0
    6.4639   -4.8478    0.0000 C   0  0  0  0  0  0  0  0  0  0  0  0
    7.0740   -3.4775    0.0000 C   0  0  0  0  0  0  0  0  0  0  0  0
    4.9721   -5.0046    0.0000 C   0  0  0  0  0  0  0  0  0  0  0  0
    3.9684   -3.8899    0.0000 N   0  0  0  0  0  0  0  0  0  0  0  0
    2.5981   -4.5000    0.0000 C   0  0  0  0  0  0  0  0  0  0  0  0
    2.7549   -5.9918    0.0000 C   0  0  0  0  0  0  0  0  0  0  0  0
    4.2221   -6.3037    0.0000 S   0  0  0  0  0  0  0  0  0  0  0  0
    1.2990   -3.7500    0.0000 C   0  0  0  0  0  0  0  0  0  0  0  0
   -0.0000   -4.5000    0.0000 O   0  0  0  0  0  0  0  0  0  0  0  0
    1.2990   -2.2500    0.0000 N   0  0  0  0  0  0  0  0  0  0  0  0
    2.5981   -1.5000    0.0000 C   0  0  0  0  0  0  0  0  0  0  0  0
    2.5981   -0.0000    0.0000 C   0  0  0  0  0  0  0  0  0  0  0  0
    1.2990    0.7500    0.0000 O   0  0  0  0  0  0  0  0  0  0  0  0
    0.0000    0.0000    0.0000 C   0  0  0  0  0  0  0  0  0  0  0  0
    0.0000    1.5000    0.0000 C   0  0  0  0  0  0  0  0  0  0  0  0
   -1.2990    2.2500    0.0000 C   0  0  0  0  0  0  0  0  0  0  0  0
   -2.5981    1.5000    0.0000 N   0  0  0  0  0  0  0  0  0  0  0  0
   -3.8971    2.2500    0.0000 C   0  0  0  0  0  0  0  0  0  0  0  0
   -3.8971    3.7500    0.0000 C   0  0  0  0  0  0  0  0  0  0  0  0
   -2.5981    4.5000    0.0000 C   0  0  0  0  0  0  0  0  0  0  0  0
   -2.5981    6.0000    0.0000 C   0  0  0  0  0  0  0  0  0  0  0  0
   -3.8971    6.7500    0.0000 C   0  0  0  0  0  0  0  0  0  0  0  0
   -5.1962    6.0000    0.0000 C   0  0  0  0  0  0  0  0  0  0  0  0
   -5.1962    4.5000    0.0000 C   0  0  0  0  0  0  0  0  0  0  0  0
   -6.4952    3.7500    0.0000 Cl  0  0  0  0  0  0  0  0  0  0  0  0
   -2.5981   -0.0000    0.0000 C   0  0  0  0  0  0  0  0  0  0  0  0
   -1.2990   -0.7500    0.0000 C   0  0  0  0  0  0  0  0  0  0  0  0
    0.0000   -1.5000    0.0000 C   0  0  0  0  0  0  0  0  0  0  0  0
  1  2  1  0  0  0  0
  2  3  1  0  0  0  0
  2  4  1  0  0  0  0
  4  5  2  0  0  0  0
  5  6  1  0  0  0  0
  6  7  2  0  0  0  0
  7  8  1  0  0  0  0
  4  8  1  0  0  0  0
  6  9  1  0  0  0  0
  9 10  2  0  0  0  0
  9 11  1  0  0  0  0
 11 12  1  0  0  0  0
 12 13  1  0  0  0  0
 13 14  1  0  0  0  0
 14 15  1  0  0  0  0
 15 16  1  0  0  0  0
 16 17  1  0  0  0  0
 17 18  1  0  0  0  0
 18 19  1  0  0  0  0
 19 20  1  0  0  0  0
 20 21  2  0  0  0  0
 21 22  1  0  0  0  0
 22 23  2  0  0  0  0
 23 24  1  0  0  0  0
 24 25  2  0  0  0  0
 20 25  1  0  0  0  0
 25 26  1  0  0  0  0
 18 27  1  0  0  0  0
 27 28  1  0  0  0  0
 15 28  1  0  0  0  0
 15 29  1  0  0  0  0
 11 29  1  0  0  0  0
M  END
> <chemblId>
CHEMBL1289982

> <bioactivity__type>
IC50

> <units>
nM

> <value>
25.12

$$$$

  CDK     11301514192D 0   0.00000     0.00000     0

 29 32  0  0  0  0              1 V2000 
    7.3456   -6.0613    0.0000 C   0  0  0  0  0  0  0  0  0  0  0  0
    6.4639   -4.8478    0.0000 C   0  0  0  0  0  0  0  0  0  0  0  0
    7.0740   -3.4775    0.0000 C   0  0  0  0  0  0  0  0  0  0  0  0
    4.9721   -5.0046    0.0000 C   0  0  0  0  0  0  0  0  0  0  0  0
    3.9684   -3.8899    0.0000 N   0  0  0  0  0  0  0  0  0  0  0  0
    2.5981   -4.5000    0.0000 C   0  0  0  0  0  0  0  0  0  0  0  0
    2.7549   -5.9918    0.0000 C   0  0  0  0  0  0  0  0  0  0  0  0
    4.2221   -6.3037    0.0000 S   0  0  0  0  0  0  0  0  0  0  0  0
    1.2990   -3.7500    0.0000 C   0  0  0  0  0  0  0  0  0  0  0  0
   -0.0000   -4.5000    0.0000 O   0  0  0  0  0  0  0  0  0  0  0  0
    1.2990   -2.2500    0.0000 N   0  0  0  0  0  0  0  0  0  0  0  0
    2.5981   -1.5000    0.0000 C   0  0  0  0  0  0  0  0  0  0  0  0
    2.5981   -0.0000    0.0000 C   0  0  0  0  0  0  0  0  0  0  0  0
    1.2990    0.7500    0.0000 O   0  0  0  0  0  0  0  0  0  0  0  0
    0.0000    0.0000    0.0000 C   0  0  0  0  0  0  0  0  0  0  0  0
    0.0000    1.5000    0.0000 C   0  0  0  0  0  0  0  0  0  0  0  0
   -1.2990    2.2500    0.0000 C   0  0  0  0  0  0  0  0  0  0  0  0
   -2.5981    1.5000    0.0000 N   0  0  0  0  0  0  0  0  0  0  0  0
   -3.8971    2.2500    0.0000 C   0  0  0  0  0  0  0  0  0  0  0  0
   -3.8971    3.7500    0.0000 C   0  0  0  0  0  0  0  0  0  0  0  0
   -2.5981    4.5000    0.0000 C   0  0  0  0  0  0  0  0  0  0  0  0
   -2.5981    6.0000    0.0000 C   0  0  0  0  0  0  0  0  0  0  0  0
   -3.8971    6.7500    0.0000 C   0  0  0  0  0  0  0  0  0  0  0  0
   -5.1962    6.0000    0.0000 C   0  0  0  0  0  0  0  0  0  0  0  0
   -6.4952    6.7500    0.0000 Cl  0  0  0  0  0  0  0  0  0  0  0  0
   -5.1962    4.5000    0.0000 C   0  0  0  0  0  0  0  0  0  0  0  0
   -2.5981   -0.0000    0.0000 C   0  0  0  0  0  0  0  0  0  0  0  0
   -1.2990   -0.7500    0.0000 C   0  0  0  0  0  0  0  0  0  0  0  0
    0.0000   -1.5000    0.0000 C   0  0  0  0  0  0  0  0  0  0  0  0
  1  2  1  0  0  0  0
  2  3  1  0  0  0  0
  2  4  1  0  0  0  0
  4  5  2  0  0  0  0
  5  6  1  0  0  0  0
  6  7  2  0  0  0  0
  7  8  1  0  0  0  0
  4  8  1  0  0  0  0
  6  9  1  0  0  0  0
  9 10  2  0  0  0  0
  9 11  1  0  0  0  0
 11 12  1  0  0  0  0
 12 13  1  0  0  0  0
 13 14  1  0  0  0  0
 14 15  1  0  0  0  0
 15 16  1  0  0  0  0
 16 17  1  0  0  0  0
 17 18  1  0  0  0  0
 18 19  1  0  0  0  0
 19 20  1  0  0  0  0
 20 21  2  0  0  0  0
 21 22  1  0  0  0  0
 22 23  2  0  0  0  0
 23 24  1  0  0  0  0
 24 25  1  0  0  0  0
 24 26  2  0  0  0  0
 20 26  1  0  0  0  0
 18 27  1  0  0  0  0
 27 28  1  0  0  0  0
 15 28  1  0  0  0  0
 15 29  1  0  0  0  0
 11 29  1  0  0  0  0
M  END
> <chemblId>
CHEMBL1289983

> <bioactivity__type>
IC50

> <units>
nM

> <value>
10.0

$$$$

  CDK     11301514192D 0   0.00000     0.00000     0

 29 32  0  0  0  0              1 V2000 
    7.3456   -6.0613    0.0000 C   0  0  0  0  0  0  0  0  0  0  0  0
    6.4639   -4.8478    0.0000 C   0  0  0  0  0  0  0  0  0  0  0  0
    7.0740   -3.4775    0.0000 C   0  0  0  0  0  0  0  0  0  0  0  0
    4.9721   -5.0046    0.0000 C   0  0  0  0  0  0  0  0  0  0  0  0
    3.9684   -3.8899    0.0000 N   0  0  0  0  0  0  0  0  0  0  0  0
    2.5981   -4.5000    0.0000 C   0  0  0  0  0  0  0  0  0  0  0  0
    2.7549   -5.9918    0.0000 C   0  0  0  0  0  0  0  0  0  0  0  0
    4.2221   -6.3037    0.0000 S   0  0  0  0  0  0  0  0  0  0  0  0
    1.2990   -3.7500    0.0000 C   0  0  0  0  0  0  0  0  0  0  0  0
   -0.0000   -4.5000    0.0000 O   0  0  0  0  0  0  0  0  0  0  0  0
    1.2990   -2.2500    0.0000 N   0  0  0  0  0  0  0  0  0  0  0  0
    2.5981   -1.5000    0.0000 C   0  0  0  0  0  0  0  0  0  0  0  0
    2.5981   -0.0000    0.0000 C   0  0  0  0  0  0  0  0  0  0  0  0
    1.2990    0.7500    0.0000 O   0  0  0  0  0  0  0  0  0  0  0  0
    0.0000    0.0000    0.0000 C   0  0  0  0  0  0  0  0  0  0  0  0
    0.0000    1.5000    0.0000 C   0  0  0  0  0  0  0  0  0  0  0  0
   -1.2990    2.2500    0.0000 C   0  0  0  0  0  0  0  0  0  0  0  0
   -2.5981    1.5000    0.0000 N   0  0  0  0  0  0  0  0  0  0  0  0
   -3.8971    2.2500    0.0000 C   0  0  0  0  0  0  0  0  0  0  0  0
   -3.8971    3.7500    0.0000 C   0  0  0  0  0  0  0  0  0  0  0  0
   -2.5981    4.5000    0.0000 C   0  0  0  0  0  0  0  0  0  0  0  0
   -2.5981    6.0000    0.0000 C   0  0  0  0  0  0  0  0  0  0  0  0
   -3.8971    6.7500    0.0000 C   0  0  0  0  0  0  0  0  0  0  0  0
   -5.1962    6.0000    0.0000 C   0  0  0  0  0  0  0  0  0  0  0  0
   -5.1962    4.5000    0.0000 C   0  0  0  0  0  0  0  0  0  0  0  0
   -6.4952    3.7500    0.0000 C   0  0  0  0  0  0  0  0  0  0  0  0
   -2.5981   -0.0000    0.0000 C   0  0  0  0  0  0  0  0  0  0  0  0
   -1.2990   -0.7500    0.0000 C   0  0  0  0  0  0  0  0  0  0  0  0
    0.0000   -1.5000    0.0000 C   0  0  0  0  0  0  0  0  0  0  0  0
  1  2  1  0  0  0  0
  2  3  1  0  0  0  0
  2  4  1  0  0  0  0
  4  5  2  0  0  0  0
  5  6  1  0  0  0  0
  6  7  2  0  0  0  0
  7  8  1  0  0  0  0
  4  8  1  0  0  0  0
  6  9  1  0  0  0  0
  9 10  2  0  0  0  0
  9 11  1  0  0  0  0
 11 12  1  0  0  0  0
 12 13  1  0  0  0  0
 13 14  1  0  0  0  0
 14 15  1  0  0  0  0
 15 16  1  0  0  0  0
 16 17  1  0  0  0  0
 17 18  1  0  0  0  0
 18 19  1  0  0  0  0
 19 20  1  0  0  0  0
 20 21  2  0  0  0  0
 21 22  1  0  0  0  0
 22 23  2  0  0  0  0
 23 24  1  0  0  0  0
 24 25  2  0  0  0  0
 20 25  1  0  0  0  0
 25 26  1  0  0  0  0
 18 27  1  0  0  0  0
 27 28  1  0  0  0  0
 15 28  1  0  0  0  0
 15 29  1  0  0  0  0
 11 29  1  0  0  0  0
M  END
> <chemblId>
CHEMBL1290077

> <bioactivity__type>
IC50

> <units>
nM

> <value>
794.33

$$$$

  CDK     11301514192D 0   0.00000     0.00000     0

 27 30  0  0  0  0              1 V2000 
    6.4952   -0.7500    0.0000 Cl  0  0  0  0  0  0  0  0  0  0  0  0
    5.1962   -0.0000    0.0000 C   0  0  0  0  0  0  0  0  0  0  0  0
    5.1962    1.5000    0.0000 C   0  0  0  0  0  0  0  0  0  0  0  0
    3.8971    2.2500    0.0000 C   0  0  0  0  0  0  0  0  0  0  0  0
    2.5981    1.5000    0.0000 C   0  0  0  0  0  0  0  0  0  0  0  0
    2.5981   -0.0000    0.0000 C   0  0  0  0  0  0  0  0  0  0  0  0
    1.2990   -0.7500    0.0000 C   0  0  0  0  0  0  0  0  0  0  0  0
    0.0000    0.0000    0.0000 N   0  0  0  0  0  0  0  0  0  0  0  0
    0.0000    1.5000    0.0000 C   0  0  0  0  0  0  0  0  0  0  0  0
   -1.2990    2.2500    0.0000 C   0  0  0  0  0  0  0  0  0  0  0  0
   -2.5981    1.5000    0.0000 C   0  0  0  0  0  0  0  0  0  0  0  0
   -2.5981   -0.0000    0.0000 C   0  0  0  0  0  0  0  0  0  0  0  0
   -1.2990   -0.7500    0.0000 C   0  0  0  0  0  0  0  0  0  0  0  0
   -3.8971    0.7500    0.0000 C   0  0  0  0  0  0  0  0  0  0  0  0
   -5.1962    1.5000    0.0000 C   0  0  0  0  0  0  0  0  0  0  0  0
   -5.1962    3.0000    0.0000 N   0  0  0  0  0  0  0  0  0  0  0  0
   -3.8971    3.7500    0.0000 C   0  0  0  0  0  0  0  0  0  0  0  0
   -2.5981    3.0000    0.0000 C   0  0  0  0  0  0  0  0  0  0  0  0
   -6.4952    3.7500    0.0000 C   0  0  0  0  0  0  0  0  0  0  0  0
   -6.4952    5.2500    0.0000 O   0  0  0  0  0  0  0  0  0  0  0  0
   -7.7942    3.0000    0.0000 C   0  0  0  0  0  0  0  0  0  0  0  0
   -9.0933    3.7500    0.0000 C   0  0  0  0  0  0  0  0  0  0  0  0
  -10.3923    3.0000    0.0000 C   0  0  0  0  0  0  0  0  0  0  0  0
  -10.3923    1.5000    0.0000 C   0  0  0  0  0  0  0  0  0  0  0  0
   -9.0933    0.7500    0.0000 C   0  0  0  0  0  0  0  0  0  0  0  0
   -7.7942    1.5000    0.0000 C   0  0  0  0  0  0  0  0  0  0  0  0
    3.8971   -0.7500    0.0000 C   0  0  0  0  0  0  0  0  0  0  0  0
  1  2  1  0  0  0  0
  2  3  2  0  0  0  0
  3  4  1  0  0  0  0
  4  5  2  0  0  0  0
  5  6  1  0  0  0  0
  6  7  1  0  0  0  0
  7  8  1  0  0  0  0
  8  9  1  0  0  0  0
  9 10  1  0  0  0  0
 10 11  1  0  0  0  0
 11 12  1  0  0  0  0
 12 13  1  0  0  0  0
  8 13  1  0  0  0  0
 11 14  1  0  0  0  0
 14 15  1  0  0  0  0
 15 16  1  0  0  0  0
 16 17  1  0  0  0  0
 17 18  1  0  0  0  0
 11 18  1  0  0  0  0
 16 19  1  0  0  0  0
 19 20  2  0  0  0  0
 19 21  1  0  0  0  0
 21 22  2  0  0  0  0
 22 23  1  0  0  0  0
 23 24  2  0  0  0  0
 24 25  1  0  0  0  0
 25 26  2  0  0  0  0
 21 26  1  0  0  0  0
  6 27  2  0  0  0  0
  2 27  1  0  0  0  0
M  END
> <chemblId>
CHEMBL1290183

> <bioactivity__type>
IC50

> <units>
nM

> <value>
3.98

$$$$

  CDK     11301514192D 0   0.00000     0.00000     0

 27 30  0  0  0  0              1 V2000 
    6.4952   -0.7500    0.0000 C   0  0  0  0  0  0  0  0  0  0  0  0
    5.1962   -0.0000    0.0000 C   0  0  0  0  0  0  0  0  0  0  0  0
    5.1962    1.5000    0.0000 C   0  0  0  0  0  0  0  0  0  0  0  0
    3.8971    2.2500    0.0000 C   0  0  0  0  0  0  0  0  0  0  0  0
    2.5981    1.5000    0.0000 C   0  0  0  0  0  0  0  0  0  0  0  0
    2.5981   -0.0000    0.0000 C   0  0  0  0  0  0  0  0  0  0  0  0
    1.2990   -0.7500    0.0000 C   0  0  0  0  0  0  0  0  0  0  0  0
    0.0000    0.0000    0.0000 N   0  0  0  0  0  0  0  0  0  0  0  0
    0.0000    1.5000    0.0000 C   0  0  0  0  0  0  0  0  0  0  0  0
   -1.2990    2.2500    0.0000 C   0  0  0  0  0  0  0  0  0  0  0  0
   -2.5981    1.5000    0.0000 C   0  0  0  0  0  0  0  0  0  0  0  0
   -2.5981   -0.0000    0.0000 C   0  0  0  0  0  0  0  0  0  0  0  0
   -1.2990   -0.7500    0.0000 C   0  0  0  0  0  0  0  0  0  0  0  0
   -3.8971    0.7500    0.0000 C   0  0  0  0  0  0  0  0  0  0  0  0
   -5.1962    1.5000    0.0000 C   0  0  0  0  0  0  0  0  0  0  0  0
   -5.1962    3.0000    0.0000 N   0  0  0  0  0  0  0  0  0  0  0  0
   -3.8971    3.7500    0.0000 C   0  0  0  0  0  0  0  0  0  0  0  0
   -2.5981    3.0000    0.0000 C   0  0  0  0  0  0  0  0  0  0  0  0
   -6.4952    3.7500    0.0000 C   0  0  0  0  0  0  0  0  0  0  0  0
   -6.4952    5.2500    0.0000 O   0  0  0  0  0  0  0  0  0  0  0  0
   -7.7942    3.0000    0.0000 C   0  0  0  0  0  0  0  0  0  0  0  0
   -9.0933    3.7500    0.0000 C   0  0  0  0  0  0  0  0  0  0  0  0
  -10.3923    3.0000    0.0000 C   0  0  0  0  0  0  0  0  0  0  0  0
  -10.3923    1.5000    0.0000 C   0  0  0  0  0  0  0  0  0  0  0  0
   -9.0933    0.7500    0.0000 C   0  0  0  0  0  0  0  0  0  0  0  0
   -7.7942    1.5000    0.0000 C   0  0  0  0  0  0  0  0  0  0  0  0
    3.8971   -0.7500    0.0000 C   0  0  0  0  0  0  0  0  0  0  0  0
  1  2  1  0  0  0  0
  2  3  2  0  0  0  0
  3  4  1  0  0  0  0
  4  5  2  0  0  0  0
  5  6  1  0  0  0  0
  6  7  1  0  0  0  0
  7  8  1  0  0  0  0
  8  9  1  0  0  0  0
  9 10  1  0  0  0  0
 10 11  1  0  0  0  0
 11 12  1  0  0  0  0
 12 13  1  0  0  0  0
  8 13  1  0  0  0  0
 11 14  1  0  0  0  0
 14 15  1  0  0  0  0
 15 16  1  0  0  0  0
 16 17  1  0  0  0  0
 17 18  1  0  0  0  0
 11 18  1  0  0  0  0
 16 19  1  0  0  0  0
 19 20  2  0  0  0  0
 19 21  1  0  0  0  0
 21 22  2  0  0  0  0
 22 23  1  0  0  0  0
 23 24  2  0  0  0  0
 24 25  1  0  0  0  0
 25 26  2  0  0  0  0
 21 26  1  0  0  0  0
  6 27  2  0  0  0  0
  2 27  1  0  0  0  0
M  END
> <chemblId>
CHEMBL1290184

> <bioactivity__type>
IC50

> <units>
nM

> <value>
2.51

$$$$

  CDK     11301514192D 0   0.00000     0.00000     0

 26 29  0  0  0  0              1 V2000 
    3.8971   -3.7500    0.0000 O   0  0  0  0  0  0  0  0  0  0  0  0
    3.8971   -2.2500    0.0000 C   0  0  0  0  0  0  0  0  0  0  0  0
    2.5981   -1.5000    0.0000 N   0  0  0  0  0  0  0  0  0  0  0  0
    2.5981   -0.0000    0.0000 C   0  0  0  0  0  0  0  0  0  0  0  0
    1.2990    0.7500    0.0000 C   0  0  0  0  0  0  0  0  0  0  0  0
    0.0000    0.0000    0.0000 C   0  0  0  0  0  0  0  0  0  0  0  0
    0.0000    1.5000    0.0000 C   0  0  0  0  0  0  0  0  0  0  0  0
   -1.2990    2.2500    0.0000 C   0  0  0  0  0  0  0  0  0  0  0  0
   -2.5981    1.5000    0.0000 N   0  0  0  0  0  0  0  0  0  0  0  0
   -3.8971    2.2500    0.0000 C   0  0  0  0  0  0  0  0  0  0  0  0
   -3.8971    3.7500    0.0000 C   0  0  0  0  0  0  0  0  0  0  0  0
   -2.5981    4.5000    0.0000 C   0  0  0  0  0  0  0  0  0  0  0  0
   -2.5981    6.0000    0.0000 C   0  0  0  0  0  0  0  0  0  0  0  0
   -3.8971    6.7500    0.0000 C   0  0  0  0  0  0  0  0  0  0  0  0
   -5.1962    6.0000    0.0000 C   0  0  0  0  0  0  0  0  0  0  0  0
   -5.1962    4.5000    0.0000 C   0  0  0  0  0  0  0  0  0  0  0  0
   -2.5981   -0.0000    0.0000 C   0  0  0  0  0  0  0  0  0  0  0  0
   -1.2990   -0.7500    0.0000 C   0  0  0  0  0  0  0  0  0  0  0  0
    0.0000   -1.5000    0.0000 C   0  0  0  0  0  0  0  0  0  0  0  0
    1.2990   -2.2500    0.0000 C   0  0  0  0  0  0  0  0  0  0  0  0
    5.1962   -1.5000    0.0000 C   0  0  0  0  0  0  0  0  0  0  0  0
    6.4952   -2.2500    0.0000 C   0  0  0  0  0  0  0  0  0  0  0  0
    7.7942   -1.5000    0.0000 C   0  0  0  0  0  0  0  0  0  0  0  0
    7.7942   -0.0000    0.0000 C   0  0  0  0  0  0  0  0  0  0  0  0
    6.4952    0.7500    0.0000 C   0  0  0  0  0  0  0  0  0  0  0  0
    5.1962   -0.0000    0.0000 C   0  0  0  0  0  0  0  0  0  0  0  0
  1  2  2  0  0  0  0
  2  3  1  0  0  0  0
  3  4  1  0  0  0  0
  4  5  1  0  0  0  0
  5  6  1  0  0  0  0
  6  7  1  0  0  0  0
  7  8  1  0  0  0  0
  8  9  1  0  0  0  0
  9 10  1  0  0  0  0
 10 11  1  0  0  0  0
 11 12  2  0  0  0  0
 12 13  1  0  0  0  0
 13 14  2  0  0  0  0
 14 15  1  0  0  0  0
 15 16  2  0  0  0  0
 11 16  1  0  0  0  0
  9 17  1  0  0  0  0
 17 18  1  0  0  0  0
  6 18  1  0  0  0  0
  6 19  1  0  0  0  0
 19 20  1  0  0  0  0
  3 20  1  0  0  0  0
  2 21  1  0  0  0  0
 21 22  2  0  0  0  0
 22 23  1  0  0  0  0
 23 24  2  0  0  0  0
 24 25  1  0  0  0  0
 25 26  2  0  0  0  0
 21 26  1  0  0  0  0
M  END
> <chemblId>
CHEMBL1290294

> <bioactivity__type>
IC50

> <units>
nM

> <value>
6.31

$$$$

  CDK     11301514192D 0   0.00000     0.00000     0

 26 29  0  0  0  0              1 V2000 
    3.8971   -3.7500    0.0000 O   0  0  0  0  0  0  0  0  0  0  0  0
    3.8971   -2.2500    0.0000 C   0  0  0  0  0  0  0  0  0  0  0  0
    2.5981   -1.5000    0.0000 N   0  0  0  0  0  0  0  0  0  0  0  0
    2.5981   -0.0000    0.0000 C   0  0  0  0  0  0  0  0  0  0  0  0
    1.2990    0.7500    0.0000 C   0  0  0  0  0  0  0  0  0  0  0  0
    0.0000    0.0000    0.0000 C   0  0  0  0  0  0  0  0  0  0  0  0
    0.0000    1.5000    0.0000 C   0  0  0  0  0  0  0  0  0  0  0  0
   -1.2990    2.2500    0.0000 C   0  0  0  0  0  0  0  0  0  0  0  0
   -2.5981    1.5000    0.0000 N   0  0  0  0  0  0  0  0  0  0  0  0
   -3.8971    2.2500    0.0000 C   0  0  0  0  0  0  0  0  0  0  0  0
   -3.8971    3.7500    0.0000 C   0  0  0  0  0  0  0  0  0  0  0  0
   -2.5981    4.5000    0.0000 C   0  0  0  0  0  0  0  0  0  0  0  0
   -2.5981    6.0000    0.0000 C   0  0  0  0  0  0  0  0  0  0  0  0
   -3.8971    6.7500    0.0000 C   0  0  0  0  0  0  0  0  0  0  0  0
   -5.1962    6.0000    0.0000 C   0  0  0  0  0  0  0  0  0  0  0  0
   -5.1962    4.5000    0.0000 C   0  0  0  0  0  0  0  0  0  0  0  0
   -2.5981   -0.0000    0.0000 C   0  0  0  0  0  0  0  0  0  0  0  0
   -1.2990   -0.7500    0.0000 C   0  0  0  0  0  0  0  0  0  0  0  0
    0.0000   -1.5000    0.0000 C   0  0  0  0  0  0  0  0  0  0  0  0
    1.2990   -2.2500    0.0000 C   0  0  0  0  0  0  0  0  0  0  0  0
    5.1962   -1.5000    0.0000 C   0  0  0  0  0  0  0  0  0  0  0  0
    6.4952   -2.2500    0.0000 C   0  0  0  0  0  0  0  0  0  0  0  0
    7.7942   -1.5000    0.0000 C   0  0  0  0  0  0  0  0  0  0  0  0
    7.7942   -0.0000    0.0000 C   0  0  0  0  0  0  0  0  0  0  0  0
    6.4952    0.7500    0.0000 N   0  0  0  0  0  0  0  0  0  0  0  0
    5.1962   -0.0000    0.0000 C   0  0  0  0  0  0  0  0  0  0  0  0
  1  2  2  0  0  0  0
  2  3  1  0  0  0  0
  3  4  1  0  0  0  0
  4  5  1  0  0  0  0
  5  6  1  0  0  0  0
  6  7  1  0  0  0  0
  7  8  1  0  0  0  0
  8  9  1  0  0  0  0
  9 10  1  0  0  0  0
 10 11  1  0  0  0  0
 11 12  2  0  0  0  0
 12 13  1  0  0  0  0
 13 14  2  0  0  0  0
 14 15  1  0  0  0  0
 15 16  2  0  0  0  0
 11 16  1  0  0  0  0
  9 17  1  0  0  0  0
 17 18  1  0  0  0  0
  6 18  1  0  0  0  0
  6 19  1  0  0  0  0
 19 20  1  0  0  0  0
  3 20  1  0  0  0  0
  2 21  1  0  0  0  0
 21 22  2  0  0  0  0
 22 23  1  0  0  0  0
 23 24  2  0  0  0  0
 24 25  1  0  0  0  0
 25 26  2  0  0  0  0
 21 26  1  0  0  0  0
M  END
> <chemblId>
CHEMBL1290295

> <bioactivity__type>
IC50

> <units>
nM

> <value>
79.43

$$$$

  CDK     11301514192D 0   0.00000     0.00000     0

 25 28  0  0  0  0              1 V2000 
    3.8971   -3.7500    0.0000 O   0  0  0  0  0  0  0  0  0  0  0  0
    3.8971   -2.2500    0.0000 C   0  0  0  0  0  0  0  0  0  0  0  0
    2.5981   -1.5000    0.0000 N   0  0  0  0  0  0  0  0  0  0  0  0
    2.5981   -0.0000    0.0000 C   0  0  0  0  0  0  0  0  0  0  0  0
    1.2990    0.7500    0.0000 C   0  0  0  0  0  0  0  0  0  0  0  0
    0.0000    0.0000    0.0000 C   0  0  0  0  0  0  0  0  0  0  0  0
    0.0000    1.5000    0.0000 C   0  0  0  0  0  0  0  0  0  0  0  0
   -1.2990    2.2500    0.0000 C   0  0  0  0  0  0  0  0  0  0  0  0
   -2.5981    1.5000    0.0000 N   0  0  0  0  0  0  0  0  0  0  0  0
   -3.8971    2.2500    0.0000 C   0  0  0  0  0  0  0  0  0  0  0  0
   -3.8971    3.7500    0.0000 C   0  0  0  0  0  0  0  0  0  0  0  0
   -2.5981    4.5000    0.0000 C   0  0  0  0  0  0  0  0  0  0  0  0
   -2.5981    6.0000    0.0000 C   0  0  0  0  0  0  0  0  0  0  0  0
   -3.8971    6.7500    0.0000 C   0  0  0  0  0  0  0  0  0  0  0  0
   -5.1962    6.0000    0.0000 C   0  0  0  0  0  0  0  0  0  0  0  0
   -5.1962    4.5000    0.0000 C   0  0  0  0  0  0  0  0  0  0  0  0
   -2.5981   -0.0000    0.0000 C   0  0  0  0  0  0  0  0  0  0  0  0
   -1.2990   -0.7500    0.0000 C   0  0  0  0  0  0  0  0  0  0  0  0
    0.0000   -1.5000    0.0000 C   0  0  0  0  0  0  0  0  0  0  0  0
    1.2990   -2.2500    0.0000 C   0  0  0  0  0  0  0  0  0  0  0  0
    5.1962   -1.5000    0.0000 C   0  0  0  0  0  0  0  0  0  0  0  0
    6.5665   -2.1101    0.0000 O   0  0  0  0  0  0  0  0  0  0  0  0
    7.5702   -0.9954    0.0000 C   0  0  0  0  0  0  0  0  0  0  0  0
    6.8202    0.3037    0.0000 C   0  0  0  0  0  0  0  0  0  0  0  0
    5.3529   -0.0082    0.0000 C   0  0  0  0  0  0  0  0  0  0  0  0
  1  2  2  0  0  0  0
  2  3  1  0  0  0  0
  3  4  1  0  0  0  0
  4  5  1  0  0  0  0
  5  6  1  0  0  0  0
  6  7  1  0  0  0  0
  7  8  1  0  0  0  0
  8  9  1  0  0  0  0
  9 10  1  0  0  0  0
 10 11  1  0  0  0  0
 11 12  2  0  0  0  0
 12 13  1  0  0  0  0
 13 14  2  0  0  0  0
 14 15  1  0  0  0  0
 15 16  2  0  0  0  0
 11 16  1  0  0  0  0
  9 17  1  0  0  0  0
 17 18  1  0  0  0  0
  6 18  1  0  0  0  0
  6 19  1  0  0  0  0
 19 20  1  0  0  0  0
  3 20  1  0  0  0  0
  2 21  1  0  0  0  0
 21 22  1  0  0  0  0
 22 23  1  0  0  0  0
 23 24  2  0  0  0  0
 24 25  1  0  0  0  0
 21 25  2  0  0  0  0
M  END
> <chemblId>
CHEMBL1290409

> <bioactivity__type>
IC50

> <units>
nM

> <value>
79.43

$$$$

  CDK     11301514192D 0   0.00000     0.00000     0

 25 28  0  0  0  0              1 V2000 
    3.8971   -3.7500    0.0000 O   0  0  0  0  0  0  0  0  0  0  0  0
    3.8971   -2.2500    0.0000 C   0  0  0  0  0  0  0  0  0  0  0  0
    2.5981   -1.5000    0.0000 N   0  0  0  0  0  0  0  0  0  0  0  0
    2.5981   -0.0000    0.0000 C   0  0  0  0  0  0  0  0  0  0  0  0
    1.2990    0.7500    0.0000 C   0  0  0  0  0  0  0  0  0  0  0  0
    0.0000    0.0000    0.0000 C   0  0  0  0  0  0  0  0  0  0  0  0
    0.0000    1.5000    0.0000 C   0  0  0  0  0  0  0  0  0  0  0  0
   -1.2990    2.2500    0.0000 C   0  0  0  0  0  0  0  0  0  0  0  0
   -2.5981    1.5000    0.0000 N   0  0  0  0  0  0  0  0  0  0  0  0
   -3.8971    2.2500    0.0000 C   0  0  0  0  0  0  0  0  0  0  0  0
   -3.8971    3.7500    0.0000 C   0  0  0  0  0  0  0  0  0  0  0  0
   -2.5981    4.5000    0.0000 C   0  0  0  0  0  0  0  0  0  0  0  0
   -2.5981    6.0000    0.0000 C   0  0  0  0  0  0  0  0  0  0  0  0
   -3.8971    6.7500    0.0000 C   0  0  0  0  0  0  0  0  0  0  0  0
   -5.1962    6.0000    0.0000 C   0  0  0  0  0  0  0  0  0  0  0  0
   -5.1962    4.5000    0.0000 C   0  0  0  0  0  0  0  0  0  0  0  0
   -2.5981   -0.0000    0.0000 C   0  0  0  0  0  0  0  0  0  0  0  0
   -1.2990   -0.7500    0.0000 C   0  0  0  0  0  0  0  0  0  0  0  0
    0.0000   -1.5000    0.0000 C   0  0  0  0  0  0  0  0  0  0  0  0
    1.2990   -2.2500    0.0000 C   0  0  0  0  0  0  0  0  0  0  0  0
    5.1962   -1.5000    0.0000 C   0  0  0  0  0  0  0  0  0  0  0  0
    6.5665   -2.1101    0.0000 C   0  0  0  0  0  0  0  0  0  0  0  0
    7.5702   -0.9954    0.0000 C   0  0  0  0  0  0  0  0  0  0  0  0
    6.8202    0.3037    0.0000 S   0  0  0  0  0  0  0  0  0  0  0  0
    5.3529   -0.0082    0.0000 C   0  0  0  0  0  0  0  0  0  0  0  0
  1  2  2  0  0  0  0
  2  3  1  0  0  0  0
  3  4  1  0  0  0  0
  4  5  1  0  0  0  0
  5  6  1  0  0  0  0
  6  7  1  0  0  0  0
  7  8  1  0  0  0  0
  8  9  1  0  0  0  0
  9 10  1  0  0  0  0
 10 11  1  0  0  0  0
 11 12  2  0  0  0  0
 12 13  1  0  0  0  0
 13 14  2  0  0  0  0
 14 15  1  0  0  0  0
 15 16  2  0  0  0  0
 11 16  1  0  0  0  0
  9 17  1  0  0  0  0
 17 18  1  0  0  0  0
  6 18  1  0  0  0  0
  6 19  1  0  0  0  0
 19 20  1  0  0  0  0
  3 20  1  0  0  0  0
  2 21  1  0  0  0  0
 21 22  1  0  0  0  0
 22 23  2  0  0  0  0
 23 24  1  0  0  0  0
 24 25  1  0  0  0  0
 21 25  2  0  0  0  0
M  END
> <chemblId>
CHEMBL1290410

> <bioactivity__type>
IC50

> <units>
nM

> <value>
15.85

$$$$

  CDK     11301514192D 0   0.00000     0.00000     0

 25 28  0  0  0  0              1 V2000 
    3.8971   -3.7500    0.0000 O   0  0  0  0  0  0  0  0  0  0  0  0
    3.8971   -2.2500    0.0000 C   0  0  0  0  0  0  0  0  0  0  0  0
    2.5981   -1.5000    0.0000 N   0  0  0  0  0  0  0  0  0  0  0  0
    2.5981   -0.0000    0.0000 C   0  0  0  0  0  0  0  0  0  0  0  0
    1.2990    0.7500    0.0000 C   0  0  0  0  0  0  0  0  0  0  0  0
    0.0000    0.0000    0.0000 C   0  0  0  0  0  0  0  0  0  0  0  0
    0.0000    1.5000    0.0000 C   0  0  0  0  0  0  0  0  0  0  0  0
   -1.2990    2.2500    0.0000 C   0  0  0  0  0  0  0  0  0  0  0  0
   -2.5981    1.5000    0.0000 N   0  0  0  0  0  0  0  0  0  0  0  0
   -3.8971    2.2500    0.0000 C   0  0  0  0  0  0  0  0  0  0  0  0
   -3.8971    3.7500    0.0000 C   0  0  0  0  0  0  0  0  0  0  0  0
   -2.5981    4.5000    0.0000 C   0  0  0  0  0  0  0  0  0  0  0  0
   -2.5981    6.0000    0.0000 C   0  0  0  0  0  0  0  0  0  0  0  0
   -3.8971    6.7500    0.0000 C   0  0  0  0  0  0  0  0  0  0  0  0
   -5.1962    6.0000    0.0000 C   0  0  0  0  0  0  0  0  0  0  0  0
   -5.1962    4.5000    0.0000 C   0  0  0  0  0  0  0  0  0  0  0  0
   -2.5981   -0.0000    0.0000 C   0  0  0  0  0  0  0  0  0  0  0  0
   -1.2990   -0.7500    0.0000 C   0  0  0  0  0  0  0  0  0  0  0  0
    0.0000   -1.5000    0.0000 C   0  0  0  0  0  0  0  0  0  0  0  0
    1.2990   -2.2500    0.0000 C   0  0  0  0  0  0  0  0  0  0  0  0
    5.1962   -1.5000    0.0000 N   0  0  0  0  0  0  0  0  0  0  0  0
    6.5665   -2.1101    0.0000 C   0  0  0  0  0  0  0  0  0  0  0  0
    7.5702   -0.9954    0.0000 C   0  0  0  0  0  0  0  0  0  0  0  0
    6.8202    0.3037    0.0000 C   0  0  0  0  0  0  0  0  0  0  0  0
    5.3529   -0.0082    0.0000 O   0  0  0  0  0  0  0  0  0  0  0  0
  1  2  2  0  0  0  0
  2  3  1  0  0  0  0
  3  4  1  0  0  0  0
  4  5  1  0  0  0  0
  5  6  1  0  0  0  0
  6  7  1  0  0  0  0
  7  8  1  0  0  0  0
  8  9  1  0  0  0  0
  9 10  1  0  0  0  0
 10 11  1  0  0  0  0
 11 12  2  0  0  0  0
 12 13  1  0  0  0  0
 13 14  2  0  0  0  0
 14 15  1  0  0  0  0
 15 16  2  0  0  0  0
 11 16  1  0  0  0  0
  9 17  1  0  0  0  0
 17 18  1  0  0  0  0
  6 18  1  0  0  0  0
  6 19  1  0  0  0  0
 19 20  1  0  0  0  0
  3 20  1  0  0  0  0
  2 21  1  0  0  0  0
 21 22  1  0  0  0  0
 22 23  1  0  0  0  0
 23 24  2  0  0  0  0
 24 25  1  0  0  0  0
 21 25  1  0  0  0  0
M  END
> <chemblId>
CHEMBL1290519

> <bioactivity__type>
IC50

> <units>
nM

> <value>
794.33

$$$$

  CDK     11301514192D 0   0.00000     0.00000     0

 26 29  0  0  0  0              1 V2000 
    3.8971   -3.7500    0.0000 O   0  0  0  0  0  0  0  0  0  0  0  0
    3.8971   -2.2500    0.0000 C   0  0  0  0  0  0  0  0  0  0  0  0
    2.5981   -1.5000    0.0000 N   0  0  0  0  0  0  0  0  0  0  0  0
    2.5981   -0.0000    0.0000 C   0  0  0  0  0  0  0  0  0  0  0  0
    1.2990    0.7500    0.0000 C   0  0  0  0  0  0  0  0  0  0  0  0
    0.0000    0.0000    0.0000 C   0  0  0  0  0  0  0  0  0  0  0  0
    0.0000    1.5000    0.0000 C   0  0  0  0  0  0  0  0  0  0  0  0
   -1.2990    2.2500    0.0000 C   0  0  0  0  0  0  0  0  0  0  0  0
   -2.5981    1.5000    0.0000 N   0  0  0  0  0  0  0  0  0  0  0  0
   -3.8971    2.2500    0.0000 C   0  0  0  0  0  0  0  0  0  0  0  0
   -3.8971    3.7500    0.0000 C   0  0  0  0  0  0  0  0  0  0  0  0
   -2.5981    4.5000    0.0000 C   0  0  0  0  0  0  0  0  0  0  0  0
   -2.5981    6.0000    0.0000 C   0  0  0  0  0  0  0  0  0  0  0  0
   -3.8971    6.7500    0.0000 C   0  0  0  0  0  0  0  0  0  0  0  0
   -5.1962    6.0000    0.0000 C   0  0  0  0  0  0  0  0  0  0  0  0
   -5.1962    4.5000    0.0000 C   0  0  0  0  0  0  0  0  0  0  0  0
   -2.5981   -0.0000    0.0000 C   0  0  0  0  0  0  0  0  0  0  0  0
   -1.2990   -0.7500    0.0000 C   0  0  0  0  0  0  0  0  0  0  0  0
    0.0000   -1.5000    0.0000 C   0  0  0  0  0  0  0  0  0  0  0  0
    1.2990   -2.2500    0.0000 C   0  0  0  0  0  0  0  0  0  0  0  0
    5.1962   -1.5000    0.0000 C   0  0  0  0  0  0  0  0  0  0  0  0
    6.4952   -2.2500    0.0000 N   0  0  0  0  0  0  0  0  0  0  0  0
    7.7942   -1.5000    0.0000 C   0  0  0  0  0  0  0  0  0  0  0  0
    7.7942   -0.0000    0.0000 C   0  0  0  0  0  0  0  0  0  0  0  0
    6.4952    0.7500    0.0000 C   0  0  0  0  0  0  0  0  0  0  0  0
    5.1962   -0.0000    0.0000 N   0  0  0  0  0  0  0  0  0  0  0  0
  1  2  2  0  0  0  0
  2  3  1  0  0  0  0
  3  4  1  0  0  0  0
  4  5  1  0  0  0  0
  5  6  1  0  0  0  0
  6  7  1  0  0  0  0
  7  8  1  0  0  0  0
  8  9  1  0  0  0  0
  9 10  1  0  0  0  0
 10 11  1  0  0  0  0
 11 12  2  0  0  0  0
 12 13  1  0  0  0  0
 13 14  2  0  0  0  0
 14 15  1  0  0  0  0
 15 16  2  0  0  0  0
 11 16  1  0  0  0  0
  9 17  1  0  0  0  0
 17 18  1  0  0  0  0
  6 18  1  0  0  0  0
  6 19  1  0  0  0  0
 19 20  1  0  0  0  0
  3 20  1  0  0  0  0
  2 21  1  0  0  0  0
 21 22  2  0  0  0  0
 22 23  1  0  0  0  0
 23 24  2  0  0  0  0
 24 25  1  0  0  0  0
 25 26  2  0  0  0  0
 21 26  1  0  0  0  0
M  END
> <chemblId>
CHEMBL1290520

> <bioactivity__type>
IC50

> <units>
nM

> <value>
251.19

$$$$

  CDK     11301514192D 0   0.00000     0.00000     0

 29 32  0  0  0  0              1 V2000 
    7.7942   -6.0000    0.0000 C   0  0  0  0  0  0  0  0  0  0  0  0
    7.7942   -4.5000    0.0000 C   0  0  0  0  0  0  0  0  0  0  0  0
    6.4952   -3.7500    0.0000 O   0  0  0  0  0  0  0  0  0  0  0  0
    6.4952   -2.2500    0.0000 C   0  0  0  0  0  0  0  0  0  0  0  0
    7.7942   -1.5000    0.0000 C   0  0  0  0  0  0  0  0  0  0  0  0
    7.7942   -0.0000    0.0000 C   0  0  0  0  0  0  0  0  0  0  0  0
    6.4952    0.7500    0.0000 C   0  0  0  0  0  0  0  0  0  0  0  0
    5.1962   -0.0000    0.0000 C   0  0  0  0  0  0  0  0  0  0  0  0
    5.1962   -1.5000    0.0000 C   0  0  0  0  0  0  0  0  0  0  0  0
    3.8971   -2.2500    0.0000 C   0  0  0  0  0  0  0  0  0  0  0  0
    3.8971   -3.7500    0.0000 O   0  0  0  0  0  0  0  0  0  0  0  0
    2.5981   -1.5000    0.0000 N   0  0  0  0  0  0  0  0  0  0  0  0
    2.5981   -0.0000    0.0000 C   0  0  0  0  0  0  0  0  0  0  0  0
    1.2990    0.7500    0.0000 C   0  0  0  0  0  0  0  0  0  0  0  0
    0.0000    0.0000    0.0000 C   0  0  0  0  0  0  0  0  0  0  0  0
    0.0000    1.5000    0.0000 C   0  0  0  0  0  0  0  0  0  0  0  0
   -1.2990    2.2500    0.0000 C   0  0  0  0  0  0  0  0  0  0  0  0
   -2.5981    1.5000    0.0000 N   0  0  0  0  0  0  0  0  0  0  0  0
   -3.8971    2.2500    0.0000 C   0  0  0  0  0  0  0  0  0  0  0  0
   -5.1962    1.5000    0.0000 C   0  0  0  0  0  0  0  0  0  0  0  0
   -6.4952    2.2500    0.0000 C   0  0  0  0  0  0  0  0  0  0  0  0
   -7.7942    1.5000    0.0000 C   0  0  0  0  0  0  0  0  0  0  0  0
   -7.7942    0.0000    0.0000 C   0  0  0  0  0  0  0  0  0  0  0  0
   -6.4952   -0.7500    0.0000 C   0  0  0  0  0  0  0  0  0  0  0  0
   -5.1962    0.0000    0.0000 C   0  0  0  0  0  0  0  0  0  0  0  0
   -2.5981   -0.0000    0.0000 C   0  0  0  0  0  0  0  0  0  0  0  0
   -1.2990   -0.7500    0.0000 C   0  0  0  0  0  0  0  0  0  0  0  0
    0.0000   -1.5000    0.0000 C   0  0  0  0  0  0  0  0  0  0  0  0
    1.2990   -2.2500    0.0000 C   0  0  0  0  0  0  0  0  0  0  0  0
  1  2  1  0  0  0  0
  2  3  1  0  0  0  0
  3  4  1  0  0  0  0
  4  5  2  0  0  0  0
  5  6  1  0  0  0  0
  6  7  2  0  0  0  0
  7  8  1  0  0  0  0
  8  9  2  0  0  0  0
  4  9  1  0  0  0  0
  9 10  1  0  0  0  0
 10 11  2  0  0  0  0
 10 12  1  0  0  0  0
 12 13  1  0  0  0  0
 13 14  1  0  0  0  0
 14 15  1  0  0  0  0
 15 16  1  0  0  0  0
 16 17  1  0  0  0  0
 17 18  1  0  0  0  0
 18 19  1  0  0  0  0
 19 20  1  0  0  0  0
 20 21  2  0  0  0  0
 21 22  1  0  0  0  0
 22 23  2  0  0  0  0
 23 24  1  0  0  0  0
 24 25  2  0  0  0  0
 20 25  1  0  0  0  0
 18 26  1  0  0  0  0
 26 27  1  0  0  0  0
 15 27  1  0  0  0  0
 15 28  1  0  0  0  0
 28 29  1  0  0  0  0
 12 29  1  0  0  0  0
M  END
> <chemblId>
CHEMBL1290634

> <bioactivity__type>
IC50

> <units>
nM

> <value>
79.43

$$$$

  CDK     11301514192D 0   0.00000     0.00000     0

 27 30  0  0  0  0              1 V2000 
    6.4952    2.2500    0.0000 Cl  0  0  0  0  0  0  0  0  0  0  0  0
    5.1962    1.5000    0.0000 C   0  0  0  0  0  0  0  0  0  0  0  0
    3.8971    2.2500    0.0000 C   0  0  0  0  0  0  0  0  0  0  0  0
    2.5981    1.5000    0.0000 C   0  0  0  0  0  0  0  0  0  0  0  0
    2.5981   -0.0000    0.0000 C   0  0  0  0  0  0  0  0  0  0  0  0
    1.2990   -0.7500    0.0000 C   0  0  0  0  0  0  0  0  0  0  0  0
    0.0000    0.0000    0.0000 N   0  0  0  0  0  0  0  0  0  0  0  0
    0.0000    1.5000    0.0000 C   0  0  0  0  0  0  0  0  0  0  0  0
   -1.2990    2.2500    0.0000 C   0  0  0  0  0  0  0  0  0  0  0  0
   -2.5981    1.5000    0.0000 C   0  0  0  0  0  0  0  0  0  0  0  0
   -2.5981   -0.0000    0.0000 C   0  0  0  0  0  0  0  0  0  0  0  0
   -1.2990   -0.7500    0.0000 C   0  0  0  0  0  0  0  0  0  0  0  0
   -3.8971    0.7500    0.0000 C   0  0  0  0  0  0  0  0  0  0  0  0
   -5.1962    1.5000    0.0000 N   0  0  0  0  0  0  0  0  0  0  0  0
   -5.1962    3.0000    0.0000 C   0  0  0  0  0  0  0  0  0  0  0  0
   -3.8971    3.7500    0.0000 C   0  0  0  0  0  0  0  0  0  0  0  0
   -2.5981    3.0000    0.0000 O   0  0  0  0  0  0  0  0  0  0  0  0
   -6.4952    0.7500    0.0000 C   0  0  0  0  0  0  0  0  0  0  0  0
   -6.4952   -0.7500    0.0000 O   0  0  0  0  0  0  0  0  0  0  0  0
   -7.7942    1.5000    0.0000 C   0  0  0  0  0  0  0  0  0  0  0  0
   -7.7942    3.0000    0.0000 C   0  0  0  0  0  0  0  0  0  0  0  0
   -9.0933    3.7500    0.0000 C   0  0  0  0  0  0  0  0  0  0  0  0
  -10.3923    3.0000    0.0000 C   0  0  0  0  0  0  0  0  0  0  0  0
  -10.3923    1.5000    0.0000 C   0  0  0  0  0  0  0  0  0  0  0  0
   -9.0933    0.7500    0.0000 C   0  0  0  0  0  0  0  0  0  0  0  0
    3.8971   -0.7500    0.0000 C   0  0  0  0  0  0  0  0  0  0  0  0
    5.1962   -0.0000    0.0000 C   0  0  0  0  0  0  0  0  0  0  0  0
  1  2  1  0  0  0  0
  2  3  2  0  0  0  0
  3  4  1  0  0  0  0
  4  5  2  0  0  0  0
  5  6  1  0  0  0  0
  6  7  1  0  0  0  0
  7  8  1  0  0  0  0
  8  9  1  0  0  0  0
  9 10  1  0  0  0  0
 10 11  1  0  0  0  0
 11 12  1  0  0  0  0
  7 12  1  0  0  0  0
 10 13  1  0  0  0  0
 13 14  1  0  0  0  0
 14 15  1  0  0  0  0
 15 16  1  0  0  0  0
 16 17  1  0  0  0  0
 10 17  1  0  0  0  0
 14 18  1  0  0  0  0
 18 19  2  0  0  0  0
 18 20  1  0  0  0  0
 20 21  2  0  0  0  0
 21 22  1  0  0  0  0
 22 23  2  0  0  0  0
 23 24  1  0  0  0  0
 24 25  2  0  0  0  0
 20 25  1  0  0  0  0
  5 26  1  0  0  0  0
 26 27  2  0  0  0  0
  2 27  1  0  0  0  0
M  END
> <chemblId>
CHEMBL1290635

> <bioactivity__type>
IC50

> <units>
nM

> <value>
125.89

$$$$

  CDK     11301514192D 0   0.00000     0.00000     0

 30 34  0  0  0  0              1 V2000 
  -16.5955    0.0023    0.0000 Cl  0  0  0  0  0  0  0  0  0  0  0  0
  -15.2964    0.7521    0.0000 C   0  0  0  0  0  0  0  0  0  0  0  0
  -13.9975    0.0019    0.0000 C   0  0  0  0  0  0  0  0  0  0  0  0
  -12.6983    0.7517    0.0000 C   0  0  0  0  0  0  0  0  0  0  0  0
  -12.6981    2.2517    0.0000 C   0  0  0  0  0  0  0  0  0  0  0  0
  -11.3989    3.0015    0.0000 C   0  0  0  0  0  0  0  0  0  0  0  0
  -10.1000    2.2512    0.0000 N   0  0  0  0  0  0  0  0  0  0  0  0
  -10.1002    0.7512    0.0000 C   0  0  0  0  0  0  0  0  0  0  0  0
   -8.8013    0.0010    0.0000 C   0  0  0  0  0  0  0  0  0  0  0  0
   -7.5022    0.7508    0.0000 C   0  0  0  0  0  0  0  0  0  0  0  0
   -7.5019    2.2508    0.0000 C   0  0  0  0  0  0  0  0  0  0  0  0
   -8.8008    3.0010    0.0000 C   0  0  0  0  0  0  0  0  0  0  0  0
   -6.2030    1.5006    0.0000 C   0  0  0  0  0  0  0  0  0  0  0  0
   -4.9041    0.7504    0.0000 N   0  0  0  0  0  0  0  0  0  0  0  0
   -4.9043   -0.7496    0.0000 C   0  0  0  0  0  0  0  0  0  0  0  0
   -6.2035   -1.4994    0.0000 C   0  0  0  0  0  0  0  0  0  0  0  0
   -7.5024   -0.7492    0.0000 O   0  0  0  0  0  0  0  0  0  0  0  0
   -3.6049    1.5002    0.0000 C   0  0  0  0  0  0  0  0  0  0  0  0
   -3.6047    3.0002    0.0000 O   0  0  0  0  0  0  0  0  0  0  0  0
   -2.3060    0.7500    0.0000 C   0  0  0  0  0  0  0  0  0  0  0  0
   -2.3060   -0.7500    0.0000 C   0  0  0  0  0  0  0  0  0  0  0  0
   -1.0060   -1.5000    0.0000 C   0  0  0  0  0  0  0  0  0  0  0  0
    0.2930   -0.7500    0.0000 C   0  0  0  0  0  0  0  0  0  0  0  0
    1.7190   -1.2140    0.0000 O   0  0  0  0  0  0  0  0  0  0  0  0
    2.6010    0.0000    0.0000 C   0  0  0  0  0  0  0  0  0  0  0  0
    1.7190    1.2130    0.0000 C   0  0  0  0  0  0  0  0  0  0  0  0
    0.2930    0.7500    0.0000 C   0  0  0  0  0  0  0  0  0  0  0  0
   -1.0060    1.5000    0.0000 C   0  0  0  0  0  0  0  0  0  0  0  0
  -13.9970    3.0019    0.0000 C   0  0  0  0  0  0  0  0  0  0  0  0
  -15.2961    2.2521    0.0000 C   0  0  0  0  0  0  0  0  0  0  0  0
  1  2  1  0  0  0  0
  2  3  2  0  0  0  0
  3  4  1  0  0  0  0
  4  5  2  0  0  0  0
  5  6  1  0  0  0  0
  6  7  1  0  0  0  0
  7  8  1  0  0  0  0
  8  9  1  0  0  0  0
  9 10  1  0  0  0  0
 10 11  1  0  0  0  0
 11 12  1  0  0  0  0
  7 12  1  0  0  0  0
 10 13  1  0  0  0  0
 13 14  1  0  0  0  0
 14 15  1  0  0  0  0
 15 16  1  0  0  0  0
 16 17  1  0  0  0  0
 10 17  1  0  0  0  0
 14 18  1  0  0  0  0
 18 19  2  0  0  0  0
 18 20  1  0  0  0  0
 20 21  2  0  0  0  0
 21 22  1  0  0  0  0
 22 23  2  0  0  0  0
 23 24  1  0  0  0  0
 24 25  1  0  0  0  0
 25 26  2  0  0  0  0
 26 27  1  0  0  0  0
 23 27  1  0  0  0  0
 27 28  2  0  0  0  0
 20 28  1  0  0  0  0
  5 29  1  0  0  0  0
 29 30  2  0  0  0  0
  2 30  1  0  0  0  0
M  END
> <chemblId>
CHEMBL1290752

> <bioactivity__type>
IC50

> <units>
nM

> <value>
31.62

$$$$

  CDK     11301514192D 0   0.00000     0.00000     0

 27 30  0  0  0  0              1 V2000 
    6.4639   -4.8478    0.0000 C   0  0  0  0  0  0  0  0  0  0  0  0
    4.9721   -5.0046    0.0000 C   0  0  0  0  0  0  0  0  0  0  0  0
    3.9684   -3.8899    0.0000 O   0  0  0  0  0  0  0  0  0  0  0  0
    2.5981   -4.5000    0.0000 C   0  0  0  0  0  0  0  0  0  0  0  0
    2.7549   -5.9918    0.0000 C   0  0  0  0  0  0  0  0  0  0  0  0
    4.2221   -6.3037    0.0000 C   0  0  0  0  0  0  0  0  0  0  0  0
    1.2990   -3.7500    0.0000 C   0  0  0  0  0  0  0  0  0  0  0  0
   -0.0000   -4.5000    0.0000 O   0  0  0  0  0  0  0  0  0  0  0  0
    1.2990   -2.2500    0.0000 N   0  0  0  0  0  0  0  0  0  0  0  0
    2.5981   -1.5000    0.0000 C   0  0  0  0  0  0  0  0  0  0  0  0
    2.5981   -0.0000    0.0000 C   0  0  0  0  0  0  0  0  0  0  0  0
    1.2990    0.7500    0.0000 O   0  0  0  0  0  0  0  0  0  0  0  0
    0.0000    0.0000    0.0000 C   0  0  0  0  0  0  0  0  0  0  0  0
    0.0000    1.5000    0.0000 C   0  0  0  0  0  0  0  0  0  0  0  0
   -1.2990    2.2500    0.0000 C   0  0  0  0  0  0  0  0  0  0  0  0
   -2.5981    1.5000    0.0000 N   0  0  0  0  0  0  0  0  0  0  0  0
   -3.8971    2.2500    0.0000 C   0  0  0  0  0  0  0  0  0  0  0  0
   -3.8971    3.7500    0.0000 C   0  0  0  0  0  0  0  0  0  0  0  0
   -2.5981    4.5000    0.0000 C   0  0  0  0  0  0  0  0  0  0  0  0
   -2.5981    6.0000    0.0000 C   0  0  0  0  0  0  0  0  0  0  0  0
   -3.8971    6.7500    0.0000 C   0  0  0  0  0  0  0  0  0  0  0  0
   -3.8971    8.2500    0.0000 Cl  0  0  0  0  0  0  0  0  0  0  0  0
   -5.1962    6.0000    0.0000 C   0  0  0  0  0  0  0  0  0  0  0  0
   -5.1962    4.5000    0.0000 C   0  0  0  0  0  0  0  0  0  0  0  0
   -2.5981   -0.0000    0.0000 C   0  0  0  0  0  0  0  0  0  0  0  0
   -1.2990   -0.7500    0.0000 C   0  0  0  0  0  0  0  0  0  0  0  0
    0.0000   -1.5000    0.0000 C   0  0  0  0  0  0  0  0  0  0  0  0
  1  2  1  0  0  0  0
  2  3  1  0  0  0  0
  3  4  1  0  0  0  0
  4  5  2  0  0  0  0
  5  6  1  0  0  0  0
  2  6  2  0  0  0  0
  4  7  1  0  0  0  0
  7  8  2  0  0  0  0
  7  9  1  0  0  0  0
  9 10  1  0  0  0  0
 10 11  1  0  0  0  0
 11 12  1  0  0  0  0
 12 13  1  0  0  0  0
 13 14  1  0  0  0  0
 14 15  1  0  0  0  0
 15 16  1  0  0  0  0
 16 17  1  0  0  0  0
 17 18  1  0  0  0  0
 18 19  2  0  0  0  0
 19 20  1  0  0  0  0
 20 21  2  0  0  0  0
 21 22  1  0  0  0  0
 21 23  1  0  0  0  0
 23 24  2  0  0  0  0
 18 24  1  0  0  0  0
 16 25  1  0  0  0  0
 25 26  1  0  0  0  0
 13 26  1  0  0  0  0
 13 27  1  0  0  0  0
  9 27  1  0  0  0  0
M  END
> <chemblId>
CHEMBL1290753

> <bioactivity__type>
IC50

> <units>
nM

> <value>
50.12

$$$$

  CDK     11301514192D 0   0.00000     0.00000     0

 36 40  0  0  0  0              1 V2000 
  -14.9889   11.6441    0.0000 C   0  0  0  0  0  0  0  0  0  0  0  0
  -14.8321   10.1523    0.0000 C   0  0  0  0  0  0  0  0  0  0  0  0
  -16.0457    9.2706    0.0000 C   0  0  0  0  0  0  0  0  0  0  0  0
  -13.4618    9.5422    0.0000 N   0  0  0  0  0  0  0  0  0  0  0  0
  -13.3050    8.0504    0.0000 C   0  0  0  0  0  0  0  0  0  0  0  0
  -11.9347    7.4403    0.0000 C   0  0  0  0  0  0  0  0  0  0  0  0
  -10.7212    8.3220    0.0000 N   0  0  0  0  0  0  0  0  0  0  0  0
  -10.8780    9.8138    0.0000 C   0  0  0  0  0  0  0  0  0  0  0  0
  -12.2483   10.4239    0.0000 C   0  0  0  0  0  0  0  0  0  0  0  0
   -9.3509    7.7119    0.0000 C   0  0  0  0  0  0  0  0  0  0  0  0
   -9.1941    6.2201    0.0000 C   0  0  0  0  0  0  0  0  0  0  0  0
   -7.8237    5.6100    0.0000 C   0  0  0  0  0  0  0  0  0  0  0  0
   -6.6102    6.4917    0.0000 C   0  0  0  0  0  0  0  0  0  0  0  0
   -5.2399    5.8816    0.0000 O   0  0  0  0  0  0  0  0  0  0  0  0
   -5.0831    4.3898    0.0000 C   0  0  0  0  0  0  0  0  0  0  0  0
   -3.7128    3.7797    0.0000 C   0  0  0  0  0  0  0  0  0  0  0  0
   -3.4009    2.3125    0.0000 C   0  0  0  0  0  0  0  0  0  0  0  0
   -1.9091    2.1557    0.0000 O   0  0  0  0  0  0  0  0  0  0  0  0
   -1.2990    3.5260    0.0000 C   0  0  0  0  0  0  0  0  0  0  0  0
    0.0000    2.7760    0.0000 C   0  0  0  0  0  0  0  0  0  0  0  0
    0.0000    1.2760    0.0000 N   0  0  0  0  0  0  0  0  0  0  0  0
   -1.2140    0.3940    0.0000 C   0  0  0  0  0  0  0  0  0  0  0  0
   -0.7500   -1.0320    0.0000 N   0  0  0  0  0  0  0  0  0  0  0  0
    0.7500   -1.0320    0.0000 C   0  0  0  0  0  0  0  0  0  0  0  0
    1.2140    0.3940    0.0000 N   0  0  0  0  0  0  0  0  0  0  0  0
   -2.4138    4.5297    0.0000 O   0  0  0  0  0  0  0  0  0  0  0  0
   -0.4174    4.7395    0.0000 C   0  0  0  0  0  0  0  0  0  0  0  0
    1.0744    4.5827    0.0000 C   0  0  0  0  0  0  0  0  0  0  0  0
    1.9561    5.7963    0.0000 C   0  0  0  0  0  0  0  0  0  0  0  0
    1.3460    7.1666    0.0000 C   0  0  0  0  0  0  0  0  0  0  0  0
    2.2277    8.3801    0.0000 Cl  0  0  0  0  0  0  0  0  0  0  0  0
   -0.1458    7.3234    0.0000 C   0  0  0  0  0  0  0  0  0  0  0  0
   -1.0275    6.1098    0.0000 C   0  0  0  0  0  0  0  0  0  0  0  0
   -2.5192    6.2666    0.0000 Cl  0  0  0  0  0  0  0  0  0  0  0  0
   -6.7670    7.9835    0.0000 C   0  0  0  0  0  0  0  0  0  0  0  0
   -8.1373    8.5936    0.0000 C   0  0  0  0  0  0  0  0  0  0  0  0
  1  2  1  0  0  0  0
  2  3  1  0  0  0  0
  2  4  1  0  0  0  0
  4  5  1  0  0  0  0
  5  6  1  0  0  0  0
  6  7  1  0  0  0  0
  7  8  1  0  0  0  0
  8  9  1  0  0  0  0
  4  9  1  0  0  0  0
  7 10  1  0  0  0  0
 10 11  2  0  0  0  0
 11 12  1  0  0  0  0
 12 13  2  0  0  0  0
 13 14  1  0  0  0  0
 14 15  1  0  0  0  0
 16 15  1  6  0  0  0
 16 17  1  0  0  0  0
 17 18  1  0  0  0  0
 18 19  1  0  0  0  0
 19 20  1  6  0  0  0
 20 21  1  0  0  0  0
 21 22  1  0  0  0  0
 22 23  2  0  0  0  0
 23 24  1  0  0  0  0
 24 25  2  0  0  0  0
 21 25  1  0  0  0  0
 19 26  1  0  0  0  0
 16 26  1  0  0  0  0
 19 27  1  0  0  0  0
 27 28  2  0  0  0  0
 28 29  1  0  0  0  0
 29 30  2  0  0  0  0
 30 31  1  0  0  0  0
 30 32  1  0  0  0  0
 32 33  2  0  0  0  0
 27 33  1  0  0  0  0
 33 34  1  0  0  0  0
 13 35  1  0  0  0  0
 35 36  2  0  0  0  0
 10 36  1  0  0  0  0
M  END
> <chemblId>
CHEMBL1306

> <bioactivity__type>
IC50

> <units>
nM

> <value>
12909.0

$$$$
 stripped
BRStripMol11301514192D 0   0.00000     0.00000     0
This file has been stripped
 20 22  0  0  0  0              1 V2000 
   -2.8310    0.0000    0.0000 C   0  0  0  0  0  0  0  0  0  0  0  0
   -1.3310    0.0000    0.0000 N   0  0  0  0  0  0  0  0  0  0  0  0
   -0.5990   -1.5970    0.0000 C   0  0  0  0  0  0  0  0  0  0  0  0
   -2.0120   -0.8890    0.0000 C   0  0  0  0  0  0  0  0  0  0  0  0
   -2.0120    0.8890    0.0000 C   0  0  0  0  0  0  0  0  0  0  0  0
   -0.5990    1.5970    0.0000 C   0  0  0  0  0  0  0  0  0  0  0  0
    0.8640    1.2670    0.0000 C   0  0  0  0  0  0  0  0  0  0  0  0
    1.5960    0.0000    0.0000 C   0  0  0  0  0  0  0  0  0  0  0  0
    0.8640   -1.2670    0.0000 C   0  0  0  0  0  0  0  0  0  0  0  0
    3.0960    0.0000    0.0000 O   0  0  0  0  0  0  0  0  0  0  0  0
    3.8460    1.2990    0.0000 C   0  0  0  0  0  0  0  0  0  0  0  0
    3.0960    2.5981    0.0000 O   0  0  0  0  0  0  0  0  0  0  0  0
    5.3460    1.2990    0.0000 C   0  0  0  0  0  0  0  0  0  0  0  0
    6.0960   -0.0000    0.0000 O   0  0  0  0  0  0  0  0  0  0  0  0
    6.0960    2.5981    0.0000 C   0  0  0  0  0  0  0  0  0  0  0  0
    7.5960    2.5981    0.0000 C   0  0  0  0  0  0  0  0  0  0  0  0
    8.3460    3.8971    0.0000 C   0  0  0  0  0  0  0  0  0  0  0  0
    7.5960    5.1962    0.0000 C   0  0  0  0  0  0  0  0  0  0  0  0
    6.0960    5.1962    0.0000 C   0  0  0  0  0  0  0  0  0  0  0  0
    5.3460    3.8971    0.0000 C   0  0  0  0  0  0  0  0  0  0  0  0
  1  2  1  0  0  0  0
  2  3  1  0  0  0  0
  3  4  1  1  0  0  0
  4  5  1  0  0  0  0
  6  5  1  1  0  0  0
  2  6  1  0  0  0  0
  6  7  1  0  0  0  0
  7  8  1  0  0  0  0
  8  9  1  0  0  0  0
  3  9  1  0  0  0  0
  8 10  1  1  0  0  0
 10 11  1  0  0  0  0
 11 12  2  0  0  0  0
 11 13  1  0  0  0  0
 13 14  1  0  0  0  0
 13 15  1  0  0  0  0
 15 16  2  0  0  0  0
 16 17  1  0  0  0  0
 17 18  2  0  0  0  0
 18 19  1  0  0  0  0
 19 20  2  0  0  0  0
 15 20  1  0  0  0  0
M  END
> <chemblId>
CHEMBL1319362

> <bioactivity__type>
IC50

> <units>
nM

> <value>
212.0

$$$$

  CDK     11301514192D 0   0.00000     0.00000     0

 11 12  0  0  0  0              1 V2000 
    3.8321    5.2500    0.0000 C   0  0  0  0  0  0  0  0  0  0  0  0
    3.8321    3.7500    0.0000 O   0  0  0  0  0  0  0  0  0  0  0  0
    2.5331    3.0000    0.0000 N   0  0  0  0  0  0  0  0  0  0  0  0
    2.5330    1.5000    0.0000 C   0  0  0  0  0  0  0  0  0  0  0  0
    1.2340    0.7500    0.0000 C   0  0  0  0  0  0  0  0  0  0  0  0
    1.2340   -0.7500    0.0000 C   0  0  0  0  0  0  0  0  0  0  0  0
   -0.0650   -1.5000    0.0000 N   0  0  0  0  0  0  0  0  0  0  0  0
   -1.3640   -0.7500    0.0000 C   0  0  0  0  0  0  0  0  0  0  0  0
   -1.3640    0.7500    0.0000 C   0  0  0  0  0  0  0  0  0  0  0  0
   -0.0650    1.5000    0.0000 C   0  0  0  0  0  0  0  0  0  0  0  0
    0.3920   -0.0000    0.0000 C   0  0  0  0  0  0  0  0  0  0  0  0
  1  2  1  0  0  0  0
  2  3  1  0  0  0  0
  3  4  2  0  0  0  0
  4  5  1  0  0  0  0
  5  6  1  1  0  0  0
  6  7  1  0  0  0  0
  7  8  1  0  0  0  0
  8  9  1  0  0  0  0
 10  9  1  6  0  0  0
  5 10  1  0  0  0  0
 10 11  1  0  0  0  0
  7 11  1  0  0  0  0
M  END
> <chemblId>
CHEMBL132698

> <bioactivity__type>
IC50

> <units>
nM

> <value>
220.0

$$$$

  CDK     11301514192D 0   0.00000     0.00000     0

 14 15  0  0  0  0              1 V2000 
   -6.3103    0.9915    0.0000 C   0  0  0  0  0  0  0  0  0  0  0  0
   -4.8923    1.4807    0.0000 O   0  0  0  0  0  0  0  0  0  0  0  0
   -3.7596    0.4972    0.0000 N   0  0  0  0  0  0  0  0  0  0  0  0
   -2.3416    0.9864    0.0000 C   0  0  0  0  0  0  0  0  0  0  0  0
   -2.0563    2.4590    0.0000 C   0  0  0  0  0  0  0  0  0  0  0  0
   -1.7709    3.9316    0.0000 N   0  0  0  0  0  0  0  0  0  0  0  0
   -1.2090    0.0030    0.0000 C   0  0  0  0  0  0  0  0  0  0  0  0
   -1.5450   -1.3710    0.0000 C   0  0  0  0  0  0  0  0  0  0  0  0
   -0.1590   -0.7980    0.0000 N   0  0  0  0  0  0  0  0  0  0  0  0
   -0.3330    1.0990    0.0000 C   0  0  0  0  0  0  0  0  0  0  0  0
    0.1580    2.1810    0.0000 C   0  0  0  0  0  0  0  0  0  0  0  0
    0.1580    0.5500    0.0000 C   0  0  0  0  0  0  0  0  0  0  0  0
    1.5910   -0.1500    0.0000 C   0  0  0  0  0  0  0  0  0  0  0  0
    1.3390   -1.5140    0.0000 C   0  0  0  0  0  0  0  0  0  0  0  0
  1  2  1  0  0  0  0
  2  3  1  0  0  0  0
  3  4  2  0  0  0  0
  4  5  1  0  0  0  0
  5  6  3  0  0  0  0
  4  7  1  0  0  0  0
  7  8  1  6  0  0  0
  8  9  1  0  0  0  0
  9 10  1  0  0  0  0
 10 11  1  0  0  0  0
 11 12  1  0  0  0  0
  7 12  1  0  0  0  0
 12 13  1  0  0  0  0
 13 14  1  0  0  0  0
  9 14  1  0  0  0  0
M  END
> <chemblId>
CHEMBL134641

> <bioactivity__type>
IC50

> <units>
nM

> <value>
180.0

$$$$

  CDK     11301514192D 0   0.00000     0.00000     0

 13 14  0  0  0  0              1 V2000 
    3.8321    5.2500    0.0000 C   0  0  0  0  0  0  0  0  0  0  0  0
    3.8321    3.7500    0.0000 O   0  0  0  0  0  0  0  0  0  0  0  0
    2.5331    3.0000    0.0000 N   0  0  0  0  0  0  0  0  0  0  0  0
    2.5330    1.5000    0.0000 C   0  0  0  0  0  0  0  0  0  0  0  0
    3.8321    0.7500    0.0000 C   0  0  0  0  0  0  0  0  0  0  0  0
    5.1311   -0.0000    0.0000 N   0  0  0  0  0  0  0  0  0  0  0  0
    1.2340    0.7500    0.0000 C   0  0  0  0  0  0  0  0  0  0  0  0
    1.2340   -0.7500    0.0000 C   0  0  0  0  0  0  0  0  0  0  0  0
   -0.0650   -1.5000    0.0000 N   0  0  0  0  0  0  0  0  0  0  0  0
   -1.3640   -0.7500    0.0000 C   0  0  0  0  0  0  0  0  0  0  0  0
   -1.3640    0.7500    0.0000 C   0  0  0  0  0  0  0  0  0  0  0  0
   -0.0650    1.5000    0.0000 C   0  0  0  0  0  0  0  0  0  0  0  0
    0.3920   -0.0000    0.0000 C   0  0  0  0  0  0  0  0  0  0  0  0
  1  2  1  0  0  0  0
  2  3  1  0  0  0  0
  3  4  2  0  0  0  0
  4  5  1  0  0  0  0
  5  6  3  0  0  0  0
  4  7  1  0  0  0  0
  7  8  1  6  0  0  0
  8  9  1  0  0  0  0
  9 10  1  0  0  0  0
 10 11  1  0  0  0  0
 12 11  1  6  0  0  0
  7 12  1  0  0  0  0
 12 13  1  0  0  0  0
  9 13  1  0  0  0  0
M  END
> <chemblId>
CHEMBL135328

> <bioactivity__type>
IC50

> <units>
nM

> <value>
700.0

$$$$

  CDK     11301514192D 0   0.00000     0.00000     0

 14 15  0  0  0  0              1 V2000 
   -5.2881    5.4404    0.0000 C   0  0  0  0  0  0  0  0  0  0  0  0
   -3.8209    5.1286    0.0000 O   0  0  0  0  0  0  0  0  0  0  0  0
   -3.3573    3.7020    0.0000 N   0  0  0  0  0  0  0  0  0  0  0  0
   -1.8901    3.3901    0.0000 C   0  0  0  0  0  0  0  0  0  0  0  0
   -0.8864    4.5048    0.0000 C   0  0  0  0  0  0  0  0  0  0  0  0
    0.1173    5.6195    0.0000 N   0  0  0  0  0  0  0  0  0  0  0  0
   -1.4266    1.9635    0.0000 C   0  0  0  0  0  0  0  0  0  0  0  0
    0.2506    3.4548    0.0000 C   0  0  0  0  0  0  0  0  0  0  0  0
    1.9515    2.9179    0.0000 C   0  0  0  0  0  0  0  0  0  0  0  0
    1.9366    1.1343    0.0000 C   0  0  0  0  0  0  0  0  0  0  0  0
    0.0000    0.0000    0.0000 N   0  0  0  0  0  0  0  0  0  0  0  0
   -1.4266   -0.4635    0.0000 C   0  0  0  0  0  0  0  0  0  0  0  0
   -2.3083    0.7500    0.0000 C   0  0  0  0  0  0  0  0  0  0  0  0
    0.0000    1.5000    0.0000 C   0  0  0  0  0  0  0  0  0  0  0  0
  1  2  1  0  0  0  0
  2  3  1  0  0  0  0
  3  4  2  0  0  0  0
  4  5  1  0  0  0  0
  5  6  3  0  0  0  0
  4  7  1  0  0  0  0
  7  8  1  0  0  0  0
  8  9  1  0  0  0  0
  9 10  1  0  0  0  0
 10 11  1  0  0  0  0
 11 12  1  0  0  0  0
 12 13  1  0  0  0  0
  7 13  1  0  0  0  0
 11 14  1  0  0  0  0
  7 14  1  0  0  0  0
M  END
> <chemblId>
CHEMBL135645

> <bioactivity__type>
IC50

> <units>
nM

> <value>
31.0

$$$$

  CDK     11301514192D 0   0.00000     0.00000     0

 13 14  0  0  0  0              1 V2000 
    3.8321    5.2500    0.0000 C   0  0  0  0  0  0  0  0  0  0  0  0
    3.8321    3.7500    0.0000 O   0  0  0  0  0  0  0  0  0  0  0  0
    2.5331    3.0000    0.0000 N   0  0  0  0  0  0  0  0  0  0  0  0
    2.5330    1.5000    0.0000 C   0  0  0  0  0  0  0  0  0  0  0  0
    3.8321    0.7500    0.0000 C   0  0  0  0  0  0  0  0  0  0  0  0
    5.1311   -0.0000    0.0000 N   0  0  0  0  0  0  0  0  0  0  0  0
    1.2340    0.7500    0.0000 C   0  0  0  0  0  0  0  0  0  0  0  0
    1.2340   -0.7500    0.0000 C   0  0  0  0  0  0  0  0  0  0  0  0
   -0.0650   -1.5000    0.0000 N   0  0  0  0  0  0  0  0  0  0  0  0
   -1.3640   -0.7500    0.0000 C   0  0  0  0  0  0  0  0  0  0  0  0
   -1.3640    0.7500    0.0000 C   0  0  0  0  0  0  0  0  0  0  0  0
   -0.0650    1.5000    0.0000 C   0  0  0  0  0  0  0  0  0  0  0  0
    0.3920   -0.0000    0.0000 C   0  0  0  0  0  0  0  0  0  0  0  0
  1  2  1  0  0  0  0
  2  3  1  0  0  0  0
  3  4  2  0  0  0  0
  4  5  1  0  0  0  0
  5  6  3  0  0  0  0
  4  7  1  0  0  0  0
  7  8  1  1  0  0  0
  8  9  1  0  0  0  0
  9 10  1  0  0  0  0
 10 11  1  0  0  0  0
 12 11  1  6  0  0  0
  7 12  1  0  0  0  0
 12 13  1  0  0  0  0
  9 13  1  0  0  0  0
M  END
> <chemblId>
CHEMBL137384

> <bioactivity__type>
IC50

> <units>
nM

> <value>
610.0

$$$$
 stripped
BRStripMol11301514192D 0   0.00000     0.00000     0
This file has been stripped
 10  9  0  0  0  0              1 V2000 
    0.0000    0.0000    0.0000 C   0  0  0  0  0  0  0  0  0  0  0  0
    1.2990   -0.7500    0.0000 N   0  3  0  0  0  0  0  0  0  0  0  0
    0.3349   -1.8991    0.0000 C   0  0  0  0  0  0  0  0  0  0  0  0
    2.2632   -1.8991    0.0000 C   0  0  0  0  0  0  0  0  0  0  0  0
    2.5981   -0.0000    0.0000 C   0  0  0  0  0  0  0  0  0  0  0  0
    3.8971   -0.7500    0.0000 C   0  0  0  0  0  0  0  0  0  0  0  0
    5.1962   -0.0000    0.0000 O   0  0  0  0  0  0  0  0  0  0  0  0
    6.4952   -0.7500    0.0000 C   0  0  0  0  0  0  0  0  0  0  0  0
    6.4952   -2.2500    0.0000 O   0  0  0  0  0  0  0  0  0  0  0  0
    7.7942   -0.0000    0.0000 N   0  0  0  0  0  0  0  0  0  0  0  0
  1  2  1  0  0  0  0
  2  3  1  0  0  0  0
  2  4  1  0  0  0  0
  2  5  1  0  0  0  0
  5  6  1  0  0  0  0
  6  7  1  0  0  0  0
  7  8  1  0  0  0  0
  8  9  2  0  0  0  0
  8 10  1  0  0  0  0
M  END
> <chemblId>
CHEMBL14

> <bioactivity__type>
IC50

> <units>
nM

> <value>
765.0

$$$$

  CDK     11301514192D 0   0.00000     0.00000     0

 18 19  0  0  0  0              1 V2000 
    8.3976    1.3711    0.0000 C   0  0  0  0  0  0  0  0  0  0  0  0
    7.2831    0.3671    0.0000 N   0  0  0  0  0  0  0  0  0  0  0  0
    7.5952   -1.1000    0.0000 C   0  0  0  0  0  0  0  0  0  0  0  0
    5.8564    0.8304    0.0000 C   0  0  0  0  0  0  0  0  0  0  0  0
    4.7419   -0.1735    0.0000 C   0  0  0  0  0  0  0  0  0  0  0  0
    3.3152    0.2897    0.0000 N   0  0  0  0  0  0  0  0  0  0  0  0
    2.2007   -0.7142    0.0000 C   0  0  0  0  0  0  0  0  0  0  0  0
    0.7740   -0.2510    0.0000 C   0  0  0  0  0  0  0  0  0  0  0  0
    0.3100    1.1750    0.0000 C   0  0  0  0  0  0  0  0  0  0  0  0
   -1.1900    1.1750    0.0000 C   0  0  0  0  0  0  0  0  0  0  0  0
   -1.6540   -0.2510    0.0000 C   0  0  0  0  0  0  0  0  0  0  0  0
   -0.4400   -1.1330    0.0000 S   0  0  0  0  0  0  0  0  0  0  0  0
    3.0030    1.7568    0.0000 C   0  0  0  0  0  0  0  0  0  0  0  0
    4.1175    2.7608    0.0000 C   0  0  0  0  0  0  0  0  0  0  0  0
    3.8054    4.2279    0.0000 C   0  0  0  0  0  0  0  0  0  0  0  0
    2.3787    4.6912    0.0000 C   0  0  0  0  0  0  0  0  0  0  0  0
    1.2642    3.6872    0.0000 C   0  0  0  0  0  0  0  0  0  0  0  0
    1.5763    2.2201    0.0000 N   0  0  0  0  0  0  0  0  0  0  0  0
  1  2  1  0  0  0  0
  2  3  1  0  0  0  0
  2  4  1  0  0  0  0
  4  5  1  0  0  0  0
  5  6  1  0  0  0  0
  6  7  1  0  0  0  0
  7  8  1  0  0  0  0
  8  9  2  0  0  0  0
  9 10  1  0  0  0  0
 10 11  2  0  0  0  0
 11 12  1  0  0  0  0
  8 12  1  0  0  0  0
  6 13  1  0  0  0  0
 13 14  2  0  0  0  0
 14 15  1  0  0  0  0
 15 16  2  0  0  0  0
 16 17  1  0  0  0  0
 17 18  2  0  0  0  0
 13 18  1  0  0  0  0
M  END
> <chemblId>
CHEMBL1411979

> <bioactivity__type>
IC50

> <units>
nM

> <value>
1665.0

$$$$
 stripped
BRStripMol11301514192D 0   0.00000     0.00000     0
This file has been stripped
 24 26  0  0  0  0              1 V2000 
   -0.1967   -3.2444    0.0000 C   0  0  0  0  0  0  0  0  0  0  0  0
   -0.8514   -1.8948    0.0000 C   0  0  0  0  0  0  0  0  0  0  0  0
   -2.3475   -1.7870    0.0000 C   0  0  0  0  0  0  0  0  0  0  0  0
   -0.0100   -0.6530    0.0000 N   0  3  0  0  0  0  0  0  0  0  0  0
    0.8279   -1.8971    0.0000 C   0  0  0  0  0  0  0  0  0  0  0  0
   -1.6840   -0.2910    0.0000 C   0  0  0  0  0  0  0  0  0  0  0  0
   -0.7490   -1.4640    0.0000 C   0  0  0  0  0  0  0  0  0  0  0  0
    0.7510   -1.4640    0.0000 C   0  0  0  0  0  0  0  0  0  0  0  0
    1.6870   -0.2910    0.0000 C   0  0  0  0  0  0  0  0  0  0  0  0
    1.3530    1.1710    0.0000 C   0  0  0  0  0  0  0  0  0  0  0  0
    0.0010    1.8220    0.0000 C   0  0  0  0  0  0  0  0  0  0  0  0
   -1.3500    1.1710    0.0000 C   0  0  0  0  0  0  0  0  0  0  0  0
    0.0008    3.3220    0.0000 O   0  0  0  0  0  0  0  0  0  0  0  0
    1.2997    4.0722    0.0000 C   0  0  0  0  0  0  0  0  0  0  0  0
    2.5989    3.3224    0.0000 O   0  0  0  0  0  0  0  0  0  0  0  0
    1.2995    5.5722    0.0000 C   0  0  0  0  0  0  0  0  0  0  0  0
    2.5984    6.3224    0.0000 C   0  0  0  0  0  0  0  0  0  0  0  0
    2.5982    7.8224    0.0000 O   0  0  0  0  0  0  0  0  0  0  0  0
    0.0003    6.3220    0.0000 C   0  0  0  0  0  0  0  0  0  0  0  0
    0.0001    7.8220    0.0000 C   0  0  0  0  0  0  0  0  0  0  0  0
   -1.2990    8.5718    0.0000 C   0  0  0  0  0  0  0  0  0  0  0  0
   -2.5979    7.8216    0.0000 C   0  0  0  0  0  0  0  0  0  0  0  0
   -2.5977    6.3216    0.0000 C   0  0  0  0  0  0  0  0  0  0  0  0
   -1.2986    5.5718    0.0000 C   0  0  0  0  0  0  0  0  0  0  0  0
  1  2  1  0  0  0  0
  2  3  1  0  0  0  0
  2  4  1  0  0  0  0
  4  5  1  0  0  0  0
  4  6  1  0  0  0  0
  6  7  1  6  0  0  0
  7  8  1  0  0  0  0
  9  8  1  6  0  0  0
  4  9  1  0  0  0  0
  9 10  1  0  0  0  0
 10 11  1  0  0  0  0
 11 12  1  0  0  0  0
  6 12  1  0  0  0  0
 11 13  1  6  0  0  0
 13 14  1  0  0  0  0
 14 15  2  0  0  0  0
 14 16  1  0  0  0  0
 16 17  1  0  0  0  0
 17 18  1  0  0  0  0
 16 19  1  0  0  0  0
 19 20  2  0  0  0  0
 20 21  1  0  0  0  0
 21 22  2  0  0  0  0
 22 23  1  0  0  0  0
 23 24  2  0  0  0  0
 19 24  1  0  0  0  0
M  END
> <chemblId>
CHEMBL1464005

> <bioactivity__type>
IC50

> <units>
nM

> <value>
2.24

$$$$

  CDK     11301514192D 0   0.00000     0.00000     0

 22 24  0  0  0  0              1 V2000 
    1.4772    2.3105    0.0000 O   0  0  0  0  0  0  0  0  0  0  0  0
    0.0000    2.5710    0.0000 C   0  0  0  0  0  0  0  0  0  0  0  0
   -1.2990    3.3210    0.0000 C   0  0  0  0  0  0  0  0  0  0  0  0
   -1.2990    4.8210    0.0000 C   0  0  0  0  0  0  0  0  0  0  0  0
   -2.5981    5.5710    0.0000 N   0  0  0  0  0  0  0  0  0  0  0  0
   -2.5981    7.0710    0.0000 C   0  0  0  0  0  0  0  0  0  0  0  0
   -3.8971    7.8210    0.0000 C   0  0  0  0  0  0  0  0  0  0  0  0
   -5.1962    7.0710    0.0000 C   0  0  0  0  0  0  0  0  0  0  0  0
   -5.1962    5.5710    0.0000 C   0  0  0  0  0  0  0  0  0  0  0  0
   -3.8971    4.8210    0.0000 C   0  0  0  0  0  0  0  0  0  0  0  0
    0.0000    1.0710    0.0000 C   0  0  0  0  0  0  0  0  0  0  0  0
    1.2990    0.3210    0.0000 C   0  0  0  0  0  0  0  0  0  0  0  0
    1.2990   -1.1790    0.0000 C   0  0  0  0  0  0  0  0  0  0  0  0
    0.0000   -1.9290    0.0000 C   0  0  0  0  0  0  0  0  0  0  0  0
   -1.2990   -1.1790    0.0000 C   0  0  0  0  0  0  0  0  0  0  0  0
   -1.2990    0.3210    0.0000 C   0  0  0  0  0  0  0  0  0  0  0  0
    0.5130    3.9805    0.0000 C   0  0  0  0  0  0  0  0  0  0  0  0
    1.9902    4.2410    0.0000 C   0  0  0  0  0  0  0  0  0  0  0  0
    2.5033    5.6506    0.0000 C   0  0  0  0  0  0  0  0  0  0  0  0
    1.5391    6.7996    0.0000 C   0  0  0  0  0  0  0  0  0  0  0  0
    0.0619    6.5391    0.0000 C   0  0  0  0  0  0  0  0  0  0  0  0
   -0.4512    5.1296    0.0000 C   0  0  0  0  0  0  0  0  0  0  0  0
  1  2  1  0  0  0  0
  2  3  1  0  0  0  0
  3  4  1  0  0  0  0
  4  5  1  0  0  0  0
  5  6  1  0  0  0  0
  6  7  1  0  0  0  0
  7  8  1  0  0  0  0
  8  9  1  0  0  0  0
  9 10  1  0  0  0  0
  5 10  1  0  0  0  0
  2 11  1  0  0  0  0
 11 12  1  0  0  0  0
 12 13  1  0  0  0  0
 13 14  1  0  0  0  0
 14 15  1  0  0  0  0
 15 16  1  0  0  0  0
 11 16  1  0  0  0  0
  2 17  1  0  0  0  0
 17 18  2  0  0  0  0
 18 19  1  0  0  0  0
 19 20  2  0  0  0  0
 20 21  1  0  0  0  0
 21 22  2  0  0  0  0
 17 22  1  0  0  0  0
M  END
> <chemblId>
CHEMBL1490

> <bioactivity__type>
IC50

> <units>
nM

> <value>
34.0

$$$$

  CDK     11301514192D 0   0.00000     0.00000     0

 23 24  0  0  0  0              1 V2000 
    8.0112    8.1250    0.0000 C   0  0  0  0  0  0  0  0  0  0  0  0
    6.7122    7.3750    0.0000 C   0  0  0  0  0  0  0  0  0  0  0  0
    5.4131    8.1250    0.0000 N   0  0  0  0  0  0  0  0  0  0  0  0
    5.4131    9.6250    0.0000 C   0  0  0  0  0  0  0  0  0  0  0  0
    6.7122   10.3750    0.0000 C   0  0  0  0  0  0  0  0  0  0  0  0
    6.7122   11.8750    0.0000 O   0  0  0  0  0  0  0  0  0  0  0  0
    4.1141    7.3750    0.0000 C   0  0  0  0  0  0  0  0  0  0  0  0
    4.1141    5.8750    0.0000 C   0  0  0  0  0  0  0  0  0  0  0  0
    2.8150    5.1250    0.0000 C   0  0  0  0  0  0  0  0  0  0  0  0
    2.8150    3.6250    0.0000 C   0  0  0  0  0  0  0  0  0  0  0  0
    4.1141    2.8750    0.0000 C   0  0  0  0  0  0  0  0  0  0  0  0
    1.5160    2.8750    0.0000 N   0  0  0  0  0  0  0  0  0  0  0  0
    1.5160    1.3750    0.0000 C   0  0  0  0  0  0  0  0  0  0  0  0
    2.8150    0.6250    0.0000 C   0  0  0  0  0  0  0  0  0  0  0  0
    2.8150   -0.8750    0.0000 C   0  0  0  0  0  0  0  0  0  0  0  0
    1.5160   -1.6250    0.0000 N   0  0  0  0  0  0  0  0  0  0  0  0
    0.2170   -0.8750    0.0000 C   0  0  0  0  0  0  0  0  0  0  0  0
   -1.0830   -1.6250    0.0000 C   0  0  0  0  0  0  0  0  0  0  0  0
   -2.3820   -0.8750    0.0000 C   0  0  0  0  0  0  0  0  0  0  0  0
   -3.6810   -1.6250    0.0000 Cl  0  0  0  0  0  0  0  0  0  0  0  0
   -2.3820    0.6250    0.0000 C   0  0  0  0  0  0  0  0  0  0  0  0
   -1.0830    1.3750    0.0000 C   0  0  0  0  0  0  0  0  0  0  0  0
    0.2170    0.6250    0.0000 C   0  0  0  0  0  0  0  0  0  0  0  0
  1  2  1  0  0  0  0
  2  3  1  0  0  0  0
  3  4  1  0  0  0  0
  4  5  1  0  0  0  0
  5  6  1  0  0  0  0
  3  7  1  0  0  0  0
  7  8  1  0  0  0  0
  8  9  1  0  0  0  0
  9 10  1  0  0  0  0
 10 11  1  0  0  0  0
 10 12  1  0  0  0  0
 12 13  1  0  0  0  0
 13 14  2  0  0  0  0
 14 15  1  0  0  0  0
 15 16  2  0  0  0  0
 16 17  1  0  0  0  0
 17 18  2  0  0  0  0
 18 19  1  0  0  0  0
 19 20  1  0  0  0  0
 19 21  2  0  0  0  0
 21 22  1  0  0  0  0
 22 23  2  0  0  0  0
 13 23  1  0  0  0  0
 17 23  1  0  0  0  0
M  END
> <chemblId>
CHEMBL1535

> <bioactivity__type>
IC50

> <units>
nM

> <value>
2951.0

$$$$

  CDK     11301514192D 0   0.00000     0.00000     0

 14 16  0  0  0  0              1 V2000 
   -4.5450    0.8970    0.0000 C   0  0  0  0  0  0  0  0  0  0  0  0
   -3.2460    0.1470    0.0000 N   0  0  0  0  0  0  0  0  0  0  0  0
   -3.2460   -1.3530    0.0000 C   0  0  0  0  0  0  0  0  0  0  0  0
   -1.9470   -2.1030    0.0000 C   0  0  0  0  0  0  0  0  0  0  0  0
   -0.6480   -1.3530    0.0000 C   0  0  0  0  0  0  0  0  0  0  0  0
   -0.6480    0.1470    0.0000 C   0  0  0  0  0  0  0  0  0  0  0  0
   -1.9470    0.8970    0.0000 C   0  0  0  0  0  0  0  0  0  0  0  0
    0.6510    0.8970    0.0000 C   0  0  0  0  0  0  0  0  0  0  0  0
    0.9630    2.3640    0.0000 N   0  0  0  0  0  0  0  0  0  0  0  0
    2.4540    2.5200    0.0000 S   0  0  0  0  0  0  0  0  0  0  0  0
    3.0640    1.1500    0.0000 N   0  0  0  0  0  0  0  0  0  0  0  0
    1.9500    0.1470    0.0000 C   0  0  0  0  0  0  0  0  0  0  0  0
    1.9500   -1.3530    0.0000 S   0  0  0  0  0  0  0  0  0  0  0  0
    0.6510   -2.1030    0.0000 C   0  0  0  0  0  0  0  0  0  0  0  0
  1  2  1  0  0  0  0
  2  3  1  0  0  0  0
  3  4  1  0  0  0  0
  4  5  1  0  0  0  0
  5  6  2  0  0  0  0
  6  7  1  0  0  0  0
  2  7  1  0  0  0  0
  6  8  1  0  0  0  0
  8  9  2  0  0  0  0
  9 10  1  0  0  0  0
 10 11  1  0  0  0  0
 11 12  2  0  0  0  0
  8 12  1  0  0  0  0
 12 13  1  0  0  0  0
 13 14  1  0  0  0  0
  5 14  1  0  0  0  0
M  END
> <chemblId>
CHEMBL15675

> <bioactivity__type>
IC50

> <units>
nM

> <value>
2200.0

$$$$

  CDK     11301514192D 0   0.00000     0.00000     0

 13 15  0  0  0  0              1 V2000 
   -3.2460   -1.3530    0.0000 C   0  0  0  0  0  0  0  0  0  0  0  0
   -1.9470   -2.1030    0.0000 C   0  0  0  0  0  0  0  0  0  0  0  0
   -0.6480   -1.3530    0.0000 C   0  0  0  0  0  0  0  0  0  0  0  0
    0.6510   -2.1030    0.0000 C   0  0  0  0  0  0  0  0  0  0  0  0
    1.9500   -1.3530    0.0000 C   0  0  0  0  0  0  0  0  0  0  0  0
    1.9500    0.1470    0.0000 C   0  0  0  0  0  0  0  0  0  0  0  0
    3.0640    1.1500    0.0000 N   0  0  0  0  0  0  0  0  0  0  0  0
    2.4540    2.5200    0.0000 S   0  0  0  0  0  0  0  0  0  0  0  0
    0.9630    2.3640    0.0000 N   0  0  0  0  0  0  0  0  0  0  0  0
    0.6510    0.8970    0.0000 C   0  0  0  0  0  0  0  0  0  0  0  0
   -0.6480    0.1470    0.0000 C   0  0  0  0  0  0  0  0  0  0  0  0
   -1.9470    0.8970    0.0000 C   0  0  0  0  0  0  0  0  0  0  0  0
   -3.2460    0.1470    0.0000 N   0  0  0  0  0  0  0  0  0  0  0  0
  1  2  1  0  0  0  0
  2  3  1  0  0  0  0
  3  4  1  0  0  0  0
  4  5  2  0  0  0  0
  5  6  1  0  0  0  0
  6  7  2  0  0  0  0
  7  8  1  0  0  0  0
  8  9  1  0  0  0  0
  9 10  2  0  0  0  0
  6 10  1  0  0  0  0
 10 11  1  0  0  0  0
  3 11  2  0  0  0  0
 11 12  1  0  0  0  0
 12 13  1  0  0  0  0
  1 13  1  0  0  0  0
M  END
> <chemblId>
CHEMBL15936

> <bioactivity__type>
IC50

> <units>
nM

> <value>
6700.0

$$$$

  CDK     11301514192D 0   0.00000     0.00000     0

 14 15  0  0  0  0              1 V2000 
    3.1232   -2.0892    0.0000 C   0  0  0  0  0  0  0  0  0  0  0  0
    1.6314   -2.2457    0.0000 S   0  0  0  0  0  0  0  0  0  0  0  0
    0.7500   -1.0320    0.0000 C   0  0  0  0  0  0  0  0  0  0  0  0
    1.2140    0.3940    0.0000 N   0  0  0  0  0  0  0  0  0  0  0  0
    0.0000    1.2760    0.0000 S   0  0  0  0  0  0  0  0  0  0  0  0
   -1.2140    0.3940    0.0000 N   0  0  0  0  0  0  0  0  0  0  0  0
   -0.7500   -1.0320    0.0000 C   0  0  0  0  0  0  0  0  0  0  0  0
   -1.6314   -2.2457    0.0000 C   0  0  0  0  0  0  0  0  0  0  0  0
   -3.1232   -2.0892    0.0000 C   0  0  0  0  0  0  0  0  0  0  0  0
   -4.0047   -3.3029    0.0000 C   0  0  0  0  0  0  0  0  0  0  0  0
   -3.3943   -4.6731    0.0000 C   0  0  0  0  0  0  0  0  0  0  0  0
   -1.9025   -4.8296    0.0000 N   0  0  0  0  0  0  0  0  0  0  0  0
   -1.2921   -6.1998    0.0000 C   0  0  0  0  0  0  0  0  0  0  0  0
   -1.0210   -3.6159    0.0000 C   0  0  0  0  0  0  0  0  0  0  0  0
  1  2  1  0  0  0  0
  2  3  1  0  0  0  0
  3  4  2  0  0  0  0
  4  5  1  0  0  0  0
  5  6  1  0  0  0  0
  6  7  2  0  0  0  0
  3  7  1  0  0  0  0
  7  8  1  0  0  0  0
  8  9  2  0  0  0  0
  9 10  1  0  0  0  0
 10 11  1  0  0  0  0
 11 12  1  0  0  0  0
 12 13  1  0  0  0  0
 12 14  1  0  0  0  0
  8 14  1  0  0  0  0
M  END
> <chemblId>
CHEMBL15944

> <bioactivity__type>
IC50

> <units>
nM

> <value>
480.0

$$$$

  CDK     11301514192D 0   0.00000     0.00000     0

 21 23  0  0  0  0              1 V2000 
    2.5981   -7.1370    0.0000 C   0  0  0  0  0  0  0  0  0  0  0  0
    2.5981   -5.6370    0.0000 N   0  0  0  0  0  0  0  0  0  0  0  0
    3.8971   -4.8870    0.0000 C   0  0  0  0  0  0  0  0  0  0  0  0
    1.2990   -4.8870    0.0000 C   0  0  0  0  0  0  0  0  0  0  0  0
    1.2990   -3.3870    0.0000 C   0  0  0  0  0  0  0  0  0  0  0  0
   -0.0000   -2.6370    0.0000 C   0  0  0  0  0  0  0  0  0  0  0  0
   -0.0000   -1.1370    0.0000 C   0  0  0  0  0  0  0  0  0  0  0  0
   -1.3510   -0.4860    0.0000 C   0  0  0  0  0  0  0  0  0  0  0  0
   -2.4510   -1.5060    0.0000 C   0  0  0  0  0  0  0  0  0  0  0  0
   -3.8840   -1.0640    0.0000 C   0  0  0  0  0  0  0  0  0  0  0  0
   -4.2180    0.3980    0.0000 C   0  0  0  0  0  0  0  0  0  0  0  0
   -3.1190    1.4190    0.0000 C   0  0  0  0  0  0  0  0  0  0  0  0
   -1.6850    0.9770    0.0000 C   0  0  0  0  0  0  0  0  0  0  0  0
   -0.7500    2.1490    0.0000 C   0  0  0  0  0  0  0  0  0  0  0  0
    0.7500    2.1490    0.0000 O   0  0  0  0  0  0  0  0  0  0  0  0
    1.6850    0.9770    0.0000 C   0  0  0  0  0  0  0  0  0  0  0  0
    3.1190    1.4190    0.0000 C   0  0  0  0  0  0  0  0  0  0  0  0
    4.2180    0.3980    0.0000 C   0  0  0  0  0  0  0  0  0  0  0  0
    3.8840   -1.0640    0.0000 C   0  0  0  0  0  0  0  0  0  0  0  0
    2.4510   -1.5060    0.0000 C   0  0  0  0  0  0  0  0  0  0  0  0
    1.3510   -0.4860    0.0000 C   0  0  0  0  0  0  0  0  0  0  0  0
  1  2  1  0  0  0  0
  2  3  1  0  0  0  0
  2  4  1  0  0  0  0
  4  5  1  0  0  0  0
  5  6  1  0  0  0  0
  6  7  2  0  0  0  0
  7  8  1  0  0  0  0
  8  9  2  0  0  0  0
  9 10  1  0  0  0  0
 10 11  2  0  0  0  0
 11 12  1  0  0  0  0
 12 13  2  0  0  0  0
  8 13  1  0  0  0  0
 13 14  1  0  0  0  0
 14 15  1  0  0  0  0
 15 16  1  0  0  0  0
 16 17  2  0  0  0  0
 17 18  1  0  0  0  0
 18 19  2  0  0  0  0
 19 20  1  0  0  0  0
 20 21  2  0  0  0  0
  7 21  1  0  0  0  0
 16 21  1  0  0  0  0
M  END
> <chemblId>
CHEMBL1628227

> <bioactivity__type>
IC50

> <units>
nM

> <value>
258.0

$$$$

  CDK     11301514192D 0   0.00000     0.00000     0

 12 13  0  0  0  0              1 V2000 
    3.8321    5.2500    0.0000 C   0  0  0  0  0  0  0  0  0  0  0  0
    3.8321    3.7500    0.0000 C   0  0  0  0  0  0  0  0  0  0  0  0
    5.1311    3.0000    0.0000 C   0  0  0  0  0  0  0  0  0  0  0  0
    2.5331    3.0000    0.0000 O   0  0  0  0  0  0  0  0  0  0  0  0
    2.5330    1.5000    0.0000 N   0  0  0  0  0  0  0  0  0  0  0  0
    1.2340    0.7500    0.0000 C   0  0  0  0  0  0  0  0  0  0  0  0
   -0.0650    1.5000    0.0000 C   0  0  0  0  0  0  0  0  0  0  0  0
   -1.3641    0.7501    0.0000 N   0  0  0  0  0  0  0  0  0  0  0  0
   -1.3641   -0.7499    0.0000 C   0  0  0  0  0  0  0  0  0  0  0  0
   -0.0650   -1.4999    0.0000 C   0  0  0  0  0  0  0  0  0  0  0  0
    1.2340   -0.7500    0.0000 C   0  0  0  0  0  0  0  0  0  0  0  0
    0.1635    0.3958    0.0000 C   0  0  0  0  0  0  0  0  0  0  0  0
  1  2  1  0  0  0  0
  2  3  1  0  0  0  0
  2  4  1  0  0  0  0
  4  5  1  0  0  0  0
  5  6  2  0  0  0  0
  6  7  1  0  0  0  0
  7  8  1  0  0  0  0
  8  9  1  0  0  0  0
  9 10  1  0  0  0  0
 10 11  1  0  0  0  0
  6 11  1  0  0  0  0
 11 12  1  0  0  0  0
  8 12  1  0  0  0  0
M  END
> <chemblId>
CHEMBL166423

> <bioactivity__type>
IC50

> <units>
nM

> <value>
3150.0

$$$$

  CDK     11301514192D 0   0.00000     0.00000     0

 13 14  0  0  0  0              1 V2000 
    3.8321    5.2500    0.0000 C   0  0  0  0  0  0  0  0  0  0  0  0
    3.8321    3.7500    0.0000 C   0  0  0  0  0  0  0  0  0  0  0  0
    2.5331    3.0000    0.0000 O   0  0  0  0  0  0  0  0  0  0  0  0
    2.5330    1.5000    0.0000 N   0  0  0  0  0  0  0  0  0  0  0  0
    1.2340    0.7500    0.0000 C   0  0  0  0  0  0  0  0  0  0  0  0
   -0.0650    1.5000    0.0000 C   0  0  0  0  0  0  0  0  0  0  0  0
   -1.3641    0.7501    0.0000 N   0  0  0  0  0  0  0  0  0  0  0  0
   -1.3641   -0.7499    0.0000 C   0  0  0  0  0  0  0  0  0  0  0  0
   -0.0650   -1.4999    0.0000 C   0  0  0  0  0  0  0  0  0  0  0  0
    1.2340   -0.7500    0.0000 C   0  0  0  0  0  0  0  0  0  0  0  0
    0.1635    0.3958    0.0000 C   0  0  0  0  0  0  0  0  0  0  0  0
    5.1311    3.0000    0.0000 C   0  0  0  0  0  0  0  0  0  0  0  0
    6.4302    2.2500    0.0000 C   0  0  0  0  0  0  0  0  0  0  0  0
  1  2  1  0  0  0  0
  2  3  1  0  0  0  0
  3  4  1  0  0  0  0
  4  5  2  0  0  0  0
  5  6  1  0  0  0  0
  6  7  1  0  0  0  0
  7  8  1  0  0  0  0
  8  9  1  0  0  0  0
  9 10  1  0  0  0  0
  5 10  1  0  0  0  0
 10 11  1  0  0  0  0
  7 11  1  0  0  0  0
  2 12  1  0  0  0  0
 12 13  3  0  0  0  0
M  END
> <chemblId>
CHEMBL166537

> <bioactivity__type>
IC50

> <units>
nM

> <value>
5280.0

$$$$

  CDK     11301514192D 0   0.00000     0.00000     0

 13 14  0  0  0  0              1 V2000 
    3.8321    5.2500    0.0000 C   0  0  0  0  0  0  0  0  0  0  0  0
    3.8321    3.7500    0.0000 C   0  0  0  0  0  0  0  0  0  0  0  0
    4.3451    2.3404    0.0000 C   0  0  0  0  0  0  0  0  0  0  0  0
    5.3093    4.0104    0.0000 C   0  0  0  0  0  0  0  0  0  0  0  0
    2.5331    3.0000    0.0000 O   0  0  0  0  0  0  0  0  0  0  0  0
    2.5330    1.5000    0.0000 N   0  0  0  0  0  0  0  0  0  0  0  0
    1.2340    0.7500    0.0000 C   0  0  0  0  0  0  0  0  0  0  0  0
   -0.0650    1.5000    0.0000 C   0  0  0  0  0  0  0  0  0  0  0  0
   -1.3641    0.7501    0.0000 N   0  0  0  0  0  0  0  0  0  0  0  0
   -1.3641   -0.7499    0.0000 C   0  0  0  0  0  0  0  0  0  0  0  0
   -0.0650   -1.4999    0.0000 C   0  0  0  0  0  0  0  0  0  0  0  0
    1.2340   -0.7500    0.0000 C   0  0  0  0  0  0  0  0  0  0  0  0
    0.1635    0.3958    0.0000 C   0  0  0  0  0  0  0  0  0  0  0  0
  1  2  1  0  0  0  0
  2  3  1  0  0  0  0
  2  4  1  0  0  0  0
  2  5  1  0  0  0  0
  5  6  1  0  0  0  0
  6  7  2  0  0  0  0
  7  8  1  0  0  0  0
  8  9  1  0  0  0  0
  9 10  1  0  0  0  0
 10 11  1  0  0  0  0
 11 12  1  0  0  0  0
  7 12  1  0  0  0  0
 12 13  1  0  0  0  0
  9 13  1  0  0  0  0
M  END
> <chemblId>
CHEMBL166593

> <bioactivity__type>
IC50

> <units>
nM

> <value>
4460.0

$$$$

  CDK     11301514192D 0   0.00000     0.00000     0

 15 16  0  0  0  0              1 V2000 
    5.1312   10.5000    0.0000 C   0  0  0  0  0  0  0  0  0  0  0  0
    5.1312    9.0000    0.0000 C   0  0  0  0  0  0  0  0  0  0  0  0
    3.8321    8.2500    0.0000 C   0  0  0  0  0  0  0  0  0  0  0  0
    3.8321    6.7500    0.0000 C   0  0  0  0  0  0  0  0  0  0  0  0
    3.8321    5.2500    0.0000 C   0  0  0  0  0  0  0  0  0  0  0  0
    3.8321    3.7500    0.0000 C   0  0  0  0  0  0  0  0  0  0  0  0
    2.5331    3.0000    0.0000 O   0  0  0  0  0  0  0  0  0  0  0  0
    2.5330    1.5000    0.0000 N   0  0  0  0  0  0  0  0  0  0  0  0
    1.2340    0.7500    0.0000 C   0  0  0  0  0  0  0  0  0  0  0  0
   -0.0650    1.5000    0.0000 C   0  0  0  0  0  0  0  0  0  0  0  0
   -1.3641    0.7501    0.0000 N   0  0  0  0  0  0  0  0  0  0  0  0
   -1.3641   -0.7499    0.0000 C   0  0  0  0  0  0  0  0  0  0  0  0
   -0.0650   -1.4999    0.0000 C   0  0  0  0  0  0  0  0  0  0  0  0
    1.2340   -0.7500    0.0000 C   0  0  0  0  0  0  0  0  0  0  0  0
    0.1635    0.3958    0.0000 C   0  0  0  0  0  0  0  0  0  0  0  0
  1  2  1  0  0  0  0
  2  3  1  0  0  0  0
  3  4  1  0  0  0  0
  4  5  3  0  0  0  0
  5  6  1  0  0  0  0
  6  7  1  0  0  0  0
  7  8  1  0  0  0  0
  8  9  2  0  0  0  0
  9 10  1  0  0  0  0
 10 11  1  0  0  0  0
 11 12  1  0  0  0  0
 12 13  1  0  0  0  0
 13 14  1  0  0  0  0
  9 14  1  0  0  0  0
 14 15  1  0  0  0  0
 11 15  1  0  0  0  0
M  END
> <chemblId>
CHEMBL166782

> <bioactivity__type>
IC50

> <units>
nM

> <value>
20600.0

$$$$

  CDK     11301514192D 0   0.00000     0.00000     0

 12 13  0  0  0  0              1 V2000 
    5.1311    6.0000    0.0000 C   0  0  0  0  0  0  0  0  0  0  0  0
    3.8321    5.2500    0.0000 C   0  0  0  0  0  0  0  0  0  0  0  0
    3.8321    3.7500    0.0000 C   0  0  0  0  0  0  0  0  0  0  0  0
    2.5331    3.0000    0.0000 O   0  0  0  0  0  0  0  0  0  0  0  0
    2.5330    1.5000    0.0000 N   0  0  0  0  0  0  0  0  0  0  0  0
    1.2340    0.7500    0.0000 C   0  0  0  0  0  0  0  0  0  0  0  0
   -0.0650    1.5000    0.0000 C   0  0  0  0  0  0  0  0  0  0  0  0
   -1.3641    0.7501    0.0000 N   0  0  0  0  0  0  0  0  0  0  0  0
   -1.3641   -0.7499    0.0000 C   0  0  0  0  0  0  0  0  0  0  0  0
   -0.0650   -1.4999    0.0000 C   0  0  0  0  0  0  0  0  0  0  0  0
    1.2340   -0.7500    0.0000 C   0  0  0  0  0  0  0  0  0  0  0  0
    0.1635    0.3958    0.0000 C   0  0  0  0  0  0  0  0  0  0  0  0
  1  2  1  0  0  0  0
  2  3  1  0  0  0  0
  3  4  1  0  0  0  0
  4  5  1  0  0  0  0
  5  6  2  0  0  0  0
  6  7  1  0  0  0  0
  7  8  1  0  0  0  0
  8  9  1  0  0  0  0
  9 10  1  0  0  0  0
 10 11  1  0  0  0  0
  6 11  1  0  0  0  0
 11 12  1  0  0  0  0
  8 12  1  0  0  0  0
M  END
> <chemblId>
CHEMBL167438

> <bioactivity__type>
IC50

> <units>
nM

> <value>
3980.0

$$$$

  CDK     11301514192D 0   0.00000     0.00000     0

 14 15  0  0  0  0              1 V2000 
    5.1312    9.0000    0.0000 C   0  0  0  0  0  0  0  0  0  0  0  0
    3.8321    8.2500    0.0000 C   0  0  0  0  0  0  0  0  0  0  0  0
    3.8321    6.7500    0.0000 C   0  0  0  0  0  0  0  0  0  0  0  0
    3.8321    5.2500    0.0000 C   0  0  0  0  0  0  0  0  0  0  0  0
    3.8321    3.7500    0.0000 C   0  0  0  0  0  0  0  0  0  0  0  0
    2.5331    3.0000    0.0000 O   0  0  0  0  0  0  0  0  0  0  0  0
    2.5330    1.5000    0.0000 N   0  0  0  0  0  0  0  0  0  0  0  0
    1.2340    0.7500    0.0000 C   0  0  0  0  0  0  0  0  0  0  0  0
   -0.0650    1.5000    0.0000 C   0  0  0  0  0  0  0  0  0  0  0  0
   -1.3641    0.7501    0.0000 N   0  0  0  0  0  0  0  0  0  0  0  0
   -1.3641   -0.7499    0.0000 C   0  0  0  0  0  0  0  0  0  0  0  0
   -0.0650   -1.4999    0.0000 C   0  0  0  0  0  0  0  0  0  0  0  0
    1.2340   -0.7500    0.0000 C   0  0  0  0  0  0  0  0  0  0  0  0
    0.1635    0.3958    0.0000 C   0  0  0  0  0  0  0  0  0  0  0  0
  1  2  1  0  0  0  0
  2  3  1  0  0  0  0
  3  4  3  0  0  0  0
  4  5  1  0  0  0  0
  5  6  1  0  0  0  0
  6  7  1  0  0  0  0
  7  8  2  0  0  0  0
  8  9  1  0  0  0  0
  9 10  1  0  0  0  0
 10 11  1  0  0  0  0
 11 12  1  0  0  0  0
 12 13  1  0  0  0  0
  8 13  1  0  0  0  0
 13 14  1  0  0  0  0
 10 14  1  0  0  0  0
M  END
> <chemblId>
CHEMBL168545

> <bioactivity__type>
IC50

> <units>
nM

> <value>
8600.0

$$$$

  CDK     11301514192D 0   0.00000     0.00000     0

 16 17  0  0  0  0              1 V2000 
    7.7293   10.5000    0.0000 C   0  0  0  0  0  0  0  0  0  0  0  0
    6.4302    9.7500    0.0000 C   0  0  0  0  0  0  0  0  0  0  0  0
    5.1312    9.0000    0.0000 C   0  0  0  0  0  0  0  0  0  0  0  0
    3.8321    8.2500    0.0000 C   0  0  0  0  0  0  0  0  0  0  0  0
    3.8321    6.7500    0.0000 C   0  0  0  0  0  0  0  0  0  0  0  0
    3.8321    5.2500    0.0000 C   0  0  0  0  0  0  0  0  0  0  0  0
    3.8321    3.7500    0.0000 C   0  0  0  0  0  0  0  0  0  0  0  0
    2.5331    3.0000    0.0000 O   0  0  0  0  0  0  0  0  0  0  0  0
    2.5330    1.5000    0.0000 N   0  0  0  0  0  0  0  0  0  0  0  0
    1.2340    0.7500    0.0000 C   0  0  0  0  0  0  0  0  0  0  0  0
   -0.0650    1.5000    0.0000 C   0  0  0  0  0  0  0  0  0  0  0  0
   -1.3641    0.7501    0.0000 N   0  0  0  0  0  0  0  0  0  0  0  0
   -1.3641   -0.7499    0.0000 C   0  0  0  0  0  0  0  0  0  0  0  0
   -0.0650   -1.4999    0.0000 C   0  0  0  0  0  0  0  0  0  0  0  0
    1.2340   -0.7500    0.0000 C   0  0  0  0  0  0  0  0  0  0  0  0
    0.1635    0.3958    0.0000 C   0  0  0  0  0  0  0  0  0  0  0  0
  1  2  1  0  0  0  0
  2  3  3  0  0  0  0
  3  4  1  0  0  0  0
  4  5  1  0  0  0  0
  5  6  3  0  0  0  0
  6  7  1  0  0  0  0
  7  8  1  0  0  0  0
  8  9  1  0  0  0  0
  9 10  2  0  0  0  0
 10 11  1  0  0  0  0
 11 12  1  0  0  0  0
 12 13  1  0  0  0  0
 13 14  1  0  0  0  0
 14 15  1  0  0  0  0
 10 15  1  0  0  0  0
 15 16  1  0  0  0  0
 12 16  1  0  0  0  0
M  END
> <chemblId>
CHEMBL168561

> <bioactivity__type>
IC50

> <units>
nM

> <value>
5080.0

$$$$

  CDK     11301514192D 0   0.00000     0.00000     0

 16 17  0  0  0  0              1 V2000 
    6.4302   11.2500    0.0000 C   0  0  0  0  0  0  0  0  0  0  0  0
    5.1312   10.5000    0.0000 C   0  0  0  0  0  0  0  0  0  0  0  0
    5.1312    9.0000    0.0000 C   0  0  0  0  0  0  0  0  0  0  0  0
    3.8321    8.2500    0.0000 C   0  0  0  0  0  0  0  0  0  0  0  0
    3.8321    6.7500    0.0000 C   0  0  0  0  0  0  0  0  0  0  0  0
    3.8321    5.2500    0.0000 C   0  0  0  0  0  0  0  0  0  0  0  0
    3.8321    3.7500    0.0000 C   0  0  0  0  0  0  0  0  0  0  0  0
    2.5331    3.0000    0.0000 O   0  0  0  0  0  0  0  0  0  0  0  0
    2.5330    1.5000    0.0000 N   0  0  0  0  0  0  0  0  0  0  0  0
    1.2340    0.7500    0.0000 C   0  0  0  0  0  0  0  0  0  0  0  0
   -0.0650    1.5000    0.0000 C   0  0  0  0  0  0  0  0  0  0  0  0
   -1.3641    0.7501    0.0000 N   0  0  0  0  0  0  0  0  0  0  0  0
   -1.3641   -0.7499    0.0000 C   0  0  0  0  0  0  0  0  0  0  0  0
   -0.0650   -1.4999    0.0000 C   0  0  0  0  0  0  0  0  0  0  0  0
    1.2340   -0.7500    0.0000 C   0  0  0  0  0  0  0  0  0  0  0  0
    0.1635    0.3958    0.0000 C   0  0  0  0  0  0  0  0  0  0  0  0
  1  2  1  0  0  0  0
  2  3  1  0  0  0  0
  3  4  1  0  0  0  0
  4  5  1  0  0  0  0
  5  6  3  0  0  0  0
  6  7  1  0  0  0  0
  7  8  1  0  0  0  0
  8  9  1  0  0  0  0
  9 10  2  0  0  0  0
 10 11  1  0  0  0  0
 11 12  1  0  0  0  0
 12 13  1  0  0  0  0
 13 14  1  0  0  0  0
 14 15  1  0  0  0  0
 10 15  1  0  0  0  0
 15 16  1  0  0  0  0
 12 16  1  0  0  0  0
M  END
> <chemblId>
CHEMBL168639

> <bioactivity__type>
IC50

> <units>
nM

> <value>
9650.0

$$$$

  CDK     11301514192D 0   0.00000     0.00000     0

 15 16  0  0  0  0              1 V2000 
    5.1312   10.5000    0.0000 C   0  0  0  0  0  0  0  0  0  0  0  0
    5.1312    9.0000    0.0000 O   0  0  0  0  0  0  0  0  0  0  0  0
    3.8321    8.2500    0.0000 C   0  0  0  0  0  0  0  0  0  0  0  0
    3.8321    6.7500    0.0000 C   0  0  0  0  0  0  0  0  0  0  0  0
    3.8321    5.2500    0.0000 C   0  0  0  0  0  0  0  0  0  0  0  0
    3.8321    3.7500    0.0000 C   0  0  0  0  0  0  0  0  0  0  0  0
    2.5331    3.0000    0.0000 O   0  0  0  0  0  0  0  0  0  0  0  0
    2.5330    1.5000    0.0000 N   0  0  0  0  0  0  0  0  0  0  0  0
    1.2340    0.7500    0.0000 C   0  0  0  0  0  0  0  0  0  0  0  0
   -0.0650    1.5000    0.0000 C   0  0  0  0  0  0  0  0  0  0  0  0
   -1.3641    0.7501    0.0000 N   0  0  0  0  0  0  0  0  0  0  0  0
   -1.3641   -0.7499    0.0000 C   0  0  0  0  0  0  0  0  0  0  0  0
   -0.0650   -1.4999    0.0000 C   0  0  0  0  0  0  0  0  0  0  0  0
    1.2340   -0.7500    0.0000 C   0  0  0  0  0  0  0  0  0  0  0  0
    0.1635    0.3958    0.0000 C   0  0  0  0  0  0  0  0  0  0  0  0
  1  2  1  0  0  0  0
  2  3  1  0  0  0  0
  3  4  1  0  0  0  0
  4  5  3  0  0  0  0
  5  6  1  0  0  0  0
  6  7  1  0  0  0  0
  7  8  1  0  0  0  0
  8  9  2  0  0  0  0
  9 10  1  0  0  0  0
 10 11  1  0  0  0  0
 11 12  1  0  0  0  0
 12 13  1  0  0  0  0
 13 14  1  0  0  0  0
  9 14  1  0  0  0  0
 14 15  1  0  0  0  0
 11 15  1  0  0  0  0
M  END
> <chemblId>
CHEMBL168991

> <bioactivity__type>
IC50

> <units>
nM

> <value>
59300.0

$$$$

  CDK     11301514192D 0   0.00000     0.00000     0

 15 16  0  0  0  0              1 V2000 
    5.1312   10.5000    0.0000 C   0  0  0  0  0  0  0  0  0  0  0  0
    5.1312    9.0000    0.0000 C   0  0  0  0  0  0  0  0  0  0  0  0
    3.8321    8.2500    0.0000 C   0  0  0  0  0  0  0  0  0  0  0  0
    3.8321    6.7500    0.0000 C   0  0  0  0  0  0  0  0  0  0  0  0
    3.8321    5.2500    0.0000 C   0  0  0  0  0  0  0  0  0  0  0  0
    3.8321    3.7500    0.0000 C   0  0  0  0  0  0  0  0  0  0  0  0
    2.5331    3.0000    0.0000 O   0  0  0  0  0  0  0  0  0  0  0  0
    2.5330    1.5000    0.0000 N   0  0  0  0  0  0  0  0  0  0  0  0
    1.2340    0.7500    0.0000 C   0  0  0  0  0  0  0  0  0  0  0  0
   -0.0650    1.5000    0.0000 C   0  0  0  0  0  0  0  0  0  0  0  0
   -1.3641    0.7501    0.0000 N   0  0  0  0  0  0  0  0  0  0  0  0
   -1.3641   -0.7499    0.0000 C   0  0  0  0  0  0  0  0  0  0  0  0
   -0.0650   -1.4999    0.0000 C   0  0  0  0  0  0  0  0  0  0  0  0
    1.2340   -0.7500    0.0000 C   0  0  0  0  0  0  0  0  0  0  0  0
    0.1635    0.3958    0.0000 C   0  0  0  0  0  0  0  0  0  0  0  0
  1  2  2  0  0  0  0
  2  3  1  0  0  0  0
  3  4  1  0  0  0  0
  4  5  3  0  0  0  0
  5  6  1  0  0  0  0
  6  7  1  0  0  0  0
  7  8  1  0  0  0  0
  8  9  2  0  0  0  0
  9 10  1  0  0  0  0
 10 11  1  0  0  0  0
 11 12  1  0  0  0  0
 12 13  1  0  0  0  0
 13 14  1  0  0  0  0
  9 14  1  0  0  0  0
 14 15  1  0  0  0  0
 11 15  1  0  0  0  0
M  END
> <chemblId>
CHEMBL169011

> <bioactivity__type>
IC50

> <units>
nM

> <value>
15900.0

$$$$

  CDK     11301514192D 0   0.00000     0.00000     0

 25 28  0  0  0  0              1 V2000 
   -4.0450   -0.9754    0.0000 O   0  0  0  0  0  0  0  0  0  0  0  0
   -3.7596    0.4972    0.0000 C   0  0  0  0  0  0  0  0  0  0  0  0
   -2.3416    0.9864    0.0000 O   0  0  0  0  0  0  0  0  0  0  0  0
   -1.2090    0.0030    0.0000 C   0  0  0  0  0  0  0  0  0  0  0  0
   -1.5450   -1.3710    0.0000 C   0  0  0  0  0  0  0  0  0  0  0  0
   -0.1590   -0.7980    0.0000 N   0  0  0  0  0  0  0  0  0  0  0  0
   -0.3330    1.0990    0.0000 C   0  0  0  0  0  0  0  0  0  0  0  0
    0.1580    2.1810    0.0000 C   0  0  0  0  0  0  0  0  0  0  0  0
    0.1580    0.5500    0.0000 C   0  0  0  0  0  0  0  0  0  0  0  0
    1.5910   -0.1500    0.0000 C   0  0  0  0  0  0  0  0  0  0  0  0
    1.3390   -1.5140    0.0000 C   0  0  0  0  0  0  0  0  0  0  0  0
   -4.8923    1.4807    0.0000 N   0  0  0  0  0  0  0  0  0  0  0  0
   -6.3103    0.9915    0.0000 C   0  0  0  0  0  0  0  0  0  0  0  0
   -7.4429    1.9749    0.0000 C   0  0  0  0  0  0  0  0  0  0  0  0
   -7.1576    3.4475    0.0000 C   0  0  0  0  0  0  0  0  0  0  0  0
   -8.2902    4.4309    0.0000 C   0  0  0  0  0  0  0  0  0  0  0  0
   -9.7082    3.9418    0.0000 C   0  0  0  0  0  0  0  0  0  0  0  0
   -9.9935    2.4692    0.0000 C   0  0  0  0  0  0  0  0  0  0  0  0
   -8.8609    1.4857    0.0000 C   0  0  0  0  0  0  0  0  0  0  0  0
   -4.6069    2.9533    0.0000 C   0  0  0  0  0  0  0  0  0  0  0  0
   -3.1889    3.4425    0.0000 C   0  0  0  0  0  0  0  0  0  0  0  0
   -2.9036    4.9151    0.0000 C   0  0  0  0  0  0  0  0  0  0  0  0
   -4.0362    5.8985    0.0000 C   0  0  0  0  0  0  0  0  0  0  0  0
   -5.4542    5.4093    0.0000 C   0  0  0  0  0  0  0  0  0  0  0  0
   -5.7396    3.9367    0.0000 C   0  0  0  0  0  0  0  0  0  0  0  0
  1  2  2  0  0  0  0
  2  3  1  0  0  0  0
  4  3  1  6  0  0  0
  4  5  1  0  0  0  0
  5  6  1  0  0  0  0
  6  7  1  0  0  0  0
  7  8  1  0  0  0  0
  8  9  1  0  0  0  0
  4  9  1  0  0  0  0
  9 10  1  0  0  0  0
 10 11  1  0  0  0  0
  6 11  1  0  0  0  0
  2 12  1  0  0  0  0
 12 13  1  0  0  0  0
 13 14  1  0  0  0  0
 14 15  2  0  0  0  0
 15 16  1  0  0  0  0
 16 17  2  0  0  0  0
 17 18  1  0  0  0  0
 18 19  2  0  0  0  0
 14 19  1  0  0  0  0
 12 20  1  0  0  0  0
 20 21  2  0  0  0  0
 21 22  1  0  0  0  0
 22 23  2  0  0  0  0
 23 24  1  0  0  0  0
 24 25  2  0  0  0  0
 20 25  1  0  0  0  0
M  END
> <chemblId>
CHEMBL1777826

> <bioactivity__type>
IC50

> <units>
nM

> <value>
3.7

$$$$
 stripped
BRStripMol11301514192D 0   0.00000     0.00000     0
This file has been stripped
 32 36  0  0  0  0              1 V2000 
   -4.0450   -0.9754    0.0000 O   0  0  0  0  0  0  0  0  0  0  0  0
   -3.7596    0.4972    0.0000 C   0  0  0  0  0  0  0  0  0  0  0  0
   -2.3416    0.9864    0.0000 O   0  0  0  0  0  0  0  0  0  0  0  0
   -1.2090    0.0030    0.0000 C   0  0  0  0  0  0  0  0  0  0  0  0
   -1.5450   -1.3710    0.0000 C   0  0  0  0  0  0  0  0  0  0  0  0
   -0.1590   -0.7980    0.0000 N   0  3  0  0  0  0  0  0  0  0  0  0
   -0.1994   -2.2975    0.0000 C   0  0  0  0  0  0  0  0  0  0  0  0
    1.0790   -3.0822    0.0000 C   0  0  0  0  0  0  0  0  0  0  0  0
    1.0386   -4.5816    0.0000 C   0  0  0  0  0  0  0  0  0  0  0  0
    2.3170   -5.3663    0.0000 C   0  0  0  0  0  0  0  0  0  0  0  0
    2.4336   -6.8618    0.0000 C   0  0  0  0  0  0  0  0  0  0  0  0
    3.8919   -7.2130    0.0000 C   0  0  0  0  0  0  0  0  0  0  0  0
    4.6766   -5.9347    0.0000 C   0  0  0  0  0  0  0  0  0  0  0  0
    3.7032   -4.7933    0.0000 S   0  0  0  0  0  0  0  0  0  0  0  0
   -0.3330    1.0990    0.0000 C   0  0  0  0  0  0  0  0  0  0  0  0
    0.1580    2.1810    0.0000 C   0  0  0  0  0  0  0  0  0  0  0  0
    0.1580    0.5500    0.0000 C   0  0  0  0  0  0  0  0  0  0  0  0
    1.5910   -0.1500    0.0000 C   0  0  0  0  0  0  0  0  0  0  0  0
    1.3390   -1.5140    0.0000 C   0  0  0  0  0  0  0  0  0  0  0  0
   -4.8923    1.4807    0.0000 N   0  0  0  0  0  0  0  0  0  0  0  0
   -6.3103    0.9915    0.0000 C   0  0  0  0  0  0  0  0  0  0  0  0
   -7.4429    1.9749    0.0000 C   0  0  0  0  0  0  0  0  0  0  0  0
   -7.3130    3.4693    0.0000 C   0  0  0  0  0  0  0  0  0  0  0  0
   -8.6941    4.0546    0.0000 C   0  0  0  0  0  0  0  0  0  0  0  0
   -9.6776    2.9219    0.0000 C   0  0  0  0  0  0  0  0  0  0  0  0
   -8.9043    1.6366    0.0000 S   0  0  0  0  0  0  0  0  0  0  0  0
   -4.6069    2.9533    0.0000 C   0  0  0  0  0  0  0  0  0  0  0  0
   -3.1889    3.4425    0.0000 C   0  0  0  0  0  0  0  0  0  0  0  0
   -2.9036    4.9151    0.0000 C   0  0  0  0  0  0  0  0  0  0  0  0
   -4.0362    5.8985    0.0000 C   0  0  0  0  0  0  0  0  0  0  0  0
   -5.4542    5.4093    0.0000 C   0  0  0  0  0  0  0  0  0  0  0  0
   -5.7396    3.9367    0.0000 C   0  0  0  0  0  0  0  0  0  0  0  0
  1  2  2  0  0  0  0
  2  3  1  0  0  0  0
  4  3  1  6  0  0  0
  4  5  1  0  0  0  0
  5  6  1  0  0  0  0
  6  7  1  0  0  0  0
  7  8  1  0  0  0  0
  8  9  1  0  0  0  0
  9 10  1  0  0  0  0
 10 11  2  0  0  0  0
 11 12  1  0  0  0  0
 12 13  2  0  0  0  0
 13 14  1  0  0  0  0
 10 14  1  0  0  0  0
  6 15  1  0  0  0  0
 15 16  1  0  0  0  0
 16 17  1  0  0  0  0
  4 17  1  0  0  0  0
 17 18  1  0  0  0  0
 18 19  1  0  0  0  0
  6 19  1  0  0  0  0
  2 20  1  0  0  0  0
 20 21  1  0  0  0  0
 21 22  1  0  0  0  0
 22 23  2  0  0  0  0
 23 24  1  0  0  0  0
 24 25  2  0  0  0  0
 25 26  1  0  0  0  0
 22 26  1  0  0  0  0
 20 27  1  0  0  0  0
 27 28  2  0  0  0  0
 28 29  1  0  0  0  0
 29 30  2  0  0  0  0
 30 31  1  0  0  0  0
 31 32  2  0  0  0  0
 27 32  1  0  0  0  0
M  END
> <chemblId>
CHEMBL1777827

> <bioactivity__type>
IC50

> <units>
nM

> <value>
3.2

$$$$

  CDK     11301514192D 0   0.00000     0.00000     0

 24 27  0  0  0  0              1 V2000 
   -4.0450   -0.9754    0.0000 O   0  0  0  0  0  0  0  0  0  0  0  0
   -3.7596    0.4972    0.0000 C   0  0  0  0  0  0  0  0  0  0  0  0
   -2.3416    0.9864    0.0000 O   0  0  0  0  0  0  0  0  0  0  0  0
   -1.2090    0.0030    0.0000 C   0  0  0  0  0  0  0  0  0  0  0  0
   -1.5450   -1.3710    0.0000 C   0  0  0  0  0  0  0  0  0  0  0  0
   -0.1590   -0.7980    0.0000 N   0  0  0  0  0  0  0  0  0  0  0  0
   -0.3330    1.0990    0.0000 C   0  0  0  0  0  0  0  0  0  0  0  0
    0.1580    2.1810    0.0000 C   0  0  0  0  0  0  0  0  0  0  0  0
    0.1580    0.5500    0.0000 C   0  0  0  0  0  0  0  0  0  0  0  0
    1.5910   -0.1500    0.0000 C   0  0  0  0  0  0  0  0  0  0  0  0
    1.3390   -1.5140    0.0000 C   0  0  0  0  0  0  0  0  0  0  0  0
   -4.8923    1.4807    0.0000 N   0  0  0  0  0  0  0  0  0  0  0  0
   -6.3103    0.9915    0.0000 C   0  0  0  0  0  0  0  0  0  0  0  0
   -7.4429    1.9749    0.0000 C   0  0  0  0  0  0  0  0  0  0  0  0
   -8.8609    1.4857    0.0000 C   0  0  0  0  0  0  0  0  0  0  0  0
   -9.1462    0.0131    0.0000 C   0  0  0  0  0  0  0  0  0  0  0  0
   -8.0136   -0.9703    0.0000 C   0  0  0  0  0  0  0  0  0  0  0  0
   -6.5956   -0.4811    0.0000 C   0  0  0  0  0  0  0  0  0  0  0  0
   -4.6069    2.9533    0.0000 C   0  0  0  0  0  0  0  0  0  0  0  0
   -3.1889    3.4425    0.0000 C   0  0  0  0  0  0  0  0  0  0  0  0
   -2.9036    4.9151    0.0000 C   0  0  0  0  0  0  0  0  0  0  0  0
   -4.0362    5.8985    0.0000 C   0  0  0  0  0  0  0  0  0  0  0  0
   -5.4542    5.4093    0.0000 C   0  0  0  0  0  0  0  0  0  0  0  0
   -5.7396    3.9367    0.0000 C   0  0  0  0  0  0  0  0  0  0  0  0
  1  2  2  0  0  0  0
  2  3  1  0  0  0  0
  4  3  1  6  0  0  0
  4  5  1  0  0  0  0
  5  6  1  0  0  0  0
  6  7  1  0  0  0  0
  7  8  1  0  0  0  0
  8  9  1  0  0  0  0
  4  9  1  0  0  0  0
  9 10  1  0  0  0  0
 10 11  1  0  0  0  0
  6 11  1  0  0  0  0
  2 12  1  0  0  0  0
 12 13  1  0  0  0  0
 13 14  2  0  0  0  0
 14 15  1  0  0  0  0
 15 16  2  0  0  0  0
 16 17  1  0  0  0  0
 17 18  2  0  0  0  0
 13 18  1  0  0  0  0
 12 19  1  0  0  0  0
 19 20  2  0  0  0  0
 20 21  1  0  0  0  0
 21 22  2  0  0  0  0
 22 23  1  0  0  0  0
 23 24  2  0  0  0  0
 19 24  1  0  0  0  0
M  END
> <chemblId>
CHEMBL1779031

> <bioactivity__type>
IC50

> <units>
nM

> <value>
2779.0

$$$$

  CDK     11301514192D 0   0.00000     0.00000     0

 26 29  0  0  0  0              1 V2000 
   -4.0450   -0.9754    0.0000 O   0  0  0  0  0  0  0  0  0  0  0  0
   -3.7596    0.4972    0.0000 C   0  0  0  0  0  0  0  0  0  0  0  0
   -2.3416    0.9864    0.0000 O   0  0  0  0  0  0  0  0  0  0  0  0
   -1.2090    0.0030    0.0000 C   0  0  0  0  0  0  0  0  0  0  0  0
   -1.5450   -1.3710    0.0000 C   0  0  0  0  0  0  0  0  0  0  0  0
   -0.1590   -0.7980    0.0000 N   0  0  0  0  0  0  0  0  0  0  0  0
   -0.3330    1.0990    0.0000 C   0  0  0  0  0  0  0  0  0  0  0  0
    0.1580    2.1810    0.0000 C   0  0  0  0  0  0  0  0  0  0  0  0
    0.1580    0.5500    0.0000 C   0  0  0  0  0  0  0  0  0  0  0  0
    1.5910   -0.1500    0.0000 C   0  0  0  0  0  0  0  0  0  0  0  0
    1.3390   -1.5140    0.0000 C   0  0  0  0  0  0  0  0  0  0  0  0
   -4.8923    1.4807    0.0000 N   0  0  0  0  0  0  0  0  0  0  0  0
   -6.3103    0.9915    0.0000 C   0  0  0  0  0  0  0  0  0  0  0  0
   -7.4429    1.9749    0.0000 C   0  0  0  0  0  0  0  0  0  0  0  0
   -8.8609    1.4857    0.0000 C   0  0  0  0  0  0  0  0  0  0  0  0
   -9.9935    2.4692    0.0000 C   0  0  0  0  0  0  0  0  0  0  0  0
  -11.4115    1.9800    0.0000 C   0  0  0  0  0  0  0  0  0  0  0  0
  -11.6969    0.5074    0.0000 C   0  0  0  0  0  0  0  0  0  0  0  0
  -10.5642   -0.4761    0.0000 C   0  0  0  0  0  0  0  0  0  0  0  0
   -9.1462    0.0131    0.0000 C   0  0  0  0  0  0  0  0  0  0  0  0
   -4.6069    2.9533    0.0000 C   0  0  0  0  0  0  0  0  0  0  0  0
   -3.1889    3.4425    0.0000 C   0  0  0  0  0  0  0  0  0  0  0  0
   -2.9036    4.9151    0.0000 C   0  0  0  0  0  0  0  0  0  0  0  0
   -4.0362    5.8985    0.0000 C   0  0  0  0  0  0  0  0  0  0  0  0
   -5.4542    5.4093    0.0000 C   0  0  0  0  0  0  0  0  0  0  0  0
   -5.7396    3.9367    0.0000 C   0  0  0  0  0  0  0  0  0  0  0  0
  1  2  2  0  0  0  0
  2  3  1  0  0  0  0
  4  3  1  6  0  0  0
  4  5  1  0  0  0  0
  5  6  1  0  0  0  0
  6  7  1  0  0  0  0
  7  8  1  0  0  0  0
  8  9  1  0  0  0  0
  4  9  1  0  0  0  0
  9 10  1  0  0  0  0
 10 11  1  0  0  0  0
  6 11  1  0  0  0  0
  2 12  1  0  0  0  0
 12 13  1  0  0  0  0
 13 14  1  0  0  0  0
 14 15  1  0  0  0  0
 15 16  2  0  0  0  0
 16 17  1  0  0  0  0
 17 18  2  0  0  0  0
 18 19  1  0  0  0  0
 19 20  2  0  0  0  0
 15 20  1  0  0  0  0
 12 21  1  0  0  0  0
 21 22  2  0  0  0  0
 22 23  1  0  0  0  0
 23 24  2  0  0  0  0
 24 25  1  0  0  0  0
 25 26  2  0  0  0  0
 21 26  1  0  0  0  0
M  END
> <chemblId>
CHEMBL1779032

> <bioactivity__type>
IC50

> <units>
nM

> <value>
42.1

$$$$

  CDK     11301514192D 0   0.00000     0.00000     0

 24 27  0  0  0  0              1 V2000 
   -4.0450   -0.9754    0.0000 O   0  0  0  0  0  0  0  0  0  0  0  0
   -3.7596    0.4972    0.0000 C   0  0  0  0  0  0  0  0  0  0  0  0
   -2.3416    0.9864    0.0000 O   0  0  0  0  0  0  0  0  0  0  0  0
   -1.2090    0.0030    0.0000 C   0  0  0  0  0  0  0  0  0  0  0  0
   -1.5450   -1.3710    0.0000 C   0  0  0  0  0  0  0  0  0  0  0  0
   -0.1590   -0.7980    0.0000 N   0  0  0  0  0  0  0  0  0  0  0  0
   -0.3330    1.0990    0.0000 C   0  0  0  0  0  0  0  0  0  0  0  0
    0.1580    2.1810    0.0000 C   0  0  0  0  0  0  0  0  0  0  0  0
    0.1580    0.5500    0.0000 C   0  0  0  0  0  0  0  0  0  0  0  0
    1.5910   -0.1500    0.0000 C   0  0  0  0  0  0  0  0  0  0  0  0
    1.3390   -1.5140    0.0000 C   0  0  0  0  0  0  0  0  0  0  0  0
   -4.8923    1.4807    0.0000 N   0  0  0  0  0  0  0  0  0  0  0  0
   -6.3103    0.9915    0.0000 C   0  0  0  0  0  0  0  0  0  0  0  0
   -7.4429    1.9749    0.0000 C   0  0  0  0  0  0  0  0  0  0  0  0
   -7.3130    3.4693    0.0000 C   0  0  0  0  0  0  0  0  0  0  0  0
   -8.6941    4.0546    0.0000 C   0  0  0  0  0  0  0  0  0  0  0  0
   -9.6776    2.9219    0.0000 C   0  0  0  0  0  0  0  0  0  0  0  0
   -8.9043    1.6366    0.0000 S   0  0  0  0  0  0  0  0  0  0  0  0
   -4.6069    2.9533    0.0000 C   0  0  0  0  0  0  0  0  0  0  0  0
   -3.1889    3.4425    0.0000 C   0  0  0  0  0  0  0  0  0  0  0  0
   -2.9036    4.9151    0.0000 C   0  0  0  0  0  0  0  0  0  0  0  0
   -4.0362    5.8985    0.0000 C   0  0  0  0  0  0  0  0  0  0  0  0
   -5.4542    5.4093    0.0000 C   0  0  0  0  0  0  0  0  0  0  0  0
   -5.7396    3.9367    0.0000 C   0  0  0  0  0  0  0  0  0  0  0  0
  1  2  2  0  0  0  0
  2  3  1  0  0  0  0
  4  3  1  6  0  0  0
  4  5  1  0  0  0  0
  5  6  1  0  0  0  0
  6  7  1  0  0  0  0
  7  8  1  0  0  0  0
  8  9  1  0  0  0  0
  4  9  1  0  0  0  0
  9 10  1  0  0  0  0
 10 11  1  0  0  0  0
  6 11  1  0  0  0  0
  2 12  1  0  0  0  0
 12 13  1  0  0  0  0
 13 14  1  0  0  0  0
 14 15  2  0  0  0  0
 15 16  1  0  0  0  0
 16 17  2  0  0  0  0
 17 18  1  0  0  0  0
 14 18  1  0  0  0  0
 12 19  1  0  0  0  0
 19 20  2  0  0  0  0
 20 21  1  0  0  0  0
 21 22  2  0  0  0  0
 22 23  1  0  0  0  0
 23 24  2  0  0  0  0
 19 24  1  0  0  0  0
M  END
> <chemblId>
CHEMBL1779033

> <bioactivity__type>
IC50

> <units>
nM

> <value>
1.8

$$$$

  CDK     11301514192D 0   0.00000     0.00000     0

 24 27  0  0  0  0              1 V2000 
   -4.0450   -0.9754    0.0000 O   0  0  0  0  0  0  0  0  0  0  0  0
   -3.7596    0.4972    0.0000 C   0  0  0  0  0  0  0  0  0  0  0  0
   -2.3416    0.9864    0.0000 O   0  0  0  0  0  0  0  0  0  0  0  0
   -1.2090    0.0030    0.0000 C   0  0  0  0  0  0  0  0  0  0  0  0
   -1.5450   -1.3710    0.0000 C   0  0  0  0  0  0  0  0  0  0  0  0
   -0.1590   -0.7980    0.0000 N   0  0  0  0  0  0  0  0  0  0  0  0
   -0.3330    1.0990    0.0000 C   0  0  0  0  0  0  0  0  0  0  0  0
    0.1580    2.1810    0.0000 C   0  0  0  0  0  0  0  0  0  0  0  0
    0.1580    0.5500    0.0000 C   0  0  0  0  0  0  0  0  0  0  0  0
    1.5910   -0.1500    0.0000 C   0  0  0  0  0  0  0  0  0  0  0  0
    1.3390   -1.5140    0.0000 C   0  0  0  0  0  0  0  0  0  0  0  0
   -4.8923    1.4807    0.0000 N   0  0  0  0  0  0  0  0  0  0  0  0
   -6.3103    0.9915    0.0000 C   0  0  0  0  0  0  0  0  0  0  0  0
   -7.4429    1.9749    0.0000 C   0  0  0  0  0  0  0  0  0  0  0  0
   -7.3130    3.4693    0.0000 C   0  0  0  0  0  0  0  0  0  0  0  0
   -8.6941    4.0546    0.0000 C   0  0  0  0  0  0  0  0  0  0  0  0
   -9.6776    2.9219    0.0000 S   0  0  0  0  0  0  0  0  0  0  0  0
   -8.9043    1.6366    0.0000 C   0  0  0  0  0  0  0  0  0  0  0  0
   -4.6069    2.9533    0.0000 C   0  0  0  0  0  0  0  0  0  0  0  0
   -3.1889    3.4425    0.0000 C   0  0  0  0  0  0  0  0  0  0  0  0
   -2.9036    4.9151    0.0000 C   0  0  0  0  0  0  0  0  0  0  0  0
   -4.0362    5.8985    0.0000 C   0  0  0  0  0  0  0  0  0  0  0  0
   -5.4542    5.4093    0.0000 C   0  0  0  0  0  0  0  0  0  0  0  0
   -5.7396    3.9367    0.0000 C   0  0  0  0  0  0  0  0  0  0  0  0
  1  2  2  0  0  0  0
  2  3  1  0  0  0  0
  4  3  1  6  0  0  0
  4  5  1  0  0  0  0
  5  6  1  0  0  0  0
  6  7  1  0  0  0  0
  7  8  1  0  0  0  0
  8  9  1  0  0  0  0
  4  9  1  0  0  0  0
  9 10  1  0  0  0  0
 10 11  1  0  0  0  0
  6 11  1  0  0  0  0
  2 12  1  0  0  0  0
 12 13  1  0  0  0  0
 13 14  1  0  0  0  0
 14 15  1  0  0  0  0
 15 16  2  0  0  0  0
 16 17  1  0  0  0  0
 17 18  1  0  0  0  0
 14 18  2  0  0  0  0
 12 19  1  0  0  0  0
 19 20  2  0  0  0  0
 20 21  1  0  0  0  0
 21 22  2  0  0  0  0
 22 23  1  0  0  0  0
 23 24  2  0  0  0  0
 19 24  1  0  0  0  0
M  END
> <chemblId>
CHEMBL1779034

> <bioactivity__type>
IC50

> <units>
nM

> <value>
4.7

$$$$

  CDK     11301514192D 0   0.00000     0.00000     0

 21 23  0  0  0  0              1 V2000 
   -8.8609    1.4857    0.0000 C   0  0  0  0  0  0  0  0  0  0  0  0
   -7.4429    1.9749    0.0000 C   0  0  0  0  0  0  0  0  0  0  0  0
   -6.3103    0.9915    0.0000 C   0  0  0  0  0  0  0  0  0  0  0  0
   -4.8923    1.4807    0.0000 N   0  0  0  0  0  0  0  0  0  0  0  0
   -3.7596    0.4972    0.0000 C   0  0  0  0  0  0  0  0  0  0  0  0
   -4.0450   -0.9754    0.0000 O   0  0  0  0  0  0  0  0  0  0  0  0
   -2.3416    0.9864    0.0000 O   0  0  0  0  0  0  0  0  0  0  0  0
   -1.2090    0.0030    0.0000 C   0  0  0  0  0  0  0  0  0  0  0  0
   -1.5450   -1.3710    0.0000 C   0  0  0  0  0  0  0  0  0  0  0  0
   -0.1590   -0.7980    0.0000 N   0  0  0  0  0  0  0  0  0  0  0  0
   -0.3330    1.0990    0.0000 C   0  0  0  0  0  0  0  0  0  0  0  0
    0.1580    2.1810    0.0000 C   0  0  0  0  0  0  0  0  0  0  0  0
    0.1580    0.5500    0.0000 C   0  0  0  0  0  0  0  0  0  0  0  0
    1.5910   -0.1500    0.0000 C   0  0  0  0  0  0  0  0  0  0  0  0
    1.3390   -1.5140    0.0000 C   0  0  0  0  0  0  0  0  0  0  0  0
   -4.6069    2.9533    0.0000 C   0  0  0  0  0  0  0  0  0  0  0  0
   -3.1889    3.4425    0.0000 C   0  0  0  0  0  0  0  0  0  0  0  0
   -2.9036    4.9151    0.0000 C   0  0  0  0  0  0  0  0  0  0  0  0
   -4.0362    5.8985    0.0000 C   0  0  0  0  0  0  0  0  0  0  0  0
   -5.4542    5.4093    0.0000 C   0  0  0  0  0  0  0  0  0  0  0  0
   -5.7396    3.9367    0.0000 C   0  0  0  0  0  0  0  0  0  0  0  0
  1  2  1  0  0  0  0
  2  3  1  0  0  0  0
  3  4  1  0  0  0  0
  4  5  1  0  0  0  0
  5  6  2  0  0  0  0
  5  7  1  0  0  0  0
  8  7  1  6  0  0  0
  8  9  1  0  0  0  0
  9 10  1  0  0  0  0
 10 11  1  0  0  0  0
 11 12  1  0  0  0  0
 12 13  1  0  0  0  0
  8 13  1  0  0  0  0
 13 14  1  0  0  0  0
 14 15  1  0  0  0  0
 10 15  1  0  0  0  0
  4 16  1  0  0  0  0
 16 17  2  0  0  0  0
 17 18  1  0  0  0  0
 18 19  2  0  0  0  0
 19 20  1  0  0  0  0
 20 21  2  0  0  0  0
 16 21  1  0  0  0  0
M  END
> <chemblId>
CHEMBL1779035

> <bioactivity__type>
IC50

> <units>
nM

> <value>
349.3

$$$$

  CDK     11301514192D 0   0.00000     0.00000     0

 22 24  0  0  0  0              1 V2000 
   -9.9935    2.4692    0.0000 C   0  0  0  0  0  0  0  0  0  0  0  0
   -8.8609    1.4857    0.0000 C   0  0  0  0  0  0  0  0  0  0  0  0
   -7.4429    1.9749    0.0000 C   0  0  0  0  0  0  0  0  0  0  0  0
   -6.3103    0.9915    0.0000 C   0  0  0  0  0  0  0  0  0  0  0  0
   -4.8923    1.4807    0.0000 N   0  0  0  0  0  0  0  0  0  0  0  0
   -3.7596    0.4972    0.0000 C   0  0  0  0  0  0  0  0  0  0  0  0
   -4.0450   -0.9754    0.0000 O   0  0  0  0  0  0  0  0  0  0  0  0
   -2.3416    0.9864    0.0000 O   0  0  0  0  0  0  0  0  0  0  0  0
   -1.2090    0.0030    0.0000 C   0  0  0  0  0  0  0  0  0  0  0  0
   -1.5450   -1.3710    0.0000 C   0  0  0  0  0  0  0  0  0  0  0  0
   -0.1590   -0.7980    0.0000 N   0  0  0  0  0  0  0  0  0  0  0  0
   -0.3330    1.0990    0.0000 C   0  0  0  0  0  0  0  0  0  0  0  0
    0.1580    2.1810    0.0000 C   0  0  0  0  0  0  0  0  0  0  0  0
    0.1580    0.5500    0.0000 C   0  0  0  0  0  0  0  0  0  0  0  0
    1.5910   -0.1500    0.0000 C   0  0  0  0  0  0  0  0  0  0  0  0
    1.3390   -1.5140    0.0000 C   0  0  0  0  0  0  0  0  0  0  0  0
   -4.6069    2.9533    0.0000 C   0  0  0  0  0  0  0  0  0  0  0  0
   -3.1889    3.4425    0.0000 C   0  0  0  0  0  0  0  0  0  0  0  0
   -2.9036    4.9151    0.0000 C   0  0  0  0  0  0  0  0  0  0  0  0
   -4.0362    5.8985    0.0000 C   0  0  0  0  0  0  0  0  0  0  0  0
   -5.4542    5.4093    0.0000 C   0  0  0  0  0  0  0  0  0  0  0  0
   -5.7396    3.9367    0.0000 C   0  0  0  0  0  0  0  0  0  0  0  0
  1  2  1  0  0  0  0
  2  3  1  0  0  0  0
  3  4  1  0  0  0  0
  4  5  1  0  0  0  0
  5  6  1  0  0  0  0
  6  7  2  0  0  0  0
  6  8  1  0  0  0  0
  9  8  1  6  0  0  0
  9 10  1  0  0  0  0
 10 11  1  0  0  0  0
 11 12  1  0  0  0  0
 12 13  1  0  0  0  0
 13 14  1  0  0  0  0
  9 14  1  0  0  0  0
 14 15  1  0  0  0  0
 15 16  1  0  0  0  0
 11 16  1  0  0  0  0
  5 17  1  0  0  0  0
 17 18  2  0  0  0  0
 18 19  1  0  0  0  0
 19 20  2  0  0  0  0
 20 21  1  0  0  0  0
 21 22  2  0  0  0  0
 17 22  1  0  0  0  0
M  END
> <chemblId>
CHEMBL1779036

> <bioactivity__type>
IC50

> <units>
nM

> <value>
22.9

$$$$

  CDK     11301514192D 0   0.00000     0.00000     0

 23 25  0  0  0  0              1 V2000 
  -11.4115    1.9800    0.0000 C   0  0  0  0  0  0  0  0  0  0  0  0
   -9.9935    2.4692    0.0000 C   0  0  0  0  0  0  0  0  0  0  0  0
   -8.8609    1.4857    0.0000 C   0  0  0  0  0  0  0  0  0  0  0  0
   -7.4429    1.9749    0.0000 C   0  0  0  0  0  0  0  0  0  0  0  0
   -6.3103    0.9915    0.0000 C   0  0  0  0  0  0  0  0  0  0  0  0
   -4.8923    1.4807    0.0000 N   0  0  0  0  0  0  0  0  0  0  0  0
   -3.7596    0.4972    0.0000 C   0  0  0  0  0  0  0  0  0  0  0  0
   -4.0450   -0.9754    0.0000 O   0  0  0  0  0  0  0  0  0  0  0  0
   -2.3416    0.9864    0.0000 O   0  0  0  0  0  0  0  0  0  0  0  0
   -1.2090    0.0030    0.0000 C   0  0  0  0  0  0  0  0  0  0  0  0
   -1.5450   -1.3710    0.0000 C   0  0  0  0  0  0  0  0  0  0  0  0
   -0.1590   -0.7980    0.0000 N   0  0  0  0  0  0  0  0  0  0  0  0
   -0.3330    1.0990    0.0000 C   0  0  0  0  0  0  0  0  0  0  0  0
    0.1580    2.1810    0.0000 C   0  0  0  0  0  0  0  0  0  0  0  0
    0.1580    0.5500    0.0000 C   0  0  0  0  0  0  0  0  0  0  0  0
    1.5910   -0.1500    0.0000 C   0  0  0  0  0  0  0  0  0  0  0  0
    1.3390   -1.5140    0.0000 C   0  0  0  0  0  0  0  0  0  0  0  0
   -4.6069    2.9533    0.0000 C   0  0  0  0  0  0  0  0  0  0  0  0
   -3.1889    3.4425    0.0000 C   0  0  0  0  0  0  0  0  0  0  0  0
   -2.9036    4.9151    0.0000 C   0  0  0  0  0  0  0  0  0  0  0  0
   -4.0362    5.8985    0.0000 C   0  0  0  0  0  0  0  0  0  0  0  0
   -5.4542    5.4093    0.0000 C   0  0  0  0  0  0  0  0  0  0  0  0
   -5.7396    3.9367    0.0000 C   0  0  0  0  0  0  0  0  0  0  0  0
  1  2  1  0  0  0  0
  2  3  1  0  0  0  0
  3  4  1  0  0  0  0
  4  5  1  0  0  0  0
  5  6  1  0  0  0  0
  6  7  1  0  0  0  0
  7  8  2  0  0  0  0
  7  9  1  0  0  0  0
 10  9  1  6  0  0  0
 10 11  1  0  0  0  0
 11 12  1  0  0  0  0
 12 13  1  0  0  0  0
 13 14  1  0  0  0  0
 14 15  1  0  0  0  0
 10 15  1  0  0  0  0
 15 16  1  0  0  0  0
 16 17  1  0  0  0  0
 12 17  1  0  0  0  0
  6 18  1  0  0  0  0
 18 19  2  0  0  0  0
 19 20  1  0  0  0  0
 20 21  2  0  0  0  0
 21 22  1  0  0  0  0
 22 23  2  0  0  0  0
 18 23  1  0  0  0  0
M  END
> <chemblId>
CHEMBL1779037

> <bioactivity__type>
IC50

> <units>
nM

> <value>
13.6

$$$$

  CDK     11301514192D 0   0.00000     0.00000     0

 21 23  0  0  0  0              1 V2000 
   -7.4429    1.9749    0.0000 C   0  0  0  0  0  0  0  0  0  0  0  0
   -6.3103    0.9915    0.0000 C   0  0  0  0  0  0  0  0  0  0  0  0
   -6.5956   -0.4811    0.0000 C   0  0  0  0  0  0  0  0  0  0  0  0
   -4.8923    1.4807    0.0000 N   0  0  0  0  0  0  0  0  0  0  0  0
   -3.7596    0.4972    0.0000 C   0  0  0  0  0  0  0  0  0  0  0  0
   -4.0450   -0.9754    0.0000 O   0  0  0  0  0  0  0  0  0  0  0  0
   -2.3416    0.9864    0.0000 O   0  0  0  0  0  0  0  0  0  0  0  0
   -1.2090    0.0030    0.0000 C   0  0  0  0  0  0  0  0  0  0  0  0
   -1.5450   -1.3710    0.0000 C   0  0  0  0  0  0  0  0  0  0  0  0
   -0.1590   -0.7980    0.0000 N   0  0  0  0  0  0  0  0  0  0  0  0
   -0.3330    1.0990    0.0000 C   0  0  0  0  0  0  0  0  0  0  0  0
    0.1580    2.1810    0.0000 C   0  0  0  0  0  0  0  0  0  0  0  0
    0.1580    0.5500    0.0000 C   0  0  0  0  0  0  0  0  0  0  0  0
    1.5910   -0.1500    0.0000 C   0  0  0  0  0  0  0  0  0  0  0  0
    1.3390   -1.5140    0.0000 C   0  0  0  0  0  0  0  0  0  0  0  0
   -4.6069    2.9533    0.0000 C   0  0  0  0  0  0  0  0  0  0  0  0
   -3.1889    3.4425    0.0000 C   0  0  0  0  0  0  0  0  0  0  0  0
   -2.9036    4.9151    0.0000 C   0  0  0  0  0  0  0  0  0  0  0  0
   -4.0362    5.8985    0.0000 C   0  0  0  0  0  0  0  0  0  0  0  0
   -5.4542    5.4093    0.0000 C   0  0  0  0  0  0  0  0  0  0  0  0
   -5.7396    3.9367    0.0000 C   0  0  0  0  0  0  0  0  0  0  0  0
  1  2  1  0  0  0  0
  2  3  1  0  0  0  0
  2  4  1  0  0  0  0
  4  5  1  0  0  0  0
  5  6  2  0  0  0  0
  5  7  1  0  0  0  0
  8  7  1  6  0  0  0
  8  9  1  0  0  0  0
  9 10  1  0  0  0  0
 10 11  1  0  0  0  0
 11 12  1  0  0  0  0
 12 13  1  0  0  0  0
  8 13  1  0  0  0  0
 13 14  1  0  0  0  0
 14 15  1  0  0  0  0
 10 15  1  0  0  0  0
  4 16  1  0  0  0  0
 16 17  2  0  0  0  0
 17 18  1  0  0  0  0
 18 19  2  0  0  0  0
 19 20  1  0  0  0  0
 20 21  2  0  0  0  0
 16 21  1  0  0  0  0
M  END
> <chemblId>
CHEMBL1779038

> <bioactivity__type>
IC50

> <units>
nM

> <value>
1364.9

$$$$

  CDK     11301514192D 0   0.00000     0.00000     0

 25 28  0  0  0  0              1 V2000 
   -4.0450   -0.9754    0.0000 O   0  0  0  0  0  0  0  0  0  0  0  0
   -3.7596    0.4972    0.0000 C   0  0  0  0  0  0  0  0  0  0  0  0
   -2.3416    0.9864    0.0000 O   0  0  0  0  0  0  0  0  0  0  0  0
   -1.2090    0.0030    0.0000 C   0  0  0  0  0  0  0  0  0  0  0  0
   -1.5450   -1.3710    0.0000 C   0  0  0  0  0  0  0  0  0  0  0  0
   -0.1590   -0.7980    0.0000 N   0  0  0  0  0  0  0  0  0  0  0  0
   -0.3330    1.0990    0.0000 C   0  0  0  0  0  0  0  0  0  0  0  0
    0.1580    2.1810    0.0000 C   0  0  0  0  0  0  0  0  0  0  0  0
    0.1580    0.5500    0.0000 C   0  0  0  0  0  0  0  0  0  0  0  0
    1.5910   -0.1500    0.0000 C   0  0  0  0  0  0  0  0  0  0  0  0
    1.3390   -1.5140    0.0000 C   0  0  0  0  0  0  0  0  0  0  0  0
   -4.8923    1.4807    0.0000 N   0  0  0  0  0  0  0  0  0  0  0  0
   -6.3103    0.9915    0.0000 C   0  0  0  0  0  0  0  0  0  0  0  0
   -7.4429    1.9749    0.0000 C   0  0  0  0  0  0  0  0  0  0  0  0
   -7.1576    3.4475    0.0000 C   0  0  0  0  0  0  0  0  0  0  0  0
   -8.2902    4.4309    0.0000 C   0  0  0  0  0  0  0  0  0  0  0  0
   -9.7082    3.9418    0.0000 C   0  0  0  0  0  0  0  0  0  0  0  0
   -9.9935    2.4692    0.0000 C   0  0  0  0  0  0  0  0  0  0  0  0
   -8.8609    1.4857    0.0000 C   0  0  0  0  0  0  0  0  0  0  0  0
   -4.6069    2.9533    0.0000 C   0  0  0  0  0  0  0  0  0  0  0  0
   -5.7396    3.9367    0.0000 C   0  0  0  0  0  0  0  0  0  0  0  0
   -5.6097    5.4311    0.0000 C   0  0  0  0  0  0  0  0  0  0  0  0
   -6.9908    6.0164    0.0000 C   0  0  0  0  0  0  0  0  0  0  0  0
   -7.9742    4.8837    0.0000 C   0  0  0  0  0  0  0  0  0  0  0  0
   -7.2009    3.5984    0.0000 S   0  0  0  0  0  0  0  0  0  0  0  0
  1  2  2  0  0  0  0
  2  3  1  0  0  0  0
  4  3  1  6  0  0  0
  4  5  1  0  0  0  0
  5  6  1  0  0  0  0
  6  7  1  0  0  0  0
  7  8  1  0  0  0  0
  8  9  1  0  0  0  0
  4  9  1  0  0  0  0
  9 10  1  0  0  0  0
 10 11  1  0  0  0  0
  6 11  1  0  0  0  0
  2 12  1  0  0  0  0
 12 13  1  0  0  0  0
 13 14  1  0  0  0  0
 14 15  2  0  0  0  0
 15 16  1  0  0  0  0
 16 17  2  0  0  0  0
 17 18  1  0  0  0  0
 18 19  2  0  0  0  0
 14 19  1  0  0  0  0
 12 20  1  0  0  0  0
 20 21  1  0  0  0  0
 21 22  2  0  0  0  0
 22 23  1  0  0  0  0
 23 24  2  0  0  0  0
 24 25  1  0  0  0  0
 21 25  1  0  0  0  0
M  END
> <chemblId>
CHEMBL1779039

> <bioactivity__type>
IC50

> <units>
nM

> <value>
88.9

$$$$

  CDK     11301514192D 0   0.00000     0.00000     0

 24 27  0  0  0  0              1 V2000 
   -4.0450   -0.9754    0.0000 O   0  0  0  0  0  0  0  0  0  0  0  0
   -3.7596    0.4972    0.0000 C   0  0  0  0  0  0  0  0  0  0  0  0
   -2.3416    0.9864    0.0000 O   0  0  0  0  0  0  0  0  0  0  0  0
   -1.2090    0.0030    0.0000 C   0  0  0  0  0  0  0  0  0  0  0  0
   -1.5450   -1.3710    0.0000 C   0  0  0  0  0  0  0  0  0  0  0  0
   -0.1590   -0.7980    0.0000 N   0  0  0  0  0  0  0  0  0  0  0  0
   -0.3330    1.0990    0.0000 C   0  0  0  0  0  0  0  0  0  0  0  0
    0.1580    2.1810    0.0000 C   0  0  0  0  0  0  0  0  0  0  0  0
    0.1580    0.5500    0.0000 C   0  0  0  0  0  0  0  0  0  0  0  0
    1.5910   -0.1500    0.0000 C   0  0  0  0  0  0  0  0  0  0  0  0
    1.3390   -1.5140    0.0000 C   0  0  0  0  0  0  0  0  0  0  0  0
   -4.8923    1.4807    0.0000 N   0  0  0  0  0  0  0  0  0  0  0  0
   -6.3103    0.9915    0.0000 C   0  0  0  0  0  0  0  0  0  0  0  0
   -7.4429    1.9749    0.0000 C   0  0  0  0  0  0  0  0  0  0  0  0
   -7.3130    3.4693    0.0000 C   0  0  0  0  0  0  0  0  0  0  0  0
   -8.6941    4.0546    0.0000 C   0  0  0  0  0  0  0  0  0  0  0  0
   -9.6776    2.9219    0.0000 C   0  0  0  0  0  0  0  0  0  0  0  0
   -8.9043    1.6366    0.0000 S   0  0  0  0  0  0  0  0  0  0  0  0
   -4.6069    2.9533    0.0000 C   0  0  0  0  0  0  0  0  0  0  0  0
   -5.7396    3.9367    0.0000 C   0  0  0  0  0  0  0  0  0  0  0  0
   -5.6097    5.4311    0.0000 C   0  0  0  0  0  0  0  0  0  0  0  0
   -6.9908    6.0164    0.0000 C   0  0  0  0  0  0  0  0  0  0  0  0
   -7.9742    4.8837    0.0000 C   0  0  0  0  0  0  0  0  0  0  0  0
   -7.2009    3.5984    0.0000 S   0  0  0  0  0  0  0  0  0  0  0  0
  1  2  2  0  0  0  0
  2  3  1  0  0  0  0
  4  3  1  6  0  0  0
  4  5  1  0  0  0  0
  5  6  1  0  0  0  0
  6  7  1  0  0  0  0
  7  8  1  0  0  0  0
  8  9  1  0  0  0  0
  4  9  1  0  0  0  0
  9 10  1  0  0  0  0
 10 11  1  0  0  0  0
  6 11  1  0  0  0  0
  2 12  1  0  0  0  0
 12 13  1  0  0  0  0
 13 14  1  0  0  0  0
 14 15  2  0  0  0  0
 15 16  1  0  0  0  0
 16 17  2  0  0  0  0
 17 18  1  0  0  0  0
 14 18  1  0  0  0  0
 12 19  1  0  0  0  0
 19 20  1  0  0  0  0
 20 21  2  0  0  0  0
 21 22  1  0  0  0  0
 22 23  2  0  0  0  0
 23 24  1  0  0  0  0
 20 24  1  0  0  0  0
M  END
> <chemblId>
CHEMBL1779040

> <bioactivity__type>
IC50

> <units>
nM

> <value>
22.7

$$$$

  CDK     11301514192D 0   0.00000     0.00000     0

 22 24  0  0  0  0              1 V2000 
   -9.9935    2.4692    0.0000 C   0  0  0  0  0  0  0  0  0  0  0  0
   -8.8609    1.4857    0.0000 C   0  0  0  0  0  0  0  0  0  0  0  0
   -7.4429    1.9749    0.0000 C   0  0  0  0  0  0  0  0  0  0  0  0
   -6.3103    0.9915    0.0000 C   0  0  0  0  0  0  0  0  0  0  0  0
   -4.8923    1.4807    0.0000 N   0  0  0  0  0  0  0  0  0  0  0  0
   -4.6069    2.9533    0.0000 C   0  0  0  0  0  0  0  0  0  0  0  0
   -5.7396    3.9367    0.0000 C   0  0  0  0  0  0  0  0  0  0  0  0
   -5.6097    5.4311    0.0000 C   0  0  0  0  0  0  0  0  0  0  0  0
   -6.9908    6.0164    0.0000 C   0  0  0  0  0  0  0  0  0  0  0  0
   -7.9742    4.8837    0.0000 C   0  0  0  0  0  0  0  0  0  0  0  0
   -7.2009    3.5984    0.0000 S   0  0  0  0  0  0  0  0  0  0  0  0
   -3.7596    0.4972    0.0000 C   0  0  0  0  0  0  0  0  0  0  0  0
   -4.0450   -0.9754    0.0000 O   0  0  0  0  0  0  0  0  0  0  0  0
   -2.3416    0.9864    0.0000 O   0  0  0  0  0  0  0  0  0  0  0  0
   -1.2090    0.0030    0.0000 C   0  0  0  0  0  0  0  0  0  0  0  0
   -1.5450   -1.3710    0.0000 C   0  0  0  0  0  0  0  0  0  0  0  0
   -0.1590   -0.7980    0.0000 N   0  0  0  0  0  0  0  0  0  0  0  0
   -0.3330    1.0990    0.0000 C   0  0  0  0  0  0  0  0  0  0  0  0
    0.1580    2.1810    0.0000 C   0  0  0  0  0  0  0  0  0  0  0  0
    0.1580    0.5500    0.0000 C   0  0  0  0  0  0  0  0  0  0  0  0
    1.5910   -0.1500    0.0000 C   0  0  0  0  0  0  0  0  0  0  0  0
    1.3390   -1.5140    0.0000 C   0  0  0  0  0  0  0  0  0  0  0  0
  1  2  1  0  0  0  0
  2  3  1  0  0  0  0
  3  4  1  0  0  0  0
  4  5  1  0  0  0  0
  5  6  1  0  0  0  0
  6  7  1  0  0  0  0
  7  8  2  0  0  0  0
  8  9  1  0  0  0  0
  9 10  2  0  0  0  0
 10 11  1  0  0  0  0
  7 11  1  0  0  0  0
  5 12  1  0  0  0  0
 12 13  2  0  0  0  0
 12 14  1  0  0  0  0
 15 14  1  6  0  0  0
 15 16  1  0  0  0  0
 16 17  1  0  0  0  0
 17 18  1  0  0  0  0
 18 19  1  0  0  0  0
 19 20  1  0  0  0  0
 15 20  1  0  0  0  0
 20 21  1  0  0  0  0
 21 22  1  0  0  0  0
 17 22  1  0  0  0  0
M  END
> <chemblId>
CHEMBL1779041

> <bioactivity__type>
IC50

> <units>
nM

> <value>
76.2

$$$$

  CDK     11301514192D 0   0.00000     0.00000     0

 26 29  0  0  0  0              1 V2000 
   -3.7509    7.3711    0.0000 C   0  0  0  0  0  0  0  0  0  0  0  0
   -4.0362    5.8985    0.0000 C   0  0  0  0  0  0  0  0  0  0  0  0
   -5.4542    5.4093    0.0000 C   0  0  0  0  0  0  0  0  0  0  0  0
   -5.7396    3.9367    0.0000 C   0  0  0  0  0  0  0  0  0  0  0  0
   -4.6069    2.9533    0.0000 C   0  0  0  0  0  0  0  0  0  0  0  0
   -3.1889    3.4425    0.0000 C   0  0  0  0  0  0  0  0  0  0  0  0
   -2.9036    4.9151    0.0000 C   0  0  0  0  0  0  0  0  0  0  0  0
   -4.8923    1.4807    0.0000 N   0  0  0  0  0  0  0  0  0  0  0  0
   -6.3103    0.9915    0.0000 C   0  0  0  0  0  0  0  0  0  0  0  0
   -7.4429    1.9749    0.0000 C   0  0  0  0  0  0  0  0  0  0  0  0
   -7.1576    3.4475    0.0000 C   0  0  0  0  0  0  0  0  0  0  0  0
   -8.2902    4.4309    0.0000 C   0  0  0  0  0  0  0  0  0  0  0  0
   -9.7082    3.9418    0.0000 C   0  0  0  0  0  0  0  0  0  0  0  0
   -9.9935    2.4692    0.0000 C   0  0  0  0  0  0  0  0  0  0  0  0
   -8.8609    1.4857    0.0000 C   0  0  0  0  0  0  0  0  0  0  0  0
   -3.7596    0.4972    0.0000 C   0  0  0  0  0  0  0  0  0  0  0  0
   -4.0450   -0.9754    0.0000 O   0  0  0  0  0  0  0  0  0  0  0  0
   -2.3416    0.9864    0.0000 O   0  0  0  0  0  0  0  0  0  0  0  0
   -1.2090    0.0030    0.0000 C   0  0  0  0  0  0  0  0  0  0  0  0
   -1.5450   -1.3710    0.0000 C   0  0  0  0  0  0  0  0  0  0  0  0
   -0.1590   -0.7980    0.0000 N   0  0  0  0  0  0  0  0  0  0  0  0
   -0.3330    1.0990    0.0000 C   0  0  0  0  0  0  0  0  0  0  0  0
    0.1580    2.1810    0.0000 C   0  0  0  0  0  0  0  0  0  0  0  0
    0.1580    0.5500    0.0000 C   0  0  0  0  0  0  0  0  0  0  0  0
    1.5910   -0.1500    0.0000 C   0  0  0  0  0  0  0  0  0  0  0  0
    1.3390   -1.5140    0.0000 C   0  0  0  0  0  0  0  0  0  0  0  0
  1  2  1  0  0  0  0
  2  3  2  0  0  0  0
  3  4  1  0  0  0  0
  4  5  2  0  0  0  0
  5  6  1  0  0  0  0
  6  7  2  0  0  0  0
  2  7  1  0  0  0  0
  5  8  1  0  0  0  0
  8  9  1  0  0  0  0
  9 10  1  0  0  0  0
 10 11  2  0  0  0  0
 11 12  1  0  0  0  0
 12 13  2  0  0  0  0
 13 14  1  0  0  0  0
 14 15  2  0  0  0  0
 10 15  1  0  0  0  0
  8 16  1  0  0  0  0
 16 17  2  0  0  0  0
 16 18  1  0  0  0  0
 19 18  1  6  0  0  0
 19 20  1  0  0  0  0
 20 21  1  0  0  0  0
 21 22  1  0  0  0  0
 22 23  1  0  0  0  0
 23 24  1  0  0  0  0
 19 24  1  0  0  0  0
 24 25  1  0  0  0  0
 25 26  1  0  0  0  0
 21 26  1  0  0  0  0
M  END
> <chemblId>
CHEMBL1779042

> <bioactivity__type>
IC50

> <units>
nM

> <value>
195.6

$$$$

  CDK     11301514192D 0   0.00000     0.00000     0

 26 29  0  0  0  0              1 V2000 
   -3.7509    7.3711    0.0000 F   0  0  0  0  0  0  0  0  0  0  0  0
   -4.0362    5.8985    0.0000 C   0  0  0  0  0  0  0  0  0  0  0  0
   -5.4542    5.4093    0.0000 C   0  0  0  0  0  0  0  0  0  0  0  0
   -5.7396    3.9367    0.0000 C   0  0  0  0  0  0  0  0  0  0  0  0
   -4.6069    2.9533    0.0000 C   0  0  0  0  0  0  0  0  0  0  0  0
   -3.1889    3.4425    0.0000 C   0  0  0  0  0  0  0  0  0  0  0  0
   -2.9036    4.9151    0.0000 C   0  0  0  0  0  0  0  0  0  0  0  0
   -4.8923    1.4807    0.0000 N   0  0  0  0  0  0  0  0  0  0  0  0
   -6.3103    0.9915    0.0000 C   0  0  0  0  0  0  0  0  0  0  0  0
   -7.4429    1.9749    0.0000 C   0  0  0  0  0  0  0  0  0  0  0  0
   -7.1576    3.4475    0.0000 C   0  0  0  0  0  0  0  0  0  0  0  0
   -8.2902    4.4309    0.0000 C   0  0  0  0  0  0  0  0  0  0  0  0
   -9.7082    3.9418    0.0000 C   0  0  0  0  0  0  0  0  0  0  0  0
   -9.9935    2.4692    0.0000 C   0  0  0  0  0  0  0  0  0  0  0  0
   -8.8609    1.4857    0.0000 C   0  0  0  0  0  0  0  0  0  0  0  0
   -3.7596    0.4972    0.0000 C   0  0  0  0  0  0  0  0  0  0  0  0
   -4.0450   -0.9754    0.0000 O   0  0  0  0  0  0  0  0  0  0  0  0
   -2.3416    0.9864    0.0000 O   0  0  0  0  0  0  0  0  0  0  0  0
   -1.2090    0.0030    0.0000 C   0  0  0  0  0  0  0  0  0  0  0  0
   -1.5450   -1.3710    0.0000 C   0  0  0  0  0  0  0  0  0  0  0  0
   -0.1590   -0.7980    0.0000 N   0  0  0  0  0  0  0  0  0  0  0  0
   -0.3330    1.0990    0.0000 C   0  0  0  0  0  0  0  0  0  0  0  0
    0.1580    2.1810    0.0000 C   0  0  0  0  0  0  0  0  0  0  0  0
    0.1580    0.5500    0.0000 C   0  0  0  0  0  0  0  0  0  0  0  0
    1.5910   -0.1500    0.0000 C   0  0  0  0  0  0  0  0  0  0  0  0
    1.3390   -1.5140    0.0000 C   0  0  0  0  0  0  0  0  0  0  0  0
  1  2  1  0  0  0  0
  2  3  2  0  0  0  0
  3  4  1  0  0  0  0
  4  5  2  0  0  0  0
  5  6  1  0  0  0  0
  6  7  2  0  0  0  0
  2  7  1  0  0  0  0
  5  8  1  0  0  0  0
  8  9  1  0  0  0  0
  9 10  1  0  0  0  0
 10 11  2  0  0  0  0
 11 12  1  0  0  0  0
 12 13  2  0  0  0  0
 13 14  1  0  0  0  0
 14 15  2  0  0  0  0
 10 15  1  0  0  0  0
  8 16  1  0  0  0  0
 16 17  2  0  0  0  0
 16 18  1  0  0  0  0
 19 18  1  6  0  0  0
 19 20  1  0  0  0  0
 20 21  1  0  0  0  0
 21 22  1  0  0  0  0
 22 23  1  0  0  0  0
 23 24  1  0  0  0  0
 19 24  1  0  0  0  0
 24 25  1  0  0  0  0
 25 26  1  0  0  0  0
 21 26  1  0  0  0  0
M  END
> <chemblId>
CHEMBL1779043

> <bioactivity__type>
IC50

> <units>
nM

> <value>
115.7

$$$$

  CDK     11301514192D 0   0.00000     0.00000     0

 27 30  0  0  0  0              1 V2000 
   -8.0048    5.9036    0.0000 F   0  0  0  0  0  0  0  0  0  0  0  0
   -8.2902    4.4309    0.0000 C   0  0  0  0  0  0  0  0  0  0  0  0
   -9.7082    3.9418    0.0000 C   0  0  0  0  0  0  0  0  0  0  0  0
   -9.9935    2.4692    0.0000 C   0  0  0  0  0  0  0  0  0  0  0  0
   -8.8609    1.4857    0.0000 C   0  0  0  0  0  0  0  0  0  0  0  0
   -7.4429    1.9749    0.0000 C   0  0  0  0  0  0  0  0  0  0  0  0
   -6.3103    0.9915    0.0000 C   0  0  0  0  0  0  0  0  0  0  0  0
   -4.8923    1.4807    0.0000 N   0  0  0  0  0  0  0  0  0  0  0  0
   -3.7596    0.4972    0.0000 C   0  0  0  0  0  0  0  0  0  0  0  0
   -4.0450   -0.9754    0.0000 O   0  0  0  0  0  0  0  0  0  0  0  0
   -2.3416    0.9864    0.0000 O   0  0  0  0  0  0  0  0  0  0  0  0
   -1.2090    0.0030    0.0000 C   0  0  0  0  0  0  0  0  0  0  0  0
   -1.5450   -1.3710    0.0000 C   0  0  0  0  0  0  0  0  0  0  0  0
   -0.1590   -0.7980    0.0000 N   0  0  0  0  0  0  0  0  0  0  0  0
   -0.3330    1.0990    0.0000 C   0  0  0  0  0  0  0  0  0  0  0  0
    0.1580    2.1810    0.0000 C   0  0  0  0  0  0  0  0  0  0  0  0
    0.1580    0.5500    0.0000 C   0  0  0  0  0  0  0  0  0  0  0  0
    1.5910   -0.1500    0.0000 C   0  0  0  0  0  0  0  0  0  0  0  0
    1.3390   -1.5140    0.0000 C   0  0  0  0  0  0  0  0  0  0  0  0
   -4.6069    2.9533    0.0000 C   0  0  0  0  0  0  0  0  0  0  0  0
   -3.1889    3.4425    0.0000 C   0  0  0  0  0  0  0  0  0  0  0  0
   -2.9036    4.9151    0.0000 C   0  0  0  0  0  0  0  0  0  0  0  0
   -4.0362    5.8985    0.0000 C   0  0  0  0  0  0  0  0  0  0  0  0
   -5.4542    5.4093    0.0000 C   0  0  0  0  0  0  0  0  0  0  0  0
   -6.5869    6.3927    0.0000 F   0  0  0  0  0  0  0  0  0  0  0  0
   -5.7396    3.9367    0.0000 C   0  0  0  0  0  0  0  0  0  0  0  0
   -7.1576    3.4475    0.0000 C   0  0  0  0  0  0  0  0  0  0  0  0
  1  2  1  0  0  0  0
  2  3  2  0  0  0  0
  3  4  1  0  0  0  0
  4  5  2  0  0  0  0
  5  6  1  0  0  0  0
  6  7  1  0  0  0  0
  7  8  1  0  0  0  0
  8  9  1  0  0  0  0
  9 10  2  0  0  0  0
  9 11  1  0  0  0  0
 12 11  1  6  0  0  0
 12 13  1  0  0  0  0
 13 14  1  0  0  0  0
 14 15  1  0  0  0  0
 15 16  1  0  0  0  0
 16 17  1  0  0  0  0
 12 17  1  0  0  0  0
 17 18  1  0  0  0  0
 18 19  1  0  0  0  0
 14 19  1  0  0  0  0
  8 20  1  0  0  0  0
 20 21  2  0  0  0  0
 21 22  1  0  0  0  0
 22 23  2  0  0  0  0
 23 24  1  0  0  0  0
 24 25  1  0  0  0  0
 24 26  2  0  0  0  0
 20 26  1  0  0  0  0
  6 27  2  0  0  0  0
  2 27  1  0  0  0  0
M  END
> <chemblId>
CHEMBL1779044

> <bioactivity__type>
IC50

> <units>
nM

> <value>
26.8

$$$$

  CDK     11301514192D 0   0.00000     0.00000     0

 29 32  0  0  0  0              1 V2000 
   -1.4856    5.4042    0.0000 C   0  0  0  0  0  0  0  0  0  0  0  0
   -2.9036    4.9151    0.0000 C   0  0  0  0  0  0  0  0  0  0  0  0
   -4.0362    5.8985    0.0000 C   0  0  0  0  0  0  0  0  0  0  0  0
   -5.4542    5.4093    0.0000 C   0  0  0  0  0  0  0  0  0  0  0  0
   -5.7396    3.9367    0.0000 C   0  0  0  0  0  0  0  0  0  0  0  0
   -4.6069    2.9533    0.0000 C   0  0  0  0  0  0  0  0  0  0  0  0
   -3.1889    3.4425    0.0000 C   0  0  0  0  0  0  0  0  0  0  0  0
   -4.8923    1.4807    0.0000 N   0  0  0  0  0  0  0  0  0  0  0  0
   -6.3103    0.9915    0.0000 C   0  0  0  0  0  0  0  0  0  0  0  0
   -7.4429    1.9749    0.0000 C   0  0  0  0  0  0  0  0  0  0  0  0
   -7.1576    3.4475    0.0000 C   0  0  0  0  0  0  0  0  0  0  0  0
   -8.2902    4.4309    0.0000 C   0  0  0  0  0  0  0  0  0  0  0  0
   -8.0048    5.9036    0.0000 F   0  0  0  0  0  0  0  0  0  0  0  0
   -9.7082    3.9418    0.0000 C   0  0  0  0  0  0  0  0  0  0  0  0
  -10.8408    4.9252    0.0000 F   0  0  0  0  0  0  0  0  0  0  0  0
   -9.9935    2.4692    0.0000 C   0  0  0  0  0  0  0  0  0  0  0  0
   -8.8609    1.4857    0.0000 C   0  0  0  0  0  0  0  0  0  0  0  0
   -9.1462    0.0131    0.0000 F   0  0  0  0  0  0  0  0  0  0  0  0
   -3.7596    0.4972    0.0000 C   0  0  0  0  0  0  0  0  0  0  0  0
   -4.0450   -0.9754    0.0000 O   0  0  0  0  0  0  0  0  0  0  0  0
   -2.3416    0.9864    0.0000 O   0  0  0  0  0  0  0  0  0  0  0  0
   -1.2090    0.0030    0.0000 C   0  0  0  0  0  0  0  0  0  0  0  0
   -1.5450   -1.3710    0.0000 C   0  0  0  0  0  0  0  0  0  0  0  0
   -0.1590   -0.7980    0.0000 N   0  0  0  0  0  0  0  0  0  0  0  0
   -0.3330    1.0990    0.0000 C   0  0  0  0  0  0  0  0  0  0  0  0
    0.1580    2.1810    0.0000 C   0  0  0  0  0  0  0  0  0  0  0  0
    0.1580    0.5500    0.0000 C   0  0  0  0  0  0  0  0  0  0  0  0
    1.5910   -0.1500    0.0000 C   0  0  0  0  0  0  0  0  0  0  0  0
    1.3390   -1.5140    0.0000 C   0  0  0  0  0  0  0  0  0  0  0  0
  1  2  1  0  0  0  0
  2  3  2  0  0  0  0
  3  4  1  0  0  0  0
  4  5  2  0  0  0  0
  5  6  1  0  0  0  0
  6  7  2  0  0  0  0
  2  7  1  0  0  0  0
  6  8  1  0  0  0  0
  8  9  1  0  0  0  0
  9 10  1  0  0  0  0
 10 11  2  0  0  0  0
 11 12  1  0  0  0  0
 12 13  1  0  0  0  0
 12 14  2  0  0  0  0
 14 15  1  0  0  0  0
 14 16  1  0  0  0  0
 16 17  2  0  0  0  0
 10 17  1  0  0  0  0
 17 18  1  0  0  0  0
  8 19  1  0  0  0  0
 19 20  2  0  0  0  0
 19 21  1  0  0  0  0
 22 21  1  6  0  0  0
 22 23  1  0  0  0  0
 23 24  1  0  0  0  0
 24 25  1  0  0  0  0
 25 26  1  0  0  0  0
 26 27  1  0  0  0  0
 22 27  1  0  0  0  0
 27 28  1  0  0  0  0
 28 29  1  0  0  0  0
 24 29  1  0  0  0  0
M  END
> <chemblId>
CHEMBL1779045

> <bioactivity__type>
IC50

> <units>
nM

> <value>
45.8

$$$$

  CDK     11301514192D 0   0.00000     0.00000     0

 29 32  0  0  0  0              1 V2000 
   -1.4856    5.4042    0.0000 F   0  0  0  0  0  0  0  0  0  0  0  0
   -2.9036    4.9151    0.0000 C   0  0  0  0  0  0  0  0  0  0  0  0
   -4.0362    5.8985    0.0000 C   0  0  0  0  0  0  0  0  0  0  0  0
   -5.4542    5.4093    0.0000 C   0  0  0  0  0  0  0  0  0  0  0  0
   -5.7396    3.9367    0.0000 C   0  0  0  0  0  0  0  0  0  0  0  0
   -4.6069    2.9533    0.0000 C   0  0  0  0  0  0  0  0  0  0  0  0
   -3.1889    3.4425    0.0000 C   0  0  0  0  0  0  0  0  0  0  0  0
   -4.8923    1.4807    0.0000 N   0  0  0  0  0  0  0  0  0  0  0  0
   -6.3103    0.9915    0.0000 C   0  0  0  0  0  0  0  0  0  0  0  0
   -7.4429    1.9749    0.0000 C   0  0  0  0  0  0  0  0  0  0  0  0
   -7.1576    3.4475    0.0000 C   0  0  0  0  0  0  0  0  0  0  0  0
   -8.2902    4.4309    0.0000 C   0  0  0  0  0  0  0  0  0  0  0  0
   -8.0048    5.9036    0.0000 F   0  0  0  0  0  0  0  0  0  0  0  0
   -9.7082    3.9418    0.0000 C   0  0  0  0  0  0  0  0  0  0  0  0
  -10.8408    4.9252    0.0000 F   0  0  0  0  0  0  0  0  0  0  0  0
   -9.9935    2.4692    0.0000 C   0  0  0  0  0  0  0  0  0  0  0  0
  -11.4115    1.9800    0.0000 F   0  0  0  0  0  0  0  0  0  0  0  0
   -8.8609    1.4857    0.0000 C   0  0  0  0  0  0  0  0  0  0  0  0
   -3.7596    0.4972    0.0000 C   0  0  0  0  0  0  0  0  0  0  0  0
   -4.0450   -0.9754    0.0000 O   0  0  0  0  0  0  0  0  0  0  0  0
   -2.3416    0.9864    0.0000 O   0  0  0  0  0  0  0  0  0  0  0  0
   -1.2090    0.0030    0.0000 C   0  0  0  0  0  0  0  0  0  0  0  0
   -1.5450   -1.3710    0.0000 C   0  0  0  0  0  0  0  0  0  0  0  0
   -0.1590   -0.7980    0.0000 N   0  0  0  0  0  0  0  0  0  0  0  0
   -0.3330    1.0990    0.0000 C   0  0  0  0  0  0  0  0  0  0  0  0
    0.1580    2.1810    0.0000 C   0  0  0  0  0  0  0  0  0  0  0  0
    0.1580    0.5500    0.0000 C   0  0  0  0  0  0  0  0  0  0  0  0
    1.5910   -0.1500    0.0000 C   0  0  0  0  0  0  0  0  0  0  0  0
    1.3390   -1.5140    0.0000 C   0  0  0  0  0  0  0  0  0  0  0  0
  1  2  1  0  0  0  0
  2  3  2  0  0  0  0
  3  4  1  0  0  0  0
  4  5  2  0  0  0  0
  5  6  1  0  0  0  0
  6  7  2  0  0  0  0
  2  7  1  0  0  0  0
  6  8  1  0  0  0  0
  8  9  1  0  0  0  0
  9 10  1  0  0  0  0
 10 11  2  0  0  0  0
 11 12  1  0  0  0  0
 12 13  1  0  0  0  0
 12 14  2  0  0  0  0
 14 15  1  0  0  0  0
 14 16  1  0  0  0  0
 16 17  1  0  0  0  0
 16 18  2  0  0  0  0
 10 18  1  0  0  0  0
  8 19  1  0  0  0  0
 19 20  2  0  0  0  0
 19 21  1  0  0  0  0
 22 21  1  6  0  0  0
 22 23  1  0  0  0  0
 23 24  1  0  0  0  0
 24 25  1  0  0  0  0
 25 26  1  0  0  0  0
 26 27  1  0  0  0  0
 22 27  1  0  0  0  0
 27 28  1  0  0  0  0
 28 29  1  0  0  0  0
 24 29  1  0  0  0  0
M  END
> <chemblId>
CHEMBL1779046

> <bioactivity__type>
IC50

> <units>
nM

> <value>
97.3

$$$$
 stripped
BRStripMol11301514192D 0   0.00000     0.00000     0
This file has been stripped
 33 37  0  0  0  0              1 V2000 
   -4.0450   -0.9754    0.0000 O   0  0  0  0  0  0  0  0  0  0  0  0
   -3.7596    0.4972    0.0000 C   0  0  0  0  0  0  0  0  0  0  0  0
   -2.3416    0.9864    0.0000 O   0  0  0  0  0  0  0  0  0  0  0  0
   -1.2090    0.0030    0.0000 C   0  0  0  0  0  0  0  0  0  0  0  0
   -1.5450   -1.3710    0.0000 C   0  0  0  0  0  0  0  0  0  0  0  0
   -0.1590   -0.7980    0.0000 N   0  3  0  0  0  0  0  0  0  0  0  0
   -0.1994   -2.2975    0.0000 C   0  0  0  0  0  0  0  0  0  0  0  0
    1.0790   -3.0822    0.0000 C   0  0  0  0  0  0  0  0  0  0  0  0
    1.0386   -4.5816    0.0000 C   0  0  0  0  0  0  0  0  0  0  0  0
   -0.2801   -5.2964    0.0000 C   0  0  0  0  0  0  0  0  0  0  0  0
   -0.3205   -6.7958    0.0000 C   0  0  0  0  0  0  0  0  0  0  0  0
    0.9579   -7.5805    0.0000 C   0  0  0  0  0  0  0  0  0  0  0  0
    2.2766   -6.8658    0.0000 C   0  0  0  0  0  0  0  0  0  0  0  0
    2.3170   -5.3663    0.0000 C   0  0  0  0  0  0  0  0  0  0  0  0
   -0.3330    1.0990    0.0000 C   0  0  0  0  0  0  0  0  0  0  0  0
    0.1580    2.1810    0.0000 C   0  0  0  0  0  0  0  0  0  0  0  0
    0.1580    0.5500    0.0000 C   0  0  0  0  0  0  0  0  0  0  0  0
    1.5910   -0.1500    0.0000 C   0  0  0  0  0  0  0  0  0  0  0  0
    1.3390   -1.5140    0.0000 C   0  0  0  0  0  0  0  0  0  0  0  0
   -4.8923    1.4807    0.0000 N   0  0  0  0  0  0  0  0  0  0  0  0
   -6.3103    0.9915    0.0000 C   0  0  0  0  0  0  0  0  0  0  0  0
   -7.4429    1.9749    0.0000 C   0  0  0  0  0  0  0  0  0  0  0  0
   -7.1576    3.4475    0.0000 C   0  0  0  0  0  0  0  0  0  0  0  0
   -8.2902    4.4309    0.0000 C   0  0  0  0  0  0  0  0  0  0  0  0
   -9.7082    3.9418    0.0000 C   0  0  0  0  0  0  0  0  0  0  0  0
   -9.9935    2.4692    0.0000 C   0  0  0  0  0  0  0  0  0  0  0  0
   -8.8609    1.4857    0.0000 C   0  0  0  0  0  0  0  0  0  0  0  0
   -4.6069    2.9533    0.0000 C   0  0  0  0  0  0  0  0  0  0  0  0
   -3.1889    3.4425    0.0000 C   0  0  0  0  0  0  0  0  0  0  0  0
   -2.9036    4.9151    0.0000 C   0  0  0  0  0  0  0  0  0  0  0  0
   -4.0362    5.8985    0.0000 C   0  0  0  0  0  0  0  0  0  0  0  0
   -5.4542    5.4093    0.0000 C   0  0  0  0  0  0  0  0  0  0  0  0
   -5.7396    3.9367    0.0000 C   0  0  0  0  0  0  0  0  0  0  0  0
  1  2  2  0  0  0  0
  2  3  1  0  0  0  0
  4  3  1  6  0  0  0
  4  5  1  0  0  0  0
  5  6  1  0  0  0  0
  6  7  1  0  0  0  0
  7  8  1  0  0  0  0
  8  9  1  0  0  0  0
  9 10  2  0  0  0  0
 10 11  1  0  0  0  0
 11 12  2  0  0  0  0
 12 13  1  0  0  0  0
 13 14  2  0  0  0  0
  9 14  1  0  0  0  0
  6 15  1  0  0  0  0
 15 16  1  0  0  0  0
 16 17  1  0  0  0  0
  4 17  1  0  0  0  0
 17 18  1  0  0  0  0
 18 19  1  0  0  0  0
  6 19  1  0  0  0  0
  2 20  1  0  0  0  0
 20 21  1  0  0  0  0
 21 22  1  0  0  0  0
 22 23  2  0  0  0  0
 23 24  1  0  0  0  0
 24 25  2  0  0  0  0
 25 26  1  0  0  0  0
 26 27  2  0  0  0  0
 22 27  1  0  0  0  0
 20 28  1  0  0  0  0
 28 29  2  0  0  0  0
 29 30  1  0  0  0  0
 30 31  2  0  0  0  0
 31 32  1  0  0  0  0
 32 33  2  0  0  0  0
 28 33  1  0  0  0  0
M  END
> <chemblId>
CHEMBL1779048

> <bioactivity__type>
IC50

> <units>
nM

> <value>
50.9

$$$$
 stripped
BRStripMol11301514192D 0   0.00000     0.00000     0
This file has been stripped
 34 38  0  0  0  0              1 V2000 
   -4.0450   -0.9754    0.0000 O   0  0  0  0  0  0  0  0  0  0  0  0
   -3.7596    0.4972    0.0000 C   0  0  0  0  0  0  0  0  0  0  0  0
   -2.3416    0.9864    0.0000 O   0  0  0  0  0  0  0  0  0  0  0  0
   -1.2090    0.0030    0.0000 C   0  0  0  0  0  0  0  0  0  0  0  0
   -1.5450   -1.3710    0.0000 C   0  0  0  0  0  0  0  0  0  0  0  0
   -0.1590   -0.7980    0.0000 N   0  3  0  0  0  0  0  0  0  0  0  0
   -0.1994   -2.2975    0.0000 C   0  0  0  0  0  0  0  0  0  0  0  0
    1.0790   -3.0822    0.0000 C   0  0  0  0  0  0  0  0  0  0  0  0
    1.0386   -4.5816    0.0000 C   0  0  0  0  0  0  0  0  0  0  0  0
    2.3170   -5.3663    0.0000 C   0  0  0  0  0  0  0  0  0  0  0  0
    2.2766   -6.8658    0.0000 C   0  0  0  0  0  0  0  0  0  0  0  0
    3.5550   -7.6505    0.0000 C   0  0  0  0  0  0  0  0  0  0  0  0
    4.8737   -6.9357    0.0000 C   0  0  0  0  0  0  0  0  0  0  0  0
    4.9141   -5.4363    0.0000 C   0  0  0  0  0  0  0  0  0  0  0  0
    3.6357   -4.6516    0.0000 C   0  0  0  0  0  0  0  0  0  0  0  0
   -0.3330    1.0990    0.0000 C   0  0  0  0  0  0  0  0  0  0  0  0
    0.1580    2.1810    0.0000 C   0  0  0  0  0  0  0  0  0  0  0  0
    0.1580    0.5500    0.0000 C   0  0  0  0  0  0  0  0  0  0  0  0
    1.5910   -0.1500    0.0000 C   0  0  0  0  0  0  0  0  0  0  0  0
    1.3390   -1.5140    0.0000 C   0  0  0  0  0  0  0  0  0  0  0  0
   -4.8923    1.4807    0.0000 N   0  0  0  0  0  0  0  0  0  0  0  0
   -6.3103    0.9915    0.0000 C   0  0  0  0  0  0  0  0  0  0  0  0
   -7.4429    1.9749    0.0000 C   0  0  0  0  0  0  0  0  0  0  0  0
   -7.1576    3.4475    0.0000 C   0  0  0  0  0  0  0  0  0  0  0  0
   -8.2902    4.4309    0.0000 C   0  0  0  0  0  0  0  0  0  0  0  0
   -9.7082    3.9418    0.0000 C   0  0  0  0  0  0  0  0  0  0  0  0
   -9.9935    2.4692    0.0000 C   0  0  0  0  0  0  0  0  0  0  0  0
   -8.8609    1.4857    0.0000 C   0  0  0  0  0  0  0  0  0  0  0  0
   -4.6069    2.9533    0.0000 C   0  0  0  0  0  0  0  0  0  0  0  0
   -3.1889    3.4425    0.0000 C   0  0  0  0  0  0  0  0  0  0  0  0
   -2.9036    4.9151    0.0000 C   0  0  0  0  0  0  0  0  0  0  0  0
   -4.0362    5.8985    0.0000 C   0  0  0  0  0  0  0  0  0  0  0  0
   -5.4542    5.4093    0.0000 C   0  0  0  0  0  0  0  0  0  0  0  0
   -5.7396    3.9367    0.0000 C   0  0  0  0  0  0  0  0  0  0  0  0
  1  2  2  0  0  0  0
  2  3  1  0  0  0  0
  4  3  1  6  0  0  0
  4  5  1  0  0  0  0
  5  6  1  0  0  0  0
  6  7  1  0  0  0  0
  7  8  1  0  0  0  0
  8  9  1  0  0  0  0
  9 10  1  0  0  0  0
 10 11  2  0  0  0  0
 11 12  1  0  0  0  0
 12 13  2  0  0  0  0
 13 14  1  0  0  0  0
 14 15  2  0  0  0  0
 10 15  1  0  0  0  0
  6 16  1  0  0  0  0
 16 17  1  0  0  0  0
 17 18  1  0  0  0  0
  4 18  1  0  0  0  0
 18 19  1  0  0  0  0
 19 20  1  0  0  0  0
  6 20  1  0  0  0  0
  2 21  1  0  0  0  0
 21 22  1  0  0  0  0
 22 23  1  0  0  0  0
 23 24  2  0  0  0  0
 24 25  1  0  0  0  0
 25 26  2  0  0  0  0
 26 27  1  0  0  0  0
 27 28  2  0  0  0  0
 23 28  1  0  0  0  0
 21 29  1  0  0  0  0
 29 30  2  0  0  0  0
 30 31  1  0  0  0  0
 31 32  2  0  0  0  0
 32 33  1  0  0  0  0
 33 34  2  0  0  0  0
 29 34  1  0  0  0  0
M  END
> <chemblId>
CHEMBL1779049

> <bioactivity__type>
IC50

> <units>
nM

> <value>
4.0

$$$$
 stripped
BRStripMol11301514192D 0   0.00000     0.00000     0
This file has been stripped
 33 37  0  0  0  0              1 V2000 
   -4.0450   -0.9754    0.0000 O   0  0  0  0  0  0  0  0  0  0  0  0
   -3.7596    0.4972    0.0000 C   0  0  0  0  0  0  0  0  0  0  0  0
   -2.3416    0.9864    0.0000 O   0  0  0  0  0  0  0  0  0  0  0  0
   -1.2090    0.0030    0.0000 C   0  0  0  0  0  0  0  0  0  0  0  0
   -1.5450   -1.3710    0.0000 C   0  0  0  0  0  0  0  0  0  0  0  0
   -0.1590   -0.7980    0.0000 N   0  3  0  0  0  0  0  0  0  0  0  0
   -0.1994   -2.2975    0.0000 C   0  0  0  0  0  0  0  0  0  0  0  0
    1.0790   -3.0822    0.0000 C   0  0  0  0  0  0  0  0  0  0  0  0
    1.0386   -4.5816    0.0000 C   0  0  0  0  0  0  0  0  0  0  0  0
    2.3170   -5.3663    0.0000 C   0  0  0  0  0  0  0  0  0  0  0  0
    2.4336   -6.8618    0.0000 C   0  0  0  0  0  0  0  0  0  0  0  0
    3.8919   -7.2130    0.0000 C   0  0  0  0  0  0  0  0  0  0  0  0
    4.6766   -5.9347    0.0000 C   0  0  0  0  0  0  0  0  0  0  0  0
    3.7032   -4.7933    0.0000 S   0  0  0  0  0  0  0  0  0  0  0  0
   -0.3330    1.0990    0.0000 C   0  0  0  0  0  0  0  0  0  0  0  0
    0.1580    2.1810    0.0000 C   0  0  0  0  0  0  0  0  0  0  0  0
    0.1580    0.5500    0.0000 C   0  0  0  0  0  0  0  0  0  0  0  0
    1.5910   -0.1500    0.0000 C   0  0  0  0  0  0  0  0  0  0  0  0
    1.3390   -1.5140    0.0000 C   0  0  0  0  0  0  0  0  0  0  0  0
   -4.8923    1.4807    0.0000 N   0  0  0  0  0  0  0  0  0  0  0  0
   -6.3103    0.9915    0.0000 C   0  0  0  0  0  0  0  0  0  0  0  0
   -7.4429    1.9749    0.0000 C   0  0  0  0  0  0  0  0  0  0  0  0
   -7.1576    3.4475    0.0000 C   0  0  0  0  0  0  0  0  0  0  0  0
   -8.2902    4.4309    0.0000 C   0  0  0  0  0  0  0  0  0  0  0  0
   -9.7082    3.9418    0.0000 C   0  0  0  0  0  0  0  0  0  0  0  0
   -9.9935    2.4692    0.0000 C   0  0  0  0  0  0  0  0  0  0  0  0
   -8.8609    1.4857    0.0000 C   0  0  0  0  0  0  0  0  0  0  0  0
   -4.6069    2.9533    0.0000 C   0  0  0  0  0  0  0  0  0  0  0  0
   -3.1889    3.4425    0.0000 C   0  0  0  0  0  0  0  0  0  0  0  0
   -2.9036    4.9151    0.0000 C   0  0  0  0  0  0  0  0  0  0  0  0
   -4.0362    5.8985    0.0000 C   0  0  0  0  0  0  0  0  0  0  0  0
   -5.4542    5.4093    0.0000 C   0  0  0  0  0  0  0  0  0  0  0  0
   -5.7396    3.9367    0.0000 C   0  0  0  0  0  0  0  0  0  0  0  0
  1  2  2  0  0  0  0
  2  3  1  0  0  0  0
  4  3  1  6  0  0  0
  4  5  1  0  0  0  0
  5  6  1  0  0  0  0
  6  7  1  0  0  0  0
  7  8  1  0  0  0  0
  8  9  1  0  0  0  0
  9 10  1  0  0  0  0
 10 11  2  0  0  0  0
 11 12  1  0  0  0  0
 12 13  2  0  0  0  0
 13 14  1  0  0  0  0
 10 14  1  0  0  0  0
  6 15  1  0  0  0  0
 15 16  1  0  0  0  0
 16 17  1  0  0  0  0
  4 17  1  0  0  0  0
 17 18  1  0  0  0  0
 18 19  1  0  0  0  0
  6 19  1  0  0  0  0
  2 20  1  0  0  0  0
 20 21  1  0  0  0  0
 21 22  1  0  0  0  0
 22 23  2  0  0  0  0
 23 24  1  0  0  0  0
 24 25  2  0  0  0  0
 25 26  1  0  0  0  0
 26 27  2  0  0  0  0
 22 27  1  0  0  0  0
 20 28  1  0  0  0  0
 28 29  2  0  0  0  0
 29 30  1  0  0  0  0
 30 31  2  0  0  0  0
 31 32  1  0  0  0  0
 32 33  2  0  0  0  0
 28 33  1  0  0  0  0
M  END
> <chemblId>
CHEMBL1779128

> <bioactivity__type>
IC50

> <units>
nM

> <value>
7.6

$$$$
 stripped
BRStripMol11301514192D 0   0.00000     0.00000     0
This file has been stripped
 34 38  0  0  0  0              1 V2000 
   -4.0450   -0.9754    0.0000 O   0  0  0  0  0  0  0  0  0  0  0  0
   -3.7596    0.4972    0.0000 C   0  0  0  0  0  0  0  0  0  0  0  0
   -2.3416    0.9864    0.0000 O   0  0  0  0  0  0  0  0  0  0  0  0
   -1.2090    0.0030    0.0000 C   0  0  0  0  0  0  0  0  0  0  0  0
   -1.5450   -1.3710    0.0000 C   0  0  0  0  0  0  0  0  0  0  0  0
   -0.1590   -0.7980    0.0000 N   0  3  0  0  0  0  0  0  0  0  0  0
   -0.1994   -2.2975    0.0000 C   0  0  0  0  0  0  0  0  0  0  0  0
    1.0790   -3.0822    0.0000 C   0  0  0  0  0  0  0  0  0  0  0  0
    1.0386   -4.5816    0.0000 O   0  0  0  0  0  0  0  0  0  0  0  0
    2.3170   -5.3663    0.0000 C   0  0  0  0  0  0  0  0  0  0  0  0
    2.2766   -6.8658    0.0000 C   0  0  0  0  0  0  0  0  0  0  0  0
    3.5550   -7.6505    0.0000 C   0  0  0  0  0  0  0  0  0  0  0  0
    4.8737   -6.9357    0.0000 C   0  0  0  0  0  0  0  0  0  0  0  0
    4.9141   -5.4363    0.0000 C   0  0  0  0  0  0  0  0  0  0  0  0
    3.6357   -4.6516    0.0000 C   0  0  0  0  0  0  0  0  0  0  0  0
   -0.3330    1.0990    0.0000 C   0  0  0  0  0  0  0  0  0  0  0  0
    0.1580    2.1810    0.0000 C   0  0  0  0  0  0  0  0  0  0  0  0
    0.1580    0.5500    0.0000 C   0  0  0  0  0  0  0  0  0  0  0  0
    1.5910   -0.1500    0.0000 C   0  0  0  0  0  0  0  0  0  0  0  0
    1.3390   -1.5140    0.0000 C   0  0  0  0  0  0  0  0  0  0  0  0
   -4.8923    1.4807    0.0000 N   0  0  0  0  0  0  0  0  0  0  0  0
   -6.3103    0.9915    0.0000 C   0  0  0  0  0  0  0  0  0  0  0  0
   -7.4429    1.9749    0.0000 C   0  0  0  0  0  0  0  0  0  0  0  0
   -7.1576    3.4475    0.0000 C   0  0  0  0  0  0  0  0  0  0  0  0
   -8.2902    4.4309    0.0000 C   0  0  0  0  0  0  0  0  0  0  0  0
   -9.7082    3.9418    0.0000 C   0  0  0  0  0  0  0  0  0  0  0  0
   -9.9935    2.4692    0.0000 C   0  0  0  0  0  0  0  0  0  0  0  0
   -8.8609    1.4857    0.0000 C   0  0  0  0  0  0  0  0  0  0  0  0
   -4.6069    2.9533    0.0000 C   0  0  0  0  0  0  0  0  0  0  0  0
   -3.1889    3.4425    0.0000 C   0  0  0  0  0  0  0  0  0  0  0  0
   -2.9036    4.9151    0.0000 C   0  0  0  0  0  0  0  0  0  0  0  0
   -4.0362    5.8985    0.0000 C   0  0  0  0  0  0  0  0  0  0  0  0
   -5.4542    5.4093    0.0000 C   0  0  0  0  0  0  0  0  0  0  0  0
   -5.7396    3.9367    0.0000 C   0  0  0  0  0  0  0  0  0  0  0  0
  1  2  2  0  0  0  0
  2  3  1  0  0  0  0
  4  3  1  6  0  0  0
  4  5  1  0  0  0  0
  5  6  1  0  0  0  0
  6  7  1  0  0  0  0
  7  8  1  0  0  0  0
  8  9  1  0  0  0  0
  9 10  1  0  0  0  0
 10 11  2  0  0  0  0
 11 12  1  0  0  0  0
 12 13  2  0  0  0  0
 13 14  1  0  0  0  0
 14 15  2  0  0  0  0
 10 15  1  0  0  0  0
  6 16  1  0  0  0  0
 16 17  1  0  0  0  0
 17 18  1  0  0  0  0
  4 18  1  0  0  0  0
 18 19  1  0  0  0  0
 19 20  1  0  0  0  0
  6 20  1  0  0  0  0
  2 21  1  0  0  0  0
 21 22  1  0  0  0  0
 22 23  1  0  0  0  0
 23 24  2  0  0  0  0
 24 25  1  0  0  0  0
 25 26  2  0  0  0  0
 26 27  1  0  0  0  0
 27 28  2  0  0  0  0
 23 28  1  0  0  0  0
 21 29  1  0  0  0  0
 29 30  2  0  0  0  0
 30 31  1  0  0  0  0
 31 32  2  0  0  0  0
 32 33  1  0  0  0  0
 33 34  2  0  0  0  0
 29 34  1  0  0  0  0
M  END
> <chemblId>
CHEMBL1779129

> <bioactivity__type>
IC50

> <units>
nM

> <value>
3.9

$$$$
 stripped
BRStripMol11301514192D 0   0.00000     0.00000     0
This file has been stripped
 25 28  0  0  0  0              1 V2000 
   -0.1994   -2.2975    0.0000 C   0  0  0  0  0  0  0  0  0  0  0  0
   -0.1590   -0.7980    0.0000 N   0  3  0  0  0  0  0  0  0  0  0  0
   -1.5450   -1.3710    0.0000 C   0  0  0  0  0  0  0  0  0  0  0  0
   -1.2090    0.0030    0.0000 C   0  0  0  0  0  0  0  0  0  0  0  0
    0.1580    0.5500    0.0000 C   0  0  0  0  0  0  0  0  0  0  0  0
    0.1580    2.1810    0.0000 C   0  0  0  0  0  0  0  0  0  0  0  0
   -0.3330    1.0990    0.0000 C   0  0  0  0  0  0  0  0  0  0  0  0
    1.5910   -0.1500    0.0000 C   0  0  0  0  0  0  0  0  0  0  0  0
    1.3390   -1.5140    0.0000 C   0  0  0  0  0  0  0  0  0  0  0  0
    2.9305    0.5251    0.0000 O   0  0  0  0  0  0  0  0  0  0  0  0
    4.1849   -0.2973    0.0000 C   0  0  0  0  0  0  0  0  0  0  0  0
    4.0998   -1.7949    0.0000 O   0  0  0  0  0  0  0  0  0  0  0  0
    5.5244    0.3778    0.0000 N   0  0  0  0  0  0  0  0  0  0  0  0
    6.7788   -0.4447    0.0000 C   0  0  0  0  0  0  0  0  0  0  0  0
    8.1183    0.2304    0.0000 C   0  0  0  0  0  0  0  0  0  0  0  0
    9.4518   -0.4564    0.0000 C   0  0  0  0  0  0  0  0  0  0  0  0
   10.5171    0.5996    0.0000 C   0  0  0  0  0  0  0  0  0  0  0  0
    9.8420    1.9391    0.0000 C   0  0  0  0  0  0  0  0  0  0  0  0
    8.3594    1.7109    0.0000 S   0  0  0  0  0  0  0  0  0  0  0  0
    5.6094    1.8754    0.0000 C   0  0  0  0  0  0  0  0  0  0  0  0
    6.9489    2.5505    0.0000 C   0  0  0  0  0  0  0  0  0  0  0  0
    7.0340    4.0481    0.0000 C   0  0  0  0  0  0  0  0  0  0  0  0
    5.7796    4.8705    0.0000 C   0  0  0  0  0  0  0  0  0  0  0  0
    4.4401    4.1954    0.0000 C   0  0  0  0  0  0  0  0  0  0  0  0
    4.3550    2.6978    0.0000 C   0  0  0  0  0  0  0  0  0  0  0  0
  1  2  1  0  0  0  0
  2  3  1  0  0  0  0
  3  4  1  0  0  0  0
  4  5  1  0  0  0  0
  5  6  1  0  0  0  0
  6  7  1  0  0  0  0
  2  7  1  0  0  0  0
  5  8  1  0  0  0  0
  8  9  1  0  0  0  0
  2  9  1  0  0  0  0
  8 10  1  1  0  0  0
 10 11  1  0  0  0  0
 11 12  2  0  0  0  0
 11 13  1  0  0  0  0
 13 14  1  0  0  0  0
 14 15  1  0  0  0  0
 15 16  2  0  0  0  0
 16 17  1  0  0  0  0
 17 18  2  0  0  0  0
 18 19  1  0  0  0  0
 15 19  1  0  0  0  0
 13 20  1  0  0  0  0
 20 21  2  0  0  0  0
 21 22  1  0  0  0  0
 22 23  2  0  0  0  0
 23 24  1  0  0  0  0
 24 25  2  0  0  0  0
 20 25  1  0  0  0  0
M  END
> <chemblId>
CHEMBL1779130

> <bioactivity__type>
IC50

> <units>
nM

> <value>
33.1

$$$$
 stripped
BRStripMol11301514192D 0   0.00000     0.00000     0
This file has been stripped
 33 37  0  0  0  0              1 V2000 
   -4.0450   -0.9754    0.0000 O   0  0  0  0  0  0  0  0  0  0  0  0
   -3.7596    0.4972    0.0000 C   0  0  0  0  0  0  0  0  0  0  0  0
   -2.3416    0.9864    0.0000 O   0  0  0  0  0  0  0  0  0  0  0  0
   -1.2090    0.0030    0.0000 C   0  0  0  0  0  0  0  0  0  0  0  0
   -1.5450   -1.3710    0.0000 C   0  0  0  0  0  0  0  0  0  0  0  0
   -0.1590   -0.7980    0.0000 N   0  3  0  0  0  0  0  0  0  0  0  0
   -0.1994   -2.2975    0.0000 C   0  0  0  0  0  0  0  0  0  0  0  0
    1.0790   -3.0822    0.0000 C   0  0  0  0  0  0  0  0  0  0  0  0
    1.0386   -4.5816    0.0000 O   0  0  0  0  0  0  0  0  0  0  0  0
    2.3170   -5.3663    0.0000 C   0  0  0  0  0  0  0  0  0  0  0  0
    2.2766   -6.8658    0.0000 C   0  0  0  0  0  0  0  0  0  0  0  0
    3.5550   -7.6505    0.0000 C   0  0  0  0  0  0  0  0  0  0  0  0
    4.8737   -6.9357    0.0000 C   0  0  0  0  0  0  0  0  0  0  0  0
    4.9141   -5.4363    0.0000 C   0  0  0  0  0  0  0  0  0  0  0  0
    3.6357   -4.6516    0.0000 C   0  0  0  0  0  0  0  0  0  0  0  0
   -0.3330    1.0990    0.0000 C   0  0  0  0  0  0  0  0  0  0  0  0
    0.1580    2.1810    0.0000 C   0  0  0  0  0  0  0  0  0  0  0  0
    0.1580    0.5500    0.0000 C   0  0  0  0  0  0  0  0  0  0  0  0
    1.5910   -0.1500    0.0000 C   0  0  0  0  0  0  0  0  0  0  0  0
    1.3390   -1.5140    0.0000 C   0  0  0  0  0  0  0  0  0  0  0  0
   -4.8923    1.4807    0.0000 N   0  0  0  0  0  0  0  0  0  0  0  0
   -6.3103    0.9915    0.0000 C   0  0  0  0  0  0  0  0  0  0  0  0
   -7.4429    1.9749    0.0000 C   0  0  0  0  0  0  0  0  0  0  0  0
   -7.3130    3.4693    0.0000 C   0  0  0  0  0  0  0  0  0  0  0  0
   -8.6941    4.0546    0.0000 C   0  0  0  0  0  0  0  0  0  0  0  0
   -9.6776    2.9219    0.0000 C   0  0  0  0  0  0  0  0  0  0  0  0
   -8.9043    1.6366    0.0000 S   0  0  0  0  0  0  0  0  0  0  0  0
   -4.6069    2.9533    0.0000 C   0  0  0  0  0  0  0  0  0  0  0  0
   -3.1889    3.4425    0.0000 C   0  0  0  0  0  0  0  0  0  0  0  0
   -2.9036    4.9151    0.0000 C   0  0  0  0  0  0  0  0  0  0  0  0
   -4.0362    5.8985    0.0000 C   0  0  0  0  0  0  0  0  0  0  0  0
   -5.4542    5.4093    0.0000 C   0  0  0  0  0  0  0  0  0  0  0  0
   -5.7396    3.9367    0.0000 C   0  0  0  0  0  0  0  0  0  0  0  0
  1  2  2  0  0  0  0
  2  3  1  0  0  0  0
  4  3  1  6  0  0  0
  4  5  1  0  0  0  0
  5  6  1  0  0  0  0
  6  7  1  0  0  0  0
  7  8  1  0  0  0  0
  8  9  1  0  0  0  0
  9 10  1  0  0  0  0
 10 11  2  0  0  0  0
 11 12  1  0  0  0  0
 12 13  2  0  0  0  0
 13 14  1  0  0  0  0
 14 15  2  0  0  0  0
 10 15  1  0  0  0  0
  6 16  1  0  0  0  0
 16 17  1  0  0  0  0
 17 18  1  0  0  0  0
  4 18  1  0  0  0  0
 18 19  1  0  0  0  0
 19 20  1  0  0  0  0
  6 20  1  0  0  0  0
  2 21  1  0  0  0  0
 21 22  1  0  0  0  0
 22 23  1  0  0  0  0
 23 24  2  0  0  0  0
 24 25  1  0  0  0  0
 25 26  2  0  0  0  0
 26 27  1  0  0  0  0
 23 27  1  0  0  0  0
 21 28  1  0  0  0  0
 28 29  2  0  0  0  0
 29 30  1  0  0  0  0
 30 31  2  0  0  0  0
 31 32  1  0  0  0  0
 32 33  2  0  0  0  0
 28 33  1  0  0  0  0
M  END
> <chemblId>
CHEMBL1779131

> <bioactivity__type>
IC50

> <units>
nM

> <value>
1.1

$$$$
 stripped
BRStripMol11301514192D 0   0.00000     0.00000     0
This file has been stripped
 32 36  0  0  0  0              1 V2000 
   -4.0450   -0.9754    0.0000 O   0  0  0  0  0  0  0  0  0  0  0  0
   -3.7596    0.4972    0.0000 C   0  0  0  0  0  0  0  0  0  0  0  0
   -2.3416    0.9864    0.0000 O   0  0  0  0  0  0  0  0  0  0  0  0
   -1.2090    0.0030    0.0000 C   0  0  0  0  0  0  0  0  0  0  0  0
   -1.5450   -1.3710    0.0000 C   0  0  0  0  0  0  0  0  0  0  0  0
   -0.1590   -0.7980    0.0000 N   0  3  0  0  0  0  0  0  0  0  0  0
   -0.1994   -2.2975    0.0000 C   0  0  0  0  0  0  0  0  0  0  0  0
    1.0790   -3.0822    0.0000 C   0  0  0  0  0  0  0  0  0  0  0  0
    1.0386   -4.5816    0.0000 C   0  0  0  0  0  0  0  0  0  0  0  0
    2.3170   -5.3663    0.0000 C   0  0  0  0  0  0  0  0  0  0  0  0
    2.4336   -6.8618    0.0000 C   0  0  0  0  0  0  0  0  0  0  0  0
    3.8919   -7.2130    0.0000 C   0  0  0  0  0  0  0  0  0  0  0  0
    4.6766   -5.9347    0.0000 C   0  0  0  0  0  0  0  0  0  0  0  0
    3.7032   -4.7933    0.0000 S   0  0  0  0  0  0  0  0  0  0  0  0
   -0.3330    1.0990    0.0000 C   0  0  0  0  0  0  0  0  0  0  0  0
    0.1580    2.1810    0.0000 C   0  0  0  0  0  0  0  0  0  0  0  0
    0.1580    0.5500    0.0000 C   0  0  0  0  0  0  0  0  0  0  0  0
    1.5910   -0.1500    0.0000 C   0  0  0  0  0  0  0  0  0  0  0  0
    1.3390   -1.5140    0.0000 C   0  0  0  0  0  0  0  0  0  0  0  0
   -4.8923    1.4807    0.0000 N   0  0  0  0  0  0  0  0  0  0  0  0
   -6.3103    0.9915    0.0000 C   0  0  0  0  0  0  0  0  0  0  0  0
   -7.4429    1.9749    0.0000 C   0  0  0  0  0  0  0  0  0  0  0  0
   -7.3130    3.4693    0.0000 C   0  0  0  0  0  0  0  0  0  0  0  0
   -8.6941    4.0546    0.0000 C   0  0  0  0  0  0  0  0  0  0  0  0
   -9.6776    2.9219    0.0000 S   0  0  0  0  0  0  0  0  0  0  0  0
   -8.9043    1.6366    0.0000 C   0  0  0  0  0  0  0  0  0  0  0  0
   -4.6069    2.9533    0.0000 C   0  0  0  0  0  0  0  0  0  0  0  0
   -3.1889    3.4425    0.0000 C   0  0  0  0  0  0  0  0  0  0  0  0
   -2.9036    4.9151    0.0000 C   0  0  0  0  0  0  0  0  0  0  0  0
   -4.0362    5.8985    0.0000 C   0  0  0  0  0  0  0  0  0  0  0  0
   -5.4542    5.4093    0.0000 C   0  0  0  0  0  0  0  0  0  0  0  0
   -5.7396    3.9367    0.0000 C   0  0  0  0  0  0  0  0  0  0  0  0
  1  2  2  0  0  0  0
  2  3  1  0  0  0  0
  4  3  1  6  0  0  0
  4  5  1  0  0  0  0
  5  6  1  0  0  0  0
  6  7  1  0  0  0  0
  7  8  1  0  0  0  0
  8  9  1  0  0  0  0
  9 10  1  0  0  0  0
 10 11  2  0  0  0  0
 11 12  1  0  0  0  0
 12 13  2  0  0  0  0
 13 14  1  0  0  0  0
 10 14  1  0  0  0  0
  6 15  1  0  0  0  0
 15 16  1  0  0  0  0
 16 17  1  0  0  0  0
  4 17  1  0  0  0  0
 17 18  1  0  0  0  0
 18 19  1  0  0  0  0
  6 19  1  0  0  0  0
  2 20  1  0  0  0  0
 20 21  1  0  0  0  0
 21 22  1  0  0  0  0
 22 23  1  0  0  0  0
 23 24  2  0  0  0  0
 24 25  1  0  0  0  0
 25 26  1  0  0  0  0
 22 26  2  0  0  0  0
 20 27  1  0  0  0  0
 27 28  2  0  0  0  0
 28 29  1  0  0  0  0
 29 30  2  0  0  0  0
 30 31  1  0  0  0  0
 31 32  2  0  0  0  0
 27 32  1  0  0  0  0
M  END
> <chemblId>
CHEMBL1779132

> <bioactivity__type>
IC50

> <units>
nM

> <value>
8.4

$$$$
 stripped
BRStripMol11301514192D 0   0.00000     0.00000     0
This file has been stripped
 33 37  0  0  0  0              1 V2000 
   -4.0450   -0.9754    0.0000 O   0  0  0  0  0  0  0  0  0  0  0  0
   -3.7596    0.4972    0.0000 C   0  0  0  0  0  0  0  0  0  0  0  0
   -2.3416    0.9864    0.0000 O   0  0  0  0  0  0  0  0  0  0  0  0
   -1.2090    0.0030    0.0000 C   0  0  0  0  0  0  0  0  0  0  0  0
   -1.5450   -1.3710    0.0000 C   0  0  0  0  0  0  0  0  0  0  0  0
   -0.1590   -0.7980    0.0000 N   0  3  0  0  0  0  0  0  0  0  0  0
   -0.1994   -2.2975    0.0000 C   0  0  0  0  0  0  0  0  0  0  0  0
    1.0790   -3.0822    0.0000 C   0  0  0  0  0  0  0  0  0  0  0  0
    1.0386   -4.5816    0.0000 O   0  0  0  0  0  0  0  0  0  0  0  0
    2.3170   -5.3663    0.0000 C   0  0  0  0  0  0  0  0  0  0  0  0
    2.2766   -6.8658    0.0000 C   0  0  0  0  0  0  0  0  0  0  0  0
    3.5550   -7.6505    0.0000 C   0  0  0  0  0  0  0  0  0  0  0  0
    4.8737   -6.9357    0.0000 C   0  0  0  0  0  0  0  0  0  0  0  0
    4.9141   -5.4363    0.0000 C   0  0  0  0  0  0  0  0  0  0  0  0
    3.6357   -4.6516    0.0000 C   0  0  0  0  0  0  0  0  0  0  0  0
   -0.3330    1.0990    0.0000 C   0  0  0  0  0  0  0  0  0  0  0  0
    0.1580    2.1810    0.0000 C   0  0  0  0  0  0  0  0  0  0  0  0
    0.1580    0.5500    0.0000 C   0  0  0  0  0  0  0  0  0  0  0  0
    1.5910   -0.1500    0.0000 C   0  0  0  0  0  0  0  0  0  0  0  0
    1.3390   -1.5140    0.0000 C   0  0  0  0  0  0  0  0  0  0  0  0
   -4.8923    1.4807    0.0000 N   0  0  0  0  0  0  0  0  0  0  0  0
   -6.3103    0.9915    0.0000 C   0  0  0  0  0  0  0  0  0  0  0  0
   -7.4429    1.9749    0.0000 C   0  0  0  0  0  0  0  0  0  0  0  0
   -7.3130    3.4693    0.0000 C   0  0  0  0  0  0  0  0  0  0  0  0
   -8.6941    4.0546    0.0000 C   0  0  0  0  0  0  0  0  0  0  0  0
   -9.6776    2.9219    0.0000 S   0  0  0  0  0  0  0  0  0  0  0  0
   -8.9043    1.6366    0.0000 C   0  0  0  0  0  0  0  0  0  0  0  0
   -4.6069    2.9533    0.0000 C   0  0  0  0  0  0  0  0  0  0  0  0
   -3.1889    3.4425    0.0000 C   0  0  0  0  0  0  0  0  0  0  0  0
   -2.9036    4.9151    0.0000 C   0  0  0  0  0  0  0  0  0  0  0  0
   -4.0362    5.8985    0.0000 C   0  0  0  0  0  0  0  0  0  0  0  0
   -5.4542    5.4093    0.0000 C   0  0  0  0  0  0  0  0  0  0  0  0
   -5.7396    3.9367    0.0000 C   0  0  0  0  0  0  0  0  0  0  0  0
  1  2  2  0  0  0  0
  2  3  1  0  0  0  0
  4  3  1  6  0  0  0
  4  5  1  0  0  0  0
  5  6  1  0  0  0  0
  6  7  1  0  0  0  0
  7  8  1  0  0  0  0
  8  9  1  0  0  0  0
  9 10  1  0  0  0  0
 10 11  2  0  0  0  0
 11 12  1  0  0  0  0
 12 13  2  0  0  0  0
 13 14  1  0  0  0  0
 14 15  2  0  0  0  0
 10 15  1  0  0  0  0
  6 16  1  0  0  0  0
 16 17  1  0  0  0  0
 17 18  1  0  0  0  0
  4 18  1  0  0  0  0
 18 19  1  0  0  0  0
 19 20  1  0  0  0  0
  6 20  1  0  0  0  0
  2 21  1  0  0  0  0
 21 22  1  0  0  0  0
 22 23  1  0  0  0  0
 23 24  1  0  0  0  0
 24 25  2  0  0  0  0
 25 26  1  0  0  0  0
 26 27  1  0  0  0  0
 23 27  2  0  0  0  0
 21 28  1  0  0  0  0
 28 29  2  0  0  0  0
 29 30  1  0  0  0  0
 30 31  2  0  0  0  0
 31 32  1  0  0  0  0
 32 33  2  0  0  0  0
 28 33  1  0  0  0  0
M  END
> <chemblId>
CHEMBL1779133

> <bioactivity__type>
IC50

> <units>
nM

> <value>
1.6

$$$$
 stripped
BRStripMol11301514192D 0   0.00000     0.00000     0
This file has been stripped
 30 33  0  0  0  0              1 V2000 
   -9.9935    2.4692    0.0000 C   0  0  0  0  0  0  0  0  0  0  0  0
   -8.8609    1.4857    0.0000 C   0  0  0  0  0  0  0  0  0  0  0  0
   -7.4429    1.9749    0.0000 C   0  0  0  0  0  0  0  0  0  0  0  0
   -6.3103    0.9915    0.0000 C   0  0  0  0  0  0  0  0  0  0  0  0
   -4.8923    1.4807    0.0000 N   0  0  0  0  0  0  0  0  0  0  0  0
   -3.7596    0.4972    0.0000 C   0  0  0  0  0  0  0  0  0  0  0  0
   -4.0450   -0.9754    0.0000 O   0  0  0  0  0  0  0  0  0  0  0  0
   -2.3416    0.9864    0.0000 O   0  0  0  0  0  0  0  0  0  0  0  0
   -1.2090    0.0030    0.0000 C   0  0  0  0  0  0  0  0  0  0  0  0
   -1.5450   -1.3710    0.0000 C   0  0  0  0  0  0  0  0  0  0  0  0
   -0.1590   -0.7980    0.0000 N   0  3  0  0  0  0  0  0  0  0  0  0
   -0.1994   -2.2975    0.0000 C   0  0  0  0  0  0  0  0  0  0  0  0
    1.0790   -3.0822    0.0000 C   0  0  0  0  0  0  0  0  0  0  0  0
    1.0386   -4.5816    0.0000 C   0  0  0  0  0  0  0  0  0  0  0  0
   -0.2801   -5.2964    0.0000 C   0  0  0  0  0  0  0  0  0  0  0  0
   -0.3205   -6.7958    0.0000 C   0  0  0  0  0  0  0  0  0  0  0  0
    0.9579   -7.5805    0.0000 C   0  0  0  0  0  0  0  0  0  0  0  0
    2.2766   -6.8658    0.0000 C   0  0  0  0  0  0  0  0  0  0  0  0
    2.3170   -5.3663    0.0000 C   0  0  0  0  0  0  0  0  0  0  0  0
   -0.3330    1.0990    0.0000 C   0  0  0  0  0  0  0  0  0  0  0  0
    0.1580    2.1810    0.0000 C   0  0  0  0  0  0  0  0  0  0  0  0
    0.1580    0.5500    0.0000 C   0  0  0  0  0  0  0  0  0  0  0  0
    1.5910   -0.1500    0.0000 C   0  0  0  0  0  0  0  0  0  0  0  0
    1.3390   -1.5140    0.0000 C   0  0  0  0  0  0  0  0  0  0  0  0
   -4.6069    2.9533    0.0000 C   0  0  0  0  0  0  0  0  0  0  0  0
   -3.1889    3.4425    0.0000 C   0  0  0  0  0  0  0  0  0  0  0  0
   -2.9036    4.9151    0.0000 C   0  0  0  0  0  0  0  0  0  0  0  0
   -4.0362    5.8985    0.0000 C   0  0  0  0  0  0  0  0  0  0  0  0
   -5.4542    5.4093    0.0000 C   0  0  0  0  0  0  0  0  0  0  0  0
   -5.7396    3.9367    0.0000 C   0  0  0  0  0  0  0  0  0  0  0  0
  1  2  1  0  0  0  0
  2  3  1  0  0  0  0
  3  4  1  0  0  0  0
  4  5  1  0  0  0  0
  5  6  1  0  0  0  0
  6  7  2  0  0  0  0
  6  8  1  0  0  0  0
  9  8  1  6  0  0  0
  9 10  1  0  0  0  0
 10 11  1  0  0  0  0
 11 12  1  0  0  0  0
 12 13  1  0  0  0  0
 13 14  1  0  0  0  0
 14 15  2  0  0  0  0
 15 16  1  0  0  0  0
 16 17  2  0  0  0  0
 17 18  1  0  0  0  0
 18 19  2  0  0  0  0
 14 19  1  0  0  0  0
 11 20  1  0  0  0  0
 20 21  1  0  0  0  0
 21 22  1  0  0  0  0
  9 22  1  0  0  0  0
 22 23  1  0  0  0  0
 23 24  1  0  0  0  0
 11 24  1  0  0  0  0
  5 25  1  0  0  0  0
 25 26  2  0  0  0  0
 26 27  1  0  0  0  0
 27 28  2  0  0  0  0
 28 29  1  0  0  0  0
 29 30  2  0  0  0  0
 25 30  1  0  0  0  0
M  END
> <chemblId>
CHEMBL1779134

> <bioactivity__type>
IC50

> <units>
nM

> <value>
120.8

$$$$
 stripped
BRStripMol11301514192D 0   0.00000     0.00000     0
This file has been stripped
 31 34  0  0  0  0              1 V2000 
   -9.9935    2.4692    0.0000 C   0  0  0  0  0  0  0  0  0  0  0  0
   -8.8609    1.4857    0.0000 C   0  0  0  0  0  0  0  0  0  0  0  0
   -7.4429    1.9749    0.0000 C   0  0  0  0  0  0  0  0  0  0  0  0
   -6.3103    0.9915    0.0000 C   0  0  0  0  0  0  0  0  0  0  0  0
   -4.8923    1.4807    0.0000 N   0  0  0  0  0  0  0  0  0  0  0  0
   -3.7596    0.4972    0.0000 C   0  0  0  0  0  0  0  0  0  0  0  0
   -4.0450   -0.9754    0.0000 O   0  0  0  0  0  0  0  0  0  0  0  0
   -2.3416    0.9864    0.0000 O   0  0  0  0  0  0  0  0  0  0  0  0
   -1.2090    0.0030    0.0000 C   0  0  0  0  0  0  0  0  0  0  0  0
   -1.5450   -1.3710    0.0000 C   0  0  0  0  0  0  0  0  0  0  0  0
   -0.1590   -0.7980    0.0000 N   0  3  0  0  0  0  0  0  0  0  0  0
   -0.1994   -2.2975    0.0000 C   0  0  0  0  0  0  0  0  0  0  0  0
    1.0790   -3.0822    0.0000 C   0  0  0  0  0  0  0  0  0  0  0  0
    1.0386   -4.5816    0.0000 C   0  0  0  0  0  0  0  0  0  0  0  0
    2.3170   -5.3663    0.0000 C   0  0  0  0  0  0  0  0  0  0  0  0
    2.2766   -6.8658    0.0000 C   0  0  0  0  0  0  0  0  0  0  0  0
    3.5550   -7.6505    0.0000 C   0  0  0  0  0  0  0  0  0  0  0  0
    4.8737   -6.9357    0.0000 C   0  0  0  0  0  0  0  0  0  0  0  0
    4.9141   -5.4363    0.0000 C   0  0  0  0  0  0  0  0  0  0  0  0
    3.6357   -4.6516    0.0000 C   0  0  0  0  0  0  0  0  0  0  0  0
   -0.3330    1.0990    0.0000 C   0  0  0  0  0  0  0  0  0  0  0  0
    0.1580    2.1810    0.0000 C   0  0  0  0  0  0  0  0  0  0  0  0
    0.1580    0.5500    0.0000 C   0  0  0  0  0  0  0  0  0  0  0  0
    1.5910   -0.1500    0.0000 C   0  0  0  0  0  0  0  0  0  0  0  0
    1.3390   -1.5140    0.0000 C   0  0  0  0  0  0  0  0  0  0  0  0
   -4.6069    2.9533    0.0000 C   0  0  0  0  0  0  0  0  0  0  0  0
   -3.1889    3.4425    0.0000 C   0  0  0  0  0  0  0  0  0  0  0  0
   -2.9036    4.9151    0.0000 C   0  0  0  0  0  0  0  0  0  0  0  0
   -4.0362    5.8985    0.0000 C   0  0  0  0  0  0  0  0  0  0  0  0
   -5.4542    5.4093    0.0000 C   0  0  0  0  0  0  0  0  0  0  0  0
   -5.7396    3.9367    0.0000 C   0  0  0  0  0  0  0  0  0  0  0  0
  1  2  1  0  0  0  0
  2  3  1  0  0  0  0
  3  4  1  0  0  0  0
  4  5  1  0  0  0  0
  5  6  1  0  0  0  0
  6  7  2  0  0  0  0
  6  8  1  0  0  0  0
  9  8  1  6  0  0  0
  9 10  1  0  0  0  0
 10 11  1  0  0  0  0
 11 12  1  0  0  0  0
 12 13  1  0  0  0  0
 13 14  1  0  0  0  0
 14 15  1  0  0  0  0
 15 16  2  0  0  0  0
 16 17  1  0  0  0  0
 17 18  2  0  0  0  0
 18 19  1  0  0  0  0
 19 20  2  0  0  0  0
 15 20  1  0  0  0  0
 11 21  1  0  0  0  0
 21 22  1  0  0  0  0
 22 23  1  0  0  0  0
  9 23  1  0  0  0  0
 23 24  1  0  0  0  0
 24 25  1  0  0  0  0
 11 25  1  0  0  0  0
  5 26  1  0  0  0  0
 26 27  2  0  0  0  0
 27 28  1  0  0  0  0
 28 29  2  0  0  0  0
 29 30  1  0  0  0  0
 30 31  2  0  0  0  0
 26 31  1  0  0  0  0
M  END
> <chemblId>
CHEMBL1779135

> <bioactivity__type>
IC50

> <units>
nM

> <value>
17.7

$$$$
 stripped
BRStripMol11301514192D 0   0.00000     0.00000     0
This file has been stripped
 30 33  0  0  0  0              1 V2000 
   -9.9935    2.4692    0.0000 C   0  0  0  0  0  0  0  0  0  0  0  0
   -8.8609    1.4857    0.0000 C   0  0  0  0  0  0  0  0  0  0  0  0
   -7.4429    1.9749    0.0000 C   0  0  0  0  0  0  0  0  0  0  0  0
   -6.3103    0.9915    0.0000 C   0  0  0  0  0  0  0  0  0  0  0  0
   -4.8923    1.4807    0.0000 N   0  0  0  0  0  0  0  0  0  0  0  0
   -3.7596    0.4972    0.0000 C   0  0  0  0  0  0  0  0  0  0  0  0
   -4.0450   -0.9754    0.0000 O   0  0  0  0  0  0  0  0  0  0  0  0
   -2.3416    0.9864    0.0000 O   0  0  0  0  0  0  0  0  0  0  0  0
   -1.2090    0.0030    0.0000 C   0  0  0  0  0  0  0  0  0  0  0  0
   -1.5450   -1.3710    0.0000 C   0  0  0  0  0  0  0  0  0  0  0  0
   -0.1590   -0.7980    0.0000 N   0  3  0  0  0  0  0  0  0  0  0  0
   -0.1994   -2.2975    0.0000 C   0  0  0  0  0  0  0  0  0  0  0  0
    1.0790   -3.0822    0.0000 C   0  0  0  0  0  0  0  0  0  0  0  0
    1.0386   -4.5816    0.0000 C   0  0  0  0  0  0  0  0  0  0  0  0
    2.3170   -5.3663    0.0000 C   0  0  0  0  0  0  0  0  0  0  0  0
    2.4336   -6.8618    0.0000 C   0  0  0  0  0  0  0  0  0  0  0  0
    3.8919   -7.2130    0.0000 C   0  0  0  0  0  0  0  0  0  0  0  0
    4.6766   -5.9347    0.0000 C   0  0  0  0  0  0  0  0  0  0  0  0
    3.7032   -4.7933    0.0000 S   0  0  0  0  0  0  0  0  0  0  0  0
   -0.3330    1.0990    0.0000 C   0  0  0  0  0  0  0  0  0  0  0  0
    0.1580    2.1810    0.0000 C   0  0  0  0  0  0  0  0  0  0  0  0
    0.1580    0.5500    0.0000 C   0  0  0  0  0  0  0  0  0  0  0  0
    1.5910   -0.1500    0.0000 C   0  0  0  0  0  0  0  0  0  0  0  0
    1.3390   -1.5140    0.0000 C   0  0  0  0  0  0  0  0  0  0  0  0
   -4.6069    2.9533    0.0000 C   0  0  0  0  0  0  0  0  0  0  0  0
   -3.1889    3.4425    0.0000 C   0  0  0  0  0  0  0  0  0  0  0  0
   -2.9036    4.9151    0.0000 C   0  0  0  0  0  0  0  0  0  0  0  0
   -4.0362    5.8985    0.0000 C   0  0  0  0  0  0  0  0  0  0  0  0
   -5.4542    5.4093    0.0000 C   0  0  0  0  0  0  0  0  0  0  0  0
   -5.7396    3.9367    0.0000 C   0  0  0  0  0  0  0  0  0  0  0  0
  1  2  1  0  0  0  0
  2  3  1  0  0  0  0
  3  4  1  0  0  0  0
  4  5  1  0  0  0  0
  5  6  1  0  0  0  0
  6  7  2  0  0  0  0
  6  8  1  0  0  0  0
  9  8  1  6  0  0  0
  9 10  1  0  0  0  0
 10 11  1  0  0  0  0
 11 12  1  0  0  0  0
 12 13  1  0  0  0  0
 13 14  1  0  0  0  0
 14 15  1  0  0  0  0
 15 16  2  0  0  0  0
 16 17  1  0  0  0  0
 17 18  2  0  0  0  0
 18 19  1  0  0  0  0
 15 19  1  0  0  0  0
 11 20  1  0  0  0  0
 20 21  1  0  0  0  0
 21 22  1  0  0  0  0
  9 22  1  0  0  0  0
 22 23  1  0  0  0  0
 23 24  1  0  0  0  0
 11 24  1  0  0  0  0
  5 25  1  0  0  0  0
 25 26  2  0  0  0  0
 26 27  1  0  0  0  0
 27 28  2  0  0  0  0
 28 29  1  0  0  0  0
 29 30  2  0  0  0  0
 25 30  1  0  0  0  0
M  END
> <chemblId>
CHEMBL1779136

> <bioactivity__type>
IC50

> <units>
nM

> <value>
10.9

$$$$
 stripped
BRStripMol11301514192D 0   0.00000     0.00000     0
This file has been stripped
 31 34  0  0  0  0              1 V2000 
   -9.9935    2.4692    0.0000 C   0  0  0  0  0  0  0  0  0  0  0  0
   -8.8609    1.4857    0.0000 C   0  0  0  0  0  0  0  0  0  0  0  0
   -7.4429    1.9749    0.0000 C   0  0  0  0  0  0  0  0  0  0  0  0
   -6.3103    0.9915    0.0000 C   0  0  0  0  0  0  0  0  0  0  0  0
   -4.8923    1.4807    0.0000 N   0  0  0  0  0  0  0  0  0  0  0  0
   -3.7596    0.4972    0.0000 C   0  0  0  0  0  0  0  0  0  0  0  0
   -4.0450   -0.9754    0.0000 O   0  0  0  0  0  0  0  0  0  0  0  0
   -2.3416    0.9864    0.0000 O   0  0  0  0  0  0  0  0  0  0  0  0
   -1.2090    0.0030    0.0000 C   0  0  0  0  0  0  0  0  0  0  0  0
   -1.5450   -1.3710    0.0000 C   0  0  0  0  0  0  0  0  0  0  0  0
   -0.1590   -0.7980    0.0000 N   0  3  0  0  0  0  0  0  0  0  0  0
   -0.1994   -2.2975    0.0000 C   0  0  0  0  0  0  0  0  0  0  0  0
    1.0790   -3.0822    0.0000 C   0  0  0  0  0  0  0  0  0  0  0  0
    1.0386   -4.5816    0.0000 O   0  0  0  0  0  0  0  0  0  0  0  0
    2.3170   -5.3663    0.0000 C   0  0  0  0  0  0  0  0  0  0  0  0
    2.2766   -6.8658    0.0000 C   0  0  0  0  0  0  0  0  0  0  0  0
    3.5550   -7.6505    0.0000 C   0  0  0  0  0  0  0  0  0  0  0  0
    4.8737   -6.9357    0.0000 C   0  0  0  0  0  0  0  0  0  0  0  0
    4.9141   -5.4363    0.0000 C   0  0  0  0  0  0  0  0  0  0  0  0
    3.6357   -4.6516    0.0000 C   0  0  0  0  0  0  0  0  0  0  0  0
   -0.3330    1.0990    0.0000 C   0  0  0  0  0  0  0  0  0  0  0  0
    0.1580    2.1810    0.0000 C   0  0  0  0  0  0  0  0  0  0  0  0
    0.1580    0.5500    0.0000 C   0  0  0  0  0  0  0  0  0  0  0  0
    1.5910   -0.1500    0.0000 C   0  0  0  0  0  0  0  0  0  0  0  0
    1.3390   -1.5140    0.0000 C   0  0  0  0  0  0  0  0  0  0  0  0
   -4.6069    2.9533    0.0000 C   0  0  0  0  0  0  0  0  0  0  0  0
   -3.1889    3.4425    0.0000 C   0  0  0  0  0  0  0  0  0  0  0  0
   -2.9036    4.9151    0.0000 C   0  0  0  0  0  0  0  0  0  0  0  0
   -4.0362    5.8985    0.0000 C   0  0  0  0  0  0  0  0  0  0  0  0
   -5.4542    5.4093    0.0000 C   0  0  0  0  0  0  0  0  0  0  0  0
   -5.7396    3.9367    0.0000 C   0  0  0  0  0  0  0  0  0  0  0  0
  1  2  1  0  0  0  0
  2  3  1  0  0  0  0
  3  4  1  0  0  0  0
  4  5  1  0  0  0  0
  5  6  1  0  0  0  0
  6  7  2  0  0  0  0
  6  8  1  0  0  0  0
  9  8  1  6  0  0  0
  9 10  1  0  0  0  0
 10 11  1  0  0  0  0
 11 12  1  0  0  0  0
 12 13  1  0  0  0  0
 13 14  1  0  0  0  0
 14 15  1  0  0  0  0
 15 16  2  0  0  0  0
 16 17  1  0  0  0  0
 17 18  2  0  0  0  0
 18 19  1  0  0  0  0
 19 20  2  0  0  0  0
 15 20  1  0  0  0  0
 11 21  1  0  0  0  0
 21 22  1  0  0  0  0
 22 23  1  0  0  0  0
  9 23  1  0  0  0  0
 23 24  1  0  0  0  0
 24 25  1  0  0  0  0
 11 25  1  0  0  0  0
  5 26  1  0  0  0  0
 26 27  2  0  0  0  0
 27 28  1  0  0  0  0
 28 29  2  0  0  0  0
 29 30  1  0  0  0  0
 30 31  2  0  0  0  0
 26 31  1  0  0  0  0
M  END
> <chemblId>
CHEMBL1779137

> <bioactivity__type>
IC50

> <units>
nM

> <value>
8.9

$$$$
 stripped
BRStripMol11301514192D 0   0.00000     0.00000     0
This file has been stripped
 38 42  0  0  0  0              1 V2000 
   -1.4856    5.4042    0.0000 C   0  0  0  0  0  0  0  0  0  0  0  0
   -2.9036    4.9151    0.0000 C   0  0  0  0  0  0  0  0  0  0  0  0
   -4.0362    5.8985    0.0000 C   0  0  0  0  0  0  0  0  0  0  0  0
   -5.4542    5.4093    0.0000 C   0  0  0  0  0  0  0  0  0  0  0  0
   -5.7396    3.9367    0.0000 C   0  0  0  0  0  0  0  0  0  0  0  0
   -4.6069    2.9533    0.0000 C   0  0  0  0  0  0  0  0  0  0  0  0
   -3.1889    3.4425    0.0000 C   0  0  0  0  0  0  0  0  0  0  0  0
   -4.8923    1.4807    0.0000 N   0  0  0  0  0  0  0  0  0  0  0  0
   -6.3103    0.9915    0.0000 C   0  0  0  0  0  0  0  0  0  0  0  0
   -7.4429    1.9749    0.0000 C   0  0  0  0  0  0  0  0  0  0  0  0
   -7.1576    3.4475    0.0000 C   0  0  0  0  0  0  0  0  0  0  0  0
   -8.2902    4.4309    0.0000 C   0  0  0  0  0  0  0  0  0  0  0  0
   -8.0048    5.9036    0.0000 F   0  0  0  0  0  0  0  0  0  0  0  0
   -9.7082    3.9418    0.0000 C   0  0  0  0  0  0  0  0  0  0  0  0
  -10.8408    4.9252    0.0000 F   0  0  0  0  0  0  0  0  0  0  0  0
   -9.9935    2.4692    0.0000 C   0  0  0  0  0  0  0  0  0  0  0  0
   -8.8609    1.4857    0.0000 C   0  0  0  0  0  0  0  0  0  0  0  0
   -9.1462    0.0131    0.0000 F   0  0  0  0  0  0  0  0  0  0  0  0
   -3.7596    0.4972    0.0000 C   0  0  0  0  0  0  0  0  0  0  0  0
   -4.0450   -0.9754    0.0000 O   0  0  0  0  0  0  0  0  0  0  0  0
   -2.3416    0.9864    0.0000 O   0  0  0  0  0  0  0  0  0  0  0  0
   -1.2090    0.0030    0.0000 C   0  0  0  0  0  0  0  0  0  0  0  0
   -1.5450   -1.3710    0.0000 C   0  0  0  0  0  0  0  0  0  0  0  0
   -0.1590   -0.7980    0.0000 N   0  3  0  0  0  0  0  0  0  0  0  0
   -0.1994   -2.2975    0.0000 C   0  0  0  0  0  0  0  0  0  0  0  0
    1.0790   -3.0822    0.0000 C   0  0  0  0  0  0  0  0  0  0  0  0
    1.0386   -4.5816    0.0000 C   0  0  0  0  0  0  0  0  0  0  0  0
    2.3170   -5.3663    0.0000 C   0  0  0  0  0  0  0  0  0  0  0  0
    2.2766   -6.8658    0.0000 C   0  0  0  0  0  0  0  0  0  0  0  0
    3.5550   -7.6505    0.0000 C   0  0  0  0  0  0  0  0  0  0  0  0
    4.8737   -6.9357    0.0000 C   0  0  0  0  0  0  0  0  0  0  0  0
    4.9141   -5.4363    0.0000 C   0  0  0  0  0  0  0  0  0  0  0  0
    3.6357   -4.6516    0.0000 C   0  0  0  0  0  0  0  0  0  0  0  0
   -0.3330    1.0990    0.0000 C   0  0  0  0  0  0  0  0  0  0  0  0
    0.1580    2.1810    0.0000 C   0  0  0  0  0  0  0  0  0  0  0  0
    0.1580    0.5500    0.0000 C   0  0  0  0  0  0  0  0  0  0  0  0
    1.5910   -0.1500    0.0000 C   0  0  0  0  0  0  0  0  0  0  0  0
    1.3390   -1.5140    0.0000 C   0  0  0  0  0  0  0  0  0  0  0  0
  1  2  1  0  0  0  0
  2  3  2  0  0  0  0
  3  4  1  0  0  0  0
  4  5  2  0  0  0  0
  5  6  1  0  0  0  0
  6  7  2  0  0  0  0
  2  7  1  0  0  0  0
  6  8  1  0  0  0  0
  8  9  1  0  0  0  0
  9 10  1  0  0  0  0
 10 11  2  0  0  0  0
 11 12  1  0  0  0  0
 12 13  1  0  0  0  0
 12 14  2  0  0  0  0
 14 15  1  0  0  0  0
 14 16  1  0  0  0  0
 16 17  2  0  0  0  0
 10 17  1  0  0  0  0
 17 18  1  0  0  0  0
  8 19  1  0  0  0  0
 19 20  2  0  0  0  0
 19 21  1  0  0  0  0
 22 21  1  6  0  0  0
 22 23  1  0  0  0  0
 23 24  1  0  0  0  0
 24 25  1  0  0  0  0
 25 26  1  0  0  0  0
 26 27  1  0  0  0  0
 27 28  1  0  0  0  0
 28 29  2  0  0  0  0
 29 30  1  0  0  0  0
 30 31  2  0  0  0  0
 31 32  1  0  0  0  0
 32 33  2  0  0  0  0
 28 33  1  0  0  0  0
 24 34  1  0  0  0  0
 34 35  1  0  0  0  0
 35 36  1  0  0  0  0
 22 36  1  0  0  0  0
 36 37  1  0  0  0  0
 37 38  1  0  0  0  0
 24 38  1  0  0  0  0
M  END
> <chemblId>
CHEMBL1779138

> <bioactivity__type>
IC50

> <units>
nM

> <value>
29.8

$$$$
 stripped
BRStripMol11301514192D 0   0.00000     0.00000     0
This file has been stripped
 38 42  0  0  0  0              1 V2000 
   -1.4856    5.4042    0.0000 C   0  0  0  0  0  0  0  0  0  0  0  0
   -2.9036    4.9151    0.0000 C   0  0  0  0  0  0  0  0  0  0  0  0
   -4.0362    5.8985    0.0000 C   0  0  0  0  0  0  0  0  0  0  0  0
   -5.4542    5.4093    0.0000 C   0  0  0  0  0  0  0  0  0  0  0  0
   -5.7396    3.9367    0.0000 C   0  0  0  0  0  0  0  0  0  0  0  0
   -4.6069    2.9533    0.0000 C   0  0  0  0  0  0  0  0  0  0  0  0
   -3.1889    3.4425    0.0000 C   0  0  0  0  0  0  0  0  0  0  0  0
   -4.8923    1.4807    0.0000 N   0  0  0  0  0  0  0  0  0  0  0  0
   -6.3103    0.9915    0.0000 C   0  0  0  0  0  0  0  0  0  0  0  0
   -7.4429    1.9749    0.0000 C   0  0  0  0  0  0  0  0  0  0  0  0
   -7.1576    3.4475    0.0000 C   0  0  0  0  0  0  0  0  0  0  0  0
   -8.2902    4.4309    0.0000 C   0  0  0  0  0  0  0  0  0  0  0  0
   -8.0048    5.9036    0.0000 F   0  0  0  0  0  0  0  0  0  0  0  0
   -9.7082    3.9418    0.0000 C   0  0  0  0  0  0  0  0  0  0  0  0
  -10.8408    4.9252    0.0000 F   0  0  0  0  0  0  0  0  0  0  0  0
   -9.9935    2.4692    0.0000 C   0  0  0  0  0  0  0  0  0  0  0  0
   -8.8609    1.4857    0.0000 C   0  0  0  0  0  0  0  0  0  0  0  0
   -9.1462    0.0131    0.0000 F   0  0  0  0  0  0  0  0  0  0  0  0
   -3.7596    0.4972    0.0000 C   0  0  0  0  0  0  0  0  0  0  0  0
   -4.0450   -0.9754    0.0000 O   0  0  0  0  0  0  0  0  0  0  0  0
   -2.3416    0.9864    0.0000 O   0  0  0  0  0  0  0  0  0  0  0  0
   -1.2090    0.0030    0.0000 C   0  0  0  0  0  0  0  0  0  0  0  0
   -1.5450   -1.3710    0.0000 C   0  0  0  0  0  0  0  0  0  0  0  0
   -0.1590   -0.7980    0.0000 N   0  3  0  0  0  0  0  0  0  0  0  0
   -0.1994   -2.2975    0.0000 C   0  0  0  0  0  0  0  0  0  0  0  0
    1.0790   -3.0822    0.0000 C   0  0  0  0  0  0  0  0  0  0  0  0
    1.0386   -4.5816    0.0000 O   0  0  0  0  0  0  0  0  0  0  0  0
    2.3170   -5.3663    0.0000 C   0  0  0  0  0  0  0  0  0  0  0  0
    2.2766   -6.8658    0.0000 C   0  0  0  0  0  0  0  0  0  0  0  0
    3.5550   -7.6505    0.0000 C   0  0  0  0  0  0  0  0  0  0  0  0
    4.8737   -6.9357    0.0000 C   0  0  0  0  0  0  0  0  0  0  0  0
    4.9141   -5.4363    0.0000 C   0  0  0  0  0  0  0  0  0  0  0  0
    3.6357   -4.6516    0.0000 C   0  0  0  0  0  0  0  0  0  0  0  0
   -0.3330    1.0990    0.0000 C   0  0  0  0  0  0  0  0  0  0  0  0
    0.1580    2.1810    0.0000 C   0  0  0  0  0  0  0  0  0  0  0  0
    0.1580    0.5500    0.0000 C   0  0  0  0  0  0  0  0  0  0  0  0
    1.5910   -0.1500    0.0000 C   0  0  0  0  0  0  0  0  0  0  0  0
    1.3390   -1.5140    0.0000 C   0  0  0  0  0  0  0  0  0  0  0  0
  1  2  1  0  0  0  0
  2  3  2  0  0  0  0
  3  4  1  0  0  0  0
  4  5  2  0  0  0  0
  5  6  1  0  0  0  0
  6  7  2  0  0  0  0
  2  7  1  0  0  0  0
  6  8  1  0  0  0  0
  8  9  1  0  0  0  0
  9 10  1  0  0  0  0
 10 11  2  0  0  0  0
 11 12  1  0  0  0  0
 12 13  1  0  0  0  0
 12 14  2  0  0  0  0
 14 15  1  0  0  0  0
 14 16  1  0  0  0  0
 16 17  2  0  0  0  0
 10 17  1  0  0  0  0
 17 18  1  0  0  0  0
  8 19  1  0  0  0  0
 19 20  2  0  0  0  0
 19 21  1  0  0  0  0
 22 21  1  6  0  0  0
 22 23  1  0  0  0  0
 23 24  1  0  0  0  0
 24 25  1  0  0  0  0
 25 26  1  0  0  0  0
 26 27  1  0  0  0  0
 27 28  1  0  0  0  0
 28 29  2  0  0  0  0
 29 30  1  0  0  0  0
 30 31  2  0  0  0  0
 31 32  1  0  0  0  0
 32 33  2  0  0  0  0
 28 33  1  0  0  0  0
 24 34  1  0  0  0  0
 34 35  1  0  0  0  0
 35 36  1  0  0  0  0
 22 36  1  0  0  0  0
 36 37  1  0  0  0  0
 37 38  1  0  0  0  0
 24 38  1  0  0  0  0
M  END
> <chemblId>
CHEMBL1779139

> <bioactivity__type>
IC50

> <units>
nM

> <value>
28.0

$$$$
 stripped
BRStripMol11301514192D 0   0.00000     0.00000     0
This file has been stripped
 38 42  0  0  0  0              1 V2000 
   -1.4856    5.4042    0.0000 F   0  0  0  0  0  0  0  0  0  0  0  0
   -2.9036    4.9151    0.0000 C   0  0  0  0  0  0  0  0  0  0  0  0
   -4.0362    5.8985    0.0000 C   0  0  0  0  0  0  0  0  0  0  0  0
   -5.4542    5.4093    0.0000 C   0  0  0  0  0  0  0  0  0  0  0  0
   -5.7396    3.9367    0.0000 C   0  0  0  0  0  0  0  0  0  0  0  0
   -4.6069    2.9533    0.0000 C   0  0  0  0  0  0  0  0  0  0  0  0
   -3.1889    3.4425    0.0000 C   0  0  0  0  0  0  0  0  0  0  0  0
   -4.8923    1.4807    0.0000 N   0  0  0  0  0  0  0  0  0  0  0  0
   -6.3103    0.9915    0.0000 C   0  0  0  0  0  0  0  0  0  0  0  0
   -7.4429    1.9749    0.0000 C   0  0  0  0  0  0  0  0  0  0  0  0
   -7.1576    3.4475    0.0000 C   0  0  0  0  0  0  0  0  0  0  0  0
   -8.2902    4.4309    0.0000 C   0  0  0  0  0  0  0  0  0  0  0  0
   -8.0048    5.9036    0.0000 F   0  0  0  0  0  0  0  0  0  0  0  0
   -9.7082    3.9418    0.0000 C   0  0  0  0  0  0  0  0  0  0  0  0
  -10.8408    4.9252    0.0000 F   0  0  0  0  0  0  0  0  0  0  0  0
   -9.9935    2.4692    0.0000 C   0  0  0  0  0  0  0  0  0  0  0  0
  -11.4115    1.9800    0.0000 F   0  0  0  0  0  0  0  0  0  0  0  0
   -8.8609    1.4857    0.0000 C   0  0  0  0  0  0  0  0  0  0  0  0
   -3.7596    0.4972    0.0000 C   0  0  0  0  0  0  0  0  0  0  0  0
   -4.0450   -0.9754    0.0000 O   0  0  0  0  0  0  0  0  0  0  0  0
   -2.3416    0.9864    0.0000 O   0  0  0  0  0  0  0  0  0  0  0  0
   -1.2090    0.0030    0.0000 C   0  0  0  0  0  0  0  0  0  0  0  0
   -1.5450   -1.3710    0.0000 C   0  0  0  0  0  0  0  0  0  0  0  0
   -0.1590   -0.7980    0.0000 N   0  3  0  0  0  0  0  0  0  0  0  0
   -0.1994   -2.2975    0.0000 C   0  0  0  0  0  0  0  0  0  0  0  0
    1.0790   -3.0822    0.0000 C   0  0  0  0  0  0  0  0  0  0  0  0
    1.0386   -4.5816    0.0000 O   0  0  0  0  0  0  0  0  0  0  0  0
    2.3170   -5.3663    0.0000 C   0  0  0  0  0  0  0  0  0  0  0  0
    2.2766   -6.8658    0.0000 C   0  0  0  0  0  0  0  0  0  0  0  0
    3.5550   -7.6505    0.0000 C   0  0  0  0  0  0  0  0  0  0  0  0
    4.8737   -6.9357    0.0000 C   0  0  0  0  0  0  0  0  0  0  0  0
    4.9141   -5.4363    0.0000 C   0  0  0  0  0  0  0  0  0  0  0  0
    3.6357   -4.6516    0.0000 C   0  0  0  0  0  0  0  0  0  0  0  0
   -0.3330    1.0990    0.0000 C   0  0  0  0  0  0  0  0  0  0  0  0
    0.1580    2.1810    0.0000 C   0  0  0  0  0  0  0  0  0  0  0  0
    0.1580    0.5500    0.0000 C   0  0  0  0  0  0  0  0  0  0  0  0
    1.5910   -0.1500    0.0000 C   0  0  0  0  0  0  0  0  0  0  0  0
    1.3390   -1.5140    0.0000 C   0  0  0  0  0  0  0  0  0  0  0  0
  1  2  1  0  0  0  0
  2  3  2  0  0  0  0
  3  4  1  0  0  0  0
  4  5  2  0  0  0  0
  5  6  1  0  0  0  0
  6  7  2  0  0  0  0
  2  7  1  0  0  0  0
  6  8  1  0  0  0  0
  8  9  1  0  0  0  0
  9 10  1  0  0  0  0
 10 11  2  0  0  0  0
 11 12  1  0  0  0  0
 12 13  1  0  0  0  0
 12 14  2  0  0  0  0
 14 15  1  0  0  0  0
 14 16  1  0  0  0  0
 16 17  1  0  0  0  0
 16 18  2  0  0  0  0
 10 18  1  0  0  0  0
  8 19  1  0  0  0  0
 19 20  2  0  0  0  0
 19 21  1  0  0  0  0
 22 21  1  6  0  0  0
 22 23  1  0  0  0  0
 23 24  1  0  0  0  0
 24 25  1  0  0  0  0
 25 26  1  0  0  0  0
 26 27  1  0  0  0  0
 27 28  1  0  0  0  0
 28 29  2  0  0  0  0
 29 30  1  0  0  0  0
 30 31  2  0  0  0  0
 31 32  1  0  0  0  0
 32 33  2  0  0  0  0
 28 33  1  0  0  0  0
 24 34  1  0  0  0  0
 34 35  1  0  0  0  0
 35 36  1  0  0  0  0
 22 36  1  0  0  0  0
 36 37  1  0  0  0  0
 37 38  1  0  0  0  0
 24 38  1  0  0  0  0
M  END
> <chemblId>
CHEMBL1779140

> <bioactivity__type>
IC50

> <units>
nM

> <value>
14.4

$$$$

  CDK     11301514192D 0   0.00000     0.00000     0

 34 36  0  0  0  0              1 V2000 
    9.0932   -1.5000    0.0000 C   0  0  0  0  0  0  0  0  0  0  0  0
    7.7942   -0.7500    0.0000 N   0  0  0  0  0  0  0  0  0  0  0  0
    7.7941    0.7500    0.0000 C   0  0  0  0  0  0  0  0  0  0  0  0
    6.4951   -1.5000    0.0000 C   0  0  0  0  0  0  0  0  0  0  0  0
    5.1961   -0.7500    0.0000 C   0  0  0  0  0  0  0  0  0  0  0  0
    3.8970   -1.5000    0.0000 N   0  0  0  0  0  0  0  0  0  0  0  0
    3.8971   -3.0000    0.0000 C   0  0  0  0  0  0  0  0  0  0  0  0
    2.5980   -0.7500    0.0000 C   0  0  0  0  0  0  0  0  0  0  0  0
    2.5980    0.7500    0.0000 C   0  0  0  0  0  0  0  0  0  0  0  0
    1.2990    1.5000    0.0000 C   0  0  0  0  0  0  0  0  0  0  0  0
    1.2990    3.0000    0.0000 C   0  0  0  0  0  0  0  0  0  0  0  0
   -0.0000    0.7500    0.0000 C   0  0  0  0  0  0  0  0  0  0  0  0
   -1.2990    1.5000    0.0000 C   0  0  0  0  0  0  0  0  0  0  0  0
   -2.5980    0.7500    0.0000 C   0  0  0  0  0  0  0  0  0  0  0  0
   -3.8970    1.5000    0.0000 N   0  0  0  0  0  0  0  0  0  0  0  0
   -5.1961    0.7500    0.0000 C   0  0  0  0  0  0  0  0  0  0  0  0
   -5.1961   -0.7500    0.0000 O   0  0  0  0  0  0  0  0  0  0  0  0
   -6.4951    1.5000    0.0000 C   0  0  0  0  0  0  0  0  0  0  0  0
   -7.7942    0.7500    0.0000 C   0  0  0  0  0  0  0  0  0  0  0  0
   -9.0932    1.5000    0.0000 C   0  0  0  0  0  0  0  0  0  0  0  0
   -9.0932    3.0000    0.0000 C   0  0  0  0  0  0  0  0  0  0  0  0
  -10.3922    3.7500    0.0000 C   0  0  0  0  0  0  0  0  0  0  0  0
  -11.6913    2.9999    0.0000 C   0  0  0  0  0  0  0  0  0  0  0  0
  -12.9903    3.7499    0.0000 O   0  0  0  0  0  0  0  0  0  0  0  0
  -14.2894    2.9999    0.0000 C   0  0  0  0  0  0  0  0  0  0  0  0
  -15.5884    3.7499    0.0000 F   0  0  0  0  0  0  0  0  0  0  0  0
  -15.2535    1.8509    0.0000 F   0  0  0  0  0  0  0  0  0  0  0  0
  -13.3252    1.8509    0.0000 F   0  0  0  0  0  0  0  0  0  0  0  0
  -11.6913    1.4999    0.0000 C   0  0  0  0  0  0  0  0  0  0  0  0
  -10.3922    0.7500    0.0000 C   0  0  0  0  0  0  0  0  0  0  0  0
   -2.5980   -0.7500    0.0000 C   0  0  0  0  0  0  0  0  0  0  0  0
   -1.2990   -1.5000    0.0000 C   0  0  0  0  0  0  0  0  0  0  0  0
   -0.0000   -0.7500    0.0000 C   0  0  0  0  0  0  0  0  0  0  0  0
    1.2990   -1.5000    0.0000 N   0  0  0  0  0  0  0  0  0  0  0  0
  1  2  1  0  0  0  0
  2  3  1  0  0  0  0
  2  4  1  0  0  0  0
  4  5  1  0  0  0  0
  5  6  1  0  0  0  0
  6  7  1  0  0  0  0
  6  8  1  0  0  0  0
  8  9  2  0  0  0  0
  9 10  1  0  0  0  0
 10 11  1  0  0  0  0
 10 12  2  0  0  0  0
 12 13  1  0  0  0  0
 13 14  2  0  0  0  0
 14 15  1  0  0  0  0
 15 16  1  0  0  0  0
 16 17  2  0  0  0  0
 16 18  1  0  0  0  0
 18 19  2  0  0  0  0
 19 20  1  0  0  0  0
 20 21  2  0  0  0  0
 21 22  1  0  0  0  0
 22 23  2  0  0  0  0
 23 24  1  0  0  0  0
 24 25  1  0  0  0  0
 25 26  1  0  0  0  0
 25 27  1  0  0  0  0
 25 28  1  0  0  0  0
 23 29  1  0  0  0  0
 29 30  2  0  0  0  0
 20 30  1  0  0  0  0
 14 31  1  0  0  0  0
 31 32  2  0  0  0  0
 32 33  1  0  0  0  0
 12 33  1  0  0  0  0
 33 34  2  0  0  0  0
  8 34  1  0  0  0  0
M  END
> <chemblId>
CHEMBL189118

> <bioactivity__type>
IC50

> <units>
nM

> <value>
480.0

$$$$

  CDK     11301514192D 0   0.00000     0.00000     0

 19 20  0  0  0  0              1 V2000 
    1.1844    3.7479    0.0000 C   0  0  0  0  0  0  0  0  0  0  0  0
   -0.0903    2.9573    0.0000 C   0  0  0  0  0  0  0  0  0  0  0  0
   -0.0430    1.4580    0.0000 C   0  0  0  0  0  0  0  0  0  0  0  0
   -1.2820    0.7150    0.0000 C   0  0  0  0  0  0  0  0  0  0  0  0
   -1.2900   -0.7690    0.0000 C   0  0  0  0  0  0  0  0  0  0  0  0
    0.0430   -1.4580    0.0000 C   0  0  0  0  0  0  0  0  0  0  0  0
    1.2820   -0.7150    0.0000 C   0  0  0  0  0  0  0  0  0  0  0  0
    1.2900    0.7690    0.0000 C   0  0  0  0  0  0  0  0  0  0  0  0
    0.0903   -2.9573    0.0000 C   0  0  0  0  0  0  0  0  0  0  0  0
    1.4124   -3.6659    0.0000 O   0  0  0  0  0  0  0  0  0  0  0  0
   -1.1844   -3.7479    0.0000 C   0  0  0  0  0  0  0  0  0  0  0  0
   -2.5064   -3.0392    0.0000 C   0  0  0  0  0  0  0  0  0  0  0  0
   -1.1371   -5.2471    0.0000 C   0  0  0  0  0  0  0  0  0  0  0  0
   -2.4118   -6.0377    0.0000 N   0  0  0  0  0  0  0  0  0  0  0  0
   -3.7338   -5.3291    0.0000 C   0  0  0  0  0  0  0  0  0  0  0  0
   -5.0086   -6.1197    0.0000 C   0  0  0  0  0  0  0  0  0  0  0  0
   -4.9612   -7.6190    0.0000 C   0  0  0  0  0  0  0  0  0  0  0  0
   -3.6392   -8.3276    0.0000 C   0  0  0  0  0  0  0  0  0  0  0  0
   -2.3644   -7.5370    0.0000 C   0  0  0  0  0  0  0  0  0  0  0  0
  1  2  1  0  0  0  0
  2  3  1  0  0  0  0
  3  4  2  0  0  0  0
  4  5  1  0  0  0  0
  5  6  2  0  0  0  0
  6  7  1  0  0  0  0
  7  8  2  0  0  0  0
  3  8  1  0  0  0  0
  6  9  1  0  0  0  0
  9 10  2  0  0  0  0
  9 11  1  0  0  0  0
 11 12  1  0  0  0  0
 11 13  1  0  0  0  0
 13 14  1  0  0  0  0
 14 15  1  0  0  0  0
 15 16  1  0  0  0  0
 16 17  1  0  0  0  0
 17 18  1  0  0  0  0
 18 19  1  0  0  0  0
 14 19  1  0  0  0  0
M  END
> <chemblId>
CHEMBL1902981

> <bioactivity__type>
IC50

> <units>
nM

> <value>
2338.0

$$$$
 stripped
BRStripMol11301514192D 0   0.00000     0.00000     0
This file has been stripped
 27 29  0  0  0  0              1 V2000 
   -5.8874    6.1510    0.0000 C   0  0  0  0  0  0  0  0  0  0  0  0
   -4.4101    6.4115    0.0000 C   0  0  0  0  0  0  0  0  0  0  0  0
   -3.8971    7.8210    0.0000 N   0  3  0  0  0  0  0  0  0  0  0  0
   -2.5981    7.0710    0.0000 C   0  0  0  0  0  0  0  0  0  0  0  0
   -2.5981    5.5710    0.0000 C   0  0  0  0  0  0  0  0  0  0  0  0
   -1.2990    4.8210    0.0000 O   0  0  0  0  0  0  0  0  0  0  0  0
   -1.2990    3.3210    0.0000 C   0  0  0  0  0  0  0  0  0  0  0  0
   -2.5981    2.5710    0.0000 O   0  0  0  0  0  0  0  0  0  0  0  0
    0.0000    2.5710    0.0000 C   0  0  0  0  0  0  0  0  0  0  0  0
    1.4772    2.3105    0.0000 O   0  0  0  0  0  0  0  0  0  0  0  0
    0.0000    1.0710    0.0000 C   0  0  0  0  0  0  0  0  0  0  0  0
    1.2990    0.3210    0.0000 C   0  0  0  0  0  0  0  0  0  0  0  0
    1.2990   -1.1790    0.0000 C   0  0  0  0  0  0  0  0  0  0  0  0
    0.0000   -1.9290    0.0000 C   0  0  0  0  0  0  0  0  0  0  0  0
   -1.2990   -1.1790    0.0000 C   0  0  0  0  0  0  0  0  0  0  0  0
   -1.2990    0.3210    0.0000 C   0  0  0  0  0  0  0  0  0  0  0  0
    0.5130    3.9805    0.0000 C   0  0  0  0  0  0  0  0  0  0  0  0
    1.9902    4.2410    0.0000 C   0  0  0  0  0  0  0  0  0  0  0  0
    2.5033    5.6506    0.0000 C   0  0  0  0  0  0  0  0  0  0  0  0
    1.5391    6.7996    0.0000 C   0  0  0  0  0  0  0  0  0  0  0  0
    0.0619    6.5391    0.0000 C   0  0  0  0  0  0  0  0  0  0  0  0
   -0.4512    5.1296    0.0000 C   0  0  0  0  0  0  0  0  0  0  0  0
   -2.9329    8.9701    0.0000 C   0  0  0  0  0  0  0  0  0  0  0  0
   -3.4460   10.3796    0.0000 C   0  0  0  0  0  0  0  0  0  0  0  0
   -4.9232   10.6401    0.0000 C   0  0  0  0  0  0  0  0  0  0  0  0
   -5.8874    9.4910    0.0000 C   0  0  0  0  0  0  0  0  0  0  0  0
   -5.3743    8.0815    0.0000 C   0  0  0  0  0  0  0  0  0  0  0  0
  1  2  1  0  0  0  0
  2  3  1  0  0  0  0
  3  4  1  0  0  0  0
  4  5  1  0  0  0  0
  5  6  1  0  0  0  0
  6  7  1  0  0  0  0
  7  8  2  0  0  0  0
  7  9  1  0  0  0  0
  9 10  1  0  0  0  0
  9 11  1  0  0  0  0
 11 12  2  0  0  0  0
 12 13  1  0  0  0  0
 13 14  2  0  0  0  0
 14 15  1  0  0  0  0
 15 16  2  0  0  0  0
 11 16  1  0  0  0  0
  9 17  1  0  0  0  0
 17 18  2  0  0  0  0
 18 19  1  0  0  0  0
 19 20  2  0  0  0  0
 20 21  1  0  0  0  0
 21 22  2  0  0  0  0
 17 22  1  0  0  0  0
  3 23  1  0  0  0  0
 23 24  1  0  0  0  0
 24 25  1  0  0  0  0
 25 26  1  0  0  0  0
 26 27  1  0  0  0  0
  3 27  1  0  0  0  0
M  END
> <chemblId>
CHEMBL1909073

> <bioactivity__type>
IC50

> <units>
nM

> <value>
26.0

$$$$

  CDK     11301514192D 0   0.00000     0.00000     0

 31 35  0  0  0  0              1 V2000 
    5.9493   11.4606    0.0000 C   0  0  0  0  0  0  0  0  0  0  0  0
    4.5004   11.8489    0.0000 C   0  0  0  0  0  0  0  0  0  0  0  0
    4.1122   13.2977    0.0000 N   0  0  0  0  0  0  0  0  0  0  0  0
    2.6633   13.6860    0.0000 N   0  0  0  0  0  0  0  0  0  0  0  0
    1.6026   12.6253    0.0000 C   0  0  0  0  0  0  0  0  0  0  0  0
    0.1537   13.0135    0.0000 O   0  0  0  0  0  0  0  0  0  0  0  0
    1.9908   11.1764    0.0000 C   0  0  0  0  0  0  0  0  0  0  0  0
    3.4397   10.7882    0.0000 C   0  0  0  0  0  0  0  0  0  0  0  0
    3.8280    9.3393    0.0000 C   0  0  0  0  0  0  0  0  0  0  0  0
    2.7673    8.2786    0.0000 C   0  0  0  0  0  0  0  0  0  0  0  0
    3.1555    6.8298    0.0000 C   0  0  0  0  0  0  0  0  0  0  0  0
    4.6044    6.4415    0.0000 C   0  0  0  0  0  0  0  0  0  0  0  0
    4.9926    4.9926    0.0000 O   0  0  0  0  0  0  0  0  0  0  0  0
    3.9320    3.9320    0.0000 C   0  0  0  0  0  0  0  0  0  0  0  0
    2.4831    4.3202    0.0000 C   0  0  0  0  0  0  0  0  0  0  0  0
    1.4224    3.2595    0.0000 C   0  0  0  0  0  0  0  0  0  0  0  0
    1.8107    1.8107    0.0000 N   0  0  0  0  0  0  0  0  0  0  0  0
    3.2595    1.4224    0.0000 C   0  0  0  0  0  0  0  0  0  0  0  0
    4.3202    2.4831    0.0000 C   0  0  0  0  0  0  0  0  0  0  0  0
    0.7500    0.7500    0.0000 C   0  0  0  0  0  0  0  0  0  0  0  0
    0.7500   -0.7500    0.0000 C   0  0  0  0  0  0  0  0  0  0  0  0
   -0.7500   -0.7500    0.0000 C   0  0  0  0  0  0  0  0  0  0  0  0
   -0.7500    0.7500    0.0000 C   0  0  0  0  0  0  0  0  0  0  0  0
    5.6651    7.5022    0.0000 C   0  0  0  0  0  0  0  0  0  0  0  0
    5.2768    8.9511    0.0000 C   0  0  0  0  0  0  0  0  0  0  0  0
    2.2750   15.1349    0.0000 C   0  0  0  0  0  0  0  0  0  0  0  0
    3.3357   16.1955    0.0000 C   0  0  0  0  0  0  0  0  0  0  0  0
    2.9475   17.6444    0.0000 C   0  0  0  0  0  0  0  0  0  0  0  0
    1.4986   18.0326    0.0000 C   0  0  0  0  0  0  0  0  0  0  0  0
    0.4379   16.9720    0.0000 C   0  0  0  0  0  0  0  0  0  0  0  0
    0.8262   15.5231    0.0000 N   0  0  0  0  0  0  0  0  0  0  0  0
  1  2  1  0  0  0  0
  2  3  2  0  0  0  0
  3  4  1  0  0  0  0
  4  5  1  0  0  0  0
  5  6  2  0  0  0  0
  5  7  1  0  0  0  0
  7  8  2  0  0  0  0
  2  8  1  0  0  0  0
  8  9  1  0  0  0  0
  9 10  2  0  0  0  0
 10 11  1  0  0  0  0
 11 12  2  0  0  0  0
 12 13  1  0  0  0  0
 13 14  1  0  0  0  0
 14 15  1  0  0  0  0
 15 16  1  0  0  0  0
 16 17  1  0  0  0  0
 17 18  1  0  0  0  0
 18 19  1  0  0  0  0
 14 19  1  0  0  0  0
 17 20  1  0  0  0  0
 20 21  1  0  0  0  0
 21 22  1  0  0  0  0
 22 23  1  0  0  0  0
 20 23  1  0  0  0  0
 12 24  1  0  0  0  0
 24 25  2  0  0  0  0
  9 25  1  0  0  0  0
  4 26  1  0  0  0  0
 26 27  2  0  0  0  0
 27 28  1  0  0  0  0
 28 29  2  0  0  0  0
 29 30  1  0  0  0  0
 30 31  2  0  0  0  0
 26 31  1  0  0  0  0
M  END
> <chemblId>
CHEMBL1945848

> <bioactivity__type>
IC50

> <units>
nM

> <value>
340.0

$$$$

  CDK     11301514192D 0   0.00000     0.00000     0

 30 32  0  0  0  0              1 V2000 
    9.0932   -1.5000    0.0000 C   0  0  0  0  0  0  0  0  0  0  0  0
    7.7942   -0.7500    0.0000 N   0  0  0  0  0  0  0  0  0  0  0  0
    7.7941    0.7500    0.0000 C   0  0  0  0  0  0  0  0  0  0  0  0
    6.4951   -1.5000    0.0000 C   0  0  0  0  0  0  0  0  0  0  0  0
    5.1961   -0.7500    0.0000 C   0  0  0  0  0  0  0  0  0  0  0  0
    3.8970   -1.5000    0.0000 O   0  0  0  0  0  0  0  0  0  0  0  0
    2.5980   -0.7500    0.0000 C   0  0  0  0  0  0  0  0  0  0  0  0
    2.5980    0.7500    0.0000 C   0  0  0  0  0  0  0  0  0  0  0  0
    1.2990    1.5000    0.0000 C   0  0  0  0  0  0  0  0  0  0  0  0
    1.2990    3.0000    0.0000 C   0  0  0  0  0  0  0  0  0  0  0  0
   -0.0000    0.7500    0.0000 C   0  0  0  0  0  0  0  0  0  0  0  0
   -1.2990    1.5000    0.0000 C   0  0  0  0  0  0  0  0  0  0  0  0
   -2.5980    0.7500    0.0000 C   0  0  0  0  0  0  0  0  0  0  0  0
   -3.8970    1.5000    0.0000 N   0  0  0  0  0  0  0  0  0  0  0  0
   -5.1961    0.7500    0.0000 C   0  0  0  0  0  0  0  0  0  0  0  0
   -5.1961   -0.7500    0.0000 O   0  0  0  0  0  0  0  0  0  0  0  0
   -6.4951    1.5000    0.0000 C   0  0  0  0  0  0  0  0  0  0  0  0
   -7.7942    0.7500    0.0000 O   0  0  0  0  0  0  0  0  0  0  0  0
   -9.0932    1.5000    0.0000 C   0  0  0  0  0  0  0  0  0  0  0  0
   -9.0932    3.0000    0.0000 C   0  0  0  0  0  0  0  0  0  0  0  0
  -10.3922    3.7500    0.0000 C   0  0  0  0  0  0  0  0  0  0  0  0
  -11.6913    2.9999    0.0000 C   0  0  0  0  0  0  0  0  0  0  0  0
  -12.9903    3.7499    0.0000 Cl  0  0  0  0  0  0  0  0  0  0  0  0
  -11.6913    1.4999    0.0000 C   0  0  0  0  0  0  0  0  0  0  0  0
  -10.3922    0.7500    0.0000 C   0  0  0  0  0  0  0  0  0  0  0  0
  -10.3922   -0.7500    0.0000 Cl  0  0  0  0  0  0  0  0  0  0  0  0
   -2.5980   -0.7500    0.0000 C   0  0  0  0  0  0  0  0  0  0  0  0
   -1.2990   -1.5000    0.0000 C   0  0  0  0  0  0  0  0  0  0  0  0
   -0.0000   -0.7500    0.0000 C   0  0  0  0  0  0  0  0  0  0  0  0
    1.2990   -1.5000    0.0000 N   0  0  0  0  0  0  0  0  0  0  0  0
  1  2  1  0  0  0  0
  2  3  1  0  0  0  0
  2  4  1  0  0  0  0
  4  5  1  0  0  0  0
  5  6  1  0  0  0  0
  6  7  1  0  0  0  0
  7  8  2  0  0  0  0
  8  9  1  0  0  0  0
  9 10  1  0  0  0  0
  9 11  2  0  0  0  0
 11 12  1  0  0  0  0
 12 13  2  0  0  0  0
 13 14  1  0  0  0  0
 14 15  1  0  0  0  0
 15 16  2  0  0  0  0
 15 17  1  0  0  0  0
 17 18  1  0  0  0  0
 18 19  1  0  0  0  0
 19 20  2  0  0  0  0
 20 21  1  0  0  0  0
 21 22  2  0  0  0  0
 22 23  1  0  0  0  0
 22 24  1  0  0  0  0
 24 25  2  0  0  0  0
 19 25  1  0  0  0  0
 25 26  1  0  0  0  0
 13 27  1  0  0  0  0
 27 28  2  0  0  0  0
 28 29  1  0  0  0  0
 11 29  1  0  0  0  0
 29 30  2  0  0  0  0
  7 30  1  0  0  0  0
M  END
> <chemblId>
CHEMBL194837

> <bioactivity__type>
IC50

> <units>
nM

> <value>
4.5

$$$$
 stripped
BRStripMol11301514192D 0   0.00000     0.00000     0
This file has been stripped
 28 31  0  0  0  0              1 V2000 
  -11.0964   -2.2515    0.0000 C   0  0  0  0  0  0  0  0  0  0  0  0
  -10.0929   -1.1367    0.0000 O   0  0  0  0  0  0  0  0  0  0  0  0
   -8.6256   -1.4483    0.0000 C   0  0  0  0  0  0  0  0  0  0  0  0
   -8.1619   -2.8749    0.0000 C   0  0  0  0  0  0  0  0  0  0  0  0
   -6.6947   -3.1865    0.0000 C   0  0  0  0  0  0  0  0  0  0  0  0
   -6.2309   -4.6131    0.0000 O   0  0  0  0  0  0  0  0  0  0  0  0
   -7.2345   -5.7279    0.0000 C   0  0  0  0  0  0  0  0  0  0  0  0
   -6.7708   -7.1544    0.0000 C   0  0  0  0  0  0  0  0  0  0  0  0
   -8.7018   -5.4162    0.0000 C   0  0  0  0  0  0  0  0  0  0  0  0
   -5.6911   -2.0717    0.0000 C   0  0  0  0  0  0  0  0  0  0  0  0
   -6.1548   -0.6452    0.0000 C   0  0  0  0  0  0  0  0  0  0  0  0
   -7.6221   -0.3335    0.0000 C   0  0  0  0  0  0  0  0  0  0  0  0
   -5.1513    0.4697    0.0000 S   0  0  0  0  0  0  0  0  0  0  0  0
   -4.5895    1.8605    0.0000 O   0  0  0  0  0  0  0  0  0  0  0  0
   -6.4234    1.2644    0.0000 O   0  0  0  0  0  0  0  0  0  0  0  0
   -3.6840    0.1580    0.0000 C   0  0  0  0  0  0  0  0  0  0  0  0
   -3.2210   -1.2680    0.0000 C   0  0  0  0  0  0  0  0  0  0  0  0
   -1.7540   -1.5800    0.0000 C   0  0  0  0  0  0  0  0  0  0  0  0
   -0.7500   -0.4660    0.0000 C   0  0  0  0  0  0  0  0  0  0  0  0
    0.7500   -0.4660    0.0000 C   0  0  0  0  0  0  0  0  0  0  0  0
    1.7540   -1.5800    0.0000 C   0  0  0  0  0  0  0  0  0  0  0  0
    3.2210   -1.2680    0.0000 C   0  0  0  0  0  0  0  0  0  0  0  0
    3.6850    0.1580    0.0000 N   0  0  0  0  0  0  0  0  0  0  0  0
    2.6810    1.2730    0.0000 C   0  0  0  0  0  0  0  0  0  0  0  0
    1.2140    0.9610    0.0000 C   0  0  0  0  0  0  0  0  0  0  0  0
   -0.0000    1.8430    0.0000 O   0  0  0  0  0  0  0  0  0  0  0  0
   -1.2130    0.9610    0.0000 C   0  0  0  0  0  0  0  0  0  0  0  0
   -2.6810    1.2730    0.0000 C   0  0  0  0  0  0  0  0  0  0  0  0
  1  2  1  0  0  0  0
  2  3  1  0  0  0  0
  3  4  2  0  0  0  0
  4  5  1  0  0  0  0
  5  6  1  0  0  0  0
  6  7  1  0  0  0  0
  7  8  1  0  0  0  0
  7  9  1  0  0  0  0
  5 10  2  0  0  0  0
 10 11  1  0  0  0  0
 11 12  2  0  0  0  0
  3 12  1  0  0  0  0
 11 13  1  0  0  0  0
 13 14  2  0  0  0  0
 13 15  2  0  0  0  0
 13 16  1  0  0  0  0
 16 17  2  0  0  0  0
 17 18  1  0  0  0  0
 18 19  2  0  0  0  0
 19 20  1  0  0  0  0
 20 21  1  1  0  0  0
 21 22  1  0  0  0  0
 22 23  1  0  0  0  0
 23 24  1  0  0  0  0
 25 24  1  1  0  0  0
 20 25  1  0  0  0  0
 25 26  1  0  0  0  0
 26 27  1  0  0  0  0
 19 27  1  0  0  0  0
 27 28  2  0  0  0  0
 16 28  1  0  0  0  0
M  END
> <chemblId>
CHEMBL1949930

> <bioactivity__type>
IC50

> <units>
nM

> <value>
7900.0

$$$$

  CDK     11301514192D 0   0.00000     0.00000     0

 15 15  0  0  0  0              1 V2000 
    6.5357    9.7288    0.0000 C   0  0  0  0  0  0  0  0  0  0  0  0
    6.5296    8.2288    0.0000 C   0  0  0  0  0  0  0  0  0  0  0  0
    5.2275    7.4841    0.0000 C   0  0  0  0  0  0  0  0  0  0  0  0
    5.2214    5.9841    0.0000 C   0  0  0  0  0  0  0  0  0  0  0  0
    3.9193    5.2394    0.0000 C   0  0  0  0  0  0  0  0  0  0  0  0
    3.9132    3.7394    0.0000 C   0  0  0  0  0  0  0  0  0  0  0  0
    2.6112    2.9947    0.0000 C   0  0  0  0  0  0  0  0  0  0  0  0
    2.6051    1.4947    0.0000 C   0  0  0  0  0  0  0  0  0  0  0  0
    1.3030    0.7500    0.0000 C   0  0  0  0  0  0  0  0  0  0  0  0
    1.3030   -0.7500    0.0000 C   0  0  0  0  0  0  0  0  0  0  0  0
    0.0280   -1.5000    0.0000 C   0  0  0  0  0  0  0  0  0  0  0  0
   -1.3220   -0.7500    0.0000 C   0  0  0  0  0  0  0  0  0  0  0  0
   -2.6148   -1.5107    0.0000 O   0  0  0  0  0  0  0  0  0  0  0  0
   -1.3220    0.7500    0.0000 C   0  0  0  0  0  0  0  0  0  0  0  0
    0.0280    1.5000    0.0000 C   0  0  0  0  0  0  0  0  0  0  0  0
  1  2  1  0  0  0  0
  2  3  1  0  0  0  0
  3  4  1  0  0  0  0
  4  5  1  0  0  0  0
  5  6  1  0  0  0  0
  6  7  1  0  0  0  0
  7  8  1  0  0  0  0
  8  9  1  0  0  0  0
  9 10  2  0  0  0  0
 10 11  1  0  0  0  0
 11 12  2  0  0  0  0
 12 13  1  0  0  0  0
 12 14  1  0  0  0  0
 14 15  2  0  0  0  0
  9 15  1  0  0  0  0
M  END
> <chemblId>
CHEMBL195437

> <bioactivity__type>
IC50

> <units>
nM

> <value>
12466.0

$$$$
 stripped
BRStripMol11301514192D 0   0.00000     0.00000     0
This file has been stripped
 22 22  0  0  0  0              1 V2000 
    3.8971    3.3210    0.0000 C   0  0  0  0  0  0  0  0  0  0  0  0
    2.5981    2.5710    0.0000 C   0  0  0  0  0  0  0  0  0  0  0  0
    1.2990    3.3210    0.0000 C   0  0  0  0  0  0  0  0  0  0  0  0
    1.2990    4.8210    0.0000 C   0  0  0  0  0  0  0  0  0  0  0  0
    0.0000    2.5710    0.0000 C   0  0  0  0  0  0  0  0  0  0  0  0
   -1.2990    3.3210    0.0000 C   0  0  0  0  0  0  0  0  0  0  0  0
   -2.5981    2.5710    0.0000 O   0  0  0  0  0  0  0  0  0  0  0  0
   -1.2990    4.8210    0.0000 O   0  0  0  0  0  0  0  0  0  0  0  0
   -2.5981    5.5710    0.0000 C   0  0  0  0  0  0  0  0  0  0  0  0
   -2.5981    7.0710    0.0000 C   0  0  0  0  0  0  0  0  0  0  0  0
   -3.8971    7.8210    0.0000 N   0  3  0  0  0  0  0  0  0  0  0  0
   -5.3743    8.0815    0.0000 C   0  0  0  0  0  0  0  0  0  0  0  0
   -3.8971    9.3210    0.0000 C   0  0  0  0  0  0  0  0  0  0  0  0
   -5.1962   10.0710    0.0000 C   0  0  0  0  0  0  0  0  0  0  0  0
   -4.4101    6.4115    0.0000 C   0  0  0  0  0  0  0  0  0  0  0  0
   -5.8874    6.1510    0.0000 C   0  0  0  0  0  0  0  0  0  0  0  0
    0.0000    1.0710    0.0000 C   0  0  0  0  0  0  0  0  0  0  0  0
    1.2990    0.3210    0.0000 C   0  0  0  0  0  0  0  0  0  0  0  0
    1.2990   -1.1790    0.0000 C   0  0  0  0  0  0  0  0  0  0  0  0
    0.0000   -1.9290    0.0000 C   0  0  0  0  0  0  0  0  0  0  0  0
   -1.2990   -1.1790    0.0000 C   0  0  0  0  0  0  0  0  0  0  0  0
   -1.2990    0.3210    0.0000 C   0  0  0  0  0  0  0  0  0  0  0  0
  1  2  1  0  0  0  0
  2  3  1  0  0  0  0
  3  4  1  0  0  0  0
  3  5  1  0  0  0  0
  5  6  1  0  0  0  0
  6  7  2  0  0  0  0
  6  8  1  0  0  0  0
  8  9  1  0  0  0  0
  9 10  1  0  0  0  0
 10 11  1  0  0  0  0
 11 12  1  0  0  0  0
 11 13  1  0  0  0  0
 13 14  1  0  0  0  0
 11 15  1  0  0  0  0
 15 16  1  0  0  0  0
  5 17  1  0  0  0  0
 17 18  2  0  0  0  0
 18 19  1  0  0  0  0
 19 20  2  0  0  0  0
 20 21  1  0  0  0  0
 21 22  2  0  0  0  0
 17 22  1  0  0  0  0
M  END
> <chemblId>
CHEMBL2107687

> <bioactivity__type>
IC50

> <units>
nM

> <value>
55.0

$$$$
 stripped
BRStripMol11301514192D 0   0.00000     0.00000     0
This file has been stripped
 25 27  0  0  0  0              1 V2000 
    0.0000   11.5710    0.0000 C   0  0  0  0  0  0  0  0  0  0  0  0
    0.0000   10.0710    0.0000 C   0  0  0  0  0  0  0  0  0  0  0  0
   -1.2990    9.3210    0.0000 N   0  0  0  0  0  0  0  0  0  0  0  0
   -2.5981   10.0710    0.0000 C   0  0  0  0  0  0  0  0  0  0  0  0
   -3.8971    9.3210    0.0000 C   0  0  0  0  0  0  0  0  0  0  0  0
   -3.8971    7.8210    0.0000 C   0  0  0  0  0  0  0  0  0  0  0  0
   -2.5981    7.0710    0.0000 C   0  0  0  0  0  0  0  0  0  0  0  0
   -1.2990    7.8210    0.0000 C   0  0  0  0  0  0  0  0  0  0  0  0
   -2.5981    5.5710    0.0000 C   0  0  0  0  0  0  0  0  0  0  0  0
   -3.8971    4.8210    0.0000 O   0  0  0  0  0  0  0  0  0  0  0  0
   -1.2990    4.8210    0.0000 O   0  0  0  0  0  0  0  0  0  0  0  0
   -1.2990    3.3210    0.0000 C   0  0  0  0  0  0  0  0  0  0  0  0
    0.0000    2.5710    0.0000 C   0  0  0  0  0  0  0  0  0  0  0  0
    0.0000    1.0710    0.0000 C   0  0  0  0  0  0  0  0  0  0  0  0
    1.2990    0.3210    0.0000 C   0  0  0  0  0  0  0  0  0  0  0  0
    1.2990   -1.1790    0.0000 C   0  0  0  0  0  0  0  0  0  0  0  0
    0.0000   -1.9290    0.0000 C   0  0  0  0  0  0  0  0  0  0  0  0
   -1.2990   -1.1790    0.0000 C   0  0  0  0  0  0  0  0  0  0  0  0
   -1.2990    0.3210    0.0000 C   0  0  0  0  0  0  0  0  0  0  0  0
   -5.1962    7.0710    0.0000 C   0  0  0  0  0  0  0  0  0  0  0  0
   -6.4952    7.8210    0.0000 C   0  0  0  0  0  0  0  0  0  0  0  0
   -7.7942    7.0710    0.0000 C   0  0  0  0  0  0  0  0  0  0  0  0
   -7.7942    5.5710    0.0000 C   0  0  0  0  0  0  0  0  0  0  0  0
   -6.4952    4.8210    0.0000 C   0  0  0  0  0  0  0  0  0  0  0  0
   -5.1962    5.5710    0.0000 C   0  0  0  0  0  0  0  0  0  0  0  0
  1  2  1  0  0  0  0
  2  3  1  0  0  0  0
  3  4  1  0  0  0  0
  4  5  1  0  0  0  0
  5  6  1  0  0  0  0
  6  7  1  0  0  0  0
  7  8  1  0  0  0  0
  3  8  1  0  0  0  0
  7  9  1  1  0  0  0
  9 10  2  0  0  0  0
  9 11  1  0  0  0  0
 11 12  1  0  0  0  0
 12 13  1  0  0  0  0
 13 14  1  0  0  0  0
 14 15  2  0  0  0  0
 15 16  1  0  0  0  0
 16 17  2  0  0  0  0
 17 18  1  0  0  0  0
 18 19  2  0  0  0  0
 14 19  1  0  0  0  0
  6 20  1  6  0  0  0
 20 21  2  0  0  0  0
 21 22  1  0  0  0  0
 22 23  2  0  0  0  0
 23 24  1  0  0  0  0
 24 25  2  0  0  0  0
 20 25  1  0  0  0  0
M  END
> <chemblId>
CHEMBL2112589

> <bioactivity__type>
IC50

> <units>
nM

> <value>
357.1

$$$$

  CDK     11301514192D 0   0.00000     0.00000     0

 19 20  0  0  0  0              1 V2000 
    8.7511   -5.4174    0.0000 C   0  0  0  0  0  0  0  0  0  0  0  0
    7.8697   -4.2037    0.0000 C   0  0  0  0  0  0  0  0  0  0  0  0
    6.3779   -4.3602    0.0000 C   0  0  0  0  0  0  0  0  0  0  0  0
    5.4965   -3.1465    0.0000 C   0  0  0  0  0  0  0  0  0  0  0  0
    4.0047   -3.3029    0.0000 C   0  0  0  0  0  0  0  0  0  0  0  0
    3.1232   -2.0892    0.0000 C   0  0  0  0  0  0  0  0  0  0  0  0
    1.6314   -2.2457    0.0000 O   0  0  0  0  0  0  0  0  0  0  0  0
    0.7500   -1.0320    0.0000 C   0  0  0  0  0  0  0  0  0  0  0  0
    1.2140    0.3940    0.0000 N   0  0  0  0  0  0  0  0  0  0  0  0
    0.0000    1.2760    0.0000 S   0  0  0  0  0  0  0  0  0  0  0  0
   -1.2140    0.3940    0.0000 N   0  0  0  0  0  0  0  0  0  0  0  0
   -0.7500   -1.0320    0.0000 C   0  0  0  0  0  0  0  0  0  0  0  0
   -1.6314   -2.2457    0.0000 C   0  0  0  0  0  0  0  0  0  0  0  0
   -3.1232   -2.0892    0.0000 C   0  0  0  0  0  0  0  0  0  0  0  0
   -4.0047   -3.3029    0.0000 C   0  0  0  0  0  0  0  0  0  0  0  0
   -3.3943   -4.6731    0.0000 C   0  0  0  0  0  0  0  0  0  0  0  0
   -1.9025   -4.8296    0.0000 N   0  0  0  0  0  0  0  0  0  0  0  0
   -1.2921   -6.1998    0.0000 C   0  0  0  0  0  0  0  0  0  0  0  0
   -1.0210   -3.6159    0.0000 C   0  0  0  0  0  0  0  0  0  0  0  0
  1  2  1  0  0  0  0
  2  3  1  0  0  0  0
  3  4  1  0  0  0  0
  4  5  1  0  0  0  0
  5  6  1  0  0  0  0
  6  7  1  0  0  0  0
  7  8  1  0  0  0  0
  8  9  2  0  0  0  0
  9 10  1  0  0  0  0
 10 11  1  0  0  0  0
 11 12  2  0  0  0  0
  8 12  1  0  0  0  0
 12 13  1  0  0  0  0
 13 14  2  0  0  0  0
 14 15  1  0  0  0  0
 15 16  1  0  0  0  0
 16 17  1  0  0  0  0
 17 18  1  0  0  0  0
 17 19  1  0  0  0  0
 13 19  1  0  0  0  0
M  END
> <chemblId>
CHEMBL21536

> <bioactivity__type>
IC50

> <units>
nM

> <value>
12.59

$$$$

  CDK     11301514192D 0   0.00000     0.00000     0

 32 34  0  0  0  0              1 V2000 
    3.1232   -2.0892    0.0000 C   0  0  0  0  0  0  0  0  0  0  0  0
    1.6314   -2.2457    0.0000 O   0  0  0  0  0  0  0  0  0  0  0  0
    0.7500   -1.0320    0.0000 C   0  0  0  0  0  0  0  0  0  0  0  0
    1.2140    0.3940    0.0000 N   0  0  0  0  0  0  0  0  0  0  0  0
    0.0000    1.2760    0.0000 S   0  0  0  0  0  0  0  0  0  0  0  0
   -1.2140    0.3940    0.0000 N   0  0  0  0  0  0  0  0  0  0  0  0
   -0.7500   -1.0320    0.0000 C   0  0  0  0  0  0  0  0  0  0  0  0
   -1.6314   -2.2457    0.0000 O   0  0  0  0  0  0  0  0  0  0  0  0
   -3.1232   -2.0892    0.0000 C   0  0  0  0  0  0  0  0  0  0  0  0
   -4.0047   -3.3029    0.0000 C   0  0  0  0  0  0  0  0  0  0  0  0
   -5.4965   -3.1465    0.0000 O   0  0  0  0  0  0  0  0  0  0  0  0
   -6.3779   -4.3602    0.0000 C   0  0  0  0  0  0  0  0  0  0  0  0
   -7.8697   -4.2037    0.0000 C   0  0  0  0  0  0  0  0  0  0  0  0
   -8.7511   -5.4174    0.0000 O   0  0  0  0  0  0  0  0  0  0  0  0
  -10.2430   -5.2609    0.0000 C   0  0  0  0  0  0  0  0  0  0  0  0
  -11.1244   -6.4746    0.0000 C   0  0  0  0  0  0  0  0  0  0  0  0
  -12.6162   -6.3182    0.0000 O   0  0  0  0  0  0  0  0  0  0  0  0
  -13.4976   -7.5319    0.0000 C   0  0  0  0  0  0  0  0  0  0  0  0
  -14.9894   -7.3754    0.0000 C   0  0  0  0  0  0  0  0  0  0  0  0
  -15.8709   -8.5891    0.0000 O   0  0  0  0  0  0  0  0  0  0  0  0
  -17.3627   -8.4326    0.0000 C   0  0  0  0  0  0  0  0  0  0  0  0
  -18.1129   -7.1338    0.0000 N   0  0  0  0  0  0  0  0  0  0  0  0
  -19.5801   -7.4459    0.0000 S   0  0  0  0  0  0  0  0  0  0  0  0
  -19.7366   -8.9377    0.0000 N   0  0  0  0  0  0  0  0  0  0  0  0
  -18.3661   -9.5476    0.0000 C   0  0  0  0  0  0  0  0  0  0  0  0
  -18.0539  -11.0147    0.0000 C   0  0  0  0  0  0  0  0  0  0  0  0
  -19.1685  -12.0186    0.0000 C   0  0  0  0  0  0  0  0  0  0  0  0
  -18.8563  -13.4858    0.0000 C   0  0  0  0  0  0  0  0  0  0  0  0
  -17.4296  -13.9490    0.0000 C   0  0  0  0  0  0  0  0  0  0  0  0
  -16.3151  -12.9451    0.0000 N   0  0  0  0  0  0  0  0  0  0  0  0
  -14.8884  -13.4083    0.0000 C   0  0  0  0  0  0  0  0  0  0  0  0
  -16.6273  -11.4779    0.0000 C   0  0  0  0  0  0  0  0  0  0  0  0
  1  2  1  0  0  0  0
  2  3  1  0  0  0  0
  3  4  2  0  0  0  0
  4  5  1  0  0  0  0
  5  6  1  0  0  0  0
  6  7  2  0  0  0  0
  3  7  1  0  0  0  0
  7  8  1  0  0  0  0
  8  9  1  0  0  0  0
  9 10  1  0  0  0  0
 10 11  1  0  0  0  0
 11 12  1  0  0  0  0
 12 13  1  0  0  0  0
 13 14  1  0  0  0  0
 14 15  1  0  0  0  0
 15 16  1  0  0  0  0
 16 17  1  0  0  0  0
 17 18  1  0  0  0  0
 18 19  1  0  0  0  0
 19 20  1  0  0  0  0
 20 21  1  0  0  0  0
 21 22  2  0  0  0  0
 22 23  1  0  0  0  0
 23 24  1  0  0  0  0
 24 25  2  0  0  0  0
 21 25  1  0  0  0  0
 25 26  1  0  0  0  0
 26 27  2  0  0  0  0
 27 28  1  0  0  0  0
 28 29  1  0  0  0  0
 29 30  1  0  0  0  0
 30 31  1  0  0  0  0
 30 32  1  0  0  0  0
 26 32  1  0  0  0  0
M  END
> <chemblId>
CHEMBL216927

> <bioactivity__type>
IC50

> <units>
nM

> <value>
0.501

$$$$

  CDK     11301514192D 0   0.00000     0.00000     0

 32 34  0  0  0  0              1 V2000 
   22.3347   -8.9383    0.0000 C   0  0  0  0  0  0  0  0  0  0  0  0
   21.0355   -9.6880    0.0000 O   0  0  0  0  0  0  0  0  0  0  0  0
   19.7366   -8.9377    0.0000 C   0  0  0  0  0  0  0  0  0  0  0  0
   19.5801   -7.4459    0.0000 N   0  0  0  0  0  0  0  0  0  0  0  0
   18.1129   -7.1338    0.0000 S   0  0  0  0  0  0  0  0  0  0  0  0
   17.3627   -8.4326    0.0000 C   0  0  0  0  0  0  0  0  0  0  0  0
   15.8709   -8.5891    0.0000 O   0  0  0  0  0  0  0  0  0  0  0  0
   14.9894   -7.3754    0.0000 C   0  0  0  0  0  0  0  0  0  0  0  0
   13.4976   -7.5319    0.0000 C   0  0  0  0  0  0  0  0  0  0  0  0
   12.6162   -6.3182    0.0000 O   0  0  0  0  0  0  0  0  0  0  0  0
   11.1244   -6.4746    0.0000 C   0  0  0  0  0  0  0  0  0  0  0  0
   10.2430   -5.2609    0.0000 C   0  0  0  0  0  0  0  0  0  0  0  0
    8.7511   -5.4174    0.0000 O   0  0  0  0  0  0  0  0  0  0  0  0
    7.8697   -4.2037    0.0000 C   0  0  0  0  0  0  0  0  0  0  0  0
    6.3779   -4.3602    0.0000 C   0  0  0  0  0  0  0  0  0  0  0  0
    5.4965   -3.1465    0.0000 O   0  0  0  0  0  0  0  0  0  0  0  0
    4.0047   -3.3029    0.0000 C   0  0  0  0  0  0  0  0  0  0  0  0
    3.1232   -2.0892    0.0000 C   0  0  0  0  0  0  0  0  0  0  0  0
    1.6314   -2.2457    0.0000 O   0  0  0  0  0  0  0  0  0  0  0  0
    0.7500   -1.0320    0.0000 C   0  0  0  0  0  0  0  0  0  0  0  0
    1.2140    0.3940    0.0000 N   0  0  0  0  0  0  0  0  0  0  0  0
    0.0000    1.2760    0.0000 S   0  0  0  0  0  0  0  0  0  0  0  0
   -1.2140    0.3940    0.0000 N   0  0  0  0  0  0  0  0  0  0  0  0
   -0.7500   -1.0320    0.0000 C   0  0  0  0  0  0  0  0  0  0  0  0
   -1.6314   -2.2457    0.0000 C   0  0  0  0  0  0  0  0  0  0  0  0
   -3.1232   -2.0892    0.0000 C   0  0  0  0  0  0  0  0  0  0  0  0
   -4.0047   -3.3029    0.0000 C   0  0  0  0  0  0  0  0  0  0  0  0
   -3.3943   -4.6731    0.0000 C   0  0  0  0  0  0  0  0  0  0  0  0
   -1.9025   -4.8296    0.0000 C   0  0  0  0  0  0  0  0  0  0  0  0
   -1.0210   -3.6159    0.0000 N   0  0  0  0  0  0  0  0  0  0  0  0
    0.4708   -3.7724    0.0000 C   0  0  0  0  0  0  0  0  0  0  0  0
   18.3661   -9.5476    0.0000 N   0  0  0  0  0  0  0  0  0  0  0  0
  1  2  1  0  0  0  0
  2  3  1  0  0  0  0
  3  4  2  0  0  0  0
  4  5  1  0  0  0  0
  5  6  1  0  0  0  0
  6  7  1  0  0  0  0
  7  8  1  0  0  0  0
  8  9  1  0  0  0  0
  9 10  1  0  0  0  0
 10 11  1  0  0  0  0
 11 12  1  0  0  0  0
 12 13  1  0  0  0  0
 13 14  1  0  0  0  0
 14 15  1  0  0  0  0
 15 16  1  0  0  0  0
 16 17  1  0  0  0  0
 17 18  1  0  0  0  0
 18 19  1  0  0  0  0
 19 20  1  0  0  0  0
 20 21  2  0  0  0  0
 21 22  1  0  0  0  0
 22 23  1  0  0  0  0
 23 24  2  0  0  0  0
 20 24  1  0  0  0  0
 24 25  1  0  0  0  0
 25 26  1  0  0  0  0
 26 27  2  0  0  0  0
 27 28  1  0  0  0  0
 28 29  1  0  0  0  0
 29 30  1  0  0  0  0
 25 30  1  0  0  0  0
 30 31  1  0  0  0  0
  6 32  2  0  0  0  0
  3 32  1  0  0  0  0
M  END
> <chemblId>
CHEMBL216928

> <bioactivity__type>
IC50

> <units>
nM

> <value>
251.19

$$$$

  CDK     11301514192D 0   0.00000     0.00000     0

 25 26  0  0  0  0              1 V2000 
    1.2921   -6.1998    0.0000 C   0  0  0  0  0  0  0  0  0  0  0  0
    1.9025   -4.8296    0.0000 N   0  0  0  0  0  0  0  0  0  0  0  0
    3.3943   -4.6731    0.0000 C   0  0  0  0  0  0  0  0  0  0  0  0
    4.0047   -3.3029    0.0000 C   0  0  0  0  0  0  0  0  0  0  0  0
    3.1232   -2.0892    0.0000 C   0  0  0  0  0  0  0  0  0  0  0  0
    1.6314   -2.2457    0.0000 C   0  0  0  0  0  0  0  0  0  0  0  0
    1.0210   -3.6159    0.0000 C   0  0  0  0  0  0  0  0  0  0  0  0
    0.7500   -1.0320    0.0000 C   0  0  0  0  0  0  0  0  0  0  0  0
    1.2140    0.3940    0.0000 N   0  0  0  0  0  0  0  0  0  0  0  0
    0.0000    1.2760    0.0000 S   0  0  0  0  0  0  0  0  0  0  0  0
   -1.2140    0.3940    0.0000 N   0  0  0  0  0  0  0  0  0  0  0  0
   -0.7500   -1.0320    0.0000 C   0  0  0  0  0  0  0  0  0  0  0  0
   -1.6314   -2.2457    0.0000 O   0  0  0  0  0  0  0  0  0  0  0  0
   -3.1232   -2.0892    0.0000 C   0  0  0  0  0  0  0  0  0  0  0  0
   -4.0047   -3.3029    0.0000 C   0  0  0  0  0  0  0  0  0  0  0  0
   -5.4965   -3.1465    0.0000 O   0  0  0  0  0  0  0  0  0  0  0  0
   -6.3779   -4.3602    0.0000 C   0  0  0  0  0  0  0  0  0  0  0  0
   -7.8697   -4.2037    0.0000 C   0  0  0  0  0  0  0  0  0  0  0  0
   -8.7511   -5.4174    0.0000 O   0  0  0  0  0  0  0  0  0  0  0  0
  -10.2430   -5.2609    0.0000 C   0  0  0  0  0  0  0  0  0  0  0  0
  -11.1244   -6.4746    0.0000 C   0  0  0  0  0  0  0  0  0  0  0  0
  -12.6162   -6.3182    0.0000 O   0  0  0  0  0  0  0  0  0  0  0  0
  -13.4976   -7.5319    0.0000 C   0  0  0  0  0  0  0  0  0  0  0  0
  -14.9894   -7.3754    0.0000 C   0  0  0  0  0  0  0  0  0  0  0  0
[truncated: 748,108 more chars]
