# Supplementary material for: Comparison of Quantitative and Qualitative (Q)SAR Models Created for the Prediction of Ki and IC50 Values of Antitarget Inhibitors
Source: Front Pharmacol. 2018 Oct 10;9:1136. doi: 10.3389/fphar.2018.01136 (PMC6192375; doi:10.3389/fphar.2018.01136)
Supplement: Supplementary file 3 [file Data_Sheet_3.ZIP › DataSets/CHRM2_Ki.sdf]

  CDK     11301514202D 0   0.00000     0.00000     0

 25 28  0  0  0  0              1 V2000 
    0.0009    5.3140    0.0000 Cl  0  0  0  0  0  0  0  0  0  0  0  0
   -1.2983    4.5643    0.0000 C   0  0  0  0  0  0  0  0  0  0  0  0
   -2.5972    5.3145    0.0000 C   0  0  0  0  0  0  0  0  0  0  0  0
   -3.8964    4.5648    0.0000 C   0  0  0  0  0  0  0  0  0  0  0  0
   -3.8967    3.0648    0.0000 C   0  0  0  0  0  0  0  0  0  0  0  0
   -2.5978    2.3145    0.0000 C   0  0  0  0  0  0  0  0  0  0  0  0
   -1.2986    3.0643    0.0000 C   0  0  0  0  0  0  0  0  0  0  0  0
    0.0003    2.3140    0.0000 C   0  0  0  0  0  0  0  0  0  0  0  0
    1.4775    2.0532    0.0000 C   0  0  0  0  0  0  0  0  0  0  0  0
    1.9902    0.6436    0.0000 C   0  0  0  0  0  0  0  0  0  0  0  0
    3.4674    0.3828    0.0000 C   0  0  0  0  0  0  0  0  0  0  0  0
    4.4318    1.5317    0.0000 C   0  0  0  0  0  0  0  0  0  0  0  0
    3.9190    2.9414    0.0000 C   0  0  0  0  0  0  0  0  0  0  0  0
    2.4419    3.2021    0.0000 C   0  0  0  0  0  0  0  0  0  0  0  0
    0.5136    3.7234    0.0000 C   0  0  0  0  0  0  0  0  0  0  0  0
    1.9909    3.9836    0.0000 C   0  0  0  0  0  0  0  0  0  0  0  0
    2.5042    5.3931    0.0000 C   0  0  0  0  0  0  0  0  0  0  0  0
    1.5402    6.5423    0.0000 C   0  0  0  0  0  0  0  0  0  0  0  0
    0.0630    6.2821    0.0000 C   0  0  0  0  0  0  0  0  0  0  0  0
   -0.4504    4.8727    0.0000 C   0  0  0  0  0  0  0  0  0  0  0  0
    0.0000    0.8140    0.0000 N   0  0  0  0  0  0  0  0  0  0  0  0
   -1.2140   -0.0680    0.0000 C   0  0  0  0  0  0  0  0  0  0  0  0
   -0.7500   -1.4950    0.0000 C   0  0  0  0  0  0  0  0  0  0  0  0
    0.7500   -1.4950    0.0000 N   0  0  0  0  0  0  0  0  0  0  0  0
    1.2130   -0.0680    0.0000 C   0  0  0  0  0  0  0  0  0  0  0  0
  1  2  1  0  0  0  0
  2  3  2  0  0  0  0
  3  4  1  0  0  0  0
  4  5  2  0  0  0  0
  5  6  1  0  0  0  0
  6  7  2  0  0  0  0
  2  7  1  0  0  0  0
  7  8  1  0  0  0  0
  8  9  1  0  0  0  0
  9 10  2  0  0  0  0
 10 11  1  0  0  0  0
 11 12  2  0  0  0  0
 12 13  1  0  0  0  0
 13 14  2  0  0  0  0
  9 14  1  0  0  0  0
  8 15  1  0  0  0  0
 15 16  2  0  0  0  0
 16 17  1  0  0  0  0
 17 18  2  0  0  0  0
 18 19  1  0  0  0  0
 19 20  2  0  0  0  0
 15 20  1  0  0  0  0
  8 21  1  0  0  0  0
 21 22  1  0  0  0  0
 22 23  2  0  0  0  0
 23 24  1  0  0  0  0
 24 25  2  0  0  0  0
 21 25  1  0  0  0  0
M  END
> <chemblId>
CHEMBL104

> <bioactivity__type>
Ki

> <units>
nM

> <value>
5167.0

$$$$

  CDK     11301514202D 0   0.00000     0.00000     0

 31 34  0  0  0  0              1 V2000 
   -2.5980    1.5000    0.0000 C   0  0  0  0  0  0  0  0  0  0  0  0
   -1.2990    0.7500    0.0000 C   0  0  0  0  0  0  0  0  0  0  0  0
    0.0000    1.5000    0.0000 C   0  0  0  0  0  0  0  0  0  0  0  0
    1.2990    0.7500    0.0000 C   0  0  0  0  0  0  0  0  0  0  0  0
    1.2990   -0.7500    0.0000 C   0  0  0  0  0  0  0  0  0  0  0  0
    0.0000   -1.5000    0.0000 C   0  0  0  0  0  0  0  0  0  0  0  0
   -0.0000   -3.0000    0.0000 C   0  0  0  0  0  0  0  0  0  0  0  0
   -1.2990   -0.7500    0.0000 C   0  0  0  0  0  0  0  0  0  0  0  0
   -2.5980   -1.5000    0.0000 C   0  0  0  0  0  0  0  0  0  0  0  0
   -3.8971   -0.7500    0.0000 O   0  0  0  0  0  0  0  0  0  0  0  0
   -2.5981   -3.0000    0.0000 N   0  0  0  0  0  0  0  0  0  0  0  0
   -3.8971   -3.7500    0.0000 C   0  0  0  0  0  0  0  0  0  0  0  0
   -3.8971   -5.2500    0.0000 C   0  0  0  0  0  0  0  0  0  0  0  0
   -2.5981   -6.0000    0.0000 C   0  0  0  0  0  0  0  0  0  0  0  0
   -3.5623   -7.1491    0.0000 C   0  0  0  0  0  0  0  0  0  0  0  0
   -1.2990   -5.2500    0.0000 C   0  0  0  0  0  0  0  0  0  0  0  0
   -1.2990   -3.7500    0.0000 C   0  0  0  0  0  0  0  0  0  0  0  0
   -1.6339   -7.1491    0.0000 N   0  0  0  0  0  0  0  0  0  0  0  0
   -2.1469   -8.5586    0.0000 C   0  0  0  0  0  0  0  0  0  0  0  0
   -1.1828   -9.7077    0.0000 C   0  0  0  0  0  0  0  0  0  0  0  0
    0.2945   -9.4472    0.0000 C   0  0  0  0  0  0  0  0  0  0  0  0
    1.2586  -10.5963    0.0000 C   0  0  0  0  0  0  0  0  0  0  0  0
    0.7456  -12.0058    0.0000 C   0  0  0  0  0  0  0  0  0  0  0  0
   -0.7316  -12.2663    0.0000 C   0  0  0  0  0  0  0  0  0  0  0  0
   -1.2447  -13.6758    0.0000 C   0  0  0  0  0  0  0  0  0  0  0  0
   -0.2805  -14.8249    0.0000 C   0  0  0  0  0  0  0  0  0  0  0  0
   -0.7935  -16.2344    0.0000 Br  0  0  0  0  0  0  0  0  0  0  0  0
    1.1967  -14.5644    0.0000 C   0  0  0  0  0  0  0  0  0  0  0  0
    1.7098  -13.1549    0.0000 C   0  0  0  0  0  0  0  0  0  0  0  0
    0.8075   -8.0377    0.0000 C   0  0  0  0  0  0  0  0  0  0  0  0
   -0.1567   -6.8886    0.0000 C   0  0  0  0  0  0  0  0  0  0  0  0
  1  2  1  0  0  0  0
  2  3  2  0  0  0  0
  3  4  1  0  0  0  0
  4  5  2  0  0  0  0
  5  6  1  0  0  0  0
  6  7  1  0  0  0  0
  6  8  2  0  0  0  0
  2  8  1  0  0  0  0
  8  9  1  0  0  0  0
  9 10  2  0  0  0  0
  9 11  1  0  0  0  0
 11 12  1  0  0  0  0
 12 13  1  0  0  0  0
 13 14  1  0  0  0  0
 14 15  1  0  0  0  0
 14 16  1  0  0  0  0
 16 17  1  0  0  0  0
 11 17  1  0  0  0  0
 14 18  1  0  0  0  0
 18 19  1  0  0  0  0
 19 20  1  0  0  0  0
 20 21  1  0  0  0  0
 21 22  1  0  0  0  0
 22 23  1  0  0  0  0
 23 24  2  0  0  0  0
 24 25  1  0  0  0  0
 25 26  2  0  0  0  0
 26 27  1  0  0  0  0
 26 28  1  0  0  0  0
 28 29  2  0  0  0  0
 23 29  1  0  0  0  0
 21 30  1  0  0  0  0
 30 31  1  0  0  0  0
 18 31  1  0  0  0  0
M  END
> <chemblId>
CHEMBL106247

> <bioactivity__type>
Ki

> <units>
nM

> <value>
1323.0

$$$$

  CDK     11301514202D 0   0.00000     0.00000     0

 43 48  0  0  0  0              1 V2000 
  -15.5884   18.7500    0.0000 C   0  0  0  0  0  0  0  0  0  0  0  0
  -15.5884   17.2500    0.0000 O   0  0  0  0  0  0  0  0  0  0  0  0
  -14.2894   16.5000    0.0000 C   0  0  0  0  0  0  0  0  0  0  0  0
  -14.2894   15.0000    0.0000 C   0  0  0  0  0  0  0  0  0  0  0  0
  -12.9903   14.2500    0.0000 C   0  0  0  0  0  0  0  0  0  0  0  0
  -11.6913   15.0000    0.0000 C   0  0  0  0  0  0  0  0  0  0  0  0
  -11.6913   16.5000    0.0000 C   0  0  0  0  0  0  0  0  0  0  0  0
  -12.9903   17.2500    0.0000 C   0  0  0  0  0  0  0  0  0  0  0  0
  -10.3923   14.2500    0.0000 S   0  0  0  0  0  0  0  0  0  0  0  0
   -8.9151   13.9895    0.0000 O   0  0  0  0  0  0  0  0  0  0  0  0
   -9.8792   15.6595    0.0000 O   0  0  0  0  0  0  0  0  0  0  0  0
  -10.3923   12.7500    0.0000 C   0  0  0  0  0  0  0  0  0  0  0  0
  -11.6913   12.0000    0.0000 C   0  0  0  0  0  0  0  0  0  0  0  0
  -11.6913   10.5000    0.0000 C   0  0  0  0  0  0  0  0  0  0  0  0
  -10.3923    9.7500    0.0000 C   0  0  0  0  0  0  0  0  0  0  0  0
  -10.3923    8.2500    0.0000 C   0  0  0  0  0  0  0  0  0  0  0  0
   -9.0932    7.5000    0.0000 C   0  0  0  0  0  0  0  0  0  0  0  0
   -9.0932    6.0000    0.0000 C   0  0  0  0  0  0  0  0  0  0  0  0
   -7.7942    5.2500    0.0000 C   0  0  0  0  0  0  0  0  0  0  0  0
   -6.4952    6.0000    0.0000 N   0  0  0  0  0  0  0  0  0  0  0  0
   -6.4952    7.5000    0.0000 C   0  0  0  0  0  0  0  0  0  0  0  0
   -7.7942    8.2500    0.0000 C   0  0  0  0  0  0  0  0  0  0  0  0
   -5.1961    5.2500    0.0000 C   0  0  0  0  0  0  0  0  0  0  0  0
   -5.1961    3.7500    0.0000 C   0  0  0  0  0  0  0  0  0  0  0  0
   -3.8971    3.0000    0.0000 C   0  0  0  0  0  0  0  0  0  0  0  0
   -2.5980    3.7500    0.0000 N   0  0  0  0  0  0  0  0  0  0  0  0
   -2.5980    5.2500    0.0000 C   0  0  0  0  0  0  0  0  0  0  0  0
   -3.8971    6.0000    0.0000 C   0  0  0  0  0  0  0  0  0  0  0  0
   -1.2990    3.0000    0.0000 C   0  0  0  0  0  0  0  0  0  0  0  0
    0.0000    3.7500    0.0000 O   0  0  0  0  0  0  0  0  0  0  0  0
   -1.2990    1.5000    0.0000 C   0  0  0  0  0  0  0  0  0  0  0  0
   -2.5980    0.7500    0.0000 C   0  0  0  0  0  0  0  0  0  0  0  0
   -2.5980   -0.7500    0.0000 C   0  0  0  0  0  0  0  0  0  0  0  0
   -1.2990   -1.5000    0.0000 C   0  0  0  0  0  0  0  0  0  0  0  0
   -1.2990   -3.0000    0.0000 F   0  0  0  0  0  0  0  0  0  0  0  0
    0.0000   -0.7500    0.0000 C   0  0  0  0  0  0  0  0  0  0  0  0
    1.2990   -1.5000    0.0000 C   0  0  0  0  0  0  0  0  0  0  0  0
    2.5980   -0.7500    0.0000 C   0  0  0  0  0  0  0  0  0  0  0  0
    2.5980    0.7500    0.0000 C   0  0  0  0  0  0  0  0  0  0  0  0
    1.2990    1.5000    0.0000 C   0  0  0  0  0  0  0  0  0  0  0  0
    0.0000    0.7500    0.0000 C   0  0  0  0  0  0  0  0  0  0  0  0
   -9.0932   10.5000    0.0000 C   0  0  0  0  0  0  0  0  0  0  0  0
   -9.0932   12.0000    0.0000 C   0  0  0  0  0  0  0  0  0  0  0  0
  1  2  1  0  0  0  0
  2  3  1  0  0  0  0
  3  4  2  0  0  0  0
  4  5  1  0  0  0  0
  5  6  2  0  0  0  0
  6  7  1  0  0  0  0
  7  8  2  0  0  0  0
  3  8  1  0  0  0  0
  6  9  1  0  0  0  0
  9 10  2  0  0  0  0
  9 11  2  0  0  0  0
  9 12  1  0  0  0  0
 12 13  2  0  0  0  0
 13 14  1  0  0  0  0
 14 15  2  0  0  0  0
 15 16  1  0  0  0  0
 16 17  1  0  0  0  0
 17 18  1  0  0  0  0
 18 19  1  0  0  0  0
 19 20  1  0  0  0  0
 20 21  1  0  0  0  0
 21 22  1  0  0  0  0
 17 22  1  0  0  0  0
 20 23  1  0  0  0  0
 23 24  1  0  0  0  0
 24 25  1  0  0  0  0
 25 26  1  0  0  0  0
 26 27  1  0  0  0  0
 27 28  1  0  0  0  0
 23 28  1  0  0  0  0
 26 29  1  0  0  0  0
 29 30  2  0  0  0  0
 29 31  1  0  0  0  0
 31 32  2  0  0  0  0
 32 33  1  0  0  0  0
 33 34  2  0  0  0  0
 34 35  1  0  0  0  0
 34 36  1  0  0  0  0
 36 37  2  0  0  0  0
 37 38  1  0  0  0  0
 38 39  2  0  0  0  0
 39 40  1  0  0  0  0
 40 41  2  0  0  0  0
 31 41  1  0  0  0  0
 36 41  1  0  0  0  0
 15 42  1  0  0  0  0
 42 43  2  0  0  0  0
 12 43  1  0  0  0  0
M  END
> <chemblId>
CHEMBL109051

> <bioactivity__type>
Ki

> <units>
nM

> <value>
1.3

$$$$

  CDK     11301514202D 0   0.00000     0.00000     0

 17 20  0  0  0  0              1 V2000 
    5.7294   -0.9473    0.0000 C   0  0  0  0  0  0  0  0  0  0  0  0
    6.7244    0.1752    0.0000 C   0  0  0  0  0  0  0  0  0  0  0  0
    8.1940   -0.1252    0.0000 N   0  0  0  0  0  0  0  0  0  0  0  0
    8.6686   -1.5482    0.0000 C   0  0  0  0  0  0  0  0  0  0  0  0
    7.6735   -2.6707    0.0000 C   0  0  0  0  0  0  0  0  0  0  0  0
    6.2039   -2.3702    0.0000 C   0  0  0  0  0  0  0  0  0  0  0  0
    4.1010    0.0003    0.0000 C   0  0  0  0  0  0  0  0  0  0  0  0
    5.5883    1.6781    0.0000 C   0  0  0  0  0  0  0  0  0  0  0  0
    2.6010    0.0000    0.0000 C   0  0  0  0  0  0  0  0  0  0  0  0
    1.7190   -1.2140    0.0000 O   0  0  0  0  0  0  0  0  0  0  0  0
    0.2930   -0.7500    0.0000 C   0  0  0  0  0  0  0  0  0  0  0  0
   -1.0060   -1.5000    0.0000 C   0  0  0  0  0  0  0  0  0  0  0  0
   -2.3060   -0.7500    0.0000 C   0  0  0  0  0  0  0  0  0  0  0  0
   -2.3060    0.7500    0.0000 C   0  0  0  0  0  0  0  0  0  0  0  0
   -1.0060    1.5000    0.0000 C   0  0  0  0  0  0  0  0  0  0  0  0
    0.2930    0.7500    0.0000 C   0  0  0  0  0  0  0  0  0  0  0  0
    1.7190    1.2130    0.0000 C   0  0  0  0  0  0  0  0  0  0  0  0
  1  2  1  0  0  0  0
  2  3  1  0  0  0  0
  3  4  1  0  0  0  0
  4  5  1  0  0  0  0
  5  6  1  0  0  0  0
  1  6  1  0  0  0  0
  6  7  1  0  0  0  0
  7  8  2  0  0  0  0
  3  8  1  0  0  0  0
  7  9  1  0  0  0  0
  9 10  1  0  0  0  0
 10 11  1  0  0  0  0
 11 12  2  0  0  0  0
 12 13  1  0  0  0  0
 13 14  2  0  0  0  0
 14 15  1  0  0  0  0
 15 16  2  0  0  0  0
 11 16  1  0  0  0  0
 16 17  1  0  0  0  0
  9 17  2  0  0  0  0
M  END
> <chemblId>
CHEMBL109405

> <bioactivity__type>
Ki

> <units>
nM

> <value>
31.0

$$$$

  CDK     11301514202D 0   0.00000     0.00000     0

 43 48  0  0  0  0              1 V2000 
  -10.1002    0.7500    0.0000 C   0  0  0  0  0  0  0  0  0  0  0  0
   -8.8012    1.5000    0.0000 C   0  0  0  0  0  0  0  0  0  0  0  0
   -8.8012    3.0000    0.0000 N   0  0  0  0  0  0  0  0  0  0  0  0
   -7.5021    3.7500    0.0000 C   0  0  0  0  0  0  0  0  0  0  0  0
   -7.5021    5.2500    0.0000 C   0  0  0  0  0  0  0  0  0  0  0  0
   -8.8011    6.0000    0.0000 N   0  0  0  0  0  0  0  0  0  0  0  0
  -10.1002    5.2500    0.0000 C   0  0  0  0  0  0  0  0  0  0  0  0
  -10.1002    3.7500    0.0000 C   0  0  0  0  0  0  0  0  0  0  0  0
  -11.3992    3.0001    0.0000 C   0  0  0  0  0  0  0  0  0  0  0  0
   -8.8011    7.5000    0.0000 C   0  0  0  0  0  0  0  0  0  0  0  0
   -7.5021    8.2500    0.0000 C   0  0  0  0  0  0  0  0  0  0  0  0
   -7.5021    9.7500    0.0000 C   0  0  0  0  0  0  0  0  0  0  0  0
   -8.8011   10.5000    0.0000 N   0  0  0  0  0  0  0  0  0  0  0  0
  -10.1002    9.7500    0.0000 C   0  0  0  0  0  0  0  0  0  0  0  0
  -10.1002    8.2500    0.0000 C   0  0  0  0  0  0  0  0  0  0  0  0
   -8.8011   12.0000    0.0000 C   0  0  0  0  0  0  0  0  0  0  0  0
   -7.5021   12.7500    0.0000 O   0  0  0  0  0  0  0  0  0  0  0  0
  -10.1001   12.7500    0.0000 C   0  0  0  0  0  0  0  0  0  0  0  0
  -10.1001   14.2500    0.0000 C   0  0  0  0  0  0  0  0  0  0  0  0
  -11.3992   15.0001    0.0000 C   0  0  0  0  0  0  0  0  0  0  0  0
  -12.6982   14.2501    0.0000 C   0  0  0  0  0  0  0  0  0  0  0  0
  -13.9972   15.0001    0.0000 Cl  0  0  0  0  0  0  0  0  0  0  0  0
  -12.6982   12.7501    0.0000 C   0  0  0  0  0  0  0  0  0  0  0  0
  -13.9973   12.0001    0.0000 Cl  0  0  0  0  0  0  0  0  0  0  0  0
  -11.3992   12.0001    0.0000 C   0  0  0  0  0  0  0  0  0  0  0  0
   -7.5021    0.7500    0.0000 C   0  0  0  0  0  0  0  0  0  0  0  0
   -7.5022   -0.7500    0.0000 C   0  0  0  0  0  0  0  0  0  0  0  0
   -6.2031   -1.5000    0.0000 C   0  0  0  0  0  0  0  0  0  0  0  0
   -4.9041   -0.7500    0.0000 C   0  0  0  0  0  0  0  0  0  0  0  0
   -4.9041    0.7500    0.0000 C   0  0  0  0  0  0  0  0  0  0  0  0
   -6.2031    1.5000    0.0000 C   0  0  0  0  0  0  0  0  0  0  0  0
   -3.6050   -1.5000    0.0000 S   0  0  0  0  0  0  0  0  0  0  0  0
   -4.5692   -2.6491    0.0000 O   0  0  0  0  0  0  0  0  0  0  0  0
   -2.6409   -2.6491    0.0000 O   0  0  0  0  0  0  0  0  0  0  0  0
   -2.3060   -0.7500    0.0000 C   0  0  0  0  0  0  0  0  0  0  0  0
   -2.3060    0.7500    0.0000 C   0  0  0  0  0  0  0  0  0  0  0  0
   -1.0070    1.5000    0.0000 C   0  0  0  0  0  0  0  0  0  0  0  0
    0.2930    0.7500    0.0000 C   0  0  0  0  0  0  0  0  0  0  0  0
    1.7190    1.2140    0.0000 O   0  0  0  0  0  0  0  0  0  0  0  0
    2.6010   -0.0000    0.0000 C   0  0  0  0  0  0  0  0  0  0  0  0
    1.7190   -1.2140    0.0000 O   0  0  0  0  0  0  0  0  0  0  0  0
    0.2930   -0.7500    0.0000 C   0  0  0  0  0  0  0  0  0  0  0  0
   -1.0070   -1.5000    0.0000 C   0  0  0  0  0  0  0  0  0  0  0  0
  2  1  1  6  0  0  0
  2  3  1  0  0  0  0
  3  4  1  0  0  0  0
  4  5  1  0  0  0  0
  5  6  1  0  0  0  0
  6  7  1  0  0  0  0
  7  8  1  0  0  0  0
  3  8  1  0  0  0  0
  8  9  1  6  0  0  0
  6 10  1  0  0  0  0
 10 11  1  0  0  0  0
 11 12  1  0  0  0  0
 12 13  1  0  0  0  0
 13 14  1  0  0  0  0
 14 15  1  0  0  0  0
 10 15  1  0  0  0  0
 13 16  1  0  0  0  0
 16 17  2  0  0  0  0
 16 18  1  0  0  0  0
 18 19  2  0  0  0  0
 19 20  1  0  0  0  0
 20 21  2  0  0  0  0
 21 22  1  0  0  0  0
 21 23  1  0  0  0  0
 23 24  1  0  0  0  0
 23 25  2  0  0  0  0
 18 25  1  0  0  0  0
  2 26  1  0  0  0  0
 26 27  2  0  0  0  0
 27 28  1  0  0  0  0
 28 29  2  0  0  0  0
 29 30  1  0  0  0  0
 30 31  2  0  0  0  0
 26 31  1  0  0  0  0
 29 32  1  0  0  0  0
 32 33  2  0  0  0  0
 32 34  2  0  0  0  0
 32 35  1  0  0  0  0
 35 36  2  0  0  0  0
 36 37  1  0  0  0  0
 37 38  2  0  0  0  0
 38 39  1  0  0  0  0
 39 40  1  0  0  0  0
 40 41  1  0  0  0  0
 41 42  1  0  0  0  0
 38 42  1  0  0  0  0
 42 43  2  0  0  0  0
 35 43  1  0  0  0  0
M  END
> <chemblId>
CHEMBL110744

> <bioactivity__type>
Ki

> <units>
nM

> <value>
0.8

$$$$

  CDK     11301514202D 0   0.00000     0.00000     0

 22 25  0  0  0  0              1 V2000 
   -5.6513   -0.6654    0.0000 Cl  0  0  0  0  0  0  0  0  0  0  0  0
   -4.2180   -0.2230    0.0000 C   0  0  0  0  0  0  0  0  0  0  0  0
   -3.8850    1.2390    0.0000 C   0  0  0  0  0  0  0  0  0  0  0  0
   -2.4510    1.6820    0.0000 C   0  0  0  0  0  0  0  0  0  0  0  0
   -1.3510    0.6620    0.0000 C   0  0  0  0  0  0  0  0  0  0  0  0
    0.0000    1.3130    0.0000 O   0  0  0  0  0  0  0  0  0  0  0  0
    1.3520    0.6620    0.0000 C   0  0  0  0  0  0  0  0  0  0  0  0
    2.4510    1.6820    0.0000 C   0  0  0  0  0  0  0  0  0  0  0  0
    3.8840    1.2400    0.0000 C   0  0  0  0  0  0  0  0  0  0  0  0
    4.2180   -0.2220    0.0000 C   0  0  0  0  0  0  0  0  0  0  0  0
    3.1190   -1.2430    0.0000 C   0  0  0  0  0  0  0  0  0  0  0  0
    1.6850   -0.8010    0.0000 C   0  0  0  0  0  0  0  0  0  0  0  0
    0.7500   -1.9730    0.0000 N   0  0  0  0  0  0  0  0  0  0  0  0
   -0.7500   -1.9730    0.0000 C   0  0  0  0  0  0  0  0  0  0  0  0
   -1.4007   -3.3245    0.0000 N   0  0  0  0  0  0  0  0  0  0  0  0
   -2.8965   -3.4368    0.0000 C   0  0  0  0  0  0  0  0  0  0  0  0
   -3.5472   -4.7883    0.0000 C   0  0  0  0  0  0  0  0  0  0  0  0
   -2.7021   -6.0275    0.0000 N   0  0  0  0  0  0  0  0  0  0  0  0
   -1.2063   -5.9153    0.0000 C   0  0  0  0  0  0  0  0  0  0  0  0
   -0.5556   -4.5638    0.0000 C   0  0  0  0  0  0  0  0  0  0  0  0
   -1.6850   -0.8010    0.0000 C   0  0  0  0  0  0  0  0  0  0  0  0
   -3.1190   -1.2430    0.0000 C   0  0  0  0  0  0  0  0  0  0  0  0
  1  2  1  0  0  0  0
  2  3  2  0  0  0  0
  3  4  1  0  0  0  0
  4  5  2  0  0  0  0
  5  6  1  0  0  0  0
  6  7  1  0  0  0  0
  7  8  2  0  0  0  0
  8  9  1  0  0  0  0
  9 10  2  0  0  0  0
 10 11  1  0  0  0  0
 11 12  2  0  0  0  0
  7 12  1  0  0  0  0
 12 13  1  0  0  0  0
 13 14  2  0  0  0  0
 14 15  1  0  0  0  0
 15 16  1  0  0  0  0
 16 17  1  0  0  0  0
 17 18  1  0  0  0  0
 18 19  1  0  0  0  0
 19 20  1  0  0  0  0
 15 20  1  0  0  0  0
 14 21  1  0  0  0  0
  5 21  1  0  0  0  0
 21 22  2  0  0  0  0
  2 22  1  0  0  0  0
M  END
> <chemblId>
CHEMBL1113

> <bioactivity__type>
Ki

> <units>
nM

> <value>
933.0

$$$$

  CDK     11301514202D 0   0.00000     0.00000     0

 22 23  0  0  0  0              1 V2000 
   -7.7828    7.1695    0.0000 C   0  0  0  0  0  0  0  0  0  0  0  0
   -7.2698    5.7600    0.0000 C   0  0  0  0  0  0  0  0  0  0  0  0
   -5.7926    5.4995    0.0000 N   0  0  0  0  0  0  0  0  0  0  0  0
   -4.8284    6.6486    0.0000 C   0  0  0  0  0  0  0  0  0  0  0  0
   -5.3414    8.0581    0.0000 C   0  0  0  0  0  0  0  0  0  0  0  0
   -5.2795    4.0900    0.0000 C   0  0  0  0  0  0  0  0  0  0  0  0
   -3.8023    3.8295    0.0000 C   0  0  0  0  0  0  0  0  0  0  0  0
   -3.2893    2.4200    0.0000 O   0  0  0  0  0  0  0  0  0  0  0  0
   -1.8120    2.1595    0.0000 C   0  0  0  0  0  0  0  0  0  0  0  0
   -0.8479    3.3086    0.0000 O   0  0  0  0  0  0  0  0  0  0  0  0
   -1.2990    0.7500    0.0000 C   0  0  0  0  0  0  0  0  0  0  0  0
    0.0000    1.5000    0.0000 C   0  0  0  0  0  0  0  0  0  0  0  0
    1.2990    0.7500    0.0000 C   0  0  0  0  0  0  0  0  0  0  0  0
    1.2990   -0.7500    0.0000 C   0  0  0  0  0  0  0  0  0  0  0  0
    0.0000   -1.5000    0.0000 C   0  0  0  0  0  0  0  0  0  0  0  0
   -1.2990   -0.7500    0.0000 C   0  0  0  0  0  0  0  0  0  0  0  0
   -2.7762    0.4895    0.0000 C   0  0  0  0  0  0  0  0  0  0  0  0
   -3.7404    1.6386    0.0000 C   0  0  0  0  0  0  0  0  0  0  0  0
   -5.2176    1.3781    0.0000 C   0  0  0  0  0  0  0  0  0  0  0  0
   -5.7306   -0.0314    0.0000 C   0  0  0  0  0  0  0  0  0  0  0  0
   -4.7664   -1.1805    0.0000 C   0  0  0  0  0  0  0  0  0  0  0  0
   -3.2892   -0.9200    0.0000 C   0  0  0  0  0  0  0  0  0  0  0  0
  1  2  1  0  0  0  0
  2  3  1  0  0  0  0
  3  4  1  0  0  0  0
  4  5  1  0  0  0  0
  3  6  1  0  0  0  0
  6  7  1  0  0  0  0
  7  8  1  0  0  0  0
  8  9  1  0  0  0  0
  9 10  2  0  0  0  0
  9 11  1  0  0  0  0
 11 12  1  0  0  0  0
 12 13  1  0  0  0  0
 13 14  1  0  0  0  0
 14 15  1  0  0  0  0
 15 16  1  0  0  0  0
 11 16  1  0  0  0  0
 11 17  1  0  0  0  0
 17 18  1  0  0  0  0
 18 19  1  0  0  0  0
 19 20  1  0  0  0  0
 20 21  1  0  0  0  0
 21 22  1  0  0  0  0
 17 22  1  0  0  0  0
M  END
> <chemblId>
CHEMBL1123

> <bioactivity__type>
Ki

> <units>
nM

> <value>
16.0

$$$$

  CDK     11301514202D 0   0.00000     0.00000     0

 36 39  0  0  0  0              1 V2000 
    1.1844    3.7479    0.0000 C   0  0  0  0  0  0  0  0  0  0  0  0
   -0.0903    2.9573    0.0000 C   0  0  0  0  0  0  0  0  0  0  0  0
   -1.4124    3.6659    0.0000 N   0  0  0  0  0  0  0  0  0  0  0  0
   -1.4597    5.1651    0.0000 C   0  0  0  0  0  0  0  0  0  0  0  0
   -2.7818    5.8738    0.0000 C   0  0  0  0  0  0  0  0  0  0  0  0
   -4.0565    5.0832    0.0000 N   0  0  0  0  0  0  0  0  0  0  0  0
   -4.0092    3.5839    0.0000 C   0  0  0  0  0  0  0  0  0  0  0  0
   -2.6871    2.8753    0.0000 C   0  0  0  0  0  0  0  0  0  0  0  0
   -2.6398    1.3760    0.0000 C   0  0  0  0  0  0  0  0  0  0  0  0
   -5.3786    5.7918    0.0000 C   0  0  0  0  0  0  0  0  0  0  0  0
   -4.4511    6.9707    0.0000 C   0  0  0  0  0  0  0  0  0  0  0  0
   -6.3785    6.9099    0.0000 C   0  0  0  0  0  0  0  0  0  0  0  0
   -7.8468    6.6029    0.0000 C   0  0  0  0  0  0  0  0  0  0  0  0
   -8.3151    5.1779    0.0000 N   0  0  0  0  0  0  0  0  0  0  0  0
   -7.3151    4.0598    0.0000 C   0  0  0  0  0  0  0  0  0  0  0  0
   -5.8469    4.3668    0.0000 C   0  0  0  0  0  0  0  0  0  0  0  0
   -9.7833    4.8709    0.0000 C   0  0  0  0  0  0  0  0  0  0  0  0
  -10.2516    3.4459    0.0000 O   0  0  0  0  0  0  0  0  0  0  0  0
  -10.7833    5.9890    0.0000 C   0  0  0  0  0  0  0  0  0  0  0  0
  -10.3150    7.4140    0.0000 C   0  0  0  0  0  0  0  0  0  0  0  0
   -8.8467    7.7210    0.0000 C   0  0  0  0  0  0  0  0  0  0  0  0
  -11.3150    8.5321    0.0000 C   0  0  0  0  0  0  0  0  0  0  0  0
  -12.7832    8.2251    0.0000 C   0  0  0  0  0  0  0  0  0  0  0  0
  -13.2515    6.8001    0.0000 N   0  0  0  0  0  0  0  0  0  0  0  0
  -12.2516    5.6820    0.0000 C   0  0  0  0  0  0  0  0  0  0  0  0
  -12.7198    4.2570    0.0000 C   0  0  0  0  0  0  0  0  0  0  0  0
   -0.0430    1.4580    0.0000 C   0  0  0  0  0  0  0  0  0  0  0  0
   -1.2820    0.7150    0.0000 C   0  0  0  0  0  0  0  0  0  0  0  0
   -1.2900   -0.7690    0.0000 C   0  0  0  0  0  0  0  0  0  0  0  0
    0.0430   -1.4580    0.0000 C   0  0  0  0  0  0  0  0  0  0  0  0
    1.2820   -0.7150    0.0000 C   0  0  0  0  0  0  0  0  0  0  0  0
    1.2900    0.7690    0.0000 C   0  0  0  0  0  0  0  0  0  0  0  0
    0.0903   -2.9573    0.0000 C   0  0  0  0  0  0  0  0  0  0  0  0
    1.4124   -3.6659    0.0000 F   0  0  0  0  0  0  0  0  0  0  0  0
   -1.3944   -2.7435    0.0000 F   0  0  0  0  0  0  0  0  0  0  0  0
   -0.3780   -4.3823    0.0000 F   0  0  0  0  0  0  0  0  0  0  0  0
  2  1  1  1  0  0  0
  2  3  1  0  0  0  0
  3  4  1  0  0  0  0
  4  5  1  0  0  0  0
  5  6  1  0  0  0  0
  6  7  1  0  0  0  0
  7  8  1  0  0  0  0
  3  8  1  0  0  0  0
  8  9  1  1  0  0  0
  6 10  1  0  0  0  0
 10 11  1  0  0  0  0
 10 12  1  0  0  0  0
 12 13  1  0  0  0  0
 13 14  1  0  0  0  0
 14 15  1  0  0  0  0
 15 16  1  0  0  0  0
 10 16  1  0  0  0  0
 14 17  1  0  0  0  0
 17 18  2  0  0  0  0
 17 19  1  0  0  0  0
 19 20  2  0  0  0  0
 20 21  1  0  0  0  0
 20 22  1  0  0  0  0
 22 23  2  0  0  0  0
 23 24  1  0  0  0  0
 24 25  2  0  0  0  0
 19 25  1  0  0  0  0
 25 26  1  0  0  0  0
  2 27  1  0  0  0  0
 27 28  2  0  0  0  0
 28 29  1  0  0  0  0
 29 30  2  0  0  0  0
 30 31  1  0  0  0  0
 31 32  2  0  0  0  0
 27 32  1  0  0  0  0
 30 33  1  0  0  0  0
 33 34  1  0  0  0  0
 33 35  1  0  0  0  0
 33 36  1  0  0  0  0
M  END
> <chemblId>
CHEMBL113436

> <bioactivity__type>
Ki

> <units>
nM

> <value>
2500.0

$$$$

  CDK     11301514202D 0   0.00000     0.00000     0

 39 43  0  0  0  0              1 V2000 
    6.4951   -1.5000    0.0000 C   0  0  0  0  0  0  0  0  0  0  0  0
    5.1961   -0.7500    0.0000 C   0  0  0  0  0  0  0  0  0  0  0  0
    5.1961    0.7500    0.0000 C   0  0  0  0  0  0  0  0  0  0  0  0
    3.8970   -1.5000    0.0000 O   0  0  0  0  0  0  0  0  0  0  0  0
    2.5980   -0.7500    0.0000 C   0  0  0  0  0  0  0  0  0  0  0  0
    2.5980    0.7500    0.0000 C   0  0  0  0  0  0  0  0  0  0  0  0
    1.2990    1.5000    0.0000 C   0  0  0  0  0  0  0  0  0  0  0  0
    0.0000    0.7500    0.0000 C   0  0  0  0  0  0  0  0  0  0  0  0
   -1.2990    1.5000    0.0000 C   0  0  0  0  0  0  0  0  0  0  0  0
   -2.5980    0.7500    0.0000 C   0  0  0  0  0  0  0  0  0  0  0  0
   -2.5980   -0.7500    0.0000 C   0  0  0  0  0  0  0  0  0  0  0  0
   -1.2990   -1.5000    0.0000 C   0  0  0  0  0  0  0  0  0  0  0  0
    0.0000   -0.7500    0.0000 C   0  0  0  0  0  0  0  0  0  0  0  0
    1.2990   -1.5000    0.0000 C   0  0  0  0  0  0  0  0  0  0  0  0
   -1.2990    3.0000    0.0000 C   0  0  0  0  0  0  0  0  0  0  0  0
    0.0000    3.7500    0.0000 O   0  0  0  0  0  0  0  0  0  0  0  0
   -2.5980    3.7500    0.0000 N   0  0  0  0  0  0  0  0  0  0  0  0
   -2.5980    5.2500    0.0000 C   0  0  0  0  0  0  0  0  0  0  0  0
   -3.8971    6.0000    0.0000 C   0  0  0  0  0  0  0  0  0  0  0  0
   -5.1961    5.2500    0.0000 C   0  0  0  0  0  0  0  0  0  0  0  0
   -5.1961    3.7500    0.0000 C   0  0  0  0  0  0  0  0  0  0  0  0
   -3.8971    3.0000    0.0000 C   0  0  0  0  0  0  0  0  0  0  0  0
   -6.4952    6.0000    0.0000 N   0  0  0  0  0  0  0  0  0  0  0  0
   -6.4952    7.5000    0.0000 C   0  0  0  0  0  0  0  0  0  0  0  0
   -7.7942    8.2500    0.0000 C   0  0  0  0  0  0  0  0  0  0  0  0
   -9.0932    7.5000    0.0000 C   0  0  0  0  0  0  0  0  0  0  0  0
  -10.3923    8.2500    0.0000 C   0  0  0  0  0  0  0  0  0  0  0  0
  -10.3923    9.7500    0.0000 C   0  0  0  0  0  0  0  0  0  0  0  0
   -9.0932   10.5000    0.0000 C   0  0  0  0  0  0  0  0  0  0  0  0
   -9.0932   12.0000    0.0000 C   0  0  0  0  0  0  0  0  0  0  0  0
  -10.3923   12.7500    0.0000 C   0  0  0  0  0  0  0  0  0  0  0  0
  -10.3923   14.2500    0.0000 S   0  0  0  0  0  0  0  0  0  0  0  0
  -11.6913   15.0000    0.0000 C   0  0  0  0  0  0  0  0  0  0  0  0
  -11.6913   16.5000    0.0000 C   0  0  0  0  0  0  0  0  0  0  0  0
  -12.9903   14.2500    0.0000 C   0  0  0  0  0  0  0  0  0  0  0  0
  -11.6913   12.0000    0.0000 C   0  0  0  0  0  0  0  0  0  0  0  0
  -11.6913   10.5000    0.0000 C   0  0  0  0  0  0  0  0  0  0  0  0
   -9.0932    6.0000    0.0000 C   0  0  0  0  0  0  0  0  0  0  0  0
   -7.7942    5.2500    0.0000 C   0  0  0  0  0  0  0  0  0  0  0  0
  1  2  1  0  0  0  0
  2  3  1  0  0  0  0
  2  4  1  0  0  0  0
  4  5  1  0  0  0  0
  5  6  2  0  0  0  0
  6  7  1  0  0  0  0
  7  8  2  0  0  0  0
  8  9  1  0  0  0  0
  9 10  2  0  0  0  0
 10 11  1  0  0  0  0
 11 12  2  0  0  0  0
 12 13  1  0  0  0  0
  8 13  1  0  0  0  0
 13 14  2  0  0  0  0
  5 14  1  0  0  0  0
  9 15  1  0  0  0  0
 15 16  2  0  0  0  0
 15 17  1  0  0  0  0
 17 18  1  0  0  0  0
 18 19  1  0  0  0  0
 19 20  1  0  0  0  0
 20 21  1  0  0  0  0
 21 22  1  0  0  0  0
 17 22  1  0  0  0  0
 20 23  1  0  0  0  0
 23 24  1  0  0  0  0
 24 25  1  0  0  0  0
 25 26  1  0  0  0  0
 26 27  1  0  0  0  0
 27 28  1  0  0  0  0
 28 29  2  0  0  0  0
 29 30  1  0  0  0  0
 30 31  2  0  0  0  0
 31 32  1  0  0  0  0
 32 33  1  0  0  0  0
 33 34  1  0  0  0  0
 33 35  1  0  0  0  0
 31 36  1  0  0  0  0
 36 37  2  0  0  0  0
 28 37  1  0  0  0  0
 26 38  1  0  0  0  0
 38 39  1  0  0  0  0
 23 39  1  0  0  0  0
M  END
> <chemblId>
CHEMBL11527

> <bioactivity__type>
Ki

> <units>
nM

> <value>
6.1

$$$$

  CDK     11301514202D 0   0.00000     0.00000     0

 38 42  0  0  0  0              1 V2000 
   14.1714   19.2270    0.0000 C   0  0  0  0  0  0  0  0  0  0  0  0
   12.8723   18.4770    0.0000 C   0  0  0  0  0  0  0  0  0  0  0  0
   12.8723   16.9770    0.0000 O   0  0  0  0  0  0  0  0  0  0  0  0
   11.5733   16.2270    0.0000 C   0  0  0  0  0  0  0  0  0  0  0  0
   10.2743   16.9770    0.0000 O   0  0  0  0  0  0  0  0  0  0  0  0
   11.5733   14.7270    0.0000 C   0  0  0  0  0  0  0  0  0  0  0  0
   10.2743   13.9770    0.0000 S   0  0  0  0  0  0  0  0  0  0  0  0
   10.2743   12.4770    0.0000 C   0  0  0  0  0  0  0  0  0  0  0  0
    8.9752   11.7270    0.0000 C   0  0  0  0  0  0  0  0  0  0  0  0
    8.9752   10.2270    0.0000 C   0  0  0  0  0  0  0  0  0  0  0  0
   10.2743    9.4770    0.0000 C   0  0  0  0  0  0  0  0  0  0  0  0
   10.2743    7.9770    0.0000 C   0  0  0  0  0  0  0  0  0  0  0  0
    8.9752    7.2270    0.0000 C   0  0  0  0  0  0  0  0  0  0  0  0
    7.6762    7.9770    0.0000 C   0  0  0  0  0  0  0  0  0  0  0  0
    6.3772    7.2270    0.0000 C   0  0  0  0  0  0  0  0  0  0  0  0
    6.3772    5.7270    0.0000 N   0  0  0  0  0  0  0  0  0  0  0  0
    7.6762    4.9770    0.0000 C   0  0  0  0  0  0  0  0  0  0  0  0
    8.9752    5.7270    0.0000 C   0  0  0  0  0  0  0  0  0  0  0  0
    5.0781    4.9770    0.0000 C   0  0  0  0  0  0  0  0  0  0  0  0
    3.7791    5.7270    0.0000 C   0  0  0  0  0  0  0  0  0  0  0  0
    2.4800    4.9770    0.0000 C   0  0  0  0  0  0  0  0  0  0  0  0
    2.4800    3.4770    0.0000 N   0  0  0  0  0  0  0  0  0  0  0  0
    3.7791    2.7270    0.0000 C   0  0  0  0  0  0  0  0  0  0  0  0
    5.0781    3.4770    0.0000 C   0  0  0  0  0  0  0  0  0  0  0  0
    1.1810    2.7270    0.0000 C   0  0  0  0  0  0  0  0  0  0  0  0
   -0.1180    3.4770    0.0000 O   0  0  0  0  0  0  0  0  0  0  0  0
    1.1810    1.2270    0.0000 C   0  0  0  0  0  0  0  0  0  0  0  0
    2.4800    0.4770    0.0000 C   0  0  0  0  0  0  0  0  0  0  0  0
    2.4800   -1.0230    0.0000 C   0  0  0  0  0  0  0  0  0  0  0  0
    1.1810   -1.7730    0.0000 C   0  0  0  0  0  0  0  0  0  0  0  0
   -0.1180   -1.0230    0.0000 C   0  0  0  0  0  0  0  0  0  0  0  0
   -1.4170   -1.7730    0.0000 C   0  0  0  0  0  0  0  0  0  0  0  0
   -2.7160   -1.0230    0.0000 C   0  0  0  0  0  0  0  0  0  0  0  0
   -2.7160    0.4770    0.0000 C   0  0  0  0  0  0  0  0  0  0  0  0
   -1.4170    1.2270    0.0000 C   0  0  0  0  0  0  0  0  0  0  0  0
   -0.1180    0.4770    0.0000 C   0  0  0  0  0  0  0  0  0  0  0  0
   11.5733   10.2270    0.0000 C   0  0  0  0  0  0  0  0  0  0  0  0
   11.5733   11.7270    0.0000 C   0  0  0  0  0  0  0  0  0  0  0  0
  1  2  1  0  0  0  0
  2  3  1  0  0  0  0
  3  4  1  0  0  0  0
  4  5  2  0  0  0  0
  4  6  1  0  0  0  0
  6  7  1  0  0  0  0
  7  8  1  0  0  0  0
  8  9  2  0  0  0  0
  9 10  1  0  0  0  0
 10 11  2  0  0  0  0
 11 12  1  0  0  0  0
 12 13  1  0  0  0  0
 13 14  1  0  0  0  0
 14 15  1  0  0  0  0
 15 16  1  0  0  0  0
 16 17  1  0  0  0  0
 17 18  1  0  0  0  0
 13 18  1  0  0  0  0
 16 19  1  0  0  0  0
 19 20  1  0  0  0  0
 20 21  1  0  0  0  0
 21 22  1  0  0  0  0
 22 23  1  0  0  0  0
 23 24  1  0  0  0  0
 19 24  1  0  0  0  0
 22 25  1  0  0  0  0
 25 26  2  0  0  0  0
 25 27  1  0  0  0  0
 27 28  2  0  0  0  0
 28 29  1  0  0  0  0
 29 30  2  0  0  0  0
 30 31  1  0  0  0  0
 31 32  2  0  0  0  0
 32 33  1  0  0  0  0
 33 34  2  0  0  0  0
 34 35  1  0  0  0  0
 35 36  2  0  0  0  0
 27 36  1  0  0  0  0
 31 36  1  0  0  0  0
 11 37  1  0  0  0  0
 37 38  2  0  0  0  0
  8 38  1  0  0  0  0
M  END
> <chemblId>
CHEMBL11690

> <bioactivity__type>
Ki

> <units>
nM

> <value>
40.0

$$$$

  CDK     11301514202D 0   0.00000     0.00000     0

 36 40  0  0  0  0              1 V2000 
   12.8723   16.9770    0.0000 O   0  0  0  0  0  0  0  0  0  0  0  0
   11.5733   16.2270    0.0000 C   0  0  0  0  0  0  0  0  0  0  0  0
   10.2743   16.9770    0.0000 O   0  0  0  0  0  0  0  0  0  0  0  0
   11.5733   14.7270    0.0000 C   0  0  0  0  0  0  0  0  0  0  0  0
   10.2743   13.9770    0.0000 S   0  0  0  0  0  0  0  0  0  0  0  0
   10.2743   12.4770    0.0000 C   0  0  0  0  0  0  0  0  0  0  0  0
    8.9752   11.7270    0.0000 C   0  0  0  0  0  0  0  0  0  0  0  0
    8.9752   10.2270    0.0000 C   0  0  0  0  0  0  0  0  0  0  0  0
   10.2743    9.4770    0.0000 C   0  0  0  0  0  0  0  0  0  0  0  0
   10.2743    7.9770    0.0000 C   0  0  0  0  0  0  0  0  0  0  0  0
    8.9752    7.2270    0.0000 C   0  0  0  0  0  0  0  0  0  0  0  0
    7.6762    7.9770    0.0000 C   0  0  0  0  0  0  0  0  0  0  0  0
    6.3772    7.2270    0.0000 C   0  0  0  0  0  0  0  0  0  0  0  0
    6.3772    5.7270    0.0000 N   0  0  0  0  0  0  0  0  0  0  0  0
    7.6762    4.9770    0.0000 C   0  0  0  0  0  0  0  0  0  0  0  0
    8.9752    5.7270    0.0000 C   0  0  0  0  0  0  0  0  0  0  0  0
    5.0781    4.9770    0.0000 C   0  0  0  0  0  0  0  0  0  0  0  0
    3.7791    5.7270    0.0000 C   0  0  0  0  0  0  0  0  0  0  0  0
    2.4800    4.9770    0.0000 C   0  0  0  0  0  0  0  0  0  0  0  0
    2.4800    3.4770    0.0000 N   0  0  0  0  0  0  0  0  0  0  0  0
    3.7791    2.7270    0.0000 C   0  0  0  0  0  0  0  0  0  0  0  0
    5.0781    3.4770    0.0000 C   0  0  0  0  0  0  0  0  0  0  0  0
    1.1810    2.7270    0.0000 C   0  0  0  0  0  0  0  0  0  0  0  0
   -0.1180    3.4770    0.0000 O   0  0  0  0  0  0  0  0  0  0  0  0
    1.1810    1.2270    0.0000 C   0  0  0  0  0  0  0  0  0  0  0  0
    2.4800    0.4770    0.0000 C   0  0  0  0  0  0  0  0  0  0  0  0
    2.4800   -1.0230    0.0000 C   0  0  0  0  0  0  0  0  0  0  0  0
    1.1810   -1.7730    0.0000 C   0  0  0  0  0  0  0  0  0  0  0  0
   -0.1180   -1.0230    0.0000 C   0  0  0  0  0  0  0  0  0  0  0  0
   -1.4170   -1.7730    0.0000 C   0  0  0  0  0  0  0  0  0  0  0  0
   -2.7160   -1.0230    0.0000 C   0  0  0  0  0  0  0  0  0  0  0  0
   -2.7160    0.4770    0.0000 C   0  0  0  0  0  0  0  0  0  0  0  0
   -1.4170    1.2270    0.0000 C   0  0  0  0  0  0  0  0  0  0  0  0
   -0.1180    0.4770    0.0000 C   0  0  0  0  0  0  0  0  0  0  0  0
   11.5733   10.2270    0.0000 C   0  0  0  0  0  0  0  0  0  0  0  0
   11.5733   11.7270    0.0000 C   0  0  0  0  0  0  0  0  0  0  0  0
  1  2  1  0  0  0  0
  2  3  2  0  0  0  0
  2  4  1  0  0  0  0
  4  5  1  0  0  0  0
  5  6  1  0  0  0  0
  6  7  2  0  0  0  0
  7  8  1  0  0  0  0
  8  9  2  0  0  0  0
  9 10  1  0  0  0  0
 10 11  1  0  0  0  0
 11 12  1  0  0  0  0
 12 13  1  0  0  0  0
 13 14  1  0  0  0  0
 14 15  1  0  0  0  0
 15 16  1  0  0  0  0
 11 16  1  0  0  0  0
 14 17  1  0  0  0  0
 17 18  1  0  0  0  0
 18 19  1  0  0  0  0
 19 20  1  0  0  0  0
 20 21  1  0  0  0  0
 21 22  1  0  0  0  0
 17 22  1  0  0  0  0
 20 23  1  0  0  0  0
 23 24  2  0  0  0  0
 23 25  1  0  0  0  0
 25 26  2  0  0  0  0
 26 27  1  0  0  0  0
 27 28  2  0  0  0  0
 28 29  1  0  0  0  0
 29 30  2  0  0  0  0
 30 31  1  0  0  0  0
 31 32  2  0  0  0  0
 32 33  1  0  0  0  0
 33 34  2  0  0  0  0
 25 34  1  0  0  0  0
 29 34  1  0  0  0  0
  9 35  1  0  0  0  0
 35 36  2  0  0  0  0
  6 36  1  0  0  0  0
M  END
> <chemblId>
CHEMBL11710

> <bioactivity__type>
Ki

> <units>
nM

> <value>
1500.0

$$$$

  CDK     11301514202D 0   0.00000     0.00000     0

 22 25  0  0  0  0              1 V2000 
    5.6515   -0.6635    0.0000 Cl  0  0  0  0  0  0  0  0  0  0  0  0
    4.2180   -0.2220    0.0000 C   0  0  0  0  0  0  0  0  0  0  0  0
    3.8840    1.2400    0.0000 C   0  0  0  0  0  0  0  0  0  0  0  0
    2.4510    1.6820    0.0000 C   0  0  0  0  0  0  0  0  0  0  0  0
    1.3520    0.6620    0.0000 C   0  0  0  0  0  0  0  0  0  0  0  0
    0.0000    1.3130    0.0000 C   0  0  0  0  0  0  0  0  0  0  0  0
   -0.0002    2.8130    0.0000 C   0  0  0  0  0  0  0  0  0  0  0  0
    1.2987    3.5632    0.0000 C   0  0  0  0  0  0  0  0  0  0  0  0
    1.2985    5.0632    0.0000 C   0  0  0  0  0  0  0  0  0  0  0  0
   -0.0007    5.8130    0.0000 N   0  0  0  0  0  0  0  0  0  0  0  0
   -1.2996    5.0628    0.0000 C   0  0  0  0  0  0  0  0  0  0  0  0
   -1.2994    3.5628    0.0000 C   0  0  0  0  0  0  0  0  0  0  0  0
   -1.3510    0.6620    0.0000 C   0  0  0  0  0  0  0  0  0  0  0  0
   -2.4510    1.6820    0.0000 N   0  0  0  0  0  0  0  0  0  0  0  0
   -3.8850    1.2390    0.0000 C   0  0  0  0  0  0  0  0  0  0  0  0
   -4.2180   -0.2230    0.0000 C   0  0  0  0  0  0  0  0  0  0  0  0
   -3.1190   -1.2430    0.0000 C   0  0  0  0  0  0  0  0  0  0  0  0
   -1.6850   -0.8010    0.0000 C   0  0  0  0  0  0  0  0  0  0  0  0
   -0.7500   -1.9730    0.0000 C   0  0  0  0  0  0  0  0  0  0  0  0
    0.7500   -1.9730    0.0000 C   0  0  0  0  0  0  0  0  0  0  0  0
    1.6850   -0.8010    0.0000 C   0  0  0  0  0  0  0  0  0  0  0  0
    3.1190   -1.2430    0.0000 C   0  0  0  0  0  0  0  0  0  0  0  0
  1  2  1  0  0  0  0
  2  3  2  0  0  0  0
  3  4  1  0  0  0  0
  4  5  2  0  0  0  0
  5  6  1  0  0  0  0
  6  7  2  0  0  0  0
  7  8  1  0  0  0  0
  8  9  1  0  0  0  0
  9 10  1  0  0  0  0
 10 11  1  0  0  0  0
 11 12  1  0  0  0  0
  7 12  1  0  0  0  0
  6 13  1  0  0  0  0
 13 14  2  0  0  0  0
 14 15  1  0  0  0  0
 15 16  2  0  0  0  0
 16 17  1  0  0  0  0
 17 18  2  0  0  0  0
 13 18  1  0  0  0  0
 18 19  1  0  0  0  0
 19 20  1  0  0  0  0
 20 21  1  0  0  0  0
  5 21  1  0  0  0  0
 21 22  2  0  0  0  0
  2 22  1  0  0  0  0
M  END
> <chemblId>
CHEMBL1172

> <bioactivity__type>
Ki

> <units>
nM

> <value>
38.0

$$$$

  CDK     11301514202D 0   0.00000     0.00000     0

 35 39  0  0  0  0              1 V2000 
  -11.6913   16.5000    0.0000 C   0  0  0  0  0  0  0  0  0  0  0  0
  -11.6913   15.0000    0.0000 C   0  0  0  0  0  0  0  0  0  0  0  0
  -12.9903   14.2500    0.0000 C   0  0  0  0  0  0  0  0  0  0  0  0
  -10.3923   14.2500    0.0000 S   0  0  0  0  0  0  0  0  0  0  0  0
  -10.3923   12.7500    0.0000 C   0  0  0  0  0  0  0  0  0  0  0  0
  -11.6913   12.0000    0.0000 C   0  0  0  0  0  0  0  0  0  0  0  0
  -11.6913   10.5000    0.0000 C   0  0  0  0  0  0  0  0  0  0  0  0
  -10.3923    9.7500    0.0000 C   0  0  0  0  0  0  0  0  0  0  0  0
  -10.3923    8.2500    0.0000 C   0  0  0  0  0  0  0  0  0  0  0  0
   -9.0932    7.5000    0.0000 C   0  0  0  0  0  0  0  0  0  0  0  0
   -9.0932    6.0000    0.0000 C   0  0  0  0  0  0  0  0  0  0  0  0
   -7.7942    5.2500    0.0000 C   0  0  0  0  0  0  0  0  0  0  0  0
   -6.4952    6.0000    0.0000 N   0  0  0  0  0  0  0  0  0  0  0  0
   -6.4952    7.5000    0.0000 C   0  0  0  0  0  0  0  0  0  0  0  0
   -7.7942    8.2500    0.0000 C   0  0  0  0  0  0  0  0  0  0  0  0
   -5.1961    5.2500    0.0000 C   0  0  0  0  0  0  0  0  0  0  0  0
   -5.1961    3.7500    0.0000 C   0  0  0  0  0  0  0  0  0  0  0  0
   -3.8971    3.0000    0.0000 C   0  0  0  0  0  0  0  0  0  0  0  0
   -2.5980    3.7500    0.0000 N   0  0  0  0  0  0  0  0  0  0  0  0
   -2.5980    5.2500    0.0000 C   0  0  0  0  0  0  0  0  0  0  0  0
   -3.8971    6.0000    0.0000 C   0  0  0  0  0  0  0  0  0  0  0  0
   -1.2990    3.0000    0.0000 C   0  0  0  0  0  0  0  0  0  0  0  0
    0.0000    3.7500    0.0000 O   0  0  0  0  0  0  0  0  0  0  0  0
   -1.2990    1.5000    0.0000 C   0  0  0  0  0  0  0  0  0  0  0  0
   -2.5980    0.7500    0.0000 C   0  0  0  0  0  0  0  0  0  0  0  0
   -2.5980   -0.7500    0.0000 C   0  0  0  0  0  0  0  0  0  0  0  0
   -1.2990   -1.5000    0.0000 C   0  0  0  0  0  0  0  0  0  0  0  0
   -0.0000   -0.7500    0.0000 C   0  0  0  0  0  0  0  0  0  0  0  0
    1.2990   -1.5000    0.0000 N   0  0  0  0  0  0  0  0  0  0  0  0
    2.5980   -0.7500    0.0000 C   0  0  0  0  0  0  0  0  0  0  0  0
    2.5980    0.7500    0.0000 C   0  0  0  0  0  0  0  0  0  0  0  0
    1.2990    1.5000    0.0000 C   0  0  0  0  0  0  0  0  0  0  0  0
   -0.0000    0.7500    0.0000 C   0  0  0  0  0  0  0  0  0  0  0  0
   -9.0932   10.5000    0.0000 C   0  0  0  0  0  0  0  0  0  0  0  0
   -9.0932   12.0000    0.0000 C   0  0  0  0  0  0  0  0  0  0  0  0
  1  2  1  0  0  0  0
  2  3  1  0  0  0  0
  2  4  1  0  0  0  0
  4  5  1  0  0  0  0
  5  6  2  0  0  0  0
  6  7  1  0  0  0  0
  7  8  2  0  0  0  0
  8  9  1  0  0  0  0
  9 10  1  0  0  0  0
 10 11  1  0  0  0  0
 11 12  1  0  0  0  0
 12 13  1  0  0  0  0
 13 14  1  0  0  0  0
 14 15  1  0  0  0  0
 10 15  1  0  0  0  0
 13 16  1  0  0  0  0
 16 17  1  0  0  0  0
 17 18  1  0  0  0  0
 18 19  1  0  0  0  0
 19 20  1  0  0  0  0
 20 21  1  0  0  0  0
 16 21  1  0  0  0  0
 19 22  1  0  0  0  0
 22 23  2  0  0  0  0
 22 24  1  0  0  0  0
 24 25  2  0  0  0  0
 25 26  1  0  0  0  0
 26 27  2  0  0  0  0
 27 28  1  0  0  0  0
 28 29  2  0  0  0  0
 29 30  1  0  0  0  0
 30 31  2  0  0  0  0
 31 32  1  0  0  0  0
 32 33  2  0  0  0  0
 24 33  1  0  0  0  0
 28 33  1  0  0  0  0
  8 34  1  0  0  0  0
 34 35  2  0  0  0  0
  5 35  1  0  0  0  0
M  END
> <chemblId>
CHEMBL11756

> <bioactivity__type>
Ki

> <units>
nM

> <value>
1.0

$$$$

  CDK     11301514202D 0   0.00000     0.00000     0

 35 39  0  0  0  0              1 V2000 
   11.6913   16.5000    0.0000 C   0  0  0  0  0  0  0  0  0  0  0  0
   11.6913   15.0000    0.0000 C   0  0  0  0  0  0  0  0  0  0  0  0
   12.9903   14.2500    0.0000 C   0  0  0  0  0  0  0  0  0  0  0  0
   10.3923   14.2500    0.0000 S   0  0  0  0  0  0  0  0  0  0  0  0
   10.3923   12.7500    0.0000 C   0  0  0  0  0  0  0  0  0  0  0  0
    9.0932   12.0000    0.0000 C   0  0  0  0  0  0  0  0  0  0  0  0
    9.0932   10.5000    0.0000 C   0  0  0  0  0  0  0  0  0  0  0  0
   10.3923    9.7500    0.0000 C   0  0  0  0  0  0  0  0  0  0  0  0
   10.3923    8.2500    0.0000 C   0  0  0  0  0  0  0  0  0  0  0  0
    9.0932    7.5000    0.0000 C   0  0  0  0  0  0  0  0  0  0  0  0
    7.7942    8.2500    0.0000 C   0  0  0  0  0  0  0  0  0  0  0  0
    6.4952    7.5000    0.0000 C   0  0  0  0  0  0  0  0  0  0  0  0
    6.4952    6.0000    0.0000 N   0  0  0  0  0  0  0  0  0  0  0  0
    7.7942    5.2500    0.0000 C   0  0  0  0  0  0  0  0  0  0  0  0
    9.0932    6.0000    0.0000 C   0  0  0  0  0  0  0  0  0  0  0  0
    5.1961    5.2500    0.0000 C   0  0  0  0  0  0  0  0  0  0  0  0
    3.8971    6.0000    0.0000 C   0  0  0  0  0  0  0  0  0  0  0  0
    2.5980    5.2500    0.0000 C   0  0  0  0  0  0  0  0  0  0  0  0
    2.5980    3.7500    0.0000 N   0  0  0  0  0  0  0  0  0  0  0  0
    3.8971    3.0000    0.0000 C   0  0  0  0  0  0  0  0  0  0  0  0
    5.1961    3.7500    0.0000 C   0  0  0  0  0  0  0  0  0  0  0  0
    1.2990    3.0000    0.0000 C   0  0  0  0  0  0  0  0  0  0  0  0
   -0.0000    3.7500    0.0000 O   0  0  0  0  0  0  0  0  0  0  0  0
    1.2990    1.5000    0.0000 C   0  0  0  0  0  0  0  0  0  0  0  0
    2.5980    0.7500    0.0000 C   0  0  0  0  0  0  0  0  0  0  0  0
    2.5980   -0.7500    0.0000 C   0  0  0  0  0  0  0  0  0  0  0  0
    1.2990   -1.5000    0.0000 N   0  0  0  0  0  0  0  0  0  0  0  0
   -0.0000   -0.7500    0.0000 C   0  0  0  0  0  0  0  0  0  0  0  0
   -1.2990   -1.5000    0.0000 C   0  0  0  0  0  0  0  0  0  0  0  0
   -2.5980   -0.7500    0.0000 C   0  0  0  0  0  0  0  0  0  0  0  0
   -2.5980    0.7500    0.0000 C   0  0  0  0  0  0  0  0  0  0  0  0
   -1.2990    1.5000    0.0000 C   0  0  0  0  0  0  0  0  0  0  0  0
   -0.0000    0.7500    0.0000 C   0  0  0  0  0  0  0  0  0  0  0  0
   11.6913   10.5000    0.0000 C   0  0  0  0  0  0  0  0  0  0  0  0
   11.6913   12.0000    0.0000 C   0  0  0  0  0  0  0  0  0  0  0  0
  1  2  1  0  0  0  0
  2  3  1  0  0  0  0
  2  4  1  0  0  0  0
  4  5  1  0  0  0  0
  5  6  2  0  0  0  0
  6  7  1  0  0  0  0
  7  8  2  0  0  0  0
  8  9  1  0  0  0  0
  9 10  1  0  0  0  0
 10 11  1  0  0  0  0
 11 12  1  0  0  0  0
 12 13  1  0  0  0  0
 13 14  1  0  0  0  0
 14 15  1  0  0  0  0
 10 15  1  0  0  0  0
 13 16  1  0  0  0  0
 16 17  1  0  0  0  0
 17 18  1  0  0  0  0
 18 19  1  0  0  0  0
 19 20  1  0  0  0  0
 20 21  1  0  0  0  0
 16 21  1  0  0  0  0
 19 22  1  0  0  0  0
 22 23  2  0  0  0  0
 22 24  1  0  0  0  0
 24 25  2  0  0  0  0
 25 26  1  0  0  0  0
 26 27  2  0  0  0  0
 27 28  1  0  0  0  0
 28 29  2  0  0  0  0
 29 30  1  0  0  0  0
 30 31  2  0  0  0  0
 31 32  1  0  0  0  0
 32 33  2  0  0  0  0
 24 33  1  0  0  0  0
 28 33  1  0  0  0  0
  8 34  1  0  0  0  0
 34 35  2  0  0  0  0
  5 35  1  0  0  0  0
M  END
> <chemblId>
CHEMBL11794

> <bioactivity__type>
Ki

> <units>
nM

> <value>
20.0

$$$$

  CDK     11301514202D 0   0.00000     0.00000     0

 27 29  0  0  0  0              1 V2000 
   10.4435    5.3736    0.0000 C   0  0  0  0  0  0  0  0  0  0  0  0
    9.0723    4.7653    0.0000 C   0  0  0  0  0  0  0  0  0  0  0  0
    7.8600    5.6486    0.0000 N   0  0  0  0  0  0  0  0  0  0  0  0
    7.7836    7.8973    0.0000 C   0  0  0  0  0  0  0  0  0  0  0  0
    6.3022    8.2124    0.0000 C   0  0  0  0  0  0  0  0  0  0  0  0
    5.1739    7.3835    0.0000 C   0  0  0  0  0  0  0  0  0  0  0  0
    5.2214    5.9841    0.0000 C   0  0  0  0  0  0  0  0  0  0  0  0
    6.4034    5.2337    0.0000 C   0  0  0  0  0  0  0  0  0  0  0  0
    3.9193    5.2394    0.0000 C   0  0  0  0  0  0  0  0  0  0  0  0
    2.6234    5.9947    0.0000 O   0  0  0  0  0  0  0  0  0  0  0  0
    3.9132    3.7394    0.0000 O   0  0  0  0  0  0  0  0  0  0  0  0
    2.6112    2.9947    0.0000 C   0  0  0  0  0  0  0  0  0  0  0  0
    2.6051    1.4947    0.0000 C   0  0  0  0  0  0  0  0  0  0  0  0
    1.3030    0.7500    0.0000 C   0  0  0  0  0  0  0  0  0  0  0  0
    1.3030   -0.7500    0.0000 C   0  0  0  0  0  0  0  0  0  0  0  0
    0.0280   -1.5000    0.0000 C   0  0  0  0  0  0  0  0  0  0  0  0
   -1.3220   -0.7500    0.0000 C   0  0  0  0  0  0  0  0  0  0  0  0
   -2.6148   -1.5107    0.0000 O   0  0  0  0  0  0  0  0  0  0  0  0
   -2.6024   -3.0106    0.0000 C   0  0  0  0  0  0  0  0  0  0  0  0
   -1.3220    0.7500    0.0000 C   0  0  0  0  0  0  0  0  0  0  0  0
    0.0280    1.5000    0.0000 C   0  0  0  0  0  0  0  0  0  0  0  0
    3.8242    8.0381    0.0000 C   0  0  0  0  0  0  0  0  0  0  0  0
    3.7164    9.5342    0.0000 C   0  0  0  0  0  0  0  0  0  0  0  0
    2.3667   10.1888    0.0000 C   0  0  0  0  0  0  0  0  0  0  0  0
    1.1250    9.3473    0.0000 C   0  0  0  0  0  0  0  0  0  0  0  0
    1.2329    7.8512    0.0000 C   0  0  0  0  0  0  0  0  0  0  0  0
    2.5825    7.1966    0.0000 C   0  0  0  0  0  0  0  0  0  0  0  0
  1  2  1  0  0  0  0
  2  3  1  0  0  0  0
  3  4  1  0  0  0  0
  4  5  1  0  0  0  0
  5  6  1  0  0  0  0
  6  7  2  0  0  0  0
  7  8  1  0  0  0  0
  3  8  1  0  0  0  0
  7  9  1  0  0  0  0
  9 10  2  0  0  0  0
  9 11  1  0  0  0  0
 11 12  1  0  0  0  0
 12 13  1  0  0  0  0
 13 14  1  0  0  0  0
 14 15  2  0  0  0  0
 15 16  1  0  0  0  0
 16 17  2  0  0  0  0
 17 18  1  0  0  0  0
 18 19  1  0  0  0  0
 17 20  1  0  0  0  0
 20 21  2  0  0  0  0
 14 21  1  0  0  0  0
  6 22  1  0  0  0  0
 22 23  2  0  0  0  0
 23 24  1  0  0  0  0
 24 25  2  0  0  0  0
 25 26  1  0  0  0  0
 26 27  2  0  0  0  0
 22 27  1  0  0  0  0
M  END
> <chemblId>
CHEMBL1180343

> <bioactivity__type>
Ki

> <units>
nM

> <value>
1100.0

$$$$

  CDK     11301514202D 0   0.00000     0.00000     0

 38 42  0  0  0  0              1 V2000 
   12.8723   18.4770    0.0000 C   0  0  0  0  0  0  0  0  0  0  0  0
   12.8723   16.9770    0.0000 N   0  0  0  0  0  0  0  0  0  0  0  0
   14.1714   16.2270    0.0000 C   0  0  0  0  0  0  0  0  0  0  0  0
   11.5733   16.2270    0.0000 C   0  0  0  0  0  0  0  0  0  0  0  0
   10.2743   16.9770    0.0000 O   0  0  0  0  0  0  0  0  0  0  0  0
   11.5733   14.7270    0.0000 C   0  0  0  0  0  0  0  0  0  0  0  0
   10.2743   13.9770    0.0000 S   0  0  0  0  0  0  0  0  0  0  0  0
   10.2743   12.4770    0.0000 C   0  0  0  0  0  0  0  0  0  0  0  0
    8.9752   11.7270    0.0000 C   0  0  0  0  0  0  0  0  0  0  0  0
    8.9752   10.2270    0.0000 C   0  0  0  0  0  0  0  0  0  0  0  0
   10.2743    9.4770    0.0000 C   0  0  0  0  0  0  0  0  0  0  0  0
   10.2743    7.9770    0.0000 C   0  0  0  0  0  0  0  0  0  0  0  0
    8.9752    7.2270    0.0000 C   0  0  0  0  0  0  0  0  0  0  0  0
    7.6762    7.9770    0.0000 C   0  0  0  0  0  0  0  0  0  0  0  0
    6.3772    7.2270    0.0000 C   0  0  0  0  0  0  0  0  0  0  0  0
    6.3772    5.7270    0.0000 N   0  0  0  0  0  0  0  0  0  0  0  0
    7.6762    4.9770    0.0000 C   0  0  0  0  0  0  0  0  0  0  0  0
    8.9752    5.7270    0.0000 C   0  0  0  0  0  0  0  0  0  0  0  0
    5.0781    4.9770    0.0000 C   0  0  0  0  0  0  0  0  0  0  0  0
    3.7791    5.7270    0.0000 C   0  0  0  0  0  0  0  0  0  0  0  0
    2.4800    4.9770    0.0000 C   0  0  0  0  0  0  0  0  0  0  0  0
    2.4800    3.4770    0.0000 N   0  0  0  0  0  0  0  0  0  0  0  0
    3.7791    2.7270    0.0000 C   0  0  0  0  0  0  0  0  0  0  0  0
    5.0781    3.4770    0.0000 C   0  0  0  0  0  0  0  0  0  0  0  0
    1.1810    2.7270    0.0000 C   0  0  0  0  0  0  0  0  0  0  0  0
   -0.1180    3.4770    0.0000 O   0  0  0  0  0  0  0  0  0  0  0  0
    1.1810    1.2270    0.0000 C   0  0  0  0  0  0  0  0  0  0  0  0
    2.4800    0.4770    0.0000 C   0  0  0  0  0  0  0  0  0  0  0  0
    2.4800   -1.0230    0.0000 C   0  0  0  0  0  0  0  0  0  0  0  0
    1.1810   -1.7730    0.0000 C   0  0  0  0  0  0  0  0  0  0  0  0
   -0.1180   -1.0230    0.0000 C   0  0  0  0  0  0  0  0  0  0  0  0
   -1.4170   -1.7730    0.0000 C   0  0  0  0  0  0  0  0  0  0  0  0
   -2.7160   -1.0230    0.0000 C   0  0  0  0  0  0  0  0  0  0  0  0
   -2.7160    0.4770    0.0000 C   0  0  0  0  0  0  0  0  0  0  0  0
   -1.4170    1.2270    0.0000 C   0  0  0  0  0  0  0  0  0  0  0  0
   -0.1180    0.4770    0.0000 C   0  0  0  0  0  0  0  0  0  0  0  0
   11.5733   10.2270    0.0000 C   0  0  0  0  0  0  0  0  0  0  0  0
   11.5733   11.7270    0.0000 C   0  0  0  0  0  0  0  0  0  0  0  0
  1  2  1  0  0  0  0
  2  3  1  0  0  0  0
  2  4  1  0  0  0  0
  4  5  2  0  0  0  0
  4  6  1  0  0  0  0
  6  7  1  0  0  0  0
  7  8  1  0  0  0  0
  8  9  2  0  0  0  0
  9 10  1  0  0  0  0
 10 11  2  0  0  0  0
 11 12  1  0  0  0  0
 12 13  1  0  0  0  0
 13 14  1  0  0  0  0
 14 15  1  0  0  0  0
 15 16  1  0  0  0  0
 16 17  1  0  0  0  0
 17 18  1  0  0  0  0
 13 18  1  0  0  0  0
 16 19  1  0  0  0  0
 19 20  1  0  0  0  0
 20 21  1  0  0  0  0
 21 22  1  0  0  0  0
 22 23  1  0  0  0  0
 23 24  1  0  0  0  0
 19 24  1  0  0  0  0
 22 25  1  0  0  0  0
 25 26  2  0  0  0  0
 25 27  1  0  0  0  0
 27 28  2  0  0  0  0
 28 29  1  0  0  0  0
 29 30  2  0  0  0  0
 30 31  1  0  0  0  0
 31 32  2  0  0  0  0
 32 33  1  0  0  0  0
 33 34  2  0  0  0  0
 34 35  1  0  0  0  0
 35 36  2  0  0  0  0
 27 36  1  0  0  0  0
 31 36  1  0  0  0  0
 11 37  1  0  0  0  0
 37 38  2  0  0  0  0
  8 38  1  0  0  0  0
M  END
> <chemblId>
CHEMBL11816

> <bioactivity__type>
Ki

> <units>
nM

> <value>
12.0

$$$$

  CDK     11301514202D 0   0.00000     0.00000     0

 32 35  0  0  0  0              1 V2000 
  -10.5637   16.0438    0.0000 C   0  0  0  0  0  0  0  0  0  0  0  0
  -10.5782   14.5439    0.0000 C   0  0  0  0  0  0  0  0  0  0  0  0
  -11.8845   13.8065    0.0000 C   0  0  0  0  0  0  0  0  0  0  0  0
   -9.2865   13.7814    0.0000 S   0  0  0  0  0  0  0  0  0  0  0  0
   -9.3010   12.2814    0.0000 C   0  0  0  0  0  0  0  0  0  0  0  0
  -10.6072   11.5440    0.0000 C   0  0  0  0  0  0  0  0  0  0  0  0
  -10.6218   10.0441    0.0000 C   0  0  0  0  0  0  0  0  0  0  0  0
   -9.3300    9.2816    0.0000 C   0  0  0  0  0  0  0  0  0  0  0  0
   -9.3445    7.7817    0.0000 C   0  0  0  0  0  0  0  0  0  0  0  0
   -8.0528    7.0191    0.0000 C   0  0  0  0  0  0  0  0  0  0  0  0
   -8.0673    5.5192    0.0000 C   0  0  0  0  0  0  0  0  0  0  0  0
   -6.7756    4.7567    0.0000 C   0  0  0  0  0  0  0  0  0  0  0  0
   -5.4694    5.4941    0.0000 N   0  0  0  0  0  0  0  0  0  0  0  0
   -5.4549    6.9940    0.0000 C   0  0  0  0  0  0  0  0  0  0  0  0
   -6.7466    7.7565    0.0000 C   0  0  0  0  0  0  0  0  0  0  0  0
   -4.1777    4.7315    0.0000 C   0  0  0  0  0  0  0  0  0  0  0  0
   -4.1922    3.2316    0.0000 C   0  0  0  0  0  0  0  0  0  0  0  0
   -2.9004    2.4691    0.0000 C   0  0  0  0  0  0  0  0  0  0  0  0
   -1.5942    3.2065    0.0000 N   0  0  0  0  0  0  0  0  0  0  0  0
   -1.5797    4.7064    0.0000 C   0  0  0  0  0  0  0  0  0  0  0  0
   -2.8714    5.4689    0.0000 C   0  0  0  0  0  0  0  0  0  0  0  0
   -0.3025    2.4439    0.0000 C   0  0  0  0  0  0  0  0  0  0  0  0
    1.0037    3.1813    0.0000 O   0  0  0  0  0  0  0  0  0  0  0  0
   -0.3170    0.9440    0.0000 C   0  0  0  0  0  0  0  0  0  0  0  0
   -1.6260    0.2000    0.0000 C   0  0  0  0  0  0  0  0  0  0  0  0
   -1.6260   -1.3000    0.0000 C   0  0  0  0  0  0  0  0  0  0  0  0
   -0.3370   -2.0670    0.0000 C   0  0  0  0  0  0  0  0  0  0  0  0
    0.9720   -1.3220    0.0000 C   0  0  0  0  0  0  0  0  0  0  0  0
    0.9720    0.1780    0.0000 C   0  0  0  0  0  0  0  0  0  0  0  0
    2.2757    0.9198    0.0000 Cl  0  0  0  0  0  0  0  0  0  0  0  0
   -8.0238   10.0190    0.0000 C   0  0  0  0  0  0  0  0  0  0  0  0
   -8.0093   11.5189    0.0000 C   0  0  0  0  0  0  0  0  0  0  0  0
  1  2  1  0  0  0  0
  2  3  1  0  0  0  0
  2  4  1  0  0  0  0
  4  5  1  0  0  0  0
  5  6  2  0  0  0  0
  6  7  1  0  0  0  0
  7  8  2  0  0  0  0
  8  9  1  0  0  0  0
  9 10  1  0  0  0  0
 10 11  1  0  0  0  0
 11 12  1  0  0  0  0
 12 13  1  0  0  0  0
 13 14  1  0  0  0  0
 14 15  1  0  0  0  0
 10 15  1  0  0  0  0
 13 16  1  0  0  0  0
 16 17  1  0  0  0  0
 17 18  1  0  0  0  0
 18 19  1  0  0  0  0
 19 20  1  0  0  0  0
 20 21  1  0  0  0  0
 16 21  1  0  0  0  0
 19 22  1  0  0  0  0
 22 23  2  0  0  0  0
 22 24  1  0  0  0  0
 24 25  2  0  0  0  0
 25 26  1  0  0  0  0
 26 27  2  0  0  0  0
 27 28  1  0  0  0  0
 28 29  2  0  0  0  0
 24 29  1  0  0  0  0
 29 30  1  0  0  0  0
  8 31  1  0  0  0  0
 31 32  2  0  0  0  0
  5 32  1  0  0  0  0
M  END
> <chemblId>
CHEMBL11856

> <bioactivity__type>
Ki

> <units>
nM

> <value>
192.0

$$$$

  CDK     11301514202D 0   0.00000     0.00000     0

 37 41  0  0  0  0              1 V2000 
  -10.7173   15.9380    0.0000 C   0  0  0  0  0  0  0  0  0  0  0  0
  -10.7173   14.4380    0.0000 C   0  0  0  0  0  0  0  0  0  0  0  0
  -12.0163   13.6880    0.0000 C   0  0  0  0  0  0  0  0  0  0  0  0
   -9.4183   13.6880    0.0000 S   0  0  0  0  0  0  0  0  0  0  0  0
   -9.4183   12.1880    0.0000 C   0  0  0  0  0  0  0  0  0  0  0  0
  -10.7173   11.4380    0.0000 C   0  0  0  0  0  0  0  0  0  0  0  0
  -10.7173    9.9380    0.0000 C   0  0  0  0  0  0  0  0  0  0  0  0
   -9.4183    9.1880    0.0000 C   0  0  0  0  0  0  0  0  0  0  0  0
   -9.4183    7.6880    0.0000 C   0  0  0  0  0  0  0  0  0  0  0  0
   -8.1192    6.9380    0.0000 C   0  0  0  0  0  0  0  0  0  0  0  0
   -8.1192    5.4380    0.0000 C   0  0  0  0  0  0  0  0  0  0  0  0
   -6.8202    4.6880    0.0000 C   0  0  0  0  0  0  0  0  0  0  0  0
   -5.5212    5.4380    0.0000 N   0  0  0  0  0  0  0  0  0  0  0  0
   -5.5212    6.9380    0.0000 C   0  0  0  0  0  0  0  0  0  0  0  0
   -6.8202    7.6880    0.0000 C   0  0  0  0  0  0  0  0  0  0  0  0
   -4.2221    4.6880    0.0000 C   0  0  0  0  0  0  0  0  0  0  0  0
   -4.2221    3.1880    0.0000 C   0  0  0  0  0  0  0  0  0  0  0  0
   -2.9231    2.4380    0.0000 C   0  0  0  0  0  0  0  0  0  0  0  0
   -1.6240    3.1880    0.0000 N   0  0  0  0  0  0  0  0  0  0  0  0
   -1.6240    4.6880    0.0000 C   0  0  0  0  0  0  0  0  0  0  0  0
   -2.9231    5.4380    0.0000 C   0  0  0  0  0  0  0  0  0  0  0  0
   -0.3250    2.4380    0.0000 C   0  0  0  0  0  0  0  0  0  0  0  0
    0.9740    3.1880    0.0000 O   0  0  0  0  0  0  0  0  0  0  0  0
   -0.3250    0.9380    0.0000 C   0  0  0  0  0  0  0  0  0  0  0  0
   -1.6240    0.1880    0.0000 C   0  0  0  0  0  0  0  0  0  0  0  0
   -1.6240   -1.3120    0.0000 C   0  0  0  0  0  0  0  0  0  0  0  0
   -0.3250   -2.0620    0.0000 C   0  0  0  0  0  0  0  0  0  0  0  0
    0.9740   -1.3120    0.0000 C   0  0  0  0  0  0  0  0  0  0  0  0
    0.9740    0.1880    0.0000 C   0  0  0  0  0  0  0  0  0  0  0  0
    2.2730    0.9380    0.0000 C   0  0  0  0  0  0  0  0  0  0  0  0
    3.5721    0.1880    0.0000 C   0  0  0  0  0  0  0  0  0  0  0  0
    4.8711    0.9380    0.0000 C   0  0  0  0  0  0  0  0  0  0  0  0
    4.8711    2.4380    0.0000 C   0  0  0  0  0  0  0  0  0  0  0  0
    3.5721    3.1880    0.0000 C   0  0  0  0  0  0  0  0  0  0  0  0
    2.2731    2.4380    0.0000 C   0  0  0  0  0  0  0  0  0  0  0  0
   -8.1192    9.9380    0.0000 C   0  0  0  0  0  0  0  0  0  0  0  0
   -8.1192   11.4380    0.0000 C   0  0  0  0  0  0  0  0  0  0  0  0
  1  2  1  0  0  0  0
  2  3  1  0  0  0  0
  2  4  1  0  0  0  0
  4  5  1  0  0  0  0
  5  6  2  0  0  0  0
  6  7  1  0  0  0  0
  7  8  2  0  0  0  0
  8  9  1  0  0  0  0
  9 10  1  0  0  0  0
 10 11  1  0  0  0  0
 11 12  1  0  0  0  0
 12 13  1  0  0  0  0
 13 14  1  0  0  0  0
 14 15  1  0  0  0  0
 10 15  1  0  0  0  0
 13 16  1  0  0  0  0
 16 17  1  0  0  0  0
 17 18  1  0  0  0  0
 18 19  1  0  0  0  0
 19 20  1  0  0  0  0
 20 21  1  0  0  0  0
 16 21  1  0  0  0  0
 19 22  1  0  0  0  0
 22 23  2  0  0  0  0
 22 24  1  0  0  0  0
 24 25  2  0  0  0  0
 25 26  1  0  0  0  0
 26 27  2  0  0  0  0
 27 28  1  0  0  0  0
 28 29  2  0  0  0  0
 24 29  1  0  0  0  0
 29 30  1  0  0  0  0
 30 31  2  0  0  0  0
 31 32  1  0  0  0  0
 32 33  2  0  0  0  0
 33 34  1  0  0  0  0
 34 35  2  0  0  0  0
 30 35  1  0  0  0  0
  8 36  1  0  0  0  0
 36 37  2  0  0  0  0
  5 37  1  0  0  0  0
M  END
> <chemblId>
CHEMBL11877

> <bioactivity__type>
Ki

> <units>
nM

> <value>
250.0

$$$$

  CDK     11301514202D 0   0.00000     0.00000     0

 22 25  0  0  0  0              1 V2000 
   -3.8083    0.7500    0.0000 C   0  0  0  0  0  0  0  0  0  0  0  0
   -2.3083    0.7500    0.0000 N   0  0  0  0  0  0  0  0  0  0  0  0
   -1.4266    1.9635    0.0000 C   0  0  0  0  0  0  0  0  0  0  0  0
   -3.6600   -0.6842    0.0000 C   0  0  0  0  0  0  0  0  0  0  0  0
   -4.7205    0.7500    0.0000 C   0  0  0  0  0  0  0  0  0  0  0  0
   -3.6600    2.1842    0.0000 C   0  0  0  0  0  0  0  0  0  0  0  0
   -1.4266   -0.4635    0.0000 C   0  0  0  0  0  0  0  0  0  0  0  0
    0.0000    0.0000    0.0000 C   0  0  0  0  0  0  0  0  0  0  0  0
    1.2990    0.7500    0.0000 O   0  0  0  0  0  0  0  0  0  0  0  0
    0.0000    1.5000    0.0000 C   0  0  0  0  0  0  0  0  0  0  0  0
   -6.2205    0.7500    0.0000 O   0  0  0  0  0  0  0  0  0  0  0  0
   -6.9705   -0.5490    0.0000 C   0  0  0  0  0  0  0  0  0  0  0  0
   -6.2205   -1.8481    0.0000 O   0  0  0  0  0  0  0  0  0  0  0  0
   -8.4705   -0.5490    0.0000 C   0  0  0  0  0  0  0  0  0  0  0  0
   -9.2205   -1.8481    0.0000 C   0  0  0  0  0  0  0  0  0  0  0  0
  -10.7205   -1.8481    0.0000 O   0  0  0  0  0  0  0  0  0  0  0  0
   -9.2205    0.7500    0.0000 C   0  0  0  0  0  0  0  0  0  0  0  0
   -8.4705    2.0490    0.0000 C   0  0  0  0  0  0  0  0  0  0  0  0
   -9.2205    3.3481    0.0000 C   0  0  0  0  0  0  0  0  0  0  0  0
  -10.7205    3.3481    0.0000 C   0  0  0  0  0  0  0  0  0  0  0  0
  -11.4705    2.0490    0.0000 C   0  0  0  0  0  0  0  0  0  0  0  0
  -10.7205    0.7500    0.0000 C   0  0  0  0  0  0  0  0  0  0  0  0
  1  2  1  0  0  0  0
  2  3  1  0  0  0  0
  3  4  1  6  0  0  0
  4  5  1  0  0  0  0
  5  6  1  0  0  0  0
  7  6  1  6  0  0  0
  2  7  1  0  0  0  0
  7  8  1  0  0  0  0
  8  9  1  1  0  0  0
 10  9  1  6  0  0  0
  3 10  1  0  0  0  0
  8 10  1  0  0  0  0
  5 11  1  1  0  0  0
 11 12  1  0  0  0  0
 12 13  2  0  0  0  0
 12 14  1  0  0  0  0
 14 15  1  6  0  0  0
 15 16  1  0  0  0  0
 14 17  1  0  0  0  0
 17 18  2  0  0  0  0
 18 19  1  0  0  0  0
 19 20  2  0  0  0  0
 20 21  1  0  0  0  0
 21 22  2  0  0  0  0
 17 22  1  0  0  0  0
M  END
> <chemblId>
CHEMBL1187846

> <bioactivity__type>
Ki

> <units>
nM

> <value>
9.5

$$$$

  CDK     11301514202D 0   0.00000     0.00000     0

 37 41  0  0  0  0              1 V2000 
   12.8723   18.4770    0.0000 C   0  0  0  0  0  0  0  0  0  0  0  0
   12.8723   16.9770    0.0000 O   0  0  0  0  0  0  0  0  0  0  0  0
   11.5733   16.2270    0.0000 C   0  0  0  0  0  0  0  0  0  0  0  0
   10.2743   16.9770    0.0000 O   0  0  0  0  0  0  0  0  0  0  0  0
   11.5733   14.7270    0.0000 C   0  0  0  0  0  0  0  0  0  0  0  0
   10.2743   13.9770    0.0000 S   0  0  0  0  0  0  0  0  0  0  0  0
   10.2743   12.4770    0.0000 C   0  0  0  0  0  0  0  0  0  0  0  0
    8.9752   11.7270    0.0000 C   0  0  0  0  0  0  0  0  0  0  0  0
    8.9752   10.2270    0.0000 C   0  0  0  0  0  0  0  0  0  0  0  0
   10.2743    9.4770    0.0000 C   0  0  0  0  0  0  0  0  0  0  0  0
   10.2743    7.9770    0.0000 C   0  0  0  0  0  0  0  0  0  0  0  0
    8.9752    7.2270    0.0000 C   0  0  0  0  0  0  0  0  0  0  0  0
    7.6762    7.9770    0.0000 C   0  0  0  0  0  0  0  0  0  0  0  0
    6.3772    7.2270    0.0000 C   0  0  0  0  0  0  0  0  0  0  0  0
    6.3772    5.7270    0.0000 N   0  0  0  0  0  0  0  0  0  0  0  0
    7.6762    4.9770    0.0000 C   0  0  0  0  0  0  0  0  0  0  0  0
    8.9752    5.7270    0.0000 C   0  0  0  0  0  0  0  0  0  0  0  0
    5.0781    4.9770    0.0000 C   0  0  0  0  0  0  0  0  0  0  0  0
    3.7791    5.7270    0.0000 C   0  0  0  0  0  0  0  0  0  0  0  0
    2.4800    4.9770    0.0000 C   0  0  0  0  0  0  0  0  0  0  0  0
    2.4800    3.4770    0.0000 N   0  0  0  0  0  0  0  0  0  0  0  0
    3.7791    2.7270    0.0000 C   0  0  0  0  0  0  0  0  0  0  0  0
    5.0781    3.4770    0.0000 C   0  0  0  0  0  0  0  0  0  0  0  0
    1.1810    2.7270    0.0000 C   0  0  0  0  0  0  0  0  0  0  0  0
   -0.1180    3.4770    0.0000 O   0  0  0  0  0  0  0  0  0  0  0  0
    1.1810    1.2270    0.0000 C   0  0  0  0  0  0  0  0  0  0  0  0
    2.4800    0.4770    0.0000 C   0  0  0  0  0  0  0  0  0  0  0  0
    2.4800   -1.0230    0.0000 C   0  0  0  0  0  0  0  0  0  0  0  0
    1.1810   -1.7730    0.0000 C   0  0  0  0  0  0  0  0  0  0  0  0
   -0.1180   -1.0230    0.0000 C   0  0  0  0  0  0  0  0  0  0  0  0
   -1.4170   -1.7730    0.0000 C   0  0  0  0  0  0  0  0  0  0  0  0
   -2.7160   -1.0230    0.0000 C   0  0  0  0  0  0  0  0  0  0  0  0
   -2.7160    0.4770    0.0000 C   0  0  0  0  0  0  0  0  0  0  0  0
   -1.4170    1.2270    0.0000 C   0  0  0  0  0  0  0  0  0  0  0  0
   -0.1180    0.4770    0.0000 C   0  0  0  0  0  0  0  0  0  0  0  0
   11.5733   10.2270    0.0000 C   0  0  0  0  0  0  0  0  0  0  0  0
   11.5733   11.7270    0.0000 C   0  0  0  0  0  0  0  0  0  0  0  0
  1  2  1  0  0  0  0
  2  3  1  0  0  0  0
  3  4  2  0  0  0  0
  3  5  1  0  0  0  0
  5  6  1  0  0  0  0
  6  7  1  0  0  0  0
  7  8  2  0  0  0  0
  8  9  1  0  0  0  0
  9 10  2  0  0  0  0
 10 11  1  0  0  0  0
 11 12  1  0  0  0  0
 12 13  1  0  0  0  0
 13 14  1  0  0  0  0
 14 15  1  0  0  0  0
 15 16  1  0  0  0  0
 16 17  1  0  0  0  0
 12 17  1  0  0  0  0
 15 18  1  0  0  0  0
 18 19  1  0  0  0  0
 19 20  1  0  0  0  0
 20 21  1  0  0  0  0
 21 22  1  0  0  0  0
 22 23  1  0  0  0  0
 18 23  1  0  0  0  0
 21 24  1  0  0  0  0
 24 25  2  0  0  0  0
 24 26  1  0  0  0  0
 26 27  2  0  0  0  0
 27 28  1  0  0  0  0
 28 29  2  0  0  0  0
 29 30  1  0  0  0  0
 30 31  2  0  0  0  0
 31 32  1  0  0  0  0
 32 33  2  0  0  0  0
 33 34  1  0  0  0  0
 34 35  2  0  0  0  0
 26 35  1  0  0  0  0
 30 35  1  0  0  0  0
 10 36  1  0  0  0  0
 36 37  2  0  0  0  0
  7 37  1  0  0  0  0
M  END
> <chemblId>
CHEMBL11892

> <bioactivity__type>
Ki

> <units>
nM

> <value>
0.7

$$$$

  CDK     11301514202D 0   0.00000     0.00000     0

 36 40  0  0  0  0              1 V2000 
  -11.6913   16.5000    0.0000 C   0  0  0  0  0  0  0  0  0  0  0  0
  -11.6913   15.0000    0.0000 C   0  0  0  0  0  0  0  0  0  0  0  0
  -12.9903   14.2500    0.0000 C   0  0  0  0  0  0  0  0  0  0  0  0
  -10.3923   14.2500    0.0000 S   0  0  0  0  0  0  0  0  0  0  0  0
  -10.3923   12.7500    0.0000 C   0  0  0  0  0  0  0  0  0  0  0  0
  -11.6913   12.0000    0.0000 C   0  0  0  0  0  0  0  0  0  0  0  0
  -11.6913   10.5000    0.0000 C   0  0  0  0  0  0  0  0  0  0  0  0
  -10.3923    9.7500    0.0000 C   0  0  0  0  0  0  0  0  0  0  0  0
  -10.3923    8.2500    0.0000 C   0  0  0  0  0  0  0  0  0  0  0  0
   -9.0932    7.5000    0.0000 C   0  0  0  0  0  0  0  0  0  0  0  0
   -9.0932    6.0000    0.0000 C   0  0  0  0  0  0  0  0  0  0  0  0
   -7.7942    5.2500    0.0000 C   0  0  0  0  0  0  0  0  0  0  0  0
   -6.4952    6.0000    0.0000 N   0  0  0  0  0  0  0  0  0  0  0  0
   -6.4952    7.5000    0.0000 C   0  0  0  0  0  0  0  0  0  0  0  0
   -7.7942    8.2500    0.0000 C   0  0  0  0  0  0  0  0  0  0  0  0
   -5.1961    5.2500    0.0000 C   0  0  0  0  0  0  0  0  0  0  0  0
   -5.1961    3.7500    0.0000 C   0  0  0  0  0  0  0  0  0  0  0  0
   -3.8971    3.0000    0.0000 C   0  0  0  0  0  0  0  0  0  0  0  0
   -2.5980    3.7500    0.0000 N   0  0  0  0  0  0  0  0  0  0  0  0
   -2.5980    5.2500    0.0000 C   0  0  0  0  0  0  0  0  0  0  0  0
   -3.8971    6.0000    0.0000 C   0  0  0  0  0  0  0  0  0  0  0  0
   -1.2990    3.0000    0.0000 C   0  0  0  0  0  0  0  0  0  0  0  0
    0.0000    3.7500    0.0000 O   0  0  0  0  0  0  0  0  0  0  0  0
   -1.2990    1.5000    0.0000 C   0  0  0  0  0  0  0  0  0  0  0  0
   -2.5980    0.7500    0.0000 C   0  0  0  0  0  0  0  0  0  0  0  0
   -2.5980   -0.7500    0.0000 C   0  0  0  0  0  0  0  0  0  0  0  0
   -1.2990   -1.5000    0.0000 C   0  0  0  0  0  0  0  0  0  0  0  0
    0.0000   -0.7500    0.0000 C   0  0  0  0  0  0  0  0  0  0  0  0
    1.2990   -1.5000    0.0000 C   0  0  0  0  0  0  0  0  0  0  0  0
    2.5980   -0.7500    0.0000 C   0  0  0  0  0  0  0  0  0  0  0  0
    3.8970   -1.5000    0.0000 F   0  0  0  0  0  0  0  0  0  0  0  0
    2.5980    0.7500    0.0000 C   0  0  0  0  0  0  0  0  0  0  0  0
    1.2990    1.5000    0.0000 C   0  0  0  0  0  0  0  0  0  0  0  0
    0.0000    0.7500    0.0000 C   0  0  0  0  0  0  0  0  0  0  0  0
   -9.0932   10.5000    0.0000 C   0  0  0  0  0  0  0  0  0  0  0  0
   -9.0932   12.0000    0.0000 C   0  0  0  0  0  0  0  0  0  0  0  0
  1  2  1  0  0  0  0
  2  3  1  0  0  0  0
  2  4  1  0  0  0  0
  4  5  1  0  0  0  0
  5  6  2  0  0  0  0
  6  7  1  0  0  0  0
  7  8  2  0  0  0  0
  8  9  1  0  0  0  0
  9 10  1  0  0  0  0
 10 11  1  0  0  0  0
 11 12  1  0  0  0  0
 12 13  1  0  0  0  0
 13 14  1  0  0  0  0
 14 15  1  0  0  0  0
 10 15  1  0  0  0  0
 13 16  1  0  0  0  0
 16 17  1  0  0  0  0
 17 18  1  0  0  0  0
 18 19  1  0  0  0  0
 19 20  1  0  0  0  0
 20 21  1  0  0  0  0
 16 21  1  0  0  0  0
 19 22  1  0  0  0  0
 22 23  2  0  0  0  0
 22 24  1  0  0  0  0
 24 25  2  0  0  0  0
 25 26  1  0  0  0  0
 26 27  2  0  0  0  0
 27 28  1  0  0  0  0
 28 29  2  0  0  0  0
 29 30  1  0  0  0  0
 30 31  1  0  0  0  0
 30 32  2  0  0  0  0
 32 33  1  0  0  0  0
 33 34  2  0  0  0  0
 24 34  1  0  0  0  0
 28 34  1  0  0  0  0
  8 35  1  0  0  0  0
 35 36  2  0  0  0  0
  5 36  1  0  0  0  0
M  END
> <chemblId>
CHEMBL11893

> <bioactivity__type>
Ki

> <units>
nM

> <value>
22.0

$$$$

  CDK     11301514202D 0   0.00000     0.00000     0

 25 26  0  0  0  0              1 V2000 
   -5.1962   10.0710    0.0000 C   0  0  0  0  0  0  0  0  0  0  0  0
   -3.8971    9.3210    0.0000 C   0  0  0  0  0  0  0  0  0  0  0  0
   -3.8971    7.8210    0.0000 N   0  0  0  0  0  0  0  0  0  0  0  0
   -5.1962    7.0710    0.0000 C   0  0  0  0  0  0  0  0  0  0  0  0
   -6.4952    7.8210    0.0000 C   0  0  0  0  0  0  0  0  0  0  0  0
   -2.5981    7.0710    0.0000 C   0  0  0  0  0  0  0  0  0  0  0  0
   -2.5981    5.5710    0.0000 C   0  0  0  0  0  0  0  0  0  0  0  0
   -1.2990    4.8210    0.0000 O   0  0  0  0  0  0  0  0  0  0  0  0
   -1.2990    3.3210    0.0000 C   0  0  0  0  0  0  0  0  0  0  0  0
   -2.5981    2.5710    0.0000 O   0  0  0  0  0  0  0  0  0  0  0  0
    0.0000    2.5710    0.0000 C   0  0  0  0  0  0  0  0  0  0  0  0
    1.4772    2.3105    0.0000 C   0  0  0  0  0  0  0  0  0  0  0  0
    1.9902    0.9010    0.0000 C   0  0  0  0  0  0  0  0  0  0  0  0
    0.0000    1.0710    0.0000 C   0  0  0  0  0  0  0  0  0  0  0  0
    1.2990    0.3210    0.0000 C   0  0  0  0  0  0  0  0  0  0  0  0
    1.2990   -1.1790    0.0000 C   0  0  0  0  0  0  0  0  0  0  0  0
    0.0000   -1.9290    0.0000 C   0  0  0  0  0  0  0  0  0  0  0  0
   -1.2990   -1.1790    0.0000 C   0  0  0  0  0  0  0  0  0  0  0  0
   -1.2990    0.3210    0.0000 C   0  0  0  0  0  0  0  0  0  0  0  0
    0.5130    3.9805    0.0000 C   0  0  0  0  0  0  0  0  0  0  0  0
    1.9902    4.2410    0.0000 C   0  0  0  0  0  0  0  0  0  0  0  0
    2.5033    5.6506    0.0000 C   0  0  0  0  0  0  0  0  0  0  0  0
    1.5391    6.7996    0.0000 C   0  0  0  0  0  0  0  0  0  0  0  0
    0.0619    6.5391    0.0000 C   0  0  0  0  0  0  0  0  0  0  0  0
   -0.4512    5.1296    0.0000 C   0  0  0  0  0  0  0  0  0  0  0  0
  1  2  1  0  0  0  0
  2  3  1  0  0  0  0
  3  4  1  0  0  0  0
  4  5  1  0  0  0  0
  3  6  1  0  0  0  0
  6  7  1  0  0  0  0
  7  8  1  0  0  0  0
  8  9  1  0  0  0  0
  9 10  2  0  0  0  0
  9 11  1  0  0  0  0
 11 12  1  0  0  0  0
 12 13  1  0  0  0  0
 11 14  1  0  0  0  0
 14 15  2  0  0  0  0
 15 16  1  0  0  0  0
 16 17  2  0  0  0  0
 17 18  1  0  0  0  0
 18 19  2  0  0  0  0
 14 19  1  0  0  0  0
 11 20  1  0  0  0  0
 20 21  2  0  0  0  0
 21 22  1  0  0  0  0
 22 23  2  0  0  0  0
 23 24  1  0  0  0  0
 24 25  2  0  0  0  0
 20 25  1  0  0  0  0
M  END
> <chemblId>
CHEMBL1191560

> <bioactivity__type>
Ki

> <units>
nM

> <value>
243.0

$$$$

  CDK     11301514202D 0   0.00000     0.00000     0

 30 33  0  0  0  0              1 V2000 
   18.2731   -5.0415    0.0000 C   0  0  0  0  0  0  0  0  0  0  0  0
   16.8466   -5.5052    0.0000 C   0  0  0  0  0  0  0  0  0  0  0  0
   16.5350   -6.9725    0.0000 C   0  0  0  0  0  0  0  0  0  0  0  0
   15.7317   -4.5017    0.0000 S   0  0  0  0  0  0  0  0  0  0  0  0
   14.3052   -4.9655    0.0000 C   0  0  0  0  0  0  0  0  0  0  0  0
   13.1903   -3.9620    0.0000 C   0  0  0  0  0  0  0  0  0  0  0  0
   11.7638   -4.4258    0.0000 C   0  0  0  0  0  0  0  0  0  0  0  0
   11.4522   -5.8930    0.0000 C   0  0  0  0  0  0  0  0  0  0  0  0
   10.0257   -6.3568    0.0000 C   0  0  0  0  0  0  0  0  0  0  0  0
    8.9108   -5.3533    0.0000 C   0  0  0  0  0  0  0  0  0  0  0  0
    9.2224   -3.8860    0.0000 C   0  0  0  0  0  0  0  0  0  0  0  0
    8.1076   -2.8825    0.0000 C   0  0  0  0  0  0  0  0  0  0  0  0
    6.6811   -3.3463    0.0000 N   0  0  0  0  0  0  0  0  0  0  0  0
    6.3694   -4.8135    0.0000 C   0  0  0  0  0  0  0  0  0  0  0  0
    7.4843   -5.8171    0.0000 C   0  0  0  0  0  0  0  0  0  0  0  0
    5.5662   -2.3428    0.0000 C   0  0  0  0  0  0  0  0  0  0  0  0
    5.8778   -0.8755    0.0000 C   0  0  0  0  0  0  0  0  0  0  0  0
    4.7629    0.1280    0.0000 C   0  0  0  0  0  0  0  0  0  0  0  0
    3.3364   -0.3357    0.0000 N   0  0  0  0  0  0  0  0  0  0  0  0
    3.0248   -1.8030    0.0000 C   0  0  0  0  0  0  0  0  0  0  0  0
    4.1397   -2.8065    0.0000 C   0  0  0  0  0  0  0  0  0  0  0  0
    2.2215    0.6678    0.0000 C   0  0  0  0  0  0  0  0  0  0  0  0
    2.5331    2.1350    0.0000 O   0  0  0  0  0  0  0  0  0  0  0  0
    0.7950    0.2040    0.0000 C   0  0  0  0  0  0  0  0  0  0  0  0
   -0.4190    1.0850    0.0000 O   0  0  0  0  0  0  0  0  0  0  0  0
   -1.6320    0.2040    0.0000 C   0  0  0  0  0  0  0  0  0  0  0  0
   -1.1690   -1.2230    0.0000 C   0  0  0  0  0  0  0  0  0  0  0  0
    0.3310   -1.2230    0.0000 C   0  0  0  0  0  0  0  0  0  0  0  0
   12.5671   -6.8965    0.0000 C   0  0  0  0  0  0  0  0  0  0  0  0
   13.9936   -6.4328    0.0000 C   0  0  0  0  0  0  0  0  0  0  0  0
  1  2  1  0  0  0  0
  2  3  1  0  0  0  0
  2  4  1  0  0  0  0
  4  5  1  0  0  0  0
  5  6  2  0  0  0  0
  6  7  1  0  0  0  0
  7  8  2  0  0  0  0
  8  9  1  0  0  0  0
  9 10  1  0  0  0  0
 10 11  1  0  0  0  0
 11 12  1  0  0  0  0
 12 13  1  0  0  0  0
 13 14  1  0  0  0  0
 14 15  1  0  0  0  0
 10 15  1  0  0  0  0
 13 16  1  0  0  0  0
 16 17  1  0  0  0  0
 17 18  1  0  0  0  0
 18 19  1  0  0  0  0
 19 20  1  0  0  0  0
 20 21  1  0  0  0  0
 16 21  1  0  0  0  0
 19 22  1  0  0  0  0
 22 23  2  0  0  0  0
 22 24  1  0  0  0  0
 24 25  1  0  0  0  0
 25 26  1  0  0  0  0
 26 27  2  0  0  0  0
 27 28  1  0  0  0  0
 24 28  2  0  0  0  0
  8 29  1  0  0  0  0
 29 30  2  0  0  0  0
  5 30  1  0  0  0  0
M  END
> <chemblId>
CHEMBL11947

> <bioactivity__type>
Ki

> <units>
nM

> <value>
923.0

$$$$
 stripped
BRStripMol11301514202D 0   0.00000     0.00000     0
This file has been stripped
 19 20  0  0  0  0              1 V2000 
   -3.8971    7.8210    0.0000 C   0  0  0  0  0  0  0  0  0  0  0  0
   -2.5981    7.0710    0.0000 N   0  0  0  0  0  0  0  0  0  0  0  0
   -1.2990    7.8210    0.0000 C   0  0  0  0  0  0  0  0  0  0  0  0
   -2.5981    5.5710    0.0000 C   0  0  0  0  0  0  0  0  0  0  0  0
   -1.2990    4.8210    0.0000 C   0  0  0  0  0  0  0  0  0  0  0  0
   -1.2990    3.3210    0.0000 O   0  0  0  0  0  0  0  0  0  0  0  0
    0.0000    2.5710    0.0000 C   0  0  0  0  0  0  0  0  0  0  0  0
    0.0000    1.0710    0.0000 C   0  0  0  0  0  0  0  0  0  0  0  0
    1.2990    0.3210    0.0000 C   0  0  0  0  0  0  0  0  0  0  0  0
    1.2990   -1.1790    0.0000 C   0  0  0  0  0  0  0  0  0  0  0  0
    0.0000   -1.9290    0.0000 C   0  0  0  0  0  0  0  0  0  0  0  0
   -1.2990   -1.1790    0.0000 C   0  0  0  0  0  0  0  0  0  0  0  0
   -1.2990    0.3210    0.0000 C   0  0  0  0  0  0  0  0  0  0  0  0
    1.2990    3.3210    0.0000 C   0  0  0  0  0  0  0  0  0  0  0  0
    2.5981    2.5710    0.0000 C   0  0  0  0  0  0  0  0  0  0  0  0
    3.8971    3.3210    0.0000 C   0  0  0  0  0  0  0  0  0  0  0  0
    3.8971    4.8210    0.0000 C   0  0  0  0  0  0  0  0  0  0  0  0
    2.5981    5.5710    0.0000 C   0  0  0  0  0  0  0  0  0  0  0  0
    1.2990    4.8210    0.0000 C   0  0  0  0  0  0  0  0  0  0  0  0
  1  2  1  0  0  0  0
  2  3  1  0  0  0  0
  2  4  1  0  0  0  0
  4  5  1  0  0  0  0
  5  6  1  0  0  0  0
  6  7  1  0  0  0  0
  7  8  1  0  0  0  0
  8  9  2  0  0  0  0
  9 10  1  0  0  0  0
 10 11  2  0  0  0  0
 11 12  1  0  0  0  0
 12 13  2  0  0  0  0
  8 13  1  0  0  0  0
  7 14  1  0  0  0  0
 14 15  2  0  0  0  0
 15 16  1  0  0  0  0
 16 17  2  0  0  0  0
 17 18  1  0  0  0  0
 18 19  2  0  0  0  0
 14 19  1  0  0  0  0
M  END
> <chemblId>
CHEMBL1200406

> <bioactivity__type>
Ki

> <units>
nM

> <value>
164.0

$$$$

  CDK     11301514202D 0   0.00000     0.00000     0

 21 22  0  0  0  0              1 V2000 
   -2.5981    7.0710    0.0000 C   0  0  0  0  0  0  0  0  0  0  0  0
   -2.5981    5.5710    0.0000 C   0  0  0  0  0  0  0  0  0  0  0  0
   -1.2990    4.8210    0.0000 N   0  0  0  0  0  0  0  0  0  0  0  0
    0.0000    5.5710    0.0000 C   0  0  0  0  0  0  0  0  0  0  0  0
    0.0000    7.0710    0.0000 C   0  0  0  0  0  0  0  0  0  0  0  0
    1.2990    7.8210    0.0000 C   0  0  0  0  0  0  0  0  0  0  0  0
    1.2990    9.3210    0.0000 C   0  0  0  0  0  0  0  0  0  0  0  0
    0.0000   10.0710    0.0000 N   0  0  0  0  0  0  0  0  0  0  0  0
   -1.2990    9.3210    0.0000 C   0  0  0  0  0  0  0  0  0  0  0  0
   -1.2990    7.8210    0.0000 C   0  0  0  0  0  0  0  0  0  0  0  0
   -1.2990    3.3210    0.0000 C   0  0  0  0  0  0  0  0  0  0  0  0
   -2.5981    2.5710    0.0000 O   0  0  0  0  0  0  0  0  0  0  0  0
    0.0000    2.5710    0.0000 C   0  0  0  0  0  0  0  0  0  0  0  0
    1.2990    3.3210    0.0000 C   0  0  0  0  0  0  0  0  0  0  0  0
    2.5981    2.5710    0.0000 O   0  0  0  0  0  0  0  0  0  0  0  0
    0.0000    1.0710    0.0000 C   0  0  0  0  0  0  0  0  0  0  0  0
    1.2990    0.3210    0.0000 C   0  0  0  0  0  0  0  0  0  0  0  0
    1.2990   -1.1790    0.0000 C   0  0  0  0  0  0  0  0  0  0  0  0
    0.0000   -1.9290    0.0000 C   0  0  0  0  0  0  0  0  0  0  0  0
   -1.2990   -1.1790    0.0000 C   0  0  0  0  0  0  0  0  0  0  0  0
   -1.2990    0.3210    0.0000 C   0  0  0  0  0  0  0  0  0  0  0  0
  1  2  1  0  0  0  0
  2  3  1  0  0  0  0
  3  4  1  0  0  0  0
  4  5  1  0  0  0  0
  5  6  2  0  0  0  0
  6  7  1  0  0  0  0
  7  8  2  0  0  0  0
  8  9  1  0  0  0  0
  9 10  2  0  0  0  0
  5 10  1  0  0  0  0
  3 11  1  0  0  0  0
 11 12  2  0  0  0  0
 11 13  1  0  0  0  0
 13 14  1  0  0  0  0
 14 15  1  0  0  0  0
 13 16  1  0  0  0  0
 16 17  2  0  0  0  0
 17 18  1  0  0  0  0
 18 19  2  0  0  0  0
 19 20  1  0  0  0  0
 20 21  2  0  0  0  0
 16 21  1  0  0  0  0
M  END
> <chemblId>
CHEMBL1200604

> <bioactivity__type>
Ki

> <units>
nM

> <value>
37.0

$$$$

  CDK     11301514202D 0   0.00000     0.00000     0

 21 24  0  0  0  0              1 V2000 
    4.9447    4.6546    0.0000 C   0  0  0  0  0  0  0  0  0  0  0  0
    4.9443    3.1546    0.0000 C   0  0  0  0  0  0  0  0  0  0  0  0
    3.6450    2.4050    0.0000 C   0  0  0  0  0  0  0  0  0  0  0  0
    3.0350    3.7753    0.0000 O   0  0  0  0  0  0  0  0  0  0  0  0
    4.5260    1.1910    0.0000 C   0  0  0  0  0  0  0  0  0  0  0  0
    3.6450   -0.0220    0.0000 C   0  0  0  0  0  0  0  0  0  0  0  0
    2.2180    0.4410    0.0000 C   0  0  0  0  0  0  0  0  0  0  0  0
    0.9190   -0.3090    0.0000 C   0  0  0  0  0  0  0  0  0  0  0  0
    0.9190   -1.8090    0.0000 C   0  0  0  0  0  0  0  0  0  0  0  0
   -0.3800   -2.5590    0.0000 C   0  0  0  0  0  0  0  0  0  0  0  0
   -1.6790   -1.8090    0.0000 C   0  0  0  0  0  0  0  0  0  0  0  0
   -2.9780   -2.5590    0.0000 C   0  0  0  0  0  0  0  0  0  0  0  0
   -4.2770   -1.8090    0.0000 C   0  0  0  0  0  0  0  0  0  0  0  0
   -4.2770   -0.3090    0.0000 C   0  0  0  0  0  0  0  0  0  0  0  0
   -2.9780    0.4410    0.0000 C   0  0  0  0  0  0  0  0  0  0  0  0
   -1.6790   -0.3090    0.0000 C   0  0  0  0  0  0  0  0  0  0  0  0
   -0.3800    0.4410    0.0000 C   0  0  0  0  0  0  0  0  0  0  0  0
   -0.3800    1.9410    0.0000 C   0  0  0  0  0  0  0  0  0  0  0  0
    0.9190    2.6910    0.0000 C   0  0  0  0  0  0  0  0  0  0  0  0
    2.2180    1.9410    0.0000 C   0  0  0  0  0  0  0  0  0  0  0  0
    2.3746    3.4328    0.0000 C   0  0  0  0  0  0  0  0  0  0  0  0
  1  2  1  0  0  0  0
  2  3  1  0  0  0  0
  3  4  1  1  0  0  0
  3  5  1  0  0  0  0
  5  6  1  0  0  0  0
  7  6  1  1  0  0  0
  7  8  1  0  0  0  0
  8  9  1  6  0  0  0
  9 10  1  0  0  0  0
 10 11  1  0  0  0  0
 11 12  2  0  0  0  0
 12 13  1  0  0  0  0
 13 14  1  0  0  0  0
 14 15  1  0  0  0  0
 16 15  1  6  0  0  0
 11 16  1  0  0  0  0
 16 17  1  0  0  0  0
  8 17  1  0  0  0  0
 17 18  1  1  0  0  0
 18 19  1  0  0  0  0
 19 20  1  0  0  0  0
  3 20  1  0  0  0  0
  7 20  1  0  0  0  0
 20 21  1  1  0  0  0
M  END
> <chemblId>
CHEMBL1200623

> <bioactivity__type>
Ki

> <units>
nM

> <value>
104.0

$$$$
 stripped stripped stripped
BRStripMol11301514202D 0   0.00000     0.00000     0
This file has been stripped
 36 36  0  0  0  0              1 V2000 
    9.0932    0.0901    0.0000 C   0  0  0  0  0  0  0  0  0  0  0  0
    7.7936    0.8391    0.0000 C   0  0  0  0  0  0  0  0  0  0  0  0
    6.4952    0.0881    0.0000 N   0  3  0  0  0  0  0  0  0  0  0  0
    5.5319   -1.0618    0.0000 C   0  0  0  0  0  0  0  0  0  0  0  0
    6.0460   -2.4709    0.0000 C   0  0  0  0  0  0  0  0  0  0  0  0
    7.4602   -1.0602    0.0000 C   0  0  0  0  0  0  0  0  0  0  0  0
    8.9372   -0.7986    0.0000 C   0  0  0  0  0  0  0  0  0  0  0  0
    5.1955    0.8370    0.0000 C   0  0  0  0  0  0  0  0  0  0  0  0
    3.8971    0.0860    0.0000 C   0  0  0  0  0  0  0  0  0  0  0  0
    2.5975    0.8350    0.0000 O   0  0  0  0  0  0  0  0  0  0  0  0
    1.2990    0.0840    0.0000 C   0  0  0  0  0  0  0  0  0  0  0  0
    1.3000   -1.4160    0.0000 C   0  0  0  0  0  0  0  0  0  0  0  0
    0.0010   -2.1670    0.0000 C   0  0  0  0  0  0  0  0  0  0  0  0
   -1.2980   -1.4180    0.0000 C   0  0  0  0  0  0  0  0  0  0  0  0
   -1.2990    0.0820    0.0000 C   0  0  0  0  0  0  0  0  0  0  0  0
   -2.5986    0.8310    0.0000 O   0  0  0  0  0  0  0  0  0  0  0  0
   -3.8971    0.0799    0.0000 C   0  0  0  0  0  0  0  0  0  0  0  0
   -5.1967    0.8289    0.0000 C   0  0  0  0  0  0  0  0  0  0  0  0
   -6.4952    0.0779    0.0000 N   0  3  0  0  0  0  0  0  0  0  0  0
   -7.7948    0.8268    0.0000 C   0  0  0  0  0  0  0  0  0  0  0  0
   -9.0932    0.0758    0.0000 C   0  0  0  0  0  0  0  0  0  0  0  0
   -7.4584   -1.0720    0.0000 C   0  0  0  0  0  0  0  0  0  0  0  0
   -8.9358   -0.8127    0.0000 C   0  0  0  0  0  0  0  0  0  0  0  0
   -5.5301   -1.0704    0.0000 C   0  0  0  0  0  0  0  0  0  0  0  0
   -6.0420   -2.4804    0.0000 C   0  0  0  0  0  0  0  0  0  0  0  0
   -0.0010    0.8330    0.0000 C   0  0  0  0  0  0  0  0  0  0  0  0
   -0.0024    2.3330    0.0000 O   0  0  0  0  0  0  0  0  0  0  0  0
   -1.3021    3.0818    0.0000 C   0  0  0  0  0  0  0  0  0  0  0  0
   -1.3035    4.5818    0.0000 C   0  0  0  0  0  0  0  0  0  0  0  0
   -2.6032    5.3306    0.0000 N   0  3  0  0  0  0  0  0  0  0  0  0
   -2.6045    6.8306    0.0000 C   0  0  0  0  0  0  0  0  0  0  0  0
   -3.9043    7.5794    0.0000 C   0  0  0  0  0  0  0  0  0  0  0  0
   -4.0806    5.5898    0.0000 C   0  0  0  0  0  0  0  0  0  0  0  0
   -4.5949    6.9988    0.0000 C   0  0  0  0  0  0  0  0  0  0  0  0
   -3.1149    3.9206    0.0000 C   0  0  0  0  0  0  0  0  0  0  0  0
   -4.5919    3.6588    0.0000 C   0  0  0  0  0  0  0  0  0  0  0  0
  1  2  1  0  0  0  0
  2  3  1  0  0  0  0
  3  4  1  0  0  0  0
  4  5  1  0  0  0  0
  3  6  1  0  0  0  0
  6  7  1  0  0  0  0
  3  8  1  0  0  0  0
  8  9  1  0  0  0  0
  9 10  1  0  0  0  0
 10 11  1  0  0  0  0
 11 12  2  0  0  0  0
 12 13  1  0  0  0  0
 13 14  2  0  0  0  0
 14 15  1  0  0  0  0
 15 16  1  0  0  0  0
 16 17  1  0  0  0  0
 17 18  1  0  0  0  0
 18 19  1  0  0  0  0
 19 20  1  0  0  0  0
 20 21  1  0  0  0  0
 19 22  1  0  0  0  0
 22 23  1  0  0  0  0
 19 24  1  0  0  0  0
 24 25  1  0  0  0  0
 15 26  2  0  0  0  0
 11 26  1  0  0  0  0
 26 27  1  0  0  0  0
 27 28  1  0  0  0  0
 28 29  1  0  0  0  0
 29 30  1  0  0  0  0
 30 31  1  0  0  0  0
 31 32  1  0  0  0  0
 30 33  1  0  0  0  0
 33 34  1  0  0  0  0
 30 35  1  0  0  0  0
 35 36  1  0  0  0  0
M  END
> <chemblId>
CHEMBL1200993

> <bioactivity__type>
Ki

> <units>
nM

> <value>
711.0

$$$$
 stripped
BRStripMol11301514202D 0   0.00000     0.00000     0
This file has been stripped
 23 26  0  0  0  0              1 V2000 
   -3.4230    1.7537    0.0000 C   0  0  0  0  0  0  0  0  0  0  0  0
   -2.3083    0.7500    0.0000 N   0  3  0  0  0  0  0  0  0  0  0  0
   -3.4230   -0.2537    0.0000 C   0  0  0  0  0  0  0  0  0  0  0  0
   -1.4266    1.9635    0.0000 C   0  0  0  0  0  0  0  0  0  0  0  0
   -3.6600   -0.6842    0.0000 C   0  0  0  0  0  0  0  0  0  0  0  0
   -4.7205    0.7500    0.0000 C   0  0  0  0  0  0  0  0  0  0  0  0
   -3.6600    2.1842    0.0000 C   0  0  0  0  0  0  0  0  0  0  0  0
   -1.4266   -0.4635    0.0000 C   0  0  0  0  0  0  0  0  0  0  0  0
    0.0000    0.0000    0.0000 C   0  0  0  0  0  0  0  0  0  0  0  0
    1.2990    0.7500    0.0000 O   0  0  0  0  0  0  0  0  0  0  0  0
    0.0000    1.5000    0.0000 C   0  0  0  0  0  0  0  0  0  0  0  0
   -6.2205    0.7500    0.0000 O   0  0  0  0  0  0  0  0  0  0  0  0
   -6.9705   -0.5490    0.0000 C   0  0  0  0  0  0  0  0  0  0  0  0
   -6.2205   -1.8481    0.0000 O   0  0  0  0  0  0  0  0  0  0  0  0
   -8.4705   -0.5490    0.0000 C   0  0  0  0  0  0  0  0  0  0  0  0
   -9.2205   -1.8481    0.0000 C   0  0  0  0  0  0  0  0  0  0  0  0
  -10.7205   -1.8481    0.0000 O   0  0  0  0  0  0  0  0  0  0  0  0
   -9.2205    0.7500    0.0000 C   0  0  0  0  0  0  0  0  0  0  0  0
   -8.4705    2.0490    0.0000 C   0  0  0  0  0  0  0  0  0  0  0  0
   -9.2205    3.3481    0.0000 C   0  0  0  0  0  0  0  0  0  0  0  0
  -10.7205    3.3481    0.0000 C   0  0  0  0  0  0  0  0  0  0  0  0
  -11.4705    2.0490    0.0000 C   0  0  0  0  0  0  0  0  0  0  0  0
  -10.7205    0.7500    0.0000 C   0  0  0  0  0  0  0  0  0  0  0  0
  1  2  1  0  0  0  0
  2  3  1  0  0  0  0
  2  4  1  0  0  0  0
  4  5  1  1  0  0  0
  5  6  1  0  0  0  0
  6  7  1  0  0  0  0
  8  7  1  6  0  0  0
  2  8  1  0  0  0  0
  8  9  1  0  0  0  0
  9 10  1  6  0  0  0
 11 10  1  6  0  0  0
  4 11  1  0  0  0  0
  9 11  1  0  0  0  0
  6 12  1  6  0  0  0
 12 13  1  0  0  0  0
 13 14  2  0  0  0  0
 13 15  1  0  0  0  0
 15 16  1  6  0  0  0
 16 17  1  0  0  0  0
 15 18  1  0  0  0  0
 18 19  2  0  0  0  0
 19 20  1  0  0  0  0
 20 21  2  0  0  0  0
 21 22  1  0  0  0  0
 22 23  2  0  0  0  0
 18 23  1  0  0  0  0
M  END
> <chemblId>
CHEMBL1201024

> <bioactivity__type>
Ki

> <units>
nM

> <value>
0.15

$$$$

  CDK     11301514202D 0   0.00000     0.00000     0

 23 26  0  0  0  0              1 V2000 
   -2.8310    0.0000    0.0000 C   0  0  0  0  0  0  0  0  0  0  0  0
   -1.3310    0.0000    0.0000 N   0  0  0  0  0  0  0  0  0  0  0  0
   -0.5990   -1.5970    0.0000 C   0  0  0  0  0  0  0  0  0  0  0  0
   -2.0120   -0.8890    0.0000 C   0  0  0  0  0  0  0  0  0  0  0  0
   -2.0120    0.8890    0.0000 C   0  0  0  0  0  0  0  0  0  0  0  0
   -0.5990    1.5970    0.0000 C   0  0  0  0  0  0  0  0  0  0  0  0
    0.8640    1.2670    0.0000 C   0  0  0  0  0  0  0  0  0  0  0  0
    1.5960    0.0000    0.0000 C   0  0  0  0  0  0  0  0  0  0  0  0
    0.8640   -1.2670    0.0000 C   0  0  0  0  0  0  0  0  0  0  0  0
    3.0960    0.0000    0.0000 O   0  0  0  0  0  0  0  0  0  0  0  0
    3.8460    1.2990    0.0000 C   0  0  0  0  0  0  0  0  0  0  0  0
    5.3460    1.2990    0.0000 C   0  0  0  0  0  0  0  0  0  0  0  0
    6.0960   -0.0000    0.0000 C   0  0  0  0  0  0  0  0  0  0  0  0
    7.5960   -0.0000    0.0000 C   0  0  0  0  0  0  0  0  0  0  0  0
    8.3460    1.2990    0.0000 C   0  0  0  0  0  0  0  0  0  0  0  0
    7.5960    2.5981    0.0000 C   0  0  0  0  0  0  0  0  0  0  0  0
    6.0960    2.5981    0.0000 C   0  0  0  0  0  0  0  0  0  0  0  0
    3.0960    2.5981    0.0000 C   0  0  0  0  0  0  0  0  0  0  0  0
    3.8460    3.8971    0.0000 C   0  0  0  0  0  0  0  0  0  0  0  0
    3.0960    5.1962    0.0000 C   0  0  0  0  0  0  0  0  0  0  0  0
    1.5960    5.1962    0.0000 C   0  0  0  0  0  0  0  0  0  0  0  0
    0.8460    3.8971    0.0000 C   0  0  0  0  0  0  0  0  0  0  0  0
    1.5960    2.5981    0.0000 C   0  0  0  0  0  0  0  0  0  0  0  0
  1  2  1  0  0  0  0
  2  3  1  0  0  0  0
  3  4  1  1  0  0  0
  4  5  1  0  0  0  0
  6  5  1  1  0  0  0
  2  6  1  0  0  0  0
  6  7  1  0  0  0  0
  7  8  1  0  0  0  0
  8  9  1  0  0  0  0
  3  9  1  0  0  0  0
  8 10  1  1  0  0  0
 10 11  1  0  0  0  0
 11 12  1  0  0  0  0
 12 13  2  0  0  0  0
 13 14  1  0  0  0  0
 14 15  2  0  0  0  0
 15 16  1  0  0  0  0
 16 17  2  0  0  0  0
 12 17  1  0  0  0  0
 11 18  1  0  0  0  0
 18 19  2  0  0  0  0
 19 20  1  0  0  0  0
 20 21  2  0  0  0  0
 21 22  1  0  0  0  0
 22 23  2  0  0  0  0
 18 23  1  0  0  0  0
M  END
> <chemblId>
CHEMBL1201203

> <bioactivity__type>
Ki

> <units>
nM

> <value>
3.67

$$$$

  CDK     11301514202D 0   0.00000     0.00000     0

 19 20  0  0  0  0              1 V2000 
    2.5731    7.5096    0.0000 C   0  0  0  0  0  0  0  0  0  0  0  0
    2.5781    6.0096    0.0000 N   0  0  0  0  0  0  0  0  0  0  0  0
    3.8796    5.2640    0.0000 C   0  0  0  0  0  0  0  0  0  0  0  0
    1.2815    5.2553    0.0000 C   0  0  0  0  0  0  0  0  0  0  0  0
    1.2865    3.7553    0.0000 C   0  0  0  0  0  0  0  0  0  0  0  0
   -0.0100    3.0010    0.0000 C   0  0  0  0  0  0  0  0  0  0  0  0
   -0.0050    1.5010    0.0000 C   0  0  0  0  0  0  0  0  0  0  0  0
   -1.2930    0.7540    0.0000 C   0  0  0  0  0  0  0  0  0  0  0  0
   -1.2930   -0.7460    0.0000 C   0  0  0  0  0  0  0  0  0  0  0  0
   -0.0050   -1.5130    0.0000 C   0  0  0  0  0  0  0  0  0  0  0  0
   -0.0101   -3.0130    0.0000 Cl  0  0  0  0  0  0  0  0  0  0  0  0
    1.3030   -0.7460    0.0000 C   0  0  0  0  0  0  0  0  0  0  0  0
    1.3030    0.7540    0.0000 C   0  0  0  0  0  0  0  0  0  0  0  0
   -1.3115    3.7467    0.0000 C   0  0  0  0  0  0  0  0  0  0  0  0
   -1.3165    5.2467    0.0000 C   0  0  0  0  0  0  0  0  0  0  0  0
   -2.6181    5.9923    0.0000 C   0  0  0  0  0  0  0  0  0  0  0  0
   -3.9146    5.2380    0.0000 C   0  0  0  0  0  0  0  0  0  0  0  0
   -3.9096    3.7380    0.0000 C   0  0  0  0  0  0  0  0  0  0  0  0
   -2.6081    2.9923    0.0000 N   0  0  0  0  0  0  0  0  0  0  0  0
  1  2  1  0  0  0  0
  2  3  1  0  0  0  0
  2  4  1  0  0  0  0
  4  5  1  0  0  0  0
  6  5  1  1  0  0  0
  6  7  1  0  0  0  0
  7  8  2  0  0  0  0
  8  9  1  0  0  0  0
  9 10  2  0  0  0  0
 10 11  1  0  0  0  0
 10 12  1  0  0  0  0
 12 13  2  0  0  0  0
  7 13  1  0  0  0  0
  6 14  1  0  0  0  0
 14 15  2  0  0  0  0
 15 16  1  0  0  0  0
 16 17  2  0  0  0  0
 17 18  1  0  0  0  0
 18 19  2  0  0  0  0
 14 19  1  0  0  0  0
M  END
> <chemblId>
CHEMBL1201353

> <bioactivity__type>
Ki

> <units>
nM

> <value>
2487.0

$$$$

  CDK     11301514202D 0   0.00000     0.00000     0

 31 34  0  0  0  0              1 V2000 
   -5.1992   -1.5048    0.0000 C   0  0  0  0  0  0  0  0  0  0  0  0
   -3.9011   -0.7532    0.0000 C   0  0  0  0  0  0  0  0  0  0  0  0
   -3.9029    0.7468    0.0000 C   0  0  0  0  0  0  0  0  0  0  0  0
   -2.6011   -1.5016    0.0000 S   0  0  0  0  0  0  0  0  0  0  0  0
   -1.3030   -0.7500    0.0000 C   0  0  0  0  0  0  0  0  0  0  0  0
   -1.3030    0.7460    0.0000 C   0  0  0  0  0  0  0  0  0  0  0  0
    0.0000    1.5010    0.0000 C   0  0  0  0  0  0  0  0  0  0  0  0
    1.2970    0.7460    0.0000 C   0  0  0  0  0  0  0  0  0  0  0  0
    2.5974    1.4937    0.0000 C   0  0  0  0  0  0  0  0  0  0  0  0
    3.8951    0.7414    0.0000 C   0  0  0  0  0  0  0  0  0  0  0  0
    3.8924   -0.7586    0.0000 C   0  0  0  0  0  0  0  0  0  0  0  0
    5.1901   -1.5109    0.0000 C   0  0  0  0  0  0  0  0  0  0  0  0
    6.4905   -0.7633    0.0000 N   0  0  0  0  0  0  0  0  0  0  0  0
    6.4931    0.7367    0.0000 C   0  0  0  0  0  0  0  0  0  0  0  0
    5.1954    1.4891    0.0000 C   0  0  0  0  0  0  0  0  0  0  0  0
    7.7882   -1.5156    0.0000 C   0  0  0  0  0  0  0  0  0  0  0  0
    7.7855   -3.0156    0.0000 C   0  0  0  0  0  0  0  0  0  0  0  0
    9.0832   -3.7679    0.0000 C   0  0  0  0  0  0  0  0  0  0  0  0
   10.3836   -3.0202    0.0000 N   0  0  0  0  0  0  0  0  0  0  0  0
   10.3862   -1.5202    0.0000 C   0  0  0  0  0  0  0  0  0  0  0  0
    9.0885   -0.7679    0.0000 C   0  0  0  0  0  0  0  0  0  0  0  0
   11.6813   -3.7725    0.0000 C   0  0  0  0  0  0  0  0  0  0  0  0
   11.6786   -5.2725    0.0000 O   0  0  0  0  0  0  0  0  0  0  0  0
   12.9816   -3.0248    0.0000 C   0  0  0  0  0  0  0  0  0  0  0  0
   14.2793   -3.7771    0.0000 C   0  0  0  0  0  0  0  0  0  0  0  0
   15.5797   -3.0295    0.0000 N   0  0  0  0  0  0  0  0  0  0  0  0
   15.5824   -1.5295    0.0000 C   0  0  0  0  0  0  0  0  0  0  0  0
   14.2847   -0.7771    0.0000 C   0  0  0  0  0  0  0  0  0  0  0  0
   12.9843   -1.5248    0.0000 N   0  0  0  0  0  0  0  0  0  0  0  0
    1.2970   -0.7500    0.0000 C   0  0  0  0  0  0  0  0  0  0  0  0
    0.0000   -1.4980    0.0000 C   0  0  0  0  0  0  0  0  0  0  0  0
  1  2  1  0  0  0  0
  2  3  1  0  0  0  0
  2  4  1  0  0  0  0
  4  5  1  0  0  0  0
  5  6  2  0  0  0  0
  6  7  1  0  0  0  0
  7  8  2  0  0  0  0
  8  9  1  0  0  0  0
  9 10  1  0  0  0  0
 10 11  1  0  0  0  0
 11 12  1  0  0  0  0
 12 13  1  0  0  0  0
 13 14  1  0  0  0  0
 14 15  1  0  0  0  0
 10 15  1  0  0  0  0
 13 16  1  0  0  0  0
 16 17  1  0  0  0  0
 17 18  1  0  0  0  0
 18 19  1  0  0  0  0
 19 20  1  0  0  0  0
 20 21  1  0  0  0  0
 16 21  1  0  0  0  0
 19 22  1  0  0  0  0
 22 23  2  0  0  0  0
 22 24  1  0  0  0  0
 24 25  2  0  0  0  0
 25 26  1  0  0  0  0
 26 27  2  0  0  0  0
 27 28  1  0  0  0  0
 28 29  2  0  0  0  0
 24 29  1  0  0  0  0
  8 30  1  0  0  0  0
 30 31  2  0  0  0  0
  5 31  1  0  0  0  0
M  END
> <chemblId>
CHEMBL12029

> <bioactivity__type>
Ki

> <units>
nM

> <value>
254.0

$$$$

  CDK     11301514202D 0   0.00000     0.00000     0

 38 42  0  0  0  0              1 V2000 
    6.4951   -1.5000    0.0000 C   0  0  0  0  0  0  0  0  0  0  0  0
    5.1961   -0.7500    0.0000 C   0  0  0  0  0  0  0  0  0  0  0  0
    3.8970   -1.5000    0.0000 O   0  0  0  0  0  0  0  0  0  0  0  0
    2.5980   -0.7500    0.0000 C   0  0  0  0  0  0  0  0  0  0  0  0
    2.5980    0.7500    0.0000 C   0  0  0  0  0  0  0  0  0  0  0  0
    1.2990    1.5000    0.0000 C   0  0  0  0  0  0  0  0  0  0  0  0
    0.0000    0.7500    0.0000 C   0  0  0  0  0  0  0  0  0  0  0  0
   -1.2990    1.5000    0.0000 C   0  0  0  0  0  0  0  0  0  0  0  0
   -2.5980    0.7500    0.0000 C   0  0  0  0  0  0  0  0  0  0  0  0
   -2.5980   -0.7500    0.0000 C   0  0  0  0  0  0  0  0  0  0  0  0
   -1.2990   -1.5000    0.0000 C   0  0  0  0  0  0  0  0  0  0  0  0
    0.0000   -0.7500    0.0000 C   0  0  0  0  0  0  0  0  0  0  0  0
    1.2990   -1.5000    0.0000 C   0  0  0  0  0  0  0  0  0  0  0  0
   -1.2990    3.0000    0.0000 C   0  0  0  0  0  0  0  0  0  0  0  0
    0.0000    3.7500    0.0000 O   0  0  0  0  0  0  0  0  0  0  0  0
   -2.5980    3.7500    0.0000 N   0  0  0  0  0  0  0  0  0  0  0  0
   -2.5980    5.2500    0.0000 C   0  0  0  0  0  0  0  0  0  0  0  0
   -3.8971    6.0000    0.0000 C   0  0  0  0  0  0  0  0  0  0  0  0
   -5.1961    5.2500    0.0000 C   0  0  0  0  0  0  0  0  0  0  0  0
   -5.1961    3.7500    0.0000 C   0  0  0  0  0  0  0  0  0  0  0  0
   -3.8971    3.0000    0.0000 C   0  0  0  0  0  0  0  0  0  0  0  0
   -6.4952    6.0000    0.0000 N   0  0  0  0  0  0  0  0  0  0  0  0
   -6.4952    7.5000    0.0000 C   0  0  0  0  0  0  0  0  0  0  0  0
   -7.7942    8.2500    0.0000 C   0  0  0  0  0  0  0  0  0  0  0  0
   -9.0932    7.5000    0.0000 C   0  0  0  0  0  0  0  0  0  0  0  0
  -10.3923    8.2500    0.0000 C   0  0  0  0  0  0  0  0  0  0  0  0
  -10.3923    9.7500    0.0000 C   0  0  0  0  0  0  0  0  0  0  0  0
   -9.0932   10.5000    0.0000 C   0  0  0  0  0  0  0  0  0  0  0  0
   -9.0932   12.0000    0.0000 C   0  0  0  0  0  0  0  0  0  0  0  0
  -10.3923   12.7500    0.0000 C   0  0  0  0  0  0  0  0  0  0  0  0
  -10.3923   14.2500    0.0000 S   0  0  0  0  0  0  0  0  0  0  0  0
  -11.6913   15.0000    0.0000 C   0  0  0  0  0  0  0  0  0  0  0  0
  -11.6913   16.5000    0.0000 C   0  0  0  0  0  0  0  0  0  0  0  0
  -12.9903   14.2500    0.0000 C   0  0  0  0  0  0  0  0  0  0  0  0
  -11.6913   12.0000    0.0000 C   0  0  0  0  0  0  0  0  0  0  0  0
  -11.6913   10.5000    0.0000 C   0  0  0  0  0  0  0  0  0  0  0  0
   -9.0932    6.0000    0.0000 C   0  0  0  0  0  0  0  0  0  0  0  0
   -7.7942    5.2500    0.0000 C   0  0  0  0  0  0  0  0  0  0  0  0
  1  2  1  0  0  0  0
  2  3  1  0  0  0  0
  3  4  1  0  0  0  0
  4  5  2  0  0  0  0
  5  6  1  0  0  0  0
  6  7  2  0  0  0  0
  7  8  1  0  0  0  0
  8  9  2  0  0  0  0
  9 10  1  0  0  0  0
 10 11  2  0  0  0  0
 11 12  1  0  0  0  0
  7 12  1  0  0  0  0
 12 13  2  0  0  0  0
  4 13  1  0  0  0  0
  8 14  1  0  0  0  0
 14 15  2  0  0  0  0
 14 16  1  0  0  0  0
 16 17  1  0  0  0  0
 17 18  1  0  0  0  0
 18 19  1  0  0  0  0
 19 20  1  0  0  0  0
 20 21  1  0  0  0  0
 16 21  1  0  0  0  0
 19 22  1  0  0  0  0
 22 23  1  0  0  0  0
 23 24  1  0  0  0  0
 24 25  1  0  0  0  0
 25 26  1  0  0  0  0
 26 27  1  0  0  0  0
 27 28  2  0  0  0  0
 28 29  1  0  0  0  0
 29 30  2  0  0  0  0
 30 31  1  0  0  0  0
 31 32  1  0  0  0  0
 32 33  1  0  0  0  0
 32 34  1  0  0  0  0
 30 35  1  0  0  0  0
 35 36  2  0  0  0  0
 27 36  1  0  0  0  0
 25 37  1  0  0  0  0
 37 38  1  0  0  0  0
 22 38  1  0  0  0  0
M  END
> <chemblId>
CHEMBL12064

> <bioactivity__type>
Ki

> <units>
nM

> <value>
14.0

$$$$

  CDK     11301514202D 0   0.00000     0.00000     0

 36 40  0  0  0  0              1 V2000 
   12.8723   16.9770    0.0000 N   0  0  0  0  0  0  0  0  0  0  0  0
   11.5733   16.2270    0.0000 C   0  0  0  0  0  0  0  0  0  0  0  0
   10.2743   16.9770    0.0000 O   0  0  0  0  0  0  0  0  0  0  0  0
   11.5733   14.7270    0.0000 C   0  0  0  0  0  0  0  0  0  0  0  0
   10.2743   13.9770    0.0000 S   0  0  0  0  0  0  0  0  0  0  0  0
   10.2743   12.4770    0.0000 C   0  0  0  0  0  0  0  0  0  0  0  0
    8.9752   11.7270    0.0000 C   0  0  0  0  0  0  0  0  0  0  0  0
    8.9752   10.2270    0.0000 C   0  0  0  0  0  0  0  0  0  0  0  0
   10.2743    9.4770    0.0000 C   0  0  0  0  0  0  0  0  0  0  0  0
   10.2743    7.9770    0.0000 C   0  0  0  0  0  0  0  0  0  0  0  0
    8.9752    7.2270    0.0000 C   0  0  0  0  0  0  0  0  0  0  0  0
    7.6762    7.9770    0.0000 C   0  0  0  0  0  0  0  0  0  0  0  0
    6.3772    7.2270    0.0000 C   0  0  0  0  0  0  0  0  0  0  0  0
    6.3772    5.7270    0.0000 N   0  0  0  0  0  0  0  0  0  0  0  0
    7.6762    4.9770    0.0000 C   0  0  0  0  0  0  0  0  0  0  0  0
    8.9752    5.7270    0.0000 C   0  0  0  0  0  0  0  0  0  0  0  0
    5.0781    4.9770    0.0000 C   0  0  0  0  0  0  0  0  0  0  0  0
    3.7791    5.7270    0.0000 C   0  0  0  0  0  0  0  0  0  0  0  0
    2.4800    4.9770    0.0000 C   0  0  0  0  0  0  0  0  0  0  0  0
    2.4800    3.4770    0.0000 N   0  0  0  0  0  0  0  0  0  0  0  0
    3.7791    2.7270    0.0000 C   0  0  0  0  0  0  0  0  0  0  0  0
    5.0781    3.4770    0.0000 C   0  0  0  0  0  0  0  0  0  0  0  0
    1.1810    2.7270    0.0000 C   0  0  0  0  0  0  0  0  0  0  0  0
   -0.1180    3.4770    0.0000 O   0  0  0  0  0  0  0  0  0  0  0  0
    1.1810    1.2270    0.0000 C   0  0  0  0  0  0  0  0  0  0  0  0
    2.4800    0.4770    0.0000 C   0  0  0  0  0  0  0  0  0  0  0  0
    2.4800   -1.0230    0.0000 C   0  0  0  0  0  0  0  0  0  0  0  0
    1.1810   -1.7730    0.0000 C   0  0  0  0  0  0  0  0  0  0  0  0
   -0.1180   -1.0230    0.0000 C   0  0  0  0  0  0  0  0  0  0  0  0
   -1.4170   -1.7730    0.0000 C   0  0  0  0  0  0  0  0  0  0  0  0
   -2.7160   -1.0230    0.0000 C   0  0  0  0  0  0  0  0  0  0  0  0
   -2.7160    0.4770    0.0000 C   0  0  0  0  0  0  0  0  0  0  0  0
   -1.4170    1.2270    0.0000 C   0  0  0  0  0  0  0  0  0  0  0  0
   -0.1180    0.4770    0.0000 C   0  0  0  0  0  0  0  0  0  0  0  0
   11.5733   10.2270    0.0000 C   0  0  0  0  0  0  0  0  0  0  0  0
   11.5733   11.7270    0.0000 C   0  0  0  0  0  0  0  0  0  0  0  0
  1  2  1  0  0  0  0
  2  3  2  0  0  0  0
  2  4  1  0  0  0  0
  4  5  1  0  0  0  0
  5  6  1  0  0  0  0
  6  7  2  0  0  0  0
  7  8  1  0  0  0  0
  8  9  2  0  0  0  0
  9 10  1  0  0  0  0
 10 11  1  0  0  0  0
 11 12  1  0  0  0  0
 12 13  1  0  0  0  0
 13 14  1  0  0  0  0
 14 15  1  0  0  0  0
 15 16  1  0  0  0  0
 11 16  1  0  0  0  0
 14 17  1  0  0  0  0
 17 18  1  0  0  0  0
 18 19  1  0  0  0  0
 19 20  1  0  0  0  0
 20 21  1  0  0  0  0
 21 22  1  0  0  0  0
 17 22  1  0  0  0  0
 20 23  1  0  0  0  0
 23 24  2  0  0  0  0
 23 25  1  0  0  0  0
 25 26  2  0  0  0  0
 26 27  1  0  0  0  0
 27 28  2  0  0  0  0
 28 29  1  0  0  0  0
 29 30  2  0  0  0  0
 30 31  1  0  0  0  0
 31 32  2  0  0  0  0
 32 33  1  0  0  0  0
 33 34  2  0  0  0  0
 25 34  1  0  0  0  0
 29 34  1  0  0  0  0
  9 35  1  0  0  0  0
 35 36  2  0  0  0  0
  6 36  1  0  0  0  0
M  END
> <chemblId>
CHEMBL12085

> <bioactivity__type>
Ki

> <units>
nM

> <value>
18.0

$$$$

  CDK     11301514202D 0   0.00000     0.00000     0

 39 43  0  0  0  0              1 V2000 
    7.8122   11.9844    0.0000 C   0  0  0  0  0  0  0  0  0  0  0  0
    6.5145   12.7367    0.0000 C   0  0  0  0  0  0  0  0  0  0  0  0
    6.5172   14.2367    0.0000 C   0  0  0  0  0  0  0  0  0  0  0  0
    5.2195   14.9890    0.0000 C   0  0  0  0  0  0  0  0  0  0  0  0
    3.9191   14.2413    0.0000 C   0  0  0  0  0  0  0  0  0  0  0  0
    3.9165   12.7414    0.0000 C   0  0  0  0  0  0  0  0  0  0  0  0
    2.6161   11.9937    0.0000 C   0  0  0  0  0  0  0  0  0  0  0  0
    1.3184   12.7460    0.0000 O   0  0  0  0  0  0  0  0  0  0  0  0
    2.6134   10.4937    0.0000 N   0  0  0  0  0  0  0  0  0  0  0  0
    1.3130    9.7460    0.0000 C   0  0  0  0  0  0  0  0  0  0  0  0
    1.3104    8.2460    0.0000 C   0  0  0  0  0  0  0  0  0  0  0  0
    2.6081    7.4937    0.0000 C   0  0  0  0  0  0  0  0  0  0  0  0
    3.9084    8.2414    0.0000 C   0  0  0  0  0  0  0  0  0  0  0  0
    3.9111    9.7414    0.0000 C   0  0  0  0  0  0  0  0  0  0  0  0
    2.6054    5.9937    0.0000 N   0  0  0  0  0  0  0  0  0  0  0  0
    1.3050    5.2460    0.0000 C   0  0  0  0  0  0  0  0  0  0  0  0
    1.3023    3.7460    0.0000 C   0  0  0  0  0  0  0  0  0  0  0  0
    2.6000    2.9937    0.0000 C   0  0  0  0  0  0  0  0  0  0  0  0
    2.5974    1.4937    0.0000 C   0  0  0  0  0  0  0  0  0  0  0  0
    1.2970    0.7460    0.0000 C   0  0  0  0  0  0  0  0  0  0  0  0
    0.0000    1.5010    0.0000 C   0  0  0  0  0  0  0  0  0  0  0  0
   -1.3030    0.7460    0.0000 C   0  0  0  0  0  0  0  0  0  0  0  0
   -1.3030   -0.7500    0.0000 C   0  0  0  0  0  0  0  0  0  0  0  0
    0.0000   -1.4980    0.0000 C   0  0  0  0  0  0  0  0  0  0  0  0
    1.2970   -0.7500    0.0000 C   0  0  0  0  0  0  0  0  0  0  0  0
   -2.6011   -1.5016    0.0000 S   0  0  0  0  0  0  0  0  0  0  0  0
   -3.1159   -0.0927    0.0000 O   0  0  0  0  0  0  0  0  0  0  0  0
   -4.0780   -1.7639    0.0000 O   0  0  0  0  0  0  0  0  0  0  0  0
   -2.5993   -3.0016    0.0000 C   0  0  0  0  0  0  0  0  0  0  0  0
   -3.8974   -3.7532    0.0000 C   0  0  0  0  0  0  0  0  0  0  0  0
   -3.8955   -5.2532    0.0000 C   0  0  0  0  0  0  0  0  0  0  0  0
   -2.5955   -6.0016    0.0000 C   0  0  0  0  0  0  0  0  0  0  0  0
   -1.2974   -5.2500    0.0000 C   0  0  0  0  0  0  0  0  0  0  0  0
    0.0025   -5.9984    0.0000 Cl  0  0  0  0  0  0  0  0  0  0  0  0
   -1.2993   -3.7500    0.0000 C   0  0  0  0  0  0  0  0  0  0  0  0
    3.9004    3.7414    0.0000 C   0  0  0  0  0  0  0  0  0  0  0  0
    3.9031    5.2414    0.0000 C   0  0  0  0  0  0  0  0  0  0  0  0
    5.2142   11.9890    0.0000 C   0  0  0  0  0  0  0  0  0  0  0  0
    5.2115   10.4890    0.0000 N   0  0  0  0  0  0  0  0  0  0  0  0
  1  2  1  0  0  0  0
  2  3  2  0  0  0  0
  3  4  1  0  0  0  0
  4  5  2  0  0  0  0
  5  6  1  0  0  0  0
  6  7  1  0  0  0  0
  7  8  2  0  0  0  0
  7  9  1  0  0  0  0
  9 10  1  0  0  0  0
 10 11  1  0  0  0  0
 11 12  1  0  0  0  0
 12 13  1  0  0  0  0
 13 14  1  0  0  0  0
  9 14  1  0  0  0  0
 12 15  1  0  0  0  0
 15 16  1  0  0  0  0
 16 17  1  0  0  0  0
 17 18  1  0  0  0  0
 18 19  1  0  0  0  0
 19 20  1  0  0  0  0
 20 21  2  0  0  0  0
 21 22  1  0  0  0  0
 22 23  2  0  0  0  0
 23 24  1  0  0  0  0
 24 25  2  0  0  0  0
 20 25  1  0  0  0  0
 23 26  1  0  0  0  0
 26 27  2  0  0  0  0
 26 28  2  0  0  0  0
 26 29  1  0  0  0  0
 29 30  2  0  0  0  0
 30 31  1  0  0  0  0
 31 32  2  0  0  0  0
 32 33  1  0  0  0  0
 33 34  1  0  0  0  0
 33 35  2  0  0  0  0
 29 35  1  0  0  0  0
 18 36  1  0  0  0  0
 36 37  1  0  0  0  0
 15 37  1  0  0  0  0
  6 38  2  0  0  0  0
  2 38  1  0  0  0  0
 38 39  1  0  0  0  0
M  END
> <chemblId>
CHEMBL12098

> <bioactivity__type>
Ki

> <units>
nM

> <value>
0.89

$$$$

  CDK     11301514202D 0   0.00000     0.00000     0

 35 39  0  0  0  0              1 V2000 
   11.6913  -16.5000    0.0000 C   0  0  0  0  0  0  0  0  0  0  0  0
   11.6913  -15.0000    0.0000 C   0  0  0  0  0  0  0  0  0  0  0  0
   12.9903  -14.2500    0.0000 C   0  0  0  0  0  0  0  0  0  0  0  0
   10.3923  -14.2500    0.0000 S   0  0  0  0  0  0  0  0  0  0  0  0
   10.3923  -12.7500    0.0000 C   0  0  0  0  0  0  0  0  0  0  0  0
   11.6913  -12.0000    0.0000 C   0  0  0  0  0  0  0  0  0  0  0  0
   11.6913  -10.5000    0.0000 C   0  0  0  0  0  0  0  0  0  0  0  0
   10.3923   -9.7500    0.0000 C   0  0  0  0  0  0  0  0  0  0  0  0
   10.3923   -8.2500    0.0000 C   0  0  0  0  0  0  0  0  0  0  0  0
    9.0932   -7.5000    0.0000 C   0  0  0  0  0  0  0  0  0  0  0  0
    9.0932   -6.0000    0.0000 C   0  0  0  0  0  0  0  0  0  0  0  0
    7.7942   -5.2500    0.0000 C   0  0  0  0  0  0  0  0  0  0  0  0
    6.4952   -6.0000    0.0000 N   0  0  0  0  0  0  0  0  0  0  0  0
    6.4952   -7.5000    0.0000 C   0  0  0  0  0  0  0  0  0  0  0  0
    7.7942   -8.2500    0.0000 C   0  0  0  0  0  0  0  0  0  0  0  0
    5.1961   -5.2500    0.0000 C   0  0  0  0  0  0  0  0  0  0  0  0
    5.1961   -3.7500    0.0000 C   0  0  0  0  0  0  0  0  0  0  0  0
    3.8971   -3.0000    0.0000 C   0  0  0  0  0  0  0  0  0  0  0  0
    2.5980   -3.7500    0.0000 N   0  0  0  0  0  0  0  0  0  0  0  0
    2.5980   -5.2500    0.0000 C   0  0  0  0  0  0  0  0  0  0  0  0
    3.8971   -6.0000    0.0000 C   0  0  0  0  0  0  0  0  0  0  0  0
    1.2990   -3.0000    0.0000 C   0  0  0  0  0  0  0  0  0  0  0  0
   -0.0000   -3.7500    0.0000 O   0  0  0  0  0  0  0  0  0  0  0  0
    1.2990   -1.5000    0.0000 C   0  0  0  0  0  0  0  0  0  0  0  0
    2.5980   -0.7500    0.0000 C   0  0  0  0  0  0  0  0  0  0  0  0
    2.5980    0.7500    0.0000 N   0  0  0  0  0  0  0  0  0  0  0  0
    1.2990    1.5000    0.0000 N   0  0  0  0  0  0  0  0  0  0  0  0
    0.0000    0.7500    0.0000 C   0  0  0  0  0  0  0  0  0  0  0  0
   -1.2990    1.5000    0.0000 C   0  0  0  0  0  0  0  0  0  0  0  0
   -2.5980    0.7500    0.0000 C   0  0  0  0  0  0  0  0  0  0  0  0
   -2.5980   -0.7500    0.0000 C   0  0  0  0  0  0  0  0  0  0  0  0
   -1.2990   -1.5000    0.0000 C   0  0  0  0  0  0  0  0  0  0  0  0
    0.0000   -0.7500    0.0000 C   0  0  0  0  0  0  0  0  0  0  0  0
    9.0932  -10.5000    0.0000 C   0  0  0  0  0  0  0  0  0  0  0  0
    9.0932  -12.0000    0.0000 C   0  0  0  0  0  0  0  0  0  0  0  0
  1  2  1  0  0  0  0
  2  3  1  0  0  0  0
  2  4  1  0  0  0  0
  4  5  1  0  0  0  0
  5  6  2  0  0  0  0
  6  7  1  0  0  0  0
  7  8  2  0  0  0  0
  8  9  1  0  0  0  0
  9 10  1  0  0  0  0
 10 11  1  0  0  0  0
 11 12  1  0  0  0  0
 12 13  1  0  0  0  0
 13 14  1  0  0  0  0
 14 15  1  0  0  0  0
 10 15  1  0  0  0  0
 13 16  1  0  0  0  0
 16 17  1  0  0  0  0
 17 18  1  0  0  0  0
 18 19  1  0  0  0  0
 19 20  1  0  0  0  0
 20 21  1  0  0  0  0
 16 21  1  0  0  0  0
 19 22  1  0  0  0  0
 22 23  2  0  0  0  0
 22 24  1  0  0  0  0
 24 25  2  0  0  0  0
 25 26  1  0  0  0  0
 26 27  2  0  0  0  0
 27 28  1  0  0  0  0
 28 29  2  0  0  0  0
 29 30  1  0  0  0  0
 30 31  2  0  0  0  0
 31 32  1  0  0  0  0
 32 33  2  0  0  0  0
 24 33  1  0  0  0  0
 28 33  1  0  0  0  0
  8 34  1  0  0  0  0
 34 35  2  0  0  0  0
  5 35  1  0  0  0  0
M  END
> <chemblId>
CHEMBL12112

> <bioactivity__type>
Ki

> <units>
nM

> <value>
256.0

$$$$

  CDK     11301514202D 0   0.00000     0.00000     0

 33 36  0  0  0  0              1 V2000 
   19.4855   -1.0831    0.0000 C   0  0  0  0  0  0  0  0  0  0  0  0
   18.1865   -1.8331    0.0000 C   0  0  0  0  0  0  0  0  0  0  0  0
   18.1865   -3.3331    0.0000 C   0  0  0  0  0  0  0  0  0  0  0  0
   16.8874   -1.0831    0.0000 S   0  0  0  0  0  0  0  0  0  0  0  0
   15.5884   -1.8331    0.0000 C   0  0  0  0  0  0  0  0  0  0  0  0
   14.2894   -1.0831    0.0000 C   0  0  0  0  0  0  0  0  0  0  0  0
   12.9903   -1.8331    0.0000 C   0  0  0  0  0  0  0  0  0  0  0  0
   12.9903   -3.3331    0.0000 C   0  0  0  0  0  0  0  0  0  0  0  0
   11.6913   -4.0831    0.0000 C   0  0  0  0  0  0  0  0  0  0  0  0
   10.3922   -3.3331    0.0000 C   0  0  0  0  0  0  0  0  0  0  0  0
   10.3923   -1.8331    0.0000 C   0  0  0  0  0  0  0  0  0  0  0  0
    9.0932   -1.0830    0.0000 C   0  0  0  0  0  0  0  0  0  0  0  0
    7.7942   -1.8330    0.0000 N   0  0  0  0  0  0  0  0  0  0  0  0
    7.7942   -3.3330    0.0000 C   0  0  0  0  0  0  0  0  0  0  0  0
    9.0932   -4.0830    0.0000 C   0  0  0  0  0  0  0  0  0  0  0  0
    6.4951   -1.0830    0.0000 C   0  0  0  0  0  0  0  0  0  0  0  0
    6.4952    0.4170    0.0000 C   0  0  0  0  0  0  0  0  0  0  0  0
    5.1961    1.1670    0.0000 C   0  0  0  0  0  0  0  0  0  0  0  0
    3.8971    0.4170    0.0000 N   0  0  0  0  0  0  0  0  0  0  0  0
    3.8971   -1.0830    0.0000 C   0  0  0  0  0  0  0  0  0  0  0  0
    5.1961   -1.8330    0.0000 C   0  0  0  0  0  0  0  0  0  0  0  0
    2.5980    1.1670    0.0000 C   0  0  0  0  0  0  0  0  0  0  0  0
    2.5981    2.6670    0.0000 O   0  0  0  0  0  0  0  0  0  0  0  0
    1.2990    0.4170    0.0000 C   0  0  0  0  0  0  0  0  0  0  0  0
    1.2990   -1.0830    0.0000 C   0  0  0  0  0  0  0  0  0  0  0  0
    0.0000   -1.8330    0.0000 C   0  0  0  0  0  0  0  0  0  0  0  0
   -1.2990   -1.0830    0.0000 C   0  0  0  0  0  0  0  0  0  0  0  0
   -2.5980   -1.8330    0.0000 Cl  0  0  0  0  0  0  0  0  0  0  0  0
   -1.2990    0.4170    0.0000 C   0  0  0  0  0  0  0  0  0  0  0  0
    0.0000    1.1670    0.0000 C   0  0  0  0  0  0  0  0  0  0  0  0
    0.0000    2.6670    0.0000 Cl  0  0  0  0  0  0  0  0  0  0  0  0
   14.2894   -4.0831    0.0000 C   0  0  0  0  0  0  0  0  0  0  0  0
   15.5884   -3.3331    0.0000 C   0  0  0  0  0  0  0  0  0  0  0  0
  1  2  1  0  0  0  0
  2  3  1  0  0  0  0
  2  4  1  0  0  0  0
  4  5  1  0  0  0  0
  5  6  2  0  0  0  0
  6  7  1  0  0  0  0
  7  8  2  0  0  0  0
  8  9  1  0  0  0  0
  9 10  1  0  0  0  0
 10 11  1  0  0  0  0
 11 12  1  0  0  0  0
 12 13  1  0  0  0  0
 13 14  1  0  0  0  0
 14 15  1  0  0  0  0
 10 15  1  0  0  0  0
 13 16  1  0  0  0  0
 16 17  1  0  0  0  0
 17 18  1  0  0  0  0
 18 19  1  0  0  0  0
 19 20  1  0  0  0  0
 20 21  1  0  0  0  0
 16 21  1  0  0  0  0
 19 22  1  0  0  0  0
 22 23  2  0  0  0  0
 22 24  1  0  0  0  0
 24 25  2  0  0  0  0
 25 26  1  0  0  0  0
 26 27  2  0  0  0  0
 27 28  1  0  0  0  0
 27 29  1  0  0  0  0
 29 30  2  0  0  0  0
 24 30  1  0  0  0  0
 30 31  1  0  0  0  0
  8 32  1  0  0  0  0
 32 33  2  0  0  0  0
  5 33  1  0  0  0  0
M  END
> <chemblId>
CHEMBL12115

> <bioactivity__type>
Ki

> <units>
nM

> <value>
134.0

$$$$

  CDK     11301514202D 0   0.00000     0.00000     0

 37 41  0  0  0  0              1 V2000 
   11.5733   16.2270    0.0000 C   0  0  0  0  0  0  0  0  0  0  0  0
   11.5733   14.7270    0.0000 C   0  0  0  0  0  0  0  0  0  0  0  0
   12.8723   13.9770    0.0000 C   0  0  0  0  0  0  0  0  0  0  0  0
   10.2743   13.9770    0.0000 S   0  0  0  0  0  0  0  0  0  0  0  0
    9.7612   15.3865    0.0000 O   0  0  0  0  0  0  0  0  0  0  0  0
    8.7971   13.7165    0.0000 O   0  0  0  0  0  0  0  0  0  0  0  0
   10.2743   12.4770    0.0000 C   0  0  0  0  0  0  0  0  0  0  0  0
    8.9752   11.7270    0.0000 C   0  0  0  0  0  0  0  0  0  0  0  0
    8.9752   10.2270    0.0000 C   0  0  0  0  0  0  0  0  0  0  0  0
   10.2743    9.4770    0.0000 C   0  0  0  0  0  0  0  0  0  0  0  0
   10.2743    7.9770    0.0000 C   0  0  0  0  0  0  0  0  0  0  0  0
    8.9752    7.2270    0.0000 C   0  0  0  0  0  0  0  0  0  0  0  0
    7.6762    7.9770    0.0000 C   0  0  0  0  0  0  0  0  0  0  0  0
    6.3772    7.2270    0.0000 C   0  0  0  0  0  0  0  0  0  0  0  0
    6.3772    5.7270    0.0000 N   0  0  0  0  0  0  0  0  0  0  0  0
    7.6762    4.9770    0.0000 C   0  0  0  0  0  0  0  0  0  0  0  0
    8.9752    5.7270    0.0000 C   0  0  0  0  0  0  0  0  0  0  0  0
    5.0781    4.9770    0.0000 C   0  0  0  0  0  0  0  0  0  0  0  0
    3.7791    5.7270    0.0000 C   0  0  0  0  0  0  0  0  0  0  0  0
    2.4800    4.9770    0.0000 C   0  0  0  0  0  0  0  0  0  0  0  0
    2.4800    3.4770    0.0000 N   0  0  0  0  0  0  0  0  0  0  0  0
    3.7791    2.7270    0.0000 C   0  0  0  0  0  0  0  0  0  0  0  0
    5.0781    3.4770    0.0000 C   0  0  0  0  0  0  0  0  0  0  0  0
    1.1810    2.7270    0.0000 C   0  0  0  0  0  0  0  0  0  0  0  0
   -0.1180    3.4770    0.0000 O   0  0  0  0  0  0  0  0  0  0  0  0
    1.1810    1.2270    0.0000 C   0  0  0  0  0  0  0  0  0  0  0  0
    2.4800    0.4770    0.0000 C   0  0  0  0  0  0  0  0  0  0  0  0
    2.4800   -1.0230    0.0000 C   0  0  0  0  0  0  0  0  0  0  0  0
    1.1810   -1.7730    0.0000 C   0  0  0  0  0  0  0  0  0  0  0  0
   -0.1180   -1.0230    0.0000 C   0  0  0  0  0  0  0  0  0  0  0  0
   -1.4170   -1.7730    0.0000 C   0  0  0  0  0  0  0  0  0  0  0  0
   -2.7160   -1.0230    0.0000 C   0  0  0  0  0  0  0  0  0  0  0  0
   -2.7160    0.4770    0.0000 C   0  0  0  0  0  0  0  0  0  0  0  0
   -1.4170    1.2270    0.0000 C   0  0  0  0  0  0  0  0  0  0  0  0
   -0.1180    0.4770    0.0000 C   0  0  0  0  0  0  0  0  0  0  0  0
   11.5733   10.2270    0.0000 C   0  0  0  0  0  0  0  0  0  0  0  0
   11.5733   11.7270    0.0000 C   0  0  0  0  0  0  0  0  0  0  0  0
  1  2  1  0  0  0  0
  2  3  1  0  0  0  0
  2  4  1  0  0  0  0
  4  5  2  0  0  0  0
  4  6  2  0  0  0  0
  4  7  1  0  0  0  0
  7  8  2  0  0  0  0
  8  9  1  0  0  0  0
  9 10  2  0  0  0  0
 10 11  1  0  0  0  0
 11 12  1  0  0  0  0
 12 13  1  0  0  0  0
 13 14  1  0  0  0  0
 14 15  1  0  0  0  0
 15 16  1  0  0  0  0
 16 17  1  0  0  0  0
 12 17  1  0  0  0  0
 15 18  1  0  0  0  0
 18 19  1  0  0  0  0
 19 20  1  0  0  0  0
 20 21  1  0  0  0  0
 21 22  1  0  0  0  0
 22 23  1  0  0  0  0
 18 23  1  0  0  0  0
 21 24  1  0  0  0  0
 24 25  2  0  0  0  0
 24 26  1  0  0  0  0
 26 27  2  0  0  0  0
 27 28  1  0  0  0  0
 28 29  2  0  0  0  0
 29 30  1  0  0  0  0
 30 31  2  0  0  0  0
 31 32  1  0  0  0  0
 32 33  2  0  0  0  0
 33 34  1  0  0  0  0
 34 35  2  0  0  0  0
 26 35  1  0  0  0  0
 30 35  1  0  0  0  0
 10 36  1  0  0  0  0
 36 37  2  0  0  0  0
  7 37  1  0  0  0  0
M  END
> <chemblId>
CHEMBL12150

> <bioactivity__type>
Ki

> <units>
nM

> <value>
17.0

$$$$

  CDK     11301514202D 0   0.00000     0.00000     0

 36 40  0  0  0  0              1 V2000 
  -11.6913   16.5000    0.0000 C   0  0  0  0  0  0  0  0  0  0  0  0
  -11.6913   15.0000    0.0000 C   0  0  0  0  0  0  0  0  0  0  0  0
  -12.9903   14.2500    0.0000 C   0  0  0  0  0  0  0  0  0  0  0  0
  -10.3923   14.2500    0.0000 S   0  0  0  0  0  0  0  0  0  0  0  0
  -10.3923   12.7500    0.0000 C   0  0  0  0  0  0  0  0  0  0  0  0
  -11.6913   12.0000    0.0000 C   0  0  0  0  0  0  0  0  0  0  0  0
  -11.6913   10.5000    0.0000 C   0  0  0  0  0  0  0  0  0  0  0  0
  -10.3923    9.7500    0.0000 C   0  0  0  0  0  0  0  0  0  0  0  0
  -10.3923    8.2500    0.0000 C   0  0  0  0  0  0  0  0  0  0  0  0
   -9.0932    7.5000    0.0000 C   0  0  0  0  0  0  0  0  0  0  0  0
   -9.0932    6.0000    0.0000 C   0  0  0  0  0  0  0  0  0  0  0  0
   -7.7942    5.2500    0.0000 C   0  0  0  0  0  0  0  0  0  0  0  0
   -6.4952    6.0000    0.0000 N   0  0  0  0  0  0  0  0  0  0  0  0
   -6.4952    7.5000    0.0000 C   0  0  0  0  0  0  0  0  0  0  0  0
   -7.7942    8.2500    0.0000 C   0  0  0  0  0  0  0  0  0  0  0  0
   -5.1961    5.2500    0.0000 C   0  0  0  0  0  0  0  0  0  0  0  0
   -5.1961    3.7500    0.0000 C   0  0  0  0  0  0  0  0  0  0  0  0
   -3.8971    3.0000    0.0000 C   0  0  0  0  0  0  0  0  0  0  0  0
   -2.5980    3.7500    0.0000 N   0  0  0  0  0  0  0  0  0  0  0  0
   -2.5980    5.2500    0.0000 C   0  0  0  0  0  0  0  0  0  0  0  0
   -3.8971    6.0000    0.0000 C   0  0  0  0  0  0  0  0  0  0  0  0
   -1.2990    3.0000    0.0000 C   0  0  0  0  0  0  0  0  0  0  0  0
    0.0000    3.7500    0.0000 O   0  0  0  0  0  0  0  0  0  0  0  0
   -1.2990    1.5000    0.0000 C   0  0  0  0  0  0  0  0  0  0  0  0
   -2.5980    0.7500    0.0000 C   0  0  0  0  0  0  0  0  0  0  0  0
   -2.5980   -0.7500    0.0000 C   0  0  0  0  0  0  0  0  0  0  0  0
   -1.2990   -1.5000    0.0000 C   0  0  0  0  0  0  0  0  0  0  0  0
    0.0000   -0.7500    0.0000 C   0  0  0  0  0  0  0  0  0  0  0  0
    1.2990   -1.5000    0.0000 C   0  0  0  0  0  0  0  0  0  0  0  0
    2.5980   -0.7500    0.0000 C   0  0  0  0  0  0  0  0  0  0  0  0
    2.5980    0.7500    0.0000 C   0  0  0  0  0  0  0  0  0  0  0  0
    3.8970    1.5000    0.0000 F   0  0  0  0  0  0  0  0  0  0  0  0
    1.2990    1.5000    0.0000 C   0  0  0  0  0  0  0  0  0  0  0  0
    0.0000    0.7500    0.0000 C   0  0  0  0  0  0  0  0  0  0  0  0
   -9.0932   10.5000    0.0000 C   0  0  0  0  0  0  0  0  0  0  0  0
   -9.0932   12.0000    0.0000 C   0  0  0  0  0  0  0  0  0  0  0  0
  1  2  1  0  0  0  0
  2  3  1  0  0  0  0
  2  4  1  0  0  0  0
  4  5  1  0  0  0  0
  5  6  2  0  0  0  0
  6  7  1  0  0  0  0
  7  8  2  0  0  0  0
  8  9  1  0  0  0  0
  9 10  1  0  0  0  0
 10 11  1  0  0  0  0
 11 12  1  0  0  0  0
 12 13  1  0  0  0  0
 13 14  1  0  0  0  0
 14 15  1  0  0  0  0
 10 15  1  0  0  0  0
 13 16  1  0  0  0  0
 16 17  1  0  0  0  0
 17 18  1  0  0  0  0
 18 19  1  0  0  0  0
 19 20  1  0  0  0  0
 20 21  1  0  0  0  0
 16 21  1  0  0  0  0
 19 22  1  0  0  0  0
 22 23  2  0  0  0  0
 22 24  1  0  0  0  0
 24 25  2  0  0  0  0
 25 26  1  0  0  0  0
 26 27  2  0  0  0  0
 27 28  1  0  0  0  0
 28 29  2  0  0  0  0
 29 30  1  0  0  0  0
 30 31  2  0  0  0  0
 31 32  1  0  0  0  0
 31 33  1  0  0  0  0
 33 34  2  0  0  0  0
 24 34  1  0  0  0  0
 28 34  1  0  0  0  0
  8 35  1  0  0  0  0
 35 36  2  0  0  0  0
  5 36  1  0  0  0  0
M  END
> <chemblId>
CHEMBL12153

> <bioactivity__type>
Ki

> <units>
nM

> <value>
8.6

$$$$

  CDK     11301514202D 0   0.00000     0.00000     0

 33 36  0  0  0  0              1 V2000 
   -3.9200   -0.7714    0.0000 C   0  0  0  0  0  0  0  0  0  0  0  0
   -2.6148   -1.5107    0.0000 O   0  0  0  0  0  0  0  0  0  0  0  0
   -1.3220   -0.7500    0.0000 C   0  0  0  0  0  0  0  0  0  0  0  0
    0.0280   -1.5000    0.0000 C   0  0  0  0  0  0  0  0  0  0  0  0
    1.3030   -0.7500    0.0000 C   0  0  0  0  0  0  0  0  0  0  0  0
    1.3030    0.7500    0.0000 C   0  0  0  0  0  0  0  0  0  0  0  0
    0.0280    1.5000    0.0000 C   0  0  0  0  0  0  0  0  0  0  0  0
   -1.3220    0.7500    0.0000 C   0  0  0  0  0  0  0  0  0  0  0  0
    2.6051    1.4947    0.0000 C   0  0  0  0  0  0  0  0  0  0  0  0
    2.6112    2.9947    0.0000 O   0  0  0  0  0  0  0  0  0  0  0  0
    3.9011    0.7394    0.0000 N   0  0  0  0  0  0  0  0  0  0  0  0
    3.8950   -0.7605    0.0000 C   0  0  0  0  0  0  0  0  0  0  0  0
    5.1909   -1.5158    0.0000 C   0  0  0  0  0  0  0  0  0  0  0  0
    6.4930   -0.7711    0.0000 C   0  0  0  0  0  0  0  0  0  0  0  0
    6.4991    0.7289    0.0000 C   0  0  0  0  0  0  0  0  0  0  0  0
    5.2031    1.4842    0.0000 C   0  0  0  0  0  0  0  0  0  0  0  0
    7.7890   -1.5264    0.0000 N   0  0  0  0  0  0  0  0  0  0  0  0
    7.7829   -3.0264    0.0000 C   0  0  0  0  0  0  0  0  0  0  0  0
    9.0789   -3.7816    0.0000 C   0  0  0  0  0  0  0  0  0  0  0  0
   10.3810   -3.0369    0.0000 C   0  0  0  0  0  0  0  0  0  0  0  0
   11.6769   -3.7922    0.0000 C   0  0  0  0  0  0  0  0  0  0  0  0
   12.9790   -3.0475    0.0000 C   0  0  0  0  0  0  0  0  0  0  0  0
   14.2750   -3.8027    0.0000 C   0  0  0  0  0  0  0  0  0  0  0  0
   15.5771   -3.0580    0.0000 C   0  0  0  0  0  0  0  0  0  0  0  0
   15.5832   -1.5580    0.0000 C   0  0  0  0  0  0  0  0  0  0  0  0
   16.8852   -0.8133    0.0000 S   0  0  0  0  0  0  0  0  0  0  0  0
   18.1812   -1.5686    0.0000 C   0  0  0  0  0  0  0  0  0  0  0  0
   19.4833   -0.8239    0.0000 C   0  0  0  0  0  0  0  0  0  0  0  0
   18.1751   -3.0686    0.0000 C   0  0  0  0  0  0  0  0  0  0  0  0
   14.2872   -0.8028    0.0000 C   0  0  0  0  0  0  0  0  0  0  0  0
   12.9851   -1.5475    0.0000 C   0  0  0  0  0  0  0  0  0  0  0  0
   10.3871   -1.5369    0.0000 C   0  0  0  0  0  0  0  0  0  0  0  0
    9.0911   -0.7817    0.0000 C   0  0  0  0  0  0  0  0  0  0  0  0
  1  2  1  0  0  0  0
  2  3  1  0  0  0  0
  3  4  2  0  0  0  0
  4  5  1  0  0  0  0
  5  6  2  0  0  0  0
  6  7  1  0  0  0  0
  7  8  2  0  0  0  0
  3  8  1  0  0  0  0
  6  9  1  0  0  0  0
  9 10  2  0  0  0  0
  9 11  1  0  0  0  0
 11 12  1  0  0  0  0
 12 13  1  0  0  0  0
 13 14  1  0  0  0  0
 14 15  1  0  0  0  0
 15 16  1  0  0  0  0
 11 16  1  0  0  0  0
 14 17  1  0  0  0  0
 17 18  1  0  0  0  0
 18 19  1  0  0  0  0
 19 20  1  0  0  0  0
 20 21  1  0  0  0  0
 21 22  1  0  0  0  0
 22 23  2  0  0  0  0
 23 24  1  0  0  0  0
 24 25  2  0  0  0  0
 25 26  1  0  0  0  0
 26 27  1  0  0  0  0
 27 28  1  0  0  0  0
 27 29  1  0  0  0  0
 25 30  1  0  0  0  0
 30 31  2  0  0  0  0
 22 31  1  0  0  0  0
 20 32  1  0  0  0  0
 32 33  1  0  0  0  0
 17 33  1  0  0  0  0
M  END
> <chemblId>
CHEMBL12215

> <bioactivity__type>
Ki

> <units>
nM

> <value>
108.0

$$$$

  CDK     11301514202D 0   0.00000     0.00000     0

 33 36  0  0  0  0              1 V2000 
    8.5163   17.5830    0.0000 C   0  0  0  0  0  0  0  0  0  0  0  0
    7.2173   16.8330    0.0000 C   0  0  0  0  0  0  0  0  0  0  0  0
    5.9183   17.5830    0.0000 C   0  0  0  0  0  0  0  0  0  0  0  0
    7.2173   15.3330    0.0000 S   0  0  0  0  0  0  0  0  0  0  0  0
    5.9182   14.5830    0.0000 C   0  0  0  0  0  0  0  0  0  0  0  0
    4.6192   15.3330    0.0000 C   0  0  0  0  0  0  0  0  0  0  0  0
    3.3202   14.5830    0.0000 C   0  0  0  0  0  0  0  0  0  0  0  0
    3.3202   13.0830    0.0000 C   0  0  0  0  0  0  0  0  0  0  0  0
    2.0211   12.3330    0.0000 C   0  0  0  0  0  0  0  0  0  0  0  0
    2.0211   10.8330    0.0000 C   0  0  0  0  0  0  0  0  0  0  0  0
    0.7221   10.0830    0.0000 C   0  0  0  0  0  0  0  0  0  0  0  0
    0.7220    8.5830    0.0000 C   0  0  0  0  0  0  0  0  0  0  0  0
    2.0211    7.8330    0.0000 N   0  0  0  0  0  0  0  0  0  0  0  0
    3.3201    8.5830    0.0000 C   0  0  0  0  0  0  0  0  0  0  0  0
    3.3201   10.0830    0.0000 C   0  0  0  0  0  0  0  0  0  0  0  0
    2.0211    6.3330    0.0000 C   0  0  0  0  0  0  0  0  0  0  0  0
    0.7220    5.5830    0.0000 C   0  0  0  0  0  0  0  0  0  0  0  0
    0.7220    4.0830    0.0000 C   0  0  0  0  0  0  0  0  0  0  0  0
    2.0211    3.3330    0.0000 N   0  0  0  0  0  0  0  0  0  0  0  0
    3.3201    4.0830    0.0000 C   0  0  0  0  0  0  0  0  0  0  0  0
    3.3201    5.5830    0.0000 C   0  0  0  0  0  0  0  0  0  0  0  0
    2.0210    1.8330    0.0000 C   0  0  0  0  0  0  0  0  0  0  0  0
    3.3201    1.0830    0.0000 O   0  0  0  0  0  0  0  0  0  0  0  0
    0.7220    1.0830    0.0000 C   0  0  0  0  0  0  0  0  0  0  0  0
   -0.5770    1.8330    0.0000 C   0  0  0  0  0  0  0  0  0  0  0  0
   -1.8760    1.0830    0.0000 C   0  0  0  0  0  0  0  0  0  0  0  0
   -1.8760   -0.4170    0.0000 C   0  0  0  0  0  0  0  0  0  0  0  0
   -0.5770   -1.1670    0.0000 C   0  0  0  0  0  0  0  0  0  0  0  0
   -0.5770   -2.6670    0.0000 C   0  0  0  0  0  0  0  0  0  0  0  0
    0.7220   -0.4170    0.0000 C   0  0  0  0  0  0  0  0  0  0  0  0
    2.0210   -1.1670    0.0000 N   0  0  0  0  0  0  0  0  0  0  0  0
    4.6192   12.3330    0.0000 C   0  0  0  0  0  0  0  0  0  0  0  0
    5.9182   13.0830    0.0000 C   0  0  0  0  0  0  0  0  0  0  0  0
  1  2  1  0  0  0  0
  2  3  1  0  0  0  0
  2  4  1  0  0  0  0
  4  5  1  0  0  0  0
  5  6  2  0  0  0  0
  6  7  1  0  0  0  0
  7  8  2  0  0  0  0
  8  9  1  0  0  0  0
  9 10  1  0  0  0  0
 10 11  1  0  0  0  0
 11 12  1  0  0  0  0
 12 13  1  0  0  0  0
 13 14  1  0  0  0  0
 14 15  1  0  0  0  0
 10 15  1  0  0  0  0
 13 16  1  0  0  0  0
 16 17  1  0  0  0  0
 17 18  1  0  0  0  0
 18 19  1  0  0  0  0
 19 20  1  0  0  0  0
 20 21  1  0  0  0  0
 16 21  1  0  0  0  0
 19 22  1  0  0  0  0
 22 23  2  0  0  0  0
 22 24  1  0  0  0  0
 24 25  2  0  0  0  0
 25 26  1  0  0  0  0
 26 27  2  0  0  0  0
 27 28  1  0  0  0  0
 28 29  1  0  0  0  0
 28 30  2  0  0  0  0
 24 30  1  0  0  0  0
 30 31  1  0  0  0  0
  8 32  1  0  0  0  0
 32 33  2  0  0  0  0
  5 33  1  0  0  0  0
M  END
> <chemblId>
CHEMBL12228

> <bioactivity__type>
Ki

> <units>
nM

> <value>
20.0

$$$$

  CDK     11301514202D 0   0.00000     0.00000     0

 35 39  0  0  0  0              1 V2000 
  -11.6913  -16.5000    0.0000 C   0  0  0  0  0  0  0  0  0  0  0  0
  -11.6913  -15.0000    0.0000 C   0  0  0  0  0  0  0  0  0  0  0  0
  -12.9903  -14.2500    0.0000 C   0  0  0  0  0  0  0  0  0  0  0  0
  -10.3923  -14.2500    0.0000 S   0  0  0  0  0  0  0  0  0  0  0  0
  -10.3923  -12.7500    0.0000 C   0  0  0  0  0  0  0  0  0  0  0  0
   -9.0932  -12.0000    0.0000 C   0  0  0  0  0  0  0  0  0  0  0  0
   -9.0932  -10.5000    0.0000 C   0  0  0  0  0  0  0  0  0  0  0  0
  -10.3923   -9.7500    0.0000 C   0  0  0  0  0  0  0  0  0  0  0  0
  -10.3923   -8.2500    0.0000 C   0  0  0  0  0  0  0  0  0  0  0  0
   -9.0932   -7.5000    0.0000 C   0  0  0  0  0  0  0  0  0  0  0  0
   -7.7942   -8.2500    0.0000 C   0  0  0  0  0  0  0  0  0  0  0  0
   -6.4952   -7.5000    0.0000 C   0  0  0  0  0  0  0  0  0  0  0  0
   -6.4952   -6.0000    0.0000 N   0  0  0  0  0  0  0  0  0  0  0  0
   -7.7942   -5.2500    0.0000 C   0  0  0  0  0  0  0  0  0  0  0  0
   -9.0932   -6.0000    0.0000 C   0  0  0  0  0  0  0  0  0  0  0  0
   -5.1961   -5.2500    0.0000 C   0  0  0  0  0  0  0  0  0  0  0  0
   -3.8971   -6.0000    0.0000 C   0  0  0  0  0  0  0  0  0  0  0  0
   -2.5980   -5.2500    0.0000 C   0  0  0  0  0  0  0  0  0  0  0  0
   -2.5980   -3.7500    0.0000 N   0  0  0  0  0  0  0  0  0  0  0  0
   -3.8971   -3.0000    0.0000 C   0  0  0  0  0  0  0  0  0  0  0  0
   -5.1961   -3.7500    0.0000 C   0  0  0  0  0  0  0  0  0  0  0  0
   -1.2990   -3.0000    0.0000 C   0  0  0  0  0  0  0  0  0  0  0  0
    0.0000   -3.7500    0.0000 O   0  0  0  0  0  0  0  0  0  0  0  0
   -1.2990   -1.5000    0.0000 C   0  0  0  0  0  0  0  0  0  0  0  0
   -2.5980   -0.7500    0.0000 C   0  0  0  0  0  0  0  0  0  0  0  0
   -2.5980    0.7500    0.0000 C   0  0  0  0  0  0  0  0  0  0  0  0
   -1.2990    1.5000    0.0000 C   0  0  0  0  0  0  0  0  0  0  0  0
   -0.0000    0.7500    0.0000 C   0  0  0  0  0  0  0  0  0  0  0  0
    1.2990    1.5000    0.0000 C   0  0  0  0  0  0  0  0  0  0  0  0
    2.5980    0.7500    0.0000 C   0  0  0  0  0  0  0  0  0  0  0  0
    2.5980   -0.7500    0.0000 C   0  0  0  0  0  0  0  0  0  0  0  0
    1.2990   -1.5000    0.0000 N   0  0  0  0  0  0  0  0  0  0  0  0
   -0.0000   -0.7500    0.0000 C   0  0  0  0  0  0  0  0  0  0  0  0
  -11.6913  -10.5000    0.0000 C   0  0  0  0  0  0  0  0  0  0  0  0
  -11.6913  -12.0000    0.0000 C   0  0  0  0  0  0  0  0  0  0  0  0
  1  2  1  0  0  0  0
  2  3  1  0  0  0  0
  2  4  1  0  0  0  0
  4  5  1  0  0  0  0
  5  6  2  0  0  0  0
  6  7  1  0  0  0  0
  7  8  2  0  0  0  0
  8  9  1  0  0  0  0
  9 10  1  0  0  0  0
 10 11  1  0  0  0  0
 11 12  1  0  0  0  0
 12 13  1  0  0  0  0
 13 14  1  0  0  0  0
 14 15  1  0  0  0  0
 10 15  1  0  0  0  0
 13 16  1  0  0  0  0
 16 17  1  0  0  0  0
 17 18  1  0  0  0  0
 18 19  1  0  0  0  0
 19 20  1  0  0  0  0
 20 21  1  0  0  0  0
 16 21  1  0  0  0  0
 19 22  1  0  0  0  0
 22 23  2  0  0  0  0
 22 24  1  0  0  0  0
 24 25  2  0  0  0  0
 25 26  1  0  0  0  0
 26 27  2  0  0  0  0
 27 28  1  0  0  0  0
 28 29  2  0  0  0  0
 29 30  1  0  0  0  0
 30 31  2  0  0  0  0
 31 32  1  0  0  0  0
 32 33  2  0  0  0  0
 24 33  1  0  0  0  0
 28 33  1  0  0  0  0
  8 34  1  0  0  0  0
 34 35  2  0  0  0  0
  5 35  1  0  0  0  0
M  END
> <chemblId>
CHEMBL12268

> <bioactivity__type>
Ki

> <units>
nM

> <value>
256.0

$$$$

  CDK     11301514202D 0   0.00000     0.00000     0

 32 35  0  0  0  0              1 V2000 
  -10.7173   15.9380    0.0000 C   0  0  0  0  0  0  0  0  0  0  0  0
  -10.7173   14.4380    0.0000 C   0  0  0  0  0  0  0  0  0  0  0  0
  -12.0163   13.6880    0.0000 C   0  0  0  0  0  0  0  0  0  0  0  0
   -9.4183   13.6880    0.0000 S   0  0  0  0  0  0  0  0  0  0  0  0
   -9.4183   12.1880    0.0000 C   0  0  0  0  0  0  0  0  0  0  0  0
  -10.7173   11.4380    0.0000 C   0  0  0  0  0  0  0  0  0  0  0  0
  -10.7173    9.9380    0.0000 C   0  0  0  0  0  0  0  0  0  0  0  0
   -9.4183    9.1880    0.0000 C   0  0  0  0  0  0  0  0  0  0  0  0
   -9.4183    7.6880    0.0000 C   0  0  0  0  0  0  0  0  0  0  0  0
   -8.1192    6.9380    0.0000 C   0  0  0  0  0  0  0  0  0  0  0  0
   -8.1192    5.4380    0.0000 C   0  0  0  0  0  0  0  0  0  0  0  0
   -6.8202    4.6880    0.0000 C   0  0  0  0  0  0  0  0  0  0  0  0
   -5.5212    5.4380    0.0000 N   0  0  0  0  0  0  0  0  0  0  0  0
   -5.5212    6.9380    0.0000 C   0  0  0  0  0  0  0  0  0  0  0  0
   -6.8202    7.6880    0.0000 C   0  0  0  0  0  0  0  0  0  0  0  0
   -4.2221    4.6880    0.0000 C   0  0  0  0  0  0  0  0  0  0  0  0
   -4.2221    3.1880    0.0000 C   0  0  0  0  0  0  0  0  0  0  0  0
   -2.9231    2.4380    0.0000 C   0  0  0  0  0  0  0  0  0  0  0  0
   -1.6240    3.1880    0.0000 N   0  0  0  0  0  0  0  0  0  0  0  0
   -1.6240    4.6880    0.0000 C   0  0  0  0  0  0  0  0  0  0  0  0
   -2.9231    5.4380    0.0000 C   0  0  0  0  0  0  0  0  0  0  0  0
   -0.3250    2.4380    0.0000 C   0  0  0  0  0  0  0  0  0  0  0  0
    0.9740    3.1880    0.0000 O   0  0  0  0  0  0  0  0  0  0  0  0
   -0.3250    0.9380    0.0000 C   0  0  0  0  0  0  0  0  0  0  0  0
   -1.6240    0.1880    0.0000 C   0  0  0  0  0  0  0  0  0  0  0  0
   -1.6240   -1.3130    0.0000 C   0  0  0  0  0  0  0  0  0  0  0  0
   -0.3250   -2.0630    0.0000 C   0  0  0  0  0  0  0  0  0  0  0  0
    0.9740   -1.3130    0.0000 C   0  0  0  0  0  0  0  0  0  0  0  0
    0.9740    0.1880    0.0000 C   0  0  0  0  0  0  0  0  0  0  0  0
    2.2730    0.9380    0.0000 F   0  0  0  0  0  0  0  0  0  0  0  0
   -8.1192    9.9380    0.0000 C   0  0  0  0  0  0  0  0  0  0  0  0
   -8.1192   11.4380    0.0000 C   0  0  0  0  0  0  0  0  0  0  0  0
  1  2  1  0  0  0  0
  2  3  1  0  0  0  0
  2  4  1  0  0  0  0
  4  5  1  0  0  0  0
  5  6  2  0  0  0  0
  6  7  1  0  0  0  0
  7  8  2  0  0  0  0
  8  9  1  0  0  0  0
  9 10  1  0  0  0  0
 10 11  1  0  0  0  0
 11 12  1  0  0  0  0
 12 13  1  0  0  0  0
 13 14  1  0  0  0  0
 14 15  1  0  0  0  0
 10 15  1  0  0  0  0
 13 16  1  0  0  0  0
 16 17  1  0  0  0  0
 17 18  1  0  0  0  0
 18 19  1  0  0  0  0
 19 20  1  0  0  0  0
 20 21  1  0  0  0  0
 16 21  1  0  0  0  0
 19 22  1  0  0  0  0
 22 23  2  0  0  0  0
 22 24  1  0  0  0  0
 24 25  2  0  0  0  0
 25 26  1  0  0  0  0
 26 27  2  0  0  0  0
 27 28  1  0  0  0  0
 28 29  2  0  0  0  0
 24 29  1  0  0  0  0
 29 30  1  0  0  0  0
  8 31  1  0  0  0  0
 31 32  2  0  0  0  0
  5 32  1  0  0  0  0
M  END
> <chemblId>
CHEMBL12291

> <bioactivity__type>
Ki

> <units>
nM

> <value>
260.0

$$$$

  CDK     11301514202D 0   0.00000     0.00000     0

 26 27  0  0  0  0              1 V2000 
   -5.1962   13.0710    0.0000 C   0  0  0  0  0  0  0  0  0  0  0  0
   -3.8971   12.3210    0.0000 C   0  0  0  0  0  0  0  0  0  0  0  0
   -3.8971   10.8210    0.0000 N   0  0  0  0  0  0  0  0  0  0  0  0
   -5.1962   10.0710    0.0000 C   0  0  0  0  0  0  0  0  0  0  0  0
   -6.4952   10.8210    0.0000 C   0  0  0  0  0  0  0  0  0  0  0  0
   -2.5981   10.0710    0.0000 C   0  0  0  0  0  0  0  0  0  0  0  0
   -2.5981    8.5710    0.0000 C   0  0  0  0  0  0  0  0  0  0  0  0
   -2.5981    7.0710    0.0000 C   0  0  0  0  0  0  0  0  0  0  0  0
   -2.5981    5.5710    0.0000 C   0  0  0  0  0  0  0  0  0  0  0  0
   -1.2990    4.8210    0.0000 O   0  0  0  0  0  0  0  0  0  0  0  0
   -1.2990    3.3210    0.0000 C   0  0  0  0  0  0  0  0  0  0  0  0
   -2.5981    2.5710    0.0000 O   0  0  0  0  0  0  0  0  0  0  0  0
    0.0000    2.5710    0.0000 C   0  0  0  0  0  0  0  0  0  0  0  0
    1.4772    2.3105    0.0000 O   0  0  0  0  0  0  0  0  0  0  0  0
    0.0000    1.0710    0.0000 C   0  0  0  0  0  0  0  0  0  0  0  0
    1.2990    0.3210    0.0000 C   0  0  0  0  0  0  0  0  0  0  0  0
    1.2990   -1.1790    0.0000 C   0  0  0  0  0  0  0  0  0  0  0  0
    0.0000   -1.9290    0.0000 C   0  0  0  0  0  0  0  0  0  0  0  0
   -1.2990   -1.1790    0.0000 C   0  0  0  0  0  0  0  0  0  0  0  0
   -1.2990    0.3210    0.0000 C   0  0  0  0  0  0  0  0  0  0  0  0
    0.5130    3.9805    0.0000 C   0  0  0  0  0  0  0  0  0  0  0  0
    1.9902    4.2410    0.0000 C   0  0  0  0  0  0  0  0  0  0  0  0
    2.5033    5.6506    0.0000 C   0  0  0  0  0  0  0  0  0  0  0  0
    1.5391    6.7996    0.0000 C   0  0  0  0  0  0  0  0  0  0  0  0
    0.0619    6.5391    0.0000 C   0  0  0  0  0  0  0  0  0  0  0  0
   -0.4512    5.1296    0.0000 C   0  0  0  0  0  0  0  0  0  0  0  0
  1  2  1  0  0  0  0
  2  3  1  0  0  0  0
  3  4  1  0  0  0  0
  4  5  1  0  0  0  0
  3  6  1  0  0  0  0
  6  7  1  0  0  0  0
  7  8  3  0  0  0  0
  8  9  1  0  0  0  0
  9 10  1  0  0  0  0
 10 11  1  0  0  0  0
 11 12  2  0  0  0  0
 11 13  1  0  0  0  0
 13 14  1  0  0  0  0
 13 15  1  0  0  0  0
 15 16  1  0  0  0  0
 16 17  1  0  0  0  0
 17 18  1  0  0  0  0
 18 19  1  0  0  0  0
 19 20  1  0  0  0  0
 15 20  1  0  0  0  0
 13 21  1  0  0  0  0
 21 22  2  0  0  0  0
 22 23  1  0  0  0  0
 23 24  2  0  0  0  0
 24 25  1  0  0  0  0
 25 26  2  0  0  0  0
 21 26  1  0  0  0  0
M  END
> <chemblId>
CHEMBL1231

> <bioactivity__type>
Ki

> <units>
nM

> <value>
10.68

$$$$

  CDK     11301514202D 0   0.00000     0.00000     0

 38 42  0  0  0  0              1 V2000 
  -12.9903   18.7500    0.0000 C   0  0  0  0  0  0  0  0  0  0  0  0
  -12.9903   17.2500    0.0000 O   0  0  0  0  0  0  0  0  0  0  0  0
  -11.6913   16.5000    0.0000 C   0  0  0  0  0  0  0  0  0  0  0  0
  -10.3923   17.2500    0.0000 O   0  0  0  0  0  0  0  0  0  0  0  0
  -11.6913   15.0000    0.0000 C   0  0  0  0  0  0  0  0  0  0  0  0
  -10.3923   14.2500    0.0000 S   0  0  0  0  0  0  0  0  0  0  0  0
  -10.3923   12.7500    0.0000 C   0  0  0  0  0  0  0  0  0  0  0  0
  -11.6913   12.0000    0.0000 C   0  0  0  0  0  0  0  0  0  0  0  0
  -11.6913   10.5000    0.0000 C   0  0  0  0  0  0  0  0  0  0  0  0
  -10.3923    9.7500    0.0000 C   0  0  0  0  0  0  0  0  0  0  0  0
  -10.3923    8.2500    0.0000 C   0  0  0  0  0  0  0  0  0  0  0  0
   -9.0932    7.5000    0.0000 C   0  0  0  0  0  0  0  0  0  0  0  0
   -9.0932    6.0000    0.0000 C   0  0  0  0  0  0  0  0  0  0  0  0
   -7.7942    5.2500    0.0000 C   0  0  0  0  0  0  0  0  0  0  0  0
   -6.4952    6.0000    0.0000 N   0  0  0  0  0  0  0  0  0  0  0  0
   -6.4952    7.5000    0.0000 C   0  0  0  0  0  0  0  0  0  0  0  0
   -7.7942    8.2500    0.0000 C   0  0  0  0  0  0  0  0  0  0  0  0
   -5.1961    5.2500    0.0000 C   0  0  0  0  0  0  0  0  0  0  0  0
   -5.1961    3.7500    0.0000 C   0  0  0  0  0  0  0  0  0  0  0  0
   -3.8971    3.0000    0.0000 C   0  0  0  0  0  0  0  0  0  0  0  0
   -2.5980    3.7500    0.0000 N   0  0  0  0  0  0  0  0  0  0  0  0
   -2.5980    5.2500    0.0000 C   0  0  0  0  0  0  0  0  0  0  0  0
   -3.8971    6.0000    0.0000 C   0  0  0  0  0  0  0  0  0  0  0  0
   -1.2990    3.0000    0.0000 C   0  0  0  0  0  0  0  0  0  0  0  0
    0.0000    3.7500    0.0000 O   0  0  0  0  0  0  0  0  0  0  0  0
   -1.2990    1.5000    0.0000 C   0  0  0  0  0  0  0  0  0  0  0  0
   -2.5980    0.7500    0.0000 C   0  0  0  0  0  0  0  0  0  0  0  0
   -2.5980   -0.7500    0.0000 C   0  0  0  0  0  0  0  0  0  0  0  0
   -1.2990   -1.5000    0.0000 C   0  0  0  0  0  0  0  0  0  0  0  0
    0.0000   -0.7500    0.0000 C   0  0  0  0  0  0  0  0  0  0  0  0
    1.2990   -1.5000    0.0000 C   0  0  0  0  0  0  0  0  0  0  0  0
    2.5980   -0.7500    0.0000 C   0  0  0  0  0  0  0  0  0  0  0  0
    2.5980    0.7500    0.0000 C   0  0  0  0  0  0  0  0  0  0  0  0
    3.8970    1.5000    0.0000 F   0  0  0  0  0  0  0  0  0  0  0  0
    1.2990    1.5000    0.0000 C   0  0  0  0  0  0  0  0  0  0  0  0
    0.0000    0.7500    0.0000 C   0  0  0  0  0  0  0  0  0  0  0  0
   -9.0932   10.5000    0.0000 C   0  0  0  0  0  0  0  0  0  0  0  0
   -9.0932   12.0000    0.0000 C   0  0  0  0  0  0  0  0  0  0  0  0
  1  2  1  0  0  0  0
  2  3  1  0  0  0  0
  3  4  2  0  0  0  0
  3  5  1  0  0  0  0
  5  6  1  0  0  0  0
  6  7  1  0  0  0  0
  7  8  2  0  0  0  0
  8  9  1  0  0  0  0
  9 10  2  0  0  0  0
 10 11  1  0  0  0  0
 11 12  1  0  0  0  0
 12 13  1  0  0  0  0
 13 14  1  0  0  0  0
 14 15  1  0  0  0  0
 15 16  1  0  0  0  0
 16 17  1  0  0  0  0
 12 17  1  0  0  0  0
 15 18  1  0  0  0  0
 18 19  1  0  0  0  0
 19 20  1  0  0  0  0
 20 21  1  0  0  0  0
 21 22  1  0  0  0  0
 22 23  1  0  0  0  0
 18 23  1  0  0  0  0
 21 24  1  0  0  0  0
 24 25  2  0  0  0  0
 24 26  1  0  0  0  0
 26 27  2  0  0  0  0
 27 28  1  0  0  0  0
 28 29  2  0  0  0  0
 29 30  1  0  0  0  0
 30 31  2  0  0  0  0
 31 32  1  0  0  0  0
 32 33  2  0  0  0  0
 33 34  1  0  0  0  0
 33 35  1  0  0  0  0
 35 36  2  0  0  0  0
 26 36  1  0  0  0  0
 30 36  1  0  0  0  0
 10 37  1  0  0  0  0
 37 38  2  0  0  0  0
  7 38  1  0  0  0  0
M  END
> <chemblId>
CHEMBL12354

> <bioactivity__type>
Ki

> <units>
nM

> <value>
4.3

$$$$

  CDK     11301514202D 0   0.00000     0.00000     0

 39 43  0  0  0  0              1 V2000 
   14.1714   19.2270    0.0000 C   0  0  0  0  0  0  0  0  0  0  0  0
   12.8723   18.4770    0.0000 C   0  0  0  0  0  0  0  0  0  0  0  0
   11.5733   19.2270    0.0000 C   0  0  0  0  0  0  0  0  0  0  0  0
   12.8723   16.9770    0.0000 O   0  0  0  0  0  0  0  0  0  0  0  0
   11.5733   16.2270    0.0000 C   0  0  0  0  0  0  0  0  0  0  0  0
   10.2743   16.9770    0.0000 O   0  0  0  0  0  0  0  0  0  0  0  0
   11.5733   14.7270    0.0000 C   0  0  0  0  0  0  0  0  0  0  0  0
   10.2743   13.9770    0.0000 S   0  0  0  0  0  0  0  0  0  0  0  0
   10.2743   12.4770    0.0000 C   0  0  0  0  0  0  0  0  0  0  0  0
    8.9752   11.7270    0.0000 C   0  0  0  0  0  0  0  0  0  0  0  0
    8.9752   10.2270    0.0000 C   0  0  0  0  0  0  0  0  0  0  0  0
   10.2743    9.4770    0.0000 C   0  0  0  0  0  0  0  0  0  0  0  0
   10.2743    7.9770    0.0000 C   0  0  0  0  0  0  0  0  0  0  0  0
    8.9752    7.2270    0.0000 C   0  0  0  0  0  0  0  0  0  0  0  0
    7.6762    7.9770    0.0000 C   0  0  0  0  0  0  0  0  0  0  0  0
    6.3772    7.2270    0.0000 C   0  0  0  0  0  0  0  0  0  0  0  0
    6.3772    5.7270    0.0000 N   0  0  0  0  0  0  0  0  0  0  0  0
    7.6762    4.9770    0.0000 C   0  0  0  0  0  0  0  0  0  0  0  0
    8.9752    5.7270    0.0000 C   0  0  0  0  0  0  0  0  0  0  0  0
    5.0781    4.9770    0.0000 C   0  0  0  0  0  0  0  0  0  0  0  0
    3.7791    5.7270    0.0000 C   0  0  0  0  0  0  0  0  0  0  0  0
    2.4800    4.9770    0.0000 C   0  0  0  0  0  0  0  0  0  0  0  0
    2.4800    3.4770    0.0000 N   0  0  0  0  0  0  0  0  0  0  0  0
    3.7791    2.7270    0.0000 C   0  0  0  0  0  0  0  0  0  0  0  0
    5.0781    3.4770    0.0000 C   0  0  0  0  0  0  0  0  0  0  0  0
    1.1810    2.7270    0.0000 C   0  0  0  0  0  0  0  0  0  0  0  0
   -0.1180    3.4770    0.0000 O   0  0  0  0  0  0  0  0  0  0  0  0
    1.1810    1.2270    0.0000 C   0  0  0  0  0  0  0  0  0  0  0  0
    2.4800    0.4770    0.0000 C   0  0  0  0  0  0  0  0  0  0  0  0
    2.4800   -1.0230    0.0000 C   0  0  0  0  0  0  0  0  0  0  0  0
    1.1810   -1.7730    0.0000 C   0  0  0  0  0  0  0  0  0  0  0  0
   -0.1180   -1.0230    0.0000 C   0  0  0  0  0  0  0  0  0  0  0  0
   -1.4170   -1.7730    0.0000 C   0  0  0  0  0  0  0  0  0  0  0  0
   -2.7160   -1.0230    0.0000 C   0  0  0  0  0  0  0  0  0  0  0  0
   -2.7160    0.4770    0.0000 C   0  0  0  0  0  0  0  0  0  0  0  0
   -1.4170    1.2270    0.0000 C   0  0  0  0  0  0  0  0  0  0  0  0
   -0.1180    0.4770    0.0000 C   0  0  0  0  0  0  0  0  0  0  0  0
   11.5733   10.2270    0.0000 C   0  0  0  0  0  0  0  0  0  0  0  0
   11.5733   11.7270    0.0000 C   0  0  0  0  0  0  0  0  0  0  0  0
  1  2  1  0  0  0  0
  2  3  1  0  0  0  0
  2  4  1  0  0  0  0
  4  5  1  0  0  0  0
  5  6  2  0  0  0  0
  5  7  1  0  0  0  0
  7  8  1  0  0  0  0
  8  9  1  0  0  0  0
  9 10  2  0  0  0  0
 10 11  1  0  0  0  0
 11 12  2  0  0  0  0
 12 13  1  0  0  0  0
 13 14  1  0  0  0  0
 14 15  1  0  0  0  0
 15 16  1  0  0  0  0
 16 17  1  0  0  0  0
 17 18  1  0  0  0  0
 18 19  1  0  0  0  0
 14 19  1  0  0  0  0
 17 20  1  0  0  0  0
 20 21  1  0  0  0  0
 21 22  1  0  0  0  0
 22 23  1  0  0  0  0
 23 24  1  0  0  0  0
 24 25  1  0  0  0  0
 20 25  1  0  0  0  0
 23 26  1  0  0  0  0
 26 27  2  0  0  0  0
 26 28  1  0  0  0  0
 28 29  2  0  0  0  0
 29 30  1  0  0  0  0
 30 31  2  0  0  0  0
 31 32  1  0  0  0  0
 32 33  2  0  0  0  0
 33 34  1  0  0  0  0
 34 35  2  0  0  0  0
 35 36  1  0  0  0  0
 36 37  2  0  0  0  0
 28 37  1  0  0  0  0
 32 37  1  0  0  0  0
 12 38  1  0  0  0  0
 38 39  2  0  0  0  0
  9 39  1  0  0  0  0
M  END
> <chemblId>
CHEMBL12419

> <bioactivity__type>
Ki

> <units>
nM

> <value>
48.0

$$$$

  CDK     11301514202D 0   0.00000     0.00000     0

 30 33  0  0  0  0              1 V2000 
    6.4827  -10.5011    0.0000 O   0  0  0  0  0  0  0  0  0  0  0  0
    7.7816   -9.7509    0.0000 C   0  0  0  0  0  0  0  0  0  0  0  0
    9.0807  -10.5007    0.0000 C   0  0  0  0  0  0  0  0  0  0  0  0
    9.0810  -12.0007    0.0000 C   0  0  0  0  0  0  0  0  0  0  0  0
    7.7821  -12.7509    0.0000 C   0  0  0  0  0  0  0  0  0  0  0  0
    7.7823  -14.2509    0.0000 C   0  0  0  0  0  0  0  0  0  0  0  0
    9.0815  -15.0007    0.0000 C   0  0  0  0  0  0  0  0  0  0  0  0
   10.3804  -14.2505    0.0000 C   0  0  0  0  0  0  0  0  0  0  0  0
   10.3802  -12.7505    0.0000 C   0  0  0  0  0  0  0  0  0  0  0  0
    7.7813   -8.2509    0.0000 N   0  0  0  0  0  0  0  0  0  0  0  0
    6.4822   -7.5011    0.0000 C   0  0  0  0  0  0  0  0  0  0  0  0
    6.4819   -6.0011    0.0000 C   0  0  0  0  0  0  0  0  0  0  0  0
    5.1827   -5.2513    0.0000 C   0  0  0  0  0  0  0  0  0  0  0  0
    3.8838   -6.0016    0.0000 N   0  0  0  0  0  0  0  0  0  0  0  0
    2.5847   -5.2518    0.0000 C   0  0  0  0  0  0  0  0  0  0  0  0
    2.5844   -3.7518    0.0000 C   0  0  0  0  0  0  0  0  0  0  0  0
    1.2853   -3.0020    0.0000 C   0  0  0  0  0  0  0  0  0  0  0  0
    1.2850   -1.5020    0.0000 N   0  0  0  0  0  0  0  0  0  0  0  0
    2.5810   -0.7480    0.0000 C   0  0  0  0  0  0  0  0  0  0  0  0
    3.8813   -1.4958    0.0000 O   0  0  0  0  0  0  0  0  0  0  0  0
    2.5810    0.7600    0.0000 C   0  0  0  0  0  0  0  0  0  0  0  0
    1.2850    1.4840    0.0000 O   0  0  0  0  0  0  0  0  0  0  0  0
   -0.0120    0.7600    0.0000 C   0  0  0  0  0  0  0  0  0  0  0  0
   -1.2790    1.4840    0.0000 C   0  0  0  0  0  0  0  0  0  0  0  0
   -2.5750    0.7600    0.0000 C   0  0  0  0  0  0  0  0  0  0  0  0
   -2.5750   -0.7480    0.0000 C   0  0  0  0  0  0  0  0  0  0  0  0
   -1.2790   -1.5020    0.0000 C   0  0  0  0  0  0  0  0  0  0  0  0
   -0.0120   -0.7480    0.0000 C   0  0  0  0  0  0  0  0  0  0  0  0
    3.8841   -7.5016    0.0000 C   0  0  0  0  0  0  0  0  0  0  0  0
    5.1832   -8.2513    0.0000 C   0  0  0  0  0  0  0  0  0  0  0  0
  1  2  2  0  0  0  0
  2  3  1  0  0  0  0
  3  4  1  0  0  0  0
  4  5  2  0  0  0  0
  5  6  1  0  0  0  0
  6  7  2  0  0  0  0
  7  8  1  0  0  0  0
  8  9  2  0  0  0  0
  4  9  1  0  0  0  0
  2 10  1  0  0  0  0
 10 11  1  0  0  0  0
 11 12  1  0  0  0  0
 12 13  1  0  0  0  0
 13 14  1  0  0  0  0
 14 15  1  0  0  0  0
 15 16  1  0  0  0  0
 16 17  1  0  0  0  0
 17 18  1  0  0  0  0
 18 19  1  0  0  0  0
 19 20  2  0  0  0  0
 19 21  1  0  0  0  0
 21 22  1  0  0  0  0
 22 23  1  0  0  0  0
 23 24  2  0  0  0  0
 24 25  1  0  0  0  0
 25 26  2  0  0  0  0
 26 27  1  0  0  0  0
 27 28  2  0  0  0  0
 18 28  1  0  0  0  0
 23 28  1  0  0  0  0
 14 29  1  0  0  0  0
 29 30  1  0  0  0  0
 11 30  1  0  0  0  0
M  END
> <chemblId>
CHEMBL1242923

> <bioactivity__type>
Ki

> <units>
nM

> <value>
2200.0

$$$$

  CDK     11301514202D 0   0.00000     0.00000     0

 22 23  0  0  0  0              1 V2000 
   -5.5212   14.4380    0.0000 C   0  0  0  0  0  0  0  0  0  0  0  0
   -4.2221   13.6880    0.0000 C   0  0  0  0  0  0  0  0  0  0  0  0
   -4.2221   12.1880    0.0000 C   0  0  0  0  0  0  0  0  0  0  0  0
   -2.9231   11.4380    0.0000 C   0  0  0  0  0  0  0  0  0  0  0  0
   -2.9231    9.9380    0.0000 C   0  0  0  0  0  0  0  0  0  0  0  0
   -4.2221    9.1880    0.0000 C   0  0  0  0  0  0  0  0  0  0  0  0
   -4.2221    7.6880    0.0000 C   0  0  0  0  0  0  0  0  0  0  0  0
   -2.9231    6.9380    0.0000 N   0  0  0  0  0  0  0  0  0  0  0  0
   -2.9231    5.4380    0.0000 C   0  0  0  0  0  0  0  0  0  0  0  0
   -1.6240    4.6880    0.0000 C   0  0  0  0  0  0  0  0  0  0  0  0
   -1.6240    3.1880    0.0000 C   0  0  0  0  0  0  0  0  0  0  0  0
   -0.3250    2.4380    0.0000 C   0  0  0  0  0  0  0  0  0  0  0  0
    0.9740    3.1880    0.0000 O   0  0  0  0  0  0  0  0  0  0  0  0
   -0.3250    0.9380    0.0000 C   0  0  0  0  0  0  0  0  0  0  0  0
   -1.6240    0.1880    0.0000 C   0  0  0  0  0  0  0  0  0  0  0  0
   -1.6240   -1.3120    0.0000 C   0  0  0  0  0  0  0  0  0  0  0  0
   -0.3250   -2.0620    0.0000 C   0  0  0  0  0  0  0  0  0  0  0  0
    0.9740   -1.3120    0.0000 C   0  0  0  0  0  0  0  0  0  0  0  0
    0.9740    0.1880    0.0000 C   0  0  0  0  0  0  0  0  0  0  0  0
    2.2730    0.9380    0.0000 C   0  0  0  0  0  0  0  0  0  0  0  0
   -1.6240    7.6880    0.0000 C   0  0  0  0  0  0  0  0  0  0  0  0
   -1.6240    9.1880    0.0000 C   0  0  0  0  0  0  0  0  0  0  0  0
  1  2  1  0  0  0  0
  2  3  1  0  0  0  0
  3  4  1  0  0  0  0
  4  5  1  0  0  0  0
  5  6  1  0  0  0  0
  6  7  1  0  0  0  0
  7  8  1  0  0  0  0
  8  9  1  0  0  0  0
  9 10  1  0  0  0  0
 10 11  1  0  0  0  0
 11 12  1  0  0  0  0
 12 13  2  0  0  0  0
 12 14  1  0  0  0  0
 14 15  2  0  0  0  0
 15 16  1  0  0  0  0
 16 17  2  0  0  0  0
 17 18  1  0  0  0  0
 18 19  2  0  0  0  0
 14 19  1  0  0  0  0
 19 20  1  0  0  0  0
  8 21  1  0  0  0  0
 21 22  1  0  0  0  0
  5 22  1  0  0  0  0
M  END
> <chemblId>
CHEMBL1242950

> <bioactivity__type>
Ki

> <units>
nM

> <value>
980.0

$$$$

  CDK     11301514202D 0   0.00000     0.00000     0

 35 39  0  0  0  0              1 V2000 
   11.6913  -16.5000    0.0000 C   0  0  0  0  0  0  0  0  0  0  0  0
   11.6913  -15.0000    0.0000 C   0  0  0  0  0  0  0  0  0  0  0  0
   12.9903  -14.2500    0.0000 C   0  0  0  0  0  0  0  0  0  0  0  0
   10.3923  -14.2500    0.0000 S   0  0  0  0  0  0  0  0  0  0  0  0
   10.3923  -12.7500    0.0000 C   0  0  0  0  0  0  0  0  0  0  0  0
   11.6913  -12.0000    0.0000 C   0  0  0  0  0  0  0  0  0  0  0  0
   11.6913  -10.5000    0.0000 C   0  0  0  0  0  0  0  0  0  0  0  0
   10.3923   -9.7500    0.0000 C   0  0  0  0  0  0  0  0  0  0  0  0
   10.3923   -8.2500    0.0000 C   0  0  0  0  0  0  0  0  0  0  0  0
    9.0932   -7.5000    0.0000 C   0  0  0  0  0  0  0  0  0  0  0  0
    9.0932   -6.0000    0.0000 C   0  0  0  0  0  0  0  0  0  0  0  0
    7.7942   -5.2500    0.0000 C   0  0  0  0  0  0  0  0  0  0  0  0
    6.4952   -6.0000    0.0000 N   0  0  0  0  0  0  0  0  0  0  0  0
    6.4952   -7.5000    0.0000 C   0  0  0  0  0  0  0  0  0  0  0  0
    7.7942   -8.2500    0.0000 C   0  0  0  0  0  0  0  0  0  0  0  0
    5.1961   -5.2500    0.0000 C   0  0  0  0  0  0  0  0  0  0  0  0
    5.1961   -3.7500    0.0000 C   0  0  0  0  0  0  0  0  0  0  0  0
    3.8971   -3.0000    0.0000 C   0  0  0  0  0  0  0  0  0  0  0  0
    2.5980   -3.7500    0.0000 N   0  0  0  0  0  0  0  0  0  0  0  0
    2.5980   -5.2500    0.0000 C   0  0  0  0  0  0  0  0  0  0  0  0
    3.8971   -6.0000    0.0000 C   0  0  0  0  0  0  0  0  0  0  0  0
    1.2990   -3.0000    0.0000 C   0  0  0  0  0  0  0  0  0  0  0  0
   -0.0000   -3.7500    0.0000 O   0  0  0  0  0  0  0  0  0  0  0  0
    1.2990   -1.5000    0.0000 C   0  0  0  0  0  0  0  0  0  0  0  0
    2.5980   -0.7500    0.0000 N   0  0  0  0  0  0  0  0  0  0  0  0
    2.5980    0.7500    0.0000 C   0  0  0  0  0  0  0  0  0  0  0  0
    1.2990    1.5000    0.0000 C   0  0  0  0  0  0  0  0  0  0  0  0
    0.0000    0.7500    0.0000 C   0  0  0  0  0  0  0  0  0  0  0  0
   -1.2990    1.5000    0.0000 C   0  0  0  0  0  0  0  0  0  0  0  0
   -2.5980    0.7500    0.0000 C   0  0  0  0  0  0  0  0  0  0  0  0
   -2.5980   -0.7500    0.0000 C   0  0  0  0  0  0  0  0  0  0  0  0
   -1.2990   -1.5000    0.0000 C   0  0  0  0  0  0  0  0  0  0  0  0
    0.0000   -0.7500    0.0000 C   0  0  0  0  0  0  0  0  0  0  0  0
    9.0932  -10.5000    0.0000 C   0  0  0  0  0  0  0  0  0  0  0  0
    9.0932  -12.0000    0.0000 C   0  0  0  0  0  0  0  0  0  0  0  0
  1  2  1  0  0  0  0
  2  3  1  0  0  0  0
  2  4  1  0  0  0  0
  4  5  1  0  0  0  0
  5  6  2  0  0  0  0
  6  7  1  0  0  0  0
  7  8  2  0  0  0  0
  8  9  1  0  0  0  0
  9 10  1  0  0  0  0
 10 11  1  0  0  0  0
 11 12  1  0  0  0  0
 12 13  1  0  0  0  0
 13 14  1  0  0  0  0
 14 15  1  0  0  0  0
 10 15  1  0  0  0  0
 13 16  1  0  0  0  0
 16 17  1  0  0  0  0
 17 18  1  0  0  0  0
 18 19  1  0  0  0  0
 19 20  1  0  0  0  0
 20 21  1  0  0  0  0
 16 21  1  0  0  0  0
 19 22  1  0  0  0  0
 22 23  2  0  0  0  0
 22 24  1  0  0  0  0
 24 25  2  0  0  0  0
 25 26  1  0  0  0  0
 26 27  2  0  0  0  0
 27 28  1  0  0  0  0
 28 29  2  0  0  0  0
 29 30  1  0  0  0  0
 30 31  2  0  0  0  0
 31 32  1  0  0  0  0
 32 33  2  0  0  0  0
 24 33  1  0  0  0  0
 28 33  1  0  0  0  0
  8 34  1  0  0  0  0
 34 35  2  0  0  0  0
  5 35  1  0  0  0  0
M  END
> <chemblId>
CHEMBL12542

> <bioactivity__type>
Ki

> <units>
nM

> <value>
11.0

$$$$
 stripped
BRStripMol11301514202D 0   0.00000     0.00000     0
This file has been stripped
 40 41  0  0  0  0              1 V2000 
   -1.6240    3.1870    0.0000 C   0  0  0  0  0  0  0  0  0  0  0  0
   -0.3250    2.4370    0.0000 O   0  0  0  0  0  0  0  0  0  0  0  0
   -0.3250    0.9370    0.0000 C   0  0  0  0  0  0  0  0  0  0  0  0
   -1.6240    0.1870    0.0000 C   0  0  0  0  0  0  0  0  0  0  0  0
   -1.6240   -1.3120    0.0000 C   0  0  0  0  0  0  0  0  0  0  0  0
   -0.3250   -2.0620    0.0000 C   0  0  0  0  0  0  0  0  0  0  0  0
    0.9740   -1.3120    0.0000 C   0  0  0  0  0  0  0  0  0  0  0  0
    0.9740    0.1870    0.0000 C   0  0  0  0  0  0  0  0  0  0  0  0
    2.2730    0.9370    0.0000 N   0  0  0  0  0  0  0  0  0  0  0  0
    3.5721    0.1870    0.0000 C   0  0  0  0  0  0  0  0  0  0  0  0
    4.8711    0.9370    0.0000 C   0  0  0  0  0  0  0  0  0  0  0  0
    6.1702    0.1870    0.0000 C   0  0  0  0  0  0  0  0  0  0  0  0
    7.4692    0.9370    0.0000 C   0  0  0  0  0  0  0  0  0  0  0  0
    8.7682    0.1870    0.0000 C   0  0  0  0  0  0  0  0  0  0  0  0
   10.0673    0.9369    0.0000 C   0  0  0  0  0  0  0  0  0  0  0  0
   11.3663    0.1869    0.0000 N   0  0  0  0  0  0  0  0  0  0  0  0
   12.6653    0.9369    0.0000 C   0  0  0  0  0  0  0  0  0  0  0  0
   13.9644    0.1869    0.0000 C   0  0  0  0  0  0  0  0  0  0  0  0
   15.2634    0.9369    0.0000 C   0  0  0  0  0  0  0  0  0  0  0  0
   16.5625    0.1869    0.0000 C   0  0  0  0  0  0  0  0  0  0  0  0
   17.8615    0.9369    0.0000 C   0  0  0  0  0  0  0  0  0  0  0  0
   19.1605    0.1869    0.0000 C   0  0  0  0  0  0  0  0  0  0  0  0
   20.4596    0.9369    0.0000 C   0  0  0  0  0  0  0  0  0  0  0  0
   21.7586    0.1869    0.0000 C   0  0  0  0  0  0  0  0  0  0  0  0
   23.0577    0.9369    0.0000 N   0  0  0  0  0  0  0  0  0  0  0  0
   24.3567    0.1869    0.0000 C   0  0  0  0  0  0  0  0  0  0  0  0
   25.6557    0.9368    0.0000 C   0  0  0  0  0  0  0  0  0  0  0  0
   26.9548    0.1868    0.0000 C   0  0  0  0  0  0  0  0  0  0  0  0
   28.2538    0.9368    0.0000 C   0  0  0  0  0  0  0  0  0  0  0  0
   29.5528    0.1868    0.0000 C   0  0  0  0  0  0  0  0  0  0  0  0
   30.8519    0.9368    0.0000 C   0  0  0  0  0  0  0  0  0  0  0  0
   32.1509    0.1868    0.0000 N   0  0  0  0  0  0  0  0  0  0  0  0
   33.4500    0.9368    0.0000 C   0  0  0  0  0  0  0  0  0  0  0  0
   34.7490    0.1868    0.0000 C   0  0  0  0  0  0  0  0  0  0  0  0
   36.0480    0.9368    0.0000 C   0  0  0  0  0  0  0  0  0  0  0  0
   36.0480    2.4368    0.0000 C   0  0  0  0  0  0  0  0  0  0  0  0
   34.7490    3.1868    0.0000 C   0  0  0  0  0  0  0  0  0  0  0  0
   33.4500    2.4368    0.0000 C   0  0  0  0  0  0  0  0  0  0  0  0
   32.1509    3.1868    0.0000 O   0  0  0  0  0  0  0  0  0  0  0  0
   32.1509    4.6868    0.0000 C   0  0  0  0  0  0  0  0  0  0  0  0
  1  2  1  0  0  0  0
  2  3  1  0  0  0  0
  3  4  2  0  0  0  0
  4  5  1  0  0  0  0
  5  6  2  0  0  0  0
  6  7  1  0  0  0  0
  7  8  2  0  0  0  0
  3  8  1  0  0  0  0
  8  9  1  0  0  0  0
  9 10  1  0  0  0  0
 10 11  1  0  0  0  0
 11 12  1  0  0  0  0
 12 13  1  0  0  0  0
 13 14  1  0  0  0  0
 14 15  1  0  0  0  0
 15 16  1  0  0  0  0
 16 17  1  0  0  0  0
 17 18  1  0  0  0  0
 18 19  1  0  0  0  0
 19 20  1  0  0  0  0
 20 21  1  0  0  0  0
 21 22  1  0  0  0  0
 22 23  1  0  0  0  0
 23 24  1  0  0  0  0
 24 25  1  0  0  0  0
 25 26  1  0  0  0  0
 26 27  1  0  0  0  0
 27 28  1  0  0  0  0
 28 29  1  0  0  0  0
 29 30  1  0  0  0  0
 30 31  1  0  0  0  0
 31 32  1  0  0  0  0
 32 33  1  0  0  0  0
 33 34  2  0  0  0  0
 34 35  1  0  0  0  0
 35 36  2  0  0  0  0
 36 37  1  0  0  0  0
 37 38  2  0  0  0  0
 33 38  1  0  0  0  0
 38 39  1  0  0  0  0
 39 40  1  0  0  0  0
M  END
> <chemblId>
CHEMBL1256938

> <bioactivity__type>
Ki

> <units>
nM

> <value>
10.38

$$$$

  CDK     11301514202D 0   0.00000     0.00000     0

 13 15  0  0  0  0              1 V2000 
   -1.2090    0.0030    0.0000 C   0  0  0  0  0  0  0  0  0  0  0  0
   -1.5450   -1.3710    0.0000 C   0  0  0  0  0  0  0  0  0  0  0  0
   -0.1590   -0.7980    0.0000 N   0  0  0  0  0  0  0  0  0  0  0  0
   -0.3330    1.0990    0.0000 C   0  0  0  0  0  0  0  0  0  0  0  0
    0.1580    2.1810    0.0000 C   0  0  0  0  0  0  0  0  0  0  0  0
    0.1580    0.5500    0.0000 C   0  0  0  0  0  0  0  0  0  0  0  0
    1.5910   -0.1500    0.0000 C   0  0  0  0  0  0  0  0  0  0  0  0
    1.3390   -1.5140    0.0000 C   0  0  0  0  0  0  0  0  0  0  0  0
    2.9305    0.5251    0.0000 C   0  0  0  0  0  0  0  0  0  0  0  0
    4.2640   -0.1617    0.0000 C   0  0  0  0  0  0  0  0  0  0  0  0
    5.3293    0.8943    0.0000 C   0  0  0  0  0  0  0  0  0  0  0  0
    4.6542    2.2338    0.0000 C   0  0  0  0  0  0  0  0  0  0  0  0
    3.1716    2.0056    0.0000 S   0  0  0  0  0  0  0  0  0  0  0  0
  1  2  1  0  0  0  0
  2  3  1  0  0  0  0
  3  4  1  0  0  0  0
  4  5  1  0  0  0  0
  5  6  1  0  0  0  0
  1  6  1  0  0  0  0
  6  7  1  0  0  0  0
  7  8  2  0  0  0  0
  3  8  1  0  0  0  0
  7  9  1  0  0  0  0
  9 10  2  0  0  0  0
 10 11  1  0  0  0  0
 11 12  2  0  0  0  0
 12 13  1  0  0  0  0
  9 13  1  0  0  0  0
M  END
> <chemblId>
CHEMBL125764

> <bioactivity__type>
Ki

> <units>
nM

> <value>
620.0

$$$$

  CDK     11301514202D 0   0.00000     0.00000     0

 27 29  0  0  0  0              1 V2000 
   -9.0932   12.0000    0.0000 C   0  0  0  0  0  0  0  0  0  0  0  0
   -9.0932   10.5000    0.0000 C   0  0  0  0  0  0  0  0  0  0  0  0
   -7.7942    9.7500    0.0000 C   0  0  0  0  0  0  0  0  0  0  0  0
   -7.7942    8.2500    0.0000 C   0  0  0  0  0  0  0  0  0  0  0  0
   -6.4952    7.5000    0.0000 N   0  0  0  0  0  0  0  0  0  0  0  0
   -6.4952    6.0000    0.0000 C   0  0  0  0  0  0  0  0  0  0  0  0
   -5.1961    5.2500    0.0000 C   0  0  0  0  0  0  0  0  0  0  0  0
   -3.8971    6.0000    0.0000 C   0  0  0  0  0  0  0  0  0  0  0  0
   -2.5980    5.2500    0.0000 C   0  0  0  0  0  0  0  0  0  0  0  0
   -2.5980    3.7500    0.0000 O   0  0  0  0  0  0  0  0  0  0  0  0
   -1.2990    3.0000    0.0000 C   0  0  0  0  0  0  0  0  0  0  0  0
    0.0000    3.7500    0.0000 O   0  0  0  0  0  0  0  0  0  0  0  0
   -1.2990    1.5000    0.0000 C   0  0  0  0  0  0  0  0  0  0  0  0
   -2.5980    0.7500    0.0000 C   0  0  0  0  0  0  0  0  0  0  0  0
   -2.5980   -0.7500    0.0000 C   0  0  0  0  0  0  0  0  0  0  0  0
   -3.8970   -1.5000    0.0000 Cl  0  0  0  0  0  0  0  0  0  0  0  0
   -1.2990   -1.5000    0.0000 C   0  0  0  0  0  0  0  0  0  0  0  0
   -1.2990   -3.0000    0.0000 N   0  0  0  0  0  0  0  0  0  0  0  0
    0.0000   -3.7500    0.0000 C   0  0  0  0  0  0  0  0  0  0  0  0
    0.0000   -0.7500    0.0000 C   0  0  0  0  0  0  0  0  0  0  0  0
    1.2990   -1.5000    0.0000 O   0  0  0  0  0  0  0  0  0  0  0  0
    2.5980   -0.7500    0.0000 C   0  0  0  0  0  0  0  0  0  0  0  0
    2.5980    0.7500    0.0000 C   0  0  0  0  0  0  0  0  0  0  0  0
    1.2990    1.5000    0.0000 O   0  0  0  0  0  0  0  0  0  0  0  0
    0.0000    0.7500    0.0000 C   0  0  0  0  0  0  0  0  0  0  0  0
   -3.8971    7.5000    0.0000 C   0  0  0  0  0  0  0  0  0  0  0  0
   -5.1961    8.2500    0.0000 C   0  0  0  0  0  0  0  0  0  0  0  0
  1  2  1  0  0  0  0
  2  3  1  0  0  0  0
  3  4  1  0  0  0  0
  4  5  1  0  0  0  0
  5  6  1  0  0  0  0
  6  7  1  0  0  0  0
  7  8  1  0  0  0  0
  8  9  1  0  0  0  0
  9 10  1  0  0  0  0
 10 11  1  0  0  0  0
 11 12  2  0  0  0  0
 11 13  1  0  0  0  0
 13 14  2  0  0  0  0
 14 15  1  0  0  0  0
 15 16  1  0  0  0  0
 15 17  2  0  0  0  0
 17 18  1  0  0  0  0
 18 19  1  0  0  0  0
 17 20  1  0  0  0  0
 20 21  1  0  0  0  0
 21 22  1  0  0  0  0
 22 23  1  0  0  0  0
 23 24  1  0  0  0  0
 24 25  1  0  0  0  0
 13 25  1  0  0  0  0
 20 25  2  0  0  0  0
  8 26  1  0  0  0  0
 26 27  1  0  0  0  0
  5 27  1  0  0  0  0
M  END
> <chemblId>
CHEMBL1258223

> <bioactivity__type>
Ki

> <units>
nM

> <value>
433.0

$$$$

  CDK     11301514202D 0   0.00000     0.00000     0

 12 12  0  0  0  0              1 V2000 
    2.6407   -0.8572    0.0000 C   0  0  0  0  0  0  0  0  0  0  0  0
    1.2140   -0.3940    0.0000 C   0  0  0  0  0  0  0  0  0  0  0  0
   -0.0000   -1.2760    0.0000 O   0  0  0  0  0  0  0  0  0  0  0  0
   -1.2130   -0.3940    0.0000 C   0  0  0  0  0  0  0  0  0  0  0  0
   -2.6396   -0.8574    0.0000 C   0  0  0  0  0  0  0  0  0  0  0  0
   -2.9516   -2.3246    0.0000 N   0  3  0  0  0  0  0  0  0  0  0  0
   -4.3782   -2.7880    0.0000 C   0  0  0  0  0  0  0  0  0  0  0  0
   -2.7430   -3.8100    0.0000 C   0  0  0  0  0  0  0  0  0  0  0  0
   -1.4525   -2.3771    0.0000 C   0  0  0  0  0  0  0  0  0  0  0  0
   -0.7500    1.0320    0.0000 C   0  0  0  0  0  0  0  0  0  0  0  0
    0.7500    1.0320    0.0000 C   0  0  0  0  0  0  0  0  0  0  0  0
    1.6314    2.2457    0.0000 O   0  0  0  0  0  0  0  0  0  0  0  0
  2  1  1  6  0  0  0
  2  3  1  0  0  0  0
  3  4  1  0  0  0  0
  4  5  1  6  0  0  0
  5  6  1  0  0  0  0
  6  7  1  0  0  0  0
  6  8  1  0  0  0  0
  6  9  1  0  0  0  0
  4 10  1  0  0  0  0
 10 11  1  0  0  0  0
  2 11  1  0  0  0  0
 11 12  1  1  0  0  0
M  END
> <chemblId>
CHEMBL12587

> <bioactivity__type>
Ki

> <units>
nM

> <value>
72.0

$$$$

  CDK     11301514202D 0   0.00000     0.00000     0

 50 55  0  0  0  0              1 V2000 
    1.9491   -3.0000    0.0000 C   0  0  0  0  0  0  0  0  0  0  0  0
    1.9490   -1.5000    0.0000 O   0  0  0  0  0  0  0  0  0  0  0  0
    0.6500   -0.7500    0.0000 C   0  0  0  0  0  0  0  0  0  0  0  0
   -0.6490   -1.5000    0.0000 C   0  0  0  0  0  0  0  0  0  0  0  0
   -1.9490   -0.7500    0.0000 C   0  0  0  0  0  0  0  0  0  0  0  0
   -1.9490    0.7500    0.0000 C   0  0  0  0  0  0  0  0  0  0  0  0
   -0.6490    1.5000    0.0000 C   0  0  0  0  0  0  0  0  0  0  0  0
    0.6500    0.7500    0.0000 C   0  0  0  0  0  0  0  0  0  0  0  0
    1.9490    1.5000    0.0000 C   0  0  0  0  0  0  0  0  0  0  0  0
    1.9491    3.0000    0.0000 N   0  0  0  0  0  0  0  0  0  0  0  0
    3.2481    3.7500    0.0000 C   0  0  0  0  0  0  0  0  0  0  0  0
    3.2481    5.2500    0.0000 C   0  0  0  0  0  0  0  0  0  0  0  0
    1.9491    6.0000    0.0000 C   0  0  0  0  0  0  0  0  0  0  0  0
    0.6500    5.2500    0.0000 C   0  0  0  0  0  0  0  0  0  0  0  0
    0.6500    3.7500    0.0000 C   0  0  0  0  0  0  0  0  0  0  0  0
    1.9491    7.5000    0.0000 C   0  0  0  0  0  0  0  0  0  0  0  0
    3.2481    8.2500    0.0000 C   0  0  0  0  0  0  0  0  0  0  0  0
    3.2481    9.7500    0.0000 C   0  0  0  0  0  0  0  0  0  0  0  0
    1.9491   10.5000    0.0000 N   0  0  0  0  0  0  0  0  0  0  0  0
    1.9491   12.0000    0.0000 C   0  0  0  0  0  0  0  0  0  0  0  0
    3.2482   12.7500    0.0000 C   0  0  0  0  0  0  0  0  0  0  0  0
    3.2482   14.2500    0.0000 C   0  0  0  0  0  0  0  0  0  0  0  0
    4.5472   15.0000    0.0000 C   0  0  0  0  0  0  0  0  0  0  0  0
    4.5472   16.5000    0.0000 C   0  0  0  0  0  0  0  0  0  0  0  0
    5.8463   17.2500    0.0000 C   0  0  0  0  0  0  0  0  0  0  0  0
    5.8463   18.7500    0.0000 C   0  0  0  0  0  0  0  0  0  0  0  0
    7.1453   19.5000    0.0000 C   0  0  0  0  0  0  0  0  0  0  0  0
    7.1453   21.0000    0.0000 N   0  0  0  0  0  0  0  0  0  0  0  0
    8.4444   21.7500    0.0000 C   0  0  0  0  0  0  0  0  0  0  0  0
    8.4444   23.2500    0.0000 C   0  0  0  0  0  0  0  0  0  0  0  0
    7.1453   24.0000    0.0000 C   0  0  0  0  0  0  0  0  0  0  0  0
    5.8463   23.2500    0.0000 C   0  0  0  0  0  0  0  0  0  0  0  0
    5.8463   21.7500    0.0000 C   0  0  0  0  0  0  0  0  0  0  0  0
    7.1453   25.5000    0.0000 C   0  0  0  0  0  0  0  0  0  0  0  0
    8.4444   26.2500    0.0000 C   0  0  0  0  0  0  0  0  0  0  0  0
    8.4444   27.7500    0.0000 C   0  0  0  0  0  0  0  0  0  0  0  0
    7.1454   28.5000    0.0000 N   0  0  0  0  0  0  0  0  0  0  0  0
    7.1454   30.0000    0.0000 C   0  0  0  0  0  0  0  0  0  0  0  0
    8.4444   30.7500    0.0000 C   0  0  0  0  0  0  0  0  0  0  0  0
    9.7435   29.9999    0.0000 C   0  0  0  0  0  0  0  0  0  0  0  0
   11.0425   30.7499    0.0000 C   0  0  0  0  0  0  0  0  0  0  0  0
   11.0425   32.2499    0.0000 C   0  0  0  0  0  0  0  0  0  0  0  0
    9.7435   32.9999    0.0000 C   0  0  0  0  0  0  0  0  0  0  0  0
    8.4444   32.2500    0.0000 C   0  0  0  0  0  0  0  0  0  0  0  0
    7.1454   33.0000    0.0000 O   0  0  0  0  0  0  0  0  0  0  0  0
    7.1454   34.5000    0.0000 C   0  0  0  0  0  0  0  0  0  0  0  0
    5.8463   27.7500    0.0000 C   0  0  0  0  0  0  0  0  0  0  0  0
    5.8463   26.2500    0.0000 C   0  0  0  0  0  0  0  0  0  0  0  0
    0.6501    9.7500    0.0000 C   0  0  0  0  0  0  0  0  0  0  0  0
    0.6500    8.2500    0.0000 C   0  0  0  0  0  0  0  0  0  0  0  0
  1  2  1  0  0  0  0
  2  3  1  0  0  0  0
  3  4  2  0  0  0  0
  4  5  1  0  0  0  0
  5  6  2  0  0  0  0
  6  7  1  0  0  0  0
  7  8  2  0  0  0  0
  3  8  1  0  0  0  0
  8  9  1  0  0  0  0
  9 10  1  0  0  0  0
 10 11  1  0  0  0  0
 11 12  1  0  0  0  0
 12 13  1  0  0  0  0
 13 14  1  0  0  0  0
 14 15  1  0  0  0  0
 10 15  1  0  0  0  0
 13 16  1  0  0  0  0
 16 17  1  0  0  0  0
 17 18  1  0  0  0  0
 18 19  1  0  0  0  0
 19 20  1  0  0  0  0
 20 21  1  0  0  0  0
 21 22  1  0  0  0  0
 22 23  1  0  0  0  0
 23 24  1  0  0  0  0
 24 25  1  0  0  0  0
 25 26  1  0  0  0  0
 26 27  1  0  0  0  0
 27 28  1  0  0  0  0
 28 29  1  0  0  0  0
 29 30  1  0  0  0  0
 30 31  1  0  0  0  0
 31 32  1  0  0  0  0
 32 33  1  0  0  0  0
 28 33  1  0  0  0  0
 31 34  1  0  0  0  0
 34 35  1  0  0  0  0
 35 36  1  0  0  0  0
 36 37  1  0  0  0  0
 37 38  1  0  0  0  0
 38 39  1  0  0  0  0
 39 40  2  0  0  0  0
 40 41  1  0  0  0  0
 41 42  2  0  0  0  0
 42 43  1  0  0  0  0
 43 44  2  0  0  0  0
 39 44  1  0  0  0  0
 44 45  1  0  0  0  0
 45 46  1  0  0  0  0
 37 47  1  0  0  0  0
 47 48  1  0  0  0  0
 34 48  1  0  0  0  0
 19 49  1  0  0  0  0
 49 50  1  0  0  0  0
 16 50  1  0  0  0  0
M  END
> <chemblId>
CHEMBL127273

> <bioactivity__type>
Ki

> <units>
nM

> <value>
8.6

$$$$

  CDK     11301514202D 0   0.00000     0.00000     0

 25 28  0  0  0  0              1 V2000 
   -3.7271    2.4253    0.0000 O   0  0  0  0  0  0  0  0  0  0  0  0
   -4.8923    1.4807    0.0000 C   0  0  0  0  0  0  0  0  0  0  0  0
   -3.7596    0.4972    0.0000 C   0  0  0  0  0  0  0  0  0  0  0  0
   -4.0450   -0.9754    0.0000 O   0  0  0  0  0  0  0  0  0  0  0  0
   -2.3416    0.9864    0.0000 O   0  0  0  0  0  0  0  0  0  0  0  0
   -1.2090    0.0030    0.0000 C   0  0  0  0  0  0  0  0  0  0  0  0
   -1.5450   -1.3710    0.0000 C   0  0  0  0  0  0  0  0  0  0  0  0
   -0.1590   -0.7980    0.0000 N   0  0  0  0  0  0  0  0  0  0  0  0
   -0.3330    1.0990    0.0000 C   0  0  0  0  0  0  0  0  0  0  0  0
    0.1580    2.1810    0.0000 C   0  0  0  0  0  0  0  0  0  0  0  0
    0.1580    0.5500    0.0000 C   0  0  0  0  0  0  0  0  0  0  0  0
    1.5910   -0.1500    0.0000 C   0  0  0  0  0  0  0  0  0  0  0  0
    1.3390   -1.5140    0.0000 C   0  0  0  0  0  0  0  0  0  0  0  0
   -6.3103    0.9915    0.0000 C   0  0  0  0  0  0  0  0  0  0  0  0
   -7.4429    1.9749    0.0000 C   0  0  0  0  0  0  0  0  0  0  0  0
   -8.8609    1.4857    0.0000 C   0  0  0  0  0  0  0  0  0  0  0  0
   -9.1462    0.0131    0.0000 C   0  0  0  0  0  0  0  0  0  0  0  0
   -8.0136   -0.9703    0.0000 C   0  0  0  0  0  0  0  0  0  0  0  0
   -6.5956   -0.4811    0.0000 C   0  0  0  0  0  0  0  0  0  0  0  0
   -5.6203    2.7922    0.0000 C   0  0  0  0  0  0  0  0  0  0  0  0
   -4.8485    4.0784    0.0000 C   0  0  0  0  0  0  0  0  0  0  0  0
   -5.5764    5.3899    0.0000 C   0  0  0  0  0  0  0  0  0  0  0  0
   -7.0762    5.4152    0.0000 C   0  0  0  0  0  0  0  0  0  0  0  0
   -7.8480    4.1290    0.0000 C   0  0  0  0  0  0  0  0  0  0  0  0
   -7.1200    2.8175    0.0000 C   0  0  0  0  0  0  0  0  0  0  0  0
  1  2  1  0  0  0  0
  2  3  1  0  0  0  0
  3  4  2  0  0  0  0
  3  5  1  0  0  0  0
  5  6  1  0  0  0  0
  6  7  1  0  0  0  0
  7  8  1  0  0  0  0
  8  9  1  0  0  0  0
  9 10  1  0  0  0  0
 10 11  1  0  0  0  0
  6 11  1  0  0  0  0
 11 12  1  0  0  0  0
 12 13  1  0  0  0  0
  8 13  1  0  0  0  0
  2 14  1  0  0  0  0
 14 15  2  0  0  0  0
 15 16  1  0  0  0  0
 16 17  2  0  0  0  0
 17 18  1  0  0  0  0
 18 19  2  0  0  0  0
 14 19  1  0  0  0  0
  2 20  1  0  0  0  0
 20 21  2  0  0  0  0
 21 22  1  0  0  0  0
 22 23  2  0  0  0  0
 23 24  1  0  0  0  0
 24 25  2  0  0  0  0
 20 25  1  0  0  0  0
M  END
> <chemblId>
CHEMBL12980

> <bioactivity__type>
Ki

> <units>
nM

> <value>
0.045

$$$$

  CDK     11301514202D 0   0.00000     0.00000     0

 36 40  0  0  0  0              1 V2000 
  -14.9889   11.6441    0.0000 C   0  0  0  0  0  0  0  0  0  0  0  0
  -14.8321   10.1523    0.0000 C   0  0  0  0  0  0  0  0  0  0  0  0
  -16.0457    9.2706    0.0000 C   0  0  0  0  0  0  0  0  0  0  0  0
  -13.4618    9.5422    0.0000 N   0  0  0  0  0  0  0  0  0  0  0  0
  -13.3050    8.0504    0.0000 C   0  0  0  0  0  0  0  0  0  0  0  0
  -11.9347    7.4403    0.0000 C   0  0  0  0  0  0  0  0  0  0  0  0
  -10.7212    8.3220    0.0000 N   0  0  0  0  0  0  0  0  0  0  0  0
  -10.8780    9.8138    0.0000 C   0  0  0  0  0  0  0  0  0  0  0  0
  -12.2483   10.4239    0.0000 C   0  0  0  0  0  0  0  0  0  0  0  0
   -9.3509    7.7119    0.0000 C   0  0  0  0  0  0  0  0  0  0  0  0
   -9.1941    6.2201    0.0000 C   0  0  0  0  0  0  0  0  0  0  0  0
   -7.8237    5.6100    0.0000 C   0  0  0  0  0  0  0  0  0  0  0  0
   -6.6102    6.4917    0.0000 C   0  0  0  0  0  0  0  0  0  0  0  0
   -5.2399    5.8816    0.0000 O   0  0  0  0  0  0  0  0  0  0  0  0
   -5.0831    4.3898    0.0000 C   0  0  0  0  0  0  0  0  0  0  0  0
   -3.7128    3.7797    0.0000 C   0  0  0  0  0  0  0  0  0  0  0  0
   -3.4009    2.3125    0.0000 C   0  0  0  0  0  0  0  0  0  0  0  0
   -1.9091    2.1557    0.0000 O   0  0  0  0  0  0  0  0  0  0  0  0
   -1.2990    3.5260    0.0000 C   0  0  0  0  0  0  0  0  0  0  0  0
    0.0000    2.7760    0.0000 C   0  0  0  0  0  0  0  0  0  0  0  0
    0.0000    1.2760    0.0000 N   0  0  0  0  0  0  0  0  0  0  0  0
   -1.2140    0.3940    0.0000 C   0  0  0  0  0  0  0  0  0  0  0  0
   -0.7500   -1.0320    0.0000 N   0  0  0  0  0  0  0  0  0  0  0  0
    0.7500   -1.0320    0.0000 C   0  0  0  0  0  0  0  0  0  0  0  0
    1.2140    0.3940    0.0000 N   0  0  0  0  0  0  0  0  0  0  0  0
   -2.4138    4.5297    0.0000 O   0  0  0  0  0  0  0  0  0  0  0  0
   -0.4174    4.7395    0.0000 C   0  0  0  0  0  0  0  0  0  0  0  0
    1.0744    4.5827    0.0000 C   0  0  0  0  0  0  0  0  0  0  0  0
    1.9561    5.7963    0.0000 C   0  0  0  0  0  0  0  0  0  0  0  0
    1.3460    7.1666    0.0000 C   0  0  0  0  0  0  0  0  0  0  0  0
    2.2277    8.3801    0.0000 Cl  0  0  0  0  0  0  0  0  0  0  0  0
   -0.1458    7.3234    0.0000 C   0  0  0  0  0  0  0  0  0  0  0  0
   -1.0275    6.1098    0.0000 C   0  0  0  0  0  0  0  0  0  0  0  0
   -2.5192    6.2666    0.0000 Cl  0  0  0  0  0  0  0  0  0  0  0  0
   -6.7670    7.9835    0.0000 C   0  0  0  0  0  0  0  0  0  0  0  0
   -8.1373    8.5936    0.0000 C   0  0  0  0  0  0  0  0  0  0  0  0
  1  2  1  0  0  0  0
  2  3  1  0  0  0  0
  2  4  1  0  0  0  0
  4  5  1  0  0  0  0
  5  6  1  0  0  0  0
  6  7  1  0  0  0  0
  7  8  1  0  0  0  0
  8  9  1  0  0  0  0
  4  9  1  0  0  0  0
  7 10  1  0  0  0  0
 10 11  2  0  0  0  0
 11 12  1  0  0  0  0
 12 13  2  0  0  0  0
 13 14  1  0  0  0  0
 14 15  1  0  0  0  0
 16 15  1  6  0  0  0
 16 17  1  0  0  0  0
 17 18  1  0  0  0  0
 18 19  1  0  0  0  0
 19 20  1  6  0  0  0
 20 21  1  0  0  0  0
 21 22  1  0  0  0  0
 22 23  2  0  0  0  0
 23 24  1  0  0  0  0
 24 25  2  0  0  0  0
 21 25  1  0  0  0  0
 19 26  1  0  0  0  0
 16 26  1  0  0  0  0
 19 27  1  0  0  0  0
 27 28  2  0  0  0  0
 28 29  1  0  0  0  0
 29 30  2  0  0  0  0
 30 31  1  0  0  0  0
 30 32  1  0  0  0  0
 32 33  2  0  0  0  0
 27 33  1  0  0  0  0
 33 34  1  0  0  0  0
 13 35  1  0  0  0  0
 35 36  2  0  0  0  0
 10 36  1  0  0  0  0
M  END
> <chemblId>
CHEMBL1306

> <bioactivity__type>
Ki

> <units>
nM

> <value>
4590.0

$$$$

  CDK     11301514202D 0   0.00000     0.00000     0

 52 57  0  0  0  0              1 V2000 
    1.9491   -3.0000    0.0000 C   0  0  0  0  0  0  0  0  0  0  0  0
    1.9490   -1.5000    0.0000 O   0  0  0  0  0  0  0  0  0  0  0  0
    0.6500   -0.7500    0.0000 C   0  0  0  0  0  0  0  0  0  0  0  0
   -0.6490   -1.5000    0.0000 C   0  0  0  0  0  0  0  0  0  0  0  0
   -1.9490   -0.7500    0.0000 C   0  0  0  0  0  0  0  0  0  0  0  0
   -1.9490    0.7500    0.0000 C   0  0  0  0  0  0  0  0  0  0  0  0
   -0.6490    1.5000    0.0000 C   0  0  0  0  0  0  0  0  0  0  0  0
    0.6500    0.7500    0.0000 C   0  0  0  0  0  0  0  0  0  0  0  0
    1.9490    1.5000    0.0000 C   0  0  0  0  0  0  0  0  0  0  0  0
    1.9491    3.0000    0.0000 N   0  0  0  0  0  0  0  0  0  0  0  0
    3.2481    3.7500    0.0000 C   0  0  0  0  0  0  0  0  0  0  0  0
    3.2481    5.2500    0.0000 C   0  0  0  0  0  0  0  0  0  0  0  0
    1.9491    6.0000    0.0000 C   0  0  0  0  0  0  0  0  0  0  0  0
    0.6500    5.2500    0.0000 C   0  0  0  0  0  0  0  0  0  0  0  0
    0.6500    3.7500    0.0000 C   0  0  0  0  0  0  0  0  0  0  0  0
    1.9491    7.5000    0.0000 C   0  0  0  0  0  0  0  0  0  0  0  0
    3.2481    8.2500    0.0000 C   0  0  0  0  0  0  0  0  0  0  0  0
    3.2481    9.7500    0.0000 C   0  0  0  0  0  0  0  0  0  0  0  0
    1.9491   10.5000    0.0000 N   0  0  0  0  0  0  0  0  0  0  0  0
    0.6501    9.7500    0.0000 C   0  0  0  0  0  0  0  0  0  0  0  0
    0.6500    8.2500    0.0000 C   0  0  0  0  0  0  0  0  0  0  0  0
    1.9491   12.0000    0.0000 C   0  0  0  0  0  0  0  0  0  0  0  0
    0.6501   12.7500    0.0000 O   0  0  0  0  0  0  0  0  0  0  0  0
    3.2482   12.7500    0.0000 C   0  0  0  0  0  0  0  0  0  0  0  0
    3.2482   14.2500    0.0000 C   0  0  0  0  0  0  0  0  0  0  0  0
    4.5472   15.0000    0.0000 C   0  0  0  0  0  0  0  0  0  0  0  0
    4.5472   16.5000    0.0000 C   0  0  0  0  0  0  0  0  0  0  0  0
    5.8463   17.2500    0.0000 C   0  0  0  0  0  0  0  0  0  0  0  0
    5.8463   18.7500    0.0000 C   0  0  0  0  0  0  0  0  0  0  0  0
    7.1453   19.5000    0.0000 C   0  0  0  0  0  0  0  0  0  0  0  0
    8.4443   18.7500    0.0000 O   0  0  0  0  0  0  0  0  0  0  0  0
    7.1453   21.0000    0.0000 N   0  0  0  0  0  0  0  0  0  0  0  0
    8.4444   21.7500    0.0000 C   0  0  0  0  0  0  0  0  0  0  0  0
    8.4444   23.2500    0.0000 C   0  0  0  0  0  0  0  0  0  0  0  0
    7.1453   24.0000    0.0000 C   0  0  0  0  0  0  0  0  0  0  0  0
    5.8463   23.2500    0.0000 C   0  0  0  0  0  0  0  0  0  0  0  0
    5.8463   21.7500    0.0000 C   0  0  0  0  0  0  0  0  0  0  0  0
    7.1453   25.5000    0.0000 C   0  0  0  0  0  0  0  0  0  0  0  0
    8.4444   26.2500    0.0000 C   0  0  0  0  0  0  0  0  0  0  0  0
    8.4444   27.7500    0.0000 C   0  0  0  0  0  0  0  0  0  0  0  0
    7.1454   28.5000    0.0000 N   0  0  0  0  0  0  0  0  0  0  0  0
    7.1454   30.0000    0.0000 C   0  0  0  0  0  0  0  0  0  0  0  0
    8.4444   30.7500    0.0000 C   0  0  0  0  0  0  0  0  0  0  0  0
    9.7435   29.9999    0.0000 C   0  0  0  0  0  0  0  0  0  0  0  0
   11.0425   30.7499    0.0000 C   0  0  0  0  0  0  0  0  0  0  0  0
   11.0425   32.2499    0.0000 C   0  0  0  0  0  0  0  0  0  0  0  0
    9.7435   32.9999    0.0000 C   0  0  0  0  0  0  0  0  0  0  0  0
    8.4444   32.2500    0.0000 C   0  0  0  0  0  0  0  0  0  0  0  0
    7.1454   33.0000    0.0000 O   0  0  0  0  0  0  0  0  0  0  0  0
    7.1454   34.5000    0.0000 C   0  0  0  0  0  0  0  0  0  0  0  0
    5.8463   27.7500    0.0000 C   0  0  0  0  0  0  0  0  0  0  0  0
    5.8463   26.2500    0.0000 C   0  0  0  0  0  0  0  0  0  0  0  0
  1  2  1  0  0  0  0
  2  3  1  0  0  0  0
  3  4  2  0  0  0  0
  4  5  1  0  0  0  0
  5  6  2  0  0  0  0
  6  7  1  0  0  0  0
  7  8  2  0  0  0  0
  3  8  1  0  0  0  0
  8  9  1  0  0  0  0
  9 10  1  0  0  0  0
 10 11  1  0  0  0  0
 11 12  1  0  0  0  0
 12 13  1  0  0  0  0
 13 14  1  0  0  0  0
 14 15  1  0  0  0  0
 10 15  1  0  0  0  0
 13 16  1  0  0  0  0
 16 17  1  0  0  0  0
 17 18  1  0  0  0  0
 18 19  1  0  0  0  0
 19 20  1  0  0  0  0
 20 21  1  0  0  0  0
 16 21  1  0  0  0  0
 19 22  1  0  0  0  0
 22 23  2  0  0  0  0
 22 24  1  0  0  0  0
 24 25  1  0  0  0  0
 25 26  1  0  0  0  0
 26 27  1  0  0  0  0
 27 28  1  0  0  0  0
 28 29  1  0  0  0  0
 29 30  1  0  0  0  0
 30 31  2  0  0  0  0
 30 32  1  0  0  0  0
 32 33  1  0  0  0  0
 33 34  1  0  0  0  0
 34 35  1  0  0  0  0
 35 36  1  0  0  0  0
 36 37  1  0  0  0  0
 32 37  1  0  0  0  0
 35 38  1  0  0  0  0
 38 39  1  0  0  0  0
 39 40  1  0  0  0  0
 40 41  1  0  0  0  0
 41 42  1  0  0  0  0
 42 43  1  0  0  0  0
 43 44  2  0  0  0  0
 44 45  1  0  0  0  0
 45 46  2  0  0  0  0
 46 47  1  0  0  0  0
 47 48  2  0  0  0  0
 43 48  1  0  0  0  0
 48 49  1  0  0  0  0
 49 50  1  0  0  0  0
 41 51  1  0  0  0  0
 51 52  1  0  0  0  0
 38 52  1  0  0  0  0
M  END
> <chemblId>
CHEMBL130835

> <bioactivity__type>
Ki

> <units>
nM

> <value>
9.2

$$$$
 stripped
BRStripMol11301514202D 0   0.00000     0.00000     0
This file has been stripped
 20 22  0  0  0  0              1 V2000 
   -2.8310    0.0000    0.0000 C   0  0  0  0  0  0  0  0  0  0  0  0
   -1.3310    0.0000    0.0000 N   0  0  0  0  0  0  0  0  0  0  0  0
   -0.5990   -1.5970    0.0000 C   0  0  0  0  0  0  0  0  0  0  0  0
   -2.0120   -0.8890    0.0000 C   0  0  0  0  0  0  0  0  0  0  0  0
   -2.0120    0.8890    0.0000 C   0  0  0  0  0  0  0  0  0  0  0  0
   -0.5990    1.5970    0.0000 C   0  0  0  0  0  0  0  0  0  0  0  0
    0.8640    1.2670    0.0000 C   0  0  0  0  0  0  0  0  0  0  0  0
    1.5960    0.0000    0.0000 C   0  0  0  0  0  0  0  0  0  0  0  0
    0.8640   -1.2670    0.0000 C   0  0  0  0  0  0  0  0  0  0  0  0
    3.0960    0.0000    0.0000 O   0  0  0  0  0  0  0  0  0  0  0  0
    3.8460    1.2990    0.0000 C   0  0  0  0  0  0  0  0  0  0  0  0
    3.0960    2.5981    0.0000 O   0  0  0  0  0  0  0  0  0  0  0  0
    5.3460    1.2990    0.0000 C   0  0  0  0  0  0  0  0  0  0  0  0
    6.0960   -0.0000    0.0000 O   0  0  0  0  0  0  0  0  0  0  0  0
    6.0960    2.5981    0.0000 C   0  0  0  0  0  0  0  0  0  0  0  0
    7.5960    2.5981    0.0000 C   0  0  0  0  0  0  0  0  0  0  0  0
    8.3460    3.8971    0.0000 C   0  0  0  0  0  0  0  0  0  0  0  0
    7.5960    5.1962    0.0000 C   0  0  0  0  0  0  0  0  0  0  0  0
    6.0960    5.1962    0.0000 C   0  0  0  0  0  0  0  0  0  0  0  0
    5.3460    3.8971    0.0000 C   0  0  0  0  0  0  0  0  0  0  0  0
  1  2  1  0  0  0  0
  2  3  1  0  0  0  0
  3  4  1  1  0  0  0
  4  5  1  0  0  0  0
  6  5  1  1  0  0  0
  2  6  1  0  0  0  0
  6  7  1  0  0  0  0
  7  8  1  0  0  0  0
  8  9  1  0  0  0  0
  3  9  1  0  0  0  0
  8 10  1  1  0  0  0
 10 11  1  0  0  0  0
 11 12  2  0  0  0  0
 11 13  1  0  0  0  0
 13 14  1  0  0  0  0
 13 15  1  0  0  0  0
 15 16  2  0  0  0  0
 16 17  1  0  0  0  0
 17 18  2  0  0  0  0
 18 19  1  0  0  0  0
 19 20  2  0  0  0  0
 15 20  1  0  0  0  0
M  END
> <chemblId>
CHEMBL1319362

> <bioactivity__type>
Ki

> <units>
nM

> <value>
75.0

$$$$

  CDK     11301514202D 0   0.00000     0.00000     0

 32 36  0  0  0  0              1 V2000 
  -10.5382    6.2024    0.0000 N   0  0  0  0  0  0  0  0  0  0  0  0
   -9.9284    4.8320    0.0000 C   0  0  0  0  0  0  0  0  0  0  0  0
  -10.8102    3.6186    0.0000 O   0  0  0  0  0  0  0  0  0  0  0  0
   -8.4366    4.6750    0.0000 C   0  0  0  0  0  0  0  0  0  0  0  0
   -7.8267    3.3045    0.0000 C   0  0  0  0  0  0  0  0  0  0  0  0
   -8.5769    2.0056    0.0000 C   0  0  0  0  0  0  0  0  0  0  0  0
   -7.5734    0.8907    0.0000 C   0  0  0  0  0  0  0  0  0  0  0  0
   -6.2030    1.5006    0.0000 N   0  0  0  0  0  0  0  0  0  0  0  0
   -4.9041    0.7504    0.0000 C   0  0  0  0  0  0  0  0  0  0  0  0
   -3.6049    1.5002    0.0000 C   0  0  0  0  0  0  0  0  0  0  0  0
   -2.3060    0.7500    0.0000 C   0  0  0  0  0  0  0  0  0  0  0  0
   -2.3060   -0.7500    0.0000 C   0  0  0  0  0  0  0  0  0  0  0  0
   -1.0060   -1.5000    0.0000 C   0  0  0  0  0  0  0  0  0  0  0  0
    0.2930   -0.7500    0.0000 C   0  0  0  0  0  0  0  0  0  0  0  0
    1.7190   -1.2140    0.0000 O   0  0  0  0  0  0  0  0  0  0  0  0
    2.6010    0.0000    0.0000 C   0  0  0  0  0  0  0  0  0  0  0  0
    1.7190    1.2130    0.0000 C   0  0  0  0  0  0  0  0  0  0  0  0
    0.2930    0.7500    0.0000 C   0  0  0  0  0  0  0  0  0  0  0  0
   -1.0060    1.5000    0.0000 C   0  0  0  0  0  0  0  0  0  0  0  0
   -6.3595    2.9924    0.0000 C   0  0  0  0  0  0  0  0  0  0  0  0
   -6.9811    5.0376    0.0000 C   0  0  0  0  0  0  0  0  0  0  0  0
   -5.9393    3.9584    0.0000 C   0  0  0  0  0  0  0  0  0  0  0  0
   -4.4838    4.3211    0.0000 C   0  0  0  0  0  0  0  0  0  0  0  0
   -4.0701    5.7629    0.0000 C   0  0  0  0  0  0  0  0  0  0  0  0
   -5.1119    6.8421    0.0000 C   0  0  0  0  0  0  0  0  0  0  0  0
   -6.5674    6.4794    0.0000 C   0  0  0  0  0  0  0  0  0  0  0  0
   -8.5410    6.1713    0.0000 C   0  0  0  0  0  0  0  0  0  0  0  0
   -7.2973    7.0099    0.0000 C   0  0  0  0  0  0  0  0  0  0  0  0
   -7.4017    8.5063    0.0000 C   0  0  0  0  0  0  0  0  0  0  0  0
   -8.7498    9.1640    0.0000 C   0  0  0  0  0  0  0  0  0  0  0  0
   -9.9935    8.3254    0.0000 C   0  0  0  0  0  0  0  0  0  0  0  0
   -9.8891    6.8291    0.0000 C   0  0  0  0  0  0  0  0  0  0  0  0
  1  2  1  0  0  0  0
  2  3  2  0  0  0  0
  2  4  1  0  0  0  0
  5  4  1  1  0  0  0
  5  6  1  0  0  0  0
  6  7  1  0  0  0  0
  7  8  1  0  0  0  0
  8  9  1  0  0  0  0
  9 10  1  0  0  0  0
 10 11  1  0  0  0  0
 11 12  2  0  0  0  0
 12 13  1  0  0  0  0
 13 14  2  0  0  0  0
 14 15  1  0  0  0  0
 15 16  1  0  0  0  0
 16 17  1  0  0  0  0
 17 18  1  0  0  0  0
 14 18  1  0  0  0  0
 18 19  2  0  0  0  0
 11 19  1  0  0  0  0
  8 20  1  0  0  0  0
  5 20  1  0  0  0  0
  4 21  1  0  0  0  0
 21 22  2  0  0  0  0
 22 23  1  0  0  0  0
 23 24  2  0  0  0  0
 24 25  1  0  0  0  0
 25 26  2  0  0  0  0
 21 26  1  0  0  0  0
  4 27  1  0  0  0  0
 27 28  2  0  0  0  0
 28 29  1  0  0  0  0
 29 30  2  0  0  0  0
 30 31  1  0  0  0  0
 31 32  2  0  0  0  0
 27 32  1  0  0  0  0
M  END
> <chemblId>
CHEMBL1346

> <bioactivity__type>
Ki

> <units>
nM

> <value>
47.0

$$$$

  CDK     11301514202D 0   0.00000     0.00000     0

 24 25  0  0  0  0              1 V2000 
   -3.8971    7.8210    0.0000 C   0  0  0  0  0  0  0  0  0  0  0  0
   -2.5981    7.0710    0.0000 C   0  0  0  0  0  0  0  0  0  0  0  0
   -1.2990    7.8210    0.0000 C   0  0  0  0  0  0  0  0  0  0  0  0
   -2.5981    5.5710    0.0000 N   0  0  0  0  0  0  0  0  0  0  0  0
   -1.2990    4.8210    0.0000 C   0  0  0  0  0  0  0  0  0  0  0  0
   -1.2990    3.3210    0.0000 C   0  0  0  0  0  0  0  0  0  0  0  0
    0.0000    2.5710    0.0000 C   0  0  0  0  0  0  0  0  0  0  0  0
    0.0000    1.0710    0.0000 C   0  0  0  0  0  0  0  0  0  0  0  0
    1.2990    0.3210    0.0000 C   0  0  0  0  0  0  0  0  0  0  0  0
    1.2990   -1.1790    0.0000 C   0  0  0  0  0  0  0  0  0  0  0  0
    0.0000   -1.9290    0.0000 C   0  0  0  0  0  0  0  0  0  0  0  0
   -1.2990   -1.1790    0.0000 C   0  0  0  0  0  0  0  0  0  0  0  0
   -1.2990    0.3210    0.0000 C   0  0  0  0  0  0  0  0  0  0  0  0
    1.2990    3.3210    0.0000 C   0  0  0  0  0  0  0  0  0  0  0  0
    2.5981    2.5710    0.0000 C   0  0  0  0  0  0  0  0  0  0  0  0
    3.8971    3.3210    0.0000 C   0  0  0  0  0  0  0  0  0  0  0  0
    5.1962    2.5710    0.0000 C   0  0  0  0  0  0  0  0  0  0  0  0
    3.8971    4.8210    0.0000 C   0  0  0  0  0  0  0  0  0  0  0  0
    2.5981    5.5710    0.0000 C   0  0  0  0  0  0  0  0  0  0  0  0
    1.2990    4.8210    0.0000 C   0  0  0  0  0  0  0  0  0  0  0  0
    0.0000    5.5710    0.0000 O   0  0  0  0  0  0  0  0  0  0  0  0
   -3.8971    4.8210    0.0000 C   0  0  0  0  0  0  0  0  0  0  0  0
   -5.1962    5.5710    0.0000 C   0  0  0  0  0  0  0  0  0  0  0  0
   -3.8971    3.3210    0.0000 C   0  0  0  0  0  0  0  0  0  0  0  0
  1  2  1  0  0  0  0
  2  3  1  0  0  0  0
  2  4  1  0  0  0  0
  4  5  1  0  0  0  0
  5  6  1  0  0  0  0
  7  6  1  1  0  0  0
  7  8  1  0  0  0  0
  8  9  2  0  0  0  0
  9 10  1  0  0  0  0
 10 11  2  0  0  0  0
 11 12  1  0  0  0  0
 12 13  2  0  0  0  0
  8 13  1  0  0  0  0
  7 14  1  0  0  0  0
 14 15  2  0  0  0  0
 15 16  1  0  0  0  0
 16 17  1  0  0  0  0
 16 18  2  0  0  0  0
 18 19  1  0  0  0  0
 19 20  2  0  0  0  0
 14 20  1  0  0  0  0
 20 21  1  0  0  0  0
  4 22  1  0  0  0  0
 22 23  1  0  0  0  0
 22 24  1  0  0  0  0
M  END
> <chemblId>
CHEMBL1382

> <bioactivity__type>
Ki

> <units>
nM

> <value>
3.35

$$$$

  CDK     11301514202D 0   0.00000     0.00000     0

 36 39  0  0  0  0              1 V2000 
    1.1844    3.7479    0.0000 C   0  0  0  0  0  0  0  0  0  0  0  0
   -0.0903    2.9573    0.0000 C   0  0  0  0  0  0  0  0  0  0  0  0
   -1.4124    3.6659    0.0000 N   0  0  0  0  0  0  0  0  0  0  0  0
   -1.4597    5.1651    0.0000 C   0  0  0  0  0  0  0  0  0  0  0  0
   -2.7818    5.8738    0.0000 C   0  0  0  0  0  0  0  0  0  0  0  0
   -4.0565    5.0832    0.0000 N   0  0  0  0  0  0  0  0  0  0  0  0
   -4.0092    3.5839    0.0000 C   0  0  0  0  0  0  0  0  0  0  0  0
   -2.6871    2.8753    0.0000 C   0  0  0  0  0  0  0  0  0  0  0  0
   -2.6398    1.3760    0.0000 C   0  0  0  0  0  0  0  0  0  0  0  0
   -5.3786    5.7918    0.0000 C   0  0  0  0  0  0  0  0  0  0  0  0
   -4.4511    6.9707    0.0000 C   0  0  0  0  0  0  0  0  0  0  0  0
   -6.3785    6.9099    0.0000 C   0  0  0  0  0  0  0  0  0  0  0  0
   -7.8468    6.6029    0.0000 C   0  0  0  0  0  0  0  0  0  0  0  0
   -8.3151    5.1779    0.0000 N   0  0  0  0  0  0  0  0  0  0  0  0
   -7.3151    4.0598    0.0000 C   0  0  0  0  0  0  0  0  0  0  0  0
   -5.8469    4.3668    0.0000 C   0  0  0  0  0  0  0  0  0  0  0  0
   -9.7833    4.8709    0.0000 C   0  0  0  0  0  0  0  0  0  0  0  0
  -10.2516    3.4459    0.0000 O   0  0  0  0  0  0  0  0  0  0  0  0
  -10.7833    5.9890    0.0000 C   0  0  0  0  0  0  0  0  0  0  0  0
  -10.3150    7.4140    0.0000 C   0  0  0  0  0  0  0  0  0  0  0  0
   -8.8467    7.7210    0.0000 C   0  0  0  0  0  0  0  0  0  0  0  0
  -11.3150    8.5321    0.0000 C   0  0  0  0  0  0  0  0  0  0  0  0
  -12.7832    8.2251    0.0000 N   0  0  0  0  0  0  0  0  0  0  0  0
  -13.2515    6.8001    0.0000 C   0  0  0  0  0  0  0  0  0  0  0  0
  -12.2516    5.6820    0.0000 C   0  0  0  0  0  0  0  0  0  0  0  0
  -12.7198    4.2570    0.0000 C   0  0  0  0  0  0  0  0  0  0  0  0
   -0.0430    1.4580    0.0000 C   0  0  0  0  0  0  0  0  0  0  0  0
   -1.2820    0.7150    0.0000 C   0  0  0  0  0  0  0  0  0  0  0  0
   -1.2900   -0.7690    0.0000 C   0  0  0  0  0  0  0  0  0  0  0  0
    0.0430   -1.4580    0.0000 C   0  0  0  0  0  0  0  0  0  0  0  0
    1.2820   -0.7150    0.0000 C   0  0  0  0  0  0  0  0  0  0  0  0
    1.2900    0.7690    0.0000 C   0  0  0  0  0  0  0  0  0  0  0  0
    0.0903   -2.9573    0.0000 C   0  0  0  0  0  0  0  0  0  0  0  0
    1.4124   -3.6659    0.0000 F   0  0  0  0  0  0  0  0  0  0  0  0
   -1.3944   -2.7435    0.0000 F   0  0  0  0  0  0  0  0  0  0  0  0
   -0.3780   -4.3823    0.0000 F   0  0  0  0  0  0  0  0  0  0  0  0
  2  1  1  1  0  0  0
  2  3  1  0  0  0  0
  3  4  1  0  0  0  0
  4  5  1  0  0  0  0
  5  6  1  0  0  0  0
  6  7  1  0  0  0  0
  7  8  1  0  0  0  0
  3  8  1  0  0  0  0
  8  9  1  1  0  0  0
  6 10  1  0  0  0  0
 10 11  1  0  0  0  0
 10 12  1  0  0  0  0
 12 13  1  0  0  0  0
 13 14  1  0  0  0  0
 14 15  1  0  0  0  0
 15 16  1  0  0  0  0
 10 16  1  0  0  0  0
 14 17  1  0  0  0  0
 17 18  2  0  0  0  0
 17 19  1  0  0  0  0
 19 20  2  0  0  0  0
 20 21  1  0  0  0  0
 20 22  1  0  0  0  0
 22 23  2  0  0  0  0
 23 24  1  0  0  0  0
 24 25  2  0  0  0  0
 19 25  1  0  0  0  0
 25 26  1  0  0  0  0
  2 27  1  0  0  0  0
 27 28  2  0  0  0  0
 28 29  1  0  0  0  0
 29 30  2  0  0  0  0
 30 31  1  0  0  0  0
 31 32  2  0  0  0  0
 27 32  1  0  0  0  0
 30 33  1  0  0  0  0
 33 34  1  0  0  0  0
 33 35  1  0  0  0  0
 33 36  1  0  0  0  0
M  END
> <chemblId>
CHEMBL138502

> <bioactivity__type>
Ki

> <units>
nM

> <value>
1678.0

$$$$

  CDK     11301514202D 0   0.00000     0.00000     0

 44 50  0  0  0  0              1 V2000 
  -18.8587   -4.8990    0.0000 O   0  0  0  0  0  0  0  0  0  0  0  0
  -17.8945   -3.7499    0.0000 S   0  0  0  0  0  0  0  0  0  0  0  0
  -16.9303   -4.8990    0.0000 O   0  0  0  0  0  0  0  0  0  0  0  0
  -16.5954   -2.9999    0.0000 N   0  0  0  0  0  0  0  0  0  0  0  0
  -15.2964   -3.7499    0.0000 C   0  0  0  0  0  0  0  0  0  0  0  0
  -13.9974   -2.9999    0.0000 C   0  0  0  0  0  0  0  0  0  0  0  0
  -13.9973   -1.4999    0.0000 C   0  0  0  0  0  0  0  0  0  0  0  0
  -15.2964   -0.7499    0.0000 C   0  0  0  0  0  0  0  0  0  0  0  0
  -16.5954   -1.4999    0.0000 C   0  0  0  0  0  0  0  0  0  0  0  0
  -12.6983   -0.7499    0.0000 N   0  0  0  0  0  0  0  0  0  0  0  0
  -11.3993   -1.4999    0.0000 C   0  0  0  0  0  0  0  0  0  0  0  0
  -10.1002   -0.7500    0.0000 C   0  0  0  0  0  0  0  0  0  0  0  0
  -10.1002    0.7500    0.0000 C   0  0  0  0  0  0  0  0  0  0  0  0
  -11.3993    1.5001    0.0000 C   0  0  0  0  0  0  0  0  0  0  0  0
  -12.6983    0.7501    0.0000 C   0  0  0  0  0  0  0  0  0  0  0  0
   -8.8012    1.5000    0.0000 O   0  0  0  0  0  0  0  0  0  0  0  0
   -7.5021    0.7500    0.0000 C   0  0  0  0  0  0  0  0  0  0  0  0
   -7.5022   -0.7500    0.0000 C   0  0  0  0  0  0  0  0  0  0  0  0
   -6.2031   -1.5000    0.0000 C   0  0  0  0  0  0  0  0  0  0  0  0
   -4.9041   -0.7500    0.0000 C   0  0  0  0  0  0  0  0  0  0  0  0
   -4.9041    0.7500    0.0000 C   0  0  0  0  0  0  0  0  0  0  0  0
   -6.2031    1.5000    0.0000 C   0  0  0  0  0  0  0  0  0  0  0  0
   -3.6050   -1.5000    0.0000 S   0  0  0  0  0  0  0  0  0  0  0  0
   -4.5692   -2.6491    0.0000 O   0  0  0  0  0  0  0  0  0  0  0  0
   -2.6409   -2.6491    0.0000 O   0  0  0  0  0  0  0  0  0  0  0  0
   -2.3060   -0.7500    0.0000 C   0  0  0  0  0  0  0  0  0  0  0  0
   -2.3060    0.7500    0.0000 C   0  0  0  0  0  0  0  0  0  0  0  0
   -1.0070    1.5000    0.0000 C   0  0  0  0  0  0  0  0  0  0  0  0
    0.2930    0.7500    0.0000 C   0  0  0  0  0  0  0  0  0  0  0  0
    1.7190    1.2140    0.0000 O   0  0  0  0  0  0  0  0  0  0  0  0
    2.6010   -0.0000    0.0000 C   0  0  0  0  0  0  0  0  0  0  0  0
    1.7190   -1.2140    0.0000 O   0  0  0  0  0  0  0  0  0  0  0  0
    0.2930   -0.7500    0.0000 C   0  0  0  0  0  0  0  0  0  0  0  0
   -1.0070   -1.5000    0.0000 C   0  0  0  0  0  0  0  0  0  0  0  0
  -19.1935   -2.9999    0.0000 C   0  0  0  0  0  0  0  0  0  0  0  0
  -20.4926   -3.7499    0.0000 C   0  0  0  0  0  0  0  0  0  0  0  0
  -21.7916   -2.9999    0.0000 C   0  0  0  0  0  0  0  0  0  0  0  0
  -21.7916   -1.4999    0.0000 C   0  0  0  0  0  0  0  0  0  0  0  0
  -20.4925   -0.7499    0.0000 C   0  0  0  0  0  0  0  0  0  0  0  0
  -20.4925    0.7501    0.0000 C   0  0  0  0  0  0  0  0  0  0  0  0
  -19.1935    1.5001    0.0000 C   0  0  0  0  0  0  0  0  0  0  0  0
  -17.8944    0.7501    0.0000 C   0  0  0  0  0  0  0  0  0  0  0  0
  -17.8945   -0.7499    0.0000 C   0  0  0  0  0  0  0  0  0  0  0  0
  -19.1935   -1.4999    0.0000 C   0  0  0  0  0  0  0  0  0  0  0  0
  1  2  2  0  0  0  0
  2  3  2  0  0  0  0
  2  4  1  0  0  0  0
  4  5  1  0  0  0  0
  5  6  1  0  0  0  0
  6  7  1  0  0  0  0
  7  8  1  0  0  0  0
  8  9  1  0  0  0  0
  4  9  1  0  0  0  0
  7 10  1  0  0  0  0
 10 11  1  0  0  0  0
 11 12  1  0  0  0  0
 12 13  1  0  0  0  0
 13 14  1  0  0  0  0
 14 15  1  0  0  0  0
 10 15  1  0  0  0  0
 13 16  1  0  0  0  0
 16 17  1  0  0  0  0
 17 18  2  0  0  0  0
 18 19  1  0  0  0  0
 19 20  2  0  0  0  0
 20 21  1  0  0  0  0
 21 22  2  0  0  0  0
 17 22  1  0  0  0  0
 20 23  1  0  0  0  0
 23 24  2  0  0  0  0
 23 25  2  0  0  0  0
 23 26  1  0  0  0  0
 26 27  2  0  0  0  0
 27 28  1  0  0  0  0
 28 29  2  0  0  0  0
 29 30  1  0  0  0  0
 30 31  1  0  0  0  0
 31 32  1  0  0  0  0
 32 33  1  0  0  0  0
 29 33  1  0  0  0  0
 33 34  2  0  0  0  0
 26 34  1  0  0  0  0
  2 35  1  0  0  0  0
 35 36  2  0  0  0  0
 36 37  1  0  0  0  0
 37 38  2  0  0  0  0
 38 39  1  0  0  0  0
 39 40  2  0  0  0  0
 40 41  1  0  0  0  0
 41 42  2  0  0  0  0
 42 43  1  0  0  0  0
 43 44  2  0  0  0  0
 35 44  1  0  0  0  0
 39 44  1  0  0  0  0
M  END
> <chemblId>
CHEMBL139311

> <bioactivity__type>
Ki

> <units>
nM

> <value>
34.7

$$$$
 stripped
BRStripMol11301514202D 0   0.00000     0.00000     0
This file has been stripped
 10  9  0  0  0  0              1 V2000 
    0.0000    0.0000    0.0000 C   0  0  0  0  0  0  0  0  0  0  0  0
    1.2990   -0.7500    0.0000 N   0  3  0  0  0  0  0  0  0  0  0  0
    0.3349   -1.8991    0.0000 C   0  0  0  0  0  0  0  0  0  0  0  0
    2.2632   -1.8991    0.0000 C   0  0  0  0  0  0  0  0  0  0  0  0
    2.5981   -0.0000    0.0000 C   0  0  0  0  0  0  0  0  0  0  0  0
    3.8971   -0.7500    0.0000 C   0  0  0  0  0  0  0  0  0  0  0  0
    5.1962   -0.0000    0.0000 O   0  0  0  0  0  0  0  0  0  0  0  0
    6.4952   -0.7500    0.0000 C   0  0  0  0  0  0  0  0  0  0  0  0
    6.4952   -2.2500    0.0000 O   0  0  0  0  0  0  0  0  0  0  0  0
    7.7942   -0.0000    0.0000 N   0  0  0  0  0  0  0  0  0  0  0  0
  1  2  1  0  0  0  0
  2  3  1  0  0  0  0
  2  4  1  0  0  0  0
  2  5  1  0  0  0  0
  5  6  1  0  0  0  0
  6  7  1  0  0  0  0
  7  8  1  0  0  0  0
  8  9  2  0  0  0  0
  8 10  1  0  0  0  0
M  END
> <chemblId>
CHEMBL14

> <bioactivity__type>
Ki

> <units>
nM

> <value>
634.135

$$$$

  CDK     11301514202D 0   0.00000     0.00000     0

 37 40  0  0  0  0              1 V2000 
    1.1844    3.7479    0.0000 C   0  0  0  0  0  0  0  0  0  0  0  0
   -0.0903    2.9573    0.0000 C   0  0  0  0  0  0  0  0  0  0  0  0
   -1.4124    3.6659    0.0000 N   0  0  0  0  0  0  0  0  0  0  0  0
   -1.4597    5.1651    0.0000 C   0  0  0  0  0  0  0  0  0  0  0  0
   -2.7818    5.8738    0.0000 C   0  0  0  0  0  0  0  0  0  0  0  0
   -4.0565    5.0832    0.0000 N   0  0  0  0  0  0  0  0  0  0  0  0
   -4.0092    3.5839    0.0000 C   0  0  0  0  0  0  0  0  0  0  0  0
   -2.6871    2.8753    0.0000 C   0  0  0  0  0  0  0  0  0  0  0  0
   -2.6398    1.3760    0.0000 C   0  0  0  0  0  0  0  0  0  0  0  0
   -5.3786    5.7918    0.0000 C   0  0  0  0  0  0  0  0  0  0  0  0
   -4.4511    6.9707    0.0000 C   0  0  0  0  0  0  0  0  0  0  0  0
   -6.3785    6.9099    0.0000 C   0  0  0  0  0  0  0  0  0  0  0  0
   -7.8468    6.6029    0.0000 C   0  0  0  0  0  0  0  0  0  0  0  0
   -8.3151    5.1779    0.0000 N   0  0  0  0  0  0  0  0  0  0  0  0
   -7.3151    4.0598    0.0000 C   0  0  0  0  0  0  0  0  0  0  0  0
   -5.8469    4.3668    0.0000 C   0  0  0  0  0  0  0  0  0  0  0  0
   -9.7833    4.8709    0.0000 C   0  0  0  0  0  0  0  0  0  0  0  0
  -10.2516    3.4459    0.0000 O   0  0  0  0  0  0  0  0  0  0  0  0
  -10.7833    5.9890    0.0000 C   0  0  0  0  0  0  0  0  0  0  0  0
  -10.3150    7.4140    0.0000 C   0  0  0  0  0  0  0  0  0  0  0  0
   -8.8467    7.7210    0.0000 C   0  0  0  0  0  0  0  0  0  0  0  0
  -11.3150    8.5321    0.0000 N   0  0  0  0  0  0  0  0  0  0  0  0
  -12.7832    8.2251    0.0000 C   0  0  0  0  0  0  0  0  0  0  0  0
  -13.7832    9.3432    0.0000 N   0  0  0  0  0  0  0  0  0  0  0  0
  -13.2515    6.8001    0.0000 N   0  0  0  0  0  0  0  0  0  0  0  0
  -12.2516    5.6820    0.0000 C   0  0  0  0  0  0  0  0  0  0  0  0
  -12.7198    4.2570    0.0000 C   0  0  0  0  0  0  0  0  0  0  0  0
   -0.0430    1.4580    0.0000 C   0  0  0  0  0  0  0  0  0  0  0  0
   -1.2820    0.7150    0.0000 C   0  0  0  0  0  0  0  0  0  0  0  0
   -1.2900   -0.7690    0.0000 C   0  0  0  0  0  0  0  0  0  0  0  0
    0.0430   -1.4580    0.0000 C   0  0  0  0  0  0  0  0  0  0  0  0
    1.2820   -0.7150    0.0000 C   0  0  0  0  0  0  0  0  0  0  0  0
    1.2900    0.7690    0.0000 C   0  0  0  0  0  0  0  0  0  0  0  0
    0.0903   -2.9573    0.0000 C   0  0  0  0  0  0  0  0  0  0  0  0
    1.4124   -3.6659    0.0000 F   0  0  0  0  0  0  0  0  0  0  0  0
   -1.3944   -2.7435    0.0000 F   0  0  0  0  0  0  0  0  0  0  0  0
   -0.3780   -4.3823    0.0000 F   0  0  0  0  0  0  0  0  0  0  0  0
  2  1  1  1  0  0  0
  2  3  1  0  0  0  0
  3  4  1  0  0  0  0
  4  5  1  0  0  0  0
  5  6  1  0  0  0  0
  6  7  1  0  0  0  0
  7  8  1  0  0  0  0
  3  8  1  0  0  0  0
  8  9  1  1  0  0  0
  6 10  1  0  0  0  0
 10 11  1  0  0  0  0
 10 12  1  0  0  0  0
 12 13  1  0  0  0  0
 13 14  1  0  0  0  0
 14 15  1  0  0  0  0
 15 16  1  0  0  0  0
 10 16  1  0  0  0  0
 14 17  1  0  0  0  0
 17 18  2  0  0  0  0
 17 19  1  0  0  0  0
 19 20  2  0  0  0  0
 20 21  1  0  0  0  0
 20 22  1  0  0  0  0
 22 23  2  0  0  0  0
 23 24  1  0  0  0  0
 23 25  1  0  0  0  0
 25 26  2  0  0  0  0
 19 26  1  0  0  0  0
 26 27  1  0  0  0  0
  2 28  1  0  0  0  0
 28 29  2  0  0  0  0
 29 30  1  0  0  0  0
 30 31  2  0  0  0  0
 31 32  1  0  0  0  0
 32 33  2  0  0  0  0
 28 33  1  0  0  0  0
 31 34  1  0  0  0  0
 34 35  1  0  0  0  0
 34 36  1  0  0  0  0
 34 37  1  0  0  0  0
M  END
> <chemblId>
CHEMBL140490

> <bioactivity__type>
Ki

> <units>
nM

> <value>
1100.0

$$$$

  CDK     11301514202D 0   0.00000     0.00000     0

 38 41  0  0  0  0              1 V2000 
  -13.5464   12.2173    0.0000 C   0  0  0  0  0  0  0  0  0  0  0  0
  -12.9891   10.8246    0.0000 O   0  0  0  0  0  0  0  0  0  0  0  0
  -11.5044   10.6109    0.0000 C   0  0  0  0  0  0  0  0  0  0  0  0
  -10.9472    9.2183    0.0000 N   0  0  0  0  0  0  0  0  0  0  0  0
   -9.4625    9.0045    0.0000 C   0  0  0  0  0  0  0  0  0  0  0  0
   -8.9052    7.6119    0.0000 C   0  0  0  0  0  0  0  0  0  0  0  0
   -8.5350   10.1835    0.0000 C   0  0  0  0  0  0  0  0  0  0  0  0
   -7.0503    9.9697    0.0000 C   0  0  0  0  0  0  0  0  0  0  0  0
   -6.1229   11.1487    0.0000 O   0  0  0  0  0  0  0  0  0  0  0  0
   -6.4931    8.5771    0.0000 N   0  0  0  0  0  0  0  0  0  0  0  0
   -7.4205    7.3982    0.0000 C   0  0  0  0  0  0  0  0  0  0  0  0
   -6.8633    6.0055    0.0000 C   0  0  0  0  0  0  0  0  0  0  0  0
   -5.3786    5.7918    0.0000 C   0  0  0  0  0  0  0  0  0  0  0  0
   -5.8469    4.3668    0.0000 C   0  0  0  0  0  0  0  0  0  0  0  0
   -4.4511    6.9707    0.0000 C   0  0  0  0  0  0  0  0  0  0  0  0
   -5.0084    8.3634    0.0000 C   0  0  0  0  0  0  0  0  0  0  0  0
   -4.0565    5.0832    0.0000 N   0  0  0  0  0  0  0  0  0  0  0  0
   -4.0092    3.5839    0.0000 C   0  0  0  0  0  0  0  0  0  0  0  0
   -2.6871    2.8753    0.0000 C   0  0  0  0  0  0  0  0  0  0  0  0
   -1.4124    3.6659    0.0000 N   0  0  0  0  0  0  0  0  0  0  0  0
   -0.0903    2.9573    0.0000 C   0  0  0  0  0  0  0  0  0  0  0  0
    1.1844    3.7479    0.0000 C   0  0  0  0  0  0  0  0  0  0  0  0
   -0.0430    1.4580    0.0000 C   0  0  0  0  0  0  0  0  0  0  0  0
   -1.2820    0.7150    0.0000 C   0  0  0  0  0  0  0  0  0  0  0  0
   -1.2900   -0.7690    0.0000 C   0  0  0  0  0  0  0  0  0  0  0  0
    0.0430   -1.4580    0.0000 C   0  0  0  0  0  0  0  0  0  0  0  0
    1.2820   -0.7150    0.0000 C   0  0  0  0  0  0  0  0  0  0  0  0
    1.2900    0.7690    0.0000 C   0  0  0  0  0  0  0  0  0  0  0  0
    0.0903   -2.9573    0.0000 C   0  0  0  0  0  0  0  0  0  0  0  0
    1.4124   -3.6659    0.0000 F   0  0  0  0  0  0  0  0  0  0  0  0
   -1.3944   -2.7435    0.0000 F   0  0  0  0  0  0  0  0  0  0  0  0
   -0.3780   -4.3823    0.0000 F   0  0  0  0  0  0  0  0  0  0  0  0
   -1.4597    5.1651    0.0000 C   0  0  0  0  0  0  0  0  0  0  0  0
   -0.1850    5.9558    0.0000 C   0  0  0  0  0  0  0  0  0  0  0  0
   -2.7818    5.8738    0.0000 C   0  0  0  0  0  0  0  0  0  0  0  0
   -9.0923   11.5761    0.0000 C   0  0  0  0  0  0  0  0  0  0  0  0
   -8.1648   12.7550    0.0000 C   0  0  0  0  0  0  0  0  0  0  0  0
  -10.5770   11.7898    0.0000 N   0  0  0  0  0  0  0  0  0  0  0  0
  1  2  1  0  0  0  0
  2  3  1  0  0  0  0
  3  4  2  0  0  0  0
  4  5  1  0  0  0  0
  5  6  1  0  0  0  0
  5  7  2  0  0  0  0
  7  8  1  0  0  0  0
  8  9  2  0  0  0  0
  8 10  1  0  0  0  0
 10 11  1  0  0  0  0
 11 12  1  0  0  0  0
 12 13  1  0  0  0  0
 13 14  1  0  0  0  0
 13 15  1  0  0  0  0
 15 16  1  0  0  0  0
 10 16  1  0  0  0  0
 13 17  1  0  0  0  0
 17 18  1  0  0  0  0
 18 19  1  0  0  0  0
 19 20  1  0  0  0  0
 20 21  1  0  0  0  0
 21 22  1  1  0  0  0
 21 23  1  0  0  0  0
 23 24  2  0  0  0  0
 24 25  1  0  0  0  0
 25 26  2  0  0  0  0
 26 27  1  0  0  0  0
 27 28  2  0  0  0  0
 23 28  1  0  0  0  0
 26 29  1  0  0  0  0
 29 30  1  0  0  0  0
 29 31  1  0  0  0  0
 29 32  1  0  0  0  0
 20 33  1  0  0  0  0
 33 34  1  6  0  0  0
 33 35  1  0  0  0  0
 17 35  1  0  0  0  0
  7 36  1  0  0  0  0
 36 37  1  0  0  0  0
 36 38  2  0  0  0  0
  3 38  1  0  0  0  0
M  END
> <chemblId>
CHEMBL140706

> <bioactivity__type>
Ki

> <units>
nM

> <value>
202.0

$$$$

  CDK     11301514202D 0   0.00000     0.00000     0

 36 39  0  0  0  0              1 V2000 
    1.1844    3.7479    0.0000 C   0  0  0  0  0  0  0  0  0  0  0  0
   -0.0903    2.9573    0.0000 C   0  0  0  0  0  0  0  0  0  0  0  0
   -1.4124    3.6659    0.0000 N   0  0  0  0  0  0  0  0  0  0  0  0
   -1.4597    5.1651    0.0000 C   0  0  0  0  0  0  0  0  0  0  0  0
   -2.7818    5.8738    0.0000 C   0  0  0  0  0  0  0  0  0  0  0  0
   -4.0565    5.0832    0.0000 N   0  0  0  0  0  0  0  0  0  0  0  0
   -4.0092    3.5839    0.0000 C   0  0  0  0  0  0  0  0  0  0  0  0
   -2.6871    2.8753    0.0000 C   0  0  0  0  0  0  0  0  0  0  0  0
   -2.6398    1.3760    0.0000 C   0  0  0  0  0  0  0  0  0  0  0  0
   -5.3786    5.7918    0.0000 C   0  0  0  0  0  0  0  0  0  0  0  0
   -4.4511    6.9707    0.0000 C   0  0  0  0  0  0  0  0  0  0  0  0
   -6.3785    6.9099    0.0000 C   0  0  0  0  0  0  0  0  0  0  0  0
   -7.8468    6.6029    0.0000 C   0  0  0  0  0  0  0  0  0  0  0  0
   -8.3151    5.1779    0.0000 N   0  0  0  0  0  0  0  0  0  0  0  0
   -7.3151    4.0598    0.0000 C   0  0  0  0  0  0  0  0  0  0  0  0
   -5.8469    4.3668    0.0000 C   0  0  0  0  0  0  0  0  0  0  0  0
   -9.7833    4.8709    0.0000 C   0  0  0  0  0  0  0  0  0  0  0  0
  -10.2516    3.4459    0.0000 O   0  0  0  0  0  0  0  0  0  0  0  0
  -10.7833    5.9890    0.0000 C   0  0  0  0  0  0  0  0  0  0  0  0
  -10.3150    7.4140    0.0000 C   0  0  0  0  0  0  0  0  0  0  0  0
   -8.8467    7.7210    0.0000 Cl  0  0  0  0  0  0  0  0  0  0  0  0
  -11.3150    8.5321    0.0000 C   0  0  0  0  0  0  0  0  0  0  0  0
  -12.7832    8.2251    0.0000 N   0  0  0  0  0  0  0  0  0  0  0  0
  -13.2515    6.8001    0.0000 C   0  0  0  0  0  0  0  0  0  0  0  0
  -12.2516    5.6820    0.0000 C   0  0  0  0  0  0  0  0  0  0  0  0
  -12.7198    4.2570    0.0000 Cl  0  0  0  0  0  0  0  0  0  0  0  0
   -0.0430    1.4580    0.0000 C   0  0  0  0  0  0  0  0  0  0  0  0
   -1.2820    0.7150    0.0000 C   0  0  0  0  0  0  0  0  0  0  0  0
   -1.2900   -0.7690    0.0000 C   0  0  0  0  0  0  0  0  0  0  0  0
    0.0430   -1.4580    0.0000 C   0  0  0  0  0  0  0  0  0  0  0  0
    1.2820   -0.7150    0.0000 C   0  0  0  0  0  0  0  0  0  0  0  0
    1.2900    0.7690    0.0000 C   0  0  0  0  0  0  0  0  0  0  0  0
    0.0903   -2.9573    0.0000 C   0  0  0  0  0  0  0  0  0  0  0  0
    1.4124   -3.6659    0.0000 F   0  0  0  0  0  0  0  0  0  0  0  0
   -1.3944   -2.7435    0.0000 F   0  0  0  0  0  0  0  0  0  0  0  0
   -0.3780   -4.3823    0.0000 F   0  0  0  0  0  0  0  0  0  0  0  0
  2  1  1  1  0  0  0
  2  3  1  0  0  0  0
  3  4  1  0  0  0  0
  4  5  1  0  0  0  0
  5  6  1  0  0  0  0
  6  7  1  0  0  0  0
  7  8  1  0  0  0  0
  3  8  1  0  0  0  0
  8  9  1  1  0  0  0
  6 10  1  0  0  0  0
 10 11  1  0  0  0  0
 10 12  1  0  0  0  0
 12 13  1  0  0  0  0
 13 14  1  0  0  0  0
 14 15  1  0  0  0  0
 15 16  1  0  0  0  0
 10 16  1  0  0  0  0
 14 17  1  0  0  0  0
 17 18  2  0  0  0  0
 17 19  1  0  0  0  0
 19 20  2  0  0  0  0
 20 21  1  0  0  0  0
 20 22  1  0  0  0  0
 22 23  2  0  0  0  0
 23 24  1  0  0  0  0
 24 25  2  0  0  0  0
 19 25  1  0  0  0  0
 25 26  1  0  0  0  0
  2 27  1  0  0  0  0
 27 28  2  0  0  0  0
 28 29  1  0  0  0  0
 29 30  2  0  0  0  0
 30 31  1  0  0  0  0
 31 32  2  0  0  0  0
 27 32  1  0  0  0  0
 30 33  1  0  0  0  0
 33 34  1  0  0  0  0
 33 35  1  0  0  0  0
 33 36  1  0  0  0  0
M  END
> <chemblId>
CHEMBL140827

> <bioactivity__type>
Ki

> <units>
nM

> <value>
2031.0

$$$$

  CDK     11301514202D 0   0.00000     0.00000     0

 18 19  0  0  0  0              1 V2000 
    8.3976    1.3711    0.0000 C   0  0  0  0  0  0  0  0  0  0  0  0
    7.2831    0.3671    0.0000 N   0  0  0  0  0  0  0  0  0  0  0  0
    7.5952   -1.1000    0.0000 C   0  0  0  0  0  0  0  0  0  0  0  0
    5.8564    0.8304    0.0000 C   0  0  0  0  0  0  0  0  0  0  0  0
    4.7419   -0.1735    0.0000 C   0  0  0  0  0  0  0  0  0  0  0  0
    3.3152    0.2897    0.0000 N   0  0  0  0  0  0  0  0  0  0  0  0
    2.2007   -0.7142    0.0000 C   0  0  0  0  0  0  0  0  0  0  0  0
    0.7740   -0.2510    0.0000 C   0  0  0  0  0  0  0  0  0  0  0  0
    0.3100    1.1750    0.0000 C   0  0  0  0  0  0  0  0  0  0  0  0
   -1.1900    1.1750    0.0000 C   0  0  0  0  0  0  0  0  0  0  0  0
   -1.6540   -0.2510    0.0000 C   0  0  0  0  0  0  0  0  0  0  0  0
   -0.4400   -1.1330    0.0000 S   0  0  0  0  0  0  0  0  0  0  0  0
    3.0030    1.7568    0.0000 C   0  0  0  0  0  0  0  0  0  0  0  0
    4.1175    2.7608    0.0000 C   0  0  0  0  0  0  0  0  0  0  0  0
    3.8054    4.2279    0.0000 C   0  0  0  0  0  0  0  0  0  0  0  0
    2.3787    4.6912    0.0000 C   0  0  0  0  0  0  0  0  0  0  0  0
    1.2642    3.6872    0.0000 C   0  0  0  0  0  0  0  0  0  0  0  0
    1.5763    2.2201    0.0000 N   0  0  0  0  0  0  0  0  0  0  0  0
  1  2  1  0  0  0  0
  2  3  1  0  0  0  0
  2  4  1  0  0  0  0
  4  5  1  0  0  0  0
  5  6  1  0  0  0  0
  6  7  1  0  0  0  0
  7  8  1  0  0  0  0
  8  9  2  0  0  0  0
  9 10  1  0  0  0  0
 10 11  2  0  0  0  0
 11 12  1  0  0  0  0
  8 12  1  0  0  0  0
  6 13  1  0  0  0  0
 13 14  2  0  0  0  0
 14 15  1  0  0  0  0
 15 16  2  0  0  0  0
 16 17  1  0  0  0  0
 17 18  2  0  0  0  0
 13 18  1  0  0  0  0
M  END
> <chemblId>
CHEMBL1411979

> <bioactivity__type>
Ki

> <units>
nM

> <value>
592.0

$$$$

  CDK     11301514202D 0   0.00000     0.00000     0

 37 40  0  0  0  0              1 V2000 
    1.1844    3.7479    0.0000 C   0  0  0  0  0  0  0  0  0  0  0  0
   -0.0903    2.9573    0.0000 C   0  0  0  0  0  0  0  0  0  0  0  0
   -1.4124    3.6659    0.0000 N   0  0  0  0  0  0  0  0  0  0  0  0
   -1.4597    5.1651    0.0000 C   0  0  0  0  0  0  0  0  0  0  0  0
   -2.7818    5.8738    0.0000 C   0  0  0  0  0  0  0  0  0  0  0  0
   -4.0565    5.0832    0.0000 N   0  0  0  0  0  0  0  0  0  0  0  0
   -4.0092    3.5839    0.0000 C   0  0  0  0  0  0  0  0  0  0  0  0
   -2.6871    2.8753    0.0000 C   0  0  0  0  0  0  0  0  0  0  0  0
   -2.6398    1.3760    0.0000 C   0  0  0  0  0  0  0  0  0  0  0  0
   -5.3786    5.7918    0.0000 C   0  0  0  0  0  0  0  0  0  0  0  0
   -4.4511    6.9707    0.0000 C   0  0  0  0  0  0  0  0  0  0  0  0
   -6.3785    6.9099    0.0000 C   0  0  0  0  0  0  0  0  0  0  0  0
   -7.8468    6.6029    0.0000 C   0  0  0  0  0  0  0  0  0  0  0  0
   -8.3151    5.1779    0.0000 N   0  0  0  0  0  0  0  0  0  0  0  0
   -7.3151    4.0598    0.0000 C   0  0  0  0  0  0  0  0  0  0  0  0
   -5.8469    4.3668    0.0000 C   0  0  0  0  0  0  0  0  0  0  0  0
   -9.7833    4.8709    0.0000 C   0  0  0  0  0  0  0  0  0  0  0  0
  -10.2516    3.4459    0.0000 O   0  0  0  0  0  0  0  0  0  0  0  0
  -10.7833    5.9890    0.0000 C   0  0  0  0  0  0  0  0  0  0  0  0
  -10.3150    7.4140    0.0000 C   0  0  0  0  0  0  0  0  0  0  0  0
   -8.8467    7.7210    0.0000 C   0  0  0  0  0  0  0  0  0  0  0  0
  -11.3150    8.5321    0.0000 C   0  0  0  0  0  0  0  0  0  0  0  0
  -12.7832    8.2251    0.0000 N   0  3  0  0  0  0  0  0  0  0  0  0
  -13.7832    9.3432    0.0000 O   0  5  0  0  0  0  0  0  0  0  0  0
  -13.2515    6.8001    0.0000 C   0  0  0  0  0  0  0  0  0  0  0  0
  -12.2516    5.6820    0.0000 C   0  0  0  0  0  0  0  0  0  0  0  0
  -12.7198    4.2570    0.0000 C   0  0  0  0  0  0  0  0  0  0  0  0
   -0.0430    1.4580    0.0000 C   0  0  0  0  0  0  0  0  0  0  0  0
   -1.2820    0.7150    0.0000 C   0  0  0  0  0  0  0  0  0  0  0  0
   -1.2900   -0.7690    0.0000 C   0  0  0  0  0  0  0  0  0  0  0  0
    0.0430   -1.4580    0.0000 C   0  0  0  0  0  0  0  0  0  0  0  0
    1.2820   -0.7150    0.0000 C   0  0  0  0  0  0  0  0  0  0  0  0
    1.2900    0.7690    0.0000 C   0  0  0  0  0  0  0  0  0  0  0  0
    0.0903   -2.9573    0.0000 C   0  0  0  0  0  0  0  0  0  0  0  0
    1.4124   -3.6659    0.0000 F   0  0  0  0  0  0  0  0  0  0  0  0
   -1.3944   -2.7435    0.0000 F   0  0  0  0  0  0  0  0  0  0  0  0
   -0.3780   -4.3823    0.0000 F   0  0  0  0  0  0  0  0  0  0  0  0
  2  1  1  1  0  0  0
  2  3  1  0  0  0  0
  3  4  1  0  0  0  0
  4  5  1  0  0  0  0
  5  6  1  0  0  0  0
  6  7  1  0  0  0  0
  7  8  1  0  0  0  0
  3  8  1  0  0  0  0
  8  9  1  1  0  0  0
  6 10  1  0  0  0  0
 10 11  1  0  0  0  0
 10 12  1  0  0  0  0
 12 13  1  0  0  0  0
 13 14  1  0  0  0  0
 14 15  1  0  0  0  0
 15 16  1  0  0  0  0
 10 16  1  0  0  0  0
 14 17  1  0  0  0  0
 17 18  2  0  0  0  0
 17 19  1  0  0  0  0
 19 20  2  0  0  0  0
 20 21  1  0  0  0  0
 20 22  1  0  0  0  0
 22 23  2  0  0  0  0
 23 24  1  0  0  0  0
 23 25  1  0  0  0  0
 25 26  2  0  0  0  0
 19 26  1  0  0  0  0
 26 27  1  0  0  0  0
  2 28  1  0  0  0  0
 28 29  2  0  0  0  0
 29 30  1  0  0  0  0
 30 31  2  0  0  0  0
 31 32  1  0  0  0  0
 32 33  2  0  0  0  0
 28 33  1  0  0  0  0
 31 34  1  0  0  0  0
 34 35  1  0  0  0  0
 34 36  1  0  0  0  0
 34 37  1  0  0  0  0
M  END
> <chemblId>
CHEMBL141699

> <bioactivity__type>
Ki

> <units>
nM

> <value>
255.0

$$$$

  CDK     11301514202D 0   0.00000     0.00000     0

 13 15  0  0  0  0              1 V2000 
   -1.2090    0.0030    0.0000 C   0  0  0  0  0  0  0  0  0  0  0  0
   -1.5450   -1.3710    0.0000 C   0  0  0  0  0  0  0  0  0  0  0  0
   -0.1590   -0.7980    0.0000 N   0  0  0  0  0  0  0  0  0  0  0  0
   -0.3330    1.0990    0.0000 C   0  0  0  0  0  0  0  0  0  0  0  0
    0.1580    2.1810    0.0000 C   0  0  0  0  0  0  0  0  0  0  0  0
    0.1580    0.5500    0.0000 C   0  0  0  0  0  0  0  0  0  0  0  0
    1.5910   -0.1500    0.0000 C   0  0  0  0  0  0  0  0  0  0  0  0
    1.3390   -1.5140    0.0000 C   0  0  0  0  0  0  0  0  0  0  0  0
    2.9305    0.5251    0.0000 C   0  0  0  0  0  0  0  0  0  0  0  0
    4.2640   -0.1617    0.0000 C   0  0  0  0  0  0  0  0  0  0  0  0
    5.3293    0.8943    0.0000 C   0  0  0  0  0  0  0  0  0  0  0  0
    4.6542    2.2338    0.0000 C   0  0  0  0  0  0  0  0  0  0  0  0
    3.1716    2.0056    0.0000 Se  0  0  0  0  0  0  0  0  0  0  0  0
  1  2  1  0  0  0  0
  2  3  1  0  0  0  0
  3  4  1  0  0  0  0
  4  5  1  0  0  0  0
  5  6  1  0  0  0  0
  1  6  1  0  0  0  0
  6  7  1  0  0  0  0
  7  8  2  0  0  0  0
  3  8  1  0  0  0  0
  7  9  1  0  0  0  0
  9 10  2  0  0  0  0
 10 11  1  0  0  0  0
 11 12  2  0  0  0  0
 12 13  1  0  0  0  0
  9 13  1  0  0  0  0
M  END
> <chemblId>
CHEMBL144123

> <bioactivity__type>
Ki

> <units>
nM

> <value>
990.0

$$$$

  CDK     11301514202D 0   0.00000     0.00000     0

 15 17  0  0  0  0              1 V2000 
   -1.4684    1.4804    0.0000 O   0  0  0  0  0  0  0  0  0  0  0  0
   -1.2090    0.0030    0.0000 C   0  0  0  0  0  0  0  0  0  0  0  0
   -1.5450   -1.3710    0.0000 C   0  0  0  0  0  0  0  0  0  0  0  0
   -0.1590   -0.7980    0.0000 N   0  0  0  0  0  0  0  0  0  0  0  0
   -0.3330    1.0990    0.0000 C   0  0  0  0  0  0  0  0  0  0  0  0
    0.1580    2.1810    0.0000 C   0  0  0  0  0  0  0  0  0  0  0  0
    0.1580    0.5500    0.0000 C   0  0  0  0  0  0  0  0  0  0  0  0
    1.5910   -0.1500    0.0000 C   0  0  0  0  0  0  0  0  0  0  0  0
    1.3390   -1.5140    0.0000 C   0  0  0  0  0  0  0  0  0  0  0  0
   -2.7082    0.0525    0.0000 C   0  0  0  0  0  0  0  0  0  0  0  0
   -3.4149    1.3756    0.0000 C   0  0  0  0  0  0  0  0  0  0  0  0
   -4.9141    1.4251    0.0000 C   0  0  0  0  0  0  0  0  0  0  0  0
   -5.7065    0.1515    0.0000 C   0  0  0  0  0  0  0  0  0  0  0  0
   -4.9998   -1.1716    0.0000 C   0  0  0  0  0  0  0  0  0  0  0  0
   -3.5007   -1.2211    0.0000 N   0  0  0  0  0  0  0  0  0  0  0  0
  1  2  1  0  0  0  0
  2  3  1  0  0  0  0
  3  4  1  0  0  0  0
  4  5  1  0  0  0  0
  5  6  1  0  0  0  0
  6  7  1  0  0  0  0
  2  7  1  0  0  0  0
  7  8  1  0  0  0  0
  8  9  1  0  0  0  0
  4  9  1  0  0  0  0
  2 10  1  0  0  0  0
 10 11  2  0  0  0  0
 11 12  1  0  0  0  0
 12 13  2  0  0  0  0
 13 14  1  0  0  0  0
 14 15  2  0  0  0  0
 10 15  1  0  0  0  0
M  END
> <chemblId>
CHEMBL144247

> <bioactivity__type>
Ki

> <units>
nM

> <value>
20000.0

$$$$

  CDK     11301514202D 0   0.00000     0.00000     0

 17 20  0  0  0  0              1 V2000 
    3.5869    3.8953    0.0000 C   0  0  0  0  0  0  0  0  0  0  0  0
    2.8270    5.1886    0.0000 C   0  0  0  0  0  0  0  0  0  0  0  0
    3.5670    6.4933    0.0000 N   0  0  0  0  0  0  0  0  0  0  0  0
    5.0670    6.5048    0.0000 C   0  0  0  0  0  0  0  0  0  0  0  0
    5.8269    5.2115    0.0000 C   0  0  0  0  0  0  0  0  0  0  0  0
    5.0869    3.9068    0.0000 C   0  0  0  0  0  0  0  0  0  0  0  0
    2.1824    2.6396    0.0000 C   0  0  0  0  0  0  0  0  0  0  0  0
    1.0465    4.5727    0.0000 C   0  0  0  0  0  0  0  0  0  0  0  0
    1.7190    1.2130    0.0000 C   0  0  0  0  0  0  0  0  0  0  0  0
    2.6010    0.0000    0.0000 C   0  0  0  0  0  0  0  0  0  0  0  0
    1.7190   -1.2140    0.0000 O   0  0  0  0  0  0  0  0  0  0  0  0
    0.2930   -0.7500    0.0000 C   0  0  0  0  0  0  0  0  0  0  0  0
   -1.0060   -1.5000    0.0000 C   0  0  0  0  0  0  0  0  0  0  0  0
   -2.3060   -0.7500    0.0000 C   0  0  0  0  0  0  0  0  0  0  0  0
   -2.3060    0.7500    0.0000 C   0  0  0  0  0  0  0  0  0  0  0  0
   -1.0060    1.5000    0.0000 C   0  0  0  0  0  0  0  0  0  0  0  0
    0.2930    0.7500    0.0000 C   0  0  0  0  0  0  0  0  0  0  0  0
  1  2  1  0  0  0  0
  2  3  1  0  0  0  0
  3  4  1  0  0  0  0
  4  5  1  0  0  0  0
  5  6  1  0  0  0  0
  1  6  1  0  0  0  0
  6  7  1  0  0  0  0
  7  8  2  0  0  0  0
  3  8  1  0  0  0  0
  7  9  1  0  0  0  0
  9 10  2  0  0  0  0
 10 11  1  0  0  0  0
 11 12  1  0  0  0  0
 12 13  2  0  0  0  0
 13 14  1  0  0  0  0
 14 15  2  0  0  0  0
 15 16  1  0  0  0  0
 16 17  2  0  0  0  0
  9 17  1  0  0  0  0
 12 17  1  0  0  0  0
M  END
> <chemblId>
CHEMBL144385

> <bioactivity__type>
Ki

> <units>
nM

> <value>
99.0

$$$$

  CDK     11301514202D 0   0.00000     0.00000     0

 15 17  0  0  0  0              1 V2000 
   -0.6383    2.9482    0.0000 O   0  0  0  0  0  0  0  0  0  0  0  0
   -2.0563    2.4590    0.0000 C   0  0  0  0  0  0  0  0  0  0  0  0
   -3.1889    3.4425    0.0000 C   0  0  0  0  0  0  0  0  0  0  0  0
   -4.6069    2.9533    0.0000 C   0  0  0  0  0  0  0  0  0  0  0  0
   -4.8923    1.4807    0.0000 C   0  0  0  0  0  0  0  0  0  0  0  0
   -3.7596    0.4972    0.0000 C   0  0  0  0  0  0  0  0  0  0  0  0
   -2.3416    0.9864    0.0000 C   0  0  0  0  0  0  0  0  0  0  0  0
   -1.2090    0.0030    0.0000 C   0  0  0  0  0  0  0  0  0  0  0  0
   -1.5450   -1.3710    0.0000 C   0  0  0  0  0  0  0  0  0  0  0  0
   -0.1590   -0.7980    0.0000 N   0  0  0  0  0  0  0  0  0  0  0  0
   -0.3330    1.0990    0.0000 C   0  0  0  0  0  0  0  0  0  0  0  0
    0.1580    2.1810    0.0000 C   0  0  0  0  0  0  0  0  0  0  0  0
    0.1580    0.5500    0.0000 C   0  0  0  0  0  0  0  0  0  0  0  0
    1.5910   -0.1500    0.0000 C   0  0  0  0  0  0  0  0  0  0  0  0
    1.3390   -1.5140    0.0000 C   0  0  0  0  0  0  0  0  0  0  0  0
  1  2  1  0  0  0  0
  2  3  2  0  0  0  0
  3  4  1  0  0  0  0
  4  5  2  0  0  0  0
  5  6  1  0  0  0  0
  6  7  2  0  0  0  0
  2  7  1  0  0  0  0
  7  8  1  0  0  0  0
  8  9  2  0  0  0  0
  9 10  1  0  0  0  0
 10 11  1  0  0  0  0
 11 12  1  0  0  0  0
 12 13  1  0  0  0  0
  8 13  1  0  0  0  0
 13 14  1  0  0  0  0
 14 15  1  0  0  0  0
 10 15  1  0  0  0  0
M  END
> <chemblId>
CHEMBL144434

> <bioactivity__type>
Ki

> <units>
nM

> <value>
330.0

$$$$

  CDK     11301514202D 0   0.00000     0.00000     0

 18 21  0  0  0  0              1 V2000 
    9.1890    0.9972    0.0000 C   0  0  0  0  0  0  0  0  0  0  0  0
    8.1940   -0.1252    0.0000 N   0  3  0  0  0  0  0  0  0  0  0  0
    6.7244    0.1752    0.0000 C   0  0  0  0  0  0  0  0  0  0  0  0
    5.7294   -0.9473    0.0000 C   0  0  0  0  0  0  0  0  0  0  0  0
    6.2039   -2.3702    0.0000 C   0  0  0  0  0  0  0  0  0  0  0  0
    7.6735   -2.6707    0.0000 C   0  0  0  0  0  0  0  0  0  0  0  0
    8.6686   -1.5482    0.0000 C   0  0  0  0  0  0  0  0  0  0  0  0
    4.1010    0.0003    0.0000 C   0  0  0  0  0  0  0  0  0  0  0  0
    5.5883    1.6781    0.0000 C   0  0  0  0  0  0  0  0  0  0  0  0
    2.6010    0.0000    0.0000 C   0  0  0  0  0  0  0  0  0  0  0  0
    1.7190   -1.2140    0.0000 O   0  0  0  0  0  0  0  0  0  0  0  0
    0.2930   -0.7500    0.0000 C   0  0  0  0  0  0  0  0  0  0  0  0
   -1.0060   -1.5000    0.0000 C   0  0  0  0  0  0  0  0  0  0  0  0
   -2.3060   -0.7500    0.0000 C   0  0  0  0  0  0  0  0  0  0  0  0
   -2.3060    0.7500    0.0000 C   0  0  0  0  0  0  0  0  0  0  0  0
   -1.0060    1.5000    0.0000 C   0  0  0  0  0  0  0  0  0  0  0  0
    0.2930    0.7500    0.0000 C   0  0  0  0  0  0  0  0  0  0  0  0
    1.7190    1.2130    0.0000 C   0  0  0  0  0  0  0  0  0  0  0  0
  1  2  1  0  0  0  0
  2  3  1  0  0  0  0
  3  4  1  0  0  0  0
  4  5  1  0  0  0  0
  5  6  1  0  0  0  0
  6  7  1  0  0  0  0
  2  7  1  0  0  0  0
  5  8  1  0  0  0  0
  8  9  2  0  0  0  0
  2  9  1  0  0  0  0
  8 10  1  0  0  0  0
 10 11  1  0  0  0  0
 11 12  1  0  0  0  0
 12 13  2  0  0  0  0
 13 14  1  0  0  0  0
 14 15  2  0  0  0  0
 15 16  1  0  0  0  0
 16 17  2  0  0  0  0
 12 17  1  0  0  0  0
 17 18  1  0  0  0  0
 10 18  2  0  0  0  0
M  END
> <chemblId>
CHEMBL144435

> <bioactivity__type>
Ki

> <units>
nM

> <value>
460.0

$$$$

  CDK     11301514202D 0   0.00000     0.00000     0

 14 16  0  0  0  0              1 V2000 
   -1.2090    0.0030    0.0000 C   0  0  0  0  0  0  0  0  0  0  0  0
   -1.5450   -1.3710    0.0000 C   0  0  0  0  0  0  0  0  0  0  0  0
   -0.1590   -0.7980    0.0000 N   0  0  0  0  0  0  0  0  0  0  0  0
   -0.3330    1.0990    0.0000 C   0  0  0  0  0  0  0  0  0  0  0  0
    0.1580    2.1810    0.0000 C   0  0  0  0  0  0  0  0  0  0  0  0
    0.1580    0.5500    0.0000 C   0  0  0  0  0  0  0  0  0  0  0  0
    1.5910   -0.1500    0.0000 C   0  0  0  0  0  0  0  0  0  0  0  0
    1.3390   -1.5140    0.0000 C   0  0  0  0  0  0  0  0  0  0  0  0
    2.9305    0.5251    0.0000 C   0  0  0  0  0  0  0  0  0  0  0  0
    4.1849   -0.2973    0.0000 C   0  0  0  0  0  0  0  0  0  0  0  0
    5.5244    0.3778    0.0000 C   0  0  0  0  0  0  0  0  0  0  0  0
    5.6094    1.8754    0.0000 C   0  0  0  0  0  0  0  0  0  0  0  0
    4.3550    2.6978    0.0000 C   0  0  0  0  0  0  0  0  0  0  0  0
    3.0156    2.0227    0.0000 N   0  0  0  0  0  0  0  0  0  0  0  0
  1  2  1  0  0  0  0
  2  3  1  0  0  0  0
  3  4  1  0  0  0  0
  4  5  1  0  0  0  0
  5  6  1  0  0  0  0
  1  6  1  0  0  0  0
  6  7  1  0  0  0  0
  7  8  2  0  0  0  0
  3  8  1  0  0  0  0
  7  9  1  0  0  0  0
  9 10  2  0  0  0  0
 10 11  1  0  0  0  0
 11 12  2  0  0  0  0
 12 13  1  0  0  0  0
 13 14  2  0  0  0  0
  9 14  1  0  0  0  0
M  END
> <chemblId>
CHEMBL144493

> <bioactivity__type>
Ki

> <units>
nM

> <value>
1900.0

$$$$

  CDK     11301514202D 0   0.00000     0.00000     0

 18 21  0  0  0  0              1 V2000 
    9.1890    0.9972    0.0000 C   0  0  0  0  0  0  0  0  0  0  0  0
    8.1940   -0.1252    0.0000 N   0  3  0  0  0  0  0  0  0  0  0  0
    6.7244    0.1752    0.0000 C   0  0  0  0  0  0  0  0  0  0  0  0
    5.7294   -0.9473    0.0000 C   0  0  0  0  0  0  0  0  0  0  0  0
    6.2039   -2.3702    0.0000 C   0  0  0  0  0  0  0  0  0  0  0  0
    7.6735   -2.6707    0.0000 C   0  0  0  0  0  0  0  0  0  0  0  0
    8.6686   -1.5482    0.0000 C   0  0  0  0  0  0  0  0  0  0  0  0
    4.1010    0.0003    0.0000 C   0  0  0  0  0  0  0  0  0  0  0  0
    5.5883    1.6781    0.0000 C   0  0  0  0  0  0  0  0  0  0  0  0
    2.6010    0.0000    0.0000 C   0  0  0  0  0  0  0  0  0  0  0  0
    1.7190   -1.2140    0.0000 O   0  0  0  0  0  0  0  0  0  0  0  0
    0.2930   -0.7500    0.0000 C   0  0  0  0  0  0  0  0  0  0  0  0
   -1.0060   -1.5000    0.0000 C   0  0  0  0  0  0  0  0  0  0  0  0
   -2.3060   -0.7500    0.0000 C   0  0  0  0  0  0  0  0  0  0  0  0
   -2.3060    0.7500    0.0000 C   0  0  0  0  0  0  0  0  0  0  0  0
   -1.0060    1.5000    0.0000 C   0  0  0  0  0  0  0  0  0  0  0  0
    0.2930    0.7500    0.0000 C   0  0  0  0  0  0  0  0  0  0  0  0
    1.7190    1.2130    0.0000 C   0  0  0  0  0  0  0  0  0  0  0  0
  1  2  1  0  0  0  0
  2  3  1  0  0  0  0
  3  4  1  0  0  0  0
  4  5  1  0  0  0  0
  5  6  1  0  0  0  0
  6  7  1  0  0  0  0
  2  7  1  0  0  0  0
  5  8  1  0  0  0  0
  8  9  1  0  0  0  0
  2  9  1  0  0  0  0
  8 10  1  0  0  0  0
 10 11  1  0  0  0  0
 11 12  1  0  0  0  0
 12 13  2  0  0  0  0
 13 14  1  0  0  0  0
 14 15  2  0  0  0  0
 15 16  1  0  0  0  0
 16 17  2  0  0  0  0
 12 17  1  0  0  0  0
 17 18  1  0  0  0  0
 10 18  2  0  0  0  0
M  END
> <chemblId>
CHEMBL144580

> <bioactivity__type>
Ki

> <units>
nM

> <value>
1100.0

$$$$

  CDK     11301514202D 0   0.00000     0.00000     0

 17 20  0  0  0  0              1 V2000 
    5.7294   -0.9473    0.0000 C   0  0  0  0  0  0  0  0  0  0  0  0
    6.7244    0.1752    0.0000 C   0  0  0  0  0  0  0  0  0  0  0  0
    8.1940   -0.1252    0.0000 N   0  0  0  0  0  0  0  0  0  0  0  0
    8.6686   -1.5482    0.0000 C   0  0  0  0  0  0  0  0  0  0  0  0
    7.6735   -2.6707    0.0000 C   0  0  0  0  0  0  0  0  0  0  0  0
    6.2039   -2.3702    0.0000 C   0  0  0  0  0  0  0  0  0  0  0  0
    4.1010    0.0003    0.0000 C   0  0  0  0  0  0  0  0  0  0  0  0
    5.5883    1.6781    0.0000 C   0  0  0  0  0  0  0  0  0  0  0  0
    2.6010    0.0000    0.0000 C   0  0  0  0  0  0  0  0  0  0  0  0
    1.7190   -1.2140    0.0000 O   0  0  0  0  0  0  0  0  0  0  0  0
    0.2930   -0.7500    0.0000 C   0  0  0  0  0  0  0  0  0  0  0  0
   -1.0060   -1.5000    0.0000 C   0  0  0  0  0  0  0  0  0  0  0  0
   -2.3060   -0.7500    0.0000 C   0  0  0  0  0  0  0  0  0  0  0  0
   -2.3060    0.7500    0.0000 C   0  0  0  0  0  0  0  0  0  0  0  0
   -1.0060    1.5000    0.0000 C   0  0  0  0  0  0  0  0  0  0  0  0
    0.2930    0.7500    0.0000 C   0  0  0  0  0  0  0  0  0  0  0  0
    1.7190    1.2130    0.0000 C   0  0  0  0  0  0  0  0  0  0  0  0
  1  2  1  0  0  0  0
  2  3  1  0  0  0  0
  3  4  1  0  0  0  0
  4  5  1  0  0  0  0
  5  6  1  0  0  0  0
  1  6  1  0  0  0  0
  6  7  1  0  0  0  0
  7  8  1  0  0  0  0
  3  8  1  0  0  0  0
  7  9  1  0  0  0  0
  9 10  1  0  0  0  0
 10 11  1  0  0  0  0
 11 12  2  0  0  0  0
 12 13  1  0  0  0  0
 13 14  2  0  0  0  0
 14 15  1  0  0  0  0
 15 16  2  0  0  0  0
 11 16  1  0  0  0  0
 16 17  1  0  0  0  0
  9 17  2  0  0  0  0
M  END
> <chemblId>
CHEMBL144693

> <bioactivity__type>
Ki

> <units>
nM

> <value>
200.0

$$$$

  CDK     11301514202D 0   0.00000     0.00000     0

 17 20  0  0  0  0              1 V2000 
    5.7294   -0.9473    0.0000 C   0  0  0  0  0  0  0  0  0  0  0  0
    6.7244    0.1752    0.0000 C   0  0  0  0  0  0  0  0  0  0  0  0
    8.1940   -0.1252    0.0000 N   0  0  0  0  0  0  0  0  0  0  0  0
    8.6686   -1.5482    0.0000 C   0  0  0  0  0  0  0  0  0  0  0  0
    7.6735   -2.6707    0.0000 C   0  0  0  0  0  0  0  0  0  0  0  0
    6.2039   -2.3702    0.0000 C   0  0  0  0  0  0  0  0  0  0  0  0
    4.1010    0.0003    0.0000 C   0  0  0  0  0  0  0  0  0  0  0  0
    5.5883    1.6781    0.0000 C   0  0  0  0  0  0  0  0  0  0  0  0
    2.6010    0.0000    0.0000 C   0  0  0  0  0  0  0  0  0  0  0  0
    1.7190   -1.2140    0.0000 O   0  0  0  0  0  0  0  0  0  0  0  0
    0.2930   -0.7500    0.0000 C   0  0  0  0  0  0  0  0  0  0  0  0
   -1.0070   -1.5000    0.0000 C   0  0  0  0  0  0  0  0  0  0  0  0
   -2.3050   -0.7500    0.0000 C   0  0  0  0  0  0  0  0  0  0  0  0
   -2.3050    0.7500    0.0000 C   0  0  0  0  0  0  0  0  0  0  0  0
   -1.0070    1.5000    0.0000 C   0  0  0  0  0  0  0  0  0  0  0  0
    0.2930    0.7500    0.0000 C   0  0  0  0  0  0  0  0  0  0  0  0
    1.7190    1.2130    0.0000 N   0  0  0  0  0  0  0  0  0  0  0  0
  1  2  1  0  0  0  0
  2  3  1  0  0  0  0
  3  4  1  0  0  0  0
  4  5  1  0  0  0  0
  5  6  1  0  0  0  0
  1  6  1  0  0  0  0
  6  7  1  0  0  0  0
  7  8  2  0  0  0  0
  3  8  1  0  0  0  0
  7  9  1  0  0  0  0
  9 10  1  0  0  0  0
 10 11  1  0  0  0  0
 11 12  2  0  0  0  0
 12 13  1  0  0  0  0
 13 14  2  0  0  0  0
 14 15  1  0  0  0  0
 15 16  2  0  0  0  0
 11 16  1  0  0  0  0
 16 17  1  0  0  0  0
  9 17  2  0  0  0  0
M  END
> <chemblId>
CHEMBL144751

> <bioactivity__type>
Ki

> <units>
nM

> <value>
400.0

$$$$

  CDK     11301514202D 0   0.00000     0.00000     0

 18 21  0  0  0  0              1 V2000 
    3.5068   -1.9367    0.0000 O   0  0  0  0  0  0  0  0  0  0  0  0
    2.1822   -2.6407    0.0000 C   0  0  0  0  0  0  0  0  0  0  0  0
    3.1055   -3.8229    0.0000 C   0  0  0  0  0  0  0  0  0  0  0  0
    2.5433   -5.2135    0.0000 N   0  0  0  0  0  0  0  0  0  0  0  0
    1.0578   -5.4220    0.0000 C   0  0  0  0  0  0  0  0  0  0  0  0
    0.1346   -4.2398    0.0000 C   0  0  0  0  0  0  0  0  0  0  0  0
    0.6968   -2.8491    0.0000 C   0  0  0  0  0  0  0  0  0  0  0  0
    3.4096   -1.2114    0.0000 C   0  0  0  0  0  0  0  0  0  0  0  0
    4.7896   -2.9785    0.0000 C   0  0  0  0  0  0  0  0  0  0  0  0
    1.7190   -1.2140    0.0000 C   0  0  0  0  0  0  0  0  0  0  0  0
    2.6010    0.0000    0.0000 C   0  0  0  0  0  0  0  0  0  0  0  0
    1.7190    1.2140    0.0000 S   0  0  0  0  0  0  0  0  0  0  0  0
    0.2930    0.7500    0.0000 C   0  0  0  0  0  0  0  0  0  0  0  0
   -1.0070    1.5000    0.0000 C   0  0  0  0  0  0  0  0  0  0  0  0
   -2.3060    0.7500    0.0000 C   0  0  0  0  0  0  0  0  0  0  0  0
   -2.3060   -0.7500    0.0000 C   0  0  0  0  0  0  0  0  0  0  0  0
   -1.0070   -1.5000    0.0000 C   0  0  0  0  0  0  0  0  0  0  0  0
    0.2930   -0.7500    0.0000 C   0  0  0  0  0  0  0  0  0  0  0  0
  1  2  1  0  0  0  0
  2  3  1  0  0  0  0
  3  4  1  0  0  0  0
  4  5  1  0  0  0  0
  5  6  1  0  0  0  0
  6  7  1  0  0  0  0
  2  7  1  0  0  0  0
  7  8  1  0  0  0  0
  8  9  1  0  0  0  0
  4  9  1  0  0  0  0
  2 10  1  0  0  0  0
 10 11  2  0  0  0  0
 11 12  1  0  0  0  0
 12 13  1  0  0  0  0
 13 14  2  0  0  0  0
 14 15  1  0  0  0  0
 15 16  2  0  0  0  0
 16 17  1  0  0  0  0
 17 18  2  0  0  0  0
 10 18  1  0  0  0  0
 13 18  1  0  0  0  0
M  END
> <chemblId>
CHEMBL145081

> <bioactivity__type>
Ki

> <units>
nM

> <value>
2200.0

$$$$

  CDK     11301514202D 0   0.00000     0.00000     0

 18 21  0  0  0  0              1 V2000 
    3.8402    1.4775    0.0000 O   0  0  0  0  0  0  0  0  0  0  0  0
    4.1010    0.0003    0.0000 C   0  0  0  0  0  0  0  0  0  0  0  0
    5.5104    0.5136    0.0000 C   0  0  0  0  0  0  0  0  0  0  0  0
    6.6597   -0.4504    0.0000 N   0  0  0  0  0  0  0  0  0  0  0  0
    6.3995   -1.9276    0.0000 C   0  0  0  0  0  0  0  0  0  0  0  0
    4.9901   -2.4409    0.0000 C   0  0  0  0  0  0  0  0  0  0  0  0
    3.8408   -1.4770    0.0000 C   0  0  0  0  0  0  0  0  0  0  0  0
    3.1203    1.6089    0.0000 C   0  0  0  0  0  0  0  0  0  0  0  0
    5.2270    2.3761    0.0000 C   0  0  0  0  0  0  0  0  0  0  0  0
    2.6010    0.0000    0.0000 C   0  0  0  0  0  0  0  0  0  0  0  0
    1.7190   -1.2140    0.0000 O   0  0  0  0  0  0  0  0  0  0  0  0
    0.2930   -0.7500    0.0000 C   0  0  0  0  0  0  0  0  0  0  0  0
   -1.0060   -1.5000    0.0000 C   0  0  0  0  0  0  0  0  0  0  0  0
   -2.3060   -0.7500    0.0000 C   0  0  0  0  0  0  0  0  0  0  0  0
   -2.3060    0.7500    0.0000 C   0  0  0  0  0  0  0  0  0  0  0  0
   -1.0060    1.5000    0.0000 C   0  0  0  0  0  0  0  0  0  0  0  0
    0.2930    0.7500    0.0000 C   0  0  0  0  0  0  0  0  0  0  0  0
    1.7190    1.2130    0.0000 C   0  0  0  0  0  0  0  0  0  0  0  0
  1  2  1  0  0  0  0
  2  3  1  0  0  0  0
  3  4  1  0  0  0  0
  4  5  1  0  0  0  0
  5  6  1  0  0  0  0
  6  7  1  0  0  0  0
  2  7  1  0  0  0  0
  7  8  1  0  0  0  0
  8  9  1  0  0  0  0
  4  9  1  0  0  0  0
  2 10  1  0  0  0  0
 10 11  1  0  0  0  0
 11 12  1  0  0  0  0
 12 13  2  0  0  0  0
 13 14  1  0  0  0  0
 14 15  2  0  0  0  0
 15 16  1  0  0  0  0
 16 17  2  0  0  0  0
 12 17  1  0  0  0  0
 17 18  1  0  0  0  0
 10 18  2  0  0  0  0
M  END
> <chemblId>
CHEMBL145301

> <bioactivity__type>
Ki

> <units>
nM

> <value>
2700.0

$$$$

  CDK     11301514202D 0   0.00000     0.00000     0

 13 15  0  0  0  0              1 V2000 
   -1.2090    0.0030    0.0000 C   0  0  0  0  0  0  0  0  0  0  0  0
   -1.5450   -1.3710    0.0000 C   0  0  0  0  0  0  0  0  0  0  0  0
   -0.1590   -0.7980    0.0000 N   0  0  0  0  0  0  0  0  0  0  0  0
   -0.3330    1.0990    0.0000 C   0  0  0  0  0  0  0  0  0  0  0  0
    0.1580    2.1810    0.0000 C   0  0  0  0  0  0  0  0  0  0  0  0
    0.1580    0.5500    0.0000 C   0  0  0  0  0  0  0  0  0  0  0  0
    1.5910   -0.1500    0.0000 C   0  0  0  0  0  0  0  0  0  0  0  0
    1.3390   -1.5140    0.0000 C   0  0  0  0  0  0  0  0  0  0  0  0
    2.9305    0.5251    0.0000 C   0  0  0  0  0  0  0  0  0  0  0  0
    4.2640   -0.1617    0.0000 C   0  0  0  0  0  0  0  0  0  0  0  0
    5.3293    0.8943    0.0000 O   0  0  0  0  0  0  0  0  0  0  0  0
    4.6542    2.2338    0.0000 C   0  0  0  0  0  0  0  0  0  0  0  0
    3.1716    2.0056    0.0000 C   0  0  0  0  0  0  0  0  0  0  0  0
  1  2  1  0  0  0  0
  2  3  1  0  0  0  0
  3  4  1  0  0  0  0
  4  5  1  0  0  0  0
  5  6  1  0  0  0  0
  1  6  1  0  0  0  0
  6  7  1  0  0  0  0
  7  8  2  0  0  0  0
  3  8  1  0  0  0  0
  7  9  1  0  0  0  0
  9 10  2  0  0  0  0
 10 11  1  0  0  0  0
 11 12  1  0  0  0  0
 12 13  2  0  0  0  0
  9 13  1  0  0  0  0
M  END
> <chemblId>
CHEMBL145488

> <bioactivity__type>
Ki

> <units>
nM

> <value>
1700.0

$$$$

  CDK     11301514202D 0   0.00000     0.00000     0

 18 21  0  0  0  0              1 V2000 
    3.8402    1.4775    0.0000 O   0  0  0  0  0  0  0  0  0  0  0  0
    4.1010    0.0003    0.0000 C   0  0  0  0  0  0  0  0  0  0  0  0
    5.5104    0.5136    0.0000 C   0  0  0  0  0  0  0  0  0  0  0  0
    6.6597   -0.4504    0.0000 N   0  0  0  0  0  0  0  0  0  0  0  0
    6.3995   -1.9276    0.0000 C   0  0  0  0  0  0  0  0  0  0  0  0
    4.9901   -2.4409    0.0000 C   0  0  0  0  0  0  0  0  0  0  0  0
    3.8408   -1.4770    0.0000 C   0  0  0  0  0  0  0  0  0  0  0  0
    3.1203    1.6089    0.0000 C   0  0  0  0  0  0  0  0  0  0  0  0
    5.2270    2.3761    0.0000 C   0  0  0  0  0  0  0  0  0  0  0  0
    2.6010    0.0000    0.0000 C   0  0  0  0  0  0  0  0  0  0  0  0
    1.7190   -1.2140    0.0000 O   0  0  0  0  0  0  0  0  0  0  0  0
    0.2930   -0.7500    0.0000 C   0  0  0  0  0  0  0  0  0  0  0  0
   -1.0070   -1.5000    0.0000 C   0  0  0  0  0  0  0  0  0  0  0  0
   -2.3050   -0.7500    0.0000 C   0  0  0  0  0  0  0  0  0  0  0  0
   -2.3050    0.7500    0.0000 C   0  0  0  0  0  0  0  0  0  0  0  0
   -1.0070    1.5000    0.0000 C   0  0  0  0  0  0  0  0  0  0  0  0
    0.2930    0.7500    0.0000 C   0  0  0  0  0  0  0  0  0  0  0  0
    1.7190    1.2130    0.0000 N   0  0  0  0  0  0  0  0  0  0  0  0
  1  2  1  0  0  0  0
  2  3  1  0  0  0  0
  3  4  1  0  0  0  0
  4  5  1  0  0  0  0
  5  6  1  0  0  0  0
  6  7  1  0  0  0  0
  2  7  1  0  0  0  0
  7  8  1  0  0  0  0
  8  9  1  0  0  0  0
  4  9  1  0  0  0  0
  2 10  1  0  0  0  0
 10 11  1  0  0  0  0
 11 12  1  0  0  0  0
 12 13  2  0  0  0  0
 13 14  1  0  0  0  0
 14 15  2  0  0  0  0
 15 16  1  0  0  0  0
 16 17  2  0  0  0  0
 12 17  1  0  0  0  0
 17 18  1  0  0  0  0
 10 18  2  0  0  0  0
M  END
> <chemblId>
CHEMBL145533

> <bioactivity__type>
Ki

> <units>
nM

> <value>
9200.0

$$$$

  CDK     11301514202D 0   0.00000     0.00000     0

 13 15  0  0  0  0              1 V2000 
   -1.2090    0.0030    0.0000 C   0  0  0  0  0  0  0  0  0  0  0  0
   -1.5450   -1.3710    0.0000 C   0  0  0  0  0  0  0  0  0  0  0  0
   -0.1590   -0.7980    0.0000 N   0  0  0  0  0  0  0  0  0  0  0  0
   -0.3330    1.0990    0.0000 C   0  0  0  0  0  0  0  0  0  0  0  0
    0.1580    2.1810    0.0000 C   0  0  0  0  0  0  0  0  0  0  0  0
    0.1580    0.5500    0.0000 C   0  0  0  0  0  0  0  0  0  0  0  0
    1.5910   -0.1500    0.0000 C   0  0  0  0  0  0  0  0  0  0  0  0
    1.3390   -1.5140    0.0000 C   0  0  0  0  0  0  0  0  0  0  0  0
    2.9305    0.5251    0.0000 C   0  0  0  0  0  0  0  0  0  0  0  0
    4.2640   -0.1617    0.0000 O   0  0  0  0  0  0  0  0  0  0  0  0
    5.3293    0.8943    0.0000 C   0  0  0  0  0  0  0  0  0  0  0  0
    4.6542    2.2338    0.0000 C   0  0  0  0  0  0  0  0  0  0  0  0
    3.1716    2.0056    0.0000 C   0  0  0  0  0  0  0  0  0  0  0  0
  1  2  1  0  0  0  0
  2  3  1  0  0  0  0
  3  4  1  0  0  0  0
  4  5  1  0  0  0  0
  5  6  1  0  0  0  0
  1  6  1  0  0  0  0
  6  7  1  0  0  0  0
  7  8  1  0  0  0  0
  3  8  1  0  0  0  0
  7  9  1  0  0  0  0
  9 10  1  0  0  0  0
 10 11  1  0  0  0  0
 11 12  2  0  0  0  0
 12 13  1  0  0  0  0
  9 13  2  0  0  0  0
M  END
> <chemblId>
CHEMBL14580

> <bioactivity__type>
Ki

> <units>
nM

> <value>
1500.0

$$$$

  CDK     11301514202D 0   0.00000     0.00000     0

 32 35  0  0  0  0              1 V2000 
   10.7087    7.5760    0.0000 O   0  0  0  0  0  0  0  0  0  0  0  0
    9.5941    8.5798    0.0000 C   0  0  0  0  0  0  0  0  0  0  0  0
    9.9061   10.0470    0.0000 C   0  0  0  0  0  0  0  0  0  0  0  0
    8.7914   11.0508    0.0000 C   0  0  0  0  0  0  0  0  0  0  0  0
    7.3648   10.5874    0.0000 C   0  0  0  0  0  0  0  0  0  0  0  0
    7.0528    9.1202    0.0000 C   0  0  0  0  0  0  0  0  0  0  0  0
    5.6262    8.6568    0.0000 C   0  0  0  0  0  0  0  0  0  0  0  0
    5.3142    7.1896    0.0000 N   0  0  0  0  0  0  0  0  0  0  0  0
    3.8876    6.7262    0.0000 C   0  0  0  0  0  0  0  0  0  0  0  0
    3.5756    5.2590    0.0000 C   0  0  0  0  0  0  0  0  0  0  0  0
    4.6902    4.2552    0.0000 C   0  0  0  0  0  0  0  0  0  0  0  0
    6.1169    4.7186    0.0000 C   0  0  0  0  0  0  0  0  0  0  0  0
    6.4288    6.1858    0.0000 C   0  0  0  0  0  0  0  0  0  0  0  0
    4.3782    2.7880    0.0000 N   0  0  0  0  0  0  0  0  0  0  0  0
    2.9516    2.3246    0.0000 C   0  0  0  0  0  0  0  0  0  0  0  0
    1.8370    3.3284    0.0000 O   0  0  0  0  0  0  0  0  0  0  0  0
    2.6396    0.8574    0.0000 C   0  0  0  0  0  0  0  0  0  0  0  0
    2.8483   -0.6280    0.0000 O   0  0  0  0  0  0  0  0  0  0  0  0
    1.2130    0.3940    0.0000 C   0  0  0  0  0  0  0  0  0  0  0  0
    0.0000    1.2760    0.0000 C   0  0  0  0  0  0  0  0  0  0  0  0
   -1.2130    0.3940    0.0000 C   0  0  0  0  0  0  0  0  0  0  0  0
   -0.7500   -1.0320    0.0000 C   0  0  0  0  0  0  0  0  0  0  0  0
   -2.2173   -1.3437    0.0000 F   0  0  0  0  0  0  0  0  0  0  0  0
   -0.5933   -2.5238    0.0000 F   0  0  0  0  0  0  0  0  0  0  0  0
    0.7500   -1.0320    0.0000 C   0  0  0  0  0  0  0  0  0  0  0  0
    4.1387    0.8049    0.0000 C   0  0  0  0  0  0  0  0  0  0  0  0
    4.8428   -0.5195    0.0000 C   0  0  0  0  0  0  0  0  0  0  0  0
    6.3419   -0.5720    0.0000 C   0  0  0  0  0  0  0  0  0  0  0  0
    7.1369    0.7000    0.0000 C   0  0  0  0  0  0  0  0  0  0  0  0
    6.4328    2.0245    0.0000 C   0  0  0  0  0  0  0  0  0  0  0  0
    4.9337    2.0769    0.0000 C   0  0  0  0  0  0  0  0  0  0  0  0
    8.1675    8.1164    0.0000 C   0  0  0  0  0  0  0  0  0  0  0  0
  1  2  1  0  0  0  0
  2  3  2  0  0  0  0
  3  4  1  0  0  0  0
  4  5  2  0  0  0  0
  5  6  1  0  0  0  0
  6  7  1  0  0  0  0
  7  8  1  0  0  0  0
  8  9  1  0  0  0  0
  9 10  1  0  0  0  0
 10 11  1  0  0  0  0
 11 12  1  0  0  0  0
 12 13  1  0  0  0  0
  8 13  1  0  0  0  0
 11 14  1  0  0  0  0
 14 15  1  0  0  0  0
 15 16  2  0  0  0  0
 15 17  1  0  0  0  0
 17 18  1  1  0  0  0
 17 19  1  0  0  0  0
 19 20  1  1  0  0  0
 20 21  1  0  0  0  0
 21 22  1  0  0  0  0
 22 23  1  0  0  0  0
 22 24  1  0  0  0  0
 22 25  1  0  0  0  0
 19 25  1  0  0  0  0
 17 26  1  0  0  0  0
 26 27  2  0  0  0  0
 27 28  1  0  0  0  0
 28 29  2  0  0  0  0
 29 30  1  0  0  0  0
 30 31  2  0  0  0  0
 26 31  1  0  0  0  0
  6 32  2  0  0  0  0
  2 32  1  0  0  0  0
M  END
> <chemblId>
CHEMBL145913

> <bioactivity__type>
Ki

> <units>
nM

> <value>
37.0

$$$$

  CDK     11301514202D 0   0.00000     0.00000     0

 29 31  0  0  0  0              1 V2000 
    9.1034   12.5180    0.0000 C   0  0  0  0  0  0  0  0  0  0  0  0
    8.7914   11.0508    0.0000 C   0  0  0  0  0  0  0  0  0  0  0  0
    7.3648   10.5874    0.0000 C   0  0  0  0  0  0  0  0  0  0  0  0
    7.0528    9.1202    0.0000 C   0  0  0  0  0  0  0  0  0  0  0  0
    5.6262    8.6568    0.0000 C   0  0  0  0  0  0  0  0  0  0  0  0
    5.3142    7.1896    0.0000 N   0  0  0  0  0  0  0  0  0  0  0  0
    3.8876    6.7262    0.0000 C   0  0  0  0  0  0  0  0  0  0  0  0
    3.5756    5.2590    0.0000 C   0  0  0  0  0  0  0  0  0  0  0  0
    4.6902    4.2552    0.0000 C   0  0  0  0  0  0  0  0  0  0  0  0
    6.1169    4.7186    0.0000 C   0  0  0  0  0  0  0  0  0  0  0  0
    6.4288    6.1858    0.0000 C   0  0  0  0  0  0  0  0  0  0  0  0
    4.3782    2.7880    0.0000 N   0  0  0  0  0  0  0  0  0  0  0  0
    2.9516    2.3246    0.0000 C   0  0  0  0  0  0  0  0  0  0  0  0
    1.8370    3.3284    0.0000 O   0  0  0  0  0  0  0  0  0  0  0  0
    2.6396    0.8574    0.0000 C   0  0  0  0  0  0  0  0  0  0  0  0
    2.8483   -0.6280    0.0000 O   0  0  0  0  0  0  0  0  0  0  0  0
    1.2130    0.3940    0.0000 C   0  0  0  0  0  0  0  0  0  0  0  0
    0.0000    1.2760    0.0000 C   0  0  0  0  0  0  0  0  0  0  0  0
   -1.2130    0.3940    0.0000 C   0  0  0  0  0  0  0  0  0  0  0  0
   -0.7500   -1.0320    0.0000 C   0  0  0  0  0  0  0  0  0  0  0  0
   -1.6318   -2.2454    0.0000 F   0  0  0  0  0  0  0  0  0  0  0  0
    0.7500   -1.0320    0.0000 C   0  0  0  0  0  0  0  0  0  0  0  0
    4.1387    0.8049    0.0000 C   0  0  0  0  0  0  0  0  0  0  0  0
    4.8428   -0.5195    0.0000 C   0  0  0  0  0  0  0  0  0  0  0  0
    6.3419   -0.5720    0.0000 C   0  0  0  0  0  0  0  0  0  0  0  0
    7.1369    0.7000    0.0000 C   0  0  0  0  0  0  0  0  0  0  0  0
    6.4328    2.0245    0.0000 C   0  0  0  0  0  0  0  0  0  0  0  0
    4.9337    2.0769    0.0000 C   0  0  0  0  0  0  0  0  0  0  0  0
    9.9061   10.0470    0.0000 C   0  0  0  0  0  0  0  0  0  0  0  0
  1  2  1  0  0  0  0
  2  3  2  0  0  0  0
  3  4  1  0  0  0  0
  4  5  1  0  0  0  0
  5  6  1  0  0  0  0
  6  7  1  0  0  0  0
  7  8  1  0  0  0  0
  8  9  1  0  0  0  0
  9 10  1  0  0  0  0
 10 11  1  0  0  0  0
  6 11  1  0  0  0  0
  9 12  1  0  0  0  0
 12 13  1  0  0  0  0
 13 14  2  0  0  0  0
 13 15  1  0  0  0  0
 15 16  1  1  0  0  0
 15 17  1  0  0  0  0
 17 18  1  6  0  0  0
 18 19  1  0  0  0  0
 19 20  1  0  0  0  0
 20 21  1  6  0  0  0
 20 22  1  0  0  0  0
 17 22  1  0  0  0  0
 15 23  1  0  0  0  0
 23 24  2  0  0  0  0
 24 25  1  0  0  0  0
 25 26  2  0  0  0  0
 26 27  1  0  0  0  0
 27 28  2  0  0  0  0
 23 28  1  0  0  0  0
  2 29  1  0  0  0  0
M  END
> <chemblId>
CHEMBL146249

> <bioactivity__type>
Ki

> <units>
nM

> <value>
2300.0

$$$$

  CDK     11301514202D 0   0.00000     0.00000     0

 31 34  0  0  0  0              1 V2000 
    2.4298   -0.8077    0.0000 O   0  0  0  0  0  0  0  0  0  0  0  0
    2.2145    0.6767    0.0000 C   0  0  0  0  0  0  0  0  0  0  0  0
    0.7900    0.2070    0.0000 C   0  0  0  0  0  0  0  0  0  0  0  0
   -0.4270    1.0830    0.0000 C   0  0  0  0  0  0  0  0  0  0  0  0
   -1.6510    0.1820    0.0000 C   0  0  0  0  0  0  0  0  0  0  0  0
   -1.1480   -1.2250    0.0000 C   0  0  0  0  0  0  0  0  0  0  0  0
    0.3360   -1.2110    0.0000 C   0  0  0  0  0  0  0  0  0  0  0  0
    2.5200    2.1453    0.0000 C   0  0  0  0  0  0  0  0  0  0  0  0
    1.4009    3.1441    0.0000 O   0  0  0  0  0  0  0  0  0  0  0  0
    3.9446    2.6151    0.0000 N   0  0  0  0  0  0  0  0  0  0  0  0
    4.2500    4.0836    0.0000 C   0  0  0  0  0  0  0  0  0  0  0  0
    5.6746    4.5534    0.0000 C   0  0  0  0  0  0  0  0  0  0  0  0
    5.9800    6.0219    0.0000 C   0  0  0  0  0  0  0  0  0  0  0  0
    4.8609    7.0208    0.0000 N   0  0  0  0  0  0  0  0  0  0  0  0
    5.1664    8.4893    0.0000 C   0  0  0  0  0  0  0  0  0  0  0  0
    6.5910    8.9591    0.0000 C   0  0  0  0  0  0  0  0  0  0  0  0
    7.5701    7.8227    0.0000 C   0  0  0  0  0  0  0  0  0  0  0  0
    9.0660    7.7116    0.0000 C   0  0  0  0  0  0  0  0  0  0  0  0
   10.2023    8.6907    0.0000 C   0  0  0  0  0  0  0  0  0  0  0  0
   10.3135   10.1866    0.0000 C   0  0  0  0  0  0  0  0  0  0  0  0
    9.3343   11.3229    0.0000 C   0  0  0  0  0  0  0  0  0  0  0  0
    7.8385   11.4341    0.0000 C   0  0  0  0  0  0  0  0  0  0  0  0
    6.7021   10.4550    0.0000 C   0  0  0  0  0  0  0  0  0  0  0  0
    3.4364    6.5510    0.0000 C   0  0  0  0  0  0  0  0  0  0  0  0
    3.1309    5.0825    0.0000 C   0  0  0  0  0  0  0  0  0  0  0  0
    3.7138    0.6309    0.0000 C   0  0  0  0  0  0  0  0  0  0  0  0
    4.4238   -0.6904    0.0000 C   0  0  0  0  0  0  0  0  0  0  0  0
    5.9231   -0.7362    0.0000 C   0  0  0  0  0  0  0  0  0  0  0  0
    6.7124    0.5393    0.0000 C   0  0  0  0  0  0  0  0  0  0  0  0
    6.0025    1.8607    0.0000 C   0  0  0  0  0  0  0  0  0  0  0  0
    4.5032    1.9065    0.0000 C   0  0  0  0  0  0  0  0  0  0  0  0
  1  2  1  0  0  0  0
  2  3  1  0  0  0  0
  3  4  1  0  0  0  0
  4  5  1  0  0  0  0
  5  6  1  0  0  0  0
  6  7  1  0  0  0  0
  3  7  1  0  0  0  0
  2  8  1  0  0  0  0
  8  9  2  0  0  0  0
  8 10  1  0  0  0  0
 10 11  1  0  0  0  0
 11 12  1  0  0  0  0
 12 13  1  0  0  0  0
 13 14  1  0  0  0  0
 14 15  1  0  0  0  0
 15 16  1  0  0  0  0
 16 17  1  0  0  0  0
 17 18  1  0  0  0  0
 18 19  1  0  0  0  0
 19 20  1  0  0  0  0
 20 21  1  0  0  0  0
 21 22  1  0  0  0  0
 22 23  1  0  0  0  0
 16 23  1  0  0  0  0
 14 24  1  0  0  0  0
 24 25  1  0  0  0  0
 11 25  1  0  0  0  0
  2 26  1  0  0  0  0
 26 27  2  0  0  0  0
 27 28  1  0  0  0  0
 28 29  2  0  0  0  0
 29 30  1  0  0  0  0
 30 31  2  0  0  0  0
 26 31  1  0  0  0  0
M  END
> <chemblId>
CHEMBL146291

> <bioactivity__type>
Ki

> <units>
nM

> <value>
9400.0

$$$$

  CDK     11301514202D 0   0.00000     0.00000     0

 33 36  0  0  0  0              1 V2000 
   12.1353    8.0394    0.0000 N   0  0  0  0  0  0  0  0  0  0  0  0
   10.7087    7.5760    0.0000 C   0  0  0  0  0  0  0  0  0  0  0  0
    9.5941    8.5798    0.0000 C   0  0  0  0  0  0  0  0  0  0  0  0
    9.9061   10.0470    0.0000 C   0  0  0  0  0  0  0  0  0  0  0  0
    8.7914   11.0508    0.0000 C   0  0  0  0  0  0  0  0  0  0  0  0
    7.3648   10.5874    0.0000 C   0  0  0  0  0  0  0  0  0  0  0  0
    7.0528    9.1202    0.0000 C   0  0  0  0  0  0  0  0  0  0  0  0
    5.6262    8.6568    0.0000 C   0  0  0  0  0  0  0  0  0  0  0  0
    5.3142    7.1896    0.0000 N   0  0  0  0  0  0  0  0  0  0  0  0
    3.8876    6.7262    0.0000 C   0  0  0  0  0  0  0  0  0  0  0  0
    3.5756    5.2590    0.0000 C   0  0  0  0  0  0  0  0  0  0  0  0
    4.6902    4.2552    0.0000 C   0  0  0  0  0  0  0  0  0  0  0  0
    6.1169    4.7186    0.0000 C   0  0  0  0  0  0  0  0  0  0  0  0
    6.4288    6.1858    0.0000 C   0  0  0  0  0  0  0  0  0  0  0  0
    4.3782    2.7880    0.0000 N   0  0  0  0  0  0  0  0  0  0  0  0
    2.9516    2.3246    0.0000 C   0  0  0  0  0  0  0  0  0  0  0  0
    1.8370    3.3284    0.0000 O   0  0  0  0  0  0  0  0  0  0  0  0
    2.6396    0.8574    0.0000 C   0  0  0  0  0  0  0  0  0  0  0  0
    2.8483   -0.6280    0.0000 O   0  0  0  0  0  0  0  0  0  0  0  0
    1.2130    0.3940    0.0000 C   0  0  0  0  0  0  0  0  0  0  0  0
    0.0000    1.2760    0.0000 C   0  0  0  0  0  0  0  0  0  0  0  0
   -1.2130    0.3940    0.0000 C   0  0  0  0  0  0  0  0  0  0  0  0
   -0.7500   -1.0320    0.0000 C   0  0  0  0  0  0  0  0  0  0  0  0
   -2.2173   -1.3437    0.0000 F   0  0  0  0  0  0  0  0  0  0  0  0
   -0.5933   -2.5238    0.0000 F   0  0  0  0  0  0  0  0  0  0  0  0
    0.7500   -1.0320    0.0000 C   0  0  0  0  0  0  0  0  0  0  0  0
    4.1387    0.8049    0.0000 C   0  0  0  0  0  0  0  0  0  0  0  0
    4.8428   -0.5195    0.0000 C   0  0  0  0  0  0  0  0  0  0  0  0
    6.3419   -0.5720    0.0000 C   0  0  0  0  0  0  0  0  0  0  0  0
    7.1369    0.7000    0.0000 C   0  0  0  0  0  0  0  0  0  0  0  0
    6.4328    2.0245    0.0000 C   0  0  0  0  0  0  0  0  0  0  0  0
    4.9337    2.0769    0.0000 C   0  0  0  0  0  0  0  0  0  0  0  0
    8.1675    8.1164    0.0000 C   0  0  0  0  0  0  0  0  0  0  0  0
  1  2  1  0  0  0  0
  2  3  1  0  0  0  0
  3  4  2  0  0  0  0
  4  5  1  0  0  0  0
  5  6  2  0  0  0  0
  6  7  1  0  0  0  0
  7  8  1  0  0  0  0
  8  9  1  0  0  0  0
  9 10  1  0  0  0  0
 10 11  1  0  0  0  0
 11 12  1  0  0  0  0
 12 13  1  0  0  0  0
 13 14  1  0  0  0  0
  9 14  1  0  0  0  0
 12 15  1  0  0  0  0
 15 16  1  0  0  0  0
 16 17  2  0  0  0  0
 16 18  1  0  0  0  0
 18 19  1  1  0  0  0
 18 20  1  0  0  0  0
 20 21  1  1  0  0  0
 21 22  1  0  0  0  0
 22 23  1  0  0  0  0
 23 24  1  0  0  0  0
 23 25  1  0  0  0  0
 23 26  1  0  0  0  0
 20 26  1  0  0  0  0
 18 27  1  0  0  0  0
 27 28  2  0  0  0  0
 28 29  1  0  0  0  0
 29 30  2  0  0  0  0
 30 31  1  0  0  0  0
 31 32  2  0  0  0  0
 27 32  1  0  0  0  0
  7 33  2  0  0  0  0
  3 33  1  0  0  0  0
M  END
> <chemblId>
CHEMBL146307

> <bioactivity__type>
Ki

> <units>
nM

> <value>
3400.0

$$$$

  CDK     11301514202D 0   0.00000     0.00000     0

 30 32  0  0  0  0              1 V2000 
    9.1034   12.5180    0.0000 C   0  0  0  0  0  0  0  0  0  0  0  0
    8.7914   11.0508    0.0000 C   0  0  0  0  0  0  0  0  0  0  0  0
    7.3648   10.5874    0.0000 C   0  0  0  0  0  0  0  0  0  0  0  0
    7.0528    9.1202    0.0000 C   0  0  0  0  0  0  0  0  0  0  0  0
    5.6262    8.6568    0.0000 C   0  0  0  0  0  0  0  0  0  0  0  0
    5.3142    7.1896    0.0000 N   0  0  0  0  0  0  0  0  0  0  0  0
    3.8876    6.7262    0.0000 C   0  0  0  0  0  0  0  0  0  0  0  0
    3.5756    5.2590    0.0000 C   0  0  0  0  0  0  0  0  0  0  0  0
    4.6902    4.2552    0.0000 C   0  0  0  0  0  0  0  0  0  0  0  0
    6.1169    4.7186    0.0000 C   0  0  0  0  0  0  0  0  0  0  0  0
    6.4288    6.1858    0.0000 C   0  0  0  0  0  0  0  0  0  0  0  0
    4.3782    2.7880    0.0000 N   0  0  0  0  0  0  0  0  0  0  0  0
    2.9516    2.3246    0.0000 C   0  0  0  0  0  0  0  0  0  0  0  0
    1.8370    3.3284    0.0000 O   0  0  0  0  0  0  0  0  0  0  0  0
    2.6396    0.8574    0.0000 C   0  0  0  0  0  0  0  0  0  0  0  0
    2.8483   -0.6280    0.0000 O   0  0  0  0  0  0  0  0  0  0  0  0
    1.2130    0.3940    0.0000 C   0  0  0  0  0  0  0  0  0  0  0  0
    0.0000    1.2760    0.0000 C   0  0  0  0  0  0  0  0  0  0  0  0
   -1.2130    0.3940    0.0000 C   0  0  0  0  0  0  0  0  0  0  0  0
   -0.7500   -1.0320    0.0000 C   0  0  0  0  0  0  0  0  0  0  0  0
   -2.2173   -1.3437    0.0000 F   0  0  0  0  0  0  0  0  0  0  0  0
   -0.5933   -2.5238    0.0000 F   0  0  0  0  0  0  0  0  0  0  0  0
    0.7500   -1.0320    0.0000 C   0  0  0  0  0  0  0  0  0  0  0  0
    4.1387    0.8049    0.0000 C   0  0  0  0  0  0  0  0  0  0  0  0
    4.8428   -0.5195    0.0000 C   0  0  0  0  0  0  0  0  0  0  0  0
    6.3419   -0.5720    0.0000 C   0  0  0  0  0  0  0  0  0  0  0  0
    7.1369    0.7000    0.0000 C   0  0  0  0  0  0  0  0  0  0  0  0
    6.4328    2.0245    0.0000 C   0  0  0  0  0  0  0  0  0  0  0  0
    4.9337    2.0769    0.0000 C   0  0  0  0  0  0  0  0  0  0  0  0
    9.9061   10.0470    0.0000 C   0  0  0  0  0  0  0  0  0  0  0  0
  1  2  1  0  0  0  0
  2  3  2  0  0  0  0
  3  4  1  0  0  0  0
  4  5  1  0  0  0  0
  5  6  1  0  0  0  0
  6  7  1  0  0  0  0
  7  8  1  0  0  0  0
  8  9  1  0  0  0  0
  9 10  1  0  0  0  0
 10 11  1  0  0  0  0
  6 11  1  0  0  0  0
  9 12  1  0  0  0  0
 12 13  1  0  0  0  0
 13 14  2  0  0  0  0
 13 15  1  0  0  0  0
 15 16  1  1  0  0  0
 15 17  1  0  0  0  0
 17 18  1  6  0  0  0
 18 19  1  0  0  0  0
 19 20  1  0  0  0  0
 20 21  1  0  0  0  0
 20 22  1  0  0  0  0
 20 23  1  0  0  0  0
 17 23  1  0  0  0  0
 15 24  1  0  0  0  0
 24 25  2  0  0  0  0
 25 26  1  0  0  0  0
 26 27  2  0  0  0  0
 27 28  1  0  0  0  0
 28 29  2  0  0  0  0
 24 29  1  0  0  0  0
  2 30  1  0  0  0  0
M  END
> <chemblId>
CHEMBL146351

> <bioactivity__type>
Ki

> <units>
nM

> <value>
1400.0

$$$$

  CDK     11301514202D 0   0.00000     0.00000     0

 31 34  0  0  0  0              1 V2000 
    2.8483   -0.6280    0.0000 O   0  0  0  0  0  0  0  0  0  0  0  0
    2.6396    0.8574    0.0000 C   0  0  0  0  0  0  0  0  0  0  0  0
    1.2130    0.3940    0.0000 C   0  0  0  0  0  0  0  0  0  0  0  0
    0.0000    1.2760    0.0000 C   0  0  0  0  0  0  0  0  0  0  0  0
   -1.2130    0.3940    0.0000 C   0  0  0  0  0  0  0  0  0  0  0  0
   -0.7500   -1.0320    0.0000 C   0  0  0  0  0  0  0  0  0  0  0  0
   -2.2173   -1.3437    0.0000 F   0  0  0  0  0  0  0  0  0  0  0  0
   -0.5933   -2.5238    0.0000 F   0  0  0  0  0  0  0  0  0  0  0  0
    0.7500   -1.0320    0.0000 C   0  0  0  0  0  0  0  0  0  0  0  0
    2.9516    2.3246    0.0000 C   0  0  0  0  0  0  0  0  0  0  0  0
    1.8370    3.3284    0.0000 O   0  0  0  0  0  0  0  0  0  0  0  0
    4.3782    2.7880    0.0000 N   0  0  0  0  0  0  0  0  0  0  0  0
    4.6902    4.2552    0.0000 C   0  0  0  0  0  0  0  0  0  0  0  0
    6.1169    4.7186    0.0000 C   0  0  0  0  0  0  0  0  0  0  0  0
    6.4288    6.1858    0.0000 C   0  0  0  0  0  0  0  0  0  0  0  0
    5.3142    7.1896    0.0000 N   0  0  0  0  0  0  0  0  0  0  0  0
    5.6262    8.6568    0.0000 C   0  0  0  0  0  0  0  0  0  0  0  0
    7.0528    9.1202    0.0000 C   0  0  0  0  0  0  0  0  0  0  0  0
    8.1675    8.1164    0.0000 C   0  0  0  0  0  0  0  0  0  0  0  0
    9.5941    8.5798    0.0000 C   0  0  0  0  0  0  0  0  0  0  0  0
    9.9061   10.0470    0.0000 C   0  0  0  0  0  0  0  0  0  0  0  0
    8.7914   11.0508    0.0000 C   0  0  0  0  0  0  0  0  0  0  0  0
    7.3648   10.5874    0.0000 C   0  0  0  0  0  0  0  0  0  0  0  0
    3.8876    6.7262    0.0000 C   0  0  0  0  0  0  0  0  0  0  0  0
    3.5756    5.2590    0.0000 C   0  0  0  0  0  0  0  0  0  0  0  0
    4.1387    0.8049    0.0000 C   0  0  0  0  0  0  0  0  0  0  0  0
    4.8428   -0.5195    0.0000 C   0  0  0  0  0  0  0  0  0  0  0  0
    6.3419   -0.5720    0.0000 C   0  0  0  0  0  0  0  0  0  0  0  0
    7.1369    0.7000    0.0000 C   0  0  0  0  0  0  0  0  0  0  0  0
    6.4328    2.0245    0.0000 C   0  0  0  0  0  0  0  0  0  0  0  0
    4.9337    2.0769    0.0000 C   0  0  0  0  0  0  0  0  0  0  0  0
  2  1  1  1  0  0  0
  2  3  1  0  0  0  0
  3  4  1  1  0  0  0
  4  5  1  0  0  0  0
  5  6  1  0  0  0  0
  6  7  1  0  0  0  0
  6  8  1  0  0  0  0
  6  9  1  0  0  0  0
  3  9  1  0  0  0  0
  2 10  1  0  0  0  0
 10 11  2  0  0  0  0
 10 12  1  0  0  0  0
 12 13  1  0  0  0  0
 13 14  1  0  0  0  0
 14 15  1  0  0  0  0
 15 16  1  0  0  0  0
 16 17  1  0  0  0  0
 17 18  1  0  0  0  0
 18 19  1  0  0  0  0
 19 20  1  0  0  0  0
 20 21  1  0  0  0  0
 21 22  1  0  0  0  0
 22 23  1  0  0  0  0
 18 23  1  0  0  0  0
 16 24  1  0  0  0  0
 24 25  1  0  0  0  0
 13 25  1  0  0  0  0
  2 26  1  0  0  0  0
 26 27  2  0  0  0  0
 27 28  1  0  0  0  0
 28 29  2  0  0  0  0
 29 30  1  0  0  0  0
 30 31  2  0  0  0  0
 26 31  1  0  0  0  0
M  END
> <chemblId>
CHEMBL146359

> <bioactivity__type>
Ki

> <units>
nM

> <value>
21000.0

$$$$
 stripped
BRStripMol11301514202D 0   0.00000     0.00000     0
This file has been stripped
 24 26  0  0  0  0              1 V2000 
   -0.1967   -3.2444    0.0000 C   0  0  0  0  0  0  0  0  0  0  0  0
   -0.8514   -1.8948    0.0000 C   0  0  0  0  0  0  0  0  0  0  0  0
   -2.3475   -1.7870    0.0000 C   0  0  0  0  0  0  0  0  0  0  0  0
   -0.0100   -0.6530    0.0000 N   0  3  0  0  0  0  0  0  0  0  0  0
    0.8279   -1.8971    0.0000 C   0  0  0  0  0  0  0  0  0  0  0  0
   -1.6840   -0.2910    0.0000 C   0  0  0  0  0  0  0  0  0  0  0  0
   -0.7490   -1.4640    0.0000 C   0  0  0  0  0  0  0  0  0  0  0  0
    0.7510   -1.4640    0.0000 C   0  0  0  0  0  0  0  0  0  0  0  0
    1.6870   -0.2910    0.0000 C   0  0  0  0  0  0  0  0  0  0  0  0
    1.3530    1.1710    0.0000 C   0  0  0  0  0  0  0  0  0  0  0  0
    0.0010    1.8220    0.0000 C   0  0  0  0  0  0  0  0  0  0  0  0
   -1.3500    1.1710    0.0000 C   0  0  0  0  0  0  0  0  0  0  0  0
    0.0008    3.3220    0.0000 O   0  0  0  0  0  0  0  0  0  0  0  0
    1.2997    4.0722    0.0000 C   0  0  0  0  0  0  0  0  0  0  0  0
    2.5989    3.3224    0.0000 O   0  0  0  0  0  0  0  0  0  0  0  0
    1.2995    5.5722    0.0000 C   0  0  0  0  0  0  0  0  0  0  0  0
    2.5984    6.3224    0.0000 C   0  0  0  0  0  0  0  0  0  0  0  0
    2.5982    7.8224    0.0000 O   0  0  0  0  0  0  0  0  0  0  0  0
    0.0003    6.3220    0.0000 C   0  0  0  0  0  0  0  0  0  0  0  0
    0.0001    7.8220    0.0000 C   0  0  0  0  0  0  0  0  0  0  0  0
   -1.2990    8.5718    0.0000 C   0  0  0  0  0  0  0  0  0  0  0  0
   -2.5979    7.8216    0.0000 C   0  0  0  0  0  0  0  0  0  0  0  0
   -2.5977    6.3216    0.0000 C   0  0  0  0  0  0  0  0  0  0  0  0
   -1.2986    5.5718    0.0000 C   0  0  0  0  0  0  0  0  0  0  0  0
  1  2  1  0  0  0  0
  2  3  1  0  0  0  0
  2  4  1  0  0  0  0
  4  5  1  0  0  0  0
  4  6  1  0  0  0  0
  6  7  1  6  0  0  0
  7  8  1  0  0  0  0
  9  8  1  6  0  0  0
  4  9  1  0  0  0  0
  9 10  1  0  0  0  0
 10 11  1  0  0  0  0
 11 12  1  0  0  0  0
  6 12  1  0  0  0  0
 11 13  1  6  0  0  0
 13 14  1  0  0  0  0
 14 15  2  0  0  0  0
 14 16  1  0  0  0  0
 16 17  1  0  0  0  0
 17 18  1  0  0  0  0
 16 19  1  0  0  0  0
 19 20  2  0  0  0  0
 20 21  1  0  0  0  0
 21 22  2  0  0  0  0
 22 23  1  0  0  0  0
 23 24  2  0  0  0  0
 19 24  1  0  0  0  0
M  END
> <chemblId>
CHEMBL1464005

> <bioactivity__type>
Ki

> <units>
nM

> <value>
0.48

$$$$

  CDK     11301514202D 0   0.00000     0.00000     0

 29 32  0  0  0  0              1 V2000 
    2.4298   -0.8077    0.0000 O   0  0  0  0  0  0  0  0  0  0  0  0
    2.2145    0.6767    0.0000 C   0  0  0  0  0  0  0  0  0  0  0  0
    0.7900    0.2070    0.0000 C   0  0  0  0  0  0  0  0  0  0  0  0
   -0.4270    1.0830    0.0000 C   0  0  0  0  0  0  0  0  0  0  0  0
   -1.6510    0.1820    0.0000 C   0  0  0  0  0  0  0  0  0  0  0  0
   -1.1480   -1.2250    0.0000 C   0  0  0  0  0  0  0  0  0  0  0  0
    0.3360   -1.2110    0.0000 C   0  0  0  0  0  0  0  0  0  0  0  0
    2.5200    2.1453    0.0000 C   0  0  0  0  0  0  0  0  0  0  0  0
    1.4009    3.1441    0.0000 O   0  0  0  0  0  0  0  0  0  0  0  0
    3.9446    2.6151    0.0000 N   0  0  0  0  0  0  0  0  0  0  0  0
    4.2500    4.0836    0.0000 C   0  0  0  0  0  0  0  0  0  0  0  0
    5.6746    4.5534    0.0000 C   0  0  0  0  0  0  0  0  0  0  0  0
    5.9800    6.0219    0.0000 C   0  0  0  0  0  0  0  0  0  0  0  0
    4.8609    7.0208    0.0000 N   0  0  0  0  0  0  0  0  0  0  0  0
    5.1664    8.4893    0.0000 C   0  0  0  0  0  0  0  0  0  0  0  0
    6.5910    8.9591    0.0000 C   0  0  0  0  0  0  0  0  0  0  0  0
    7.7100    7.9603    0.0000 C   0  0  0  0  0  0  0  0  0  0  0  0
    9.1346    8.4300    0.0000 C   0  0  0  0  0  0  0  0  0  0  0  0
    9.4400    9.8986    0.0000 C   0  0  0  0  0  0  0  0  0  0  0  0
    8.3210   10.8974    0.0000 C   0  0  0  0  0  0  0  0  0  0  0  0
    6.8964   10.4277    0.0000 C   0  0  0  0  0  0  0  0  0  0  0  0
    3.4364    6.5510    0.0000 C   0  0  0  0  0  0  0  0  0  0  0  0
    3.1309    5.0825    0.0000 C   0  0  0  0  0  0  0  0  0  0  0  0
    3.7138    0.6309    0.0000 C   0  0  0  0  0  0  0  0  0  0  0  0
    4.4238   -0.6904    0.0000 C   0  0  0  0  0  0  0  0  0  0  0  0
    5.9231   -0.7362    0.0000 C   0  0  0  0  0  0  0  0  0  0  0  0
    6.7124    0.5393    0.0000 C   0  0  0  0  0  0  0  0  0  0  0  0
    6.0025    1.8607    0.0000 C   0  0  0  0  0  0  0  0  0  0  0  0
    4.5032    1.9065    0.0000 C   0  0  0  0  0  0  0  0  0  0  0  0
  1  2  1  0  0  0  0
  2  3  1  0  0  0  0
  3  4  1  0  0  0  0
  4  5  1  0  0  0  0
  5  6  1  0  0  0  0
  6  7  1  0  0  0  0
  3  7  1  0  0  0  0
  2  8  1  0  0  0  0
  8  9  2  0  0  0  0
  8 10  1  0  0  0  0
 10 11  1  0  0  0  0
 11 12  1  0  0  0  0
 12 13  1  0  0  0  0
 13 14  1  0  0  0  0
 14 15  1  0  0  0  0
 15 16  1  0  0  0  0
 16 17  2  0  0  0  0
 17 18  1  0  0  0  0
 18 19  2  0  0  0  0
 19 20  1  0  0  0  0
 20 21  2  0  0  0  0
 16 21  1  0  0  0  0
 14 22  1  0  0  0  0
 22 23  1  0  0  0  0
 11 23  1  0  0  0  0
  2 24  1  0  0  0  0
 24 25  2  0  0  0  0
 25 26  1  0  0  0  0
 26 27  2  0  0  0  0
 27 28  1  0  0  0  0
 28 29  2  0  0  0  0
 24 29  1  0  0  0  0
M  END
> <chemblId>
CHEMBL146464

> <bioactivity__type>
Ki

> <units>
nM

> <value>
30.0

$$$$

  CDK     11301514202D 0   0.00000     0.00000     0

 32 35  0  0  0  0              1 V2000 
   10.7087    7.5760    0.0000 C   0  0  0  0  0  0  0  0  0  0  0  0
    9.5941    8.5798    0.0000 C   0  0  0  0  0  0  0  0  0  0  0  0
    9.9061   10.0470    0.0000 C   0  0  0  0  0  0  0  0  0  0  0  0
    8.7914   11.0508    0.0000 C   0  0  0  0  0  0  0  0  0  0  0  0
    7.3648   10.5874    0.0000 C   0  0  0  0  0  0  0  0  0  0  0  0
    7.0528    9.1202    0.0000 C   0  0  0  0  0  0  0  0  0  0  0  0
    5.6262    8.6568    0.0000 C   0  0  0  0  0  0  0  0  0  0  0  0
    5.3142    7.1896    0.0000 N   0  0  0  0  0  0  0  0  0  0  0  0
    3.8876    6.7262    0.0000 C   0  0  0  0  0  0  0  0  0  0  0  0
    3.5756    5.2590    0.0000 C   0  0  0  0  0  0  0  0  0  0  0  0
    4.6902    4.2552    0.0000 C   0  0  0  0  0  0  0  0  0  0  0  0
    6.1169    4.7186    0.0000 C   0  0  0  0  0  0  0  0  0  0  0  0
    6.4288    6.1858    0.0000 C   0  0  0  0  0  0  0  0  0  0  0  0
    4.3782    2.7880    0.0000 N   0  0  0  0  0  0  0  0  0  0  0  0
    2.9516    2.3246    0.0000 C   0  0  0  0  0  0  0  0  0  0  0  0
    1.8370    3.3284    0.0000 O   0  0  0  0  0  0  0  0  0  0  0  0
    2.6396    0.8574    0.0000 C   0  0  0  0  0  0  0  0  0  0  0  0
    2.8483   -0.6280    0.0000 O   0  0  0  0  0  0  0  0  0  0  0  0
    1.2130    0.3940    0.0000 C   0  0  0  0  0  0  0  0  0  0  0  0
    0.0000    1.2760    0.0000 C   0  0  0  0  0  0  0  0  0  0  0  0
   -1.2130    0.3940    0.0000 C   0  0  0  0  0  0  0  0  0  0  0  0
   -0.7500   -1.0320    0.0000 C   0  0  0  0  0  0  0  0  0  0  0  0
   -2.2173   -1.3437    0.0000 F   0  0  0  0  0  0  0  0  0  0  0  0
   -0.5933   -2.5238    0.0000 F   0  0  0  0  0  0  0  0  0  0  0  0
    0.7500   -1.0320    0.0000 C   0  0  0  0  0  0  0  0  0  0  0  0
    4.1387    0.8049    0.0000 C   0  0  0  0  0  0  0  0  0  0  0  0
    4.8428   -0.5195    0.0000 C   0  0  0  0  0  0  0  0  0  0  0  0
    6.3419   -0.5720    0.0000 C   0  0  0  0  0  0  0  0  0  0  0  0
    7.1369    0.7000    0.0000 C   0  0  0  0  0  0  0  0  0  0  0  0
    6.4328    2.0245    0.0000 C   0  0  0  0  0  0  0  0  0  0  0  0
    4.9337    2.0769    0.0000 C   0  0  0  0  0  0  0  0  0  0  0  0
    8.1675    8.1164    0.0000 C   0  0  0  0  0  0  0  0  0  0  0  0
  1  2  1  0  0  0  0
  2  3  2  0  0  0  0
  3  4  1  0  0  0  0
  4  5  2  0  0  0  0
  5  6  1  0  0  0  0
  6  7  1  0  0  0  0
  7  8  1  0  0  0  0
  8  9  1  0  0  0  0
  9 10  1  0  0  0  0
 10 11  1  0  0  0  0
 11 12  1  0  0  0  0
 12 13  1  0  0  0  0
  8 13  1  0  0  0  0
 11 14  1  0  0  0  0
 14 15  1  0  0  0  0
 15 16  2  0  0  0  0
 15 17  1  0  0  0  0
 17 18  1  1  0  0  0
 17 19  1  0  0  0  0
 19 20  1  1  0  0  0
 20 21  1  0  0  0  0
 21 22  1  0  0  0  0
 22 23  1  0  0  0  0
 22 24  1  0  0  0  0
 22 25  1  0  0  0  0
 19 25  1  0  0  0  0
 17 26  1  0  0  0  0
 26 27  2  0  0  0  0
 27 28  1  0  0  0  0
 28 29  2  0  0  0  0
 29 30  1  0  0  0  0
 30 31  2  0  0  0  0
 26 31  1  0  0  0  0
  6 32  2  0  0  0  0
  2 32  1  0  0  0  0
M  END
> <chemblId>
CHEMBL146567

> <bioactivity__type>
Ki

> <units>
nM

> <value>
310.0

$$$$

  CDK     11301514202D 0   0.00000     0.00000     0

 31 34  0  0  0  0              1 V2000 
    2.8483   -0.6280    0.0000 O   0  0  0  0  0  0  0  0  0  0  0  0
    2.6396    0.8574    0.0000 C   0  0  0  0  0  0  0  0  0  0  0  0
    1.2130    0.3940    0.0000 C   0  0  0  0  0  0  0  0  0  0  0  0
    0.0000    1.2760    0.0000 C   0  0  0  0  0  0  0  0  0  0  0  0
   -1.2130    0.3940    0.0000 C   0  0  0  0  0  0  0  0  0  0  0  0
   -0.7500   -1.0320    0.0000 C   0  0  0  0  0  0  0  0  0  0  0  0
   -2.2173   -1.3437    0.0000 F   0  0  0  0  0  0  0  0  0  0  0  0
   -0.5933   -2.5238    0.0000 F   0  0  0  0  0  0  0  0  0  0  0  0
    0.7500   -1.0320    0.0000 C   0  0  0  0  0  0  0  0  0  0  0  0
    2.9516    2.3246    0.0000 C   0  0  0  0  0  0  0  0  0  0  0  0
    1.8370    3.3284    0.0000 O   0  0  0  0  0  0  0  0  0  0  0  0
    4.3782    2.7880    0.0000 N   0  0  0  0  0  0  0  0  0  0  0  0
    4.6902    4.2552    0.0000 C   0  0  0  0  0  0  0  0  0  0  0  0
    6.1169    4.7186    0.0000 C   0  0  0  0  0  0  0  0  0  0  0  0
    6.4288    6.1858    0.0000 C   0  0  0  0  0  0  0  0  0  0  0  0
    5.3142    7.1896    0.0000 N   0  0  0  0  0  0  0  0  0  0  0  0
    5.6262    8.6568    0.0000 C   0  0  0  0  0  0  0  0  0  0  0  0
    7.0528    9.1202    0.0000 C   0  0  0  0  0  0  0  0  0  0  0  0
    8.1675    8.1164    0.0000 C   0  0  0  0  0  0  0  0  0  0  0  0
    9.5941    8.5798    0.0000 C   0  0  0  0  0  0  0  0  0  0  0  0
    9.9061   10.0470    0.0000 C   0  0  0  0  0  0  0  0  0  0  0  0
    8.7914   11.0508    0.0000 C   0  0  0  0  0  0  0  0  0  0  0  0
    7.3648   10.5874    0.0000 N   0  0  0  0  0  0  0  0  0  0  0  0
    3.8876    6.7262    0.0000 C   0  0  0  0  0  0  0  0  0  0  0  0
    3.5756    5.2590    0.0000 C   0  0  0  0  0  0  0  0  0  0  0  0
    4.1387    0.8049    0.0000 C   0  0  0  0  0  0  0  0  0  0  0  0
    4.8428   -0.5195    0.0000 C   0  0  0  0  0  0  0  0  0  0  0  0
    6.3419   -0.5720    0.0000 C   0  0  0  0  0  0  0  0  0  0  0  0
    7.1369    0.7000    0.0000 C   0  0  0  0  0  0  0  0  0  0  0  0
    6.4328    2.0245    0.0000 C   0  0  0  0  0  0  0  0  0  0  0  0
    4.9337    2.0769    0.0000 C   0  0  0  0  0  0  0  0  0  0  0  0
  2  1  1  1  0  0  0
  2  3  1  0  0  0  0
  3  4  1  1  0  0  0
  4  5  1  0  0  0  0
  5  6  1  0  0  0  0
  6  7  1  0  0  0  0
  6  8  1  0  0  0  0
  6  9  1  0  0  0  0
  3  9  1  0  0  0  0
  2 10  1  0  0  0  0
 10 11  2  0  0  0  0
 10 12  1  0  0  0  0
 12 13  1  0  0  0  0
 13 14  1  0  0  0  0
 14 15  1  0  0  0  0
 15 16  1  0  0  0  0
 16 17  1  0  0  0  0
 17 18  1  0  0  0  0
 18 19  2  0  0  0  0
 19 20  1  0  0  0  0
 20 21  2  0  0  0  0
 21 22  1  0  0  0  0
 22 23  2  0  0  0  0
 18 23  1  0  0  0  0
 16 24  1  0  0  0  0
 24 25  1  0  0  0  0
 13 25  1  0  0  0  0
  2 26  1  0  0  0  0
 26 27  2  0  0  0  0
 27 28  1  0  0  0  0
 28 29  2  0  0  0  0
 29 30  1  0  0  0  0
 30 31  2  0  0  0  0
 26 31  1  0  0  0  0
M  END
> <chemblId>
CHEMBL147105

> <bioactivity__type>
Ki

> <units>
nM

> <value>
2400.0

$$$$

  CDK     11301514202D 0   0.00000     0.00000     0

 33 36  0  0  0  0              1 V2000 
   12.1353    8.0394    0.0000 O   0  0  0  0  0  0  0  0  0  0  0  0
   10.7087    7.5760    0.0000 C   0  0  0  0  0  0  0  0  0  0  0  0
    9.5941    8.5798    0.0000 C   0  0  0  0  0  0  0  0  0  0  0  0
    9.9061   10.0470    0.0000 C   0  0  0  0  0  0  0  0  0  0  0  0
    8.7914   11.0508    0.0000 C   0  0  0  0  0  0  0  0  0  0  0  0
    7.3648   10.5874    0.0000 C   0  0  0  0  0  0  0  0  0  0  0  0
    7.0528    9.1202    0.0000 C   0  0  0  0  0  0  0  0  0  0  0  0
    5.6262    8.6568    0.0000 C   0  0  0  0  0  0  0  0  0  0  0  0
    5.3142    7.1896    0.0000 N   0  0  0  0  0  0  0  0  0  0  0  0
    3.8876    6.7262    0.0000 C   0  0  0  0  0  0  0  0  0  0  0  0
    3.5756    5.2590    0.0000 C   0  0  0  0  0  0  0  0  0  0  0  0
    4.6902    4.2552    0.0000 C   0  0  0  0  0  0  0  0  0  0  0  0
    6.1169    4.7186    0.0000 C   0  0  0  0  0  0  0  0  0  0  0  0
    6.4288    6.1858    0.0000 C   0  0  0  0  0  0  0  0  0  0  0  0
    4.3782    2.7880    0.0000 N   0  0  0  0  0  0  0  0  0  0  0  0
    2.9516    2.3246    0.0000 C   0  0  0  0  0  0  0  0  0  0  0  0
    1.8370    3.3284    0.0000 O   0  0  0  0  0  0  0  0  0  0  0  0
    2.6396    0.8574    0.0000 C   0  0  0  0  0  0  0  0  0  0  0  0
    2.8483   -0.6280    0.0000 O   0  0  0  0  0  0  0  0  0  0  0  0
    1.2130    0.3940    0.0000 C   0  0  0  0  0  0  0  0  0  0  0  0
    0.0000    1.2760    0.0000 C   0  0  0  0  0  0  0  0  0  0  0  0
   -1.2130    0.3940    0.0000 C   0  0  0  0  0  0  0  0  0  0  0  0
   -0.7500   -1.0320    0.0000 C   0  0  0  0  0  0  0  0  0  0  0  0
   -2.2173   -1.3437    0.0000 F   0  0  0  0  0  0  0  0  0  0  0  0
   -0.5933   -2.5238    0.0000 F   0  0  0  0  0  0  0  0  0  0  0  0
    0.7500   -1.0320    0.0000 C   0  0  0  0  0  0  0  0  0  0  0  0
    4.1387    0.8049    0.0000 C   0  0  0  0  0  0  0  0  0  0  0  0
    4.8428   -0.5195    0.0000 C   0  0  0  0  0  0  0  0  0  0  0  0
    6.3419   -0.5720    0.0000 C   0  0  0  0  0  0  0  0  0  0  0  0
    7.1369    0.7000    0.0000 C   0  0  0  0  0  0  0  0  0  0  0  0
    6.4328    2.0245    0.0000 C   0  0  0  0  0  0  0  0  0  0  0  0
    4.9337    2.0769    0.0000 C   0  0  0  0  0  0  0  0  0  0  0  0
    8.1675    8.1164    0.0000 C   0  0  0  0  0  0  0  0  0  0  0  0
  1  2  1  0  0  0  0
  2  3  1  0  0  0  0
  3  4  2  0  0  0  0
  4  5  1  0  0  0  0
  5  6  2  0  0  0  0
  6  7  1  0  0  0  0
  7  8  1  0  0  0  0
  8  9  1  0  0  0  0
  9 10  1  0  0  0  0
 10 11  1  0  0  0  0
 11 12  1  0  0  0  0
 12 13  1  0  0  0  0
 13 14  1  0  0  0  0
  9 14  1  0  0  0  0
 12 15  1  0  0  0  0
 15 16  1  0  0  0  0
 16 17  2  0  0  0  0
 16 18  1  0  0  0  0
 18 19  1  1  0  0  0
 18 20  1  0  0  0  0
 20 21  1  1  0  0  0
 21 22  1  0  0  0  0
 22 23  1  0  0  0  0
 23 24  1  0  0  0  0
 23 25  1  0  0  0  0
 23 26  1  0  0  0  0
 20 26  1  0  0  0  0
 18 27  1  0  0  0  0
 27 28  2  0  0  0  0
 28 29  1  0  0  0  0
 29 30  2  0  0  0  0
 30 31  1  0  0  0  0
 31 32  2  0  0  0  0
 27 32  1  0  0  0  0
  7 33  2  0  0  0  0
  3 33  1  0  0  0  0
M  END
> <chemblId>
CHEMBL147554

> <bioactivity__type>
Ki

> <units>
nM

> <value>
6900.0

$$$$

  CDK     11301514202D 0   0.00000     0.00000     0

 32 35  0  0  0  0              1 V2000 
    2.8483   -0.6280    0.0000 O   0  0  0  0  0  0  0  0  0  0  0  0
    2.6396    0.8574    0.0000 C   0  0  0  0  0  0  0  0  0  0  0  0
    1.2130    0.3940    0.0000 C   0  0  0  0  0  0  0  0  0  0  0  0
    0.0000    1.2760    0.0000 C   0  0  0  0  0  0  0  0  0  0  0  0
   -1.2130    0.3940    0.0000 C   0  0  0  0  0  0  0  0  0  0  0  0
   -0.7500   -1.0320    0.0000 C   0  0  0  0  0  0  0  0  0  0  0  0
   -2.2173   -1.3437    0.0000 F   0  0  0  0  0  0  0  0  0  0  0  0
   -0.5933   -2.5238    0.0000 F   0  0  0  0  0  0  0  0  0  0  0  0
    0.7500   -1.0320    0.0000 C   0  0  0  0  0  0  0  0  0  0  0  0
    2.9516    2.3246    0.0000 C   0  0  0  0  0  0  0  0  0  0  0  0
    1.8370    3.3284    0.0000 O   0  0  0  0  0  0  0  0  0  0  0  0
    4.3782    2.7880    0.0000 N   0  0  0  0  0  0  0  0  0  0  0  0
    4.6902    4.2552    0.0000 C   0  0  0  0  0  0  0  0  0  0  0  0
    6.1169    4.7186    0.0000 C   0  0  0  0  0  0  0  0  0  0  0  0
    6.4288    6.1858    0.0000 C   0  0  0  0  0  0  0  0  0  0  0  0
    5.3142    7.1896    0.0000 N   0  0  0  0  0  0  0  0  0  0  0  0
    5.6262    8.6568    0.0000 C   0  0  0  0  0  0  0  0  0  0  0  0
    7.0528    9.1202    0.0000 C   0  0  0  0  0  0  0  0  0  0  0  0
    8.1675    8.1164    0.0000 C   0  0  0  0  0  0  0  0  0  0  0  0
    9.5941    8.5798    0.0000 C   0  0  0  0  0  0  0  0  0  0  0  0
    9.9061   10.0470    0.0000 C   0  0  0  0  0  0  0  0  0  0  0  0
    8.7914   11.0508    0.0000 C   0  0  0  0  0  0  0  0  0  0  0  0
    9.1034   12.5180    0.0000 F   0  0  0  0  0  0  0  0  0  0  0  0
    7.3648   10.5874    0.0000 C   0  0  0  0  0  0  0  0  0  0  0  0
    3.8876    6.7262    0.0000 C   0  0  0  0  0  0  0  0  0  0  0  0
    3.5756    5.2590    0.0000 C   0  0  0  0  0  0  0  0  0  0  0  0
    4.1387    0.8049    0.0000 C   0  0  0  0  0  0  0  0  0  0  0  0
    4.8428   -0.5195    0.0000 C   0  0  0  0  0  0  0  0  0  0  0  0
    6.3419   -0.5720    0.0000 C   0  0  0  0  0  0  0  0  0  0  0  0
    7.1369    0.7000    0.0000 C   0  0  0  0  0  0  0  0  0  0  0  0
    6.4328    2.0245    0.0000 C   0  0  0  0  0  0  0  0  0  0  0  0
    4.9337    2.0769    0.0000 C   0  0  0  0  0  0  0  0  0  0  0  0
  2  1  1  1  0  0  0
  2  3  1  0  0  0  0
  3  4  1  1  0  0  0
  4  5  1  0  0  0  0
  5  6  1  0  0  0  0
  6  7  1  0  0  0  0
  6  8  1  0  0  0  0
  6  9  1  0  0  0  0
  3  9  1  0  0  0  0
  2 10  1  0  0  0  0
 10 11  2  0  0  0  0
 10 12  1  0  0  0  0
 12 13  1  0  0  0  0
 13 14  1  0  0  0  0
 14 15  1  0  0  0  0
 15 16  1  0  0  0  0
 16 17  1  0  0  0  0
 17 18  1  0  0  0  0
 18 19  2  0  0  0  0
 19 20  1  0  0  0  0
 20 21  2  0  0  0  0
 21 22  1  0  0  0  0
 22 23  1  0  0  0  0
 22 24  2  0  0  0  0
 18 24  1  0  0  0  0
 16 25  1  0  0  0  0
 25 26  1  0  0  0  0
 13 26  1  0  0  0  0
  2 27  1  0  0  0  0
 27 28  2  0  0  0  0
 28 29  1  0  0  0  0
 29 30  2  0  0  0  0
 30 31  1  0  0  0  0
 31 32  2  0  0  0  0
 27 32  1  0  0  0  0
M  END
> <chemblId>
CHEMBL147611

> <bioactivity__type>
Ki

> <units>
nM

> <value>
480.0

$$$$

  CDK     11301514202D 0   0.00000     0.00000     0

 31 34  0  0  0  0              1 V2000 
    2.8483   -0.6280    0.0000 O   0  0  0  0  0  0  0  0  0  0  0  0
    2.6396    0.8574    0.0000 C   0  0  0  0  0  0  0  0  0  0  0  0
    1.2130    0.3940    0.0000 C   0  0  0  0  0  0  0  0  0  0  0  0
    0.0000    1.2760    0.0000 C   0  0  0  0  0  0  0  0  0  0  0  0
   -1.2130    0.3940    0.0000 C   0  0  0  0  0  0  0  0  0  0  0  0
   -0.7500   -1.0320    0.0000 C   0  0  0  0  0  0  0  0  0  0  0  0
   -2.2173   -1.3437    0.0000 F   0  0  0  0  0  0  0  0  0  0  0  0
   -0.5933   -2.5238    0.0000 F   0  0  0  0  0  0  0  0  0  0  0  0
    0.7500   -1.0320    0.0000 C   0  0  0  0  0  0  0  0  0  0  0  0
    2.9516    2.3246    0.0000 C   0  0  0  0  0  0  0  0  0  0  0  0
    1.8370    3.3284    0.0000 O   0  0  0  0  0  0  0  0  0  0  0  0
    4.3782    2.7880    0.0000 N   0  0  0  0  0  0  0  0  0  0  0  0
    4.6902    4.2552    0.0000 C   0  0  0  0  0  0  0  0  0  0  0  0
    6.1169    4.7186    0.0000 C   0  0  0  0  0  0  0  0  0  0  0  0
    6.4288    6.1858    0.0000 C   0  0  0  0  0  0  0  0  0  0  0  0
    5.3142    7.1896    0.0000 N   0  0  0  0  0  0  0  0  0  0  0  0
    5.6262    8.6568    0.0000 C   0  0  0  0  0  0  0  0  0  0  0  0
    7.0528    9.1202    0.0000 C   0  0  0  0  0  0  0  0  0  0  0  0
    8.1675    8.1164    0.0000 C   0  0  0  0  0  0  0  0  0  0  0  0
    9.5941    8.5798    0.0000 C   0  0  0  0  0  0  0  0  0  0  0  0
    9.9061   10.0470    0.0000 C   0  0  0  0  0  0  0  0  0  0  0  0
    8.7914   11.0508    0.0000 C   0  0  0  0  0  0  0  0  0  0  0  0
    7.3648   10.5874    0.0000 C   0  0  0  0  0  0  0  0  0  0  0  0
    3.8876    6.7262    0.0000 C   0  0  0  0  0  0  0  0  0  0  0  0
    3.5756    5.2590    0.0000 C   0  0  0  0  0  0  0  0  0  0  0  0
    4.1387    0.8049    0.0000 C   0  0  0  0  0  0  0  0  0  0  0  0
    4.8428   -0.5195    0.0000 C   0  0  0  0  0  0  0  0  0  0  0  0
    6.3419   -0.5720    0.0000 C   0  0  0  0  0  0  0  0  0  0  0  0
    7.1369    0.7000    0.0000 C   0  0  0  0  0  0  0  0  0  0  0  0
    6.4328    2.0245    0.0000 C   0  0  0  0  0  0  0  0  0  0  0  0
    4.9337    2.0769    0.0000 C   0  0  0  0  0  0  0  0  0  0  0  0
  2  1  1  1  0  0  0
  2  3  1  0  0  0  0
  3  4  1  1  0  0  0
  4  5  1  0  0  0  0
  5  6  1  0  0  0  0
  6  7  1  0  0  0  0
  6  8  1  0  0  0  0
  6  9  1  0  0  0  0
  3  9  1  0  0  0  0
  2 10  1  0  0  0  0
 10 11  2  0  0  0  0
 10 12  1  0  0  0  0
 12 13  1  0  0  0  0
 13 14  1  0  0  0  0
 14 15  1  0  0  0  0
 15 16  1  0  0  0  0
 16 17  1  0  0  0  0
 17 18  1  0  0  0  0
 18 19  2  0  0  0  0
 19 20  1  0  0  0  0
 20 21  2  0  0  0  0
 21 22  1  0  0  0  0
 22 23  2  0  0  0  0
 18 23  1  0  0  0  0
 16 24  1  0  0  0  0
 24 25  1  0  0  0  0
 13 25  1  0  0  0  0
  2 26  1  0  0  0  0
 26 27  2  0  0  0  0
 27 28  1  0  0  0  0
 28 29  2  0  0  0  0
 29 30  1  0  0  0  0
 30 31  2  0  0  0  0
 26 31  1  0  0  0  0
M  END
> <chemblId>
CHEMBL147653

> <bioactivity__type>
Ki

> <units>
nM

> <value>
260.0

$$$$

  CDK     11301514202D 0   0.00000     0.00000     0

 28 31  0  0  0  0              1 V2000 
    2.4298   -0.8077    0.0000 O   0  0  0  0  0  0  0  0  0  0  0  0
    2.2145    0.6767    0.0000 C   0  0  0  0  0  0  0  0  0  0  0  0
    0.7900    0.2070    0.0000 C   0  0  0  0  0  0  0  0  0  0  0  0
   -0.4270    1.0830    0.0000 C   0  0  0  0  0  0  0  0  0  0  0  0
   -1.6510    0.1820    0.0000 C   0  0  0  0  0  0  0  0  0  0  0  0
   -1.1480   -1.2250    0.0000 C   0  0  0  0  0  0  0  0  0  0  0  0
    0.3360   -1.2110    0.0000 C   0  0  0  0  0  0  0  0  0  0  0  0
    2.5200    2.1453    0.0000 C   0  0  0  0  0  0  0  0  0  0  0  0
    1.4009    3.1441    0.0000 O   0  0  0  0  0  0  0  0  0  0  0  0
    3.9446    2.6151    0.0000 N   0  0  0  0  0  0  0  0  0  0  0  0
    4.2500    4.0836    0.0000 C   0  0  0  0  0  0  0  0  0  0  0  0
    5.6746    4.5534    0.0000 C   0  0  0  0  0  0  0  0  0  0  0  0
    5.9800    6.0219    0.0000 C   0  0  0  0  0  0  0  0  0  0  0  0
    4.8609    7.0208    0.0000 N   0  0  0  0  0  0  0  0  0  0  0  0
    5.1664    8.4893    0.0000 C   0  0  0  0  0  0  0  0  0  0  0  0
    6.5910    8.9591    0.0000 C   0  0  0  0  0  0  0  0  0  0  0  0
    7.8083    8.0827    0.0000 C   0  0  0  0  0  0  0  0  0  0  0  0
    9.0180    8.9697    0.0000 O   0  0  0  0  0  0  0  0  0  0  0  0
    8.5482   10.3942    0.0000 C   0  0  0  0  0  0  0  0  0  0  0  0
    7.0482   10.3877    0.0000 C   0  0  0  0  0  0  0  0  0  0  0  0
    3.4364    6.5510    0.0000 C   0  0  0  0  0  0  0  0  0  0  0  0
    3.1309    5.0825    0.0000 C   0  0  0  0  0  0  0  0  0  0  0  0
    3.7138    0.6309    0.0000 C   0  0  0  0  0  0  0  0  0  0  0  0
    4.4238   -0.6904    0.0000 C   0  0  0  0  0  0  0  0  0  0  0  0
    5.9231   -0.7362    0.0000 C   0  0  0  0  0  0  0  0  0  0  0  0
    6.7124    0.5393    0.0000 C   0  0  0  0  0  0  0  0  0  0  0  0
    6.0025    1.8607    0.0000 C   0  0  0  0  0  0  0  0  0  0  0  0
    4.5032    1.9065    0.0000 C   0  0  0  0  0  0  0  0  0  0  0  0
  1  2  1  0  0  0  0
  2  3  1  0  0  0  0
  3  4  1  0  0  0  0
  4  5  1  0  0  0  0
  5  6  1  0  0  0  0
  6  7  1  0  0  0  0
  3  7  1  0  0  0  0
  2  8  1  0  0  0  0
  8  9  2  0  0  0  0
  8 10  1  0  0  0  0
 10 11  1  0  0  0  0
 11 12  1  0  0  0  0
 12 13  1  0  0  0  0
 13 14  1  0  0  0  0
 14 15  1  0  0  0  0
 15 16  1  0  0  0  0
 16 17  2  0  0  0  0
 17 18  1  0  0  0  0
 18 19  1  0  0  0  0
 19 20  2  0  0  0  0
 16 20  1  0  0  0  0
 14 21  1  0  0  0  0
 21 22  1  0  0  0  0
 11 22  1  0  0  0  0
  2 23  1  0  0  0  0
 23 24  2  0  0  0  0
 24 25  1  0  0  0  0
 25 26  2  0  0  0  0
 26 27  1  0  0  0  0
 27 28  2  0  0  0  0
 23 28  1  0  0  0  0
M  END
> <chemblId>
CHEMBL147672

> <bioactivity__type>
Ki

> <units>
nM

> <value>
1800.0

$$$$

  CDK     11301514202D 0   0.00000     0.00000     0

 30 33  0  0  0  0              1 V2000 
    2.8483   -0.6280    0.0000 O   0  0  0  0  0  0  0  0  0  0  0  0
    2.6396    0.8574    0.0000 C   0  0  0  0  0  0  0  0  0  0  0  0
    1.2130    0.3940    0.0000 C   0  0  0  0  0  0  0  0  0  0  0  0
    0.0000    1.2760    0.0000 C   0  0  0  0  0  0  0  0  0  0  0  0
   -1.2130    0.3940    0.0000 C   0  0  0  0  0  0  0  0  0  0  0  0
   -0.7500   -1.0320    0.0000 C   0  0  0  0  0  0  0  0  0  0  0  0
   -2.2173   -1.3437    0.0000 F   0  0  0  0  0  0  0  0  0  0  0  0
   -0.5933   -2.5238    0.0000 F   0  0  0  0  0  0  0  0  0  0  0  0
    0.7500   -1.0320    0.0000 C   0  0  0  0  0  0  0  0  0  0  0  0
    2.9516    2.3246    0.0000 C   0  0  0  0  0  0  0  0  0  0  0  0
    1.8370    3.3284    0.0000 O   0  0  0  0  0  0  0  0  0  0  0  0
    4.3782    2.7880    0.0000 N   0  0  0  0  0  0  0  0  0  0  0  0
    4.6902    4.2552    0.0000 C   0  0  0  0  0  0  0  0  0  0  0  0
    6.1169    4.7186    0.0000 C   0  0  0  0  0  0  0  0  0  0  0  0
    6.4288    6.1858    0.0000 C   0  0  0  0  0  0  0  0  0  0  0  0
    5.3142    7.1896    0.0000 N   0  0  0  0  0  0  0  0  0  0  0  0
    5.6262    8.6568    0.0000 C   0  0  0  0  0  0  0  0  0  0  0  0
    7.0528    9.1202    0.0000 C   0  0  0  0  0  0  0  0  0  0  0  0
    8.2663    8.2384    0.0000 C   0  0  0  0  0  0  0  0  0  0  0  0
    9.4799    9.1200    0.0000 O   0  0  0  0  0  0  0  0  0  0  0  0
    9.0165   10.5466    0.0000 C   0  0  0  0  0  0  0  0  0  0  0  0
    7.5165   10.5467    0.0000 C   0  0  0  0  0  0  0  0  0  0  0  0
    3.8876    6.7262    0.0000 C   0  0  0  0  0  0  0  0  0  0  0  0
    3.5756    5.2590    0.0000 C   0  0  0  0  0  0  0  0  0  0  0  0
    4.1387    0.8049    0.0000 C   0  0  0  0  0  0  0  0  0  0  0  0
    4.8428   -0.5195    0.0000 C   0  0  0  0  0  0  0  0  0  0  0  0
    6.3419   -0.5720    0.0000 C   0  0  0  0  0  0  0  0  0  0  0  0
    7.1369    0.7000    0.0000 C   0  0  0  0  0  0  0  0  0  0  0  0
    6.4328    2.0245    0.0000 C   0  0  0  0  0  0  0  0  0  0  0  0
    4.9337    2.0769    0.0000 C   0  0  0  0  0  0  0  0  0  0  0  0
  2  1  1  1  0  0  0
  2  3  1  0  0  0  0
  3  4  1  1  0  0  0
  4  5  1  0  0  0  0
  5  6  1  0  0  0  0
  6  7  1  0  0  0  0
  6  8  1  0  0  0  0
  6  9  1  0  0  0  0
  3  9  1  0  0  0  0
  2 10  1  0  0  0  0
 10 11  2  0  0  0  0
 10 12  1  0  0  0  0
 12 13  1  0  0  0  0
 13 14  1  0  0  0  0
 14 15  1  0  0  0  0
 15 16  1  0  0  0  0
 16 17  1  0  0  0  0
 17 18  1  0  0  0  0
 18 19  2  0  0  0  0
 19 20  1  0  0  0  0
 20 21  1  0  0  0  0
 21 22  2  0  0  0  0
 18 22  1  0  0  0  0
 16 23  1  0  0  0  0
 23 24  1  0  0  0  0
 13 24  1  0  0  0  0
  2 25  1  0  0  0  0
 25 26  2  0  0  0  0
 26 27  1  0  0  0  0
 27 28  2  0  0  0  0
 28 29  1  0  0  0  0
 29 30  2  0  0  0  0
 25 30  1  0  0  0  0
M  END
> <chemblId>
CHEMBL147695

> <bioactivity__type>
Ki

> <units>
nM

> <value>
8600.0

$$$$

  CDK     11301514202D 0   0.00000     0.00000     0

 32 35  0  0  0  0              1 V2000 
   10.7087    7.5760    0.0000 C   0  0  0  0  0  0  0  0  0  0  0  0
    9.5941    8.5798    0.0000 C   0  0  0  0  0  0  0  0  0  0  0  0
    9.9061   10.0470    0.0000 C   0  0  0  0  0  0  0  0  0  0  0  0
    8.7914   11.0508    0.0000 C   0  0  0  0  0  0  0  0  0  0  0  0
    7.3648   10.5874    0.0000 C   0  0  0  0  0  0  0  0  0  0  0  0
    7.0528    9.1202    0.0000 C   0  0  0  0  0  0  0  0  0  0  0  0
    5.6262    8.6568    0.0000 C   0  0  0  0  0  0  0  0  0  0  0  0
    5.3142    7.1896    0.0000 N   0  0  0  0  0  0  0  0  0  0  0  0
    3.8876    6.7262    0.0000 C   0  0  0  0  0  0  0  0  0  0  0  0
    3.5756    5.2590    0.0000 C   0  0  0  0  0  0  0  0  0  0  0  0
    4.6902    4.2552    0.0000 C   0  0  0  0  0  0  0  0  0  0  0  0
    6.1169    4.7186    0.0000 C   0  0  0  0  0  0  0  0  0  0  0  0
    6.4288    6.1858    0.0000 C   0  0  0  0  0  0  0  0  0  0  0  0
    4.3782    2.7880    0.0000 N   0  0  0  0  0  0  0  0  0  0  0  0
    2.9516    2.3246    0.0000 C   0  0  0  0  0  0  0  0  0  0  0  0
    1.8370    3.3284    0.0000 O   0  0  0  0  0  0  0  0  0  0  0  0
    2.6396    0.8574    0.0000 C   0  0  0  0  0  0  0  0  0  0  0  0
    2.8483   -0.6280    0.0000 O   0  0  0  0  0  0  0  0  0  0  0  0
    1.2130    0.3940    0.0000 C   0  0  0  0  0  0  0  0  0  0  0  0
    0.0000    1.2760    0.0000 C   0  0  0  0  0  0  0  0  0  0  0  0
   -1.2130    0.3940    0.0000 C   0  0  0  0  0  0  0  0  0  0  0  0
   -0.7500   -1.0320    0.0000 C   0  0  0  0  0  0  0  0  0  0  0  0
   -2.2173   -1.3437    0.0000 F   0  0  0  0  0  0  0  0  0  0  0  0
   -0.5933   -2.5238    0.0000 F   0  0  0  0  0  0  0  0  0  0  0  0
    0.7500   -1.0320    0.0000 C   0  0  0  0  0  0  0  0  0  0  0  0
    4.1387    0.8049    0.0000 C   0  0  0  0  0  0  0  0  0  0  0  0
    4.8428   -0.5195    0.0000 C   0  0  0  0  0  0  0  0  0  0  0  0
    6.3419   -0.5720    0.0000 C   0  0  0  0  0  0  0  0  0  0  0  0
    7.1369    0.7000    0.0000 C   0  0  0  0  0  0  0  0  0  0  0  0
    6.4328    2.0245    0.0000 C   0  0  0  0  0  0  0  0  0  0  0  0
    4.9337    2.0769    0.0000 C   0  0  0  0  0  0  0  0  0  0  0  0
    8.1675    8.1164    0.0000 N   0  0  0  0  0  0  0  0  0  0  0  0
  1  2  1  0  0  0  0
  2  3  2  0  0  0  0
  3  4  1  0  0  0  0
  4  5  2  0  0  0  0
  5  6  1  0  0  0  0
  6  7  1  0  0  0  0
  7  8  1  0  0  0  0
  8  9  1  0  0  0  0
  9 10  1  0  0  0  0
 10 11  1  0  0  0  0
 11 12  1  0  0  0  0
 12 13  1  0  0  0  0
  8 13  1  0  0  0  0
 11 14  1  0  0  0  0
 14 15  1  0  0  0  0
 15 16  2  0  0  0  0
 15 17  1  0  0  0  0
 17 18  1  1  0  0  0
 17 19  1  0  0  0  0
 19 20  1  1  0  0  0
 20 21  1  0  0  0  0
 21 22  1  0  0  0  0
 22 23  1  0  0  0  0
 22 24  1  0  0  0  0
 22 25  1  0  0  0  0
 19 25  1  0  0  0  0
 17 26  1  0  0  0  0
 26 27  2  0  0  0  0
 27 28  1  0  0  0  0
 28 29  2  0  0  0  0
 29 30  1  0  0  0  0
 30 31  2  0  0  0  0
 26 31  1  0  0  0  0
  6 32  2  0  0  0  0
  2 32  1  0  0  0  0
M  END
> <chemblId>
CHEMBL147778

> <bioactivity__type>
Ki

> <units>
nM

> <value>
17000.0

$$$$

  CDK     11301514202D 0   0.00000     0.00000     0

 30 33  0  0  0  0              1 V2000 
    2.4298   -0.8077    0.0000 O   0  0  0  0  0  0  0  0  0  0  0  0
    2.2145    0.6767    0.0000 C   0  0  0  0  0  0  0  0  0  0  0  0
    0.7900    0.2070    0.0000 C   0  0  0  0  0  0  0  0  0  0  0  0
   -0.4270    1.0830    0.0000 C   0  0  0  0  0  0  0  0  0  0  0  0
   -1.6510    0.1820    0.0000 C   0  0  0  0  0  0  0  0  0  0  0  0
   -1.1480   -1.2250    0.0000 C   0  0  0  0  0  0  0  0  0  0  0  0
    0.3360   -1.2110    0.0000 C   0  0  0  0  0  0  0  0  0  0  0  0
    2.5200    2.1453    0.0000 C   0  0  0  0  0  0  0  0  0  0  0  0
    1.4009    3.1441    0.0000 O   0  0  0  0  0  0  0  0  0  0  0  0
    3.9446    2.6151    0.0000 N   0  0  0  0  0  0  0  0  0  0  0  0
    4.2500    4.0836    0.0000 C   0  0  0  0  0  0  0  0  0  0  0  0
    6.2676    5.0796    0.0000 C   0  0  0  0  0  0  0  0  0  0  0  0
    5.9445    6.5592    0.0000 C   0  0  0  0  0  0  0  0  0  0  0  0
    4.7244    7.2459    0.0000 N   0  0  0  0  0  0  0  0  0  0  0  0
    4.7649    8.7453    0.0000 C   0  0  0  0  0  0  0  0  0  0  0  0
    6.0837    9.4600    0.0000 C   0  0  0  0  0  0  0  0  0  0  0  0
    7.2998    8.5818    0.0000 C   0  0  0  0  0  0  0  0  0  0  0  0
    8.7446    8.9850    0.0000 C   0  0  0  0  0  0  0  0  0  0  0  0
    9.3302   10.3660    0.0000 C   0  0  0  0  0  0  0  0  0  0  0  0
    8.6156   11.6848    0.0000 C   0  0  0  0  0  0  0  0  0  0  0  0
    7.1389   11.9484    0.0000 C   0  0  0  0  0  0  0  0  0  0  0  0
    6.0121   10.9582    0.0000 C   0  0  0  0  0  0  0  0  0  0  0  0
    3.4688    6.6261    0.0000 C   0  0  0  0  0  0  0  0  0  0  0  0
    3.2719    5.2399    0.0000 C   0  0  0  0  0  0  0  0  0  0  0  0
    3.7138    0.6309    0.0000 C   0  0  0  0  0  0  0  0  0  0  0  0
    4.4238   -0.6904    0.0000 C   0  0  0  0  0  0  0  0  0  0  0  0
    5.9231   -0.7362    0.0000 C   0  0  0  0  0  0  0  0  0  0  0  0
    6.7124    0.5393    0.0000 C   0  0  0  0  0  0  0  0  0  0  0  0
    6.0025    1.8607    0.0000 C   0  0  0  0  0  0  0  0  0  0  0  0
    4.5032    1.9065    0.0000 C   0  0  0  0  0  0  0  0  0  0  0  0
  1  2  1  0  0  0  0
  2  3  1  0  0  0  0
  3  4  1  0  0  0  0
  4  5  1  0  0  0  0
  5  6  1  0  0  0  0
  6  7  1  0  0  0  0
  3  7  1  0  0  0  0
  2  8  1  0  0  0  0
  8  9  2  0  0  0  0
  8 10  1  0  0  0  0
 10 11  1  0  0  0  0
 11 12  1  0  0  0  0
 12 13  1  0  0  0  0
 13 14  1  0  0  0  0
 14 15  1  0  0  0  0
 15 16  1  0  0  0  0
 16 17  1  0  0  0  0
 17 18  1  0  0  0  0
 18 19  1  0  0  0  0
 19 20  1  0  0  0  0
 20 21  1  0  0  0  0
 21 22  1  0  0  0  0
 16 22  1  0  0  0  0
 14 23  1  0  0  0  0
 23 24  1  0  0  0  0
 11 24  1  0  0  0  0
  2 25  1  0  0  0  0
 25 26  2  0  0  0  0
 26 27  1  0  0  0  0
 27 28  2  0  0  0  0
 28 29  1  0  0  0  0
 29 30  2  0  0  0  0
 25 30  1  0  0  0  0
M  END
> <chemblId>
CHEMBL148129

> <bioactivity__type>
Ki

> <units>
nM

> <value>
3100.0

$$$$

  CDK     11301514202D 0   0.00000     0.00000     0

 30 33  0  0  0  0              1 V2000 
    7.4046    6.4917    0.0000 C   0  0  0  0  0  0  0  0  0  0  0  0
    7.7100    7.9603    0.0000 C   0  0  0  0  0  0  0  0  0  0  0  0
    9.1346    8.4300    0.0000 C   0  0  0  0  0  0  0  0  0  0  0  0
    9.4400    9.8986    0.0000 C   0  0  0  0  0  0  0  0  0  0  0  0
    8.3210   10.8974    0.0000 C   0  0  0  0  0  0  0  0  0  0  0  0
    6.8964   10.4277    0.0000 C   0  0  0  0  0  0  0  0  0  0  0  0
    6.5910    8.9591    0.0000 C   0  0  0  0  0  0  0  0  0  0  0  0
    5.1664    8.4893    0.0000 C   0  0  0  0  0  0  0  0  0  0  0  0
    4.8609    7.0208    0.0000 N   0  0  0  0  0  0  0  0  0  0  0  0
    3.4364    6.5510    0.0000 C   0  0  0  0  0  0  0  0  0  0  0  0
    3.1309    5.0825    0.0000 C   0  0  0  0  0  0  0  0  0  0  0  0
    4.2500    4.0836    0.0000 C   0  0  0  0  0  0  0  0  0  0  0  0
    5.6746    4.5534    0.0000 C   0  0  0  0  0  0  0  0  0  0  0  0
    5.9800    6.0219    0.0000 C   0  0  0  0  0  0  0  0  0  0  0  0
    3.9446    2.6151    0.0000 N   0  0  0  0  0  0  0  0  0  0  0  0
    2.5200    2.1453    0.0000 C   0  0  0  0  0  0  0  0  0  0  0  0
    1.4009    3.1441    0.0000 O   0  0  0  0  0  0  0  0  0  0  0  0
    2.2145    0.6767    0.0000 C   0  0  0  0  0  0  0  0  0  0  0  0
    2.4298   -0.8077    0.0000 O   0  0  0  0  0  0  0  0  0  0  0  0
    0.7900    0.2070    0.0000 C   0  0  0  0  0  0  0  0  0  0  0  0
   -0.4270    1.0830    0.0000 C   0  0  0  0  0  0  0  0  0  0  0  0
   -1.6510    0.1820    0.0000 C   0  0  0  0  0  0  0  0  0  0  0  0
   -1.1480   -1.2250    0.0000 C   0  0  0  0  0  0  0  0  0  0  0  0
    0.3360   -1.2110    0.0000 C   0  0  0  0  0  0  0  0  0  0  0  0
    3.7138    0.6309    0.0000 C   0  0  0  0  0  0  0  0  0  0  0  0
    4.4238   -0.6904    0.0000 C   0  0  0  0  0  0  0  0  0  0  0  0
    5.9231   -0.7362    0.0000 C   0  0  0  0  0  0  0  0  0  0  0  0
    6.7124    0.5393    0.0000 C   0  0  0  0  0  0  0  0  0  0  0  0
    6.0025    1.8607    0.0000 C   0  0  0  0  0  0  0  0  0  0  0  0
    4.5032    1.9065    0.0000 C   0  0  0  0  0  0  0  0  0  0  0  0
  1  2  1  0  0  0  0
  2  3  2  0  0  0  0
  3  4  1  0  0  0  0
  4  5  2  0  0  0  0
  5  6  1  0  0  0  0
  6  7  2  0  0  0  0
  2  7  1  0  0  0  0
  7  8  1  0  0  0  0
  8  9  1  0  0  0  0
  9 10  1  0  0  0  0
 10 11  1  0  0  0  0
 11 12  1  0  0  0  0
 12 13  1  0  0  0  0
 13 14  1  0  0  0  0
  9 14  1  0  0  0  0
 12 15  1  0  0  0  0
 15 16  1  0  0  0  0
 16 17  2  0  0  0  0
 16 18  1  0  0  0  0
 18 19  1  0  0  0  0
 18 20  1  0  0  0  0
 20 21  1  0  0  0  0
 21 22  1  0  0  0  0
 22 23  1  0  0  0  0
 23 24  1  0  0  0  0
 20 24  1  0  0  0  0
 18 25  1  0  0  0  0
 25 26  2  0  0  0  0
 26 27  1  0  0  0  0
 27 28  2  0  0  0  0
 28 29  1  0  0  0  0
 29 30  2  0  0  0  0
 25 30  1  0  0  0  0
M  END
> <chemblId>
CHEMBL148310

> <bioactivity__type>
Ki

> <units>
nM

> <value>
37000.0

$$$$

  CDK     11301514202D 0   0.00000     0.00000     0

 29 32  0  0  0  0              1 V2000 
    2.4298   -0.8077    0.0000 O   0  0  0  0  0  0  0  0  0  0  0  0
    2.2145    0.6767    0.0000 C   0  0  0  0  0  0  0  0  0  0  0  0
    0.7900    0.2070    0.0000 C   0  0  0  0  0  0  0  0  0  0  0  0
   -0.4270    1.0830    0.0000 C   0  0  0  0  0  0  0  0  0  0  0  0
   -1.6510    0.1820    0.0000 C   0  0  0  0  0  0  0  0  0  0  0  0
   -1.1480   -1.2250    0.0000 C   0  0  0  0  0  0  0  0  0  0  0  0
    0.3360   -1.2110    0.0000 C   0  0  0  0  0  0  0  0  0  0  0  0
    2.5200    2.1453    0.0000 C   0  0  0  0  0  0  0  0  0  0  0  0
    1.4009    3.1441    0.0000 O   0  0  0  0  0  0  0  0  0  0  0  0
    3.9446    2.6151    0.0000 N   0  0  0  0  0  0  0  0  0  0  0  0
    4.2500    4.0836    0.0000 C   0  0  0  0  0  0  0  0  0  0  0  0
    5.6746    4.5534    0.0000 C   0  0  0  0  0  0  0  0  0  0  0  0
    5.9800    6.0219    0.0000 C   0  0  0  0  0  0  0  0  0  0  0  0
    4.8609    7.0208    0.0000 N   0  0  0  0  0  0  0  0  0  0  0  0
    5.1664    8.4893    0.0000 C   0  0  0  0  0  0  0  0  0  0  0  0
    6.5910    8.9591    0.0000 C   0  0  0  0  0  0  0  0  0  0  0  0
    7.7100    7.9603    0.0000 C   0  0  0  0  0  0  0  0  0  0  0  0
    9.1346    8.4300    0.0000 C   0  0  0  0  0  0  0  0  0  0  0  0
    9.4400    9.8986    0.0000 C   0  0  0  0  0  0  0  0  0  0  0  0
    8.3210   10.8974    0.0000 N   0  0  0  0  0  0  0  0  0  0  0  0
    6.8964   10.4277    0.0000 C   0  0  0  0  0  0  0  0  0  0  0  0
    3.4364    6.5510    0.0000 C   0  0  0  0  0  0  0  0  0  0  0  0
    3.1309    5.0825    0.0000 C   0  0  0  0  0  0  0  0  0  0  0  0
    3.7138    0.6309    0.0000 C   0  0  0  0  0  0  0  0  0  0  0  0
    4.4238   -0.6904    0.0000 C   0  0  0  0  0  0  0  0  0  0  0  0
    5.9231   -0.7362    0.0000 C   0  0  0  0  0  0  0  0  0  0  0  0
    6.7124    0.5393    0.0000 C   0  0  0  0  0  0  0  0  0  0  0  0
    6.0025    1.8607    0.0000 C   0  0  0  0  0  0  0  0  0  0  0  0
    4.5032    1.9065    0.0000 C   0  0  0  0  0  0  0  0  0  0  0  0
  1  2  1  0  0  0  0
  2  3  1  0  0  0  0
  3  4  1  0  0  0  0
  4  5  1  0  0  0  0
  5  6  1  0  0  0  0
  6  7  1  0  0  0  0
  3  7  1  0  0  0  0
  2  8  1  0  0  0  0
  8  9  2  0  0  0  0
  8 10  1  0  0  0  0
 10 11  1  0  0  0  0
 11 12  1  0  0  0  0
 12 13  1  0  0  0  0
 13 14  1  0  0  0  0
 14 15  1  0  0  0  0
 15 16  1  0  0  0  0
 16 17  2  0  0  0  0
 17 18  1  0  0  0  0
 18 19  2  0  0  0  0
 19 20  1  0  0  0  0
 20 21  2  0  0  0  0
 16 21  1  0  0  0  0
 14 22  1  0  0  0  0
 22 23  1  0  0  0  0
 11 23  1  0  0  0  0
  2 24  1  0  0  0  0
 24 25  2  0  0  0  0
 25 26  1  0  0  0  0
 26 27  2  0  0  0  0
 27 28  1  0  0  0  0
 28 29  2  0  0  0  0
 24 29  1  0  0  0  0
M  END
> <chemblId>
CHEMBL148328

> <bioactivity__type>
Ki

> <units>
nM

> <value>
4600.0

$$$$

  CDK     11301514202D 0   0.00000     0.00000     0

 32 35  0  0  0  0              1 V2000 
   11.3327   10.5104    0.0000 N   0  0  0  0  0  0  0  0  0  0  0  0
    9.9061   10.0470    0.0000 C   0  0  0  0  0  0  0  0  0  0  0  0
    8.7914   11.0508    0.0000 C   0  0  0  0  0  0  0  0  0  0  0  0
    7.3648   10.5874    0.0000 C   0  0  0  0  0  0  0  0  0  0  0  0
    7.0528    9.1202    0.0000 C   0  0  0  0  0  0  0  0  0  0  0  0
    5.6262    8.6568    0.0000 C   0  0  0  0  0  0  0  0  0  0  0  0
    5.3142    7.1896    0.0000 N   0  0  0  0  0  0  0  0  0  0  0  0
    3.8876    6.7262    0.0000 C   0  0  0  0  0  0  0  0  0  0  0  0
    3.5756    5.2590    0.0000 C   0  0  0  0  0  0  0  0  0  0  0  0
    4.6902    4.2552    0.0000 C   0  0  0  0  0  0  0  0  0  0  0  0
    6.1169    4.7186    0.0000 C   0  0  0  0  0  0  0  0  0  0  0  0
    6.4288    6.1858    0.0000 C   0  0  0  0  0  0  0  0  0  0  0  0
    4.3782    2.7880    0.0000 N   0  0  0  0  0  0  0  0  0  0  0  0
    2.9516    2.3246    0.0000 C   0  0  0  0  0  0  0  0  0  0  0  0
    1.8370    3.3284    0.0000 O   0  0  0  0  0  0  0  0  0  0  0  0
    2.6396    0.8574    0.0000 C   0  0  0  0  0  0  0  0  0  0  0  0
    2.8483   -0.6280    0.0000 O   0  0  0  0  0  0  0  0  0  0  0  0
    1.2130    0.3940    0.0000 C   0  0  0  0  0  0  0  0  0  0  0  0
    0.0000    1.2760    0.0000 C   0  0  0  0  0  0  0  0  0  0  0  0
   -1.2130    0.3940    0.0000 C   0  0  0  0  0  0  0  0  0  0  0  0
   -0.7500   -1.0320    0.0000 C   0  0  0  0  0  0  0  0  0  0  0  0
   -2.2173   -1.3437    0.0000 F   0  0  0  0  0  0  0  0  0  0  0  0
   -0.5933   -2.5238    0.0000 F   0  0  0  0  0  0  0  0  0  0  0  0
    0.7500   -1.0320    0.0000 C   0  0  0  0  0  0  0  0  0  0  0  0
    4.1387    0.8049    0.0000 C   0  0  0  0  0  0  0  0  0  0  0  0
    4.8428   -0.5195    0.0000 C   0  0  0  0  0  0  0  0  0  0  0  0
    6.3419   -0.5720    0.0000 C   0  0  0  0  0  0  0  0  0  0  0  0
    7.1369    0.7000    0.0000 C   0  0  0  0  0  0  0  0  0  0  0  0
    6.4328    2.0245    0.0000 C   0  0  0  0  0  0  0  0  0  0  0  0
    4.9337    2.0769    0.0000 C   0  0  0  0  0  0  0  0  0  0  0  0
    8.1675    8.1164    0.0000 N   0  0  0  0  0  0  0  0  0  0  0  0
    9.5941    8.5798    0.0000 C   0  0  0  0  0  0  0  0  0  0  0  0
  1  2  1  0  0  0  0
  2  3  2  0  0  0  0
  3  4  1  0  0  0  0
  4  5  2  0  0  0  0
  5  6  1  0  0  0  0
  6  7  1  0  0  0  0
  7  8  1  0  0  0  0
  8  9  1  0  0  0  0
  9 10  1  0  0  0  0
 10 11  1  0  0  0  0
 11 12  1  0  0  0  0
  7 12  1  0  0  0  0
 10 13  1  0  0  0  0
 13 14  1  0  0  0  0
 14 15  2  0  0  0  0
 14 16  1  0  0  0  0
 16 17  1  1  0  0  0
 16 18  1  0  0  0  0
 18 19  1  1  0  0  0
 19 20  1  0  0  0  0
 20 21  1  0  0  0  0
 21 22  1  0  0  0  0
 21 23  1  0  0  0  0
 21 24  1  0  0  0  0
 18 24  1  0  0  0  0
 16 25  1  0  0  0  0
 25 26  2  0  0  0  0
 26 27  1  0  0  0  0
 27 28  2  0  0  0  0
 28 29  1  0  0  0  0
 29 30  2  0  0  0  0
 25 30  1  0  0  0  0
  5 31  1  0  0  0  0
 31 32  2  0  0  0  0
  2 32  1  0  0  0  0
M  END
> <chemblId>
CHEMBL148404

> <bioactivity__type>
Ki

> <units>
nM

> <value>
930.0

$$$$

  CDK     11301514202D 0   0.00000     0.00000     0

 31 34  0  0  0  0              1 V2000 
   11.6782    7.9009    0.0000 C   0  0  0  0  0  0  0  0  0  0  0  0
   10.2537    7.4312    0.0000 O   0  0  0  0  0  0  0  0  0  0  0  0
    9.1346    8.4300    0.0000 C   0  0  0  0  0  0  0  0  0  0  0  0
    9.4400    9.8986    0.0000 C   0  0  0  0  0  0  0  0  0  0  0  0
    8.3210   10.8974    0.0000 C   0  0  0  0  0  0  0  0  0  0  0  0
    6.8964   10.4277    0.0000 C   0  0  0  0  0  0  0  0  0  0  0  0
    6.5910    8.9591    0.0000 C   0  0  0  0  0  0  0  0  0  0  0  0
    5.1664    8.4893    0.0000 C   0  0  0  0  0  0  0  0  0  0  0  0
    4.8609    7.0208    0.0000 N   0  0  0  0  0  0  0  0  0  0  0  0
    3.4364    6.5510    0.0000 C   0  0  0  0  0  0  0  0  0  0  0  0
    3.1309    5.0825    0.0000 C   0  0  0  0  0  0  0  0  0  0  0  0
    4.2500    4.0836    0.0000 C   0  0  0  0  0  0  0  0  0  0  0  0
    5.6746    4.5534    0.0000 C   0  0  0  0  0  0  0  0  0  0  0  0
    5.9800    6.0219    0.0000 C   0  0  0  0  0  0  0  0  0  0  0  0
    3.9446    2.6151    0.0000 N   0  0  0  0  0  0  0  0  0  0  0  0
    2.5200    2.1453    0.0000 C   0  0  0  0  0  0  0  0  0  0  0  0
    1.4009    3.1441    0.0000 O   0  0  0  0  0  0  0  0  0  0  0  0
    2.2145    0.6767    0.0000 C   0  0  0  0  0  0  0  0  0  0  0  0
    2.4298   -0.8077    0.0000 O   0  0  0  0  0  0  0  0  0  0  0  0
    0.7900    0.2070    0.0000 C   0  0  0  0  0  0  0  0  0  0  0  0
   -0.4270    1.0830    0.0000 C   0  0  0  0  0  0  0  0  0  0  0  0
   -1.6510    0.1820    0.0000 C   0  0  0  0  0  0  0  0  0  0  0  0
   -1.1480   -1.2250    0.0000 C   0  0  0  0  0  0  0  0  0  0  0  0
    0.3360   -1.2110    0.0000 C   0  0  0  0  0  0  0  0  0  0  0  0
    3.7138    0.6309    0.0000 C   0  0  0  0  0  0  0  0  0  0  0  0
    4.4238   -0.6904    0.0000 C   0  0  0  0  0  0  0  0  0  0  0  0
    5.9231   -0.7362    0.0000 C   0  0  0  0  0  0  0  0  0  0  0  0
    6.7124    0.5393    0.0000 C   0  0  0  0  0  0  0  0  0  0  0  0
    6.0025    1.8607    0.0000 C   0  0  0  0  0  0  0  0  0  0  0  0
    4.5032    1.9065    0.0000 C   0  0  0  0  0  0  0  0  0  0  0  0
    7.7100    7.9603    0.0000 C   0  0  0  0  0  0  0  0  0  0  0  0
  1  2  1  0  0  0  0
  2  3  1  0  0  0  0
  3  4  2  0  0  0  0
  4  5  1  0  0  0  0
  5  6  2  0  0  0  0
  6  7  1  0  0  0  0
  7  8  1  0  0  0  0
  8  9  1  0  0  0  0
  9 10  1  0  0  0  0
 10 11  1  0  0  0  0
 11 12  1  0  0  0  0
 12 13  1  0  0  0  0
 13 14  1  0  0  0  0
  9 14  1  0  0  0  0
 12 15  1  0  0  0  0
 15 16  1  0  0  0  0
 16 17  2  0  0  0  0
 16 18  1  0  0  0  0
 18 19  1  0  0  0  0
 18 20  1  0  0  0  0
 20 21  1  0  0  0  0
 21 22  1  0  0  0  0
 22 23  1  0  0  0  0
 23 24  1  0  0  0  0
 20 24  1  0  0  0  0
 18 25  1  0  0  0  0
 25 26  2  0  0  0  0
 26 27  1  0  0  0  0
 27 28  2  0  0  0  0
 28 29  1  0  0  0  0
 29 30  2  0  0  0  0
 25 30  1  0  0  0  0
  7 31  2  0  0  0  0
  3 31  1  0  0  0  0
M  END
> <chemblId>
CHEMBL148450

> <bioactivity__type>
Ki

> <units>
nM

> <value>
270.0

$$$$

  CDK     11301514202D 0   0.00000     0.00000     0

 22 24  0  0  0  0              1 V2000 
    1.4772    2.3105    0.0000 O   0  0  0  0  0  0  0  0  0  0  0  0
    0.0000    2.5710    0.0000 C   0  0  0  0  0  0  0  0  0  0  0  0
   -1.2990    3.3210    0.0000 C   0  0  0  0  0  0  0  0  0  0  0  0
   -1.2990    4.8210    0.0000 C   0  0  0  0  0  0  0  0  0  0  0  0
   -2.5981    5.5710    0.0000 N   0  0  0  0  0  0  0  0  0  0  0  0
   -2.5981    7.0710    0.0000 C   0  0  0  0  0  0  0  0  0  0  0  0
   -3.8971    7.8210    0.0000 C   0  0  0  0  0  0  0  0  0  0  0  0
   -5.1962    7.0710    0.0000 C   0  0  0  0  0  0  0  0  0  0  0  0
   -5.1962    5.5710    0.0000 C   0  0  0  0  0  0  0  0  0  0  0  0
   -3.8971    4.8210    0.0000 C   0  0  0  0  0  0  0  0  0  0  0  0
    0.0000    1.0710    0.0000 C   0  0  0  0  0  0  0  0  0  0  0  0
    1.2990    0.3210    0.0000 C   0  0  0  0  0  0  0  0  0  0  0  0
    1.2990   -1.1790    0.0000 C   0  0  0  0  0  0  0  0  0  0  0  0
    0.0000   -1.9290    0.0000 C   0  0  0  0  0  0  0  0  0  0  0  0
   -1.2990   -1.1790    0.0000 C   0  0  0  0  0  0  0  0  0  0  0  0
   -1.2990    0.3210    0.0000 C   0  0  0  0  0  0  0  0  0  0  0  0
    0.5130    3.9805    0.0000 C   0  0  0  0  0  0  0  0  0  0  0  0
    1.9902    4.2410    0.0000 C   0  0  0  0  0  0  0  0  0  0  0  0
    2.5033    5.6506    0.0000 C   0  0  0  0  0  0  0  0  0  0  0  0
    1.5391    6.7996    0.0000 C   0  0  0  0  0  0  0  0  0  0  0  0
    0.0619    6.5391    0.0000 C   0  0  0  0  0  0  0  0  0  0  0  0
   -0.4512    5.1296    0.0000 C   0  0  0  0  0  0  0  0  0  0  0  0
  1  2  1  0  0  0  0
  2  3  1  0  0  0  0
  3  4  1  0  0  0  0
  4  5  1  0  0  0  0
  5  6  1  0  0  0  0
  6  7  1  0  0  0  0
  7  8  1  0  0  0  0
  8  9  1  0  0  0  0
  9 10  1  0  0  0  0
  5 10  1  0  0  0  0
  2 11  1  0  0  0  0
 11 12  1  0  0  0  0
 12 13  1  0  0  0  0
 13 14  1  0  0  0  0
 14 15  1  0  0  0  0
 15 16  1  0  0  0  0
 11 16  1  0  0  0  0
  2 17  1  0  0  0  0
 17 18  2  0  0  0  0
 18 19  1  0  0  0  0
 19 20  2  0  0  0  0
 20 21  1  0  0  0  0
 21 22  2  0  0  0  0
 17 22  1  0  0  0  0
M  END
> <chemblId>
CHEMBL1490

> <bioactivity__type>
Ki

> <units>
nM

> <value>
12.0

$$$$

  CDK     11301514202D 0   0.00000     0.00000     0

 33 36  0  0  0  0              1 V2000 
   12.1353    8.0394    0.0000 C   0  0  0  0  0  0  0  0  0  0  0  0
   10.7087    7.5760    0.0000 O   0  0  0  0  0  0  0  0  0  0  0  0
    9.5941    8.5798    0.0000 C   0  0  0  0  0  0  0  0  0  0  0  0
    9.9061   10.0470    0.0000 C   0  0  0  0  0  0  0  0  0  0  0  0
    8.7914   11.0508    0.0000 C   0  0  0  0  0  0  0  0  0  0  0  0
    7.3648   10.5874    0.0000 C   0  0  0  0  0  0  0  0  0  0  0  0
    7.0528    9.1202    0.0000 C   0  0  0  0  0  0  0  0  0  0  0  0
    5.6262    8.6568    0.0000 C   0  0  0  0  0  0  0  0  0  0  0  0
    5.3142    7.1896    0.0000 N   0  0  0  0  0  0  0  0  0  0  0  0
    3.8876    6.7262    0.0000 C   0  0  0  0  0  0  0  0  0  0  0  0
    3.5756    5.2590    0.0000 C   0  0  0  0  0  0  0  0  0  0  0  0
    4.6902    4.2552    0.0000 C   0  0  0  0  0  0  0  0  0  0  0  0
    6.1169    4.7186    0.0000 C   0  0  0  0  0  0  0  0  0  0  0  0
    6.4288    6.1858    0.0000 C   0  0  0  0  0  0  0  0  0  0  0  0
    4.3782    2.7880    0.0000 N   0  0  0  0  0  0  0  0  0  0  0  0
    2.9516    2.3246    0.0000 C   0  0  0  0  0  0  0  0  0  0  0  0
    1.8370    3.3284    0.0000 O   0  0  0  0  0  0  0  0  0  0  0  0
    2.6396    0.8574    0.0000 C   0  0  0  0  0  0  0  0  0  0  0  0
    2.8483   -0.6280    0.0000 O   0  0  0  0  0  0  0  0  0  0  0  0
    1.2130    0.3940    0.0000 C   0  0  0  0  0  0  0  0  0  0  0  0
    0.0000    1.2760    0.0000 C   0  0  0  0  0  0  0  0  0  0  0  0
   -1.2130    0.3940    0.0000 C   0  0  0  0  0  0  0  0  0  0  0  0
   -0.7500   -1.0320    0.0000 C   0  0  0  0  0  0  0  0  0  0  0  0
   -2.2173   -1.3437    0.0000 F   0  0  0  0  0  0  0  0  0  0  0  0
   -0.5933   -2.5238    0.0000 F   0  0  0  0  0  0  0  0  0  0  0  0
    0.7500   -1.0320    0.0000 C   0  0  0  0  0  0  0  0  0  0  0  0
    4.1387    0.8049    0.0000 C   0  0  0  0  0  0  0  0  0  0  0  0
    4.8428   -0.5195    0.0000 C   0  0  0  0  0  0  0  0  0  0  0  0
    6.3419   -0.5720    0.0000 C   0  0  0  0  0  0  0  0  0  0  0  0
    7.1369    0.7000    0.0000 C   0  0  0  0  0  0  0  0  0  0  0  0
    6.4328    2.0245    0.0000 C   0  0  0  0  0  0  0  0  0  0  0  0
    4.9337    2.0769    0.0000 C   0  0  0  0  0  0  0  0  0  0  0  0
    8.1675    8.1164    0.0000 C   0  0  0  0  0  0  0  0  0  0  0  0
  1  2  1  0  0  0  0
  2  3  1  0  0  0  0
  3  4  2  0  0  0  0
  4  5  1  0  0  0  0
  5  6  2  0  0  0  0
  6  7  1  0  0  0  0
  7  8  1  0  0  0  0
  8  9  1  0  0  0  0
  9 10  1  0  0  0  0
 10 11  1  0  0  0  0
 11 12  1  0  0  0  0
 12 13  1  0  0  0  0
 13 14  1  0  0  0  0
  9 14  1  0  0  0  0
 12 15  1  0  0  0  0
 15 16  1  0  0  0  0
 16 17  2  0  0  0  0
 16 18  1  0  0  0  0
 18 19  1  1  0  0  0
 18 20  1  0  0  0  0
 20 21  1  1  0  0  0
 21 22  1  0  0  0  0
 22 23  1  0  0  0  0
 23 24  1  0  0  0  0
 23 25  1  0  0  0  0
 23 26  1  0  0  0  0
 20 26  1  0  0  0  0
 18 27  1  0  0  0  0
 27 28  2  0  0  0  0
 28 29  1  0  0  0  0
 29 30  2  0  0  0  0
 30 31  1  0  0  0  0
 31 32  2  0  0  0  0
 27 32  1  0  0  0  0
  7 33  2  0  0  0  0
  3 33  1  0  0  0  0
M  END
> <chemblId>
CHEMBL149484

> <bioactivity__type>
Ki

> <units>
nM

> <value>
1000.0

$$$$

  CDK     11301514202D 0   0.00000     0.00000     0

 30 33  0  0  0  0              1 V2000 
   10.8646   10.3683    0.0000 C   0  0  0  0  0  0  0  0  0  0  0  0
    9.4400    9.8986    0.0000 C   0  0  0  0  0  0  0  0  0  0  0  0
    8.3210   10.8974    0.0000 C   0  0  0  0  0  0  0  0  0  0  0  0
    6.8964   10.4277    0.0000 C   0  0  0  0  0  0  0  0  0  0  0  0
    6.5910    8.9591    0.0000 C   0  0  0  0  0  0  0  0  0  0  0  0
    5.1664    8.4893    0.0000 C   0  0  0  0  0  0  0  0  0  0  0  0
    4.8609    7.0208    0.0000 N   0  0  0  0  0  0  0  0  0  0  0  0
    3.4364    6.5510    0.0000 C   0  0  0  0  0  0  0  0  0  0  0  0
    3.1309    5.0825    0.0000 C   0  0  0  0  0  0  0  0  0  0  0  0
    4.2500    4.0836    0.0000 C   0  0  0  0  0  0  0  0  0  0  0  0
    5.6746    4.5534    0.0000 C   0  0  0  0  0  0  0  0  0  0  0  0
    5.9800    6.0219    0.0000 C   0  0  0  0  0  0  0  0  0  0  0  0
    3.9446    2.6151    0.0000 N   0  0  0  0  0  0  0  0  0  0  0  0
    2.5200    2.1453    0.0000 C   0  0  0  0  0  0  0  0  0  0  0  0
    1.4009    3.1441    0.0000 O   0  0  0  0  0  0  0  0  0  0  0  0
    2.2145    0.6767    0.0000 C   0  0  0  0  0  0  0  0  0  0  0  0
    2.4298   -0.8077    0.0000 O   0  0  0  0  0  0  0  0  0  0  0  0
    0.7900    0.2070    0.0000 C   0  0  0  0  0  0  0  0  0  0  0  0
   -0.4270    1.0830    0.0000 C   0  0  0  0  0  0  0  0  0  0  0  0
   -1.6510    0.1820    0.0000 C   0  0  0  0  0  0  0  0  0  0  0  0
   -1.1480   -1.2250    0.0000 C   0  0  0  0  0  0  0  0  0  0  0  0
    0.3360   -1.2110    0.0000 C   0  0  0  0  0  0  0  0  0  0  0  0
    3.7138    0.6309    0.0000 C   0  0  0  0  0  0  0  0  0  0  0  0
    4.4238   -0.6904    0.0000 C   0  0  0  0  0  0  0  0  0  0  0  0
    5.9231   -0.7362    0.0000 C   0  0  0  0  0  0  0  0  0  0  0  0
    6.7124    0.5393    0.0000 C   0  0  0  0  0  0  0  0  0  0  0  0
    6.0025    1.8607    0.0000 C   0  0  0  0  0  0  0  0  0  0  0  0
    4.5032    1.9065    0.0000 C   0  0  0  0  0  0  0  0  0  0  0  0
    7.7100    7.9603    0.0000 C   0  0  0  0  0  0  0  0  0  0  0  0
    9.1346    8.4300    0.0000 C   0  0  0  0  0  0  0  0  0  0  0  0
  1  2  1  0  0  0  0
  2  3  2  0  0  0  0
  3  4  1  0  0  0  0
  4  5  2  0  0  0  0
  5  6  1  0  0  0  0
  6  7  1  0  0  0  0
  7  8  1  0  0  0  0
  8  9  1  0  0  0  0
  9 10  1  0  0  0  0
 10 11  1  0  0  0  0
 11 12  1  0  0  0  0
  7 12  1  0  0  0  0
 10 13  1  0  0  0  0
 13 14  1  0  0  0  0
 14 15  2  0  0  0  0
 14 16  1  0  0  0  0
 16 17  1  0  0  0  0
 16 18  1  0  0  0  0
 18 19  1  0  0  0  0
 19 20  1  0  0  0  0
 20 21  1  0  0  0  0
 21 22  1  0  0  0  0
 18 22  1  0  0  0  0
 16 23  1  0  0  0  0
 23 24  2  0  0  0  0
 24 25  1  0  0  0  0
 25 26  2  0  0  0  0
 26 27  1  0  0  0  0
 27 28  2  0  0  0  0
 23 28  1  0  0  0  0
  5 29  1  0  0  0  0
 29 30  2  0  0  0  0
  2 30  1  0  0  0  0
M  END
> <chemblId>
CHEMBL149486

> <bioactivity__type>
Ki

> <units>
nM

> <value>
22.0

$$$$

  CDK     11301514202D 0   0.00000     0.00000     0

 29 32  0  0  0  0              1 V2000 
    2.4298   -0.8077    0.0000 O   0  0  0  0  0  0  0  0  0  0  0  0
    2.2145    0.6767    0.0000 C   0  0  0  0  0  0  0  0  0  0  0  0
    0.7900    0.2070    0.0000 C   0  0  0  0  0  0  0  0  0  0  0  0
   -0.4270    1.0830    0.0000 C   0  0  0  0  0  0  0  0  0  0  0  0
   -1.6510    0.1820    0.0000 C   0  0  0  0  0  0  0  0  0  0  0  0
   -1.1480   -1.2250    0.0000 C   0  0  0  0  0  0  0  0  0  0  0  0
    0.3360   -1.2110    0.0000 C   0  0  0  0  0  0  0  0  0  0  0  0
    2.5200    2.1453    0.0000 C   0  0  0  0  0  0  0  0  0  0  0  0
    1.4009    3.1441    0.0000 O   0  0  0  0  0  0  0  0  0  0  0  0
    3.9446    2.6151    0.0000 N   0  0  0  0  0  0  0  0  0  0  0  0
    4.2500    4.0836    0.0000 C   0  0  0  0  0  0  0  0  0  0  0  0
    5.6746    4.5534    0.0000 C   0  0  0  0  0  0  0  0  0  0  0  0
    5.9800    6.0219    0.0000 C   0  0  0  0  0  0  0  0  0  0  0  0
    4.8609    7.0208    0.0000 N   0  0  0  0  0  0  0  0  0  0  0  0
    5.1664    8.4893    0.0000 C   0  0  0  0  0  0  0  0  0  0  0  0
    6.5910    8.9591    0.0000 C   0  0  0  0  0  0  0  0  0  0  0  0
    7.7100    7.9603    0.0000 C   0  0  0  0  0  0  0  0  0  0  0  0
    9.1346    8.4300    0.0000 C   0  0  0  0  0  0  0  0  0  0  0  0
    9.4400    9.8986    0.0000 C   0  0  0  0  0  0  0  0  0  0  0  0
    8.3210   10.8974    0.0000 C   0  0  0  0  0  0  0  0  0  0  0  0
    6.8964   10.4277    0.0000 C   0  0  0  0  0  0  0  0  0  0  0  0
    3.4364    6.5510    0.0000 C   0  0  0  0  0  0  0  0  0  0  0  0
    3.1309    5.0825    0.0000 C   0  0  0  0  0  0  0  0  0  0  0  0
    3.7138    0.6309    0.0000 C   0  0  0  0  0  0  0  0  0  0  0  0
    4.4238   -0.6904    0.0000 C   0  0  0  0  0  0  0  0  0  0  0  0
    5.9231   -0.7362    0.0000 C   0  0  0  0  0  0  0  0  0  0  0  0
    6.7124    0.5393    0.0000 C   0  0  0  0  0  0  0  0  0  0  0  0
    6.0025    1.8607    0.0000 C   0  0  0  0  0  0  0  0  0  0  0  0
    4.5032    1.9065    0.0000 C   0  0  0  0  0  0  0  0  0  0  0  0
  1  2  1  0  0  0  0
  2  3  1  0  0  0  0
  3  4  1  0  0  0  0
  4  5  1  0  0  0  0
  5  6  1  0  0  0  0
  6  7  1  0  0  0  0
  3  7  1  0  0  0  0
  2  8  1  0  0  0  0
  8  9  2  0  0  0  0
  8 10  1  0  0  0  0
 10 11  1  0  0  0  0
 11 12  1  0  0  0  0
 12 13  1  0  0  0  0
 13 14  1  0  0  0  0
 14 15  1  0  0  0  0
 15 16  1  0  0  0  0
 16 17  1  0  0  0  0
 17 18  1  0  0  0  0
 18 19  1  0  0  0  0
 19 20  1  0  0  0  0
 20 21  1  0  0  0  0
 16 21  1  0  0  0  0
 14 22  1  0  0  0  0
 22 23  1  0  0  0  0
 11 23  1  0  0  0  0
  2 24  1  0  0  0  0
 24 25  2  0  0  0  0
 25 26  1  0  0  0  0
 26 27  2  0  0  0  0
 27 28  1  0  0  0  0
 28 29  2  0  0  0  0
 24 29  1  0  0  0  0
M  END
> <chemblId>
CHEMBL149769

> <bioactivity__type>
Ki

> <units>
nM

> <value>
3300.0

$$$$

  CDK     11301514202D 0   0.00000     0.00000     0

 30 32  0  0  0  0              1 V2000 
    9.1034   12.5180    0.0000 C   0  0  0  0  0  0  0  0  0  0  0  0
    8.7914   11.0508    0.0000 C   0  0  0  0  0  0  0  0  0  0  0  0
    7.3648   10.5874    0.0000 C   0  0  0  0  0  0  0  0  0  0  0  0
    7.0528    9.1202    0.0000 C   0  0  0  0  0  0  0  0  0  0  0  0
    5.6262    8.6568    0.0000 C   0  0  0  0  0  0  0  0  0  0  0  0
    5.3142    7.1896    0.0000 N   0  0  0  0  0  0  0  0  0  0  0  0
    3.8876    6.7262    0.0000 C   0  0  0  0  0  0  0  0  0  0  0  0
    3.5756    5.2590    0.0000 C   0  0  0  0  0  0  0  0  0  0  0  0
    4.6902    4.2552    0.0000 C   0  0  0  0  0  0  0  0  0  0  0  0
    6.1169    4.7186    0.0000 C   0  0  0  0  0  0  0  0  0  0  0  0
    6.4288    6.1858    0.0000 C   0  0  0  0  0  0  0  0  0  0  0  0
    4.3782    2.7880    0.0000 N   0  0  0  0  0  0  0  0  0  0  0  0
    2.9516    2.3246    0.0000 C   0  0  0  0  0  0  0  0  0  0  0  0
    1.8370    3.3284    0.0000 O   0  0  0  0  0  0  0  0  0  0  0  0
    2.6396    0.8574    0.0000 C   0  0  0  0  0  0  0  0  0  0  0  0
    2.8483   -0.6280    0.0000 O   0  0  0  0  0  0  0  0  0  0  0  0
    1.2130    0.3940    0.0000 C   0  0  0  0  0  0  0  0  0  0  0  0
    0.0000    1.2760    0.0000 C   0  0  0  0  0  0  0  0  0  0  0  0
   -1.2130    0.3940    0.0000 C   0  0  0  0  0  0  0  0  0  0  0  0
   -0.7500   -1.0320    0.0000 C   0  0  0  0  0  0  0  0  0  0  0  0
   -2.2173   -1.3437    0.0000 F   0  0  0  0  0  0  0  0  0  0  0  0
   -0.5933   -2.5238    0.0000 F   0  0  0  0  0  0  0  0  0  0  0  0
    0.7500   -1.0320    0.0000 C   0  0  0  0  0  0  0  0  0  0  0  0
    4.1387    0.8049    0.0000 C   0  0  0  0  0  0  0  0  0  0  0  0
    4.8428   -0.5195    0.0000 C   0  0  0  0  0  0  0  0  0  0  0  0
    6.3419   -0.5720    0.0000 C   0  0  0  0  0  0  0  0  0  0  0  0
    7.1369    0.7000    0.0000 C   0  0  0  0  0  0  0  0  0  0  0  0
    6.4328    2.0245    0.0000 C   0  0  0  0  0  0  0  0  0  0  0  0
    4.9337    2.0769    0.0000 C   0  0  0  0  0  0  0  0  0  0  0  0
    9.9061   10.0470    0.0000 C   0  0  0  0  0  0  0  0  0  0  0  0
  1  2  1  0  0  0  0
  2  3  2  0  0  0  0
  3  4  1  0  0  0  0
  4  5  1  0  0  0  0
  5  6  1  0  0  0  0
  6  7  1  0  0  0  0
  7  8  1  0  0  0  0
  8  9  1  0  0  0  0
  9 10  1  0  0  0  0
 10 11  1  0  0  0  0
  6 11  1  0  0  0  0
  9 12  1  0  0  0  0
 12 13  1  0  0  0  0
 13 14  2  0  0  0  0
 13 15  1  0  0  0  0
 15 16  1  1  0  0  0
 15 17  1  0  0  0  0
 17 18  1  1  0  0  0
 18 19  1  0  0  0  0
 19 20  1  0  0  0  0
 20 21  1  0  0  0  0
 20 22  1  0  0  0  0
 20 23  1  0  0  0  0
 17 23  1  0  0  0  0
 15 24  1  0  0  0  0
 24 25  2  0  0  0  0
 25 26  1  0  0  0  0
 26 27  2  0  0  0  0
 27 28  1  0  0  0  0
 28 29  2  0  0  0  0
 24 29  1  0  0  0  0
  2 30  1  0  0  0  0
M  END
> <chemblId>
CHEMBL150219

> <bioactivity__type>
Ki

> <units>
nM

> <value>
2000.0

$$$$

  CDK     11301514202D 0   0.00000     0.00000     0

 38 42  0  0  0  0              1 V2000 
  -17.8197    4.6161    0.0000 C   0  0  0  0  0  0  0  0  0  0  0  0
  -16.6232    5.5208    0.0000 C   0  0  0  0  0  0  0  0  0  0  0  0
  -16.8085    7.0093    0.0000 C   0  0  0  0  0  0  0  0  0  0  0  0
  -15.2415    4.9369    0.0000 S   0  0  0  0  0  0  0  0  0  0  0  0
  -15.0562    3.4484    0.0000 O   0  0  0  0  0  0  0  0  0  0  0  0
  -14.0450    5.8416    0.0000 C   0  0  0  0  0  0  0  0  0  0  0  0
  -13.1638    5.3689    0.0000 C   0  0  0  0  0  0  0  0  0  0  0  0
  -11.7407    5.9204    0.0000 C   0  0  0  0  0  0  0  0  0  0  0  0
  -11.6913    7.5000    0.0000 C   0  0  0  0  0  0  0  0  0  0  0  0
  -13.0840    8.2471    0.0000 C   0  0  0  0  0  0  0  0  0  0  0  0
  -14.3727    7.3323    0.0000 C   0  0  0  0  0  0  0  0  0  0  0  0
  -10.3923    8.2500    0.0000 C   0  0  0  0  0  0  0  0  0  0  0  0
   -9.0932    7.5000    0.0000 C   0  0  0  0  0  0  0  0  0  0  0  0
   -9.0932    6.0000    0.0000 C   0  0  0  0  0  0  0  0  0  0  0  0
   -7.7942    5.2500    0.0000 C   0  0  0  0  0  0  0  0  0  0  0  0
   -6.4952    6.0000    0.0000 N   0  0  0  0  0  0  0  0  0  0  0  0
   -6.4952    7.5000    0.0000 C   0  0  0  0  0  0  0  0  0  0  0  0
   -7.7942    8.2500    0.0000 C   0  0  0  0  0  0  0  0  0  0  0  0
   -5.1961    5.2500    0.0000 C   0  0  0  0  0  0  0  0  0  0  0  0
   -5.1961    3.7500    0.0000 C   0  0  0  0  0  0  0  0  0  0  0  0
   -3.8971    3.0000    0.0000 C   0  0  0  0  0  0  0  0  0  0  0  0
   -2.5980    3.7500    0.0000 N   0  0  0  0  0  0  0  0  0  0  0  0
   -2.5980    5.2500    0.0000 C   0  0  0  0  0  0  0  0  0  0  0  0
   -3.8971    6.0000    0.0000 C   0  0  0  0  0  0  0  0  0  0  0  0
   -1.2990    3.0000    0.0000 C   0  0  0  0  0  0  0  0  0  0  0  0
    0.0000    3.7500    0.0000 O   0  0  0  0  0  0  0  0  0  0  0  0
   -1.2990    1.5000    0.0000 C   0  0  0  0  0  0  0  0  0  0  0  0
   -2.5980    0.7500    0.0000 C   0  0  0  0  0  0  0  0  0  0  0  0
   -2.5980   -0.7500    0.0000 C   0  0  0  0  0  0  0  0  0  0  0  0
   -1.2990   -1.5000    0.0000 C   0  0  0  0  0  0  0  0  0  0  0  0
   -1.2990   -3.0000    0.0000 F   0  0  0  0  0  0  0  0  0  0  0  0
    0.0000   -0.7500    0.0000 C   0  0  0  0  0  0  0  0  0  0  0  0
    1.2990   -1.5000    0.0000 C   0  0  0  0  0  0  0  0  0  0  0  0
    2.5980   -0.7500    0.0000 C   0  0  0  0  0  0  0  0  0  0  0  0
    2.5980    0.7500    0.0000 C   0  0  0  0  0  0  0  0  0  0  0  0
    1.2990    1.5000    0.0000 C   0  0  0  0  0  0  0  0  0  0  0  0
    0.0000    0.7500    0.0000 C   0  0  0  0  0  0  0  0  0  0  0  0
  -10.3923    9.7500    0.0000 C   0  0  0  0  0  0  0  0  0  0  0  0
  1  2  1  0  0  0  0
  2  3  1  0  0  0  0
  2  4  1  0  0  0  0
  4  5  2  0  0  0  0
  4  6  1  0  0  0  0
  6  7  2  0  0  0  0
  7  8  1  0  0  0  0
  8  9  2  0  0  0  0
  9 10  1  0  0  0  0
 10 11  2  0  0  0  0
  6 11  1  0  0  0  0
  9 12  1  0  0  0  0
 12 13  2  0  0  0  0
 13 14  1  0  0  0  0
 14 15  1  0  0  0  0
 15 16  1  0  0  0  0
 16 17  1  0  0  0  0
 17 18  1  0  0  0  0
 13 18  1  0  0  0  0
 16 19  1  0  0  0  0
 19 20  1  0  0  0  0
 20 21  1  0  0  0  0
 21 22  1  0  0  0  0
 22 23  1  0  0  0  0
 23 24  1  0  0  0  0
 19 24  1  0  0  0  0
 22 25  1  0  0  0  0
 25 26  2  0  0  0  0
 25 27  1  0  0  0  0
 27 28  2  0  0  0  0
 28 29  1  0  0  0  0
 29 30  2  0  0  0  0
 30 31  1  0  0  0  0
 30 32  1  0  0  0  0
 32 33  2  0  0  0  0
 33 34  1  0  0  0  0
 34 35  2  0  0  0  0
 35 36  1  0  0  0  0
 36 37  2  0  0  0  0
 27 37  1  0  0  0  0
 32 37  1  0  0  0  0
 12 38  1  0  0  0  0
M  END
> <chemblId>
CHEMBL150624

> <bioactivity__type>
Ki

> <units>
nM

> <value>
2.4

$$$$

  CDK     11301514202D 0   0.00000     0.00000     0

 36 39  0  0  0  0              1 V2000 
   -5.1992   -1.5048    0.0000 C   0  0  0  0  0  0  0  0  0  0  0  0
   -3.9011   -0.7532    0.0000 C   0  0  0  0  0  0  0  0  0  0  0  0
   -3.9029    0.7468    0.0000 C   0  0  0  0  0  0  0  0  0  0  0  0
   -2.6011   -1.5016    0.0000 S   0  0  0  0  0  0  0  0  0  0  0  0
   -3.5639   -2.6519    0.0000 O   0  0  0  0  0  0  0  0  0  0  0  0
   -1.6355   -2.6495    0.0000 O   0  0  0  0  0  0  0  0  0  0  0  0
   -1.3030   -0.7500    0.0000 C   0  0  0  0  0  0  0  0  0  0  0  0
   -1.3030    0.7460    0.0000 C   0  0  0  0  0  0  0  0  0  0  0  0
    0.0000    1.5010    0.0000 C   0  0  0  0  0  0  0  0  0  0  0  0
    1.2970    0.7460    0.0000 C   0  0  0  0  0  0  0  0  0  0  0  0
    1.2970   -0.7500    0.0000 C   0  0  0  0  0  0  0  0  0  0  0  0
    0.0000   -1.4980    0.0000 C   0  0  0  0  0  0  0  0  0  0  0  0
    2.5974    1.4937    0.0000 C   0  0  0  0  0  0  0  0  0  0  0  0
    2.6000    2.9937    0.0000 C   0  0  0  0  0  0  0  0  0  0  0  0
    3.9004    3.7414    0.0000 C   0  0  0  0  0  0  0  0  0  0  0  0
    3.9031    5.2414    0.0000 C   0  0  0  0  0  0  0  0  0  0  0  0
    2.6054    5.9937    0.0000 N   0  0  0  0  0  0  0  0  0  0  0  0
    1.3050    5.2460    0.0000 C   0  0  0  0  0  0  0  0  0  0  0  0
    1.3023    3.7460    0.0000 C   0  0  0  0  0  0  0  0  0  0  0  0
    2.6081    7.4937    0.0000 C   0  0  0  0  0  0  0  0  0  0  0  0
    3.9084    8.2414    0.0000 C   0  0  0  0  0  0  0  0  0  0  0  0
    3.9111    9.7414    0.0000 C   0  0  0  0  0  0  0  0  0  0  0  0
    2.6134   10.4937    0.0000 N   0  0  0  0  0  0  0  0  0  0  0  0
    1.3130    9.7460    0.0000 C   0  0  0  0  0  0  0  0  0  0  0  0
    1.3104    8.2460    0.0000 C   0  0  0  0  0  0  0  0  0  0  0  0
    2.6161   11.9937    0.0000 C   0  0  0  0  0  0  0  0  0  0  0  0
    1.3184   12.7460    0.0000 O   0  0  0  0  0  0  0  0  0  0  0  0
    3.9165   12.7414    0.0000 C   0  0  0  0  0  0  0  0  0  0  0  0
    5.2142   11.9890    0.0000 C   0  0  0  0  0  0  0  0  0  0  0  0
    6.5145   12.7367    0.0000 C   0  0  0  0  0  0  0  0  0  0  0  0
    6.5172   14.2367    0.0000 C   0  0  0  0  0  0  0  0  0  0  0  0
    5.2195   14.9890    0.0000 C   0  0  0  0  0  0  0  0  0  0  0  0
    5.2222   16.4890    0.0000 C   0  0  0  0  0  0  0  0  0  0  0  0
    3.9191   14.2413    0.0000 C   0  0  0  0  0  0  0  0  0  0  0  0
    2.6214   14.9937    0.0000 N   0  0  0  0  0  0  0  0  0  0  0  0
    3.8951    0.7414    0.0000 C   0  0  0  0  0  0  0  0  0  0  0  0
  1  2  1  0  0  0  0
  2  3  1  0  0  0  0
  2  4  1  0  0  0  0
  4  5  2  0  0  0  0
  4  6  2  0  0  0  0
  4  7  1  0  0  0  0
  7  8  2  0  0  0  0
  8  9  1  0  0  0  0
  9 10  2  0  0  0  0
 10 11  1  0  0  0  0
 11 12  2  0  0  0  0
  7 12  1  0  0  0  0
 10 13  1  0  0  0  0
 13 14  2  0  0  0  0
 14 15  1  0  0  0  0
 15 16  1  0  0  0  0
 16 17  1  0  0  0  0
 17 18  1  0  0  0  0
 18 19  1  0  0  0  0
 14 19  1  0  0  0  0
 17 20  1  0  0  0  0
 20 21  1  0  0  0  0
 21 22  1  0  0  0  0
 22 23  1  0  0  0  0
 23 24  1  0  0  0  0
 24 25  1  0  0  0  0
 20 25  1  0  0  0  0
 23 26  1  0  0  0  0
 26 27  2  0  0  0  0
 26 28  1  0  0  0  0
 28 29  2  0  0  0  0
 29 30  1  0  0  0  0
 30 31  2  0  0  0  0
 31 32  1  0  0  0  0
 32 33  1  0  0  0  0
 32 34  2  0  0  0  0
 28 34  1  0  0  0  0
 34 35  1  0  0  0  0
 13 36  1  0  0  0  0
M  END
> <chemblId>
CHEMBL150707

> <bioactivity__type>
Ki

> <units>
nM

> <value>
32.0

$$$$

  CDK     11301514202D 0   0.00000     0.00000     0

 39 43  0  0  0  0              1 V2000 
  -18.1865    5.2500    0.0000 C   0  0  0  0  0  0  0  0  0  0  0  0
  -16.8875    6.0000    0.0000 C   0  0  0  0  0  0  0  0  0  0  0  0
  -16.8875    7.5000    0.0000 C   0  0  0  0  0  0  0  0  0  0  0  0
  -15.5884    5.2500    0.0000 S   0  0  0  0  0  0  0  0  0  0  0  0
  -16.5526    4.1009    0.0000 O   0  0  0  0  0  0  0  0  0  0  0  0
  -14.6242    4.1009    0.0000 O   0  0  0  0  0  0  0  0  0  0  0  0
  -14.2894    6.0000    0.0000 C   0  0  0  0  0  0  0  0  0  0  0  0
  -12.9903    5.2500    0.0000 C   0  0  0  0  0  0  0  0  0  0  0  0
  -11.6913    6.0000    0.0000 C   0  0  0  0  0  0  0  0  0  0  0  0
  -11.6913    7.5000    0.0000 C   0  0  0  0  0  0  0  0  0  0  0  0
  -12.9903    8.2500    0.0000 C   0  0  0  0  0  0  0  0  0  0  0  0
  -14.2894    7.5000    0.0000 C   0  0  0  0  0  0  0  0  0  0  0  0
  -10.3923    8.2500    0.0000 C   0  0  0  0  0  0  0  0  0  0  0  0
   -9.0932    7.5000    0.0000 C   0  0  0  0  0  0  0  0  0  0  0  0
   -9.0932    6.0000    0.0000 C   0  0  0  0  0  0  0  0  0  0  0  0
   -7.7942    5.2500    0.0000 C   0  0  0  0  0  0  0  0  0  0  0  0
   -6.4952    6.0000    0.0000 N   0  0  0  0  0  0  0  0  0  0  0  0
   -6.4952    7.5000    0.0000 C   0  0  0  0  0  0  0  0  0  0  0  0
   -7.7942    8.2500    0.0000 C   0  0  0  0  0  0  0  0  0  0  0  0
   -5.1961    5.2500    0.0000 C   0  0  0  0  0  0  0  0  0  0  0  0
   -5.1961    3.7500    0.0000 C   0  0  0  0  0  0  0  0  0  0  0  0
   -3.8971    3.0000    0.0000 C   0  0  0  0  0  0  0  0  0  0  0  0
   -2.5980    3.7500    0.0000 N   0  0  0  0  0  0  0  0  0  0  0  0
   -2.5980    5.2500    0.0000 C   0  0  0  0  0  0  0  0  0  0  0  0
   -3.8971    6.0000    0.0000 C   0  0  0  0  0  0  0  0  0  0  0  0
   -1.2990    3.0000    0.0000 C   0  0  0  0  0  0  0  0  0  0  0  0
    0.0000    3.7500    0.0000 O   0  0  0  0  0  0  0  0  0  0  0  0
   -1.2990    1.5000    0.0000 C   0  0  0  0  0  0  0  0  0  0  0  0
   -2.5980    0.7500    0.0000 C   0  0  0  0  0  0  0  0  0  0  0  0
   -2.5980   -0.7500    0.0000 C   0  0  0  0  0  0  0  0  0  0  0  0
   -1.2990   -1.5000    0.0000 C   0  0  0  0  0  0  0  0  0  0  0  0
   -1.2990   -3.0000    0.0000 F   0  0  0  0  0  0  0  0  0  0  0  0
    0.0000   -0.7500    0.0000 C   0  0  0  0  0  0  0  0  0  0  0  0
    1.2990   -1.5000    0.0000 C   0  0  0  0  0  0  0  0  0  0  0  0
    2.5980   -0.7500    0.0000 C   0  0  0  0  0  0  0  0  0  0  0  0
    2.5980    0.7500    0.0000 C   0  0  0  0  0  0  0  0  0  0  0  0
    1.2990    1.5000    0.0000 C   0  0  0  0  0  0  0  0  0  0  0  0
    0.0000    0.7500    0.0000 C   0  0  0  0  0  0  0  0  0  0  0  0
  -10.3923    9.7500    0.0000 C   0  0  0  0  0  0  0  0  0  0  0  0
  1  2  1  0  0  0  0
  2  3  1  0  0  0  0
  2  4  1  0  0  0  0
  4  5  2  0  0  0  0
  4  6  2  0  0  0  0
  4  7  1  0  0  0  0
  7  8  2  0  0  0  0
  8  9  1  0  0  0  0
  9 10  2  0  0  0  0
 10 11  1  0  0  0  0
 11 12  2  0  0  0  0
  7 12  1  0  0  0  0
 10 13  1  0  0  0  0
 13 14  2  0  0  0  0
 14 15  1  0  0  0  0
 15 16  1  0  0  0  0
 16 17  1  0  0  0  0
 17 18  1  0  0  0  0
 18 19  1  0  0  0  0
 14 19  1  0  0  0  0
 17 20  1  0  0  0  0
 20 21  1  0  0  0  0
 21 22  1  0  0  0  0
 22 23  1  0  0  0  0
 23 24  1  0  0  0  0
 24 25  1  0  0  0  0
 20 25  1  0  0  0  0
 23 26  1  0  0  0  0
 26 27  2  0  0  0  0
 26 28  1  0  0  0  0
 28 29  2  0  0  0  0
 29 30  1  0  0  0  0
 30 31  2  0  0  0  0
 31 32  1  0  0  0  0
 31 33  1  0  0  0  0
 33 34  2  0  0  0  0
 34 35  1  0  0  0  0
 35 36  2  0  0  0  0
 36 37  1  0  0  0  0
 37 38  2  0  0  0  0
 28 38  1  0  0  0  0
 33 38  1  0  0  0  0
 13 39  1  0  0  0  0
M  END
> <chemblId>
CHEMBL150845

> <bioactivity__type>
Ki

> <units>
nM

> <value>
9.6

$$$$

  CDK     11301514202D 0   0.00000     0.00000     0

 23 24  0  0  0  0              1 V2000 
    8.0112    8.1250    0.0000 C   0  0  0  0  0  0  0  0  0  0  0  0
    6.7122    7.3750    0.0000 C   0  0  0  0  0  0  0  0  0  0  0  0
    5.4131    8.1250    0.0000 N   0  0  0  0  0  0  0  0  0  0  0  0
    5.4131    9.6250    0.0000 C   0  0  0  0  0  0  0  0  0  0  0  0
    6.7122   10.3750    0.0000 C   0  0  0  0  0  0  0  0  0  0  0  0
    6.7122   11.8750    0.0000 O   0  0  0  0  0  0  0  0  0  0  0  0
    4.1141    7.3750    0.0000 C   0  0  0  0  0  0  0  0  0  0  0  0
    4.1141    5.8750    0.0000 C   0  0  0  0  0  0  0  0  0  0  0  0
    2.8150    5.1250    0.0000 C   0  0  0  0  0  0  0  0  0  0  0  0
    2.8150    3.6250    0.0000 C   0  0  0  0  0  0  0  0  0  0  0  0
    4.1141    2.8750    0.0000 C   0  0  0  0  0  0  0  0  0  0  0  0
    1.5160    2.8750    0.0000 N   0  0  0  0  0  0  0  0  0  0  0  0
    1.5160    1.3750    0.0000 C   0  0  0  0  0  0  0  0  0  0  0  0
    2.8150    0.6250    0.0000 C   0  0  0  0  0  0  0  0  0  0  0  0
    2.8150   -0.8750    0.0000 C   0  0  0  0  0  0  0  0  0  0  0  0
    1.5160   -1.6250    0.0000 N   0  0  0  0  0  0  0  0  0  0  0  0
    0.2170   -0.8750    0.0000 C   0  0  0  0  0  0  0  0  0  0  0  0
   -1.0830   -1.6250    0.0000 C   0  0  0  0  0  0  0  0  0  0  0  0
   -2.3820   -0.8750    0.0000 C   0  0  0  0  0  0  0  0  0  0  0  0
   -3.6810   -1.6250    0.0000 Cl  0  0  0  0  0  0  0  0  0  0  0  0
   -2.3820    0.6250    0.0000 C   0  0  0  0  0  0  0  0  0  0  0  0
   -1.0830    1.3750    0.0000 C   0  0  0  0  0  0  0  0  0  0  0  0
    0.2170    0.6250    0.0000 C   0  0  0  0  0  0  0  0  0  0  0  0
  1  2  1  0  0  0  0
  2  3  1  0  0  0  0
  3  4  1  0  0  0  0
  4  5  1  0  0  0  0
  5  6  1  0  0  0  0
  3  7  1  0  0  0  0
  7  8  1  0  0  0  0
  8  9  1  0  0  0  0
  9 10  1  0  0  0  0
 10 11  1  0  0  0  0
 10 12  1  0  0  0  0
 12 13  1  0  0  0  0
 13 14  2  0  0  0  0
 14 15  1  0  0  0  0
 15 16  2  0  0  0  0
 16 17  1  0  0  0  0
 17 18  2  0  0  0  0
 18 19  1  0  0  0  0
 19 20  1  0  0  0  0
 19 21  2  0  0  0  0
 21 22  1  0  0  0  0
 22 23  2  0  0  0  0
 13 23  1  0  0  0  0
 17 23  1  0  0  0  0
M  END
> <chemblId>
CHEMBL1535

> <bioactivity__type>
Ki

> <units>
nM

> <value>
1049.0

$$$$

  CDK     11301514202D 0   0.00000     0.00000     0

 21 23  0  0  0  0              1 V2000 
    2.5981   -7.1370    0.0000 C   0  0  0  0  0  0  0  0  0  0  0  0
    2.5981   -5.6370    0.0000 N   0  0  0  0  0  0  0  0  0  0  0  0
    3.8971   -4.8870    0.0000 C   0  0  0  0  0  0  0  0  0  0  0  0
    1.2990   -4.8870    0.0000 C   0  0  0  0  0  0  0  0  0  0  0  0
    1.2990   -3.3870    0.0000 C   0  0  0  0  0  0  0  0  0  0  0  0
   -0.0000   -2.6370    0.0000 C   0  0  0  0  0  0  0  0  0  0  0  0
   -0.0000   -1.1370    0.0000 C   0  0  0  0  0  0  0  0  0  0  0  0
   -1.3510   -0.4860    0.0000 C   0  0  0  0  0  0  0  0  0  0  0  0
   -2.4510   -1.5060    0.0000 C   0  0  0  0  0  0  0  0  0  0  0  0
   -3.8840   -1.0640    0.0000 C   0  0  0  0  0  0  0  0  0  0  0  0
   -4.2180    0.3980    0.0000 C   0  0  0  0  0  0  0  0  0  0  0  0
   -3.1190    1.4190    0.0000 C   0  0  0  0  0  0  0  0  0  0  0  0
   -1.6850    0.9770    0.0000 C   0  0  0  0  0  0  0  0  0  0  0  0
   -0.7500    2.1490    0.0000 C   0  0  0  0  0  0  0  0  0  0  0  0
    0.7500    2.1490    0.0000 O   0  0  0  0  0  0  0  0  0  0  0  0
    1.6850    0.9770    0.0000 C   0  0  0  0  0  0  0  0  0  0  0  0
    3.1190    1.4190    0.0000 C   0  0  0  0  0  0  0  0  0  0  0  0
    4.2180    0.3980    0.0000 C   0  0  0  0  0  0  0  0  0  0  0  0
    3.8840   -1.0640    0.0000 C   0  0  0  0  0  0  0  0  0  0  0  0
    2.4510   -1.5060    0.0000 C   0  0  0  0  0  0  0  0  0  0  0  0
    1.3510   -0.4860    0.0000 C   0  0  0  0  0  0  0  0  0  0  0  0
  1  2  1  0  0  0  0
  2  3  1  0  0  0  0
  2  4  1  0  0  0  0
  4  5  1  0  0  0  0
  5  6  1  0  0  0  0
  6  7  2  0  0  0  0
  7  8  1  0  0  0  0
  8  9  2  0  0  0  0
  9 10  1  0  0  0  0
 10 11  2  0  0  0  0
 11 12  1  0  0  0  0
 12 13  2  0  0  0  0
  8 13  1  0  0  0  0
 13 14  1  0  0  0  0
 14 15  1  0  0  0  0
 15 16  1  0  0  0  0
 16 17  2  0  0  0  0
 17 18  1  0  0  0  0
 18 19  2  0  0  0  0
 19 20  1  0  0  0  0
 20 21  2  0  0  0  0
  7 21  1  0  0  0  0
 16 21  1  0  0  0  0
M  END
> <chemblId>
CHEMBL1628227

> <bioactivity__type>
Ki

> <units>
nM

> <value>
92.0

$$$$

  CDK     11301514202D 0   0.00000     0.00000     0

 28 31  0  0  0  0              1 V2000 
   -2.5994   10.3126    0.0000 N   0  0  0  0  0  0  0  0  0  0  0  0
   -1.3002    9.5628    0.0000 C   0  0  0  0  0  0  0  0  0  0  0  0
   -0.0013   10.3130    0.0000 N   0  0  0  0  0  0  0  0  0  0  0  0
   -1.3000    8.0628    0.0000 N   0  0  0  0  0  0  0  0  0  0  0  0
   -2.5989    7.3126    0.0000 C   0  0  0  0  0  0  0  0  0  0  0  0
   -2.5987    5.8126    0.0000 C   0  0  0  0  0  0  0  0  0  0  0  0
   -1.2996    5.0628    0.0000 N   0  0  0  0  0  0  0  0  0  0  0  0
   -1.2994    3.5628    0.0000 C   0  0  0  0  0  0  0  0  0  0  0  0
   -0.0002    2.8130    0.0000 C   0  0  0  0  0  0  0  0  0  0  0  0
    1.2987    3.5632    0.0000 O   0  0  0  0  0  0  0  0  0  0  0  0
    0.0000    1.3130    0.0000 N   0  0  0  0  0  0  0  0  0  0  0  0
    1.3520    0.6620    0.0000 C   0  0  0  0  0  0  0  0  0  0  0  0
    2.4510    1.6820    0.0000 C   0  0  0  0  0  0  0  0  0  0  0  0
    3.8840    1.2400    0.0000 C   0  0  0  0  0  0  0  0  0  0  0  0
    4.2180   -0.2220    0.0000 C   0  0  0  0  0  0  0  0  0  0  0  0
    3.1190   -1.2430    0.0000 C   0  0  0  0  0  0  0  0  0  0  0  0
    1.6850   -0.8010    0.0000 C   0  0  0  0  0  0  0  0  0  0  0  0
    0.7500   -1.9730    0.0000 C   0  0  0  0  0  0  0  0  0  0  0  0
    1.4007   -3.3245    0.0000 C   0  0  0  0  0  0  0  0  0  0  0  0
   -0.7500   -1.9730    0.0000 N   0  0  0  0  0  0  0  0  0  0  0  0
   -1.6850   -0.8010    0.0000 C   0  0  0  0  0  0  0  0  0  0  0  0
   -3.1190   -1.2430    0.0000 C   0  0  0  0  0  0  0  0  0  0  0  0
   -4.2180   -0.2230    0.0000 C   0  0  0  0  0  0  0  0  0  0  0  0
   -3.8850    1.2390    0.0000 C   0  0  0  0  0  0  0  0  0  0  0  0
   -2.4510    1.6820    0.0000 N   0  0  0  0  0  0  0  0  0  0  0  0
   -1.3510    0.6620    0.0000 C   0  0  0  0  0  0  0  0  0  0  0  0
   -0.0007    5.8130    0.0000 C   0  0  0  0  0  0  0  0  0  0  0  0
   -0.0009    7.3130    0.0000 C   0  0  0  0  0  0  0  0  0  0  0  0
  1  2  1  0  0  0  0
  2  3  2  0  0  0  0
  2  4  1  0  0  0  0
  4  5  1  0  0  0  0
  5  6  1  0  0  0  0
  6  7  1  0  0  0  0
  7  8  1  0  0  0  0
  8  9  1  0  0  0  0
  9 10  2  0  0  0  0
  9 11  1  0  0  0  0
 11 12  1  0  0  0  0
 12 13  2  0  0  0  0
 13 14  1  0  0  0  0
 14 15  2  0  0  0  0
 15 16  1  0  0  0  0
 16 17  2  0  0  0  0
 12 17  1  0  0  0  0
 17 18  1  0  0  0  0
 18 19  2  0  0  0  0
 18 20  1  0  0  0  0
 20 21  1  0  0  0  0
 21 22  2  0  0  0  0
 22 23  1  0  0  0  0
 23 24  2  0  0  0  0
 24 25  1  0  0  0  0
 25 26  2  0  0  0  0
 11 26  1  0  0  0  0
 21 26  1  0  0  0  0
  7 27  1  0  0  0  0
 27 28  1  0  0  0  0
  4 28  1  0  0  0  0
M  END
> <chemblId>
CHEMBL1628526

> <bioactivity__type>
Ki

> <units>
nM

> <value>
2511.89

$$$$

  CDK     11301514202D 0   0.00000     0.00000     0

 29 32  0  0  0  0              1 V2000 
   -2.3072    8.2498    0.0000 O   0  0  0  0  0  0  0  0  0  0  0  0
   -3.6061    7.4996    0.0000 C   0  0  0  0  0  0  0  0  0  0  0  0
   -3.6058    5.9996    0.0000 C   0  0  0  0  0  0  0  0  0  0  0  0
   -2.3067    5.2498    0.0000 C   0  0  0  0  0  0  0  0  0  0  0  0
   -2.3064    3.7498    0.0000 N   0  0  0  0  0  0  0  0  0  0  0  0
   -1.0072    3.0000    0.0000 S   0  0  0  0  0  0  0  0  0  0  0  0
    0.4700    2.7398    0.0000 O   0  0  0  0  0  0  0  0  0  0  0  0
   -0.4945    4.4096    0.0000 O   0  0  0  0  0  0  0  0  0  0  0  0
   -1.0070    1.5000    0.0000 C   0  0  0  0  0  0  0  0  0  0  0  0
   -2.3060    0.7500    0.0000 C   0  0  0  0  0  0  0  0  0  0  0  0
   -2.3060   -0.7500    0.0000 C   0  0  0  0  0  0  0  0  0  0  0  0
   -1.0070   -1.5000    0.0000 C   0  0  0  0  0  0  0  0  0  0  0  0
    0.2930   -0.7500    0.0000 C   0  0  0  0  0  0  0  0  0  0  0  0
    1.7190   -1.2140    0.0000 N   0  0  0  0  0  0  0  0  0  0  0  0
    2.6010    0.0000    0.0000 S   0  0  0  0  0  0  0  0  0  0  0  0
    1.7190    1.2140    0.0000 N   0  0  0  0  0  0  0  0  0  0  0  0
    0.2930    0.7500    0.0000 C   0  0  0  0  0  0  0  0  0  0  0  0
   -4.9052    8.2494    0.0000 N   0  0  0  0  0  0  0  0  0  0  0  0
   -4.9055    9.7494    0.0000 C   0  0  0  0  0  0  0  0  0  0  0  0
   -6.2047   10.4991    0.0000 C   0  0  0  0  0  0  0  0  0  0  0  0
   -7.5036    9.7489    0.0000 N   0  0  0  0  0  0  0  0  0  0  0  0
   -7.5033    8.2489    0.0000 C   0  0  0  0  0  0  0  0  0  0  0  0
   -6.2042    7.4991    0.0000 C   0  0  0  0  0  0  0  0  0  0  0  0
   -8.8027   10.4987    0.0000 C   0  0  0  0  0  0  0  0  0  0  0  0
   -8.8030   11.9987    0.0000 C   0  0  0  0  0  0  0  0  0  0  0  0
  -10.1021   12.7485    0.0000 C   0  0  0  0  0  0  0  0  0  0  0  0
  -11.4011   11.9983    0.0000 N   0  0  0  0  0  0  0  0  0  0  0  0
  -11.4008   10.4983    0.0000 C   0  0  0  0  0  0  0  0  0  0  0  0
  -10.1016    9.7485    0.0000 C   0  0  0  0  0  0  0  0  0  0  0  0
  1  2  2  0  0  0  0
  2  3  1  0  0  0  0
  3  4  1  0  0  0  0
  4  5  1  0  0  0  0
  5  6  1  0  0  0  0
  6  7  2  0  0  0  0
  6  8  2  0  0  0  0
  6  9  1  0  0  0  0
  9 10  2  0  0  0  0
 10 11  1  0  0  0  0
 11 12  2  0  0  0  0
 12 13  1  0  0  0  0
 13 14  2  0  0  0  0
 14 15  1  0  0  0  0
 15 16  1  0  0  0  0
 16 17  2  0  0  0  0
  9 17  1  0  0  0  0
 13 17  1  0  0  0  0
  2 18  1  0  0  0  0
 18 19  1  0  0  0  0
 19 20  1  0  0  0  0
 20 21  1  0  0  0  0
 21 22  1  0  0  0  0
 22 23  1  0  0  0  0
 18 23  1  0  0  0  0
 21 24  1  0  0  0  0
 24 25  2  0  0  0  0
 25 26  1  0  0  0  0
 26 27  2  0  0  0  0
 27 28  1  0  0  0  0
 28 29  2  0  0  0  0
 24 29  1  0  0  0  0
M  END
> <chemblId>
CHEMBL1628667

> <bioactivity__type>
Ki

> <units>
nM

> <value>
630.96

$$$$

  CDK     11301514202D 0   0.00000     0.00000     0

 35 37  0  0  0  0              1 V2000 
   15.5884   -0.7499    0.0000 C   0  0  0  0  0  0  0  0  0  0  0  0
   14.2893   -1.4999    0.0000 C   0  0  0  0  0  0  0  0  0  0  0  0
   13.3252   -2.6490    0.0000 C   0  0  0  0  0  0  0  0  0  0  0  0
   15.2535   -2.6490    0.0000 O   0  0  0  0  0  0  0  0  0  0  0  0
   12.9903   -0.7499    0.0000 C   0  0  0  0  0  0  0  0  0  0  0  0
   11.6913   -1.4999    0.0000 C   0  0  0  0  0  0  0  0  0  0  0  0
   10.3922   -0.7500    0.0000 C   0  0  0  0  0  0  0  0  0  0  0  0
    9.0932   -1.5000    0.0000 C   0  0  0  0  0  0  0  0  0  0  0  0
    7.7942   -0.7500    0.0000 C   0  0  0  0  0  0  0  0  0  0  0  0
    7.7941    0.7500    0.0000 O   0  0  0  0  0  0  0  0  0  0  0  0
    6.4951   -1.5000    0.0000 C   0  0  0  0  0  0  0  0  0  0  0  0
    6.4951   -3.0000    0.0000 C   0  0  0  0  0  0  0  0  0  0  0  0
    7.7942   -3.7500    0.0000 C   0  0  0  0  0  0  0  0  0  0  0  0
    7.7942   -5.2500    0.0000 C   0  0  0  0  0  0  0  0  0  0  0  0
    9.0932   -6.0000    0.0000 C   0  0  0  0  0  0  0  0  0  0  0  0
   10.3923   -5.2500    0.0000 C   0  0  0  0  0  0  0  0  0  0  0  0
   10.3922   -3.7500    0.0000 C   0  0  0  0  0  0  0  0  0  0  0  0
   11.6913   -2.9999    0.0000 F   0  0  0  0  0  0  0  0  0  0  0  0
    9.0932   -3.0000    0.0000 C   0  0  0  0  0  0  0  0  0  0  0  0
    5.1961   -0.7500    0.0000 N   0  0  0  0  0  0  0  0  0  0  0  0
    3.8970   -1.5000    0.0000 C   0  0  0  0  0  0  0  0  0  0  0  0
    3.8971   -3.0000    0.0000 O   0  0  0  0  0  0  0  0  0  0  0  0
    2.5980   -0.7500    0.0000 C   0  0  0  0  0  0  0  0  0  0  0  0
    2.5980    0.7500    0.0000 C   0  0  0  0  0  0  0  0  0  0  0  0
    1.2990    1.5000    0.0000 N   0  0  0  0  0  0  0  0  0  0  0  0
    0.0000    0.7500    0.0000 C   0  0  0  0  0  0  0  0  0  0  0  0
   -1.2990    1.5000    0.0000 C   0  0  0  0  0  0  0  0  0  0  0  0
   -2.5980    0.7500    0.0000 C   0  0  0  0  0  0  0  0  0  0  0  0
   -2.5980   -0.7500    0.0000 C   0  0  0  0  0  0  0  0  0  0  0  0
   -1.2990   -1.5000    0.0000 C   0  0  0  0  0  0  0  0  0  0  0  0
    0.0000   -0.7500    0.0000 C   0  0  0  0  0  0  0  0  0  0  0  0
    1.2990   -1.5000    0.0000 N   0  0  0  0  0  0  0  0  0  0  0  0
   10.3922    0.7500    0.0000 C   0  0  0  0  0  0  0  0  0  0  0  0
    9.0932    1.5000    0.0000 O   0  0  0  0  0  0  0  0  0  0  0  0
   11.6913    1.5001    0.0000 N   0  0  0  0  0  0  0  0  0  0  0  0
  1  2  1  0  0  0  0
  2  3  1  0  0  0  0
  2  4  1  0  0  0  0
  2  5  1  0  0  0  0
  5  6  1  0  0  0  0
  7  6  1  6  0  0  0
  7  8  1  0  0  0  0
  8  9  1  0  0  0  0
  9 10  1  1  0  0  0
  9 11  1  0  0  0  0
 11 12  1  6  0  0  0
 12 13  1  0  0  0  0
 13 14  2  0  0  0  0
 14 15  1  0  0  0  0
 15 16  2  0  0  0  0
 16 17  1  0  0  0  0
 17 18  1  0  0  0  0
 17 19  2  0  0  0  0
 13 19  1  0  0  0  0
 11 20  1  0  0  0  0
 20 21  1  0  0  0  0
 21 22  2  0  0  0  0
 21 23  1  0  0  0  0
 23 24  2  0  0  0  0
 24 25  1  0  0  0  0
 25 26  2  0  0  0  0
 26 27  1  0  0  0  0
 27 28  2  0  0  0  0
 28 29  1  0  0  0  0
 29 30  2  0  0  0  0
 30 31  1  0  0  0  0
 26 31  1  0  0  0  0
 31 32  2  0  0  0  0
 23 32  1  0  0  0  0
  7 33  1  0  0  0  0
 33 34  2  0  0  0  0
 33 35  1  0  0  0  0
M  END
> <chemblId>
CHEMBL1628706

> <bioactivity__type>
Ki

> <units>
nM

> <value>
1323.0

$$$$

  CDK     11301514202D 0   0.00000     0.00000     0

 32 35  0  0  0  0              1 V2000 
   10.3894   16.8450    0.0000 C   0  0  0  0  0  0  0  0  0  0  0  0
   10.3897   15.3450    0.0000 O   0  0  0  0  0  0  0  0  0  0  0  0
    9.0908   14.5948    0.0000 C   0  0  0  0  0  0  0  0  0  0  0  0
    7.7916   15.3445    0.0000 O   0  0  0  0  0  0  0  0  0  0  0  0
    9.0911   13.0948    0.0000 C   0  0  0  0  0  0  0  0  0  0  0  0
    7.7922   12.3445    0.0000 C   0  0  0  0  0  0  0  0  0  0  0  0
    7.7925   10.8445    0.0000 C   0  0  0  0  0  0  0  0  0  0  0  0
    6.4936   10.0943    0.0000 C   0  0  0  0  0  0  0  0  0  0  0  0
    6.4939    8.5943    0.0000 C   0  0  0  0  0  0  0  0  0  0  0  0
    5.1950    7.8440    0.0000 N   0  0  0  0  0  0  0  0  0  0  0  0
    3.8958    8.5938    0.0000 C   0  0  0  0  0  0  0  0  0  0  0  0
    2.5969    7.8435    0.0000 C   0  0  0  0  0  0  0  0  0  0  0  0
    2.5972    6.3435    0.0000 C   0  0  0  0  0  0  0  0  0  0  0  0
    1.2983    5.5933    0.0000 C   0  0  0  0  0  0  0  0  0  0  0  0
    1.2986    4.0933    0.0000 N   0  0  0  0  0  0  0  0  0  0  0  0
   -0.0003    3.3430    0.0000 C   0  0  0  0  0  0  0  0  0  0  0  0
   -1.2995    4.0927    0.0000 O   0  0  0  0  0  0  0  0  0  0  0  0
   -0.0000    1.8430    0.0000 C   0  0  0  0  0  0  0  0  0  0  0  0
    1.2140    0.9610    0.0000 C   0  0  0  0  0  0  0  0  0  0  0  0
    2.6810    1.2730    0.0000 O   0  0  0  0  0  0  0  0  0  0  0  0
    3.6850    0.1580    0.0000 C   0  0  0  0  0  0  0  0  0  0  0  0
    3.2210   -1.2680    0.0000 C   0  0  0  0  0  0  0  0  0  0  0  0
    1.7540   -1.5800    0.0000 C   0  0  0  0  0  0  0  0  0  0  0  0
    0.7500   -0.4660    0.0000 N   0  0  0  0  0  0  0  0  0  0  0  0
   -0.7500   -0.4660    0.0000 C   0  0  0  0  0  0  0  0  0  0  0  0
   -1.7540   -1.5800    0.0000 C   0  0  0  0  0  0  0  0  0  0  0  0
   -3.2210   -1.2680    0.0000 C   0  0  0  0  0  0  0  0  0  0  0  0
   -3.6840    0.1580    0.0000 C   0  0  0  0  0  0  0  0  0  0  0  0
   -2.6810    1.2730    0.0000 C   0  0  0  0  0  0  0  0  0  0  0  0
   -1.2130    0.9610    0.0000 C   0  0  0  0  0  0  0  0  0  0  0  0
    3.8964    5.5938    0.0000 C   0  0  0  0  0  0  0  0  0  0  0  0
    5.1953    6.3440    0.0000 C   0  0  0  0  0  0  0  0  0  0  0  0
  1  2  1  0  0  0  0
  2  3  1  0  0  0  0
  3  4  2  0  0  0  0
  3  5  1  0  0  0  0
  5  6  1  0  0  0  0
  6  7  1  0  0  0  0
  7  8  1  0  0  0  0
  8  9  1  0  0  0  0
  9 10  1  0  0  0  0
 10 11  1  0  0  0  0
 11 12  1  0  0  0  0
 12 13  1  0  0  0  0
 13 14  1  0  0  0  0
 14 15  1  0  0  0  0
 15 16  1  0  0  0  0
 16 17  2  0  0  0  0
 16 18  1  0  0  0  0
 18 19  2  0  0  0  0
 19 20  1  0  0  0  0
 20 21  1  0  0  0  0
 21 22  1  0  0  0  0
 22 23  1  0  0  0  0
 23 24  1  0  0  0  0
 19 24  1  0  0  0  0
 24 25  1  0  0  0  0
 25 26  2  0  0  0  0
 26 27  1  0  0  0  0
 27 28  2  0  0  0  0
 28 29  1  0  0  0  0
 29 30  2  0  0  0  0
 18 30  1  0  0  0  0
 25 30  1  0  0  0  0
 13 31  1  0  0  0  0
 31 32  1  0  0  0  0
 10 32  1  0  0  0  0
M  END
> <chemblId>
CHEMBL1632158

> <bioactivity__type>
Ki

> <units>
nM

> <value>
2511.89

$$$$

  CDK     11301514202D 0   0.00000     0.00000     0

 42 47  0  0  0  0              1 V2000 
  -10.1002    0.7500    0.0000 C   0  0  0  0  0  0  0  0  0  0  0  0
   -8.8012    1.5000    0.0000 C   0  0  0  0  0  0  0  0  0  0  0  0
   -8.8012    3.0000    0.0000 N   0  0  0  0  0  0  0  0  0  0  0  0
   -7.5021    3.7500    0.0000 C   0  0  0  0  0  0  0  0  0  0  0  0
   -7.5021    5.2500    0.0000 C   0  0  0  0  0  0  0  0  0  0  0  0
   -8.8011    6.0000    0.0000 N   0  0  0  0  0  0  0  0  0  0  0  0
  -10.1002    5.2500    0.0000 C   0  0  0  0  0  0  0  0  0  0  0  0
  -10.1002    3.7500    0.0000 C   0  0  0  0  0  0  0  0  0  0  0  0
  -11.3992    3.0001    0.0000 C   0  0  0  0  0  0  0  0  0  0  0  0
   -8.8011    7.5000    0.0000 C   0  0  0  0  0  0  0  0  0  0  0  0
   -7.5021    8.2500    0.0000 C   0  0  0  0  0  0  0  0  0  0  0  0
   -7.5021    9.7500    0.0000 C   0  0  0  0  0  0  0  0  0  0  0  0
   -8.8011   10.5000    0.0000 N   0  0  0  0  0  0  0  0  0  0  0  0
  -10.1002    9.7500    0.0000 C   0  0  0  0  0  0  0  0  0  0  0  0
  -10.1002    8.2500    0.0000 C   0  0  0  0  0  0  0  0  0  0  0  0
   -8.8011   12.0000    0.0000 S   0  0  0  0  0  0  0  0  0  0  0  0
   -7.3239   11.7396    0.0000 O   0  0  0  0  0  0  0  0  0  0  0  0
   -8.2881   13.4096    0.0000 O   0  0  0  0  0  0  0  0  0  0  0  0
  -10.1001   12.7500    0.0000 C   0  0  0  0  0  0  0  0  0  0  0  0
  -10.1001   14.2500    0.0000 C   0  0  0  0  0  0  0  0  0  0  0  0
  -11.3992   15.0001    0.0000 C   0  0  0  0  0  0  0  0  0  0  0  0
  -12.6982   14.2501    0.0000 C   0  0  0  0  0  0  0  0  0  0  0  0
  -12.6982   12.7501    0.0000 C   0  0  0  0  0  0  0  0  0  0  0  0
  -11.3992   12.0001    0.0000 C   0  0  0  0  0  0  0  0  0  0  0  0
   -7.5021    0.7500    0.0000 C   0  0  0  0  0  0  0  0  0  0  0  0
   -7.5022   -0.7500    0.0000 C   0  0  0  0  0  0  0  0  0  0  0  0
   -6.2031   -1.5000    0.0000 C   0  0  0  0  0  0  0  0  0  0  0  0
   -4.9041   -0.7500    0.0000 C   0  0  0  0  0  0  0  0  0  0  0  0
   -4.9041    0.7500    0.0000 C   0  0  0  0  0  0  0  0  0  0  0  0
   -6.2031    1.5000    0.0000 C   0  0  0  0  0  0  0  0  0  0  0  0
   -3.6050   -1.5000    0.0000 S   0  0  0  0  0  0  0  0  0  0  0  0
   -4.5692   -2.6491    0.0000 O   0  0  0  0  0  0  0  0  0  0  0  0
   -2.6409   -2.6491    0.0000 O   0  0  0  0  0  0  0  0  0  0  0  0
   -2.3060   -0.7500    0.0000 C   0  0  0  0  0  0  0  0  0  0  0  0
   -2.3060    0.7500    0.0000 C   0  0  0  0  0  0  0  0  0  0  0  0
   -1.0070    1.5000    0.0000 C   0  0  0  0  0  0  0  0  0  0  0  0
    0.2930    0.7500    0.0000 C   0  0  0  0  0  0  0  0  0  0  0  0
    1.7190    1.2140    0.0000 O   0  0  0  0  0  0  0  0  0  0  0  0
    2.6010   -0.0000    0.0000 C   0  0  0  0  0  0  0  0  0  0  0  0
    1.7190   -1.2140    0.0000 O   0  0  0  0  0  0  0  0  0  0  0  0
    0.2930   -0.7500    0.0000 C   0  0  0  0  0  0  0  0  0  0  0  0
   -1.0070   -1.5000    0.0000 C   0  0  0  0  0  0  0  0  0  0  0  0
  2  1  1  6  0  0  0
  2  3  1  0  0  0  0
  3  4  1  0  0  0  0
  4  5  1  0  0  0  0
  5  6  1  0  0  0  0
  6  7  1  0  0  0  0
  7  8  1  0  0  0  0
  3  8  1  0  0  0  0
  8  9  1  6  0  0  0
  6 10  1  0  0  0  0
 10 11  1  0  0  0  0
 11 12  1  0  0  0  0
 12 13  1  0  0  0  0
 13 14  1  0  0  0  0
 14 15  1  0  0  0  0
 10 15  1  0  0  0  0
 13 16  1  0  0  0  0
 16 17  2  0  0  0  0
 16 18  2  0  0  0  0
 16 19  1  0  0  0  0
 19 20  2  0  0  0  0
 20 21  1  0  0  0  0
 21 22  2  0  0  0  0
 22 23  1  0  0  0  0
 23 24  2  0  0  0  0
 19 24  1  0  0  0  0
  2 25  1  0  0  0  0
 25 26  2  0  0  0  0
 26 27  1  0  0  0  0
 27 28  2  0  0  0  0
 28 29  1  0  0  0  0
 29 30  2  0  0  0  0
 25 30  1  0  0  0  0
 28 31  1  0  0  0  0
 31 32  2  0  0  0  0
 31 33  2  0  0  0  0
 31 34  1  0  0  0  0
 34 35  2  0  0  0  0
 35 36  1  0  0  0  0
 36 37  2  0  0  0  0
 37 38  1  0  0  0  0
 38 39  1  0  0  0  0
 39 40  1  0  0  0  0
 40 41  1  0  0  0  0
 37 41  1  0  0  0  0
 41 42  2  0  0  0  0
 34 42  1  0  0  0  0
M  END
> <chemblId>
CHEMBL163658

> <bioactivity__type>
Ki

> <units>
nM

> <value>
0.8

$$$$

  CDK     11301514202D 0   0.00000     0.00000     0

 45 49  0  0  0  0              1 V2000 
   -2.5981    3.0000    0.0000 C   0  0  0  0  0  0  0  0  0  0  0  0
   -2.5980    1.5000    0.0000 O   0  0  0  0  0  0  0  0  0  0  0  0
   -1.2990    0.7500    0.0000 C   0  0  0  0  0  0  0  0  0  0  0  0
    0.0000    1.5000    0.0000 C   0  0  0  0  0  0  0  0  0  0  0  0
    1.2990    0.7500    0.0000 C   0  0  0  0  0  0  0  0  0  0  0  0
    1.2990   -0.7500    0.0000 C   0  0  0  0  0  0  0  0  0  0  0  0
    0.0000   -1.5000    0.0000 C   0  0  0  0  0  0  0  0  0  0  0  0
   -0.0000   -3.0000    0.0000 O   0  0  0  0  0  0  0  0  0  0  0  0
    1.2990   -3.7500    0.0000 C   0  0  0  0  0  0  0  0  0  0  0  0
   -1.2990   -0.7500    0.0000 C   0  0  0  0  0  0  0  0  0  0  0  0
   -2.5980   -1.5000    0.0000 O   0  0  0  0  0  0  0  0  0  0  0  0
   -3.8971   -0.7500    0.0000 C   0  0  0  0  0  0  0  0  0  0  0  0
    2.5980   -1.5000    0.0000 S   0  0  0  0  0  0  0  0  0  0  0  0
    1.6339   -2.6491    0.0000 O   0  0  0  0  0  0  0  0  0  0  0  0
    3.5622   -2.6491    0.0000 O   0  0  0  0  0  0  0  0  0  0  0  0
    3.8971   -0.7500    0.0000 C   0  0  0  0  0  0  0  0  0  0  0  0
    5.1961   -1.5000    0.0000 C   0  0  0  0  0  0  0  0  0  0  0  0
    6.4952   -0.7500    0.0000 C   0  0  0  0  0  0  0  0  0  0  0  0
    6.4951    0.7500    0.0000 C   0  0  0  0  0  0  0  0  0  0  0  0
    5.1961    1.5000    0.0000 C   0  0  0  0  0  0  0  0  0  0  0  0
    3.8971    0.7500    0.0000 C   0  0  0  0  0  0  0  0  0  0  0  0
    7.7942    1.5000    0.0000 C   0  0  0  0  0  0  0  0  0  0  0  0
    9.0932    0.7500    0.0000 C   0  0  0  0  0  0  0  0  0  0  0  0
    7.7942    3.0000    0.0000 N   0  0  0  0  0  0  0  0  0  0  0  0
    9.0932    3.7500    0.0000 C   0  0  0  0  0  0  0  0  0  0  0  0
    9.0932    5.2500    0.0000 C   0  0  0  0  0  0  0  0  0  0  0  0
    7.7941    6.0000    0.0000 N   0  0  0  0  0  0  0  0  0  0  0  0
    6.4951    5.2500    0.0000 C   0  0  0  0  0  0  0  0  0  0  0  0
    6.4951    3.7500    0.0000 C   0  0  0  0  0  0  0  0  0  0  0  0
    5.1961    3.0000    0.0000 C   0  0  0  0  0  0  0  0  0  0  0  0
    7.7941    7.5000    0.0000 C   0  0  0  0  0  0  0  0  0  0  0  0
    9.0932    8.2500    0.0000 C   0  0  0  0  0  0  0  0  0  0  0  0
    9.0932    9.7500    0.0000 C   0  0  0  0  0  0  0  0  0  0  0  0
    7.7941   10.5000    0.0000 N   0  0  0  0  0  0  0  0  0  0  0  0
    6.4951    9.7500    0.0000 C   0  0  0  0  0  0  0  0  0  0  0  0
    6.4951    8.2500    0.0000 C   0  0  0  0  0  0  0  0  0  0  0  0
    7.7941   12.0000    0.0000 C   0  0  0  0  0  0  0  0  0  0  0  0
    6.4951   12.7500    0.0000 O   0  0  0  0  0  0  0  0  0  0  0  0
    9.0931   12.7500    0.0000 C   0  0  0  0  0  0  0  0  0  0  0  0
   10.3922   12.0001    0.0000 C   0  0  0  0  0  0  0  0  0  0  0  0
   11.6912   12.7501    0.0000 C   0  0  0  0  0  0  0  0  0  0  0  0
   11.6912   14.2501    0.0000 C   0  0  0  0  0  0  0  0  0  0  0  0
   10.3922   15.0001    0.0000 C   0  0  0  0  0  0  0  0  0  0  0  0
    9.0931   14.2500    0.0000 C   0  0  0  0  0  0  0  0  0  0  0  0
    7.7941   15.0000    0.0000 C   0  0  0  0  0  0  0  0  0  0  0  0
  1  2  1  0  0  0  0
  2  3  1  0  0  0  0
  3  4  2  0  0  0  0
  4  5  1  0  0  0  0
  5  6  2  0  0  0  0
  6  7  1  0  0  0  0
  7  8  1  0  0  0  0
  8  9  1  0  0  0  0
  7 10  2  0  0  0  0
  3 10  1  0  0  0  0
 10 11  1  0  0  0  0
 11 12  1  0  0  0  0
  6 13  1  0  0  0  0
 13 14  2  0  0  0  0
 13 15  2  0  0  0  0
 13 16  1  0  0  0  0
 16 17  2  0  0  0  0
 17 18  1  0  0  0  0
 18 19  2  0  0  0  0
 19 20  1  0  0  0  0
 20 21  2  0  0  0  0
 16 21  1  0  0  0  0
 19 22  1  0  0  0  0
 22 23  1  1  0  0  0
 22 24  1  0  0  0  0
 24 25  1  0  0  0  0
 25 26  1  0  0  0  0
 26 27  1  0  0  0  0
 27 28  1  0  0  0  0
 28 29  1  0  0  0  0
 24 29  1  0  0  0  0
 29 30  1  6  0  0  0
 27 31  1  0  0  0  0
 31 32  1  0  0  0  0
 32 33  1  0  0  0  0
 33 34  1  0  0  0  0
 34 35  1  0  0  0  0
 35 36  1  0  0  0  0
 31 36  1  0  0  0  0
 34 37  1  0  0  0  0
 37 38  2  0  0  0  0
 37 39  1  0  0  0  0
 39 40  2  0  0  0  0
 40 41  1  0  0  0  0
 41 42  2  0  0  0  0
 42 43  1  0  0  0  0
 43 44  2  0  0  0  0
 39 44  1  0  0  0  0
 44 45  1  0  0  0  0
M  END
> <chemblId>
CHEMBL163686

> <bioactivity__type>
Ki

> <units>
nM

> <value>
442.0

$$$$

  CDK     11301514202D 0   0.00000     0.00000     0

 38 42  0  0  0  0              1 V2000 
  -10.1001   14.2500    0.0000 C   0  0  0  0  0  0  0  0  0  0  0  0
  -10.1001   12.7500    0.0000 C   0  0  0  0  0  0  0  0  0  0  0  0
   -8.8011   12.0000    0.0000 S   0  0  0  0  0  0  0  0  0  0  0  0
   -7.3239   11.7396    0.0000 O   0  0  0  0  0  0  0  0  0  0  0  0
   -8.2881   13.4096    0.0000 O   0  0  0  0  0  0  0  0  0  0  0  0
   -8.8011   10.5000    0.0000 N   0  0  0  0  0  0  0  0  0  0  0  0
  -10.1002    9.7500    0.0000 C   0  0  0  0  0  0  0  0  0  0  0  0
  -10.1002    8.2500    0.0000 C   0  0  0  0  0  0  0  0  0  0  0  0
   -8.8011    7.5000    0.0000 C   0  0  0  0  0  0  0  0  0  0  0  0
   -7.5021    8.2500    0.0000 C   0  0  0  0  0  0  0  0  0  0  0  0
   -7.5021    9.7500    0.0000 C   0  0  0  0  0  0  0  0  0  0  0  0
   -8.8011    6.0000    0.0000 N   0  0  0  0  0  0  0  0  0  0  0  0
  -10.1002    5.2500    0.0000 C   0  0  0  0  0  0  0  0  0  0  0  0
  -10.1002    3.7500    0.0000 C   0  0  0  0  0  0  0  0  0  0  0  0
   -8.8012    3.0000    0.0000 N   0  0  0  0  0  0  0  0  0  0  0  0
   -8.8012    1.5000    0.0000 C   0  0  0  0  0  0  0  0  0  0  0  0
  -10.1002    0.7500    0.0000 C   0  0  0  0  0  0  0  0  0  0  0  0
   -7.5021    0.7500    0.0000 C   0  0  0  0  0  0  0  0  0  0  0  0
   -7.5022   -0.7500    0.0000 C   0  0  0  0  0  0  0  0  0  0  0  0
   -6.2031   -1.5000    0.0000 C   0  0  0  0  0  0  0  0  0  0  0  0
   -4.9041   -0.7500    0.0000 C   0  0  0  0  0  0  0  0  0  0  0  0
   -4.9041    0.7500    0.0000 C   0  0  0  0  0  0  0  0  0  0  0  0
   -6.2031    1.5000    0.0000 C   0  0  0  0  0  0  0  0  0  0  0  0
   -3.6050   -1.5000    0.0000 S   0  0  0  0  0  0  0  0  0  0  0  0
   -4.5692   -2.6491    0.0000 O   0  0  0  0  0  0  0  0  0  0  0  0
   -2.6409   -2.6491    0.0000 O   0  0  0  0  0  0  0  0  0  0  0  0
   -2.3060   -0.7500    0.0000 C   0  0  0  0  0  0  0  0  0  0  0  0
   -2.3060    0.7500    0.0000 C   0  0  0  0  0  0  0  0  0  0  0  0
   -1.0070    1.5000    0.0000 C   0  0  0  0  0  0  0  0  0  0  0  0
    0.2930    0.7500    0.0000 C   0  0  0  0  0  0  0  0  0  0  0  0
    1.7190    1.2140    0.0000 O   0  0  0  0  0  0  0  0  0  0  0  0
    2.6010   -0.0000    0.0000 C   0  0  0  0  0  0  0  0  0  0  0  0
    1.7190   -1.2140    0.0000 O   0  0  0  0  0  0  0  0  0  0  0  0
    0.2930   -0.7500    0.0000 C   0  0  0  0  0  0  0  0  0  0  0  0
   -1.0070   -1.5000    0.0000 C   0  0  0  0  0  0  0  0  0  0  0  0
   -7.5021    3.7500    0.0000 C   0  0  0  0  0  0  0  0  0  0  0  0
   -6.2031    3.0000    0.0000 C   0  0  0  0  0  0  0  0  0  0  0  0
   -7.5021    5.2500    0.0000 C   0  0  0  0  0  0  0  0  0  0  0  0
  1  2  1  0  0  0  0
  2  3  1  0  0  0  0
  3  4  2  0  0  0  0
  3  5  2  0  0  0  0
  3  6  1  0  0  0  0
  6  7  1  0  0  0  0
  7  8  1  0  0  0  0
  8  9  1  0  0  0  0
  9 10  1  0  0  0  0
 10 11  1  0  0  0  0
  6 11  1  0  0  0  0
  9 12  1  0  0  0  0
 12 13  1  0  0  0  0
 13 14  1  0  0  0  0
 14 15  1  0  0  0  0
 15 16  1  0  0  0  0
 16 17  1  6  0  0  0
 16 18  1  0  0  0  0
 18 19  2  0  0  0  0
 19 20  1  0  0  0  0
 20 21  2  0  0  0  0
 21 22  1  0  0  0  0
 22 23  2  0  0  0  0
 18 23  1  0  0  0  0
 21 24  1  0  0  0  0
 24 25  2  0  0  0  0
 24 26  2  0  0  0  0
 24 27  1  0  0  0  0
 27 28  2  0  0  0  0
 28 29  1  0  0  0  0
 29 30  2  0  0  0  0
 30 31  1  0  0  0  0
 31 32  1  0  0  0  0
 32 33  1  0  0  0  0
 33 34  1  0  0  0  0
 30 34  1  0  0  0  0
 34 35  2  0  0  0  0
 27 35  1  0  0  0  0
 15 36  1  0  0  0  0
 36 37  1  1  0  0  0
 36 38  1  0  0  0  0
 12 38  1  0  0  0  0
M  END
> <chemblId>
CHEMBL163714

> <bioactivity__type>
Ki

> <units>
nM

> <value>
0.7

$$$$

  CDK     11301514202D 0   0.00000     0.00000     0

 32 35  0  0  0  0              1 V2000 
    6.4952   16.8210    0.0000 C   0  0  0  0  0  0  0  0  0  0  0  0
    5.1962   16.0710    0.0000 O   0  0  0  0  0  0  0  0  0  0  0  0
    5.1962   14.5710    0.0000 C   0  0  0  0  0  0  0  0  0  0  0  0
    3.8971   13.8210    0.0000 C   0  0  0  0  0  0  0  0  0  0  0  0
    3.8971   12.3210    0.0000 C   0  0  0  0  0  0  0  0  0  0  0  0
    5.1962   11.5710    0.0000 C   0  0  0  0  0  0  0  0  0  0  0  0
    6.4952   12.3210    0.0000 C   0  0  0  0  0  0  0  0  0  0  0  0
    6.4952   13.8210    0.0000 C   0  0  0  0  0  0  0  0  0  0  0  0
    5.1962   10.0710    0.0000 S   0  0  0  0  0  0  0  0  0  0  0  0
    5.7092    8.6615    0.0000 O   0  0  0  0  0  0  0  0  0  0  0  0
    6.6734   10.3315    0.0000 O   0  0  0  0  0  0  0  0  0  0  0  0
    3.8971    9.3210    0.0000 C   0  0  0  0  0  0  0  0  0  0  0  0
    2.5981   10.0710    0.0000 C   0  0  0  0  0  0  0  0  0  0  0  0
    1.2990    9.3210    0.0000 C   0  0  0  0  0  0  0  0  0  0  0  0
    1.2990    7.8210    0.0000 C   0  0  0  0  0  0  0  0  0  0  0  0
    2.5981    7.0710    0.0000 C   0  0  0  0  0  0  0  0  0  0  0  0
    3.8971    7.8210    0.0000 C   0  0  0  0  0  0  0  0  0  0  0  0
    0.0000    7.0710    0.0000 C   0  0  0  0  0  0  0  0  0  0  0  0
   -1.2990    7.8210    0.0000 C   0  0  0  0  0  0  0  0  0  0  0  0
    0.0000    5.5710    0.0000 N   0  0  0  0  0  0  0  0  0  0  0  0
   -1.2990    4.8210    0.0000 C   0  0  0  0  0  0  0  0  0  0  0  0
   -1.2990    3.3210    0.0000 C   0  0  0  0  0  0  0  0  0  0  0  0
   -0.0000    2.5710    0.0000 N   0  0  0  0  0  0  0  0  0  0  0  0
    1.2990    3.3210    0.0000 C   0  0  0  0  0  0  0  0  0  0  0  0
    1.2990    4.8210    0.0000 C   0  0  0  0  0  0  0  0  0  0  0  0
    2.5981    5.5710    0.0000 C   0  0  0  0  0  0  0  0  0  0  0  0
    0.0000    1.0710    0.0000 C   0  0  0  0  0  0  0  0  0  0  0  0
   -1.2990    0.3210    0.0000 C   0  0  0  0  0  0  0  0  0  0  0  0
   -1.2990   -1.1790    0.0000 C   0  0  0  0  0  0  0  0  0  0  0  0
    0.0000   -1.9290    0.0000 C   0  0  0  0  0  0  0  0  0  0  0  0
    1.2990   -1.1790    0.0000 C   0  0  0  0  0  0  0  0  0  0  0  0
    1.2990    0.3210    0.0000 C   0  0  0  0  0  0  0  0  0  0  0  0
  1  2  1  0  0  0  0
  2  3  1  0  0  0  0
  3  4  2  0  0  0  0
  4  5  1  0  0  0  0
  5  6  2  0  0  0  0
  6  7  1  0  0  0  0
  7  8  2  0  0  0  0
  3  8  1  0  0  0  0
  6  9  1  0  0  0  0
  9 10  2  0  0  0  0
  9 11  2  0  0  0  0
  9 12  1  0  0  0  0
 12 13  2  0  0  0  0
 13 14  1  0  0  0  0
 14 15  2  0  0  0  0
 15 16  1  0  0  0  0
 16 17  2  0  0  0  0
 12 17  1  0  0  0  0
 15 18  1  0  0  0  0
 18 19  1  1  0  0  0
 18 20  1  0  0  0  0
 20 21  1  0  0  0  0
 21 22  1  0  0  0  0
 22 23  1  0  0  0  0
 23 24  1  0  0  0  0
 24 25  1  0  0  0  0
 20 25  1  0  0  0  0
 25 26  1  6  0  0  0
 23 27  1  0  0  0  0
 27 28  1  0  0  0  0
 28 29  1  0  0  0  0
 29 30  1  0  0  0  0
 30 31  1  0  0  0  0
 31 32  1  0  0  0  0
 27 32  1  0  0  0  0
M  END
> <chemblId>
CHEMBL163777

> <bioactivity__type>
Ki

> <units>
nM

> <value>
0.3

$$$$

  CDK     11301514202D 0   0.00000     0.00000     0

 38 42  0  0  0  0              1 V2000 
  -11.3992   15.0001    0.0000 C   0  0  0  0  0  0  0  0  0  0  0  0
  -10.1001   14.2500    0.0000 C   0  0  0  0  0  0  0  0  0  0  0  0
  -10.1001   12.7500    0.0000 N   0  0  0  0  0  0  0  0  0  0  0  0
   -8.8011   12.0000    0.0000 C   0  0  0  0  0  0  0  0  0  0  0  0
   -7.5021   12.7500    0.0000 O   0  0  0  0  0  0  0  0  0  0  0  0
   -8.8011   10.5000    0.0000 N   0  0  0  0  0  0  0  0  0  0  0  0
  -10.1002    9.7500    0.0000 C   0  0  0  0  0  0  0  0  0  0  0  0
  -10.1002    8.2500    0.0000 C   0  0  0  0  0  0  0  0  0  0  0  0
   -8.8011    7.5000    0.0000 C   0  0  0  0  0  0  0  0  0  0  0  0
   -7.5021    8.2500    0.0000 C   0  0  0  0  0  0  0  0  0  0  0  0
   -7.5021    9.7500    0.0000 C   0  0  0  0  0  0  0  0  0  0  0  0
   -8.8011    6.0000    0.0000 N   0  0  0  0  0  0  0  0  0  0  0  0
  -10.1002    5.2500    0.0000 C   0  0  0  0  0  0  0  0  0  0  0  0
  -10.1002    3.7500    0.0000 C   0  0  0  0  0  0  0  0  0  0  0  0
   -8.8012    3.0000    0.0000 N   0  0  0  0  0  0  0  0  0  0  0  0
   -8.8012    1.5000    0.0000 C   0  0  0  0  0  0  0  0  0  0  0  0
  -10.1002    0.7500    0.0000 C   0  0  0  0  0  0  0  0  0  0  0  0
   -7.5021    0.7500    0.0000 C   0  0  0  0  0  0  0  0  0  0  0  0
   -7.5022   -0.7500    0.0000 C   0  0  0  0  0  0  0  0  0  0  0  0
   -6.2031   -1.5000    0.0000 C   0  0  0  0  0  0  0  0  0  0  0  0
   -4.9041   -0.7500    0.0000 C   0  0  0  0  0  0  0  0  0  0  0  0
   -4.9041    0.7500    0.0000 C   0  0  0  0  0  0  0  0  0  0  0  0
   -6.2031    1.5000    0.0000 C   0  0  0  0  0  0  0  0  0  0  0  0
   -3.6050   -1.5000    0.0000 S   0  0  0  0  0  0  0  0  0  0  0  0
   -4.5692   -2.6491    0.0000 O   0  0  0  0  0  0  0  0  0  0  0  0
   -2.6409   -2.6491    0.0000 O   0  0  0  0  0  0  0  0  0  0  0  0
   -2.3060   -0.7500    0.0000 C   0  0  0  0  0  0  0  0  0  0  0  0
   -2.3060    0.7500    0.0000 C   0  0  0  0  0  0  0  0  0  0  0  0
   -1.0070    1.5000    0.0000 C   0  0  0  0  0  0  0  0  0  0  0  0
    0.2930    0.7500    0.0000 C   0  0  0  0  0  0  0  0  0  0  0  0
    1.7190    1.2140    0.0000 O   0  0  0  0  0  0  0  0  0  0  0  0
    2.6010   -0.0000    0.0000 C   0  0  0  0  0  0  0  0  0  0  0  0
    1.7190   -1.2140    0.0000 O   0  0  0  0  0  0  0  0  0  0  0  0
    0.2930   -0.7500    0.0000 C   0  0  0  0  0  0  0  0  0  0  0  0
   -1.0070   -1.5000    0.0000 C   0  0  0  0  0  0  0  0  0  0  0  0
   -7.5021    3.7500    0.0000 C   0  0  0  0  0  0  0  0  0  0  0  0
   -6.2031    3.0000    0.0000 C   0  0  0  0  0  0  0  0  0  0  0  0
   -7.5021    5.2500    0.0000 C   0  0  0  0  0  0  0  0  0  0  0  0
  1  2  1  0  0  0  0
  2  3  1  0  0  0  0
  3  4  1  0  0  0  0
  4  5  2  0  0  0  0
  4  6  1  0  0  0  0
  6  7  1  0  0  0  0
  7  8  1  0  0  0  0
  8  9  1  0  0  0  0
  9 10  1  0  0  0  0
 10 11  1  0  0  0  0
  6 11  1  0  0  0  0
  9 12  1  0  0  0  0
 12 13  1  0  0  0  0
 13 14  1  0  0  0  0
 14 15  1  0  0  0  0
 15 16  1  0  0  0  0
 16 17  1  6  0  0  0
 16 18  1  0  0  0  0
 18 19  2  0  0  0  0
 19 20  1  0  0  0  0
 20 21  2  0  0  0  0
 21 22  1  0  0  0  0
 22 23  2  0  0  0  0
 18 23  1  0  0  0  0
 21 24  1  0  0  0  0
 24 25  2  0  0  0  0
 24 26  2  0  0  0  0
 24 27  1  0  0  0  0
 27 28  2  0  0  0  0
 28 29  1  0  0  0  0
 29 30  2  0  0  0  0
 30 31  1  0  0  0  0
 31 32  1  0  0  0  0
 32 33  1  0  0  0  0
 33 34  1  0  0  0  0
 30 34  1  0  0  0  0
 34 35  2  0  0  0  0
 27 35  1  0  0  0  0
 15 36  1  0  0  0  0
 36 37  1  1  0  0  0
 36 38  1  0  0  0  0
 12 38  1  0  0  0  0
M  END
> <chemblId>
CHEMBL163887

> <bioactivity__type>
Ki

> <units>
nM

> <value>
2.5

$$$$

  CDK     11301514202D 0   0.00000     0.00000     0

 42 47  0  0  0  0              1 V2000 
  -10.1002    0.7500    0.0000 C   0  0  0  0  0  0  0  0  0  0  0  0
   -8.8012    1.5000    0.0000 C   0  0  0  0  0  0  0  0  0  0  0  0
   -8.8012    3.0000    0.0000 N   0  0  0  0  0  0  0  0  0  0  0  0
   -7.5021    3.7500    0.0000 C   0  0  0  0  0  0  0  0  0  0  0  0
   -7.5021    5.2500    0.0000 C   0  0  0  0  0  0  0  0  0  0  0  0
   -8.8011    6.0000    0.0000 N   0  0  0  0  0  0  0  0  0  0  0  0
  -10.1002    5.2500    0.0000 C   0  0  0  0  0  0  0  0  0  0  0  0
  -10.1002    3.7500    0.0000 C   0  0  0  0  0  0  0  0  0  0  0  0
  -11.3992    3.0001    0.0000 C   0  0  0  0  0  0  0  0  0  0  0  0
   -8.8011    7.5000    0.0000 C   0  0  0  0  0  0  0  0  0  0  0  0
   -7.5021    8.2500    0.0000 C   0  0  0  0  0  0  0  0  0  0  0  0
   -7.5021    9.7500    0.0000 C   0  0  0  0  0  0  0  0  0  0  0  0
   -8.8011   10.5000    0.0000 N   0  0  0  0  0  0  0  0  0  0  0  0
  -10.1002    9.7500    0.0000 C   0  0  0  0  0  0  0  0  0  0  0  0
  -10.1002    8.2500    0.0000 C   0  0  0  0  0  0  0  0  0  0  0  0
   -8.8011   12.0000    0.0000 C   0  0  0  0  0  0  0  0  0  0  0  0
   -7.5021   12.7500    0.0000 O   0  0  0  0  0  0  0  0  0  0  0  0
  -10.1001   12.7500    0.0000 C   0  0  0  0  0  0  0  0  0  0  0  0
  -10.1001   14.2500    0.0000 N   0  0  0  0  0  0  0  0  0  0  0  0
  -11.3992   15.0001    0.0000 C   0  0  0  0  0  0  0  0  0  0  0  0
  -12.6982   14.2501    0.0000 C   0  0  0  0  0  0  0  0  0  0  0  0
  -12.6982   12.7501    0.0000 C   0  0  0  0  0  0  0  0  0  0  0  0
  -11.3992   12.0001    0.0000 C   0  0  0  0  0  0  0  0  0  0  0  0
  -11.3992   10.5001    0.0000 C   0  0  0  0  0  0  0  0  0  0  0  0
   -7.5021    0.7500    0.0000 C   0  0  0  0  0  0  0  0  0  0  0  0
   -7.5022   -0.7500    0.0000 C   0  0  0  0  0  0  0  0  0  0  0  0
   -6.2031   -1.5000    0.0000 C   0  0  0  0  0  0  0  0  0  0  0  0
   -4.9041   -0.7500    0.0000 C   0  0  0  0  0  0  0  0  0  0  0  0
   -4.9041    0.7500    0.0000 C   0  0  0  0  0  0  0  0  0  0  0  0
   -6.2031    1.5000    0.0000 C   0  0  0  0  0  0  0  0  0  0  0  0
   -3.6050   -1.5000    0.0000 S   0  0  0  0  0  0  0  0  0  0  0  0
   -4.5692   -2.6491    0.0000 O   0  0  0  0  0  0  0  0  0  0  0  0
   -2.6409   -2.6491    0.0000 O   0  0  0  0  0  0  0  0  0  0  0  0
   -2.3060   -0.7500    0.0000 C   0  0  0  0  0  0  0  0  0  0  0  0
   -2.3060    0.7500    0.0000 C   0  0  0  0  0  0  0  0  0  0  0  0
   -1.0070    1.5000    0.0000 C   0  0  0  0  0  0  0  0  0  0  0  0
    0.2930    0.7500    0.0000 C   0  0  0  0  0  0  0  0  0  0  0  0
    1.7190    1.2140    0.0000 O   0  0  0  0  0  0  0  0  0  0  0  0
    2.6010   -0.0000    0.0000 C   0  0  0  0  0  0  0  0  0  0  0  0
    1.7190   -1.2140    0.0000 O   0  0  0  0  0  0  0  0  0  0  0  0
    0.2930   -0.7500    0.0000 C   0  0  0  0  0  0  0  0  0  0  0  0
   -1.0070   -1.5000    0.0000 C   0  0  0  0  0  0  0  0  0  0  0  0
  2  1  1  6  0  0  0
  2  3  1  0  0  0  0
  3  4  1  0  0  0  0
  4  5  1  0  0  0  0
  5  6  1  0  0  0  0
  6  7  1  0  0  0  0
  7  8  1  0  0  0  0
  3  8  1  0  0  0  0
  8  9  1  6  0  0  0
  6 10  1  0  0  0  0
 10 11  1  0  0  0  0
 11 12  1  0  0  0  0
 12 13  1  0  0  0  0
 13 14  1  0  0  0  0
 14 15  1  0  0  0  0
 10 15  1  0  0  0  0
 13 16  1  0  0  0  0
 16 17  2  0  0  0  0
 16 18  1  0  0  0  0
 18 19  2  0  0  0  0
 19 20  1  0  0  0  0
 20 21  2  0  0  0  0
 21 22  1  0  0  0  0
 22 23  2  0  0  0  0
 18 23  1  0  0  0  0
 23 24  1  0  0  0  0
  2 25  1  0  0  0  0
 25 26  2  0  0  0  0
 26 27  1  0  0  0  0
 27 28  2  0  0  0  0
 28 29  1  0  0  0  0
 29 30  2  0  0  0  0
 25 30  1  0  0  0  0
 28 31  1  0  0  0  0
 31 32  2  0  0  0  0
 31 33  2  0  0  0  0
 31 34  1  0  0  0  0
 34 35  2  0  0  0  0
 35 36  1  0  0  0  0
 36 37  2  0  0  0  0
 37 38  1  0  0  0  0
 38 39  1  0  0  0  0
 39 40  1  0  0  0  0
 40 41  1  0  0  0  0
 37 41  1  0  0  0  0
 41 42  2  0  0  0  0
 34 42  1  0  0  0  0
M  END
> <chemblId>
CHEMBL164385

> <bioactivity__type>
Ki

> <units>
nM

> <value>
77.0

$$$$

  CDK     11301514202D 0   0.00000     0.00000     0

 33 37  0  0  0  0              1 V2000 
  -10.1002    0.7500    0.0000 C   0  0  0  0  0  0  0  0  0  0  0  0
   -8.8012    1.5000    0.0000 C   0  0  0  0  0  0  0  0  0  0  0  0
   -8.8012    3.0000    0.0000 N   0  0  0  0  0  0  0  0  0  0  0  0
   -7.5021    3.7500    0.0000 C   0  0  0  0  0  0  0  0  0  0  0  0
   -7.5021    5.2500    0.0000 C   0  0  0  0  0  0  0  0  0  0  0  0
   -8.8011    6.0000    0.0000 N   0  0  0  0  0  0  0  0  0  0  0  0
  -10.1002    5.2500    0.0000 C   0  0  0  0  0  0  0  0  0  0  0  0
  -10.1002    3.7500    0.0000 C   0  0  0  0  0  0  0  0  0  0  0  0
  -11.3992    3.0001    0.0000 C   0  0  0  0  0  0  0  0  0  0  0  0
   -8.8011    7.5000    0.0000 C   0  0  0  0  0  0  0  0  0  0  0  0
   -7.5021    8.2500    0.0000 C   0  0  0  0  0  0  0  0  0  0  0  0
   -7.5021    9.7500    0.0000 C   0  0  0  0  0  0  0  0  0  0  0  0
   -8.8011   10.5000    0.0000 N   0  0  0  0  0  0  0  0  0  0  0  0
  -10.1002    9.7500    0.0000 C   0  0  0  0  0  0  0  0  0  0  0  0
  -10.1002    8.2500    0.0000 C   0  0  0  0  0  0  0  0  0  0  0  0
   -7.5021    0.7500    0.0000 C   0  0  0  0  0  0  0  0  0  0  0  0
   -7.5022   -0.7500    0.0000 C   0  0  0  0  0  0  0  0  0  0  0  0
   -6.2031   -1.5000    0.0000 C   0  0  0  0  0  0  0  0  0  0  0  0
   -4.9041   -0.7500    0.0000 C   0  0  0  0  0  0  0  0  0  0  0  0
   -4.9041    0.7500    0.0000 C   0  0  0  0  0  0  0  0  0  0  0  0
   -6.2031    1.5000    0.0000 C   0  0  0  0  0  0  0  0  0  0  0  0
   -3.6050   -1.5000    0.0000 S   0  0  0  0  0  0  0  0  0  0  0  0
   -4.5692   -2.6491    0.0000 O   0  0  0  0  0  0  0  0  0  0  0  0
   -2.6409   -2.6491    0.0000 O   0  0  0  0  0  0  0  0  0  0  0  0
   -2.3060   -0.7500    0.0000 C   0  0  0  0  0  0  0  0  0  0  0  0
   -2.3060    0.7500    0.0000 C   0  0  0  0  0  0  0  0  0  0  0  0
   -1.0070    1.5000    0.0000 C   0  0  0  0  0  0  0  0  0  0  0  0
    0.2930    0.7500    0.0000 C   0  0  0  0  0  0  0  0  0  0  0  0
    1.7190    1.2140    0.0000 O   0  0  0  0  0  0  0  0  0  0  0  0
    2.6010   -0.0000    0.0000 C   0  0  0  0  0  0  0  0  0  0  0  0
    1.7190   -1.2140    0.0000 O   0  0  0  0  0  0  0  0  0  0  0  0
    0.2930   -0.7500    0.0000 C   0  0  0  0  0  0  0  0  0  0  0  0
   -1.0070   -1.5000    0.0000 C   0  0  0  0  0  0  0  0  0  0  0  0
  2  1  1  6  0  0  0
  2  3  1  0  0  0  0
  3  4  1  0  0  0  0
  4  5  1  0  0  0  0
  5  6  1  0  0  0  0
  6  7  1  0  0  0  0
  7  8  1  0  0  0  0
  3  8  1  0  0  0  0
  8  9  1  6  0  0  0
  6 10  1  0  0  0  0
 10 11  1  0  0  0  0
 11 12  1  0  0  0  0
 12 13  1  0  0  0  0
 13 14  1  0  0  0  0
 14 15  1  0  0  0  0
 10 15  1  0  0  0  0
  2 16  1  0  0  0  0
 16 17  2  0  0  0  0
 17 18  1  0  0  0  0
 18 19  2  0  0  0  0
 19 20  1  0  0  0  0
 20 21  2  0  0  0  0
 16 21  1  0  0  0  0
 19 22  1  0  0  0  0
 22 23  2  0  0  0  0
 22 24  2  0  0  0  0
 22 25  1  0  0  0  0
 25 26  2  0  0  0  0
 26 27  1  0  0  0  0
 27 28  2  0  0  0  0
 28 29  1  0  0  0  0
 29 30  1  0  0  0  0
 30 31  1  0  0  0  0
 31 32  1  0  0  0  0
 28 32  1  0  0  0  0
 32 33  2  0  0  0  0
 25 33  1  0  0  0  0
M  END
> <chemblId>
CHEMBL164397

> <bioactivity__type>
Ki

> <units>
nM

> <value>
9.0

$$$$

  CDK     11301514202D 0   0.00000     0.00000     0

 33 37  0  0  0  0              1 V2000 
  -10.1002    0.7500    0.0000 C   0  0  0  0  0  0  0  0  0  0  0  0
   -8.8012    1.5000    0.0000 C   0  0  0  0  0  0  0  0  0  0  0  0
   -8.8012    3.0000    0.0000 N   0  0  0  0  0  0  0  0  0  0  0  0
   -7.5021    3.7500    0.0000 C   0  0  0  0  0  0  0  0  0  0  0  0
   -7.5021    5.2500    0.0000 C   0  0  0  0  0  0  0  0  0  0  0  0
   -8.8011    6.0000    0.0000 N   0  0  0  0  0  0  0  0  0  0  0  0
  -10.1002    5.2500    0.0000 C   0  0  0  0  0  0  0  0  0  0  0  0
  -10.1002    3.7500    0.0000 C   0  0  0  0  0  0  0  0  0  0  0  0
  -11.3992    3.0001    0.0000 C   0  0  0  0  0  0  0  0  0  0  0  0
   -8.8011    7.5000    0.0000 C   0  0  0  0  0  0  0  0  0  0  0  0
   -7.5021    8.2500    0.0000 C   0  0  0  0  0  0  0  0  0  0  0  0
   -7.5021    9.7500    0.0000 C   0  0  0  0  0  0  0  0  0  0  0  0
   -8.8011   10.5000    0.0000 C   0  0  0  0  0  0  0  0  0  0  0  0
  -10.1002    9.7500    0.0000 C   0  0  0  0  0  0  0  0  0  0  0  0
  -10.1002    8.2500    0.0000 C   0  0  0  0  0  0  0  0  0  0  0  0
   -7.5021    0.7500    0.0000 C   0  0  0  0  0  0  0  0  0  0  0  0
   -7.5022   -0.7500    0.0000 C   0  0  0  0  0  0  0  0  0  0  0  0
   -6.2031   -1.5000    0.0000 C   0  0  0  0  0  0  0  0  0  0  0  0
   -4.9041   -0.7500    0.0000 C   0  0  0  0  0  0  0  0  0  0  0  0
   -4.9041    0.7500    0.0000 C   0  0  0  0  0  0  0  0  0  0  0  0
   -6.2031    1.5000    0.0000 C   0  0  0  0  0  0  0  0  0  0  0  0
   -3.6050   -1.5000    0.0000 S   0  0  0  0  0  0  0  0  0  0  0  0
   -4.5692   -2.6491    0.0000 O   0  0  0  0  0  0  0  0  0  0  0  0
   -2.6409   -2.6491    0.0000 O   0  0  0  0  0  0  0  0  0  0  0  0
   -2.3060   -0.7500    0.0000 C   0  0  0  0  0  0  0  0  0  0  0  0
   -2.3060    0.7500    0.0000 C   0  0  0  0  0  0  0  0  0  0  0  0
   -1.0070    1.5000    0.0000 C   0  0  0  0  0  0  0  0  0  0  0  0
    0.2930    0.7500    0.0000 C   0  0  0  0  0  0  0  0  0  0  0  0
    1.7190    1.2140    0.0000 O   0  0  0  0  0  0  0  0  0  0  0  0
    2.6010   -0.0000    0.0000 C   0  0  0  0  0  0  0  0  0  0  0  0
    1.7190   -1.2140    0.0000 O   0  0  0  0  0  0  0  0  0  0  0  0
    0.2930   -0.7500    0.0000 C   0  0  0  0  0  0  0  0  0  0  0  0
   -1.0070   -1.5000    0.0000 C   0  0  0  0  0  0  0  0  0  0  0  0
  2  1  1  1  0  0  0
  2  3  1  0  0  0  0
  3  4  1  0  0  0  0
  4  5  1  0  0  0  0
  5  6  1  0  0  0  0
  6  7  1  0  0  0  0
  7  8  1  0  0  0  0
  3  8  1  0  0  0  0
  8  9  1  6  0  0  0
  6 10  1  0  0  0  0
 10 11  1  0  0  0  0
 11 12  1  0  0  0  0
 12 13  1  0  0  0  0
 13 14  1  0  0  0  0
 14 15  1  0  0  0  0
 10 15  1  0  0  0  0
  2 16  1  0  0  0  0
 16 17  2  0  0  0  0
 17 18  1  0  0  0  0
 18 19  2  0  0  0  0
 19 20  1  0  0  0  0
 20 21  2  0  0  0  0
 16 21  1  0  0  0  0
 19 22  1  0  0  0  0
 22 23  2  0  0  0  0
 22 24  2  0  0  0  0
 22 25  1  0  0  0  0
 25 26  2  0  0  0  0
 26 27  1  0  0  0  0
 27 28  2  0  0  0  0
 28 29  1  0  0  0  0
 29 30  1  0  0  0  0
 30 31  1  0  0  0  0
 31 32  1  0  0  0  0
 28 32  1  0  0  0  0
 32 33  2  0  0  0  0
 25 33  1  0  0  0  0
M  END
> <chemblId>
CHEMBL164705

> <bioactivity__type>
Ki

> <units>
nM

> <value>
0.03

$$$$

  CDK     11301514202D 0   0.00000     0.00000     0

 32 35  0  0  0  0              1 V2000 
    6.4952   16.8210    0.0000 C   0  0  0  0  0  0  0  0  0  0  0  0
    5.1962   16.0710    0.0000 O   0  0  0  0  0  0  0  0  0  0  0  0
    5.1962   14.5710    0.0000 C   0  0  0  0  0  0  0  0  0  0  0  0
    3.8971   13.8210    0.0000 C   0  0  0  0  0  0  0  0  0  0  0  0
    3.8971   12.3210    0.0000 C   0  0  0  0  0  0  0  0  0  0  0  0
    5.1962   11.5710    0.0000 C   0  0  0  0  0  0  0  0  0  0  0  0
    6.4952   12.3210    0.0000 C   0  0  0  0  0  0  0  0  0  0  0  0
    6.4952   13.8210    0.0000 C   0  0  0  0  0  0  0  0  0  0  0  0
    5.1962   10.0710    0.0000 S   0  0  0  0  0  0  0  0  0  0  0  0
    5.7092    8.6615    0.0000 O   0  0  0  0  0  0  0  0  0  0  0  0
    6.6734   10.3315    0.0000 O   0  0  0  0  0  0  0  0  0  0  0  0
    3.8971    9.3210    0.0000 C   0  0  0  0  0  0  0  0  0  0  0  0
    2.5981   10.0710    0.0000 C   0  0  0  0  0  0  0  0  0  0  0  0
    1.2990    9.3210    0.0000 C   0  0  0  0  0  0  0  0  0  0  0  0
    1.2990    7.8210    0.0000 C   0  0  0  0  0  0  0  0  0  0  0  0
    2.5981    7.0710    0.0000 C   0  0  0  0  0  0  0  0  0  0  0  0
    3.8971    7.8210    0.0000 C   0  0  0  0  0  0  0  0  0  0  0  0
    0.0000    7.0710    0.0000 C   0  0  0  0  0  0  0  0  0  0  0  0
   -1.2990    7.8210    0.0000 C   0  0  0  0  0  0  0  0  0  0  0  0
    0.0000    5.5710    0.0000 N   0  0  0  0  0  0  0  0  0  0  0  0
   -1.2990    4.8210    0.0000 C   0  0  0  0  0  0  0  0  0  0  0  0
   -1.2990    3.3210    0.0000 C   0  0  0  0  0  0  0  0  0  0  0  0
   -0.0000    2.5710    0.0000 N   0  0  0  0  0  0  0  0  0  0  0  0
    1.2990    3.3210    0.0000 C   0  0  0  0  0  0  0  0  0  0  0  0
    2.5981    2.5710    0.0000 C   0  0  0  0  0  0  0  0  0  0  0  0
    1.2990    4.8210    0.0000 C   0  0  0  0  0  0  0  0  0  0  0  0
    0.0000    1.0710    0.0000 C   0  0  0  0  0  0  0  0  0  0  0  0
   -1.2990    0.3210    0.0000 C   0  0  0  0  0  0  0  0  0  0  0  0
   -1.2990   -1.1790    0.0000 C   0  0  0  0  0  0  0  0  0  0  0  0
    0.0000   -1.9290    0.0000 C   0  0  0  0  0  0  0  0  0  0  0  0
    1.2990   -1.1790    0.0000 C   0  0  0  0  0  0  0  0  0  0  0  0
    1.2990    0.3210    0.0000 C   0  0  0  0  0  0  0  0  0  0  0  0
  1  2  1  0  0  0  0
  2  3  1  0  0  0  0
  3  4  2  0  0  0  0
  4  5  1  0  0  0  0
  5  6  2  0  0  0  0
  6  7  1  0  0  0  0
  7  8  2  0  0  0  0
  3  8  1  0  0  0  0
  6  9  1  0  0  0  0
  9 10  2  0  0  0  0
  9 11  2  0  0  0  0
  9 12  1  0  0  0  0
 12 13  2  0  0  0  0
 13 14  1  0  0  0  0
 14 15  2  0  0  0  0
 15 16  1  0  0  0  0
 16 17  2  0  0  0  0
 12 17  1  0  0  0  0
 15 18  1  0  0  0  0
 18 19  1  6  0  0  0
 18 20  1  0  0  0  0
 20 21  1  0  0  0  0
 21 22  1  0  0  0  0
 22 23  1  0  0  0  0
 23 24  1  0  0  0  0
 24 25  1  1  0  0  0
 24 26  1  0  0  0  0
 20 26  1  0  0  0  0
 23 27  1  0  0  0  0
 27 28  1  0  0  0  0
 28 29  1  0  0  0  0
 29 30  1  0  0  0  0
 30 31  1  0  0  0  0
 31 32  1  0  0  0  0
 27 32  1  0  0  0  0
M  END
> <chemblId>
CHEMBL164762

> <bioactivity__type>
Ki

> <units>
nM

> <value>
0.14

$$$$

  CDK     11301514202D 0   0.00000     0.00000     0

 43 48  0  0  0  0              1 V2000 
   -8.8011   16.5000    0.0000 C   0  0  0  0  0  0  0  0  0  0  0  0
   -8.8011   15.0000    0.0000 O   0  0  0  0  0  0  0  0  0  0  0  0
  -10.1001   14.2500    0.0000 C   0  0  0  0  0  0  0  0  0  0  0  0
  -11.3992   15.0001    0.0000 C   0  0  0  0  0  0  0  0  0  0  0  0
  -12.6982   14.2501    0.0000 C   0  0  0  0  0  0  0  0  0  0  0  0
  -12.6982   12.7501    0.0000 C   0  0  0  0  0  0  0  0  0  0  0  0
  -11.3992   12.0001    0.0000 C   0  0  0  0  0  0  0  0  0  0  0  0
  -10.1001   12.7500    0.0000 C   0  0  0  0  0  0  0  0  0  0  0  0
   -8.8011   12.0000    0.0000 C   0  0  0  0  0  0  0  0  0  0  0  0
   -7.5021   12.7500    0.0000 O   0  0  0  0  0  0  0  0  0  0  0  0
   -8.8011   10.5000    0.0000 N   0  0  0  0  0  0  0  0  0  0  0  0
  -10.1002    9.7500    0.0000 C   0  0  0  0  0  0  0  0  0  0  0  0
  -10.1002    8.2500    0.0000 C   0  0  0  0  0  0  0  0  0  0  0  0
   -8.8011    7.5000    0.0000 C   0  0  0  0  0  0  0  0  0  0  0  0
   -7.5021    8.2500    0.0000 C   0  0  0  0  0  0  0  0  0  0  0  0
   -7.5021    9.7500    0.0000 C   0  0  0  0  0  0  0  0  0  0  0  0
   -8.8011    6.0000    0.0000 N   0  0  0  0  0  0  0  0  0  0  0  0
  -10.1002    5.2500    0.0000 C   0  0  0  0  0  0  0  0  0  0  0  0
  -10.1002    3.7500    0.0000 C   0  0  0  0  0  0  0  0  0  0  0  0
   -8.8012    3.0000    0.0000 N   0  0  0  0  0  0  0  0  0  0  0  0
   -8.8012    1.5000    0.0000 C   0  0  0  0  0  0  0  0  0  0  0  0
  -10.1002    0.7500    0.0000 C   0  0  0  0  0  0  0  0  0  0  0  0
   -7.5021    0.7500    0.0000 C   0  0  0  0  0  0  0  0  0  0  0  0
   -7.5022   -0.7500    0.0000 C   0  0  0  0  0  0  0  0  0  0  0  0
   -6.2031   -1.5000    0.0000 C   0  0  0  0  0  0  0  0  0  0  0  0
   -4.9041   -0.7500    0.0000 C   0  0  0  0  0  0  0  0  0  0  0  0
   -4.9041    0.7500    0.0000 C   0  0  0  0  0  0  0  0  0  0  0  0
   -6.2031    1.5000    0.0000 C   0  0  0  0  0  0  0  0  0  0  0  0
   -3.6050   -1.5000    0.0000 S   0  0  0  0  0  0  0  0  0  0  0  0
   -4.5692   -2.6491    0.0000 O   0  0  0  0  0  0  0  0  0  0  0  0
   -2.6409   -2.6491    0.0000 O   0  0  0  0  0  0  0  0  0  0  0  0
   -2.3060   -0.7500    0.0000 C   0  0  0  0  0  0  0  0  0  0  0  0
   -2.3060    0.7500    0.0000 C   0  0  0  0  0  0  0  0  0  0  0  0
   -1.0070    1.5000    0.0000 C   0  0  0  0  0  0  0  0  0  0  0  0
    0.2930    0.7500    0.0000 C   0  0  0  0  0  0  0  0  0  0  0  0
    1.7190    1.2140    0.0000 O   0  0  0  0  0  0  0  0  0  0  0  0
    2.6010   -0.0000    0.0000 C   0  0  0  0  0  0  0  0  0  0  0  0
    1.7190   -1.2140    0.0000 O   0  0  0  0  0  0  0  0  0  0  0  0
    0.2930   -0.7500    0.0000 C   0  0  0  0  0  0  0  0  0  0  0  0
   -1.0070   -1.5000    0.0000 C   0  0  0  0  0  0  0  0  0  0  0  0
   -7.5021    3.7500    0.0000 C   0  0  0  0  0  0  0  0  0  0  0  0
   -6.2031    3.0000    0.0000 C   0  0  0  0  0  0  0  0  0  0  0  0
   -7.5021    5.2500    0.0000 C   0  0  0  0  0  0  0  0  0  0  0  0
  1  2  1  0  0  0  0
  2  3  1  0  0  0  0
  3  4  2  0  0  0  0
  4  5  1  0  0  0  0
  5  6  2  0  0  0  0
  6  7  1  0  0  0  0
  7  8  2  0  0  0  0
  3  8  1  0  0  0  0
  8  9  1  0  0  0  0
  9 10  2  0  0  0  0
  9 11  1  0  0  0  0
 11 12  1  0  0  0  0
 12 13  1  0  0  0  0
 13 14  1  0  0  0  0
 14 15  1  0  0  0  0
 15 16  1  0  0  0  0
 11 16  1  0  0  0  0
 14 17  1  0  0  0  0
 17 18  1  0  0  0  0
 18 19  1  0  0  0  0
 19 20  1  0  0  0  0
 20 21  1  0  0  0  0
 21 22  1  6  0  0  0
 21 23  1  0  0  0  0
 23 24  2  0  0  0  0
 24 25  1  0  0  0  0
 25 26  2  0  0  0  0
 26 27  1  0  0  0  0
 27 28  2  0  0  0  0
 23 28  1  0  0  0  0
 26 29  1  0  0  0  0
 29 30  2  0  0  0  0
 29 31  2  0  0  0  0
 29 32  1  0  0  0  0
 32 33  2  0  0  0  0
 33 34  1  0  0  0  0
 34 35  2  0  0  0  0
 35 36  1  0  0  0  0
 36 37  1  0  0  0  0
 37 38  1  0  0  0  0
 38 39  1  0  0  0  0
 35 39  1  0  0  0  0
 39 40  2  0  0  0  0
 32 40  1  0  0  0  0
 20 41  1  0  0  0  0
 41 42  1  1  0  0  0
 41 43  1  0  0  0  0
 17 43  1  0  0  0  0
M  END
> <chemblId>
CHEMBL164935

> <bioactivity__type>
Ki

> <units>
nM

> <value>
0.1

$$$$

  CDK     11301514202D 0   0.00000     0.00000     0

 40 44  0  0  0  0              1 V2000 
   -9.4183    9.1880    0.0000 C   0  0  0  0  0  0  0  0  0  0  0  0
   -9.4183    7.6880    0.0000 C   0  0  0  0  0  0  0  0  0  0  0  0
   -8.1192    6.9380    0.0000 N   0  0  0  0  0  0  0  0  0  0  0  0
   -8.1192    5.4380    0.0000 C   0  0  0  0  0  0  0  0  0  0  0  0
   -6.8202    4.6880    0.0000 C   0  0  0  0  0  0  0  0  0  0  0  0
   -5.5212    5.4380    0.0000 N   0  0  0  0  0  0  0  0  0  0  0  0
   -5.5212    6.9380    0.0000 C   0  0  0  0  0  0  0  0  0  0  0  0
   -6.8202    7.6880    0.0000 C   0  0  0  0  0  0  0  0  0  0  0  0
   -6.8202    9.1880    0.0000 C   0  0  0  0  0  0  0  0  0  0  0  0
   -4.2221    4.6880    0.0000 C   0  0  0  0  0  0  0  0  0  0  0  0
   -4.2221    3.1880    0.0000 C   0  0  0  0  0  0  0  0  0  0  0  0
   -2.9231    2.4380    0.0000 C   0  0  0  0  0  0  0  0  0  0  0  0
   -1.6240    3.1880    0.0000 N   0  0  0  0  0  0  0  0  0  0  0  0
   -1.6240    4.6880    0.0000 C   0  0  0  0  0  0  0  0  0  0  0  0
   -2.9231    5.4380    0.0000 C   0  0  0  0  0  0  0  0  0  0  0  0
   -0.3250    2.4380    0.0000 C   0  0  0  0  0  0  0  0  0  0  0  0
    0.9740    3.1880    0.0000 O   0  0  0  0  0  0  0  0  0  0  0  0
   -0.3250    0.9380    0.0000 C   0  0  0  0  0  0  0  0  0  0  0  0
   -1.6240    0.1880    0.0000 C   0  0  0  0  0  0  0  0  0  0  0  0
   -1.6240   -1.3120    0.0000 C   0  0  0  0  0  0  0  0  0  0  0  0
   -0.3250   -2.0620    0.0000 C   0  0  0  0  0  0  0  0  0  0  0  0
    0.9740   -1.3120    0.0000 C   0  0  0  0  0  0  0  0  0  0  0  0
    0.9740    0.1880    0.0000 C   0  0  0  0  0  0  0  0  0  0  0  0
    2.2730    0.9380    0.0000 C   0  0  0  0  0  0  0  0  0  0  0  0
  -10.7173    6.9380    0.0000 C   0  0  0  0  0  0  0  0  0  0  0  0
  -12.0163    7.6880    0.0000 C   0  0  0  0  0  0  0  0  0  0  0  0
  -13.3154    6.9380    0.0000 C   0  0  0  0  0  0  0  0  0  0  0  0
  -13.3154    5.4380    0.0000 C   0  0  0  0  0  0  0  0  0  0  0  0
  -12.0163    4.6880    0.0000 C   0  0  0  0  0  0  0  0  0  0  0  0
  -10.7173    5.4380    0.0000 C   0  0  0  0  0  0  0  0  0  0  0  0
  -14.6144    4.6880    0.0000 S   0  0  0  0  0  0  0  0  0  0  0  0
  -15.5786    3.5389    0.0000 O   0  0  0  0  0  0  0  0  0  0  0  0
  -13.6502    3.5389    0.0000 O   0  0  0  0  0  0  0  0  0  0  0  0
  -15.9135    5.4380    0.0000 C   0  0  0  0  0  0  0  0  0  0  0  0
  -15.9135    6.9380    0.0000 C   0  0  0  0  0  0  0  0  0  0  0  0
  -17.2125    7.6880    0.0000 C   0  0  0  0  0  0  0  0  0  0  0  0
  -18.5115    6.9380    0.0000 C   0  0  0  0  0  0  0  0  0  0  0  0
  -18.5115    5.4380    0.0000 C   0  0  0  0  0  0  0  0  0  0  0  0
  -19.8106    4.6880    0.0000 C   0  0  0  0  0  0  0  0  0  0  0  0
  -17.2125    4.6880    0.0000 C   0  0  0  0  0  0  0  0  0  0  0  0
  2  1  1  6  0  0  0
  2  3  1  0  0  0  0
  3  4  1  0  0  0  0
  4  5  1  0  0  0  0
  5  6  1  0  0  0  0
  6  7  1  0  0  0  0
  7  8  1  0  0  0  0
  3  8  1  0  0  0  0
  8  9  1  6  0  0  0
  6 10  1  0  0  0  0
 10 11  1  0  0  0  0
 11 12  1  0  0  0  0
 12 13  1  0  0  0  0
 13 14  1  0  0  0  0
 14 15  1  0  0  0  0
 10 15  1  0  0  0  0
 13 16  1  0  0  0  0
 16 17  2  0  0  0  0
 16 18  1  0  0  0  0
 18 19  2  0  0  0  0
 19 20  1  0  0  0  0
 20 21  2  0  0  0  0
 21 22  1  0  0  0  0
 22 23  2  0  0  0  0
 18 23  1  0  0  0  0
 23 24  1  0  0  0  0
  2 25  1  0  0  0  0
 25 26  2  0  0  0  0
 26 27  1  0  0  0  0
 27 28  2  0  0  0  0
 28 29  1  0  0  0  0
 29 30  2  0  0  0  0
 25 30  1  0  0  0  0
 28 31  1  0  0  0  0
 31 32  2  0  0  0  0
 31 33  2  0  0  0  0
 31 34  1  0  0  0  0
 34 35  2  0  0  0  0
 35 36  1  0  0  0  0
 36 37  2  0  0  0  0
 37 38  1  0  0  0  0
 38 39  1  0  0  0  0
 38 40  2  0  0  0  0
 34 40  1  0  0  0  0
M  END
> <chemblId>
CHEMBL165035

> <bioactivity__type>
Ki

> <units>
nM

> <value>
0.4

$$$$

  CDK     11301514202D 0   0.00000     0.00000     0

 39 43  0  0  0  0              1 V2000 
  -11.3992   16.5001    0.0000 C   0  0  0  0  0  0  0  0  0  0  0  0
  -11.3992   15.0001    0.0000 C   0  0  0  0  0  0  0  0  0  0  0  0
  -10.1001   14.2500    0.0000 C   0  0  0  0  0  0  0  0  0  0  0  0
  -10.1001   12.7500    0.0000 C   0  0  0  0  0  0  0  0  0  0  0  0
   -8.8011   12.0000    0.0000 C   0  0  0  0  0  0  0  0  0  0  0  0
   -7.5021   12.7500    0.0000 O   0  0  0  0  0  0  0  0  0  0  0  0
   -8.8011   10.5000    0.0000 N   0  0  0  0  0  0  0  0  0  0  0  0
  -10.1002    9.7500    0.0000 C   0  0  0  0  0  0  0  0  0  0  0  0
  -10.1002    8.2500    0.0000 C   0  0  0  0  0  0  0  0  0  0  0  0
   -8.8011    7.5000    0.0000 C   0  0  0  0  0  0  0  0  0  0  0  0
   -7.5021    8.2500    0.0000 C   0  0  0  0  0  0  0  0  0  0  0  0
   -7.5021    9.7500    0.0000 C   0  0  0  0  0  0  0  0  0  0  0  0
   -8.8011    6.0000    0.0000 N   0  0  0  0  0  0  0  0  0  0  0  0
  -10.1002    5.2500    0.0000 C   0  0  0  0  0  0  0  0  0  0  0  0
  -10.1002    3.7500    0.0000 C   0  0  0  0  0  0  0  0  0  0  0  0
   -8.8012    3.0000    0.0000 N   0  0  0  0  0  0  0  0  0  0  0  0
   -8.8012    1.5000    0.0000 C   0  0  0  0  0  0  0  0  0  0  0  0
  -10.1002    0.7500    0.0000 C   0  0  0  0  0  0  0  0  0  0  0  0
   -7.5021    0.7500    0.0000 C   0  0  0  0  0  0  0  0  0  0  0  0
   -7.5022   -0.7500    0.0000 C   0  0  0  0  0  0  0  0  0  0  0  0
   -6.2031   -1.5000    0.0000 C   0  0  0  0  0  0  0  0  0  0  0  0
   -4.9041   -0.7500    0.0000 C   0  0  0  0  0  0  0  0  0  0  0  0
   -4.9041    0.7500    0.0000 C   0  0  0  0  0  0  0  0  0  0  0  0
   -6.2031    1.5000    0.0000 C   0  0  0  0  0  0  0  0  0  0  0  0
   -3.6050   -1.5000    0.0000 S   0  0  0  0  0  0  0  0  0  0  0  0
   -4.5692   -2.6491    0.0000 O   0  0  0  0  0  0  0  0  0  0  0  0
   -2.6409   -2.6491    0.0000 O   0  0  0  0  0  0  0  0  0  0  0  0
   -2.3060   -0.7500    0.0000 C   0  0  0  0  0  0  0  0  0  0  0  0
   -2.3060    0.7500    0.0000 C   0  0  0  0  0  0  0  0  0  0  0  0
   -1.0070    1.5000    0.0000 C   0  0  0  0  0  0  0  0  0  0  0  0
    0.2930    0.7500    0.0000 C   0  0  0  0  0  0  0  0  0  0  0  0
    1.7190    1.2140    0.0000 O   0  0  0  0  0  0  0  0  0  0  0  0
    2.6010   -0.0000    0.0000 C   0  0  0  0  0  0  0  0  0  0  0  0
    1.7190   -1.2140    0.0000 O   0  0  0  0  0  0  0  0  0  0  0  0
    0.2930   -0.7500    0.0000 C   0  0  0  0  0  0  0  0  0  0  0  0
   -1.0070   -1.5000    0.0000 C   0  0  0  0  0  0  0  0  0  0  0  0
   -7.5021    3.7500    0.0000 C   0  0  0  0  0  0  0  0  0  0  0  0
   -6.2031    3.0000    0.0000 C   0  0  0  0  0  0  0  0  0  0  0  0
   -7.5021    5.2500    0.0000 C   0  0  0  0  0  0  0  0  0  0  0  0
  1  2  1  0  0  0  0
  2  3  1  0  0  0  0
  3  4  1  0  0  0  0
  4  5  1  0  0  0  0
  5  6  2  0  0  0  0
  5  7  1  0  0  0  0
  7  8  1  0  0  0  0
  8  9  1  0  0  0  0
  9 10  1  0  0  0  0
 10 11  1  0  0  0  0
 11 12  1  0  0  0  0
  7 12  1  0  0  0  0
 10 13  1  0  0  0  0
 13 14  1  0  0  0  0
 14 15  1  0  0  0  0
 15 16  1  0  0  0  0
 16 17  1  0  0  0  0
 17 18  1  6  0  0  0
 17 19  1  0  0  0  0
 19 20  2  0  0  0  0
 20 21  1  0  0  0  0
 21 22  2  0  0  0  0
 22 23  1  0  0  0  0
 23 24  2  0  0  0  0
 19 24  1  0  0  0  0
 22 25  1  0  0  0  0
 25 26  2  0  0  0  0
 25 27  2  0  0  0  0
 25 28  1  0  0  0  0
 28 29  2  0  0  0  0
 29 30  1  0  0  0  0
 30 31  2  0  0  0  0
 31 32  1  0  0  0  0
 32 33  1  0  0  0  0
 33 34  1  0  0  0  0
 34 35  1  0  0  0  0
 31 35  1  0  0  0  0
 35 36  2  0  0  0  0
 28 36  1  0  0  0  0
 16 37  1  0  0  0  0
 37 38  1  1  0  0  0
 37 39  1  0  0  0  0
 13 39  1  0  0  0  0
M  END
> <chemblId>
CHEMBL165337

> <bioactivity__type>
Ki

> <units>
nM

> <value>
1.3

$$$$

  CDK     11301514202D 0   0.00000     0.00000     0

 39 43  0  0  0  0              1 V2000 
  -11.3992   15.0001    0.0000 C   0  0  0  0  0  0  0  0  0  0  0  0
  -10.1001   14.2500    0.0000 C   0  0  0  0  0  0  0  0  0  0  0  0
  -10.1001   12.7500    0.0000 C   0  0  0  0  0  0  0  0  0  0  0  0
   -8.8011   12.0000    0.0000 S   0  0  0  0  0  0  0  0  0  0  0  0
   -7.3239   11.7396    0.0000 O   0  0  0  0  0  0  0  0  0  0  0  0
   -8.2881   13.4096    0.0000 O   0  0  0  0  0  0  0  0  0  0  0  0
   -8.8011   10.5000    0.0000 N   0  0  0  0  0  0  0  0  0  0  0  0
  -10.1002    9.7500    0.0000 C   0  0  0  0  0  0  0  0  0  0  0  0
  -10.1002    8.2500    0.0000 C   0  0  0  0  0  0  0  0  0  0  0  0
   -8.8011    7.5000    0.0000 C   0  0  0  0  0  0  0  0  0  0  0  0
   -7.5021    8.2500    0.0000 C   0  0  0  0  0  0  0  0  0  0  0  0
   -7.5021    9.7500    0.0000 C   0  0  0  0  0  0  0  0  0  0  0  0
   -8.8011    6.0000    0.0000 N   0  0  0  0  0  0  0  0  0  0  0  0
  -10.1002    5.2500    0.0000 C   0  0  0  0  0  0  0  0  0  0  0  0
  -10.1002    3.7500    0.0000 C   0  0  0  0  0  0  0  0  0  0  0  0
   -8.8012    3.0000    0.0000 N   0  0  0  0  0  0  0  0  0  0  0  0
   -8.8012    1.5000    0.0000 C   0  0  0  0  0  0  0  0  0  0  0  0
  -10.1002    0.7500    0.0000 C   0  0  0  0  0  0  0  0  0  0  0  0
   -7.5021    0.7500    0.0000 C   0  0  0  0  0  0  0  0  0  0  0  0
   -7.5022   -0.7500    0.0000 C   0  0  0  0  0  0  0  0  0  0  0  0
   -6.2031   -1.5000    0.0000 C   0  0  0  0  0  0  0  0  0  0  0  0
   -4.9041   -0.7500    0.0000 C   0  0  0  0  0  0  0  0  0  0  0  0
   -4.9041    0.7500    0.0000 C   0  0  0  0  0  0  0  0  0  0  0  0
   -6.2031    1.5000    0.0000 C   0  0  0  0  0  0  0  0  0  0  0  0
   -3.6050   -1.5000    0.0000 S   0  0  0  0  0  0  0  0  0  0  0  0
   -4.5692   -2.6491    0.0000 O   0  0  0  0  0  0  0  0  0  0  0  0
   -2.6409   -2.6491    0.0000 O   0  0  0  0  0  0  0  0  0  0  0  0
   -2.3060   -0.7500    0.0000 C   0  0  0  0  0  0  0  0  0  0  0  0
   -2.3060    0.7500    0.0000 C   0  0  0  0  0  0  0  0  0  0  0  0
   -1.0070    1.5000    0.0000 C   0  0  0  0  0  0  0  0  0  0  0  0
    0.2930    0.7500    0.0000 C   0  0  0  0  0  0  0  0  0  0  0  0
    1.7190    1.2140    0.0000 O   0  0  0  0  0  0  0  0  0  0  0  0
    2.6010   -0.0000    0.0000 C   0  0  0  0  0  0  0  0  0  0  0  0
    1.7190   -1.2140    0.0000 O   0  0  0  0  0  0  0  0  0  0  0  0
    0.2930   -0.7500    0.0000 C   0  0  0  0  0  0  0  0  0  0  0  0
   -1.0070   -1.5000    0.0000 C   0  0  0  0  0  0  0  0  0  0  0  0
   -7.5021    3.7500    0.0000 C   0  0  0  0  0  0  0  0  0  0  0  0
   -6.2031    3.0000    0.0000 C   0  0  0  0  0  0  0  0  0  0  0  0
   -7.5021    5.2500    0.0000 C   0  0  0  0  0  0  0  0  0  0  0  0
  1  2  1  0  0  0  0
  2  3  1  0  0  0  0
  3  4  1  0  0  0  0
  4  5  2  0  0  0  0
  4  6  2  0  0  0  0
  4  7  1  0  0  0  0
  7  8  1  0  0  0  0
  8  9  1  0  0  0  0
  9 10  1  0  0  0  0
 10 11  1  0  0  0  0
 11 12  1  0  0  0  0
  7 12  1  0  0  0  0
 10 13  1  0  0  0  0
 13 14  1  0  0  0  0
 14 15  1  0  0  0  0
 15 16  1  0  0  0  0
 16 17  1  0  0  0  0
 17 18  1  6  0  0  0
 17 19  1  0  0  0  0
 19 20  2  0  0  0  0
 20 21  1  0  0  0  0
 21 22  2  0  0  0  0
 22 23  1  0  0  0  0
 23 24  2  0  0  0  0
 19 24  1  0  0  0  0
 22 25  1  0  0  0  0
 25 26  2  0  0  0  0
 25 27  2  0  0  0  0
 25 28  1  0  0  0  0
 28 29  2  0  0  0  0
 29 30  1  0  0  0  0
 30 31  2  0  0  0  0
 31 32  1  0  0  0  0
 32 33  1  0  0  0  0
 33 34  1  0  0  0  0
 34 35  1  0  0  0  0
 31 35  1  0  0  0  0
 35 36  2  0  0  0  0
 28 36  1  0  0  0  0
 16 37  1  0  0  0  0
 37 38  1  1  0  0  0
 37 39  1  0  0  0  0
 13 39  1  0  0  0  0
M  END
> <chemblId>
CHEMBL165375

> <bioactivity__type>
Ki

> <units>
nM

> <value>
0.2

$$$$

  CDK     11301514202D 0   0.00000     0.00000     0

 42 47  0  0  0  0              1 V2000 
  -10.1002    0.7500    0.0000 C   0  0  0  0  0  0  0  0  0  0  0  0
   -8.8012    1.5000    0.0000 C   0  0  0  0  0  0  0  0  0  0  0  0
   -8.8012    3.0000    0.0000 N   0  0  0  0  0  0  0  0  0  0  0  0
   -7.5021    3.7500    0.0000 C   0  0  0  0  0  0  0  0  0  0  0  0
   -7.5021    5.2500    0.0000 C   0  0  0  0  0  0  0  0  0  0  0  0
   -8.8011    6.0000    0.0000 N   0  0  0  0  0  0  0  0  0  0  0  0
  -10.1002    5.2500    0.0000 C   0  0  0  0  0  0  0  0  0  0  0  0
  -10.1002    3.7500    0.0000 C   0  0  0  0  0  0  0  0  0  0  0  0
  -11.3992    3.0001    0.0000 C   0  0  0  0  0  0  0  0  0  0  0  0
   -8.8011    7.5000    0.0000 C   0  0  0  0  0  0  0  0  0  0  0  0
   -7.5021    8.2500    0.0000 C   0  0  0  0  0  0  0  0  0  0  0  0
   -7.5021    9.7500    0.0000 C   0  0  0  0  0  0  0  0  0  0  0  0
   -8.8011   10.5000    0.0000 N   0  0  0  0  0  0  0  0  0  0  0  0
  -10.1002    9.7500    0.0000 C   0  0  0  0  0  0  0  0  0  0  0  0
  -10.1002    8.2500    0.0000 C   0  0  0  0  0  0  0  0  0  0  0  0
   -8.8011   12.0000    0.0000 C   0  0  0  0  0  0  0  0  0  0  0  0
   -7.5021   12.7500    0.0000 O   0  0  0  0  0  0  0  0  0  0  0  0
  -10.1001   12.7500    0.0000 C   0  0  0  0  0  0  0  0  0  0  0  0
  -10.1001   14.2500    0.0000 C   0  0  0  0  0  0  0  0  0  0  0  0
  -11.3992   15.0001    0.0000 C   0  0  0  0  0  0  0  0  0  0  0  0
  -12.6982   14.2501    0.0000 C   0  0  0  0  0  0  0  0  0  0  0  0
  -12.6982   12.7501    0.0000 C   0  0  0  0  0  0  0  0  0  0  0  0
  -11.3992   12.0001    0.0000 C   0  0  0  0  0  0  0  0  0  0  0  0
  -11.3992   10.5001    0.0000 C   0  0  0  0  0  0  0  0  0  0  0  0
   -7.5021    0.7500    0.0000 C   0  0  0  0  0  0  0  0  0  0  0  0
   -7.5022   -0.7500    0.0000 C   0  0  0  0  0  0  0  0  0  0  0  0
   -6.2031   -1.5000    0.0000 C   0  0  0  0  0  0  0  0  0  0  0  0
   -4.9041   -0.7500    0.0000 C   0  0  0  0  0  0  0  0  0  0  0  0
   -4.9041    0.7500    0.0000 C   0  0  0  0  0  0  0  0  0  0  0  0
   -6.2031    1.5000    0.0000 C   0  0  0  0  0  0  0  0  0  0  0  0
   -3.6050   -1.5000    0.0000 S   0  0  0  0  0  0  0  0  0  0  0  0
   -4.5692   -2.6491    0.0000 O   0  0  0  0  0  0  0  0  0  0  0  0
   -2.6409   -2.6491    0.0000 O   0  0  0  0  0  0  0  0  0  0  0  0
   -2.3060   -0.7500    0.0000 C   0  0  0  0  0  0  0  0  0  0  0  0
   -2.3060    0.7500    0.0000 C   0  0  0  0  0  0  0  0  0  0  0  0
   -1.0070    1.5000    0.0000 C   0  0  0  0  0  0  0  0  0  0  0  0
    0.2930    0.7500    0.0000 C   0  0  0  0  0  0  0  0  0  0  0  0
    1.7190    1.2140    0.0000 O   0  0  0  0  0  0  0  0  0  0  0  0
    2.6010   -0.0000    0.0000 C   0  0  0  0  0  0  0  0  0  0  0  0
    1.7190   -1.2140    0.0000 O   0  0  0  0  0  0  0  0  0  0  0  0
    0.2930   -0.7500    0.0000 C   0  0  0  0  0  0  0  0  0  0  0  0
   -1.0070   -1.5000    0.0000 C   0  0  0  0  0  0  0  0  0  0  0  0
  2  1  1  6  0  0  0
  2  3  1  0  0  0  0
  3  4  1  0  0  0  0
  4  5  1  0  0  0  0
  5  6  1  0  0  0  0
  6  7  1  0  0  0  0
  7  8  1  0  0  0  0
  3  8  1  0  0  0  0
  8  9  1  6  0  0  0
  6 10  1  0  0  0  0
 10 11  1  0  0  0  0
 11 12  1  0  0  0  0
 12 13  1  0  0  0  0
 13 14  1  0  0  0  0
 14 15  1  0  0  0  0
 10 15  1  0  0  0  0
 13 16  1  0  0  0  0
 16 17  2  0  0  0  0
 16 18  1  0  0  0  0
 18 19  2  0  0  0  0
 19 20  1  0  0  0  0
 20 21  2  0  0  0  0
 21 22  1  0  0  0  0
 22 23  2  0  0  0  0
 18 23  1  0  0  0  0
 23 24  1  0  0  0  0
  2 25  1  0  0  0  0
 25 26  2  0  0  0  0
 26 27  1  0  0  0  0
 27 28  2  0  0  0  0
 28 29  1  0  0  0  0
 29 30  2  0  0  0  0
 25 30  1  0  0  0  0
 28 31  1  0  0  0  0
 31 32  2  0  0  0  0
 31 33  2  0  0  0  0
 31 34  1  0  0  0  0
 34 35  2  0  0  0  0
 35 36  1  0  0  0  0
 36 37  2  0  0  0  0
 37 38  1  0  0  0  0
 38 39  1  0  0  0  0
 39 40  1  0  0  0  0
 40 41  1  0  0  0  0
 37 41  1  0  0  0  0
 41 42  2  0  0  0  0
 34 42  1  0  0  0  0
M  END
> <chemblId>
CHEMBL165377

> <bioactivity__type>
Ki

> <units>
nM

> <value>
0.2

$$$$

  CDK     11301514202D 0   0.00000     0.00000     0

 42 47  0  0  0  0              1 V2000 
  -10.1002    0.7500    0.0000 C   0  0  0  0  0  0  0  0  0  0  0  0
   -8.8012    1.5000    0.0000 C   0  0  0  0  0  0  0  0  0  0  0  0
   -8.8012    3.0000    0.0000 N   0  0  0  0  0  0  0  0  0  0  0  0
   -7.5021    3.7500    0.0000 C   0  0  0  0  0  0  0  0  0  0  0  0
   -7.5021    5.2500    0.0000 C   0  0  0  0  0  0  0  0  0  0  0  0
   -8.8011    6.0000    0.0000 N   0  0  0  0  0  0  0  0  0  0  0  0
  -10.1002    5.2500    0.0000 C   0  0  0  0  0  0  0  0  0  0  0  0
  -10.1002    3.7500    0.0000 C   0  0  0  0  0  0  0  0  0  0  0  0
  -11.3992    3.0001    0.0000 C   0  0  0  0  0  0  0  0  0  0  0  0
   -8.8011    7.5000    0.0000 C   0  0  0  0  0  0  0  0  0  0  0  0
   -7.5021    8.2500    0.0000 C   0  0  0  0  0  0  0  0  0  0  0  0
   -7.5021    9.7500    0.0000 C   0  0  0  0  0  0  0  0  0  0  0  0
   -8.8011   10.5000    0.0000 N   0  0  0  0  0  0  0  0  0  0  0  0
  -10.1002    9.7500    0.0000 C   0  0  0  0  0  0  0  0  0  0  0  0
  -10.1002    8.2500    0.0000 C   0  0  0  0  0  0  0  0  0  0  0  0
   -8.8011   12.0000    0.0000 C   0  0  0  0  0  0  0  0  0  0  0  0
   -7.5021   12.7500    0.0000 O   0  0  0  0  0  0  0  0  0  0  0  0
  -10.1001   12.7500    0.0000 C   0  0  0  0  0  0  0  0  0  0  0  0
  -10.1001   14.2500    0.0000 C   0  0  0  0  0  0  0  0  0  0  0  0
  -11.3992   15.0001    0.0000 C   0  0  0  0  0  0  0  0  0  0  0  0
  -12.6982   14.2501    0.0000 C   0  0  0  0  0  0  0  0  0  0  0  0
  -12.6982   12.7501    0.0000 C   0  0  0  0  0  0  0  0  0  0  0  0
  -11.3992   12.0001    0.0000 C   0  0  0  0  0  0  0  0  0  0  0  0
  -11.3992   10.5001    0.0000 O   0  0  0  0  0  0  0  0  0  0  0  0
   -7.5021    0.7500    0.0000 C   0  0  0  0  0  0  0  0  0  0  0  0
   -7.5022   -0.7500    0.0000 C   0  0  0  0  0  0  0  0  0  0  0  0
   -6.2031   -1.5000    0.0000 C   0  0  0  0  0  0  0  0  0  0  0  0
   -4.9041   -0.7500    0.0000 C   0  0  0  0  0  0  0  0  0  0  0  0
   -4.9041    0.7500    0.0000 C   0  0  0  0  0  0  0  0  0  0  0  0
   -6.2031    1.5000    0.0000 C   0  0  0  0  0  0  0  0  0  0  0  0
   -3.6050   -1.5000    0.0000 S   0  0  0  0  0  0  0  0  0  0  0  0
   -4.5692   -2.6491    0.0000 O   0  0  0  0  0  0  0  0  0  0  0  0
   -2.6409   -2.6491    0.0000 O   0  0  0  0  0  0  0  0  0  0  0  0
   -2.3060   -0.7500    0.0000 C   0  0  0  0  0  0  0  0  0  0  0  0
   -2.3060    0.7500    0.0000 C   0  0  0  0  0  0  0  0  0  0  0  0
   -1.0070    1.5000    0.0000 C   0  0  0  0  0  0  0  0  0  0  0  0
    0.2930    0.7500    0.0000 C   0  0  0  0  0  0  0  0  0  0  0  0
    1.7190    1.2140    0.0000 O   0  0  0  0  0  0  0  0  0  0  0  0
    2.6010   -0.0000    0.0000 C   0  0  0  0  0  0  0  0  0  0  0  0
    1.7190   -1.2140    0.0000 O   0  0  0  0  0  0  0  0  0  0  0  0
    0.2930   -0.7500    0.0000 C   0  0  0  0  0  0  0  0  0  0  0  0
   -1.0070   -1.5000    0.0000 C   0  0  0  0  0  0  0  0  0  0  0  0
  2  1  1  6  0  0  0
  2  3  1  0  0  0  0
  3  4  1  0  0  0  0
  4  5  1  0  0  0  0
  5  6  1  0  0  0  0
  6  7  1  0  0  0  0
  7  8  1  0  0  0  0
  3  8  1  0  0  0  0
  8  9  1  6  0  0  0
  6 10  1  0  0  0  0
 10 11  1  0  0  0  0
 11 12  1  0  0  0  0
 12 13  1  0  0  0  0
 13 14  1  0  0  0  0
 14 15  1  0  0  0  0
 10 15  1  0  0  0  0
 13 16  1  0  0  0  0
 16 17  2  0  0  0  0
 16 18  1  0  0  0  0
 18 19  2  0  0  0  0
 19 20  1  0  0  0  0
 20 21  2  0  0  0  0
 21 22  1  0  0  0  0
 22 23  2  0  0  0  0
 18 23  1  0  0  0  0
 23 24  1  0  0  0  0
  2 25  1  0  0  0  0
 25 26  2  0  0  0  0
 26 27  1  0  0  0  0
 27 28  2  0  0  0  0
 28 29  1  0  0  0  0
 29 30  2  0  0  0  0
 25 30  1  0  0  0  0
 28 31  1  0  0  0  0
 31 32  2  0  0  0  0
 31 33  2  0  0  0  0
 31 34  1  0  0  0  0
 34 35  2  0  0  0  0
 35 36  1  0  0  0  0
 36 37  2  0  0  0  0
 37 38  1  0  0  0  0
 38 39  1  0  0  0  0
 39 40  1  0  0  0  0
 40 41  1  0  0  0  0
 37 41  1  0  0  0  0
 41 42  2  0  0  0  0
 34 42  1  0  0  0  0
M  END
> <chemblId>
CHEMBL165434

> <bioactivity__type>
Ki

> <units>
nM

> <value>
1.0

$$$$

  CDK     11301514202D 0   0.00000     0.00000     0

 31 34  0  0  0  0              1 V2000 
   -6.4952   16.8210    0.0000 C   0  0  0  0  0  0  0  0  0  0  0  0
   -5.1962   16.0710    0.0000 O   0  0  0  0  0  0  0  0  0  0  0  0
   -5.1962   14.5710    0.0000 C   0  0  0  0  0  0  0  0  0  0  0  0
   -6.4952   13.8210    0.0000 C   0  0  0  0  0  0  0  0  0  0  0  0
   -6.4952   12.3210    0.0000 C   0  0  0  0  0  0  0  0  0  0  0  0
   -5.1962   11.5710    0.0000 C   0  0  0  0  0  0  0  0  0  0  0  0
   -3.8971   12.3210    0.0000 C   0  0  0  0  0  0  0  0  0  0  0  0
   -3.8971   13.8210    0.0000 C   0  0  0  0  0  0  0  0  0  0  0  0
   -5.1962   10.0710    0.0000 S   0  0  0  0  0  0  0  0  0  0  0  0
   -6.6734   10.3315    0.0000 O   0  0  0  0  0  0  0  0  0  0  0  0
   -5.7092    8.6615    0.0000 O   0  0  0  0  0  0  0  0  0  0  0  0
   -3.8971    9.3210    0.0000 C   0  0  0  0  0  0  0  0  0  0  0  0
   -3.8971    7.8210    0.0000 C   0  0  0  0  0  0  0  0  0  0  0  0
   -2.5981    7.0710    0.0000 C   0  0  0  0  0  0  0  0  0  0  0  0
   -1.2990    7.8210    0.0000 C   0  0  0  0  0  0  0  0  0  0  0  0
    0.0000    7.0710    0.0000 C   0  0  0  0  0  0  0  0  0  0  0  0
    0.0000    5.5710    0.0000 N   0  0  0  0  0  0  0  0  0  0  0  0
   -1.2990    4.8210    0.0000 C   0  0  0  0  0  0  0  0  0  0  0  0
   -1.2990    3.3210    0.0000 C   0  0  0  0  0  0  0  0  0  0  0  0
   -0.0000    2.5710    0.0000 N   0  0  0  0  0  0  0  0  0  0  0  0
    1.2990    3.3210    0.0000 C   0  0  0  0  0  0  0  0  0  0  0  0
    1.2990    4.8210    0.0000 C   0  0  0  0  0  0  0  0  0  0  0  0
    2.5981    5.5710    0.0000 C   0  0  0  0  0  0  0  0  0  0  0  0
    0.0000    1.0710    0.0000 C   0  0  0  0  0  0  0  0  0  0  0  0
   -1.2990    0.3210    0.0000 C   0  0  0  0  0  0  0  0  0  0  0  0
   -1.2990   -1.1790    0.0000 C   0  0  0  0  0  0  0  0  0  0  0  0
    0.0000   -1.9290    0.0000 C   0  0  0  0  0  0  0  0  0  0  0  0
    1.2990   -1.1790    0.0000 C   0  0  0  0  0  0  0  0  0  0  0  0
    1.2990    0.3210    0.0000 C   0  0  0  0  0  0  0  0  0  0  0  0
[truncated: 1,953,610 more chars]
