# Supplementary material for: Comparison of Quantitative and Qualitative (Q)SAR Models Created for the Prediction of Ki and IC50 Values of Antitarget Inhibitors
Source: Front Pharmacol. 2018 Oct 10;9:1136. doi: 10.3389/fphar.2018.01136 (PMC6192375; doi:10.3389/fphar.2018.01136)
Supplement: Supplementary file 3 [file Data_Sheet_3.ZIP › DataSets/CHRM3_Ki.sdf]

  CDK     11301514232D 0   0.00000     0.00000     0

 25 28  0  0  0  0              1 V2000 
    0.0009    5.3140    0.0000 Cl  0  0  0  0  0  0  0  0  0  0  0  0
   -1.2983    4.5643    0.0000 C   0  0  0  0  0  0  0  0  0  0  0  0
   -2.5972    5.3145    0.0000 C   0  0  0  0  0  0  0  0  0  0  0  0
   -3.8964    4.5648    0.0000 C   0  0  0  0  0  0  0  0  0  0  0  0
   -3.8967    3.0648    0.0000 C   0  0  0  0  0  0  0  0  0  0  0  0
   -2.5978    2.3145    0.0000 C   0  0  0  0  0  0  0  0  0  0  0  0
   -1.2986    3.0643    0.0000 C   0  0  0  0  0  0  0  0  0  0  0  0
    0.0003    2.3140    0.0000 C   0  0  0  0  0  0  0  0  0  0  0  0
    1.4775    2.0532    0.0000 C   0  0  0  0  0  0  0  0  0  0  0  0
    1.9902    0.6436    0.0000 C   0  0  0  0  0  0  0  0  0  0  0  0
    3.4674    0.3828    0.0000 C   0  0  0  0  0  0  0  0  0  0  0  0
    4.4318    1.5317    0.0000 C   0  0  0  0  0  0  0  0  0  0  0  0
    3.9190    2.9414    0.0000 C   0  0  0  0  0  0  0  0  0  0  0  0
    2.4419    3.2021    0.0000 C   0  0  0  0  0  0  0  0  0  0  0  0
    0.5136    3.7234    0.0000 C   0  0  0  0  0  0  0  0  0  0  0  0
    1.9909    3.9836    0.0000 C   0  0  0  0  0  0  0  0  0  0  0  0
    2.5042    5.3931    0.0000 C   0  0  0  0  0  0  0  0  0  0  0  0
    1.5402    6.5423    0.0000 C   0  0  0  0  0  0  0  0  0  0  0  0
    0.0630    6.2821    0.0000 C   0  0  0  0  0  0  0  0  0  0  0  0
   -0.4504    4.8727    0.0000 C   0  0  0  0  0  0  0  0  0  0  0  0
    0.0000    0.8140    0.0000 N   0  0  0  0  0  0  0  0  0  0  0  0
   -1.2140   -0.0680    0.0000 C   0  0  0  0  0  0  0  0  0  0  0  0
   -0.7500   -1.4950    0.0000 C   0  0  0  0  0  0  0  0  0  0  0  0
    0.7500   -1.4950    0.0000 N   0  0  0  0  0  0  0  0  0  0  0  0
    1.2130   -0.0680    0.0000 C   0  0  0  0  0  0  0  0  0  0  0  0
  1  2  1  0  0  0  0
  2  3  2  0  0  0  0
  3  4  1  0  0  0  0
  4  5  2  0  0  0  0
  5  6  1  0  0  0  0
  6  7  2  0  0  0  0
  2  7  1  0  0  0  0
  7  8  1  0  0  0  0
  8  9  1  0  0  0  0
  9 10  2  0  0  0  0
 10 11  1  0  0  0  0
 11 12  2  0  0  0  0
 12 13  1  0  0  0  0
 13 14  2  0  0  0  0
  9 14  1  0  0  0  0
  8 15  1  0  0  0  0
 15 16  2  0  0  0  0
 16 17  1  0  0  0  0
 17 18  2  0  0  0  0
 18 19  1  0  0  0  0
 19 20  2  0  0  0  0
 15 20  1  0  0  0  0
  8 21  1  0  0  0  0
 21 22  1  0  0  0  0
 22 23  2  0  0  0  0
 23 24  1  0  0  0  0
 24 25  2  0  0  0  0
 21 25  1  0  0  0  0
M  END
> <chemblId>
CHEMBL104

> <bioactivity__type>
Ki

> <units>
nM

> <value>
2104.0

$$$$

  CDK     11301514232D 0   0.00000     0.00000     0

 22 25  0  0  0  0              1 V2000 
   -5.6513   -0.6654    0.0000 Cl  0  0  0  0  0  0  0  0  0  0  0  0
   -4.2180   -0.2230    0.0000 C   0  0  0  0  0  0  0  0  0  0  0  0
   -3.8850    1.2390    0.0000 C   0  0  0  0  0  0  0  0  0  0  0  0
   -2.4510    1.6820    0.0000 C   0  0  0  0  0  0  0  0  0  0  0  0
   -1.3510    0.6620    0.0000 C   0  0  0  0  0  0  0  0  0  0  0  0
    0.0000    1.3130    0.0000 O   0  0  0  0  0  0  0  0  0  0  0  0
    1.3520    0.6620    0.0000 C   0  0  0  0  0  0  0  0  0  0  0  0
    2.4510    1.6820    0.0000 C   0  0  0  0  0  0  0  0  0  0  0  0
    3.8840    1.2400    0.0000 C   0  0  0  0  0  0  0  0  0  0  0  0
    4.2180   -0.2220    0.0000 C   0  0  0  0  0  0  0  0  0  0  0  0
    3.1190   -1.2430    0.0000 C   0  0  0  0  0  0  0  0  0  0  0  0
    1.6850   -0.8010    0.0000 C   0  0  0  0  0  0  0  0  0  0  0  0
    0.7500   -1.9730    0.0000 N   0  0  0  0  0  0  0  0  0  0  0  0
   -0.7500   -1.9730    0.0000 C   0  0  0  0  0  0  0  0  0  0  0  0
   -1.4007   -3.3245    0.0000 N   0  0  0  0  0  0  0  0  0  0  0  0
   -2.8965   -3.4368    0.0000 C   0  0  0  0  0  0  0  0  0  0  0  0
   -3.5472   -4.7883    0.0000 C   0  0  0  0  0  0  0  0  0  0  0  0
   -2.7021   -6.0275    0.0000 N   0  0  0  0  0  0  0  0  0  0  0  0
   -1.2063   -5.9153    0.0000 C   0  0  0  0  0  0  0  0  0  0  0  0
   -0.5556   -4.5638    0.0000 C   0  0  0  0  0  0  0  0  0  0  0  0
   -1.6850   -0.8010    0.0000 C   0  0  0  0  0  0  0  0  0  0  0  0
   -3.1190   -1.2430    0.0000 C   0  0  0  0  0  0  0  0  0  0  0  0
  1  2  1  0  0  0  0
  2  3  2  0  0  0  0
  3  4  1  0  0  0  0
  4  5  2  0  0  0  0
  5  6  1  0  0  0  0
  6  7  1  0  0  0  0
  7  8  2  0  0  0  0
  8  9  1  0  0  0  0
  9 10  2  0  0  0  0
 10 11  1  0  0  0  0
 11 12  2  0  0  0  0
  7 12  1  0  0  0  0
 12 13  1  0  0  0  0
 13 14  2  0  0  0  0
 14 15  1  0  0  0  0
 15 16  1  0  0  0  0
 16 17  1  0  0  0  0
 17 18  1  0  0  0  0
 18 19  1  0  0  0  0
 19 20  1  0  0  0  0
 15 20  1  0  0  0  0
 14 21  1  0  0  0  0
  5 21  1  0  0  0  0
 21 22  2  0  0  0  0
  2 22  1  0  0  0  0
M  END
> <chemblId>
CHEMBL1113

> <bioactivity__type>
Ki

> <units>
nM

> <value>
378.0

$$$$

  CDK     11301514232D 0   0.00000     0.00000     0

 22 23  0  0  0  0              1 V2000 
   -7.7828    7.1695    0.0000 C   0  0  0  0  0  0  0  0  0  0  0  0
   -7.2698    5.7600    0.0000 C   0  0  0  0  0  0  0  0  0  0  0  0
   -5.7926    5.4995    0.0000 N   0  0  0  0  0  0  0  0  0  0  0  0
   -4.8284    6.6486    0.0000 C   0  0  0  0  0  0  0  0  0  0  0  0
   -5.3414    8.0581    0.0000 C   0  0  0  0  0  0  0  0  0  0  0  0
   -5.2795    4.0900    0.0000 C   0  0  0  0  0  0  0  0  0  0  0  0
   -3.8023    3.8295    0.0000 C   0  0  0  0  0  0  0  0  0  0  0  0
   -3.2893    2.4200    0.0000 O   0  0  0  0  0  0  0  0  0  0  0  0
   -1.8120    2.1595    0.0000 C   0  0  0  0  0  0  0  0  0  0  0  0
   -0.8479    3.3086    0.0000 O   0  0  0  0  0  0  0  0  0  0  0  0
   -1.2990    0.7500    0.0000 C   0  0  0  0  0  0  0  0  0  0  0  0
    0.0000    1.5000    0.0000 C   0  0  0  0  0  0  0  0  0  0  0  0
    1.2990    0.7500    0.0000 C   0  0  0  0  0  0  0  0  0  0  0  0
    1.2990   -0.7500    0.0000 C   0  0  0  0  0  0  0  0  0  0  0  0
    0.0000   -1.5000    0.0000 C   0  0  0  0  0  0  0  0  0  0  0  0
   -1.2990   -0.7500    0.0000 C   0  0  0  0  0  0  0  0  0  0  0  0
   -2.7762    0.4895    0.0000 C   0  0  0  0  0  0  0  0  0  0  0  0
   -3.7404    1.6386    0.0000 C   0  0  0  0  0  0  0  0  0  0  0  0
   -5.2176    1.3781    0.0000 C   0  0  0  0  0  0  0  0  0  0  0  0
   -5.7306   -0.0314    0.0000 C   0  0  0  0  0  0  0  0  0  0  0  0
   -4.7664   -1.1805    0.0000 C   0  0  0  0  0  0  0  0  0  0  0  0
   -3.2892   -0.9200    0.0000 C   0  0  0  0  0  0  0  0  0  0  0  0
  1  2  1  0  0  0  0
  2  3  1  0  0  0  0
  3  4  1  0  0  0  0
  4  5  1  0  0  0  0
  3  6  1  0  0  0  0
  6  7  1  0  0  0  0
  7  8  1  0  0  0  0
  8  9  1  0  0  0  0
  9 10  2  0  0  0  0
  9 11  1  0  0  0  0
 11 12  1  0  0  0  0
 12 13  1  0  0  0  0
 13 14  1  0  0  0  0
 14 15  1  0  0  0  0
 15 16  1  0  0  0  0
 11 16  1  0  0  0  0
 11 17  1  0  0  0  0
 17 18  1  0  0  0  0
 18 19  1  0  0  0  0
 19 20  1  0  0  0  0
 20 21  1  0  0  0  0
 21 22  1  0  0  0  0
 17 22  1  0  0  0  0
M  END
> <chemblId>
CHEMBL1123

> <bioactivity__type>
Ki

> <units>
nM

> <value>
0.927

$$$$

  CDK     11301514232D 0   0.00000     0.00000     0

 22 25  0  0  0  0              1 V2000 
    5.6515   -0.6635    0.0000 Cl  0  0  0  0  0  0  0  0  0  0  0  0
    4.2180   -0.2220    0.0000 C   0  0  0  0  0  0  0  0  0  0  0  0
    3.8840    1.2400    0.0000 C   0  0  0  0  0  0  0  0  0  0  0  0
    2.4510    1.6820    0.0000 C   0  0  0  0  0  0  0  0  0  0  0  0
    1.3520    0.6620    0.0000 C   0  0  0  0  0  0  0  0  0  0  0  0
    0.0000    1.3130    0.0000 C   0  0  0  0  0  0  0  0  0  0  0  0
   -0.0002    2.8130    0.0000 C   0  0  0  0  0  0  0  0  0  0  0  0
    1.2987    3.5632    0.0000 C   0  0  0  0  0  0  0  0  0  0  0  0
    1.2985    5.0632    0.0000 C   0  0  0  0  0  0  0  0  0  0  0  0
   -0.0007    5.8130    0.0000 N   0  0  0  0  0  0  0  0  0  0  0  0
   -1.2996    5.0628    0.0000 C   0  0  0  0  0  0  0  0  0  0  0  0
   -1.2994    3.5628    0.0000 C   0  0  0  0  0  0  0  0  0  0  0  0
   -1.3510    0.6620    0.0000 C   0  0  0  0  0  0  0  0  0  0  0  0
   -2.4510    1.6820    0.0000 N   0  0  0  0  0  0  0  0  0  0  0  0
   -3.8850    1.2390    0.0000 C   0  0  0  0  0  0  0  0  0  0  0  0
   -4.2180   -0.2230    0.0000 C   0  0  0  0  0  0  0  0  0  0  0  0
   -3.1190   -1.2430    0.0000 C   0  0  0  0  0  0  0  0  0  0  0  0
   -1.6850   -0.8010    0.0000 C   0  0  0  0  0  0  0  0  0  0  0  0
   -0.7500   -1.9730    0.0000 C   0  0  0  0  0  0  0  0  0  0  0  0
    0.7500   -1.9730    0.0000 C   0  0  0  0  0  0  0  0  0  0  0  0
    1.6850   -0.8010    0.0000 C   0  0  0  0  0  0  0  0  0  0  0  0
    3.1190   -1.2430    0.0000 C   0  0  0  0  0  0  0  0  0  0  0  0
  1  2  1  0  0  0  0
  2  3  2  0  0  0  0
  3  4  1  0  0  0  0
  4  5  2  0  0  0  0
  5  6  1  0  0  0  0
  6  7  2  0  0  0  0
  7  8  1  0  0  0  0
  8  9  1  0  0  0  0
  9 10  1  0  0  0  0
 10 11  1  0  0  0  0
 11 12  1  0  0  0  0
  7 12  1  0  0  0  0
  6 13  1  0  0  0  0
 13 14  2  0  0  0  0
 14 15  1  0  0  0  0
 15 16  2  0  0  0  0
 16 17  1  0  0  0  0
 17 18  2  0  0  0  0
 13 18  1  0  0  0  0
 18 19  1  0  0  0  0
 19 20  1  0  0  0  0
 20 21  1  0  0  0  0
  5 21  1  0  0  0  0
 21 22  2  0  0  0  0
  2 22  1  0  0  0  0
M  END
> <chemblId>
CHEMBL1172

> <bioactivity__type>
Ki

> <units>
nM

> <value>
95.0

$$$$

  CDK     11301514232D 0   0.00000     0.00000     0

 27 29  0  0  0  0              1 V2000 
   10.4175    5.9630    0.0000 C   0  0  0  0  0  0  0  0  0  0  0  0
    9.1154    5.2183    0.0000 C   0  0  0  0  0  0  0  0  0  0  0  0
    7.8195    5.9736    0.0000 N   0  0  0  0  0  0  0  0  0  0  0  0
    7.8256    7.4736    0.0000 C   0  0  0  0  0  0  0  0  0  0  0  0
    6.5296    8.2288    0.0000 C   0  0  0  0  0  0  0  0  0  0  0  0
    5.2275    7.4841    0.0000 C   0  0  0  0  0  0  0  0  0  0  0  0
    5.2214    5.9841    0.0000 C   0  0  0  0  0  0  0  0  0  0  0  0
    6.5174    5.2289    0.0000 C   0  0  0  0  0  0  0  0  0  0  0  0
    3.9193    5.2394    0.0000 C   0  0  0  0  0  0  0  0  0  0  0  0
    2.6234    5.9947    0.0000 O   0  0  0  0  0  0  0  0  0  0  0  0
    3.9132    3.7394    0.0000 O   0  0  0  0  0  0  0  0  0  0  0  0
    2.6112    2.9947    0.0000 C   0  0  0  0  0  0  0  0  0  0  0  0
    2.6051    1.4947    0.0000 C   0  0  0  0  0  0  0  0  0  0  0  0
    1.3030    0.7500    0.0000 C   0  0  0  0  0  0  0  0  0  0  0  0
    1.3030   -0.7500    0.0000 C   0  0  0  0  0  0  0  0  0  0  0  0
    0.0280   -1.5000    0.0000 C   0  0  0  0  0  0  0  0  0  0  0  0
   -1.3220   -0.7500    0.0000 C   0  0  0  0  0  0  0  0  0  0  0  0
   -2.6148   -1.5107    0.0000 O   0  0  0  0  0  0  0  0  0  0  0  0
   -2.6024   -3.0106    0.0000 C   0  0  0  0  0  0  0  0  0  0  0  0
   -1.3220    0.7500    0.0000 C   0  0  0  0  0  0  0  0  0  0  0  0
    0.0280    1.5000    0.0000 C   0  0  0  0  0  0  0  0  0  0  0  0
    3.9315    8.2394    0.0000 C   0  0  0  0  0  0  0  0  0  0  0  0
    3.9376    9.7394    0.0000 C   0  0  0  0  0  0  0  0  0  0  0  0
    2.6416   10.4946    0.0000 C   0  0  0  0  0  0  0  0  0  0  0  0
    1.3396    9.7499    0.0000 C   0  0  0  0  0  0  0  0  0  0  0  0
    1.3335    8.2499    0.0000 C   0  0  0  0  0  0  0  0  0  0  0  0
    2.6295    7.4947    0.0000 C   0  0  0  0  0  0  0  0  0  0  0  0
  1  2  1  0  0  0  0
  2  3  1  0  0  0  0
  3  4  1  0  0  0  0
  4  5  1  0  0  0  0
  5  6  1  0  0  0  0
  6  7  2  0  0  0  0
  7  8  1  0  0  0  0
  3  8  1  0  0  0  0
  7  9  1  0  0  0  0
  9 10  2  0  0  0  0
  9 11  1  0  0  0  0
 11 12  1  0  0  0  0
 12 13  1  0  0  0  0
 13 14  1  0  0  0  0
 14 15  2  0  0  0  0
 15 16  1  0  0  0  0
 16 17  2  0  0  0  0
 17 18  1  0  0  0  0
 18 19  1  0  0  0  0
 17 20  1  0  0  0  0
 20 21  2  0  0  0  0
 14 21  1  0  0  0  0
  6 22  1  0  0  0  0
 22 23  2  0  0  0  0
 23 24  1  0  0  0  0
 24 25  2  0  0  0  0
 25 26  1  0  0  0  0
 26 27  2  0  0  0  0
 22 27  1  0  0  0  0
M  END
> <chemblId>
CHEMBL1180343

> <bioactivity__type>
Ki

> <units>
nM

> <value>
1370.0

$$$$

  CDK     11301514232D 0   0.00000     0.00000     0

 22 25  0  0  0  0              1 V2000 
   -3.8083    0.7500    0.0000 C   0  0  0  0  0  0  0  0  0  0  0  0
   -2.3083    0.7500    0.0000 N   0  0  0  0  0  0  0  0  0  0  0  0
   -1.4266    1.9635    0.0000 C   0  0  0  0  0  0  0  0  0  0  0  0
   -3.6600   -0.6842    0.0000 C   0  0  0  0  0  0  0  0  0  0  0  0
   -4.7205    0.7500    0.0000 C   0  0  0  0  0  0  0  0  0  0  0  0
   -3.6600    2.1842    0.0000 C   0  0  0  0  0  0  0  0  0  0  0  0
   -1.4266   -0.4635    0.0000 C   0  0  0  0  0  0  0  0  0  0  0  0
    0.0000    0.0000    0.0000 C   0  0  0  0  0  0  0  0  0  0  0  0
    1.2990    0.7500    0.0000 O   0  0  0  0  0  0  0  0  0  0  0  0
    0.0000    1.5000    0.0000 C   0  0  0  0  0  0  0  0  0  0  0  0
   -6.2205    0.7500    0.0000 O   0  0  0  0  0  0  0  0  0  0  0  0
   -6.9705   -0.5490    0.0000 C   0  0  0  0  0  0  0  0  0  0  0  0
   -6.2205   -1.8481    0.0000 O   0  0  0  0  0  0  0  0  0  0  0  0
   -8.4705   -0.5490    0.0000 C   0  0  0  0  0  0  0  0  0  0  0  0
   -9.2205   -1.8481    0.0000 C   0  0  0  0  0  0  0  0  0  0  0  0
  -10.7205   -1.8481    0.0000 O   0  0  0  0  0  0  0  0  0  0  0  0
   -9.2205    0.7500    0.0000 C   0  0  0  0  0  0  0  0  0  0  0  0
   -8.4705    2.0490    0.0000 C   0  0  0  0  0  0  0  0  0  0  0  0
   -9.2205    3.3481    0.0000 C   0  0  0  0  0  0  0  0  0  0  0  0
  -10.7205    3.3481    0.0000 C   0  0  0  0  0  0  0  0  0  0  0  0
  -11.4705    2.0490    0.0000 C   0  0  0  0  0  0  0  0  0  0  0  0
  -10.7205    0.7500    0.0000 C   0  0  0  0  0  0  0  0  0  0  0  0
  1  2  1  0  0  0  0
  2  3  1  0  0  0  0
  3  4  1  6  0  0  0
  4  5  1  0  0  0  0
  5  6  1  0  0  0  0
  7  6  1  6  0  0  0
  2  7  1  0  0  0  0
  7  8  1  0  0  0  0
  8  9  1  1  0  0  0
 10  9  1  6  0  0  0
  3 10  1  0  0  0  0
  8 10  1  0  0  0  0
  5 11  1  1  0  0  0
 11 12  1  0  0  0  0
 12 13  2  0  0  0  0
 12 14  1  0  0  0  0
 14 15  1  6  0  0  0
 15 16  1  0  0  0  0
 14 17  1  0  0  0  0
 17 18  2  0  0  0  0
 18 19  1  0  0  0  0
 19 20  2  0  0  0  0
 20 21  1  0  0  0  0
 21 22  2  0  0  0  0
 17 22  1  0  0  0  0
M  END
> <chemblId>
CHEMBL1187846

> <bioactivity__type>
Ki

> <units>
nM

> <value>
6.5

$$$$

  CDK     11301514232D 0   0.00000     0.00000     0

 25 26  0  0  0  0              1 V2000 
   -5.1962   10.0710    0.0000 C   0  0  0  0  0  0  0  0  0  0  0  0
   -3.8971    9.3210    0.0000 C   0  0  0  0  0  0  0  0  0  0  0  0
   -3.8971    7.8210    0.0000 N   0  0  0  0  0  0  0  0  0  0  0  0
   -5.1962    7.0710    0.0000 C   0  0  0  0  0  0  0  0  0  0  0  0
   -6.4952    7.8210    0.0000 C   0  0  0  0  0  0  0  0  0  0  0  0
   -2.5981    7.0710    0.0000 C   0  0  0  0  0  0  0  0  0  0  0  0
   -2.5981    5.5710    0.0000 C   0  0  0  0  0  0  0  0  0  0  0  0
   -1.2990    4.8210    0.0000 O   0  0  0  0  0  0  0  0  0  0  0  0
   -1.2990    3.3210    0.0000 C   0  0  0  0  0  0  0  0  0  0  0  0
   -2.5981    2.5710    0.0000 O   0  0  0  0  0  0  0  0  0  0  0  0
    0.0000    2.5710    0.0000 C   0  0  0  0  0  0  0  0  0  0  0  0
    1.4772    2.3105    0.0000 C   0  0  0  0  0  0  0  0  0  0  0  0
    1.9902    0.9010    0.0000 C   0  0  0  0  0  0  0  0  0  0  0  0
    0.0000    1.0710    0.0000 C   0  0  0  0  0  0  0  0  0  0  0  0
    1.2990    0.3210    0.0000 C   0  0  0  0  0  0  0  0  0  0  0  0
    1.2990   -1.1790    0.0000 C   0  0  0  0  0  0  0  0  0  0  0  0
    0.0000   -1.9290    0.0000 C   0  0  0  0  0  0  0  0  0  0  0  0
   -1.2990   -1.1790    0.0000 C   0  0  0  0  0  0  0  0  0  0  0  0
   -1.2990    0.3210    0.0000 C   0  0  0  0  0  0  0  0  0  0  0  0
    0.5130    3.9805    0.0000 C   0  0  0  0  0  0  0  0  0  0  0  0
    1.9902    4.2410    0.0000 C   0  0  0  0  0  0  0  0  0  0  0  0
    2.5033    5.6506    0.0000 C   0  0  0  0  0  0  0  0  0  0  0  0
    1.5391    6.7996    0.0000 C   0  0  0  0  0  0  0  0  0  0  0  0
    0.0619    6.5391    0.0000 C   0  0  0  0  0  0  0  0  0  0  0  0
   -0.4512    5.1296    0.0000 C   0  0  0  0  0  0  0  0  0  0  0  0
  1  2  1  0  0  0  0
  2  3  1  0  0  0  0
  3  4  1  0  0  0  0
  4  5  1  0  0  0  0
  3  6  1  0  0  0  0
  6  7  1  0  0  0  0
  7  8  1  0  0  0  0
  8  9  1  0  0  0  0
  9 10  2  0  0  0  0
  9 11  1  0  0  0  0
 11 12  1  0  0  0  0
 12 13  1  0  0  0  0
 11 14  1  0  0  0  0
 14 15  2  0  0  0  0
 15 16  1  0  0  0  0
 16 17  2  0  0  0  0
 17 18  1  0  0  0  0
 18 19  2  0  0  0  0
 14 19  1  0  0  0  0
 11 20  1  0  0  0  0
 20 21  2  0  0  0  0
 21 22  1  0  0  0  0
 22 23  2  0  0  0  0
 23 24  1  0  0  0  0
 24 25  2  0  0  0  0
 20 25  1  0  0  0  0
M  END
> <chemblId>
CHEMBL1191560

> <bioactivity__type>
Ki

> <units>
nM

> <value>
243.0

$$$$
 stripped
BRStripMol11301514232D 0   0.00000     0.00000     0
This file has been stripped
 19 20  0  0  0  0              1 V2000 
   -3.8971    7.8210    0.0000 C   0  0  0  0  0  0  0  0  0  0  0  0
   -2.5981    7.0710    0.0000 N   0  0  0  0  0  0  0  0  0  0  0  0
   -1.2990    7.8210    0.0000 C   0  0  0  0  0  0  0  0  0  0  0  0
   -2.5981    5.5710    0.0000 C   0  0  0  0  0  0  0  0  0  0  0  0
   -1.2990    4.8210    0.0000 C   0  0  0  0  0  0  0  0  0  0  0  0
   -1.2990    3.3210    0.0000 O   0  0  0  0  0  0  0  0  0  0  0  0
    0.0000    2.5710    0.0000 C   0  0  0  0  0  0  0  0  0  0  0  0
    0.0000    1.0710    0.0000 C   0  0  0  0  0  0  0  0  0  0  0  0
    1.2990    0.3210    0.0000 C   0  0  0  0  0  0  0  0  0  0  0  0
    1.2990   -1.1790    0.0000 C   0  0  0  0  0  0  0  0  0  0  0  0
    0.0000   -1.9290    0.0000 C   0  0  0  0  0  0  0  0  0  0  0  0
   -1.2990   -1.1790    0.0000 C   0  0  0  0  0  0  0  0  0  0  0  0
   -1.2990    0.3210    0.0000 C   0  0  0  0  0  0  0  0  0  0  0  0
    1.2990    3.3210    0.0000 C   0  0  0  0  0  0  0  0  0  0  0  0
    2.5981    2.5710    0.0000 C   0  0  0  0  0  0  0  0  0  0  0  0
    3.8971    3.3210    0.0000 C   0  0  0  0  0  0  0  0  0  0  0  0
    3.8971    4.8210    0.0000 C   0  0  0  0  0  0  0  0  0  0  0  0
    2.5981    5.5710    0.0000 C   0  0  0  0  0  0  0  0  0  0  0  0
    1.2990    4.8210    0.0000 C   0  0  0  0  0  0  0  0  0  0  0  0
  1  2  1  0  0  0  0
  2  3  1  0  0  0  0
  2  4  1  0  0  0  0
  4  5  1  0  0  0  0
  5  6  1  0  0  0  0
  6  7  1  0  0  0  0
  7  8  1  0  0  0  0
  8  9  2  0  0  0  0
  9 10  1  0  0  0  0
 10 11  2  0  0  0  0
 11 12  1  0  0  0  0
 12 13  2  0  0  0  0
  8 13  1  0  0  0  0
  7 14  1  0  0  0  0
 14 15  2  0  0  0  0
 15 16  1  0  0  0  0
 16 17  2  0  0  0  0
 17 18  1  0  0  0  0
 18 19  2  0  0  0  0
 14 19  1  0  0  0  0
M  END
> <chemblId>
CHEMBL1200406

> <bioactivity__type>
Ki

> <units>
nM

> <value>
95.0

$$$$

  CDK     11301514232D 0   0.00000     0.00000     0

 21 22  0  0  0  0              1 V2000 
   -2.5981    7.0710    0.0000 C   0  0  0  0  0  0  0  0  0  0  0  0
   -2.5981    5.5710    0.0000 C   0  0  0  0  0  0  0  0  0  0  0  0
   -1.2990    4.8210    0.0000 N   0  0  0  0  0  0  0  0  0  0  0  0
    0.0000    5.5710    0.0000 C   0  0  0  0  0  0  0  0  0  0  0  0
    0.0000    7.0710    0.0000 C   0  0  0  0  0  0  0  0  0  0  0  0
    1.2990    7.8210    0.0000 C   0  0  0  0  0  0  0  0  0  0  0  0
    1.2990    9.3210    0.0000 C   0  0  0  0  0  0  0  0  0  0  0  0
    0.0000   10.0710    0.0000 N   0  0  0  0  0  0  0  0  0  0  0  0
   -1.2990    9.3210    0.0000 C   0  0  0  0  0  0  0  0  0  0  0  0
   -1.2990    7.8210    0.0000 C   0  0  0  0  0  0  0  0  0  0  0  0
   -1.2990    3.3210    0.0000 C   0  0  0  0  0  0  0  0  0  0  0  0
   -2.5981    2.5710    0.0000 O   0  0  0  0  0  0  0  0  0  0  0  0
    0.0000    2.5710    0.0000 C   0  0  0  0  0  0  0  0  0  0  0  0
    1.2990    3.3210    0.0000 C   0  0  0  0  0  0  0  0  0  0  0  0
    2.5981    2.5710    0.0000 O   0  0  0  0  0  0  0  0  0  0  0  0
    0.0000    1.0710    0.0000 C   0  0  0  0  0  0  0  0  0  0  0  0
    1.2990    0.3210    0.0000 C   0  0  0  0  0  0  0  0  0  0  0  0
    1.2990   -1.1790    0.0000 C   0  0  0  0  0  0  0  0  0  0  0  0
    0.0000   -1.9290    0.0000 C   0  0  0  0  0  0  0  0  0  0  0  0
   -1.2990   -1.1790    0.0000 C   0  0  0  0  0  0  0  0  0  0  0  0
   -1.2990    0.3210    0.0000 C   0  0  0  0  0  0  0  0  0  0  0  0
  1  2  1  0  0  0  0
  2  3  1  0  0  0  0
  3  4  1  0  0  0  0
  4  5  1  0  0  0  0
  5  6  2  0  0  0  0
  6  7  1  0  0  0  0
  7  8  2  0  0  0  0
  8  9  1  0  0  0  0
  9 10  2  0  0  0  0
  5 10  1  0  0  0  0
  3 11  1  0  0  0  0
 11 12  2  0  0  0  0
 11 13  1  0  0  0  0
 13 14  1  0  0  0  0
 14 15  1  0  0  0  0
 13 16  1  0  0  0  0
 16 17  2  0  0  0  0
 17 18  1  0  0  0  0
 18 19  2  0  0  0  0
 19 20  1  0  0  0  0
 20 21  2  0  0  0  0
 16 21  1  0  0  0  0
M  END
> <chemblId>
CHEMBL1200604

> <bioactivity__type>
Ki

> <units>
nM

> <value>
30.0

$$$$
 stripped
BRStripMol11301514232D 0   0.00000     0.00000     0
This file has been stripped
 62 68  0  0  0  0              1 V2000 
   -2.1970  -11.6631    0.0000 C   0  0  0  0  0  0  0  0  0  0  0  0
   -3.3327  -10.6832    0.0000 C   0  0  0  0  0  0  0  0  0  0  0  0
   -3.0519   -9.2097    0.0000 C   0  0  0  0  0  0  0  0  0  0  0  0
   -1.6355   -8.7161    0.0000 C   0  0  0  0  0  0  0  0  0  0  0  0
   -4.1876   -8.2298    0.0000 C   0  0  0  0  0  0  0  0  0  0  0  0
   -3.9069   -6.7563    0.0000 O   0  0  0  0  0  0  0  0  0  0  0  0
   -5.0426   -5.7764    0.0000 C   0  0  0  0  0  0  0  0  0  0  0  0
   -6.4590   -6.2700    0.0000 C   0  0  0  0  0  0  0  0  0  0  0  0
   -6.7398   -7.7435    0.0000 C   0  0  0  0  0  0  0  0  0  0  0  0
   -5.6041   -8.7234    0.0000 C   0  0  0  0  0  0  0  0  0  0  0  0
   -5.8849  -10.1969    0.0000 C   0  0  0  0  0  0  0  0  0  0  0  0
   -3.4897   -5.1038    0.0000 C   0  0  0  0  0  0  0  0  0  0  0  0
   -3.0205   -3.0205    0.0000 C   0  0  0  0  0  0  0  0  0  0  0  0
   -4.5205   -3.0205    0.0000 C   0  0  0  0  0  0  0  0  0  0  0  0
   -5.9063   -2.4465    0.0000 C   0  0  0  0  0  0  0  0  0  0  0  0
   -6.9670   -1.3858    0.0000 C   0  0  0  0  0  0  0  0  0  0  0  0
   -7.5410    0.0000    0.0000 C   0  0  0  0  0  0  0  0  0  0  0  0
   -7.5410    1.5000    0.0000 C   0  0  0  0  0  0  0  0  0  0  0  0
   -9.0122    1.7926    0.0000 C   0  0  0  0  0  0  0  0  0  0  0  0
   -6.9670    2.8858    0.0000 C   0  0  0  0  0  0  0  0  0  0  0  0
   -8.2142    3.7192    0.0000 O   0  0  0  0  0  0  0  0  0  0  0  0
   -8.1161    5.2160    0.0000 C   0  0  0  0  0  0  0  0  0  0  0  0
   -6.7708    5.8794    0.0000 C   0  0  0  0  0  0  0  0  0  0  0  0
   -6.6727    7.3762    0.0000 C   0  0  0  0  0  0  0  0  0  0  0  0
   -5.3274    8.0396    0.0000 O   0  0  0  0  0  0  0  0  0  0  0  0
   -5.2293    9.5364    0.0000 C   0  0  0  0  0  0  0  0  0  0  0  0
   -7.9199    8.2095    0.0000 C   0  0  0  0  0  0  0  0  0  0  0  0
   -7.8218    9.7063    0.0000 O   0  0  0  0  0  0  0  0  0  0  0  0
   -9.0690   10.5397    0.0000 C   0  0  0  0  0  0  0  0  0  0  0  0
   -8.9709   12.0365    0.0000 C   0  0  0  0  0  0  0  0  0  0  0  0
  -10.2181   12.8698    0.0000 C   0  0  0  0  0  0  0  0  0  0  0  0
  -10.1200   14.3666    0.0000 O   0  0  0  0  0  0  0  0  0  0  0  0
  -11.3672   15.2000    0.0000 C   0  0  0  0  0  0  0  0  0  0  0  0
  -11.5634   12.2064    0.0000 C   0  0  0  0  0  0  0  0  0  0  0  0
  -12.8106   13.0397    0.0000 O   0  0  0  0  0  0  0  0  0  0  0  0
  -11.6615   10.7096    0.0000 C   0  0  0  0  0  0  0  0  0  0  0  0
  -13.0068   10.0462    0.0000 C   0  0  0  0  0  0  0  0  0  0  0  0
  -10.4143    9.8763    0.0000 O   0  0  0  0  0  0  0  0  0  0  0  0
   -9.2652    7.5461    0.0000 C   0  0  0  0  0  0  0  0  0  0  0  0
  -10.5124    8.3795    0.0000 C   0  0  0  0  0  0  0  0  0  0  0  0
   -9.3633    6.0493    0.0000 O   0  0  0  0  0  0  0  0  0  0  0  0
   -5.9063    3.9465    0.0000 C   0  0  0  0  0  0  0  0  0  0  0  0
   -6.7397    5.1937    0.0000 C   0  0  0  0  0  0  0  0  0  0  0  0
   -4.5205    4.5205    0.0000 C   0  0  0  0  0  0  0  0  0  0  0  0
   -3.0205    4.5205    0.0000 C   0  0  0  0  0  0  0  0  0  0  0  0
   -1.6347    3.9465    0.0000 C   0  0  0  0  0  0  0  0  0  0  0  0
   -0.5740    2.8858    0.0000 C   0  0  0  0  0  0  0  0  0  0  0  0
    0.5666    3.8600    0.0000 C   0  0  0  0  0  0  0  0  0  0  0  0
    1.8455    3.0762    0.0000 O   0  0  0  0  0  0  0  0  0  0  0  0
    1.4954    1.6177    0.0000 C   0  0  0  0  0  0  0  0  0  0  0  0
    2.3450    0.3815    0.0000 C   0  0  0  0  0  0  0  0  0  0  0  0
    3.8404    0.4992    0.0000 O   0  0  0  0  0  0  0  0  0  0  0  0
    1.6992   -0.9724    0.0000 C   0  0  0  0  0  0  0  0  0  0  0  0
    0.2038   -1.0901    0.0000 C   0  0  0  0  0  0  0  0  0  0  0  0
   -0.6458    0.1461    0.0000 C   0  0  0  0  0  0  0  0  0  0  0  0
   -0.5740   -1.3858    0.0000 C   0  0  0  0  0  0  0  0  0  0  0  0
    0.8248   -1.9273    0.0000 O   0  0  0  0  0  0  0  0  0  0  0  0
   -1.6347   -2.4465    0.0000 O   0  0  0  0  0  0  0  0  0  0  0  0
    0.0000    1.5000    0.0000 C   0  0  0  0  0  0  0  0  0  0  0  0
    0.7837    2.7790    0.0000 O   0  0  0  0  0  0  0  0  0  0  0  0
    2.5488   -2.2086    0.0000 C   0  0  0  0  0  0  0  0  0  0  0  0
   -6.2337   -4.5744    0.0000 O   0  0  0  0  0  0  0  0  0  0  0  0
  1  2  1  0  0  0  0
  2  3  1  0  0  0  0
  3  4  1  1  0  0  0
  3  5  1  0  0  0  0
  5  6  1  6  0  0  0
  6  7  1  0  0  0  0
  7  8  1  6  0  0  0
  8  9  1  0  0  0  0
  9 10  1  0  0  0  0
  5 10  1  0  0  0  0
 10 11  1  1  0  0  0
  7 12  1  0  0  0  0
 13 12  1  6  0  0  0
 13 14  1  0  0  0  0
 15 14  1  6  0  0  0
 15 16  1  0  0  0  0
 16 17  1  0  0  0  0
 17 18  2  0  0  0  0
 18 19  1  0  0  0  0
 18 20  1  0  0  0  0
 20 21  1  1  0  0  0
 22 21  1  6  0  0  0
 22 23  1  0  0  0  0
 23 24  1  0  0  0  0
 24 25  1  1  0  0  0
 25 26  1  0  0  0  0
 24 27  1  0  0  0  0
 27 28  1  6  0  0  0
 29 28  1  6  0  0  0
 29 30  1  0  0  0  0
 30 31  1  0  0  0  0
 31 32  1  1  0  0  0
 32 33  1  0  0  0  0
 31 34  1  0  0  0  0
 34 35  1  6  0  0  0
 34 36  1  0  0  0  0
 36 37  1  1  0  0  0
 36 38  1  0  0  0  0
 29 38  1  0  0  0  0
 27 39  1  0  0  0  0
 39 40  1  1  0  0  0
 39 41  1  0  0  0  0
 22 41  1  0  0  0  0
 20 42  1  0  0  0  0
 42 43  1  1  0  0  0
 42 44  1  0  0  0  0
 44 45  2  0  0  0  0
 45 46  1  0  0  0  0
 46 47  2  0  0  0  0
 47 48  1  0  0  0  0
 48 49  1  0  0  0  0
 50 49  1  6  0  0  0
 50 51  1  0  0  0  0
 51 52  1  6  0  0  0
 51 53  1  0  0  0  0
 53 54  2  0  0  0  0
 55 54  1  6  0  0  0
 55 56  1  0  0  0  0
 56 57  2  0  0  0  0
 56 58  1  0  0  0  0
 13 58  1  0  0  0  0
 55 59  1  0  0  0  0
 47 59  1  0  0  0  0
 50 59  1  0  0  0  0
 59 60  1  1  0  0  0
 53 61  1  0  0  0  0
 15 62  1  0  0  0  0
  7 62  1  0  0  0  0
M  END
> <chemblId>
CHEMBL1200633

> <bioactivity__type>
Ki

> <units>
nM

> <value>
1285.0

$$$$
 stripped
BRStripMol11301514232D 0   0.00000     0.00000     0
This file has been stripped
 23 26  0  0  0  0              1 V2000 
   -3.4230    1.7537    0.0000 C   0  0  0  0  0  0  0  0  0  0  0  0
   -2.3083    0.7500    0.0000 N   0  3  0  0  0  0  0  0  0  0  0  0
   -3.4230   -0.2537    0.0000 C   0  0  0  0  0  0  0  0  0  0  0  0
   -1.4266    1.9635    0.0000 C   0  0  0  0  0  0  0  0  0  0  0  0
   -3.6600   -0.6842    0.0000 C   0  0  0  0  0  0  0  0  0  0  0  0
   -4.7205    0.7500    0.0000 C   0  0  0  0  0  0  0  0  0  0  0  0
   -3.6600    2.1842    0.0000 C   0  0  0  0  0  0  0  0  0  0  0  0
   -1.4266   -0.4635    0.0000 C   0  0  0  0  0  0  0  0  0  0  0  0
    0.0000    0.0000    0.0000 C   0  0  0  0  0  0  0  0  0  0  0  0
    1.2990    0.7500    0.0000 O   0  0  0  0  0  0  0  0  0  0  0  0
    0.0000    1.5000    0.0000 C   0  0  0  0  0  0  0  0  0  0  0  0
   -6.2205    0.7500    0.0000 O   0  0  0  0  0  0  0  0  0  0  0  0
   -6.9705   -0.5490    0.0000 C   0  0  0  0  0  0  0  0  0  0  0  0
   -6.2205   -1.8481    0.0000 O   0  0  0  0  0  0  0  0  0  0  0  0
   -8.4705   -0.5490    0.0000 C   0  0  0  0  0  0  0  0  0  0  0  0
   -9.2205   -1.8481    0.0000 C   0  0  0  0  0  0  0  0  0  0  0  0
  -10.7205   -1.8481    0.0000 O   0  0  0  0  0  0  0  0  0  0  0  0
   -9.2205    0.7500    0.0000 C   0  0  0  0  0  0  0  0  0  0  0  0
   -8.4705    2.0490    0.0000 C   0  0  0  0  0  0  0  0  0  0  0  0
   -9.2205    3.3481    0.0000 C   0  0  0  0  0  0  0  0  0  0  0  0
  -10.7205    3.3481    0.0000 C   0  0  0  0  0  0  0  0  0  0  0  0
  -11.4705    2.0490    0.0000 C   0  0  0  0  0  0  0  0  0  0  0  0
  -10.7205    0.7500    0.0000 C   0  0  0  0  0  0  0  0  0  0  0  0
  1  2  1  0  0  0  0
  2  3  1  0  0  0  0
  2  4  1  0  0  0  0
  4  5  1  1  0  0  0
  5  6  1  0  0  0  0
  6  7  1  0  0  0  0
  8  7  1  6  0  0  0
  2  8  1  0  0  0  0
  8  9  1  0  0  0  0
  9 10  1  6  0  0  0
 11 10  1  6  0  0  0
  4 11  1  0  0  0  0
  9 11  1  0  0  0  0
  6 12  1  6  0  0  0
 12 13  1  0  0  0  0
 13 14  2  0  0  0  0
 13 15  1  0  0  0  0
 15 16  1  6  0  0  0
 16 17  1  0  0  0  0
 15 18  1  0  0  0  0
 18 19  2  0  0  0  0
 19 20  1  0  0  0  0
 20 21  2  0  0  0  0
 21 22  1  0  0  0  0
 22 23  2  0  0  0  0
 18 23  1  0  0  0  0
M  END
> <chemblId>
CHEMBL1201024

> <bioactivity__type>
Ki

> <units>
nM

> <value>
0.239

$$$$

  CDK     11301514232D 0   0.00000     0.00000     0

 23 26  0  0  0  0              1 V2000 
   -2.8310    0.0000    0.0000 C   0  0  0  0  0  0  0  0  0  0  0  0
   -1.3310    0.0000    0.0000 N   0  0  0  0  0  0  0  0  0  0  0  0
   -0.5990   -1.5970    0.0000 C   0  0  0  0  0  0  0  0  0  0  0  0
   -2.0120   -0.8890    0.0000 C   0  0  0  0  0  0  0  0  0  0  0  0
   -2.0120    0.8890    0.0000 C   0  0  0  0  0  0  0  0  0  0  0  0
   -0.5990    1.5970    0.0000 C   0  0  0  0  0  0  0  0  0  0  0  0
    0.8640    1.2670    0.0000 C   0  0  0  0  0  0  0  0  0  0  0  0
    1.5960    0.0000    0.0000 C   0  0  0  0  0  0  0  0  0  0  0  0
    0.8640   -1.2670    0.0000 C   0  0  0  0  0  0  0  0  0  0  0  0
    3.0960    0.0000    0.0000 O   0  0  0  0  0  0  0  0  0  0  0  0
    3.8460    1.2990    0.0000 C   0  0  0  0  0  0  0  0  0  0  0  0
    5.3460    1.2990    0.0000 C   0  0  0  0  0  0  0  0  0  0  0  0
    6.0960   -0.0000    0.0000 C   0  0  0  0  0  0  0  0  0  0  0  0
    7.5960   -0.0000    0.0000 C   0  0  0  0  0  0  0  0  0  0  0  0
    8.3460    1.2990    0.0000 C   0  0  0  0  0  0  0  0  0  0  0  0
    7.5960    2.5981    0.0000 C   0  0  0  0  0  0  0  0  0  0  0  0
    6.0960    2.5981    0.0000 C   0  0  0  0  0  0  0  0  0  0  0  0
    3.0960    2.5981    0.0000 C   0  0  0  0  0  0  0  0  0  0  0  0
    3.8460    3.8971    0.0000 C   0  0  0  0  0  0  0  0  0  0  0  0
    3.0960    5.1962    0.0000 C   0  0  0  0  0  0  0  0  0  0  0  0
    1.5960    5.1962    0.0000 C   0  0  0  0  0  0  0  0  0  0  0  0
    0.8460    3.8971    0.0000 C   0  0  0  0  0  0  0  0  0  0  0  0
    1.5960    2.5981    0.0000 C   0  0  0  0  0  0  0  0  0  0  0  0
  1  2  1  0  0  0  0
  2  3  1  0  0  0  0
  3  4  1  1  0  0  0
  4  5  1  0  0  0  0
  6  5  1  1  0  0  0
  2  6  1  0  0  0  0
  6  7  1  0  0  0  0
  7  8  1  0  0  0  0
  8  9  1  0  0  0  0
  3  9  1  0  0  0  0
  8 10  1  1  0  0  0
 10 11  1  0  0  0  0
 11 12  1  0  0  0  0
 12 13  2  0  0  0  0
 13 14  1  0  0  0  0
 14 15  2  0  0  0  0
 15 16  1  0  0  0  0
 16 17  2  0  0  0  0
 12 17  1  0  0  0  0
 11 18  1  0  0  0  0
 18 19  2  0  0  0  0
 19 20  1  0  0  0  0
 20 21  2  0  0  0  0
 21 22  1  0  0  0  0
 22 23  2  0  0  0  0
 18 23  1  0  0  0  0
M  END
> <chemblId>
CHEMBL1201203

> <bioactivity__type>
Ki

> <units>
nM

> <value>
0.272

$$$$

  CDK     11301514232D 0   0.00000     0.00000     0

 19 20  0  0  0  0              1 V2000 
    2.5731    7.5096    0.0000 C   0  0  0  0  0  0  0  0  0  0  0  0
    2.5781    6.0096    0.0000 N   0  0  0  0  0  0  0  0  0  0  0  0
    3.8796    5.2640    0.0000 C   0  0  0  0  0  0  0  0  0  0  0  0
    1.2815    5.2553    0.0000 C   0  0  0  0  0  0  0  0  0  0  0  0
    1.2865    3.7553    0.0000 C   0  0  0  0  0  0  0  0  0  0  0  0
   -0.0100    3.0010    0.0000 C   0  0  0  0  0  0  0  0  0  0  0  0
   -0.0050    1.5010    0.0000 C   0  0  0  0  0  0  0  0  0  0  0  0
   -1.2930    0.7540    0.0000 C   0  0  0  0  0  0  0  0  0  0  0  0
   -1.2930   -0.7460    0.0000 C   0  0  0  0  0  0  0  0  0  0  0  0
   -0.0050   -1.5130    0.0000 C   0  0  0  0  0  0  0  0  0  0  0  0
   -0.0101   -3.0130    0.0000 Cl  0  0  0  0  0  0  0  0  0  0  0  0
    1.3030   -0.7460    0.0000 C   0  0  0  0  0  0  0  0  0  0  0  0
    1.3030    0.7540    0.0000 C   0  0  0  0  0  0  0  0  0  0  0  0
   -1.3115    3.7467    0.0000 C   0  0  0  0  0  0  0  0  0  0  0  0
   -1.3165    5.2467    0.0000 C   0  0  0  0  0  0  0  0  0  0  0  0
   -2.6181    5.9923    0.0000 C   0  0  0  0  0  0  0  0  0  0  0  0
   -3.9146    5.2380    0.0000 C   0  0  0  0  0  0  0  0  0  0  0  0
   -3.9096    3.7380    0.0000 C   0  0  0  0  0  0  0  0  0  0  0  0
   -2.6081    2.9923    0.0000 N   0  0  0  0  0  0  0  0  0  0  0  0
  1  2  1  0  0  0  0
  2  3  1  0  0  0  0
  2  4  1  0  0  0  0
  4  5  1  0  0  0  0
  6  5  1  1  0  0  0
  6  7  1  0  0  0  0
  7  8  2  0  0  0  0
  8  9  1  0  0  0  0
  9 10  2  0  0  0  0
 10 11  1  0  0  0  0
 10 12  1  0  0  0  0
 12 13  2  0  0  0  0
  7 13  1  0  0  0  0
  6 14  1  0  0  0  0
 14 15  2  0  0  0  0
 15 16  1  0  0  0  0
 16 17  2  0  0  0  0
 17 18  1  0  0  0  0
 18 19  2  0  0  0  0
 14 19  1  0  0  0  0
M  END
> <chemblId>
CHEMBL1201353

> <bioactivity__type>
Ki

> <units>
nM

> <value>
547.0

$$$$

  CDK     11301514232D 0   0.00000     0.00000     0

 39 43  0  0  0  0              1 V2000 
    7.8122   11.9844    0.0000 C   0  0  0  0  0  0  0  0  0  0  0  0
    6.5145   12.7367    0.0000 C   0  0  0  0  0  0  0  0  0  0  0  0
    6.5172   14.2367    0.0000 C   0  0  0  0  0  0  0  0  0  0  0  0
    5.2195   14.9890    0.0000 C   0  0  0  0  0  0  0  0  0  0  0  0
    3.9191   14.2413    0.0000 C   0  0  0  0  0  0  0  0  0  0  0  0
    3.9165   12.7414    0.0000 C   0  0  0  0  0  0  0  0  0  0  0  0
    2.6161   11.9937    0.0000 C   0  0  0  0  0  0  0  0  0  0  0  0
    1.3184   12.7460    0.0000 O   0  0  0  0  0  0  0  0  0  0  0  0
    2.6134   10.4937    0.0000 N   0  0  0  0  0  0  0  0  0  0  0  0
    1.3130    9.7460    0.0000 C   0  0  0  0  0  0  0  0  0  0  0  0
    1.3104    8.2460    0.0000 C   0  0  0  0  0  0  0  0  0  0  0  0
    2.6081    7.4937    0.0000 C   0  0  0  0  0  0  0  0  0  0  0  0
    3.9084    8.2414    0.0000 C   0  0  0  0  0  0  0  0  0  0  0  0
    3.9111    9.7414    0.0000 C   0  0  0  0  0  0  0  0  0  0  0  0
    2.6054    5.9937    0.0000 N   0  0  0  0  0  0  0  0  0  0  0  0
    1.3050    5.2460    0.0000 C   0  0  0  0  0  0  0  0  0  0  0  0
    1.3023    3.7460    0.0000 C   0  0  0  0  0  0  0  0  0  0  0  0
    2.6000    2.9937    0.0000 C   0  0  0  0  0  0  0  0  0  0  0  0
    2.5974    1.4937    0.0000 C   0  0  0  0  0  0  0  0  0  0  0  0
    1.2970    0.7460    0.0000 C   0  0  0  0  0  0  0  0  0  0  0  0
    0.0000    1.5010    0.0000 C   0  0  0  0  0  0  0  0  0  0  0  0
   -1.3030    0.7460    0.0000 C   0  0  0  0  0  0  0  0  0  0  0  0
   -1.3030   -0.7500    0.0000 C   0  0  0  0  0  0  0  0  0  0  0  0
    0.0000   -1.4980    0.0000 C   0  0  0  0  0  0  0  0  0  0  0  0
    1.2970   -0.7500    0.0000 C   0  0  0  0  0  0  0  0  0  0  0  0
   -2.6011   -1.5016    0.0000 S   0  0  0  0  0  0  0  0  0  0  0  0
   -3.1159   -0.0927    0.0000 O   0  0  0  0  0  0  0  0  0  0  0  0
   -4.0780   -1.7639    0.0000 O   0  0  0  0  0  0  0  0  0  0  0  0
   -2.5993   -3.0016    0.0000 C   0  0  0  0  0  0  0  0  0  0  0  0
   -3.8974   -3.7532    0.0000 C   0  0  0  0  0  0  0  0  0  0  0  0
   -3.8955   -5.2532    0.0000 C   0  0  0  0  0  0  0  0  0  0  0  0
   -2.5955   -6.0016    0.0000 C   0  0  0  0  0  0  0  0  0  0  0  0
   -1.2974   -5.2500    0.0000 C   0  0  0  0  0  0  0  0  0  0  0  0
    0.0025   -5.9984    0.0000 Cl  0  0  0  0  0  0  0  0  0  0  0  0
   -1.2993   -3.7500    0.0000 C   0  0  0  0  0  0  0  0  0  0  0  0
    3.9004    3.7414    0.0000 C   0  0  0  0  0  0  0  0  0  0  0  0
    3.9031    5.2414    0.0000 C   0  0  0  0  0  0  0  0  0  0  0  0
    5.2142   11.9890    0.0000 C   0  0  0  0  0  0  0  0  0  0  0  0
    5.2115   10.4890    0.0000 N   0  0  0  0  0  0  0  0  0  0  0  0
  1  2  1  0  0  0  0
  2  3  2  0  0  0  0
  3  4  1  0  0  0  0
  4  5  2  0  0  0  0
  5  6  1  0  0  0  0
  6  7  1  0  0  0  0
  7  8  2  0  0  0  0
  7  9  1  0  0  0  0
  9 10  1  0  0  0  0
 10 11  1  0  0  0  0
 11 12  1  0  0  0  0
 12 13  1  0  0  0  0
 13 14  1  0  0  0  0
  9 14  1  0  0  0  0
 12 15  1  0  0  0  0
 15 16  1  0  0  0  0
 16 17  1  0  0  0  0
 17 18  1  0  0  0  0
 18 19  1  0  0  0  0
 19 20  1  0  0  0  0
 20 21  2  0  0  0  0
 21 22  1  0  0  0  0
 22 23  2  0  0  0  0
 23 24  1  0  0  0  0
 24 25  2  0  0  0  0
 20 25  1  0  0  0  0
 23 26  1  0  0  0  0
 26 27  2  0  0  0  0
 26 28  2  0  0  0  0
 26 29  1  0  0  0  0
 29 30  2  0  0  0  0
 30 31  1  0  0  0  0
 31 32  2  0  0  0  0
 32 33  1  0  0  0  0
 33 34  1  0  0  0  0
 33 35  2  0  0  0  0
 29 35  1  0  0  0  0
 18 36  1  0  0  0  0
 36 37  1  0  0  0  0
 15 37  1  0  0  0  0
  6 38  2  0  0  0  0
  2 38  1  0  0  0  0
 38 39  1  0  0  0  0
M  END
> <chemblId>
CHEMBL12098

> <bioactivity__type>
Ki

> <units>
nM

> <value>
700.0

$$$$

  CDK     11301514232D 0   0.00000     0.00000     0

 24 26  0  0  0  0              1 V2000 
   -2.5960   11.3145    0.0000 Cl  0  0  0  0  0  0  0  0  0  0  0  0
   -2.5963    9.8145    0.0000 C   0  0  0  0  0  0  0  0  0  0  0  0
   -3.8955    9.0648    0.0000 C   0  0  0  0  0  0  0  0  0  0  0  0
   -3.8958    7.5648    0.0000 C   0  0  0  0  0  0  0  0  0  0  0  0
   -2.5969    6.8145    0.0000 C   0  0  0  0  0  0  0  0  0  0  0  0
   -2.5972    5.3145    0.0000 C   0  0  0  0  0  0  0  0  0  0  0  0
   -1.2983    4.5643    0.0000 S   0  0  0  0  0  0  0  0  0  0  0  0
   -1.2986    3.0643    0.0000 C   0  0  0  0  0  0  0  0  0  0  0  0
    0.0003    2.3140    0.0000 C   0  0  0  0  0  0  0  0  0  0  0  0
    0.0000    0.8140    0.0000 N   0  0  0  0  0  0  0  0  0  0  0  0
   -1.2140   -0.0680    0.0000 C   0  0  0  0  0  0  0  0  0  0  0  0
   -0.7500   -1.4950    0.0000 C   0  0  0  0  0  0  0  0  0  0  0  0
    0.7500   -1.4950    0.0000 N   0  0  0  0  0  0  0  0  0  0  0  0
    1.2130   -0.0680    0.0000 C   0  0  0  0  0  0  0  0  0  0  0  0
   -2.5978    2.3145    0.0000 C   0  0  0  0  0  0  0  0  0  0  0  0
   -3.8967    3.0648    0.0000 C   0  0  0  0  0  0  0  0  0  0  0  0
   -5.1959    2.3150    0.0000 C   0  0  0  0  0  0  0  0  0  0  0  0
   -5.1962    0.8150    0.0000 C   0  0  0  0  0  0  0  0  0  0  0  0
   -6.4953    0.0653    0.0000 Cl  0  0  0  0  0  0  0  0  0  0  0  0
   -3.8973    0.0648    0.0000 C   0  0  0  0  0  0  0  0  0  0  0  0
   -2.5981    0.8145    0.0000 C   0  0  0  0  0  0  0  0  0  0  0  0
   -1.2992    0.0643    0.0000 Cl  0  0  0  0  0  0  0  0  0  0  0  0
   -1.2977    7.5643    0.0000 C   0  0  0  0  0  0  0  0  0  0  0  0
   -1.2974    9.0643    0.0000 C   0  0  0  0  0  0  0  0  0  0  0  0
  1  2  1  0  0  0  0
  2  3  2  0  0  0  0
  3  4  1  0  0  0  0
  4  5  2  0  0  0  0
  5  6  1  0  0  0  0
  6  7  1  0  0  0  0
  7  8  1  0  0  0  0
  8  9  1  0  0  0  0
  9 10  1  0  0  0  0
 10 11  1  0  0  0  0
 11 12  2  0  0  0  0
 12 13  1  0  0  0  0
 13 14  2  0  0  0  0
 10 14  1  0  0  0  0
  8 15  1  0  0  0  0
 15 16  2  0  0  0  0
 16 17  1  0  0  0  0
 17 18  2  0  0  0  0
 18 19  1  0  0  0  0
 18 20  1  0  0  0  0
 20 21  2  0  0  0  0
 15 21  1  0  0  0  0
 21 22  1  0  0  0  0
  5 23  1  0  0  0  0
 23 24  2  0  0  0  0
  2 24  1  0  0  0  0
M  END
> <chemblId>
CHEMBL1221

> <bioactivity__type>
Ki

> <units>
nM

> <value>
721.0

$$$$

  CDK     11301514232D 0   0.00000     0.00000     0

 26 27  0  0  0  0              1 V2000 
   -5.1962   13.0710    0.0000 C   0  0  0  0  0  0  0  0  0  0  0  0
   -3.8971   12.3210    0.0000 C   0  0  0  0  0  0  0  0  0  0  0  0
   -3.8971   10.8210    0.0000 N   0  0  0  0  0  0  0  0  0  0  0  0
   -5.1962   10.0710    0.0000 C   0  0  0  0  0  0  0  0  0  0  0  0
   -6.4952   10.8210    0.0000 C   0  0  0  0  0  0  0  0  0  0  0  0
   -2.5981   10.0710    0.0000 C   0  0  0  0  0  0  0  0  0  0  0  0
   -2.5981    8.5710    0.0000 C   0  0  0  0  0  0  0  0  0  0  0  0
   -2.5981    7.0710    0.0000 C   0  0  0  0  0  0  0  0  0  0  0  0
   -2.5981    5.5710    0.0000 C   0  0  0  0  0  0  0  0  0  0  0  0
   -1.2990    4.8210    0.0000 O   0  0  0  0  0  0  0  0  0  0  0  0
   -1.2990    3.3210    0.0000 C   0  0  0  0  0  0  0  0  0  0  0  0
   -2.5981    2.5710    0.0000 O   0  0  0  0  0  0  0  0  0  0  0  0
    0.0000    2.5710    0.0000 C   0  0  0  0  0  0  0  0  0  0  0  0
    1.4772    2.3105    0.0000 O   0  0  0  0  0  0  0  0  0  0  0  0
    0.0000    1.0710    0.0000 C   0  0  0  0  0  0  0  0  0  0  0  0
    1.2990    0.3210    0.0000 C   0  0  0  0  0  0  0  0  0  0  0  0
    1.2990   -1.1790    0.0000 C   0  0  0  0  0  0  0  0  0  0  0  0
    0.0000   -1.9290    0.0000 C   0  0  0  0  0  0  0  0  0  0  0  0
   -1.2990   -1.1790    0.0000 C   0  0  0  0  0  0  0  0  0  0  0  0
   -1.2990    0.3210    0.0000 C   0  0  0  0  0  0  0  0  0  0  0  0
    0.5130    3.9805    0.0000 C   0  0  0  0  0  0  0  0  0  0  0  0
    1.9902    4.2410    0.0000 C   0  0  0  0  0  0  0  0  0  0  0  0
    2.5033    5.6506    0.0000 C   0  0  0  0  0  0  0  0  0  0  0  0
    1.5391    6.7996    0.0000 C   0  0  0  0  0  0  0  0  0  0  0  0
    0.0619    6.5391    0.0000 C   0  0  0  0  0  0  0  0  0  0  0  0
   -0.4512    5.1296    0.0000 C   0  0  0  0  0  0  0  0  0  0  0  0
  1  2  1  0  0  0  0
  2  3  1  0  0  0  0
  3  4  1  0  0  0  0
  4  5  1  0  0  0  0
  3  6  1  0  0  0  0
  6  7  1  0  0  0  0
  7  8  3  0  0  0  0
  8  9  1  0  0  0  0
  9 10  1  0  0  0  0
 10 11  1  0  0  0  0
 11 12  2  0  0  0  0
 11 13  1  0  0  0  0
 13 14  1  0  0  0  0
 13 15  1  0  0  0  0
 15 16  1  0  0  0  0
 16 17  1  0  0  0  0
 17 18  1  0  0  0  0
 18 19  1  0  0  0  0
 19 20  1  0  0  0  0
 15 20  1  0  0  0  0
 13 21  1  0  0  0  0
 21 22  2  0  0  0  0
 22 23  1  0  0  0  0
 23 24  2  0  0  0  0
 24 25  1  0  0  0  0
 25 26  2  0  0  0  0
 21 26  1  0  0  0  0
M  END
> <chemblId>
CHEMBL1231

> <bioactivity__type>
Ki

> <units>
nM

> <value>
1.04

$$$$

  CDK     11301514232D 0   0.00000     0.00000     0

 30 33  0  0  0  0              1 V2000 
    6.4827  -10.5011    0.0000 O   0  0  0  0  0  0  0  0  0  0  0  0
    7.7816   -9.7509    0.0000 C   0  0  0  0  0  0  0  0  0  0  0  0
    9.0807  -10.5007    0.0000 C   0  0  0  0  0  0  0  0  0  0  0  0
    9.0810  -12.0007    0.0000 C   0  0  0  0  0  0  0  0  0  0  0  0
    7.7821  -12.7509    0.0000 C   0  0  0  0  0  0  0  0  0  0  0  0
    7.7823  -14.2509    0.0000 C   0  0  0  0  0  0  0  0  0  0  0  0
    9.0815  -15.0007    0.0000 C   0  0  0  0  0  0  0  0  0  0  0  0
   10.3804  -14.2505    0.0000 C   0  0  0  0  0  0  0  0  0  0  0  0
   10.3802  -12.7505    0.0000 C   0  0  0  0  0  0  0  0  0  0  0  0
    7.7813   -8.2509    0.0000 N   0  0  0  0  0  0  0  0  0  0  0  0
    6.4822   -7.5011    0.0000 C   0  0  0  0  0  0  0  0  0  0  0  0
    6.4819   -6.0011    0.0000 C   0  0  0  0  0  0  0  0  0  0  0  0
    5.1827   -5.2513    0.0000 C   0  0  0  0  0  0  0  0  0  0  0  0
    3.8838   -6.0016    0.0000 N   0  0  0  0  0  0  0  0  0  0  0  0
    2.5847   -5.2518    0.0000 C   0  0  0  0  0  0  0  0  0  0  0  0
    2.5844   -3.7518    0.0000 C   0  0  0  0  0  0  0  0  0  0  0  0
    1.2853   -3.0020    0.0000 C   0  0  0  0  0  0  0  0  0  0  0  0
    1.2850   -1.5020    0.0000 N   0  0  0  0  0  0  0  0  0  0  0  0
    2.5810   -0.7480    0.0000 C   0  0  0  0  0  0  0  0  0  0  0  0
    3.8813   -1.4958    0.0000 O   0  0  0  0  0  0  0  0  0  0  0  0
    2.5810    0.7600    0.0000 C   0  0  0  0  0  0  0  0  0  0  0  0
    1.2850    1.4840    0.0000 O   0  0  0  0  0  0  0  0  0  0  0  0
   -0.0120    0.7600    0.0000 C   0  0  0  0  0  0  0  0  0  0  0  0
   -1.2790    1.4840    0.0000 C   0  0  0  0  0  0  0  0  0  0  0  0
   -2.5750    0.7600    0.0000 C   0  0  0  0  0  0  0  0  0  0  0  0
   -2.5750   -0.7480    0.0000 C   0  0  0  0  0  0  0  0  0  0  0  0
   -1.2790   -1.5020    0.0000 C   0  0  0  0  0  0  0  0  0  0  0  0
   -0.0120   -0.7480    0.0000 C   0  0  0  0  0  0  0  0  0  0  0  0
    3.8841   -7.5016    0.0000 C   0  0  0  0  0  0  0  0  0  0  0  0
    5.1832   -8.2513    0.0000 C   0  0  0  0  0  0  0  0  0  0  0  0
  1  2  2  0  0  0  0
  2  3  1  0  0  0  0
  3  4  1  0  0  0  0
  4  5  2  0  0  0  0
  5  6  1  0  0  0  0
  6  7  2  0  0  0  0
  7  8  1  0  0  0  0
  8  9  2  0  0  0  0
  4  9  1  0  0  0  0
  2 10  1  0  0  0  0
 10 11  1  0  0  0  0
 11 12  1  0  0  0  0
 12 13  1  0  0  0  0
 13 14  1  0  0  0  0
 14 15  1  0  0  0  0
 15 16  1  0  0  0  0
 16 17  1  0  0  0  0
 17 18  1  0  0  0  0
 18 19  1  0  0  0  0
 19 20  2  0  0  0  0
 19 21  1  0  0  0  0
 21 22  1  0  0  0  0
 22 23  1  0  0  0  0
 23 24  2  0  0  0  0
 24 25  1  0  0  0  0
 25 26  2  0  0  0  0
 26 27  1  0  0  0  0
 27 28  2  0  0  0  0
 18 28  1  0  0  0  0
 23 28  1  0  0  0  0
 14 29  1  0  0  0  0
 29 30  1  0  0  0  0
 11 30  1  0  0  0  0
M  END
> <chemblId>
CHEMBL1242923

> <bioactivity__type>
Ki

> <units>
nM

> <value>
7000.0

$$$$

  CDK     11301514232D 0   0.00000     0.00000     0

 22 23  0  0  0  0              1 V2000 
   -5.5212   14.4380    0.0000 C   0  0  0  0  0  0  0  0  0  0  0  0
   -4.2221   13.6880    0.0000 C   0  0  0  0  0  0  0  0  0  0  0  0
   -4.2221   12.1880    0.0000 C   0  0  0  0  0  0  0  0  0  0  0  0
   -2.9231   11.4380    0.0000 C   0  0  0  0  0  0  0  0  0  0  0  0
   -2.9231    9.9380    0.0000 C   0  0  0  0  0  0  0  0  0  0  0  0
   -4.2221    9.1880    0.0000 C   0  0  0  0  0  0  0  0  0  0  0  0
   -4.2221    7.6880    0.0000 C   0  0  0  0  0  0  0  0  0  0  0  0
   -2.9231    6.9380    0.0000 N   0  0  0  0  0  0  0  0  0  0  0  0
   -2.9231    5.4380    0.0000 C   0  0  0  0  0  0  0  0  0  0  0  0
   -1.6240    4.6880    0.0000 C   0  0  0  0  0  0  0  0  0  0  0  0
   -1.6240    3.1880    0.0000 C   0  0  0  0  0  0  0  0  0  0  0  0
   -0.3250    2.4380    0.0000 C   0  0  0  0  0  0  0  0  0  0  0  0
    0.9740    3.1880    0.0000 O   0  0  0  0  0  0  0  0  0  0  0  0
   -0.3250    0.9380    0.0000 C   0  0  0  0  0  0  0  0  0  0  0  0
   -1.6240    0.1880    0.0000 C   0  0  0  0  0  0  0  0  0  0  0  0
   -1.6240   -1.3120    0.0000 C   0  0  0  0  0  0  0  0  0  0  0  0
   -0.3250   -2.0620    0.0000 C   0  0  0  0  0  0  0  0  0  0  0  0
    0.9740   -1.3120    0.0000 C   0  0  0  0  0  0  0  0  0  0  0  0
    0.9740    0.1880    0.0000 C   0  0  0  0  0  0  0  0  0  0  0  0
    2.2730    0.9380    0.0000 C   0  0  0  0  0  0  0  0  0  0  0  0
   -1.6240    7.6880    0.0000 C   0  0  0  0  0  0  0  0  0  0  0  0
   -1.6240    9.1880    0.0000 C   0  0  0  0  0  0  0  0  0  0  0  0
  1  2  1  0  0  0  0
  2  3  1  0  0  0  0
  3  4  1  0  0  0  0
  4  5  1  0  0  0  0
  5  6  1  0  0  0  0
  6  7  1  0  0  0  0
  7  8  1  0  0  0  0
  8  9  1  0  0  0  0
  9 10  1  0  0  0  0
 10 11  1  0  0  0  0
 11 12  1  0  0  0  0
 12 13  2  0  0  0  0
 12 14  1  0  0  0  0
 14 15  2  0  0  0  0
 15 16  1  0  0  0  0
 16 17  2  0  0  0  0
 17 18  1  0  0  0  0
 18 19  2  0  0  0  0
 14 19  1  0  0  0  0
 19 20  1  0  0  0  0
  8 21  1  0  0  0  0
 21 22  1  0  0  0  0
  5 22  1  0  0  0  0
M  END
> <chemblId>
CHEMBL1242950

> <bioactivity__type>
Ki

> <units>
nM

> <value>
2800.0

$$$$

  CDK     11301514232D 0   0.00000     0.00000     0

 27 29  0  0  0  0              1 V2000 
   -9.0932   12.0000    0.0000 C   0  0  0  0  0  0  0  0  0  0  0  0
   -9.0932   10.5000    0.0000 C   0  0  0  0  0  0  0  0  0  0  0  0
   -7.7942    9.7500    0.0000 C   0  0  0  0  0  0  0  0  0  0  0  0
   -7.7942    8.2500    0.0000 C   0  0  0  0  0  0  0  0  0  0  0  0
   -6.4952    7.5000    0.0000 N   0  0  0  0  0  0  0  0  0  0  0  0
   -6.4952    6.0000    0.0000 C   0  0  0  0  0  0  0  0  0  0  0  0
   -5.1961    5.2500    0.0000 C   0  0  0  0  0  0  0  0  0  0  0  0
   -3.8971    6.0000    0.0000 C   0  0  0  0  0  0  0  0  0  0  0  0
   -2.5980    5.2500    0.0000 C   0  0  0  0  0  0  0  0  0  0  0  0
   -2.5980    3.7500    0.0000 O   0  0  0  0  0  0  0  0  0  0  0  0
   -1.2990    3.0000    0.0000 C   0  0  0  0  0  0  0  0  0  0  0  0
    0.0000    3.7500    0.0000 O   0  0  0  0  0  0  0  0  0  0  0  0
   -1.2990    1.5000    0.0000 C   0  0  0  0  0  0  0  0  0  0  0  0
   -2.5980    0.7500    0.0000 C   0  0  0  0  0  0  0  0  0  0  0  0
   -2.5980   -0.7500    0.0000 C   0  0  0  0  0  0  0  0  0  0  0  0
   -3.8970   -1.5000    0.0000 Cl  0  0  0  0  0  0  0  0  0  0  0  0
   -1.2990   -1.5000    0.0000 C   0  0  0  0  0  0  0  0  0  0  0  0
   -1.2990   -3.0000    0.0000 N   0  0  0  0  0  0  0  0  0  0  0  0
    0.0000   -3.7500    0.0000 C   0  0  0  0  0  0  0  0  0  0  0  0
    0.0000   -0.7500    0.0000 C   0  0  0  0  0  0  0  0  0  0  0  0
    1.2990   -1.5000    0.0000 O   0  0  0  0  0  0  0  0  0  0  0  0
    2.5980   -0.7500    0.0000 C   0  0  0  0  0  0  0  0  0  0  0  0
    2.5980    0.7500    0.0000 C   0  0  0  0  0  0  0  0  0  0  0  0
    1.2990    1.5000    0.0000 O   0  0  0  0  0  0  0  0  0  0  0  0
    0.0000    0.7500    0.0000 C   0  0  0  0  0  0  0  0  0  0  0  0
   -3.8971    7.5000    0.0000 C   0  0  0  0  0  0  0  0  0  0  0  0
   -5.1961    8.2500    0.0000 C   0  0  0  0  0  0  0  0  0  0  0  0
  1  2  1  0  0  0  0
  2  3  1  0  0  0  0
  3  4  1  0  0  0  0
  4  5  1  0  0  0  0
  5  6  1  0  0  0  0
  6  7  1  0  0  0  0
  7  8  1  0  0  0  0
  8  9  1  0  0  0  0
  9 10  1  0  0  0  0
 10 11  1  0  0  0  0
 11 12  2  0  0  0  0
 11 13  1  0  0  0  0
 13 14  2  0  0  0  0
 14 15  1  0  0  0  0
 15 16  1  0  0  0  0
 15 17  2  0  0  0  0
 17 18  1  0  0  0  0
 18 19  1  0  0  0  0
 17 20  1  0  0  0  0
 20 21  1  0  0  0  0
 21 22  1  0  0  0  0
 22 23  1  0  0  0  0
 23 24  1  0  0  0  0
 24 25  1  0  0  0  0
 13 25  1  0  0  0  0
 20 25  2  0  0  0  0
  8 26  1  0  0  0  0
 26 27  1  0  0  0  0
  5 27  1  0  0  0  0
M  END
> <chemblId>
CHEMBL1258223

> <bioactivity__type>
Ki

> <units>
nM

> <value>
823.0

$$$$

  CDK     11301514232D 0   0.00000     0.00000     0

 23 24  0  0  0  0              1 V2000 
   -8.1193   12.1414    0.0000 C   0  0  0  0  0  0  0  0  0  0  0  0
   -8.1146   10.6414    0.0000 C   0  0  0  0  0  0  0  0  0  0  0  0
   -6.8132    9.8955    0.0000 C   0  0  0  0  0  0  0  0  0  0  0  0
   -6.8084    8.3955    0.0000 C   0  0  0  0  0  0  0  0  0  0  0  0
   -5.5070    7.6496    0.0000 N   0  0  0  0  0  0  0  0  0  0  0  0
   -5.5023    6.1496    0.0000 C   0  0  0  0  0  0  0  0  0  0  0  0
   -4.2009    5.4037    0.0000 C   0  0  0  0  0  0  0  0  0  0  0  0
   -2.9043    6.1578    0.0000 C   0  0  0  0  0  0  0  0  0  0  0  0
   -1.6029    5.4119    0.0000 C   0  0  0  0  0  0  0  0  0  0  0  0
   -1.5981    3.9119    0.0000 O   0  0  0  0  0  0  0  0  0  0  0  0
   -0.2967    3.1660    0.0000 C   0  0  0  0  0  0  0  0  0  0  0  0
    0.9999    3.9201    0.0000 O   0  0  0  0  0  0  0  0  0  0  0  0
   -0.2920    1.6660    0.0000 C   0  0  0  0  0  0  0  0  0  0  0  0
   -1.5830    0.9200    0.0000 C   0  0  0  0  0  0  0  0  0  0  0  0
   -1.5830   -0.5800    0.0000 C   0  0  0  0  0  0  0  0  0  0  0  0
   -0.2920   -1.3460    0.0000 C   0  0  0  0  0  0  0  0  0  0  0  0
   -0.2968   -2.8460    0.0000 N   0  0  0  0  0  0  0  0  0  0  0  0
    1.0180   -0.5800    0.0000 C   0  0  0  0  0  0  0  0  0  0  0  0
    2.3191   -1.3264    0.0000 O   0  0  0  0  0  0  0  0  0  0  0  0
    2.3232   -2.8264    0.0000 C   0  0  0  0  0  0  0  0  0  0  0  0
    1.0180    0.9200    0.0000 C   0  0  0  0  0  0  0  0  0  0  0  0
   -2.9090    7.6578    0.0000 C   0  0  0  0  0  0  0  0  0  0  0  0
   -4.2104    8.4037    0.0000 C   0  0  0  0  0  0  0  0  0  0  0  0
  1  2  1  0  0  0  0
  2  3  1  0  0  0  0
  3  4  1  0  0  0  0
  4  5  1  0  0  0  0
  5  6  1  0  0  0  0
  6  7  1  0  0  0  0
  7  8  1  0  0  0  0
  8  9  1  0  0  0  0
  9 10  1  0  0  0  0
 10 11  1  0  0  0  0
 11 12  2  0  0  0  0
 11 13  1  0  0  0  0
 13 14  2  0  0  0  0
 14 15  1  0  0  0  0
 15 16  2  0  0  0  0
 16 17  1  0  0  0  0
 16 18  1  0  0  0  0
 18 19  1  0  0  0  0
 19 20  1  0  0  0  0
 18 21  2  0  0  0  0
 13 21  1  0  0  0  0
  8 22  1  0  0  0  0
 22 23  1  0  0  0  0
  5 23  1  0  0  0  0
M  END
> <chemblId>
CHEMBL1258452

> <bioactivity__type>
Ki

> <units>
nM

> <value>
1095.0

$$$$

  CDK     11301514232D 0   0.00000     0.00000     0

 26 28  0  0  0  0              1 V2000 
   -7.7925    9.8155    0.0000 Cl  0  0  0  0  0  0  0  0  0  0  0  0
   -6.4936    9.0653    0.0000 C   0  0  0  0  0  0  0  0  0  0  0  0
   -6.4939    7.5653    0.0000 C   0  0  0  0  0  0  0  0  0  0  0  0
   -5.1950    6.8150    0.0000 C   0  0  0  0  0  0  0  0  0  0  0  0
   -3.8958    7.5648    0.0000 C   0  0  0  0  0  0  0  0  0  0  0  0
   -2.5969    6.8145    0.0000 C   0  0  0  0  0  0  0  0  0  0  0  0
   -2.5972    5.3145    0.0000 O   0  0  0  0  0  0  0  0  0  0  0  0
   -1.2983    4.5643    0.0000 N   0  0  0  0  0  0  0  0  0  0  0  0
   -1.2986    3.0643    0.0000 C   0  0  0  0  0  0  0  0  0  0  0  0
   -2.5978    2.3145    0.0000 C   0  0  0  0  0  0  0  0  0  0  0  0
   -2.5981    0.8145    0.0000 N   0  0  0  0  0  0  0  0  0  0  0  0
   -1.3844   -0.0680    0.0000 C   0  0  0  0  0  0  0  0  0  0  0  0
   -1.8490   -1.4948    0.0000 C   0  0  0  0  0  0  0  0  0  0  0  0
   -3.3490   -1.4942    0.0000 N   0  0  0  0  0  0  0  0  0  0  0  0
   -3.8114   -0.0670    0.0000 C   0  0  0  0  0  0  0  0  0  0  0  0
    0.0003    2.3140    0.0000 C   0  0  0  0  0  0  0  0  0  0  0  0
    1.2995    3.0637    0.0000 C   0  0  0  0  0  0  0  0  0  0  0  0
    2.5984    2.3135    0.0000 C   0  0  0  0  0  0  0  0  0  0  0  0
    2.5981    0.8135    0.0000 C   0  0  0  0  0  0  0  0  0  0  0  0
    3.8970    0.0632    0.0000 Cl  0  0  0  0  0  0  0  0  0  0  0  0
    1.2989    0.0637    0.0000 C   0  0  0  0  0  0  0  0  0  0  0  0
   -0.0000    0.8140    0.0000 C   0  0  0  0  0  0  0  0  0  0  0  0
   -1.2992    0.0643    0.0000 Cl  0  0  0  0  0  0  0  0  0  0  0  0
   -3.8955    9.0648    0.0000 C   0  0  0  0  0  0  0  0  0  0  0  0
   -2.5963    9.8145    0.0000 Cl  0  0  0  0  0  0  0  0  0  0  0  0
   -5.1944    9.8150    0.0000 C   0  0  0  0  0  0  0  0  0  0  0  0
  1  2  1  0  0  0  0
  2  3  2  0  0  0  0
  3  4  1  0  0  0  0
  4  5  2  0  0  0  0
  5  6  1  0  0  0  0
  6  7  1  0  0  0  0
  7  8  1  0  0  0  0
  8  9  2  0  0  0  0
  9 10  1  0  0  0  0
 10 11  1  0  0  0  0
 11 12  1  0  0  0  0
 12 13  2  0  0  0  0
 13 14  1  0  0  0  0
 14 15  2  0  0  0  0
 11 15  1  0  0  0  0
  9 16  1  0  0  0  0
 16 17  2  0  0  0  0
 17 18  1  0  0  0  0
 18 19  2  0  0  0  0
 19 20  1  0  0  0  0
 19 21  1  0  0  0  0
 21 22  2  0  0  0  0
 16 22  1  0  0  0  0
 22 23  1  0  0  0  0
  5 24  1  0  0  0  0
 24 25  1  0  0  0  0
 24 26  2  0  0  0  0
  2 26  1  0  0  0  0
M  END
> <chemblId>
CHEMBL1262

> <bioactivity__type>
Ki

> <units>
nM

> <value>
960.4

$$$$

  CDK     11301514232D 0   0.00000     0.00000     0

 50 55  0  0  0  0              1 V2000 
    1.9491   -3.0000    0.0000 C   0  0  0  0  0  0  0  0  0  0  0  0
    1.9490   -1.5000    0.0000 O   0  0  0  0  0  0  0  0  0  0  0  0
    0.6500   -0.7500    0.0000 C   0  0  0  0  0  0  0  0  0  0  0  0
   -0.6490   -1.5000    0.0000 C   0  0  0  0  0  0  0  0  0  0  0  0
   -1.9490   -0.7500    0.0000 C   0  0  0  0  0  0  0  0  0  0  0  0
   -1.9490    0.7500    0.0000 C   0  0  0  0  0  0  0  0  0  0  0  0
   -0.6490    1.5000    0.0000 C   0  0  0  0  0  0  0  0  0  0  0  0
    0.6500    0.7500    0.0000 C   0  0  0  0  0  0  0  0  0  0  0  0
    1.9490    1.5000    0.0000 C   0  0  0  0  0  0  0  0  0  0  0  0
    1.9491    3.0000    0.0000 N   0  0  0  0  0  0  0  0  0  0  0  0
    3.2481    3.7500    0.0000 C   0  0  0  0  0  0  0  0  0  0  0  0
    3.2481    5.2500    0.0000 C   0  0  0  0  0  0  0  0  0  0  0  0
    1.9491    6.0000    0.0000 C   0  0  0  0  0  0  0  0  0  0  0  0
    0.6500    5.2500    0.0000 C   0  0  0  0  0  0  0  0  0  0  0  0
    0.6500    3.7500    0.0000 C   0  0  0  0  0  0  0  0  0  0  0  0
    1.9491    7.5000    0.0000 C   0  0  0  0  0  0  0  0  0  0  0  0
    3.2481    8.2500    0.0000 C   0  0  0  0  0  0  0  0  0  0  0  0
    3.2481    9.7500    0.0000 C   0  0  0  0  0  0  0  0  0  0  0  0
    1.9491   10.5000    0.0000 N   0  0  0  0  0  0  0  0  0  0  0  0
    1.9491   12.0000    0.0000 C   0  0  0  0  0  0  0  0  0  0  0  0
    3.2482   12.7500    0.0000 C   0  0  0  0  0  0  0  0  0  0  0  0
    3.2482   14.2500    0.0000 C   0  0  0  0  0  0  0  0  0  0  0  0
    4.5472   15.0000    0.0000 C   0  0  0  0  0  0  0  0  0  0  0  0
    4.5472   16.5000    0.0000 C   0  0  0  0  0  0  0  0  0  0  0  0
    5.8463   17.2500    0.0000 C   0  0  0  0  0  0  0  0  0  0  0  0
    5.8463   18.7500    0.0000 C   0  0  0  0  0  0  0  0  0  0  0  0
    7.1453   19.5000    0.0000 C   0  0  0  0  0  0  0  0  0  0  0  0
    7.1453   21.0000    0.0000 N   0  0  0  0  0  0  0  0  0  0  0  0
    8.4444   21.7500    0.0000 C   0  0  0  0  0  0  0  0  0  0  0  0
    8.4444   23.2500    0.0000 C   0  0  0  0  0  0  0  0  0  0  0  0
    7.1453   24.0000    0.0000 C   0  0  0  0  0  0  0  0  0  0  0  0
    5.8463   23.2500    0.0000 C   0  0  0  0  0  0  0  0  0  0  0  0
    5.8463   21.7500    0.0000 C   0  0  0  0  0  0  0  0  0  0  0  0
    7.1453   25.5000    0.0000 C   0  0  0  0  0  0  0  0  0  0  0  0
    8.4444   26.2500    0.0000 C   0  0  0  0  0  0  0  0  0  0  0  0
    8.4444   27.7500    0.0000 C   0  0  0  0  0  0  0  0  0  0  0  0
    7.1454   28.5000    0.0000 N   0  0  0  0  0  0  0  0  0  0  0  0
    7.1454   30.0000    0.0000 C   0  0  0  0  0  0  0  0  0  0  0  0
    8.4444   30.7500    0.0000 C   0  0  0  0  0  0  0  0  0  0  0  0
    9.7435   29.9999    0.0000 C   0  0  0  0  0  0  0  0  0  0  0  0
   11.0425   30.7499    0.0000 C   0  0  0  0  0  0  0  0  0  0  0  0
   11.0425   32.2499    0.0000 C   0  0  0  0  0  0  0  0  0  0  0  0
    9.7435   32.9999    0.0000 C   0  0  0  0  0  0  0  0  0  0  0  0
    8.4444   32.2500    0.0000 C   0  0  0  0  0  0  0  0  0  0  0  0
    7.1454   33.0000    0.0000 O   0  0  0  0  0  0  0  0  0  0  0  0
    7.1454   34.5000    0.0000 C   0  0  0  0  0  0  0  0  0  0  0  0
    5.8463   27.7500    0.0000 C   0  0  0  0  0  0  0  0  0  0  0  0
    5.8463   26.2500    0.0000 C   0  0  0  0  0  0  0  0  0  0  0  0
    0.6501    9.7500    0.0000 C   0  0  0  0  0  0  0  0  0  0  0  0
    0.6500    8.2500    0.0000 C   0  0  0  0  0  0  0  0  0  0  0  0
  1  2  1  0  0  0  0
  2  3  1  0  0  0  0
  3  4  2  0  0  0  0
  4  5  1  0  0  0  0
  5  6  2  0  0  0  0
  6  7  1  0  0  0  0
  7  8  2  0  0  0  0
  3  8  1  0  0  0  0
  8  9  1  0  0  0  0
  9 10  1  0  0  0  0
 10 11  1  0  0  0  0
 11 12  1  0  0  0  0
 12 13  1  0  0  0  0
 13 14  1  0  0  0  0
 14 15  1  0  0  0  0
 10 15  1  0  0  0  0
 13 16  1  0  0  0  0
 16 17  1  0  0  0  0
 17 18  1  0  0  0  0
 18 19  1  0  0  0  0
 19 20  1  0  0  0  0
 20 21  1  0  0  0  0
 21 22  1  0  0  0  0
 22 23  1  0  0  0  0
 23 24  1  0  0  0  0
 24 25  1  0  0  0  0
 25 26  1  0  0  0  0
 26 27  1  0  0  0  0
 27 28  1  0  0  0  0
 28 29  1  0  0  0  0
 29 30  1  0  0  0  0
 30 31  1  0  0  0  0
 31 32  1  0  0  0  0
 32 33  1  0  0  0  0
 28 33  1  0  0  0  0
 31 34  1  0  0  0  0
 34 35  1  0  0  0  0
 35 36  1  0  0  0  0
 36 37  1  0  0  0  0
 37 38  1  0  0  0  0
 38 39  1  0  0  0  0
 39 40  2  0  0  0  0
 40 41  1  0  0  0  0
 41 42  2  0  0  0  0
 42 43  1  0  0  0  0
 43 44  2  0  0  0  0
 39 44  1  0  0  0  0
 44 45  1  0  0  0  0
 45 46  1  0  0  0  0
 37 47  1  0  0  0  0
 47 48  1  0  0  0  0
 34 48  1  0  0  0  0
 19 49  1  0  0  0  0
 49 50  1  0  0  0  0
 16 50  1  0  0  0  0
M  END
> <chemblId>
CHEMBL127273

> <bioactivity__type>
Ki

> <units>
nM

> <value>
422.0

$$$$

  CDK     11301514232D 0   0.00000     0.00000     0

 36 40  0  0  0  0              1 V2000 
  -14.9889   11.6441    0.0000 C   0  0  0  0  0  0  0  0  0  0  0  0
  -14.8321   10.1523    0.0000 C   0  0  0  0  0  0  0  0  0  0  0  0
  -16.0457    9.2706    0.0000 C   0  0  0  0  0  0  0  0  0  0  0  0
  -13.4618    9.5422    0.0000 N   0  0  0  0  0  0  0  0  0  0  0  0
  -13.3050    8.0504    0.0000 C   0  0  0  0  0  0  0  0  0  0  0  0
  -11.9347    7.4403    0.0000 C   0  0  0  0  0  0  0  0  0  0  0  0
  -10.7212    8.3220    0.0000 N   0  0  0  0  0  0  0  0  0  0  0  0
  -10.8780    9.8138    0.0000 C   0  0  0  0  0  0  0  0  0  0  0  0
  -12.2483   10.4239    0.0000 C   0  0  0  0  0  0  0  0  0  0  0  0
   -9.3509    7.7119    0.0000 C   0  0  0  0  0  0  0  0  0  0  0  0
   -9.1941    6.2201    0.0000 C   0  0  0  0  0  0  0  0  0  0  0  0
   -7.8237    5.6100    0.0000 C   0  0  0  0  0  0  0  0  0  0  0  0
   -6.6102    6.4917    0.0000 C   0  0  0  0  0  0  0  0  0  0  0  0
   -5.2399    5.8816    0.0000 O   0  0  0  0  0  0  0  0  0  0  0  0
   -5.0831    4.3898    0.0000 C   0  0  0  0  0  0  0  0  0  0  0  0
   -3.7128    3.7797    0.0000 C   0  0  0  0  0  0  0  0  0  0  0  0
   -3.4009    2.3125    0.0000 C   0  0  0  0  0  0  0  0  0  0  0  0
   -1.9091    2.1557    0.0000 O   0  0  0  0  0  0  0  0  0  0  0  0
   -1.2990    3.5260    0.0000 C   0  0  0  0  0  0  0  0  0  0  0  0
    0.0000    2.7760    0.0000 C   0  0  0  0  0  0  0  0  0  0  0  0
    0.0000    1.2760    0.0000 N   0  0  0  0  0  0  0  0  0  0  0  0
   -1.2140    0.3940    0.0000 C   0  0  0  0  0  0  0  0  0  0  0  0
   -0.7500   -1.0320    0.0000 N   0  0  0  0  0  0  0  0  0  0  0  0
    0.7500   -1.0320    0.0000 C   0  0  0  0  0  0  0  0  0  0  0  0
    1.2140    0.3940    0.0000 N   0  0  0  0  0  0  0  0  0  0  0  0
   -2.4138    4.5297    0.0000 O   0  0  0  0  0  0  0  0  0  0  0  0
   -0.4174    4.7395    0.0000 C   0  0  0  0  0  0  0  0  0  0  0  0
    1.0744    4.5827    0.0000 C   0  0  0  0  0  0  0  0  0  0  0  0
    1.9561    5.7963    0.0000 C   0  0  0  0  0  0  0  0  0  0  0  0
    1.3460    7.1666    0.0000 C   0  0  0  0  0  0  0  0  0  0  0  0
    2.2277    8.3801    0.0000 Cl  0  0  0  0  0  0  0  0  0  0  0  0
   -0.1458    7.3234    0.0000 C   0  0  0  0  0  0  0  0  0  0  0  0
   -1.0275    6.1098    0.0000 C   0  0  0  0  0  0  0  0  0  0  0  0
   -2.5192    6.2666    0.0000 Cl  0  0  0  0  0  0  0  0  0  0  0  0
   -6.7670    7.9835    0.0000 C   0  0  0  0  0  0  0  0  0  0  0  0
   -8.1373    8.5936    0.0000 C   0  0  0  0  0  0  0  0  0  0  0  0
  1  2  1  0  0  0  0
  2  3  1  0  0  0  0
  2  4  1  0  0  0  0
  4  5  1  0  0  0  0
  5  6  1  0  0  0  0
  6  7  1  0  0  0  0
  7  8  1  0  0  0  0
  8  9  1  0  0  0  0
  4  9  1  0  0  0  0
  7 10  1  0  0  0  0
 10 11  2  0  0  0  0
 11 12  1  0  0  0  0
 12 13  2  0  0  0  0
 13 14  1  0  0  0  0
 14 15  1  0  0  0  0
 16 15  1  6  0  0  0
 16 17  1  0  0  0  0
 17 18  1  0  0  0  0
 18 19  1  0  0  0  0
 19 20  1  6  0  0  0
 20 21  1  0  0  0  0
 21 22  1  0  0  0  0
 22 23  2  0  0  0  0
 23 24  1  0  0  0  0
 24 25  2  0  0  0  0
 21 25  1  0  0  0  0
 19 26  1  0  0  0  0
 16 26  1  0  0  0  0
 19 27  1  0  0  0  0
 27 28  2  0  0  0  0
 28 29  1  0  0  0  0
 29 30  2  0  0  0  0
 30 31  1  0  0  0  0
 30 32  1  0  0  0  0
 32 33  2  0  0  0  0
 27 33  1  0  0  0  0
 33 34  1  0  0  0  0
 13 35  1  0  0  0  0
 35 36  2  0  0  0  0
 10 36  1  0  0  0  0
M  END
> <chemblId>
CHEMBL1306

> <bioactivity__type>
Ki

> <units>
nM

> <value>
3081.0

$$$$

  CDK     11301514232D 0   0.00000     0.00000     0

 52 57  0  0  0  0              1 V2000 
    1.9491   -3.0000    0.0000 C   0  0  0  0  0  0  0  0  0  0  0  0
    1.9490   -1.5000    0.0000 O   0  0  0  0  0  0  0  0  0  0  0  0
    0.6500   -0.7500    0.0000 C   0  0  0  0  0  0  0  0  0  0  0  0
   -0.6490   -1.5000    0.0000 C   0  0  0  0  0  0  0  0  0  0  0  0
   -1.9490   -0.7500    0.0000 C   0  0  0  0  0  0  0  0  0  0  0  0
   -1.9490    0.7500    0.0000 C   0  0  0  0  0  0  0  0  0  0  0  0
   -0.6490    1.5000    0.0000 C   0  0  0  0  0  0  0  0  0  0  0  0
    0.6500    0.7500    0.0000 C   0  0  0  0  0  0  0  0  0  0  0  0
    1.9490    1.5000    0.0000 C   0  0  0  0  0  0  0  0  0  0  0  0
    1.9491    3.0000    0.0000 N   0  0  0  0  0  0  0  0  0  0  0  0
    3.2481    3.7500    0.0000 C   0  0  0  0  0  0  0  0  0  0  0  0
    3.2481    5.2500    0.0000 C   0  0  0  0  0  0  0  0  0  0  0  0
    1.9491    6.0000    0.0000 C   0  0  0  0  0  0  0  0  0  0  0  0
    0.6500    5.2500    0.0000 C   0  0  0  0  0  0  0  0  0  0  0  0
    0.6500    3.7500    0.0000 C   0  0  0  0  0  0  0  0  0  0  0  0
    1.9491    7.5000    0.0000 C   0  0  0  0  0  0  0  0  0  0  0  0
    3.2481    8.2500    0.0000 C   0  0  0  0  0  0  0  0  0  0  0  0
    3.2481    9.7500    0.0000 C   0  0  0  0  0  0  0  0  0  0  0  0
    1.9491   10.5000    0.0000 N   0  0  0  0  0  0  0  0  0  0  0  0
    0.6501    9.7500    0.0000 C   0  0  0  0  0  0  0  0  0  0  0  0
    0.6500    8.2500    0.0000 C   0  0  0  0  0  0  0  0  0  0  0  0
    1.9491   12.0000    0.0000 C   0  0  0  0  0  0  0  0  0  0  0  0
    0.6501   12.7500    0.0000 O   0  0  0  0  0  0  0  0  0  0  0  0
    3.2482   12.7500    0.0000 C   0  0  0  0  0  0  0  0  0  0  0  0
    3.2482   14.2500    0.0000 C   0  0  0  0  0  0  0  0  0  0  0  0
    4.5472   15.0000    0.0000 C   0  0  0  0  0  0  0  0  0  0  0  0
    4.5472   16.5000    0.0000 C   0  0  0  0  0  0  0  0  0  0  0  0
    5.8463   17.2500    0.0000 C   0  0  0  0  0  0  0  0  0  0  0  0
    5.8463   18.7500    0.0000 C   0  0  0  0  0  0  0  0  0  0  0  0
    7.1453   19.5000    0.0000 C   0  0  0  0  0  0  0  0  0  0  0  0
    8.4443   18.7500    0.0000 O   0  0  0  0  0  0  0  0  0  0  0  0
    7.1453   21.0000    0.0000 N   0  0  0  0  0  0  0  0  0  0  0  0
    8.4444   21.7500    0.0000 C   0  0  0  0  0  0  0  0  0  0  0  0
    8.4444   23.2500    0.0000 C   0  0  0  0  0  0  0  0  0  0  0  0
    7.1453   24.0000    0.0000 C   0  0  0  0  0  0  0  0  0  0  0  0
    5.8463   23.2500    0.0000 C   0  0  0  0  0  0  0  0  0  0  0  0
    5.8463   21.7500    0.0000 C   0  0  0  0  0  0  0  0  0  0  0  0
    7.1453   25.5000    0.0000 C   0  0  0  0  0  0  0  0  0  0  0  0
    8.4444   26.2500    0.0000 C   0  0  0  0  0  0  0  0  0  0  0  0
    8.4444   27.7500    0.0000 C   0  0  0  0  0  0  0  0  0  0  0  0
    7.1454   28.5000    0.0000 N   0  0  0  0  0  0  0  0  0  0  0  0
    7.1454   30.0000    0.0000 C   0  0  0  0  0  0  0  0  0  0  0  0
    8.4444   30.7500    0.0000 C   0  0  0  0  0  0  0  0  0  0  0  0
    9.7435   29.9999    0.0000 C   0  0  0  0  0  0  0  0  0  0  0  0
   11.0425   30.7499    0.0000 C   0  0  0  0  0  0  0  0  0  0  0  0
   11.0425   32.2499    0.0000 C   0  0  0  0  0  0  0  0  0  0  0  0
    9.7435   32.9999    0.0000 C   0  0  0  0  0  0  0  0  0  0  0  0
    8.4444   32.2500    0.0000 C   0  0  0  0  0  0  0  0  0  0  0  0
    7.1454   33.0000    0.0000 O   0  0  0  0  0  0  0  0  0  0  0  0
    7.1454   34.5000    0.0000 C   0  0  0  0  0  0  0  0  0  0  0  0
    5.8463   27.7500    0.0000 C   0  0  0  0  0  0  0  0  0  0  0  0
    5.8463   26.2500    0.0000 C   0  0  0  0  0  0  0  0  0  0  0  0
  1  2  1  0  0  0  0
  2  3  1  0  0  0  0
  3  4  2  0  0  0  0
  4  5  1  0  0  0  0
  5  6  2  0  0  0  0
  6  7  1  0  0  0  0
  7  8  2  0  0  0  0
  3  8  1  0  0  0  0
  8  9  1  0  0  0  0
  9 10  1  0  0  0  0
 10 11  1  0  0  0  0
 11 12  1  0  0  0  0
 12 13  1  0  0  0  0
 13 14  1  0  0  0  0
 14 15  1  0  0  0  0
 10 15  1  0  0  0  0
 13 16  1  0  0  0  0
 16 17  1  0  0  0  0
 17 18  1  0  0  0  0
 18 19  1  0  0  0  0
 19 20  1  0  0  0  0
 20 21  1  0  0  0  0
 16 21  1  0  0  0  0
 19 22  1  0  0  0  0
 22 23  2  0  0  0  0
 22 24  1  0  0  0  0
 24 25  1  0  0  0  0
 25 26  1  0  0  0  0
 26 27  1  0  0  0  0
 27 28  1  0  0  0  0
 28 29  1  0  0  0  0
 29 30  1  0  0  0  0
 30 31  2  0  0  0  0
 30 32  1  0  0  0  0
 32 33  1  0  0  0  0
 33 34  1  0  0  0  0
 34 35  1  0  0  0  0
 35 36  1  0  0  0  0
 36 37  1  0  0  0  0
 32 37  1  0  0  0  0
 35 38  1  0  0  0  0
 38 39  1  0  0  0  0
 39 40  1  0  0  0  0
 40 41  1  0  0  0  0
 41 42  1  0  0  0  0
 42 43  1  0  0  0  0
 43 44  2  0  0  0  0
 44 45  1  0  0  0  0
 45 46  2  0  0  0  0
 46 47  1  0  0  0  0
 47 48  2  0  0  0  0
 43 48  1  0  0  0  0
 48 49  1  0  0  0  0
 49 50  1  0  0  0  0
 41 51  1  0  0  0  0
 51 52  1  0  0  0  0
 38 52  1  0  0  0  0
M  END
> <chemblId>
CHEMBL130835

> <bioactivity__type>
Ki

> <units>
nM

> <value>
97.2

$$$$
 stripped
BRStripMol11301514232D 0   0.00000     0.00000     0
This file has been stripped
 20 22  0  0  0  0              1 V2000 
   -2.8310    0.0000    0.0000 C   0  0  0  0  0  0  0  0  0  0  0  0
   -1.3310    0.0000    0.0000 N   0  0  0  0  0  0  0  0  0  0  0  0
   -0.5990   -1.5970    0.0000 C   0  0  0  0  0  0  0  0  0  0  0  0
   -2.0120   -0.8890    0.0000 C   0  0  0  0  0  0  0  0  0  0  0  0
   -2.0120    0.8890    0.0000 C   0  0  0  0  0  0  0  0  0  0  0  0
   -0.5990    1.5970    0.0000 C   0  0  0  0  0  0  0  0  0  0  0  0
    0.8640    1.2670    0.0000 C   0  0  0  0  0  0  0  0  0  0  0  0
    1.5960    0.0000    0.0000 C   0  0  0  0  0  0  0  0  0  0  0  0
    0.8640   -1.2670    0.0000 C   0  0  0  0  0  0  0  0  0  0  0  0
    3.0960    0.0000    0.0000 O   0  0  0  0  0  0  0  0  0  0  0  0
    3.8460    1.2990    0.0000 C   0  0  0  0  0  0  0  0  0  0  0  0
    3.0960    2.5981    0.0000 O   0  0  0  0  0  0  0  0  0  0  0  0
    5.3460    1.2990    0.0000 C   0  0  0  0  0  0  0  0  0  0  0  0
    6.0960   -0.0000    0.0000 O   0  0  0  0  0  0  0  0  0  0  0  0
    6.0960    2.5981    0.0000 C   0  0  0  0  0  0  0  0  0  0  0  0
    7.5960    2.5981    0.0000 C   0  0  0  0  0  0  0  0  0  0  0  0
    8.3460    3.8971    0.0000 C   0  0  0  0  0  0  0  0  0  0  0  0
    7.5960    5.1962    0.0000 C   0  0  0  0  0  0  0  0  0  0  0  0
    6.0960    5.1962    0.0000 C   0  0  0  0  0  0  0  0  0  0  0  0
    5.3460    3.8971    0.0000 C   0  0  0  0  0  0  0  0  0  0  0  0
  1  2  1  0  0  0  0
  2  3  1  0  0  0  0
  3  4  1  1  0  0  0
  4  5  1  0  0  0  0
  6  5  1  1  0  0  0
  2  6  1  0  0  0  0
  6  7  1  0  0  0  0
  7  8  1  0  0  0  0
  8  9  1  0  0  0  0
  3  9  1  0  0  0  0
  8 10  1  1  0  0  0
 10 11  1  0  0  0  0
 11 12  2  0  0  0  0
 11 13  1  0  0  0  0
 13 14  1  0  0  0  0
 13 15  1  0  0  0  0
 15 16  2  0  0  0  0
 16 17  1  0  0  0  0
 17 18  2  0  0  0  0
 18 19  1  0  0  0  0
 19 20  2  0  0  0  0
 15 20  1  0  0  0  0
M  END
> <chemblId>
CHEMBL1319362

> <bioactivity__type>
Ki

> <units>
nM

> <value>
16.0

$$$$

  CDK     11301514232D 0   0.00000     0.00000     0

 16 18  0  0  0  0              1 V2000 
    0.0000    3.0000    0.0000 C   0  0  0  0  0  0  0  0  0  0  0  0
   -0.0000    1.5000    0.0000 N   0  0  0  0  0  0  0  0  0  0  0  0
   -1.2990    0.7500    0.0000 C   0  0  0  0  0  0  0  0  0  0  0  0
   -2.5980    1.5000    0.0000 C   0  0  0  0  0  0  0  0  0  0  0  0
   -3.8970    0.7500    0.0000 C   0  0  0  0  0  0  0  0  0  0  0  0
   -3.8970   -0.7500    0.0000 C   0  0  0  0  0  0  0  0  0  0  0  0
   -2.5980   -1.5000    0.0000 C   0  0  0  0  0  0  0  0  0  0  0  0
   -1.2990   -0.7500    0.0000 C   0  0  0  0  0  0  0  0  0  0  0  0
   -0.0000   -1.5000    0.0000 S   0  0  0  0  0  0  0  0  0  0  0  0
    1.2990   -0.7500    0.0000 C   0  0  0  0  0  0  0  0  0  0  0  0
    2.5980   -1.5000    0.0000 C   0  0  0  0  0  0  0  0  0  0  0  0
    3.8970   -0.7500    0.0000 C   0  0  0  0  0  0  0  0  0  0  0  0
    5.1960   -1.5000    0.0000 N   0  0  0  0  0  0  0  0  0  0  0  0
    3.8970    0.7500    0.0000 C   0  0  0  0  0  0  0  0  0  0  0  0
    2.5980    1.5000    0.0000 C   0  0  0  0  0  0  0  0  0  0  0  0
    1.2990    0.7500    0.0000 C   0  0  0  0  0  0  0  0  0  0  0  0
  1  2  1  0  0  0  0
  2  3  1  0  0  0  0
  3  4  2  0  0  0  0
  4  5  1  0  0  0  0
  5  6  2  0  0  0  0
  6  7  1  0  0  0  0
  7  8  2  0  0  0  0
  3  8  1  0  0  0  0
  8  9  1  0  0  0  0
  9 10  1  0  0  0  0
 10 11  2  0  0  0  0
 11 12  1  0  0  0  0
 12 13  1  0  0  0  0
 12 14  2  0  0  0  0
 14 15  1  0  0  0  0
 15 16  2  0  0  0  0
  2 16  1  0  0  0  0
 10 16  1  0  0  0  0
M  END
> <chemblId>
CHEMBL1323615

> <bioactivity__type>
Ki

> <units>
nM

> <value>
10000.0

$$$$

  CDK     11301514232D 0   0.00000     0.00000     0

 32 36  0  0  0  0              1 V2000 
  -10.5382    6.2024    0.0000 N   0  0  0  0  0  0  0  0  0  0  0  0
   -9.9284    4.8320    0.0000 C   0  0  0  0  0  0  0  0  0  0  0  0
  -10.8102    3.6186    0.0000 O   0  0  0  0  0  0  0  0  0  0  0  0
   -8.4366    4.6750    0.0000 C   0  0  0  0  0  0  0  0  0  0  0  0
   -7.8267    3.3045    0.0000 C   0  0  0  0  0  0  0  0  0  0  0  0
   -8.5769    2.0056    0.0000 C   0  0  0  0  0  0  0  0  0  0  0  0
   -7.5734    0.8907    0.0000 C   0  0  0  0  0  0  0  0  0  0  0  0
   -6.2030    1.5006    0.0000 N   0  0  0  0  0  0  0  0  0  0  0  0
   -4.9041    0.7504    0.0000 C   0  0  0  0  0  0  0  0  0  0  0  0
   -3.6049    1.5002    0.0000 C   0  0  0  0  0  0  0  0  0  0  0  0
   -2.3060    0.7500    0.0000 C   0  0  0  0  0  0  0  0  0  0  0  0
   -2.3060   -0.7500    0.0000 C   0  0  0  0  0  0  0  0  0  0  0  0
   -1.0060   -1.5000    0.0000 C   0  0  0  0  0  0  0  0  0  0  0  0
    0.2930   -0.7500    0.0000 C   0  0  0  0  0  0  0  0  0  0  0  0
    1.7190   -1.2140    0.0000 O   0  0  0  0  0  0  0  0  0  0  0  0
    2.6010    0.0000    0.0000 C   0  0  0  0  0  0  0  0  0  0  0  0
    1.7190    1.2130    0.0000 C   0  0  0  0  0  0  0  0  0  0  0  0
    0.2930    0.7500    0.0000 C   0  0  0  0  0  0  0  0  0  0  0  0
   -1.0060    1.5000    0.0000 C   0  0  0  0  0  0  0  0  0  0  0  0
   -6.3595    2.9924    0.0000 C   0  0  0  0  0  0  0  0  0  0  0  0
   -6.9811    5.0376    0.0000 C   0  0  0  0  0  0  0  0  0  0  0  0
   -5.9393    3.9584    0.0000 C   0  0  0  0  0  0  0  0  0  0  0  0
   -4.4838    4.3211    0.0000 C   0  0  0  0  0  0  0  0  0  0  0  0
   -4.0701    5.7629    0.0000 C   0  0  0  0  0  0  0  0  0  0  0  0
   -5.1119    6.8421    0.0000 C   0  0  0  0  0  0  0  0  0  0  0  0
   -6.5674    6.4794    0.0000 C   0  0  0  0  0  0  0  0  0  0  0  0
   -8.5410    6.1713    0.0000 C   0  0  0  0  0  0  0  0  0  0  0  0
   -7.2973    7.0099    0.0000 C   0  0  0  0  0  0  0  0  0  0  0  0
   -7.4017    8.5063    0.0000 C   0  0  0  0  0  0  0  0  0  0  0  0
   -8.7498    9.1640    0.0000 C   0  0  0  0  0  0  0  0  0  0  0  0
   -9.9935    8.3254    0.0000 C   0  0  0  0  0  0  0  0  0  0  0  0
   -9.8891    6.8291    0.0000 C   0  0  0  0  0  0  0  0  0  0  0  0
  1  2  1  0  0  0  0
  2  3  2  0  0  0  0
  2  4  1  0  0  0  0
  5  4  1  1  0  0  0
  5  6  1  0  0  0  0
  6  7  1  0  0  0  0
  7  8  1  0  0  0  0
  8  9  1  0  0  0  0
  9 10  1  0  0  0  0
 10 11  1  0  0  0  0
 11 12  2  0  0  0  0
 12 13  1  0  0  0  0
 13 14  2  0  0  0  0
 14 15  1  0  0  0  0
 15 16  1  0  0  0  0
 16 17  1  0  0  0  0
 17 18  1  0  0  0  0
 14 18  1  0  0  0  0
 18 19  2  0  0  0  0
 11 19  1  0  0  0  0
  8 20  1  0  0  0  0
  5 20  1  0  0  0  0
  4 21  1  0  0  0  0
 21 22  2  0  0  0  0
 22 23  1  0  0  0  0
 23 24  2  0  0  0  0
 24 25  1  0  0  0  0
 25 26  2  0  0  0  0
 21 26  1  0  0  0  0
  4 27  1  0  0  0  0
 27 28  2  0  0  0  0
 28 29  1  0  0  0  0
 29 30  2  0  0  0  0
 30 31  1  0  0  0  0
 31 32  2  0  0  0  0
 27 32  1  0  0  0  0
M  END
> <chemblId>
CHEMBL1346

> <bioactivity__type>
Ki

> <units>
nM

> <value>
0.84

$$$$

  CDK     11301514232D 0   0.00000     0.00000     0

 24 25  0  0  0  0              1 V2000 
   -3.8971    7.8210    0.0000 C   0  0  0  0  0  0  0  0  0  0  0  0
   -2.5981    7.0710    0.0000 C   0  0  0  0  0  0  0  0  0  0  0  0
   -1.2990    7.8210    0.0000 C   0  0  0  0  0  0  0  0  0  0  0  0
   -2.5981    5.5710    0.0000 N   0  0  0  0  0  0  0  0  0  0  0  0
   -1.2990    4.8210    0.0000 C   0  0  0  0  0  0  0  0  0  0  0  0
   -1.2990    3.3210    0.0000 C   0  0  0  0  0  0  0  0  0  0  0  0
    0.0000    2.5710    0.0000 C   0  0  0  0  0  0  0  0  0  0  0  0
    0.0000    1.0710    0.0000 C   0  0  0  0  0  0  0  0  0  0  0  0
    1.2990    0.3210    0.0000 C   0  0  0  0  0  0  0  0  0  0  0  0
    1.2990   -1.1790    0.0000 C   0  0  0  0  0  0  0  0  0  0  0  0
    0.0000   -1.9290    0.0000 C   0  0  0  0  0  0  0  0  0  0  0  0
   -1.2990   -1.1790    0.0000 C   0  0  0  0  0  0  0  0  0  0  0  0
   -1.2990    0.3210    0.0000 C   0  0  0  0  0  0  0  0  0  0  0  0
    1.2990    3.3210    0.0000 C   0  0  0  0  0  0  0  0  0  0  0  0
    2.5981    2.5710    0.0000 C   0  0  0  0  0  0  0  0  0  0  0  0
    3.8971    3.3210    0.0000 C   0  0  0  0  0  0  0  0  0  0  0  0
    5.1962    2.5710    0.0000 C   0  0  0  0  0  0  0  0  0  0  0  0
    3.8971    4.8210    0.0000 C   0  0  0  0  0  0  0  0  0  0  0  0
    2.5981    5.5710    0.0000 C   0  0  0  0  0  0  0  0  0  0  0  0
    1.2990    4.8210    0.0000 C   0  0  0  0  0  0  0  0  0  0  0  0
    0.0000    5.5710    0.0000 O   0  0  0  0  0  0  0  0  0  0  0  0
   -3.8971    4.8210    0.0000 C   0  0  0  0  0  0  0  0  0  0  0  0
   -5.1962    5.5710    0.0000 C   0  0  0  0  0  0  0  0  0  0  0  0
   -3.8971    3.3210    0.0000 C   0  0  0  0  0  0  0  0  0  0  0  0
  1  2  1  0  0  0  0
  2  3  1  0  0  0  0
  2  4  1  0  0  0  0
  4  5  1  0  0  0  0
  5  6  1  0  0  0  0
  7  6  1  1  0  0  0
  7  8  1  0  0  0  0
  8  9  2  0  0  0  0
  9 10  1  0  0  0  0
 10 11  2  0  0  0  0
 11 12  1  0  0  0  0
 12 13  2  0  0  0  0
  8 13  1  0  0  0  0
  7 14  1  0  0  0  0
 14 15  2  0  0  0  0
 15 16  1  0  0  0  0
 16 17  1  0  0  0  0
 16 18  2  0  0  0  0
 18 19  1  0  0  0  0
 19 20  2  0  0  0  0
 14 20  1  0  0  0  0
 20 21  1  0  0  0  0
  4 22  1  0  0  0  0
 22 23  1  0  0  0  0
 22 24  1  0  0  0  0
M  END
> <chemblId>
CHEMBL1382

> <bioactivity__type>
Ki

> <units>
nM

> <value>
3.6

$$$$
 stripped
BRStripMol11301514232D 0   0.00000     0.00000     0
This file has been stripped
 10  9  0  0  0  0              1 V2000 
    0.0000    0.0000    0.0000 C   0  0  0  0  0  0  0  0  0  0  0  0
    1.2990   -0.7500    0.0000 N   0  3  0  0  0  0  0  0  0  0  0  0
    0.3349   -1.8991    0.0000 C   0  0  0  0  0  0  0  0  0  0  0  0
    2.2632   -1.8991    0.0000 C   0  0  0  0  0  0  0  0  0  0  0  0
    2.5981   -0.0000    0.0000 C   0  0  0  0  0  0  0  0  0  0  0  0
    3.8971   -0.7500    0.0000 C   0  0  0  0  0  0  0  0  0  0  0  0
    5.1962   -0.0000    0.0000 O   0  0  0  0  0  0  0  0  0  0  0  0
    6.4952   -0.7500    0.0000 C   0  0  0  0  0  0  0  0  0  0  0  0
    6.4952   -2.2500    0.0000 O   0  0  0  0  0  0  0  0  0  0  0  0
    7.7942   -0.0000    0.0000 N   0  0  0  0  0  0  0  0  0  0  0  0
  1  2  1  0  0  0  0
  2  3  1  0  0  0  0
  2  4  1  0  0  0  0
  2  5  1  0  0  0  0
  5  6  1  0  0  0  0
  6  7  1  0  0  0  0
  7  8  1  0  0  0  0
  8  9  2  0  0  0  0
  8 10  1  0  0  0  0
M  END
> <chemblId>
CHEMBL14

> <bioactivity__type>
Ki

> <units>
nM

> <value>
43651.58

$$$$

  CDK     11301514232D 0   0.00000     0.00000     0

 32 35  0  0  0  0              1 V2000 
   10.7087    7.5760    0.0000 O   0  0  0  0  0  0  0  0  0  0  0  0
    9.5941    8.5798    0.0000 C   0  0  0  0  0  0  0  0  0  0  0  0
    9.9061   10.0470    0.0000 C   0  0  0  0  0  0  0  0  0  0  0  0
    8.7914   11.0508    0.0000 C   0  0  0  0  0  0  0  0  0  0  0  0
    7.3648   10.5874    0.0000 C   0  0  0  0  0  0  0  0  0  0  0  0
    7.0528    9.1202    0.0000 C   0  0  0  0  0  0  0  0  0  0  0  0
    5.6262    8.6568    0.0000 C   0  0  0  0  0  0  0  0  0  0  0  0
    5.3142    7.1896    0.0000 N   0  0  0  0  0  0  0  0  0  0  0  0
    3.8876    6.7262    0.0000 C   0  0  0  0  0  0  0  0  0  0  0  0
    3.5756    5.2590    0.0000 C   0  0  0  0  0  0  0  0  0  0  0  0
    4.6902    4.2552    0.0000 C   0  0  0  0  0  0  0  0  0  0  0  0
    6.1169    4.7186    0.0000 C   0  0  0  0  0  0  0  0  0  0  0  0
    6.4288    6.1858    0.0000 C   0  0  0  0  0  0  0  0  0  0  0  0
    4.3782    2.7880    0.0000 N   0  0  0  0  0  0  0  0  0  0  0  0
    2.9516    2.3246    0.0000 C   0  0  0  0  0  0  0  0  0  0  0  0
    1.8370    3.3284    0.0000 O   0  0  0  0  0  0  0  0  0  0  0  0
    2.6396    0.8574    0.0000 C   0  0  0  0  0  0  0  0  0  0  0  0
    2.8483   -0.6280    0.0000 O   0  0  0  0  0  0  0  0  0  0  0  0
    1.2130    0.3940    0.0000 C   0  0  0  0  0  0  0  0  0  0  0  0
    0.0000    1.2760    0.0000 C   0  0  0  0  0  0  0  0  0  0  0  0
   -1.2130    0.3940    0.0000 C   0  0  0  0  0  0  0  0  0  0  0  0
   -0.7500   -1.0320    0.0000 C   0  0  0  0  0  0  0  0  0  0  0  0
   -2.2173   -1.3437    0.0000 F   0  0  0  0  0  0  0  0  0  0  0  0
   -0.5933   -2.5238    0.0000 F   0  0  0  0  0  0  0  0  0  0  0  0
    0.7500   -1.0320    0.0000 C   0  0  0  0  0  0  0  0  0  0  0  0
    4.1387    0.8049    0.0000 C   0  0  0  0  0  0  0  0  0  0  0  0
    4.8428   -0.5195    0.0000 C   0  0  0  0  0  0  0  0  0  0  0  0
    6.3419   -0.5720    0.0000 C   0  0  0  0  0  0  0  0  0  0  0  0
    7.1369    0.7000    0.0000 C   0  0  0  0  0  0  0  0  0  0  0  0
    6.4328    2.0245    0.0000 C   0  0  0  0  0  0  0  0  0  0  0  0
    4.9337    2.0769    0.0000 C   0  0  0  0  0  0  0  0  0  0  0  0
    8.1675    8.1164    0.0000 C   0  0  0  0  0  0  0  0  0  0  0  0
  1  2  1  0  0  0  0
  2  3  2  0  0  0  0
  3  4  1  0  0  0  0
  4  5  2  0  0  0  0
  5  6  1  0  0  0  0
  6  7  1  0  0  0  0
  7  8  1  0  0  0  0
  8  9  1  0  0  0  0
  9 10  1  0  0  0  0
 10 11  1  0  0  0  0
 11 12  1  0  0  0  0
 12 13  1  0  0  0  0
  8 13  1  0  0  0  0
 11 14  1  0  0  0  0
 14 15  1  0  0  0  0
 15 16  2  0  0  0  0
 15 17  1  0  0  0  0
 17 18  1  1  0  0  0
 17 19  1  0  0  0  0
 19 20  1  1  0  0  0
 20 21  1  0  0  0  0
 21 22  1  0  0  0  0
 22 23  1  0  0  0  0
 22 24  1  0  0  0  0
 22 25  1  0  0  0  0
 19 25  1  0  0  0  0
 17 26  1  0  0  0  0
 26 27  2  0  0  0  0
 27 28  1  0  0  0  0
 28 29  2  0  0  0  0
 29 30  1  0  0  0  0
 30 31  2  0  0  0  0
 26 31  1  0  0  0  0
  6 32  2  0  0  0  0
  2 32  1  0  0  0  0
M  END
> <chemblId>
CHEMBL145913

> <bioactivity__type>
Ki

> <units>
nM

> <value>
5.4

$$$$

  CDK     11301514232D 0   0.00000     0.00000     0

 29 31  0  0  0  0              1 V2000 
    9.1034   12.5180    0.0000 C   0  0  0  0  0  0  0  0  0  0  0  0
    8.7914   11.0508    0.0000 C   0  0  0  0  0  0  0  0  0  0  0  0
    7.3648   10.5874    0.0000 C   0  0  0  0  0  0  0  0  0  0  0  0
    7.0528    9.1202    0.0000 C   0  0  0  0  0  0  0  0  0  0  0  0
    5.6262    8.6568    0.0000 C   0  0  0  0  0  0  0  0  0  0  0  0
    5.3142    7.1896    0.0000 N   0  0  0  0  0  0  0  0  0  0  0  0
    3.8876    6.7262    0.0000 C   0  0  0  0  0  0  0  0  0  0  0  0
    3.5756    5.2590    0.0000 C   0  0  0  0  0  0  0  0  0  0  0  0
    4.6902    4.2552    0.0000 C   0  0  0  0  0  0  0  0  0  0  0  0
    6.1169    4.7186    0.0000 C   0  0  0  0  0  0  0  0  0  0  0  0
    6.4288    6.1858    0.0000 C   0  0  0  0  0  0  0  0  0  0  0  0
    4.3782    2.7880    0.0000 N   0  0  0  0  0  0  0  0  0  0  0  0
    2.9516    2.3246    0.0000 C   0  0  0  0  0  0  0  0  0  0  0  0
    1.8370    3.3284    0.0000 O   0  0  0  0  0  0  0  0  0  0  0  0
    2.6396    0.8574    0.0000 C   0  0  0  0  0  0  0  0  0  0  0  0
    2.8483   -0.6280    0.0000 O   0  0  0  0  0  0  0  0  0  0  0  0
    1.2130    0.3940    0.0000 C   0  0  0  0  0  0  0  0  0  0  0  0
    0.0000    1.2760    0.0000 C   0  0  0  0  0  0  0  0  0  0  0  0
   -1.2130    0.3940    0.0000 C   0  0  0  0  0  0  0  0  0  0  0  0
   -0.7500   -1.0320    0.0000 C   0  0  0  0  0  0  0  0  0  0  0  0
   -1.6318   -2.2454    0.0000 F   0  0  0  0  0  0  0  0  0  0  0  0
    0.7500   -1.0320    0.0000 C   0  0  0  0  0  0  0  0  0  0  0  0
    4.1387    0.8049    0.0000 C   0  0  0  0  0  0  0  0  0  0  0  0
    4.8428   -0.5195    0.0000 C   0  0  0  0  0  0  0  0  0  0  0  0
    6.3419   -0.5720    0.0000 C   0  0  0  0  0  0  0  0  0  0  0  0
    7.1369    0.7000    0.0000 C   0  0  0  0  0  0  0  0  0  0  0  0
    6.4328    2.0245    0.0000 C   0  0  0  0  0  0  0  0  0  0  0  0
    4.9337    2.0769    0.0000 C   0  0  0  0  0  0  0  0  0  0  0  0
    9.9061   10.0470    0.0000 C   0  0  0  0  0  0  0  0  0  0  0  0
  1  2  1  0  0  0  0
  2  3  2  0  0  0  0
  3  4  1  0  0  0  0
  4  5  1  0  0  0  0
  5  6  1  0  0  0  0
  6  7  1  0  0  0  0
  7  8  1  0  0  0  0
  8  9  1  0  0  0  0
  9 10  1  0  0  0  0
 10 11  1  0  0  0  0
  6 11  1  0  0  0  0
  9 12  1  0  0  0  0
 12 13  1  0  0  0  0
 13 14  2  0  0  0  0
 13 15  1  0  0  0  0
 15 16  1  1  0  0  0
 15 17  1  0  0  0  0
 17 18  1  6  0  0  0
 18 19  1  0  0  0  0
 19 20  1  0  0  0  0
 20 21  1  6  0  0  0
 20 22  1  0  0  0  0
 17 22  1  0  0  0  0
 15 23  1  0  0  0  0
 23 24  2  0  0  0  0
 24 25  1  0  0  0  0
 25 26  2  0  0  0  0
 26 27  1  0  0  0  0
 27 28  2  0  0  0  0
 23 28  1  0  0  0  0
  2 29  1  0  0  0  0
M  END
> <chemblId>
CHEMBL146249

> <bioactivity__type>
Ki

> <units>
nM

> <value>
11.0

$$$$

  CDK     11301514232D 0   0.00000     0.00000     0

 31 34  0  0  0  0              1 V2000 
    2.4298   -0.8077    0.0000 O   0  0  0  0  0  0  0  0  0  0  0  0
    2.2145    0.6767    0.0000 C   0  0  0  0  0  0  0  0  0  0  0  0
    0.7900    0.2070    0.0000 C   0  0  0  0  0  0  0  0  0  0  0  0
   -0.4270    1.0830    0.0000 C   0  0  0  0  0  0  0  0  0  0  0  0
   -1.6510    0.1820    0.0000 C   0  0  0  0  0  0  0  0  0  0  0  0
   -1.1480   -1.2250    0.0000 C   0  0  0  0  0  0  0  0  0  0  0  0
    0.3360   -1.2110    0.0000 C   0  0  0  0  0  0  0  0  0  0  0  0
    2.5200    2.1453    0.0000 C   0  0  0  0  0  0  0  0  0  0  0  0
    1.4009    3.1441    0.0000 O   0  0  0  0  0  0  0  0  0  0  0  0
    3.9446    2.6151    0.0000 N   0  0  0  0  0  0  0  0  0  0  0  0
    4.2500    4.0836    0.0000 C   0  0  0  0  0  0  0  0  0  0  0  0
    5.6746    4.5534    0.0000 C   0  0  0  0  0  0  0  0  0  0  0  0
    5.9800    6.0219    0.0000 C   0  0  0  0  0  0  0  0  0  0  0  0
    4.8609    7.0208    0.0000 N   0  0  0  0  0  0  0  0  0  0  0  0
    5.1664    8.4893    0.0000 C   0  0  0  0  0  0  0  0  0  0  0  0
    6.5910    8.9591    0.0000 C   0  0  0  0  0  0  0  0  0  0  0  0
    7.5701    7.8227    0.0000 C   0  0  0  0  0  0  0  0  0  0  0  0
    9.0660    7.7116    0.0000 C   0  0  0  0  0  0  0  0  0  0  0  0
   10.2023    8.6907    0.0000 C   0  0  0  0  0  0  0  0  0  0  0  0
   10.3135   10.1866    0.0000 C   0  0  0  0  0  0  0  0  0  0  0  0
    9.3343   11.3229    0.0000 C   0  0  0  0  0  0  0  0  0  0  0  0
    7.8385   11.4341    0.0000 C   0  0  0  0  0  0  0  0  0  0  0  0
    6.7021   10.4550    0.0000 C   0  0  0  0  0  0  0  0  0  0  0  0
    3.4364    6.5510    0.0000 C   0  0  0  0  0  0  0  0  0  0  0  0
    3.1309    5.0825    0.0000 C   0  0  0  0  0  0  0  0  0  0  0  0
    3.7138    0.6309    0.0000 C   0  0  0  0  0  0  0  0  0  0  0  0
    4.4238   -0.6904    0.0000 C   0  0  0  0  0  0  0  0  0  0  0  0
    5.9231   -0.7362    0.0000 C   0  0  0  0  0  0  0  0  0  0  0  0
    6.7124    0.5393    0.0000 C   0  0  0  0  0  0  0  0  0  0  0  0
    6.0025    1.8607    0.0000 C   0  0  0  0  0  0  0  0  0  0  0  0
    4.5032    1.9065    0.0000 C   0  0  0  0  0  0  0  0  0  0  0  0
  1  2  1  0  0  0  0
  2  3  1  0  0  0  0
  3  4  1  0  0  0  0
  4  5  1  0  0  0  0
  5  6  1  0  0  0  0
  6  7  1  0  0  0  0
  3  7  1  0  0  0  0
  2  8  1  0  0  0  0
  8  9  2  0  0  0  0
  8 10  1  0  0  0  0
 10 11  1  0  0  0  0
 11 12  1  0  0  0  0
 12 13  1  0  0  0  0
 13 14  1  0  0  0  0
 14 15  1  0  0  0  0
 15 16  1  0  0  0  0
 16 17  1  0  0  0  0
 17 18  1  0  0  0  0
 18 19  1  0  0  0  0
 19 20  1  0  0  0  0
 20 21  1  0  0  0  0
 21 22  1  0  0  0  0
 22 23  1  0  0  0  0
 16 23  1  0  0  0  0
 14 24  1  0  0  0  0
 24 25  1  0  0  0  0
 11 25  1  0  0  0  0
  2 26  1  0  0  0  0
 26 27  2  0  0  0  0
 27 28  1  0  0  0  0
 28 29  2  0  0  0  0
 29 30  1  0  0  0  0
 30 31  2  0  0  0  0
 26 31  1  0  0  0  0
M  END
> <chemblId>
CHEMBL146291

> <bioactivity__type>
Ki

> <units>
nM

> <value>
93.0

$$$$

  CDK     11301514232D 0   0.00000     0.00000     0

 33 36  0  0  0  0              1 V2000 
   12.1353    8.0394    0.0000 N   0  0  0  0  0  0  0  0  0  0  0  0
   10.7087    7.5760    0.0000 C   0  0  0  0  0  0  0  0  0  0  0  0
    9.5941    8.5798    0.0000 C   0  0  0  0  0  0  0  0  0  0  0  0
    9.9061   10.0470    0.0000 C   0  0  0  0  0  0  0  0  0  0  0  0
    8.7914   11.0508    0.0000 C   0  0  0  0  0  0  0  0  0  0  0  0
    7.3648   10.5874    0.0000 C   0  0  0  0  0  0  0  0  0  0  0  0
    7.0528    9.1202    0.0000 C   0  0  0  0  0  0  0  0  0  0  0  0
    5.6262    8.6568    0.0000 C   0  0  0  0  0  0  0  0  0  0  0  0
    5.3142    7.1896    0.0000 N   0  0  0  0  0  0  0  0  0  0  0  0
    3.8876    6.7262    0.0000 C   0  0  0  0  0  0  0  0  0  0  0  0
    3.5756    5.2590    0.0000 C   0  0  0  0  0  0  0  0  0  0  0  0
    4.6902    4.2552    0.0000 C   0  0  0  0  0  0  0  0  0  0  0  0
    6.1169    4.7186    0.0000 C   0  0  0  0  0  0  0  0  0  0  0  0
    6.4288    6.1858    0.0000 C   0  0  0  0  0  0  0  0  0  0  0  0
    4.3782    2.7880    0.0000 N   0  0  0  0  0  0  0  0  0  0  0  0
    2.9516    2.3246    0.0000 C   0  0  0  0  0  0  0  0  0  0  0  0
    1.8370    3.3284    0.0000 O   0  0  0  0  0  0  0  0  0  0  0  0
    2.6396    0.8574    0.0000 C   0  0  0  0  0  0  0  0  0  0  0  0
    2.8483   -0.6280    0.0000 O   0  0  0  0  0  0  0  0  0  0  0  0
    1.2130    0.3940    0.0000 C   0  0  0  0  0  0  0  0  0  0  0  0
    0.0000    1.2760    0.0000 C   0  0  0  0  0  0  0  0  0  0  0  0
   -1.2130    0.3940    0.0000 C   0  0  0  0  0  0  0  0  0  0  0  0
   -0.7500   -1.0320    0.0000 C   0  0  0  0  0  0  0  0  0  0  0  0
   -2.2173   -1.3437    0.0000 F   0  0  0  0  0  0  0  0  0  0  0  0
   -0.5933   -2.5238    0.0000 F   0  0  0  0  0  0  0  0  0  0  0  0
    0.7500   -1.0320    0.0000 C   0  0  0  0  0  0  0  0  0  0  0  0
    4.1387    0.8049    0.0000 C   0  0  0  0  0  0  0  0  0  0  0  0
    4.8428   -0.5195    0.0000 C   0  0  0  0  0  0  0  0  0  0  0  0
    6.3419   -0.5720    0.0000 C   0  0  0  0  0  0  0  0  0  0  0  0
    7.1369    0.7000    0.0000 C   0  0  0  0  0  0  0  0  0  0  0  0
    6.4328    2.0245    0.0000 C   0  0  0  0  0  0  0  0  0  0  0  0
    4.9337    2.0769    0.0000 C   0  0  0  0  0  0  0  0  0  0  0  0
    8.1675    8.1164    0.0000 C   0  0  0  0  0  0  0  0  0  0  0  0
  1  2  1  0  0  0  0
  2  3  1  0  0  0  0
  3  4  2  0  0  0  0
  4  5  1  0  0  0  0
  5  6  2  0  0  0  0
  6  7  1  0  0  0  0
  7  8  1  0  0  0  0
  8  9  1  0  0  0  0
  9 10  1  0  0  0  0
 10 11  1  0  0  0  0
 11 12  1  0  0  0  0
 12 13  1  0  0  0  0
 13 14  1  0  0  0  0
  9 14  1  0  0  0  0
 12 15  1  0  0  0  0
 15 16  1  0  0  0  0
 16 17  2  0  0  0  0
 16 18  1  0  0  0  0
 18 19  1  1  0  0  0
 18 20  1  0  0  0  0
 20 21  1  1  0  0  0
 21 22  1  0  0  0  0
 22 23  1  0  0  0  0
 23 24  1  0  0  0  0
 23 25  1  0  0  0  0
 23 26  1  0  0  0  0
 20 26  1  0  0  0  0
 18 27  1  0  0  0  0
 27 28  2  0  0  0  0
 28 29  1  0  0  0  0
 29 30  2  0  0  0  0
 30 31  1  0  0  0  0
 31 32  2  0  0  0  0
 27 32  1  0  0  0  0
  7 33  2  0  0  0  0
  3 33  1  0  0  0  0
M  END
> <chemblId>
CHEMBL146307

> <bioactivity__type>
Ki

> <units>
nM

> <value>
21.0

$$$$

  CDK     11301514232D 0   0.00000     0.00000     0

 30 32  0  0  0  0              1 V2000 
    9.1034   12.5180    0.0000 C   0  0  0  0  0  0  0  0  0  0  0  0
    8.7914   11.0508    0.0000 C   0  0  0  0  0  0  0  0  0  0  0  0
    7.3648   10.5874    0.0000 C   0  0  0  0  0  0  0  0  0  0  0  0
    7.0528    9.1202    0.0000 C   0  0  0  0  0  0  0  0  0  0  0  0
    5.6262    8.6568    0.0000 C   0  0  0  0  0  0  0  0  0  0  0  0
    5.3142    7.1896    0.0000 N   0  0  0  0  0  0  0  0  0  0  0  0
    3.8876    6.7262    0.0000 C   0  0  0  0  0  0  0  0  0  0  0  0
    3.5756    5.2590    0.0000 C   0  0  0  0  0  0  0  0  0  0  0  0
    4.6902    4.2552    0.0000 C   0  0  0  0  0  0  0  0  0  0  0  0
    6.1169    4.7186    0.0000 C   0  0  0  0  0  0  0  0  0  0  0  0
    6.4288    6.1858    0.0000 C   0  0  0  0  0  0  0  0  0  0  0  0
    4.3782    2.7880    0.0000 N   0  0  0  0  0  0  0  0  0  0  0  0
    2.9516    2.3246    0.0000 C   0  0  0  0  0  0  0  0  0  0  0  0
    1.8370    3.3284    0.0000 O   0  0  0  0  0  0  0  0  0  0  0  0
    2.6396    0.8574    0.0000 C   0  0  0  0  0  0  0  0  0  0  0  0
    2.8483   -0.6280    0.0000 O   0  0  0  0  0  0  0  0  0  0  0  0
    1.2130    0.3940    0.0000 C   0  0  0  0  0  0  0  0  0  0  0  0
    0.0000    1.2760    0.0000 C   0  0  0  0  0  0  0  0  0  0  0  0
   -1.2130    0.3940    0.0000 C   0  0  0  0  0  0  0  0  0  0  0  0
   -0.7500   -1.0320    0.0000 C   0  0  0  0  0  0  0  0  0  0  0  0
   -2.2173   -1.3437    0.0000 F   0  0  0  0  0  0  0  0  0  0  0  0
   -0.5933   -2.5238    0.0000 F   0  0  0  0  0  0  0  0  0  0  0  0
    0.7500   -1.0320    0.0000 C   0  0  0  0  0  0  0  0  0  0  0  0
    4.1387    0.8049    0.0000 C   0  0  0  0  0  0  0  0  0  0  0  0
    4.8428   -0.5195    0.0000 C   0  0  0  0  0  0  0  0  0  0  0  0
    6.3419   -0.5720    0.0000 C   0  0  0  0  0  0  0  0  0  0  0  0
    7.1369    0.7000    0.0000 C   0  0  0  0  0  0  0  0  0  0  0  0
    6.4328    2.0245    0.0000 C   0  0  0  0  0  0  0  0  0  0  0  0
    4.9337    2.0769    0.0000 C   0  0  0  0  0  0  0  0  0  0  0  0
    9.9061   10.0470    0.0000 C   0  0  0  0  0  0  0  0  0  0  0  0
  1  2  1  0  0  0  0
  2  3  2  0  0  0  0
  3  4  1  0  0  0  0
  4  5  1  0  0  0  0
  5  6  1  0  0  0  0
  6  7  1  0  0  0  0
  7  8  1  0  0  0  0
  8  9  1  0  0  0  0
  9 10  1  0  0  0  0
 10 11  1  0  0  0  0
  6 11  1  0  0  0  0
  9 12  1  0  0  0  0
 12 13  1  0  0  0  0
 13 14  2  0  0  0  0
 13 15  1  0  0  0  0
 15 16  1  1  0  0  0
 15 17  1  0  0  0  0
 17 18  1  6  0  0  0
 18 19  1  0  0  0  0
 19 20  1  0  0  0  0
 20 21  1  0  0  0  0
 20 22  1  0  0  0  0
 20 23  1  0  0  0  0
 17 23  1  0  0  0  0
 15 24  1  0  0  0  0
 24 25  2  0  0  0  0
 25 26  1  0  0  0  0
 26 27  2  0  0  0  0
 27 28  1  0  0  0  0
 28 29  2  0  0  0  0
 24 29  1  0  0  0  0
  2 30  1  0  0  0  0
M  END
> <chemblId>
CHEMBL146351

> <bioactivity__type>
Ki

> <units>
nM

> <value>
16.0

$$$$

  CDK     11301514232D 0   0.00000     0.00000     0

 31 34  0  0  0  0              1 V2000 
    2.8483   -0.6280    0.0000 O   0  0  0  0  0  0  0  0  0  0  0  0
    2.6396    0.8574    0.0000 C   0  0  0  0  0  0  0  0  0  0  0  0
    1.2130    0.3940    0.0000 C   0  0  0  0  0  0  0  0  0  0  0  0
    0.0000    1.2760    0.0000 C   0  0  0  0  0  0  0  0  0  0  0  0
   -1.2130    0.3940    0.0000 C   0  0  0  0  0  0  0  0  0  0  0  0
   -0.7500   -1.0320    0.0000 C   0  0  0  0  0  0  0  0  0  0  0  0
   -2.2173   -1.3437    0.0000 F   0  0  0  0  0  0  0  0  0  0  0  0
   -0.5933   -2.5238    0.0000 F   0  0  0  0  0  0  0  0  0  0  0  0
    0.7500   -1.0320    0.0000 C   0  0  0  0  0  0  0  0  0  0  0  0
    2.9516    2.3246    0.0000 C   0  0  0  0  0  0  0  0  0  0  0  0
    1.8370    3.3284    0.0000 O   0  0  0  0  0  0  0  0  0  0  0  0
    4.3782    2.7880    0.0000 N   0  0  0  0  0  0  0  0  0  0  0  0
    4.6902    4.2552    0.0000 C   0  0  0  0  0  0  0  0  0  0  0  0
    6.1169    4.7186    0.0000 C   0  0  0  0  0  0  0  0  0  0  0  0
    6.4288    6.1858    0.0000 C   0  0  0  0  0  0  0  0  0  0  0  0
    5.3142    7.1896    0.0000 N   0  0  0  0  0  0  0  0  0  0  0  0
    5.6262    8.6568    0.0000 C   0  0  0  0  0  0  0  0  0  0  0  0
    7.0528    9.1202    0.0000 C   0  0  0  0  0  0  0  0  0  0  0  0
    8.1675    8.1164    0.0000 C   0  0  0  0  0  0  0  0  0  0  0  0
    9.5941    8.5798    0.0000 C   0  0  0  0  0  0  0  0  0  0  0  0
    9.9061   10.0470    0.0000 C   0  0  0  0  0  0  0  0  0  0  0  0
    8.7914   11.0508    0.0000 C   0  0  0  0  0  0  0  0  0  0  0  0
    7.3648   10.5874    0.0000 C   0  0  0  0  0  0  0  0  0  0  0  0
    3.8876    6.7262    0.0000 C   0  0  0  0  0  0  0  0  0  0  0  0
    3.5756    5.2590    0.0000 C   0  0  0  0  0  0  0  0  0  0  0  0
    4.1387    0.8049    0.0000 C   0  0  0  0  0  0  0  0  0  0  0  0
    4.8428   -0.5195    0.0000 C   0  0  0  0  0  0  0  0  0  0  0  0
    6.3419   -0.5720    0.0000 C   0  0  0  0  0  0  0  0  0  0  0  0
    7.1369    0.7000    0.0000 C   0  0  0  0  0  0  0  0  0  0  0  0
    6.4328    2.0245    0.0000 C   0  0  0  0  0  0  0  0  0  0  0  0
    4.9337    2.0769    0.0000 C   0  0  0  0  0  0  0  0  0  0  0  0
  2  1  1  1  0  0  0
  2  3  1  0  0  0  0
  3  4  1  1  0  0  0
  4  5  1  0  0  0  0
  5  6  1  0  0  0  0
  6  7  1  0  0  0  0
  6  8  1  0  0  0  0
  6  9  1  0  0  0  0
  3  9  1  0  0  0  0
  2 10  1  0  0  0  0
 10 11  2  0  0  0  0
 10 12  1  0  0  0  0
 12 13  1  0  0  0  0
 13 14  1  0  0  0  0
 14 15  1  0  0  0  0
 15 16  1  0  0  0  0
 16 17  1  0  0  0  0
 17 18  1  0  0  0  0
 18 19  1  0  0  0  0
 19 20  1  0  0  0  0
 20 21  1  0  0  0  0
 21 22  1  0  0  0  0
 22 23  1  0  0  0  0
 18 23  1  0  0  0  0
 16 24  1  0  0  0  0
 24 25  1  0  0  0  0
 13 25  1  0  0  0  0
  2 26  1  0  0  0  0
 26 27  2  0  0  0  0
 27 28  1  0  0  0  0
 28 29  2  0  0  0  0
 29 30  1  0  0  0  0
 30 31  2  0  0  0  0
 26 31  1  0  0  0  0
M  END
> <chemblId>
CHEMBL146359

> <bioactivity__type>
Ki

> <units>
nM

> <value>
18.0

$$$$
 stripped
BRStripMol11301514232D 0   0.00000     0.00000     0
This file has been stripped
 24 26  0  0  0  0              1 V2000 
   -0.1967   -3.2444    0.0000 C   0  0  0  0  0  0  0  0  0  0  0  0
   -0.8514   -1.8948    0.0000 C   0  0  0  0  0  0  0  0  0  0  0  0
   -2.3475   -1.7870    0.0000 C   0  0  0  0  0  0  0  0  0  0  0  0
   -0.0100   -0.6530    0.0000 N   0  3  0  0  0  0  0  0  0  0  0  0
    0.8279   -1.8971    0.0000 C   0  0  0  0  0  0  0  0  0  0  0  0
   -1.6840   -0.2910    0.0000 C   0  0  0  0  0  0  0  0  0  0  0  0
   -0.7490   -1.4640    0.0000 C   0  0  0  0  0  0  0  0  0  0  0  0
    0.7510   -1.4640    0.0000 C   0  0  0  0  0  0  0  0  0  0  0  0
    1.6870   -0.2910    0.0000 C   0  0  0  0  0  0  0  0  0  0  0  0
    1.3530    1.1710    0.0000 C   0  0  0  0  0  0  0  0  0  0  0  0
    0.0010    1.8220    0.0000 C   0  0  0  0  0  0  0  0  0  0  0  0
   -1.3500    1.1710    0.0000 C   0  0  0  0  0  0  0  0  0  0  0  0
    0.0008    3.3220    0.0000 O   0  0  0  0  0  0  0  0  0  0  0  0
    1.2997    4.0722    0.0000 C   0  0  0  0  0  0  0  0  0  0  0  0
    2.5989    3.3224    0.0000 O   0  0  0  0  0  0  0  0  0  0  0  0
    1.2995    5.5722    0.0000 C   0  0  0  0  0  0  0  0  0  0  0  0
    2.5984    6.3224    0.0000 C   0  0  0  0  0  0  0  0  0  0  0  0
    2.5982    7.8224    0.0000 O   0  0  0  0  0  0  0  0  0  0  0  0
    0.0003    6.3220    0.0000 C   0  0  0  0  0  0  0  0  0  0  0  0
    0.0001    7.8220    0.0000 C   0  0  0  0  0  0  0  0  0  0  0  0
   -1.2990    8.5718    0.0000 C   0  0  0  0  0  0  0  0  0  0  0  0
   -2.5979    7.8216    0.0000 C   0  0  0  0  0  0  0  0  0  0  0  0
   -2.5977    6.3216    0.0000 C   0  0  0  0  0  0  0  0  0  0  0  0
   -1.2986    5.5718    0.0000 C   0  0  0  0  0  0  0  0  0  0  0  0
  1  2  1  0  0  0  0
  2  3  1  0  0  0  0
  2  4  1  0  0  0  0
  4  5  1  0  0  0  0
  4  6  1  0  0  0  0
  6  7  1  6  0  0  0
  7  8  1  0  0  0  0
  9  8  1  6  0  0  0
  4  9  1  0  0  0  0
  9 10  1  0  0  0  0
 10 11  1  0  0  0  0
 11 12  1  0  0  0  0
  6 12  1  0  0  0  0
 11 13  1  6  0  0  0
 13 14  1  0  0  0  0
 14 15  2  0  0  0  0
 14 16  1  0  0  0  0
 16 17  1  0  0  0  0
 17 18  1  0  0  0  0
 16 19  1  0  0  0  0
 19 20  2  0  0  0  0
 20 21  1  0  0  0  0
 21 22  2  0  0  0  0
 22 23  1  0  0  0  0
 23 24  2  0  0  0  0
 19 24  1  0  0  0  0
M  END
> <chemblId>
CHEMBL1464005

> <bioactivity__type>
Ki

> <units>
nM

> <value>
0.2515

$$$$

  CDK     11301514232D 0   0.00000     0.00000     0

 29 32  0  0  0  0              1 V2000 
    2.4298   -0.8077    0.0000 O   0  0  0  0  0  0  0  0  0  0  0  0
    2.2145    0.6767    0.0000 C   0  0  0  0  0  0  0  0  0  0  0  0
    0.7900    0.2070    0.0000 C   0  0  0  0  0  0  0  0  0  0  0  0
   -0.4270    1.0830    0.0000 C   0  0  0  0  0  0  0  0  0  0  0  0
   -1.6510    0.1820    0.0000 C   0  0  0  0  0  0  0  0  0  0  0  0
   -1.1480   -1.2250    0.0000 C   0  0  0  0  0  0  0  0  0  0  0  0
    0.3360   -1.2110    0.0000 C   0  0  0  0  0  0  0  0  0  0  0  0
    2.5200    2.1453    0.0000 C   0  0  0  0  0  0  0  0  0  0  0  0
    1.4009    3.1441    0.0000 O   0  0  0  0  0  0  0  0  0  0  0  0
    3.9446    2.6151    0.0000 N   0  0  0  0  0  0  0  0  0  0  0  0
    4.2500    4.0836    0.0000 C   0  0  0  0  0  0  0  0  0  0  0  0
    5.6746    4.5534    0.0000 C   0  0  0  0  0  0  0  0  0  0  0  0
    5.9800    6.0219    0.0000 C   0  0  0  0  0  0  0  0  0  0  0  0
    4.8609    7.0208    0.0000 N   0  0  0  0  0  0  0  0  0  0  0  0
    5.1664    8.4893    0.0000 C   0  0  0  0  0  0  0  0  0  0  0  0
    6.5910    8.9591    0.0000 C   0  0  0  0  0  0  0  0  0  0  0  0
    7.7100    7.9603    0.0000 C   0  0  0  0  0  0  0  0  0  0  0  0
    9.1346    8.4300    0.0000 C   0  0  0  0  0  0  0  0  0  0  0  0
    9.4400    9.8986    0.0000 C   0  0  0  0  0  0  0  0  0  0  0  0
    8.3210   10.8974    0.0000 C   0  0  0  0  0  0  0  0  0  0  0  0
    6.8964   10.4277    0.0000 C   0  0  0  0  0  0  0  0  0  0  0  0
    3.4364    6.5510    0.0000 C   0  0  0  0  0  0  0  0  0  0  0  0
    3.1309    5.0825    0.0000 C   0  0  0  0  0  0  0  0  0  0  0  0
    3.7138    0.6309    0.0000 C   0  0  0  0  0  0  0  0  0  0  0  0
    4.4238   -0.6904    0.0000 C   0  0  0  0  0  0  0  0  0  0  0  0
    5.9231   -0.7362    0.0000 C   0  0  0  0  0  0  0  0  0  0  0  0
    6.7124    0.5393    0.0000 C   0  0  0  0  0  0  0  0  0  0  0  0
    6.0025    1.8607    0.0000 C   0  0  0  0  0  0  0  0  0  0  0  0
    4.5032    1.9065    0.0000 C   0  0  0  0  0  0  0  0  0  0  0  0
  1  2  1  0  0  0  0
  2  3  1  0  0  0  0
  3  4  1  0  0  0  0
  4  5  1  0  0  0  0
  5  6  1  0  0  0  0
  6  7  1  0  0  0  0
  3  7  1  0  0  0  0
  2  8  1  0  0  0  0
  8  9  2  0  0  0  0
  8 10  1  0  0  0  0
 10 11  1  0  0  0  0
 11 12  1  0  0  0  0
 12 13  1  0  0  0  0
 13 14  1  0  0  0  0
 14 15  1  0  0  0  0
 15 16  1  0  0  0  0
 16 17  2  0  0  0  0
 17 18  1  0  0  0  0
 18 19  2  0  0  0  0
 19 20  1  0  0  0  0
 20 21  2  0  0  0  0
 16 21  1  0  0  0  0
 14 22  1  0  0  0  0
 22 23  1  0  0  0  0
 11 23  1  0  0  0  0
  2 24  1  0  0  0  0
 24 25  2  0  0  0  0
 25 26  1  0  0  0  0
 26 27  2  0  0  0  0
 27 28  1  0  0  0  0
 28 29  2  0  0  0  0
 24 29  1  0  0  0  0
M  END
> <chemblId>
CHEMBL146464

> <bioactivity__type>
Ki

> <units>
nM

> <value>
2.5

$$$$

  CDK     11301514232D 0   0.00000     0.00000     0

 32 35  0  0  0  0              1 V2000 
   10.7087    7.5760    0.0000 C   0  0  0  0  0  0  0  0  0  0  0  0
    9.5941    8.5798    0.0000 C   0  0  0  0  0  0  0  0  0  0  0  0
    9.9061   10.0470    0.0000 C   0  0  0  0  0  0  0  0  0  0  0  0
    8.7914   11.0508    0.0000 C   0  0  0  0  0  0  0  0  0  0  0  0
    7.3648   10.5874    0.0000 C   0  0  0  0  0  0  0  0  0  0  0  0
    7.0528    9.1202    0.0000 C   0  0  0  0  0  0  0  0  0  0  0  0
    5.6262    8.6568    0.0000 C   0  0  0  0  0  0  0  0  0  0  0  0
    5.3142    7.1896    0.0000 N   0  0  0  0  0  0  0  0  0  0  0  0
    3.8876    6.7262    0.0000 C   0  0  0  0  0  0  0  0  0  0  0  0
    3.5756    5.2590    0.0000 C   0  0  0  0  0  0  0  0  0  0  0  0
    4.6902    4.2552    0.0000 C   0  0  0  0  0  0  0  0  0  0  0  0
    6.1169    4.7186    0.0000 C   0  0  0  0  0  0  0  0  0  0  0  0
    6.4288    6.1858    0.0000 C   0  0  0  0  0  0  0  0  0  0  0  0
    4.3782    2.7880    0.0000 N   0  0  0  0  0  0  0  0  0  0  0  0
    2.9516    2.3246    0.0000 C   0  0  0  0  0  0  0  0  0  0  0  0
    1.8370    3.3284    0.0000 O   0  0  0  0  0  0  0  0  0  0  0  0
    2.6396    0.8574    0.0000 C   0  0  0  0  0  0  0  0  0  0  0  0
    2.8483   -0.6280    0.0000 O   0  0  0  0  0  0  0  0  0  0  0  0
    1.2130    0.3940    0.0000 C   0  0  0  0  0  0  0  0  0  0  0  0
    0.0000    1.2760    0.0000 C   0  0  0  0  0  0  0  0  0  0  0  0
   -1.2130    0.3940    0.0000 C   0  0  0  0  0  0  0  0  0  0  0  0
   -0.7500   -1.0320    0.0000 C   0  0  0  0  0  0  0  0  0  0  0  0
   -2.2173   -1.3437    0.0000 F   0  0  0  0  0  0  0  0  0  0  0  0
   -0.5933   -2.5238    0.0000 F   0  0  0  0  0  0  0  0  0  0  0  0
    0.7500   -1.0320    0.0000 C   0  0  0  0  0  0  0  0  0  0  0  0
    4.1387    0.8049    0.0000 C   0  0  0  0  0  0  0  0  0  0  0  0
    4.8428   -0.5195    0.0000 C   0  0  0  0  0  0  0  0  0  0  0  0
    6.3419   -0.5720    0.0000 C   0  0  0  0  0  0  0  0  0  0  0  0
    7.1369    0.7000    0.0000 C   0  0  0  0  0  0  0  0  0  0  0  0
    6.4328    2.0245    0.0000 C   0  0  0  0  0  0  0  0  0  0  0  0
    4.9337    2.0769    0.0000 C   0  0  0  0  0  0  0  0  0  0  0  0
    8.1675    8.1164    0.0000 C   0  0  0  0  0  0  0  0  0  0  0  0
  1  2  1  0  0  0  0
  2  3  2  0  0  0  0
  3  4  1  0  0  0  0
  4  5  2  0  0  0  0
  5  6  1  0  0  0  0
  6  7  1  0  0  0  0
  7  8  1  0  0  0  0
  8  9  1  0  0  0  0
  9 10  1  0  0  0  0
 10 11  1  0  0  0  0
 11 12  1  0  0  0  0
 12 13  1  0  0  0  0
  8 13  1  0  0  0  0
 11 14  1  0  0  0  0
 14 15  1  0  0  0  0
 15 16  2  0  0  0  0
 15 17  1  0  0  0  0
 17 18  1  1  0  0  0
 17 19  1  0  0  0  0
 19 20  1  1  0  0  0
 20 21  1  0  0  0  0
 21 22  1  0  0  0  0
 22 23  1  0  0  0  0
 22 24  1  0  0  0  0
 22 25  1  0  0  0  0
 19 25  1  0  0  0  0
 17 26  1  0  0  0  0
 26 27  2  0  0  0  0
 27 28  1  0  0  0  0
 28 29  2  0  0  0  0
 29 30  1  0  0  0  0
 30 31  2  0  0  0  0
 26 31  1  0  0  0  0
  6 32  2  0  0  0  0
  2 32  1  0  0  0  0
M  END
> <chemblId>
CHEMBL146567

> <bioactivity__type>
Ki

> <units>
nM

> <value>
2.0

$$$$

  CDK     11301514232D 0   0.00000     0.00000     0

 31 34  0  0  0  0              1 V2000 
    2.8483   -0.6280    0.0000 O   0  0  0  0  0  0  0  0  0  0  0  0
    2.6396    0.8574    0.0000 C   0  0  0  0  0  0  0  0  0  0  0  0
    1.2130    0.3940    0.0000 C   0  0  0  0  0  0  0  0  0  0  0  0
    0.0000    1.2760    0.0000 C   0  0  0  0  0  0  0  0  0  0  0  0
   -1.2130    0.3940    0.0000 C   0  0  0  0  0  0  0  0  0  0  0  0
   -0.7500   -1.0320    0.0000 C   0  0  0  0  0  0  0  0  0  0  0  0
   -2.2173   -1.3437    0.0000 F   0  0  0  0  0  0  0  0  0  0  0  0
   -0.5933   -2.5238    0.0000 F   0  0  0  0  0  0  0  0  0  0  0  0
    0.7500   -1.0320    0.0000 C   0  0  0  0  0  0  0  0  0  0  0  0
    2.9516    2.3246    0.0000 C   0  0  0  0  0  0  0  0  0  0  0  0
    1.8370    3.3284    0.0000 O   0  0  0  0  0  0  0  0  0  0  0  0
    4.3782    2.7880    0.0000 N   0  0  0  0  0  0  0  0  0  0  0  0
    4.6902    4.2552    0.0000 C   0  0  0  0  0  0  0  0  0  0  0  0
    6.1169    4.7186    0.0000 C   0  0  0  0  0  0  0  0  0  0  0  0
    6.4288    6.1858    0.0000 C   0  0  0  0  0  0  0  0  0  0  0  0
    5.3142    7.1896    0.0000 N   0  0  0  0  0  0  0  0  0  0  0  0
    5.6262    8.6568    0.0000 C   0  0  0  0  0  0  0  0  0  0  0  0
    7.0528    9.1202    0.0000 C   0  0  0  0  0  0  0  0  0  0  0  0
    8.1675    8.1164    0.0000 C   0  0  0  0  0  0  0  0  0  0  0  0
    9.5941    8.5798    0.0000 C   0  0  0  0  0  0  0  0  0  0  0  0
    9.9061   10.0470    0.0000 C   0  0  0  0  0  0  0  0  0  0  0  0
    8.7914   11.0508    0.0000 C   0  0  0  0  0  0  0  0  0  0  0  0
    7.3648   10.5874    0.0000 N   0  0  0  0  0  0  0  0  0  0  0  0
    3.8876    6.7262    0.0000 C   0  0  0  0  0  0  0  0  0  0  0  0
    3.5756    5.2590    0.0000 C   0  0  0  0  0  0  0  0  0  0  0  0
    4.1387    0.8049    0.0000 C   0  0  0  0  0  0  0  0  0  0  0  0
    4.8428   -0.5195    0.0000 C   0  0  0  0  0  0  0  0  0  0  0  0
    6.3419   -0.5720    0.0000 C   0  0  0  0  0  0  0  0  0  0  0  0
    7.1369    0.7000    0.0000 C   0  0  0  0  0  0  0  0  0  0  0  0
    6.4328    2.0245    0.0000 C   0  0  0  0  0  0  0  0  0  0  0  0
    4.9337    2.0769    0.0000 C   0  0  0  0  0  0  0  0  0  0  0  0
  2  1  1  1  0  0  0
  2  3  1  0  0  0  0
  3  4  1  1  0  0  0
  4  5  1  0  0  0  0
  5  6  1  0  0  0  0
  6  7  1  0  0  0  0
  6  8  1  0  0  0  0
  6  9  1  0  0  0  0
  3  9  1  0  0  0  0
  2 10  1  0  0  0  0
 10 11  2  0  0  0  0
 10 12  1  0  0  0  0
 12 13  1  0  0  0  0
 13 14  1  0  0  0  0
 14 15  1  0  0  0  0
 15 16  1  0  0  0  0
 16 17  1  0  0  0  0
 17 18  1  0  0  0  0
 18 19  2  0  0  0  0
 19 20  1  0  0  0  0
 20 21  2  0  0  0  0
 21 22  1  0  0  0  0
 22 23  2  0  0  0  0
 18 23  1  0  0  0  0
 16 24  1  0  0  0  0
 24 25  1  0  0  0  0
 13 25  1  0  0  0  0
  2 26  1  0  0  0  0
 26 27  2  0  0  0  0
 27 28  1  0  0  0  0
 28 29  2  0  0  0  0
 29 30  1  0  0  0  0
 30 31  2  0  0  0  0
 26 31  1  0  0  0  0
M  END
> <chemblId>
CHEMBL147105

> <bioactivity__type>
Ki

> <units>
nM

> <value>
13.0

$$$$

  CDK     11301514232D 0   0.00000     0.00000     0

 33 36  0  0  0  0              1 V2000 
   12.1353    8.0394    0.0000 O   0  0  0  0  0  0  0  0  0  0  0  0
   10.7087    7.5760    0.0000 C   0  0  0  0  0  0  0  0  0  0  0  0
    9.5941    8.5798    0.0000 C   0  0  0  0  0  0  0  0  0  0  0  0
    9.9061   10.0470    0.0000 C   0  0  0  0  0  0  0  0  0  0  0  0
    8.7914   11.0508    0.0000 C   0  0  0  0  0  0  0  0  0  0  0  0
    7.3648   10.5874    0.0000 C   0  0  0  0  0  0  0  0  0  0  0  0
    7.0528    9.1202    0.0000 C   0  0  0  0  0  0  0  0  0  0  0  0
    5.6262    8.6568    0.0000 C   0  0  0  0  0  0  0  0  0  0  0  0
    5.3142    7.1896    0.0000 N   0  0  0  0  0  0  0  0  0  0  0  0
    3.8876    6.7262    0.0000 C   0  0  0  0  0  0  0  0  0  0  0  0
    3.5756    5.2590    0.0000 C   0  0  0  0  0  0  0  0  0  0  0  0
    4.6902    4.2552    0.0000 C   0  0  0  0  0  0  0  0  0  0  0  0
    6.1169    4.7186    0.0000 C   0  0  0  0  0  0  0  0  0  0  0  0
    6.4288    6.1858    0.0000 C   0  0  0  0  0  0  0  0  0  0  0  0
    4.3782    2.7880    0.0000 N   0  0  0  0  0  0  0  0  0  0  0  0
    2.9516    2.3246    0.0000 C   0  0  0  0  0  0  0  0  0  0  0  0
    1.8370    3.3284    0.0000 O   0  0  0  0  0  0  0  0  0  0  0  0
    2.6396    0.8574    0.0000 C   0  0  0  0  0  0  0  0  0  0  0  0
    2.8483   -0.6280    0.0000 O   0  0  0  0  0  0  0  0  0  0  0  0
    1.2130    0.3940    0.0000 C   0  0  0  0  0  0  0  0  0  0  0  0
    0.0000    1.2760    0.0000 C   0  0  0  0  0  0  0  0  0  0  0  0
   -1.2130    0.3940    0.0000 C   0  0  0  0  0  0  0  0  0  0  0  0
   -0.7500   -1.0320    0.0000 C   0  0  0  0  0  0  0  0  0  0  0  0
   -2.2173   -1.3437    0.0000 F   0  0  0  0  0  0  0  0  0  0  0  0
   -0.5933   -2.5238    0.0000 F   0  0  0  0  0  0  0  0  0  0  0  0
    0.7500   -1.0320    0.0000 C   0  0  0  0  0  0  0  0  0  0  0  0
    4.1387    0.8049    0.0000 C   0  0  0  0  0  0  0  0  0  0  0  0
    4.8428   -0.5195    0.0000 C   0  0  0  0  0  0  0  0  0  0  0  0
    6.3419   -0.5720    0.0000 C   0  0  0  0  0  0  0  0  0  0  0  0
    7.1369    0.7000    0.0000 C   0  0  0  0  0  0  0  0  0  0  0  0
    6.4328    2.0245    0.0000 C   0  0  0  0  0  0  0  0  0  0  0  0
    4.9337    2.0769    0.0000 C   0  0  0  0  0  0  0  0  0  0  0  0
    8.1675    8.1164    0.0000 C   0  0  0  0  0  0  0  0  0  0  0  0
  1  2  1  0  0  0  0
  2  3  1  0  0  0  0
  3  4  2  0  0  0  0
  4  5  1  0  0  0  0
  5  6  2  0  0  0  0
  6  7  1  0  0  0  0
  7  8  1  0  0  0  0
  8  9  1  0  0  0  0
  9 10  1  0  0  0  0
 10 11  1  0  0  0  0
 11 12  1  0  0  0  0
 12 13  1  0  0  0  0
 13 14  1  0  0  0  0
  9 14  1  0  0  0  0
 12 15  1  0  0  0  0
 15 16  1  0  0  0  0
 16 17  2  0  0  0  0
 16 18  1  0  0  0  0
 18 19  1  1  0  0  0
 18 20  1  0  0  0  0
 20 21  1  1  0  0  0
 21 22  1  0  0  0  0
 22 23  1  0  0  0  0
 23 24  1  0  0  0  0
 23 25  1  0  0  0  0
 23 26  1  0  0  0  0
 20 26  1  0  0  0  0
 18 27  1  0  0  0  0
 27 28  2  0  0  0  0
 28 29  1  0  0  0  0
 29 30  2  0  0  0  0
 30 31  1  0  0  0  0
 31 32  2  0  0  0  0
 27 32  1  0  0  0  0
  7 33  2  0  0  0  0
  3 33  1  0  0  0  0
M  END
> <chemblId>
CHEMBL147554

> <bioactivity__type>
Ki

> <units>
nM

> <value>
17.0

$$$$

  CDK     11301514232D 0   0.00000     0.00000     0

 32 35  0  0  0  0              1 V2000 
    2.8483   -0.6280    0.0000 O   0  0  0  0  0  0  0  0  0  0  0  0
    2.6396    0.8574    0.0000 C   0  0  0  0  0  0  0  0  0  0  0  0
    1.2130    0.3940    0.0000 C   0  0  0  0  0  0  0  0  0  0  0  0
    0.0000    1.2760    0.0000 C   0  0  0  0  0  0  0  0  0  0  0  0
   -1.2130    0.3940    0.0000 C   0  0  0  0  0  0  0  0  0  0  0  0
   -0.7500   -1.0320    0.0000 C   0  0  0  0  0  0  0  0  0  0  0  0
   -2.2173   -1.3437    0.0000 F   0  0  0  0  0  0  0  0  0  0  0  0
   -0.5933   -2.5238    0.0000 F   0  0  0  0  0  0  0  0  0  0  0  0
    0.7500   -1.0320    0.0000 C   0  0  0  0  0  0  0  0  0  0  0  0
    2.9516    2.3246    0.0000 C   0  0  0  0  0  0  0  0  0  0  0  0
    1.8370    3.3284    0.0000 O   0  0  0  0  0  0  0  0  0  0  0  0
    4.3782    2.7880    0.0000 N   0  0  0  0  0  0  0  0  0  0  0  0
    4.6902    4.2552    0.0000 C   0  0  0  0  0  0  0  0  0  0  0  0
    6.1169    4.7186    0.0000 C   0  0  0  0  0  0  0  0  0  0  0  0
    6.4288    6.1858    0.0000 C   0  0  0  0  0  0  0  0  0  0  0  0
    5.3142    7.1896    0.0000 N   0  0  0  0  0  0  0  0  0  0  0  0
    5.6262    8.6568    0.0000 C   0  0  0  0  0  0  0  0  0  0  0  0
    7.0528    9.1202    0.0000 C   0  0  0  0  0  0  0  0  0  0  0  0
    8.1675    8.1164    0.0000 C   0  0  0  0  0  0  0  0  0  0  0  0
    9.5941    8.5798    0.0000 C   0  0  0  0  0  0  0  0  0  0  0  0
    9.9061   10.0470    0.0000 C   0  0  0  0  0  0  0  0  0  0  0  0
    8.7914   11.0508    0.0000 C   0  0  0  0  0  0  0  0  0  0  0  0
    9.1034   12.5180    0.0000 F   0  0  0  0  0  0  0  0  0  0  0  0
    7.3648   10.5874    0.0000 C   0  0  0  0  0  0  0  0  0  0  0  0
    3.8876    6.7262    0.0000 C   0  0  0  0  0  0  0  0  0  0  0  0
    3.5756    5.2590    0.0000 C   0  0  0  0  0  0  0  0  0  0  0  0
    4.1387    0.8049    0.0000 C   0  0  0  0  0  0  0  0  0  0  0  0
    4.8428   -0.5195    0.0000 C   0  0  0  0  0  0  0  0  0  0  0  0
    6.3419   -0.5720    0.0000 C   0  0  0  0  0  0  0  0  0  0  0  0
    7.1369    0.7000    0.0000 C   0  0  0  0  0  0  0  0  0  0  0  0
    6.4328    2.0245    0.0000 C   0  0  0  0  0  0  0  0  0  0  0  0
    4.9337    2.0769    0.0000 C   0  0  0  0  0  0  0  0  0  0  0  0
  2  1  1  1  0  0  0
  2  3  1  0  0  0  0
  3  4  1  1  0  0  0
  4  5  1  0  0  0  0
  5  6  1  0  0  0  0
  6  7  1  0  0  0  0
  6  8  1  0  0  0  0
  6  9  1  0  0  0  0
  3  9  1  0  0  0  0
  2 10  1  0  0  0  0
 10 11  2  0  0  0  0
 10 12  1  0  0  0  0
 12 13  1  0  0  0  0
 13 14  1  0  0  0  0
 14 15  1  0  0  0  0
 15 16  1  0  0  0  0
 16 17  1  0  0  0  0
 17 18  1  0  0  0  0
 18 19  2  0  0  0  0
 19 20  1  0  0  0  0
 20 21  2  0  0  0  0
 21 22  1  0  0  0  0
 22 23  1  0  0  0  0
 22 24  2  0  0  0  0
 18 24  1  0  0  0  0
 16 25  1  0  0  0  0
 25 26  1  0  0  0  0
 13 26  1  0  0  0  0
  2 27  1  0  0  0  0
 27 28  2  0  0  0  0
 28 29  1  0  0  0  0
 29 30  2  0  0  0  0
 30 31  1  0  0  0  0
 31 32  2  0  0  0  0
 27 32  1  0  0  0  0
M  END
> <chemblId>
CHEMBL147611

> <bioactivity__type>
Ki

> <units>
nM

> <value>
3.1

$$$$

  CDK     11301514232D 0   0.00000     0.00000     0

 31 34  0  0  0  0              1 V2000 
    2.8483   -0.6280    0.0000 O   0  0  0  0  0  0  0  0  0  0  0  0
    2.6396    0.8574    0.0000 C   0  0  0  0  0  0  0  0  0  0  0  0
    1.2130    0.3940    0.0000 C   0  0  0  0  0  0  0  0  0  0  0  0
    0.0000    1.2760    0.0000 C   0  0  0  0  0  0  0  0  0  0  0  0
   -1.2130    0.3940    0.0000 C   0  0  0  0  0  0  0  0  0  0  0  0
   -0.7500   -1.0320    0.0000 C   0  0  0  0  0  0  0  0  0  0  0  0
   -2.2173   -1.3437    0.0000 F   0  0  0  0  0  0  0  0  0  0  0  0
   -0.5933   -2.5238    0.0000 F   0  0  0  0  0  0  0  0  0  0  0  0
    0.7500   -1.0320    0.0000 C   0  0  0  0  0  0  0  0  0  0  0  0
    2.9516    2.3246    0.0000 C   0  0  0  0  0  0  0  0  0  0  0  0
    1.8370    3.3284    0.0000 O   0  0  0  0  0  0  0  0  0  0  0  0
    4.3782    2.7880    0.0000 N   0  0  0  0  0  0  0  0  0  0  0  0
    4.6902    4.2552    0.0000 C   0  0  0  0  0  0  0  0  0  0  0  0
    6.1169    4.7186    0.0000 C   0  0  0  0  0  0  0  0  0  0  0  0
    6.4288    6.1858    0.0000 C   0  0  0  0  0  0  0  0  0  0  0  0
    5.3142    7.1896    0.0000 N   0  0  0  0  0  0  0  0  0  0  0  0
    5.6262    8.6568    0.0000 C   0  0  0  0  0  0  0  0  0  0  0  0
    7.0528    9.1202    0.0000 C   0  0  0  0  0  0  0  0  0  0  0  0
    8.1675    8.1164    0.0000 C   0  0  0  0  0  0  0  0  0  0  0  0
    9.5941    8.5798    0.0000 C   0  0  0  0  0  0  0  0  0  0  0  0
    9.9061   10.0470    0.0000 C   0  0  0  0  0  0  0  0  0  0  0  0
    8.7914   11.0508    0.0000 C   0  0  0  0  0  0  0  0  0  0  0  0
    7.3648   10.5874    0.0000 C   0  0  0  0  0  0  0  0  0  0  0  0
    3.8876    6.7262    0.0000 C   0  0  0  0  0  0  0  0  0  0  0  0
    3.5756    5.2590    0.0000 C   0  0  0  0  0  0  0  0  0  0  0  0
    4.1387    0.8049    0.0000 C   0  0  0  0  0  0  0  0  0  0  0  0
    4.8428   -0.5195    0.0000 C   0  0  0  0  0  0  0  0  0  0  0  0
    6.3419   -0.5720    0.0000 C   0  0  0  0  0  0  0  0  0  0  0  0
    7.1369    0.7000    0.0000 C   0  0  0  0  0  0  0  0  0  0  0  0
    6.4328    2.0245    0.0000 C   0  0  0  0  0  0  0  0  0  0  0  0
    4.9337    2.0769    0.0000 C   0  0  0  0  0  0  0  0  0  0  0  0
  2  1  1  1  0  0  0
  2  3  1  0  0  0  0
  3  4  1  1  0  0  0
  4  5  1  0  0  0  0
  5  6  1  0  0  0  0
  6  7  1  0  0  0  0
  6  8  1  0  0  0  0
  6  9  1  0  0  0  0
  3  9  1  0  0  0  0
  2 10  1  0  0  0  0
 10 11  2  0  0  0  0
 10 12  1  0  0  0  0
 12 13  1  0  0  0  0
 13 14  1  0  0  0  0
 14 15  1  0  0  0  0
 15 16  1  0  0  0  0
 16 17  1  0  0  0  0
 17 18  1  0  0  0  0
 18 19  2  0  0  0  0
 19 20  1  0  0  0  0
 20 21  2  0  0  0  0
 21 22  1  0  0  0  0
 22 23  2  0  0  0  0
 18 23  1  0  0  0  0
 16 24  1  0  0  0  0
 24 25  1  0  0  0  0
 13 25  1  0  0  0  0
  2 26  1  0  0  0  0
 26 27  2  0  0  0  0
 27 28  1  0  0  0  0
 28 29  2  0  0  0  0
 29 30  1  0  0  0  0
 30 31  2  0  0  0  0
 26 31  1  0  0  0  0
M  END
> <chemblId>
CHEMBL147653

> <bioactivity__type>
Ki

> <units>
nM

> <value>
3.8

$$$$

  CDK     11301514232D 0   0.00000     0.00000     0

 28 31  0  0  0  0              1 V2000 
    2.4298   -0.8077    0.0000 O   0  0  0  0  0  0  0  0  0  0  0  0
    2.2145    0.6767    0.0000 C   0  0  0  0  0  0  0  0  0  0  0  0
    0.7900    0.2070    0.0000 C   0  0  0  0  0  0  0  0  0  0  0  0
   -0.4270    1.0830    0.0000 C   0  0  0  0  0  0  0  0  0  0  0  0
   -1.6510    0.1820    0.0000 C   0  0  0  0  0  0  0  0  0  0  0  0
   -1.1480   -1.2250    0.0000 C   0  0  0  0  0  0  0  0  0  0  0  0
    0.3360   -1.2110    0.0000 C   0  0  0  0  0  0  0  0  0  0  0  0
    2.5200    2.1453    0.0000 C   0  0  0  0  0  0  0  0  0  0  0  0
    1.4009    3.1441    0.0000 O   0  0  0  0  0  0  0  0  0  0  0  0
    3.9446    2.6151    0.0000 N   0  0  0  0  0  0  0  0  0  0  0  0
    4.2500    4.0836    0.0000 C   0  0  0  0  0  0  0  0  0  0  0  0
    5.6746    4.5534    0.0000 C   0  0  0  0  0  0  0  0  0  0  0  0
    5.9800    6.0219    0.0000 C   0  0  0  0  0  0  0  0  0  0  0  0
    4.8609    7.0208    0.0000 N   0  0  0  0  0  0  0  0  0  0  0  0
    5.1664    8.4893    0.0000 C   0  0  0  0  0  0  0  0  0  0  0  0
    6.5910    8.9591    0.0000 C   0  0  0  0  0  0  0  0  0  0  0  0
    7.8083    8.0827    0.0000 C   0  0  0  0  0  0  0  0  0  0  0  0
    9.0180    8.9697    0.0000 O   0  0  0  0  0  0  0  0  0  0  0  0
    8.5482   10.3942    0.0000 C   0  0  0  0  0  0  0  0  0  0  0  0
    7.0482   10.3877    0.0000 C   0  0  0  0  0  0  0  0  0  0  0  0
    3.4364    6.5510    0.0000 C   0  0  0  0  0  0  0  0  0  0  0  0
    3.1309    5.0825    0.0000 C   0  0  0  0  0  0  0  0  0  0  0  0
    3.7138    0.6309    0.0000 C   0  0  0  0  0  0  0  0  0  0  0  0
    4.4238   -0.6904    0.0000 C   0  0  0  0  0  0  0  0  0  0  0  0
    5.9231   -0.7362    0.0000 C   0  0  0  0  0  0  0  0  0  0  0  0
    6.7124    0.5393    0.0000 C   0  0  0  0  0  0  0  0  0  0  0  0
    6.0025    1.8607    0.0000 C   0  0  0  0  0  0  0  0  0  0  0  0
    4.5032    1.9065    0.0000 C   0  0  0  0  0  0  0  0  0  0  0  0
  1  2  1  0  0  0  0
  2  3  1  0  0  0  0
  3  4  1  0  0  0  0
  4  5  1  0  0  0  0
  5  6  1  0  0  0  0
  6  7  1  0  0  0  0
  3  7  1  0  0  0  0
  2  8  1  0  0  0  0
  8  9  2  0  0  0  0
  8 10  1  0  0  0  0
 10 11  1  0  0  0  0
 11 12  1  0  0  0  0
 12 13  1  0  0  0  0
 13 14  1  0  0  0  0
 14 15  1  0  0  0  0
 15 16  1  0  0  0  0
 16 17  2  0  0  0  0
 17 18  1  0  0  0  0
 18 19  1  0  0  0  0
 19 20  2  0  0  0  0
 16 20  1  0  0  0  0
 14 21  1  0  0  0  0
 21 22  1  0  0  0  0
 11 22  1  0  0  0  0
  2 23  1  0  0  0  0
 23 24  2  0  0  0  0
 24 25  1  0  0  0  0
 25 26  2  0  0  0  0
 26 27  1  0  0  0  0
 27 28  2  0  0  0  0
 23 28  1  0  0  0  0
M  END
> <chemblId>
CHEMBL147672

> <bioactivity__type>
Ki

> <units>
nM

> <value>
50.0

$$$$

  CDK     11301514232D 0   0.00000     0.00000     0

 30 33  0  0  0  0              1 V2000 
    2.8483   -0.6280    0.0000 O   0  0  0  0  0  0  0  0  0  0  0  0
    2.6396    0.8574    0.0000 C   0  0  0  0  0  0  0  0  0  0  0  0
    1.2130    0.3940    0.0000 C   0  0  0  0  0  0  0  0  0  0  0  0
    0.0000    1.2760    0.0000 C   0  0  0  0  0  0  0  0  0  0  0  0
   -1.2130    0.3940    0.0000 C   0  0  0  0  0  0  0  0  0  0  0  0
   -0.7500   -1.0320    0.0000 C   0  0  0  0  0  0  0  0  0  0  0  0
   -2.2173   -1.3437    0.0000 F   0  0  0  0  0  0  0  0  0  0  0  0
   -0.5933   -2.5238    0.0000 F   0  0  0  0  0  0  0  0  0  0  0  0
    0.7500   -1.0320    0.0000 C   0  0  0  0  0  0  0  0  0  0  0  0
    2.9516    2.3246    0.0000 C   0  0  0  0  0  0  0  0  0  0  0  0
    1.8370    3.3284    0.0000 O   0  0  0  0  0  0  0  0  0  0  0  0
    4.3782    2.7880    0.0000 N   0  0  0  0  0  0  0  0  0  0  0  0
    4.6902    4.2552    0.0000 C   0  0  0  0  0  0  0  0  0  0  0  0
    6.1169    4.7186    0.0000 C   0  0  0  0  0  0  0  0  0  0  0  0
    6.4288    6.1858    0.0000 C   0  0  0  0  0  0  0  0  0  0  0  0
    5.3142    7.1896    0.0000 N   0  0  0  0  0  0  0  0  0  0  0  0
    5.6262    8.6568    0.0000 C   0  0  0  0  0  0  0  0  0  0  0  0
    7.0528    9.1202    0.0000 C   0  0  0  0  0  0  0  0  0  0  0  0
    8.2663    8.2384    0.0000 C   0  0  0  0  0  0  0  0  0  0  0  0
    9.4799    9.1200    0.0000 O   0  0  0  0  0  0  0  0  0  0  0  0
    9.0165   10.5466    0.0000 C   0  0  0  0  0  0  0  0  0  0  0  0
    7.5165   10.5467    0.0000 C   0  0  0  0  0  0  0  0  0  0  0  0
    3.8876    6.7262    0.0000 C   0  0  0  0  0  0  0  0  0  0  0  0
    3.5756    5.2590    0.0000 C   0  0  0  0  0  0  0  0  0  0  0  0
    4.1387    0.8049    0.0000 C   0  0  0  0  0  0  0  0  0  0  0  0
    4.8428   -0.5195    0.0000 C   0  0  0  0  0  0  0  0  0  0  0  0
    6.3419   -0.5720    0.0000 C   0  0  0  0  0  0  0  0  0  0  0  0
    7.1369    0.7000    0.0000 C   0  0  0  0  0  0  0  0  0  0  0  0
    6.4328    2.0245    0.0000 C   0  0  0  0  0  0  0  0  0  0  0  0
    4.9337    2.0769    0.0000 C   0  0  0  0  0  0  0  0  0  0  0  0
  2  1  1  1  0  0  0
  2  3  1  0  0  0  0
  3  4  1  1  0  0  0
  4  5  1  0  0  0  0
  5  6  1  0  0  0  0
  6  7  1  0  0  0  0
  6  8  1  0  0  0  0
  6  9  1  0  0  0  0
  3  9  1  0  0  0  0
  2 10  1  0  0  0  0
 10 11  2  0  0  0  0
 10 12  1  0  0  0  0
 12 13  1  0  0  0  0
 13 14  1  0  0  0  0
 14 15  1  0  0  0  0
 15 16  1  0  0  0  0
 16 17  1  0  0  0  0
 17 18  1  0  0  0  0
 18 19  2  0  0  0  0
 19 20  1  0  0  0  0
 20 21  1  0  0  0  0
 21 22  2  0  0  0  0
 18 22  1  0  0  0  0
 16 23  1  0  0  0  0
 23 24  1  0  0  0  0
 13 24  1  0  0  0  0
  2 25  1  0  0  0  0
 25 26  2  0  0  0  0
 26 27  1  0  0  0  0
 27 28  2  0  0  0  0
 28 29  1  0  0  0  0
 29 30  2  0  0  0  0
 25 30  1  0  0  0  0
M  END
> <chemblId>
CHEMBL147695

> <bioactivity__type>
Ki

> <units>
nM

> <value>
30.0

$$$$

  CDK     11301514232D 0   0.00000     0.00000     0

 32 35  0  0  0  0              1 V2000 
   10.7087    7.5760    0.0000 C   0  0  0  0  0  0  0  0  0  0  0  0
    9.5941    8.5798    0.0000 C   0  0  0  0  0  0  0  0  0  0  0  0
    9.9061   10.0470    0.0000 C   0  0  0  0  0  0  0  0  0  0  0  0
    8.7914   11.0508    0.0000 C   0  0  0  0  0  0  0  0  0  0  0  0
    7.3648   10.5874    0.0000 C   0  0  0  0  0  0  0  0  0  0  0  0
    7.0528    9.1202    0.0000 C   0  0  0  0  0  0  0  0  0  0  0  0
    5.6262    8.6568    0.0000 C   0  0  0  0  0  0  0  0  0  0  0  0
    5.3142    7.1896    0.0000 N   0  0  0  0  0  0  0  0  0  0  0  0
    3.8876    6.7262    0.0000 C   0  0  0  0  0  0  0  0  0  0  0  0
    3.5756    5.2590    0.0000 C   0  0  0  0  0  0  0  0  0  0  0  0
    4.6902    4.2552    0.0000 C   0  0  0  0  0  0  0  0  0  0  0  0
    6.1169    4.7186    0.0000 C   0  0  0  0  0  0  0  0  0  0  0  0
    6.4288    6.1858    0.0000 C   0  0  0  0  0  0  0  0  0  0  0  0
    4.3782    2.7880    0.0000 N   0  0  0  0  0  0  0  0  0  0  0  0
    2.9516    2.3246    0.0000 C   0  0  0  0  0  0  0  0  0  0  0  0
    1.8370    3.3284    0.0000 O   0  0  0  0  0  0  0  0  0  0  0  0
    2.6396    0.8574    0.0000 C   0  0  0  0  0  0  0  0  0  0  0  0
    2.8483   -0.6280    0.0000 O   0  0  0  0  0  0  0  0  0  0  0  0
    1.2130    0.3940    0.0000 C   0  0  0  0  0  0  0  0  0  0  0  0
    0.0000    1.2760    0.0000 C   0  0  0  0  0  0  0  0  0  0  0  0
   -1.2130    0.3940    0.0000 C   0  0  0  0  0  0  0  0  0  0  0  0
   -0.7500   -1.0320    0.0000 C   0  0  0  0  0  0  0  0  0  0  0  0
   -2.2173   -1.3437    0.0000 F   0  0  0  0  0  0  0  0  0  0  0  0
   -0.5933   -2.5238    0.0000 F   0  0  0  0  0  0  0  0  0  0  0  0
    0.7500   -1.0320    0.0000 C   0  0  0  0  0  0  0  0  0  0  0  0
    4.1387    0.8049    0.0000 C   0  0  0  0  0  0  0  0  0  0  0  0
    4.8428   -0.5195    0.0000 C   0  0  0  0  0  0  0  0  0  0  0  0
    6.3419   -0.5720    0.0000 C   0  0  0  0  0  0  0  0  0  0  0  0
    7.1369    0.7000    0.0000 C   0  0  0  0  0  0  0  0  0  0  0  0
    6.4328    2.0245    0.0000 C   0  0  0  0  0  0  0  0  0  0  0  0
    4.9337    2.0769    0.0000 C   0  0  0  0  0  0  0  0  0  0  0  0
    8.1675    8.1164    0.0000 N   0  0  0  0  0  0  0  0  0  0  0  0
  1  2  1  0  0  0  0
  2  3  2  0  0  0  0
  3  4  1  0  0  0  0
  4  5  2  0  0  0  0
  5  6  1  0  0  0  0
  6  7  1  0  0  0  0
  7  8  1  0  0  0  0
  8  9  1  0  0  0  0
  9 10  1  0  0  0  0
 10 11  1  0  0  0  0
 11 12  1  0  0  0  0
 12 13  1  0  0  0  0
  8 13  1  0  0  0  0
 11 14  1  0  0  0  0
 14 15  1  0  0  0  0
 15 16  2  0  0  0  0
 15 17  1  0  0  0  0
 17 18  1  1  0  0  0
 17 19  1  0  0  0  0
 19 20  1  1  0  0  0
 20 21  1  0  0  0  0
 21 22  1  0  0  0  0
 22 23  1  0  0  0  0
 22 24  1  0  0  0  0
 22 25  1  0  0  0  0
 19 25  1  0  0  0  0
 17 26  1  0  0  0  0
 26 27  2  0  0  0  0
 27 28  1  0  0  0  0
 28 29  2  0  0  0  0
 29 30  1  0  0  0  0
 30 31  2  0  0  0  0
 26 31  1  0  0  0  0
  6 32  2  0  0  0  0
  2 32  1  0  0  0  0
M  END
> <chemblId>
CHEMBL147778

> <bioactivity__type>
Ki

> <units>
nM

> <value>
8.9

$$$$

  CDK     11301514232D 0   0.00000     0.00000     0

 25 29  0  0  0  0              1 V2000 
   -0.7790    1.3500    0.0000 C   0  0  0  0  0  0  0  0  0  0  0  0
   -0.7790   -0.1500    0.0000 C   0  0  0  0  0  0  0  0  0  0  0  0
   -2.0780    0.6000    0.0000 C   0  0  0  0  0  0  0  0  0  0  0  0
   -3.3770   -0.1500    0.0000 C   0  0  0  0  0  0  0  0  0  0  0  0
   -4.8040    0.3140    0.0000 C   0  0  0  0  0  0  0  0  0  0  0  0
   -5.6860   -0.9000    0.0000 N   0  0  0  0  0  0  0  0  0  0  0  0
   -4.8040   -2.1130    0.0000 O   0  0  0  0  0  0  0  0  0  0  0  0
   -3.3770   -1.6500    0.0000 C   0  0  0  0  0  0  0  0  0  0  0  0
   -2.0780   -2.4000    0.0000 C   0  0  0  0  0  0  0  0  0  0  0  0
   -0.7790   -1.6500    0.0000 C   0  0  0  0  0  0  0  0  0  0  0  0
    0.5200   -2.4000    0.0000 C   0  0  0  0  0  0  0  0  0  0  0  0
    1.8190   -1.6500    0.0000 C   0  0  0  0  0  0  0  0  0  0  0  0
    1.8190   -0.1500    0.0000 C   0  0  0  0  0  0  0  0  0  0  0  0
    0.5200    0.6000    0.0000 C   0  0  0  0  0  0  0  0  0  0  0  0
    0.5200    2.1000    0.0000 C   0  0  0  0  0  0  0  0  0  0  0  0
    1.8190    2.8500    0.0000 C   0  0  0  0  0  0  0  0  0  0  0  0
    3.1170    2.1000    0.0000 C   0  0  0  0  0  0  0  0  0  0  0  0
    3.2744    3.5917    0.0000 C   0  0  0  0  0  0  0  0  0  0  0  0
    3.1170    0.6000    0.0000 C   0  0  0  0  0  0  0  0  0  0  0  0
    4.5440    0.1370    0.0000 C   0  0  0  0  0  0  0  0  0  0  0  0
    5.4260    1.3500    0.0000 C   0  0  0  0  0  0  0  0  0  0  0  0
    4.5440    2.5630    0.0000 C   0  0  0  0  0  0  0  0  0  0  0  0
    5.8430    3.3131    0.0000 O   0  0  0  0  0  0  0  0  0  0  0  0
    3.9341    3.9334    0.0000 C   0  0  0  0  0  0  0  0  0  0  0  0
    3.3242    5.3038    0.0000 C   0  0  0  0  0  0  0  0  0  0  0  0
  2  1  1  1  0  0  0
  2  3  1  0  0  0  0
  3  4  1  0  0  0  0
  4  5  1  0  0  0  0
  5  6  2  0  0  0  0
  6  7  1  0  0  0  0
  7  8  1  0  0  0  0
  4  8  2  0  0  0  0
  8  9  1  0  0  0  0
  9 10  2  0  0  0  0
  2 10  1  0  0  0  0
 10 11  1  0  0  0  0
 11 12  1  0  0  0  0
 13 12  1  6  0  0  0
 13 14  1  0  0  0  0
  2 14  1  0  0  0  0
 14 15  1  1  0  0  0
 15 16  1  0  0  0  0
 16 17  1  0  0  0  0
 17 18  1  1  0  0  0
 17 19  1  0  0  0  0
 13 19  1  0  0  0  0
 19 20  1  1  0  0  0
 20 21  1  0  0  0  0
 21 22  1  0  0  0  0
 17 22  1  0  0  0  0
 22 23  1  1  0  0  0
 22 24  1  0  0  0  0
 24 25  3  0  0  0  0
M  END
> <chemblId>
CHEMBL1479

> <bioactivity__type>
Ki

> <units>
nM

> <value>
3762.0

$$$$

  CDK     11301514232D 0   0.00000     0.00000     0

 30 33  0  0  0  0              1 V2000 
    2.4298   -0.8077    0.0000 O   0  0  0  0  0  0  0  0  0  0  0  0
    2.2145    0.6767    0.0000 C   0  0  0  0  0  0  0  0  0  0  0  0
    0.7900    0.2070    0.0000 C   0  0  0  0  0  0  0  0  0  0  0  0
   -0.4270    1.0830    0.0000 C   0  0  0  0  0  0  0  0  0  0  0  0
   -1.6510    0.1820    0.0000 C   0  0  0  0  0  0  0  0  0  0  0  0
   -1.1480   -1.2250    0.0000 C   0  0  0  0  0  0  0  0  0  0  0  0
    0.3360   -1.2110    0.0000 C   0  0  0  0  0  0  0  0  0  0  0  0
    2.5200    2.1453    0.0000 C   0  0  0  0  0  0  0  0  0  0  0  0
    1.4009    3.1441    0.0000 O   0  0  0  0  0  0  0  0  0  0  0  0
    3.9446    2.6151    0.0000 N   0  0  0  0  0  0  0  0  0  0  0  0
    4.2500    4.0836    0.0000 C   0  0  0  0  0  0  0  0  0  0  0  0
    5.6746    4.5534    0.0000 C   0  0  0  0  0  0  0  0  0  0  0  0
    5.9800    6.0219    0.0000 C   0  0  0  0  0  0  0  0  0  0  0  0
    4.8609    7.0208    0.0000 N   0  0  0  0  0  0  0  0  0  0  0  0
    5.1664    8.4893    0.0000 C   0  0  0  0  0  0  0  0  0  0  0  0
    6.5910    8.9591    0.0000 C   0  0  0  0  0  0  0  0  0  0  0  0
    7.6323    7.8794    0.0000 C   0  0  0  0  0  0  0  0  0  0  0  0
    9.1256    8.0204    0.0000 C   0  0  0  0  0  0  0  0  0  0  0  0
    9.9465    9.2759    0.0000 C   0  0  0  0  0  0  0  0  0  0  0  0
    9.4768   10.7004    0.0000 C   0  0  0  0  0  0  0  0  0  0  0  0
    8.0701   11.2213    0.0000 C   0  0  0  0  0  0  0  0  0  0  0  0
    6.7858   10.4464    0.0000 C   0  0  0  0  0  0  0  0  0  0  0  0
    3.4364    6.5510    0.0000 C   0  0  0  0  0  0  0  0  0  0  0  0
    3.1309    5.0825    0.0000 C   0  0  0  0  0  0  0  0  0  0  0  0
    3.7138    0.6309    0.0000 C   0  0  0  0  0  0  0  0  0  0  0  0
    4.4238   -0.6904    0.0000 C   0  0  0  0  0  0  0  0  0  0  0  0
    5.9231   -0.7362    0.0000 C   0  0  0  0  0  0  0  0  0  0  0  0
    6.7124    0.5393    0.0000 C   0  0  0  0  0  0  0  0  0  0  0  0
    6.0025    1.8607    0.0000 C   0  0  0  0  0  0  0  0  0  0  0  0
    4.5032    1.9065    0.0000 C   0  0  0  0  0  0  0  0  0  0  0  0
  1  2  1  0  0  0  0
  2  3  1  0  0  0  0
  3  4  1  0  0  0  0
  4  5  1  0  0  0  0
  5  6  1  0  0  0  0
  6  7  1  0  0  0  0
  3  7  1  0  0  0  0
  2  8  1  0  0  0  0
  8  9  2  0  0  0  0
  8 10  1  0  0  0  0
 10 11  1  0  0  0  0
 11 12  1  0  0  0  0
 12 13  1  0  0  0  0
 13 14  1  0  0  0  0
 14 15  1  0  0  0  0
 15 16  1  0  0  0  0
 16 17  1  0  0  0  0
 17 18  1  0  0  0  0
 18 19  1  0  0  0  0
 19 20  1  0  0  0  0
 20 21  1  0  0  0  0
 21 22  1  0  0  0  0
 16 22  1  0  0  0  0
 14 23  1  0  0  0  0
 23 24  1  0  0  0  0
 11 24  1  0  0  0  0
  2 25  1  0  0  0  0
 25 26  2  0  0  0  0
 26 27  1  0  0  0  0
 27 28  2  0  0  0  0
 28 29  1  0  0  0  0
 29 30  2  0  0  0  0
 25 30  1  0  0  0  0
M  END
> <chemblId>
CHEMBL148129

> <bioactivity__type>
Ki

> <units>
nM

> <value>
12.0

$$$$

  CDK     11301514232D 0   0.00000     0.00000     0

 30 33  0  0  0  0              1 V2000 
    7.4046    6.4917    0.0000 C   0  0  0  0  0  0  0  0  0  0  0  0
    7.7100    7.9603    0.0000 C   0  0  0  0  0  0  0  0  0  0  0  0
    9.1346    8.4300    0.0000 C   0  0  0  0  0  0  0  0  0  0  0  0
    9.4400    9.8986    0.0000 C   0  0  0  0  0  0  0  0  0  0  0  0
    8.3210   10.8974    0.0000 C   0  0  0  0  0  0  0  0  0  0  0  0
    6.8964   10.4277    0.0000 C   0  0  0  0  0  0  0  0  0  0  0  0
    6.5910    8.9591    0.0000 C   0  0  0  0  0  0  0  0  0  0  0  0
    5.1664    8.4893    0.0000 C   0  0  0  0  0  0  0  0  0  0  0  0
    4.8609    7.0208    0.0000 N   0  0  0  0  0  0  0  0  0  0  0  0
    3.4364    6.5510    0.0000 C   0  0  0  0  0  0  0  0  0  0  0  0
    3.1309    5.0825    0.0000 C   0  0  0  0  0  0  0  0  0  0  0  0
    4.2500    4.0836    0.0000 C   0  0  0  0  0  0  0  0  0  0  0  0
    5.6746    4.5534    0.0000 C   0  0  0  0  0  0  0  0  0  0  0  0
    5.9800    6.0219    0.0000 C   0  0  0  0  0  0  0  0  0  0  0  0
    3.9446    2.6151    0.0000 N   0  0  0  0  0  0  0  0  0  0  0  0
    2.5200    2.1453    0.0000 C   0  0  0  0  0  0  0  0  0  0  0  0
    1.4009    3.1441    0.0000 O   0  0  0  0  0  0  0  0  0  0  0  0
    2.2145    0.6767    0.0000 C   0  0  0  0  0  0  0  0  0  0  0  0
    2.4298   -0.8077    0.0000 O   0  0  0  0  0  0  0  0  0  0  0  0
    0.7900    0.2070    0.0000 C   0  0  0  0  0  0  0  0  0  0  0  0
   -0.4270    1.0830    0.0000 C   0  0  0  0  0  0  0  0  0  0  0  0
   -1.6510    0.1820    0.0000 C   0  0  0  0  0  0  0  0  0  0  0  0
   -1.1480   -1.2250    0.0000 C   0  0  0  0  0  0  0  0  0  0  0  0
    0.3360   -1.2110    0.0000 C   0  0  0  0  0  0  0  0  0  0  0  0
    3.7138    0.6309    0.0000 C   0  0  0  0  0  0  0  0  0  0  0  0
    4.4238   -0.6904    0.0000 C   0  0  0  0  0  0  0  0  0  0  0  0
    5.9231   -0.7362    0.0000 C   0  0  0  0  0  0  0  0  0  0  0  0
    6.7124    0.5393    0.0000 C   0  0  0  0  0  0  0  0  0  0  0  0
    6.0025    1.8607    0.0000 C   0  0  0  0  0  0  0  0  0  0  0  0
    4.5032    1.9065    0.0000 C   0  0  0  0  0  0  0  0  0  0  0  0
  1  2  1  0  0  0  0
  2  3  2  0  0  0  0
  3  4  1  0  0  0  0
  4  5  2  0  0  0  0
  5  6  1  0  0  0  0
  6  7  2  0  0  0  0
  2  7  1  0  0  0  0
  7  8  1  0  0  0  0
  8  9  1  0  0  0  0
  9 10  1  0  0  0  0
 10 11  1  0  0  0  0
 11 12  1  0  0  0  0
 12 13  1  0  0  0  0
 13 14  1  0  0  0  0
  9 14  1  0  0  0  0
 12 15  1  0  0  0  0
 15 16  1  0  0  0  0
 16 17  2  0  0  0  0
 16 18  1  0  0  0  0
 18 19  1  0  0  0  0
 18 20  1  0  0  0  0
 20 21  1  0  0  0  0
 21 22  1  0  0  0  0
 22 23  1  0  0  0  0
 23 24  1  0  0  0  0
 20 24  1  0  0  0  0
 18 25  1  0  0  0  0
 25 26  2  0  0  0  0
 26 27  1  0  0  0  0
 27 28  2  0  0  0  0
 28 29  1  0  0  0  0
 29 30  2  0  0  0  0
 25 30  1  0  0  0  0
M  END
> <chemblId>
CHEMBL148310

> <bioactivity__type>
Ki

> <units>
nM

> <value>
220.0

$$$$

  CDK     11301514232D 0   0.00000     0.00000     0

 29 32  0  0  0  0              1 V2000 
    2.4298   -0.8077    0.0000 O   0  0  0  0  0  0  0  0  0  0  0  0
    2.2145    0.6767    0.0000 C   0  0  0  0  0  0  0  0  0  0  0  0
    0.7900    0.2070    0.0000 C   0  0  0  0  0  0  0  0  0  0  0  0
   -0.4270    1.0830    0.0000 C   0  0  0  0  0  0  0  0  0  0  0  0
   -1.6510    0.1820    0.0000 C   0  0  0  0  0  0  0  0  0  0  0  0
   -1.1480   -1.2250    0.0000 C   0  0  0  0  0  0  0  0  0  0  0  0
    0.3360   -1.2110    0.0000 C   0  0  0  0  0  0  0  0  0  0  0  0
    2.5200    2.1453    0.0000 C   0  0  0  0  0  0  0  0  0  0  0  0
    1.4009    3.1441    0.0000 O   0  0  0  0  0  0  0  0  0  0  0  0
    3.9446    2.6151    0.0000 N   0  0  0  0  0  0  0  0  0  0  0  0
    4.2500    4.0836    0.0000 C   0  0  0  0  0  0  0  0  0  0  0  0
    5.6746    4.5534    0.0000 C   0  0  0  0  0  0  0  0  0  0  0  0
    5.9800    6.0219    0.0000 C   0  0  0  0  0  0  0  0  0  0  0  0
    4.8609    7.0208    0.0000 N   0  0  0  0  0  0  0  0  0  0  0  0
    5.1664    8.4893    0.0000 C   0  0  0  0  0  0  0  0  0  0  0  0
    6.5910    8.9591    0.0000 C   0  0  0  0  0  0  0  0  0  0  0  0
    7.7100    7.9603    0.0000 C   0  0  0  0  0  0  0  0  0  0  0  0
    9.1346    8.4300    0.0000 C   0  0  0  0  0  0  0  0  0  0  0  0
    9.4400    9.8986    0.0000 C   0  0  0  0  0  0  0  0  0  0  0  0
    8.3210   10.8974    0.0000 N   0  0  0  0  0  0  0  0  0  0  0  0
    6.8964   10.4277    0.0000 C   0  0  0  0  0  0  0  0  0  0  0  0
    3.4364    6.5510    0.0000 C   0  0  0  0  0  0  0  0  0  0  0  0
    3.1309    5.0825    0.0000 C   0  0  0  0  0  0  0  0  0  0  0  0
    3.7138    0.6309    0.0000 C   0  0  0  0  0  0  0  0  0  0  0  0
    4.4238   -0.6904    0.0000 C   0  0  0  0  0  0  0  0  0  0  0  0
    5.9231   -0.7362    0.0000 C   0  0  0  0  0  0  0  0  0  0  0  0
    6.7124    0.5393    0.0000 C   0  0  0  0  0  0  0  0  0  0  0  0
    6.0025    1.8607    0.0000 C   0  0  0  0  0  0  0  0  0  0  0  0
    4.5032    1.9065    0.0000 C   0  0  0  0  0  0  0  0  0  0  0  0
  1  2  1  0  0  0  0
  2  3  1  0  0  0  0
  3  4  1  0  0  0  0
  4  5  1  0  0  0  0
  5  6  1  0  0  0  0
  6  7  1  0  0  0  0
  3  7  1  0  0  0  0
  2  8  1  0  0  0  0
  8  9  2  0  0  0  0
  8 10  1  0  0  0  0
 10 11  1  0  0  0  0
 11 12  1  0  0  0  0
 12 13  1  0  0  0  0
 13 14  1  0  0  0  0
 14 15  1  0  0  0  0
 15 16  1  0  0  0  0
 16 17  2  0  0  0  0
 17 18  1  0  0  0  0
 18 19  2  0  0  0  0
 19 20  1  0  0  0  0
 20 21  2  0  0  0  0
 16 21  1  0  0  0  0
 14 22  1  0  0  0  0
 22 23  1  0  0  0  0
 11 23  1  0  0  0  0
  2 24  1  0  0  0  0
 24 25  2  0  0  0  0
 25 26  1  0  0  0  0
 26 27  2  0  0  0  0
 27 28  1  0  0  0  0
 28 29  2  0  0  0  0
 24 29  1  0  0  0  0
M  END
> <chemblId>
CHEMBL148328

> <bioactivity__type>
Ki

> <units>
nM

> <value>
100.0

$$$$

  CDK     11301514232D 0   0.00000     0.00000     0

 32 35  0  0  0  0              1 V2000 
   11.3327   10.5104    0.0000 N   0  0  0  0  0  0  0  0  0  0  0  0
    9.9061   10.0470    0.0000 C   0  0  0  0  0  0  0  0  0  0  0  0
    8.7914   11.0508    0.0000 C   0  0  0  0  0  0  0  0  0  0  0  0
    7.3648   10.5874    0.0000 C   0  0  0  0  0  0  0  0  0  0  0  0
    7.0528    9.1202    0.0000 C   0  0  0  0  0  0  0  0  0  0  0  0
    5.6262    8.6568    0.0000 C   0  0  0  0  0  0  0  0  0  0  0  0
    5.3142    7.1896    0.0000 N   0  0  0  0  0  0  0  0  0  0  0  0
    3.8876    6.7262    0.0000 C   0  0  0  0  0  0  0  0  0  0  0  0
    3.5756    5.2590    0.0000 C   0  0  0  0  0  0  0  0  0  0  0  0
    4.6902    4.2552    0.0000 C   0  0  0  0  0  0  0  0  0  0  0  0
    6.1169    4.7186    0.0000 C   0  0  0  0  0  0  0  0  0  0  0  0
    6.4288    6.1858    0.0000 C   0  0  0  0  0  0  0  0  0  0  0  0
    4.3782    2.7880    0.0000 N   0  0  0  0  0  0  0  0  0  0  0  0
    2.9516    2.3246    0.0000 C   0  0  0  0  0  0  0  0  0  0  0  0
    1.8370    3.3284    0.0000 O   0  0  0  0  0  0  0  0  0  0  0  0
    2.6396    0.8574    0.0000 C   0  0  0  0  0  0  0  0  0  0  0  0
    2.8483   -0.6280    0.0000 O   0  0  0  0  0  0  0  0  0  0  0  0
    1.2130    0.3940    0.0000 C   0  0  0  0  0  0  0  0  0  0  0  0
    0.0000    1.2760    0.0000 C   0  0  0  0  0  0  0  0  0  0  0  0
   -1.2130    0.3940    0.0000 C   0  0  0  0  0  0  0  0  0  0  0  0
   -0.7500   -1.0320    0.0000 C   0  0  0  0  0  0  0  0  0  0  0  0
   -2.2173   -1.3437    0.0000 F   0  0  0  0  0  0  0  0  0  0  0  0
   -0.5933   -2.5238    0.0000 F   0  0  0  0  0  0  0  0  0  0  0  0
    0.7500   -1.0320    0.0000 C   0  0  0  0  0  0  0  0  0  0  0  0
    4.1387    0.8049    0.0000 C   0  0  0  0  0  0  0  0  0  0  0  0
    4.8428   -0.5195    0.0000 C   0  0  0  0  0  0  0  0  0  0  0  0
    6.3419   -0.5720    0.0000 C   0  0  0  0  0  0  0  0  0  0  0  0
    7.1369    0.7000    0.0000 C   0  0  0  0  0  0  0  0  0  0  0  0
    6.4328    2.0245    0.0000 C   0  0  0  0  0  0  0  0  0  0  0  0
    4.9337    2.0769    0.0000 C   0  0  0  0  0  0  0  0  0  0  0  0
    8.1675    8.1164    0.0000 N   0  0  0  0  0  0  0  0  0  0  0  0
    9.5941    8.5798    0.0000 C   0  0  0  0  0  0  0  0  0  0  0  0
  1  2  1  0  0  0  0
  2  3  2  0  0  0  0
  3  4  1  0  0  0  0
  4  5  2  0  0  0  0
  5  6  1  0  0  0  0
  6  7  1  0  0  0  0
  7  8  1  0  0  0  0
  8  9  1  0  0  0  0
  9 10  1  0  0  0  0
 10 11  1  0  0  0  0
 11 12  1  0  0  0  0
  7 12  1  0  0  0  0
 10 13  1  0  0  0  0
 13 14  1  0  0  0  0
 14 15  2  0  0  0  0
 14 16  1  0  0  0  0
 16 17  1  1  0  0  0
 16 18  1  0  0  0  0
 18 19  1  1  0  0  0
 19 20  1  0  0  0  0
 20 21  1  0  0  0  0
 21 22  1  0  0  0  0
 21 23  1  0  0  0  0
 21 24  1  0  0  0  0
 18 24  1  0  0  0  0
 16 25  1  0  0  0  0
 25 26  2  0  0  0  0
 26 27  1  0  0  0  0
 27 28  2  0  0  0  0
 28 29  1  0  0  0  0
 29 30  2  0  0  0  0
 25 30  1  0  0  0  0
  5 31  1  0  0  0  0
 31 32  2  0  0  0  0
  2 32  1  0  0  0  0
M  END
> <chemblId>
CHEMBL148404

> <bioactivity__type>
Ki

> <units>
nM

> <value>
15.0

$$$$

  CDK     11301514232D 0   0.00000     0.00000     0

 31 34  0  0  0  0              1 V2000 
   11.6782    7.9009    0.0000 C   0  0  0  0  0  0  0  0  0  0  0  0
   10.2537    7.4312    0.0000 O   0  0  0  0  0  0  0  0  0  0  0  0
    9.1346    8.4300    0.0000 C   0  0  0  0  0  0  0  0  0  0  0  0
    9.4400    9.8986    0.0000 C   0  0  0  0  0  0  0  0  0  0  0  0
    8.3210   10.8974    0.0000 C   0  0  0  0  0  0  0  0  0  0  0  0
    6.8964   10.4277    0.0000 C   0  0  0  0  0  0  0  0  0  0  0  0
    6.5910    8.9591    0.0000 C   0  0  0  0  0  0  0  0  0  0  0  0
    5.1664    8.4893    0.0000 C   0  0  0  0  0  0  0  0  0  0  0  0
    4.8609    7.0208    0.0000 N   0  0  0  0  0  0  0  0  0  0  0  0
    3.4364    6.5510    0.0000 C   0  0  0  0  0  0  0  0  0  0  0  0
    3.1309    5.0825    0.0000 C   0  0  0  0  0  0  0  0  0  0  0  0
    4.2500    4.0836    0.0000 C   0  0  0  0  0  0  0  0  0  0  0  0
    5.6746    4.5534    0.0000 C   0  0  0  0  0  0  0  0  0  0  0  0
    5.9800    6.0219    0.0000 C   0  0  0  0  0  0  0  0  0  0  0  0
    3.9446    2.6151    0.0000 N   0  0  0  0  0  0  0  0  0  0  0  0
    2.5200    2.1453    0.0000 C   0  0  0  0  0  0  0  0  0  0  0  0
    1.4009    3.1441    0.0000 O   0  0  0  0  0  0  0  0  0  0  0  0
    2.2145    0.6767    0.0000 C   0  0  0  0  0  0  0  0  0  0  0  0
    2.4298   -0.8077    0.0000 O   0  0  0  0  0  0  0  0  0  0  0  0
    0.7900    0.2070    0.0000 C   0  0  0  0  0  0  0  0  0  0  0  0
   -0.4270    1.0830    0.0000 C   0  0  0  0  0  0  0  0  0  0  0  0
   -1.6510    0.1820    0.0000 C   0  0  0  0  0  0  0  0  0  0  0  0
   -1.1480   -1.2250    0.0000 C   0  0  0  0  0  0  0  0  0  0  0  0
    0.3360   -1.2110    0.0000 C   0  0  0  0  0  0  0  0  0  0  0  0
    3.7138    0.6309    0.0000 C   0  0  0  0  0  0  0  0  0  0  0  0
    4.4238   -0.6904    0.0000 C   0  0  0  0  0  0  0  0  0  0  0  0
    5.9231   -0.7362    0.0000 C   0  0  0  0  0  0  0  0  0  0  0  0
    6.7124    0.5393    0.0000 C   0  0  0  0  0  0  0  0  0  0  0  0
    6.0025    1.8607    0.0000 C   0  0  0  0  0  0  0  0  0  0  0  0
    4.5032    1.9065    0.0000 C   0  0  0  0  0  0  0  0  0  0  0  0
    7.7100    7.9603    0.0000 C   0  0  0  0  0  0  0  0  0  0  0  0
  1  2  1  0  0  0  0
  2  3  1  0  0  0  0
  3  4  2  0  0  0  0
  4  5  1  0  0  0  0
  5  6  2  0  0  0  0
  6  7  1  0  0  0  0
  7  8  1  0  0  0  0
  8  9  1  0  0  0  0
  9 10  1  0  0  0  0
 10 11  1  0  0  0  0
 11 12  1  0  0  0  0
 12 13  1  0  0  0  0
 13 14  1  0  0  0  0
  9 14  1  0  0  0  0
 12 15  1  0  0  0  0
 15 16  1  0  0  0  0
 16 17  2  0  0  0  0
 16 18  1  0  0  0  0
 18 19  1  0  0  0  0
 18 20  1  0  0  0  0
 20 21  1  0  0  0  0
 21 22  1  0  0  0  0
 22 23  1  0  0  0  0
 23 24  1  0  0  0  0
 20 24  1  0  0  0  0
 18 25  1  0  0  0  0
 25 26  2  0  0  0  0
 26 27  1  0  0  0  0
 27 28  2  0  0  0  0
 28 29  1  0  0  0  0
 29 30  2  0  0  0  0
 25 30  1  0  0  0  0
  7 31  2  0  0  0  0
  3 31  1  0  0  0  0
M  END
> <chemblId>
CHEMBL148450

> <bioactivity__type>
Ki

> <units>
nM

> <value>
5.9

$$$$

  CDK     11301514232D 0   0.00000     0.00000     0

 22 24  0  0  0  0              1 V2000 
    1.4772    2.3105    0.0000 O   0  0  0  0  0  0  0  0  0  0  0  0
    0.0000    2.5710    0.0000 C   0  0  0  0  0  0  0  0  0  0  0  0
   -1.2990    3.3210    0.0000 C   0  0  0  0  0  0  0  0  0  0  0  0
   -1.2990    4.8210    0.0000 C   0  0  0  0  0  0  0  0  0  0  0  0
   -2.5981    5.5710    0.0000 N   0  0  0  0  0  0  0  0  0  0  0  0
   -2.5981    7.0710    0.0000 C   0  0  0  0  0  0  0  0  0  0  0  0
   -3.8971    7.8210    0.0000 C   0  0  0  0  0  0  0  0  0  0  0  0
   -5.1962    7.0710    0.0000 C   0  0  0  0  0  0  0  0  0  0  0  0
   -5.1962    5.5710    0.0000 C   0  0  0  0  0  0  0  0  0  0  0  0
   -3.8971    4.8210    0.0000 C   0  0  0  0  0  0  0  0  0  0  0  0
    0.0000    1.0710    0.0000 C   0  0  0  0  0  0  0  0  0  0  0  0
    1.2990    0.3210    0.0000 C   0  0  0  0  0  0  0  0  0  0  0  0
    1.2990   -1.1790    0.0000 C   0  0  0  0  0  0  0  0  0  0  0  0
    0.0000   -1.9290    0.0000 C   0  0  0  0  0  0  0  0  0  0  0  0
   -1.2990   -1.1790    0.0000 C   0  0  0  0  0  0  0  0  0  0  0  0
   -1.2990    0.3210    0.0000 C   0  0  0  0  0  0  0  0  0  0  0  0
    0.5130    3.9805    0.0000 C   0  0  0  0  0  0  0  0  0  0  0  0
    1.9902    4.2410    0.0000 C   0  0  0  0  0  0  0  0  0  0  0  0
    2.5033    5.6506    0.0000 C   0  0  0  0  0  0  0  0  0  0  0  0
    1.5391    6.7996    0.0000 C   0  0  0  0  0  0  0  0  0  0  0  0
    0.0619    6.5391    0.0000 C   0  0  0  0  0  0  0  0  0  0  0  0
   -0.4512    5.1296    0.0000 C   0  0  0  0  0  0  0  0  0  0  0  0
  1  2  1  0  0  0  0
  2  3  1  0  0  0  0
  3  4  1  0  0  0  0
  4  5  1  0  0  0  0
  5  6  1  0  0  0  0
  6  7  1  0  0  0  0
  7  8  1  0  0  0  0
  8  9  1  0  0  0  0
  9 10  1  0  0  0  0
  5 10  1  0  0  0  0
  2 11  1  0  0  0  0
 11 12  1  0  0  0  0
 12 13  1  0  0  0  0
 13 14  1  0  0  0  0
 14 15  1  0  0  0  0
 15 16  1  0  0  0  0
 11 16  1  0  0  0  0
  2 17  1  0  0  0  0
 17 18  2  0  0  0  0
 18 19  1  0  0  0  0
 19 20  2  0  0  0  0
 20 21  1  0  0  0  0
 21 22  2  0  0  0  0
 17 22  1  0  0  0  0
M  END
> <chemblId>
CHEMBL1490

> <bioactivity__type>
Ki

> <units>
nM

> <value>
3.15

$$$$

  CDK     11301514232D 0   0.00000     0.00000     0

 33 36  0  0  0  0              1 V2000 
   12.1353    8.0394    0.0000 C   0  0  0  0  0  0  0  0  0  0  0  0
   10.7087    7.5760    0.0000 O   0  0  0  0  0  0  0  0  0  0  0  0
    9.5941    8.5798    0.0000 C   0  0  0  0  0  0  0  0  0  0  0  0
    9.9061   10.0470    0.0000 C   0  0  0  0  0  0  0  0  0  0  0  0
    8.7914   11.0508    0.0000 C   0  0  0  0  0  0  0  0  0  0  0  0
    7.3648   10.5874    0.0000 C   0  0  0  0  0  0  0  0  0  0  0  0
    7.0528    9.1202    0.0000 C   0  0  0  0  0  0  0  0  0  0  0  0
    5.6262    8.6568    0.0000 C   0  0  0  0  0  0  0  0  0  0  0  0
    5.3142    7.1896    0.0000 N   0  0  0  0  0  0  0  0  0  0  0  0
    3.8876    6.7262    0.0000 C   0  0  0  0  0  0  0  0  0  0  0  0
    3.5756    5.2590    0.0000 C   0  0  0  0  0  0  0  0  0  0  0  0
    4.6902    4.2552    0.0000 C   0  0  0  0  0  0  0  0  0  0  0  0
    6.1169    4.7186    0.0000 C   0  0  0  0  0  0  0  0  0  0  0  0
    6.4288    6.1858    0.0000 C   0  0  0  0  0  0  0  0  0  0  0  0
    4.3782    2.7880    0.0000 N   0  0  0  0  0  0  0  0  0  0  0  0
    2.9516    2.3246    0.0000 C   0  0  0  0  0  0  0  0  0  0  0  0
    1.8370    3.3284    0.0000 O   0  0  0  0  0  0  0  0  0  0  0  0
    2.6396    0.8574    0.0000 C   0  0  0  0  0  0  0  0  0  0  0  0
    2.8483   -0.6280    0.0000 O   0  0  0  0  0  0  0  0  0  0  0  0
    1.2130    0.3940    0.0000 C   0  0  0  0  0  0  0  0  0  0  0  0
    0.0000    1.2760    0.0000 C   0  0  0  0  0  0  0  0  0  0  0  0
   -1.2130    0.3940    0.0000 C   0  0  0  0  0  0  0  0  0  0  0  0
   -0.7500   -1.0320    0.0000 C   0  0  0  0  0  0  0  0  0  0  0  0
   -2.2173   -1.3437    0.0000 F   0  0  0  0  0  0  0  0  0  0  0  0
   -0.5933   -2.5238    0.0000 F   0  0  0  0  0  0  0  0  0  0  0  0
    0.7500   -1.0320    0.0000 C   0  0  0  0  0  0  0  0  0  0  0  0
    4.1387    0.8049    0.0000 C   0  0  0  0  0  0  0  0  0  0  0  0
    4.8428   -0.5195    0.0000 C   0  0  0  0  0  0  0  0  0  0  0  0
    6.3419   -0.5720    0.0000 C   0  0  0  0  0  0  0  0  0  0  0  0
    7.1369    0.7000    0.0000 C   0  0  0  0  0  0  0  0  0  0  0  0
    6.4328    2.0245    0.0000 C   0  0  0  0  0  0  0  0  0  0  0  0
    4.9337    2.0769    0.0000 C   0  0  0  0  0  0  0  0  0  0  0  0
    8.1675    8.1164    0.0000 C   0  0  0  0  0  0  0  0  0  0  0  0
  1  2  1  0  0  0  0
  2  3  1  0  0  0  0
  3  4  2  0  0  0  0
  4  5  1  0  0  0  0
  5  6  2  0  0  0  0
  6  7  1  0  0  0  0
  7  8  1  0  0  0  0
  8  9  1  0  0  0  0
  9 10  1  0  0  0  0
 10 11  1  0  0  0  0
 11 12  1  0  0  0  0
 12 13  1  0  0  0  0
 13 14  1  0  0  0  0
  9 14  1  0  0  0  0
 12 15  1  0  0  0  0
 15 16  1  0  0  0  0
 16 17  2  0  0  0  0
 16 18  1  0  0  0  0
 18 19  1  1  0  0  0
 18 20  1  0  0  0  0
 20 21  1  1  0  0  0
 21 22  1  0  0  0  0
 22 23  1  0  0  0  0
 23 24  1  0  0  0  0
 23 25  1  0  0  0  0
 23 26  1  0  0  0  0
 20 26  1  0  0  0  0
 18 27  1  0  0  0  0
 27 28  2  0  0  0  0
 28 29  1  0  0  0  0
 29 30  2  0  0  0  0
 30 31  1  0  0  0  0
 31 32  2  0  0  0  0
 27 32  1  0  0  0  0
  7 33  2  0  0  0  0
  3 33  1  0  0  0  0
M  END
> <chemblId>
CHEMBL149484

> <bioactivity__type>
Ki

> <units>
nM

> <value>
3.5

$$$$

  CDK     11301514232D 0   0.00000     0.00000     0

 30 33  0  0  0  0              1 V2000 
   10.8646   10.3683    0.0000 C   0  0  0  0  0  0  0  0  0  0  0  0
    9.4400    9.8986    0.0000 C   0  0  0  0  0  0  0  0  0  0  0  0
    8.3210   10.8974    0.0000 C   0  0  0  0  0  0  0  0  0  0  0  0
    6.8964   10.4277    0.0000 C   0  0  0  0  0  0  0  0  0  0  0  0
    6.5910    8.9591    0.0000 C   0  0  0  0  0  0  0  0  0  0  0  0
    5.1664    8.4893    0.0000 C   0  0  0  0  0  0  0  0  0  0  0  0
    4.8609    7.0208    0.0000 N   0  0  0  0  0  0  0  0  0  0  0  0
    3.4364    6.5510    0.0000 C   0  0  0  0  0  0  0  0  0  0  0  0
    3.1309    5.0825    0.0000 C   0  0  0  0  0  0  0  0  0  0  0  0
    4.2500    4.0836    0.0000 C   0  0  0  0  0  0  0  0  0  0  0  0
    5.6746    4.5534    0.0000 C   0  0  0  0  0  0  0  0  0  0  0  0
    5.9800    6.0219    0.0000 C   0  0  0  0  0  0  0  0  0  0  0  0
    3.9446    2.6151    0.0000 N   0  0  0  0  0  0  0  0  0  0  0  0
    2.5200    2.1453    0.0000 C   0  0  0  0  0  0  0  0  0  0  0  0
    1.4009    3.1441    0.0000 O   0  0  0  0  0  0  0  0  0  0  0  0
    2.2145    0.6767    0.0000 C   0  0  0  0  0  0  0  0  0  0  0  0
    2.4298   -0.8077    0.0000 O   0  0  0  0  0  0  0  0  0  0  0  0
    0.7900    0.2070    0.0000 C   0  0  0  0  0  0  0  0  0  0  0  0
   -0.4270    1.0830    0.0000 C   0  0  0  0  0  0  0  0  0  0  0  0
   -1.6510    0.1820    0.0000 C   0  0  0  0  0  0  0  0  0  0  0  0
   -1.1480   -1.2250    0.0000 C   0  0  0  0  0  0  0  0  0  0  0  0
    0.3360   -1.2110    0.0000 C   0  0  0  0  0  0  0  0  0  0  0  0
    3.7138    0.6309    0.0000 C   0  0  0  0  0  0  0  0  0  0  0  0
    4.4238   -0.6904    0.0000 C   0  0  0  0  0  0  0  0  0  0  0  0
    5.9231   -0.7362    0.0000 C   0  0  0  0  0  0  0  0  0  0  0  0
    6.7124    0.5393    0.0000 C   0  0  0  0  0  0  0  0  0  0  0  0
    6.0025    1.8607    0.0000 C   0  0  0  0  0  0  0  0  0  0  0  0
    4.5032    1.9065    0.0000 C   0  0  0  0  0  0  0  0  0  0  0  0
    7.7100    7.9603    0.0000 C   0  0  0  0  0  0  0  0  0  0  0  0
    9.1346    8.4300    0.0000 C   0  0  0  0  0  0  0  0  0  0  0  0
  1  2  1  0  0  0  0
  2  3  2  0  0  0  0
  3  4  1  0  0  0  0
  4  5  2  0  0  0  0
  5  6  1  0  0  0  0
  6  7  1  0  0  0  0
  7  8  1  0  0  0  0
  8  9  1  0  0  0  0
  9 10  1  0  0  0  0
 10 11  1  0  0  0  0
 11 12  1  0  0  0  0
  7 12  1  0  0  0  0
 10 13  1  0  0  0  0
 13 14  1  0  0  0  0
 14 15  2  0  0  0  0
 14 16  1  0  0  0  0
 16 17  1  0  0  0  0
 16 18  1  0  0  0  0
 18 19  1  0  0  0  0
 19 20  1  0  0  0  0
 20 21  1  0  0  0  0
 21 22  1  0  0  0  0
 18 22  1  0  0  0  0
 16 23  1  0  0  0  0
 23 24  2  0  0  0  0
 24 25  1  0  0  0  0
 25 26  2  0  0  0  0
 26 27  1  0  0  0  0
 27 28  2  0  0  0  0
 23 28  1  0  0  0  0
  5 29  1  0  0  0  0
 29 30  2  0  0  0  0
  2 30  1  0  0  0  0
M  END
> <chemblId>
CHEMBL149486

> <bioactivity__type>
Ki

> <units>
nM

> <value>
6.4

$$$$

  CDK     11301514232D 0   0.00000     0.00000     0

 29 32  0  0  0  0              1 V2000 
    2.4298   -0.8077    0.0000 O   0  0  0  0  0  0  0  0  0  0  0  0
    2.2145    0.6767    0.0000 C   0  0  0  0  0  0  0  0  0  0  0  0
    0.7900    0.2070    0.0000 C   0  0  0  0  0  0  0  0  0  0  0  0
   -0.4270    1.0830    0.0000 C   0  0  0  0  0  0  0  0  0  0  0  0
   -1.6510    0.1820    0.0000 C   0  0  0  0  0  0  0  0  0  0  0  0
   -1.1480   -1.2250    0.0000 C   0  0  0  0  0  0  0  0  0  0  0  0
    0.3360   -1.2110    0.0000 C   0  0  0  0  0  0  0  0  0  0  0  0
    2.5200    2.1453    0.0000 C   0  0  0  0  0  0  0  0  0  0  0  0
    1.4009    3.1441    0.0000 O   0  0  0  0  0  0  0  0  0  0  0  0
    3.9446    2.6151    0.0000 N   0  0  0  0  0  0  0  0  0  0  0  0
    4.2500    4.0836    0.0000 C   0  0  0  0  0  0  0  0  0  0  0  0
    5.6746    4.5534    0.0000 C   0  0  0  0  0  0  0  0  0  0  0  0
    5.9800    6.0219    0.0000 C   0  0  0  0  0  0  0  0  0  0  0  0
    4.8609    7.0208    0.0000 N   0  0  0  0  0  0  0  0  0  0  0  0
    5.1664    8.4893    0.0000 C   0  0  0  0  0  0  0  0  0  0  0  0
    6.5910    8.9591    0.0000 C   0  0  0  0  0  0  0  0  0  0  0  0
    7.7100    7.9603    0.0000 C   0  0  0  0  0  0  0  0  0  0  0  0
    9.1346    8.4300    0.0000 C   0  0  0  0  0  0  0  0  0  0  0  0
    9.4400    9.8986    0.0000 C   0  0  0  0  0  0  0  0  0  0  0  0
    8.3210   10.8974    0.0000 C   0  0  0  0  0  0  0  0  0  0  0  0
    6.8964   10.4277    0.0000 C   0  0  0  0  0  0  0  0  0  0  0  0
    3.4364    6.5510    0.0000 C   0  0  0  0  0  0  0  0  0  0  0  0
    3.1309    5.0825    0.0000 C   0  0  0  0  0  0  0  0  0  0  0  0
    3.7138    0.6309    0.0000 C   0  0  0  0  0  0  0  0  0  0  0  0
    4.4238   -0.6904    0.0000 C   0  0  0  0  0  0  0  0  0  0  0  0
    5.9231   -0.7362    0.0000 C   0  0  0  0  0  0  0  0  0  0  0  0
    6.7124    0.5393    0.0000 C   0  0  0  0  0  0  0  0  0  0  0  0
    6.0025    1.8607    0.0000 C   0  0  0  0  0  0  0  0  0  0  0  0
    4.5032    1.9065    0.0000 C   0  0  0  0  0  0  0  0  0  0  0  0
  1  2  1  0  0  0  0
  2  3  1  0  0  0  0
  3  4  1  0  0  0  0
  4  5  1  0  0  0  0
  5  6  1  0  0  0  0
  6  7  1  0  0  0  0
  3  7  1  0  0  0  0
  2  8  1  0  0  0  0
  8  9  2  0  0  0  0
  8 10  1  0  0  0  0
 10 11  1  0  0  0  0
 11 12  1  0  0  0  0
 12 13  1  0  0  0  0
 13 14  1  0  0  0  0
 14 15  1  0  0  0  0
 15 16  1  0  0  0  0
 16 17  1  0  0  0  0
 17 18  1  0  0  0  0
 18 19  1  0  0  0  0
 19 20  1  0  0  0  0
 20 21  1  0  0  0  0
 16 21  1  0  0  0  0
 14 22  1  0  0  0  0
 22 23  1  0  0  0  0
 11 23  1  0  0  0  0
  2 24  1  0  0  0  0
 24 25  2  0  0  0  0
 25 26  1  0  0  0  0
 26 27  2  0  0  0  0
 27 28  1  0  0  0  0
 28 29  2  0  0  0  0
 24 29  1  0  0  0  0
M  END
> <chemblId>
CHEMBL149769

> <bioactivity__type>
Ki

> <units>
nM

> <value>
17.0

$$$$

  CDK     11301514232D 0   0.00000     0.00000     0

 30 32  0  0  0  0              1 V2000 
    9.1034   12.5180    0.0000 C   0  0  0  0  0  0  0  0  0  0  0  0
    8.7914   11.0508    0.0000 C   0  0  0  0  0  0  0  0  0  0  0  0
    7.3648   10.5874    0.0000 C   0  0  0  0  0  0  0  0  0  0  0  0
    7.0528    9.1202    0.0000 C   0  0  0  0  0  0  0  0  0  0  0  0
    5.6262    8.6568    0.0000 C   0  0  0  0  0  0  0  0  0  0  0  0
    5.3142    7.1896    0.0000 N   0  0  0  0  0  0  0  0  0  0  0  0
    3.8876    6.7262    0.0000 C   0  0  0  0  0  0  0  0  0  0  0  0
    3.5756    5.2590    0.0000 C   0  0  0  0  0  0  0  0  0  0  0  0
    4.6902    4.2552    0.0000 C   0  0  0  0  0  0  0  0  0  0  0  0
    6.1169    4.7186    0.0000 C   0  0  0  0  0  0  0  0  0  0  0  0
    6.4288    6.1858    0.0000 C   0  0  0  0  0  0  0  0  0  0  0  0
    4.3782    2.7880    0.0000 N   0  0  0  0  0  0  0  0  0  0  0  0
    2.9516    2.3246    0.0000 C   0  0  0  0  0  0  0  0  0  0  0  0
    1.8370    3.3284    0.0000 O   0  0  0  0  0  0  0  0  0  0  0  0
    2.6396    0.8574    0.0000 C   0  0  0  0  0  0  0  0  0  0  0  0
    2.8483   -0.6280    0.0000 O   0  0  0  0  0  0  0  0  0  0  0  0
    1.2130    0.3940    0.0000 C   0  0  0  0  0  0  0  0  0  0  0  0
    0.0000    1.2760    0.0000 C   0  0  0  0  0  0  0  0  0  0  0  0
   -1.2130    0.3940    0.0000 C   0  0  0  0  0  0  0  0  0  0  0  0
   -0.7500   -1.0320    0.0000 C   0  0  0  0  0  0  0  0  0  0  0  0
   -2.2173   -1.3437    0.0000 F   0  0  0  0  0  0  0  0  0  0  0  0
   -0.5933   -2.5238    0.0000 F   0  0  0  0  0  0  0  0  0  0  0  0
    0.7500   -1.0320    0.0000 C   0  0  0  0  0  0  0  0  0  0  0  0
    4.1387    0.8049    0.0000 C   0  0  0  0  0  0  0  0  0  0  0  0
    4.8428   -0.5195    0.0000 C   0  0  0  0  0  0  0  0  0  0  0  0
    6.3419   -0.5720    0.0000 C   0  0  0  0  0  0  0  0  0  0  0  0
    7.1369    0.7000    0.0000 C   0  0  0  0  0  0  0  0  0  0  0  0
    6.4328    2.0245    0.0000 C   0  0  0  0  0  0  0  0  0  0  0  0
    4.9337    2.0769    0.0000 C   0  0  0  0  0  0  0  0  0  0  0  0
    9.9061   10.0470    0.0000 C   0  0  0  0  0  0  0  0  0  0  0  0
  1  2  1  0  0  0  0
  2  3  2  0  0  0  0
  3  4  1  0  0  0  0
  4  5  1  0  0  0  0
  5  6  1  0  0  0  0
  6  7  1  0  0  0  0
  7  8  1  0  0  0  0
  8  9  1  0  0  0  0
  9 10  1  0  0  0  0
 10 11  1  0  0  0  0
  6 11  1  0  0  0  0
  9 12  1  0  0  0  0
 12 13  1  0  0  0  0
 13 14  2  0  0  0  0
 13 15  1  0  0  0  0
 15 16  1  1  0  0  0
 15 17  1  0  0  0  0
 17 18  1  1  0  0  0
 18 19  1  0  0  0  0
 19 20  1  0  0  0  0
 20 21  1  0  0  0  0
 20 22  1  0  0  0  0
 20 23  1  0  0  0  0
 17 23  1  0  0  0  0
 15 24  1  0  0  0  0
 24 25  2  0  0  0  0
 25 26  1  0  0  0  0
 26 27  2  0  0  0  0
 27 28  1  0  0  0  0
 28 29  2  0  0  0  0
 24 29  1  0  0  0  0
  2 30  1  0  0  0  0
M  END
> <chemblId>
CHEMBL150219

> <bioactivity__type>
Ki

> <units>
nM

> <value>
6.2

$$$$

  CDK     11301514232D 0   0.00000     0.00000     0

 24 26  0  0  0  0              1 V2000 
   -0.3767   -2.2570    0.0000 C   0  0  0  0  0  0  0  0  0  0  0  0
   -0.3770   -0.7570    0.0000 N   0  0  0  0  0  0  0  0  0  0  0  0
   -1.5910    0.1250    0.0000 C   0  0  0  0  0  0  0  0  0  0  0  0
   -1.1270    1.5510    0.0000 C   0  0  0  0  0  0  0  0  0  0  0  0
    0.3730    1.5510    0.0000 C   0  0  0  0  0  0  0  0  0  0  0  0
    0.8360    0.1250    0.0000 C   0  0  0  0  0  0  0  0  0  0  0  0
    2.2626   -0.3384    0.0000 C   0  0  0  0  0  0  0  0  0  0  0  0
    3.3773    0.6654    0.0000 C   0  0  0  0  0  0  0  0  0  0  0  0
    4.8039    0.2020    0.0000 O   0  0  0  0  0  0  0  0  0  0  0  0
    5.9185    1.2058    0.0000 C   0  0  0  0  0  0  0  0  0  0  0  0
    7.3451    0.7424    0.0000 C   0  0  0  0  0  0  0  0  0  0  0  0
    6.6226    2.5302    0.0000 C   0  0  0  0  0  0  0  0  0  0  0  0
    8.1217    2.5827    0.0000 C   0  0  0  0  0  0  0  0  0  0  0  0
    8.8258    3.9072    0.0000 C   0  0  0  0  0  0  0  0  0  0  0  0
    8.0308    5.1792    0.0000 C   0  0  0  0  0  0  0  0  0  0  0  0
    6.5317    5.1267    0.0000 C   0  0  0  0  0  0  0  0  0  0  0  0
    5.8276    3.8023    0.0000 C   0  0  0  0  0  0  0  0  0  0  0  0
    4.7364    2.1292    0.0000 C   0  0  0  0  0  0  0  0  0  0  0  0
    4.9451    3.6146    0.0000 C   0  0  0  0  0  0  0  0  0  0  0  0
    3.7630    4.5380    0.0000 C   0  0  0  0  0  0  0  0  0  0  0  0
    2.3722    3.9759    0.0000 C   0  0  0  0  0  0  0  0  0  0  0  0
    1.1901    4.8993    0.0000 Cl  0  0  0  0  0  0  0  0  0  0  0  0
    2.1636    2.4905    0.0000 C   0  0  0  0  0  0  0  0  0  0  0  0
    3.3457    1.5671    0.0000 C   0  0  0  0  0  0  0  0  0  0  0  0
  1  2  1  0  0  0  0
  2  3  1  0  0  0  0
  3  4  1  0  0  0  0
  4  5  1  0  0  0  0
  5  6  1  0  0  0  0
  2  6  1  0  0  0  0
  6  7  1  6  0  0  0
  7  8  1  0  0  0  0
  8  9  1  0  0  0  0
  9 10  1  0  0  0  0
 10 11  1  6  0  0  0
 10 12  1  0  0  0  0
 12 13  2  0  0  0  0
 13 14  1  0  0  0  0
 14 15  2  0  0  0  0
 15 16  1  0  0  0  0
 16 17  2  0  0  0  0
 12 17  1  0  0  0  0
 10 18  1  0  0  0  0
 18 19  2  0  0  0  0
 19 20  1  0  0  0  0
 20 21  2  0  0  0  0
 21 22  1  0  0  0  0
 21 23  1  0  0  0  0
 23 24  2  0  0  0  0
 18 24  1  0  0  0  0
M  END
> <chemblId>
CHEMBL1626

> <bioactivity__type>
Ki

> <units>
nM

> <value>
8.25

$$$$

  CDK     11301514232D 0   0.00000     0.00000     0

 21 23  0  0  0  0              1 V2000 
    2.5981   -7.1370    0.0000 C   0  0  0  0  0  0  0  0  0  0  0  0
    2.5981   -5.6370    0.0000 N   0  0  0  0  0  0  0  0  0  0  0  0
    3.8971   -4.8870    0.0000 C   0  0  0  0  0  0  0  0  0  0  0  0
    1.2990   -4.8870    0.0000 C   0  0  0  0  0  0  0  0  0  0  0  0
    1.2990   -3.3870    0.0000 C   0  0  0  0  0  0  0  0  0  0  0  0
   -0.0000   -2.6370    0.0000 C   0  0  0  0  0  0  0  0  0  0  0  0
   -0.0000   -1.1370    0.0000 C   0  0  0  0  0  0  0  0  0  0  0  0
   -1.3510   -0.4860    0.0000 C   0  0  0  0  0  0  0  0  0  0  0  0
   -2.4510   -1.5060    0.0000 C   0  0  0  0  0  0  0  0  0  0  0  0
   -3.8840   -1.0640    0.0000 C   0  0  0  0  0  0  0  0  0  0  0  0
   -4.2180    0.3980    0.0000 C   0  0  0  0  0  0  0  0  0  0  0  0
   -3.1190    1.4190    0.0000 C   0  0  0  0  0  0  0  0  0  0  0  0
   -1.6850    0.9770    0.0000 C   0  0  0  0  0  0  0  0  0  0  0  0
   -0.7500    2.1490    0.0000 C   0  0  0  0  0  0  0  0  0  0  0  0
    0.7500    2.1490    0.0000 O   0  0  0  0  0  0  0  0  0  0  0  0
    1.6850    0.9770    0.0000 C   0  0  0  0  0  0  0  0  0  0  0  0
    3.1190    1.4190    0.0000 C   0  0  0  0  0  0  0  0  0  0  0  0
    4.2180    0.3980    0.0000 C   0  0  0  0  0  0  0  0  0  0  0  0
    3.8840   -1.0640    0.0000 C   0  0  0  0  0  0  0  0  0  0  0  0
    2.4510   -1.5060    0.0000 C   0  0  0  0  0  0  0  0  0  0  0  0
    1.3510   -0.4860    0.0000 C   0  0  0  0  0  0  0  0  0  0  0  0
  1  2  1  0  0  0  0
  2  3  1  0  0  0  0
  2  4  1  0  0  0  0
  4  5  1  0  0  0  0
  5  6  1  0  0  0  0
  6  7  2  0  0  0  0
  7  8  1  0  0  0  0
  8  9  2  0  0  0  0
  9 10  1  0  0  0  0
 10 11  2  0  0  0  0
 11 12  1  0  0  0  0
 12 13  2  0  0  0  0
  8 13  1  0  0  0  0
 13 14  1  0  0  0  0
 14 15  1  0  0  0  0
 15 16  1  0  0  0  0
 16 17  2  0  0  0  0
 17 18  1  0  0  0  0
 18 19  2  0  0  0  0
 19 20  1  0  0  0  0
 20 21  2  0  0  0  0
  7 21  1  0  0  0  0
 16 21  1  0  0  0  0
M  END
> <chemblId>
CHEMBL1628227

> <bioactivity__type>
Ki

> <units>
nM

> <value>
15.0

$$$$

  CDK     11301514232D 0   0.00000     0.00000     0

 28 31  0  0  0  0              1 V2000 
   -2.5994   10.3126    0.0000 N   0  0  0  0  0  0  0  0  0  0  0  0
   -1.3002    9.5628    0.0000 C   0  0  0  0  0  0  0  0  0  0  0  0
   -0.0013   10.3130    0.0000 N   0  0  0  0  0  0  0  0  0  0  0  0
   -1.3000    8.0628    0.0000 N   0  0  0  0  0  0  0  0  0  0  0  0
   -2.5989    7.3126    0.0000 C   0  0  0  0  0  0  0  0  0  0  0  0
   -2.5987    5.8126    0.0000 C   0  0  0  0  0  0  0  0  0  0  0  0
   -1.2996    5.0628    0.0000 N   0  0  0  0  0  0  0  0  0  0  0  0
   -1.2994    3.5628    0.0000 C   0  0  0  0  0  0  0  0  0  0  0  0
   -0.0002    2.8130    0.0000 C   0  0  0  0  0  0  0  0  0  0  0  0
    1.2987    3.5632    0.0000 O   0  0  0  0  0  0  0  0  0  0  0  0
    0.0000    1.3130    0.0000 N   0  0  0  0  0  0  0  0  0  0  0  0
    1.3520    0.6620    0.0000 C   0  0  0  0  0  0  0  0  0  0  0  0
    2.4510    1.6820    0.0000 C   0  0  0  0  0  0  0  0  0  0  0  0
    3.8840    1.2400    0.0000 C   0  0  0  0  0  0  0  0  0  0  0  0
    4.2180   -0.2220    0.0000 C   0  0  0  0  0  0  0  0  0  0  0  0
    3.1190   -1.2430    0.0000 C   0  0  0  0  0  0  0  0  0  0  0  0
    1.6850   -0.8010    0.0000 C   0  0  0  0  0  0  0  0  0  0  0  0
    0.7500   -1.9730    0.0000 C   0  0  0  0  0  0  0  0  0  0  0  0
    1.4007   -3.3245    0.0000 C   0  0  0  0  0  0  0  0  0  0  0  0
   -0.7500   -1.9730    0.0000 N   0  0  0  0  0  0  0  0  0  0  0  0
   -1.6850   -0.8010    0.0000 C   0  0  0  0  0  0  0  0  0  0  0  0
   -3.1190   -1.2430    0.0000 C   0  0  0  0  0  0  0  0  0  0  0  0
   -4.2180   -0.2230    0.0000 C   0  0  0  0  0  0  0  0  0  0  0  0
   -3.8850    1.2390    0.0000 C   0  0  0  0  0  0  0  0  0  0  0  0
   -2.4510    1.6820    0.0000 N   0  0  0  0  0  0  0  0  0  0  0  0
   -1.3510    0.6620    0.0000 C   0  0  0  0  0  0  0  0  0  0  0  0
   -0.0007    5.8130    0.0000 C   0  0  0  0  0  0  0  0  0  0  0  0
   -0.0009    7.3130    0.0000 C   0  0  0  0  0  0  0  0  0  0  0  0
  1  2  1  0  0  0  0
  2  3  2  0  0  0  0
  2  4  1  0  0  0  0
  4  5  1  0  0  0  0
  5  6  1  0  0  0  0
  6  7  1  0  0  0  0
  7  8  1  0  0  0  0
  8  9  1  0  0  0  0
  9 10  2  0  0  0  0
  9 11  1  0  0  0  0
 11 12  1  0  0  0  0
 12 13  2  0  0  0  0
 13 14  1  0  0  0  0
 14 15  2  0  0  0  0
 15 16  1  0  0  0  0
 16 17  2  0  0  0  0
 12 17  1  0  0  0  0
 17 18  1  0  0  0  0
 18 19  2  0  0  0  0
 18 20  1  0  0  0  0
 20 21  1  0  0  0  0
 21 22  2  0  0  0  0
 22 23  1  0  0  0  0
 23 24  2  0  0  0  0
 24 25  1  0  0  0  0
 25 26  2  0  0  0  0
 11 26  1  0  0  0  0
 21 26  1  0  0  0  0
  7 27  1  0  0  0  0
 27 28  1  0  0  0  0
  4 28  1  0  0  0  0
M  END
> <chemblId>
CHEMBL1628526

> <bioactivity__type>
Ki

> <units>
nM

> <value>
316.23

$$$$

  CDK     11301514232D 0   0.00000     0.00000     0

 29 32  0  0  0  0              1 V2000 
   -2.3072    8.2498    0.0000 O   0  0  0  0  0  0  0  0  0  0  0  0
   -3.6061    7.4996    0.0000 C   0  0  0  0  0  0  0  0  0  0  0  0
   -3.6058    5.9996    0.0000 C   0  0  0  0  0  0  0  0  0  0  0  0
   -2.3067    5.2498    0.0000 C   0  0  0  0  0  0  0  0  0  0  0  0
   -2.3064    3.7498    0.0000 N   0  0  0  0  0  0  0  0  0  0  0  0
   -1.0072    3.0000    0.0000 S   0  0  0  0  0  0  0  0  0  0  0  0
    0.4700    2.7398    0.0000 O   0  0  0  0  0  0  0  0  0  0  0  0
   -0.4945    4.4096    0.0000 O   0  0  0  0  0  0  0  0  0  0  0  0
   -1.0070    1.5000    0.0000 C   0  0  0  0  0  0  0  0  0  0  0  0
   -2.3060    0.7500    0.0000 C   0  0  0  0  0  0  0  0  0  0  0  0
   -2.3060   -0.7500    0.0000 C   0  0  0  0  0  0  0  0  0  0  0  0
   -1.0070   -1.5000    0.0000 C   0  0  0  0  0  0  0  0  0  0  0  0
    0.2930   -0.7500    0.0000 C   0  0  0  0  0  0  0  0  0  0  0  0
    1.7190   -1.2140    0.0000 N   0  0  0  0  0  0  0  0  0  0  0  0
    2.6010    0.0000    0.0000 S   0  0  0  0  0  0  0  0  0  0  0  0
    1.7190    1.2140    0.0000 N   0  0  0  0  0  0  0  0  0  0  0  0
    0.2930    0.7500    0.0000 C   0  0  0  0  0  0  0  0  0  0  0  0
   -4.9052    8.2494    0.0000 N   0  0  0  0  0  0  0  0  0  0  0  0
   -4.9055    9.7494    0.0000 C   0  0  0  0  0  0  0  0  0  0  0  0
   -6.2047   10.4991    0.0000 C   0  0  0  0  0  0  0  0  0  0  0  0
   -7.5036    9.7489    0.0000 N   0  0  0  0  0  0  0  0  0  0  0  0
   -7.5033    8.2489    0.0000 C   0  0  0  0  0  0  0  0  0  0  0  0
   -6.2042    7.4991    0.0000 C   0  0  0  0  0  0  0  0  0  0  0  0
   -8.8027   10.4987    0.0000 C   0  0  0  0  0  0  0  0  0  0  0  0
   -8.8030   11.9987    0.0000 C   0  0  0  0  0  0  0  0  0  0  0  0
  -10.1021   12.7485    0.0000 C   0  0  0  0  0  0  0  0  0  0  0  0
  -11.4011   11.9983    0.0000 N   0  0  0  0  0  0  0  0  0  0  0  0
  -11.4008   10.4983    0.0000 C   0  0  0  0  0  0  0  0  0  0  0  0
  -10.1016    9.7485    0.0000 C   0  0  0  0  0  0  0  0  0  0  0  0
  1  2  2  0  0  0  0
  2  3  1  0  0  0  0
  3  4  1  0  0  0  0
  4  5  1  0  0  0  0
  5  6  1  0  0  0  0
  6  7  2  0  0  0  0
  6  8  2  0  0  0  0
  6  9  1  0  0  0  0
  9 10  2  0  0  0  0
 10 11  1  0  0  0  0
 11 12  2  0  0  0  0
 12 13  1  0  0  0  0
 13 14  2  0  0  0  0
 14 15  1  0  0  0  0
 15 16  1  0  0  0  0
 16 17  2  0  0  0  0
  9 17  1  0  0  0  0
 13 17  1  0  0  0  0
  2 18  1  0  0  0  0
 18 19  1  0  0  0  0
 19 20  1  0  0  0  0
 20 21  1  0  0  0  0
 21 22  1  0  0  0  0
 22 23  1  0  0  0  0
 18 23  1  0  0  0  0
 21 24  1  0  0  0  0
 24 25  2  0  0  0  0
 25 26  1  0  0  0  0
 26 27  2  0  0  0  0
 27 28  1  0  0  0  0
 28 29  2  0  0  0  0
 24 29  1  0  0  0  0
M  END
> <chemblId>
CHEMBL1628667

> <bioactivity__type>
Ki

> <units>
nM

> <value>
794.33

$$$$

  CDK     11301514232D 0   0.00000     0.00000     0

 37 40  0  0  0  0              1 V2000 
    6.4927   18.5639    0.0000 C   0  0  0  0  0  0  0  0  0  0  0  0
    6.4929   17.0639    0.0000 C   0  0  0  0  0  0  0  0  0  0  0  0
    5.1940   16.3138    0.0000 O   0  0  0  0  0  0  0  0  0  0  0  0
    5.1942   14.8138    0.0000 C   0  0  0  0  0  0  0  0  0  0  0  0
    6.4933   14.0639    0.0000 O   0  0  0  0  0  0  0  0  0  0  0  0
    3.8953   14.0636    0.0000 N   0  0  0  0  0  0  0  0  0  0  0  0
    2.5961   14.8134    0.0000 C   0  0  0  0  0  0  0  0  0  0  0  0
    2.5959   16.3134    0.0000 C   0  0  0  0  0  0  0  0  0  0  0  0
    3.8955   12.5636    0.0000 C   0  0  0  0  0  0  0  0  0  0  0  0
    2.5966   11.8134    0.0000 C   0  0  0  0  0  0  0  0  0  0  0  0
    2.5968   10.3134    0.0000 C   0  0  0  0  0  0  0  0  0  0  0  0
    1.2978    9.5632    0.0000 C   0  0  0  0  0  0  0  0  0  0  0  0
    1.2981    8.0632    0.0000 C   0  0  0  0  0  0  0  0  0  0  0  0
   -0.0009    7.3130    0.0000 C   0  0  0  0  0  0  0  0  0  0  0  0
   -0.0007    5.8130    0.0000 C   0  0  0  0  0  0  0  0  0  0  0  0
    1.2985    5.0632    0.0000 N   0  0  0  0  0  0  0  0  0  0  0  0
    1.2987    3.5632    0.0000 C   0  0  0  0  0  0  0  0  0  0  0  0
   -0.0002    2.8130    0.0000 C   0  0  0  0  0  0  0  0  0  0  0  0
   -1.2994    3.5628    0.0000 O   0  0  0  0  0  0  0  0  0  0  0  0
    0.0000    1.3130    0.0000 N   0  0  0  0  0  0  0  0  0  0  0  0
    1.3520    0.6620    0.0000 C   0  0  0  0  0  0  0  0  0  0  0  0
    2.4510    1.6820    0.0000 C   0  0  0  0  0  0  0  0  0  0  0  0
    3.8840    1.2400    0.0000 C   0  0  0  0  0  0  0  0  0  0  0  0
    4.2180   -0.2220    0.0000 C   0  0  0  0  0  0  0  0  0  0  0  0
    3.1190   -1.2430    0.0000 C   0  0  0  0  0  0  0  0  0  0  0  0
    1.6850   -0.8010    0.0000 C   0  0  0  0  0  0  0  0  0  0  0  0
    0.7500   -1.9730    0.0000 N   0  0  0  0  0  0  0  0  0  0  0  0
   -0.7500   -1.9730    0.0000 C   0  0  0  0  0  0  0  0  0  0  0  0
   -1.4007   -3.3245    0.0000 O   0  0  0  0  0  0  0  0  0  0  0  0
   -1.6850   -0.8010    0.0000 C   0  0  0  0  0  0  0  0  0  0  0  0
   -3.1190   -1.2430    0.0000 C   0  0  0  0  0  0  0  0  0  0  0  0
   -4.2180   -0.2230    0.0000 C   0  0  0  0  0  0  0  0  0  0  0  0
   -3.8850    1.2390    0.0000 C   0  0  0  0  0  0  0  0  0  0  0  0
   -2.4510    1.6820    0.0000 C   0  0  0  0  0  0  0  0  0  0  0  0
   -1.3510    0.6620    0.0000 C   0  0  0  0  0  0  0  0  0  0  0  0
    2.5974    5.8134    0.0000 C   0  0  0  0  0  0  0  0  0  0  0  0
    2.5972    7.3134    0.0000 C   0  0  0  0  0  0  0  0  0  0  0  0
  1  2  1  0  0  0  0
  2  3  1  0  0  0  0
  3  4  1  0  0  0  0
  4  5  2  0  0  0  0
  4  6  1  0  0  0  0
  6  7  1  0  0  0  0
  7  8  1  0  0  0  0
  6  9  1  0  0  0  0
  9 10  1  0  0  0  0
 10 11  1  0  0  0  0
 11 12  1  0  0  0  0
 12 13  1  0  0  0  0
 13 14  1  0  0  0  0
 14 15  1  0  0  0  0
 15 16  1  0  0  0  0
 16 17  1  0  0  0  0
 17 18  1  0  0  0  0
 18 19  2  0  0  0  0
 18 20  1  0  0  0  0
 20 21  1  0  0  0  0
 21 22  2  0  0  0  0
 22 23  1  0  0  0  0
 23 24  2  0  0  0  0
 24 25  1  0  0  0  0
 25 26  2  0  0  0  0
 21 26  1  0  0  0  0
 26 27  1  0  0  0  0
 27 28  1  0  0  0  0
 28 29  2  0  0  0  0
 28 30  1  0  0  0  0
 30 31  2  0  0  0  0
 31 32  1  0  0  0  0
 32 33  2  0  0  0  0
 33 34  1  0  0  0  0
 34 35  2  0  0  0  0
 20 35  1  0  0  0  0
 30 35  1  0  0  0  0
 16 36  1  0  0  0  0
 36 37  1  0  0  0  0
 13 37  1  0  0  0  0
M  END
> <chemblId>
CHEMBL166385

> <bioactivity__type>
Ki

> <units>
nM

> <value>
39.2

$$$$

  CDK     11301514232D 0   0.00000     0.00000     0

 41 45  0  0  0  0              1 V2000 
    5.1940   16.3138    0.0000 C   0  0  0  0  0  0  0  0  0  0  0  0
    5.1942   14.8138    0.0000 C   0  0  0  0  0  0  0  0  0  0  0  0
    3.8953   14.0636    0.0000 N   0  0  0  0  0  0  0  0  0  0  0  0
    3.8955   12.5636    0.0000 C   0  0  0  0  0  0  0  0  0  0  0  0
    2.5966   11.8134    0.0000 C   0  0  0  0  0  0  0  0  0  0  0  0
    2.5968   10.3134    0.0000 C   0  0  0  0  0  0  0  0  0  0  0  0
    1.2978    9.5632    0.0000 C   0  0  0  0  0  0  0  0  0  0  0  0
    1.2981    8.0632    0.0000 C   0  0  0  0  0  0  0  0  0  0  0  0
   -0.0009    7.3130    0.0000 C   0  0  0  0  0  0  0  0  0  0  0  0
   -0.0007    5.8130    0.0000 C   0  0  0  0  0  0  0  0  0  0  0  0
    1.2985    5.0632    0.0000 N   0  0  0  0  0  0  0  0  0  0  0  0
    1.2987    3.5632    0.0000 C   0  0  0  0  0  0  0  0  0  0  0  0
   -0.0002    2.8130    0.0000 C   0  0  0  0  0  0  0  0  0  0  0  0
   -1.2994    3.5628    0.0000 O   0  0  0  0  0  0  0  0  0  0  0  0
    0.0000    1.3130    0.0000 N   0  0  0  0  0  0  0  0  0  0  0  0
    1.3520    0.6620    0.0000 C   0  0  0  0  0  0  0  0  0  0  0  0
    2.4510    1.6820    0.0000 C   0  0  0  0  0  0  0  0  0  0  0  0
    3.8840    1.2400    0.0000 C   0  0  0  0  0  0  0  0  0  0  0  0
    4.2180   -0.2220    0.0000 C   0  0  0  0  0  0  0  0  0  0  0  0
    3.1190   -1.2430    0.0000 C   0  0  0  0  0  0  0  0  0  0  0  0
    1.6850   -0.8010    0.0000 C   0  0  0  0  0  0  0  0  0  0  0  0
    0.7500   -1.9730    0.0000 N   0  0  0  0  0  0  0  0  0  0  0  0
   -0.7500   -1.9730    0.0000 C   0  0  0  0  0  0  0  0  0  0  0  0
   -1.4007   -3.3245    0.0000 O   0  0  0  0  0  0  0  0  0  0  0  0
   -1.6850   -0.8010    0.0000 C   0  0  0  0  0  0  0  0  0  0  0  0
   -3.1190   -1.2430    0.0000 C   0  0  0  0  0  0  0  0  0  0  0  0
   -4.2180   -0.2230    0.0000 C   0  0  0  0  0  0  0  0  0  0  0  0
   -3.8850    1.2390    0.0000 C   0  0  0  0  0  0  0  0  0  0  0  0
   -2.4510    1.6820    0.0000 C   0  0  0  0  0  0  0  0  0  0  0  0
   -1.3510    0.6620    0.0000 C   0  0  0  0  0  0  0  0  0  0  0  0
    2.5974    5.8134    0.0000 C   0  0  0  0  0  0  0  0  0  0  0  0
    2.5972    7.3134    0.0000 C   0  0  0  0  0  0  0  0  0  0  0  0
    2.5961   14.8134    0.0000 C   0  0  0  0  0  0  0  0  0  0  0  0
    1.2972   14.0632    0.0000 O   0  0  0  0  0  0  0  0  0  0  0  0
    2.5959   16.3134    0.0000 C   0  0  0  0  0  0  0  0  0  0  0  0
    3.8948   17.0636    0.0000 C   0  0  0  0  0  0  0  0  0  0  0  0
    3.8946   18.5636    0.0000 C   0  0  0  0  0  0  0  0  0  0  0  0
    2.5955   19.3134    0.0000 C   0  0  0  0  0  0  0  0  0  0  0  0
    1.2965   18.5632    0.0000 C   0  0  0  0  0  0  0  0  0  0  0  0
   -0.0026   19.3130    0.0000 I   0  0  0  0  0  0  0  0  0  0  0  0
    1.2968   17.0632    0.0000 C   0  0  0  0  0  0  0  0  0  0  0  0
  1  2  1  0  0  0  0
  2  3  1  0  0  0  0
  3  4  1  0  0  0  0
  4  5  1  0  0  0  0
  5  6  1  0  0  0  0
  6  7  1  0  0  0  0
  7  8  1  0  0  0  0
  8  9  1  0  0  0  0
  9 10  1  0  0  0  0
 10 11  1  0  0  0  0
 11 12  1  0  0  0  0
 12 13  1  0  0  0  0
 13 14  2  0  0  0  0
 13 15  1  0  0  0  0
 15 16  1  0  0  0  0
 16 17  2  0  0  0  0
 17 18  1  0  0  0  0
 18 19  2  0  0  0  0
 19 20  1  0  0  0  0
 20 21  2  0  0  0  0
 16 21  1  0  0  0  0
 21 22  1  0  0  0  0
 22 23  1  0  0  0  0
 23 24  2  0  0  0  0
 23 25  1  0  0  0  0
 25 26  2  0  0  0  0
 26 27  1  0  0  0  0
 27 28  2  0  0  0  0
 28 29  1  0  0  0  0
 29 30  2  0  0  0  0
 15 30  1  0  0  0  0
 25 30  1  0  0  0  0
 11 31  1  0  0  0  0
 31 32  1  0  0  0  0
  8 32  1  0  0  0  0
  3 33  1  0  0  0  0
 33 34  2  0  0  0  0
 33 35  1  0  0  0  0
 35 36  2  0  0  0  0
 36 37  1  0  0  0  0
 37 38  2  0  0  0  0
 38 39  1  0  0  0  0
 39 40  1  0  0  0  0
 39 41  2  0  0  0  0
 35 41  1  0  0  0  0
M  END
> <chemblId>
CHEMBL168145

> <bioactivity__type>
Ki

> <units>
nM

> <value>
33.5

$$$$

  CDK     11301514232D 0   0.00000     0.00000     0

 50 55  0  0  0  0              1 V2000 
    5.1940   16.3138    0.0000 C   0  0  0  0  0  0  0  0  0  0  0  0
    5.1942   14.8138    0.0000 C   0  0  0  0  0  0  0  0  0  0  0  0
    3.8953   14.0636    0.0000 N   0  0  0  0  0  0  0  0  0  0  0  0
    3.8955   12.5636    0.0000 C   0  0  0  0  0  0  0  0  0  0  0  0
    2.5966   11.8134    0.0000 C   0  0  0  0  0  0  0  0  0  0  0  0
    2.5968   10.3134    0.0000 C   0  0  0  0  0  0  0  0  0  0  0  0
    1.2978    9.5632    0.0000 C   0  0  0  0  0  0  0  0  0  0  0  0
    1.2981    8.0632    0.0000 C   0  0  0  0  0  0  0  0  0  0  0  0
   -0.0009    7.3130    0.0000 C   0  0  0  0  0  0  0  0  0  0  0  0
   -0.0007    5.8130    0.0000 C   0  0  0  0  0  0  0  0  0  0  0  0
    1.2985    5.0632    0.0000 N   0  0  0  0  0  0  0  0  0  0  0  0
    1.2987    3.5632    0.0000 C   0  0  0  0  0  0  0  0  0  0  0  0
   -0.0002    2.8130    0.0000 C   0  0  0  0  0  0  0  0  0  0  0  0
   -1.2994    3.5628    0.0000 O   0  0  0  0  0  0  0  0  0  0  0  0
    0.0000    1.3130    0.0000 N   0  0  0  0  0  0  0  0  0  0  0  0
    1.3520    0.6620    0.0000 C   0  0  0  0  0  0  0  0  0  0  0  0
    2.4510    1.6820    0.0000 C   0  0  0  0  0  0  0  0  0  0  0  0
    3.8840    1.2400    0.0000 C   0  0  0  0  0  0  0  0  0  0  0  0
    4.2180   -0.2220    0.0000 C   0  0  0  0  0  0  0  0  0  0  0  0
    3.1190   -1.2430    0.0000 C   0  0  0  0  0  0  0  0  0  0  0  0
    1.6850   -0.8010    0.0000 C   0  0  0  0  0  0  0  0  0  0  0  0
    0.7500   -1.9730    0.0000 N   0  0  0  0  0  0  0  0  0  0  0  0
    1.4007   -3.3245    0.0000 C   0  0  0  0  0  0  0  0  0  0  0  0
    2.8965   -3.4368    0.0000 O   0  0  0  0  0  0  0  0  0  0  0  0
    0.5556   -4.5638    0.0000 C   0  0  0  0  0  0  0  0  0  0  0  0
   -0.9402   -4.4516    0.0000 C   0  0  0  0  0  0  0  0  0  0  0  0
   -1.7853   -5.6908    0.0000 C   0  0  0  0  0  0  0  0  0  0  0  0
   -1.1346   -7.0424    0.0000 C   0  0  0  0  0  0  0  0  0  0  0  0
   -1.9797   -8.2816    0.0000 F   0  0  0  0  0  0  0  0  0  0  0  0
    0.3612   -7.1546    0.0000 C   0  0  0  0  0  0  0  0  0  0  0  0
    1.2063   -5.9153    0.0000 C   0  0  0  0  0  0  0  0  0  0  0  0
   -0.7500   -1.9730    0.0000 C   0  0  0  0  0  0  0  0  0  0  0  0
   -1.4007   -3.3245    0.0000 O   0  0  0  0  0  0  0  0  0  0  0  0
   -1.6850   -0.8010    0.0000 C   0  0  0  0  0  0  0  0  0  0  0  0
   -3.1190   -1.2430    0.0000 C   0  0  0  0  0  0  0  0  0  0  0  0
   -4.2180   -0.2230    0.0000 C   0  0  0  0  0  0  0  0  0  0  0  0
   -3.8850    1.2390    0.0000 C   0  0  0  0  0  0  0  0  0  0  0  0
   -2.4510    1.6820    0.0000 C   0  0  0  0  0  0  0  0  0  0  0  0
   -1.3510    0.6620    0.0000 C   0  0  0  0  0  0  0  0  0  0  0  0
    2.5974    5.8134    0.0000 C   0  0  0  0  0  0  0  0  0  0  0  0
    2.5972    7.3134    0.0000 C   0  0  0  0  0  0  0  0  0  0  0  0
    2.5961   14.8134    0.0000 C   0  0  0  0  0  0  0  0  0  0  0  0
    1.2972   14.0632    0.0000 O   0  0  0  0  0  0  0  0  0  0  0  0
    2.5959   16.3134    0.0000 C   0  0  0  0  0  0  0  0  0  0  0  0
    3.8948   17.0636    0.0000 C   0  0  0  0  0  0  0  0  0  0  0  0
    3.8946   18.5636    0.0000 C   0  0  0  0  0  0  0  0  0  0  0  0
    2.5955   19.3134    0.0000 C   0  0  0  0  0  0  0  0  0  0  0  0
    2.5953   20.8134    0.0000 F   0  0  0  0  0  0  0  0  0  0  0  0
    1.2965   18.5632    0.0000 C   0  0  0  0  0  0  0  0  0  0  0  0
    1.2968   17.0632    0.0000 C   0  0  0  0  0  0  0  0  0  0  0  0
  1  2  1  0  0  0  0
  2  3  1  0  0  0  0
  3  4  1  0  0  0  0
  4  5  1  0  0  0  0
  5  6  1  0  0  0  0
  6  7  1  0  0  0  0
  7  8  1  0  0  0  0
  8  9  1  0  0  0  0
  9 10  1  0  0  0  0
 10 11  1  0  0  0  0
 11 12  1  0  0  0  0
 12 13  1  0  0  0  0
 13 14  2  0  0  0  0
 13 15  1  0  0  0  0
 15 16  1  0  0  0  0
 16 17  2  0  0  0  0
 17 18  1  0  0  0  0
 18 19  2  0  0  0  0
 19 20  1  0  0  0  0
 20 21  2  0  0  0  0
 16 21  1  0  0  0  0
 21 22  1  0  0  0  0
 22 23  1  0  0  0  0
 23 24  2  0  0  0  0
 23 25  1  0  0  0  0
 25 26  2  0  0  0  0
 26 27  1  0  0  0  0
 27 28  2  0  0  0  0
 28 29  1  0  0  0  0
 28 30  1  0  0  0  0
 30 31  2  0  0  0  0
 25 31  1  0  0  0  0
 22 32  1  0  0  0  0
 32 33  2  0  0  0  0
 32 34  1  0  0  0  0
 34 35  2  0  0  0  0
 35 36  1  0  0  0  0
 36 37  2  0  0  0  0
 37 38  1  0  0  0  0
 38 39  2  0  0  0  0
 15 39  1  0  0  0  0
 34 39  1  0  0  0  0
 11 40  1  0  0  0  0
 40 41  1  0  0  0  0
  8 41  1  0  0  0  0
  3 42  1  0  0  0  0
 42 43  2  0  0  0  0
 42 44  1  0  0  0  0
 44 45  2  0  0  0  0
 45 46  1  0  0  0  0
 46 47  2  0  0  0  0
 47 48  1  0  0  0  0
 47 49  1  0  0  0  0
 49 50  2  0  0  0  0
 44 50  1  0  0  0  0
M  END
> <chemblId>
CHEMBL168149

> <bioactivity__type>
Ki

> <units>
nM

> <value>
79.1

$$$$

  CDK     11301514232D 0   0.00000     0.00000     0

 22 24  0  0  0  0              1 V2000 
   -2.8661    2.4763    0.0000 O   0  0  0  0  0  0  0  0  0  0  0  0
   -1.5508    3.1973    0.0000 C   0  0  0  0  0  0  0  0  0  0  0  0
   -0.2687    2.4186    0.0000 N   0  0  0  0  0  0  0  0  0  0  0  0
   -0.3020    0.9190    0.0000 C   0  0  0  0  0  0  0  0  0  0  0  0
   -1.6250    0.2120    0.0000 C   0  0  0  0  0  0  0  0  0  0  0  0
   -1.6110   -1.2880    0.0000 C   0  0  0  0  0  0  0  0  0  0  0  0
   -0.3400   -2.0410    0.0000 C   0  0  0  0  0  0  0  0  0  0  0  0
    0.9490   -1.3140    0.0000 C   0  0  0  0  0  0  0  0  0  0  0  0
    0.9680    0.1660    0.0000 C   0  0  0  0  0  0  0  0  0  0  0  0
    2.2761    0.9001    0.0000 C   0  0  0  0  0  0  0  0  0  0  0  0
    3.5659    0.1343    0.0000 C   0  0  0  0  0  0  0  0  0  0  0  0
    4.8740    0.8683    0.0000 C   0  0  0  0  0  0  0  0  0  0  0  0
    4.8923    2.3682    0.0000 C   0  0  0  0  0  0  0  0  0  0  0  0
    3.6025    3.1340    0.0000 C   0  0  0  0  0  0  0  0  0  0  0  0
    2.2944    2.4000    0.0000 C   0  0  0  0  0  0  0  0  0  0  0  0
   -1.5175    4.6969    0.0000 O   0  0  0  0  0  0  0  0  0  0  0  0
   -2.7995    5.4756    0.0000 C   0  0  0  0  0  0  0  0  0  0  0  0
   -2.7662    6.9752    0.0000 C   0  0  0  0  0  0  0  0  0  0  0  0
   -4.0483    7.7539    0.0000 C   0  0  0  0  0  0  0  0  0  0  0  0
   -5.3636    7.0329    0.0000 N   0  0  0  0  0  0  0  0  0  0  0  0
   -5.3970    5.5333    0.0000 C   0  0  0  0  0  0  0  0  0  0  0  0
   -4.1149    4.7546    0.0000 C   0  0  0  0  0  0  0  0  0  0  0  0
  1  2  2  0  0  0  0
  2  3  1  0  0  0  0
  3  4  1  0  0  0  0
  4  5  2  0  0  0  0
  5  6  1  0  0  0  0
  6  7  2  0  0  0  0
  7  8  1  0  0  0  0
  8  9  2  0  0  0  0
  4  9  1  0  0  0  0
  9 10  1  0  0  0  0
 10 11  2  0  0  0  0
 11 12  1  0  0  0  0
 12 13  2  0  0  0  0
 13 14  1  0  0  0  0
 14 15  2  0  0  0  0
 10 15  1  0  0  0  0
  2 16  1  0  0  0  0
 16 17  1  0  0  0  0
 17 18  1  0  0  0  0
 18 19  1  0  0  0  0
 19 20  1  0  0  0  0
 20 21  1  0  0  0  0
 21 22  1  0  0  0  0
 17 22  1  0  0  0  0
M  END
> <chemblId>
CHEMBL1683908

> <bioactivity__type>
Ki

> <units>
nM

> <value>
46.0

$$$$

  CDK     11301514232D 0   0.00000     0.00000     0

 23 25  0  0  0  0              1 V2000 
   -6.6457    7.8116    0.0000 C   0  0  0  0  0  0  0  0  0  0  0  0
   -5.3636    7.0329    0.0000 N   0  0  0  0  0  0  0  0  0  0  0  0
   -5.3970    5.5333    0.0000 C   0  0  0  0  0  0  0  0  0  0  0  0
   -4.1149    4.7546    0.0000 C   0  0  0  0  0  0  0  0  0  0  0  0
   -2.7995    5.4756    0.0000 C   0  0  0  0  0  0  0  0  0  0  0  0
   -2.7662    6.9752    0.0000 C   0  0  0  0  0  0  0  0  0  0  0  0
   -4.0483    7.7539    0.0000 C   0  0  0  0  0  0  0  0  0  0  0  0
   -1.5175    4.6969    0.0000 O   0  0  0  0  0  0  0  0  0  0  0  0
   -1.5508    3.1973    0.0000 C   0  0  0  0  0  0  0  0  0  0  0  0
   -2.8661    2.4763    0.0000 O   0  0  0  0  0  0  0  0  0  0  0  0
   -0.2687    2.4186    0.0000 N   0  0  0  0  0  0  0  0  0  0  0  0
   -0.3020    0.9190    0.0000 C   0  0  0  0  0  0  0  0  0  0  0  0
   -1.6250    0.2120    0.0000 C   0  0  0  0  0  0  0  0  0  0  0  0
   -1.6110   -1.2880    0.0000 C   0  0  0  0  0  0  0  0  0  0  0  0
   -0.3400   -2.0410    0.0000 C   0  0  0  0  0  0  0  0  0  0  0  0
    0.9490   -1.3140    0.0000 C   0  0  0  0  0  0  0  0  0  0  0  0
    0.9680    0.1660    0.0000 C   0  0  0  0  0  0  0  0  0  0  0  0
    2.2761    0.9001    0.0000 C   0  0  0  0  0  0  0  0  0  0  0  0
    3.5659    0.1343    0.0000 C   0  0  0  0  0  0  0  0  0  0  0  0
    4.8740    0.8683    0.0000 C   0  0  0  0  0  0  0  0  0  0  0  0
    4.8923    2.3682    0.0000 C   0  0  0  0  0  0  0  0  0  0  0  0
    3.6025    3.1340    0.0000 C   0  0  0  0  0  0  0  0  0  0  0  0
    2.2944    2.4000    0.0000 C   0  0  0  0  0  0  0  0  0  0  0  0
  1  2  1  0  0  0  0
  2  3  1  0  0  0  0
  3  4  1  0  0  0  0
  4  5  1  0  0  0  0
  5  6  1  0  0  0  0
  6  7  1  0  0  0  0
  2  7  1  0  0  0  0
  5  8  1  0  0  0  0
  8  9  1  0  0  0  0
  9 10  2  0  0  0  0
  9 11  1  0  0  0  0
 11 12  1  0  0  0  0
 12 13  2  0  0  0  0
 13 14  1  0  0  0  0
 14 15  2  0  0  0  0
 15 16  1  0  0  0  0
 16 17  2  0  0  0  0
 12 17  1  0  0  0  0
 17 18  1  0  0  0  0
 18 19  2  0  0  0  0
 19 20  1  0  0  0  0
 20 21  2  0  0  0  0
 21 22  1  0  0  0  0
 22 23  2  0  0  0  0
 18 23  1  0  0  0  0
M  END
> <chemblId>
CHEMBL1683909

> <bioactivity__type>
Ki

> <units>
nM

> <value>
22.0

$$$$

  CDK     11301514232D 0   0.00000     0.00000     0

 24 26  0  0  0  0              1 V2000 
   -6.6124    9.3112    0.0000 C   0  0  0  0  0  0  0  0  0  0  0  0
   -6.6457    7.8116    0.0000 C   0  0  0  0  0  0  0  0  0  0  0  0
   -5.3636    7.0329    0.0000 N   0  0  0  0  0  0  0  0  0  0  0  0
   -5.3970    5.5333    0.0000 C   0  0  0  0  0  0  0  0  0  0  0  0
   -4.1149    4.7546    0.0000 C   0  0  0  0  0  0  0  0  0  0  0  0
   -2.7995    5.4756    0.0000 C   0  0  0  0  0  0  0  0  0  0  0  0
   -2.7662    6.9752    0.0000 C   0  0  0  0  0  0  0  0  0  0  0  0
   -4.0483    7.7539    0.0000 C   0  0  0  0  0  0  0  0  0  0  0  0
   -1.5175    4.6969    0.0000 O   0  0  0  0  0  0  0  0  0  0  0  0
   -1.5508    3.1973    0.0000 C   0  0  0  0  0  0  0  0  0  0  0  0
   -2.8661    2.4763    0.0000 O   0  0  0  0  0  0  0  0  0  0  0  0
   -0.2687    2.4186    0.0000 N   0  0  0  0  0  0  0  0  0  0  0  0
   -0.3020    0.9190    0.0000 C   0  0  0  0  0  0  0  0  0  0  0  0
   -1.6250    0.2120    0.0000 C   0  0  0  0  0  0  0  0  0  0  0  0
   -1.6110   -1.2880    0.0000 C   0  0  0  0  0  0  0  0  0  0  0  0
   -0.3400   -2.0410    0.0000 C   0  0  0  0  0  0  0  0  0  0  0  0
    0.9490   -1.3140    0.0000 C   0  0  0  0  0  0  0  0  0  0  0  0
    0.9680    0.1660    0.0000 C   0  0  0  0  0  0  0  0  0  0  0  0
    2.2761    0.9001    0.0000 C   0  0  0  0  0  0  0  0  0  0  0  0
    3.5659    0.1343    0.0000 C   0  0  0  0  0  0  0  0  0  0  0  0
    4.8740    0.8683    0.0000 C   0  0  0  0  0  0  0  0  0  0  0  0
    4.8923    2.3682    0.0000 C   0  0  0  0  0  0  0  0  0  0  0  0
    3.6025    3.1340    0.0000 C   0  0  0  0  0  0  0  0  0  0  0  0
    2.2944    2.4000    0.0000 C   0  0  0  0  0  0  0  0  0  0  0  0
  1  2  1  0  0  0  0
  2  3  1  0  0  0  0
  3  4  1  0  0  0  0
  4  5  1  0  0  0  0
  5  6  1  0  0  0  0
  6  7  1  0  0  0  0
  7  8  1  0  0  0  0
  3  8  1  0  0  0  0
  6  9  1  0  0  0  0
  9 10  1  0  0  0  0
 10 11  2  0  0  0  0
 10 12  1  0  0  0  0
 12 13  1  0  0  0  0
 13 14  2  0  0  0  0
 14 15  1  0  0  0  0
 15 16  2  0  0  0  0
 16 17  1  0  0  0  0
 17 18  2  0  0  0  0
 13 18  1  0  0  0  0
 18 19  1  0  0  0  0
 19 20  2  0  0  0  0
 20 21  1  0  0  0  0
 21 22  2  0  0  0  0
 22 23  1  0  0  0  0
 23 24  2  0  0  0  0
 19 24  1  0  0  0  0
M  END
> <chemblId>
CHEMBL1683910

> <bioactivity__type>
Ki

> <units>
nM

> <value>
55.0

$$$$

  CDK     11301514232D 0   0.00000     0.00000     0

 25 27  0  0  0  0              1 V2000 
   -7.8945   10.0898    0.0000 C   0  0  0  0  0  0  0  0  0  0  0  0
   -6.6124    9.3112    0.0000 C   0  0  0  0  0  0  0  0  0  0  0  0
   -6.6457    7.8116    0.0000 C   0  0  0  0  0  0  0  0  0  0  0  0
   -5.3636    7.0329    0.0000 N   0  0  0  0  0  0  0  0  0  0  0  0
   -5.3970    5.5333    0.0000 C   0  0  0  0  0  0  0  0  0  0  0  0
   -4.1149    4.7546    0.0000 C   0  0  0  0  0  0  0  0  0  0  0  0
   -2.7995    5.4756    0.0000 C   0  0  0  0  0  0  0  0  0  0  0  0
   -2.7662    6.9752    0.0000 C   0  0  0  0  0  0  0  0  0  0  0  0
   -4.0483    7.7539    0.0000 C   0  0  0  0  0  0  0  0  0  0  0  0
   -1.5175    4.6969    0.0000 O   0  0  0  0  0  0  0  0  0  0  0  0
   -1.5508    3.1973    0.0000 C   0  0  0  0  0  0  0  0  0  0  0  0
   -2.8661    2.4763    0.0000 O   0  0  0  0  0  0  0  0  0  0  0  0
   -0.2687    2.4186    0.0000 N   0  0  0  0  0  0  0  0  0  0  0  0
   -0.3020    0.9190    0.0000 C   0  0  0  0  0  0  0  0  0  0  0  0
   -1.6250    0.2120    0.0000 C   0  0  0  0  0  0  0  0  0  0  0  0
   -1.6110   -1.2880    0.0000 C   0  0  0  0  0  0  0  0  0  0  0  0
   -0.3400   -2.0410    0.0000 C   0  0  0  0  0  0  0  0  0  0  0  0
    0.9490   -1.3140    0.0000 C   0  0  0  0  0  0  0  0  0  0  0  0
    0.9680    0.1660    0.0000 C   0  0  0  0  0  0  0  0  0  0  0  0
    2.2761    0.9001    0.0000 C   0  0  0  0  0  0  0  0  0  0  0  0
    3.5659    0.1343    0.0000 C   0  0  0  0  0  0  0  0  0  0  0  0
    4.8740    0.8683    0.0000 C   0  0  0  0  0  0  0  0  0  0  0  0
    4.8923    2.3682    0.0000 C   0  0  0  0  0  0  0  0  0  0  0  0
    3.6025    3.1340    0.0000 C   0  0  0  0  0  0  0  0  0  0  0  0
    2.2944    2.4000    0.0000 C   0  0  0  0  0  0  0  0  0  0  0  0
  1  2  1  0  0  0  0
  2  3  1  0  0  0  0
  3  4  1  0  0  0  0
  4  5  1  0  0  0  0
  5  6  1  0  0  0  0
  6  7  1  0  0  0  0
  7  8  1  0  0  0  0
  8  9  1  0  0  0  0
  4  9  1  0  0  0  0
  7 10  1  0  0  0  0
 10 11  1  0  0  0  0
 11 12  2  0  0  0  0
 11 13  1  0  0  0  0
 13 14  1  0  0  0  0
 14 15  2  0  0  0  0
 15 16  1  0  0  0  0
 16 17  2  0  0  0  0
 17 18  1  0  0  0  0
 18 19  2  0  0  0  0
 14 19  1  0  0  0  0
 19 20  1  0  0  0  0
 20 21  2  0  0  0  0
 21 22  1  0  0  0  0
 22 23  2  0  0  0  0
 23 24  1  0  0  0  0
 24 25  2  0  0  0  0
 20 25  1  0  0  0  0
M  END
> <chemblId>
CHEMBL1683911

> <bioactivity__type>
Ki

> <units>
nM

> <value>
77.0

$$$$

  CDK     11301514232D 0   0.00000     0.00000     0

 26 28  0  0  0  0              1 V2000 
   -7.8612   11.5895    0.0000 C   0  0  0  0  0  0  0  0  0  0  0  0
   -7.8945   10.0898    0.0000 C   0  0  0  0  0  0  0  0  0  0  0  0
   -6.6124    9.3112    0.0000 C   0  0  0  0  0  0  0  0  0  0  0  0
   -6.6457    7.8116    0.0000 C   0  0  0  0  0  0  0  0  0  0  0  0
   -5.3636    7.0329    0.0000 N   0  0  0  0  0  0  0  0  0  0  0  0
   -5.3970    5.5333    0.0000 C   0  0  0  0  0  0  0  0  0  0  0  0
   -4.1149    4.7546    0.0000 C   0  0  0  0  0  0  0  0  0  0  0  0
   -2.7995    5.4756    0.0000 C   0  0  0  0  0  0  0  0  0  0  0  0
   -2.7662    6.9752    0.0000 C   0  0  0  0  0  0  0  0  0  0  0  0
   -4.0483    7.7539    0.0000 C   0  0  0  0  0  0  0  0  0  0  0  0
   -1.5175    4.6969    0.0000 O   0  0  0  0  0  0  0  0  0  0  0  0
   -1.5508    3.1973    0.0000 C   0  0  0  0  0  0  0  0  0  0  0  0
   -2.8661    2.4763    0.0000 O   0  0  0  0  0  0  0  0  0  0  0  0
   -0.2687    2.4186    0.0000 N   0  0  0  0  0  0  0  0  0  0  0  0
   -0.3020    0.9190    0.0000 C   0  0  0  0  0  0  0  0  0  0  0  0
   -1.6250    0.2120    0.0000 C   0  0  0  0  0  0  0  0  0  0  0  0
   -1.6110   -1.2880    0.0000 C   0  0  0  0  0  0  0  0  0  0  0  0
   -0.3400   -2.0410    0.0000 C   0  0  0  0  0  0  0  0  0  0  0  0
    0.9490   -1.3140    0.0000 C   0  0  0  0  0  0  0  0  0  0  0  0
    0.9680    0.1660    0.0000 C   0  0  0  0  0  0  0  0  0  0  0  0
    2.2761    0.9001    0.0000 C   0  0  0  0  0  0  0  0  0  0  0  0
    3.5659    0.1343    0.0000 C   0  0  0  0  0  0  0  0  0  0  0  0
    4.8740    0.8683    0.0000 C   0  0  0  0  0  0  0  0  0  0  0  0
    4.8923    2.3682    0.0000 C   0  0  0  0  0  0  0  0  0  0  0  0
    3.6025    3.1340    0.0000 C   0  0  0  0  0  0  0  0  0  0  0  0
    2.2944    2.4000    0.0000 C   0  0  0  0  0  0  0  0  0  0  0  0
  1  2  1  0  0  0  0
  2  3  1  0  0  0  0
  3  4  1  0  0  0  0
  4  5  1  0  0  0  0
  5  6  1  0  0  0  0
  6  7  1  0  0  0  0
  7  8  1  0  0  0  0
  8  9  1  0  0  0  0
  9 10  1  0  0  0  0
  5 10  1  0  0  0  0
  8 11  1  0  0  0  0
 11 12  1  0  0  0  0
 12 13  2  0  0  0  0
 12 14  1  0  0  0  0
 14 15  1  0  0  0  0
 15 16  2  0  0  0  0
 16 17  1  0  0  0  0
 17 18  2  0  0  0  0
 18 19  1  0  0  0  0
 19 20  2  0  0  0  0
 15 20  1  0  0  0  0
 20 21  1  0  0  0  0
 21 22  2  0  0  0  0
 22 23  1  0  0  0  0
 23 24  2  0  0  0  0
 24 25  1  0  0  0  0
 25 26  2  0  0  0  0
 21 26  1  0  0  0  0
M  END
> <chemblId>
CHEMBL1683912

> <bioactivity__type>
Ki

> <units>
nM

> <value>
17.0

$$$$

  CDK     11301514232D 0   0.00000     0.00000     0

 27 29  0  0  0  0              1 V2000 
   -9.1432   12.3681    0.0000 C   0  0  0  0  0  0  0  0  0  0  0  0
   -7.8612   11.5895    0.0000 C   0  0  0  0  0  0  0  0  0  0  0  0
   -7.8945   10.0898    0.0000 C   0  0  0  0  0  0  0  0  0  0  0  0
   -6.6124    9.3112    0.0000 C   0  0  0  0  0  0  0  0  0  0  0  0
   -6.6457    7.8116    0.0000 C   0  0  0  0  0  0  0  0  0  0  0  0
   -5.3636    7.0329    0.0000 N   0  0  0  0  0  0  0  0  0  0  0  0
   -5.3970    5.5333    0.0000 C   0  0  0  0  0  0  0  0  0  0  0  0
   -4.1149    4.7546    0.0000 C   0  0  0  0  0  0  0  0  0  0  0  0
   -2.7995    5.4756    0.0000 C   0  0  0  0  0  0  0  0  0  0  0  0
   -2.7662    6.9752    0.0000 C   0  0  0  0  0  0  0  0  0  0  0  0
   -4.0483    7.7539    0.0000 C   0  0  0  0  0  0  0  0  0  0  0  0
   -1.5175    4.6969    0.0000 O   0  0  0  0  0  0  0  0  0  0  0  0
   -1.5508    3.1973    0.0000 C   0  0  0  0  0  0  0  0  0  0  0  0
   -2.8661    2.4763    0.0000 O   0  0  0  0  0  0  0  0  0  0  0  0
   -0.2687    2.4186    0.0000 N   0  0  0  0  0  0  0  0  0  0  0  0
   -0.3020    0.9190    0.0000 C   0  0  0  0  0  0  0  0  0  0  0  0
   -1.6250    0.2120    0.0000 C   0  0  0  0  0  0  0  0  0  0  0  0
   -1.6110   -1.2880    0.0000 C   0  0  0  0  0  0  0  0  0  0  0  0
   -0.3400   -2.0410    0.0000 C   0  0  0  0  0  0  0  0  0  0  0  0
    0.9490   -1.3140    0.0000 C   0  0  0  0  0  0  0  0  0  0  0  0
    0.9680    0.1660    0.0000 C   0  0  0  0  0  0  0  0  0  0  0  0
    2.2761    0.9001    0.0000 C   0  0  0  0  0  0  0  0  0  0  0  0
    3.5659    0.1343    0.0000 C   0  0  0  0  0  0  0  0  0  0  0  0
    4.8740    0.8683    0.0000 C   0  0  0  0  0  0  0  0  0  0  0  0
    4.8923    2.3682    0.0000 C   0  0  0  0  0  0  0  0  0  0  0  0
    3.6025    3.1340    0.0000 C   0  0  0  0  0  0  0  0  0  0  0  0
    2.2944    2.4000    0.0000 C   0  0  0  0  0  0  0  0  0  0  0  0
  1  2  1  0  0  0  0
  2  3  1  0  0  0  0
  3  4  1  0  0  0  0
  4  5  1  0  0  0  0
  5  6  1  0  0  0  0
  6  7  1  0  0  0  0
  7  8  1  0  0  0  0
  8  9  1  0  0  0  0
  9 10  1  0  0  0  0
 10 11  1  0  0  0  0
  6 11  1  0  0  0  0
  9 12  1  0  0  0  0
 12 13  1  0  0  0  0
 13 14  2  0  0  0  0
 13 15  1  0  0  0  0
 15 16  1  0  0  0  0
 16 17  2  0  0  0  0
 17 18  1  0  0  0  0
 18 19  2  0  0  0  0
 19 20  1  0  0  0  0
 20 21  2  0  0  0  0
 16 21  1  0  0  0  0
 21 22  1  0  0  0  0
 22 23  2  0  0  0  0
 23 24  1  0  0  0  0
 24 25  2  0  0  0  0
 25 26  1  0  0  0  0
 26 27  2  0  0  0  0
 22 27  1  0  0  0  0
M  END
> <chemblId>
CHEMBL1683913

> <bioactivity__type>
Ki

> <units>
nM

> <value>
14.0

$$$$

  CDK     11301514232D 0   0.00000     0.00000     0

 28 30  0  0  0  0              1 V2000 
   -9.1099   13.8678    0.0000 C   0  0  0  0  0  0  0  0  0  0  0  0
   -9.1432   12.3681    0.0000 C   0  0  0  0  0  0  0  0  0  0  0  0
   -7.8612   11.5895    0.0000 C   0  0  0  0  0  0  0  0  0  0  0  0
   -7.8945   10.0898    0.0000 C   0  0  0  0  0  0  0  0  0  0  0  0
   -6.6124    9.3112    0.0000 C   0  0  0  0  0  0  0  0  0  0  0  0
   -6.6457    7.8116    0.0000 C   0  0  0  0  0  0  0  0  0  0  0  0
   -5.3636    7.0329    0.0000 N   0  0  0  0  0  0  0  0  0  0  0  0
   -5.3970    5.5333    0.0000 C   0  0  0  0  0  0  0  0  0  0  0  0
   -4.1149    4.7546    0.0000 C   0  0  0  0  0  0  0  0  0  0  0  0
   -2.7995    5.4756    0.0000 C   0  0  0  0  0  0  0  0  0  0  0  0
   -2.7662    6.9752    0.0000 C   0  0  0  0  0  0  0  0  0  0  0  0
   -4.0483    7.7539    0.0000 C   0  0  0  0  0  0  0  0  0  0  0  0
   -1.5175    4.6969    0.0000 O   0  0  0  0  0  0  0  0  0  0  0  0
   -1.5508    3.1973    0.0000 C   0  0  0  0  0  0  0  0  0  0  0  0
   -2.8661    2.4763    0.0000 O   0  0  0  0  0  0  0  0  0  0  0  0
   -0.2687    2.4186    0.0000 N   0  0  0  0  0  0  0  0  0  0  0  0
   -0.3020    0.9190    0.0000 C   0  0  0  0  0  0  0  0  0  0  0  0
   -1.6250    0.2120    0.0000 C   0  0  0  0  0  0  0  0  0  0  0  0
   -1.6110   -1.2880    0.0000 C   0  0  0  0  0  0  0  0  0  0  0  0
   -0.3400   -2.0410    0.0000 C   0  0  0  0  0  0  0  0  0  0  0  0
    0.9490   -1.3140    0.0000 C   0  0  0  0  0  0  0  0  0  0  0  0
    0.9680    0.1660    0.0000 C   0  0  0  0  0  0  0  0  0  0  0  0
    2.2761    0.9001    0.0000 C   0  0  0  0  0  0  0  0  0  0  0  0
    3.5659    0.1343    0.0000 C   0  0  0  0  0  0  0  0  0  0  0  0
    4.8740    0.8683    0.0000 C   0  0  0  0  0  0  0  0  0  0  0  0
    4.8923    2.3682    0.0000 C   0  0  0  0  0  0  0  0  0  0  0  0
    3.6025    3.1340    0.0000 C   0  0  0  0  0  0  0  0  0  0  0  0
    2.2944    2.4000    0.0000 C   0  0  0  0  0  0  0  0  0  0  0  0
  1  2  1  0  0  0  0
  2  3  1  0  0  0  0
  3  4  1  0  0  0  0
  4  5  1  0  0  0  0
  5  6  1  0  0  0  0
  6  7  1  0  0  0  0
  7  8  1  0  0  0  0
  8  9  1  0  0  0  0
  9 10  1  0  0  0  0
 10 11  1  0  0  0  0
 11 12  1  0  0  0  0
  7 12  1  0  0  0  0
 10 13  1  0  0  0  0
 13 14  1  0  0  0  0
 14 15  2  0  0  0  0
 14 16  1  0  0  0  0
 16 17  1  0  0  0  0
 17 18  2  0  0  0  0
 18 19  1  0  0  0  0
 19 20  2  0  0  0  0
 20 21  1  0  0  0  0
 21 22  2  0  0  0  0
 17 22  1  0  0  0  0
 22 23  1  0  0  0  0
 23 24  2  0  0  0  0
 24 25  1  0  0  0  0
 25 26  2  0  0  0  0
 26 27  1  0  0  0  0
 27 28  2  0  0  0  0
 23 28  1  0  0  0  0
M  END
> <chemblId>
CHEMBL1683914

> <bioactivity__type>
Ki

> <units>
nM

> <value>
4.8

$$$$

  CDK     11301514232D 0   0.00000     0.00000     0

 29 31  0  0  0  0              1 V2000 
  -10.3920   14.6464    0.0000 C   0  0  0  0  0  0  0  0  0  0  0  0
   -9.1099   13.8678    0.0000 C   0  0  0  0  0  0  0  0  0  0  0  0
   -9.1432   12.3681    0.0000 C   0  0  0  0  0  0  0  0  0  0  0  0
   -7.8612   11.5895    0.0000 C   0  0  0  0  0  0  0  0  0  0  0  0
   -7.8945   10.0898    0.0000 C   0  0  0  0  0  0  0  0  0  0  0  0
   -6.6124    9.3112    0.0000 C   0  0  0  0  0  0  0  0  0  0  0  0
   -6.6457    7.8116    0.0000 C   0  0  0  0  0  0  0  0  0  0  0  0
   -5.3636    7.0329    0.0000 N   0  0  0  0  0  0  0  0  0  0  0  0
   -5.3970    5.5333    0.0000 C   0  0  0  0  0  0  0  0  0  0  0  0
   -4.1149    4.7546    0.0000 C   0  0  0  0  0  0  0  0  0  0  0  0
   -2.7995    5.4756    0.0000 C   0  0  0  0  0  0  0  0  0  0  0  0
   -2.7662    6.9752    0.0000 C   0  0  0  0  0  0  0  0  0  0  0  0
   -4.0483    7.7539    0.0000 C   0  0  0  0  0  0  0  0  0  0  0  0
   -1.5175    4.6969    0.0000 O   0  0  0  0  0  0  0  0  0  0  0  0
   -1.5508    3.1973    0.0000 C   0  0  0  0  0  0  0  0  0  0  0  0
   -2.8661    2.4763    0.0000 O   0  0  0  0  0  0  0  0  0  0  0  0
   -0.2687    2.4186    0.0000 N   0  0  0  0  0  0  0  0  0  0  0  0
   -0.3020    0.9190    0.0000 C   0  0  0  0  0  0  0  0  0  0  0  0
   -1.6250    0.2120    0.0000 C   0  0  0  0  0  0  0  0  0  0  0  0
   -1.6110   -1.2880    0.0000 C   0  0  0  0  0  0  0  0  0  0  0  0
   -0.3400   -2.0410    0.0000 C   0  0  0  0  0  0  0  0  0  0  0  0
    0.9490   -1.3140    0.0000 C   0  0  0  0  0  0  0  0  0  0  0  0
    0.9680    0.1660    0.0000 C   0  0  0  0  0  0  0  0  0  0  0  0
    2.2761    0.9001    0.0000 C   0  0  0  0  0  0  0  0  0  0  0  0
    3.5659    0.1343    0.0000 C   0  0  0  0  0  0  0  0  0  0  0  0
    4.8740    0.8683    0.0000 C   0  0  0  0  0  0  0  0  0  0  0  0
    4.8923    2.3682    0.0000 C   0  0  0  0  0  0  0  0  0  0  0  0
    3.6025    3.1340    0.0000 C   0  0  0  0  0  0  0  0  0  0  0  0
    2.2944    2.4000    0.0000 C   0  0  0  0  0  0  0  0  0  0  0  0
  1  2  1  0  0  0  0
  2  3  1  0  0  0  0
  3  4  1  0  0  0  0
  4  5  1  0  0  0  0
  5  6  1  0  0  0  0
  6  7  1  0  0  0  0
  7  8  1  0  0  0  0
  8  9  1  0  0  0  0
  9 10  1  0  0  0  0
 10 11  1  0  0  0  0
 11 12  1  0  0  0  0
 12 13  1  0  0  0  0
  8 13  1  0  0  0  0
 11 14  1  0  0  0  0
 14 15  1  0  0  0  0
 15 16  2  0  0  0  0
 15 17  1  0  0  0  0
 17 18  1  0  0  0  0
 18 19  2  0  0  0  0
 19 20  1  0  0  0  0
 20 21  2  0  0  0  0
 21 22  1  0  0  0  0
 22 23  2  0  0  0  0
 18 23  1  0  0  0  0
 23 24  1  0  0  0  0
 24 25  2  0  0  0  0
 25 26  1  0  0  0  0
 26 27  2  0  0  0  0
 27 28  1  0  0  0  0
 28 29  2  0  0  0  0
 24 29  1  0  0  0  0
M  END
> <chemblId>
CHEMBL1683915

> <bioactivity__type>
Ki

> <units>
nM

> <value>
5.1

$$$$

  CDK     11301514232D 0   0.00000     0.00000     0

 30 32  0  0  0  0              1 V2000 
  -10.3587   16.1461    0.0000 C   0  0  0  0  0  0  0  0  0  0  0  0
  -10.3920   14.6464    0.0000 C   0  0  0  0  0  0  0  0  0  0  0  0
   -9.1099   13.8678    0.0000 C   0  0  0  0  0  0  0  0  0  0  0  0
   -9.1432   12.3681    0.0000 C   0  0  0  0  0  0  0  0  0  0  0  0
   -7.8612   11.5895    0.0000 C   0  0  0  0  0  0  0  0  0  0  0  0
   -7.8945   10.0898    0.0000 C   0  0  0  0  0  0  0  0  0  0  0  0
   -6.6124    9.3112    0.0000 C   0  0  0  0  0  0  0  0  0  0  0  0
   -6.6457    7.8116    0.0000 C   0  0  0  0  0  0  0  0  0  0  0  0
   -5.3636    7.0329    0.0000 N   0  0  0  0  0  0  0  0  0  0  0  0
   -5.3970    5.5333    0.0000 C   0  0  0  0  0  0  0  0  0  0  0  0
   -4.1149    4.7546    0.0000 C   0  0  0  0  0  0  0  0  0  0  0  0
   -2.7995    5.4756    0.0000 C   0  0  0  0  0  0  0  0  0  0  0  0
   -2.7662    6.9752    0.0000 C   0  0  0  0  0  0  0  0  0  0  0  0
   -4.0483    7.7539    0.0000 C   0  0  0  0  0  0  0  0  0  0  0  0
   -1.5175    4.6969    0.0000 O   0  0  0  0  0  0  0  0  0  0  0  0
   -1.5508    3.1973    0.0000 C   0  0  0  0  0  0  0  0  0  0  0  0
   -2.8661    2.4763    0.0000 O   0  0  0  0  0  0  0  0  0  0  0  0
   -0.2687    2.4186    0.0000 N   0  0  0  0  0  0  0  0  0  0  0  0
   -0.3020    0.9190    0.0000 C   0  0  0  0  0  0  0  0  0  0  0  0
   -1.6250    0.2120    0.0000 C   0  0  0  0  0  0  0  0  0  0  0  0
   -1.6110   -1.2880    0.0000 C   0  0  0  0  0  0  0  0  0  0  0  0
   -0.3400   -2.0410    0.0000 C   0  0  0  0  0  0  0  0  0  0  0  0
    0.9490   -1.3140    0.0000 C   0  0  0  0  0  0  0  0  0  0  0  0
    0.9680    0.1660    0.0000 C   0  0  0  0  0  0  0  0  0  0  0  0
    2.2761    0.9001    0.0000 C   0  0  0  0  0  0  0  0  0  0  0  0
    3.5659    0.1343    0.0000 C   0  0  0  0  0  0  0  0  0  0  0  0
    4.8740    0.8683    0.0000 C   0  0  0  0  0  0  0  0  0  0  0  0
    4.8923    2.3682    0.0000 C   0  0  0  0  0  0  0  0  0  0  0  0
    3.6025    3.1340    0.0000 C   0  0  0  0  0  0  0  0  0  0  0  0
    2.2944    2.4000    0.0000 C   0  0  0  0  0  0  0  0  0  0  0  0
  1  2  1  0  0  0  0
  2  3  1  0  0  0  0
  3  4  1  0  0  0  0
  4  5  1  0  0  0  0
  5  6  1  0  0  0  0
  6  7  1  0  0  0  0
  7  8  1  0  0  0  0
  8  9  1  0  0  0  0
  9 10  1  0  0  0  0
 10 11  1  0  0  0  0
 11 12  1  0  0  0  0
 12 13  1  0  0  0  0
 13 14  1  0  0  0  0
  9 14  1  0  0  0  0
 12 15  1  0  0  0  0
 15 16  1  0  0  0  0
 16 17  2  0  0  0  0
 16 18  1  0  0  0  0
 18 19  1  0  0  0  0
 19 20  2  0  0  0  0
 20 21  1  0  0  0  0
 21 22  2  0  0  0  0
 22 23  1  0  0  0  0
 23 24  2  0  0  0  0
 19 24  1  0  0  0  0
 24 25  1  0  0  0  0
 25 26  2  0  0  0  0
 26 27  1  0  0  0  0
 27 28  2  0  0  0  0
 28 29  1  0  0  0  0
 29 30  2  0  0  0  0
 25 30  1  0  0  0  0
M  END
> <chemblId>
CHEMBL1683916

> <bioactivity__type>
Ki

> <units>
nM

> <value>
7.0

$$$$

  CDK     11301514232D 0   0.00000     0.00000     0

 31 33  0  0  0  0              1 V2000 
  -11.6407   16.9247    0.0000 C   0  0  0  0  0  0  0  0  0  0  0  0
  -10.3587   16.1461    0.0000 C   0  0  0  0  0  0  0  0  0  0  0  0
  -10.3920   14.6464    0.0000 C   0  0  0  0  0  0  0  0  0  0  0  0
   -9.1099   13.8678    0.0000 C   0  0  0  0  0  0  0  0  0  0  0  0
   -9.1432   12.3681    0.0000 C   0  0  0  0  0  0  0  0  0  0  0  0
   -7.8612   11.5895    0.0000 C   0  0  0  0  0  0  0  0  0  0  0  0
   -7.8945   10.0898    0.0000 C   0  0  0  0  0  0  0  0  0  0  0  0
   -6.6124    9.3112    0.0000 C   0  0  0  0  0  0  0  0  0  0  0  0
   -6.6457    7.8116    0.0000 C   0  0  0  0  0  0  0  0  0  0  0  0
   -5.3636    7.0329    0.0000 N   0  0  0  0  0  0  0  0  0  0  0  0
   -5.3970    5.5333    0.0000 C   0  0  0  0  0  0  0  0  0  0  0  0
   -4.1149    4.7546    0.0000 C   0  0  0  0  0  0  0  0  0  0  0  0
   -2.7995    5.4756    0.0000 C   0  0  0  0  0  0  0  0  0  0  0  0
   -2.7662    6.9752    0.0000 C   0  0  0  0  0  0  0  0  0  0  0  0
   -4.0483    7.7539    0.0000 C   0  0  0  0  0  0  0  0  0  0  0  0
   -1.5175    4.6969    0.0000 O   0  0  0  0  0  0  0  0  0  0  0  0
   -1.5508    3.1973    0.0000 C   0  0  0  0  0  0  0  0  0  0  0  0
   -2.8661    2.4763    0.0000 O   0  0  0  0  0  0  0  0  0  0  0  0
   -0.2687    2.4186    0.0000 N   0  0  0  0  0  0  0  0  0  0  0  0
   -0.3020    0.9190    0.0000 C   0  0  0  0  0  0  0  0  0  0  0  0
   -1.6250    0.2120    0.0000 C   0  0  0  0  0  0  0  0  0  0  0  0
   -1.6110   -1.2880    0.0000 C   0  0  0  0  0  0  0  0  0  0  0  0
   -0.3400   -2.0410    0.0000 C   0  0  0  0  0  0  0  0  0  0  0  0
    0.9490   -1.3140    0.0000 C   0  0  0  0  0  0  0  0  0  0  0  0
    0.9680    0.1660    0.0000 C   0  0  0  0  0  0  0  0  0  0  0  0
    2.2761    0.9001    0.0000 C   0  0  0  0  0  0  0  0  0  0  0  0
    3.5659    0.1343    0.0000 C   0  0  0  0  0  0  0  0  0  0  0  0
    4.8740    0.8683    0.0000 C   0  0  0  0  0  0  0  0  0  0  0  0
    4.8923    2.3682    0.0000 C   0  0  0  0  0  0  0  0  0  0  0  0
    3.6025    3.1340    0.0000 C   0  0  0  0  0  0  0  0  0  0  0  0
    2.2944    2.4000    0.0000 C   0  0  0  0  0  0  0  0  0  0  0  0
  1  2  1  0  0  0  0
  2  3  1  0  0  0  0
  3  4  1  0  0  0  0
  4  5  1  0  0  0  0
  5  6  1  0  0  0  0
  6  7  1  0  0  0  0
  7  8  1  0  0  0  0
  8  9  1  0  0  0  0
  9 10  1  0  0  0  0
 10 11  1  0  0  0  0
 11 12  1  0  0  0  0
 12 13  1  0  0  0  0
 13 14  1  0  0  0  0
 14 15  1  0  0  0  0
 10 15  1  0  0  0  0
 13 16  1  0  0  0  0
 16 17  1  0  0  0  0
 17 18  2  0  0  0  0
 17 19  1  0  0  0  0
 19 20  1  0  0  0  0
 20 21  2  0  0  0  0
 21 22  1  0  0  0  0
 22 23  2  0  0  0  0
 23 24  1  0  0  0  0
 24 25  2  0  0  0  0
 20 25  1  0  0  0  0
 25 26  1  0  0  0  0
 26 27  2  0  0  0  0
 27 28  1  0  0  0  0
 28 29  2  0  0  0  0
 29 30  1  0  0  0  0
 30 31  2  0  0  0  0
 26 31  1  0  0  0  0
M  END
> <chemblId>
CHEMBL1683917

> <bioactivity__type>
Ki

> <units>
nM

> <value>
9.5

$$$$

  CDK     11301514232D 0   0.00000     0.00000     0

 32 34  0  0  0  0              1 V2000 
  -11.6074   18.4243    0.0000 C   0  0  0  0  0  0  0  0  0  0  0  0
  -11.6407   16.9247    0.0000 C   0  0  0  0  0  0  0  0  0  0  0  0
  -10.3587   16.1461    0.0000 C   0  0  0  0  0  0  0  0  0  0  0  0
  -10.3920   14.6464    0.0000 C   0  0  0  0  0  0  0  0  0  0  0  0
   -9.1099   13.8678    0.0000 C   0  0  0  0  0  0  0  0  0  0  0  0
   -9.1432   12.3681    0.0000 C   0  0  0  0  0  0  0  0  0  0  0  0
   -7.8612   11.5895    0.0000 C   0  0  0  0  0  0  0  0  0  0  0  0
   -7.8945   10.0898    0.0000 C   0  0  0  0  0  0  0  0  0  0  0  0
   -6.6124    9.3112    0.0000 C   0  0  0  0  0  0  0  0  0  0  0  0
   -6.6457    7.8116    0.0000 C   0  0  0  0  0  0  0  0  0  0  0  0
   -5.3636    7.0329    0.0000 N   0  0  0  0  0  0  0  0  0  0  0  0
   -5.3970    5.5333    0.0000 C   0  0  0  0  0  0  0  0  0  0  0  0
   -4.1149    4.7546    0.0000 C   0  0  0  0  0  0  0  0  0  0  0  0
   -2.7995    5.4756    0.0000 C   0  0  0  0  0  0  0  0  0  0  0  0
   -2.7662    6.9752    0.0000 C   0  0  0  0  0  0  0  0  0  0  0  0
   -4.0483    7.7539    0.0000 C   0  0  0  0  0  0  0  0  0  0  0  0
   -1.5175    4.6969    0.0000 O   0  0  0  0  0  0  0  0  0  0  0  0
   -1.5508    3.1973    0.0000 C   0  0  0  0  0  0  0  0  0  0  0  0
   -2.8661    2.4763    0.0000 O   0  0  0  0  0  0  0  0  0  0  0  0
   -0.2687    2.4186    0.0000 N   0  0  0  0  0  0  0  0  0  0  0  0
   -0.3020    0.9190    0.0000 C   0  0  0  0  0  0  0  0  0  0  0  0
   -1.6250    0.2120    0.0000 C   0  0  0  0  0  0  0  0  0  0  0  0
   -1.6110   -1.2880    0.0000 C   0  0  0  0  0  0  0  0  0  0  0  0
   -0.3400   -2.0410    0.0000 C   0  0  0  0  0  0  0  0  0  0  0  0
    0.9490   -1.3140    0.0000 C   0  0  0  0  0  0  0  0  0  0  0  0
    0.9680    0.1660    0.0000 C   0  0  0  0  0  0  0  0  0  0  0  0
    2.2761    0.9001    0.0000 C   0  0  0  0  0  0  0  0  0  0  0  0
    3.5659    0.1343    0.0000 C   0  0  0  0  0  0  0  0  0  0  0  0
    4.8740    0.8683    0.0000 C   0  0  0  0  0  0  0  0  0  0  0  0
    4.8923    2.3682    0.0000 C   0  0  0  0  0  0  0  0  0  0  0  0
    3.6025    3.1340    0.0000 C   0  0  0  0  0  0  0  0  0  0  0  0
    2.2944    2.4000    0.0000 C   0  0  0  0  0  0  0  0  0  0  0  0
  1  2  1  0  0  0  0
  2  3  1  0  0  0  0
  3  4  1  0  0  0  0
  4  5  1  0  0  0  0
  5  6  1  0  0  0  0
  6  7  1  0  0  0  0
  7  8  1  0  0  0  0
  8  9  1  0  0  0  0
  9 10  1  0  0  0  0
 10 11  1  0  0  0  0
 11 12  1  0  0  0  0
 12 13  1  0  0  0  0
 13 14  1  0  0  0  0
 14 15  1  0  0  0  0
 15 16  1  0  0  0  0
 11 16  1  0  0  0  0
 14 17  1  0  0  0  0
 17 18  1  0  0  0  0
 18 19  2  0  0  0  0
 18 20  1  0  0  0  0
 20 21  1  0  0  0  0
 21 22  2  0  0  0  0
 22 23  1  0  0  0  0
 23 24  2  0  0  0  0
 24 25  1  0  0  0  0
 25 26  2  0  0  0  0
 21 26  1  0  0  0  0
 26 27  1  0  0  0  0
 27 28  2  0  0  0  0
 28 29  1  0  0  0  0
 29 30  2  0  0  0  0
 30 31  1  0  0  0  0
 31 32  2  0  0  0  0
 27 32  1  0  0  0  0
M  END
> <chemblId>
CHEMBL1683918

> <bioactivity__type>
Ki

> <units>
nM

> <value>
25.0

$$$$

  CDK     11301514232D 0   0.00000     0.00000     0

 33 35  0  0  0  0              1 V2000 
  -12.8895   19.2030    0.0000 C   0  0  0  0  0  0  0  0  0  0  0  0
  -11.6074   18.4243    0.0000 C   0  0  0  0  0  0  0  0  0  0  0  0
  -11.6407   16.9247    0.0000 C   0  0  0  0  0  0  0  0  0  0  0  0
  -10.3587   16.1461    0.0000 C   0  0  0  0  0  0  0  0  0  0  0  0
  -10.3920   14.6464    0.0000 C   0  0  0  0  0  0  0  0  0  0  0  0
   -9.1099   13.8678    0.0000 C   0  0  0  0  0  0  0  0  0  0  0  0
   -9.1432   12.3681    0.0000 C   0  0  0  0  0  0  0  0  0  0  0  0
   -7.8612   11.5895    0.0000 C   0  0  0  0  0  0  0  0  0  0  0  0
   -7.8945   10.0898    0.0000 C   0  0  0  0  0  0  0  0  0  0  0  0
   -6.6124    9.3112    0.0000 C   0  0  0  0  0  0  0  0  0  0  0  0
   -6.6457    7.8116    0.0000 C   0  0  0  0  0  0  0  0  0  0  0  0
   -5.3636    7.0329    0.0000 N   0  0  0  0  0  0  0  0  0  0  0  0
   -5.3970    5.5333    0.0000 C   0  0  0  0  0  0  0  0  0  0  0  0
   -4.1149    4.7546    0.0000 C   0  0  0  0  0  0  0  0  0  0  0  0
   -2.7995    5.4756    0.0000 C   0  0  0  0  0  0  0  0  0  0  0  0
   -2.7662    6.9752    0.0000 C   0  0  0  0  0  0  0  0  0  0  0  0
   -4.0483    7.7539    0.0000 C   0  0  0  0  0  0  0  0  0  0  0  0
   -1.5175    4.6969    0.0000 O   0  0  0  0  0  0  0  0  0  0  0  0
   -1.5508    3.1973    0.0000 C   0  0  0  0  0  0  0  0  0  0  0  0
   -2.8661    2.4763    0.0000 O   0  0  0  0  0  0  0  0  0  0  0  0
   -0.2687    2.4186    0.0000 N   0  0  0  0  0  0  0  0  0  0  0  0
   -0.3020    0.9190    0.0000 C   0  0  0  0  0  0  0  0  0  0  0  0
   -1.6250    0.2120    0.0000 C   0  0  0  0  0  0  0  0  0  0  0  0
   -1.6110   -1.2880    0.0000 C   0  0  0  0  0  0  0  0  0  0  0  0
   -0.3400   -2.0410    0.0000 C   0  0  0  0  0  0  0  0  0  0  0  0
    0.9490   -1.3140    0.0000 C   0  0  0  0  0  0  0  0  0  0  0  0
    0.9680    0.1660    0.0000 C   0  0  0  0  0  0  0  0  0  0  0  0
    2.2761    0.9001    0.0000 C   0  0  0  0  0  0  0  0  0  0  0  0
    3.5659    0.1343    0.0000 C   0  0  0  0  0  0  0  0  0  0  0  0
    4.8740    0.8683    0.0000 C   0  0  0  0  0  0  0  0  0  0  0  0
    4.8923    2.3682    0.0000 C   0  0  0  0  0  0  0  0  0  0  0  0
    3.6025    3.1340    0.0000 C   0  0  0  0  0  0  0  0  0  0  0  0
    2.2944    2.4000    0.0000 C   0  0  0  0  0  0  0  0  0  0  0  0
  1  2  1  0  0  0  0
  2  3  1  0  0  0  0
  3  4  1  0  0  0  0
  4  5  1  0  0  0  0
  5  6  1  0  0  0  0
  6  7  1  0  0  0  0
  7  8  1  0  0  0  0
  8  9  1  0  0  0  0
  9 10  1  0  0  0  0
 10 11  1  0  0  0  0
 11 12  1  0  0  0  0
 12 13  1  0  0  0  0
 13 14  1  0  0  0  0
 14 15  1  0  0  0  0
 15 16  1  0  0  0  0
 16 17  1  0  0  0  0
 12 17  1  0  0  0  0
 15 18  1  0  0  0  0
 18 19  1  0  0  0  0
 19 20  2  0  0  0  0
 19 21  1  0  0  0  0
 21 22  1  0  0  0  0
 22 23  2  0  0  0  0
 23 24  1  0  0  0  0
 24 25  2  0  0  0  0
 25 26  1  0  0  0  0
 26 27  2  0  0  0  0
 22 27  1  0  0  0  0
 27 28  1  0  0  0  0
 28 29  2  0  0  0  0
 29 30  1  0  0  0  0
 30 31  2  0  0  0  0
 31 32  1  0  0  0  0
 32 33  2  0  0  0  0
 28 33  1  0  0  0  0
M  END
> <chemblId>
CHEMBL1683919

> <bioactivity__type>
Ki

> <units>
nM

> <value>
48.0

$$$$

  CDK     11301514232D 0   0.00000     0.00000     0

 25 27  0  0  0  0              1 V2000 
   -7.8945   10.0898    0.0000 N   0  0  0  0  0  0  0  0  0  0  0  0
   -6.6124    9.3112    0.0000 C   0  0  0  0  0  0  0  0  0  0  0  0
   -6.6457    7.8116    0.0000 C   0  0  0  0  0  0  0  0  0  0  0  0
   -5.3636    7.0329    0.0000 N   0  0  0  0  0  0  0  0  0  0  0  0
   -5.3970    5.5333    0.0000 C   0  0  0  0  0  0  0  0  0  0  0  0
   -4.1149    4.7546    0.0000 C   0  0  0  0  0  0  0  0  0  0  0  0
   -2.7995    5.4756    0.0000 C   0  0  0  0  0  0  0  0  0  0  0  0
   -2.7662    6.9752    0.0000 C   0  0  0  0  0  0  0  0  0  0  0  0
   -4.0483    7.7539    0.0000 C   0  0  0  0  0  0  0  0  0  0  0  0
   -1.5175    4.6969    0.0000 O   0  0  0  0  0  0  0  0  0  0  0  0
   -1.5508    3.1973    0.0000 C   0  0  0  0  0  0  0  0  0  0  0  0
   -2.8661    2.4763    0.0000 O   0  0  0  0  0  0  0  0  0  0  0  0
   -0.2687    2.4186    0.0000 N   0  0  0  0  0  0  0  0  0  0  0  0
   -0.3020    0.9190    0.0000 C   0  0  0  0  0  0  0  0  0  0  0  0
   -1.6250    0.2120    0.0000 C   0  0  0  0  0  0  0  0  0  0  0  0
   -1.6110   -1.2880    0.0000 C   0  0  0  0  0  0  0  0  0  0  0  0
   -0.3400   -2.0410    0.0000 C   0  0  0  0  0  0  0  0  0  0  0  0
    0.9490   -1.3140    0.0000 C   0  0  0  0  0  0  0  0  0  0  0  0
    0.9680    0.1660    0.0000 C   0  0  0  0  0  0  0  0  0  0  0  0
    2.2761    0.9001    0.0000 C   0  0  0  0  0  0  0  0  0  0  0  0
    3.5659    0.1343    0.0000 C   0  0  0  0  0  0  0  0  0  0  0  0
    4.8740    0.8683    0.0000 C   0  0  0  0  0  0  0  0  0  0  0  0
    4.8923    2.3682    0.0000 C   0  0  0  0  0  0  0  0  0  0  0  0
    3.6025    3.1340    0.0000 C   0  0  0  0  0  0  0  0  0  0  0  0
    2.2944    2.4000    0.0000 C   0  0  0  0  0  0  0  0  0  0  0  0
  1  2  1  0  0  0  0
  2  3  1  0  0  0  0
  3  4  1  0  0  0  0
  4  5  1  0  0  0  0
  5  6  1  0  0  0  0
  6  7  1  0  0  0  0
  7  8  1  0  0  0  0
  8  9  1  0  0  0  0
  4  9  1  0  0  0  0
  7 10  1  0  0  0  0
 10 11  1  0  0  0  0
 11 12  2  0  0  0  0
 11 13  1  0  0  0  0
 13 14  1  0  0  0  0
 14 15  2  0  0  0  0
 15 16  1  0  0  0  0
 16 17  2  0  0  0  0
 17 18  1  0  0  0  0
 18 19  2  0  0  0  0
 14 19  1  0  0  0  0
 19 20  1  0  0  0  0
 20 21  2  0  0  0  0
 21 22  1  0  0  0  0
 22 23  2  0  0  0  0
 23 24  1  0  0  0  0
 24 25  2  0  0  0  0
 20 25  1  0  0  0  0
M  END
> <chemblId>
CHEMBL1683920

> <bioactivity__type>
Ki

> <units>
nM

> <value>
50.0

$$$$

  CDK     11301514232D 0   0.00000     0.00000     0

 26 28  0  0  0  0              1 V2000 
   -7.8612   11.5895    0.0000 N   0  0  0  0  0  0  0  0  0  0  0  0
   -7.8945   10.0898    0.0000 C   0  0  0  0  0  0  0  0  0  0  0  0
   -6.6124    9.3112    0.0000 C   0  0  0  0  0  0  0  0  0  0  0  0
   -6.6457    7.8116    0.0000 C   0  0  0  0  0  0  0  0  0  0  0  0
   -5.3636    7.0329    0.0000 N   0  0  0  0  0  0  0  0  0  0  0  0
   -5.3970    5.5333    0.0000 C   0  0  0  0  0  0  0  0  0  0  0  0
   -4.1149    4.7546    0.0000 C   0  0  0  0  0  0  0  0  0  0  0  0
   -2.7995    5.4756    0.0000 C   0  0  0  0  0  0  0  0  0  0  0  0
   -2.7662    6.9752    0.0000 C   0  0  0  0  0  0  0  0  0  0  0  0
   -4.0483    7.7539    0.0000 C   0  0  0  0  0  0  0  0  0  0  0  0
   -1.5175    4.6969    0.0000 O   0  0  0  0  0  0  0  0  0  0  0  0
   -1.5508    3.1973    0.0000 C   0  0  0  0  0  0  0  0  0  0  0  0
   -2.8661    2.4763    0.0000 O   0  0  0  0  0  0  0  0  0  0  0  0
   -0.2687    2.4186    0.0000 N   0  0  0  0  0  0  0  0  0  0  0  0
   -0.3020    0.9190    0.0000 C   0  0  0  0  0  0  0  0  0  0  0  0
   -1.6250    0.2120    0.0000 C   0  0  0  0  0  0  0  0  0  0  0  0
   -1.6110   -1.2880    0.0000 C   0  0  0  0  0  0  0  0  0  0  0  0
   -0.3400   -2.0410    0.0000 C   0  0  0  0  0  0  0  0  0  0  0  0
    0.9490   -1.3140    0.0000 C   0  0  0  0  0  0  0  0  0  0  0  0
    0.9680    0.1660    0.0000 C   0  0  0  0  0  0  0  0  0  0  0  0
    2.2761    0.9001    0.0000 C   0  0  0  0  0  0  0  0  0  0  0  0
    3.5659    0.1343    0.0000 C   0  0  0  0  0  0  0  0  0  0  0  0
    4.8740    0.8683    0.0000 C   0  0  0  0  0  0  0  0  0  0  0  0
    4.8923    2.3682    0.0000 C   0  0  0  0  0  0  0  0  0  0  0  0
    3.6025    3.1340    0.0000 C   0  0  0  0  0  0  0  0  0  0  0  0
    2.2944    2.4000    0.0000 C   0  0  0  0  0  0  0  0  0  0  0  0
  1  2  1  0  0  0  0
  2  3  1  0  0  0  0
  3  4  1  0  0  0  0
  4  5  1  0  0  0  0
  5  6  1  0  0  0  0
  6  7  1  0  0  0  0
  7  8  1  0  0  0  0
  8  9  1  0  0  0  0
  9 10  1  0  0  0  0
  5 10  1  0  0  0  0
  8 11  1  0  0  0  0
 11 12  1  0  0  0  0
 12 13  2  0  0  0  0
 12 14  1  0  0  0  0
 14 15  1  0  0  0  0
 15 16  2  0  0  0  0
 16 17  1  0  0  0  0
 17 18  2  0  0  0  0
 18 19  1  0  0  0  0
 19 20  2  0  0  0  0
 15 20  1  0  0  0  0
 20 21  1  0  0  0  0
 21 22  2  0  0  0  0
 22 23  1  0  0  0  0
 23 24  2  0  0  0  0
 24 25  1  0  0  0  0
 25 26  2  0  0  0  0
 21 26  1  0  0  0  0
M  END
> <chemblId>
CHEMBL1683921

> <bioactivity__type>
Ki

> <units>
nM

> <value>
67.0

$$$$

  CDK     11301514232D 0   0.00000     0.00000     0

 27 29  0  0  0  0              1 V2000 
   -9.1432   12.3681    0.0000 N   0  0  0  0  0  0  0  0  0  0  0  0
   -7.8612   11.5895    0.0000 C   0  0  0  0  0  0  0  0  0  0  0  0
   -7.8945   10.0898    0.0000 C   0  0  0  0  0  0  0  0  0  0  0  0
   -6.6124    9.3112    0.0000 C   0  0  0  0  0  0  0  0  0  0  0  0
   -6.6457    7.8116    0.0000 C   0  0  0  0  0  0  0  0  0  0  0  0
   -5.3636    7.0329    0.0000 N   0  0  0  0  0  0  0  0  0  0  0  0
   -5.3970    5.5333    0.0000 C   0  0  0  0  0  0  0  0  0  0  0  0
   -4.1149    4.7546    0.0000 C   0  0  0  0  0  0  0  0  0  0  0  0
   -2.7995    5.4756    0.0000 C   0  0  0  0  0  0  0  0  0  0  0  0
   -2.7662    6.9752    0.0000 C   0  0  0  0  0  0  0  0  0  0  0  0
   -4.0483    7.7539    0.0000 C   0  0  0  0  0  0  0  0  0  0  0  0
   -1.5175    4.6969    0.0000 O   0  0  0  0  0  0  0  0  0  0  0  0
   -1.5508    3.1973    0.0000 C   0  0  0  0  0  0  0  0  0  0  0  0
   -2.8661    2.4763    0.0000 O   0  0  0  0  0  0  0  0  0  0  0  0
   -0.2687    2.4186    0.0000 N   0  0  0  0  0  0  0  0  0  0  0  0
   -0.3020    0.9190    0.0000 C   0  0  0  0  0  0  0  0  0  0  0  0
   -1.6250    0.2120    0.0000 C   0  0  0  0  0  0  0  0  0  0  0  0
   -1.6110   -1.2880    0.0000 C   0  0  0  0  0  0  0  0  0  0  0  0
   -0.3400   -2.0410    0.0000 C   0  0  0  0  0  0  0  0  0  0  0  0
    0.9490   -1.3140    0.0000 C   0  0  0  0  0  0  0  0  0  0  0  0
    0.9680    0.1660    0.0000 C   0  0  0  0  0  0  0  0  0  0  0  0
    2.2761    0.9001    0.0000 C   0  0  0  0  0  0  0  0  0  0  0  0
    3.5659    0.1343    0.0000 C   0  0  0  0  0  0  0  0  0  0  0  0
    4.8740    0.8683    0.0000 C   0  0  0  0  0  0  0  0  0  0  0  0
    4.8923    2.3682    0.0000 C   0  0  0  0  0  0  0  0  0  0  0  0
    3.6025    3.1340    0.0000 C   0  0  0  0  0  0  0  0  0  0  0  0
    2.2944    2.4000    0.0000 C   0  0  0  0  0  0  0  0  0  0  0  0
  1  2  1  0  0  0  0
  2  3  1  0  0  0  0
  3  4  1  0  0  0  0
  4  5  1  0  0  0  0
  5  6  1  0  0  0  0
  6  7  1  0  0  0  0
  7  8  1  0  0  0  0
  8  9  1  0  0  0  0
  9 10  1  0  0  0  0
 10 11  1  0  0  0  0
  6 11  1  0  0  0  0
  9 12  1  0  0  0  0
 12 13  1  0  0  0  0
 13 14  2  0  0  0  0
 13 15  1  0  0  0  0
 15 16  1  0  0  0  0
 16 17  2  0  0  0  0
 17 18  1  0  0  0  0
 18 19  2  0  0  0  0
 19 20  1  0  0  0  0
 20 21  2  0  0  0  0
 16 21  1  0  0  0  0
 21 22  1  0  0  0  0
 22 23  2  0  0  0  0
 23 24  1  0  0  0  0
 24 25  2  0  0  0  0
 25 26  1  0  0  0  0
 26 27  2  0  0  0  0
 22 27  1  0  0  0  0
M  END
> <chemblId>
CHEMBL1683922

> <bioactivity__type>
Ki

> <units>
nM

> <value>
84.0

$$$$

  CDK     11301514232D 0   0.00000     0.00000     0

 28 30  0  0  0  0              1 V2000 
   -9.1099   13.8678    0.0000 N   0  0  0  0  0  0  0  0  0  0  0  0
   -9.1432   12.3681    0.0000 C   0  0  0  0  0  0  0  0  0  0  0  0
   -7.8612   11.5895    0.0000 C   0  0  0  0  0  0  0  0  0  0  0  0
   -7.8945   10.0898    0.0000 C   0  0  0  0  0  0  0  0  0  0  0  0
   -6.6124    9.3112    0.0000 C   0  0  0  0  0  0  0  0  0  0  0  0
   -6.6457    7.8116    0.0000 C   0  0  0  0  0  0  0  0  0  0  0  0
   -5.3636    7.0329    0.0000 N   0  0  0  0  0  0  0  0  0  0  0  0
   -5.3970    5.5333    0.0000 C   0  0  0  0  0  0  0  0  0  0  0  0
   -4.1149    4.7546    0.0000 C   0  0  0  0  0  0  0  0  0  0  0  0
   -2.7995    5.4756    0.0000 C   0  0  0  0  0  0  0  0  0  0  0  0
   -2.7662    6.9752    0.0000 C   0  0  0  0  0  0  0  0  0  0  0  0
   -4.0483    7.7539    0.0000 C   0  0  0  0  0  0  0  0  0  0  0  0
   -1.5175    4.6969    0.0000 O   0  0  0  0  0  0  0  0  0  0  0  0
   -1.5508    3.1973    0.0000 C   0  0  0  0  0  0  0  0  0  0  0  0
   -2.8661    2.4763    0.0000 O   0  0  0  0  0  0  0  0  0  0  0  0
   -0.2687    2.4186    0.0000 N   0  0  0  0  0  0  0  0  0  0  0  0
   -0.3020    0.9190    0.0000 C   0  0  0  0  0  0  0  0  0  0  0  0
   -1.6250    0.2120    0.0000 C   0  0  0  0  0  0  0  0  0  0  0  0
   -1.6110   -1.2880    0.0000 C   0  0  0  0  0  0  0  0  0  0  0  0
   -0.3400   -2.0410    0.0000 C   0  0  0  0  0  0  0  0  0  0  0  0
    0.9490   -1.3140    0.0000 C   0  0  0  0  0  0  0  0  0  0  0  0
    0.9680    0.1660    0.0000 C   0  0  0  0  0  0  0  0  0  0  0  0
    2.2761    0.9001    0.0000 C   0  0  0  0  0  0  0  0  0  0  0  0
    3.5659    0.1343    0.0000 C   0  0  0  0  0  0  0  0  0  0  0  0
    4.8740    0.8683    0.0000 C   0  0  0  0  0  0  0  0  0  0  0  0
    4.8923    2.3682    0.0000 C   0  0  0  0  0  0  0  0  0  0  0  0
    3.6025    3.1340    0.0000 C   0  0  0  0  0  0  0  0  0  0  0  0
    2.2944    2.4000    0.0000 C   0  0  0  0  0  0  0  0  0  0  0  0
  1  2  1  0  0  0  0
  2  3  1  0  0  0  0
  3  4  1  0  0  0  0
  4  5  1  0  0  0  0
  5  6  1  0  0  0  0
  6  7  1  0  0  0  0
  7  8  1  0  0  0  0
  8  9  1  0  0  0  0
  9 10  1  0  0  0  0
 10 11  1  0  0  0  0
 11 12  1  0  0  0  0
  7 12  1  0  0  0  0
 10 13  1  0  0  0  0
 13 14  1  0  0  0  0
 14 15  2  0  0  0  0
 14 16  1  0  0  0  0
 16 17  1  0  0  0  0
 17 18  2  0  0  0  0
 18 19  1  0  0  0  0
 19 20  2  0  0  0  0
 20 21  1  0  0  0  0
 21 22  2  0  0  0  0
 17 22  1  0  0  0  0
 22 23  1  0  0  0  0
 23 24  2  0  0  0  0
 24 25  1  0  0  0  0
 25 26  2  0  0  0  0
 26 27  1  0  0  0  0
 27 28  2  0  0  0  0
 23 28  1  0  0  0  0
M  END
> <chemblId>
CHEMBL1683923

> <bioactivity__type>
Ki

> <units>
nM

> <value>
98.0

$$$$

  CDK     11301514232D 0   0.00000     0.00000     0

 29 31  0  0  0  0              1 V2000 
  -10.3920   14.6464    0.0000 N   0  0  0  0  0  0  0  0  0  0  0  0
   -9.1099   13.8678    0.0000 C   0  0  0  0  0  0  0  0  0  0  0  0
   -9.1432   12.3681    0.0000 C   0  0  0  0  0  0  0  0  0  0  0  0
   -7.8612   11.5895    0.0000 C   0  0  0  0  0  0  0  0  0  0  0  0
   -7.8945   10.0898    0.0000 C   0  0  0  0  0  0  0  0  0  0  0  0
   -6.6124    9.3112    0.0000 C   0  0  0  0  0  0  0  0  0  0  0  0
   -6.6457    7.8116    0.0000 C   0  0  0  0  0  0  0  0  0  0  0  0
   -5.3636    7.0329    0.0000 N   0  0  0  0  0  0  0  0  0  0  0  0
   -5.3970    5.5333    0.0000 C   0  0  0  0  0  0  0  0  0  0  0  0
   -4.1149    4.7546    0.0000 C   0  0  0  0  0  0  0  0  0  0  0  0
   -2.7995    5.4756    0.0000 C   0  0  0  0  0  0  0  0  0  0  0  0
   -2.7662    6.9752    0.0000 C   0  0  0  0  0  0  0  0  0  0  0  0
   -4.0483    7.7539    0.0000 C   0  0  0  0  0  0  0  0  0  0  0  0
   -1.5175    4.6969    0.0000 O   0  0  0  0  0  0  0  0  0  0  0  0
   -1.5508    3.1973    0.0000 C   0  0  0  0  0  0  0  0  0  0  0  0
   -2.8661    2.4763    0.0000 O   0  0  0  0  0  0  0  0  0  0  0  0
   -0.2687    2.4186    0.0000 N   0  0  0  0  0  0  0  0  0  0  0  0
   -0.3020    0.9190    0.0000 C   0  0  0  0  0  0  0  0  0  0  0  0
   -1.6250    0.2120    0.0000 C   0  0  0  0  0  0  0  0  0  0  0  0
   -1.6110   -1.2880    0.0000 C   0  0  0  0  0  0  0  0  0  0  0  0
   -0.3400   -2.0410    0.0000 C   0  0  0  0  0  0  0  0  0  0  0  0
    0.9490   -1.3140    0.0000 C   0  0  0  0  0  0  0  0  0  0  0  0
    0.9680    0.1660    0.0000 C   0  0  0  0  0  0  0  0  0  0  0  0
    2.2761    0.9001    0.0000 C   0  0  0  0  0  0  0  0  0  0  0  0
    3.5659    0.1343    0.0000 C   0  0  0  0  0  0  0  0  0  0  0  0
    4.8740    0.8683    0.0000 C   0  0  0  0  0  0  0  0  0  0  0  0
    4.8923    2.3682    0.0000 C   0  0  0  0  0  0  0  0  0  0  0  0
    3.6025    3.1340    0.0000 C   0  0  0  0  0  0  0  0  0  0  0  0
    2.2944    2.4000    0.0000 C   0  0  0  0  0  0  0  0  0  0  0  0
  1  2  1  0  0  0  0
  2  3  1  0  0  0  0
  3  4  1  0  0  0  0
  4  5  1  0  0  0  0
  5  6  1  0  0  0  0
  6  7  1  0  0  0  0
  7  8  1  0  0  0  0
  8  9  1  0  0  0  0
  9 10  1  0  0  0  0
 10 11  1  0  0  0  0
 11 12  1  0  0  0  0
 12 13  1  0  0  0  0
  8 13  1  0  0  0  0
 11 14  1  0  0  0  0
 14 15  1  0  0  0  0
 15 16  2  0  0  0  0
 15 17  1  0  0  0  0
 17 18  1  0  0  0  0
 18 19  2  0  0  0  0
 19 20  1  0  0  0  0
 20 21  2  0  0  0  0
 21 22  1  0  0  0  0
 22 23  2  0  0  0  0
 18 23  1  0  0  0  0
 23 24  1  0  0  0  0
 24 25  2  0  0  0  0
 25 26  1  0  0  0  0
 26 27  2  0  0  0  0
 27 28  1  0  0  0  0
 28 29  2  0  0  0  0
 24 29  1  0  0  0  0
M  END
> <chemblId>
CHEMBL1683924

> <bioactivity__type>
Ki

> <units>
nM

> <value>
19.0

$$$$

  CDK     11301514232D 0   0.00000     0.00000     0

 30 32  0  0  0  0              1 V2000 
  -10.3587   16.1461    0.0000 N   0  0  0  0  0  0  0  0  0  0  0  0
  -10.3920   14.6464    0.0000 C   0  0  0  0  0  0  0  0  0  0  0  0
   -9.1099   13.8678    0.0000 C   0  0  0  0  0  0  0  0  0  0  0  0
   -9.1432   12.3681    0.0000 C   0  0  0  0  0  0  0  0  0  0  0  0
   -7.8612   11.5895    0.0000 C   0  0  0  0  0  0  0  0  0  0  0  0
   -7.8945   10.0898    0.0000 C   0  0  0  0  0  0  0  0  0  0  0  0
   -6.6124    9.3112    0.0000 C   0  0  0  0  0  0  0  0  0  0  0  0
   -6.6457    7.8116    0.0000 C   0  0  0  0  0  0  0  0  0  0  0  0
   -5.3636    7.0329    0.0000 N   0  0  0  0  0  0  0  0  0  0  0  0
   -5.3970    5.5333    0.0000 C   0  0  0  0  0  0  0  0  0  0  0  0
   -4.1149    4.7546    0.0000 C   0  0  0  0  0  0  0  0  0  0  0  0
   -2.7995    5.4756    0.0000 C   0  0  0  0  0  0  0  0  0  0  0  0
   -2.7662    6.9752    0.0000 C   0  0  0  0  0  0  0  0  0  0  0  0
   -4.0483    7.7539    0.0000 C   0  0  0  0  0  0  0  0  0  0  0  0
   -1.5175    4.6969    0.0000 O   0  0  0  0  0  0  0  0  0  0  0  0
   -1.5508    3.1973    0.0000 C   0  0  0  0  0  0  0  0  0  0  0  0
   -2.8661    2.4763    0.0000 O   0  0  0  0  0  0  0  0  0  0  0  0
   -0.2687    2.4186    0.0000 N   0  0  0  0  0  0  0  0  0  0  0  0
   -0.3020    0.9190    0.0000 C   0  0  0  0  0  0  0  0  0  0  0  0
   -1.6250    0.2120    0.0000 C   0  0  0  0  0  0  0  0  0  0  0  0
   -1.6110   -1.2880    0.0000 C   0  0  0  0  0  0  0  0  0  0  0  0
   -0.3400   -2.0410    0.0000 C   0  0  0  0  0  0  0  0  0  0  0  0
    0.9490   -1.3140    0.0000 C   0  0  0  0  0  0  0  0  0  0  0  0
    0.9680    0.1660    0.0000 C   0  0  0  0  0  0  0  0  0  0  0  0
    2.2761    0.9001    0.0000 C   0  0  0  0  0  0  0  0  0  0  0  0
    3.5659    0.1343    0.0000 C   0  0  0  0  0  0  0  0  0  0  0  0
    4.8740    0.8683    0.0000 C   0  0  0  0  0  0  0  0  0  0  0  0
    4.8923    2.3682    0.0000 C   0  0  0  0  0  0  0  0  0  0  0  0
    3.6025    3.1340    0.0000 C   0  0  0  0  0  0  0  0  0  0  0  0
    2.2944    2.4000    0.0000 C   0  0  0  0  0  0  0  0  0  0  0  0
  1  2  1  0  0  0  0
  2  3  1  0  0  0  0
  3  4  1  0  0  0  0
  4  5  1  0  0  0  0
  5  6  1  0  0  0  0
  6  7  1  0  0  0  0
  7  8  1  0  0  0  0
  8  9  1  0  0  0  0
  9 10  1  0  0  0  0
 10 11  1  0  0  0  0
 11 12  1  0  0  0  0
 12 13  1  0  0  0  0
 13 14  1  0  0  0  0
  9 14  1  0  0  0  0
 12 15  1  0  0  0  0
 15 16  1  0  0  0  0
 16 17  2  0  0  0  0
 16 18  1  0  0  0  0
 18 19  1  0  0  0  0
 19 20  2  0  0  0  0
 20 21  1  0  0  0  0
 21 22  2  0  0  0  0
 22 23  1  0  0  0  0
 23 24  2  0  0  0  0
 19 24  1  0  0  0  0
 24 25  1  0  0  0  0
 25 26  2  0  0  0  0
 26 27  1  0  0  0  0
 27 28  2  0  0  0  0
 28 29  1  0  0  0  0
 29 30  2  0  0  0  0
 25 30  1  0  0  0  0
M  END
> <chemblId>
CHEMBL1683925

> <bioactivity__type>
Ki

> <units>
nM

> <value>
0.53

$$$$

  CDK     11301514232D 0   0.00000     0.00000     0

 31 33  0  0  0  0              1 V2000 
  -11.6407   16.9247    0.0000 N   0  0  0  0  0  0  0  0  0  0  0  0
  -10.3587   16.1461    0.0000 C   0  0  0  0  0  0  0  0  0  0  0  0
  -10.3920   14.6464    0.0000 C   0  0  0  0  0  0  0  0  0  0  0  0
   -9.1099   13.8678    0.0000 C   0  0  0  0  0  0  0  0  0  0  0  0
   -9.1432   12.3681    0.0000 C   0  0  0  0  0  0  0  0  0  0  0  0
   -7.8612   11.5895    0.0000 C   0  0  0  0  0  0  0  0  0  0  0  0
   -7.8945   10.0898    0.0000 C   0  0  0  0  0  0  0  0  0  0  0  0
   -6.6124    9.3112    0.0000 C   0  0  0  0  0  0  0  0  0  0  0  0
   -6.6457    7.8116    0.0000 C   0  0  0  0  0  0  0  0  0  0  0  0
   -5.3636    7.0329    0.0000 N   0  0  0  0  0  0  0  0  0  0  0  0
   -5.3970    5.5333    0.0000 C   0  0  0  0  0  0  0  0  0  0  0  0
   -4.1149    4.7546    0.0000 C   0  0  0  0  0  0  0  0  0  0  0  0
   -2.7995    5.4756    0.0000 C   0  0  0  0  0  0  0  0  0  0  0  0
   -2.7662    6.9752    0.0000 C   0  0  0  0  0  0  0  0  0  0  0  0
   -4.0483    7.7539    0.0000 C   0  0  0  0  0  0  0  0  0  0  0  0
   -1.5175    4.6969    0.0000 O   0  0  0  0  0  0  0  0  0  0  0  0
   -1.5508    3.1973    0.0000 C   0  0  0  0  0  0  0  0  0  0  0  0
   -2.8661    2.4763    0.0000 O   0  0  0  0  0  0  0  0  0  0  0  0
   -0.2687    2.4186    0.0000 N   0  0  0  0  0  0  0  0  0  0  0  0
   -0.3020    0.9190    0.0000 C   0  0  0  0  0  0  0  0  0  0  0  0
   -1.6250    0.2120    0.0000 C   0  0  0  0  0  0  0  0  0  0  0  0
   -1.6110   -1.2880    0.0000 C   0  0  0  0  0  0  0  0  0  0  0  0
   -0.3400   -2.0410    0.0000 C   0  0  0  0  0  0  0  0  0  0  0  0
    0.9490   -1.3140    0.0000 C   0  0  0  0  0  0  0  0  0  0  0  0
    0.9680    0.1660    0.0000 C   0  0  0  0  0  0  0  0  0  0  0  0
    2.2761    0.9001    0.0000 C   0  0  0  0  0  0  0  0  0  0  0  0
    3.5659    0.1343    0.0000 C   0  0  0  0  0  0  0  0  0  0  0  0
    4.8740    0.8683    0.0000 C   0  0  0  0  0  0  0  0  0  0  0  0
    4.8923    2.3682    0.0000 C   0  0  0  0  0  0  0  0  0  0  0  0
    3.6025    3.1340    0.0000 C   0  0  0  0  0  0  0  0  0  0  0  0
    2.2944    2.4000    0.0000 C   0  0  0  0  0  0  0  0  0  0  0  0
  1  2  1  0  0  0  0
  2  3  1  0  0  0  0
  3  4  1  0  0  0  0
  4  5  1  0  0  0  0
  5  6  1  0  0  0  0
  6  7  1  0  0  0  0
  7  8  1  0  0  0  0
  8  9  1  0  0  0  0
  9 10  1  0  0  0  0
 10 11  1  0  0  0  0
 11 12  1  0  0  0  0
 12 13  1  0  0  0  0
 13 14  1  0  0  0  0
 14 15  1  0  0  0  0
 10 15  1  0  0  0  0
 13 16  1  0  0  0  0
 16 17  1  0  0  0  0
 17 18  2  0  0  0  0
 17 19  1  0  0  0  0
 19 20  1  0  0  0  0
 20 21  2  0  0  0  0
 21 22  1  0  0  0  0
 22 23  2  0  0  0  0
 23 24  1  0  0  0  0
 24 25  2  0  0  0  0
 20 25  1  0  0  0  0
 25 26  1  0  0  0  0
 26 27  2  0  0  0  0
 27 28  1  0  0  0  0
 28 29  2  0  0  0  0
 29 30  1  0  0  0  0
 30 31  2  0  0  0  0
 26 31  1  0  0  0  0
M  END
> <chemblId>
CHEMBL1683926

> <bioactivity__type>
Ki

> <units>
nM

> <value>
1.8

$$$$

  CDK     11301514232D 0   0.00000     0.00000     0

 32 34  0  0  0  0              1 V2000 
  -11.6074   18.4243    0.0000 N   0  0  0  0  0  0  0  0  0  0  0  0
  -11.6407   16.9247    0.0000 C   0  0  0  0  0  0  0  0  0  0  0  0
  -10.3587   16.1461    0.0000 C   0  0  0  0  0  0  0  0  0  0  0  0
  -10.3920   14.6464    0.0000 C   0  0  0  0  0  0  0  0  0  0  0  0
   -9.1099   13.8678    0.0000 C   0  0  0  0  0  0  0  0  0  0  0  0
   -9.1432   12.3681    0.0000 C   0  0  0  0  0  0  0  0  0  0  0  0
   -7.8612   11.5895    0.0000 C   0  0  0  0  0  0  0  0  0  0  0  0
   -7.8945   10.0898    0.0000 C   0  0  0  0  0  0  0  0  0  0  0  0
   -6.6124    9.3112    0.0000 C   0  0  0  0  0  0  0  0  0  0  0  0
   -6.6457    7.8116    0.0000 C   0  0  0  0  0  0  0  0  0  0  0  0
   -5.3636    7.0329    0.0000 N   0  0  0  0  0  0  0  0  0  0  0  0
   -5.3970    5.5333    0.0000 C   0  0  0  0  0  0  0  0  0  0  0  0
   -4.1149    4.7546    0.0000 C   0  0  0  0  0  0  0  0  0  0  0  0
   -2.7995    5.4756    0.0000 C   0  0  0  0  0  0  0  0  0  0  0  0
   -2.7662    6.9752    0.0000 C   0  0  0  0  0  0  0  0  0  0  0  0
   -4.0483    7.7539    0.0000 C   0  0  0  0  0  0  0  0  0  0  0  0
   -1.5175    4.6969    0.0000 O   0  0  0  0  0  0  0  0  0  0  0  0
   -1.5508    3.1973    0.0000 C   0  0  0  0  0  0  0  0  0  0  0  0
   -2.8661    2.4763    0.0000 O   0  0  0  0  0  0  0  0  0  0  0  0
   -0.2687    2.4186    0.0000 N   0  0  0  0  0  0  0  0  0  0  0  0
   -0.3020    0.9190    0.0000 C   0  0  0  0  0  0  0  0  0  0  0  0
   -1.6250    0.2120    0.0000 C   0  0  0  0  0  0  0  0  0  0  0  0
   -1.6110   -1.2880    0.0000 C   0  0  0  0  0  0  0  0  0  0  0  0
   -0.3400   -2.0410    0.0000 C   0  0  0  0  0  0  0  0  0  0  0  0
    0.9490   -1.3140    0.0000 C   0  0  0  0  0  0  0  0  0  0  0  0
    0.9680    0.1660    0.0000 C   0  0  0  0  0  0  0  0  0  0  0  0
    2.2761    0.9001    0.0000 C   0  0  0  0  0  0  0  0  0  0  0  0
    3.5659    0.1343    0.0000 C   0  0  0  0  0  0  0  0  0  0  0  0
    4.8740    0.8683    0.0000 C   0  0  0  0  0  0  0  0  0  0  0  0
    4.8923    2.3682    0.0000 C   0  0  0  0  0  0  0  0  0  0  0  0
    3.6025    3.1340    0.0000 C   0  0  0  0  0  0  0  0  0  0  0  0
    2.2944    2.4000    0.0000 C   0  0  0  0  0  0  0  0  0  0  0  0
  1  2  1  0  0  0  0
  2  3  1  0  0  0  0
  3  4  1  0  0  0  0
  4  5  1  0  0  0  0
  5  6  1  0  0  0  0
  6  7  1  0  0  0  0
  7  8  1  0  0  0  0
  8  9  1  0  0  0  0
  9 10  1  0  0  0  0
 10 11  1  0  0  0  0
 11 12  1  0  0  0  0
 12 13  1  0  0  0  0
 13 14  1  0  0  0  0
 14 15  1  0  0  0  0
 15 16  1  0  0  0  0
 11 16  1  0  0  0  0
 14 17  1  0  0  0  0
 17 18  1  0  0  0  0
 18 19  2  0  0  0  0
 18 20  1  0  0  0  0
 20 21  1  0  0  0  0
 21 22  2  0  0  0  0
 22 23  1  0  0  0  0
 23 24  2  0  0  0  0
 24 25  1  0  0  0  0
 25 26  2  0  0  0  0
 21 26  1  0  0  0  0
 26 27  1  0  0  0  0
 27 28  2  0  0  0  0
 28 29  1  0  0  0  0
 29 30  2  0  0  0  0
 30 31  1  0  0  0  0
 31 32  2  0  0  0  0
 27 32  1  0  0  0  0
M  END
> <chemblId>
CHEMBL1683927

> <bioactivity__type>
Ki

> <units>
nM

> <value>
0.75

$$$$

  CDK     11301514232D 0   0.00000     0.00000     0

 33 35  0  0  0  0              1 V2000 
  -12.8895   19.2030    0.0000 N   0  0  0  0  0  0  0  0  0  0  0  0
  -11.6074   18.4243    0.0000 C   0  0  0  0  0  0  0  0  0  0  0  0
  -11.6407   16.9247    0.0000 C   0  0  0  0  0  0  0  0  0  0  0  0
  -10.3587   16.1461    0.0000 C   0  0  0  0  0  0  0  0  0  0  0  0
  -10.3920   14.6464    0.0000 C   0  0  0  0  0  0  0  0  0  0  0  0
   -9.1099   13.8678    0.0000 C   0  0  0  0  0  0  0  0  0  0  0  0
   -9.1432   12.3681    0.0000 C   0  0  0  0  0  0  0  0  0  0  0  0
   -7.8612   11.5895    0.0000 C   0  0  0  0  0  0  0  0  0  0  0  0
   -7.8945   10.0898    0.0000 C   0  0  0  0  0  0  0  0  0  0  0  0
   -6.6124    9.3112    0.0000 C   0  0  0  0  0  0  0  0  0  0  0  0
   -6.6457    7.8116    0.0000 C   0  0  0  0  0  0  0  0  0  0  0  0
   -5.3636    7.0329    0.0000 N   0  0  0  0  0  0  0  0  0  0  0  0
   -5.3970    5.5333    0.0000 C   0  0  0  0  0  0  0  0  0  0  0  0
   -4.1149    4.7546    0.0000 C   0  0  0  0  0  0  0  0  0  0  0  0
   -2.7995    5.4756    0.0000 C   0  0  0  0  0  0  0  0  0  0  0  0
   -2.7662    6.9752    0.0000 C   0  0  0  0  0  0  0  0  0  0  0  0
   -4.0483    7.7539    0.0000 C   0  0  0  0  0  0  0  0  0  0  0  0
   -1.5175    4.6969    0.0000 O   0  0  0  0  0  0  0  0  0  0  0  0
   -1.5508    3.1973    0.0000 C   0  0  0  0  0  0  0  0  0  0  0  0
   -2.8661    2.4763    0.0000 O   0  0  0  0  0  0  0  0  0  0  0  0
   -0.2687    2.4186    0.0000 N   0  0  0  0  0  0  0  0  0  0  0  0
   -0.3020    0.9190    0.0000 C   0  0  0  0  0  0  0  0  0  0  0  0
   -1.6250    0.2120    0.0000 C   0  0  0  0  0  0  0  0  0  0  0  0
   -1.6110   -1.2880    0.0000 C   0  0  0  0  0  0  0  0  0  0  0  0
   -0.3400   -2.0410    0.0000 C   0  0  0  0  0  0  0  0  0  0  0  0
    0.9490   -1.3140    0.0000 C   0  0  0  0  0  0  0  0  0  0  0  0
    0.9680    0.1660    0.0000 C   0  0  0  0  0  0  0  0  0  0  0  0
    2.2761    0.9001    0.0000 C   0  0  0  0  0  0  0  0  0  0  0  0
    3.5659    0.1343    0.0000 C   0  0  0  0  0  0  0  0  0  0  0  0
    4.8740    0.8683    0.0000 C   0  0  0  0  0  0  0  0  0  0  0  0
    4.8923    2.3682    0.0000 C   0  0  0  0  0  0  0  0  0  0  0  0
    3.6025    3.1340    0.0000 C   0  0  0  0  0  0  0  0  0  0  0  0
    2.2944    2.4000    0.0000 C   0  0  0  0  0  0  0  0  0  0  0  0
  1  2  1  0  0  0  0
  2  3  1  0  0  0  0
  3  4  1  0  0  0  0
  4  5  1  0  0  0  0
  5  6  1  0  0  0  0
  6  7  1  0  0  0  0
  7  8  1  0  0  0  0
  8  9  1  0  0  0  0
  9 10  1  0  0  0  0
 10 11  1  0  0  0  0
 11 12  1  0  0  0  0
 12 13  1  0  0  0  0
 13 14  1  0  0  0  0
 14 15  1  0  0  0  0
 15 16  1  0  0  0  0
 16 17  1  0  0  0  0
 12 17  1  0  0  0  0
 15 18  1  0  0  0  0
 18 19  1  0  0  0  0
 19 20  2  0  0  0  0
 19 21  1  0  0  0  0
 21 22  1  0  0  0  0
 22 23  2  0  0  0  0
 23 24  1  0  0  0  0
 24 25  2  0  0  0  0
 25 26  1  0  0  0  0
 26 27  2  0  0  0  0
 22 27  1  0  0  0  0
 27 28  1  0  0  0  0
 28 29  2  0  0  0  0
 29 30  1  0  0  0  0
 30 31  2  0  0  0  0
 31 32  1  0  0  0  0
 32 33  2  0  0  0  0
 28 33  1  0  0  0  0
M  END
> <chemblId>
CHEMBL1683928

> <bioactivity__type>
Ki

> <units>
nM

> <value>
1.6

$$$$

  CDK     11301514232D 0   0.00000     0.00000     0

 34 36  0  0  0  0              1 V2000 
  -12.8562   20.7026    0.0000 N   0  0  0  0  0  0  0  0  0  0  0  0
  -12.8895   19.2030    0.0000 C   0  0  0  0  0  0  0  0  0  0  0  0
  -11.6074   18.4243    0.0000 C   0  0  0  0  0  0  0  0  0  0  0  0
  -11.6407   16.9247    0.0000 C   0  0  0  0  0  0  0  0  0  0  0  0
  -10.3587   16.1461    0.0000 C   0  0  0  0  0  0  0  0  0  0  0  0
  -10.3920   14.6464    0.0000 C   0  0  0  0  0  0  0  0  0  0  0  0
   -9.1099   13.8678    0.0000 C   0  0  0  0  0  0  0  0  0  0  0  0
   -9.1432   12.3681    0.0000 C   0  0  0  0  0  0  0  0  0  0  0  0
   -7.8612   11.5895    0.0000 C   0  0  0  0  0  0  0  0  0  0  0  0
   -7.8945   10.0898    0.0000 C   0  0  0  0  0  0  0  0  0  0  0  0
   -6.6124    9.3112    0.0000 C   0  0  0  0  0  0  0  0  0  0  0  0
   -6.6457    7.8116    0.0000 C   0  0  0  0  0  0  0  0  0  0  0  0
   -5.3636    7.0329    0.0000 N   0  0  0  0  0  0  0  0  0  0  0  0
   -5.3970    5.5333    0.0000 C   0  0  0  0  0  0  0  0  0  0  0  0
   -4.1149    4.7546    0.0000 C   0  0  0  0  0  0  0  0  0  0  0  0
   -2.7995    5.4756    0.0000 C   0  0  0  0  0  0  0  0  0  0  0  0
   -2.7662    6.9752    0.0000 C   0  0  0  0  0  0  0  0  0  0  0  0
   -4.0483    7.7539    0.0000 C   0  0  0  0  0  0  0  0  0  0  0  0
   -1.5175    4.6969    0.0000 O   0  0  0  0  0  0  0  0  0  0  0  0
   -1.5508    3.1973    0.0000 C   0  0  0  0  0  0  0  0  0  0  0  0
   -2.8661    2.4763    0.0000 O   0  0  0  0  0  0  0  0  0  0  0  0
   -0.2687    2.4186    0.0000 N   0  0  0  0  0  0  0  0  0  0  0  0
   -0.3020    0.9190    0.0000 C   0  0  0  0  0  0  0  0  0  0  0  0
   -1.6250    0.2120    0.0000 C   0  0  0  0  0  0  0  0  0  0  0  0
   -1.6110   -1.2880    0.0000 C   0  0  0  0  0  0  0  0  0  0  0  0
   -0.3400   -2.0410    0.0000 C   0  0  0  0  0  0  0  0  0  0  0  0
    0.9490   -1.3140    0.0000 C   0  0  0  0  0  0  0  0  0  0  0  0
    0.9680    0.1660    0.0000 C   0  0  0  0  0  0  0  0  0  0  0  0
    2.2761    0.9001    0.0000 C   0  0  0  0  0  0  0  0  0  0  0  0
    3.5659    0.1343    0.0000 C   0  0  0  0  0  0  0  0  0  0  0  0
    4.8740    0.8683    0.0000 C   0  0  0  0  0  0  0  0  0  0  0  0
    4.8923    2.3682    0.0000 C   0  0  0  0  0  0  0  0  0  0  0  0
    3.6025    3.1340    0.0000 C   0  0  0  0  0  0  0  0  0  0  0  0
    2.2944    2.4000    0.0000 C   0  0  0  0  0  0  0  0  0  0  0  0
  1  2  1  0  0  0  0
  2  3  1  0  0  0  0
  3  4  1  0  0  0  0
  4  5  1  0  0  0  0
  5  6  1  0  0  0  0
  6  7  1  0  0  0  0
  7  8  1  0  0  0  0
  8  9  1  0  0  0  0
  9 10  1  0  0  0  0
 10 11  1  0  0  0  0
 11 12  1  0  0  0  0
 12 13  1  0  0  0  0
 13 14  1  0  0  0  0
 14 15  1  0  0  0  0
 15 16  1  0  0  0  0
 16 17  1  0  0  0  0
 17 18  1  0  0  0  0
 13 18  1  0  0  0  0
 16 19  1  0  0  0  0
 19 20  1  0  0  0  0
 20 21  2  0  0  0  0
 20 22  1  0  0  0  0
 22 23  1  0  0  0  0
 23 24  2  0  0  0  0
 24 25  1  0  0  0  0
 25 26  2  0  0  0  0
 26 27  1  0  0  0  0
 27 28  2  0  0  0  0
 23 28  1  0  0  0  0
 28 29  1  0  0  0  0
 29 30  2  0  0  0  0
 30 31  1  0  0  0  0
 31 32  2  0  0  0  0
 32 33  1  0  0  0  0
 33 34  2  0  0  0  0
 29 34  1  0  0  0  0
M  END
> <chemblId>
CHEMBL1683929

> <bioactivity__type>
Ki

> <units>
nM

> <value>
2.5

$$$$

  CDK     11301514232D 0   0.00000     0.00000     0

 35 37  0  0  0  0              1 V2000 
  -14.1383   21.4813    0.0000 N   0  0  0  0  0  0  0  0  0  0  0  0
  -12.8562   20.7026    0.0000 C   0  0  0  0  0  0  0  0  0  0  0  0
  -12.8895   19.2030    0.0000 C   0  0  0  0  0  0  0  0  0  0  0  0
  -11.6074   18.4243    0.0000 C   0  0  0  0  0  0  0  0  0  0  0  0
  -11.6407   16.9247    0.0000 C   0  0  0  0  0  0  0  0  0  0  0  0
  -10.3587   16.1461    0.0000 C   0  0  0  0  0  0  0  0  0  0  0  0
  -10.3920   14.6464    0.0000 C   0  0  0  0  0  0  0  0  0  0  0  0
   -9.1099   13.8678    0.0000 C   0  0  0  0  0  0  0  0  0  0  0  0
   -9.1432   12.3681    0.0000 C   0  0  0  0  0  0  0  0  0  0  0  0
   -7.8612   11.5895    0.0000 C   0  0  0  0  0  0  0  0  0  0  0  0
   -7.8945   10.0898    0.0000 C   0  0  0  0  0  0  0  0  0  0  0  0
   -6.6124    9.3112    0.0000 C   0  0  0  0  0  0  0  0  0  0  0  0
   -6.6457    7.8116    0.0000 C   0  0  0  0  0  0  0  0  0  0  0  0
   -5.3636    7.0329    0.0000 N   0  0  0  0  0  0  0  0  0  0  0  0
   -5.3970    5.5333    0.0000 C   0  0  0  0  0  0  0  0  0  0  0  0
   -4.1149    4.7546    0.0000 C   0  0  0  0  0  0  0  0  0  0  0  0
   -2.7995    5.4756    0.0000 C   0  0  0  0  0  0  0  0  0  0  0  0
   -2.7662    6.9752    0.0000 C   0  0  0  0  0  0  0  0  0  0  0  0
   -4.0483    7.7539    0.0000 C   0  0  0  0  0  0  0  0  0  0  0  0
   -1.5175    4.6969    0.0000 O   0  0  0  0  0  0  0  0  0  0  0  0
   -1.5508    3.1973    0.0000 C   0  0  0  0  0  0  0  0  0  0  0  0
   -2.8661    2.4763    0.0000 O   0  0  0  0  0  0  0  0  0  0  0  0
   -0.2687    2.4186    0.0000 N   0  0  0  0  0  0  0  0  0  0  0  0
   -0.3020    0.9190    0.0000 C   0  0  0  0  0  0  0  0  0  0  0  0
   -1.6250    0.2120    0.0000 C   0  0  0  0  0  0  0  0  0  0  0  0
   -1.6110   -1.2880    0.0000 C   0  0  0  0  0  0  0  0  0  0  0  0
   -0.3400   -2.0410    0.0000 C   0  0  0  0  0  0  0  0  0  0  0  0
    0.9490   -1.3140    0.0000 C   0  0  0  0  0  0  0  0  0  0  0  0
    0.9680    0.1660    0.0000 C   0  0  0  0  0  0  0  0  0  0  0  0
    2.2761    0.9001    0.0000 C   0  0  0  0  0  0  0  0  0  0  0  0
    3.5659    0.1343    0.0000 C   0  0  0  0  0  0  0  0  0  0  0  0
    4.8740    0.8683    0.0000 C   0  0  0  0  0  0  0  0  0  0  0  0
    4.8923    2.3682    0.0000 C   0  0  0  0  0  0  0  0  0  0  0  0
    3.6025    3.1340    0.0000 C   0  0  0  0  0  0  0  0  0  0  0  0
    2.2944    2.4000    0.0000 C   0  0  0  0  0  0  0  0  0  0  0  0
  1  2  1  0  0  0  0
  2  3  1  0  0  0  0
  3  4  1  0  0  0  0
  4  5  1  0  0  0  0
  5  6  1  0  0  0  0
  6  7  1  0  0  0  0
  7  8  1  0  0  0  0
  8  9  1  0  0  0  0
  9 10  1  0  0  0  0
 10 11  1  0  0  0  0
 11 12  1  0  0  0  0
 12 13  1  0  0  0  0
 13 14  1  0  0  0  0
 14 15  1  0  0  0  0
 15 16  1  0  0  0  0
 16 17  1  0  0  0  0
 17 18  1  0  0  0  0
 18 19  1  0  0  0  0
 14 19  1  0  0  0  0
 17 20  1  0  0  0  0
 20 21  1  0  0  0  0
 21 22  2  0  0  0  0
 21 23  1  0  0  0  0
 23 24  1  0  0  0  0
 24 25  2  0  0  0  0
 25 26  1  0  0  0  0
 26 27  2  0  0  0  0
 27 28  1  0  0  0  0
 28 29  2  0  0  0  0
 24 29  1  0  0  0  0
 29 30  1  0  0  0  0
 30 31  2  0  0  0  0
 31 32  1  0  0  0  0
 32 33  2  0  0  0  0
 33 34  1  0  0  0  0
 34 35  2  0  0  0  0
 30 35  1  0  0  0  0
M  END
> <chemblId>
CHEMBL1683930

> <bioactivity__type>
Ki

> <units>
nM

> <value>
2.6

$$$$

  CDK     11301514232D 0   0.00000     0.00000     0

 46 50  0  0  0  0              1 V2000 
    0.0000    3.7500    0.0000 O   0  0  0  0  0  0  0  0  0  0  0  0
   -1.2990    3.0000    0.0000 C   0  0  0  0  0  0  0  0  0  0  0  0
   -2.5980    3.7500    0.0000 C   0  0  0  0  0  0  0  0  0  0  0  0
   -2.5980    5.2500    0.0000 N   0  0  0  0  0  0  0  0  0  0  0  0
   -3.8971    6.0000    0.0000 C   0  0  0  0  0  0  0  0  0  0  0  0
   -3.8971    7.5000    0.0000 C   0  0  0  0  0  0  0  0  0  0  0  0
   -5.1961    8.2500    0.0000 C   0  0  0  0  0  0  0  0  0  0  0  0
   -5.1961    9.7500    0.0000 C   0  0  0  0  0  0  0  0  0  0  0  0
   -6.4952   10.5000    0.0000 C   0  0  0  0  0  0  0  0  0  0  0  0
   -6.4952   12.0000    0.0000 C   0  0  0  0  0  0  0  0  0  0  0  0
   -7.7942   12.7500    0.0000 C   0  0  0  0  0  0  0  0  0  0  0  0
   -7.7942   14.2500    0.0000 C   0  0  0  0  0  0  0  0  0  0  0  0
   -9.0932   15.0000    0.0000 N   0  0  0  0  0  0  0  0  0  0  0  0
   -9.0932   16.5000    0.0000 C   0  0  0  0  0  0  0  0  0  0  0  0
  -10.3923   17.2500    0.0000 C   0  0  0  0  0  0  0  0  0  0  0  0
  -11.6913   16.5000    0.0000 C   0  0  0  0  0  0  0  0  0  0  0  0
  -11.6913   15.0000    0.0000 C   0  0  0  0  0  0  0  0  0  0  0  0
  -10.3923   14.2500    0.0000 C   0  0  0  0  0  0  0  0  0  0  0  0
  -12.9903   17.2500    0.0000 O   0  0  0  0  0  0  0  0  0  0  0  0
  -12.9903   18.7500    0.0000 C   0  0  0  0  0  0  0  0  0  0  0  0
  -11.6913   19.5000    0.0000 O   0  0  0  0  0  0  0  0  0  0  0  0
  -14.2894   19.5000    0.0000 N   0  0  0  0  0  0  0  0  0  0  0  0
  -14.2894   21.0000    0.0000 C   0  0  0  0  0  0  0  0  0  0  0  0
  -12.9903   21.7500    0.0000 C   0  0  0  0  0  0  0  0  0  0  0  0
  -12.9903   23.2500    0.0000 C   0  0  0  0  0  0  0  0  0  0  0  0
  -14.2894   24.0000    0.0000 C   0  0  0  0  0  0  0  0  0  0  0  0
  -15.5884   23.2500    0.0000 C   0  0  0  0  0  0  0  0  0  0  0  0
  -15.5884   21.7500    0.0000 C   0  0  0  0  0  0  0  0  0  0  0  0
  -16.8875   21.0000    0.0000 C   0  0  0  0  0  0  0  0  0  0  0  0
  -18.1865   21.7500    0.0000 C   0  0  0  0  0  0  0  0  0  0  0  0
  -19.4855   21.0000    0.0000 C   0  0  0  0  0  0  0  0  0  0  0  0
  -19.4855   19.5000    0.0000 C   0  0  0  0  0  0  0  0  0  0  0  0
  -18.1865   18.7500    0.0000 C   0  0  0  0  0  0  0  0  0  0  0  0
  -16.8875   19.5000    0.0000 C   0  0  0  0  0  0  0  0  0  0  0  0
   -1.2990    1.5000    0.0000 C   0  0  0  0  0  0  0  0  0  0  0  0
   -2.5980    0.7500    0.0000 C   0  0  0  0  0  0  0  0  0  0  0  0
   -2.5980   -0.7500    0.0000 C   0  0  0  0  0  0  0  0  0  0  0  0
   -1.2990   -1.5000    0.0000 C   0  0  0  0  0  0  0  0  0  0  0  0
   -1.2990   -3.0000    0.0000 O   0  0  0  0  0  0  0  0  0  0  0  0
   -0.0000   -0.7500    0.0000 C   0  0  0  0  0  0  0  0  0  0  0  0
    1.2990   -1.5000    0.0000 N   0  0  0  0  0  0  0  0  0  0  0  0
    2.5980   -0.7500    0.0000 C   0  0  0  0  0  0  0  0  0  0  0  0
    3.8970   -1.5000    0.0000 O   0  0  0  0  0  0  0  0  0  0  0  0
    2.5980    0.7500    0.0000 C   0  0  0  0  0  0  0  0  0  0  0  0
    1.2990    1.5000    0.0000 C   0  0  0  0  0  0  0  0  0  0  0  0
   -0.0000    0.7500    0.0000 C   0  0  0  0  0  0  0  0  0  0  0  0
  2  1  1  6  0  0  0
  2  3  1  0  0  0  0
  3  4  1  0  0  0  0
  4  5  1  0  0  0  0
  5  6  1  0  0  0  0
  6  7  1  0  0  0  0
  7  8  1  0  0  0  0
  8  9  1  0  0  0  0
  9 10  1  0  0  0  0
 10 11  1  0  0  0  0
 11 12  1  0  0  0  0
 12 13  1  0  0  0  0
 13 14  1  0  0  0  0
 14 15  1  0  0  0  0
 15 16  1  0  0  0  0
 16 17  1  0  0  0  0
 17 18  1  0  0  0  0
 13 18  1  0  0  0  0
 16 19  1  0  0  0  0
 19 20  1  0  0  0  0
 20 21  2  0  0  0  0
 20 22  1  0  0  0  0
 22 23  1  0  0  0  0
 23 24  2  0  0  0  0
 24 25  1  0  0  0  0
 25 26  2  0  0  0  0
 26 27  1  0  0  0  0
 27 28  2  0  0  0  0
 23 28  1  0  0  0  0
 28 29  1  0  0  0  0
 29 30  2  0  0  0  0
 30 31  1  0  0  0  0
 31 32  2  0  0  0  0
 32 33  1  0  0  0  0
 33 34  2  0  0  0  0
 29 34  1  0  0  0  0
  2 35  1  0  0  0  0
 35 36  2  0  0  0  0
 36 37  1  0  0  0  0
 37 38  2  0  0  0  0
 38 39  1  0  0  0  0
 38 40  1  0  0  0  0
 40 41  1  0  0  0  0
 41 42  1  0  0  0  0
 42 43  2  0  0  0  0
 42 44  1  0  0  0  0
 44 45  2  0  0  0  0
 45 46  1  0  0  0  0
 35 46  1  0  0  0  0
 40 46  2  0  0  0  0
M  END
> <chemblId>
CHEMBL1683933

> <bioactivity__type>
Ki

> <units>
nM

> <value>
0.32

$$$$

  CDK     11301514232D 0   0.00000     0.00000     0

 45 48  0  0  0  0              1 V2000 
  -11.5408   21.4236    0.0000 O   0  0  0  0  0  0  0  0  0  0  0  0
  -12.8562   20.7026    0.0000 C   0  0  0  0  0  0  0  0  0  0  0  0
  -12.8895   19.2030    0.0000 C   0  0  0  0  0  0  0  0  0  0  0  0
  -11.6074   18.4243    0.0000 N   0  0  0  0  0  0  0  0  0  0  0  0
  -11.6407   16.9247    0.0000 C   0  0  0  0  0  0  0  0  0  0  0  0
  -10.3587   16.1461    0.0000 C   0  0  0  0  0  0  0  0  0  0  0  0
  -10.3920   14.6464    0.0000 C   0  0  0  0  0  0  0  0  0  0  0  0
   -9.1099   13.8678    0.0000 C   0  0  0  0  0  0  0  0  0  0  0  0
   -9.1432   12.3681    0.0000 C   0  0  0  0  0  0  0  0  0  0  0  0
   -7.8612   11.5895    0.0000 C   0  0  0  0  0  0  0  0  0  0  0  0
   -7.8945   10.0898    0.0000 C   0  0  0  0  0  0  0  0  0  0  0  0
   -6.6124    9.3112    0.0000 C   0  0  0  0  0  0  0  0  0  0  0  0
   -6.6457    7.8116    0.0000 C   0  0  0  0  0  0  0  0  0  0  0  0
   -5.3636    7.0329    0.0000 N   0  0  0  0  0  0  0  0  0  0  0  0
   -5.3970    5.5333    0.0000 C   0  0  0  0  0  0  0  0  0  0  0  0
   -4.1149    4.7546    0.0000 C   0  0  0  0  0  0  0  0  0  0  0  0
   -2.7995    5.4756    0.0000 C   0  0  0  0  0  0  0  0  0  0  0  0
   -2.7662    6.9752    0.0000 C   0  0  0  0  0  0  0  0  0  0  0  0
   -4.0483    7.7539    0.0000 C   0  0  0  0  0  0  0  0  0  0  0  0
   -1.5175    4.6969    0.0000 O   0  0  0  0  0  0  0  0  0  0  0  0
   -1.5508    3.1973    0.0000 C   0  0  0  0  0  0  0  0  0  0  0  0
   -2.8661    2.4763    0.0000 O   0  0  0  0  0  0  0  0  0  0  0  0
   -0.2687    2.4186    0.0000 N   0  0  0  0  0  0  0  0  0  0  0  0
   -0.3020    0.9190    0.0000 C   0  0  0  0  0  0  0  0  0  0  0  0
   -1.6250    0.2120    0.0000 C   0  0  0  0  0  0  0  0  0  0  0  0
   -1.6110   -1.2880    0.0000 C   0  0  0  0  0  0  0  0  0  0  0  0
   -0.3400   -2.0410    0.0000 C   0  0  0  0  0  0  0  0  0  0  0  0
    0.9490   -1.3140    0.0000 C   0  0  0  0  0  0  0  0  0  0  0  0
    0.9680    0.1660    0.0000 C   0  0  0  0  0  0  0  0  0  0  0  0
    2.2761    0.9001    0.0000 C   0  0  0  0  0  0  0  0  0  0  0  0
    3.5659    0.1343    0.0000 C   0  0  0  0  0  0  0  0  0  0  0  0
    4.8740    0.8683    0.0000 C   0  0  0  0  0  0  0  0  0  0  0  0
    4.8923    2.3682    0.0000 C   0  0  0  0  0  0  0  0  0  0  0  0
    3.6025    3.1340    0.0000 C   0  0  0  0  0  0  0  0  0  0  0  0
    2.2944    2.4000    0.0000 C   0  0  0  0  0  0  0  0  0  0  0  0
  -14.1383   21.4813    0.0000 C   0  0  0  0  0  0  0  0  0  0  0  0
  -14.1050   22.9809    0.0000 C   0  0  0  0  0  0  0  0  0  0  0  0
  -15.3870   23.7596    0.0000 C   0  0  0  0  0  0  0  0  0  0  0  0
  -16.7024   23.0386    0.0000 C   0  0  0  0  0  0  0  0  0  0  0  0
  -17.9845   23.8173    0.0000 O   0  0  0  0  0  0  0  0  0  0  0  0
  -16.7357   21.5390    0.0000 C   0  0  0  0  0  0  0  0  0  0  0  0
  -18.0511   20.8180    0.0000 N   0  0  0  0  0  0  0  0  0  0  0  0
  -19.3331   21.5967    0.0000 C   0  0  0  0  0  0  0  0  0  0  0  0
  -19.2998   23.0963    0.0000 O   0  0  0  0  0  0  0  0  0  0  0  0
  -15.4536   20.7603    0.0000 C   0  0  0  0  0  0  0  0  0  0  0  0
  2  1  1  1  0  0  0
  2  3  1  0  0  0  0
  3  4  1  0  0  0  0
  4  5  1  0  0  0  0
  5  6  1  0  0  0  0
  6  7  1  0  0  0  0
  7  8  1  0  0  0  0
  8  9  1  0  0  0  0
  9 10  1  0  0  0  0
 10 11  1  0  0  0  0
 11 12  1  0  0  0  0
 12 13  1  0  0  0  0
 13 14  1  0  0  0  0
 14 15  1  0  0  0  0
 15 16  1  0  0  0  0
 16 17  1  0  0  0  0
 17 18  1  0  0  0  0
 18 19  1  0  0  0  0
 14 19  1  0  0  0  0
 17 20  1  0  0  0  0
 20 21  1  0  0  0  0
 21 22  2  0  0  0  0
 21 23  1  0  0  0  0
 23 24  1  0  0  0  0
 24 25  2  0  0  0  0
 25 26  1  0  0  0  0
 26 27  2  0  0  0  0
 27 28  1  0  0  0  0
 28 29  2  0  0  0  0
 24 29  1  0  0  0  0
 29 30  1  0  0  0  0
 30 31  2  0  0  0  0
 31 32  1  0  0  0  0
 32 33  2  0  0  0  0
 33 34  1  0  0  0  0
 34 35  2  0  0  0  0
 30 35  1  0  0  0  0
  2 36  1  0  0  0  0
 36 37  2  0  0  0  0
 37 38  1  0  0  0  0
 38 39  2  0  0  0  0
 39 40  1  0  0  0  0
 39 41  1  0  0  0  0
 41 42  1  0  0  0  0
 42 43  1  0  0  0  0
 43 44  2  0  0  0  0
 41 45  2  0  0  0  0
 36 45  1  0  0  0  0
M  END
> <chemblId>
CHEMBL1683935

> <bioactivity__type>
Ki

> <units>
nM

> <value>
0.14

$$$$

  CDK     11301514232D 0   0.00000     0.00000     0

 44 47  0  0  0  0              1 V2000 
    1.2990   -3.4170    0.0000 O   0  0  0  0  0  0  0  0  0  0  0  0
   -0.0000   -2.6670    0.0000 C   0  0  0  0  0  0  0  0  0  0  0  0
    0.0000   -1.1670    0.0000 C   0  0  0  0  0  0  0  0  0  0  0  0
   -1.2990   -0.4170    0.0000 C   0  0  0  0  0  0  0  0  0  0  0  0
   -1.2990    1.0830    0.0000 C   0  0  0  0  0  0  0  0  0  0  0  0
    0.0000    1.8330    0.0000 C   0  0  0  0  0  0  0  0  0  0  0  0
    1.2990    1.0830    0.0000 C   0  0  0  0  0  0  0  0  0  0  0  0
    1.2990   -0.4170    0.0000 C   0  0  0  0  0  0  0  0  0  0  0  0
    2.5980   -1.1670    0.0000 O   0  0  0  0  0  0  0  0  0  0  0  0
   -2.5980    1.8330    0.0000 C   0  0  0  0  0  0  0  0  0  0  0  0
   -3.8971    1.0830    0.0000 O   0  0  0  0  0  0  0  0  0  0  0  0
   -2.5981    3.3330    0.0000 C   0  0  0  0  0  0  0  0  0  0  0  0
   -3.8971    4.0830    0.0000 N   0  0  0  0  0  0  0  0  0  0  0  0
   -3.8971    5.5830    0.0000 C   0  0  0  0  0  0  0  0  0  0  0  0
   -5.1961    6.3330    0.0000 C   0  0  0  0  0  0  0  0  0  0  0  0
   -5.1962    7.8330    0.0000 C   0  0  0  0  0  0  0  0  0  0  0  0
   -6.4952    8.5830    0.0000 C   0  0  0  0  0  0  0  0  0  0  0  0
   -6.4952   10.0830    0.0000 C   0  0  0  0  0  0  0  0  0  0  0  0
   -7.7943   10.8330    0.0000 C   0  0  0  0  0  0  0  0  0  0  0  0
   -7.7943   12.3330    0.0000 C   0  0  0  0  0  0  0  0  0  0  0  0
   -9.0933   13.0830    0.0000 C   0  0  0  0  0  0  0  0  0  0  0  0
   -9.0933   14.5830    0.0000 C   0  0  0  0  0  0  0  0  0  0  0  0
  -10.3924   15.3329    0.0000 N   0  0  0  0  0  0  0  0  0  0  0  0
  -10.3924   16.8329    0.0000 C   0  0  0  0  0  0  0  0  0  0  0  0
  -11.6914   17.5829    0.0000 C   0  0  0  0  0  0  0  0  0  0  0  0
  -12.9904   16.8329    0.0000 C   0  0  0  0  0  0  0  0  0  0  0  0
  -12.9904   15.3329    0.0000 C   0  0  0  0  0  0  0  0  0  0  0  0
  -11.6914   14.5829    0.0000 C   0  0  0  0  0  0  0  0  0  0  0  0
  -14.2895   17.5829    0.0000 O   0  0  0  0  0  0  0  0  0  0  0  0
  -14.2895   19.0829    0.0000 C   0  0  0  0  0  0  0  0  0  0  0  0
  -12.9905   19.8329    0.0000 O   0  0  0  0  0  0  0  0  0  0  0  0
  -15.5885   19.8329    0.0000 N   0  0  0  0  0  0  0  0  0  0  0  0
  -15.5885   21.3329    0.0000 C   0  0  0  0  0  0  0  0  0  0  0  0
  -14.2895   22.0829    0.0000 C   0  0  0  0  0  0  0  0  0  0  0  0
  -14.2895   23.5829    0.0000 C   0  0  0  0  0  0  0  0  0  0  0  0
  -15.5886   24.3329    0.0000 C   0  0  0  0  0  0  0  0  0  0  0  0
  -16.8876   23.5829    0.0000 C   0  0  0  0  0  0  0  0  0  0  0  0
  -16.8876   22.0829    0.0000 C   0  0  0  0  0  0  0  0  0  0  0  0
  -18.1866   21.3329    0.0000 C   0  0  0  0  0  0  0  0  0  0  0  0
  -19.4857   22.0829    0.0000 C   0  0  0  0  0  0  0  0  0  0  0  0
  -20.7847   21.3329    0.0000 C   0  0  0  0  0  0  0  0  0  0  0  0
  -20.7847   19.8329    0.0000 C   0  0  0  0  0  0  0  0  0  0  0  0
  -19.4856   19.0829    0.0000 C   0  0  0  0  0  0  0  0  0  0  0  0
  -18.1866   19.8329    0.0000 C   0  0  0  0  0  0  0  0  0  0  0  0
  1  2  1  0  0  0  0
  2  3  1  0  0  0  0
  3  4  2  0  0  0  0
  4  5  1  0  0  0  0
  5  6  2  0  0  0  0
  6  7  1  0  0  0  0
  7  8  2  0  0  0  0
  3  8  1  0  0  0  0
  8  9  1  0  0  0  0
  5 10  1  0  0  0  0
 10 11  1  1  0  0  0
 10 12  1  0  0  0  0
 12 13  1  0  0  0  0
 13 14  1  0  0  0  0
 14 15  1  0  0  0  0
 15 16  1  0  0  0  0
 16 17  1  0  0  0  0
 17 18  1  0  0  0  0
 18 19  1  0  0  0  0
 19 20  1  0  0  0  0
 20 21  1  0  0  0  0
 21 22  1  0  0  0  0
 22 23  1  0  0  0  0
 23 24  1  0  0  0  0
 24 25  1  0  0  0  0
 25 26  1  0  0  0  0
 26 27  1  0  0  0  0
 27 28  1  0  0  0  0
 23 28  1  0  0  0  0
 26 29  1  0  0  0  0
 29 30  1  0  0  0  0
 30 31  2  0  0  0  0
 30 32  1  0  0  0  0
 32 33  1  0  0  0  0
 33 34  2  0  0  0  0
 34 35  1  0  0  0  0
 35 36  2  0  0  0  0
 36 37  1  0  0  0  0
 37 38  2  0  0  0  0
 33 38  1  0  0  0  0
 38 39  1  0  0  0  0
 39 40  2  0  0  0  0
 40 41  1  0  0  0  0
 41 42  2  0  0  0  0
 42 43  1  0  0  0  0
 43 44  2  0  0  0  0
 39 44  1  0  0  0  0
M  END
> <chemblId>
CHEMBL1683936

> <bioactivity__type>
Ki

> <units>
nM

> <value>
0.14

$$$$

  CDK     11301514232D 0   0.00000     0.00000     0

 46 50  0  0  0  0              1 V2000 
   -7.1900   22.6056    0.0000 N   0  0  0  0  0  0  0  0  0  0  0  0
   -8.0717   21.3921    0.0000 C   0  0  0  0  0  0  0  0  0  0  0  0
   -9.5634   21.5489    0.0000 O   0  0  0  0  0  0  0  0  0  0  0  0
   -7.4616   20.0218    0.0000 C   0  0  0  0  0  0  0  0  0  0  0  0
   -8.3432   18.8083    0.0000 C   0  0  0  0  0  0  0  0  0  0  0  0
   -9.8432   18.8083    0.0000 C   0  0  0  0  0  0  0  0  0  0  0  0
  -10.3068   17.3817    0.0000 C   0  0  0  0  0  0  0  0  0  0  0  0
   -9.0932   16.5000    0.0000 N   0  0  0  0  0  0  0  0  0  0  0  0
   -9.0932   15.0000    0.0000 C   0  0  0  0  0  0  0  0  0  0  0  0
   -7.7942   14.2500    0.0000 C   0  0  0  0  0  0  0  0  0  0  0  0
   -7.7942   12.7500    0.0000 C   0  0  0  0  0  0  0  0  0  0  0  0
   -6.4952   12.0000    0.0000 C   0  0  0  0  0  0  0  0  0  0  0  0
   -6.4952   10.5000    0.0000 C   0  0  0  0  0  0  0  0  0  0  0  0
   -5.1961    9.7500    0.0000 C   0  0  0  0  0  0  0  0  0  0  0  0
   -5.1961    8.2500    0.0000 C   0  0  0  0  0  0  0  0  0  0  0  0
   -3.8971    7.5000    0.0000 C   0  0  0  0  0  0  0  0  0  0  0  0
   -3.8971    6.0000    0.0000 C   0  0  0  0  0  0  0  0  0  0  0  0
   -2.5980    5.2500    0.0000 N   0  0  0  0  0  0  0  0  0  0  0  0
   -2.5980    3.7500    0.0000 C   0  0  0  0  0  0  0  0  0  0  0  0
   -1.2990    3.0000    0.0000 C   0  0  0  0  0  0  0  0  0  0  0  0
    0.0000    3.7500    0.0000 O   0  0  0  0  0  0  0  0  0  0  0  0
   -1.2990    1.5000    0.0000 C   0  0  0  0  0  0  0  0  0  0  0  0
   -2.5980    0.7500    0.0000 C   0  0  0  0  0  0  0  0  0  0  0  0
   -2.5980   -0.7500    0.0000 C   0  0  0  0  0  0  0  0  0  0  0  0
   -1.2990   -1.5000    0.0000 C   0  0  0  0  0  0  0  0  0  0  0  0
   -1.2990   -3.0000    0.0000 O   0  0  0  0  0  0  0  0  0  0  0  0
   -0.0000   -0.7500    0.0000 C   0  0  0  0  0  0  0  0  0  0  0  0
    1.2990   -1.5000    0.0000 N   0  0  0  0  0  0  0  0  0  0  0  0
    2.5980   -0.7500    0.0000 C   0  0  0  0  0  0  0  0  0  0  0  0
    3.8970   -1.5000    0.0000 O   0  0  0  0  0  0  0  0  0  0  0  0
    2.5980    0.7500    0.0000 C   0  0  0  0  0  0  0  0  0  0  0  0
    1.2990    1.5000    0.0000 C   0  0  0  0  0  0  0  0  0  0  0  0
   -0.0000    0.7500    0.0000 C   0  0  0  0  0  0  0  0  0  0  0  0
   -7.8797   17.3817    0.0000 C   0  0  0  0  0  0  0  0  0  0  0  0
   -6.4196   18.9428    0.0000 C   0  0  0  0  0  0  0  0  0  0  0  0
   -6.8330   17.5009    0.0000 C   0  0  0  0  0  0  0  0  0  0  0  0
   -5.7910   16.4219    0.0000 C   0  0  0  0  0  0  0  0  0  0  0  0
   -4.3356   16.7848    0.0000 C   0  0  0  0  0  0  0  0  0  0  0  0
   -3.9221   18.2267    0.0000 C   0  0  0  0  0  0  0  0  0  0  0  0
   -4.9641   19.3057    0.0000 C   0  0  0  0  0  0  0  0  0  0  0  0
   -6.2180   20.8606    0.0000 C   0  0  0  0  0  0  0  0  0  0  0  0
   -4.8698   20.2030    0.0000 C   0  0  0  0  0  0  0  0  0  0  0  0
   -3.6262   21.0418    0.0000 C   0  0  0  0  0  0  0  0  0  0  0  0
   -3.7309   22.5382    0.0000 C   0  0  0  0  0  0  0  0  0  0  0  0
   -5.0791   23.1957    0.0000 C   0  0  0  0  0  0  0  0  0  0  0  0
   -6.3226   22.3569    0.0000 C   0  0  0  0  0  0  0  0  0  0  0  0
  1  2  1  0  0  0  0
  2  3  2  0  0  0  0
  2  4  1  0  0  0  0
  5  4  1  1  0  0  0
  5  6  1  0  0  0  0
  6  7  1  0  0  0  0
  7  8  1  0  0  0  0
  8  9  1  0  0  0  0
  9 10  1  0  0  0  0
 10 11  1  0  0  0  0
 11 12  1  0  0  0  0
 12 13  1  0  0  0  0
 13 14  1  0  0  0  0
 14 15  1  0  0  0  0
 15 16  1  0  0  0  0
 16 17  1  0  0  0  0
 17 18  1  0  0  0  0
 18 19  1  0  0  0  0
 19 20  1  0  0  0  0
 20 21  1  0  0  0  0
 20 22  1  0  0  0  0
 22 23  2  0  0  0  0
 23 24  1  0  0  0  0
 24 25  2  0  0  0  0
 25 26  1  0  0  0  0
 25 27  1  0  0  0  0
 27 28  1  0  0  0  0
 28 29  1  0  0  0  0
 29 30  2  0  0  0  0
 29 31  1  0  0  0  0
 31 32  2  0  0  0  0
 32 33  1  0  0  0  0
 22 33  1  0  0  0  0
 27 33  2  0  0  0  0
  8 34  1  0  0  0  0
  5 34  1  0  0  0  0
  4 35  1  0  0  0  0
 35 36  2  0  0  0  0
 36 37  1  0  0  0  0
 37 38  2  0  0  0  0
 38 39  1  0  0  0  0
 39 40  2  0  0  0  0
 35 40  1  0  0  0  0
  4 41  1  0  0  0  0
 41 42  2  0  0  0  0
 42 43  1  0  0  0  0
 43 44  2  0  0  0  0
 44 45  1  0  0  0  0
 45 46  2  0  0  0  0
 41 46  1  0  0  0  0
M  END
> <chemblId>
CHEMBL1683939

> <bioactivity__type>
Ki

> <units>
nM

> <value>
32.0

$$$$

  CDK     11301514232D 0   0.00000     0.00000     0

 50 56  0  0  0  0              1 V2000 
   -3.4230    1.7537    0.0000 C   0  0  0  0  0  0  0  0  0  0  0  0
   -2.3083    0.7500    0.0000 N   0  3  0  0  0  0  0  0  0  0  0  0
   -3.4230   -0.2537    0.0000 C   0  0  0  0  0  0  0  0  0  0  0  0
   -3.1111   -1.7209    0.0000 C   0  0  0  0  0  0  0  0  0  0  0  0
   -4.2258   -2.7246    0.0000 C   0  0  0  0  0  0  0  0  0  0  0  0
   -3.9140   -4.1918    0.0000 C   0  0  0  0  0  0  0  0  0  0  0  0
   -5.0287   -5.1955    0.0000 C   0  0  0  0  0  0  0  0  0  0  0  0
   -4.7168   -6.6628    0.0000 C   0  0  0  0  0  0  0  0  0  0  0  0
   -5.8315   -7.6664    0.0000 C   0  0  0  0  0  0  0  0  0  0  0  0
   -5.5197   -9.1337    0.0000 C   0  0  0  0  0  0  0  0  0  0  0  0
   -6.6344  -10.1374    0.0000 C   0  0  0  0  0  0  0  0  0  0  0  0
   -6.3225  -11.6046    0.0000 N   0  0  0  0  0  0  0  0  0  0  0  0
   -7.4372  -12.6083    0.0000 C   0  0  0  0  0  0  0  0  0  0  0  0
   -7.1254  -14.0755    0.0000 C   0  0  0  0  0  0  0  0  0  0  0  0
   -5.6988  -14.5390    0.0000 O   0  0  0  0  0  0  0  0  0  0  0  0
   -8.2401  -15.0792    0.0000 C   0  0  0  0  0  0  0  0  0  0  0  0
   -7.9282  -16.5464    0.0000 C   0  0  0  0  0  0  0  0  0  0  0  0
   -9.0429  -17.5501    0.0000 C   0  0  0  0  0  0  0  0  0  0  0  0
  -10.4695  -17.0866    0.0000 C   0  0  0  0  0  0  0  0  0  0  0  0
  -11.5842  -18.0903    0.0000 O   0  0  0  0  0  0  0  0  0  0  0  0
  -10.7814  -15.6194    0.0000 C   0  0  0  0  0  0  0  0  0  0  0  0
  -12.2080  -15.1558    0.0000 N   0  0  0  0  0  0  0  0  0  0  0  0
  -12.5198  -13.6886    0.0000 C   0  0  0  0  0  0  0  0  0  0  0  0
  -13.9464  -13.2251    0.0000 O   0  0  0  0  0  0  0  0  0  0  0  0
  -11.4051  -12.6849    0.0000 C   0  0  0  0  0  0  0  0  0  0  0  0
   -9.9785  -13.1485    0.0000 C   0  0  0  0  0  0  0  0  0  0  0  0
   -9.6667  -14.6157    0.0000 C   0  0  0  0  0  0  0  0  0  0  0  0
   -1.4266    1.9635    0.0000 C   0  0  0  0  0  0  0  0  0  0  0  0
   -3.6600   -0.6842    0.0000 C   0  0  0  0  0  0  0  0  0  0  0  0
   -4.7205    0.7500    0.0000 C   0  0  0  0  0  0  0  0  0  0  0  0
   -3.6600    2.1842    0.0000 C   0  0  0  0  0  0  0  0  0  0  0  0
   -1.4266   -0.4635    0.0000 C   0  0  0  0  0  0  0  0  0  0  0  0
    0.0000    0.0000    0.0000 C   0  0  0  0  0  0  0  0  0  0  0  0
    1.2990    0.7500    0.0000 O   0  0  0  0  0  0  0  0  0  0  0  0
    0.0000    1.5000    0.0000 C   0  0  0  0  0  0  0  0  0  0  0  0
   -6.2205    0.7500    0.0000 O   0  0  0  0  0  0  0  0  0  0  0  0
   -6.9705    2.0490    0.0000 C   0  0  0  0  0  0  0  0  0  0  0  0
   -8.4705    2.0490    0.0000 O   0  0  0  0  0  0  0  0  0  0  0  0
   -6.2205    3.3481    0.0000 C   0  0  0  0  0  0  0  0  0  0  0  0
   -5.0714    2.3839    0.0000 O   0  0  0  0  0  0  0  0  0  0  0  0
   -6.9705    4.6471    0.0000 C   0  0  0  0  0  0  0  0  0  0  0  0
   -6.3604    6.0174    0.0000 C   0  0  0  0  0  0  0  0  0  0  0  0
   -7.4751    7.0211    0.0000 C   0  0  0  0  0  0  0  0  0  0  0  0
   -8.7741    6.2711    0.0000 C   0  0  0  0  0  0  0  0  0  0  0  0
   -8.4623    4.8039    0.0000 S   0  0  0  0  0  0  0  0  0  0  0  0
   -5.0714    4.3123    0.0000 C   0  0  0  0  0  0  0  0  0  0  0  0
   -3.6160    3.9494    0.0000 C   0  0  0  0  0  0  0  0  0  0  0  0
   -2.8211    5.2214    0.0000 C   0  0  0  0  0  0  0  0  0  0  0  0
   -3.7853    6.3705    0.0000 C   0  0  0  0  0  0  0  0  0  0  0  0
   -5.1760    5.8086    0.0000 S   0  0  0  0  0  0  0  0  0  0  0  0
  1  2  1  0  0  0  0
  2  3  1  0  0  0  0
  3  4  1  0  0  0  0
  4  5  1  0  0  0  0
  5  6  1  0  0  0  0
  6  7  1  0  0  0  0
  7  8  1  0  0  0  0
  8  9  1  0  0  0  0
  9 10  1  0  0  0  0
 10 11  1  0  0  0  0
 11 12  1  0  0  0  0
 12 13  1  0  0  0  0
 13 14  1  0  0  0  0
 14 15  1  6  0  0  0
 14 16  1  0  0  0  0
 16 17  2  0  0  0  0
 17 18  1  0  0  0  0
 18 19  2  0  0  0  0
 19 20  1  0  0  0  0
 19 21  1  0  0  0  0
 21 22  1  0  0  0  0
 22 23  1  0  0  0  0
 23 24  2  0  0  0  0
 23 25  1  0  0  0  0
 25 26  2  0  0  0  0
 26 27  1  0  0  0  0
 16 27  1  0  0  0  0
 21 27  2  0  0  0  0
  2 28  1  0  0  0  0
 28 29  1  6  0  0  0
 29 30  1  0  0  0  0
 30 31  1  0  0  0  0
 32 31  1  1  0  0  0
  2 32  1  0  0  0  0
 32 33  1  0  0  0  0
 33 34  1  6  0  0  0
 35 34  1  6  0  0  0
 28 35  1  0  0  0  0
 33 35  1  0  0  0  0
 30 36  1  6  0  0  0
 36 37  1  0  0  0  0
 37 38  2  0  0  0  0
 37 39  1  0  0  0  0
 39 40  1  0  0  0  0
 39 41  1  0  0  0  0
 41 42  2  0  0  0  0
 42 43  1  0  0  0  0
 43 44  2  0  0  0  0
 44 45  1  0  0  0  0
 41 45  1  0  0  0  0
 39 46  1  0  0  0  0
 46 47  2  0  0  0  0
 47 48  1  0  0  0  0
 48 49  2  0  0  0  0
 49 50  1  0  0  0  0
 46 50  1  0  0  0  0
M  END
> <chemblId>
CHEMBL1683942

> <bioactivity__type>
Ki

> <units>
nM

> <value>
4.6

$$$$

  CDK     11301514232D 0   0.00000     0.00000     0

 31 34  0  0  0  0              1 V2000 
    3.8961    8.0636    0.0000 C   0  0  0  0  0  0  0  0  0  0  0  0
    2.5972    7.3134    0.0000 C   0  0  0  0  0  0  0  0  0  0  0  0
    2.5974    5.8134    0.0000 N   0  0  0  0  0  0  0  0  0  0  0  0
    3.8966    5.0636    0.0000 C   0  0  0  0  0  0  0  0  0  0  0  0
    5.1955    5.8138    0.0000 C   0  0  0  0  0  0  0  0  0  0  0  0
    1.2985    5.0632    0.0000 C   0  0  0  0  0  0  0  0  0  0  0  0
   -0.0007    5.8130    0.0000 C   0  0  0  0  0  0  0  0  0  0  0  0
   -0.0009    7.3130    0.0000 C   0  0  0  0  0  0  0  0  0  0  0  0
   -1.3000    8.0628    0.0000 C   0  0  0  0  0  0  0  0  0  0  0  0
   -2.5989    7.3126    0.0000 C   0  0  0  0  0  0  0  0  0  0  0  0
   -2.5987    5.8126    0.0000 C   0  0  0  0  0  0  0  0  0  0  0  0
   -1.2996    5.0628    0.0000 N   0  0  0  0  0  0  0  0  0  0  0  0
   -1.2994    3.5628    0.0000 C   0  0  0  0  0  0  0  0  0  0  0  0
   -0.0002    2.8130    0.0000 C   0  0  0  0  0  0  0  0  0  0  0  0
    1.2987    3.5632    0.0000 O   0  0  0  0  0  0  0  0  0  0  0  0
    0.0000    1.3130    0.0000 N   0  0  0  0  0  0  0  0  0  0  0  0
    1.3520    0.6620    0.0000 C   0  0  0  0  0  0  0  0  0  0  0  0
    2.4510    1.6820    0.0000 C   0  0  0  0  0  0  0  0  0  0  0  0
    3.8840    1.2400    0.0000 C   0  0  0  0  0  0  0  0  0  0  0  0
    4.2180   -0.2220    0.0000 C   0  0  0  0  0  0  0  0  0  0  0  0
    3.1190   -1.2430    0.0000 C   0  0  0  0  0  0  0  0  0  0  0  0
    1.6850   -0.8010    0.0000 C   0  0  0  0  0  0  0  0  0  0  0  0
    0.7500   -1.9730    0.0000 C   0  0  0  0  0  0  0  0  0  0  0  0
    1.4007   -3.3245    0.0000 O   0  0  0  0  0  0  0  0  0  0  0  0
   -0.7500   -1.9730    0.0000 N   0  0  0  0  0  0  0  0  0  0  0  0
   -1.6850   -0.8010    0.0000 C   0  0  0  0  0  0  0  0  0  0  0  0
   -3.1190   -1.2430    0.0000 C   0  0  0  0  0  0  0  0  0  0  0  0
   -4.2180   -0.2230    0.0000 C   0  0  0  0  0  0  0  0  0  0  0  0
   -3.8850    1.2390    0.0000 C   0  0  0  0  0  0  0  0  0  0  0  0
   -2.4510    1.6820    0.0000 N   0  0  0  0  0  0  0  0  0  0  0  0
   -1.3510    0.6620    0.0000 C   0  0  0  0  0  0  0  0  0  0  0  0
  1  2  1  0  0  0  0
  2  3  1  0  0  0  0
  3  4  1  0  0  0  0
  4  5  1  0  0  0  0
  3  6  1  0  0  0  0
  6  7  1  0  0  0  0
  7  8  1  0  0  0  0
  8  9  1  0  0  0  0
  9 10  1  0  0  0  0
 10 11  1  0  0  0  0
 11 12  1  0  0  0  0
  7 12  1  0  0  0  0
 12 13  1  0  0  0  0
 13 14  1  0  0  0  0
 14 15  2  0  0  0  0
 14 16  1  0  0  0  0
 16 17  1  0  0  0  0
 17 18  2  0  0  0  0
 18 19  1  0  0  0  0
 19 20  2  0  0  0  0
 20 21  1  0  0  0  0
 21 22  2  0  0  0  0
 17 22  1  0  0  0  0
 22 23  1  0  0  0  0
 23 24  2  0  0  0  0
 23 25  1  0  0  0  0
 25 26  1  0  0  0  0
 26 27  2  0  0  0  0
 27 28  1  0  0  0  0
 28 29  2  0  0  0  0
 29 30  1  0  0  0  0
 30 31  2  0  0  0  0
 16 31  1  0  0  0  0
 26 31  1  0  0  0  0
M  END
> <chemblId>
CHEMBL17045

> <bioactivity__type>
Ki

> <units>
nM

> <value>
1441.665

$$$$
 stripped
BRStripMol11301514232D 0   0.00000     0.00000     0
This file has been stripped
 25 27  0  0  0  0              1 V2000 
   -2.9329    8.9701    0.0000 C   0  0  0  0  0  0  0  0  0  0  0  0
   -3.8971    7.8210    0.0000 N   0  3  0  0  0  0  0  0  0  0  0  0
   -4.8613    8.9701    0.0000 C   0  0  0  0  0  0  0  0  0  0  0  0
   -5.1962    7.0710    0.0000 C   0  0  0  0  0  0  0  0  0  0  0  0
   -5.1962    5.5710    0.0000 C   0  0  0  0  0  0  0  0  0  0  0  0
   -3.8971    4.8210    0.0000 C   0  0  0  0  0  0  0  0  0  0  0  0
   -2.5981    5.5710    0.0000 C   0  0  0  0  0  0  0  0  0  0  0  0
   -2.5981    7.0710    0.0000 C   0  0  0  0  0  0  0  0  0  0  0  0
   -1.2990    4.8210    0.0000 O   0  0  0  0  0  0  0  0  0  0  0  0
   -1.2990    3.3210    0.0000 C   0  0  0  0  0  0  0  0  0  0  0  0
   -2.5981    2.5710    0.0000 O   0  0  0  0  0  0  0  0  0  0  0  0
    0.0000    2.5710    0.0000 C   0  0  0  0  0  0  0  0  0  0  0  0
    1.4772    2.3105    0.0000 O   0  0  0  0  0  0  0  0  0  0  0  0
    0.0000    1.0710    0.0000 C   0  0  0  0  0  0  0  0  0  0  0  0
    1.2990    0.3210    0.0000 C   0  0  0  0  0  0  0  0  0  0  0  0
    1.2990   -1.1790    0.0000 C   0  0  0  0  0  0  0  0  0  0  0  0
    0.0000   -1.9290    0.0000 C   0  0  0  0  0  0  0  0  0  0  0  0
   -1.2990   -1.1790    0.0000 C   0  0  0  0  0  0  0  0  0  0  0  0
   -1.2990    0.3210    0.0000 C   0  0  0  0  0  0  0  0  0  0  0  0
    0.5130    3.9805    0.0000 C   0  0  0  0  0  0  0  0  0  0  0  0
    1.9902    4.2410    0.0000 C   0  0  0  0  0  0  0  0  0  0  0  0
    2.5033    5.6506    0.0000 C   0  0  0  0  0  0  0  0  0  0  0  0
    1.5391    6.7996    0.0000 C   0  0  0  0  0  0  0  0  0  0  0  0
    0.0619    6.5391    0.0000 C   0  0  0  0  0  0  0  0  0  0  0  0
   -0.4512    5.1296    0.0000 C   0  0  0  0  0  0  0  0  0  0  0  0
  1  2  1  0  0  0  0
  2  3  1  0  0  0  0
  2  4  1  0  0  0  0
  4  5  1  0  0  0  0
  5  6  1  0  0  0  0
  6  7  1  0  0  0  0
  7  8  1  0  0  0  0
  2  8  1  0  0  0  0
  7  9  1  0  0  0  0
  9 10  1  0  0  0  0
 10 11  2  0  0  0  0
 10 12  1  0  0  0  0
 12 13  1  0  0  0  0
 12 14  1  0  0  0  0
 14 15  2  0  0  0  0
 15 16  1  0  0  0  0
 16 17  2  0  0  0  0
 17 18  1  0  0  0  0
 18 19  2  0  0  0  0
 14 19  1  0  0  0  0
 12 20  1  0  0  0  0
 20 21  2  0  0  0  0
 21 22  1  0  0  0  0
 22 23  2  0  0  0  0
 23 24  1  0  0  0  0
 24 25  2  0  0  0  0
 20 25  1  0  0  0  0
M  END
> <chemblId>
CHEMBL1724

> <bioactivity__type>
Ki

> <units>
nM

> <value>
2.6

$$$$

  CDK     11301514232D 0   0.00000     0.00000     0

 47 51  0  0  0  0              1 V2000 
   -2.5981   10.0710    0.0000 O   0  0  0  0  0  0  0  0  0  0  0  0
   -3.8971    9.3210    0.0000 C   0  0  0  0  0  0  0  0  0  0  0  0
   -5.1962   10.0710    0.0000 C   0  0  0  0  0  0  0  0  0  0  0  0
   -5.1962   11.5710    0.0000 C   0  0  0  0  0  0  0  0  0  0  0  0
   -6.4952   12.3210    0.0000 C   0  0  0  0  0  0  0  0  0  0  0  0
   -6.4952   13.8210    0.0000 N   0  0  0  0  0  0  0  0  0  0  0  0
   -7.7942   14.5710    0.0000 C   0  0  0  0  0  0  0  0  0  0  0  0
   -9.0933   13.8210    0.0000 O   0  0  0  0  0  0  0  0  0  0  0  0
   -7.7942   16.0710    0.0000 C   0  0  0  0  0  0  0  0  0  0  0  0
   -9.0933   16.8210    0.0000 N   0  0  0  0  0  0  0  0  0  0  0  0
   -9.0933   18.3210    0.0000 C   0  0  0  0  0  0  0  0  0  0  0  0
   -7.7942   19.0710    0.0000 O   0  0  0  0  0  0  0  0  0  0  0  0
  -10.3923   19.0710    0.0000 C   0  0  0  0  0  0  0  0  0  0  0  0
  -10.3923   20.5710    0.0000 C   0  0  0  0  0  0  0  0  0  0  0  0
  -11.6913   21.3210    0.0000 C   0  0  0  0  0  0  0  0  0  0  0  0
  -11.6913   22.8210    0.0000 C   0  0  0  0  0  0  0  0  0  0  0  0
  -12.9904   23.5710    0.0000 C   0  0  0  0  0  0  0  0  0  0  0  0
  -14.2894   22.8210    0.0000 C   0  0  0  0  0  0  0  0  0  0  0  0
  -14.2894   21.3210    0.0000 C   0  0  0  0  0  0  0  0  0  0  0  0
  -12.9904   20.5710    0.0000 C   0  0  0  0  0  0  0  0  0  0  0  0
   -8.9151   20.3105    0.0000 C   0  0  0  0  0  0  0  0  0  0  0  0
   -8.4021   18.9010    0.0000 C   0  0  0  0  0  0  0  0  0  0  0  0
   -6.9249   18.6405    0.0000 C   0  0  0  0  0  0  0  0  0  0  0  0
   -5.9607   19.7896    0.0000 C   0  0  0  0  0  0  0  0  0  0  0  0
   -6.4737   21.1991    0.0000 C   0  0  0  0  0  0  0  0  0  0  0  0
   -7.9509   21.4596    0.0000 C   0  0  0  0  0  0  0  0  0  0  0  0
   -9.8793   21.9805    0.0000 C   0  0  0  0  0  0  0  0  0  0  0  0
   -8.4021   22.2410    0.0000 C   0  0  0  0  0  0  0  0  0  0  0  0
   -7.8890   23.6506    0.0000 C   0  0  0  0  0  0  0  0  0  0  0  0
   -8.8532   24.7996    0.0000 C   0  0  0  0  0  0  0  0  0  0  0  0
  -10.3304   24.5391    0.0000 C   0  0  0  0  0  0  0  0  0  0  0  0
  -10.8435   23.1296    0.0000 C   0  0  0  0  0  0  0  0  0  0  0  0
   -3.8971    7.8210    0.0000 N   0  0  0  0  0  0  0  0  0  0  0  0
   -2.5981    7.0710    0.0000 C   0  0  0  0  0  0  0  0  0  0  0  0
   -2.5981    5.5710    0.0000 C   0  0  0  0  0  0  0  0  0  0  0  0
   -3.8971    4.8210    0.0000 C   0  0  0  0  0  0  0  0  0  0  0  0
   -3.8971    3.3210    0.0000 C   0  0  0  0  0  0  0  0  0  0  0  0
   -2.5981    2.5710    0.0000 C   0  0  0  0  0  0  0  0  0  0  0  0
   -1.2990    3.3210    0.0000 N   0  0  0  0  0  0  0  0  0  0  0  0
    0.0000    2.5710    0.0000 C   0  0  0  0  0  0  0  0  0  0  0  0
    0.0000    1.0710    0.0000 C   0  0  0  0  0  0  0  0  0  0  0  0
    1.2990    0.3210    0.0000 C   0  0  0  0  0  0  0  0  0  0  0  0
    1.2990   -1.1790    0.0000 C   0  0  0  0  0  0  0  0  0  0  0  0
    0.0000   -1.9290    0.0000 C   0  0  0  0  0  0  0  0  0  0  0  0
   -1.2990   -1.1790    0.0000 C   0  0  0  0  0  0  0  0  0  0  0  0
   -1.2990    0.3210    0.0000 C   0  0  0  0  0  0  0  0  0  0  0  0
   -1.2990    4.8210    0.0000 C   0  0  0  0  0  0  0  0  0  0  0  0
  1  2  2  0  0  0  0
  2  3  1  0  0  0  0
  3  4  1  0  0  0  0
  4  5  1  0  0  0  0
  5  6  1  0  0  0  0
  6  7  1  0  0  0  0
  7  8  2  0  0  0  0
  7  9  1  0  0  0  0
  9 10  1  0  0  0  0
 10 11  1  0  0  0  0
 11 12  2  0  0  0  0
 11 13  1  0  0  0  0
 13 14  1  0  0  0  0
 14 15  1  0  0  0  0
 15 16  2  0  0  0  0
 16 17  1  0  0  0  0
 17 18  2  0  0  0  0
 18 19  1  0  0  0  0
 19 20  2  0  0  0  0
 15 20  1  0  0  0  0
 14 21  1  0  0  0  0
 21 22  2  0  0  0  0
 22 23  1  0  0  0  0
 23 24  2  0  0  0  0
 24 25  1  0  0  0  0
 25 26  2  0  0  0  0
 21 26  1  0  0  0  0
 14 27  1  0  0  0  0
 27 28  2  0  0  0  0
 28 29  1  0  0  0  0
 29 30  2  0  0  0  0
 30 31  1  0  0  0  0
 31 32  2  0  0  0  0
 27 32  1  0  0  0  0
  2 33  1  0  0  0  0
 33 34  1  0  0  0  0
 34 35  1  0  0  0  0
 35 36  1  0  0  0  0
 36 37  1  0  0  0  0
 37 38  1  0  0  0  0
 38 39  1  0  0  0  0
 39 40  1  0  0  0  0
 40 41  1  0  0  0  0
 41 42  1  0  0  0  0
 42 43  1  0  0  0  0
 43 44  1  0  0  0  0
 44 45  1  0  0  0  0
 45 46  1  0  0  0  0
 41 46  1  0  0  0  0
 39 47  1  0  0  0  0
 35 47  1  0  0  0  0
M  END
> <chemblId>
CHEMBL177040

> <bioactivity__type>
Ki

> <units>
nM

> <value>
3.3

$$$$

  CDK     11301514232D 0   0.00000     0.00000     0

 49 52  0  0  0  0              1 V2000 
   -3.8971    7.8210    0.0000 C   0  0  0  0  0  0  0  0  0  0  0  0
   -2.5981    7.0710    0.0000 C   0  0  0  0  0  0  0  0  0  0  0  0
   -1.2990    7.8210    0.0000 C   0  0  0  0  0  0  0  0  0  0  0  0
   -2.5981    5.5710    0.0000 N   0  0  0  0  0  0  0  0  0  0  0  0
   -1.2990    4.8210    0.0000 C   0  0  0  0  0  0  0  0  0  0  0  0
   -1.2990    3.3210    0.0000 C   0  0  0  0  0  0  0  0  0  0  0  0
    0.0000    2.5710    0.0000 C   0  0  0  0  0  0  0  0  0  0  0  0
    0.0000    1.0710    0.0000 C   0  0  0  0  0  0  0  0  0  0  0  0
    1.2990    0.3210    0.0000 C   0  0  0  0  0  0  0  0  0  0  0  0
    1.2990   -1.1790    0.0000 C   0  0  0  0  0  0  0  0  0  0  0  0
    0.0000   -1.9290    0.0000 C   0  0  0  0  0  0  0  0  0  0  0  0
   -1.2990   -1.1790    0.0000 C   0  0  0  0  0  0  0  0  0  0  0  0
   -1.2990    0.3210    0.0000 C   0  0  0  0  0  0  0  0  0  0  0  0
    1.2990    3.3210    0.0000 C   0  0  0  0  0  0  0  0  0  0  0  0
    2.5981    2.5710    0.0000 C   0  0  0  0  0  0  0  0  0  0  0  0
    3.8971    3.3210    0.0000 C   0  0  0  0  0  0  0  0  0  0  0  0
    5.1962    2.5710    0.0000 C   0  0  0  0  0  0  0  0  0  0  0  0
    6.4952    3.3210    0.0000 C   0  0  0  0  0  0  0  0  0  0  0  0
    7.7942    2.5710    0.0000 C   0  0  0  0  0  0  0  0  0  0  0  0
    9.0933    3.3210    0.0000 C   0  0  0  0  0  0  0  0  0  0  0  0
   10.3923    2.5710    0.0000 O   0  0  0  0  0  0  0  0  0  0  0  0
   11.6913    3.3210    0.0000 C   0  0  0  0  0  0  0  0  0  0  0  0
   12.9904    2.5710    0.0000 C   0  0  0  0  0  0  0  0  0  0  0  0
   14.2894    3.3210    0.0000 C   0  0  0  0  0  0  0  0  0  0  0  0
   14.2894    4.8210    0.0000 C   0  0  0  0  0  0  0  0  0  0  0  0
   15.5885    5.5710    0.0000 C   0  0  0  0  0  0  0  0  0  0  0  0
   16.8875    4.8210    0.0000 C   0  0  0  0  0  0  0  0  0  0  0  0
   18.1865    5.5710    0.0000 N   0  0  0  0  0  0  0  0  0  0  0  0
   19.4856    4.8210    0.0000 C   0  0  0  0  0  0  0  0  0  0  0  0
   20.7846    5.5710    0.0000 C   0  0  0  0  0  0  0  0  0  0  0  0
   20.7846    7.0710    0.0000 O   0  0  0  0  0  0  0  0  0  0  0  0
   22.0836    4.8210    0.0000 C   0  0  0  0  0  0  0  0  0  0  0  0
   22.0836    3.3210    0.0000 C   0  0  0  0  0  0  0  0  0  0  0  0
   23.3827    2.5710    0.0000 C   0  0  0  0  0  0  0  0  0  0  0  0
   24.6817    3.3210    0.0000 C   0  0  0  0  0  0  0  0  0  0  0  0
   25.9808    2.5710    0.0000 O   0  0  0  0  0  0  0  0  0  0  0  0
   24.6817    4.8210    0.0000 C   0  0  0  0  0  0  0  0  0  0  0  0
   25.9808    5.5710    0.0000 C   0  0  0  0  0  0  0  0  0  0  0  0
   27.2798    4.8210    0.0000 O   0  0  0  0  0  0  0  0  0  0  0  0
   23.3827    5.5710    0.0000 C   0  0  0  0  0  0  0  0  0  0  0  0
   12.9904    5.5710    0.0000 C   0  0  0  0  0  0  0  0  0  0  0  0
   11.6913    4.8210    0.0000 C   0  0  0  0  0  0  0  0  0  0  0  0
    3.8971    4.8210    0.0000 C   0  0  0  0  0  0  0  0  0  0  0  0
    2.5981    5.5710    0.0000 C   0  0  0  0  0  0  0  0  0  0  0  0
    1.2990    4.8210    0.0000 C   0  0  0  0  0  0  0  0  0  0  0  0
    0.0000    5.5710    0.0000 O   0  0  0  0  0  0  0  0  0  0  0  0
   -3.8971    4.8210    0.0000 C   0  0  0  0  0  0  0  0  0  0  0  0
   -5.1962    5.5710    0.0000 C   0  0  0  0  0  0  0  0  0  0  0  0
   -3.8971    3.3210    0.0000 C   0  0  0  0  0  0  0  0  0  0  0  0
  1  2  1  0  0  0  0
  2  3  1  0  0  0  0
  2  4  1  0  0  0  0
  4  5  1  0  0  0  0
  5  6  1  0  0  0  0
  7  6  1  1  0  0  0
  7  8  1  0  0  0  0
  8  9  2  0  0  0  0
  9 10  1  0  0  0  0
 10 11  2  0  0  0  0
 11 12  1  0  0  0  0
 12 13  2  0  0  0  0
  8 13  1  0  0  0  0
  7 14  1  0  0  0  0
 14 15  2  0  0  0  0
 15 16  1  0  0  0  0
 16 17  1  0  0  0  0
 17 18  1  0  0  0  0
 18 19  1  0  0  0  0
 19 20  1  0  0  0  0
 20 21  1  0  0  0  0
 21 22  1  0  0  0  0
 22 23  2  0  0  0  0
 23 24  1  0  0  0  0
 24 25  2  0  0  0  0
 25 26  1  0  0  0  0
 26 27  1  0  0  0  0
 27 28  1  0  0  0  0
 28 29  1  0  0  0  0
 29 30  1  0  0  0  0
 30 31  1  6  0  0  0
 30 32  1  0  0  0  0
 32 33  2  0  0  0  0
 33 34  1  0  0  0  0
 34 35  2  0  0  0  0
 35 36  1  0  0  0  0
 35 37  1  0  0  0  0
 37 38  1  0  0  0  0
 38 39  1  0  0  0  0
 37 40  2  0  0  0  0
 32 40  1  0  0  0  0
 25 41  1  0  0  0  0
 41 42  2  0  0  0  0
 22 42  1  0  0  0  0
 16 43  2  0  0  0  0
 43 44  1  0  0  0  0
 44 45  2  0  0  0  0
 14 45  1  0  0  0  0
 45 46  1  0  0  0  0
  4 47  1  0  0  0  0
 47 48  1  0  0  0  0
 47 49  1  0  0  0  0
M  END
> <chemblId>
CHEMBL1773074

> <bioactivity__type>
Ki

> <units>
nM

> <value>
0.765

$$$$

  CDK     11301514232D 0   0.00000     0.00000     0

 53 56  0  0  0  0              1 V2000 
   -3.8971    7.8210    0.0000 C   0  0  0  0  0  0  0  0  0  0  0  0
   -2.5981    7.0710    0.0000 C   0  0  0  0  0  0  0  0  0  0  0  0
   -1.2990    7.8210    0.0000 C   0  0  0  0  0  0  0  0  0  0  0  0
   -2.5981    5.5710    0.0000 N   0  0  0  0  0  0  0  0  0  0  0  0
   -1.2990    4.8210    0.0000 C   0  0  0  0  0  0  0  0  0  0  0  0
   -1.2990    3.3210    0.0000 C   0  0  0  0  0  0  0  0  0  0  0  0
    0.0000    2.5710    0.0000 C   0  0  0  0  0  0  0  0  0  0  0  0
    0.0000    1.0710    0.0000 C   0  0  0  0  0  0  0  0  0  0  0  0
    1.2990    0.3210    0.0000 C   0  0  0  0  0  0  0  0  0  0  0  0
    1.2990   -1.1790    0.0000 C   0  0  0  0  0  0  0  0  0  0  0  0
    0.0000   -1.9290    0.0000 C   0  0  0  0  0  0  0  0  0  0  0  0
   -1.2990   -1.1790    0.0000 C   0  0  0  0  0  0  0  0  0  0  0  0
   -1.2990    0.3210    0.0000 C   0  0  0  0  0  0  0  0  0  0  0  0
    1.2990    3.3210    0.0000 C   0  0  0  0  0  0  0  0  0  0  0  0
    2.5981    2.5710    0.0000 C   0  0  0  0  0  0  0  0  0  0  0  0
    3.8971    3.3210    0.0000 C   0  0  0  0  0  0  0  0  0  0  0  0
    5.1962    2.5710    0.0000 C   0  0  0  0  0  0  0  0  0  0  0  0
    6.4952    3.3210    0.0000 C   0  0  0  0  0  0  0  0  0  0  0  0
    7.7942    2.5710    0.0000 C   0  0  0  0  0  0  0  0  0  0  0  0
    9.0933    3.3210    0.0000 N   0  0  0  0  0  0  0  0  0  0  0  0
   10.3923    2.5710    0.0000 C   0  0  0  0  0  0  0  0  0  0  0  0
   10.3923    1.0710    0.0000 O   0  0  0  0  0  0  0  0  0  0  0  0
   11.6913    3.3210    0.0000 C   0  0  0  0  0  0  0  0  0  0  0  0
   12.9904    2.5710    0.0000 C   0  0  0  0  0  0  0  0  0  0  0  0
   12.9904    1.0710    0.0000 C   0  0  0  0  0  0  0  0  0  0  0  0
   14.2894    0.3210    0.0000 C   0  0  0  0  0  0  0  0  0  0  0  0
   15.5885    1.0710    0.0000 C   0  0  0  0  0  0  0  0  0  0  0  0
   15.5885    2.5710    0.0000 C   0  0  0  0  0  0  0  0  0  0  0  0
   16.8875    3.3210    0.0000 C   0  0  0  0  0  0  0  0  0  0  0  0
   18.1865    2.5710    0.0000 C   0  0  0  0  0  0  0  0  0  0  0  0
   17.2224    1.4219    0.0000 C   0  0  0  0  0  0  0  0  0  0  0  0
   19.1507    1.4219    0.0000 C   0  0  0  0  0  0  0  0  0  0  0  0
   19.4856    3.3210    0.0000 N   0  0  0  0  0  0  0  0  0  0  0  0
   20.7846    2.5710    0.0000 C   0  0  0  0  0  0  0  0  0  0  0  0
   22.0836    3.3210    0.0000 C   0  0  0  0  0  0  0  0  0  0  0  0
   22.0836    4.8210    0.0000 O   0  0  0  0  0  0  0  0  0  0  0  0
   23.3827    2.5710    0.0000 C   0  0  0  0  0  0  0  0  0  0  0  0
   23.3827    1.0710    0.0000 C   0  0  0  0  0  0  0  0  0  0  0  0
   24.6817    0.3210    0.0000 C   0  0  0  0  0  0  0  0  0  0  0  0
   25.9808    1.0710    0.0000 C   0  0  0  0  0  0  0  0  0  0  0  0
   27.2798    0.3210    0.0000 O   0  0  0  0  0  0  0  0  0  0  0  0
   25.9808    2.5710    0.0000 C   0  0  0  0  0  0  0  0  0  0  0  0
   27.2798    3.3210    0.0000 C   0  0  0  0  0  0  0  0  0  0  0  0
   28.5788    2.5710    0.0000 O   0  0  0  0  0  0  0  0  0  0  0  0
   24.6817    3.3210    0.0000 C   0  0  0  0  0  0  0  0  0  0  0  0
   14.2894    3.3210    0.0000 C   0  0  0  0  0  0  0  0  0  0  0  0
    3.8971    4.8210    0.0000 C   0  0  0  0  0  0  0  0  0  0  0  0
    2.5981    5.5710    0.0000 C   0  0  0  0  0  0  0  0  0  0  0  0
    1.2990    4.8210    0.0000 C   0  0  0  0  0  0  0  0  0  0  0  0
    0.0000    5.5710    0.0000 O   0  0  0  0  0  0  0  0  0  0  0  0
   -3.8971    4.8210    0.0000 C   0  0  0  0  0  0  0  0  0  0  0  0
   -5.1962    5.5710    0.0000 C   0  0  0  0  0  0  0  0  0  0  0  0
   -3.8971    3.3210    0.0000 C   0  0  0  0  0  0  0  0  0  0  0  0
  1  2  1  0  0  0  0
  2  3  1  0  0  0  0
  2  4  1  0  0  0  0
  4  5  1  0  0  0  0
  5  6  1  0  0  0  0
  7  6  1  1  0  0  0
  7  8  1  0  0  0  0
  8  9  2  0  0  0  0
  9 10  1  0  0  0  0
 10 11  2  0  0  0  0
 11 12  1  0  0  0  0
 12 13  2  0  0  0  0
  8 13  1  0  0  0  0
  7 14  1  0  0  0  0
 14 15  2  0  0  0  0
 15 16  1  0  0  0  0
 16 17  1  0  0  0  0
 17 18  1  0  0  0  0
 18 19  1  0  0  0  0
 19 20  1  0  0  0  0
 20 21  1  0  0  0  0
 21 22  2  0  0  0  0
 21 23  1  0  0  0  0
 23 24  1  0  0  0  0
 24 25  2  0  0  0  0
 25 26  1  0  0  0  0
 26 27  2  0  0  0  0
 27 28  1  0  0  0  0
 28 29  1  0  0  0  0
 29 30  1  0  0  0  0
 30 31  1  0  0  0  0
 30 32  1  0  0  0  0
 30 33  1  0  0  0  0
 33 34  1  0  0  0  0
 34 35  1  0  0  0  0
 35 36  1  6  0  0  0
 35 37  1  0  0  0  0
 37 38  2  0  0  0  0
 38 39  1  0  0  0  0
 39 40  2  0  0  0  0
 40 41  1  0  0  0  0
 40 42  1  0  0  0  0
 42 43  1  0  0  0  0
 43 44  1  0  0  0  0
 42 45  2  0  0  0  0
 37 45  1  0  0  0  0
 28 46  2  0  0  0  0
 24 46  1  0  0  0  0
 16 47  2  0  0  0  0
 47 48  1  0  0  0  0
 48 49  2  0  0  0  0
 14 49  1  0  0  0  0
 49 50  1  0  0  0  0
  4 51  1  0  0  0  0
 51 52  1  0  0  0  0
 51 53  1  0  0  0  0
M  END
> <chemblId>
CHEMBL1773196

> <bioactivity__type>
Ki

> <units>
nM

> <value>
0.091

$$$$

  CDK     11301514232D 0   0.00000     0.00000     0

 56 59  0  0  0  0              1 V2000 
   -3.8971    7.8210    0.0000 C   0  0  0  0  0  0  0  0  0  0  0  0
   -2.5981    7.0710    0.0000 C   0  0  0  0  0  0  0  0  0  0  0  0
   -1.2990    7.8210    0.0000 C   0  0  0  0  0  0  0  0  0  0  0  0
   -2.5981    5.5710    0.0000 N   0  0  0  0  0  0  0  0  0  0  0  0
   -1.2990    4.8210    0.0000 C   0  0  0  0  0  0  0  0  0  0  0  0
   -1.2990    3.3210    0.0000 C   0  0  0  0  0  0  0  0  0  0  0  0
    0.0000    2.5710    0.0000 C   0  0  0  0  0  0  0  0  0  0  0  0
    0.0000    1.0710    0.0000 C   0  0  0  0  0  0  0  0  0  0  0  0
    1.2990    0.3210    0.0000 C   0  0  0  0  0  0  0  0  0  0  0  0
    1.2990   -1.1790    0.0000 C   0  0  0  0  0  0  0  0  0  0  0  0
    0.0000   -1.9290    0.0000 C   0  0  0  0  0  0  0  0  0  0  0  0
   -1.2990   -1.1790    0.0000 C   0  0  0  0  0  0  0  0  0  0  0  0
   -1.2990    0.3210    0.0000 C   0  0  0  0  0  0  0  0  0  0  0  0
    1.2990    3.3210    0.0000 C   0  0  0  0  0  0  0  0  0  0  0  0
    2.5981    2.5710    0.0000 C   0  0  0  0  0  0  0  0  0  0  0  0
    3.8971    3.3210    0.0000 C   0  0  0  0  0  0  0  0  0  0  0  0
    5.1962    2.5710    0.0000 C   0  0  0  0  0  0  0  0  0  0  0  0
    6.4952    3.3210    0.0000 C   0  0  0  0  0  0  0  0  0  0  0  0
    7.7942    2.5710    0.0000 C   0  0  0  0  0  0  0  0  0  0  0  0
    9.0933    3.3210    0.0000 N   0  0  0  0  0  0  0  0  0  0  0  0
   10.3923    2.5710    0.0000 C   0  0  0  0  0  0  0  0  0  0  0  0
   10.3923    1.0710    0.0000 O   0  0  0  0  0  0  0  0  0  0  0  0
   11.6913    3.3210    0.0000 C   0  0  0  0  0  0  0  0  0  0  0  0
   12.9904    2.5710    0.0000 C   0  0  0  0  0  0  0  0  0  0  0  0
   12.9904    1.0710    0.0000 C   0  0  0  0  0  0  0  0  0  0  0  0
   14.2894    0.3210    0.0000 C   0  0  0  0  0  0  0  0  0  0  0  0
   15.5885    1.0710    0.0000 C   0  0  0  0  0  0  0  0  0  0  0  0
   15.5885    2.5710    0.0000 C   0  0  0  0  0  0  0  0  0  0  0  0
   16.8875    3.3210    0.0000 C   0  0  0  0  0  0  0  0  0  0  0  0
   18.1865    2.5710    0.0000 C   0  0  0  0  0  0  0  0  0  0  0  0
   17.2224    1.4219    0.0000 C   0  0  0  0  0  0  0  0  0  0  0  0
   19.1507    1.4219    0.0000 C   0  0  0  0  0  0  0  0  0  0  0  0
   19.4856    3.3210    0.0000 N   0  0  0  0  0  0  0  0  0  0  0  0
   20.7846    2.5710    0.0000 C   0  0  0  0  0  0  0  0  0  0  0  0
   22.0836    3.3210    0.0000 C   0  0  0  0  0  0  0  0  0  0  0  0
   22.0836    4.8210    0.0000 O   0  0  0  0  0  0  0  0  0  0  0  0
   23.3827    2.5710    0.0000 C   0  0  0  0  0  0  0  0  0  0  0  0
   23.3827    1.0710    0.0000 C   0  0  0  0  0  0  0  0  0  0  0  0
   24.6817    0.3210    0.0000 C   0  0  0  0  0  0  0  0  0  0  0  0
   25.9808    1.0710    0.0000 C   0  0  0  0  0  0  0  0  0  0  0  0
   27.2798    0.3210    0.0000 O   0  0  0  0  0  0  0  0  0  0  0  0
   25.9808    2.5710    0.0000 C   0  0  0  0  0  0  0  0  0  0  0  0
   27.2798    3.3210    0.0000 N   0  0  0  0  0  0  0  0  0  0  0  0
   28.5788    2.5710    0.0000 S   0  0  0  0  0  0  0  0  0  0  0  0
   27.6147    1.4219    0.0000 O   0  0  0  0  0  0  0  0  0  0  0  0
   29.5430    1.4219    0.0000 O   0  0  0  0  0  0  0  0  0  0  0  0
   29.8779    3.3210    0.0000 C   0  0  0  0  0  0  0  0  0  0  0  0
   24.6817    3.3210    0.0000 C   0  0  0  0  0  0  0  0  0  0  0  0
   14.2894    3.3210    0.0000 C   0  0  0  0  0  0  0  0  0  0  0  0
    3.8971    4.8210    0.0000 C   0  0  0  0  0  0  0  0  0  0  0  0
    2.5981    5.5710    0.0000 C   0  0  0  0  0  0  0  0  0  0  0  0
    1.2990    4.8210    0.0000 C   0  0  0  0  0  0  0  0  0  0  0  0
    0.0000    5.5710    0.0000 O   0  0  0  0  0  0  0  0  0  0  0  0
   -3.8971    4.8210    0.0000 C   0  0  0  0  0  0  0  0  0  0  0  0
   -5.1962    5.5710    0.0000 C   0  0  0  0  0  0  0  0  0  0  0  0
   -3.8971    3.3210    0.0000 C   0  0  0  0  0  0  0  0  0  0  0  0
  1  2  1  0  0  0  0
  2  3  1  0  0  0  0
  2  4  1  0  0  0  0
  4  5  1  0  0  0  0
  5  6  1  0  0  0  0
  7  6  1  1  0  0  0
  7  8  1  0  0  0  0
  8  9  2  0  0  0  0
  9 10  1  0  0  0  0
 10 11  2  0  0  0  0
 11 12  1  0  0  0  0
 12 13  2  0  0  0  0
  8 13  1  0  0  0  0
  7 14  1  0  0  0  0
 14 15  2  0  0  0  0
 15 16  1  0  0  0  0
 16 17  1  0  0  0  0
 17 18  1  0  0  0  0
 18 19  1  0  0  0  0
 19 20  1  0  0  0  0
 20 21  1  0  0  0  0
 21 22  2  0  0  0  0
 21 23  1  0  0  0  0
 23 24  1  0  0  0  0
 24 25  2  0  0  0  0
 25 26  1  0  0  0  0
 26 27  2  0  0  0  0
 27 28  1  0  0  0  0
 28 29  1  0  0  0  0
 29 30  1  0  0  0  0
 30 31  1  0  0  0  0
 30 32  1  0  0  0  0
 30 33  1  0  0  0  0
 33 34  1  0  0  0  0
 34 35  1  0  0  0  0
 35 36  1  6  0  0  0
 35 37  1  0  0  0  0
 37 38  2  0  0  0  0
 38 39  1  0  0  0  0
 39 40  2  0  0  0  0
 40 41  1  0  0  0  0
 40 42  1  0  0  0  0
 42 43  1  0  0  0  0
 43 44  1  0  0  0  0
 44 45  2  0  0  0  0
 44 46  2  0  0  0  0
 44 47  1  0  0  0  0
 42 48  2  0  0  0  0
 37 48  1  0  0  0  0
 28 49  2  0  0  0  0
 24 49  1  0  0  0  0
 16 50  2  0  0  0  0
 50 51  1  0  0  0  0
 51 52  2  0  0  0  0
 14 52  1  0  0  0  0
 52 53  1  0  0  0  0
  4 54  1  0  0  0  0
 54 55  1  0  0  0  0
 54 56  1  0  0  0  0
M  END
> <chemblId>
CHEMBL1773197

> <bioactivity__type>
Ki

> <units>
nM

> <value>
0.276

$$$$

  CDK     11301514232D 0   0.00000     0.00000     0

 51 54  0  0  0  0              1 V2000 
  -10.3923   12.3329    0.0000 C   0  0  0  0  0  0  0  0  0  0  0  0
   -9.0933   13.0830    0.0000 C   0  0  0  0  0  0  0  0  0  0  0  0
   -7.7943   12.3330    0.0000 C   0  0  0  0  0  0  0  0  0  0  0  0
   -7.7943   10.8330    0.0000 C   0  0  0  0  0  0  0  0  0  0  0  0
   -9.0933   10.0830    0.0000 C   0  0  0  0  0  0  0  0  0  0  0  0
   -9.0933    8.5830    0.0000 C   0  0  0  0  0  0  0  0  0  0  0  0
   -7.7942    7.8330    0.0000 C   0  0  0  0  0  0  0  0  0  0  0  0
   -6.4952    8.5830    0.0000 C   0  0  0  0  0  0  0  0  0  0  0  0
   -5.1962    7.8330    0.0000 C   0  0  0  0  0  0  0  0  0  0  0  0
   -5.1961    6.3330    0.0000 C   0  0  0  0  0  0  0  0  0  0  0  0
   -6.4952    5.5830    0.0000 O   0  0  0  0  0  0  0  0  0  0  0  0
   -3.8971    5.5830    0.0000 N   0  0  0  0  0  0  0  0  0  0  0  0
   -3.8971    4.0830    0.0000 C   0  0  0  0  0  0  0  0  0  0  0  0
   -2.5981    3.3330    0.0000 C   0  0  0  0  0  0  0  0  0  0  0  0
   -2.5980    1.8330    0.0000 C   0  0  0  0  0  0  0  0  0  0  0  0
   -1.2990    1.0830    0.0000 C   0  0  0  0  0  0  0  0  0  0  0  0
    0.0000    1.8330    0.0000 C   0  0  0  0  0  0  0  0  0  0  0  0
    1.2990    1.0830    0.0000 C   0  0  0  0  0  0  0  0  0  0  0  0
    1.2990   -0.4170    0.0000 C   0  0  0  0  0  0  0  0  0  0  0  0
    2.5980   -1.1670    0.0000 O   0  0  0  0  0  0  0  0  0  0  0  0
    0.0000   -1.1670    0.0000 C   0  0  0  0  0  0  0  0  0  0  0  0
   -1.2990   -0.4170    0.0000 C   0  0  0  0  0  0  0  0  0  0  0  0
   -0.0000   -2.6670    0.0000 C   0  0  0  0  0  0  0  0  0  0  0  0
    1.2990   -3.4170    0.0000 C   0  0  0  0  0  0  0  0  0  0  0  0
    1.2990   -4.9170    0.0000 C   0  0  0  0  0  0  0  0  0  0  0  0
    2.5981   -5.6670    0.0000 N   0  0  0  0  0  0  0  0  0  0  0  0
    2.5981   -7.1670    0.0000 C   0  0  0  0  0  0  0  0  0  0  0  0
    3.8971   -7.9170    0.0000 C   0  0  0  0  0  0  0  0  0  0  0  0
    1.2990   -7.9170    0.0000 C   0  0  0  0  0  0  0  0  0  0  0  0
    3.8971   -4.9170    0.0000 C   0  0  0  0  0  0  0  0  0  0  0  0
    5.1962   -5.6670    0.0000 C   0  0  0  0  0  0  0  0  0  0  0  0
    3.8971   -3.4170    0.0000 C   0  0  0  0  0  0  0  0  0  0  0  0
   -1.2990   -3.4170    0.0000 C   0  0  0  0  0  0  0  0  0  0  0  0
   -2.5981   -2.6670    0.0000 C   0  0  0  0  0  0  0  0  0  0  0  0
   -3.8971   -3.4170    0.0000 C   0  0  0  0  0  0  0  0  0  0  0  0
   -3.8971   -4.9170    0.0000 C   0  0  0  0  0  0  0  0  0  0  0  0
   -2.5981   -5.6670    0.0000 C   0  0  0  0  0  0  0  0  0  0  0  0
   -1.2990   -4.9170    0.0000 C   0  0  0  0  0  0  0  0  0  0  0  0
   -6.4952   10.0830    0.0000 C   0  0  0  0  0  0  0  0  0  0  0  0
   -9.0933   14.5830    0.0000 N   0  0  0  0  0  0  0  0  0  0  0  0
  -10.3924   15.3329    0.0000 C   0  0  0  0  0  0  0  0  0  0  0  0
  -10.3924   16.8329    0.0000 C   0  0  0  0  0  0  0  0  0  0  0  0
   -9.0933   17.5830    0.0000 O   0  0  0  0  0  0  0  0  0  0  0  0
  -11.6914   17.5829    0.0000 C   0  0  0  0  0  0  0  0  0  0  0  0
  -11.6914   19.0829    0.0000 C   0  0  0  0  0  0  0  0  0  0  0  0
  -12.9905   19.8329    0.0000 C   0  0  0  0  0  0  0  0  0  0  0  0
  -12.9905   21.3329    0.0000 O   0  0  0  0  0  0  0  0  0  0  0  0
  -14.2895   19.0829    0.0000 C   0  0  0  0  0  0  0  0  0  0  0  0
  -14.2895   17.5829    0.0000 C   0  0  0  0  0  0  0  0  0  0  0  0
  -15.5885   16.8329    0.0000 O   0  0  0  0  0  0  0  0  0  0  0  0
  -12.9904   16.8329    0.0000 C   0  0  0  0  0  0  0  0  0  0  0  0
  2  1  1  1  0  0  0
  2  3  1  0  0  0  0
  3  4  1  0  0  0  0
  4  5  2  0  0  0  0
  5  6  1  0  0  0  0
  6  7  2  0  0  0  0
  7  8  1  0  0  0  0
  8  9  1  0  0  0  0
  9 10  1  0  0  0  0
 10 11  2  0  0  0  0
 10 12  1  0  0  0  0
 12 13  1  0  0  0  0
 13 14  1  0  0  0  0
 14 15  1  0  0  0  0
 15 16  1  0  0  0  0
 16 17  2  0  0  0  0
 17 18  1  0  0  0  0
 18 19  2  0  0  0  0
 19 20  1  0  0  0  0
 19 21  1  0  0  0  0
 21 22  2  0  0  0  0
 16 22  1  0  0  0  0
 21 23  1  0  0  0  0
 23 24  1  6  0  0  0
 24 25  1  0  0  0  0
 25 26  1  0  0  0  0
 26 27  1  0  0  0  0
 27 28  1  0  0  0  0
 27 29  1  0  0  0  0
 26 30  1  0  0  0  0
 30 31  1  0  0  0  0
 30 32  1  0  0  0  0
 23 33  1  0  0  0  0
 33 34  2  0  0  0  0
 34 35  1  0  0  0  0
 35 36  2  0  0  0  0
 36 37  1  0  0  0  0
 37 38  2  0  0  0  0
 33 38  1  0  0  0  0
  8 39  2  0  0  0  0
  4 39  1  0  0  0  0
  2 40  1  0  0  0  0
 40 41  1  0  0  0  0
 41 42  1  0  0  0  0
 42 43  1  1  0  0  0
 42 44  1  0  0  0  0
 44 45  2  0  0  0  0
 45 46  1  0  0  0  0
 46 47  1  0  0  0  0
 46 48  2  0  0  0  0
 48 49  1  0  0  0  0
 49 50  1  0  0  0  0
 49 51  2  0  0  0  0
 44 51  1  0  0  0  0
M  END
> <chemblId>
CHEMBL1773198

> <bioactivity__type>
Ki

> <units>
nM

> <value>
0.397

$$$$

  CDK     11301514232D 0   0.00000     0.00000     0

 41 43  0  0  0  0              1 V2000 
   -3.8971    7.8210    0.0000 C   0  0  0  0  0  0  0  0  0  0  0  0
   -2.5981    7.0710    0.0000 C   0  0  0  0  0  0  0  0  0  0  0  0
   -1.2990    7.8210    0.0000 C   0  0  0  0  0  0  0  0  0  0  0  0
   -2.5981    5.5710    0.0000 N   0  0  0  0  0  0  0  0  0  0  0  0
   -1.2990    4.8210    0.0000 C   0  0  0  0  0  0  0  0  0  0  0  0
   -1.2990    3.3210    0.0000 C   0  0  0  0  0  0  0  0  0  0  0  0
    0.0000    2.5710    0.0000 C   0  0  0  0  0  0  0  0  0  0  0  0
    0.0000    1.0710    0.0000 C   0  0  0  0  0  0  0  0  0  0  0  0
    1.2990    0.3210    0.0000 C   0  0  0  0  0  0  0  0  0  0  0  0
    1.2990   -1.1790    0.0000 C   0  0  0  0  0  0  0  0  0  0  0  0
    0.0000   -1.9290    0.0000 C   0  0  0  0  0  0  0  0  0  0  0  0
   -1.2990   -1.1790    0.0000 C   0  0  0  0  0  0  0  0  0  0  0  0
   -1.2990    0.3210    0.0000 C   0  0  0  0  0  0  0  0  0  0  0  0
    1.2990    3.3210    0.0000 C   0  0  0  0  0  0  0  0  0  0  0  0
    2.5981    2.5710    0.0000 C   0  0  0  0  0  0  0  0  0  0  0  0
    3.8971    3.3210    0.0000 C   0  0  0  0  0  0  0  0  0  0  0  0
    5.1962    2.5710    0.0000 C   0  0  0  0  0  0  0  0  0  0  0  0
    6.4952    3.3210    0.0000 C   0  0  0  0  0  0  0  0  0  0  0  0
    7.7942    2.5710    0.0000 N   0  0  0  0  0  0  0  0  0  0  0  0
    9.0933    3.3210    0.0000 C   0  0  0  0  0  0  0  0  0  0  0  0
   10.3923    2.5710    0.0000 C   0  0  0  0  0  0  0  0  0  0  0  0
   10.3923    1.0710    0.0000 O   0  0  0  0  0  0  0  0  0  0  0  0
   11.6913    3.3210    0.0000 C   0  0  0  0  0  0  0  0  0  0  0  0
   12.9904    2.5710    0.0000 C   0  0  0  0  0  0  0  0  0  0  0  0
   14.2894    3.3210    0.0000 C   0  0  0  0  0  0  0  0  0  0  0  0
   14.2894    4.8210    0.0000 C   0  0  0  0  0  0  0  0  0  0  0  0
   15.5885    5.5710    0.0000 O   0  0  0  0  0  0  0  0  0  0  0  0
   12.9904    5.5710    0.0000 C   0  0  0  0  0  0  0  0  0  0  0  0
   12.9904    7.0710    0.0000 N   0  0  0  0  0  0  0  0  0  0  0  0
   14.2894    7.8210    0.0000 S   0  0  0  0  0  0  0  0  0  0  0  0
   15.2536    8.9701    0.0000 O   0  0  0  0  0  0  0  0  0  0  0  0
   13.3252    8.9701    0.0000 O   0  0  0  0  0  0  0  0  0  0  0  0
   15.5885    7.0710    0.0000 C   0  0  0  0  0  0  0  0  0  0  0  0
   11.6913    4.8210    0.0000 C   0  0  0  0  0  0  0  0  0  0  0  0
    3.8971    4.8210    0.0000 C   0  0  0  0  0  0  0  0  0  0  0  0
    2.5981    5.5710    0.0000 C   0  0  0  0  0  0  0  0  0  0  0  0
    1.2990    4.8210    0.0000 C   0  0  0  0  0  0  0  0  0  0  0  0
    0.0000    5.5710    0.0000 O   0  0  0  0  0  0  0  0  0  0  0  0
   -3.8971    4.8210    0.0000 C   0  0  0  0  0  0  0  0  0  0  0  0
   -5.1962    5.5710    0.0000 C   0  0  0  0  0  0  0  0  0  0  0  0
   -3.8971    3.3210    0.0000 C   0  0  0  0  0  0  0  0  0  0  0  0
  1  2  1  0  0  0  0
  2  3  1  0  0  0  0
  2  4  1  0  0  0  0
  4  5  1  0  0  0  0
  5  6  1  0  0  0  0
  7  6  1  1  0  0  0
  7  8  1  0  0  0  0
  8  9  2  0  0  0  0
  9 10  1  0  0  0  0
 10 11  2  0  0  0  0
 11 12  1  0  0  0  0
 12 13  2  0  0  0  0
  8 13  1  0  0  0  0
  7 14  1  0  0  0  0
 14 15  2  0  0  0  0
 15 16  1  0  0  0  0
 16 17  1  0  0  0  0
 17 18  1  0  0  0  0
 18 19  1  0  0  0  0
 19 20  1  0  0  0  0
 20 21  1  0  0  0  0
 21 22  1  1  0  0  0
 21 23  1  0  0  0  0
 23 24  2  0  0  0  0
 24 25  1  0  0  0  0
 25 26  2  0  0  0  0
 26 27  1  0  0  0  0
 26 28  1  0  0  0  0
 28 29  1  0  0  0  0
 29 30  1  0  0  0  0
 30 31  2  0  0  0  0
 30 32  2  0  0  0  0
 30 33  1  0  0  0  0
 28 34  2  0  0  0  0
 23 34  1  0  0  0  0
 16 35  2  0  0  0  0
 35 36  1  0  0  0  0
 36 37  2  0  0  0  0
 14 37  1  0  0  0  0
 37 38  1  0  0  0  0
  4 39  1  0  0  0  0
 39 40  1  0  0  0  0
 39 41  1  0  0  0  0
M  END
> <chemblId>
CHEMBL1773262

> <bioactivity__type>
Ki

> <units>
nM

> <value>
6.1

$$$$

  CDK     11301514232D 0   0.00000     0.00000     0

 55 57  0  0  0  0              1 V2000 
   -3.8971    7.8210    0.0000 C   0  0  0  0  0  0  0  0  0  0  0  0
   -2.5981    7.0710    0.0000 C   0  0  0  0  0  0  0  0  0  0  0  0
   -1.2990    7.8210    0.0000 C   0  0  0  0  0  0  0  0  0  0  0  0
   -2.5981    5.5710    0.0000 N   0  0  0  0  0  0  0  0  0  0  0  0
   -1.2990    4.8210    0.0000 C   0  0  0  0  0  0  0  0  0  0  0  0
   -1.2990    3.3210    0.0000 C   0  0  0  0  0  0  0  0  0  0  0  0
    0.0000    2.5710    0.0000 C   0  0  0  0  0  0  0  0  0  0  0  0
    0.0000    1.0710    0.0000 C   0  0  0  0  0  0  0  0  0  0  0  0
    1.2990    0.3210    0.0000 C   0  0  0  0  0  0  0  0  0  0  0  0
    1.2990   -1.1790    0.0000 C   0  0  0  0  0  0  0  0  0  0  0  0
    0.0000   -1.9290    0.0000 C   0  0  0  0  0  0  0  0  0  0  0  0
   -1.2990   -1.1790    0.0000 C   0  0  0  0  0  0  0  0  0  0  0  0
   -1.2990    0.3210    0.0000 C   0  0  0  0  0  0  0  0  0  0  0  0
    1.2990    3.3210    0.0000 C   0  0  0  0  0  0  0  0  0  0  0  0
    2.5981    2.5710    0.0000 C   0  0  0  0  0  0  0  0  0  0  0  0
    3.8971    3.3210    0.0000 C   0  0  0  0  0  0  0  0  0  0  0  0
    5.1962    2.5710    0.0000 C   0  0  0  0  0  0  0  0  0  0  0  0
    6.4952    3.3210    0.0000 C   0  0  0  0  0  0  0  0  0  0  0  0
    7.7942    2.5710    0.0000 C   0  0  0  0  0  0  0  0  0  0  0  0
    9.0933    3.3210    0.0000 N   0  0  0  0  0  0  0  0  0  0  0  0
   10.3923    2.5710    0.0000 C   0  0  0  0  0  0  0  0  0  0  0  0
   10.3923    1.0710    0.0000 O   0  0  0  0  0  0  0  0  0  0  0  0
   11.6913    3.3210    0.0000 C   0  0  0  0  0  0  0  0  0  0  0  0
   12.9904    2.5710    0.0000 C   0  0  0  0  0  0  0  0  0  0  0  0
   14.2894    3.3210    0.0000 C   0  0  0  0  0  0  0  0  0  0  0  0
   15.5885    2.5710    0.0000 C   0  0  0  0  0  0  0  0  0  0  0  0
   16.8875    3.3210    0.0000 C   0  0  0  0  0  0  0  0  0  0  0  0
   18.1865    2.5710    0.0000 C   0  0  0  0  0  0  0  0  0  0  0  0
   19.4856    3.3210    0.0000 C   0  0  0  0  0  0  0  0  0  0  0  0
   20.7846    2.5710    0.0000 C   0  0  0  0  0  0  0  0  0  0  0  0
   22.0836    3.3210    0.0000 C   0  0  0  0  0  0  0  0  0  0  0  0
   23.3827    2.5710    0.0000 C   0  0  0  0  0  0  0  0  0  0  0  0
   24.6817    3.3210    0.0000 N   0  0  0  0  0  0  0  0  0  0  0  0
   25.9808    2.5710    0.0000 C   0  0  0  0  0  0  0  0  0  0  0  0
   27.2798    3.3210    0.0000 C   0  0  0  0  0  0  0  0  0  0  0  0
   27.2798    4.8210    0.0000 O   0  0  0  0  0  0  0  0  0  0  0  0
   28.5788    2.5710    0.0000 C   0  0  0  0  0  0  0  0  0  0  0  0
   28.5788    1.0710    0.0000 C   0  0  0  0  0  0  0  0  0  0  0  0
   29.8779    0.3210    0.0000 C   0  0  0  0  0  0  0  0  0  0  0  0
   31.1769    1.0710    0.0000 C   0  0  0  0  0  0  0  0  0  0  0  0
   32.4760    0.3210    0.0000 O   0  0  0  0  0  0  0  0  0  0  0  0
   31.1769    2.5710    0.0000 C   0  0  0  0  0  0  0  0  0  0  0  0
   32.4760    3.3210    0.0000 N   0  0  0  0  0  0  0  0  0  0  0  0
   33.7750    2.5710    0.0000 S   0  0  0  0  0  0  0  0  0  0  0  0
   32.8108    1.4219    0.0000 O   0  0  0  0  0  0  0  0  0  0  0  0
   34.7392    1.4219    0.0000 O   0  0  0  0  0  0  0  0  0  0  0  0
   35.0740    3.3210    0.0000 C   0  0  0  0  0  0  0  0  0  0  0  0
   29.8779    3.3210    0.0000 C   0  0  0  0  0  0  0  0  0  0  0  0
    3.8971    4.8210    0.0000 C   0  0  0  0  0  0  0  0  0  0  0  0
    2.5981    5.5710    0.0000 C   0  0  0  0  0  0  0  0  0  0  0  0
    1.2990    4.8210    0.0000 C   0  0  0  0  0  0  0  0  0  0  0  0
    0.0000    5.5710    0.0000 O   0  0  0  0  0  0  0  0  0  0  0  0
   -3.8971    4.8210    0.0000 C   0  0  0  0  0  0  0  0  0  0  0  0
   -5.1962    5.5710    0.0000 C   0  0  0  0  0  0  0  0  0  0  0  0
   -3.8971    3.3210    0.0000 C   0  0  0  0  0  0  0  0  0  0  0  0
  1  2  1  0  0  0  0
  2  3  1  0  0  0  0
  2  4  1  0  0  0  0
  4  5  1  0  0  0  0
  5  6  1  0  0  0  0
  7  6  1  1  0  0  0
  7  8  1  0  0  0  0
  8  9  2  0  0  0  0
  9 10  1  0  0  0  0
 10 11  2  0  0  0  0
 11 12  1  0  0  0  0
 12 13  2  0  0  0  0
  8 13  1  0  0  0  0
  7 14  1  0  0  0  0
 14 15  2  0  0  0  0
 15 16  1  0  0  0  0
 16 17  1  0  0  0  0
 17 18  1  0  0  0  0
 18 19  1  0  0  0  0
 19 20  1  0  0  0  0
 20 21  1  0  0  0  0
 21 22  2  0  0  0  0
 21 23  1  0  0  0  0
 23 24  1  0  0  0  0
 24 25  1  0  0  0  0
 25 26  1  0  0  0  0
 26 27  1  0  0  0  0
 27 28  1  0  0  0  0
 28 29  1  0  0  0  0
 29 30  1  0  0  0  0
 30 31  1  0  0  0  0
 31 32  1  0  0  0  0
 32 33  1  0  0  0  0
 33 34  1  0  0  0  0
 34 35  1  0  0  0  0
 35 36  1  6  0  0  0
 35 37  1  0  0  0  0
 37 38  2  0  0  0  0
 38 39  1  0  0  0  0
 39 40  2  0  0  0  0
 40 41  1  0  0  0  0
 40 42  1  0  0  0  0
 42 43  1  0  0  0  0
 43 44  1  0  0  0  0
 44 45  2  0  0  0  0
 44 46  2  0  0  0  0
 44 47  1  0  0  0  0
 42 48  2  0  0  0  0
 37 48  1  0  0  0  0
 16 49  2  0  0  0  0
 49 50  1  0  0  0  0
 50 51  2  0  0  0  0
 14 51  1  0  0  0  0
 51 52  1  0  0  0  0
  4 53  1  0  0  0  0
 53 54  1  0  0  0  0
 53 55  1  0  0  0  0
M  END
> <chemblId>
CHEMBL1773263

> <bioactivity__type>
Ki

> <units>
nM

> <value>
1.45

$$$$

  CDK     11301514232D 0   0.00000     0.00000     0

 52 55  0  0  0  0              1 V2000 
   -3.8971    7.8210    0.0000 C   0  0  0  0  0  0  0  0  0  0  0  0
   -2.5981    7.0710    0.0000 C   0  0  0  0  0  0  0  0  0  0  0  0
   -1.2990    7.8210    0.0000 C   0  0  0  0  0  0  0  0  0  0  0  0
   -2.5981    5.5710    0.0000 N   0  0  0  0  0  0  0  0  0  0  0  0
   -1.2990    4.8210    0.0000 C   0  0  0  0  0  0  0  0  0  0  0  0
   -1.2990    3.3210    0.0000 C   0  0  0  0  0  0  0  0  0  0  0  0
    0.0000    2.5710    0.0000 C   0  0  0  0  0  0  0  0  0  0  0  0
    0.0000    1.0710    0.0000 C   0  0  0  0  0  0  0  0  0  0  0  0
    1.2990    0.3210    0.0000 C   0  0  0  0  0  0  0  0  0  0  0  0
    1.2990   -1.1790    0.0000 C   0  0  0  0  0  0  0  0  0  0  0  0
    0.0000   -1.9290    0.0000 C   0  0  0  0  0  0  0  0  0  0  0  0
   -1.2990   -1.1790    0.0000 C   0  0  0  0  0  0  0  0  0  0  0  0
   -1.2990    0.3210    0.0000 C   0  0  0  0  0  0  0  0  0  0  0  0
    1.2990    3.3210    0.0000 C   0  0  0  0  0  0  0  0  0  0  0  0
    2.5981    2.5710    0.0000 C   0  0  0  0  0  0  0  0  0  0  0  0
    3.8971    3.3210    0.0000 C   0  0  0  0  0  0  0  0  0  0  0  0
    5.1962    2.5710    0.0000 C   0  0  0  0  0  0  0  0  0  0  0  0
    6.4952    3.3210    0.0000 C   0  0  0  0  0  0  0  0  0  0  0  0
    7.7942    2.5710    0.0000 C   0  0  0  0  0  0  0  0  0  0  0  0
    9.0933    3.3210    0.0000 C   0  0  0  0  0  0  0  0  0  0  0  0
   10.3923    2.5710    0.0000 O   0  0  0  0  0  0  0  0  0  0  0  0
   11.6913    3.3210    0.0000 C   0  0  0  0  0  0  0  0  0  0  0  0
   12.9904    2.5710    0.0000 C   0  0  0  0  0  0  0  0  0  0  0  0
   14.2894    3.3210    0.0000 C   0  0  0  0  0  0  0  0  0  0  0  0
   14.2894    4.8210    0.0000 C   0  0  0  0  0  0  0  0  0  0  0  0
   15.5885    5.5710    0.0000 C   0  0  0  0  0  0  0  0  0  0  0  0
   16.8875    4.8210    0.0000 C   0  0  0  0  0  0  0  0  0  0  0  0
   18.1865    5.5710    0.0000 N   0  0  0  0  0  0  0  0  0  0  0  0
   19.4856    4.8210    0.0000 C   0  0  0  0  0  0  0  0  0  0  0  0
   20.7846    5.5710    0.0000 C   0  0  0  0  0  0  0  0  0  0  0  0
   20.7846    7.0710    0.0000 O   0  0  0  0  0  0  0  0  0  0  0  0
   22.0836    4.8210    0.0000 C   0  0  0  0  0  0  0  0  0  0  0  0
   22.0836    3.3210    0.0000 C   0  0  0  0  0  0  0  0  0  0  0  0
   23.3827    2.5710    0.0000 C   0  0  0  0  0  0  0  0  0  0  0  0
   24.6817    3.3210    0.0000 C   0  0  0  0  0  0  0  0  0  0  0  0
   25.9808    2.5710    0.0000 O   0  0  0  0  0  0  0  0  0  0  0  0
   24.6817    4.8210    0.0000 C   0  0  0  0  0  0  0  0  0  0  0  0
   25.9808    5.5710    0.0000 N   0  0  0  0  0  0  0  0  0  0  0  0
   27.2798    4.8210    0.0000 S   0  0  0  0  0  0  0  0  0  0  0  0
   26.3156    3.6719    0.0000 O   0  0  0  0  0  0  0  0  0  0  0  0
   28.2440    3.6719    0.0000 O   0  0  0  0  0  0  0  0  0  0  0  0
   28.5788    5.5710    0.0000 C   0  0  0  0  0  0  0  0  0  0  0  0
   23.3827    5.5710    0.0000 C   0  0  0  0  0  0  0  0  0  0  0  0
   12.9904    5.5710    0.0000 C   0  0  0  0  0  0  0  0  0  0  0  0
   11.6913    4.8210    0.0000 C   0  0  0  0  0  0  0  0  0  0  0  0
    3.8971    4.8210    0.0000 C   0  0  0  0  0  0  0  0  0  0  0  0
    2.5981    5.5710    0.0000 C   0  0  0  0  0  0  0  0  0  0  0  0
    1.2990    4.8210    0.0000 C   0  0  0  0  0  0  0  0  0  0  0  0
    0.0000    5.5710    0.0000 O   0  0  0  0  0  0  0  0  0  0  0  0
   -3.8971    4.8210    0.0000 C   0  0  0  0  0  0  0  0  0  0  0  0
   -5.1962    5.5710    0.0000 C   0  0  0  0  0  0  0  0  0  0  0  0
   -3.8971    3.3210    0.0000 C   0  0  0  0  0  0  0  0  0  0  0  0
  1  2  1  0  0  0  0
  2  3  1  0  0  0  0
  2  4  1  0  0  0  0
  4  5  1  0  0  0  0
  5  6  1  0  0  0  0
  7  6  1  1  0  0  0
  7  8  1  0  0  0  0
  8  9  2  0  0  0  0
  9 10  1  0  0  0  0
 10 11  2  0  0  0  0
 11 12  1  0  0  0  0
 12 13  2  0  0  0  0
  8 13  1  0  0  0  0
  7 14  1  0  0  0  0
 14 15  2  0  0  0  0
 15 16  1  0  0  0  0
 16 17  1  0  0  0  0
 17 18  1  0  0  0  0
 18 19  1  0  0  0  0
 19 20  1  0  0  0  0
 20 21  1  0  0  0  0
 21 22  1  0  0  0  0
 22 23  2  0  0  0  0
 23 24  1  0  0  0  0
 24 25  2  0  0  0  0
 25 26  1  0  0  0  0
 26 27  1  0  0  0  0
 27 28  1  0  0  0  0
 28 29  1  0  0  0  0
 29 30  1  0  0  0  0
 30 31  1  6  0  0  0
 30 32  1  0  0  0  0
 32 33  2  0  0  0  0
 33 34  1  0  0  0  0
 34 35  2  0  0  0  0
 35 36  1  0  0  0  0
 35 37  1  0  0  0  0
 37 38  1  0  0  0  0
 38 39  1  0  0  0  0
 39 40  2  0  0  0  0
 39 41  2  0  0  0  0
 39 42  1  0  0  0  0
 37 43  2  0  0  0  0
 32 43  1  0  0  0  0
 25 44  1  0  0  0  0
 44 45  2  0  0  0  0
 22 45  1  0  0  0  0
 16 46  2  0  0  0  0
 46 47  1  0  0  0  0
 47 48  2  0  0  0  0
 14 48  1  0  0  0  0
 48 49  1  0  0  0  0
  4 50  1  0  0  0  0
 50 51  1  0  0  0  0
 50 52  1  0  0  0  0
M  END
> <chemblId>
CHEMBL1773264

> <bioactivity__type>
Ki

> <units>
nM

> <value>
0.634

$$$$

  CDK     11301514232D 0   0.00000     0.00000     0

 48 51  0  0  0  0              1 V2000 
   -3.8971    7.8210    0.0000 C   0  0  0  0  0  0  0  0  0  0  0  0
   -2.5981    7.0710    0.0000 C   0  0  0  0  0  0  0  0  0  0  0  0
   -1.2990    7.8210    0.0000 C   0  0  0  0  0  0  0  0  0  0  0  0
   -2.5981    5.5710    0.0000 N   0  0  0  0  0  0  0  0  0  0  0  0
   -1.2990    4.8210    0.0000 C   0  0  0  0  0  0  0  0  0  0  0  0
   -1.2990    3.3210    0.0000 C   0  0  0  0  0  0  0  0  0  0  0  0
    0.0000    2.5710    0.0000 C   0  0  0  0  0  0  0  0  0  0  0  0
    0.0000    1.0710    0.0000 C   0  0  0  0  0  0  0  0  0  0  0  0
    1.2990    0.3210    0.0000 C   0  0  0  0  0  0  0  0  0  0  0  0
    1.2990   -1.1790    0.0000 C   0  0  0  0  0  0  0  0  0  0  0  0
    0.0000   -1.9290    0.0000 C   0  0  0  0  0  0  0  0  0  0  0  0
   -1.2990   -1.1790    0.0000 C   0  0  0  0  0  0  0  0  0  0  0  0
   -1.2990    0.3210    0.0000 C   0  0  0  0  0  0  0  0  0  0  0  0
    1.2990    3.3210    0.0000 C   0  0  0  0  0  0  0  0  0  0  0  0
    3.3855    2.4789    0.0000 C   0  0  0  0  0  0  0  0  0  0  0  0
    4.2743    3.7052    0.0000 C   0  0  0  0  0  0  0  0  0  0  0  0
    5.7427    3.3991    0.0000 C   0  0  0  0  0  0  0  0  0  0  0  0
    6.7421    4.5177    0.0000 C   0  0  0  0  0  0  0  0  0  0  0  0
    8.2105    4.2115    0.0000 C   0  0  0  0  0  0  0  0  0  0  0  0
    9.2098    5.3301    0.0000 C   0  0  0  0  0  0  0  0  0  0  0  0
   10.6783    5.0240    0.0000 O   0  0  0  0  0  0  0  0  0  0  0  0
   11.6776    6.1426    0.0000 C   0  0  0  0  0  0  0  0  0  0  0  0
   13.1460    5.8364    0.0000 C   0  0  0  0  0  0  0  0  0  0  0  0
   14.1454    6.9551    0.0000 C   0  0  0  0  0  0  0  0  0  0  0  0
   13.6763    8.3798    0.0000 C   0  0  0  0  0  0  0  0  0  0  0  0
   14.6757    9.4984    0.0000 C   0  0  0  0  0  0  0  0  0  0  0  0
   16.1441    9.1923    0.0000 C   0  0  0  0  0  0  0  0  0  0  0  0
   17.1434   10.3109    0.0000 N   0  0  0  0  0  0  0  0  0  0  0  0
   18.6119   10.0047    0.0000 C   0  0  0  0  0  0  0  0  0  0  0  0
   19.6112   11.1234    0.0000 C   0  0  0  0  0  0  0  0  0  0  0  0
   19.1421   12.5481    0.0000 O   0  0  0  0  0  0  0  0  0  0  0  0
   21.0796   10.8172    0.0000 C   0  0  0  0  0  0  0  0  0  0  0  0
   21.5487    9.3924    0.0000 C   0  0  0  0  0  0  0  0  0  0  0  0
   23.0171    9.0863    0.0000 C   0  0  0  0  0  0  0  0  0  0  0  0
   24.0165   10.2049    0.0000 C   0  0  0  0  0  0  0  0  0  0  0  0
   25.4849    9.8987    0.0000 O   0  0  0  0  0  0  0  0  0  0  0  0
   23.5474   11.6297    0.0000 C   0  0  0  0  0  0  0  0  0  0  0  0
   24.5468   12.7483    0.0000 O   0  0  0  0  0  0  0  0  0  0  0  0
   22.0790   11.9358    0.0000 C   0  0  0  0  0  0  0  0  0  0  0  0
   12.2079    8.6860    0.0000 C   0  0  0  0  0  0  0  0  0  0  0  0
   11.2085    7.5674    0.0000 C   0  0  0  0  0  0  0  0  0  0  0  0
    3.9741    5.0728    0.0000 C   0  0  0  0  0  0  0  0  0  0  0  0
    2.6757    5.5968    0.0000 C   0  0  0  0  0  0  0  0  0  0  0  0
    1.5104    4.8207    0.0000 C   0  0  0  0  0  0  0  0  0  0  0  0
    0.2408    5.6195    0.0000 O   0  0  0  0  0  0  0  0  0  0  0  0
   -3.8971    4.8210    0.0000 C   0  0  0  0  0  0  0  0  0  0  0  0
   -5.1962    5.5710    0.0000 C   0  0  0  0  0  0  0  0  0  0  0  0
   -3.8971    3.3210    0.0000 C   0  0  0  0  0  0  0  0  0  0  0  0
  1  2  1  0  0  0  0
  2  3  1  0  0  0  0
  2  4  1  0  0  0  0
  4  5  1  0  0  0  0
  5  6  1  0  0  0  0
  7  6  1  1  0  0  0
  7  8  1  0  0  0  0
  8  9  2  0  0  0  0
  9 10  1  0  0  0  0
 10 11  2  0  0  0  0
 11 12  1  0  0  0  0
 12 13  2  0  0  0  0
  8 13  1  0  0  0  0
  7 14  1  0  0  0  0
 14 15  2  0  0  0  0
 15 16  1  0  0  0  0
 16 17  1  0  0  0  0
 17 18  1  0  0  0  0
 18 19  1  0  0  0  0
 19 20  1  0  0  0  0
 20 21  1  0  0  0  0
 21 22  1  0  0  0  0
 22 23  2  0  0  0  0
 23 24  1  0  0  0  0
 24 25  2  0  0  0  0
 25 26  1  0  0  0  0
 26 27  1  0  0  0  0
 27 28  1  0  0  0  0
 28 29  1  0  0  0  0
 29 30  1  0  0  0  0
 30 31  1  6  0  0  0
 30 32  1  0  0  0  0
 32 33  2  0  0  0  0
 33 34  1  0  0  0  0
 34 35  2  0  0  0  0
 35 36  1  0  0  0  0
 35 37  1  0  0  0  0
 37 38  1  0  0  0  0
 37 39  2  0  0  0  0
 32 39  1  0  0  0  0
 25 40  1  0  0  0  0
 40 41  2  0  0  0  0
 22 41  1  0  0  0  0
 16 42  2  0  0  0  0
 42 43  1  0  0  0  0
 43 44  2  0  0  0  0
 14 44  1  0  0  0  0
 44 45  1  0  0  0  0
  4 46  1  0  0  0  0
 46 47  1  0  0  0  0
 46 48  1  0  0  0  0
M  END
> <chemblId>
CHEMBL1773265

> <bioactivity__type>
Ki

> <units>
nM

> <value>
4.7

$$$$

  CDK     11301514232D 0   0.00000     0.00000     0

 50 52  0  0  0  0              1 V2000 
   -3.8971    7.8210    0.0000 C   0  0  0  0  0  0  0  0  0  0  0  0
   -2.5981    7.0710    0.0000 C   0  0  0  0  0  0  0  0  0  0  0  0
   -1.2990    7.8210    0.0000 C   0  0  0  0  0  0  0  0  0  0  0  0
   -2.5981    5.5710    0.0000 N   0  0  0  0  0  0  0  0  0  0  0  0
   -1.2990    4.8210    0.0000 C   0  0  0  0  0  0  0  0  0  0  0  0
   -1.2990    3.3210    0.0000 C   0  0  0  0  0  0  0  0  0  0  0  0
    0.0000    2.5710    0.0000 C   0  0  0  0  0  0  0  0  0  0  0  0
    0.0000    1.0710    0.0000 C   0  0  0  0  0  0  0  0  0  0  0  0
    1.2990    0.3210    0.0000 C   0  0  0  0  0  0  0  0  0  0  0  0
    1.2990   -1.1790    0.0000 C   0  0  0  0  0  0  0  0  0  0  0  0
    0.0000   -1.9290    0.0000 C   0  0  0  0  0  0  0  0  0  0  0  0
   -1.2990   -1.1790    0.0000 C   0  0  0  0  0  0  0  0  0  0  0  0
   -1.2990    0.3210    0.0000 C   0  0  0  0  0  0  0  0  0  0  0  0
    1.2990    3.3210    0.0000 C   0  0  0  0  0  0  0  0  0  0  0  0
    2.5981    2.5710    0.0000 C   0  0  0  0  0  0  0  0  0  0  0  0
    3.8971    3.3210    0.0000 C   0  0  0  0  0  0  0  0  0  0  0  0
    5.1962    2.5710    0.0000 C   0  0  0  0  0  0  0  0  0  0  0  0
    6.4952    3.3210    0.0000 C   0  0  0  0  0  0  0  0  0  0  0  0
    7.7942    2.5710    0.0000 C   0  0  0  0  0  0  0  0  0  0  0  0
    9.0933    3.3210    0.0000 C   0  0  0  0  0  0  0  0  0  0  0  0
   10.3923    2.5710    0.0000 O   0  0  0  0  0  0  0  0  0  0  0  0
   11.6913    3.3210    0.0000 C   0  0  0  0  0  0  0  0  0  0  0  0
   12.9904    2.5710    0.0000 C   0  0  0  0  0  0  0  0  0  0  0  0
   14.2894    3.3210    0.0000 C   0  0  0  0  0  0  0  0  0  0  0  0
   15.5885    2.5710    0.0000 C   0  0  0  0  0  0  0  0  0  0  0  0
   16.8875    3.3210    0.0000 C   0  0  0  0  0  0  0  0  0  0  0  0
   18.1865    2.5710    0.0000 C   0  0  0  0  0  0  0  0  0  0  0  0
   19.4856    3.3210    0.0000 N   0  0  0  0  0  0  0  0  0  0  0  0
   20.7846    2.5710    0.0000 C   0  0  0  0  0  0  0  0  0  0  0  0
   22.0836    3.3210    0.0000 C   0  0  0  0  0  0  0  0  0  0  0  0
   22.0836    4.8210    0.0000 O   0  0  0  0  0  0  0  0  0  0  0  0
   23.3827    2.5710    0.0000 C   0  0  0  0  0  0  0  0  0  0  0  0
   23.3827    1.0710    0.0000 C   0  0  0  0  0  0  0  0  0  0  0  0
   24.6817    0.3210    0.0000 C   0  0  0  0  0  0  0  0  0  0  0  0
   25.9808    1.0710    0.0000 C   0  0  0  0  0  0  0  0  0  0  0  0
   27.2798    0.3210    0.0000 O   0  0  0  0  0  0  0  0  0  0  0  0
   25.9808    2.5710    0.0000 C   0  0  0  0  0  0  0  0  0  0  0  0
   27.2798    3.3210    0.0000 N   0  0  0  0  0  0  0  0  0  0  0  0
   28.5788    2.5710    0.0000 S   0  0  0  0  0  0  0  0  0  0  0  0
   27.6147    1.4219    0.0000 O   0  0  0  0  0  0  0  0  0  0  0  0
   29.5430    1.4219    0.0000 O   0  0  0  0  0  0  0  0  0  0  0  0
   29.8779    3.3210    0.0000 C   0  0  0  0  0  0  0  0  0  0  0  0
   24.6817    3.3210    0.0000 C   0  0  0  0  0  0  0  0  0  0  0  0
    3.8971    4.8210    0.0000 C   0  0  0  0  0  0  0  0  0  0  0  0
    2.5981    5.5710    0.0000 C   0  0  0  0  0  0  0  0  0  0  0  0
    1.2990    4.8210    0.0000 C   0  0  0  0  0  0  0  0  0  0  0  0
    0.0000    5.5710    0.0000 O   0  0  0  0  0  0  0  0  0  0  0  0
   -3.8971    4.8210    0.0000 C   0  0  0  0  0  0  0  0  0  0  0  0
   -5.1962    5.5710    0.0000 C   0  0  0  0  0  0  0  0  0  0  0  0
   -3.8971    3.3210    0.0000 C   0  0  0  0  0  0  0  0  0  0  0  0
  1  2  1  0  0  0  0
  2  3  1  0  0  0  0
  2  4  1  0  0  0  0
  4  5  1  0  0  0  0
  5  6  1  0  0  0  0
  7  6  1  1  0  0  0
  7  8  1  0  0  0  0
  8  9  2  0  0  0  0
  9 10  1  0  0  0  0
 10 11  2  0  0  0  0
 11 12  1  0  0  0  0
 12 13  2  0  0  0  0
  8 13  1  0  0  0  0
  7 14  1  0  0  0  0
 14 15  2  0  0  0  0
 15 16  1  0  0  0  0
 16 17  1  0  0  0  0
 17 18  1  0  0  0  0
 18 19  1  0  0  0  0
 19 20  1  0  0  0  0
 20 21  1  0  0  0  0
 21 22  1  0  0  0  0
 22 23  1  0  0  0  0
 23 24  1  0  0  0  0
 24 25  1  0  0  0  0
 25 26  1  0  0  0  0
 26 27  1  0  0  0  0
 27 28  1  0  0  0  0
 28 29  1  0  0  0  0
 29 30  1  0  0  0  0
 30 31  1  6  0  0  0
 30 32  1  0  0  0  0
 32 33  2  0  0  0  0
 33 34  1  0  0  0  0
 34 35  2  0  0  0  0
 35 36  1  0  0  0  0
 35 37  1  0  0  0  0
 37 38  1  0  0  0  0
 38 39  1  0  0  0  0
 39 40  2  0  0  0  0
 39 41  2  0  0  0  0
 39 42  1  0  0  0  0
 37 43  2  0  0  0  0
 32 43  1  0  0  0  0
 16 44  2  0  0  0  0
 44 45  1  0  0  0  0
 45 46  2  0  0  0  0
 14 46  1  0  0  0  0
 46 47  1  0  0  0  0
  4 48  1  0  0  0  0
 48 49  1  0  0  0  0
 48 50  1  0  0  0  0
M  END
> <chemblId>
CHEMBL1773266

> <bioactivity__type>
Ki

> <units>
nM

> <value>
0.99

$$$$

  CDK     11301514232D 0   0.00000     0.00000     0

 52 56  0  0  0  0              1 V2000 
  -16.8875   25.5000    0.0000 C   0  0  0  0  0  0  0  0  0  0  0  0
  -16.8875   24.0000    0.0000 C   0  0  0  0  0  0  0  0  0  0  0  0
  -18.1865   23.2500    0.0000 C   0  0  0  0  0  0  0  0  0  0  0  0
  -15.5884   23.2500    0.0000 N   0  0  0  0  0  0  0  0  0  0  0  0
  -15.5884   21.7500    0.0000 C   0  0  0  0  0  0  0  0  0  0  0  0
  -14.2894   21.0000    0.0000 C   0  0  0  0  0  0  0  0  0  0  0  0
  -14.2894   19.5000    0.0000 C   0  0  0  0  0  0  0  0  0  0  0  0
  -15.5884   18.7500    0.0000 C   0  0  0  0  0  0  0  0  0  0  0  0
  -16.8875   19.5000    0.0000 C   0  0  0  0  0  0  0  0  0  0  0  0
  -18.1865   18.7500    0.0000 C   0  0  0  0  0  0  0  0  0  0  0  0
  -18.1865   17.2500    0.0000 C   0  0  0  0  0  0  0  0  0  0  0  0
  -16.8875   16.5000    0.0000 C   0  0  0  0  0  0  0  0  0  0  0  0
  -15.5884   17.2500    0.0000 C   0  0  0  0  0  0  0  0  0  0  0  0
  -12.9903   18.7500    0.0000 C   0  0  0  0  0  0  0  0  0  0  0  0
  -12.9903   17.2500    0.0000 C   0  0  0  0  0  0  0  0  0  0  0  0
  -11.6913   16.5000    0.0000 C   0  0  0  0  0  0  0  0  0  0  0  0
  -11.6913   15.0000    0.0000 C   0  0  0  0  0  0  0  0  0  0  0  0
  -10.3923   14.2500    0.0000 C   0  0  0  0  0  0  0  0  0  0  0  0
  -10.3923   12.7500    0.0000 C   0  0  0  0  0  0  0  0  0  0  0  0
   -9.0932   12.0000    0.0000 C   0  0  0  0  0  0  0  0  0  0  0  0
   -9.0932   10.5000    0.0000 O   0  0  0  0  0  0  0  0  0  0  0  0
   -7.7942    9.7500    0.0000 C   0  0  0  0  0  0  0  0  0  0  0  0
   -7.7942    8.2500    0.0000 C   0  0  0  0  0  0  0  0  0  0  0  0
   -6.4952    7.5000    0.0000 C   0  0  0  0  0  0  0  0  0  0  0  0
   -5.1961    8.2500    0.0000 C   0  0  0  0  0  0  0  0  0  0  0  0
   -3.8971    7.5000    0.0000 C   0  0  0  0  0  0  0  0  0  0  0  0
   -3.8971    6.0000    0.0000 C   0  0  0  0  0  0  0  0  0  0  0  0
   -2.5980    5.2500    0.0000 N   0  0  0  0  0  0  0  0  0  0  0  0
   -2.5980    3.7500    0.0000 C   0  0  0  0  0  0  0  0  0  0  0  0
   -1.2990    3.0000    0.0000 C   0  0  0  0  0  0  0  0  0  0  0  0
    0.0000    3.7500    0.0000 O   0  0  0  0  0  0  0  0  0  0  0  0
   -1.2990    1.5000    0.0000 C   0  0  0  0  0  0  0  0  0  0  0  0
   -2.5980    0.7500    0.0000 C   0  0  0  0  0  0  0  0  0  0  0  0
   -2.5980   -0.7500    0.0000 C   0  0  0  0  0  0  0  0  0  0  0  0
   -1.2990   -1.5000    0.0000 C   0  0  0  0  0  0  0  0  0  0  0  0
   -1.2990   -3.0000    0.0000 O   0  0  0  0  0  0  0  0  0  0  0  0
   -0.0000   -0.7500    0.0000 C   0  0  0  0  0  0  0  0  0  0  0  0
    1.2990   -1.5000    0.0000 N   0  0  0  0  0  0  0  0  0  0  0  0
    2.5980   -0.7500    0.0000 C   0  0  0  0  0  0  0  0  0  0  0  0
    3.8970   -1.5000    0.0000 O   0  0  0  0  0  0  0  0  0  0  0  0
    2.5980    0.7500    0.0000 C   0  0  0  0  0  0  0  0  0  0  0  0
    1.2990    1.5000    0.0000 C   0  0  0  0  0  0  0  0  0  0  0  0
   -0.0000    0.7500    0.0000 C   0  0  0  0  0  0  0  0  0  0  0  0
   -5.1961    9.7500    0.0000 C   0  0  0  0  0  0  0  0  0  0  0  0
   -6.4952   10.5000    0.0000 C   0  0  0  0  0  0  0  0  0  0  0  0
  -10.3923   17.2500    0.0000 C   0  0  0  0  0  0  0  0  0  0  0  0
  -10.3923   18.7500    0.0000 C   0  0  0  0  0  0  0  0  0  0  0  0
  -11.6913   19.5000    0.0000 C   0  0  0  0  0  0  0  0  0  0  0  0
  -11.6913   21.0000    0.0000 O   0  0  0  0  0  0  0  0  0  0  0  0
  -14.2894   24.0000    0.0000 C   0  0  0  0  0  0  0  0  0  0  0  0
  -14.2894   25.5000    0.0000 C   0  0  0  0  0  0  0  0  0  0  0  0
  -12.9903   23.2500    0.0000 C   0  0  0  0  0  0  0  0  0  0  0  0
  1  2  1  0  0  0  0
  2  3  1  0  0  0  0
  2  4  1  0  0  0  0
  4  5  1  0  0  0  0
  5  6  1  0  0  0  0
  7  6  1  1  0  0  0
  7  8  1  0  0  0  0
  8  9  2  0  0  0  0
  9 10  1  0  0  0  0
 10 11  2  0  0  0  0
 11 12  1  0  0  0  0
 12 13  2  0  0  0  0
  8 13  1  0  0  0  0
  7 14  1  0  0  0  0
 14 15  2  0  0  0  0
 15 16  1  0  0  0  0
 16 17  1  0  0  0  0
 17 18  1  0  0  0  0
 18 19  1  0  0  0  0
 19 20  1  0  0  0  0
 20 21  1  0  0  0  0
 21 22  1  0  0  0  0
 22 23  2  0  0  0  0
 23 24  1  0  0  0  0
 24 25  2  0  0  0  0
 25 26  1  0  0  0  0
 26 27  1  0  0  0  0
 27 28  1  0  0  0  0
 28 29  1  0  0  0  0
 29 30  1  0  0  0  0
 30 31  1  6  0  0  0
 30 32  1  0  0  0  0
 32 33  2  0  0  0  0
 33 34  1  0  0  0  0
 34 35  2  0  0  0  0
 35 36  1  0  0  0  0
 35 37  1  0  0  0  0
 37 38  1  0  0  0  0
 38 39  1  0  0  0  0
 39 40  2  0  0  0  0
 39 41  1  0  0  0  0
 41 42  2  0  0  0  0
 42 43  1  0  0  0  0
 32 43  1  0  0  0  0
 37 43  2  0  0  0  0
 25 44  1  0  0  0  0
 44 45  2  0  0  0  0
 22 45  1  0  0  0  0
 16 46  2  0  0  0  0
 46 47  1  0  0  0  0
 47 48  2  0  0  0  0
 14 48  1  0  0  0  0
 48 49  1  0  0  0  0
  4 50  1  0  0  0  0
 50 51  1  0  0  0  0
 50 52  1  0  0  0  0
M  END
> <chemblId>
CHEMBL1773267

> <bioactivity__type>
Ki

> <units>
nM

> <value>
0.305

$$$$

  CDK     11301514232D 0   0.00000     0.00000     0

 25 27  0  0  0  0              1 V2000 
    2.1135   -4.7469    0.0000 C   0  0  0  0  0  0  0  0  0  0  0  0
    2.2703   -3.2551    0.0000 C   0  0  0  0  0  0  0  0  0  0  0  0
    1.0567   -2.3735    0.0000 N   0  0  0  0  0  0  0  0  0  0  0  0
    1.2135   -0.8817    0.0000 C   0  0  0  0  0  0  0  0  0  0  0  0
    2.5838   -0.2716    0.0000 N   0  0  0  0  0  0  0  0  0  0  0  0
    3.7974   -1.1533    0.0000 S   0  0  0  0  0  0  0  0  0  0  0  0
    2.7184   -2.1952    0.0000 O   0  0  0  0  0  0  0  0  0  0  0  0
    4.6362   -2.3968    0.0000 O   0  0  0  0  0  0  0  0  0  0  0  0
    5.1677   -0.5431    0.0000 C   0  0  0  0  0  0  0  0  0  0  0  0
    6.3812   -1.4248    0.0000 C   0  0  0  0  0  0  0  0  0  0  0  0
    7.7515   -0.8147    0.0000 C   0  0  0  0  0  0  0  0  0  0  0  0
    7.9083    0.6771    0.0000 C   0  0  0  0  0  0  0  0  0  0  0  0
    6.6948    1.5587    0.0000 C   0  0  0  0  0  0  0  0  0  0  0  0
    6.8516    3.0505    0.0000 Cl  0  0  0  0  0  0  0  0  0  0  0  0
    5.3245    0.9486    0.0000 C   0  0  0  0  0  0  0  0  0  0  0  0
    0.0000    0.0000    0.0000 N   0  0  0  0  0  0  0  0  0  0  0  0
    0.0000    1.5000    0.0000 C   0  0  0  0  0  0  0  0  0  0  0  0
   -1.4266    1.9635    0.0000 C   0  0  0  0  0  0  0  0  0  0  0  0
   -2.8938    2.2754    0.0000 C   0  0  0  0  0  0  0  0  0  0  0  0
   -3.3573    3.7020    0.0000 C   0  0  0  0  0  0  0  0  0  0  0  0
   -2.3536    4.8167    0.0000 N   0  0  0  0  0  0  0  0  0  0  0  0
   -0.8864    4.5048    0.0000 C   0  0  0  0  0  0  0  0  0  0  0  0
   -0.4229    3.0782    0.0000 C   0  0  0  0  0  0  0  0  0  0  0  0
   -2.3083    0.7500    0.0000 C   0  0  0  0  0  0  0  0  0  0  0  0
   -1.4266   -0.4635    0.0000 N   0  0  0  0  0  0  0  0  0  0  0  0
  1  2  1  0  0  0  0
  2  3  1  0  0  0  0
  3  4  1  0  0  0  0
  4  5  2  0  0  0  0
  5  6  1  0  0  0  0
  6  7  2  0  0  0  0
  6  8  2  0  0  0  0
  6  9  1  0  0  0  0
  9 10  2  0  0  0  0
 10 11  1  0  0  0  0
 11 12  2  0  0  0  0
 12 13  1  0  0  0  0
 13 14  1  0  0  0  0
 13 15  2  0  0  0  0
  9 15  1  0  0  0  0
  4 16  1  0  0  0  0
 16 17  1  0  0  0  0
 17 18  1  0  0  0  0
 18 19  1  0  0  0  0
 19 20  1  0  0  0  0
 20 21  1  0  0  0  0
 21 22  1  0  0  0  0
 22 23  1  0  0  0  0
 18 23  1  0  0  0  0
 18 24  1  0  0  0  0
 24 25  2  0  0  0  0
 16 25  1  0  0  0  0
M  END
> <chemblId>
CHEMBL1834350

> <bioactivity__type>
Ki

> <units>
nM

> <value>
10000.0

$$$$

  CDK     11301514232D 0   0.00000     0.00000     0

 24 27  0  0  0  0              1 V2000 
    4.6535    1.8367    0.0000 F   0  0  0  0  0  0  0  0  0  0  0  0
    3.6498    2.9514    0.0000 C   0  0  0  0  0  0  0  0  0  0  0  0
    4.1133    4.3780    0.0000 C   0  0  0  0  0  0  0  0  0  0  0  0
    3.1097    5.4927    0.0000 C   0  0  0  0  0  0  0  0  0  0  0  0
    1.6424    5.1809    0.0000 C   0  0  0  0  0  0  0  0  0  0  0  0
    1.1789    3.7543    0.0000 C   0  0  0  0  0  0  0  0  0  0  0  0
   -0.2883    3.4425    0.0000 F   0  0  0  0  0  0  0  0  0  0  0  0
    2.1826    2.6396    0.0000 C   0  0  0  0  0  0  0  0  0  0  0  0
    1.7190    1.2130    0.0000 N   0  0  0  0  0  0  0  0  0  0  0  0
    2.6010    0.0000    0.0000 N   0  0  0  0  0  0  0  0  0  0  0  0
    1.7190   -1.2130    0.0000 C   0  0  0  0  0  0  0  0  0  0  0  0
    2.1826   -2.6396    0.0000 O   0  0  0  0  0  0  0  0  0  0  0  0
    1.1789   -3.7543    0.0000 C   0  0  0  0  0  0  0  0  0  0  0  0
   -0.2883   -3.4425    0.0000 C   0  0  0  0  0  0  0  0  0  0  0  0
   -1.2920   -4.5572    0.0000 C   0  0  0  0  0  0  0  0  0  0  0  0
   -0.8285   -5.9838    0.0000 N   0  0  0  0  0  0  0  0  0  0  0  0
    0.6388   -6.2956    0.0000 C   0  0  0  0  0  0  0  0  0  0  0  0
    1.6424   -5.1809    0.0000 C   0  0  0  0  0  0  0  0  0  0  0  0
    0.2920   -0.7500    0.0000 C   0  0  0  0  0  0  0  0  0  0  0  0
   -1.0060   -1.5000    0.0000 C   0  0  0  0  0  0  0  0  0  0  0  0
   -2.3060   -0.7500    0.0000 C   0  0  0  0  0  0  0  0  0  0  0  0
   -2.3060    0.7500    0.0000 C   0  0  0  0  0  0  0  0  0  0  0  0
   -1.0060    1.5000    0.0000 C   0  0  0  0  0  0  0  0  0  0  0  0
    0.2920    0.7500    0.0000 C   0  0  0  0  0  0  0  0  0  0  0  0
  1  2  1  0  0  0  0
  2  3  2  0  0  0  0
  3  4  1  0  0  0  0
  4  5  2  0  0  0  0
  5  6  1  0  0  0  0
  6  7  1  0  0  0  0
  6  8  2  0  0  0  0
  2  8  1  0  0  0  0
  8  9  1  0  0  0  0
  9 10  1  0  0  0  0
 10 11  2  0  0  0  0
 11 12  1  0  0  0  0
 12 13  1  0  0  0  0
 13 14  1  0  0  0  0
 14 15  1  0  0  0  0
 15 16  1  0  0  0  0
 16 17  1  0  0  0  0
 17 18  1  0  0  0  0
 13 18  1  0  0  0  0
 11 19  1  0  0  0  0
 19 20  2  0  0  0  0
 20 21  1  0  0  0  0
 21 22  2  0  0  0  0
 22 23  1  0  0  0  0
 23 24  2  0  0  0  0
  9 24  1  0  0  0  0
 19 24  1  0  0  0  0
M  END
> <chemblId>
CHEMBL1836644

> <bioactivity__type>
Ki

> <units>
nM

> <value>
49.0

$$$$

  CDK     11301514232D 0   0.00000     0.00000     0

 24 27  0  0  0  0              1 V2000 
    4.6535    1.8367    0.0000 O   0  0  0  0  0  0  0  0  0  0  0  0
    3.6498    2.9514    0.0000 C   0  0  0  0  0  0  0  0  0  0  0  0
    4.1133    4.3780    0.0000 C   0  0  0  0  0  0  0  0  0  0  0  0
    3.1097    5.4927    0.0000 C   0  0  0  0  0  0  0  0  0  0  0  0
    1.6424    5.1809    0.0000 C   0  0  0  0  0  0  0  0  0  0  0  0
    1.1789    3.7543    0.0000 C   0  0  0  0  0  0  0  0  0  0  0  0
   -0.2883    3.4425    0.0000 F   0  0  0  0  0  0  0  0  0  0  0  0
    2.1826    2.6396    0.0000 C   0  0  0  0  0  0  0  0  0  0  0  0
    1.7190    1.2130    0.0000 N   0  0  0  0  0  0  0  0  0  0  0  0
    2.6010    0.0000    0.0000 N   0  0  0  0  0  0  0  0  0  0  0  0
    1.7190   -1.2130    0.0000 C   0  0  0  0  0  0  0  0  0  0  0  0
    2.1826   -2.6396    0.0000 O   0  0  0  0  0  0  0  0  0  0  0  0
    1.1789   -3.7543    0.0000 C   0  0  0  0  0  0  0  0  0  0  0  0
   -0.2883   -3.4425    0.0000 C   0  0  0  0  0  0  0  0  0  0  0  0
   -1.2920   -4.5572    0.0000 C   0  0  0  0  0  0  0  0  0  0  0  0
   -0.8285   -5.9838    0.0000 N   0  0  0  0  0  0  0  0  0  0  0  0
    0.6388   -6.2956    0.0000 C   0  0  0  0  0  0  0  0  0  0  0  0
    1.6424   -5.1809    0.0000 C   0  0  0  0  0  0  0  0  0  0  0  0
    0.2920   -0.7500    0.0000 C   0  0  0  0  0  0  0  0  0  0  0  0
   -1.0060   -1.5000    0.0000 C   0  0  0  0  0  0  0  0  0  0  0  0
   -2.3060   -0.7500    0.0000 C   0  0  0  0  0  0  0  0  0  0  0  0
   -2.3060    0.7500    0.0000 C   0  0  0  0  0  0  0  0  0  0  0  0
   -1.0060    1.5000    0.0000 C   0  0  0  0  0  0  0  0  0  0  0  0
    0.2920    0.7500    0.0000 C   0  0  0  0  0  0  0  0  0  0  0  0
  1  2  1  0  0  0  0
  2  3  2  0  0  0  0
  3  4  1  0  0  0  0
  4  5  2  0  0  0  0
  5  6  1  0  0  0  0
  6  7  1  0  0  0  0
  6  8  2  0  0  0  0
  2  8  1  0  0  0  0
  8  9  1  0  0  0  0
  9 10  1  0  0  0  0
 10 11  2  0  0  0  0
 11 12  1  0  0  0  0
 12 13  1  0  0  0  0
 13 14  1  0  0  0  0
 14 15  1  0  0  0  0
 15 16  1  0  0  0  0
 16 17  1  0  0  0  0
 17 18  1  0  0  0  0
 13 18  1  0  0  0  0
 11 19  1  0  0  0  0
 19 20  2  0  0  0  0
 20 21  1  0  0  0  0
 21 22  2  0  0  0  0
 22 23  1  0  0  0  0
 23 24  2  0  0  0  0
  9 24  1  0  0  0  0
 19 24  1  0  0  0  0
M  END
> <chemblId>
CHEMBL1836645

> <bioactivity__type>
Ki

> <units>
nM

> <value>
10.0

$$$$

  CDK     11301514232D 0   0.00000     0.00000     0

 24 27  0  0  0  0              1 V2000 
    4.6535    1.8367    0.0000 O   0  0  0  0  0  0  0  0  0  0  0  0
    3.6498    2.9514    0.0000 C   0  0  0  0  0  0  0  0  0  0  0  0
    4.1133    4.3780    0.0000 C   0  0  0  0  0  0  0  0  0  0  0  0
    3.1097    5.4927    0.0000 C   0  0  0  0  0  0  0  0  0  0  0  0
    1.6424    5.1809    0.0000 C   0  0  0  0  0  0  0  0  0  0  0  0
    1.1789    3.7543    0.0000 C   0  0  0  0  0  0  0  0  0  0  0  0
   -0.2883    3.4425    0.0000 F   0  0  0  0  0  0  0  0  0  0  0  0
    2.1826    2.6396    0.0000 C   0  0  0  0  0  0  0  0  0  0  0  0
    1.7190    1.2130    0.0000 N   0  0  0  0  0  0  0  0  0  0  0  0
    2.6010    0.0000    0.0000 N   0  0  0  0  0  0  0  0  0  0  0  0
    1.7190   -1.2130    0.0000 C   0  0  0  0  0  0  0  0  0  0  0  0
    2.1826   -2.6396    0.0000 O   0  0  0  0  0  0  0  0  0  0  0  0
    1.1789   -3.7543    0.0000 C   0  0  0  0  0  0  0  0  0  0  0  0
   -0.2883   -3.4425    0.0000 C   0  0  0  0  0  0  0  0  0  0  0  0
   -1.2920   -4.5572    0.0000 C   0  0  0  0  0  0  0  0  0  0  0  0
   -0.8285   -5.9838    0.0000 N   0  0  0  0  0  0  0  0  0  0  0  0
    0.6388   -6.2956    0.0000 C   0  0  0  0  0  0  0  0  0  0  0  0
    1.6424   -5.1809    0.0000 C   0  0  0  0  0  0  0  0  0  0  0  0
    0.2920   -0.7500    0.0000 C   0  0  0  0  0  0  0  0  0  0  0  0
   -1.0060   -1.5000    0.0000 C   0  0  0  0  0  0  0  0  0  0  0  0
   -2.3060   -0.7500    0.0000 C   0  0  0  0  0  0  0  0  0  0  0  0
   -2.3060    0.7500    0.0000 C   0  0  0  0  0  0  0  0  0  0  0  0
   -1.0060    1.5000    0.0000 C   0  0  0  0  0  0  0  0  0  0  0  0
    0.2920    0.7500    0.0000 C   0  0  0  0  0  0  0  0  0  0  0  0
  1  2  1  0  0  0  0
  2  3  2  0  0  0  0
  3  4  1  0  0  0  0
  4  5  2  0  0  0  0
  5  6  1  0  0  0  0
  6  7  1  0  0  0  0
  6  8  2  0  0  0  0
  2  8  1  0  0  0  0
  8  9  1  0  0  0  0
  9 10  1  0  0  0  0
 10 11  2  0  0  0  0
 11 12  1  0  0  0  0
 12 13  1  0  0  0  0
 13 14  1  0  0  0  0
 14 15  1  0  0  0  0
 15 16  1  0  0  0  0
 16 17  1  0  0  0  0
 17 18  1  0  0  0  0
 13 18  1  0  0  0  0
 11 19  1  0  0  0  0
 19 20  1  0  0  0  0
 20 21  1  0  0  0  0
 21 22  1  0  0  0  0
 22 23  1  0  0  0  0
 23 24  1  0  0  0  0
  9 24  1  0  0  0  0
 19 24  2  0  0  0  0
M  END
> <chemblId>
CHEMBL1836646

> <bioactivity__type>
Ki

> <units>
nM

> <value>
2.5

$$$$

  CDK     11301514232D 0   0.00000     0.00000     0

 49 54  0  0  0  0              1 V2000 
   17.1652  -15.1203    0.0000 O   0  0  0  0  0  0  0  0  0  0  0  0
   18.1689  -14.0056    0.0000 C   0  0  0  0  0  0  0  0  0  0  0  0
   17.7054  -12.5790    0.0000 C   0  0  0  0  0  0  0  0  0  0  0  0
   16.2381  -12.2672    0.0000 N   0  0  0  0  0  0  0  0  0  0  0  0
   15.7746  -10.8406    0.0000 C   0  0  0  0  0  0  0  0  0  0  0  0
   14.3074  -10.5288    0.0000 C   0  0  0  0  0  0  0  0  0  0  0  0
   13.8438   -9.1022    0.0000 C   0  0  0  0  0  0  0  0  0  0  0  0
   12.3766   -8.7903    0.0000 C   0  0  0  0  0  0  0  0  0  0  0  0
   11.9130   -7.3638    0.0000 C   0  0  0  0  0  0  0  0  0  0  0  0
   10.4458   -7.0519    0.0000 C   0  0  0  0  0  0  0  0  0  0  0  0
    9.9822   -5.6253    0.0000 C   0  0  0  0  0  0  0  0  0  0  0  0
    8.5150   -5.3135    0.0000 C   0  0  0  0  0  0  0  0  0  0  0  0
    8.0515   -3.8869    0.0000 C   0  0  0  0  0  0  0  0  0  0  0  0
    6.5842   -3.5751    0.0000 N   0  0  0  0  0  0  0  0  0  0  0  0
    6.1207   -2.1485    0.0000 C   0  0  0  0  0  0  0  0  0  0  0  0
    4.6535   -1.8367    0.0000 C   0  0  0  0  0  0  0  0  0  0  0  0
    3.6498   -2.9514    0.0000 C   0  0  0  0  0  0  0  0  0  0  0  0
    4.1133   -4.3780    0.0000 C   0  0  0  0  0  0  0  0  0  0  0  0
    5.5806   -4.6898    0.0000 C   0  0  0  0  0  0  0  0  0  0  0  0
    2.1826   -2.6396    0.0000 O   0  0  0  0  0  0  0  0  0  0  0  0
    1.7190   -1.2130    0.0000 C   0  0  0  0  0  0  0  0  0  0  0  0
    2.6010    0.0000    0.0000 N   0  0  0  0  0  0  0  0  0  0  0  0
    1.7190    1.2130    0.0000 N   0  0  0  0  0  0  0  0  0  0  0  0
    0.2920    0.7500    0.0000 C   0  0  0  0  0  0  0  0  0  0  0  0
   -1.0060    1.5000    0.0000 C   0  0  0  0  0  0  0  0  0  0  0  0
   -2.3060    0.7500    0.0000 C   0  0  0  0  0  0  0  0  0  0  0  0
   -2.3060   -0.7500    0.0000 C   0  0  0  0  0  0  0  0  0  0  0  0
   -1.0060   -1.5000    0.0000 C   0  0  0  0  0  0  0  0  0  0  0  0
    0.2920   -0.7500    0.0000 C   0  0  0  0  0  0  0  0  0  0  0  0
    2.1826    2.6396    0.0000 C   0  0  0  0  0  0  0  0  0  0  0  0
    3.6498    2.9514    0.0000 C   0  0  0  0  0  0  0  0  0  0  0  0
    4.6535    1.8367    0.0000 O   0  0  0  0  0  0  0  0  0  0  0  0
    4.1133    4.3780    0.0000 C   0  0  0  0  0  0  0  0  0  0  0  0
    3.1097    5.4927    0.0000 C   0  0  0  0  0  0  0  0  0  0  0  0
    1.6424    5.1809    0.0000 C   0  0  0  0  0  0  0  0  0  0  0  0
    1.1789    3.7543    0.0000 C   0  0  0  0  0  0  0  0  0  0  0  0
   -0.2883    3.4425    0.0000 F   0  0  0  0  0  0  0  0  0  0  0  0
   19.6361  -14.3174    0.0000 C   0  0  0  0  0  0  0  0  0  0  0  0
   20.6398  -13.2027    0.0000 C   0  0  0  0  0  0  0  0  0  0  0  0
   22.1070  -13.5145    0.0000 C   0  0  0  0  0  0  0  0  0  0  0  0
   22.5706  -14.9411    0.0000 C   0  0  0  0  0  0  0  0  0  0  0  0
   24.0378  -15.2529    0.0000 O   0  0  0  0  0  0  0  0  0  0  0  0
   21.5669  -16.0558    0.0000 C   0  0  0  0  0  0  0  0  0  0  0  0
   22.0305  -17.4824    0.0000 N   0  0  0  0  0  0  0  0  0  0  0  0
   21.0268  -18.5971    0.0000 C   0  0  0  0  0  0  0  0  0  0  0  0
   21.4904  -20.0237    0.0000 O   0  0  0  0  0  0  0  0  0  0  0  0
   19.5596  -18.2853    0.0000 C   0  0  0  0  0  0  0  0  0  0  0  0
   19.0960  -16.8587    0.0000 C   0  0  0  0  0  0  0  0  0  0  0  0
   20.0997  -15.7440    0.0000 C   0  0  0  0  0  0  0  0  0  0  0  0
  2  1  1  1  0  0  0
  2  3  1  0  0  0  0
  3  4  1  0  0  0  0
  4  5  1  0  0  0  0
  5  6  1  0  0  0  0
  6  7  1  0  0  0  0
  7  8  1  0  0  0  0
  8  9  1  0  0  0  0
  9 10  1  0  0  0  0
 10 11  1  0  0  0  0
 11 12  1  0  0  0  0
 12 13  1  0  0  0  0
 13 14  1  0  0  0  0
 14 15  1  0  0  0  0
 15 16  1  0  0  0  0
 16 17  1  0  0  0  0
 17 18  1  0  0  0  0
 18 19  1  0  0  0  0
 14 19  1  0  0  0  0
 17 20  1  0  0  0  0
 20 21  1  0  0  0  0
 21 22  2  0  0  0  0
 22 23  1  0  0  0  0
 23 24  1  0  0  0  0
 24 25  1  0  0  0  0
 25 26  1  0  0  0  0
 26 27  1  0  0  0  0
 27 28  1  0  0  0  0
 28 29  1  0  0  0  0
 21 29  1  0  0  0  0
 24 29  2  0  0  0  0
 23 30  1  0  0  0  0
 30 31  2  0  0  0  0
 31 32  1  0  0  0  0
 31 33  1  0  0  0  0
 33 34  2  0  0  0  0
 34 35  1  0  0  0  0
 35 36  2  0  0  0  0
 30 36  1  0  0  0  0
 36 37  1  0  0  0  0
  2 38  1  0  0  0  0
 38 39  2  0  0  0  0
 39 40  1  0  0  0  0
 40 41  2  0  0  0  0
 41 42  1  0  0  0  0
 41 43  1  0  0  0  0
 43 44  1  0  0  0  0
 44 45  1  0  0  0  0
 45 46  2  0  0  0  0
 45 47  1  0  0  0  0
 47 48  2  0  0  0  0
 48 49  1  0  0  0  0
 38 49  1  0  0  0  0
 43 49  2  0  0  0  0
M  END
> <chemblId>
CHEMBL1836647

> <bioactivity__type>
Ki

> <units>
nM

> <value>
2.2

$$$$
 stripped
BRStripMol11301514232D 0   0.00000     0.00000     0
This file has been stripped
 27 29  0  0  0  0              1 V2000 
   -5.8874    6.1510    0.0000 C   0  0  0  0  0  0  0  0  0  0  0  0
   -4.4101    6.4115    0.0000 C   0  0  0  0  0  0  0  0  0  0  0  0
   -3.8971    7.8210    0.0000 N   0  3  0  0  0  0  0  0  0  0  0  0
   -2.5981    7.0710    0.0000 C   0  0  0  0  0  0  0  0  0  0  0  0
   -2.5981    5.5710    0.0000 C   0  0  0  0  0  0  0  0  0  0  0  0
   -1.2990    4.8210    0.0000 O   0  0  0  0  0  0  0  0  0  0  0  0
   -1.2990    3.3210    0.0000 C   0  0  0  0  0  0  0  0  0  0  0  0
   -2.5981    2.5710    0.0000 O   0  0  0  0  0  0  0  0  0  0  0  0
    0.0000    2.5710    0.0000 C   0  0  0  0  0  0  0  0  0  0  0  0
    1.4772    2.3105    0.0000 O   0  0  0  0  0  0  0  0  0  0  0  0
    0.0000    1.0710    0.0000 C   0  0  0  0  0  0  0  0  0  0  0  0
    1.2990    0.3210    0.0000 C   0  0  0  0  0  0  0  0  0  0  0  0
    1.2990   -1.1790    0.0000 C   0  0  0  0  0  0  0  0  0  0  0  0
    0.0000   -1.9290    0.0000 C   0  0  0  0  0  0  0  0  0  0  0  0
   -1.2990   -1.1790    0.0000 C   0  0  0  0  0  0  0  0  0  0  0  0
   -1.2990    0.3210    0.0000 C   0  0  0  0  0  0  0  0  0  0  0  0
    0.5130    3.9805    0.0000 C   0  0  0  0  0  0  0  0  0  0  0  0
    1.9902    4.2410    0.0000 C   0  0  0  0  0  0  0  0  0  0  0  0
    2.5033    5.6506    0.0000 C   0  0  0  0  0  0  0  0  0  0  0  0
    1.5391    6.7996    0.0000 C   0  0  0  0  0  0  0  0  0  0  0  0
    0.0619    6.5391    0.0000 C   0  0  0  0  0  0  0  0  0  0  0  0
   -0.4512    5.1296    0.0000 C   0  0  0  0  0  0  0  0  0  0  0  0
   -2.9329    8.9701    0.0000 C   0  0  0  0  0  0  0  0  0  0  0  0
   -3.4460   10.3796    0.0000 C   0  0  0  0  0  0  0  0  0  0  0  0
   -4.9232   10.6401    0.0000 C   0  0  0  0  0  0  0  0  0  0  0  0
   -5.8874    9.4910    0.0000 C   0  0  0  0  0  0  0  0  0  0  0  0
   -5.3743    8.0815    0.0000 C   0  0  0  0  0  0  0  0  0  0  0  0
  1  2  1  0  0  0  0
  2  3  1  0  0  0  0
  3  4  1  0  0  0  0
  4  5  1  0  0  0  0
  5  6  1  0  0  0  0
  6  7  1  0  0  0  0
  7  8  2  0  0  0  0
  7  9  1  0  0  0  0
  9 10  1  0  0  0  0
  9 11  1  0  0  0  0
 11 12  2  0  0  0  0
 12 13  1  0  0  0  0
 13 14  2  0  0  0  0
 14 15  1  0  0  0  0
 15 16  2  0  0  0  0
 11 16  1  0  0  0  0
  9 17  1  0  0  0  0
 17 18  2  0  0  0  0
 18 19  1  0  0  0  0
 19 20  2  0  0  0  0
 20 21  1  0  0  0  0
 21 22  2  0  0  0  0
 17 22  1  0  0  0  0
  3 23  1  0  0  0  0
 23 24  1  0  0  0  0
 24 25  1  0  0  0  0
 25 26  1  0  0  0  0
 26 27  1  0  0  0  0
  3 27  1  0  0  0  0
M  END
> <chemblId>
CHEMBL1909073

> <bioactivity__type>
Ki

> <units>
nM

> <value>
33.0

$$$$

  CDK     11301514232D 0   0.00000     0.00000     0

 31 34  0  0  0  0              1 V2000 
    3.8984   -8.0252    0.0000 N   0  0  0  0  0  0  0  0  0  0  0  0
    2.5993   -7.2755    0.0000 C   0  0  0  0  0  0  0  0  0  0  0  0
    1.3004   -8.0257    0.0000 O   0  0  0  0  0  0  0  0  0  0  0  0
    2.5990   -5.7755    0.0000 C   0  0  0  0  0  0  0  0  0  0  0  0
    1.2998   -5.0257    0.0000 C   0  0  0  0  0  0  0  0  0  0  0  0
    1.2995   -3.5257    0.0000 C   0  0  0  0  0  0  0  0  0  0  0  0
    0.0003   -2.7760    0.0000 C   0  0  0  0  0  0  0  0  0  0  0  0
    0.0000   -1.2760    0.0000 N   0  0  0  0  0  0  0  0  0  0  0  0
    1.2130   -0.3940    0.0000 C   0  0  0  0  0  0  0  0  0  0  0  0
    0.7500    1.0320    0.0000 C   0  0  0  0  0  0  0  0  0  0  0  0
   -0.7500    1.0320    0.0000 C   0  0  0  0  0  0  0  0  0  0  0  0
   -1.2140   -0.3940    0.0000 C   0  0  0  0  0  0  0  0  0  0  0  0
   -1.6314    2.2457    0.0000 O   0  0  0  0  0  0  0  0  0  0  0  0
   -1.0210    3.6159    0.0000 C   0  0  0  0  0  0  0  0  0  0  0  0
    0.4708    3.7724    0.0000 C   0  0  0  0  0  0  0  0  0  0  0  0
    1.0812    5.1426    0.0000 C   0  0  0  0  0  0  0  0  0  0  0  0
    0.1998    6.3563    0.0000 C   0  0  0  0  0  0  0  0  0  0  0  0
   -1.2921    6.1998    0.0000 C   0  0  0  0  0  0  0  0  0  0  0  0
   -1.9025    4.8296    0.0000 C   0  0  0  0  0  0  0  0  0  0  0  0
    4.0762   -6.0357    0.0000 C   0  0  0  0  0  0  0  0  0  0  0  0
    4.5895   -7.4451    0.0000 C   0  0  0  0  0  0  0  0  0  0  0  0
    6.0668   -7.7053    0.0000 C   0  0  0  0  0  0  0  0  0  0  0  0
    7.0307   -6.5560    0.0000 C   0  0  0  0  0  0  0  0  0  0  0  0
    6.5174   -5.1466    0.0000 C   0  0  0  0  0  0  0  0  0  0  0  0
    5.0402   -4.8864    0.0000 C   0  0  0  0  0  0  0  0  0  0  0  0
    3.1117   -4.3659    0.0000 C   0  0  0  0  0  0  0  0  0  0  0  0
    4.5889   -4.1051    0.0000 C   0  0  0  0  0  0  0  0  0  0  0  0
    5.1016   -2.6955    0.0000 C   0  0  0  0  0  0  0  0  0  0  0  0
    4.1372   -1.5466    0.0000 C   0  0  0  0  0  0  0  0  0  0  0  0
    2.6601   -1.8073    0.0000 C   0  0  0  0  0  0  0  0  0  0  0  0
    2.1473   -3.2170    0.0000 C   0  0  0  0  0  0  0  0  0  0  0  0
  1  2  1  0  0  0  0
  2  3  2  0  0  0  0
  2  4  1  0  0  0  0
  4  5  1  0  0  0  0
  5  6  1  0  0  0  0
  6  7  1  0  0  0  0
  7  8  1  0  0  0  0
  8  9  1  0  0  0  0
  9 10  1  0  0  0  0
 10 11  1  0  0  0  0
 11 12  1  0  0  0  0
  8 12  1  0  0  0  0
 11 13  1  1  0  0  0
 13 14  1  0  0  0  0
 14 15  2  0  0  0  0
 15 16  1  0  0  0  0
 16 17  2  0  0  0  0
 17 18  1  0  0  0  0
 18 19  2  0  0  0  0
 14 19  1  0  0  0  0
  4 20  1  0  0  0  0
 20 21  2  0  0  0  0
 21 22  1  0  0  0  0
 22 23  2  0  0  0  0
 23 24  1  0  0  0  0
 24 25  2  0  0  0  0
 20 25  1  0  0  0  0
  4 26  1  0  0  0  0
 26 27  2  0  0  0  0
 27 28  1  0  0  0  0
 28 29  2  0  0  0  0
 29 30  1  0  0  0  0
 30 31  2  0  0  0  0
 26 31  1  0  0  0  0
M  END
> <chemblId>
CHEMBL1910845

> <bioactivity__type>
Ki

> <units>
nM

> <value>
2.15

$$$$

  CDK     11301514232D 0   0.00000     0.00000     0

 33 36  0  0  0  0              1 V2000 
   -1.4770   -2.5158    0.0000 C   0  0  0  0  0  0  0  0  0  0  0  0
    0.0003   -2.7760    0.0000 C   0  0  0  0  0  0  0  0  0  0  0  0
   -0.5125   -4.1856    0.0000 C   0  0  0  0  0  0  0  0  0  0  0  0
    1.2995   -3.5257    0.0000 C   0  0  0  0  0  0  0  0  0  0  0  0
    1.2998   -5.0257    0.0000 C   0  0  0  0  0  0  0  0  0  0  0  0
    2.5990   -5.7755    0.0000 C   0  0  0  0  0  0  0  0  0  0  0  0
    2.5993   -7.2755    0.0000 C   0  0  0  0  0  0  0  0  0  0  0  0
    1.3004   -8.0257    0.0000 O   0  0  0  0  0  0  0  0  0  0  0  0
    3.8984   -8.0252    0.0000 N   0  0  0  0  0  0  0  0  0  0  0  0
    4.0762   -6.0357    0.0000 C   0  0  0  0  0  0  0  0  0  0  0  0
    4.5895   -7.4451    0.0000 C   0  0  0  0  0  0  0  0  0  0  0  0
    6.0668   -7.7053    0.0000 C   0  0  0  0  0  0  0  0  0  0  0  0
    7.0307   -6.5560    0.0000 C   0  0  0  0  0  0  0  0  0  0  0  0
    6.5174   -5.1466    0.0000 C   0  0  0  0  0  0  0  0  0  0  0  0
    5.0402   -4.8864    0.0000 C   0  0  0  0  0  0  0  0  0  0  0  0
    3.1117   -4.3659    0.0000 C   0  0  0  0  0  0  0  0  0  0  0  0
    4.5889   -4.1051    0.0000 C   0  0  0  0  0  0  0  0  0  0  0  0
    5.1016   -2.6955    0.0000 C   0  0  0  0  0  0  0  0  0  0  0  0
    4.1372   -1.5466    0.0000 C   0  0  0  0  0  0  0  0  0  0  0  0
    2.6601   -1.8073    0.0000 C   0  0  0  0  0  0  0  0  0  0  0  0
    2.1473   -3.2170    0.0000 C   0  0  0  0  0  0  0  0  0  0  0  0
    0.0000   -1.2760    0.0000 N   0  0  0  0  0  0  0  0  0  0  0  0
    1.2130   -0.3940    0.0000 C   0  0  0  0  0  0  0  0  0  0  0  0
    0.7500    1.0320    0.0000 C   0  0  0  0  0  0  0  0  0  0  0  0
   -0.7500    1.0320    0.0000 C   0  0  0  0  0  0  0  0  0  0  0  0
   -1.2140   -0.3940    0.0000 C   0  0  0  0  0  0  0  0  0  0  0  0
   -1.6314    2.2457    0.0000 O   0  0  0  0  0  0  0  0  0  0  0  0
   -1.0210    3.6159    0.0000 C   0  0  0  0  0  0  0  0  0  0  0  0
    0.4708    3.7724    0.0000 C   0  0  0  0  0  0  0  0  0  0  0  0
    1.0812    5.1426    0.0000 C   0  0  0  0  0  0  0  0  0  0  0  0
    0.1998    6.3563    0.0000 C   0  0  0  0  0  0  0  0  0  0  0  0
   -1.2921    6.1998    0.0000 C   0  0  0  0  0  0  0  0  0  0  0  0
   -1.9025    4.8296    0.0000 C   0  0  0  0  0  0  0  0  0  0  0  0
  1  2  1  0  0  0  0
  2  3  1  0  0  0  0
  2  4  1  0  0  0  0
  4  5  1  0  0  0  0
  5  6  1  0  0  0  0
  6  7  1  0  0  0  0
  7  8  2  0  0  0  0
  7  9  1  0  0  0  0
  6 10  1  0  0  0  0
 10 11  2  0  0  0  0
 11 12  1  0  0  0  0
 12 13  2  0  0  0  0
 13 14  1  0  0  0  0
 14 15  2  0  0  0  0
 10 15  1  0  0  0  0
  6 16  1  0  0  0  0
 16 17  2  0  0  0  0
 17 18  1  0  0  0  0
 18 19  2  0  0  0  0
 19 20  1  0  0  0  0
 20 21  2  0  0  0  0
 16 21  1  0  0  0  0
  2 22  1  0  0  0  0
 22 23  1  0  0  0  0
 23 24  1  0  0  0  0
 24 25  1  0  0  0  0
 25 26  1  0  0  0  0
 22 26  1  0  0  0  0
 25 27  1  1  0  0  0
 27 28  1  0  0  0  0
 28 29  2  0  0  0  0
 29 30  1  0  0  0  0
 30 31  2  0  0  0  0
 31 32  1  0  0  0  0
 32 33  2  0  0  0  0
 28 33  1  0  0  0  0
M  END
> <chemblId>
CHEMBL1910846

> <bioactivity__type>
Ki

> <units>
nM

> <value>
1.025

$$$$

  CDK     11301514232D 0   0.00000     0.00000     0

 33 36  0  0  0  0              1 V2000 
   -1.4770   -2.5158    0.0000 C   0  0  0  0  0  0  0  0  0  0  0  0
    0.0003   -2.7760    0.0000 C   0  0  0  0  0  0  0  0  0  0  0  0
   -0.5125   -4.1856    0.0000 C   0  0  0  0  0  0  0  0  0  0  0  0
    1.2995   -3.5257    0.0000 C   0  0  0  0  0  0  0  0  0  0  0  0
    1.2998   -5.0257    0.0000 C   0  0  0  0  0  0  0  0  0  0  0  0
    2.5990   -5.7755    0.0000 C   0  0  0  0  0  0  0  0  0  0  0  0
    2.5993   -7.2755    0.0000 C   0  0  0  0  0  0  0  0  0  0  0  0
    1.3004   -8.0257    0.0000 O   0  0  0  0  0  0  0  0  0  0  0  0
    3.8984   -8.0252    0.0000 N   0  0  0  0  0  0  0  0  0  0  0  0
    4.0762   -6.0357    0.0000 C   0  0  0  0  0  0  0  0  0  0  0  0
    4.5895   -7.4451    0.0000 C   0  0  0  0  0  0  0  0  0  0  0  0
    6.0668   -7.7053    0.0000 C   0  0  0  0  0  0  0  0  0  0  0  0
    7.0307   -6.5560    0.0000 C   0  0  0  0  0  0  0  0  0  0  0  0
    6.5174   -5.1466    0.0000 C   0  0  0  0  0  0  0  0  0  0  0  0
    5.0402   -4.8864    0.0000 C   0  0  0  0  0  0  0  0  0  0  0  0
    3.1117   -4.3659    0.0000 C   0  0  0  0  0  0  0  0  0  0  0  0
    4.5889   -4.1051    0.0000 C   0  0  0  0  0  0  0  0  0  0  0  0
    5.1016   -2.6955    0.0000 C   0  0  0  0  0  0  0  0  0  0  0  0
    4.1372   -1.5466    0.0000 C   0  0  0  0  0  0  0  0  0  0  0  0
    2.6601   -1.8073    0.0000 C   0  0  0  0  0  0  0  0  0  0  0  0
    2.1473   -3.2170    0.0000 C   0  0  0  0  0  0  0  0  0  0  0  0
    0.0000   -1.2760    0.0000 N   0  0  0  0  0  0  0  0  0  0  0  0
    1.2130   -0.3940    0.0000 C   0  0  0  0  0  0  0  0  0  0  0  0
    0.7500    1.0320    0.0000 C   0  0  0  0  0  0  0  0  0  0  0  0
   -0.7500    1.0320    0.0000 C   0  0  0  0  0  0  0  0  0  0  0  0
   -1.2140   -0.3940    0.0000 C   0  0  0  0  0  0  0  0  0  0  0  0
   -1.6314    2.2457    0.0000 O   0  0  0  0  0  0  0  0  0  0  0  0
   -1.0210    3.6159    0.0000 C   0  0  0  0  0  0  0  0  0  0  0  0
    0.4708    3.7724    0.0000 C   0  0  0  0  0  0  0  0  0  0  0  0
    1.0812    5.1426    0.0000 C   0  0  0  0  0  0  0  0  0  0  0  0
    0.1998    6.3563    0.0000 C   0  0  0  0  0  0  0  0  0  0  0  0
   -1.2921    6.1998    0.0000 C   0  0  0  0  0  0  0  0  0  0  0  0
   -1.9025    4.8296    0.0000 C   0  0  0  0  0  0  0  0  0  0  0  0
  1  2  1  0  0  0  0
  2  3  1  0  0  0  0
  2  4  1  0  0  0  0
  4  5  1  0  0  0  0
  5  6  1  0  0  0  0
  6  7  1  0  0  0  0
  7  8  2  0  0  0  0
  7  9  1  0  0  0  0
  6 10  1  0  0  0  0
 10 11  2  0  0  0  0
 11 12  1  0  0  0  0
 12 13  2  0  0  0  0
 13 14  1  0  0  0  0
 14 15  2  0  0  0  0
 10 15  1  0  0  0  0
  6 16  1  0  0  0  0
 16 17  2  0  0  0  0
 17 18  1  0  0  0  0
 18 19  2  0  0  0  0
 19 20  1  0  0  0  0
 20 21  2  0  0  0  0
 16 21  1  0  0  0  0
  2 22  1  0  0  0  0
 22 23  1  0  0  0  0
 23 24  1  0  0  0  0
 24 25  1  0  0  0  0
 25 26  1  0  0  0  0
 22 26  1  0  0  0  0
 25 27  1  6  0  0  0
 27 28  1  0  0  0  0
 28 29  2  0  0  0  0
 29 30  1  0  0  0  0
 30 31  2  0  0  0  0
 31 32  1  0  0  0  0
 32 33  2  0  0  0  0
 28 33  1  0  0  0  0
M  END
> <chemblId>
CHEMBL1910847

> <bioactivity__type>
Ki

> <units>
nM

> <value>
4.0

$$$$

  CDK     11301514232D 0   0.00000     0.00000     0

 32 35  0  0  0  0              1 V2000 
    2.6710    0.5819    0.0000 C   0  0  0  0  0  0  0  0  0  0  0  0
    1.8107    1.8107    0.0000 C   0  0  0  0  0  0  0  0  0  0  0  0
    3.1701    2.4446    0.0000 C   0  0  0  0  0  0  0  0  0  0  0  0
    1.4224    3.2595    0.0000 C   0  0  0  0  0  0  0  0  0  0  0  0
    2.4831    4.3202    0.0000 C   0  0  0  0  0  0  0  0  0  0  0  0
    2.0949    5.7691    0.0000 C   0  0  0  0  0  0  0  0  0  0  0  0
    3.1555    6.8298    0.0000 C   0  0  0  0  0  0  0  0  0  0  0  0
    4.6044    6.4415    0.0000 O   0  0  0  0  0  0  0  0  0  0  0  0
    2.7673    8.2786    0.0000 N   0  0  0  0  0  0  0  0  0  0  0  0
    1.2345    6.9978    0.0000 C   0  0  0  0  0  0  0  0  0  0  0  0
    1.8684    8.3573    0.0000 C   0  0  0  0  0  0  0  0  0  0  0  0
    1.0081    9.5860    0.0000 C   0  0  0  0  0  0  0  0  0  0  0  0
   -0.4862    9.4553    0.0000 C   0  0  0  0  0  0  0  0  0  0  0  0
   -1.1202    8.0958    0.0000 C   0  0  0  0  0  0  0  0  0  0  0  0
   -0.2598    6.8671    0.0000 C   0  0  0  0  0  0  0  0  0  0  0  0
    0.7354    5.1352    0.0000 C   0  0  0  0  0  0  0  0  0  0  0  0
   -0.4933    5.9955    0.0000 C   0  0  0  0  0  0  0  0  0  0  0  0
   -1.8528    5.3616    0.0000 C   0  0  0  0  0  0  0  0  0  0  0  0
   -1.9835    3.8673    0.0000 C   0  0  0  0  0  0  0  0  0  0  0  0
   -0.7548    3.0070    0.0000 C   0  0  0  0  0  0  0  0  0  0  0  0
    0.6047    3.6409    0.0000 C   0  0  0  0  0  0  0  0  0  0  0  0
    0.7500    0.7500    0.0000 N   0  0  0  0  0  0  0  0  0  0  0  0
    0.7500   -0.7500    0.0000 C   0  0  0  0  0  0  0  0  0  0  0  0
   -0.7500   -0.7500    0.0000 C   0  0  0  0  0  0  0  0  0  0  0  0
   -0.7500    0.7500    0.0000 C   0  0  0  0  0  0  0  0  0  0  0  0
   -1.8107   -1.8107    0.0000 O   0  0  0  0  0  0  0  0  0  0  0  0
   -1.4224   -3.2595    0.0000 C   0  0  0  0  0  0  0  0  0  0  0  0
   -2.4831   -4.3202    0.0000 C   0  0  0  0  0  0  0  0  0  0  0  0
   -2.0949   -5.7691    0.0000 C   0  0  0  0  0  0  0  0  0  0  0  0
   -0.6460   -6.1573    0.0000 C   0  0  0  0  0  0  0  0  0  0  0  0
    0.4147   -5.0967    0.0000 C   0  0  0  0  0  0  0  0  0  0  0  0
    0.0265   -3.6478    0.0000 C   0  0  0  0  0  0  0  0  0  0  0  0
  1  2  1  0  0  0  0
  2  3  1  0  0  0  0
  2  4  1  0  0  0  0
  4  5  1  0  0  0  0
  5  6  1  0  0  0  0
  6  7  1  0  0  0  0
  7  8  2  0  0  0  0
  7  9  1  0  0  0  0
  6 10  1  0  0  0  0
 10 11  2  0  0  0  0
 11 12  1  0  0  0  0
 12 13  2  0  0  0  0
 13 14  1  0  0  0  0
 14 15  2  0  0  0  0
 10 15  1  0  0  0  0
  6 16  1  0  0  0  0
 16 17  2  0  0  0  0
 17 18  1  0  0  0  0
 18 19  2  0  0  0  0
 19 20  1  0  0  0  0
 20 21  2  0  0  0  0
 16 21  1  0  0  0  0
  2 22  1  0  0  0  0
 22 23  1  0  0  0  0
 23 24  1  0  0  0  0
 24 25  1  0  0  0  0
 22 25  1  0  0  0  0
 24 26  1  0  0  0  0
 26 27  1  0  0  0  0
 27 28  2  0  0  0  0
 28 29  1  0  0  0  0
 29 30  2  0  0  0  0
 30 31  1  0  0  0  0
 31 32  2  0  0  0  0
 27 32  1  0  0  0  0
M  END
> <chemblId>
CHEMBL1910848

> <bioactivity__type>
Ki

> <units>
nM

> <value>
0.0795

$$$$

  CDK     11301514232D 0   0.00000     0.00000     0

 34 37  0  0  0  0              1 V2000 
   -2.5981    7.0710    0.0000 C   0  0  0  0  0  0  0  0  0  0  0  0
   -2.5981    5.5710    0.0000 C   0  0  0  0  0  0  0  0  0  0  0  0
   -4.0753    5.8315    0.0000 C   0  0  0  0  0  0  0  0  0  0  0  0
   -1.2990    4.8210    0.0000 C   0  0  0  0  0  0  0  0  0  0  0  0
   -1.2990    3.3210    0.0000 C   0  0  0  0  0  0  0  0  0  0  0  0
    0.0000    2.5710    0.0000 C   0  0  0  0  0  0  0  0  0  0  0  0
    1.4772    2.3105    0.0000 C   0  0  0  0  0  0  0  0  0  0  0  0
    1.9902    0.9010    0.0000 O   0  0  0  0  0  0  0  0  0  0  0  0
    2.4414    3.4596    0.0000 N   0  0  0  0  0  0  0  0  0  0  0  0
    0.0000    1.0710    0.0000 C   0  0  0  0  0  0  0  0  0  0  0  0
    1.2990    0.3210    0.0000 C   0  0  0  0  0  0  0  0  0  0  0  0
    1.2990   -1.1790    0.0000 C   0  0  0  0  0  0  0  0  0  0  0  0
    0.0000   -1.9290    0.0000 C   0  0  0  0  0  0  0  0  0  0  0  0
   -1.2990   -1.1790    0.0000 C   0  0  0  0  0  0  0  0  0  0  0  0
   -1.2990    0.3210    0.0000 C   0  0  0  0  0  0  0  0  0  0  0  0
    0.5130    3.9805    0.0000 C   0  0  0  0  0  0  0  0  0  0  0  0
    1.9902    4.2410    0.0000 C   0  0  0  0  0  0  0  0  0  0  0  0
    2.5033    5.6506    0.0000 C   0  0  0  0  0  0  0  0  0  0  0  0
    1.5391    6.7996    0.0000 C   0  0  0  0  0  0  0  0  0  0  0  0
    0.0619    6.5391    0.0000 C   0  0  0  0  0  0  0  0  0  0  0  0
   -0.4512    5.1296    0.0000 C   0  0  0  0  0  0  0  0  0  0  0  0
   -3.1111    4.1615    0.0000 N   0  0  0  0  0  0  0  0  0  0  0  0
   -4.5883    3.9010    0.0000 C   0  0  0  0  0  0  0  0  0  0  0  0
   -5.1013    2.4914    0.0000 C   0  0  0  0  0  0  0  0  0  0  0  0
   -4.1372    1.3424    0.0000 C   0  0  0  0  0  0  0  0  0  0  0  0
   -2.6600    1.6029    0.0000 C   0  0  0  0  0  0  0  0  0  0  0  0
   -2.1469    3.0124    0.0000 C   0  0  0  0  0  0  0  0  0  0  0  0
   -4.6502   -0.0672    0.0000 O   0  0  0  0  0  0  0  0  0  0  0  0
   -6.1274   -0.3276    0.0000 C   0  0  0  0  0  0  0  0  0  0  0  0
   -7.0916    0.8214    0.0000 C   0  0  0  0  0  0  0  0  0  0  0  0
   -8.5688    0.5610    0.0000 C   0  0  0  0  0  0  0  0  0  0  0  0
   -9.0818   -0.8486    0.0000 C   0  0  0  0  0  0  0  0  0  0  0  0
   -8.1177   -1.9976    0.0000 C   0  0  0  0  0  0  0  0  0  0  0  0
   -6.6404   -1.7372    0.0000 C   0  0  0  0  0  0  0  0  0  0  0  0
  1  2  1  0  0  0  0
  2  3  1  0  0  0  0
  2  4  1  0  0  0  0
  4  5  1  0  0  0  0
  5  6  1  0  0  0  0
  6  7  1  0  0  0  0
  7  8  2  0  0  0  0
  7  9  1  0  0  0  0
  6 10  1  0  0  0  0
 10 11  2  0  0  0  0
 11 12  1  0  0  0  0
 12 13  2  0  0  0  0
 13 14  1  0  0  0  0
 14 15  2  0  0  0  0
 10 15  1  0  0  0  0
  6 16  1  0  0  0  0
 16 17  2  0  0  0  0
 17 18  1  0  0  0  0
 18 19  2  0  0  0  0
 19 20  1  0  0  0  0
 20 21  2  0  0  0  0
 16 21  1  0  0  0  0
  2 22  1  0  0  0  0
 22 23  1  0  0  0  0
 23 24  1  0  0  0  0
 24 25  1  0  0  0  0
 25 26  1  0  0  0  0
 26 27  1  0  0  0  0
 22 27  1  0  0  0  0
 25 28  1  0  0  0  0
 28 29  1  0  0  0  0
 29 30  2  0  0  0  0
 30 31  1  0  0  0  0
 31 32  2  0  0  0  0
 32 33  1  0  0  0  0
 33 34  2  0  0  0  0
 29 34  1  0  0  0  0
M  END
> <chemblId>
CHEMBL1910849

> <bioactivity__type>
Ki

> <units>
nM

> <value>
2.085

$$$$

  CDK     11301514232D 0   0.00000     0.00000     0

 34 37  0  0  0  0              1 V2000 
   -1.4770   -2.5158    0.0000 C   0  0  0  0  0  0  0  0  0  0  0  0
    0.0003   -2.7760    0.0000 C   0  0  0  0  0  0  0  0  0  0  0  0
   -0.5125   -4.1856    0.0000 C   0  0  0  0  0  0  0  0  0  0  0  0
    1.2995   -3.5257    0.0000 C   0  0  0  0  0  0  0  0  0  0  0  0
    1.2998   -5.0257    0.0000 C   0  0  0  0  0  0  0  0  0  0  0  0
    2.5990   -5.7755    0.0000 C   0  0  0  0  0  0  0  0  0  0  0  0
    2.5993   -7.2755    0.0000 C   0  0  0  0  0  0  0  0  0  0  0  0
    1.3004   -8.0257    0.0000 O   0  0  0  0  0  0  0  0  0  0  0  0
    3.8984   -8.0252    0.0000 N   0  0  0  0  0  0  0  0  0  0  0  0
    4.0762   -6.0357    0.0000 C   0  0  0  0  0  0  0  0  0  0  0  0
    4.5895   -7.4451    0.0000 C   0  0  0  0  0  0  0  0  0  0  0  0
    6.0668   -7.7053    0.0000 C   0  0  0  0  0  0  0  0  0  0  0  0
    7.0307   -6.5560    0.0000 C   0  0  0  0  0  0  0  0  0  0  0  0
    6.5174   -5.1466    0.0000 C   0  0  0  0  0  0  0  0  0  0  0  0
    5.0402   -4.8864    0.0000 C   0  0  0  0  0  0  0  0  0  0  0  0
    3.1117   -4.3659    0.0000 C   0  0  0  0  0  0  0  0  0  0  0  0
    4.5889   -4.1051    0.0000 C   0  0  0  0  0  0  0  0  0  0  0  0
    5.1016   -2.6955    0.0000 C   0  0  0  0  0  0  0  0  0  0  0  0
    4.1372   -1.5466    0.0000 C   0  0  0  0  0  0  0  0  0  0  0  0
    2.6601   -1.8073    0.0000 C   0  0  0  0  0  0  0  0  0  0  0  0
    2.1473   -3.2170    0.0000 C   0  0  0  0  0  0  0  0  0  0  0  0
    0.0000   -1.2760    0.0000 N   0  0  0  0  0  0  0  0  0  0  0  0
    1.2130   -0.3940    0.0000 C   0  0  0  0  0  0  0  0  0  0  0  0
    0.7500    1.0320    0.0000 C   0  0  0  0  0  0  0  0  0  0  0  0
   -0.7500    1.0320    0.0000 C   0  0  0  0  0  0  0  0  0  0  0  0
   -1.2140   -0.3940    0.0000 C   0  0  0  0  0  0  0  0  0  0  0  0
   -1.6314    2.2457    0.0000 O   0  0  0  0  0  0  0  0  0  0  0  0
   -1.0210    3.6159    0.0000 C   0  0  0  0  0  0  0  0  0  0  0  0
    0.4708    3.7724    0.0000 C   0  0  0  0  0  0  0  0  0  0  0  0
    1.0812    5.1426    0.0000 C   0  0  0  0  0  0  0  0  0  0  0  0
    0.1998    6.3563    0.0000 C   0  0  0  0  0  0  0  0  0  0  0  0
   -1.2921    6.1998    0.0000 C   0  0  0  0  0  0  0  0  0  0  0  0
   -2.1735    7.4135    0.0000 O   0  0  0  0  0  0  0  0  0  0  0  0
   -1.9025    4.8296    0.0000 C   0  0  0  0  0  0  0  0  0  0  0  0
  1  2  1  0  0  0  0
  2  3  1  0  0  0  0
  2  4  1  0  0  0  0
  4  5  1  0  0  0  0
  5  6  1  0  0  0  0
  6  7  1  0  0  0  0
  7  8  2  0  0  0  0
  7  9  1  0  0  0  0
  6 10  1  0  0  0  0
 10 11  2  0  0  0  0
 11 12  1  0  0  0  0
 12 13  2  0  0  0  0
 13 14  1  0  0  0  0
 14 15  2  0  0  0  0
 10 15  1  0  0  0  0
  6 16  1  0  0  0  0
 16 17  2  0  0  0  0
 17 18  1  0  0  0  0
 18 19  2  0  0  0  0
 19 20  1  0  0  0  0
 20 21  2  0  0  0  0
 16 21  1  0  0  0  0
  2 22  1  0  0  0  0
 22 23  1  0  0  0  0
 23 24  1  0  0  0  0
 24 25  1  0  0  0  0
 25 26  1  0  0  0  0
 22 26  1  0  0  0  0
 25 27  1  6  0  0  0
 27 28  1  0  0  0  0
 28 29  2  0  0  0  0
 29 30  1  0  0  0  0
 30 31  2  0  0  0  0
 31 32  1  0  0  0  0
 32 33  1  0  0  0  0
 32 34  2  0  0  0  0
 28 34  1  0  0  0  0
M  END
> <chemblId>
CHEMBL1910850

> <bioactivity__type>
Ki

> <units>
nM

> <value>
0.35550000000000004

$$$$

  CDK     11301514232D 0   0.00000     0.00000     0

 34 37  0  0  0  0              1 V2000 
   -1.4770   -2.5158    0.0000 C   0  0  0  0  0  0  0  0  0  0  0  0
    0.0003   -2.7760    0.0000 C   0  0  0  0  0  0  0  0  0  0  0  0
   -0.5125   -4.1856    0.0000 C   0  0  0  0  0  0  0  0  0  0  0  0
    1.2995   -3.5257    0.0000 C   0  0  0  0  0  0  0  0  0  0  0  0
    1.2998   -5.0257    0.0000 C   0  0  0  0  0  0  0  0  0  0  0  0
    2.5990   -5.7755    0.0000 C   0  0  0  0  0  0  0  0  0  0  0  0
    2.5993   -7.2755    0.0000 C   0  0  0  0  0  0  0  0  0  0  0  0
    1.3004   -8.0257    0.0000 O   0  0  0  0  0  0  0  0  0  0  0  0
    3.8984   -8.0252    0.0000 N   0  0  0  0  0  0  0  0  0  0  0  0
    4.0762   -6.0357    0.0000 C   0  0  0  0  0  0  0  0  0  0  0  0
    4.5895   -7.4451    0.0000 C   0  0  0  0  0  0  0  0  0  0  0  0
    6.0668   -7.7053    0.0000 C   0  0  0  0  0  0  0  0  0  0  0  0
    7.0307   -6.5560    0.0000 C   0  0  0  0  0  0  0  0  0  0  0  0
    6.5174   -5.1466    0.0000 C   0  0  0  0  0  0  0  0  0  0  0  0
    5.0402   -4.8864    0.0000 C   0  0  0  0  0  0  0  0  0  0  0  0
    3.1117   -4.3659    0.0000 C   0  0  0  0  0  0  0  0  0  0  0  0
    4.5889   -4.1051    0.0000 C   0  0  0  0  0  0  0  0  0  0  0  0
    5.1016   -2.6955    0.0000 C   0  0  0  0  0  0  0  0  0  0  0  0
    4.1372   -1.5466    0.0000 C   0  0  0  0  0  0  0  0  0  0  0  0
    2.6601   -1.8073    0.0000 C   0  0  0  0  0  0  0  0  0  0  0  0
    2.1473   -3.2170    0.0000 C   0  0  0  0  0  0  0  0  0  0  0  0
    0.0000   -1.2760    0.0000 N   0  0  0  0  0  0  0  0  0  0  0  0
    1.2130   -0.3940    0.0000 C   0  0  0  0  0  0  0  0  0  0  0  0
    0.7500    1.0320    0.0000 C   0  0  0  0  0  0  0  0  0  0  0  0
   -0.7500    1.0320    0.0000 C   0  0  0  0  0  0  0  0  0  0  0  0
   -1.2140   -0.3940    0.0000 C   0  0  0  0  0  0  0  0  0  0  0  0
   -1.6314    2.2457    0.0000 O   0  0  0  0  0  0  0  0  0  0  0  0
   -1.0210    3.6159    0.0000 C   0  0  0  0  0  0  0  0  0  0  0  0
    0.4708    3.7724    0.0000 C   0  0  0  0  0  0  0  0  0  0  0  0
    1.0812    5.1426    0.0000 C   0  0  0  0  0  0  0  0  0  0  0  0
    0.1998    6.3563    0.0000 C   0  0  0  0  0  0  0  0  0  0  0  0
   -1.2921    6.1998    0.0000 C   0  0  0  0  0  0  0  0  0  0  0  0
   -2.1735    7.4135    0.0000 O   0  0  0  0  0  0  0  0  0  0  0  0
   -1.9025    4.8296    0.0000 C   0  0  0  0  0  0  0  0  0  0  0  0
  1  2  1  0  0  0  0
  2  3  1  0  0  0  0
  2  4  1  0  0  0  0
  4  5  1  0  0  0  0
  5  6  1  0  0  0  0
  6  7  1  0  0  0  0
  7  8  2  0  0  0  0
  7  9  1  0  0  0  0
  6 10  1  0  0  0  0
 10 11  2  0  0  0  0
 11 12  1  0  0  0  0
 12 13  2  0  0  0  0
 13 14  1  0  0  0  0
 14 15  2  0  0  0  0
 10 15  1  0  0  0  0
  6 16  1  0  0  0  0
 16 17  2  0  0  0  0
 17 18  1  0  0  0  0
 18 19  2  0  0  0  0
 19 20  1  0  0  0  0
 20 21  2  0  0  0  0
 16 21  1  0  0  0  0
  2 22  1  0  0  0  0
 22 23  1  0  0  0  0
 23 24  1  0  0  0  0
 24 25  1  0  0  0  0
 25 26  1  0  0  0  0
 22 26  1  0  0  0  0
 25 27  1  1  0  0  0
 27 28  1  0  0  0  0
 28 29  2  0  0  0  0
 29 30  1  0  0  0  0
 30 31  2  0  0  0  0
 31 32  1  0  0  0  0
 32 33  1  0  0  0  0
 32 34  2  0  0  0  0
 28 34  1  0  0  0  0
M  END
> <chemblId>
CHEMBL1910851

> <bioactivity__type>
Ki

> <units>
nM

> <value>
0.195

$$$$

  CDK     11301514232D 0   0.00000     0.00000     0

 34 37  0  0  0  0              1 V2000 
   -1.4770   -2.5158    0.0000 C   0  0  0  0  0  0  0  0  0  0  0  0
    0.0003   -2.7760    0.0000 C   0  0  0  0  0  0  0  0  0  0  0  0
   -0.5125   -4.1856    0.0000 C   0  0  0  0  0  0  0  0  0  0  0  0
    1.2995   -3.5257    0.0000 C   0  0  0  0  0  0  0  0  0  0  0  0
    1.2998   -5.0257    0.0000 C   0  0  0  0  0  0  0  0  0  0  0  0
    2.5990   -5.7755    0.0000 C   0  0  0  0  0  0  0  0  0  0  0  0
    2.5993   -7.2755    0.0000 C   0  0  0  0  0  0  0  0  0  0  0  0
    1.3004   -8.0257    0.0000 O   0  0  0  0  0  0  0  0  0  0  0  0
    3.8984   -8.0252    0.0000 N   0  0  0  0  0  0  0  0  0  0  0  0
    4.0762   -6.0357    0.0000 C   0  0  0  0  0  0  0  0  0  0  0  0
    4.5895   -7.4451    0.0000 C   0  0  0  0  0  0  0  0  0  0  0  0
    6.0668   -7.7053    0.0000 C   0  0  0  0  0  0  0  0  0  0  0  0
    7.0307   -6.5560    0.0000 C   0  0  0  0  0  0  0  0  0  0  0  0
    6.5174   -5.1466    0.0000 C   0  0  0  0  0  0  0  0  0  0  0  0
    5.0402   -4.8864    0.0000 C   0  0  0  0  0  0  0  0  0  0  0  0
    3.1117   -4.3659    0.0000 C   0  0  0  0  0  0  0  0  0  0  0  0
    4.5889   -4.1051    0.0000 C   0  0  0  0  0  0  0  0  0  0  0  0
    5.1016   -2.6955    0.0000 C   0  0  0  0  0  0  0  0  0  0  0  0
    4.1372   -1.5466    0.0000 C   0  0  0  0  0  0  0  0  0  0  0  0
    2.6601   -1.8073    0.0000 C   0  0  0  0  0  0  0  0  0  0  0  0
    2.1473   -3.2170    0.0000 C   0  0  0  0  0  0  0  0  0  0  0  0
    0.0000   -1.2760    0.0000 N   0  0  0  0  0  0  0  0  0  0  0  0
    1.2130   -0.3940    0.0000 C   0  0  0  0  0  0  0  0  0  0  0  0
    0.7500    1.0320    0.0000 C   0  0  0  0  0  0  0  0  0  0  0  0
   -0.7500    1.0320    0.0000 C   0  0  0  0  0  0  0  0  0  0  0  0
   -1.2140   -0.3940    0.0000 C   0  0  0  0  0  0  0  0  0  0  0  0
   -1.6314    2.2457    0.0000 O   0  0  0  0  0  0  0  0  0  0  0  0
   -1.0210    3.6159    0.0000 C   0  0  0  0  0  0  0  0  0  0  0  0
    0.4708    3.7724    0.0000 C   0  0  0  0  0  0  0  0  0  0  0  0
    1.0812    5.1426    0.0000 C   0  0  0  0  0  0  0  0  0  0  0  0
    0.1998    6.3563    0.0000 C   0  0  0  0  0  0  0  0  0  0  0  0
   -1.2921    6.1998    0.0000 C   0  0  0  0  0  0  0  0  0  0  0  0
   -1.9025    4.8296    0.0000 C   0  0  0  0  0  0  0  0  0  0  0  0
   -3.3943    4.6731    0.0000 O   0  0  0  0  0  0  0  0  0  0  0  0
  1  2  1  0  0  0  0
  2  3  1  0  0  0  0
  2  4  1  0  0  0  0
  4  5  1  0  0  0  0
  5  6  1  0  0  0  0
  6  7  1  0  0  0  0
  7  8  2  0  0  0  0
  7  9  1  0  0  0  0
  6 10  1  0  0  0  0
 10 11  2  0  0  0  0
 11 12  1  0  0  0  0
 12 13  2  0  0  0  0
 13 14  1  0  0  0  0
 14 15  2  0  0  0  0
 10 15  1  0  0  0  0
  6 16  1  0  0  0  0
 16 17  2  0  0  0  0
 17 18  1  0  0  0  0
 18 19  2  0  0  0  0
 19 20  1  0  0  0  0
 20 21  2  0  0  0  0
 16 21  1  0  0  0  0
  2 22  1  0  0  0  0
 22 23  1  0  0  0  0
 23 24  1  0  0  0  0
 24 25  1  0  0  0  0
 25 26  1  0  0  0  0
 22 26  1  0  0  0  0
 25 27  1  1  0  0  0
 27 28  1  0  0  0  0
 28 29  2  0  0  0  0
 29 30  1  0  0  0  0
 30 31  2  0  0  0  0
 31 32  1  0  0  0  0
 32 33  2  0  0  0  0
 28 33  1  0  0  0  0
 33 34  1  0  0  0  0
M  END
> <chemblId>
CHEMBL1910852

> <bioactivity__type>
Ki

> <units>
nM

> <value>
0.16

$$$$

  CDK     11301514232D 0   0.00000     0.00000     0

 34 37  0  0  0  0              1 V2000 
   -1.4770   -2.5158    0.0000 C   0  0  0  0  0  0  0  0  0  0  0  0
    0.0003   -2.7760    0.0000 C   0  0  0  0  0  0  0  0  0  0  0  0
   -0.5125   -4.1856    0.0000 C   0  0  0  0  0  0  0  0  0  0  0  0
    1.2995   -3.5257    0.0000 C   0  0  0  0  0  0  0  0  0  0  0  0
    1.2998   -5.0257    0.0000 C   0  0  0  0  0  0  0  0  0  0  0  0
    2.5990   -5.7755    0.0000 C   0  0  0  0  0  0  0  0  0  0  0  0
    2.5993   -7.2755    0.0000 C   0  0  0  0  0  0  0  0  0  0  0  0
    1.3004   -8.0257    0.0000 O   0  0  0  0  0  0  0  0  0  0  0  0
    3.8984   -8.0252    0.0000 N   0  0  0  0  0  0  0  0  0  0  0  0
    4.0762   -6.0357    0.0000 C   0  0  0  0  0  0  0  0  0  0  0  0
    4.5895   -7.4451    0.0000 C   0  0  0  0  0  0  0  0  0  0  0  0
    6.0668   -7.7053    0.0000 C   0  0  0  0  0  0  0  0  0  0  0  0
    7.0307   -6.5560    0.0000 C   0  0  0  0  0  0  0  0  0  0  0  0
    6.5174   -5.1466    0.0000 C   0  0  0  0  0  0  0  0  0  0  0  0
    5.0402   -4.8864    0.0000 C   0  0  0  0  0  0  0  0  0  0  0  0
    3.1117   -4.3659    0.0000 C   0  0  0  0  0  0  0  0  0  0  0  0
    4.5889   -4.1051    0.0000 C   0  0  0  0  0  0  0  0  0  0  0  0
    5.1016   -2.6955    0.0000 C   0  0  0  0  0  0  0  0  0  0  0  0
    4.1372   -1.5466    0.0000 C   0  0  0  0  0  0  0  0  0  0  0  0
    2.6601   -1.8073    0.0000 C   0  0  0  0  0  0  0  0  0  0  0  0
    2.1473   -3.2170    0.0000 C   0  0  0  0  0  0  0  0  0  0  0  0
    0.0000   -1.2760    0.0000 N   0  0  0  0  0  0  0  0  0  0  0  0
    1.2130   -0.3940    0.0000 C   0  0  0  0  0  0  0  0  0  0  0  0
    0.7500    1.0320    0.0000 C   0  0  0  0  0  0  0  0  0  0  0  0
   -0.7500    1.0320    0.0000 C   0  0  0  0  0  0  0  0  0  0  0  0
   -1.2140   -0.3940    0.0000 C   0  0  0  0  0  0  0  0  0  0  0  0
   -1.6314    2.2457    0.0000 O   0  0  0  0  0  0  0  0  0  0  0  0
   -1.0210    3.6159    0.0000 C   0  0  0  0  0  0  0  0  0  0  0  0
    0.4708    3.7724    0.0000 C   0  0  0  0  0  0  0  0  0  0  0  0
    1.0812    5.1426    0.0000 C   0  0  0  0  0  0  0  0  0  0  0  0
    0.1998    6.3563    0.0000 C   0  0  0  0  0  0  0  0  0  0  0  0
    0.8102    7.7265    0.0000 O   0  0  0  0  0  0  0  0  0  0  0  0
   -1.2921    6.1998    0.0000 C   0  0  0  0  0  0  0  0  0  0  0  0
   -1.9025    4.8296    0.0000 C   0  0  0  0  0  0  0  0  0  0  0  0
  1  2  1  0  0  0  0
  2  3  1  0  0  0  0
  2  4  1  0  0  0  0
  4  5  1  0  0  0  0
  5  6  1  0  0  0  0
  6  7  1  0  0  0  0
  7  8  2  0  0  0  0
  7  9  1  0  0  0  0
  6 10  1  0  0  0  0
 10 11  2  0  0  0  0
 11 12  1  0  0  0  0
 12 13  2  0  0  0  0
 13 14  1  0  0  0  0
 14 15  2  0  0  0  0
 10 15  1  0  0  0  0
  6 16  1  0  0  0  0
 16 17  2  0  0  0  0
 17 18  1  0  0  0  0
 18 19  2  0  0  0  0
 19 20  1  0  0  0  0
 20 21  2  0  0  0  0
 16 21  1  0  0  0  0
  2 22  1  0  0  0  0
 22 23  1  0  0  0  0
 23 24  1  0  0  0  0
 24 25  1  0  0  0  0
 25 26  1  0  0  0  0
 22 26  1  0  0  0  0
 25 27  1  1  0  0  0
 27 28  1  0  0  0  0
 28 29  2  0  0  0  0
 29 30  1  0  0  0  0
 30 31  2  0  0  0  0
 31 32  1  0  0  0  0
 31 33  1  0  0  0  0
 33 34  2  0  0  0  0
 28 34  1  0  0  0  0
M  END
> <chemblId>
CHEMBL1910853

> <bioactivity__type>
Ki

> <units>
nM

> <value>
0.76

$$$$

  CDK     11301514232D 0   0.00000     0.00000     0

 35 38  0  0  0  0              1 V2000 
   -2.5981    7.0710    0.0000 C   0  0  0  0  0  0  0  0  0  0  0  0
   -2.5981    5.5710    0.0000 C   0  0  0  0  0  0  0  0  0  0  0  0
   -4.0753    5.8315    0.0000 C   0  0  0  0  0  0  0  0  0  0  0  0
   -1.2990    4.8210    0.0000 C   0  0  0  0  0  0  0  0  0  0  0  0
   -1.2990    3.3210    0.0000 C   0  0  0  0  0  0  0  0  0  0  0  0
    0.0000    2.5710    0.0000 C   0  0  0  0  0  0  0  0  0  0  0  0
    1.4772    2.3105    0.0000 C   0  0  0  0  0  0  0  0  0  0  0  0
    1.9902    0.9010    0.0000 O   0  0  0  0  0  0  0  0  0  0  0  0
    2.4414    3.4596    0.0000 N   0  0  0  0  0  0  0  0  0  0  0  0
    0.0000    1.0710    0.0000 C   0  0  0  0  0  0  0  0  0  0  0  0
    1.2990    0.3210    0.0000 C   0  0  0  0  0  0  0  0  0  0  0  0
    1.2990   -1.1790    0.0000 C   0  0  0  0  0  0  0  0  0  0  0  0
    0.0000   -1.9290    0.0000 C   0  0  0  0  0  0  0  0  0  0  0  0
   -1.2990   -1.1790    0.0000 C   0  0  0  0  0  0  0  0  0  0  0  0
   -1.2990    0.3210    0.0000 C   0  0  0  0  0  0  0  0  0  0  0  0
    0.5130    3.9805    0.0000 C   0  0  0  0  0  0  0  0  0  0  0  0
    1.9902    4.2410    0.0000 C   0  0  0  0  0  0  0  0  0  0  0  0
    2.5033    5.6506    0.0000 C   0  0  0  0  0  0  0  0  0  0  0  0
    1.5391    6.7996    0.0000 C   0  0  0  0  0  0  0  0  0  0  0  0
    0.0619    6.5391    0.0000 C   0  0  0  0  0  0  0  0  0  0  0  0
   -0.4512    5.1296    0.0000 C   0  0  0  0  0  0  0  0  0  0  0  0
   -3.1111    4.1615    0.0000 N   0  0  0  0  0  0  0  0  0  0  0  0
   -4.5883    3.9010    0.0000 C   0  0  0  0  0  0  0  0  0  0  0  0
   -5.1013    2.4914    0.0000 C   0  0  0  0  0  0  0  0  0  0  0  0
   -4.1372    1.3424    0.0000 C   0  0  0  0  0  0  0  0  0  0  0  0
   -2.6600    1.6029    0.0000 C   0  0  0  0  0  0  0  0  0  0  0  0
   -2.1469    3.0124    0.0000 C   0  0  0  0  0  0  0  0  0  0  0  0
   -4.6502   -0.0672    0.0000 O   0  0  0  0  0  0  0  0  0  0  0  0
   -6.1274   -0.3276    0.0000 C   0  0  0  0  0  0  0  0  0  0  0  0
   -7.0916    0.8214    0.0000 C   0  0  0  0  0  0  0  0  0  0  0  0
   -8.5688    0.5610    0.0000 C   0  0  0  0  0  0  0  0  0  0  0  0
   -9.0818   -0.8486    0.0000 C   0  0  0  0  0  0  0  0  0  0  0  0
   -8.1177   -1.9976    0.0000 C   0  0  0  0  0  0  0  0  0  0  0  0
   -8.6307   -3.4072    0.0000 O   0  0  0  0  0  0  0  0  0  0  0  0
   -6.6404   -1.7372    0.0000 C   0  0  0  0  0  0  0  0  0  0  0  0
  1  2  1  0  0  0  0
  2  3  1  0  0  0  0
  2  4  1  0  0  0  0
  4  5  1  0  0  0  0
  5  6  1  0  0  0  0
  6  7  1  0  0  0  0
  7  8  2  0  0  0  0
  7  9  1  0  0  0  0
  6 10  1  0  0  0  0
 10 11  2  0  0  0  0
 11 12  1  0  0  0  0
 12 13  2  0  0  0  0
 13 14  1  0  0  0  0
 14 15  2  0  0  0  0
 10 15  1  0  0  0  0
  6 16  1  0  0  0  0
 16 17  2  0  0  0  0
 17 18  1  0  0  0  0
 18 19  2  0  0  0  0
 19 20  1  0  0  0  0
 20 21  2  0  0  0  0
 16 21  1  0  0  0  0
  2 22  1  0  0  0  0
 22 23  1  0  0  0  0
 23 24  1  0  0  0  0
 24 25  1  0  0  0  0
 25 26  1  0  0  0  0
 26 27  1  0  0  0  0
 22 27  1  0  0  0  0
 25 28  1  0  0  0  0
 28 29  1  0  0  0  0
 29 30  2  0  0  0  0
 30 31  1  0  0  0  0
 31 32  2  0  0  0  0
 32 33  1  0  0  0  0
 33 34  1  0  0  0  0
 33 35  2  0  0  0  0
 29 35  1  0  0  0  0
M  END
> <chemblId>
CHEMBL1910854

> <bioactivity__type>
Ki

> <units>
nM

> <value>
2.3

$$$$

  CDK     11301514232D 0   0.00000     0.00000     0

 33 36  0  0  0  0              1 V2000 
    2.6710    0.5819    0.0000 C   0  0  0  0  0  0  0  0  0  0  0  0
    1.8107    1.8107    0.0000 C   0  0  0  0  0  0  0  0  0  0  0  0
    3.1701    2.4446    0.0000 C   0  0  0  0  0  0  0  0  0  0  0  0
    1.4224    3.2595    0.0000 C   0  0  0  0  0  0  0  0  0  0  0  0
    2.4831    4.3202    0.0000 C   0  0  0  0  0  0  0  0  0  0  0  0
    2.0949    5.7691    0.0000 C   0  0  0  0  0  0  0  0  0  0  0  0
    3.1555    6.8298    0.0000 C   0  0  0  0  0  0  0  0  0  0  0  0
    4.6044    6.4415    0.0000 O   0  0  0  0  0  0  0  0  0  0  0  0
    2.7673    8.2786    0.0000 N   0  0  0  0  0  0  0  0  0  0  0  0
    1.2345    6.9978    0.0000 C   0  0  0  0  0  0  0  0  0  0  0  0
    1.8684    8.3573    0.0000 C   0  0  0  0  0  0  0  0  0  0  0  0
    1.0081    9.5860    0.0000 C   0  0  0  0  0  0  0  0  0  0  0  0
   -0.4862    9.4553    0.0000 C   0  0  0  0  0  0  0  0  0  0  0  0
   -1.1202    8.0958    0.0000 C   0  0  0  0  0  0  0  0  0  0  0  0
   -0.2598    6.8671    0.0000 C   0  0  0  0  0  0  0  0  0  0  0  0
    0.7354    5.1352    0.0000 C   0  0  0  0  0  0  0  0  0  0  0  0
   -0.4933    5.9955    0.0000 C   0  0  0  0  0  0  0  0  0  0  0  0
   -1.8528    5.3616    0.0000 C   0  0  0  0  0  0  0  0  0  0  0  0
   -1.9835    3.8673    0.0000 C   0  0  0  0  0  0  0  0  0  0  0  0
   -0.7548    3.0070    0.0000 C   0  0  0  0  0  0  0  0  0  0  0  0
    0.6047    3.6409    0.0000 C   0  0  0  0  0  0  0  0  0  0  0  0
    0.7500    0.7500    0.0000 N   0  0  0  0  0  0  0  0  0  0  0  0
    0.7500   -0.7500    0.0000 C   0  0  0  0  0  0  0  0  0  0  0  0
   -0.7500   -0.7500    0.0000 C   0  0  0  0  0  0  0  0  0  0  0  0
   -0.7500    0.7500    0.0000 C   0  0  0  0  0  0  0  0  0  0  0  0
   -1.8107   -1.8107    0.0000 O   0  0  0  0  0  0  0  0  0  0  0  0
   -1.4224   -3.2595    0.0000 C   0  0  0  0  0  0  0  0  0  0  0  0
   -2.4831   -4.3202    0.0000 C   0  0  0  0  0  0  0  0  0  0  0  0
   -2.0949   -5.7691    0.0000 C   0  0  0  0  0  0  0  0  0  0  0  0
   -0.6460   -6.1573    0.0000 C   0  0  0  0  0  0  0  0  0  0  0  0
    0.4147   -5.0967    0.0000 C   0  0  0  0  0  0  0  0  0  0  0  0
    0.0265   -3.6478    0.0000 C   0  0  0  0  0  0  0  0  0  0  0  0
    1.0871   -2.5871    0.0000 O   0  0  0  0  0  0  0  0  0  0  0  0
  1  2  1  0  0  0  0
  2  3  1  0  0  0  0
  2  4  1  0  0  0  0
  4  5  1  0  0  0  0
  5  6  1  0  0  0  0
  6  7  1  0  0  0  0
  7  8  2  0  0  0  0
  7  9  1  0  0  0  0
  6 10  1  0  0  0  0
 10 11  2  0  0  0  0
 11 12  1  0  0  0  0
 12 13  2  0  0  0  0
 13 14  1  0  0  0  0
 14 15  2  0  0  0  0
 10 15  1  0  0  0  0
  6 16  1  0  0  0  0
 16 17  2  0  0  0  0
 17 18  1  0  0  0  0
 18 19  2  0  0  0  0
 19 20  1  0  0  0  0
 20 21  2  0  0  0  0
 16 21  1  0  0  0  0
  2 22  1  0  0  0  0
 22 23  1  0  0  0  0
 23 24  1  0  0  0  0
 24 25  1  0  0  0  0
 22 25  1  0  0  0  0
 24 26  1  0  0  0  0
 26 27  1  0  0  0  0
 27 28  2  0  0  0  0
 28 29  1  0  0  0  0
 29 30  2  0  0  0  0
 30 31  1  0  0  0  0
 31 32  2  0  0  0  0
 27 32  1  0  0  0  0
 32 33  1  0  0  0  0
M  END
> <chemblId>
CHEMBL1910855

> <bioactivity__type>
Ki

> <units>
nM

> <value>
11.0

$$$$

  CDK     11301514232D 0   0.00000     0.00000     0

 33 36  0  0  0  0              1 V2000 
    2.6710    0.5819    0.0000 C   0  0  0  0  0  0  0  0  0  0  0  0
    1.8107    1.8107    0.0000 C   0  0  0  0  0  0  0  0  0  0  0  0
    3.1701    2.4446    0.0000 C   0  0  0  0  0  0  0  0  0  0  0  0
    1.4224    3.2595    0.0000 C   0  0  0  0  0  0  0  0  0  0  0  0
    2.4831    4.3202    0.0000 C   0  0  0  0  0  0  0  0  0  0  0  0
    2.0949    5.7691    0.0000 C   0  0  0  0  0  0  0  0  0  0  0  0
    3.1555    6.8298    0.0000 C   0  0  0  0  0  0  0  0  0  0  0  0
    4.6044    6.4415    0.0000 O   0  0  0  0  0  0  0  0  0  0  0  0
    2.7673    8.2786    0.0000 N   0  0  0  0  0  0  0  0  0  0  0  0
    1.2345    6.9978    0.0000 C   0  0  0  0  0  0  0  0  0  0  0  0
    1.8684    8.3573    0.0000 C   0  0  0  0  0  0  0  0  0  0  0  0
    1.0081    9.5860    0.0000 C   0  0  0  0  0  0  0  0  0  0  0  0
   -0.4862    9.4553    0.0000 C   0  0  0  0  0  0  0  0  0  0  0  0
   -1.1202    8.0958    0.0000 C   0  0  0  0  0  0  0  0  0  0  0  0
   -0.2598    6.8671    0.0000 C   0  0  0  0  0  0  0  0  0  0  0  0
    0.7354    5.1352    0.0000 C   0  0  0  0  0  0  0  0  0  0  0  0
   -0.4933    5.9955    0.0000 C   0  0  0  0  0  0  0  0  0  0  0  0
   -1.8528    5.3616    0.0000 C   0  0  0  0  0  0  0  0  0  0  0  0
   -1.9835    3.8673    0.0000 C   0  0  0  0  0  0  0  0  0  0  0  0
   -0.7548    3.0070    0.0000 C   0  0  0  0  0  0  0  0  0  0  0  0
    0.6047    3.6409    0.0000 C   0  0  0  0  0  0  0  0  0  0  0  0
    0.7500    0.7500    0.0000 N   0  0  0  0  0  0  0  0  0  0  0  0
    0.7500   -0.7500    0.0000 C   0  0  0  0  0  0  0  0  0  0  0  0
   -0.7500   -0.7500    0.0000 C   0  0  0  0  0  0  0  0  0  0  0  0
   -0.7500    0.7500    0.0000 C   0  0  0  0  0  0  0  0  0  0  0  0
   -1.8107   -1.8107    0.0000 O   0  0  0  0  0  0  0  0  0  0  0  0
   -1.4224   -3.2595    0.0000 C   0  0  0  0  0  0  0  0  0  0  0  0
   -2.4831   -4.3202    0.0000 C   0  0  0  0  0  0  0  0  0  0  0  0
   -2.0949   -5.7691    0.0000 C   0  0  0  0  0  0  0  0  0  0  0  0
   -0.6460   -6.1573    0.0000 C   0  0  0  0  0  0  0  0  0  0  0  0
    0.4147   -5.0967    0.0000 C   0  0  0  0  0  0  0  0  0  0  0  0
    1.8636   -5.4849    0.0000 O   0  0  0  0  0  0  0  0  0  0  0  0
    0.0265   -3.6478    0.0000 C   0  0  0  0  0  0  0  0  0  0  0  0
  1  2  1  0  0  0  0
  2  3  1  0  0  0  0
  2  4  1  0  0  0  0
  4  5  1  0  0  0  0
  5  6  1  0  0  0  0
  6  7  1  0  0  0  0
  7  8  2  0  0  0  0
  7  9  1  0  0  0  0
  6 10  1  0  0  0  0
 10 11  2  0  0  0  0
 11 12  1  0  0  0  0
 12 13  2  0  0  0  0
 13 14  1  0  0  0  0
 14 15  2  0  0  0  0
 10 15  1  0  0  0  0
  6 16  1  0  0  0  0
 16 17  2  0  0  0  0
 17 18  1  0  0  0  0
 18 19  2  0  0  0  0
 19 20  1  0  0  0  0
 20 21  2  0  0  0  0
 16 21  1  0  0  0  0
  2 22  1  0  0  0  0
 22 23  1  0  0  0  0
 23 24  1  0  0  0  0
 24 25  1  0  0  0  0
 22 25  1  0  0  0  0
 24 26  1  0  0  0  0
 26 27  1  0  0  0  0
 27 28  2  0  0  0  0
 28 29  1  0  0  0  0
 29 30  2  0  0  0  0
 30 31  1  0  0  0  0
 31 32  1  0  0  0  0
 31 33  2  0  0  0  0
 27 33  1  0  0  0  0
M  END
> <chemblId>
CHEMBL1910856

> <bioactivity__type>
Ki

> <units>
nM

> <value>
0.164

$$$$

  CDK     11301514232D 0   0.00000     0.00000     0

 34 37  0  0  0  0              1 V2000 
    2.6710    0.5819    0.0000 C   0  0  0  0  0  0  0  0  0  0  0  0
    1.8107    1.8107    0.0000 C   0  0  0  0  0  0  0  0  0  0  0  0
    3.1701    2.4446    0.0000 C   0  0  0  0  0  0  0  0  0  0  0  0
    1.4224    3.2595    0.0000 C   0  0  0  0  0  0  0  0  0  0  0  0
    2.4831    4.3202    0.0000 C   0  0  0  0  0  0  0  0  0  0  0  0
    2.0949    5.7691    0.0000 C   0  0  0  0  0  0  0  0  0  0  0  0
    3.1555    6.8298    0.0000 C   0  0  0  0  0  0  0  0  0  0  0  0
    4.6044    6.4415    0.0000 O   0  0  0  0  0  0  0  0  0  0  0  0
    2.7673    8.2786    0.0000 N   0  0  0  0  0  0  0  0  0  0  0  0
    1.2345    6.9978    0.0000 C   0  0  0  0  0  0  0  0  0  0  0  0
    1.8684    8.3573    0.0000 C   0  0  0  0  0  0  0  0  0  0  0  0
    1.0081    9.5860    0.0000 C   0  0  0  0  0  0  0  0  0  0  0  0
   -0.4862    9.4553    0.0000 C   0  0  0  0  0  0  0  0  0  0  0  0
   -1.1202    8.0958    0.0000 C   0  0  0  0  0  0  0  0  0  0  0  0
   -0.2598    6.8671    0.0000 C   0  0  0  0  0  0  0  0  0  0  0  0
    0.7354    5.1352    0.0000 C   0  0  0  0  0  0  0  0  0  0  0  0
   -0.4933    5.9955    0.0000 C   0  0  0  0  0  0  0  0  0  0  0  0
   -1.8528    5.3616    0.0000 C   0  0  0  0  0  0  0  0  0  0  0  0
   -1.9835    3.8673    0.0000 C   0  0  0  0  0  0  0  0  0  0  0  0
   -0.7548    3.0070    0.0000 C   0  0  0  0  0  0  0  0  0  0  0  0
    0.6047    3.6409    0.0000 C   0  0  0  0  0  0  0  0  0  0  0  0
    0.7500    0.7500    0.0000 N   0  0  0  0  0  0  0  0  0  0  0  0
    0.7500   -0.7500    0.0000 C   0  0  0  0  0  0  0  0  0  0  0  0
   -0.7500   -0.7500    0.0000 C   0  0  0  0  0  0  0  0  0  0  0  0
   -0.7500    0.7500    0.0000 C   0  0  0  0  0  0  0  0  0  0  0  0
   -1.8107   -1.8107    0.0000 O   0  0  0  0  0  0  0  0  0  0  0  0
   -1.4224   -3.2595    0.0000 C   0  0  0  0  0  0  0  0  0  0  0  0
   -2.4831   -4.3202    0.0000 C   0  0  0  0  0  0  0  0  0  0  0  0
   -3.9320   -3.9320    0.0000 C   0  0  0  0  0  0  0  0  0  0  0  0
   -4.9926   -4.9926    0.0000 C   0  0  0  0  0  0  0  0  0  0  0  0
   -4.6044   -6.4415    0.0000 C   0  0  0  0  0  0  0  0  0  0  0  0
   -3.1555   -6.8298    0.0000 C   0  0  0  0  0  0  0  0  0  0  0  0
   -2.7673   -8.2786    0.0000 O   0  0  0  0  0  0  0  0  0  0  0  0
   -2.0949   -5.7691    0.0000 C   0  0  0  0  0  0  0  0  0  0  0  0
  1  2  1  0  0  0  0
  2  3  1  0  0  0  0
  2  4  1  0  0  0  0
  4  5  1  0  0  0  0
  5  6  1  0  0  0  0
  6  7  1  0  0  0  0
  7  8  2  0  0  0  0
  7  9  1  0  0  0  0
  6 10  1  0  0  0  0
 10 11  2  0  0  0  0
 11 12  1  0  0  0  0
 12 13  2  0  0  0  0
 13 14  1  0  0  0  0
 14 15  2  0  0  0  0
 10 15  1  0  0  0  0
  6 16  1  0  0  0  0
 16 17  2  0  0  0  0
 17 18  1  0  0  0  0
 18 19  2  0  0  0  0
 19 20  1  0  0  0  0
 20 21  2  0  0  0  0
 16 21  1  0  0  0  0
  2 22  1  0  0  0  0
 22 23  1  0  0  0  0
 23 24  1  0  0  0  0
 24 25  1  0  0  0  0
 22 25  1  0  0  0  0
 24 26  1  0  0  0  0
 26 27  1  0  0  0  0
 27 28  1  0  0  0  0
 28 29  2  0  0  0  0
 29 30  1  0  0  0  0
 30 31  2  0  0  0  0
 31 32  1  0  0  0  0
 32 33  1  0  0  0  0
 32 34  2  0  0  0  0
 28 34  1  0  0  0  0
M  END
> <chemblId>
CHEMBL1910857

> <bioactivity__type>
Ki

> <units>
nM

> <value>
0.18

$$$$

  CDK     11301514232D 0   0.00000     0.00000     0

 35 39  0  0  0  0              1 V2000 
   -1.2172    7.6057    0.0000 N   0  0  0  0  0  0  0  0  0  0  0  0
   -0.0515    6.6617    0.0000 C   0  0  0  0  0  0  0  0  0  0  0  0
    1.3489    7.1992    0.0000 O   0  0  0  0  0  0  0  0  0  0  0  0
   -0.2861    5.1802    0.0000 C   0  0  0  0  0  0  0  0  0  0  0  0
    0.8796    4.2362    0.0000 C   0  0  0  0  0  0  0  0  0  0  0  0
    0.6449    2.7546    0.0000 C   0  0  0  0  0  0  0  0  0  0  0  0
    1.8107    1.8107    0.0000 C   0  0  0  0  0  0  0  0  0  0  0  0
    2.7546    0.6449    0.0000 C   0  0  0  0  0  0  0  0  0  0  0  0
    4.1550    1.1825    0.0000 C   0  0  0  0  0  0  0  0  0  0  0  0
    4.0765    2.6804    0.0000 C   0  0  0  0  0  0  0  0  0  0  0  0
    2.6276    3.0687    0.0000 C   0  0  0  0  0  0  0  0  0  0  0  0
    0.7500    0.7500    0.0000 N   0  0  0  0  0  0  0  0  0  0  0  0
    0.7500   -0.7500    0.0000 C   0  0  0  0  0  0  0  0  0  0  0  0
   -0.7500   -0.7500    0.0000 C   0  0  0  0  0  0  0  0  0  0  0  0
   -0.7500    0.7500    0.0000 C   0  0  0  0  0  0  0  0  0  0  0  0
   -1.8107   -1.8107    0.0000 O   0  0  0  0  0  0  0  0  0  0  0  0
   -1.4224   -3.2595    0.0000 C   0  0  0  0  0  0  0  0  0  0  0  0
   -2.4831   -4.3202    0.0000 C   0  0  0  0  0  0  0  0  0  0  0  0
   -2.0949   -5.7691    0.0000 C   0  0  0  0  0  0  0  0  0  0  0  0
   -0.6460   -6.1573    0.0000 C   0  0  0  0  0  0  0  0  0  0  0  0
    0.4147   -5.0967    0.0000 C   0  0  0  0  0  0  0  0  0  0  0  0
    1.8636   -5.4849    0.0000 O   0  0  0  0  0  0  0  0  0  0  0  0
    0.0265   -3.6478    0.0000 C   0  0  0  0  0  0  0  0  0  0  0  0
   -1.7044    5.6685    0.0000 C   0  0  0  0  0  0  0  0  0  0  0  0
   -1.9906    7.1409    0.0000 C   0  0  0  0  0  0  0  0  0  0  0  0
   -3.4089    7.6293    0.0000 C   0  0  0  0  0  0  0  0  0  0  0  0
   -4.5410    6.6452    0.0000 C   0  0  0  0  0  0  0  0  0  0  0  0
   -4.2547    5.1728    0.0000 C   0  0  0  0  0  0  0  0  0  0  0  0
   -2.8365    4.6844    0.0000 C   0  0  0  0  0  0  0  0  0  0  0  0
   -1.0133    3.8682    0.0000 C   0  0  0  0  0  0  0  0  0  0  0  0
   -2.5131    3.8420    0.0000 C   0  0  0  0  0  0  0  0  0  0  0  0
   -3.2403    2.5301    0.0000 C   0  0  0  0  0  0  0  0  0  0  0  0
   -2.4678    1.2444    0.0000 C   0  0  0  0  0  0  0  0  0  0  0  0
   -0.9680    1.2705    0.0000 C   0  0  0  0  0  0  0  0  0  0  0  0
   -0.2408    2.5825    0.0000 C   0  0  0  0  0  0  0  0  0  0  0  0
  1  2  1  0  0  0  0
  2  3  2  0  0  0  0
  2  4  1  0  0  0  0
  4  5  1  0  0  0  0
  5  6  1  0  0  0  0
  6  7  1  0  0  0  0
  7  8  1  0  0  0  0
  8  9  1  0  0  0  0
  9 10  1  0  0  0  0
 10 11  1  0  0  0  0
  7 11  1  0  0  0  0
  7 12  1  0  0  0  0
 12 13  1  0  0  0  0
 13 14  1  0  0  0  0
 14 15  1  0  0  0  0
 12 15  1  0  0  0  0
 14 16  1  0  0  0  0
 16 17  1  0  0  0  0
 17 18  2  0  0  0  0
 18 19  1  0  0  0  0
 19 20  2  0  0  0  0
 20 21  1  0  0  0  0
 21 22  1  0  0  0  0
 21 23  2  0  0  0  0
 17 23  1  0  0  0  0
  4 24  1  0  0  0  0
 24 25  2  0  0  0  0
 25 26  1  0  0  0  0
 26 27  2  0  0  0  0
 27 28  1  0  0  0  0
 28 29  2  0  0  0  0
 24 29  1  0  0  0  0
  4 30  1  0  0  0  0
 30 31  2  0  0  0  0
 31 32  1  0  0  0  0
 32 33  2  0  0  0  0
 33 34  1  0  0  0  0
 34 35  2  0  0  0  0
 30 35  1  0  0  0  0
M  END
> <chemblId>
CHEMBL1910858

> <bioactivity__type>
Ki

> <units>
nM

> <value>
0.73

$$$$

  CDK     11301514232D 0   0.00000     0.00000     0

 35 38  0  0  0  0              1 V2000 
   -1.4770   -2.5158    0.0000 C   0  0  0  0  0  0  0  0  0  0  0  0
    0.0003   -2.7760    0.0000 C   0  0  0  0  0  0  0  0  0  0  0  0
   -0.5125   -4.1856    0.0000 C   0  0  0  0  0  0  0  0  0  0  0  0
    1.2995   -3.5257    0.0000 C   0  0  0  0  0  0  0  0  0  0  0  0
    1.2998   -5.0257    0.0000 C   0  0  0  0  0  0  0  0  0  0  0  0
    2.5990   -5.7755    0.0000 C   0  0  0  0  0  0  0  0  0  0  0  0
    2.5993   -7.2755    0.0000 C   0  0  0  0  0  0  0  0  0  0  0  0
    1.3004   -8.0257    0.0000 O   0  0  0  0  0  0  0  0  0  0  0  0
    3.8984   -8.0252    0.0000 N   0  0  0  0  0  0  0  0  0  0  0  0
    4.0762   -6.0357    0.0000 C   0  0  0  0  0  0  0  0  0  0  0  0
    4.5895   -7.4451    0.0000 C   0  0  0  0  0  0  0  0  0  0  0  0
    6.0668   -7.7053    0.0000 C   0  0  0  0  0  0  0  0  0  0  0  0
    7.0307   -6.5560    0.0000 C   0  0  0  0  0  0  0  0  0  0  0  0
    6.5174   -5.1466    0.0000 C   0  0  0  0  0  0  0  0  0  0  0  0
    5.0402   -4.8864    0.0000 C   0  0  0  0  0  0  0  0  0  0  0  0
    3.1117   -4.3659    0.0000 C   0  0  0  0  0  0  0  0  0  0  0  0
    4.5889   -4.1051    0.0000 C   0  0  0  0  0  0  0  0  0  0  0  0
    5.1016   -2.6955    0.0000 C   0  0  0  0  0  0  0  0  0  0  0  0
    4.1372   -1.5466    0.0000 C   0  0  0  0  0  0  0  0  0  0  0  0
    2.6601   -1.8073    0.0000 C   0  0  0  0  0  0  0  0  0  0  0  0
    2.1473   -3.2170    0.0000 C   0  0  0  0  0  0  0  0  0  0  0  0
    0.0000   -1.2760    0.0000 N   0  0  0  0  0  0  0  0  0  0  0  0
    1.2130   -0.3940    0.0000 C   0  0  0  0  0  0  0  0  0  0  0  0
    0.7500    1.0320    0.0000 C   0  0  0  0  0  0  0  0  0  0  0  0
   -0.7500    1.0320    0.0000 C   0  0  0  0  0  0  0  0  0  0  0  0
   -1.2140   -0.3940    0.0000 C   0  0  0  0  0  0  0  0  0  0  0  0
   -1.6314    2.2457    0.0000 O   0  0  0  0  0  0  0  0  0  0  0  0
   -1.0210    3.6159    0.0000 C   0  0  0  0  0  0  0  0  0  0  0  0
    0.4708    3.7724    0.0000 C   0  0  0  0  0  0  0  0  0  0  0  0
    1.0812    5.1426    0.0000 C   0  0  0  0  0  0  0  0  0  0  0  0
    0.1998    6.3563    0.0000 C   0  0  0  0  0  0  0  0  0  0  0  0
    0.8102    7.7265    0.0000 Cl  0  0  0  0  0  0  0  0  0  0  0  0
   -1.2921    6.1998    0.0000 C   0  0  0  0  0  0  0  0  0  0  0  0
   -2.1735    7.4135    0.0000 O   0  0  0  0  0  0  0  0  0  0  0  0
   -1.9025    4.8296    0.0000 C   0  0  0  0  0  0  0  0  0  0  0  0
  1  2  1  0  0  0  0
  2  3  1  0  0  0  0
  2  4  1  0  0  0  0
  4  5  1  0  0  0  0
  5  6  1  0  0  0  0
  6  7  1  0  0  0  0
  7  8  2  0  0  0  0
  7  9  1  0  0  0  0
  6 10  1  0  0  0  0
 10 11  2  0  0  0  0
 11 12  1  0  0  0  0
 12 13  2  0  0  0  0
 13 14  1  0  0  0  0
 14 15  2  0  0  0  0
 10 15  1  0  0  0  0
  6 16  1  0  0  0  0
 16 17  2  0  0  0  0
 17 18  1  0  0  0  0
 18 19  2  0  0  0  0
 19 20  1  0  0  0  0
 20 21  2  0  0  0  0
 16 21  1  0  0  0  0
  2 22  1  0  0  0  0
 22 23  1  0  0  0  0
 23 24  1  0  0  0  0
 24 25  1  0  0  0  0
 25 26  1  0  0  0  0
 22 26  1  0  0  0  0
 25 27  1  1  0  0  0
 27 28  1  0  0  0  0
 28 29  2  0  0  0  0
 29 30  1  0  0  0  0
 30 31  2  0  0  0  0
 31 32  1  0  0  0  0
[truncated: 1,414,129 more chars]
