# Supplementary material for: Comparison of Quantitative and Qualitative (Q)SAR Models Created for the Prediction of Ki and IC50 Values of Antitarget Inhibitors
Source: Front Pharmacol. 2018 Oct 10;9:1136. doi: 10.3389/fphar.2018.01136 (PMC6192375; doi:10.3389/fphar.2018.01136)
Supplement: Supplementary file 3 [file Data_Sheet_3.ZIP › DataSets/CNR1_Ki.sdf]

  CDK     11271517322D 0   0.00000     0.00000     0

 26 28  0  0  0  0              1 V2000 
   -1.7512    4.4420    0.0000 C   0  0  0  0  0  0  0  0  0  0  0  0
   -1.7540    2.9420    0.0000 C   0  0  0  0  0  0  0  0  0  0  0  0
   -3.0560    2.1950    0.0000 C   0  0  0  0  0  0  0  0  0  0  0  0
   -3.0560    0.7030    0.0000 C   0  0  0  0  0  0  0  0  0  0  0  0
   -1.7610   -0.0500    0.0000 C   0  0  0  0  0  0  0  0  0  0  0  0
   -0.4590    0.6960    0.0000 C   0  0  0  0  0  0  0  0  0  0  0  0
   -0.4530    2.1890    0.0000 C   0  0  0  0  0  0  0  0  0  0  0  0
    0.8290   -0.0500    0.0000 C   0  0  0  0  0  0  0  0  0  0  0  0
    2.1300    0.6960    0.0000 C   0  0  0  0  0  0  0  0  0  0  0  0
    2.1330    2.1960    0.0000 O   0  0  0  0  0  0  0  0  0  0  0  0
    3.4190   -0.0500    0.0000 C   0  0  0  0  0  0  0  0  0  0  0  0
    3.4190   -1.5560    0.0000 C   0  0  0  0  0  0  0  0  0  0  0  0
    4.7184   -2.3053    0.0000 C   0  0  0  0  0  0  0  0  0  0  0  0
    6.0171   -1.5546    0.0000 C   0  0  0  0  0  0  0  0  0  0  0  0
    7.3165   -2.3040    0.0000 C   0  0  0  0  0  0  0  0  0  0  0  0
    8.6152   -1.5533    0.0000 C   0  0  0  0  0  0  0  0  0  0  0  0
    9.9146   -2.3026    0.0000 C   0  0  0  0  0  0  0  0  0  0  0  0
   11.2132   -1.5519    0.0000 N   0  0  0  0  0  0  0  0  0  0  0  0
   12.5127   -2.3013    0.0000 N   0  3  0  0  0  0  0  0  0  0  0  0
   13.8113   -1.5506    0.0000 N   0  5  0  0  0  0  0  0  0  0  0  0
    2.1300   -2.3020    0.0000 C   0  0  0  0  0  0  0  0  0  0  0  0
    0.8290   -1.5560    0.0000 C   0  0  0  0  0  0  0  0  0  0  0  0
   -0.4590   -2.3020    0.0000 O   0  0  0  0  0  0  0  0  0  0  0  0
   -1.7610   -1.5560    0.0000 C   0  0  0  0  0  0  0  0  0  0  0  0
   -3.2385   -1.2972    0.0000 C   0  0  0  0  0  0  0  0  0  0  0  0
   -2.2709   -2.9667    0.0000 C   0  0  0  0  0  0  0  0  0  0  0  0
  1  2  1  0  0  0  0
  2  3  2  0  0  0  0
  3  4  1  0  0  0  0
  5  4  1  6  0  0  0
  5  6  1  0  0  0  0
  6  7  1  1  0  0  0
  2  7  1  0  0  0  0
  6  8  1  0  0  0  0
  8  9  2  0  0  0  0
  9 10  1  0  0  0  0
  9 11  1  0  0  0  0
 11 12  2  0  0  0  0
 12 13  1  0  0  0  0
 13 14  1  0  0  0  0
 14 15  1  0  0  0  0
 15 16  1  0  0  0  0
 16 17  1  0  0  0  0
 17 18  1  0  0  0  0
 18 19  2  0  0  0  0
 19 20  2  0  0  0  0
 12 21  1  0  0  0  0
 21 22  2  0  0  0  0
  8 22  1  0  0  0  0
 22 23  1  0  0  0  0
 23 24  1  0  0  0  0
  5 24  1  0  0  0  0
 24 25  1  0  0  0  0
 24 26  1  0  0  0  0
M  END
> <chemblId>
CHEMBL102270

> <bioactivity__type>
Ki

> <units>
nM

> <value>
19.0

$$$$

  CDK     11271517322D 0   0.00000     0.00000     0

 33 36  0  0  0  0              1 V2000 
   -5.1819    0.3165    0.0000 C   0  0  0  0  0  0  0  0  0  0  0  0
   -3.7552   -0.1467    0.0000 N   0  0  0  0  0  0  0  0  0  0  0  0
   -2.6407    0.8572    0.0000 C   0  0  0  0  0  0  0  0  0  0  0  0
   -2.9528    2.3244    0.0000 N   0  0  0  0  0  0  0  0  0  0  0  0
   -4.3795    2.7876    0.0000 S   0  0  0  0  0  0  0  0  0  0  0  0
   -5.8786    2.7350    0.0000 O   0  0  0  0  0  0  0  0  0  0  0  0
   -4.5880    1.3022    0.0000 O   0  0  0  0  0  0  0  0  0  0  0  0
   -4.6917    4.2548    0.0000 N   0  0  0  0  0  0  0  0  0  0  0  0
   -3.5772    5.2587    0.0000 C   0  0  0  0  0  0  0  0  0  0  0  0
   -3.8894    6.7259    0.0000 C   0  0  0  0  0  0  0  0  0  0  0  0
   -5.3160    7.1891    0.0000 C   0  0  0  0  0  0  0  0  0  0  0  0
   -4.6121    8.5137    0.0000 F   0  0  0  0  0  0  0  0  0  0  0  0
   -6.4982    8.1123    0.0000 F   0  0  0  0  0  0  0  0  0  0  0  0
   -6.4305    6.1852    0.0000 C   0  0  0  0  0  0  0  0  0  0  0  0
   -6.1184    4.7180    0.0000 C   0  0  0  0  0  0  0  0  0  0  0  0
   -1.2140    0.3940    0.0000 C   0  0  0  0  0  0  0  0  0  0  0  0
    0.0000    1.2760    0.0000 N   0  0  0  0  0  0  0  0  0  0  0  0
    1.2140    0.3940    0.0000 N   0  0  0  0  0  0  0  0  0  0  0  0
    0.7500   -1.0320    0.0000 C   0  0  0  0  0  0  0  0  0  0  0  0
   -0.7500   -1.0320    0.0000 C   0  0  0  0  0  0  0  0  0  0  0  0
    1.6314   -2.2457    0.0000 C   0  0  0  0  0  0  0  0  0  0  0  0
    1.0210   -3.6159    0.0000 C   0  0  0  0  0  0  0  0  0  0  0  0
    1.9025   -4.8296    0.0000 C   0  0  0  0  0  0  0  0  0  0  0  0
    3.3943   -4.6731    0.0000 C   0  0  0  0  0  0  0  0  0  0  0  0
    4.0047   -3.3029    0.0000 C   0  0  0  0  0  0  0  0  0  0  0  0
    3.1232   -2.0892    0.0000 C   0  0  0  0  0  0  0  0  0  0  0  0
    2.6407    0.8572    0.0000 C   0  0  0  0  0  0  0  0  0  0  0  0
    3.7552   -0.1467    0.0000 C   0  0  0  0  0  0  0  0  0  0  0  0
    5.1819    0.3165    0.0000 C   0  0  0  0  0  0  0  0  0  0  0  0
    5.4940    1.7837    0.0000 C   0  0  0  0  0  0  0  0  0  0  0  0
    6.9207    2.2469    0.0000 Cl  0  0  0  0  0  0  0  0  0  0  0  0
    4.3795    2.7876    0.0000 C   0  0  0  0  0  0  0  0  0  0  0  0
    2.9528    2.3244    0.0000 C   0  0  0  0  0  0  0  0  0  0  0  0
  1  2  1  0  0  0  0
  2  3  1  0  0  0  0
  3  4  2  0  0  0  0
  4  5  1  0  0  0  0
  5  6  2  0  0  0  0
  5  7  2  0  0  0  0
  5  8  1  0  0  0  0
  8  9  1  0  0  0  0
  9 10  1  0  0  0  0
 10 11  1  0  0  0  0
 11 12  1  0  0  0  0
 11 13  1  0  0  0  0
 11 14  1  0  0  0  0
 14 15  1  0  0  0  0
  8 15  1  0  0  0  0
  3 16  1  0  0  0  0
 16 17  2  0  0  0  0
 17 18  1  0  0  0  0
 18 19  1  0  0  0  0
 19 20  1  0  0  0  0
 16 20  1  0  0  0  0
 19 21  1  6  0  0  0
 21 22  2  0  0  0  0
 22 23  1  0  0  0  0
 23 24  2  0  0  0  0
 24 25  1  0  0  0  0
 25 26  2  0  0  0  0
 21 26  1  0  0  0  0
 18 27  1  0  0  0  0
 27 28  2  0  0  0  0
 28 29  1  0  0  0  0
 29 30  2  0  0  0  0
 30 31  1  0  0  0  0
 30 32  1  0  0  0  0
 32 33  2  0  0  0  0
 27 33  1  0  0  0  0
M  END
> <chemblId>
CHEMBL1076584

> <bioactivity__type>
Ki

> <units>
nM

> <value>
280.0

$$$$

  CDK     11271517322D 0   0.00000     0.00000     0

 32 35  0  0  0  0              1 V2000 
    1.2990    5.0260    0.0000 C   0  0  0  0  0  0  0  0  0  0  0  0
    1.2990    3.5260    0.0000 N   0  0  0  0  0  0  0  0  0  0  0  0
    0.0000    2.7760    0.0000 C   0  0  0  0  0  0  0  0  0  0  0  0
   -1.2990    3.5260    0.0000 N   0  0  0  0  0  0  0  0  0  0  0  0
   -1.2990    5.0260    0.0000 S   0  0  0  0  0  0  0  0  0  0  0  0
    0.1782    4.7655    0.0000 O   0  0  0  0  0  0  0  0  0  0  0  0
   -0.7860    6.4355    0.0000 O   0  0  0  0  0  0  0  0  0  0  0  0
   -2.5981    5.7760    0.0000 N   0  0  0  0  0  0  0  0  0  0  0  0
   -2.5981    7.2760    0.0000 C   0  0  0  0  0  0  0  0  0  0  0  0
   -3.8971    8.0260    0.0000 C   0  0  0  0  0  0  0  0  0  0  0  0
   -5.1962    7.2760    0.0000 C   0  0  0  0  0  0  0  0  0  0  0  0
   -6.4952    8.0260    0.0000 F   0  0  0  0  0  0  0  0  0  0  0  0
   -5.1962    5.7760    0.0000 C   0  0  0  0  0  0  0  0  0  0  0  0
   -3.8971    5.0260    0.0000 C   0  0  0  0  0  0  0  0  0  0  0  0
    0.0000    1.2760    0.0000 N   0  0  0  0  0  0  0  0  0  0  0  0
   -1.2140    0.3940    0.0000 C   0  0  0  0  0  0  0  0  0  0  0  0
   -0.7500   -1.0320    0.0000 C   0  0  0  0  0  0  0  0  0  0  0  0
    0.7500   -1.0320    0.0000 C   0  0  0  0  0  0  0  0  0  0  0  0
    1.2140    0.3940    0.0000 N   0  0  0  0  0  0  0  0  0  0  0  0
    1.6314   -2.2457    0.0000 C   0  0  0  0  0  0  0  0  0  0  0  0
    1.0210   -3.6159    0.0000 C   0  0  0  0  0  0  0  0  0  0  0  0
    1.9025   -4.8296    0.0000 C   0  0  0  0  0  0  0  0  0  0  0  0
    3.3943   -4.6731    0.0000 C   0  0  0  0  0  0  0  0  0  0  0  0
    4.2757   -5.8868    0.0000 Cl  0  0  0  0  0  0  0  0  0  0  0  0
    4.0047   -3.3029    0.0000 C   0  0  0  0  0  0  0  0  0  0  0  0
    3.1232   -2.0892    0.0000 C   0  0  0  0  0  0  0  0  0  0  0  0
   -1.6314   -2.2457    0.0000 C   0  0  0  0  0  0  0  0  0  0  0  0
   -3.1232   -2.0892    0.0000 C   0  0  0  0  0  0  0  0  0  0  0  0
   -4.0047   -3.3029    0.0000 C   0  0  0  0  0  0  0  0  0  0  0  0
   -3.3943   -4.6731    0.0000 C   0  0  0  0  0  0  0  0  0  0  0  0
   -1.9025   -4.8296    0.0000 C   0  0  0  0  0  0  0  0  0  0  0  0
   -1.0210   -3.6159    0.0000 C   0  0  0  0  0  0  0  0  0  0  0  0
  1  2  1  0  0  0  0
  2  3  1  0  0  0  0
  3  4  2  0  0  0  0
  4  5  1  0  0  0  0
  5  6  2  0  0  0  0
  5  7  2  0  0  0  0
  5  8  1  0  0  0  0
  8  9  1  0  0  0  0
  9 10  1  0  0  0  0
 10 11  1  0  0  0  0
 11 12  1  0  0  0  0
 11 13  1  0  0  0  0
 13 14  1  0  0  0  0
  8 14  1  0  0  0  0
  3 15  1  0  0  0  0
 15 16  1  0  0  0  0
 16 17  1  0  0  0  0
 17 18  1  0  0  0  0
 18 19  2  0  0  0  0
 15 19  1  0  0  0  0
 18 20  1  0  0  0  0
 20 21  2  0  0  0  0
 21 22  1  0  0  0  0
 22 23  2  0  0  0  0
 23 24  1  0  0  0  0
 23 25  1  0  0  0  0
 25 26  2  0  0  0  0
 20 26  1  0  0  0  0
 17 27  1  0  0  0  0
 27 28  2  0  0  0  0
 28 29  1  0  0  0  0
 29 30  2  0  0  0  0
 30 31  1  0  0  0  0
 31 32  2  0  0  0  0
 27 32  1  0  0  0  0
M  END
> <chemblId>
CHEMBL1076636

> <bioactivity__type>
Ki

> <units>
nM

> <value>
7.5

$$$$

  CDK     11271517322D 0   0.00000     0.00000     0

 27 30  0  0  0  0              1 V2000 
    4.5004   11.8489    0.0000 Cl  0  0  0  0  0  0  0  0  0  0  0  0
    3.4397   10.7882    0.0000 C   0  0  0  0  0  0  0  0  0  0  0  0
    1.9908   11.1764    0.0000 C   0  0  0  0  0  0  0  0  0  0  0  0
    0.9302   10.1158    0.0000 C   0  0  0  0  0  0  0  0  0  0  0  0
    1.3184    8.6669    0.0000 C   0  0  0  0  0  0  0  0  0  0  0  0
    0.2577    7.6062    0.0000 C   0  0  0  0  0  0  0  0  0  0  0  0
    0.6460    6.1573    0.0000 N   0  0  0  0  0  0  0  0  0  0  0  0
   -0.4147    5.0967    0.0000 C   0  0  0  0  0  0  0  0  0  0  0  0
   -0.0265    3.6478    0.0000 C   0  0  0  0  0  0  0  0  0  0  0  0
    1.4224    3.2595    0.0000 N   0  0  0  0  0  0  0  0  0  0  0  0
    2.4831    4.3202    0.0000 C   0  0  0  0  0  0  0  0  0  0  0  0
    2.0949    5.7691    0.0000 C   0  0  0  0  0  0  0  0  0  0  0  0
    1.8107    1.8107    0.0000 C   0  0  0  0  0  0  0  0  0  0  0  0
    3.2595    1.4224    0.0000 O   0  0  0  0  0  0  0  0  0  0  0  0
    0.7500    0.7500    0.0000 C   0  0  0  0  0  0  0  0  0  0  0  0
    0.7500   -0.7500    0.0000 C   0  0  0  0  0  0  0  0  0  0  0  0
   -0.7500   -0.7500    0.0000 C   0  0  0  0  0  0  0  0  0  0  0  0
   -0.7500    0.7500    0.0000 C   0  0  0  0  0  0  0  0  0  0  0  0
   -1.1911    7.9944    0.0000 C   0  0  0  0  0  0  0  0  0  0  0  0
   -1.5794    9.4433    0.0000 C   0  0  0  0  0  0  0  0  0  0  0  0
   -3.0283    9.8316    0.0000 C   0  0  0  0  0  0  0  0  0  0  0  0
   -4.0889    8.7709    0.0000 C   0  0  0  0  0  0  0  0  0  0  0  0
   -3.7007    7.3220    0.0000 C   0  0  0  0  0  0  0  0  0  0  0  0
   -2.2518    6.9338    0.0000 C   0  0  0  0  0  0  0  0  0  0  0  0
    2.7673    8.2786    0.0000 C   0  0  0  0  0  0  0  0  0  0  0  0
    3.1555    6.8298    0.0000 Cl  0  0  0  0  0  0  0  0  0  0  0  0
    3.8280    9.3393    0.0000 C   0  0  0  0  0  0  0  0  0  0  0  0
  1  2  1  0  0  0  0
  2  3  2  0  0  0  0
  3  4  1  0  0  0  0
  4  5  2  0  0  0  0
  5  6  1  0  0  0  0
  6  7  1  0  0  0  0
  7  8  1  0  0  0  0
  8  9  1  0  0  0  0
  9 10  1  0  0  0  0
 10 11  1  0  0  0  0
 11 12  1  0  0  0  0
  7 12  1  0  0  0  0
 10 13  1  0  0  0  0
 13 14  2  0  0  0  0
 13 15  1  0  0  0  0
 15 16  1  0  0  0  0
 16 17  1  0  0  0  0
 17 18  1  0  0  0  0
 15 18  1  0  0  0  0
  6 19  1  0  0  0  0
 19 20  2  0  0  0  0
 20 21  1  0  0  0  0
 21 22  2  0  0  0  0
 22 23  1  0  0  0  0
 23 24  2  0  0  0  0
 19 24  1  0  0  0  0
  5 25  1  0  0  0  0
 25 26  1  0  0  0  0
 25 27  2  0  0  0  0
  2 27  1  0  0  0  0
M  END
> <chemblId>
CHEMBL1076884

> <bioactivity__type>
Ki

> <units>
nM

> <value>
291.0

$$$$

  CDK     11271517322D 0   0.00000     0.00000     0

 31 34  0  0  0  0              1 V2000 
   -7.2329    3.7141    0.0000 C   0  0  0  0  0  0  0  0  0  0  0  0
   -6.9207    2.2469    0.0000 O   0  0  0  0  0  0  0  0  0  0  0  0
   -5.4940    1.7837    0.0000 C   0  0  0  0  0  0  0  0  0  0  0  0
   -5.1819    0.3165    0.0000 C   0  0  0  0  0  0  0  0  0  0  0  0
   -3.7552   -0.1467    0.0000 C   0  0  0  0  0  0  0  0  0  0  0  0
   -2.6407    0.8572    0.0000 C   0  0  0  0  0  0  0  0  0  0  0  0
   -2.9528    2.3244    0.0000 C   0  0  0  0  0  0  0  0  0  0  0  0
   -4.3795    2.7876    0.0000 C   0  0  0  0  0  0  0  0  0  0  0  0
   -1.2140    0.3940    0.0000 C   0  0  0  0  0  0  0  0  0  0  0  0
   -0.7500   -1.0320    0.0000 C   0  0  0  0  0  0  0  0  0  0  0  0
   -1.6314   -2.2457    0.0000 C   0  0  0  0  0  0  0  0  0  0  0  0
   -2.5128   -3.4594    0.0000 N   0  0  0  0  0  0  0  0  0  0  0  0
    0.7500   -1.0320    0.0000 C   0  0  0  0  0  0  0  0  0  0  0  0
    1.2140    0.3940    0.0000 N   0  0  0  0  0  0  0  0  0  0  0  0
    0.0000    1.2760    0.0000 N   0  0  0  0  0  0  0  0  0  0  0  0
    0.0000    2.7760    0.0000 C   0  0  0  0  0  0  0  0  0  0  0  0
    1.2990    3.5260    0.0000 C   0  0  0  0  0  0  0  0  0  0  0  0
    1.2990    5.0260    0.0000 C   0  0  0  0  0  0  0  0  0  0  0  0
   -0.0000    5.7760    0.0000 C   0  0  0  0  0  0  0  0  0  0  0  0
   -1.2990    5.0260    0.0000 C   0  0  0  0  0  0  0  0  0  0  0  0
   -1.2990    3.5260    0.0000 C   0  0  0  0  0  0  0  0  0  0  0  0
   -2.5981    2.7760    0.0000 I  -2  0  0  0  0  0  0  0  0  0  0  0
    1.6314   -2.2457    0.0000 C   0  0  0  0  0  0  0  0  0  0  0  0
    1.0210   -3.6159    0.0000 O   0  0  0  0  0  0  0  0  0  0  0  0
    3.1232   -2.0892    0.0000 N   0  0  0  0  0  0  0  0  0  0  0  0
    4.0047   -3.3029    0.0000 N   0  0  0  0  0  0  0  0  0  0  0  0
    3.3943   -4.6731    0.0000 C   0  0  0  0  0  0  0  0  0  0  0  0
    4.2757   -5.8868    0.0000 C   0  0  0  0  0  0  0  0  0  0  0  0
    5.7675   -5.7304    0.0000 C   0  0  0  0  0  0  0  0  0  0  0  0
    6.3779   -4.3602    0.0000 C   0  0  0  0  0  0  0  0  0  0  0  0
    5.4965   -3.1465    0.0000 C   0  0  0  0  0  0  0  0  0  0  0  0
  1  2  1  0  0  0  0
  2  3  1  0  0  0  0
  3  4  2  0  0  0  0
  4  5  1  0  0  0  0
  5  6  2  0  0  0  0
  6  7  1  0  0  0  0
  7  8  2  0  0  0  0
  3  8  1  0  0  0  0
  6  9  1  0  0  0  0
  9 10  2  0  0  0  0
 10 11  1  0  0  0  0
 11 12  3  0  0  0  0
 10 13  1  0  0  0  0
 13 14  2  0  0  0  0
 14 15  1  0  0  0  0
  9 15  1  0  0  0  0
 15 16  1  0  0  0  0
 16 17  2  0  0  0  0
 17 18  1  0  0  0  0
 18 19  2  0  0  0  0
 19 20  1  0  0  0  0
 20 21  2  0  0  0  0
 16 21  1  0  0  0  0
 21 22  1  0  0  0  0
 13 23  1  0  0  0  0
 23 24  2  0  0  0  0
 23 25  1  0  0  0  0
 25 26  1  0  0  0  0
 26 27  1  0  0  0  0
 27 28  1  0  0  0  0
 28 29  1  0  0  0  0
 29 30  1  0  0  0  0
 30 31  1  0  0  0  0
 26 31  1  0  0  0  0
M  END
> <chemblId>
CHEMBL1079079

> <bioactivity__type>
Ki

> <units>
nM

> <value>
3.4

$$$$

  CDK     11271517322D 0   0.00000     0.00000     0

 32 35  0  0  0  0              1 V2000 
   -5.1819    0.3165    0.0000 C   0  0  0  0  0  0  0  0  0  0  0  0
   -3.7552   -0.1467    0.0000 N   0  0  0  0  0  0  0  0  0  0  0  0
   -2.6407    0.8572    0.0000 C   0  0  0  0  0  0  0  0  0  0  0  0
   -2.9528    2.3244    0.0000 N   0  0  0  0  0  0  0  0  0  0  0  0
   -4.3795    2.7876    0.0000 S   0  0  0  0  0  0  0  0  0  0  0  0
   -5.8786    2.7350    0.0000 O   0  0  0  0  0  0  0  0  0  0  0  0
   -4.5880    1.3022    0.0000 O   0  0  0  0  0  0  0  0  0  0  0  0
   -4.6917    4.2548    0.0000 C   0  0  0  0  0  0  0  0  0  0  0  0
   -3.5772    5.2587    0.0000 C   0  0  0  0  0  0  0  0  0  0  0  0
   -3.8894    6.7259    0.0000 C   0  0  0  0  0  0  0  0  0  0  0  0
   -5.3160    7.1891    0.0000 C   0  0  0  0  0  0  0  0  0  0  0  0
   -5.6282    8.6563    0.0000 F   0  0  0  0  0  0  0  0  0  0  0  0
   -6.4305    6.1852    0.0000 C   0  0  0  0  0  0  0  0  0  0  0  0
   -6.1184    4.7180    0.0000 C   0  0  0  0  0  0  0  0  0  0  0  0
   -1.2140    0.3940    0.0000 C   0  0  0  0  0  0  0  0  0  0  0  0
    0.0000    1.2760    0.0000 N   0  0  0  0  0  0  0  0  0  0  0  0
    1.2140    0.3940    0.0000 N   0  0  0  0  0  0  0  0  0  0  0  0
    0.7500   -1.0320    0.0000 C   0  0  0  0  0  0  0  0  0  0  0  0
   -0.7500   -1.0320    0.0000 C   0  0  0  0  0  0  0  0  0  0  0  0
    1.6314   -2.2457    0.0000 C   0  0  0  0  0  0  0  0  0  0  0  0
    1.0210   -3.6159    0.0000 C   0  0  0  0  0  0  0  0  0  0  0  0
    1.9025   -4.8296    0.0000 C   0  0  0  0  0  0  0  0  0  0  0  0
    3.3943   -4.6731    0.0000 C   0  0  0  0  0  0  0  0  0  0  0  0
    4.0047   -3.3029    0.0000 C   0  0  0  0  0  0  0  0  0  0  0  0
    3.1232   -2.0892    0.0000 C   0  0  0  0  0  0  0  0  0  0  0  0
    2.6407    0.8572    0.0000 C   0  0  0  0  0  0  0  0  0  0  0  0
    3.7552   -0.1467    0.0000 C   0  0  0  0  0  0  0  0  0  0  0  0
    5.1819    0.3165    0.0000 C   0  0  0  0  0  0  0  0  0  0  0  0
    5.4940    1.7837    0.0000 C   0  0  0  0  0  0  0  0  0  0  0  0
    6.9207    2.2469    0.0000 Cl  0  0  0  0  0  0  0  0  0  0  0  0
    4.3795    2.7876    0.0000 C   0  0  0  0  0  0  0  0  0  0  0  0
    2.9528    2.3244    0.0000 C   0  0  0  0  0  0  0  0  0  0  0  0
  1  2  1  0  0  0  0
  2  3  1  0  0  0  0
  3  4  2  0  0  0  0
  4  5  1  0  0  0  0
  5  6  2  0  0  0  0
  5  7  2  0  0  0  0
  5  8  1  0  0  0  0
  8  9  2  0  0  0  0
  9 10  1  0  0  0  0
 10 11  2  0  0  0  0
 11 12  1  0  0  0  0
 11 13  1  0  0  0  0
 13 14  2  0  0  0  0
  8 14  1  0  0  0  0
  3 15  1  0  0  0  0
 15 16  2  0  0  0  0
 16 17  1  0  0  0  0
 17 18  1  0  0  0  0
 18 19  1  0  0  0  0
 15 19  1  0  0  0  0
 18 20  1  0  0  0  0
 20 21  2  0  0  0  0
 21 22  1  0  0  0  0
 22 23  2  0  0  0  0
 23 24  1  0  0  0  0
 24 25  2  0  0  0  0
 20 25  1  0  0  0  0
 17 26  1  0  0  0  0
 26 27  2  0  0  0  0
 27 28  1  0  0  0  0
 28 29  2  0  0  0  0
 29 30  1  0  0  0  0
 29 31  1  0  0  0  0
 31 32  2  0  0  0  0
 26 32  1  0  0  0  0
M  END
> <chemblId>
CHEMBL1079628

> <bioactivity__type>
Ki

> <units>
nM

> <value>
21.7

$$$$

  CDK     11271517322D 0   0.00000     0.00000     0

 35 38  0  0  0  0              1 V2000 
   -5.1819    0.3165    0.0000 C   0  0  0  0  0  0  0  0  0  0  0  0
   -3.7552   -0.1467    0.0000 N   0  0  0  0  0  0  0  0  0  0  0  0
   -2.6407    0.8572    0.0000 C   0  0  0  0  0  0  0  0  0  0  0  0
   -2.9528    2.3244    0.0000 N   0  0  0  0  0  0  0  0  0  0  0  0
   -4.3795    2.7876    0.0000 S   0  0  0  0  0  0  0  0  0  0  0  0
   -5.8786    2.7350    0.0000 O   0  0  0  0  0  0  0  0  0  0  0  0
   -4.5880    1.3022    0.0000 O   0  0  0  0  0  0  0  0  0  0  0  0
   -4.6917    4.2548    0.0000 N   0  0  0  0  0  0  0  0  0  0  0  0
   -3.5772    5.2587    0.0000 C   0  0  0  0  0  0  0  0  0  0  0  0
   -3.8894    6.7259    0.0000 C   0  0  0  0  0  0  0  0  0  0  0  0
   -5.3160    7.1891    0.0000 C   0  0  0  0  0  0  0  0  0  0  0  0
   -6.4305    6.1852    0.0000 C   0  0  0  0  0  0  0  0  0  0  0  0
   -6.1184    4.7180    0.0000 C   0  0  0  0  0  0  0  0  0  0  0  0
   -5.6282    8.6563    0.0000 C   0  0  0  0  0  0  0  0  0  0  0  0
   -7.0549    9.1195    0.0000 F   0  0  0  0  0  0  0  0  0  0  0  0
   -4.1291    8.7089    0.0000 F   0  0  0  0  0  0  0  0  0  0  0  0
   -5.4197   10.1417    0.0000 F   0  0  0  0  0  0  0  0  0  0  0  0
   -1.2140    0.3940    0.0000 C   0  0  0  0  0  0  0  0  0  0  0  0
    0.0000    1.2760    0.0000 N   0  0  0  0  0  0  0  0  0  0  0  0
    1.2140    0.3940    0.0000 N   0  0  0  0  0  0  0  0  0  0  0  0
    0.7500   -1.0320    0.0000 C   0  0  0  0  0  0  0  0  0  0  0  0
   -0.7500   -1.0320    0.0000 C   0  0  0  0  0  0  0  0  0  0  0  0
    1.6314   -2.2457    0.0000 C   0  0  0  0  0  0  0  0  0  0  0  0
    1.0210   -3.6159    0.0000 C   0  0  0  0  0  0  0  0  0  0  0  0
    1.9025   -4.8296    0.0000 C   0  0  0  0  0  0  0  0  0  0  0  0
    3.3943   -4.6731    0.0000 C   0  0  0  0  0  0  0  0  0  0  0  0
    4.0047   -3.3029    0.0000 C   0  0  0  0  0  0  0  0  0  0  0  0
    3.1232   -2.0892    0.0000 C   0  0  0  0  0  0  0  0  0  0  0  0
    2.6407    0.8572    0.0000 C   0  0  0  0  0  0  0  0  0  0  0  0
    3.7552   -0.1467    0.0000 C   0  0  0  0  0  0  0  0  0  0  0  0
    5.1819    0.3165    0.0000 C   0  0  0  0  0  0  0  0  0  0  0  0
    5.4940    1.7837    0.0000 C   0  0  0  0  0  0  0  0  0  0  0  0
    6.9207    2.2469    0.0000 Cl  0  0  0  0  0  0  0  0  0  0  0  0
    4.3795    2.7876    0.0000 C   0  0  0  0  0  0  0  0  0  0  0  0
    2.9528    2.3244    0.0000 C   0  0  0  0  0  0  0  0  0  0  0  0
  1  2  1  0  0  0  0
  2  3  1  0  0  0  0
  3  4  2  0  0  0  0
  4  5  1  0  0  0  0
  5  6  2  0  0  0  0
  5  7  2  0  0  0  0
  5  8  1  0  0  0  0
  8  9  1  0  0  0  0
  9 10  1  0  0  0  0
 10 11  1  0  0  0  0
 11 12  1  0  0  0  0
 12 13  1  0  0  0  0
  8 13  1  0  0  0  0
 11 14  1  0  0  0  0
 14 15  1  0  0  0  0
 14 16  1  0  0  0  0
 14 17  1  0  0  0  0
  3 18  1  0  0  0  0
 18 19  2  0  0  0  0
 19 20  1  0  0  0  0
 20 21  1  0  0  0  0
 21 22  1  0  0  0  0
 18 22  1  0  0  0  0
 21 23  1  1  0  0  0
 23 24  2  0  0  0  0
 24 25  1  0  0  0  0
 25 26  2  0  0  0  0
 26 27  1  0  0  0  0
 27 28  2  0  0  0  0
 23 28  1  0  0  0  0
 20 29  1  0  0  0  0
 29 30  2  0  0  0  0
 30 31  1  0  0  0  0
 31 32  2  0  0  0  0
 32 33  1  0  0  0  0
 32 34  1  0  0  0  0
 34 35  2  0  0  0  0
 29 35  1  0  0  0  0
M  END
> <chemblId>
CHEMBL1080156

> <bioactivity__type>
Ki

> <units>
nM

> <value>
2.0

$$$$

  CDK     11271517322D 0   0.00000     0.00000     0

 35 38  0  0  0  0              1 V2000 
   -5.1819    0.3165    0.0000 C   0  0  0  0  0  0  0  0  0  0  0  0
   -3.7552   -0.1467    0.0000 N   0  0  0  0  0  0  0  0  0  0  0  0
   -2.6407    0.8572    0.0000 C   0  0  0  0  0  0  0  0  0  0  0  0
   -2.9528    2.3244    0.0000 N   0  0  0  0  0  0  0  0  0  0  0  0
   -4.3795    2.7876    0.0000 S   0  0  0  0  0  0  0  0  0  0  0  0
   -5.8786    2.7350    0.0000 O   0  0  0  0  0  0  0  0  0  0  0  0
   -4.5880    1.3022    0.0000 O   0  0  0  0  0  0  0  0  0  0  0  0
   -4.6917    4.2548    0.0000 N   0  0  0  0  0  0  0  0  0  0  0  0
   -3.5772    5.2587    0.0000 C   0  0  0  0  0  0  0  0  0  0  0  0
   -3.8894    6.7259    0.0000 C   0  0  0  0  0  0  0  0  0  0  0  0
   -5.3160    7.1891    0.0000 C   0  0  0  0  0  0  0  0  0  0  0  0
   -6.4305    6.1852    0.0000 C   0  0  0  0  0  0  0  0  0  0  0  0
   -6.1184    4.7180    0.0000 C   0  0  0  0  0  0  0  0  0  0  0  0
   -5.6282    8.6563    0.0000 C   0  0  0  0  0  0  0  0  0  0  0  0
   -7.0549    9.1195    0.0000 F   0  0  0  0  0  0  0  0  0  0  0  0
   -4.1291    8.7089    0.0000 F   0  0  0  0  0  0  0  0  0  0  0  0
   -5.4197   10.1417    0.0000 F   0  0  0  0  0  0  0  0  0  0  0  0
   -1.2140    0.3940    0.0000 C   0  0  0  0  0  0  0  0  0  0  0  0
    0.0000    1.2760    0.0000 N   0  0  0  0  0  0  0  0  0  0  0  0
    1.2140    0.3940    0.0000 N   0  0  0  0  0  0  0  0  0  0  0  0
    0.7500   -1.0320    0.0000 C   0  0  0  0  0  0  0  0  0  0  0  0
   -0.7500   -1.0320    0.0000 C   0  0  0  0  0  0  0  0  0  0  0  0
    1.6314   -2.2457    0.0000 C   0  0  0  0  0  0  0  0  0  0  0  0
    1.0210   -3.6159    0.0000 C   0  0  0  0  0  0  0  0  0  0  0  0
    1.9025   -4.8296    0.0000 C   0  0  0  0  0  0  0  0  0  0  0  0
    3.3943   -4.6731    0.0000 C   0  0  0  0  0  0  0  0  0  0  0  0
    4.0047   -3.3029    0.0000 C   0  0  0  0  0  0  0  0  0  0  0  0
    3.1232   -2.0892    0.0000 C   0  0  0  0  0  0  0  0  0  0  0  0
    2.6407    0.8572    0.0000 C   0  0  0  0  0  0  0  0  0  0  0  0
    3.7552   -0.1467    0.0000 C   0  0  0  0  0  0  0  0  0  0  0  0
    5.1819    0.3165    0.0000 C   0  0  0  0  0  0  0  0  0  0  0  0
    5.4940    1.7837    0.0000 C   0  0  0  0  0  0  0  0  0  0  0  0
    6.9207    2.2469    0.0000 Cl  0  0  0  0  0  0  0  0  0  0  0  0
    4.3795    2.7876    0.0000 C   0  0  0  0  0  0  0  0  0  0  0  0
    2.9528    2.3244    0.0000 C   0  0  0  0  0  0  0  0  0  0  0  0
  1  2  1  0  0  0  0
  2  3  1  0  0  0  0
  3  4  2  0  0  0  0
  4  5  1  0  0  0  0
  5  6  2  0  0  0  0
  5  7  2  0  0  0  0
  5  8  1  0  0  0  0
  8  9  1  0  0  0  0
  9 10  1  0  0  0  0
 10 11  1  0  0  0  0
 11 12  1  0  0  0  0
 12 13  1  0  0  0  0
  8 13  1  0  0  0  0
 11 14  1  0  0  0  0
 14 15  1  0  0  0  0
 14 16  1  0  0  0  0
 14 17  1  0  0  0  0
  3 18  1  0  0  0  0
 18 19  2  0  0  0  0
 19 20  1  0  0  0  0
 20 21  1  0  0  0  0
 21 22  1  0  0  0  0
 18 22  1  0  0  0  0
 21 23  1  6  0  0  0
 23 24  2  0  0  0  0
 24 25  1  0  0  0  0
 25 26  2  0  0  0  0
 26 27  1  0  0  0  0
 27 28  2  0  0  0  0
 23 28  1  0  0  0  0
 20 29  1  0  0  0  0
 29 30  2  0  0  0  0
 30 31  1  0  0  0  0
 31 32  2  0  0  0  0
 32 33  1  0  0  0  0
 32 34  1  0  0  0  0
 34 35  2  0  0  0  0
 29 35  1  0  0  0  0
M  END
> <chemblId>
CHEMBL1080157

> <bioactivity__type>
Ki

> <units>
nM

> <value>
58.0

$$$$

  CDK     11271517322D 0   0.00000     0.00000     0

 35 38  0  0  0  0              1 V2000 
    1.2990    5.0260    0.0000 C   0  0  0  0  0  0  0  0  0  0  0  0
    1.2990    3.5260    0.0000 N   0  0  0  0  0  0  0  0  0  0  0  0
    0.0000    2.7760    0.0000 C   0  0  0  0  0  0  0  0  0  0  0  0
   -1.2990    3.5260    0.0000 N   0  0  0  0  0  0  0  0  0  0  0  0
   -1.2990    5.0260    0.0000 S   0  0  0  0  0  0  0  0  0  0  0  0
    0.1782    4.7655    0.0000 O   0  0  0  0  0  0  0  0  0  0  0  0
   -0.7860    6.4355    0.0000 O   0  0  0  0  0  0  0  0  0  0  0  0
   -2.5981    5.7760    0.0000 N   0  0  0  0  0  0  0  0  0  0  0  0
   -2.5981    7.2760    0.0000 C   0  0  0  0  0  0  0  0  0  0  0  0
   -3.8971    8.0260    0.0000 C   0  0  0  0  0  0  0  0  0  0  0  0
   -5.1962    7.2760    0.0000 C   0  0  0  0  0  0  0  0  0  0  0  0
   -5.1962    5.7760    0.0000 C   0  0  0  0  0  0  0  0  0  0  0  0
   -3.8971    5.0260    0.0000 C   0  0  0  0  0  0  0  0  0  0  0  0
   -6.4952    8.0260    0.0000 C   0  0  0  0  0  0  0  0  0  0  0  0
   -6.4952    9.5260    0.0000 F   0  0  0  0  0  0  0  0  0  0  0  0
   -7.9724    8.2865    0.0000 F   0  0  0  0  0  0  0  0  0  0  0  0
   -7.0082    6.6165    0.0000 F   0  0  0  0  0  0  0  0  0  0  0  0
    0.0000    1.2760    0.0000 N   0  0  0  0  0  0  0  0  0  0  0  0
   -1.2140    0.3940    0.0000 C   0  0  0  0  0  0  0  0  0  0  0  0
   -0.7500   -1.0320    0.0000 C   0  0  0  0  0  0  0  0  0  0  0  0
    0.7500   -1.0320    0.0000 C   0  0  0  0  0  0  0  0  0  0  0  0
    1.2140    0.3940    0.0000 N   0  0  0  0  0  0  0  0  0  0  0  0
    1.6314   -2.2457    0.0000 C   0  0  0  0  0  0  0  0  0  0  0  0
    1.0210   -3.6159    0.0000 C   0  0  0  0  0  0  0  0  0  0  0  0
    1.9025   -4.8296    0.0000 C   0  0  0  0  0  0  0  0  0  0  0  0
    3.3943   -4.6731    0.0000 C   0  0  0  0  0  0  0  0  0  0  0  0
    4.2757   -5.8868    0.0000 Cl  0  0  0  0  0  0  0  0  0  0  0  0
    4.0047   -3.3029    0.0000 C   0  0  0  0  0  0  0  0  0  0  0  0
    3.1232   -2.0892    0.0000 C   0  0  0  0  0  0  0  0  0  0  0  0
   -1.6314   -2.2457    0.0000 C   0  0  0  0  0  0  0  0  0  0  0  0
   -3.1232   -2.0892    0.0000 C   0  0  0  0  0  0  0  0  0  0  0  0
   -4.0047   -3.3029    0.0000 C   0  0  0  0  0  0  0  0  0  0  0  0
   -3.3943   -4.6731    0.0000 C   0  0  0  0  0  0  0  0  0  0  0  0
   -1.9025   -4.8296    0.0000 C   0  0  0  0  0  0  0  0  0  0  0  0
   -1.0210   -3.6159    0.0000 C   0  0  0  0  0  0  0  0  0  0  0  0
  1  2  1  0  0  0  0
  2  3  1  0  0  0  0
  3  4  2  0  0  0  0
  4  5  1  0  0  0  0
  5  6  2  0  0  0  0
  5  7  2  0  0  0  0
  5  8  1  0  0  0  0
  8  9  1  0  0  0  0
  9 10  1  0  0  0  0
 10 11  1  0  0  0  0
 11 12  1  0  0  0  0
 12 13  1  0  0  0  0
  8 13  1  0  0  0  0
 11 14  1  0  0  0  0
 14 15  1  0  0  0  0
 14 16  1  0  0  0  0
 14 17  1  0  0  0  0
  3 18  1  0  0  0  0
 18 19  1  0  0  0  0
 19 20  1  0  0  0  0
 20 21  1  0  0  0  0
 21 22  2  0  0  0  0
 18 22  1  0  0  0  0
 21 23  1  0  0  0  0
 23 24  2  0  0  0  0
 24 25  1  0  0  0  0
 25 26  2  0  0  0  0
 26 27  1  0  0  0  0
 26 28  1  0  0  0  0
 28 29  2  0  0  0  0
 23 29  1  0  0  0  0
 20 30  1  1  0  0  0
 30 31  2  0  0  0  0
 31 32  1  0  0  0  0
 32 33  2  0  0  0  0
 33 34  1  0  0  0  0
 34 35  2  0  0  0  0
 30 35  1  0  0  0  0
M  END
> <chemblId>
CHEMBL1080545

> <bioactivity__type>
Ki

> <units>
nM

> <value>
4.7

$$$$

  CDK     11271517322D 0   0.00000     0.00000     0

 29 32  0  0  0  0              1 V2000 
   11.5675   -2.8881    0.0000 C   0  0  0  0  0  0  0  0  0  0  0  0
   10.0758   -3.0457    0.0000 C   0  0  0  0  0  0  0  0  0  0  0  0
    9.1935   -1.8326    0.0000 C   0  0  0  0  0  0  0  0  0  0  0  0
    7.7018   -1.9902    0.0000 C   0  0  0  0  0  0  0  0  0  0  0  0
    6.8195   -0.7771    0.0000 C   0  0  0  0  0  0  0  0  0  0  0  0
    5.3278   -0.9347    0.0000 C   0  0  0  0  0  0  0  0  0  0  0  0
    4.7184   -2.3053    0.0000 C   0  0  0  0  0  0  0  0  0  0  0  0
    3.8374   -3.5193    0.0000 O   0  0  0  0  0  0  0  0  0  0  0  0
    4.7197   -4.7324    0.0000 C   0  0  0  0  0  0  0  0  0  0  0  0
    6.1460   -4.2681    0.0000 C   0  0  0  0  0  0  0  0  0  0  0  0
    6.1453   -2.7681    0.0000 O   0  0  0  0  0  0  0  0  0  0  0  0
    3.4190   -1.5560    0.0000 C   0  0  0  0  0  0  0  0  0  0  0  0
    3.4190   -0.0500    0.0000 C   0  0  0  0  0  0  0  0  0  0  0  0
    2.1300    0.6960    0.0000 C   0  0  0  0  0  0  0  0  0  0  0  0
    2.1330    2.1960    0.0000 O   0  0  0  0  0  0  0  0  0  0  0  0
    0.8290   -0.0500    0.0000 C   0  0  0  0  0  0  0  0  0  0  0  0
   -0.4590    0.6960    0.0000 C   0  0  0  0  0  0  0  0  0  0  0  0
   -0.4530    2.1890    0.0000 C   0  0  0  0  0  0  0  0  0  0  0  0
   -1.7540    2.9420    0.0000 C   0  0  0  0  0  0  0  0  0  0  0  0
   -3.0560    2.1950    0.0000 C   0  0  0  0  0  0  0  0  0  0  0  0
   -3.0560    0.7030    0.0000 C   0  0  0  0  0  0  0  0  0  0  0  0
   -1.7610   -0.0500    0.0000 C   0  0  0  0  0  0  0  0  0  0  0  0
   -1.7610   -1.5560    0.0000 C   0  0  0  0  0  0  0  0  0  0  0  0
   -3.2385   -1.2972    0.0000 C   0  0  0  0  0  0  0  0  0  0  0  0
   -2.2709   -2.9667    0.0000 C   0  0  0  0  0  0  0  0  0  0  0  0
   -0.4590   -2.3020    0.0000 O   0  0  0  0  0  0  0  0  0  0  0  0
    0.8290   -1.5560    0.0000 C   0  0  0  0  0  0  0  0  0  0  0  0
    2.1300   -2.3020    0.0000 C   0  0  0  0  0  0  0  0  0  0  0  0
   -1.7512    4.4420    0.0000 C   0  0  0  0  0  0  0  0  0  0  0  0
  1  2  1  0  0  0  0
  2  3  1  0  0  0  0
  3  4  1  0  0  0  0
  4  5  1  0  0  0  0
  5  6  1  0  0  0  0
  6  7  1  0  0  0  0
  7  8  1  0  0  0  0
  8  9  1  0  0  0  0
  9 10  1  0  0  0  0
 10 11  1  0  0  0  0
  7 11  1  0  0  0  0
  7 12  1  0  0  0  0
 12 13  2  0  0  0  0
 13 14  1  0  0  0  0
 14 15  1  0  0  0  0
 14 16  2  0  0  0  0
 16 17  1  0  0  0  0
 17 18  1  1  0  0  0
 18 19  1  0  0  0  0
 19 20  2  0  0  0  0
 20 21  1  0  0  0  0
 22 21  1  6  0  0  0
 17 22  1  0  0  0  0
 22 23  1  0  0  0  0
 23 24  1  0  0  0  0
 23 25  1  0  0  0  0
 23 26  1  0  0  0  0
 26 27  1  0  0  0  0
 16 27  1  0  0  0  0
 27 28  2  0  0  0  0
 12 28  1  0  0  0  0
 19 29  1  0  0  0  0
M  END
> <chemblId>
CHEMBL108085

> <bioactivity__type>
Ki

> <units>
nM

> <value>
0.51

$$$$

  CDK     11271517322D 0   0.00000     0.00000     0

 35 38  0  0  0  0              1 V2000 
    1.2990    5.0260    0.0000 C   0  0  0  0  0  0  0  0  0  0  0  0
    1.2990    3.5260    0.0000 N   0  0  0  0  0  0  0  0  0  0  0  0
    0.0000    2.7760    0.0000 C   0  0  0  0  0  0  0  0  0  0  0  0
   -1.2990    3.5260    0.0000 N   0  0  0  0  0  0  0  0  0  0  0  0
   -1.2990    5.0260    0.0000 S   0  0  0  0  0  0  0  0  0  0  0  0
    0.1782    4.7655    0.0000 O   0  0  0  0  0  0  0  0  0  0  0  0
   -0.7860    6.4355    0.0000 O   0  0  0  0  0  0  0  0  0  0  0  0
   -2.5981    5.7760    0.0000 N   0  0  0  0  0  0  0  0  0  0  0  0
   -2.5981    7.2760    0.0000 C   0  0  0  0  0  0  0  0  0  0  0  0
   -3.8971    8.0260    0.0000 C   0  0  0  0  0  0  0  0  0  0  0  0
   -5.1962    7.2760    0.0000 C   0  0  0  0  0  0  0  0  0  0  0  0
   -5.1962    5.7760    0.0000 C   0  0  0  0  0  0  0  0  0  0  0  0
   -3.8971    5.0260    0.0000 C   0  0  0  0  0  0  0  0  0  0  0  0
   -6.4952    8.0260    0.0000 C   0  0  0  0  0  0  0  0  0  0  0  0
   -6.4952    9.5260    0.0000 F   0  0  0  0  0  0  0  0  0  0  0  0
   -7.9724    8.2865    0.0000 F   0  0  0  0  0  0  0  0  0  0  0  0
   -7.0082    6.6165    0.0000 F   0  0  0  0  0  0  0  0  0  0  0  0
    0.0000    1.2760    0.0000 N   0  0  0  0  0  0  0  0  0  0  0  0
   -1.2140    0.3940    0.0000 C   0  0  0  0  0  0  0  0  0  0  0  0
   -0.7500   -1.0320    0.0000 C   0  0  0  0  0  0  0  0  0  0  0  0
    0.7500   -1.0320    0.0000 C   0  0  0  0  0  0  0  0  0  0  0  0
    1.2140    0.3940    0.0000 N   0  0  0  0  0  0  0  0  0  0  0  0
    1.6314   -2.2457    0.0000 C   0  0  0  0  0  0  0  0  0  0  0  0
    1.0210   -3.6159    0.0000 C   0  0  0  0  0  0  0  0  0  0  0  0
    1.9025   -4.8296    0.0000 C   0  0  0  0  0  0  0  0  0  0  0  0
    3.3943   -4.6731    0.0000 C   0  0  0  0  0  0  0  0  0  0  0  0
    4.2757   -5.8868    0.0000 Cl  0  0  0  0  0  0  0  0  0  0  0  0
    4.0047   -3.3029    0.0000 C   0  0  0  0  0  0  0  0  0  0  0  0
    3.1232   -2.0892    0.0000 C   0  0  0  0  0  0  0  0  0  0  0  0
   -1.6314   -2.2457    0.0000 C   0  0  0  0  0  0  0  0  0  0  0  0
   -3.1232   -2.0892    0.0000 C   0  0  0  0  0  0  0  0  0  0  0  0
   -4.0047   -3.3029    0.0000 C   0  0  0  0  0  0  0  0  0  0  0  0
   -3.3943   -4.6731    0.0000 C   0  0  0  0  0  0  0  0  0  0  0  0
   -1.9025   -4.8296    0.0000 C   0  0  0  0  0  0  0  0  0  0  0  0
   -1.0210   -3.6159    0.0000 C   0  0  0  0  0  0  0  0  0  0  0  0
  1  2  1  0  0  0  0
  2  3  1  0  0  0  0
  3  4  2  0  0  0  0
  4  5  1  0  0  0  0
  5  6  2  0  0  0  0
  5  7  2  0  0  0  0
  5  8  1  0  0  0  0
  8  9  1  0  0  0  0
  9 10  1  0  0  0  0
 10 11  1  0  0  0  0
 11 12  1  0  0  0  0
 12 13  1  0  0  0  0
  8 13  1  0  0  0  0
 11 14  1  0  0  0  0
 14 15  1  0  0  0  0
 14 16  1  0  0  0  0
 14 17  1  0  0  0  0
  3 18  1  0  0  0  0
 18 19  1  0  0  0  0
 19 20  1  0  0  0  0
 20 21  1  0  0  0  0
 21 22  2  0  0  0  0
 18 22  1  0  0  0  0
 21 23  1  0  0  0  0
 23 24  2  0  0  0  0
 24 25  1  0  0  0  0
 25 26  2  0  0  0  0
 26 27  1  0  0  0  0
 26 28  1  0  0  0  0
 28 29  2  0  0  0  0
 23 29  1  0  0  0  0
 20 30  1  6  0  0  0
 30 31  2  0  0  0  0
 31 32  1  0  0  0  0
 32 33  2  0  0  0  0
 33 34  1  0  0  0  0
 34 35  2  0  0  0  0
 30 35  1  0  0  0  0
M  END
> <chemblId>
CHEMBL1080908

> <bioactivity__type>
Ki

> <units>
nM

> <value>
140.0

$$$$

  CDK     11271517322D 0   0.00000     0.00000     0

 33 36  0  0  0  0              1 V2000 
    1.2990    5.0260    0.0000 C   0  0  0  0  0  0  0  0  0  0  0  0
    1.2990    3.5260    0.0000 N   0  0  0  0  0  0  0  0  0  0  0  0
    0.0000    2.7760    0.0000 C   0  0  0  0  0  0  0  0  0  0  0  0
   -1.2990    3.5260    0.0000 N   0  0  0  0  0  0  0  0  0  0  0  0
   -1.2990    5.0260    0.0000 S   0  0  0  0  0  0  0  0  0  0  0  0
    0.1782    4.7655    0.0000 O   0  0  0  0  0  0  0  0  0  0  0  0
   -0.7860    6.4355    0.0000 O   0  0  0  0  0  0  0  0  0  0  0  0
   -2.5981    5.7760    0.0000 N   0  0  0  0  0  0  0  0  0  0  0  0
   -2.5981    7.2760    0.0000 C   0  0  0  0  0  0  0  0  0  0  0  0
   -3.8971    8.0260    0.0000 C   0  0  0  0  0  0  0  0  0  0  0  0
   -5.1962    7.2760    0.0000 C   0  0  0  0  0  0  0  0  0  0  0  0
   -5.7092    8.6855    0.0000 F   0  0  0  0  0  0  0  0  0  0  0  0
   -6.6734    7.0155    0.0000 F   0  0  0  0  0  0  0  0  0  0  0  0
   -5.1962    5.7760    0.0000 C   0  0  0  0  0  0  0  0  0  0  0  0
   -3.8971    5.0260    0.0000 C   0  0  0  0  0  0  0  0  0  0  0  0
    0.0000    1.2760    0.0000 N   0  0  0  0  0  0  0  0  0  0  0  0
   -1.2140    0.3940    0.0000 C   0  0  0  0  0  0  0  0  0  0  0  0
   -0.7500   -1.0320    0.0000 C   0  0  0  0  0  0  0  0  0  0  0  0
    0.7500   -1.0320    0.0000 C   0  0  0  0  0  0  0  0  0  0  0  0
    1.2140    0.3940    0.0000 N   0  0  0  0  0  0  0  0  0  0  0  0
    1.6314   -2.2457    0.0000 C   0  0  0  0  0  0  0  0  0  0  0  0
    1.0116   -4.4087    0.0000 C   0  0  0  0  0  0  0  0  0  0  0  0
    2.3239   -5.1647    0.0000 C   0  0  0  0  0  0  0  0  0  0  0  0
    3.6527   -4.7235    0.0000 C   0  0  0  0  0  0  0  0  0  0  0  0
    4.7352   -5.7619    0.0000 Cl  0  0  0  0  0  0  0  0  0  0  0  0
    4.0384   -3.3775    0.0000 C   0  0  0  0  0  0  0  0  0  0  0  0
    3.1450   -2.2995    0.0000 C   0  0  0  0  0  0  0  0  0  0  0  0
   -1.6314   -2.2457    0.0000 C   0  0  0  0  0  0  0  0  0  0  0  0
   -3.1232   -2.0892    0.0000 C   0  0  0  0  0  0  0  0  0  0  0  0
   -4.0047   -3.3029    0.0000 C   0  0  0  0  0  0  0  0  0  0  0  0
   -3.3943   -4.6731    0.0000 C   0  0  0  0  0  0  0  0  0  0  0  0
   -1.9025   -4.8296    0.0000 C   0  0  0  0  0  0  0  0  0  0  0  0
   -1.0210   -3.6159    0.0000 C   0  0  0  0  0  0  0  0  0  0  0  0
  1  2  1  0  0  0  0
  2  3  1  0  0  0  0
  3  4  2  0  0  0  0
  4  5  1  0  0  0  0
  5  6  2  0  0  0  0
  5  7  2  0  0  0  0
  5  8  1  0  0  0  0
  8  9  1  0  0  0  0
  9 10  1  0  0  0  0
 10 11  1  0  0  0  0
 11 12  1  0  0  0  0
 11 13  1  0  0  0  0
 11 14  1  0  0  0  0
 14 15  1  0  0  0  0
  8 15  1  0  0  0  0
  3 16  1  0  0  0  0
 16 17  1  0  0  0  0
 17 18  1  0  0  0  0
 18 19  1  0  0  0  0
 19 20  2  0  0  0  0
 16 20  1  0  0  0  0
 19 21  1  0  0  0  0
 21 22  2  0  0  0  0
 22 23  1  0  0  0  0
 23 24  2  0  0  0  0
 24 25  1  0  0  0  0
 24 26  1  0  0  0  0
 26 27  2  0  0  0  0
 21 27  1  0  0  0  0
 18 28  1  1  0  0  0
 28 29  2  0  0  0  0
 29 30  1  0  0  0  0
 30 31  2  0  0  0  0
 31 32  1  0  0  0  0
 32 33  2  0  0  0  0
 28 33  1  0  0  0  0
M  END
> <chemblId>
CHEMBL1080916

> <bioactivity__type>
Ki

> <units>
nM

> <value>
42.0

$$$$

  CDK     11271517322D 0   0.00000     0.00000     0

 33 36  0  0  0  0              1 V2000 
    1.2990    5.0260    0.0000 C   0  0  0  0  0  0  0  0  0  0  0  0
    1.2990    3.5260    0.0000 N   0  0  0  0  0  0  0  0  0  0  0  0
    0.0000    2.7760    0.0000 C   0  0  0  0  0  0  0  0  0  0  0  0
   -1.2990    3.5260    0.0000 N   0  0  0  0  0  0  0  0  0  0  0  0
   -1.2990    5.0260    0.0000 S   0  0  0  0  0  0  0  0  0  0  0  0
    0.1782    4.7655    0.0000 O   0  0  0  0  0  0  0  0  0  0  0  0
   -0.7860    6.4355    0.0000 O   0  0  0  0  0  0  0  0  0  0  0  0
   -2.5981    5.7760    0.0000 N   0  0  0  0  0  0  0  0  0  0  0  0
   -2.5981    7.2760    0.0000 C   0  0  0  0  0  0  0  0  0  0  0  0
   -3.8971    8.0260    0.0000 C   0  0  0  0  0  0  0  0  0  0  0  0
   -5.1962    7.2760    0.0000 C   0  0  0  0  0  0  0  0  0  0  0  0
   -5.7092    8.6855    0.0000 F   0  0  0  0  0  0  0  0  0  0  0  0
   -6.6734    7.0155    0.0000 F   0  0  0  0  0  0  0  0  0  0  0  0
   -5.1962    5.7760    0.0000 C   0  0  0  0  0  0  0  0  0  0  0  0
   -3.8971    5.0260    0.0000 C   0  0  0  0  0  0  0  0  0  0  0  0
    0.0000    1.2760    0.0000 N   0  0  0  0  0  0  0  0  0  0  0  0
   -1.2140    0.3940    0.0000 C   0  0  0  0  0  0  0  0  0  0  0  0
   -0.7500   -1.0320    0.0000 C   0  0  0  0  0  0  0  0  0  0  0  0
    0.7500   -1.0320    0.0000 C   0  0  0  0  0  0  0  0  0  0  0  0
    1.2140    0.3940    0.0000 N   0  0  0  0  0  0  0  0  0  0  0  0
    1.6314   -2.2457    0.0000 C   0  0  0  0  0  0  0  0  0  0  0  0
    1.0210   -3.6159    0.0000 C   0  0  0  0  0  0  0  0  0  0  0  0
    1.9025   -4.8296    0.0000 C   0  0  0  0  0  0  0  0  0  0  0  0
    3.3943   -4.6731    0.0000 C   0  0  0  0  0  0  0  0  0  0  0  0
    4.2757   -5.8868    0.0000 Cl  0  0  0  0  0  0  0  0  0  0  0  0
    4.0047   -3.3029    0.0000 C   0  0  0  0  0  0  0  0  0  0  0  0
    3.1232   -2.0892    0.0000 C   0  0  0  0  0  0  0  0  0  0  0  0
   -1.6314   -2.2457    0.0000 C   0  0  0  0  0  0  0  0  0  0  0  0
   -3.1232   -2.0892    0.0000 C   0  0  0  0  0  0  0  0  0  0  0  0
   -4.0047   -3.3029    0.0000 C   0  0  0  0  0  0  0  0  0  0  0  0
   -3.3943   -4.6731    0.0000 C   0  0  0  0  0  0  0  0  0  0  0  0
   -1.9025   -4.8296    0.0000 C   0  0  0  0  0  0  0  0  0  0  0  0
   -1.0210   -3.6159    0.0000 C   0  0  0  0  0  0  0  0  0  0  0  0
  1  2  1  0  0  0  0
  2  3  1  0  0  0  0
  3  4  2  0  0  0  0
  4  5  1  0  0  0  0
  5  6  2  0  0  0  0
  5  7  2  0  0  0  0
  5  8  1  0  0  0  0
  8  9  1  0  0  0  0
  9 10  1  0  0  0  0
 10 11  1  0  0  0  0
 11 12  1  0  0  0  0
 11 13  1  0  0  0  0
 11 14  1  0  0  0  0
 14 15  1  0  0  0  0
  8 15  1  0  0  0  0
  3 16  1  0  0  0  0
 16 17  1  0  0  0  0
 17 18  1  0  0  0  0
 18 19  1  0  0  0  0
 19 20  2  0  0  0  0
 16 20  1  0  0  0  0
 19 21  1  0  0  0  0
 21 22  2  0  0  0  0
 22 23  1  0  0  0  0
 23 24  2  0  0  0  0
 24 25  1  0  0  0  0
 24 26  1  0  0  0  0
 26 27  2  0  0  0  0
 21 27  1  0  0  0  0
 18 28  1  6  0  0  0
 28 29  2  0  0  0  0
 29 30  1  0  0  0  0
 30 31  2  0  0  0  0
 31 32  1  0  0  0  0
 32 33  2  0  0  0  0
 28 33  1  0  0  0  0
M  END
> <chemblId>
CHEMBL1080917

> <bioactivity__type>
Ki

> <units>
nM

> <value>
463.0

$$$$

  CDK     11271517322D 0   0.00000     0.00000     0

 35 38  0  0  0  0              1 V2000 
    1.2990    5.0260    0.0000 C   0  0  0  0  0  0  0  0  0  0  0  0
    1.2990    3.5260    0.0000 N   0  0  0  0  0  0  0  0  0  0  0  0
    0.0000    2.7760    0.0000 C   0  0  0  0  0  0  0  0  0  0  0  0
   -1.2990    3.5260    0.0000 N   0  0  0  0  0  0  0  0  0  0  0  0
   -1.2990    5.0260    0.0000 S   0  0  0  0  0  0  0  0  0  0  0  0
    0.1782    4.7655    0.0000 O   0  0  0  0  0  0  0  0  0  0  0  0
   -0.7860    6.4355    0.0000 O   0  0  0  0  0  0  0  0  0  0  0  0
   -2.5981    5.7760    0.0000 N   0  0  0  0  0  0  0  0  0  0  0  0
   -2.5981    7.2760    0.0000 C   0  0  0  0  0  0  0  0  0  0  0  0
   -3.8971    8.0260    0.0000 C   0  0  0  0  0  0  0  0  0  0  0  0
   -5.1962    7.2760    0.0000 C   0  0  0  0  0  0  0  0  0  0  0  0
   -5.1962    5.7760    0.0000 C   0  0  0  0  0  0  0  0  0  0  0  0
   -3.8971    5.0260    0.0000 C   0  0  0  0  0  0  0  0  0  0  0  0
   -6.4952    8.0260    0.0000 C   0  0  0  0  0  0  0  0  0  0  0  0
   -6.4952    9.5260    0.0000 F   0  0  0  0  0  0  0  0  0  0  0  0
   -7.9724    8.2865    0.0000 F   0  0  0  0  0  0  0  0  0  0  0  0
   -7.0082    6.6165    0.0000 F   0  0  0  0  0  0  0  0  0  0  0  0
    0.0000    1.2760    0.0000 N   0  0  0  0  0  0  0  0  0  0  0  0
   -1.2140    0.3940    0.0000 C   0  0  0  0  0  0  0  0  0  0  0  0
   -0.7500   -1.0320    0.0000 C   0  0  0  0  0  0  0  0  0  0  0  0
    0.7500   -1.0320    0.0000 C   0  0  0  0  0  0  0  0  0  0  0  0
    1.2140    0.3940    0.0000 N   0  0  0  0  0  0  0  0  0  0  0  0
    1.6314   -2.2457    0.0000 C   0  0  0  0  0  0  0  0  0  0  0  0
    1.0210   -3.6159    0.0000 C   0  0  0  0  0  0  0  0  0  0  0  0
    1.9025   -4.8296    0.0000 C   0  0  0  0  0  0  0  0  0  0  0  0
    3.3943   -4.6731    0.0000 C   0  0  0  0  0  0  0  0  0  0  0  0
    4.2757   -5.8868    0.0000 Cl  0  0  0  0  0  0  0  0  0  0  0  0
    4.0047   -3.3029    0.0000 C   0  0  0  0  0  0  0  0  0  0  0  0
    3.1232   -2.0892    0.0000 C   0  0  0  0  0  0  0  0  0  0  0  0
   -1.6314   -2.2457    0.0000 C   0  0  0  0  0  0  0  0  0  0  0  0
   -3.1232   -2.0892    0.0000 C   0  0  0  0  0  0  0  0  0  0  0  0
   -4.0047   -3.3029    0.0000 C   0  0  0  0  0  0  0  0  0  0  0  0
   -3.3943   -4.6731    0.0000 C   0  0  0  0  0  0  0  0  0  0  0  0
   -1.9025   -4.8296    0.0000 C   0  0  0  0  0  0  0  0  0  0  0  0
   -1.0210   -3.6159    0.0000 C   0  0  0  0  0  0  0  0  0  0  0  0
  1  2  1  0  0  0  0
  2  3  1  0  0  0  0
  3  4  2  0  0  0  0
  4  5  1  0  0  0  0
  5  6  2  0  0  0  0
  5  7  2  0  0  0  0
  5  8  1  0  0  0  0
  8  9  1  0  0  0  0
  9 10  1  0  0  0  0
 10 11  1  0  0  0  0
 11 12  1  0  0  0  0
 12 13  1  0  0  0  0
  8 13  1  0  0  0  0
 11 14  1  0  0  0  0
 14 15  1  0  0  0  0
 14 16  1  0  0  0  0
 14 17  1  0  0  0  0
  3 18  1  0  0  0  0
 18 19  1  0  0  0  0
 19 20  1  0  0  0  0
 20 21  1  0  0  0  0
 21 22  2  0  0  0  0
 18 22  1  0  0  0  0
 21 23  1  0  0  0  0
 23 24  2  0  0  0  0
 24 25  1  0  0  0  0
 25 26  2  0  0  0  0
 26 27  1  0  0  0  0
 26 28  1  0  0  0  0
 28 29  2  0  0  0  0
 23 29  1  0  0  0  0
 20 30  1  0  0  0  0
 30 31  2  0  0  0  0
 31 32  1  0  0  0  0
 32 33  2  0  0  0  0
 33 34  1  0  0  0  0
 34 35  2  0  0  0  0
 30 35  1  0  0  0  0
M  END
> <chemblId>
CHEMBL1081213

> <bioactivity__type>
Ki

> <units>
nM

> <value>
14.5

$$$$

  CDK     11271517322D 0   0.00000     0.00000     0

 31 34  0  0  0  0              1 V2000 
    1.2990    5.0260    0.0000 C   0  0  0  0  0  0  0  0  0  0  0  0
    1.2990    3.5260    0.0000 N   0  0  0  0  0  0  0  0  0  0  0  0
    0.0000    2.7760    0.0000 C   0  0  0  0  0  0  0  0  0  0  0  0
   -1.2990    3.5260    0.0000 N   0  0  0  0  0  0  0  0  0  0  0  0
   -1.2990    5.0260    0.0000 S   0  0  0  0  0  0  0  0  0  0  0  0
    0.1782    4.7655    0.0000 O   0  0  0  0  0  0  0  0  0  0  0  0
   -0.7860    6.4355    0.0000 O   0  0  0  0  0  0  0  0  0  0  0  0
   -2.5981    5.7760    0.0000 N   0  0  0  0  0  0  0  0  0  0  0  0
   -2.5981    7.2760    0.0000 C   0  0  0  0  0  0  0  0  0  0  0  0
   -3.8971    8.0260    0.0000 C   0  0  0  0  0  0  0  0  0  0  0  0
   -5.1962    7.2760    0.0000 C   0  0  0  0  0  0  0  0  0  0  0  0
   -5.1962    5.7760    0.0000 C   0  0  0  0  0  0  0  0  0  0  0  0
   -3.8971    5.0260    0.0000 C   0  0  0  0  0  0  0  0  0  0  0  0
    0.0000    1.2760    0.0000 N   0  0  0  0  0  0  0  0  0  0  0  0
   -1.2140    0.3940    0.0000 C   0  0  0  0  0  0  0  0  0  0  0  0
   -0.7500   -1.0320    0.0000 C   0  0  0  0  0  0  0  0  0  0  0  0
    0.7500   -1.0320    0.0000 C   0  0  0  0  0  0  0  0  0  0  0  0
    1.2140    0.3940    0.0000 N   0  0  0  0  0  0  0  0  0  0  0  0
    1.6314   -2.2457    0.0000 C   0  0  0  0  0  0  0  0  0  0  0  0
    1.0210   -3.6159    0.0000 C   0  0  0  0  0  0  0  0  0  0  0  0
    1.9025   -4.8296    0.0000 C   0  0  0  0  0  0  0  0  0  0  0  0
    3.3943   -4.6731    0.0000 C   0  0  0  0  0  0  0  0  0  0  0  0
    4.2757   -5.8868    0.0000 Cl  0  0  0  0  0  0  0  0  0  0  0  0
    4.0047   -3.3029    0.0000 C   0  0  0  0  0  0  0  0  0  0  0  0
    3.1232   -2.0892    0.0000 C   0  0  0  0  0  0  0  0  0  0  0  0
   -1.6314   -2.2457    0.0000 C   0  0  0  0  0  0  0  0  0  0  0  0
   -3.1232   -2.0892    0.0000 C   0  0  0  0  0  0  0  0  0  0  0  0
   -4.0047   -3.3029    0.0000 C   0  0  0  0  0  0  0  0  0  0  0  0
   -3.3943   -4.6731    0.0000 C   0  0  0  0  0  0  0  0  0  0  0  0
   -1.9025   -4.8296    0.0000 C   0  0  0  0  0  0  0  0  0  0  0  0
   -1.0210   -3.6159    0.0000 C   0  0  0  0  0  0  0  0  0  0  0  0
  1  2  1  0  0  0  0
  2  3  1  0  0  0  0
  3  4  2  0  0  0  0
  4  5  1  0  0  0  0
  5  6  2  0  0  0  0
  5  7  2  0  0  0  0
  5  8  1  0  0  0  0
  8  9  1  0  0  0  0
  9 10  1  0  0  0  0
 10 11  1  0  0  0  0
 11 12  1  0  0  0  0
 12 13  1  0  0  0  0
  8 13  1  0  0  0  0
  3 14  1  0  0  0  0
 14 15  1  0  0  0  0
 15 16  1  0  0  0  0
 16 17  1  0  0  0  0
 17 18  2  0  0  0  0
 14 18  1  0  0  0  0
 17 19  1  0  0  0  0
 19 20  2  0  0  0  0
 20 21  1  0  0  0  0
 21 22  2  0  0  0  0
 22 23  1  0  0  0  0
 22 24  1  0  0  0  0
 24 25  2  0  0  0  0
 19 25  1  0  0  0  0
 16 26  1  1  0  0  0
 26 27  2  0  0  0  0
 27 28  1  0  0  0  0
 28 29  2  0  0  0  0
 29 30  1  0  0  0  0
 30 31  2  0  0  0  0
 26 31  1  0  0  0  0
M  END
> <chemblId>
CHEMBL1081285

> <bioactivity__type>
Ki

> <units>
nM

> <value>
58.0

$$$$

  CDK     11271517322D 0   0.00000     0.00000     0

 32 35  0  0  0  0              1 V2000 
   -5.1819    0.3165    0.0000 C   0  0  0  0  0  0  0  0  0  0  0  0
   -3.7552   -0.1467    0.0000 N   0  0  0  0  0  0  0  0  0  0  0  0
   -2.6407    0.8572    0.0000 C   0  0  0  0  0  0  0  0  0  0  0  0
   -2.9528    2.3244    0.0000 N   0  0  0  0  0  0  0  0  0  0  0  0
   -4.3795    2.7876    0.0000 S   0  0  0  0  0  0  0  0  0  0  0  0
   -5.8786    2.7350    0.0000 O   0  0  0  0  0  0  0  0  0  0  0  0
   -4.5880    1.3022    0.0000 O   0  0  0  0  0  0  0  0  0  0  0  0
   -4.6917    4.2548    0.0000 C   0  0  0  0  0  0  0  0  0  0  0  0
   -3.5772    5.2587    0.0000 C   0  0  0  0  0  0  0  0  0  0  0  0
   -3.8894    6.7259    0.0000 C   0  0  0  0  0  0  0  0  0  0  0  0
   -5.3160    7.1891    0.0000 C   0  0  0  0  0  0  0  0  0  0  0  0
   -5.6282    8.6563    0.0000 Cl  0  0  0  0  0  0  0  0  0  0  0  0
   -6.4305    6.1852    0.0000 C   0  0  0  0  0  0  0  0  0  0  0  0
   -6.1184    4.7180    0.0000 C   0  0  0  0  0  0  0  0  0  0  0  0
   -1.2140    0.3940    0.0000 C   0  0  0  0  0  0  0  0  0  0  0  0
    0.0000    1.2760    0.0000 N   0  0  0  0  0  0  0  0  0  0  0  0
    1.2140    0.3940    0.0000 N   0  0  0  0  0  0  0  0  0  0  0  0
    0.7500   -1.0320    0.0000 C   0  0  0  0  0  0  0  0  0  0  0  0
   -0.7500   -1.0320    0.0000 C   0  0  0  0  0  0  0  0  0  0  0  0
    1.6314   -2.2457    0.0000 C   0  0  0  0  0  0  0  0  0  0  0  0
    1.0210   -3.6159    0.0000 C   0  0  0  0  0  0  0  0  0  0  0  0
    1.9025   -4.8296    0.0000 C   0  0  0  0  0  0  0  0  0  0  0  0
    3.3943   -4.6731    0.0000 C   0  0  0  0  0  0  0  0  0  0  0  0
    4.0047   -3.3029    0.0000 C   0  0  0  0  0  0  0  0  0  0  0  0
    3.1232   -2.0892    0.0000 C   0  0  0  0  0  0  0  0  0  0  0  0
    2.6407    0.8572    0.0000 C   0  0  0  0  0  0  0  0  0  0  0  0
    3.7552   -0.1467    0.0000 C   0  0  0  0  0  0  0  0  0  0  0  0
    5.1819    0.3165    0.0000 C   0  0  0  0  0  0  0  0  0  0  0  0
    5.4940    1.7837    0.0000 C   0  0  0  0  0  0  0  0  0  0  0  0
    6.9207    2.2469    0.0000 Cl  0  0  0  0  0  0  0  0  0  0  0  0
    4.3795    2.7876    0.0000 C   0  0  0  0  0  0  0  0  0  0  0  0
    2.9528    2.3244    0.0000 C   0  0  0  0  0  0  0  0  0  0  0  0
  1  2  1  0  0  0  0
  2  3  1  0  0  0  0
  3  4  2  0  0  0  0
  4  5  1  0  0  0  0
  5  6  2  0  0  0  0
  5  7  2  0  0  0  0
  5  8  1  0  0  0  0
  8  9  2  0  0  0  0
  9 10  1  0  0  0  0
 10 11  2  0  0  0  0
 11 12  1  0  0  0  0
 11 13  1  0  0  0  0
 13 14  2  0  0  0  0
  8 14  1  0  0  0  0
  3 15  1  0  0  0  0
 15 16  2  0  0  0  0
 16 17  1  0  0  0  0
 17 18  1  0  0  0  0
 18 19  1  0  0  0  0
 15 19  1  0  0  0  0
 18 20  1  0  0  0  0
 20 21  2  0  0  0  0
 21 22  1  0  0  0  0
 22 23  2  0  0  0  0
 23 24  1  0  0  0  0
 24 25  2  0  0  0  0
 20 25  1  0  0  0  0
 17 26  1  0  0  0  0
 26 27  2  0  0  0  0
 27 28  1  0  0  0  0
 28 29  2  0  0  0  0
 29 30  1  0  0  0  0
 29 31  1  0  0  0  0
 31 32  2  0  0  0  0
 26 32  1  0  0  0  0
M  END
> <chemblId>
CHEMBL1081286

> <bioactivity__type>
Ki

> <units>
nM

> <value>
84.0

$$$$

  CDK     11271517322D 0   0.00000     0.00000     0

 33 36  0  0  0  0              1 V2000 
   -5.1819    0.3165    0.0000 C   0  0  0  0  0  0  0  0  0  0  0  0
   -3.7552   -0.1467    0.0000 N   0  0  0  0  0  0  0  0  0  0  0  0
   -2.6407    0.8572    0.0000 C   0  0  0  0  0  0  0  0  0  0  0  0
   -2.9528    2.3244    0.0000 N   0  0  0  0  0  0  0  0  0  0  0  0
   -4.3795    2.7876    0.0000 S   0  0  0  0  0  0  0  0  0  0  0  0
   -5.8786    2.7350    0.0000 O   0  0  0  0  0  0  0  0  0  0  0  0
   -4.5880    1.3022    0.0000 O   0  0  0  0  0  0  0  0  0  0  0  0
   -4.6917    4.2548    0.0000 C   0  0  0  0  0  0  0  0  0  0  0  0
   -3.5772    5.2587    0.0000 C   0  0  0  0  0  0  0  0  0  0  0  0
   -3.8894    6.7259    0.0000 C   0  0  0  0  0  0  0  0  0  0  0  0
   -5.3160    7.1891    0.0000 C   0  0  0  0  0  0  0  0  0  0  0  0
   -6.4305    6.1852    0.0000 C   0  0  0  0  0  0  0  0  0  0  0  0
   -7.8572    6.6484    0.0000 Cl  0  0  0  0  0  0  0  0  0  0  0  0
   -6.1184    4.7180    0.0000 C   0  0  0  0  0  0  0  0  0  0  0  0
   -1.2140    0.3940    0.0000 C   0  0  0  0  0  0  0  0  0  0  0  0
    0.0000    1.2760    0.0000 N   0  0  0  0  0  0  0  0  0  0  0  0
    1.2140    0.3940    0.0000 N   0  0  0  0  0  0  0  0  0  0  0  0
    0.7500   -1.0320    0.0000 C   0  0  0  0  0  0  0  0  0  0  0  0
   -0.7500   -1.0320    0.0000 C   0  0  0  0  0  0  0  0  0  0  0  0
    1.6314   -2.2457    0.0000 C   0  0  0  0  0  0  0  0  0  0  0  0
    1.0210   -3.6159    0.0000 C   0  0  0  0  0  0  0  0  0  0  0  0
    1.9025   -4.8296    0.0000 C   0  0  0  0  0  0  0  0  0  0  0  0
    3.3943   -4.6731    0.0000 C   0  0  0  0  0  0  0  0  0  0  0  0
    4.0047   -3.3029    0.0000 C   0  0  0  0  0  0  0  0  0  0  0  0
    3.1232   -2.0892    0.0000 C   0  0  0  0  0  0  0  0  0  0  0  0
    2.6407    0.8572    0.0000 C   0  0  0  0  0  0  0  0  0  0  0  0
    3.7552   -0.1467    0.0000 C   0  0  0  0  0  0  0  0  0  0  0  0
    5.1819    0.3165    0.0000 C   0  0  0  0  0  0  0  0  0  0  0  0
    5.4940    1.7837    0.0000 C   0  0  0  0  0  0  0  0  0  0  0  0
    6.9207    2.2469    0.0000 Cl  0  0  0  0  0  0  0  0  0  0  0  0
    4.3795    2.7876    0.0000 C   0  0  0  0  0  0  0  0  0  0  0  0
    2.9528    2.3244    0.0000 C   0  0  0  0  0  0  0  0  0  0  0  0
    1.8383    3.3283    0.0000 Cl  0  0  0  0  0  0  0  0  0  0  0  0
  1  2  1  0  0  0  0
  2  3  1  0  0  0  0
  3  4  2  0  0  0  0
  4  5  1  0  0  0  0
  5  6  2  0  0  0  0
  5  7  2  0  0  0  0
  5  8  1  0  0  0  0
  8  9  2  0  0  0  0
  9 10  1  0  0  0  0
 10 11  2  0  0  0  0
 11 12  1  0  0  0  0
 12 13  1  0  0  0  0
 12 14  2  0  0  0  0
  8 14  1  0  0  0  0
  3 15  1  0  0  0  0
 15 16  2  0  0  0  0
 16 17  1  0  0  0  0
 17 18  1  0  0  0  0
 18 19  1  0  0  0  0
 15 19  1  0  0  0  0
 18 20  1  0  0  0  0
 20 21  2  0  0  0  0
 21 22  1  0  0  0  0
 22 23  2  0  0  0  0
 23 24  1  0  0  0  0
 24 25  2  0  0  0  0
 20 25  1  0  0  0  0
 17 26  1  0  0  0  0
 26 27  2  0  0  0  0
 27 28  1  0  0  0  0
 28 29  2  0  0  0  0
 29 30  1  0  0  0  0
 29 31  1  0  0  0  0
 31 32  2  0  0  0  0
 26 32  1  0  0  0  0
 32 33  1  0  0  0  0
M  END
> <chemblId>
CHEMBL1081304

> <bioactivity__type>
Ki

> <units>
nM

> <value>
53.0

$$$$

  CDK     11271517322D 0   0.00000     0.00000     0

 33 36  0  0  0  0              1 V2000 
   -5.1819    0.3165    0.0000 C   0  0  0  0  0  0  0  0  0  0  0  0
   -3.7552   -0.1467    0.0000 N   0  0  0  0  0  0  0  0  0  0  0  0
   -2.6407    0.8572    0.0000 C   0  0  0  0  0  0  0  0  0  0  0  0
   -2.9528    2.3244    0.0000 N   0  0  0  0  0  0  0  0  0  0  0  0
   -4.3795    2.7876    0.0000 S   0  0  0  0  0  0  0  0  0  0  0  0
   -5.8786    2.7350    0.0000 O   0  0  0  0  0  0  0  0  0  0  0  0
   -4.5880    1.3022    0.0000 O   0  0  0  0  0  0  0  0  0  0  0  0
   -4.6917    4.2548    0.0000 C   0  0  0  0  0  0  0  0  0  0  0  0
   -3.5772    5.2587    0.0000 C   0  0  0  0  0  0  0  0  0  0  0  0
   -3.8894    6.7259    0.0000 C   0  0  0  0  0  0  0  0  0  0  0  0
   -5.3160    7.1891    0.0000 C   0  0  0  0  0  0  0  0  0  0  0  0
   -5.6282    8.6563    0.0000 Cl  0  0  0  0  0  0  0  0  0  0  0  0
   -6.4305    6.1852    0.0000 C   0  0  0  0  0  0  0  0  0  0  0  0
   -6.1184    4.7180    0.0000 C   0  0  0  0  0  0  0  0  0  0  0  0
   -1.2140    0.3940    0.0000 C   0  0  0  0  0  0  0  0  0  0  0  0
    0.0000    1.2760    0.0000 N   0  0  0  0  0  0  0  0  0  0  0  0
    1.2140    0.3940    0.0000 N   0  0  0  0  0  0  0  0  0  0  0  0
    0.7500   -1.0320    0.0000 C   0  0  0  0  0  0  0  0  0  0  0  0
   -0.7500   -1.0320    0.0000 C   0  0  0  0  0  0  0  0  0  0  0  0
    1.6314   -2.2457    0.0000 C   0  0  0  0  0  0  0  0  0  0  0  0
    1.0210   -3.6159    0.0000 C   0  0  0  0  0  0  0  0  0  0  0  0
    1.9025   -4.8296    0.0000 C   0  0  0  0  0  0  0  0  0  0  0  0
    3.3943   -4.6731    0.0000 C   0  0  0  0  0  0  0  0  0  0  0  0
    4.0047   -3.3029    0.0000 C   0  0  0  0  0  0  0  0  0  0  0  0
    3.1232   -2.0892    0.0000 C   0  0  0  0  0  0  0  0  0  0  0  0
    2.6407    0.8572    0.0000 C   0  0  0  0  0  0  0  0  0  0  0  0
    3.7552   -0.1467    0.0000 C   0  0  0  0  0  0  0  0  0  0  0  0
    5.1819    0.3165    0.0000 C   0  0  0  0  0  0  0  0  0  0  0  0
    5.4940    1.7837    0.0000 C   0  0  0  0  0  0  0  0  0  0  0  0
    6.9207    2.2469    0.0000 Cl  0  0  0  0  0  0  0  0  0  0  0  0
    4.3795    2.7876    0.0000 C   0  0  0  0  0  0  0  0  0  0  0  0
    2.9528    2.3244    0.0000 C   0  0  0  0  0  0  0  0  0  0  0  0
    1.8383    3.3283    0.0000 Cl  0  0  0  0  0  0  0  0  0  0  0  0
  1  2  1  0  0  0  0
  2  3  1  0  0  0  0
  3  4  2  0  0  0  0
  4  5  1  0  0  0  0
  5  6  2  0  0  0  0
  5  7  2  0  0  0  0
  5  8  1  0  0  0  0
  8  9  2  0  0  0  0
  9 10  1  0  0  0  0
 10 11  2  0  0  0  0
 11 12  1  0  0  0  0
 11 13  1  0  0  0  0
 13 14  2  0  0  0  0
  8 14  1  0  0  0  0
  3 15  1  0  0  0  0
 15 16  2  0  0  0  0
 16 17  1  0  0  0  0
 17 18  1  0  0  0  0
 18 19  1  0  0  0  0
 15 19  1  0  0  0  0
 18 20  1  0  0  0  0
 20 21  2  0  0  0  0
 21 22  1  0  0  0  0
 22 23  2  0  0  0  0
 23 24  1  0  0  0  0
 24 25  2  0  0  0  0
 20 25  1  0  0  0  0
 17 26  1  0  0  0  0
 26 27  2  0  0  0  0
 27 28  1  0  0  0  0
 28 29  2  0  0  0  0
 29 30  1  0  0  0  0
 29 31  1  0  0  0  0
 31 32  2  0  0  0  0
 26 32  1  0  0  0  0
 32 33  1  0  0  0  0
M  END
> <chemblId>
CHEMBL1081305

> <bioactivity__type>
Ki

> <units>
nM

> <value>
37.0

$$$$

  CDK     11271517322D 0   0.00000     0.00000     0

 36 39  0  0  0  0              1 V2000 
   -5.1819    0.3165    0.0000 C   0  0  0  0  0  0  0  0  0  0  0  0
   -3.7552   -0.1467    0.0000 N   0  0  0  0  0  0  0  0  0  0  0  0
   -2.6407    0.8572    0.0000 C   0  0  0  0  0  0  0  0  0  0  0  0
   -2.9528    2.3244    0.0000 N   0  0  0  0  0  0  0  0  0  0  0  0
   -4.3795    2.7876    0.0000 S   0  0  0  0  0  0  0  0  0  0  0  0
   -5.8786    2.7350    0.0000 O   0  0  0  0  0  0  0  0  0  0  0  0
   -4.5880    1.3022    0.0000 O   0  0  0  0  0  0  0  0  0  0  0  0
   -4.6917    4.2548    0.0000 C   0  0  0  0  0  0  0  0  0  0  0  0
   -3.2464    5.9792    0.0000 C   0  0  0  0  0  0  0  0  0  0  0  0
   -4.1383    7.2033    0.0000 C   0  0  0  0  0  0  0  0  0  0  0  0
   -5.5317    7.3401    0.0000 C   0  0  0  0  0  0  0  0  0  0  0  0
   -6.4311    6.2670    0.0000 C   0  0  0  0  0  0  0  0  0  0  0  0
   -6.0528    4.9189    0.0000 C   0  0  0  0  0  0  0  0  0  0  0  0
   -6.0988    8.7288    0.0000 C   0  0  0  0  0  0  0  0  0  0  0  0
   -7.5850    8.9320    0.0000 F   0  0  0  0  0  0  0  0  0  0  0  0
   -4.6328    9.0461    0.0000 F   0  0  0  0  0  0  0  0  0  0  0  0
   -6.1567   10.2277    0.0000 F   0  0  0  0  0  0  0  0  0  0  0  0
   -1.2140    0.3940    0.0000 C   0  0  0  0  0  0  0  0  0  0  0  0
    0.0000    1.2760    0.0000 N   0  0  0  0  0  0  0  0  0  0  0  0
    1.2140    0.3940    0.0000 N   0  0  0  0  0  0  0  0  0  0  0  0
    0.7500   -1.0320    0.0000 C   0  0  0  0  0  0  0  0  0  0  0  0
   -0.7500   -1.0320    0.0000 C   0  0  0  0  0  0  0  0  0  0  0  0
    1.6314   -2.2457    0.0000 C   0  0  0  0  0  0  0  0  0  0  0  0
    1.0210   -3.6159    0.0000 C   0  0  0  0  0  0  0  0  0  0  0  0
    1.9025   -4.8296    0.0000 C   0  0  0  0  0  0  0  0  0  0  0  0
    3.3943   -4.6731    0.0000 C   0  0  0  0  0  0  0  0  0  0  0  0
    4.0047   -3.3029    0.0000 C   0  0  0  0  0  0  0  0  0  0  0  0
    3.1232   -2.0892    0.0000 C   0  0  0  0  0  0  0  0  0  0  0  0
    2.6407    0.8572    0.0000 C   0  0  0  0  0  0  0  0  0  0  0  0
    3.7552   -0.1467    0.0000 C   0  0  0  0  0  0  0  0  0  0  0  0
    5.1819    0.3165    0.0000 C   0  0  0  0  0  0  0  0  0  0  0  0
    5.4940    1.7837    0.0000 C   0  0  0  0  0  0  0  0  0  0  0  0
    6.9207    2.2469    0.0000 Cl  0  0  0  0  0  0  0  0  0  0  0  0
    4.3795    2.7876    0.0000 C   0  0  0  0  0  0  0  0  0  0  0  0
    2.9528    2.3244    0.0000 C   0  0  0  0  0  0  0  0  0  0  0  0
    1.8383    3.3283    0.0000 Cl  0  0  0  0  0  0  0  0  0  0  0  0
  1  2  1  0  0  0  0
  2  3  1  0  0  0  0
  3  4  2  0  0  0  0
  4  5  1  0  0  0  0
  5  6  2  0  0  0  0
  5  7  2  0  0  0  0
  5  8  1  0  0  0  0
  8  9  2  0  0  0  0
  9 10  1  0  0  0  0
 10 11  2  0  0  0  0
 11 12  1  0  0  0  0
 12 13  2  0  0  0  0
  8 13  1  0  0  0  0
 11 14  1  0  0  0  0
 14 15  1  0  0  0  0
 14 16  1  0  0  0  0
 14 17  1  0  0  0  0
  3 18  1  0  0  0  0
 18 19  2  0  0  0  0
 19 20  1  0  0  0  0
 20 21  1  0  0  0  0
 21 22  1  0  0  0  0
 18 22  1  0  0  0  0
 21 23  1  0  0  0  0
 23 24  2  0  0  0  0
 24 25  1  0  0  0  0
 25 26  2  0  0  0  0
 26 27  1  0  0  0  0
 27 28  2  0  0  0  0
 23 28  1  0  0  0  0
 20 29  1  0  0  0  0
 29 30  2  0  0  0  0
 30 31  1  0  0  0  0
 31 32  2  0  0  0  0
 32 33  1  0  0  0  0
 32 34  1  0  0  0  0
 34 35  2  0  0  0  0
 29 35  1  0  0  0  0
 35 36  1  0  0  0  0
M  END
> <chemblId>
CHEMBL1081306

> <bioactivity__type>
Ki

> <units>
nM

> <value>
11.3

$$$$

  CDK     11271517322D 0   0.00000     0.00000     0

 24 26  0  0  0  0              1 V2000 
    4.9199    5.2319    0.0000 C   0  0  0  0  0  0  0  0  0  0  0  0
    3.8054    4.2279    0.0000 O   0  0  0  0  0  0  0  0  0  0  0  0
    4.1175    2.7608    0.0000 C   0  0  0  0  0  0  0  0  0  0  0  0
    3.0030    1.7568    0.0000 C   0  0  0  0  0  0  0  0  0  0  0  0
    3.3152    0.2897    0.0000 C   0  0  0  0  0  0  0  0  0  0  0  0
    4.7419   -0.1735    0.0000 C   0  0  0  0  0  0  0  0  0  0  0  0
    5.8564    0.8304    0.0000 C   0  0  0  0  0  0  0  0  0  0  0  0
    7.2831    0.3671    0.0000 O   0  0  0  0  0  0  0  0  0  0  0  0
    5.5442    2.2975    0.0000 C   0  0  0  0  0  0  0  0  0  0  0  0
    6.6587    3.3015    0.0000 C   0  0  0  0  0  0  0  0  0  0  0  0
    8.0854    2.8382    0.0000 C   0  0  0  0  0  0  0  0  0  0  0  0
    9.1999    3.8422    0.0000 C   0  0  0  0  0  0  0  0  0  0  0  0
   10.6266    3.3789    0.0000 Cl  0  0  0  0  0  0  0  0  0  0  0  0
    8.8878    5.3093    0.0000 C   0  0  0  0  0  0  0  0  0  0  0  0
    7.4611    5.7725    0.0000 C   0  0  0  0  0  0  0  0  0  0  0  0
    7.1489    7.2397    0.0000 Cl  0  0  0  0  0  0  0  0  0  0  0  0
    6.3466    4.7686    0.0000 C   0  0  0  0  0  0  0  0  0  0  0  0
    2.2007   -0.7142    0.0000 C   0  0  0  0  0  0  0  0  0  0  0  0
    2.5128   -2.1814    0.0000 O   0  0  0  0  0  0  0  0  0  0  0  0
    0.7740   -0.2510    0.0000 C   0  0  0  0  0  0  0  0  0  0  0  0
    0.3100    1.1750    0.0000 C   0  0  0  0  0  0  0  0  0  0  0  0
   -1.1900    1.1750    0.0000 C   0  0  0  0  0  0  0  0  0  0  0  0
   -1.6540   -0.2510    0.0000 C   0  0  0  0  0  0  0  0  0  0  0  0
   -0.4400   -1.1330    0.0000 S   0  0  0  0  0  0  0  0  0  0  0  0
  1  2  1  0  0  0  0
  2  3  1  0  0  0  0
  3  4  2  0  0  0  0
  4  5  1  0  0  0  0
  5  6  2  0  0  0  0
  6  7  1  0  0  0  0
  7  8  1  0  0  0  0
  7  9  2  0  0  0  0
  3  9  1  0  0  0  0
  9 10  1  0  0  0  0
 10 11  2  0  0  0  0
 11 12  1  0  0  0  0
 12 13  1  0  0  0  0
 12 14  2  0  0  0  0
 14 15  1  0  0  0  0
 15 16  1  0  0  0  0
 15 17  2  0  0  0  0
 10 17  1  0  0  0  0
  5 18  1  0  0  0  0
 18 19  2  0  0  0  0
 18 20  1  0  0  0  0
 20 21  2  0  0  0  0
 21 22  1  0  0  0  0
 22 23  2  0  0  0  0
 23 24  1  0  0  0  0
 20 24  1  0  0  0  0
M  END
> <chemblId>
CHEMBL1081624

> <bioactivity__type>
Ki

> <units>
nM

> <value>
503.0

$$$$

  CDK     11271517322D 0   0.00000     0.00000     0

 31 34  0  0  0  0              1 V2000 
   -5.1819    0.3165    0.0000 C   0  0  0  0  0  0  0  0  0  0  0  0
   -3.7552   -0.1467    0.0000 N   0  0  0  0  0  0  0  0  0  0  0  0
   -2.6407    0.8572    0.0000 C   0  0  0  0  0  0  0  0  0  0  0  0
   -2.9528    2.3244    0.0000 N   0  0  0  0  0  0  0  0  0  0  0  0
   -4.3795    2.7876    0.0000 S   0  0  0  0  0  0  0  0  0  0  0  0
   -5.8786    2.7350    0.0000 O   0  0  0  0  0  0  0  0  0  0  0  0
   -4.5880    1.3022    0.0000 O   0  0  0  0  0  0  0  0  0  0  0  0
   -4.6917    4.2548    0.0000 N   0  0  0  0  0  0  0  0  0  0  0  0
   -3.5772    5.2587    0.0000 C   0  0  0  0  0  0  0  0  0  0  0  0
   -3.8894    6.7259    0.0000 C   0  0  0  0  0  0  0  0  0  0  0  0
   -5.3160    7.1891    0.0000 C   0  0  0  0  0  0  0  0  0  0  0  0
   -6.4305    6.1852    0.0000 C   0  0  0  0  0  0  0  0  0  0  0  0
   -6.1184    4.7180    0.0000 C   0  0  0  0  0  0  0  0  0  0  0  0
   -1.2140    0.3940    0.0000 C   0  0  0  0  0  0  0  0  0  0  0  0
    0.0000    1.2760    0.0000 N   0  0  0  0  0  0  0  0  0  0  0  0
    1.2140    0.3940    0.0000 N   0  0  0  0  0  0  0  0  0  0  0  0
    0.7500   -1.0320    0.0000 C   0  0  0  0  0  0  0  0  0  0  0  0
   -0.7500   -1.0320    0.0000 C   0  0  0  0  0  0  0  0  0  0  0  0
    1.6314   -2.2457    0.0000 C   0  0  0  0  0  0  0  0  0  0  0  0
    1.0210   -3.6159    0.0000 C   0  0  0  0  0  0  0  0  0  0  0  0
    1.9025   -4.8296    0.0000 C   0  0  0  0  0  0  0  0  0  0  0  0
    3.3943   -4.6731    0.0000 C   0  0  0  0  0  0  0  0  0  0  0  0
    4.0047   -3.3029    0.0000 C   0  0  0  0  0  0  0  0  0  0  0  0
    3.1232   -2.0892    0.0000 C   0  0  0  0  0  0  0  0  0  0  0  0
    2.6407    0.8572    0.0000 C   0  0  0  0  0  0  0  0  0  0  0  0
    3.7552   -0.1467    0.0000 C   0  0  0  0  0  0  0  0  0  0  0  0
    5.1819    0.3165    0.0000 C   0  0  0  0  0  0  0  0  0  0  0  0
    5.4940    1.7837    0.0000 C   0  0  0  0  0  0  0  0  0  0  0  0
    6.9207    2.2469    0.0000 Cl  0  0  0  0  0  0  0  0  0  0  0  0
    4.3795    2.7876    0.0000 C   0  0  0  0  0  0  0  0  0  0  0  0
    2.9528    2.3244    0.0000 C   0  0  0  0  0  0  0  0  0  0  0  0
  1  2  1  0  0  0  0
  2  3  1  0  0  0  0
  3  4  2  0  0  0  0
  4  5  1  0  0  0  0
  5  6  2  0  0  0  0
  5  7  2  0  0  0  0
  5  8  1  0  0  0  0
  8  9  1  0  0  0  0
  9 10  1  0  0  0  0
 10 11  1  0  0  0  0
 11 12  1  0  0  0  0
 12 13  1  0  0  0  0
  8 13  1  0  0  0  0
  3 14  1  0  0  0  0
 14 15  2  0  0  0  0
 15 16  1  0  0  0  0
 16 17  1  0  0  0  0
 17 18  1  0  0  0  0
 14 18  1  0  0  0  0
 17 19  1  0  0  0  0
 19 20  2  0  0  0  0
 20 21  1  0  0  0  0
 21 22  2  0  0  0  0
 22 23  1  0  0  0  0
 23 24  2  0  0  0  0
 19 24  1  0  0  0  0
 16 25  1  0  0  0  0
 25 26  2  0  0  0  0
 26 27  1  0  0  0  0
 27 28  2  0  0  0  0
 28 29  1  0  0  0  0
 28 30  1  0  0  0  0
 30 31  2  0  0  0  0
 25 31  1  0  0  0  0
M  END
> <chemblId>
CHEMBL1081650

> <bioactivity__type>
Ki

> <units>
nM

> <value>
141.0

$$$$

  CDK     11271517322D 0   0.00000     0.00000     0

 32 35  0  0  0  0              1 V2000 
   -5.1819    0.3165    0.0000 C   0  0  0  0  0  0  0  0  0  0  0  0
   -3.7552   -0.1467    0.0000 N   0  0  0  0  0  0  0  0  0  0  0  0
   -2.6407    0.8572    0.0000 C   0  0  0  0  0  0  0  0  0  0  0  0
   -2.9528    2.3244    0.0000 N   0  0  0  0  0  0  0  0  0  0  0  0
   -4.3795    2.7876    0.0000 S   0  0  0  0  0  0  0  0  0  0  0  0
   -5.8786    2.7350    0.0000 O   0  0  0  0  0  0  0  0  0  0  0  0
   -4.5880    1.3022    0.0000 O   0  0  0  0  0  0  0  0  0  0  0  0
   -4.6917    4.2548    0.0000 N   0  0  0  0  0  0  0  0  0  0  0  0
   -3.5772    5.2587    0.0000 C   0  0  0  0  0  0  0  0  0  0  0  0
   -3.8894    6.7259    0.0000 C   0  0  0  0  0  0  0  0  0  0  0  0
   -5.3160    7.1891    0.0000 C   0  0  0  0  0  0  0  0  0  0  0  0
   -5.6282    8.6563    0.0000 F   0  0  0  0  0  0  0  0  0  0  0  0
   -6.4305    6.1852    0.0000 C   0  0  0  0  0  0  0  0  0  0  0  0
   -6.1184    4.7180    0.0000 C   0  0  0  0  0  0  0  0  0  0  0  0
   -1.2140    0.3940    0.0000 C   0  0  0  0  0  0  0  0  0  0  0  0
    0.0000    1.2760    0.0000 N   0  0  0  0  0  0  0  0  0  0  0  0
    1.2140    0.3940    0.0000 N   0  0  0  0  0  0  0  0  0  0  0  0
    0.7500   -1.0320    0.0000 C   0  0  0  0  0  0  0  0  0  0  0  0
   -0.7500   -1.0320    0.0000 C   0  0  0  0  0  0  0  0  0  0  0  0
    1.6314   -2.2457    0.0000 C   0  0  0  0  0  0  0  0  0  0  0  0
    1.0210   -3.6159    0.0000 C   0  0  0  0  0  0  0  0  0  0  0  0
    1.9025   -4.8296    0.0000 C   0  0  0  0  0  0  0  0  0  0  0  0
    3.3943   -4.6731    0.0000 C   0  0  0  0  0  0  0  0  0  0  0  0
    4.0047   -3.3029    0.0000 C   0  0  0  0  0  0  0  0  0  0  0  0
    3.1232   -2.0892    0.0000 C   0  0  0  0  0  0  0  0  0  0  0  0
    2.6407    0.8572    0.0000 C   0  0  0  0  0  0  0  0  0  0  0  0
    3.7552   -0.1467    0.0000 C   0  0  0  0  0  0  0  0  0  0  0  0
    5.1819    0.3165    0.0000 C   0  0  0  0  0  0  0  0  0  0  0  0
    5.4940    1.7837    0.0000 C   0  0  0  0  0  0  0  0  0  0  0  0
    6.9207    2.2469    0.0000 Cl  0  0  0  0  0  0  0  0  0  0  0  0
    4.3795    2.7876    0.0000 C   0  0  0  0  0  0  0  0  0  0  0  0
    2.9528    2.3244    0.0000 C   0  0  0  0  0  0  0  0  0  0  0  0
  1  2  1  0  0  0  0
  2  3  1  0  0  0  0
  3  4  2  0  0  0  0
  4  5  1  0  0  0  0
  5  6  2  0  0  0  0
  5  7  2  0  0  0  0
  5  8  1  0  0  0  0
  8  9  1  0  0  0  0
  9 10  1  0  0  0  0
 10 11  1  0  0  0  0
 11 12  1  0  0  0  0
 11 13  1  0  0  0  0
 13 14  1  0  0  0  0
  8 14  1  0  0  0  0
  3 15  1  0  0  0  0
 15 16  2  0  0  0  0
 16 17  1  0  0  0  0
 17 18  1  0  0  0  0
 18 19  1  0  0  0  0
 15 19  1  0  0  0  0
 18 20  1  0  0  0  0
 20 21  2  0  0  0  0
 21 22  1  0  0  0  0
 22 23  2  0  0  0  0
 23 24  1  0  0  0  0
 24 25  2  0  0  0  0
 20 25  1  0  0  0  0
 17 26  1  0  0  0  0
 26 27  2  0  0  0  0
 27 28  1  0  0  0  0
 28 29  2  0  0  0  0
 29 30  1  0  0  0  0
 29 31  1  0  0  0  0
 31 32  2  0  0  0  0
 26 32  1  0  0  0  0
M  END
> <chemblId>
CHEMBL1081832

> <bioactivity__type>
Ki

> <units>
nM

> <value>
55.0

$$$$

  CDK     11271517322D 0   0.00000     0.00000     0

 35 38  0  0  0  0              1 V2000 
   -5.1819    0.3165    0.0000 C   0  0  0  0  0  0  0  0  0  0  0  0
   -3.7552   -0.1467    0.0000 N   0  0  0  0  0  0  0  0  0  0  0  0
   -2.6407    0.8572    0.0000 C   0  0  0  0  0  0  0  0  0  0  0  0
   -2.9528    2.3244    0.0000 N   0  0  0  0  0  0  0  0  0  0  0  0
   -4.3795    2.7876    0.0000 S   0  0  0  0  0  0  0  0  0  0  0  0
   -5.8786    2.7350    0.0000 O   0  0  0  0  0  0  0  0  0  0  0  0
   -4.5880    1.3022    0.0000 O   0  0  0  0  0  0  0  0  0  0  0  0
   -4.6917    4.2548    0.0000 N   0  0  0  0  0  0  0  0  0  0  0  0
   -3.5772    5.2587    0.0000 C   0  0  0  0  0  0  0  0  0  0  0  0
   -3.8894    6.7259    0.0000 C   0  0  0  0  0  0  0  0  0  0  0  0
   -5.3160    7.1891    0.0000 C   0  0  0  0  0  0  0  0  0  0  0  0
   -6.4305    6.1852    0.0000 C   0  0  0  0  0  0  0  0  0  0  0  0
   -6.1184    4.7180    0.0000 C   0  0  0  0  0  0  0  0  0  0  0  0
   -5.6282    8.6563    0.0000 C   0  0  0  0  0  0  0  0  0  0  0  0
   -7.0549    9.1195    0.0000 F   0  0  0  0  0  0  0  0  0  0  0  0
   -4.1291    8.7089    0.0000 F   0  0  0  0  0  0  0  0  0  0  0  0
   -5.4197   10.1417    0.0000 F   0  0  0  0  0  0  0  0  0  0  0  0
   -1.2140    0.3940    0.0000 C   0  0  0  0  0  0  0  0  0  0  0  0
    0.0000    1.2760    0.0000 N   0  0  0  0  0  0  0  0  0  0  0  0
    1.2140    0.3940    0.0000 N   0  0  0  0  0  0  0  0  0  0  0  0
    0.7500   -1.0320    0.0000 C   0  0  0  0  0  0  0  0  0  0  0  0
   -0.7500   -1.0320    0.0000 C   0  0  0  0  0  0  0  0  0  0  0  0
    1.6314   -2.2457    0.0000 C   0  0  0  0  0  0  0  0  0  0  0  0
    1.0210   -3.6159    0.0000 C   0  0  0  0  0  0  0  0  0  0  0  0
    1.9025   -4.8296    0.0000 C   0  0  0  0  0  0  0  0  0  0  0  0
    3.3943   -4.6731    0.0000 C   0  0  0  0  0  0  0  0  0  0  0  0
    4.0047   -3.3029    0.0000 C   0  0  0  0  0  0  0  0  0  0  0  0
    3.1232   -2.0892    0.0000 C   0  0  0  0  0  0  0  0  0  0  0  0
    2.6407    0.8572    0.0000 C   0  0  0  0  0  0  0  0  0  0  0  0
    3.7552   -0.1467    0.0000 C   0  0  0  0  0  0  0  0  0  0  0  0
    5.1819    0.3165    0.0000 C   0  0  0  0  0  0  0  0  0  0  0  0
    5.4940    1.7837    0.0000 C   0  0  0  0  0  0  0  0  0  0  0  0
    6.9207    2.2469    0.0000 Cl  0  0  0  0  0  0  0  0  0  0  0  0
    4.3795    2.7876    0.0000 C   0  0  0  0  0  0  0  0  0  0  0  0
    2.9528    2.3244    0.0000 C   0  0  0  0  0  0  0  0  0  0  0  0
  1  2  1  0  0  0  0
  2  3  1  0  0  0  0
  3  4  2  0  0  0  0
  4  5  1  0  0  0  0
  5  6  2  0  0  0  0
  5  7  2  0  0  0  0
  5  8  1  0  0  0  0
  8  9  1  0  0  0  0
  9 10  1  0  0  0  0
 10 11  1  0  0  0  0
 11 12  1  0  0  0  0
 12 13  1  0  0  0  0
  8 13  1  0  0  0  0
 11 14  1  0  0  0  0
 14 15  1  0  0  0  0
 14 16  1  0  0  0  0
 14 17  1  0  0  0  0
  3 18  1  0  0  0  0
 18 19  2  0  0  0  0
 19 20  1  0  0  0  0
 20 21  1  0  0  0  0
 21 22  1  0  0  0  0
 18 22  1  0  0  0  0
 21 23  1  0  0  0  0
 23 24  2  0  0  0  0
 24 25  1  0  0  0  0
 25 26  2  0  0  0  0
 26 27  1  0  0  0  0
 27 28  2  0  0  0  0
 23 28  1  0  0  0  0
 20 29  1  0  0  0  0
 29 30  2  0  0  0  0
 30 31  1  0  0  0  0
 31 32  2  0  0  0  0
 32 33  1  0  0  0  0
 32 34  1  0  0  0  0
 34 35  2  0  0  0  0
 29 35  1  0  0  0  0
M  END
> <chemblId>
CHEMBL1081992

> <bioactivity__type>
Ki

> <units>
nM

> <value>
7.6

$$$$

  CDK     11271517322D 0   0.00000     0.00000     0

 33 36  0  0  0  0              1 V2000 
   -5.1819    0.3165    0.0000 C   0  0  0  0  0  0  0  0  0  0  0  0
   -3.7552   -0.1467    0.0000 N   0  0  0  0  0  0  0  0  0  0  0  0
   -2.6407    0.8572    0.0000 C   0  0  0  0  0  0  0  0  0  0  0  0
   -2.9528    2.3244    0.0000 N   0  0  0  0  0  0  0  0  0  0  0  0
   -4.3795    2.7876    0.0000 S   0  0  0  0  0  0  0  0  0  0  0  0
   -5.8786    2.7350    0.0000 O   0  0  0  0  0  0  0  0  0  0  0  0
   -4.5880    1.3022    0.0000 O   0  0  0  0  0  0  0  0  0  0  0  0
   -4.6917    4.2548    0.0000 N   0  0  0  0  0  0  0  0  0  0  0  0
   -3.5772    5.2587    0.0000 C   0  0  0  0  0  0  0  0  0  0  0  0
   -3.8894    6.7259    0.0000 C   0  0  0  0  0  0  0  0  0  0  0  0
   -5.3160    7.1891    0.0000 C   0  0  0  0  0  0  0  0  0  0  0  0
   -4.6121    8.5137    0.0000 F   0  0  0  0  0  0  0  0  0  0  0  0
   -6.4982    8.1123    0.0000 F   0  0  0  0  0  0  0  0  0  0  0  0
   -6.4305    6.1852    0.0000 C   0  0  0  0  0  0  0  0  0  0  0  0
   -6.1184    4.7180    0.0000 C   0  0  0  0  0  0  0  0  0  0  0  0
   -1.2140    0.3940    0.0000 C   0  0  0  0  0  0  0  0  0  0  0  0
    0.0000    1.2760    0.0000 N   0  0  0  0  0  0  0  0  0  0  0  0
    1.2140    0.3940    0.0000 N   0  0  0  0  0  0  0  0  0  0  0  0
    0.7500   -1.0320    0.0000 C   0  0  0  0  0  0  0  0  0  0  0  0
   -0.7500   -1.0320    0.0000 C   0  0  0  0  0  0  0  0  0  0  0  0
    1.6314   -2.2457    0.0000 C   0  0  0  0  0  0  0  0  0  0  0  0
    1.0210   -3.6159    0.0000 C   0  0  0  0  0  0  0  0  0  0  0  0
    1.9025   -4.8296    0.0000 C   0  0  0  0  0  0  0  0  0  0  0  0
    3.3943   -4.6731    0.0000 C   0  0  0  0  0  0  0  0  0  0  0  0
    4.0047   -3.3029    0.0000 C   0  0  0  0  0  0  0  0  0  0  0  0
    3.1232   -2.0892    0.0000 C   0  0  0  0  0  0  0  0  0  0  0  0
    2.6407    0.8572    0.0000 C   0  0  0  0  0  0  0  0  0  0  0  0
    3.7552   -0.1467    0.0000 C   0  0  0  0  0  0  0  0  0  0  0  0
    5.1819    0.3165    0.0000 C   0  0  0  0  0  0  0  0  0  0  0  0
    5.4940    1.7837    0.0000 C   0  0  0  0  0  0  0  0  0  0  0  0
    6.9207    2.2469    0.0000 Cl  0  0  0  0  0  0  0  0  0  0  0  0
    4.3795    2.7876    0.0000 C   0  0  0  0  0  0  0  0  0  0  0  0
    2.9528    2.3244    0.0000 C   0  0  0  0  0  0  0  0  0  0  0  0
  1  2  1  0  0  0  0
  2  3  1  0  0  0  0
  3  4  2  0  0  0  0
  4  5  1  0  0  0  0
  5  6  2  0  0  0  0
  5  7  2  0  0  0  0
  5  8  1  0  0  0  0
  8  9  1  0  0  0  0
  9 10  1  0  0  0  0
 10 11  1  0  0  0  0
 11 12  1  0  0  0  0
 11 13  1  0  0  0  0
 11 14  1  0  0  0  0
 14 15  1  0  0  0  0
  8 15  1  0  0  0  0
  3 16  1  0  0  0  0
 16 17  2  0  0  0  0
 17 18  1  0  0  0  0
 18 19  1  0  0  0  0
 19 20  1  0  0  0  0
 16 20  1  0  0  0  0
 19 21  1  0  0  0  0
 21 22  2  0  0  0  0
 22 23  1  0  0  0  0
 23 24  2  0  0  0  0
 24 25  1  0  0  0  0
 25 26  2  0  0  0  0
 21 26  1  0  0  0  0
 18 27  1  0  0  0  0
 27 28  2  0  0  0  0
 28 29  1  0  0  0  0
 29 30  2  0  0  0  0
 30 31  1  0  0  0  0
 30 32  1  0  0  0  0
 32 33  2  0  0  0  0
 27 33  1  0  0  0  0
M  END
> <chemblId>
CHEMBL1081993

> <bioactivity__type>
Ki

> <units>
nM

> <value>
38.8

$$$$

  CDK     11271517322D 0   0.00000     0.00000     0

 33 36  0  0  0  0              1 V2000 
   -5.1819    0.3165    0.0000 C   0  0  0  0  0  0  0  0  0  0  0  0
   -3.7552   -0.1467    0.0000 N   0  0  0  0  0  0  0  0  0  0  0  0
   -2.6407    0.8572    0.0000 C   0  0  0  0  0  0  0  0  0  0  0  0
   -2.9528    2.3244    0.0000 N   0  0  0  0  0  0  0  0  0  0  0  0
   -4.3795    2.7876    0.0000 S   0  0  0  0  0  0  0  0  0  0  0  0
   -5.8786    2.7350    0.0000 O   0  0  0  0  0  0  0  0  0  0  0  0
   -4.5880    1.3022    0.0000 O   0  0  0  0  0  0  0  0  0  0  0  0
   -4.6917    4.2548    0.0000 N   0  0  0  0  0  0  0  0  0  0  0  0
   -3.5772    5.2587    0.0000 C   0  0  0  0  0  0  0  0  0  0  0  0
   -3.8894    6.7259    0.0000 C   0  0  0  0  0  0  0  0  0  0  0  0
   -5.3160    7.1891    0.0000 C   0  0  0  0  0  0  0  0  0  0  0  0
   -4.6121    8.5137    0.0000 F   0  0  0  0  0  0  0  0  0  0  0  0
   -6.4982    8.1123    0.0000 F   0  0  0  0  0  0  0  0  0  0  0  0
   -6.4305    6.1852    0.0000 C   0  0  0  0  0  0  0  0  0  0  0  0
   -6.1184    4.7180    0.0000 C   0  0  0  0  0  0  0  0  0  0  0  0
   -1.2140    0.3940    0.0000 C   0  0  0  0  0  0  0  0  0  0  0  0
    0.0000    1.2760    0.0000 N   0  0  0  0  0  0  0  0  0  0  0  0
    1.2140    0.3940    0.0000 N   0  0  0  0  0  0  0  0  0  0  0  0
    0.7500   -1.0320    0.0000 C   0  0  0  0  0  0  0  0  0  0  0  0
   -0.7500   -1.0320    0.0000 C   0  0  0  0  0  0  0  0  0  0  0  0
    1.6314   -2.2457    0.0000 C   0  0  0  0  0  0  0  0  0  0  0  0
    1.0210   -3.6159    0.0000 C   0  0  0  0  0  0  0  0  0  0  0  0
    1.9025   -4.8296    0.0000 C   0  0  0  0  0  0  0  0  0  0  0  0
    3.3943   -4.6731    0.0000 C   0  0  0  0  0  0  0  0  0  0  0  0
    4.0047   -3.3029    0.0000 C   0  0  0  0  0  0  0  0  0  0  0  0
    3.1232   -2.0892    0.0000 C   0  0  0  0  0  0  0  0  0  0  0  0
    2.6407    0.8572    0.0000 C   0  0  0  0  0  0  0  0  0  0  0  0
    3.7552   -0.1467    0.0000 C   0  0  0  0  0  0  0  0  0  0  0  0
    5.1819    0.3165    0.0000 C   0  0  0  0  0  0  0  0  0  0  0  0
    5.4940    1.7837    0.0000 C   0  0  0  0  0  0  0  0  0  0  0  0
    6.9207    2.2469    0.0000 Cl  0  0  0  0  0  0  0  0  0  0  0  0
    4.3795    2.7876    0.0000 C   0  0  0  0  0  0  0  0  0  0  0  0
    2.9528    2.3244    0.0000 C   0  0  0  0  0  0  0  0  0  0  0  0
  1  2  1  0  0  0  0
  2  3  1  0  0  0  0
  3  4  2  0  0  0  0
  4  5  1  0  0  0  0
  5  6  2  0  0  0  0
  5  7  2  0  0  0  0
  5  8  1  0  0  0  0
  8  9  1  0  0  0  0
  9 10  1  0  0  0  0
 10 11  1  0  0  0  0
 11 12  1  0  0  0  0
 11 13  1  0  0  0  0
 11 14  1  0  0  0  0
 14 15  1  0  0  0  0
  8 15  1  0  0  0  0
  3 16  1  0  0  0  0
 16 17  2  0  0  0  0
 17 18  1  0  0  0  0
 18 19  1  0  0  0  0
 19 20  1  0  0  0  0
 16 20  1  0  0  0  0
 19 21  1  1  0  0  0
 21 22  2  0  0  0  0
 22 23  1  0  0  0  0
 23 24  2  0  0  0  0
 24 25  1  0  0  0  0
 25 26  2  0  0  0  0
 21 26  1  0  0  0  0
 18 27  1  0  0  0  0
 27 28  2  0  0  0  0
 28 29  1  0  0  0  0
 29 30  2  0  0  0  0
 30 31  1  0  0  0  0
 30 32  1  0  0  0  0
 32 33  2  0  0  0  0
 27 33  1  0  0  0  0
M  END
> <chemblId>
CHEMBL1082018

> <bioactivity__type>
Ki

> <units>
nM

> <value>
9.2

$$$$

  CDK     11271517322D 0   0.00000     0.00000     0

 30 33  0  0  0  0              1 V2000 
   11.5915   -2.4089    0.0000 C   0  0  0  0  0  0  0  0  0  0  0  0
   10.1144   -2.6702    0.0000 C   0  0  0  0  0  0  0  0  0  0  0  0
    9.1497   -1.5216    0.0000 C   0  0  0  0  0  0  0  0  0  0  0  0
    7.6726   -1.7828    0.0000 C   0  0  0  0  0  0  0  0  0  0  0  0
    6.7078   -0.6343    0.0000 C   0  0  0  0  0  0  0  0  0  0  0  0
    5.2307   -0.8955    0.0000 C   0  0  0  0  0  0  0  0  0  0  0  0
    4.7184   -2.3053    0.0000 C   0  0  0  0  0  0  0  0  0  0  0  0
    3.7548   -3.4549    0.0000 S   0  0  0  0  0  0  0  0  0  0  0  0
    4.2686   -4.8642    0.0000 C   0  0  0  0  0  0  0  0  0  0  0  0
    5.7460   -5.1239    0.0000 C   0  0  0  0  0  0  0  0  0  0  0  0
    6.7095   -3.9743    0.0000 C   0  0  0  0  0  0  0  0  0  0  0  0
    6.1958   -2.5650    0.0000 S   0  0  0  0  0  0  0  0  0  0  0  0
    3.4190   -1.5560    0.0000 C   0  0  0  0  0  0  0  0  0  0  0  0
    3.4190   -0.0500    0.0000 C   0  0  0  0  0  0  0  0  0  0  0  0
    2.1300    0.6960    0.0000 C   0  0  0  0  0  0  0  0  0  0  0  0
    2.1330    2.1960    0.0000 O   0  0  0  0  0  0  0  0  0  0  0  0
    0.8290   -0.0500    0.0000 C   0  0  0  0  0  0  0  0  0  0  0  0
   -0.4590    0.6960    0.0000 C   0  0  0  0  0  0  0  0  0  0  0  0
   -0.4530    2.1890    0.0000 C   0  0  0  0  0  0  0  0  0  0  0  0
   -1.7540    2.9420    0.0000 C   0  0  0  0  0  0  0  0  0  0  0  0
   -3.0560    2.1950    0.0000 C   0  0  0  0  0  0  0  0  0  0  0  0
   -3.0560    0.7030    0.0000 C   0  0  0  0  0  0  0  0  0  0  0  0
   -1.7610   -0.0500    0.0000 C   0  0  0  0  0  0  0  0  0  0  0  0
   -1.7610   -1.5560    0.0000 C   0  0  0  0  0  0  0  0  0  0  0  0
   -3.2385   -1.2972    0.0000 C   0  0  0  0  0  0  0  0  0  0  0  0
   -2.2709   -2.9667    0.0000 C   0  0  0  0  0  0  0  0  0  0  0  0
   -0.4590   -2.3020    0.0000 O   0  0  0  0  0  0  0  0  0  0  0  0
    0.8290   -1.5560    0.0000 C   0  0  0  0  0  0  0  0  0  0  0  0
    2.1300   -2.3020    0.0000 C   0  0  0  0  0  0  0  0  0  0  0  0
   -1.7512    4.4420    0.0000 C   0  0  0  0  0  0  0  0  0  0  0  0
  1  2  1  0  0  0  0
  2  3  1  0  0  0  0
  3  4  1  0  0  0  0
  4  5  1  0  0  0  0
  5  6  1  0  0  0  0
  6  7  1  0  0  0  0
  7  8  1  0  0  0  0
  8  9  1  0  0  0  0
  9 10  1  0  0  0  0
 10 11  1  0  0  0  0
 11 12  1  0  0  0  0
  7 12  1  0  0  0  0
  7 13  1  0  0  0  0
 13 14  2  0  0  0  0
 14 15  1  0  0  0  0
 15 16  1  0  0  0  0
 15 17  2  0  0  0  0
 17 18  1  0  0  0  0
 18 19  1  1  0  0  0
 19 20  1  0  0  0  0
 20 21  2  0  0  0  0
 21 22  1  0  0  0  0
 23 22  1  6  0  0  0
 18 23  1  0  0  0  0
 23 24  1  0  0  0  0
 24 25  1  0  0  0  0
 24 26  1  0  0  0  0
 24 27  1  0  0  0  0
 27 28  1  0  0  0  0
 17 28  1  0  0  0  0
 28 29  2  0  0  0  0
 13 29  1  0  0  0  0
 20 30  1  0  0  0  0
M  END
> <chemblId>
CHEMBL108392

> <bioactivity__type>
Ki

> <units>
nM

> <value>
1.8

$$$$

  CDK     11271517322D 0   0.00000     0.00000     0

 34 37  0  0  0  0              1 V2000 
   -6.4952   13.8210    0.0000 F   0  0  0  0  0  0  0  0  0  0  0  0
   -6.4952   12.3210    0.0000 C   0  0  0  0  0  0  0  0  0  0  0  0
   -7.9724   12.5815    0.0000 F   0  0  0  0  0  0  0  0  0  0  0  0
   -7.0082   10.9115    0.0000 F   0  0  0  0  0  0  0  0  0  0  0  0
   -5.1962   11.5710    0.0000 C   0  0  0  0  0  0  0  0  0  0  0  0
   -5.1962   10.0710    0.0000 C   0  0  0  0  0  0  0  0  0  0  0  0
   -3.8971    9.3210    0.0000 C   0  0  0  0  0  0  0  0  0  0  0  0
   -2.5981   10.0710    0.0000 C   0  0  0  0  0  0  0  0  0  0  0  0
   -2.5981   11.5710    0.0000 C   0  0  0  0  0  0  0  0  0  0  0  0
   -3.8971   12.3210    0.0000 C   0  0  0  0  0  0  0  0  0  0  0  0
   -1.2990    9.3210    0.0000 C   0  0  0  0  0  0  0  0  0  0  0  0
   -1.2990    7.8210    0.0000 N   0  0  0  0  0  0  0  0  0  0  0  0
   -2.5981    7.0710    0.0000 C   0  0  0  0  0  0  0  0  0  0  0  0
   -2.5981    5.5710    0.0000 C   0  0  0  0  0  0  0  0  0  0  0  0
   -1.2990    4.8210    0.0000 N   0  0  0  0  0  0  0  0  0  0  0  0
    0.0000    5.5710    0.0000 C   0  0  0  0  0  0  0  0  0  0  0  0
    0.0000    7.0710    0.0000 C   0  0  0  0  0  0  0  0  0  0  0  0
   -1.2990    3.3210    0.0000 C   0  0  0  0  0  0  0  0  0  0  0  0
   -2.5981    2.5710    0.0000 O   0  0  0  0  0  0  0  0  0  0  0  0
    0.0000    2.5710    0.0000 N   0  0  0  0  0  0  0  0  0  0  0  0
    0.0000    1.0710    0.0000 C   0  0  0  0  0  0  0  0  0  0  0  0
   -1.2990    0.3210    0.0000 C   0  0  0  0  0  0  0  0  0  0  0  0
   -1.2990   -1.1790    0.0000 C   0  0  0  0  0  0  0  0  0  0  0  0
    0.0000   -1.9290    0.0000 C   0  0  0  0  0  0  0  0  0  0  0  0
    1.2990   -1.1790    0.0000 C   0  0  0  0  0  0  0  0  0  0  0  0
    1.2990    0.3210    0.0000 C   0  0  0  0  0  0  0  0  0  0  0  0
    0.0000   10.0710    0.0000 C   0  0  0  0  0  0  0  0  0  0  0  0
    1.2990    9.3210    0.0000 C   0  0  0  0  0  0  0  0  0  0  0  0
    2.5981   10.0710    0.0000 C   0  0  0  0  0  0  0  0  0  0  0  0
    2.5981   11.5710    0.0000 C   0  0  0  0  0  0  0  0  0  0  0  0
    3.8971   12.3210    0.0000 Cl  0  0  0  0  0  0  0  0  0  0  0  0
    1.2990   12.3210    0.0000 C   0  0  0  0  0  0  0  0  0  0  0  0
    0.0000   11.5710    0.0000 C   0  0  0  0  0  0  0  0  0  0  0  0
   -1.2990   12.3210    0.0000 Cl  0  0  0  0  0  0  0  0  0  0  0  0
  1  2  1  0  0  0  0
  2  3  1  0  0  0  0
  2  4  1  0  0  0  0
  2  5  1  0  0  0  0
  5  6  2  0  0  0  0
  6  7  1  0  0  0  0
  7  8  2  0  0  0  0
  8  9  1  0  0  0  0
  9 10  2  0  0  0  0
  5 10  1  0  0  0  0
  8 11  1  0  0  0  0
 11 12  1  0  0  0  0
 12 13  1  0  0  0  0
 13 14  1  0  0  0  0
 14 15  1  0  0  0  0
 15 16  1  0  0  0  0
 16 17  1  0  0  0  0
 12 17  1  0  0  0  0
 15 18  1  0  0  0  0
 18 19  2  0  0  0  0
 18 20  1  0  0  0  0
 20 21  1  0  0  0  0
 21 22  1  0  0  0  0
 22 23  1  0  0  0  0
 23 24  1  0  0  0  0
 24 25  1  0  0  0  0
 25 26  1  0  0  0  0
 21 26  1  0  0  0  0
 11 27  1  0  0  0  0
 27 28  2  0  0  0  0
 28 29  1  0  0  0  0
 29 30  2  0  0  0  0
 30 31  1  0  0  0  0
 30 32  1  0  0  0  0
 32 33  2  0  0  0  0
 27 33  1  0  0  0  0
 33 34  1  0  0  0  0
M  END
> <chemblId>
CHEMBL1084429

> <bioactivity__type>
Ki

> <units>
nM

> <value>
1.2

$$$$

  CDK     11271517322D 0   0.00000     0.00000     0

 31 34  0  0  0  0              1 V2000 
   -6.4952   12.3210    0.0000 F   0  0  0  0  0  0  0  0  0  0  0  0
   -5.1962   11.5710    0.0000 C   0  0  0  0  0  0  0  0  0  0  0  0
   -5.1962   10.0710    0.0000 C   0  0  0  0  0  0  0  0  0  0  0  0
   -3.8971    9.3210    0.0000 C   0  0  0  0  0  0  0  0  0  0  0  0
   -2.5981   10.0710    0.0000 C   0  0  0  0  0  0  0  0  0  0  0  0
   -2.5981   11.5710    0.0000 C   0  0  0  0  0  0  0  0  0  0  0  0
   -3.8971   12.3210    0.0000 C   0  0  0  0  0  0  0  0  0  0  0  0
   -1.2990    9.3210    0.0000 C   0  0  0  0  0  0  0  0  0  0  0  0
   -1.2990    7.8210    0.0000 N   0  0  0  0  0  0  0  0  0  0  0  0
   -2.5981    7.0710    0.0000 C   0  0  0  0  0  0  0  0  0  0  0  0
   -2.5981    5.5710    0.0000 C   0  0  0  0  0  0  0  0  0  0  0  0
   -1.2990    4.8210    0.0000 N   0  0  0  0  0  0  0  0  0  0  0  0
    0.0000    5.5710    0.0000 C   0  0  0  0  0  0  0  0  0  0  0  0
    0.0000    7.0710    0.0000 C   0  0  0  0  0  0  0  0  0  0  0  0
   -1.2990    3.3210    0.0000 C   0  0  0  0  0  0  0  0  0  0  0  0
   -2.5981    2.5710    0.0000 O   0  0  0  0  0  0  0  0  0  0  0  0
    0.0000    2.5710    0.0000 N   0  0  0  0  0  0  0  0  0  0  0  0
    0.0000    1.0710    0.0000 C   0  0  0  0  0  0  0  0  0  0  0  0
   -1.2990    0.3210    0.0000 C   0  0  0  0  0  0  0  0  0  0  0  0
   -1.2990   -1.1790    0.0000 C   0  0  0  0  0  0  0  0  0  0  0  0
    0.0000   -1.9290    0.0000 C   0  0  0  0  0  0  0  0  0  0  0  0
    1.2990   -1.1790    0.0000 C   0  0  0  0  0  0  0  0  0  0  0  0
    1.2990    0.3210    0.0000 C   0  0  0  0  0  0  0  0  0  0  0  0
    0.0000   10.0710    0.0000 C   0  0  0  0  0  0  0  0  0  0  0  0
    1.2990    9.3210    0.0000 C   0  0  0  0  0  0  0  0  0  0  0  0
    2.5981   10.0710    0.0000 C   0  0  0  0  0  0  0  0  0  0  0  0
    2.5981   11.5710    0.0000 C   0  0  0  0  0  0  0  0  0  0  0  0
    3.8971   12.3210    0.0000 Cl  0  0  0  0  0  0  0  0  0  0  0  0
    1.2990   12.3210    0.0000 C   0  0  0  0  0  0  0  0  0  0  0  0
    0.0000   11.5710    0.0000 C   0  0  0  0  0  0  0  0  0  0  0  0
   -1.2990   12.3210    0.0000 Cl  0  0  0  0  0  0  0  0  0  0  0  0
  1  2  1  0  0  0  0
  2  3  2  0  0  0  0
  3  4  1  0  0  0  0
  4  5  2  0  0  0  0
  5  6  1  0  0  0  0
  6  7  2  0  0  0  0
  2  7  1  0  0  0  0
  5  8  1  0  0  0  0
  8  9  1  0  0  0  0
  9 10  1  0  0  0  0
 10 11  1  0  0  0  0
 11 12  1  0  0  0  0
 12 13  1  0  0  0  0
 13 14  1  0  0  0  0
  9 14  1  0  0  0  0
 12 15  1  0  0  0  0
 15 16  2  0  0  0  0
 15 17  1  0  0  0  0
 17 18  1  0  0  0  0
 18 19  1  0  0  0  0
 19 20  1  0  0  0  0
 20 21  1  0  0  0  0
 21 22  1  0  0  0  0
 22 23  1  0  0  0  0
 18 23  1  0  0  0  0
  8 24  1  0  0  0  0
 24 25  2  0  0  0  0
 25 26  1  0  0  0  0
 26 27  2  0  0  0  0
 27 28  1  0  0  0  0
 27 29  1  0  0  0  0
 29 30  2  0  0  0  0
 24 30  1  0  0  0  0
 30 31  1  0  0  0  0
M  END
> <chemblId>
CHEMBL1084695

> <bioactivity__type>
Ki

> <units>
nM

> <value>
2.5

$$$$

  CDK     11271517322D 0   0.00000     0.00000     0

 30 33  0  0  0  0              1 V2000 
   -6.4952   12.3210    0.0000 F   0  0  0  0  0  0  0  0  0  0  0  0
   -5.1962   11.5710    0.0000 C   0  0  0  0  0  0  0  0  0  0  0  0
   -5.1962   10.0710    0.0000 C   0  0  0  0  0  0  0  0  0  0  0  0
   -3.8971    9.3210    0.0000 C   0  0  0  0  0  0  0  0  0  0  0  0
   -2.5981   10.0710    0.0000 C   0  0  0  0  0  0  0  0  0  0  0  0
   -1.2990    9.3210    0.0000 C   0  0  0  0  0  0  0  0  0  0  0  0
   -1.2990    7.8210    0.0000 N   0  0  0  0  0  0  0  0  0  0  0  0
   -2.5981    7.0710    0.0000 C   0  0  0  0  0  0  0  0  0  0  0  0
   -2.5981    5.5710    0.0000 C   0  0  0  0  0  0  0  0  0  0  0  0
   -1.2990    4.8210    0.0000 N   0  0  0  0  0  0  0  0  0  0  0  0
    0.0000    5.5710    0.0000 C   0  0  0  0  0  0  0  0  0  0  0  0
    0.0000    7.0710    0.0000 C   0  0  0  0  0  0  0  0  0  0  0  0
   -1.2990    3.3210    0.0000 C   0  0  0  0  0  0  0  0  0  0  0  0
   -2.5981    2.5710    0.0000 O   0  0  0  0  0  0  0  0  0  0  0  0
    0.0000    2.5710    0.0000 N   0  0  0  0  0  0  0  0  0  0  0  0
    0.0000    1.0710    0.0000 C   0  0  0  0  0  0  0  0  0  0  0  0
   -1.2990    0.3210    0.0000 C   0  0  0  0  0  0  0  0  0  0  0  0
   -1.2990   -1.1790    0.0000 C   0  0  0  0  0  0  0  0  0  0  0  0
    0.0000   -1.9290    0.0000 C   0  0  0  0  0  0  0  0  0  0  0  0
    1.2990   -1.1790    0.0000 C   0  0  0  0  0  0  0  0  0  0  0  0
    1.2990    0.3210    0.0000 C   0  0  0  0  0  0  0  0  0  0  0  0
    0.0000   10.0710    0.0000 C   0  0  0  0  0  0  0  0  0  0  0  0
    1.2990    9.3210    0.0000 C   0  0  0  0  0  0  0  0  0  0  0  0
    2.5981   10.0710    0.0000 C   0  0  0  0  0  0  0  0  0  0  0  0
    2.5981   11.5710    0.0000 C   0  0  0  0  0  0  0  0  0  0  0  0
    1.2990   12.3210    0.0000 C   0  0  0  0  0  0  0  0  0  0  0  0
    0.0000   11.5710    0.0000 C   0  0  0  0  0  0  0  0  0  0  0  0
   -2.5981   11.5710    0.0000 C   0  0  0  0  0  0  0  0  0  0  0  0
   -1.2990   12.3210    0.0000 Cl  0  0  0  0  0  0  0  0  0  0  0  0
   -3.8971   12.3210    0.0000 C   0  0  0  0  0  0  0  0  0  0  0  0
  1  2  1  0  0  0  0
  2  3  2  0  0  0  0
  3  4  1  0  0  0  0
  4  5  2  0  0  0  0
  5  6  1  0  0  0  0
  6  7  1  0  0  0  0
  7  8  1  0  0  0  0
  8  9  1  0  0  0  0
  9 10  1  0  0  0  0
 10 11  1  0  0  0  0
 11 12  1  0  0  0  0
  7 12  1  0  0  0  0
 10 13  1  0  0  0  0
 13 14  2  0  0  0  0
 13 15  1  0  0  0  0
 15 16  1  0  0  0  0
 16 17  1  0  0  0  0
 17 18  1  0  0  0  0
 18 19  1  0  0  0  0
 19 20  1  0  0  0  0
 20 21  1  0  0  0  0
 16 21  1  0  0  0  0
  6 22  1  0  0  0  0
 22 23  2  0  0  0  0
 23 24  1  0  0  0  0
 24 25  2  0  0  0  0
 25 26  1  0  0  0  0
 26 27  2  0  0  0  0
 22 27  1  0  0  0  0
  5 28  1  0  0  0  0
 28 29  1  0  0  0  0
 28 30  2  0  0  0  0
  2 30  1  0  0  0  0
M  END
> <chemblId>
CHEMBL1086605

> <bioactivity__type>
Ki

> <units>
nM

> <value>
8.1

$$$$

  CDK     11271517322D 0   0.00000     0.00000     0

 28 31  0  0  0  0              1 V2000 
   -2.5981    2.5710    0.0000 O   0  0  0  0  0  0  0  0  0  0  0  0
   -1.2990    3.3210    0.0000 C   0  0  0  0  0  0  0  0  0  0  0  0
    0.0000    2.5710    0.0000 N   0  0  0  0  0  0  0  0  0  0  0  0
    0.0000    1.0710    0.0000 C   0  0  0  0  0  0  0  0  0  0  0  0
   -1.2990    0.3210    0.0000 C   0  0  0  0  0  0  0  0  0  0  0  0
   -1.2990   -1.1790    0.0000 C   0  0  0  0  0  0  0  0  0  0  0  0
    0.0000   -1.9290    0.0000 C   0  0  0  0  0  0  0  0  0  0  0  0
    1.2990   -1.1790    0.0000 C   0  0  0  0  0  0  0  0  0  0  0  0
    1.2990    0.3210    0.0000 C   0  0  0  0  0  0  0  0  0  0  0  0
   -1.2990    4.8210    0.0000 N   0  0  0  0  0  0  0  0  0  0  0  0
    0.0000    5.5710    0.0000 C   0  0  0  0  0  0  0  0  0  0  0  0
    0.0000    7.0710    0.0000 C   0  0  0  0  0  0  0  0  0  0  0  0
   -1.2990    7.8210    0.0000 N   0  0  0  0  0  0  0  0  0  0  0  0
   -2.5981    7.0710    0.0000 C   0  0  0  0  0  0  0  0  0  0  0  0
   -2.5981    5.5710    0.0000 C   0  0  0  0  0  0  0  0  0  0  0  0
   -1.2990    9.3210    0.0000 C   0  0  0  0  0  0  0  0  0  0  0  0
   -2.5981   10.0710    0.0000 C   0  0  0  0  0  0  0  0  0  0  0  0
   -2.5981   11.5710    0.0000 C   0  0  0  0  0  0  0  0  0  0  0  0
   -3.8971   12.3210    0.0000 C   0  0  0  0  0  0  0  0  0  0  0  0
   -5.1962   11.5710    0.0000 C   0  0  0  0  0  0  0  0  0  0  0  0
   -5.1962   10.0710    0.0000 C   0  0  0  0  0  0  0  0  0  0  0  0
   -3.8971    9.3210    0.0000 C   0  0  0  0  0  0  0  0  0  0  0  0
    0.0000   10.0710    0.0000 C   0  0  0  0  0  0  0  0  0  0  0  0
    1.2990    9.3210    0.0000 C   0  0  0  0  0  0  0  0  0  0  0  0
    2.5981   10.0710    0.0000 C   0  0  0  0  0  0  0  0  0  0  0  0
    2.5981   11.5710    0.0000 C   0  0  0  0  0  0  0  0  0  0  0  0
    1.2990   12.3210    0.0000 C   0  0  0  0  0  0  0  0  0  0  0  0
    0.0000   11.5710    0.0000 C   0  0  0  0  0  0  0  0  0  0  0  0
  1  2  2  0  0  0  0
  2  3  1  0  0  0  0
  3  4  1  0  0  0  0
  4  5  1  0  0  0  0
  5  6  1  0  0  0  0
  6  7  1  0  0  0  0
  7  8  1  0  0  0  0
  8  9  1  0  0  0  0
  4  9  1  0  0  0  0
  2 10  1  0  0  0  0
 10 11  1  0  0  0  0
 11 12  1  0  0  0  0
 12 13  1  0  0  0  0
 13 14  1  0  0  0  0
 14 15  1  0  0  0  0
 10 15  1  0  0  0  0
 13 16  1  0  0  0  0
 16 17  1  0  0  0  0
 17 18  2  0  0  0  0
 18 19  1  0  0  0  0
 19 20  2  0  0  0  0
 20 21  1  0  0  0  0
 21 22  2  0  0  0  0
 17 22  1  0  0  0  0
 16 23  1  0  0  0  0
 23 24  2  0  0  0  0
 24 25  1  0  0  0  0
 25 26  2  0  0  0  0
 26 27  1  0  0  0  0
 27 28  2  0  0  0  0
 23 28  1  0  0  0  0
M  END
> <chemblId>
CHEMBL1086903

> <bioactivity__type>
Ki

> <units>
nM

> <value>
52.0

$$$$

  CDK     11271517322D 0   0.00000     0.00000     0

 26 28  0  0  0  0              1 V2000 
   -7.7942   11.5710    0.0000 C   0  0  0  0  0  0  0  0  0  0  0  0
   -7.7942   10.0710    0.0000 C   0  0  0  0  0  0  0  0  0  0  0  0
   -6.4952    9.3210    0.0000 C   0  0  0  0  0  0  0  0  0  0  0  0
   -6.4952    7.8210    0.0000 C   0  0  0  0  0  0  0  0  0  0  0  0
   -5.1962    7.0710    0.0000 N   0  0  0  0  0  0  0  0  0  0  0  0
   -5.1962    5.5710    0.0000 C   0  0  0  0  0  0  0  0  0  0  0  0
   -6.4952    4.8210    0.0000 O   0  0  0  0  0  0  0  0  0  0  0  0
   -3.8971    4.8210    0.0000 N   0  0  0  0  0  0  0  0  0  0  0  0
   -3.8971    3.3210    0.0000 C   0  0  0  0  0  0  0  0  0  0  0  0
   -2.5981    2.5710    0.0000 C   0  0  0  0  0  0  0  0  0  0  0  0
   -1.2990    3.3210    0.0000 N   0  0  0  0  0  0  0  0  0  0  0  0
   -1.2990    4.8210    0.0000 C   0  0  0  0  0  0  0  0  0  0  0  0
   -2.5981    5.5710    0.0000 C   0  0  0  0  0  0  0  0  0  0  0  0
    0.0000    2.5710    0.0000 C   0  0  0  0  0  0  0  0  0  0  0  0
    0.0000    1.0710    0.0000 C   0  0  0  0  0  0  0  0  0  0  0  0
    1.2990    0.3210    0.0000 C   0  0  0  0  0  0  0  0  0  0  0  0
    1.2990   -1.1790    0.0000 C   0  0  0  0  0  0  0  0  0  0  0  0
    0.0000   -1.9290    0.0000 C   0  0  0  0  0  0  0  0  0  0  0  0
   -1.2990   -1.1790    0.0000 C   0  0  0  0  0  0  0  0  0  0  0  0
   -1.2990    0.3210    0.0000 C   0  0  0  0  0  0  0  0  0  0  0  0
    1.2990    3.3210    0.0000 C   0  0  0  0  0  0  0  0  0  0  0  0
    2.5981    2.5710    0.0000 C   0  0  0  0  0  0  0  0  0  0  0  0
    3.8971    3.3210    0.0000 C   0  0  0  0  0  0  0  0  0  0  0  0
    3.8971    4.8210    0.0000 C   0  0  0  0  0  0  0  0  0  0  0  0
    2.5981    5.5710    0.0000 C   0  0  0  0  0  0  0  0  0  0  0  0
    1.2990    4.8210    0.0000 C   0  0  0  0  0  0  0  0  0  0  0  0
  1  2  1  0  0  0  0
  2  3  1  0  0  0  0
  3  4  1  0  0  0  0
  4  5  1  0  0  0  0
  5  6  1  0  0  0  0
  6  7  2  0  0  0  0
  6  8  1  0  0  0  0
  8  9  1  0  0  0  0
  9 10  1  0  0  0  0
 10 11  1  0  0  0  0
 11 12  1  0  0  0  0
 12 13  1  0  0  0  0
  8 13  1  0  0  0  0
 11 14  1  0  0  0  0
 14 15  1  0  0  0  0
 15 16  2  0  0  0  0
 16 17  1  0  0  0  0
 17 18  2  0  0  0  0
 18 19  1  0  0  0  0
 19 20  2  0  0  0  0
 15 20  1  0  0  0  0
 14 21  1  0  0  0  0
 21 22  2  0  0  0  0
 22 23  1  0  0  0  0
 23 24  2  0  0  0  0
 24 25  1  0  0  0  0
 25 26  2  0  0  0  0
 21 26  1  0  0  0  0
M  END
> <chemblId>
CHEMBL1087032

> <bioactivity__type>
Ki

> <units>
nM

> <value>
239.0

$$$$

  CDK     11271517322D 0   0.00000     0.00000     0

 30 33  0  0  0  0              1 V2000 
   -1.2990   12.3210    0.0000 Cl  0  0  0  0  0  0  0  0  0  0  0  0
   -2.5981   11.5710    0.0000 C   0  0  0  0  0  0  0  0  0  0  0  0
   -3.8971   12.3210    0.0000 C   0  0  0  0  0  0  0  0  0  0  0  0
   -5.1962   11.5710    0.0000 C   0  0  0  0  0  0  0  0  0  0  0  0
   -5.1962   10.0710    0.0000 C   0  0  0  0  0  0  0  0  0  0  0  0
   -3.8971    9.3210    0.0000 C   0  0  0  0  0  0  0  0  0  0  0  0
   -3.8971    7.8210    0.0000 Cl  0  0  0  0  0  0  0  0  0  0  0  0
   -2.5981   10.0710    0.0000 C   0  0  0  0  0  0  0  0  0  0  0  0
   -1.2990    9.3210    0.0000 C   0  0  0  0  0  0  0  0  0  0  0  0
   -1.2990    7.8210    0.0000 N   0  0  0  0  0  0  0  0  0  0  0  0
   -2.5981    7.0710    0.0000 C   0  0  0  0  0  0  0  0  0  0  0  0
   -2.5981    5.5710    0.0000 C   0  0  0  0  0  0  0  0  0  0  0  0
   -1.2990    4.8210    0.0000 N   0  0  0  0  0  0  0  0  0  0  0  0
    0.0000    5.5710    0.0000 C   0  0  0  0  0  0  0  0  0  0  0  0
    0.0000    7.0710    0.0000 C   0  0  0  0  0  0  0  0  0  0  0  0
   -1.2990    3.3210    0.0000 C   0  0  0  0  0  0  0  0  0  0  0  0
   -2.5981    2.5710    0.0000 O   0  0  0  0  0  0  0  0  0  0  0  0
    0.0000    2.5710    0.0000 N   0  0  0  0  0  0  0  0  0  0  0  0
    0.0000    1.0710    0.0000 C   0  0  0  0  0  0  0  0  0  0  0  0
   -1.2990    0.3210    0.0000 C   0  0  0  0  0  0  0  0  0  0  0  0
   -1.2990   -1.1790    0.0000 C   0  0  0  0  0  0  0  0  0  0  0  0
    0.0000   -1.9290    0.0000 C   0  0  0  0  0  0  0  0  0  0  0  0
    1.2990   -1.1790    0.0000 C   0  0  0  0  0  0  0  0  0  0  0  0
    1.2990    0.3210    0.0000 C   0  0  0  0  0  0  0  0  0  0  0  0
    0.0000   10.0710    0.0000 C   0  0  0  0  0  0  0  0  0  0  0  0
    1.2990    9.3210    0.0000 C   0  0  0  0  0  0  0  0  0  0  0  0
    2.5981   10.0710    0.0000 C   0  0  0  0  0  0  0  0  0  0  0  0
    2.5981   11.5710    0.0000 C   0  0  0  0  0  0  0  0  0  0  0  0
    1.2990   12.3210    0.0000 C   0  0  0  0  0  0  0  0  0  0  0  0
    0.0000   11.5710    0.0000 C   0  0  0  0  0  0  0  0  0  0  0  0
  1  2  1  0  0  0  0
  2  3  2  0  0  0  0
  3  4  1  0  0  0  0
  4  5  2  0  0  0  0
  5  6  1  0  0  0  0
  6  7  1  0  0  0  0
  6  8  2  0  0  0  0
  2  8  1  0  0  0  0
  8  9  1  0  0  0  0
  9 10  1  0  0  0  0
 10 11  1  0  0  0  0
 11 12  1  0  0  0  0
 12 13  1  0  0  0  0
 13 14  1  0  0  0  0
 14 15  1  0  0  0  0
 10 15  1  0  0  0  0
 13 16  1  0  0  0  0
 16 17  2  0  0  0  0
 16 18  1  0  0  0  0
 18 19  1  0  0  0  0
 19 20  1  0  0  0  0
 20 21  1  0  0  0  0
 21 22  1  0  0  0  0
 22 23  1  0  0  0  0
 23 24  1  0  0  0  0
 19 24  1  0  0  0  0
  9 25  1  0  0  0  0
 25 26  2  0  0  0  0
 26 27  1  0  0  0  0
 27 28  2  0  0  0  0
 28 29  1  0  0  0  0
 29 30  2  0  0  0  0
 25 30  1  0  0  0  0
M  END
> <chemblId>
CHEMBL1087250

> <bioactivity__type>
Ki

> <units>
nM

> <value>
2.2

$$$$

  CDK     11271517322D 0   0.00000     0.00000     0

 30 33  0  0  0  0              1 V2000 
   -1.2990   12.3210    0.0000 F   0  0  0  0  0  0  0  0  0  0  0  0
   -2.5981   11.5710    0.0000 C   0  0  0  0  0  0  0  0  0  0  0  0
   -3.8971   12.3210    0.0000 C   0  0  0  0  0  0  0  0  0  0  0  0
   -5.1962   11.5710    0.0000 C   0  0  0  0  0  0  0  0  0  0  0  0
   -6.4952   12.3210    0.0000 Br  0  0  0  0  0  0  0  0  0  0  0  0
   -5.1962   10.0710    0.0000 C   0  0  0  0  0  0  0  0  0  0  0  0
   -3.8971    9.3210    0.0000 C   0  0  0  0  0  0  0  0  0  0  0  0
   -2.5981   10.0710    0.0000 C   0  0  0  0  0  0  0  0  0  0  0  0
   -1.2990    9.3210    0.0000 C   0  0  0  0  0  0  0  0  0  0  0  0
   -1.2990    7.8210    0.0000 N   0  0  0  0  0  0  0  0  0  0  0  0
   -2.5981    7.0710    0.0000 C   0  0  0  0  0  0  0  0  0  0  0  0
   -2.5981    5.5710    0.0000 C   0  0  0  0  0  0  0  0  0  0  0  0
   -1.2990    4.8210    0.0000 N   0  0  0  0  0  0  0  0  0  0  0  0
    0.0000    5.5710    0.0000 C   0  0  0  0  0  0  0  0  0  0  0  0
    0.0000    7.0710    0.0000 C   0  0  0  0  0  0  0  0  0  0  0  0
   -1.2990    3.3210    0.0000 C   0  0  0  0  0  0  0  0  0  0  0  0
   -2.5981    2.5710    0.0000 O   0  0  0  0  0  0  0  0  0  0  0  0
    0.0000    2.5710    0.0000 N   0  0  0  0  0  0  0  0  0  0  0  0
    0.0000    1.0710    0.0000 C   0  0  0  0  0  0  0  0  0  0  0  0
   -1.2990    0.3210    0.0000 C   0  0  0  0  0  0  0  0  0  0  0  0
   -1.2990   -1.1790    0.0000 C   0  0  0  0  0  0  0  0  0  0  0  0
    0.0000   -1.9290    0.0000 C   0  0  0  0  0  0  0  0  0  0  0  0
    1.2990   -1.1790    0.0000 C   0  0  0  0  0  0  0  0  0  0  0  0
    1.2990    0.3210    0.0000 C   0  0  0  0  0  0  0  0  0  0  0  0
    0.0000   10.0710    0.0000 C   0  0  0  0  0  0  0  0  0  0  0  0
    1.2990    9.3210    0.0000 C   0  0  0  0  0  0  0  0  0  0  0  0
    2.5981   10.0710    0.0000 C   0  0  0  0  0  0  0  0  0  0  0  0
    2.5981   11.5710    0.0000 C   0  0  0  0  0  0  0  0  0  0  0  0
    1.2990   12.3210    0.0000 C   0  0  0  0  0  0  0  0  0  0  0  0
    0.0000   11.5710    0.0000 C   0  0  0  0  0  0  0  0  0  0  0  0
  1  2  1  0  0  0  0
  2  3  2  0  0  0  0
  3  4  1  0  0  0  0
  4  5  1  0  0  0  0
  4  6  2  0  0  0  0
  6  7  1  0  0  0  0
  7  8  2  0  0  0  0
  2  8  1  0  0  0  0
  8  9  1  0  0  0  0
  9 10  1  0  0  0  0
 10 11  1  0  0  0  0
 11 12  1  0  0  0  0
 12 13  1  0  0  0  0
 13 14  1  0  0  0  0
 14 15  1  0  0  0  0
 10 15  1  0  0  0  0
 13 16  1  0  0  0  0
 16 17  2  0  0  0  0
 16 18  1  0  0  0  0
 18 19  1  0  0  0  0
 19 20  1  0  0  0  0
 20 21  1  0  0  0  0
 21 22  1  0  0  0  0
 22 23  1  0  0  0  0
 23 24  1  0  0  0  0
 19 24  1  0  0  0  0
  9 25  1  0  0  0  0
 25 26  2  0  0  0  0
 26 27  1  0  0  0  0
 27 28  2  0  0  0  0
 28 29  1  0  0  0  0
 29 30  2  0  0  0  0
 25 30  1  0  0  0  0
M  END
> <chemblId>
CHEMBL1087251

> <bioactivity__type>
Ki

> <units>
nM

> <value>
1.8

$$$$

  CDK     11271517322D 0   0.00000     0.00000     0

 28 31  0  0  0  0              1 V2000 
    9.1346    8.4300    0.0000 Cl  0  0  0  0  0  0  0  0  0  0  0  0
    7.7100    7.9603    0.0000 C   0  0  0  0  0  0  0  0  0  0  0  0
    6.5910    8.9591    0.0000 C   0  0  0  0  0  0  0  0  0  0  0  0
    5.1664    8.4893    0.0000 C   0  0  0  0  0  0  0  0  0  0  0  0
    4.8609    7.0208    0.0000 C   0  0  0  0  0  0  0  0  0  0  0  0
    3.4364    6.5510    0.0000 C   0  0  0  0  0  0  0  0  0  0  0  0
    3.1309    5.0825    0.0000 N   0  0  0  0  0  0  0  0  0  0  0  0
    1.7064    4.6127    0.0000 C   0  0  0  0  0  0  0  0  0  0  0  0
    1.4009    3.1441    0.0000 C   0  0  0  0  0  0  0  0  0  0  0  0
    2.5200    2.1453    0.0000 N   0  0  0  0  0  0  0  0  0  0  0  0
    3.9446    2.6151    0.0000 C   0  0  0  0  0  0  0  0  0  0  0  0
    4.2500    4.0836    0.0000 C   0  0  0  0  0  0  0  0  0  0  0  0
    2.2145    0.6767    0.0000 C   0  0  0  0  0  0  0  0  0  0  0  0
    3.3336   -0.3221    0.0000 O   0  0  0  0  0  0  0  0  0  0  0  0
    0.7900    0.2070    0.0000 C   0  0  0  0  0  0  0  0  0  0  0  0
   -0.4270    1.0830    0.0000 C   0  0  0  0  0  0  0  0  0  0  0  0
   -1.6510    0.1820    0.0000 C   0  0  0  0  0  0  0  0  0  0  0  0
   -1.1480   -1.2250    0.0000 C   0  0  0  0  0  0  0  0  0  0  0  0
    0.3360   -1.2110    0.0000 C   0  0  0  0  0  0  0  0  0  0  0  0
    2.3173    7.5498    0.0000 C   0  0  0  0  0  0  0  0  0  0  0  0
    2.6228    9.0184    0.0000 C   0  0  0  0  0  0  0  0  0  0  0  0
    1.5037   10.0172    0.0000 C   0  0  0  0  0  0  0  0  0  0  0  0
    0.0791    9.5475    0.0000 C   0  0  0  0  0  0  0  0  0  0  0  0
   -0.2263    8.0789    0.0000 C   0  0  0  0  0  0  0  0  0  0  0  0
    0.8928    7.0801    0.0000 C   0  0  0  0  0  0  0  0  0  0  0  0
    5.9800    6.0219    0.0000 C   0  0  0  0  0  0  0  0  0  0  0  0
    5.6746    4.5534    0.0000 Cl  0  0  0  0  0  0  0  0  0  0  0  0
    7.4046    6.4917    0.0000 C   0  0  0  0  0  0  0  0  0  0  0  0
  1  2  1  0  0  0  0
  2  3  2  0  0  0  0
  3  4  1  0  0  0  0
  4  5  2  0  0  0  0
  5  6  1  0  0  0  0
  6  7  1  0  0  0  0
  7  8  1  0  0  0  0
  8  9  1  0  0  0  0
  9 10  1  0  0  0  0
 10 11  1  0  0  0  0
 11 12  1  0  0  0  0
  7 12  1  0  0  0  0
 10 13  1  0  0  0  0
 13 14  2  0  0  0  0
 13 15  1  0  0  0  0
 15 16  1  0  0  0  0
 16 17  1  0  0  0  0
 17 18  1  0  0  0  0
 18 19  1  0  0  0  0
 15 19  1  0  0  0  0
  6 20  1  0  0  0  0
 20 21  2  0  0  0  0
 21 22  1  0  0  0  0
 22 23  2  0  0  0  0
 23 24  1  0  0  0  0
 24 25  2  0  0  0  0
 20 25  1  0  0  0  0
  5 26  1  0  0  0  0
 26 27  1  0  0  0  0
 26 28  2  0  0  0  0
  2 28  1  0  0  0  0
M  END
> <chemblId>
CHEMBL1087521

> <bioactivity__type>
Ki

> <units>
nM

> <value>
732.0

$$$$

  CDK     11271517322D 0   0.00000     0.00000     0

 29 32  0  0  0  0              1 V2000 
   -5.1962   11.5710    0.0000 Cl  0  0  0  0  0  0  0  0  0  0  0  0
   -5.1962   10.0710    0.0000 C   0  0  0  0  0  0  0  0  0  0  0  0
   -6.4952    9.3210    0.0000 C   0  0  0  0  0  0  0  0  0  0  0  0
   -6.4952    7.8210    0.0000 C   0  0  0  0  0  0  0  0  0  0  0  0
   -5.1962    7.0710    0.0000 C   0  0  0  0  0  0  0  0  0  0  0  0
   -5.1962    5.5710    0.0000 C   0  0  0  0  0  0  0  0  0  0  0  0
   -3.8971    4.8210    0.0000 N   0  0  0  0  0  0  0  0  0  0  0  0
   -3.8971    3.3210    0.0000 C   0  0  0  0  0  0  0  0  0  0  0  0
   -2.5981    2.5710    0.0000 C   0  0  0  0  0  0  0  0  0  0  0  0
   -1.2990    3.3210    0.0000 N   0  0  0  0  0  0  0  0  0  0  0  0
   -1.2990    4.8210    0.0000 C   0  0  0  0  0  0  0  0  0  0  0  0
   -2.5981    5.5710    0.0000 C   0  0  0  0  0  0  0  0  0  0  0  0
    0.0000    2.5710    0.0000 C   0  0  0  0  0  0  0  0  0  0  0  0
    1.2990    3.3210    0.0000 O   0  0  0  0  0  0  0  0  0  0  0  0
    0.0000    1.0710    0.0000 C   0  0  0  0  0  0  0  0  0  0  0  0
    1.2990    0.3210    0.0000 C   0  0  0  0  0  0  0  0  0  0  0  0
    1.2990   -1.1790    0.0000 C   0  0  0  0  0  0  0  0  0  0  0  0
    0.0000   -1.9290    0.0000 C   0  0  0  0  0  0  0  0  0  0  0  0
   -1.2990   -1.1790    0.0000 C   0  0  0  0  0  0  0  0  0  0  0  0
   -1.2990    0.3210    0.0000 C   0  0  0  0  0  0  0  0  0  0  0  0
   -6.4952    4.8210    0.0000 C   0  0  0  0  0  0  0  0  0  0  0  0
   -7.7942    5.5710    0.0000 C   0  0  0  0  0  0  0  0  0  0  0  0
   -9.0933    4.8210    0.0000 C   0  0  0  0  0  0  0  0  0  0  0  0
   -9.0933    3.3210    0.0000 C   0  0  0  0  0  0  0  0  0  0  0  0
   -7.7942    2.5710    0.0000 C   0  0  0  0  0  0  0  0  0  0  0  0
   -6.4952    3.3210    0.0000 C   0  0  0  0  0  0  0  0  0  0  0  0
   -3.8971    7.8210    0.0000 C   0  0  0  0  0  0  0  0  0  0  0  0
   -2.5981    7.0710    0.0000 Cl  0  0  0  0  0  0  0  0  0  0  0  0
   -3.8971    9.3210    0.0000 C   0  0  0  0  0  0  0  0  0  0  0  0
  1  2  1  0  0  0  0
  2  3  2  0  0  0  0
  3  4  1  0  0  0  0
  4  5  2  0  0  0  0
  5  6  1  0  0  0  0
  6  7  1  0  0  0  0
  7  8  1  0  0  0  0
  8  9  1  0  0  0  0
  9 10  1  0  0  0  0
 10 11  1  0  0  0  0
 11 12  1  0  0  0  0
  7 12  1  0  0  0  0
 10 13  1  0  0  0  0
 13 14  2  0  0  0  0
 13 15  1  0  0  0  0
 15 16  1  0  0  0  0
 16 17  1  0  0  0  0
 17 18  1  0  0  0  0
 18 19  1  0  0  0  0
 19 20  1  0  0  0  0
 15 20  1  0  0  0  0
  6 21  1  0  0  0  0
 21 22  2  0  0  0  0
 22 23  1  0  0  0  0
 23 24  2  0  0  0  0
 24 25  1  0  0  0  0
 25 26  2  0  0  0  0
 21 26  1  0  0  0  0
  5 27  1  0  0  0  0
 27 28  1  0  0  0  0
 27 29  2  0  0  0  0
  2 29  1  0  0  0  0
M  END
> <chemblId>
CHEMBL1087644

> <bioactivity__type>
Ki

> <units>
nM

> <value>
5.8

$$$$

  CDK     11271517322D 0   0.00000     0.00000     0

 31 34  0  0  0  0              1 V2000 
   -3.7543    0.1464    0.0000 O   0  0  0  0  0  0  0  0  0  0  0  0
   -2.6396   -0.8574    0.0000 C   0  0  0  0  0  0  0  0  0  0  0  0
   -1.2130   -0.3940    0.0000 C   0  0  0  0  0  0  0  0  0  0  0  0
   -0.7500    1.0320    0.0000 C   0  0  0  0  0  0  0  0  0  0  0  0
    0.7500    1.0320    0.0000 N   0  0  0  0  0  0  0  0  0  0  0  0
    1.2130   -0.3940    0.0000 C   0  0  0  0  0  0  0  0  0  0  0  0
    2.6396   -0.8574    0.0000 C   0  0  0  0  0  0  0  0  0  0  0  0
    2.9516   -2.3246    0.0000 C   0  0  0  0  0  0  0  0  0  0  0  0
    4.3782   -2.7880    0.0000 C   0  0  0  0  0  0  0  0  0  0  0  0
    5.4929   -1.7842    0.0000 C   0  0  0  0  0  0  0  0  0  0  0  0
    6.9195   -2.2476    0.0000 Cl  0  0  0  0  0  0  0  0  0  0  0  0
    5.1809   -0.3170    0.0000 C   0  0  0  0  0  0  0  0  0  0  0  0
    3.7543    0.1464    0.0000 C   0  0  0  0  0  0  0  0  0  0  0  0
    3.4423    1.6136    0.0000 Cl  0  0  0  0  0  0  0  0  0  0  0  0
    0.0000   -1.2760    0.0000 N   0  0  0  0  0  0  0  0  0  0  0  0
   -0.0000   -2.7760    0.0000 C   0  0  0  0  0  0  0  0  0  0  0  0
   -1.2990   -3.5260    0.0000 C   0  0  0  0  0  0  0  0  0  0  0  0
   -1.2990   -5.0260    0.0000 C   0  0  0  0  0  0  0  0  0  0  0  0
    0.0000   -5.7760    0.0000 C   0  0  0  0  0  0  0  0  0  0  0  0
    0.0000   -7.2760    0.0000 Cl  0  0  0  0  0  0  0  0  0  0  0  0
    1.2990   -5.0260    0.0000 C   0  0  0  0  0  0  0  0  0  0  0  0
    1.2990   -3.5260    0.0000 C   0  0  0  0  0  0  0  0  0  0  0  0
   -1.6318    2.2454    0.0000 C   0  0  0  0  0  0  0  0  0  0  0  0
   -3.1236    2.0885    0.0000 O   0  0  0  0  0  0  0  0  0  0  0  0
   -1.0218    3.6158    0.0000 N   0  0  0  0  0  0  0  0  0  0  0  0
   -1.9037    4.8292    0.0000 N   0  0  0  0  0  0  0  0  0  0  0  0
   -1.2937    6.1996    0.0000 C   0  0  0  0  0  0  0  0  0  0  0  0
   -2.1755    7.4131    0.0000 C   0  0  0  0  0  0  0  0  0  0  0  0
   -3.6673    7.2561    0.0000 C   0  0  0  0  0  0  0  0  0  0  0  0
   -4.2772    5.8857    0.0000 C   0  0  0  0  0  0  0  0  0  0  0  0
   -3.3954    4.6723    0.0000 C   0  0  0  0  0  0  0  0  0  0  0  0
  1  2  1  0  0  0  0
  2  3  1  0  0  0  0
  3  4  2  0  0  0  0
  4  5  1  0  0  0  0
  5  6  2  0  0  0  0
  6  7  1  0  0  0  0
  7  8  2  0  0  0  0
  8  9  1  0  0  0  0
  9 10  2  0  0  0  0
 10 11  1  0  0  0  0
 10 12  1  0  0  0  0
 12 13  2  0  0  0  0
  7 13  1  0  0  0  0
 13 14  1  0  0  0  0
  6 15  1  0  0  0  0
  3 15  1  0  0  0  0
 15 16  1  0  0  0  0
 16 17  2  0  0  0  0
 17 18  1  0  0  0  0
 18 19  2  0  0  0  0
 19 20  1  0  0  0  0
 19 21  1  0  0  0  0
 21 22  2  0  0  0  0
 16 22  1  0  0  0  0
  4 23  1  0  0  0  0
 23 24  2  0  0  0  0
 23 25  1  0  0  0  0
 25 26  1  0  0  0  0
 26 27  1  0  0  0  0
 27 28  1  0  0  0  0
 28 29  1  0  0  0  0
 29 30  1  0  0  0  0
 30 31  1  0  0  0  0
 26 31  1  0  0  0  0
M  END
> <chemblId>
CHEMBL1087721

> <bioactivity__type>
Ki

> <units>
nM

> <value>
34.0

$$$$

  CDK     11271517322D 0   0.00000     0.00000     0

 30 33  0  0  0  0              1 V2000 
   -3.8971   13.8210    0.0000 Cl  0  0  0  0  0  0  0  0  0  0  0  0
   -3.8971   12.3210    0.0000 C   0  0  0  0  0  0  0  0  0  0  0  0
   -5.1962   11.5710    0.0000 C   0  0  0  0  0  0  0  0  0  0  0  0
   -5.1962   10.0710    0.0000 C   0  0  0  0  0  0  0  0  0  0  0  0
   -3.8971    9.3210    0.0000 C   0  0  0  0  0  0  0  0  0  0  0  0
   -3.8971    7.8210    0.0000 Cl  0  0  0  0  0  0  0  0  0  0  0  0
   -2.5981   10.0710    0.0000 C   0  0  0  0  0  0  0  0  0  0  0  0
   -2.5981   11.5710    0.0000 C   0  0  0  0  0  0  0  0  0  0  0  0
   -1.2990    9.3210    0.0000 C   0  0  0  0  0  0  0  0  0  0  0  0
   -1.2990    7.8210    0.0000 N   0  0  0  0  0  0  0  0  0  0  0  0
   -2.5981    7.0710    0.0000 C   0  0  0  0  0  0  0  0  0  0  0  0
   -2.5981    5.5710    0.0000 C   0  0  0  0  0  0  0  0  0  0  0  0
   -1.2990    4.8210    0.0000 N   0  0  0  0  0  0  0  0  0  0  0  0
    0.0000    5.5710    0.0000 C   0  0  0  0  0  0  0  0  0  0  0  0
    0.0000    7.0710    0.0000 C   0  0  0  0  0  0  0  0  0  0  0  0
   -1.2990    3.3210    0.0000 C   0  0  0  0  0  0  0  0  0  0  0  0
   -2.5981    2.5710    0.0000 O   0  0  0  0  0  0  0  0  0  0  0  0
    0.0000    2.5710    0.0000 N   0  0  0  0  0  0  0  0  0  0  0  0
    0.0000    1.0710    0.0000 C   0  0  0  0  0  0  0  0  0  0  0  0
   -1.2990    0.3210    0.0000 C   0  0  0  0  0  0  0  0  0  0  0  0
   -1.2990   -1.1790    0.0000 C   0  0  0  0  0  0  0  0  0  0  0  0
    0.0000   -1.9290    0.0000 C   0  0  0  0  0  0  0  0  0  0  0  0
    1.2990   -1.1790    0.0000 C   0  0  0  0  0  0  0  0  0  0  0  0
    1.2990    0.3210    0.0000 C   0  0  0  0  0  0  0  0  0  0  0  0
    0.0000   10.0710    0.0000 C   0  0  0  0  0  0  0  0  0  0  0  0
    1.2990    9.3210    0.0000 C   0  0  0  0  0  0  0  0  0  0  0  0
    2.5981   10.0710    0.0000 C   0  0  0  0  0  0  0  0  0  0  0  0
    2.5981   11.5710    0.0000 C   0  0  0  0  0  0  0  0  0  0  0  0
    1.2990   12.3210    0.0000 C   0  0  0  0  0  0  0  0  0  0  0  0
    0.0000   11.5710    0.0000 C   0  0  0  0  0  0  0  0  0  0  0  0
  1  2  1  0  0  0  0
  2  3  2  0  0  0  0
  3  4  1  0  0  0  0
  4  5  2  0  0  0  0
  5  6  1  0  0  0  0
  5  7  1  0  0  0  0
  7  8  2  0  0  0  0
  2  8  1  0  0  0  0
  7  9  1  0  0  0  0
  9 10  1  0  0  0  0
 10 11  1  0  0  0  0
 11 12  1  0  0  0  0
 12 13  1  0  0  0  0
 13 14  1  0  0  0  0
 14 15  1  0  0  0  0
 10 15  1  0  0  0  0
 13 16  1  0  0  0  0
 16 17  2  0  0  0  0
 16 18  1  0  0  0  0
 18 19  1  0  0  0  0
 19 20  1  0  0  0  0
 20 21  1  0  0  0  0
 21 22  1  0  0  0  0
 22 23  1  0  0  0  0
 23 24  1  0  0  0  0
 19 24  1  0  0  0  0
  9 25  1  0  0  0  0
 25 26  2  0  0  0  0
 26 27  1  0  0  0  0
 27 28  2  0  0  0  0
 28 29  1  0  0  0  0
 29 30  2  0  0  0  0
 25 30  1  0  0  0  0
M  END
> <chemblId>
CHEMBL1087874

> <bioactivity__type>
Ki

> <units>
nM

> <value>
5.9

$$$$

  CDK     11271517322D 0   0.00000     0.00000     0

 30 33  0  0  0  0              1 V2000 
   -6.4952   12.3210    0.0000 Cl  0  0  0  0  0  0  0  0  0  0  0  0
   -5.1962   11.5710    0.0000 C   0  0  0  0  0  0  0  0  0  0  0  0
   -5.1962   10.0710    0.0000 C   0  0  0  0  0  0  0  0  0  0  0  0
   -3.8971    9.3210    0.0000 C   0  0  0  0  0  0  0  0  0  0  0  0
   -2.5981   10.0710    0.0000 C   0  0  0  0  0  0  0  0  0  0  0  0
   -2.5981   11.5710    0.0000 C   0  0  0  0  0  0  0  0  0  0  0  0
   -3.8971   12.3210    0.0000 C   0  0  0  0  0  0  0  0  0  0  0  0
   -3.8971   13.8210    0.0000 Cl  0  0  0  0  0  0  0  0  0  0  0  0
   -1.2990    9.3210    0.0000 C   0  0  0  0  0  0  0  0  0  0  0  0
   -1.2990    7.8210    0.0000 N   0  0  0  0  0  0  0  0  0  0  0  0
   -2.5981    7.0710    0.0000 C   0  0  0  0  0  0  0  0  0  0  0  0
   -2.5981    5.5710    0.0000 C   0  0  0  0  0  0  0  0  0  0  0  0
   -1.2990    4.8210    0.0000 N   0  0  0  0  0  0  0  0  0  0  0  0
    0.0000    5.5710    0.0000 C   0  0  0  0  0  0  0  0  0  0  0  0
    0.0000    7.0710    0.0000 C   0  0  0  0  0  0  0  0  0  0  0  0
   -1.2990    3.3210    0.0000 C   0  0  0  0  0  0  0  0  0  0  0  0
   -2.5981    2.5710    0.0000 O   0  0  0  0  0  0  0  0  0  0  0  0
    0.0000    2.5710    0.0000 N   0  0  0  0  0  0  0  0  0  0  0  0
    0.0000    1.0710    0.0000 C   0  0  0  0  0  0  0  0  0  0  0  0
   -1.2990    0.3210    0.0000 C   0  0  0  0  0  0  0  0  0  0  0  0
   -1.2990   -1.1790    0.0000 C   0  0  0  0  0  0  0  0  0  0  0  0
    0.0000   -1.9290    0.0000 C   0  0  0  0  0  0  0  0  0  0  0  0
    1.2990   -1.1790    0.0000 C   0  0  0  0  0  0  0  0  0  0  0  0
    1.2990    0.3210    0.0000 C   0  0  0  0  0  0  0  0  0  0  0  0
    0.0000   10.0710    0.0000 C   0  0  0  0  0  0  0  0  0  0  0  0
    1.2990    9.3210    0.0000 C   0  0  0  0  0  0  0  0  0  0  0  0
    2.5981   10.0710    0.0000 C   0  0  0  0  0  0  0  0  0  0  0  0
    2.5981   11.5710    0.0000 C   0  0  0  0  0  0  0  0  0  0  0  0
    1.2990   12.3210    0.0000 C   0  0  0  0  0  0  0  0  0  0  0  0
    0.0000   11.5710    0.0000 C   0  0  0  0  0  0  0  0  0  0  0  0
  1  2  1  0  0  0  0
  2  3  2  0  0  0  0
  3  4  1  0  0  0  0
  4  5  2  0  0  0  0
  5  6  1  0  0  0  0
  6  7  2  0  0  0  0
  2  7  1  0  0  0  0
  7  8  1  0  0  0  0
  5  9  1  0  0  0  0
  9 10  1  0  0  0  0
 10 11  1  0  0  0  0
 11 12  1  0  0  0  0
 12 13  1  0  0  0  0
 13 14  1  0  0  0  0
 14 15  1  0  0  0  0
 10 15  1  0  0  0  0
 13 16  1  0  0  0  0
 16 17  2  0  0  0  0
 16 18  1  0  0  0  0
 18 19  1  0  0  0  0
 19 20  1  0  0  0  0
 20 21  1  0  0  0  0
 21 22  1  0  0  0  0
 22 23  1  0  0  0  0
 23 24  1  0  0  0  0
 19 24  1  0  0  0  0
  9 25  1  0  0  0  0
 25 26  2  0  0  0  0
 26 27  1  0  0  0  0
 27 28  2  0  0  0  0
 28 29  1  0  0  0  0
 29 30  2  0  0  0  0
 25 30  1  0  0  0  0
M  END
> <chemblId>
CHEMBL1087875

> <bioactivity__type>
Ki

> <units>
nM

> <value>
60.0

$$$$

  CDK     11271517322D 0   0.00000     0.00000     0

 30 33  0  0  0  0              1 V2000 
   -1.2990   12.3210    0.0000 F   0  0  0  0  0  0  0  0  0  0  0  0
   -2.5981   11.5710    0.0000 C   0  0  0  0  0  0  0  0  0  0  0  0
   -3.8971   12.3210    0.0000 C   0  0  0  0  0  0  0  0  0  0  0  0
   -5.1962   11.5710    0.0000 C   0  0  0  0  0  0  0  0  0  0  0  0
   -6.4952   12.3210    0.0000 Cl  0  0  0  0  0  0  0  0  0  0  0  0
   -5.1962   10.0710    0.0000 C   0  0  0  0  0  0  0  0  0  0  0  0
   -3.8971    9.3210    0.0000 C   0  0  0  0  0  0  0  0  0  0  0  0
   -2.5981   10.0710    0.0000 C   0  0  0  0  0  0  0  0  0  0  0  0
   -1.2990    9.3210    0.0000 C   0  0  0  0  0  0  0  0  0  0  0  0
   -1.2990    7.8210    0.0000 N   0  0  0  0  0  0  0  0  0  0  0  0
   -2.5981    7.0710    0.0000 C   0  0  0  0  0  0  0  0  0  0  0  0
   -2.5981    5.5710    0.0000 C   0  0  0  0  0  0  0  0  0  0  0  0
   -1.2990    4.8210    0.0000 N   0  0  0  0  0  0  0  0  0  0  0  0
    0.0000    5.5710    0.0000 C   0  0  0  0  0  0  0  0  0  0  0  0
    0.0000    7.0710    0.0000 C   0  0  0  0  0  0  0  0  0  0  0  0
   -1.2990    3.3210    0.0000 C   0  0  0  0  0  0  0  0  0  0  0  0
   -2.5981    2.5710    0.0000 O   0  0  0  0  0  0  0  0  0  0  0  0
    0.0000    2.5710    0.0000 N   0  0  0  0  0  0  0  0  0  0  0  0
    0.0000    1.0710    0.0000 C   0  0  0  0  0  0  0  0  0  0  0  0
   -1.2990    0.3210    0.0000 C   0  0  0  0  0  0  0  0  0  0  0  0
   -1.2990   -1.1790    0.0000 C   0  0  0  0  0  0  0  0  0  0  0  0
    0.0000   -1.9290    0.0000 C   0  0  0  0  0  0  0  0  0  0  0  0
    1.2990   -1.1790    0.0000 C   0  0  0  0  0  0  0  0  0  0  0  0
    1.2990    0.3210    0.0000 C   0  0  0  0  0  0  0  0  0  0  0  0
    0.0000   10.0710    0.0000 C   0  0  0  0  0  0  0  0  0  0  0  0
    1.2990    9.3210    0.0000 C   0  0  0  0  0  0  0  0  0  0  0  0
    2.5981   10.0710    0.0000 C   0  0  0  0  0  0  0  0  0  0  0  0
    2.5981   11.5710    0.0000 C   0  0  0  0  0  0  0  0  0  0  0  0
    1.2990   12.3210    0.0000 C   0  0  0  0  0  0  0  0  0  0  0  0
    0.0000   11.5710    0.0000 C   0  0  0  0  0  0  0  0  0  0  0  0
  1  2  1  0  0  0  0
  2  3  2  0  0  0  0
  3  4  1  0  0  0  0
  4  5  1  0  0  0  0
  4  6  2  0  0  0  0
  6  7  1  0  0  0  0
  7  8  2  0  0  0  0
  2  8  1  0  0  0  0
  8  9  1  0  0  0  0
  9 10  1  0  0  0  0
 10 11  1  0  0  0  0
 11 12  1  0  0  0  0
 12 13  1  0  0  0  0
 13 14  1  0  0  0  0
 14 15  1  0  0  0  0
 10 15  1  0  0  0  0
 13 16  1  0  0  0  0
 16 17  2  0  0  0  0
 16 18  1  0  0  0  0
 18 19  1  0  0  0  0
 19 20  1  0  0  0  0
 20 21  1  0  0  0  0
 21 22  1  0  0  0  0
 22 23  1  0  0  0  0
 23 24  1  0  0  0  0
 19 24  1  0  0  0  0
  9 25  1  0  0  0  0
 25 26  2  0  0  0  0
 26 27  1  0  0  0  0
 27 28  2  0  0  0  0
 28 29  1  0  0  0  0
 29 30  2  0  0  0  0
 25 30  1  0  0  0  0
M  END
> <chemblId>
CHEMBL1088161

> <bioactivity__type>
Ki

> <units>
nM

> <value>
3.1

$$$$

  CDK     11271517322D 0   0.00000     0.00000     0

 30 33  0  0  0  0              1 V2000 
   -0.0000   -7.2760    0.0000 Cl  0  0  0  0  0  0  0  0  0  0  0  0
   -0.0000   -5.7760    0.0000 C   0  0  0  0  0  0  0  0  0  0  0  0
    1.2990   -5.0260    0.0000 C   0  0  0  0  0  0  0  0  0  0  0  0
    1.2990   -3.5260    0.0000 C   0  0  0  0  0  0  0  0  0  0  0  0
    0.0000   -2.7760    0.0000 C   0  0  0  0  0  0  0  0  0  0  0  0
   -1.2990   -3.5260    0.0000 C   0  0  0  0  0  0  0  0  0  0  0  0
   -1.2990   -5.0260    0.0000 C   0  0  0  0  0  0  0  0  0  0  0  0
    0.0000   -1.2760    0.0000 N   0  0  0  0  0  0  0  0  0  0  0  0
   -1.2130   -0.3940    0.0000 C   0  0  0  0  0  0  0  0  0  0  0  0
   -2.6396   -0.8574    0.0000 I   0  0  0  0  0  0  0  0  0  0  0  0
   -0.7500    1.0320    0.0000 C   0  0  0  0  0  0  0  0  0  0  0  0
    0.7500    1.0320    0.0000 N   0  0  0  0  0  0  0  0  0  0  0  0
    1.2130   -0.3940    0.0000 C   0  0  0  0  0  0  0  0  0  0  0  0
    2.6396   -0.8574    0.0000 C   0  0  0  0  0  0  0  0  0  0  0  0
    2.9516   -2.3246    0.0000 C   0  0  0  0  0  0  0  0  0  0  0  0
    4.3782   -2.7880    0.0000 C   0  0  0  0  0  0  0  0  0  0  0  0
    5.4929   -1.7842    0.0000 C   0  0  0  0  0  0  0  0  0  0  0  0
    6.9195   -2.2476    0.0000 Cl  0  0  0  0  0  0  0  0  0  0  0  0
    5.1809   -0.3170    0.0000 C   0  0  0  0  0  0  0  0  0  0  0  0
    3.7543    0.1464    0.0000 C   0  0  0  0  0  0  0  0  0  0  0  0
    3.4423    1.6136    0.0000 Cl  0  0  0  0  0  0  0  0  0  0  0  0
   -1.6318    2.2454    0.0000 C   0  0  0  0  0  0  0  0  0  0  0  0
   -1.0218    3.6158    0.0000 O   0  0  0  0  0  0  0  0  0  0  0  0
   -3.1236    2.0885    0.0000 N   0  0  0  0  0  0  0  0  0  0  0  0
   -4.0054    3.3019    0.0000 N   0  0  0  0  0  0  0  0  0  0  0  0
   -3.3954    4.6723    0.0000 C   0  0  0  0  0  0  0  0  0  0  0  0
   -4.2772    5.8857    0.0000 C   0  0  0  0  0  0  0  0  0  0  0  0
   -5.7690    5.7288    0.0000 C   0  0  0  0  0  0  0  0  0  0  0  0
   -6.3790    4.3584    0.0000 C   0  0  0  0  0  0  0  0  0  0  0  0
   -5.4971    3.1450    0.0000 C   0  0  0  0  0  0  0  0  0  0  0  0
  1  2  1  0  0  0  0
  2  3  2  0  0  0  0
  3  4  1  0  0  0  0
  4  5  2  0  0  0  0
  5  6  1  0  0  0  0
  6  7  2  0  0  0  0
  2  7  1  0  0  0  0
  5  8  1  0  0  0  0
  8  9  1  0  0  0  0
  9 10  1  0  0  0  0
  9 11  2  0  0  0  0
 11 12  1  0  0  0  0
 12 13  2  0  0  0  0
  8 13  1  0  0  0  0
 13 14  1  0  0  0  0
 14 15  2  0  0  0  0
 15 16  1  0  0  0  0
 16 17  2  0  0  0  0
 17 18  1  0  0  0  0
 17 19  1  0  0  0  0
 19 20  2  0  0  0  0
 14 20  1  0  0  0  0
 20 21  1  0  0  0  0
 11 22  1  0  0  0  0
 22 23  2  0  0  0  0
 22 24  1  0  0  0  0
 24 25  1  0  0  0  0
 25 26  1  0  0  0  0
 26 27  1  0  0  0  0
 27 28  1  0  0  0  0
 28 29  1  0  0  0  0
 29 30  1  0  0  0  0
 25 30  1  0  0  0  0
M  END
> <chemblId>
CHEMBL1088220

> <bioactivity__type>
Ki

> <units>
nM

> <value>
10.0

$$$$

  CDK     11271517322D 0   0.00000     0.00000     0

 31 34  0  0  0  0              1 V2000 
   -3.7543    0.1464    0.0000 C   0  0  0  0  0  0  0  0  0  0  0  0
   -2.6396   -0.8574    0.0000 S   0  0  0  0  0  0  0  0  0  0  0  0
   -1.2130   -0.3940    0.0000 C   0  0  0  0  0  0  0  0  0  0  0  0
   -0.7500    1.0320    0.0000 C   0  0  0  0  0  0  0  0  0  0  0  0
    0.7500    1.0320    0.0000 N   0  0  0  0  0  0  0  0  0  0  0  0
    1.2130   -0.3940    0.0000 C   0  0  0  0  0  0  0  0  0  0  0  0
    2.6396   -0.8574    0.0000 C   0  0  0  0  0  0  0  0  0  0  0  0
    2.9516   -2.3246    0.0000 C   0  0  0  0  0  0  0  0  0  0  0  0
    4.3782   -2.7880    0.0000 C   0  0  0  0  0  0  0  0  0  0  0  0
    5.4929   -1.7842    0.0000 C   0  0  0  0  0  0  0  0  0  0  0  0
    6.9195   -2.2476    0.0000 Cl  0  0  0  0  0  0  0  0  0  0  0  0
    5.1809   -0.3170    0.0000 C   0  0  0  0  0  0  0  0  0  0  0  0
    3.7543    0.1464    0.0000 C   0  0  0  0  0  0  0  0  0  0  0  0
    3.4423    1.6136    0.0000 Cl  0  0  0  0  0  0  0  0  0  0  0  0
    0.0000   -1.2760    0.0000 N   0  0  0  0  0  0  0  0  0  0  0  0
   -0.0000   -2.7760    0.0000 C   0  0  0  0  0  0  0  0  0  0  0  0
   -1.2990   -3.5260    0.0000 C   0  0  0  0  0  0  0  0  0  0  0  0
   -1.2990   -5.0260    0.0000 C   0  0  0  0  0  0  0  0  0  0  0  0
    0.0000   -5.7760    0.0000 C   0  0  0  0  0  0  0  0  0  0  0  0
    0.0000   -7.2760    0.0000 Cl  0  0  0  0  0  0  0  0  0  0  0  0
    1.2990   -5.0260    0.0000 C   0  0  0  0  0  0  0  0  0  0  0  0
    1.2990   -3.5260    0.0000 C   0  0  0  0  0  0  0  0  0  0  0  0
   -1.6318    2.2454    0.0000 C   0  0  0  0  0  0  0  0  0  0  0  0
   -3.1236    2.0885    0.0000 O   0  0  0  0  0  0  0  0  0  0  0  0
   -1.0218    3.6158    0.0000 N   0  0  0  0  0  0  0  0  0  0  0  0
   -1.9037    4.8292    0.0000 N   0  0  0  0  0  0  0  0  0  0  0  0
   -1.2937    6.1996    0.0000 C   0  0  0  0  0  0  0  0  0  0  0  0
   -2.1755    7.4131    0.0000 C   0  0  0  0  0  0  0  0  0  0  0  0
   -3.6673    7.2561    0.0000 C   0  0  0  0  0  0  0  0  0  0  0  0
   -4.2772    5.8857    0.0000 C   0  0  0  0  0  0  0  0  0  0  0  0
   -3.3954    4.6723    0.0000 C   0  0  0  0  0  0  0  0  0  0  0  0
  1  2  1  0  0  0  0
  2  3  1  0  0  0  0
  3  4  2  0  0  0  0
  4  5  1  0  0  0  0
  5  6  2  0  0  0  0
  6  7  1  0  0  0  0
  7  8  2  0  0  0  0
  8  9  1  0  0  0  0
  9 10  2  0  0  0  0
 10 11  1  0  0  0  0
 10 12  1  0  0  0  0
 12 13  2  0  0  0  0
  7 13  1  0  0  0  0
 13 14  1  0  0  0  0
  6 15  1  0  0  0  0
  3 15  1  0  0  0  0
 15 16  1  0  0  0  0
 16 17  2  0  0  0  0
 17 18  1  0  0  0  0
 18 19  2  0  0  0  0
 19 20  1  0  0  0  0
 19 21  1  0  0  0  0
 21 22  2  0  0  0  0
 16 22  1  0  0  0  0
  4 23  1  0  0  0  0
 23 24  2  0  0  0  0
 23 25  1  0  0  0  0
 25 26  1  0  0  0  0
 26 27  1  0  0  0  0
 27 28  1  0  0  0  0
 28 29  1  0  0  0  0
 29 30  1  0  0  0  0
 30 31  1  0  0  0  0
 26 31  1  0  0  0  0
M  END
> <chemblId>
CHEMBL1088221

> <bioactivity__type>
Ki

> <units>
nM

> <value>
12.2

$$$$

  CDK     11271517322D 0   0.00000     0.00000     0

 33 36  0  0  0  0              1 V2000 
   -3.7543    0.1464    0.0000 C   0  0  0  0  0  0  0  0  0  0  0  0
   -2.6396   -0.8574    0.0000 S   0  0  0  0  0  0  0  0  0  0  0  0
   -3.8217   -1.7808    0.0000 O   0  0  0  0  0  0  0  0  0  0  0  0
   -1.9355   -2.1819    0.0000 O   0  0  0  0  0  0  0  0  0  0  0  0
   -1.2130   -0.3940    0.0000 C   0  0  0  0  0  0  0  0  0  0  0  0
   -0.7500    1.0320    0.0000 C   0  0  0  0  0  0  0  0  0  0  0  0
    0.7500    1.0320    0.0000 N   0  0  0  0  0  0  0  0  0  0  0  0
    1.2130   -0.3940    0.0000 C   0  0  0  0  0  0  0  0  0  0  0  0
    2.6396   -0.8574    0.0000 C   0  0  0  0  0  0  0  0  0  0  0  0
    2.9516   -2.3246    0.0000 C   0  0  0  0  0  0  0  0  0  0  0  0
    4.3782   -2.7880    0.0000 C   0  0  0  0  0  0  0  0  0  0  0  0
    5.4929   -1.7842    0.0000 C   0  0  0  0  0  0  0  0  0  0  0  0
    6.9195   -2.2476    0.0000 Cl  0  0  0  0  0  0  0  0  0  0  0  0
    5.1809   -0.3170    0.0000 C   0  0  0  0  0  0  0  0  0  0  0  0
    3.7543    0.1464    0.0000 C   0  0  0  0  0  0  0  0  0  0  0  0
    3.4423    1.6136    0.0000 Cl  0  0  0  0  0  0  0  0  0  0  0  0
    0.0000   -1.2760    0.0000 N   0  0  0  0  0  0  0  0  0  0  0  0
   -0.0000   -2.7760    0.0000 C   0  0  0  0  0  0  0  0  0  0  0  0
   -1.2990   -3.5260    0.0000 C   0  0  0  0  0  0  0  0  0  0  0  0
   -1.2990   -5.0260    0.0000 C   0  0  0  0  0  0  0  0  0  0  0  0
    0.0000   -5.7760    0.0000 C   0  0  0  0  0  0  0  0  0  0  0  0
    0.0000   -7.2760    0.0000 Cl  0  0  0  0  0  0  0  0  0  0  0  0
    1.2990   -5.0260    0.0000 C   0  0  0  0  0  0  0  0  0  0  0  0
    1.2990   -3.5260    0.0000 C   0  0  0  0  0  0  0  0  0  0  0  0
   -1.6318    2.2454    0.0000 C   0  0  0  0  0  0  0  0  0  0  0  0
   -3.1236    2.0885    0.0000 O   0  0  0  0  0  0  0  0  0  0  0  0
   -1.0218    3.6158    0.0000 N   0  0  0  0  0  0  0  0  0  0  0  0
   -1.9037    4.8292    0.0000 N   0  0  0  0  0  0  0  0  0  0  0  0
   -1.2937    6.1996    0.0000 C   0  0  0  0  0  0  0  0  0  0  0  0
   -2.1755    7.4131    0.0000 C   0  0  0  0  0  0  0  0  0  0  0  0
   -3.6673    7.2561    0.0000 C   0  0  0  0  0  0  0  0  0  0  0  0
   -4.2772    5.8857    0.0000 C   0  0  0  0  0  0  0  0  0  0  0  0
   -3.3954    4.6723    0.0000 C   0  0  0  0  0  0  0  0  0  0  0  0
  1  2  1  0  0  0  0
  2  3  2  0  0  0  0
  2  4  2  0  0  0  0
  2  5  1  0  0  0  0
  5  6  2  0  0  0  0
  6  7  1  0  0  0  0
  7  8  2  0  0  0  0
  8  9  1  0  0  0  0
  9 10  2  0  0  0  0
 10 11  1  0  0  0  0
 11 12  2  0  0  0  0
 12 13  1  0  0  0  0
 12 14  1  0  0  0  0
 14 15  2  0  0  0  0
  9 15  1  0  0  0  0
 15 16  1  0  0  0  0
  8 17  1  0  0  0  0
  5 17  1  0  0  0  0
 17 18  1  0  0  0  0
 18 19  2  0  0  0  0
 19 20  1  0  0  0  0
 20 21  2  0  0  0  0
 21 22  1  0  0  0  0
 21 23  1  0  0  0  0
 23 24  2  0  0  0  0
 18 24  1  0  0  0  0
  6 25  1  0  0  0  0
 25 26  2  0  0  0  0
 25 27  1  0  0  0  0
 27 28  1  0  0  0  0
 28 29  1  0  0  0  0
 29 30  1  0  0  0  0
 30 31  1  0  0  0  0
 31 32  1  0  0  0  0
 32 33  1  0  0  0  0
 28 33  1  0  0  0  0
M  END
> <chemblId>
CHEMBL1088222

> <bioactivity__type>
Ki

> <units>
nM

> <value>
11.9

$$$$

  CDK     11271517322D 0   0.00000     0.00000     0

 32 35  0  0  0  0              1 V2000 
   -3.7543    0.1464    0.0000 C   0  0  0  0  0  0  0  0  0  0  0  0
   -2.6396   -0.8574    0.0000 S   0  0  0  0  0  0  0  0  0  0  0  0
   -2.9516   -2.3246    0.0000 O   0  0  0  0  0  0  0  0  0  0  0  0
   -1.2130   -0.3940    0.0000 C   0  0  0  0  0  0  0  0  0  0  0  0
   -0.7500    1.0320    0.0000 C   0  0  0  0  0  0  0  0  0  0  0  0
    0.7500    1.0320    0.0000 N   0  0  0  0  0  0  0  0  0  0  0  0
    1.2130   -0.3940    0.0000 C   0  0  0  0  0  0  0  0  0  0  0  0
    2.6396   -0.8574    0.0000 C   0  0  0  0  0  0  0  0  0  0  0  0
    2.9516   -2.3246    0.0000 C   0  0  0  0  0  0  0  0  0  0  0  0
    4.3782   -2.7880    0.0000 C   0  0  0  0  0  0  0  0  0  0  0  0
    5.4929   -1.7842    0.0000 C   0  0  0  0  0  0  0  0  0  0  0  0
    6.9195   -2.2476    0.0000 Cl  0  0  0  0  0  0  0  0  0  0  0  0
    5.1809   -0.3170    0.0000 C   0  0  0  0  0  0  0  0  0  0  0  0
    3.7543    0.1464    0.0000 C   0  0  0  0  0  0  0  0  0  0  0  0
    3.4423    1.6136    0.0000 Cl  0  0  0  0  0  0  0  0  0  0  0  0
    0.0000   -1.2760    0.0000 N   0  0  0  0  0  0  0  0  0  0  0  0
   -0.0000   -2.7760    0.0000 C   0  0  0  0  0  0  0  0  0  0  0  0
   -1.2990   -3.5260    0.0000 C   0  0  0  0  0  0  0  0  0  0  0  0
   -1.2990   -5.0260    0.0000 C   0  0  0  0  0  0  0  0  0  0  0  0
    0.0000   -5.7760    0.0000 C   0  0  0  0  0  0  0  0  0  0  0  0
    0.0000   -7.2760    0.0000 Cl  0  0  0  0  0  0  0  0  0  0  0  0
    1.2990   -5.0260    0.0000 C   0  0  0  0  0  0  0  0  0  0  0  0
    1.2990   -3.5260    0.0000 C   0  0  0  0  0  0  0  0  0  0  0  0
   -1.6318    2.2454    0.0000 C   0  0  0  0  0  0  0  0  0  0  0  0
   -3.1236    2.0885    0.0000 O   0  0  0  0  0  0  0  0  0  0  0  0
   -1.0218    3.6158    0.0000 N   0  0  0  0  0  0  0  0  0  0  0  0
   -1.9037    4.8292    0.0000 N   0  0  0  0  0  0  0  0  0  0  0  0
   -1.2937    6.1996    0.0000 C   0  0  0  0  0  0  0  0  0  0  0  0
   -2.1755    7.4131    0.0000 C   0  0  0  0  0  0  0  0  0  0  0  0
   -3.6673    7.2561    0.0000 C   0  0  0  0  0  0  0  0  0  0  0  0
   -4.2772    5.8857    0.0000 C   0  0  0  0  0  0  0  0  0  0  0  0
   -3.3954    4.6723    0.0000 C   0  0  0  0  0  0  0  0  0  0  0  0
  1  2  1  0  0  0  0
  2  3  2  0  0  0  0
  2  4  1  0  0  0  0
  4  5  2  0  0  0  0
  5  6  1  0  0  0  0
  6  7  2  0  0  0  0
  7  8  1  0  0  0  0
  8  9  2  0  0  0  0
  9 10  1  0  0  0  0
 10 11  2  0  0  0  0
 11 12  1  0  0  0  0
 11 13  1  0  0  0  0
 13 14  2  0  0  0  0
  8 14  1  0  0  0  0
 14 15  1  0  0  0  0
  7 16  1  0  0  0  0
  4 16  1  0  0  0  0
 16 17  1  0  0  0  0
 17 18  2  0  0  0  0
 18 19  1  0  0  0  0
 19 20  2  0  0  0  0
 20 21  1  0  0  0  0
 20 22  1  0  0  0  0
 22 23  2  0  0  0  0
 17 23  1  0  0  0  0
  5 24  1  0  0  0  0
 24 25  2  0  0  0  0
 24 26  1  0  0  0  0
 26 27  1  0  0  0  0
 27 28  1  0  0  0  0
 28 29  1  0  0  0  0
 29 30  1  0  0  0  0
 30 31  1  0  0  0  0
 31 32  1  0  0  0  0
 27 32  1  0  0  0  0
M  END
> <chemblId>
CHEMBL1088223

> <bioactivity__type>
Ki

> <units>
nM

> <value>
20.0

$$$$

  CDK     11271517322D 0   0.00000     0.00000     0

 30 33  0  0  0  0              1 V2000 
    2.4568   -6.4474    0.0000 C   0  0  0  0  0  0  0  0  0  0  0  0
    1.3419   -5.4439    0.0000 S   0  0  0  0  0  0  0  0  0  0  0  0
   -0.0846   -5.9077    0.0000 C   0  0  0  0  0  0  0  0  0  0  0  0
   -1.2983   -5.0263    0.0000 C   0  0  0  0  0  0  0  0  0  0  0  0
   -2.5117   -5.9082    0.0000 N   0  0  0  0  0  0  0  0  0  0  0  0
   -2.0479   -7.3347    0.0000 N   0  0  0  0  0  0  0  0  0  0  0  0
   -2.9293   -8.5484    0.0000 C   0  0  0  0  0  0  0  0  0  0  0  0
   -4.4211   -8.3919    0.0000 C   0  0  0  0  0  0  0  0  0  0  0  0
   -5.3025   -9.6056    0.0000 C   0  0  0  0  0  0  0  0  0  0  0  0
   -4.6922  -10.9758    0.0000 C   0  0  0  0  0  0  0  0  0  0  0  0
   -5.5736  -12.1895    0.0000 Cl  0  0  0  0  0  0  0  0  0  0  0  0
   -3.2004  -11.1323    0.0000 C   0  0  0  0  0  0  0  0  0  0  0  0
   -2.3189   -9.9186    0.0000 C   0  0  0  0  0  0  0  0  0  0  0  0
   -0.8271  -10.0751    0.0000 Cl  0  0  0  0  0  0  0  0  0  0  0  0
   -0.5479   -7.3344    0.0000 C   0  0  0  0  0  0  0  0  0  0  0  0
    0.3341   -8.5477    0.0000 C   0  0  0  0  0  0  0  0  0  0  0  0
   -0.2758   -9.9182    0.0000 C   0  0  0  0  0  0  0  0  0  0  0  0
    0.6061  -11.1315    0.0000 C   0  0  0  0  0  0  0  0  0  0  0  0
    2.0979  -10.9744    0.0000 C   0  0  0  0  0  0  0  0  0  0  0  0
    2.9798  -12.1878    0.0000 Cl  0  0  0  0  0  0  0  0  0  0  0  0
    2.7077   -9.6040    0.0000 C   0  0  0  0  0  0  0  0  0  0  0  0
    1.8258   -8.3906    0.0000 C   0  0  0  0  0  0  0  0  0  0  0  0
   -1.2986   -3.5263    0.0000 C   0  0  0  0  0  0  0  0  0  0  0  0
   -2.5978   -2.7765    0.0000 O   0  0  0  0  0  0  0  0  0  0  0  0
    0.0003   -2.7760    0.0000 N   0  0  0  0  0  0  0  0  0  0  0  0
    0.0000   -1.2760    0.0000 N   0  0  0  0  0  0  0  0  0  0  0  0
    1.2130   -0.3940    0.0000 C   0  0  0  0  0  0  0  0  0  0  0  0
    0.7500    1.0320    0.0000 C   0  0  0  0  0  0  0  0  0  0  0  0
   -0.7500    1.0320    0.0000 C   0  0  0  0  0  0  0  0  0  0  0  0
   -1.2140   -0.3940    0.0000 C   0  0  0  0  0  0  0  0  0  0  0  0
  1  2  1  0  0  0  0
  2  3  1  0  0  0  0
  3  4  1  0  0  0  0
  4  5  2  0  0  0  0
  5  6  1  0  0  0  0
  6  7  1  0  0  0  0
  7  8  2  0  0  0  0
  8  9  1  0  0  0  0
  9 10  2  0  0  0  0
 10 11  1  0  0  0  0
 10 12  1  0  0  0  0
 12 13  2  0  0  0  0
  7 13  1  0  0  0  0
 13 14  1  0  0  0  0
  6 15  1  0  0  0  0
  3 15  2  0  0  0  0
 15 16  1  0  0  0  0
 16 17  1  0  0  0  0
 17 18  2  0  0  0  0
 18 19  1  0  0  0  0
 19 20  1  0  0  0  0
 19 21  2  0  0  0  0
 21 22  1  0  0  0  0
 16 22  2  0  0  0  0
  4 23  1  0  0  0  0
 23 24  2  0  0  0  0
 23 25  1  0  0  0  0
 25 26  1  0  0  0  0
 26 27  1  0  0  0  0
 27 28  1  0  0  0  0
 28 29  1  0  0  0  0
 29 30  1  0  0  0  0
 26 30  1  0  0  0  0
M  END
> <chemblId>
CHEMBL1088244

> <bioactivity__type>
Ki

> <units>
nM

> <value>
3.0

$$$$

  CDK     11271517322D 0   0.00000     0.00000     0

 31 34  0  0  0  0              1 V2000 
   -3.1232   -2.0892    0.0000 C   0  0  0  0  0  0  0  0  0  0  0  0
   -1.6314   -2.2457    0.0000 S   0  0  0  0  0  0  0  0  0  0  0  0
   -0.7500   -1.0320    0.0000 C   0  0  0  0  0  0  0  0  0  0  0  0
   -1.2140    0.3940    0.0000 C   0  0  0  0  0  0  0  0  0  0  0  0
    0.0000    1.2760    0.0000 N   0  0  0  0  0  0  0  0  0  0  0  0
    1.2140    0.3940    0.0000 N   0  0  0  0  0  0  0  0  0  0  0  0
    2.6407    0.8572    0.0000 C   0  0  0  0  0  0  0  0  0  0  0  0
    3.7552   -0.1467    0.0000 C   0  0  0  0  0  0  0  0  0  0  0  0
    5.1819    0.3165    0.0000 C   0  0  0  0  0  0  0  0  0  0  0  0
    5.4940    1.7837    0.0000 C   0  0  0  0  0  0  0  0  0  0  0  0
    6.9207    2.2469    0.0000 Cl  0  0  0  0  0  0  0  0  0  0  0  0
    4.3795    2.7876    0.0000 C   0  0  0  0  0  0  0  0  0  0  0  0
    2.9528    2.3244    0.0000 C   0  0  0  0  0  0  0  0  0  0  0  0
    1.8383    3.3283    0.0000 Cl  0  0  0  0  0  0  0  0  0  0  0  0
    0.7500   -1.0320    0.0000 C   0  0  0  0  0  0  0  0  0  0  0  0
    1.6314   -2.2457    0.0000 C   0  0  0  0  0  0  0  0  0  0  0  0
    1.0210   -3.6159    0.0000 C   0  0  0  0  0  0  0  0  0  0  0  0
    1.9025   -4.8296    0.0000 C   0  0  0  0  0  0  0  0  0  0  0  0
    3.3943   -4.6731    0.0000 C   0  0  0  0  0  0  0  0  0  0  0  0
    4.2757   -5.8868    0.0000 Cl  0  0  0  0  0  0  0  0  0  0  0  0
    4.0047   -3.3029    0.0000 C   0  0  0  0  0  0  0  0  0  0  0  0
    3.1232   -2.0892    0.0000 C   0  0  0  0  0  0  0  0  0  0  0  0
   -2.6407    0.8572    0.0000 C   0  0  0  0  0  0  0  0  0  0  0  0
   -3.7552   -0.1467    0.0000 O   0  0  0  0  0  0  0  0  0  0  0  0
   -2.9528    2.3244    0.0000 N   0  0  0  0  0  0  0  0  0  0  0  0
   -4.3795    2.7876    0.0000 N   0  0  0  0  0  0  0  0  0  0  0  0
   -4.6917    4.2548    0.0000 C   0  0  0  0  0  0  0  0  0  0  0  0
   -6.1184    4.7180    0.0000 C   0  0  0  0  0  0  0  0  0  0  0  0
   -7.2329    3.7141    0.0000 C   0  0  0  0  0  0  0  0  0  0  0  0
   -6.9207    2.2469    0.0000 C   0  0  0  0  0  0  0  0  0  0  0  0
   -5.4940    1.7837    0.0000 C   0  0  0  0  0  0  0  0  0  0  0  0
  1  2  1  0  0  0  0
  2  3  1  0  0  0  0
  3  4  1  0  0  0  0
  4  5  2  0  0  0  0
  5  6  1  0  0  0  0
  6  7  1  0  0  0  0
  7  8  2  0  0  0  0
  8  9  1  0  0  0  0
  9 10  2  0  0  0  0
 10 11  1  0  0  0  0
 10 12  1  0  0  0  0
 12 13  2  0  0  0  0
  7 13  1  0  0  0  0
 13 14  1  0  0  0  0
  6 15  1  0  0  0  0
  3 15  2  0  0  0  0
 15 16  1  0  0  0  0
 16 17  1  0  0  0  0
 17 18  2  0  0  0  0
 18 19  1  0  0  0  0
 19 20  1  0  0  0  0
 19 21  2  0  0  0  0
 21 22  1  0  0  0  0
 16 22  2  0  0  0  0
  4 23  1  0  0  0  0
 23 24  2  0  0  0  0
 23 25  1  0  0  0  0
 25 26  1  0  0  0  0
 26 27  1  0  0  0  0
 27 28  1  0  0  0  0
 28 29  1  0  0  0  0
 29 30  1  0  0  0  0
 30 31  1  0  0  0  0
 26 31  1  0  0  0  0
M  END
> <chemblId>
CHEMBL1088245

> <bioactivity__type>
Ki

> <units>
nM

> <value>
13.0

$$$$

  CDK     11271517322D 0   0.00000     0.00000     0

 32 35  0  0  0  0              1 V2000 
   -5.1809   -0.3170    0.0000 C   0  0  0  0  0  0  0  0  0  0  0  0
   -3.7543    0.1464    0.0000 C   0  0  0  0  0  0  0  0  0  0  0  0
   -2.6396   -0.8574    0.0000 S   0  0  0  0  0  0  0  0  0  0  0  0
   -1.2130   -0.3940    0.0000 C   0  0  0  0  0  0  0  0  0  0  0  0
   -0.7500    1.0320    0.0000 C   0  0  0  0  0  0  0  0  0  0  0  0
    0.7500    1.0320    0.0000 N   0  0  0  0  0  0  0  0  0  0  0  0
    1.2130   -0.3940    0.0000 C   0  0  0  0  0  0  0  0  0  0  0  0
    2.6396   -0.8574    0.0000 C   0  0  0  0  0  0  0  0  0  0  0  0
    2.9516   -2.3246    0.0000 C   0  0  0  0  0  0  0  0  0  0  0  0
    4.3782   -2.7880    0.0000 C   0  0  0  0  0  0  0  0  0  0  0  0
    5.4929   -1.7842    0.0000 C   0  0  0  0  0  0  0  0  0  0  0  0
    6.9195   -2.2476    0.0000 Cl  0  0  0  0  0  0  0  0  0  0  0  0
    5.1809   -0.3170    0.0000 C   0  0  0  0  0  0  0  0  0  0  0  0
    3.7543    0.1464    0.0000 C   0  0  0  0  0  0  0  0  0  0  0  0
    3.4423    1.6136    0.0000 Cl  0  0  0  0  0  0  0  0  0  0  0  0
    0.0000   -1.2760    0.0000 N   0  0  0  0  0  0  0  0  0  0  0  0
   -0.0000   -2.7760    0.0000 C   0  0  0  0  0  0  0  0  0  0  0  0
   -1.2990   -3.5260    0.0000 C   0  0  0  0  0  0  0  0  0  0  0  0
   -1.2990   -5.0260    0.0000 C   0  0  0  0  0  0  0  0  0  0  0  0
    0.0000   -5.7760    0.0000 C   0  0  0  0  0  0  0  0  0  0  0  0
    0.0000   -7.2760    0.0000 Cl  0  0  0  0  0  0  0  0  0  0  0  0
    1.2990   -5.0260    0.0000 C   0  0  0  0  0  0  0  0  0  0  0  0
    1.2990   -3.5260    0.0000 C   0  0  0  0  0  0  0  0  0  0  0  0
   -1.6318    2.2454    0.0000 C   0  0  0  0  0  0  0  0  0  0  0  0
   -3.1236    2.0885    0.0000 O   0  0  0  0  0  0  0  0  0  0  0  0
   -1.0218    3.6158    0.0000 N   0  0  0  0  0  0  0  0  0  0  0  0
   -1.9037    4.8292    0.0000 N   0  0  0  0  0  0  0  0  0  0  0  0
   -1.2937    6.1996    0.0000 C   0  0  0  0  0  0  0  0  0  0  0  0
   -2.1755    7.4131    0.0000 C   0  0  0  0  0  0  0  0  0  0  0  0
   -3.6673    7.2561    0.0000 C   0  0  0  0  0  0  0  0  0  0  0  0
   -4.2772    5.8857    0.0000 C   0  0  0  0  0  0  0  0  0  0  0  0
   -3.3954    4.6723    0.0000 C   0  0  0  0  0  0  0  0  0  0  0  0
  1  2  1  0  0  0  0
  2  3  1  0  0  0  0
  3  4  1  0  0  0  0
  4  5  2  0  0  0  0
  5  6  1  0  0  0  0
  6  7  2  0  0  0  0
  7  8  1  0  0  0  0
  8  9  2  0  0  0  0
  9 10  1  0  0  0  0
 10 11  2  0  0  0  0
 11 12  1  0  0  0  0
 11 13  1  0  0  0  0
 13 14  2  0  0  0  0
  8 14  1  0  0  0  0
 14 15  1  0  0  0  0
  7 16  1  0  0  0  0
  4 16  1  0  0  0  0
 16 17  1  0  0  0  0
 17 18  2  0  0  0  0
 18 19  1  0  0  0  0
 19 20  2  0  0  0  0
 20 21  1  0  0  0  0
 20 22  1  0  0  0  0
 22 23  2  0  0  0  0
 17 23  1  0  0  0  0
  5 24  1  0  0  0  0
 24 25  2  0  0  0  0
 24 26  1  0  0  0  0
 26 27  1  0  0  0  0
 27 28  1  0  0  0  0
 28 29  1  0  0  0  0
 29 30  1  0  0  0  0
 30 31  1  0  0  0  0
 31 32  1  0  0  0  0
 27 32  1  0  0  0  0
M  END
> <chemblId>
CHEMBL1088349

> <bioactivity__type>
Ki

> <units>
nM

> <value>
51.0

$$$$

  CDK     11271517322D 0   0.00000     0.00000     0

 32 35  0  0  0  0              1 V2000 
   -3.1232   -2.0892    0.0000 C   0  0  0  0  0  0  0  0  0  0  0  0
   -1.6314   -2.2457    0.0000 S   0  0  0  0  0  0  0  0  0  0  0  0
   -0.7500   -1.0320    0.0000 C   0  0  0  0  0  0  0  0  0  0  0  0
   -1.2140    0.3940    0.0000 C   0  0  0  0  0  0  0  0  0  0  0  0
    0.0000    1.2760    0.0000 N   0  0  0  0  0  0  0  0  0  0  0  0
    1.2140    0.3940    0.0000 N   0  0  0  0  0  0  0  0  0  0  0  0
    2.6407    0.8572    0.0000 C   0  0  0  0  0  0  0  0  0  0  0  0
    3.7552   -0.1467    0.0000 C   0  0  0  0  0  0  0  0  0  0  0  0
    5.1819    0.3165    0.0000 C   0  0  0  0  0  0  0  0  0  0  0  0
    5.4940    1.7837    0.0000 C   0  0  0  0  0  0  0  0  0  0  0  0
    6.9207    2.2469    0.0000 Cl  0  0  0  0  0  0  0  0  0  0  0  0
    4.3795    2.7876    0.0000 C   0  0  0  0  0  0  0  0  0  0  0  0
    2.9528    2.3244    0.0000 C   0  0  0  0  0  0  0  0  0  0  0  0
    1.8383    3.3283    0.0000 Cl  0  0  0  0  0  0  0  0  0  0  0  0
    0.7500   -1.0320    0.0000 C   0  0  0  0  0  0  0  0  0  0  0  0
    1.6314   -2.2457    0.0000 C   0  0  0  0  0  0  0  0  0  0  0  0
    1.0210   -3.6159    0.0000 C   0  0  0  0  0  0  0  0  0  0  0  0
    1.9025   -4.8296    0.0000 C   0  0  0  0  0  0  0  0  0  0  0  0
    3.3943   -4.6731    0.0000 C   0  0  0  0  0  0  0  0  0  0  0  0
    4.2757   -5.8868    0.0000 Cl  0  0  0  0  0  0  0  0  0  0  0  0
    4.0047   -3.3029    0.0000 C   0  0  0  0  0  0  0  0  0  0  0  0
    3.1232   -2.0892    0.0000 C   0  0  0  0  0  0  0  0  0  0  0  0
   -2.6407    0.8572    0.0000 C   0  0  0  0  0  0  0  0  0  0  0  0
   -3.7552   -0.1467    0.0000 O   0  0  0  0  0  0  0  0  0  0  0  0
   -2.9528    2.3244    0.0000 N   0  0  0  0  0  0  0  0  0  0  0  0
   -4.3795    2.7876    0.0000 N   0  0  0  0  0  0  0  0  0  0  0  0
   -4.5812    4.2740    0.0000 C   0  0  0  0  0  0  0  0  0  0  0  0
   -5.8690    5.0431    0.0000 C   0  0  0  0  0  0  0  0  0  0  0  0
   -7.2733    4.5157    0.0000 C   0  0  0  0  0  0  0  0  0  0  0  0
   -7.7365    3.0891    0.0000 C   0  0  0  0  0  0  0  0  0  0  0  0
   -6.9099    1.8374    0.0000 C   0  0  0  0  0  0  0  0  0  0  0  0
   -5.4159    1.7032    0.0000 C   0  0  0  0  0  0  0  0  0  0  0  0
  1  2  1  0  0  0  0
  2  3  1  0  0  0  0
  3  4  1  0  0  0  0
  4  5  2  0  0  0  0
  5  6  1  0  0  0  0
  6  7  1  0  0  0  0
  7  8  2  0  0  0  0
  8  9  1  0  0  0  0
  9 10  2  0  0  0  0
 10 11  1  0  0  0  0
 10 12  1  0  0  0  0
 12 13  2  0  0  0  0
  7 13  1  0  0  0  0
 13 14  1  0  0  0  0
  6 15  1  0  0  0  0
  3 15  2  0  0  0  0
 15 16  1  0  0  0  0
 16 17  1  0  0  0  0
 17 18  2  0  0  0  0
 18 19  1  0  0  0  0
 19 20  1  0  0  0  0
 19 21  2  0  0  0  0
 21 22  1  0  0  0  0
 16 22  2  0  0  0  0
  4 23  1  0  0  0  0
 23 24  2  0  0  0  0
 23 25  1  0  0  0  0
 25 26  1  0  0  0  0
 26 27  1  0  0  0  0
 27 28  1  0  0  0  0
 28 29  1  0  0  0  0
 29 30  1  0  0  0  0
 30 31  1  0  0  0  0
 31 32  1  0  0  0  0
 26 32  1  0  0  0  0
M  END
> <chemblId>
CHEMBL1088376

> <bioactivity__type>
Ki

> <units>
nM

> <value>
27.0

$$$$

  CDK     11271517322D 0   0.00000     0.00000     0

 30 33  0  0  0  0              1 V2000 
    2.4568   -6.4474    0.0000 C   0  0  0  0  0  0  0  0  0  0  0  0
    1.3419   -5.4439    0.0000 S   0  0  0  0  0  0  0  0  0  0  0  0
   -0.0846   -5.9077    0.0000 C   0  0  0  0  0  0  0  0  0  0  0  0
   -1.2983   -5.0263    0.0000 C   0  0  0  0  0  0  0  0  0  0  0  0
   -2.5117   -5.9082    0.0000 N   0  0  0  0  0  0  0  0  0  0  0  0
   -2.0479   -7.3347    0.0000 C   0  0  0  0  0  0  0  0  0  0  0  0
   -2.9293   -8.5484    0.0000 C   0  0  0  0  0  0  0  0  0  0  0  0
   -4.4211   -8.3919    0.0000 C   0  0  0  0  0  0  0  0  0  0  0  0
   -5.3025   -9.6056    0.0000 C   0  0  0  0  0  0  0  0  0  0  0  0
   -4.6922  -10.9758    0.0000 C   0  0  0  0  0  0  0  0  0  0  0  0
   -5.5736  -12.1895    0.0000 Cl  0  0  0  0  0  0  0  0  0  0  0  0
   -3.2004  -11.1323    0.0000 C   0  0  0  0  0  0  0  0  0  0  0  0
   -2.3189   -9.9186    0.0000 C   0  0  0  0  0  0  0  0  0  0  0  0
   -0.8271  -10.0751    0.0000 Cl  0  0  0  0  0  0  0  0  0  0  0  0
   -0.5479   -7.3344    0.0000 N   0  0  0  0  0  0  0  0  0  0  0  0
    0.3341   -8.5477    0.0000 C   0  0  0  0  0  0  0  0  0  0  0  0
   -0.2758   -9.9182    0.0000 C   0  0  0  0  0  0  0  0  0  0  0  0
    0.6061  -11.1315    0.0000 C   0  0  0  0  0  0  0  0  0  0  0  0
    2.0979  -10.9744    0.0000 C   0  0  0  0  0  0  0  0  0  0  0  0
    2.9798  -12.1878    0.0000 Cl  0  0  0  0  0  0  0  0  0  0  0  0
    2.7077   -9.6040    0.0000 C   0  0  0  0  0  0  0  0  0  0  0  0
    1.8258   -8.3906    0.0000 C   0  0  0  0  0  0  0  0  0  0  0  0
   -1.2986   -3.5263    0.0000 C   0  0  0  0  0  0  0  0  0  0  0  0
   -2.5978   -2.7765    0.0000 O   0  0  0  0  0  0  0  0  0  0  0  0
    0.0003   -2.7760    0.0000 N   0  0  0  0  0  0  0  0  0  0  0  0
    0.0000   -1.2760    0.0000 N   0  0  0  0  0  0  0  0  0  0  0  0
    1.2130   -0.3940    0.0000 C   0  0  0  0  0  0  0  0  0  0  0  0
    0.7500    1.0320    0.0000 C   0  0  0  0  0  0  0  0  0  0  0  0
   -0.7500    1.0320    0.0000 C   0  0  0  0  0  0  0  0  0  0  0  0
   -1.2140   -0.3940    0.0000 C   0  0  0  0  0  0  0  0  0  0  0  0
  1  2  1  0  0  0  0
  2  3  1  0  0  0  0
  3  4  2  0  0  0  0
  4  5  1  0  0  0  0
  5  6  2  0  0  0  0
  6  7  1  0  0  0  0
  7  8  2  0  0  0  0
  8  9  1  0  0  0  0
  9 10  2  0  0  0  0
 10 11  1  0  0  0  0
 10 12  1  0  0  0  0
 12 13  2  0  0  0  0
  7 13  1  0  0  0  0
 13 14  1  0  0  0  0
  6 15  1  0  0  0  0
  3 15  1  0  0  0  0
 15 16  1  0  0  0  0
 16 17  2  0  0  0  0
 17 18  1  0  0  0  0
 18 19  2  0  0  0  0
 19 20  1  0  0  0  0
 19 21  1  0  0  0  0
 21 22  2  0  0  0  0
 16 22  1  0  0  0  0
  4 23  1  0  0  0  0
 23 24  2  0  0  0  0
 23 25  1  0  0  0  0
 25 26  1  0  0  0  0
 26 27  1  0  0  0  0
 27 28  1  0  0  0  0
 28 29  1  0  0  0  0
 29 30  1  0  0  0  0
 26 30  1  0  0  0  0
M  END
> <chemblId>
CHEMBL1088506

> <bioactivity__type>
Ki

> <units>
nM

> <value>
8.9

$$$$

  CDK     11271517322D 0   0.00000     0.00000     0

 32 35  0  0  0  0              1 V2000 
   -3.7543    0.1464    0.0000 C   0  0  0  0  0  0  0  0  0  0  0  0
   -2.6396   -0.8574    0.0000 S   0  0  0  0  0  0  0  0  0  0  0  0
   -1.2130   -0.3940    0.0000 C   0  0  0  0  0  0  0  0  0  0  0  0
   -0.7500    1.0320    0.0000 C   0  0  0  0  0  0  0  0  0  0  0  0
    0.7500    1.0320    0.0000 N   0  0  0  0  0  0  0  0  0  0  0  0
    1.2130   -0.3940    0.0000 C   0  0  0  0  0  0  0  0  0  0  0  0
    2.6396   -0.8574    0.0000 C   0  0  0  0  0  0  0  0  0  0  0  0
    2.9516   -2.3246    0.0000 C   0  0  0  0  0  0  0  0  0  0  0  0
    4.3782   -2.7880    0.0000 C   0  0  0  0  0  0  0  0  0  0  0  0
    5.4929   -1.7842    0.0000 C   0  0  0  0  0  0  0  0  0  0  0  0
    6.9195   -2.2476    0.0000 Cl  0  0  0  0  0  0  0  0  0  0  0  0
    5.1809   -0.3170    0.0000 C   0  0  0  0  0  0  0  0  0  0  0  0
    3.7543    0.1464    0.0000 C   0  0  0  0  0  0  0  0  0  0  0  0
    3.4423    1.6136    0.0000 Cl  0  0  0  0  0  0  0  0  0  0  0  0
    0.0000   -1.2760    0.0000 N   0  0  0  0  0  0  0  0  0  0  0  0
   -0.0000   -2.7760    0.0000 C   0  0  0  0  0  0  0  0  0  0  0  0
   -1.2990   -3.5260    0.0000 C   0  0  0  0  0  0  0  0  0  0  0  0
   -1.2990   -5.0260    0.0000 C   0  0  0  0  0  0  0  0  0  0  0  0
    0.0000   -5.7760    0.0000 C   0  0  0  0  0  0  0  0  0  0  0  0
    0.0000   -7.2760    0.0000 Cl  0  0  0  0  0  0  0  0  0  0  0  0
    1.2990   -5.0260    0.0000 C   0  0  0  0  0  0  0  0  0  0  0  0
    1.2990   -3.5260    0.0000 C   0  0  0  0  0  0  0  0  0  0  0  0
   -1.6318    2.2454    0.0000 C   0  0  0  0  0  0  0  0  0  0  0  0
   -3.1236    2.0885    0.0000 O   0  0  0  0  0  0  0  0  0  0  0  0
   -1.0218    3.6158    0.0000 N   0  0  0  0  0  0  0  0  0  0  0  0
   -1.9037    4.8292    0.0000 N   0  0  0  0  0  0  0  0  0  0  0  0
   -1.1930    6.1502    0.0000 C   0  0  0  0  0  0  0  0  0  0  0  0
   -1.7827    7.5294    0.0000 C   0  0  0  0  0  0  0  0  0  0  0  0
   -3.2287    7.9283    0.0000 C   0  0  0  0  0  0  0  0  0  0  0  0
   -4.4421    7.0465    0.0000 C   0  0  0  0  0  0  0  0  0  0  0  0
   -4.5092    5.5480    0.0000 C   0  0  0  0  0  0  0  0  0  0  0  0
   -3.3795    4.5613    0.0000 C   0  0  0  0  0  0  0  0  0  0  0  0
  1  2  1  0  0  0  0
  2  3  1  0  0  0  0
  3  4  2  0  0  0  0
  4  5  1  0  0  0  0
  5  6  2  0  0  0  0
  6  7  1  0  0  0  0
  7  8  2  0  0  0  0
  8  9  1  0  0  0  0
  9 10  2  0  0  0  0
 10 11  1  0  0  0  0
 10 12  1  0  0  0  0
 12 13  2  0  0  0  0
  7 13  1  0  0  0  0
 13 14  1  0  0  0  0
  6 15  1  0  0  0  0
  3 15  1  0  0  0  0
 15 16  1  0  0  0  0
 16 17  2  0  0  0  0
 17 18  1  0  0  0  0
 18 19  2  0  0  0  0
 19 20  1  0  0  0  0
 19 21  1  0  0  0  0
 21 22  2  0  0  0  0
 16 22  1  0  0  0  0
  4 23  1  0  0  0  0
 23 24  2  0  0  0  0
 23 25  1  0  0  0  0
 25 26  1  0  0  0  0
 26 27  1  0  0  0  0
 27 28  1  0  0  0  0
 28 29  1  0  0  0  0
 29 30  1  0  0  0  0
 30 31  1  0  0  0  0
 31 32  1  0  0  0  0
 26 32  1  0  0  0  0
M  END
> <chemblId>
CHEMBL1088507

> <bioactivity__type>
Ki

> <units>
nM

> <value>
12.0

$$$$

  CDK     11271517322D 0   0.00000     0.00000     0

 29 32  0  0  0  0              1 V2000 
   11.5675   -2.8881    0.0000 C   0  0  0  0  0  0  0  0  0  0  0  0
   10.0758   -3.0457    0.0000 C   0  0  0  0  0  0  0  0  0  0  0  0
    9.1935   -1.8326    0.0000 C   0  0  0  0  0  0  0  0  0  0  0  0
    7.7018   -1.9902    0.0000 C   0  0  0  0  0  0  0  0  0  0  0  0
    6.8195   -0.7771    0.0000 C   0  0  0  0  0  0  0  0  0  0  0  0
    5.3278   -0.9347    0.0000 C   0  0  0  0  0  0  0  0  0  0  0  0
    4.7184   -2.3053    0.0000 C   0  0  0  0  0  0  0  0  0  0  0  0
    3.8374   -3.5193    0.0000 C   0  0  0  0  0  0  0  0  0  0  0  0
    4.7197   -4.7324    0.0000 C   0  0  0  0  0  0  0  0  0  0  0  0
    6.1460   -4.2681    0.0000 C   0  0  0  0  0  0  0  0  0  0  0  0
    6.1453   -2.7681    0.0000 C   0  0  0  0  0  0  0  0  0  0  0  0
    3.4190   -1.5560    0.0000 C   0  0  0  0  0  0  0  0  0  0  0  0
    3.4190   -0.0500    0.0000 C   0  0  0  0  0  0  0  0  0  0  0  0
    2.1300    0.6960    0.0000 C   0  0  0  0  0  0  0  0  0  0  0  0
    2.1330    2.1960    0.0000 O   0  0  0  0  0  0  0  0  0  0  0  0
    0.8290   -0.0500    0.0000 C   0  0  0  0  0  0  0  0  0  0  0  0
   -0.4590    0.6960    0.0000 C   0  0  0  0  0  0  0  0  0  0  0  0
   -0.4530    2.1890    0.0000 C   0  0  0  0  0  0  0  0  0  0  0  0
   -1.7540    2.9420    0.0000 C   0  0  0  0  0  0  0  0  0  0  0  0
   -3.0560    2.1950    0.0000 C   0  0  0  0  0  0  0  0  0  0  0  0
   -3.0560    0.7030    0.0000 C   0  0  0  0  0  0  0  0  0  0  0  0
   -1.7610   -0.0500    0.0000 C   0  0  0  0  0  0  0  0  0  0  0  0
   -1.7610   -1.5560    0.0000 C   0  0  0  0  0  0  0  0  0  0  0  0
   -3.2385   -1.2972    0.0000 C   0  0  0  0  0  0  0  0  0  0  0  0
   -2.2709   -2.9667    0.0000 C   0  0  0  0  0  0  0  0  0  0  0  0
   -0.4590   -2.3020    0.0000 O   0  0  0  0  0  0  0  0  0  0  0  0
    0.8290   -1.5560    0.0000 C   0  0  0  0  0  0  0  0  0  0  0  0
    2.1300   -2.3020    0.0000 C   0  0  0  0  0  0  0  0  0  0  0  0
   -1.7512    4.4420    0.0000 C   0  0  0  0  0  0  0  0  0  0  0  0
  1  2  1  0  0  0  0
  2  3  1  0  0  0  0
  3  4  1  0  0  0  0
  4  5  1  0  0  0  0
  5  6  1  0  0  0  0
  6  7  1  0  0  0  0
  7  8  1  0  0  0  0
  8  9  1  0  0  0  0
  9 10  1  0  0  0  0
 10 11  1  0  0  0  0
  7 11  1  0  0  0  0
  7 12  1  0  0  0  0
 12 13  2  0  0  0  0
 13 14  1  0  0  0  0
 14 15  1  0  0  0  0
 14 16  2  0  0  0  0
 16 17  1  0  0  0  0
 17 18  1  1  0  0  0
 18 19  1  0  0  0  0
 19 20  2  0  0  0  0
 20 21  1  0  0  0  0
 22 21  1  6  0  0  0
 17 22  1  0  0  0  0
 22 23  1  0  0  0  0
 23 24  1  0  0  0  0
 23 25  1  0  0  0  0
 23 26  1  0  0  0  0
 26 27  1  0  0  0  0
 16 27  1  0  0  0  0
 27 28  2  0  0  0  0
 12 28  1  0  0  0  0
 19 29  1  0  0  0  0
M  END
> <chemblId>
CHEMBL108868

> <bioactivity__type>
Ki

> <units>
nM

> <value>
0.45

$$$$

  CDK     11271517322D 0   0.00000     0.00000     0

 30 33  0  0  0  0              1 V2000 
   -6.4952   12.3210    0.0000 Cl  0  0  0  0  0  0  0  0  0  0  0  0
   -5.1962   11.5710    0.0000 C   0  0  0  0  0  0  0  0  0  0  0  0
   -5.1962   10.0710    0.0000 C   0  0  0  0  0  0  0  0  0  0  0  0
   -3.8971    9.3210    0.0000 C   0  0  0  0  0  0  0  0  0  0  0  0
   -2.5981   10.0710    0.0000 C   0  0  0  0  0  0  0  0  0  0  0  0
   -1.2990    9.3210    0.0000 C   0  0  0  0  0  0  0  0  0  0  0  0
   -1.2990    7.8210    0.0000 N   0  0  0  0  0  0  0  0  0  0  0  0
   -2.5981    7.0710    0.0000 C   0  0  0  0  0  0  0  0  0  0  0  0
   -2.5981    5.5710    0.0000 C   0  0  0  0  0  0  0  0  0  0  0  0
   -1.2990    4.8210    0.0000 N   0  0  0  0  0  0  0  0  0  0  0  0
    0.0000    5.5710    0.0000 C   0  0  0  0  0  0  0  0  0  0  0  0
    0.0000    7.0710    0.0000 C   0  0  0  0  0  0  0  0  0  0  0  0
   -1.2990    3.3210    0.0000 C   0  0  0  0  0  0  0  0  0  0  0  0
   -2.5981    2.5710    0.0000 O   0  0  0  0  0  0  0  0  0  0  0  0
    0.0000    2.5710    0.0000 N   0  0  0  0  0  0  0  0  0  0  0  0
    0.0000    1.0710    0.0000 C   0  0  0  0  0  0  0  0  0  0  0  0
   -1.2990    0.3210    0.0000 C   0  0  0  0  0  0  0  0  0  0  0  0
   -1.2990   -1.1790    0.0000 C   0  0  0  0  0  0  0  0  0  0  0  0
    0.0000   -1.9290    0.0000 C   0  0  0  0  0  0  0  0  0  0  0  0
    1.2990   -1.1790    0.0000 C   0  0  0  0  0  0  0  0  0  0  0  0
    1.2990    0.3210    0.0000 C   0  0  0  0  0  0  0  0  0  0  0  0
    0.0000   10.0710    0.0000 C   0  0  0  0  0  0  0  0  0  0  0  0
    1.2990    9.3210    0.0000 C   0  0  0  0  0  0  0  0  0  0  0  0
    2.5981   10.0710    0.0000 C   0  0  0  0  0  0  0  0  0  0  0  0
    2.5981   11.5710    0.0000 C   0  0  0  0  0  0  0  0  0  0  0  0
    1.2990   12.3210    0.0000 C   0  0  0  0  0  0  0  0  0  0  0  0
    0.0000   11.5710    0.0000 C   0  0  0  0  0  0  0  0  0  0  0  0
   -2.5981   11.5710    0.0000 C   0  0  0  0  0  0  0  0  0  0  0  0
   -1.2990   12.3210    0.0000 Cl  0  0  0  0  0  0  0  0  0  0  0  0
   -3.8971   12.3210    0.0000 C   0  0  0  0  0  0  0  0  0  0  0  0
  1  2  1  0  0  0  0
  2  3  2  0  0  0  0
  3  4  1  0  0  0  0
  4  5  2  0  0  0  0
  5  6  1  0  0  0  0
  6  7  1  0  0  0  0
  7  8  1  0  0  0  0
  8  9  1  0  0  0  0
  9 10  1  0  0  0  0
 10 11  1  0  0  0  0
 11 12  1  0  0  0  0
  7 12  1  0  0  0  0
 10 13  1  0  0  0  0
 13 14  2  0  0  0  0
 13 15  1  0  0  0  0
 15 16  1  0  0  0  0
 16 17  1  0  0  0  0
 17 18  1  0  0  0  0
 18 19  1  0  0  0  0
 19 20  1  0  0  0  0
 20 21  1  0  0  0  0
 16 21  1  0  0  0  0
  6 22  1  0  0  0  0
 22 23  2  0  0  0  0
 23 24  1  0  0  0  0
 24 25  2  0  0  0  0
 25 26  1  0  0  0  0
 26 27  2  0  0  0  0
 22 27  1  0  0  0  0
  5 28  1  0  0  0  0
 28 29  1  0  0  0  0
 28 30  2  0  0  0  0
  2 30  1  0  0  0  0
M  END
> <chemblId>
CHEMBL1088728

> <bioactivity__type>
Ki

> <units>
nM

> <value>
1.6

$$$$

  CDK     11271517322D 0   0.00000     0.00000     0

 28 31  0  0  0  0              1 V2000 
   -2.5981    2.5710    0.0000 S   0  0  0  0  0  0  0  0  0  0  0  0
   -1.2990    3.3210    0.0000 C   0  0  0  0  0  0  0  0  0  0  0  0
    0.0000    2.5710    0.0000 N   0  0  0  0  0  0  0  0  0  0  0  0
    0.0000    1.0710    0.0000 C   0  0  0  0  0  0  0  0  0  0  0  0
   -1.2990    0.3210    0.0000 C   0  0  0  0  0  0  0  0  0  0  0  0
   -1.2990   -1.1790    0.0000 C   0  0  0  0  0  0  0  0  0  0  0  0
    0.0000   -1.9290    0.0000 C   0  0  0  0  0  0  0  0  0  0  0  0
    1.2990   -1.1790    0.0000 C   0  0  0  0  0  0  0  0  0  0  0  0
    1.2990    0.3210    0.0000 C   0  0  0  0  0  0  0  0  0  0  0  0
   -1.2990    4.8210    0.0000 N   0  0  0  0  0  0  0  0  0  0  0  0
    0.0000    5.5710    0.0000 C   0  0  0  0  0  0  0  0  0  0  0  0
    0.0000    7.0710    0.0000 C   0  0  0  0  0  0  0  0  0  0  0  0
   -1.2990    7.8210    0.0000 N   0  0  0  0  0  0  0  0  0  0  0  0
   -2.5981    7.0710    0.0000 C   0  0  0  0  0  0  0  0  0  0  0  0
   -2.5981    5.5710    0.0000 C   0  0  0  0  0  0  0  0  0  0  0  0
   -1.2990    9.3210    0.0000 C   0  0  0  0  0  0  0  0  0  0  0  0
   -2.5981   10.0710    0.0000 C   0  0  0  0  0  0  0  0  0  0  0  0
   -2.5056   11.0667    0.0000 C   0  0  0  0  0  0  0  0  0  0  0  0
   -3.5675   12.1630    0.0000 C   0  0  0  0  0  0  0  0  0  0  0  0
   -5.0418   11.5936    0.0000 C   0  0  0  0  0  0  0  0  0  0  0  0
   -5.1879   10.0200    0.0000 C   0  0  0  0  0  0  0  0  0  0  0  0
   -3.8436    9.1890    0.0000 C   0  0  0  0  0  0  0  0  0  0  0  0
    0.0000   10.0710    0.0000 C   0  0  0  0  0  0  0  0  0  0  0  0
    1.2990    9.3210    0.0000 C   0  0  0  0  0  0  0  0  0  0  0  0
    2.5981   10.0710    0.0000 C   0  0  0  0  0  0  0  0  0  0  0  0
    2.5981   11.5710    0.0000 C   0  0  0  0  0  0  0  0  0  0  0  0
    1.2990   12.3210    0.0000 C   0  0  0  0  0  0  0  0  0  0  0  0
    0.0000   11.5710    0.0000 C   0  0  0  0  0  0  0  0  0  0  0  0
  1  2  2  0  0  0  0
  2  3  1  0  0  0  0
  3  4  1  0  0  0  0
  4  5  1  0  0  0  0
  5  6  1  0  0  0  0
  6  7  1  0  0  0  0
  7  8  1  0  0  0  0
  8  9  1  0  0  0  0
  4  9  1  0  0  0  0
  2 10  1  0  0  0  0
 10 11  1  0  0  0  0
 11 12  1  0  0  0  0
 12 13  1  0  0  0  0
 13 14  1  0  0  0  0
 14 15  1  0  0  0  0
 10 15  1  0  0  0  0
 13 16  1  0  0  0  0
 16 17  1  0  0  0  0
 17 18  2  0  0  0  0
 18 19  1  0  0  0  0
 19 20  2  0  0  0  0
 20 21  1  0  0  0  0
 21 22  2  0  0  0  0
 17 22  1  0  0  0  0
 16 23  1  0  0  0  0
 23 24  2  0  0  0  0
 24 25  1  0  0  0  0
 25 26  2  0  0  0  0
 26 27  1  0  0  0  0
 27 28  2  0  0  0  0
 23 28  1  0  0  0  0
M  END
> <chemblId>
CHEMBL1088729

> <bioactivity__type>
Ki

> <units>
nM

> <value>
106.0

$$$$

  CDK     11271517322D 0   0.00000     0.00000     0

 27 30  0  0  0  0              1 V2000 
    1.2990    3.3210    0.0000 O   0  0  0  0  0  0  0  0  0  0  0  0
    0.0000    2.5710    0.0000 C   0  0  0  0  0  0  0  0  0  0  0  0
    0.0000    1.0710    0.0000 C   0  0  0  0  0  0  0  0  0  0  0  0
    1.2990    0.3210    0.0000 C   0  0  0  0  0  0  0  0  0  0  0  0
    1.2990   -1.1790    0.0000 C   0  0  0  0  0  0  0  0  0  0  0  0
    0.0000   -1.9290    0.0000 C   0  0  0  0  0  0  0  0  0  0  0  0
   -1.2990   -1.1790    0.0000 C   0  0  0  0  0  0  0  0  0  0  0  0
   -1.2990    0.3210    0.0000 C   0  0  0  0  0  0  0  0  0  0  0  0
   -1.2990    3.3210    0.0000 N   0  0  0  0  0  0  0  0  0  0  0  0
   -1.2990    4.8210    0.0000 C   0  0  0  0  0  0  0  0  0  0  0  0
   -2.5981    5.5710    0.0000 C   0  0  0  0  0  0  0  0  0  0  0  0
   -3.8971    4.8210    0.0000 N   0  0  0  0  0  0  0  0  0  0  0  0
   -3.8971    3.3210    0.0000 C   0  0  0  0  0  0  0  0  0  0  0  0
   -2.5981    2.5710    0.0000 C   0  0  0  0  0  0  0  0  0  0  0  0
   -5.1962    5.5710    0.0000 C   0  0  0  0  0  0  0  0  0  0  0  0
   -5.1962    7.0710    0.0000 C   0  0  0  0  0  0  0  0  0  0  0  0
   -3.8971    7.8210    0.0000 C   0  0  0  0  0  0  0  0  0  0  0  0
   -3.8971    9.3210    0.0000 C   0  0  0  0  0  0  0  0  0  0  0  0
   -5.1962   10.0710    0.0000 C   0  0  0  0  0  0  0  0  0  0  0  0
   -6.4952    9.3210    0.0000 C   0  0  0  0  0  0  0  0  0  0  0  0
   -6.4952    7.8210    0.0000 C   0  0  0  0  0  0  0  0  0  0  0  0
   -6.4952    4.8210    0.0000 C   0  0  0  0  0  0  0  0  0  0  0  0
   -7.7942    5.5710    0.0000 C   0  0  0  0  0  0  0  0  0  0  0  0
   -9.0933    4.8210    0.0000 C   0  0  0  0  0  0  0  0  0  0  0  0
   -9.0933    3.3210    0.0000 C   0  0  0  0  0  0  0  0  0  0  0  0
   -7.7942    2.5710    0.0000 C   0  0  0  0  0  0  0  0  0  0  0  0
   -6.4952    3.3210    0.0000 C   0  0  0  0  0  0  0  0  0  0  0  0
  1  2  2  0  0  0  0
  2  3  1  0  0  0  0
  3  4  1  0  0  0  0
  4  5  1  0  0  0  0
  5  6  1  0  0  0  0
  6  7  1  0  0  0  0
  7  8  1  0  0  0  0
  3  8  1  0  0  0  0
  2  9  1  0  0  0  0
  9 10  1  0  0  0  0
 10 11  1  0  0  0  0
 11 12  1  0  0  0  0
 12 13  1  0  0  0  0
 13 14  1  0  0  0  0
  9 14  1  0  0  0  0
 12 15  1  0  0  0  0
 15 16  1  0  0  0  0
 16 17  2  0  0  0  0
 17 18  1  0  0  0  0
 18 19  2  0  0  0  0
 19 20  1  0  0  0  0
 20 21  2  0  0  0  0
 16 21  1  0  0  0  0
 15 22  1  0  0  0  0
 22 23  2  0  0  0  0
 23 24  1  0  0  0  0
 24 25  2  0  0  0  0
 25 26  1  0  0  0  0
 26 27  2  0  0  0  0
 22 27  1  0  0  0  0
M  END
> <chemblId>
CHEMBL1088730

> <bioactivity__type>
Ki

> <units>
nM

> <value>
164.0

$$$$

  CDK     11271517322D 0   0.00000     0.00000     0

 29 32  0  0  0  0              1 V2000 
   -5.1962    5.5710    0.0000 Cl  0  0  0  0  0  0  0  0  0  0  0  0
   -3.8971    4.8210    0.0000 C   0  0  0  0  0  0  0  0  0  0  0  0
   -3.8971    3.3210    0.0000 C   0  0  0  0  0  0  0  0  0  0  0  0
   -2.5981    2.5710    0.0000 C   0  0  0  0  0  0  0  0  0  0  0  0
   -1.2990    3.3210    0.0000 C   0  0  0  0  0  0  0  0  0  0  0  0
    0.0000    2.5710    0.0000 C   0  0  0  0  0  0  0  0  0  0  0  0
    1.2990    3.3210    0.0000 N   0  0  0  0  0  0  0  0  0  0  0  0
    2.5981    2.5710    0.0000 C   0  0  0  0  0  0  0  0  0  0  0  0
    3.8971    3.3210    0.0000 C   0  0  0  0  0  0  0  0  0  0  0  0
    3.8971    4.8210    0.0000 N   0  0  0  0  0  0  0  0  0  0  0  0
    2.5981    5.5710    0.0000 C   0  0  0  0  0  0  0  0  0  0  0  0
    1.2990    4.8210    0.0000 C   0  0  0  0  0  0  0  0  0  0  0  0
    5.1962    5.5710    0.0000 C   0  0  0  0  0  0  0  0  0  0  0  0
    5.1962    7.0710    0.0000 O   0  0  0  0  0  0  0  0  0  0  0  0
    6.4952    4.8210    0.0000 N   0  0  0  0  0  0  0  0  0  0  0  0
    6.4952    3.3210    0.0000 C   0  0  0  0  0  0  0  0  0  0  0  0
    7.7942    2.5710    0.0000 C   0  0  0  0  0  0  0  0  0  0  0  0
    9.0933    3.3210    0.0000 C   0  0  0  0  0  0  0  0  0  0  0  0
    9.0933    4.8210    0.0000 C   0  0  0  0  0  0  0  0  0  0  0  0
    7.7942    5.5710    0.0000 C   0  0  0  0  0  0  0  0  0  0  0  0
    0.0000    1.0710    0.0000 C   0  0  0  0  0  0  0  0  0  0  0  0
    1.2990    0.3210    0.0000 C   0  0  0  0  0  0  0  0  0  0  0  0
    1.2990   -1.1790    0.0000 C   0  0  0  0  0  0  0  0  0  0  0  0
    0.0000   -1.9290    0.0000 C   0  0  0  0  0  0  0  0  0  0  0  0
   -1.2990   -1.1790    0.0000 C   0  0  0  0  0  0  0  0  0  0  0  0
   -1.2990    0.3210    0.0000 C   0  0  0  0  0  0  0  0  0  0  0  0
   -1.2990    4.8210    0.0000 C   0  0  0  0  0  0  0  0  0  0  0  0
    0.0000    5.5710    0.0000 Cl  0  0  0  0  0  0  0  0  0  0  0  0
   -2.5981    5.5710    0.0000 C   0  0  0  0  0  0  0  0  0  0  0  0
  1  2  1  0  0  0  0
  2  3  2  0  0  0  0
  3  4  1  0  0  0  0
  4  5  2  0  0  0  0
  5  6  1  0  0  0  0
  6  7  1  0  0  0  0
  7  8  1  0  0  0  0
  8  9  1  0  0  0  0
  9 10  1  0  0  0  0
 10 11  1  0  0  0  0
 11 12  1  0  0  0  0
  7 12  1  0  0  0  0
 10 13  1  0  0  0  0
 13 14  2  0  0  0  0
 13 15  1  0  0  0  0
 15 16  1  0  0  0  0
 16 17  1  0  0  0  0
 17 18  1  0  0  0  0
 18 19  1  0  0  0  0
 19 20  1  0  0  0  0
 15 20  1  0  0  0  0
  6 21  1  0  0  0  0
 21 22  2  0  0  0  0
 22 23  1  0  0  0  0
 23 24  2  0  0  0  0
 24 25  1  0  0  0  0
 25 26  2  0  0  0  0
 21 26  1  0  0  0  0
  5 27  1  0  0  0  0
 27 28  1  0  0  0  0
 27 29  2  0  0  0  0
  2 29  1  0  0  0  0
M  END
> <chemblId>
CHEMBL1089716

> <bioactivity__type>
Ki

> <units>
nM

> <value>
56.0

$$$$

  CDK     11271517322D 0   0.00000     0.00000     0

 29 32  0  0  0  0              1 V2000 
   -5.1962    5.5710    0.0000 Cl  0  0  0  0  0  0  0  0  0  0  0  0
   -3.8971    4.8210    0.0000 C   0  0  0  0  0  0  0  0  0  0  0  0
   -3.8971    3.3210    0.0000 C   0  0  0  0  0  0  0  0  0  0  0  0
   -2.5981    2.5710    0.0000 C   0  0  0  0  0  0  0  0  0  0  0  0
   -1.2990    3.3210    0.0000 C   0  0  0  0  0  0  0  0  0  0  0  0
    0.0000    2.5710    0.0000 C   0  0  0  0  0  0  0  0  0  0  0  0
    1.2990    3.3210    0.0000 N   0  0  0  0  0  0  0  0  0  0  0  0
    2.5981    2.5710    0.0000 C   0  0  0  0  0  0  0  0  0  0  0  0
    3.8971    3.3210    0.0000 C   0  0  0  0  0  0  0  0  0  0  0  0
    3.8971    4.8210    0.0000 N   0  0  0  0  0  0  0  0  0  0  0  0
    2.5981    5.5710    0.0000 C   0  0  0  0  0  0  0  0  0  0  0  0
    1.2990    4.8210    0.0000 C   0  0  0  0  0  0  0  0  0  0  0  0
    5.1962    5.5710    0.0000 C   0  0  0  0  0  0  0  0  0  0  0  0
    5.1962    7.0710    0.0000 O   0  0  0  0  0  0  0  0  0  0  0  0
    6.4952    4.8210    0.0000 N   0  0  0  0  0  0  0  0  0  0  0  0
    6.4952    3.3210    0.0000 C   0  0  0  0  0  0  0  0  0  0  0  0
    7.7942    2.5710    0.0000 C   0  0  0  0  0  0  0  0  0  0  0  0
    9.0933    3.3210    0.0000 O   0  0  0  0  0  0  0  0  0  0  0  0
    9.0933    4.8210    0.0000 C   0  0  0  0  0  0  0  0  0  0  0  0
    7.7942    5.5710    0.0000 C   0  0  0  0  0  0  0  0  0  0  0  0
    0.0000    1.0710    0.0000 C   0  0  0  0  0  0  0  0  0  0  0  0
    1.2990    0.3210    0.0000 C   0  0  0  0  0  0  0  0  0  0  0  0
    1.2990   -1.1790    0.0000 C   0  0  0  0  0  0  0  0  0  0  0  0
    0.0000   -1.9290    0.0000 C   0  0  0  0  0  0  0  0  0  0  0  0
   -1.2990   -1.1790    0.0000 C   0  0  0  0  0  0  0  0  0  0  0  0
   -1.2990    0.3210    0.0000 C   0  0  0  0  0  0  0  0  0  0  0  0
   -1.2990    4.8210    0.0000 C   0  0  0  0  0  0  0  0  0  0  0  0
    0.0000    5.5710    0.0000 Cl  0  0  0  0  0  0  0  0  0  0  0  0
   -2.5981    5.5710    0.0000 C   0  0  0  0  0  0  0  0  0  0  0  0
  1  2  1  0  0  0  0
  2  3  2  0  0  0  0
  3  4  1  0  0  0  0
  4  5  2  0  0  0  0
  5  6  1  0  0  0  0
  6  7  1  0  0  0  0
  7  8  1  0  0  0  0
  8  9  1  0  0  0  0
  9 10  1  0  0  0  0
 10 11  1  0  0  0  0
 11 12  1  0  0  0  0
  7 12  1  0  0  0  0
 10 13  1  0  0  0  0
 13 14  2  0  0  0  0
 13 15  1  0  0  0  0
 15 16  1  0  0  0  0
 16 17  1  0  0  0  0
 17 18  1  0  0  0  0
 18 19  1  0  0  0  0
 19 20  1  0  0  0  0
 15 20  1  0  0  0  0
  6 21  1  0  0  0  0
 21 22  2  0  0  0  0
 22 23  1  0  0  0  0
 23 24  2  0  0  0  0
 24 25  1  0  0  0  0
 25 26  2  0  0  0  0
 21 26  1  0  0  0  0
  5 27  1  0  0  0  0
 27 28  1  0  0  0  0
 27 29  2  0  0  0  0
  2 29  1  0  0  0  0
M  END
> <chemblId>
CHEMBL1089717

> <bioactivity__type>
Ki

> <units>
nM

> <value>
111.0

$$$$

  CDK     11271517322D 0   0.00000     0.00000     0

 28 30  0  0  0  0              1 V2000 
   -7.7942   11.5710    0.0000 C   0  0  0  0  0  0  0  0  0  0  0  0
   -7.7942   10.0710    0.0000 C   0  0  0  0  0  0  0  0  0  0  0  0
   -6.4952    9.3210    0.0000 C   0  0  0  0  0  0  0  0  0  0  0  0
   -6.4952    7.8210    0.0000 C   0  0  0  0  0  0  0  0  0  0  0  0
   -5.1962    7.0710    0.0000 N   0  0  0  0  0  0  0  0  0  0  0  0
   -5.1962    5.5710    0.0000 C   0  0  0  0  0  0  0  0  0  0  0  0
   -6.4952    4.8210    0.0000 O   0  0  0  0  0  0  0  0  0  0  0  0
   -3.8971    4.8210    0.0000 N   0  0  0  0  0  0  0  0  0  0  0  0
   -3.8971    3.3210    0.0000 C   0  0  0  0  0  0  0  0  0  0  0  0
   -2.5981    2.5710    0.0000 C   0  0  0  0  0  0  0  0  0  0  0  0
   -1.2990    3.3210    0.0000 N   0  0  0  0  0  0  0  0  0  0  0  0
   -1.2990    4.8210    0.0000 C   0  0  0  0  0  0  0  0  0  0  0  0
   -2.5981    5.5710    0.0000 C   0  0  0  0  0  0  0  0  0  0  0  0
    0.0000    2.5710    0.0000 C   0  0  0  0  0  0  0  0  0  0  0  0
    0.0000    1.0710    0.0000 C   0  0  0  0  0  0  0  0  0  0  0  0
    1.2990    0.3210    0.0000 C   0  0  0  0  0  0  0  0  0  0  0  0
    1.2990   -1.1790    0.0000 C   0  0  0  0  0  0  0  0  0  0  0  0
    0.0000   -1.9290    0.0000 C   0  0  0  0  0  0  0  0  0  0  0  0
   -1.2990   -1.1790    0.0000 C   0  0  0  0  0  0  0  0  0  0  0  0
   -1.2990    0.3210    0.0000 C   0  0  0  0  0  0  0  0  0  0  0  0
    1.2990    3.3210    0.0000 C   0  0  0  0  0  0  0  0  0  0  0  0
    2.5981    2.5710    0.0000 C   0  0  0  0  0  0  0  0  0  0  0  0
    3.8971    3.3210    0.0000 C   0  0  0  0  0  0  0  0  0  0  0  0
    3.8971    4.8210    0.0000 C   0  0  0  0  0  0  0  0  0  0  0  0
    5.1962    5.5710    0.0000 Cl  0  0  0  0  0  0  0  0  0  0  0  0
    2.5981    5.5710    0.0000 C   0  0  0  0  0  0  0  0  0  0  0  0
    1.2990    4.8210    0.0000 C   0  0  0  0  0  0  0  0  0  0  0  0
    0.0000    5.5710    0.0000 Cl  0  0  0  0  0  0  0  0  0  0  0  0
  1  2  1  0  0  0  0
  2  3  1  0  0  0  0
  3  4  1  0  0  0  0
  4  5  1  0  0  0  0
  5  6  1  0  0  0  0
  6  7  2  0  0  0  0
  6  8  1  0  0  0  0
  8  9  1  0  0  0  0
  9 10  1  0  0  0  0
 10 11  1  0  0  0  0
 11 12  1  0  0  0  0
 12 13  1  0  0  0  0
  8 13  1  0  0  0  0
 11 14  1  0  0  0  0
 14 15  1  0  0  0  0
 15 16  2  0  0  0  0
 16 17  1  0  0  0  0
 17 18  2  0  0  0  0
 18 19  1  0  0  0  0
 19 20  2  0  0  0  0
 15 20  1  0  0  0  0
 14 21  1  0  0  0  0
 21 22  2  0  0  0  0
 22 23  1  0  0  0  0
 23 24  2  0  0  0  0
 24 25  1  0  0  0  0
 24 26  1  0  0  0  0
 26 27  2  0  0  0  0
 21 27  1  0  0  0  0
 27 28  1  0  0  0  0
M  END
> <chemblId>
CHEMBL1089718

> <bioactivity__type>
Ki

> <units>
nM

> <value>
103.0

$$$$

  CDK     11271517322D 0   0.00000     0.00000     0

 31 34  0  0  0  0              1 V2000 
   -0.0903    2.9573    0.0000 C   0  0  0  0  0  0  0  0  0  0  0  0
   -0.0430    1.4580    0.0000 C   0  0  0  0  0  0  0  0  0  0  0  0
   -1.2820    0.7150    0.0000 C   0  0  0  0  0  0  0  0  0  0  0  0
   -1.2900   -0.7690    0.0000 C   0  0  0  0  0  0  0  0  0  0  0  0
    0.0430   -1.4580    0.0000 C   0  0  0  0  0  0  0  0  0  0  0  0
    1.2820   -0.7150    0.0000 C   0  0  0  0  0  0  0  0  0  0  0  0
    1.2900    0.7690    0.0000 C   0  0  0  0  0  0  0  0  0  0  0  0
    0.0903   -2.9573    0.0000 C   0  0  0  0  0  0  0  0  0  0  0  0
   -1.1844   -3.7479    0.0000 N   0  0  0  0  0  0  0  0  0  0  0  0
   -2.5064   -3.0392    0.0000 C   0  0  0  0  0  0  0  0  0  0  0  0
   -3.7812   -3.8299    0.0000 C   0  0  0  0  0  0  0  0  0  0  0  0
   -3.7338   -5.3291    0.0000 N   0  0  0  0  0  0  0  0  0  0  0  0
   -2.4118   -6.0377    0.0000 C   0  0  0  0  0  0  0  0  0  0  0  0
   -1.1371   -5.2471    0.0000 C   0  0  0  0  0  0  0  0  0  0  0  0
   -5.0086   -6.1197    0.0000 C   0  0  0  0  0  0  0  0  0  0  0  0
   -6.3306   -5.4111    0.0000 O   0  0  0  0  0  0  0  0  0  0  0  0
   -4.9612   -7.6190    0.0000 N   0  0  0  0  0  0  0  0  0  0  0  0
   -6.2360   -8.4096    0.0000 N   0  0  0  0  0  0  0  0  0  0  0  0
   -7.5580   -7.7010    0.0000 C   0  0  0  0  0  0  0  0  0  0  0  0
   -8.8327   -8.4916    0.0000 C   0  0  0  0  0  0  0  0  0  0  0  0
   -8.7854   -9.9908    0.0000 C   0  0  0  0  0  0  0  0  0  0  0  0
   -7.4633  -10.6995    0.0000 C   0  0  0  0  0  0  0  0  0  0  0  0
   -6.1886   -9.9089    0.0000 C   0  0  0  0  0  0  0  0  0  0  0  0
    1.4124   -3.6659    0.0000 C   0  0  0  0  0  0  0  0  0  0  0  0
    1.4597   -5.1651    0.0000 C   0  0  0  0  0  0  0  0  0  0  0  0
    2.7818   -5.8738    0.0000 C   0  0  0  0  0  0  0  0  0  0  0  0
    4.0565   -5.0832    0.0000 C   0  0  0  0  0  0  0  0  0  0  0  0
    5.3786   -5.7918    0.0000 Cl  0  0  0  0  0  0  0  0  0  0  0  0
    4.0092   -3.5839    0.0000 C   0  0  0  0  0  0  0  0  0  0  0  0
    2.6871   -2.8753    0.0000 C   0  0  0  0  0  0  0  0  0  0  0  0
    2.6398   -1.3760    0.0000 Cl  0  0  0  0  0  0  0  0  0  0  0  0
  1  2  1  0  0  0  0
  2  3  2  0  0  0  0
  3  4  1  0  0  0  0
  4  5  2  0  0  0  0
  5  6  1  0  0  0  0
  6  7  2  0  0  0  0
  2  7  1  0  0  0  0
  5  8  1  0  0  0  0
  8  9  1  0  0  0  0
  9 10  1  0  0  0  0
 10 11  1  0  0  0  0
 11 12  1  0  0  0  0
 12 13  1  0  0  0  0
 13 14  1  0  0  0  0
  9 14  1  0  0  0  0
 12 15  1  0  0  0  0
 15 16  2  0  0  0  0
 15 17  1  0  0  0  0
 17 18  1  0  0  0  0
 18 19  1  0  0  0  0
 19 20  1  0  0  0  0
 20 21  1  0  0  0  0
 21 22  1  0  0  0  0
 22 23  1  0  0  0  0
 18 23  1  0  0  0  0
  8 24  1  0  0  0  0
 24 25  2  0  0  0  0
 25 26  1  0  0  0  0
 26 27  2  0  0  0  0
 27 28  1  0  0  0  0
 27 29  1  0  0  0  0
 29 30  2  0  0  0  0
 24 30  1  0  0  0  0
 30 31  1  0  0  0  0
M  END
> <chemblId>
CHEMBL1091812

> <bioactivity__type>
Ki

> <units>
nM

> <value>
3.0

$$$$

  CDK     11271517322D 0   0.00000     0.00000     0

 32 35  0  0  0  0              1 V2000 
   -6.4952   13.8210    0.0000 C   0  0  0  0  0  0  0  0  0  0  0  0
   -6.4952   12.3210    0.0000 O   0  0  0  0  0  0  0  0  0  0  0  0
   -5.1962   11.5710    0.0000 C   0  0  0  0  0  0  0  0  0  0  0  0
   -5.1962   10.0710    0.0000 C   0  0  0  0  0  0  0  0  0  0  0  0
   -3.8971    9.3210    0.0000 C   0  0  0  0  0  0  0  0  0  0  0  0
   -2.5981   10.0710    0.0000 C   0  0  0  0  0  0  0  0  0  0  0  0
   -2.5981   11.5710    0.0000 C   0  0  0  0  0  0  0  0  0  0  0  0
   -3.8971   12.3210    0.0000 C   0  0  0  0  0  0  0  0  0  0  0  0
   -1.2990    9.3210    0.0000 C   0  0  0  0  0  0  0  0  0  0  0  0
   -1.2990    7.8210    0.0000 N   0  0  0  0  0  0  0  0  0  0  0  0
   -2.5981    7.0710    0.0000 C   0  0  0  0  0  0  0  0  0  0  0  0
   -2.5981    5.5710    0.0000 C   0  0  0  0  0  0  0  0  0  0  0  0
   -1.2990    4.8210    0.0000 N   0  0  0  0  0  0  0  0  0  0  0  0
    0.0000    5.5710    0.0000 C   0  0  0  0  0  0  0  0  0  0  0  0
    0.0000    7.0710    0.0000 C   0  0  0  0  0  0  0  0  0  0  0  0
   -1.2990    3.3210    0.0000 C   0  0  0  0  0  0  0  0  0  0  0  0
   -2.5981    2.5710    0.0000 O   0  0  0  0  0  0  0  0  0  0  0  0
    0.0000    2.5710    0.0000 N   0  0  0  0  0  0  0  0  0  0  0  0
    0.0000    1.0710    0.0000 C   0  0  0  0  0  0  0  0  0  0  0  0
   -1.2990    0.3210    0.0000 C   0  0  0  0  0  0  0  0  0  0  0  0
   -1.2990   -1.1790    0.0000 C   0  0  0  0  0  0  0  0  0  0  0  0
    0.0000   -1.9290    0.0000 C   0  0  0  0  0  0  0  0  0  0  0  0
    1.2990   -1.1790    0.0000 C   0  0  0  0  0  0  0  0  0  0  0  0
    1.2990    0.3210    0.0000 C   0  0  0  0  0  0  0  0  0  0  0  0
    0.0000   10.0710    0.0000 C   0  0  0  0  0  0  0  0  0  0  0  0
    1.2990    9.3210    0.0000 C   0  0  0  0  0  0  0  0  0  0  0  0
    2.5981   10.0710    0.0000 C   0  0  0  0  0  0  0  0  0  0  0  0
    2.5981   11.5710    0.0000 C   0  0  0  0  0  0  0  0  0  0  0  0
    3.8971   12.3210    0.0000 Cl  0  0  0  0  0  0  0  0  0  0  0  0
    1.2990   12.3210    0.0000 C   0  0  0  0  0  0  0  0  0  0  0  0
    0.0000   11.5710    0.0000 C   0  0  0  0  0  0  0  0  0  0  0  0
   -1.2990   12.3210    0.0000 Cl  0  0  0  0  0  0  0  0  0  0  0  0
  1  2  1  0  0  0  0
  2  3  1  0  0  0  0
  3  4  2  0  0  0  0
  4  5  1  0  0  0  0
  5  6  2  0  0  0  0
  6  7  1  0  0  0  0
  7  8  2  0  0  0  0
  3  8  1  0  0  0  0
  6  9  1  0  0  0  0
  9 10  1  0  0  0  0
 10 11  1  0  0  0  0
 11 12  1  0  0  0  0
 12 13  1  0  0  0  0
 13 14  1  0  0  0  0
 14 15  1  0  0  0  0
 10 15  1  0  0  0  0
 13 16  1  0  0  0  0
 16 17  2  0  0  0  0
 16 18  1  0  0  0  0
 18 19  1  0  0  0  0
 19 20  1  0  0  0  0
 20 21  1  0  0  0  0
 21 22  1  0  0  0  0
 22 23  1  0  0  0  0
 23 24  1  0  0  0  0
 19 24  1  0  0  0  0
  9 25  1  0  0  0  0
 25 26  2  0  0  0  0
 26 27  1  0  0  0  0
 27 28  2  0  0  0  0
 28 29  1  0  0  0  0
 28 30  1  0  0  0  0
 30 31  2  0  0  0  0
 25 31  1  0  0  0  0
 31 32  1  0  0  0  0
M  END
> <chemblId>
CHEMBL1091813

> <bioactivity__type>
Ki

> <units>
nM

> <value>
2.6

$$$$

  CDK     11271517322D 0   0.00000     0.00000     0

 37 41  0  0  0  0              1 V2000 
   -6.4952   12.3210    0.0000 Cl  0  0  0  0  0  0  0  0  0  0  0  0
   -5.1962   11.5710    0.0000 C   0  0  0  0  0  0  0  0  0  0  0  0
   -5.1962   10.0710    0.0000 C   0  0  0  0  0  0  0  0  0  0  0  0
   -3.8971    9.3210    0.0000 C   0  0  0  0  0  0  0  0  0  0  0  0
   -2.5981   10.0710    0.0000 C   0  0  0  0  0  0  0  0  0  0  0  0
   -1.2990    9.3210    0.0000 C   0  0  0  0  0  0  0  0  0  0  0  0
   -1.2990    7.8210    0.0000 N   0  0  0  0  0  0  0  0  0  0  0  0
   -2.5981    7.0710    0.0000 C   0  0  0  0  0  0  0  0  0  0  0  0
   -2.5981    5.5710    0.0000 C   0  0  0  0  0  0  0  0  0  0  0  0
   -1.2990    4.8210    0.0000 N   0  0  0  0  0  0  0  0  0  0  0  0
    0.0000    5.5710    0.0000 C   0  0  0  0  0  0  0  0  0  0  0  0
    0.0000    7.0710    0.0000 C   0  0  0  0  0  0  0  0  0  0  0  0
   -1.2990    3.3210    0.0000 C   0  0  0  0  0  0  0  0  0  0  0  0
   -2.5981    2.5710    0.0000 O   0  0  0  0  0  0  0  0  0  0  0  0
    0.0000    2.5710    0.0000 N   0  0  0  0  0  0  0  0  0  0  0  0
    0.0000    1.0710    0.0000 C   0  0  0  0  0  0  0  0  0  0  0  0
   -1.2990    0.3210    0.0000 C   0  0  0  0  0  0  0  0  0  0  0  0
   -1.2990   -1.1790    0.0000 C   0  0  0  0  0  0  0  0  0  0  0  0
    0.0000   -1.9290    0.0000 C   0  0  0  0  0  0  0  0  0  0  0  0
    1.2990   -1.1790    0.0000 C   0  0  0  0  0  0  0  0  0  0  0  0
    1.2990    0.3210    0.0000 C   0  0  0  0  0  0  0  0  0  0  0  0
    0.0000   10.0710    0.0000 C   0  0  0  0  0  0  0  0  0  0  0  0
    1.2990    9.3210    0.0000 C   0  0  0  0  0  0  0  0  0  0  0  0
    2.5981   10.0710    0.0000 C   0  0  0  0  0  0  0  0  0  0  0  0
    2.5981   11.5710    0.0000 C   0  0  0  0  0  0  0  0  0  0  0  0
    3.8971   12.3210    0.0000 O   0  0  0  0  0  0  0  0  0  0  0  0
    3.8971   13.8210    0.0000 C   0  0  0  0  0  0  0  0  0  0  0  0
    5.1962   14.5710    0.0000 C   0  0  0  0  0  0  0  0  0  0  0  0
    5.1962   16.0710    0.0000 C   0  0  0  0  0  0  0  0  0  0  0  0
    3.8971   16.8210    0.0000 C   0  0  0  0  0  0  0  0  0  0  0  0
    2.5981   16.0710    0.0000 C   0  0  0  0  0  0  0  0  0  0  0  0
    2.5981   14.5710    0.0000 C   0  0  0  0  0  0  0  0  0  0  0  0
    1.2990   12.3210    0.0000 C   0  0  0  0  0  0  0  0  0  0  0  0
    0.0000   11.5710    0.0000 C   0  0  0  0  0  0  0  0  0  0  0  0
   -2.5981   11.5710    0.0000 C   0  0  0  0  0  0  0  0  0  0  0  0
   -1.2990   12.3210    0.0000 Cl  0  0  0  0  0  0  0  0  0  0  0  0
   -3.8971   12.3210    0.0000 C   0  0  0  0  0  0  0  0  0  0  0  0
  1  2  1  0  0  0  0
  2  3  2  0  0  0  0
  3  4  1  0  0  0  0
  4  5  2  0  0  0  0
  5  6  1  0  0  0  0
  6  7  1  0  0  0  0
  7  8  1  0  0  0  0
  8  9  1  0  0  0  0
  9 10  1  0  0  0  0
 10 11  1  0  0  0  0
 11 12  1  0  0  0  0
  7 12  1  0  0  0  0
 10 13  1  0  0  0  0
 13 14  2  0  0  0  0
 13 15  1  0  0  0  0
 15 16  1  0  0  0  0
 16 17  1  0  0  0  0
 17 18  1  0  0  0  0
 18 19  1  0  0  0  0
 19 20  1  0  0  0  0
 20 21  1  0  0  0  0
 16 21  1  0  0  0  0
  6 22  1  0  0  0  0
 22 23  2  0  0  0  0
 23 24  1  0  0  0  0
 24 25  2  0  0  0  0
 25 26  1  0  0  0  0
 26 27  1  0  0  0  0
 27 28  2  0  0  0  0
 28 29  1  0  0  0  0
 29 30  2  0  0  0  0
 30 31  1  0  0  0  0
 31 32  2  0  0  0  0
 27 32  1  0  0  0  0
 25 33  1  0  0  0  0
 33 34  2  0  0  0  0
 22 34  1  0  0  0  0
  5 35  1  0  0  0  0
 35 36  1  0  0  0  0
 35 37  2  0  0  0  0
  2 37  1  0  0  0  0
M  END
> <chemblId>
CHEMBL1091814

> <bioactivity__type>
Ki

> <units>
nM

> <value>
1.1

$$$$

  CDK     11271517322D 0   0.00000     0.00000     0

 30 33  0  0  0  0              1 V2000 
   -5.1962    5.5710    0.0000 Cl  0  0  0  0  0  0  0  0  0  0  0  0
   -3.8971    4.8210    0.0000 C   0  0  0  0  0  0  0  0  0  0  0  0
   -3.8971    3.3210    0.0000 C   0  0  0  0  0  0  0  0  0  0  0  0
   -2.5981    2.5710    0.0000 C   0  0  0  0  0  0  0  0  0  0  0  0
   -1.2990    3.3210    0.0000 C   0  0  0  0  0  0  0  0  0  0  0  0
    0.0000    2.5710    0.0000 C   0  0  0  0  0  0  0  0  0  0  0  0
    1.2990    3.3210    0.0000 N   0  0  0  0  0  0  0  0  0  0  0  0
    2.5981    2.5710    0.0000 C   0  0  0  0  0  0  0  0  0  0  0  0
    3.8971    3.3210    0.0000 C   0  0  0  0  0  0  0  0  0  0  0  0
    3.8971    4.8210    0.0000 N   0  0  0  0  0  0  0  0  0  0  0  0
    2.5981    5.5710    0.0000 C   0  0  0  0  0  0  0  0  0  0  0  0
    1.2990    4.8210    0.0000 C   0  0  0  0  0  0  0  0  0  0  0  0
    5.1962    5.5710    0.0000 C   0  0  0  0  0  0  0  0  0  0  0  0
    5.1962    7.0710    0.0000 O   0  0  0  0  0  0  0  0  0  0  0  0
    6.4952    4.8210    0.0000 N   0  0  0  0  0  0  0  0  0  0  0  0
    7.7942    5.5710    0.0000 N   0  0  0  0  0  0  0  0  0  0  0  0
    9.0933    4.8210    0.0000 C   0  0  0  0  0  0  0  0  0  0  0  0
   10.3923    5.5710    0.0000 C   0  0  0  0  0  0  0  0  0  0  0  0
   10.3923    7.0710    0.0000 C   0  0  0  0  0  0  0  0  0  0  0  0
    9.0933    7.8210    0.0000 C   0  0  0  0  0  0  0  0  0  0  0  0
    7.7942    7.0710    0.0000 C   0  0  0  0  0  0  0  0  0  0  0  0
    0.0000    1.0710    0.0000 C   0  0  0  0  0  0  0  0  0  0  0  0
    1.2990    0.3210    0.0000 C   0  0  0  0  0  0  0  0  0  0  0  0
    1.2990   -1.1790    0.0000 C   0  0  0  0  0  0  0  0  0  0  0  0
    0.0000   -1.9290    0.0000 C   0  0  0  0  0  0  0  0  0  0  0  0
   -1.2990   -1.1790    0.0000 C   0  0  0  0  0  0  0  0  0  0  0  0
   -1.2990    0.3210    0.0000 C   0  0  0  0  0  0  0  0  0  0  0  0
   -1.2990    4.8210    0.0000 C   0  0  0  0  0  0  0  0  0  0  0  0
    0.0000    5.5710    0.0000 Cl  0  0  0  0  0  0  0  0  0  0  0  0
   -2.5981    5.5710    0.0000 C   0  0  0  0  0  0  0  0  0  0  0  0
  1  2  1  0  0  0  0
  2  3  2  0  0  0  0
  3  4  1  0  0  0  0
  4  5  2  0  0  0  0
  5  6  1  0  0  0  0
  6  7  1  0  0  0  0
  7  8  1  0  0  0  0
  8  9  1  0  0  0  0
  9 10  1  0  0  0  0
 10 11  1  0  0  0  0
 11 12  1  0  0  0  0
  7 12  1  0  0  0  0
 10 13  1  0  0  0  0
 13 14  2  0  0  0  0
 13 15  1  0  0  0  0
 15 16  1  0  0  0  0
 16 17  1  0  0  0  0
 17 18  1  0  0  0  0
 18 19  1  0  0  0  0
 19 20  1  0  0  0  0
 20 21  1  0  0  0  0
 16 21  1  0  0  0  0
  6 22  1  0  0  0  0
 22 23  2  0  0  0  0
 23 24  1  0  0  0  0
 24 25  2  0  0  0  0
 25 26  1  0  0  0  0
 26 27  2  0  0  0  0
 22 27  1  0  0  0  0
  5 28  1  0  0  0  0
 28 29  1  0  0  0  0
 28 30  2  0  0  0  0
  2 30  1  0  0  0  0
M  END
> <chemblId>
CHEMBL1093078

> <bioactivity__type>
Ki

> <units>
nM

> <value>
1.2

$$$$

  CDK     11271517322D 0   0.00000     0.00000     0

 30 33  0  0  0  0              1 V2000 
   -6.4952   12.3210    0.0000 Cl  0  0  0  0  0  0  0  0  0  0  0  0
   -5.1962   11.5710    0.0000 C   0  0  0  0  0  0  0  0  0  0  0  0
   -5.1962   10.0710    0.0000 C   0  0  0  0  0  0  0  0  0  0  0  0
   -3.8971    9.3210    0.0000 C   0  0  0  0  0  0  0  0  0  0  0  0
   -2.5981   10.0710    0.0000 C   0  0  0  0  0  0  0  0  0  0  0  0
   -1.2990    9.3210    0.0000 C   0  0  0  0  0  0  0  0  0  0  0  0
   -1.2990    7.8210    0.0000 N   0  0  0  0  0  0  0  0  0  0  0  0
   -2.5981    7.0710    0.0000 C   0  0  0  0  0  0  0  0  0  0  0  0
   -2.5981    5.5710    0.0000 C   0  0  0  0  0  0  0  0  0  0  0  0
   -1.2990    4.8210    0.0000 N   0  0  0  0  0  0  0  0  0  0  0  0
    0.0000    5.5710    0.0000 C   0  0  0  0  0  0  0  0  0  0  0  0
    0.0000    7.0710    0.0000 C   0  0  0  0  0  0  0  0  0  0  0  0
   -1.2990    3.3210    0.0000 C   0  0  0  0  0  0  0  0  0  0  0  0
   -2.5981    2.5710    0.0000 S   0  0  0  0  0  0  0  0  0  0  0  0
    0.0000    2.5710    0.0000 N   0  0  0  0  0  0  0  0  0  0  0  0
    0.0000    1.0710    0.0000 C   0  0  0  0  0  0  0  0  0  0  0  0
   -1.2990    0.3210    0.0000 C   0  0  0  0  0  0  0  0  0  0  0  0
   -1.2990   -1.1790    0.0000 C   0  0  0  0  0  0  0  0  0  0  0  0
    0.0000   -1.9290    0.0000 C   0  0  0  0  0  0  0  0  0  0  0  0
    1.2990   -1.1790    0.0000 C   0  0  0  0  0  0  0  0  0  0  0  0
    1.2990    0.3210    0.0000 C   0  0  0  0  0  0  0  0  0  0  0  0
    0.0000   10.0710    0.0000 C   0  0  0  0  0  0  0  0  0  0  0  0
    1.2990    9.3210    0.0000 C   0  0  0  0  0  0  0  0  0  0  0  0
    2.5981   10.0710    0.0000 C   0  0  0  0  0  0  0  0  0  0  0  0
    2.5981   11.5710    0.0000 C   0  0  0  0  0  0  0  0  0  0  0  0
    1.2990   12.3210    0.0000 C   0  0  0  0  0  0  0  0  0  0  0  0
    0.0000   11.5710    0.0000 C   0  0  0  0  0  0  0  0  0  0  0  0
   -2.5981   11.5710    0.0000 C   0  0  0  0  0  0  0  0  0  0  0  0
   -1.2990   12.3210    0.0000 Cl  0  0  0  0  0  0  0  0  0  0  0  0
   -3.8971   12.3210    0.0000 C   0  0  0  0  0  0  0  0  0  0  0  0
  1  2  1  0  0  0  0
  2  3  2  0  0  0  0
  3  4  1  0  0  0  0
  4  5  2  0  0  0  0
  5  6  1  0  0  0  0
  6  7  1  0  0  0  0
  7  8  1  0  0  0  0
  8  9  1  0  0  0  0
  9 10  1  0  0  0  0
 10 11  1  0  0  0  0
 11 12  1  0  0  0  0
  7 12  1  0  0  0  0
 10 13  1  0  0  0  0
 13 14  2  0  0  0  0
 13 15  1  0  0  0  0
 15 16  1  0  0  0  0
 16 17  1  0  0  0  0
 17 18  1  0  0  0  0
 18 19  1  0  0  0  0
 19 20  1  0  0  0  0
 20 21  1  0  0  0  0
 16 21  1  0  0  0  0
  6 22  1  0  0  0  0
 22 23  2  0  0  0  0
 23 24  1  0  0  0  0
 24 25  2  0  0  0  0
 25 26  1  0  0  0  0
 26 27  2  0  0  0  0
 22 27  1  0  0  0  0
  5 28  1  0  0  0  0
 28 29  1  0  0  0  0
 28 30  2  0  0  0  0
  2 30  1  0  0  0  0
M  END
> <chemblId>
CHEMBL1093377

> <bioactivity__type>
Ki

> <units>
nM

> <value>
0.2

$$$$

  CDK     11271517322D 0   0.00000     0.00000     0

 31 34  0  0  0  0              1 V2000 
   -3.8971   13.8210    0.0000 Cl  0  0  0  0  0  0  0  0  0  0  0  0
   -3.8971   12.3210    0.0000 C   0  0  0  0  0  0  0  0  0  0  0  0
   -5.1962   11.5710    0.0000 C   0  0  0  0  0  0  0  0  0  0  0  0
   -5.1962   10.0710    0.0000 C   0  0  0  0  0  0  0  0  0  0  0  0
   -3.8971    9.3210    0.0000 C   0  0  0  0  0  0  0  0  0  0  0  0
   -2.5981   10.0710    0.0000 C   0  0  0  0  0  0  0  0  0  0  0  0
   -2.5981   11.5710    0.0000 C   0  0  0  0  0  0  0  0  0  0  0  0
   -1.2990    9.3210    0.0000 C   0  0  0  0  0  0  0  0  0  0  0  0
   -1.2990    7.8210    0.0000 N   0  0  0  0  0  0  0  0  0  0  0  0
   -2.5981    7.0710    0.0000 C   0  0  0  0  0  0  0  0  0  0  0  0
   -2.5981    5.5710    0.0000 C   0  0  0  0  0  0  0  0  0  0  0  0
   -1.2990    4.8210    0.0000 N   0  0  0  0  0  0  0  0  0  0  0  0
    0.0000    5.5710    0.0000 C   0  0  0  0  0  0  0  0  0  0  0  0
    0.0000    7.0710    0.0000 C   0  0  0  0  0  0  0  0  0  0  0  0
   -1.2990    3.3210    0.0000 C   0  0  0  0  0  0  0  0  0  0  0  0
   -2.5981    2.5710    0.0000 O   0  0  0  0  0  0  0  0  0  0  0  0
    0.0000    2.5710    0.0000 N   0  0  0  0  0  0  0  0  0  0  0  0
    0.0000    1.0710    0.0000 C   0  0  0  0  0  0  0  0  0  0  0  0
   -1.2990    0.3210    0.0000 C   0  0  0  0  0  0  0  0  0  0  0  0
   -1.2990   -1.1790    0.0000 C   0  0  0  0  0  0  0  0  0  0  0  0
    0.0000   -1.9290    0.0000 C   0  0  0  0  0  0  0  0  0  0  0  0
    1.2990   -1.1790    0.0000 C   0  0  0  0  0  0  0  0  0  0  0  0
    1.2990    0.3210    0.0000 C   0  0  0  0  0  0  0  0  0  0  0  0
    0.0000   10.0710    0.0000 C   0  0  0  0  0  0  0  0  0  0  0  0
    1.2990    9.3210    0.0000 C   0  0  0  0  0  0  0  0  0  0  0  0
    2.5981   10.0710    0.0000 C   0  0  0  0  0  0  0  0  0  0  0  0
    2.5981   11.5710    0.0000 C   0  0  0  0  0  0  0  0  0  0  0  0
    3.8971   12.3210    0.0000 Cl  0  0  0  0  0  0  0  0  0  0  0  0
    1.2990   12.3210    0.0000 C   0  0  0  0  0  0  0  0  0  0  0  0
    0.0000   11.5710    0.0000 C   0  0  0  0  0  0  0  0  0  0  0  0
   -1.2990   12.3210    0.0000 Cl  0  0  0  0  0  0  0  0  0  0  0  0
  1  2  1  0  0  0  0
  2  3  2  0  0  0  0
  3  4  1  0  0  0  0
  4  5  2  0  0  0  0
  5  6  1  0  0  0  0
  6  7  2  0  0  0  0
  2  7  1  0  0  0  0
  6  8  1  0  0  0  0
  8  9  1  0  0  0  0
  9 10  1  0  0  0  0
 10 11  1  0  0  0  0
 11 12  1  0  0  0  0
 12 13  1  0  0  0  0
 13 14  1  0  0  0  0
  9 14  1  0  0  0  0
 12 15  1  0  0  0  0
 15 16  2  0  0  0  0
 15 17  1  0  0  0  0
 17 18  1  0  0  0  0
 18 19  1  0  0  0  0
 19 20  1  0  0  0  0
 20 21  1  0  0  0  0
 21 22  1  0  0  0  0
 22 23  1  0  0  0  0
 18 23  1  0  0  0  0
  8 24  1  0  0  0  0
 24 25  2  0  0  0  0
 25 26  1  0  0  0  0
 26 27  2  0  0  0  0
 27 28  1  0  0  0  0
 27 29  1  0  0  0  0
 29 30  2  0  0  0  0
 24 30  1  0  0  0  0
 30 31  1  0  0  0  0
M  END
> <chemblId>
CHEMBL1093378

> <bioactivity__type>
Ki

> <units>
nM

> <value>
2.3

$$$$

  CDK     11271517322D 0   0.00000     0.00000     0

 31 34  0  0  0  0              1 V2000 
   -6.4952   12.3210    0.0000 C   0  0  0  0  0  0  0  0  0  0  0  0
   -5.1962   11.5710    0.0000 C   0  0  0  0  0  0  0  0  0  0  0  0
   -5.1962   10.0710    0.0000 C   0  0  0  0  0  0  0  0  0  0  0  0
   -3.8971    9.3210    0.0000 C   0  0  0  0  0  0  0  0  0  0  0  0
   -2.5981   10.0710    0.0000 C   0  0  0  0  0  0  0  0  0  0  0  0
   -2.5981   11.5710    0.0000 C   0  0  0  0  0  0  0  0  0  0  0  0
   -3.8971   12.3210    0.0000 C   0  0  0  0  0  0  0  0  0  0  0  0
   -1.2990    9.3210    0.0000 C   0  0  0  0  0  0  0  0  0  0  0  0
   -1.2990    7.8210    0.0000 N   0  0  0  0  0  0  0  0  0  0  0  0
   -2.5981    7.0710    0.0000 C   0  0  0  0  0  0  0  0  0  0  0  0
   -2.5981    5.5710    0.0000 C   0  0  0  0  0  0  0  0  0  0  0  0
   -1.2990    4.8210    0.0000 N   0  0  0  0  0  0  0  0  0  0  0  0
    0.0000    5.5710    0.0000 C   0  0  0  0  0  0  0  0  0  0  0  0
    0.0000    7.0710    0.0000 C   0  0  0  0  0  0  0  0  0  0  0  0
   -1.2990    3.3210    0.0000 C   0  0  0  0  0  0  0  0  0  0  0  0
   -2.5981    2.5710    0.0000 O   0  0  0  0  0  0  0  0  0  0  0  0
    0.0000    2.5710    0.0000 N   0  0  0  0  0  0  0  0  0  0  0  0
    0.0000    1.0710    0.0000 C   0  0  0  0  0  0  0  0  0  0  0  0
   -1.2990    0.3210    0.0000 C   0  0  0  0  0  0  0  0  0  0  0  0
   -1.2990   -1.1790    0.0000 C   0  0  0  0  0  0  0  0  0  0  0  0
    0.0000   -1.9290    0.0000 C   0  0  0  0  0  0  0  0  0  0  0  0
    1.2990   -1.1790    0.0000 C   0  0  0  0  0  0  0  0  0  0  0  0
    1.2990    0.3210    0.0000 C   0  0  0  0  0  0  0  0  0  0  0  0
    0.0000   10.0710    0.0000 C   0  0  0  0  0  0  0  0  0  0  0  0
    1.2990    9.3210    0.0000 C   0  0  0  0  0  0  0  0  0  0  0  0
    2.5981   10.0710    0.0000 C   0  0  0  0  0  0  0  0  0  0  0  0
    2.5981   11.5710    0.0000 C   0  0  0  0  0  0  0  0  0  0  0  0
    3.8971   12.3210    0.0000 Cl  0  0  0  0  0  0  0  0  0  0  0  0
    1.2990   12.3210    0.0000 C   0  0  0  0  0  0  0  0  0  0  0  0
    0.0000   11.5710    0.0000 C   0  0  0  0  0  0  0  0  0  0  0  0
   -1.2990   12.3210    0.0000 Cl  0  0  0  0  0  0  0  0  0  0  0  0
  1  2  1  0  0  0  0
  2  3  2  0  0  0  0
  3  4  1  0  0  0  0
  4  5  2  0  0  0  0
  5  6  1  0  0  0  0
  6  7  2  0  0  0  0
  2  7  1  0  0  0  0
  5  8  1  0  0  0  0
  8  9  1  0  0  0  0
  9 10  1  0  0  0  0
 10 11  1  0  0  0  0
 11 12  1  0  0  0  0
 12 13  1  0  0  0  0
 13 14  1  0  0  0  0
  9 14  1  0  0  0  0
 12 15  1  0  0  0  0
 15 16  2  0  0  0  0
 15 17  1  0  0  0  0
 17 18  1  0  0  0  0
 18 19  1  0  0  0  0
 19 20  1  0  0  0  0
 20 21  1  0  0  0  0
 21 22  1  0  0  0  0
 22 23  1  0  0  0  0
 18 23  1  0  0  0  0
  8 24  1  0  0  0  0
 24 25  2  0  0  0  0
 25 26  1  0  0  0  0
 26 27  2  0  0  0  0
 27 28  1  0  0  0  0
 27 29  1  0  0  0  0
 29 30  2  0  0  0  0
 24 30  1  0  0  0  0
 30 31  1  0  0  0  0
M  END
> <chemblId>
CHEMBL1093735

> <bioactivity__type>
Ki

> <units>
nM

> <value>
0.15

$$$$

  CDK     11271517322D 0   0.00000     0.00000     0

 27 29  0  0  0  0              1 V2000 
   12.5127   -2.3013    0.0000 C   0  0  0  0  0  0  0  0  0  0  0  0
   11.2132   -1.5519    0.0000 C   0  0  0  0  0  0  0  0  0  0  0  0
    9.9146   -2.3026    0.0000 C   0  0  0  0  0  0  0  0  0  0  0  0
    8.6152   -1.5533    0.0000 C   0  0  0  0  0  0  0  0  0  0  0  0
    7.3165   -2.3040    0.0000 C   0  0  0  0  0  0  0  0  0  0  0  0
    6.0171   -1.5546    0.0000 C   0  0  0  0  0  0  0  0  0  0  0  0
    4.7184   -2.3053    0.0000 C   0  0  0  0  0  0  0  0  0  0  0  0
    3.7548   -3.4549    0.0000 C   0  0  0  0  0  0  0  0  0  0  0  0
    5.6832   -3.4539    0.0000 C   0  0  0  0  0  0  0  0  0  0  0  0
    3.4190   -1.5560    0.0000 C   0  0  0  0  0  0  0  0  0  0  0  0
    3.4190   -0.0500    0.0000 C   0  0  0  0  0  0  0  0  0  0  0  0
    2.1300    0.6960    0.0000 C   0  0  0  0  0  0  0  0  0  0  0  0
    2.1330    2.1960    0.0000 O   0  0  0  0  0  0  0  0  0  0  0  0
    0.8290   -0.0500    0.0000 C   0  0  0  0  0  0  0  0  0  0  0  0
    0.8290   -1.5560    0.0000 C   0  0  0  0  0  0  0  0  0  0  0  0
   -0.4590   -2.3020    0.0000 O   0  0  0  0  0  0  0  0  0  0  0  0
   -1.7610   -1.5560    0.0000 C   0  0  0  0  0  0  0  0  0  0  0  0
   -3.2385   -1.2972    0.0000 C   0  0  0  0  0  0  0  0  0  0  0  0
   -2.2709   -2.9667    0.0000 C   0  0  0  0  0  0  0  0  0  0  0  0
   -1.7610   -0.0500    0.0000 C   0  0  0  0  0  0  0  0  0  0  0  0
   -3.0560    0.7030    0.0000 C   0  0  0  0  0  0  0  0  0  0  0  0
   -3.0560    2.1950    0.0000 C   0  0  0  0  0  0  0  0  0  0  0  0
   -1.7540    2.9420    0.0000 C   0  0  0  0  0  0  0  0  0  0  0  0
   -1.7512    4.4420    0.0000 C   0  0  0  0  0  0  0  0  0  0  0  0
   -0.4530    2.1890    0.0000 C   0  0  0  0  0  0  0  0  0  0  0  0
   -0.4590    0.6960    0.0000 C   0  0  0  0  0  0  0  0  0  0  0  0
    2.1300   -2.3020    0.0000 C   0  0  0  0  0  0  0  0  0  0  0  0
  1  2  1  0  0  0  0
  2  3  1  0  0  0  0
  3  4  1  0  0  0  0
  4  5  1  0  0  0  0
  5  6  1  0  0  0  0
  6  7  1  0  0  0  0
  7  8  1  0  0  0  0
  7  9  1  0  0  0  0
  7 10  1  0  0  0  0
 10 11  2  0  0  0  0
 11 12  1  0  0  0  0
 12 13  1  0  0  0  0
 12 14  2  0  0  0  0
 14 15  1  0  0  0  0
 15 16  1  0  0  0  0
 16 17  1  0  0  0  0
 17 18  1  0  0  0  0
 17 19  1  0  0  0  0
 17 20  1  0  0  0  0
 20 21  2  0  0  0  0
 21 22  1  0  0  0  0
 22 23  2  0  0  0  0
 23 24  1  0  0  0  0
 23 25  1  0  0  0  0
 25 26  2  0  0  0  0
 14 26  1  0  0  0  0
 20 26  1  0  0  0  0
 15 27  2  0  0  0  0
 10 27  1  0  0  0  0
M  END
> <chemblId>
CHEMBL109393

> <bioactivity__type>
Ki

> <units>
nM

> <value>
1.5

$$$$

  CDK     11271517322D 0   0.00000     0.00000     0

 33 38  0  0  0  0              1 V2000 
   13.0307    2.5117    0.0000 Cl  0  0  0  0  0  0  0  0  0  0  0  0
   11.5709    2.8567    0.0000 C   0  0  0  0  0  0  0  0  0  0  0  0
   11.1398    4.2934    0.0000 C   0  0  0  0  0  0  0  0  0  0  0  0
    9.6800    4.6384    0.0000 C   0  0  0  0  0  0  0  0  0  0  0  0
    8.6513    3.5467    0.0000 C   0  0  0  0  0  0  0  0  0  0  0  0
    7.1915    3.8918    0.0000 C   0  0  0  0  0  0  0  0  0  0  0  0
    6.1628    2.8001    0.0000 N   0  0  0  0  0  0  0  0  0  0  0  0
    4.7031    3.1451    0.0000 C   0  0  0  0  0  0  0  0  0  0  0  0
    3.6744    2.0534    0.0000 C   0  0  0  0  0  0  0  0  0  0  0  0
    4.1055    0.6167    0.0000 N   0  0  0  0  0  0  0  0  0  0  0  0
    5.5653    0.2716    0.0000 C   0  0  0  0  0  0  0  0  0  0  0  0
    6.5939    1.3633    0.0000 C   0  0  0  0  0  0  0  0  0  0  0  0
    3.0768   -0.4750    0.0000 C   0  0  0  0  0  0  0  0  0  0  0  0
    3.5079   -1.9117    0.0000 O   0  0  0  0  0  0  0  0  0  0  0  0
    1.6170   -0.1300    0.0000 C   0  0  0  0  0  0  0  0  0  0  0  0
    0.3170   -0.8800    0.0000 C   0  0  0  0  0  0  0  0  0  0  0  0
   -0.9810   -0.1300    0.0000 C   0  0  0  0  0  0  0  0  0  0  0  0
   -1.7930   -1.6080    0.0000 C   0  0  0  0  0  0  0  0  0  0  0  0
   -0.4940   -1.0020    0.0000 C   0  0  0  0  0  0  0  0  0  0  0  0
   -0.4940    0.4980    0.0000 C   0  0  0  0  0  0  0  0  0  0  0  0
    0.3170    2.1200    0.0000 C   0  0  0  0  0  0  0  0  0  0  0  0
   -0.9810    1.3700    0.0000 C   0  0  0  0  0  0  0  0  0  0  0  0
    1.6170    1.3700    0.0000 C   0  0  0  0  0  0  0  0  0  0  0  0
    0.8770   -1.6080    0.0000 C   0  0  0  0  0  0  0  0  0  0  0  0
    6.7604    5.3285    0.0000 C   0  0  0  0  0  0  0  0  0  0  0  0
    7.7891    6.4202    0.0000 C   0  0  0  0  0  0  0  0  0  0  0  0
    7.3580    7.8569    0.0000 C   0  0  0  0  0  0  0  0  0  0  0  0
    5.8983    8.2019    0.0000 C   0  0  0  0  0  0  0  0  0  0  0  0
    4.8696    7.1102    0.0000 C   0  0  0  0  0  0  0  0  0  0  0  0
    5.3007    5.6735    0.0000 C   0  0  0  0  0  0  0  0  0  0  0  0
    9.0824    2.1100    0.0000 C   0  0  0  0  0  0  0  0  0  0  0  0
    8.0537    1.0183    0.0000 Cl  0  0  0  0  0  0  0  0  0  0  0  0
   10.5422    1.7650    0.0000 C   0  0  0  0  0  0  0  0  0  0  0  0
  1  2  1  0  0  0  0
  2  3  2  0  0  0  0
  3  4  1  0  0  0  0
  4  5  2  0  0  0  0
  5  6  1  0  0  0  0
  6  7  1  0  0  0  0
  7  8  1  0  0  0  0
  8  9  1  0  0  0  0
  9 10  1  0  0  0  0
 10 11  1  0  0  0  0
 11 12  1  0  0  0  0
  7 12  1  0  0  0  0
 10 13  1  0  0  0  0
 13 14  2  0  0  0  0
 13 15  1  0  0  0  0
 15 16  1  0  0  0  0
 16 17  1  0  0  0  0
 17 18  1  0  0  0  0
 18 19  1  0  0  0  0
 19 20  1  0  0  0  0
 20 21  1  0  0  0  0
 21 22  1  0  0  0  0
 17 22  1  0  0  0  0
 21 23  1  0  0  0  0
 15 23  1  0  0  0  0
 19 24  1  0  0  0  0
 15 24  1  0  0  0  0
  6 25  1  0  0  0  0
 25 26  2  0  0  0  0
 26 27  1  0  0  0  0
 27 28  2  0  0  0  0
 28 29  1  0  0  0  0
 29 30  2  0  0  0  0
 25 30  1  0  0  0  0
  5 31  1  0  0  0  0
 31 32  1  0  0  0  0
 31 33  2  0  0  0  0
  2 33  1  0  0  0  0
M  END
> <chemblId>
CHEMBL1095690

> <bioactivity__type>
Ki

> <units>
nM

> <value>
5.9

$$$$

  CDK     11271517322D 0   0.00000     0.00000     0

 32 35  0  0  0  0              1 V2000 
   -3.1232   -2.0892    0.0000 C   0  0  0  0  0  0  0  0  0  0  0  0
   -1.6314   -2.2457    0.0000 S   0  0  0  0  0  0  0  0  0  0  0  0
   -1.0210   -3.6159    0.0000 O   0  0  0  0  0  0  0  0  0  0  0  0
   -0.7500   -1.0320    0.0000 C   0  0  0  0  0  0  0  0  0  0  0  0
   -1.2140    0.3940    0.0000 C   0  0  0  0  0  0  0  0  0  0  0  0
    0.0000    1.2760    0.0000 N   0  0  0  0  0  0  0  0  0  0  0  0
    1.2140    0.3940    0.0000 N   0  0  0  0  0  0  0  0  0  0  0  0
    2.6407    0.8572    0.0000 C   0  0  0  0  0  0  0  0  0  0  0  0
    3.7552   -0.1467    0.0000 C   0  0  0  0  0  0  0  0  0  0  0  0
    5.1819    0.3165    0.0000 C   0  0  0  0  0  0  0  0  0  0  0  0
    5.4940    1.7837    0.0000 C   0  0  0  0  0  0  0  0  0  0  0  0
    6.9207    2.2469    0.0000 Cl  0  0  0  0  0  0  0  0  0  0  0  0
    4.3795    2.7876    0.0000 C   0  0  0  0  0  0  0  0  0  0  0  0
    2.9528    2.3244    0.0000 C   0  0  0  0  0  0  0  0  0  0  0  0
    1.8383    3.3283    0.0000 Cl  0  0  0  0  0  0  0  0  0  0  0  0
    0.7500   -1.0320    0.0000 C   0  0  0  0  0  0  0  0  0  0  0  0
    1.6314   -2.2457    0.0000 C   0  0  0  0  0  0  0  0  0  0  0  0
    1.0210   -3.6159    0.0000 C   0  0  0  0  0  0  0  0  0  0  0  0
    1.9025   -4.8296    0.0000 C   0  0  0  0  0  0  0  0  0  0  0  0
    3.3943   -4.6731    0.0000 C   0  0  0  0  0  0  0  0  0  0  0  0
    4.2757   -5.8868    0.0000 Cl  0  0  0  0  0  0  0  0  0  0  0  0
    4.0047   -3.3029    0.0000 C   0  0  0  0  0  0  0  0  0  0  0  0
    3.1232   -2.0892    0.0000 C   0  0  0  0  0  0  0  0  0  0  0  0
   -2.6407    0.8572    0.0000 C   0  0  0  0  0  0  0  0  0  0  0  0
   -3.7552   -0.1467    0.0000 O   0  0  0  0  0  0  0  0  0  0  0  0
   -2.9528    2.3244    0.0000 N   0  0  0  0  0  0  0  0  0  0  0  0
   -4.3795    2.7876    0.0000 N   0  0  0  0  0  0  0  0  0  0  0  0
   -4.6917    4.2548    0.0000 C   0  0  0  0  0  0  0  0  0  0  0  0
   -6.1184    4.7180    0.0000 C   0  0  0  0  0  0  0  0  0  0  0  0
   -7.2329    3.7141    0.0000 C   0  0  0  0  0  0  0  0  0  0  0  0
   -6.9207    2.2469    0.0000 C   0  0  0  0  0  0  0  0  0  0  0  0
   -5.4940    1.7837    0.0000 C   0  0  0  0  0  0  0  0  0  0  0  0
  1  2  1  0  0  0  0
  2  3  2  0  0  0  0
  2  4  1  0  0  0  0
  4  5  1  0  0  0  0
  5  6  2  0  0  0  0
  6  7  1  0  0  0  0
  7  8  1  0  0  0  0
  8  9  2  0  0  0  0
  9 10  1  0  0  0  0
 10 11  2  0  0  0  0
 11 12  1  0  0  0  0
 11 13  1  0  0  0  0
 13 14  2  0  0  0  0
  8 14  1  0  0  0  0
 14 15  1  0  0  0  0
  7 16  1  0  0  0  0
  4 16  2  0  0  0  0
 16 17  1  0  0  0  0
 17 18  1  0  0  0  0
 18 19  2  0  0  0  0
 19 20  1  0  0  0  0
 20 21  1  0  0  0  0
 20 22  2  0  0  0  0
 22 23  1  0  0  0  0
 17 23  2  0  0  0  0
  5 24  1  0  0  0  0
 24 25  2  0  0  0  0
 24 26  1  0  0  0  0
 26 27  1  0  0  0  0
 27 28  1  0  0  0  0
 28 29  1  0  0  0  0
 29 30  1  0  0  0  0
 30 31  1  0  0  0  0
 31 32  1  0  0  0  0
 27 32  1  0  0  0  0
M  END
> <chemblId>
CHEMBL1098696

> <bioactivity__type>
Ki

> <units>
nM

> <value>
20.0

$$$$

  CDK     11271517322D 0   0.00000     0.00000     0

 30 33  0  0  0  0              1 V2000 
   -1.6314   -2.2457    0.0000 C   0  0  0  0  0  0  0  0  0  0  0  0
   -0.7500   -1.0320    0.0000 C   0  0  0  0  0  0  0  0  0  0  0  0
   -1.2140    0.3940    0.0000 C   0  0  0  0  0  0  0  0  0  0  0  0
    0.0000    1.2760    0.0000 N   0  0  0  0  0  0  0  0  0  0  0  0
    1.2140    0.3940    0.0000 N   0  0  0  0  0  0  0  0  0  0  0  0
    2.6407    0.8572    0.0000 C   0  0  0  0  0  0  0  0  0  0  0  0
    3.7552   -0.1467    0.0000 C   0  0  0  0  0  0  0  0  0  0  0  0
    5.1819    0.3165    0.0000 C   0  0  0  0  0  0  0  0  0  0  0  0
    5.4940    1.7837    0.0000 C   0  0  0  0  0  0  0  0  0  0  0  0
    6.9207    2.2469    0.0000 Cl  0  0  0  0  0  0  0  0  0  0  0  0
    4.3795    2.7876    0.0000 C   0  0  0  0  0  0  0  0  0  0  0  0
    2.9528    2.3244    0.0000 C   0  0  0  0  0  0  0  0  0  0  0  0
    1.8383    3.3283    0.0000 Cl  0  0  0  0  0  0  0  0  0  0  0  0
    0.7500   -1.0320    0.0000 C   0  0  0  0  0  0  0  0  0  0  0  0
    1.6314   -2.2457    0.0000 C   0  0  0  0  0  0  0  0  0  0  0  0
    1.0210   -3.6159    0.0000 C   0  0  0  0  0  0  0  0  0  0  0  0
    1.9025   -4.8296    0.0000 C   0  0  0  0  0  0  0  0  0  0  0  0
    3.3943   -4.6731    0.0000 C   0  0  0  0  0  0  0  0  0  0  0  0
    4.2757   -5.8868    0.0000 Cl  0  0  0  0  0  0  0  0  0  0  0  0
    4.0047   -3.3029    0.0000 C   0  0  0  0  0  0  0  0  0  0  0  0
    3.1232   -2.0892    0.0000 C   0  0  0  0  0  0  0  0  0  0  0  0
   -2.6407    0.8572    0.0000 C   0  0  0  0  0  0  0  0  0  0  0  0
   -2.9528    2.3244    0.0000 O   0  0  0  0  0  0  0  0  0  0  0  0
   -3.7552   -0.1467    0.0000 N   0  0  0  0  0  0  0  0  0  0  0  0
   -5.1819    0.3165    0.0000 N   0  0  0  0  0  0  0  0  0  0  0  0
   -5.4940    1.7837    0.0000 C   0  0  0  0  0  0  0  0  0  0  0  0
   -6.9207    2.2469    0.0000 C   0  0  0  0  0  0  0  0  0  0  0  0
   -8.0352    1.2430    0.0000 C   0  0  0  0  0  0  0  0  0  0  0  0
   -7.7231   -0.2241    0.0000 C   0  0  0  0  0  0  0  0  0  0  0  0
   -6.2964   -0.6874    0.0000 C   0  0  0  0  0  0  0  0  0  0  0  0
  1  2  1  0  0  0  0
  2  3  1  0  0  0  0
  3  4  2  0  0  0  0
  4  5  1  0  0  0  0
  5  6  1  0  0  0  0
  6  7  2  0  0  0  0
  7  8  1  0  0  0  0
  8  9  2  0  0  0  0
  9 10  1  0  0  0  0
  9 11  1  0  0  0  0
 11 12  2  0  0  0  0
  6 12  1  0  0  0  0
 12 13  1  0  0  0  0
  5 14  1  0  0  0  0
  2 14  2  0  0  0  0
 14 15  1  0  0  0  0
 15 16  1  0  0  0  0
 16 17  2  0  0  0  0
 17 18  1  0  0  0  0
 18 19  1  0  0  0  0
 18 20  2  0  0  0  0
 20 21  1  0  0  0  0
 15 21  2  0  0  0  0
  3 22  1  0  0  0  0
 22 23  2  0  0  0  0
 22 24  1  0  0  0  0
 24 25  1  0  0  0  0
 25 26  1  0  0  0  0
 26 27  1  0  0  0  0
 27 28  1  0  0  0  0
 28 29  1  0  0  0  0
 29 30  1  0  0  0  0
 25 30  1  0  0  0  0
M  END
> <chemblId>
CHEMBL111

> <bioactivity__type>
Ki

> <units>
nM

> <value>
6.18

$$$$

  CDK     11271517322D 0   0.00000     0.00000     0

 23 26  0  0  0  0              1 V2000 
   -1.7512    4.4420    0.0000 C   0  0  0  0  0  0  0  0  0  0  0  0
   -1.7540    2.9420    0.0000 C   0  0  0  0  0  0  0  0  0  0  0  0
   -3.0560    2.1950    0.0000 C   0  0  0  0  0  0  0  0  0  0  0  0
   -3.0560    0.7030    0.0000 C   0  0  0  0  0  0  0  0  0  0  0  0
   -1.7610   -0.0500    0.0000 C   0  0  0  0  0  0  0  0  0  0  0  0
   -0.4590    0.6960    0.0000 C   0  0  0  0  0  0  0  0  0  0  0  0
   -0.4530    2.1890    0.0000 C   0  0  0  0  0  0  0  0  0  0  0  0
    0.8290   -0.0500    0.0000 C   0  0  0  0  0  0  0  0  0  0  0  0
    2.1300    0.6960    0.0000 C   0  0  0  0  0  0  0  0  0  0  0  0
    2.1330    2.1960    0.0000 O   0  0  0  0  0  0  0  0  0  0  0  0
    3.4190   -0.0500    0.0000 C   0  0  0  0  0  0  0  0  0  0  0  0
    3.4190   -1.5560    0.0000 C   0  0  0  0  0  0  0  0  0  0  0  0
    2.1300   -2.3020    0.0000 C   0  0  0  0  0  0  0  0  0  0  0  0
    0.8290   -1.5560    0.0000 C   0  0  0  0  0  0  0  0  0  0  0  0
   -0.4590   -2.3020    0.0000 O   0  0  0  0  0  0  0  0  0  0  0  0
   -1.7610   -1.5560    0.0000 C   0  0  0  0  0  0  0  0  0  0  0  0
   -3.2385   -1.2972    0.0000 C   0  0  0  0  0  0  0  0  0  0  0  0
   -2.2709   -2.9667    0.0000 C   0  0  0  0  0  0  0  0  0  0  0  0
    4.7184   -2.3053    0.0000 C   0  0  0  0  0  0  0  0  0  0  0  0
    4.8760   -3.7970    0.0000 S   0  0  0  0  0  0  0  0  0  0  0  0
    6.3434   -4.1081    0.0000 C   0  0  0  0  0  0  0  0  0  0  0  0
    7.0927   -2.8087    0.0000 C   0  0  0  0  0  0  0  0  0  0  0  0
    6.0884   -1.6945    0.0000 S   0  0  0  0  0  0  0  0  0  0  0  0
  1  2  1  0  0  0  0
  2  3  2  0  0  0  0
  3  4  1  0  0  0  0
  5  4  1  6  0  0  0
  5  6  1  0  0  0  0
  6  7  1  1  0  0  0
  2  7  1  0  0  0  0
  6  8  1  0  0  0  0
  8  9  2  0  0  0  0
  9 10  1  0  0  0  0
  9 11  1  0  0  0  0
 11 12  2  0  0  0  0
 12 13  1  0  0  0  0
 13 14  2  0  0  0  0
  8 14  1  0  0  0  0
 14 15  1  0  0  0  0
 15 16  1  0  0  0  0
  5 16  1  0  0  0  0
 16 17  1  0  0  0  0
 16 18  1  0  0  0  0
 12 19  1  0  0  0  0
 19 20  1  0  0  0  0
 20 21  1  0  0  0  0
 21 22  1  0  0  0  0
 22 23  1  0  0  0  0
 19 23  1  0  0  0  0
M  END
> <chemblId>
CHEMBL111345

> <bioactivity__type>
Ki

> <units>
nM

> <value>
168.0

$$$$

  CDK     11271517322D 0   0.00000     0.00000     0

 28 30  0  0  0  0              1 V2000 
   12.5127   -2.3013    0.0000 C   0  0  0  0  0  0  0  0  0  0  0  0
   11.2132   -1.5519    0.0000 C   0  0  0  0  0  0  0  0  0  0  0  0
    9.9146   -2.3026    0.0000 C   0  0  0  0  0  0  0  0  0  0  0  0
    8.6152   -1.5533    0.0000 C   0  0  0  0  0  0  0  0  0  0  0  0
    7.3165   -2.3040    0.0000 C   0  0  0  0  0  0  0  0  0  0  0  0
    6.0171   -1.5546    0.0000 C   0  0  0  0  0  0  0  0  0  0  0  0
    4.7184   -2.3053    0.0000 C   0  0  0  0  0  0  0  0  0  0  0  0
    3.7548   -3.4549    0.0000 C   0  0  0  0  0  0  0  0  0  0  0  0
    5.6832   -3.4539    0.0000 C   0  0  0  0  0  0  0  0  0  0  0  0
    3.4190   -1.5560    0.0000 C   0  0  0  0  0  0  0  0  0  0  0  0
    3.4190   -0.0500    0.0000 C   0  0  0  0  0  0  0  0  0  0  0  0
    2.1300    0.6960    0.0000 C   0  0  0  0  0  0  0  0  0  0  0  0
    2.1330    2.1960    0.0000 O   0  0  0  0  0  0  0  0  0  0  0  0
    0.8290   -0.0500    0.0000 C   0  0  0  0  0  0  0  0  0  0  0  0
    0.8290   -1.5560    0.0000 C   0  0  0  0  0  0  0  0  0  0  0  0
   -0.4590   -2.3020    0.0000 O   0  0  0  0  0  0  0  0  0  0  0  0
   -1.7610   -1.5560    0.0000 C   0  0  0  0  0  0  0  0  0  0  0  0
   -3.2385   -1.2972    0.0000 C   0  0  0  0  0  0  0  0  0  0  0  0
   -2.2709   -2.9667    0.0000 C   0  0  0  0  0  0  0  0  0  0  0  0
   -1.7610   -0.0500    0.0000 C   0  0  0  0  0  0  0  0  0  0  0  0
   -3.0560    0.7030    0.0000 C   0  0  0  0  0  0  0  0  0  0  0  0
   -3.0560    2.1950    0.0000 C   0  0  0  0  0  0  0  0  0  0  0  0
   -1.7540    2.9420    0.0000 C   0  0  0  0  0  0  0  0  0  0  0  0
   -1.7512    4.4420    0.0000 C   0  0  0  0  0  0  0  0  0  0  0  0
   -3.0488    5.1945    0.0000 O   0  0  0  0  0  0  0  0  0  0  0  0
   -0.4530    2.1890    0.0000 C   0  0  0  0  0  0  0  0  0  0  0  0
   -0.4590    0.6960    0.0000 C   0  0  0  0  0  0  0  0  0  0  0  0
    2.1300   -2.3020    0.0000 C   0  0  0  0  0  0  0  0  0  0  0  0
  1  2  1  0  0  0  0
  2  3  1  0  0  0  0
  3  4  1  0  0  0  0
  4  5  1  0  0  0  0
  5  6  1  0  0  0  0
  6  7  1  0  0  0  0
  7  8  1  0  0  0  0
  7  9  1  0  0  0  0
  7 10  1  0  0  0  0
 10 11  2  0  0  0  0
 11 12  1  0  0  0  0
 12 13  1  0  0  0  0
 12 14  2  0  0  0  0
 14 15  1  0  0  0  0
 15 16  1  0  0  0  0
 16 17  1  0  0  0  0
 17 18  1  0  0  0  0
 17 19  1  0  0  0  0
 17 20  1  0  0  0  0
 20 21  2  0  0  0  0
 21 22  1  0  0  0  0
 22 23  2  0  0  0  0
 23 24  1  0  0  0  0
 24 25  1  0  0  0  0
 23 26  1  0  0  0  0
 26 27  2  0  0  0  0
 14 27  1  0  0  0  0
 20 27  1  0  0  0  0
 15 28  2  0  0  0  0
 10 28  1  0  0  0  0
M  END
> <chemblId>
CHEMBL111724

> <bioactivity__type>
Ki

> <units>
nM

> <value>
0.1

$$$$

  CDK     11271517322D 0   0.00000     0.00000     0

 26 29  0  0  0  0              1 V2000 
    6.4952   -5.2500    0.0000 C   0  0  0  0  0  0  0  0  0  0  0  0
    5.1962   -4.5000    0.0000 C   0  0  0  0  0  0  0  0  0  0  0  0
    5.1962   -3.0000    0.0000 C   0  0  0  0  0  0  0  0  0  0  0  0
    3.8971   -2.2500    0.0000 C   0  0  0  0  0  0  0  0  0  0  0  0
    3.8971   -0.7500    0.0000 C   0  0  0  0  0  0  0  0  0  0  0  0
    2.5981   -0.0000    0.0000 C   0  0  0  0  0  0  0  0  0  0  0  0
    1.2990   -0.7500    0.0000 C   0  0  0  0  0  0  0  0  0  0  0  0
    0.0000    0.0000    0.0000 C   0  0  0  0  0  0  0  0  0  0  0  0
   -1.2990   -0.7500    0.0000 O   0  0  0  0  0  0  0  0  0  0  0  0
   -2.5981   -0.0000    0.0000 C   0  0  0  0  0  0  0  0  0  0  0  0
   -4.0753    0.2605    0.0000 C   0  0  0  0  0  0  0  0  0  0  0  0
   -3.1111   -1.4095    0.0000 C   0  0  0  0  0  0  0  0  0  0  0  0
   -2.5981    1.5000    0.0000 C   0  0  0  0  0  0  0  0  0  0  0  0
   -3.8971    2.2500    0.0000 C   0  0  0  0  0  0  0  0  0  0  0  0
   -3.8971    3.7500    0.0000 C   0  0  0  0  0  0  0  0  0  0  0  0
   -2.5981    4.5000    0.0000 C   0  0  0  0  0  0  0  0  0  0  0  0
   -1.2990    3.7500    0.0000 C   0  0  0  0  0  0  0  0  0  0  0  0
   -1.2990    2.2500    0.0000 C   0  0  0  0  0  0  0  0  0  0  0  0
    0.0000    1.5000    0.0000 C   0  0  0  0  0  0  0  0  0  0  0  0
    1.2990    2.2500    0.0000 C   0  0  0  0  0  0  0  0  0  0  0  0
    1.2990    3.7500    0.0000 O   0  0  0  0  0  0  0  0  0  0  0  0
    2.5981    4.5000    0.0000 C   0  0  0  0  0  0  0  0  0  0  0  0
    3.8971    3.7500    0.0000 C   0  0  0  0  0  0  0  0  0  0  0  0
    3.8971    2.2500    0.0000 C   0  0  0  0  0  0  0  0  0  0  0  0
    2.5981    1.5000    0.0000 C   0  0  0  0  0  0  0  0  0  0  0  0
   -2.5981    6.0000    0.0000 C   0  0  0  0  0  0  0  0  0  0  0  0
  1  2  1  0  0  0  0
  2  3  1  0  0  0  0
  3  4  1  0  0  0  0
  4  5  1  0  0  0  0
  5  6  1  0  0  0  0
  6  7  1  0  0  0  0
  7  8  2  0  0  0  0
  8  9  1  0  0  0  0
  9 10  1  0  0  0  0
 10 11  1  0  0  0  0
 10 12  1  0  0  0  0
 10 13  1  0  0  0  0
 13 14  1  0  0  0  0
 14 15  1  0  0  0  0
 15 16  1  0  0  0  0
 16 17  2  0  0  0  0
 17 18  1  0  0  0  0
 13 18  1  0  0  0  0
 18 19  1  0  0  0  0
  8 19  1  0  0  0  0
 19 20  2  0  0  0  0
 20 21  1  0  0  0  0
 21 22  1  0  0  0  0
 22 23  1  0  0  0  0
 23 24  1  0  0  0  0
 24 25  1  0  0  0  0
  6 25  2  0  0  0  0
 20 25  1  0  0  0  0
 16 26  1  0  0  0  0
M  END
> <chemblId>
CHEMBL114189

> <bioactivity__type>
Ki

> <units>
nM

> <value>
41.0

$$$$

  CDK     11271517322D 0   0.00000     0.00000     0

 29 31  0  0  0  0              1 V2000 
    6.0441   -6.1164    0.0000 C   0  0  0  0  0  0  0  0  0  0  0  0
    5.5806   -4.6898    0.0000 C   0  0  0  0  0  0  0  0  0  0  0  0
    7.0660   -4.4810    0.0000 C   0  0  0  0  0  0  0  0  0  0  0  0
    5.6329   -3.1907    0.0000 C   0  0  0  0  0  0  0  0  0  0  0  0
    4.1133   -4.3780    0.0000 C   0  0  0  0  0  0  0  0  0  0  0  0
    3.6498   -2.9514    0.0000 N   0  0  0  0  0  0  0  0  0  0  0  0
    2.1826   -2.6396    0.0000 C   0  0  0  0  0  0  0  0  0  0  0  0
    1.1789   -3.7543    0.0000 O   0  0  0  0  0  0  0  0  0  0  0  0
    1.7190   -1.2130    0.0000 N   0  0  0  0  0  0  0  0  0  0  0  0
    2.6010    0.0000    0.0000 C   0  0  0  0  0  0  0  0  0  0  0  0
    4.1010    0.0000    0.0000 O   0  0  0  0  0  0  0  0  0  0  0  0
    1.7190    1.2130    0.0000 N   0  0  0  0  0  0  0  0  0  0  0  0
    2.1826    2.6396    0.0000 C   0  0  0  0  0  0  0  0  0  0  0  0
    1.1789    3.7543    0.0000 C   0  0  0  0  0  0  0  0  0  0  0  0
    1.6424    5.1809    0.0000 C   0  0  0  0  0  0  0  0  0  0  0  0
    3.1097    5.4927    0.0000 C   0  0  0  0  0  0  0  0  0  0  0  0
    3.5732    6.9193    0.0000 C   0  0  0  0  0  0  0  0  0  0  0  0
    2.5695    8.0340    0.0000 O   0  0  0  0  0  0  0  0  0  0  0  0
    1.1023    7.7222    0.0000 C   0  0  0  0  0  0  0  0  0  0  0  0
    0.6388    6.2956    0.0000 C   0  0  0  0  0  0  0  0  0  0  0  0
    0.2920    0.7500    0.0000 C   0  0  0  0  0  0  0  0  0  0  0  0
   -1.0060    1.5000    0.0000 C   0  0  0  0  0  0  0  0  0  0  0  0
   -2.3060    0.7500    0.0000 C   0  0  0  0  0  0  0  0  0  0  0  0
   -2.3060   -0.7500    0.0000 C   0  0  0  0  0  0  0  0  0  0  0  0
   -1.0060   -1.5000    0.0000 C   0  0  0  0  0  0  0  0  0  0  0  0
    0.2920   -0.7500    0.0000 C   0  0  0  0  0  0  0  0  0  0  0  0
    3.1097   -5.4927    0.0000 C   0  0  0  0  0  0  0  0  0  0  0  0
    1.6424   -5.1809    0.0000 O   0  0  0  0  0  0  0  0  0  0  0  0
    3.5732   -6.9193    0.0000 N   0  0  0  0  0  0  0  0  0  0  0  0
  1  2  1  0  0  0  0
  2  3  1  0  0  0  0
  2  4  1  0  0  0  0
  2  5  1  0  0  0  0
  5  6  1  1  0  0  0
  6  7  1  0  0  0  0
  7  8  2  0  0  0  0
  7  9  1  0  0  0  0
  9 10  1  0  0  0  0
 10 11  2  0  0  0  0
 10 12  1  0  0  0  0
 12 13  1  0  0  0  0
 13 14  1  0  0  0  0
 14 15  1  0  0  0  0
 15 16  1  0  0  0  0
 16 17  1  0  0  0  0
 17 18  1  0  0  0  0
 18 19  1  0  0  0  0
 19 20  1  0  0  0  0
 15 20  1  0  0  0  0
 12 21  1  0  0  0  0
 21 22  2  0  0  0  0
 22 23  1  0  0  0  0
 23 24  2  0  0  0  0
 24 25  1  0  0  0  0
 25 26  2  0  0  0  0
  9 26  1  0  0  0  0
 21 26  1  0  0  0  0
  5 27  1  0  0  0  0
 27 28  2  0  0  0  0
 27 29  1  0  0  0  0
M  END
> <chemblId>
CHEMBL1162994

> <bioactivity__type>
Ki

> <units>
nM

> <value>
1470.0

$$$$

  CDK     11271517322D 0   0.00000     0.00000     0

 26 29  0  0  0  0              1 V2000 
   -1.7512    4.4420    0.0000 C   0  0  0  0  0  0  0  0  0  0  0  0
   -1.7540    2.9420    0.0000 C   0  0  0  0  0  0  0  0  0  0  0  0
   -3.0560    2.1950    0.0000 C   0  0  0  0  0  0  0  0  0  0  0  0
   -3.0560    0.7030    0.0000 C   0  0  0  0  0  0  0  0  0  0  0  0
   -1.7610   -0.0500    0.0000 C   0  0  0  0  0  0  0  0  0  0  0  0
   -0.4590    0.6960    0.0000 C   0  0  0  0  0  0  0  0  0  0  0  0
   -0.4530    2.1890    0.0000 C   0  0  0  0  0  0  0  0  0  0  0  0
    0.8290   -0.0500    0.0000 C   0  0  0  0  0  0  0  0  0  0  0  0
    2.1300    0.6960    0.0000 C   0  0  0  0  0  0  0  0  0  0  0  0
    2.1330    2.1960    0.0000 O   0  0  0  0  0  0  0  0  0  0  0  0
    3.4190   -0.0500    0.0000 C   0  0  0  0  0  0  0  0  0  0  0  0
    3.4190   -1.5560    0.0000 C   0  0  0  0  0  0  0  0  0  0  0  0
    2.1300   -2.3020    0.0000 C   0  0  0  0  0  0  0  0  0  0  0  0
    0.8290   -1.5560    0.0000 C   0  0  0  0  0  0  0  0  0  0  0  0
   -0.4590   -2.3020    0.0000 O   0  0  0  0  0  0  0  0  0  0  0  0
   -1.7610   -1.5560    0.0000 C   0  0  0  0  0  0  0  0  0  0  0  0
   -3.2385   -1.2972    0.0000 C   0  0  0  0  0  0  0  0  0  0  0  0
   -2.2709   -2.9667    0.0000 C   0  0  0  0  0  0  0  0  0  0  0  0
    4.7184   -2.3053    0.0000 C   0  0  0  0  0  0  0  0  0  0  0  0
    4.7192   -3.8053    0.0000 O   0  0  0  0  0  0  0  0  0  0  0  0
    6.0171   -1.5546    0.0000 C   0  0  0  0  0  0  0  0  0  0  0  0
    7.3165   -2.3040    0.0000 C   0  0  0  0  0  0  0  0  0  0  0  0
    8.6152   -1.5533    0.0000 C   0  0  0  0  0  0  0  0  0  0  0  0
    8.6144   -0.0533    0.0000 C   0  0  0  0  0  0  0  0  0  0  0  0
    7.3149    0.6960    0.0000 C   0  0  0  0  0  0  0  0  0  0  0  0
    6.0163   -0.0546    0.0000 C   0  0  0  0  0  0  0  0  0  0  0  0
  1  2  1  0  0  0  0
  2  3  2  0  0  0  0
  3  4  1  0  0  0  0
  5  4  1  6  0  0  0
  5  6  1  0  0  0  0
  6  7  1  1  0  0  0
  2  7  1  0  0  0  0
  6  8  1  0  0  0  0
  8  9  2  0  0  0  0
  9 10  1  0  0  0  0
  9 11  1  0  0  0  0
 11 12  2  0  0  0  0
 12 13  1  0  0  0  0
 13 14  2  0  0  0  0
  8 14  1  0  0  0  0
 14 15  1  0  0  0  0
 15 16  1  0  0  0  0
  5 16  1  0  0  0  0
 16 17  1  0  0  0  0
 16 18  1  0  0  0  0
 12 19  1  0  0  0  0
 19 20  2  0  0  0  0
 19 21  1  0  0  0  0
 21 22  2  0  0  0  0
 22 23  1  0  0  0  0
 23 24  2  0  0  0  0
 24 25  1  0  0  0  0
 25 26  2  0  0  0  0
 21 26  1  0  0  0  0
M  END
> <chemblId>
CHEMBL116784

> <bioactivity__type>
Ki

> <units>
nM

> <value>
297.0

$$$$

  CDK     11271517322D 0   0.00000     0.00000     0

 29 33  0  0  0  0              1 V2000 
   -1.7512    4.4420    0.0000 C   0  0  0  0  0  0  0  0  0  0  0  0
   -1.7540    2.9420    0.0000 C   0  0  0  0  0  0  0  0  0  0  0  0
   -3.0560    2.1950    0.0000 C   0  0  0  0  0  0  0  0  0  0  0  0
   -3.0560    0.7030    0.0000 C   0  0  0  0  0  0  0  0  0  0  0  0
   -1.7610   -0.0500    0.0000 C   0  0  0  0  0  0  0  0  0  0  0  0
   -0.4590    0.6960    0.0000 C   0  0  0  0  0  0  0  0  0  0  0  0
   -0.4530    2.1890    0.0000 C   0  0  0  0  0  0  0  0  0  0  0  0
    0.8290   -0.0500    0.0000 C   0  0  0  0  0  0  0  0  0  0  0  0
    2.1300    0.6960    0.0000 C   0  0  0  0  0  0  0  0  0  0  0  0
    2.1330    2.1960    0.0000 O   0  0  0  0  0  0  0  0  0  0  0  0
    3.4190   -0.0500    0.0000 C   0  0  0  0  0  0  0  0  0  0  0  0
    3.4190   -1.5560    0.0000 C   0  0  0  0  0  0  0  0  0  0  0  0
    2.1300   -2.3020    0.0000 C   0  0  0  0  0  0  0  0  0  0  0  0
    0.8290   -1.5560    0.0000 C   0  0  0  0  0  0  0  0  0  0  0  0
   -0.4590   -2.3020    0.0000 O   0  0  0  0  0  0  0  0  0  0  0  0
   -1.7610   -1.5560    0.0000 C   0  0  0  0  0  0  0  0  0  0  0  0
   -3.2385   -1.2972    0.0000 C   0  0  0  0  0  0  0  0  0  0  0  0
   -2.2709   -2.9667    0.0000 C   0  0  0  0  0  0  0  0  0  0  0  0
    4.7184   -2.3053    0.0000 C   0  0  0  0  0  0  0  0  0  0  0  0
    5.8337   -3.3084    0.0000 S   0  0  0  0  0  0  0  0  0  0  0  0
    7.1323   -2.5578    0.0000 C   0  0  0  0  0  0  0  0  0  0  0  0
    6.8197   -1.0907    0.0000 C   0  0  0  0  0  0  0  0  0  0  0  0
    5.3278   -0.9347    0.0000 S   0  0  0  0  0  0  0  0  0  0  0  0
    3.8374   -3.5193    0.0000 C   0  0  0  0  0  0  0  0  0  0  0  0
    2.3455   -3.3633    0.0000 C   0  0  0  0  0  0  0  0  0  0  0  0
    1.4645   -4.5773    0.0000 C   0  0  0  0  0  0  0  0  0  0  0  0
    2.0753   -5.9473    0.0000 C   0  0  0  0  0  0  0  0  0  0  0  0
    3.5672   -6.1033    0.0000 C   0  0  0  0  0  0  0  0  0  0  0  0
    4.4482   -4.8893    0.0000 C   0  0  0  0  0  0  0  0  0  0  0  0
  1  2  1  0  0  0  0
  2  3  2  0  0  0  0
  3  4  1  0  0  0  0
  5  4  1  6  0  0  0
  5  6  1  0  0  0  0
  6  7  1  1  0  0  0
  2  7  1  0  0  0  0
  6  8  1  0  0  0  0
  8  9  2  0  0  0  0
  9 10  1  0  0  0  0
  9 11  1  0  0  0  0
 11 12  2  0  0  0  0
 12 13  1  0  0  0  0
 13 14  2  0  0  0  0
  8 14  1  0  0  0  0
 14 15  1  0  0  0  0
 15 16  1  0  0  0  0
  5 16  1  0  0  0  0
 16 17  1  0  0  0  0
 16 18  1  0  0  0  0
 12 19  1  0  0  0  0
 19 20  1  0  0  0  0
 20 21  1  0  0  0  0
 21 22  1  0  0  0  0
 22 23  1  0  0  0  0
 19 23  1  0  0  0  0
 19 24  1  0  0  0  0
 24 25  1  0  0  0  0
 25 26  1  0  0  0  0
 26 27  1  0  0  0  0
 27 28  1  0  0  0  0
 28 29  1  0  0  0  0
 24 29  1  0  0  0  0
M  END
> <chemblId>
CHEMBL117033

> <bioactivity__type>
Ki

> <units>
nM

> <value>
1.86

$$$$

  CDK     11271517322D 0   0.00000     0.00000     0

 29 33  0  0  0  0              1 V2000 
   -1.7512    4.4420    0.0000 C   0  0  0  0  0  0  0  0  0  0  0  0
   -1.7540    2.9420    0.0000 C   0  0  0  0  0  0  0  0  0  0  0  0
   -3.0560    2.1950    0.0000 C   0  0  0  0  0  0  0  0  0  0  0  0
   -3.0560    0.7030    0.0000 C   0  0  0  0  0  0  0  0  0  0  0  0
   -1.7610   -0.0500    0.0000 C   0  0  0  0  0  0  0  0  0  0  0  0
   -0.4590    0.6960    0.0000 C   0  0  0  0  0  0  0  0  0  0  0  0
   -0.4530    2.1890    0.0000 C   0  0  0  0  0  0  0  0  0  0  0  0
    0.8290   -0.0500    0.0000 C   0  0  0  0  0  0  0  0  0  0  0  0
    2.1300    0.6960    0.0000 C   0  0  0  0  0  0  0  0  0  0  0  0
    2.1330    2.1960    0.0000 O   0  0  0  0  0  0  0  0  0  0  0  0
    3.4190   -0.0500    0.0000 C   0  0  0  0  0  0  0  0  0  0  0  0
    3.4190   -1.5560    0.0000 C   0  0  0  0  0  0  0  0  0  0  0  0
    2.1300   -2.3020    0.0000 C   0  0  0  0  0  0  0  0  0  0  0  0
    0.8290   -1.5560    0.0000 C   0  0  0  0  0  0  0  0  0  0  0  0
   -0.4590   -2.3020    0.0000 O   0  0  0  0  0  0  0  0  0  0  0  0
   -1.7610   -1.5560    0.0000 C   0  0  0  0  0  0  0  0  0  0  0  0
   -3.2385   -1.2972    0.0000 C   0  0  0  0  0  0  0  0  0  0  0  0
   -2.2709   -2.9667    0.0000 C   0  0  0  0  0  0  0  0  0  0  0  0
    4.7184   -2.3053    0.0000 C   0  0  0  0  0  0  0  0  0  0  0  0
    5.8337   -3.3084    0.0000 S   0  0  0  0  0  0  0  0  0  0  0  0
    7.1323   -2.5578    0.0000 C   0  0  0  0  0  0  0  0  0  0  0  0
    6.8197   -1.0907    0.0000 C   0  0  0  0  0  0  0  0  0  0  0  0
    5.3278   -0.9347    0.0000 S   0  0  0  0  0  0  0  0  0  0  0  0
    3.8374   -3.5193    0.0000 C   0  0  0  0  0  0  0  0  0  0  0  0
    2.3455   -3.3633    0.0000 C   0  0  0  0  0  0  0  0  0  0  0  0
    1.4645   -4.5773    0.0000 C   0  0  0  0  0  0  0  0  0  0  0  0
    2.0753   -5.9473    0.0000 C   0  0  0  0  0  0  0  0  0  0  0  0
    3.5672   -6.1033    0.0000 C   0  0  0  0  0  0  0  0  0  0  0  0
    4.4482   -4.8893    0.0000 C   0  0  0  0  0  0  0  0  0  0  0  0
  1  2  1  0  0  0  0
  2  3  2  0  0  0  0
  3  4  1  0  0  0  0
  5  4  1  6  0  0  0
  5  6  1  0  0  0  0
  6  7  1  1  0  0  0
  2  7  1  0  0  0  0
  6  8  1  0  0  0  0
  8  9  2  0  0  0  0
  9 10  1  0  0  0  0
  9 11  1  0  0  0  0
 11 12  2  0  0  0  0
 12 13  1  0  0  0  0
 13 14  2  0  0  0  0
  8 14  1  0  0  0  0
 14 15  1  0  0  0  0
 15 16  1  0  0  0  0
  5 16  1  0  0  0  0
 16 17  1  0  0  0  0
 16 18  1  0  0  0  0
 12 19  1  0  0  0  0
 19 20  1  0  0  0  0
 20 21  1  0  0  0  0
 21 22  1  0  0  0  0
 22 23  1  0  0  0  0
 19 23  1  0  0  0  0
 19 24  1  0  0  0  0
 24 25  2  0  0  0  0
 25 26  1  0  0  0  0
 26 27  2  0  0  0  0
 27 28  1  0  0  0  0
 28 29  2  0  0  0  0
 24 29  1  0  0  0  0
M  END
> <chemblId>
CHEMBL118028

> <bioactivity__type>
Ki

> <units>
nM

> <value>
17.3

$$$$

  CDK     11271517322D 0   0.00000     0.00000     0

 29 32  0  0  0  0              1 V2000 
   12.0412    0.3643    0.0000 C   0  0  0  0  0  0  0  0  0  0  0  0
   10.5639    0.6240    0.0000 C   0  0  0  0  0  0  0  0  0  0  0  0
    9.6003   -0.5256    0.0000 C   0  0  0  0  0  0  0  0  0  0  0  0
    8.1229   -0.2659    0.0000 C   0  0  0  0  0  0  0  0  0  0  0  0
    7.1594   -1.4155    0.0000 C   0  0  0  0  0  0  0  0  0  0  0  0
    5.6820   -1.1558    0.0000 C   0  0  0  0  0  0  0  0  0  0  0  0
    4.7184   -2.3053    0.0000 C   0  0  0  0  0  0  0  0  0  0  0  0
    4.2061   -3.7151    0.0000 C   0  0  0  0  0  0  0  0  0  0  0  0
    5.6832   -3.4539    0.0000 C   0  0  0  0  0  0  0  0  0  0  0  0
    6.1970   -4.8632    0.0000 Br  0  0  0  0  0  0  0  0  0  0  0  0
    6.9819   -2.7032    0.0000 Br  0  0  0  0  0  0  0  0  0  0  0  0
    3.4190   -1.5560    0.0000 C   0  0  0  0  0  0  0  0  0  0  0  0
    3.4190   -0.0500    0.0000 C   0  0  0  0  0  0  0  0  0  0  0  0
    2.1300    0.6960    0.0000 C   0  0  0  0  0  0  0  0  0  0  0  0
    2.1330    2.1960    0.0000 O   0  0  0  0  0  0  0  0  0  0  0  0
    0.8290   -0.0500    0.0000 C   0  0  0  0  0  0  0  0  0  0  0  0
   -0.4590    0.6960    0.0000 C   0  0  0  0  0  0  0  0  0  0  0  0
   -0.4530    2.1890    0.0000 C   0  0  0  0  0  0  0  0  0  0  0  0
   -1.7540    2.9420    0.0000 C   0  0  0  0  0  0  0  0  0  0  0  0
   -3.0560    2.1950    0.0000 C   0  0  0  0  0  0  0  0  0  0  0  0
   -3.0560    0.7030    0.0000 C   0  0  0  0  0  0  0  0  0  0  0  0
   -1.7610   -0.0500    0.0000 C   0  0  0  0  0  0  0  0  0  0  0  0
   -1.7610   -1.5560    0.0000 C   0  0  0  0  0  0  0  0  0  0  0  0
   -3.2385   -1.2972    0.0000 C   0  0  0  0  0  0  0  0  0  0  0  0
   -2.2709   -2.9667    0.0000 C   0  0  0  0  0  0  0  0  0  0  0  0
   -0.4590   -2.3020    0.0000 O   0  0  0  0  0  0  0  0  0  0  0  0
    0.8290   -1.5560    0.0000 C   0  0  0  0  0  0  0  0  0  0  0  0
    2.1300   -2.3020    0.0000 C   0  0  0  0  0  0  0  0  0  0  0  0
   -1.7512    4.4420    0.0000 C   0  0  0  0  0  0  0  0  0  0  0  0
  1  2  1  0  0  0  0
  2  3  1  0  0  0  0
  3  4  1  0  0  0  0
  4  5  1  0  0  0  0
  5  6  1  0  0  0  0
  6  7  1  0  0  0  0
  7  8  1  0  0  0  0
  8  9  1  0  0  0  0
  7  9  1  0  0  0  0
  9 10  1  0  0  0  0
  9 11  1  0  0  0  0
  7 12  1  0  0  0  0
 12 13  2  0  0  0  0
 13 14  1  0  0  0  0
 14 15  1  0  0  0  0
 14 16  2  0  0  0  0
 16 17  1  0  0  0  0
 17 18  1  1  0  0  0
 18 19  1  0  0  0  0
 19 20  2  0  0  0  0
 20 21  1  0  0  0  0
 22 21  1  6  0  0  0
 17 22  1  0  0  0  0
 22 23  1  0  0  0  0
 23 24  1  0  0  0  0
 23 25  1  0  0  0  0
 23 26  1  0  0  0  0
 26 27  1  0  0  0  0
 16 27  1  0  0  0  0
 27 28  2  0  0  0  0
 12 28  1  0  0  0  0
 19 29  1  0  0  0  0
M  END
> <chemblId>
CHEMBL118631

> <bioactivity__type>
Ki

> <units>
nM

> <value>
0.71

$$$$

  CDK     11271517322D 0   0.00000     0.00000     0

 27 30  0  0  0  0              1 V2000 
   -1.7512    4.4420    0.0000 C   0  0  0  0  0  0  0  0  0  0  0  0
   -1.7540    2.9420    0.0000 C   0  0  0  0  0  0  0  0  0  0  0  0
   -3.0560    2.1950    0.0000 C   0  0  0  0  0  0  0  0  0  0  0  0
   -3.0560    0.7030    0.0000 C   0  0  0  0  0  0  0  0  0  0  0  0
   -1.7610   -0.0500    0.0000 C   0  0  0  0  0  0  0  0  0  0  0  0
   -0.4590    0.6960    0.0000 C   0  0  0  0  0  0  0  0  0  0  0  0
   -0.4530    2.1890    0.0000 C   0  0  0  0  0  0  0  0  0  0  0  0
    0.8290   -0.0500    0.0000 C   0  0  0  0  0  0  0  0  0  0  0  0
    2.1300    0.6960    0.0000 C   0  0  0  0  0  0  0  0  0  0  0  0
    2.1330    2.1960    0.0000 O   0  0  0  0  0  0  0  0  0  0  0  0
    3.4190   -0.0500    0.0000 C   0  0  0  0  0  0  0  0  0  0  0  0
    3.4190   -1.5560    0.0000 C   0  0  0  0  0  0  0  0  0  0  0  0
    2.1300   -2.3020    0.0000 C   0  0  0  0  0  0  0  0  0  0  0  0
    0.8290   -1.5560    0.0000 C   0  0  0  0  0  0  0  0  0  0  0  0
   -0.4590   -2.3020    0.0000 O   0  0  0  0  0  0  0  0  0  0  0  0
   -1.7610   -1.5560    0.0000 C   0  0  0  0  0  0  0  0  0  0  0  0
   -3.2385   -1.2972    0.0000 C   0  0  0  0  0  0  0  0  0  0  0  0
   -2.2709   -2.9667    0.0000 C   0  0  0  0  0  0  0  0  0  0  0  0
    4.7184   -2.3053    0.0000 C   0  0  0  0  0  0  0  0  0  0  0  0
    6.0171   -1.5546    0.0000 C   0  0  0  0  0  0  0  0  0  0  0  0
    3.7548   -3.4549    0.0000 C   0  0  0  0  0  0  0  0  0  0  0  0
    5.6832   -3.4539    0.0000 C   0  0  0  0  0  0  0  0  0  0  0  0
    5.1709   -4.8637    0.0000 C   0  0  0  0  0  0  0  0  0  0  0  0
    6.1357   -6.0123    0.0000 C   0  0  0  0  0  0  0  0  0  0  0  0
    7.6128   -5.7510    0.0000 C   0  0  0  0  0  0  0  0  0  0  0  0
    8.1251   -4.3412    0.0000 C   0  0  0  0  0  0  0  0  0  0  0  0
    7.1603   -3.1926    0.0000 C   0  0  0  0  0  0  0  0  0  0  0  0
  1  2  1  0  0  0  0
  2  3  2  0  0  0  0
  3  4  1  0  0  0  0
  5  4  1  6  0  0  0
  5  6  1  0  0  0  0
  6  7  1  1  0  0  0
  2  7  1  0  0  0  0
  6  8  1  0  0  0  0
  8  9  2  0  0  0  0
  9 10  1  0  0  0  0
  9 11  1  0  0  0  0
 11 12  2  0  0  0  0
 12 13  1  0  0  0  0
 13 14  2  0  0  0  0
  8 14  1  0  0  0  0
 14 15  1  0  0  0  0
 15 16  1  0  0  0  0
  5 16  1  0  0  0  0
 16 17  1  0  0  0  0
 16 18  1  0  0  0  0
 12 19  1  0  0  0  0
 19 20  1  0  0  0  0
 19 21  1  0  0  0  0
 19 22  1  0  0  0  0
 22 23  2  0  0  0  0
 23 24  1  0  0  0  0
 24 25  2  0  0  0  0
 25 26  1  0  0  0  0
 26 27  2  0  0  0  0
 22 27  1  0  0  0  0
M  END
> <chemblId>
CHEMBL119592

> <bioactivity__type>
Ki

> <units>
nM

> <value>
12.3

$$$$

  CDK     11271517322D 0   0.00000     0.00000     0

 23 26  0  0  0  0              1 V2000 
   -7.1241   -2.1870    0.0000 C   0  0  0  0  0  0  0  0  0  0  0  0
   -5.8250   -2.9370    0.0000 O   0  0  0  0  0  0  0  0  0  0  0  0
   -4.5260   -2.1870    0.0000 C   0  0  0  0  0  0  0  0  0  0  0  0
   -4.5260   -0.6870    0.0000 C   0  0  0  0  0  0  0  0  0  0  0  0
   -3.2270    0.0630    0.0000 C   0  0  0  0  0  0  0  0  0  0  0  0
   -1.9280   -0.6870    0.0000 C   0  0  0  0  0  0  0  0  0  0  0  0
   -0.6290    0.0630    0.0000 C   0  0  0  0  0  0  0  0  0  0  0  0
   -0.6290    1.5630    0.0000 C   0  0  0  0  0  0  0  0  0  0  0  0
    0.6700    2.3130    0.0000 C   0  0  0  0  0  0  0  0  0  0  0  0
    1.9690    1.5630    0.0000 C   0  0  0  0  0  0  0  0  0  0  0  0
    2.1261    3.0547    0.0000 C   0  0  0  0  0  0  0  0  0  0  0  0
    1.9690    0.0630    0.0000 C   0  0  0  0  0  0  0  0  0  0  0  0
    3.3960   -0.4000    0.0000 C   0  0  0  0  0  0  0  0  0  0  0  0
    4.2770    0.8130    0.0000 C   0  0  0  0  0  0  0  0  0  0  0  0
    3.3960    2.0260    0.0000 C   0  0  0  0  0  0  0  0  0  0  0  0
    4.6952    2.7757    0.0000 O   0  0  0  0  0  0  0  0  0  0  0  0
    2.7864    3.3965    0.0000 C   0  0  0  0  0  0  0  0  0  0  0  0
    2.1767    4.7670    0.0000 C   0  0  0  0  0  0  0  0  0  0  0  0
    0.6700   -0.6870    0.0000 C   0  0  0  0  0  0  0  0  0  0  0  0
    0.6700   -2.1870    0.0000 C   0  0  0  0  0  0  0  0  0  0  0  0
   -0.6290   -2.9370    0.0000 C   0  0  0  0  0  0  0  0  0  0  0  0
   -1.9280   -2.1870    0.0000 C   0  0  0  0  0  0  0  0  0  0  0  0
   -3.2270   -2.9370    0.0000 C   0  0  0  0  0  0  0  0  0  0  0  0
  1  2  1  0  0  0  0
  2  3  1  0  0  0  0
  3  4  2  0  0  0  0
  4  5  1  0  0  0  0
  5  6  2  0  0  0  0
  6  7  1  0  0  0  0
  7  8  1  1  0  0  0
  8  9  1  0  0  0  0
  9 10  1  0  0  0  0
 10 11  1  1  0  0  0
 10 12  1  0  0  0  0
 12 13  1  1  0  0  0
 13 14  1  0  0  0  0
 14 15  1  0  0  0  0
 10 15  1  0  0  0  0
 15 16  1  1  0  0  0
 15 17  1  0  0  0  0
 17 18  3  0  0  0  0
 12 19  1  0  0  0  0
  7 19  1  0  0  0  0
 19 20  1  6  0  0  0
 20 21  1  0  0  0  0
 21 22  1  0  0  0  0
  6 22  1  0  0  0  0
 22 23  2  0  0  0  0
  3 23  1  0  0  0  0
M  END
> <chemblId>
CHEMBL1201151

> <bioactivity__type>
Ki

> <units>
nM

> <value>
22532.0

$$$$

  CDK     11271517322D 0   0.00000     0.00000     0

 29 32  0  0  0  0              1 V2000 
   12.0412    0.3643    0.0000 C   0  0  0  0  0  0  0  0  0  0  0  0
   10.5639    0.6240    0.0000 C   0  0  0  0  0  0  0  0  0  0  0  0
    9.6003   -0.5256    0.0000 C   0  0  0  0  0  0  0  0  0  0  0  0
    8.1229   -0.2659    0.0000 C   0  0  0  0  0  0  0  0  0  0  0  0
    7.1594   -1.4155    0.0000 C   0  0  0  0  0  0  0  0  0  0  0  0
    5.6820   -1.1558    0.0000 C   0  0  0  0  0  0  0  0  0  0  0  0
    4.7184   -2.3053    0.0000 C   0  0  0  0  0  0  0  0  0  0  0  0
    4.2061   -3.7151    0.0000 C   0  0  0  0  0  0  0  0  0  0  0  0
    5.6832   -3.4539    0.0000 C   0  0  0  0  0  0  0  0  0  0  0  0
    6.1970   -4.8632    0.0000 Cl  0  0  0  0  0  0  0  0  0  0  0  0
    6.9819   -2.7032    0.0000 Cl  0  0  0  0  0  0  0  0  0  0  0  0
    3.4190   -1.5560    0.0000 C   0  0  0  0  0  0  0  0  0  0  0  0
    3.4190   -0.0500    0.0000 C   0  0  0  0  0  0  0  0  0  0  0  0
    2.1300    0.6960    0.0000 C   0  0  0  0  0  0  0  0  0  0  0  0
    2.1330    2.1960    0.0000 O   0  0  0  0  0  0  0  0  0  0  0  0
    0.8290   -0.0500    0.0000 C   0  0  0  0  0  0  0  0  0  0  0  0
   -0.4590    0.6960    0.0000 C   0  0  0  0  0  0  0  0  0  0  0  0
   -0.4530    2.1890    0.0000 C   0  0  0  0  0  0  0  0  0  0  0  0
   -1.7540    2.9420    0.0000 C   0  0  0  0  0  0  0  0  0  0  0  0
   -3.0560    2.1950    0.0000 C   0  0  0  0  0  0  0  0  0  0  0  0
   -3.0560    0.7030    0.0000 C   0  0  0  0  0  0  0  0  0  0  0  0
   -1.7610   -0.0500    0.0000 C   0  0  0  0  0  0  0  0  0  0  0  0
   -1.7610   -1.5560    0.0000 C   0  0  0  0  0  0  0  0  0  0  0  0
   -3.2385   -1.2972    0.0000 C   0  0  0  0  0  0  0  0  0  0  0  0
   -2.2709   -2.9667    0.0000 C   0  0  0  0  0  0  0  0  0  0  0  0
   -0.4590   -2.3020    0.0000 O   0  0  0  0  0  0  0  0  0  0  0  0
    0.8290   -1.5560    0.0000 C   0  0  0  0  0  0  0  0  0  0  0  0
    2.1300   -2.3020    0.0000 C   0  0  0  0  0  0  0  0  0  0  0  0
   -1.7512    4.4420    0.0000 C   0  0  0  0  0  0  0  0  0  0  0  0
  1  2  1  0  0  0  0
  2  3  1  0  0  0  0
  3  4  1  0  0  0  0
  4  5  1  0  0  0  0
  5  6  1  0  0  0  0
  6  7  1  0  0  0  0
  7  8  1  0  0  0  0
  8  9  1  0  0  0  0
  7  9  1  0  0  0  0
  9 10  1  0  0  0  0
  9 11  1  0  0  0  0
  7 12  1  0  0  0  0
 12 13  2  0  0  0  0
 13 14  1  0  0  0  0
 14 15  1  0  0  0  0
 14 16  2  0  0  0  0
 16 17  1  0  0  0  0
 17 18  1  1  0  0  0
 18 19  1  0  0  0  0
 19 20  2  0  0  0  0
 20 21  1  0  0  0  0
 22 21  1  6  0  0  0
 17 22  1  0  0  0  0
 22 23  1  0  0  0  0
 23 24  1  0  0  0  0
 23 25  1  0  0  0  0
 23 26  1  0  0  0  0
 26 27  1  0  0  0  0
 16 27  1  0  0  0  0
 27 28  2  0  0  0  0
 12 28  1  0  0  0  0
 19 29  1  0  0  0  0
M  END
> <chemblId>
CHEMBL120669

> <bioactivity__type>
Ki

> <units>
nM

> <value>
1.5350000000000001

$$$$

  CDK     11271517322D 0   0.00000     0.00000     0

 28 32  0  0  0  0              1 V2000 
   -1.8674   10.4169    0.0000 C   0  0  0  0  0  0  0  0  0  0  0  0
   -0.8067    9.3562    0.0000 C   0  0  0  0  0  0  0  0  0  0  0  0
   -1.1950    7.9073    0.0000 N   0  0  0  0  0  0  0  0  0  0  0  0
   -2.6439    7.5191    0.0000 C   0  0  0  0  0  0  0  0  0  0  0  0
   -3.0321    6.0702    0.0000 C   0  0  0  0  0  0  0  0  0  0  0  0
   -1.9714    5.0095    0.0000 N   0  0  0  0  0  0  0  0  0  0  0  0
   -0.5225    5.3978    0.0000 C   0  0  0  0  0  0  0  0  0  0  0  0
   -0.1343    6.8467    0.0000 C   0  0  0  0  0  0  0  0  0  0  0  0
   -2.3597    3.5607    0.0000 C   0  0  0  0  0  0  0  0  0  0  0  0
   -3.8085    3.1724    0.0000 O   0  0  0  0  0  0  0  0  0  0  0  0
   -1.2990    2.5000    0.0000 C   0  0  0  0  0  0  0  0  0  0  0  0
    1.2990    2.5000    0.0000 C   0  0  0  0  0  0  0  0  0  0  0  0
    1.2990    1.0000    0.0000 N   0  0  0  0  0  0  0  0  0  0  0  0
    2.5980    0.2500    0.0000 C   0  0  0  0  0  0  0  0  0  0  0  0
    2.5980   -1.2500    0.0000 C   0  0  0  0  0  0  0  0  0  0  0  0
    1.2990   -2.0000    0.0000 O   0  0  0  0  0  0  0  0  0  0  0  0
    0.0000   -1.2500    0.0000 C   0  0  0  0  0  0  0  0  0  0  0  0
   -1.2990   -2.0000    0.0000 C   0  0  0  0  0  0  0  0  0  0  0  0
   -2.5980   -1.2500    0.0000 C   0  0  0  0  0  0  0  0  0  0  0  0
   -2.5980    0.2500    0.0000 C   0  0  0  0  0  0  0  0  0  0  0  0
   -1.2990    1.0000    0.0000 C   0  0  0  0  0  0  0  0  0  0  0  0
    0.0000    0.2500    0.0000 C   0  0  0  0  0  0  0  0  0  0  0  0
    3.8970    1.0000    0.0000 C   0  0  0  0  0  0  0  0  0  0  0  0
    5.1961    0.2500    0.0000 C   0  0  0  0  0  0  0  0  0  0  0  0
    6.4951    1.0000    0.0000 C   0  0  0  0  0  0  0  0  0  0  0  0
    6.4951    2.5000    0.0000 C   0  0  0  0  0  0  0  0  0  0  0  0
    5.1961    3.2500    0.0000 C   0  0  0  0  0  0  0  0  0  0  0  0
    3.8971    2.5000    0.0000 C   0  0  0  0  0  0  0  0  0  0  0  0
  1  2  1  0  0  0  0
  2  3  1  0  0  0  0
  3  4  1  0  0  0  0
  4  5  1  0  0  0  0
  5  6  1  0  0  0  0
  6  7  1  0  0  0  0
  7  8  1  0  0  0  0
  3  8  1  0  0  0  0
  6  9  1  0  0  0  0
  9 10  2  0  0  0  0
  9 11  1  0  0  0  0
 11 12  2  0  0  0  0
 12 13  1  0  0  0  0
 13 14  1  0  0  0  0
 14 15  1  0  0  0  0
 15 16  1  0  0  0  0
 16 17  1  0  0  0  0
 17 18  2  0  0  0  0
 18 19  1  0  0  0  0
 19 20  2  0  0  0  0
 20 21  1  0  0  0  0
 11 21  1  0  0  0  0
 21 22  2  0  0  0  0
 13 22  1  0  0  0  0
 17 22  1  0  0  0  0
 14 23  1  6  0  0  0
 23 24  1  0  0  0  0
 24 25  1  0  0  0  0
 25 26  1  0  0  0  0
 26 27  1  0  0  0  0
 27 28  1  0  0  0  0
 23 28  1  0  0  0  0
M  END
> <chemblId>
CHEMBL1209573

> <bioactivity__type>
Ki

> <units>
nM

> <value>
12.59

$$$$

  CDK     11271517322D 0   0.00000     0.00000     0

 29 32  0  0  0  0              1 V2000 
   -2.3064   -3.7498    0.0000 C   0  0  0  0  0  0  0  0  0  0  0  0
   -1.0072   -3.0000    0.0000 O   0  0  0  0  0  0  0  0  0  0  0  0
   -1.0070   -1.5000    0.0000 C   0  0  0  0  0  0  0  0  0  0  0  0
   -2.3060   -0.7500    0.0000 C   0  0  0  0  0  0  0  0  0  0  0  0
   -2.3060    0.7500    0.0000 C   0  0  0  0  0  0  0  0  0  0  0  0
   -1.0070    1.5000    0.0000 C   0  0  0  0  0  0  0  0  0  0  0  0
    0.2930    0.7500    0.0000 C   0  0  0  0  0  0  0  0  0  0  0  0
    1.7190    1.2130    0.0000 C   0  0  0  0  0  0  0  0  0  0  0  0
    2.6010   -0.0000    0.0000 C   0  0  0  0  0  0  0  0  0  0  0  0
    1.7190   -1.2140    0.0000 N   0  0  0  0  0  0  0  0  0  0  0  0
    2.1822   -2.6407    0.0000 C   0  0  0  0  0  0  0  0  0  0  0  0
    3.6494   -2.9528    0.0000 C   0  0  0  0  0  0  0  0  0  0  0  0
    4.1126   -4.3795    0.0000 C   0  0  0  0  0  0  0  0  0  0  0  0
    5.5798   -4.6917    0.0000 C   0  0  0  0  0  0  0  0  0  0  0  0
    6.5837   -3.5772    0.0000 C   0  0  0  0  0  0  0  0  0  0  0  0
    6.1205   -2.1505    0.0000 C   0  0  0  0  0  0  0  0  0  0  0  0
    4.6533   -1.8383    0.0000 C   0  0  0  0  0  0  0  0  0  0  0  0
    0.2930   -0.7500    0.0000 C   0  0  0  0  0  0  0  0  0  0  0  0
    2.1824    2.6396    0.0000 C   0  0  0  0  0  0  0  0  0  0  0  0
    3.6496    2.9516    0.0000 O   0  0  0  0  0  0  0  0  0  0  0  0
    1.1786    3.7543    0.0000 N   0  0  0  0  0  0  0  0  0  0  0  0
    1.6420    5.1809    0.0000 C   0  0  0  0  0  0  0  0  0  0  0  0
    0.6382    6.2955    0.0000 C   0  0  0  0  0  0  0  0  0  0  0  0
    1.1016    7.7221    0.0000 C   0  0  0  0  0  0  0  0  0  0  0  0
   -0.8290    5.9835    0.0000 N   0  0  0  0  0  0  0  0  0  0  0  0
   -1.8327    7.0982    0.0000 C   0  0  0  0  0  0  0  0  0  0  0  0
   -1.2924    4.5569    0.0000 C   0  0  0  0  0  0  0  0  0  0  0  0
   -2.7596    4.2449    0.0000 C   0  0  0  0  0  0  0  0  0  0  0  0
   -0.2886    3.4423    0.0000 C   0  0  0  0  0  0  0  0  0  0  0  0
  1  2  1  0  0  0  0
  2  3  1  0  0  0  0
  3  4  2  0  0  0  0
  4  5  1  0  0  0  0
  5  6  2  0  0  0  0
  6  7  1  0  0  0  0
  7  8  1  0  0  0  0
  8  9  2  0  0  0  0
  9 10  1  0  0  0  0
 10 11  1  0  0  0  0
 11 12  1  0  0  0  0
 12 13  1  0  0  0  0
 13 14  1  0  0  0  0
 14 15  1  0  0  0  0
 15 16  1  0  0  0  0
 16 17  1  0  0  0  0
 12 17  1  0  0  0  0
 10 18  1  0  0  0  0
  3 18  1  0  0  0  0
  7 18  2  0  0  0  0
  8 19  1  0  0  0  0
 19 20  2  0  0  0  0
 19 21  1  0  0  0  0
 21 22  1  0  0  0  0
 22 23  1  0  0  0  0
 23 24  1  6  0  0  0
 23 25  1  0  0  0  0
 25 26  1  0  0  0  0
 25 27  1  0  0  0  0
 27 28  1  6  0  0  0
 27 29  1  0  0  0  0
 21 29  1  0  0  0  0
M  END
> <chemblId>
CHEMBL1209708

> <bioactivity__type>
Ki

> <units>
nM

> <value>
1.26

$$$$

  CDK     11271517322D 0   0.00000     0.00000     0

 28 32  0  0  0  0              1 V2000 
   -3.7045    8.5798    0.0000 C   0  0  0  0  0  0  0  0  0  0  0  0
   -2.6439    7.5191    0.0000 C   0  0  0  0  0  0  0  0  0  0  0  0
   -3.0321    6.0702    0.0000 C   0  0  0  0  0  0  0  0  0  0  0  0
   -1.9714    5.0095    0.0000 N   0  0  0  0  0  0  0  0  0  0  0  0
   -0.5225    5.3978    0.0000 C   0  0  0  0  0  0  0  0  0  0  0  0
   -0.1343    6.8467    0.0000 C   0  0  0  0  0  0  0  0  0  0  0  0
   -1.1950    7.9073    0.0000 N   0  0  0  0  0  0  0  0  0  0  0  0
   -0.8067    9.3562    0.0000 C   0  0  0  0  0  0  0  0  0  0  0  0
   -2.3597    3.5607    0.0000 C   0  0  0  0  0  0  0  0  0  0  0  0
   -3.8085    3.1724    0.0000 O   0  0  0  0  0  0  0  0  0  0  0  0
   -1.2990    2.5000    0.0000 C   0  0  0  0  0  0  0  0  0  0  0  0
    1.2990    2.5000    0.0000 C   0  0  0  0  0  0  0  0  0  0  0  0
    1.2990    1.0000    0.0000 N   0  0  0  0  0  0  0  0  0  0  0  0
    2.5980    0.2500    0.0000 C   0  0  0  0  0  0  0  0  0  0  0  0
    2.5980   -1.2500    0.0000 C   0  0  0  0  0  0  0  0  0  0  0  0
    1.2990   -2.0000    0.0000 O   0  0  0  0  0  0  0  0  0  0  0  0
    0.0000   -1.2500    0.0000 C   0  0  0  0  0  0  0  0  0  0  0  0
   -1.2990   -2.0000    0.0000 C   0  0  0  0  0  0  0  0  0  0  0  0
   -2.5980   -1.2500    0.0000 C   0  0  0  0  0  0  0  0  0  0  0  0
   -2.5980    0.2500    0.0000 C   0  0  0  0  0  0  0  0  0  0  0  0
   -1.2990    1.0000    0.0000 C   0  0  0  0  0  0  0  0  0  0  0  0
    0.0000    0.2500    0.0000 C   0  0  0  0  0  0  0  0  0  0  0  0
    3.8970    1.0000    0.0000 C   0  0  0  0  0  0  0  0  0  0  0  0
    5.1961    0.2500    0.0000 C   0  0  0  0  0  0  0  0  0  0  0  0
    6.4951    1.0000    0.0000 C   0  0  0  0  0  0  0  0  0  0  0  0
    6.4951    2.5000    0.0000 C   0  0  0  0  0  0  0  0  0  0  0  0
    5.1961    3.2500    0.0000 C   0  0  0  0  0  0  0  0  0  0  0  0
    3.8971    2.5000    0.0000 C   0  0  0  0  0  0  0  0  0  0  0  0
  2  1  1  6  0  0  0
  2  3  1  0  0  0  0
  3  4  1  0  0  0  0
  4  5  1  0  0  0  0
  5  6  1  0  0  0  0
  6  7  1  0  0  0  0
  2  7  1  0  0  0  0
  7  8  1  0  0  0  0
  4  9  1  0  0  0  0
  9 10  2  0  0  0  0
  9 11  1  0  0  0  0
 11 12  2  0  0  0  0
 12 13  1  0  0  0  0
 13 14  1  0  0  0  0
 14 15  1  0  0  0  0
 15 16  1  0  0  0  0
 16 17  1  0  0  0  0
 17 18  2  0  0  0  0
 18 19  1  0  0  0  0
 19 20  2  0  0  0  0
 20 21  1  0  0  0  0
 11 21  1  0  0  0  0
 21 22  2  0  0  0  0
 13 22  1  0  0  0  0
 17 22  1  0  0  0  0
 14 23  1  6  0  0  0
 23 24  1  0  0  0  0
 24 25  1  0  0  0  0
 25 26  1  0  0  0  0
 26 27  1  0  0  0  0
 27 28  1  0  0  0  0
 23 28  1  0  0  0  0
M  END
> <chemblId>
CHEMBL1209710

> <bioactivity__type>
Ki

> <units>
nM

> <value>
2.0

$$$$

  CDK     11271517322D 0   0.00000     0.00000     0

 25 24  0  0  0  0              1 V2000 
    0.0000    0.0000    0.0000 C   0  0  0  0  0  0  0  0  0  0  0  0
    1.2990   -0.7500    0.0000 C   0  0  0  0  0  0  0  0  0  0  0  0
    2.5981   -0.0000    0.0000 C   0  0  0  0  0  0  0  0  0  0  0  0
    3.8971   -0.7500    0.0000 C   0  0  0  0  0  0  0  0  0  0  0  0
    5.1962   -0.0000    0.0000 C   0  0  0  0  0  0  0  0  0  0  0  0
    6.4952   -0.7500    0.0000 C   0  0  0  0  0  0  0  0  0  0  0  0
    7.7942   -0.0000    0.0000 C   0  0  0  0  0  0  0  0  0  0  0  0
    7.7942    1.5000    0.0000 C   0  0  0  0  0  0  0  0  0  0  0  0
    9.0933    2.2500    0.0000 C   0  0  0  0  0  0  0  0  0  0  0  0
    9.0933    3.7500    0.0000 C   0  0  0  0  0  0  0  0  0  0  0  0
    7.7942    4.5000    0.0000 C   0  0  0  0  0  0  0  0  0  0  0  0
    7.7942    6.0000    0.0000 C   0  0  0  0  0  0  0  0  0  0  0  0
    6.4952    6.7500    0.0000 C   0  0  0  0  0  0  0  0  0  0  0  0
    5.1962    6.0000    0.0000 C   0  0  0  0  0  0  0  0  0  0  0  0
    3.8971    6.7500    0.0000 C   0  0  0  0  0  0  0  0  0  0  0  0
    2.5981    6.0000    0.0000 C   0  0  0  0  0  0  0  0  0  0  0  0
    1.2990    6.7500    0.0000 C   0  0  0  0  0  0  0  0  0  0  0  0
    0.0000    6.0000    0.0000 C   0  0  0  0  0  0  0  0  0  0  0  0
   -1.2990    6.7500    0.0000 C   0  0  0  0  0  0  0  0  0  0  0  0
   -2.5981    6.0000    0.0000 C   0  0  0  0  0  0  0  0  0  0  0  0
   -2.5981    4.5000    0.0000 O   0  0  0  0  0  0  0  0  0  0  0  0
   -3.8971    6.7500    0.0000 N   0  0  0  0  0  0  0  0  0  0  0  0
   -5.1962    6.0000    0.0000 C   0  0  0  0  0  0  0  0  0  0  0  0
   -6.4952    6.7500    0.0000 C   0  0  0  0  0  0  0  0  0  0  0  0
   -7.7942    6.0000    0.0000 O   0  0  0  0  0  0  0  0  0  0  0  0
  1  2  1  0  0  0  0
  2  3  1  0  0  0  0
  3  4  1  0  0  0  0
  4  5  1  0  0  0  0
  5  6  1  0  0  0  0
  6  7  2  0  0  0  0
  7  8  1  0  0  0  0
  8  9  1  0  0  0  0
  9 10  2  0  0  0  0
 10 11  1  0  0  0  0
 11 12  1  0  0  0  0
 12 13  2  0  0  0  0
 13 14  1  0  0  0  0
 14 15  1  0  0  0  0
 15 16  1  0  0  0  0
 16 17  1  0  0  0  0
 17 18  1  0  0  0  0
 18 19  1  0  0  0  0
 19 20  1  0  0  0  0
 20 21  2  0  0  0  0
 20 22  1  0  0  0  0
 22 23  1  0  0  0  0
 23 24  1  0  0  0  0
 24 25  1  0  0  0  0
M  END
> <chemblId>
CHEMBL121229

> <bioactivity__type>
Ki

> <units>
nM

> <value>
325.7

$$$$

  CDK     11271517322D 0   0.00000     0.00000     0

 38 43  0  0  0  0              1 V2000 
    6.7842   13.0410    0.0000 C   0  0  0  0  0  0  0  0  0  0  0  0
    5.4852   12.2910    0.0000 C   0  0  0  0  0  0  0  0  0  0  0  0
    5.4852   10.7910    0.0000 C   0  0  0  0  0  0  0  0  0  0  0  0
    4.1861   10.0410    0.0000 C   0  0  0  0  0  0  0  0  0  0  0  0
    4.1861    8.5410    0.0000 C   0  0  0  0  0  0  0  0  0  0  0  0
    2.8871    7.7910    0.0000 N   0  0  0  0  0  0  0  0  0  0  0  0
    2.8871    6.2910    0.0000 C   0  0  0  0  0  0  0  0  0  0  0  0
    1.5880    5.5410    0.0000 C   0  0  0  0  0  0  0  0  0  0  0  0
    1.5880    4.0410    0.0000 C   0  0  0  0  0  0  0  0  0  0  0  0
    2.8871    3.2910    0.0000 O   0  0  0  0  0  0  0  0  0  0  0  0
    0.2890    3.2910    0.0000 N   0  0  0  0  0  0  0  0  0  0  0  0
    0.2890    1.7910    0.0000 C   0  0  0  0  0  0  0  0  0  0  0  0
   -1.0100    1.0410    0.0000 C   0  0  0  0  0  0  0  0  0  0  0  0
   -1.0100   -0.4590    0.0000 C   0  0  0  0  0  0  0  0  0  0  0  0
   -1.8220   -1.9370    0.0000 C   0  0  0  0  0  0  0  0  0  0  0  0
   -0.5230   -1.3310    0.0000 C   0  0  0  0  0  0  0  0  0  0  0  0
    0.8480   -1.9370    0.0000 C   0  0  0  0  0  0  0  0  0  0  0  0
    1.5880   -0.4590    0.0000 C   0  0  0  0  0  0  0  0  0  0  0  0
    0.2890   -1.2090    0.0000 C   0  0  0  0  0  0  0  0  0  0  0  0
    1.5880    1.0410    0.0000 C   0  0  0  0  0  0  0  0  0  0  0  0
   -0.5230    0.1690    0.0000 C   0  0  0  0  0  0  0  0  0  0  0  0
    0.2890    6.2910    0.0000 C   0  0  0  0  0  0  0  0  0  0  0  0
   -1.0100    5.5410    0.0000 O   0  0  0  0  0  0  0  0  0  0  0  0
    0.2890    7.7910    0.0000 C   0  0  0  0  0  0  0  0  0  0  0  0
   -1.0100    8.5410    0.0000 C   0  0  0  0  0  0  0  0  0  0  0  0
   -1.0100   10.0410    0.0000 C   0  0  0  0  0  0  0  0  0  0  0  0
    0.2890   10.7910    0.0000 C   0  0  0  0  0  0  0  0  0  0  0  0
    1.5880   10.0410    0.0000 C   0  0  0  0  0  0  0  0  0  0  0  0
    1.5880    8.5410    0.0000 C   0  0  0  0  0  0  0  0  0  0  0  0
   -2.3091   10.7910    0.0000 C   0  0  0  0  0  0  0  0  0  0  0  0
   -2.4659   12.2828    0.0000 C   0  0  0  0  0  0  0  0  0  0  0  0
   -3.9331   12.5947    0.0000 N   0  0  0  0  0  0  0  0  0  0  0  0
   -4.6831   11.2956    0.0000 N   0  0  0  0  0  0  0  0  0  0  0  0
   -6.1749   11.1388    0.0000 C   0  0  0  0  0  0  0  0  0  0  0  0
   -7.0566   12.3523    0.0000 C   0  0  0  0  0  0  0  0  0  0  0  0
   -8.5483   12.1956    0.0000 C   0  0  0  0  0  0  0  0  0  0  0  0
   -6.4464   13.7227    0.0000 C   0  0  0  0  0  0  0  0  0  0  0  0
   -3.6794   10.1809    0.0000 C   0  0  0  0  0  0  0  0  0  0  0  0
  1  2  1  0  0  0  0
  2  3  1  0  0  0  0
  3  4  1  0  0  0  0
  4  5  1  0  0  0  0
  5  6  1  0  0  0  0
  6  7  1  0  0  0  0
  7  8  2  0  0  0  0
  8  9  1  0  0  0  0
  9 10  2  0  0  0  0
  9 11  1  0  0  0  0
 11 12  1  0  0  0  0
 12 13  1  0  0  0  0
 13 14  1  0  0  0  0
 14 15  1  0  0  0  0
 15 16  1  0  0  0  0
 16 17  1  0  0  0  0
 17 18  1  0  0  0  0
 18 19  1  0  0  0  0
 14 19  1  0  0  0  0
 18 20  1  0  0  0  0
 12 20  1  0  0  0  0
 16 21  1  0  0  0  0
 12 21  1  0  0  0  0
  8 22  1  0  0  0  0
 22 23  2  0  0  0  0
 22 24  1  0  0  0  0
 24 25  2  0  0  0  0
 25 26  1  0  0  0  0
 26 27  2  0  0  0  0
 27 28  1  0  0  0  0
 28 29  2  0  0  0  0
  6 29  1  0  0  0  0
 24 29  1  0  0  0  0
 26 30  1  0  0  0  0
 30 31  1  0  0  0  0
 31 32  2  0  0  0  0
 32 33  1  0  0  0  0
 33 34  1  0  0  0  0
 34 35  1  0  0  0  0
 35 36  1  0  0  0  0
 35 37  1  0  0  0  0
 33 38  1  0  0  0  0
 30 38  2  0  0  0  0
M  END
> <chemblId>
CHEMBL1215892

> <bioactivity__type>
Ki

> <units>
nM

> <value>
245.7

$$$$

  CDK     11271517322D 0   0.00000     0.00000     0

 39 44  0  0  0  0              1 V2000 
    6.7842   13.0410    0.0000 C   0  0  0  0  0  0  0  0  0  0  0  0
    5.4852   12.2910    0.0000 C   0  0  0  0  0  0  0  0  0  0  0  0
    5.4852   10.7910    0.0000 C   0  0  0  0  0  0  0  0  0  0  0  0
    4.1861   10.0410    0.0000 C   0  0  0  0  0  0  0  0  0  0  0  0
    4.1861    8.5410    0.0000 C   0  0  0  0  0  0  0  0  0  0  0  0
    2.8871    7.7910    0.0000 N   0  0  0  0  0  0  0  0  0  0  0  0
    2.8871    6.2910    0.0000 C   0  0  0  0  0  0  0  0  0  0  0  0
    1.5880    5.5410    0.0000 C   0  0  0  0  0  0  0  0  0  0  0  0
    1.5880    4.0410    0.0000 C   0  0  0  0  0  0  0  0  0  0  0  0
    2.8871    3.2910    0.0000 O   0  0  0  0  0  0  0  0  0  0  0  0
    0.2890    3.2910    0.0000 N   0  0  0  0  0  0  0  0  0  0  0  0
    0.2890    1.7910    0.0000 C   0  0  0  0  0  0  0  0  0  0  0  0
   -1.0100    1.0410    0.0000 C   0  0  0  0  0  0  0  0  0  0  0  0
   -1.0100   -0.4590    0.0000 C   0  0  0  0  0  0  0  0  0  0  0  0
   -1.8220   -1.9370    0.0000 C   0  0  0  0  0  0  0  0  0  0  0  0
   -0.5230   -1.3310    0.0000 C   0  0  0  0  0  0  0  0  0  0  0  0
    0.8480   -1.9370    0.0000 C   0  0  0  0  0  0  0  0  0  0  0  0
    1.5880   -0.4590    0.0000 C   0  0  0  0  0  0  0  0  0  0  0  0
    0.2890   -1.2090    0.0000 C   0  0  0  0  0  0  0  0  0  0  0  0
    1.5880    1.0410    0.0000 C   0  0  0  0  0  0  0  0  0  0  0  0
   -0.5230    0.1690    0.0000 C   0  0  0  0  0  0  0  0  0  0  0  0
    0.2890    6.2910    0.0000 C   0  0  0  0  0  0  0  0  0  0  0  0
   -1.0100    5.5410    0.0000 O   0  0  0  0  0  0  0  0  0  0  0  0
    0.2890    7.7910    0.0000 C   0  0  0  0  0  0  0  0  0  0  0  0
   -1.0100    8.5410    0.0000 C   0  0  0  0  0  0  0  0  0  0  0  0
   -1.0100   10.0410    0.0000 C   0  0  0  0  0  0  0  0  0  0  0  0
    0.2890   10.7910    0.0000 C   0  0  0  0  0  0  0  0  0  0  0  0
    1.5880   10.0410    0.0000 C   0  0  0  0  0  0  0  0  0  0  0  0
    1.5880    8.5410    0.0000 C   0  0  0  0  0  0  0  0  0  0  0  0
   -2.3091   10.7910    0.0000 C   0  0  0  0  0  0  0  0  0  0  0  0
   -2.3091   12.2910    0.0000 C   0  0  0  0  0  0  0  0  0  0  0  0
   -3.6081   13.0410    0.0000 C   0  0  0  0  0  0  0  0  0  0  0  0
   -3.6081   14.5410    0.0000 C   0  0  0  0  0  0  0  0  0  0  0  0
   -4.9072   12.2910    0.0000 C   0  0  0  0  0  0  0  0  0  0  0  0
   -6.2062   13.0410    0.0000 O   0  0  0  0  0  0  0  0  0  0  0  0
   -6.2062   14.5410    0.0000 C   0  0  0  0  0  0  0  0  0  0  0  0
   -4.9072   10.7910    0.0000 C   0  0  0  0  0  0  0  0  0  0  0  0
   -6.2062   10.0410    0.0000 C   0  0  0  0  0  0  0  0  0  0  0  0
   -3.6081   10.0410    0.0000 C   0  0  0  0  0  0  0  0  0  0  0  0
  1  2  1  0  0  0  0
  2  3  1  0  0  0  0
  3  4  1  0  0  0  0
  4  5  1  0  0  0  0
  5  6  1  0  0  0  0
  6  7  1  0  0  0  0
  7  8  2  0  0  0  0
  8  9  1  0  0  0  0
  9 10  2  0  0  0  0
  9 11  1  0  0  0  0
 11 12  1  0  0  0  0
 12 13  1  0  0  0  0
 13 14  1  0  0  0  0
 14 15  1  0  0  0  0
 15 16  1  0  0  0  0
 16 17  1  0  0  0  0
 17 18  1  0  0  0  0
 18 19  1  0  0  0  0
 14 19  1  0  0  0  0
 18 20  1  0  0  0  0
 12 20  1  0  0  0  0
 16 21  1  0  0  0  0
 12 21  1  0  0  0  0
  8 22  1  0  0  0  0
 22 23  2  0  0  0  0
 22 24  1  0  0  0  0
 24 25  2  0  0  0  0
 25 26  1  0  0  0  0
 26 27  2  0  0  0  0
 27 28  1  0  0  0  0
 28 29  2  0  0  0  0
  6 29  1  0  0  0  0
 24 29  1  0  0  0  0
 26 30  1  0  0  0  0
 30 31  2  0  0  0  0
 31 32  1  0  0  0  0
 32 33  1  0  0  0  0
 32 34  2  0  0  0  0
 34 35  1  0  0  0  0
 35 36  1  0  0  0  0
 34 37  1  0  0  0  0
 37 38  1  0  0  0  0
 37 39  2  0  0  0  0
 30 39  1  0  0  0  0
M  END
> <chemblId>
CHEMBL1215898

> <bioactivity__type>
Ki

> <units>
nM

> <value>
510.0

$$$$

  CDK     11271517322D 0   0.00000     0.00000     0

 41 47  0  0  0  0              1 V2000 
    6.7842   13.0410    0.0000 C   0  0  0  0  0  0  0  0  0  0  0  0
    5.4852   12.2910    0.0000 C   0  0  0  0  0  0  0  0  0  0  0  0
    5.4852   10.7910    0.0000 C   0  0  0  0  0  0  0  0  0  0  0  0
    4.1861   10.0410    0.0000 C   0  0  0  0  0  0  0  0  0  0  0  0
    4.1861    8.5410    0.0000 C   0  0  0  0  0  0  0  0  0  0  0  0
    2.8871    7.7910    0.0000 N   0  0  0  0  0  0  0  0  0  0  0  0
    2.8871    6.2910    0.0000 C   0  0  0  0  0  0  0  0  0  0  0  0
    1.5880    5.5410    0.0000 C   0  0  0  0  0  0  0  0  0  0  0  0
    1.5880    4.0410    0.0000 C   0  0  0  0  0  0  0  0  0  0  0  0
    2.8871    3.2910    0.0000 O   0  0  0  0  0  0  0  0  0  0  0  0
    0.2890    3.2910    0.0000 N   0  0  0  0  0  0  0  0  0  0  0  0
    0.2890    1.7910    0.0000 C   0  0  0  0  0  0  0  0  0  0  0  0
   -1.0100    1.0410    0.0000 C   0  0  0  0  0  0  0  0  0  0  0  0
   -1.0100   -0.4590    0.0000 C   0  0  0  0  0  0  0  0  0  0  0  0
   -1.8220   -1.9370    0.0000 C   0  0  0  0  0  0  0  0  0  0  0  0
   -0.5230   -1.3310    0.0000 C   0  0  0  0  0  0  0  0  0  0  0  0
    0.8480   -1.9370    0.0000 C   0  0  0  0  0  0  0  0  0  0  0  0
    1.5880   -0.4590    0.0000 C   0  0  0  0  0  0  0  0  0  0  0  0
    0.2890   -1.2090    0.0000 C   0  0  0  0  0  0  0  0  0  0  0  0
    1.5880    1.0410    0.0000 C   0  0  0  0  0  0  0  0  0  0  0  0
   -0.5230    0.1690    0.0000 C   0  0  0  0  0  0  0  0  0  0  0  0
    0.2890    6.2910    0.0000 C   0  0  0  0  0  0  0  0  0  0  0  0
   -1.0100    5.5410    0.0000 O   0  0  0  0  0  0  0  0  0  0  0  0
    0.2890    7.7910    0.0000 C   0  0  0  0  0  0  0  0  0  0  0  0
   -1.0100    8.5410    0.0000 C   0  0  0  0  0  0  0  0  0  0  0  0
   -1.0100   10.0410    0.0000 C   0  0  0  0  0  0  0  0  0  0  0  0
    0.2890   10.7910    0.0000 C   0  0  0  0  0  0  0  0  0  0  0  0
    1.5880   10.0410    0.0000 C   0  0  0  0  0  0  0  0  0  0  0  0
    1.5880    8.5410    0.0000 C   0  0  0  0  0  0  0  0  0  0  0  0
   -2.3091   10.7910    0.0000 C   0  0  0  0  0  0  0  0  0  0  0  0
   -3.6081   10.0410    0.0000 C   0  0  0  0  0  0  0  0  0  0  0  0
   -4.9072   10.7910    0.0000 C   0  0  0  0  0  0  0  0  0  0  0  0
   -4.9072   12.2910    0.0000 C   0  0  0  0  0  0  0  0  0  0  0  0
   -6.2062   13.0410    0.0000 C   0  0  0  0  0  0  0  0  0  0  0  0
   -6.2062   14.5410    0.0000 C   0  0  0  0  0  0  0  0  0  0  0  0
   -7.5052   15.2910    0.0000 O   0  0  0  0  0  0  0  0  0  0  0  0
   -7.5052   16.7910    0.0000 C   0  0  0  0  0  0  0  0  0  0  0  0
   -4.9072   15.2910    0.0000 C   0  0  0  0  0  0  0  0  0  0  0  0
   -3.6081   14.5410    0.0000 C   0  0  0  0  0  0  0  0  0  0  0  0
   -3.6081   13.0410    0.0000 C   0  0  0  0  0  0  0  0  0  0  0  0
   -2.3091   12.2910    0.0000 C   0  0  0  0  0  0  0  0  0  0  0  0
  1  2  1  0  0  0  0
  2  3  1  0  0  0  0
  3  4  1  0  0  0  0
  4  5  1  0  0  0  0
  5  6  1  0  0  0  0
  6  7  1  0  0  0  0
  7  8  2  0  0  0  0
  8  9  1  0  0  0  0
  9 10  2  0  0  0  0
  9 11  1  0  0  0  0
 11 12  1  0  0  0  0
 12 13  1  0  0  0  0
 13 14  1  0  0  0  0
 14 15  1  0  0  0  0
 15 16  1  0  0  0  0
 16 17  1  0  0  0  0
 17 18  1  0  0  0  0
 18 19  1  0  0  0  0
 14 19  1  0  0  0  0
 18 20  1  0  0  0  0
 12 20  1  0  0  0  0
 16 21  1  0  0  0  0
 12 21  1  0  0  0  0
  8 22  1  0  0  0  0
 22 23  2  0  0  0  0
 22 24  1  0  0  0  0
 24 25  2  0  0  0  0
 25 26  1  0  0  0  0
 26 27  2  0  0  0  0
 27 28  1  0  0  0  0
 28 29  2  0  0  0  0
  6 29  1  0  0  0  0
 24 29  1  0  0  0  0
 26 30  1  0  0  0  0
 30 31  2  0  0  0  0
 31 32  1  0  0  0  0
 32 33  2  0  0  0  0
 33 34  1  0  0  0  0
 34 35  2  0  0  0  0
 35 36  1  0  0  0  0
 36 37  1  0  0  0  0
 35 38  1  0  0  0  0
 38 39  2  0  0  0  0
 39 40  1  0  0  0  0
 33 40  1  0  0  0  0
 40 41  2  0  0  0  0
 30 41  1  0  0  0  0
M  END
> <chemblId>
CHEMBL1215899

> <bioactivity__type>
Ki

> <units>
nM

> <value>
360.0

$$$$

  CDK     11271517322D 0   0.00000     0.00000     0

 30 34  0  0  0  0              1 V2000 
    6.7842   13.0410    0.0000 C   0  0  0  0  0  0  0  0  0  0  0  0
    5.4852   12.2910    0.0000 C   0  0  0  0  0  0  0  0  0  0  0  0
    5.4852   10.7910    0.0000 C   0  0  0  0  0  0  0  0  0  0  0  0
    4.1861   10.0410    0.0000 C   0  0  0  0  0  0  0  0  0  0  0  0
    4.1861    8.5410    0.0000 C   0  0  0  0  0  0  0  0  0  0  0  0
    2.8871    7.7910    0.0000 N   0  0  0  0  0  0  0  0  0  0  0  0
    2.8871    6.2910    0.0000 C   0  0  0  0  0  0  0  0  0  0  0  0
    1.5880    5.5410    0.0000 C   0  0  0  0  0  0  0  0  0  0  0  0
    1.5880    4.0410    0.0000 C   0  0  0  0  0  0  0  0  0  0  0  0
    2.8871    3.2910    0.0000 O   0  0  0  0  0  0  0  0  0  0  0  0
    0.2890    3.2910    0.0000 N   0  0  0  0  0  0  0  0  0  0  0  0
    0.2890    1.7910    0.0000 C   0  0  0  0  0  0  0  0  0  0  0  0
   -1.0100    1.0410    0.0000 C   0  0  0  0  0  0  0  0  0  0  0  0
   -1.0100   -0.4590    0.0000 C   0  0  0  0  0  0  0  0  0  0  0  0
   -1.8220   -1.9370    0.0000 C   0  0  0  0  0  0  0  0  0  0  0  0
   -0.5230   -1.3310    0.0000 C   0  0  0  0  0  0  0  0  0  0  0  0
    0.8480   -1.9370    0.0000 C   0  0  0  0  0  0  0  0  0  0  0  0
    1.5880   -0.4590    0.0000 C   0  0  0  0  0  0  0  0  0  0  0  0
    0.2890   -1.2090    0.0000 C   0  0  0  0  0  0  0  0  0  0  0  0
    1.5880    1.0410    0.0000 C   0  0  0  0  0  0  0  0  0  0  0  0
   -0.5230    0.1690    0.0000 C   0  0  0  0  0  0  0  0  0  0  0  0
    0.2890    6.2910    0.0000 C   0  0  0  0  0  0  0  0  0  0  0  0
   -1.0100    5.5410    0.0000 O   0  0  0  0  0  0  0  0  0  0  0  0
    0.2890    7.7910    0.0000 C   0  0  0  0  0  0  0  0  0  0  0  0
   -1.0100    8.5410    0.0000 C   0  0  0  0  0  0  0  0  0  0  0  0
   -1.0100   10.0410    0.0000 C   0  0  0  0  0  0  0  0  0  0  0  0
   -2.3091   10.7910    0.0000 I   0  0  0  0  0  0  0  0  0  0  0  0
    0.2890   10.7910    0.0000 C   0  0  0  0  0  0  0  0  0  0  0  0
    1.5880   10.0410    0.0000 C   0  0  0  0  0  0  0  0  0  0  0  0
    1.5880    8.5410    0.0000 C   0  0  0  0  0  0  0  0  0  0  0  0
  1  2  1  0  0  0  0
  2  3  1  0  0  0  0
  3  4  1  0  0  0  0
  4  5  1  0  0  0  0
  5  6  1  0  0  0  0
  6  7  1  0  0  0  0
  7  8  2  0  0  0  0
  8  9  1  0  0  0  0
  9 10  2  0  0  0  0
  9 11  1  0  0  0  0
 11 12  1  0  0  0  0
 12 13  1  0  0  0  0
 13 14  1  0  0  0  0
 14 15  1  0  0  0  0
 15 16  1  0  0  0  0
 16 17  1  0  0  0  0
 17 18  1  0  0  0  0
 18 19  1  0  0  0  0
 14 19  1  0  0  0  0
 18 20  1  0  0  0  0
 12 20  1  0  0  0  0
 16 21  1  0  0  0  0
 12 21  1  0  0  0  0
  8 22  1  0  0  0  0
 22 23  2  0  0  0  0
 22 24  1  0  0  0  0
 24 25  2  0  0  0  0
 25 26  1  0  0  0  0
 26 27  1  0  0  0  0
 26 28  2  0  0  0  0
 28 29  1  0  0  0  0
 29 30  2  0  0  0  0
  6 30  1  0  0  0  0
 24 30  1  0  0  0  0
M  END
> <chemblId>
CHEMBL1215944

> <bioactivity__type>
Ki

> <units>
nM

> <value>
2080.0

$$$$

  CDK     11271517322D 0   0.00000     0.00000     0

 37 42  0  0  0  0              1 V2000 
    6.7842   13.0410    0.0000 C   0  0  0  0  0  0  0  0  0  0  0  0
    5.4852   12.2910    0.0000 C   0  0  0  0  0  0  0  0  0  0  0  0
    5.4852   10.7910    0.0000 C   0  0  0  0  0  0  0  0  0  0  0  0
    4.1861   10.0410    0.0000 C   0  0  0  0  0  0  0  0  0  0  0  0
    4.1861    8.5410    0.0000 C   0  0  0  0  0  0  0  0  0  0  0  0
    2.8871    7.7910    0.0000 N   0  0  0  0  0  0  0  0  0  0  0  0
    2.8871    6.2910    0.0000 C   0  0  0  0  0  0  0  0  0  0  0  0
    1.5880    5.5410    0.0000 C   0  0  0  0  0  0  0  0  0  0  0  0
    1.5880    4.0410    0.0000 C   0  0  0  0  0  0  0  0  0  0  0  0
    2.8871    3.2910    0.0000 O   0  0  0  0  0  0  0  0  0  0  0  0
    0.2890    3.2910    0.0000 N   0  0  0  0  0  0  0  0  0  0  0  0
    0.2890    1.7910    0.0000 C   0  0  0  0  0  0  0  0  0  0  0  0
   -1.0100    1.0410    0.0000 C   0  0  0  0  0  0  0  0  0  0  0  0
   -1.0100   -0.4590    0.0000 C   0  0  0  0  0  0  0  0  0  0  0  0
   -1.8220   -1.9370    0.0000 C   0  0  0  0  0  0  0  0  0  0  0  0
   -0.5230   -1.3310    0.0000 C   0  0  0  0  0  0  0  0  0  0  0  0
    0.8480   -1.9370    0.0000 C   0  0  0  0  0  0  0  0  0  0  0  0
    1.5880   -0.4590    0.0000 C   0  0  0  0  0  0  0  0  0  0  0  0
    0.2890   -1.2090    0.0000 C   0  0  0  0  0  0  0  0  0  0  0  0
    1.5880    1.0410    0.0000 C   0  0  0  0  0  0  0  0  0  0  0  0
   -0.5230    0.1690    0.0000 C   0  0  0  0  0  0  0  0  0  0  0  0
    0.2890    6.2910    0.0000 C   0  0  0  0  0  0  0  0  0  0  0  0
   -1.0100    5.5410    0.0000 O   0  0  0  0  0  0  0  0  0  0  0  0
    0.2890    7.7910    0.0000 C   0  0  0  0  0  0  0  0  0  0  0  0
   -1.0100    8.5410    0.0000 C   0  0  0  0  0  0  0  0  0  0  0  0
   -1.0100   10.0410    0.0000 C   0  0  0  0  0  0  0  0  0  0  0  0
    0.2890   10.7910    0.0000 C   0  0  0  0  0  0  0  0  0  0  0  0
    1.5880   10.0410    0.0000 C   0  0  0  0  0  0  0  0  0  0  0  0
    1.5880    8.5410    0.0000 C   0  0  0  0  0  0  0  0  0  0  0  0
   -2.3091   10.7910    0.0000 S   0  0  0  0  0  0  0  0  0  0  0  0
   -3.6081   10.0410    0.0000 O   0  0  0  0  0  0  0  0  0  0  0  0
   -2.3091   12.2910    0.0000 C   0  0  0  0  0  0  0  0  0  0  0  0
   -1.0100   13.0410    0.0000 C   0  0  0  0  0  0  0  0  0  0  0  0
   -1.0100   14.5410    0.0000 C   0  0  0  0  0  0  0  0  0  0  0  0
   -2.3091   15.2910    0.0000 C   0  0  0  0  0  0  0  0  0  0  0  0
   -3.6081   14.5410    0.0000 C   0  0  0  0  0  0  0  0  0  0  0  0
   -3.6081   13.0410    0.0000 C   0  0  0  0  0  0  0  0  0  0  0  0
  1  2  1  0  0  0  0
  2  3  1  0  0  0  0
  3  4  1  0  0  0  0
  4  5  1  0  0  0  0
  5  6  1  0  0  0  0
  6  7  1  0  0  0  0
  7  8  2  0  0  0  0
  8  9  1  0  0  0  0
  9 10  2  0  0  0  0
  9 11  1  0  0  0  0
 11 12  1  0  0  0  0
 12 13  1  0  0  0  0
 13 14  1  0  0  0  0
 14 15  1  0  0  0  0
 15 16  1  0  0  0  0
 16 17  1  0  0  0  0
 17 18  1  0  0  0  0
 18 19  1  0  0  0  0
 14 19  1  0  0  0  0
 18 20  1  0  0  0  0
 12 20  1  0  0  0  0
 16 21  1  0  0  0  0
 12 21  1  0  0  0  0
  8 22  1  0  0  0  0
 22 23  2  0  0  0  0
 22 24  1  0  0  0  0
 24 25  2  0  0  0  0
 25 26  1  0  0  0  0
 26 27  2  0  0  0  0
 27 28  1  0  0  0  0
 28 29  2  0  0  0  0
  6 29  1  0  0  0  0
 24 29  1  0  0  0  0
 26 30  1  0  0  0  0
 30 31  2  0  0  0  0
 30 32  1  0  0  0  0
 32 33  2  0  0  0  0
 33 34  1  0  0  0  0
 34 35  2  0  0  0  0
 35 36  1  0  0  0  0
 36 37  2  0  0  0  0
 32 37  1  0  0  0  0
M  END
> <chemblId>
CHEMBL1215953

> <bioactivity__type>
Ki

> <units>
nM

> <value>
460.0

$$$$

  CDK     11271517322D 0   0.00000     0.00000     0

 34 39  0  0  0  0              1 V2000 
    6.7842   13.0410    0.0000 C   0  0  0  0  0  0  0  0  0  0  0  0
    5.4852   12.2910    0.0000 C   0  0  0  0  0  0  0  0  0  0  0  0
    5.4852   10.7910    0.0000 C   0  0  0  0  0  0  0  0  0  0  0  0
    4.1861   10.0410    0.0000 C   0  0  0  0  0  0  0  0  0  0  0  0
    4.1861    8.5410    0.0000 C   0  0  0  0  0  0  0  0  0  0  0  0
    2.8871    7.7910    0.0000 N   0  0  0  0  0  0  0  0  0  0  0  0
    2.8871    6.2910    0.0000 C   0  0  0  0  0  0  0  0  0  0  0  0
    1.5880    5.5410    0.0000 C   0  0  0  0  0  0  0  0  0  0  0  0
    1.5880    4.0410    0.0000 C   0  0  0  0  0  0  0  0  0  0  0  0
    2.8871    3.2910    0.0000 O   0  0  0  0  0  0  0  0  0  0  0  0
    0.2890    3.2910    0.0000 N   0  0  0  0  0  0  0  0  0  0  0  0
    0.2890    1.7910    0.0000 C   0  0  0  0  0  0  0  0  0  0  0  0
   -1.0100    1.0410    0.0000 C   0  0  0  0  0  0  0  0  0  0  0  0
   -1.0100   -0.4590    0.0000 C   0  0  0  0  0  0  0  0  0  0  0  0
   -1.8220   -1.9370    0.0000 C   0  0  0  0  0  0  0  0  0  0  0  0
   -0.5230   -1.3310    0.0000 C   0  0  0  0  0  0  0  0  0  0  0  0
    0.8480   -1.9370    0.0000 C   0  0  0  0  0  0  0  0  0  0  0  0
    1.5880   -0.4590    0.0000 C   0  0  0  0  0  0  0  0  0  0  0  0
    0.2890   -1.2090    0.0000 C   0  0  0  0  0  0  0  0  0  0  0  0
    1.5880    1.0410    0.0000 C   0  0  0  0  0  0  0  0  0  0  0  0
   -0.5230    0.1690    0.0000 C   0  0  0  0  0  0  0  0  0  0  0  0
    0.2890    6.2910    0.0000 C   0  0  0  0  0  0  0  0  0  0  0  0
   -1.0100    5.5410    0.0000 O   0  0  0  0  0  0  0  0  0  0  0  0
    0.2890    7.7910    0.0000 C   0  0  0  0  0  0  0  0  0  0  0  0
   -1.0100    8.5410    0.0000 C   0  0  0  0  0  0  0  0  0  0  0  0
   -1.0100   10.0410    0.0000 C   0  0  0  0  0  0  0  0  0  0  0  0
    0.2890   10.7910    0.0000 C   0  0  0  0  0  0  0  0  0  0  0  0
    1.5880   10.0410    0.0000 C   0  0  0  0  0  0  0  0  0  0  0  0
    1.5880    8.5410    0.0000 C   0  0  0  0  0  0  0  0  0  0  0  0
   -2.3091   10.7910    0.0000 N   0  0  0  0  0  0  0  0  0  0  0  0
   -2.4659   12.2828    0.0000 C   0  0  0  0  0  0  0  0  0  0  0  0
   -3.9331   12.5947    0.0000 C   0  0  0  0  0  0  0  0  0  0  0  0
   -4.6831   11.2956    0.0000 C   0  0  0  0  0  0  0  0  0  0  0  0
   -3.6794   10.1809    0.0000 C   0  0  0  0  0  0  0  0  0  0  0  0
  1  2  1  0  0  0  0
  2  3  1  0  0  0  0
  3  4  1  0  0  0  0
  4  5  1  0  0  0  0
  5  6  1  0  0  0  0
  6  7  1  0  0  0  0
  7  8  2  0  0  0  0
  8  9  1  0  0  0  0
  9 10  2  0  0  0  0
  9 11  1  0  0  0  0
 11 12  1  0  0  0  0
 12 13  1  0  0  0  0
 13 14  1  0  0  0  0
 14 15  1  0  0  0  0
 15 16  1  0  0  0  0
 16 17  1  0  0  0  0
 17 18  1  0  0  0  0
 18 19  1  0  0  0  0
 14 19  1  0  0  0  0
 18 20  1  0  0  0  0
 12 20  1  0  0  0  0
 16 21  1  0  0  0  0
 12 21  1  0  0  0  0
  8 22  1  0  0  0  0
 22 23  2  0  0  0  0
 22 24  1  0  0  0  0
 24 25  2  0  0  0  0
 25 26  1  0  0  0  0
 26 27  2  0  0  0  0
 27 28  1  0  0  0  0
 28 29  2  0  0  0  0
  6 29  1  0  0  0  0
 24 29  1  0  0  0  0
 26 30  1  0  0  0  0
 30 31  1  0  0  0  0
 31 32  2  0  0  0  0
 32 33  1  0  0  0  0
 33 34  2  0  0  0  0
 30 34  1  0  0  0  0
M  END
> <chemblId>
CHEMBL1215955

> <bioactivity__type>
Ki

> <units>
nM

> <value>
29.7

$$$$

  CDK     11271517322D 0   0.00000     0.00000     0

 31 35  0  0  0  0              1 V2000 
    6.7842   13.0410    0.0000 C   0  0  0  0  0  0  0  0  0  0  0  0
    5.4852   12.2910    0.0000 C   0  0  0  0  0  0  0  0  0  0  0  0
    5.4852   10.7910    0.0000 C   0  0  0  0  0  0  0  0  0  0  0  0
    4.1861   10.0410    0.0000 C   0  0  0  0  0  0  0  0  0  0  0  0
    4.1861    8.5410    0.0000 C   0  0  0  0  0  0  0  0  0  0  0  0
    2.8871    7.7910    0.0000 N   0  0  0  0  0  0  0  0  0  0  0  0
    2.8871    6.2910    0.0000 C   0  0  0  0  0  0  0  0  0  0  0  0
    1.5880    5.5410    0.0000 C   0  0  0  0  0  0  0  0  0  0  0  0
    1.5880    4.0410    0.0000 C   0  0  0  0  0  0  0  0  0  0  0  0
    2.8871    3.2910    0.0000 O   0  0  0  0  0  0  0  0  0  0  0  0
    0.2890    3.2910    0.0000 N   0  0  0  0  0  0  0  0  0  0  0  0
    0.2890    1.7910    0.0000 C   0  0  0  0  0  0  0  0  0  0  0  0
   -1.0100    1.0410    0.0000 C   0  0  0  0  0  0  0  0  0  0  0  0
   -1.0100   -0.4590    0.0000 C   0  0  0  0  0  0  0  0  0  0  0  0
   -1.8220   -1.9370    0.0000 C   0  0  0  0  0  0  0  0  0  0  0  0
   -0.5230   -1.3310    0.0000 C   0  0  0  0  0  0  0  0  0  0  0  0
    0.8480   -1.9370    0.0000 C   0  0  0  0  0  0  0  0  0  0  0  0
    1.5880   -0.4590    0.0000 C   0  0  0  0  0  0  0  0  0  0  0  0
    0.2890   -1.2090    0.0000 C   0  0  0  0  0  0  0  0  0  0  0  0
    1.5880    1.0410    0.0000 C   0  0  0  0  0  0  0  0  0  0  0  0
   -0.5230    0.1690    0.0000 C   0  0  0  0  0  0  0  0  0  0  0  0
    0.2890    6.2910    0.0000 C   0  0  0  0  0  0  0  0  0  0  0  0
   -1.0100    5.5410    0.0000 O   0  0  0  0  0  0  0  0  0  0  0  0
    0.2890    7.7910    0.0000 C   0  0  0  0  0  0  0  0  0  0  0  0
   -1.0100    8.5410    0.0000 C   0  0  0  0  0  0  0  0  0  0  0  0
   -1.0100   10.0410    0.0000 C   0  0  0  0  0  0  0  0  0  0  0  0
   -2.3091   10.7910    0.0000 C   0  0  0  0  0  0  0  0  0  0  0  0
   -2.3091   12.2910    0.0000 C   0  0  0  0  0  0  0  0  0  0  0  0
    0.2890   10.7910    0.0000 C   0  0  0  0  0  0  0  0  0  0  0  0
    1.5880   10.0410    0.0000 C   0  0  0  0  0  0  0  0  0  0  0  0
    1.5880    8.5410    0.0000 C   0  0  0  0  0  0  0  0  0  0  0  0
  1  2  1  0  0  0  0
  2  3  1  0  0  0  0
  3  4  1  0  0  0  0
  4  5  1  0  0  0  0
  5  6  1  0  0  0  0
  6  7  1  0  0  0  0
  7  8  2  0  0  0  0
  8  9  1  0  0  0  0
  9 10  2  0  0  0  0
  9 11  1  0  0  0  0
 11 12  1  0  0  0  0
 12 13  1  0  0  0  0
 13 14  1  0  0  0  0
 14 15  1  0  0  0  0
 15 16  1  0  0  0  0
 16 17  1  0  0  0  0
 17 18  1  0  0  0  0
 18 19  1  0  0  0  0
 14 19  1  0  0  0  0
 18 20  1  0  0  0  0
 12 20  1  0  0  0  0
 16 21  1  0  0  0  0
 12 21  1  0  0  0  0
  8 22  1  0  0  0  0
 22 23  2  0  0  0  0
 22 24  1  0  0  0  0
 24 25  2  0  0  0  0
 25 26  1  0  0  0  0
 26 27  1  0  0  0  0
 27 28  1  0  0  0  0
 26 29  2  0  0  0  0
 29 30  1  0  0  0  0
 30 31  2  0  0  0  0
  6 31  1  0  0  0  0
 24 31  1  0  0  0  0
M  END
> <chemblId>
CHEMBL1215976

> <bioactivity__type>
Ki

> <units>
nM

> <value>
900.0

$$$$

  CDK     11271517322D 0   0.00000     0.00000     0

 28 32  0  0  0  0              1 V2000 
    5.4852   10.7910    0.0000 Br  0  0  0  0  0  0  0  0  0  0  0  0
    4.1861   10.0410    0.0000 C   0  0  0  0  0  0  0  0  0  0  0  0
    2.8871   10.7910    0.0000 C   0  0  0  0  0  0  0  0  0  0  0  0
    1.5880   10.0410    0.0000 C   0  0  0  0  0  0  0  0  0  0  0  0
    1.5880    8.5410    0.0000 C   0  0  0  0  0  0  0  0  0  0  0  0
    0.2890    7.7910    0.0000 N   0  0  0  0  0  0  0  0  0  0  0  0
   -1.0100    8.5410    0.0000 C   0  0  0  0  0  0  0  0  0  0  0  0
   -1.0100   10.0410    0.0000 C   0  0  0  0  0  0  0  0  0  0  0  0
   -1.0100   11.5410    0.0000 C   0  0  0  0  0  0  0  0  0  0  0  0
    0.2890    6.2910    0.0000 C   0  0  0  0  0  0  0  0  0  0  0  0
    1.5880    5.5410    0.0000 C   0  0  0  0  0  0  0  0  0  0  0  0
    1.5880    4.0410    0.0000 C   0  0  0  0  0  0  0  0  0  0  0  0
    2.8871    3.2910    0.0000 O   0  0  0  0  0  0  0  0  0  0  0  0
    0.2890    3.2910    0.0000 N   0  0  0  0  0  0  0  0  0  0  0  0
    0.2890    1.7910    0.0000 C   0  0  0  0  0  0  0  0  0  0  0  0
   -1.0100    1.0410    0.0000 C   0  0  0  0  0  0  0  0  0  0  0  0
   -1.0100   -0.4590    0.0000 C   0  0  0  0  0  0  0  0  0  0  0  0
   -1.8220   -1.9370    0.0000 C   0  0  0  0  0  0  0  0  0  0  0  0
   -0.5230   -1.3310    0.0000 C   0  0  0  0  0  0  0  0  0  0  0  0
    0.8480   -1.9370    0.0000 C   0  0  0  0  0  0  0  0  0  0  0  0
    1.5880   -0.4590    0.0000 C   0  0  0  0  0  0  0  0  0  0  0  0
    0.2890   -1.2090    0.0000 C   0  0  0  0  0  0  0  0  0  0  0  0
    1.5880    1.0410    0.0000 C   0  0  0  0  0  0  0  0  0  0  0  0
   -0.5230    0.1690    0.0000 C   0  0  0  0  0  0  0  0  0  0  0  0
    2.8871    6.2910    0.0000 C   0  0  0  0  0  0  0  0  0  0  0  0
    4.1861    5.5410    0.0000 O   0  0  0  0  0  0  0  0  0  0  0  0
    2.8871    7.7910    0.0000 C   0  0  0  0  0  0  0  0  0  0  0  0
    4.1861    8.5410    0.0000 C   0  0  0  0  0  0  0  0  0  0  0  0
  1  2  1  0  0  0  0
  2  3  2  0  0  0  0
  3  4  1  0  0  0  0
  4  5  2  0  0  0  0
  5  6  1  0  0  0  0
  6  7  1  0  0  0  0
  7  8  1  0  0  0  0
  8  9  3  0  0  0  0
  6 10  1  0  0  0  0
 10 11  2  0  0  0  0
 11 12  1  0  0  0  0
 12 13  2  0  0  0  0
 12 14  1  0  0  0  0
 14 15  1  0  0  0  0
 15 16  1  0  0  0  0
 16 17  1  0  0  0  0
 17 18  1  0  0  0  0
 18 19  1  0  0  0  0
 19 20  1  0  0  0  0
 20 21  1  0  0  0  0
 21 22  1  0  0  0  0
 17 22  1  0  0  0  0
 21 23  1  0  0  0  0
 15 23  1  0  0  0  0
 19 24  1  0  0  0  0
 15 24  1  0  0  0  0
 11 25  1  0  0  0  0
 25 26  2  0  0  0  0
 25 27  1  0  0  0  0
  5 27  1  0  0  0  0
 27 28  2  0  0  0  0
  2 28  1  0  0  0  0
M  END
> <chemblId>
CHEMBL1215978

> <bioactivity__type>
Ki

> <units>
nM

> <value>
3210.0

$$$$

  CDK     11271517322D 0   0.00000     0.00000     0

 26 28  0  0  0  0              1 V2000 
    3.8971   -7.5000    0.0000 C   0  0  0  0  0  0  0  0  0  0  0  0
    3.8971   -6.0000    0.0000 C   0  0  0  0  0  0  0  0  0  0  0  0
    2.5980   -5.2500    0.0000 C   0  0  0  0  0  0  0  0  0  0  0  0
    2.5980   -3.7500    0.0000 C   0  0  0  0  0  0  0  0  0  0  0  0
    1.2990   -3.0000    0.0000 C   0  0  0  0  0  0  0  0  0  0  0  0
    1.2990   -1.5000    0.0000 N   0  0  0  0  0  0  0  0  0  0  0  0
    2.5980   -0.7500    0.0000 C   0  0  0  0  0  0  0  0  0  0  0  0
    2.5980    0.7500    0.0000 C   0  0  0  0  0  0  0  0  0  0  0  0
    3.8970    1.5000    0.0000 C   0  0  0  0  0  0  0  0  0  0  0  0
    5.1961    0.7500    0.0000 O   0  0  0  0  0  0  0  0  0  0  0  0
    3.8971    3.0000    0.0000 N   0  0  0  0  0  0  0  0  0  0  0  0
    5.1961    3.7500    0.0000 N   0  0  0  0  0  0  0  0  0  0  0  0
    6.4951    3.0000    0.0000 C   0  0  0  0  0  0  0  0  0  0  0  0
    7.7942    3.7500    0.0000 C   0  0  0  0  0  0  0  0  0  0  0  0
    7.7942    5.2500    0.0000 C   0  0  0  0  0  0  0  0  0  0  0  0
    6.4951    6.0000    0.0000 C   0  0  0  0  0  0  0  0  0  0  0  0
    5.1961    5.2500    0.0000 C   0  0  0  0  0  0  0  0  0  0  0  0
    1.2990    1.5000    0.0000 C   0  0  0  0  0  0  0  0  0  0  0  0
    1.2990    3.0000    0.0000 O   0  0  0  0  0  0  0  0  0  0  0  0
   -0.0000    0.7500    0.0000 C   0  0  0  0  0  0  0  0  0  0  0  0
   -1.2990    1.5000    0.0000 C   0  0  0  0  0  0  0  0  0  0  0  0
   -2.5980    0.7500    0.0000 C   0  0  0  0  0  0  0  0  0  0  0  0
   -3.8970    1.5000    0.0000 Br  0  0  0  0  0  0  0  0  0  0  0  0
   -2.5980   -0.7500    0.0000 C   0  0  0  0  0  0  0  0  0  0  0  0
   -1.2990   -1.5000    0.0000 C   0  0  0  0  0  0  0  0  0  0  0  0
   -0.0000   -0.7500    0.0000 C   0  0  0  0  0  0  0  0  0  0  0  0
  1  2  1  0  0  0  0
  2  3  1  0  0  0  0
  3  4  1  0  0  0  0
  4  5  1  0  0  0  0
  5  6  1  0  0  0  0
  6  7  1  0  0  0  0
  7  8  2  0  0  0  0
  8  9  1  0  0  0  0
  9 10  2  0  0  0  0
  9 11  1  0  0  0  0
 11 12  1  0  0  0  0
 12 13  1  0  0  0  0
 13 14  1  0  0  0  0
 14 15  1  0  0  0  0
 15 16  1  0  0  0  0
 16 17  1  0  0  0  0
 12 17  1  0  0  0  0
  8 18  1  0  0  0  0
 18 19  2  0  0  0  0
 18 20  1  0  0  0  0
 20 21  2  0  0  0  0
 21 22  1  0  0  0  0
 22 23  1  0  0  0  0
 22 24  2  0  0  0  0
 24 25  1  0  0  0  0
 25 26  2  0  0  0  0
  6 26  1  0  0  0  0
 20 26  1  0  0  0  0
M  END
> <chemblId>
CHEMBL1215992

> <bioactivity__type>
Ki

> <units>
nM

> <value>
1900.0

$$$$

  CDK     11271517322D 0   0.00000     0.00000     0

 26 28  0  0  0  0              1 V2000 
    3.8971   -7.5000    0.0000 C   0  0  0  0  0  0  0  0  0  0  0  0
    3.8971   -6.0000    0.0000 C   0  0  0  0  0  0  0  0  0  0  0  0
    2.5980   -5.2500    0.0000 C   0  0  0  0  0  0  0  0  0  0  0  0
    2.5980   -3.7500    0.0000 C   0  0  0  0  0  0  0  0  0  0  0  0
    1.2990   -3.0000    0.0000 C   0  0  0  0  0  0  0  0  0  0  0  0
    1.2990   -1.5000    0.0000 N   0  0  0  0  0  0  0  0  0  0  0  0
    2.5980   -0.7500    0.0000 C   0  0  0  0  0  0  0  0  0  0  0  0
    2.5980    0.7500    0.0000 C   0  0  0  0  0  0  0  0  0  0  0  0
    3.8970    1.5000    0.0000 C   0  0  0  0  0  0  0  0  0  0  0  0
    5.1961    0.7500    0.0000 O   0  0  0  0  0  0  0  0  0  0  0  0
    3.8971    3.0000    0.0000 N   0  0  0  0  0  0  0  0  0  0  0  0
    5.1961    3.7500    0.0000 C   0  0  0  0  0  0  0  0  0  0  0  0
    6.4951    3.0000    0.0000 C   0  0  0  0  0  0  0  0  0  0  0  0
    7.7942    3.7500    0.0000 C   0  0  0  0  0  0  0  0  0  0  0  0
    7.7942    5.2500    0.0000 C   0  0  0  0  0  0  0  0  0  0  0  0
    6.4951    6.0000    0.0000 C   0  0  0  0  0  0  0  0  0  0  0  0
    5.1961    5.2500    0.0000 C   0  0  0  0  0  0  0  0  0  0  0  0
    1.2990    1.5000    0.0000 C   0  0  0  0  0  0  0  0  0  0  0  0
    1.2990    3.0000    0.0000 O   0  0  0  0  0  0  0  0  0  0  0  0
   -0.0000    0.7500    0.0000 C   0  0  0  0  0  0  0  0  0  0  0  0
   -1.2990    1.5000    0.0000 C   0  0  0  0  0  0  0  0  0  0  0  0
   -2.5980    0.7500    0.0000 C   0  0  0  0  0  0  0  0  0  0  0  0
   -3.8970    1.5000    0.0000 Br  0  0  0  0  0  0  0  0  0  0  0  0
   -2.5980   -0.7500    0.0000 C   0  0  0  0  0  0  0  0  0  0  0  0
   -1.2990   -1.5000    0.0000 C   0  0  0  0  0  0  0  0  0  0  0  0
   -0.0000   -0.7500    0.0000 C   0  0  0  0  0  0  0  0  0  0  0  0
  1  2  1  0  0  0  0
  2  3  1  0  0  0  0
  3  4  1  0  0  0  0
  4  5  1  0  0  0  0
  5  6  1  0  0  0  0
  6  7  1  0  0  0  0
  7  8  2  0  0  0  0
  8  9  1  0  0  0  0
  9 10  2  0  0  0  0
  9 11  1  0  0  0  0
 11 12  1  0  0  0  0
 12 13  1  0  0  0  0
 13 14  1  0  0  0  0
 14 15  1  0  0  0  0
 15 16  1  0  0  0  0
 16 17  1  0  0  0  0
 12 17  1  0  0  0  0
  8 18  1  0  0  0  0
 18 19  2  0  0  0  0
 18 20  1  0  0  0  0
 20 21  2  0  0  0  0
 21 22  1  0  0  0  0
 22 23  1  0  0  0  0
 22 24  2  0  0  0  0
 24 25  1  0  0  0  0
 25 26  2  0  0  0  0
  6 26  1  0  0  0  0
 20 26  1  0  0  0  0
M  END
> <chemblId>
CHEMBL1215993

> <bioactivity__type>
Ki

> <units>
nM

> <value>
1700.0

$$$$

  CDK     11271517322D 0   0.00000     0.00000     0

 26 28  0  0  0  0              1 V2000 
   12.5127   -2.3013    0.0000 C   0  0  0  0  0  0  0  0  0  0  0  0
   11.2132   -1.5519    0.0000 C   0  0  0  0  0  0  0  0  0  0  0  0
    9.9146   -2.3026    0.0000 C   0  0  0  0  0  0  0  0  0  0  0  0
    8.6152   -1.5533    0.0000 C   0  0  0  0  0  0  0  0  0  0  0  0
    7.3165   -2.3040    0.0000 C   0  0  0  0  0  0  0  0  0  0  0  0
    6.0171   -1.5546    0.0000 C   0  0  0  0  0  0  0  0  0  0  0  0
    4.7184   -2.3053    0.0000 C   0  0  0  0  0  0  0  0  0  0  0  0
    3.7548   -3.4549    0.0000 C   0  0  0  0  0  0  0  0  0  0  0  0
    5.6832   -3.4539    0.0000 C   0  0  0  0  0  0  0  0  0  0  0  0
    3.4190   -1.5560    0.0000 C   0  0  0  0  0  0  0  0  0  0  0  0
    3.4190   -0.0500    0.0000 C   0  0  0  0  0  0  0  0  0  0  0  0
    2.1300    0.6960    0.0000 C   0  0  0  0  0  0  0  0  0  0  0  0
    0.8290   -0.0500    0.0000 C   0  0  0  0  0  0  0  0  0  0  0  0
    0.8290   -1.5560    0.0000 C   0  0  0  0  0  0  0  0  0  0  0  0
   -0.4590   -2.3020    0.0000 O   0  0  0  0  0  0  0  0  0  0  0  0
   -1.7610   -1.5560    0.0000 C   0  0  0  0  0  0  0  0  0  0  0  0
   -3.2385   -1.2972    0.0000 C   0  0  0  0  0  0  0  0  0  0  0  0
   -2.2709   -2.9667    0.0000 C   0  0  0  0  0  0  0  0  0  0  0  0
   -1.7610   -0.0500    0.0000 C   0  0  0  0  0  0  0  0  0  0  0  0
   -3.0560    0.7030    0.0000 C   0  0  0  0  0  0  0  0  0  0  0  0
   -3.0560    2.1950    0.0000 C   0  0  0  0  0  0  0  0  0  0  0  0
   -1.7540    2.9420    0.0000 C   0  0  0  0  0  0  0  0  0  0  0  0
   -1.7512    4.4420    0.0000 C   0  0  0  0  0  0  0  0  0  0  0  0
   -0.4530    2.1890    0.0000 C   0  0  0  0  0  0  0  0  0  0  0  0
   -0.4590    0.6960    0.0000 C   0  0  0  0  0  0  0  0  0  0  0  0
    2.1300   -2.3020    0.0000 C   0  0  0  0  0  0  0  0  0  0  0  0
  1  2  1  0  0  0  0
  2  3  1  0  0  0  0
  3  4  1  0  0  0  0
  4  5  1  0  0  0  0
  5  6  1  0  0  0  0
  6  7  1  0  0  0  0
  7  8  1  0  0  0  0
  7  9  1  0  0  0  0
  7 10  1  0  0  0  0
 10 11  2  0  0  0  0
 11 12  1  0  0  0  0
 12 13  2  0  0  0  0
 13 14  1  0  0  0  0
 14 15  1  0  0  0  0
 15 16  1  0  0  0  0
 16 17  1  0  0  0  0
 16 18  1  0  0  0  0
 16 19  1  0  0  0  0
 19 20  2  0  0  0  0
 20 21  1  0  0  0  0
 21 22  2  0  0  0  0
 22 23  1  0  0  0  0
 22 24  1  0  0  0  0
 24 25  2  0  0  0  0
 13 25  1  0  0  0  0
 19 25  1  0  0  0  0
 14 26  2  0  0  0  0
 10 26  1  0  0  0  0
M  END
> <chemblId>
CHEMBL121768

> <bioactivity__type>
Ki

> <units>
nM

> <value>
434.0

$$$$

  CDK     11271517322D 0   0.00000     0.00000     0

 27 29  0  0  0  0              1 V2000 
   -4.6917    4.2548    0.0000 C   0  0  0  0  0  0  0  0  0  0  0  0
   -4.3795    2.7876    0.0000 C   0  0  0  0  0  0  0  0  0  0  0  0
   -2.9528    2.3244    0.0000 C   0  0  0  0  0  0  0  0  0  0  0  0
   -2.6407    0.8572    0.0000 C   0  0  0  0  0  0  0  0  0  0  0  0
   -1.2140    0.3940    0.0000 C   0  0  0  0  0  0  0  0  0  0  0  0
    0.0000    1.2760    0.0000 N   0  0  0  0  0  0  0  0  0  0  0  0
    1.2140    0.3940    0.0000 N   0  0  0  0  0  0  0  0  0  0  0  0
    0.7500   -1.0320    0.0000 C   0  0  0  0  0  0  0  0  0  0  0  0
   -0.7500   -1.0320    0.0000 C   0  0  0  0  0  0  0  0  0  0  0  0
   -1.6314   -2.2457    0.0000 C   0  0  0  0  0  0  0  0  0  0  0  0
   -2.6121   -2.0499    0.0000 C   0  0  0  0  0  0  0  0  0  0  0  0
   -3.8131   -2.9916    0.0000 C   0  0  0  0  0  0  0  0  0  0  0  0
   -3.4007   -4.5173    0.0000 C   0  0  0  0  0  0  0  0  0  0  0  0
   -1.8509   -4.8267    0.0000 C   0  0  0  0  0  0  0  0  0  0  0  0
   -0.8841   -3.5765    0.0000 C   0  0  0  0  0  0  0  0  0  0  0  0
    2.6407    0.8572    0.0000 C   0  0  0  0  0  0  0  0  0  0  0  0
    3.7552   -0.1467    0.0000 O   0  0  0  0  0  0  0  0  0  0  0  0
    2.9528    2.3244    0.0000 N   0  0  0  0  0  0  0  0  0  0  0  0
    4.3795    2.7876    0.0000 C   0  0  0  0  0  0  0  0  0  0  0  0
    4.6917    4.2548    0.0000 C   0  0  0  0  0  0  0  0  0  0  0  0
    4.5880    1.3022    0.0000 C   0  0  0  0  0  0  0  0  0  0  0  0
    5.8786    2.7350    0.0000 C   0  0  0  0  0  0  0  0  0  0  0  0
    6.5825    1.4104    0.0000 C   0  0  0  0  0  0  0  0  0  0  0  0
    8.0816    1.3577    0.0000 C   0  0  0  0  0  0  0  0  0  0  0  0
    8.8768    2.6297    0.0000 C   0  0  0  0  0  0  0  0  0  0  0  0
    8.1728    3.9542    0.0000 C   0  0  0  0  0  0  0  0  0  0  0  0
    6.6737    4.0069    0.0000 C   0  0  0  0  0  0  0  0  0  0  0  0
  1  2  1  0  0  0  0
  2  3  1  0  0  0  0
  3  4  1  0  0  0  0
  4  5  1  0  0  0  0
  5  6  2  0  0  0  0
  6  7  1  0  0  0  0
  7  8  1  0  0  0  0
  8  9  1  0  0  0  0
  5  9  1  0  0  0  0
  9 10  1  0  0  0  0
 10 11  2  0  0  0  0
 11 12  1  0  0  0  0
 12 13  2  0  0  0  0
 13 14  1  0  0  0  0
 14 15  2  0  0  0  0
 10 15  1  0  0  0  0
  7 16  1  0  0  0  0
 16 17  2  0  0  0  0
 16 18  1  0  0  0  0
 18 19  1  0  0  0  0
 19 20  1  0  0  0  0
 19 21  1  0  0  0  0
 19 22  1  0  0  0  0
 22 23  2  0  0  0  0
 23 24  1  0  0  0  0
 24 25  2  0  0  0  0
 25 26  1  0  0  0  0
 26 27  2  0  0  0  0
 22 27  1  0  0  0  0
M  END
> <chemblId>
CHEMBL1223589

> <bioactivity__type>
Ki

> <units>
nM

> <value>
14.2

$$$$

  CDK     11271517322D 0   0.00000     0.00000     0

 29 31  0  0  0  0              1 V2000 
   -4.6917    4.2548    0.0000 C   0  0  0  0  0  0  0  0  0  0  0  0
   -4.3795    2.7876    0.0000 C   0  0  0  0  0  0  0  0  0  0  0  0
   -2.9528    2.3244    0.0000 C   0  0  0  0  0  0  0  0  0  0  0  0
   -2.6407    0.8572    0.0000 C   0  0  0  0  0  0  0  0  0  0  0  0
   -1.2140    0.3940    0.0000 C   0  0  0  0  0  0  0  0  0  0  0  0
    0.0000    1.2760    0.0000 N   0  0  0  0  0  0  0  0  0  0  0  0
    1.2140    0.3940    0.0000 N   0  0  0  0  0  0  0  0  0  0  0  0
    0.7500   -1.0320    0.0000 C   0  0  0  0  0  0  0  0  0  0  0  0
   -0.7500   -1.0320    0.0000 C   0  0  0  0  0  0  0  0  0  0  0  0
   -1.6314   -2.2457    0.0000 C   0  0  0  0  0  0  0  0  0  0  0  0
   -3.1232   -2.0892    0.0000 C   0  0  0  0  0  0  0  0  0  0  0  0
   -4.0047   -3.3029    0.0000 C   0  0  0  0  0  0  0  0  0  0  0  0
   -3.3943   -4.6731    0.0000 C   0  0  0  0  0  0  0  0  0  0  0  0
   -1.9025   -4.8296    0.0000 C   0  0  0  0  0  0  0  0  0  0  0  0
   -1.2921   -6.1998    0.0000 F   0  0  0  0  0  0  0  0  0  0  0  0
   -1.0210   -3.6159    0.0000 C   0  0  0  0  0  0  0  0  0  0  0  0
    2.6407    0.8572    0.0000 C   0  0  0  0  0  0  0  0  0  0  0  0
    3.7552   -0.1467    0.0000 O   0  0  0  0  0  0  0  0  0  0  0  0
    2.9528    2.3244    0.0000 N   0  0  0  0  0  0  0  0  0  0  0  0
    4.3795    2.7876    0.0000 C   0  0  0  0  0  0  0  0  0  0  0  0
    4.6917    4.2548    0.0000 C   0  0  0  0  0  0  0  0  0  0  0  0
    4.5880    1.3022    0.0000 C   0  0  0  0  0  0  0  0  0  0  0  0
    5.8786    2.7350    0.0000 C   0  0  0  0  0  0  0  0  0  0  0  0
    6.5825    1.4104    0.0000 C   0  0  0  0  0  0  0  0  0  0  0  0
    8.0816    1.3577    0.0000 C   0  0  0  0  0  0  0  0  0  0  0  0
    8.8768    2.6297    0.0000 C   0  0  0  0  0  0  0  0  0  0  0  0
   10.3758    2.5770    0.0000 F   0  0  0  0  0  0  0  0  0  0  0  0
    8.1728    3.9542    0.0000 C   0  0  0  0  0  0  0  0  0  0  0  0
    6.6737    4.0069    0.0000 C   0  0  0  0  0  0  0  0  0  0  0  0
  1  2  1  0  0  0  0
  2  3  1  0  0  0  0
  3  4  1  0  0  0  0
  4  5  1  0  0  0  0
  5  6  2  0  0  0  0
  6  7  1  0  0  0  0
  7  8  1  0  0  0  0
  8  9  1  0  0  0  0
  5  9  1  0  0  0  0
  9 10  1  0  0  0  0
 10 11  2  0  0  0  0
 11 12  1  0  0  0  0
 12 13  2  0  0  0  0
 13 14  1  0  0  0  0
 14 15  1  0  0  0  0
 14 16  2  0  0  0  0
 10 16  1  0  0  0  0
  7 17  1  0  0  0  0
 17 18  2  0  0  0  0
 17 19  1  0  0  0  0
 19 20  1  0  0  0  0
 20 21  1  0  0  0  0
 20 22  1  0  0  0  0
 20 23  1  0  0  0  0
 23 24  2  0  0  0  0
 24 25  1  0  0  0  0
 25 26  2  0  0  0  0
 26 27  1  0  0  0  0
 26 28  1  0  0  0  0
 28 29  2  0  0  0  0
 23 29  1  0  0  0  0
M  END
> <chemblId>
CHEMBL1223590

> <bioactivity__type>
Ki

> <units>
nM

> <value>
44.9

$$$$

  CDK     11271517322D 0   0.00000     0.00000     0

 29 31  0  0  0  0              1 V2000 
   -4.6917    4.2548    0.0000 C   0  0  0  0  0  0  0  0  0  0  0  0
   -4.3795    2.7876    0.0000 C   0  0  0  0  0  0  0  0  0  0  0  0
   -2.9528    2.3244    0.0000 C   0  0  0  0  0  0  0  0  0  0  0  0
   -2.6407    0.8572    0.0000 C   0  0  0  0  0  0  0  0  0  0  0  0
   -1.2140    0.3940    0.0000 C   0  0  0  0  0  0  0  0  0  0  0  0
    0.0000    1.2760    0.0000 N   0  0  0  0  0  0  0  0  0  0  0  0
    1.2140    0.3940    0.0000 N   0  0  0  0  0  0  0  0  0  0  0  0
    0.7500   -1.0320    0.0000 C   0  0  0  0  0  0  0  0  0  0  0  0
   -0.7500   -1.0320    0.0000 C   0  0  0  0  0  0  0  0  0  0  0  0
   -1.6314   -2.2457    0.0000 C   0  0  0  0  0  0  0  0  0  0  0  0
   -3.1232   -2.0892    0.0000 C   0  0  0  0  0  0  0  0  0  0  0  0
   -4.0047   -3.3029    0.0000 C   0  0  0  0  0  0  0  0  0  0  0  0
   -3.3943   -4.6731    0.0000 C   0  0  0  0  0  0  0  0  0  0  0  0
   -1.9025   -4.8296    0.0000 C   0  0  0  0  0  0  0  0  0  0  0  0
   -1.0210   -3.6159    0.0000 C   0  0  0  0  0  0  0  0  0  0  0  0
    0.4708   -3.7724    0.0000 F   0  0  0  0  0  0  0  0  0  0  0  0
    2.6407    0.8572    0.0000 C   0  0  0  0  0  0  0  0  0  0  0  0
    3.7552   -0.1467    0.0000 O   0  0  0  0  0  0  0  0  0  0  0  0
    2.9528    2.3244    0.0000 N   0  0  0  0  0  0  0  0  0  0  0  0
    4.3795    2.7876    0.0000 C   0  0  0  0  0  0  0  0  0  0  0  0
    4.6917    4.2548    0.0000 C   0  0  0  0  0  0  0  0  0  0  0  0
    4.5880    1.3022    0.0000 C   0  0  0  0  0  0  0  0  0  0  0  0
    5.8786    2.7350    0.0000 C   0  0  0  0  0  0  0  0  0  0  0  0
    6.5825    1.4104    0.0000 C   0  0  0  0  0  0  0  0  0  0  0  0
    8.0816    1.3577    0.0000 C   0  0  0  0  0  0  0  0  0  0  0  0
    8.8768    2.6297    0.0000 C   0  0  0  0  0  0  0  0  0  0  0  0
   10.3758    2.5770    0.0000 F   0  0  0  0  0  0  0  0  0  0  0  0
    8.1728    3.9542    0.0000 C   0  0  0  0  0  0  0  0  0  0  0  0
    6.6737    4.0069    0.0000 C   0  0  0  0  0  0  0  0  0  0  0  0
  1  2  1  0  0  0  0
  2  3  1  0  0  0  0
  3  4  1  0  0  0  0
  4  5  1  0  0  0  0
  5  6  2  0  0  0  0
  6  7  1  0  0  0  0
  7  8  1  0  0  0  0
  8  9  1  0  0  0  0
  5  9  1  0  0  0  0
  9 10  1  0  0  0  0
 10 11  2  0  0  0  0
 11 12  1  0  0  0  0
 12 13  2  0  0  0  0
 13 14  1  0  0  0  0
 14 15  2  0  0  0  0
 10 15  1  0  0  0  0
 15 16  1  0  0  0  0
  7 17  1  0  0  0  0
 17 18  2  0  0  0  0
 17 19  1  0  0  0  0
 19 20  1  0  0  0  0
 20 21  1  0  0  0  0
 20 22  1  0  0  0  0
 20 23  1  0  0  0  0
 23 24  2  0  0  0  0
 24 25  1  0  0  0  0
 25 26  2  0  0  0  0
 26 27  1  0  0  0  0
 26 28  1  0  0  0  0
 28 29  2  0  0  0  0
 23 29  1  0  0  0  0
M  END
> <chemblId>
CHEMBL1223591

> <bioactivity__type>
Ki

> <units>
nM

> <value>
32.0

$$$$

  CDK     11271517322D 0   0.00000     0.00000     0

 26 28  0  0  0  0              1 V2000 
   -4.6917    4.2548    0.0000 C   0  0  0  0  0  0  0  0  0  0  0  0
   -4.3795    2.7876    0.0000 C   0  0  0  0  0  0  0  0  0  0  0  0
   -2.9528    2.3244    0.0000 C   0  0  0  0  0  0  0  0  0  0  0  0
   -2.6407    0.8572    0.0000 C   0  0  0  0  0  0  0  0  0  0  0  0
   -1.2140    0.3940    0.0000 C   0  0  0  0  0  0  0  0  0  0  0  0
    0.0000    1.2760    0.0000 N   0  0  0  0  0  0  0  0  0  0  0  0
    1.2140    0.3940    0.0000 N   0  0  0  0  0  0  0  0  0  0  0  0
    0.7500   -1.0320    0.0000 C   0  0  0  0  0  0  0  0  0  0  0  0
   -0.7500   -1.0320    0.0000 C   0  0  0  0  0  0  0  0  0  0  0  0
   -1.6314   -2.2457    0.0000 C   0  0  0  0  0  0  0  0  0  0  0  0
   -3.1314   -2.2460    0.0000 C   0  0  0  0  0  0  0  0  0  0  0  0
   -3.5946   -3.6727    0.0000 C   0  0  0  0  0  0  0  0  0  0  0  0
   -2.3809   -4.5541    0.0000 S   0  0  0  0  0  0  0  0  0  0  0  0
   -1.1676   -3.6722    0.0000 C   0  0  0  0  0  0  0  0  0  0  0  0
    2.6407    0.8572    0.0000 C   0  0  0  0  0  0  0  0  0  0  0  0
    2.9528    2.3244    0.0000 O   0  0  0  0  0  0  0  0  0  0  0  0
    3.7552   -0.1467    0.0000 N   0  0  0  0  0  0  0  0  0  0  0  0
    5.1819    0.3165    0.0000 C   0  0  0  0  0  0  0  0  0  0  0  0
    6.2964   -0.6874    0.0000 C   0  0  0  0  0  0  0  0  0  0  0  0
    6.3641    1.2398    0.0000 C   0  0  0  0  0  0  0  0  0  0  0  0
    4.4779    1.6411    0.0000 C   0  0  0  0  0  0  0  0  0  0  0  0
    5.2731    2.9130    0.0000 C   0  0  0  0  0  0  0  0  0  0  0  0
    4.5691    4.2376    0.0000 C   0  0  0  0  0  0  0  0  0  0  0  0
    3.0701    4.2902    0.0000 C   0  0  0  0  0  0  0  0  0  0  0  0
    2.2749    3.0183    0.0000 C   0  0  0  0  0  0  0  0  0  0  0  0
    2.9789    1.6938    0.0000 C   0  0  0  0  0  0  0  0  0  0  0  0
  1  2  1  0  0  0  0
  2  3  1  0  0  0  0
  3  4  1  0  0  0  0
  4  5  1  0  0  0  0
  5  6  2  0  0  0  0
  6  7  1  0  0  0  0
  7  8  1  0  0  0  0
  8  9  1  0  0  0  0
  5  9  1  0  0  0  0
  9 10  1  0  0  0  0
 10 11  1  0  0  0  0
 11 12  2  0  0  0  0
 12 13  1  0  0  0  0
 13 14  1  0  0  0  0
 10 14  2  0  0  0  0
  7 15  1  0  0  0  0
 15 16  2  0  0  0  0
 15 17  1  0  0  0  0
 17 18  1  0  0  0  0
 18 19  1  0  0  0  0
 18 20  1  0  0  0  0
 18 21  1  0  0  0  0
 21 22  2  0  0  0  0
 22 23  1  0  0  0  0
 23 24  2  0  0  0  0
 24 25  1  0  0  0  0
 25 26  2  0  0  0  0
 21 26  1  0  0  0  0
M  END
> <chemblId>
CHEMBL1223592

> <bioactivity__type>
Ki

> <units>
nM

> <value>
19.3

$$$$

  CDK     11271517322D 0   0.00000     0.00000     0

 25 27  0  0  0  0              1 V2000 
   -6.1184    4.7180    0.0000 C   0  0  0  0  0  0  0  0  0  0  0  0
   -4.6917    4.2548    0.0000 C   0  0  0  0  0  0  0  0  0  0  0  0
   -4.3795    2.7876    0.0000 C   0  0  0  0  0  0  0  0  0  0  0  0
   -2.9528    2.3244    0.0000 C   0  0  0  0  0  0  0  0  0  0  0  0
   -2.6407    0.8572    0.0000 C   0  0  0  0  0  0  0  0  0  0  0  0
   -1.2140    0.3940    0.0000 C   0  0  0  0  0  0  0  0  0  0  0  0
    0.0000    1.2760    0.0000 N   0  0  0  0  0  0  0  0  0  0  0  0
    1.2140    0.3940    0.0000 N   0  0  0  0  0  0  0  0  0  0  0  0
    0.7500   -1.0320    0.0000 C   0  0  0  0  0  0  0  0  0  0  0  0
   -0.7500   -1.0320    0.0000 C   0  0  0  0  0  0  0  0  0  0  0  0
   -1.6314   -2.2457    0.0000 C   0  0  0  0  0  0  0  0  0  0  0  0
   -3.1232   -2.0892    0.0000 C   0  0  0  0  0  0  0  0  0  0  0  0
   -4.0047   -3.3029    0.0000 C   0  0  0  0  0  0  0  0  0  0  0  0
   -3.3943   -4.6731    0.0000 C   0  0  0  0  0  0  0  0  0  0  0  0
   -1.9025   -4.8296    0.0000 C   0  0  0  0  0  0  0  0  0  0  0  0
   -1.0210   -3.6159    0.0000 C   0  0  0  0  0  0  0  0  0  0  0  0
    2.6407    0.8572    0.0000 C   0  0  0  0  0  0  0  0  0  0  0  0
    2.9528    2.3244    0.0000 O   0  0  0  0  0  0  0  0  0  0  0  0
    3.7552   -0.1467    0.0000 N   0  0  0  0  0  0  0  0  0  0  0  0
    5.1819    0.3165    0.0000 C   0  0  0  0  0  0  0  0  0  0  0  0
    6.2964   -0.6874    0.0000 C   0  0  0  0  0  0  0  0  0  0  0  0
    7.7231   -0.2241    0.0000 C   0  0  0  0  0  0  0  0  0  0  0  0
    8.0352    1.2430    0.0000 C   0  0  0  0  0  0  0  0  0  0  0  0
    6.9207    2.2469    0.0000 C   0  0  0  0  0  0  0  0  0  0  0  0
    5.4940    1.7837    0.0000 C   0  0  0  0  0  0  0  0  0  0  0  0
  1  2  1  0  0  0  0
  2  3  1  0  0  0  0
  3  4  1  0  0  0  0
  4  5  1  0  0  0  0
  5  6  1  0  0  0  0
  6  7  2  0  0  0  0
  7  8  1  0  0  0  0
  8  9  1  0  0  0  0
  9 10  1  0  0  0  0
  6 10  1  0  0  0  0
 10 11  1  0  0  0  0
 11 12  2  0  0  0  0
 12 13  1  0  0  0  0
 13 14  2  0  0  0  0
 14 15  1  0  0  0  0
 15 16  2  0  0  0  0
 11 16  1  0  0  0  0
  8 17  1  0  0  0  0
 17 18  2  0  0  0  0
 17 19  1  0  0  0  0
 19 20  1  0  0  0  0
 20 21  1  0  0  0  0
 21 22  1  0  0  0  0
 22 23  1  0  0  0  0
 23 24  1  0  0  0  0
 24 25  1  0  0  0  0
 20 25  1  0  0  0  0
M  END
> <chemblId>
CHEMBL1223646

> <bioactivity__type>
Ki

> <units>
nM

> <value>
52.0

$$$$

  CDK     11271517322D 0   0.00000     0.00000     0

 26 28  0  0  0  0              1 V2000 
   -6.1184    4.7180    0.0000 C   0  0  0  0  0  0  0  0  0  0  0  0
   -4.6917    4.2548    0.0000 C   0  0  0  0  0  0  0  0  0  0  0  0
   -4.3795    2.7876    0.0000 C   0  0  0  0  0  0  0  0  0  0  0  0
   -2.9528    2.3244    0.0000 C   0  0  0  0  0  0  0  0  0  0  0  0
   -2.6407    0.8572    0.0000 C   0  0  0  0  0  0  0  0  0  0  0  0
   -1.2140    0.3940    0.0000 C   0  0  0  0  0  0  0  0  0  0  0  0
    0.0000    1.2760    0.0000 N   0  0  0  0  0  0  0  0  0  0  0  0
    1.2140    0.3940    0.0000 N   0  0  0  0  0  0  0  0  0  0  0  0
    0.7500   -1.0320    0.0000 C   0  0  0  0  0  0  0  0  0  0  0  0
   -0.7500   -1.0320    0.0000 C   0  0  0  0  0  0  0  0  0  0  0  0
   -1.6314   -2.2457    0.0000 C   0  0  0  0  0  0  0  0  0  0  0  0
   -3.1232   -2.0892    0.0000 C   0  0  0  0  0  0  0  0  0  0  0  0
   -4.0047   -3.3029    0.0000 C   0  0  0  0  0  0  0  0  0  0  0  0
   -3.3943   -4.6731    0.0000 C   0  0  0  0  0  0  0  0  0  0  0  0
   -1.9025   -4.8296    0.0000 C   0  0  0  0  0  0  0  0  0  0  0  0
   -1.0210   -3.6159    0.0000 C   0  0  0  0  0  0  0  0  0  0  0  0
    2.6407    0.8572    0.0000 C   0  0  0  0  0  0  0  0  0  0  0  0
    2.9528    2.3244    0.0000 O   0  0  0  0  0  0  0  0  0  0  0  0
    3.7552   -0.1467    0.0000 N   0  0  0  0  0  0  0  0  0  0  0  0
    5.1819    0.3165    0.0000 C   0  0  0  0  0  0  0  0  0  0  0  0
    6.2182   -0.7679    0.0000 C   0  0  0  0  0  0  0  0  0  0  0  0
    7.7122   -0.6337    0.0000 C   0  0  0  0  0  0  0  0  0  0  0  0
    8.5388    0.6180    0.0000 C   0  0  0  0  0  0  0  0  0  0  0  0
    8.0756    2.0447    0.0000 C   0  0  0  0  0  0  0  0  0  0  0  0
    6.6714    2.5720    0.0000 C   0  0  0  0  0  0  0  0  0  0  0  0
    5.3835    1.8029    0.0000 C   0  0  0  0  0  0  0  0  0  0  0  0
  1  2  1  0  0  0  0
  2  3  1  0  0  0  0
  3  4  1  0  0  0  0
  4  5  1  0  0  0  0
  5  6  1  0  0  0  0
  6  7  2  0  0  0  0
  7  8  1  0  0  0  0
  8  9  1  0  0  0  0
  9 10  1  0  0  0  0
  6 10  1  0  0  0  0
 10 11  1  0  0  0  0
 11 12  2  0  0  0  0
 12 13  1  0  0  0  0
 13 14  2  0  0  0  0
 14 15  1  0  0  0  0
 15 16  2  0  0  0  0
 11 16  1  0  0  0  0
  8 17  1  0  0  0  0
 17 18  2  0  0  0  0
 17 19  1  0  0  0  0
 19 20  1  0  0  0  0
 20 21  1  0  0  0  0
 21 22  1  0  0  0  0
 22 23  1  0  0  0  0
 23 24  1  0  0  0  0
 24 25  1  0  0  0  0
 25 26  1  0  0  0  0
 20 26  1  0  0  0  0
M  END
> <chemblId>
CHEMBL1223647

> <bioactivity__type>
Ki

> <units>
nM

> <value>
15.3

$$$$

  CDK     11271517322D 0   0.00000     0.00000     0

 27 29  0  0  0  0              1 V2000 
   -6.1184    4.7180    0.0000 C   0  0  0  0  0  0  0  0  0  0  0  0
   -4.6917    4.2548    0.0000 C   0  0  0  0  0  0  0  0  0  0  0  0
   -4.3795    2.7876    0.0000 C   0  0  0  0  0  0  0  0  0  0  0  0
   -2.9528    2.3244    0.0000 C   0  0  0  0  0  0  0  0  0  0  0  0
   -2.6407    0.8572    0.0000 C   0  0  0  0  0  0  0  0  0  0  0  0
   -1.2140    0.3940    0.0000 C   0  0  0  0  0  0  0  0  0  0  0  0
    0.0000    1.2760    0.0000 N   0  0  0  0  0  0  0  0  0  0  0  0
    1.2140    0.3940    0.0000 N   0  0  0  0  0  0  0  0  0  0  0  0
    0.7500   -1.0320    0.0000 C   0  0  0  0  0  0  0  0  0  0  0  0
   -0.7500   -1.0320    0.0000 C   0  0  0  0  0  0  0  0  0  0  0  0
   -1.6314   -2.2457    0.0000 C   0  0  0  0  0  0  0  0  0  0  0  0
   -3.1232   -2.0892    0.0000 C   0  0  0  0  0  0  0  0  0  0  0  0
   -4.0047   -3.3029    0.0000 C   0  0  0  0  0  0  0  0  0  0  0  0
   -3.3943   -4.6731    0.0000 C   0  0  0  0  0  0  0  0  0  0  0  0
   -1.9025   -4.8296    0.0000 C   0  0  0  0  0  0  0  0  0  0  0  0
   -1.0210   -3.6159    0.0000 C   0  0  0  0  0  0  0  0  0  0  0  0
    2.6407    0.8572    0.0000 C   0  0  0  0  0  0  0  0  0  0  0  0
    2.9528    2.3244    0.0000 O   0  0  0  0  0  0  0  0  0  0  0  0
    3.7552   -0.1467    0.0000 N   0  0  0  0  0  0  0  0  0  0  0  0
    5.1819    0.3165    0.0000 C   0  0  0  0  0  0  0  0  0  0  0  0
    6.1558   -0.8243    0.0000 C   0  0  0  0  0  0  0  0  0  0  0  0
    7.6512   -0.9423    0.0000 C   0  0  0  0  0  0  0  0  0  0  0  0
    8.7920    0.0317    0.0000 C   0  0  0  0  0  0  0  0  0  0  0  0
    8.9100    1.5270    0.0000 C   0  0  0  0  0  0  0  0  0  0  0  0
    7.9360    2.6678    0.0000 C   0  0  0  0  0  0  0  0  0  0  0  0
    6.4407    2.7858    0.0000 C   0  0  0  0  0  0  0  0  0  0  0  0
    5.2999    1.8119    0.0000 C   0  0  0  0  0  0  0  0  0  0  0  0
  1  2  1  0  0  0  0
  2  3  1  0  0  0  0
  3  4  1  0  0  0  0
  4  5  1  0  0  0  0
  5  6  1  0  0  0  0
  6  7  2  0  0  0  0
  7  8  1  0  0  0  0
  8  9  1  0  0  0  0
  9 10  1  0  0  0  0
  6 10  1  0  0  0  0
 10 11  1  0  0  0  0
 11 12  2  0  0  0  0
 12 13  1  0  0  0  0
 13 14  2  0  0  0  0
 14 15  1  0  0  0  0
 15 16  2  0  0  0  0
 11 16  1  0  0  0  0
  8 17  1  0  0  0  0
 17 18  2  0  0  0  0
 17 19  1  0  0  0  0
 19 20  1  0  0  0  0
 20 21  1  0  0  0  0
 21 22  1  0  0  0  0
 22 23  1  0  0  0  0
 23 24  1  0  0  0  0
 24 25  1  0  0  0  0
 25 26  1  0  0  0  0
 26 27  1  0  0  0  0
 20 27  1  0  0  0  0
M  END
> <chemblId>
CHEMBL1223648

> <bioactivity__type>
Ki

> <units>
nM

> <value>
11.9

$$$$

  CDK     11271517322D 0   0.00000     0.00000     0

 29 32  0  0  0  0              1 V2000 
    0.3052   13.6665    0.0000 C   0  0  0  0  0  0  0  0  0  0  0  0
    1.1869   12.4530    0.0000 C   0  0  0  0  0  0  0  0  0  0  0  0
    0.5768   11.0826    0.0000 C   0  0  0  0  0  0  0  0  0  0  0  0
    1.4585    9.8691    0.0000 C   0  0  0  0  0  0  0  0  0  0  0  0
    0.8484    8.4988    0.0000 C   0  0  0  0  0  0  0  0  0  0  0  0
    1.7300    7.2853    0.0000 C   0  0  0  0  0  0  0  0  0  0  0  0
    1.2665    5.8587    0.0000 N   0  0  0  0  0  0  0  0  0  0  0  0
    2.4800    4.9770    0.0000 N   0  0  0  0  0  0  0  0  0  0  0  0
    3.6936    5.8587    0.0000 C   0  0  0  0  0  0  0  0  0  0  0  0
    3.2300    7.2853    0.0000 C   0  0  0  0  0  0  0  0  0  0  0  0
    4.1117    8.4988    0.0000 C   0  0  0  0  0  0  0  0  0  0  0  0
    5.6035    8.3420    0.0000 C   0  0  0  0  0  0  0  0  0  0  0  0
    6.4852    9.5555    0.0000 C   0  0  0  0  0  0  0  0  0  0  0  0
    5.8751   10.9258    0.0000 C   0  0  0  0  0  0  0  0  0  0  0  0
    4.3833   11.0826    0.0000 C   0  0  0  0  0  0  0  0  0  0  0  0
    3.5016    9.8691    0.0000 C   0  0  0  0  0  0  0  0  0  0  0  0
    2.4800    3.4770    0.0000 C   0  0  0  0  0  0  0  0  0  0  0  0
    3.7791    2.7270    0.0000 O   0  0  0  0  0  0  0  0  0  0  0  0
    1.1810    2.7270    0.0000 N   0  0  0  0  0  0  0  0  0  0  0  0
    1.1810    1.2270    0.0000 C   0  0  0  0  0  0  0  0  0  0  0  0
    2.4800    0.4770    0.0000 C   0  0  0  0  0  0  0  0  0  0  0  0
    2.4800   -1.0230    0.0000 C   0  0  0  0  0  0  0  0  0  0  0  0
    1.1810   -1.7730    0.0000 C   0  0  0  0  0  0  0  0  0  0  0  0
   -0.1180   -1.0230    0.0000 C   0  0  0  0  0  0  0  0  0  0  0  0
   -1.4170   -1.7730    0.0000 C   0  0  0  0  0  0  0  0  0  0  0  0
   -2.7160   -1.0230    0.0000 C   0  0  0  0  0  0  0  0  0  0  0  0
   -2.7160    0.4770    0.0000 C   0  0  0  0  0  0  0  0  0  0  0  0
   -1.4170    1.2270    0.0000 C   0  0  0  0  0  0  0  0  0  0  0  0
   -0.1180    0.4770    0.0000 C   0  0  0  0  0  0  0  0  0  0  0  0
  1  2  1  0  0  0  0
  2  3  1  0  0  0  0
  3  4  1  0  0  0  0
  4  5  1  0  0  0  0
  5  6  1  0  0  0  0
  6  7  2  0  0  0  0
  7  8  1  0  0  0  0
  8  9  1  0  0  0  0
  9 10  1  0  0  0  0
  6 10  1  0  0  0  0
 10 11  1  0  0  0  0
 11 12  2  0  0  0  0
 12 13  1  0  0  0  0
 13 14  2  0  0  0  0
 14 15  1  0  0  0  0
 15 16  2  0  0  0  0
 11 16  1  0  0  0  0
  8 17  1  0  0  0  0
 17 18  2  0  0  0  0
 17 19  1  0  0  0  0
 19 20  1  0  0  0  0
 20 21  1  0  0  0  0
 21 22  1  0  0  0  0
 22 23  1  0  0  0  0
 23 24  1  0  0  0  0
 24 25  2  0  0  0  0
 25 26  1  0  0  0  0
 26 27  2  0  0  0  0
 27 28  1  0  0  0  0
 28 29  2  0  0  0  0
 20 29  1  0  0  0  0
 24 29  1  0  0  0  0
M  END
> <chemblId>
CHEMBL1223649

> <bioactivity__type>
Ki

> <units>
nM

> <value>
33.1

$$$$

  CDK     11271517322D 0   0.00000     0.00000     0

 29 31  0  0  0  0              1 V2000 
   -6.1184    4.7180    0.0000 C   0  0  0  0  0  0  0  0  0  0  0  0
   -4.6917    4.2548    0.0000 C   0  0  0  0  0  0  0  0  0  0  0  0
   -4.3795    2.7876    0.0000 C   0  0  0  0  0  0  0  0  0  0  0  0
   -2.9528    2.3244    0.0000 C   0  0  0  0  0  0  0  0  0  0  0  0
   -2.6407    0.8572    0.0000 C   0  0  0  0  0  0  0  0  0  0  0  0
   -1.2140    0.3940    0.0000 C   0  0  0  0  0  0  0  0  0  0  0  0
    0.0000    1.2760    0.0000 N   0  0  0  0  0  0  0  0  0  0  0  0
    1.2140    0.3940    0.0000 N   0  0  0  0  0  0  0  0  0  0  0  0
    0.7500   -1.0320    0.0000 C   0  0  0  0  0  0  0  0  0  0  0  0
   -0.7500   -1.0320    0.0000 C   0  0  0  0  0  0  0  0  0  0  0  0
   -1.6314   -2.2457    0.0000 C   0  0  0  0  0  0  0  0  0  0  0  0
   -3.1232   -2.0892    0.0000 C   0  0  0  0  0  0  0  0  0  0  0  0
   -4.0047   -3.3029    0.0000 C   0  0  0  0  0  0  0  0  0  0  0  0
   -3.3943   -4.6731    0.0000 C   0  0  0  0  0  0  0  0  0  0  0  0
   -1.9025   -4.8296    0.0000 C   0  0  0  0  0  0  0  0  0  0  0  0
   -1.0210   -3.6159    0.0000 C   0  0  0  0  0  0  0  0  0  0  0  0
    2.6407    0.8572    0.0000 C   0  0  0  0  0  0  0  0  0  0  0  0
    2.9528    2.3244    0.0000 O   0  0  0  0  0  0  0  0  0  0  0  0
    3.7552   -0.1467    0.0000 N   0  0  0  0  0  0  0  0  0  0  0  0
    5.1819    0.3165    0.0000 C   0  0  0  0  0  0  0  0  0  0  0  0
    6.2964   -0.6874    0.0000 C   0  0  0  0  0  0  0  0  0  0  0  0
    7.7231   -0.2241    0.0000 C   0  0  0  0  0  0  0  0  0  0  0  0
    8.0352    1.2430    0.0000 C   0  0  0  0  0  0  0  0  0  0  0  0
    6.9207    2.2469    0.0000 C   0  0  0  0  0  0  0  0  0  0  0  0
    5.4940    1.7837    0.0000 C   0  0  0  0  0  0  0  0  0  0  0  0
    4.3795    2.7876    0.0000 C   0  0  0  0  0  0  0  0  0  0  0  0
    4.6917    4.2548    0.0000 F   0  0  0  0  0  0  0  0  0  0  0  0
    2.9889    3.3498    0.0000 F   0  0  0  0  0  0  0  0  0  0  0  0
    3.5844    1.5157    0.0000 F   0  0  0  0  0  0  0  0  0  0  0  0
  1  2  1  0  0  0  0
  2  3  1  0  0  0  0
  3  4  1  0  0  0  0
  4  5  1  0  0  0  0
  5  6  1  0  0  0  0
  6  7  2  0  0  0  0
  7  8  1  0  0  0  0
  8  9  1  0  0  0  0
  9 10  1  0  0  0  0
  6 10  1  0  0  0  0
 10 11  1  0  0  0  0
 11 12  2  0  0  0  0
 12 13  1  0  0  0  0
 13 14  2  0  0  0  0
 14 15  1  0  0  0  0
 15 16  2  0  0  0  0
 11 16  1  0  0  0  0
  8 17  1  0  0  0  0
 17 18  2  0  0  0  0
 17 19  1  0  0  0  0
 19 20  1  0  0  0  0
 20 21  2  0  0  0  0
 21 22  1  0  0  0  0
 22 23  2  0  0  0  0
 23 24  1  0  0  0  0
 24 25  2  0  0  0  0
 20 25  1  0  0  0  0
 25 26  1  0  0  0  0
 26 27  1  0  0  0  0
 26 28  1  0  0  0  0
 26 29  1  0  0  0  0
M  END
> <chemblId>
CHEMBL1223650

> <bioactivity__type>
Ki

> <units>
nM

> <value>
70.0

$$$$

  CDK     11271517322D 0   0.00000     0.00000     0

 28 31  0  0  0  0              1 V2000 
    8.9179    9.7052    0.0000 C   0  0  0  0  0  0  0  0  0  0  0  0
    8.3078    8.3349    0.0000 C   0  0  0  0  0  0  0  0  0  0  0  0
    6.8160    8.1781    0.0000 C   0  0  0  0  0  0  0  0  0  0  0  0
    6.2059    6.8078    0.0000 C   0  0  0  0  0  0  0  0  0  0  0  0
    4.7142    6.6510    0.0000 C   0  0  0  0  0  0  0  0  0  0  0  0
    4.1041    5.2807    0.0000 C   0  0  0  0  0  0  0  0  0  0  0  0
    2.6368    4.9688    0.0000 N   0  0  0  0  0  0  0  0  0  0  0  0
    2.4800    3.4770    0.0000 N   0  0  0  0  0  0  0  0  0  0  0  0
    3.8504    2.8669    0.0000 C   0  0  0  0  0  0  0  0  0  0  0  0
    4.8541    3.9816    0.0000 C   0  0  0  0  0  0  0  0  0  0  0  0
    6.3458    3.8248    0.0000 C   0  0  0  0  0  0  0  0  0  0  0  0
    6.9559    2.4545    0.0000 C   0  0  0  0  0  0  0  0  0  0  0  0
    8.4477    2.2977    0.0000 C   0  0  0  0  0  0  0  0  0  0  0  0
    9.3294    3.5112    0.0000 C   0  0  0  0  0  0  0  0  0  0  0  0
    8.7193    4.8816    0.0000 C   0  0  0  0  0  0  0  0  0  0  0  0
    7.2275    5.0383    0.0000 C   0  0  0  0  0  0  0  0  0  0  0  0
    1.1810    2.7270    0.0000 C   0  0  0  0  0  0  0  0  0  0  0  0
   -0.1180    3.4770    0.0000 O   0  0  0  0  0  0  0  0  0  0  0  0
    1.1810    1.2270    0.0000 C   0  0  0  0  0  0  0  0  0  0  0  0
    2.4800    0.4770    0.0000 C   0  0  0  0  0  0  0  0  0  0  0  0
    2.4800   -1.0230    0.0000 C   0  0  0  0  0  0  0  0  0  0  0  0
    1.1810   -1.7730    0.0000 C   0  0  0  0  0  0  0  0  0  0  0  0
   -0.1180   -1.0230    0.0000 C   0  0  0  0  0  0  0  0  0  0  0  0
   -1.4170   -1.7730    0.0000 C   0  0  0  0  0  0  0  0  0  0  0  0
   -2.7160   -1.0230    0.0000 C   0  0  0  0  0  0  0  0  0  0  0  0
   -2.7160    0.4770    0.0000 C   0  0  0  0  0  0  0  0  0  0  0  0
   -1.4170    1.2270    0.0000 C   0  0  0  0  0  0  0  0  0  0  0  0
   -0.1180    0.4770    0.0000 C   0  0  0  0  0  0  0  0  0  0  0  0
  1  2  1  0  0  0  0
  2  3  1  0  0  0  0
  3  4  1  0  0  0  0
  4  5  1  0  0  0  0
  5  6  1  0  0  0  0
  6  7  2  0  0  0  0
  7  8  1  0  0  0  0
  8  9  1  0  0  0  0
  9 10  1  0  0  0  0
  6 10  1  0  0  0  0
 10 11  1  0  0  0  0
 11 12  2  0  0  0  0
 12 13  1  0  0  0  0
 13 14  2  0  0  0  0
 14 15  1  0  0  0  0
 15 16  2  0  0  0  0
 11 16  1  0  0  0  0
  8 17  1  0  0  0  0
 17 18  2  0  0  0  0
 17 19  1  0  0  0  0
 19 20  2  0  0  0  0
 20 21  1  0  0  0  0
 21 22  2  0  0  0  0
 22 23  1  0  0  0  0
 23 24  2  0  0  0  0
 24 25  1  0  0  0  0
 25 26  2  0  0  0  0
 26 27  1  0  0  0  0
 27 28  2  0  0  0  0
 19 28  1  0  0  0  0
 23 28  1  0  0  0  0
M  END
> <chemblId>
CHEMBL1223715

> <bioactivity__type>
Ki

> <units>
nM

> <value>
164.0

$$$$

  CDK     11271517322D 0   0.00000     0.00000     0

 29 31  0  0  0  0              1 V2000 
   -4.6917    4.2548    0.0000 C   0  0  0  0  0  0  0  0  0  0  0  0
   -4.3795    2.7876    0.0000 C   0  0  0  0  0  0  0  0  0  0  0  0
   -2.9528    2.3244    0.0000 C   0  0  0  0  0  0  0  0  0  0  0  0
   -2.6407    0.8572    0.0000 C   0  0  0  0  0  0  0  0  0  0  0  0
   -1.2140    0.3940    0.0000 C   0  0  0  0  0  0  0  0  0  0  0  0
    0.0000    1.2760    0.0000 N   0  0  0  0  0  0  0  0  0  0  0  0
    1.2140    0.3940    0.0000 N   0  0  0  0  0  0  0  0  0  0  0  0
    2.6407    0.8572    0.0000 C   0  0  0  0  0  0  0  0  0  0  0  0
    2.9528    2.3244    0.0000 O   0  0  0  0  0  0  0  0  0  0  0  0
    3.7552   -0.1467    0.0000 N   0  0  0  0  0  0  0  0  0  0  0  0
    5.1819    0.3165    0.0000 C   0  0  0  0  0  0  0  0  0  0  0  0
    6.2964   -0.6874    0.0000 C   0  0  0  0  0  0  0  0  0  0  0  0
    6.3641    1.2398    0.0000 C   0  0  0  0  0  0  0  0  0  0  0  0
    4.4779    1.6411    0.0000 C   0  0  0  0  0  0  0  0  0  0  0  0
    5.2731    2.9130    0.0000 C   0  0  0  0  0  0  0  0  0  0  0  0
    4.5691    4.2376    0.0000 C   0  0  0  0  0  0  0  0  0  0  0  0
    3.0701    4.2902    0.0000 C   0  0  0  0  0  0  0  0  0  0  0  0
    2.2749    3.0183    0.0000 C   0  0  0  0  0  0  0  0  0  0  0  0
    2.9789    1.6938    0.0000 C   0  0  0  0  0  0  0  0  0  0  0  0
    0.7500   -1.0320    0.0000 C   0  0  0  0  0  0  0  0  0  0  0  0
    0.5930   -2.5238    0.0000 C   0  0  0  0  0  0  0  0  0  0  0  0
    2.2171   -1.3443    0.0000 C   0  0  0  0  0  0  0  0  0  0  0  0
   -0.7500   -1.0320    0.0000 C   0  0  0  0  0  0  0  0  0  0  0  0
   -1.6314   -2.2457    0.0000 C   0  0  0  0  0  0  0  0  0  0  0  0
   -3.1232   -2.0892    0.0000 C   0  0  0  0  0  0  0  0  0  0  0  0
   -4.0047   -3.3029    0.0000 C   0  0  0  0  0  0  0  0  0  0  0  0
   -3.3943   -4.6731    0.0000 C   0  0  0  0  0  0  0  0  0  0  0  0
   -1.9025   -4.8296    0.0000 C   0  0  0  0  0  0  0  0  0  0  0  0
   -1.0210   -3.6159    0.0000 C   0  0  0  0  0  0  0  0  0  0  0  0
  1  2  1  0  0  0  0
  2  3  1  0  0  0  0
  3  4  1  0  0  0  0
  4  5  1  0  0  0  0
  5  6  2  0  0  0  0
  6  7  1  0  0  0  0
  7  8  1  0  0  0  0
  8  9  2  0  0  0  0
  8 10  1  0  0  0  0
 10 11  1  0  0  0  0
 11 12  1  0  0  0  0
 11 13  1  0  0  0  0
 11 14  1  0  0  0  0
 14 15  2  0  0  0  0
 15 16  1  0  0  0  0
 16 17  2  0  0  0  0
 17 18  1  0  0  0  0
 18 19  2  0  0  0  0
 14 19  1  0  0  0  0
  7 20  1  0  0  0  0
 20 21  1  0  0  0  0
 20 22  1  0  0  0  0
 20 23  1  0  0  0  0
  5 23  1  0  0  0  0
 23 24  1  0  0  0  0
 24 25  2  0  0  0  0
 25 26  1  0  0  0  0
 26 27  2  0  0  0  0
 27 28  1  0  0  0  0
 28 29  2  0  0  0  0
 24 29  1  0  0  0  0
M  END
> <chemblId>
CHEMBL1223716

> <bioactivity__type>
Ki

> <units>
nM

> <value>
9.0

$$$$

  CDK     11271517322D 0   0.00000     0.00000     0

 29 33  0  0  0  0              1 V2000 
   10.6515   10.5996    0.0000 C   0  0  0  0  0  0  0  0  0  0  0  0
   10.0416    9.2292    0.0000 C   0  0  0  0  0  0  0  0  0  0  0  0
    8.5498    9.0722    0.0000 C   0  0  0  0  0  0  0  0  0  0  0  0
    7.9400    7.7018    0.0000 C   0  0  0  0  0  0  0  0  0  0  0  0
    6.4482    7.5447    0.0000 C   0  0  0  0  0  0  0  0  0  0  0  0
    5.8383    6.1743    0.0000 N   0  0  0  0  0  0  0  0  0  0  0  0
    4.3711    5.8622    0.0000 N   0  0  0  0  0  0  0  0  0  0  0  0
    4.2146    4.3704    0.0000 C   0  0  0  0  0  0  0  0  0  0  0  0
    5.5850    3.7605    0.0000 C   0  0  0  0  0  0  0  0  0  0  0  0
    6.5885    4.8754    0.0000 C   0  0  0  0  0  0  0  0  0  0  0  0
    8.0803    4.7189    0.0000 C   0  0  0  0  0  0  0  0  0  0  0  0
    8.6907    3.3486    0.0000 C   0  0  0  0  0  0  0  0  0  0  0  0
   10.1825    3.1921    0.0000 C   0  0  0  0  0  0  0  0  0  0  0  0
   11.0640    4.4057    0.0000 C   0  0  0  0  0  0  0  0  0  0  0  0
   10.4536    5.7760    0.0000 C   0  0  0  0  0  0  0  0  0  0  0  0
    8.9618    5.9325    0.0000 C   0  0  0  0  0  0  0  0  0  0  0  0
    2.9157    3.6202    0.0000 C   0  0  0  0  0  0  0  0  0  0  0  0
    1.6165    4.3700    0.0000 O   0  0  0  0  0  0  0  0  0  0  0  0
    2.9159    2.1202    0.0000 N   0  0  0  0  0  0  0  0  0  0  0  0
    1.6170    1.3700    0.0000 C   0  0  0  0  0  0  0  0  0  0  0  0
    1.6170   -0.1300    0.0000 C   0  0  0  0  0  0  0  0  0  0  0  0
    0.3170   -0.8800    0.0000 C   0  0  0  0  0  0  0  0  0  0  0  0
   -0.9810   -0.1300    0.0000 C   0  0  0  0  0  0  0  0  0  0  0  0
   -1.7930   -1.6080    0.0000 C   0  0  0  0  0  0  0  0  0  0  0  0
   -0.4940   -1.0020    0.0000 C   0  0  0  0  0  0  0  0  0  0  0  0
   -0.4940    0.4980    0.0000 C   0  0  0  0  0  0  0  0  0  0  0  0
    0.3170    2.1200    0.0000 C   0  0  0  0  0  0  0  0  0  0  0  0
   -0.9810    1.3700    0.0000 C   0  0  0  0  0  0  0  0  0  0  0  0
    0.8770   -1.6080    0.0000 C   0  0  0  0  0  0  0  0  0  0  0  0
  1  2  1  0  0  0  0
  2  3  1  0  0  0  0
  3  4  1  0  0  0  0
  4  5  1  0  0  0  0
  5  6  1  0  0  0  0
  6  7  1  0  0  0  0
  7  8  2  0  0  0  0
  8  9  1  0  0  0  0
  9 10  1  0  0  0  0
  6 10  1  0  0  0  0
 10 11  1  0  0  0  0
 11 12  2  0  0  0  0
 12 13  1  0  0  0  0
 13 14  2  0  0  0  0
 14 15  1  0  0  0  0
 15 16  2  0  0  0  0
 11 16  1  0  0  0  0
  8 17  1  0  0  0  0
 17 18  2  0  0  0  0
 17 19  1  0  0  0  0
 19 20  1  0  0  0  0
 20 21  1  0  0  0  0
 21 22  1  0  0  0  0
 22 23  1  0  0  0  0
 23 24  1  0  0  0  0
 24 25  1  0  0  0  0
 25 26  1  0  0  0  0
 26 27  1  0  0  0  0
 20 27  1  0  0  0  0
 27 28  1  0  0  0  0
 23 28  1  0  0  0  0
 25 29  1  0  0  0  0
 21 29  1  0  0  0  0
M  END
> <chemblId>
CHEMBL1223776

> <bioactivity__type>
Ki

> <units>
nM

> <value>
9.2

$$$$

  CDK     11271517322D 0   0.00000     0.00000     0

 29 31  0  0  0  0              1 V2000 
    6.1184    4.7180    0.0000 C   0  0  0  0  0  0  0  0  0  0  0  0
    4.6917    4.2548    0.0000 C   0  0  0  0  0  0  0  0  0  0  0  0
    4.3795    2.7876    0.0000 C   0  0  0  0  0  0  0  0  0  0  0  0
    2.9528    2.3244    0.0000 C   0  0  0  0  0  0  0  0  0  0  0  0
    2.6407    0.8572    0.0000 C   0  0  0  0  0  0  0  0  0  0  0  0
    1.2140    0.3940    0.0000 N   0  0  0  0  0  0  0  0  0  0  0  0
    0.0000    1.2760    0.0000 N   0  0  0  0  0  0  0  0  0  0  0  0
   -1.2140    0.3940    0.0000 C   0  0  0  0  0  0  0  0  0  0  0  0
   -0.7500   -1.0320    0.0000 C   0  0  0  0  0  0  0  0  0  0  0  0
    0.7500   -1.0320    0.0000 C   0  0  0  0  0  0  0  0  0  0  0  0
    1.6314   -2.2457    0.0000 C   0  0  0  0  0  0  0  0  0  0  0  0
    1.0210   -3.6159    0.0000 C   0  0  0  0  0  0  0  0  0  0  0  0
    1.9025   -4.8296    0.0000 C   0  0  0  0  0  0  0  0  0  0  0  0
    3.3943   -4.6731    0.0000 C   0  0  0  0  0  0  0  0  0  0  0  0
    4.0047   -3.3029    0.0000 C   0  0  0  0  0  0  0  0  0  0  0  0
    3.1232   -2.0892    0.0000 C   0  0  0  0  0  0  0  0  0  0  0  0
   -2.6407    0.8572    0.0000 C   0  0  0  0  0  0  0  0  0  0  0  0
   -2.9528    2.3244    0.0000 O   0  0  0  0  0  0  0  0  0  0  0  0
   -3.7552   -0.1467    0.0000 N   0  0  0  0  0  0  0  0  0  0  0  0
   -5.1819    0.3165    0.0000 C   0  0  0  0  0  0  0  0  0  0  0  0
   -6.2964   -0.6874    0.0000 C   0  0  0  0  0  0  0  0  0  0  0  0
   -4.4779    1.6411    0.0000 C   0  0  0  0  0  0  0  0  0  0  0  0
   -6.3641    1.2398    0.0000 C   0  0  0  0  0  0  0  0  0  0  0  0
   -6.1556    2.7252    0.0000 C   0  0  0  0  0  0  0  0  0  0  0  0
   -7.3378    3.6485    0.0000 C   0  0  0  0  0  0  0  0  0  0  0  0
   -8.7285    3.0863    0.0000 C   0  0  0  0  0  0  0  0  0  0  0  0
   -9.9107    4.0095    0.0000 F   0  0  0  0  0  0  0  0  0  0  0  0
   -8.9369    1.6008    0.0000 C   0  0  0  0  0  0  0  0  0  0  0  0
   -7.7547    0.6776    0.0000 C   0  0  0  0  0  0  0  0  0  0  0  0
  1  2  1  0  0  0  0
  2  3  1  0  0  0  0
  3  4  1  0  0  0  0
  4  5  1  0  0  0  0
  5  6  1  0  0  0  0
  6  7  1  0  0  0  0
  7  8  2  0  0  0  0
  8  9  1  0  0  0  0
  9 10  1  0  0  0  0
  6 10  1  0  0  0  0
 10 11  1  0  0  0  0
 11 12  2  0  0  0  0
 12 13  1  0  0  0  0
 13 14  2  0  0  0  0
 14 15  1  0  0  0  0
 15 16  2  0  0  0  0
 11 16  1  0  0  0  0
  8 17  1  0  0  0  0
 17 18  2  0  0  0  0
 17 19  1  0  0  0  0
 19 20  1  0  0  0  0
 20 21  1  0  0  0  0
 20 22  1  0  0  0  0
 20 23  1  0  0  0  0
 23 24  2  0  0  0  0
 24 25  1  0  0  0  0
 25 26  2  0  0  0  0
 26 27  1  0  0  0  0
 26 28  1  0  0  0  0
 28 29  2  0  0  0  0
 23 29  1  0  0  0  0
M  END
> <chemblId>
CHEMBL1223777

> <bioactivity__type>
Ki

> <units>
nM

> <value>
118.0

$$$$

  CDK     11271517322D 0   0.00000     0.00000     0

 29 33  0  0  0  0              1 V2000 
   -0.5868   14.2305    0.0000 C   0  0  0  0  0  0  0  0  0  0  0  0
    0.2949   13.0169    0.0000 C   0  0  0  0  0  0  0  0  0  0  0  0
   -0.3152   11.6466    0.0000 C   0  0  0  0  0  0  0  0  0  0  0  0
    0.5665   10.4331    0.0000 C   0  0  0  0  0  0  0  0  0  0  0  0
   -0.0436    9.0628    0.0000 C   0  0  0  0  0  0  0  0  0  0  0  0
    0.8380    7.8493    0.0000 C   0  0  0  0  0  0  0  0  0  0  0  0
    0.3745    6.4227    0.0000 N   0  0  0  0  0  0  0  0  0  0  0  0
    1.5880    5.5410    0.0000 N   0  0  0  0  0  0  0  0  0  0  0  0
    2.8016    6.4227    0.0000 C   0  0  0  0  0  0  0  0  0  0  0  0
    2.3380    7.8493    0.0000 C   0  0  0  0  0  0  0  0  0  0  0  0
    3.2197    9.0628    0.0000 C   0  0  0  0  0  0  0  0  0  0  0  0
    4.7115    8.9060    0.0000 C   0  0  0  0  0  0  0  0  0  0  0  0
    5.5932   10.1195    0.0000 C   0  0  0  0  0  0  0  0  0  0  0  0
    4.9831   11.4898    0.0000 C   0  0  0  0  0  0  0  0  0  0  0  0
    3.4913   11.6466    0.0000 C   0  0  0  0  0  0  0  0  0  0  0  0
    2.6096   10.4331    0.0000 C   0  0  0  0  0  0  0  0  0  0  0  0
    1.5880    4.0410    0.0000 C   0  0  0  0  0  0  0  0  0  0  0  0
    2.8871    3.2910    0.0000 O   0  0  0  0  0  0  0  0  0  0  0  0
    0.2890    3.2910    0.0000 N   0  0  0  0  0  0  0  0  0  0  0  0
    0.2890    1.7910    0.0000 C   0  0  0  0  0  0  0  0  0  0  0  0
   -1.0100    1.0410    0.0000 C   0  0  0  0  0  0  0  0  0  0  0  0
   -1.0100   -0.4590    0.0000 C   0  0  0  0  0  0  0  0  0  0  0  0
   -1.8220   -1.9370    0.0000 C   0  0  0  0  0  0  0  0  0  0  0  0
   -0.5230   -1.3310    0.0000 C   0  0  0  0  0  0  0  0  0  0  0  0
    0.8480   -1.9370    0.0000 C   0  0  0  0  0  0  0  0  0  0  0  0
    1.5880   -0.4590    0.0000 C   0  0  0  0  0  0  0  0  0  0  0  0
    0.2890   -1.2090    0.0000 C   0  0  0  0  0  0  0  0  0  0  0  0
    1.5880    1.0410    0.0000 C   0  0  0  0  0  0  0  0  0  0  0  0
   -0.5230    0.1690    0.0000 C   0  0  0  0  0  0  0  0  0  0  0  0
  1  2  1  0  0  0  0
  2  3  1  0  0  0  0
  3  4  1  0  0  0  0
  4  5  1  0  0  0  0
  5  6  1  0  0  0  0
  6  7  2  0  0  0  0
  7  8  1  0  0  0  0
  8  9  1  0  0  0  0
  9 10  1  0  0  0  0
  6 10  1  0  0  0  0
 10 11  1  0  0  0  0
 11 12  2  0  0  0  0
 12 13  1  0  0  0  0
 13 14  2  0  0  0  0
 14 15  1  0  0  0  0
 15 16  2  0  0  0  0
 11 16  1  0  0  0  0
  8 17  1  0  0  0  0
 17 18  2  0  0  0  0
 17 19  1  0  0  0  0
 19 20  1  0  0  0  0
 20 21  1  0  0  0  0
 21 22  1  0  0  0  0
 22 23  1  0  0  0  0
 23 24  1  0  0  0  0
 24 25  1  0  0  0  0
 25 26  1  0  0  0  0
 26 27  1  0  0  0  0
 22 27  1  0  0  0  0
 26 28  1  0  0  0  0
 20 28  1  0  0  0  0
 24 29  1  0  0  0  0
 20 29  1  0  0  0  0
M  END
> <chemblId>
CHEMBL1224629

> <bioactivity__type>
Ki

> <units>
nM

> <value>
68.0

$$$$

  CDK     11271517322D 0   0.00000     0.00000     0

 29 33  0  0  0  0              1 V2000 
   10.6515   10.5996    0.0000 C   0  0  0  0  0  0  0  0  0  0  0  0
   10.0416    9.2292    0.0000 C   0  0  0  0  0  0  0  0  0  0  0  0
    8.5498    9.0722    0.0000 C   0  0  0  0  0  0  0  0  0  0  0  0
    7.9400    7.7018    0.0000 C   0  0  0  0  0  0  0  0  0  0  0  0
    6.4482    7.5447    0.0000 C   0  0  0  0  0  0  0  0  0  0  0  0
    5.8383    6.1743    0.0000 C   0  0  0  0  0  0  0  0  0  0  0  0
    4.3711    5.8622    0.0000 N   0  0  0  0  0  0  0  0  0  0  0  0
    4.2146    4.3704    0.0000 N   0  0  0  0  0  0  0  0  0  0  0  0
    5.5850    3.7605    0.0000 C   0  0  0  0  0  0  0  0  0  0  0  0
    6.5885    4.8754    0.0000 C   0  0  0  0  0  0  0  0  0  0  0  0
    8.0803    4.7189    0.0000 C   0  0  0  0  0  0  0  0  0  0  0  0
    8.6907    3.3486    0.0000 C   0  0  0  0  0  0  0  0  0  0  0  0
   10.1825    3.1921    0.0000 C   0  0  0  0  0  0  0  0  0  0  0  0
   11.0640    4.4057    0.0000 C   0  0  0  0  0  0  0  0  0  0  0  0
   10.4536    5.7760    0.0000 C   0  0  0  0  0  0  0  0  0  0  0  0
    8.9618    5.9325    0.0000 C   0  0  0  0  0  0  0  0  0  0  0  0
    2.9157    3.6202    0.0000 C   0  0  0  0  0  0  0  0  0  0  0  0
    1.6165    4.3700    0.0000 O   0  0  0  0  0  0  0  0  0  0  0  0
    2.9159    2.1202    0.0000 N   0  0  0  0  0  0  0  0  0  0  0  0
    1.6170    1.3700    0.0000 C   0  0  0  0  0  0  0  0  0  0  0  0
    1.6170   -0.1300    0.0000 C   0  0  0  0  0  0  0  0  0  0  0  0
    0.3170   -0.8800    0.0000 C   0  0  0  0  0  0  0  0  0  0  0  0
   -0.9810   -0.1300    0.0000 C   0  0  0  0  0  0  0  0  0  0  0  0
   -1.7930   -1.6080    0.0000 C   0  0  0  0  0  0  0  0  0  0  0  0
   -0.4940   -1.0020    0.0000 C   0  0  0  0  0  0  0  0  0  0  0  0
   -0.4940    0.4980    0.0000 C   0  0  0  0  0  0  0  0  0  0  0  0
    0.3170    2.1200    0.0000 C   0  0  0  0  0  0  0  0  0  0  0  0
   -0.9810    1.3700    0.0000 C   0  0  0  0  0  0  0  0  0  0  0  0
    0.8770   -1.6080    0.0000 C   0  0  0  0  0  0  0  0  0  0  0  0
  1  2  1  0  0  0  0
  2  3  1  0  0  0  0
  3  4  1  0  0  0  0
  4  5  1  0  0  0  0
  5  6  1  0  0  0  0
  6  7  2  0  0  0  0
  7  8  1  0  0  0  0
  8  9  1  0  0  0  0
  9 10  1  0  0  0  0
  6 10  1  0  0  0  0
 10 11  1  0  0  0  0
 11 12  2  0  0  0  0
 12 13  1  0  0  0  0
 13 14  2  0  0  0  0
 14 15  1  0  0  0  0
 15 16  2  0  0  0  0
 11 16  1  0  0  0  0
  8 17  1  0  0  0  0
 17 18  2  0  0  0  0
 17 19  1  0  0  0  0
 19 20  1  0  0  0  0
 20 21  1  0  0  0  0
 21 22  1  0  0  0  0
 22 23  1  0  0  0  0
 23 24  1  0  0  0  0
 24 25  1  0  0  0  0
 25 26  1  0  0  0  0
 26 27  1  0  0  0  0
 20 27  1  0  0  0  0
 27 28  1  0  0  0  0
 23 28  1  0  0  0  0
 25 29  1  0  0  0  0
 21 29  1  0  0  0  0
M  END
> <chemblId>
CHEMBL1224630

> <bioactivity__type>
Ki

> <units>
nM

> <value>
6.4

$$$$

  CDK     11271517322D 0   0.00000     0.00000     0

 29 32  0  0  0  0              1 V2000 
  -11.6958    8.4413    0.0000 C   0  0  0  0  0  0  0  0  0  0  0  0
  -10.2040    8.5981    0.0000 C   0  0  0  0  0  0  0  0  0  0  0  0
   -9.3223    7.3846    0.0000 C   0  0  0  0  0  0  0  0  0  0  0  0
   -7.8306    7.5413    0.0000 C   0  0  0  0  0  0  0  0  0  0  0  0
   -6.9489    6.3278    0.0000 C   0  0  0  0  0  0  0  0  0  0  0  0
   -5.4571    6.4846    0.0000 C   0  0  0  0  0  0  0  0  0  0  0  0
   -4.4534    5.3699    0.0000 N   0  0  0  0  0  0  0  0  0  0  0  0
   -3.0831    5.9800    0.0000 N   0  0  0  0  0  0  0  0  0  0  0  0
   -3.2399    7.4718    0.0000 C   0  0  0  0  0  0  0  0  0  0  0  0
   -4.7071    7.7837    0.0000 C   0  0  0  0  0  0  0  0  0  0  0  0
   -5.3172    9.1540    0.0000 C   0  0  0  0  0  0  0  0  0  0  0  0
   -4.4355   10.3675    0.0000 C   0  0  0  0  0  0  0  0  0  0  0  0
   -5.0456   11.7378    0.0000 C   0  0  0  0  0  0  0  0  0  0  0  0
   -6.5374   11.8946    0.0000 C   0  0  0  0  0  0  0  0  0  0  0  0
   -7.4191   10.6811    0.0000 C   0  0  0  0  0  0  0  0  0  0  0  0
   -6.8090    9.3108    0.0000 C   0  0  0  0  0  0  0  0  0  0  0  0
   -1.7840    5.2300    0.0000 C   0  0  0  0  0  0  0  0  0  0  0  0
   -0.4850    5.9800    0.0000 O   0  0  0  0  0  0  0  0  0  0  0  0
   -1.7840    3.7300    0.0000 N   0  0  0  0  0  0  0  0  0  0  0  0
   -0.4850    2.9800    0.0000 C   0  0  0  0  0  0  0  0  0  0  0  0
   -0.4850    1.4800    0.0000 C   0  0  0  0  0  0  0  0  0  0  0  0
   -1.7840    0.7300    0.0000 C   0  0  0  0  0  0  0  0  0  0  0  0
   -1.7840   -0.7700    0.0000 C   0  0  0  0  0  0  0  0  0  0  0  0
   -0.4850   -1.5200    0.0000 C   0  0  0  0  0  0  0  0  0  0  0  0
   -0.4850   -0.0200    0.0000 C   0  0  0  0  0  0  0  0  0  0  0  0
    0.8140    0.7300    0.0000 C   0  0  0  0  0  0  0  0  0  0  0  0
    0.8140   -0.7700    0.0000 C   0  0  0  0  0  0  0  0  0  0  0  0
    1.3270   -2.1795    0.0000 C   0  0  0  0  0  0  0  0  0  0  0  0
    2.2912   -0.5095    0.0000 C   0  0  0  0  0  0  0  0  0  0  0  0
  1  2  1  0  0  0  0
  2  3  1  0  0  0  0
  3  4  1  0  0  0  0
  4  5  1  0  0  0  0
  5  6  1  0  0  0  0
  6  7  2  0  0  0  0
  7  8  1  0  0  0  0
  8  9  1  0  0  0  0
  9 10  1  0  0  0  0
  6 10  1  0  0  0  0
 10 11  1  0  0  0  0
 11 12  2  0  0  0  0
 12 13  1  0  0  0  0
 13 14  2  0  0  0  0
 14 15  1  0  0  0  0
 15 16  2  0  0  0  0
 11 16  1  0  0  0  0
  8 17  1  0  0  0  0
 17 18  2  0  0  0  0
 17 19  1  0  0  0  0
 19 20  1  0  0  0  0
 21 20  1  1  0  0  0
 21 22  1  0  0  0  0
 22 23  1  0  0  0  0
 24 23  1  1  0  0  0
 24 25  1  0  0  0  0
 26 25  1  6  0  0  0
 21 26  1  0  0  0  0
 26 27  1  0  0  0  0
 24 27  1  0  0  0  0
 27 28  1  0  0  0  0
 27 29  1  0  0  0  0
M  END
> <chemblId>
CHEMBL1224631

> <bioactivity__type>
Ki

> <units>
nM

> <value>
15.6

$$$$

  CDK     11271517322D 0   0.00000     0.00000     0

 30 34  0  0  0  0              1 V2000 
   10.9703    9.1790    0.0000 C   0  0  0  0  0  0  0  0  0  0  0  0
   10.7797    7.6911    0.0000 C   0  0  0  0  0  0  0  0  0  0  0  0
    9.3960    7.1122    0.0000 C   0  0  0  0  0  0  0  0  0  0  0  0
    9.2054    5.6244    0.0000 C   0  0  0  0  0  0  0  0  0  0  0  0
    7.8216    5.0455    0.0000 C   0  0  0  0  0  0  0  0  0  0  0  0
    7.6311    3.5576    0.0000 C   0  0  0  0  0  0  0  0  0  0  0  0
    6.3154    2.8372    0.0000 N   0  0  0  0  0  0  0  0  0  0  0  0
    6.5939    1.3633    0.0000 N   0  0  0  0  0  0  0  0  0  0  0  0
    8.0818    1.1728    0.0000 C   0  0  0  0  0  0  0  0  0  0  0  0
    8.7228    2.5289    0.0000 C   0  0  0  0  0  0  0  0  0  0  0  0
   10.1967    2.8075    0.0000 C   0  0  0  0  0  0  0  0  0  0  0  0
   11.1749    1.6703    0.0000 C   0  0  0  0  0  0  0  0  0  0  0  0
   12.6488    1.9489    0.0000 C   0  0  0  0  0  0  0  0  0  0  0  0
   13.1445    3.3646    0.0000 C   0  0  0  0  0  0  0  0  0  0  0  0
   12.1663    4.5018    0.0000 C   0  0  0  0  0  0  0  0  0  0  0  0
   10.6924    4.2232    0.0000 C   0  0  0  0  0  0  0  0  0  0  0  0
    5.5653    0.2716    0.0000 C   0  0  0  0  0  0  0  0  0  0  0  0
    5.9963   -1.1651    0.0000 O   0  0  0  0  0  0  0  0  0  0  0  0
    4.1055    0.6167    0.0000 N   0  0  0  0  0  0  0  0  0  0  0  0
    3.0768   -0.4750    0.0000 C   0  0  0  0  0  0  0  0  0  0  0  0
    1.6170   -0.1300    0.0000 C   0  0  0  0  0  0  0  0  0  0  0  0
    0.3170   -0.8800    0.0000 C   0  0  0  0  0  0  0  0  0  0  0  0
   -0.9810   -0.1300    0.0000 C   0  0  0  0  0  0  0  0  0  0  0  0
   -1.7930   -1.6080    0.0000 C   0  0  0  0  0  0  0  0  0  0  0  0
   -0.4940   -1.0020    0.0000 C   0  0  0  0  0  0  0  0  0  0  0  0
   -0.4940    0.4980    0.0000 C   0  0  0  0  0  0  0  0  0  0  0  0
    0.3170    2.1200    0.0000 C   0  0  0  0  0  0  0  0  0  0  0  0
   -0.9810    1.3700    0.0000 C   0  0  0  0  0  0  0  0  0  0  0  0
    1.6170    1.3700    0.0000 C   0  0  0  0  0  0  0  0  0  0  0  0
    0.8770   -1.6080    0.0000 C   0  0  0  0  0  0  0  0  0  0  0  0
  1  2  1  0  0  0  0
  2  3  1  0  0  0  0
  3  4  1  0  0  0  0
  4  5  1  0  0  0  0
  5  6  1  0  0  0  0
  6  7  2  0  0  0  0
  7  8  1  0  0  0  0
  8  9  1  0  0  0  0
  9 10  1  0  0  0  0
  6 10  1  0  0  0  0
 10 11  1  0  0  0  0
 11 12  2  0  0  0  0
 12 13  1  0  0  0  0
 13 14  2  0  0  0  0
 14 15  1  0  0  0  0
 15 16  2  0  0  0  0
 11 16  1  0  0  0  0
  8 17  1  0  0  0  0
 17 18  2  0  0  0  0
 17 19  1  0  0  0  0
 19 20  1  0  0  0  0
 20 21  1  0  0  0  0
 21 22  1  0  0  0  0
 22 23  1  0  0  0  0
 23 24  1  0  0  0  0
 24 25  1  0  0  0  0
 25 26  1  0  0  0  0
 26 27  1  0  0  0  0
 27 28  1  0  0  0  0
 23 28  1  0  0  0  0
 27 29  1  0  0  0  0
 21 29  1  0  0  0  0
 25 30  1  0  0  0  0
 21 30  1  0  0  0  0
M  END
> <chemblId>
CHEMBL1224687

> <bioactivity__type>
Ki

> <units>
nM

> <value>
16.1

$$$$

  CDK     11271517322D 0   0.00000     0.00000     0

 26 28  0  0  0  0              1 V2000 
   -6.1184    4.7180    0.0000 C   0  0  0  0  0  0  0  0  0  0  0  0
   -4.6917    4.2548    0.0000 C   0  0  0  0  0  0  0  0  0  0  0  0
   -4.3795    2.7876    0.0000 C   0  0  0  0  0  0  0  0  0  0  0  0
   -2.9528    2.3244    0.0000 C   0  0  0  0  0  0  0  0  0  0  0  0
   -2.6407    0.8572    0.0000 C   0  0  0  0  0  0  0  0  0  0  0  0
   -1.2140    0.3940    0.0000 C   0  0  0  0  0  0  0  0  0  0  0  0
    0.0000    1.2760    0.0000 N   0  0  0  0  0  0  0  0  0  0  0  0
    1.2140    0.3940    0.0000 N   0  0  0  0  0  0  0  0  0  0  0  0
    0.7500   -1.0320    0.0000 C   0  0  0  0  0  0  0  0  0  0  0  0
   -0.7500   -1.0320    0.0000 C   0  0  0  0  0  0  0  0  0  0  0  0
   -1.6314   -2.2457    0.0000 C   0  0  0  0  0  0  0  0  0  0  0  0
   -3.1232   -2.0892    0.0000 C   0  0  0  0  0  0  0  0  0  0  0  0
   -4.0047   -3.3029    0.0000 C   0  0  0  0  0  0  0  0  0  0  0  0
   -3.3943   -4.6731    0.0000 C   0  0  0  0  0  0  0  0  0  0  0  0
   -1.9025   -4.8296    0.0000 C   0  0  0  0  0  0  0  0  0  0  0  0
   -1.0210   -3.6159    0.0000 C   0  0  0  0  0  0  0  0  0  0  0  0
    2.6407    0.8572    0.0000 C   0  0  0  0  0  0  0  0  0  0  0  0
    2.9528    2.3244    0.0000 O   0  0  0  0  0  0  0  0  0  0  0  0
    3.7552   -0.1467    0.0000 N   0  0  0  0  0  0  0  0  0  0  0  0
    5.1819    0.3165    0.0000 C   0  0  0  0  0  0  0  0  0  0  0  0
    6.2964   -0.6874    0.0000 C   0  0  0  0  0  0  0  0  0  0  0  0
    5.9842   -2.1545    0.0000 C   0  0  0  0  0  0  0  0  0  0  0  0
    7.0987   -3.1585    0.0000 C   0  0  0  0  0  0  0  0  0  0  0  0
    8.5254   -2.6952    0.0000 C   0  0  0  0  0  0  0  0  0  0  0  0
    8.8376   -1.2281    0.0000 C   0  0  0  0  0  0  0  0  0  0  0  0
    7.7231   -0.2241    0.0000 C   0  0  0  0  0  0  0  0  0  0  0  0
  1  2  1  0  0  0  0
  2  3  1  0  0  0  0
  3  4  1  0  0  0  0
  4  5  1  0  0  0  0
  5  6  1  0  0  0  0
  6  7  2  0  0  0  0
  7  8  1  0  0  0  0
  8  9  1  0  0  0  0
  9 10  1  0  0  0  0
  6 10  1  0  0  0  0
 10 11  1  0  0  0  0
 11 12  2  0  0  0  0
 12 13  1  0  0  0  0
 13 14  2  0  0  0  0
 14 15  1  0  0  0  0
 15 16  2  0  0  0  0
 11 16  1  0  0  0  0
  8 17  1  0  0  0  0
 17 18  2  0  0  0  0
 17 19  1  0  0  0  0
 19 20  1  0  0  0  0
 20 21  1  0  0  0  0
 21 22  1  0  0  0  0
 22 23  1  0  0  0  0
 23 24  1  0  0  0  0
 24 25  1  0  0  0  0
 25 26  1  0  0  0  0
 21 26  1  0  0  0  0
M  END
> <chemblId>
CHEMBL1224688

> <bioactivity__type>
Ki

> <units>
nM

> <value>
15.3

$$$$

  CDK     11271517322D 0   0.00000     0.00000     0

 26 28  0  0  0  0              1 V2000 
   -6.1184    4.7180    0.0000 C   0  0  0  0  0  0  0  0  0  0  0  0
   -4.6917    4.2548    0.0000 C   0  0  0  0  0  0  0  0  0  0  0  0
   -4.3795    2.7876    0.0000 C   0  0  0  0  0  0  0  0  0  0  0  0
   -2.9528    2.3244    0.0000 C   0  0  0  0  0  0  0  0  0  0  0  0
   -2.6407    0.8572    0.0000 C   0  0  0  0  0  0  0  0  0  0  0  0
   -1.2140    0.3940    0.0000 C   0  0  0  0  0  0  0  0  0  0  0  0
    0.0000    1.2760    0.0000 N   0  0  0  0  0  0  0  0  0  0  0  0
    1.2140    0.3940    0.0000 N   0  0  0  0  0  0  0  0  0  0  0  0
    0.7500   -1.0320    0.0000 C   0  0  0  0  0  0  0  0  0  0  0  0
   -0.7500   -1.0320    0.0000 C   0  0  0  0  0  0  0  0  0  0  0  0
   -1.6314   -2.2457    0.0000 C   0  0  0  0  0  0  0  0  0  0  0  0
   -3.1232   -2.0892    0.0000 C   0  0  0  0  0  0  0  0  0  0  0  0
   -4.0047   -3.3029    0.0000 C   0  0  0  0  0  0  0  0  0  0  0  0
   -3.3943   -4.6731    0.0000 C   0  0  0  0  0  0  0  0  0  0  0  0
   -1.9025   -4.8296    0.0000 C   0  0  0  0  0  0  0  0  0  0  0  0
   -1.0210   -3.6159    0.0000 C   0  0  0  0  0  0  0  0  0  0  0  0
    2.6407    0.8572    0.0000 C   0  0  0  0  0  0  0  0  0  0  0  0
    2.9528    2.3244    0.0000 O   0  0  0  0  0  0  0  0  0  0  0  0
    3.7552   -0.1467    0.0000 N   0  0  0  0  0  0  0  0  0  0  0  0
    5.1819    0.3165    0.0000 C   0  0  0  0  0  0  0  0  0  0  0  0
    6.2964   -0.6874    0.0000 C   0  0  0  0  0  0  0  0  0  0  0  0
    5.9842   -2.1545    0.0000 C   0  0  0  0  0  0  0  0  0  0  0  0
    7.0987   -3.1585    0.0000 C   0  0  0  0  0  0  0  0  0  0  0  0
    8.5254   -2.6952    0.0000 C   0  0  0  0  0  0  0  0  0  0  0  0
    8.8376   -1.2281    0.0000 C   0  0  0  0  0  0  0  0  0  0  0  0
    7.7231   -0.2241    0.0000 C   0  0  0  0  0  0  0  0  0  0  0  0
  1  2  1  0  0  0  0
  2  3  1  0  0  0  0
  3  4  1  0  0  0  0
  4  5  1  0  0  0  0
  5  6  1  0  0  0  0
  6  7  2  0  0  0  0
  7  8  1  0  0  0  0
  8  9  1  0  0  0  0
  9 10  1  0  0  0  0
  6 10  1  0  0  0  0
 10 11  1  0  0  0  0
 11 12  2  0  0  0  0
 12 13  1  0  0  0  0
 13 14  2  0  0  0  0
 14 15  1  0  0  0  0
 15 16  2  0  0  0  0
 11 16  1  0  0  0  0
  8 17  1  0  0  0  0
 17 18  2  0  0  0  0
 17 19  1  0  0  0  0
 19 20  1  0  0  0  0
 20 21  1  0  0  0  0
 21 22  2  0  0  0  0
 22 23  1  0  0  0  0
 23 24  2  0  0  0  0
 24 25  1  0  0  0  0
 25 26  2  0  0  0  0
 21 26  1  0  0  0  0
M  END
> <chemblId>
CHEMBL1224689

> <bioactivity__type>
Ki

> <units>
nM

> <value>
51.0

$$$$

  CDK     11271517322D 0   0.00000     0.00000     0

 29 32  0  0  0  0              1 V2000 
    0.3052   13.6665    0.0000 C   0  0  0  0  0  0  0  0  0  0  0  0
    1.1869   12.4530    0.0000 C   0  0  0  0  0  0  0  0  0  0  0  0
    0.5768   11.0826    0.0000 C   0  0  0  0  0  0  0  0  0  0  0  0
    1.4585    9.8691    0.0000 C   0  0  0  0  0  0  0  0  0  0  0  0
    0.8484    8.4988    0.0000 C   0  0  0  0  0  0  0  0  0  0  0  0
    1.7300    7.2853    0.0000 C   0  0  0  0  0  0  0  0  0  0  0  0
    1.2665    5.8587    0.0000 N   0  0  0  0  0  0  0  0  0  0  0  0
    2.4800    4.9770    0.0000 N   0  0  0  0  0  0  0  0  0  0  0  0
    3.6936    5.8587    0.0000 C   0  0  0  0  0  0  0  0  0  0  0  0
    3.2300    7.2853    0.0000 C   0  0  0  0  0  0  0  0  0  0  0  0
    4.1117    8.4988    0.0000 C   0  0  0  0  0  0  0  0  0  0  0  0
    5.6035    8.3420    0.0000 C   0  0  0  0  0  0  0  0  0  0  0  0
    6.4852    9.5555    0.0000 C   0  0  0  0  0  0  0  0  0  0  0  0
    5.8751   10.9258    0.0000 C   0  0  0  0  0  0  0  0  0  0  0  0
    4.3833   11.0826    0.0000 C   0  0  0  0  0  0  0  0  0  0  0  0
    3.5016    9.8691    0.0000 C   0  0  0  0  0  0  0  0  0  0  0  0
    2.4800    3.4770    0.0000 C   0  0  0  0  0  0  0  0  0  0  0  0
    3.7791    2.7270    0.0000 O   0  0  0  0  0  0  0  0  0  0  0  0
    1.1810    2.7270    0.0000 N   0  0  0  0  0  0  0  0  0  0  0  0
    1.1810    1.2270    0.0000 C   0  0  0  0  0  0  0  0  0  0  0  0
    2.4800    0.4770    0.0000 C   0  0  0  0  0  0  0  0  0  0  0  0
    2.4800   -1.0230    0.0000 C   0  0  0  0  0  0  0  0  0  0  0  0
    1.1810   -1.7730    0.0000 C   0  0  0  0  0  0  0  0  0  0  0  0
   -0.1180   -1.0230    0.0000 C   0  0  0  0  0  0  0  0  0  0  0  0
   -1.4170   -1.7730    0.0000 C   0  0  0  0  0  0  0  0  0  0  0  0
   -2.7160   -1.0230    0.0000 C   0  0  0  0  0  0  0  0  0  0  0  0
   -2.7160    0.4770    0.0000 C   0  0  0  0  0  0  0  0  0  0  0  0
   -1.4170    1.2270    0.0000 C   0  0  0  0  0  0  0  0  0  0  0  0
   -0.1180    0.4770    0.0000 C   0  0  0  0  0  0  0  0  0  0  0  0
  1  2  1  0  0  0  0
  2  3  1  0  0  0  0
  3  4  1  0  0  0  0
  4  5  1  0  0  0  0
  5  6  1  0  0  0  0
  6  7  2  0  0  0  0
  7  8  1  0  0  0  0
  8  9  1  0  0  0  0
  9 10  1  0  0  0  0
  6 10  1  0  0  0  0
 10 11  1  0  0  0  0
 11 12  2  0  0  0  0
 12 13  1  0  0  0  0
 13 14  2  0  0  0  0
 14 15  1  0  0  0  0
 15 16  2  0  0  0  0
 11 16  1  0  0  0  0
  8 17  1  0  0  0  0
 17 18  2  0  0  0  0
 17 19  1  0  0  0  0
 19 20  1  0  0  0  0
 20 21  2  0  0  0  0
 21 22  1  0  0  0  0
 22 23  2  0  0  0  0
 23 24  1  0  0  0  0
 24 25  2  0  0  0  0
 25 26  1  0  0  0  0
 26 27  2  0  0  0  0
 27 28  1  0  0  0  0
 28 29  2  0  0  0  0
 20 29  1  0  0  0  0
 24 29  1  0  0  0  0
M  END
> <chemblId>
CHEMBL1224690

> <bioactivity__type>
Ki

> <units>
nM

> <value>
7.4

$$$$

  CDK     11271517322D 0   0.00000     0.00000     0

 28 30  0  0  0  0              1 V2000 
   -6.1184    4.7180    0.0000 C   0  0  0  0  0  0  0  0  0  0  0  0
   -4.6917    4.2548    0.0000 C   0  0  0  0  0  0  0  0  0  0  0  0
   -4.3795    2.7876    0.0000 C   0  0  0  0  0  0  0  0  0  0  0  0
   -2.9528    2.3244    0.0000 C   0  0  0  0  0  0  0  0  0  0  0  0
   -2.6407    0.8572    0.0000 C   0  0  0  0  0  0  0  0  0  0  0  0
   -1.2140    0.3940    0.0000 C   0  0  0  0  0  0  0  0  0  0  0  0
    0.0000    1.2760    0.0000 N   0  0  0  0  0  0  0  0  0  0  0  0
    1.2140    0.3940    0.0000 N   0  0  0  0  0  0  0  0  0  0  0  0
    0.7500   -1.0320    0.0000 C   0  0  0  0  0  0  0  0  0  0  0  0
   -0.7500   -1.0320    0.0000 C   0  0  0  0  0  0  0  0  0  0  0  0
   -1.6314   -2.2457    0.0000 C   0  0  0  0  0  0  0  0  0  0  0  0
   -3.1232   -2.0892    0.0000 C   0  0  0  0  0  0  0  0  0  0  0  0
   -4.0047   -3.3029    0.0000 C   0  0  0  0  0  0  0  0  0  0  0  0
   -3.3943   -4.6731    0.0000 C   0  0  0  0  0  0  0  0  0  0  0  0
   -1.9025   -4.8296    0.0000 C   0  0  0  0  0  0  0  0  0  0  0  0
   -1.0210   -3.6159    0.0000 C   0  0  0  0  0  0  0  0  0  0  0  0
    2.6407    0.8572    0.0000 C   0  0  0  0  0  0  0  0  0  0  0  0
    2.9528    2.3244    0.0000 O   0  0  0  0  0  0  0  0  0  0  0  0
    3.7552   -0.1467    0.0000 N   0  0  0  0  0  0  0  0  0  0  0  0
    5.1819    0.3165    0.0000 C   0  0  0  0  0  0  0  0  0  0  0  0
    6.2964   -0.6874    0.0000 C   0  0  0  0  0  0  0  0  0  0  0  0
    6.3641    1.2398    0.0000 C   0  0  0  0  0  0  0  0  0  0  0  0
    4.4779    1.6411    0.0000 C   0  0  0  0  0  0  0  0  0  0  0  0
    5.2731    2.9130    0.0000 C   0  0  0  0  0  0  0  0  0  0  0  0
    4.5691    4.2376    0.0000 C   0  0  0  0  0  0  0  0  0  0  0  0
    3.0701    4.2902    0.0000 C   0  0  0  0  0  0  0  0  0  0  0  0
    2.2749    3.0183    0.0000 C   0  0  0  0  0  0  0  0  0  0  0  0
    2.9789    1.6938    0.0000 C   0  0  0  0  0  0  0  0  0  0  0  0
  1  2  1  0  0  0  0
  2  3  1  0  0  0  0
  3  4  1  0  0  0  0
  4  5  1  0  0  0  0
  5  6  1  0  0  0  0
  6  7  2  0  0  0  0
  7  8  1  0  0  0  0
  8  9  1  0  0  0  0
  9 10  1  0  0  0  0
  6 10  1  0  0  0  0
 10 11  1  0  0  0  0
 11 12  2  0  0  0  0
 12 13  1  0  0  0  0
 13 14  2  0  0  0  0
 14 15  1  0  0  0  0
 15 16  2  0  0  0  0
 11 16  1  0  0  0  0
  8 17  1  0  0  0  0
 17 18  2  0  0  0  0
 17 19  1  0  0  0  0
 19 20  1  0  0  0  0
 20 21  1  0  0  0  0
 20 22  1  0  0  0  0
 20 23  1  0  0  0  0
 23 24  2  0  0  0  0
 24 25  1  0  0  0  0
 25 26  2  0  0  0  0
 26 27  1  0  0  0  0
 27 28  2  0  0  0  0
 23 28  1  0  0  0  0
M  END
> <chemblId>
CHEMBL1224691

> <bioactivity__type>
Ki

> <units>
nM

> <value>
3.26

$$$$

  CDK     11271517322D 0   0.00000     0.00000     0

 29 33  0  0  0  0              1 V2000 
    4.1010    0.0000    0.0000 C   0  0  0  0  0  0  0  0  0  0  0  0
    2.6010    0.0000    0.0000 C   0  0  0  0  0  0  0  0  0  0  0  0
    1.7190    1.2140    0.0000 C   0  0  0  0  0  0  0  0  0  0  0  0
    2.1822    2.6407    0.0000 C   0  0  0  0  0  0  0  0  0  0  0  0
    3.6494    2.9528    0.0000 C   0  0  0  0  0  0  0  0  0  0  0  0
    4.1126    4.3795    0.0000 N   0  0  0  0  0  0  0  0  0  0  0  0
    5.5798    4.6917    0.0000 C   0  0  0  0  0  0  0  0  0  0  0  0
    6.0430    6.1184    0.0000 C   0  0  0  0  0  0  0  0  0  0  0  0
    5.0391    7.2329    0.0000 O   0  0  0  0  0  0  0  0  0  0  0  0
    3.5719    6.9207    0.0000 C   0  0  0  0  0  0  0  0  0  0  0  0
    3.1087    5.4940    0.0000 C   0  0  0  0  0  0  0  0  0  0  0  0
    0.2930    0.7500    0.0000 C   0  0  0  0  0  0  0  0  0  0  0  0
   -1.0070    1.5000    0.0000 C   0  0  0  0  0  0  0  0  0  0  0  0
   -2.3060    0.7500    0.0000 C   0  0  0  0  0  0  0  0  0  0  0  0
   -2.3060   -0.7500    0.0000 C   0  0  0  0  0  0  0  0  0  0  0  0
   -1.0070   -1.5000    0.0000 C   0  0  0  0  0  0  0  0  0  0  0  0
    0.2930   -0.7500    0.0000 C   0  0  0  0  0  0  0  0  0  0  0  0
    1.7190   -1.2140    0.0000 C   0  0  0  0  0  0  0  0  0  0  0  0
    2.1822   -2.6407    0.0000 C   0  0  0  0  0  0  0  0  0  0  0  0
    3.6494   -2.9528    0.0000 C   0  0  0  0  0  0  0  0  0  0  0  0
    4.1126   -4.3795    0.0000 C   0  0  0  0  0  0  0  0  0  0  0  0
    5.5798   -4.6917    0.0000 C   0  0  0  0  0  0  0  0  0  0  0  0
    6.5837   -3.5772    0.0000 C   0  0  0  0  0  0  0  0  0  0  0  0
    6.1205   -2.1505    0.0000 C   0  0  0  0  0  0  0  0  0  0  0  0
    7.1244   -1.0360    0.0000 C   0  0  0  0  0  0  0  0  0  0  0  0
    6.6612    0.3907    0.0000 C   0  0  0  0  0  0  0  0  0  0  0  0
    5.1940    0.7029    0.0000 C   0  0  0  0  0  0  0  0  0  0  0  0
    4.1901   -0.4117    0.0000 C   0  0  0  0  0  0  0  0  0  0  0  0
    4.6533   -1.8383    0.0000 C   0  0  0  0  0  0  0  0  0  0  0  0
  1  2  1  0  0  0  0
  2  3  2  0  0  0  0
  3  4  1  0  0  0  0
  4  5  1  0  0  0  0
  5  6  1  0  0  0  0
  6  7  1  0  0  0  0
  7  8  1  0  0  0  0
  8  9  1  0  0  0  0
  9 10  1  0  0  0  0
 10 11  1  0  0  0  0
  6 11  1  0  0  0  0
  3 12  1  0  0  0  0
 12 13  2  0  0  0  0
 13 14  1  0  0  0  0
 14 15  2  0  0  0  0
 15 16  1  0  0  0  0
 16 17  2  0  0  0  0
 12 17  1  0  0  0  0
 17 18  1  0  0  0  0
  2 18  1  0  0  0  0
 18 19  2  0  0  0  0
 19 20  1  0  0  0  0
 20 21  2  0  0  0  0
 21 22  1  0  0  0  0
 22 23  2  0  0  0  0
 23 24  1  0  0  0  0
 24 25  2  0  0  0  0
 25 26  1  0  0  0  0
 26 27  2  0  0  0  0
 27 28  1  0  0  0  0
 28 29  2  0  0  0  0
 20 29  1  0  0  0  0
 24 29  1  0  0  0  0
M  END
> <chemblId>
CHEMBL123916

> <bioactivity__type>
Ki

> <units>
nM

> <value>
9.44

$$$$

  CDK     11271517322D 0   0.00000     0.00000     0

 27 29  0  0  0  0              1 V2000 
   15.1107   -2.2999    0.0000 C   0  0  0  0  0  0  0  0  0  0  0  0
   13.8113   -1.5506    0.0000 C   0  0  0  0  0  0  0  0  0  0  0  0
   12.5127   -2.3013    0.0000 C   0  0  0  0  0  0  0  0  0  0  0  0
   11.2132   -1.5519    0.0000 C   0  0  0  0  0  0  0  0  0  0  0  0
    9.9146   -2.3026    0.0000 C   0  0  0  0  0  0  0  0  0  0  0  0
    8.6152   -1.5533    0.0000 C   0  0  0  0  0  0  0  0  0  0  0  0
    7.3165   -2.3040    0.0000 C   0  0  0  0  0  0  0  0  0  0  0  0
    6.0171   -1.5546    0.0000 C   0  0  0  0  0  0  0  0  0  0  0  0
    4.7184   -2.3053    0.0000 C   0  0  0  0  0  0  0  0  0  0  0  0
    3.4190   -1.5560    0.0000 C   0  0  0  0  0  0  0  0  0  0  0  0
    3.4190   -0.0500    0.0000 C   0  0  0  0  0  0  0  0  0  0  0  0
    2.1300    0.6960    0.0000 C   0  0  0  0  0  0  0  0  0  0  0  0
    2.1330    2.1960    0.0000 O   0  0  0  0  0  0  0  0  0  0  0  0
    0.8290   -0.0500    0.0000 C   0  0  0  0  0  0  0  0  0  0  0  0
   -0.4590    0.6960    0.0000 C   0  0  0  0  0  0  0  0  0  0  0  0
   -0.4530    2.1890    0.0000 C   0  0  0  0  0  0  0  0  0  0  0  0
   -1.7540    2.9420    0.0000 C   0  0  0  0  0  0  0  0  0  0  0  0
   -3.0560    2.1950    0.0000 C   0  0  0  0  0  0  0  0  0  0  0  0
   -3.0560    0.7030    0.0000 C   0  0  0  0  0  0  0  0  0  0  0  0
   -1.7610   -0.0500    0.0000 C   0  0  0  0  0  0  0  0  0  0  0  0
   -1.7610   -1.5560    0.0000 C   0  0  0  0  0  0  0  0  0  0  0  0
   -3.2385   -1.2972    0.0000 C   0  0  0  0  0  0  0  0  0  0  0  0
   -2.2709   -2.9667    0.0000 C   0  0  0  0  0  0  0  0  0  0  0  0
   -0.4590   -2.3020    0.0000 O   0  0  0  0  0  0  0  0  0  0  0  0
    0.8290   -1.5560    0.0000 C   0  0  0  0  0  0  0  0  0  0  0  0
    2.1300   -2.3020    0.0000 C   0  0  0  0  0  0  0  0  0  0  0  0
   -1.7512    4.4420    0.0000 C   0  0  0  0  0  0  0  0  0  0  0  0
  1  2  1  0  0  0  0
  2  3  1  0  0  0  0
  3  4  1  0  0  0  0
  4  5  1  0  0  0  0
  5  6  1  0  0  0  0
  6  7  1  0  0  0  0
  7  8  1  0  0  0  0
  8  9  1  0  0  0  0
  9 10  1  0  0  0  0
 10 11  2  0  0  0  0
 11 12  1  0  0  0  0
 12 13  1  0  0  0  0
 12 14  2  0  0  0  0
 14 15  1  0  0  0  0
 15 16  1  1  0  0  0
 16 17  1  0  0  0  0
 17 18  2  0  0  0  0
 18 19  1  0  0  0  0
 20 19  1  6  0  0  0
 15 20  1  0  0  0  0
 20 21  1  0  0  0  0
 21 22  1  0  0  0  0
 21 23  1  0  0  0  0
 21 24  1  0  0  0  0
 24 25  1  0  0  0  0
 14 25  1  0  0  0  0
 25 26  2  0  0  0  0
 10 26  1  0  0  0  0
 17 27  1  0  0  0  0
M  END
> <chemblId>
CHEMBL124194

> <bioactivity__type>
Ki

> <units>
nM

> <value>
0.77

$$$$

  CDK     11271517322D 0   0.00000     0.00000     0

 28 30  0  0  0  0              1 V2000 
   12.5127   -2.3013    0.0000 C   0  0  0  0  0  0  0  0  0  0  0  0
   11.2132   -1.5519    0.0000 C   0  0  0  0  0  0  0  0  0  0  0  0
    9.9146   -2.3026    0.0000 C   0  0  0  0  0  0  0  0  0  0  0  0
    8.6152   -1.5533    0.0000 C   0  0  0  0  0  0  0  0  0  0  0  0
    7.3165   -2.3040    0.0000 C   0  0  0  0  0  0  0  0  0  0  0  0
    6.0171   -1.5546    0.0000 C   0  0  0  0  0  0  0  0  0  0  0  0
    4.7184   -2.3053    0.0000 C   0  0  0  0  0  0  0  0  0  0  0  0
    3.7548   -3.4549    0.0000 C   0  0  0  0  0  0  0  0  0  0  0  0
    5.6832   -3.4539    0.0000 C   0  0  0  0  0  0  0  0  0  0  0  0
    3.4190   -1.5560    0.0000 C   0  0  0  0  0  0  0  0  0  0  0  0
    3.4190   -0.0500    0.0000 C   0  0  0  0  0  0  0  0  0  0  0  0
    2.1300    0.6960    0.0000 C   0  0  0  0  0  0  0  0  0  0  0  0
    2.1330    2.1960    0.0000 O   0  0  0  0  0  0  0  0  0  0  0  0
    0.8355    2.9486    0.0000 C   0  0  0  0  0  0  0  0  0  0  0  0
    0.8290   -0.0500    0.0000 C   0  0  0  0  0  0  0  0  0  0  0  0
    0.8290   -1.5560    0.0000 C   0  0  0  0  0  0  0  0  0  0  0  0
   -0.4590   -2.3020    0.0000 O   0  0  0  0  0  0  0  0  0  0  0  0
   -1.7610   -1.5560    0.0000 C   0  0  0  0  0  0  0  0  0  0  0  0
   -3.2385   -1.2972    0.0000 C   0  0  0  0  0  0  0  0  0  0  0  0
   -2.2709   -2.9667    0.0000 C   0  0  0  0  0  0  0  0  0  0  0  0
   -1.7610   -0.0500    0.0000 C   0  0  0  0  0  0  0  0  0  0  0  0
   -3.0560    0.7030    0.0000 C   0  0  0  0  0  0  0  0  0  0  0  0
   -3.0560    2.1950    0.0000 C   0  0  0  0  0  0  0  0  0  0  0  0
   -1.7540    2.9420    0.0000 C   0  0  0  0  0  0  0  0  0  0  0  0
   -1.7512    4.4420    0.0000 C   0  0  0  0  0  0  0  0  0  0  0  0
   -0.4530    2.1890    0.0000 C   0  0  0  0  0  0  0  0  0  0  0  0
   -0.4590    0.6960    0.0000 C   0  0  0  0  0  0  0  0  0  0  0  0
    2.1300   -2.3020    0.0000 C   0  0  0  0  0  0  0  0  0  0  0  0
  1  2  1  0  0  0  0
  2  3  1  0  0  0  0
  3  4  1  0  0  0  0
  4  5  1  0  0  0  0
  5  6  1  0  0  0  0
  6  7  1  0  0  0  0
  7  8  1  0  0  0  0
  7  9  1  0  0  0  0
  7 10  1  0  0  0  0
 10 11  2  0  0  0  0
 11 12  1  0  0  0  0
 12 13  1  0  0  0  0
 13 14  1  0  0  0  0
 12 15  2  0  0  0  0
 15 16  1  0  0  0  0
 16 17  1  0  0  0  0
 17 18  1  0  0  0  0
 18 19  1  0  0  0  0
 18 20  1  0  0  0  0
 18 21  1  0  0  0  0
 21 22  2  0  0  0  0
 22 23  1  0  0  0  0
 23 24  2  0  0  0  0
 24 25  1  0  0  0  0
 24 26  1  0  0  0  0
 26 27  2  0  0  0  0
 15 27  1  0  0  0  0
 21 27  1  0  0  0  0
 16 28  2  0  0  0  0
 10 28  1  0  0  0  0
M  END
> <chemblId>
CHEMBL124649

> <bioactivity__type>
Ki

> <units>
nM

> <value>
681.0

$$$$

  CDK     11271517322D 0   0.00000     0.00000     0

 29 31  0  0  0  0              1 V2000 
   12.5127   -2.3013    0.0000 C   0  0  0  0  0  0  0  0  0  0  0  0
   11.2132   -1.5519    0.0000 C   0  0  0  0  0  0  0  0  0  0  0  0
    9.9146   -2.3026    0.0000 C   0  0  0  0  0  0  0  0  0  0  0  0
    8.6152   -1.5533    0.0000 C   0  0  0  0  0  0  0  0  0  0  0  0
    7.3165   -2.3040    0.0000 C   0  0  0  0  0  0  0  0  0  0  0  0
    6.0171   -1.5546    0.0000 C   0  0  0  0  0  0  0  0  0  0  0  0
    4.7184   -2.3053    0.0000 C   0  0  0  0  0  0  0  0  0  0  0  0
    3.7548   -3.4549    0.0000 C   0  0  0  0  0  0  0  0  0  0  0  0
    5.6832   -3.4539    0.0000 C   0  0  0  0  0  0  0  0  0  0  0  0
    3.4190   -1.5560    0.0000 C   0  0  0  0  0  0  0  0  0  0  0  0
    3.4190   -0.0500    0.0000 C   0  0  0  0  0  0  0  0  0  0  0  0
    2.1300    0.6960    0.0000 C   0  0  0  0  0  0  0  0  0  0  0  0
    0.8290   -0.0500    0.0000 C   0  0  0  0  0  0  0  0  0  0  0  0
    0.8290   -1.5560    0.0000 C   0  0  0  0  0  0  0  0  0  0  0  0
   -0.4590   -2.3020    0.0000 O   0  0  0  0  0  0  0  0  0  0  0  0
   -1.7610   -1.5560    0.0000 C   0  0  0  0  0  0  0  0  0  0  0  0
   -3.2385   -1.2972    0.0000 C   0  0  0  0  0  0  0  0  0  0  0  0
   -2.2709   -2.9667    0.0000 C   0  0  0  0  0  0  0  0  0  0  0  0
   -1.7610   -0.0500    0.0000 C   0  0  0  0  0  0  0  0  0  0  0  0
   -3.0560    0.7030    0.0000 C   0  0  0  0  0  0  0  0  0  0  0  0
   -3.0560    2.1950    0.0000 C   0  0  0  0  0  0  0  0  0  0  0  0
   -1.7540    2.9420    0.0000 C   0  0  0  0  0  0  0  0  0  0  0  0
   -0.4530    2.1890    0.0000 C   0  0  0  0  0  0  0  0  0  0  0  0
   -0.4590    0.6960    0.0000 C   0  0  0  0  0  0  0  0  0  0  0  0
   -1.7512    4.4420    0.0000 C   0  0  0  0  0  0  0  0  0  0  0  0
   -0.4507    5.1895    0.0000 O   0  0  0  0  0  0  0  0  0  0  0  0
   -3.0488    5.1945    0.0000 O   0  0  0  0  0  0  0  0  0  0  0  0
   -3.0459    6.6945    0.0000 C   0  0  0  0  0  0  0  0  0  0  0  0
    2.1300   -2.3020    0.0000 C   0  0  0  0  0  0  0  0  0  0  0  0
  1  2  1  0  0  0  0
  2  3  1  0  0  0  0
  3  4  1  0  0  0  0
  4  5  1  0  0  0  0
  5  6  1  0  0  0  0
  6  7  1  0  0  0  0
  7  8  1  0  0  0  0
  7  9  1  0  0  0  0
  7 10  1  0  0  0  0
 10 11  2  0  0  0  0
 11 12  1  0  0  0  0
 12 13  2  0  0  0  0
 13 14  1  0  0  0  0
 14 15  1  0  0  0  0
 15 16  1  0  0  0  0
 16 17  1  0  0  0  0
 16 18  1  0  0  0  0
 16 19  1  0  0  0  0
 19 20  2  0  0  0  0
 20 21  1  0  0  0  0
 21 22  2  0  0  0  0
 22 23  1  0  0  0  0
 23 24  2  0  0  0  0
 13 24  1  0  0  0  0
 19 24  1  0  0  0  0
 22 25  1  0  0  0  0
 25 26  2  0  0  0  0
 25 27  1  0  0  0  0
 27 28  1  0  0  0  0
 14 29  2  0  0  0  0
 10 29  1  0  0  0  0
M  END
> <chemblId>
CHEMBL124829

> <bioactivity__type>
Ki

> <units>
nM

> <value>
558.0

$$$$

  CDK     11271517322D 0   0.00000     0.00000     0

 33 35  0  0  0  0              1 V2000 
   12.5127   -2.3013    0.0000 C   0  0  0  0  0  0  0  0  0  0  0  0
   11.2132   -1.5519    0.0000 C   0  0  0  0  0  0  0  0  0  0  0  0
    9.9146   -2.3026    0.0000 C   0  0  0  0  0  0  0  0  0  0  0  0
    8.6152   -1.5533    0.0000 C   0  0  0  0  0  0  0  0  0  0  0  0
    7.3165   -2.3040    0.0000 C   0  0  0  0  0  0  0  0  0  0  0  0
    6.0171   -1.5546    0.0000 C   0  0  0  0  0  0  0  0  0  0  0  0
    4.7184   -2.3053    0.0000 C   0  0  0  0  0  0  0  0  0  0  0  0
    3.7548   -3.4549    0.0000 C   0  0  0  0  0  0  0  0  0  0  0  0
    5.6832   -3.4539    0.0000 C   0  0  0  0  0  0  0  0  0  0  0  0
    3.4190   -1.5560    0.0000 C   0  0  0  0  0  0  0  0  0  0  0  0
    3.4190   -0.0500    0.0000 C   0  0  0  0  0  0  0  0  0  0  0  0
    2.1300    0.6960    0.0000 C   0  0  0  0  0  0  0  0  0  0  0  0
    2.1330    2.1960    0.0000 O   0  0  0  0  0  0  0  0  0  0  0  0
    0.8355    2.9486    0.0000 C   0  0  0  0  0  0  0  0  0  0  0  0
    0.8290   -0.0500    0.0000 C   0  0  0  0  0  0  0  0  0  0  0  0
    0.8290   -1.5560    0.0000 C   0  0  0  0  0  0  0  0  0  0  0  0
   -0.4590   -2.3020    0.0000 O   0  0  0  0  0  0  0  0  0  0  0  0
   -1.7610   -1.5560    0.0000 C   0  0  0  0  0  0  0  0  0  0  0  0
   -3.2385   -1.2972    0.0000 C   0  0  0  0  0  0  0  0  0  0  0  0
   -2.2709   -2.9667    0.0000 C   0  0  0  0  0  0  0  0  0  0  0  0
   -1.7610   -0.0500    0.0000 C   0  0  0  0  0  0  0  0  0  0  0  0
   -3.0560    0.7030    0.0000 C   0  0  0  0  0  0  0  0  0  0  0  0
   -3.0560    2.1950    0.0000 C   0  0  0  0  0  0  0  0  0  0  0  0
   -1.7540    2.9420    0.0000 C   0  0  0  0  0  0  0  0  0  0  0  0
   -0.4530    2.1890    0.0000 C   0  0  0  0  0  0  0  0  0  0  0  0
   -0.4590    0.6960    0.0000 C   0  0  0  0  0  0  0  0  0  0  0  0
   -1.7512    4.4420    0.0000 C   0  0  0  0  0  0  0  0  0  0  0  0
   -0.4507    5.1895    0.0000 O   0  0  0  0  0  0  0  0  0  0  0  0
   -3.0488    5.1945    0.0000 O   0  0  0  0  0  0  0  0  0  0  0  0
   -3.0459    6.6945    0.0000 C   0  0  0  0  0  0  0  0  0  0  0  0
   -4.3435    7.4469    0.0000 C   0  0  0  0  0  0  0  0  0  0  0  0
   -4.3407    8.9469    0.0000 C   0  0  0  0  0  0  0  0  0  0  0  0
    2.1300   -2.3020    0.0000 C   0  0  0  0  0  0  0  0  0  0  0  0
  1  2  1  0  0  0  0
  2  3  1  0  0  0  0
  3  4  1  0  0  0  0
  4  5  1  0  0  0  0
  5  6  1  0  0  0  0
  6  7  1  0  0  0  0
  7  8  1  0  0  0  0
  7  9  1  0  0  0  0
  7 10  1  0  0  0  0
 10 11  2  0  0  0  0
 11 12  1  0  0  0  0
 12 13  1  0  0  0  0
 13 14  1  0  0  0  0
 12 15  2  0  0  0  0
 15 16  1  0  0  0  0
 16 17  1  0  0  0  0
 17 18  1  0  0  0  0
 18 19  1  0  0  0  0
 18 20  1  0  0  0  0
 18 21  1  0  0  0  0
 21 22  2  0  0  0  0
 22 23  1  0  0  0  0
 23 24  2  0  0  0  0
 24 25  1  0  0  0  0
 25 26  2  0  0  0  0
 15 26  1  0  0  0  0
 21 26  1  0  0  0  0
 24 27  1  0  0  0  0
 27 28  2  0  0  0  0
 27 29  1  0  0  0  0
 29 30  1  0  0  0  0
 30 31  1  0  0  0  0
 31 32  1  0  0  0  0
 16 33  2  0  0  0  0
 10 33  1  0  0  0  0
M  END
> <chemblId>
CHEMBL124973

> <bioactivity__type>
Ki

> <units>
nM

> <value>
1727.0

$$$$

  CDK     11271517322D 0   0.00000     0.00000     0

 21 22  0  0  0  0              1 V2000 
   -9.4943    3.2887    0.0000 C   0  0  0  0  0  0  0  0  0  0  0  0
   -8.0677    2.8251    0.0000 O   0  0  0  0  0  0  0  0  0  0  0  0
   -7.7559    1.3579    0.0000 C   0  0  0  0  0  0  0  0  0  0  0  0
   -6.3293    0.8944    0.0000 C   0  0  0  0  0  0  0  0  0  0  0  0
   -6.0174   -0.5729    0.0000 N   0  0  0  0  0  0  0  0  0  0  0  0
   -7.0211   -1.6876    0.0000 C   0  0  0  0  0  0  0  0  0  0  0  0
   -6.2711   -2.9866    0.0000 C   0  0  0  0  0  0  0  0  0  0  0  0
   -6.8813   -4.3569    0.0000 C   0  0  0  0  0  0  0  0  0  0  0  0
   -4.8039   -2.6748    0.0000 S   0  0  0  0  0  0  0  0  0  0  0  0
   -4.6471   -1.1830    0.0000 C   0  0  0  0  0  0  0  0  0  0  0  0
   -3.3481   -0.4330    0.0000 N   0  0  0  0  0  0  0  0  0  0  0  0
   -2.0490   -1.1830    0.0000 C   0  0  0  0  0  0  0  0  0  0  0  0
   -2.0491   -2.6830    0.0000 O   0  0  0  0  0  0  0  0  0  0  0  0
   -0.7500   -0.4330    0.0000 C   0  0  0  0  0  0  0  0  0  0  0  0
    0.0000    0.8660    0.0000 C   0  0  0  0  0  0  0  0  0  0  0  0
    1.1491    1.8302    0.0000 C   0  0  0  0  0  0  0  0  0  0  0  0
   -1.1491    1.8302    0.0000 C   0  0  0  0  0  0  0  0  0  0  0  0
    0.7500   -0.4330    0.0000 C   0  0  0  0  0  0  0  0  0  0  0  0
    1.0105   -1.9102    0.0000 C   0  0  0  0  0  0  0  0  0  0  0  0
    2.1595    0.0800    0.0000 C   0  0  0  0  0  0  0  0  0  0  0  0
   -8.5129   -1.5308    0.0000 C   0  0  0  0  0  0  0  0  0  0  0  0
  1  2  1  0  0  0  0
  2  3  1  0  0  0  0
  3  4  1  0  0  0  0
  4  5  1  0  0  0  0
  5  6  1  0  0  0  0
  6  7  2  0  0  0  0
  7  8  1  0  0  0  0
  7  9  1  0  0  0  0
  9 10  1  0  0  0  0
  5 10  1  0  0  0  0
 10 11  2  0  0  0  0
 11 12  1  0  0  0  0
 12 13  2  0  0  0  0
 12 14  1  0  0  0  0
 14 15  1  0  0  0  0
 15 16  1  0  0  0  0
 15 17  1  0  0  0  0
 15 18  1  0  0  0  0
 14 18  1  0  0  0  0
 18 19  1  0  0  0  0
 18 20  1  0  0  0  0
  6 21  1  0  0  0  0
M  END
> <chemblId>
CHEMBL1254015

> <bioactivity__type>
Ki

> <units>
nM

> <value>
270.0

$$$$

  CDK     11271517322D 0   0.00000     0.00000     0

 30 34  0  0  0  0              1 V2000 
    2.4404   11.4920    0.0000 C   0  0  0  0  0  0  0  0  0  0  0  0
    1.7362   10.1676    0.0000 C   0  0  0  0  0  0  0  0  0  0  0  0
    2.5311    8.8955    0.0000 C   0  0  0  0  0  0  0  0  0  0  0  0
    1.8269    7.5711    0.0000 C   0  0  0  0  0  0  0  0  0  0  0  0
    2.6218    6.2990    0.0000 C   0  0  0  0  0  0  0  0  0  0  0  0
    1.9176    4.9746    0.0000 C   0  0  0  0  0  0  0  0  0  0  0  0
    0.7356    5.8981    0.0000 C   0  0  0  0  0  0  0  0  0  0  0  0
    3.3442    4.5111    0.0000 C   0  0  0  0  0  0  0  0  0  0  0  0
    4.4589    5.5148    0.0000 O   0  0  0  0  0  0  0  0  0  0  0  0
    3.6560    3.0439    0.0000 C   0  0  0  0  0  0  0  0  0  0  0  0
    2.5413    2.0402    0.0000 C   0  0  0  0  0  0  0  0  0  0  0  0
    1.1147    2.5037    0.0000 C   0  0  0  0  0  0  0  0  0  0  0  0
    1.4266    1.0365    0.0000 C   0  0  0  0  0  0  0  0  0  0  0  0
    0.8028    3.9709    0.0000 C   0  0  0  0  0  0  0  0  0  0  0  0
   -0.6237    4.4344    0.0000 C   0  0  0  0  0  0  0  0  0  0  0  0
   -1.7385    3.4307    0.0000 C   0  0  0  0  0  0  0  0  0  0  0  0
   -1.4266    1.9635    0.0000 C   0  0  0  0  0  0  0  0  0  0  0  0
   -2.3083    0.7500    0.0000 C   0  0  0  0  0  0  0  0  0  0  0  0
   -1.4266   -0.4635    0.0000 C   0  0  0  0  0  0  0  0  0  0  0  0
    0.0000    0.0000    0.0000 C   0  0  0  0  0  0  0  0  0  0  0  0
    0.8817   -1.2135    0.0000 N   0  0  0  0  0  0  0  0  0  0  0  0
   -0.0000   -2.4271    0.0000 C   0  0  0  0  0  0  0  0  0  0  0  0
    0.3119   -3.8943    0.0000 C   0  0  0  0  0  0  0  0  0  0  0  0
   -0.8028   -4.8980    0.0000 C   0  0  0  0  0  0  0  0  0  0  0  0
   -2.2294   -4.4344    0.0000 C   0  0  0  0  0  0  0  0  0  0  0  0
   -2.5413   -2.9672    0.0000 C   0  0  0  0  0  0  0  0  0  0  0  0
   -1.4266   -1.9635    0.0000 C   0  0  0  0  0  0  0  0  0  0  0  0
    0.0000    1.5000    0.0000 C   0  0  0  0  0  0  0  0  0  0  0  0
    1.3703    0.8899    0.0000 C   0  0  0  0  0  0  0  0  0  0  0  0
    0.2371   10.1153    0.0000 C   0  0  0  0  0  0  0  0  0  0  0  0
  1  2  1  0  0  0  0
  2  3  2  0  0  0  0
  3  4  1  0  0  0  0
  4  5  1  0  0  0  0
  5  6  1  0  0  0  0
  6  7  1  1  0  0  0
  6  8  1  0  0  0  0
  8  9  1  1  0  0  0
  8 10  1  0  0  0  0
 10 11  1  0  0  0  0
 11 12  1  0  0  0  0
 12 13  1  1  0  0  0
 12 14  1  0  0  0  0
  6 14  1  0  0  0  0
 14 15  1  1  0  0  0
 15 16  1  0  0  0  0
 17 16  1  6  0  0  0
 17 18  1  0  0  0  0
 18 19  1  0  0  0  0
 19 20  2  0  0  0  0
 20 21  1  0  0  0  0
 21 22  1  0  0  0  0
 22 23  2  0  0  0  0
 23 24  1  0  0  0  0
 24 25  2  0  0  0  0
 25 26  1  0  0  0  0
 26 27  2  0  0  0  0
 19 27  1  0  0  0  0
 22 27  1  0  0  0  0
 20 28  1  0  0  0  0
 12 28  1  0  0  0  0
 17 28  1  0  0  0  0
 28 29  1  6  0  0  0
  2 30  1  0  0  0  0
M  END
> <chemblId>
CHEMBL1257246

> <bioactivity__type>
Ki

> <units>
nM

> <value>
7050.0

$$$$

  CDK     11271517322D 0   0.00000     0.00000     0

 30 35  0  0  0  0              1 V2000 
    5.7384   10.1032    0.0000 C   0  0  0  0  0  0  0  0  0  0  0  0
    5.2749    8.6766    0.0000 C   0  0  0  0  0  0  0  0  0  0  0  0
    3.8077    8.3647    0.0000 C   0  0  0  0  0  0  0  0  0  0  0  0
    3.3442    6.9381    0.0000 C   0  0  0  0  0  0  0  0  0  0  0  0
    1.9176    6.4746    0.0000 C   0  0  0  0  0  0  0  0  0  0  0  0
    1.9176    4.9746    0.0000 C   0  0  0  0  0  0  0  0  0  0  0  0
    0.5472    5.5847    0.0000 C   0  0  0  0  0  0  0  0  0  0  0  0
    3.3442    4.5111    0.0000 C   0  0  0  0  0  0  0  0  0  0  0  0
    3.6560    3.0439    0.0000 C   0  0  0  0  0  0  0  0  0  0  0  0
    2.5413    2.0402    0.0000 C   0  0  0  0  0  0  0  0  0  0  0  0
    1.1147    2.5037    0.0000 C   0  0  0  0  0  0  0  0  0  0  0  0
    1.4266    1.0365    0.0000 C   0  0  0  0  0  0  0  0  0  0  0  0
    0.8028    3.9709    0.0000 C   0  0  0  0  0  0  0  0  0  0  0  0
   -0.6237    4.4344    0.0000 C   0  0  0  0  0  0  0  0  0  0  0  0
   -1.7385    3.4307    0.0000 C   0  0  0  0  0  0  0  0  0  0  0  0
   -1.4266    1.9635    0.0000 C   0  0  0  0  0  0  0  0  0  0  0  0
   -2.3083    0.7500    0.0000 C   0  0  0  0  0  0  0  0  0  0  0  0
   -1.4266   -0.4635    0.0000 C   0  0  0  0  0  0  0  0  0  0  0  0
    0.0000    0.0000    0.0000 C   0  0  0  0  0  0  0  0  0  0  0  0
    0.8817   -1.2135    0.0000 N   0  0  0  0  0  0  0  0  0  0  0  0
   -0.0000   -2.4271    0.0000 C   0  0  0  0  0  0  0  0  0  0  0  0
    0.3119   -3.8943    0.0000 C   0  0  0  0  0  0  0  0  0  0  0  0
   -0.8028   -4.8980    0.0000 C   0  0  0  0  0  0  0  0  0  0  0  0
   -2.2294   -4.4344    0.0000 C   0  0  0  0  0  0  0  0  0  0  0  0
   -2.5413   -2.9672    0.0000 C   0  0  0  0  0  0  0  0  0  0  0  0
   -1.4266   -1.9635    0.0000 C   0  0  0  0  0  0  0  0  0  0  0  0
    0.0000    1.5000    0.0000 C   0  0  0  0  0  0  0  0  0  0  0  0
    1.3703    0.8899    0.0000 C   0  0  0  0  0  0  0  0  0  0  0  0
    4.2258    5.7246    0.0000 O   0  0  0  0  0  0  0  0  0  0  0  0
    6.2786    7.5619    0.0000 C   0  0  0  0  0  0  0  0  0  0  0  0
  1  2  1  0  0  0  0
  2  3  2  0  0  0  0
  4  3  1  6  0  0  0
  4  5  1  0  0  0  0
  5  6  1  0  0  0  0
  6  7  1  1  0  0  0
  6  8  1  0  0  0  0
  8  9  1  1  0  0  0
  9 10  1  0  0  0  0
 10 11  1  0  0  0  0
 11 12  1  1  0  0  0
 11 13  1  0  0  0  0
  6 13  1  0  0  0  0
 13 14  1  1  0  0  0
 14 15  1  0  0  0  0
 16 15  1  6  0  0  0
 16 17  1  0  0  0  0
 17 18  1  0  0  0  0
 18 19  2  0  0  0  0
 19 20  1  0  0  0  0
 20 21  1  0  0  0  0
 21 22  2  0  0  0  0
 22 23  1  0  0  0  0
 23 24  2  0  0  0  0
 24 25  1  0  0  0  0
 25 26  2  0  0  0  0
 18 26  1  0  0  0  0
 21 26  1  0  0  0  0
 19 27  1  0  0  0  0
 11 27  1  0  0  0  0
 16 27  1  0  0  0  0
 27 28  1  6  0  0  0
  8 29  1  0  0  0  0
  4 29  1  0  0  0  0
  2 30  1  0  0  0  0
M  END
> <chemblId>
CHEMBL1258979

> <bioactivity__type>
Ki

> <units>
nM

> <value>
4400.0

$$$$

  CDK     11271517322D 0   0.00000     0.00000     0

 55 60  0  0  0  0              1 V2000 
   -1.6314   -2.2457    0.0000 C   0  0  0  0  0  0  0  0  0  0  0  0
   -0.7500   -1.0320    0.0000 C   0  0  0  0  0  0  0  0  0  0  0  0
   -1.2140    0.3940    0.0000 C   0  0  0  0  0  0  0  0  0  0  0  0
    0.0000    1.2760    0.0000 N   0  0  0  0  0  0  0  0  0  0  0  0
    1.2140    0.3940    0.0000 N   0  0  0  0  0  0  0  0  0  0  0  0
    2.6407    0.8572    0.0000 C   0  0  0  0  0  0  0  0  0  0  0  0
    3.7552   -0.1467    0.0000 C   0  0  0  0  0  0  0  0  0  0  0  0
    5.1819    0.3165    0.0000 C   0  0  0  0  0  0  0  0  0  0  0  0
    5.4940    1.7837    0.0000 C   0  0  0  0  0  0  0  0  0  0  0  0
    6.9207    2.2469    0.0000 Cl  0  0  0  0  0  0  0  0  0  0  0  0
    4.3795    2.7876    0.0000 C   0  0  0  0  0  0  0  0  0  0  0  0
    2.9528    2.3244    0.0000 C   0  0  0  0  0  0  0  0  0  0  0  0
    1.8383    3.3283    0.0000 Cl  0  0  0  0  0  0  0  0  0  0  0  0
    0.7500   -1.0320    0.0000 C   0  0  0  0  0  0  0  0  0  0  0  0
    1.6314   -2.2457    0.0000 C   0  0  0  0  0  0  0  0  0  0  0  0
    1.0210   -3.6159    0.0000 C   0  0  0  0  0  0  0  0  0  0  0  0
    1.9025   -4.8296    0.0000 C   0  0  0  0  0  0  0  0  0  0  0  0
    3.3943   -4.6731    0.0000 C   0  0  0  0  0  0  0  0  0  0  0  0
    4.2757   -5.8868    0.0000 Cl  0  0  0  0  0  0  0  0  0  0  0  0
    4.0047   -3.3029    0.0000 C   0  0  0  0  0  0  0  0  0  0  0  0
    3.1232   -2.0892    0.0000 C   0  0  0  0  0  0  0  0  0  0  0  0
   -2.6407    0.8572    0.0000 C   0  0  0  0  0  0  0  0  0  0  0  0
   -2.9528    2.3244    0.0000 O   0  0  0  0  0  0  0  0  0  0  0  0
   -3.7552   -0.1467    0.0000 N   0  0  0  0  0  0  0  0  0  0  0  0
   -5.1819    0.3165    0.0000 C   0  0  0  0  0  0  0  0  0  0  0  0
   -6.2964   -0.6874    0.0000 C   0  0  0  0  0  0  0  0  0  0  0  0
   -7.7231   -0.2241    0.0000 C   0  0  0  0  0  0  0  0  0  0  0  0
   -8.8376   -1.2281    0.0000 N   0  0  0  0  0  0  0  0  0  0  0  0
  -10.2643   -0.7648    0.0000 C   0  0  0  0  0  0  0  0  0  0  0  0
  -11.3788   -1.7688    0.0000 C   0  0  0  0  0  0  0  0  0  0  0  0
  -12.8054   -1.3055    0.0000 C   0  0  0  0  0  0  0  0  0  0  0  0
  -13.9200   -2.3095    0.0000 N   0  0  0  0  0  0  0  0  0  0  0  0
  -15.3466   -1.8462    0.0000 C   0  0  0  0  0  0  0  0  0  0  0  0
  -15.6588   -0.3791    0.0000 O   0  0  0  0  0  0  0  0  0  0  0  0
  -16.4611   -2.8501    0.0000 C   0  0  0  0  0  0  0  0  0  0  0  0
  -17.9284   -2.5386    0.0000 N   0  0  0  0  0  0  0  0  0  0  0  0
  -18.6782   -3.8378    0.0000 N   0  0  0  0  0  0  0  0  0  0  0  0
  -20.1699   -3.9949    0.0000 C   0  0  0  0  0  0  0  0  0  0  0  0
  -21.0518   -2.7815    0.0000 C   0  0  0  0  0  0  0  0  0  0  0  0
  -22.5436   -2.9386    0.0000 C   0  0  0  0  0  0  0  0  0  0  0  0
  -23.1534   -4.3091    0.0000 C   0  0  0  0  0  0  0  0  0  0  0  0
  -24.6452   -4.4662    0.0000 Cl  0  0  0  0  0  0  0  0  0  0  0  0
  -22.2715   -5.5224    0.0000 C   0  0  0  0  0  0  0  0  0  0  0  0
  -20.7797   -5.3653    0.0000 C   0  0  0  0  0  0  0  0  0  0  0  0
  -19.8978   -6.5787    0.0000 Cl  0  0  0  0  0  0  0  0  0  0  0  0
  -17.6742   -4.9523    0.0000 C   0  0  0  0  0  0  0  0  0  0  0  0
  -16.3041   -4.3419    0.0000 C   0  0  0  0  0  0  0  0  0  0  0  0
  -15.0049   -5.0916    0.0000 C   0  0  0  0  0  0  0  0  0  0  0  0
  -17.9858   -6.4196    0.0000 C   0  0  0  0  0  0  0  0  0  0  0  0
  -19.4123   -6.8834    0.0000 C   0  0  0  0  0  0  0  0  0  0  0  0
  -19.7239   -8.3507    0.0000 C   0  0  0  0  0  0  0  0  0  0  0  0
  -18.6089   -9.3541    0.0000 C   0  0  0  0  0  0  0  0  0  0  0  0
  -18.9205  -10.8214    0.0000 Cl  0  0  0  0  0  0  0  0  0  0  0  0
  -17.1825   -8.8903    0.0000 C   0  0  0  0  0  0  0  0  0  0  0  0
  -16.8709   -7.4230    0.0000 C   0  0  0  0  0  0  0  0  0  0  0  0
  1  2  1  0  0  0  0
  2  3  1  0  0  0  0
  3  4  2  0  0  0  0
  4  5  1  0  0  0  0
  5  6  1  0  0  0  0
  6  7  2  0  0  0  0
  7  8  1  0  0  0  0
  8  9  2  0  0  0  0
  9 10  1  0  0  0  0
  9 11  1  0  0  0  0
 11 12  2  0  0  0  0
  6 12  1  0  0  0  0
 12 13  1  0  0  0  0
  5 14  1  0  0  0  0
  2 14  2  0  0  0  0
 14 15  1  0  0  0  0
 15 16  1  0  0  0  0
 16 17  2  0  0  0  0
 17 18  1  0  0  0  0
 18 19  1  0  0  0  0
 18 20  2  0  0  0  0
 20 21  1  0  0  0  0
 15 21  2  0  0  0  0
  3 22  1  0  0  0  0
 22 23  2  0  0  0  0
 22 24  1  0  0  0  0
 24 25  1  0  0  0  0
 25 26  1  0  0  0  0
 26 27  1  0  0  0  0
 27 28  1  0  0  0  0
 28 29  1  0  0  0  0
 29 30  1  0  0  0  0
 30 31  1  0  0  0  0
 31 32  1  0  0  0  0
 32 33  1  0  0  0  0
 33 34  2  0  0  0  0
 33 35  1  0  0  0  0
 35 36  2  0  0  0  0
 36 37  1  0  0  0  0
 37 38  1  0  0  0  0
 38 39  2  0  0  0  0
 39 40  1  0  0  0  0
 40 41  2  0  0  0  0
 41 42  1  0  0  0  0
 41 43  1  0  0  0  0
 43 44  2  0  0  0  0
 38 44  1  0  0  0  0
 44 45  1  0  0  0  0
 37 46  1  0  0  0  0
 46 47  2  0  0  0  0
 35 47  1  0  0  0  0
 47 48  1  0  0  0  0
 46 49  1  0  0  0  0
 49 50  2  0  0  0  0
 50 51  1  0  0  0  0
 51 52  2  0  0  0  0
 52 53  1  0  0  0  0
 52 54  1  0  0  0  0
 54 55  2  0  0  0  0
 49 55  1  0  0  0  0
M  END
> <chemblId>
CHEMBL1269019

> <bioactivity__type>
Ki

> <units>
nM

> <value>
107.95

$$$$

  CDK     11271517322D 0   0.00000     0.00000     0

 53 58  0  0  0  0              1 V2000 
   -1.6314   -2.2457    0.0000 C   0  0  0  0  0  0  0  0  0  0  0  0
   -0.7500   -1.0320    0.0000 C   0  0  0  0  0  0  0  0  0  0  0  0
   -1.2140    0.3940    0.0000 C   0  0  0  0  0  0  0  0  0  0  0  0
    0.0000    1.2760    0.0000 N   0  0  0  0  0  0  0  0  0  0  0  0
    1.2140    0.3940    0.0000 N   0  0  0  0  0  0  0  0  0  0  0  0
    0.7500   -1.0320    0.0000 C   0  0  0  0  0  0  0  0  0  0  0  0
    1.6314   -2.2457    0.0000 C   0  0  0  0  0  0  0  0  0  0  0  0
    1.0210   -3.6159    0.0000 C   0  0  0  0  0  0  0  0  0  0  0  0
    1.9025   -4.8296    0.0000 C   0  0  0  0  0  0  0  0  0  0  0  0
    3.3943   -4.6731    0.0000 C   0  0  0  0  0  0  0  0  0  0  0  0
    4.2757   -5.8868    0.0000 Cl  0  0  0  0  0  0  0  0  0  0  0  0
    4.0047   -3.3029    0.0000 C   0  0  0  0  0  0  0  0  0  0  0  0
    3.1232   -2.0892    0.0000 C   0  0  0  0  0  0  0  0  0  0  0  0
    2.6407    0.8572    0.0000 C   0  0  0  0  0  0  0  0  0  0  0  0
    3.7552   -0.1467    0.0000 C   0  0  0  0  0  0  0  0  0  0  0  0
    5.1819    0.3165    0.0000 C   0  0  0  0  0  0  0  0  0  0  0  0
    5.4940    1.7837    0.0000 C   0  0  0  0  0  0  0  0  0  0  0  0
    6.9207    2.2469    0.0000 Cl  0  0  0  0  0  0  0  0  0  0  0  0
    4.3795    2.7876    0.0000 C   0  0  0  0  0  0  0  0  0  0  0  0
    2.9528    2.3244    0.0000 C   0  0  0  0  0  0  0  0  0  0  0  0
    1.8383    3.3283    0.0000 Cl  0  0  0  0  0  0  0  0  0  0  0  0
   -2.6407    0.8572    0.0000 C   0  0  0  0  0  0  0  0  0  0  0  0
   -2.9528    2.3244    0.0000 O   0  0  0  0  0  0  0  0  0  0  0  0
   -3.7552   -0.1467    0.0000 N   0  0  0  0  0  0  0  0  0  0  0  0
   -5.1819    0.3165    0.0000 C   0  0  0  0  0  0  0  0  0  0  0  0
   -6.2964   -0.6874    0.0000 C   0  0  0  0  0  0  0  0  0  0  0  0
   -7.7231   -0.2241    0.0000 N   0  0  0  0  0  0  0  0  0  0  0  0
   -8.8376   -1.2281    0.0000 C   0  0  0  0  0  0  0  0  0  0  0  0
  -10.2643   -0.7648    0.0000 C   0  0  0  0  0  0  0  0  0  0  0  0
  -11.3788   -1.7688    0.0000 N   0  0  0  0  0  0  0  0  0  0  0  0
  -12.8054   -1.3055    0.0000 C   0  0  0  0  0  0  0  0  0  0  0  0
  -13.1176    0.1616    0.0000 O   0  0  0  0  0  0  0  0  0  0  0  0
  -13.9200   -2.3095    0.0000 C   0  0  0  0  0  0  0  0  0  0  0  0
  -15.3872   -1.9979    0.0000 N   0  0  0  0  0  0  0  0  0  0  0  0
  -16.1370   -3.2971    0.0000 N   0  0  0  0  0  0  0  0  0  0  0  0
  -15.1331   -4.4116    0.0000 C   0  0  0  0  0  0  0  0  0  0  0  0
  -13.7629   -3.8012    0.0000 C   0  0  0  0  0  0  0  0  0  0  0  0
  -12.4637   -4.5509    0.0000 C   0  0  0  0  0  0  0  0  0  0  0  0
  -15.4446   -5.8789    0.0000 C   0  0  0  0  0  0  0  0  0  0  0  0
  -16.8711   -6.3427    0.0000 C   0  0  0  0  0  0  0  0  0  0  0  0
  -17.1827   -7.8100    0.0000 C   0  0  0  0  0  0  0  0  0  0  0  0
  -16.0678   -8.8134    0.0000 C   0  0  0  0  0  0  0  0  0  0  0  0
  -16.3793  -10.2807    0.0000 Cl  0  0  0  0  0  0  0  0  0  0  0  0
  -14.6413   -8.3496    0.0000 C   0  0  0  0  0  0  0  0  0  0  0  0
  -14.3297   -6.8823    0.0000 C   0  0  0  0  0  0  0  0  0  0  0  0
  -17.6287   -3.4542    0.0000 C   0  0  0  0  0  0  0  0  0  0  0  0
  -18.5107   -2.2408    0.0000 C   0  0  0  0  0  0  0  0  0  0  0  0
  -20.0024   -2.3979    0.0000 C   0  0  0  0  0  0  0  0  0  0  0  0
  -20.6122   -3.7684    0.0000 C   0  0  0  0  0  0  0  0  0  0  0  0
  -22.1040   -3.9255    0.0000 Cl  0  0  0  0  0  0  0  0  0  0  0  0
  -19.7303   -4.9817    0.0000 C   0  0  0  0  0  0  0  0  0  0  0  0
  -18.2386   -4.8246    0.0000 C   0  0  0  0  0  0  0  0  0  0  0  0
  -17.3566   -6.0380    0.0000 Cl  0  0  0  0  0  0  0  0  0  0  0  0
  1  2  1  0  0  0  0
  2  3  1  0  0  0  0
  3  4  2  0  0  0  0
  4  5  1  0  0  0  0
  5  6  1  0  0  0  0
  2  6  2  0  0  0  0
  6  7  1  0  0  0  0
  7  8  1  0  0  0  0
  8  9  2  0  0  0  0
  9 10  1  0  0  0  0
 10 11  1  0  0  0  0
 10 12  2  0  0  0  0
 12 13  1  0  0  0  0
  7 13  2  0  0  0  0
  5 14  1  0  0  0  0
 14 15  2  0  0  0  0
 15 16  1  0  0  0  0
 16 17  2  0  0  0  0
 17 18  1  0  0  0  0
 17 19  1  0  0  0  0
 19 20  2  0  0  0  0
 14 20  1  0  0  0  0
 20 21  1  0  0  0  0
  3 22  1  0  0  0  0
 22 23  2  0  0  0  0
 22 24  1  0  0  0  0
 24 25  1  0  0  0  0
 25 26  1  0  0  0  0
 26 27  1  0  0  0  0
 27 28  1  0  0  0  0
 28 29  1  0  0  0  0
 29 30  1  0  0  0  0
 30 31  1  0  0  0  0
 31 32  2  0  0  0  0
 31 33  1  0  0  0  0
 33 34  2  0  0  0  0
 34 35  1  0  0  0  0
 35 36  1  0  0  0  0
 36 37  2  0  0  0  0
 33 37  1  0  0  0  0
 37 38  1  0  0  0  0
 36 39  1  0  0  0  0
 39 40  2  0  0  0  0
 40 41  1  0  0  0  0
 41 42  2  0  0  0  0
 42 43  1  0  0  0  0
 42 44  1  0  0  0  0
 44 45  2  0  0  0  0
 39 45  1  0  0  0  0
 35 46  1  0  0  0  0
 46 47  2  0  0  0  0
 47 48  1  0  0  0  0
 48 49  2  0  0  0  0
 49 50  1  0  0  0  0
 49 51  1  0  0  0  0
 51 52  2  0  0  0  0
 46 52  1  0  0  0  0
 52 53  1  0  0  0  0
M  END
> <chemblId>
CHEMBL1269764

> <bioactivity__type>
Ki

> <units>
nM

> <value>
161.5

$$$$

  CDK     11271517322D 0   0.00000     0.00000     0

 59 64  0  0  0  0              1 V2000 
   -1.6314   -2.2457    0.0000 C   0  0  0  0  0  0  0  0  0  0  0  0
   -0.7500   -1.0320    0.0000 C   0  0  0  0  0  0  0  0  0  0  0  0
   -1.2140    0.3940    0.0000 C   0  0  0  0  0  0  0  0  0  0  0  0
    0.0000    1.2760    0.0000 N   0  0  0  0  0  0  0  0  0  0  0  0
    1.2140    0.3940    0.0000 N   0  0  0  0  0  0  0  0  0  0  0  0
    2.6407    0.8572    0.0000 C   0  0  0  0  0  0  0  0  0  0  0  0
    3.7552   -0.1467    0.0000 C   0  0  0  0  0  0  0  0  0  0  0  0
    5.1819    0.3165    0.0000 C   0  0  0  0  0  0  0  0  0  0  0  0
    5.4940    1.7837    0.0000 C   0  0  0  0  0  0  0  0  0  0  0  0
    6.9207    2.2469    0.0000 Cl  0  0  0  0  0  0  0  0  0  0  0  0
    4.3795    2.7876    0.0000 C   0  0  0  0  0  0  0  0  0  0  0  0
    2.9528    2.3244    0.0000 C   0  0  0  0  0  0  0  0  0  0  0  0
    1.8383    3.3283    0.0000 Cl  0  0  0  0  0  0  0  0  0  0  0  0
    0.7500   -1.0320    0.0000 C   0  0  0  0  0  0  0  0  0  0  0  0
    1.6314   -2.2457    0.0000 C   0  0  0  0  0  0  0  0  0  0  0  0
    1.0210   -3.6159    0.0000 C   0  0  0  0  0  0  0  0  0  0  0  0
    1.9025   -4.8296    0.0000 C   0  0  0  0  0  0  0  0  0  0  0  0
    3.3943   -4.6731    0.0000 C   0  0  0  0  0  0  0  0  0  0  0  0
    4.2757   -5.8868    0.0000 Cl  0  0  0  0  0  0  0  0  0  0  0  0
    4.0047   -3.3029    0.0000 C   0  0  0  0  0  0  0  0  0  0  0  0
    3.1232   -2.0892    0.0000 C   0  0  0  0  0  0  0  0  0  0  0  0
   -2.6407    0.8572    0.0000 C   0  0  0  0  0  0  0  0  0  0  0  0
   -2.9528    2.3244    0.0000 O   0  0  0  0  0  0  0  0  0  0  0  0
   -3.7552   -0.1467    0.0000 N   0  0  0  0  0  0  0  0  0  0  0  0
   -5.1819    0.3165    0.0000 C   0  0  0  0  0  0  0  0  0  0  0  0
   -6.2964   -0.6874    0.0000 C   0  0  0  0  0  0  0  0  0  0  0  0
   -7.7231   -0.2241    0.0000 C   0  0  0  0  0  0  0  0  0  0  0  0
   -8.8376   -1.2281    0.0000 C   0  0  0  0  0  0  0  0  0  0  0  0
  -10.2643   -0.7648    0.0000 C   0  0  0  0  0  0  0  0  0  0  0  0
  -11.3788   -1.7688    0.0000 N   0  0  0  0  0  0  0  0  0  0  0  0
  -12.8054   -1.3055    0.0000 C   0  0  0  0  0  0  0  0  0  0  0  0
  -13.9200   -2.3095    0.0000 C   0  0  0  0  0  0  0  0  0  0  0  0
  -15.3466   -1.8462    0.0000 C   0  0  0  0  0  0  0  0  0  0  0  0
  -16.4611   -2.8501    0.0000 C   0  0  0  0  0  0  0  0  0  0  0  0
  -17.8878   -2.3869    0.0000 C   0  0  0  0  0  0  0  0  0  0  0  0
  -19.0023   -3.3908    0.0000 N   0  0  0  0  0  0  0  0  0  0  0  0
  -20.4290   -2.9276    0.0000 C   0  0  0  0  0  0  0  0  0  0  0  0
  -20.7412   -1.4604    0.0000 O   0  0  0  0  0  0  0  0  0  0  0  0
  -21.5435   -3.9315    0.0000 C   0  0  0  0  0  0  0  0  0  0  0  0
  -23.0108   -3.6200    0.0000 N   0  0  0  0  0  0  0  0  0  0  0  0
  -23.7606   -4.9191    0.0000 N   0  0  0  0  0  0  0  0  0  0  0  0
  -25.2523   -5.0762    0.0000 C   0  0  0  0  0  0  0  0  0  0  0  0
  -26.1342   -3.8629    0.0000 C   0  0  0  0  0  0  0  0  0  0  0  0
  -27.6260   -4.0200    0.0000 C   0  0  0  0  0  0  0  0  0  0  0  0
  -28.2358   -5.3904    0.0000 C   0  0  0  0  0  0  0  0  0  0  0  0
  -29.7276   -5.5475    0.0000 Cl  0  0  0  0  0  0  0  0  0  0  0  0
  -27.3539   -6.6038    0.0000 C   0  0  0  0  0  0  0  0  0  0  0  0
  -25.8621   -6.4467    0.0000 C   0  0  0  0  0  0  0  0  0  0  0  0
  -24.9802   -7.6600    0.0000 Cl  0  0  0  0  0  0  0  0  0  0  0  0
  -22.7566   -6.0337    0.0000 C   0  0  0  0  0  0  0  0  0  0  0  0
  -21.3864   -5.4233    0.0000 C   0  0  0  0  0  0  0  0  0  0  0  0
  -20.0872   -6.1730    0.0000 C   0  0  0  0  0  0  0  0  0  0  0  0
  -23.0682   -7.5009    0.0000 C   0  0  0  0  0  0  0  0  0  0  0  0
  -24.4947   -7.9648    0.0000 C   0  0  0  0  0  0  0  0  0  0  0  0
  -24.8063   -9.4320    0.0000 C   0  0  0  0  0  0  0  0  0  0  0  0
  -23.6913  -10.4355    0.0000 C   0  0  0  0  0  0  0  0  0  0  0  0
  -24.0029  -11.9028    0.0000 Cl  0  0  0  0  0  0  0  0  0  0  0  0
  -22.2648   -9.9717    0.0000 C   0  0  0  0  0  0  0  0  0  0  0  0
  -21.9533   -8.5044    0.0000 C   0  0  0  0  0  0  0  0  0  0  0  0
  1  2  1  0  0  0  0
  2  3  1  0  0  0  0
  3  4  2  0  0  0  0
  4  5  1  0  0  0  0
  5  6  1  0  0  0  0
  6  7  2  0  0  0  0
  7  8  1  0  0  0  0
  8  9  2  0  0  0  0
  9 10  1  0  0  0  0
  9 11  1  0  0  0  0
 11 12  2  0  0  0  0
  6 12  1  0  0  0  0
 12 13  1  0  0  0  0
  5 14  1  0  0  0  0
  2 14  2  0  0  0  0
 14 15  1  0  0  0  0
 15 16  1  0  0  0  0
 16 17  2  0  0  0  0
 17 18  1  0  0  0  0
 18 19  1  0  0  0  0
 18 20  2  0  0  0  0
 20 21  1  0  0  0  0
 15 21  2  0  0  0  0
  3 22  1  0  0  0  0
 22 23  2  0  0  0  0
 22 24  1  0  0  0  0
 24 25  1  0  0  0  0
 25 26  1  0  0  0  0
 26 27  1  0  0  0  0
 27 28  1  0  0  0  0
 28 29  1  0  0  0  0
 29 30  1  0  0  0  0
 30 31  1  0  0  0  0
 31 32  1  0  0  0  0
 32 33  1  0  0  0  0
 33 34  1  0  0  0  0
 34 35  1  0  0  0  0
 35 36  1  0  0  0  0
 36 37  1  0  0  0  0
 37 38  2  0  0  0  0
 37 39  1  0  0  0  0
 39 40  2  0  0  0  0
 40 41  1  0  0  0  0
 41 42  1  0  0  0  0
 42 43  2  0  0  0  0
 43 44  1  0  0  0  0
 44 45  2  0  0  0  0
 45 46  1  0  0  0  0
 45 47  1  0  0  0  0
 47 48  2  0  0  0  0
 42 48  1  0  0  0  0
 48 49  1  0  0  0  0
 41 50  1  0  0  0  0
 50 51  2  0  0  0  0
 39 51  1  0  0  0  0
 51 52  1  0  0  0  0
 50 53  1  0  0  0  0
 53 54  2  0  0  0  0
 54 55  1  0  0  0  0
 55 56  2  0  0  0  0
 56 57  1  0  0  0  0
 56 58  1  0  0  0  0
 58 59  2  0  0  0  0
 53 59  1  0  0  0  0
M  END
> <chemblId>
CHEMBL1269765

> <bioactivity__type>
Ki

> <units>
nM

> <value>
49.25

$$$$

  CDK     11271517322D 0   0.00000     0.00000     0

 63 68  0  0  0  0              1 V2000 
   -1.6314   -2.2457    0.0000 C   0  0  0  0  0  0  0  0  0  0  0  0
   -0.7500   -1.0320    0.0000 C   0  0  0  0  0  0  0  0  0  0  0  0
   -1.2140    0.3940    0.0000 C   0  0  0  0  0  0  0  0  0  0  0  0
    0.0000    1.2760    0.0000 N   0  0  0  0  0  0  0  0  0  0  0  0
    1.2140    0.3940    0.0000 N   0  0  0  0  0  0  0  0  0  0  0  0
    2.6407    0.8572    0.0000 C   0  0  0  0  0  0  0  0  0  0  0  0
    3.7552   -0.1467    0.0000 C   0  0  0  0  0  0  0  0  0  0  0  0
    5.1819    0.3165    0.0000 C   0  0  0  0  0  0  0  0  0  0  0  0
    5.4940    1.7837    0.0000 C   0  0  0  0  0  0  0  0  0  0  0  0
    6.9207    2.2469    0.0000 Cl  0  0  0  0  0  0  0  0  0  0  0  0
    4.3795    2.7876    0.0000 C   0  0  0  0  0  0  0  0  0  0  0  0
    2.9528    2.3244    0.0000 C   0  0  0  0  0  0  0  0  0  0  0  0
    1.8383    3.3283    0.0000 Cl  0  0  0  0  0  0  0  0  0  0  0  0
    0.7500   -1.0320    0.0000 C   0  0  0  0  0  0  0  0  0  0  0  0
    1.6314   -2.2457    0.0000 C   0  0  0  0  0  0  0  0  0  0  0  0
    1.0210   -3.6159    0.0000 C   0  0  0  0  0  0  0  0  0  0  0  0
    1.9025   -4.8296    0.0000 C   0  0  0  0  0  0  0  0  0  0  0  0
    3.3943   -4.6731    0.0000 C   0  0  0  0  0  0  0  0  0  0  0  0
    4.2757   -5.8868    0.0000 Cl  0  0  0  0  0  0  0  0  0  0  0  0
    4.0047   -3.3029    0.0000 C   0  0  0  0  0  0  0  0  0  0  0  0
    3.1232   -2.0892    0.0000 C   0  0  0  0  0  0  0  0  0  0  0  0
   -2.6407    0.8572    0.0000 C   0  0  0  0  0  0  0  0  0  0  0  0
   -2.9528    2.3244    0.0000 O   0  0  0  0  0  0  0  0  0  0  0  0
   -3.7552   -0.1467    0.0000 N   0  0  0  0  0  0  0  0  0  0  0  0
   -5.1819    0.3165    0.0000 C   0  0  0  0  0  0  0  0  0  0  0  0
   -6.2964   -0.6874    0.0000 C   0  0  0  0  0  0  0  0  0  0  0  0
   -7.7231   -0.2241    0.0000 C   0  0  0  0  0  0  0  0  0  0  0  0
   -8.8376   -1.2281    0.0000 C   0  0  0  0  0  0  0  0  0  0  0  0
  -10.2643   -0.7648    0.0000 C   0  0  0  0  0  0  0  0  0  0  0  0
  -11.3788   -1.7688    0.0000 C   0  0  0  0  0  0  0  0  0  0  0  0
  -12.8054   -1.3055    0.0000 C   0  0  0  0  0  0  0  0  0  0  0  0
  -13.9200   -2.3095    0.0000 N   0  0  0  0  0  0  0  0  0  0  0  0
  -15.3466   -1.8462    0.0000 C   0  0  0  0  0  0  0  0  0  0  0  0
  -16.4611   -2.8501    0.0000 C   0  0  0  0  0  0  0  0  0  0  0  0
  -17.8878   -2.3869    0.0000 C   0  0  0  0  0  0  0  0  0  0  0  0
  -19.0023   -3.3908    0.0000 C   0  0  0  0  0  0  0  0  0  0  0  0
  -20.4290   -2.9276    0.0000 C   0  0  0  0  0  0  0  0  0  0  0  0
  -21.5435   -3.9315    0.0000 C   0  0  0  0  0  0  0  0  0  0  0  0
  -22.9702   -3.4683    0.0000 C   0  0  0  0  0  0  0  0  0  0  0  0
  -24.0847   -4.4722    0.0000 N   0  0  0  0  0  0  0  0  0  0  0  0
  -25.5114   -4.0090    0.0000 C   0  0  0  0  0  0  0  0  0  0  0  0
  -25.8236   -2.5418    0.0000 O   0  0  0  0  0  0  0  0  0  0  0  0
  -26.6259   -5.0129    0.0000 C   0  0  0  0  0  0  0  0  0  0  0  0
  -28.0932   -4.7013    0.0000 N   0  0  0  0  0  0  0  0  0  0  0  0
  -28.8429   -6.0005    0.0000 N   0  0  0  0  0  0  0  0  0  0  0  0
  -30.3347   -6.1576    0.0000 C   0  0  0  0  0  0  0  0  0  0  0  0
  -31.2166   -4.9443    0.0000 C   0  0  0  0  0  0  0  0  0  0  0  0
  -32.7084   -5.1014    0.0000 C   0  0  0  0  0  0  0  0  0  0  0  0
  -33.3182   -6.4718    0.0000 C   0  0  0  0  0  0  0  0  0  0  0  0
  -34.8099   -6.6289    0.0000 Cl  0  0  0  0  0  0  0  0  0  0  0  0
  -32.4363   -7.6852    0.0000 C   0  0  0  0  0  0  0  0  0  0  0  0
  -30.9445   -7.5281    0.0000 C   0  0  0  0  0  0  0  0  0  0  0  0
  -30.0626   -8.7414    0.0000 Cl  0  0  0  0  0  0  0  0  0  0  0  0
  -27.8390   -7.1150    0.0000 C   0  0  0  0  0  0  0  0  0  0  0  0
  -26.4688   -6.5047    0.0000 C   0  0  0  0  0  0  0  0  0  0  0  0
  -25.1696   -7.2544    0.0000 C   0  0  0  0  0  0  0  0  0  0  0  0
  -28.1506   -8.5823    0.0000 C   0  0  0  0  0  0  0  0  0  0  0  0
  -29.5771   -9.0461    0.0000 C   0  0  0  0  0  0  0  0  0  0  0  0
  -29.8886  -10.5134    0.0000 C   0  0  0  0  0  0  0  0  0  0  0  0
  -28.7737  -11.5169    0.0000 C   0  0  0  0  0  0  0  0  0  0  0  0
  -29.0853  -12.9842    0.0000 Cl  0  0  0  0  0  0  0  0  0  0  0  0
  -27.3472  -11.0531    0.0000 C   0  0  0  0  0  0  0  0  0  0  0  0
  -27.0357   -9.5858    0.0000 C   0  0  0  0  0  0  0  0  0  0  0  0
  1  2  1  0  0  0  0
  2  3  1  0  0  0  0
  3  4  2  0  0  0  0
  4  5  1  0  0  0  0
  5  6  1  0  0  0  0
  6  7  2  0  0  0  0
  7  8  1  0  0  0  0
  8  9  2  0  0  0  0
  9 10  1  0  0  0  0
  9 11  1  0  0  0  0
 11 12  2  0  0  0  0
  6 12  1  0  0  0  0
 12 13  1  0  0  0  0
  5 14  1  0  0  0  0
  2 14  2  0  0  0  0
 14 15  1  0  0  0  0
 15 16  1  0  0  0  0
 16 17  2  0  0  0  0
 17 18  1  0  0  0  0
 18 19  1  0  0  0  0
 18 20  2  0  0  0  0
 20 21  1  0  0  0  0
 15 21  2  0  0  0  0
  3 22  1  0  0  0  0
 22 23  2  0  0  0  0
 22 24  1  0  0  0  0
 24 25  1  0  0  0  0
 25 26  1  0  0  0  0
 26 27  1  0  0  0  0
 27 28  1  0  0  0  0
 28 29  1  0  0  0  0
 29 30  1  0  0  0  0
 30 31  1  0  0  0  0
 31 32  1  0  0  0  0
 32 33  1  0  0  0  0
 33 34  1  0  0  0  0
 34 35  1  0  0  0  0
 35 36  1  0  0  0  0
 36 37  1  0  0  0  0
 37 38  1  0  0  0  0
 38 39  1  0  0  0  0
 39 40  1  0  0  0  0
 40 41  1  0  0  0  0
 41 42  2  0  0  0  0
 41 43  1  0  0  0  0
 43 44  2  0  0  0  0
 44 45  1  0  0  0  0
 45 46  1  0  0  0  0
 46 47  2  0  0  0  0
 47 48  1  0  0  0  0
 48 49  2  0  0  0  0
 49 50  1  0  0  0  0
 49 51  1  0  0  0  0
 51 52  2  0  0  0  0
 46 52  1  0  0  0  0
 52 53  1  0  0  0  0
 45 54  1  0  0  0  0
 54 55  2  0  0  0  0
 43 55  1  0  0  0  0
 55 56  1  0  0  0  0
 54 57  1  0  0  0  0
 57 58  2  0  0  0  0
 58 59  1  0  0  0  0
 59 60  2  0  0  0  0
 60 61  1  0  0  0  0
 60 62  1  0  0  0  0
 62 63  2  0  0  0  0
 57 63  1  0  0  0  0
M  END
> <chemblId>
CHEMBL1269766

> <bioactivity__type>
Ki

> <units>
nM

> <value>
8.355

$$$$

  CDK     11271517322D 0   0.00000     0.00000     0

 67 72  0  0  0  0              1 V2000 
   -1.6314   -2.2457    0.0000 C   0  0  0  0  0  0  0  0  0  0  0  0
   -0.7500   -1.0320    0.0000 C   0  0  0  0  0  0  0  0  0  0  0  0
   -1.2140    0.3940    0.0000 C   0  0  0  0  0  0  0  0  0  0  0  0
    0.0000    1.2760    0.0000 N   0  0  0  0  0  0  0  0  0  0  0  0
    1.2140    0.3940    0.0000 N   0  0  0  0  0  0  0  0  0  0  0  0
    0.7500   -1.0320    0.0000 C   0  0  0  0  0  0  0  0  0  0  0  0
    1.6314   -2.2457    0.0000 C   0  0  0  0  0  0  0  0  0  0  0  0
    1.0210   -3.6159    0.0000 C   0  0  0  0  0  0  0  0  0  0  0  0
    1.9025   -4.8296    0.0000 C   0  0  0  0  0  0  0  0  0  0  0  0
    3.3943   -4.6731    0.0000 C   0  0  0  0  0  0  0  0  0  0  0  0
    4.2757   -5.8868    0.0000 Cl  0  0  0  0  0  0  0  0  0  0  0  0
    4.0047   -3.3029    0.0000 C   0  0  0  0  0  0  0  0  0  0  0  0
    3.1232   -2.0892    0.0000 C   0  0  0  0  0  0  0  0  0  0  0  0
    2.6407    0.8572    0.0000 C   0  0  0  0  0  0  0  0  0  0  0  0
    3.7552   -0.1467    0.0000 C   0  0  0  0  0  0  0  0  0  0  0  0
    5.1819    0.3165    0.0000 C   0  0  0  0  0  0  0  0  0  0  0  0
    5.4940    1.7837    0.0000 C   0  0  0  0  0  0  0  0  0  0  0  0
    6.9207    2.2469    0.0000 Cl  0  0  0  0  0  0  0  0  0  0  0  0
    4.3795    2.7876    0.0000 C   0  0  0  0  0  0  0  0  0  0  0  0
    2.9528    2.3244    0.0000 C   0  0  0  0  0  0  0  0  0  0  0  0
    1.8383    3.3283    0.0000 Cl  0  0  0  0  0  0  0  0  0  0  0  0
   -2.6407    0.8572    0.0000 C   0  0  0  0  0  0  0  0  0  0  0  0
   -2.9528    2.3244    0.0000 O   0  0  0  0  0  0  0  0  0  0  0  0
   -3.7552   -0.1467    0.0000 N   0  0  0  0  0  0  0  0  0  0  0  0
   -5.1819    0.3165    0.0000 C   0  0  0  0  0  0  0  0  0  0  0  0
   -6.2964   -0.6874    0.0000 C   0  0  0  0  0  0  0  0  0  0  0  0
   -7.7231   -0.2241    0.0000 C   0  0  0  0  0  0  0  0  0  0  0  0
   -8.8376   -1.2281    0.0000 C   0  0  0  0  0  0  0  0  0  0  0  0
  -10.2643   -0.7648    0.0000 C   0  0  0  0  0  0  0  0  0  0  0  0
  -11.3788   -1.7688    0.0000 C   0  0  0  0  0  0  0  0  0  0  0  0
  -12.8054   -1.3055    0.0000 C   0  0  0  0  0  0  0  0  0  0  0  0
  -13.9200   -2.3095    0.0000 C   0  0  0  0  0  0  0  0  0  0  0  0
  -15.3466   -1.8462    0.0000 C   0  0  0  0  0  0  0  0  0  0  0  0
  -16.4611   -2.8501    0.0000 N   0  0  0  0  0  0  0  0  0  0  0  0
  -17.8878   -2.3869    0.0000 C   0  0  0  0  0  0  0  0  0  0  0  0
  -19.0023   -3.3908    0.0000 C   0  0  0  0  0  0  0  0  0  0  0  0
  -20.4290   -2.9276    0.0000 C   0  0  0  0  0  0  0  0  0  0  0  0
  -21.5435   -3.9315    0.0000 C   0  0  0  0  0  0  0  0  0  0  0  0
  -22.9702   -3.4683    0.0000 C   0  0  0  0  0  0  0  0  0  0  0  0
  -24.0847   -4.4722    0.0000 C   0  0  0  0  0  0  0  0  0  0  0  0
  -25.5114   -4.0090    0.0000 C   0  0  0  0  0  0  0  0  0  0  0  0
  -26.6259   -5.0129    0.0000 C   0  0  0  0  0  0  0  0  0  0  0  0
  -28.0526   -4.5497    0.0000 C   0  0  0  0  0  0  0  0  0  0  0  0
  -29.1671   -5.5536    0.0000 N   0  0  0  0  0  0  0  0  0  0  0  0
  -30.5938   -5.0904    0.0000 C   0  0  0  0  0  0  0  0  0  0  0  0
  -30.9060   -3.6232    0.0000 O   0  0  0  0  0  0  0  0  0  0  0  0
  -31.7083   -6.0943    0.0000 C   0  0  0  0  0  0  0  0  0  0  0  0
  -33.1756   -5.7827    0.0000 N   0  0  0  0  0  0  0  0  0  0  0  0
  -33.9253   -7.0819    0.0000 N   0  0  0  0  0  0  0  0  0  0  0  0
  -32.9214   -8.1964    0.0000 C   0  0  0  0  0  0  0  0  0  0  0  0
  -31.5512   -7.5860    0.0000 C   0  0  0  0  0  0  0  0  0  0  0  0
  -30.2520   -8.3358    0.0000 C   0  0  0  0  0  0  0  0  0  0  0  0
  -33.2330   -9.6637    0.0000 C   0  0  0  0  0  0  0  0  0  0  0  0
  -34.6595  -10.1275    0.0000 C   0  0  0  0  0  0  0  0  0  0  0  0
  -34.9710  -11.5948    0.0000 C   0  0  0  0  0  0  0  0  0  0  0  0
  -33.8561  -12.5983    0.0000 C   0  0  0  0  0  0  0  0  0  0  0  0
  -34.1677  -14.0656    0.0000 Cl  0  0  0  0  0  0  0  0  0  0  0  0
  -32.4296  -12.1345    0.0000 C   0  0  0  0  0  0  0  0  0  0  0  0
  -32.1180  -10.6672    0.0000 C   0  0  0  0  0  0  0  0  0  0  0  0
  -35.4171   -7.2390    0.0000 C   0  0  0  0  0  0  0  0  0  0  0  0
  -36.2990   -6.0257    0.0000 C   0  0  0  0  0  0  0  0  0  0  0  0
  -37.7907   -6.1828    0.0000 C   0  0  0  0  0  0  0  0  0  0  0  0
  -38.4006   -7.5532    0.0000 C   0  0  0  0  0  0  0  0  0  0  0  0
  -39.8923   -7.7103    0.0000 Cl  0  0  0  0  0  0  0  0  0  0  0  0
  -37.5186   -8.7665    0.0000 C   0  0  0  0  0  0  0  0  0  0  0  0
  -36.0269   -8.6095    0.0000 C   0  0  0  0  0  0  0  0  0  0  0  0
  -35.1450   -9.8228    0.0000 Cl  0  0  0  0  0  0  0  0  0  0  0  0
  1  2  1  0  0  0  0
  2  3  1  0  0  0  0
  3  4  2  0  0  0  0
  4  5  1  0  0  0  0
  5  6  1  0  0  0  0
  2  6  2  0  0  0  0
  6  7  1  0  0  0  0
  7  8  1  0  0  0  0
  8  9  2  0  0  0  0
  9 10  1  0  0  0  0
 10 11  1  0  0  0  0
 10 12  2  0  0  0  0
 12 13  1  0  0  0  0
  7 13  2  0  0  0  0
  5 14  1  0  0  0  0
 14 15  2  0  0  0  0
 15 16  1  0  0  0  0
 16 17  2  0  0  0  0
 17 18  1  0  0  0  0
 17 19  1  0  0  0  0
 19 20  2  0  0  0  0
 14 20  1  0  0  0  0
 20 21  1  0  0  0  0
  3 22  1  0  0  0  0
 22 23  2  0  0  0  0
 22 24  1  0  0  0  0
 24 25  1  0  0  0  0
 25 26  1  0  0  0  0
 26 27  1  0  0  0  0
 27 28  1  0  0  0  0
 28 29  1  0  0  0  0
 29 30  1  0  0  0  0
 30 31  1  0  0  0  0
 31 32  1  0  0  0  0
 32 33  1  0  0  0  0
 33 34  1  0  0  0  0
 34 35  1  0  0  0  0
 35 36  1  0  0  0  0
 36 37  1  0  0  0  0
 37 38  1  0  0  0  0
 38 39  1  0  0  0  0
 39 40  1  0  0  0  0
 40 41  1  0  0  0  0
 41 42  1  0  0  0  0
 42 43  1  0  0  0  0
 43 44  1  0  0  0  0
 44 45  1  0  0  0  0
 45 46  2  0  0  0  0
 45 47  1  0  0  0  0
 47 48  2  0  0  0  0
 48 49  1  0  0  0  0
 49 50  1  0  0  0  0
 50 51  2  0  0  0  0
 47 51  1  0  0  0  0
 51 52  1  0  0  0  0
 50 53  1  0  0  0  0
 53 54  2  0  0  0  0
 54 55  1  0  0  0  0
 55 56  2  0  0  0  0
 56 57  1  0  0  0  0
 56 58  1  0  0  0  0
 58 59  2  0  0  0  0
 53 59  1  0  0  0  0
 49 60  1  0  0  0  0
 60 61  2  0  0  0  0
 61 62  1  0  0  0  0
 62 63  2  0  0  0  0
 63 64  1  0  0  0  0
 63 65  1  0  0  0  0
 65 66  2  0  0  0  0
 60 66  1  0  0  0  0
 66 67  1  0  0  0  0
M  END
> <chemblId>
CHEMBL1269767

> <bioactivity__type>
Ki

> <units>
nM

> <value>
55.75

$$$$

  CDK     11271517322D 0   0.00000     0.00000     0

 60 65  0  0  0  0              1 V2000 
   -7.0549    9.1195    0.0000 C   0  0  0  0  0  0  0  0  0  0  0  0
   -8.1694    8.1156    0.0000 N   0  0  0  0  0  0  0  0  0  0  0  0
   -7.8572    6.6484    0.0000 C   0  0  0  0  0  0  0  0  0  0  0  0
   -6.4305    6.1852    0.0000 C   0  0  0  0  0  0  0  0  0  0  0  0
   -6.1184    4.7180    0.0000 C   0  0  0  0  0  0  0  0  0  0  0  0
   -4.6917    4.2548    0.0000 C   0  0  0  0  0  0  0  0  0  0  0  0
   -4.3795    2.7876    0.0000 C   0  0  0  0  0  0  0  0  0  0  0  0
   -2.9528    2.3244    0.0000 N   0  0  0  0  0  0  0  0  0  0  0  0
   -2.6407    0.8572    0.0000 C   0  0  0  0  0  0  0  0  0  0  0  0
   -3.7552   -0.1467    0.0000 O   0  0  0  0  0  0  0  0  0  0  0  0
   -1.2140    0.3940    0.0000 C   0  0  0  0  0  0  0  0  0  0  0  0
    0.0000    1.2760    0.0000 N   0  0  0  0  0  0  0  0  0  0  0  0
    1.2140    0.3940    0.0000 N   0  0  0  0  0  0  0  0  0  0  0  0
    2.6407    0.8572    0.0000 C   0  0  0  0  0  0  0  0  0  0  0  0
    3.7552   -0.1467    0.0000 C   0  0  0  0  0  0  0  0  0  0  0  0
    5.1819    0.3165    0.0000 C   0  0  0  0  0  0  0  0  0  0  0  0
    5.4940    1.7837    0.0000 C   0  0  0  0  0  0  0  0  0  0  0  0
    6.9207    2.2469    0.0000 Cl  0  0  0  0  0  0  0  0  0  0  0  0
    4.3795    2.7876    0.0000 C   0  0  0  0  0  0  0  0  0  0  0  0
    2.9528    2.3244    0.0000 C   0  0  0  0  0  0  0  0  0  0  0  0
    1.8383    3.3283    0.0000 Cl  0  0  0  0  0  0  0  0  0  0  0  0
    0.7500   -1.0320    0.0000 C   0  0  0  0  0  0  0  0  0  0  0  0
   -0.7500   -1.0320    0.0000 C   0  0  0  0  0  0  0  0  0  0  0  0
   -1.6314   -2.2457    0.0000 C   0  0  0  0  0  0  0  0  0  0  0  0
    1.6314   -2.2457    0.0000 C   0  0  0  0  0  0  0  0  0  0  0  0
    1.0210   -3.6159    0.0000 C   0  0  0  0  0  0  0  0  0  0  0  0
    1.9025   -4.8296    0.0000 C   0  0  0  0  0  0  0  0  0  0  0  0
    3.3943   -4.6731    0.0000 C   0  0  0  0  0  0  0  0  0  0  0  0
    4.2757   -5.8868    0.0000 Cl  0  0  0  0  0  0  0  0  0  0  0  0
    4.0047   -3.3029    0.0000 C   0  0  0  0  0  0  0  0  0  0  0  0
    3.1232   -2.0892    0.0000 C   0  0  0  0  0  0  0  0  0  0  0  0
   -9.5961    8.5788    0.0000 C   0  0  0  0  0  0  0  0  0  0  0  0
   -9.9082   10.0460    0.0000 C   0  0  0  0  0  0  0  0  0  0  0  0
  -11.3349   10.5092    0.0000 C   0  0  0  0  0  0  0  0  0  0  0  0
  -11.6471   11.9763    0.0000 C   0  0  0  0  0  0  0  0  0  0  0  0
  -13.0738   12.4396    0.0000 C   0  0  0  0  0  0  0  0  0  0  0  0
  -13.3859   13.9067    0.0000 N   0  0  0  0  0  0  0  0  0  0  0  0
  -14.8126   14.3700    0.0000 C   0  0  0  0  0  0  0  0  0  0  0  0
  -15.9271   13.3660    0.0000 O   0  0  0  0  0  0  0  0  0  0  0  0
  -15.1248   15.8371    0.0000 C   0  0  0  0  0  0  0  0  0  0  0  0
  -14.1213   16.9521    0.0000 N   0  0  0  0  0  0  0  0  0  0  0  0
  -14.8716   18.2509    0.0000 N   0  0  0  0  0  0  0  0  0  0  0  0
  -14.2618   19.6214    0.0000 C   0  0  0  0  0  0  0  0  0  0  0  0
  -12.7700   19.7785    0.0000 C   0  0  0  0  0  0  0  0  0  0  0  0
  -12.1602   21.1489    0.0000 C   0  0  0  0  0  0  0  0  0  0  0  0
  -13.0421   22.3623    0.0000 C   0  0  0  0  0  0  0  0  0  0  0  0
[truncated: 5,682,140 more chars]
