# Supplementary material for: Comparison of Quantitative and Qualitative (Q)SAR Models Created for the Prediction of Ki and IC50 Values of Antitarget Inhibitors
Source: Front Pharmacol. 2018 Oct 10;9:1136. doi: 10.3389/fphar.2018.01136 (PMC6192375; doi:10.3389/fphar.2018.01136)
Supplement: Supplementary file 3 [file Data_Sheet_3.ZIP › DataSets/CNR2_Ki.sdf]

  CDK     11271517482D 0   0.00000     0.00000     0

 27 30  0  0  0  0              1 V2000 
    4.5004   11.8489    0.0000 Cl  0  0  0  0  0  0  0  0  0  0  0  0
    3.4397   10.7882    0.0000 C   0  0  0  0  0  0  0  0  0  0  0  0
    1.9908   11.1764    0.0000 C   0  0  0  0  0  0  0  0  0  0  0  0
    0.9302   10.1158    0.0000 C   0  0  0  0  0  0  0  0  0  0  0  0
    1.3184    8.6669    0.0000 C   0  0  0  0  0  0  0  0  0  0  0  0
    0.2577    7.6062    0.0000 C   0  0  0  0  0  0  0  0  0  0  0  0
    0.6460    6.1573    0.0000 N   0  0  0  0  0  0  0  0  0  0  0  0
   -0.4147    5.0967    0.0000 C   0  0  0  0  0  0  0  0  0  0  0  0
   -0.0265    3.6478    0.0000 C   0  0  0  0  0  0  0  0  0  0  0  0
    1.4224    3.2595    0.0000 N   0  0  0  0  0  0  0  0  0  0  0  0
    2.4831    4.3202    0.0000 C   0  0  0  0  0  0  0  0  0  0  0  0
    2.0949    5.7691    0.0000 C   0  0  0  0  0  0  0  0  0  0  0  0
    1.8107    1.8107    0.0000 C   0  0  0  0  0  0  0  0  0  0  0  0
    3.2595    1.4224    0.0000 O   0  0  0  0  0  0  0  0  0  0  0  0
    0.7500    0.7500    0.0000 C   0  0  0  0  0  0  0  0  0  0  0  0
    0.7500   -0.7500    0.0000 C   0  0  0  0  0  0  0  0  0  0  0  0
   -0.7500   -0.7500    0.0000 C   0  0  0  0  0  0  0  0  0  0  0  0
   -0.7500    0.7500    0.0000 C   0  0  0  0  0  0  0  0  0  0  0  0
   -1.1911    7.9944    0.0000 C   0  0  0  0  0  0  0  0  0  0  0  0
   -1.5794    9.4433    0.0000 C   0  0  0  0  0  0  0  0  0  0  0  0
   -3.0283    9.8316    0.0000 C   0  0  0  0  0  0  0  0  0  0  0  0
   -4.0889    8.7709    0.0000 C   0  0  0  0  0  0  0  0  0  0  0  0
   -3.7007    7.3220    0.0000 C   0  0  0  0  0  0  0  0  0  0  0  0
   -2.2518    6.9338    0.0000 C   0  0  0  0  0  0  0  0  0  0  0  0
    2.7673    8.2786    0.0000 C   0  0  0  0  0  0  0  0  0  0  0  0
    3.1555    6.8298    0.0000 Cl  0  0  0  0  0  0  0  0  0  0  0  0
    3.8280    9.3393    0.0000 C   0  0  0  0  0  0  0  0  0  0  0  0
  1  2  1  0  0  0  0
  2  3  2  0  0  0  0
  3  4  1  0  0  0  0
  4  5  2  0  0  0  0
  5  6  1  0  0  0  0
  6  7  1  0  0  0  0
  7  8  1  0  0  0  0
  8  9  1  0  0  0  0
  9 10  1  0  0  0  0
 10 11  1  0  0  0  0
 11 12  1  0  0  0  0
  7 12  1  0  0  0  0
 10 13  1  0  0  0  0
 13 14  2  0  0  0  0
 13 15  1  0  0  0  0
 15 16  1  0  0  0  0
 16 17  1  0  0  0  0
 17 18  1  0  0  0  0
 15 18  1  0  0  0  0
  6 19  1  0  0  0  0
 19 20  2  0  0  0  0
 20 21  1  0  0  0  0
 21 22  2  0  0  0  0
 22 23  1  0  0  0  0
 23 24  2  0  0  0  0
 19 24  1  0  0  0  0
  5 25  1  0  0  0  0
 25 26  1  0  0  0  0
 25 27  2  0  0  0  0
  2 27  1  0  0  0  0
M  END
> <chemblId>
CHEMBL1076884

> <bioactivity__type>
Ki

> <units>
nM

> <value>
2116.0

$$$$

  CDK     11271517482D 0   0.00000     0.00000     0

 31 34  0  0  0  0              1 V2000 
   -7.2329    3.7141    0.0000 C   0  0  0  0  0  0  0  0  0  0  0  0
   -6.9207    2.2469    0.0000 O   0  0  0  0  0  0  0  0  0  0  0  0
   -5.4940    1.7837    0.0000 C   0  0  0  0  0  0  0  0  0  0  0  0
   -5.1819    0.3165    0.0000 C   0  0  0  0  0  0  0  0  0  0  0  0
   -3.7552   -0.1467    0.0000 C   0  0  0  0  0  0  0  0  0  0  0  0
   -2.6407    0.8572    0.0000 C   0  0  0  0  0  0  0  0  0  0  0  0
   -2.9528    2.3244    0.0000 C   0  0  0  0  0  0  0  0  0  0  0  0
   -4.3795    2.7876    0.0000 C   0  0  0  0  0  0  0  0  0  0  0  0
   -1.2140    0.3940    0.0000 C   0  0  0  0  0  0  0  0  0  0  0  0
   -0.7500   -1.0320    0.0000 C   0  0  0  0  0  0  0  0  0  0  0  0
   -1.6314   -2.2457    0.0000 C   0  0  0  0  0  0  0  0  0  0  0  0
   -2.5128   -3.4594    0.0000 N   0  0  0  0  0  0  0  0  0  0  0  0
    0.7500   -1.0320    0.0000 C   0  0  0  0  0  0  0  0  0  0  0  0
    1.2140    0.3940    0.0000 N   0  0  0  0  0  0  0  0  0  0  0  0
    0.0000    1.2760    0.0000 N   0  0  0  0  0  0  0  0  0  0  0  0
    0.0000    2.7760    0.0000 C   0  0  0  0  0  0  0  0  0  0  0  0
    1.2990    3.5260    0.0000 C   0  0  0  0  0  0  0  0  0  0  0  0
    1.2990    5.0260    0.0000 C   0  0  0  0  0  0  0  0  0  0  0  0
   -0.0000    5.7760    0.0000 C   0  0  0  0  0  0  0  0  0  0  0  0
   -1.2990    5.0260    0.0000 C   0  0  0  0  0  0  0  0  0  0  0  0
   -1.2990    3.5260    0.0000 C   0  0  0  0  0  0  0  0  0  0  0  0
   -2.5981    2.7760    0.0000 I  -2  0  0  0  0  0  0  0  0  0  0  0
    1.6314   -2.2457    0.0000 C   0  0  0  0  0  0  0  0  0  0  0  0
    1.0210   -3.6159    0.0000 O   0  0  0  0  0  0  0  0  0  0  0  0
    3.1232   -2.0892    0.0000 N   0  0  0  0  0  0  0  0  0  0  0  0
    4.0047   -3.3029    0.0000 N   0  0  0  0  0  0  0  0  0  0  0  0
    3.3943   -4.6731    0.0000 C   0  0  0  0  0  0  0  0  0  0  0  0
    4.2757   -5.8868    0.0000 C   0  0  0  0  0  0  0  0  0  0  0  0
    5.7675   -5.7304    0.0000 C   0  0  0  0  0  0  0  0  0  0  0  0
    6.3779   -4.3602    0.0000 C   0  0  0  0  0  0  0  0  0  0  0  0
    5.4965   -3.1465    0.0000 C   0  0  0  0  0  0  0  0  0  0  0  0
  1  2  1  0  0  0  0
  2  3  1  0  0  0  0
  3  4  2  0  0  0  0
  4  5  1  0  0  0  0
  5  6  2  0  0  0  0
  6  7  1  0  0  0  0
  7  8  2  0  0  0  0
  3  8  1  0  0  0  0
  6  9  1  0  0  0  0
  9 10  2  0  0  0  0
 10 11  1  0  0  0  0
 11 12  3  0  0  0  0
 10 13  1  0  0  0  0
 13 14  2  0  0  0  0
 14 15  1  0  0  0  0
  9 15  1  0  0  0  0
 15 16  1  0  0  0  0
 16 17  2  0  0  0  0
 17 18  1  0  0  0  0
 18 19  2  0  0  0  0
 19 20  1  0  0  0  0
 20 21  2  0  0  0  0
 16 21  1  0  0  0  0
 21 22  1  0  0  0  0
 13 23  1  0  0  0  0
 23 24  2  0  0  0  0
 23 25  1  0  0  0  0
 25 26  1  0  0  0  0
 26 27  1  0  0  0  0
 27 28  1  0  0  0  0
 28 29  1  0  0  0  0
 29 30  1  0  0  0  0
 30 31  1  0  0  0  0
 26 31  1  0  0  0  0
M  END
> <chemblId>
CHEMBL1079079

> <bioactivity__type>
Ki

> <units>
nM

> <value>
548.0

$$$$

  CDK     11271517482D 0   0.00000     0.00000     0

 35 38  0  0  0  0              1 V2000 
   -5.1819    0.3165    0.0000 C   0  0  0  0  0  0  0  0  0  0  0  0
   -3.7552   -0.1467    0.0000 N   0  0  0  0  0  0  0  0  0  0  0  0
   -2.6407    0.8572    0.0000 C   0  0  0  0  0  0  0  0  0  0  0  0
   -2.9528    2.3244    0.0000 N   0  0  0  0  0  0  0  0  0  0  0  0
   -4.3795    2.7876    0.0000 S   0  0  0  0  0  0  0  0  0  0  0  0
   -5.8786    2.7350    0.0000 O   0  0  0  0  0  0  0  0  0  0  0  0
   -4.5880    1.3022    0.0000 O   0  0  0  0  0  0  0  0  0  0  0  0
   -4.6917    4.2548    0.0000 N   0  0  0  0  0  0  0  0  0  0  0  0
   -3.5772    5.2587    0.0000 C   0  0  0  0  0  0  0  0  0  0  0  0
   -3.8894    6.7259    0.0000 C   0  0  0  0  0  0  0  0  0  0  0  0
   -5.3160    7.1891    0.0000 C   0  0  0  0  0  0  0  0  0  0  0  0
   -6.4305    6.1852    0.0000 C   0  0  0  0  0  0  0  0  0  0  0  0
   -6.1184    4.7180    0.0000 C   0  0  0  0  0  0  0  0  0  0  0  0
   -5.6282    8.6563    0.0000 C   0  0  0  0  0  0  0  0  0  0  0  0
   -7.0549    9.1195    0.0000 F   0  0  0  0  0  0  0  0  0  0  0  0
   -4.1291    8.7089    0.0000 F   0  0  0  0  0  0  0  0  0  0  0  0
   -5.4197   10.1417    0.0000 F   0  0  0  0  0  0  0  0  0  0  0  0
   -1.2140    0.3940    0.0000 C   0  0  0  0  0  0  0  0  0  0  0  0
    0.0000    1.2760    0.0000 N   0  0  0  0  0  0  0  0  0  0  0  0
    1.2140    0.3940    0.0000 N   0  0  0  0  0  0  0  0  0  0  0  0
    0.7500   -1.0320    0.0000 C   0  0  0  0  0  0  0  0  0  0  0  0
   -0.7500   -1.0320    0.0000 C   0  0  0  0  0  0  0  0  0  0  0  0
    1.6314   -2.2457    0.0000 C   0  0  0  0  0  0  0  0  0  0  0  0
    1.0210   -3.6159    0.0000 C   0  0  0  0  0  0  0  0  0  0  0  0
    1.9025   -4.8296    0.0000 C   0  0  0  0  0  0  0  0  0  0  0  0
    3.3943   -4.6731    0.0000 C   0  0  0  0  0  0  0  0  0  0  0  0
    4.0047   -3.3029    0.0000 C   0  0  0  0  0  0  0  0  0  0  0  0
    3.1232   -2.0892    0.0000 C   0  0  0  0  0  0  0  0  0  0  0  0
    2.6407    0.8572    0.0000 C   0  0  0  0  0  0  0  0  0  0  0  0
    3.7552   -0.1467    0.0000 C   0  0  0  0  0  0  0  0  0  0  0  0
    5.1819    0.3165    0.0000 C   0  0  0  0  0  0  0  0  0  0  0  0
    5.4940    1.7837    0.0000 C   0  0  0  0  0  0  0  0  0  0  0  0
    6.9207    2.2469    0.0000 Cl  0  0  0  0  0  0  0  0  0  0  0  0
    4.3795    2.7876    0.0000 C   0  0  0  0  0  0  0  0  0  0  0  0
    2.9528    2.3244    0.0000 C   0  0  0  0  0  0  0  0  0  0  0  0
  1  2  1  0  0  0  0
  2  3  1  0  0  0  0
  3  4  2  0  0  0  0
  4  5  1  0  0  0  0
  5  6  2  0  0  0  0
  5  7  2  0  0  0  0
  5  8  1  0  0  0  0
  8  9  1  0  0  0  0
  9 10  1  0  0  0  0
 10 11  1  0  0  0  0
 11 12  1  0  0  0  0
 12 13  1  0  0  0  0
  8 13  1  0  0  0  0
 11 14  1  0  0  0  0
 14 15  1  0  0  0  0
 14 16  1  0  0  0  0
 14 17  1  0  0  0  0
  3 18  1  0  0  0  0
 18 19  2  0  0  0  0
 19 20  1  0  0  0  0
 20 21  1  0  0  0  0
 21 22  1  0  0  0  0
 18 22  1  0  0  0  0
 21 23  1  1  0  0  0
 23 24  2  0  0  0  0
 24 25  1  0  0  0  0
 25 26  2  0  0  0  0
 26 27  1  0  0  0  0
 27 28  2  0  0  0  0
 23 28  1  0  0  0  0
 20 29  1  0  0  0  0
 29 30  2  0  0  0  0
 30 31  1  0  0  0  0
 31 32  2  0  0  0  0
 32 33  1  0  0  0  0
 32 34  1  0  0  0  0
 34 35  2  0  0  0  0
 29 35  1  0  0  0  0
M  END
> <chemblId>
CHEMBL1080156

> <bioactivity__type>
Ki

> <units>
nM

> <value>
584.0

$$$$

  CDK     11271517482D 0   0.00000     0.00000     0

 35 38  0  0  0  0              1 V2000 
    1.2990    5.0260    0.0000 C   0  0  0  0  0  0  0  0  0  0  0  0
    1.2990    3.5260    0.0000 N   0  0  0  0  0  0  0  0  0  0  0  0
    0.0000    2.7760    0.0000 C   0  0  0  0  0  0  0  0  0  0  0  0
   -1.2990    3.5260    0.0000 N   0  0  0  0  0  0  0  0  0  0  0  0
   -1.2990    5.0260    0.0000 S   0  0  0  0  0  0  0  0  0  0  0  0
    0.1782    4.7655    0.0000 O   0  0  0  0  0  0  0  0  0  0  0  0
   -0.7860    6.4355    0.0000 O   0  0  0  0  0  0  0  0  0  0  0  0
   -2.5981    5.7760    0.0000 N   0  0  0  0  0  0  0  0  0  0  0  0
   -2.5981    7.2760    0.0000 C   0  0  0  0  0  0  0  0  0  0  0  0
   -3.8971    8.0260    0.0000 C   0  0  0  0  0  0  0  0  0  0  0  0
   -5.1962    7.2760    0.0000 C   0  0  0  0  0  0  0  0  0  0  0  0
   -5.1962    5.7760    0.0000 C   0  0  0  0  0  0  0  0  0  0  0  0
   -3.8971    5.0260    0.0000 C   0  0  0  0  0  0  0  0  0  0  0  0
   -6.4952    8.0260    0.0000 C   0  0  0  0  0  0  0  0  0  0  0  0
   -6.4952    9.5260    0.0000 F   0  0  0  0  0  0  0  0  0  0  0  0
   -7.9724    8.2865    0.0000 F   0  0  0  0  0  0  0  0  0  0  0  0
   -7.0082    6.6165    0.0000 F   0  0  0  0  0  0  0  0  0  0  0  0
    0.0000    1.2760    0.0000 N   0  0  0  0  0  0  0  0  0  0  0  0
   -1.2140    0.3940    0.0000 C   0  0  0  0  0  0  0  0  0  0  0  0
   -0.7500   -1.0320    0.0000 C   0  0  0  0  0  0  0  0  0  0  0  0
    0.7500   -1.0320    0.0000 C   0  0  0  0  0  0  0  0  0  0  0  0
    1.2140    0.3940    0.0000 N   0  0  0  0  0  0  0  0  0  0  0  0
    1.6314   -2.2457    0.0000 C   0  0  0  0  0  0  0  0  0  0  0  0
    1.0210   -3.6159    0.0000 C   0  0  0  0  0  0  0  0  0  0  0  0
    1.9025   -4.8296    0.0000 C   0  0  0  0  0  0  0  0  0  0  0  0
    3.3943   -4.6731    0.0000 C   0  0  0  0  0  0  0  0  0  0  0  0
    4.2757   -5.8868    0.0000 Cl  0  0  0  0  0  0  0  0  0  0  0  0
    4.0047   -3.3029    0.0000 C   0  0  0  0  0  0  0  0  0  0  0  0
    3.1232   -2.0892    0.0000 C   0  0  0  0  0  0  0  0  0  0  0  0
   -1.6314   -2.2457    0.0000 C   0  0  0  0  0  0  0  0  0  0  0  0
   -3.1232   -2.0892    0.0000 C   0  0  0  0  0  0  0  0  0  0  0  0
   -4.0047   -3.3029    0.0000 C   0  0  0  0  0  0  0  0  0  0  0  0
   -3.3943   -4.6731    0.0000 C   0  0  0  0  0  0  0  0  0  0  0  0
   -1.9025   -4.8296    0.0000 C   0  0  0  0  0  0  0  0  0  0  0  0
   -1.0210   -3.6159    0.0000 C   0  0  0  0  0  0  0  0  0  0  0  0
  1  2  1  0  0  0  0
  2  3  1  0  0  0  0
  3  4  2  0  0  0  0
  4  5  1  0  0  0  0
  5  6  2  0  0  0  0
  5  7  2  0  0  0  0
  5  8  1  0  0  0  0
  8  9  1  0  0  0  0
  9 10  1  0  0  0  0
 10 11  1  0  0  0  0
 11 12  1  0  0  0  0
 12 13  1  0  0  0  0
  8 13  1  0  0  0  0
 11 14  1  0  0  0  0
 14 15  1  0  0  0  0
 14 16  1  0  0  0  0
 14 17  1  0  0  0  0
  3 18  1  0  0  0  0
 18 19  1  0  0  0  0
 19 20  1  0  0  0  0
 20 21  1  0  0  0  0
 21 22  2  0  0  0  0
 18 22  1  0  0  0  0
 21 23  1  0  0  0  0
 23 24  2  0  0  0  0
 24 25  1  0  0  0  0
 25 26  2  0  0  0  0
 26 27  1  0  0  0  0
 26 28  1  0  0  0  0
 28 29  2  0  0  0  0
 23 29  1  0  0  0  0
 20 30  1  1  0  0  0
 30 31  2  0  0  0  0
 31 32  1  0  0  0  0
 32 33  2  0  0  0  0
 33 34  1  0  0  0  0
 34 35  2  0  0  0  0
 30 35  1  0  0  0  0
M  END
> <chemblId>
CHEMBL1080545

> <bioactivity__type>
Ki

> <units>
nM

> <value>
305.0

$$$$

  CDK     11271517482D 0   0.00000     0.00000     0

 29 32  0  0  0  0              1 V2000 
   11.5675   -2.8881    0.0000 C   0  0  0  0  0  0  0  0  0  0  0  0
   10.0758   -3.0457    0.0000 C   0  0  0  0  0  0  0  0  0  0  0  0
    9.1935   -1.8326    0.0000 C   0  0  0  0  0  0  0  0  0  0  0  0
    7.7018   -1.9902    0.0000 C   0  0  0  0  0  0  0  0  0  0  0  0
    6.8195   -0.7771    0.0000 C   0  0  0  0  0  0  0  0  0  0  0  0
    5.3278   -0.9347    0.0000 C   0  0  0  0  0  0  0  0  0  0  0  0
    4.7184   -2.3053    0.0000 C   0  0  0  0  0  0  0  0  0  0  0  0
    3.8374   -3.5193    0.0000 O   0  0  0  0  0  0  0  0  0  0  0  0
    4.7197   -4.7324    0.0000 C   0  0  0  0  0  0  0  0  0  0  0  0
    6.1460   -4.2681    0.0000 C   0  0  0  0  0  0  0  0  0  0  0  0
    6.1453   -2.7681    0.0000 O   0  0  0  0  0  0  0  0  0  0  0  0
    3.4190   -1.5560    0.0000 C   0  0  0  0  0  0  0  0  0  0  0  0
    3.4190   -0.0500    0.0000 C   0  0  0  0  0  0  0  0  0  0  0  0
    2.1300    0.6960    0.0000 C   0  0  0  0  0  0  0  0  0  0  0  0
    2.1330    2.1960    0.0000 O   0  0  0  0  0  0  0  0  0  0  0  0
    0.8290   -0.0500    0.0000 C   0  0  0  0  0  0  0  0  0  0  0  0
   -0.4590    0.6960    0.0000 C   0  0  0  0  0  0  0  0  0  0  0  0
   -0.4530    2.1890    0.0000 C   0  0  0  0  0  0  0  0  0  0  0  0
   -1.7540    2.9420    0.0000 C   0  0  0  0  0  0  0  0  0  0  0  0
   -3.0560    2.1950    0.0000 C   0  0  0  0  0  0  0  0  0  0  0  0
   -3.0560    0.7030    0.0000 C   0  0  0  0  0  0  0  0  0  0  0  0
   -1.7610   -0.0500    0.0000 C   0  0  0  0  0  0  0  0  0  0  0  0
   -1.7610   -1.5560    0.0000 C   0  0  0  0  0  0  0  0  0  0  0  0
   -3.2385   -1.2972    0.0000 C   0  0  0  0  0  0  0  0  0  0  0  0
   -2.2709   -2.9667    0.0000 C   0  0  0  0  0  0  0  0  0  0  0  0
   -0.4590   -2.3020    0.0000 O   0  0  0  0  0  0  0  0  0  0  0  0
    0.8290   -1.5560    0.0000 C   0  0  0  0  0  0  0  0  0  0  0  0
    2.1300   -2.3020    0.0000 C   0  0  0  0  0  0  0  0  0  0  0  0
   -1.7512    4.4420    0.0000 C   0  0  0  0  0  0  0  0  0  0  0  0
  1  2  1  0  0  0  0
  2  3  1  0  0  0  0
  3  4  1  0  0  0  0
  4  5  1  0  0  0  0
  5  6  1  0  0  0  0
  6  7  1  0  0  0  0
  7  8  1  0  0  0  0
  8  9  1  0  0  0  0
  9 10  1  0  0  0  0
 10 11  1  0  0  0  0
  7 11  1  0  0  0  0
  7 12  1  0  0  0  0
 12 13  2  0  0  0  0
 13 14  1  0  0  0  0
 14 15  1  0  0  0  0
 14 16  2  0  0  0  0
 16 17  1  0  0  0  0
 17 18  1  1  0  0  0
 18 19  1  0  0  0  0
 19 20  2  0  0  0  0
 20 21  1  0  0  0  0
 22 21  1  6  0  0  0
 17 22  1  0  0  0  0
 22 23  1  0  0  0  0
 23 24  1  0  0  0  0
 23 25  1  0  0  0  0
 23 26  1  0  0  0  0
 26 27  1  0  0  0  0
 16 27  1  0  0  0  0
 27 28  2  0  0  0  0
 12 28  1  0  0  0  0
 19 29  1  0  0  0  0
M  END
> <chemblId>
CHEMBL108085

> <bioactivity__type>
Ki

> <units>
nM

> <value>
0.21000000000000002

$$$$

  CDK     11271517482D 0   0.00000     0.00000     0

 31 34  0  0  0  0              1 V2000 
    1.2990    5.0260    0.0000 C   0  0  0  0  0  0  0  0  0  0  0  0
    1.2990    3.5260    0.0000 N   0  0  0  0  0  0  0  0  0  0  0  0
    0.0000    2.7760    0.0000 C   0  0  0  0  0  0  0  0  0  0  0  0
   -1.2990    3.5260    0.0000 N   0  0  0  0  0  0  0  0  0  0  0  0
   -1.2990    5.0260    0.0000 S   0  0  0  0  0  0  0  0  0  0  0  0
    0.1782    4.7655    0.0000 O   0  0  0  0  0  0  0  0  0  0  0  0
   -0.7860    6.4355    0.0000 O   0  0  0  0  0  0  0  0  0  0  0  0
   -2.5981    5.7760    0.0000 N   0  0  0  0  0  0  0  0  0  0  0  0
   -2.5981    7.2760    0.0000 C   0  0  0  0  0  0  0  0  0  0  0  0
   -3.8971    8.0260    0.0000 C   0  0  0  0  0  0  0  0  0  0  0  0
   -5.1962    7.2760    0.0000 C   0  0  0  0  0  0  0  0  0  0  0  0
   -5.1962    5.7760    0.0000 C   0  0  0  0  0  0  0  0  0  0  0  0
   -3.8971    5.0260    0.0000 C   0  0  0  0  0  0  0  0  0  0  0  0
    0.0000    1.2760    0.0000 N   0  0  0  0  0  0  0  0  0  0  0  0
   -1.2140    0.3940    0.0000 C   0  0  0  0  0  0  0  0  0  0  0  0
   -0.7500   -1.0320    0.0000 C   0  0  0  0  0  0  0  0  0  0  0  0
    0.7500   -1.0320    0.0000 C   0  0  0  0  0  0  0  0  0  0  0  0
    1.2140    0.3940    0.0000 N   0  0  0  0  0  0  0  0  0  0  0  0
    1.6314   -2.2457    0.0000 C   0  0  0  0  0  0  0  0  0  0  0  0
    1.0210   -3.6159    0.0000 C   0  0  0  0  0  0  0  0  0  0  0  0
    1.9025   -4.8296    0.0000 C   0  0  0  0  0  0  0  0  0  0  0  0
    3.3943   -4.6731    0.0000 C   0  0  0  0  0  0  0  0  0  0  0  0
    4.2757   -5.8868    0.0000 Cl  0  0  0  0  0  0  0  0  0  0  0  0
    4.0047   -3.3029    0.0000 C   0  0  0  0  0  0  0  0  0  0  0  0
    3.1232   -2.0892    0.0000 C   0  0  0  0  0  0  0  0  0  0  0  0
   -1.6314   -2.2457    0.0000 C   0  0  0  0  0  0  0  0  0  0  0  0
   -3.1232   -2.0892    0.0000 C   0  0  0  0  0  0  0  0  0  0  0  0
   -4.0047   -3.3029    0.0000 C   0  0  0  0  0  0  0  0  0  0  0  0
   -3.3943   -4.6731    0.0000 C   0  0  0  0  0  0  0  0  0  0  0  0
   -1.9025   -4.8296    0.0000 C   0  0  0  0  0  0  0  0  0  0  0  0
   -1.0210   -3.6159    0.0000 C   0  0  0  0  0  0  0  0  0  0  0  0
  1  2  1  0  0  0  0
  2  3  1  0  0  0  0
  3  4  2  0  0  0  0
  4  5  1  0  0  0  0
  5  6  2  0  0  0  0
  5  7  2  0  0  0  0
  5  8  1  0  0  0  0
  8  9  1  0  0  0  0
  9 10  1  0  0  0  0
 10 11  1  0  0  0  0
 11 12  1  0  0  0  0
 12 13  1  0  0  0  0
  8 13  1  0  0  0  0
  3 14  1  0  0  0  0
 14 15  1  0  0  0  0
 15 16  1  0  0  0  0
 16 17  1  0  0  0  0
 17 18  2  0  0  0  0
 14 18  1  0  0  0  0
 17 19  1  0  0  0  0
 19 20  2  0  0  0  0
 20 21  1  0  0  0  0
 21 22  2  0  0  0  0
 22 23  1  0  0  0  0
 22 24  1  0  0  0  0
 24 25  2  0  0  0  0
 19 25  1  0  0  0  0
 16 26  1  1  0  0  0
 26 27  2  0  0  0  0
 27 28  1  0  0  0  0
 28 29  2  0  0  0  0
 29 30  1  0  0  0  0
 30 31  2  0  0  0  0
 26 31  1  0  0  0  0
M  END
> <chemblId>
CHEMBL1081285

> <bioactivity__type>
Ki

> <units>
nM

> <value>
3495.0

$$$$

  CDK     11271517482D 0   0.00000     0.00000     0

 33 36  0  0  0  0              1 V2000 
   -5.1819    0.3165    0.0000 C   0  0  0  0  0  0  0  0  0  0  0  0
   -3.7552   -0.1467    0.0000 N   0  0  0  0  0  0  0  0  0  0  0  0
   -2.6407    0.8572    0.0000 C   0  0  0  0  0  0  0  0  0  0  0  0
   -2.9528    2.3244    0.0000 N   0  0  0  0  0  0  0  0  0  0  0  0
   -4.3795    2.7876    0.0000 S   0  0  0  0  0  0  0  0  0  0  0  0
   -5.8786    2.7350    0.0000 O   0  0  0  0  0  0  0  0  0  0  0  0
   -4.5880    1.3022    0.0000 O   0  0  0  0  0  0  0  0  0  0  0  0
   -4.6917    4.2548    0.0000 C   0  0  0  0  0  0  0  0  0  0  0  0
   -3.5772    5.2587    0.0000 C   0  0  0  0  0  0  0  0  0  0  0  0
   -3.8894    6.7259    0.0000 C   0  0  0  0  0  0  0  0  0  0  0  0
   -5.3160    7.1891    0.0000 C   0  0  0  0  0  0  0  0  0  0  0  0
   -6.4305    6.1852    0.0000 C   0  0  0  0  0  0  0  0  0  0  0  0
   -7.8572    6.6484    0.0000 Cl  0  0  0  0  0  0  0  0  0  0  0  0
   -6.1184    4.7180    0.0000 C   0  0  0  0  0  0  0  0  0  0  0  0
   -1.2140    0.3940    0.0000 C   0  0  0  0  0  0  0  0  0  0  0  0
    0.0000    1.2760    0.0000 N   0  0  0  0  0  0  0  0  0  0  0  0
    1.2140    0.3940    0.0000 N   0  0  0  0  0  0  0  0  0  0  0  0
    0.7500   -1.0320    0.0000 C   0  0  0  0  0  0  0  0  0  0  0  0
   -0.7500   -1.0320    0.0000 C   0  0  0  0  0  0  0  0  0  0  0  0
    1.6314   -2.2457    0.0000 C   0  0  0  0  0  0  0  0  0  0  0  0
    1.0210   -3.6159    0.0000 C   0  0  0  0  0  0  0  0  0  0  0  0
    1.9025   -4.8296    0.0000 C   0  0  0  0  0  0  0  0  0  0  0  0
    3.3943   -4.6731    0.0000 C   0  0  0  0  0  0  0  0  0  0  0  0
    4.0047   -3.3029    0.0000 C   0  0  0  0  0  0  0  0  0  0  0  0
    3.1232   -2.0892    0.0000 C   0  0  0  0  0  0  0  0  0  0  0  0
    2.6407    0.8572    0.0000 C   0  0  0  0  0  0  0  0  0  0  0  0
    3.7552   -0.1467    0.0000 C   0  0  0  0  0  0  0  0  0  0  0  0
    5.1819    0.3165    0.0000 C   0  0  0  0  0  0  0  0  0  0  0  0
    5.4940    1.7837    0.0000 C   0  0  0  0  0  0  0  0  0  0  0  0
    6.9207    2.2469    0.0000 Cl  0  0  0  0  0  0  0  0  0  0  0  0
    4.3795    2.7876    0.0000 C   0  0  0  0  0  0  0  0  0  0  0  0
    2.9528    2.3244    0.0000 C   0  0  0  0  0  0  0  0  0  0  0  0
    1.8383    3.3283    0.0000 Cl  0  0  0  0  0  0  0  0  0  0  0  0
  1  2  1  0  0  0  0
  2  3  1  0  0  0  0
  3  4  2  0  0  0  0
  4  5  1  0  0  0  0
  5  6  2  0  0  0  0
  5  7  2  0  0  0  0
  5  8  1  0  0  0  0
  8  9  2  0  0  0  0
  9 10  1  0  0  0  0
 10 11  2  0  0  0  0
 11 12  1  0  0  0  0
 12 13  1  0  0  0  0
 12 14  2  0  0  0  0
  8 14  1  0  0  0  0
  3 15  1  0  0  0  0
 15 16  2  0  0  0  0
 16 17  1  0  0  0  0
 17 18  1  0  0  0  0
 18 19  1  0  0  0  0
 15 19  1  0  0  0  0
 18 20  1  0  0  0  0
 20 21  2  0  0  0  0
 21 22  1  0  0  0  0
 22 23  2  0  0  0  0
 23 24  1  0  0  0  0
 24 25  2  0  0  0  0
 20 25  1  0  0  0  0
 17 26  1  0  0  0  0
 26 27  2  0  0  0  0
 27 28  1  0  0  0  0
 28 29  2  0  0  0  0
 29 30  1  0  0  0  0
 29 31  1  0  0  0  0
 31 32  2  0  0  0  0
 26 32  1  0  0  0  0
 32 33  1  0  0  0  0
M  END
> <chemblId>
CHEMBL1081304

> <bioactivity__type>
Ki

> <units>
nM

> <value>
330.0

$$$$

  CDK     11271517482D 0   0.00000     0.00000     0

 33 36  0  0  0  0              1 V2000 
   -5.1819    0.3165    0.0000 C   0  0  0  0  0  0  0  0  0  0  0  0
   -3.7552   -0.1467    0.0000 N   0  0  0  0  0  0  0  0  0  0  0  0
   -2.6407    0.8572    0.0000 C   0  0  0  0  0  0  0  0  0  0  0  0
   -2.9528    2.3244    0.0000 N   0  0  0  0  0  0  0  0  0  0  0  0
   -4.3795    2.7876    0.0000 S   0  0  0  0  0  0  0  0  0  0  0  0
   -5.8786    2.7350    0.0000 O   0  0  0  0  0  0  0  0  0  0  0  0
   -4.5880    1.3022    0.0000 O   0  0  0  0  0  0  0  0  0  0  0  0
   -4.6917    4.2548    0.0000 C   0  0  0  0  0  0  0  0  0  0  0  0
   -3.5772    5.2587    0.0000 C   0  0  0  0  0  0  0  0  0  0  0  0
   -3.8894    6.7259    0.0000 C   0  0  0  0  0  0  0  0  0  0  0  0
   -5.3160    7.1891    0.0000 C   0  0  0  0  0  0  0  0  0  0  0  0
   -5.6282    8.6563    0.0000 Cl  0  0  0  0  0  0  0  0  0  0  0  0
   -6.4305    6.1852    0.0000 C   0  0  0  0  0  0  0  0  0  0  0  0
   -6.1184    4.7180    0.0000 C   0  0  0  0  0  0  0  0  0  0  0  0
   -1.2140    0.3940    0.0000 C   0  0  0  0  0  0  0  0  0  0  0  0
    0.0000    1.2760    0.0000 N   0  0  0  0  0  0  0  0  0  0  0  0
    1.2140    0.3940    0.0000 N   0  0  0  0  0  0  0  0  0  0  0  0
    0.7500   -1.0320    0.0000 C   0  0  0  0  0  0  0  0  0  0  0  0
   -0.7500   -1.0320    0.0000 C   0  0  0  0  0  0  0  0  0  0  0  0
    1.6314   -2.2457    0.0000 C   0  0  0  0  0  0  0  0  0  0  0  0
    1.0210   -3.6159    0.0000 C   0  0  0  0  0  0  0  0  0  0  0  0
    1.9025   -4.8296    0.0000 C   0  0  0  0  0  0  0  0  0  0  0  0
    3.3943   -4.6731    0.0000 C   0  0  0  0  0  0  0  0  0  0  0  0
    4.0047   -3.3029    0.0000 C   0  0  0  0  0  0  0  0  0  0  0  0
    3.1232   -2.0892    0.0000 C   0  0  0  0  0  0  0  0  0  0  0  0
    2.6407    0.8572    0.0000 C   0  0  0  0  0  0  0  0  0  0  0  0
    3.7552   -0.1467    0.0000 C   0  0  0  0  0  0  0  0  0  0  0  0
    5.1819    0.3165    0.0000 C   0  0  0  0  0  0  0  0  0  0  0  0
    5.4940    1.7837    0.0000 C   0  0  0  0  0  0  0  0  0  0  0  0
    6.9207    2.2469    0.0000 Cl  0  0  0  0  0  0  0  0  0  0  0  0
    4.3795    2.7876    0.0000 C   0  0  0  0  0  0  0  0  0  0  0  0
    2.9528    2.3244    0.0000 C   0  0  0  0  0  0  0  0  0  0  0  0
    1.8383    3.3283    0.0000 Cl  0  0  0  0  0  0  0  0  0  0  0  0
  1  2  1  0  0  0  0
  2  3  1  0  0  0  0
  3  4  2  0  0  0  0
  4  5  1  0  0  0  0
  5  6  2  0  0  0  0
  5  7  2  0  0  0  0
  5  8  1  0  0  0  0
  8  9  2  0  0  0  0
  9 10  1  0  0  0  0
 10 11  2  0  0  0  0
 11 12  1  0  0  0  0
 11 13  1  0  0  0  0
 13 14  2  0  0  0  0
  8 14  1  0  0  0  0
  3 15  1  0  0  0  0
 15 16  2  0  0  0  0
 16 17  1  0  0  0  0
 17 18  1  0  0  0  0
 18 19  1  0  0  0  0
 15 19  1  0  0  0  0
 18 20  1  0  0  0  0
 20 21  2  0  0  0  0
 21 22  1  0  0  0  0
 22 23  2  0  0  0  0
 23 24  1  0  0  0  0
 24 25  2  0  0  0  0
 20 25  1  0  0  0  0
 17 26  1  0  0  0  0
 26 27  2  0  0  0  0
 27 28  1  0  0  0  0
 28 29  2  0  0  0  0
 29 30  1  0  0  0  0
 29 31  1  0  0  0  0
 31 32  2  0  0  0  0
 26 32  1  0  0  0  0
 32 33  1  0  0  0  0
M  END
> <chemblId>
CHEMBL1081305

> <bioactivity__type>
Ki

> <units>
nM

> <value>
248.0

$$$$

  CDK     11271517482D 0   0.00000     0.00000     0

 36 39  0  0  0  0              1 V2000 
   -5.1819    0.3165    0.0000 C   0  0  0  0  0  0  0  0  0  0  0  0
   -3.7552   -0.1467    0.0000 N   0  0  0  0  0  0  0  0  0  0  0  0
   -2.6407    0.8572    0.0000 C   0  0  0  0  0  0  0  0  0  0  0  0
   -2.9528    2.3244    0.0000 N   0  0  0  0  0  0  0  0  0  0  0  0
   -4.3795    2.7876    0.0000 S   0  0  0  0  0  0  0  0  0  0  0  0
   -5.8786    2.7350    0.0000 O   0  0  0  0  0  0  0  0  0  0  0  0
   -4.5880    1.3022    0.0000 O   0  0  0  0  0  0  0  0  0  0  0  0
   -4.6917    4.2548    0.0000 C   0  0  0  0  0  0  0  0  0  0  0  0
   -3.5772    5.2587    0.0000 C   0  0  0  0  0  0  0  0  0  0  0  0
   -3.8894    6.7259    0.0000 C   0  0  0  0  0  0  0  0  0  0  0  0
   -5.3160    7.1891    0.0000 C   0  0  0  0  0  0  0  0  0  0  0  0
   -6.4305    6.1852    0.0000 C   0  0  0  0  0  0  0  0  0  0  0  0
   -6.1184    4.7180    0.0000 C   0  0  0  0  0  0  0  0  0  0  0  0
   -5.6282    8.6563    0.0000 C   0  0  0  0  0  0  0  0  0  0  0  0
   -7.0549    9.1195    0.0000 F   0  0  0  0  0  0  0  0  0  0  0  0
   -4.1291    8.7089    0.0000 F   0  0  0  0  0  0  0  0  0  0  0  0
   -5.4197   10.1417    0.0000 F   0  0  0  0  0  0  0  0  0  0  0  0
   -1.2140    0.3940    0.0000 C   0  0  0  0  0  0  0  0  0  0  0  0
    0.0000    1.2760    0.0000 N   0  0  0  0  0  0  0  0  0  0  0  0
    1.2140    0.3940    0.0000 N   0  0  0  0  0  0  0  0  0  0  0  0
    0.7500   -1.0320    0.0000 C   0  0  0  0  0  0  0  0  0  0  0  0
   -0.7500   -1.0320    0.0000 C   0  0  0  0  0  0  0  0  0  0  0  0
    1.6314   -2.2457    0.0000 C   0  0  0  0  0  0  0  0  0  0  0  0
    1.0210   -3.6159    0.0000 C   0  0  0  0  0  0  0  0  0  0  0  0
    1.9025   -4.8296    0.0000 C   0  0  0  0  0  0  0  0  0  0  0  0
    3.3943   -4.6731    0.0000 C   0  0  0  0  0  0  0  0  0  0  0  0
    4.0047   -3.3029    0.0000 C   0  0  0  0  0  0  0  0  0  0  0  0
    3.1232   -2.0892    0.0000 C   0  0  0  0  0  0  0  0  0  0  0  0
    2.6407    0.8572    0.0000 C   0  0  0  0  0  0  0  0  0  0  0  0
    3.7552   -0.1467    0.0000 C   0  0  0  0  0  0  0  0  0  0  0  0
    5.1819    0.3165    0.0000 C   0  0  0  0  0  0  0  0  0  0  0  0
    5.4940    1.7837    0.0000 C   0  0  0  0  0  0  0  0  0  0  0  0
    6.9207    2.2469    0.0000 Cl  0  0  0  0  0  0  0  0  0  0  0  0
    4.3795    2.7876    0.0000 C   0  0  0  0  0  0  0  0  0  0  0  0
    2.9528    2.3244    0.0000 C   0  0  0  0  0  0  0  0  0  0  0  0
    1.8383    3.3283    0.0000 Cl  0  0  0  0  0  0  0  0  0  0  0  0
  1  2  1  0  0  0  0
  2  3  1  0  0  0  0
  3  4  2  0  0  0  0
  4  5  1  0  0  0  0
  5  6  2  0  0  0  0
  5  7  2  0  0  0  0
  5  8  1  0  0  0  0
  8  9  2  0  0  0  0
  9 10  1  0  0  0  0
 10 11  2  0  0  0  0
 11 12  1  0  0  0  0
 12 13  2  0  0  0  0
  8 13  1  0  0  0  0
 11 14  1  0  0  0  0
 14 15  1  0  0  0  0
 14 16  1  0  0  0  0
 14 17  1  0  0  0  0
  3 18  1  0  0  0  0
 18 19  2  0  0  0  0
 19 20  1  0  0  0  0
 20 21  1  0  0  0  0
 21 22  1  0  0  0  0
 18 22  1  0  0  0  0
 21 23  1  0  0  0  0
 23 24  2  0  0  0  0
 24 25  1  0  0  0  0
 25 26  2  0  0  0  0
 26 27  1  0  0  0  0
 27 28  2  0  0  0  0
 23 28  1  0  0  0  0
 20 29  1  0  0  0  0
 29 30  2  0  0  0  0
 30 31  1  0  0  0  0
 31 32  2  0  0  0  0
 32 33  1  0  0  0  0
 32 34  1  0  0  0  0
 34 35  2  0  0  0  0
 29 35  1  0  0  0  0
 35 36  1  0  0  0  0
M  END
> <chemblId>
CHEMBL1081306

> <bioactivity__type>
Ki

> <units>
nM

> <value>
179.0

$$$$

  CDK     11271517482D 0   0.00000     0.00000     0

 27 29  0  0  0  0              1 V2000 
   -5.1961   -0.7500    0.0000 C   0  0  0  0  0  0  0  0  0  0  0  0
   -3.8970   -1.5000    0.0000 O   0  0  0  0  0  0  0  0  0  0  0  0
   -2.5980   -0.7500    0.0000 C   0  0  0  0  0  0  0  0  0  0  0  0
   -2.5980    0.7500    0.0000 C   0  0  0  0  0  0  0  0  0  0  0  0
   -1.2990    1.5000    0.0000 C   0  0  0  0  0  0  0  0  0  0  0  0
   -0.0000    0.7500    0.0000 C   0  0  0  0  0  0  0  0  0  0  0  0
    1.2990    1.5000    0.0000 C   0  0  0  0  0  0  0  0  0  0  0  0
    2.5980    0.7500    0.0000 C   0  0  0  0  0  0  0  0  0  0  0  0
    3.8970    1.5000    0.0000 C   0  0  0  0  0  0  0  0  0  0  0  0
    3.8971    3.0000    0.0000 O   0  0  0  0  0  0  0  0  0  0  0  0
    5.1961    0.7500    0.0000 N   0  0  0  0  0  0  0  0  0  0  0  0
    6.4951    1.5000    0.0000 C   0  0  0  0  0  0  0  0  0  0  0  0
    7.7942    0.7500    0.0000 C   0  0  0  0  0  0  0  0  0  0  0  0
    9.0932    1.5000    0.0000 C   0  0  0  0  0  0  0  0  0  0  0  0
    9.0932    3.0000    0.0000 C   0  0  0  0  0  0  0  0  0  0  0  0
    7.7942    3.7500    0.0000 C   0  0  0  0  0  0  0  0  0  0  0  0
    6.4951    3.0000    0.0000 C   0  0  0  0  0  0  0  0  0  0  0  0
    2.5980   -0.7500    0.0000 C   0  0  0  0  0  0  0  0  0  0  0  0
    3.8970   -1.5000    0.0000 O   0  0  0  0  0  0  0  0  0  0  0  0
    1.2990   -1.5000    0.0000 N   0  0  0  0  0  0  0  0  0  0  0  0
   -0.0000   -0.7500    0.0000 C   0  0  0  0  0  0  0  0  0  0  0  0
   -1.2990   -1.5000    0.0000 C   0  0  0  0  0  0  0  0  0  0  0  0
   -1.2990   -3.0000    0.0000 O   0  0  0  0  0  0  0  0  0  0  0  0
   -2.5980   -3.7500    0.0000 C   0  0  0  0  0  0  0  0  0  0  0  0
   -2.5980   -5.2500    0.0000 C   0  0  0  0  0  0  0  0  0  0  0  0
   -3.8971   -6.0000    0.0000 C   0  0  0  0  0  0  0  0  0  0  0  0
   -3.8971   -7.5000    0.0000 C   0  0  0  0  0  0  0  0  0  0  0  0
  1  2  1  0  0  0  0
  2  3  1  0  0  0  0
  3  4  2  0  0  0  0
  4  5  1  0  0  0  0
  5  6  2  0  0  0  0
  6  7  1  0  0  0  0
  7  8  2  0  0  0  0
  8  9  1  0  0  0  0
  9 10  2  0  0  0  0
  9 11  1  0  0  0  0
 11 12  1  0  0  0  0
 12 13  1  0  0  0  0
 13 14  1  0  0  0  0
 14 15  1  0  0  0  0
 15 16  1  0  0  0  0
 16 17  1  0  0  0  0
 12 17  1  0  0  0  0
  8 18  1  0  0  0  0
 18 19  2  0  0  0  0
 18 20  1  0  0  0  0
 20 21  1  0  0  0  0
  6 21  1  0  0  0  0
 21 22  2  0  0  0  0
  3 22  1  0  0  0  0
 22 23  1  0  0  0  0
 23 24  1  0  0  0  0
 24 25  1  0  0  0  0
 25 26  1  0  0  0  0
 26 27  1  0  0  0  0
M  END
> <chemblId>
CHEMBL1081610

> <bioactivity__type>
Ki

> <units>
nM

> <value>
9.6

$$$$

  CDK     11271517482D 0   0.00000     0.00000     0

 29 31  0  0  0  0              1 V2000 
   -3.8971   -7.5000    0.0000 C   0  0  0  0  0  0  0  0  0  0  0  0
   -3.8971   -6.0000    0.0000 C   0  0  0  0  0  0  0  0  0  0  0  0
   -2.5980   -5.2500    0.0000 C   0  0  0  0  0  0  0  0  0  0  0  0
   -2.5980   -3.7500    0.0000 C   0  0  0  0  0  0  0  0  0  0  0  0
   -1.2990   -3.0000    0.0000 O   0  0  0  0  0  0  0  0  0  0  0  0
   -1.2990   -1.5000    0.0000 C   0  0  0  0  0  0  0  0  0  0  0  0
   -2.5980   -0.7500    0.0000 C   0  0  0  0  0  0  0  0  0  0  0  0
   -3.8970   -1.5000    0.0000 O   0  0  0  0  0  0  0  0  0  0  0  0
   -5.1961   -0.7500    0.0000 C   0  0  0  0  0  0  0  0  0  0  0  0
   -6.4951   -1.5000    0.0000 C   0  0  0  0  0  0  0  0  0  0  0  0
   -7.7942   -0.7500    0.0000 F  -1  0  0  0  0  0  0  0  0  0  0  0
   -2.5980    0.7500    0.0000 C   0  0  0  0  0  0  0  0  0  0  0  0
   -1.2990    1.5000    0.0000 C   0  0  0  0  0  0  0  0  0  0  0  0
   -0.0000    0.7500    0.0000 C   0  0  0  0  0  0  0  0  0  0  0  0
    1.2990    1.5000    0.0000 C   0  0  0  0  0  0  0  0  0  0  0  0
    2.5980    0.7500    0.0000 C   0  0  0  0  0  0  0  0  0  0  0  0
    3.8970    1.5000    0.0000 C   0  0  0  0  0  0  0  0  0  0  0  0
    3.8971    3.0000    0.0000 O   0  0  0  0  0  0  0  0  0  0  0  0
    5.1961    0.7500    0.0000 N   0  0  0  0  0  0  0  0  0  0  0  0
    6.4951    1.5000    0.0000 C   0  0  0  0  0  0  0  0  0  0  0  0
    7.7942    0.7500    0.0000 C   0  0  0  0  0  0  0  0  0  0  0  0
    9.0932    1.5000    0.0000 C   0  0  0  0  0  0  0  0  0  0  0  0
    9.0932    3.0000    0.0000 C   0  0  0  0  0  0  0  0  0  0  0  0
    7.7942    3.7500    0.0000 C   0  0  0  0  0  0  0  0  0  0  0  0
    6.4951    3.0000    0.0000 C   0  0  0  0  0  0  0  0  0  0  0  0
    2.5980   -0.7500    0.0000 C   0  0  0  0  0  0  0  0  0  0  0  0
    3.8970   -1.5000    0.0000 O   0  0  0  0  0  0  0  0  0  0  0  0
    1.2990   -1.5000    0.0000 N   0  0  0  0  0  0  0  0  0  0  0  0
   -0.0000   -0.7500    0.0000 C   0  0  0  0  0  0  0  0  0  0  0  0
  1  2  1  0  0  0  0
  2  3  1  0  0  0  0
  3  4  1  0  0  0  0
  4  5  1  0  0  0  0
  5  6  1  0  0  0  0
  6  7  2  0  0  0  0
  7  8  1  0  0  0  0
  8  9  1  0  0  0  0
  9 10  1  0  0  0  0
 10 11  1  0  0  0  0
  7 12  1  0  0  0  0
 12 13  2  0  0  0  0
 13 14  1  0  0  0  0
 14 15  1  0  0  0  0
 15 16  2  0  0  0  0
 16 17  1  0  0  0  0
 17 18  2  0  0  0  0
 17 19  1  0  0  0  0
 19 20  1  0  0  0  0
 20 21  1  0  0  0  0
 21 22  1  0  0  0  0
 22 23  1  0  0  0  0
 23 24  1  0  0  0  0
 24 25  1  0  0  0  0
 20 25  1  0  0  0  0
 16 26  1  0  0  0  0
 26 27  2  0  0  0  0
 26 28  1  0  0  0  0
 28 29  1  0  0  0  0
  6 29  1  0  0  0  0
 14 29  2  0  0  0  0
M  END
> <chemblId>
CHEMBL1081622

> <bioactivity__type>
Ki

> <units>
nM

> <value>
35.9

$$$$

  CDK     11271517482D 0   0.00000     0.00000     0

 35 37  0  0  0  0              1 V2000 
   -1.2990    3.7500    0.0000 C   0  0  0  0  0  0  0  0  0  0  0  0
    0.0000    3.0000    0.0000 O   0  0  0  0  0  0  0  0  0  0  0  0
    0.0000    1.5000    0.0000 C   0  0  0  0  0  0  0  0  0  0  0  0
   -1.2990    0.7500    0.0000 C   0  0  0  0  0  0  0  0  0  0  0  0
   -1.2990   -0.7500    0.0000 C   0  0  0  0  0  0  0  0  0  0  0  0
    0.0000   -1.5000    0.0000 C   0  0  0  0  0  0  0  0  0  0  0  0
    1.2990   -0.7500    0.0000 C   0  0  0  0  0  0  0  0  0  0  0  0
    1.2990    0.7500    0.0000 C   0  0  0  0  0  0  0  0  0  0  0  0
   -0.0000   -3.0000    0.0000 S   0  0  0  0  0  0  0  0  0  0  0  0
   -1.4772   -2.7395    0.0000 O   0  0  0  0  0  0  0  0  0  0  0  0
   -0.5130   -4.4095    0.0000 O   0  0  0  0  0  0  0  0  0  0  0  0
    1.2990   -3.7500    0.0000 C   0  0  0  0  0  0  0  0  0  0  0  0
    1.2990   -5.2500    0.0000 C   0  0  0  0  0  0  0  0  0  0  0  0
    2.5981   -6.0000    0.0000 C   0  0  0  0  0  0  0  0  0  0  0  0
    2.5981   -7.5000    0.0000 O   0  0  0  0  0  0  0  0  0  0  0  0
    3.8971   -8.2500    0.0000 C   0  0  0  0  0  0  0  0  0  0  0  0
    3.8971   -5.2500    0.0000 C   0  0  0  0  0  0  0  0  0  0  0  0
    3.8971   -3.7500    0.0000 C   0  0  0  0  0  0  0  0  0  0  0  0
    2.5981   -3.0000    0.0000 C   0  0  0  0  0  0  0  0  0  0  0  0
    2.5981   -1.5000    0.0000 S   0  0  0  0  0  0  0  0  0  0  0  0
    2.0850   -0.0905    0.0000 O   0  0  0  0  0  0  0  0  0  0  0  0
    1.1209   -1.7605    0.0000 O   0  0  0  0  0  0  0  0  0  0  0  0
    3.8971   -0.7500    0.0000 C   0  0  0  0  0  0  0  0  0  0  0  0
    5.1962   -1.5000    0.0000 C   0  0  0  0  0  0  0  0  0  0  0  0
    6.4952   -0.7500    0.0000 C   0  0  0  0  0  0  0  0  0  0  0  0
    6.4952    0.7500    0.0000 C   0  0  0  0  0  0  0  0  0  0  0  0
    5.1962    1.5000    0.0000 C   0  0  0  0  0  0  0  0  0  0  0  0
    3.8971    0.7500    0.0000 C   0  0  0  0  0  0  0  0  0  0  0  0
    7.7942    1.5000    0.0000 C   0  0  0  0  0  0  0  0  0  0  0  0
    7.7942    3.0000    0.0000 C   0  0  0  0  0  0  0  0  0  0  0  0
    9.0933    0.7500    0.0000 N   0  0  0  0  0  0  0  0  0  0  0  0
   10.3923    1.5000    0.0000 S   0  0  0  0  0  0  0  0  0  0  0  0
   11.3565    2.6491    0.0000 O   0  0  0  0  0  0  0  0  0  0  0  0
    9.4281    2.6491    0.0000 O   0  0  0  0  0  0  0  0  0  0  0  0
   11.6913    0.7500    0.0000 C   0  0  0  0  0  0  0  0  0  0  0  0
  1  2  1  0  0  0  0
  2  3  1  0  0  0  0
  3  4  2  0  0  0  0
  4  5  1  0  0  0  0
  5  6  2  0  0  0  0
  6  7  1  0  0  0  0
  7  8  2  0  0  0  0
  3  8  1  0  0  0  0
  6  9  1  0  0  0  0
  9 10  2  0  0  0  0
  9 11  2  0  0  0  0
  9 12  1  0  0  0  0
 12 13  2  0  0  0  0
 13 14  1  0  0  0  0
 14 15  1  0  0  0  0
 15 16  1  0  0  0  0
 14 17  2  0  0  0  0
 17 18  1  0  0  0  0
 18 19  2  0  0  0  0
 12 19  1  0  0  0  0
 19 20  1  0  0  0  0
 20 21  2  0  0  0  0
 20 22  2  0  0  0  0
 20 23  1  0  0  0  0
 23 24  2  0  0  0  0
 24 25  1  0  0  0  0
 25 26  2  0  0  0  0
 26 27  1  0  0  0  0
 27 28  2  0  0  0  0
 23 28  1  0  0  0  0
 26 29  1  0  0  0  0
 29 30  1  0  0  0  0
 29 31  1  0  0  0  0
 31 32  1  0  0  0  0
 32 33  2  0  0  0  0
 32 34  2  0  0  0  0
 32 35  1  0  0  0  0
M  END
> <chemblId>
CHEMBL1081623

> <bioactivity__type>
Ki

> <units>
nM

> <value>
4.5

$$$$

  CDK     11271517482D 0   0.00000     0.00000     0

 31 34  0  0  0  0              1 V2000 
   -5.1819    0.3165    0.0000 C   0  0  0  0  0  0  0  0  0  0  0  0
   -3.7552   -0.1467    0.0000 N   0  0  0  0  0  0  0  0  0  0  0  0
   -2.6407    0.8572    0.0000 C   0  0  0  0  0  0  0  0  0  0  0  0
   -2.9528    2.3244    0.0000 N   0  0  0  0  0  0  0  0  0  0  0  0
   -4.3795    2.7876    0.0000 S   0  0  0  0  0  0  0  0  0  0  0  0
   -5.8786    2.7350    0.0000 O   0  0  0  0  0  0  0  0  0  0  0  0
   -4.5880    1.3022    0.0000 O   0  0  0  0  0  0  0  0  0  0  0  0
   -4.6917    4.2548    0.0000 N   0  0  0  0  0  0  0  0  0  0  0  0
   -3.5772    5.2587    0.0000 C   0  0  0  0  0  0  0  0  0  0  0  0
   -3.8894    6.7259    0.0000 C   0  0  0  0  0  0  0  0  0  0  0  0
   -5.3160    7.1891    0.0000 C   0  0  0  0  0  0  0  0  0  0  0  0
   -6.4305    6.1852    0.0000 C   0  0  0  0  0  0  0  0  0  0  0  0
   -6.1184    4.7180    0.0000 C   0  0  0  0  0  0  0  0  0  0  0  0
   -1.2140    0.3940    0.0000 C   0  0  0  0  0  0  0  0  0  0  0  0
    0.0000    1.2760    0.0000 N   0  0  0  0  0  0  0  0  0  0  0  0
    1.2140    0.3940    0.0000 N   0  0  0  0  0  0  0  0  0  0  0  0
    0.7500   -1.0320    0.0000 C   0  0  0  0  0  0  0  0  0  0  0  0
   -0.7500   -1.0320    0.0000 C   0  0  0  0  0  0  0  0  0  0  0  0
    1.6314   -2.2457    0.0000 C   0  0  0  0  0  0  0  0  0  0  0  0
    1.0210   -3.6159    0.0000 C   0  0  0  0  0  0  0  0  0  0  0  0
    1.9025   -4.8296    0.0000 C   0  0  0  0  0  0  0  0  0  0  0  0
    3.3943   -4.6731    0.0000 C   0  0  0  0  0  0  0  0  0  0  0  0
    4.0047   -3.3029    0.0000 C   0  0  0  0  0  0  0  0  0  0  0  0
    3.1232   -2.0892    0.0000 C   0  0  0  0  0  0  0  0  0  0  0  0
    2.6407    0.8572    0.0000 C   0  0  0  0  0  0  0  0  0  0  0  0
    3.7552   -0.1467    0.0000 C   0  0  0  0  0  0  0  0  0  0  0  0
    5.1819    0.3165    0.0000 C   0  0  0  0  0  0  0  0  0  0  0  0
    5.4940    1.7837    0.0000 C   0  0  0  0  0  0  0  0  0  0  0  0
    6.9207    2.2469    0.0000 Cl  0  0  0  0  0  0  0  0  0  0  0  0
    4.3795    2.7876    0.0000 C   0  0  0  0  0  0  0  0  0  0  0  0
    2.9528    2.3244    0.0000 C   0  0  0  0  0  0  0  0  0  0  0  0
  1  2  1  0  0  0  0
  2  3  1  0  0  0  0
  3  4  2  0  0  0  0
  4  5  1  0  0  0  0
  5  6  2  0  0  0  0
  5  7  2  0  0  0  0
  5  8  1  0  0  0  0
  8  9  1  0  0  0  0
  9 10  1  0  0  0  0
 10 11  1  0  0  0  0
 11 12  1  0  0  0  0
 12 13  1  0  0  0  0
  8 13  1  0  0  0  0
  3 14  1  0  0  0  0
 14 15  2  0  0  0  0
 15 16  1  0  0  0  0
 16 17  1  0  0  0  0
 17 18  1  0  0  0  0
 14 18  1  0  0  0  0
 17 19  1  0  0  0  0
 19 20  2  0  0  0  0
 20 21  1  0  0  0  0
 21 22  2  0  0  0  0
 22 23  1  0  0  0  0
 23 24  2  0  0  0  0
 19 24  1  0  0  0  0
 16 25  1  0  0  0  0
 25 26  2  0  0  0  0
 26 27  1  0  0  0  0
 27 28  2  0  0  0  0
 28 29  1  0  0  0  0
 28 30  1  0  0  0  0
 30 31  2  0  0  0  0
 25 31  1  0  0  0  0
M  END
> <chemblId>
CHEMBL1081650

> <bioactivity__type>
Ki

> <units>
nM

> <value>
1086.0

$$$$

  CDK     11271517482D 0   0.00000     0.00000     0

 35 38  0  0  0  0              1 V2000 
   -5.1819    0.3165    0.0000 C   0  0  0  0  0  0  0  0  0  0  0  0
   -3.7552   -0.1467    0.0000 N   0  0  0  0  0  0  0  0  0  0  0  0
   -2.6407    0.8572    0.0000 C   0  0  0  0  0  0  0  0  0  0  0  0
   -2.9528    2.3244    0.0000 N   0  0  0  0  0  0  0  0  0  0  0  0
   -4.3795    2.7876    0.0000 S   0  0  0  0  0  0  0  0  0  0  0  0
   -5.8786    2.7350    0.0000 O   0  0  0  0  0  0  0  0  0  0  0  0
   -4.5880    1.3022    0.0000 O   0  0  0  0  0  0  0  0  0  0  0  0
   -4.6917    4.2548    0.0000 N   0  0  0  0  0  0  0  0  0  0  0  0
   -3.5772    5.2587    0.0000 C   0  0  0  0  0  0  0  0  0  0  0  0
   -3.8894    6.7259    0.0000 C   0  0  0  0  0  0  0  0  0  0  0  0
   -5.3160    7.1891    0.0000 C   0  0  0  0  0  0  0  0  0  0  0  0
   -6.4305    6.1852    0.0000 C   0  0  0  0  0  0  0  0  0  0  0  0
   -6.1184    4.7180    0.0000 C   0  0  0  0  0  0  0  0  0  0  0  0
   -5.6282    8.6563    0.0000 C   0  0  0  0  0  0  0  0  0  0  0  0
   -7.0549    9.1195    0.0000 F   0  0  0  0  0  0  0  0  0  0  0  0
   -4.1291    8.7089    0.0000 F   0  0  0  0  0  0  0  0  0  0  0  0
   -5.4197   10.1417    0.0000 F   0  0  0  0  0  0  0  0  0  0  0  0
   -1.2140    0.3940    0.0000 C   0  0  0  0  0  0  0  0  0  0  0  0
    0.0000    1.2760    0.0000 N   0  0  0  0  0  0  0  0  0  0  0  0
    1.2140    0.3940    0.0000 N   0  0  0  0  0  0  0  0  0  0  0  0
    0.7500   -1.0320    0.0000 C   0  0  0  0  0  0  0  0  0  0  0  0
   -0.7500   -1.0320    0.0000 C   0  0  0  0  0  0  0  0  0  0  0  0
    1.6314   -2.2457    0.0000 C   0  0  0  0  0  0  0  0  0  0  0  0
    1.0210   -3.6159    0.0000 C   0  0  0  0  0  0  0  0  0  0  0  0
    1.9025   -4.8296    0.0000 C   0  0  0  0  0  0  0  0  0  0  0  0
    3.3943   -4.6731    0.0000 C   0  0  0  0  0  0  0  0  0  0  0  0
    4.0047   -3.3029    0.0000 C   0  0  0  0  0  0  0  0  0  0  0  0
    3.1232   -2.0892    0.0000 C   0  0  0  0  0  0  0  0  0  0  0  0
    2.6407    0.8572    0.0000 C   0  0  0  0  0  0  0  0  0  0  0  0
    3.7552   -0.1467    0.0000 C   0  0  0  0  0  0  0  0  0  0  0  0
    5.1819    0.3165    0.0000 C   0  0  0  0  0  0  0  0  0  0  0  0
    5.4940    1.7837    0.0000 C   0  0  0  0  0  0  0  0  0  0  0  0
    6.9207    2.2469    0.0000 Cl  0  0  0  0  0  0  0  0  0  0  0  0
    4.3795    2.7876    0.0000 C   0  0  0  0  0  0  0  0  0  0  0  0
    2.9528    2.3244    0.0000 C   0  0  0  0  0  0  0  0  0  0  0  0
  1  2  1  0  0  0  0
  2  3  1  0  0  0  0
  3  4  2  0  0  0  0
  4  5  1  0  0  0  0
  5  6  2  0  0  0  0
  5  7  2  0  0  0  0
  5  8  1  0  0  0  0
  8  9  1  0  0  0  0
  9 10  1  0  0  0  0
 10 11  1  0  0  0  0
 11 12  1  0  0  0  0
 12 13  1  0  0  0  0
  8 13  1  0  0  0  0
 11 14  1  0  0  0  0
 14 15  1  0  0  0  0
 14 16  1  0  0  0  0
 14 17  1  0  0  0  0
  3 18  1  0  0  0  0
 18 19  2  0  0  0  0
 19 20  1  0  0  0  0
 20 21  1  0  0  0  0
 21 22  1  0  0  0  0
 18 22  1  0  0  0  0
 21 23  1  0  0  0  0
 23 24  2  0  0  0  0
 24 25  1  0  0  0  0
 25 26  2  0  0  0  0
 26 27  1  0  0  0  0
 27 28  2  0  0  0  0
 23 28  1  0  0  0  0
 20 29  1  0  0  0  0
 29 30  2  0  0  0  0
 30 31  1  0  0  0  0
 31 32  2  0  0  0  0
 32 33  1  0  0  0  0
 32 34  1  0  0  0  0
 34 35  2  0  0  0  0
 29 35  1  0  0  0  0
M  END
> <chemblId>
CHEMBL1081992

> <bioactivity__type>
Ki

> <units>
nM

> <value>
606.0

$$$$

  CDK     11271517482D 0   0.00000     0.00000     0

 30 33  0  0  0  0              1 V2000 
   11.5915   -2.4089    0.0000 C   0  0  0  0  0  0  0  0  0  0  0  0
   10.1144   -2.6702    0.0000 C   0  0  0  0  0  0  0  0  0  0  0  0
    9.1497   -1.5216    0.0000 C   0  0  0  0  0  0  0  0  0  0  0  0
    7.6726   -1.7828    0.0000 C   0  0  0  0  0  0  0  0  0  0  0  0
    6.7078   -0.6343    0.0000 C   0  0  0  0  0  0  0  0  0  0  0  0
    5.2307   -0.8955    0.0000 C   0  0  0  0  0  0  0  0  0  0  0  0
    4.7184   -2.3053    0.0000 C   0  0  0  0  0  0  0  0  0  0  0  0
    3.7548   -3.4549    0.0000 S   0  0  0  0  0  0  0  0  0  0  0  0
    4.2686   -4.8642    0.0000 C   0  0  0  0  0  0  0  0  0  0  0  0
    5.7460   -5.1239    0.0000 C   0  0  0  0  0  0  0  0  0  0  0  0
    6.7095   -3.9743    0.0000 C   0  0  0  0  0  0  0  0  0  0  0  0
    6.1958   -2.5650    0.0000 S   0  0  0  0  0  0  0  0  0  0  0  0
    3.4190   -1.5560    0.0000 C   0  0  0  0  0  0  0  0  0  0  0  0
    3.4190   -0.0500    0.0000 C   0  0  0  0  0  0  0  0  0  0  0  0
    2.1300    0.6960    0.0000 C   0  0  0  0  0  0  0  0  0  0  0  0
    2.1330    2.1960    0.0000 O   0  0  0  0  0  0  0  0  0  0  0  0
    0.8290   -0.0500    0.0000 C   0  0  0  0  0  0  0  0  0  0  0  0
   -0.4590    0.6960    0.0000 C   0  0  0  0  0  0  0  0  0  0  0  0
   -0.4530    2.1890    0.0000 C   0  0  0  0  0  0  0  0  0  0  0  0
   -1.7540    2.9420    0.0000 C   0  0  0  0  0  0  0  0  0  0  0  0
   -3.0560    2.1950    0.0000 C   0  0  0  0  0  0  0  0  0  0  0  0
   -3.0560    0.7030    0.0000 C   0  0  0  0  0  0  0  0  0  0  0  0
   -1.7610   -0.0500    0.0000 C   0  0  0  0  0  0  0  0  0  0  0  0
   -1.7610   -1.5560    0.0000 C   0  0  0  0  0  0  0  0  0  0  0  0
   -3.2385   -1.2972    0.0000 C   0  0  0  0  0  0  0  0  0  0  0  0
   -2.2709   -2.9667    0.0000 C   0  0  0  0  0  0  0  0  0  0  0  0
   -0.4590   -2.3020    0.0000 O   0  0  0  0  0  0  0  0  0  0  0  0
    0.8290   -1.5560    0.0000 C   0  0  0  0  0  0  0  0  0  0  0  0
    2.1300   -2.3020    0.0000 C   0  0  0  0  0  0  0  0  0  0  0  0
   -1.7512    4.4420    0.0000 C   0  0  0  0  0  0  0  0  0  0  0  0
  1  2  1  0  0  0  0
  2  3  1  0  0  0  0
  3  4  1  0  0  0  0
  4  5  1  0  0  0  0
  5  6  1  0  0  0  0
  6  7  1  0  0  0  0
  7  8  1  0  0  0  0
  8  9  1  0  0  0  0
  9 10  1  0  0  0  0
 10 11  1  0  0  0  0
 11 12  1  0  0  0  0
  7 12  1  0  0  0  0
  7 13  1  0  0  0  0
 13 14  2  0  0  0  0
 14 15  1  0  0  0  0
 15 16  1  0  0  0  0
 15 17  2  0  0  0  0
 17 18  1  0  0  0  0
 18 19  1  1  0  0  0
 19 20  1  0  0  0  0
 20 21  2  0  0  0  0
 21 22  1  0  0  0  0
 23 22  1  6  0  0  0
 18 23  1  0  0  0  0
 23 24  1  0  0  0  0
 24 25  1  0  0  0  0
 24 26  1  0  0  0  0
 24 27  1  0  0  0  0
 27 28  1  0  0  0  0
 17 28  1  0  0  0  0
 28 29  2  0  0  0  0
 13 29  1  0  0  0  0
 20 30  1  0  0  0  0
M  END
> <chemblId>
CHEMBL108392

> <bioactivity__type>
Ki

> <units>
nM

> <value>
3.6

$$$$

  CDK     11271517482D 0   0.00000     0.00000     0

 34 37  0  0  0  0              1 V2000 
   -6.4952   13.8210    0.0000 F   0  0  0  0  0  0  0  0  0  0  0  0
   -6.4952   12.3210    0.0000 C   0  0  0  0  0  0  0  0  0  0  0  0
   -7.9724   12.5815    0.0000 F   0  0  0  0  0  0  0  0  0  0  0  0
   -7.0082   10.9115    0.0000 F   0  0  0  0  0  0  0  0  0  0  0  0
   -5.1962   11.5710    0.0000 C   0  0  0  0  0  0  0  0  0  0  0  0
   -5.1962   10.0710    0.0000 C   0  0  0  0  0  0  0  0  0  0  0  0
   -3.8971    9.3210    0.0000 C   0  0  0  0  0  0  0  0  0  0  0  0
   -2.5981   10.0710    0.0000 C   0  0  0  0  0  0  0  0  0  0  0  0
   -2.5981   11.5710    0.0000 C   0  0  0  0  0  0  0  0  0  0  0  0
   -3.8971   12.3210    0.0000 C   0  0  0  0  0  0  0  0  0  0  0  0
   -1.2990    9.3210    0.0000 C   0  0  0  0  0  0  0  0  0  0  0  0
   -1.2990    7.8210    0.0000 N   0  0  0  0  0  0  0  0  0  0  0  0
   -2.5981    7.0710    0.0000 C   0  0  0  0  0  0  0  0  0  0  0  0
   -2.5981    5.5710    0.0000 C   0  0  0  0  0  0  0  0  0  0  0  0
   -1.2990    4.8210    0.0000 N   0  0  0  0  0  0  0  0  0  0  0  0
    0.0000    5.5710    0.0000 C   0  0  0  0  0  0  0  0  0  0  0  0
    0.0000    7.0710    0.0000 C   0  0  0  0  0  0  0  0  0  0  0  0
   -1.2990    3.3210    0.0000 C   0  0  0  0  0  0  0  0  0  0  0  0
   -2.5981    2.5710    0.0000 O   0  0  0  0  0  0  0  0  0  0  0  0
    0.0000    2.5710    0.0000 N   0  0  0  0  0  0  0  0  0  0  0  0
    0.0000    1.0710    0.0000 C   0  0  0  0  0  0  0  0  0  0  0  0
   -1.2990    0.3210    0.0000 C   0  0  0  0  0  0  0  0  0  0  0  0
   -1.2990   -1.1790    0.0000 C   0  0  0  0  0  0  0  0  0  0  0  0
    0.0000   -1.9290    0.0000 C   0  0  0  0  0  0  0  0  0  0  0  0
    1.2990   -1.1790    0.0000 C   0  0  0  0  0  0  0  0  0  0  0  0
    1.2990    0.3210    0.0000 C   0  0  0  0  0  0  0  0  0  0  0  0
    0.0000   10.0710    0.0000 C   0  0  0  0  0  0  0  0  0  0  0  0
    1.2990    9.3210    0.0000 C   0  0  0  0  0  0  0  0  0  0  0  0
    2.5981   10.0710    0.0000 C   0  0  0  0  0  0  0  0  0  0  0  0
    2.5981   11.5710    0.0000 C   0  0  0  0  0  0  0  0  0  0  0  0
    3.8971   12.3210    0.0000 Cl  0  0  0  0  0  0  0  0  0  0  0  0
    1.2990   12.3210    0.0000 C   0  0  0  0  0  0  0  0  0  0  0  0
    0.0000   11.5710    0.0000 C   0  0  0  0  0  0  0  0  0  0  0  0
   -1.2990   12.3210    0.0000 Cl  0  0  0  0  0  0  0  0  0  0  0  0
  1  2  1  0  0  0  0
  2  3  1  0  0  0  0
  2  4  1  0  0  0  0
  2  5  1  0  0  0  0
  5  6  2  0  0  0  0
  6  7  1  0  0  0  0
  7  8  2  0  0  0  0
  8  9  1  0  0  0  0
  9 10  2  0  0  0  0
  5 10  1  0  0  0  0
  8 11  1  0  0  0  0
 11 12  1  0  0  0  0
 12 13  1  0  0  0  0
 13 14  1  0  0  0  0
 14 15  1  0  0  0  0
 15 16  1  0  0  0  0
 16 17  1  0  0  0  0
 12 17  1  0  0  0  0
 15 18  1  0  0  0  0
 18 19  2  0  0  0  0
 18 20  1  0  0  0  0
 20 21  1  0  0  0  0
 21 22  1  0  0  0  0
 22 23  1  0  0  0  0
 23 24  1  0  0  0  0
 24 25  1  0  0  0  0
 25 26  1  0  0  0  0
 21 26  1  0  0  0  0
 11 27  1  0  0  0  0
 27 28  2  0  0  0  0
 28 29  1  0  0  0  0
 29 30  2  0  0  0  0
 30 31  1  0  0  0  0
 30 32  1  0  0  0  0
 32 33  2  0  0  0  0
 27 33  1  0  0  0  0
 33 34  1  0  0  0  0
M  END
> <chemblId>
CHEMBL1084429

> <bioactivity__type>
Ki

> <units>
nM

> <value>
274.0

$$$$

  CDK     11271517482D 0   0.00000     0.00000     0

 31 34  0  0  0  0              1 V2000 
   -6.4952   12.3210    0.0000 F   0  0  0  0  0  0  0  0  0  0  0  0
   -5.1962   11.5710    0.0000 C   0  0  0  0  0  0  0  0  0  0  0  0
   -5.1962   10.0710    0.0000 C   0  0  0  0  0  0  0  0  0  0  0  0
   -3.8971    9.3210    0.0000 C   0  0  0  0  0  0  0  0  0  0  0  0
   -2.5981   10.0710    0.0000 C   0  0  0  0  0  0  0  0  0  0  0  0
   -2.5981   11.5710    0.0000 C   0  0  0  0  0  0  0  0  0  0  0  0
   -3.8971   12.3210    0.0000 C   0  0  0  0  0  0  0  0  0  0  0  0
   -1.2990    9.3210    0.0000 C   0  0  0  0  0  0  0  0  0  0  0  0
   -1.2990    7.8210    0.0000 N   0  0  0  0  0  0  0  0  0  0  0  0
   -2.5981    7.0710    0.0000 C   0  0  0  0  0  0  0  0  0  0  0  0
   -2.5981    5.5710    0.0000 C   0  0  0  0  0  0  0  0  0  0  0  0
   -1.2990    4.8210    0.0000 N   0  0  0  0  0  0  0  0  0  0  0  0
    0.0000    5.5710    0.0000 C   0  0  0  0  0  0  0  0  0  0  0  0
    0.0000    7.0710    0.0000 C   0  0  0  0  0  0  0  0  0  0  0  0
   -1.2990    3.3210    0.0000 C   0  0  0  0  0  0  0  0  0  0  0  0
   -2.5981    2.5710    0.0000 O   0  0  0  0  0  0  0  0  0  0  0  0
    0.0000    2.5710    0.0000 N   0  0  0  0  0  0  0  0  0  0  0  0
    0.0000    1.0710    0.0000 C   0  0  0  0  0  0  0  0  0  0  0  0
   -1.2990    0.3210    0.0000 C   0  0  0  0  0  0  0  0  0  0  0  0
   -1.2990   -1.1790    0.0000 C   0  0  0  0  0  0  0  0  0  0  0  0
    0.0000   -1.9290    0.0000 C   0  0  0  0  0  0  0  0  0  0  0  0
    1.2990   -1.1790    0.0000 C   0  0  0  0  0  0  0  0  0  0  0  0
    1.2990    0.3210    0.0000 C   0  0  0  0  0  0  0  0  0  0  0  0
    0.0000   10.0710    0.0000 C   0  0  0  0  0  0  0  0  0  0  0  0
    1.2990    9.3210    0.0000 C   0  0  0  0  0  0  0  0  0  0  0  0
    2.5981   10.0710    0.0000 C   0  0  0  0  0  0  0  0  0  0  0  0
    2.5981   11.5710    0.0000 C   0  0  0  0  0  0  0  0  0  0  0  0
    3.8971   12.3210    0.0000 Cl  0  0  0  0  0  0  0  0  0  0  0  0
    1.2990   12.3210    0.0000 C   0  0  0  0  0  0  0  0  0  0  0  0
    0.0000   11.5710    0.0000 C   0  0  0  0  0  0  0  0  0  0  0  0
   -1.2990   12.3210    0.0000 Cl  0  0  0  0  0  0  0  0  0  0  0  0
  1  2  1  0  0  0  0
  2  3  2  0  0  0  0
  3  4  1  0  0  0  0
  4  5  2  0  0  0  0
  5  6  1  0  0  0  0
  6  7  2  0  0  0  0
  2  7  1  0  0  0  0
  5  8  1  0  0  0  0
  8  9  1  0  0  0  0
  9 10  1  0  0  0  0
 10 11  1  0  0  0  0
 11 12  1  0  0  0  0
 12 13  1  0  0  0  0
 13 14  1  0  0  0  0
  9 14  1  0  0  0  0
 12 15  1  0  0  0  0
 15 16  2  0  0  0  0
 15 17  1  0  0  0  0
 17 18  1  0  0  0  0
 18 19  1  0  0  0  0
 19 20  1  0  0  0  0
 20 21  1  0  0  0  0
 21 22  1  0  0  0  0
 22 23  1  0  0  0  0
 18 23  1  0  0  0  0
  8 24  1  0  0  0  0
 24 25  2  0  0  0  0
 25 26  1  0  0  0  0
 26 27  2  0  0  0  0
 27 28  1  0  0  0  0
 27 29  1  0  0  0  0
 29 30  2  0  0  0  0
 24 30  1  0  0  0  0
 30 31  1  0  0  0  0
M  END
> <chemblId>
CHEMBL1084695

> <bioactivity__type>
Ki

> <units>
nM

> <value>
159.0

$$$$

  CDK     11271517482D 0   0.00000     0.00000     0

 30 33  0  0  0  0              1 V2000 
   -6.4952   12.3210    0.0000 F   0  0  0  0  0  0  0  0  0  0  0  0
   -5.1962   11.5710    0.0000 C   0  0  0  0  0  0  0  0  0  0  0  0
   -5.1962   10.0710    0.0000 C   0  0  0  0  0  0  0  0  0  0  0  0
   -3.8971    9.3210    0.0000 C   0  0  0  0  0  0  0  0  0  0  0  0
   -2.5981   10.0710    0.0000 C   0  0  0  0  0  0  0  0  0  0  0  0
   -1.2990    9.3210    0.0000 C   0  0  0  0  0  0  0  0  0  0  0  0
   -1.2990    7.8210    0.0000 N   0  0  0  0  0  0  0  0  0  0  0  0
   -2.5981    7.0710    0.0000 C   0  0  0  0  0  0  0  0  0  0  0  0
   -2.5981    5.5710    0.0000 C   0  0  0  0  0  0  0  0  0  0  0  0
   -1.2990    4.8210    0.0000 N   0  0  0  0  0  0  0  0  0  0  0  0
    0.0000    5.5710    0.0000 C   0  0  0  0  0  0  0  0  0  0  0  0
    0.0000    7.0710    0.0000 C   0  0  0  0  0  0  0  0  0  0  0  0
   -1.2990    3.3210    0.0000 C   0  0  0  0  0  0  0  0  0  0  0  0
   -2.5981    2.5710    0.0000 O   0  0  0  0  0  0  0  0  0  0  0  0
    0.0000    2.5710    0.0000 N   0  0  0  0  0  0  0  0  0  0  0  0
    0.0000    1.0710    0.0000 C   0  0  0  0  0  0  0  0  0  0  0  0
   -1.2990    0.3210    0.0000 C   0  0  0  0  0  0  0  0  0  0  0  0
   -1.2990   -1.1790    0.0000 C   0  0  0  0  0  0  0  0  0  0  0  0
    0.0000   -1.9290    0.0000 C   0  0  0  0  0  0  0  0  0  0  0  0
    1.2990   -1.1790    0.0000 C   0  0  0  0  0  0  0  0  0  0  0  0
    1.2990    0.3210    0.0000 C   0  0  0  0  0  0  0  0  0  0  0  0
    0.0000   10.0710    0.0000 C   0  0  0  0  0  0  0  0  0  0  0  0
    1.2990    9.3210    0.0000 C   0  0  0  0  0  0  0  0  0  0  0  0
    2.5981   10.0710    0.0000 C   0  0  0  0  0  0  0  0  0  0  0  0
    2.5981   11.5710    0.0000 C   0  0  0  0  0  0  0  0  0  0  0  0
    1.2990   12.3210    0.0000 C   0  0  0  0  0  0  0  0  0  0  0  0
    0.0000   11.5710    0.0000 C   0  0  0  0  0  0  0  0  0  0  0  0
   -2.5981   11.5710    0.0000 C   0  0  0  0  0  0  0  0  0  0  0  0
   -1.2990   12.3210    0.0000 Cl  0  0  0  0  0  0  0  0  0  0  0  0
   -3.8971   12.3210    0.0000 C   0  0  0  0  0  0  0  0  0  0  0  0
  1  2  1  0  0  0  0
  2  3  2  0  0  0  0
  3  4  1  0  0  0  0
  4  5  2  0  0  0  0
  5  6  1  0  0  0  0
  6  7  1  0  0  0  0
  7  8  1  0  0  0  0
  8  9  1  0  0  0  0
  9 10  1  0  0  0  0
 10 11  1  0  0  0  0
 11 12  1  0  0  0  0
  7 12  1  0  0  0  0
 10 13  1  0  0  0  0
 13 14  2  0  0  0  0
 13 15  1  0  0  0  0
 15 16  1  0  0  0  0
 16 17  1  0  0  0  0
 17 18  1  0  0  0  0
 18 19  1  0  0  0  0
 19 20  1  0  0  0  0
 20 21  1  0  0  0  0
 16 21  1  0  0  0  0
  6 22  1  0  0  0  0
 22 23  2  0  0  0  0
 23 24  1  0  0  0  0
 24 25  2  0  0  0  0
 25 26  1  0  0  0  0
 26 27  2  0  0  0  0
 22 27  1  0  0  0  0
  5 28  1  0  0  0  0
 28 29  1  0  0  0  0
 28 30  2  0  0  0  0
  2 30  1  0  0  0  0
M  END
> <chemblId>
CHEMBL1086605

> <bioactivity__type>
Ki

> <units>
nM

> <value>
1300.0

$$$$

  CDK     11271517482D 0   0.00000     0.00000     0

 28 31  0  0  0  0              1 V2000 
   -2.5981    2.5710    0.0000 O   0  0  0  0  0  0  0  0  0  0  0  0
   -1.2990    3.3210    0.0000 C   0  0  0  0  0  0  0  0  0  0  0  0
    0.0000    2.5710    0.0000 N   0  0  0  0  0  0  0  0  0  0  0  0
    0.0000    1.0710    0.0000 C   0  0  0  0  0  0  0  0  0  0  0  0
   -1.2990    0.3210    0.0000 C   0  0  0  0  0  0  0  0  0  0  0  0
   -1.2990   -1.1790    0.0000 C   0  0  0  0  0  0  0  0  0  0  0  0
    0.0000   -1.9290    0.0000 C   0  0  0  0  0  0  0  0  0  0  0  0
    1.2990   -1.1790    0.0000 C   0  0  0  0  0  0  0  0  0  0  0  0
    1.2990    0.3210    0.0000 C   0  0  0  0  0  0  0  0  0  0  0  0
   -1.2990    4.8210    0.0000 N   0  0  0  0  0  0  0  0  0  0  0  0
    0.0000    5.5710    0.0000 C   0  0  0  0  0  0  0  0  0  0  0  0
    0.0000    7.0710    0.0000 C   0  0  0  0  0  0  0  0  0  0  0  0
   -1.2990    7.8210    0.0000 N   0  0  0  0  0  0  0  0  0  0  0  0
   -2.5981    7.0710    0.0000 C   0  0  0  0  0  0  0  0  0  0  0  0
   -2.5981    5.5710    0.0000 C   0  0  0  0  0  0  0  0  0  0  0  0
   -1.2990    9.3210    0.0000 C   0  0  0  0  0  0  0  0  0  0  0  0
   -2.5981   10.0710    0.0000 C   0  0  0  0  0  0  0  0  0  0  0  0
   -2.5981   11.5710    0.0000 C   0  0  0  0  0  0  0  0  0  0  0  0
   -3.8971   12.3210    0.0000 C   0  0  0  0  0  0  0  0  0  0  0  0
   -5.1962   11.5710    0.0000 C   0  0  0  0  0  0  0  0  0  0  0  0
   -5.1962   10.0710    0.0000 C   0  0  0  0  0  0  0  0  0  0  0  0
   -3.8971    9.3210    0.0000 C   0  0  0  0  0  0  0  0  0  0  0  0
    0.0000   10.0710    0.0000 C   0  0  0  0  0  0  0  0  0  0  0  0
    1.2990    9.3210    0.0000 C   0  0  0  0  0  0  0  0  0  0  0  0
    2.5981   10.0710    0.0000 C   0  0  0  0  0  0  0  0  0  0  0  0
    2.5981   11.5710    0.0000 C   0  0  0  0  0  0  0  0  0  0  0  0
    1.2990   12.3210    0.0000 C   0  0  0  0  0  0  0  0  0  0  0  0
    0.0000   11.5710    0.0000 C   0  0  0  0  0  0  0  0  0  0  0  0
  1  2  2  0  0  0  0
  2  3  1  0  0  0  0
  3  4  1  0  0  0  0
  4  5  1  0  0  0  0
  5  6  1  0  0  0  0
  6  7  1  0  0  0  0
  7  8  1  0  0  0  0
  8  9  1  0  0  0  0
  4  9  1  0  0  0  0
  2 10  1  0  0  0  0
 10 11  1  0  0  0  0
 11 12  1  0  0  0  0
 12 13  1  0  0  0  0
 13 14  1  0  0  0  0
 14 15  1  0  0  0  0
 10 15  1  0  0  0  0
 13 16  1  0  0  0  0
 16 17  1  0  0  0  0
 17 18  2  0  0  0  0
 18 19  1  0  0  0  0
 19 20  2  0  0  0  0
 20 21  1  0  0  0  0
 21 22  2  0  0  0  0
 17 22  1  0  0  0  0
 16 23  1  0  0  0  0
 23 24  2  0  0  0  0
 24 25  1  0  0  0  0
 25 26  2  0  0  0  0
 26 27  1  0  0  0  0
 27 28  2  0  0  0  0
 23 28  1  0  0  0  0
M  END
> <chemblId>
CHEMBL1086903

> <bioactivity__type>
Ki

> <units>
nM

> <value>
2407.0

$$$$

  CDK     11271517482D 0   0.00000     0.00000     0

 26 28  0  0  0  0              1 V2000 
   -7.7942   11.5710    0.0000 C   0  0  0  0  0  0  0  0  0  0  0  0
   -7.7942   10.0710    0.0000 C   0  0  0  0  0  0  0  0  0  0  0  0
   -6.4952    9.3210    0.0000 C   0  0  0  0  0  0  0  0  0  0  0  0
   -6.4952    7.8210    0.0000 C   0  0  0  0  0  0  0  0  0  0  0  0
   -5.1962    7.0710    0.0000 N   0  0  0  0  0  0  0  0  0  0  0  0
   -5.1962    5.5710    0.0000 C   0  0  0  0  0  0  0  0  0  0  0  0
   -6.4952    4.8210    0.0000 O   0  0  0  0  0  0  0  0  0  0  0  0
   -3.8971    4.8210    0.0000 N   0  0  0  0  0  0  0  0  0  0  0  0
   -3.8971    3.3210    0.0000 C   0  0  0  0  0  0  0  0  0  0  0  0
   -2.5981    2.5710    0.0000 C   0  0  0  0  0  0  0  0  0  0  0  0
   -1.2990    3.3210    0.0000 N   0  0  0  0  0  0  0  0  0  0  0  0
   -1.2990    4.8210    0.0000 C   0  0  0  0  0  0  0  0  0  0  0  0
   -2.5981    5.5710    0.0000 C   0  0  0  0  0  0  0  0  0  0  0  0
    0.0000    2.5710    0.0000 C   0  0  0  0  0  0  0  0  0  0  0  0
    0.0000    1.0710    0.0000 C   0  0  0  0  0  0  0  0  0  0  0  0
    1.2990    0.3210    0.0000 C   0  0  0  0  0  0  0  0  0  0  0  0
    1.2990   -1.1790    0.0000 C   0  0  0  0  0  0  0  0  0  0  0  0
    0.0000   -1.9290    0.0000 C   0  0  0  0  0  0  0  0  0  0  0  0
   -1.2990   -1.1790    0.0000 C   0  0  0  0  0  0  0  0  0  0  0  0
   -1.2990    0.3210    0.0000 C   0  0  0  0  0  0  0  0  0  0  0  0
    1.2990    3.3210    0.0000 C   0  0  0  0  0  0  0  0  0  0  0  0
    2.5981    2.5710    0.0000 C   0  0  0  0  0  0  0  0  0  0  0  0
    3.8971    3.3210    0.0000 C   0  0  0  0  0  0  0  0  0  0  0  0
    3.8971    4.8210    0.0000 C   0  0  0  0  0  0  0  0  0  0  0  0
    2.5981    5.5710    0.0000 C   0  0  0  0  0  0  0  0  0  0  0  0
    1.2990    4.8210    0.0000 C   0  0  0  0  0  0  0  0  0  0  0  0
  1  2  1  0  0  0  0
  2  3  1  0  0  0  0
  3  4  1  0  0  0  0
  4  5  1  0  0  0  0
  5  6  1  0  0  0  0
  6  7  2  0  0  0  0
  6  8  1  0  0  0  0
  8  9  1  0  0  0  0
  9 10  1  0  0  0  0
 10 11  1  0  0  0  0
 11 12  1  0  0  0  0
 12 13  1  0  0  0  0
  8 13  1  0  0  0  0
 11 14  1  0  0  0  0
 14 15  1  0  0  0  0
 15 16  2  0  0  0  0
 16 17  1  0  0  0  0
 17 18  2  0  0  0  0
 18 19  1  0  0  0  0
 19 20  2  0  0  0  0
 15 20  1  0  0  0  0
 14 21  1  0  0  0  0
 21 22  2  0  0  0  0
 22 23  1  0  0  0  0
 23 24  2  0  0  0  0
 24 25  1  0  0  0  0
 25 26  2  0  0  0  0
 21 26  1  0  0  0  0
M  END
> <chemblId>
CHEMBL1087032

> <bioactivity__type>
Ki

> <units>
nM

> <value>
2833.0

$$$$

  CDK     11271517482D 0   0.00000     0.00000     0

 30 33  0  0  0  0              1 V2000 
   -1.2990   12.3210    0.0000 Cl  0  0  0  0  0  0  0  0  0  0  0  0
   -2.5981   11.5710    0.0000 C   0  0  0  0  0  0  0  0  0  0  0  0
   -3.8971   12.3210    0.0000 C   0  0  0  0  0  0  0  0  0  0  0  0
   -5.1962   11.5710    0.0000 C   0  0  0  0  0  0  0  0  0  0  0  0
   -5.1962   10.0710    0.0000 C   0  0  0  0  0  0  0  0  0  0  0  0
   -3.8971    9.3210    0.0000 C   0  0  0  0  0  0  0  0  0  0  0  0
   -3.8971    7.8210    0.0000 Cl  0  0  0  0  0  0  0  0  0  0  0  0
   -2.5981   10.0710    0.0000 C   0  0  0  0  0  0  0  0  0  0  0  0
   -1.2990    9.3210    0.0000 C   0  0  0  0  0  0  0  0  0  0  0  0
   -1.2990    7.8210    0.0000 N   0  0  0  0  0  0  0  0  0  0  0  0
   -2.5981    7.0710    0.0000 C   0  0  0  0  0  0  0  0  0  0  0  0
   -2.5981    5.5710    0.0000 C   0  0  0  0  0  0  0  0  0  0  0  0
   -1.2990    4.8210    0.0000 N   0  0  0  0  0  0  0  0  0  0  0  0
    0.0000    5.5710    0.0000 C   0  0  0  0  0  0  0  0  0  0  0  0
    0.0000    7.0710    0.0000 C   0  0  0  0  0  0  0  0  0  0  0  0
   -1.2990    3.3210    0.0000 C   0  0  0  0  0  0  0  0  0  0  0  0
   -2.5981    2.5710    0.0000 O   0  0  0  0  0  0  0  0  0  0  0  0
    0.0000    2.5710    0.0000 N   0  0  0  0  0  0  0  0  0  0  0  0
    0.0000    1.0710    0.0000 C   0  0  0  0  0  0  0  0  0  0  0  0
   -1.2990    0.3210    0.0000 C   0  0  0  0  0  0  0  0  0  0  0  0
   -1.2990   -1.1790    0.0000 C   0  0  0  0  0  0  0  0  0  0  0  0
    0.0000   -1.9290    0.0000 C   0  0  0  0  0  0  0  0  0  0  0  0
    1.2990   -1.1790    0.0000 C   0  0  0  0  0  0  0  0  0  0  0  0
    1.2990    0.3210    0.0000 C   0  0  0  0  0  0  0  0  0  0  0  0
    0.0000   10.0710    0.0000 C   0  0  0  0  0  0  0  0  0  0  0  0
    1.2990    9.3210    0.0000 C   0  0  0  0  0  0  0  0  0  0  0  0
    2.5981   10.0710    0.0000 C   0  0  0  0  0  0  0  0  0  0  0  0
    2.5981   11.5710    0.0000 C   0  0  0  0  0  0  0  0  0  0  0  0
    1.2990   12.3210    0.0000 C   0  0  0  0  0  0  0  0  0  0  0  0
    0.0000   11.5710    0.0000 C   0  0  0  0  0  0  0  0  0  0  0  0
  1  2  1  0  0  0  0
  2  3  2  0  0  0  0
  3  4  1  0  0  0  0
  4  5  2  0  0  0  0
  5  6  1  0  0  0  0
  6  7  1  0  0  0  0
  6  8  2  0  0  0  0
  2  8  1  0  0  0  0
  8  9  1  0  0  0  0
  9 10  1  0  0  0  0
 10 11  1  0  0  0  0
 11 12  1  0  0  0  0
 12 13  1  0  0  0  0
 13 14  1  0  0  0  0
 14 15  1  0  0  0  0
 10 15  1  0  0  0  0
 13 16  1  0  0  0  0
 16 17  2  0  0  0  0
 16 18  1  0  0  0  0
 18 19  1  0  0  0  0
 19 20  1  0  0  0  0
 20 21  1  0  0  0  0
 21 22  1  0  0  0  0
 22 23  1  0  0  0  0
 23 24  1  0  0  0  0
 19 24  1  0  0  0  0
  9 25  1  0  0  0  0
 25 26  2  0  0  0  0
 26 27  1  0  0  0  0
 27 28  2  0  0  0  0
 28 29  1  0  0  0  0
 29 30  2  0  0  0  0
 25 30  1  0  0  0  0
M  END
> <chemblId>
CHEMBL1087250

> <bioactivity__type>
Ki

> <units>
nM

> <value>
831.0

$$$$

  CDK     11271517482D 0   0.00000     0.00000     0

 30 33  0  0  0  0              1 V2000 
   -1.2990   12.3210    0.0000 F   0  0  0  0  0  0  0  0  0  0  0  0
   -2.5981   11.5710    0.0000 C   0  0  0  0  0  0  0  0  0  0  0  0
   -3.8971   12.3210    0.0000 C   0  0  0  0  0  0  0  0  0  0  0  0
   -5.1962   11.5710    0.0000 C   0  0  0  0  0  0  0  0  0  0  0  0
   -6.4952   12.3210    0.0000 Br  0  0  0  0  0  0  0  0  0  0  0  0
   -5.1962   10.0710    0.0000 C   0  0  0  0  0  0  0  0  0  0  0  0
   -3.8971    9.3210    0.0000 C   0  0  0  0  0  0  0  0  0  0  0  0
   -2.5981   10.0710    0.0000 C   0  0  0  0  0  0  0  0  0  0  0  0
   -1.2990    9.3210    0.0000 C   0  0  0  0  0  0  0  0  0  0  0  0
   -1.2990    7.8210    0.0000 N   0  0  0  0  0  0  0  0  0  0  0  0
   -2.5981    7.0710    0.0000 C   0  0  0  0  0  0  0  0  0  0  0  0
   -2.5981    5.5710    0.0000 C   0  0  0  0  0  0  0  0  0  0  0  0
   -1.2990    4.8210    0.0000 N   0  0  0  0  0  0  0  0  0  0  0  0
    0.0000    5.5710    0.0000 C   0  0  0  0  0  0  0  0  0  0  0  0
    0.0000    7.0710    0.0000 C   0  0  0  0  0  0  0  0  0  0  0  0
   -1.2990    3.3210    0.0000 C   0  0  0  0  0  0  0  0  0  0  0  0
   -2.5981    2.5710    0.0000 O   0  0  0  0  0  0  0  0  0  0  0  0
    0.0000    2.5710    0.0000 N   0  0  0  0  0  0  0  0  0  0  0  0
    0.0000    1.0710    0.0000 C   0  0  0  0  0  0  0  0  0  0  0  0
   -1.2990    0.3210    0.0000 C   0  0  0  0  0  0  0  0  0  0  0  0
   -1.2990   -1.1790    0.0000 C   0  0  0  0  0  0  0  0  0  0  0  0
    0.0000   -1.9290    0.0000 C   0  0  0  0  0  0  0  0  0  0  0  0
    1.2990   -1.1790    0.0000 C   0  0  0  0  0  0  0  0  0  0  0  0
    1.2990    0.3210    0.0000 C   0  0  0  0  0  0  0  0  0  0  0  0
    0.0000   10.0710    0.0000 C   0  0  0  0  0  0  0  0  0  0  0  0
    1.2990    9.3210    0.0000 C   0  0  0  0  0  0  0  0  0  0  0  0
    2.5981   10.0710    0.0000 C   0  0  0  0  0  0  0  0  0  0  0  0
    2.5981   11.5710    0.0000 C   0  0  0  0  0  0  0  0  0  0  0  0
    1.2990   12.3210    0.0000 C   0  0  0  0  0  0  0  0  0  0  0  0
    0.0000   11.5710    0.0000 C   0  0  0  0  0  0  0  0  0  0  0  0
  1  2  1  0  0  0  0
  2  3  2  0  0  0  0
  3  4  1  0  0  0  0
  4  5  1  0  0  0  0
  4  6  2  0  0  0  0
  6  7  1  0  0  0  0
  7  8  2  0  0  0  0
  2  8  1  0  0  0  0
  8  9  1  0  0  0  0
  9 10  1  0  0  0  0
 10 11  1  0  0  0  0
 11 12  1  0  0  0  0
 12 13  1  0  0  0  0
 13 14  1  0  0  0  0
 14 15  1  0  0  0  0
 10 15  1  0  0  0  0
 13 16  1  0  0  0  0
 16 17  2  0  0  0  0
 16 18  1  0  0  0  0
 18 19  1  0  0  0  0
 19 20  1  0  0  0  0
 20 21  1  0  0  0  0
 21 22  1  0  0  0  0
 22 23  1  0  0  0  0
 23 24  1  0  0  0  0
 19 24  1  0  0  0  0
  9 25  1  0  0  0  0
 25 26  2  0  0  0  0
 26 27  1  0  0  0  0
 27 28  2  0  0  0  0
 28 29  1  0  0  0  0
 29 30  2  0  0  0  0
 25 30  1  0  0  0  0
M  END
> <chemblId>
CHEMBL1087251

> <bioactivity__type>
Ki

> <units>
nM

> <value>
322.0

$$$$

  CDK     11271517482D 0   0.00000     0.00000     0

 28 31  0  0  0  0              1 V2000 
    9.1346    8.4300    0.0000 Cl  0  0  0  0  0  0  0  0  0  0  0  0
    7.7100    7.9603    0.0000 C   0  0  0  0  0  0  0  0  0  0  0  0
    6.5910    8.9591    0.0000 C   0  0  0  0  0  0  0  0  0  0  0  0
    5.1664    8.4893    0.0000 C   0  0  0  0  0  0  0  0  0  0  0  0
    4.8609    7.0208    0.0000 C   0  0  0  0  0  0  0  0  0  0  0  0
    3.4364    6.5510    0.0000 C   0  0  0  0  0  0  0  0  0  0  0  0
    3.1309    5.0825    0.0000 N   0  0  0  0  0  0  0  0  0  0  0  0
    1.7064    4.6127    0.0000 C   0  0  0  0  0  0  0  0  0  0  0  0
    1.4009    3.1441    0.0000 C   0  0  0  0  0  0  0  0  0  0  0  0
    2.5200    2.1453    0.0000 N   0  0  0  0  0  0  0  0  0  0  0  0
    3.9446    2.6151    0.0000 C   0  0  0  0  0  0  0  0  0  0  0  0
    4.2500    4.0836    0.0000 C   0  0  0  0  0  0  0  0  0  0  0  0
    2.2145    0.6767    0.0000 C   0  0  0  0  0  0  0  0  0  0  0  0
    3.3336   -0.3221    0.0000 O   0  0  0  0  0  0  0  0  0  0  0  0
    0.7900    0.2070    0.0000 C   0  0  0  0  0  0  0  0  0  0  0  0
   -0.4270    1.0830    0.0000 C   0  0  0  0  0  0  0  0  0  0  0  0
   -1.6510    0.1820    0.0000 C   0  0  0  0  0  0  0  0  0  0  0  0
   -1.1480   -1.2250    0.0000 C   0  0  0  0  0  0  0  0  0  0  0  0
    0.3360   -1.2110    0.0000 C   0  0  0  0  0  0  0  0  0  0  0  0
    2.3173    7.5498    0.0000 C   0  0  0  0  0  0  0  0  0  0  0  0
    2.6228    9.0184    0.0000 C   0  0  0  0  0  0  0  0  0  0  0  0
    1.5037   10.0172    0.0000 C   0  0  0  0  0  0  0  0  0  0  0  0
    0.0791    9.5475    0.0000 C   0  0  0  0  0  0  0  0  0  0  0  0
   -0.2263    8.0789    0.0000 C   0  0  0  0  0  0  0  0  0  0  0  0
    0.8928    7.0801    0.0000 C   0  0  0  0  0  0  0  0  0  0  0  0
    5.9800    6.0219    0.0000 C   0  0  0  0  0  0  0  0  0  0  0  0
    5.6746    4.5534    0.0000 Cl  0  0  0  0  0  0  0  0  0  0  0  0
    7.4046    6.4917    0.0000 C   0  0  0  0  0  0  0  0  0  0  0  0
  1  2  1  0  0  0  0
  2  3  2  0  0  0  0
  3  4  1  0  0  0  0
  4  5  2  0  0  0  0
  5  6  1  0  0  0  0
  6  7  1  0  0  0  0
  7  8  1  0  0  0  0
  8  9  1  0  0  0  0
  9 10  1  0  0  0  0
 10 11  1  0  0  0  0
 11 12  1  0  0  0  0
  7 12  1  0  0  0  0
 10 13  1  0  0  0  0
 13 14  2  0  0  0  0
 13 15  1  0  0  0  0
 15 16  1  0  0  0  0
 16 17  1  0  0  0  0
 17 18  1  0  0  0  0
 18 19  1  0  0  0  0
 15 19  1  0  0  0  0
  6 20  1  0  0  0  0
 20 21  2  0  0  0  0
 21 22  1  0  0  0  0
 22 23  2  0  0  0  0
 23 24  1  0  0  0  0
 24 25  2  0  0  0  0
 20 25  1  0  0  0  0
  5 26  1  0  0  0  0
 26 27  1  0  0  0  0
 26 28  2  0  0  0  0
  2 28  1  0  0  0  0
M  END
> <chemblId>
CHEMBL1087521

> <bioactivity__type>
Ki

> <units>
nM

> <value>
4885.0

$$$$

  CDK     11271517482D 0   0.00000     0.00000     0

 29 32  0  0  0  0              1 V2000 
   -5.1962   11.5710    0.0000 Cl  0  0  0  0  0  0  0  0  0  0  0  0
   -5.1962   10.0710    0.0000 C   0  0  0  0  0  0  0  0  0  0  0  0
   -6.4952    9.3210    0.0000 C   0  0  0  0  0  0  0  0  0  0  0  0
   -6.4952    7.8210    0.0000 C   0  0  0  0  0  0  0  0  0  0  0  0
   -5.1962    7.0710    0.0000 C   0  0  0  0  0  0  0  0  0  0  0  0
   -5.1962    5.5710    0.0000 C   0  0  0  0  0  0  0  0  0  0  0  0
   -3.8971    4.8210    0.0000 N   0  0  0  0  0  0  0  0  0  0  0  0
   -3.8971    3.3210    0.0000 C   0  0  0  0  0  0  0  0  0  0  0  0
   -2.5981    2.5710    0.0000 C   0  0  0  0  0  0  0  0  0  0  0  0
   -1.2990    3.3210    0.0000 N   0  0  0  0  0  0  0  0  0  0  0  0
   -1.2990    4.8210    0.0000 C   0  0  0  0  0  0  0  0  0  0  0  0
   -2.5981    5.5710    0.0000 C   0  0  0  0  0  0  0  0  0  0  0  0
    0.0000    2.5710    0.0000 C   0  0  0  0  0  0  0  0  0  0  0  0
    1.2990    3.3210    0.0000 O   0  0  0  0  0  0  0  0  0  0  0  0
    0.0000    1.0710    0.0000 C   0  0  0  0  0  0  0  0  0  0  0  0
    1.2990    0.3210    0.0000 C   0  0  0  0  0  0  0  0  0  0  0  0
    1.2990   -1.1790    0.0000 C   0  0  0  0  0  0  0  0  0  0  0  0
    0.0000   -1.9290    0.0000 C   0  0  0  0  0  0  0  0  0  0  0  0
   -1.2990   -1.1790    0.0000 C   0  0  0  0  0  0  0  0  0  0  0  0
   -1.2990    0.3210    0.0000 C   0  0  0  0  0  0  0  0  0  0  0  0
   -6.4952    4.8210    0.0000 C   0  0  0  0  0  0  0  0  0  0  0  0
   -7.7942    5.5710    0.0000 C   0  0  0  0  0  0  0  0  0  0  0  0
   -9.0933    4.8210    0.0000 C   0  0  0  0  0  0  0  0  0  0  0  0
   -9.0933    3.3210    0.0000 C   0  0  0  0  0  0  0  0  0  0  0  0
   -7.7942    2.5710    0.0000 C   0  0  0  0  0  0  0  0  0  0  0  0
   -6.4952    3.3210    0.0000 C   0  0  0  0  0  0  0  0  0  0  0  0
   -3.8971    7.8210    0.0000 C   0  0  0  0  0  0  0  0  0  0  0  0
   -2.5981    7.0710    0.0000 Cl  0  0  0  0  0  0  0  0  0  0  0  0
   -3.8971    9.3210    0.0000 C   0  0  0  0  0  0  0  0  0  0  0  0
  1  2  1  0  0  0  0
  2  3  2  0  0  0  0
  3  4  1  0  0  0  0
  4  5  2  0  0  0  0
  5  6  1  0  0  0  0
  6  7  1  0  0  0  0
  7  8  1  0  0  0  0
  8  9  1  0  0  0  0
  9 10  1  0  0  0  0
 10 11  1  0  0  0  0
 11 12  1  0  0  0  0
  7 12  1  0  0  0  0
 10 13  1  0  0  0  0
 13 14  2  0  0  0  0
 13 15  1  0  0  0  0
 15 16  1  0  0  0  0
 16 17  1  0  0  0  0
 17 18  1  0  0  0  0
 18 19  1  0  0  0  0
 19 20  1  0  0  0  0
 15 20  1  0  0  0  0
  6 21  1  0  0  0  0
 21 22  2  0  0  0  0
 22 23  1  0  0  0  0
 23 24  2  0  0  0  0
 24 25  1  0  0  0  0
 25 26  2  0  0  0  0
 21 26  1  0  0  0  0
  5 27  1  0  0  0  0
 27 28  1  0  0  0  0
 27 29  2  0  0  0  0
  2 29  1  0  0  0  0
M  END
> <chemblId>
CHEMBL1087644

> <bioactivity__type>
Ki

> <units>
nM

> <value>
2928.0

$$$$

  CDK     11271517482D 0   0.00000     0.00000     0

 31 34  0  0  0  0              1 V2000 
   -3.7543    0.1464    0.0000 O   0  0  0  0  0  0  0  0  0  0  0  0
   -2.6396   -0.8574    0.0000 C   0  0  0  0  0  0  0  0  0  0  0  0
   -1.2130   -0.3940    0.0000 C   0  0  0  0  0  0  0  0  0  0  0  0
   -0.7500    1.0320    0.0000 C   0  0  0  0  0  0  0  0  0  0  0  0
    0.7500    1.0320    0.0000 N   0  0  0  0  0  0  0  0  0  0  0  0
    1.2130   -0.3940    0.0000 C   0  0  0  0  0  0  0  0  0  0  0  0
    2.6396   -0.8574    0.0000 C   0  0  0  0  0  0  0  0  0  0  0  0
    2.9516   -2.3246    0.0000 C   0  0  0  0  0  0  0  0  0  0  0  0
    4.3782   -2.7880    0.0000 C   0  0  0  0  0  0  0  0  0  0  0  0
    5.4929   -1.7842    0.0000 C   0  0  0  0  0  0  0  0  0  0  0  0
    6.9195   -2.2476    0.0000 Cl  0  0  0  0  0  0  0  0  0  0  0  0
    5.1809   -0.3170    0.0000 C   0  0  0  0  0  0  0  0  0  0  0  0
    3.7543    0.1464    0.0000 C   0  0  0  0  0  0  0  0  0  0  0  0
    3.4423    1.6136    0.0000 Cl  0  0  0  0  0  0  0  0  0  0  0  0
    0.0000   -1.2760    0.0000 N   0  0  0  0  0  0  0  0  0  0  0  0
   -0.0000   -2.7760    0.0000 C   0  0  0  0  0  0  0  0  0  0  0  0
   -1.2990   -3.5260    0.0000 C   0  0  0  0  0  0  0  0  0  0  0  0
   -1.2990   -5.0260    0.0000 C   0  0  0  0  0  0  0  0  0  0  0  0
    0.0000   -5.7760    0.0000 C   0  0  0  0  0  0  0  0  0  0  0  0
    0.0000   -7.2760    0.0000 Cl  0  0  0  0  0  0  0  0  0  0  0  0
    1.2990   -5.0260    0.0000 C   0  0  0  0  0  0  0  0  0  0  0  0
    1.2990   -3.5260    0.0000 C   0  0  0  0  0  0  0  0  0  0  0  0
   -1.6318    2.2454    0.0000 C   0  0  0  0  0  0  0  0  0  0  0  0
   -3.1236    2.0885    0.0000 O   0  0  0  0  0  0  0  0  0  0  0  0
   -1.0218    3.6158    0.0000 N   0  0  0  0  0  0  0  0  0  0  0  0
   -1.9037    4.8292    0.0000 N   0  0  0  0  0  0  0  0  0  0  0  0
   -1.2937    6.1996    0.0000 C   0  0  0  0  0  0  0  0  0  0  0  0
   -2.1755    7.4131    0.0000 C   0  0  0  0  0  0  0  0  0  0  0  0
   -3.6673    7.2561    0.0000 C   0  0  0  0  0  0  0  0  0  0  0  0
   -4.2772    5.8857    0.0000 C   0  0  0  0  0  0  0  0  0  0  0  0
   -3.3954    4.6723    0.0000 C   0  0  0  0  0  0  0  0  0  0  0  0
  1  2  1  0  0  0  0
  2  3  1  0  0  0  0
  3  4  2  0  0  0  0
  4  5  1  0  0  0  0
  5  6  2  0  0  0  0
  6  7  1  0  0  0  0
  7  8  2  0  0  0  0
  8  9  1  0  0  0  0
  9 10  2  0  0  0  0
 10 11  1  0  0  0  0
 10 12  1  0  0  0  0
 12 13  2  0  0  0  0
  7 13  1  0  0  0  0
 13 14  1  0  0  0  0
  6 15  1  0  0  0  0
  3 15  1  0  0  0  0
 15 16  1  0  0  0  0
 16 17  2  0  0  0  0
 17 18  1  0  0  0  0
 18 19  2  0  0  0  0
 19 20  1  0  0  0  0
 19 21  1  0  0  0  0
 21 22  2  0  0  0  0
 16 22  1  0  0  0  0
  4 23  1  0  0  0  0
 23 24  2  0  0  0  0
 23 25  1  0  0  0  0
 25 26  1  0  0  0  0
 26 27  1  0  0  0  0
 27 28  1  0  0  0  0
 28 29  1  0  0  0  0
 29 30  1  0  0  0  0
 30 31  1  0  0  0  0
 26 31  1  0  0  0  0
M  END
> <chemblId>
CHEMBL1087721

> <bioactivity__type>
Ki

> <units>
nM

> <value>
7504.0

$$$$

  CDK     11271517482D 0   0.00000     0.00000     0

 30 33  0  0  0  0              1 V2000 
   -3.8971   13.8210    0.0000 Cl  0  0  0  0  0  0  0  0  0  0  0  0
   -3.8971   12.3210    0.0000 C   0  0  0  0  0  0  0  0  0  0  0  0
   -5.1962   11.5710    0.0000 C   0  0  0  0  0  0  0  0  0  0  0  0
   -5.1962   10.0710    0.0000 C   0  0  0  0  0  0  0  0  0  0  0  0
   -3.8971    9.3210    0.0000 C   0  0  0  0  0  0  0  0  0  0  0  0
   -3.8971    7.8210    0.0000 Cl  0  0  0  0  0  0  0  0  0  0  0  0
   -2.5981   10.0710    0.0000 C   0  0  0  0  0  0  0  0  0  0  0  0
   -2.5981   11.5710    0.0000 C   0  0  0  0  0  0  0  0  0  0  0  0
   -1.2990    9.3210    0.0000 C   0  0  0  0  0  0  0  0  0  0  0  0
   -1.2990    7.8210    0.0000 N   0  0  0  0  0  0  0  0  0  0  0  0
   -2.5981    7.0710    0.0000 C   0  0  0  0  0  0  0  0  0  0  0  0
   -2.5981    5.5710    0.0000 C   0  0  0  0  0  0  0  0  0  0  0  0
   -1.2990    4.8210    0.0000 N   0  0  0  0  0  0  0  0  0  0  0  0
    0.0000    5.5710    0.0000 C   0  0  0  0  0  0  0  0  0  0  0  0
    0.0000    7.0710    0.0000 C   0  0  0  0  0  0  0  0  0  0  0  0
   -1.2990    3.3210    0.0000 C   0  0  0  0  0  0  0  0  0  0  0  0
   -2.5981    2.5710    0.0000 O   0  0  0  0  0  0  0  0  0  0  0  0
    0.0000    2.5710    0.0000 N   0  0  0  0  0  0  0  0  0  0  0  0
    0.0000    1.0710    0.0000 C   0  0  0  0  0  0  0  0  0  0  0  0
   -1.2990    0.3210    0.0000 C   0  0  0  0  0  0  0  0  0  0  0  0
   -1.2990   -1.1790    0.0000 C   0  0  0  0  0  0  0  0  0  0  0  0
    0.0000   -1.9290    0.0000 C   0  0  0  0  0  0  0  0  0  0  0  0
    1.2990   -1.1790    0.0000 C   0  0  0  0  0  0  0  0  0  0  0  0
    1.2990    0.3210    0.0000 C   0  0  0  0  0  0  0  0  0  0  0  0
    0.0000   10.0710    0.0000 C   0  0  0  0  0  0  0  0  0  0  0  0
    1.2990    9.3210    0.0000 C   0  0  0  0  0  0  0  0  0  0  0  0
    2.5981   10.0710    0.0000 C   0  0  0  0  0  0  0  0  0  0  0  0
    2.5981   11.5710    0.0000 C   0  0  0  0  0  0  0  0  0  0  0  0
    1.2990   12.3210    0.0000 C   0  0  0  0  0  0  0  0  0  0  0  0
    0.0000   11.5710    0.0000 C   0  0  0  0  0  0  0  0  0  0  0  0
  1  2  1  0  0  0  0
  2  3  2  0  0  0  0
  3  4  1  0  0  0  0
  4  5  2  0  0  0  0
  5  6  1  0  0  0  0
  5  7  1  0  0  0  0
  7  8  2  0  0  0  0
  2  8  1  0  0  0  0
  7  9  1  0  0  0  0
  9 10  1  0  0  0  0
 10 11  1  0  0  0  0
 11 12  1  0  0  0  0
 12 13  1  0  0  0  0
 13 14  1  0  0  0  0
 14 15  1  0  0  0  0
 10 15  1  0  0  0  0
 13 16  1  0  0  0  0
 16 17  2  0  0  0  0
 16 18  1  0  0  0  0
 18 19  1  0  0  0  0
 19 20  1  0  0  0  0
 20 21  1  0  0  0  0
 21 22  1  0  0  0  0
 22 23  1  0  0  0  0
 23 24  1  0  0  0  0
 19 24  1  0  0  0  0
  9 25  1  0  0  0  0
 25 26  2  0  0  0  0
 26 27  1  0  0  0  0
 27 28  2  0  0  0  0
 28 29  1  0  0  0  0
 29 30  2  0  0  0  0
 25 30  1  0  0  0  0
M  END
> <chemblId>
CHEMBL1087874

> <bioactivity__type>
Ki

> <units>
nM

> <value>
899.0

$$$$

  CDK     11271517482D 0   0.00000     0.00000     0

 30 33  0  0  0  0              1 V2000 
   -6.4952   12.3210    0.0000 Cl  0  0  0  0  0  0  0  0  0  0  0  0
   -5.1962   11.5710    0.0000 C   0  0  0  0  0  0  0  0  0  0  0  0
   -5.1962   10.0710    0.0000 C   0  0  0  0  0  0  0  0  0  0  0  0
   -3.8971    9.3210    0.0000 C   0  0  0  0  0  0  0  0  0  0  0  0
   -2.5981   10.0710    0.0000 C   0  0  0  0  0  0  0  0  0  0  0  0
   -2.5981   11.5710    0.0000 C   0  0  0  0  0  0  0  0  0  0  0  0
   -3.8971   12.3210    0.0000 C   0  0  0  0  0  0  0  0  0  0  0  0
   -3.8971   13.8210    0.0000 Cl  0  0  0  0  0  0  0  0  0  0  0  0
   -1.2990    9.3210    0.0000 C   0  0  0  0  0  0  0  0  0  0  0  0
   -1.2990    7.8210    0.0000 N   0  0  0  0  0  0  0  0  0  0  0  0
   -2.5981    7.0710    0.0000 C   0  0  0  0  0  0  0  0  0  0  0  0
   -2.5981    5.5710    0.0000 C   0  0  0  0  0  0  0  0  0  0  0  0
   -1.2990    4.8210    0.0000 N   0  0  0  0  0  0  0  0  0  0  0  0
    0.0000    5.5710    0.0000 C   0  0  0  0  0  0  0  0  0  0  0  0
    0.0000    7.0710    0.0000 C   0  0  0  0  0  0  0  0  0  0  0  0
   -1.2990    3.3210    0.0000 C   0  0  0  0  0  0  0  0  0  0  0  0
   -2.5981    2.5710    0.0000 O   0  0  0  0  0  0  0  0  0  0  0  0
    0.0000    2.5710    0.0000 N   0  0  0  0  0  0  0  0  0  0  0  0
    0.0000    1.0710    0.0000 C   0  0  0  0  0  0  0  0  0  0  0  0
   -1.2990    0.3210    0.0000 C   0  0  0  0  0  0  0  0  0  0  0  0
   -1.2990   -1.1790    0.0000 C   0  0  0  0  0  0  0  0  0  0  0  0
    0.0000   -1.9290    0.0000 C   0  0  0  0  0  0  0  0  0  0  0  0
    1.2990   -1.1790    0.0000 C   0  0  0  0  0  0  0  0  0  0  0  0
    1.2990    0.3210    0.0000 C   0  0  0  0  0  0  0  0  0  0  0  0
    0.0000   10.0710    0.0000 C   0  0  0  0  0  0  0  0  0  0  0  0
    1.2990    9.3210    0.0000 C   0  0  0  0  0  0  0  0  0  0  0  0
    2.5981   10.0710    0.0000 C   0  0  0  0  0  0  0  0  0  0  0  0
    2.5981   11.5710    0.0000 C   0  0  0  0  0  0  0  0  0  0  0  0
    1.2990   12.3210    0.0000 C   0  0  0  0  0  0  0  0  0  0  0  0
    0.0000   11.5710    0.0000 C   0  0  0  0  0  0  0  0  0  0  0  0
  1  2  1  0  0  0  0
  2  3  2  0  0  0  0
  3  4  1  0  0  0  0
  4  5  2  0  0  0  0
  5  6  1  0  0  0  0
  6  7  2  0  0  0  0
  2  7  1  0  0  0  0
  7  8  1  0  0  0  0
  5  9  1  0  0  0  0
  9 10  1  0  0  0  0
 10 11  1  0  0  0  0
 11 12  1  0  0  0  0
 12 13  1  0  0  0  0
 13 14  1  0  0  0  0
 14 15  1  0  0  0  0
 10 15  1  0  0  0  0
 13 16  1  0  0  0  0
 16 17  2  0  0  0  0
 16 18  1  0  0  0  0
 18 19  1  0  0  0  0
 19 20  1  0  0  0  0
 20 21  1  0  0  0  0
 21 22  1  0  0  0  0
 22 23  1  0  0  0  0
 23 24  1  0  0  0  0
 19 24  1  0  0  0  0
  9 25  1  0  0  0  0
 25 26  2  0  0  0  0
 26 27  1  0  0  0  0
 27 28  2  0  0  0  0
 28 29  1  0  0  0  0
 29 30  2  0  0  0  0
 25 30  1  0  0  0  0
M  END
> <chemblId>
CHEMBL1087875

> <bioactivity__type>
Ki

> <units>
nM

> <value>
356.0

$$$$

  CDK     11271517482D 0   0.00000     0.00000     0

 30 33  0  0  0  0              1 V2000 
   -1.2990   12.3210    0.0000 F   0  0  0  0  0  0  0  0  0  0  0  0
   -2.5981   11.5710    0.0000 C   0  0  0  0  0  0  0  0  0  0  0  0
   -3.8971   12.3210    0.0000 C   0  0  0  0  0  0  0  0  0  0  0  0
   -5.1962   11.5710    0.0000 C   0  0  0  0  0  0  0  0  0  0  0  0
   -6.4952   12.3210    0.0000 Cl  0  0  0  0  0  0  0  0  0  0  0  0
   -5.1962   10.0710    0.0000 C   0  0  0  0  0  0  0  0  0  0  0  0
   -3.8971    9.3210    0.0000 C   0  0  0  0  0  0  0  0  0  0  0  0
   -2.5981   10.0710    0.0000 C   0  0  0  0  0  0  0  0  0  0  0  0
   -1.2990    9.3210    0.0000 C   0  0  0  0  0  0  0  0  0  0  0  0
   -1.2990    7.8210    0.0000 N   0  0  0  0  0  0  0  0  0  0  0  0
   -2.5981    7.0710    0.0000 C   0  0  0  0  0  0  0  0  0  0  0  0
   -2.5981    5.5710    0.0000 C   0  0  0  0  0  0  0  0  0  0  0  0
   -1.2990    4.8210    0.0000 N   0  0  0  0  0  0  0  0  0  0  0  0
    0.0000    5.5710    0.0000 C   0  0  0  0  0  0  0  0  0  0  0  0
    0.0000    7.0710    0.0000 C   0  0  0  0  0  0  0  0  0  0  0  0
   -1.2990    3.3210    0.0000 C   0  0  0  0  0  0  0  0  0  0  0  0
   -2.5981    2.5710    0.0000 O   0  0  0  0  0  0  0  0  0  0  0  0
    0.0000    2.5710    0.0000 N   0  0  0  0  0  0  0  0  0  0  0  0
    0.0000    1.0710    0.0000 C   0  0  0  0  0  0  0  0  0  0  0  0
   -1.2990    0.3210    0.0000 C   0  0  0  0  0  0  0  0  0  0  0  0
   -1.2990   -1.1790    0.0000 C   0  0  0  0  0  0  0  0  0  0  0  0
    0.0000   -1.9290    0.0000 C   0  0  0  0  0  0  0  0  0  0  0  0
    1.2990   -1.1790    0.0000 C   0  0  0  0  0  0  0  0  0  0  0  0
    1.2990    0.3210    0.0000 C   0  0  0  0  0  0  0  0  0  0  0  0
    0.0000   10.0710    0.0000 C   0  0  0  0  0  0  0  0  0  0  0  0
    1.2990    9.3210    0.0000 C   0  0  0  0  0  0  0  0  0  0  0  0
    2.5981   10.0710    0.0000 C   0  0  0  0  0  0  0  0  0  0  0  0
    2.5981   11.5710    0.0000 C   0  0  0  0  0  0  0  0  0  0  0  0
    1.2990   12.3210    0.0000 C   0  0  0  0  0  0  0  0  0  0  0  0
    0.0000   11.5710    0.0000 C   0  0  0  0  0  0  0  0  0  0  0  0
  1  2  1  0  0  0  0
  2  3  2  0  0  0  0
  3  4  1  0  0  0  0
  4  5  1  0  0  0  0
  4  6  2  0  0  0  0
  6  7  1  0  0  0  0
  7  8  2  0  0  0  0
  2  8  1  0  0  0  0
  8  9  1  0  0  0  0
  9 10  1  0  0  0  0
 10 11  1  0  0  0  0
 11 12  1  0  0  0  0
 12 13  1  0  0  0  0
 13 14  1  0  0  0  0
 14 15  1  0  0  0  0
 10 15  1  0  0  0  0
 13 16  1  0  0  0  0
 16 17  2  0  0  0  0
 16 18  1  0  0  0  0
 18 19  1  0  0  0  0
 19 20  1  0  0  0  0
 20 21  1  0  0  0  0
 21 22  1  0  0  0  0
 22 23  1  0  0  0  0
 23 24  1  0  0  0  0
 19 24  1  0  0  0  0
  9 25  1  0  0  0  0
 25 26  2  0  0  0  0
 26 27  1  0  0  0  0
 27 28  2  0  0  0  0
 28 29  1  0  0  0  0
 29 30  2  0  0  0  0
 25 30  1  0  0  0  0
M  END
> <chemblId>
CHEMBL1088161

> <bioactivity__type>
Ki

> <units>
nM

> <value>
526.0

$$$$

  CDK     11271517482D 0   0.00000     0.00000     0

 30 33  0  0  0  0              1 V2000 
   -0.0000   -7.2760    0.0000 Cl  0  0  0  0  0  0  0  0  0  0  0  0
   -0.0000   -5.7760    0.0000 C   0  0  0  0  0  0  0  0  0  0  0  0
    1.2990   -5.0260    0.0000 C   0  0  0  0  0  0  0  0  0  0  0  0
    1.2990   -3.5260    0.0000 C   0  0  0  0  0  0  0  0  0  0  0  0
    0.0000   -2.7760    0.0000 C   0  0  0  0  0  0  0  0  0  0  0  0
   -1.2990   -3.5260    0.0000 C   0  0  0  0  0  0  0  0  0  0  0  0
   -1.2990   -5.0260    0.0000 C   0  0  0  0  0  0  0  0  0  0  0  0
    0.0000   -1.2760    0.0000 N   0  0  0  0  0  0  0  0  0  0  0  0
   -1.2130   -0.3940    0.0000 C   0  0  0  0  0  0  0  0  0  0  0  0
   -2.6396   -0.8574    0.0000 I   0  0  0  0  0  0  0  0  0  0  0  0
   -0.7500    1.0320    0.0000 C   0  0  0  0  0  0  0  0  0  0  0  0
    0.7500    1.0320    0.0000 N   0  0  0  0  0  0  0  0  0  0  0  0
    1.2130   -0.3940    0.0000 C   0  0  0  0  0  0  0  0  0  0  0  0
    2.6396   -0.8574    0.0000 C   0  0  0  0  0  0  0  0  0  0  0  0
    2.9516   -2.3246    0.0000 C   0  0  0  0  0  0  0  0  0  0  0  0
    4.3782   -2.7880    0.0000 C   0  0  0  0  0  0  0  0  0  0  0  0
    5.4929   -1.7842    0.0000 C   0  0  0  0  0  0  0  0  0  0  0  0
    6.9195   -2.2476    0.0000 Cl  0  0  0  0  0  0  0  0  0  0  0  0
    5.1809   -0.3170    0.0000 C   0  0  0  0  0  0  0  0  0  0  0  0
    3.7543    0.1464    0.0000 C   0  0  0  0  0  0  0  0  0  0  0  0
    3.4423    1.6136    0.0000 Cl  0  0  0  0  0  0  0  0  0  0  0  0
   -1.6318    2.2454    0.0000 C   0  0  0  0  0  0  0  0  0  0  0  0
   -1.0218    3.6158    0.0000 O   0  0  0  0  0  0  0  0  0  0  0  0
   -3.1236    2.0885    0.0000 N   0  0  0  0  0  0  0  0  0  0  0  0
   -4.0054    3.3019    0.0000 N   0  0  0  0  0  0  0  0  0  0  0  0
   -3.3954    4.6723    0.0000 C   0  0  0  0  0  0  0  0  0  0  0  0
   -4.2772    5.8857    0.0000 C   0  0  0  0  0  0  0  0  0  0  0  0
   -5.7690    5.7288    0.0000 C   0  0  0  0  0  0  0  0  0  0  0  0
   -6.3790    4.3584    0.0000 C   0  0  0  0  0  0  0  0  0  0  0  0
   -5.4971    3.1450    0.0000 C   0  0  0  0  0  0  0  0  0  0  0  0
  1  2  1  0  0  0  0
  2  3  2  0  0  0  0
  3  4  1  0  0  0  0
  4  5  2  0  0  0  0
  5  6  1  0  0  0  0
  6  7  2  0  0  0  0
  2  7  1  0  0  0  0
  5  8  1  0  0  0  0
  8  9  1  0  0  0  0
  9 10  1  0  0  0  0
  9 11  2  0  0  0  0
 11 12  1  0  0  0  0
 12 13  2  0  0  0  0
  8 13  1  0  0  0  0
 13 14  1  0  0  0  0
 14 15  2  0  0  0  0
 15 16  1  0  0  0  0
 16 17  2  0  0  0  0
 17 18  1  0  0  0  0
 17 19  1  0  0  0  0
 19 20  2  0  0  0  0
 14 20  1  0  0  0  0
 20 21  1  0  0  0  0
 11 22  1  0  0  0  0
 22 23  2  0  0  0  0
 22 24  1  0  0  0  0
 24 25  1  0  0  0  0
 25 26  1  0  0  0  0
 26 27  1  0  0  0  0
 27 28  1  0  0  0  0
 28 29  1  0  0  0  0
 29 30  1  0  0  0  0
 25 30  1  0  0  0  0
M  END
> <chemblId>
CHEMBL1088220

> <bioactivity__type>
Ki

> <units>
nM

> <value>
1811.0

$$$$

  CDK     11271517482D 0   0.00000     0.00000     0

 31 34  0  0  0  0              1 V2000 
   -3.7543    0.1464    0.0000 C   0  0  0  0  0  0  0  0  0  0  0  0
   -2.6396   -0.8574    0.0000 S   0  0  0  0  0  0  0  0  0  0  0  0
   -1.2130   -0.3940    0.0000 C   0  0  0  0  0  0  0  0  0  0  0  0
   -0.7500    1.0320    0.0000 C   0  0  0  0  0  0  0  0  0  0  0  0
    0.7500    1.0320    0.0000 N   0  0  0  0  0  0  0  0  0  0  0  0
    1.2130   -0.3940    0.0000 C   0  0  0  0  0  0  0  0  0  0  0  0
    2.6396   -0.8574    0.0000 C   0  0  0  0  0  0  0  0  0  0  0  0
    2.9516   -2.3246    0.0000 C   0  0  0  0  0  0  0  0  0  0  0  0
    4.3782   -2.7880    0.0000 C   0  0  0  0  0  0  0  0  0  0  0  0
    5.4929   -1.7842    0.0000 C   0  0  0  0  0  0  0  0  0  0  0  0
    6.9195   -2.2476    0.0000 Cl  0  0  0  0  0  0  0  0  0  0  0  0
    5.1809   -0.3170    0.0000 C   0  0  0  0  0  0  0  0  0  0  0  0
    3.7543    0.1464    0.0000 C   0  0  0  0  0  0  0  0  0  0  0  0
    3.4423    1.6136    0.0000 Cl  0  0  0  0  0  0  0  0  0  0  0  0
    0.0000   -1.2760    0.0000 N   0  0  0  0  0  0  0  0  0  0  0  0
   -0.0000   -2.7760    0.0000 C   0  0  0  0  0  0  0  0  0  0  0  0
   -1.2990   -3.5260    0.0000 C   0  0  0  0  0  0  0  0  0  0  0  0
   -1.2990   -5.0260    0.0000 C   0  0  0  0  0  0  0  0  0  0  0  0
    0.0000   -5.7760    0.0000 C   0  0  0  0  0  0  0  0  0  0  0  0
    0.0000   -7.2760    0.0000 Cl  0  0  0  0  0  0  0  0  0  0  0  0
    1.2990   -5.0260    0.0000 C   0  0  0  0  0  0  0  0  0  0  0  0
    1.2990   -3.5260    0.0000 C   0  0  0  0  0  0  0  0  0  0  0  0
   -1.6318    2.2454    0.0000 C   0  0  0  0  0  0  0  0  0  0  0  0
   -3.1236    2.0885    0.0000 O   0  0  0  0  0  0  0  0  0  0  0  0
   -1.0218    3.6158    0.0000 N   0  0  0  0  0  0  0  0  0  0  0  0
   -1.9037    4.8292    0.0000 N   0  0  0  0  0  0  0  0  0  0  0  0
   -1.2937    6.1996    0.0000 C   0  0  0  0  0  0  0  0  0  0  0  0
   -2.1755    7.4131    0.0000 C   0  0  0  0  0  0  0  0  0  0  0  0
   -3.6673    7.2561    0.0000 C   0  0  0  0  0  0  0  0  0  0  0  0
   -4.2772    5.8857    0.0000 C   0  0  0  0  0  0  0  0  0  0  0  0
   -3.3954    4.6723    0.0000 C   0  0  0  0  0  0  0  0  0  0  0  0
  1  2  1  0  0  0  0
  2  3  1  0  0  0  0
  3  4  2  0  0  0  0
  4  5  1  0  0  0  0
  5  6  2  0  0  0  0
  6  7  1  0  0  0  0
  7  8  2  0  0  0  0
  8  9  1  0  0  0  0
  9 10  2  0  0  0  0
 10 11  1  0  0  0  0
 10 12  1  0  0  0  0
 12 13  2  0  0  0  0
  7 13  1  0  0  0  0
 13 14  1  0  0  0  0
  6 15  1  0  0  0  0
  3 15  1  0  0  0  0
 15 16  1  0  0  0  0
 16 17  2  0  0  0  0
 17 18  1  0  0  0  0
 18 19  2  0  0  0  0
 19 20  1  0  0  0  0
 19 21  1  0  0  0  0
 21 22  2  0  0  0  0
 16 22  1  0  0  0  0
  4 23  1  0  0  0  0
 23 24  2  0  0  0  0
 23 25  1  0  0  0  0
 25 26  1  0  0  0  0
 26 27  1  0  0  0  0
 27 28  1  0  0  0  0
 28 29  1  0  0  0  0
 29 30  1  0  0  0  0
 30 31  1  0  0  0  0
 26 31  1  0  0  0  0
M  END
> <chemblId>
CHEMBL1088221

> <bioactivity__type>
Ki

> <units>
nM

> <value>
1072.0

$$$$

  CDK     11271517482D 0   0.00000     0.00000     0

 30 33  0  0  0  0              1 V2000 
    2.4568   -6.4474    0.0000 C   0  0  0  0  0  0  0  0  0  0  0  0
    1.3419   -5.4439    0.0000 S   0  0  0  0  0  0  0  0  0  0  0  0
   -0.0846   -5.9077    0.0000 C   0  0  0  0  0  0  0  0  0  0  0  0
   -1.2983   -5.0263    0.0000 C   0  0  0  0  0  0  0  0  0  0  0  0
   -2.5117   -5.9082    0.0000 N   0  0  0  0  0  0  0  0  0  0  0  0
   -2.0479   -7.3347    0.0000 N   0  0  0  0  0  0  0  0  0  0  0  0
   -2.9293   -8.5484    0.0000 C   0  0  0  0  0  0  0  0  0  0  0  0
   -4.4211   -8.3919    0.0000 C   0  0  0  0  0  0  0  0  0  0  0  0
   -5.3025   -9.6056    0.0000 C   0  0  0  0  0  0  0  0  0  0  0  0
   -4.6922  -10.9758    0.0000 C   0  0  0  0  0  0  0  0  0  0  0  0
   -5.5736  -12.1895    0.0000 Cl  0  0  0  0  0  0  0  0  0  0  0  0
   -3.2004  -11.1323    0.0000 C   0  0  0  0  0  0  0  0  0  0  0  0
   -2.3189   -9.9186    0.0000 C   0  0  0  0  0  0  0  0  0  0  0  0
   -0.8271  -10.0751    0.0000 Cl  0  0  0  0  0  0  0  0  0  0  0  0
   -0.5479   -7.3344    0.0000 C   0  0  0  0  0  0  0  0  0  0  0  0
    0.3341   -8.5477    0.0000 C   0  0  0  0  0  0  0  0  0  0  0  0
   -0.2758   -9.9182    0.0000 C   0  0  0  0  0  0  0  0  0  0  0  0
    0.6061  -11.1315    0.0000 C   0  0  0  0  0  0  0  0  0  0  0  0
    2.0979  -10.9744    0.0000 C   0  0  0  0  0  0  0  0  0  0  0  0
    2.9798  -12.1878    0.0000 Cl  0  0  0  0  0  0  0  0  0  0  0  0
    2.7077   -9.6040    0.0000 C   0  0  0  0  0  0  0  0  0  0  0  0
    1.8258   -8.3906    0.0000 C   0  0  0  0  0  0  0  0  0  0  0  0
   -1.2986   -3.5263    0.0000 C   0  0  0  0  0  0  0  0  0  0  0  0
   -2.5978   -2.7765    0.0000 O   0  0  0  0  0  0  0  0  0  0  0  0
    0.0003   -2.7760    0.0000 N   0  0  0  0  0  0  0  0  0  0  0  0
    0.0000   -1.2760    0.0000 N   0  0  0  0  0  0  0  0  0  0  0  0
    1.2130   -0.3940    0.0000 C   0  0  0  0  0  0  0  0  0  0  0  0
    0.7500    1.0320    0.0000 C   0  0  0  0  0  0  0  0  0  0  0  0
   -0.7500    1.0320    0.0000 C   0  0  0  0  0  0  0  0  0  0  0  0
   -1.2140   -0.3940    0.0000 C   0  0  0  0  0  0  0  0  0  0  0  0
  1  2  1  0  0  0  0
  2  3  1  0  0  0  0
  3  4  1  0  0  0  0
  4  5  2  0  0  0  0
  5  6  1  0  0  0  0
  6  7  1  0  0  0  0
  7  8  2  0  0  0  0
  8  9  1  0  0  0  0
  9 10  2  0  0  0  0
 10 11  1  0  0  0  0
 10 12  1  0  0  0  0
 12 13  2  0  0  0  0
  7 13  1  0  0  0  0
 13 14  1  0  0  0  0
  6 15  1  0  0  0  0
  3 15  2  0  0  0  0
 15 16  1  0  0  0  0
 16 17  1  0  0  0  0
 17 18  2  0  0  0  0
 18 19  1  0  0  0  0
 19 20  1  0  0  0  0
 19 21  2  0  0  0  0
 21 22  1  0  0  0  0
 16 22  2  0  0  0  0
  4 23  1  0  0  0  0
 23 24  2  0  0  0  0
 23 25  1  0  0  0  0
 25 26  1  0  0  0  0
 26 27  1  0  0  0  0
 27 28  1  0  0  0  0
 28 29  1  0  0  0  0
 29 30  1  0  0  0  0
 26 30  1  0  0  0  0
M  END
> <chemblId>
CHEMBL1088244

> <bioactivity__type>
Ki

> <units>
nM

> <value>
634.0

$$$$

  CDK     11271517482D 0   0.00000     0.00000     0

 31 34  0  0  0  0              1 V2000 
   -3.1232   -2.0892    0.0000 C   0  0  0  0  0  0  0  0  0  0  0  0
   -1.6314   -2.2457    0.0000 S   0  0  0  0  0  0  0  0  0  0  0  0
   -0.7500   -1.0320    0.0000 C   0  0  0  0  0  0  0  0  0  0  0  0
   -1.2140    0.3940    0.0000 C   0  0  0  0  0  0  0  0  0  0  0  0
    0.0000    1.2760    0.0000 N   0  0  0  0  0  0  0  0  0  0  0  0
    1.2140    0.3940    0.0000 N   0  0  0  0  0  0  0  0  0  0  0  0
    2.6407    0.8572    0.0000 C   0  0  0  0  0  0  0  0  0  0  0  0
    3.7552   -0.1467    0.0000 C   0  0  0  0  0  0  0  0  0  0  0  0
    5.1819    0.3165    0.0000 C   0  0  0  0  0  0  0  0  0  0  0  0
    5.4940    1.7837    0.0000 C   0  0  0  0  0  0  0  0  0  0  0  0
    6.9207    2.2469    0.0000 Cl  0  0  0  0  0  0  0  0  0  0  0  0
    4.3795    2.7876    0.0000 C   0  0  0  0  0  0  0  0  0  0  0  0
    2.9528    2.3244    0.0000 C   0  0  0  0  0  0  0  0  0  0  0  0
    1.8383    3.3283    0.0000 Cl  0  0  0  0  0  0  0  0  0  0  0  0
    0.7500   -1.0320    0.0000 C   0  0  0  0  0  0  0  0  0  0  0  0
    1.6314   -2.2457    0.0000 C   0  0  0  0  0  0  0  0  0  0  0  0
    1.0210   -3.6159    0.0000 C   0  0  0  0  0  0  0  0  0  0  0  0
    1.9025   -4.8296    0.0000 C   0  0  0  0  0  0  0  0  0  0  0  0
    3.3943   -4.6731    0.0000 C   0  0  0  0  0  0  0  0  0  0  0  0
    4.2757   -5.8868    0.0000 Cl  0  0  0  0  0  0  0  0  0  0  0  0
    4.0047   -3.3029    0.0000 C   0  0  0  0  0  0  0  0  0  0  0  0
    3.1232   -2.0892    0.0000 C   0  0  0  0  0  0  0  0  0  0  0  0
   -2.6407    0.8572    0.0000 C   0  0  0  0  0  0  0  0  0  0  0  0
   -3.7552   -0.1467    0.0000 O   0  0  0  0  0  0  0  0  0  0  0  0
   -2.9528    2.3244    0.0000 N   0  0  0  0  0  0  0  0  0  0  0  0
   -4.3795    2.7876    0.0000 N   0  0  0  0  0  0  0  0  0  0  0  0
   -4.6917    4.2548    0.0000 C   0  0  0  0  0  0  0  0  0  0  0  0
   -6.1184    4.7180    0.0000 C   0  0  0  0  0  0  0  0  0  0  0  0
   -7.2329    3.7141    0.0000 C   0  0  0  0  0  0  0  0  0  0  0  0
   -6.9207    2.2469    0.0000 C   0  0  0  0  0  0  0  0  0  0  0  0
   -5.4940    1.7837    0.0000 C   0  0  0  0  0  0  0  0  0  0  0  0
  1  2  1  0  0  0  0
  2  3  1  0  0  0  0
  3  4  1  0  0  0  0
  4  5  2  0  0  0  0
  5  6  1  0  0  0  0
  6  7  1  0  0  0  0
  7  8  2  0  0  0  0
  8  9  1  0  0  0  0
  9 10  2  0  0  0  0
 10 11  1  0  0  0  0
 10 12  1  0  0  0  0
 12 13  2  0  0  0  0
  7 13  1  0  0  0  0
 13 14  1  0  0  0  0
  6 15  1  0  0  0  0
  3 15  2  0  0  0  0
 15 16  1  0  0  0  0
 16 17  1  0  0  0  0
 17 18  2  0  0  0  0
 18 19  1  0  0  0  0
 19 20  1  0  0  0  0
 19 21  2  0  0  0  0
 21 22  1  0  0  0  0
 16 22  2  0  0  0  0
  4 23  1  0  0  0  0
 23 24  2  0  0  0  0
 23 25  1  0  0  0  0
 25 26  1  0  0  0  0
 26 27  1  0  0  0  0
 27 28  1  0  0  0  0
 28 29  1  0  0  0  0
 29 30  1  0  0  0  0
 30 31  1  0  0  0  0
 26 31  1  0  0  0  0
M  END
> <chemblId>
CHEMBL1088245

> <bioactivity__type>
Ki

> <units>
nM

> <value>
804.0

$$$$

  CDK     11271517482D 0   0.00000     0.00000     0

 32 35  0  0  0  0              1 V2000 
   -3.1232   -2.0892    0.0000 C   0  0  0  0  0  0  0  0  0  0  0  0
   -1.6314   -2.2457    0.0000 S   0  0  0  0  0  0  0  0  0  0  0  0
   -0.7500   -1.0320    0.0000 C   0  0  0  0  0  0  0  0  0  0  0  0
   -1.2140    0.3940    0.0000 C   0  0  0  0  0  0  0  0  0  0  0  0
    0.0000    1.2760    0.0000 N   0  0  0  0  0  0  0  0  0  0  0  0
    1.2140    0.3940    0.0000 N   0  0  0  0  0  0  0  0  0  0  0  0
    2.6407    0.8572    0.0000 C   0  0  0  0  0  0  0  0  0  0  0  0
    3.7552   -0.1467    0.0000 C   0  0  0  0  0  0  0  0  0  0  0  0
    5.1819    0.3165    0.0000 C   0  0  0  0  0  0  0  0  0  0  0  0
    5.4940    1.7837    0.0000 C   0  0  0  0  0  0  0  0  0  0  0  0
    6.9207    2.2469    0.0000 Cl  0  0  0  0  0  0  0  0  0  0  0  0
    4.3795    2.7876    0.0000 C   0  0  0  0  0  0  0  0  0  0  0  0
    2.9528    2.3244    0.0000 C   0  0  0  0  0  0  0  0  0  0  0  0
    1.8383    3.3283    0.0000 Cl  0  0  0  0  0  0  0  0  0  0  0  0
    0.7500   -1.0320    0.0000 C   0  0  0  0  0  0  0  0  0  0  0  0
    1.6314   -2.2457    0.0000 C   0  0  0  0  0  0  0  0  0  0  0  0
    1.0210   -3.6159    0.0000 C   0  0  0  0  0  0  0  0  0  0  0  0
    1.9025   -4.8296    0.0000 C   0  0  0  0  0  0  0  0  0  0  0  0
    3.3943   -4.6731    0.0000 C   0  0  0  0  0  0  0  0  0  0  0  0
    4.2757   -5.8868    0.0000 Cl  0  0  0  0  0  0  0  0  0  0  0  0
    4.0047   -3.3029    0.0000 C   0  0  0  0  0  0  0  0  0  0  0  0
    3.1232   -2.0892    0.0000 C   0  0  0  0  0  0  0  0  0  0  0  0
   -2.6407    0.8572    0.0000 C   0  0  0  0  0  0  0  0  0  0  0  0
   -3.7552   -0.1467    0.0000 O   0  0  0  0  0  0  0  0  0  0  0  0
   -2.9528    2.3244    0.0000 N   0  0  0  0  0  0  0  0  0  0  0  0
   -4.3795    2.7876    0.0000 N   0  0  0  0  0  0  0  0  0  0  0  0
   -4.5812    4.2740    0.0000 C   0  0  0  0  0  0  0  0  0  0  0  0
   -5.8690    5.0431    0.0000 C   0  0  0  0  0  0  0  0  0  0  0  0
   -7.2733    4.5157    0.0000 C   0  0  0  0  0  0  0  0  0  0  0  0
   -7.7365    3.0891    0.0000 C   0  0  0  0  0  0  0  0  0  0  0  0
   -6.9099    1.8374    0.0000 C   0  0  0  0  0  0  0  0  0  0  0  0
   -5.4159    1.7032    0.0000 C   0  0  0  0  0  0  0  0  0  0  0  0
  1  2  1  0  0  0  0
  2  3  1  0  0  0  0
  3  4  1  0  0  0  0
  4  5  2  0  0  0  0
  5  6  1  0  0  0  0
  6  7  1  0  0  0  0
  7  8  2  0  0  0  0
  8  9  1  0  0  0  0
  9 10  2  0  0  0  0
 10 11  1  0  0  0  0
 10 12  1  0  0  0  0
 12 13  2  0  0  0  0
  7 13  1  0  0  0  0
 13 14  1  0  0  0  0
  6 15  1  0  0  0  0
  3 15  2  0  0  0  0
 15 16  1  0  0  0  0
 16 17  1  0  0  0  0
 17 18  2  0  0  0  0
 18 19  1  0  0  0  0
 19 20  1  0  0  0  0
 19 21  2  0  0  0  0
 21 22  1  0  0  0  0
 16 22  2  0  0  0  0
  4 23  1  0  0  0  0
 23 24  2  0  0  0  0
 23 25  1  0  0  0  0
 25 26  1  0  0  0  0
 26 27  1  0  0  0  0
 27 28  1  0  0  0  0
 28 29  1  0  0  0  0
 29 30  1  0  0  0  0
 30 31  1  0  0  0  0
 31 32  1  0  0  0  0
 26 32  1  0  0  0  0
M  END
> <chemblId>
CHEMBL1088376

> <bioactivity__type>
Ki

> <units>
nM

> <value>
371.0

$$$$

  CDK     11271517482D 0   0.00000     0.00000     0

 32 35  0  0  0  0              1 V2000 
   -3.7543    0.1464    0.0000 C   0  0  0  0  0  0  0  0  0  0  0  0
   -2.6396   -0.8574    0.0000 S   0  0  0  0  0  0  0  0  0  0  0  0
   -1.2130   -0.3940    0.0000 C   0  0  0  0  0  0  0  0  0  0  0  0
   -0.7500    1.0320    0.0000 C   0  0  0  0  0  0  0  0  0  0  0  0
    0.7500    1.0320    0.0000 N   0  0  0  0  0  0  0  0  0  0  0  0
    1.2130   -0.3940    0.0000 C   0  0  0  0  0  0  0  0  0  0  0  0
    2.6396   -0.8574    0.0000 C   0  0  0  0  0  0  0  0  0  0  0  0
    2.9516   -2.3246    0.0000 C   0  0  0  0  0  0  0  0  0  0  0  0
    4.3782   -2.7880    0.0000 C   0  0  0  0  0  0  0  0  0  0  0  0
    5.4929   -1.7842    0.0000 C   0  0  0  0  0  0  0  0  0  0  0  0
    6.9195   -2.2476    0.0000 Cl  0  0  0  0  0  0  0  0  0  0  0  0
    5.1809   -0.3170    0.0000 C   0  0  0  0  0  0  0  0  0  0  0  0
    3.7543    0.1464    0.0000 C   0  0  0  0  0  0  0  0  0  0  0  0
    3.4423    1.6136    0.0000 Cl  0  0  0  0  0  0  0  0  0  0  0  0
    0.0000   -1.2760    0.0000 N   0  0  0  0  0  0  0  0  0  0  0  0
   -0.0000   -2.7760    0.0000 C   0  0  0  0  0  0  0  0  0  0  0  0
   -1.2990   -3.5260    0.0000 C   0  0  0  0  0  0  0  0  0  0  0  0
   -1.2990   -5.0260    0.0000 C   0  0  0  0  0  0  0  0  0  0  0  0
    0.0000   -5.7760    0.0000 C   0  0  0  0  0  0  0  0  0  0  0  0
    0.0000   -7.2760    0.0000 Cl  0  0  0  0  0  0  0  0  0  0  0  0
    1.2990   -5.0260    0.0000 C   0  0  0  0  0  0  0  0  0  0  0  0
    1.2990   -3.5260    0.0000 C   0  0  0  0  0  0  0  0  0  0  0  0
   -1.6318    2.2454    0.0000 C   0  0  0  0  0  0  0  0  0  0  0  0
   -3.1236    2.0885    0.0000 O   0  0  0  0  0  0  0  0  0  0  0  0
   -1.0218    3.6158    0.0000 N   0  0  0  0  0  0  0  0  0  0  0  0
   -1.9037    4.8292    0.0000 N   0  0  0  0  0  0  0  0  0  0  0  0
   -1.1930    6.1502    0.0000 C   0  0  0  0  0  0  0  0  0  0  0  0
   -1.7827    7.5294    0.0000 C   0  0  0  0  0  0  0  0  0  0  0  0
   -3.2287    7.9283    0.0000 C   0  0  0  0  0  0  0  0  0  0  0  0
   -4.4421    7.0465    0.0000 C   0  0  0  0  0  0  0  0  0  0  0  0
   -4.5092    5.5480    0.0000 C   0  0  0  0  0  0  0  0  0  0  0  0
   -3.3795    4.5613    0.0000 C   0  0  0  0  0  0  0  0  0  0  0  0
  1  2  1  0  0  0  0
  2  3  1  0  0  0  0
  3  4  2  0  0  0  0
  4  5  1  0  0  0  0
  5  6  2  0  0  0  0
  6  7  1  0  0  0  0
  7  8  2  0  0  0  0
  8  9  1  0  0  0  0
  9 10  2  0  0  0  0
 10 11  1  0  0  0  0
 10 12  1  0  0  0  0
 12 13  2  0  0  0  0
  7 13  1  0  0  0  0
 13 14  1  0  0  0  0
  6 15  1  0  0  0  0
  3 15  1  0  0  0  0
 15 16  1  0  0  0  0
 16 17  2  0  0  0  0
 17 18  1  0  0  0  0
 18 19  2  0  0  0  0
 19 20  1  0  0  0  0
 19 21  1  0  0  0  0
 21 22  2  0  0  0  0
 16 22  1  0  0  0  0
  4 23  1  0  0  0  0
 23 24  2  0  0  0  0
 23 25  1  0  0  0  0
 25 26  1  0  0  0  0
 26 27  1  0  0  0  0
 27 28  1  0  0  0  0
 28 29  1  0  0  0  0
 29 30  1  0  0  0  0
 30 31  1  0  0  0  0
 31 32  1  0  0  0  0
 26 32  1  0  0  0  0
M  END
> <chemblId>
CHEMBL1088507

> <bioactivity__type>
Ki

> <units>
nM

> <value>
325.0

$$$$

  CDK     11271517482D 0   0.00000     0.00000     0

 29 32  0  0  0  0              1 V2000 
   11.5675   -2.8881    0.0000 C   0  0  0  0  0  0  0  0  0  0  0  0
   10.0758   -3.0457    0.0000 C   0  0  0  0  0  0  0  0  0  0  0  0
    9.1935   -1.8326    0.0000 C   0  0  0  0  0  0  0  0  0  0  0  0
    7.7018   -1.9902    0.0000 C   0  0  0  0  0  0  0  0  0  0  0  0
    6.8195   -0.7771    0.0000 C   0  0  0  0  0  0  0  0  0  0  0  0
    5.3278   -0.9347    0.0000 C   0  0  0  0  0  0  0  0  0  0  0  0
    4.7184   -2.3053    0.0000 C   0  0  0  0  0  0  0  0  0  0  0  0
    3.8374   -3.5193    0.0000 C   0  0  0  0  0  0  0  0  0  0  0  0
    4.7197   -4.7324    0.0000 C   0  0  0  0  0  0  0  0  0  0  0  0
    6.1460   -4.2681    0.0000 C   0  0  0  0  0  0  0  0  0  0  0  0
    6.1453   -2.7681    0.0000 C   0  0  0  0  0  0  0  0  0  0  0  0
    3.4190   -1.5560    0.0000 C   0  0  0  0  0  0  0  0  0  0  0  0
    3.4190   -0.0500    0.0000 C   0  0  0  0  0  0  0  0  0  0  0  0
    2.1300    0.6960    0.0000 C   0  0  0  0  0  0  0  0  0  0  0  0
    2.1330    2.1960    0.0000 O   0  0  0  0  0  0  0  0  0  0  0  0
    0.8290   -0.0500    0.0000 C   0  0  0  0  0  0  0  0  0  0  0  0
   -0.4590    0.6960    0.0000 C   0  0  0  0  0  0  0  0  0  0  0  0
   -0.4530    2.1890    0.0000 C   0  0  0  0  0  0  0  0  0  0  0  0
   -1.7540    2.9420    0.0000 C   0  0  0  0  0  0  0  0  0  0  0  0
   -3.0560    2.1950    0.0000 C   0  0  0  0  0  0  0  0  0  0  0  0
   -3.0560    0.7030    0.0000 C   0  0  0  0  0  0  0  0  0  0  0  0
   -1.7610   -0.0500    0.0000 C   0  0  0  0  0  0  0  0  0  0  0  0
   -1.7610   -1.5560    0.0000 C   0  0  0  0  0  0  0  0  0  0  0  0
   -3.2385   -1.2972    0.0000 C   0  0  0  0  0  0  0  0  0  0  0  0
   -2.2709   -2.9667    0.0000 C   0  0  0  0  0  0  0  0  0  0  0  0
   -0.4590   -2.3020    0.0000 O   0  0  0  0  0  0  0  0  0  0  0  0
    0.8290   -1.5560    0.0000 C   0  0  0  0  0  0  0  0  0  0  0  0
    2.1300   -2.3020    0.0000 C   0  0  0  0  0  0  0  0  0  0  0  0
   -1.7512    4.4420    0.0000 C   0  0  0  0  0  0  0  0  0  0  0  0
  1  2  1  0  0  0  0
  2  3  1  0  0  0  0
  3  4  1  0  0  0  0
  4  5  1  0  0  0  0
  5  6  1  0  0  0  0
  6  7  1  0  0  0  0
  7  8  1  0  0  0  0
  8  9  1  0  0  0  0
  9 10  1  0  0  0  0
 10 11  1  0  0  0  0
  7 11  1  0  0  0  0
  7 12  1  0  0  0  0
 12 13  2  0  0  0  0
 13 14  1  0  0  0  0
 14 15  1  0  0  0  0
 14 16  2  0  0  0  0
 16 17  1  0  0  0  0
 17 18  1  1  0  0  0
 18 19  1  0  0  0  0
 19 20  2  0  0  0  0
 20 21  1  0  0  0  0
 22 21  1  6  0  0  0
 17 22  1  0  0  0  0
 22 23  1  0  0  0  0
 23 24  1  0  0  0  0
 23 25  1  0  0  0  0
 23 26  1  0  0  0  0
 26 27  1  0  0  0  0
 16 27  1  0  0  0  0
 27 28  2  0  0  0  0
 12 28  1  0  0  0  0
 19 29  1  0  0  0  0
M  END
> <chemblId>
CHEMBL108868

> <bioactivity__type>
Ki

> <units>
nM

> <value>
1.92

$$$$

  CDK     11271517482D 0   0.00000     0.00000     0

 30 33  0  0  0  0              1 V2000 
   -6.4952   12.3210    0.0000 Cl  0  0  0  0  0  0  0  0  0  0  0  0
   -5.1962   11.5710    0.0000 C   0  0  0  0  0  0  0  0  0  0  0  0
   -5.1962   10.0710    0.0000 C   0  0  0  0  0  0  0  0  0  0  0  0
   -3.8971    9.3210    0.0000 C   0  0  0  0  0  0  0  0  0  0  0  0
   -2.5981   10.0710    0.0000 C   0  0  0  0  0  0  0  0  0  0  0  0
   -1.2990    9.3210    0.0000 C   0  0  0  0  0  0  0  0  0  0  0  0
   -1.2990    7.8210    0.0000 N   0  0  0  0  0  0  0  0  0  0  0  0
   -2.5981    7.0710    0.0000 C   0  0  0  0  0  0  0  0  0  0  0  0
   -2.5981    5.5710    0.0000 C   0  0  0  0  0  0  0  0  0  0  0  0
   -1.2990    4.8210    0.0000 N   0  0  0  0  0  0  0  0  0  0  0  0
    0.0000    5.5710    0.0000 C   0  0  0  0  0  0  0  0  0  0  0  0
    0.0000    7.0710    0.0000 C   0  0  0  0  0  0  0  0  0  0  0  0
   -1.2990    3.3210    0.0000 C   0  0  0  0  0  0  0  0  0  0  0  0
   -2.5981    2.5710    0.0000 O   0  0  0  0  0  0  0  0  0  0  0  0
    0.0000    2.5710    0.0000 N   0  0  0  0  0  0  0  0  0  0  0  0
    0.0000    1.0710    0.0000 C   0  0  0  0  0  0  0  0  0  0  0  0
   -1.2990    0.3210    0.0000 C   0  0  0  0  0  0  0  0  0  0  0  0
   -1.2990   -1.1790    0.0000 C   0  0  0  0  0  0  0  0  0  0  0  0
    0.0000   -1.9290    0.0000 C   0  0  0  0  0  0  0  0  0  0  0  0
    1.2990   -1.1790    0.0000 C   0  0  0  0  0  0  0  0  0  0  0  0
    1.2990    0.3210    0.0000 C   0  0  0  0  0  0  0  0  0  0  0  0
    0.0000   10.0710    0.0000 C   0  0  0  0  0  0  0  0  0  0  0  0
    0.8161    9.4931    0.0000 C   0  0  0  0  0  0  0  0  0  0  0  0
    2.2964    9.8646    0.0000 C   0  0  0  0  0  0  0  0  0  0  0  0
    2.5405   11.4260    0.0000 C   0  0  0  0  0  0  0  0  0  0  0  0
    1.2507   12.3394    0.0000 C   0  0  0  0  0  0  0  0  0  0  0  0
   -0.1411   11.5907    0.0000 C   0  0  0  0  0  0  0  0  0  0  0  0
   -2.5981   11.5710    0.0000 C   0  0  0  0  0  0  0  0  0  0  0  0
   -1.2990   12.3210    0.0000 Cl  0  0  0  0  0  0  0  0  0  0  0  0
   -3.8971   12.3210    0.0000 C   0  0  0  0  0  0  0  0  0  0  0  0
  1  2  1  0  0  0  0
  2  3  2  0  0  0  0
  3  4  1  0  0  0  0
  4  5  2  0  0  0  0
  5  6  1  0  0  0  0
  6  7  1  0  0  0  0
  7  8  1  0  0  0  0
  8  9  1  0  0  0  0
  9 10  1  0  0  0  0
 10 11  1  0  0  0  0
 11 12  1  0  0  0  0
  7 12  1  0  0  0  0
 10 13  1  0  0  0  0
 13 14  2  0  0  0  0
 13 15  1  0  0  0  0
 15 16  1  0  0  0  0
 16 17  1  0  0  0  0
 17 18  1  0  0  0  0
 18 19  1  0  0  0  0
 19 20  1  0  0  0  0
 20 21  1  0  0  0  0
 16 21  1  0  0  0  0
  6 22  1  0  0  0  0
 22 23  2  0  0  0  0
 23 24  1  0  0  0  0
 24 25  2  0  0  0  0
 25 26  1  0  0  0  0
 26 27  2  0  0  0  0
 22 27  1  0  0  0  0
  5 28  1  0  0  0  0
 28 29  1  0  0  0  0
 28 30  2  0  0  0  0
  2 30  1  0  0  0  0
M  END
> <chemblId>
CHEMBL1088728

> <bioactivity__type>
Ki

> <units>
nM

> <value>
432.0

$$$$

  CDK     11271517482D 0   0.00000     0.00000     0

 28 31  0  0  0  0              1 V2000 
   -2.5981    2.5710    0.0000 S   0  0  0  0  0  0  0  0  0  0  0  0
   -1.2990    3.3210    0.0000 C   0  0  0  0  0  0  0  0  0  0  0  0
    0.0000    2.5710    0.0000 N   0  0  0  0  0  0  0  0  0  0  0  0
    0.0000    1.0710    0.0000 C   0  0  0  0  0  0  0  0  0  0  0  0
   -1.2990    0.3210    0.0000 C   0  0  0  0  0  0  0  0  0  0  0  0
   -1.2990   -1.1790    0.0000 C   0  0  0  0  0  0  0  0  0  0  0  0
    0.0000   -1.9290    0.0000 C   0  0  0  0  0  0  0  0  0  0  0  0
    1.2990   -1.1790    0.0000 C   0  0  0  0  0  0  0  0  0  0  0  0
    1.2990    0.3210    0.0000 C   0  0  0  0  0  0  0  0  0  0  0  0
   -1.2990    4.8210    0.0000 N   0  0  0  0  0  0  0  0  0  0  0  0
    0.0000    5.5710    0.0000 C   0  0  0  0  0  0  0  0  0  0  0  0
    0.0000    7.0710    0.0000 C   0  0  0  0  0  0  0  0  0  0  0  0
   -1.2990    7.8210    0.0000 N   0  0  0  0  0  0  0  0  0  0  0  0
   -2.5981    7.0710    0.0000 C   0  0  0  0  0  0  0  0  0  0  0  0
   -2.5981    5.5710    0.0000 C   0  0  0  0  0  0  0  0  0  0  0  0
   -1.2990    9.3210    0.0000 C   0  0  0  0  0  0  0  0  0  0  0  0
   -2.5981   10.0710    0.0000 C   0  0  0  0  0  0  0  0  0  0  0  0
   -2.5981   11.5710    0.0000 C   0  0  0  0  0  0  0  0  0  0  0  0
   -3.8971   12.3210    0.0000 C   0  0  0  0  0  0  0  0  0  0  0  0
   -5.1962   11.5710    0.0000 C   0  0  0  0  0  0  0  0  0  0  0  0
   -5.1962   10.0710    0.0000 C   0  0  0  0  0  0  0  0  0  0  0  0
   -3.8971    9.3210    0.0000 C   0  0  0  0  0  0  0  0  0  0  0  0
    0.0000   10.0710    0.0000 C   0  0  0  0  0  0  0  0  0  0  0  0
    1.2990    9.3210    0.0000 C   0  0  0  0  0  0  0  0  0  0  0  0
    2.5981   10.0710    0.0000 C   0  0  0  0  0  0  0  0  0  0  0  0
    2.5981   11.5710    0.0000 C   0  0  0  0  0  0  0  0  0  0  0  0
    1.2990   12.3210    0.0000 C   0  0  0  0  0  0  0  0  0  0  0  0
    0.0000   11.5710    0.0000 C   0  0  0  0  0  0  0  0  0  0  0  0
  1  2  2  0  0  0  0
  2  3  1  0  0  0  0
  3  4  1  0  0  0  0
  4  5  1  0  0  0  0
  5  6  1  0  0  0  0
  6  7  1  0  0  0  0
  7  8  1  0  0  0  0
  8  9  1  0  0  0  0
  4  9  1  0  0  0  0
  2 10  1  0  0  0  0
 10 11  1  0  0  0  0
 11 12  1  0  0  0  0
 12 13  1  0  0  0  0
 13 14  1  0  0  0  0
 14 15  1  0  0  0  0
 10 15  1  0  0  0  0
 13 16  1  0  0  0  0
 16 17  1  0  0  0  0
 17 18  2  0  0  0  0
 18 19  1  0  0  0  0
 19 20  2  0  0  0  0
 20 21  1  0  0  0  0
 21 22  2  0  0  0  0
 17 22  1  0  0  0  0
 16 23  1  0  0  0  0
 23 24  2  0  0  0  0
 24 25  1  0  0  0  0
 25 26  2  0  0  0  0
 26 27  1  0  0  0  0
 27 28  2  0  0  0  0
 23 28  1  0  0  0  0
M  END
> <chemblId>
CHEMBL1088729

> <bioactivity__type>
Ki

> <units>
nM

> <value>
1866.0

$$$$

  CDK     11271517482D 0   0.00000     0.00000     0

 27 30  0  0  0  0              1 V2000 
    1.2990    3.3210    0.0000 O   0  0  0  0  0  0  0  0  0  0  0  0
    0.0000    2.5710    0.0000 C   0  0  0  0  0  0  0  0  0  0  0  0
    0.0000    1.0710    0.0000 C   0  0  0  0  0  0  0  0  0  0  0  0
    1.2990    0.3210    0.0000 C   0  0  0  0  0  0  0  0  0  0  0  0
    1.2990   -1.1790    0.0000 C   0  0  0  0  0  0  0  0  0  0  0  0
    0.0000   -1.9290    0.0000 C   0  0  0  0  0  0  0  0  0  0  0  0
   -1.2990   -1.1790    0.0000 C   0  0  0  0  0  0  0  0  0  0  0  0
   -1.2990    0.3210    0.0000 C   0  0  0  0  0  0  0  0  0  0  0  0
   -1.2990    3.3210    0.0000 N   0  0  0  0  0  0  0  0  0  0  0  0
   -1.2990    4.8210    0.0000 C   0  0  0  0  0  0  0  0  0  0  0  0
   -2.5981    5.5710    0.0000 C   0  0  0  0  0  0  0  0  0  0  0  0
   -3.8971    4.8210    0.0000 N   0  0  0  0  0  0  0  0  0  0  0  0
   -3.8971    3.3210    0.0000 C   0  0  0  0  0  0  0  0  0  0  0  0
   -2.5981    2.5710    0.0000 C   0  0  0  0  0  0  0  0  0  0  0  0
   -5.1962    5.5710    0.0000 C   0  0  0  0  0  0  0  0  0  0  0  0
   -5.1962    7.0710    0.0000 C   0  0  0  0  0  0  0  0  0  0  0  0
   -3.8971    7.8210    0.0000 C   0  0  0  0  0  0  0  0  0  0  0  0
   -3.8971    9.3210    0.0000 C   0  0  0  0  0  0  0  0  0  0  0  0
   -5.1962   10.0710    0.0000 C   0  0  0  0  0  0  0  0  0  0  0  0
   -6.4952    9.3210    0.0000 C   0  0  0  0  0  0  0  0  0  0  0  0
   -6.4952    7.8210    0.0000 C   0  0  0  0  0  0  0  0  0  0  0  0
   -6.4952    4.8210    0.0000 C   0  0  0  0  0  0  0  0  0  0  0  0
   -7.7942    5.5710    0.0000 C   0  0  0  0  0  0  0  0  0  0  0  0
   -9.0933    4.8210    0.0000 C   0  0  0  0  0  0  0  0  0  0  0  0
   -9.0933    3.3210    0.0000 C   0  0  0  0  0  0  0  0  0  0  0  0
   -7.7942    2.5710    0.0000 C   0  0  0  0  0  0  0  0  0  0  0  0
   -6.4952    3.3210    0.0000 C   0  0  0  0  0  0  0  0  0  0  0  0
  1  2  2  0  0  0  0
  2  3  1  0  0  0  0
  3  4  1  0  0  0  0
  4  5  1  0  0  0  0
  5  6  1  0  0  0  0
  6  7  1  0  0  0  0
  7  8  1  0  0  0  0
  3  8  1  0  0  0  0
  2  9  1  0  0  0  0
  9 10  1  0  0  0  0
 10 11  1  0  0  0  0
 11 12  1  0  0  0  0
 12 13  1  0  0  0  0
 13 14  1  0  0  0  0
  9 14  1  0  0  0  0
 12 15  1  0  0  0  0
 15 16  1  0  0  0  0
 16 17  2  0  0  0  0
 17 18  1  0  0  0  0
 18 19  2  0  0  0  0
 19 20  1  0  0  0  0
 20 21  2  0  0  0  0
 16 21  1  0  0  0  0
 15 22  1  0  0  0  0
 22 23  2  0  0  0  0
 23 24  1  0  0  0  0
 24 25  2  0  0  0  0
 25 26  1  0  0  0  0
 26 27  2  0  0  0  0
 22 27  1  0  0  0  0
M  END
> <chemblId>
CHEMBL1088730

> <bioactivity__type>
Ki

> <units>
nM

> <value>
3050.0

$$$$

  CDK     11271517482D 0   0.00000     0.00000     0

 29 32  0  0  0  0              1 V2000 
   -5.1962    5.5710    0.0000 Cl  0  0  0  0  0  0  0  0  0  0  0  0
   -3.8971    4.8210    0.0000 C   0  0  0  0  0  0  0  0  0  0  0  0
   -3.8971    3.3210    0.0000 C   0  0  0  0  0  0  0  0  0  0  0  0
   -2.5981    2.5710    0.0000 C   0  0  0  0  0  0  0  0  0  0  0  0
   -1.2990    3.3210    0.0000 C   0  0  0  0  0  0  0  0  0  0  0  0
    0.0000    2.5710    0.0000 C   0  0  0  0  0  0  0  0  0  0  0  0
    1.2990    3.3210    0.0000 N   0  0  0  0  0  0  0  0  0  0  0  0
    2.5981    2.5710    0.0000 C   0  0  0  0  0  0  0  0  0  0  0  0
    3.8971    3.3210    0.0000 C   0  0  0  0  0  0  0  0  0  0  0  0
    3.8971    4.8210    0.0000 N   0  0  0  0  0  0  0  0  0  0  0  0
    2.5981    5.5710    0.0000 C   0  0  0  0  0  0  0  0  0  0  0  0
    1.2990    4.8210    0.0000 C   0  0  0  0  0  0  0  0  0  0  0  0
    5.1962    5.5710    0.0000 C   0  0  0  0  0  0  0  0  0  0  0  0
    5.1962    7.0710    0.0000 O   0  0  0  0  0  0  0  0  0  0  0  0
    6.4952    4.8210    0.0000 N   0  0  0  0  0  0  0  0  0  0  0  0
    6.4952    3.3210    0.0000 C   0  0  0  0  0  0  0  0  0  0  0  0
    7.7942    2.5710    0.0000 C   0  0  0  0  0  0  0  0  0  0  0  0
    9.0933    3.3210    0.0000 C   0  0  0  0  0  0  0  0  0  0  0  0
    9.0933    4.8210    0.0000 C   0  0  0  0  0  0  0  0  0  0  0  0
    7.7942    5.5710    0.0000 C   0  0  0  0  0  0  0  0  0  0  0  0
    0.0000    1.0710    0.0000 C   0  0  0  0  0  0  0  0  0  0  0  0
    1.2990    0.3210    0.0000 C   0  0  0  0  0  0  0  0  0  0  0  0
    1.2990   -1.1790    0.0000 C   0  0  0  0  0  0  0  0  0  0  0  0
    0.0000   -1.9290    0.0000 C   0  0  0  0  0  0  0  0  0  0  0  0
   -1.2990   -1.1790    0.0000 C   0  0  0  0  0  0  0  0  0  0  0  0
   -1.2990    0.3210    0.0000 C   0  0  0  0  0  0  0  0  0  0  0  0
   -1.2990    4.8210    0.0000 C   0  0  0  0  0  0  0  0  0  0  0  0
    0.0000    5.5710    0.0000 Cl  0  0  0  0  0  0  0  0  0  0  0  0
   -2.5981    5.5710    0.0000 C   0  0  0  0  0  0  0  0  0  0  0  0
  1  2  1  0  0  0  0
  2  3  2  0  0  0  0
  3  4  1  0  0  0  0
  4  5  2  0  0  0  0
  5  6  1  0  0  0  0
  6  7  1  0  0  0  0
  7  8  1  0  0  0  0
  8  9  1  0  0  0  0
  9 10  1  0  0  0  0
 10 11  1  0  0  0  0
 11 12  1  0  0  0  0
  7 12  1  0  0  0  0
 10 13  1  0  0  0  0
 13 14  2  0  0  0  0
 13 15  1  0  0  0  0
 15 16  1  0  0  0  0
 16 17  1  0  0  0  0
 17 18  1  0  0  0  0
 18 19  1  0  0  0  0
 19 20  1  0  0  0  0
 15 20  1  0  0  0  0
  6 21  1  0  0  0  0
 21 22  2  0  0  0  0
 22 23  1  0  0  0  0
 23 24  2  0  0  0  0
 24 25  1  0  0  0  0
 25 26  2  0  0  0  0
 21 26  1  0  0  0  0
  5 27  1  0  0  0  0
 27 28  1  0  0  0  0
 27 29  2  0  0  0  0
  2 29  1  0  0  0  0
M  END
> <chemblId>
CHEMBL1089716

> <bioactivity__type>
Ki

> <units>
nM

> <value>
987.0

$$$$

  CDK     11271517482D 0   0.00000     0.00000     0

 29 32  0  0  0  0              1 V2000 
   -5.1962    5.5710    0.0000 Cl  0  0  0  0  0  0  0  0  0  0  0  0
   -3.8971    4.8210    0.0000 C   0  0  0  0  0  0  0  0  0  0  0  0
   -3.8971    3.3210    0.0000 C   0  0  0  0  0  0  0  0  0  0  0  0
   -2.5981    2.5710    0.0000 C   0  0  0  0  0  0  0  0  0  0  0  0
   -1.2990    3.3210    0.0000 C   0  0  0  0  0  0  0  0  0  0  0  0
    0.0000    2.5710    0.0000 C   0  0  0  0  0  0  0  0  0  0  0  0
    1.2990    3.3210    0.0000 N   0  0  0  0  0  0  0  0  0  0  0  0
    2.5981    2.5710    0.0000 C   0  0  0  0  0  0  0  0  0  0  0  0
    3.8971    3.3210    0.0000 C   0  0  0  0  0  0  0  0  0  0  0  0
    3.8971    4.8210    0.0000 N   0  0  0  0  0  0  0  0  0  0  0  0
    2.5981    5.5710    0.0000 C   0  0  0  0  0  0  0  0  0  0  0  0
    1.2990    4.8210    0.0000 C   0  0  0  0  0  0  0  0  0  0  0  0
    5.1962    5.5710    0.0000 C   0  0  0  0  0  0  0  0  0  0  0  0
    5.1962    7.0710    0.0000 O   0  0  0  0  0  0  0  0  0  0  0  0
    6.4952    4.8210    0.0000 N   0  0  0  0  0  0  0  0  0  0  0  0
    6.4952    3.3210    0.0000 C   0  0  0  0  0  0  0  0  0  0  0  0
    7.7942    2.5710    0.0000 C   0  0  0  0  0  0  0  0  0  0  0  0
    9.0933    3.3210    0.0000 O   0  0  0  0  0  0  0  0  0  0  0  0
    9.0933    4.8210    0.0000 C   0  0  0  0  0  0  0  0  0  0  0  0
    7.7942    5.5710    0.0000 C   0  0  0  0  0  0  0  0  0  0  0  0
    0.0000    1.0710    0.0000 C   0  0  0  0  0  0  0  0  0  0  0  0
    1.2990    0.3210    0.0000 C   0  0  0  0  0  0  0  0  0  0  0  0
    1.2990   -1.1790    0.0000 C   0  0  0  0  0  0  0  0  0  0  0  0
    0.0000   -1.9290    0.0000 C   0  0  0  0  0  0  0  0  0  0  0  0
   -1.2990   -1.1790    0.0000 C   0  0  0  0  0  0  0  0  0  0  0  0
   -1.2990    0.3210    0.0000 C   0  0  0  0  0  0  0  0  0  0  0  0
   -1.2990    4.8210    0.0000 C   0  0  0  0  0  0  0  0  0  0  0  0
    0.0000    5.5710    0.0000 Cl  0  0  0  0  0  0  0  0  0  0  0  0
   -2.5981    5.5710    0.0000 C   0  0  0  0  0  0  0  0  0  0  0  0
  1  2  1  0  0  0  0
  2  3  2  0  0  0  0
  3  4  1  0  0  0  0
  4  5  2  0  0  0  0
  5  6  1  0  0  0  0
  6  7  1  0  0  0  0
  7  8  1  0  0  0  0
  8  9  1  0  0  0  0
  9 10  1  0  0  0  0
 10 11  1  0  0  0  0
 11 12  1  0  0  0  0
  7 12  1  0  0  0  0
 10 13  1  0  0  0  0
 13 14  2  0  0  0  0
 13 15  1  0  0  0  0
 15 16  1  0  0  0  0
 16 17  1  0  0  0  0
 17 18  1  0  0  0  0
 18 19  1  0  0  0  0
 19 20  1  0  0  0  0
 15 20  1  0  0  0  0
  6 21  1  0  0  0  0
 21 22  2  0  0  0  0
 22 23  1  0  0  0  0
 23 24  2  0  0  0  0
 24 25  1  0  0  0  0
 25 26  2  0  0  0  0
 21 26  1  0  0  0  0
  5 27  1  0  0  0  0
 27 28  1  0  0  0  0
 27 29  2  0  0  0  0
  2 29  1  0  0  0  0
M  END
> <chemblId>
CHEMBL1089717

> <bioactivity__type>
Ki

> <units>
nM

> <value>
618.0

$$$$

  CDK     11271517482D 0   0.00000     0.00000     0

 28 30  0  0  0  0              1 V2000 
   -7.7942   11.5710    0.0000 C   0  0  0  0  0  0  0  0  0  0  0  0
   -7.7942   10.0710    0.0000 C   0  0  0  0  0  0  0  0  0  0  0  0
   -6.4952    9.3210    0.0000 C   0  0  0  0  0  0  0  0  0  0  0  0
   -6.4952    7.8210    0.0000 C   0  0  0  0  0  0  0  0  0  0  0  0
   -5.1962    7.0710    0.0000 N   0  0  0  0  0  0  0  0  0  0  0  0
   -5.1962    5.5710    0.0000 C   0  0  0  0  0  0  0  0  0  0  0  0
   -6.4952    4.8210    0.0000 O   0  0  0  0  0  0  0  0  0  0  0  0
   -3.8971    4.8210    0.0000 N   0  0  0  0  0  0  0  0  0  0  0  0
   -3.8971    3.3210    0.0000 C   0  0  0  0  0  0  0  0  0  0  0  0
   -2.5981    2.5710    0.0000 C   0  0  0  0  0  0  0  0  0  0  0  0
   -1.2990    3.3210    0.0000 N   0  0  0  0  0  0  0  0  0  0  0  0
   -1.2990    4.8210    0.0000 C   0  0  0  0  0  0  0  0  0  0  0  0
   -2.5981    5.5710    0.0000 C   0  0  0  0  0  0  0  0  0  0  0  0
    0.0000    2.5710    0.0000 C   0  0  0  0  0  0  0  0  0  0  0  0
    0.0000    1.0710    0.0000 C   0  0  0  0  0  0  0  0  0  0  0  0
    1.2990    0.3210    0.0000 C   0  0  0  0  0  0  0  0  0  0  0  0
    1.2990   -1.1790    0.0000 C   0  0  0  0  0  0  0  0  0  0  0  0
    0.0000   -1.9290    0.0000 C   0  0  0  0  0  0  0  0  0  0  0  0
   -1.2990   -1.1790    0.0000 C   0  0  0  0  0  0  0  0  0  0  0  0
   -1.2990    0.3210    0.0000 C   0  0  0  0  0  0  0  0  0  0  0  0
    1.2990    3.3210    0.0000 C   0  0  0  0  0  0  0  0  0  0  0  0
    2.5981    2.5710    0.0000 C   0  0  0  0  0  0  0  0  0  0  0  0
    3.8971    3.3210    0.0000 C   0  0  0  0  0  0  0  0  0  0  0  0
    3.8971    4.8210    0.0000 C   0  0  0  0  0  0  0  0  0  0  0  0
    5.1962    5.5710    0.0000 Cl  0  0  0  0  0  0  0  0  0  0  0  0
    2.5981    5.5710    0.0000 C   0  0  0  0  0  0  0  0  0  0  0  0
    1.2990    4.8210    0.0000 C   0  0  0  0  0  0  0  0  0  0  0  0
    0.0000    5.5710    0.0000 Cl  0  0  0  0  0  0  0  0  0  0  0  0
  1  2  1  0  0  0  0
  2  3  1  0  0  0  0
  3  4  1  0  0  0  0
  4  5  1  0  0  0  0
  5  6  1  0  0  0  0
  6  7  2  0  0  0  0
  6  8  1  0  0  0  0
  8  9  1  0  0  0  0
  9 10  1  0  0  0  0
 10 11  1  0  0  0  0
 11 12  1  0  0  0  0
 12 13  1  0  0  0  0
  8 13  1  0  0  0  0
 11 14  1  0  0  0  0
 14 15  1  0  0  0  0
 15 16  2  0  0  0  0
 16 17  1  0  0  0  0
 17 18  2  0  0  0  0
 18 19  1  0  0  0  0
 19 20  2  0  0  0  0
 15 20  1  0  0  0  0
 14 21  1  0  0  0  0
 21 22  2  0  0  0  0
 22 23  1  0  0  0  0
 23 24  2  0  0  0  0
 24 25  1  0  0  0  0
 24 26  1  0  0  0  0
 26 27  2  0  0  0  0
 21 27  1  0  0  0  0
 27 28  1  0  0  0  0
M  END
> <chemblId>
CHEMBL1089718

> <bioactivity__type>
Ki

> <units>
nM

> <value>
918.0

$$$$

  CDK     11271517482D 0   0.00000     0.00000     0

 31 34  0  0  0  0              1 V2000 
   -0.0903    2.9573    0.0000 C   0  0  0  0  0  0  0  0  0  0  0  0
   -0.0430    1.4580    0.0000 C   0  0  0  0  0  0  0  0  0  0  0  0
   -1.2820    0.7150    0.0000 C   0  0  0  0  0  0  0  0  0  0  0  0
   -1.2900   -0.7690    0.0000 C   0  0  0  0  0  0  0  0  0  0  0  0
    0.0430   -1.4580    0.0000 C   0  0  0  0  0  0  0  0  0  0  0  0
    1.2820   -0.7150    0.0000 C   0  0  0  0  0  0  0  0  0  0  0  0
    1.2900    0.7690    0.0000 C   0  0  0  0  0  0  0  0  0  0  0  0
    0.0903   -2.9573    0.0000 C   0  0  0  0  0  0  0  0  0  0  0  0
   -1.1844   -3.7479    0.0000 N   0  0  0  0  0  0  0  0  0  0  0  0
   -2.5064   -3.0392    0.0000 C   0  0  0  0  0  0  0  0  0  0  0  0
   -3.7812   -3.8299    0.0000 C   0  0  0  0  0  0  0  0  0  0  0  0
   -3.7338   -5.3291    0.0000 N   0  0  0  0  0  0  0  0  0  0  0  0
   -2.4118   -6.0377    0.0000 C   0  0  0  0  0  0  0  0  0  0  0  0
   -1.1371   -5.2471    0.0000 C   0  0  0  0  0  0  0  0  0  0  0  0
   -5.0086   -6.1197    0.0000 C   0  0  0  0  0  0  0  0  0  0  0  0
   -6.3306   -5.4111    0.0000 O   0  0  0  0  0  0  0  0  0  0  0  0
   -4.9612   -7.6190    0.0000 N   0  0  0  0  0  0  0  0  0  0  0  0
   -6.2360   -8.4096    0.0000 N   0  0  0  0  0  0  0  0  0  0  0  0
   -7.5580   -7.7010    0.0000 C   0  0  0  0  0  0  0  0  0  0  0  0
   -8.8327   -8.4916    0.0000 C   0  0  0  0  0  0  0  0  0  0  0  0
   -8.7854   -9.9908    0.0000 C   0  0  0  0  0  0  0  0  0  0  0  0
   -7.4633  -10.6995    0.0000 C   0  0  0  0  0  0  0  0  0  0  0  0
   -6.1886   -9.9089    0.0000 C   0  0  0  0  0  0  0  0  0  0  0  0
    1.4124   -3.6659    0.0000 C   0  0  0  0  0  0  0  0  0  0  0  0
    1.4597   -5.1651    0.0000 C   0  0  0  0  0  0  0  0  0  0  0  0
    2.7818   -5.8738    0.0000 C   0  0  0  0  0  0  0  0  0  0  0  0
    4.0565   -5.0832    0.0000 C   0  0  0  0  0  0  0  0  0  0  0  0
    5.3786   -5.7918    0.0000 Cl  0  0  0  0  0  0  0  0  0  0  0  0
    4.0092   -3.5839    0.0000 C   0  0  0  0  0  0  0  0  0  0  0  0
    2.6871   -2.8753    0.0000 C   0  0  0  0  0  0  0  0  0  0  0  0
    2.6398   -1.3760    0.0000 Cl  0  0  0  0  0  0  0  0  0  0  0  0
  1  2  1  0  0  0  0
  2  3  2  0  0  0  0
  3  4  1  0  0  0  0
  4  5  2  0  0  0  0
  5  6  1  0  0  0  0
  6  7  2  0  0  0  0
  2  7  1  0  0  0  0
  5  8  1  0  0  0  0
  8  9  1  0  0  0  0
  9 10  1  0  0  0  0
 10 11  1  0  0  0  0
 11 12  1  0  0  0  0
 12 13  1  0  0  0  0
 13 14  1  0  0  0  0
  9 14  1  0  0  0  0
 12 15  1  0  0  0  0
 15 16  2  0  0  0  0
 15 17  1  0  0  0  0
 17 18  1  0  0  0  0
 18 19  1  0  0  0  0
 19 20  1  0  0  0  0
 20 21  1  0  0  0  0
 21 22  1  0  0  0  0
 22 23  1  0  0  0  0
 18 23  1  0  0  0  0
  8 24  1  0  0  0  0
 24 25  2  0  0  0  0
 25 26  1  0  0  0  0
 26 27  2  0  0  0  0
 27 28  1  0  0  0  0
 27 29  1  0  0  0  0
 29 30  2  0  0  0  0
 24 30  1  0  0  0  0
 30 31  1  0  0  0  0
M  END
> <chemblId>
CHEMBL1091812

> <bioactivity__type>
Ki

> <units>
nM

> <value>
317.0

$$$$

  CDK     11271517482D 0   0.00000     0.00000     0

 32 35  0  0  0  0              1 V2000 
   -6.4952   13.8210    0.0000 C   0  0  0  0  0  0  0  0  0  0  0  0
   -6.4952   12.3210    0.0000 O   0  0  0  0  0  0  0  0  0  0  0  0
   -5.1962   11.5710    0.0000 C   0  0  0  0  0  0  0  0  0  0  0  0
   -5.1962   10.0710    0.0000 C   0  0  0  0  0  0  0  0  0  0  0  0
   -3.8971    9.3210    0.0000 C   0  0  0  0  0  0  0  0  0  0  0  0
   -2.5981   10.0710    0.0000 C   0  0  0  0  0  0  0  0  0  0  0  0
   -2.5981   11.5710    0.0000 C   0  0  0  0  0  0  0  0  0  0  0  0
   -3.8971   12.3210    0.0000 C   0  0  0  0  0  0  0  0  0  0  0  0
   -1.2990    9.3210    0.0000 C   0  0  0  0  0  0  0  0  0  0  0  0
   -1.2990    7.8210    0.0000 N   0  0  0  0  0  0  0  0  0  0  0  0
   -2.5981    7.0710    0.0000 C   0  0  0  0  0  0  0  0  0  0  0  0
   -2.5981    5.5710    0.0000 C   0  0  0  0  0  0  0  0  0  0  0  0
   -1.2990    4.8210    0.0000 N   0  0  0  0  0  0  0  0  0  0  0  0
    0.0000    5.5710    0.0000 C   0  0  0  0  0  0  0  0  0  0  0  0
    0.0000    7.0710    0.0000 C   0  0  0  0  0  0  0  0  0  0  0  0
   -1.2990    3.3210    0.0000 C   0  0  0  0  0  0  0  0  0  0  0  0
   -2.5981    2.5710    0.0000 O   0  0  0  0  0  0  0  0  0  0  0  0
    0.0000    2.5710    0.0000 N   0  0  0  0  0  0  0  0  0  0  0  0
    0.0000    1.0710    0.0000 C   0  0  0  0  0  0  0  0  0  0  0  0
   -1.2990    0.3210    0.0000 C   0  0  0  0  0  0  0  0  0  0  0  0
   -1.2990   -1.1790    0.0000 C   0  0  0  0  0  0  0  0  0  0  0  0
    0.0000   -1.9290    0.0000 C   0  0  0  0  0  0  0  0  0  0  0  0
    1.2990   -1.1790    0.0000 C   0  0  0  0  0  0  0  0  0  0  0  0
    1.2990    0.3210    0.0000 C   0  0  0  0  0  0  0  0  0  0  0  0
    0.0000   10.0710    0.0000 C   0  0  0  0  0  0  0  0  0  0  0  0
    1.2990    9.3210    0.0000 C   0  0  0  0  0  0  0  0  0  0  0  0
    2.5981   10.0710    0.0000 C   0  0  0  0  0  0  0  0  0  0  0  0
    2.5981   11.5710    0.0000 C   0  0  0  0  0  0  0  0  0  0  0  0
    3.8971   12.3210    0.0000 Cl  0  0  0  0  0  0  0  0  0  0  0  0
    1.2990   12.3210    0.0000 C   0  0  0  0  0  0  0  0  0  0  0  0
    0.0000   11.5710    0.0000 C   0  0  0  0  0  0  0  0  0  0  0  0
   -1.2990   12.3210    0.0000 Cl  0  0  0  0  0  0  0  0  0  0  0  0
  1  2  1  0  0  0  0
  2  3  1  0  0  0  0
  3  4  2  0  0  0  0
  4  5  1  0  0  0  0
  5  6  2  0  0  0  0
  6  7  1  0  0  0  0
  7  8  2  0  0  0  0
  3  8  1  0  0  0  0
  6  9  1  0  0  0  0
  9 10  1  0  0  0  0
 10 11  1  0  0  0  0
 11 12  1  0  0  0  0
 12 13  1  0  0  0  0
 13 14  1  0  0  0  0
 14 15  1  0  0  0  0
 10 15  1  0  0  0  0
 13 16  1  0  0  0  0
 16 17  2  0  0  0  0
 16 18  1  0  0  0  0
 18 19  1  0  0  0  0
 19 20  1  0  0  0  0
 20 21  1  0  0  0  0
 21 22  1  0  0  0  0
 22 23  1  0  0  0  0
 23 24  1  0  0  0  0
 19 24  1  0  0  0  0
  9 25  1  0  0  0  0
 25 26  2  0  0  0  0
 26 27  1  0  0  0  0
 27 28  2  0  0  0  0
 28 29  1  0  0  0  0
 28 30  1  0  0  0  0
 30 31  2  0  0  0  0
 25 31  1  0  0  0  0
 31 32  1  0  0  0  0
M  END
> <chemblId>
CHEMBL1091813

> <bioactivity__type>
Ki

> <units>
nM

> <value>
290.0

$$$$

  CDK     11271517482D 0   0.00000     0.00000     0

 37 41  0  0  0  0              1 V2000 
   -6.4952   12.3210    0.0000 Cl  0  0  0  0  0  0  0  0  0  0  0  0
   -5.1962   11.5710    0.0000 C   0  0  0  0  0  0  0  0  0  0  0  0
   -5.1962   10.0710    0.0000 C   0  0  0  0  0  0  0  0  0  0  0  0
   -3.8971    9.3210    0.0000 C   0  0  0  0  0  0  0  0  0  0  0  0
   -2.5981   10.0710    0.0000 C   0  0  0  0  0  0  0  0  0  0  0  0
   -1.2990    9.3210    0.0000 C   0  0  0  0  0  0  0  0  0  0  0  0
   -1.2990    7.8210    0.0000 N   0  0  0  0  0  0  0  0  0  0  0  0
   -2.5981    7.0710    0.0000 C   0  0  0  0  0  0  0  0  0  0  0  0
   -2.5981    5.5710    0.0000 C   0  0  0  0  0  0  0  0  0  0  0  0
   -1.2990    4.8210    0.0000 N   0  0  0  0  0  0  0  0  0  0  0  0
    0.0000    5.5710    0.0000 C   0  0  0  0  0  0  0  0  0  0  0  0
    0.0000    7.0710    0.0000 C   0  0  0  0  0  0  0  0  0  0  0  0
   -1.2990    3.3210    0.0000 C   0  0  0  0  0  0  0  0  0  0  0  0
   -2.5981    2.5710    0.0000 O   0  0  0  0  0  0  0  0  0  0  0  0
    0.0000    2.5710    0.0000 N   0  0  0  0  0  0  0  0  0  0  0  0
    0.0000    1.0710    0.0000 C   0  0  0  0  0  0  0  0  0  0  0  0
   -1.2990    0.3210    0.0000 C   0  0  0  0  0  0  0  0  0  0  0  0
   -1.2990   -1.1790    0.0000 C   0  0  0  0  0  0  0  0  0  0  0  0
    0.0000   -1.9290    0.0000 C   0  0  0  0  0  0  0  0  0  0  0  0
    1.2990   -1.1790    0.0000 C   0  0  0  0  0  0  0  0  0  0  0  0
    1.2990    0.3210    0.0000 C   0  0  0  0  0  0  0  0  0  0  0  0
    0.0000   10.0710    0.0000 C   0  0  0  0  0  0  0  0  0  0  0  0
    1.2990    9.3210    0.0000 C   0  0  0  0  0  0  0  0  0  0  0  0
    2.5981   10.0710    0.0000 C   0  0  0  0  0  0  0  0  0  0  0  0
    2.5981   11.5710    0.0000 C   0  0  0  0  0  0  0  0  0  0  0  0
    3.8971   12.3210    0.0000 O   0  0  0  0  0  0  0  0  0  0  0  0
    3.8971   13.8210    0.0000 C   0  0  0  0  0  0  0  0  0  0  0  0
    5.1962   14.5710    0.0000 C   0  0  0  0  0  0  0  0  0  0  0  0
    5.1962   16.0710    0.0000 C   0  0  0  0  0  0  0  0  0  0  0  0
    3.8971   16.8210    0.0000 C   0  0  0  0  0  0  0  0  0  0  0  0
    2.5981   16.0710    0.0000 C   0  0  0  0  0  0  0  0  0  0  0  0
    2.5981   14.5710    0.0000 C   0  0  0  0  0  0  0  0  0  0  0  0
    1.2990   12.3210    0.0000 C   0  0  0  0  0  0  0  0  0  0  0  0
    0.0000   11.5710    0.0000 C   0  0  0  0  0  0  0  0  0  0  0  0
   -2.5981   11.5710    0.0000 C   0  0  0  0  0  0  0  0  0  0  0  0
   -1.2990   12.3210    0.0000 Cl  0  0  0  0  0  0  0  0  0  0  0  0
   -3.8971   12.3210    0.0000 C   0  0  0  0  0  0  0  0  0  0  0  0
  1  2  1  0  0  0  0
  2  3  2  0  0  0  0
  3  4  1  0  0  0  0
  4  5  2  0  0  0  0
  5  6  1  0  0  0  0
  6  7  1  0  0  0  0
  7  8  1  0  0  0  0
  8  9  1  0  0  0  0
  9 10  1  0  0  0  0
 10 11  1  0  0  0  0
 11 12  1  0  0  0  0
  7 12  1  0  0  0  0
 10 13  1  0  0  0  0
 13 14  2  0  0  0  0
 13 15  1  0  0  0  0
 15 16  1  0  0  0  0
 16 17  1  0  0  0  0
 17 18  1  0  0  0  0
 18 19  1  0  0  0  0
 19 20  1  0  0  0  0
 20 21  1  0  0  0  0
 16 21  1  0  0  0  0
  6 22  1  0  0  0  0
 22 23  2  0  0  0  0
 23 24  1  0  0  0  0
 24 25  2  0  0  0  0
 25 26  1  0  0  0  0
 26 27  1  0  0  0  0
 27 28  2  0  0  0  0
 28 29  1  0  0  0  0
 29 30  2  0  0  0  0
 30 31  1  0  0  0  0
 31 32  2  0  0  0  0
 27 32  1  0  0  0  0
 25 33  1  0  0  0  0
 33 34  2  0  0  0  0
 22 34  1  0  0  0  0
  5 35  1  0  0  0  0
 35 36  1  0  0  0  0
 35 37  2  0  0  0  0
  2 37  1  0  0  0  0
M  END
> <chemblId>
CHEMBL1091814

> <bioactivity__type>
Ki

> <units>
nM

> <value>
52.0

$$$$

  CDK     11271517482D 0   0.00000     0.00000     0

 30 33  0  0  0  0              1 V2000 
   -5.1962    5.5710    0.0000 Cl  0  0  0  0  0  0  0  0  0  0  0  0
   -3.8971    4.8210    0.0000 C   0  0  0  0  0  0  0  0  0  0  0  0
   -3.8971    3.3210    0.0000 C   0  0  0  0  0  0  0  0  0  0  0  0
   -2.5981    2.5710    0.0000 C   0  0  0  0  0  0  0  0  0  0  0  0
   -1.2990    3.3210    0.0000 C   0  0  0  0  0  0  0  0  0  0  0  0
    0.0000    2.5710    0.0000 C   0  0  0  0  0  0  0  0  0  0  0  0
    1.2990    3.3210    0.0000 N   0  0  0  0  0  0  0  0  0  0  0  0
    2.5981    2.5710    0.0000 C   0  0  0  0  0  0  0  0  0  0  0  0
    3.8971    3.3210    0.0000 C   0  0  0  0  0  0  0  0  0  0  0  0
    3.8971    4.8210    0.0000 N   0  0  0  0  0  0  0  0  0  0  0  0
    2.5981    5.5710    0.0000 C   0  0  0  0  0  0  0  0  0  0  0  0
    1.2990    4.8210    0.0000 C   0  0  0  0  0  0  0  0  0  0  0  0
    5.1962    5.5710    0.0000 C   0  0  0  0  0  0  0  0  0  0  0  0
    5.1962    7.0710    0.0000 O   0  0  0  0  0  0  0  0  0  0  0  0
    6.4952    4.8210    0.0000 N   0  0  0  0  0  0  0  0  0  0  0  0
    7.7942    5.5710    0.0000 N   0  0  0  0  0  0  0  0  0  0  0  0
    9.0933    4.8210    0.0000 C   0  0  0  0  0  0  0  0  0  0  0  0
   10.3923    5.5710    0.0000 C   0  0  0  0  0  0  0  0  0  0  0  0
   10.3923    7.0710    0.0000 C   0  0  0  0  0  0  0  0  0  0  0  0
    9.0933    7.8210    0.0000 C   0  0  0  0  0  0  0  0  0  0  0  0
    7.7942    7.0710    0.0000 C   0  0  0  0  0  0  0  0  0  0  0  0
    0.0000    1.0710    0.0000 C   0  0  0  0  0  0  0  0  0  0  0  0
    1.2990    0.3210    0.0000 C   0  0  0  0  0  0  0  0  0  0  0  0
    1.2990   -1.1790    0.0000 C   0  0  0  0  0  0  0  0  0  0  0  0
    0.0000   -1.9290    0.0000 C   0  0  0  0  0  0  0  0  0  0  0  0
   -1.2990   -1.1790    0.0000 C   0  0  0  0  0  0  0  0  0  0  0  0
   -1.2990    0.3210    0.0000 C   0  0  0  0  0  0  0  0  0  0  0  0
   -1.2990    4.8210    0.0000 C   0  0  0  0  0  0  0  0  0  0  0  0
    0.0000    5.5710    0.0000 Cl  0  0  0  0  0  0  0  0  0  0  0  0
   -2.5981    5.5710    0.0000 C   0  0  0  0  0  0  0  0  0  0  0  0
  1  2  1  0  0  0  0
  2  3  2  0  0  0  0
  3  4  1  0  0  0  0
  4  5  2  0  0  0  0
  5  6  1  0  0  0  0
  6  7  1  0  0  0  0
  7  8  1  0  0  0  0
  8  9  1  0  0  0  0
  9 10  1  0  0  0  0
 10 11  1  0  0  0  0
 11 12  1  0  0  0  0
  7 12  1  0  0  0  0
 10 13  1  0  0  0  0
 13 14  2  0  0  0  0
 13 15  1  0  0  0  0
 15 16  1  0  0  0  0
 16 17  1  0  0  0  0
 17 18  1  0  0  0  0
 18 19  1  0  0  0  0
 19 20  1  0  0  0  0
 20 21  1  0  0  0  0
 16 21  1  0  0  0  0
  6 22  1  0  0  0  0
 22 23  2  0  0  0  0
 23 24  1  0  0  0  0
 24 25  2  0  0  0  0
 25 26  1  0  0  0  0
 26 27  2  0  0  0  0
 22 27  1  0  0  0  0
  5 28  1  0  0  0  0
 28 29  1  0  0  0  0
 28 30  2  0  0  0  0
  2 30  1  0  0  0  0
M  END
> <chemblId>
CHEMBL1093078

> <bioactivity__type>
Ki

> <units>
nM

> <value>
1043.0

$$$$

  CDK     11271517482D 0   0.00000     0.00000     0

 30 33  0  0  0  0              1 V2000 
   -6.4952   12.3210    0.0000 Cl  0  0  0  0  0  0  0  0  0  0  0  0
   -5.1962   11.5710    0.0000 C   0  0  0  0  0  0  0  0  0  0  0  0
   -5.1962   10.0710    0.0000 C   0  0  0  0  0  0  0  0  0  0  0  0
   -3.8971    9.3210    0.0000 C   0  0  0  0  0  0  0  0  0  0  0  0
   -2.5981   10.0710    0.0000 C   0  0  0  0  0  0  0  0  0  0  0  0
   -1.2990    9.3210    0.0000 C   0  0  0  0  0  0  0  0  0  0  0  0
   -1.2990    7.8210    0.0000 N   0  0  0  0  0  0  0  0  0  0  0  0
   -2.5981    7.0710    0.0000 C   0  0  0  0  0  0  0  0  0  0  0  0
   -2.5981    5.5710    0.0000 C   0  0  0  0  0  0  0  0  0  0  0  0
   -1.2990    4.8210    0.0000 N   0  0  0  0  0  0  0  0  0  0  0  0
    0.0000    5.5710    0.0000 C   0  0  0  0  0  0  0  0  0  0  0  0
    0.0000    7.0710    0.0000 C   0  0  0  0  0  0  0  0  0  0  0  0
   -1.2990    3.3210    0.0000 C   0  0  0  0  0  0  0  0  0  0  0  0
   -2.5981    2.5710    0.0000 S   0  0  0  0  0  0  0  0  0  0  0  0
    0.0000    2.5710    0.0000 N   0  0  0  0  0  0  0  0  0  0  0  0
    0.0000    1.0710    0.0000 C   0  0  0  0  0  0  0  0  0  0  0  0
   -1.2990    0.3210    0.0000 C   0  0  0  0  0  0  0  0  0  0  0  0
   -1.2990   -1.1790    0.0000 C   0  0  0  0  0  0  0  0  0  0  0  0
    0.0000   -1.9290    0.0000 C   0  0  0  0  0  0  0  0  0  0  0  0
    1.2990   -1.1790    0.0000 C   0  0  0  0  0  0  0  0  0  0  0  0
    1.2990    0.3210    0.0000 C   0  0  0  0  0  0  0  0  0  0  0  0
    0.0000   10.0710    0.0000 C   0  0  0  0  0  0  0  0  0  0  0  0
    1.2990    9.3210    0.0000 C   0  0  0  0  0  0  0  0  0  0  0  0
    2.5981   10.0710    0.0000 C   0  0  0  0  0  0  0  0  0  0  0  0
    2.5981   11.5710    0.0000 C   0  0  0  0  0  0  0  0  0  0  0  0
    1.2990   12.3210    0.0000 C   0  0  0  0  0  0  0  0  0  0  0  0
    0.0000   11.5710    0.0000 C   0  0  0  0  0  0  0  0  0  0  0  0
   -2.5981   11.5710    0.0000 C   0  0  0  0  0  0  0  0  0  0  0  0
   -1.2990   12.3210    0.0000 Cl  0  0  0  0  0  0  0  0  0  0  0  0
   -3.8971   12.3210    0.0000 C   0  0  0  0  0  0  0  0  0  0  0  0
  1  2  1  0  0  0  0
  2  3  2  0  0  0  0
  3  4  1  0  0  0  0
  4  5  2  0  0  0  0
  5  6  1  0  0  0  0
  6  7  1  0  0  0  0
  7  8  1  0  0  0  0
  8  9  1  0  0  0  0
  9 10  1  0  0  0  0
 10 11  1  0  0  0  0
 11 12  1  0  0  0  0
  7 12  1  0  0  0  0
 10 13  1  0  0  0  0
 13 14  2  0  0  0  0
 13 15  1  0  0  0  0
 15 16  1  0  0  0  0
 16 17  1  0  0  0  0
 17 18  1  0  0  0  0
 18 19  1  0  0  0  0
 19 20  1  0  0  0  0
 20 21  1  0  0  0  0
 16 21  1  0  0  0  0
  6 22  1  0  0  0  0
 22 23  2  0  0  0  0
 23 24  1  0  0  0  0
 24 25  2  0  0  0  0
 25 26  1  0  0  0  0
 26 27  2  0  0  0  0
 22 27  1  0  0  0  0
  5 28  1  0  0  0  0
 28 29  1  0  0  0  0
 28 30  2  0  0  0  0
  2 30  1  0  0  0  0
M  END
> <chemblId>
CHEMBL1093377

> <bioactivity__type>
Ki

> <units>
nM

> <value>
673.0

$$$$

  CDK     11271517482D 0   0.00000     0.00000     0

 31 34  0  0  0  0              1 V2000 
   -3.8971   13.8210    0.0000 Cl  0  0  0  0  0  0  0  0  0  0  0  0
   -3.8971   12.3210    0.0000 C   0  0  0  0  0  0  0  0  0  0  0  0
   -5.1962   11.5710    0.0000 C   0  0  0  0  0  0  0  0  0  0  0  0
   -5.1962   10.0710    0.0000 C   0  0  0  0  0  0  0  0  0  0  0  0
   -3.8971    9.3210    0.0000 C   0  0  0  0  0  0  0  0  0  0  0  0
   -2.5981   10.0710    0.0000 C   0  0  0  0  0  0  0  0  0  0  0  0
   -2.5981   11.5710    0.0000 C   0  0  0  0  0  0  0  0  0  0  0  0
   -1.2990    9.3210    0.0000 C   0  0  0  0  0  0  0  0  0  0  0  0
   -1.2990    7.8210    0.0000 N   0  0  0  0  0  0  0  0  0  0  0  0
   -2.5981    7.0710    0.0000 C   0  0  0  0  0  0  0  0  0  0  0  0
   -2.5981    5.5710    0.0000 C   0  0  0  0  0  0  0  0  0  0  0  0
   -1.2990    4.8210    0.0000 N   0  0  0  0  0  0  0  0  0  0  0  0
    0.0000    5.5710    0.0000 C   0  0  0  0  0  0  0  0  0  0  0  0
    0.0000    7.0710    0.0000 C   0  0  0  0  0  0  0  0  0  0  0  0
   -1.2990    3.3210    0.0000 C   0  0  0  0  0  0  0  0  0  0  0  0
   -2.5981    2.5710    0.0000 O   0  0  0  0  0  0  0  0  0  0  0  0
    0.0000    2.5710    0.0000 N   0  0  0  0  0  0  0  0  0  0  0  0
    0.0000    1.0710    0.0000 C   0  0  0  0  0  0  0  0  0  0  0  0
   -1.2990    0.3210    0.0000 C   0  0  0  0  0  0  0  0  0  0  0  0
   -1.2990   -1.1790    0.0000 C   0  0  0  0  0  0  0  0  0  0  0  0
    0.0000   -1.9290    0.0000 C   0  0  0  0  0  0  0  0  0  0  0  0
    1.2990   -1.1790    0.0000 C   0  0  0  0  0  0  0  0  0  0  0  0
    1.2990    0.3210    0.0000 C   0  0  0  0  0  0  0  0  0  0  0  0
    0.0000   10.0710    0.0000 C   0  0  0  0  0  0  0  0  0  0  0  0
    1.2990    9.3210    0.0000 C   0  0  0  0  0  0  0  0  0  0  0  0
    2.5981   10.0710    0.0000 C   0  0  0  0  0  0  0  0  0  0  0  0
    2.5981   11.5710    0.0000 C   0  0  0  0  0  0  0  0  0  0  0  0
    3.8971   12.3210    0.0000 Cl  0  0  0  0  0  0  0  0  0  0  0  0
    1.2990   12.3210    0.0000 C   0  0  0  0  0  0  0  0  0  0  0  0
    0.0000   11.5710    0.0000 C   0  0  0  0  0  0  0  0  0  0  0  0
   -1.2990   12.3210    0.0000 Cl  0  0  0  0  0  0  0  0  0  0  0  0
  1  2  1  0  0  0  0
  2  3  2  0  0  0  0
  3  4  1  0  0  0  0
  4  5  2  0  0  0  0
  5  6  1  0  0  0  0
  6  7  2  0  0  0  0
  2  7  1  0  0  0  0
  6  8  1  0  0  0  0
  8  9  1  0  0  0  0
  9 10  1  0  0  0  0
 10 11  1  0  0  0  0
 11 12  1  0  0  0  0
 12 13  1  0  0  0  0
 13 14  1  0  0  0  0
  9 14  1  0  0  0  0
 12 15  1  0  0  0  0
 15 16  2  0  0  0  0
 15 17  1  0  0  0  0
 17 18  1  0  0  0  0
 18 19  1  0  0  0  0
 19 20  1  0  0  0  0
 20 21  1  0  0  0  0
 21 22  1  0  0  0  0
 22 23  1  0  0  0  0
 18 23  1  0  0  0  0
  8 24  1  0  0  0  0
 24 25  2  0  0  0  0
 25 26  1  0  0  0  0
 26 27  2  0  0  0  0
 27 28  1  0  0  0  0
 27 29  1  0  0  0  0
 29 30  2  0  0  0  0
 24 30  1  0  0  0  0
 30 31  1  0  0  0  0
M  END
> <chemblId>
CHEMBL1093378

> <bioactivity__type>
Ki

> <units>
nM

> <value>
407.0

$$$$

  CDK     11271517482D 0   0.00000     0.00000     0

 31 34  0  0  0  0              1 V2000 
   -6.4952   12.3210    0.0000 C   0  0  0  0  0  0  0  0  0  0  0  0
   -5.1962   11.5710    0.0000 C   0  0  0  0  0  0  0  0  0  0  0  0
   -5.1962   10.0710    0.0000 C   0  0  0  0  0  0  0  0  0  0  0  0
   -3.8971    9.3210    0.0000 C   0  0  0  0  0  0  0  0  0  0  0  0
   -2.5981   10.0710    0.0000 C   0  0  0  0  0  0  0  0  0  0  0  0
   -2.5981   11.5710    0.0000 C   0  0  0  0  0  0  0  0  0  0  0  0
   -3.8971   12.3210    0.0000 C   0  0  0  0  0  0  0  0  0  0  0  0
   -1.2990    9.3210    0.0000 C   0  0  0  0  0  0  0  0  0  0  0  0
   -1.2990    7.8210    0.0000 N   0  0  0  0  0  0  0  0  0  0  0  0
   -2.5981    7.0710    0.0000 C   0  0  0  0  0  0  0  0  0  0  0  0
   -2.5981    5.5710    0.0000 C   0  0  0  0  0  0  0  0  0  0  0  0
   -1.2990    4.8210    0.0000 N   0  0  0  0  0  0  0  0  0  0  0  0
    0.0000    5.5710    0.0000 C   0  0  0  0  0  0  0  0  0  0  0  0
    0.0000    7.0710    0.0000 C   0  0  0  0  0  0  0  0  0  0  0  0
   -1.2990    3.3210    0.0000 C   0  0  0  0  0  0  0  0  0  0  0  0
   -2.5981    2.5710    0.0000 O   0  0  0  0  0  0  0  0  0  0  0  0
    0.0000    2.5710    0.0000 N   0  0  0  0  0  0  0  0  0  0  0  0
    0.0000    1.0710    0.0000 C   0  0  0  0  0  0  0  0  0  0  0  0
   -1.2990    0.3210    0.0000 C   0  0  0  0  0  0  0  0  0  0  0  0
   -1.2990   -1.1790    0.0000 C   0  0  0  0  0  0  0  0  0  0  0  0
    0.0000   -1.9290    0.0000 C   0  0  0  0  0  0  0  0  0  0  0  0
    1.2990   -1.1790    0.0000 C   0  0  0  0  0  0  0  0  0  0  0  0
    1.2990    0.3210    0.0000 C   0  0  0  0  0  0  0  0  0  0  0  0
    0.0000   10.0710    0.0000 C   0  0  0  0  0  0  0  0  0  0  0  0
    1.2990    9.3210    0.0000 C   0  0  0  0  0  0  0  0  0  0  0  0
    2.5981   10.0710    0.0000 C   0  0  0  0  0  0  0  0  0  0  0  0
    2.5981   11.5710    0.0000 C   0  0  0  0  0  0  0  0  0  0  0  0
    3.8971   12.3210    0.0000 Cl  0  0  0  0  0  0  0  0  0  0  0  0
    1.2990   12.3210    0.0000 C   0  0  0  0  0  0  0  0  0  0  0  0
    0.0000   11.5710    0.0000 C   0  0  0  0  0  0  0  0  0  0  0  0
   -1.2990   12.3210    0.0000 Cl  0  0  0  0  0  0  0  0  0  0  0  0
  1  2  1  0  0  0  0
  2  3  2  0  0  0  0
  3  4  1  0  0  0  0
  4  5  2  0  0  0  0
  5  6  1  0  0  0  0
  6  7  2  0  0  0  0
  2  7  1  0  0  0  0
  5  8  1  0  0  0  0
  8  9  1  0  0  0  0
  9 10  1  0  0  0  0
 10 11  1  0  0  0  0
 11 12  1  0  0  0  0
 12 13  1  0  0  0  0
 13 14  1  0  0  0  0
  9 14  1  0  0  0  0
 12 15  1  0  0  0  0
 15 16  2  0  0  0  0
 15 17  1  0  0  0  0
 17 18  1  0  0  0  0
 18 19  1  0  0  0  0
 19 20  1  0  0  0  0
 20 21  1  0  0  0  0
 21 22  1  0  0  0  0
 22 23  1  0  0  0  0
 18 23  1  0  0  0  0
  8 24  1  0  0  0  0
 24 25  2  0  0  0  0
 25 26  1  0  0  0  0
 26 27  2  0  0  0  0
 27 28  1  0  0  0  0
 27 29  1  0  0  0  0
 29 30  2  0  0  0  0
 24 30  1  0  0  0  0
 30 31  1  0  0  0  0
M  END
> <chemblId>
CHEMBL1093735

> <bioactivity__type>
Ki

> <units>
nM

> <value>
329.0

$$$$

  CDK     11271517482D 0   0.00000     0.00000     0

 27 29  0  0  0  0              1 V2000 
   12.5127   -2.3013    0.0000 C   0  0  0  0  0  0  0  0  0  0  0  0
   11.2132   -1.5519    0.0000 C   0  0  0  0  0  0  0  0  0  0  0  0
    9.9146   -2.3026    0.0000 C   0  0  0  0  0  0  0  0  0  0  0  0
    8.6152   -1.5533    0.0000 C   0  0  0  0  0  0  0  0  0  0  0  0
    7.3165   -2.3040    0.0000 C   0  0  0  0  0  0  0  0  0  0  0  0
    6.0171   -1.5546    0.0000 C   0  0  0  0  0  0  0  0  0  0  0  0
    4.7184   -2.3053    0.0000 C   0  0  0  0  0  0  0  0  0  0  0  0
    3.7548   -3.4549    0.0000 C   0  0  0  0  0  0  0  0  0  0  0  0
    5.6832   -3.4539    0.0000 C   0  0  0  0  0  0  0  0  0  0  0  0
    3.4190   -1.5560    0.0000 C   0  0  0  0  0  0  0  0  0  0  0  0
    3.4190   -0.0500    0.0000 C   0  0  0  0  0  0  0  0  0  0  0  0
    2.1300    0.6960    0.0000 C   0  0  0  0  0  0  0  0  0  0  0  0
    2.1330    2.1960    0.0000 O   0  0  0  0  0  0  0  0  0  0  0  0
    0.8290   -0.0500    0.0000 C   0  0  0  0  0  0  0  0  0  0  0  0
    0.8290   -1.5560    0.0000 C   0  0  0  0  0  0  0  0  0  0  0  0
   -0.4590   -2.3020    0.0000 O   0  0  0  0  0  0  0  0  0  0  0  0
   -1.7610   -1.5560    0.0000 C   0  0  0  0  0  0  0  0  0  0  0  0
   -3.2385   -1.2972    0.0000 C   0  0  0  0  0  0  0  0  0  0  0  0
   -2.2709   -2.9667    0.0000 C   0  0  0  0  0  0  0  0  0  0  0  0
   -1.7610   -0.0500    0.0000 C   0  0  0  0  0  0  0  0  0  0  0  0
   -3.0560    0.7030    0.0000 C   0  0  0  0  0  0  0  0  0  0  0  0
   -3.0560    2.1950    0.0000 C   0  0  0  0  0  0  0  0  0  0  0  0
   -1.7540    2.9420    0.0000 C   0  0  0  0  0  0  0  0  0  0  0  0
   -1.7512    4.4420    0.0000 C   0  0  0  0  0  0  0  0  0  0  0  0
   -0.4530    2.1890    0.0000 C   0  0  0  0  0  0  0  0  0  0  0  0
   -0.4590    0.6960    0.0000 C   0  0  0  0  0  0  0  0  0  0  0  0
    2.1300   -2.3020    0.0000 C   0  0  0  0  0  0  0  0  0  0  0  0
  1  2  1  0  0  0  0
  2  3  1  0  0  0  0
  3  4  1  0  0  0  0
  4  5  1  0  0  0  0
  5  6  1  0  0  0  0
  6  7  1  0  0  0  0
  7  8  1  0  0  0  0
  7  9  1  0  0  0  0
  7 10  1  0  0  0  0
 10 11  2  0  0  0  0
 11 12  1  0  0  0  0
 12 13  1  0  0  0  0
 12 14  2  0  0  0  0
 14 15  1  0  0  0  0
 15 16  1  0  0  0  0
 16 17  1  0  0  0  0
 17 18  1  0  0  0  0
 17 19  1  0  0  0  0
 17 20  1  0  0  0  0
 20 21  2  0  0  0  0
 21 22  1  0  0  0  0
 22 23  2  0  0  0  0
 23 24  1  0  0  0  0
 23 25  1  0  0  0  0
 25 26  2  0  0  0  0
 14 26  1  0  0  0  0
 20 26  1  0  0  0  0
 15 27  2  0  0  0  0
 10 27  1  0  0  0  0
M  END
> <chemblId>
CHEMBL109393

> <bioactivity__type>
Ki

> <units>
nM

> <value>
1.5

$$$$

  CDK     11271517482D 0   0.00000     0.00000     0

 33 38  0  0  0  0              1 V2000 
   13.0307    2.5117    0.0000 Cl  0  0  0  0  0  0  0  0  0  0  0  0
   11.5709    2.8567    0.0000 C   0  0  0  0  0  0  0  0  0  0  0  0
   11.1398    4.2934    0.0000 C   0  0  0  0  0  0  0  0  0  0  0  0
    9.6800    4.6384    0.0000 C   0  0  0  0  0  0  0  0  0  0  0  0
    8.6513    3.5467    0.0000 C   0  0  0  0  0  0  0  0  0  0  0  0
    7.1915    3.8918    0.0000 C   0  0  0  0  0  0  0  0  0  0  0  0
    6.1628    2.8001    0.0000 N   0  0  0  0  0  0  0  0  0  0  0  0
    4.7031    3.1451    0.0000 C   0  0  0  0  0  0  0  0  0  0  0  0
    3.6744    2.0534    0.0000 C   0  0  0  0  0  0  0  0  0  0  0  0
    4.1055    0.6167    0.0000 N   0  0  0  0  0  0  0  0  0  0  0  0
    5.5653    0.2716    0.0000 C   0  0  0  0  0  0  0  0  0  0  0  0
    6.5939    1.3633    0.0000 C   0  0  0  0  0  0  0  0  0  0  0  0
    3.0768   -0.4750    0.0000 C   0  0  0  0  0  0  0  0  0  0  0  0
    3.5079   -1.9117    0.0000 O   0  0  0  0  0  0  0  0  0  0  0  0
    1.6170   -0.1300    0.0000 C   0  0  0  0  0  0  0  0  0  0  0  0
    0.3170   -0.8800    0.0000 C   0  0  0  0  0  0  0  0  0  0  0  0
   -0.9810   -0.1300    0.0000 C   0  0  0  0  0  0  0  0  0  0  0  0
   -1.7930   -1.6080    0.0000 C   0  0  0  0  0  0  0  0  0  0  0  0
   -0.4940   -1.0020    0.0000 C   0  0  0  0  0  0  0  0  0  0  0  0
   -0.4940    0.4980    0.0000 C   0  0  0  0  0  0  0  0  0  0  0  0
    0.3170    2.1200    0.0000 C   0  0  0  0  0  0  0  0  0  0  0  0
   -0.9810    1.3700    0.0000 C   0  0  0  0  0  0  0  0  0  0  0  0
    1.6170    1.3700    0.0000 C   0  0  0  0  0  0  0  0  0  0  0  0
    0.8770   -1.6080    0.0000 C   0  0  0  0  0  0  0  0  0  0  0  0
    6.7604    5.3285    0.0000 C   0  0  0  0  0  0  0  0  0  0  0  0
    7.7891    6.4202    0.0000 C   0  0  0  0  0  0  0  0  0  0  0  0
    7.3580    7.8569    0.0000 C   0  0  0  0  0  0  0  0  0  0  0  0
    5.8983    8.2019    0.0000 C   0  0  0  0  0  0  0  0  0  0  0  0
    4.8696    7.1102    0.0000 C   0  0  0  0  0  0  0  0  0  0  0  0
    5.3007    5.6735    0.0000 C   0  0  0  0  0  0  0  0  0  0  0  0
    9.0824    2.1100    0.0000 C   0  0  0  0  0  0  0  0  0  0  0  0
    8.0537    1.0183    0.0000 Cl  0  0  0  0  0  0  0  0  0  0  0  0
   10.5422    1.7650    0.0000 C   0  0  0  0  0  0  0  0  0  0  0  0
  1  2  1  0  0  0  0
  2  3  2  0  0  0  0
  3  4  1  0  0  0  0
  4  5  2  0  0  0  0
  5  6  1  0  0  0  0
  6  7  1  0  0  0  0
  7  8  1  0  0  0  0
  8  9  1  0  0  0  0
  9 10  1  0  0  0  0
 10 11  1  0  0  0  0
 11 12  1  0  0  0  0
  7 12  1  0  0  0  0
 10 13  1  0  0  0  0
 13 14  2  0  0  0  0
 13 15  1  0  0  0  0
 15 16  1  0  0  0  0
 16 17  1  0  0  0  0
 17 18  1  0  0  0  0
 18 19  1  0  0  0  0
 19 20  1  0  0  0  0
 20 21  1  0  0  0  0
 21 22  1  0  0  0  0
 17 22  1  0  0  0  0
 21 23  1  0  0  0  0
 15 23  1  0  0  0  0
 19 24  1  0  0  0  0
 15 24  1  0  0  0  0
  6 25  1  0  0  0  0
 25 26  2  0  0  0  0
 26 27  1  0  0  0  0
 27 28  2  0  0  0  0
 28 29  1  0  0  0  0
 29 30  2  0  0  0  0
 25 30  1  0  0  0  0
  5 31  1  0  0  0  0
 31 32  1  0  0  0  0
 31 33  2  0  0  0  0
  2 33  1  0  0  0  0
M  END
> <chemblId>
CHEMBL1095690

> <bioactivity__type>
Ki

> <units>
nM

> <value>
25.0

$$$$

  CDK     11271517482D 0   0.00000     0.00000     0

 32 35  0  0  0  0              1 V2000 
   -3.1232   -2.0892    0.0000 C   0  0  0  0  0  0  0  0  0  0  0  0
   -1.6314   -2.2457    0.0000 S   0  0  0  0  0  0  0  0  0  0  0  0
   -1.0210   -3.6159    0.0000 O   0  0  0  0  0  0  0  0  0  0  0  0
   -0.7500   -1.0320    0.0000 C   0  0  0  0  0  0  0  0  0  0  0  0
   -1.2140    0.3940    0.0000 C   0  0  0  0  0  0  0  0  0  0  0  0
    0.0000    1.2760    0.0000 N   0  0  0  0  0  0  0  0  0  0  0  0
    1.2140    0.3940    0.0000 N   0  0  0  0  0  0  0  0  0  0  0  0
    2.6407    0.8572    0.0000 C   0  0  0  0  0  0  0  0  0  0  0  0
    3.7552   -0.1467    0.0000 C   0  0  0  0  0  0  0  0  0  0  0  0
    5.1819    0.3165    0.0000 C   0  0  0  0  0  0  0  0  0  0  0  0
    5.4940    1.7837    0.0000 C   0  0  0  0  0  0  0  0  0  0  0  0
    6.9207    2.2469    0.0000 Cl  0  0  0  0  0  0  0  0  0  0  0  0
    4.3795    2.7876    0.0000 C   0  0  0  0  0  0  0  0  0  0  0  0
    2.9528    2.3244    0.0000 C   0  0  0  0  0  0  0  0  0  0  0  0
    1.8383    3.3283    0.0000 Cl  0  0  0  0  0  0  0  0  0  0  0  0
    0.7500   -1.0320    0.0000 C   0  0  0  0  0  0  0  0  0  0  0  0
    1.6314   -2.2457    0.0000 C   0  0  0  0  0  0  0  0  0  0  0  0
    1.0210   -3.6159    0.0000 C   0  0  0  0  0  0  0  0  0  0  0  0
    1.9025   -4.8296    0.0000 C   0  0  0  0  0  0  0  0  0  0  0  0
    3.3943   -4.6731    0.0000 C   0  0  0  0  0  0  0  0  0  0  0  0
    4.2757   -5.8868    0.0000 Cl  0  0  0  0  0  0  0  0  0  0  0  0
    4.0047   -3.3029    0.0000 C   0  0  0  0  0  0  0  0  0  0  0  0
    3.1232   -2.0892    0.0000 C   0  0  0  0  0  0  0  0  0  0  0  0
   -2.6407    0.8572    0.0000 C   0  0  0  0  0  0  0  0  0  0  0  0
   -3.7552   -0.1467    0.0000 O   0  0  0  0  0  0  0  0  0  0  0  0
   -2.9528    2.3244    0.0000 N   0  0  0  0  0  0  0  0  0  0  0  0
   -4.3795    2.7876    0.0000 N   0  0  0  0  0  0  0  0  0  0  0  0
   -4.6917    4.2548    0.0000 C   0  0  0  0  0  0  0  0  0  0  0  0
   -6.1184    4.7180    0.0000 C   0  0  0  0  0  0  0  0  0  0  0  0
   -7.2329    3.7141    0.0000 C   0  0  0  0  0  0  0  0  0  0  0  0
   -6.9207    2.2469    0.0000 C   0  0  0  0  0  0  0  0  0  0  0  0
   -5.4940    1.7837    0.0000 C   0  0  0  0  0  0  0  0  0  0  0  0
  1  2  1  0  0  0  0
  2  3  2  0  0  0  0
  2  4  1  0  0  0  0
  4  5  1  0  0  0  0
  5  6  2  0  0  0  0
  6  7  1  0  0  0  0
  7  8  1  0  0  0  0
  8  9  2  0  0  0  0
  9 10  1  0  0  0  0
 10 11  2  0  0  0  0
 11 12  1  0  0  0  0
 11 13  1  0  0  0  0
 13 14  2  0  0  0  0
  8 14  1  0  0  0  0
 14 15  1  0  0  0  0
  7 16  1  0  0  0  0
  4 16  2  0  0  0  0
 16 17  1  0  0  0  0
 17 18  1  0  0  0  0
 18 19  2  0  0  0  0
 19 20  1  0  0  0  0
 20 21  1  0  0  0  0
 20 22  2  0  0  0  0
 22 23  1  0  0  0  0
 17 23  2  0  0  0  0
  5 24  1  0  0  0  0
 24 25  2  0  0  0  0
 24 26  1  0  0  0  0
 26 27  1  0  0  0  0
 27 28  1  0  0  0  0
 28 29  1  0  0  0  0
 29 30  1  0  0  0  0
 30 31  1  0  0  0  0
 31 32  1  0  0  0  0
 27 32  1  0  0  0  0
M  END
> <chemblId>
CHEMBL1098696

> <bioactivity__type>
Ki

> <units>
nM

> <value>
398.0

$$$$

  CDK     11271517482D 0   0.00000     0.00000     0

 24 26  0  0  0  0              1 V2000 
    9.9146   -2.3026    0.0000 C   0  0  0  0  0  0  0  0  0  0  0  0
    8.6152   -1.5533    0.0000 C   0  0  0  0  0  0  0  0  0  0  0  0
    7.3165   -2.3040    0.0000 C   0  0  0  0  0  0  0  0  0  0  0  0
    6.0171   -1.5546    0.0000 C   0  0  0  0  0  0  0  0  0  0  0  0
    4.7184   -2.3053    0.0000 C   0  0  0  0  0  0  0  0  0  0  0  0
    3.4190   -1.5560    0.0000 C   0  0  0  0  0  0  0  0  0  0  0  0
    3.4190   -0.0500    0.0000 C   0  0  0  0  0  0  0  0  0  0  0  0
    2.1300    0.6960    0.0000 C   0  0  0  0  0  0  0  0  0  0  0  0
    2.1330    2.1960    0.0000 O   0  0  0  0  0  0  0  0  0  0  0  0
    0.8290   -0.0500    0.0000 C   0  0  0  0  0  0  0  0  0  0  0  0
    0.8290   -1.5560    0.0000 C   0  0  0  0  0  0  0  0  0  0  0  0
   -0.4590   -2.3020    0.0000 O   0  0  0  0  0  0  0  0  0  0  0  0
   -1.7610   -1.5560    0.0000 C   0  0  0  0  0  0  0  0  0  0  0  0
   -3.2385   -1.2972    0.0000 C   0  0  0  0  0  0  0  0  0  0  0  0
   -2.2709   -2.9667    0.0000 C   0  0  0  0  0  0  0  0  0  0  0  0
   -1.7610   -0.0500    0.0000 C   0  0  0  0  0  0  0  0  0  0  0  0
   -3.0560    0.7030    0.0000 C   0  0  0  0  0  0  0  0  0  0  0  0
   -3.0560    2.1950    0.0000 C   0  0  0  0  0  0  0  0  0  0  0  0
   -1.7540    2.9420    0.0000 C   0  0  0  0  0  0  0  0  0  0  0  0
   -1.7512    4.4420    0.0000 C   0  0  0  0  0  0  0  0  0  0  0  0
   -3.0488    5.1945    0.0000 O   0  0  0  0  0  0  0  0  0  0  0  0
   -0.4530    2.1890    0.0000 C   0  0  0  0  0  0  0  0  0  0  0  0
   -0.4590    0.6960    0.0000 C   0  0  0  0  0  0  0  0  0  0  0  0
    2.1300   -2.3020    0.0000 C   0  0  0  0  0  0  0  0  0  0  0  0
  1  2  1  0  0  0  0
  2  3  1  0  0  0  0
  3  4  1  0  0  0  0
  4  5  1  0  0  0  0
  5  6  1  0  0  0  0
  6  7  2  0  0  0  0
  7  8  1  0  0  0  0
  8  9  1  0  0  0  0
  8 10  2  0  0  0  0
 10 11  1  0  0  0  0
 11 12  1  0  0  0  0
 12 13  1  0  0  0  0
 13 14  1  0  0  0  0
 13 15  1  0  0  0  0
 13 16  1  0  0  0  0
 16 17  2  0  0  0  0
 17 18  1  0  0  0  0
 18 19  2  0  0  0  0
 19 20  1  0  0  0  0
 20 21  1  0  0  0  0
 19 22  1  0  0  0  0
 22 23  2  0  0  0  0
 10 23  1  0  0  0  0
 16 23  1  0  0  0  0
 11 24  2  0  0  0  0
  6 24  1  0  0  0  0
M  END
> <chemblId>
CHEMBL109972

> <bioactivity__type>
Ki

> <units>
nM

> <value>
26.6

$$$$

  CDK     11271517482D 0   0.00000     0.00000     0

 30 33  0  0  0  0              1 V2000 
   -1.6314   -2.2457    0.0000 C   0  0  0  0  0  0  0  0  0  0  0  0
   -0.7500   -1.0320    0.0000 C   0  0  0  0  0  0  0  0  0  0  0  0
   -1.2140    0.3940    0.0000 C   0  0  0  0  0  0  0  0  0  0  0  0
    0.0000    1.2760    0.0000 N   0  0  0  0  0  0  0  0  0  0  0  0
    1.2140    0.3940    0.0000 N   0  0  0  0  0  0  0  0  0  0  0  0
    2.6407    0.8572    0.0000 C   0  0  0  0  0  0  0  0  0  0  0  0
    3.7552   -0.1467    0.0000 C   0  0  0  0  0  0  0  0  0  0  0  0
    5.1819    0.3165    0.0000 C   0  0  0  0  0  0  0  0  0  0  0  0
    5.4940    1.7837    0.0000 C   0  0  0  0  0  0  0  0  0  0  0  0
    6.9207    2.2469    0.0000 Cl  0  0  0  0  0  0  0  0  0  0  0  0
    4.3795    2.7876    0.0000 C   0  0  0  0  0  0  0  0  0  0  0  0
    2.9528    2.3244    0.0000 C   0  0  0  0  0  0  0  0  0  0  0  0
    1.8383    3.3283    0.0000 Cl  0  0  0  0  0  0  0  0  0  0  0  0
    0.7500   -1.0320    0.0000 C   0  0  0  0  0  0  0  0  0  0  0  0
    1.6314   -2.2457    0.0000 C   0  0  0  0  0  0  0  0  0  0  0  0
    1.0210   -3.6159    0.0000 C   0  0  0  0  0  0  0  0  0  0  0  0
    1.9025   -4.8296    0.0000 C   0  0  0  0  0  0  0  0  0  0  0  0
    3.3943   -4.6731    0.0000 C   0  0  0  0  0  0  0  0  0  0  0  0
    4.2757   -5.8868    0.0000 Cl  0  0  0  0  0  0  0  0  0  0  0  0
    4.0047   -3.3029    0.0000 C   0  0  0  0  0  0  0  0  0  0  0  0
    3.1232   -2.0892    0.0000 C   0  0  0  0  0  0  0  0  0  0  0  0
   -2.6407    0.8572    0.0000 C   0  0  0  0  0  0  0  0  0  0  0  0
   -2.9528    2.3244    0.0000 O   0  0  0  0  0  0  0  0  0  0  0  0
   -3.7552   -0.1467    0.0000 N   0  0  0  0  0  0  0  0  0  0  0  0
   -5.1819    0.3165    0.0000 N   0  0  0  0  0  0  0  0  0  0  0  0
   -5.4940    1.7837    0.0000 C   0  0  0  0  0  0  0  0  0  0  0  0
   -6.9207    2.2469    0.0000 C   0  0  0  0  0  0  0  0  0  0  0  0
   -8.0352    1.2430    0.0000 C   0  0  0  0  0  0  0  0  0  0  0  0
   -7.7231   -0.2241    0.0000 C   0  0  0  0  0  0  0  0  0  0  0  0
   -6.2964   -0.6874    0.0000 C   0  0  0  0  0  0  0  0  0  0  0  0
  1  2  1  0  0  0  0
  2  3  1  0  0  0  0
  3  4  2  0  0  0  0
  4  5  1  0  0  0  0
  5  6  1  0  0  0  0
  6  7  2  0  0  0  0
  7  8  1  0  0  0  0
  8  9  2  0  0  0  0
  9 10  1  0  0  0  0
  9 11  1  0  0  0  0
 11 12  2  0  0  0  0
  6 12  1  0  0  0  0
 12 13  1  0  0  0  0
  5 14  1  0  0  0  0
  2 14  2  0  0  0  0
 14 15  1  0  0  0  0
 15 16  1  0  0  0  0
 16 17  2  0  0  0  0
 17 18  1  0  0  0  0
 18 19  1  0  0  0  0
 18 20  2  0  0  0  0
 20 21  1  0  0  0  0
 15 21  2  0  0  0  0
  3 22  1  0  0  0  0
 22 23  2  0  0  0  0
 22 24  1  0  0  0  0
 24 25  1  0  0  0  0
 25 26  1  0  0  0  0
 26 27  1  0  0  0  0
 27 28  1  0  0  0  0
 28 29  1  0  0  0  0
 29 30  1  0  0  0  0
 25 30  1  0  0  0  0
M  END
> <chemblId>
CHEMBL111

> <bioactivity__type>
Ki

> <units>
nM

> <value>
790.0

$$$$

  CDK     11271517482D 0   0.00000     0.00000     0

 24 26  0  0  0  0              1 V2000 
    9.9146   -2.3026    0.0000 C   0  0  0  0  0  0  0  0  0  0  0  0
    8.6152   -1.5533    0.0000 C   0  0  0  0  0  0  0  0  0  0  0  0
    7.3165   -2.3040    0.0000 C   0  0  0  0  0  0  0  0  0  0  0  0
    6.0171   -1.5546    0.0000 C   0  0  0  0  0  0  0  0  0  0  0  0
    4.7184   -2.3053    0.0000 C   0  0  0  0  0  0  0  0  0  0  0  0
    3.4190   -1.5560    0.0000 C   0  0  0  0  0  0  0  0  0  0  0  0
    3.4190   -0.0500    0.0000 C   0  0  0  0  0  0  0  0  0  0  0  0
    2.1300    0.6960    0.0000 C   0  0  0  0  0  0  0  0  0  0  0  0
    2.1330    2.1960    0.0000 O   0  0  0  0  0  0  0  0  0  0  0  0
    0.8290   -0.0500    0.0000 C   0  0  0  0  0  0  0  0  0  0  0  0
   -0.4590    0.6960    0.0000 C   0  0  0  0  0  0  0  0  0  0  0  0
   -0.4530    2.1890    0.0000 C   0  0  0  0  0  0  0  0  0  0  0  0
   -1.7540    2.9420    0.0000 C   0  0  0  0  0  0  0  0  0  0  0  0
   -3.0560    2.1950    0.0000 C   0  0  0  0  0  0  0  0  0  0  0  0
   -3.0560    0.7030    0.0000 C   0  0  0  0  0  0  0  0  0  0  0  0
   -1.7610   -0.0500    0.0000 C   0  0  0  0  0  0  0  0  0  0  0  0
   -1.7610   -1.5560    0.0000 C   0  0  0  0  0  0  0  0  0  0  0  0
   -3.2385   -1.2972    0.0000 C   0  0  0  0  0  0  0  0  0  0  0  0
   -2.2709   -2.9667    0.0000 C   0  0  0  0  0  0  0  0  0  0  0  0
   -0.4590   -2.3020    0.0000 O   0  0  0  0  0  0  0  0  0  0  0  0
    0.8290   -1.5560    0.0000 C   0  0  0  0  0  0  0  0  0  0  0  0
    2.1300   -2.3020    0.0000 C   0  0  0  0  0  0  0  0  0  0  0  0
   -1.7512    4.4420    0.0000 C   0  0  0  0  0  0  0  0  0  0  0  0
   -3.0488    5.1945    0.0000 O   0  0  0  0  0  0  0  0  0  0  0  0
  1  2  1  0  0  0  0
  2  3  1  0  0  0  0
  3  4  1  0  0  0  0
  4  5  1  0  0  0  0
  5  6  1  0  0  0  0
  6  7  2  0  0  0  0
  7  8  1  0  0  0  0
  8  9  1  0  0  0  0
  8 10  2  0  0  0  0
 10 11  1  0  0  0  0
 11 12  1  0  0  0  0
 12 13  1  0  0  0  0
 13 14  2  0  0  0  0
 14 15  1  0  0  0  0
 16 15  1  6  0  0  0
 11 16  1  0  0  0  0
 16 17  1  0  0  0  0
 17 18  1  0  0  0  0
 17 19  1  0  0  0  0
 17 20  1  0  0  0  0
 20 21  1  0  0  0  0
 10 21  1  0  0  0  0
 21 22  2  0  0  0  0
  6 22  1  0  0  0  0
 13 23  1  0  0  0  0
 23 24  1  0  0  0  0
M  END
> <chemblId>
CHEMBL111099

> <bioactivity__type>
Ki

> <units>
nM

> <value>
7.4

$$$$

  CDK     11271517482D 0   0.00000     0.00000     0

 27 29  0  0  0  0              1 V2000 
   12.5127   -2.3013    0.0000 C   0  0  0  0  0  0  0  0  0  0  0  0
   11.2132   -1.5519    0.0000 C   0  0  0  0  0  0  0  0  0  0  0  0
    9.9146   -2.3026    0.0000 C   0  0  0  0  0  0  0  0  0  0  0  0
    8.6152   -1.5533    0.0000 C   0  0  0  0  0  0  0  0  0  0  0  0
    7.3165   -2.3040    0.0000 C   0  0  0  0  0  0  0  0  0  0  0  0
    6.0171   -1.5546    0.0000 C   0  0  0  0  0  0  0  0  0  0  0  0
    4.7184   -2.3053    0.0000 C   0  0  0  0  0  0  0  0  0  0  0  0
    3.7548   -3.4549    0.0000 C   0  0  0  0  0  0  0  0  0  0  0  0
    5.6832   -3.4539    0.0000 C   0  0  0  0  0  0  0  0  0  0  0  0
    3.4190   -1.5560    0.0000 C   0  0  0  0  0  0  0  0  0  0  0  0
    3.4190   -0.0500    0.0000 C   0  0  0  0  0  0  0  0  0  0  0  0
    2.1300    0.6960    0.0000 C   0  0  0  0  0  0  0  0  0  0  0  0
    2.1330    2.1960    0.0000 O   0  0  0  0  0  0  0  0  0  0  0  0
    0.8290   -0.0500    0.0000 C   0  0  0  0  0  0  0  0  0  0  0  0
   -0.4590    0.6960    0.0000 C   0  0  0  0  0  0  0  0  0  0  0  0
   -0.4530    2.1890    0.0000 C   0  0  0  0  0  0  0  0  0  0  0  0
   -1.7540    2.9420    0.0000 C   0  0  0  0  0  0  0  0  0  0  0  0
   -1.7512    4.4420    0.0000 C   0  0  0  0  0  0  0  0  0  0  0  0
   -3.0560    2.1950    0.0000 C   0  0  0  0  0  0  0  0  0  0  0  0
   -3.0560    0.7030    0.0000 C   0  0  0  0  0  0  0  0  0  0  0  0
   -1.7610   -0.0500    0.0000 C   0  0  0  0  0  0  0  0  0  0  0  0
   -1.7610   -1.5560    0.0000 C   0  0  0  0  0  0  0  0  0  0  0  0
   -3.2385   -1.2972    0.0000 C   0  0  0  0  0  0  0  0  0  0  0  0
   -2.2709   -2.9667    0.0000 C   0  0  0  0  0  0  0  0  0  0  0  0
   -0.4590   -2.3020    0.0000 O   0  0  0  0  0  0  0  0  0  0  0  0
    0.8290   -1.5560    0.0000 C   0  0  0  0  0  0  0  0  0  0  0  0
    2.1300   -2.3020    0.0000 C   0  0  0  0  0  0  0  0  0  0  0  0
  1  2  1  0  0  0  0
  2  3  1  0  0  0  0
  3  4  1  0  0  0  0
  4  5  1  0  0  0  0
  5  6  1  0  0  0  0
  6  7  1  0  0  0  0
  7  8  1  0  0  0  0
  7  9  1  0  0  0  0
  7 10  1  0  0  0  0
 10 11  2  0  0  0  0
 11 12  1  0  0  0  0
 12 13  1  0  0  0  0
 12 14  2  0  0  0  0
 14 15  1  0  0  0  0
 15 16  1  0  0  0  0
 16 17  2  0  0  0  0
 17 18  1  0  0  0  0
 17 19  1  0  0  0  0
 19 20  1  0  0  0  0
 21 20  1  6  0  0  0
 15 21  1  0  0  0  0
 21 22  1  0  0  0  0
 22 23  1  0  0  0  0
 22 24  1  0  0  0  0
 22 25  1  0  0  0  0
 25 26  1  0  0  0  0
 14 26  1  0  0  0  0
 26 27  2  0  0  0  0
 10 27  1  0  0  0  0
M  END
> <chemblId>
CHEMBL111148

> <bioactivity__type>
Ki

> <units>
nM

> <value>
0.199

$$$$

  CDK     11271517482D 0   0.00000     0.00000     0

 29 31  0  0  0  0              1 V2000 
   12.5127   -2.3013    0.0000 C   0  0  0  0  0  0  0  0  0  0  0  0
   11.2132   -1.5519    0.0000 C   0  0  0  0  0  0  0  0  0  0  0  0
    9.9146   -2.3026    0.0000 C   0  0  0  0  0  0  0  0  0  0  0  0
    8.6152   -1.5533    0.0000 C   0  0  0  0  0  0  0  0  0  0  0  0
    7.3165   -2.3040    0.0000 C   0  0  0  0  0  0  0  0  0  0  0  0
    6.0171   -1.5546    0.0000 C   0  0  0  0  0  0  0  0  0  0  0  0
    4.7184   -2.3053    0.0000 C   0  0  0  0  0  0  0  0  0  0  0  0
    3.7548   -3.4549    0.0000 C   0  0  0  0  0  0  0  0  0  0  0  0
    5.6832   -3.4539    0.0000 C   0  0  0  0  0  0  0  0  0  0  0  0
    3.4190   -1.5560    0.0000 C   0  0  0  0  0  0  0  0  0  0  0  0
    3.4190   -0.0500    0.0000 C   0  0  0  0  0  0  0  0  0  0  0  0
    2.1300    0.6960    0.0000 C   0  0  0  0  0  0  0  0  0  0  0  0
    2.1330    2.1960    0.0000 O   0  0  0  0  0  0  0  0  0  0  0  0
    0.8290   -0.0500    0.0000 C   0  0  0  0  0  0  0  0  0  0  0  0
    0.8290   -1.5560    0.0000 C   0  0  0  0  0  0  0  0  0  0  0  0
   -0.4590   -2.3020    0.0000 O   0  0  0  0  0  0  0  0  0  0  0  0
   -1.7610   -1.5560    0.0000 C   0  0  0  0  0  0  0  0  0  0  0  0
   -3.2385   -1.2972    0.0000 C   0  0  0  0  0  0  0  0  0  0  0  0
   -2.2709   -2.9667    0.0000 C   0  0  0  0  0  0  0  0  0  0  0  0
   -1.7610   -0.0500    0.0000 C   0  0  0  0  0  0  0  0  0  0  0  0
   -3.0560    0.7030    0.0000 C   0  0  0  0  0  0  0  0  0  0  0  0
   -3.0560    2.1950    0.0000 C   0  0  0  0  0  0  0  0  0  0  0  0
   -1.7540    2.9420    0.0000 C   0  0  0  0  0  0  0  0  0  0  0  0
   -0.4530    2.1890    0.0000 C   0  0  0  0  0  0  0  0  0  0  0  0
   -0.4590    0.6960    0.0000 C   0  0  0  0  0  0  0  0  0  0  0  0
   -1.7512    4.4420    0.0000 C   0  0  0  0  0  0  0  0  0  0  0  0
   -0.4507    5.1895    0.0000 O   0  0  0  0  0  0  0  0  0  0  0  0
   -3.0488    5.1945    0.0000 O   0  0  0  0  0  0  0  0  0  0  0  0
    2.1300   -2.3020    0.0000 C   0  0  0  0  0  0  0  0  0  0  0  0
  1  2  1  0  0  0  0
  2  3  1  0  0  0  0
  3  4  1  0  0  0  0
  4  5  1  0  0  0  0
  5  6  1  0  0  0  0
  6  7  1  0  0  0  0
  7  8  1  0  0  0  0
  7  9  1  0  0  0  0
  7 10  1  0  0  0  0
 10 11  2  0  0  0  0
 11 12  1  0  0  0  0
 12 13  1  0  0  0  0
 12 14  2  0  0  0  0
 14 15  1  0  0  0  0
 15 16  1  0  0  0  0
 16 17  1  0  0  0  0
 17 18  1  0  0  0  0
 17 19  1  0  0  0  0
 17 20  1  0  0  0  0
 20 21  2  0  0  0  0
 21 22  1  0  0  0  0
 22 23  2  0  0  0  0
 23 24  1  0  0  0  0
 24 25  2  0  0  0  0
 14 25  1  0  0  0  0
 20 25  1  0  0  0  0
 23 26  1  0  0  0  0
 26 27  2  0  0  0  0
 26 28  1  0  0  0  0
 15 29  2  0  0  0  0
 10 29  1  0  0  0  0
M  END
> <chemblId>
CHEMBL111340

> <bioactivity__type>
Ki

> <units>
nM

> <value>
4.8

$$$$

  CDK     11271517482D 0   0.00000     0.00000     0

 23 26  0  0  0  0              1 V2000 
   -1.7512    4.4420    0.0000 C   0  0  0  0  0  0  0  0  0  0  0  0
   -1.7540    2.9420    0.0000 C   0  0  0  0  0  0  0  0  0  0  0  0
   -3.0560    2.1950    0.0000 C   0  0  0  0  0  0  0  0  0  0  0  0
   -3.0560    0.7030    0.0000 C   0  0  0  0  0  0  0  0  0  0  0  0
   -1.7610   -0.0500    0.0000 C   0  0  0  0  0  0  0  0  0  0  0  0
   -0.4590    0.6960    0.0000 C   0  0  0  0  0  0  0  0  0  0  0  0
   -0.4530    2.1890    0.0000 C   0  0  0  0  0  0  0  0  0  0  0  0
    0.8290   -0.0500    0.0000 C   0  0  0  0  0  0  0  0  0  0  0  0
    2.1300    0.6960    0.0000 C   0  0  0  0  0  0  0  0  0  0  0  0
    2.1330    2.1960    0.0000 O   0  0  0  0  0  0  0  0  0  0  0  0
    3.4190   -0.0500    0.0000 C   0  0  0  0  0  0  0  0  0  0  0  0
    3.4190   -1.5560    0.0000 C   0  0  0  0  0  0  0  0  0  0  0  0
    2.1300   -2.3020    0.0000 C   0  0  0  0  0  0  0  0  0  0  0  0
    0.8290   -1.5560    0.0000 C   0  0  0  0  0  0  0  0  0  0  0  0
   -0.4590   -2.3020    0.0000 O   0  0  0  0  0  0  0  0  0  0  0  0
   -1.7610   -1.5560    0.0000 C   0  0  0  0  0  0  0  0  0  0  0  0
   -3.2385   -1.2972    0.0000 C   0  0  0  0  0  0  0  0  0  0  0  0
   -2.2709   -2.9667    0.0000 C   0  0  0  0  0  0  0  0  0  0  0  0
    4.7184   -2.3053    0.0000 C   0  0  0  0  0  0  0  0  0  0  0  0
    4.8760   -3.7970    0.0000 S   0  0  0  0  0  0  0  0  0  0  0  0
    6.3434   -4.1081    0.0000 C   0  0  0  0  0  0  0  0  0  0  0  0
    7.0927   -2.8087    0.0000 C   0  0  0  0  0  0  0  0  0  0  0  0
    6.0884   -1.6945    0.0000 S   0  0  0  0  0  0  0  0  0  0  0  0
  1  2  1  0  0  0  0
  2  3  2  0  0  0  0
  3  4  1  0  0  0  0
  5  4  1  6  0  0  0
  5  6  1  0  0  0  0
  6  7  1  1  0  0  0
  2  7  1  0  0  0  0
  6  8  1  0  0  0  0
  8  9  2  0  0  0  0
  9 10  1  0  0  0  0
  9 11  1  0  0  0  0
 11 12  2  0  0  0  0
 12 13  1  0  0  0  0
 13 14  2  0  0  0  0
  8 14  1  0  0  0  0
 14 15  1  0  0  0  0
 15 16  1  0  0  0  0
  5 16  1  0  0  0  0
 16 17  1  0  0  0  0
 16 18  1  0  0  0  0
 12 19  1  0  0  0  0
 19 20  1  0  0  0  0
 20 21  1  0  0  0  0
 21 22  1  0  0  0  0
 22 23  1  0  0  0  0
 19 23  1  0  0  0  0
M  END
> <chemblId>
CHEMBL111345

> <bioactivity__type>
Ki

> <units>
nM

> <value>
103.0

$$$$

  CDK     11271517482D 0   0.00000     0.00000     0

 28 30  0  0  0  0              1 V2000 
   12.5127   -2.3013    0.0000 C   0  0  0  0  0  0  0  0  0  0  0  0
   11.2132   -1.5519    0.0000 C   0  0  0  0  0  0  0  0  0  0  0  0
    9.9146   -2.3026    0.0000 C   0  0  0  0  0  0  0  0  0  0  0  0
    8.6152   -1.5533    0.0000 C   0  0  0  0  0  0  0  0  0  0  0  0
    7.3165   -2.3040    0.0000 C   0  0  0  0  0  0  0  0  0  0  0  0
    6.0171   -1.5546    0.0000 C   0  0  0  0  0  0  0  0  0  0  0  0
    4.7184   -2.3053    0.0000 C   0  0  0  0  0  0  0  0  0  0  0  0
    3.7548   -3.4549    0.0000 C   0  0  0  0  0  0  0  0  0  0  0  0
    5.6832   -3.4539    0.0000 C   0  0  0  0  0  0  0  0  0  0  0  0
    3.4190   -1.5560    0.0000 C   0  0  0  0  0  0  0  0  0  0  0  0
    3.4190   -0.0500    0.0000 C   0  0  0  0  0  0  0  0  0  0  0  0
    2.1300    0.6960    0.0000 C   0  0  0  0  0  0  0  0  0  0  0  0
    2.1330    2.1960    0.0000 O   0  0  0  0  0  0  0  0  0  0  0  0
    0.8290   -0.0500    0.0000 C   0  0  0  0  0  0  0  0  0  0  0  0
    0.8290   -1.5560    0.0000 C   0  0  0  0  0  0  0  0  0  0  0  0
   -0.4590   -2.3020    0.0000 O   0  0  0  0  0  0  0  0  0  0  0  0
   -1.7610   -1.5560    0.0000 C   0  0  0  0  0  0  0  0  0  0  0  0
   -3.2385   -1.2972    0.0000 C   0  0  0  0  0  0  0  0  0  0  0  0
   -2.2709   -2.9667    0.0000 C   0  0  0  0  0  0  0  0  0  0  0  0
   -1.7610   -0.0500    0.0000 C   0  0  0  0  0  0  0  0  0  0  0  0
   -3.0560    0.7030    0.0000 C   0  0  0  0  0  0  0  0  0  0  0  0
   -3.0560    2.1950    0.0000 C   0  0  0  0  0  0  0  0  0  0  0  0
   -1.7540    2.9420    0.0000 C   0  0  0  0  0  0  0  0  0  0  0  0
   -1.7512    4.4420    0.0000 C   0  0  0  0  0  0  0  0  0  0  0  0
   -3.0488    5.1945    0.0000 O   0  0  0  0  0  0  0  0  0  0  0  0
   -0.4530    2.1890    0.0000 C   0  0  0  0  0  0  0  0  0  0  0  0
   -0.4590    0.6960    0.0000 C   0  0  0  0  0  0  0  0  0  0  0  0
    2.1300   -2.3020    0.0000 C   0  0  0  0  0  0  0  0  0  0  0  0
  1  2  1  0  0  0  0
  2  3  1  0  0  0  0
  3  4  1  0  0  0  0
  4  5  1  0  0  0  0
  5  6  1  0  0  0  0
  6  7  1  0  0  0  0
  7  8  1  0  0  0  0
  7  9  1  0  0  0  0
  7 10  1  0  0  0  0
 10 11  2  0  0  0  0
 11 12  1  0  0  0  0
 12 13  1  0  0  0  0
 12 14  2  0  0  0  0
 14 15  1  0  0  0  0
 15 16  1  0  0  0  0
 16 17  1  0  0  0  0
 17 18  1  0  0  0  0
 17 19  1  0  0  0  0
 17 20  1  0  0  0  0
 20 21  2  0  0  0  0
 21 22  1  0  0  0  0
 22 23  2  0  0  0  0
 23 24  1  0  0  0  0
 24 25  1  0  0  0  0
 23 26  1  0  0  0  0
 26 27  2  0  0  0  0
 14 27  1  0  0  0  0
 20 27  1  0  0  0  0
 15 28  2  0  0  0  0
 10 28  1  0  0  0  0
M  END
> <chemblId>
CHEMBL111724

> <bioactivity__type>
Ki

> <units>
nM

> <value>
0.2

$$$$

  CDK     11271517482D 0   0.00000     0.00000     0

 26 28  0  0  0  0              1 V2000 
   12.5127   -2.3013    0.0000 C   0  0  0  0  0  0  0  0  0  0  0  0
   11.2132   -1.5519    0.0000 C   0  0  0  0  0  0  0  0  0  0  0  0
    9.9146   -2.3026    0.0000 C   0  0  0  0  0  0  0  0  0  0  0  0
    8.6152   -1.5533    0.0000 C   0  0  0  0  0  0  0  0  0  0  0  0
    7.3165   -2.3040    0.0000 C   0  0  0  0  0  0  0  0  0  0  0  0
    6.0171   -1.5546    0.0000 C   0  0  0  0  0  0  0  0  0  0  0  0
    4.7184   -2.3053    0.0000 C   0  0  0  0  0  0  0  0  0  0  0  0
    3.7548   -3.4549    0.0000 C   0  0  0  0  0  0  0  0  0  0  0  0
    5.6832   -3.4539    0.0000 C   0  0  0  0  0  0  0  0  0  0  0  0
    3.4190   -1.5560    0.0000 C   0  0  0  0  0  0  0  0  0  0  0  0
    3.4190   -0.0500    0.0000 C   0  0  0  0  0  0  0  0  0  0  0  0
    2.1300    0.6960    0.0000 C   0  0  0  0  0  0  0  0  0  0  0  0
    2.1330    2.1960    0.0000 O   0  0  0  0  0  0  0  0  0  0  0  0
    0.8290   -0.0500    0.0000 C   0  0  0  0  0  0  0  0  0  0  0  0
    0.8290   -1.5560    0.0000 C   0  0  0  0  0  0  0  0  0  0  0  0
   -0.4590   -2.3020    0.0000 O   0  0  0  0  0  0  0  0  0  0  0  0
   -1.7610   -1.5560    0.0000 C   0  0  0  0  0  0  0  0  0  0  0  0
   -3.0588   -2.3081    0.0000 O   0  0  0  0  0  0  0  0  0  0  0  0
   -1.7610   -0.0500    0.0000 C   0  0  0  0  0  0  0  0  0  0  0  0
   -3.0560    0.7030    0.0000 C   0  0  0  0  0  0  0  0  0  0  0  0
   -3.0560    2.1950    0.0000 C   0  0  0  0  0  0  0  0  0  0  0  0
   -1.7540    2.9420    0.0000 C   0  0  0  0  0  0  0  0  0  0  0  0
   -1.7512    4.4420    0.0000 C   0  0  0  0  0  0  0  0  0  0  0  0
   -0.4530    2.1890    0.0000 C   0  0  0  0  0  0  0  0  0  0  0  0
   -0.4590    0.6960    0.0000 C   0  0  0  0  0  0  0  0  0  0  0  0
    2.1300   -2.3020    0.0000 C   0  0  0  0  0  0  0  0  0  0  0  0
  1  2  1  0  0  0  0
  2  3  1  0  0  0  0
  3  4  1  0  0  0  0
  4  5  1  0  0  0  0
  5  6  1  0  0  0  0
  6  7  1  0  0  0  0
  7  8  1  0  0  0  0
  7  9  1  0  0  0  0
  7 10  1  0  0  0  0
 10 11  2  0  0  0  0
 11 12  1  0  0  0  0
 12 13  1  0  0  0  0
 12 14  2  0  0  0  0
 14 15  1  0  0  0  0
 15 16  1  0  0  0  0
 16 17  1  0  0  0  0
 17 18  2  0  0  0  0
 17 19  1  0  0  0  0
 19 20  2  0  0  0  0
 20 21  1  0  0  0  0
 21 22  2  0  0  0  0
 22 23  1  0  0  0  0
 22 24  1  0  0  0  0
 24 25  2  0  0  0  0
 14 25  1  0  0  0  0
 19 25  1  0  0  0  0
 15 26  2  0  0  0  0
 10 26  1  0  0  0  0
M  END
> <chemblId>
CHEMBL113230

> <bioactivity__type>
Ki

> <units>
nM

> <value>
17.3

$$$$

  CDK     11271517482D 0   0.00000     0.00000     0

 26 29  0  0  0  0              1 V2000 
    6.4952   -5.2500    0.0000 C   0  0  0  0  0  0  0  0  0  0  0  0
    5.1962   -4.5000    0.0000 C   0  0  0  0  0  0  0  0  0  0  0  0
    5.1962   -3.0000    0.0000 C   0  0  0  0  0  0  0  0  0  0  0  0
    3.8971   -2.2500    0.0000 C   0  0  0  0  0  0  0  0  0  0  0  0
    3.8971   -0.7500    0.0000 C   0  0  0  0  0  0  0  0  0  0  0  0
    2.5981   -0.0000    0.0000 C   0  0  0  0  0  0  0  0  0  0  0  0
    1.2990   -0.7500    0.0000 C   0  0  0  0  0  0  0  0  0  0  0  0
    0.0000    0.0000    0.0000 C   0  0  0  0  0  0  0  0  0  0  0  0
   -1.2990   -0.7500    0.0000 O   0  0  0  0  0  0  0  0  0  0  0  0
   -2.5981   -0.0000    0.0000 C   0  0  0  0  0  0  0  0  0  0  0  0
   -4.0753    0.2605    0.0000 C   0  0  0  0  0  0  0  0  0  0  0  0
   -3.1111   -1.4095    0.0000 C   0  0  0  0  0  0  0  0  0  0  0  0
   -2.5981    1.5000    0.0000 C   0  0  0  0  0  0  0  0  0  0  0  0
   -3.8971    2.2500    0.0000 C   0  0  0  0  0  0  0  0  0  0  0  0
   -3.8971    3.7500    0.0000 C   0  0  0  0  0  0  0  0  0  0  0  0
   -2.5981    4.5000    0.0000 C   0  0  0  0  0  0  0  0  0  0  0  0
   -1.2990    3.7500    0.0000 C   0  0  0  0  0  0  0  0  0  0  0  0
   -1.2990    2.2500    0.0000 C   0  0  0  0  0  0  0  0  0  0  0  0
    0.0000    1.5000    0.0000 C   0  0  0  0  0  0  0  0  0  0  0  0
    1.2990    2.2500    0.0000 C   0  0  0  0  0  0  0  0  0  0  0  0
    1.2990    3.7500    0.0000 O   0  0  0  0  0  0  0  0  0  0  0  0
    2.5981    4.5000    0.0000 C   0  0  0  0  0  0  0  0  0  0  0  0
    3.8971    3.7500    0.0000 C   0  0  0  0  0  0  0  0  0  0  0  0
    3.8971    2.2500    0.0000 C   0  0  0  0  0  0  0  0  0  0  0  0
    2.5981    1.5000    0.0000 C   0  0  0  0  0  0  0  0  0  0  0  0
   -2.5981    6.0000    0.0000 C   0  0  0  0  0  0  0  0  0  0  0  0
  1  2  1  0  0  0  0
  2  3  1  0  0  0  0
  3  4  1  0  0  0  0
  4  5  1  0  0  0  0
  5  6  1  0  0  0  0
  6  7  1  0  0  0  0
  7  8  2  0  0  0  0
  8  9  1  0  0  0  0
  9 10  1  0  0  0  0
 10 11  1  0  0  0  0
 10 12  1  0  0  0  0
 10 13  1  0  0  0  0
 13 14  1  0  0  0  0
 14 15  1  0  0  0  0
 15 16  1  0  0  0  0
 16 17  2  0  0  0  0
 17 18  1  0  0  0  0
 13 18  1  0  0  0  0
 18 19  1  0  0  0  0
  8 19  1  0  0  0  0
 19 20  2  0  0  0  0
 20 21  1  0  0  0  0
 21 22  1  0  0  0  0
 22 23  1  0  0  0  0
 23 24  1  0  0  0  0
 24 25  1  0  0  0  0
  6 25  2  0  0  0  0
 20 25  1  0  0  0  0
 16 26  1  0  0  0  0
M  END
> <chemblId>
CHEMBL114189

> <bioactivity__type>
Ki

> <units>
nM

> <value>
36.0

$$$$

  CDK     11271517482D 0   0.00000     0.00000     0

 29 31  0  0  0  0              1 V2000 
    6.0441   -6.1164    0.0000 C   0  0  0  0  0  0  0  0  0  0  0  0
    5.5806   -4.6898    0.0000 C   0  0  0  0  0  0  0  0  0  0  0  0
    7.0660   -4.4810    0.0000 C   0  0  0  0  0  0  0  0  0  0  0  0
    5.6329   -3.1907    0.0000 C   0  0  0  0  0  0  0  0  0  0  0  0
    4.1133   -4.3780    0.0000 C   0  0  0  0  0  0  0  0  0  0  0  0
    3.6498   -2.9514    0.0000 N   0  0  0  0  0  0  0  0  0  0  0  0
    2.1826   -2.6396    0.0000 C   0  0  0  0  0  0  0  0  0  0  0  0
    1.1789   -3.7543    0.0000 O   0  0  0  0  0  0  0  0  0  0  0  0
    1.7190   -1.2130    0.0000 N   0  0  0  0  0  0  0  0  0  0  0  0
    2.6010    0.0000    0.0000 C   0  0  0  0  0  0  0  0  0  0  0  0
    4.1010    0.0000    0.0000 O   0  0  0  0  0  0  0  0  0  0  0  0
    1.7190    1.2130    0.0000 N   0  0  0  0  0  0  0  0  0  0  0  0
    2.1826    2.6396    0.0000 C   0  0  0  0  0  0  0  0  0  0  0  0
    1.1789    3.7543    0.0000 C   0  0  0  0  0  0  0  0  0  0  0  0
    1.6424    5.1809    0.0000 C   0  0  0  0  0  0  0  0  0  0  0  0
    3.1097    5.4927    0.0000 C   0  0  0  0  0  0  0  0  0  0  0  0
    3.5732    6.9193    0.0000 C   0  0  0  0  0  0  0  0  0  0  0  0
    2.5695    8.0340    0.0000 O   0  0  0  0  0  0  0  0  0  0  0  0
    1.1023    7.7222    0.0000 C   0  0  0  0  0  0  0  0  0  0  0  0
    0.6388    6.2956    0.0000 C   0  0  0  0  0  0  0  0  0  0  0  0
    0.2920    0.7500    0.0000 C   0  0  0  0  0  0  0  0  0  0  0  0
   -1.0060    1.5000    0.0000 C   0  0  0  0  0  0  0  0  0  0  0  0
   -2.3060    0.7500    0.0000 C   0  0  0  0  0  0  0  0  0  0  0  0
   -2.3060   -0.7500    0.0000 C   0  0  0  0  0  0  0  0  0  0  0  0
   -1.0060   -1.5000    0.0000 C   0  0  0  0  0  0  0  0  0  0  0  0
    0.2920   -0.7500    0.0000 C   0  0  0  0  0  0  0  0  0  0  0  0
    3.1097   -5.4927    0.0000 C   0  0  0  0  0  0  0  0  0  0  0  0
    1.6424   -5.1809    0.0000 O   0  0  0  0  0  0  0  0  0  0  0  0
    3.5732   -6.9193    0.0000 N   0  0  0  0  0  0  0  0  0  0  0  0
  1  2  1  0  0  0  0
  2  3  1  0  0  0  0
  2  4  1  0  0  0  0
  2  5  1  0  0  0  0
  5  6  1  1  0  0  0
  6  7  1  0  0  0  0
  7  8  2  0  0  0  0
  7  9  1  0  0  0  0
  9 10  1  0  0  0  0
 10 11  2  0  0  0  0
 10 12  1  0  0  0  0
 12 13  1  0  0  0  0
 13 14  1  0  0  0  0
 14 15  1  0  0  0  0
 15 16  1  0  0  0  0
 16 17  1  0  0  0  0
 17 18  1  0  0  0  0
 18 19  1  0  0  0  0
 19 20  1  0  0  0  0
 15 20  1  0  0  0  0
 12 21  1  0  0  0  0
 21 22  2  0  0  0  0
 22 23  1  0  0  0  0
 23 24  2  0  0  0  0
 24 25  1  0  0  0  0
 25 26  2  0  0  0  0
  9 26  1  0  0  0  0
 21 26  1  0  0  0  0
  5 27  1  0  0  0  0
 27 28  2  0  0  0  0
 27 29  1  0  0  0  0
M  END
> <chemblId>
CHEMBL1162994

> <bioactivity__type>
Ki

> <units>
nM

> <value>
4.0

$$$$

  CDK     11271517482D 0   0.00000     0.00000     0

 26 29  0  0  0  0              1 V2000 
   -1.7512    4.4420    0.0000 C   0  0  0  0  0  0  0  0  0  0  0  0
   -1.7540    2.9420    0.0000 C   0  0  0  0  0  0  0  0  0  0  0  0
   -3.0560    2.1950    0.0000 C   0  0  0  0  0  0  0  0  0  0  0  0
   -3.0560    0.7030    0.0000 C   0  0  0  0  0  0  0  0  0  0  0  0
   -1.7610   -0.0500    0.0000 C   0  0  0  0  0  0  0  0  0  0  0  0
   -0.4590    0.6960    0.0000 C   0  0  0  0  0  0  0  0  0  0  0  0
   -0.4530    2.1890    0.0000 C   0  0  0  0  0  0  0  0  0  0  0  0
    0.8290   -0.0500    0.0000 C   0  0  0  0  0  0  0  0  0  0  0  0
    2.1300    0.6960    0.0000 C   0  0  0  0  0  0  0  0  0  0  0  0
    2.1330    2.1960    0.0000 O   0  0  0  0  0  0  0  0  0  0  0  0
    3.4190   -0.0500    0.0000 C   0  0  0  0  0  0  0  0  0  0  0  0
    3.4190   -1.5560    0.0000 C   0  0  0  0  0  0  0  0  0  0  0  0
    2.1300   -2.3020    0.0000 C   0  0  0  0  0  0  0  0  0  0  0  0
    0.8290   -1.5560    0.0000 C   0  0  0  0  0  0  0  0  0  0  0  0
   -0.4590   -2.3020    0.0000 O   0  0  0  0  0  0  0  0  0  0  0  0
   -1.7610   -1.5560    0.0000 C   0  0  0  0  0  0  0  0  0  0  0  0
   -3.2385   -1.2972    0.0000 C   0  0  0  0  0  0  0  0  0  0  0  0
   -2.2709   -2.9667    0.0000 C   0  0  0  0  0  0  0  0  0  0  0  0
    4.7184   -2.3053    0.0000 C   0  0  0  0  0  0  0  0  0  0  0  0
    4.7192   -3.8053    0.0000 O   0  0  0  0  0  0  0  0  0  0  0  0
    6.0171   -1.5546    0.0000 C   0  0  0  0  0  0  0  0  0  0  0  0
    7.3165   -2.3040    0.0000 C   0  0  0  0  0  0  0  0  0  0  0  0
    8.6152   -1.5533    0.0000 C   0  0  0  0  0  0  0  0  0  0  0  0
    8.6144   -0.0533    0.0000 C   0  0  0  0  0  0  0  0  0  0  0  0
    7.3149    0.6960    0.0000 C   0  0  0  0  0  0  0  0  0  0  0  0
    6.0163   -0.0546    0.0000 C   0  0  0  0  0  0  0  0  0  0  0  0
  1  2  1  0  0  0  0
  2  3  2  0  0  0  0
  3  4  1  0  0  0  0
  5  4  1  6  0  0  0
  5  6  1  0  0  0  0
  6  7  1  1  0  0  0
  2  7  1  0  0  0  0
  6  8  1  0  0  0  0
  8  9  2  0  0  0  0
  9 10  1  0  0  0  0
  9 11  1  0  0  0  0
 11 12  2  0  0  0  0
 12 13  1  0  0  0  0
 13 14  2  0  0  0  0
  8 14  1  0  0  0  0
 14 15  1  0  0  0  0
 15 16  1  0  0  0  0
  5 16  1  0  0  0  0
 16 17  1  0  0  0  0
 16 18  1  0  0  0  0
 12 19  1  0  0  0  0
 19 20  2  0  0  0  0
 19 21  1  0  0  0  0
 21 22  2  0  0  0  0
 22 23  1  0  0  0  0
 23 24  2  0  0  0  0
 24 25  1  0  0  0  0
 25 26  2  0  0  0  0
 21 26  1  0  0  0  0
M  END
> <chemblId>
CHEMBL116784

> <bioactivity__type>
Ki

> <units>
nM

> <value>
23.6

$$$$

  CDK     11271517482D 0   0.00000     0.00000     0

 29 33  0  0  0  0              1 V2000 
   -1.7512    4.4420    0.0000 C   0  0  0  0  0  0  0  0  0  0  0  0
   -1.7540    2.9420    0.0000 C   0  0  0  0  0  0  0  0  0  0  0  0
   -3.0560    2.1950    0.0000 C   0  0  0  0  0  0  0  0  0  0  0  0
   -3.0560    0.7030    0.0000 C   0  0  0  0  0  0  0  0  0  0  0  0
   -1.7610   -0.0500    0.0000 C   0  0  0  0  0  0  0  0  0  0  0  0
   -0.4590    0.6960    0.0000 C   0  0  0  0  0  0  0  0  0  0  0  0
   -0.4530    2.1890    0.0000 C   0  0  0  0  0  0  0  0  0  0  0  0
    0.8290   -0.0500    0.0000 C   0  0  0  0  0  0  0  0  0  0  0  0
    2.1300    0.6960    0.0000 C   0  0  0  0  0  0  0  0  0  0  0  0
    2.1330    2.1960    0.0000 O   0  0  0  0  0  0  0  0  0  0  0  0
    3.4190   -0.0500    0.0000 C   0  0  0  0  0  0  0  0  0  0  0  0
    3.4190   -1.5560    0.0000 C   0  0  0  0  0  0  0  0  0  0  0  0
    2.1300   -2.3020    0.0000 C   0  0  0  0  0  0  0  0  0  0  0  0
    0.8290   -1.5560    0.0000 C   0  0  0  0  0  0  0  0  0  0  0  0
   -0.4590   -2.3020    0.0000 O   0  0  0  0  0  0  0  0  0  0  0  0
   -1.7610   -1.5560    0.0000 C   0  0  0  0  0  0  0  0  0  0  0  0
   -3.2385   -1.2972    0.0000 C   0  0  0  0  0  0  0  0  0  0  0  0
   -2.2709   -2.9667    0.0000 C   0  0  0  0  0  0  0  0  0  0  0  0
    4.7184   -2.3053    0.0000 C   0  0  0  0  0  0  0  0  0  0  0  0
    5.8337   -3.3084    0.0000 S   0  0  0  0  0  0  0  0  0  0  0  0
    7.1323   -2.5578    0.0000 C   0  0  0  0  0  0  0  0  0  0  0  0
    6.8197   -1.0907    0.0000 C   0  0  0  0  0  0  0  0  0  0  0  0
    5.3278   -0.9347    0.0000 S   0  0  0  0  0  0  0  0  0  0  0  0
    3.8374   -3.5193    0.0000 C   0  0  0  0  0  0  0  0  0  0  0  0
    2.3455   -3.3633    0.0000 C   0  0  0  0  0  0  0  0  0  0  0  0
    1.4645   -4.5773    0.0000 C   0  0  0  0  0  0  0  0  0  0  0  0
    2.0753   -5.9473    0.0000 C   0  0  0  0  0  0  0  0  0  0  0  0
    3.5672   -6.1033    0.0000 C   0  0  0  0  0  0  0  0  0  0  0  0
    4.4482   -4.8893    0.0000 C   0  0  0  0  0  0  0  0  0  0  0  0
  1  2  1  0  0  0  0
  2  3  2  0  0  0  0
  3  4  1  0  0  0  0
  5  4  1  6  0  0  0
  5  6  1  0  0  0  0
  6  7  1  1  0  0  0
  2  7  1  0  0  0  0
  6  8  1  0  0  0  0
  8  9  2  0  0  0  0
  9 10  1  0  0  0  0
  9 11  1  0  0  0  0
 11 12  2  0  0  0  0
 12 13  1  0  0  0  0
 13 14  2  0  0  0  0
  8 14  1  0  0  0  0
 14 15  1  0  0  0  0
 15 16  1  0  0  0  0
  5 16  1  0  0  0  0
 16 17  1  0  0  0  0
 16 18  1  0  0  0  0
 12 19  1  0  0  0  0
 19 20  1  0  0  0  0
 20 21  1  0  0  0  0
 21 22  1  0  0  0  0
 22 23  1  0  0  0  0
 19 23  1  0  0  0  0
 19 24  1  0  0  0  0
 24 25  1  0  0  0  0
 25 26  1  0  0  0  0
 26 27  1  0  0  0  0
 27 28  1  0  0  0  0
 28 29  1  0  0  0  0
 24 29  1  0  0  0  0
M  END
> <chemblId>
CHEMBL117033

> <bioactivity__type>
Ki

> <units>
nM

> <value>
1.05

$$$$

  CDK     11271517482D 0   0.00000     0.00000     0

 29 33  0  0  0  0              1 V2000 
   -1.7512    4.4420    0.0000 C   0  0  0  0  0  0  0  0  0  0  0  0
   -1.7540    2.9420    0.0000 C   0  0  0  0  0  0  0  0  0  0  0  0
   -3.0560    2.1950    0.0000 C   0  0  0  0  0  0  0  0  0  0  0  0
   -3.0560    0.7030    0.0000 C   0  0  0  0  0  0  0  0  0  0  0  0
   -1.7610   -0.0500    0.0000 C   0  0  0  0  0  0  0  0  0  0  0  0
   -0.4590    0.6960    0.0000 C   0  0  0  0  0  0  0  0  0  0  0  0
   -0.4530    2.1890    0.0000 C   0  0  0  0  0  0  0  0  0  0  0  0
    0.8290   -0.0500    0.0000 C   0  0  0  0  0  0  0  0  0  0  0  0
    2.1300    0.6960    0.0000 C   0  0  0  0  0  0  0  0  0  0  0  0
    2.1330    2.1960    0.0000 O   0  0  0  0  0  0  0  0  0  0  0  0
    3.4190   -0.0500    0.0000 C   0  0  0  0  0  0  0  0  0  0  0  0
    3.4190   -1.5560    0.0000 C   0  0  0  0  0  0  0  0  0  0  0  0
    2.1300   -2.3020    0.0000 C   0  0  0  0  0  0  0  0  0  0  0  0
    0.8290   -1.5560    0.0000 C   0  0  0  0  0  0  0  0  0  0  0  0
   -0.4590   -2.3020    0.0000 O   0  0  0  0  0  0  0  0  0  0  0  0
   -1.7610   -1.5560    0.0000 C   0  0  0  0  0  0  0  0  0  0  0  0
   -3.2385   -1.2972    0.0000 C   0  0  0  0  0  0  0  0  0  0  0  0
   -2.2709   -2.9667    0.0000 C   0  0  0  0  0  0  0  0  0  0  0  0
    4.7184   -2.3053    0.0000 C   0  0  0  0  0  0  0  0  0  0  0  0
    5.8337   -3.3084    0.0000 S   0  0  0  0  0  0  0  0  0  0  0  0
    7.1323   -2.5578    0.0000 C   0  0  0  0  0  0  0  0  0  0  0  0
    6.8197   -1.0907    0.0000 C   0  0  0  0  0  0  0  0  0  0  0  0
    5.3278   -0.9347    0.0000 S   0  0  0  0  0  0  0  0  0  0  0  0
    3.8374   -3.5193    0.0000 C   0  0  0  0  0  0  0  0  0  0  0  0
    2.3455   -3.3633    0.0000 C   0  0  0  0  0  0  0  0  0  0  0  0
    1.4645   -4.5773    0.0000 C   0  0  0  0  0  0  0  0  0  0  0  0
    2.0753   -5.9473    0.0000 C   0  0  0  0  0  0  0  0  0  0  0  0
    3.5672   -6.1033    0.0000 C   0  0  0  0  0  0  0  0  0  0  0  0
    4.4482   -4.8893    0.0000 C   0  0  0  0  0  0  0  0  0  0  0  0
  1  2  1  0  0  0  0
  2  3  2  0  0  0  0
  3  4  1  0  0  0  0
  5  4  1  6  0  0  0
  5  6  1  0  0  0  0
  6  7  1  1  0  0  0
  2  7  1  0  0  0  0
  6  8  1  0  0  0  0
  8  9  2  0  0  0  0
  9 10  1  0  0  0  0
  9 11  1  0  0  0  0
 11 12  2  0  0  0  0
 12 13  1  0  0  0  0
 13 14  2  0  0  0  0
  8 14  1  0  0  0  0
 14 15  1  0  0  0  0
 15 16  1  0  0  0  0
  5 16  1  0  0  0  0
 16 17  1  0  0  0  0
 16 18  1  0  0  0  0
 12 19  1  0  0  0  0
 19 20  1  0  0  0  0
 20 21  1  0  0  0  0
 21 22  1  0  0  0  0
 22 23  1  0  0  0  0
 19 23  1  0  0  0  0
 19 24  1  0  0  0  0
 24 25  2  0  0  0  0
 25 26  1  0  0  0  0
 26 27  2  0  0  0  0
 27 28  1  0  0  0  0
 28 29  2  0  0  0  0
 24 29  1  0  0  0  0
M  END
> <chemblId>
CHEMBL118028

> <bioactivity__type>
Ki

> <units>
nM

> <value>
17.6

$$$$

  CDK     11271517482D 0   0.00000     0.00000     0

 29 32  0  0  0  0              1 V2000 
   12.0412    0.3643    0.0000 C   0  0  0  0  0  0  0  0  0  0  0  0
   10.5639    0.6240    0.0000 C   0  0  0  0  0  0  0  0  0  0  0  0
    9.6003   -0.5256    0.0000 C   0  0  0  0  0  0  0  0  0  0  0  0
    8.1229   -0.2659    0.0000 C   0  0  0  0  0  0  0  0  0  0  0  0
    7.1594   -1.4155    0.0000 C   0  0  0  0  0  0  0  0  0  0  0  0
    5.6820   -1.1558    0.0000 C   0  0  0  0  0  0  0  0  0  0  0  0
    4.7184   -2.3053    0.0000 C   0  0  0  0  0  0  0  0  0  0  0  0
    4.2061   -3.7151    0.0000 C   0  0  0  0  0  0  0  0  0  0  0  0
    5.6832   -3.4539    0.0000 C   0  0  0  0  0  0  0  0  0  0  0  0
    6.1970   -4.8632    0.0000 Br  0  0  0  0  0  0  0  0  0  0  0  0
    6.9819   -2.7032    0.0000 Br  0  0  0  0  0  0  0  0  0  0  0  0
    3.4190   -1.5560    0.0000 C   0  0  0  0  0  0  0  0  0  0  0  0
    3.4190   -0.0500    0.0000 C   0  0  0  0  0  0  0  0  0  0  0  0
    2.1300    0.6960    0.0000 C   0  0  0  0  0  0  0  0  0  0  0  0
    2.1330    2.1960    0.0000 O   0  0  0  0  0  0  0  0  0  0  0  0
    0.8290   -0.0500    0.0000 C   0  0  0  0  0  0  0  0  0  0  0  0
   -0.4590    0.6960    0.0000 C   0  0  0  0  0  0  0  0  0  0  0  0
   -0.4530    2.1890    0.0000 C   0  0  0  0  0  0  0  0  0  0  0  0
   -1.7540    2.9420    0.0000 C   0  0  0  0  0  0  0  0  0  0  0  0
   -3.0560    2.1950    0.0000 C   0  0  0  0  0  0  0  0  0  0  0  0
   -3.0560    0.7030    0.0000 C   0  0  0  0  0  0  0  0  0  0  0  0
   -1.7610   -0.0500    0.0000 C   0  0  0  0  0  0  0  0  0  0  0  0
   -1.7610   -1.5560    0.0000 C   0  0  0  0  0  0  0  0  0  0  0  0
   -3.2385   -1.2972    0.0000 C   0  0  0  0  0  0  0  0  0  0  0  0
   -2.2709   -2.9667    0.0000 C   0  0  0  0  0  0  0  0  0  0  0  0
   -0.4590   -2.3020    0.0000 O   0  0  0  0  0  0  0  0  0  0  0  0
    0.8290   -1.5560    0.0000 C   0  0  0  0  0  0  0  0  0  0  0  0
    2.1300   -2.3020    0.0000 C   0  0  0  0  0  0  0  0  0  0  0  0
   -1.7512    4.4420    0.0000 C   0  0  0  0  0  0  0  0  0  0  0  0
  1  2  1  0  0  0  0
  2  3  1  0  0  0  0
  3  4  1  0  0  0  0
  4  5  1  0  0  0  0
  5  6  1  0  0  0  0
  6  7  1  0  0  0  0
  7  8  1  0  0  0  0
  8  9  1  0  0  0  0
  7  9  1  0  0  0  0
  9 10  1  0  0  0  0
  9 11  1  0  0  0  0
  7 12  1  0  0  0  0
 12 13  2  0  0  0  0
 13 14  1  0  0  0  0
 14 15  1  0  0  0  0
 14 16  2  0  0  0  0
 16 17  1  0  0  0  0
 17 18  1  1  0  0  0
 18 19  1  0  0  0  0
 19 20  2  0  0  0  0
 20 21  1  0  0  0  0
 22 21  1  6  0  0  0
 17 22  1  0  0  0  0
 22 23  1  0  0  0  0
 23 24  1  0  0  0  0
 23 25  1  0  0  0  0
 23 26  1  0  0  0  0
 26 27  1  0  0  0  0
 16 27  1  0  0  0  0
 27 28  2  0  0  0  0
 12 28  1  0  0  0  0
 19 29  1  0  0  0  0
M  END
> <chemblId>
CHEMBL118631

> <bioactivity__type>
Ki

> <units>
nM

> <value>
1.03

$$$$

  CDK     11271517482D 0   0.00000     0.00000     0

 27 30  0  0  0  0              1 V2000 
   -1.7512    4.4420    0.0000 C   0  0  0  0  0  0  0  0  0  0  0  0
   -1.7540    2.9420    0.0000 C   0  0  0  0  0  0  0  0  0  0  0  0
   -3.0560    2.1950    0.0000 C   0  0  0  0  0  0  0  0  0  0  0  0
   -3.0560    0.7030    0.0000 C   0  0  0  0  0  0  0  0  0  0  0  0
   -1.7610   -0.0500    0.0000 C   0  0  0  0  0  0  0  0  0  0  0  0
   -0.4590    0.6960    0.0000 C   0  0  0  0  0  0  0  0  0  0  0  0
   -0.4530    2.1890    0.0000 C   0  0  0  0  0  0  0  0  0  0  0  0
    0.8290   -0.0500    0.0000 C   0  0  0  0  0  0  0  0  0  0  0  0
    2.1300    0.6960    0.0000 C   0  0  0  0  0  0  0  0  0  0  0  0
    2.1330    2.1960    0.0000 O   0  0  0  0  0  0  0  0  0  0  0  0
    3.4190   -0.0500    0.0000 C   0  0  0  0  0  0  0  0  0  0  0  0
    3.4190   -1.5560    0.0000 C   0  0  0  0  0  0  0  0  0  0  0  0
    2.1300   -2.3020    0.0000 C   0  0  0  0  0  0  0  0  0  0  0  0
    0.8290   -1.5560    0.0000 C   0  0  0  0  0  0  0  0  0  0  0  0
   -0.4590   -2.3020    0.0000 O   0  0  0  0  0  0  0  0  0  0  0  0
   -1.7610   -1.5560    0.0000 C   0  0  0  0  0  0  0  0  0  0  0  0
   -3.2385   -1.2972    0.0000 C   0  0  0  0  0  0  0  0  0  0  0  0
   -2.2709   -2.9667    0.0000 C   0  0  0  0  0  0  0  0  0  0  0  0
    4.7184   -2.3053    0.0000 C   0  0  0  0  0  0  0  0  0  0  0  0
    6.0171   -1.5546    0.0000 C   0  0  0  0  0  0  0  0  0  0  0  0
    3.7548   -3.4549    0.0000 C   0  0  0  0  0  0  0  0  0  0  0  0
    5.6832   -3.4539    0.0000 C   0  0  0  0  0  0  0  0  0  0  0  0
    5.1709   -4.8637    0.0000 C   0  0  0  0  0  0  0  0  0  0  0  0
    6.1357   -6.0123    0.0000 C   0  0  0  0  0  0  0  0  0  0  0  0
    7.6128   -5.7510    0.0000 C   0  0  0  0  0  0  0  0  0  0  0  0
    8.1251   -4.3412    0.0000 C   0  0  0  0  0  0  0  0  0  0  0  0
    7.1603   -3.1926    0.0000 C   0  0  0  0  0  0  0  0  0  0  0  0
  1  2  1  0  0  0  0
  2  3  2  0  0  0  0
  3  4  1  0  0  0  0
  5  4  1  6  0  0  0
  5  6  1  0  0  0  0
  6  7  1  1  0  0  0
  2  7  1  0  0  0  0
  6  8  1  0  0  0  0
  8  9  2  0  0  0  0
  9 10  1  0  0  0  0
  9 11  1  0  0  0  0
 11 12  2  0  0  0  0
 12 13  1  0  0  0  0
 13 14  2  0  0  0  0
  8 14  1  0  0  0  0
 14 15  1  0  0  0  0
 15 16  1  0  0  0  0
  5 16  1  0  0  0  0
 16 17  1  0  0  0  0
 16 18  1  0  0  0  0
 12 19  1  0  0  0  0
 19 20  1  0  0  0  0
 19 21  1  0  0  0  0
 19 22  1  0  0  0  0
 22 23  2  0  0  0  0
 23 24  1  0  0  0  0
 24 25  2  0  0  0  0
 25 26  1  0  0  0  0
 26 27  2  0  0  0  0
 22 27  1  0  0  0  0
M  END
> <chemblId>
CHEMBL119592

> <bioactivity__type>
Ki

> <units>
nM

> <value>
0.91

$$$$
 stripped
BRStripMol11271517482D 0   0.00000     0.00000     0
This file has been stripped
 27 30  0  0  0  0              1 V2000 
    4.1010    0.0003    0.0000 C   0  0  0  0  0  0  0  0  0  0  0  0
    2.6010   -0.0000    0.0000 C   0  0  0  0  0  0  0  0  0  0  0  0
    1.7190    1.2130    0.0000 C   0  0  0  0  0  0  0  0  0  0  0  0
    2.1824    2.6396    0.0000 C   0  0  0  0  0  0  0  0  0  0  0  0
    1.1786    3.7543    0.0000 O   0  0  0  0  0  0  0  0  0  0  0  0
    3.6496    2.9516    0.0000 C   0  0  0  0  0  0  0  0  0  0  0  0
    5.0762    2.4882    0.0000 C   0  0  0  0  0  0  0  0  0  0  0  0
    4.8676    1.0028    0.0000 C   0  0  0  0  0  0  0  0  0  0  0  0
    6.5753    2.5407    0.0000 C   0  0  0  0  0  0  0  0  0  0  0  0
    4.7642    3.9554    0.0000 C   0  0  0  0  0  0  0  0  0  0  0  0
    6.1550    4.5174    0.0000 C   0  0  0  0  0  0  0  0  0  0  0  0
    3.9693    5.2274    0.0000 C   0  0  0  0  0  0  0  0  0  0  0  0
    0.2930    0.7500    0.0000 C   0  0  0  0  0  0  0  0  0  0  0  0
   -1.0070    1.5000    0.0000 C   0  0  0  0  0  0  0  0  0  0  0  0
   -2.3060    0.7500    0.0000 C   0  0  0  0  0  0  0  0  0  0  0  0
   -2.3060   -0.7500    0.0000 C   0  0  0  0  0  0  0  0  0  0  0  0
   -1.0070   -1.5000    0.0000 C   0  0  0  0  0  0  0  0  0  0  0  0
    0.2930   -0.7500    0.0000 C   0  0  0  0  0  0  0  0  0  0  0  0
    1.7190   -1.2140    0.0000 N   0  0  0  0  0  0  0  0  0  0  0  0
    2.1822   -2.6407    0.0000 C   0  0  0  0  0  0  0  0  0  0  0  0
    1.1783   -3.7552    0.0000 C   0  0  0  0  0  0  0  0  0  0  0  0
    1.6415   -5.1819    0.0000 N   0  0  0  0  0  0  0  0  0  0  0  0
    0.6376   -6.2964    0.0000 C   0  0  0  0  0  0  0  0  0  0  0  0
    1.1009   -7.7231    0.0000 C   0  0  0  0  0  0  0  0  0  0  0  0
    2.5680   -8.0352    0.0000 O   0  0  0  0  0  0  0  0  0  0  0  0
    3.5719   -6.9207    0.0000 C   0  0  0  0  0  0  0  0  0  0  0  0
    3.1087   -5.4940    0.0000 C   0  0  0  0  0  0  0  0  0  0  0  0
  1  2  1  0  0  0  0
  2  3  2  0  0  0  0
  3  4  1  0  0  0  0
  4  5  2  0  0  0  0
  4  6  1  0  0  0  0
  6  7  1  0  0  0  0
  7  8  1  0  0  0  0
  7  9  1  0  0  0  0
  7 10  1  0  0  0  0
  6 10  1  0  0  0  0
 10 11  1  0  0  0  0
 10 12  1  0  0  0  0
  3 13  1  0  0  0  0
 13 14  2  0  0  0  0
 14 15  1  0  0  0  0
 15 16  2  0  0  0  0
 16 17  1  0  0  0  0
 17 18  2  0  0  0  0
 13 18  1  0  0  0  0
 18 19  1  0  0  0  0
  2 19  1  0  0  0  0
 19 20  1  0  0  0  0
 20 21  1  0  0  0  0
 21 22  1  0  0  0  0
 22 23  1  0  0  0  0
 23 24  1  0  0  0  0
 24 25  1  0  0  0  0
 25 26  1  0  0  0  0
 26 27  1  0  0  0  0
 22 27  1  0  0  0  0
M  END
> <chemblId>
CHEMBL1203961

> <bioactivity__type>
Ki

> <units>
nM

> <value>
27.0

$$$$

  CDK     11271517482D 0   0.00000     0.00000     0

 29 32  0  0  0  0              1 V2000 
   12.0412    0.3643    0.0000 C   0  0  0  0  0  0  0  0  0  0  0  0
   10.5639    0.6240    0.0000 C   0  0  0  0  0  0  0  0  0  0  0  0
    9.6003   -0.5256    0.0000 C   0  0  0  0  0  0  0  0  0  0  0  0
    8.1229   -0.2659    0.0000 C   0  0  0  0  0  0  0  0  0  0  0  0
    7.1594   -1.4155    0.0000 C   0  0  0  0  0  0  0  0  0  0  0  0
    5.6820   -1.1558    0.0000 C   0  0  0  0  0  0  0  0  0  0  0  0
    4.7184   -2.3053    0.0000 C   0  0  0  0  0  0  0  0  0  0  0  0
    4.2061   -3.7151    0.0000 C   0  0  0  0  0  0  0  0  0  0  0  0
    5.6832   -3.4539    0.0000 C   0  0  0  0  0  0  0  0  0  0  0  0
    6.1970   -4.8632    0.0000 Cl  0  0  0  0  0  0  0  0  0  0  0  0
    6.9819   -2.7032    0.0000 Cl  0  0  0  0  0  0  0  0  0  0  0  0
    3.4190   -1.5560    0.0000 C   0  0  0  0  0  0  0  0  0  0  0  0
    3.4190   -0.0500    0.0000 C   0  0  0  0  0  0  0  0  0  0  0  0
    2.1300    0.6960    0.0000 C   0  0  0  0  0  0  0  0  0  0  0  0
    2.1330    2.1960    0.0000 O   0  0  0  0  0  0  0  0  0  0  0  0
    0.8290   -0.0500    0.0000 C   0  0  0  0  0  0  0  0  0  0  0  0
   -0.4590    0.6960    0.0000 C   0  0  0  0  0  0  0  0  0  0  0  0
   -0.4530    2.1890    0.0000 C   0  0  0  0  0  0  0  0  0  0  0  0
   -1.7540    2.9420    0.0000 C   0  0  0  0  0  0  0  0  0  0  0  0
   -3.0560    2.1950    0.0000 C   0  0  0  0  0  0  0  0  0  0  0  0
   -3.0560    0.7030    0.0000 C   0  0  0  0  0  0  0  0  0  0  0  0
   -1.7610   -0.0500    0.0000 C   0  0  0  0  0  0  0  0  0  0  0  0
   -1.7610   -1.5560    0.0000 C   0  0  0  0  0  0  0  0  0  0  0  0
   -3.2385   -1.2972    0.0000 C   0  0  0  0  0  0  0  0  0  0  0  0
   -2.2709   -2.9667    0.0000 C   0  0  0  0  0  0  0  0  0  0  0  0
   -0.4590   -2.3020    0.0000 O   0  0  0  0  0  0  0  0  0  0  0  0
    0.8290   -1.5560    0.0000 C   0  0  0  0  0  0  0  0  0  0  0  0
    2.1300   -2.3020    0.0000 C   0  0  0  0  0  0  0  0  0  0  0  0
   -1.7512    4.4420    0.0000 C   0  0  0  0  0  0  0  0  0  0  0  0
  1  2  1  0  0  0  0
  2  3  1  0  0  0  0
  3  4  1  0  0  0  0
  4  5  1  0  0  0  0
  5  6  1  0  0  0  0
  6  7  1  0  0  0  0
  7  8  1  0  0  0  0
  8  9  1  0  0  0  0
  7  9  1  0  0  0  0
  9 10  1  0  0  0  0
  9 11  1  0  0  0  0
  7 12  1  0  0  0  0
 12 13  2  0  0  0  0
 13 14  1  0  0  0  0
 14 15  1  0  0  0  0
 14 16  2  0  0  0  0
 16 17  1  0  0  0  0
 17 18  1  1  0  0  0
 18 19  1  0  0  0  0
 19 20  2  0  0  0  0
 20 21  1  0  0  0  0
 22 21  1  6  0  0  0
 17 22  1  0  0  0  0
 22 23  1  0  0  0  0
 23 24  1  0  0  0  0
 23 25  1  0  0  0  0
 23 26  1  0  0  0  0
 26 27  1  0  0  0  0
 16 27  1  0  0  0  0
 27 28  2  0  0  0  0
 12 28  1  0  0  0  0
 19 29  1  0  0  0  0
M  END
> <chemblId>
CHEMBL120669

> <bioactivity__type>
Ki

> <units>
nM

> <value>
0.795

$$$$

  CDK     11271517482D 0   0.00000     0.00000     0

 28 32  0  0  0  0              1 V2000 
   -1.8674   10.4169    0.0000 C   0  0  0  0  0  0  0  0  0  0  0  0
   -0.8067    9.3562    0.0000 C   0  0  0  0  0  0  0  0  0  0  0  0
   -1.1950    7.9073    0.0000 N   0  0  0  0  0  0  0  0  0  0  0  0
   -2.6439    7.5191    0.0000 C   0  0  0  0  0  0  0  0  0  0  0  0
   -3.0321    6.0702    0.0000 C   0  0  0  0  0  0  0  0  0  0  0  0
   -1.9714    5.0095    0.0000 N   0  0  0  0  0  0  0  0  0  0  0  0
   -0.5225    5.3978    0.0000 C   0  0  0  0  0  0  0  0  0  0  0  0
   -0.1343    6.8467    0.0000 C   0  0  0  0  0  0  0  0  0  0  0  0
   -2.3597    3.5607    0.0000 C   0  0  0  0  0  0  0  0  0  0  0  0
   -3.8085    3.1724    0.0000 O   0  0  0  0  0  0  0  0  0  0  0  0
   -1.2990    2.5000    0.0000 C   0  0  0  0  0  0  0  0  0  0  0  0
    1.2990    2.5000    0.0000 C   0  0  0  0  0  0  0  0  0  0  0  0
    1.2990    1.0000    0.0000 N   0  0  0  0  0  0  0  0  0  0  0  0
    2.5980    0.2500    0.0000 C   0  0  0  0  0  0  0  0  0  0  0  0
    2.5980   -1.2500    0.0000 C   0  0  0  0  0  0  0  0  0  0  0  0
    1.2990   -2.0000    0.0000 O   0  0  0  0  0  0  0  0  0  0  0  0
    0.0000   -1.2500    0.0000 C   0  0  0  0  0  0  0  0  0  0  0  0
   -1.2990   -2.0000    0.0000 C   0  0  0  0  0  0  0  0  0  0  0  0
   -2.5980   -1.2500    0.0000 C   0  0  0  0  0  0  0  0  0  0  0  0
   -2.5980    0.2500    0.0000 C   0  0  0  0  0  0  0  0  0  0  0  0
   -1.2990    1.0000    0.0000 C   0  0  0  0  0  0  0  0  0  0  0  0
    0.0000    0.2500    0.0000 C   0  0  0  0  0  0  0  0  0  0  0  0
    3.8970    1.0000    0.0000 C   0  0  0  0  0  0  0  0  0  0  0  0
    5.1961    0.2500    0.0000 C   0  0  0  0  0  0  0  0  0  0  0  0
    6.4951    1.0000    0.0000 C   0  0  0  0  0  0  0  0  0  0  0  0
    6.4951    2.5000    0.0000 C   0  0  0  0  0  0  0  0  0  0  0  0
    5.1961    3.2500    0.0000 C   0  0  0  0  0  0  0  0  0  0  0  0
    3.8971    2.5000    0.0000 C   0  0  0  0  0  0  0  0  0  0  0  0
  1  2  1  0  0  0  0
  2  3  1  0  0  0  0
  3  4  1  0  0  0  0
  4  5  1  0  0  0  0
  5  6  1  0  0  0  0
  6  7  1  0  0  0  0
  7  8  1  0  0  0  0
  3  8  1  0  0  0  0
  6  9  1  0  0  0  0
  9 10  2  0  0  0  0
  9 11  1  0  0  0  0
 11 12  2  0  0  0  0
 12 13  1  0  0  0  0
 13 14  1  0  0  0  0
 14 15  1  0  0  0  0
 15 16  1  0  0  0  0
 16 17  1  0  0  0  0
 17 18  2  0  0  0  0
 18 19  1  0  0  0  0
 19 20  2  0  0  0  0
 20 21  1  0  0  0  0
 11 21  1  0  0  0  0
 21 22  2  0  0  0  0
 13 22  1  0  0  0  0
 17 22  1  0  0  0  0
 14 23  1  6  0  0  0
 23 24  1  0  0  0  0
 24 25  1  0  0  0  0
 25 26  1  0  0  0  0
 26 27  1  0  0  0  0
 27 28  1  0  0  0  0
 23 28  1  0  0  0  0
M  END
> <chemblId>
CHEMBL1209573

> <bioactivity__type>
Ki

> <units>
nM

> <value>
3.98

$$$$

  CDK     11271517482D 0   0.00000     0.00000     0

 29 32  0  0  0  0              1 V2000 
   -2.3064   -3.7498    0.0000 C   0  0  0  0  0  0  0  0  0  0  0  0
   -1.0072   -3.0000    0.0000 O   0  0  0  0  0  0  0  0  0  0  0  0
   -1.0070   -1.5000    0.0000 C   0  0  0  0  0  0  0  0  0  0  0  0
   -2.3060   -0.7500    0.0000 C   0  0  0  0  0  0  0  0  0  0  0  0
   -2.3060    0.7500    0.0000 C   0  0  0  0  0  0  0  0  0  0  0  0
   -1.0070    1.5000    0.0000 C   0  0  0  0  0  0  0  0  0  0  0  0
    0.2930    0.7500    0.0000 C   0  0  0  0  0  0  0  0  0  0  0  0
    1.7190    1.2130    0.0000 C   0  0  0  0  0  0  0  0  0  0  0  0
    2.6010   -0.0000    0.0000 C   0  0  0  0  0  0  0  0  0  0  0  0
    1.7190   -1.2140    0.0000 N   0  0  0  0  0  0  0  0  0  0  0  0
    2.1822   -2.6407    0.0000 C   0  0  0  0  0  0  0  0  0  0  0  0
    3.6494   -2.9528    0.0000 C   0  0  0  0  0  0  0  0  0  0  0  0
    4.1126   -4.3795    0.0000 C   0  0  0  0  0  0  0  0  0  0  0  0
    5.5798   -4.6917    0.0000 C   0  0  0  0  0  0  0  0  0  0  0  0
    6.5837   -3.5772    0.0000 C   0  0  0  0  0  0  0  0  0  0  0  0
    6.1205   -2.1505    0.0000 C   0  0  0  0  0  0  0  0  0  0  0  0
    4.6533   -1.8383    0.0000 C   0  0  0  0  0  0  0  0  0  0  0  0
    0.2930   -0.7500    0.0000 C   0  0  0  0  0  0  0  0  0  0  0  0
    2.1824    2.6396    0.0000 C   0  0  0  0  0  0  0  0  0  0  0  0
    3.6496    2.9516    0.0000 O   0  0  0  0  0  0  0  0  0  0  0  0
    1.1786    3.7543    0.0000 N   0  0  0  0  0  0  0  0  0  0  0  0
    1.6420    5.1809    0.0000 C   0  0  0  0  0  0  0  0  0  0  0  0
    0.6382    6.2955    0.0000 C   0  0  0  0  0  0  0  0  0  0  0  0
    1.1016    7.7221    0.0000 C   0  0  0  0  0  0  0  0  0  0  0  0
   -0.8290    5.9835    0.0000 N   0  0  0  0  0  0  0  0  0  0  0  0
   -1.8327    7.0982    0.0000 C   0  0  0  0  0  0  0  0  0  0  0  0
   -1.2924    4.5569    0.0000 C   0  0  0  0  0  0  0  0  0  0  0  0
   -2.7596    4.2449    0.0000 C   0  0  0  0  0  0  0  0  0  0  0  0
   -0.2886    3.4423    0.0000 C   0  0  0  0  0  0  0  0  0  0  0  0
  1  2  1  0  0  0  0
  2  3  1  0  0  0  0
  3  4  2  0  0  0  0
  4  5  1  0  0  0  0
  5  6  2  0  0  0  0
  6  7  1  0  0  0  0
  7  8  1  0  0  0  0
  8  9  2  0  0  0  0
  9 10  1  0  0  0  0
 10 11  1  0  0  0  0
 11 12  1  0  0  0  0
 12 13  1  0  0  0  0
 13 14  1  0  0  0  0
 14 15  1  0  0  0  0
 15 16  1  0  0  0  0
 16 17  1  0  0  0  0
 12 17  1  0  0  0  0
 10 18  1  0  0  0  0
  3 18  1  0  0  0  0
  7 18  2  0  0  0  0
  8 19  1  0  0  0  0
 19 20  2  0  0  0  0
 19 21  1  0  0  0  0
 21 22  1  0  0  0  0
 22 23  1  0  0  0  0
 23 24  1  6  0  0  0
 23 25  1  0  0  0  0
 25 26  1  0  0  0  0
 25 27  1  0  0  0  0
 27 28  1  6  0  0  0
 27 29  1  0  0  0  0
 21 29  1  0  0  0  0
M  END
> <chemblId>
CHEMBL1209708

> <bioactivity__type>
Ki

> <units>
nM

> <value>
0.794

$$$$

  CDK     11271517482D 0   0.00000     0.00000     0

 28 32  0  0  0  0              1 V2000 
   -3.7045    8.5798    0.0000 C   0  0  0  0  0  0  0  0  0  0  0  0
   -2.6439    7.5191    0.0000 C   0  0  0  0  0  0  0  0  0  0  0  0
   -3.0321    6.0702    0.0000 C   0  0  0  0  0  0  0  0  0  0  0  0
   -1.9714    5.0095    0.0000 N   0  0  0  0  0  0  0  0  0  0  0  0
   -0.5225    5.3978    0.0000 C   0  0  0  0  0  0  0  0  0  0  0  0
   -0.1343    6.8467    0.0000 C   0  0  0  0  0  0  0  0  0  0  0  0
   -1.1950    7.9073    0.0000 N   0  0  0  0  0  0  0  0  0  0  0  0
   -0.8067    9.3562    0.0000 C   0  0  0  0  0  0  0  0  0  0  0  0
   -2.3597    3.5607    0.0000 C   0  0  0  0  0  0  0  0  0  0  0  0
   -3.8085    3.1724    0.0000 O   0  0  0  0  0  0  0  0  0  0  0  0
   -1.2990    2.5000    0.0000 C   0  0  0  0  0  0  0  0  0  0  0  0
    1.2990    2.5000    0.0000 C   0  0  0  0  0  0  0  0  0  0  0  0
    1.2990    1.0000    0.0000 N   0  0  0  0  0  0  0  0  0  0  0  0
    2.5980    0.2500    0.0000 C   0  0  0  0  0  0  0  0  0  0  0  0
    2.5980   -1.2500    0.0000 C   0  0  0  0  0  0  0  0  0  0  0  0
    1.2990   -2.0000    0.0000 O   0  0  0  0  0  0  0  0  0  0  0  0
    0.0000   -1.2500    0.0000 C   0  0  0  0  0  0  0  0  0  0  0  0
   -1.2990   -2.0000    0.0000 C   0  0  0  0  0  0  0  0  0  0  0  0
   -2.5980   -1.2500    0.0000 C   0  0  0  0  0  0  0  0  0  0  0  0
   -2.5980    0.2500    0.0000 C   0  0  0  0  0  0  0  0  0  0  0  0
   -1.2990    1.0000    0.0000 C   0  0  0  0  0  0  0  0  0  0  0  0
    0.0000    0.2500    0.0000 C   0  0  0  0  0  0  0  0  0  0  0  0
    3.8970    1.0000    0.0000 C   0  0  0  0  0  0  0  0  0  0  0  0
    5.1961    0.2500    0.0000 C   0  0  0  0  0  0  0  0  0  0  0  0
    6.4951    1.0000    0.0000 C   0  0  0  0  0  0  0  0  0  0  0  0
    6.4951    2.5000    0.0000 C   0  0  0  0  0  0  0  0  0  0  0  0
    5.1961    3.2500    0.0000 C   0  0  0  0  0  0  0  0  0  0  0  0
    3.8971    2.5000    0.0000 C   0  0  0  0  0  0  0  0  0  0  0  0
  2  1  1  6  0  0  0
  2  3  1  0  0  0  0
  3  4  1  0  0  0  0
  4  5  1  0  0  0  0
  5  6  1  0  0  0  0
  6  7  1  0  0  0  0
  2  7  1  0  0  0  0
  7  8  1  0  0  0  0
  4  9  1  0  0  0  0
  9 10  2  0  0  0  0
  9 11  1  0  0  0  0
 11 12  2  0  0  0  0
 12 13  1  0  0  0  0
 13 14  1  0  0  0  0
 14 15  1  0  0  0  0
 15 16  1  0  0  0  0
 16 17  1  0  0  0  0
 17 18  2  0  0  0  0
 18 19  1  0  0  0  0
 19 20  2  0  0  0  0
 20 21  1  0  0  0  0
 11 21  1  0  0  0  0
 21 22  2  0  0  0  0
 13 22  1  0  0  0  0
 17 22  1  0  0  0  0
 14 23  1  6  0  0  0
 23 24  1  0  0  0  0
 24 25  1  0  0  0  0
 25 26  1  0  0  0  0
 26 27  1  0  0  0  0
 27 28  1  0  0  0  0
 23 28  1  0  0  0  0
M  END
> <chemblId>
CHEMBL1209710

> <bioactivity__type>
Ki

> <units>
nM

> <value>
0.398

$$$$

  CDK     11271517482D 0   0.00000     0.00000     0

 24 25  0  0  0  0              1 V2000 
   13.9644   -3.9369    0.0000 C   0  0  0  0  0  0  0  0  0  0  0  0
   12.6654   -3.1869    0.0000 C   0  0  0  0  0  0  0  0  0  0  0  0
   11.3663   -3.9369    0.0000 C   0  0  0  0  0  0  0  0  0  0  0  0
   10.0673   -3.1869    0.0000 C   0  0  0  0  0  0  0  0  0  0  0  0
    8.7682   -3.9370    0.0000 C   0  0  0  0  0  0  0  0  0  0  0  0
    7.4692   -3.1870    0.0000 C   0  0  0  0  0  0  0  0  0  0  0  0
    6.1702   -3.9370    0.0000 C   0  0  0  0  0  0  0  0  0  0  0  0
    5.2060   -5.0860    0.0000 C   0  0  0  0  0  0  0  0  0  0  0  0
    7.1344   -5.0860    0.0000 C   0  0  0  0  0  0  0  0  0  0  0  0
    4.8711   -3.1870    0.0000 C   0  0  0  0  0  0  0  0  0  0  0  0
    4.8711   -1.6870    0.0000 C   0  0  0  0  0  0  0  0  0  0  0  0
    3.5721   -0.9370    0.0000 C   0  0  0  0  0  0  0  0  0  0  0  0
    2.2730   -1.6870    0.0000 C   0  0  0  0  0  0  0  0  0  0  0  0
    0.9740   -0.9370    0.0000 C   0  0  0  0  0  0  0  0  0  0  0  0
   -0.3250   -1.6870    0.0000 C   0  0  0  0  0  0  0  0  0  0  0  0
   -1.6240   -0.9370    0.0000 C   0  0  0  0  0  0  0  0  0  0  0  0
   -1.6240    0.5620    0.0000 C   0  0  0  0  0  0  0  0  0  0  0  0
   -0.3250    1.3120    0.0000 C   0  0  0  0  0  0  0  0  0  0  0  0
   -0.3250    2.8120    0.0000 O   0  0  0  0  0  0  0  0  0  0  0  0
    0.9740    0.5620    0.0000 C   0  0  0  0  0  0  0  0  0  0  0  0
    2.2731   -3.1870    0.0000 C   0  0  0  0  0  0  0  0  0  0  0  0
    0.9740   -3.9370    0.0000 O   0  0  0  0  0  0  0  0  0  0  0  0
   -0.3250   -3.1870    0.0000 C   0  0  0  0  0  0  0  0  0  0  0  0
    3.5721   -3.9370    0.0000 C   0  0  0  0  0  0  0  0  0  0  0  0
  1  2  1  0  0  0  0
  2  3  1  0  0  0  0
  3  4  1  0  0  0  0
  4  5  1  0  0  0  0
  5  6  1  0  0  0  0
  6  7  1  0  0  0  0
  7  8  1  0  0  0  0
  7  9  1  0  0  0  0
  7 10  1  0  0  0  0
 10 11  2  0  0  0  0
 11 12  1  0  0  0  0
 12 13  2  0  0  0  0
 14 13  1  1  0  0  0
 14 15  1  0  0  0  0
 15 16  1  0  0  0  0
 16 17  1  0  0  0  0
 17 18  1  0  0  0  0
 18 19  1  1  0  0  0
 18 20  1  0  0  0  0
 14 20  1  0  0  0  0
 13 21  1  0  0  0  0
 21 22  1  0  0  0  0
 22 23  1  0  0  0  0
 21 24  2  0  0  0  0
 10 24  1  0  0  0  0
M  END
> <chemblId>
CHEMBL1212958

> <bioactivity__type>
Ki

> <units>
nM

> <value>
808.0

$$$$

  CDK     11271517482D 0   0.00000     0.00000     0

 23 24  0  0  0  0              1 V2000 
   12.6654   -3.1869    0.0000 C   0  0  0  0  0  0  0  0  0  0  0  0
   11.3663   -3.9369    0.0000 C   0  0  0  0  0  0  0  0  0  0  0  0
   10.0673   -3.1869    0.0000 C   0  0  0  0  0  0  0  0  0  0  0  0
    8.7682   -3.9370    0.0000 C   0  0  0  0  0  0  0  0  0  0  0  0
    7.4692   -3.1870    0.0000 C   0  0  0  0  0  0  0  0  0  0  0  0
    6.1702   -3.9370    0.0000 C   0  0  0  0  0  0  0  0  0  0  0  0
    5.2060   -5.0860    0.0000 C   0  0  0  0  0  0  0  0  0  0  0  0
    7.1344   -5.0860    0.0000 C   0  0  0  0  0  0  0  0  0  0  0  0
    4.8711   -3.1870    0.0000 C   0  0  0  0  0  0  0  0  0  0  0  0
    4.8711   -1.6870    0.0000 C   0  0  0  0  0  0  0  0  0  0  0  0
    3.5721   -0.9370    0.0000 C   0  0  0  0  0  0  0  0  0  0  0  0
    2.2730   -1.6870    0.0000 C   0  0  0  0  0  0  0  0  0  0  0  0
    0.9740   -0.9370    0.0000 C   0  0  0  0  0  0  0  0  0  0  0  0
   -0.3250   -1.6870    0.0000 C   0  0  0  0  0  0  0  0  0  0  0  0
   -1.6240   -0.9370    0.0000 C   0  0  0  0  0  0  0  0  0  0  0  0
   -1.6240    0.5620    0.0000 C   0  0  0  0  0  0  0  0  0  0  0  0
   -0.3250    1.3120    0.0000 C   0  0  0  0  0  0  0  0  0  0  0  0
   -0.3250    2.8120    0.0000 O   0  0  0  0  0  0  0  0  0  0  0  0
    0.9740    0.5620    0.0000 C   0  0  0  0  0  0  0  0  0  0  0  0
    2.2731   -3.1870    0.0000 C   0  0  0  0  0  0  0  0  0  0  0  0
    0.9740   -3.9370    0.0000 O   0  0  0  0  0  0  0  0  0  0  0  0
   -0.3250   -3.1870    0.0000 C   0  0  0  0  0  0  0  0  0  0  0  0
    3.5721   -3.9370    0.0000 C   0  0  0  0  0  0  0  0  0  0  0  0
  1  2  1  0  0  0  0
  2  3  1  0  0  0  0
  3  4  1  0  0  0  0
  4  5  1  0  0  0  0
  5  6  1  0  0  0  0
  6  7  1  0  0  0  0
  6  8  1  0  0  0  0
  6  9  1  0  0  0  0
  9 10  2  0  0  0  0
 10 11  1  0  0  0  0
 11 12  2  0  0  0  0
 13 12  1  1  0  0  0
 13 14  1  0  0  0  0
 14 15  1  0  0  0  0
 15 16  1  0  0  0  0
 16 17  1  0  0  0  0
 17 18  1  6  0  0  0
 17 19  1  0  0  0  0
 13 19  1  0  0  0  0
 12 20  1  0  0  0  0
 20 21  1  0  0  0  0
 21 22  1  0  0  0  0
 20 23  2  0  0  0  0
  9 23  1  0  0  0  0
M  END
> <chemblId>
CHEMBL1213721

> <bioactivity__type>
Ki

> <units>
nM

> <value>
693.0

$$$$

  CDK     11271517482D 0   0.00000     0.00000     0

 22 23  0  0  0  0              1 V2000 
   10.0673  -10.6869    0.0000 C   0  0  0  0  0  0  0  0  0  0  0  0
    8.7683   -9.9370    0.0000 C   0  0  0  0  0  0  0  0  0  0  0  0
    8.7683   -8.4370    0.0000 C   0  0  0  0  0  0  0  0  0  0  0  0
    7.4692   -7.6870    0.0000 C   0  0  0  0  0  0  0  0  0  0  0  0
    7.4692   -6.1870    0.0000 C   0  0  0  0  0  0  0  0  0  0  0  0
    6.1702   -5.4370    0.0000 C   0  0  0  0  0  0  0  0  0  0  0  0
    6.1702   -3.9370    0.0000 C   0  0  0  0  0  0  0  0  0  0  0  0
    7.6474   -4.1974    0.0000 C   0  0  0  0  0  0  0  0  0  0  0  0
    6.6832   -2.5274    0.0000 C   0  0  0  0  0  0  0  0  0  0  0  0
    4.8711   -3.1870    0.0000 C   0  0  0  0  0  0  0  0  0  0  0  0
    4.8711   -1.6870    0.0000 C   0  0  0  0  0  0  0  0  0  0  0  0
    3.5721   -0.9370    0.0000 C   0  0  0  0  0  0  0  0  0  0  0  0
    2.2730   -1.6870    0.0000 C   0  0  0  0  0  0  0  0  0  0  0  0
    2.2731   -3.1870    0.0000 C   0  0  0  0  0  0  0  0  0  0  0  0
    3.5721   -3.9370    0.0000 C   0  0  0  0  0  0  0  0  0  0  0  0
    0.9740   -0.9370    0.0000 C   0  0  0  0  0  0  0  0  0  0  0  0
   -0.3250   -1.6870    0.0000 C   0  0  0  0  0  0  0  0  0  0  0  0
   -1.6240   -0.9370    0.0000 C   0  0  0  0  0  0  0  0  0  0  0  0
   -1.6240    0.5620    0.0000 C   0  0  0  0  0  0  0  0  0  0  0  0
   -0.3250    1.3120    0.0000 C   0  0  0  0  0  0  0  0  0  0  0  0
   -0.3250    2.8120    0.0000 O   0  0  0  0  0  0  0  0  0  0  0  0
    0.9740    0.5620    0.0000 C   0  0  0  0  0  0  0  0  0  0  0  0
  1  2  1  0  0  0  0
  2  3  1  0  0  0  0
  3  4  1  0  0  0  0
  4  5  1  0  0  0  0
  5  6  1  0  0  0  0
  6  7  1  0  0  0  0
  7  8  1  0  0  0  0
  7  9  1  0  0  0  0
  7 10  1  0  0  0  0
 10 11  2  0  0  0  0
 11 12  1  0  0  0  0
 12 13  2  0  0  0  0
 13 14  1  0  0  0  0
 14 15  2  0  0  0  0
 10 15  1  0  0  0  0
 16 13  1  1  0  0  0
 16 17  1  0  0  0  0
 17 18  1  0  0  0  0
 18 19  1  0  0  0  0
 19 20  1  0  0  0  0
 20 21  1  6  0  0  0
 20 22  1  0  0  0  0
 16 22  1  0  0  0  0
M  END
> <chemblId>
CHEMBL1213722

> <bioactivity__type>
Ki

> <units>
nM

> <value>
178.0

$$$$

  CDK     11271517482D 0   0.00000     0.00000     0

 30 35  0  0  0  0              1 V2000 
   -3.2385   -1.2972    0.0000 C   0  0  0  0  0  0  0  0  0  0  0  0
   -1.7610   -1.5560    0.0000 C   0  0  0  0  0  0  0  0  0  0  0  0
   -2.2709   -2.9667    0.0000 C   0  0  0  0  0  0  0  0  0  0  0  0
   -0.4590   -2.3020    0.0000 O   0  0  0  0  0  0  0  0  0  0  0  0
    0.8290   -1.5560    0.0000 C   0  0  0  0  0  0  0  0  0  0  0  0
    2.1300   -2.3020    0.0000 C   0  0  0  0  0  0  0  0  0  0  0  0
    3.4190   -1.5560    0.0000 C   0  0  0  0  0  0  0  0  0  0  0  0
    3.4190   -0.0500    0.0000 C   0  0  0  0  0  0  0  0  0  0  0  0
    2.1300    0.6960    0.0000 C   0  0  0  0  0  0  0  0  0  0  0  0
    2.1330    2.1960    0.0000 O   0  0  0  0  0  0  0  0  0  0  0  0
    0.8290   -0.0500    0.0000 C   0  0  0  0  0  0  0  0  0  0  0  0
   -0.4590    0.6960    0.0000 C   0  0  0  0  0  0  0  0  0  0  0  0
   -0.4530    2.1890    0.0000 C   0  0  0  0  0  0  0  0  0  0  0  0
   -1.7540    2.9420    0.0000 C   0  0  0  0  0  0  0  0  0  0  0  0
   -1.7512    4.4420    0.0000 O   0  0  0  0  0  0  0  0  0  0  0  0
   -3.0560    2.1950    0.0000 C   0  0  0  0  0  0  0  0  0  0  0  0
   -3.0560    0.7030    0.0000 C   0  0  0  0  0  0  0  0  0  0  0  0
   -1.7610   -0.0500    0.0000 C   0  0  0  0  0  0  0  0  0  0  0  0
    4.7184   -2.3053    0.0000 C   0  0  0  0  0  0  0  0  0  0  0  0
    4.7192   -3.8053    0.0000 O   0  0  0  0  0  0  0  0  0  0  0  0
    6.0171   -1.5546    0.0000 N   0  0  0  0  0  0  0  0  0  0  0  0
    4.7288   -0.7863    0.0000 C   0  0  0  0  0  0  0  0  0  0  0  0
    2.6505   -2.1723    0.0000 C   0  0  0  0  0  0  0  0  0  0  0  0
    2.3483   -3.8236    0.0000 C   0  0  0  0  0  0  0  0  0  0  0  0
    7.3478    0.6768    0.0000 C   0  0  0  0  0  0  0  0  0  0  0  0
    7.3266   -0.8231    0.0000 C   0  0  0  0  0  0  0  0  0  0  0  0
    7.4203   -3.0455    0.0000 C   0  0  0  0  0  0  0  0  0  0  0  0
    5.9817   -4.0544    0.0000 C   0  0  0  0  0  0  0  0  0  0  0  0
    4.5722   -3.0052    0.0000 C   0  0  0  0  0  0  0  0  0  0  0  0
    3.7671   -4.7210    0.0000 O   0  0  0  0  0  0  0  0  0  0  0  0
  1  2  1  0  0  0  0
  2  3  1  0  0  0  0
  2  4  1  0  0  0  0
  4  5  1  0  0  0  0
  5  6  2  0  0  0  0
  6  7  1  0  0  0  0
  7  8  2  0  0  0  0
  8  9  1  0  0  0  0
  9 10  1  0  0  0  0
  9 11  2  0  0  0  0
  5 11  1  0  0  0  0
 11 12  1  0  0  0  0
 12 13  1  1  0  0  0
 13 14  1  0  0  0  0
 14 15  1  1  0  0  0
 14 16  1  0  0  0  0
 16 17  1  0  0  0  0
 18 17  1  6  0  0  0
  2 18  1  0  0  0  0
 12 18  1  0  0  0  0
  7 19  1  0  0  0  0
 19 20  2  0  0  0  0
 19 21  1  0  0  0  0
 21 22  1  0  0  0  0
 22 23  1  0  0  0  0
 23 24  1  0  0  0  0
 24 25  1  0  0  0  0
 25 26  1  0  0  0  0
 21 26  1  0  0  0  0
 26 27  1  0  0  0  0
 27 28  1  0  0  0  0
 28 29  1  0  0  0  0
 22 29  1  0  0  0  0
 28 30  1  0  0  0  0
 24 30  1  0  0  0  0
M  END
> <chemblId>
CHEMBL1214376

> <bioactivity__type>
Ki

> <units>
nM

> <value>
20000.0

$$$$

  CDK     11271517482D 0   0.00000     0.00000     0

 30 35  0  0  0  0              1 V2000 
   -3.2385   -1.2972    0.0000 C   0  0  0  0  0  0  0  0  0  0  0  0
   -1.7610   -1.5560    0.0000 C   0  0  0  0  0  0  0  0  0  0  0  0
   -2.2709   -2.9667    0.0000 C   0  0  0  0  0  0  0  0  0  0  0  0
   -0.4590   -2.3020    0.0000 O   0  0  0  0  0  0  0  0  0  0  0  0
    0.8290   -1.5560    0.0000 C   0  0  0  0  0  0  0  0  0  0  0  0
    2.1300   -2.3020    0.0000 C   0  0  0  0  0  0  0  0  0  0  0  0
    3.4190   -1.5560    0.0000 C   0  0  0  0  0  0  0  0  0  0  0  0
    3.4190   -0.0500    0.0000 C   0  0  0  0  0  0  0  0  0  0  0  0
    2.1300    0.6960    0.0000 C   0  0  0  0  0  0  0  0  0  0  0  0
    2.1330    2.1960    0.0000 O   0  0  0  0  0  0  0  0  0  0  0  0
    0.8290   -0.0500    0.0000 C   0  0  0  0  0  0  0  0  0  0  0  0
   -0.4590    0.6960    0.0000 C   0  0  0  0  0  0  0  0  0  0  0  0
   -0.4530    2.1890    0.0000 C   0  0  0  0  0  0  0  0  0  0  0  0
   -1.7540    2.9420    0.0000 C   0  0  0  0  0  0  0  0  0  0  0  0
   -1.7512    4.4420    0.0000 O   0  0  0  0  0  0  0  0  0  0  0  0
   -3.0560    2.1950    0.0000 C   0  0  0  0  0  0  0  0  0  0  0  0
   -3.0560    0.7030    0.0000 C   0  0  0  0  0  0  0  0  0  0  0  0
   -1.7610   -0.0500    0.0000 C   0  0  0  0  0  0  0  0  0  0  0  0
    4.7184   -2.3053    0.0000 C   0  0  0  0  0  0  0  0  0  0  0  0
    4.7192   -3.8053    0.0000 O   0  0  0  0  0  0  0  0  0  0  0  0
    6.0171   -1.5546    0.0000 N   0  0  0  0  0  0  0  0  0  0  0  0
    4.7288   -0.7863    0.0000 C   0  0  0  0  0  0  0  0  0  0  0  0
    2.6505   -2.1723    0.0000 C   0  0  0  0  0  0  0  0  0  0  0  0
    2.3483   -3.8236    0.0000 C   0  0  0  0  0  0  0  0  0  0  0  0
    7.3478    0.6768    0.0000 C   0  0  0  0  0  0  0  0  0  0  0  0
    7.3266   -0.8231    0.0000 C   0  0  0  0  0  0  0  0  0  0  0  0
    7.4203   -3.0455    0.0000 C   0  0  0  0  0  0  0  0  0  0  0  0
    5.9817   -4.0544    0.0000 C   0  0  0  0  0  0  0  0  0  0  0  0
    4.5722   -3.0052    0.0000 C   0  0  0  0  0  0  0  0  0  0  0  0
    3.7671   -4.7210    0.0000 O   0  0  0  0  0  0  0  0  0  0  0  0
  1  2  1  0  0  0  0
  2  3  1  0  0  0  0
  2  4  1  0  0  0  0
  4  5  1  0  0  0  0
  5  6  2  0  0  0  0
  6  7  1  0  0  0  0
  7  8  2  0  0  0  0
  8  9  1  0  0  0  0
  9 10  1  0  0  0  0
  9 11  2  0  0  0  0
  5 11  1  0  0  0  0
 11 12  1  0  0  0  0
 12 13  1  1  0  0  0
 13 14  1  0  0  0  0
 14 15  1  6  0  0  0
 14 16  1  0  0  0  0
 16 17  1  0  0  0  0
 18 17  1  6  0  0  0
  2 18  1  0  0  0  0
 12 18  1  0  0  0  0
  7 19  1  0  0  0  0
 19 20  2  0  0  0  0
 19 21  1  0  0  0  0
 21 22  1  0  0  0  0
 22 23  1  0  0  0  0
 23 24  1  0  0  0  0
 24 25  1  0  0  0  0
 25 26  1  0  0  0  0
 21 26  1  0  0  0  0
 26 27  1  0  0  0  0
 27 28  1  0  0  0  0
 28 29  1  0  0  0  0
 22 29  1  0  0  0  0
 28 30  1  0  0  0  0
 24 30  1  0  0  0  0
M  END
> <chemblId>
CHEMBL1214377

> <bioactivity__type>
Ki

> <units>
nM

> <value>
25000.0

$$$$

  CDK     11271517482D 0   0.00000     0.00000     0

 29 34  0  0  0  0              1 V2000 
   -3.2385   -1.2972    0.0000 C   0  0  0  0  0  0  0  0  0  0  0  0
   -1.7610   -1.5560    0.0000 C   0  0  0  0  0  0  0  0  0  0  0  0
   -2.2709   -2.9667    0.0000 C   0  0  0  0  0  0  0  0  0  0  0  0
   -0.4590   -2.3020    0.0000 O   0  0  0  0  0  0  0  0  0  0  0  0
    0.8290   -1.5560    0.0000 C   0  0  0  0  0  0  0  0  0  0  0  0
    2.1300   -2.3020    0.0000 C   0  0  0  0  0  0  0  0  0  0  0  0
    3.4190   -1.5560    0.0000 C   0  0  0  0  0  0  0  0  0  0  0  0
    4.7184   -2.3053    0.0000 C   0  0  0  0  0  0  0  0  0  0  0  0
    6.0171   -1.5546    0.0000 N   0  0  0  0  0  0  0  0  0  0  0  0
    4.7288   -0.7863    0.0000 C   0  0  0  0  0  0  0  0  0  0  0  0
    2.6505   -2.1723    0.0000 C   0  0  0  0  0  0  0  0  0  0  0  0
    2.3483   -3.8236    0.0000 C   0  0  0  0  0  0  0  0  0  0  0  0
    7.3478    0.6768    0.0000 C   0  0  0  0  0  0  0  0  0  0  0  0
    7.3266   -0.8231    0.0000 C   0  0  0  0  0  0  0  0  0  0  0  0
    7.4203   -3.0455    0.0000 C   0  0  0  0  0  0  0  0  0  0  0  0
    5.9817   -4.0544    0.0000 C   0  0  0  0  0  0  0  0  0  0  0  0
    4.5722   -3.0052    0.0000 C   0  0  0  0  0  0  0  0  0  0  0  0
    3.7671   -4.7210    0.0000 O   0  0  0  0  0  0  0  0  0  0  0  0
    3.4190   -0.0500    0.0000 C   0  0  0  0  0  0  0  0  0  0  0  0
    2.1300    0.6960    0.0000 C   0  0  0  0  0  0  0  0  0  0  0  0
    2.1330    2.1960    0.0000 O   0  0  0  0  0  0  0  0  0  0  0  0
    0.8290   -0.0500    0.0000 C   0  0  0  0  0  0  0  0  0  0  0  0
   -0.4590    0.6960    0.0000 C   0  0  0  0  0  0  0  0  0  0  0  0
   -0.4530    2.1890    0.0000 C   0  0  0  0  0  0  0  0  0  0  0  0
   -1.7540    2.9420    0.0000 C   0  0  0  0  0  0  0  0  0  0  0  0
   -1.7512    4.4420    0.0000 O   0  0  0  0  0  0  0  0  0  0  0  0
   -3.0560    2.1950    0.0000 C   0  0  0  0  0  0  0  0  0  0  0  0
   -3.0560    0.7030    0.0000 C   0  0  0  0  0  0  0  0  0  0  0  0
   -1.7610   -0.0500    0.0000 C   0  0  0  0  0  0  0  0  0  0  0  0
  1  2  1  0  0  0  0
  2  3  1  0  0  0  0
  2  4  1  0  0  0  0
  4  5  1  0  0  0  0
  5  6  2  0  0  0  0
  6  7  1  0  0  0  0
  7  8  1  0  0  0  0
  8  9  1  0  0  0  0
  9 10  1  0  0  0  0
 10 11  1  0  0  0  0
 11 12  1  0  0  0  0
 12 13  1  0  0  0  0
 13 14  1  0  0  0  0
  9 14  1  0  0  0  0
 14 15  1  0  0  0  0
 15 16  1  0  0  0  0
 16 17  1  0  0  0  0
 10 17  1  0  0  0  0
 16 18  1  0  0  0  0
 12 18  1  0  0  0  0
  7 19  2  0  0  0  0
 19 20  1  0  0  0  0
 20 21  1  0  0  0  0
 20 22  2  0  0  0  0
  5 22  1  0  0  0  0
 22 23  1  0  0  0  0
 23 24  1  1  0  0  0
 24 25  1  0  0  0  0
 25 26  1  1  0  0  0
 25 27  1  0  0  0  0
 27 28  1  0  0  0  0
 29 28  1  6  0  0  0
  2 29  1  0  0  0  0
 23 29  1  0  0  0  0
M  END
> <chemblId>
CHEMBL1214434

> <bioactivity__type>
Ki

> <units>
nM

> <value>
15000.0

$$$$

  CDK     11271517482D 0   0.00000     0.00000     0

 29 34  0  0  0  0              1 V2000 
   -3.2385   -1.2972    0.0000 C   0  0  0  0  0  0  0  0  0  0  0  0
   -1.7610   -1.5560    0.0000 C   0  0  0  0  0  0  0  0  0  0  0  0
   -2.2709   -2.9667    0.0000 C   0  0  0  0  0  0  0  0  0  0  0  0
   -0.4590   -2.3020    0.0000 O   0  0  0  0  0  0  0  0  0  0  0  0
    0.8290   -1.5560    0.0000 C   0  0  0  0  0  0  0  0  0  0  0  0
    2.1300   -2.3020    0.0000 C   0  0  0  0  0  0  0  0  0  0  0  0
    3.4190   -1.5560    0.0000 C   0  0  0  0  0  0  0  0  0  0  0  0
    4.7184   -2.3053    0.0000 C   0  0  0  0  0  0  0  0  0  0  0  0
    6.0171   -1.5546    0.0000 N   0  0  0  0  0  0  0  0  0  0  0  0
    4.7288   -0.7863    0.0000 C   0  0  0  0  0  0  0  0  0  0  0  0
    2.6505   -2.1723    0.0000 C   0  0  0  0  0  0  0  0  0  0  0  0
    2.3483   -3.8236    0.0000 C   0  0  0  0  0  0  0  0  0  0  0  0
    7.3478    0.6768    0.0000 C   0  0  0  0  0  0  0  0  0  0  0  0
    7.3266   -0.8231    0.0000 C   0  0  0  0  0  0  0  0  0  0  0  0
    7.4203   -3.0455    0.0000 C   0  0  0  0  0  0  0  0  0  0  0  0
    5.9817   -4.0544    0.0000 C   0  0  0  0  0  0  0  0  0  0  0  0
    4.5722   -3.0052    0.0000 C   0  0  0  0  0  0  0  0  0  0  0  0
    3.7671   -4.7210    0.0000 O   0  0  0  0  0  0  0  0  0  0  0  0
    3.4190   -0.0500    0.0000 C   0  0  0  0  0  0  0  0  0  0  0  0
    2.1300    0.6960    0.0000 C   0  0  0  0  0  0  0  0  0  0  0  0
    2.1330    2.1960    0.0000 O   0  0  0  0  0  0  0  0  0  0  0  0
    0.8290   -0.0500    0.0000 C   0  0  0  0  0  0  0  0  0  0  0  0
   -0.4590    0.6960    0.0000 C   0  0  0  0  0  0  0  0  0  0  0  0
   -0.4530    2.1890    0.0000 C   0  0  0  0  0  0  0  0  0  0  0  0
   -1.7540    2.9420    0.0000 C   0  0  0  0  0  0  0  0  0  0  0  0
   -1.7512    4.4420    0.0000 O   0  0  0  0  0  0  0  0  0  0  0  0
   -3.0560    2.1950    0.0000 C   0  0  0  0  0  0  0  0  0  0  0  0
   -3.0560    0.7030    0.0000 C   0  0  0  0  0  0  0  0  0  0  0  0
   -1.7610   -0.0500    0.0000 C   0  0  0  0  0  0  0  0  0  0  0  0
  1  2  1  0  0  0  0
  2  3  1  0  0  0  0
  2  4  1  0  0  0  0
  4  5  1  0  0  0  0
  5  6  2  0  0  0  0
  6  7  1  0  0  0  0
  7  8  1  0  0  0  0
  8  9  1  0  0  0  0
  9 10  1  0  0  0  0
 10 11  1  0  0  0  0
 11 12  1  0  0  0  0
 12 13  1  0  0  0  0
 13 14  1  0  0  0  0
  9 14  1  0  0  0  0
 14 15  1  0  0  0  0
 15 16  1  0  0  0  0
 16 17  1  0  0  0  0
 10 17  1  0  0  0  0
 16 18  1  0  0  0  0
 12 18  1  0  0  0  0
  7 19  2  0  0  0  0
 19 20  1  0  0  0  0
 20 21  1  0  0  0  0
 20 22  2  0  0  0  0
  5 22  1  0  0  0  0
 22 23  1  0  0  0  0
 23 24  1  1  0  0  0
 24 25  1  0  0  0  0
 25 26  1  6  0  0  0
 25 27  1  0  0  0  0
 27 28  1  0  0  0  0
 29 28  1  6  0  0  0
  2 29  1  0  0  0  0
 23 29  1  0  0  0  0
M  END
> <chemblId>
CHEMBL1214435

> <bioactivity__type>
Ki

> <units>
nM

> <value>
5000.0

$$$$

  CDK     11271517482D 0   0.00000     0.00000     0

 31 36  0  0  0  0              1 V2000 
   -3.2385   -1.2972    0.0000 C   0  0  0  0  0  0  0  0  0  0  0  0
   -1.7610   -1.5560    0.0000 C   0  0  0  0  0  0  0  0  0  0  0  0
   -2.2709   -2.9667    0.0000 C   0  0  0  0  0  0  0  0  0  0  0  0
   -0.4590   -2.3020    0.0000 O   0  0  0  0  0  0  0  0  0  0  0  0
    0.8290   -1.5560    0.0000 C   0  0  0  0  0  0  0  0  0  0  0  0
    2.1300   -2.3020    0.0000 C   0  0  0  0  0  0  0  0  0  0  0  0
    3.4190   -1.5560    0.0000 C   0  0  0  0  0  0  0  0  0  0  0  0
    3.4190   -0.0500    0.0000 C   0  0  0  0  0  0  0  0  0  0  0  0
    2.1300    0.6960    0.0000 C   0  0  0  0  0  0  0  0  0  0  0  0
    2.1330    2.1960    0.0000 O   0  0  0  0  0  0  0  0  0  0  0  0
    0.8290   -0.0500    0.0000 C   0  0  0  0  0  0  0  0  0  0  0  0
   -0.4590    0.6960    0.0000 C   0  0  0  0  0  0  0  0  0  0  0  0
   -0.4530    2.1890    0.0000 C   0  0  0  0  0  0  0  0  0  0  0  0
   -1.7540    2.9420    0.0000 C   0  0  0  0  0  0  0  0  0  0  0  0
   -1.7512    4.4420    0.0000 O   0  0  0  0  0  0  0  0  0  0  0  0
   -3.0560    2.1950    0.0000 C   0  0  0  0  0  0  0  0  0  0  0  0
   -3.0560    0.7030    0.0000 C   0  0  0  0  0  0  0  0  0  0  0  0
   -1.7610   -0.0500    0.0000 C   0  0  0  0  0  0  0  0  0  0  0  0
    4.7184   -2.3053    0.0000 C   0  0  0  0  0  0  0  0  0  0  0  0
    4.7192   -3.8053    0.0000 O   0  0  0  0  0  0  0  0  0  0  0  0
    6.0171   -1.5546    0.0000 N   0  0  0  0  0  0  0  0  0  0  0  0
    7.3165   -2.3040    0.0000 C   0  0  0  0  0  0  0  0  0  0  0  0
    7.3173   -3.8040    0.0000 C   0  0  0  0  0  0  0  0  0  0  0  0
   12.2502    0.7692    0.0000 C   0  0  0  0  0  0  0  0  0  0  0  0
   11.9723   -0.8864    0.0000 C   0  0  0  0  0  0  0  0  0  0  0  0
    9.9146   -2.3026    0.0000 C   0  0  0  0  0  0  0  0  0  0  0  0
   10.0386   -0.0817    0.0000 C   0  0  0  0  0  0  0  0  0  0  0  0
    8.6138    0.9467    0.0000 C   0  0  0  0  0  0  0  0  0  0  0  0
   10.8184    1.6458    0.0000 C   0  0  0  0  0  0  0  0  0  0  0  0
    7.1902   -0.0832    0.0000 C   0  0  0  0  0  0  0  0  0  0  0  0
    8.6152   -1.5533    0.0000 C   0  0  0  0  0  0  0  0  0  0  0  0
  1  2  1  0  0  0  0
  2  3  1  0  0  0  0
  2  4  1  0  0  0  0
  4  5  1  0  0  0  0
  5  6  2  0  0  0  0
  6  7  1  0  0  0  0
  7  8  2  0  0  0  0
  8  9  1  0  0  0  0
  9 10  1  0  0  0  0
  9 11  2  0  0  0  0
  5 11  1  0  0  0  0
 11 12  1  0  0  0  0
 12 13  1  1  0  0  0
 13 14  1  0  0  0  0
 14 15  1  1  0  0  0
 14 16  1  0  0  0  0
 16 17  1  0  0  0  0
 18 17  1  6  0  0  0
  2 18  1  0  0  0  0
 12 18  1  0  0  0  0
  7 19  1  0  0  0  0
 19 20  2  0  0  0  0
 19 21  1  0  0  0  0
 21 22  1  0  0  0  0
 22 23  1  0  0  0  0
 23 24  1  0  0  0  0
 24 25  1  0  0  0  0
 25 26  1  0  0  0  0
 26 27  1  0  0  0  0
 27 28  1  0  0  0  0
 28 29  1  0  0  0  0
 24 29  1  0  0  0  0
 28 30  1  0  0  0  0
 22 30  1  0  0  0  0
 26 31  1  0  0  0  0
 22 31  1  0  0  0  0
M  END
> <chemblId>
CHEMBL1214436

> <bioactivity__type>
Ki

> <units>
nM

> <value>
8700.0

$$$$

  CDK     11271517482D 0   0.00000     0.00000     0

 31 36  0  0  0  0              1 V2000 
   -3.2385   -1.2972    0.0000 C   0  0  0  0  0  0  0  0  0  0  0  0
   -1.7610   -1.5560    0.0000 C   0  0  0  0  0  0  0  0  0  0  0  0
   -2.2709   -2.9667    0.0000 C   0  0  0  0  0  0  0  0  0  0  0  0
   -0.4590   -2.3020    0.0000 O   0  0  0  0  0  0  0  0  0  0  0  0
    0.8290   -1.5560    0.0000 C   0  0  0  0  0  0  0  0  0  0  0  0
    2.1300   -2.3020    0.0000 C   0  0  0  0  0  0  0  0  0  0  0  0
    3.4190   -1.5560    0.0000 C   0  0  0  0  0  0  0  0  0  0  0  0
    3.4190   -0.0500    0.0000 C   0  0  0  0  0  0  0  0  0  0  0  0
    2.1300    0.6960    0.0000 C   0  0  0  0  0  0  0  0  0  0  0  0
    2.1330    2.1960    0.0000 O   0  0  0  0  0  0  0  0  0  0  0  0
    0.8290   -0.0500    0.0000 C   0  0  0  0  0  0  0  0  0  0  0  0
   -0.4590    0.6960    0.0000 C   0  0  0  0  0  0  0  0  0  0  0  0
   -0.4530    2.1890    0.0000 C   0  0  0  0  0  0  0  0  0  0  0  0
   -1.7540    2.9420    0.0000 C   0  0  0  0  0  0  0  0  0  0  0  0
   -1.7512    4.4420    0.0000 O   0  0  0  0  0  0  0  0  0  0  0  0
   -3.0560    2.1950    0.0000 C   0  0  0  0  0  0  0  0  0  0  0  0
   -3.0560    0.7030    0.0000 C   0  0  0  0  0  0  0  0  0  0  0  0
   -1.7610   -0.0500    0.0000 C   0  0  0  0  0  0  0  0  0  0  0  0
    4.7184   -2.3053    0.0000 C   0  0  0  0  0  0  0  0  0  0  0  0
    4.7192   -3.8053    0.0000 O   0  0  0  0  0  0  0  0  0  0  0  0
    6.0171   -1.5546    0.0000 N   0  0  0  0  0  0  0  0  0  0  0  0
    7.3165   -2.3040    0.0000 C   0  0  0  0  0  0  0  0  0  0  0  0
    7.3173   -3.8040    0.0000 C   0  0  0  0  0  0  0  0  0  0  0  0
   12.2502    0.7692    0.0000 C   0  0  0  0  0  0  0  0  0  0  0  0
   11.9723   -0.8864    0.0000 C   0  0  0  0  0  0  0  0  0  0  0  0
    9.9146   -2.3026    0.0000 C   0  0  0  0  0  0  0  0  0  0  0  0
   10.0386   -0.0817    0.0000 C   0  0  0  0  0  0  0  0  0  0  0  0
    8.6138    0.9467    0.0000 C   0  0  0  0  0  0  0  0  0  0  0  0
   10.8184    1.6458    0.0000 C   0  0  0  0  0  0  0  0  0  0  0  0
    7.1902   -0.0832    0.0000 C   0  0  0  0  0  0  0  0  0  0  0  0
    8.6152   -1.5533    0.0000 C   0  0  0  0  0  0  0  0  0  0  0  0
  1  2  1  0  0  0  0
  2  3  1  0  0  0  0
  2  4  1  0  0  0  0
  4  5  1  0  0  0  0
  5  6  2  0  0  0  0
  6  7  1  0  0  0  0
  7  8  2  0  0  0  0
  8  9  1  0  0  0  0
  9 10  1  0  0  0  0
  9 11  2  0  0  0  0
  5 11  1  0  0  0  0
 11 12  1  0  0  0  0
 12 13  1  1  0  0  0
 13 14  1  0  0  0  0
 14 15  1  6  0  0  0
 14 16  1  0  0  0  0
 16 17  1  0  0  0  0
 18 17  1  6  0  0  0
  2 18  1  0  0  0  0
 12 18  1  0  0  0  0
  7 19  1  0  0  0  0
 19 20  2  0  0  0  0
 19 21  1  0  0  0  0
 21 22  1  0  0  0  0
 22 23  1  0  0  0  0
 23 24  1  0  0  0  0
 24 25  1  0  0  0  0
 25 26  1  0  0  0  0
 26 27  1  0  0  0  0
 27 28  1  0  0  0  0
 28 29  1  0  0  0  0
 24 29  1  0  0  0  0
 28 30  1  0  0  0  0
 22 30  1  0  0  0  0
 26 31  1  0  0  0  0
 22 31  1  0  0  0  0
M  END
> <chemblId>
CHEMBL1214437

> <bioactivity__type>
Ki

> <units>
nM

> <value>
35000.0

$$$$

  CDK     11271517482D 0   0.00000     0.00000     0

 31 36  0  0  0  0              1 V2000 
   -3.2385   -1.2972    0.0000 C   0  0  0  0  0  0  0  0  0  0  0  0
   -1.7610   -1.5560    0.0000 C   0  0  0  0  0  0  0  0  0  0  0  0
   -2.2709   -2.9667    0.0000 C   0  0  0  0  0  0  0  0  0  0  0  0
   -0.4590   -2.3020    0.0000 O   0  0  0  0  0  0  0  0  0  0  0  0
    0.8290   -1.5560    0.0000 C   0  0  0  0  0  0  0  0  0  0  0  0
    2.1300   -2.3020    0.0000 C   0  0  0  0  0  0  0  0  0  0  0  0
    3.4190   -1.5560    0.0000 C   0  0  0  0  0  0  0  0  0  0  0  0
    3.4190   -0.0500    0.0000 C   0  0  0  0  0  0  0  0  0  0  0  0
    2.1300    0.6960    0.0000 C   0  0  0  0  0  0  0  0  0  0  0  0
    2.1330    2.1960    0.0000 O   0  0  0  0  0  0  0  0  0  0  0  0
    0.8290   -0.0500    0.0000 C   0  0  0  0  0  0  0  0  0  0  0  0
   -0.4590    0.6960    0.0000 C   0  0  0  0  0  0  0  0  0  0  0  0
   -0.4530    2.1890    0.0000 C   0  0  0  0  0  0  0  0  0  0  0  0
   -1.7540    2.9420    0.0000 C   0  0  0  0  0  0  0  0  0  0  0  0
   -1.7512    4.4420    0.0000 O   0  0  0  0  0  0  0  0  0  0  0  0
   -3.0560    2.1950    0.0000 C   0  0  0  0  0  0  0  0  0  0  0  0
   -3.0560    0.7030    0.0000 C   0  0  0  0  0  0  0  0  0  0  0  0
   -1.7610   -0.0500    0.0000 C   0  0  0  0  0  0  0  0  0  0  0  0
    4.7184   -2.3053    0.0000 C   0  0  0  0  0  0  0  0  0  0  0  0
    4.7192   -3.8053    0.0000 O   0  0  0  0  0  0  0  0  0  0  0  0
    6.0171   -1.5546    0.0000 N   0  0  0  0  0  0  0  0  0  0  0  0
    7.3165   -2.3040    0.0000 C   0  0  0  0  0  0  0  0  0  0  0  0
    7.2667   -4.5278    0.0000 C   0  0  0  0  0  0  0  0  0  0  0  0
    6.6740   -0.5208    0.0000 C   0  0  0  0  0  0  0  0  0  0  0  0
    5.1781   -1.2829    0.0000 C   0  0  0  0  0  0  0  0  0  0  0  0
    9.7388   -6.2274    0.0000 C   0  0  0  0  0  0  0  0  0  0  0  0
    9.8567   -4.7320    0.0000 C   0  0  0  0  0  0  0  0  0  0  0  0
   10.1561   -2.5279    0.0000 C   0  0  0  0  0  0  0  0  0  0  0  0
    8.8172   -1.3900    0.0000 C   0  0  0  0  0  0  0  0  0  0  0  0
    5.3259   -2.9551    0.0000 C   0  0  0  0  0  0  0  0  0  0  0  0
    8.6206   -3.8822    0.0000 C   0  0  0  0  0  0  0  0  0  0  0  0
  1  2  1  0  0  0  0
  2  3  1  0  0  0  0
  2  4  1  0  0  0  0
  4  5  1  0  0  0  0
  5  6  2  0  0  0  0
  6  7  1  0  0  0  0
  7  8  2  0  0  0  0
  8  9  1  0  0  0  0
  9 10  1  0  0  0  0
  9 11  2  0  0  0  0
  5 11  1  0  0  0  0
 11 12  1  0  0  0  0
 12 13  1  1  0  0  0
 13 14  1  0  0  0  0
 14 15  1  1  0  0  0
 14 16  1  0  0  0  0
 16 17  1  0  0  0  0
 18 17  1  6  0  0  0
  2 18  1  0  0  0  0
 12 18  1  0  0  0  0
  7 19  1  0  0  0  0
 19 20  2  0  0  0  0
 19 21  1  0  0  0  0
 21 22  1  0  0  0  0
 22 23  1  0  0  0  0
 23 24  1  0  0  0  0
 24 25  1  0  0  0  0
 25 26  1  0  0  0  0
 26 27  1  0  0  0  0
 27 28  1  0  0  0  0
 28 29  1  0  0  0  0
 22 29  1  0  0  0  0
 29 30  1  0  0  0  0
 25 30  1  0  0  0  0
 27 31  1  0  0  0  0
 23 31  1  0  0  0  0
M  END
> <chemblId>
CHEMBL1214500

> <bioactivity__type>
Ki

> <units>
nM

> <value>
2700.0

$$$$

  CDK     11271517482D 0   0.00000     0.00000     0

 31 36  0  0  0  0              1 V2000 
   -3.2385   -1.2972    0.0000 C   0  0  0  0  0  0  0  0  0  0  0  0
   -1.7610   -1.5560    0.0000 C   0  0  0  0  0  0  0  0  0  0  0  0
   -2.2709   -2.9667    0.0000 C   0  0  0  0  0  0  0  0  0  0  0  0
   -0.4590   -2.3020    0.0000 O   0  0  0  0  0  0  0  0  0  0  0  0
    0.8290   -1.5560    0.0000 C   0  0  0  0  0  0  0  0  0  0  0  0
    2.1300   -2.3020    0.0000 C   0  0  0  0  0  0  0  0  0  0  0  0
    3.4190   -1.5560    0.0000 C   0  0  0  0  0  0  0  0  0  0  0  0
    3.4190   -0.0500    0.0000 C   0  0  0  0  0  0  0  0  0  0  0  0
    2.1300    0.6960    0.0000 C   0  0  0  0  0  0  0  0  0  0  0  0
    2.1330    2.1960    0.0000 O   0  0  0  0  0  0  0  0  0  0  0  0
    0.8290   -0.0500    0.0000 C   0  0  0  0  0  0  0  0  0  0  0  0
   -0.4590    0.6960    0.0000 C   0  0  0  0  0  0  0  0  0  0  0  0
   -0.4530    2.1890    0.0000 C   0  0  0  0  0  0  0  0  0  0  0  0
   -1.7540    2.9420    0.0000 C   0  0  0  0  0  0  0  0  0  0  0  0
   -1.7512    4.4420    0.0000 O   0  0  0  0  0  0  0  0  0  0  0  0
   -3.0560    2.1950    0.0000 C   0  0  0  0  0  0  0  0  0  0  0  0
   -3.0560    0.7030    0.0000 C   0  0  0  0  0  0  0  0  0  0  0  0
   -1.7610   -0.0500    0.0000 C   0  0  0  0  0  0  0  0  0  0  0  0
    4.7184   -2.3053    0.0000 C   0  0  0  0  0  0  0  0  0  0  0  0
    4.7192   -3.8053    0.0000 O   0  0  0  0  0  0  0  0  0  0  0  0
    6.0171   -1.5546    0.0000 N   0  0  0  0  0  0  0  0  0  0  0  0
    7.3165   -2.3040    0.0000 C   0  0  0  0  0  0  0  0  0  0  0  0
    7.2667   -4.5278    0.0000 C   0  0  0  0  0  0  0  0  0  0  0  0
    6.6740   -0.5208    0.0000 C   0  0  0  0  0  0  0  0  0  0  0  0
    5.1781   -1.2829    0.0000 C   0  0  0  0  0  0  0  0  0  0  0  0
    9.7388   -6.2274    0.0000 C   0  0  0  0  0  0  0  0  0  0  0  0
    9.8567   -4.7320    0.0000 C   0  0  0  0  0  0  0  0  0  0  0  0
   10.1561   -2.5279    0.0000 C   0  0  0  0  0  0  0  0  0  0  0  0
    8.8172   -1.3900    0.0000 C   0  0  0  0  0  0  0  0  0  0  0  0
    5.3259   -2.9551    0.0000 C   0  0  0  0  0  0  0  0  0  0  0  0
    8.6206   -3.8822    0.0000 C   0  0  0  0  0  0  0  0  0  0  0  0
  1  2  1  0  0  0  0
  2  3  1  0  0  0  0
  2  4  1  0  0  0  0
  4  5  1  0  0  0  0
  5  6  2  0  0  0  0
  6  7  1  0  0  0  0
  7  8  2  0  0  0  0
  8  9  1  0  0  0  0
  9 10  1  0  0  0  0
  9 11  2  0  0  0  0
  5 11  1  0  0  0  0
 11 12  1  0  0  0  0
 12 13  1  1  0  0  0
 13 14  1  0  0  0  0
 14 15  1  6  0  0  0
 14 16  1  0  0  0  0
 16 17  1  0  0  0  0
 18 17  1  6  0  0  0
  2 18  1  0  0  0  0
 12 18  1  0  0  0  0
  7 19  1  0  0  0  0
 19 20  2  0  0  0  0
 19 21  1  0  0  0  0
 21 22  1  0  0  0  0
 22 23  1  0  0  0  0
 23 24  1  0  0  0  0
 24 25  1  0  0  0  0
 25 26  1  0  0  0  0
 26 27  1  0  0  0  0
 27 28  1  0  0  0  0
 28 29  1  0  0  0  0
 22 29  1  0  0  0  0
 29 30  1  0  0  0  0
 25 30  1  0  0  0  0
 27 31  1  0  0  0  0
 23 31  1  0  0  0  0
M  END
> <chemblId>
CHEMBL1214501

> <bioactivity__type>
Ki

> <units>
nM

> <value>
15000.0

$$$$

  CDK     11271517482D 0   0.00000     0.00000     0

 30 35  0  0  0  0              1 V2000 
    5.6633    9.7805    0.0000 C   0  0  0  0  0  0  0  0  0  0  0  0
    4.1861   10.0410    0.0000 C   0  0  0  0  0  0  0  0  0  0  0  0
    4.6991   11.4505    0.0000 C   0  0  0  0  0  0  0  0  0  0  0  0
    4.1861    8.5410    0.0000 O   0  0  0  0  0  0  0  0  0  0  0  0
    2.8871    7.7910    0.0000 C   0  0  0  0  0  0  0  0  0  0  0  0
    2.8871    6.2910    0.0000 C   0  0  0  0  0  0  0  0  0  0  0  0
    1.5880    5.5410    0.0000 C   0  0  0  0  0  0  0  0  0  0  0  0
    1.5880    4.0410    0.0000 C   0  0  0  0  0  0  0  0  0  0  0  0
    0.2890    3.2910    0.0000 N   0  0  0  0  0  0  0  0  0  0  0  0
    0.2890    1.7910    0.0000 C   0  0  0  0  0  0  0  0  0  0  0  0
   -1.0100    1.0410    0.0000 C   0  0  0  0  0  0  0  0  0  0  0  0
   -1.0100   -0.4590    0.0000 C   0  0  0  0  0  0  0  0  0  0  0  0
   -1.8220   -1.9370    0.0000 C   0  0  0  0  0  0  0  0  0  0  0  0
   -0.5230   -1.3310    0.0000 C   0  0  0  0  0  0  0  0  0  0  0  0
    0.8480   -1.9370    0.0000 C   0  0  0  0  0  0  0  0  0  0  0  0
    1.5880   -0.4590    0.0000 C   0  0  0  0  0  0  0  0  0  0  0  0
    0.2890   -1.2090    0.0000 C   0  0  0  0  0  0  0  0  0  0  0  0
    1.5880    1.0410    0.0000 C   0  0  0  0  0  0  0  0  0  0  0  0
   -0.5230    0.1690    0.0000 C   0  0  0  0  0  0  0  0  0  0  0  0
    0.2890    6.2910    0.0000 C   0  0  0  0  0  0  0  0  0  0  0  0
    0.2890    7.7910    0.0000 C   0  0  0  0  0  0  0  0  0  0  0  0
   -1.0100    8.5410    0.0000 O   0  0  0  0  0  0  0  0  0  0  0  0
    1.5880    8.5410    0.0000 C   0  0  0  0  0  0  0  0  0  0  0  0
    1.5880   10.0410    0.0000 C   0  0  0  0  0  0  0  0  0  0  0  0
    0.2890   10.7910    0.0000 C   0  0  0  0  0  0  0  0  0  0  0  0
    0.2890   12.2910    0.0000 C   0  0  0  0  0  0  0  0  0  0  0  0
   -1.0100   13.0410    0.0000 O   0  0  0  0  0  0  0  0  0  0  0  0
    1.5880   13.0410    0.0000 C   0  0  0  0  0  0  0  0  0  0  0  0
    2.8871   12.2910    0.0000 C   0  0  0  0  0  0  0  0  0  0  0  0
    2.8871   10.7910    0.0000 C   0  0  0  0  0  0  0  0  0  0  0  0
  1  2  1  0  0  0  0
  2  3  1  0  0  0  0
  2  4  1  0  0  0  0
  4  5  1  0  0  0  0
  5  6  2  0  0  0  0
  6  7  1  0  0  0  0
  7  8  1  0  0  0  0
  8  9  1  0  0  0  0
  9 10  1  0  0  0  0
 10 11  1  0  0  0  0
 11 12  1  0  0  0  0
 12 13  1  0  0  0  0
 13 14  1  0  0  0  0
 14 15  1  0  0  0  0
 15 16  1  0  0  0  0
 16 17  1  0  0  0  0
 12 17  1  0  0  0  0
 16 18  1  0  0  0  0
 10 18  1  0  0  0  0
 14 19  1  0  0  0  0
 10 19  1  0  0  0  0
  7 20  2  0  0  0  0
 20 21  1  0  0  0  0
 21 22  1  0  0  0  0
 21 23  2  0  0  0  0
  5 23  1  0  0  0  0
 23 24  1  0  0  0  0
 24 25  1  6  0  0  0
 25 26  1  0  0  0  0
 26 27  1  6  0  0  0
 26 28  1  0  0  0  0
 28 29  1  0  0  0  0
 30 29  1  1  0  0  0
  2 30  1  0  0  0  0
 24 30  1  0  0  0  0
M  END
> <chemblId>
CHEMBL1214502

> <bioactivity__type>
Ki

> <units>
nM

> <value>
10000.0

$$$$

  CDK     11271517482D 0   0.00000     0.00000     0

 30 35  0  0  0  0              1 V2000 
    5.6633    9.7805    0.0000 C   0  0  0  0  0  0  0  0  0  0  0  0
    4.1861   10.0410    0.0000 C   0  0  0  0  0  0  0  0  0  0  0  0
    4.6991   11.4505    0.0000 C   0  0  0  0  0  0  0  0  0  0  0  0
    4.1861    8.5410    0.0000 O   0  0  0  0  0  0  0  0  0  0  0  0
    2.8871    7.7910    0.0000 C   0  0  0  0  0  0  0  0  0  0  0  0
    2.8871    6.2910    0.0000 C   0  0  0  0  0  0  0  0  0  0  0  0
    1.5880    5.5410    0.0000 C   0  0  0  0  0  0  0  0  0  0  0  0
    1.5880    4.0410    0.0000 C   0  0  0  0  0  0  0  0  0  0  0  0
    0.2890    3.2910    0.0000 N   0  0  0  0  0  0  0  0  0  0  0  0
    0.2890    1.7910    0.0000 C   0  0  0  0  0  0  0  0  0  0  0  0
   -1.0100    1.0410    0.0000 C   0  0  0  0  0  0  0  0  0  0  0  0
   -1.0100   -0.4590    0.0000 C   0  0  0  0  0  0  0  0  0  0  0  0
   -1.8220   -1.9370    0.0000 C   0  0  0  0  0  0  0  0  0  0  0  0
   -0.5230   -1.3310    0.0000 C   0  0  0  0  0  0  0  0  0  0  0  0
    0.8480   -1.9370    0.0000 C   0  0  0  0  0  0  0  0  0  0  0  0
    1.5880   -0.4590    0.0000 C   0  0  0  0  0  0  0  0  0  0  0  0
    0.2890   -1.2090    0.0000 C   0  0  0  0  0  0  0  0  0  0  0  0
    1.5880    1.0410    0.0000 C   0  0  0  0  0  0  0  0  0  0  0  0
   -0.5230    0.1690    0.0000 C   0  0  0  0  0  0  0  0  0  0  0  0
    0.2890    6.2910    0.0000 C   0  0  0  0  0  0  0  0  0  0  0  0
    0.2890    7.7910    0.0000 C   0  0  0  0  0  0  0  0  0  0  0  0
   -1.0100    8.5410    0.0000 O   0  0  0  0  0  0  0  0  0  0  0  0
    1.5880    8.5410    0.0000 C   0  0  0  0  0  0  0  0  0  0  0  0
    1.5880   10.0410    0.0000 C   0  0  0  0  0  0  0  0  0  0  0  0
    0.2890   10.7910    0.0000 C   0  0  0  0  0  0  0  0  0  0  0  0
    0.2890   12.2910    0.0000 C   0  0  0  0  0  0  0  0  0  0  0  0
   -1.0100   13.0410    0.0000 O   0  0  0  0  0  0  0  0  0  0  0  0
    1.5880   13.0410    0.0000 C   0  0  0  0  0  0  0  0  0  0  0  0
    2.8871   12.2910    0.0000 C   0  0  0  0  0  0  0  0  0  0  0  0
    2.8871   10.7910    0.0000 C   0  0  0  0  0  0  0  0  0  0  0  0
  1  2  1  0  0  0  0
  2  3  1  0  0  0  0
  2  4  1  0  0  0  0
  4  5  1  0  0  0  0
  5  6  2  0  0  0  0
  6  7  1  0  0  0  0
  7  8  1  0  0  0  0
  8  9  1  0  0  0  0
  9 10  1  0  0  0  0
 10 11  1  0  0  0  0
 11 12  1  0  0  0  0
 12 13  1  0  0  0  0
 13 14  1  0  0  0  0
 14 15  1  0  0  0  0
 15 16  1  0  0  0  0
 16 17  1  0  0  0  0
 12 17  1  0  0  0  0
 16 18  1  0  0  0  0
 10 18  1  0  0  0  0
 14 19  1  0  0  0  0
 10 19  1  0  0  0  0
  7 20  2  0  0  0  0
 20 21  1  0  0  0  0
 21 22  1  0  0  0  0
 21 23  2  0  0  0  0
  5 23  1  0  0  0  0
 23 24  1  0  0  0  0
 24 25  1  6  0  0  0
 25 26  1  0  0  0  0
 26 27  1  1  0  0  0
 26 28  1  0  0  0  0
 28 29  1  0  0  0  0
 30 29  1  1  0  0  0
  2 30  1  0  0  0  0
 24 30  1  0  0  0  0
M  END
> <chemblId>
CHEMBL1214503

> <bioactivity__type>
Ki

> <units>
nM

> <value>
25000.0

$$$$

  CDK     11271517482D 0   0.00000     0.00000     0

 30 35  0  0  0  0              1 V2000 
    9.9240    2.9618    0.0000 C   0  0  0  0  0  0  0  0  0  0  0  0
    9.4107    4.3712    0.0000 C   0  0  0  0  0  0  0  0  0  0  0  0
   10.8879    4.6320    0.0000 C   0  0  0  0  0  0  0  0  0  0  0  0
    8.1118    3.6210    0.0000 O   0  0  0  0  0  0  0  0  0  0  0  0
    6.8127    4.3708    0.0000 C   0  0  0  0  0  0  0  0  0  0  0  0
    5.5138    3.6206    0.0000 C   0  0  0  0  0  0  0  0  0  0  0  0
    4.2146    4.3704    0.0000 C   0  0  0  0  0  0  0  0  0  0  0  0
    2.9157    3.6202    0.0000 C   0  0  0  0  0  0  0  0  0  0  0  0
    2.9159    2.1202    0.0000 N   0  0  0  0  0  0  0  0  0  0  0  0
    1.6170    1.3700    0.0000 C   0  0  0  0  0  0  0  0  0  0  0  0
    1.6170   -0.1300    0.0000 C   0  0  0  0  0  0  0  0  0  0  0  0
    0.3170   -0.8800    0.0000 C   0  0  0  0  0  0  0  0  0  0  0  0
   -0.9810   -0.1300    0.0000 C   0  0  0  0  0  0  0  0  0  0  0  0
   -1.7930   -1.6080    0.0000 C   0  0  0  0  0  0  0  0  0  0  0  0
   -0.4940   -1.0020    0.0000 C   0  0  0  0  0  0  0  0  0  0  0  0
   -0.4940    0.4980    0.0000 C   0  0  0  0  0  0  0  0  0  0  0  0
    0.3170    2.1200    0.0000 C   0  0  0  0  0  0  0  0  0  0  0  0
   -0.9810    1.3700    0.0000 C   0  0  0  0  0  0  0  0  0  0  0  0
    0.8770   -1.6080    0.0000 C   0  0  0  0  0  0  0  0  0  0  0  0
    4.2144    5.8704    0.0000 C   0  0  0  0  0  0  0  0  0  0  0  0
    5.5133    6.6206    0.0000 C   0  0  0  0  0  0  0  0  0  0  0  0
    5.5130    8.1206    0.0000 O   0  0  0  0  0  0  0  0  0  0  0  0
    6.8124    5.8708    0.0000 C   0  0  0  0  0  0  0  0  0  0  0  0
    8.1113    6.6210    0.0000 C   0  0  0  0  0  0  0  0  0  0  0  0
    8.1111    8.1210    0.0000 C   0  0  0  0  0  0  0  0  0  0  0  0
    9.4100    8.8712    0.0000 C   0  0  0  0  0  0  0  0  0  0  0  0
    9.4098   10.3712    0.0000 O   0  0  0  0  0  0  0  0  0  0  0  0
   10.7092    8.1215    0.0000 C   0  0  0  0  0  0  0  0  0  0  0  0
   10.7094    6.6215    0.0000 C   0  0  0  0  0  0  0  0  0  0  0  0
    9.4105    5.8712    0.0000 C   0  0  0  0  0  0  0  0  0  0  0  0
  1  2  1  0  0  0  0
  2  3  1  0  0  0  0
  2  4  1  0  0  0  0
  4  5  1  0  0  0  0
  5  6  2  0  0  0  0
  6  7  1  0  0  0  0
  7  8  1  0  0  0  0
  8  9  1  0  0  0  0
  9 10  1  0  0  0  0
 10 11  1  0  0  0  0
 11 12  1  0  0  0  0
 12 13  1  0  0  0  0
 13 14  1  0  0  0  0
 14 15  1  0  0  0  0
 15 16  1  0  0  0  0
 16 17  1  0  0  0  0
 10 17  1  0  0  0  0
 17 18  1  0  0  0  0
 13 18  1  0  0  0  0
 15 19  1  0  0  0  0
 11 19  1  0  0  0  0
  7 20  2  0  0  0  0
 20 21  1  0  0  0  0
 21 22  1  0  0  0  0
 21 23  2  0  0  0  0
  5 23  1  0  0  0  0
 23 24  1  0  0  0  0
 24 25  1  6  0  0  0
 25 26  1  0  0  0  0
 26 27  1  6  0  0  0
 26 28  1  0  0  0  0
 28 29  1  0  0  0  0
 30 29  1  1  0  0  0
  2 30  1  0  0  0  0
 24 30  1  0  0  0  0
M  END
> <chemblId>
CHEMBL1214557

> <bioactivity__type>
Ki

> <units>
nM

> <value>
20000.0

$$$$

  CDK     11271517482D 0   0.00000     0.00000     0

 30 35  0  0  0  0              1 V2000 
    9.9240    2.9618    0.0000 C   0  0  0  0  0  0  0  0  0  0  0  0
    9.4107    4.3712    0.0000 C   0  0  0  0  0  0  0  0  0  0  0  0
   10.8879    4.6320    0.0000 C   0  0  0  0  0  0  0  0  0  0  0  0
    8.1118    3.6210    0.0000 O   0  0  0  0  0  0  0  0  0  0  0  0
    6.8127    4.3708    0.0000 C   0  0  0  0  0  0  0  0  0  0  0  0
    5.5138    3.6206    0.0000 C   0  0  0  0  0  0  0  0  0  0  0  0
    4.2146    4.3704    0.0000 C   0  0  0  0  0  0  0  0  0  0  0  0
    2.9157    3.6202    0.0000 C   0  0  0  0  0  0  0  0  0  0  0  0
    2.9159    2.1202    0.0000 N   0  0  0  0  0  0  0  0  0  0  0  0
    1.6170    1.3700    0.0000 C   0  0  0  0  0  0  0  0  0  0  0  0
    1.6170   -0.1300    0.0000 C   0  0  0  0  0  0  0  0  0  0  0  0
    0.3170   -0.8800    0.0000 C   0  0  0  0  0  0  0  0  0  0  0  0
   -0.9810   -0.1300    0.0000 C   0  0  0  0  0  0  0  0  0  0  0  0
   -1.7930   -1.6080    0.0000 C   0  0  0  0  0  0  0  0  0  0  0  0
   -0.4940   -1.0020    0.0000 C   0  0  0  0  0  0  0  0  0  0  0  0
   -0.4940    0.4980    0.0000 C   0  0  0  0  0  0  0  0  0  0  0  0
    0.3170    2.1200    0.0000 C   0  0  0  0  0  0  0  0  0  0  0  0
   -0.9810    1.3700    0.0000 C   0  0  0  0  0  0  0  0  0  0  0  0
    0.8770   -1.6080    0.0000 C   0  0  0  0  0  0  0  0  0  0  0  0
    4.2144    5.8704    0.0000 C   0  0  0  0  0  0  0  0  0  0  0  0
    5.5133    6.6206    0.0000 C   0  0  0  0  0  0  0  0  0  0  0  0
    5.5130    8.1206    0.0000 O   0  0  0  0  0  0  0  0  0  0  0  0
    6.8124    5.8708    0.0000 C   0  0  0  0  0  0  0  0  0  0  0  0
    8.1113    6.6210    0.0000 C   0  0  0  0  0  0  0  0  0  0  0  0
    8.1111    8.1210    0.0000 C   0  0  0  0  0  0  0  0  0  0  0  0
    9.4100    8.8712    0.0000 C   0  0  0  0  0  0  0  0  0  0  0  0
    9.4098   10.3712    0.0000 O   0  0  0  0  0  0  0  0  0  0  0  0
   10.7092    8.1215    0.0000 C   0  0  0  0  0  0  0  0  0  0  0  0
   10.7094    6.6215    0.0000 C   0  0  0  0  0  0  0  0  0  0  0  0
    9.4105    5.8712    0.0000 C   0  0  0  0  0  0  0  0  0  0  0  0
  1  2  1  0  0  0  0
  2  3  1  0  0  0  0
  2  4  1  0  0  0  0
  4  5  1  0  0  0  0
  5  6  2  0  0  0  0
  6  7  1  0  0  0  0
  7  8  1  0  0  0  0
  8  9  1  0  0  0  0
  9 10  1  0  0  0  0
 10 11  1  0  0  0  0
 11 12  1  0  0  0  0
 12 13  1  0  0  0  0
 13 14  1  0  0  0  0
 14 15  1  0  0  0  0
 15 16  1  0  0  0  0
 16 17  1  0  0  0  0
 10 17  1  0  0  0  0
 17 18  1  0  0  0  0
 13 18  1  0  0  0  0
 15 19  1  0  0  0  0
 11 19  1  0  0  0  0
  7 20  2  0  0  0  0
 20 21  1  0  0  0  0
 21 22  1  0  0  0  0
 21 23  2  0  0  0  0
  5 23  1  0  0  0  0
 23 24  1  0  0  0  0
 24 25  1  6  0  0  0
 25 26  1  0  0  0  0
 26 27  1  1  0  0  0
 26 28  1  0  0  0  0
 28 29  1  0  0  0  0
 30 29  1  1  0  0  0
  2 30  1  0  0  0  0
 24 30  1  0  0  0  0
M  END
> <chemblId>
CHEMBL1214558

> <bioactivity__type>
Ki

> <units>
nM

> <value>
25000.0

$$$$

  CDK     11271517482D 0   0.00000     0.00000     0

 23 24  0  0  0  0              1 V2000 
   12.6654   -3.1869    0.0000 C   0  0  0  0  0  0  0  0  0  0  0  0
   11.3663   -3.9369    0.0000 C   0  0  0  0  0  0  0  0  0  0  0  0
   10.0673   -3.1869    0.0000 C   0  0  0  0  0  0  0  0  0  0  0  0
    8.7682   -3.9370    0.0000 C   0  0  0  0  0  0  0  0  0  0  0  0
    7.4692   -3.1870    0.0000 C   0  0  0  0  0  0  0  0  0  0  0  0
    6.1702   -3.9370    0.0000 C   0  0  0  0  0  0  0  0  0  0  0  0
    5.2060   -5.0860    0.0000 C   0  0  0  0  0  0  0  0  0  0  0  0
    7.1344   -5.0860    0.0000 C   0  0  0  0  0  0  0  0  0  0  0  0
    4.8711   -3.1870    0.0000 C   0  0  0  0  0  0  0  0  0  0  0  0
    4.8711   -1.6870    0.0000 C   0  0  0  0  0  0  0  0  0  0  0  0
    3.5721   -0.9370    0.0000 C   0  0  0  0  0  0  0  0  0  0  0  0
    2.2730   -1.6870    0.0000 C   0  0  0  0  0  0  0  0  0  0  0  0
    0.9740   -0.9370    0.0000 C   0  0  0  0  0  0  0  0  0  0  0  0
   -0.3250   -1.6870    0.0000 C   0  0  0  0  0  0  0  0  0  0  0  0
   -1.6240   -0.9370    0.0000 C   0  0  0  0  0  0  0  0  0  0  0  0
   -1.6240    0.5620    0.0000 C   0  0  0  0  0  0  0  0  0  0  0  0
   -0.3250    1.3120    0.0000 C   0  0  0  0  0  0  0  0  0  0  0  0
   -0.3250    2.8120    0.0000 O   0  0  0  0  0  0  0  0  0  0  0  0
    0.9740    0.5620    0.0000 C   0  0  0  0  0  0  0  0  0  0  0  0
    2.2731   -3.1870    0.0000 C   0  0  0  0  0  0  0  0  0  0  0  0
    0.9740   -3.9370    0.0000 O   0  0  0  0  0  0  0  0  0  0  0  0
   -0.3250   -3.1870    0.0000 C   0  0  0  0  0  0  0  0  0  0  0  0
    3.5721   -3.9370    0.0000 C   0  0  0  0  0  0  0  0  0  0  0  0
  1  2  1  0  0  0  0
  2  3  1  0  0  0  0
  3  4  1  0  0  0  0
  4  5  1  0  0  0  0
  5  6  1  0  0  0  0
  6  7  1  0  0  0  0
  6  8  1  0  0  0  0
  6  9  1  0  0  0  0
  9 10  2  0  0  0  0
 10 11  1  0  0  0  0
 11 12  2  0  0  0  0
 13 12  1  1  0  0  0
 13 14  1  0  0  0  0
 14 15  1  0  0  0  0
 15 16  1  0  0  0  0
 16 17  1  0  0  0  0
 17 18  1  1  0  0  0
 17 19  1  0  0  0  0
 13 19  1  0  0  0  0
 12 20  1  0  0  0  0
 20 21  1  0  0  0  0
 21 22  1  0  0  0  0
 20 23  2  0  0  0  0
  9 23  1  0  0  0  0
M  END
> <chemblId>
CHEMBL1214644

> <bioactivity__type>
Ki

> <units>
nM

> <value>
553.0

$$$$

  CDK     11271517482D 0   0.00000     0.00000     0

 31 35  0  0  0  0              1 V2000 
    6.7842   13.0410    0.0000 C   0  0  0  0  0  0  0  0  0  0  0  0
    5.4852   12.2910    0.0000 C   0  0  0  0  0  0  0  0  0  0  0  0
    5.4852   10.7910    0.0000 C   0  0  0  0  0  0  0  0  0  0  0  0
    4.1861   10.0410    0.0000 C   0  0  0  0  0  0  0  0  0  0  0  0
    4.1861    8.5410    0.0000 C   0  0  0  0  0  0  0  0  0  0  0  0
    2.8871    7.7910    0.0000 N   0  0  0  0  0  0  0  0  0  0  0  0
    2.8871    6.2910    0.0000 C   0  0  0  0  0  0  0  0  0  0  0  0
    1.5880    5.5410    0.0000 C   0  0  0  0  0  0  0  0  0  0  0  0
    1.5880    4.0410    0.0000 C   0  0  0  0  0  0  0  0  0  0  0  0
    2.8871    3.2910    0.0000 O   0  0  0  0  0  0  0  0  0  0  0  0
    0.2890    3.2910    0.0000 N   0  0  0  0  0  0  0  0  0  0  0  0
    0.2890    1.7910    0.0000 C   0  0  0  0  0  0  0  0  0  0  0  0
   -1.0100    1.0410    0.0000 C   0  0  0  0  0  0  0  0  0  0  0  0
   -1.0100   -0.4590    0.0000 C   0  0  0  0  0  0  0  0  0  0  0  0
   -1.8220   -1.9370    0.0000 C   0  0  0  0  0  0  0  0  0  0  0  0
   -0.5230   -1.3310    0.0000 C   0  0  0  0  0  0  0  0  0  0  0  0
    0.8480   -1.9370    0.0000 C   0  0  0  0  0  0  0  0  0  0  0  0
    1.5880   -0.4590    0.0000 C   0  0  0  0  0  0  0  0  0  0  0  0
    0.2890   -1.2090    0.0000 C   0  0  0  0  0  0  0  0  0  0  0  0
    1.5880    1.0410    0.0000 C   0  0  0  0  0  0  0  0  0  0  0  0
   -0.5230    0.1690    0.0000 C   0  0  0  0  0  0  0  0  0  0  0  0
    0.2890    6.2910    0.0000 C   0  0  0  0  0  0  0  0  0  0  0  0
   -1.0100    5.5410    0.0000 O   0  0  0  0  0  0  0  0  0  0  0  0
    0.2890    7.7910    0.0000 C   0  0  0  0  0  0  0  0  0  0  0  0
   -1.0100    8.5410    0.0000 C   0  0  0  0  0  0  0  0  0  0  0  0
   -1.0100   10.0410    0.0000 C   0  0  0  0  0  0  0  0  0  0  0  0
    0.2890   10.7910    0.0000 C   0  0  0  0  0  0  0  0  0  0  0  0
    1.5880   10.0410    0.0000 C   0  0  0  0  0  0  0  0  0  0  0  0
    1.5880    8.5410    0.0000 C   0  0  0  0  0  0  0  0  0  0  0  0
   -2.3091   10.7910    0.0000 C   0  0  0  0  0  0  0  0  0  0  0  0
   -3.6081   11.5410    0.0000 C   0  0  0  0  0  0  0  0  0  0  0  0
  1  2  1  0  0  0  0
  2  3  1  0  0  0  0
  3  4  1  0  0  0  0
  4  5  1  0  0  0  0
  5  6  1  0  0  0  0
  6  7  1  0  0  0  0
  7  8  2  0  0  0  0
  8  9  1  0  0  0  0
  9 10  2  0  0  0  0
  9 11  1  0  0  0  0
 11 12  1  0  0  0  0
 12 13  1  0  0  0  0
 13 14  1  0  0  0  0
 14 15  1  0  0  0  0
 15 16  1  0  0  0  0
 16 17  1  0  0  0  0
 17 18  1  0  0  0  0
 18 19  1  0  0  0  0
 14 19  1  0  0  0  0
 18 20  1  0  0  0  0
 12 20  1  0  0  0  0
 16 21  1  0  0  0  0
 12 21  1  0  0  0  0
  8 22  1  0  0  0  0
 22 23  2  0  0  0  0
 22 24  1  0  0  0  0
 24 25  2  0  0  0  0
 25 26  1  0  0  0  0
 26 27  2  0  0  0  0
 27 28  1  0  0  0  0
 28 29  2  0  0  0  0
  6 29  1  0  0  0  0
 24 29  1  0  0  0  0
 26 30  1  0  0  0  0
 30 31  3  0  0  0  0
M  END
> <chemblId>
CHEMBL1215888

> <bioactivity__type>
Ki

> <units>
nM

> <value>
8.8

$$$$

  CDK     11271517482D 0   0.00000     0.00000     0

 37 42  0  0  0  0              1 V2000 
    6.7842   13.0410    0.0000 C   0  0  0  0  0  0  0  0  0  0  0  0
    5.4852   12.2910    0.0000 C   0  0  0  0  0  0  0  0  0  0  0  0
    5.4852   10.7910    0.0000 C   0  0  0  0  0  0  0  0  0  0  0  0
    4.1861   10.0410    0.0000 C   0  0  0  0  0  0  0  0  0  0  0  0
    4.1861    8.5410    0.0000 C   0  0  0  0  0  0  0  0  0  0  0  0
    2.8871    7.7910    0.0000 N   0  0  0  0  0  0  0  0  0  0  0  0
    2.8871    6.2910    0.0000 C   0  0  0  0  0  0  0  0  0  0  0  0
    1.5880    5.5410    0.0000 C   0  0  0  0  0  0  0  0  0  0  0  0
    1.5880    4.0410    0.0000 C   0  0  0  0  0  0  0  0  0  0  0  0
    2.8871    3.2910    0.0000 O   0  0  0  0  0  0  0  0  0  0  0  0
    0.2890    3.2910    0.0000 N   0  0  0  0  0  0  0  0  0  0  0  0
    0.2890    1.7910    0.0000 C   0  0  0  0  0  0  0  0  0  0  0  0
   -1.0100    1.0410    0.0000 C   0  0  0  0  0  0  0  0  0  0  0  0
   -1.0100   -0.4590    0.0000 C   0  0  0  0  0  0  0  0  0  0  0  0
   -1.8220   -1.9370    0.0000 C   0  0  0  0  0  0  0  0  0  0  0  0
   -0.5230   -1.3310    0.0000 C   0  0  0  0  0  0  0  0  0  0  0  0
    0.8480   -1.9370    0.0000 C   0  0  0  0  0  0  0  0  0  0  0  0
    1.5880   -0.4590    0.0000 C   0  0  0  0  0  0  0  0  0  0  0  0
    0.2890   -1.2090    0.0000 C   0  0  0  0  0  0  0  0  0  0  0  0
    1.5880    1.0410    0.0000 C   0  0  0  0  0  0  0  0  0  0  0  0
   -0.5230    0.1690    0.0000 C   0  0  0  0  0  0  0  0  0  0  0  0
    0.2890    6.2910    0.0000 C   0  0  0  0  0  0  0  0  0  0  0  0
   -1.0100    5.5410    0.0000 O   0  0  0  0  0  0  0  0  0  0  0  0
    0.2890    7.7910    0.0000 C   0  0  0  0  0  0  0  0  0  0  0  0
   -1.0100    8.5410    0.0000 C   0  0  0  0  0  0  0  0  0  0  0  0
   -1.0100   10.0410    0.0000 C   0  0  0  0  0  0  0  0  0  0  0  0
    0.2890   10.7910    0.0000 C   0  0  0  0  0  0  0  0  0  0  0  0
    1.5880   10.0410    0.0000 C   0  0  0  0  0  0  0  0  0  0  0  0
    1.5880    8.5410    0.0000 C   0  0  0  0  0  0  0  0  0  0  0  0
   -2.3091   10.7910    0.0000 C   0  0  0  0  0  0  0  0  0  0  0  0
   -3.6081   11.5410    0.0000 C   0  0  0  0  0  0  0  0  0  0  0  0
   -4.9072   12.2910    0.0000 C   0  0  0  0  0  0  0  0  0  0  0  0
   -4.9072   13.7910    0.0000 C   0  0  0  0  0  0  0  0  0  0  0  0
   -6.2062   14.5410    0.0000 C   0  0  0  0  0  0  0  0  0  0  0  0
   -7.5052   13.7910    0.0000 C   0  0  0  0  0  0  0  0  0  0  0  0
   -7.5052   12.2910    0.0000 C   0  0  0  0  0  0  0  0  0  0  0  0
   -6.2062   11.5410    0.0000 C   0  0  0  0  0  0  0  0  0  0  0  0
  1  2  1  0  0  0  0
  2  3  1  0  0  0  0
  3  4  1  0  0  0  0
  4  5  1  0  0  0  0
  5  6  1  0  0  0  0
  6  7  1  0  0  0  0
  7  8  2  0  0  0  0
  8  9  1  0  0  0  0
  9 10  2  0  0  0  0
  9 11  1  0  0  0  0
 11 12  1  0  0  0  0
 12 13  1  0  0  0  0
 13 14  1  0  0  0  0
 14 15  1  0  0  0  0
 15 16  1  0  0  0  0
 16 17  1  0  0  0  0
 17 18  1  0  0  0  0
 18 19  1  0  0  0  0
 14 19  1  0  0  0  0
 18 20  1  0  0  0  0
 12 20  1  0  0  0  0
 16 21  1  0  0  0  0
 12 21  1  0  0  0  0
  8 22  1  0  0  0  0
 22 23  2  0  0  0  0
 22 24  1  0  0  0  0
 24 25  2  0  0  0  0
 25 26  1  0  0  0  0
 26 27  2  0  0  0  0
 27 28  1  0  0  0  0
 28 29  2  0  0  0  0
  6 29  1  0  0  0  0
 24 29  1  0  0  0  0
 26 30  1  0  0  0  0
 30 31  3  0  0  0  0
 31 32  1  0  0  0  0
 32 33  2  0  0  0  0
 33 34  1  0  0  0  0
 34 35  2  0  0  0  0
 35 36  1  0  0  0  0
 36 37  2  0  0  0  0
 32 37  1  0  0  0  0
M  END
> <chemblId>
CHEMBL1215889

> <bioactivity__type>
Ki

> <units>
nM

> <value>
1475776.115

$$$$

  CDK     11271517482D 0   0.00000     0.00000     0

 35 39  0  0  0  0              1 V2000 
    6.7842   13.0410    0.0000 C   0  0  0  0  0  0  0  0  0  0  0  0
    5.4852   12.2910    0.0000 C   0  0  0  0  0  0  0  0  0  0  0  0
    5.4852   10.7910    0.0000 C   0  0  0  0  0  0  0  0  0  0  0  0
    4.1861   10.0410    0.0000 C   0  0  0  0  0  0  0  0  0  0  0  0
    4.1861    8.5410    0.0000 C   0  0  0  0  0  0  0  0  0  0  0  0
    2.8871    7.7910    0.0000 N   0  0  0  0  0  0  0  0  0  0  0  0
    2.8871    6.2910    0.0000 C   0  0  0  0  0  0  0  0  0  0  0  0
    1.5880    5.5410    0.0000 C   0  0  0  0  0  0  0  0  0  0  0  0
    1.5880    4.0410    0.0000 C   0  0  0  0  0  0  0  0  0  0  0  0
    2.8871    3.2910    0.0000 O   0  0  0  0  0  0  0  0  0  0  0  0
    0.2890    3.2910    0.0000 N   0  0  0  0  0  0  0  0  0  0  0  0
    0.2890    1.7910    0.0000 C   0  0  0  0  0  0  0  0  0  0  0  0
   -1.0100    1.0410    0.0000 C   0  0  0  0  0  0  0  0  0  0  0  0
   -1.0100   -0.4590    0.0000 C   0  0  0  0  0  0  0  0  0  0  0  0
   -1.8220   -1.9370    0.0000 C   0  0  0  0  0  0  0  0  0  0  0  0
   -0.5230   -1.3310    0.0000 C   0  0  0  0  0  0  0  0  0  0  0  0
    0.8480   -1.9370    0.0000 C   0  0  0  0  0  0  0  0  0  0  0  0
    1.5880   -0.4590    0.0000 C   0  0  0  0  0  0  0  0  0  0  0  0
    0.2890   -1.2090    0.0000 C   0  0  0  0  0  0  0  0  0  0  0  0
    1.5880    1.0410    0.0000 C   0  0  0  0  0  0  0  0  0  0  0  0
   -0.5230    0.1690    0.0000 C   0  0  0  0  0  0  0  0  0  0  0  0
    0.2890    6.2910    0.0000 C   0  0  0  0  0  0  0  0  0  0  0  0
   -1.0100    5.5410    0.0000 O   0  0  0  0  0  0  0  0  0  0  0  0
    0.2890    7.7910    0.0000 C   0  0  0  0  0  0  0  0  0  0  0  0
   -1.0100    8.5410    0.0000 C   0  0  0  0  0  0  0  0  0  0  0  0
   -1.0100   10.0410    0.0000 C   0  0  0  0  0  0  0  0  0  0  0  0
   -2.3091   10.7910    0.0000 C   0  0  0  0  0  0  0  0  0  0  0  0
   -2.3091   12.2910    0.0000 C   0  0  0  0  0  0  0  0  0  0  0  0
   -3.6081   13.0410    0.0000 C   0  0  0  0  0  0  0  0  0  0  0  0
   -3.6081   14.5410    0.0000 C   0  0  0  0  0  0  0  0  0  0  0  0
   -5.0853   13.3015    0.0000 C   0  0  0  0  0  0  0  0  0  0  0  0
   -4.1211   11.6315    0.0000 C   0  0  0  0  0  0  0  0  0  0  0  0
    0.2890   10.7910    0.0000 C   0  0  0  0  0  0  0  0  0  0  0  0
    1.5880   10.0410    0.0000 C   0  0  0  0  0  0  0  0  0  0  0  0
    1.5880    8.5410    0.0000 C   0  0  0  0  0  0  0  0  0  0  0  0
  1  2  1  0  0  0  0
  2  3  1  0  0  0  0
  3  4  1  0  0  0  0
  4  5  1  0  0  0  0
  5  6  1  0  0  0  0
  6  7  1  0  0  0  0
  7  8  2  0  0  0  0
  8  9  1  0  0  0  0
  9 10  2  0  0  0  0
  9 11  1  0  0  0  0
 11 12  1  0  0  0  0
 12 13  1  0  0  0  0
 13 14  1  0  0  0  0
 14 15  1  0  0  0  0
 15 16  1  0  0  0  0
 16 17  1  0  0  0  0
 17 18  1  0  0  0  0
 18 19  1  0  0  0  0
 14 19  1  0  0  0  0
 18 20  1  0  0  0  0
 12 20  1  0  0  0  0
 16 21  1  0  0  0  0
 12 21  1  0  0  0  0
  8 22  1  0  0  0  0
 22 23  2  0  0  0  0
 22 24  1  0  0  0  0
 24 25  2  0  0  0  0
 25 26  1  0  0  0  0
 26 27  1  0  0  0  0
 27 28  2  0  0  0  0
 28 29  1  0  0  0  0
 29 30  1  0  0  0  0
 29 31  1  0  0  0  0
 29 32  1  0  0  0  0
 26 33  2  0  0  0  0
 33 34  1  0  0  0  0
 34 35  2  0  0  0  0
  6 35  1  0  0  0  0
 24 35  1  0  0  0  0
M  END
> <chemblId>
CHEMBL1215890

> <bioactivity__type>
Ki

> <units>
nM

> <value>
71.6

$$$$

  CDK     11271517482D 0   0.00000     0.00000     0

 41 47  0  0  0  0              1 V2000 
    6.7842   13.0410    0.0000 C   0  0  0  0  0  0  0  0  0  0  0  0
    5.4852   12.2910    0.0000 C   0  0  0  0  0  0  0  0  0  0  0  0
    5.4852   10.7910    0.0000 C   0  0  0  0  0  0  0  0  0  0  0  0
    4.1861   10.0410    0.0000 C   0  0  0  0  0  0  0  0  0  0  0  0
    4.1861    8.5410    0.0000 C   0  0  0  0  0  0  0  0  0  0  0  0
    2.8871    7.7910    0.0000 N   0  0  0  0  0  0  0  0  0  0  0  0
    2.8871    6.2910    0.0000 C   0  0  0  0  0  0  0  0  0  0  0  0
    1.5880    5.5410    0.0000 C   0  0  0  0  0  0  0  0  0  0  0  0
    1.5880    4.0410    0.0000 C   0  0  0  0  0  0  0  0  0  0  0  0
    2.8871    3.2910    0.0000 O   0  0  0  0  0  0  0  0  0  0  0  0
    0.2890    3.2910    0.0000 N   0  0  0  0  0  0  0  0  0  0  0  0
    0.2890    1.7910    0.0000 C   0  0  0  0  0  0  0  0  0  0  0  0
   -1.0100    1.0410    0.0000 C   0  0  0  0  0  0  0  0  0  0  0  0
   -1.0100   -0.4590    0.0000 C   0  0  0  0  0  0  0  0  0  0  0  0
   -1.8220   -1.9370    0.0000 C   0  0  0  0  0  0  0  0  0  0  0  0
   -0.5230   -1.3310    0.0000 C   0  0  0  0  0  0  0  0  0  0  0  0
    0.8480   -1.9370    0.0000 C   0  0  0  0  0  0  0  0  0  0  0  0
    1.5880   -0.4590    0.0000 C   0  0  0  0  0  0  0  0  0  0  0  0
    0.2890   -1.2090    0.0000 C   0  0  0  0  0  0  0  0  0  0  0  0
    1.5880    1.0410    0.0000 C   0  0  0  0  0  0  0  0  0  0  0  0
   -0.5230    0.1690    0.0000 C   0  0  0  0  0  0  0  0  0  0  0  0
    0.2890    6.2910    0.0000 C   0  0  0  0  0  0  0  0  0  0  0  0
   -1.0100    5.5410    0.0000 O   0  0  0  0  0  0  0  0  0  0  0  0
    0.2890    7.7910    0.0000 C   0  0  0  0  0  0  0  0  0  0  0  0
   -1.0100    8.5410    0.0000 C   0  0  0  0  0  0  0  0  0  0  0  0
   -1.0100   10.0410    0.0000 C   0  0  0  0  0  0  0  0  0  0  0  0
    0.2890   10.7910    0.0000 C   0  0  0  0  0  0  0  0  0  0  0  0
    1.5880   10.0410    0.0000 C   0  0  0  0  0  0  0  0  0  0  0  0
    1.5880    8.5410    0.0000 C   0  0  0  0  0  0  0  0  0  0  0  0
   -2.3091   10.7910    0.0000 C   0  0  0  0  0  0  0  0  0  0  0  0
   -2.3091   12.2910    0.0000 C   0  0  0  0  0  0  0  0  0  0  0  0
   -3.6081   13.0410    0.0000 C   0  0  0  0  0  0  0  0  0  0  0  0
   -4.9072   12.2910    0.0000 C   0  0  0  0  0  0  0  0  0  0  0  0
   -4.9072   10.7910    0.0000 C   0  0  0  0  0  0  0  0  0  0  0  0
   -3.6081   10.0410    0.0000 C   0  0  0  0  0  0  0  0  0  0  0  0
   -6.2062   13.0410    0.0000 C   0  0  0  0  0  0  0  0  0  0  0  0
   -6.2062   14.5410    0.0000 C   0  0  0  0  0  0  0  0  0  0  0  0
   -7.5052   15.2910    0.0000 C   0  0  0  0  0  0  0  0  0  0  0  0
   -8.8043   14.5410    0.0000 C   0  0  0  0  0  0  0  0  0  0  0  0
   -8.8043   13.0410    0.0000 C   0  0  0  0  0  0  0  0  0  0  0  0
   -7.5052   12.2910    0.0000 C   0  0  0  0  0  0  0  0  0  0  0  0
  1  2  1  0  0  0  0
  2  3  1  0  0  0  0
  3  4  1  0  0  0  0
  4  5  1  0  0  0  0
  5  6  1  0  0  0  0
  6  7  1  0  0  0  0
  7  8  2  0  0  0  0
  8  9  1  0  0  0  0
  9 10  2  0  0  0  0
  9 11  1  0  0  0  0
 11 12  1  0  0  0  0
 12 13  1  0  0  0  0
 13 14  1  0  0  0  0
 14 15  1  0  0  0  0
 15 16  1  0  0  0  0
 16 17  1  0  0  0  0
 17 18  1  0  0  0  0
 18 19  1  0  0  0  0
 14 19  1  0  0  0  0
 18 20  1  0  0  0  0
 12 20  1  0  0  0  0
 16 21  1  0  0  0  0
 12 21  1  0  0  0  0
  8 22  1  0  0  0  0
 22 23  2  0  0  0  0
 22 24  1  0  0  0  0
 24 25  2  0  0  0  0
 25 26  1  0  0  0  0
 26 27  2  0  0  0  0
 27 28  1  0  0  0  0
 28 29  2  0  0  0  0
  6 29  1  0  0  0  0
 24 29  1  0  0  0  0
 26 30  1  0  0  0  0
 30 31  2  0  0  0  0
 31 32  1  0  0  0  0
 32 33  2  0  0  0  0
 33 34  1  0  0  0  0
 34 35  2  0  0  0  0
 30 35  1  0  0  0  0
 33 36  1  0  0  0  0
 36 37  2  0  0  0  0
 37 38  1  0  0  0  0
 38 39  2  0  0  0  0
 39 40  1  0  0  0  0
 40 41  2  0  0  0  0
 36 41  1  0  0  0  0
M  END
> <chemblId>
CHEMBL1215891

> <bioactivity__type>
Ki

> <units>
nM

> <value>
2811797.125

$$$$

  CDK     11271517482D 0   0.00000     0.00000     0

 38 43  0  0  0  0              1 V2000 
    6.7842   13.0410    0.0000 C   0  0  0  0  0  0  0  0  0  0  0  0
    5.4852   12.2910    0.0000 C   0  0  0  0  0  0  0  0  0  0  0  0
    5.4852   10.7910    0.0000 C   0  0  0  0  0  0  0  0  0  0  0  0
    4.1861   10.0410    0.0000 C   0  0  0  0  0  0  0  0  0  0  0  0
    4.1861    8.5410    0.0000 C   0  0  0  0  0  0  0  0  0  0  0  0
    2.8871    7.7910    0.0000 N   0  0  0  0  0  0  0  0  0  0  0  0
    2.8871    6.2910    0.0000 C   0  0  0  0  0  0  0  0  0  0  0  0
    1.5880    5.5410    0.0000 C   0  0  0  0  0  0  0  0  0  0  0  0
    1.5880    4.0410    0.0000 C   0  0  0  0  0  0  0  0  0  0  0  0
    2.8871    3.2910    0.0000 O   0  0  0  0  0  0  0  0  0  0  0  0
    0.2890    3.2910    0.0000 N   0  0  0  0  0  0  0  0  0  0  0  0
    0.2890    1.7910    0.0000 C   0  0  0  0  0  0  0  0  0  0  0  0
   -1.0100    1.0410    0.0000 C   0  0  0  0  0  0  0  0  0  0  0  0
   -1.0100   -0.4590    0.0000 C   0  0  0  0  0  0  0  0  0  0  0  0
   -1.8220   -1.9370    0.0000 C   0  0  0  0  0  0  0  0  0  0  0  0
   -0.5230   -1.3310    0.0000 C   0  0  0  0  0  0  0  0  0  0  0  0
    0.8480   -1.9370    0.0000 C   0  0  0  0  0  0  0  0  0  0  0  0
    1.5880   -0.4590    0.0000 C   0  0  0  0  0  0  0  0  0  0  0  0
    0.2890   -1.2090    0.0000 C   0  0  0  0  0  0  0  0  0  0  0  0
    1.5880    1.0410    0.0000 C   0  0  0  0  0  0  0  0  0  0  0  0
   -0.5230    0.1690    0.0000 C   0  0  0  0  0  0  0  0  0  0  0  0
    0.2890    6.2910    0.0000 C   0  0  0  0  0  0  0  0  0  0  0  0
   -1.0100    5.5410    0.0000 O   0  0  0  0  0  0  0  0  0  0  0  0
    0.2890    7.7910    0.0000 C   0  0  0  0  0  0  0  0  0  0  0  0
   -1.0100    8.5410    0.0000 C   0  0  0  0  0  0  0  0  0  0  0  0
   -1.0100   10.0410    0.0000 C   0  0  0  0  0  0  0  0  0  0  0  0
    0.2890   10.7910    0.0000 C   0  0  0  0  0  0  0  0  0  0  0  0
    1.5880   10.0410    0.0000 C   0  0  0  0  0  0  0  0  0  0  0  0
    1.5880    8.5410    0.0000 C   0  0  0  0  0  0  0  0  0  0  0  0
   -2.3091   10.7910    0.0000 C   0  0  0  0  0  0  0  0  0  0  0  0
   -2.4659   12.2828    0.0000 C   0  0  0  0  0  0  0  0  0  0  0  0
   -3.9331   12.5947    0.0000 N   0  0  0  0  0  0  0  0  0  0  0  0
   -4.6831   11.2956    0.0000 N   0  0  0  0  0  0  0  0  0  0  0  0
   -6.1749   11.1388    0.0000 C   0  0  0  0  0  0  0  0  0  0  0  0
   -7.0566   12.3523    0.0000 C   0  0  0  0  0  0  0  0  0  0  0  0
   -8.5483   12.1956    0.0000 C   0  0  0  0  0  0  0  0  0  0  0  0
   -6.4464   13.7227    0.0000 C   0  0  0  0  0  0  0  0  0  0  0  0
   -3.6794   10.1809    0.0000 C   0  0  0  0  0  0  0  0  0  0  0  0
  1  2  1  0  0  0  0
  2  3  1  0  0  0  0
  3  4  1  0  0  0  0
  4  5  1  0  0  0  0
  5  6  1  0  0  0  0
  6  7  1  0  0  0  0
  7  8  2  0  0  0  0
  8  9  1  0  0  0  0
  9 10  2  0  0  0  0
  9 11  1  0  0  0  0
 11 12  1  0  0  0  0
 12 13  1  0  0  0  0
 13 14  1  0  0  0  0
 14 15  1  0  0  0  0
 15 16  1  0  0  0  0
 16 17  1  0  0  0  0
 17 18  1  0  0  0  0
 18 19  1  0  0  0  0
 14 19  1  0  0  0  0
 18 20  1  0  0  0  0
 12 20  1  0  0  0  0
 16 21  1  0  0  0  0
 12 21  1  0  0  0  0
  8 22  1  0  0  0  0
 22 23  2  0  0  0  0
 22 24  1  0  0  0  0
 24 25  2  0  0  0  0
 25 26  1  0  0  0  0
 26 27  2  0  0  0  0
 27 28  1  0  0  0  0
 28 29  2  0  0  0  0
  6 29  1  0  0  0  0
 24 29  1  0  0  0  0
 26 30  1  0  0  0  0
 30 31  1  0  0  0  0
 31 32  2  0  0  0  0
 32 33  1  0  0  0  0
 33 34  1  0  0  0  0
 34 35  1  0  0  0  0
 35 36  1  0  0  0  0
 35 37  1  0  0  0  0
 33 38  1  0  0  0  0
 30 38  2  0  0  0  0
M  END
> <chemblId>
CHEMBL1215892

> <bioactivity__type>
Ki

> <units>
nM

> <value>
51.0

$$$$

  CDK     11271517482D 0   0.00000     0.00000     0

 39 44  0  0  0  0              1 V2000 
    6.7842   13.0410    0.0000 C   0  0  0  0  0  0  0  0  0  0  0  0
    5.4852   12.2910    0.0000 C   0  0  0  0  0  0  0  0  0  0  0  0
    5.4852   10.7910    0.0000 C   0  0  0  0  0  0  0  0  0  0  0  0
    4.1861   10.0410    0.0000 C   0  0  0  0  0  0  0  0  0  0  0  0
    4.1861    8.5410    0.0000 C   0  0  0  0  0  0  0  0  0  0  0  0
    2.8871    7.7910    0.0000 N   0  0  0  0  0  0  0  0  0  0  0  0
    2.8871    6.2910    0.0000 C   0  0  0  0  0  0  0  0  0  0  0  0
    1.5880    5.5410    0.0000 C   0  0  0  0  0  0  0  0  0  0  0  0
    1.5880    4.0410    0.0000 C   0  0  0  0  0  0  0  0  0  0  0  0
    2.8871    3.2910    0.0000 O   0  0  0  0  0  0  0  0  0  0  0  0
    0.2890    3.2910    0.0000 N   0  0  0  0  0  0  0  0  0  0  0  0
    0.2890    1.7910    0.0000 C   0  0  0  0  0  0  0  0  0  0  0  0
   -1.0100    1.0410    0.0000 C   0  0  0  0  0  0  0  0  0  0  0  0
   -1.0100   -0.4590    0.0000 C   0  0  0  0  0  0  0  0  0  0  0  0
   -1.8220   -1.9370    0.0000 C   0  0  0  0  0  0  0  0  0  0  0  0
   -0.5230   -1.3310    0.0000 C   0  0  0  0  0  0  0  0  0  0  0  0
    0.8480   -1.9370    0.0000 C   0  0  0  0  0  0  0  0  0  0  0  0
    1.5880   -0.4590    0.0000 C   0  0  0  0  0  0  0  0  0  0  0  0
    0.2890   -1.2090    0.0000 C   0  0  0  0  0  0  0  0  0  0  0  0
    1.5880    1.0410    0.0000 C   0  0  0  0  0  0  0  0  0  0  0  0
   -0.5230    0.1690    0.0000 C   0  0  0  0  0  0  0  0  0  0  0  0
    0.2890    6.2910    0.0000 C   0  0  0  0  0  0  0  0  0  0  0  0
   -1.0100    5.5410    0.0000 O   0  0  0  0  0  0  0  0  0  0  0  0
    0.2890    7.7910    0.0000 C   0  0  0  0  0  0  0  0  0  0  0  0
   -1.0100    8.5410    0.0000 C   0  0  0  0  0  0  0  0  0  0  0  0
   -1.0100   10.0410    0.0000 C   0  0  0  0  0  0  0  0  0  0  0  0
    0.2890   10.7910    0.0000 C   0  0  0  0  0  0  0  0  0  0  0  0
    1.5880   10.0410    0.0000 C   0  0  0  0  0  0  0  0  0  0  0  0
    1.5880    8.5410    0.0000 C   0  0  0  0  0  0  0  0  0  0  0  0
   -2.3091   10.7910    0.0000 C   0  0  0  0  0  0  0  0  0  0  0  0
   -2.3091   12.2910    0.0000 C   0  0  0  0  0  0  0  0  0  0  0  0
   -3.6081   13.0410    0.0000 C   0  0  0  0  0  0  0  0  0  0  0  0
   -3.6081   14.5410    0.0000 C   0  0  0  0  0  0  0  0  0  0  0  0
   -4.9072   12.2910    0.0000 C   0  0  0  0  0  0  0  0  0  0  0  0
   -6.2062   13.0410    0.0000 O   0  0  0  0  0  0  0  0  0  0  0  0
   -6.2062   14.5410    0.0000 C   0  0  0  0  0  0  0  0  0  0  0  0
   -4.9072   10.7910    0.0000 C   0  0  0  0  0  0  0  0  0  0  0  0
   -6.2062   10.0410    0.0000 C   0  0  0  0  0  0  0  0  0  0  0  0
   -3.6081   10.0410    0.0000 C   0  0  0  0  0  0  0  0  0  0  0  0
  1  2  1  0  0  0  0
  2  3  1  0  0  0  0
  3  4  1  0  0  0  0
  4  5  1  0  0  0  0
  5  6  1  0  0  0  0
  6  7  1  0  0  0  0
  7  8  2  0  0  0  0
  8  9  1  0  0  0  0
  9 10  2  0  0  0  0
  9 11  1  0  0  0  0
 11 12  1  0  0  0  0
 12 13  1  0  0  0  0
 13 14  1  0  0  0  0
 14 15  1  0  0  0  0
 15 16  1  0  0  0  0
 16 17  1  0  0  0  0
 17 18  1  0  0  0  0
 18 19  1  0  0  0  0
 14 19  1  0  0  0  0
 18 20  1  0  0  0  0
 12 20  1  0  0  0  0
 16 21  1  0  0  0  0
 12 21  1  0  0  0  0
  8 22  1  0  0  0  0
 22 23  2  0  0  0  0
 22 24  1  0  0  0  0
 24 25  2  0  0  0  0
 25 26  1  0  0  0  0
 26 27  2  0  0  0  0
 27 28  1  0  0  0  0
 28 29  2  0  0  0  0
  6 29  1  0  0  0  0
 24 29  1  0  0  0  0
 26 30  1  0  0  0  0
 30 31  2  0  0  0  0
 31 32  1  0  0  0  0
 32 33  1  0  0  0  0
 32 34  2  0  0  0  0
 34 35  1  0  0  0  0
 35 36  1  0  0  0  0
 34 37  1  0  0  0  0
 37 38  1  0  0  0  0
 37 39  2  0  0  0  0
 30 39  1  0  0  0  0
M  END
> <chemblId>
CHEMBL1215898

> <bioactivity__type>
Ki

> <units>
nM

> <value>
21.5

$$$$

  CDK     11271517482D 0   0.00000     0.00000     0

 41 47  0  0  0  0              1 V2000 
    6.7842   13.0410    0.0000 C   0  0  0  0  0  0  0  0  0  0  0  0
    5.4852   12.2910    0.0000 C   0  0  0  0  0  0  0  0  0  0  0  0
    5.4852   10.7910    0.0000 C   0  0  0  0  0  0  0  0  0  0  0  0
    4.1861   10.0410    0.0000 C   0  0  0  0  0  0  0  0  0  0  0  0
    4.1861    8.5410    0.0000 C   0  0  0  0  0  0  0  0  0  0  0  0
    2.8871    7.7910    0.0000 N   0  0  0  0  0  0  0  0  0  0  0  0
    2.8871    6.2910    0.0000 C   0  0  0  0  0  0  0  0  0  0  0  0
    1.5880    5.5410    0.0000 C   0  0  0  0  0  0  0  0  0  0  0  0
    1.5880    4.0410    0.0000 C   0  0  0  0  0  0  0  0  0  0  0  0
    2.8871    3.2910    0.0000 O   0  0  0  0  0  0  0  0  0  0  0  0
    0.2890    3.2910    0.0000 N   0  0  0  0  0  0  0  0  0  0  0  0
    0.2890    1.7910    0.0000 C   0  0  0  0  0  0  0  0  0  0  0  0
   -1.0100    1.0410    0.0000 C   0  0  0  0  0  0  0  0  0  0  0  0
   -1.0100   -0.4590    0.0000 C   0  0  0  0  0  0  0  0  0  0  0  0
   -1.8220   -1.9370    0.0000 C   0  0  0  0  0  0  0  0  0  0  0  0
   -0.5230   -1.3310    0.0000 C   0  0  0  0  0  0  0  0  0  0  0  0
    0.8480   -1.9370    0.0000 C   0  0  0  0  0  0  0  0  0  0  0  0
    1.5880   -0.4590    0.0000 C   0  0  0  0  0  0  0  0  0  0  0  0
    0.2890   -1.2090    0.0000 C   0  0  0  0  0  0  0  0  0  0  0  0
    1.5880    1.0410    0.0000 C   0  0  0  0  0  0  0  0  0  0  0  0
   -0.5230    0.1690    0.0000 C   0  0  0  0  0  0  0  0  0  0  0  0
    0.2890    6.2910    0.0000 C   0  0  0  0  0  0  0  0  0  0  0  0
   -1.0100    5.5410    0.0000 O   0  0  0  0  0  0  0  0  0  0  0  0
    0.2890    7.7910    0.0000 C   0  0  0  0  0  0  0  0  0  0  0  0
   -1.0100    8.5410    0.0000 C   0  0  0  0  0  0  0  0  0  0  0  0
   -1.0100   10.0410    0.0000 C   0  0  0  0  0  0  0  0  0  0  0  0
    0.2890   10.7910    0.0000 C   0  0  0  0  0  0  0  0  0  0  0  0
    1.5880   10.0410    0.0000 C   0  0  0  0  0  0  0  0  0  0  0  0
    1.5880    8.5410    0.0000 C   0  0  0  0  0  0  0  0  0  0  0  0
   -2.3091   10.7910    0.0000 C   0  0  0  0  0  0  0  0  0  0  0  0
   -3.6081   10.0410    0.0000 C   0  0  0  0  0  0  0  0  0  0  0  0
   -4.9072   10.7910    0.0000 C   0  0  0  0  0  0  0  0  0  0  0  0
   -4.9072   12.2910    0.0000 C   0  0  0  0  0  0  0  0  0  0  0  0
   -6.2062   13.0410    0.0000 C   0  0  0  0  0  0  0  0  0  0  0  0
   -6.2062   14.5410    0.0000 C   0  0  0  0  0  0  0  0  0  0  0  0
   -7.5052   15.2910    0.0000 O   0  0  0  0  0  0  0  0  0  0  0  0
   -7.5052   16.7910    0.0000 C   0  0  0  0  0  0  0  0  0  0  0  0
   -4.9072   15.2910    0.0000 C   0  0  0  0  0  0  0  0  0  0  0  0
   -3.6081   14.5410    0.0000 C   0  0  0  0  0  0  0  0  0  0  0  0
   -3.6081   13.0410    0.0000 C   0  0  0  0  0  0  0  0  0  0  0  0
   -2.3091   12.2910    0.0000 C   0  0  0  0  0  0  0  0  0  0  0  0
  1  2  1  0  0  0  0
  2  3  1  0  0  0  0
  3  4  1  0  0  0  0
  4  5  1  0  0  0  0
  5  6  1  0  0  0  0
  6  7  1  0  0  0  0
  7  8  2  0  0  0  0
  8  9  1  0  0  0  0
  9 10  2  0  0  0  0
  9 11  1  0  0  0  0
 11 12  1  0  0  0  0
 12 13  1  0  0  0  0
 13 14  1  0  0  0  0
 14 15  1  0  0  0  0
 15 16  1  0  0  0  0
 16 17  1  0  0  0  0
 17 18  1  0  0  0  0
 18 19  1  0  0  0  0
 14 19  1  0  0  0  0
 18 20  1  0  0  0  0
 12 20  1  0  0  0  0
 16 21  1  0  0  0  0
 12 21  1  0  0  0  0
  8 22  1  0  0  0  0
 22 23  2  0  0  0  0
 22 24  1  0  0  0  0
 24 25  2  0  0  0  0
 25 26  1  0  0  0  0
 26 27  2  0  0  0  0
 27 28  1  0  0  0  0
 28 29  2  0  0  0  0
  6 29  1  0  0  0  0
 24 29  1  0  0  0  0
 26 30  1  0  0  0  0
 30 31  2  0  0  0  0
 31 32  1  0  0  0  0
 32 33  2  0  0  0  0
 33 34  1  0  0  0  0
 34 35  2  0  0  0  0
 35 36  1  0  0  0  0
 36 37  1  0  0  0  0
 35 38  1  0  0  0  0
 38 39  2  0  0  0  0
 39 40  1  0  0  0  0
 33 40  1  0  0  0  0
 40 41  2  0  0  0  0
 30 41  1  0  0  0  0
M  END
> <chemblId>
CHEMBL1215899

> <bioactivity__type>
Ki

> <units>
nM

> <value>
52.6

$$$$

  CDK     11271517482D 0   0.00000     0.00000     0

 37 42  0  0  0  0              1 V2000 
    6.7842   13.0410    0.0000 C   0  0  0  0  0  0  0  0  0  0  0  0
    5.4852   12.2910    0.0000 C   0  0  0  0  0  0  0  0  0  0  0  0
    5.4852   10.7910    0.0000 C   0  0  0  0  0  0  0  0  0  0  0  0
    4.1861   10.0410    0.0000 C   0  0  0  0  0  0  0  0  0  0  0  0
    4.1861    8.5410    0.0000 C   0  0  0  0  0  0  0  0  0  0  0  0
    2.8871    7.7910    0.0000 N   0  0  0  0  0  0  0  0  0  0  0  0
    2.8871    6.2910    0.0000 C   0  0  0  0  0  0  0  0  0  0  0  0
    1.5880    5.5410    0.0000 C   0  0  0  0  0  0  0  0  0  0  0  0
    1.5880    4.0410    0.0000 C   0  0  0  0  0  0  0  0  0  0  0  0
    2.8871    3.2910    0.0000 O   0  0  0  0  0  0  0  0  0  0  0  0
    0.2890    3.2910    0.0000 N   0  0  0  0  0  0  0  0  0  0  0  0
    0.2890    1.7910    0.0000 C   0  0  0  0  0  0  0  0  0  0  0  0
   -1.0100    1.0410    0.0000 C   0  0  0  0  0  0  0  0  0  0  0  0
   -1.0100   -0.4590    0.0000 C   0  0  0  0  0  0  0  0  0  0  0  0
   -1.8220   -1.9370    0.0000 C   0  0  0  0  0  0  0  0  0  0  0  0
   -0.5230   -1.3310    0.0000 C   0  0  0  0  0  0  0  0  0  0  0  0
    0.8480   -1.9370    0.0000 C   0  0  0  0  0  0  0  0  0  0  0  0
    1.5880   -0.4590    0.0000 C   0  0  0  0  0  0  0  0  0  0  0  0
    0.2890   -1.2090    0.0000 C   0  0  0  0  0  0  0  0  0  0  0  0
    1.5880    1.0410    0.0000 C   0  0  0  0  0  0  0  0  0  0  0  0
   -0.5230    0.1690    0.0000 C   0  0  0  0  0  0  0  0  0  0  0  0
    0.2890    6.2910    0.0000 C   0  0  0  0  0  0  0  0  0  0  0  0
   -1.0100    5.5410    0.0000 O   0  0  0  0  0  0  0  0  0  0  0  0
    0.2890    7.7910    0.0000 C   0  0  0  0  0  0  0  0  0  0  0  0
   -1.0100    8.5410    0.0000 C   0  0  0  0  0  0  0  0  0  0  0  0
   -1.0100   10.0410    0.0000 C   0  0  0  0  0  0  0  0  0  0  0  0
    0.2890   10.7910    0.0000 C   0  0  0  0  0  0  0  0  0  0  0  0
    1.5880   10.0410    0.0000 C   0  0  0  0  0  0  0  0  0  0  0  0
    1.5880    8.5410    0.0000 C   0  0  0  0  0  0  0  0  0  0  0  0
   -2.3091   10.7910    0.0000 C   0  0  0  0  0  0  0  0  0  0  0  0
   -2.3091   12.2910    0.0000 C   0  0  0  0  0  0  0  0  0  0  0  0
   -3.6081   13.0410    0.0000 C   0  0  0  0  0  0  0  0  0  0  0  0
   -4.9072   12.2910    0.0000 C   0  0  0  0  0  0  0  0  0  0  0  0
   -4.9072   10.7910    0.0000 C   0  0  0  0  0  0  0  0  0  0  0  0
   -3.6081   10.0410    0.0000 C   0  0  0  0  0  0  0  0  0  0  0  0
   -6.2062   13.0410    0.0000 C   0  0  0  0  0  0  0  0  0  0  0  0
   -7.5052   13.7910    0.0000 N   0  0  0  0  0  0  0  0  0  0  0  0
  1  2  1  0  0  0  0
  2  3  1  0  0  0  0
  3  4  1  0  0  0  0
  4  5  1  0  0  0  0
  5  6  1  0  0  0  0
  6  7  1  0  0  0  0
  7  8  2  0  0  0  0
  8  9  1  0  0  0  0
  9 10  2  0  0  0  0
  9 11  1  0  0  0  0
 11 12  1  0  0  0  0
 12 13  1  0  0  0  0
 13 14  1  0  0  0  0
 14 15  1  0  0  0  0
 15 16  1  0  0  0  0
 16 17  1  0  0  0  0
 17 18  1  0  0  0  0
 18 19  1  0  0  0  0
 14 19  1  0  0  0  0
 18 20  1  0  0  0  0
 12 20  1  0  0  0  0
 16 21  1  0  0  0  0
 12 21  1  0  0  0  0
  8 22  1  0  0  0  0
 22 23  2  0  0  0  0
 22 24  1  0  0  0  0
 24 25  2  0  0  0  0
 25 26  1  0  0  0  0
 26 27  2  0  0  0  0
 27 28  1  0  0  0  0
 28 29  2  0  0  0  0
  6 29  1  0  0  0  0
 24 29  1  0  0  0  0
 26 30  1  0  0  0  0
 30 31  2  0  0  0  0
 31 32  1  0  0  0  0
 32 33  2  0  0  0  0
 33 34  1  0  0  0  0
 34 35  2  0  0  0  0
 30 35  1  0  0  0  0
 33 36  1  0  0  0  0
 36 37  3  0  0  0  0
M  END
> <chemblId>
CHEMBL1215900

> <bioactivity__type>
Ki

> <units>
nM

> <value>
41.9

$$$$

  CDK     11271517482D 0   0.00000     0.00000     0

 36 41  0  0  0  0              1 V2000 
    6.7842   13.0410    0.0000 C   0  0  0  0  0  0  0  0  0  0  0  0
    5.4852   12.2910    0.0000 C   0  0  0  0  0  0  0  0  0  0  0  0
    5.4852   10.7910    0.0000 C   0  0  0  0  0  0  0  0  0  0  0  0
    4.1861   10.0410    0.0000 C   0  0  0  0  0  0  0  0  0  0  0  0
    4.1861    8.5410    0.0000 C   0  0  0  0  0  0  0  0  0  0  0  0
    2.8871    7.7910    0.0000 N   0  0  0  0  0  0  0  0  0  0  0  0
    2.8871    6.2910    0.0000 C   0  0  0  0  0  0  0  0  0  0  0  0
    1.5880    5.5410    0.0000 C   0  0  0  0  0  0  0  0  0  0  0  0
    1.5880    4.0410    0.0000 C   0  0  0  0  0  0  0  0  0  0  0  0
    2.8871    3.2910    0.0000 O   0  0  0  0  0  0  0  0  0  0  0  0
    0.2890    3.2910    0.0000 N   0  0  0  0  0  0  0  0  0  0  0  0
    0.2890    1.7910    0.0000 C   0  0  0  0  0  0  0  0  0  0  0  0
   -1.0100    1.0410    0.0000 C   0  0  0  0  0  0  0  0  0  0  0  0
   -1.0100   -0.4590    0.0000 C   0  0  0  0  0  0  0  0  0  0  0  0
   -1.8220   -1.9370    0.0000 C   0  0  0  0  0  0  0  0  0  0  0  0
   -0.5230   -1.3310    0.0000 C   0  0  0  0  0  0  0  0  0  0  0  0
    0.8480   -1.9370    0.0000 C   0  0  0  0  0  0  0  0  0  0  0  0
    1.5880   -0.4590    0.0000 C   0  0  0  0  0  0  0  0  0  0  0  0
    0.2890   -1.2090    0.0000 C   0  0  0  0  0  0  0  0  0  0  0  0
    1.5880    1.0410    0.0000 C   0  0  0  0  0  0  0  0  0  0  0  0
   -0.5230    0.1690    0.0000 C   0  0  0  0  0  0  0  0  0  0  0  0
    0.2890    6.2910    0.0000 C   0  0  0  0  0  0  0  0  0  0  0  0
   -1.0100    5.5410    0.0000 O   0  0  0  0  0  0  0  0  0  0  0  0
    0.2890    7.7910    0.0000 C   0  0  0  0  0  0  0  0  0  0  0  0
   -1.0100    8.5410    0.0000 C   0  0  0  0  0  0  0  0  0  0  0  0
   -1.0100   10.0410    0.0000 C   0  0  0  0  0  0  0  0  0  0  0  0
    0.2890   10.7910    0.0000 C   0  0  0  0  0  0  0  0  0  0  0  0
    1.5880   10.0410    0.0000 C   0  0  0  0  0  0  0  0  0  0  0  0
    1.5880    8.5410    0.0000 C   0  0  0  0  0  0  0  0  0  0  0  0
   -2.3091   10.7910    0.0000 C   0  0  0  0  0  0  0  0  0  0  0  0
   -2.4659   12.2828    0.0000 C   0  0  0  0  0  0  0  0  0  0  0  0
   -1.3512   13.2865    0.0000 C   0  0  0  0  0  0  0  0  0  0  0  0
   -3.9331   12.5947    0.0000 O   0  0  0  0  0  0  0  0  0  0  0  0
   -4.6831   11.2956    0.0000 N   0  0  0  0  0  0  0  0  0  0  0  0
   -3.6794   10.1809    0.0000 C   0  0  0  0  0  0  0  0  0  0  0  0
   -3.9913    8.7137    0.0000 C   0  0  0  0  0  0  0  0  0  0  0  0
  1  2  1  0  0  0  0
  2  3  1  0  0  0  0
  3  4  1  0  0  0  0
  4  5  1  0  0  0  0
  5  6  1  0  0  0  0
  6  7  1  0  0  0  0
  7  8  2  0  0  0  0
  8  9  1  0  0  0  0
  9 10  2  0  0  0  0
  9 11  1  0  0  0  0
 11 12  1  0  0  0  0
 12 13  1  0  0  0  0
 13 14  1  0  0  0  0
 14 15  1  0  0  0  0
 15 16  1  0  0  0  0
 16 17  1  0  0  0  0
 17 18  1  0  0  0  0
 18 19  1  0  0  0  0
 14 19  1  0  0  0  0
 18 20  1  0  0  0  0
 12 20  1  0  0  0  0
 16 21  1  0  0  0  0
 12 21  1  0  0  0  0
  8 22  1  0  0  0  0
 22 23  2  0  0  0  0
 22 24  1  0  0  0  0
 24 25  2  0  0  0  0
 25 26  1  0  0  0  0
 26 27  2  0  0  0  0
 27 28  1  0  0  0  0
 28 29  2  0  0  0  0
  6 29  1  0  0  0  0
 24 29  1  0  0  0  0
 26 30  1  0  0  0  0
 30 31  2  0  0  0  0
 31 32  1  0  0  0  0
 31 33  1  0  0  0  0
 33 34  1  0  0  0  0
 34 35  2  0  0  0  0
 30 35  1  0  0  0  0
 35 36  1  0  0  0  0
M  END
> <chemblId>
CHEMBL1215901

> <bioactivity__type>
Ki

> <units>
nM

> <value>
4886248.955

$$$$

  CDK     11271517482D 0   0.00000     0.00000     0

 35 40  0  0  0  0              1 V2000 
    6.7842   13.0410    0.0000 C   0  0  0  0  0  0  0  0  0  0  0  0
    5.4852   12.2910    0.0000 C   0  0  0  0  0  0  0  0  0  0  0  0
    5.4852   10.7910    0.0000 C   0  0  0  0  0  0  0  0  0  0  0  0
    4.1861   10.0410    0.0000 C   0  0  0  0  0  0  0  0  0  0  0  0
    4.1861    8.5410    0.0000 C   0  0  0  0  0  0  0  0  0  0  0  0
    2.8871    7.7910    0.0000 N   0  0  0  0  0  0  0  0  0  0  0  0
    2.8871    6.2910    0.0000 C   0  0  0  0  0  0  0  0  0  0  0  0
    1.5880    5.5410    0.0000 C   0  0  0  0  0  0  0  0  0  0  0  0
    1.5880    4.0410    0.0000 C   0  0  0  0  0  0  0  0  0  0  0  0
    2.8871    3.2910    0.0000 O   0  0  0  0  0  0  0  0  0  0  0  0
    0.2890    3.2910    0.0000 N   0  0  0  0  0  0  0  0  0  0  0  0
    0.2890    1.7910    0.0000 C   0  0  0  0  0  0  0  0  0  0  0  0
   -1.0100    1.0410    0.0000 C   0  0  0  0  0  0  0  0  0  0  0  0
   -1.0100   -0.4590    0.0000 C   0  0  0  0  0  0  0  0  0  0  0  0
   -1.8220   -1.9370    0.0000 C   0  0  0  0  0  0  0  0  0  0  0  0
   -0.5230   -1.3310    0.0000 C   0  0  0  0  0  0  0  0  0  0  0  0
    0.8480   -1.9370    0.0000 C   0  0  0  0  0  0  0  0  0  0  0  0
    1.5880   -0.4590    0.0000 C   0  0  0  0  0  0  0  0  0  0  0  0
    0.2890   -1.2090    0.0000 C   0  0  0  0  0  0  0  0  0  0  0  0
    1.5880    1.0410    0.0000 C   0  0  0  0  0  0  0  0  0  0  0  0
   -0.5230    0.1690    0.0000 C   0  0  0  0  0  0  0  0  0  0  0  0
    0.2890    6.2910    0.0000 C   0  0  0  0  0  0  0  0  0  0  0  0
   -1.0100    5.5410    0.0000 O   0  0  0  0  0  0  0  0  0  0  0  0
    0.2890    7.7910    0.0000 C   0  0  0  0  0  0  0  0  0  0  0  0
   -1.0100    8.5410    0.0000 C   0  0  0  0  0  0  0  0  0  0  0  0
   -1.0100   10.0410    0.0000 C   0  0  0  0  0  0  0  0  0  0  0  0
    0.2890   10.7910    0.0000 C   0  0  0  0  0  0  0  0  0  0  0  0
    1.5880   10.0410    0.0000 C   0  0  0  0  0  0  0  0  0  0  0  0
    1.5880    8.5410    0.0000 C   0  0  0  0  0  0  0  0  0  0  0  0
   -2.3091   10.7910    0.0000 C   0  0  0  0  0  0  0  0  0  0  0  0
   -2.4659   12.2828    0.0000 C   0  0  0  0  0  0  0  0  0  0  0  0
   -3.9331   12.5947    0.0000 C   0  0  0  0  0  0  0  0  0  0  0  0
   -4.6831   11.2956    0.0000 C   0  0  0  0  0  0  0  0  0  0  0  0
   -6.1749   11.1388    0.0000 Cl  0  0  0  0  0  0  0  0  0  0  0  0
   -3.6794   10.1809    0.0000 S   0  0  0  0  0  0  0  0  0  0  0  0
  1  2  1  0  0  0  0
  2  3  1  0  0  0  0
  3  4  1  0  0  0  0
  4  5  1  0  0  0  0
  5  6  1  0  0  0  0
  6  7  1  0  0  0  0
  7  8  2  0  0  0  0
  8  9  1  0  0  0  0
  9 10  2  0  0  0  0
  9 11  1  0  0  0  0
 11 12  1  0  0  0  0
 12 13  1  0  0  0  0
 13 14  1  0  0  0  0
 14 15  1  0  0  0  0
 15 16  1  0  0  0  0
 16 17  1  0  0  0  0
 17 18  1  0  0  0  0
 18 19  1  0  0  0  0
 14 19  1  0  0  0  0
 18 20  1  0  0  0  0
 12 20  1  0  0  0  0
 16 21  1  0  0  0  0
 12 21  1  0  0  0  0
  8 22  1  0  0  0  0
 22 23  2  0  0  0  0
 22 24  1  0  0  0  0
 24 25  2  0  0  0  0
 25 26  1  0  0  0  0
 26 27  2  0  0  0  0
 27 28  1  0  0  0  0
 28 29  2  0  0  0  0
  6 29  1  0  0  0  0
 24 29  1  0  0  0  0
 26 30  1  0  0  0  0
 30 31  2  0  0  0  0
 31 32  1  0  0  0  0
 32 33  2  0  0  0  0
 33 34  1  0  0  0  0
 33 35  1  0  0  0  0
 30 35  1  0  0  0  0
M  END
> <chemblId>
CHEMBL1215908

> <bioactivity__type>
Ki

> <units>
nM

> <value>
44.8

$$$$

  CDK     11271517482D 0   0.00000     0.00000     0

 37 42  0  0  0  0              1 V2000 
    6.7842   13.0410    0.0000 C   0  0  0  0  0  0  0  0  0  0  0  0
    5.4852   12.2910    0.0000 C   0  0  0  0  0  0  0  0  0  0  0  0
    5.4852   10.7910    0.0000 C   0  0  0  0  0  0  0  0  0  0  0  0
    4.1861   10.0410    0.0000 C   0  0  0  0  0  0  0  0  0  0  0  0
    4.1861    8.5410    0.0000 C   0  0  0  0  0  0  0  0  0  0  0  0
    2.8871    7.7910    0.0000 N   0  0  0  0  0  0  0  0  0  0  0  0
    2.8871    6.2910    0.0000 C   0  0  0  0  0  0  0  0  0  0  0  0
    1.5880    5.5410    0.0000 C   0  0  0  0  0  0  0  0  0  0  0  0
    1.5880    4.0410    0.0000 C   0  0  0  0  0  0  0  0  0  0  0  0
    2.8871    3.2910    0.0000 O   0  0  0  0  0  0  0  0  0  0  0  0
    0.2890    3.2910    0.0000 N   0  0  0  0  0  0  0  0  0  0  0  0
    0.2890    1.7910    0.0000 C   0  0  0  0  0  0  0  0  0  0  0  0
   -1.0100    1.0410    0.0000 C   0  0  0  0  0  0  0  0  0  0  0  0
   -1.0100   -0.4590    0.0000 C   0  0  0  0  0  0  0  0  0  0  0  0
   -1.8220   -1.9370    0.0000 C   0  0  0  0  0  0  0  0  0  0  0  0
   -0.5230   -1.3310    0.0000 C   0  0  0  0  0  0  0  0  0  0  0  0
    0.8480   -1.9370    0.0000 C   0  0  0  0  0  0  0  0  0  0  0  0
    1.5880   -0.4590    0.0000 C   0  0  0  0  0  0  0  0  0  0  0  0
    0.2890   -1.2090    0.0000 C   0  0  0  0  0  0  0  0  0  0  0  0
    1.5880    1.0410    0.0000 C   0  0  0  0  0  0  0  0  0  0  0  0
   -0.5230    0.1690    0.0000 C   0  0  0  0  0  0  0  0  0  0  0  0
    0.2890    6.2910    0.0000 C   0  0  0  0  0  0  0  0  0  0  0  0
   -1.0100    5.5410    0.0000 O   0  0  0  0  0  0  0  0  0  0  0  0
    0.2890    7.7910    0.0000 C   0  0  0  0  0  0  0  0  0  0  0  0
   -1.0100    8.5410    0.0000 C   0  0  0  0  0  0  0  0  0  0  0  0
   -1.0100   10.0410    0.0000 C   0  0  0  0  0  0  0  0  0  0  0  0
    0.2890   10.7910    0.0000 C   0  0  0  0  0  0  0  0  0  0  0  0
    1.5880   10.0410    0.0000 C   0  0  0  0  0  0  0  0  0  0  0  0
    1.5880    8.5410    0.0000 C   0  0  0  0  0  0  0  0  0  0  0  0
   -2.3091   10.7910    0.0000 C   0  0  0  0  0  0  0  0  0  0  0  0
   -2.3091   12.2910    0.0000 C   0  0  0  0  0  0  0  0  0  0  0  0
   -3.6081   13.0410    0.0000 C   0  0  0  0  0  0  0  0  0  0  0  0
   -4.9072   12.2910    0.0000 C   0  0  0  0  0  0  0  0  0  0  0  0
   -6.2062   13.0410    0.0000 O   0  0  0  0  0  0  0  0  0  0  0  0
   -6.2062   14.5410    0.0000 C   0  0  0  0  0  0  0  0  0  0  0  0
   -4.9072   10.7910    0.0000 N   0  0  0  0  0  0  0  0  0  0  0  0
   -3.6081   10.0410    0.0000 C   0  0  0  0  0  0  0  0  0  0  0  0
  1  2  1  0  0  0  0
  2  3  1  0  0  0  0
  3  4  1  0  0  0  0
  4  5  1  0  0  0  0
  5  6  1  0  0  0  0
  6  7  1  0  0  0  0
  7  8  2  0  0  0  0
  8  9  1  0  0  0  0
  9 10  2  0  0  0  0
  9 11  1  0  0  0  0
 11 12  1  0  0  0  0
 12 13  1  0  0  0  0
 13 14  1  0  0  0  0
 14 15  1  0  0  0  0
 15 16  1  0  0  0  0
 16 17  1  0  0  0  0
 17 18  1  0  0  0  0
 18 19  1  0  0  0  0
 14 19  1  0  0  0  0
 18 20  1  0  0  0  0
 12 20  1  0  0  0  0
 16 21  1  0  0  0  0
 12 21  1  0  0  0  0
  8 22  1  0  0  0  0
 22 23  2  0  0  0  0
 22 24  1  0  0  0  0
 24 25  2  0  0  0  0
 25 26  1  0  0  0  0
 26 27  2  0  0  0  0
 27 28  1  0  0  0  0
 28 29  2  0  0  0  0
  6 29  1  0  0  0  0
 24 29  1  0  0  0  0
 26 30  1  0  0  0  0
 30 31  2  0  0  0  0
 31 32  1  0  0  0  0
 32 33  2  0  0  0  0
 33 34  1  0  0  0  0
 34 35  1  0  0  0  0
 33 36  1  0  0  0  0
 36 37  2  0  0  0  0
 30 37  1  0  0  0  0
M  END
> <chemblId>
CHEMBL1215909

> <bioactivity__type>
Ki

> <units>
nM

> <value>
59.3

$$$$

  CDK     11271517482D 0   0.00000     0.00000     0

 37 42  0  0  0  0              1 V2000 
    6.7842   13.0410    0.0000 C   0  0  0  0  0  0  0  0  0  0  0  0
    5.4852   12.2910    0.0000 C   0  0  0  0  0  0  0  0  0  0  0  0
    5.4852   10.7910    0.0000 C   0  0  0  0  0  0  0  0  0  0  0  0
    4.1861   10.0410    0.0000 C   0  0  0  0  0  0  0  0  0  0  0  0
    4.1861    8.5410    0.0000 C   0  0  0  0  0  0  0  0  0  0  0  0
    2.8871    7.7910    0.0000 N   0  0  0  0  0  0  0  0  0  0  0  0
    2.8871    6.2910    0.0000 C   0  0  0  0  0  0  0  0  0  0  0  0
    1.5880    5.5410    0.0000 C   0  0  0  0  0  0  0  0  0  0  0  0
    1.5880    4.0410    0.0000 C   0  0  0  0  0  0  0  0  0  0  0  0
    2.8871    3.2910    0.0000 O   0  0  0  0  0  0  0  0  0  0  0  0
    0.2890    3.2910    0.0000 N   0  0  0  0  0  0  0  0  0  0  0  0
    0.2890    1.7910    0.0000 C   0  0  0  0  0  0  0  0  0  0  0  0
   -1.0100    1.0410    0.0000 C   0  0  0  0  0  0  0  0  0  0  0  0
   -1.0100   -0.4590    0.0000 C   0  0  0  0  0  0  0  0  0  0  0  0
   -1.8220   -1.9370    0.0000 C   0  0  0  0  0  0  0  0  0  0  0  0
   -0.5230   -1.3310    0.0000 C   0  0  0  0  0  0  0  0  0  0  0  0
    0.8480   -1.9370    0.0000 C   0  0  0  0  0  0  0  0  0  0  0  0
    1.5880   -0.4590    0.0000 C   0  0  0  0  0  0  0  0  0  0  0  0
    0.2890   -1.2090    0.0000 C   0  0  0  0  0  0  0  0  0  0  0  0
    1.5880    1.0410    0.0000 C   0  0  0  0  0  0  0  0  0  0  0  0
   -0.5230    0.1690    0.0000 C   0  0  0  0  0  0  0  0  0  0  0  0
    0.2890    6.2910    0.0000 C   0  0  0  0  0  0  0  0  0  0  0  0
   -1.0100    5.5410    0.0000 O   0  0  0  0  0  0  0  0  0  0  0  0
    0.2890    7.7910    0.0000 C   0  0  0  0  0  0  0  0  0  0  0  0
   -1.0100    8.5410    0.0000 C   0  0  0  0  0  0  0  0  0  0  0  0
   -1.0100   10.0410    0.0000 C   0  0  0  0  0  0  0  0  0  0  0  0
    0.2890   10.7910    0.0000 C   0  0  0  0  0  0  0  0  0  0  0  0
    1.5880   10.0410    0.0000 C   0  0  0  0  0  0  0  0  0  0  0  0
    1.5880    8.5410    0.0000 C   0  0  0  0  0  0  0  0  0  0  0  0
   -2.3091   10.7910    0.0000 C   0  0  0  0  0  0  0  0  0  0  0  0
   -2.3091   12.2910    0.0000 C   0  0  0  0  0  0  0  0  0  0  0  0
   -3.6081   13.0410    0.0000 C   0  0  0  0  0  0  0  0  0  0  0  0
   -4.9072   12.2910    0.0000 C   0  0  0  0  0  0  0  0  0  0  0  0
   -6.2062   13.0410    0.0000 F   0  0  0  0  0  0  0  0  0  0  0  0
   -4.9072   10.7910    0.0000 C   0  0  0  0  0  0  0  0  0  0  0  0
   -3.6081   10.0410    0.0000 C   0  0  0  0  0  0  0  0  0  0  0  0
   -3.6081    8.5410    0.0000 F   0  0  0  0  0  0  0  0  0  0  0  0
  1  2  1  0  0  0  0
  2  3  1  0  0  0  0
  3  4  1  0  0  0  0
  4  5  1  0  0  0  0
  5  6  1  0  0  0  0
  6  7  1  0  0  0  0
  7  8  2  0  0  0  0
  8  9  1  0  0  0  0
  9 10  2  0  0  0  0
  9 11  1  0  0  0  0
 11 12  1  0  0  0  0
 12 13  1  0  0  0  0
 13 14  1  0  0  0  0
 14 15  1  0  0  0  0
 15 16  1  0  0  0  0
 16 17  1  0  0  0  0
 17 18  1  0  0  0  0
 18 19  1  0  0  0  0
 14 19  1  0  0  0  0
 18 20  1  0  0  0  0
 12 20  1  0  0  0  0
 16 21  1  0  0  0  0
 12 21  1  0  0  0  0
  8 22  1  0  0  0  0
 22 23  2  0  0  0  0
 22 24  1  0  0  0  0
 24 25  2  0  0  0  0
 25 26  1  0  0  0  0
 26 27  2  0  0  0  0
 27 28  1  0  0  0  0
 28 29  2  0  0  0  0
  6 29  1  0  0  0  0
 24 29  1  0  0  0  0
 26 30  1  0  0  0  0
 30 31  2  0  0  0  0
 31 32  1  0  0  0  0
 32 33  2  0  0  0  0
 33 34  1  0  0  0  0
 33 35  1  0  0  0  0
 35 36  2  0  0  0  0
 30 36  1  0  0  0  0
 36 37  1  0  0  0  0
M  END
> <chemblId>
CHEMBL1215916

> <bioactivity__type>
Ki

> <units>
nM

> <value>
16.0

$$$$

  CDK     11271517482D 0   0.00000     0.00000     0

 36 41  0  0  0  0              1 V2000 
    6.7842   13.0410    0.0000 C   0  0  0  0  0  0  0  0  0  0  0  0
    5.4852   12.2910    0.0000 C   0  0  0  0  0  0  0  0  0  0  0  0
    5.4852   10.7910    0.0000 C   0  0  0  0  0  0  0  0  0  0  0  0
    4.1861   10.0410    0.0000 C   0  0  0  0  0  0  0  0  0  0  0  0
    4.1861    8.5410    0.0000 C   0  0  0  0  0  0  0  0  0  0  0  0
    2.8871    7.7910    0.0000 N   0  0  0  0  0  0  0  0  0  0  0  0
    2.8871    6.2910    0.0000 C   0  0  0  0  0  0  0  0  0  0  0  0
    1.5880    5.5410    0.0000 C   0  0  0  0  0  0  0  0  0  0  0  0
    1.5880    4.0410    0.0000 C   0  0  0  0  0  0  0  0  0  0  0  0
    2.8871    3.2910    0.0000 O   0  0  0  0  0  0  0  0  0  0  0  0
    0.2890    3.2910    0.0000 N   0  0  0  0  0  0  0  0  0  0  0  0
    0.2890    1.7910    0.0000 C   0  0  0  0  0  0  0  0  0  0  0  0
   -1.0100    1.0410    0.0000 C   0  0  0  0  0  0  0  0  0  0  0  0
   -1.0100   -0.4590    0.0000 C   0  0  0  0  0  0  0  0  0  0  0  0
   -1.8220   -1.9370    0.0000 C   0  0  0  0  0  0  0  0  0  0  0  0
   -0.5230   -1.3310    0.0000 C   0  0  0  0  0  0  0  0  0  0  0  0
    0.8480   -1.9370    0.0000 C   0  0  0  0  0  0  0  0  0  0  0  0
    1.5880   -0.4590    0.0000 C   0  0  0  0  0  0  0  0  0  0  0  0
    0.2890   -1.2090    0.0000 C   0  0  0  0  0  0  0  0  0  0  0  0
    1.5880    1.0410    0.0000 C   0  0  0  0  0  0  0  0  0  0  0  0
   -0.5230    0.1690    0.0000 C   0  0  0  0  0  0  0  0  0  0  0  0
    0.2890    6.2910    0.0000 C   0  0  0  0  0  0  0  0  0  0  0  0
   -1.0100    5.5410    0.0000 O   0  0  0  0  0  0  0  0  0  0  0  0
    0.2890    7.7910    0.0000 C   0  0  0  0  0  0  0  0  0  0  0  0
   -1.0100    8.5410    0.0000 C   0  0  0  0  0  0  0  0  0  0  0  0
   -1.0100   10.0410    0.0000 C   0  0  0  0  0  0  0  0  0  0  0  0
    0.2890   10.7910    0.0000 C   0  0  0  0  0  0  0  0  0  0  0  0
    1.5880   10.0410    0.0000 C   0  0  0  0  0  0  0  0  0  0  0  0
    1.5880    8.5410    0.0000 C   0  0  0  0  0  0  0  0  0  0  0  0
   -2.3091   10.7910    0.0000 C   0  0  0  0  0  0  0  0  0  0  0  0
   -2.3091   12.2910    0.0000 C   0  0  0  0  0  0  0  0  0  0  0  0
   -3.6081   13.0410    0.0000 C   0  0  0  0  0  0  0  0  0  0  0  0
   -4.9072   12.2910    0.0000 C   0  0  0  0  0  0  0  0  0  0  0  0
   -6.2062   13.0410    0.0000 Cl  0  0  0  0  0  0  0  0  0  0  0  0
   -4.9072   10.7910    0.0000 C   0  0  0  0  0  0  0  0  0  0  0  0
   -3.6081   10.0410    0.0000 C   0  0  0  0  0  0  0  0  0  0  0  0
  1  2  1  0  0  0  0
  2  3  1  0  0  0  0
  3  4  1  0  0  0  0
  4  5  1  0  0  0  0
  5  6  1  0  0  0  0
  6  7  1  0  0  0  0
  7  8  2  0  0  0  0
  8  9  1  0  0  0  0
  9 10  2  0  0  0  0
  9 11  1  0  0  0  0
 11 12  1  0  0  0  0
 12 13  1  0  0  0  0
 13 14  1  0  0  0  0
 14 15  1  0  0  0  0
 15 16  1  0  0  0  0
 16 17  1  0  0  0  0
 17 18  1  0  0  0  0
 18 19  1  0  0  0  0
 14 19  1  0  0  0  0
 18 20  1  0  0  0  0
 12 20  1  0  0  0  0
 16 21  1  0  0  0  0
 12 21  1  0  0  0  0
  8 22  1  0  0  0  0
 22 23  2  0  0  0  0
 22 24  1  0  0  0  0
 24 25  2  0  0  0  0
 25 26  1  0  0  0  0
 26 27  2  0  0  0  0
 27 28  1  0  0  0  0
 28 29  2  0  0  0  0
  6 29  1  0  0  0  0
 24 29  1  0  0  0  0
 26 30  1  0  0  0  0
 30 31  2  0  0  0  0
 31 32  1  0  0  0  0
 32 33  2  0  0  0  0
 33 34  1  0  0  0  0
 33 35  1  0  0  0  0
 35 36  2  0  0  0  0
 30 36  1  0  0  0  0
M  END
> <chemblId>
CHEMBL1215917

> <bioactivity__type>
Ki

> <units>
nM

> <value>
11.0

$$$$

  CDK     11271517482D 0   0.00000     0.00000     0

 36 41  0  0  0  0              1 V2000 
    6.7842   13.0410    0.0000 C   0  0  0  0  0  0  0  0  0  0  0  0
    5.4852   12.2910    0.0000 C   0  0  0  0  0  0  0  0  0  0  0  0
    5.4852   10.7910    0.0000 C   0  0  0  0  0  0  0  0  0  0  0  0
    4.1861   10.0410    0.0000 C   0  0  0  0  0  0  0  0  0  0  0  0
    4.1861    8.5410    0.0000 C   0  0  0  0  0  0  0  0  0  0  0  0
    2.8871    7.7910    0.0000 N   0  0  0  0  0  0  0  0  0  0  0  0
    2.8871    6.2910    0.0000 C   0  0  0  0  0  0  0  0  0  0  0  0
    1.5880    5.5410    0.0000 C   0  0  0  0  0  0  0  0  0  0  0  0
    1.5880    4.0410    0.0000 C   0  0  0  0  0  0  0  0  0  0  0  0
    2.8871    3.2910    0.0000 O   0  0  0  0  0  0  0  0  0  0  0  0
    0.2890    3.2910    0.0000 N   0  0  0  0  0  0  0  0  0  0  0  0
    0.2890    1.7910    0.0000 C   0  0  0  0  0  0  0  0  0  0  0  0
   -1.0100    1.0410    0.0000 C   0  0  0  0  0  0  0  0  0  0  0  0
   -1.0100   -0.4590    0.0000 C   0  0  0  0  0  0  0  0  0  0  0  0
   -1.8220   -1.9370    0.0000 C   0  0  0  0  0  0  0  0  0  0  0  0
   -0.5230   -1.3310    0.0000 C   0  0  0  0  0  0  0  0  0  0  0  0
    0.8480   -1.9370    0.0000 C   0  0  0  0  0  0  0  0  0  0  0  0
    1.5880   -0.4590    0.0000 C   0  0  0  0  0  0  0  0  0  0  0  0
    0.2890   -1.2090    0.0000 C   0  0  0  0  0  0  0  0  0  0  0  0
    1.5880    1.0410    0.0000 C   0  0  0  0  0  0  0  0  0  0  0  0
   -0.5230    0.1690    0.0000 C   0  0  0  0  0  0  0  0  0  0  0  0
    0.2890    6.2910    0.0000 C   0  0  0  0  0  0  0  0  0  0  0  0
   -1.0100    5.5410    0.0000 O   0  0  0  0  0  0  0  0  0  0  0  0
    0.2890    7.7910    0.0000 C   0  0  0  0  0  0  0  0  0  0  0  0
   -1.0100    8.5410    0.0000 C   0  0  0  0  0  0  0  0  0  0  0  0
   -1.0100   10.0410    0.0000 C   0  0  0  0  0  0  0  0  0  0  0  0
    0.2890   10.7910    0.0000 C   0  0  0  0  0  0  0  0  0  0  0  0
    1.5880   10.0410    0.0000 C   0  0  0  0  0  0  0  0  0  0  0  0
    1.5880    8.5410    0.0000 C   0  0  0  0  0  0  0  0  0  0  0  0
   -2.3091   10.7910    0.0000 C   0  0  0  0  0  0  0  0  0  0  0  0
   -2.3091   12.2910    0.0000 C   0  0  0  0  0  0  0  0  0  0  0  0
   -3.6081   13.0410    0.0000 C   0  0  0  0  0  0  0  0  0  0  0  0
   -4.9072   12.2910    0.0000 C   0  0  0  0  0  0  0  0  0  0  0  0
   -6.2062   13.0410    0.0000 O   0  0  0  0  0  0  0  0  0  0  0  0
   -4.9072   10.7910    0.0000 C   0  0  0  0  0  0  0  0  0  0  0  0
   -3.6081   10.0410    0.0000 C   0  0  0  0  0  0  0  0  0  0  0  0
  1  2  1  0  0  0  0
  2  3  1  0  0  0  0
  3  4  1  0  0  0  0
  4  5  1  0  0  0  0
  5  6  1  0  0  0  0
  6  7  1  0  0  0  0
  7  8  2  0  0  0  0
  8  9  1  0  0  0  0
  9 10  2  0  0  0  0
  9 11  1  0  0  0  0
 11 12  1  0  0  0  0
 12 13  1  0  0  0  0
 13 14  1  0  0  0  0
 14 15  1  0  0  0  0
 15 16  1  0  0  0  0
 16 17  1  0  0  0  0
 17 18  1  0  0  0  0
 18 19  1  0  0  0  0
 14 19  1  0  0  0  0
 18 20  1  0  0  0  0
 12 20  1  0  0  0  0
 16 21  1  0  0  0  0
 12 21  1  0  0  0  0
  8 22  1  0  0  0  0
 22 23  2  0  0  0  0
 22 24  1  0  0  0  0
 24 25  2  0  0  0  0
 25 26  1  0  0  0  0
 26 27  2  0  0  0  0
 27 28  1  0  0  0  0
 28 29  2  0  0  0  0
  6 29  1  0  0  0  0
 24 29  1  0  0  0  0
 26 30  1  0  0  0  0
 30 31  2  0  0  0  0
 31 32  1  0  0  0  0
 32 33  2  0  0  0  0
 33 34  1  0  0  0  0
 33 35  1  0  0  0  0
 35 36  2  0  0  0  0
 30 36  1  0  0  0  0
M  END
> <chemblId>
CHEMBL1215918

> <bioactivity__type>
Ki

> <units>
nM

> <value>
4.2

$$$$

  CDK     11271517482D 0   0.00000     0.00000     0

 35 40  0  0  0  0              1 V2000 
    6.7842   13.0410    0.0000 C   0  0  0  0  0  0  0  0  0  0  0  0
    5.4852   12.2910    0.0000 C   0  0  0  0  0  0  0  0  0  0  0  0
    5.4852   10.7910    0.0000 C   0  0  0  0  0  0  0  0  0  0  0  0
    4.1861   10.0410    0.0000 C   0  0  0  0  0  0  0  0  0  0  0  0
    4.1861    8.5410    0.0000 C   0  0  0  0  0  0  0  0  0  0  0  0
    2.8871    7.7910    0.0000 N   0  0  0  0  0  0  0  0  0  0  0  0
    2.8871    6.2910    0.0000 C   0  0  0  0  0  0  0  0  0  0  0  0
    1.5880    5.5410    0.0000 C   0  0  0  0  0  0  0  0  0  0  0  0
    1.5880    4.0410    0.0000 C   0  0  0  0  0  0  0  0  0  0  0  0
    2.8871    3.2910    0.0000 O   0  0  0  0  0  0  0  0  0  0  0  0
    0.2890    3.2910    0.0000 N   0  0  0  0  0  0  0  0  0  0  0  0
    0.2890    1.7910    0.0000 C   0  0  0  0  0  0  0  0  0  0  0  0
   -1.0100    1.0410    0.0000 C   0  0  0  0  0  0  0  0  0  0  0  0
   -1.0100   -0.4590    0.0000 C   0  0  0  0  0  0  0  0  0  0  0  0
   -1.8220   -1.9370    0.0000 C   0  0  0  0  0  0  0  0  0  0  0  0
   -0.5230   -1.3310    0.0000 C   0  0  0  0  0  0  0  0  0  0  0  0
    0.8480   -1.9370    0.0000 C   0  0  0  0  0  0  0  0  0  0  0  0
    1.5880   -0.4590    0.0000 C   0  0  0  0  0  0  0  0  0  0  0  0
    0.2890   -1.2090    0.0000 C   0  0  0  0  0  0  0  0  0  0  0  0
    1.5880    1.0410    0.0000 C   0  0  0  0  0  0  0  0  0  0  0  0
   -0.5230    0.1690    0.0000 C   0  0  0  0  0  0  0  0  0  0  0  0
    0.2890    6.2910    0.0000 C   0  0  0  0  0  0  0  0  0  0  0  0
   -1.0100    5.5410    0.0000 O   0  0  0  0  0  0  0  0  0  0  0  0
    0.2890    7.7910    0.0000 C   0  0  0  0  0  0  0  0  0  0  0  0
   -1.0100    8.5410    0.0000 C   0  0  0  0  0  0  0  0  0  0  0  0
   -1.0100   10.0410    0.0000 C   0  0  0  0  0  0  0  0  0  0  0  0
    0.2890   10.7910    0.0000 C   0  0  0  0  0  0  0  0  0  0  0  0
    1.5880   10.0410    0.0000 C   0  0  0  0  0  0  0  0  0  0  0  0
    1.5880    8.5410    0.0000 C   0  0  0  0  0  0  0  0  0  0  0  0
   -2.3091   10.7910    0.0000 C   0  0  0  0  0  0  0  0  0  0  0  0
   -2.3091   12.2910    0.0000 C   0  0  0  0  0  0  0  0  0  0  0  0
   -3.6081   13.0410    0.0000 C   0  0  0  0  0  0  0  0  0  0  0  0
   -4.9072   12.2910    0.0000 C   0  0  0  0  0  0  0  0  0  0  0  0
   -4.9072   10.7910    0.0000 C   0  0  0  0  0  0  0  0  0  0  0  0
   -3.6081   10.0410    0.0000 C   0  0  0  0  0  0  0  0  0  0  0  0
  1  2  1  0  0  0  0
  2  3  1  0  0  0  0
  3  4  1  0  0  0  0
  4  5  1  0  0  0  0
  5  6  1  0  0  0  0
  6  7  1  0  0  0  0
  7  8  2  0  0  0  0
  8  9  1  0  0  0  0
  9 10  2  0  0  0  0
  9 11  1  0  0  0  0
 11 12  1  0  0  0  0
 12 13  1  0  0  0  0
 13 14  1  0  0  0  0
 14 15  1  0  0  0  0
 15 16  1  0  0  0  0
 16 17  1  0  0  0  0
 17 18  1  0  0  0  0
 18 19  1  0  0  0  0
 14 19  1  0  0  0  0
 18 20  1  0  0  0  0
 12 20  1  0  0  0  0
 16 21  1  0  0  0  0
 12 21  1  0  0  0  0
  8 22  1  0  0  0  0
 22 23  2  0  0  0  0
 22 24  1  0  0  0  0
 24 25  2  0  0  0  0
 25 26  1  0  0  0  0
 26 27  2  0  0  0  0
 27 28  1  0  0  0  0
 28 29  2  0  0  0  0
  6 29  1  0  0  0  0
 24 29  1  0  0  0  0
 26 30  1  0  0  0  0
 30 31  2  0  0  0  0
 31 32  1  0  0  0  0
 32 33  1  0  0  0  0
 33 34  1  0  0  0  0
 34 35  1  0  0  0  0
 30 35  1  0  0  0  0
M  END
> <chemblId>
CHEMBL1215919

> <bioactivity__type>
Ki

> <units>
nM

> <value>
8.3

$$$$

  CDK     11271517482D 0   0.00000     0.00000     0

 34 39  0  0  0  0              1 V2000 
    6.7842   13.0410    0.0000 C   0  0  0  0  0  0  0  0  0  0  0  0
    5.4852   12.2910    0.0000 C   0  0  0  0  0  0  0  0  0  0  0  0
    5.4852   10.7910    0.0000 C   0  0  0  0  0  0  0  0  0  0  0  0
    4.1861   10.0410    0.0000 C   0  0  0  0  0  0  0  0  0  0  0  0
    4.1861    8.5410    0.0000 C   0  0  0  0  0  0  0  0  0  0  0  0
    2.8871    7.7910    0.0000 N   0  0  0  0  0  0  0  0  0  0  0  0
    2.8871    6.2910    0.0000 C   0  0  0  0  0  0  0  0  0  0  0  0
    1.5880    5.5410    0.0000 C   0  0  0  0  0  0  0  0  0  0  0  0
    1.5880    4.0410    0.0000 C   0  0  0  0  0  0  0  0  0  0  0  0
    2.8871    3.2910    0.0000 O   0  0  0  0  0  0  0  0  0  0  0  0
    0.2890    3.2910    0.0000 N   0  0  0  0  0  0  0  0  0  0  0  0
    0.2890    1.7910    0.0000 C   0  0  0  0  0  0  0  0  0  0  0  0
   -1.0100    1.0410    0.0000 C   0  0  0  0  0  0  0  0  0  0  0  0
   -1.0100   -0.4590    0.0000 C   0  0  0  0  0  0  0  0  0  0  0  0
   -1.8220   -1.9370    0.0000 C   0  0  0  0  0  0  0  0  0  0  0  0
   -0.5230   -1.3310    0.0000 C   0  0  0  0  0  0  0  0  0  0  0  0
    0.8480   -1.9370    0.0000 C   0  0  0  0  0  0  0  0  0  0  0  0
    1.5880   -0.4590    0.0000 C   0  0  0  0  0  0  0  0  0  0  0  0
    0.2890   -1.2090    0.0000 C   0  0  0  0  0  0  0  0  0  0  0  0
    1.5880    1.0410    0.0000 C   0  0  0  0  0  0  0  0  0  0  0  0
   -0.5230    0.1690    0.0000 C   0  0  0  0  0  0  0  0  0  0  0  0
    0.2890    6.2910    0.0000 C   0  0  0  0  0  0  0  0  0  0  0  0
   -1.0100    5.5410    0.0000 O   0  0  0  0  0  0  0  0  0  0  0  0
    0.2890    7.7910    0.0000 C   0  0  0  0  0  0  0  0  0  0  0  0
   -1.0100    8.5410    0.0000 C   0  0  0  0  0  0  0  0  0  0  0  0
   -1.0100   10.0410    0.0000 C   0  0  0  0  0  0  0  0  0  0  0  0
    0.2890   10.7910    0.0000 C   0  0  0  0  0  0  0  0  0  0  0  0
    1.5880   10.0410    0.0000 C   0  0  0  0  0  0  0  0  0  0  0  0
    1.5880    8.5410    0.0000 C   0  0  0  0  0  0  0  0  0  0  0  0
   -2.3091   10.7910    0.0000 C   0  0  0  0  0  0  0  0  0  0  0  0
   -2.4659   12.2828    0.0000 C   0  0  0  0  0  0  0  0  0  0  0  0
   -3.9331   12.5947    0.0000 C   0  0  0  0  0  0  0  0  0  0  0  0
   -4.6831   11.2956    0.0000 C   0  0  0  0  0  0  0  0  0  0  0  0
   -3.6794   10.1809    0.0000 S   0  0  0  0  0  0  0  0  0  0  0  0
  1  2  1  0  0  0  0
  2  3  1  0  0  0  0
  3  4  1  0  0  0  0
  4  5  1  0  0  0  0
  5  6  1  0  0  0  0
  6  7  1  0  0  0  0
  7  8  2  0  0  0  0
  8  9  1  0  0  0  0
  9 10  2  0  0  0  0
  9 11  1  0  0  0  0
 11 12  1  0  0  0  0
 12 13  1  0  0  0  0
 13 14  1  0  0  0  0
 14 15  1  0  0  0  0
 15 16  1  0  0  0  0
 16 17  1  0  0  0  0
 17 18  1  0  0  0  0
 18 19  1  0  0  0  0
 14 19  1  0  0  0  0
 18 20  1  0  0  0  0
 12 20  1  0  0  0  0
 16 21  1  0  0  0  0
 12 21  1  0  0  0  0
  8 22  1  0  0  0  0
 22 23  2  0  0  0  0
 22 24  1  0  0  0  0
 24 25  2  0  0  0  0
 25 26  1  0  0  0  0
 26 27  2  0  0  0  0
 27 28  1  0  0  0  0
 28 29  2  0  0  0  0
  6 29  1  0  0  0  0
 24 29  1  0  0  0  0
 26 30  1  0  0  0  0
 30 31  2  0  0  0  0
 31 32  1  0  0  0  0
 32 33  2  0  0  0  0
 33 34  1  0  0  0  0
 30 34  1  0  0  0  0
M  END
> <chemblId>
CHEMBL1215941

> <bioactivity__type>
Ki

> <units>
nM

> <value>
2.3

$$$$

  CDK     11271517482D 0   0.00000     0.00000     0

 34 39  0  0  0  0              1 V2000 
    6.7842   13.0410    0.0000 C   0  0  0  0  0  0  0  0  0  0  0  0
    5.4852   12.2910    0.0000 C   0  0  0  0  0  0  0  0  0  0  0  0
    5.4852   10.7910    0.0000 C   0  0  0  0  0  0  0  0  0  0  0  0
    4.1861   10.0410    0.0000 C   0  0  0  0  0  0  0  0  0  0  0  0
    4.1861    8.5410    0.0000 C   0  0  0  0  0  0  0  0  0  0  0  0
    2.8871    7.7910    0.0000 N   0  0  0  0  0  0  0  0  0  0  0  0
    2.8871    6.2910    0.0000 C   0  0  0  0  0  0  0  0  0  0  0  0
    1.5880    5.5410    0.0000 C   0  0  0  0  0  0  0  0  0  0  0  0
    1.5880    4.0410    0.0000 C   0  0  0  0  0  0  0  0  0  0  0  0
    2.8871    3.2910    0.0000 O   0  0  0  0  0  0  0  0  0  0  0  0
    0.2890    3.2910    0.0000 N   0  0  0  0  0  0  0  0  0  0  0  0
    0.2890    1.7910    0.0000 C   0  0  0  0  0  0  0  0  0  0  0  0
   -1.0100    1.0410    0.0000 C   0  0  0  0  0  0  0  0  0  0  0  0
   -1.0100   -0.4590    0.0000 C   0  0  0  0  0  0  0  0  0  0  0  0
   -1.8220   -1.9370    0.0000 C   0  0  0  0  0  0  0  0  0  0  0  0
   -0.5230   -1.3310    0.0000 C   0  0  0  0  0  0  0  0  0  0  0  0
    0.8480   -1.9370    0.0000 C   0  0  0  0  0  0  0  0  0  0  0  0
    1.5880   -0.4590    0.0000 C   0  0  0  0  0  0  0  0  0  0  0  0
    0.2890   -1.2090    0.0000 C   0  0  0  0  0  0  0  0  0  0  0  0
    1.5880    1.0410    0.0000 C   0  0  0  0  0  0  0  0  0  0  0  0
   -0.5230    0.1690    0.0000 C   0  0  0  0  0  0  0  0  0  0  0  0
    0.2890    6.2910    0.0000 C   0  0  0  0  0  0  0  0  0  0  0  0
   -1.0100    5.5410    0.0000 O   0  0  0  0  0  0  0  0  0  0  0  0
    0.2890    7.7910    0.0000 C   0  0  0  0  0  0  0  0  0  0  0  0
   -1.0100    8.5410    0.0000 C   0  0  0  0  0  0  0  0  0  0  0  0
   -1.0100   10.0410    0.0000 C   0  0  0  0  0  0  0  0  0  0  0  0
    0.2890   10.7910    0.0000 C   0  0  0  0  0  0  0  0  0  0  0  0
    1.5880   10.0410    0.0000 C   0  0  0  0  0  0  0  0  0  0  0  0
    1.5880    8.5410    0.0000 C   0  0  0  0  0  0  0  0  0  0  0  0
   -2.3091   10.7910    0.0000 C   0  0  0  0  0  0  0  0  0  0  0  0
   -2.4659   12.2828    0.0000 O   0  0  0  0  0  0  0  0  0  0  0  0
   -3.9331   12.5947    0.0000 C   0  0  0  0  0  0  0  0  0  0  0  0
   -4.6831   11.2956    0.0000 C   0  0  0  0  0  0  0  0  0  0  0  0
   -3.6794   10.1809    0.0000 C   0  0  0  0  0  0  0  0  0  0  0  0
  1  2  1  0  0  0  0
  2  3  1  0  0  0  0
  3  4  1  0  0  0  0
  4  5  1  0  0  0  0
  5  6  1  0  0  0  0
  6  7  1  0  0  0  0
  7  8  2  0  0  0  0
  8  9  1  0  0  0  0
  9 10  2  0  0  0  0
  9 11  1  0  0  0  0
 11 12  1  0  0  0  0
 12 13  1  0  0  0  0
 13 14  1  0  0  0  0
 14 15  1  0  0  0  0
 15 16  1  0  0  0  0
 16 17  1  0  0  0  0
 17 18  1  0  0  0  0
 18 19  1  0  0  0  0
 14 19  1  0  0  0  0
 18 20  1  0  0  0  0
 12 20  1  0  0  0  0
 16 21  1  0  0  0  0
 12 21  1  0  0  0  0
  8 22  1  0  0  0  0
 22 23  2  0  0  0  0
 22 24  1  0  0  0  0
 24 25  2  0  0  0  0
 25 26  1  0  0  0  0
 26 27  2  0  0  0  0
 27 28  1  0  0  0  0
 28 29  2  0  0  0  0
  6 29  1  0  0  0  0
 24 29  1  0  0  0  0
 26 30  1  0  0  0  0
 30 31  1  0  0  0  0
 31 32  1  0  0  0  0
 32 33  2  0  0  0  0
 33 34  1  0  0  0  0
 30 34  2  0  0  0  0
M  END
> <chemblId>
CHEMBL1215942

> <bioactivity__type>
Ki

> <units>
nM

> <value>
0.7

$$$$

  CDK     11271517482D 0   0.00000     0.00000     0

 38 43  0  0  0  0              1 V2000 
    6.7842   13.0410    0.0000 C   0  0  0  0  0  0  0  0  0  0  0  0
    5.4852   12.2910    0.0000 C   0  0  0  0  0  0  0  0  0  0  0  0
    5.4852   10.7910    0.0000 C   0  0  0  0  0  0  0  0  0  0  0  0
    4.1861   10.0410    0.0000 C   0  0  0  0  0  0  0  0  0  0  0  0
    4.1861    8.5410    0.0000 C   0  0  0  0  0  0  0  0  0  0  0  0
    2.8871    7.7910    0.0000 N   0  0  0  0  0  0  0  0  0  0  0  0
    2.8871    6.2910    0.0000 C   0  0  0  0  0  0  0  0  0  0  0  0
    1.5880    5.5410    0.0000 C   0  0  0  0  0  0  0  0  0  0  0  0
    1.5880    4.0410    0.0000 C   0  0  0  0  0  0  0  0  0  0  0  0
    2.8871    3.2910    0.0000 O   0  0  0  0  0  0  0  0  0  0  0  0
    0.2890    3.2910    0.0000 N   0  0  0  0  0  0  0  0  0  0  0  0
    0.2890    1.7910    0.0000 C   0  0  0  0  0  0  0  0  0  0  0  0
   -1.0100    1.0410    0.0000 C   0  0  0  0  0  0  0  0  0  0  0  0
   -1.0100   -0.4590    0.0000 C   0  0  0  0  0  0  0  0  0  0  0  0
   -1.8220   -1.9370    0.0000 C   0  0  0  0  0  0  0  0  0  0  0  0
   -0.5230   -1.3310    0.0000 C   0  0  0  0  0  0  0  0  0  0  0  0
    0.8480   -1.9370    0.0000 C   0  0  0  0  0  0  0  0  0  0  0  0
    1.5880   -0.4590    0.0000 C   0  0  0  0  0  0  0  0  0  0  0  0
    0.2890   -1.2090    0.0000 C   0  0  0  0  0  0  0  0  0  0  0  0
    1.5880    1.0410    0.0000 C   0  0  0  0  0  0  0  0  0  0  0  0
   -0.5230    0.1690    0.0000 C   0  0  0  0  0  0  0  0  0  0  0  0
    0.2890    6.2910    0.0000 C   0  0  0  0  0  0  0  0  0  0  0  0
   -1.0100    5.5410    0.0000 O   0  0  0  0  0  0  0  0  0  0  0  0
    0.2890    7.7910    0.0000 C   0  0  0  0  0  0  0  0  0  0  0  0
   -1.0100    8.5410    0.0000 C   0  0  0  0  0  0  0  0  0  0  0  0
   -1.0100   10.0410    0.0000 C   0  0  0  0  0  0  0  0  0  0  0  0
    0.2890   10.7910    0.0000 C   0  0  0  0  0  0  0  0  0  0  0  0
    1.5880   10.0410    0.0000 C   0  0  0  0  0  0  0  0  0  0  0  0
    1.5880    8.5410    0.0000 C   0  0  0  0  0  0  0  0  0  0  0  0
   -2.3091   10.7910    0.0000 S   0  0  0  0  0  0  0  0  0  0  0  0
   -3.7863   11.0515    0.0000 O   0  0  0  0  0  0  0  0  0  0  0  0
   -2.8221    9.3815    0.0000 O   0  0  0  0  0  0  0  0  0  0  0  0
   -2.3091   12.2910    0.0000 C   0  0  0  0  0  0  0  0  0  0  0  0
   -1.0100   13.0410    0.0000 C   0  0  0  0  0  0  0  0  0  0  0  0
   -1.0100   14.5410    0.0000 C   0  0  0  0  0  0  0  0  0  0  0  0
   -2.3091   15.2910    0.0000 C   0  0  0  0  0  0  0  0  0  0  0  0
   -3.6081   14.5410    0.0000 C   0  0  0  0  0  0  0  0  0  0  0  0
   -3.6081   13.0410    0.0000 C   0  0  0  0  0  0  0  0  0  0  0  0
  1  2  1  0  0  0  0
  2  3  1  0  0  0  0
  3  4  1  0  0  0  0
  4  5  1  0  0  0  0
  5  6  1  0  0  0  0
  6  7  1  0  0  0  0
  7  8  2  0  0  0  0
  8  9  1  0  0  0  0
  9 10  2  0  0  0  0
  9 11  1  0  0  0  0
 11 12  1  0  0  0  0
 12 13  1  0  0  0  0
 13 14  1  0  0  0  0
 14 15  1  0  0  0  0
 15 16  1  0  0  0  0
 16 17  1  0  0  0  0
 17 18  1  0  0  0  0
 18 19  1  0  0  0  0
 14 19  1  0  0  0  0
 18 20  1  0  0  0  0
 12 20  1  0  0  0  0
 16 21  1  0  0  0  0
 12 21  1  0  0  0  0
  8 22  1  0  0  0  0
 22 23  2  0  0  0  0
 22 24  1  0  0  0  0
 24 25  2  0  0  0  0
 25 26  1  0  0  0  0
 26 27  2  0  0  0  0
 27 28  1  0  0  0  0
 28 29  2  0  0  0  0
  6 29  1  0  0  0  0
 24 29  1  0  0  0  0
 26 30  1  0  0  0  0
 30 31  2  0  0  0  0
 30 32  2  0  0  0  0
 30 33  1  0  0  0  0
 33 34  2  0  0  0  0
 34 35  1  0  0  0  0
 35 36  2  0  0  0  0
 36 37  1  0  0  0  0
 37 38  2  0  0  0  0
 33 38  1  0  0  0  0
M  END
> <chemblId>
CHEMBL1215943

> <bioactivity__type>
Ki

> <units>
nM

> <value>
65.9

$$$$

  CDK     11271517482D 0   0.00000     0.00000     0

 30 34  0  0  0  0              1 V2000 
    6.7842   13.0410    0.0000 C   0  0  0  0  0  0  0  0  0  0  0  0
    5.4852   12.2910    0.0000 C   0  0  0  0  0  0  0  0  0  0  0  0
    5.4852   10.7910    0.0000 C   0  0  0  0  0  0  0  0  0  0  0  0
    4.1861   10.0410    0.0000 C   0  0  0  0  0  0  0  0  0  0  0  0
    4.1861    8.5410    0.0000 C   0  0  0  0  0  0  0  0  0  0  0  0
    2.8871    7.7910    0.0000 N   0  0  0  0  0  0  0  0  0  0  0  0
    2.8871    6.2910    0.0000 C   0  0  0  0  0  0  0  0  0  0  0  0
    1.5880    5.5410    0.0000 C   0  0  0  0  0  0  0  0  0  0  0  0
    1.5880    4.0410    0.0000 C   0  0  0  0  0  0  0  0  0  0  0  0
    2.8871    3.2910    0.0000 O   0  0  0  0  0  0  0  0  0  0  0  0
    0.2890    3.2910    0.0000 N   0  0  0  0  0  0  0  0  0  0  0  0
    0.2890    1.7910    0.0000 C   0  0  0  0  0  0  0  0  0  0  0  0
   -1.0100    1.0410    0.0000 C   0  0  0  0  0  0  0  0  0  0  0  0
   -1.0100   -0.4590    0.0000 C   0  0  0  0  0  0  0  0  0  0  0  0
   -1.8220   -1.9370    0.0000 C   0  0  0  0  0  0  0  0  0  0  0  0
   -0.5230   -1.3310    0.0000 C   0  0  0  0  0  0  0  0  0  0  0  0
    0.8480   -1.9370    0.0000 C   0  0  0  0  0  0  0  0  0  0  0  0
    1.5880   -0.4590    0.0000 C   0  0  0  0  0  0  0  0  0  0  0  0
    0.2890   -1.2090    0.0000 C   0  0  0  0  0  0  0  0  0  0  0  0
    1.5880    1.0410    0.0000 C   0  0  0  0  0  0  0  0  0  0  0  0
   -0.5230    0.1690    0.0000 C   0  0  0  0  0  0  0  0  0  0  0  0
    0.2890    6.2910    0.0000 C   0  0  0  0  0  0  0  0  0  0  0  0
   -1.0100    5.5410    0.0000 O   0  0  0  0  0  0  0  0  0  0  0  0
    0.2890    7.7910    0.0000 C   0  0  0  0  0  0  0  0  0  0  0  0
   -1.0100    8.5410    0.0000 C   0  0  0  0  0  0  0  0  0  0  0  0
   -1.0100   10.0410    0.0000 C   0  0  0  0  0  0  0  0  0  0  0  0
   -2.3091   10.7910    0.0000 I   0  0  0  0  0  0  0  0  0  0  0  0
    0.2890   10.7910    0.0000 C   0  0  0  0  0  0  0  0  0  0  0  0
    1.5880   10.0410    0.0000 C   0  0  0  0  0  0  0  0  0  0  0  0
    1.5880    8.5410    0.0000 C   0  0  0  0  0  0  0  0  0  0  0  0
  1  2  1  0  0  0  0
  2  3  1  0  0  0  0
  3  4  1  0  0  0  0
  4  5  1  0  0  0  0
  5  6  1  0  0  0  0
  6  7  1  0  0  0  0
  7  8  2  0  0  0  0
  8  9  1  0  0  0  0
  9 10  2  0  0  0  0
  9 11  1  0  0  0  0
 11 12  1  0  0  0  0
 12 13  1  0  0  0  0
 13 14  1  0  0  0  0
 14 15  1  0  0  0  0
 15 16  1  0  0  0  0
 16 17  1  0  0  0  0
 17 18  1  0  0  0  0
 18 19  1  0  0  0  0
 14 19  1  0  0  0  0
 18 20  1  0  0  0  0
 12 20  1  0  0  0  0
 16 21  1  0  0  0  0
 12 21  1  0  0  0  0
  8 22  1  0  0  0  0
 22 23  2  0  0  0  0
 22 24  1  0  0  0  0
 24 25  2  0  0  0  0
 25 26  1  0  0  0  0
 26 27  1  0  0  0  0
 26 28  2  0  0  0  0
 28 29  1  0  0  0  0
 29 30  2  0  0  0  0
  6 30  1  0  0  0  0
 24 30  1  0  0  0  0
M  END
> <chemblId>
CHEMBL1215944

> <bioactivity__type>
Ki

> <units>
nM

> <value>
20.6

$$$$

  CDK     11271517482D 0   0.00000     0.00000     0

 38 43  0  0  0  0              1 V2000 
    6.7842   13.0410    0.0000 C   0  0  0  0  0  0  0  0  0  0  0  0
    5.4852   12.2910    0.0000 C   0  0  0  0  0  0  0  0  0  0  0  0
    5.4852   10.7910    0.0000 C   0  0  0  0  0  0  0  0  0  0  0  0
    4.1861   10.0410    0.0000 C   0  0  0  0  0  0  0  0  0  0  0  0
    4.1861    8.5410    0.0000 C   0  0  0  0  0  0  0  0  0  0  0  0
    2.8871    7.7910    0.0000 N   0  0  0  0  0  0  0  0  0  0  0  0
    2.8871    6.2910    0.0000 C   0  0  0  0  0  0  0  0  0  0  0  0
    1.5880    5.5410    0.0000 C   0  0  0  0  0  0  0  0  0  0  0  0
    1.5880    4.0410    0.0000 C   0  0  0  0  0  0  0  0  0  0  0  0
    2.8871    3.2910    0.0000 O   0  0  0  0  0  0  0  0  0  0  0  0
    0.2890    3.2910    0.0000 N   0  0  0  0  0  0  0  0  0  0  0  0
    0.2890    1.7910    0.0000 C   0  0  0  0  0  0  0  0  0  0  0  0
   -1.0100    1.0410    0.0000 C   0  0  0  0  0  0  0  0  0  0  0  0
   -1.0100   -0.4590    0.0000 C   0  0  0  0  0  0  0  0  0  0  0  0
   -1.8220   -1.9370    0.0000 C   0  0  0  0  0  0  0  0  0  0  0  0
   -0.5230   -1.3310    0.0000 C   0  0  0  0  0  0  0  0  0  0  0  0
    0.8480   -1.9370    0.0000 C   0  0  0  0  0  0  0  0  0  0  0  0
    1.5880   -0.4590    0.0000 C   0  0  0  0  0  0  0  0  0  0  0  0
    0.2890   -1.2090    0.0000 C   0  0  0  0  0  0  0  0  0  0  0  0
    1.5880    1.0410    0.0000 C   0  0  0  0  0  0  0  0  0  0  0  0
   -0.5230    0.1690    0.0000 C   0  0  0  0  0  0  0  0  0  0  0  0
    0.2890    6.2910    0.0000 C   0  0  0  0  0  0  0  0  0  0  0  0
   -1.0100    5.5410    0.0000 O   0  0  0  0  0  0  0  0  0  0  0  0
    0.2890    7.7910    0.0000 C   0  0  0  0  0  0  0  0  0  0  0  0
   -1.0100    8.5410    0.0000 C   0  0  0  0  0  0  0  0  0  0  0  0
   -1.0100   10.0410    0.0000 C   0  0  0  0  0  0  0  0  0  0  0  0
   -2.3091   10.7910    0.0000 C   0  0  0  0  0  0  0  0  0  0  0  0
   -2.3091   12.2910    0.0000 C   0  0  0  0  0  0  0  0  0  0  0  0
   -1.0100   13.0410    0.0000 C   0  0  0  0  0  0  0  0  0  0  0  0
   -1.0100   14.5410    0.0000 C   0  0  0  0  0  0  0  0  0  0  0  0
   -2.3091   15.2910    0.0000 C   0  0  0  0  0  0  0  0  0  0  0  0
   -2.3091   16.7910    0.0000 Cl  0  0  0  0  0  0  0  0  0  0  0  0
   -3.6081   14.5410    0.0000 C   0  0  0  0  0  0  0  0  0  0  0  0
   -3.6081   13.0410    0.0000 C   0  0  0  0  0  0  0  0  0  0  0  0
   -4.9072   12.2910    0.0000 Cl  0  0  0  0  0  0  0  0  0  0  0  0
    0.2890   10.7910    0.0000 C   0  0  0  0  0  0  0  0  0  0  0  0
    1.5880   10.0410    0.0000 C   0  0  0  0  0  0  0  0  0  0  0  0
    1.5880    8.5410    0.0000 C   0  0  0  0  0  0  0  0  0  0  0  0
  1  2  1  0  0  0  0
  2  3  1  0  0  0  0
  3  4  1  0  0  0  0
  4  5  1  0  0  0  0
  5  6  1  0  0  0  0
  6  7  1  0  0  0  0
  7  8  2  0  0  0  0
  8  9  1  0  0  0  0
  9 10  2  0  0  0  0
  9 11  1  0  0  0  0
 11 12  1  0  0  0  0
 12 13  1  0  0  0  0
 13 14  1  0  0  0  0
 14 15  1  0  0  0  0
 15 16  1  0  0  0  0
 16 17  1  0  0  0  0
 17 18  1  0  0  0  0
 18 19  1  0  0  0  0
 14 19  1  0  0  0  0
 18 20  1  0  0  0  0
 12 20  1  0  0  0  0
 16 21  1  0  0  0  0
 12 21  1  0  0  0  0
  8 22  1  0  0  0  0
 22 23  2  0  0  0  0
 22 24  1  0  0  0  0
 24 25  2  0  0  0  0
 25 26  1  0  0  0  0
 26 27  1  0  0  0  0
 27 28  1  0  0  0  0
 28 29  2  0  0  0  0
 29 30  1  0  0  0  0
 30 31  2  0  0  0  0
 31 32  1  0  0  0  0
 31 33  1  0  0  0  0
 33 34  2  0  0  0  0
 28 34  1  0  0  0  0
 34 35  1  0  0  0  0
 26 36  2  0  0  0  0
 36 37  1  0  0  0  0
 37 38  2  0  0  0  0
  6 38  1  0  0  0  0
 24 38  1  0  0  0  0
M  END
> <chemblId>
CHEMBL1215952

> <bioactivity__type>
Ki

> <units>
nM

> <value>
130460.29

$$$$

  CDK     11271517482D 0   0.00000     0.00000     0

 37 42  0  0  0  0              1 V2000 
    6.7842   13.0410    0.0000 C   0  0  0  0  0  0  0  0  0  0  0  0
    5.4852   12.2910    0.0000 C   0  0  0  0  0  0  0  0  0  0  0  0
    5.4852   10.7910    0.0000 C   0  0  0  0  0  0  0  0  0  0  0  0
    4.1861   10.0410    0.0000 C   0  0  0  0  0  0  0  0  0  0  0  0
    4.1861    8.5410    0.0000 C   0  0  0  0  0  0  0  0  0  0  0  0
    2.8871    7.7910    0.0000 N   0  0  0  0  0  0  0  0  0  0  0  0
    2.8871    6.2910    0.0000 C   0  0  0  0  0  0  0  0  0  0  0  0
    1.5880    5.5410    0.0000 C   0  0  0  0  0  0  0  0  0  0  0  0
    1.5880    4.0410    0.0000 C   0  0  0  0  0  0  0  0  0  0  0  0
    2.8871    3.2910    0.0000 O   0  0  0  0  0  0  0  0  0  0  0  0
    0.2890    3.2910    0.0000 N   0  0  0  0  0  0  0  0  0  0  0  0
    0.2890    1.7910    0.0000 C   0  0  0  0  0  0  0  0  0  0  0  0
   -1.0100    1.0410    0.0000 C   0  0  0  0  0  0  0  0  0  0  0  0
   -1.0100   -0.4590    0.0000 C   0  0  0  0  0  0  0  0  0  0  0  0
   -1.8220   -1.9370    0.0000 C   0  0  0  0  0  0  0  0  0  0  0  0
   -0.5230   -1.3310    0.0000 C   0  0  0  0  0  0  0  0  0  0  0  0
    0.8480   -1.9370    0.0000 C   0  0  0  0  0  0  0  0  0  0  0  0
    1.5880   -0.4590    0.0000 C   0  0  0  0  0  0  0  0  0  0  0  0
    0.2890   -1.2090    0.0000 C   0  0  0  0  0  0  0  0  0  0  0  0
    1.5880    1.0410    0.0000 C   0  0  0  0  0  0  0  0  0  0  0  0
   -0.5230    0.1690    0.0000 C   0  0  0  0  0  0  0  0  0  0  0  0
    0.2890    6.2910    0.0000 C   0  0  0  0  0  0  0  0  0  0  0  0
   -1.0100    5.5410    0.0000 O   0  0  0  0  0  0  0  0  0  0  0  0
    0.2890    7.7910    0.0000 C   0  0  0  0  0  0  0  0  0  0  0  0
   -1.0100    8.5410    0.0000 C   0  0  0  0  0  0  0  0  0  0  0  0
   -1.0100   10.0410    0.0000 C   0  0  0  0  0  0  0  0  0  0  0  0
    0.2890   10.7910    0.0000 C   0  0  0  0  0  0  0  0  0  0  0  0
    1.5880   10.0410    0.0000 C   0  0  0  0  0  0  0  0  0  0  0  0
    1.5880    8.5410    0.0000 C   0  0  0  0  0  0  0  0  0  0  0  0
   -2.3091   10.7910    0.0000 S   0  0  0  0  0  0  0  0  0  0  0  0
   -3.6081   10.0410    0.0000 O   0  0  0  0  0  0  0  0  0  0  0  0
   -2.3091   12.2910    0.0000 C   0  0  0  0  0  0  0  0  0  0  0  0
   -1.0100   13.0410    0.0000 C   0  0  0  0  0  0  0  0  0  0  0  0
   -1.0100   14.5410    0.0000 C   0  0  0  0  0  0  0  0  0  0  0  0
   -2.3091   15.2910    0.0000 C   0  0  0  0  0  0  0  0  0  0  0  0
   -3.6081   14.5410    0.0000 C   0  0  0  0  0  0  0  0  0  0  0  0
   -3.6081   13.0410    0.0000 C   0  0  0  0  0  0  0  0  0  0  0  0
  1  2  1  0  0  0  0
  2  3  1  0  0  0  0
  3  4  1  0  0  0  0
  4  5  1  0  0  0  0
  5  6  1  0  0  0  0
  6  7  1  0  0  0  0
  7  8  2  0  0  0  0
  8  9  1  0  0  0  0
  9 10  2  0  0  0  0
  9 11  1  0  0  0  0
 11 12  1  0  0  0  0
 12 13  1  0  0  0  0
 13 14  1  0  0  0  0
 14 15  1  0  0  0  0
 15 16  1  0  0  0  0
 16 17  1  0  0  0  0
 17 18  1  0  0  0  0
 18 19  1  0  0  0  0
 14 19  1  0  0  0  0
 18 20  1  0  0  0  0
 12 20  1  0  0  0  0
 16 21  1  0  0  0  0
 12 21  1  0  0  0  0
  8 22  1  0  0  0  0
 22 23  2  0  0  0  0
 22 24  1  0  0  0  0
 24 25  2  0  0  0  0
 25 26  1  0  0  0  0
 26 27  2  0  0  0  0
 27 28  1  0  0  0  0
 28 29  2  0  0  0  0
  6 29  1  0  0  0  0
 24 29  1  0  0  0  0
 26 30  1  0  0  0  0
 30 31  2  0  0  0  0
 30 32  1  0  0  0  0
 32 33  2  0  0  0  0
 33 34  1  0  0  0  0
 34 35  2  0  0  0  0
 35 36  1  0  0  0  0
 36 37  2  0  0  0  0
 32 37  1  0  0  0  0
M  END
> <chemblId>
CHEMBL1215953

> <bioactivity__type>
Ki

> <units>
nM

> <value>
73.2

$$$$

  CDK     11271517482D 0   0.00000     0.00000     0

 37 42  0  0  0  0              1 V2000 
    6.7842   13.0410    0.0000 C   0  0  0  0  0  0  0  0  0  0  0  0
    5.4852   12.2910    0.0000 C   0  0  0  0  0  0  0  0  0  0  0  0
    5.4852   10.7910    0.0000 C   0  0  0  0  0  0  0  0  0  0  0  0
    4.1861   10.0410    0.0000 C   0  0  0  0  0  0  0  0  0  0  0  0
    4.1861    8.5410    0.0000 C   0  0  0  0  0  0  0  0  0  0  0  0
    2.8871    7.7910    0.0000 N   0  0  0  0  0  0  0  0  0  0  0  0
    2.8871    6.2910    0.0000 C   0  0  0  0  0  0  0  0  0  0  0  0
    1.5880    5.5410    0.0000 C   0  0  0  0  0  0  0  0  0  0  0  0
    1.5880    4.0410    0.0000 C   0  0  0  0  0  0  0  0  0  0  0  0
    2.8871    3.2910    0.0000 O   0  0  0  0  0  0  0  0  0  0  0  0
    0.2890    3.2910    0.0000 N   0  0  0  0  0  0  0  0  0  0  0  0
    0.2890    1.7910    0.0000 C   0  0  0  0  0  0  0  0  0  0  0  0
   -1.0100    1.0410    0.0000 C   0  0  0  0  0  0  0  0  0  0  0  0
   -1.0100   -0.4590    0.0000 C   0  0  0  0  0  0  0  0  0  0  0  0
   -1.8220   -1.9370    0.0000 C   0  0  0  0  0  0  0  0  0  0  0  0
   -0.5230   -1.3310    0.0000 C   0  0  0  0  0  0  0  0  0  0  0  0
    0.8480   -1.9370    0.0000 C   0  0  0  0  0  0  0  0  0  0  0  0
    1.5880   -0.4590    0.0000 C   0  0  0  0  0  0  0  0  0  0  0  0
    0.2890   -1.2090    0.0000 C   0  0  0  0  0  0  0  0  0  0  0  0
    1.5880    1.0410    0.0000 C   0  0  0  0  0  0  0  0  0  0  0  0
   -0.5230    0.1690    0.0000 C   0  0  0  0  0  0  0  0  0  0  0  0
    0.2890    6.2910    0.0000 C   0  0  0  0  0  0  0  0  0  0  0  0
   -1.0100    5.5410    0.0000 O   0  0  0  0  0  0  0  0  0  0  0  0
    0.2890    7.7910    0.0000 C   0  0  0  0  0  0  0  0  0  0  0  0
   -1.0100    8.5410    0.0000 C   0  0  0  0  0  0  0  0  0  0  0  0
   -1.0100   10.0410    0.0000 C   0  0  0  0  0  0  0  0  0  0  0  0
   -2.3091   10.7910    0.0000 C   0  0  0  0  0  0  0  0  0  0  0  0
   -2.3091   12.2910    0.0000 C   0  0  0  0  0  0  0  0  0  0  0  0
   -3.6081   13.0410    0.0000 C   0  0  0  0  0  0  0  0  0  0  0  0
   -3.6081   14.5410    0.0000 C   0  0  0  0  0  0  0  0  0  0  0  0
   -4.9072   15.2910    0.0000 C   0  0  0  0  0  0  0  0  0  0  0  0
   -6.2062   14.5410    0.0000 C   0  0  0  0  0  0  0  0  0  0  0  0
   -6.2062   13.0410    0.0000 C   0  0  0  0  0  0  0  0  0  0  0  0
   -4.9072   12.2910    0.0000 C   0  0  0  0  0  0  0  0  0  0  0  0
    0.2890   10.7910    0.0000 C   0  0  0  0  0  0  0  0  0  0  0  0
    1.5880   10.0410    0.0000 C   0  0  0  0  0  0  0  0  0  0  0  0
    1.5880    8.5410    0.0000 C   0  0  0  0  0  0  0  0  0  0  0  0
  1  2  1  0  0  0  0
  2  3  1  0  0  0  0
  3  4  1  0  0  0  0
  4  5  1  0  0  0  0
  5  6  1  0  0  0  0
  6  7  1  0  0  0  0
  7  8  2  0  0  0  0
  8  9  1  0  0  0  0
  9 10  2  0  0  0  0
  9 11  1  0  0  0  0
 11 12  1  0  0  0  0
 12 13  1  0  0  0  0
 13 14  1  0  0  0  0
 14 15  1  0  0  0  0
 15 16  1  0  0  0  0
 16 17  1  0  0  0  0
 17 18  1  0  0  0  0
 18 19  1  0  0  0  0
 14 19  1  0  0  0  0
 18 20  1  0  0  0  0
 12 20  1  0  0  0  0
 16 21  1  0  0  0  0
 12 21  1  0  0  0  0
  8 22  1  0  0  0  0
 22 23  2  0  0  0  0
 22 24  1  0  0  0  0
 24 25  2  0  0  0  0
 25 26  1  0  0  0  0
 26 27  1  0  0  0  0
 27 28  2  0  0  0  0
 28 29  1  0  0  0  0
 29 30  2  0  0  0  0
 30 31  1  0  0  0  0
 31 32  2  0  0  0  0
 32 33  1  0  0  0  0
 33 34  2  0  0  0  0
 29 34  1  0  0  0  0
 26 35  2  0  0  0  0
 35 36  1  0  0  0  0
 36 37  2  0  0  0  0
  6 37  1  0  0  0  0
 24 37  1  0  0  0  0
M  END
> <chemblId>
CHEMBL1215954

> <bioactivity__type>
Ki

> <units>
nM

> <value>
65.4

$$$$

  CDK     11271517482D 0   0.00000     0.00000     0

 34 39  0  0  0  0              1 V2000 
    6.7842   13.0410    0.0000 C   0  0  0  0  0  0  0  0  0  0  0  0
    5.4852   12.2910    0.0000 C   0  0  0  0  0  0  0  0  0  0  0  0
    5.4852   10.7910    0.0000 C   0  0  0  0  0  0  0  0  0  0  0  0
    4.1861   10.0410    0.0000 C   0  0  0  0  0  0  0  0  0  0  0  0
    4.1861    8.5410    0.0000 C   0  0  0  0  0  0  0  0  0  0  0  0
    2.8871    7.7910    0.0000 N   0  0  0  0  0  0  0  0  0  0  0  0
    2.8871    6.2910    0.0000 C   0  0  0  0  0  0  0  0  0  0  0  0
    1.5880    5.5410    0.0000 C   0  0  0  0  0  0  0  0  0  0  0  0
    1.5880    4.0410    0.0000 C   0  0  0  0  0  0  0  0  0  0  0  0
    2.8871    3.2910    0.0000 O   0  0  0  0  0  0  0  0  0  0  0  0
    0.2890    3.2910    0.0000 N   0  0  0  0  0  0  0  0  0  0  0  0
    0.2890    1.7910    0.0000 C   0  0  0  0  0  0  0  0  0  0  0  0
   -1.0100    1.0410    0.0000 C   0  0  0  0  0  0  0  0  0  0  0  0
   -1.0100   -0.4590    0.0000 C   0  0  0  0  0  0  0  0  0  0  0  0
   -1.8220   -1.9370    0.0000 C   0  0  0  0  0  0  0  0  0  0  0  0
   -0.5230   -1.3310    0.0000 C   0  0  0  0  0  0  0  0  0  0  0  0
    0.8480   -1.9370    0.0000 C   0  0  0  0  0  0  0  0  0  0  0  0
    1.5880   -0.4590    0.0000 C   0  0  0  0  0  0  0  0  0  0  0  0
    0.2890   -1.2090    0.0000 C   0  0  0  0  0  0  0  0  0  0  0  0
    1.5880    1.0410    0.0000 C   0  0  0  0  0  0  0  0  0  0  0  0
   -0.5230    0.1690    0.0000 C   0  0  0  0  0  0  0  0  0  0  0  0
    0.2890    6.2910    0.0000 C   0  0  0  0  0  0  0  0  0  0  0  0
   -1.0100    5.5410    0.0000 O   0  0  0  0  0  0  0  0  0  0  0  0
    0.2890    7.7910    0.0000 C   0  0  0  0  0  0  0  0  0  0  0  0
   -1.0100    8.5410    0.0000 C   0  0  0  0  0  0  0  0  0  0  0  0
   -1.0100   10.0410    0.0000 C   0  0  0  0  0  0  0  0  0  0  0  0
    0.2890   10.7910    0.0000 C   0  0  0  0  0  0  0  0  0  0  0  0
    1.5880   10.0410    0.0000 C   0  0  0  0  0  0  0  0  0  0  0  0
    1.5880    8.5410    0.0000 C   0  0  0  0  0  0  0  0  0  0  0  0
   -2.3091   10.7910    0.0000 N   0  0  0  0  0  0  0  0  0  0  0  0
   -2.4659   12.2828    0.0000 C   0  0  0  0  0  0  0  0  0  0  0  0
   -3.9331   12.5947    0.0000 C   0  0  0  0  0  0  0  0  0  0  0  0
   -4.6831   11.2956    0.0000 C   0  0  0  0  0  0  0  0  0  0  0  0
   -3.6794   10.1809    0.0000 C   0  0  0  0  0  0  0  0  0  0  0  0
  1  2  1  0  0  0  0
  2  3  1  0  0  0  0
  3  4  1  0  0  0  0
  4  5  1  0  0  0  0
  5  6  1  0  0  0  0
  6  7  1  0  0  0  0
  7  8  2  0  0  0  0
  8  9  1  0  0  0  0
  9 10  2  0  0  0  0
  9 11  1  0  0  0  0
 11 12  1  0  0  0  0
 12 13  1  0  0  0  0
 13 14  1  0  0  0  0
 14 15  1  0  0  0  0
 15 16  1  0  0  0  0
 16 17  1  0  0  0  0
 17 18  1  0  0  0  0
 18 19  1  0  0  0  0
 14 19  1  0  0  0  0
 18 20  1  0  0  0  0
 12 20  1  0  0  0  0
 16 21  1  0  0  0  0
 12 21  1  0  0  0  0
  8 22  1  0  0  0  0
 22 23  2  0  0  0  0
 22 24  1  0  0  0  0
 24 25  2  0  0  0  0
 25 26  1  0  0  0  0
 26 27  2  0  0  0  0
 27 28  1  0  0  0  0
 28 29  2  0  0  0  0
  6 29  1  0  0  0  0
 24 29  1  0  0  0  0
 26 30  1  0  0  0  0
 30 31  1  0  0  0  0
 31 32  2  0  0  0  0
 32 33  1  0  0  0  0
 33 34  2  0  0  0  0
 30 34  1  0  0  0  0
M  END
> <chemblId>
CHEMBL1215955

> <bioactivity__type>
Ki

> <units>
nM

> <value>
0.7

$$$$

  CDK     11271517482D 0   0.00000     0.00000     0

 34 39  0  0  0  0              1 V2000 
    6.7842   13.0410    0.0000 C   0  0  0  0  0  0  0  0  0  0  0  0
    5.4852   12.2910    0.0000 C   0  0  0  0  0  0  0  0  0  0  0  0
    5.4852   10.7910    0.0000 C   0  0  0  0  0  0  0  0  0  0  0  0
    4.1861   10.0410    0.0000 C   0  0  0  0  0  0  0  0  0  0  0  0
    4.1861    8.5410    0.0000 C   0  0  0  0  0  0  0  0  0  0  0  0
    2.8871    7.7910    0.0000 N   0  0  0  0  0  0  0  0  0  0  0  0
    2.8871    6.2910    0.0000 C   0  0  0  0  0  0  0  0  0  0  0  0
    1.5880    5.5410    0.0000 C   0  0  0  0  0  0  0  0  0  0  0  0
    1.5880    4.0410    0.0000 C   0  0  0  0  0  0  0  0  0  0  0  0
    2.8871    3.2910    0.0000 O   0  0  0  0  0  0  0  0  0  0  0  0
    0.2890    3.2910    0.0000 N   0  0  0  0  0  0  0  0  0  0  0  0
    0.2890    1.7910    0.0000 C   0  0  0  0  0  0  0  0  0  0  0  0
   -1.0100    1.0410    0.0000 C   0  0  0  0  0  0  0  0  0  0  0  0
   -1.0100   -0.4590    0.0000 C   0  0  0  0  0  0  0  0  0  0  0  0
   -1.8220   -1.9370    0.0000 C   0  0  0  0  0  0  0  0  0  0  0  0
   -0.5230   -1.3310    0.0000 C   0  0  0  0  0  0  0  0  0  0  0  0
    0.8480   -1.9370    0.0000 C   0  0  0  0  0  0  0  0  0  0  0  0
    1.5880   -0.4590    0.0000 C   0  0  0  0  0  0  0  0  0  0  0  0
    0.2890   -1.2090    0.0000 C   0  0  0  0  0  0  0  0  0  0  0  0
    1.5880    1.0410    0.0000 C   0  0  0  0  0  0  0  0  0  0  0  0
   -0.5230    0.1690    0.0000 C   0  0  0  0  0  0  0  0  0  0  0  0
    0.2890    6.2910    0.0000 C   0  0  0  0  0  0  0  0  0  0  0  0
   -1.0100    5.5410    0.0000 O   0  0  0  0  0  0  0  0  0  0  0  0
    0.2890    7.7910    0.0000 C   0  0  0  0  0  0  0  0  0  0  0  0
   -1.0100    8.5410    0.0000 C   0  0  0  0  0  0  0  0  0  0  0  0
   -1.0100   10.0410    0.0000 C   0  0  0  0  0  0  0  0  0  0  0  0
    0.2890   10.7910    0.0000 C   0  0  0  0  0  0  0  0  0  0  0  0
    1.5880   10.0410    0.0000 C   0  0  0  0  0  0  0  0  0  0  0  0
    1.5880    8.5410    0.0000 C   0  0  0  0  0  0  0  0  0  0  0  0
   -2.3091   10.7910    0.0000 N   0  0  0  0  0  0  0  0  0  0  0  0
   -2.4659   12.2828    0.0000 C   0  0  0  0  0  0  0  0  0  0  0  0
   -3.9331   12.5947    0.0000 C   0  0  0  0  0  0  0  0  0  0  0  0
   -4.6831   11.2956    0.0000 N   0  0  0  0  0  0  0  0  0  0  0  0
   -3.6794   10.1809    0.0000 C   0  0  0  0  0  0  0  0  0  0  0  0
  1  2  1  0  0  0  0
  2  3  1  0  0  0  0
  3  4  1  0  0  0  0
  4  5  1  0  0  0  0
  5  6  1  0  0  0  0
  6  7  1  0  0  0  0
  7  8  2  0  0  0  0
  8  9  1  0  0  0  0
  9 10  2  0  0  0  0
  9 11  1  0  0  0  0
 11 12  1  0  0  0  0
 12 13  1  0  0  0  0
 13 14  1  0  0  0  0
 14 15  1  0  0  0  0
 15 16  1  0  0  0  0
 16 17  1  0  0  0  0
 17 18  1  0  0  0  0
 18 19  1  0  0  0  0
 14 19  1  0  0  0  0
 18 20  1  0  0  0  0
 12 20  1  0  0  0  0
 16 21  1  0  0  0  0
 12 21  1  0  0  0  0
  8 22  1  0  0  0  0
 22 23  2  0  0  0  0
 22 24  1  0  0  0  0
 24 25  2  0  0  0  0
 25 26  1  0  0  0  0
 26 27  2  0  0  0  0
 27 28  1  0  0  0  0
 28 29  2  0  0  0  0
  6 29  1  0  0  0  0
 24 29  1  0  0  0  0
 26 30  1  0  0  0  0
 30 31  1  0  0  0  0
 31 32  2  0  0  0  0
 32 33  1  0  0  0  0
 33 34  2  0  0  0  0
 30 34  1  0  0  0  0
M  END
> <chemblId>
CHEMBL1215963

> <bioactivity__type>
Ki

> <units>
nM

> <value>
8.0

$$$$

  CDK     11271517482D 0   0.00000     0.00000     0

 35 40  0  0  0  0              1 V2000 
    6.7842   13.0410    0.0000 C   0  0  0  0  0  0  0  0  0  0  0  0
    5.4852   12.2910    0.0000 C   0  0  0  0  0  0  0  0  0  0  0  0
    5.4852   10.7910    0.0000 C   0  0  0  0  0  0  0  0  0  0  0  0
    4.1861   10.0410    0.0000 C   0  0  0  0  0  0  0  0  0  0  0  0
    4.1861    8.5410    0.0000 C   0  0  0  0  0  0  0  0  0  0  0  0
    2.8871    7.7910    0.0000 N   0  0  0  0  0  0  0  0  0  0  0  0
    2.8871    6.2910    0.0000 C   0  0  0  0  0  0  0  0  0  0  0  0
    1.5880    5.5410    0.0000 C   0  0  0  0  0  0  0  0  0  0  0  0
    1.5880    4.0410    0.0000 C   0  0  0  0  0  0  0  0  0  0  0  0
    2.8871    3.2910    0.0000 O   0  0  0  0  0  0  0  0  0  0  0  0
    0.2890    3.2910    0.0000 N   0  0  0  0  0  0  0  0  0  0  0  0
    0.2890    1.7910    0.0000 C   0  0  0  0  0  0  0  0  0  0  0  0
   -1.0100    1.0410    0.0000 C   0  0  0  0  0  0  0  0  0  0  0  0
   -1.0100   -0.4590    0.0000 C   0  0  0  0  0  0  0  0  0  0  0  0
   -1.8220   -1.9370    0.0000 C   0  0  0  0  0  0  0  0  0  0  0  0
   -0.5230   -1.3310    0.0000 C   0  0  0  0  0  0  0  0  0  0  0  0
    0.8480   -1.9370    0.0000 C   0  0  0  0  0  0  0  0  0  0  0  0
    1.5880   -0.4590    0.0000 C   0  0  0  0  0  0  0  0  0  0  0  0
    0.2890   -1.2090    0.0000 C   0  0  0  0  0  0  0  0  0  0  0  0
    1.5880    1.0410    0.0000 C   0  0  0  0  0  0  0  0  0  0  0  0
   -0.5230    0.1690    0.0000 C   0  0  0  0  0  0  0  0  0  0  0  0
    0.2890    6.2910    0.0000 C   0  0  0  0  0  0  0  0  0  0  0  0
   -1.0100    5.5410    0.0000 O   0  0  0  0  0  0  0  0  0  0  0  0
    0.2890    7.7910    0.0000 C   0  0  0  0  0  0  0  0  0  0  0  0
   -1.0100    8.5410    0.0000 C   0  0  0  0  0  0  0  0  0  0  0  0
   -1.0100   10.0410    0.0000 C   0  0  0  0  0  0  0  0  0  0  0  0
    0.2890   10.7910    0.0000 C   0  0  0  0  0  0  0  0  0  0  0  0
    1.5880   10.0410    0.0000 C   0  0  0  0  0  0  0  0  0  0  0  0
    1.5880    8.5410    0.0000 C   0  0  0  0  0  0  0  0  0  0  0  0
   -2.3091   10.7910    0.0000 C   0  0  0  0  0  0  0  0  0  0  0  0
   -2.3091   12.2910    0.0000 C   0  0  0  0  0  0  0  0  0  0  0  0
   -3.6081   13.0410    0.0000 C   0  0  0  0  0  0  0  0  0  0  0  0
   -4.9072   12.2910    0.0000 C   0  0  0  0  0  0  0  0  0  0  0  0
   -4.9072   10.7910    0.0000 C   0  0  0  0  0  0  0  0  0  0  0  0
   -3.6081   10.0410    0.0000 C   0  0  0  0  0  0  0  0  0  0  0  0
  1  2  1  0  0  0  0
  2  3  1  0  0  0  0
  3  4  1  0  0  0  0
  4  5  1  0  0  0  0
  5  6  1  0  0  0  0
  6  7  1  0  0  0  0
  7  8  2  0  0  0  0
  8  9  1  0  0  0  0
  9 10  2  0  0  0  0
  9 11  1  0  0  0  0
 11 12  1  0  0  0  0
 12 13  1  0  0  0  0
 13 14  1  0  0  0  0
 14 15  1  0  0  0  0
 15 16  1  0  0  0  0
 16 17  1  0  0  0  0
 17 18  1  0  0  0  0
 18 19  1  0  0  0  0
 14 19  1  0  0  0  0
 18 20  1  0  0  0  0
 12 20  1  0  0  0  0
 16 21  1  0  0  0  0
 12 21  1  0  0  0  0
  8 22  1  0  0  0  0
 22 23  2  0  0  0  0
 22 24  1  0  0  0  0
 24 25  2  0  0  0  0
 25 26  1  0  0  0  0
 26 27  2  0  0  0  0
 27 28  1  0  0  0  0
 28 29  2  0  0  0  0
  6 29  1  0  0  0  0
 24 29  1  0  0  0  0
 26 30  1  0  0  0  0
 30 31  1  0  0  0  0
 31 32  1  0  0  0  0
 32 33  1  0  0  0  0
 33 34  1  0  0  0  0
 34 35  1  0  0  0  0
 30 35  1  0  0  0  0
M  END
> <chemblId>
CHEMBL1215964

> <bioactivity__type>
Ki

> <units>
nM

> <value>
7.3

$$$$

  CDK     11271517482D 0   0.00000     0.00000     0

 31 35  0  0  0  0              1 V2000 
    6.7842   13.0410    0.0000 C   0  0  0  0  0  0  0  0  0  0  0  0
    5.4852   12.2910    0.0000 C   0  0  0  0  0  0  0  0  0  0  0  0
    5.4852   10.7910    0.0000 C   0  0  0  0  0  0  0  0  0  0  0  0
    4.1861   10.0410    0.0000 C   0  0  0  0  0  0  0  0  0  0  0  0
    4.1861    8.5410    0.0000 C   0  0  0  0  0  0  0  0  0  0  0  0
    2.8871    7.7910    0.0000 N   0  0  0  0  0  0  0  0  0  0  0  0
    2.8871    6.2910    0.0000 C   0  0  0  0  0  0  0  0  0  0  0  0
    1.5880    5.5410    0.0000 C   0  0  0  0  0  0  0  0  0  0  0  0
    1.5880    4.0410    0.0000 C   0  0  0  0  0  0  0  0  0  0  0  0
    2.8871    3.2910    0.0000 O   0  0  0  0  0  0  0  0  0  0  0  0
    0.2890    3.2910    0.0000 N   0  0  0  0  0  0  0  0  0  0  0  0
    0.2890    1.7910    0.0000 C   0  0  0  0  0  0  0  0  0  0  0  0
   -1.0100    1.0410    0.0000 C   0  0  0  0  0  0  0  0  0  0  0  0
   -1.0100   -0.4590    0.0000 C   0  0  0  0  0  0  0  0  0  0  0  0
   -1.8220   -1.9370    0.0000 C   0  0  0  0  0  0  0  0  0  0  0  0
   -0.5230   -1.3310    0.0000 C   0  0  0  0  0  0  0  0  0  0  0  0
    0.8480   -1.9370    0.0000 C   0  0  0  0  0  0  0  0  0  0  0  0
    1.5880   -0.4590    0.0000 C   0  0  0  0  0  0  0  0  0  0  0  0
    0.2890   -1.2090    0.0000 C   0  0  0  0  0  0  0  0  0  0  0  0
    1.5880    1.0410    0.0000 C   0  0  0  0  0  0  0  0  0  0  0  0
   -0.5230    0.1690    0.0000 C   0  0  0  0  0  0  0  0  0  0  0  0
    0.2890    6.2910    0.0000 C   0  0  0  0  0  0  0  0  0  0  0  0
   -1.0100    5.5410    0.0000 O   0  0  0  0  0  0  0  0  0  0  0  0
    0.2890    7.7910    0.0000 C   0  0  0  0  0  0  0  0  0  0  0  0
   -1.0100    8.5410    0.0000 C   0  0  0  0  0  0  0  0  0  0  0  0
   -1.0100   10.0410    0.0000 C   0  0  0  0  0  0  0  0  0  0  0  0
   -2.3091   10.7910    0.0000 C   0  0  0  0  0  0  0  0  0  0  0  0
   -2.3091   12.2910    0.0000 C   0  0  0  0  0  0  0  0  0  0  0  0
    0.2890   10.7910    0.0000 C   0  0  0  0  0  0  0  0  0  0  0  0
    1.5880   10.0410    0.0000 C   0  0  0  0  0  0  0  0  0  0  0  0
    1.5880    8.5410    0.0000 C   0  0  0  0  0  0  0  0  0  0  0  0
  1  2  1  0  0  0  0
  2  3  1  0  0  0  0
  3  4  1  0  0  0  0
  4  5  1  0  0  0  0
  5  6  1  0  0  0  0
  6  7  1  0  0  0  0
  7  8  2  0  0  0  0
  8  9  1  0  0  0  0
  9 10  2  0  0  0  0
  9 11  1  0  0  0  0
 11 12  1  0  0  0  0
 12 13  1  0  0  0  0
 13 14  1  0  0  0  0
 14 15  1  0  0  0  0
 15 16  1  0  0  0  0
 16 17  1  0  0  0  0
 17 18  1  0  0  0  0
 18 19  1  0  0  0  0
 14 19  1  0  0  0  0
 18 20  1  0  0  0  0
 12 20  1  0  0  0  0
 16 21  1  0  0  0  0
 12 21  1  0  0  0  0
  8 22  1  0  0  0  0
 22 23  2  0  0  0  0
 22 24  1  0  0  0  0
 24 25  2  0  0  0  0
 25 26  1  0  0  0  0
 26 27  1  0  0  0  0
 27 28  1  0  0  0  0
 26 29  2  0  0  0  0
 29 30  1  0  0  0  0
 30 31  2  0  0  0  0
  6 31  1  0  0  0  0
 24 31  1  0  0  0  0
M  END
> <chemblId>
CHEMBL1215976

> <bioactivity__type>
Ki

> <units>
nM

> <value>
16.9

$$$$

  CDK     11271517482D 0   0.00000     0.00000     0

 37 42  0  0  0  0              1 V2000 
    6.7842   13.0410    0.0000 C   0  0  0  0  0  0  0  0  0  0  0  0
    5.4852   12.2910    0.0000 C   0  0  0  0  0  0  0  0  0  0  0  0
    5.4852   10.7910    0.0000 C   0  0  0  0  0  0  0  0  0  0  0  0
    4.1861   10.0410    0.0000 C   0  0  0  0  0  0  0  0  0  0  0  0
    4.1861    8.5410    0.0000 C   0  0  0  0  0  0  0  0  0  0  0  0
    2.8871    7.7910    0.0000 N   0  0  0  0  0  0  0  0  0  0  0  0
    2.8871    6.2910    0.0000 C   0  0  0  0  0  0  0  0  0  0  0  0
    1.5880    5.5410    0.0000 C   0  0  0  0  0  0  0  0  0  0  0  0
    1.5880    4.0410    0.0000 C   0  0  0  0  0  0  0  0  0  0  0  0
    2.8871    3.2910    0.0000 O   0  0  0  0  0  0  0  0  0  0  0  0
    0.2890    3.2910    0.0000 N   0  0  0  0  0  0  0  0  0  0  0  0
    0.2890    1.7910    0.0000 C   0  0  0  0  0  0  0  0  0  0  0  0
   -1.0100    1.0410    0.0000 C   0  0  0  0  0  0  0  0  0  0  0  0
   -1.0100   -0.4590    0.0000 C   0  0  0  0  0  0  0  0  0  0  0  0
   -1.8220   -1.9370    0.0000 C   0  0  0  0  0  0  0  0  0  0  0  0
   -0.5230   -1.3310    0.0000 C   0  0  0  0  0  0  0  0  0  0  0  0
    0.8480   -1.9370    0.0000 C   0  0  0  0  0  0  0  0  0  0  0  0
    1.5880   -0.4590    0.0000 C   0  0  0  0  0  0  0  0  0  0  0  0
    0.2890   -1.2090    0.0000 C   0  0  0  0  0  0  0  0  0  0  0  0
    1.5880    1.0410    0.0000 C   0  0  0  0  0  0  0  0  0  0  0  0
   -0.5230    0.1690    0.0000 C   0  0  0  0  0  0  0  0  0  0  0  0
    0.2890    6.2910    0.0000 C   0  0  0  0  0  0  0  0  0  0  0  0
   -1.0100    5.5410    0.0000 O   0  0  0  0  0  0  0  0  0  0  0  0
    0.2890    7.7910    0.0000 C   0  0  0  0  0  0  0  0  0  0  0  0
   -1.0100    8.5410    0.0000 C   0  0  0  0  0  0  0  0  0  0  0  0
   -1.0100   10.0410    0.0000 C   0  0  0  0  0  0  0  0  0  0  0  0
   -2.3091   10.7910    0.0000 C   0  0  0  0  0  0  0  0  0  0  0  0
   -2.3091   12.2910    0.0000 C   0  0  0  0  0  0  0  0  0  0  0  0
   -3.6081   13.0410    0.0000 C   0  0  0  0  0  0  0  0  0  0  0  0
   -3.6081   14.5410    0.0000 C   0  0  0  0  0  0  0  0  0  0  0  0
   -4.9072   15.2910    0.0000 C   0  0  0  0  0  0  0  0  0  0  0  0
   -6.2062   14.5410    0.0000 C   0  0  0  0  0  0  0  0  0  0  0  0
   -6.2062   13.0410    0.0000 C   0  0  0  0  0  0  0  0  0  0  0  0
   -4.9072   12.2910    0.0000 C   0  0  0  0  0  0  0  0  0  0  0  0
    0.2890   10.7910    0.0000 C   0  0  0  0  0  0  0  0  0  0  0  0
    1.5880   10.0410    0.0000 C   0  0  0  0  0  0  0  0  0  0  0  0
    1.5880    8.5410    0.0000 C   0  0  0  0  0  0  0  0  0  0  0  0
  1  2  1  0  0  0  0
  2  3  1  0  0  0  0
  3  4  1  0  0  0  0
  4  5  1  0  0  0  0
  5  6  1  0  0  0  0
  6  7  1  0  0  0  0
  7  8  2  0  0  0  0
  8  9  1  0  0  0  0
  9 10  2  0  0  0  0
  9 11  1  0  0  0  0
 11 12  1  0  0  0  0
 12 13  1  0  0  0  0
 13 14  1  0  0  0  0
 14 15  1  0  0  0  0
 15 16  1  0  0  0  0
 16 17  1  0  0  0  0
 17 18  1  0  0  0  0
 18 19  1  0  0  0  0
 14 19  1  0  0  0  0
 18 20  1  0  0  0  0
 12 20  1  0  0  0  0
 16 21  1  0  0  0  0
 12 21  1  0  0  0  0
  8 22  1  0  0  0  0
 22 23  2  0  0  0  0
 22 24  1  0  0  0  0
 24 25  2  0  0  0  0
 25 26  1  0  0  0  0
 26 27  1  0  0  0  0
 27 28  1  0  0  0  0
 28 29  1  0  0  0  0
 29 30  2  0  0  0  0
 30 31  1  0  0  0  0
 31 32  2  0  0  0  0
 32 33  1  0  0  0  0
 33 34  2  0  0  0  0
 29 34  1  0  0  0  0
 26 35  2  0  0  0  0
 35 36  1  0  0  0  0
 36 37  2  0  0  0  0
  6 37  1  0  0  0  0
 24 37  1  0  0  0  0
M  END
> <chemblId>
CHEMBL1215977

> <bioactivity__type>
Ki

> <units>
nM

> <value>
56.6

$$$$

  CDK     11271517482D 0   0.00000     0.00000     0

 28 32  0  0  0  0              1 V2000 
    5.4852   10.7910    0.0000 Br  0  0  0  0  0  0  0  0  0  0  0  0
    4.1861   10.0410    0.0000 C   0  0  0  0  0  0  0  0  0  0  0  0
    2.8871   10.7910    0.0000 C   0  0  0  0  0  0  0  0  0  0  0  0
    1.5880   10.0410    0.0000 C   0  0  0  0  0  0  0  0  0  0  0  0
    1.5880    8.5410    0.0000 C   0  0  0  0  0  0  0  0  0  0  0  0
    0.2890    7.7910    0.0000 N   0  0  0  0  0  0  0  0  0  0  0  0
   -1.0100    8.5410    0.0000 C   0  0  0  0  0  0  0  0  0  0  0  0
   -1.0100   10.0410    0.0000 C   0  0  0  0  0  0  0  0  0  0  0  0
   -1.0100   11.5410    0.0000 C   0  0  0  0  0  0  0  0  0  0  0  0
    0.2890    6.2910    0.0000 C   0  0  0  0  0  0  0  0  0  0  0  0
    1.5880    5.5410    0.0000 C   0  0  0  0  0  0  0  0  0  0  0  0
    1.5880    4.0410    0.0000 C   0  0  0  0  0  0  0  0  0  0  0  0
    2.8871    3.2910    0.0000 O   0  0  0  0  0  0  0  0  0  0  0  0
    0.2890    3.2910    0.0000 N   0  0  0  0  0  0  0  0  0  0  0  0
    0.2890    1.7910    0.0000 C   0  0  0  0  0  0  0  0  0  0  0  0
   -1.0100    1.0410    0.0000 C   0  0  0  0  0  0  0  0  0  0  0  0
   -1.0100   -0.4590    0.0000 C   0  0  0  0  0  0  0  0  0  0  0  0
   -1.8220   -1.9370    0.0000 C   0  0  0  0  0  0  0  0  0  0  0  0
   -0.5230   -1.3310    0.0000 C   0  0  0  0  0  0  0  0  0  0  0  0
    0.8480   -1.9370    0.0000 C   0  0  0  0  0  0  0  0  0  0  0  0
    1.5880   -0.4590    0.0000 C   0  0  0  0  0  0  0  0  0  0  0  0
    0.2890   -1.2090    0.0000 C   0  0  0  0  0  0  0  0  0  0  0  0
    1.5880    1.0410    0.0000 C   0  0  0  0  0  0  0  0  0  0  0  0
   -0.5230    0.1690    0.0000 C   0  0  0  0  0  0  0  0  0  0  0  0
    2.8871    6.2910    0.0000 C   0  0  0  0  0  0  0  0  0  0  0  0
    4.1861    5.5410    0.0000 O   0  0  0  0  0  0  0  0  0  0  0  0
    2.8871    7.7910    0.0000 C   0  0  0  0  0  0  0  0  0  0  0  0
    4.1861    8.5410    0.0000 C   0  0  0  0  0  0  0  0  0  0  0  0
  1  2  1  0  0  0  0
  2  3  2  0  0  0  0
  3  4  1  0  0  0  0
  4  5  2  0  0  0  0
  5  6  1  0  0  0  0
  6  7  1  0  0  0  0
  7  8  1  0  0  0  0
  8  9  3  0  0  0  0
  6 10  1  0  0  0  0
 10 11  2  0  0  0  0
 11 12  1  0  0  0  0
 12 13  2  0  0  0  0
 12 14  1  0  0  0  0
 14 15  1  0  0  0  0
 15 16  1  0  0  0  0
 16 17  1  0  0  0  0
 17 18  1  0  0  0  0
 18 19  1  0  0  0  0
 19 20  1  0  0  0  0
 20 21  1  0  0  0  0
 21 22  1  0  0  0  0
 17 22  1  0  0  0  0
 21 23  1  0  0  0  0
 15 23  1  0  0  0  0
 19 24  1  0  0  0  0
 15 24  1  0  0  0  0
 11 25  1  0  0  0  0
 25 26  2  0  0  0  0
 25 27  1  0  0  0  0
  5 27  1  0  0  0  0
 27 28  2  0  0  0  0
  2 28  1  0  0  0  0
M  END
> <chemblId>
CHEMBL1215978

> <bioactivity__type>
Ki

> <units>
nM

> <value>
49.8

$$$$

  CDK     11271517482D 0   0.00000     0.00000     0

 26 28  0  0  0  0              1 V2000 
    3.8971   -7.5000    0.0000 C   0  0  0  0  0  0  0  0  0  0  0  0
    3.8971   -6.0000    0.0000 C   0  0  0  0  0  0  0  0  0  0  0  0
    2.5980   -5.2500    0.0000 C   0  0  0  0  0  0  0  0  0  0  0  0
    2.5980   -3.7500    0.0000 C   0  0  0  0  0  0  0  0  0  0  0  0
    1.2990   -3.0000    0.0000 C   0  0  0  0  0  0  0  0  0  0  0  0
    1.2990   -1.5000    0.0000 N   0  0  0  0  0  0  0  0  0  0  0  0
    2.5980   -0.7500    0.0000 C   0  0  0  0  0  0  0  0  0  0  0  0
    2.5980    0.7500    0.0000 C   0  0  0  0  0  0  0  0  0  0  0  0
    3.8970    1.5000    0.0000 C   0  0  0  0  0  0  0  0  0  0  0  0
    5.1961    0.7500    0.0000 O   0  0  0  0  0  0  0  0  0  0  0  0
    3.8971    3.0000    0.0000 N   0  0  0  0  0  0  0  0  0  0  0  0
    5.1961    3.7500    0.0000 N   0  0  0  0  0  0  0  0  0  0  0  0
    6.4951    3.0000    0.0000 C   0  0  0  0  0  0  0  0  0  0  0  0
    7.7942    3.7500    0.0000 C   0  0  0  0  0  0  0  0  0  0  0  0
    7.7942    5.2500    0.0000 C   0  0  0  0  0  0  0  0  0  0  0  0
    6.4951    6.0000    0.0000 C   0  0  0  0  0  0  0  0  0  0  0  0
    5.1961    5.2500    0.0000 C   0  0  0  0  0  0  0  0  0  0  0  0
    1.2990    1.5000    0.0000 C   0  0  0  0  0  0  0  0  0  0  0  0
    1.2990    3.0000    0.0000 O   0  0  0  0  0  0  0  0  0  0  0  0
   -0.0000    0.7500    0.0000 C   0  0  0  0  0  0  0  0  0  0  0  0
   -1.2990    1.5000    0.0000 C   0  0  0  0  0  0  0  0  0  0  0  0
   -2.5980    0.7500    0.0000 C   0  0  0  0  0  0  0  0  0  0  0  0
   -3.8970    1.5000    0.0000 Br  0  0  0  0  0  0  0  0  0  0  0  0
   -2.5980   -0.7500    0.0000 C   0  0  0  0  0  0  0  0  0  0  0  0
   -1.2990   -1.5000    0.0000 C   0  0  0  0  0  0  0  0  0  0  0  0
   -0.0000   -0.7500    0.0000 C   0  0  0  0  0  0  0  0  0  0  0  0
  1  2  1  0  0  0  0
  2  3  1  0  0  0  0
  3  4  1  0  0  0  0
  4  5  1  0  0  0  0
  5  6  1  0  0  0  0
  6  7  1  0  0  0  0
  7  8  2  0  0  0  0
  8  9  1  0  0  0  0
  9 10  2  0  0  0  0
  9 11  1  0  0  0  0
 11 12  1  0  0  0  0
 12 13  1  0  0  0  0
 13 14  1  0  0  0  0
 14 15  1  0  0  0  0
 15 16  1  0  0  0  0
 16 17  1  0  0  0  0
 12 17  1  0  0  0  0
  8 18  1  0  0  0  0
 18 19  2  0  0  0  0
 18 20  1  0  0  0  0
 20 21  2  0  0  0  0
 21 22  1  0  0  0  0
 22 23  1  0  0  0  0
 22 24  2  0  0  0  0
 24 25  1  0  0  0  0
 25 26  2  0  0  0  0
  6 26  1  0  0  0  0
 20 26  1  0  0  0  0
M  END
> <chemblId>
CHEMBL1215992

> <bioactivity__type>
Ki

> <units>
nM

> <value>
400.0

$$$$

  CDK     11271517482D 0   0.00000     0.00000     0

 26 28  0  0  0  0              1 V2000 
    3.8971   -7.5000    0.0000 C   0  0  0  0  0  0  0  0  0  0  0  0
    3.8971   -6.0000    0.0000 C   0  0  0  0  0  0  0  0  0  0  0  0
    2.5980   -5.2500    0.0000 C   0  0  0  0  0  0  0  0  0  0  0  0
    2.5980   -3.7500    0.0000 C   0  0  0  0  0  0  0  0  0  0  0  0
    1.2990   -3.0000    0.0000 C   0  0  0  0  0  0  0  0  0  0  0  0
    1.2990   -1.5000    0.0000 N   0  0  0  0  0  0  0  0  0  0  0  0
    2.5980   -0.7500    0.0000 C   0  0  0  0  0  0  0  0  0  0  0  0
    2.5980    0.7500    0.0000 C   0  0  0  0  0  0  0  0  0  0  0  0
    3.8970    1.5000    0.0000 C   0  0  0  0  0  0  0  0  0  0  0  0
    5.1961    0.7500    0.0000 O   0  0  0  0  0  0  0  0  0  0  0  0
    3.8971    3.0000    0.0000 N   0  0  0  0  0  0  0  0  0  0  0  0
    5.1961    3.7500    0.0000 C   0  0  0  0  0  0  0  0  0  0  0  0
    6.4951    3.0000    0.0000 C   0  0  0  0  0  0  0  0  0  0  0  0
    7.7942    3.7500    0.0000 C   0  0  0  0  0  0  0  0  0  0  0  0
    7.7942    5.2500    0.0000 C   0  0  0  0  0  0  0  0  0  0  0  0
    6.4951    6.0000    0.0000 C   0  0  0  0  0  0  0  0  0  0  0  0
    5.1961    5.2500    0.0000 C   0  0  0  0  0  0  0  0  0  0  0  0
    1.2990    1.5000    0.0000 C   0  0  0  0  0  0  0  0  0  0  0  0
    1.2990    3.0000    0.0000 O   0  0  0  0  0  0  0  0  0  0  0  0
   -0.0000    0.7500    0.0000 C   0  0  0  0  0  0  0  0  0  0  0  0
   -1.2990    1.5000    0.0000 C   0  0  0  0  0  0  0  0  0  0  0  0
   -2.5980    0.7500    0.0000 C   0  0  0  0  0  0  0  0  0  0  0  0
   -3.8970    1.5000    0.0000 Br  0  0  0  0  0  0  0  0  0  0  0  0
   -2.5980   -0.7500    0.0000 C   0  0  0  0  0  0  0  0  0  0  0  0
   -1.2990   -1.5000    0.0000 C   0  0  0  0  0  0  0  0  0  0  0  0
   -0.0000   -0.7500    0.0000 C   0  0  0  0  0  0  0  0  0  0  0  0
  1  2  1  0  0  0  0
  2  3  1  0  0  0  0
  3  4  1  0  0  0  0
  4  5  1  0  0  0  0
  5  6  1  0  0  0  0
  6  7  1  0  0  0  0
  7  8  2  0  0  0  0
  8  9  1  0  0  0  0
  9 10  2  0  0  0  0
  9 11  1  0  0  0  0
 11 12  1  0  0  0  0
 12 13  1  0  0  0  0
 13 14  1  0  0  0  0
 14 15  1  0  0  0  0
 15 16  1  0  0  0  0
 16 17  1  0  0  0  0
 12 17  1  0  0  0  0
  8 18  1  0  0  0  0
 18 19  2  0  0  0  0
 18 20  1  0  0  0  0
 20 21  2  0  0  0  0
 21 22  1  0  0  0  0
 22 23  1  0  0  0  0
 22 24  2  0  0  0  0
 24 25  1  0  0  0  0
 25 26  2  0  0  0  0
  6 26  1  0  0  0  0
 20 26  1  0  0  0  0
M  END
> <chemblId>
CHEMBL1215993

> <bioactivity__type>
Ki

> <units>
nM

> <value>
900.0

$$$$

  CDK     11271517482D 0   0.00000     0.00000     0

 32 37  0  0  0  0              1 V2000 
    5.4852   10.7910    0.0000 C   0  0  0  0  0  0  0  0  0  0  0  0
    4.1861   10.0410    0.0000 C   0  0  0  0  0  0  0  0  0  0  0  0
    4.1861    8.5410    0.0000 C   0  0  0  0  0  0  0  0  0  0  0  0
    2.8871    7.7910    0.0000 N   0  0  0  0  0  0  0  0  0  0  0  0
    2.8871    6.2910    0.0000 C   0  0  0  0  0  0  0  0  0  0  0  0
    1.5880    5.5410    0.0000 C   0  0  0  0  0  0  0  0  0  0  0  0
    1.5880    4.0410    0.0000 C   0  0  0  0  0  0  0  0  0  0  0  0
    2.8871    3.2910    0.0000 O   0  0  0  0  0  0  0  0  0  0  0  0
    0.2890    3.2910    0.0000 N   0  0  0  0  0  0  0  0  0  0  0  0
    0.2890    1.7910    0.0000 C   0  0  0  0  0  0  0  0  0  0  0  0
   -1.0100    1.0410    0.0000 C   0  0  0  0  0  0  0  0  0  0  0  0
   -1.0100   -0.4590    0.0000 C   0  0  0  0  0  0  0  0  0  0  0  0
   -1.8220   -1.9370    0.0000 C   0  0  0  0  0  0  0  0  0  0  0  0
   -0.5230   -1.3310    0.0000 C   0  0  0  0  0  0  0  0  0  0  0  0
    0.8480   -1.9370    0.0000 C   0  0  0  0  0  0  0  0  0  0  0  0
    1.5880   -0.4590    0.0000 C   0  0  0  0  0  0  0  0  0  0  0  0
    0.2890   -1.2090    0.0000 C   0  0  0  0  0  0  0  0  0  0  0  0
    1.5880    1.0410    0.0000 C   0  0  0  0  0  0  0  0  0  0  0  0
   -0.5230    0.1690    0.0000 C   0  0  0  0  0  0  0  0  0  0  0  0
    0.2890    6.2910    0.0000 C   0  0  0  0  0  0  0  0  0  0  0  0
   -1.0100    5.5410    0.0000 O   0  0  0  0  0  0  0  0  0  0  0  0
    0.2890    7.7910    0.0000 C   0  0  0  0  0  0  0  0  0  0  0  0
   -1.0100    8.5410    0.0000 C   0  0  0  0  0  0  0  0  0  0  0  0
   -1.0100   10.0410    0.0000 C   0  0  0  0  0  0  0  0  0  0  0  0
    0.2890   10.7910    0.0000 C   0  0  0  0  0  0  0  0  0  0  0  0
    1.5880   10.0410    0.0000 C   0  0  0  0  0  0  0  0  0  0  0  0
    1.5880    8.5410    0.0000 C   0  0  0  0  0  0  0  0  0  0  0  0
   -2.3091   10.7910    0.0000 C   0  0  0  0  0  0  0  0  0  0  0  0
   -2.4659   12.2828    0.0000 O   0  0  0  0  0  0  0  0  0  0  0  0
   -3.9331   12.5947    0.0000 C   0  0  0  0  0  0  0  0  0  0  0  0
   -4.6831   11.2956    0.0000 C   0  0  0  0  0  0  0  0  0  0  0  0
   -3.6794   10.1809    0.0000 C   0  0  0  0  0  0  0  0  0  0  0  0
  1  2  2  0  0  0  0
  2  3  1  0  0  0  0
  3  4  1  0  0  0  0
  4  5  1  0  0  0  0
  5  6  2  0  0  0  0
  6  7  1  0  0  0  0
  7  8  2  0  0  0  0
  7  9  1  0  0  0  0
  9 10  1  0  0  0  0
 10 11  1  0  0  0  0
 11 12  1  0  0  0  0
 12 13  1  0  0  0  0
 13 14  1  0  0  0  0
 14 15  1  0  0  0  0
 15 16  1  0  0  0  0
 16 17  1  0  0  0  0
 12 17  1  0  0  0  0
 16 18  1  0  0  0  0
 10 18  1  0  0  0  0
 14 19  1  0  0  0  0
 10 19  1  0  0  0  0
  6 20  1  0  0  0  0
 20 21  2  0  0  0  0
 20 22  1  0  0  0  0
 22 23  2  0  0  0  0
 23 24  1  0  0  0  0
 24 25  2  0  0  0  0
 25 26  1  0  0  0  0
 26 27  2  0  0  0  0
  4 27  1  0  0  0  0
 22 27  1  0  0  0  0
 24 28  1  0  0  0  0
 28 29  1  0  0  0  0
 29 30  1  0  0  0  0
 30 31  2  0  0  0  0
 31 32  1  0  0  0  0
 28 32  2  0  0  0  0
M  END
> <chemblId>
CHEMBL1215994

> <bioactivity__type>
Ki

> <units>
nM

> <value>
59.0

$$$$

  CDK     11271517482D 0   0.00000     0.00000     0

 33 38  0  0  0  0              1 V2000 
    5.4852   12.2910    0.0000 C   0  0  0  0  0  0  0  0  0  0  0  0
    5.4852   10.7910    0.0000 C   0  0  0  0  0  0  0  0  0  0  0  0
    4.1861   10.0410    0.0000 C   0  0  0  0  0  0  0  0  0  0  0  0
    4.1861    8.5410    0.0000 C   0  0  0  0  0  0  0  0  0  0  0  0
    2.8871    7.7910    0.0000 N   0  0  0  0  0  0  0  0  0  0  0  0
    2.8871    6.2910    0.0000 C   0  0  0  0  0  0  0  0  0  0  0  0
    1.5880    5.5410    0.0000 C   0  0  0  0  0  0  0  0  0  0  0  0
    1.5880    4.0410    0.0000 C   0  0  0  0  0  0  0  0  0  0  0  0
    2.8871    3.2910    0.0000 O   0  0  0  0  0  0  0  0  0  0  0  0
    0.2890    3.2910    0.0000 N   0  0  0  0  0  0  0  0  0  0  0  0
    0.2890    1.7910    0.0000 C   0  0  0  0  0  0  0  0  0  0  0  0
   -1.0100    1.0410    0.0000 C   0  0  0  0  0  0  0  0  0  0  0  0
   -1.0100   -0.4590    0.0000 C   0  0  0  0  0  0  0  0  0  0  0  0
   -1.8220   -1.9370    0.0000 C   0  0  0  0  0  0  0  0  0  0  0  0
   -0.5230   -1.3310    0.0000 C   0  0  0  0  0  0  0  0  0  0  0  0
    0.8480   -1.9370    0.0000 C   0  0  0  0  0  0  0  0  0  0  0  0
    1.5880   -0.4590    0.0000 C   0  0  0  0  0  0  0  0  0  0  0  0
    0.2890   -1.2090    0.0000 C   0  0  0  0  0  0  0  0  0  0  0  0
    1.5880    1.0410    0.0000 C   0  0  0  0  0  0  0  0  0  0  0  0
   -0.5230    0.1690    0.0000 C   0  0  0  0  0  0  0  0  0  0  0  0
    0.2890    6.2910    0.0000 C   0  0  0  0  0  0  0  0  0  0  0  0
   -1.0100    5.5410    0.0000 O   0  0  0  0  0  0  0  0  0  0  0  0
    0.2890    7.7910    0.0000 C   0  0  0  0  0  0  0  0  0  0  0  0
   -1.0100    8.5410    0.0000 C   0  0  0  0  0  0  0  0  0  0  0  0
   -1.0100   10.0410    0.0000 C   0  0  0  0  0  0  0  0  0  0  0  0
    0.2890   10.7910    0.0000 C   0  0  0  0  0  0  0  0  0  0  0  0
    1.5880   10.0410    0.0000 C   0  0  0  0  0  0  0  0  0  0  0  0
    1.5880    8.5410    0.0000 C   0  0  0  0  0  0  0  0  0  0  0  0
   -2.3091   10.7910    0.0000 C   0  0  0  0  0  0  0  0  0  0  0  0
   -2.4659   12.2828    0.0000 O   0  0  0  0  0  0  0  0  0  0  0  0
   -3.9331   12.5947    0.0000 C   0  0  0  0  0  0  0  0  0  0  0  0
   -4.6831   11.2956    0.0000 C   0  0  0  0  0  0  0  0  0  0  0  0
   -3.6794   10.1809    0.0000 C   0  0  0  0  0  0  0  0  0  0  0  0
  1  2  2  0  0  0  0
  2  3  1  0  0  0  0
  3  4  1  0  0  0  0
  4  5  1  0  0  0  0
  5  6  1  0  0  0  0
  6  7  2  0  0  0  0
  7  8  1  0  0  0  0
  8  9  2  0  0  0  0
  8 10  1  0  0  0  0
 10 11  1  0  0  0  0
 11 12  1  0  0  0  0
 12 13  1  0  0  0  0
 13 14  1  0  0  0  0
 14 15  1  0  0  0  0
 15 16  1  0  0  0  0
 16 17  1  0  0  0  0
 17 18  1  0  0  0  0
 13 18  1  0  0  0  0
 17 19  1  0  0  0  0
 11 19  1  0  0  0  0
 15 20  1  0  0  0  0
 11 20  1  0  0  0  0
  7 21  1  0  0  0  0
 21 22  2  0  0  0  0
 21 23  1  0  0  0  0
 23 24  2  0  0  0  0
 24 25  1  0  0  0  0
 25 26  2  0  0  0  0
 26 27  1  0  0  0  0
 27 28  2  0  0  0  0
  5 28  1  0  0  0  0
 23 28  1  0  0  0  0
 25 29  1  0  0  0  0
 29 30  1  0  0  0  0
 30 31  1  0  0  0  0
 31 32  2  0  0  0  0
 32 33  1  0  0  0  0
 29 33  2  0  0  0  0
M  END
> <chemblId>
CHEMBL1216000

> <bioactivity__type>
Ki

> <units>
nM

> <value>
4.4

$$$$

  CDK     11271517482D 0   0.00000     0.00000     0

 26 28  0  0  0  0              1 V2000 
   12.5127   -2.3013    0.0000 C   0  0  0  0  0  0  0  0  0  0  0  0
   11.2132   -1.5519    0.0000 C   0  0  0  0  0  0  0  0  0  0  0  0
    9.9146   -2.3026    0.0000 C   0  0  0  0  0  0  0  0  0  0  0  0
    8.6152   -1.5533    0.0000 C   0  0  0  0  0  0  0  0  0  0  0  0
    7.3165   -2.3040    0.0000 C   0  0  0  0  0  0  0  0  0  0  0  0
    6.0171   -1.5546    0.0000 C   0  0  0  0  0  0  0  0  0  0  0  0
    4.7184   -2.3053    0.0000 C   0  0  0  0  0  0  0  0  0  0  0  0
    3.7548   -3.4549    0.0000 C   0  0  0  0  0  0  0  0  0  0  0  0
    5.6832   -3.4539    0.0000 C   0  0  0  0  0  0  0  0  0  0  0  0
    3.4190   -1.5560    0.0000 C   0  0  0  0  0  0  0  0  0  0  0  0
    3.4190   -0.0500    0.0000 C   0  0  0  0  0  0  0  0  0  0  0  0
    2.1300    0.6960    0.0000 C   0  0  0  0  0  0  0  0  0  0  0  0
    0.8290   -0.0500    0.0000 C   0  0  0  0  0  0  0  0  0  0  0  0
    0.8290   -1.5560    0.0000 C   0  0  0  0  0  0  0  0  0  0  0  0
   -0.4590   -2.3020    0.0000 O   0  0  0  0  0  0  0  0  0  0  0  0
   -1.7610   -1.5560    0.0000 C   0  0  0  0  0  0  0  0  0  0  0  0
   -3.2385   -1.2972    0.0000 C   0  0  0  0  0  0  0  0  0  0  0  0
   -2.2709   -2.9667    0.0000 C   0  0  0  0  0  0  0  0  0  0  0  0
   -1.7610   -0.0500    0.0000 C   0  0  0  0  0  0  0  0  0  0  0  0
   -3.0560    0.7030    0.0000 C   0  0  0  0  0  0  0  0  0  0  0  0
   -3.0560    2.1950    0.0000 C   0  0  0  0  0  0  0  0  0  0  0  0
   -1.7540    2.9420    0.0000 C   0  0  0  0  0  0  0  0  0  0  0  0
   -1.7512    4.4420    0.0000 C   0  0  0  0  0  0  0  0  0  0  0  0
   -0.4530    2.1890    0.0000 C   0  0  0  0  0  0  0  0  0  0  0  0
   -0.4590    0.6960    0.0000 C   0  0  0  0  0  0  0  0  0  0  0  0
    2.1300   -2.3020    0.0000 C   0  0  0  0  0  0  0  0  0  0  0  0
  1  2  1  0  0  0  0
  2  3  1  0  0  0  0
  3  4  1  0  0  0  0
  4  5  1  0  0  0  0
  5  6  1  0  0  0  0
  6  7  1  0  0  0  0
  7  8  1  0  0  0  0
  7  9  1  0  0  0  0
  7 10  1  0  0  0  0
 10 11  2  0  0  0  0
 11 12  1  0  0  0  0
 12 13  2  0  0  0  0
 13 14  1  0  0  0  0
 14 15  1  0  0  0  0
 15 16  1  0  0  0  0
 16 17  1  0  0  0  0
 16 18  1  0  0  0  0
 16 19  1  0  0  0  0
 19 20  2  0  0  0  0
 20 21  1  0  0  0  0
 21 22  2  0  0  0  0
 22 23  1  0  0  0  0
 22 24  1  0  0  0  0
 24 25  2  0  0  0  0
 13 25  1  0  0  0  0
 19 25  1  0  0  0  0
 14 26  2  0  0  0  0
 10 26  1  0  0  0  0
M  END
> <chemblId>
CHEMBL121768

> <bioactivity__type>
Ki

> <units>
nM

> <value>
167.0

$$$$

  CDK     11271517482D 0   0.00000     0.00000     0

 26 28  0  0  0  0              1 V2000 
    8.6152   -1.5533    0.0000 C   0  0  0  0  0  0  0  0  0  0  0  0
    7.3165   -2.3040    0.0000 C   0  0  0  0  0  0  0  0  0  0  0  0
    6.0171   -1.5546    0.0000 C   0  0  0  0  0  0  0  0  0  0  0  0
    4.7184   -2.3053    0.0000 C   0  0  0  0  0  0  0  0  0  0  0  0
    3.7548   -3.4549    0.0000 C   0  0  0  0  0  0  0  0  0  0  0  0
    5.6832   -3.4539    0.0000 C   0  0  0  0  0  0  0  0  0  0  0  0
    3.4190   -1.5560    0.0000 C   0  0  0  0  0  0  0  0  0  0  0  0
    3.4190   -0.0500    0.0000 C   0  0  0  0  0  0  0  0  0  0  0  0
    2.1300    0.6960    0.0000 C   0  0  0  0  0  0  0  0  0  0  0  0
    0.8290   -0.0500    0.0000 C   0  0  0  0  0  0  0  0  0  0  0  0
    0.8290   -1.5560    0.0000 C   0  0  0  0  0  0  0  0  0  0  0  0
   -0.4590   -2.3020    0.0000 O   0  0  0  0  0  0  0  0  0  0  0  0
   -1.7610   -1.5560    0.0000 C   0  0  0  0  0  0  0  0  0  0  0  0
   -3.2385   -1.2972    0.0000 C   0  0  0  0  0  0  0  0  0  0  0  0
   -2.2709   -2.9667    0.0000 C   0  0  0  0  0  0  0  0  0  0  0  0
   -1.7610   -0.0500    0.0000 C   0  0  0  0  0  0  0  0  0  0  0  0
   -3.0560    0.7030    0.0000 C   0  0  0  0  0  0  0  0  0  0  0  0
   -3.0560    2.1950    0.0000 C   0  0  0  0  0  0  0  0  0  0  0  0
   -1.7540    2.9420    0.0000 C   0  0  0  0  0  0  0  0  0  0  0  0
   -0.4530    2.1890    0.0000 C   0  0  0  0  0  0  0  0  0  0  0  0
   -0.4590    0.6960    0.0000 C   0  0  0  0  0  0  0  0  0  0  0  0
   -1.7512    4.4420    0.0000 C   0  0  0  0  0  0  0  0  0  0  0  0
   -0.4507    5.1895    0.0000 O   0  0  0  0  0  0  0  0  0  0  0  0
   -3.0488    5.1945    0.0000 O   0  0  0  0  0  0  0  0  0  0  0  0
   -3.0459    6.6945    0.0000 C   0  0  0  0  0  0  0  0  0  0  0  0
    2.1300   -2.3020    0.0000 C   0  0  0  0  0  0  0  0  0  0  0  0
  1  2  1  0  0  0  0
  2  3  1  0  0  0  0
  3  4  1  0  0  0  0
  4  5  1  0  0  0  0
  4  6  1  0  0  0  0
  4  7  1  0  0  0  0
  7  8  2  0  0  0  0
  8  9  1  0  0  0  0
  9 10  2  0  0  0  0
 10 11  1  0  0  0  0
 11 12  1  0  0  0  0
 12 13  1  0  0  0  0
 13 14  1  0  0  0  0
 13 15  1  0  0  0  0
 13 16  1  0  0  0  0
 16 17  2  0  0  0  0
 17 18  1  0  0  0  0
 18 19  2  0  0  0  0
 19 20  1  0  0  0  0
 20 21  2  0  0  0  0
 10 21  1  0  0  0  0
 16 21  1  0  0  0  0
 19 22  1  0  0  0  0
 22 23  2  0  0  0  0
 22 24  1  0  0  0  0
 24 25  1  0  0  0  0
 11 26  2  0  0  0  0
  7 26  1  0  0  0  0
M  END
> <chemblId>
CHEMBL122268

> <bioactivity__type>
Ki

> <units>
nM

> <value>
611.0

$$$$

  CDK     11271517482D 0   0.00000     0.00000     0

 27 29  0  0  0  0              1 V2000 
   -4.6917    4.2548    0.0000 C   0  0  0  0  0  0  0  0  0  0  0  0
   -4.3795    2.7876    0.0000 C   0  0  0  0  0  0  0  0  0  0  0  0
   -2.9528    2.3244    0.0000 C   0  0  0  0  0  0  0  0  0  0  0  0
   -2.6407    0.8572    0.0000 C   0  0  0  0  0  0  0  0  0  0  0  0
   -1.2140    0.3940    0.0000 C   0  0  0  0  0  0  0  0  0  0  0  0
    0.0000    1.2760    0.0000 N   0  0  0  0  0  0  0  0  0  0  0  0
    1.2140    0.3940    0.0000 N   0  0  0  0  0  0  0  0  0  0  0  0
    0.7500   -1.0320    0.0000 C   0  0  0  0  0  0  0  0  0  0  0  0
   -0.7500   -1.0320    0.0000 C   0  0  0  0  0  0  0  0  0  0  0  0
   -1.6314   -2.2457    0.0000 C   0  0  0  0  0  0  0  0  0  0  0  0
   -3.1232   -2.0892    0.0000 C   0  0  0  0  0  0  0  0  0  0  0  0
   -4.0047   -3.3029    0.0000 C   0  0  0  0  0  0  0  0  0  0  0  0
   -3.3943   -4.6731    0.0000 C   0  0  0  0  0  0  0  0  0  0  0  0
   -1.9025   -4.8296    0.0000 C   0  0  0  0  0  0  0  0  0  0  0  0
   -1.0210   -3.6159    0.0000 C   0  0  0  0  0  0  0  0  0  0  0  0
    2.6407    0.8572    0.0000 C   0  0  0  0  0  0  0  0  0  0  0  0
    3.7552   -0.1467    0.0000 O   0  0  0  0  0  0  0  0  0  0  0  0
    2.9528    2.3244    0.0000 N   0  0  0  0  0  0  0  0  0  0  0  0
    4.3795    2.7876    0.0000 C   0  0  0  0  0  0  0  0  0  0  0  0
    4.6917    4.2548    0.0000 C   0  0  0  0  0  0  0  0  0  0  0  0
    4.5880    1.3022    0.0000 C   0  0  0  0  0  0  0  0  0  0  0  0
    5.8786    2.7350    0.0000 C   0  0  0  0  0  0  0  0  0  0  0  0
    6.5825    1.4104    0.0000 C   0  0  0  0  0  0  0  0  0  0  0  0
    8.0816    1.3577    0.0000 C   0  0  0  0  0  0  0  0  0  0  0  0
    8.8768    2.6297    0.0000 C   0  0  0  0  0  0  0  0  0  0  0  0
    8.1728    3.9542    0.0000 C   0  0  0  0  0  0  0  0  0  0  0  0
    6.6737    4.0069    0.0000 C   0  0  0  0  0  0  0  0  0  0  0  0
  1  2  1  0  0  0  0
  2  3  1  0  0  0  0
  3  4  1  0  0  0  0
  4  5  1  0  0  0  0
  5  6  2  0  0  0  0
  6  7  1  0  0  0  0
  7  8  1  0  0  0  0
  8  9  1  0  0  0  0
  5  9  1  0  0  0  0
  9 10  1  0  0  0  0
 10 11  2  0  0  0  0
 11 12  1  0  0  0  0
 12 13  2  0  0  0  0
 13 14  1  0  0  0  0
 14 15  2  0  0  0  0
 10 15  1  0  0  0  0
  7 16  1  0  0  0  0
 16 17  2  0  0  0  0
 16 18  1  0  0  0  0
 18 19  1  0  0  0  0
 19 20  1  0  0  0  0
 19 21  1  0  0  0  0
 19 22  1  0  0  0  0
 22 23  2  0  0  0  0
 23 24  1  0  0  0  0
 24 25  2  0  0  0  0
 25 26  1  0  0  0  0
 26 27  2  0  0  0  0
 22 27  1  0  0  0  0
M  END
> <chemblId>
CHEMBL1223589

> <bioactivity__type>
Ki

> <units>
nM

> <value>
35.6

$$$$

  CDK     11271517482D 0   0.00000     0.00000     0

 29 31  0  0  0  0              1 V2000 
   -4.6917    4.2548    0.0000 C   0  0  0  0  0  0  0  0  0  0  0  0
   -4.3795    2.7876    0.0000 C   0  0  0  0  0  0  0  0  0  0  0  0
   -2.9528    2.3244    0.0000 C   0  0  0  0  0  0  0  0  0  0  0  0
   -2.6407    0.8572    0.0000 C   0  0  0  0  0  0  0  0  0  0  0  0
   -1.2140    0.3940    0.0000 C   0  0  0  0  0  0  0  0  0  0  0  0
    0.0000    1.2760    0.0000 N   0  0  0  0  0  0  0  0  0  0  0  0
    1.2140    0.3940    0.0000 N   0  0  0  0  0  0  0  0  0  0  0  0
    0.7500   -1.0320    0.0000 C   0  0  0  0  0  0  0  0  0  0  0  0
   -0.7500   -1.0320    0.0000 C   0  0  0  0  0  0  0  0  0  0  0  0
   -1.6314   -2.2457    0.0000 C   0  0  0  0  0  0  0  0  0  0  0  0
   -3.1232   -2.0892    0.0000 C   0  0  0  0  0  0  0  0  0  0  0  0
   -4.0047   -3.3029    0.0000 C   0  0  0  0  0  0  0  0  0  0  0  0
   -3.3943   -4.6731    0.0000 C   0  0  0  0  0  0  0  0  0  0  0  0
   -1.9025   -4.8296    0.0000 C   0  0  0  0  0  0  0  0  0  0  0  0
   -1.2921   -6.1998    0.0000 F   0  0  0  0  0  0  0  0  0  0  0  0
   -1.0210   -3.6159    0.0000 C   0  0  0  0  0  0  0  0  0  0  0  0
    2.6407    0.8572    0.0000 C   0  0  0  0  0  0  0  0  0  0  0  0
    3.7552   -0.1467    0.0000 O   0  0  0  0  0  0  0  0  0  0  0  0
    2.9528    2.3244    0.0000 N   0  0  0  0  0  0  0  0  0  0  0  0
    4.3795    2.7876    0.0000 C   0  0  0  0  0  0  0  0  0  0  0  0
    4.6917    4.2548    0.0000 C   0  0  0  0  0  0  0  0  0  0  0  0
    4.5880    1.3022    0.0000 C   0  0  0  0  0  0  0  0  0  0  0  0
    5.8786    2.7350    0.0000 C   0  0  0  0  0  0  0  0  0  0  0  0
    6.5825    1.4104    0.0000 C   0  0  0  0  0  0  0  0  0  0  0  0
    8.0816    1.3577    0.0000 C   0  0  0  0  0  0  0  0  0  0  0  0
    8.8768    2.6297    0.0000 C   0  0  0  0  0  0  0  0  0  0  0  0
   10.3758    2.5770    0.0000 F   0  0  0  0  0  0  0  0  0  0  0  0
    8.1728    3.9542    0.0000 C   0  0  0  0  0  0  0  0  0  0  0  0
    6.6737    4.0069    0.0000 C   0  0  0  0  0  0  0  0  0  0  0  0
  1  2  1  0  0  0  0
  2  3  1  0  0  0  0
  3  4  1  0  0  0  0
  4  5  1  0  0  0  0
  5  6  2  0  0  0  0
  6  7  1  0  0  0  0
  7  8  1  0  0  0  0
  8  9  1  0  0  0  0
  5  9  1  0  0  0  0
  9 10  1  0  0  0  0
 10 11  2  0  0  0  0
 11 12  1  0  0  0  0
 12 13  2  0  0  0  0
 13 14  1  0  0  0  0
 14 15  1  0  0  0  0
 14 16  2  0  0  0  0
 10 16  1  0  0  0  0
  7 17  1  0  0  0  0
 17 18  2  0  0  0  0
 17 19  1  0  0  0  0
 19 20  1  0  0  0  0
 20 21  1  0  0  0  0
 20 22  1  0  0  0  0
 20 23  1  0  0  0  0
 23 24  2  0  0  0  0
 24 25  1  0  0  0  0
 25 26  2  0  0  0  0
 26 27  1  0  0  0  0
 26 28  1  0  0  0  0
 28 29  2  0  0  0  0
 23 29  1  0  0  0  0
M  END
> <chemblId>
CHEMBL1223590

> <bioactivity__type>
Ki

> <units>
nM

> <value>
74.0

$$$$

  CDK     11271517482D 0   0.00000     0.00000     0

 29 31  0  0  0  0              1 V2000 
   -4.6917    4.2548    0.0000 C   0  0  0  0  0  0  0  0  0  0  0  0
   -4.3795    2.7876    0.0000 C   0  0  0  0  0  0  0  0  0  0  0  0
   -2.9528    2.3244    0.0000 C   0  0  0  0  0  0  0  0  0  0  0  0
   -2.6407    0.8572    0.0000 C   0  0  0  0  0  0  0  0  0  0  0  0
   -1.2140    0.3940    0.0000 C   0  0  0  0  0  0  0  0  0  0  0  0
    0.0000    1.2760    0.0000 N   0  0  0  0  0  0  0  0  0  0  0  0
    1.2140    0.3940    0.0000 N   0  0  0  0  0  0  0  0  0  0  0  0
    0.7500   -1.0320    0.0000 C   0  0  0  0  0  0  0  0  0  0  0  0
   -0.7500   -1.0320    0.0000 C   0  0  0  0  0  0  0  0  0  0  0  0
   -1.6314   -2.2457    0.0000 C   0  0  0  0  0  0  0  0  0  0  0  0
   -3.1232   -2.0892    0.0000 C   0  0  0  0  0  0  0  0  0  0  0  0
   -4.0047   -3.3029    0.0000 C   0  0  0  0  0  0  0  0  0  0  0  0
   -3.3943   -4.6731    0.0000 C   0  0  0  0  0  0  0  0  0  0  0  0
   -1.9025   -4.8296    0.0000 C   0  0  0  0  0  0  0  0  0  0  0  0
   -1.0210   -3.6159    0.0000 C   0  0  0  0  0  0  0  0  0  0  0  0
    0.4708   -3.7724    0.0000 F   0  0  0  0  0  0  0  0  0  0  0  0
    2.6407    0.8572    0.0000 C   0  0  0  0  0  0  0  0  0  0  0  0
    3.7552   -0.1467    0.0000 O   0  0  0  0  0  0  0  0  0  0  0  0
    2.9528    2.3244    0.0000 N   0  0  0  0  0  0  0  0  0  0  0  0
    4.3795    2.7876    0.0000 C   0  0  0  0  0  0  0  0  0  0  0  0
    4.6917    4.2548    0.0000 C   0  0  0  0  0  0  0  0  0  0  0  0
    4.5880    1.3022    0.0000 C   0  0  0  0  0  0  0  0  0  0  0  0
    5.8786    2.7350    0.0000 C   0  0  0  0  0  0  0  0  0  0  0  0
    6.5825    1.4104    0.0000 C   0  0  0  0  0  0  0  0  0  0  0  0
    8.0816    1.3577    0.0000 C   0  0  0  0  0  0  0  0  0  0  0  0
    8.8768    2.6297    0.0000 C   0  0  0  0  0  0  0  0  0  0  0  0
   10.3758    2.5770    0.0000 F   0  0  0  0  0  0  0  0  0  0  0  0
    8.1728    3.9542    0.0000 C   0  0  0  0  0  0  0  0  0  0  0  0
    6.6737    4.0069    0.0000 C   0  0  0  0  0  0  0  0  0  0  0  0
  1  2  1  0  0  0  0
  2  3  1  0  0  0  0
  3  4  1  0  0  0  0
  4  5  1  0  0  0  0
  5  6  2  0  0  0  0
  6  7  1  0  0  0  0
  7  8  1  0  0  0  0
  8  9  1  0  0  0  0
  5  9  1  0  0  0  0
  9 10  1  0  0  0  0
 10 11  2  0  0  0  0
 11 12  1  0  0  0  0
 12 13  2  0  0  0  0
 13 14  1  0  0  0  0
 14 15  2  0  0  0  0
 10 15  1  0  0  0  0
 15 16  1  0  0  0  0
  7 17  1  0  0  0  0
 17 18  2  0  0  0  0
 17 19  1  0  0  0  0
 19 20  1  0  0  0  0
 20 21  1  0  0  0  0
 20 22  1  0  0  0  0
 20 23  1  0  0  0  0
 23 24  2  0  0  0  0
 24 25  1  0  0  0  0
 25 26  2  0  0  0  0
 26 27  1  0  0  0  0
 26 28  1  0  0  0  0
 28 29  2  0  0  0  0
 23 29  1  0  0  0  0
M  END
> <chemblId>
CHEMBL1223591

> <bioactivity__type>
Ki

> <units>
nM

> <value>
89.0

$$$$

  CDK     11271517482D 0   0.00000     0.00000     0

 26 28  0  0  0  0              1 V2000 
   -4.6917    4.2548    0.0000 C   0  0  0  0  0  0  0  0  0  0  0  0
   -4.3795    2.7876    0.0000 C   0  0  0  0  0  0  0  0  0  0  0  0
   -2.9528    2.3244    0.0000 C   0  0  0  0  0  0  0  0  0  0  0  0
   -2.6407    0.8572    0.0000 C   0  0  0  0  0  0  0  0  0  0  0  0
   -1.2140    0.3940    0.0000 C   0  0  0  0  0  0  0  0  0  0  0  0
    0.0000    1.2760    0.0000 N   0  0  0  0  0  0  0  0  0  0  0  0
    1.2140    0.3940    0.0000 N   0  0  0  0  0  0  0  0  0  0  0  0
    0.7500   -1.0320    0.0000 C   0  0  0  0  0  0  0  0  0  0  0  0
   -0.7500   -1.0320    0.0000 C   0  0  0  0  0  0  0  0  0  0  0  0
   -1.6314   -2.2457    0.0000 C   0  0  0  0  0  0  0  0  0  0  0  0
   -3.1314   -2.2460    0.0000 C   0  0  0  0  0  0  0  0  0  0  0  0
   -3.5946   -3.6727    0.0000 C   0  0  0  0  0  0  0  0  0  0  0  0
   -2.3809   -4.5541    0.0000 S   0  0  0  0  0  0  0  0  0  0  0  0
   -1.1676   -3.6722    0.0000 C   0  0  0  0  0  0  0  0  0  0  0  0
    2.6407    0.8572    0.0000 C   0  0  0  0  0  0  0  0  0  0  0  0
    2.9528    2.3244    0.0000 O   0  0  0  0  0  0  0  0  0  0  0  0
    3.7552   -0.1467    0.0000 N   0  0  0  0  0  0  0  0  0  0  0  0
    5.1819    0.3165    0.0000 C   0  0  0  0  0  0  0  0  0  0  0  0
    6.2964   -0.6874    0.0000 C   0  0  0  0  0  0  0  0  0  0  0  0
    6.3641    1.2398    0.0000 C   0  0  0  0  0  0  0  0  0  0  0  0
    4.4779    1.6411    0.0000 C   0  0  0  0  0  0  0  0  0  0  0  0
    5.2731    2.9130    0.0000 C   0  0  0  0  0  0  0  0  0  0  0  0
    4.5691    4.2376    0.0000 C   0  0  0  0  0  0  0  0  0  0  0  0
    3.0701    4.2902    0.0000 C   0  0  0  0  0  0  0  0  0  0  0  0
    2.2749    3.0183    0.0000 C   0  0  0  0  0  0  0  0  0  0  0  0
    2.9789    1.6938    0.0000 C   0  0  0  0  0  0  0  0  0  0  0  0
  1  2  1  0  0  0  0
  2  3  1  0  0  0  0
  3  4  1  0  0  0  0
  4  5  1  0  0  0  0
  5  6  2  0  0  0  0
  6  7  1  0  0  0  0
  7  8  1  0  0  0  0
  8  9  1  0  0  0  0
  5  9  1  0  0  0  0
  9 10  1  0  0  0  0
 10 11  1  0  0  0  0
 11 12  2  0  0  0  0
 12 13  1  0  0  0  0
 13 14  1  0  0  0  0
 10 14  2  0  0  0  0
  7 15  1  0  0  0  0
 15 16  2  0  0  0  0
 15 17  1  0  0  0  0
 17 18  1  0  0  0  0
 18 19  1  0  0  0  0
 18 20  1  0  0  0  0
 18 21  1  0  0  0  0
 21 22  2  0  0  0  0
 22 23  1  0  0  0  0
 23 24  2  0  0  0  0
 24 25  1  0  0  0  0
 25 26  2  0  0  0  0
 21 26  1  0  0  0  0
M  END
> <chemblId>
CHEMBL1223592

> <bioactivity__type>
Ki

> <units>
nM

> <value>
62.0

$$$$

  CDK     11271517482D 0   0.00000     0.00000     0

 25 27  0  0  0  0              1 V2000 
   -6.1184    4.7180    0.0000 C   0  0  0  0  0  0  0  0  0  0  0  0
   -4.6917    4.2548    0.0000 C   0  0  0  0  0  0  0  0  0  0  0  0
   -4.3795    2.7876    0.0000 C   0  0  0  0  0  0  0  0  0  0  0  0
   -2.9528    2.3244    0.0000 C   0  0  0  0  0  0  0  0  0  0  0  0
   -2.6407    0.8572    0.0000 C   0  0  0  0  0  0  0  0  0  0  0  0
   -1.2140    0.3940    0.0000 C   0  0  0  0  0  0  0  0  0  0  0  0
    0.0000    1.2760    0.0000 N   0  0  0  0  0  0  0  0  0  0  0  0
    1.2140    0.3940    0.0000 N   0  0  0  0  0  0  0  0  0  0  0  0
    0.7500   -1.0320    0.0000 C   0  0  0  0  0  0  0  0  0  0  0  0
   -0.7500   -1.0320    0.0000 C   0  0  0  0  0  0  0  0  0  0  0  0
   -1.6314   -2.2457    0.0000 C   0  0  0  0  0  0  0  0  0  0  0  0
   -3.1232   -2.0892    0.0000 C   0  0  0  0  0  0  0  0  0  0  0  0
   -4.0047   -3.3029    0.0000 C   0  0  0  0  0  0  0  0  0  0  0  0
   -3.3943   -4.6731    0.0000 C   0  0  0  0  0  0  0  0  0  0  0  0
   -1.9025   -4.8296    0.0000 C   0  0  0  0  0  0  0  0  0  0  0  0
   -1.0210   -3.6159    0.0000 C   0  0  0  0  0  0  0  0  0  0  0  0
    2.6407    0.8572    0.0000 C   0  0  0  0  0  0  0  0  0  0  0  0
    2.9528    2.3244    0.0000 O   0  0  0  0  0  0  0  0  0  0  0  0
    3.7552   -0.1467    0.0000 N   0  0  0  0  0  0  0  0  0  0  0  0
    5.1819    0.3165    0.0000 C   0  0  0  0  0  0  0  0  0  0  0  0
    6.2964   -0.6874    0.0000 C   0  0  0  0  0  0  0  0  0  0  0  0
    7.7231   -0.2241    0.0000 C   0  0  0  0  0  0  0  0  0  0  0  0
    8.0352    1.2430    0.0000 C   0  0  0  0  0  0  0  0  0  0  0  0
    6.9207    2.2469    0.0000 C   0  0  0  0  0  0  0  0  0  0  0  0
    5.4940    1.7837    0.0000 C   0  0  0  0  0  0  0  0  0  0  0  0
  1  2  1  0  0  0  0
  2  3  1  0  0  0  0
  3  4  1  0  0  0  0
  4  5  1  0  0  0  0
  5  6  1  0  0  0  0
  6  7  2  0  0  0  0
  7  8  1  0  0  0  0
  8  9  1  0  0  0  0
  9 10  1  0  0  0  0
  6 10  1  0  0  0  0
 10 11  1  0  0  0  0
 11 12  2  0  0  0  0
 12 13  1  0  0  0  0
 13 14  2  0  0  0  0
 14 15  1  0  0  0  0
 15 16  2  0  0  0  0
 11 16  1  0  0  0  0
  8 17  1  0  0  0  0
 17 18  2  0  0  0  0
 17 19  1  0  0  0  0
 19 20  1  0  0  0  0
 20 21  1  0  0  0  0
 21 22  1  0  0  0  0
 22 23  1  0  0  0  0
 23 24  1  0  0  0  0
 24 25  1  0  0  0  0
 20 25  1  0  0  0  0
M  END
> <chemblId>
CHEMBL1223646

> <bioactivity__type>
Ki

> <units>
nM

> <value>
79.0

$$$$

  CDK     11271517482D 0   0.00000     0.00000     0

 26 28  0  0  0  0              1 V2000 
   -6.1184    4.7180    0.0000 C   0  0  0  0  0  0  0  0  0  0  0  0
   -4.6917    4.2548    0.0000 C   0  0  0  0  0  0  0  0  0  0  0  0
   -4.3795    2.7876    0.0000 C   0  0  0  0  0  0  0  0  0  0  0  0
   -2.9528    2.3244    0.0000 C   0  0  0  0  0  0  0  0  0  0  0  0
   -2.6407    0.8572    0.0000 C   0  0  0  0  0  0  0  0  0  0  0  0
   -1.2140    0.3940    0.0000 C   0  0  0  0  0  0  0  0  0  0  0  0
    0.0000    1.2760    0.0000 N   0  0  0  0  0  0  0  0  0  0  0  0
    1.2140    0.3940    0.0000 N   0  0  0  0  0  0  0  0  0  0  0  0
    0.7500   -1.0320    0.0000 C   0  0  0  0  0  0  0  0  0  0  0  0
   -0.7500   -1.0320    0.0000 C   0  0  0  0  0  0  0  0  0  0  0  0
   -1.6314   -2.2457    0.0000 C   0  0  0  0  0  0  0  0  0  0  0  0
   -3.1232   -2.0892    0.0000 C   0  0  0  0  0  0  0  0  0  0  0  0
   -4.0047   -3.3029    0.0000 C   0  0  0  0  0  0  0  0  0  0  0  0
   -3.3943   -4.6731    0.0000 C   0  0  0  0  0  0  0  0  0  0  0  0
   -1.9025   -4.8296    0.0000 C   0  0  0  0  0  0  0  0  0  0  0  0
   -1.0210   -3.6159    0.0000 C   0  0  0  0  0  0  0  0  0  0  0  0
    2.6407    0.8572    0.0000 C   0  0  0  0  0  0  0  0  0  0  0  0
    2.9528    2.3244    0.0000 O   0  0  0  0  0  0  0  0  0  0  0  0
    3.7552   -0.1467    0.0000 N   0  0  0  0  0  0  0  0  0  0  0  0
    5.1819    0.3165    0.0000 C   0  0  0  0  0  0  0  0  0  0  0  0
    6.2182   -0.7679    0.0000 C   0  0  0  0  0  0  0  0  0  0  0  0
    7.7122   -0.6337    0.0000 C   0  0  0  0  0  0  0  0  0  0  0  0
    8.5388    0.6180    0.0000 C   0  0  0  0  0  0  0  0  0  0  0  0
    8.0756    2.0447    0.0000 C   0  0  0  0  0  0  0  0  0  0  0  0
    6.6714    2.5720    0.0000 C   0  0  0  0  0  0  0  0  0  0  0  0
    5.3835    1.8029    0.0000 C   0  0  0  0  0  0  0  0  0  0  0  0
  1  2  1  0  0  0  0
  2  3  1  0  0  0  0
  3  4  1  0  0  0  0
  4  5  1  0  0  0  0
  5  6  1  0  0  0  0
  6  7  2  0  0  0  0
  7  8  1  0  0  0  0
  8  9  1  0  0  0  0
  9 10  1  0  0  0  0
  6 10  1  0  0  0  0
 10 11  1  0  0  0  0
 11 12  2  0  0  0  0
 12 13  1  0  0  0  0
 13 14  2  0  0  0  0
 14 15  1  0  0  0  0
 15 16  2  0  0  0  0
 11 16  1  0  0  0  0
  8 17  1  0  0  0  0
 17 18  2  0  0  0  0
 17 19  1  0  0  0  0
 19 20  1  0  0  0  0
 20 21  1  0  0  0  0
 21 22  1  0  0  0  0
 22 23  1  0  0  0  0
 23 24  1  0  0  0  0
 24 25  1  0  0  0  0
 25 26  1  0  0  0  0
 20 26  1  0  0  0  0
M  END
> <chemblId>
CHEMBL1223647

> <bioactivity__type>
Ki

> <units>
nM

> <value>
19.8

$$$$

  CDK     11271517482D 0   0.00000     0.00000     0

 27 29  0  0  0  0              1 V2000 
   -6.1184    4.7180    0.0000 C   0  0  0  0  0  0  0  0  0  0  0  0
   -4.6917    4.2548    0.0000 C   0  0  0  0  0  0  0  0  0  0  0  0
   -4.3795    2.7876    0.0000 C   0  0  0  0  0  0  0  0  0  0  0  0
   -2.9528    2.3244    0.0000 C   0  0  0  0  0  0  0  0  0  0  0  0
   -2.6407    0.8572    0.0000 C   0  0  0  0  0  0  0  0  0  0  0  0
   -1.2140    0.3940    0.0000 C   0  0  0  0  0  0  0  0  0  0  0  0
    0.0000    1.2760    0.0000 N   0  0  0  0  0  0  0  0  0  0  0  0
    1.2140    0.3940    0.0000 N   0  0  0  0  0  0  0  0  0  0  0  0
    0.7500   -1.0320    0.0000 C   0  0  0  0  0  0  0  0  0  0  0  0
   -0.7500   -1.0320    0.0000 C   0  0  0  0  0  0  0  0  0  0  0  0
   -1.6314   -2.2457    0.0000 C   0  0  0  0  0  0  0  0  0  0  0  0
   -3.1232   -2.0892    0.0000 C   0  0  0  0  0  0  0  0  0  0  0  0
   -4.0047   -3.3029    0.0000 C   0  0  0  0  0  0  0  0  0  0  0  0
   -3.3943   -4.6731    0.0000 C   0  0  0  0  0  0  0  0  0  0  0  0
   -1.9025   -4.8296    0.0000 C   0  0  0  0  0  0  0  0  0  0  0  0
   -1.0210   -3.6159    0.0000 C   0  0  0  0  0  0  0  0  0  0  0  0
    2.6407    0.8572    0.0000 C   0  0  0  0  0  0  0  0  0  0  0  0
    2.9528    2.3244    0.0000 O   0  0  0  0  0  0  0  0  0  0  0  0
    3.7552   -0.1467    0.0000 N   0  0  0  0  0  0  0  0  0  0  0  0
    5.1819    0.3165    0.0000 C   0  0  0  0  0  0  0  0  0  0  0  0
    6.1558   -0.8243    0.0000 C   0  0  0  0  0  0  0  0  0  0  0  0
    7.6512   -0.9423    0.0000 C   0  0  0  0  0  0  0  0  0  0  0  0
    8.7920    0.0317    0.0000 C   0  0  0  0  0  0  0  0  0  0  0  0
    8.9100    1.5270    0.0000 C   0  0  0  0  0  0  0  0  0  0  0  0
    7.9360    2.6678    0.0000 C   0  0  0  0  0  0  0  0  0  0  0  0
    6.4407    2.7858    0.0000 C   0  0  0  0  0  0  0  0  0  0  0  0
    5.2999    1.8119    0.0000 C   0  0  0  0  0  0  0  0  0  0  0  0
  1  2  1  0  0  0  0
  2  3  1  0  0  0  0
  3  4  1  0  0  0  0
  4  5  1  0  0  0  0
  5  6  1  0  0  0  0
  6  7  2  0  0  0  0
  7  8  1  0  0  0  0
  8  9  1  0  0  0  0
  9 10  1  0  0  0  0
  6 10  1  0  0  0  0
 10 11  1  0  0  0  0
 11 12  2  0  0  0  0
 12 13  1  0  0  0  0
 13 14  2  0  0  0  0
 14 15  1  0  0  0  0
 15 16  2  0  0  0  0
 11 16  1  0  0  0  0
  8 17  1  0  0  0  0
 17 18  2  0  0  0  0
 17 19  1  0  0  0  0
 19 20  1  0  0  0  0
 20 21  1  0  0  0  0
 21 22  1  0  0  0  0
 22 23  1  0  0  0  0
 23 24  1  0  0  0  0
 24 25  1  0  0  0  0
 25 26  1  0  0  0  0
 26 27  1  0  0  0  0
 20 27  1  0  0  0  0
M  END
> <chemblId>
CHEMBL1223648

> <bioactivity__type>
Ki

> <units>
nM

> <value>
26.6

$$$$

  CDK     11271517482D 0   0.00000     0.00000     0

 29 32  0  0  0  0              1 V2000 
    0.3052   13.6665    0.0000 C   0  0  0  0  0  0  0  0  0  0  0  0
    1.1869   12.4530    0.0000 C   0  0  0  0  0  0  0  0  0  0  0  0
    0.5768   11.0826    0.0000 C   0  0  0  0  0  0  0  0  0  0  0  0
    1.4585    9.8691    0.0000 C   0  0  0  0  0  0  0  0  0  0  0  0
    0.8484    8.4988    0.0000 C   0  0  0  0  0  0  0  0  0  0  0  0
    1.7300    7.2853    0.0000 C   0  0  0  0  0  0  0  0  0  0  0  0
    1.2665    5.8587    0.0000 N   0  0  0  0  0  0  0  0  0  0  0  0
    2.4800    4.9770    0.0000 N   0  0  0  0  0  0  0  0  0  0  0  0
    3.6936    5.8587    0.0000 C   0  0  0  0  0  0  0  0  0  0  0  0
    3.2300    7.2853    0.0000 C   0  0  0  0  0  0  0  0  0  0  0  0
    4.1117    8.4988    0.0000 C   0  0  0  0  0  0  0  0  0  0  0  0
    5.6035    8.3420    0.0000 C   0  0  0  0  0  0  0  0  0  0  0  0
    6.4852    9.5555    0.0000 C   0  0  0  0  0  0  0  0  0  0  0  0
    5.8751   10.9258    0.0000 C   0  0  0  0  0  0  0  0  0  0  0  0
    4.3833   11.0826    0.0000 C   0  0  0  0  0  0  0  0  0  0  0  0
    3.5016    9.8691    0.0000 C   0  0  0  0  0  0  0  0  0  0  0  0
    2.4800    3.4770    0.0000 C   0  0  0  0  0  0  0  0  0  0  0  0
    3.7791    2.7270    0.0000 O   0  0  0  0  0  0  0  0  0  0  0  0
    1.1810    2.7270    0.0000 N   0  0  0  0  0  0  0  0  0  0  0  0
    1.1810    1.2270    0.0000 C   0  0  0  0  0  0  0  0  0  0  0  0
    2.4800    0.4770    0.0000 C   0  0  0  0  0  0  0  0  0  0  0  0
    2.4800   -1.0230    0.0000 C   0  0  0  0  0  0  0  0  0  0  0  0
    1.1810   -1.7730    0.0000 C   0  0  0  0  0  0  0  0  0  0  0  0
   -0.1180   -1.0230    0.0000 C   0  0  0  0  0  0  0  0  0  0  0  0
   -1.4170   -1.7730    0.0000 C   0  0  0  0  0  0  0  0  0  0  0  0
   -2.7160   -1.0230    0.0000 C   0  0  0  0  0  0  0  0  0  0  0  0
   -2.7160    0.4770    0.0000 C   0  0  0  0  0  0  0  0  0  0  0  0
   -1.4170    1.2270    0.0000 C   0  0  0  0  0  0  0  0  0  0  0  0
   -0.1180    0.4770    0.0000 C   0  0  0  0  0  0  0  0  0  0  0  0
  1  2  1  0  0  0  0
  2  3  1  0  0  0  0
  3  4  1  0  0  0  0
  4  5  1  0  0  0  0
  5  6  1  0  0  0  0
  6  7  2  0  0  0  0
  7  8  1  0  0  0  0
  8  9  1  0  0  0  0
  9 10  1  0  0  0  0
  6 10  1  0  0  0  0
 10 11  1  0  0  0  0
 11 12  2  0  0  0  0
 12 13  1  0  0  0  0
 13 14  2  0  0  0  0
 14 15  1  0  0  0  0
 15 16  2  0  0  0  0
 11 16  1  0  0  0  0
  8 17  1  0  0  0  0
 17 18  2  0  0  0  0
 17 19  1  0  0  0  0
 19 20  1  0  0  0  0
 20 21  1  0  0  0  0
 21 22  1  0  0  0  0
 22 23  1  0  0  0  0
 23 24  1  0  0  0  0
 24 25  2  0  0  0  0
 25 26  1  0  0  0  0
 26 27  2  0  0  0  0
 27 28  1  0  0  0  0
 28 29  2  0  0  0  0
 20 29  1  0  0  0  0
 24 29  1  0  0  0  0
M  END
> <chemblId>
CHEMBL1223649

> <bioactivity__type>
Ki

> <units>
nM

> <value>
22.5

$$$$

  CDK     11271517482D 0   0.00000     0.00000     0

 29 31  0  0  0  0              1 V2000 
   -6.1184    4.7180    0.0000 C   0  0  0  0  0  0  0  0  0  0  0  0
   -4.6917    4.2548    0.0000 C   0  0  0  0  0  0  0  0  0  0  0  0
   -4.3795    2.7876    0.0000 C   0  0  0  0  0  0  0  0  0  0  0  0
   -2.9528    2.3244    0.0000 C   0  0  0  0  0  0  0  0  0  0  0  0
   -2.6407    0.8572    0.0000 C   0  0  0  0  0  0  0  0  0  0  0  0
   -1.2140    0.3940    0.0000 C   0  0  0  0  0  0  0  0  0  0  0  0
    0.0000    1.2760    0.0000 N   0  0  0  0  0  0  0  0  0  0  0  0
    1.2140    0.3940    0.0000 N   0  0  0  0  0  0  0  0  0  0  0  0
    0.7500   -1.0320    0.0000 C   0  0  0  0  0  0  0  0  0  0  0  0
   -0.7500   -1.0320    0.0000 C   0  0  0  0  0  0  0  0  0  0  0  0
   -1.6314   -2.2457    0.0000 C   0  0  0  0  0  0  0  0  0  0  0  0
   -3.1232   -2.0892    0.0000 C   0  0  0  0  0  0  0  0  0  0  0  0
   -4.0047   -3.3029    0.0000 C   0  0  0  0  0  0  0  0  0  0  0  0
   -3.3943   -4.6731    0.0000 C   0  0  0  0  0  0  0  0  0  0  0  0
   -1.9025   -4.8296    0.0000 C   0  0  0  0  0  0  0  0  0  0  0  0
   -1.0210   -3.6159    0.0000 C   0  0  0  0  0  0  0  0  0  0  0  0
    2.6407    0.8572    0.0000 C   0  0  0  0  0  0  0  0  0  0  0  0
    2.9528    2.3244    0.0000 O   0  0  0  0  0  0  0  0  0  0  0  0
    3.7552   -0.1467    0.0000 N   0  0  0  0  0  0  0  0  0  0  0  0
    5.1819    0.3165    0.0000 C   0  0  0  0  0  0  0  0  0  0  0  0
    6.2964   -0.6874    0.0000 C   0  0  0  0  0  0  0  0  0  0  0  0
    7.7231   -0.2241    0.0000 C   0  0  0  0  0  0  0  0  0  0  0  0
    8.0352    1.2430    0.0000 C   0  0  0  0  0  0  0  0  0  0  0  0
    6.9207    2.2469    0.0000 C   0  0  0  0  0  0  0  0  0  0  0  0
    5.4940    1.7837    0.0000 C   0  0  0  0  0  0  0  0  0  0  0  0
    4.3795    2.7876    0.0000 C   0  0  0  0  0  0  0  0  0  0  0  0
[truncated: 6,612,381 more chars]
