# Supplementary material for: Comparison of Quantitative and Qualitative (Q)SAR Models Created for the Prediction of Ki and IC50 Values of Antitarget Inhibitors
Source: Front Pharmacol. 2018 Oct 10;9:1136. doi: 10.3389/fphar.2018.01136 (PMC6192375; doi:10.3389/fphar.2018.01136)
Supplement: Supplementary file 3 [file Data_Sheet_3.ZIP › DataSets/DRD1_IC50.sdf]

  CDK     11271518092D 0   0.00000     0.00000     0

 25 28  0  0  0  0              1 V2000 
    0.0009    5.3140    0.0000 Cl  0  0  0  0  0  0  0  0  0  0  0  0
   -1.2983    4.5643    0.0000 C   0  0  0  0  0  0  0  0  0  0  0  0
   -2.5972    5.3145    0.0000 C   0  0  0  0  0  0  0  0  0  0  0  0
   -3.8964    4.5648    0.0000 C   0  0  0  0  0  0  0  0  0  0  0  0
   -3.8967    3.0648    0.0000 C   0  0  0  0  0  0  0  0  0  0  0  0
   -2.5978    2.3145    0.0000 C   0  0  0  0  0  0  0  0  0  0  0  0
   -1.2986    3.0643    0.0000 C   0  0  0  0  0  0  0  0  0  0  0  0
    0.0003    2.3140    0.0000 C   0  0  0  0  0  0  0  0  0  0  0  0
    1.4775    2.0532    0.0000 C   0  0  0  0  0  0  0  0  0  0  0  0
    1.9902    0.6436    0.0000 C   0  0  0  0  0  0  0  0  0  0  0  0
    3.4674    0.3828    0.0000 C   0  0  0  0  0  0  0  0  0  0  0  0
    4.4318    1.5317    0.0000 C   0  0  0  0  0  0  0  0  0  0  0  0
    3.9190    2.9414    0.0000 C   0  0  0  0  0  0  0  0  0  0  0  0
    2.4419    3.2021    0.0000 C   0  0  0  0  0  0  0  0  0  0  0  0
    0.5136    3.7234    0.0000 C   0  0  0  0  0  0  0  0  0  0  0  0
    1.9909    3.9836    0.0000 C   0  0  0  0  0  0  0  0  0  0  0  0
    2.5042    5.3931    0.0000 C   0  0  0  0  0  0  0  0  0  0  0  0
    1.5402    6.5423    0.0000 C   0  0  0  0  0  0  0  0  0  0  0  0
    0.0630    6.2821    0.0000 C   0  0  0  0  0  0  0  0  0  0  0  0
   -0.4504    4.8727    0.0000 C   0  0  0  0  0  0  0  0  0  0  0  0
    0.0000    0.8140    0.0000 N   0  0  0  0  0  0  0  0  0  0  0  0
   -1.2140   -0.0680    0.0000 C   0  0  0  0  0  0  0  0  0  0  0  0
   -0.7500   -1.4950    0.0000 C   0  0  0  0  0  0  0  0  0  0  0  0
    0.7500   -1.4950    0.0000 N   0  0  0  0  0  0  0  0  0  0  0  0
    1.2130   -0.0680    0.0000 C   0  0  0  0  0  0  0  0  0  0  0  0
  1  2  1  0  0  0  0
  2  3  2  0  0  0  0
  3  4  1  0  0  0  0
  4  5  2  0  0  0  0
  5  6  1  0  0  0  0
  6  7  2  0  0  0  0
  2  7  1  0  0  0  0
  7  8  1  0  0  0  0
  8  9  1  0  0  0  0
  9 10  2  0  0  0  0
 10 11  1  0  0  0  0
 11 12  2  0  0  0  0
 12 13  1  0  0  0  0
 13 14  2  0  0  0  0
  9 14  1  0  0  0  0
  8 15  1  0  0  0  0
 15 16  2  0  0  0  0
 16 17  1  0  0  0  0
 17 18  2  0  0  0  0
 18 19  1  0  0  0  0
 19 20  2  0  0  0  0
 15 20  1  0  0  0  0
  8 21  1  0  0  0  0
 21 22  1  0  0  0  0
 22 23  2  0  0  0  0
 23 24  1  0  0  0  0
 24 25  2  0  0  0  0
 21 25  1  0  0  0  0
M  END
> <chemblId>
CHEMBL104

> <bioactivity__type>
IC50

> <units>
nM

> <value>
9017.0

$$$$

  CDK     11271518092D 0   0.00000     0.00000     0

 26 29  0  0  0  0              1 V2000 
   -5.9167    8.6305    0.0000 C   0  0  0  0  0  0  0  0  0  0  0  0
   -4.6236    7.8703    0.0000 C   0  0  0  0  0  0  0  0  0  0  0  0
   -4.6354    6.3704    0.0000 C   0  0  0  0  0  0  0  0  0  0  0  0
   -5.9403    5.6306    0.0000 C   0  0  0  0  0  0  0  0  0  0  0  0
   -7.2334    6.3908    0.0000 O   0  0  0  0  0  0  0  0  0  0  0  0
   -3.3423    5.6102    0.0000 N   0  0  0  0  0  0  0  0  0  0  0  0
   -3.3541    4.1102    0.0000 C   0  0  0  0  0  0  0  0  0  0  0  0
   -4.6590    3.3705    0.0000 O   0  0  0  0  0  0  0  0  0  0  0  0
   -2.0610    3.3500    0.0000 C   0  0  0  0  0  0  0  0  0  0  0  0
   -0.7650    4.0850    0.0000 C   0  0  0  0  0  0  0  0  0  0  0  0
    0.5220    3.3290    0.0000 N   0  0  0  0  0  0  0  0  0  0  0  0
    1.8238    4.0741    0.0000 C   0  0  0  0  0  0  0  0  0  0  0  0
    0.5220    1.8200    0.0000 C   0  0  0  0  0  0  0  0  0  0  0  0
    1.8240    1.0460    0.0000 C   0  0  0  0  0  0  0  0  0  0  0  0
    1.8190   -0.4520    0.0000 C   0  0  0  0  0  0  0  0  0  0  0  0
    2.8690   -1.5290    0.0000 C   0  0  0  0  0  0  0  0  0  0  0  0
    2.1670   -2.8580    0.0000 N   0  0  0  0  0  0  0  0  0  0  0  0
    2.8279   -4.2046    0.0000 C   0  0  0  0  0  0  0  0  0  0  0  0
    0.6850   -2.6000    0.0000 C   0  0  0  0  0  0  0  0  0  0  0  0
   -0.5600   -3.4450    0.0000 C   0  0  0  0  0  0  0  0  0  0  0  0
   -1.9120   -2.7970    0.0000 C   0  0  0  0  0  0  0  0  0  0  0  0
   -2.0170   -1.3010    0.0000 C   0  0  0  0  0  0  0  0  0  0  0  0
   -0.7710   -0.4490    0.0000 C   0  0  0  0  0  0  0  0  0  0  0  0
   -0.7740    1.0800    0.0000 C   0  0  0  0  0  0  0  0  0  0  0  0
   -2.0730    1.8590    0.0000 C   0  0  0  0  0  0  0  0  0  0  0  0
    0.5250   -1.1370    0.0000 C   0  0  0  0  0  0  0  0  0  0  0  0
  1  2  1  0  0  0  0
  3  2  1  6  0  0  0
  3  4  1  0  0  0  0
  4  5  1  0  0  0  0
  3  6  1  0  0  0  0
  6  7  1  0  0  0  0
  7  8  2  0  0  0  0
  9  7  1  1  0  0  0
  9 10  1  0  0  0  0
 10 11  1  0  0  0  0
 11 12  1  0  0  0  0
 11 13  1  0  0  0  0
 13 14  1  6  0  0  0
 14 15  1  0  0  0  0
 15 16  2  0  0  0  0
 16 17  1  0  0  0  0
 17 18  1  0  0  0  0
 17 19  1  0  0  0  0
 19 20  2  0  0  0  0
 20 21  1  0  0  0  0
 21 22  2  0  0  0  0
 22 23  1  0  0  0  0
 23 24  1  0  0  0  0
 13 24  1  0  0  0  0
 24 25  2  0  0  0  0
  9 25  1  0  0  0  0
 23 26  2  0  0  0  0
 15 26  1  0  0  0  0
 19 26  1  0  0  0  0
M  END
> <chemblId>
CHEMBL1065

> <bioactivity__type>
IC50

> <units>
nM

> <value>
943.0

$$$$

  CDK     11271518092D 0   0.00000     0.00000     0

 28 31  0  0  0  0              1 V2000 
    8.8254  -14.6759    0.0000 F   0  0  0  0  0  0  0  0  0  0  0  0
    8.3619  -13.2493    0.0000 C   0  0  0  0  0  0  0  0  0  0  0  0
    9.3656  -12.1345    0.0000 C   0  0  0  0  0  0  0  0  0  0  0  0
    8.9020  -10.7080    0.0000 C   0  0  0  0  0  0  0  0  0  0  0  0
    7.4348  -10.3961    0.0000 C   0  0  0  0  0  0  0  0  0  0  0  0
    6.4311  -11.5109    0.0000 C   0  0  0  0  0  0  0  0  0  0  0  0
    6.8947  -12.9374    0.0000 C   0  0  0  0  0  0  0  0  0  0  0  0
    6.9712   -8.9696    0.0000 C   0  0  0  0  0  0  0  0  0  0  0  0
    7.9749   -7.8548    0.0000 O   0  0  0  0  0  0  0  0  0  0  0  0
    5.5040   -8.6577    0.0000 C   0  0  0  0  0  0  0  0  0  0  0  0
    5.0404   -7.2311    0.0000 C   0  0  0  0  0  0  0  0  0  0  0  0
    3.5732   -6.9193    0.0000 C   0  0  0  0  0  0  0  0  0  0  0  0
    3.1097   -5.4927    0.0000 N   0  0  0  0  0  0  0  0  0  0  0  0
    4.1133   -4.3780    0.0000 C   0  0  0  0  0  0  0  0  0  0  0  0
    3.6498   -2.9514    0.0000 C   0  0  0  0  0  0  0  0  0  0  0  0
    2.1826   -2.6396    0.0000 C   0  0  0  0  0  0  0  0  0  0  0  0
    1.1789   -3.7543    0.0000 C   0  0  0  0  0  0  0  0  0  0  0  0
    1.6424   -5.1809    0.0000 C   0  0  0  0  0  0  0  0  0  0  0  0
    1.7190   -1.2130    0.0000 N   0  0  0  0  0  0  0  0  0  0  0  0
    2.6010    0.0000    0.0000 C   0  0  0  0  0  0  0  0  0  0  0  0
    4.1010    0.0000    0.0000 O   0  0  0  0  0  0  0  0  0  0  0  0
    1.7190    1.2130    0.0000 N   0  0  0  0  0  0  0  0  0  0  0  0
    0.2920    0.7500    0.0000 C   0  0  0  0  0  0  0  0  0  0  0  0
   -1.0060    1.5000    0.0000 C   0  0  0  0  0  0  0  0  0  0  0  0
   -2.3060    0.7500    0.0000 C   0  0  0  0  0  0  0  0  0  0  0  0
   -2.3060   -0.7500    0.0000 C   0  0  0  0  0  0  0  0  0  0  0  0
   -1.0060   -1.5000    0.0000 C   0  0  0  0  0  0  0  0  0  0  0  0
    0.2920   -0.7500    0.0000 C   0  0  0  0  0  0  0  0  0  0  0  0
  1  2  1  0  0  0  0
  2  3  2  0  0  0  0
  3  4  1  0  0  0  0
  4  5  2  0  0  0  0
  5  6  1  0  0  0  0
  6  7  2  0  0  0  0
  2  7  1  0  0  0  0
  5  8  1  0  0  0  0
  8  9  2  0  0  0  0
  8 10  1  0  0  0  0
 10 11  1  0  0  0  0
 11 12  1  0  0  0  0
 12 13  1  0  0  0  0
 13 14  1  0  0  0  0
 14 15  1  0  0  0  0
 15 16  1  0  0  0  0
 16 17  2  0  0  0  0
 17 18  1  0  0  0  0
 13 18  1  0  0  0  0
 16 19  1  0  0  0  0
 19 20  1  0  0  0  0
 20 21  2  0  0  0  0
 20 22  1  0  0  0  0
 22 23  1  0  0  0  0
 23 24  2  0  0  0  0
 24 25  1  0  0  0  0
 25 26  2  0  0  0  0
 26 27  1  0  0  0  0
 27 28  2  0  0  0  0
 19 28  1  0  0  0  0
 23 28  1  0  0  0  0
M  END
> <chemblId>
CHEMBL1108

> <bioactivity__type>
IC50

> <units>
nM

> <value>
1092.0

$$$$

  CDK     11271518092D 0   0.00000     0.00000     0

 22 25  0  0  0  0              1 V2000 
   -5.6513   -0.6654    0.0000 Cl  0  0  0  0  0  0  0  0  0  0  0  0
   -4.2180   -0.2230    0.0000 C   0  0  0  0  0  0  0  0  0  0  0  0
   -3.8850    1.2390    0.0000 C   0  0  0  0  0  0  0  0  0  0  0  0
   -2.4510    1.6820    0.0000 C   0  0  0  0  0  0  0  0  0  0  0  0
   -1.3510    0.6620    0.0000 C   0  0  0  0  0  0  0  0  0  0  0  0
    0.0000    1.3130    0.0000 O   0  0  0  0  0  0  0  0  0  0  0  0
    1.3520    0.6620    0.0000 C   0  0  0  0  0  0  0  0  0  0  0  0
    2.4510    1.6820    0.0000 C   0  0  0  0  0  0  0  0  0  0  0  0
    3.8840    1.2400    0.0000 C   0  0  0  0  0  0  0  0  0  0  0  0
    4.2180   -0.2220    0.0000 C   0  0  0  0  0  0  0  0  0  0  0  0
    3.1190   -1.2430    0.0000 C   0  0  0  0  0  0  0  0  0  0  0  0
    1.6850   -0.8010    0.0000 C   0  0  0  0  0  0  0  0  0  0  0  0
    0.7500   -1.9730    0.0000 N   0  0  0  0  0  0  0  0  0  0  0  0
   -0.7500   -1.9730    0.0000 C   0  0  0  0  0  0  0  0  0  0  0  0
   -1.4007   -3.3245    0.0000 N   0  0  0  0  0  0  0  0  0  0  0  0
   -2.8965   -3.4368    0.0000 C   0  0  0  0  0  0  0  0  0  0  0  0
   -3.5472   -4.7883    0.0000 C   0  0  0  0  0  0  0  0  0  0  0  0
   -2.7021   -6.0275    0.0000 N   0  0  0  0  0  0  0  0  0  0  0  0
   -1.2063   -5.9153    0.0000 C   0  0  0  0  0  0  0  0  0  0  0  0
   -0.5556   -4.5638    0.0000 C   0  0  0  0  0  0  0  0  0  0  0  0
   -1.6850   -0.8010    0.0000 C   0  0  0  0  0  0  0  0  0  0  0  0
   -3.1190   -1.2430    0.0000 C   0  0  0  0  0  0  0  0  0  0  0  0
  1  2  1  0  0  0  0
  2  3  2  0  0  0  0
  3  4  1  0  0  0  0
  4  5  2  0  0  0  0
  5  6  1  0  0  0  0
  6  7  1  0  0  0  0
  7  8  2  0  0  0  0
  8  9  1  0  0  0  0
  9 10  2  0  0  0  0
 10 11  1  0  0  0  0
 11 12  2  0  0  0  0
  7 12  1  0  0  0  0
 12 13  1  0  0  0  0
 13 14  2  0  0  0  0
 14 15  1  0  0  0  0
 15 16  1  0  0  0  0
 16 17  1  0  0  0  0
 17 18  1  0  0  0  0
 18 19  1  0  0  0  0
 19 20  1  0  0  0  0
 15 20  1  0  0  0  0
 14 21  1  0  0  0  0
  5 21  1  0  0  0  0
 21 22  2  0  0  0  0
  2 22  1  0  0  0  0
M  END
> <chemblId>
CHEMBL1113

> <bioactivity__type>
IC50

> <units>
nM

> <value>
392.0

$$$$

  CDK     11271518092D 0   0.00000     0.00000     0

 20 21  0  0  0  0              1 V2000 
    9.0932   -1.5000    0.0000 C   0  0  0  0  0  0  0  0  0  0  0  0
    7.7942   -0.7500    0.0000 C   0  0  0  0  0  0  0  0  0  0  0  0
    6.4951   -1.5000    0.0000 C   0  0  0  0  0  0  0  0  0  0  0  0
    5.1961   -0.7500    0.0000 N   0  0  0  0  0  0  0  0  0  0  0  0
    5.1961    0.7500    0.0000 C   0  0  0  0  0  0  0  0  0  0  0  0
    6.4951    1.5000    0.0000 C   0  0  0  0  0  0  0  0  0  0  0  0
    7.7941    0.7500    0.0000 C   0  0  0  0  0  0  0  0  0  0  0  0
    3.8970   -1.5000    0.0000 C   0  0  0  0  0  0  0  0  0  0  0  0
    2.5980   -0.7500    0.0000 C   0  0  0  0  0  0  0  0  0  0  0  0
    2.5980    0.7500    0.0000 C   0  0  0  0  0  0  0  0  0  0  0  0
    1.2990    1.5000    0.0000 O   0  0  0  0  0  0  0  0  0  0  0  0
    0.0000    0.7500    0.0000 C   0  0  0  0  0  0  0  0  0  0  0  0
   -1.2990    1.5000    0.0000 C   0  0  0  0  0  0  0  0  0  0  0  0
   -2.5980    0.7500    0.0000 C   0  0  0  0  0  0  0  0  0  0  0  0
   -2.5980   -0.7500    0.0000 C   0  0  0  0  0  0  0  0  0  0  0  0
   -1.2990   -1.5000    0.0000 C   0  0  0  0  0  0  0  0  0  0  0  0
   -1.2990   -3.0000    0.0000 O   0  0  0  0  0  0  0  0  0  0  0  0
   -2.5980   -3.7500    0.0000 C   0  0  0  0  0  0  0  0  0  0  0  0
    0.0000   -0.7500    0.0000 C   0  0  0  0  0  0  0  0  0  0  0  0
    1.2990   -1.5000    0.0000 C   0  0  0  0  0  0  0  0  0  0  0  0
  1  2  1  0  0  0  0
  2  3  1  0  0  0  0
  3  4  1  0  0  0  0
  4  5  1  0  0  0  0
  5  6  1  0  0  0  0
  6  7  1  0  0  0  0
  4  8  1  0  0  0  0
  8  9  1  0  0  0  0
  9 10  1  0  0  0  0
 10 11  1  0  0  0  0
 11 12  1  0  0  0  0
 12 13  2  0  0  0  0
 13 14  1  0  0  0  0
 14 15  2  0  0  0  0
 15 16  1  0  0  0  0
 16 17  1  0  0  0  0
 17 18  1  0  0  0  0
 16 19  2  0  0  0  0
 12 19  1  0  0  0  0
 19 20  1  0  0  0  0
  9 20  1  0  0  0  0
M  END
> <chemblId>
CHEMBL11262

> <bioactivity__type>
IC50

> <units>
nM

> <value>
34673.69

$$$$

  CDK     11271518092D 0   0.00000     0.00000     0

 38 41  0  0  0  0              1 V2000 
   16.8876   17.2499    0.0000 C   0  0  0  0  0  0  0  0  0  0  0  0
   15.5885   16.4999    0.0000 C   0  0  0  0  0  0  0  0  0  0  0  0
   15.5885   14.9999    0.0000 O   0  0  0  0  0  0  0  0  0  0  0  0
   14.2895   14.2499    0.0000 C   0  0  0  0  0  0  0  0  0  0  0  0
   12.9904   14.9999    0.0000 C   0  0  0  0  0  0  0  0  0  0  0  0
   11.6914   14.2499    0.0000 C   0  0  0  0  0  0  0  0  0  0  0  0
   11.6914   12.7499    0.0000 C   0  0  0  0  0  0  0  0  0  0  0  0
   10.3923   11.9999    0.0000 C   0  0  0  0  0  0  0  0  0  0  0  0
   10.3923   10.4999    0.0000 C   0  0  0  0  0  0  0  0  0  0  0  0
    9.0933    9.7500    0.0000 N   0  0  0  0  0  0  0  0  0  0  0  0
    9.0933    8.2500    0.0000 C   0  0  0  0  0  0  0  0  0  0  0  0
   10.3923    7.4999    0.0000 O   0  0  0  0  0  0  0  0  0  0  0  0
    7.7942    7.5000    0.0000 N   0  0  0  0  0  0  0  0  0  0  0  0
    6.4952    8.2500    0.0000 C   0  0  0  0  0  0  0  0  0  0  0  0
    5.1962    7.5000    0.0000 C   0  0  0  0  0  0  0  0  0  0  0  0
    5.1961    6.0000    0.0000 N   0  0  0  0  0  0  0  0  0  0  0  0
    3.8971    5.2500    0.0000 C   0  0  0  0  0  0  0  0  0  0  0  0
    3.8971    3.7500    0.0000 C   0  0  0  0  0  0  0  0  0  0  0  0
    2.5981    3.0000    0.0000 C   0  0  0  0  0  0  0  0  0  0  0  0
    2.5980    1.5000    0.0000 C   0  0  0  0  0  0  0  0  0  0  0  0
    1.2990    0.7500    0.0000 C   0  0  0  0  0  0  0  0  0  0  0  0
    1.2990   -0.7500    0.0000 C   0  0  0  0  0  0  0  0  0  0  0  0
    0.0000   -1.5000    0.0000 C   0  0  0  0  0  0  0  0  0  0  0  0
   -1.2990   -0.7500    0.0000 C   0  0  0  0  0  0  0  0  0  0  0  0
   -2.5980   -1.5000    0.0000 F   0  0  0  0  0  0  0  0  0  0  0  0
   -1.2990    0.7500    0.0000 C   0  0  0  0  0  0  0  0  0  0  0  0
    0.0000    1.5000    0.0000 C   0  0  0  0  0  0  0  0  0  0  0  0
    3.8971    0.7500    0.0000 C   0  0  0  0  0  0  0  0  0  0  0  0
    3.8971   -0.7500    0.0000 C   0  0  0  0  0  0  0  0  0  0  0  0
    5.1961   -1.5000    0.0000 C   0  0  0  0  0  0  0  0  0  0  0  0
    6.4951   -0.7500    0.0000 C   0  0  0  0  0  0  0  0  0  0  0  0
    7.7942   -1.5000    0.0000 F   0  0  0  0  0  0  0  0  0  0  0  0
    6.4952    0.7500    0.0000 C   0  0  0  0  0  0  0  0  0  0  0  0
    5.1961    1.5000    0.0000 C   0  0  0  0  0  0  0  0  0  0  0  0
    6.4952    5.2500    0.0000 C   0  0  0  0  0  0  0  0  0  0  0  0
    7.7942    6.0000    0.0000 C   0  0  0  0  0  0  0  0  0  0  0  0
   12.9904   11.9999    0.0000 C   0  0  0  0  0  0  0  0  0  0  0  0
   14.2895   12.7499    0.0000 C   0  0  0  0  0  0  0  0  0  0  0  0
  1  2  1  0  0  0  0
  2  3  1  0  0  0  0
  3  4  1  0  0  0  0
  4  5  2  0  0  0  0
  5  6  1  0  0  0  0
  6  7  2  0  0  0  0
  7  8  1  0  0  0  0
  8  9  1  0  0  0  0
  9 10  1  0  0  0  0
 10 11  1  0  0  0  0
 11 12  2  0  0  0  0
 11 13  1  0  0  0  0
 13 14  1  0  0  0  0
 14 15  1  0  0  0  0
 15 16  1  0  0  0  0
 16 17  1  0  0  0  0
 17 18  1  0  0  0  0
 18 19  1  0  0  0  0
 19 20  1  0  0  0  0
 20 21  1  0  0  0  0
 21 22  2  0  0  0  0
 22 23  1  0  0  0  0
 23 24  2  0  0  0  0
 24 25  1  0  0  0  0
 24 26  1  0  0  0  0
 26 27  2  0  0  0  0
 21 27  1  0  0  0  0
 20 28  1  0  0  0  0
 28 29  2  0  0  0  0
 29 30  1  0  0  0  0
 30 31  2  0  0  0  0
 31 32  1  0  0  0  0
 31 33  1  0  0  0  0
 33 34  2  0  0  0  0
 28 34  1  0  0  0  0
 16 35  1  0  0  0  0
 35 36  1  0  0  0  0
 13 36  1  0  0  0  0
  7 37  1  0  0  0  0
 37 38  2  0  0  0  0
  4 38  1  0  0  0  0
M  END
> <chemblId>
CHEMBL113956

> <bioactivity__type>
IC50

> <units>
nM

> <value>
967.0

$$$$

  CDK     11271518092D 0   0.00000     0.00000     0

 28 31  0  0  0  0              1 V2000 
    3.9542    0.3385    0.0000 O   0  0  0  0  0  0  0  0  0  0  0  0
    2.5838   -0.2716    0.0000 C   0  0  0  0  0  0  0  0  0  0  0  0
    1.3703    0.6101    0.0000 C   0  0  0  0  0  0  0  0  0  0  0  0
    0.0000    0.0000    0.0000 C   0  0  0  0  0  0  0  0  0  0  0  0
    0.0000    1.5000    0.0000 C   0  0  0  0  0  0  0  0  0  0  0  0
   -1.4266    1.9635    0.0000 C   0  0  0  0  0  0  0  0  0  0  0  0
   -2.3083    0.7500    0.0000 C   0  0  0  0  0  0  0  0  0  0  0  0
   -1.4266   -0.4635    0.0000 C   0  0  0  0  0  0  0  0  0  0  0  0
   -0.1568   -1.4918    0.0000 C   0  0  0  0  0  0  0  0  0  0  0  0
    1.0567   -2.3735    0.0000 C   0  0  0  0  0  0  0  0  0  0  0  0
    0.8999   -3.8652    0.0000 O   0  0  0  0  0  0  0  0  0  0  0  0
    2.4271   -1.7634    0.0000 N   0  0  0  0  0  0  0  0  0  0  0  0
    3.6406   -2.6450    0.0000 C   0  0  0  0  0  0  0  0  0  0  0  0
    5.0109   -2.0349    0.0000 C   0  0  0  0  0  0  0  0  0  0  0  0
    6.2244   -2.9166    0.0000 C   0  0  0  0  0  0  0  0  0  0  0  0
    7.5947   -2.3065    0.0000 C   0  0  0  0  0  0  0  0  0  0  0  0
    8.8083   -3.1882    0.0000 N   0  0  0  0  0  0  0  0  0  0  0  0
   10.1786   -2.5781    0.0000 C   0  0  0  0  0  0  0  0  0  0  0  0
   11.3921   -3.4598    0.0000 C   0  0  0  0  0  0  0  0  0  0  0  0
   12.7624   -2.8496    0.0000 C   0  0  0  0  0  0  0  0  0  0  0  0
   13.9760   -3.7313    0.0000 O   0  0  0  0  0  0  0  0  0  0  0  0
   13.8192   -5.2231    0.0000 C   0  0  0  0  0  0  0  0  0  0  0  0
   15.0327   -6.1048    0.0000 C   0  0  0  0  0  0  0  0  0  0  0  0
   14.8759   -7.5966    0.0000 C   0  0  0  0  0  0  0  0  0  0  0  0
   13.5056   -8.2067    0.0000 C   0  0  0  0  0  0  0  0  0  0  0  0
   12.2920   -7.3250    0.0000 C   0  0  0  0  0  0  0  0  0  0  0  0
   12.4488   -5.8332    0.0000 C   0  0  0  0  0  0  0  0  0  0  0  0
   11.2353   -4.9515    0.0000 C   0  0  0  0  0  0  0  0  0  0  0  0
  1  2  2  0  0  0  0
  2  3  1  0  0  0  0
  3  4  1  0  0  0  0
  4  5  1  0  0  0  0
  5  6  1  0  0  0  0
  6  7  1  0  0  0  0
  7  8  1  0  0  0  0
  4  8  1  0  0  0  0
  4  9  1  0  0  0  0
  9 10  1  0  0  0  0
 10 11  2  0  0  0  0
 10 12  1  0  0  0  0
  2 12  1  0  0  0  0
 12 13  1  0  0  0  0
 13 14  1  0  0  0  0
 14 15  1  0  0  0  0
 15 16  1  0  0  0  0
 16 17  1  0  0  0  0
 17 18  1  0  0  0  0
 18 19  1  0  0  0  0
 19 20  1  0  0  0  0
 20 21  1  0  0  0  0
 21 22  1  0  0  0  0
 22 23  2  0  0  0  0
 23 24  1  0  0  0  0
 24 25  2  0  0  0  0
 25 26  1  0  0  0  0
 26 27  2  0  0  0  0
 22 27  1  0  0  0  0
 27 28  1  0  0  0  0
 19 28  1  0  0  0  0
M  END
> <chemblId>
CHEMBL11425

> <bioactivity__type>
IC50

> <units>
nM

> <value>
3311.31

$$$$

  CDK     11271518092D 0   0.00000     0.00000     0

 25 28  0  0  0  0              1 V2000 
    4.1010    0.0000    0.0000 O   0  0  0  0  0  0  0  0  0  0  0  0
    2.6010    0.0000    0.0000 C   0  0  0  0  0  0  0  0  0  0  0  0
    1.7190    1.2130    0.0000 N   0  0  0  0  0  0  0  0  0  0  0  0
    0.2920    0.7500    0.0000 C   0  0  0  0  0  0  0  0  0  0  0  0
   -1.0060    1.5000    0.0000 C   0  0  0  0  0  0  0  0  0  0  0  0
   -2.3060    0.7500    0.0000 C   0  0  0  0  0  0  0  0  0  0  0  0
   -2.3060   -0.7500    0.0000 C   0  0  0  0  0  0  0  0  0  0  0  0
   -1.0060   -1.5000    0.0000 C   0  0  0  0  0  0  0  0  0  0  0  0
    0.2920   -0.7500    0.0000 C   0  0  0  0  0  0  0  0  0  0  0  0
    1.7190   -1.2130    0.0000 N   0  0  0  0  0  0  0  0  0  0  0  0
    2.1826   -2.6396    0.0000 C   0  0  0  0  0  0  0  0  0  0  0  0
    3.6498   -2.9514    0.0000 C   0  0  0  0  0  0  0  0  0  0  0  0
    4.1133   -4.3780    0.0000 C   0  0  0  0  0  0  0  0  0  0  0  0
    5.5806   -4.6898    0.0000 N   0  0  0  0  0  0  0  0  0  0  0  0
    6.0441   -6.1164    0.0000 C   0  0  0  0  0  0  0  0  0  0  0  0
    7.5113   -6.4282    0.0000 C   0  0  0  0  0  0  0  0  0  0  0  0
    7.9749   -7.8548    0.0000 C   0  0  0  0  0  0  0  0  0  0  0  0
    9.4421   -8.1667    0.0000 C   0  0  0  0  0  0  0  0  0  0  0  0
   10.1921   -9.4657    0.0000 O   0  0  0  0  0  0  0  0  0  0  0  0
   11.6594   -9.1538    0.0000 C   0  0  0  0  0  0  0  0  0  0  0  0
   11.8161   -7.6620    0.0000 O   0  0  0  0  0  0  0  0  0  0  0  0
   10.4458   -7.0519    0.0000 C   0  0  0  0  0  0  0  0  0  0  0  0
    9.9822   -5.6253    0.0000 C   0  0  0  0  0  0  0  0  0  0  0  0
    8.5150   -5.3135    0.0000 C   0  0  0  0  0  0  0  0  0  0  0  0
    8.0515   -3.8869    0.0000 Cl  0  0  0  0  0  0  0  0  0  0  0  0
  1  2  1  0  0  0  0
  2  3  2  0  0  0  0
  3  4  1  0  0  0  0
  4  5  2  0  0  0  0
  5  6  1  0  0  0  0
  6  7  2  0  0  0  0
  7  8  1  0  0  0  0
  8  9  2  0  0  0  0
  4  9  1  0  0  0  0
  9 10  1  0  0  0  0
  2 10  1  0  0  0  0
 10 11  1  0  0  0  0
 11 12  1  0  0  0  0
 12 13  1  0  0  0  0
 13 14  1  0  0  0  0
 14 15  1  0  0  0  0
 15 16  1  0  0  0  0
 16 17  2  0  0  0  0
 17 18  1  0  0  0  0
 18 19  1  0  0  0  0
 19 20  1  0  0  0  0
 20 21  1  0  0  0  0
 21 22  1  0  0  0  0
 18 22  2  0  0  0  0
 22 23  1  0  0  0  0
 23 24  2  0  0  0  0
 16 24  1  0  0  0  0
 24 25  1  0  0  0  0
M  END
> <chemblId>
CHEMBL114280

> <bioactivity__type>
IC50

> <units>
nM

> <value>
2500.0

$$$$

  CDK     11271518092D 0   0.00000     0.00000     0

 25 28  0  0  0  0              1 V2000 
    9.4421   -8.1667    0.0000 C   0  0  0  0  0  0  0  0  0  0  0  0
    7.9749   -7.8548    0.0000 C   0  0  0  0  0  0  0  0  0  0  0  0
    7.5113   -6.4282    0.0000 C   0  0  0  0  0  0  0  0  0  0  0  0
    6.0441   -6.1164    0.0000 C   0  0  0  0  0  0  0  0  0  0  0  0
    5.0404   -7.2311    0.0000 C   0  0  0  0  0  0  0  0  0  0  0  0
    3.5732   -6.9193    0.0000 C   0  0  0  0  0  0  0  0  0  0  0  0
    3.1097   -5.4927    0.0000 N   0  0  0  0  0  0  0  0  0  0  0  0
    4.1133   -4.3780    0.0000 C   0  0  0  0  0  0  0  0  0  0  0  0
    3.6498   -2.9514    0.0000 C   0  0  0  0  0  0  0  0  0  0  0  0
    2.1826   -2.6396    0.0000 C   0  0  0  0  0  0  0  0  0  0  0  0
    1.1789   -3.7543    0.0000 C   0  0  0  0  0  0  0  0  0  0  0  0
    1.6424   -5.1809    0.0000 C   0  0  0  0  0  0  0  0  0  0  0  0
    1.7190   -1.2130    0.0000 N   0  0  0  0  0  0  0  0  0  0  0  0
    2.6010    0.0000    0.0000 C   0  0  0  0  0  0  0  0  0  0  0  0
    4.1010    0.0000    0.0000 O   0  0  0  0  0  0  0  0  0  0  0  0
    1.7190    1.2130    0.0000 N   0  0  0  0  0  0  0  0  0  0  0  0
    0.2920    0.7500    0.0000 C   0  0  0  0  0  0  0  0  0  0  0  0
   -1.0060    1.5000    0.0000 C   0  0  0  0  0  0  0  0  0  0  0  0
   -2.3060    0.7500    0.0000 C   0  0  0  0  0  0  0  0  0  0  0  0
   -2.3060   -0.7500    0.0000 C   0  0  0  0  0  0  0  0  0  0  0  0
   -1.0060   -1.5000    0.0000 C   0  0  0  0  0  0  0  0  0  0  0  0
    0.2920   -0.7500    0.0000 C   0  0  0  0  0  0  0  0  0  0  0  0
    5.5040   -8.6577    0.0000 C   0  0  0  0  0  0  0  0  0  0  0  0
    4.5003   -9.7725    0.0000 Cl  0  0  0  0  0  0  0  0  0  0  0  0
    6.9712   -8.9696    0.0000 C   0  0  0  0  0  0  0  0  0  0  0  0
  1  2  1  0  0  0  0
  2  3  2  0  0  0  0
  3  4  1  0  0  0  0
  4  5  2  0  0  0  0
  5  6  1  0  0  0  0
  6  7  1  0  0  0  0
  7  8  1  0  0  0  0
  8  9  1  0  0  0  0
  9 10  1  0  0  0  0
 10 11  1  0  0  0  0
 11 12  1  0  0  0  0
  7 12  1  0  0  0  0
 10 13  1  0  0  0  0
 13 14  1  0  0  0  0
 14 15  1  0  0  0  0
 14 16  2  0  0  0  0
 16 17  1  0  0  0  0
 17 18  2  0  0  0  0
 18 19  1  0  0  0  0
 19 20  2  0  0  0  0
 20 21  1  0  0  0  0
 21 22  2  0  0  0  0
 13 22  1  0  0  0  0
 17 22  1  0  0  0  0
  5 23  1  0  0  0  0
 23 24  1  0  0  0  0
 23 25  2  0  0  0  0
  2 25  1  0  0  0  0
M  END
> <chemblId>
CHEMBL114484

> <bioactivity__type>
IC50

> <units>
nM

> <value>
2740.0

$$$$

  CDK     11271518092D 0   0.00000     0.00000     0

 30 34  0  0  0  0              1 V2000 
    4.1010    0.0000    0.0000 O   0  0  0  0  0  0  0  0  0  0  0  0
    2.6010    0.0000    0.0000 C   0  0  0  0  0  0  0  0  0  0  0  0
    1.7190    1.2130    0.0000 N   0  0  0  0  0  0  0  0  0  0  0  0
    0.2920    0.7500    0.0000 C   0  0  0  0  0  0  0  0  0  0  0  0
   -1.0060    1.5000    0.0000 C   0  0  0  0  0  0  0  0  0  0  0  0
   -2.3060    0.7500    0.0000 C   0  0  0  0  0  0  0  0  0  0  0  0
   -2.3060   -0.7500    0.0000 C   0  0  0  0  0  0  0  0  0  0  0  0
   -1.0060   -1.5000    0.0000 C   0  0  0  0  0  0  0  0  0  0  0  0
    0.2920   -0.7500    0.0000 C   0  0  0  0  0  0  0  0  0  0  0  0
    1.7190   -1.2130    0.0000 N   0  0  0  0  0  0  0  0  0  0  0  0
    2.1826   -2.6396    0.0000 C   0  0  0  0  0  0  0  0  0  0  0  0
    1.1789   -3.7543    0.0000 C   0  0  0  0  0  0  0  0  0  0  0  0
    1.6424   -5.1809    0.0000 C   0  0  0  0  0  0  0  0  0  0  0  0
    3.1097   -5.4927    0.0000 N   0  0  0  0  0  0  0  0  0  0  0  0
    4.1133   -4.3780    0.0000 C   0  0  0  0  0  0  0  0  0  0  0  0
    3.6498   -2.9514    0.0000 C   0  0  0  0  0  0  0  0  0  0  0  0
    3.5732   -6.9193    0.0000 C   0  0  0  0  0  0  0  0  0  0  0  0
    2.5695   -8.0340    0.0000 O   0  0  0  0  0  0  0  0  0  0  0  0
    5.0404   -7.2311    0.0000 O   0  0  0  0  0  0  0  0  0  0  0  0
    5.5040   -8.6577    0.0000 C   0  0  0  0  0  0  0  0  0  0  0  0
    6.9712   -8.9696    0.0000 C   0  0  0  0  0  0  0  0  0  0  0  0
    7.4348  -10.3961    0.0000 C   0  0  0  0  0  0  0  0  0  0  0  0
    8.9020  -10.7080    0.0000 C   0  0  0  0  0  0  0  0  0  0  0  0
    9.6520  -12.0070    0.0000 O   0  0  0  0  0  0  0  0  0  0  0  0
   11.1192  -11.6951    0.0000 C   0  0  0  0  0  0  0  0  0  0  0  0
   11.2760  -10.2033    0.0000 O   0  0  0  0  0  0  0  0  0  0  0  0
    9.9057   -9.5932    0.0000 C   0  0  0  0  0  0  0  0  0  0  0  0
    9.4421   -8.1667    0.0000 C   0  0  0  0  0  0  0  0  0  0  0  0
    7.9749   -7.8548    0.0000 C   0  0  0  0  0  0  0  0  0  0  0  0
    7.5113   -6.4282    0.0000 Cl  0  0  0  0  0  0  0  0  0  0  0  0
  1  2  1  0  0  0  0
  2  3  2  0  0  0  0
  3  4  1  0  0  0  0
  4  5  2  0  0  0  0
  5  6  1  0  0  0  0
  6  7  2  0  0  0  0
  7  8  1  0  0  0  0
  8  9  2  0  0  0  0
  4  9  1  0  0  0  0
  9 10  1  0  0  0  0
  2 10  1  0  0  0  0
 10 11  1  0  0  0  0
 11 12  1  0  0  0  0
 12 13  1  0  0  0  0
 13 14  1  0  0  0  0
 14 15  1  0  0  0  0
 15 16  1  0  0  0  0
 11 16  1  0  0  0  0
 14 17  1  0  0  0  0
 17 18  2  0  0  0  0
 17 19  1  0  0  0  0
 19 20  1  0  0  0  0
 20 21  1  0  0  0  0
 21 22  2  0  0  0  0
 22 23  1  0  0  0  0
 23 24  1  0  0  0  0
 24 25  1  0  0  0  0
 25 26  1  0  0  0  0
 26 27  1  0  0  0  0
 23 27  2  0  0  0  0
 27 28  1  0  0  0  0
 28 29  2  0  0  0  0
 21 29  1  0  0  0  0
 29 30  1  0  0  0  0
M  END
> <chemblId>
CHEMBL115444

> <bioactivity__type>
IC50

> <units>
nM

> <value>
7580.0

$$$$

  CDK     11271518092D 0   0.00000     0.00000     0

 32 35  0  0  0  0              1 V2000 
   12.7624   -2.8496    0.0000 C   0  0  0  0  0  0  0  0  0  0  0  0
   11.3921   -3.4598    0.0000 C   0  0  0  0  0  0  0  0  0  0  0  0
   10.1786   -2.5781    0.0000 C   0  0  0  0  0  0  0  0  0  0  0  0
    8.8083   -3.1882    0.0000 N   0  0  0  0  0  0  0  0  0  0  0  0
    7.5947   -2.3065    0.0000 C   0  0  0  0  0  0  0  0  0  0  0  0
    6.2244   -2.9166    0.0000 C   0  0  0  0  0  0  0  0  0  0  0  0
    5.0109   -2.0349    0.0000 C   0  0  0  0  0  0  0  0  0  0  0  0
    3.6406   -2.6450    0.0000 C   0  0  0  0  0  0  0  0  0  0  0  0
    2.4271   -1.7634    0.0000 N   0  0  0  0  0  0  0  0  0  0  0  0
    2.5838   -0.2716    0.0000 C   0  0  0  0  0  0  0  0  0  0  0  0
    3.9542    0.3385    0.0000 O   0  0  0  0  0  0  0  0  0  0  0  0
    1.3703    0.6101    0.0000 C   0  0  0  0  0  0  0  0  0  0  0  0
    0.0000    0.0000    0.0000 C   0  0  0  0  0  0  0  0  0  0  0  0
    0.0000    1.5000    0.0000 C   0  0  0  0  0  0  0  0  0  0  0  0
   -1.4266    1.9635    0.0000 C   0  0  0  0  0  0  0  0  0  0  0  0
   -2.3083    0.7500    0.0000 C   0  0  0  0  0  0  0  0  0  0  0  0
   -1.4266   -0.4635    0.0000 C   0  0  0  0  0  0  0  0  0  0  0  0
   -0.1568   -1.4918    0.0000 C   0  0  0  0  0  0  0  0  0  0  0  0
    1.0567   -2.3735    0.0000 C   0  0  0  0  0  0  0  0  0  0  0  0
    0.8999   -3.8652    0.0000 O   0  0  0  0  0  0  0  0  0  0  0  0
    8.6515   -4.6800    0.0000 C   0  0  0  0  0  0  0  0  0  0  0  0
    9.8650   -5.5616    0.0000 C   0  0  0  0  0  0  0  0  0  0  0  0
    9.7082   -7.0534    0.0000 O   0  0  0  0  0  0  0  0  0  0  0  0
    8.3379   -7.6635    0.0000 C   0  0  0  0  0  0  0  0  0  0  0  0
    8.1811   -9.1553    0.0000 C   0  0  0  0  0  0  0  0  0  0  0  0
    6.8108   -9.7654    0.0000 C   0  0  0  0  0  0  0  0  0  0  0  0
    5.5972   -8.8837    0.0000 C   0  0  0  0  0  0  0  0  0  0  0  0
    5.7540   -7.3920    0.0000 C   0  0  0  0  0  0  0  0  0  0  0  0
    4.5405   -6.5103    0.0000 O   0  0  0  0  0  0  0  0  0  0  0  0
    3.1702   -7.1204    0.0000 C   0  0  0  0  0  0  0  0  0  0  0  0
    7.1244   -6.7819    0.0000 C   0  0  0  0  0  0  0  0  0  0  0  0
    7.2812   -5.2901    0.0000 C   0  0  0  0  0  0  0  0  0  0  0  0
  1  2  1  0  0  0  0
  2  3  1  0  0  0  0
  3  4  1  0  0  0  0
  4  5  1  0  0  0  0
  5  6  1  0  0  0  0
  6  7  1  0  0  0  0
  7  8  1  0  0  0  0
  8  9  1  0  0  0  0
  9 10  1  0  0  0  0
 10 11  2  0  0  0  0
 10 12  1  0  0  0  0
 12 13  1  0  0  0  0
 13 14  1  0  0  0  0
 14 15  1  0  0  0  0
 15 16  1  0  0  0  0
 16 17  1  0  0  0  0
 13 17  1  0  0  0  0
 13 18  1  0  0  0  0
 18 19  1  0  0  0  0
  9 19  1  0  0  0  0
 19 20  2  0  0  0  0
  4 21  1  0  0  0  0
 21 22  1  0  0  0  0
 22 23  1  0  0  0  0
 23 24  1  0  0  0  0
 24 25  2  0  0  0  0
 25 26  1  0  0  0  0
 26 27  2  0  0  0  0
 27 28  1  0  0  0  0
 28 29  1  0  0  0  0
 29 30  1  0  0  0  0
 28 31  2  0  0  0  0
 24 31  1  0  0  0  0
 31 32  1  0  0  0  0
 21 32  1  0  0  0  0
M  END
> <chemblId>
CHEMBL11592

> <bioactivity__type>
IC50

> <units>
nM

> <value>
39810.72

$$$$

  CDK     11271518092D 0   0.00000     0.00000     0

 38 41  0  0  0  0              1 V2000 
   -2.5980   -1.5000    0.0000 F   0  0  0  0  0  0  0  0  0  0  0  0
   -1.2990   -0.7500    0.0000 C   0  0  0  0  0  0  0  0  0  0  0  0
    0.0000   -1.5000    0.0000 C   0  0  0  0  0  0  0  0  0  0  0  0
    1.2990   -0.7500    0.0000 C   0  0  0  0  0  0  0  0  0  0  0  0
    1.2990    0.7500    0.0000 C   0  0  0  0  0  0  0  0  0  0  0  0
    0.0000    1.5000    0.0000 C   0  0  0  0  0  0  0  0  0  0  0  0
   -1.2990    0.7500    0.0000 C   0  0  0  0  0  0  0  0  0  0  0  0
    2.5980    1.5000    0.0000 C   0  0  0  0  0  0  0  0  0  0  0  0
    2.5981    3.0000    0.0000 C   0  0  0  0  0  0  0  0  0  0  0  0
    3.8971    3.7500    0.0000 C   0  0  0  0  0  0  0  0  0  0  0  0
    3.8971    5.2500    0.0000 C   0  0  0  0  0  0  0  0  0  0  0  0
    5.1961    6.0000    0.0000 N   0  0  0  0  0  0  0  0  0  0  0  0
    6.4952    5.2500    0.0000 C   0  0  0  0  0  0  0  0  0  0  0  0
    7.7942    6.0000    0.0000 C   0  0  0  0  0  0  0  0  0  0  0  0
    7.7942    7.5000    0.0000 C   0  0  0  0  0  0  0  0  0  0  0  0
    6.4952    8.2500    0.0000 C   0  0  0  0  0  0  0  0  0  0  0  0
    5.1962    7.5000    0.0000 C   0  0  0  0  0  0  0  0  0  0  0  0
    9.0933    8.2500    0.0000 N   0  0  0  0  0  0  0  0  0  0  0  0
    9.0933    9.7500    0.0000 C   0  0  0  0  0  0  0  0  0  0  0  0
    7.7943   10.5000    0.0000 O   0  0  0  0  0  0  0  0  0  0  0  0
   10.3923   10.4999    0.0000 O   0  0  0  0  0  0  0  0  0  0  0  0
   10.3923   11.9999    0.0000 C   0  0  0  0  0  0  0  0  0  0  0  0
   11.6914   12.7499    0.0000 C   0  0  0  0  0  0  0  0  0  0  0  0
   11.6914   14.2499    0.0000 C   0  0  0  0  0  0  0  0  0  0  0  0
   12.9904   14.9999    0.0000 C   0  0  0  0  0  0  0  0  0  0  0  0
   12.9904   16.4999    0.0000 C   0  0  0  0  0  0  0  0  0  0  0  0
   11.6914   17.2499    0.0000 C   0  0  0  0  0  0  0  0  0  0  0  0
   10.3924   16.4999    0.0000 C   0  0  0  0  0  0  0  0  0  0  0  0
   10.3924   14.9999    0.0000 C   0  0  0  0  0  0  0  0  0  0  0  0
   11.6914   18.7499    0.0000 C   0  0  0  0  0  0  0  0  0  0  0  0
   11.6914   20.2499    0.0000 N   0  0  0  0  0  0  0  0  0  0  0  0
    3.8971    0.7500    0.0000 C   0  0  0  0  0  0  0  0  0  0  0  0
    3.8971   -0.7500    0.0000 C   0  0  0  0  0  0  0  0  0  0  0  0
    5.1961   -1.5000    0.0000 C   0  0  0  0  0  0  0  0  0  0  0  0
    6.4951   -0.7500    0.0000 C   0  0  0  0  0  0  0  0  0  0  0  0
    7.7942   -1.5000    0.0000 F   0  0  0  0  0  0  0  0  0  0  0  0
    6.4952    0.7500    0.0000 C   0  0  0  0  0  0  0  0  0  0  0  0
    5.1961    1.5000    0.0000 C   0  0  0  0  0  0  0  0  0  0  0  0
  1  2  1  0  0  0  0
  2  3  2  0  0  0  0
  3  4  1  0  0  0  0
  4  5  2  0  0  0  0
  5  6  1  0  0  0  0
  6  7  2  0  0  0  0
  2  7  1  0  0  0  0
  5  8  1  0  0  0  0
  8  9  1  0  0  0  0
  9 10  1  0  0  0  0
 10 11  1  0  0  0  0
 11 12  1  0  0  0  0
 12 13  1  0  0  0  0
 13 14  1  0  0  0  0
 14 15  1  0  0  0  0
 15 16  1  0  0  0  0
 16 17  1  0  0  0  0
 12 17  1  0  0  0  0
 15 18  1  0  0  0  0
 18 19  1  0  0  0  0
 19 20  2  0  0  0  0
 19 21  1  0  0  0  0
 21 22  1  0  0  0  0
 22 23  1  0  0  0  0
 23 24  1  0  0  0  0
 24 25  2  0  0  0  0
 25 26  1  0  0  0  0
 26 27  2  0  0  0  0
 27 28  1  0  0  0  0
 28 29  2  0  0  0  0
 24 29  1  0  0  0  0
 27 30  1  0  0  0  0
 30 31  3  0  0  0  0
  8 32  1  0  0  0  0
 32 33  2  0  0  0  0
 33 34  1  0  0  0  0
 34 35  2  0  0  0  0
 35 36  1  0  0  0  0
 35 37  1  0  0  0  0
 37 38  2  0  0  0  0
 32 38  1  0  0  0  0
M  END
> <chemblId>
CHEMBL116463

> <bioactivity__type>
IC50

> <units>
nM

> <value>
376.0

$$$$

  CDK     11271518092D 0   0.00000     0.00000     0

 35 38  0  0  0  0              1 V2000 
   -2.5980   -1.5000    0.0000 F   0  0  0  0  0  0  0  0  0  0  0  0
   -1.2990   -0.7500    0.0000 C   0  0  0  0  0  0  0  0  0  0  0  0
    0.0000   -1.5000    0.0000 C   0  0  0  0  0  0  0  0  0  0  0  0
    1.2990   -0.7500    0.0000 C   0  0  0  0  0  0  0  0  0  0  0  0
    1.2990    0.7500    0.0000 C   0  0  0  0  0  0  0  0  0  0  0  0
    0.0000    1.5000    0.0000 C   0  0  0  0  0  0  0  0  0  0  0  0
   -1.2990    0.7500    0.0000 C   0  0  0  0  0  0  0  0  0  0  0  0
    2.5980    1.5000    0.0000 C   0  0  0  0  0  0  0  0  0  0  0  0
    2.5981    3.0000    0.0000 C   0  0  0  0  0  0  0  0  0  0  0  0
    3.8971    3.7500    0.0000 C   0  0  0  0  0  0  0  0  0  0  0  0
    3.8971    5.2500    0.0000 C   0  0  0  0  0  0  0  0  0  0  0  0
    5.1961    6.0000    0.0000 N   0  0  0  0  0  0  0  0  0  0  0  0
    6.4952    5.2500    0.0000 C   0  0  0  0  0  0  0  0  0  0  0  0
    7.7942    6.0000    0.0000 C   0  0  0  0  0  0  0  0  0  0  0  0
    7.7942    7.5000    0.0000 N   0  0  0  0  0  0  0  0  0  0  0  0
    6.4952    8.2500    0.0000 C   0  0  0  0  0  0  0  0  0  0  0  0
    5.1962    7.5000    0.0000 C   0  0  0  0  0  0  0  0  0  0  0  0
    9.0933    8.2500    0.0000 C   0  0  0  0  0  0  0  0  0  0  0  0
   10.3923    7.4999    0.0000 O   0  0  0  0  0  0  0  0  0  0  0  0
    9.0933    9.7500    0.0000 C   0  0  0  0  0  0  0  0  0  0  0  0
   10.3923   10.4999    0.0000 C   0  0  0  0  0  0  0  0  0  0  0  0
   10.3923   11.9999    0.0000 C   0  0  0  0  0  0  0  0  0  0  0  0
   11.6914   12.7499    0.0000 C   0  0  0  0  0  0  0  0  0  0  0  0
   12.9904   11.9999    0.0000 C   0  0  0  0  0  0  0  0  0  0  0  0
   14.2895   12.7499    0.0000 C   0  0  0  0  0  0  0  0  0  0  0  0
   14.2895   14.2499    0.0000 C   0  0  0  0  0  0  0  0  0  0  0  0
   12.9904   14.9999    0.0000 C   0  0  0  0  0  0  0  0  0  0  0  0
   11.6914   14.2499    0.0000 C   0  0  0  0  0  0  0  0  0  0  0  0
    3.8971    0.7500    0.0000 C   0  0  0  0  0  0  0  0  0  0  0  0
    3.8971   -0.7500    0.0000 C   0  0  0  0  0  0  0  0  0  0  0  0
    5.1961   -1.5000    0.0000 C   0  0  0  0  0  0  0  0  0  0  0  0
    6.4951   -0.7500    0.0000 C   0  0  0  0  0  0  0  0  0  0  0  0
    7.7942   -1.5000    0.0000 F   0  0  0  0  0  0  0  0  0  0  0  0
    6.4952    0.7500    0.0000 C   0  0  0  0  0  0  0  0  0  0  0  0
    5.1961    1.5000    0.0000 C   0  0  0  0  0  0  0  0  0  0  0  0
  1  2  1  0  0  0  0
  2  3  2  0  0  0  0
  3  4  1  0  0  0  0
  4  5  2  0  0  0  0
  5  6  1  0  0  0  0
  6  7  2  0  0  0  0
  2  7  1  0  0  0  0
  5  8  1  0  0  0  0
  8  9  1  0  0  0  0
  9 10  1  0  0  0  0
 10 11  1  0  0  0  0
 11 12  1  0  0  0  0
 12 13  1  0  0  0  0
 13 14  1  0  0  0  0
 14 15  1  0  0  0  0
 15 16  1  0  0  0  0
 16 17  1  0  0  0  0
 12 17  1  0  0  0  0
 15 18  1  0  0  0  0
 18 19  2  0  0  0  0
 18 20  1  0  0  0  0
 20 21  1  0  0  0  0
 21 22  1  0  0  0  0
 22 23  1  0  0  0  0
 23 24  2  0  0  0  0
 24 25  1  0  0  0  0
 25 26  2  0  0  0  0
 26 27  1  0  0  0  0
 27 28  2  0  0  0  0
 23 28  1  0  0  0  0
  8 29  1  0  0  0  0
 29 30  2  0  0  0  0
 30 31  1  0  0  0  0
 31 32  2  0  0  0  0
 32 33  1  0  0  0  0
 32 34  1  0  0  0  0
 34 35  2  0  0  0  0
 29 35  1  0  0  0  0
M  END
> <chemblId>
CHEMBL117537

> <bioactivity__type>
IC50

> <units>
nM

> <value>
2750.0

$$$$

  CDK     11271518092D 0   0.00000     0.00000     0

 26 28  0  0  0  0              1 V2000 
   -6.9207    2.2469    0.0000 C   0  0  0  0  0  0  0  0  0  0  0  0
   -5.4940    1.7837    0.0000 C   0  0  0  0  0  0  0  0  0  0  0  0
   -5.1819    0.3165    0.0000 C   0  0  0  0  0  0  0  0  0  0  0  0
   -3.7552   -0.1467    0.0000 C   0  0  0  0  0  0  0  0  0  0  0  0
   -2.6407    0.8572    0.0000 C   0  0  0  0  0  0  0  0  0  0  0  0
   -2.9528    2.3244    0.0000 C   0  0  0  0  0  0  0  0  0  0  0  0
   -4.3795    2.7876    0.0000 C   0  0  0  0  0  0  0  0  0  0  0  0
   -1.2140    0.3940    0.0000 C   0  0  0  0  0  0  0  0  0  0  0  0
   -0.7500   -1.0320    0.0000 C   0  0  0  0  0  0  0  0  0  0  0  0
    0.7500   -1.0320    0.0000 C   0  0  0  0  0  0  0  0  0  0  0  0
    1.2140    0.3940    0.0000 N   0  0  0  0  0  0  0  0  0  0  0  0
    0.0000    1.2760    0.0000 N   0  0  0  0  0  0  0  0  0  0  0  0
    0.0000    2.7760    0.0000 C   0  0  0  0  0  0  0  0  0  0  0  0
    1.2990    3.5260    0.0000 C   0  0  0  0  0  0  0  0  0  0  0  0
    1.2990    5.0260    0.0000 C   0  0  0  0  0  0  0  0  0  0  0  0
   -0.0000    5.7760    0.0000 C   0  0  0  0  0  0  0  0  0  0  0  0
   -1.2990    5.0260    0.0000 C   0  0  0  0  0  0  0  0  0  0  0  0
   -1.2990    3.5260    0.0000 C   0  0  0  0  0  0  0  0  0  0  0  0
   -0.0000    7.2760    0.0000 S   0  0  0  0  0  0  0  0  0  0  0  0
   -0.5130    8.6855    0.0000 O   0  0  0  0  0  0  0  0  0  0  0  0
   -1.4772    7.0155    0.0000 O   0  0  0  0  0  0  0  0  0  0  0  0
    1.2990    8.0260    0.0000 N   0  0  0  0  0  0  0  0  0  0  0  0
    1.6314   -2.2457    0.0000 C   0  0  0  0  0  0  0  0  0  0  0  0
    1.0210   -3.6159    0.0000 F   0  0  0  0  0  0  0  0  0  0  0  0
    2.8748   -3.0848    0.0000 F   0  0  0  0  0  0  0  0  0  0  0  0
    2.6736   -1.1669    0.0000 F   0  0  0  0  0  0  0  0  0  0  0  0
  1  2  1  0  0  0  0
  2  3  2  0  0  0  0
  3  4  1  0  0  0  0
  4  5  2  0  0  0  0
  5  6  1  0  0  0  0
  6  7  2  0  0  0  0
  2  7  1  0  0  0  0
  5  8  1  0  0  0  0
  8  9  2  0  0  0  0
  9 10  1  0  0  0  0
 10 11  2  0  0  0  0
 11 12  1  0  0  0  0
  8 12  1  0  0  0  0
 12 13  1  0  0  0  0
 13 14  2  0  0  0  0
 14 15  1  0  0  0  0
 15 16  2  0  0  0  0
 16 17  1  0  0  0  0
 17 18  2  0  0  0  0
 13 18  1  0  0  0  0
 16 19  1  0  0  0  0
 19 20  2  0  0  0  0
 19 21  2  0  0  0  0
 19 22  1  0  0  0  0
 10 23  1  0  0  0  0
 23 24  1  0  0  0  0
 23 25  1  0  0  0  0
 23 26  1  0  0  0  0
M  END
> <chemblId>
CHEMBL118

> <bioactivity__type>
IC50

> <units>
nM

> <value>
27994.0

$$$$

  CDK     11271518092D 0   0.00000     0.00000     0

 24 27  0  0  0  0              1 V2000 
    1.5135    7.6250    0.0000 C   0  0  0  0  0  0  0  0  0  0  0  0
    2.8128    6.8754    0.0000 C   0  0  0  0  0  0  0  0  0  0  0  0
    4.1116    7.6259    0.0000 C   0  0  0  0  0  0  0  0  0  0  0  0
    4.1111    9.1259    0.0000 O   0  0  0  0  0  0  0  0  0  0  0  0
    2.8133    5.3754    0.0000 N   0  0  0  0  0  0  0  0  0  0  0  0
    1.5145    4.6250    0.0000 C   0  0  0  0  0  0  0  0  0  0  0  0
    0.2152    5.3746    0.0000 O   0  0  0  0  0  0  0  0  0  0  0  0
    1.5150    3.1250    0.0000 C   0  0  0  0  0  0  0  0  0  0  0  0
    2.8150    2.3750    0.0000 C   0  0  0  0  0  0  0  0  0  0  0  0
    2.8150    0.8750    0.0000 N   0  0  0  0  0  0  0  0  0  0  0  0
    4.1139    0.1248    0.0000 C   0  0  0  0  0  0  0  0  0  0  0  0
    1.5150    0.1250    0.0000 C   0  0  0  0  0  0  0  0  0  0  0  0
    1.5150   -1.3750    0.0000 C   0  0  0  0  0  0  0  0  0  0  0  0
    0.2170   -2.1250    0.0000 C   0  0  0  0  0  0  0  0  0  0  0  0
    0.2170   -3.6250    0.0000 C   0  0  0  0  0  0  0  0  0  0  0  0
   -2.3820   -3.6250    0.0000 N   0  0  0  0  0  0  0  0  0  0  0  0
   -2.3820   -2.1250    0.0000 C   0  0  0  0  0  0  0  0  0  0  0  0
   -3.6810   -1.3750    0.0000 C   0  0  0  0  0  0  0  0  0  0  0  0
   -3.6810    0.1250    0.0000 C   0  0  0  0  0  0  0  0  0  0  0  0
   -2.3820    0.8750    0.0000 C   0  0  0  0  0  0  0  0  0  0  0  0
   -1.0830    0.1250    0.0000 C   0  0  0  0  0  0  0  0  0  0  0  0
    0.2170    0.8750    0.0000 C   0  0  0  0  0  0  0  0  0  0  0  0
    0.2170    2.3750    0.0000 C   0  0  0  0  0  0  0  0  0  0  0  0
   -1.0830   -1.3750    0.0000 C   0  0  0  0  0  0  0  0  0  0  0  0
  2  1  1  1  0  0  0
  2  3  1  0  0  0  0
  3  4  1  0  0  0  0
  2  5  1  0  0  0  0
  5  6  1  0  0  0  0
  6  7  2  0  0  0  0
  8  6  1  1  0  0  0
  8  9  1  0  0  0  0
  9 10  1  0  0  0  0
 10 11  1  0  0  0  0
 10 12  1  0  0  0  0
 12 13  1  6  0  0  0
 13 14  1  0  0  0  0
 14 15  2  0  0  0  0
 15 16  1  0  0  0  0
 16 17  1  0  0  0  0
 17 18  2  0  0  0  0
 18 19  1  0  0  0  0
 19 20  2  0  0  0  0
 20 21  1  0  0  0  0
 21 22  1  0  0  0  0
 12 22  1  0  0  0  0
 22 23  2  0  0  0  0
  8 23  1  0  0  0  0
 21 24  2  0  0  0  0
 14 24  1  0  0  0  0
 17 24  1  0  0  0  0
M  END
> <chemblId>
CHEMBL119443

> <bioactivity__type>
IC50

> <units>
nM

> <value>
5901.0

$$$$
 stripped
BRStripMol11271518092D 0   0.00000     0.00000     0
This file has been stripped
 62 68  0  0  0  0              1 V2000 
   -2.1970  -11.6631    0.0000 C   0  0  0  0  0  0  0  0  0  0  0  0
   -3.3327  -10.6832    0.0000 C   0  0  0  0  0  0  0  0  0  0  0  0
   -3.0519   -9.2097    0.0000 C   0  0  0  0  0  0  0  0  0  0  0  0
   -1.6355   -8.7161    0.0000 C   0  0  0  0  0  0  0  0  0  0  0  0
   -4.1876   -8.2298    0.0000 C   0  0  0  0  0  0  0  0  0  0  0  0
   -3.9069   -6.7563    0.0000 O   0  0  0  0  0  0  0  0  0  0  0  0
   -5.0426   -5.7764    0.0000 C   0  0  0  0  0  0  0  0  0  0  0  0
   -6.4590   -6.2700    0.0000 C   0  0  0  0  0  0  0  0  0  0  0  0
   -6.7398   -7.7435    0.0000 C   0  0  0  0  0  0  0  0  0  0  0  0
   -5.6041   -8.7234    0.0000 C   0  0  0  0  0  0  0  0  0  0  0  0
   -5.8849  -10.1969    0.0000 C   0  0  0  0  0  0  0  0  0  0  0  0
   -3.4897   -5.1038    0.0000 C   0  0  0  0  0  0  0  0  0  0  0  0
   -3.0205   -3.0205    0.0000 C   0  0  0  0  0  0  0  0  0  0  0  0
   -4.5205   -3.0205    0.0000 C   0  0  0  0  0  0  0  0  0  0  0  0
   -5.9063   -2.4465    0.0000 C   0  0  0  0  0  0  0  0  0  0  0  0
   -6.9670   -1.3858    0.0000 C   0  0  0  0  0  0  0  0  0  0  0  0
   -7.5410    0.0000    0.0000 C   0  0  0  0  0  0  0  0  0  0  0  0
   -7.5410    1.5000    0.0000 C   0  0  0  0  0  0  0  0  0  0  0  0
   -9.0122    1.7926    0.0000 C   0  0  0  0  0  0  0  0  0  0  0  0
   -6.9670    2.8858    0.0000 C   0  0  0  0  0  0  0  0  0  0  0  0
   -8.2142    3.7192    0.0000 O   0  0  0  0  0  0  0  0  0  0  0  0
   -8.1161    5.2160    0.0000 C   0  0  0  0  0  0  0  0  0  0  0  0
   -6.7708    5.8794    0.0000 C   0  0  0  0  0  0  0  0  0  0  0  0
   -6.6727    7.3762    0.0000 C   0  0  0  0  0  0  0  0  0  0  0  0
   -5.3274    8.0396    0.0000 O   0  0  0  0  0  0  0  0  0  0  0  0
   -5.2293    9.5364    0.0000 C   0  0  0  0  0  0  0  0  0  0  0  0
   -7.9199    8.2095    0.0000 C   0  0  0  0  0  0  0  0  0  0  0  0
   -7.8218    9.7063    0.0000 O   0  0  0  0  0  0  0  0  0  0  0  0
   -9.0690   10.5397    0.0000 C   0  0  0  0  0  0  0  0  0  0  0  0
   -8.9709   12.0365    0.0000 C   0  0  0  0  0  0  0  0  0  0  0  0
  -10.2181   12.8698    0.0000 C   0  0  0  0  0  0  0  0  0  0  0  0
  -10.1200   14.3666    0.0000 O   0  0  0  0  0  0  0  0  0  0  0  0
  -11.3672   15.2000    0.0000 C   0  0  0  0  0  0  0  0  0  0  0  0
  -11.5634   12.2064    0.0000 C   0  0  0  0  0  0  0  0  0  0  0  0
  -12.8106   13.0397    0.0000 O   0  0  0  0  0  0  0  0  0  0  0  0
  -11.6615   10.7096    0.0000 C   0  0  0  0  0  0  0  0  0  0  0  0
  -13.0068   10.0462    0.0000 C   0  0  0  0  0  0  0  0  0  0  0  0
  -10.4143    9.8763    0.0000 O   0  0  0  0  0  0  0  0  0  0  0  0
   -9.2652    7.5461    0.0000 C   0  0  0  0  0  0  0  0  0  0  0  0
  -10.5124    8.3795    0.0000 C   0  0  0  0  0  0  0  0  0  0  0  0
   -9.3633    6.0493    0.0000 O   0  0  0  0  0  0  0  0  0  0  0  0
   -5.9063    3.9465    0.0000 C   0  0  0  0  0  0  0  0  0  0  0  0
   -6.7397    5.1937    0.0000 C   0  0  0  0  0  0  0  0  0  0  0  0
   -4.5205    4.5205    0.0000 C   0  0  0  0  0  0  0  0  0  0  0  0
   -3.0205    4.5205    0.0000 C   0  0  0  0  0  0  0  0  0  0  0  0
   -1.6347    3.9465    0.0000 C   0  0  0  0  0  0  0  0  0  0  0  0
   -0.5740    2.8858    0.0000 C   0  0  0  0  0  0  0  0  0  0  0  0
    0.5666    3.8600    0.0000 C   0  0  0  0  0  0  0  0  0  0  0  0
    1.8455    3.0762    0.0000 O   0  0  0  0  0  0  0  0  0  0  0  0
    1.4954    1.6177    0.0000 C   0  0  0  0  0  0  0  0  0  0  0  0
    2.3450    0.3815    0.0000 C   0  0  0  0  0  0  0  0  0  0  0  0
    3.8404    0.4992    0.0000 O   0  0  0  0  0  0  0  0  0  0  0  0
    1.6992   -0.9724    0.0000 C   0  0  0  0  0  0  0  0  0  0  0  0
    0.2038   -1.0901    0.0000 C   0  0  0  0  0  0  0  0  0  0  0  0
   -0.6458    0.1461    0.0000 C   0  0  0  0  0  0  0  0  0  0  0  0
   -0.5740   -1.3858    0.0000 C   0  0  0  0  0  0  0  0  0  0  0  0
    0.8248   -1.9273    0.0000 O   0  0  0  0  0  0  0  0  0  0  0  0
   -1.6347   -2.4465    0.0000 O   0  0  0  0  0  0  0  0  0  0  0  0
    0.0000    1.5000    0.0000 C   0  0  0  0  0  0  0  0  0  0  0  0
    0.7837    2.7790    0.0000 O   0  0  0  0  0  0  0  0  0  0  0  0
    2.5488   -2.2086    0.0000 C   0  0  0  0  0  0  0  0  0  0  0  0
   -6.2337   -4.5744    0.0000 O   0  0  0  0  0  0  0  0  0  0  0  0
  1  2  1  0  0  0  0
  2  3  1  0  0  0  0
  3  4  1  1  0  0  0
  3  5  1  0  0  0  0
  5  6  1  6  0  0  0
  6  7  1  0  0  0  0
  7  8  1  6  0  0  0
  8  9  1  0  0  0  0
  9 10  1  0  0  0  0
  5 10  1  0  0  0  0
 10 11  1  1  0  0  0
  7 12  1  0  0  0  0
 13 12  1  6  0  0  0
 13 14  1  0  0  0  0
 15 14  1  6  0  0  0
 15 16  1  0  0  0  0
 16 17  1  0  0  0  0
 17 18  2  0  0  0  0
 18 19  1  0  0  0  0
 18 20  1  0  0  0  0
 20 21  1  1  0  0  0
 22 21  1  6  0  0  0
 22 23  1  0  0  0  0
 23 24  1  0  0  0  0
 24 25  1  1  0  0  0
 25 26  1  0  0  0  0
 24 27  1  0  0  0  0
 27 28  1  6  0  0  0
 29 28  1  6  0  0  0
 29 30  1  0  0  0  0
 30 31  1  0  0  0  0
 31 32  1  1  0  0  0
 32 33  1  0  0  0  0
 31 34  1  0  0  0  0
 34 35  1  6  0  0  0
 34 36  1  0  0  0  0
 36 37  1  1  0  0  0
 36 38  1  0  0  0  0
 29 38  1  0  0  0  0
 27 39  1  0  0  0  0
 39 40  1  1  0  0  0
 39 41  1  0  0  0  0
 22 41  1  0  0  0  0
 20 42  1  0  0  0  0
 42 43  1  1  0  0  0
 42 44  1  0  0  0  0
 44 45  2  0  0  0  0
 45 46  1  0  0  0  0
 46 47  2  0  0  0  0
 47 48  1  0  0  0  0
 48 49  1  0  0  0  0
 50 49  1  6  0  0  0
 50 51  1  0  0  0  0
 51 52  1  6  0  0  0
 51 53  1  0  0  0  0
 53 54  2  0  0  0  0
 55 54  1  6  0  0  0
 55 56  1  0  0  0  0
 56 57  2  0  0  0  0
 56 58  1  0  0  0  0
 13 58  1  0  0  0  0
 55 59  1  0  0  0  0
 47 59  1  0  0  0  0
 50 59  1  0  0  0  0
 59 60  1  1  0  0  0
 53 61  1  0  0  0  0
 15 62  1  0  0  0  0
  7 62  1  0  0  0  0
M  END
> <chemblId>
CHEMBL1200633

> <bioactivity__type>
IC50

> <units>
nM

> <value>
4514.8

$$$$

  CDK     11271518092D 0   0.00000     0.00000     0

 25 28  0  0  0  0              1 V2000 
    4.1111    9.1259    0.0000 C   0  0  0  0  0  0  0  0  0  0  0  0
    4.1116    7.6259    0.0000 C   0  0  0  0  0  0  0  0  0  0  0  0
    2.8128    6.8754    0.0000 C   0  0  0  0  0  0  0  0  0  0  0  0
    1.5135    7.6250    0.0000 C   0  0  0  0  0  0  0  0  0  0  0  0
    1.5130    9.1250    0.0000 O   0  0  0  0  0  0  0  0  0  0  0  0
    2.8133    5.3754    0.0000 N   0  0  0  0  0  0  0  0  0  0  0  0
    1.5145    4.6250    0.0000 C   0  0  0  0  0  0  0  0  0  0  0  0
    0.2152    5.3746    0.0000 O   0  0  0  0  0  0  0  0  0  0  0  0
    1.5150    3.1250    0.0000 C   0  0  0  0  0  0  0  0  0  0  0  0
    2.8150    2.3750    0.0000 C   0  0  0  0  0  0  0  0  0  0  0  0
    2.8150    0.8750    0.0000 N   0  0  0  0  0  0  0  0  0  0  0  0
    4.1139    0.1248    0.0000 C   0  0  0  0  0  0  0  0  0  0  0  0
    1.5150    0.1250    0.0000 C   0  0  0  0  0  0  0  0  0  0  0  0
    1.5150   -1.3750    0.0000 C   0  0  0  0  0  0  0  0  0  0  0  0
    0.2170   -2.1250    0.0000 C   0  0  0  0  0  0  0  0  0  0  0  0
    0.2170   -3.6250    0.0000 C   0  0  0  0  0  0  0  0  0  0  0  0
   -2.3820   -3.6250    0.0000 N   0  0  0  0  0  0  0  0  0  0  0  0
   -2.3820   -2.1250    0.0000 C   0  0  0  0  0  0  0  0  0  0  0  0
   -3.6810   -1.3750    0.0000 C   0  0  0  0  0  0  0  0  0  0  0  0
   -3.6810    0.1250    0.0000 C   0  0  0  0  0  0  0  0  0  0  0  0
   -2.3820    0.8750    0.0000 C   0  0  0  0  0  0  0  0  0  0  0  0
   -1.0830    0.1250    0.0000 C   0  0  0  0  0  0  0  0  0  0  0  0
    0.2170    0.8750    0.0000 C   0  0  0  0  0  0  0  0  0  0  0  0
    0.2170    2.3750    0.0000 C   0  0  0  0  0  0  0  0  0  0  0  0
   -1.0830   -1.3750    0.0000 C   0  0  0  0  0  0  0  0  0  0  0  0
  1  2  1  0  0  0  0
  3  2  1  6  0  0  0
  3  4  1  0  0  0  0
  4  5  1  0  0  0  0
  3  6  1  0  0  0  0
  6  7  1  0  0  0  0
  7  8  2  0  0  0  0
  9  7  1  1  0  0  0
  9 10  1  0  0  0  0
 10 11  1  0  0  0  0
 11 12  1  0  0  0  0
 11 13  1  0  0  0  0
 13 14  1  6  0  0  0
 14 15  1  0  0  0  0
 15 16  2  0  0  0  0
 16 17  1  0  0  0  0
 17 18  1  0  0  0  0
 18 19  2  0  0  0  0
 19 20  1  0  0  0  0
 20 21  2  0  0  0  0
 21 22  1  0  0  0  0
 22 23  1  0  0  0  0
 13 23  1  0  0  0  0
 23 24  2  0  0  0  0
  9 24  1  0  0  0  0
 22 25  2  0  0  0  0
 15 25  1  0  0  0  0
 18 25  1  0  0  0  0
M  END
> <chemblId>
CHEMBL1201356

> <bioactivity__type>
IC50

> <units>
nM

> <value>
1077.0

$$$$
 stripped
BRStripMol11271518092D 0   0.00000     0.00000     0
This file has been stripped
 45 52  0  0  0  0              1 V2000 
    0.4390    7.9314    0.0000 C   0  0  0  0  0  0  0  0  0  0  0  0
    1.3211    6.7181    0.0000 C   0  0  0  0  0  0  0  0  0  0  0  0
    0.7114    5.3476    0.0000 C   0  0  0  0  0  0  0  0  0  0  0  0
    2.8128    6.8754    0.0000 C   0  0  0  0  0  0  0  0  0  0  0  0
    2.8133    5.3754    0.0000 N   0  0  0  0  0  0  0  0  0  0  0  0
    1.5145    4.6250    0.0000 C   0  0  0  0  0  0  0  0  0  0  0  0
    0.2152    5.3746    0.0000 O   0  0  0  0  0  0  0  0  0  0  0  0
    1.5150    3.1250    0.0000 C   0  0  0  0  0  0  0  0  0  0  0  0
    0.2170    2.3750    0.0000 C   0  0  0  0  0  0  0  0  0  0  0  0
    0.2170    0.8750    0.0000 C   0  0  0  0  0  0  0  0  0  0  0  0
    1.5150    0.1250    0.0000 C   0  0  0  0  0  0  0  0  0  0  0  0
    1.5150   -1.3750    0.0000 C   0  0  0  0  0  0  0  0  0  0  0  0
    0.2170   -2.1250    0.0000 C   0  0  0  0  0  0  0  0  0  0  0  0
    0.2170   -3.6250    0.0000 C   0  0  0  0  0  0  0  0  0  0  0  0
   -2.3820   -3.6250    0.0000 N   0  0  0  0  0  0  0  0  0  0  0  0
   -2.3820   -2.1250    0.0000 C   0  0  0  0  0  0  0  0  0  0  0  0
   -3.6810   -1.3750    0.0000 C   0  0  0  0  0  0  0  0  0  0  0  0
   -3.6810    0.1250    0.0000 C   0  0  0  0  0  0  0  0  0  0  0  0
   -2.3820    0.8750    0.0000 C   0  0  0  0  0  0  0  0  0  0  0  0
   -1.0830    0.1250    0.0000 C   0  0  0  0  0  0  0  0  0  0  0  0
   -1.0830   -1.3750    0.0000 C   0  0  0  0  0  0  0  0  0  0  0  0
    2.8150    0.8750    0.0000 N   0  0  0  0  0  0  0  0  0  0  0  0
    4.1139    0.1248    0.0000 C   0  0  0  0  0  0  0  0  0  0  0  0
    2.8150    2.3750    0.0000 C   0  0  0  0  0  0  0  0  0  0  0  0
    2.5004    8.3426    0.0000 O   0  0  0  0  0  0  0  0  0  0  0  0
    3.7992    9.0930    0.0000 C   0  0  0  0  0  0  0  0  0  0  0  0
    2.5854    9.9743    0.0000 O   0  0  0  0  0  0  0  0  0  0  0  0
    4.1106   10.5603    0.0000 C   0  0  0  0  0  0  0  0  0  0  0  0
    3.2285   11.7735    0.0000 C   0  0  0  0  0  0  0  0  0  0  0  0
    4.1098   12.9874    0.0000 C   0  0  0  0  0  0  0  0  0  0  0  0
    5.5365   12.5243    0.0000 C   0  0  0  0  0  0  0  0  0  0  0  0
    5.5370   11.0243    0.0000 N   0  0  0  0  0  0  0  0  0  0  0  0
    6.6521   10.0210    0.0000 C   0  0  0  0  0  0  0  0  0  0  0  0
    8.0785   10.4850    0.0000 O   0  0  0  0  0  0  0  0  0  0  0  0
    6.3407    8.5537    0.0000 C   0  0  0  0  0  0  0  0  0  0  0  0
    7.4558    7.5503    0.0000 C   0  0  0  0  0  0  0  0  0  0  0  0
    8.8822    8.0143    0.0000 C   0  0  0  0  0  0  0  0  0  0  0  0
    9.9972    7.0110    0.0000 C   0  0  0  0  0  0  0  0  0  0  0  0
   11.4237    7.4750    0.0000 C   0  0  0  0  0  0  0  0  0  0  0  0
   11.7350    8.9423    0.0000 C   0  0  0  0  0  0  0  0  0  0  0  0
   10.6200    9.9457    0.0000 C   0  0  0  0  0  0  0  0  0  0  0  0
    9.1936    9.4817    0.0000 C   0  0  0  0  0  0  0  0  0  0  0  0
    4.9143    8.0897    0.0000 N   0  0  0  0  0  0  0  0  0  0  0  0
    4.3046    6.7191    0.0000 C   0  0  0  0  0  0  0  0  0  0  0  0
    5.0551    5.4203    0.0000 O   0  0  0  0  0  0  0  0  0  0  0  0
  1  2  1  0  0  0  0
  2  3  1  0  0  0  0
  2  4  1  0  0  0  0
  4  5  1  6  0  0  0
  5  6  1  0  0  0  0
  6  7  2  0  0  0  0
  8  6  1  1  0  0  0
  8  9  1  0  0  0  0
 10  9  1  1  0  0  0
 10 11  1  0  0  0  0
 11 12  1  6  0  0  0
 12 13  1  0  0  0  0
 13 14  2  0  0  0  0
 14 15  1  0  0  0  0
 15 16  1  0  0  0  0
 16 17  2  0  0  0  0
 17 18  1  0  0  0  0
 18 19  2  0  0  0  0
 19 20  1  0  0  0  0
 10 20  1  0  0  0  0
 20 21  2  0  0  0  0
 13 21  1  0  0  0  0
 16 21  1  0  0  0  0
 11 22  1  0  0  0  0
 22 23  1  0  0  0  0
 22 24  1  0  0  0  0
  8 24  1  0  0  0  0
  4 25  1  0  0  0  0
 25 26  1  0  0  0  0
 26 27  1  6  0  0  0
 26 28  1  0  0  0  0
 28 29  1  6  0  0  0
 29 30  1  0  0  0  0
 30 31  1  0  0  0  0
 31 32  1  0  0  0  0
 28 32  1  0  0  0  0
 32 33  1  0  0  0  0
 33 34  2  0  0  0  0
 33 35  1  0  0  0  0
 35 36  1  6  0  0  0
 36 37  1  0  0  0  0
 37 38  2  0  0  0  0
 38 39  1  0  0  0  0
 39 40  2  0  0  0  0
 40 41  1  0  0  0  0
 41 42  2  0  0  0  0
 37 42  1  0  0  0  0
 35 43  1  0  0  0  0
 26 43  1  0  0  0  0
 43 44  1  0  0  0  0
  4 44  1  0  0  0  0
 44 45  2  0  0  0  0
M  END
> <chemblId>
CHEMBL1255837

> <bioactivity__type>
IC50

> <units>
nM

> <value>
1179.0

$$$$

  CDK     11271518092D 0   0.00000     0.00000     0

 26 28  0  0  0  0              1 V2000 
   -7.7925    9.8155    0.0000 Cl  0  0  0  0  0  0  0  0  0  0  0  0
   -6.4936    9.0653    0.0000 C   0  0  0  0  0  0  0  0  0  0  0  0
   -6.4939    7.5653    0.0000 C   0  0  0  0  0  0  0  0  0  0  0  0
   -5.1950    6.8150    0.0000 C   0  0  0  0  0  0  0  0  0  0  0  0
   -3.8958    7.5648    0.0000 C   0  0  0  0  0  0  0  0  0  0  0  0
   -2.5969    6.8145    0.0000 C   0  0  0  0  0  0  0  0  0  0  0  0
   -2.5972    5.3145    0.0000 O   0  0  0  0  0  0  0  0  0  0  0  0
   -1.2983    4.5643    0.0000 N   0  0  0  0  0  0  0  0  0  0  0  0
   -1.2986    3.0643    0.0000 C   0  0  0  0  0  0  0  0  0  0  0  0
   -2.5978    2.3145    0.0000 C   0  0  0  0  0  0  0  0  0  0  0  0
   -2.5981    0.8145    0.0000 N   0  0  0  0  0  0  0  0  0  0  0  0
   -1.3844   -0.0680    0.0000 C   0  0  0  0  0  0  0  0  0  0  0  0
   -1.8490   -1.4948    0.0000 C   0  0  0  0  0  0  0  0  0  0  0  0
   -3.3490   -1.4942    0.0000 N   0  0  0  0  0  0  0  0  0  0  0  0
   -3.8114   -0.0670    0.0000 C   0  0  0  0  0  0  0  0  0  0  0  0
    0.0003    2.3140    0.0000 C   0  0  0  0  0  0  0  0  0  0  0  0
    1.2995    3.0637    0.0000 C   0  0  0  0  0  0  0  0  0  0  0  0
    2.5984    2.3135    0.0000 C   0  0  0  0  0  0  0  0  0  0  0  0
    2.5981    0.8135    0.0000 C   0  0  0  0  0  0  0  0  0  0  0  0
    3.8970    0.0632    0.0000 Cl  0  0  0  0  0  0  0  0  0  0  0  0
    1.2989    0.0637    0.0000 C   0  0  0  0  0  0  0  0  0  0  0  0
   -0.0000    0.8140    0.0000 C   0  0  0  0  0  0  0  0  0  0  0  0
   -1.2992    0.0643    0.0000 Cl  0  0  0  0  0  0  0  0  0  0  0  0
   -3.8955    9.0648    0.0000 C   0  0  0  0  0  0  0  0  0  0  0  0
   -2.5963    9.8145    0.0000 Cl  0  0  0  0  0  0  0  0  0  0  0  0
   -5.1944    9.8150    0.0000 C   0  0  0  0  0  0  0  0  0  0  0  0
  1  2  1  0  0  0  0
  2  3  2  0  0  0  0
  3  4  1  0  0  0  0
  4  5  2  0  0  0  0
  5  6  1  0  0  0  0
  6  7  1  0  0  0  0
  7  8  1  0  0  0  0
  8  9  2  0  0  0  0
  9 10  1  0  0  0  0
 10 11  1  0  0  0  0
 11 12  1  0  0  0  0
 12 13  2  0  0  0  0
 13 14  1  0  0  0  0
 14 15  2  0  0  0  0
 11 15  1  0  0  0  0
  9 16  1  0  0  0  0
 16 17  2  0  0  0  0
 17 18  1  0  0  0  0
 18 19  2  0  0  0  0
 19 20  1  0  0  0  0
 19 21  1  0  0  0  0
 21 22  2  0  0  0  0
 16 22  1  0  0  0  0
 22 23  1  0  0  0  0
  5 24  1  0  0  0  0
 24 25  1  0  0  0  0
 24 26  2  0  0  0  0
  2 26  1  0  0  0  0
M  END
> <chemblId>
CHEMBL1262

> <bioactivity__type>
IC50

> <units>
nM

> <value>
4136.1

$$$$

  CDK     11271518092D 0   0.00000     0.00000     0

 19 21  0  0  0  0              1 V2000 
    2.8566   -7.2247    0.0000 C   0  0  0  0  0  0  0  0  0  0  0  0
    1.8538   -6.1092    0.0000 N   0  0  0  0  0  0  0  0  0  0  0  0
    0.3863   -6.4199    0.0000 C   0  0  0  0  0  0  0  0  0  0  0  0
    2.3185   -4.6830    0.0000 C   0  0  0  0  0  0  0  0  0  0  0  0
    3.7454   -4.2206    0.0000 C   0  0  0  0  0  0  0  0  0  0  0  0
    3.7466   -2.7206    0.0000 C   0  0  0  0  0  0  0  0  0  0  0  0
    2.3204   -2.2560    0.0000 C   0  0  0  0  0  0  0  0  0  0  0  0
    1.4378   -3.4688    0.0000 C   0  0  0  0  0  0  0  0  0  0  0  0
    1.8580   -0.8290    0.0000 C   0  0  0  0  0  0  0  0  0  0  0  0
    2.7380    0.3750    0.0000 C   0  0  0  0  0  0  0  0  0  0  0  0
    1.8640    1.5910    0.0000 N   0  0  0  0  0  0  0  0  0  0  0  0
    0.4360    1.1360    0.0000 C   0  0  0  0  0  0  0  0  0  0  0  0
   -0.8670    1.8780    0.0000 C   0  0  0  0  0  0  0  0  0  0  0  0
   -2.1590    1.1300    0.0000 C   0  0  0  0  0  0  0  0  0  0  0  0
   -2.1650   -0.3740    0.0000 C   0  0  0  0  0  0  0  0  0  0  0  0
   -0.8610   -1.1280    0.0000 C   0  0  0  0  0  0  0  0  0  0  0  0
    0.4300   -0.3670    0.0000 C   0  0  0  0  0  0  0  0  0  0  0  0
   -3.4658   -1.1210    0.0000 C   0  0  0  0  0  0  0  0  0  0  0  0
   -4.7666   -1.8680    0.0000 N   0  0  0  0  0  0  0  0  0  0  0  0
  1  2  1  0  0  0  0
  2  3  1  0  0  0  0
  4  2  1  1  0  0  0
  4  5  1  0  0  0  0
  5  6  1  0  0  0  0
  6  7  1  0  0  0  0
  7  8  1  0  0  0  0
  4  8  1  0  0  0  0
  7  9  1  1  0  0  0
  9 10  2  0  0  0  0
 10 11  1  0  0  0  0
 11 12  1  0  0  0  0
 12 13  2  0  0  0  0
 13 14  1  0  0  0  0
 14 15  2  0  0  0  0
 15 16  1  0  0  0  0
 16 17  2  0  0  0  0
  9 17  1  0  0  0  0
 12 17  1  0  0  0  0
 15 18  1  0  0  0  0
 18 19  3  0  0  0  0
M  END
> <chemblId>
CHEMBL1275709

> <bioactivity__type>
IC50

> <units>
nM

> <value>
7200.0

$$$$

  CDK     11271518092D 0   0.00000     0.00000     0

 18 20  0  0  0  0              1 V2000 
    4.6654    6.9768    0.0000 C   0  0  0  0  0  0  0  0  0  0  0  0
    4.8223    5.4850    0.0000 N   0  0  0  0  0  0  0  0  0  0  0  0
    6.1926    4.8751    0.0000 C   0  0  0  0  0  0  0  0  0  0  0  0
    3.6088    4.6033    0.0000 C   0  0  0  0  0  0  0  0  0  0  0  0
    2.1822    5.0667    0.0000 C   0  0  0  0  0  0  0  0  0  0  0  0
    1.3006    3.8531    0.0000 C   0  0  0  0  0  0  0  0  0  0  0  0
    2.1824    2.6396    0.0000 C   0  0  0  0  0  0  0  0  0  0  0  0
    3.6090    3.1033    0.0000 C   0  0  0  0  0  0  0  0  0  0  0  0
    1.7190    1.2130    0.0000 C   0  0  0  0  0  0  0  0  0  0  0  0
    2.6010   -0.0000    0.0000 C   0  0  0  0  0  0  0  0  0  0  0  0
    1.7190   -1.2140    0.0000 N   0  0  0  0  0  0  0  0  0  0  0  0
    0.2930   -0.7500    0.0000 C   0  0  0  0  0  0  0  0  0  0  0  0
   -1.0070   -1.5000    0.0000 C   0  0  0  0  0  0  0  0  0  0  0  0
   -2.3060   -0.7500    0.0000 C   0  0  0  0  0  0  0  0  0  0  0  0
   -2.3060    0.7500    0.0000 C   0  0  0  0  0  0  0  0  0  0  0  0
   -3.6050    1.5000    0.0000 F   0  0  0  0  0  0  0  0  0  0  0  0
   -1.0070    1.5000    0.0000 C   0  0  0  0  0  0  0  0  0  0  0  0
    0.2930    0.7500    0.0000 C   0  0  0  0  0  0  0  0  0  0  0  0
  1  2  1  0  0  0  0
  2  3  1  0  0  0  0
  4  2  1  6  0  0  0
  4  5  1  0  0  0  0
  5  6  1  0  0  0  0
  6  7  1  0  0  0  0
  7  8  1  0  0  0  0
  4  8  1  0  0  0  0
  7  9  1  6  0  0  0
  9 10  2  0  0  0  0
 10 11  1  0  0  0  0
 11 12  1  0  0  0  0
 12 13  2  0  0  0  0
 13 14  1  0  0  0  0
 14 15  2  0  0  0  0
 15 16  1  0  0  0  0
 15 17  1  0  0  0  0
 17 18  2  0  0  0  0
  9 18  1  0  0  0  0
 12 18  1  0  0  0  0
M  END
> <chemblId>
CHEMBL1275791

> <bioactivity__type>
IC50

> <units>
nM

> <value>
25000.0

$$$$

  CDK     11271518092D 0   0.00000     0.00000     0

 14 14  0  0  0  0              1 V2000 
   -0.0000   -3.0000    0.0000 Cl  0  0  0  0  0  0  0  0  0  0  0  0
    0.0000   -1.5000    0.0000 C   0  0  0  0  0  0  0  0  0  0  0  0
    1.2990   -0.7500    0.0000 C   0  0  0  0  0  0  0  0  0  0  0  0
    1.2990    0.7500    0.0000 C   0  0  0  0  0  0  0  0  0  0  0  0
    2.5980    1.5000    0.0000 Cl  0  0  0  0  0  0  0  0  0  0  0  0
    0.0000    1.5000    0.0000 C   0  0  0  0  0  0  0  0  0  0  0  0
    0.0000    3.0000    0.0000 O   0  0  0  0  0  0  0  0  0  0  0  0
   -1.2990    3.7500    0.0000 C   0  0  0  0  0  0  0  0  0  0  0  0
   -1.2990    5.2500    0.0000 C   0  0  0  0  0  0  0  0  0  0  0  0
   -1.2990    6.7500    0.0000 C   0  0  0  0  0  0  0  0  0  0  0  0
   -1.2990    8.2500    0.0000 I   0  0  0  0  0  0  0  0  0  0  0  0
   -1.2990    0.7500    0.0000 C   0  0  0  0  0  0  0  0  0  0  0  0
   -1.2990   -0.7500    0.0000 C   0  0  0  0  0  0  0  0  0  0  0  0
   -2.5980   -1.5000    0.0000 Cl  0  0  0  0  0  0  0  0  0  0  0  0
  1  2  1  0  0  0  0
  2  3  2  0  0  0  0
  3  4  1  0  0  0  0
  4  5  1  0  0  0  0
  4  6  2  0  0  0  0
  6  7  1  0  0  0  0
  7  8  1  0  0  0  0
  8  9  1  0  0  0  0
  9 10  3  0  0  0  0
 10 11  1  0  0  0  0
  6 12  1  0  0  0  0
 12 13  2  0  0  0  0
  2 13  1  0  0  0  0
 13 14  1  0  0  0  0
M  END
> <chemblId>
CHEMBL1289

> <bioactivity__type>
IC50

> <units>
nM

> <value>
563.0

$$$$

  CDK     11271518092D 0   0.00000     0.00000     0

 36 40  0  0  0  0              1 V2000 
  -14.9889   11.6441    0.0000 C   0  0  0  0  0  0  0  0  0  0  0  0
  -14.8321   10.1523    0.0000 C   0  0  0  0  0  0  0  0  0  0  0  0
  -16.0457    9.2706    0.0000 C   0  0  0  0  0  0  0  0  0  0  0  0
  -13.4618    9.5422    0.0000 N   0  0  0  0  0  0  0  0  0  0  0  0
  -13.3050    8.0504    0.0000 C   0  0  0  0  0  0  0  0  0  0  0  0
  -11.9347    7.4403    0.0000 C   0  0  0  0  0  0  0  0  0  0  0  0
  -10.7212    8.3220    0.0000 N   0  0  0  0  0  0  0  0  0  0  0  0
  -10.8780    9.8138    0.0000 C   0  0  0  0  0  0  0  0  0  0  0  0
  -12.2483   10.4239    0.0000 C   0  0  0  0  0  0  0  0  0  0  0  0
   -9.3509    7.7119    0.0000 C   0  0  0  0  0  0  0  0  0  0  0  0
   -9.1941    6.2201    0.0000 C   0  0  0  0  0  0  0  0  0  0  0  0
   -7.8237    5.6100    0.0000 C   0  0  0  0  0  0  0  0  0  0  0  0
   -6.6102    6.4917    0.0000 C   0  0  0  0  0  0  0  0  0  0  0  0
   -5.2399    5.8816    0.0000 O   0  0  0  0  0  0  0  0  0  0  0  0
   -5.0831    4.3898    0.0000 C   0  0  0  0  0  0  0  0  0  0  0  0
   -3.7128    3.7797    0.0000 C   0  0  0  0  0  0  0  0  0  0  0  0
   -3.4009    2.3125    0.0000 C   0  0  0  0  0  0  0  0  0  0  0  0
   -1.9091    2.1557    0.0000 O   0  0  0  0  0  0  0  0  0  0  0  0
   -1.2990    3.5260    0.0000 C   0  0  0  0  0  0  0  0  0  0  0  0
    0.0000    2.7760    0.0000 C   0  0  0  0  0  0  0  0  0  0  0  0
    0.0000    1.2760    0.0000 N   0  0  0  0  0  0  0  0  0  0  0  0
   -1.2140    0.3940    0.0000 C   0  0  0  0  0  0  0  0  0  0  0  0
   -0.7500   -1.0320    0.0000 N   0  0  0  0  0  0  0  0  0  0  0  0
    0.7500   -1.0320    0.0000 C   0  0  0  0  0  0  0  0  0  0  0  0
    1.2140    0.3940    0.0000 N   0  0  0  0  0  0  0  0  0  0  0  0
   -2.4138    4.5297    0.0000 O   0  0  0  0  0  0  0  0  0  0  0  0
   -0.4174    4.7395    0.0000 C   0  0  0  0  0  0  0  0  0  0  0  0
    1.0744    4.5827    0.0000 C   0  0  0  0  0  0  0  0  0  0  0  0
    1.9561    5.7963    0.0000 C   0  0  0  0  0  0  0  0  0  0  0  0
    1.3460    7.1666    0.0000 C   0  0  0  0  0  0  0  0  0  0  0  0
    2.2277    8.3801    0.0000 Cl  0  0  0  0  0  0  0  0  0  0  0  0
   -0.1458    7.3234    0.0000 C   0  0  0  0  0  0  0  0  0  0  0  0
   -1.0275    6.1098    0.0000 C   0  0  0  0  0  0  0  0  0  0  0  0
   -2.5192    6.2666    0.0000 Cl  0  0  0  0  0  0  0  0  0  0  0  0
   -6.7670    7.9835    0.0000 C   0  0  0  0  0  0  0  0  0  0  0  0
   -8.1373    8.5936    0.0000 C   0  0  0  0  0  0  0  0  0  0  0  0
  1  2  1  0  0  0  0
  2  3  1  0  0  0  0
  2  4  1  0  0  0  0
  4  5  1  0  0  0  0
  5  6  1  0  0  0  0
  6  7  1  0  0  0  0
  7  8  1  0  0  0  0
  8  9  1  0  0  0  0
  4  9  1  0  0  0  0
  7 10  1  0  0  0  0
 10 11  2  0  0  0  0
 11 12  1  0  0  0  0
 12 13  2  0  0  0  0
 13 14  1  0  0  0  0
 14 15  1  0  0  0  0
 16 15  1  6  0  0  0
 16 17  1  0  0  0  0
 17 18  1  0  0  0  0
 18 19  1  0  0  0  0
 19 20  1  6  0  0  0
 20 21  1  0  0  0  0
 21 22  1  0  0  0  0
 22 23  2  0  0  0  0
 23 24  1  0  0  0  0
 24 25  2  0  0  0  0
 21 25  1  0  0  0  0
 19 26  1  0  0  0  0
 16 26  1  0  0  0  0
 19 27  1  0  0  0  0
 27 28  2  0  0  0  0
 28 29  1  0  0  0  0
 29 30  2  0  0  0  0
 30 31  1  0  0  0  0
 30 32  1  0  0  0  0
 32 33  2  0  0  0  0
 27 33  1  0  0  0  0
 33 34  1  0  0  0  0
 13 35  1  0  0  0  0
 35 36  2  0  0  0  0
 10 36  1  0  0  0  0
M  END
> <chemblId>
CHEMBL1306

> <bioactivity__type>
IC50

> <units>
nM

> <value>
25480.0

$$$$

  CDK     11271518092D 0   0.00000     0.00000     0

 20 22  0  0  0  0              1 V2000 
    4.5030    0.0000    0.0000 C   0  0  0  0  0  0  0  0  0  0  0  0
    3.0030    0.0000    0.0000 N   0  0  0  0  0  0  0  0  0  0  0  0
    2.3530   -1.3510    0.0000 C   0  0  0  0  0  0  0  0  0  0  0  0
    0.8900   -1.6850    0.0000 C   0  0  0  0  0  0  0  0  0  0  0  0
   -0.2820   -0.7500    0.0000 C   0  0  0  0  0  0  0  0  0  0  0  0
   -1.5810   -1.5000    0.0000 C   0  0  0  0  0  0  0  0  0  0  0  0
   -2.8810   -0.7500    0.0000 C   0  0  0  0  0  0  0  0  0  0  0  0
   -4.1799   -1.5002    0.0000 Cl  0  0  0  0  0  0  0  0  0  0  0  0
   -2.8810    0.7500    0.0000 C   0  0  0  0  0  0  0  0  0  0  0  0
   -4.1799    1.5002    0.0000 O   0  0  0  0  0  0  0  0  0  0  0  0
   -1.5810    1.5000    0.0000 C   0  0  0  0  0  0  0  0  0  0  0  0
   -0.2820    0.7500    0.0000 C   0  0  0  0  0  0  0  0  0  0  0  0
    0.8900    1.6850    0.0000 C   0  0  0  0  0  0  0  0  0  0  0  0
    2.3530    1.3510    0.0000 C   0  0  0  0  0  0  0  0  0  0  0  0
    0.5561    3.1474    0.0000 C   0  0  0  0  0  0  0  0  0  0  0  0
    1.6556    4.1677    0.0000 C   0  0  0  0  0  0  0  0  0  0  0  0
    1.3217    5.6301    0.0000 C   0  0  0  0  0  0  0  0  0  0  0  0
   -0.1116    6.0721    0.0000 C   0  0  0  0  0  0  0  0  0  0  0  0
   -1.2112    5.0518    0.0000 C   0  0  0  0  0  0  0  0  0  0  0  0
   -0.8773    3.5894    0.0000 C   0  0  0  0  0  0  0  0  0  0  0  0
  1  2  1  0  0  0  0
  2  3  1  0  0  0  0
  3  4  1  0  0  0  0
  4  5  1  0  0  0  0
  5  6  2  0  0  0  0
  6  7  1  0  0  0  0
  7  8  1  0  0  0  0
  7  9  2  0  0  0  0
  9 10  1  0  0  0  0
  9 11  1  0  0  0  0
 11 12  2  0  0  0  0
  5 12  1  0  0  0  0
 12 13  1  0  0  0  0
 13 14  1  0  0  0  0
  2 14  1  0  0  0  0
 13 15  1  0  0  0  0
 15 16  2  0  0  0  0
 16 17  1  0  0  0  0
 17 18  2  0  0  0  0
 18 19  1  0  0  0  0
 19 20  2  0  0  0  0
 15 20  1  0  0  0  0
M  END
> <chemblId>
CHEMBL13668

> <bioactivity__type>
IC50

> <units>
nM

> <value>
600.0

$$$$

  CDK     11271518092D 0   0.00000     0.00000     0

 13 14  0  0  0  0              1 V2000 
    3.7791    4.2270    0.0000 S   0  0  0  0  0  0  0  0  0  0  0  0
    2.4800    3.4770    0.0000 C   0  0  0  0  0  0  0  0  0  0  0  0
    1.1810    2.7270    0.0000 N   0  0  0  0  0  0  0  0  0  0  0  0
    1.1810    1.2270    0.0000 C   0  0  0  0  0  0  0  0  0  0  0  0
    2.4800    0.4770    0.0000 C   0  0  0  0  0  0  0  0  0  0  0  0
    2.4800   -1.0230    0.0000 C   0  0  0  0  0  0  0  0  0  0  0  0
    1.1810   -1.7730    0.0000 C   0  0  0  0  0  0  0  0  0  0  0  0
   -0.1180   -1.0230    0.0000 C   0  0  0  0  0  0  0  0  0  0  0  0
   -1.4170   -1.7730    0.0000 C   0  0  0  0  0  0  0  0  0  0  0  0
   -2.7160   -1.0230    0.0000 C   0  0  0  0  0  0  0  0  0  0  0  0
   -2.7160    0.4770    0.0000 C   0  0  0  0  0  0  0  0  0  0  0  0
   -1.4170    1.2270    0.0000 C   0  0  0  0  0  0  0  0  0  0  0  0
   -0.1180    0.4770    0.0000 C   0  0  0  0  0  0  0  0  0  0  0  0
  1  2  2  0  0  0  0
  2  3  2  0  0  0  0
  3  4  1  0  0  0  0
  4  5  2  0  0  0  0
  5  6  1  0  0  0  0
  6  7  2  0  0  0  0
  7  8  1  0  0  0  0
  8  9  2  0  0  0  0
  9 10  1  0  0  0  0
 10 11  2  0  0  0  0
 11 12  1  0  0  0  0
 12 13  2  0  0  0  0
  4 13  1  0  0  0  0
  8 13  1  0  0  0  0
M  END
> <chemblId>
CHEMBL1381098

> <bioactivity__type>
IC50

> <units>
nM

> <value>
27576.0

$$$$

  CDK     11271518092D 0   0.00000     0.00000     0

 41 47  0  0  0  0              1 V2000 
   -3.2574    8.0103    0.0000 C   0  0  0  0  0  0  0  0  0  0  0  0
   -1.8306    7.5472    0.0000 C   0  0  0  0  0  0  0  0  0  0  0  0
   -1.5183    6.0801    0.0000 C   0  0  0  0  0  0  0  0  0  0  0  0
   -0.7162    8.5513    0.0000 C   0  0  0  0  0  0  0  0  0  0  0  0
    0.7105    8.0883    0.0000 N   0  0  0  0  0  0  0  0  0  0  0  0
    1.3211    6.7181    0.0000 C   0  0  0  0  0  0  0  0  0  0  0  0
    0.5715    5.4189    0.0000 O   0  0  0  0  0  0  0  0  0  0  0  0
    2.8128    6.8754    0.0000 C   0  0  0  0  0  0  0  0  0  0  0  0
    2.8133    5.3754    0.0000 N   0  0  0  0  0  0  0  0  0  0  0  0
    1.5145    4.6250    0.0000 C   0  0  0  0  0  0  0  0  0  0  0  0
    0.2152    5.3746    0.0000 O   0  0  0  0  0  0  0  0  0  0  0  0
    1.5150    3.1250    0.0000 C   0  0  0  0  0  0  0  0  0  0  0  0
    2.8150    2.3750    0.0000 C   0  0  0  0  0  0  0  0  0  0  0  0
    2.8150    0.8750    0.0000 N   0  0  0  0  0  0  0  0  0  0  0  0
    4.1139    0.1248    0.0000 C   0  0  0  0  0  0  0  0  0  0  0  0
    1.5150    0.1250    0.0000 C   0  0  0  0  0  0  0  0  0  0  0  0
    1.5150   -1.3750    0.0000 C   0  0  0  0  0  0  0  0  0  0  0  0
    0.2170   -2.1250    0.0000 C   0  0  0  0  0  0  0  0  0  0  0  0
    0.2170   -3.6250    0.0000 C   0  0  0  0  0  0  0  0  0  0  0  0
   -2.3820   -3.6250    0.0000 N   0  0  0  0  0  0  0  0  0  0  0  0
   -2.3820   -2.1250    0.0000 C   0  0  0  0  0  0  0  0  0  0  0  0
   -3.6810   -1.3750    0.0000 C   0  0  0  0  0  0  0  0  0  0  0  0
   -3.6810    0.1250    0.0000 C   0  0  0  0  0  0  0  0  0  0  0  0
   -2.3820    0.8750    0.0000 C   0  0  0  0  0  0  0  0  0  0  0  0
   -1.0830    0.1250    0.0000 C   0  0  0  0  0  0  0  0  0  0  0  0
    0.2170    0.8750    0.0000 C   0  0  0  0  0  0  0  0  0  0  0  0
    0.2170    2.3750    0.0000 C   0  0  0  0  0  0  0  0  0  0  0  0
   -1.0830   -1.3750    0.0000 C   0  0  0  0  0  0  0  0  0  0  0  0
    3.1242    8.3428    0.0000 O   0  0  0  0  0  0  0  0  0  0  0  0
    1.8249    9.0923    0.0000 C   0  0  0  0  0  0  0  0  0  0  0  0
    3.0381    9.9744    0.0000 O   0  0  0  0  0  0  0  0  0  0  0  0
    1.5125   10.5594    0.0000 C   0  0  0  0  0  0  0  0  0  0  0  0
    2.3938   11.7733    0.0000 C   0  0  0  0  0  0  0  0  0  0  0  0
    1.5117   12.9865    0.0000 C   0  0  0  0  0  0  0  0  0  0  0  0
    0.0853   12.5225    0.0000 C   0  0  0  0  0  0  0  0  0  0  0  0
    0.0858   11.0225    0.0000 N   0  0  0  0  0  0  0  0  0  0  0  0
   -1.0286   10.0184    0.0000 C   0  0  0  0  0  0  0  0  0  0  0  0
   -2.4553   10.4815    0.0000 O   0  0  0  0  0  0  0  0  0  0  0  0
    4.3046    6.7191    0.0000 C   0  0  0  0  0  0  0  0  0  0  0  0
    5.1859    7.9330    0.0000 C   0  0  0  0  0  0  0  0  0  0  0  0
    4.9152    5.3490    0.0000 C   0  0  0  0  0  0  0  0  0  0  0  0
  1  2  1  0  0  0  0
  2  3  1  0  0  0  0
  4  2  1  1  0  0  0
  4  5  1  0  0  0  0
  5  6  1  0  0  0  0
  6  7  2  0  0  0  0
  6  8  1  0  0  0  0
  8  9  1  1  0  0  0
  9 10  1  0  0  0  0
 10 11  2  0  0  0  0
 12 10  1  1  0  0  0
 12 13  1  0  0  0  0
 13 14  1  0  0  0  0
 14 15  1  0  0  0  0
 14 16  1  0  0  0  0
 16 17  1  6  0  0  0
 17 18  1  0  0  0  0
 18 19  2  0  0  0  0
 19 20  1  0  0  0  0
 20 21  1  0  0  0  0
 21 22  2  0  0  0  0
 22 23  1  0  0  0  0
 23 24  2  0  0  0  0
 24 25  1  0  0  0  0
 25 26  1  0  0  0  0
 16 26  1  0  0  0  0
 26 27  2  0  0  0  0
 12 27  1  0  0  0  0
 25 28  2  0  0  0  0
 18 28  1  0  0  0  0
 21 28  1  0  0  0  0
  8 29  1  0  0  0  0
 29 30  1  0  0  0  0
  5 30  1  0  0  0  0
 30 31  1  1  0  0  0
 30 32  1  0  0  0  0
 32 33  1  1  0  0  0
 33 34  1  0  0  0  0
 34 35  1  0  0  0  0
 35 36  1  0  0  0  0
 32 36  1  0  0  0  0
 36 37  1  0  0  0  0
  4 37  1  0  0  0  0
 37 38  2  0  0  0  0
  8 39  1  0  0  0  0
 39 40  1  0  0  0  0
 39 41  1  0  0  0  0
M  END
> <chemblId>
CHEMBL1385840

> <bioactivity__type>
IC50

> <units>
nM

> <value>
294.0

$$$$

  CDK     11271518092D 0   0.00000     0.00000     0

 42 48  0  0  0  0              1 V2000 
   -3.5697    9.4774    0.0000 C   0  0  0  0  0  0  0  0  0  0  0  0
   -3.2574    8.0103    0.0000 C   0  0  0  0  0  0  0  0  0  0  0  0
   -4.3717    7.0062    0.0000 C   0  0  0  0  0  0  0  0  0  0  0  0
   -1.8306    7.5472    0.0000 C   0  0  0  0  0  0  0  0  0  0  0  0
   -0.7162    8.5513    0.0000 C   0  0  0  0  0  0  0  0  0  0  0  0
    0.7105    8.0883    0.0000 N   0  0  0  0  0  0  0  0  0  0  0  0
    1.3211    6.7181    0.0000 C   0  0  0  0  0  0  0  0  0  0  0  0
    0.5715    5.4189    0.0000 O   0  0  0  0  0  0  0  0  0  0  0  0
    2.8128    6.8754    0.0000 C   0  0  0  0  0  0  0  0  0  0  0  0
    2.8133    5.3754    0.0000 N   0  0  0  0  0  0  0  0  0  0  0  0
    1.5145    4.6250    0.0000 C   0  0  0  0  0  0  0  0  0  0  0  0
    0.2152    5.3746    0.0000 O   0  0  0  0  0  0  0  0  0  0  0  0
    1.5150    3.1250    0.0000 C   0  0  0  0  0  0  0  0  0  0  0  0
    2.8150    2.3750    0.0000 C   0  0  0  0  0  0  0  0  0  0  0  0
    2.8150    0.8750    0.0000 N   0  0  0  0  0  0  0  0  0  0  0  0
    4.1139    0.1248    0.0000 C   0  0  0  0  0  0  0  0  0  0  0  0
    1.5150    0.1250    0.0000 C   0  0  0  0  0  0  0  0  0  0  0  0
    1.5150   -1.3750    0.0000 C   0  0  0  0  0  0  0  0  0  0  0  0
    0.2170   -2.1250    0.0000 C   0  0  0  0  0  0  0  0  0  0  0  0
    0.2170   -3.6250    0.0000 C   0  0  0  0  0  0  0  0  0  0  0  0
   -2.3820   -3.6250    0.0000 N   0  0  0  0  0  0  0  0  0  0  0  0
   -2.3820   -2.1250    0.0000 C   0  0  0  0  0  0  0  0  0  0  0  0
   -3.6810   -1.3750    0.0000 C   0  0  0  0  0  0  0  0  0  0  0  0
   -3.6810    0.1250    0.0000 C   0  0  0  0  0  0  0  0  0  0  0  0
   -2.3820    0.8750    0.0000 C   0  0  0  0  0  0  0  0  0  0  0  0
   -1.0830    0.1250    0.0000 C   0  0  0  0  0  0  0  0  0  0  0  0
    0.2170    0.8750    0.0000 C   0  0  0  0  0  0  0  0  0  0  0  0
    0.2170    2.3750    0.0000 C   0  0  0  0  0  0  0  0  0  0  0  0
   -1.0830   -1.3750    0.0000 C   0  0  0  0  0  0  0  0  0  0  0  0
    3.1242    8.3428    0.0000 O   0  0  0  0  0  0  0  0  0  0  0  0
    1.8249    9.0923    0.0000 C   0  0  0  0  0  0  0  0  0  0  0  0
    3.0381    9.9744    0.0000 O   0  0  0  0  0  0  0  0  0  0  0  0
    1.5125   10.5594    0.0000 C   0  0  0  0  0  0  0  0  0  0  0  0
    2.3938   11.7733    0.0000 C   0  0  0  0  0  0  0  0  0  0  0  0
    1.5117   12.9865    0.0000 C   0  0  0  0  0  0  0  0  0  0  0  0
    0.0853   12.5225    0.0000 C   0  0  0  0  0  0  0  0  0  0  0  0
    0.0858   11.0225    0.0000 N   0  0  0  0  0  0  0  0  0  0  0  0
   -1.0286   10.0184    0.0000 C   0  0  0  0  0  0  0  0  0  0  0  0
   -2.4553   10.4815    0.0000 O   0  0  0  0  0  0  0  0  0  0  0  0
    4.3046    6.7191    0.0000 C   0  0  0  0  0  0  0  0  0  0  0  0
    5.1859    7.9330    0.0000 C   0  0  0  0  0  0  0  0  0  0  0  0
    4.9152    5.3490    0.0000 C   0  0  0  0  0  0  0  0  0  0  0  0
  1  2  1  0  0  0  0
  2  3  1  0  0  0  0
  2  4  1  0  0  0  0
  5  4  1  1  0  0  0
  5  6  1  0  0  0  0
  6  7  1  0  0  0  0
  7  8  2  0  0  0  0
  7  9  1  0  0  0  0
  9 10  1  1  0  0  0
 10 11  1  0  0  0  0
 11 12  2  0  0  0  0
 13 11  1  1  0  0  0
 13 14  1  0  0  0  0
 14 15  1  0  0  0  0
 15 16  1  0  0  0  0
 15 17  1  0  0  0  0
 17 18  1  6  0  0  0
 18 19  1  0  0  0  0
 19 20  2  0  0  0  0
 20 21  1  0  0  0  0
 21 22  1  0  0  0  0
 22 23  2  0  0  0  0
 23 24  1  0  0  0  0
 24 25  2  0  0  0  0
 25 26  1  0  0  0  0
 26 27  1  0  0  0  0
 17 27  1  0  0  0  0
 27 28  2  0  0  0  0
 13 28  1  0  0  0  0
 26 29  2  0  0  0  0
 19 29  1  0  0  0  0
 22 29  1  0  0  0  0
  9 30  1  0  0  0  0
 30 31  1  0  0  0  0
  6 31  1  0  0  0  0
 31 32  1  1  0  0  0
 31 33  1  0  0  0  0
 33 34  1  1  0  0  0
 34 35  1  0  0  0  0
 35 36  1  0  0  0  0
 36 37  1  0  0  0  0
 33 37  1  0  0  0  0
 37 38  1  0  0  0  0
  5 38  1  0  0  0  0
 38 39  2  0  0  0  0
  9 40  1  0  0  0  0
 40 41  1  0  0  0  0
 40 42  1  0  0  0  0
M  END
> <chemblId>
CHEMBL1403281

> <bioactivity__type>
IC50

> <units>
nM

> <value>
403.0

$$$$

  CDK     11271518092D 0   0.00000     0.00000     0

 24 28  0  0  0  0              1 V2000 
    6.5501   -1.9890    0.0000 C   0  0  0  0  0  0  0  0  0  0  0  0
    5.2510   -1.2390    0.0000 O   0  0  0  0  0  0  0  0  0  0  0  0
    3.9520   -1.9890    0.0000 C   0  0  0  0  0  0  0  0  0  0  0  0
    3.9520   -3.4890    0.0000 C   0  0  0  0  0  0  0  0  0  0  0  0
    5.2510   -4.2390    0.0000 O   0  0  0  0  0  0  0  0  0  0  0  0
    2.6530   -4.2390    0.0000 C   0  0  0  0  0  0  0  0  0  0  0  0
    1.3540   -3.4890    0.0000 C   0  0  0  0  0  0  0  0  0  0  0  0
    1.3540   -1.9890    0.0000 C   0  0  0  0  0  0  0  0  0  0  0  0
    0.0550   -1.2390    0.0000 C   0  0  0  0  0  0  0  0  0  0  0  0
    0.0550    0.2610    0.0000 C   0  0  0  0  0  0  0  0  0  0  0  0
    1.3540    1.0110    0.0000 N   0  0  0  0  0  0  0  0  0  0  0  0
    1.3540    2.5110    0.0000 C   0  0  0  0  0  0  0  0  0  0  0  0
    0.0550    3.2610    0.0000 C   0  0  0  0  0  0  0  0  0  0  0  0
   -1.2440    2.5110    0.0000 C   0  0  0  0  0  0  0  0  0  0  0  0
   -2.5430    3.2610    0.0000 C   0  0  0  0  0  0  0  0  0  0  0  0
   -3.8420    2.5110    0.0000 C   0  0  0  0  0  0  0  0  0  0  0  0
   -5.2690    2.9740    0.0000 O   0  0  0  0  0  0  0  0  0  0  0  0
   -6.1500    1.7610    0.0000 C   0  0  0  0  0  0  0  0  0  0  0  0
   -5.2690    0.5470    0.0000 O   0  0  0  0  0  0  0  0  0  0  0  0
   -3.8420    1.0110    0.0000 C   0  0  0  0  0  0  0  0  0  0  0  0
   -2.5430    0.2610    0.0000 C   0  0  0  0  0  0  0  0  0  0  0  0
   -1.2440    1.0110    0.0000 C   0  0  0  0  0  0  0  0  0  0  0  0
    2.6530    0.2610    0.0000 C   0  0  0  0  0  0  0  0  0  0  0  0
    2.6530   -1.2390    0.0000 C   0  0  0  0  0  0  0  0  0  0  0  0
  1  2  1  0  0  0  0
  2  3  1  0  0  0  0
  3  4  2  0  0  0  0
  4  5  1  0  0  0  0
  4  6  1  0  0  0  0
  6  7  2  0  0  0  0
  7  8  1  0  0  0  0
  8  9  1  0  0  0  0
 10  9  1  1  0  0  0
 10 11  1  0  0  0  0
 11 12  1  0  0  0  0
 12 13  1  0  0  0  0
 13 14  1  0  0  0  0
 14 15  2  0  0  0  0
 15 16  1  0  0  0  0
 16 17  1  0  0  0  0
 17 18  1  0  0  0  0
 18 19  1  0  0  0  0
 19 20  1  0  0  0  0
 16 20  2  0  0  0  0
 20 21  1  0  0  0  0
 21 22  2  0  0  0  0
 10 22  1  0  0  0  0
 14 22  1  0  0  0  0
 11 23  1  0  0  0  0
 23 24  1  0  0  0  0
  3 24  1  0  0  0  0
  8 24  2  0  0  0  0
M  END
> <chemblId>
CHEMBL1457510

> <bioactivity__type>
IC50

> <units>
nM

> <value>
17370.0

$$$$

  CDK     11271518092D 0   0.00000     0.00000     0

 25 29  0  0  0  0              1 V2000 
   -0.7790    1.3500    0.0000 C   0  0  0  0  0  0  0  0  0  0  0  0
   -0.7790   -0.1500    0.0000 C   0  0  0  0  0  0  0  0  0  0  0  0
   -2.0780    0.6000    0.0000 C   0  0  0  0  0  0  0  0  0  0  0  0
   -3.3770   -0.1500    0.0000 C   0  0  0  0  0  0  0  0  0  0  0  0
   -4.8040    0.3140    0.0000 C   0  0  0  0  0  0  0  0  0  0  0  0
   -5.6860   -0.9000    0.0000 N   0  0  0  0  0  0  0  0  0  0  0  0
   -4.8040   -2.1130    0.0000 O   0  0  0  0  0  0  0  0  0  0  0  0
   -3.3770   -1.6500    0.0000 C   0  0  0  0  0  0  0  0  0  0  0  0
   -2.0780   -2.4000    0.0000 C   0  0  0  0  0  0  0  0  0  0  0  0
   -0.7790   -1.6500    0.0000 C   0  0  0  0  0  0  0  0  0  0  0  0
    0.5200   -2.4000    0.0000 C   0  0  0  0  0  0  0  0  0  0  0  0
    1.8190   -1.6500    0.0000 C   0  0  0  0  0  0  0  0  0  0  0  0
    1.8190   -0.1500    0.0000 C   0  0  0  0  0  0  0  0  0  0  0  0
    0.5200    0.6000    0.0000 C   0  0  0  0  0  0  0  0  0  0  0  0
    0.5200    2.1000    0.0000 C   0  0  0  0  0  0  0  0  0  0  0  0
    1.8190    2.8500    0.0000 C   0  0  0  0  0  0  0  0  0  0  0  0
    3.1170    2.1000    0.0000 C   0  0  0  0  0  0  0  0  0  0  0  0
    3.2744    3.5917    0.0000 C   0  0  0  0  0  0  0  0  0  0  0  0
    3.1170    0.6000    0.0000 C   0  0  0  0  0  0  0  0  0  0  0  0
    4.5440    0.1370    0.0000 C   0  0  0  0  0  0  0  0  0  0  0  0
    5.4260    1.3500    0.0000 C   0  0  0  0  0  0  0  0  0  0  0  0
    4.5440    2.5630    0.0000 C   0  0  0  0  0  0  0  0  0  0  0  0
    5.8430    3.3131    0.0000 O   0  0  0  0  0  0  0  0  0  0  0  0
    3.9341    3.9334    0.0000 C   0  0  0  0  0  0  0  0  0  0  0  0
    3.3242    5.3038    0.0000 C   0  0  0  0  0  0  0  0  0  0  0  0
  2  1  1  1  0  0  0
  2  3  1  0  0  0  0
  3  4  1  0  0  0  0
  4  5  1  0  0  0  0
  5  6  2  0  0  0  0
  6  7  1  0  0  0  0
  7  8  1  0  0  0  0
  4  8  2  0  0  0  0
  8  9  1  0  0  0  0
  9 10  2  0  0  0  0
  2 10  1  0  0  0  0
 10 11  1  0  0  0  0
 11 12  1  0  0  0  0
 13 12  1  6  0  0  0
 13 14  1  0  0  0  0
  2 14  1  0  0  0  0
 14 15  1  1  0  0  0
 15 16  1  0  0  0  0
 16 17  1  0  0  0  0
 17 18  1  1  0  0  0
 17 19  1  0  0  0  0
 13 19  1  0  0  0  0
 19 20  1  1  0  0  0
 20 21  1  0  0  0  0
 21 22  1  0  0  0  0
 17 22  1  0  0  0  0
 22 23  1  1  0  0  0
 22 24  1  0  0  0  0
 24 25  3  0  0  0  0
M  END
> <chemblId>
CHEMBL1479

> <bioactivity__type>
IC50

> <units>
nM

> <value>
20449.0

$$$$

  CDK     11271518092D 0   0.00000     0.00000     0

 25 28  0  0  0  0              1 V2000 
   -5.9167    8.6305    0.0000 C   0  0  0  0  0  0  0  0  0  0  0  0
   -4.6236    7.8703    0.0000 C   0  0  0  0  0  0  0  0  0  0  0  0
   -4.6354    6.3704    0.0000 N   0  0  0  0  0  0  0  0  0  0  0  0
   -5.9403    5.6306    0.0000 C   0  0  0  0  0  0  0  0  0  0  0  0
   -7.2334    6.3908    0.0000 C   0  0  0  0  0  0  0  0  0  0  0  0
   -3.3423    5.6102    0.0000 C   0  0  0  0  0  0  0  0  0  0  0  0
   -2.0374    6.3499    0.0000 O   0  0  0  0  0  0  0  0  0  0  0  0
   -3.3541    4.1102    0.0000 N   0  0  0  0  0  0  0  0  0  0  0  0
   -2.0610    3.3500    0.0000 C   0  0  0  0  0  0  0  0  0  0  0  0
   -0.7650    4.0850    0.0000 C   0  0  0  0  0  0  0  0  0  0  0  0
    0.5220    3.3290    0.0000 N   0  0  0  0  0  0  0  0  0  0  0  0
    1.8238    4.0741    0.0000 C   0  0  0  0  0  0  0  0  0  0  0  0
    0.5220    1.8200    0.0000 C   0  0  0  0  0  0  0  0  0  0  0  0
    1.8240    1.0460    0.0000 C   0  0  0  0  0  0  0  0  0  0  0  0
    1.8190   -0.4520    0.0000 C   0  0  0  0  0  0  0  0  0  0  0  0
    2.8690   -1.5290    0.0000 C   0  0  0  0  0  0  0  0  0  0  0  0
    2.1670   -2.8580    0.0000 N   0  0  0  0  0  0  0  0  0  0  0  0
    0.6850   -2.6000    0.0000 C   0  0  0  0  0  0  0  0  0  0  0  0
   -0.5600   -3.4450    0.0000 C   0  0  0  0  0  0  0  0  0  0  0  0
   -1.9120   -2.7970    0.0000 C   0  0  0  0  0  0  0  0  0  0  0  0
   -2.0170   -1.3010    0.0000 C   0  0  0  0  0  0  0  0  0  0  0  0
   -0.7710   -0.4490    0.0000 C   0  0  0  0  0  0  0  0  0  0  0  0
   -0.7740    1.0800    0.0000 C   0  0  0  0  0  0  0  0  0  0  0  0
   -2.0730    1.8590    0.0000 C   0  0  0  0  0  0  0  0  0  0  0  0
    0.5250   -1.1370    0.0000 C   0  0  0  0  0  0  0  0  0  0  0  0
  1  2  1  0  0  0  0
  2  3  1  0  0  0  0
  3  4  1  0  0  0  0
  4  5  1  0  0  0  0
  3  6  1  0  0  0  0
  6  7  2  0  0  0  0
  6  8  1  0  0  0  0
  9  8  1  6  0  0  0
  9 10  1  0  0  0  0
 10 11  1  0  0  0  0
 11 12  1  0  0  0  0
 11 13  1  0  0  0  0
 13 14  1  6  0  0  0
 14 15  1  0  0  0  0
 15 16  2  0  0  0  0
 16 17  1  0  0  0  0
 17 18  1  0  0  0  0
 18 19  2  0  0  0  0
 19 20  1  0  0  0  0
 20 21  2  0  0  0  0
 21 22  1  0  0  0  0
 22 23  1  0  0  0  0
 13 23  1  0  0  0  0
 23 24  2  0  0  0  0
  9 24  1  0  0  0  0
 22 25  2  0  0  0  0
 15 25  1  0  0  0  0
 18 25  1  0  0  0  0
M  END
> <chemblId>
CHEMBL157138

> <bioactivity__type>
IC50

> <units>
nM

> <value>
173.0

$$$$

  CDK     11271518092D 0   0.00000     0.00000     0

 24 26  0  0  0  0              1 V2000 
   -0.3767   -2.2570    0.0000 C   0  0  0  0  0  0  0  0  0  0  0  0
   -0.3770   -0.7570    0.0000 N   0  0  0  0  0  0  0  0  0  0  0  0
   -1.5910    0.1250    0.0000 C   0  0  0  0  0  0  0  0  0  0  0  0
   -1.1270    1.5510    0.0000 C   0  0  0  0  0  0  0  0  0  0  0  0
    0.3730    1.5510    0.0000 C   0  0  0  0  0  0  0  0  0  0  0  0
    0.8360    0.1250    0.0000 C   0  0  0  0  0  0  0  0  0  0  0  0
    2.2626   -0.3384    0.0000 C   0  0  0  0  0  0  0  0  0  0  0  0
    3.3773    0.6654    0.0000 C   0  0  0  0  0  0  0  0  0  0  0  0
    4.8039    0.2020    0.0000 O   0  0  0  0  0  0  0  0  0  0  0  0
    5.9185    1.2058    0.0000 C   0  0  0  0  0  0  0  0  0  0  0  0
    7.3451    0.7424    0.0000 C   0  0  0  0  0  0  0  0  0  0  0  0
    6.6226    2.5302    0.0000 C   0  0  0  0  0  0  0  0  0  0  0  0
    8.1217    2.5827    0.0000 C   0  0  0  0  0  0  0  0  0  0  0  0
    8.8258    3.9072    0.0000 C   0  0  0  0  0  0  0  0  0  0  0  0
    8.0308    5.1792    0.0000 C   0  0  0  0  0  0  0  0  0  0  0  0
    6.5317    5.1267    0.0000 C   0  0  0  0  0  0  0  0  0  0  0  0
    5.8276    3.8023    0.0000 C   0  0  0  0  0  0  0  0  0  0  0  0
    4.7364    2.1292    0.0000 C   0  0  0  0  0  0  0  0  0  0  0  0
    4.9451    3.6146    0.0000 C   0  0  0  0  0  0  0  0  0  0  0  0
    3.7630    4.5380    0.0000 C   0  0  0  0  0  0  0  0  0  0  0  0
    2.3722    3.9759    0.0000 C   0  0  0  0  0  0  0  0  0  0  0  0
    1.1901    4.8993    0.0000 Cl  0  0  0  0  0  0  0  0  0  0  0  0
    2.1636    2.4905    0.0000 C   0  0  0  0  0  0  0  0  0  0  0  0
    3.3457    1.5671    0.0000 C   0  0  0  0  0  0  0  0  0  0  0  0
  1  2  1  0  0  0  0
  2  3  1  0  0  0  0
  3  4  1  0  0  0  0
  4  5  1  0  0  0  0
  5  6  1  0  0  0  0
  2  6  1  0  0  0  0
  6  7  1  6  0  0  0
  7  8  1  0  0  0  0
  8  9  1  0  0  0  0
  9 10  1  0  0  0  0
 10 11  1  6  0  0  0
 10 12  1  0  0  0  0
 12 13  2  0  0  0  0
 13 14  1  0  0  0  0
 14 15  2  0  0  0  0
 15 16  1  0  0  0  0
 16 17  2  0  0  0  0
 12 17  1  0  0  0  0
 10 18  1  0  0  0  0
 18 19  2  0  0  0  0
 19 20  1  0  0  0  0
 20 21  2  0  0  0  0
 21 22  1  0  0  0  0
 21 23  1  0  0  0  0
 23 24  2  0  0  0  0
 18 24  1  0  0  0  0
M  END
> <chemblId>
CHEMBL1626

> <bioactivity__type>
IC50

> <units>
nM

> <value>
1535.0

$$$$

  CDK     11271518092D 0   0.00000     0.00000     0

 21 23  0  0  0  0              1 V2000 
    2.5981   -7.1370    0.0000 C   0  0  0  0  0  0  0  0  0  0  0  0
    2.5981   -5.6370    0.0000 N   0  0  0  0  0  0  0  0  0  0  0  0
    3.8971   -4.8870    0.0000 C   0  0  0  0  0  0  0  0  0  0  0  0
    1.2990   -4.8870    0.0000 C   0  0  0  0  0  0  0  0  0  0  0  0
    1.2990   -3.3870    0.0000 C   0  0  0  0  0  0  0  0  0  0  0  0
   -0.0000   -2.6370    0.0000 C   0  0  0  0  0  0  0  0  0  0  0  0
   -0.0000   -1.1370    0.0000 C   0  0  0  0  0  0  0  0  0  0  0  0
   -1.3510   -0.4860    0.0000 C   0  0  0  0  0  0  0  0  0  0  0  0
   -2.4510   -1.5060    0.0000 C   0  0  0  0  0  0  0  0  0  0  0  0
   -3.8840   -1.0640    0.0000 C   0  0  0  0  0  0  0  0  0  0  0  0
   -4.2180    0.3980    0.0000 C   0  0  0  0  0  0  0  0  0  0  0  0
   -3.1190    1.4190    0.0000 C   0  0  0  0  0  0  0  0  0  0  0  0
   -1.6850    0.9770    0.0000 C   0  0  0  0  0  0  0  0  0  0  0  0
   -0.7500    2.1490    0.0000 C   0  0  0  0  0  0  0  0  0  0  0  0
    0.7500    2.1490    0.0000 O   0  0  0  0  0  0  0  0  0  0  0  0
    1.6850    0.9770    0.0000 C   0  0  0  0  0  0  0  0  0  0  0  0
    3.1190    1.4190    0.0000 C   0  0  0  0  0  0  0  0  0  0  0  0
    4.2180    0.3980    0.0000 C   0  0  0  0  0  0  0  0  0  0  0  0
    3.8840   -1.0640    0.0000 C   0  0  0  0  0  0  0  0  0  0  0  0
    2.4510   -1.5060    0.0000 C   0  0  0  0  0  0  0  0  0  0  0  0
    1.3510   -0.4860    0.0000 C   0  0  0  0  0  0  0  0  0  0  0  0
  1  2  1  0  0  0  0
  2  3  1  0  0  0  0
  2  4  1  0  0  0  0
  4  5  1  0  0  0  0
  5  6  1  0  0  0  0
  6  7  2  0  0  0  0
  7  8  1  0  0  0  0
  8  9  2  0  0  0  0
  9 10  1  0  0  0  0
 10 11  2  0  0  0  0
 11 12  1  0  0  0  0
 12 13  2  0  0  0  0
  8 13  1  0  0  0  0
 13 14  1  0  0  0  0
 14 15  1  0  0  0  0
 15 16  1  0  0  0  0
 16 17  2  0  0  0  0
 17 18  1  0  0  0  0
 18 19  2  0  0  0  0
 19 20  1  0  0  0  0
 20 21  2  0  0  0  0
  7 21  1  0  0  0  0
 16 21  1  0  0  0  0
M  END
> <chemblId>
CHEMBL1628227

> <bioactivity__type>
IC50

> <units>
nM

> <value>
688.0

$$$$

  CDK     11271518092D 0   0.00000     0.00000     0

 35 38  0  0  0  0              1 V2000 
    1.1844    3.7479    0.0000 C   0  0  0  0  0  0  0  0  0  0  0  0
   -0.0903    2.9573    0.0000 C   0  0  0  0  0  0  0  0  0  0  0  0
   -0.6476    4.3499    0.0000 C   0  0  0  0  0  0  0  0  0  0  0  0
   -1.5586    2.6503    0.0000 C   0  0  0  0  0  0  0  0  0  0  0  0
   -0.0430    1.4580    0.0000 C   0  0  0  0  0  0  0  0  0  0  0  0
   -1.2820    0.7150    0.0000 C   0  0  0  0  0  0  0  0  0  0  0  0
   -1.2900   -0.7690    0.0000 C   0  0  0  0  0  0  0  0  0  0  0  0
    0.0430   -1.4580    0.0000 C   0  0  0  0  0  0  0  0  0  0  0  0
    1.2820   -0.7150    0.0000 C   0  0  0  0  0  0  0  0  0  0  0  0
    1.2900    0.7690    0.0000 C   0  0  0  0  0  0  0  0  0  0  0  0
    0.0903   -2.9573    0.0000 C   0  0  0  0  0  0  0  0  0  0  0  0
   -1.1844   -3.7479    0.0000 O   0  0  0  0  0  0  0  0  0  0  0  0
    1.4124   -3.6659    0.0000 C   0  0  0  0  0  0  0  0  0  0  0  0
    1.4597   -5.1651    0.0000 C   0  0  0  0  0  0  0  0  0  0  0  0
    2.7818   -5.8738    0.0000 C   0  0  0  0  0  0  0  0  0  0  0  0
    2.8291   -7.3730    0.0000 N   0  0  0  0  0  0  0  0  0  0  0  0
    1.5544   -8.1636    0.0000 C   0  0  0  0  0  0  0  0  0  0  0  0
    1.6017   -9.6629    0.0000 C   0  0  0  0  0  0  0  0  0  0  0  0
    2.9238  -10.3715    0.0000 C   0  0  0  0  0  0  0  0  0  0  0  0
    4.1985   -9.5809    0.0000 C   0  0  0  0  0  0  0  0  0  0  0  0
    4.1512   -8.0817    0.0000 C   0  0  0  0  0  0  0  0  0  0  0  0
    2.9711  -11.8708    0.0000 C   0  0  0  0  0  0  0  0  0  0  0  0
    1.4864  -11.6571    0.0000 O   0  0  0  0  0  0  0  0  0  0  0  0
    4.2932  -12.5794    0.0000 C   0  0  0  0  0  0  0  0  0  0  0  0
    4.3405  -14.0787    0.0000 C   0  0  0  0  0  0  0  0  0  0  0  0
    5.6626  -14.7873    0.0000 C   0  0  0  0  0  0  0  0  0  0  0  0
    6.9373  -13.9967    0.0000 C   0  0  0  0  0  0  0  0  0  0  0  0
    6.8900  -12.4974    0.0000 C   0  0  0  0  0  0  0  0  0  0  0  0
    5.5679  -11.7888    0.0000 C   0  0  0  0  0  0  0  0  0  0  0  0
    2.5028  -13.2958    0.0000 C   0  0  0  0  0  0  0  0  0  0  0  0
    1.0346  -13.6028    0.0000 C   0  0  0  0  0  0  0  0  0  0  0  0
    0.5663  -15.0278    0.0000 C   0  0  0  0  0  0  0  0  0  0  0  0
    1.5662  -16.1459    0.0000 C   0  0  0  0  0  0  0  0  0  0  0  0
    3.0345  -15.8389    0.0000 C   0  0  0  0  0  0  0  0  0  0  0  0
    3.5028  -14.4139    0.0000 C   0  0  0  0  0  0  0  0  0  0  0  0
  1  2  1  0  0  0  0
  2  3  1  0  0  0  0
  2  4  1  0  0  0  0
  2  5  1  0  0  0  0
  5  6  2  0  0  0  0
  6  7  1  0  0  0  0
  7  8  2  0  0  0  0
  8  9  1  0  0  0  0
  9 10  2  0  0  0  0
  5 10  1  0  0  0  0
  8 11  1  0  0  0  0
 11 12  1  0  0  0  0
 11 13  1  0  0  0  0
 13 14  1  0  0  0  0
 14 15  1  0  0  0  0
 15 16  1  0  0  0  0
 16 17  1  0  0  0  0
 17 18  1  0  0  0  0
 18 19  1  0  0  0  0
 19 20  1  0  0  0  0
 20 21  1  0  0  0  0
 16 21  1  0  0  0  0
 19 22  1  0  0  0  0
 22 23  1  0  0  0  0
 22 24  1  0  0  0  0
 24 25  2  0  0  0  0
 25 26  1  0  0  0  0
 26 27  2  0  0  0  0
 27 28  1  0  0  0  0
 28 29  2  0  0  0  0
 24 29  1  0  0  0  0
 22 30  1  0  0  0  0
 30 31  2  0  0  0  0
 31 32  1  0  0  0  0
 32 33  2  0  0  0  0
 33 34  1  0  0  0  0
 34 35  2  0  0  0  0
 30 35  1  0  0  0  0
M  END
> <chemblId>
CHEMBL17157

> <bioactivity__type>
IC50

> <units>
nM

> <value>
2673.0

$$$$

  CDK     11271518092D 0   0.00000     0.00000     0

 32 34  0  0  0  0              1 V2000 
  -10.3923    5.9999    0.0000 C   0  0  0  0  0  0  0  0  0  0  0  0
   -9.0933    5.2500    0.0000 O   0  0  0  0  0  0  0  0  0  0  0  0
   -7.7942    6.0000    0.0000 C   0  0  0  0  0  0  0  0  0  0  0  0
   -6.4952    5.2500    0.0000 C   0  0  0  0  0  0  0  0  0  0  0  0
   -5.1961    6.0000    0.0000 N   0  0  0  0  0  0  0  0  0  0  0  0
   -3.8971    5.2500    0.0000 C   0  0  0  0  0  0  0  0  0  0  0  0
   -3.8971    3.7500    0.0000 C   0  0  0  0  0  0  0  0  0  0  0  0
   -2.5981    3.0000    0.0000 C   0  0  0  0  0  0  0  0  0  0  0  0
   -2.5980    1.5000    0.0000 O   0  0  0  0  0  0  0  0  0  0  0  0
   -1.2990    0.7500    0.0000 C   0  0  0  0  0  0  0  0  0  0  0  0
    0.0000    1.5000    0.0000 C   0  0  0  0  0  0  0  0  0  0  0  0
    1.2990    0.7500    0.0000 C   0  0  0  0  0  0  0  0  0  0  0  0
    1.2990   -0.7500    0.0000 C   0  0  0  0  0  0  0  0  0  0  0  0
    2.5980   -1.5000    0.0000 F   0  0  0  0  0  0  0  0  0  0  0  0
    0.0000   -1.5000    0.0000 C   0  0  0  0  0  0  0  0  0  0  0  0
   -1.2990   -0.7500    0.0000 C   0  0  0  0  0  0  0  0  0  0  0  0
   -5.1962    7.5000    0.0000 C   0  0  0  0  0  0  0  0  0  0  0  0
   -6.4952    8.2500    0.0000 C   0  0  0  0  0  0  0  0  0  0  0  0
   -7.7942    7.5000    0.0000 C   0  0  0  0  0  0  0  0  0  0  0  0
   -9.0933    8.2500    0.0000 N   0  0  0  0  0  0  0  0  0  0  0  0
   -9.0933    9.7500    0.0000 C   0  0  0  0  0  0  0  0  0  0  0  0
   -7.7943   10.5000    0.0000 O   0  0  0  0  0  0  0  0  0  0  0  0
  -10.3923   10.4999    0.0000 C   0  0  0  0  0  0  0  0  0  0  0  0
  -10.3923   11.9999    0.0000 C   0  0  0  0  0  0  0  0  0  0  0  0
  -11.6914   12.7499    0.0000 C   0  0  0  0  0  0  0  0  0  0  0  0
  -11.6914   14.2499    0.0000 Cl  0  0  0  0  0  0  0  0  0  0  0  0
  -12.9904   11.9999    0.0000 C   0  0  0  0  0  0  0  0  0  0  0  0
  -14.2895   12.7499    0.0000 N   0  0  0  0  0  0  0  0  0  0  0  0
  -12.9904   10.4999    0.0000 C   0  0  0  0  0  0  0  0  0  0  0  0
  -11.6914    9.7499    0.0000 C   0  0  0  0  0  0  0  0  0  0  0  0
  -11.6914    8.2499    0.0000 O   0  0  0  0  0  0  0  0  0  0  0  0
  -12.9904    7.4999    0.0000 C   0  0  0  0  0  0  0  0  0  0  0  0
  1  2  1  0  0  0  0
  2  3  1  0  0  0  0
  3  4  1  0  0  0  0
  4  5  1  0  0  0  0
  5  6  1  0  0  0  0
  6  7  1  0  0  0  0
  7  8  1  0  0  0  0
  8  9  1  0  0  0  0
  9 10  1  0  0  0  0
 10 11  2  0  0  0  0
 11 12  1  0  0  0  0
 12 13  2  0  0  0  0
 13 14  1  0  0  0  0
 13 15  1  0  0  0  0
 15 16  2  0  0  0  0
 10 16  1  0  0  0  0
  5 17  1  0  0  0  0
 17 18  1  0  0  0  0
 18 19  1  0  0  0  0
  3 19  1  0  0  0  0
 19 20  1  0  0  0  0
 20 21  1  0  0  0  0
 21 22  2  0  0  0  0
 21 23  1  0  0  0  0
 23 24  2  0  0  0  0
 24 25  1  0  0  0  0
 25 26  1  0  0  0  0
 25 27  2  0  0  0  0
 27 28  1  0  0  0  0
 27 29  1  0  0  0  0
 29 30  2  0  0  0  0
 23 30  1  0  0  0  0
 30 31  1  0  0  0  0
 31 32  1  0  0  0  0
M  END
> <chemblId>
CHEMBL1729

> <bioactivity__type>
IC50

> <units>
nM

> <value>
1700.0

$$$$

  CDK     11271518092D 0   0.00000     0.00000     0

 43 50  0  0  0  0              1 V2000 
    4.1139    0.1248    0.0000 C   0  0  0  0  0  0  0  0  0  0  0  0
    2.8150    0.8750    0.0000 N   0  0  0  0  0  0  0  0  0  0  0  0
    2.8150    2.3750    0.0000 C   0  0  0  0  0  0  0  0  0  0  0  0
    1.5150    3.1250    0.0000 C   0  0  0  0  0  0  0  0  0  0  0  0
    0.2170    2.3750    0.0000 C   0  0  0  0  0  0  0  0  0  0  0  0
    0.2170    0.8750    0.0000 C   0  0  0  0  0  0  0  0  0  0  0  0
    1.5150    0.1250    0.0000 C   0  0  0  0  0  0  0  0  0  0  0  0
    1.5150   -1.3750    0.0000 C   0  0  0  0  0  0  0  0  0  0  0  0
    0.2170   -2.1250    0.0000 C   0  0  0  0  0  0  0  0  0  0  0  0
    0.2170   -3.6250    0.0000 C   0  0  0  0  0  0  0  0  0  0  0  0
   -2.3820   -3.6250    0.0000 N   0  0  0  0  0  0  0  0  0  0  0  0
   -2.3820   -2.1250    0.0000 C   0  0  0  0  0  0  0  0  0  0  0  0
   -3.6810   -1.3750    0.0000 C   0  0  0  0  0  0  0  0  0  0  0  0
   -3.6810    0.1250    0.0000 C   0  0  0  0  0  0  0  0  0  0  0  0
   -2.3820    0.8750    0.0000 C   0  0  0  0  0  0  0  0  0  0  0  0
   -1.0830    0.1250    0.0000 C   0  0  0  0  0  0  0  0  0  0  0  0
   -1.0830   -1.3750    0.0000 C   0  0  0  0  0  0  0  0  0  0  0  0
    1.5145    4.6250    0.0000 C   0  0  0  0  0  0  0  0  0  0  0  0
    0.2152    5.3746    0.0000 O   0  0  0  0  0  0  0  0  0  0  0  0
    2.8133    5.3754    0.0000 N   0  0  0  0  0  0  0  0  0  0  0  0
    2.8128    6.8754    0.0000 C   0  0  0  0  0  0  0  0  0  0  0  0
    4.3046    6.7191    0.0000 C   0  0  0  0  0  0  0  0  0  0  0  0
    1.3211    6.7181    0.0000 O   0  0  0  0  0  0  0  0  0  0  0  0
    0.7105    8.0883    0.0000 C   0  0  0  0  0  0  0  0  0  0  0  0
   -0.2928    6.9732    0.0000 O   0  0  0  0  0  0  0  0  0  0  0  0
   -0.7162    8.5513    0.0000 C   0  0  0  0  0  0  0  0  0  0  0  0
   -2.0150    7.8009    0.0000 C   0  0  0  0  0  0  0  0  0  0  0  0
   -3.1301    8.8042    0.0000 C   0  0  0  0  0  0  0  0  0  0  0  0
   -2.5204   10.1747    0.0000 C   0  0  0  0  0  0  0  0  0  0  0  0
   -1.0286   10.0184    0.0000 N   0  0  0  0  0  0  0  0  0  0  0  0
    0.0858   11.0225    0.0000 C   0  0  0  0  0  0  0  0  0  0  0  0
   -0.2266   12.4896    0.0000 O   0  0  0  0  0  0  0  0  0  0  0  0
    1.5125   10.5594    0.0000 C   0  0  0  0  0  0  0  0  0  0  0  0
    2.6269   11.5635    0.0000 C   0  0  0  0  0  0  0  0  0  0  0  0
    2.3145   13.0306    0.0000 C   0  0  0  0  0  0  0  0  0  0  0  0
    3.4289   14.0347    0.0000 C   0  0  0  0  0  0  0  0  0  0  0  0
    3.1166   15.5018    0.0000 C   0  0  0  0  0  0  0  0  0  0  0  0
    1.6898   15.9649    0.0000 C   0  0  0  0  0  0  0  0  0  0  0  0
    0.5755   14.9608    0.0000 C   0  0  0  0  0  0  0  0  0  0  0  0
    0.8878   13.4937    0.0000 C   0  0  0  0  0  0  0  0  0  0  0  0
    1.8249    9.0923    0.0000 N   0  0  0  0  0  0  0  0  0  0  0  0
    3.1242    8.3428    0.0000 C   0  0  0  0  0  0  0  0  0  0  0  0
    4.4943    8.9533    0.0000 O   0  0  0  0  0  0  0  0  0  0  0  0
  1  2  1  0  0  0  0
  2  3  1  0  0  0  0
  3  4  1  0  0  0  0
  4  5  1  0  0  0  0
  6  5  1  1  0  0  0
  6  7  1  0  0  0  0
  2  7  1  0  0  0  0
  7  8  1  6  0  0  0
  8  9  1  0  0  0  0
  9 10  2  0  0  0  0
 10 11  1  0  0  0  0
 11 12  1  0  0  0  0
 12 13  2  0  0  0  0
 13 14  1  0  0  0  0
 14 15  2  0  0  0  0
 15 16  1  0  0  0  0
  6 16  1  0  0  0  0
 16 17  2  0  0  0  0
  9 17  1  0  0  0  0
 12 17  1  0  0  0  0
  4 18  1  1  0  0  0
 18 19  2  0  0  0  0
 18 20  1  0  0  0  0
 20 21  1  0  0  0  0
 21 22  1  1  0  0  0
 21 23  1  0  0  0  0
 23 24  1  0  0  0  0
 24 25  1  6  0  0  0
 24 26  1  0  0  0  0
 26 27  1  6  0  0  0
 27 28  1  0  0  0  0
 28 29  1  0  0  0  0
 29 30  1  0  0  0  0
 26 30  1  0  0  0  0
 30 31  1  0  0  0  0
 31 32  2  0  0  0  0
 31 33  1  0  0  0  0
 33 34  1  6  0  0  0
 34 35  1  0  0  0  0
 35 36  2  0  0  0  0
 36 37  1  0  0  0  0
 37 38  2  0  0  0  0
 38 39  1  0  0  0  0
 39 40  2  0  0  0  0
 35 40  1  0  0  0  0
 33 41  1  0  0  0  0
 24 41  1  0  0  0  0
 41 42  1  0  0  0  0
 21 42  1  0  0  0  0
 42 43  2  0  0  0  0
M  END
> <chemblId>
CHEMBL1732

> <bioactivity__type>
IC50

> <units>
nM

> <value>
2395.0

$$$$
 stripped
BRStripMol11271518092D 0   0.00000     0.00000     0
This file has been stripped
 20 22  0  0  0  0              1 V2000 
    4.5030    0.0000    0.0000 C   0  0  0  0  0  0  0  0  0  0  0  0
    3.0030    0.0000    0.0000 N   0  0  0  0  0  0  0  0  0  0  0  0
    2.3530   -1.3510    0.0000 C   0  0  0  0  0  0  0  0  0  0  0  0
    0.8900   -1.6850    0.0000 C   0  0  0  0  0  0  0  0  0  0  0  0
   -0.2820   -0.7500    0.0000 C   0  0  0  0  0  0  0  0  0  0  0  0
   -1.5810   -1.5000    0.0000 C   0  0  0  0  0  0  0  0  0  0  0  0
   -2.8810   -0.7500    0.0000 C   0  0  0  0  0  0  0  0  0  0  0  0
   -4.1799   -1.5002    0.0000 Cl  0  0  0  0  0  0  0  0  0  0  0  0
   -2.8810    0.7500    0.0000 C   0  0  0  0  0  0  0  0  0  0  0  0
   -4.1799    1.5002    0.0000 O   0  0  0  0  0  0  0  0  0  0  0  0
   -1.5810    1.5000    0.0000 C   0  0  0  0  0  0  0  0  0  0  0  0
   -0.2820    0.7500    0.0000 C   0  0  0  0  0  0  0  0  0  0  0  0
    0.8900    1.6850    0.0000 C   0  0  0  0  0  0  0  0  0  0  0  0
    2.3530    1.3510    0.0000 C   0  0  0  0  0  0  0  0  0  0  0  0
    0.5561    3.1474    0.0000 C   0  0  0  0  0  0  0  0  0  0  0  0
    1.6556    4.1677    0.0000 C   0  0  0  0  0  0  0  0  0  0  0  0
    1.3217    5.6301    0.0000 C   0  0  0  0  0  0  0  0  0  0  0  0
   -0.1116    6.0721    0.0000 C   0  0  0  0  0  0  0  0  0  0  0  0
   -1.2112    5.0518    0.0000 C   0  0  0  0  0  0  0  0  0  0  0  0
   -0.8773    3.5894    0.0000 C   0  0  0  0  0  0  0  0  0  0  0  0
  1  2  1  0  0  0  0
  2  3  1  0  0  0  0
  3  4  1  0  0  0  0
  4  5  1  0  0  0  0
  5  6  2  0  0  0  0
  6  7  1  0  0  0  0
  7  8  1  0  0  0  0
  7  9  2  0  0  0  0
  9 10  1  0  0  0  0
  9 11  1  0  0  0  0
 11 12  2  0  0  0  0
  5 12  1  0  0  0  0
 12 13  1  0  0  0  0
 13 14  1  0  0  0  0
  2 14  1  0  0  0  0
 13 15  1  1  0  0  0
 15 16  2  0  0  0  0
 16 17  1  0  0  0  0
 17 18  2  0  0  0  0
 18 19  1  0  0  0  0
 19 20  2  0  0  0  0
 15 20  1  0  0  0  0
M  END
> <chemblId>
CHEMBL1814790

> <bioactivity__type>
IC50

> <units>
nM

> <value>
0.27

$$$$

  CDK     11271518092D 0   0.00000     0.00000     0

 24 26  0  0  0  0              1 V2000 
    8.5141   -5.3160    0.0000 C   0  0  0  0  0  0  0  0  0  0  0  0
    8.0509   -3.8894    0.0000 S   0  0  0  0  0  0  0  0  0  0  0  0
    6.5837   -3.5772    0.0000 C   0  0  0  0  0  0  0  0  0  0  0  0
    6.1205   -2.1505    0.0000 C   0  0  0  0  0  0  0  0  0  0  0  0
    4.6533   -1.8383    0.0000 C   0  0  0  0  0  0  0  0  0  0  0  0
    3.6494   -2.9528    0.0000 C   0  0  0  0  0  0  0  0  0  0  0  0
    2.1822   -2.6407    0.0000 C   0  0  0  0  0  0  0  0  0  0  0  0
    1.7190   -1.2140    0.0000 C   0  0  0  0  0  0  0  0  0  0  0  0
    0.2921   -0.7497    0.0000 C   0  0  0  0  0  0  0  0  0  0  0  0
    0.2927    0.7509    0.0000 C   0  0  0  0  0  0  0  0  0  0  0  0
   -0.9203    1.6333    0.0000 C   0  0  0  0  0  0  0  0  0  0  0  0
   -0.7626    3.1250    0.0000 C   0  0  0  0  0  0  0  0  0  0  0  0
    0.6081    3.7342    0.0000 O   0  0  0  0  0  0  0  0  0  0  0  0
   -1.9756    4.0074    0.0000 O   0  0  0  0  0  0  0  0  0  0  0  0
    1.7192    1.2131    0.0000 C   0  0  0  0  0  0  0  0  0  0  0  0
    2.3307    2.5837    0.0000 C   0  0  0  0  0  0  0  0  0  0  0  0
    3.8225    2.7399    0.0000 C   0  0  0  0  0  0  0  0  0  0  0  0
    4.4332    4.1099    0.0000 F   0  0  0  0  0  0  0  0  0  0  0  0
    4.7037    1.5260    0.0000 C   0  0  0  0  0  0  0  0  0  0  0  0
    4.0930    0.1560    0.0000 C   0  0  0  0  0  0  0  0  0  0  0  0
    2.6004   -0.0008    0.0000 C   0  0  0  0  0  0  0  0  0  0  0  0
   -0.9218   -1.6309    0.0000 C   0  0  0  0  0  0  0  0  0  0  0  0
    4.1126   -4.3795    0.0000 C   0  0  0  0  0  0  0  0  0  0  0  0
    5.5798   -4.6917    0.0000 C   0  0  0  0  0  0  0  0  0  0  0  0
  1  2  1  0  0  0  0
  2  3  1  0  0  0  0
  3  4  2  0  0  0  0
  4  5  1  0  0  0  0
  5  6  2  0  0  0  0
  6  7  1  0  0  0  0
  7  8  2  0  0  0  0
  8  9  1  0  0  0  0
  9 10  2  0  0  0  0
 10 11  1  0  0  0  0
 11 12  1  0  0  0  0
 12 13  2  0  0  0  0
 12 14  1  0  0  0  0
 10 15  1  0  0  0  0
 15 16  2  0  0  0  0
 16 17  1  0  0  0  0
 17 18  1  0  0  0  0
 17 19  2  0  0  0  0
 19 20  1  0  0  0  0
 20 21  2  0  0  0  0
  8 21  1  0  0  0  0
 15 21  1  0  0  0  0
  9 22  1  0  0  0  0
  6 23  1  0  0  0  0
 23 24  2  0  0  0  0
  3 24  1  0  0  0  0
M  END
> <chemblId>
CHEMBL18797

> <bioactivity__type>
IC50

> <units>
nM

> <value>
27822.0

$$$$

  CDK     11271518092D 0   0.00000     0.00000     0

 34 36  0  0  0  0              1 V2000 
    9.0932   -1.5000    0.0000 C   0  0  0  0  0  0  0  0  0  0  0  0
    7.7942   -0.7500    0.0000 N   0  0  0  0  0  0  0  0  0  0  0  0
    7.7941    0.7500    0.0000 C   0  0  0  0  0  0  0  0  0  0  0  0
    6.4951   -1.5000    0.0000 C   0  0  0  0  0  0  0  0  0  0  0  0
    5.1961   -0.7500    0.0000 C   0  0  0  0  0  0  0  0  0  0  0  0
    3.8970   -1.5000    0.0000 N   0  0  0  0  0  0  0  0  0  0  0  0
    3.8971   -3.0000    0.0000 C   0  0  0  0  0  0  0  0  0  0  0  0
    2.5980   -0.7500    0.0000 C   0  0  0  0  0  0  0  0  0  0  0  0
    2.5980    0.7500    0.0000 C   0  0  0  0  0  0  0  0  0  0  0  0
    1.2990    1.5000    0.0000 C   0  0  0  0  0  0  0  0  0  0  0  0
    1.2990    3.0000    0.0000 C   0  0  0  0  0  0  0  0  0  0  0  0
   -0.0000    0.7500    0.0000 C   0  0  0  0  0  0  0  0  0  0  0  0
   -1.2990    1.5000    0.0000 C   0  0  0  0  0  0  0  0  0  0  0  0
   -2.5980    0.7500    0.0000 C   0  0  0  0  0  0  0  0  0  0  0  0
   -3.8970    1.5000    0.0000 N   0  0  0  0  0  0  0  0  0  0  0  0
   -5.1961    0.7500    0.0000 C   0  0  0  0  0  0  0  0  0  0  0  0
   -5.1961   -0.7500    0.0000 O   0  0  0  0  0  0  0  0  0  0  0  0
   -6.4951    1.5000    0.0000 C   0  0  0  0  0  0  0  0  0  0  0  0
   -7.7942    0.7500    0.0000 C   0  0  0  0  0  0  0  0  0  0  0  0
   -9.0932    1.5000    0.0000 C   0  0  0  0  0  0  0  0  0  0  0  0
   -9.0932    3.0000    0.0000 C   0  0  0  0  0  0  0  0  0  0  0  0
  -10.3922    3.7500    0.0000 C   0  0  0  0  0  0  0  0  0  0  0  0
  -11.6913    2.9999    0.0000 C   0  0  0  0  0  0  0  0  0  0  0  0
  -12.9903    3.7499    0.0000 O   0  0  0  0  0  0  0  0  0  0  0  0
  -14.2894    2.9999    0.0000 C   0  0  0  0  0  0  0  0  0  0  0  0
  -15.5884    3.7499    0.0000 F   0  0  0  0  0  0  0  0  0  0  0  0
  -15.2535    1.8509    0.0000 F   0  0  0  0  0  0  0  0  0  0  0  0
  -13.3252    1.8509    0.0000 F   0  0  0  0  0  0  0  0  0  0  0  0
  -11.6913    1.4999    0.0000 C   0  0  0  0  0  0  0  0  0  0  0  0
  -10.3922    0.7500    0.0000 C   0  0  0  0  0  0  0  0  0  0  0  0
   -2.5980   -0.7500    0.0000 C   0  0  0  0  0  0  0  0  0  0  0  0
   -1.2990   -1.5000    0.0000 C   0  0  0  0  0  0  0  0  0  0  0  0
   -0.0000   -0.7500    0.0000 C   0  0  0  0  0  0  0  0  0  0  0  0
    1.2990   -1.5000    0.0000 N   0  0  0  0  0  0  0  0  0  0  0  0
  1  2  1  0  0  0  0
  2  3  1  0  0  0  0
  2  4  1  0  0  0  0
  4  5  1  0  0  0  0
  5  6  1  0  0  0  0
  6  7  1  0  0  0  0
  6  8  1  0  0  0  0
  8  9  2  0  0  0  0
  9 10  1  0  0  0  0
 10 11  1  0  0  0  0
 10 12  2  0  0  0  0
 12 13  1  0  0  0  0
 13 14  2  0  0  0  0
 14 15  1  0  0  0  0
 15 16  1  0  0  0  0
 16 17  2  0  0  0  0
 16 18  1  0  0  0  0
 18 19  2  0  0  0  0
 19 20  1  0  0  0  0
 20 21  2  0  0  0  0
 21 22  1  0  0  0  0
 22 23  2  0  0  0  0
 23 24  1  0  0  0  0
 24 25  1  0  0  0  0
 25 26  1  0  0  0  0
 25 27  1  0  0  0  0
 25 28  1  0  0  0  0
 23 29  1  0  0  0  0
 29 30  2  0  0  0  0
 20 30  1  0  0  0  0
 14 31  1  0  0  0  0
 31 32  2  0  0  0  0
 32 33  1  0  0  0  0
 12 33  1  0  0  0  0
 33 34  2  0  0  0  0
  8 34  1  0  0  0  0
M  END
> <chemblId>
CHEMBL189118

> <bioactivity__type>
IC50

> <units>
nM

> <value>
900.0

$$$$

  CDK     11271518092D 0   0.00000     0.00000     0

 27 30  0  0  0  0              1 V2000 
   -6.8202    9.4690    0.0000 N   0  0  0  0  0  0  0  0  0  0  0  0
   -6.8202    7.9690    0.0000 C   0  0  0  0  0  0  0  0  0  0  0  0
   -8.1192    7.2190    0.0000 O   0  0  0  0  0  0  0  0  0  0  0  0
   -5.5212    7.2190    0.0000 C   0  0  0  0  0  0  0  0  0  0  0  0
   -5.5212    5.7190    0.0000 C   0  0  0  0  0  0  0  0  0  0  0  0
   -4.2221    4.9690    0.0000 C   0  0  0  0  0  0  0  0  0  0  0  0
   -2.9231    5.7190    0.0000 N   0  0  0  0  0  0  0  0  0  0  0  0
   -1.6240    4.9690    0.0000 C   0  0  0  0  0  0  0  0  0  0  0  0
   -1.6240    3.4690    0.0000 C   0  0  0  0  0  0  0  0  0  0  0  0
   -0.3250    2.7190    0.0000 C   0  0  0  0  0  0  0  0  0  0  0  0
   -0.3250    1.2190    0.0000 N   0  0  0  0  0  0  0  0  0  0  0  0
   -1.6240    0.4690    0.0000 C   0  0  0  0  0  0  0  0  0  0  0  0
   -2.9230    1.2190    0.0000 C   0  0  0  0  0  0  0  0  0  0  0  0
   -4.2220    0.4690    0.0000 C   0  0  0  0  0  0  0  0  0  0  0  0
   -4.2220   -1.0310    0.0000 C   0  0  0  0  0  0  0  0  0  0  0  0
   -2.9230   -1.7810    0.0000 C   0  0  0  0  0  0  0  0  0  0  0  0
   -1.6240   -1.0310    0.0000 C   0  0  0  0  0  0  0  0  0  0  0  0
   -0.3250   -1.7810    0.0000 S   0  0  0  0  0  0  0  0  0  0  0  0
    0.9740   -1.0310    0.0000 C   0  0  0  0  0  0  0  0  0  0  0  0
    2.2730   -1.7810    0.0000 C   0  0  0  0  0  0  0  0  0  0  0  0
    3.5720   -1.0310    0.0000 C   0  0  0  0  0  0  0  0  0  0  0  0
    3.5720    0.4690    0.0000 C   0  0  0  0  0  0  0  0  0  0  0  0
    4.8710    1.2190    0.0000 Cl  0  0  0  0  0  0  0  0  0  0  0  0
    2.2730    1.2190    0.0000 C   0  0  0  0  0  0  0  0  0  0  0  0
    0.9740    0.4690    0.0000 C   0  0  0  0  0  0  0  0  0  0  0  0
   -2.9231    7.2190    0.0000 C   0  0  0  0  0  0  0  0  0  0  0  0
   -4.2221    7.9690    0.0000 C   0  0  0  0  0  0  0  0  0  0  0  0
  1  2  1  0  0  0  0
  2  3  2  0  0  0  0
  2  4  1  0  0  0  0
  4  5  1  0  0  0  0
  5  6  1  0  0  0  0
  6  7  1  0  0  0  0
  7  8  1  0  0  0  0
  8  9  1  0  0  0  0
  9 10  1  0  0  0  0
 10 11  1  0  0  0  0
 11 12  1  0  0  0  0
 12 13  2  0  0  0  0
 13 14  1  0  0  0  0
 14 15  2  0  0  0  0
 15 16  1  0  0  0  0
 16 17  2  0  0  0  0
 12 17  1  0  0  0  0
 17 18  1  0  0  0  0
 18 19  1  0  0  0  0
 19 20  2  0  0  0  0
 20 21  1  0  0  0  0
 21 22  2  0  0  0  0
 22 23  1  0  0  0  0
 22 24  1  0  0  0  0
 24 25  2  0  0  0  0
 11 25  1  0  0  0  0
 19 25  1  0  0  0  0
  7 26  1  0  0  0  0
 26 27  1  0  0  0  0
  4 27  1  0  0  0  0
M  END
> <chemblId>
CHEMBL1909072

> <bioactivity__type>
IC50

> <units>
nM

> <value>
32.0

$$$$

  CDK     11271518092D 0   0.00000     0.00000     0

 30 34  0  0  0  0              1 V2000 
    1.8238    4.0741    0.0000 C   0  0  0  0  0  0  0  0  0  0  0  0
    0.5220    3.3290    0.0000 N   0  0  0  0  0  0  0  0  0  0  0  0
   -0.7650    4.0850    0.0000 C   0  0  0  0  0  0  0  0  0  0  0  0
   -2.0610    3.3500    0.0000 C   0  0  0  0  0  0  0  0  0  0  0  0
   -3.3541    4.1102    0.0000 C   0  0  0  0  0  0  0  0  0  0  0  0
   -3.3423    5.6102    0.0000 N   0  0  0  0  0  0  0  0  0  0  0  0
   -4.6354    6.3704    0.0000 C   0  0  0  0  0  0  0  0  0  0  0  0
   -5.9403    5.6306    0.0000 O   0  0  0  0  0  0  0  0  0  0  0  0
   -4.6236    7.8703    0.0000 O   0  0  0  0  0  0  0  0  0  0  0  0
   -5.9167    8.6305    0.0000 C   0  0  0  0  0  0  0  0  0  0  0  0
   -5.9048   10.1305    0.0000 C   0  0  0  0  0  0  0  0  0  0  0  0
   -4.5999   10.8702    0.0000 C   0  0  0  0  0  0  0  0  0  0  0  0
   -4.5881   12.3702    0.0000 C   0  0  0  0  0  0  0  0  0  0  0  0
   -5.8812   13.1304    0.0000 C   0  0  0  0  0  0  0  0  0  0  0  0
   -7.1861   12.3906    0.0000 C   0  0  0  0  0  0  0  0  0  0  0  0
   -7.1979   10.8907    0.0000 C   0  0  0  0  0  0  0  0  0  0  0  0
   -2.0730    1.8590    0.0000 C   0  0  0  0  0  0  0  0  0  0  0  0
   -0.7740    1.0800    0.0000 C   0  0  0  0  0  0  0  0  0  0  0  0
    0.5220    1.8200    0.0000 C   0  0  0  0  0  0  0  0  0  0  0  0
    1.8240    1.0460    0.0000 C   0  0  0  0  0  0  0  0  0  0  0  0
    1.8190   -0.4520    0.0000 C   0  0  0  0  0  0  0  0  0  0  0  0
    2.8690   -1.5290    0.0000 C   0  0  0  0  0  0  0  0  0  0  0  0
    2.1670   -2.8580    0.0000 N   0  0  0  0  0  0  0  0  0  0  0  0
    2.8279   -4.2046    0.0000 C   0  0  0  0  0  0  0  0  0  0  0  0
    0.6850   -2.6000    0.0000 C   0  0  0  0  0  0  0  0  0  0  0  0
   -0.5600   -3.4450    0.0000 C   0  0  0  0  0  0  0  0  0  0  0  0
   -1.9120   -2.7970    0.0000 C   0  0  0  0  0  0  0  0  0  0  0  0
   -2.0170   -1.3010    0.0000 C   0  0  0  0  0  0  0  0  0  0  0  0
   -0.7710   -0.4490    0.0000 C   0  0  0  0  0  0  0  0  0  0  0  0
    0.5250   -1.1370    0.0000 C   0  0  0  0  0  0  0  0  0  0  0  0
  1  2  1  0  0  0  0
  2  3  1  0  0  0  0
  3  4  1  0  0  0  0
  4  5  1  1  0  0  0
  5  6  1  0  0  0  0
  6  7  1  0  0  0  0
  7  8  2  0  0  0  0
  7  9  1  0  0  0  0
  9 10  1  0  0  0  0
 10 11  1  0  0  0  0
 11 12  2  0  0  0  0
 12 13  1  0  0  0  0
 13 14  2  0  0  0  0
 14 15  1  0  0  0  0
 15 16  2  0  0  0  0
 11 16  1  0  0  0  0
  4 17  1  0  0  0  0
 18 17  1  1  0  0  0
 18 19  1  0  0  0  0
  2 19  1  0  0  0  0
 19 20  1  6  0  0  0
 20 21  1  0  0  0  0
 21 22  2  0  0  0  0
 22 23  1  0  0  0  0
 23 24  1  0  0  0  0
 23 25  1  0  0  0  0
 25 26  2  0  0  0  0
 26 27  1  0  0  0  0
 27 28  2  0  0  0  0
 28 29  1  0  0  0  0
 18 29  1  0  0  0  0
 29 30  2  0  0  0  0
 21 30  1  0  0  0  0
 25 30  1  0  0  0  0
M  END
> <chemblId>
CHEMBL19215

> <bioactivity__type>
IC50

> <units>
nM

> <value>
74.0

$$$$

  CDK     11271518092D 0   0.00000     0.00000     0

 30 32  0  0  0  0              1 V2000 
    9.0932   -1.5000    0.0000 C   0  0  0  0  0  0  0  0  0  0  0  0
    7.7942   -0.7500    0.0000 N   0  0  0  0  0  0  0  0  0  0  0  0
    7.7941    0.7500    0.0000 C   0  0  0  0  0  0  0  0  0  0  0  0
    6.4951   -1.5000    0.0000 C   0  0  0  0  0  0  0  0  0  0  0  0
    5.1961   -0.7500    0.0000 C   0  0  0  0  0  0  0  0  0  0  0  0
    3.8970   -1.5000    0.0000 O   0  0  0  0  0  0  0  0  0  0  0  0
    2.5980   -0.7500    0.0000 C   0  0  0  0  0  0  0  0  0  0  0  0
    2.5980    0.7500    0.0000 C   0  0  0  0  0  0  0  0  0  0  0  0
    1.2990    1.5000    0.0000 C   0  0  0  0  0  0  0  0  0  0  0  0
    1.2990    3.0000    0.0000 C   0  0  0  0  0  0  0  0  0  0  0  0
   -0.0000    0.7500    0.0000 C   0  0  0  0  0  0  0  0  0  0  0  0
   -1.2990    1.5000    0.0000 C   0  0  0  0  0  0  0  0  0  0  0  0
   -2.5980    0.7500    0.0000 C   0  0  0  0  0  0  0  0  0  0  0  0
   -3.8970    1.5000    0.0000 N   0  0  0  0  0  0  0  0  0  0  0  0
   -5.1961    0.7500    0.0000 C   0  0  0  0  0  0  0  0  0  0  0  0
   -5.1961   -0.7500    0.0000 O   0  0  0  0  0  0  0  0  0  0  0  0
   -6.4951    1.5000    0.0000 C   0  0  0  0  0  0  0  0  0  0  0  0
   -7.7942    0.7500    0.0000 O   0  0  0  0  0  0  0  0  0  0  0  0
   -9.0932    1.5000    0.0000 C   0  0  0  0  0  0  0  0  0  0  0  0
   -9.0932    3.0000    0.0000 C   0  0  0  0  0  0  0  0  0  0  0  0
  -10.3922    3.7500    0.0000 C   0  0  0  0  0  0  0  0  0  0  0  0
  -11.6913    2.9999    0.0000 C   0  0  0  0  0  0  0  0  0  0  0  0
  -12.9903    3.7499    0.0000 Cl  0  0  0  0  0  0  0  0  0  0  0  0
  -11.6913    1.4999    0.0000 C   0  0  0  0  0  0  0  0  0  0  0  0
  -10.3922    0.7500    0.0000 C   0  0  0  0  0  0  0  0  0  0  0  0
  -10.3922   -0.7500    0.0000 Cl  0  0  0  0  0  0  0  0  0  0  0  0
   -2.5980   -0.7500    0.0000 C   0  0  0  0  0  0  0  0  0  0  0  0
   -1.2990   -1.5000    0.0000 C   0  0  0  0  0  0  0  0  0  0  0  0
   -0.0000   -0.7500    0.0000 C   0  0  0  0  0  0  0  0  0  0  0  0
    1.2990   -1.5000    0.0000 N   0  0  0  0  0  0  0  0  0  0  0  0
  1  2  1  0  0  0  0
  2  3  1  0  0  0  0
  2  4  1  0  0  0  0
  4  5  1  0  0  0  0
  5  6  1  0  0  0  0
  6  7  1  0  0  0  0
  7  8  2  0  0  0  0
  8  9  1  0  0  0  0
  9 10  1  0  0  0  0
  9 11  2  0  0  0  0
 11 12  1  0  0  0  0
 12 13  2  0  0  0  0
 13 14  1  0  0  0  0
 14 15  1  0  0  0  0
 15 16  2  0  0  0  0
 15 17  1  0  0  0  0
 17 18  1  0  0  0  0
 18 19  1  0  0  0  0
 19 20  2  0  0  0  0
 20 21  1  0  0  0  0
 21 22  2  0  0  0  0
 22 23  1  0  0  0  0
 22 24  1  0  0  0  0
 24 25  2  0  0  0  0
 19 25  1  0  0  0  0
 25 26  1  0  0  0  0
 13 27  1  0  0  0  0
 27 28  2  0  0  0  0
 28 29  1  0  0  0  0
 11 29  1  0  0  0  0
 29 30  2  0  0  0  0
  7 30  1  0  0  0  0
M  END
> <chemblId>
CHEMBL194837

> <bioactivity__type>
IC50

> <units>
nM

> <value>
7.5

$$$$

  CDK     11271518092D 0   0.00000     0.00000     0

 26 29  0  0  0  0              1 V2000 
    4.8510   -1.2990    0.0000 O   0  0  0  0  0  0  0  0  0  0  0  0
    4.1010    0.0000    0.0000 C   0  0  0  0  0  0  0  0  0  0  0  0
    4.8510    1.2990    0.0000 C   0  0  0  0  0  0  0  0  0  0  0  0
    6.3510    1.2990    0.0000 C   0  0  0  0  0  0  0  0  0  0  0  0
    7.1010    2.5981    0.0000 N   0  0  0  0  0  0  0  0  0  0  0  0
    8.6010    2.5981    0.0000 C   0  0  0  0  0  0  0  0  0  0  0  0
    9.3510    3.8971    0.0000 C   0  0  0  0  0  0  0  0  0  0  0  0
    8.6010    5.1962    0.0000 C   0  0  0  0  0  0  0  0  0  0  0  0
    7.1010    5.1962    0.0000 C   0  0  0  0  0  0  0  0  0  0  0  0
    6.3510    3.8971    0.0000 C   0  0  0  0  0  0  0  0  0  0  0  0
    9.3510    6.4952    0.0000 C   0  0  0  0  0  0  0  0  0  0  0  0
   10.8510    6.4952    0.0000 C   0  0  0  0  0  0  0  0  0  0  0  0
   11.6010    5.1962    0.0000 C   0  0  0  0  0  0  0  0  0  0  0  0
   13.1010    5.1962    0.0000 C   0  0  0  0  0  0  0  0  0  0  0  0
   13.8510    6.4952    0.0000 C   0  0  0  0  0  0  0  0  0  0  0  0
   13.1010    7.7942    0.0000 C   0  0  0  0  0  0  0  0  0  0  0  0
   11.6010    7.7942    0.0000 C   0  0  0  0  0  0  0  0  0  0  0  0
    2.6010    0.0000    0.0000 C   0  0  0  0  0  0  0  0  0  0  0  0
    1.7190   -1.2140    0.0000 C   0  0  0  0  0  0  0  0  0  0  0  0
    0.2930   -0.7500    0.0000 C   0  0  0  0  0  0  0  0  0  0  0  0
   -1.0070   -1.5000    0.0000 C   0  0  0  0  0  0  0  0  0  0  0  0
   -2.3060   -0.7500    0.0000 C   0  0  0  0  0  0  0  0  0  0  0  0
   -2.3060    0.7500    0.0000 C   0  0  0  0  0  0  0  0  0  0  0  0
   -1.0070    1.5000    0.0000 C   0  0  0  0  0  0  0  0  0  0  0  0
    0.2930    0.7500    0.0000 C   0  0  0  0  0  0  0  0  0  0  0  0
    1.7190    1.2140    0.0000 S   0  0  0  0  0  0  0  0  0  0  0  0
  1  2  1  0  0  0  0
  2  3  1  0  0  0  0
  3  4  1  0  0  0  0
  4  5  1  0  0  0  0
  5  6  1  0  0  0  0
  6  7  1  0  0  0  0
  7  8  1  0  0  0  0
  8  9  2  0  0  0  0
  9 10  1  0  0  0  0
  5 10  1  0  0  0  0
  8 11  1  0  0  0  0
 11 12  1  0  0  0  0
 12 13  2  0  0  0  0
 13 14  1  0  0  0  0
 14 15  2  0  0  0  0
 15 16  1  0  0  0  0
 16 17  2  0  0  0  0
 12 17  1  0  0  0  0
  2 18  1  0  0  0  0
 18 19  2  0  0  0  0
 19 20  1  0  0  0  0
 20 21  2  0  0  0  0
 21 22  1  0  0  0  0
 22 23  2  0  0  0  0
 23 24  1  0  0  0  0
 24 25  2  0  0  0  0
 20 25  1  0  0  0  0
 25 26  1  0  0  0  0
 18 26  1  0  0  0  0
M  END
> <chemblId>
CHEMBL2047561

> <bioactivity__type>
IC50

> <units>
nM

> <value>
9650.0

$$$$

  CDK     11271518092D 0   0.00000     0.00000     0

 27 31  0  0  0  0              1 V2000 
    4.4520   -6.7500    0.0000 C   0  0  0  0  0  0  0  0  0  0  0  0
    3.1530   -6.0000    0.0000 O   0  0  0  0  0  0  0  0  0  0  0  0
    3.1530   -4.5000    0.0000 C   0  0  0  0  0  0  0  0  0  0  0  0
    4.4520   -3.7500    0.0000 C   0  0  0  0  0  0  0  0  0  0  0  0
    4.4520   -2.2500    0.0000 C   0  0  0  0  0  0  0  0  0  0  0  0
    5.7510   -1.5000    0.0000 O   0  0  0  0  0  0  0  0  0  0  0  0
    7.0501   -2.2500    0.0000 C   0  0  0  0  0  0  0  0  0  0  0  0
    3.1530   -1.5000    0.0000 C   0  0  0  0  0  0  0  0  0  0  0  0
    3.1530   -0.0000    0.0000 C   0  0  0  0  0  0  0  0  0  0  0  0
    1.8540    0.7500    0.0000 N   0  0  0  0  0  0  0  0  0  0  0  0
    1.8540    2.2500    0.0000 C   0  0  0  0  0  0  0  0  0  0  0  0
    0.5550    3.0000    0.0000 C   0  0  0  0  0  0  0  0  0  0  0  0
   -0.7440    2.2500    0.0000 C   0  0  0  0  0  0  0  0  0  0  0  0
   -2.0430    3.0000    0.0000 C   0  0  0  0  0  0  0  0  0  0  0  0
   -3.3420    2.2500    0.0000 C   0  0  0  0  0  0  0  0  0  0  0  0
   -4.7690    2.7140    0.0000 O   0  0  0  0  0  0  0  0  0  0  0  0
   -5.6500    1.5000    0.0000 C   0  0  0  0  0  0  0  0  0  0  0  0
   -4.7690    0.2870    0.0000 O   0  0  0  0  0  0  0  0  0  0  0  0
   -3.3420    0.7500    0.0000 C   0  0  0  0  0  0  0  0  0  0  0  0
   -2.0430   -0.0000    0.0000 C   0  0  0  0  0  0  0  0  0  0  0  0
   -0.7440    0.7500    0.0000 C   0  0  0  0  0  0  0  0  0  0  0  0
    0.5550   -0.0000    0.0000 C   0  0  0  0  0  0  0  0  0  0  0  0
    0.5550   -1.5000    0.0000 C   0  0  0  0  0  0  0  0  0  0  0  0
    1.8540   -2.2500    0.0000 C   0  0  0  0  0  0  0  0  0  0  0  0
    1.8540   -3.7500    0.0000 C   0  0  0  0  0  0  0  0  0  0  0  0
    0.5550   -4.5000    0.0000 C   0  0  0  0  0  0  0  0  0  0  0  0
    0.5549   -6.0000    0.0000 O   0  0  0  0  0  0  0  0  0  0  0  0
  1  2  1  0  0  0  0
  2  3  1  0  0  0  0
  3  4  2  0  0  0  0
  4  5  1  0  0  0  0
  5  6  1  0  0  0  0
  6  7  1  0  0  0  0
  5  8  2  0  0  0  0
  8  9  1  0  0  0  0
  9 10  1  0  0  0  0
 10 11  1  0  0  0  0
 11 12  1  0  0  0  0
 12 13  1  0  0  0  0
 13 14  2  0  0  0  0
 14 15  1  0  0  0  0
 15 16  1  0  0  0  0
 16 17  1  0  0  0  0
 17 18  1  0  0  0  0
 18 19  1  0  0  0  0
 15 19  2  0  0  0  0
 19 20  1  0  0  0  0
 20 21  2  0  0  0  0
 13 21  1  0  0  0  0
 21 22  1  0  0  0  0
 10 22  1  0  0  0  0
 22 23  1  1  0  0  0
 23 24  1  0  0  0  0
  8 24  1  0  0  0  0
 24 25  2  0  0  0  0
  3 25  1  0  0  0  0
 25 26  1  0  0  0  0
 26 27  1  0  0  0  0
M  END
> <chemblId>
CHEMBL2057438

> <bioactivity__type>
IC50

> <units>
nM

> <value>
323.79

$$$$

  CDK     11271518092D 0   0.00000     0.00000     0

 26 29  0  0  0  0              1 V2000 
    3.6080   -6.5000    0.0000 C   0  0  0  0  0  0  0  0  0  0  0  0
    2.3090   -5.7500    0.0000 O   0  0  0  0  0  0  0  0  0  0  0  0
    2.3090   -4.2500    0.0000 C   0  0  0  0  0  0  0  0  0  0  0  0
    1.0100   -3.5000    0.0000 C   0  0  0  0  0  0  0  0  0  0  0  0
    1.0100   -2.0000    0.0000 C   0  0  0  0  0  0  0  0  0  0  0  0
   -0.2890   -1.2500    0.0000 C   0  0  0  0  0  0  0  0  0  0  0  0
   -0.2890    0.2500    0.0000 C   0  0  0  0  0  0  0  0  0  0  0  0
    1.0100    1.0000    0.0000 N   0  0  0  0  0  0  0  0  0  0  0  0
    1.0100    2.5000    0.0000 C   0  0  0  0  0  0  0  0  0  0  0  0
   -0.2890    3.2500    0.0000 C   0  0  0  0  0  0  0  0  0  0  0  0
   -1.5880    2.5000    0.0000 C   0  0  0  0  0  0  0  0  0  0  0  0
   -2.8870    3.2500    0.0000 C   0  0  0  0  0  0  0  0  0  0  0  0
   -4.1860    2.5000    0.0000 C   0  0  0  0  0  0  0  0  0  0  0  0
   -5.4850    3.2500    0.0000 O   0  0  0  0  0  0  0  0  0  0  0  0
   -5.4851    4.7500    0.0000 C   0  0  0  0  0  0  0  0  0  0  0  0
   -4.1860    1.0000    0.0000 C   0  0  0  0  0  0  0  0  0  0  0  0
   -5.4850    0.2500    0.0000 O   0  0  0  0  0  0  0  0  0  0  0  0
   -6.7841    1.0000    0.0000 C   0  0  0  0  0  0  0  0  0  0  0  0
   -2.8870    0.2500    0.0000 C   0  0  0  0  0  0  0  0  0  0  0  0
   -1.5880    1.0000    0.0000 C   0  0  0  0  0  0  0  0  0  0  0  0
    2.3090    0.2500    0.0000 C   0  0  0  0  0  0  0  0  0  0  0  0
    2.3090   -1.2500    0.0000 C   0  0  0  0  0  0  0  0  0  0  0  0
    3.6080   -2.0000    0.0000 C   0  0  0  0  0  0  0  0  0  0  0  0
    4.9070   -1.2500    0.0000 O   0  0  0  0  0  0  0  0  0  0  0  0
    6.2061   -2.0000    0.0000 C   0  0  0  0  0  0  0  0  0  0  0  0
    3.6080   -3.5000    0.0000 C   0  0  0  0  0  0  0  0  0  0  0  0
  1  2  1  0  0  0  0
  2  3  1  0  0  0  0
  3  4  2  0  0  0  0
  4  5  1  0  0  0  0
  5  6  1  0  0  0  0
  7  6  1  1  0  0  0
  7  8  1  0  0  0  0
  8  9  1  0  0  0  0
  9 10  1  0  0  0  0
 10 11  1  0  0  0  0
 11 12  2  0  0  0  0
 12 13  1  0  0  0  0
 13 14  1  0  0  0  0
 14 15  1  0  0  0  0
 13 16  2  0  0  0  0
 16 17  1  0  0  0  0
 17 18  1  0  0  0  0
 16 19  1  0  0  0  0
 19 20  2  0  0  0  0
  7 20  1  0  0  0  0
 11 20  1  0  0  0  0
  8 21  1  0  0  0  0
 21 22  1  0  0  0  0
  5 22  2  0  0  0  0
 22 23  1  0  0  0  0
 23 24  1  0  0  0  0
 24 25  1  0  0  0  0
 23 26  2  0  0  0  0
  3 26  1  0  0  0  0
M  END
> <chemblId>
CHEMBL2057441

> <bioactivity__type>
IC50

> <units>
nM

> <value>
188.96

$$$$

  CDK     11271518092D 0   0.00000     0.00000     0

 28 31  0  0  0  0              1 V2000 
    3.6080   -6.5000    0.0000 C   0  0  0  0  0  0  0  0  0  0  0  0
    2.3090   -5.7500    0.0000 O   0  0  0  0  0  0  0  0  0  0  0  0
    2.3090   -4.2500    0.0000 C   0  0  0  0  0  0  0  0  0  0  0  0
    3.6080   -3.5000    0.0000 C   0  0  0  0  0  0  0  0  0  0  0  0
    3.6080   -2.0000    0.0000 C   0  0  0  0  0  0  0  0  0  0  0  0
    4.9070   -1.2500    0.0000 O   0  0  0  0  0  0  0  0  0  0  0  0
    6.2061   -2.0000    0.0000 C   0  0  0  0  0  0  0  0  0  0  0  0
    2.3090   -1.2500    0.0000 C   0  0  0  0  0  0  0  0  0  0  0  0
    2.3090    0.2500    0.0000 C   0  0  0  0  0  0  0  0  0  0  0  0
    1.0100    1.0000    0.0000 N   0  0  0  0  0  0  0  0  0  0  0  0
    1.0100    2.5000    0.0000 C   0  0  0  0  0  0  0  0  0  0  0  0
   -0.2890    3.2500    0.0000 C   0  0  0  0  0  0  0  0  0  0  0  0
   -1.5880    2.5000    0.0000 C   0  0  0  0  0  0  0  0  0  0  0  0
   -2.8870    3.2500    0.0000 C   0  0  0  0  0  0  0  0  0  0  0  0
   -4.1860    2.5000    0.0000 C   0  0  0  0  0  0  0  0  0  0  0  0
   -5.4850    3.2500    0.0000 O   0  0  0  0  0  0  0  0  0  0  0  0
   -5.4851    4.7500    0.0000 C   0  0  0  0  0  0  0  0  0  0  0  0
   -4.1860    1.0000    0.0000 C   0  0  0  0  0  0  0  0  0  0  0  0
   -5.4850    0.2500    0.0000 O   0  0  0  0  0  0  0  0  0  0  0  0
   -6.7841    1.0000    0.0000 C   0  0  0  0  0  0  0  0  0  0  0  0
   -2.8870    0.2500    0.0000 C   0  0  0  0  0  0  0  0  0  0  0  0
   -1.5880    1.0000    0.0000 C   0  0  0  0  0  0  0  0  0  0  0  0
   -0.2890    0.2500    0.0000 C   0  0  0  0  0  0  0  0  0  0  0  0
   -0.2890   -1.2500    0.0000 C   0  0  0  0  0  0  0  0  0  0  0  0
    1.0100   -2.0000    0.0000 C   0  0  0  0  0  0  0  0  0  0  0  0
    1.0100   -3.5000    0.0000 C   0  0  0  0  0  0  0  0  0  0  0  0
   -0.2890   -4.2500    0.0000 C   0  0  0  0  0  0  0  0  0  0  0  0
   -0.2891   -5.7500    0.0000 O   0  0  0  0  0  0  0  0  0  0  0  0
  1  2  1  0  0  0  0
  2  3  1  0  0  0  0
  3  4  2  0  0  0  0
  4  5  1  0  0  0  0
  5  6  1  0  0  0  0
  6  7  1  0  0  0  0
  5  8  2  0  0  0  0
  8  9  1  0  0  0  0
  9 10  1  0  0  0  0
 10 11  1  0  0  0  0
 11 12  1  0  0  0  0
 12 13  1  0  0  0  0
 13 14  2  0  0  0  0
 14 15  1  0  0  0  0
 15 16  1  0  0  0  0
 16 17  1  0  0  0  0
 15 18  2  0  0  0  0
 18 19  1  0  0  0  0
 19 20  1  0  0  0  0
 18 21  1  0  0  0  0
 21 22  2  0  0  0  0
 13 22  1  0  0  0  0
 22 23  1  0  0  0  0
 10 23  1  0  0  0  0
 23 24  1  1  0  0  0
 24 25  1  0  0  0  0
  8 25  1  0  0  0  0
 25 26  2  0  0  0  0
  3 26  1  0  0  0  0
 26 27  1  0  0  0  0
 27 28  1  0  0  0  0
M  END
> <chemblId>
CHEMBL2057442

> <bioactivity__type>
IC50

> <units>
nM

> <value>
113.81

$$$$

  CDK     11271518092D 0   0.00000     0.00000     0

 25 29  0  0  0  0              1 V2000 
    4.4520   -6.7500    0.0000 C   0  0  0  0  0  0  0  0  0  0  0  0
    3.1530   -6.0000    0.0000 O   0  0  0  0  0  0  0  0  0  0  0  0
    3.1530   -4.5000    0.0000 C   0  0  0  0  0  0  0  0  0  0  0  0
    1.8540   -3.7500    0.0000 C   0  0  0  0  0  0  0  0  0  0  0  0
    1.8540   -2.2500    0.0000 C   0  0  0  0  0  0  0  0  0  0  0  0
    0.5550   -1.5000    0.0000 C   0  0  0  0  0  0  0  0  0  0  0  0
    0.5550   -0.0000    0.0000 C   0  0  0  0  0  0  0  0  0  0  0  0
    1.8540    0.7500    0.0000 N   0  0  0  0  0  0  0  0  0  0  0  0
    1.8540    2.2500    0.0000 C   0  0  0  0  0  0  0  0  0  0  0  0
    0.5550    3.0000    0.0000 C   0  0  0  0  0  0  0  0  0  0  0  0
   -0.7440    2.2500    0.0000 C   0  0  0  0  0  0  0  0  0  0  0  0
   -2.0430    3.0000    0.0000 C   0  0  0  0  0  0  0  0  0  0  0  0
   -3.3420    2.2500    0.0000 C   0  0  0  0  0  0  0  0  0  0  0  0
   -4.7690    2.7140    0.0000 O   0  0  0  0  0  0  0  0  0  0  0  0
   -5.6500    1.5000    0.0000 C   0  0  0  0  0  0  0  0  0  0  0  0
   -4.7690    0.2870    0.0000 O   0  0  0  0  0  0  0  0  0  0  0  0
   -3.3420    0.7500    0.0000 C   0  0  0  0  0  0  0  0  0  0  0  0
   -2.0430   -0.0000    0.0000 C   0  0  0  0  0  0  0  0  0  0  0  0
   -0.7440    0.7500    0.0000 C   0  0  0  0  0  0  0  0  0  0  0  0
    3.1530   -0.0000    0.0000 C   0  0  0  0  0  0  0  0  0  0  0  0
    3.1530   -1.5000    0.0000 C   0  0  0  0  0  0  0  0  0  0  0  0
    4.4520   -2.2500    0.0000 C   0  0  0  0  0  0  0  0  0  0  0  0
    5.7510   -1.5000    0.0000 O   0  0  0  0  0  0  0  0  0  0  0  0
    7.0501   -2.2500    0.0000 C   0  0  0  0  0  0  0  0  0  0  0  0
    4.4520   -3.7500    0.0000 C   0  0  0  0  0  0  0  0  0  0  0  0
  1  2  1  0  0  0  0
  2  3  1  0  0  0  0
  3  4  2  0  0  0  0
  4  5  1  0  0  0  0
  5  6  1  0  0  0  0
  7  6  1  1  0  0  0
  7  8  1  0  0  0  0
  8  9  1  0  0  0  0
  9 10  1  0  0  0  0
 10 11  1  0  0  0  0
 11 12  2  0  0  0  0
 12 13  1  0  0  0  0
 13 14  1  0  0  0  0
 14 15  1  0  0  0  0
 15 16  1  0  0  0  0
 16 17  1  0  0  0  0
 13 17  2  0  0  0  0
 17 18  1  0  0  0  0
 18 19  2  0  0  0  0
  7 19  1  0  0  0  0
 11 19  1  0  0  0  0
  8 20  1  0  0  0  0
 20 21  1  0  0  0  0
  5 21  2  0  0  0  0
 21 22  1  0  0  0  0
 22 23  1  0  0  0  0
 23 24  1  0  0  0  0
 22 25  2  0  0  0  0
  3 25  1  0  0  0  0
M  END
> <chemblId>
CHEMBL2057443

> <bioactivity__type>
IC50

> <units>
nM

> <value>
141.58

$$$$

  CDK     11271518092D 0   0.00000     0.00000     0

 26 29  0  0  0  0              1 V2000 
    3.6080   -6.5000    0.0000 C   0  0  0  0  0  0  0  0  0  0  0  0
    2.3090   -5.7500    0.0000 O   0  0  0  0  0  0  0  0  0  0  0  0
    2.3090   -4.2500    0.0000 C   0  0  0  0  0  0  0  0  0  0  0  0
    1.0100   -3.5000    0.0000 C   0  0  0  0  0  0  0  0  0  0  0  0
    1.0100   -2.0000    0.0000 C   0  0  0  0  0  0  0  0  0  0  0  0
   -0.2890   -1.2500    0.0000 C   0  0  0  0  0  0  0  0  0  0  0  0
   -0.2890    0.2500    0.0000 C   0  0  0  0  0  0  0  0  0  0  0  0
    1.0100    1.0000    0.0000 N   0  0  0  0  0  0  0  0  0  0  0  0
    1.0100    2.5000    0.0000 C   0  0  0  0  0  0  0  0  0  0  0  0
   -0.2890    3.2500    0.0000 C   0  0  0  0  0  0  0  0  0  0  0  0
   -1.5880    2.5000    0.0000 C   0  0  0  0  0  0  0  0  0  0  0  0
   -2.8870    3.2500    0.0000 C   0  0  0  0  0  0  0  0  0  0  0  0
   -4.1860    2.5000    0.0000 C   0  0  0  0  0  0  0  0  0  0  0  0
   -5.4850    3.2500    0.0000 O   0  0  0  0  0  0  0  0  0  0  0  0
   -5.4851    4.7500    0.0000 C   0  0  0  0  0  0  0  0  0  0  0  0
   -4.1860    1.0000    0.0000 C   0  0  0  0  0  0  0  0  0  0  0  0
   -2.8870    0.2500    0.0000 C   0  0  0  0  0  0  0  0  0  0  0  0
   -2.8870   -1.2500    0.0000 O   0  0  0  0  0  0  0  0  0  0  0  0
   -4.1860   -2.0000    0.0000 C   0  0  0  0  0  0  0  0  0  0  0  0
   -1.5880    1.0000    0.0000 C   0  0  0  0  0  0  0  0  0  0  0  0
    2.3090    0.2500    0.0000 C   0  0  0  0  0  0  0  0  0  0  0  0
    2.3090   -1.2500    0.0000 C   0  0  0  0  0  0  0  0  0  0  0  0
    3.6080   -2.0000    0.0000 C   0  0  0  0  0  0  0  0  0  0  0  0
    4.9070   -1.2500    0.0000 O   0  0  0  0  0  0  0  0  0  0  0  0
    6.2061   -2.0000    0.0000 C   0  0  0  0  0  0  0  0  0  0  0  0
    3.6080   -3.5000    0.0000 C   0  0  0  0  0  0  0  0  0  0  0  0
  1  2  1  0  0  0  0
  2  3  1  0  0  0  0
  3  4  2  0  0  0  0
  4  5  1  0  0  0  0
  5  6  1  0  0  0  0
  7  6  1  1  0  0  0
  7  8  1  0  0  0  0
  8  9  1  0  0  0  0
  9 10  1  0  0  0  0
 10 11  1  0  0  0  0
 11 12  2  0  0  0  0
 12 13  1  0  0  0  0
 13 14  1  0  0  0  0
 14 15  1  0  0  0  0
 13 16  2  0  0  0  0
 16 17  1  0  0  0  0
 17 18  1  0  0  0  0
 18 19  1  0  0  0  0
 17 20  2  0  0  0  0
  7 20  1  0  0  0  0
 11 20  1  0  0  0  0
  8 21  1  0  0  0  0
 21 22  1  0  0  0  0
  5 22  2  0  0  0  0
 22 23  1  0  0  0  0
 23 24  1  0  0  0  0
 24 25  1  0  0  0  0
 23 26  2  0  0  0  0
  3 26  1  0  0  0  0
M  END
> <chemblId>
CHEMBL2057445

> <bioactivity__type>
IC50

> <units>
nM

> <value>
11647.145

$$$$

  CDK     11271518092D 0   0.00000     0.00000     0

 28 31  0  0  0  0              1 V2000 
    3.6080   -6.5000    0.0000 C   0  0  0  0  0  0  0  0  0  0  0  0
    2.3090   -5.7500    0.0000 O   0  0  0  0  0  0  0  0  0  0  0  0
    2.3090   -4.2500    0.0000 C   0  0  0  0  0  0  0  0  0  0  0  0
    1.0100   -3.5000    0.0000 C   0  0  0  0  0  0  0  0  0  0  0  0
    1.0100   -2.0000    0.0000 C   0  0  0  0  0  0  0  0  0  0  0  0
   -0.2890   -1.2500    0.0000 C   0  0  0  0  0  0  0  0  0  0  0  0
   -0.2890    0.2500    0.0000 C   0  0  0  0  0  0  0  0  0  0  0  0
    1.0100    1.0000    0.0000 N   0  0  0  0  0  0  0  0  0  0  0  0
    1.0100    2.5000    0.0000 C   0  0  0  0  0  0  0  0  0  0  0  0
   -0.2890    3.2500    0.0000 C   0  0  0  0  0  0  0  0  0  0  0  0
   -1.5880    2.5000    0.0000 C   0  0  0  0  0  0  0  0  0  0  0  0
   -2.8870    3.2500    0.0000 C   0  0  0  0  0  0  0  0  0  0  0  0
   -4.1860    2.5000    0.0000 C   0  0  0  0  0  0  0  0  0  0  0  0
   -5.4850    3.2500    0.0000 O   0  0  0  0  0  0  0  0  0  0  0  0
   -5.4851    4.7500    0.0000 C   0  0  0  0  0  0  0  0  0  0  0  0
   -4.1860    1.0000    0.0000 C   0  0  0  0  0  0  0  0  0  0  0  0
   -5.4850    0.2500    0.0000 O   0  0  0  0  0  0  0  0  0  0  0  0
   -6.7841    1.0000    0.0000 C   0  0  0  0  0  0  0  0  0  0  0  0
   -2.8870    0.2500    0.0000 C   0  0  0  0  0  0  0  0  0  0  0  0
   -2.8870   -1.2500    0.0000 O   0  0  0  0  0  0  0  0  0  0  0  0
   -4.1860   -2.0000    0.0000 C   0  0  0  0  0  0  0  0  0  0  0  0
   -1.5880    1.0000    0.0000 C   0  0  0  0  0  0  0  0  0  0  0  0
    2.3090    0.2500    0.0000 C   0  0  0  0  0  0  0  0  0  0  0  0
    2.3090   -1.2500    0.0000 C   0  0  0  0  0  0  0  0  0  0  0  0
    3.6080   -2.0000    0.0000 C   0  0  0  0  0  0  0  0  0  0  0  0
    4.9070   -1.2500    0.0000 O   0  0  0  0  0  0  0  0  0  0  0  0
    6.2061   -2.0000    0.0000 C   0  0  0  0  0  0  0  0  0  0  0  0
    3.6080   -3.5000    0.0000 C   0  0  0  0  0  0  0  0  0  0  0  0
  1  2  1  0  0  0  0
  2  3  1  0  0  0  0
  3  4  2  0  0  0  0
  4  5  1  0  0  0  0
  5  6  1  0  0  0  0
  7  6  1  1  0  0  0
  7  8  1  0  0  0  0
  8  9  1  0  0  0  0
  9 10  1  0  0  0  0
 10 11  1  0  0  0  0
 11 12  2  0  0  0  0
 12 13  1  0  0  0  0
 13 14  1  0  0  0  0
 14 15  1  0  0  0  0
 13 16  2  0  0  0  0
 16 17  1  0  0  0  0
 17 18  1  0  0  0  0
 16 19  1  0  0  0  0
 19 20  1  0  0  0  0
 20 21  1  0  0  0  0
 19 22  2  0  0  0  0
  7 22  1  0  0  0  0
 11 22  1  0  0  0  0
  8 23  1  0  0  0  0
 23 24  1  0  0  0  0
  5 24  2  0  0  0  0
 24 25  1  0  0  0  0
 25 26  1  0  0  0  0
 26 27  1  0  0  0  0
 25 28  2  0  0  0  0
  3 28  1  0  0  0  0
M  END
> <chemblId>
CHEMBL2057446

> <bioactivity__type>
IC50

> <units>
nM

> <value>
5942.725

$$$$

  CDK     11271518092D 0   0.00000     0.00000     0

 24 27  0  0  0  0              1 V2000 
   -5.4851    4.7500    0.0000 C   0  0  0  0  0  0  0  0  0  0  0  0
   -5.4850    3.2500    0.0000 O   0  0  0  0  0  0  0  0  0  0  0  0
   -4.1860    2.5000    0.0000 C   0  0  0  0  0  0  0  0  0  0  0  0
   -2.8870    3.2500    0.0000 C   0  0  0  0  0  0  0  0  0  0  0  0
   -1.5880    2.5000    0.0000 C   0  0  0  0  0  0  0  0  0  0  0  0
   -0.2890    3.2500    0.0000 C   0  0  0  0  0  0  0  0  0  0  0  0
    1.0100    2.5000    0.0000 C   0  0  0  0  0  0  0  0  0  0  0  0
    1.0100    1.0000    0.0000 N   0  0  0  0  0  0  0  0  0  0  0  0
    2.3090    0.2500    0.0000 C   0  0  0  0  0  0  0  0  0  0  0  0
    2.3090   -1.2500    0.0000 C   0  0  0  0  0  0  0  0  0  0  0  0
    3.6080   -2.0000    0.0000 C   0  0  0  0  0  0  0  0  0  0  0  0
    4.9070   -1.2500    0.0000 C   0  0  0  0  0  0  0  0  0  0  0  0
    3.6080   -3.5000    0.0000 C   0  0  0  0  0  0  0  0  0  0  0  0
    2.3090   -4.2500    0.0000 C   0  0  0  0  0  0  0  0  0  0  0  0
    2.3090   -5.7500    0.0000 C   0  0  0  0  0  0  0  0  0  0  0  0
    1.0100   -3.5000    0.0000 C   0  0  0  0  0  0  0  0  0  0  0  0
    1.0100   -2.0000    0.0000 C   0  0  0  0  0  0  0  0  0  0  0  0
   -0.2890   -1.2500    0.0000 C   0  0  0  0  0  0  0  0  0  0  0  0
   -0.2890    0.2500    0.0000 C   0  0  0  0  0  0  0  0  0  0  0  0
   -1.5880    1.0000    0.0000 C   0  0  0  0  0  0  0  0  0  0  0  0
   -2.8870    0.2500    0.0000 C   0  0  0  0  0  0  0  0  0  0  0  0
   -4.1860    1.0000    0.0000 C   0  0  0  0  0  0  0  0  0  0  0  0
   -5.4850    0.2500    0.0000 O   0  0  0  0  0  0  0  0  0  0  0  0
   -6.7841    1.0000    0.0000 C   0  0  0  0  0  0  0  0  0  0  0  0
  1  2  1  0  0  0  0
  2  3  1  0  0  0  0
  3  4  2  0  0  0  0
  4  5  1  0  0  0  0
  5  6  1  0  0  0  0
  6  7  1  0  0  0  0
  7  8  1  0  0  0  0
  8  9  1  0  0  0  0
  9 10  1  0  0  0  0
 10 11  2  0  0  0  0
 11 12  1  0  0  0  0
 11 13  1  0  0  0  0
 13 14  2  0  0  0  0
 14 15  1  0  0  0  0
 14 16  1  0  0  0  0
 16 17  2  0  0  0  0
 10 17  1  0  0  0  0
 17 18  1  0  0  0  0
 19 18  1  1  0  0  0
  8 19  1  0  0  0  0
 19 20  1  0  0  0  0
  5 20  2  0  0  0  0
 20 21  1  0  0  0  0
 21 22  2  0  0  0  0
  3 22  1  0  0  0  0
 22 23  1  0  0  0  0
 23 24  1  0  0  0  0
M  END
> <chemblId>
CHEMBL2057451

> <bioactivity__type>
IC50

> <units>
nM

> <value>
684.0

$$$$

  CDK     11271518092D 0   0.00000     0.00000     0

 24 27  0  0  0  0              1 V2000 
   -5.4851    4.7500    0.0000 C   0  0  0  0  0  0  0  0  0  0  0  0
   -5.4850    3.2500    0.0000 O   0  0  0  0  0  0  0  0  0  0  0  0
   -4.1860    2.5000    0.0000 C   0  0  0  0  0  0  0  0  0  0  0  0
   -2.8870    3.2500    0.0000 C   0  0  0  0  0  0  0  0  0  0  0  0
   -1.5880    2.5000    0.0000 C   0  0  0  0  0  0  0  0  0  0  0  0
   -0.2890    3.2500    0.0000 C   0  0  0  0  0  0  0  0  0  0  0  0
    1.0100    2.5000    0.0000 C   0  0  0  0  0  0  0  0  0  0  0  0
    1.0100    1.0000    0.0000 N   0  0  0  0  0  0  0  0  0  0  0  0
    2.3090    0.2500    0.0000 C   0  0  0  0  0  0  0  0  0  0  0  0
    2.3090   -1.2500    0.0000 C   0  0  0  0  0  0  0  0  0  0  0  0
    3.6080   -2.0000    0.0000 C   0  0  0  0  0  0  0  0  0  0  0  0
    4.9070   -1.2500    0.0000 C   0  0  0  0  0  0  0  0  0  0  0  0
    3.6080   -3.5000    0.0000 C   0  0  0  0  0  0  0  0  0  0  0  0
    2.3090   -4.2500    0.0000 C   0  0  0  0  0  0  0  0  0  0  0  0
    2.3090   -5.7500    0.0000 C   0  0  0  0  0  0  0  0  0  0  0  0
    1.0100   -3.5000    0.0000 C   0  0  0  0  0  0  0  0  0  0  0  0
    1.0100   -2.0000    0.0000 C   0  0  0  0  0  0  0  0  0  0  0  0
   -0.2890   -1.2500    0.0000 C   0  0  0  0  0  0  0  0  0  0  0  0
   -0.2890    0.2500    0.0000 C   0  0  0  0  0  0  0  0  0  0  0  0
   -1.5880    1.0000    0.0000 C   0  0  0  0  0  0  0  0  0  0  0  0
   -2.8870    0.2500    0.0000 C   0  0  0  0  0  0  0  0  0  0  0  0
   -4.1860    1.0000    0.0000 C   0  0  0  0  0  0  0  0  0  0  0  0
   -5.4850    0.2500    0.0000 O   0  0  0  0  0  0  0  0  0  0  0  0
   -6.7841    1.0000    0.0000 C   0  0  0  0  0  0  0  0  0  0  0  0
  1  2  1  0  0  0  0
  2  3  1  0  0  0  0
  3  4  2  0  0  0  0
  4  5  1  0  0  0  0
  5  6  1  0  0  0  0
  6  7  1  0  0  0  0
  7  8  1  0  0  0  0
  8  9  1  0  0  0  0
  9 10  1  0  0  0  0
 10 11  2  0  0  0  0
 11 12  1  0  0  0  0
 11 13  1  0  0  0  0
 13 14  2  0  0  0  0
 14 15  1  0  0  0  0
 14 16  1  0  0  0  0
 16 17  2  0  0  0  0
 10 17  1  0  0  0  0
 17 18  1  0  0  0  0
 18 19  1  0  0  0  0
  8 19  1  0  0  0  0
 19 20  1  0  0  0  0
  5 20  2  0  0  0  0
 20 21  1  0  0  0  0
 21 22  2  0  0  0  0
  3 22  1  0  0  0  0
 22 23  1  0  0  0  0
 23 24  1  0  0  0  0
M  END
> <chemblId>
CHEMBL2057452

> <bioactivity__type>
IC50

> <units>
nM

> <value>
2917.2

$$$$

  CDK     11271518092D 0   0.00000     0.00000     0

 23 26  0  0  0  0              1 V2000 
    3.6080   -6.5000    0.0000 C   0  0  0  0  0  0  0  0  0  0  0  0
    2.3090   -5.7500    0.0000 O   0  0  0  0  0  0  0  0  0  0  0  0
    2.3090   -4.2500    0.0000 C   0  0  0  0  0  0  0  0  0  0  0  0
    3.6080   -3.5000    0.0000 C   0  0  0  0  0  0  0  0  0  0  0  0
    3.6080   -2.0000    0.0000 C   0  0  0  0  0  0  0  0  0  0  0  0
    2.3090   -1.2500    0.0000 C   0  0  0  0  0  0  0  0  0  0  0  0
    2.3090    0.2500    0.0000 C   0  0  0  0  0  0  0  0  0  0  0  0
    1.0100    1.0000    0.0000 N   0  0  0  0  0  0  0  0  0  0  0  0
    1.0100    2.5000    0.0000 C   0  0  0  0  0  0  0  0  0  0  0  0
   -0.2890    3.2500    0.0000 C   0  0  0  0  0  0  0  0  0  0  0  0
   -1.5880    2.5000    0.0000 C   0  0  0  0  0  0  0  0  0  0  0  0
   -2.8870    3.2500    0.0000 C   0  0  0  0  0  0  0  0  0  0  0  0
   -4.1860    2.5000    0.0000 C   0  0  0  0  0  0  0  0  0  0  0  0
   -5.4850    3.2500    0.0000 O   0  0  0  0  0  0  0  0  0  0  0  0
   -5.4851    4.7500    0.0000 C   0  0  0  0  0  0  0  0  0  0  0  0
   -4.1860    1.0000    0.0000 C   0  0  0  0  0  0  0  0  0  0  0  0
   -5.4850    0.2500    0.0000 O   0  0  0  0  0  0  0  0  0  0  0  0
   -2.8870    0.2500    0.0000 C   0  0  0  0  0  0  0  0  0  0  0  0
   -1.5880    1.0000    0.0000 C   0  0  0  0  0  0  0  0  0  0  0  0
   -0.2890    0.2500    0.0000 C   0  0  0  0  0  0  0  0  0  0  0  0
   -0.2890   -1.2500    0.0000 C   0  0  0  0  0  0  0  0  0  0  0  0
    1.0100   -2.0000    0.0000 C   0  0  0  0  0  0  0  0  0  0  0  0
    1.0100   -3.5000    0.0000 C   0  0  0  0  0  0  0  0  0  0  0  0
  1  2  1  0  0  0  0
  2  3  1  0  0  0  0
  3  4  2  0  0  0  0
  4  5  1  0  0  0  0
  5  6  2  0  0  0  0
  6  7  1  0  0  0  0
  7  8  1  0  0  0  0
  8  9  1  0  0  0  0
  9 10  1  0  0  0  0
 10 11  1  0  0  0  0
 11 12  2  0  0  0  0
 12 13  1  0  0  0  0
 13 14  1  0  0  0  0
 14 15  1  0  0  0  0
 13 16  2  0  0  0  0
 16 17  1  0  0  0  0
 16 18  1  0  0  0  0
 18 19  2  0  0  0  0
 11 19  1  0  0  0  0
 19 20  1  0  0  0  0
  8 20  1  0  0  0  0
 20 21  1  1  0  0  0
 21 22  1  0  0  0  0
  6 22  1  0  0  0  0
 22 23  2  0  0  0  0
  3 23  1  0  0  0  0
M  END
> <chemblId>
CHEMBL2057453

> <bioactivity__type>
IC50

> <units>
nM

> <value>
68.89

$$$$

  CDK     11271518092D 0   0.00000     0.00000     0

 27 30  0  0  0  0              1 V2000 
    3.6080   -6.5000    0.0000 C   0  0  0  0  0  0  0  0  0  0  0  0
    2.3090   -5.7500    0.0000 O   0  0  0  0  0  0  0  0  0  0  0  0
    2.3090   -4.2500    0.0000 C   0  0  0  0  0  0  0  0  0  0  0  0
    1.0100   -3.5000    0.0000 C   0  0  0  0  0  0  0  0  0  0  0  0
    1.0100   -2.0000    0.0000 C   0  0  0  0  0  0  0  0  0  0  0  0
   -0.2890   -1.2500    0.0000 C   0  0  0  0  0  0  0  0  0  0  0  0
   -0.2890    0.2500    0.0000 C   0  0  0  0  0  0  0  0  0  0  0  0
    1.0100    1.0000    0.0000 N   0  0  0  0  0  0  0  0  0  0  0  0
    1.0100    2.5000    0.0000 C   0  0  0  0  0  0  0  0  0  0  0  0
   -0.2890    3.2500    0.0000 C   0  0  0  0  0  0  0  0  0  0  0  0
   -1.5880    2.5000    0.0000 C   0  0  0  0  0  0  0  0  0  0  0  0
   -2.8870    3.2500    0.0000 C   0  0  0  0  0  0  0  0  0  0  0  0
   -4.1860    2.5000    0.0000 C   0  0  0  0  0  0  0  0  0  0  0  0
   -5.4850    3.2500    0.0000 O   0  0  0  0  0  0  0  0  0  0  0  0
   -5.4851    4.7500    0.0000 C   0  0  0  0  0  0  0  0  0  0  0  0
   -4.1860    1.0000    0.0000 C   0  0  0  0  0  0  0  0  0  0  0  0
   -5.4850    0.2500    0.0000 O   0  0  0  0  0  0  0  0  0  0  0  0
   -2.8870    0.2500    0.0000 C   0  0  0  0  0  0  0  0  0  0  0  0
   -2.8870   -1.2500    0.0000 O   0  0  0  0  0  0  0  0  0  0  0  0
   -4.1860   -2.0000    0.0000 C   0  0  0  0  0  0  0  0  0  0  0  0
   -1.5880    1.0000    0.0000 C   0  0  0  0  0  0  0  0  0  0  0  0
    2.3090    0.2500    0.0000 C   0  0  0  0  0  0  0  0  0  0  0  0
    2.3090   -1.2500    0.0000 C   0  0  0  0  0  0  0  0  0  0  0  0
    3.6080   -2.0000    0.0000 C   0  0  0  0  0  0  0  0  0  0  0  0
    4.9070   -1.2500    0.0000 O   0  0  0  0  0  0  0  0  0  0  0  0
    6.2061   -2.0000    0.0000 C   0  0  0  0  0  0  0  0  0  0  0  0
    3.6080   -3.5000    0.0000 C   0  0  0  0  0  0  0  0  0  0  0  0
  1  2  1  0  0  0  0
  2  3  1  0  0  0  0
  3  4  2  0  0  0  0
  4  5  1  0  0  0  0
  5  6  1  0  0  0  0
  7  6  1  1  0  0  0
  7  8  1  0  0  0  0
  8  9  1  0  0  0  0
  9 10  1  0  0  0  0
 10 11  1  0  0  0  0
 11 12  2  0  0  0  0
 12 13  1  0  0  0  0
 13 14  1  0  0  0  0
 14 15  1  0  0  0  0
 13 16  2  0  0  0  0
 16 17  1  0  0  0  0
 16 18  1  0  0  0  0
 18 19  1  0  0  0  0
 19 20  1  0  0  0  0
 18 21  2  0  0  0  0
  7 21  1  0  0  0  0
 11 21  1  0  0  0  0
  8 22  1  0  0  0  0
 22 23  1  0  0  0  0
  5 23  2  0  0  0  0
 23 24  1  0  0  0  0
 24 25  1  0  0  0  0
 25 26  1  0  0  0  0
 24 27  2  0  0  0  0
  3 27  1  0  0  0  0
M  END
> <chemblId>
CHEMBL2057454

> <bioactivity__type>
IC50

> <units>
nM

> <value>
98.13

$$$$

  CDK     11271518092D 0   0.00000     0.00000     0

 25 28  0  0  0  0              1 V2000 
    3.6080   -6.5000    0.0000 C   0  0  0  0  0  0  0  0  0  0  0  0
    2.3090   -5.7500    0.0000 O   0  0  0  0  0  0  0  0  0  0  0  0
    2.3090   -4.2500    0.0000 C   0  0  0  0  0  0  0  0  0  0  0  0
    1.0100   -3.5000    0.0000 C   0  0  0  0  0  0  0  0  0  0  0  0
    1.0100   -2.0000    0.0000 C   0  0  0  0  0  0  0  0  0  0  0  0
   -0.2890   -1.2500    0.0000 C   0  0  0  0  0  0  0  0  0  0  0  0
   -0.2890    0.2500    0.0000 C   0  0  0  0  0  0  0  0  0  0  0  0
    1.0100    1.0000    0.0000 N   0  0  0  0  0  0  0  0  0  0  0  0
    1.0100    2.5000    0.0000 C   0  0  0  0  0  0  0  0  0  0  0  0
   -0.2890    3.2500    0.0000 C   0  0  0  0  0  0  0  0  0  0  0  0
   -1.5880    2.5000    0.0000 C   0  0  0  0  0  0  0  0  0  0  0  0
   -2.8870    3.2500    0.0000 C   0  0  0  0  0  0  0  0  0  0  0  0
   -4.1860    2.5000    0.0000 C   0  0  0  0  0  0  0  0  0  0  0  0
   -5.4850    3.2500    0.0000 O   0  0  0  0  0  0  0  0  0  0  0  0
   -5.4851    4.7500    0.0000 C   0  0  0  0  0  0  0  0  0  0  0  0
   -4.1860    1.0000    0.0000 C   0  0  0  0  0  0  0  0  0  0  0  0
   -5.4850    0.2500    0.0000 O   0  0  0  0  0  0  0  0  0  0  0  0
   -2.8870    0.2500    0.0000 C   0  0  0  0  0  0  0  0  0  0  0  0
   -1.5880    1.0000    0.0000 C   0  0  0  0  0  0  0  0  0  0  0  0
    2.3090    0.2500    0.0000 C   0  0  0  0  0  0  0  0  0  0  0  0
    2.3090   -1.2500    0.0000 C   0  0  0  0  0  0  0  0  0  0  0  0
    3.6080   -2.0000    0.0000 C   0  0  0  0  0  0  0  0  0  0  0  0
    4.9070   -1.2500    0.0000 O   0  0  0  0  0  0  0  0  0  0  0  0
    6.2061   -2.0000    0.0000 C   0  0  0  0  0  0  0  0  0  0  0  0
    3.6080   -3.5000    0.0000 C   0  0  0  0  0  0  0  0  0  0  0  0
  1  2  1  0  0  0  0
  2  3  1  0  0  0  0
  3  4  2  0  0  0  0
  4  5  1  0  0  0  0
  5  6  1  0  0  0  0
  7  6  1  1  0  0  0
  7  8  1  0  0  0  0
  8  9  1  0  0  0  0
  9 10  1  0  0  0  0
 10 11  1  0  0  0  0
 11 12  2  0  0  0  0
 12 13  1  0  0  0  0
 13 14  1  0  0  0  0
 14 15  1  0  0  0  0
 13 16  2  0  0  0  0
 16 17  1  0  0  0  0
 16 18  1  0  0  0  0
 18 19  2  0  0  0  0
  7 19  1  0  0  0  0
 11 19  1  0  0  0  0
  8 20  1  0  0  0  0
 20 21  1  0  0  0  0
  5 21  2  0  0  0  0
 21 22  1  0  0  0  0
 22 23  1  0  0  0  0
 23 24  1  0  0  0  0
 22 25  2  0  0  0  0
  3 25  1  0  0  0  0
M  END
> <chemblId>
CHEMBL2057455

> <bioactivity__type>
IC50

> <units>
nM

> <value>
692.43

$$$$

  CDK     11271518092D 0   0.00000     0.00000     0

 27 30  0  0  0  0              1 V2000 
   -5.4851    4.7500    0.0000 C   0  0  0  0  0  0  0  0  0  0  0  0
   -5.4850    3.2500    0.0000 O   0  0  0  0  0  0  0  0  0  0  0  0
   -4.1860    2.5000    0.0000 C   0  0  0  0  0  0  0  0  0  0  0  0
   -2.8870    3.2500    0.0000 C   0  0  0  0  0  0  0  0  0  0  0  0
   -1.5880    2.5000    0.0000 C   0  0  0  0  0  0  0  0  0  0  0  0
   -0.2890    3.2500    0.0000 C   0  0  0  0  0  0  0  0  0  0  0  0
    1.0100    2.5000    0.0000 C   0  0  0  0  0  0  0  0  0  0  0  0
    1.0100    1.0000    0.0000 N   0  0  0  0  0  0  0  0  0  0  0  0
    2.3090    0.2500    0.0000 C   0  0  0  0  0  0  0  0  0  0  0  0
    2.3090   -1.2500    0.0000 C   0  0  0  0  0  0  0  0  0  0  0  0
    1.0100   -2.0000    0.0000 C   0  0  0  0  0  0  0  0  0  0  0  0
   -0.2890   -1.2500    0.0000 C   0  0  0  0  0  0  0  0  0  0  0  0
   -0.2890    0.2500    0.0000 C   0  0  0  0  0  0  0  0  0  0  0  0
   -1.5880    1.0000    0.0000 C   0  0  0  0  0  0  0  0  0  0  0  0
   -2.8870    0.2500    0.0000 C   0  0  0  0  0  0  0  0  0  0  0  0
   -4.1860    1.0000    0.0000 C   0  0  0  0  0  0  0  0  0  0  0  0
   -5.4850    0.2500    0.0000 O   0  0  0  0  0  0  0  0  0  0  0  0
    1.0100   -3.5000    0.0000 C   0  0  0  0  0  0  0  0  0  0  0  0
   -0.2890   -4.2500    0.0000 C   0  0  0  0  0  0  0  0  0  0  0  0
   -0.2891   -5.7500    0.0000 O   0  0  0  0  0  0  0  0  0  0  0  0
    2.3090   -4.2500    0.0000 C   0  0  0  0  0  0  0  0  0  0  0  0
    2.3090   -5.7500    0.0000 O   0  0  0  0  0  0  0  0  0  0  0  0
    3.6080   -6.5000    0.0000 C   0  0  0  0  0  0  0  0  0  0  0  0
    3.6080   -3.5000    0.0000 C   0  0  0  0  0  0  0  0  0  0  0  0
    3.6080   -2.0000    0.0000 C   0  0  0  0  0  0  0  0  0  0  0  0
    4.9070   -1.2500    0.0000 O   0  0  0  0  0  0  0  0  0  0  0  0
    6.2061   -2.0000    0.0000 C   0  0  0  0  0  0  0  0  0  0  0  0
  1  2  1  0  0  0  0
  2  3  1  0  0  0  0
  3  4  2  0  0  0  0
  4  5  1  0  0  0  0
  5  6  1  0  0  0  0
  6  7  1  0  0  0  0
  7  8  1  0  0  0  0
  8  9  1  0  0  0  0
  9 10  1  0  0  0  0
 10 11  2  0  0  0  0
 11 12  1  0  0  0  0
 13 12  1  1  0  0  0
  8 13  1  0  0  0  0
 13 14  1  0  0  0  0
  5 14  2  0  0  0  0
 14 15  1  0  0  0  0
 15 16  2  0  0  0  0
  3 16  1  0  0  0  0
 16 17  1  0  0  0  0
 11 18  1  0  0  0  0
 18 19  1  0  0  0  0
 19 20  1  0  0  0  0
 18 21  2  0  0  0  0
 21 22  1  0  0  0  0
 22 23  1  0  0  0  0
 21 24  1  0  0  0  0
 24 25  2  0  0  0  0
 10 25  1  0  0  0  0
 25 26  1  0  0  0  0
 26 27  1  0  0  0  0
M  END
> <chemblId>
CHEMBL2057456

> <bioactivity__type>
IC50

> <units>
nM

> <value>
30.7

$$$$

  CDK     11271518092D 0   0.00000     0.00000     0

 23 26  0  0  0  0              1 V2000 
   -5.4851    4.7500    0.0000 C   0  0  0  0  0  0  0  0  0  0  0  0
   -5.4850    3.2500    0.0000 O   0  0  0  0  0  0  0  0  0  0  0  0
   -4.1860    2.5000    0.0000 C   0  0  0  0  0  0  0  0  0  0  0  0
   -2.8870    3.2500    0.0000 C   0  0  0  0  0  0  0  0  0  0  0  0
   -1.5880    2.5000    0.0000 C   0  0  0  0  0  0  0  0  0  0  0  0
   -0.2890    3.2500    0.0000 C   0  0  0  0  0  0  0  0  0  0  0  0
    1.0100    2.5000    0.0000 C   0  0  0  0  0  0  0  0  0  0  0  0
    1.0100    1.0000    0.0000 N   0  0  0  0  0  0  0  0  0  0  0  0
    2.3090    0.2500    0.0000 C   0  0  0  0  0  0  0  0  0  0  0  0
    2.3090   -1.2500    0.0000 C   0  0  0  0  0  0  0  0  0  0  0  0
    3.6080   -2.0000    0.0000 C   0  0  0  0  0  0  0  0  0  0  0  0
    4.9070   -1.2500    0.0000 C   0  0  0  0  0  0  0  0  0  0  0  0
    3.6080   -3.5000    0.0000 C   0  0  0  0  0  0  0  0  0  0  0  0
    2.3090   -4.2500    0.0000 C   0  0  0  0  0  0  0  0  0  0  0  0
    2.3090   -5.7500    0.0000 C   0  0  0  0  0  0  0  0  0  0  0  0
    1.0100   -3.5000    0.0000 C   0  0  0  0  0  0  0  0  0  0  0  0
    1.0100   -2.0000    0.0000 C   0  0  0  0  0  0  0  0  0  0  0  0
   -0.2890   -1.2500    0.0000 C   0  0  0  0  0  0  0  0  0  0  0  0
   -0.2890    0.2500    0.0000 C   0  0  0  0  0  0  0  0  0  0  0  0
   -1.5880    1.0000    0.0000 C   0  0  0  0  0  0  0  0  0  0  0  0
   -2.8870    0.2500    0.0000 C   0  0  0  0  0  0  0  0  0  0  0  0
   -4.1860    1.0000    0.0000 C   0  0  0  0  0  0  0  0  0  0  0  0
   -5.4850    0.2500    0.0000 O   0  0  0  0  0  0  0  0  0  0  0  0
  1  2  1  0  0  0  0
  2  3  1  0  0  0  0
  3  4  2  0  0  0  0
  4  5  1  0  0  0  0
  5  6  1  0  0  0  0
  6  7  1  0  0  0  0
  7  8  1  0  0  0  0
  8  9  1  0  0  0  0
  9 10  1  0  0  0  0
 10 11  2  0  0  0  0
 11 12  1  0  0  0  0
 11 13  1  0  0  0  0
 13 14  2  0  0  0  0
 14 15  1  0  0  0  0
 14 16  1  0  0  0  0
 16 17  2  0  0  0  0
 10 17  1  0  0  0  0
 17 18  1  0  0  0  0
 19 18  1  1  0  0  0
  8 19  1  0  0  0  0
 19 20  1  0  0  0  0
  5 20  2  0  0  0  0
 20 21  1  0  0  0  0
 21 22  2  0  0  0  0
  3 22  1  0  0  0  0
 22 23  1  0  0  0  0
M  END
> <chemblId>
CHEMBL2057457

> <bioactivity__type>
IC50

> <units>
nM

> <value>
56.37

$$$$

  CDK     11271518092D 0   0.00000     0.00000     0

 21 24  0  0  0  0              1 V2000 
    6.4952   -0.7500    0.0000 C   0  0  0  0  0  0  0  0  0  0  0  0
    5.1962   -0.0000    0.0000 N   0  0  0  0  0  0  0  0  0  0  0  0
    3.8971   -0.7500    0.0000 C   0  0  0  0  0  0  0  0  0  0  0  0
    2.5981   -0.0000    0.0000 C   0  0  0  0  0  0  0  0  0  0  0  0
    1.2990   -0.7500    0.0000 C   0  0  0  0  0  0  0  0  0  0  0  0
    0.0000    0.0000    0.0000 C   0  0  0  0  0  0  0  0  0  0  0  0
   -1.2990   -0.7500    0.0000 C   0  0  0  0  0  0  0  0  0  0  0  0
   -2.5981   -0.0000    0.0000 C   0  0  0  0  0  0  0  0  0  0  0  0
   -2.5981    1.5000    0.0000 C   0  0  0  0  0  0  0  0  0  0  0  0
   -1.2990    2.2500    0.0000 C   0  0  0  0  0  0  0  0  0  0  0  0
   -1.2990    3.7500    0.0000 C   0  0  0  0  0  0  0  0  0  0  0  0
    0.0000    4.5000    0.0000 C   0  0  0  0  0  0  0  0  0  0  0  0
    1.2990    3.7500    0.0000 C   0  0  0  0  0  0  0  0  0  0  0  0
    1.2990    2.2500    0.0000 C   0  0  0  0  0  0  0  0  0  0  0  0
    0.0000    1.5000    0.0000 C   0  0  0  0  0  0  0  0  0  0  0  0
   -3.8430   -1.4141    0.0000 C   0  0  0  0  0  0  0  0  0  0  0  0
   -4.8970   -2.5009    0.0000 C   0  0  0  0  0  0  0  0  0  0  0  0
   -4.7915   -3.8980    0.0000 C   0  0  0  0  0  0  0  0  0  0  0  0
   -3.5781   -4.5986    0.0000 C   0  0  0  0  0  0  0  0  0  0  0  0
   -2.3155   -3.9914    0.0000 C   0  0  0  0  0  0  0  0  0  0  0  0
   -1.9012   -2.5352    0.0000 C   0  0  0  0  0  0  0  0  0  0  0  0
  1  2  1  0  0  0  0
  2  3  1  0  0  0  0
  3  4  1  0  0  0  0
  4  5  1  0  0  0  0
  5  6  1  0  0  0  0
  6  7  1  0  0  0  0
  7  8  1  0  0  0  0
  8  9  1  0  0  0  0
  9 10  1  0  0  0  0
 10 11  2  0  0  0  0
 11 12  1  0  0  0  0
 12 13  2  0  0  0  0
 13 14  1  0  0  0  0
 14 15  2  0  0  0  0
  6 15  1  0  0  0  0
 10 15  1  0  0  0  0
  9 16  1  0  0  0  0
 16 17  2  0  0  0  0
 17 18  1  0  0  0  0
 18 19  2  0  0  0  0
 19 20  1  0  0  0  0
 20 21  2  0  0  0  0
  6 21  1  0  0  0  0
 16 21  1  0  0  0  0
M  END
> <chemblId>
CHEMBL21731

> <bioactivity__type>
IC50

> <units>
nM

> <value>
373.0

$$$$

  CDK     11271518092D 0   0.00000     0.00000     0

 22 24  0  0  0  0              1 V2000 
    0.6034    3.7520    0.0000 C   0  0  0  0  0  0  0  0  0  0  0  0
   -0.6101    2.8703    0.0000 N   0  0  0  0  0  0  0  0  0  0  0  0
   -1.7248    3.8740    0.0000 C   0  0  0  0  0  0  0  0  0  0  0  0
   -3.1514    4.3375    0.0000 O   0  0  0  0  0  0  0  0  0  0  0  0
   -4.6432    4.1807    0.0000 C   0  0  0  0  0  0  0  0  0  0  0  0
   -5.9422    3.4307    0.0000 C   0  0  0  0  0  0  0  0  0  0  0  0
   -6.8239    2.2172    0.0000 C   0  0  0  0  0  0  0  0  0  0  0  0
   -7.1358    0.7500    0.0000 C   0  0  0  0  0  0  0  0  0  0  0  0
   -6.8239   -0.7172    0.0000 C   0  0  0  0  0  0  0  0  0  0  0  0
   -5.9422   -1.9307    0.0000 C   0  0  0  0  0  0  0  0  0  0  0  0
   -4.6432   -2.6807    0.0000 C   0  0  0  0  0  0  0  0  0  0  0  0
   -3.1514   -2.8375    0.0000 C   0  0  0  0  0  0  0  0  0  0  0  0
   -1.7248   -2.3740    0.0000 O   0  0  0  0  0  0  0  0  0  0  0  0
   -0.6101   -1.3703    0.0000 C   0  0  0  0  0  0  0  0  0  0  0  0
    0.2716   -2.5838    0.0000 C   0  0  0  0  0  0  0  0  0  0  0  0
    1.7634   -2.4271    0.0000 C   0  0  0  0  0  0  0  0  0  0  0  0
    2.3735   -1.0567    0.0000 C   0  0  0  0  0  0  0  0  0  0  0  0
    1.4918    0.1568    0.0000 C   0  0  0  0  0  0  0  0  0  0  0  0
    0.0000    0.0000    0.0000 C   0  0  0  0  0  0  0  0  0  0  0  0
    0.0000    1.5000    0.0000 C   0  0  0  0  0  0  0  0  0  0  0  0
    0.4664    4.7563    0.0000 C   0  0  0  0  0  0  0  0  0  0  0  0
    1.5162    3.3114    0.0000 N   0  0  0  0  0  0  0  0  0  0  0  0
  1  2  1  0  0  0  0
  2  3  1  0  0  0  0
  3  4  1  0  0  0  0
  4  5  1  0  0  0  0
  5  6  1  0  0  0  0
  6  7  1  0  0  0  0
  7  8  2  0  0  0  0
  8  9  1  0  0  0  0
  9 10  1  0  0  0  0
 10 11  1  0  0  0  0
 11 12  1  0  0  0  0
 12 13  1  0  0  0  0
 13 14  1  0  0  0  0
 14 15  2  0  0  0  0
 15 16  1  0  0  0  0
 16 17  2  0  0  0  0
 17 18  1  0  0  0  0
 18 19  2  0  0  0  0
 14 19  1  0  0  0  0
 19 20  1  0  0  0  0
  2 20  1  0  0  0  0
 20 21  2  0  0  0  0
 21 22  1  0  0  0  0
  3 22  2  0  0  0  0
M  END
> <chemblId>
CHEMBL2203622

> <bioactivity__type>
IC50

> <units>
nM

> <value>
1100.0

$$$$

  CDK     11271518092D 0   0.00000     0.00000     0

 25 27  0  0  0  0              1 V2000 
    8.6596    3.8503    0.0000 C   0  0  0  0  0  0  0  0  0  0  0  0
    7.2329    3.3871    0.0000 O   0  0  0  0  0  0  0  0  0  0  0  0
    6.9207    1.9199    0.0000 C   0  0  0  0  0  0  0  0  0  0  0  0
    5.4940    1.4567    0.0000 C   0  0  0  0  0  0  0  0  0  0  0  0
    5.1819   -0.0105    0.0000 C   0  0  0  0  0  0  0  0  0  0  0  0
    3.7552   -0.4737    0.0000 N   0  0  0  0  0  0  0  0  0  0  0  0
    2.6407    0.5302    0.0000 C   0  0  0  0  0  0  0  0  0  0  0  0
    2.9528    1.9974    0.0000 O   0  0  0  0  0  0  0  0  0  0  0  0
    1.2140    0.0670    0.0000 C   0  0  0  0  0  0  0  0  0  0  0  0
    0.0000    0.9490    0.0000 O   0  0  0  0  0  0  0  0  0  0  0  0
   -1.2140    0.0670    0.0000 C   0  0  0  0  0  0  0  0  0  0  0  0
   -0.7500   -1.3590    0.0000 C   0  0  0  0  0  0  0  0  0  0  0  0
    0.7500   -1.3590    0.0000 C   0  0  0  0  0  0  0  0  0  0  0  0
   -2.6407    0.5302    0.0000 C   0  0  0  0  0  0  0  0  0  0  0  0
   -2.9528    1.9974    0.0000 C   0  0  0  0  0  0  0  0  0  0  0  0
   -4.3795    2.4606    0.0000 C   0  0  0  0  0  0  0  0  0  0  0  0
   -5.4940    1.4567    0.0000 C   0  0  0  0  0  0  0  0  0  0  0  0
   -6.9207    1.9199    0.0000 Cl  0  0  0  0  0  0  0  0  0  0  0  0
   -5.1819   -0.0105    0.0000 C   0  0  0  0  0  0  0  0  0  0  0  0
   -3.7552   -0.4737    0.0000 C   0  0  0  0  0  0  0  0  0  0  0  0
    6.2964   -1.0144    0.0000 C   0  0  0  0  0  0  0  0  0  0  0  0
    7.7231   -0.5511    0.0000 C   0  0  0  0  0  0  0  0  0  0  0  0
    8.8376   -1.5551    0.0000 O   0  0  0  0  0  0  0  0  0  0  0  0
   10.2643   -1.0918    0.0000 C   0  0  0  0  0  0  0  0  0  0  0  0
    8.0352    0.9160    0.0000 C   0  0  0  0  0  0  0  0  0  0  0  0
  1  2  1  0  0  0  0
  2  3  1  0  0  0  0
  3  4  2  0  0  0  0
  4  5  1  0  0  0  0
  5  6  1  0  0  0  0
  6  7  1  0  0  0  0
  7  8  2  0  0  0  0
  7  9  1  0  0  0  0
  9 10  1  0  0  0  0
 10 11  1  0  0  0  0
 11 12  2  0  0  0  0
 12 13  1  0  0  0  0
  9 13  2  0  0  0  0
 11 14  1  0  0  0  0
 14 15  2  0  0  0  0
 15 16  1  0  0  0  0
 16 17  2  0  0  0  0
 17 18  1  0  0  0  0
 17 19  1  0  0  0  0
 19 20  2  0  0  0  0
 14 20  1  0  0  0  0
  5 21  2  0  0  0  0
 21 22  1  0  0  0  0
 22 23  1  0  0  0  0
 23 24  1  0  0  0  0
 22 25  2  0  0  0  0
  3 25  1  0  0  0  0
M  END
> <chemblId>
CHEMBL250699

> <bioactivity__type>
IC50

> <units>
nM

> <value>
7000.0

$$$$

  CDK     11271518092D 0   0.00000     0.00000     0

 17 17  0  0  0  0              1 V2000 
    2.6000    2.9937    0.0000 C   0  0  0  0  0  0  0  0  0  0  0  0
    2.5974    1.4937    0.0000 C   0  0  0  0  0  0  0  0  0  0  0  0
    3.1079    0.0832    0.0000 C   0  0  0  0  0  0  0  0  0  0  0  0
    4.0750    1.7515    0.0000 C   0  0  0  0  0  0  0  0  0  0  0  0
    1.2970    0.7460    0.0000 C   0  0  0  0  0  0  0  0  0  0  0  0
    0.0000    1.5010    0.0000 C   0  0  0  0  0  0  0  0  0  0  0  0
   -1.3030    0.7460    0.0000 C   0  0  0  0  0  0  0  0  0  0  0  0
   -1.3030   -0.7500    0.0000 C   0  0  0  0  0  0  0  0  0  0  0  0
    0.0000   -1.4980    0.0000 C   0  0  0  0  0  0  0  0  0  0  0  0
    1.2970   -0.7500    0.0000 C   0  0  0  0  0  0  0  0  0  0  0  0
   -2.6011   -1.5016    0.0000 S   0  0  0  0  0  0  0  0  0  0  0  0
   -3.5639   -2.6519    0.0000 O   0  0  0  0  0  0  0  0  0  0  0  0
   -1.6355   -2.6495    0.0000 O   0  0  0  0  0  0  0  0  0  0  0  0
   -3.9011   -0.7532    0.0000 C   0  0  0  0  0  0  0  0  0  0  0  0
   -5.1992   -1.5048    0.0000 C   0  0  0  0  0  0  0  0  0  0  0  0
   -6.4991   -0.7564    0.0000 C   0  0  0  0  0  0  0  0  0  0  0  0
   -7.7991   -0.0080    0.0000 N   0  0  0  0  0  0  0  0  0  0  0  0
  1  2  1  0  0  0  0
  2  3  1  0  0  0  0
  2  4  1  0  0  0  0
  2  5  1  0  0  0  0
  5  6  2  0  0  0  0
  6  7  1  0  0  0  0
  7  8  2  0  0  0  0
  8  9  1  0  0  0  0
  9 10  2  0  0  0  0
  5 10  1  0  0  0  0
  8 11  1  0  0  0  0
 11 12  2  0  0  0  0
 11 13  2  0  0  0  0
 11 14  1  0  0  0  0
 14 15  2  0  0  0  0
 15 16  1  0  0  0  0
 16 17  3  0  0  0  0
M  END
> <chemblId>
CHEMBL270299

> <bioactivity__type>
IC50

> <units>
nM

> <value>
4412.0

$$$$

  CDK     11271518092D 0   0.00000     0.00000     0

 34 38  0  0  0  0              1 V2000 
   13.1010   10.3923    0.0000 C   0  0  0  0  0  0  0  0  0  0  0  0
   11.6010   10.3923    0.0000 O   0  0  0  0  0  0  0  0  0  0  0  0
   10.8510    9.0933    0.0000 C   0  0  0  0  0  0  0  0  0  0  0  0
    9.3510    9.0933    0.0000 C   0  0  0  0  0  0  0  0  0  0  0  0
    8.6010    7.7942    0.0000 C   0  0  0  0  0  0  0  0  0  0  0  0
    9.3510    6.4952    0.0000 C   0  0  0  0  0  0  0  0  0  0  0  0
    8.6010    5.1962    0.0000 C   0  0  0  0  0  0  0  0  0  0  0  0
    7.1010    5.1962    0.0000 C   0  0  0  0  0  0  0  0  0  0  0  0
    6.3510    3.8971    0.0000 N   0  0  0  0  0  0  0  0  0  0  0  0
    4.8510    3.8971    0.0000 C   0  0  0  0  0  0  0  0  0  0  0  0
    4.1010    2.5981    0.0000 C   0  0  0  0  0  0  0  0  0  0  0  0
    4.8510    1.2990    0.0000 C   0  0  0  0  0  0  0  0  0  0  0  0
    6.3510    1.2990    0.0000 C   0  0  0  0  0  0  0  0  0  0  0  0
    7.1010    2.5981    0.0000 C   0  0  0  0  0  0  0  0  0  0  0  0
    4.1010    0.0000    0.0000 N   0  0  0  0  0  0  0  0  0  0  0  0
    2.6010    0.0000    0.0000 C   0  0  0  0  0  0  0  0  0  0  0  0
    1.7190    1.2130    0.0000 N   0  0  0  0  0  0  0  0  0  0  0  0
    0.2920    0.7500    0.0000 C   0  0  0  0  0  0  0  0  0  0  0  0
   -1.0060    1.5000    0.0000 C   0  0  0  0  0  0  0  0  0  0  0  0
   -2.3060    0.7500    0.0000 C   0  0  0  0  0  0  0  0  0  0  0  0
   -2.3060   -0.7500    0.0000 C   0  0  0  0  0  0  0  0  0  0  0  0
   -1.0060   -1.5000    0.0000 C   0  0  0  0  0  0  0  0  0  0  0  0
    0.2920   -0.7500    0.0000 C   0  0  0  0  0  0  0  0  0  0  0  0
    1.7190   -1.2130    0.0000 N   0  0  0  0  0  0  0  0  0  0  0  0
    2.1826   -2.6396    0.0000 C   0  0  0  0  0  0  0  0  0  0  0  0
    1.1789   -3.7543    0.0000 C   0  0  0  0  0  0  0  0  0  0  0  0
   -0.2883   -3.4425    0.0000 C   0  0  0  0  0  0  0  0  0  0  0  0
   -1.2920   -4.5572    0.0000 C   0  0  0  0  0  0  0  0  0  0  0  0
   -0.8285   -5.9838    0.0000 C   0  0  0  0  0  0  0  0  0  0  0  0
   -1.8321   -7.0985    0.0000 F   0  0  0  0  0  0  0  0  0  0  0  0
    0.6388   -6.2956    0.0000 C   0  0  0  0  0  0  0  0  0  0  0  0
    1.6424   -5.1809    0.0000 C   0  0  0  0  0  0  0  0  0  0  0  0
   10.8510    6.4952    0.0000 C   0  0  0  0  0  0  0  0  0  0  0  0
   11.6010    7.7942    0.0000 C   0  0  0  0  0  0  0  0  0  0  0  0
  1  2  1  0  0  0  0
  2  3  1  0  0  0  0
  3  4  2  0  0  0  0
  4  5  1  0  0  0  0
  5  6  2  0  0  0  0
  6  7  1  0  0  0  0
  7  8  1  0  0  0  0
  8  9  1  0  0  0  0
  9 10  1  0  0  0  0
 10 11  1  0  0  0  0
 11 12  1  0  0  0  0
 12 13  1  0  0  0  0
 13 14  1  0  0  0  0
  9 14  1  0  0  0  0
 12 15  1  0  0  0  0
 15 16  1  0  0  0  0
 16 17  2  0  0  0  0
 17 18  1  0  0  0  0
 18 19  2  0  0  0  0
 19 20  1  0  0  0  0
 20 21  2  0  0  0  0
 21 22  1  0  0  0  0
 22 23  2  0  0  0  0
 18 23  1  0  0  0  0
 23 24  1  0  0  0  0
 16 24  1  0  0  0  0
 24 25  1  0  0  0  0
 25 26  1  0  0  0  0
 26 27  2  0  0  0  0
 27 28  1  0  0  0  0
 28 29  2  0  0  0  0
 29 30  1  0  0  0  0
 29 31  1  0  0  0  0
 31 32  2  0  0  0  0
 26 32  1  0  0  0  0
  6 33  1  0  0  0  0
 33 34  2  0  0  0  0
  3 34  1  0  0  0  0
M  END
> <chemblId>
CHEMBL296419

> <bioactivity__type>
IC50

> <units>
nM

> <value>
4010.0

$$$$

  CDK     11271518092D 0   0.00000     0.00000     0

 30 33  0  0  0  0              1 V2000 
   -2.5980   -1.5000    0.0000 F   0  0  0  0  0  0  0  0  0  0  0  0
   -1.2990   -0.7500    0.0000 C   0  0  0  0  0  0  0  0  0  0  0  0
    0.0000   -1.5000    0.0000 C   0  0  0  0  0  0  0  0  0  0  0  0
    1.2990   -0.7500    0.0000 C   0  0  0  0  0  0  0  0  0  0  0  0
    1.2990    0.7500    0.0000 C   0  0  0  0  0  0  0  0  0  0  0  0
    0.0000    1.5000    0.0000 C   0  0  0  0  0  0  0  0  0  0  0  0
   -1.2990    0.7500    0.0000 C   0  0  0  0  0  0  0  0  0  0  0  0
    2.5980    1.5000    0.0000 C   0  0  0  0  0  0  0  0  0  0  0  0
    2.5981    3.0000    0.0000 N   0  0  0  0  0  0  0  0  0  0  0  0
    3.8971    3.7500    0.0000 C   0  0  0  0  0  0  0  0  0  0  0  0
    3.8971    5.2500    0.0000 C   0  0  0  0  0  0  0  0  0  0  0  0
    2.5981    6.0000    0.0000 N   0  0  0  0  0  0  0  0  0  0  0  0
    2.5981    7.5000    0.0000 C   0  0  0  0  0  0  0  0  0  0  0  0
    3.8971    8.2500    0.0000 C   0  0  0  0  0  0  0  0  0  0  0  0
    3.8971    9.7500    0.0000 C   0  0  0  0  0  0  0  0  0  0  0  0
    5.1962   10.5000    0.0000 C   0  0  0  0  0  0  0  0  0  0  0  0
    6.4952    9.7500    0.0000 C   0  0  0  0  0  0  0  0  0  0  0  0
    7.7943   10.5000    0.0000 C   0  0  0  0  0  0  0  0  0  0  0  0
    7.7943   12.0000    0.0000 C   0  0  0  0  0  0  0  0  0  0  0  0
    6.4952   12.7500    0.0000 C   0  0  0  0  0  0  0  0  0  0  0  0
    5.1962   12.0000    0.0000 C   0  0  0  0  0  0  0  0  0  0  0  0
    1.2990    5.2500    0.0000 C   0  0  0  0  0  0  0  0  0  0  0  0
    1.2990    3.7500    0.0000 C   0  0  0  0  0  0  0  0  0  0  0  0
    3.8971    0.7500    0.0000 C   0  0  0  0  0  0  0  0  0  0  0  0
    3.8971   -0.7500    0.0000 C   0  0  0  0  0  0  0  0  0  0  0  0
    5.1961   -1.5000    0.0000 C   0  0  0  0  0  0  0  0  0  0  0  0
    6.4951   -0.7500    0.0000 C   0  0  0  0  0  0  0  0  0  0  0  0
    7.7942   -1.5000    0.0000 F   0  0  0  0  0  0  0  0  0  0  0  0
    6.4952    0.7500    0.0000 C   0  0  0  0  0  0  0  0  0  0  0  0
    5.1961    1.5000    0.0000 C   0  0  0  0  0  0  0  0  0  0  0  0
  1  2  1  0  0  0  0
  2  3  2  0  0  0  0
  3  4  1  0  0  0  0
  4  5  2  0  0  0  0
  5  6  1  0  0  0  0
  6  7  2  0  0  0  0
  2  7  1  0  0  0  0
  5  8  1  0  0  0  0
  8  9  1  0  0  0  0
  9 10  1  0  0  0  0
 10 11  1  0  0  0  0
 11 12  1  0  0  0  0
 12 13  1  0  0  0  0
 13 14  1  0  0  0  0
 14 15  2  0  0  0  0
 15 16  1  0  0  0  0
 16 17  2  0  0  0  0
 17 18  1  0  0  0  0
 18 19  2  0  0  0  0
 19 20  1  0  0  0  0
 20 21  2  0  0  0  0
 16 21  1  0  0  0  0
 12 22  1  0  0  0  0
 22 23  1  0  0  0  0
  9 23  1  0  0  0  0
  8 24  1  0  0  0  0
 24 25  2  0  0  0  0
 25 26  1  0  0  0  0
 26 27  2  0  0  0  0
 27 28  1  0  0  0  0
 27 29  1  0  0  0  0
 29 30  2  0  0  0  0
 24 30  1  0  0  0  0
M  END
> <chemblId>
CHEMBL30008

> <bioactivity__type>
IC50

> <units>
nM

> <value>
3874.0

$$$$

  CDK     11271518092D 0   0.00000     0.00000     0

 35 38  0  0  0  0              1 V2000 
    1.1844    3.7479    0.0000 C   0  0  0  0  0  0  0  0  0  0  0  0
   -0.0903    2.9573    0.0000 C   0  0  0  0  0  0  0  0  0  0  0  0
   -0.6476    4.3499    0.0000 C   0  0  0  0  0  0  0  0  0  0  0  0
   -1.5586    2.6503    0.0000 C   0  0  0  0  0  0  0  0  0  0  0  0
   -0.0430    1.4580    0.0000 C   0  0  0  0  0  0  0  0  0  0  0  0
   -1.2820    0.7150    0.0000 C   0  0  0  0  0  0  0  0  0  0  0  0
   -1.2900   -0.7690    0.0000 C   0  0  0  0  0  0  0  0  0  0  0  0
    0.0430   -1.4580    0.0000 C   0  0  0  0  0  0  0  0  0  0  0  0
    1.2820   -0.7150    0.0000 C   0  0  0  0  0  0  0  0  0  0  0  0
    1.2900    0.7690    0.0000 C   0  0  0  0  0  0  0  0  0  0  0  0
    0.0903   -2.9573    0.0000 C   0  0  0  0  0  0  0  0  0  0  0  0
   -1.1844   -3.7479    0.0000 O   0  0  0  0  0  0  0  0  0  0  0  0
    1.4124   -3.6659    0.0000 C   0  0  0  0  0  0  0  0  0  0  0  0
    1.4597   -5.1651    0.0000 C   0  0  0  0  0  0  0  0  0  0  0  0
    2.7818   -5.8738    0.0000 C   0  0  0  0  0  0  0  0  0  0  0  0
    2.8291   -7.3730    0.0000 N   0  0  0  0  0  0  0  0  0  0  0  0
    1.5544   -8.1636    0.0000 C   0  0  0  0  0  0  0  0  0  0  0  0
    1.6017   -9.6629    0.0000 C   0  0  0  0  0  0  0  0  0  0  0  0
    2.9238  -10.3715    0.0000 C   0  0  0  0  0  0  0  0  0  0  0  0
    4.1985   -9.5809    0.0000 C   0  0  0  0  0  0  0  0  0  0  0  0
    4.1512   -8.0817    0.0000 C   0  0  0  0  0  0  0  0  0  0  0  0
    2.9711  -11.8708    0.0000 O   0  0  0  0  0  0  0  0  0  0  0  0
    4.2932  -12.5794    0.0000 C   0  0  0  0  0  0  0  0  0  0  0  0
    4.3405  -14.0787    0.0000 C   0  0  0  0  0  0  0  0  0  0  0  0
    3.0658  -14.8693    0.0000 C   0  0  0  0  0  0  0  0  0  0  0  0
    3.1131  -16.3685    0.0000 C   0  0  0  0  0  0  0  0  0  0  0  0
    4.4352  -17.0772    0.0000 C   0  0  0  0  0  0  0  0  0  0  0  0
    5.7099  -16.2866    0.0000 C   0  0  0  0  0  0  0  0  0  0  0  0
    5.6626  -14.7873    0.0000 C   0  0  0  0  0  0  0  0  0  0  0  0
    5.5679  -11.7888    0.0000 C   0  0  0  0  0  0  0  0  0  0  0  0
    6.8900  -12.4974    0.0000 C   0  0  0  0  0  0  0  0  0  0  0  0
    8.1647  -11.7068    0.0000 C   0  0  0  0  0  0  0  0  0  0  0  0
    8.1174  -10.2076    0.0000 C   0  0  0  0  0  0  0  0  0  0  0  0
    6.7953   -9.4989    0.0000 C   0  0  0  0  0  0  0  0  0  0  0  0
    5.5206  -10.2895    0.0000 C   0  0  0  0  0  0  0  0  0  0  0  0
  1  2  1  0  0  0  0
  2  3  1  0  0  0  0
  2  4  1  0  0  0  0
  2  5  1  0  0  0  0
  5  6  2  0  0  0  0
  6  7  1  0  0  0  0
  7  8  2  0  0  0  0
  8  9  1  0  0  0  0
  9 10  2  0  0  0  0
  5 10  1  0  0  0  0
  8 11  1  0  0  0  0
 11 12  2  0  0  0  0
 11 13  1  0  0  0  0
 13 14  1  0  0  0  0
 14 15  1  0  0  0  0
 15 16  1  0  0  0  0
 16 17  1  0  0  0  0
 17 18  1  0  0  0  0
 18 19  1  0  0  0  0
 19 20  1  0  0  0  0
 20 21  1  0  0  0  0
 16 21  1  0  0  0  0
 19 22  1  0  0  0  0
 22 23  1  0  0  0  0
 23 24  1  0  0  0  0
 24 25  2  0  0  0  0
 25 26  1  0  0  0  0
 26 27  2  0  0  0  0
 27 28  1  0  0  0  0
 28 29  2  0  0  0  0
 24 29  1  0  0  0  0
 23 30  1  0  0  0  0
 30 31  2  0  0  0  0
 31 32  1  0  0  0  0
 32 33  2  0  0  0  0
 33 34  1  0  0  0  0
 34 35  2  0  0  0  0
 30 35  1  0  0  0  0
M  END
> <chemblId>
CHEMBL305660

> <bioactivity__type>
IC50

> <units>
nM

> <value>
1192.9

$$$$
 stripped
BRStripMol11271518092D 0   0.00000     0.00000     0
This file has been stripped
 62 68  0  0  0  0              1 V2000 
   -2.1970  -11.6631    0.0000 C   0  0  0  0  0  0  0  0  0  0  0  0
   -3.3327  -10.6832    0.0000 C   0  0  0  0  0  0  0  0  0  0  0  0
   -3.0519   -9.2097    0.0000 C   0  0  0  0  0  0  0  0  0  0  0  0
   -1.6355   -8.7161    0.0000 C   0  0  0  0  0  0  0  0  0  0  0  0
   -4.1876   -8.2298    0.0000 C   0  0  0  0  0  0  0  0  0  0  0  0
   -3.9069   -6.7563    0.0000 O   0  0  0  0  0  0  0  0  0  0  0  0
   -5.0426   -5.7764    0.0000 C   0  0  0  0  0  0  0  0  0  0  0  0
   -3.4897   -5.1038    0.0000 C   0  0  0  0  0  0  0  0  0  0  0  0
   -3.0205   -3.0205    0.0000 C   0  0  0  0  0  0  0  0  0  0  0  0
   -4.5205   -3.0205    0.0000 C   0  0  0  0  0  0  0  0  0  0  0  0
   -5.9063   -2.4465    0.0000 C   0  0  0  0  0  0  0  0  0  0  0  0
   -6.9670   -1.3858    0.0000 C   0  0  0  0  0  0  0  0  0  0  0  0
   -7.5410    0.0000    0.0000 C   0  0  0  0  0  0  0  0  0  0  0  0
   -7.5410    1.5000    0.0000 C   0  0  0  0  0  0  0  0  0  0  0  0
   -9.0122    1.7926    0.0000 C   0  0  0  0  0  0  0  0  0  0  0  0
   -6.9670    2.8858    0.0000 C   0  0  0  0  0  0  0  0  0  0  0  0
   -8.2142    3.7192    0.0000 O   0  0  0  0  0  0  0  0  0  0  0  0
   -8.1161    5.2160    0.0000 C   0  0  0  0  0  0  0  0  0  0  0  0
   -6.7708    5.8794    0.0000 C   0  0  0  0  0  0  0  0  0  0  0  0
   -6.6727    7.3762    0.0000 C   0  0  0  0  0  0  0  0  0  0  0  0
   -5.3274    8.0396    0.0000 O   0  0  0  0  0  0  0  0  0  0  0  0
   -5.2293    9.5364    0.0000 C   0  0  0  0  0  0  0  0  0  0  0  0
   -7.9199    8.2095    0.0000 C   0  0  0  0  0  0  0  0  0  0  0  0
   -7.8218    9.7063    0.0000 O   0  0  0  0  0  0  0  0  0  0  0  0
   -9.0690   10.5397    0.0000 C   0  0  0  0  0  0  0  0  0  0  0  0
   -8.9709   12.0365    0.0000 C   0  0  0  0  0  0  0  0  0  0  0  0
  -10.2181   12.8698    0.0000 C   0  0  0  0  0  0  0  0  0  0  0  0
  -10.1200   14.3666    0.0000 O   0  0  0  0  0  0  0  0  0  0  0  0
  -11.3672   15.2000    0.0000 C   0  0  0  0  0  0  0  0  0  0  0  0
  -11.5634   12.2064    0.0000 C   0  0  0  0  0  0  0  0  0  0  0  0
  -12.8106   13.0397    0.0000 O   0  0  0  0  0  0  0  0  0  0  0  0
  -11.6615   10.7096    0.0000 C   0  0  0  0  0  0  0  0  0  0  0  0
  -13.0068   10.0462    0.0000 C   0  0  0  0  0  0  0  0  0  0  0  0
  -10.4143    9.8763    0.0000 O   0  0  0  0  0  0  0  0  0  0  0  0
   -9.2652    7.5461    0.0000 C   0  0  0  0  0  0  0  0  0  0  0  0
  -10.5124    8.3795    0.0000 C   0  0  0  0  0  0  0  0  0  0  0  0
   -9.3633    6.0493    0.0000 O   0  0  0  0  0  0  0  0  0  0  0  0
   -5.9063    3.9465    0.0000 C   0  0  0  0  0  0  0  0  0  0  0  0
   -6.7397    5.1937    0.0000 C   0  0  0  0  0  0  0  0  0  0  0  0
   -4.5205    4.5205    0.0000 C   0  0  0  0  0  0  0  0  0  0  0  0
   -3.0205    4.5205    0.0000 C   0  0  0  0  0  0  0  0  0  0  0  0
   -1.6347    3.9465    0.0000 C   0  0  0  0  0  0  0  0  0  0  0  0
   -0.5740    2.8858    0.0000 C   0  0  0  0  0  0  0  0  0  0  0  0
    0.5666    3.8600    0.0000 C   0  0  0  0  0  0  0  0  0  0  0  0
    1.8455    3.0762    0.0000 O   0  0  0  0  0  0  0  0  0  0  0  0
    1.4954    1.6177    0.0000 C   0  0  0  0  0  0  0  0  0  0  0  0
    2.3450    0.3815    0.0000 C   0  0  0  0  0  0  0  0  0  0  0  0
    3.8404    0.4992    0.0000 O   0  0  0  0  0  0  0  0  0  0  0  0
    1.6992   -0.9724    0.0000 C   0  0  0  0  0  0  0  0  0  0  0  0
    0.2038   -1.0901    0.0000 C   0  0  0  0  0  0  0  0  0  0  0  0
   -0.6458    0.1461    0.0000 C   0  0  0  0  0  0  0  0  0  0  0  0
   -0.5740   -1.3858    0.0000 C   0  0  0  0  0  0  0  0  0  0  0  0
    0.8248   -1.9273    0.0000 O   0  0  0  0  0  0  0  0  0  0  0  0
   -1.6347   -2.4465    0.0000 O   0  0  0  0  0  0  0  0  0  0  0  0
    0.0000    1.5000    0.0000 C   0  0  0  0  0  0  0  0  0  0  0  0
    0.7837    2.7790    0.0000 O   0  0  0  0  0  0  0  0  0  0  0  0
    2.5488   -2.2086    0.0000 C   0  0  0  0  0  0  0  0  0  0  0  0
   -6.2337   -4.5744    0.0000 O   0  0  0  0  0  0  0  0  0  0  0  0
   -6.4590   -6.2700    0.0000 C   0  0  0  0  0  0  0  0  0  0  0  0
   -6.7398   -7.7435    0.0000 C   0  0  0  0  0  0  0  0  0  0  0  0
   -5.6041   -8.7234    0.0000 C   0  0  0  0  0  0  0  0  0  0  0  0
   -5.8849  -10.1969    0.0000 C   0  0  0  0  0  0  0  0  0  0  0  0
  1  2  1  0  0  0  0
  2  3  1  0  0  0  0
  3  4  1  1  0  0  0
  3  5  1  0  0  0  0
  5  6  1  6  0  0  0
  6  7  1  0  0  0  0
  7  8  1  6  0  0  0
  9  8  1  6  0  0  0
  9 10  1  0  0  0  0
 11 10  1  6  0  0  0
 11 12  1  0  0  0  0
 12 13  1  0  0  0  0
 13 14  2  0  0  0  0
 14 15  1  0  0  0  0
 14 16  1  0  0  0  0
 16 17  1  1  0  0  0
 18 17  1  6  0  0  0
 18 19  1  0  0  0  0
 19 20  1  0  0  0  0
 20 21  1  1  0  0  0
 21 22  1  0  0  0  0
 20 23  1  0  0  0  0
 23 24  1  6  0  0  0
 25 24  1  6  0  0  0
 25 26  1  0  0  0  0
 26 27  1  0  0  0  0
 27 28  1  1  0  0  0
 28 29  1  0  0  0  0
 27 30  1  0  0  0  0
 30 31  1  6  0  0  0
 30 32  1  0  0  0  0
 32 33  1  1  0  0  0
 32 34  1  0  0  0  0
 25 34  1  0  0  0  0
 23 35  1  0  0  0  0
 35 36  1  1  0  0  0
 35 37  1  0  0  0  0
 18 37  1  0  0  0  0
 16 38  1  0  0  0  0
 38 39  1  1  0  0  0
 38 40  1  0  0  0  0
 40 41  2  0  0  0  0
 41 42  1  0  0  0  0
 42 43  2  0  0  0  0
 43 44  1  0  0  0  0
 44 45  1  0  0  0  0
 46 45  1  6  0  0  0
 46 47  1  0  0  0  0
 47 48  1  6  0  0  0
 47 49  1  0  0  0  0
 49 50  2  0  0  0  0
 51 50  1  6  0  0  0
 51 52  1  0  0  0  0
 52 53  2  0  0  0  0
 52 54  1  0  0  0  0
  9 54  1  0  0  0  0
 51 55  1  0  0  0  0
 43 55  1  0  0  0  0
 46 55  1  0  0  0  0
 55 56  1  1  0  0  0
 49 57  1  0  0  0  0
 11 58  1  0  0  0  0
  7 58  1  0  0  0  0
  7 59  1  0  0  0  0
 59 60  2  0  0  0  0
 60 61  1  0  0  0  0
  5 61  1  0  0  0  0
 61 62  1  1  0  0  0
M  END
> <chemblId>
CHEMBL3215298

> <bioactivity__type>
IC50

> <units>
nM

> <value>
6119.0

$$$$

  CDK     11271518092D 0   0.00000     0.00000     0

 37 40  0  0  0  0              1 V2000 
   -2.5980   -1.5000    0.0000 F   0  0  0  0  0  0  0  0  0  0  0  0
   -1.2990   -0.7500    0.0000 C   0  0  0  0  0  0  0  0  0  0  0  0
    0.0000   -1.5000    0.0000 C   0  0  0  0  0  0  0  0  0  0  0  0
    1.2990   -0.7500    0.0000 C   0  0  0  0  0  0  0  0  0  0  0  0
    1.2990    0.7500    0.0000 C   0  0  0  0  0  0  0  0  0  0  0  0
    0.0000    1.5000    0.0000 C   0  0  0  0  0  0  0  0  0  0  0  0
   -1.2990    0.7500    0.0000 C   0  0  0  0  0  0  0  0  0  0  0  0
    2.5980    1.5000    0.0000 C   0  0  0  0  0  0  0  0  0  0  0  0
    2.5981    3.0000    0.0000 C   0  0  0  0  0  0  0  0  0  0  0  0
    3.8971    3.7500    0.0000 C   0  0  0  0  0  0  0  0  0  0  0  0
    3.8971    5.2500    0.0000 C   0  0  0  0  0  0  0  0  0  0  0  0
    5.1961    6.0000    0.0000 N   0  0  0  0  0  0  0  0  0  0  0  0
    6.4952    5.2500    0.0000 C   0  0  0  0  0  0  0  0  0  0  0  0
    7.7942    6.0000    0.0000 C   0  0  0  0  0  0  0  0  0  0  0  0
    7.7942    7.5000    0.0000 N   0  0  0  0  0  0  0  0  0  0  0  0
    6.4952    8.2500    0.0000 C   0  0  0  0  0  0  0  0  0  0  0  0
    5.1962    7.5000    0.0000 C   0  0  0  0  0  0  0  0  0  0  0  0
    9.0933    8.2500    0.0000 C   0  0  0  0  0  0  0  0  0  0  0  0
   10.3923    7.4999    0.0000 O   0  0  0  0  0  0  0  0  0  0  0  0
    9.0933    9.7500    0.0000 O   0  0  0  0  0  0  0  0  0  0  0  0
   10.3923   10.4999    0.0000 C   0  0  0  0  0  0  0  0  0  0  0  0
   10.3923   11.9999    0.0000 C   0  0  0  0  0  0  0  0  0  0  0  0
   11.6914   12.7499    0.0000 C   0  0  0  0  0  0  0  0  0  0  0  0
   12.9904   11.9999    0.0000 C   0  0  0  0  0  0  0  0  0  0  0  0
   14.2895   12.7499    0.0000 C   0  0  0  0  0  0  0  0  0  0  0  0
   14.2895   14.2499    0.0000 C   0  0  0  0  0  0  0  0  0  0  0  0
   12.9904   14.9999    0.0000 C   0  0  0  0  0  0  0  0  0  0  0  0
   11.6914   14.2499    0.0000 C   0  0  0  0  0  0  0  0  0  0  0  0
   15.5885   14.9999    0.0000 C   0  0  0  0  0  0  0  0  0  0  0  0
   16.8876   15.7499    0.0000 N   0  0  0  0  0  0  0  0  0  0  0  0
    3.8971    0.7500    0.0000 C   0  0  0  0  0  0  0  0  0  0  0  0
    3.8971   -0.7500    0.0000 C   0  0  0  0  0  0  0  0  0  0  0  0
    5.1961   -1.5000    0.0000 C   0  0  0  0  0  0  0  0  0  0  0  0
    6.4951   -0.7500    0.0000 C   0  0  0  0  0  0  0  0  0  0  0  0
    7.7942   -1.5000    0.0000 F   0  0  0  0  0  0  0  0  0  0  0  0
    6.4952    0.7500    0.0000 C   0  0  0  0  0  0  0  0  0  0  0  0
    5.1961    1.5000    0.0000 C   0  0  0  0  0  0  0  0  0  0  0  0
  1  2  1  0  0  0  0
  2  3  2  0  0  0  0
  3  4  1  0  0  0  0
  4  5  2  0  0  0  0
  5  6  1  0  0  0  0
  6  7  2  0  0  0  0
  2  7  1  0  0  0  0
  5  8  1  0  0  0  0
  8  9  1  0  0  0  0
  9 10  1  0  0  0  0
 10 11  1  0  0  0  0
 11 12  1  0  0  0  0
 12 13  1  0  0  0  0
 13 14  1  0  0  0  0
 14 15  1  0  0  0  0
 15 16  1  0  0  0  0
 16 17  1  0  0  0  0
 12 17  1  0  0  0  0
 15 18  1  0  0  0  0
 18 19  2  0  0  0  0
 18 20  1  0  0  0  0
 20 21  1  0  0  0  0
 21 22  1  0  0  0  0
 22 23  1  0  0  0  0
 23 24  2  0  0  0  0
 24 25  1  0  0  0  0
 25 26  2  0  0  0  0
 26 27  1  0  0  0  0
 27 28  2  0  0  0  0
 23 28  1  0  0  0  0
 26 29  1  0  0  0  0
 29 30  3  0  0  0  0
  8 31  1  0  0  0  0
 31 32  2  0  0  0  0
 32 33  1  0  0  0  0
 33 34  2  0  0  0  0
 34 35  1  0  0  0  0
 34 36  1  0  0  0  0
 36 37  2  0  0  0  0
 31 37  1  0  0  0  0
M  END
> <chemblId>
CHEMBL326263

> <bioactivity__type>
IC50

> <units>
nM

> <value>
1120.0

$$$$

  CDK     11271518092D 0   0.00000     0.00000     0

 20 21  0  0  0  0              1 V2000 
    3.9193    5.2394    0.0000 C   0  0  0  0  0  0  0  0  0  0  0  0
    3.9132    3.7394    0.0000 C   0  0  0  0  0  0  0  0  0  0  0  0
    2.6112    2.9947    0.0000 C   0  0  0  0  0  0  0  0  0  0  0  0
    2.6051    1.4947    0.0000 C   0  0  0  0  0  0  0  0  0  0  0  0
    1.3030    0.7500    0.0000 C   0  0  0  0  0  0  0  0  0  0  0  0
    0.0070    1.5053    0.0000 C   0  0  0  0  0  0  0  0  0  0  0  0
    3.9011    0.7394    0.0000 C   0  0  0  0  0  0  0  0  0  0  0  0
    3.8889   -0.7605    0.0000 C   0  0  0  0  0  0  0  0  0  0  0  0
    5.1577   -1.5208    0.0000 C   0  0  0  0  0  0  0  0  0  0  0  0
    6.5138   -0.7818    0.0000 C   0  0  0  0  0  0  0  0  0  0  0  0
    7.8004   -1.5530    0.0000 O   0  0  0  0  0  0  0  0  0  0  0  0
    6.5260    0.7181    0.0000 C   0  0  0  0  0  0  0  0  0  0  0  0
    5.1821    1.4791    0.0000 C   0  0  0  0  0  0  0  0  0  0  0  0
    1.3152    3.7500    0.0000 C   0  0  0  0  0  0  0  0  0  0  0  0
    1.3213    5.2500    0.0000 C   0  0  0  0  0  0  0  0  0  0  0  0
    0.0253    6.0052    0.0000 C   0  0  0  0  0  0  0  0  0  0  0  0
   -1.2768    5.2605    0.0000 C   0  0  0  0  0  0  0  0  0  0  0  0
   -2.5728    6.0158    0.0000 O   0  0  0  0  0  0  0  0  0  0  0  0
   -1.2829    3.7605    0.0000 C   0  0  0  0  0  0  0  0  0  0  0  0
    0.0131    3.0053    0.0000 C   0  0  0  0  0  0  0  0  0  0  0  0
  1  2  1  0  0  0  0
  2  3  1  0  0  0  0
  3  4  2  0  0  0  0
  4  5  1  0  0  0  0
  5  6  1  0  0  0  0
  4  7  1  0  0  0  0
  7  8  2  0  0  0  0
  8  9  1  0  0  0  0
  9 10  2  0  0  0  0
 10 11  1  0  0  0  0
 10 12  1  0  0  0  0
 12 13  2  0  0  0  0
  7 13  1  0  0  0  0
  3 14  1  0  0  0  0
 14 15  2  0  0  0  0
 15 16  1  0  0  0  0
 16 17  2  0  0  0  0
 17 18  1  0  0  0  0
 17 19  1  0  0  0  0
 19 20  2  0  0  0  0
 14 20  1  0  0  0  0
M  END
> <chemblId>
CHEMBL411

> <bioactivity__type>
IC50

> <units>
nM

> <value>
7763.0

$$$$

  CDK     11271518092D 0   0.00000     0.00000     0

 22 24  0  0  0  0              1 V2000 
   -2.8911   -7.0140    0.0000 C   0  0  0  0  0  0  0  0  0  0  0  0
   -2.8911   -5.5140    0.0000 N   0  0  0  0  0  0  0  0  0  0  0  0
   -4.1901   -4.7640    0.0000 C   0  0  0  0  0  0  0  0  0  0  0  0
   -1.5920   -4.7640    0.0000 C   0  0  0  0  0  0  0  0  0  0  0  0
   -1.5920   -3.2640    0.0000 C   0  0  0  0  0  0  0  0  0  0  0  0
   -0.2930   -2.5140    0.0000 C   0  0  0  0  0  0  0  0  0  0  0  0
   -0.2930   -1.0140    0.0000 N   0  0  0  0  0  0  0  0  0  0  0  0
   -1.6440   -0.3630    0.0000 C   0  0  0  0  0  0  0  0  0  0  0  0
   -2.7440   -1.3840    0.0000 C   0  0  0  0  0  0  0  0  0  0  0  0
   -4.1780   -0.9410    0.0000 C   0  0  0  0  0  0  0  0  0  0  0  0
   -4.5110    0.5210    0.0000 C   0  0  0  0  0  0  0  0  0  0  0  0
   -3.4120    1.5410    0.0000 C   0  0  0  0  0  0  0  0  0  0  0  0
   -1.9780    1.0990    0.0000 C   0  0  0  0  0  0  0  0  0  0  0  0
   -1.0430    2.2720    0.0000 C   0  0  0  0  0  0  0  0  0  0  0  0
    0.4570    2.2720    0.0000 C   0  0  0  0  0  0  0  0  0  0  0  0
    1.3920    1.0990    0.0000 C   0  0  0  0  0  0  0  0  0  0  0  0
    2.8260    1.5410    0.0000 C   0  0  0  0  0  0  0  0  0  0  0  0
    3.9250    0.5210    0.0000 C   0  0  0  0  0  0  0  0  0  0  0  0
    3.5910   -0.9410    0.0000 C   0  0  0  0  0  0  0  0  0  0  0  0
    4.6908   -1.9610    0.0000 Cl  0  0  0  0  0  0  0  0  0  0  0  0
    2.1580   -1.3840    0.0000 C   0  0  0  0  0  0  0  0  0  0  0  0
    1.0580   -0.3630    0.0000 C   0  0  0  0  0  0  0  0  0  0  0  0
  1  2  1  0  0  0  0
  2  3  1  0  0  0  0
  2  4  1  0  0  0  0
  4  5  1  0  0  0  0
  5  6  1  0  0  0  0
  6  7  1  0  0  0  0
  7  8  1  0  0  0  0
  8  9  2  0  0  0  0
  9 10  1  0  0  0  0
 10 11  2  0  0  0  0
 11 12  1  0  0  0  0
 12 13  2  0  0  0  0
  8 13  1  0  0  0  0
 13 14  1  0  0  0  0
 14 15  1  0  0  0  0
 15 16  1  0  0  0  0
 16 17  2  0  0  0  0
 17 18  1  0  0  0  0
 18 19  2  0  0  0  0
 19 20  1  0  0  0  0
 19 21  1  0  0  0  0
 21 22  2  0  0  0  0
  7 22  1  0  0  0  0
 16 22  1  0  0  0  0
M  END
> <chemblId>
CHEMBL415

> <bioactivity__type>
IC50

> <units>
nM

> <value>
1113.0

$$$$

  CDK     11271518092D 0   0.00000     0.00000     0

 30 33  0  0  0  0              1 V2000 
   16.8734   -1.0193    0.0000 C   0  0  0  0  0  0  0  0  0  0  0  0
   15.5031   -1.6294    0.0000 O   0  0  0  0  0  0  0  0  0  0  0  0
   15.3463   -3.1212    0.0000 C   0  0  0  0  0  0  0  0  0  0  0  0
   16.5598   -4.0029    0.0000 C   0  0  0  0  0  0  0  0  0  0  0  0
   16.4030   -5.4947    0.0000 C   0  0  0  0  0  0  0  0  0  0  0  0
   15.0327   -6.1048    0.0000 C   0  0  0  0  0  0  0  0  0  0  0  0
   13.8192   -5.2231    0.0000 C   0  0  0  0  0  0  0  0  0  0  0  0
   12.4488   -5.8332    0.0000 O   0  0  0  0  0  0  0  0  0  0  0  0
   11.2353   -4.9515    0.0000 C   0  0  0  0  0  0  0  0  0  0  0  0
   11.3921   -3.4598    0.0000 C   0  0  0  0  0  0  0  0  0  0  0  0
   10.1786   -2.5781    0.0000 C   0  0  0  0  0  0  0  0  0  0  0  0
    8.8083   -3.1882    0.0000 N   0  0  0  0  0  0  0  0  0  0  0  0
    7.5947   -2.3065    0.0000 C   0  0  0  0  0  0  0  0  0  0  0  0
    6.2244   -2.9166    0.0000 C   0  0  0  0  0  0  0  0  0  0  0  0
    5.0109   -2.0349    0.0000 C   0  0  0  0  0  0  0  0  0  0  0  0
    3.6406   -2.6450    0.0000 C   0  0  0  0  0  0  0  0  0  0  0  0
    2.4271   -1.7634    0.0000 N   0  0  0  0  0  0  0  0  0  0  0  0
    2.5838   -0.2716    0.0000 C   0  0  0  0  0  0  0  0  0  0  0  0
    3.9542    0.3385    0.0000 O   0  0  0  0  0  0  0  0  0  0  0  0
    1.3703    0.6101    0.0000 C   0  0  0  0  0  0  0  0  0  0  0  0
    0.0000    0.0000    0.0000 C   0  0  0  0  0  0  0  0  0  0  0  0
    0.0000    1.5000    0.0000 C   0  0  0  0  0  0  0  0  0  0  0  0
   -1.4266    1.9635    0.0000 C   0  0  0  0  0  0  0  0  0  0  0  0
   -2.3083    0.7500    0.0000 C   0  0  0  0  0  0  0  0  0  0  0  0
   -1.4266   -0.4635    0.0000 C   0  0  0  0  0  0  0  0  0  0  0  0
   -0.1568   -1.4918    0.0000 C   0  0  0  0  0  0  0  0  0  0  0  0
    1.0567   -2.3735    0.0000 C   0  0  0  0  0  0  0  0  0  0  0  0
    0.8999   -3.8652    0.0000 O   0  0  0  0  0  0  0  0  0  0  0  0
   12.7624   -2.8496    0.0000 C   0  0  0  0  0  0  0  0  0  0  0  0
   13.9760   -3.7313    0.0000 C   0  0  0  0  0  0  0  0  0  0  0  0
  1  2  1  0  0  0  0
  2  3  1  0  0  0  0
  3  4  2  0  0  0  0
  4  5  1  0  0  0  0
  5  6  2  0  0  0  0
  6  7  1  0  0  0  0
  7  8  1  0  0  0  0
  8  9  1  0  0  0  0
  9 10  1  0  0  0  0
 10 11  1  0  0  0  0
 11 12  1  0  0  0  0
 12 13  1  0  0  0  0
 13 14  1  0  0  0  0
 14 15  1  0  0  0  0
 15 16  1  0  0  0  0
 16 17  1  0  0  0  0
 17 18  1  0  0  0  0
 18 19  2  0  0  0  0
 18 20  1  0  0  0  0
 20 21  1  0  0  0  0
 21 22  1  0  0  0  0
 22 23  1  0  0  0  0
 23 24  1  0  0  0  0
 24 25  1  0  0  0  0
 21 25  1  0  0  0  0
 21 26  1  0  0  0  0
 26 27  1  0  0  0  0
 17 27  1  0  0  0  0
 27 28  2  0  0  0  0
 10 29  1  0  0  0  0
 29 30  1  0  0  0  0
  3 30  1  0  0  0  0
  7 30  2  0  0  0  0
M  END
> <chemblId>
CHEMBL416523

> <bioactivity__type>
IC50

> <units>
nM

> <value>
831.76

$$$$

  CDK     11271518092D 0   0.00000     0.00000     0

 33 36  0  0  0  0              1 V2000 
   12.7624   -2.8496    0.0000 C   0  0  0  0  0  0  0  0  0  0  0  0
   11.3921   -3.4598    0.0000 C   0  0  0  0  0  0  0  0  0  0  0  0
   10.1786   -2.5781    0.0000 C   0  0  0  0  0  0  0  0  0  0  0  0
    8.8083   -3.1882    0.0000 N   0  0  0  0  0  0  0  0  0  0  0  0
    7.5947   -2.3065    0.0000 C   0  0  0  0  0  0  0  0  0  0  0  0
    6.2244   -2.9166    0.0000 C   0  0  0  0  0  0  0  0  0  0  0  0
    5.0109   -2.0349    0.0000 C   0  0  0  0  0  0  0  0  0  0  0  0
    3.6406   -2.6450    0.0000 C   0  0  0  0  0  0  0  0  0  0  0  0
    2.4271   -1.7634    0.0000 N   0  0  0  0  0  0  0  0  0  0  0  0
    2.5838   -0.2716    0.0000 C   0  0  0  0  0  0  0  0  0  0  0  0
    3.9542    0.3385    0.0000 O   0  0  0  0  0  0  0  0  0  0  0  0
    1.3703    0.6101    0.0000 C   0  0  0  0  0  0  0  0  0  0  0  0
    0.0000    0.0000    0.0000 C   0  0  0  0  0  0  0  0  0  0  0  0
    0.0000    1.5000    0.0000 C   0  0  0  0  0  0  0  0  0  0  0  0
   -1.4266    1.9635    0.0000 C   0  0  0  0  0  0  0  0  0  0  0  0
   -2.3083    0.7500    0.0000 C   0  0  0  0  0  0  0  0  0  0  0  0
   -1.4266   -0.4635    0.0000 C   0  0  0  0  0  0  0  0  0  0  0  0
   -0.1568   -1.4918    0.0000 C   0  0  0  0  0  0  0  0  0  0  0  0
    1.0567   -2.3735    0.0000 C   0  0  0  0  0  0  0  0  0  0  0  0
    0.8999   -3.8652    0.0000 O   0  0  0  0  0  0  0  0  0  0  0  0
    8.6515   -4.6800    0.0000 C   0  0  0  0  0  0  0  0  0  0  0  0
    9.8650   -5.5616    0.0000 C   0  0  0  0  0  0  0  0  0  0  0  0
   11.2353   -4.9515    0.0000 C   0  0  0  0  0  0  0  0  0  0  0  0
   12.4488   -5.8332    0.0000 O   0  0  0  0  0  0  0  0  0  0  0  0
   12.2920   -7.3250    0.0000 C   0  0  0  0  0  0  0  0  0  0  0  0
   13.5056   -8.2067    0.0000 C   0  0  0  0  0  0  0  0  0  0  0  0
   13.3488   -9.6985    0.0000 C   0  0  0  0  0  0  0  0  0  0  0  0
   11.9785  -10.3086    0.0000 C   0  0  0  0  0  0  0  0  0  0  0  0
   10.7649   -9.4269    0.0000 C   0  0  0  0  0  0  0  0  0  0  0  0
    9.3946  -10.0370    0.0000 O   0  0  0  0  0  0  0  0  0  0  0  0
    9.2378  -11.5288    0.0000 C   0  0  0  0  0  0  0  0  0  0  0  0
   10.9217   -7.9351    0.0000 C   0  0  0  0  0  0  0  0  0  0  0  0
    9.7082   -7.0534    0.0000 C   0  0  0  0  0  0  0  0  0  0  0  0
  1  2  1  0  0  0  0
  2  3  1  0  0  0  0
  3  4  1  0  0  0  0
  4  5  1  0  0  0  0
  5  6  1  0  0  0  0
  6  7  1  0  0  0  0
  7  8  1  0  0  0  0
  8  9  1  0  0  0  0
  9 10  1  0  0  0  0
 10 11  2  0  0  0  0
 10 12  1  0  0  0  0
 12 13  1  0  0  0  0
 13 14  1  0  0  0  0
 14 15  1  0  0  0  0
 15 16  1  0  0  0  0
 16 17  1  0  0  0  0
 13 17  1  0  0  0  0
 13 18  1  0  0  0  0
 18 19  1  0  0  0  0
  9 19  1  0  0  0  0
 19 20  2  0  0  0  0
  4 21  1  0  0  0  0
 21 22  1  0  0  0  0
 22 23  1  0  0  0  0
 23 24  1  0  0  0  0
 24 25  1  0  0  0  0
 25 26  2  0  0  0  0
 26 27  1  0  0  0  0
 27 28  2  0  0  0  0
 28 29  1  0  0  0  0
 29 30  1  0  0  0  0
 30 31  1  0  0  0  0
 29 32  2  0  0  0  0
 25 32  1  0  0  0  0
 32 33  1  0  0  0  0
 22 33  1  0  0  0  0
M  END
> <chemblId>
CHEMBL417608

> <bioactivity__type>
IC50

> <units>
nM

> <value>
13803.84

$$$$

  CDK     11271518092D 0   0.00000     0.00000     0

 23 26  0  0  0  0              1 V2000 
   -3.3528   -7.3791    0.0000 C   0  0  0  0  0  0  0  0  0  0  0  0
   -2.7021   -6.0275    0.0000 N   0  0  0  0  0  0  0  0  0  0  0  0
   -1.2063   -5.9153    0.0000 C   0  0  0  0  0  0  0  0  0  0  0  0
   -0.5556   -4.5638    0.0000 C   0  0  0  0  0  0  0  0  0  0  0  0
   -1.4007   -3.3245    0.0000 N   0  0  0  0  0  0  0  0  0  0  0  0
   -2.8965   -3.4368    0.0000 C   0  0  0  0  0  0  0  0  0  0  0  0
   -3.5472   -4.7883    0.0000 C   0  0  0  0  0  0  0  0  0  0  0  0
   -0.7500   -1.9730    0.0000 C   0  0  0  0  0  0  0  0  0  0  0  0
    0.7500   -1.9730    0.0000 N   0  0  0  0  0  0  0  0  0  0  0  0
    1.6850   -0.8010    0.0000 C   0  0  0  0  0  0  0  0  0  0  0  0
    3.1190   -1.2430    0.0000 C   0  0  0  0  0  0  0  0  0  0  0  0
    4.2180   -0.2220    0.0000 C   0  0  0  0  0  0  0  0  0  0  0  0
    5.6515   -0.6635    0.0000 Cl  0  0  0  0  0  0  0  0  0  0  0  0
    3.8840    1.2400    0.0000 C   0  0  0  0  0  0  0  0  0  0  0  0
    2.4510    1.6820    0.0000 C   0  0  0  0  0  0  0  0  0  0  0  0
    1.3520    0.6620    0.0000 C   0  0  0  0  0  0  0  0  0  0  0  0
    0.0000    1.3130    0.0000 N   0  0  0  0  0  0  0  0  0  0  0  0
   -1.3510    0.6620    0.0000 C   0  0  0  0  0  0  0  0  0  0  0  0
   -2.4510    1.6820    0.0000 C   0  0  0  0  0  0  0  0  0  0  0  0
   -3.8850    1.2390    0.0000 C   0  0  0  0  0  0  0  0  0  0  0  0
   -4.2180   -0.2230    0.0000 C   0  0  0  0  0  0  0  0  0  0  0  0
   -3.1190   -1.2430    0.0000 C   0  0  0  0  0  0  0  0  0  0  0  0
   -1.6850   -0.8010    0.0000 C   0  0  0  0  0  0  0  0  0  0  0  0
  1  2  1  0  0  0  0
  2  3  1  0  0  0  0
  3  4  1  0  0  0  0
  4  5  1  0  0  0  0
  5  6  1  0  0  0  0
  6  7  1  0  0  0  0
  2  7  1  0  0  0  0
  5  8  1  0  0  0  0
  8  9  2  0  0  0  0
  9 10  1  0  0  0  0
 10 11  2  0  0  0  0
 11 12  1  0  0  0  0
 12 13  1  0  0  0  0
 12 14  2  0  0  0  0
 14 15  1  0  0  0  0
 15 16  2  0  0  0  0
 10 16  1  0  0  0  0
 16 17  1  0  0  0  0
 17 18  1  0  0  0  0
 18 19  2  0  0  0  0
 19 20  1  0  0  0  0
 20 21  2  0  0  0  0
 21 22  1  0  0  0  0
 22 23  2  0  0  0  0
  8 23  1  0  0  0  0
 18 23  1  0  0  0  0
M  END
> <chemblId>
CHEMBL42

> <bioactivity__type>
IC50

> <units>
nM

> <value>
107.0

$$$$

  CDK     11271518092D 0   0.00000     0.00000     0

 43 50  0  0  0  0              1 V2000 
    4.1139    0.1248    0.0000 C   0  0  0  0  0  0  0  0  0  0  0  0
    2.8150    0.8750    0.0000 N   0  0  0  0  0  0  0  0  0  0  0  0
    2.8150    2.3750    0.0000 C   0  0  0  0  0  0  0  0  0  0  0  0
    1.5150    3.1250    0.0000 C   0  0  0  0  0  0  0  0  0  0  0  0
    0.2170    2.3750    0.0000 C   0  0  0  0  0  0  0  0  0  0  0  0
    0.2170    0.8750    0.0000 C   0  0  0  0  0  0  0  0  0  0  0  0
    1.5150    0.1250    0.0000 C   0  0  0  0  0  0  0  0  0  0  0  0
    1.5150   -1.3750    0.0000 C   0  0  0  0  0  0  0  0  0  0  0  0
    0.2170   -2.1250    0.0000 C   0  0  0  0  0  0  0  0  0  0  0  0
    0.2170   -3.6250    0.0000 C   0  0  0  0  0  0  0  0  0  0  0  0
   -2.3820   -3.6250    0.0000 N   0  0  0  0  0  0  0  0  0  0  0  0
   -2.3820   -2.1250    0.0000 C   0  0  0  0  0  0  0  0  0  0  0  0
   -3.6810   -1.3750    0.0000 C   0  0  0  0  0  0  0  0  0  0  0  0
   -3.6810    0.1250    0.0000 C   0  0  0  0  0  0  0  0  0  0  0  0
   -2.3820    0.8750    0.0000 C   0  0  0  0  0  0  0  0  0  0  0  0
   -1.0830    0.1250    0.0000 C   0  0  0  0  0  0  0  0  0  0  0  0
   -1.0830   -1.3750    0.0000 C   0  0  0  0  0  0  0  0  0  0  0  0
    1.5145    4.6250    0.0000 C   0  0  0  0  0  0  0  0  0  0  0  0
    0.2152    5.3746    0.0000 O   0  0  0  0  0  0  0  0  0  0  0  0
    2.8133    5.3754    0.0000 N   0  0  0  0  0  0  0  0  0  0  0  0
    2.8128    6.8754    0.0000 C   0  0  0  0  0  0  0  0  0  0  0  0
    4.3046    6.7191    0.0000 C   0  0  0  0  0  0  0  0  0  0  0  0
    1.3211    6.7181    0.0000 O   0  0  0  0  0  0  0  0  0  0  0  0
    0.7105    8.0883    0.0000 C   0  0  0  0  0  0  0  0  0  0  0  0
   -0.2928    6.9732    0.0000 O   0  0  0  0  0  0  0  0  0  0  0  0
   -0.7162    8.5513    0.0000 C   0  0  0  0  0  0  0  0  0  0  0  0
   -2.0150    7.8009    0.0000 C   0  0  0  0  0  0  0  0  0  0  0  0
   -3.1301    8.8042    0.0000 C   0  0  0  0  0  0  0  0  0  0  0  0
   -2.5204   10.1747    0.0000 C   0  0  0  0  0  0  0  0  0  0  0  0
   -1.0286   10.0184    0.0000 N   0  0  0  0  0  0  0  0  0  0  0  0
    0.0858   11.0225    0.0000 C   0  0  0  0  0  0  0  0  0  0  0  0
   -0.2266   12.4896    0.0000 O   0  0  0  0  0  0  0  0  0  0  0  0
    1.5125   10.5594    0.0000 C   0  0  0  0  0  0  0  0  0  0  0  0
    2.6269   11.5635    0.0000 C   0  0  0  0  0  0  0  0  0  0  0  0
    2.3145   13.0306    0.0000 C   0  0  0  0  0  0  0  0  0  0  0  0
    3.1162   13.6285    0.0000 C   0  0  0  0  0  0  0  0  0  0  0  0
    3.2198   15.1512    0.0000 C   0  0  0  0  0  0  0  0  0  0  0  0
    1.8100   15.8653    0.0000 C   0  0  0  0  0  0  0  0  0  0  0  0
    0.5431   14.9205    0.0000 C   0  0  0  0  0  0  0  0  0  0  0  0
    0.8255   13.3656    0.0000 C   0  0  0  0  0  0  0  0  0  0  0  0
    1.8249    9.0923    0.0000 N   0  0  0  0  0  0  0  0  0  0  0  0
    3.1242    8.3428    0.0000 C   0  0  0  0  0  0  0  0  0  0  0  0
    4.4943    8.9533    0.0000 O   0  0  0  0  0  0  0  0  0  0  0  0
  1  2  1  0  0  0  0
  2  3  1  0  0  0  0
  3  4  1  0  0  0  0
  4  5  1  0  0  0  0
  5  6  2  0  0  0  0
  6  7  1  0  0  0  0
  2  7  1  0  0  0  0
  7  8  1  6  0  0  0
  8  9  1  0  0  0  0
  9 10  2  0  0  0  0
 10 11  1  0  0  0  0
 11 12  1  0  0  0  0
 12 13  2  0  0  0  0
 13 14  1  0  0  0  0
 14 15  2  0  0  0  0
 15 16  1  0  0  0  0
  6 16  1  0  0  0  0
 16 17  2  0  0  0  0
  9 17  1  0  0  0  0
 12 17  1  0  0  0  0
  4 18  1  1  0  0  0
 18 19  2  0  0  0  0
 18 20  1  0  0  0  0
 20 21  1  0  0  0  0
 21 22  1  1  0  0  0
 21 23  1  0  0  0  0
 23 24  1  0  0  0  0
 24 25  1  6  0  0  0
 24 26  1  0  0  0  0
 26 27  1  6  0  0  0
 27 28  1  0  0  0  0
 28 29  1  0  0  0  0
 29 30  1  0  0  0  0
 26 30  1  0  0  0  0
 30 31  1  0  0  0  0
 31 32  2  0  0  0  0
 31 33  1  0  0  0  0
 33 34  1  6  0  0  0
 34 35  1  0  0  0  0
 35 36  2  0  0  0  0
 36 37  1  0  0  0  0
 37 38  2  0  0  0  0
 38 39  1  0  0  0  0
 39 40  2  0  0  0  0
 35 40  1  0  0  0  0
 33 41  1  0  0  0  0
 24 41  1  0  0  0  0
 41 42  1  0  0  0  0
 21 42  1  0  0  0  0
 42 43  2  0  0  0  0
M  END
> <chemblId>
CHEMBL442

> <bioactivity__type>
IC50

> <units>
nM

> <value>
1728.0

$$$$

  CDK     11271518092D 0   0.00000     0.00000     0

 20 22  0  0  0  0              1 V2000 
    2.5981   -7.1370    0.0000 C   0  0  0  0  0  0  0  0  0  0  0  0
    2.5981   -5.6370    0.0000 N   0  0  0  0  0  0  0  0  0  0  0  0
    1.2990   -4.8870    0.0000 C   0  0  0  0  0  0  0  0  0  0  0  0
    1.2990   -3.3870    0.0000 C   0  0  0  0  0  0  0  0  0  0  0  0
   -0.0000   -2.6370    0.0000 C   0  0  0  0  0  0  0  0  0  0  0  0
    0.0000   -1.1370    0.0000 C   0  0  0  0  0  0  0  0  0  0  0  0
    1.3510   -0.4860    0.0000 C   0  0  0  0  0  0  0  0  0  0  0  0
    2.4510   -1.5060    0.0000 C   0  0  0  0  0  0  0  0  0  0  0  0
    3.8840   -1.0640    0.0000 C   0  0  0  0  0  0  0  0  0  0  0  0
    4.2180    0.3980    0.0000 C   0  0  0  0  0  0  0  0  0  0  0  0
    3.1190    1.4190    0.0000 C   0  0  0  0  0  0  0  0  0  0  0  0
    1.6850    0.9760    0.0000 C   0  0  0  0  0  0  0  0  0  0  0  0
    0.7500    2.1490    0.0000 C   0  0  0  0  0  0  0  0  0  0  0  0
   -0.7500    2.1490    0.0000 C   0  0  0  0  0  0  0  0  0  0  0  0
   -1.6850    0.9760    0.0000 C   0  0  0  0  0  0  0  0  0  0  0  0
   -3.1190    1.4190    0.0000 C   0  0  0  0  0  0  0  0  0  0  0  0
   -4.2180    0.3980    0.0000 C   0  0  0  0  0  0  0  0  0  0  0  0
   -3.8840   -1.0640    0.0000 C   0  0  0  0  0  0  0  0  0  0  0  0
   -2.4510   -1.5060    0.0000 C   0  0  0  0  0  0  0  0  0  0  0  0
   -1.3510   -0.4860    0.0000 C   0  0  0  0  0  0  0  0  0  0  0  0
  1  2  1  0  0  0  0
  2  3  1  0  0  0  0
  3  4  1  0  0  0  0
  4  5  1  0  0  0  0
  5  6  2  0  0  0  0
  6  7  1  0  0  0  0
  7  8  2  0  0  0  0
  8  9  1  0  0  0  0
  9 10  2  0  0  0  0
 10 11  1  0  0  0  0
 11 12  2  0  0  0  0
  7 12  1  0  0  0  0
 12 13  1  0  0  0  0
 13 14  1  0  0  0  0
 14 15  1  0  0  0  0
 15 16  2  0  0  0  0
 16 17  1  0  0  0  0
 17 18  2  0  0  0  0
 18 19  1  0  0  0  0
 19 20  2  0  0  0  0
  6 20  1  0  0  0  0
 15 20  1  0  0  0  0
M  END
> <chemblId>
CHEMBL445

> <bioactivity__type>
IC50

> <units>
nM

> <value>
539.0

$$$$

  CDK     11271518092D 0   0.00000     0.00000     0

 25 28  0  0  0  0              1 V2000 
   -5.5072   -4.8039    0.0000 C   0  0  0  0  0  0  0  0  0  0  0  0
   -5.4991   -3.3040    0.0000 O   0  0  0  0  0  0  0  0  0  0  0  0
   -4.1960   -2.5610    0.0000 C   0  0  0  0  0  0  0  0  0  0  0  0
   -2.8660   -3.3410    0.0000 C   0  0  0  0  0  0  0  0  0  0  0  0
   -1.5660   -2.6050    0.0000 C   0  0  0  0  0  0  0  0  0  0  0  0
   -0.2720   -3.3630    0.0000 C   0  0  0  0  0  0  0  0  0  0  0  0
    1.0850   -2.6130    0.0000 C   0  0  0  0  0  0  0  0  0  0  0  0
    1.0550   -1.0990    0.0000 N   0  0  0  0  0  0  0  0  0  0  0  0
    2.3910   -0.3850    0.0000 C   0  0  0  0  0  0  0  0  0  0  0  0
    2.3820    1.1660    0.0000 C   0  0  0  0  0  0  0  0  0  0  0  0
    1.0880    1.9240    0.0000 C   0  0  0  0  0  0  0  0  0  0  0  0
   -0.2330    1.1530    0.0000 C   0  0  0  0  0  0  0  0  0  0  0  0
   -0.2390   -0.3410    0.0000 C   0  0  0  0  0  0  0  0  0  0  0  0
   -1.5390   -1.0760    0.0000 C   0  0  0  0  0  0  0  0  0  0  0  0
   -2.8690   -0.2960    0.0000 C   0  0  0  0  0  0  0  0  0  0  0  0
   -4.1900   -1.0680    0.0000 C   0  0  0  0  0  0  0  0  0  0  0  0
   -5.4895   -0.3188    0.0000 O   0  0  0  0  0  0  0  0  0  0  0  0
   -6.7881   -1.0696    0.0000 C   0  0  0  0  0  0  0  0  0  0  0  0
    1.0940    3.4170    0.0000 C   0  0  0  0  0  0  0  0  0  0  0  0
    2.3940    4.1530    0.0000 C   0  0  0  0  0  0  0  0  0  0  0  0
    3.6880    3.3940    0.0000 C   0  0  0  0  0  0  0  0  0  0  0  0
    4.9822    4.1524    0.0000 O   0  0  0  0  0  0  0  0  0  0  0  0
    3.7180    1.8800    0.0000 C   0  0  0  0  0  0  0  0  0  0  0  0
    5.0121    1.1216    0.0000 O   0  0  0  0  0  0  0  0  0  0  0  0
    6.3160    1.8631    0.0000 C   0  0  0  0  0  0  0  0  0  0  0  0
  1  2  1  0  0  0  0
  2  3  1  0  0  0  0
  3  4  2  0  0  0  0
  4  5  1  0  0  0  0
  5  6  1  0  0  0  0
  6  7  1  0  0  0  0
  7  8  1  0  0  0  0
  8  9  1  0  0  0  0
  9 10  1  0  0  0  0
 10 11  2  0  0  0  0
 11 12  1  0  0  0  0
 13 12  1  6  0  0  0
  8 13  1  0  0  0  0
 13 14  1  0  0  0  0
  5 14  2  0  0  0  0
 14 15  1  0  0  0  0
 15 16  2  0  0  0  0
  3 16  1  0  0  0  0
 16 17  1  0  0  0  0
 17 18  1  0  0  0  0
 11 19  1  0  0  0  0
 19 20  2  0  0  0  0
 20 21  1  0  0  0  0
 21 22  1  0  0  0  0
 21 23  2  0  0  0  0
 10 23  1  0  0  0  0
 23 24  1  0  0  0  0
 24 25  1  0  0  0  0
M  END
> <chemblId>
CHEMBL448891

> <bioactivity__type>
IC50

> <units>
nM

> <value>
21270.0

$$$$

  CDK     11271518092D 0   0.00000     0.00000     0

 37 40  0  0  0  0              1 V2000 
    8.5141   -5.3160    0.0000 C   0  0  0  0  0  0  0  0  0  0  0  0
    7.5102   -6.4305    0.0000 C   0  0  0  0  0  0  0  0  0  0  0  0
    6.0430   -6.1184    0.0000 O   0  0  0  0  0  0  0  0  0  0  0  0
    5.5798   -4.6917    0.0000 C   0  0  0  0  0  0  0  0  0  0  0  0
    6.5837   -3.5772    0.0000 C   0  0  0  0  0  0  0  0  0  0  0  0
    6.1205   -2.1505    0.0000 C   0  0  0  0  0  0  0  0  0  0  0  0
    4.6533   -1.8383    0.0000 C   0  0  0  0  0  0  0  0  0  0  0  0
    3.6494   -2.9528    0.0000 C   0  0  0  0  0  0  0  0  0  0  0  0
    2.1822   -2.6407    0.0000 C   0  0  0  0  0  0  0  0  0  0  0  0
    1.7190   -1.2140    0.0000 N   0  0  0  0  0  0  0  0  0  0  0  0
    2.6010   -0.0000    0.0000 C   0  0  0  0  0  0  0  0  0  0  0  0
    4.1010    0.0003    0.0000 C   0  0  0  0  0  0  0  0  0  0  0  0
    1.7190    1.2130    0.0000 C   0  0  0  0  0  0  0  0  0  0  0  0
    2.1824    2.6396    0.0000 C   0  0  0  0  0  0  0  0  0  0  0  0
    3.6496    2.9516    0.0000 O   0  0  0  0  0  0  0  0  0  0  0  0
    1.1786    3.7543    0.0000 C   0  0  0  0  0  0  0  0  0  0  0  0
    1.6420    5.1809    0.0000 C   0  0  0  0  0  0  0  0  0  0  0  0
    0.6382    6.2955    0.0000 C   0  0  0  0  0  0  0  0  0  0  0  0
   -0.8290    5.9835    0.0000 C   0  0  0  0  0  0  0  0  0  0  0  0
   -1.8327    7.0982    0.0000 Cl  0  0  0  0  0  0  0  0  0  0  0  0
   -1.2924    4.5569    0.0000 C   0  0  0  0  0  0  0  0  0  0  0  0
   -0.2886    3.4423    0.0000 C   0  0  0  0  0  0  0  0  0  0  0  0
    0.2930    0.7500    0.0000 C   0  0  0  0  0  0  0  0  0  0  0  0
   -1.0070    1.5000    0.0000 C   0  0  0  0  0  0  0  0  0  0  0  0
   -2.3060    0.7500    0.0000 C   0  0  0  0  0  0  0  0  0  0  0  0
   -2.3060   -0.7500    0.0000 C   0  0  0  0  0  0  0  0  0  0  0  0
   -3.6050   -1.5000    0.0000 O   0  0  0  0  0  0  0  0  0  0  0  0
   -4.9041   -0.7500    0.0000 C   0  0  0  0  0  0  0  0  0  0  0  0
   -6.2031   -1.5000    0.0000 F   0  0  0  0  0  0  0  0  0  0  0  0
   -3.9399    0.3991    0.0000 F   0  0  0  0  0  0  0  0  0  0  0  0
   -5.8683    0.3991    0.0000 F   0  0  0  0  0  0  0  0  0  0  0  0
   -1.0070   -1.5000    0.0000 C   0  0  0  0  0  0  0  0  0  0  0  0
    0.2930   -0.7500    0.0000 C   0  0  0  0  0  0  0  0  0  0  0  0
    4.1126   -4.3795    0.0000 C   0  0  0  0  0  0  0  0  0  0  0  0
    7.9734   -7.8572    0.0000 C   0  0  0  0  0  0  0  0  0  0  0  0
    6.9695   -8.9717    0.0000 O   0  0  0  0  0  0  0  0  0  0  0  0
    9.4406   -8.1694    0.0000 O   0  0  0  0  0  0  0  0  0  0  0  0
  2  1  1  6  0  0  0
  2  3  1  0  0  0  0
  3  4  1  0  0  0  0
  4  5  2  0  0  0  0
  5  6  1  0  0  0  0
  6  7  2  0  0  0  0
  7  8  1  0  0  0  0
  8  9  1  0  0  0  0
  9 10  1  0  0  0  0
 10 11  1  0  0  0  0
 11 12  1  0  0  0  0
 11 13  2  0  0  0  0
 13 14  1  0  0  0  0
 14 15  2  0  0  0  0
 14 16  1  0  0  0  0
 16 17  2  0  0  0  0
 17 18  1  0  0  0  0
 18 19  2  0  0  0  0
 19 20  1  0  0  0  0
 19 21  1  0  0  0  0
 21 22  2  0  0  0  0
 16 22  1  0  0  0  0
 13 23  1  0  0  0  0
 23 24  2  0  0  0  0
 24 25  1  0  0  0  0
 25 26  2  0  0  0  0
 26 27  1  0  0  0  0
 27 28  1  0  0  0  0
 28 29  1  0  0  0  0
 28 30  1  0  0  0  0
 28 31  1  0  0  0  0
 26 32  1  0  0  0  0
 32 33  2  0  0  0  0
 10 33  1  0  0  0  0
 23 33  1  0  0  0  0
  8 34  2  0  0  0  0
  4 34  1  0  0  0  0
  2 35  1  0  0  0  0
 35 36  2  0  0  0  0
 35 37  1  0  0  0  0
M  END
> <chemblId>
CHEMBL461571

> <bioactivity__type>
IC50

> <units>
nM

> <value>
1530.0

$$$$

  CDK     11271518092D 0   0.00000     0.00000     0

 25 28  0  0  0  0              1 V2000 
    6.4951    0.7500    0.0000 C   0  0  0  0  0  0  0  0  0  0  0  0
    5.1960    1.5000    0.0000 S   0  0  0  0  0  0  0  0  0  0  0  0
    3.8970    0.7500    0.0000 C   0  0  0  0  0  0  0  0  0  0  0  0
    3.8970   -0.7500    0.0000 C   0  0  0  0  0  0  0  0  0  0  0  0
    2.5980   -1.5000    0.0000 C   0  0  0  0  0  0  0  0  0  0  0  0
    1.2990   -0.7500    0.0000 C   0  0  0  0  0  0  0  0  0  0  0  0
   -0.0000   -1.5000    0.0000 S   0  0  0  0  0  0  0  0  0  0  0  0
   -1.2990   -0.7500    0.0000 C   0  0  0  0  0  0  0  0  0  0  0  0
   -2.5980   -1.5000    0.0000 C   0  0  0  0  0  0  0  0  0  0  0  0
   -3.8970   -0.7500    0.0000 C   0  0  0  0  0  0  0  0  0  0  0  0
   -3.8970    0.7500    0.0000 C   0  0  0  0  0  0  0  0  0  0  0  0
   -2.5980    1.5000    0.0000 C   0  0  0  0  0  0  0  0  0  0  0  0
   -1.2990    0.7500    0.0000 C   0  0  0  0  0  0  0  0  0  0  0  0
   -0.0000    1.5000    0.0000 N   0  0  0  0  0  0  0  0  0  0  0  0
    0.0000    3.0000    0.0000 C   0  0  0  0  0  0  0  0  0  0  0  0
   -1.2990    3.7500    0.0000 C   0  0  0  0  0  0  0  0  0  0  0  0
   -1.2990    5.2500    0.0000 C   0  0  0  0  0  0  0  0  0  0  0  0
    0.0000    6.0000    0.0000 C   0  0  0  0  0  0  0  0  0  0  0  0
    0.0000    7.5000    0.0000 C   0  0  0  0  0  0  0  0  0  0  0  0
   -1.2990    8.2500    0.0000 C   0  0  0  0  0  0  0  0  0  0  0  0
   -2.5981    7.5000    0.0000 C   0  0  0  0  0  0  0  0  0  0  0  0
   -2.5981    6.0000    0.0000 N   0  0  0  0  0  0  0  0  0  0  0  0
   -3.8971    5.2500    0.0000 C   0  0  0  0  0  0  0  0  0  0  0  0
    1.2990    0.7500    0.0000 C   0  0  0  0  0  0  0  0  0  0  0  0
    2.5980    1.5000    0.0000 C   0  0  0  0  0  0  0  0  0  0  0  0
  1  2  1  0  0  0  0
  2  3  1  0  0  0  0
  3  4  2  0  0  0  0
  4  5  1  0  0  0  0
  5  6  2  0  0  0  0
  6  7  1  0  0  0  0
  7  8  1  0  0  0  0
  8  9  2  0  0  0  0
  9 10  1  0  0  0  0
 10 11  2  0  0  0  0
 11 12  1  0  0  0  0
 12 13  2  0  0  0  0
  8 13  1  0  0  0  0
 13 14  1  0  0  0  0
 14 15  1  0  0  0  0
 15 16  1  0  0  0  0
 16 17  1  0  0  0  0
 17 18  1  0  0  0  0
 18 19  1  0  0  0  0
 19 20  1  0  0  0  0
 20 21  1  0  0  0  0
 21 22  1  0  0  0  0
 17 22  1  0  0  0  0
 22 23  1  0  0  0  0
 14 24  1  0  0  0  0
  6 24  1  0  0  0  0
 24 25  2  0  0  0  0
  3 25  1  0  0  0  0
M  END
> <chemblId>
CHEMBL479

> <bioactivity__type>
IC50

> <units>
nM

> <value>
194.0

$$$$

  CDK     11271518092D 0   0.00000     0.00000     0

 24 27  0  0  0  0              1 V2000 
   -5.5072   -4.8039    0.0000 C   0  0  0  0  0  0  0  0  0  0  0  0
   -5.4991   -3.3040    0.0000 O   0  0  0  0  0  0  0  0  0  0  0  0
   -4.1960   -2.5610    0.0000 C   0  0  0  0  0  0  0  0  0  0  0  0
   -2.8660   -3.3410    0.0000 C   0  0  0  0  0  0  0  0  0  0  0  0
   -1.5660   -2.6050    0.0000 C   0  0  0  0  0  0  0  0  0  0  0  0
   -0.2720   -3.3630    0.0000 C   0  0  0  0  0  0  0  0  0  0  0  0
    1.0850   -2.6130    0.0000 C   0  0  0  0  0  0  0  0  0  0  0  0
    1.0550   -1.0990    0.0000 N   0  0  0  0  0  0  0  0  0  0  0  0
    2.3910   -0.3850    0.0000 C   0  0  0  0  0  0  0  0  0  0  0  0
    2.3820    1.1660    0.0000 C   0  0  0  0  0  0  0  0  0  0  0  0
    1.0880    1.9240    0.0000 C   0  0  0  0  0  0  0  0  0  0  0  0
   -0.2330    1.1530    0.0000 C   0  0  0  0  0  0  0  0  0  0  0  0
   -0.2390   -0.3410    0.0000 C   0  0  0  0  0  0  0  0  0  0  0  0
   -1.5390   -1.0760    0.0000 C   0  0  0  0  0  0  0  0  0  0  0  0
   -2.8690   -0.2960    0.0000 C   0  0  0  0  0  0  0  0  0  0  0  0
   -4.1900   -1.0680    0.0000 C   0  0  0  0  0  0  0  0  0  0  0  0
   -5.4895   -0.3188    0.0000 O   0  0  0  0  0  0  0  0  0  0  0  0
    1.0940    3.4170    0.0000 C   0  0  0  0  0  0  0  0  0  0  0  0
    2.3940    4.1530    0.0000 C   0  0  0  0  0  0  0  0  0  0  0  0
    3.6880    3.3940    0.0000 C   0  0  0  0  0  0  0  0  0  0  0  0
    4.9822    4.1524    0.0000 O   0  0  0  0  0  0  0  0  0  0  0  0
    3.7180    1.8800    0.0000 C   0  0  0  0  0  0  0  0  0  0  0  0
    5.0121    1.1216    0.0000 O   0  0  0  0  0  0  0  0  0  0  0  0
    6.3160    1.8631    0.0000 C   0  0  0  0  0  0  0  0  0  0  0  0
  1  2  1  0  0  0  0
  2  3  1  0  0  0  0
  3  4  2  0  0  0  0
  4  5  1  0  0  0  0
  5  6  1  0  0  0  0
  6  7  1  0  0  0  0
  7  8  1  0  0  0  0
  8  9  1  0  0  0  0
  9 10  1  0  0  0  0
 10 11  2  0  0  0  0
 11 12  1  0  0  0  0
 13 12  1  6  0  0  0
  8 13  1  0  0  0  0
 13 14  1  0  0  0  0
  5 14  2  0  0  0  0
 14 15  1  0  0  0  0
 15 16  2  0  0  0  0
  3 16  1  0  0  0  0
 16 17  1  0  0  0  0
 11 18  1  0  0  0  0
 18 19  2  0  0  0  0
 19 20  1  0  0  0  0
 20 21  1  0  0  0  0
 20 22  2  0  0  0  0
 10 22  1  0  0  0  0
 22 23  1  0  0  0  0
 23 24  1  0  0  0  0
M  END
> <chemblId>
CHEMBL487387

> <bioactivity__type>
IC50

> <units>
nM

> <value>
12.29

$$$$

  CDK     11271518092D 0   0.00000     0.00000     0

 43 49  0  0  0  0              1 V2000 
  -10.1145    2.1888    0.0000 C   0  0  0  0  0  0  0  0  0  0  0  0
   -8.6916    1.7140    0.0000 C   0  0  0  0  0  0  0  0  0  0  0  0
   -8.3913    0.2444    0.0000 C   0  0  0  0  0  0  0  0  0  0  0  0
   -7.5690    2.7089    0.0000 C   0  0  0  0  0  0  0  0  0  0  0  0
   -7.8693    4.1785    0.0000 C   0  0  0  0  0  0  0  0  0  0  0  0
   -6.7468    5.1734    0.0000 N   0  0  0  0  0  0  0  0  0  0  0  0
   -5.2562    5.0049    0.0000 C   0  0  0  0  0  0  0  0  0  0  0  0
   -4.5165    3.7000    0.0000 O   0  0  0  0  0  0  0  0  0  0  0  0
   -4.6354    6.3704    0.0000 C   0  0  0  0  0  0  0  0  0  0  0  0
   -3.3423    5.6102    0.0000 N   0  0  0  0  0  0  0  0  0  0  0  0
   -3.3541    4.1102    0.0000 C   0  0  0  0  0  0  0  0  0  0  0  0
   -4.6590    3.3705    0.0000 O   0  0  0  0  0  0  0  0  0  0  0  0
   -2.0610    3.3500    0.0000 C   0  0  0  0  0  0  0  0  0  0  0  0
   -0.7650    4.0850    0.0000 C   0  0  0  0  0  0  0  0  0  0  0  0
    0.5220    3.3290    0.0000 N   0  0  0  0  0  0  0  0  0  0  0  0
    1.8238    4.0741    0.0000 C   0  0  0  0  0  0  0  0  0  0  0  0
    0.5220    1.8200    0.0000 C   0  0  0  0  0  0  0  0  0  0  0  0
    1.8240    1.0460    0.0000 C   0  0  0  0  0  0  0  0  0  0  0  0
    1.8190   -0.4520    0.0000 C   0  0  0  0  0  0  0  0  0  0  0  0
    2.8690   -1.5290    0.0000 C   0  0  0  0  0  0  0  0  0  0  0  0
    4.3536   -1.3147    0.0000 Br  0  0  0  0  0  0  0  0  0  0  0  0
    2.1670   -2.8580    0.0000 N   0  0  0  0  0  0  0  0  0  0  0  0
    0.6850   -2.6000    0.0000 C   0  0  0  0  0  0  0  0  0  0  0  0
   -0.5600   -3.4450    0.0000 C   0  0  0  0  0  0  0  0  0  0  0  0
   -1.9120   -2.7970    0.0000 C   0  0  0  0  0  0  0  0  0  0  0  0
   -2.0170   -1.3010    0.0000 C   0  0  0  0  0  0  0  0  0  0  0  0
   -0.7710   -0.4490    0.0000 C   0  0  0  0  0  0  0  0  0  0  0  0
   -0.7740    1.0800    0.0000 C   0  0  0  0  0  0  0  0  0  0  0  0
   -2.0730    1.8590    0.0000 C   0  0  0  0  0  0  0  0  0  0  0  0
    0.5250   -1.1370    0.0000 C   0  0  0  0  0  0  0  0  0  0  0  0
   -5.7422    7.3828    0.0000 O   0  0  0  0  0  0  0  0  0  0  0  0
   -7.0471    6.6431    0.0000 C   0  0  0  0  0  0  0  0  0  0  0  0
   -7.1921    8.1360    0.0000 O   0  0  0  0  0  0  0  0  0  0  0  0
   -8.4699    7.1178    0.0000 C   0  0  0  0  0  0  0  0  0  0  0  0
   -9.0692    8.4929    0.0000 C   0  0  0  0  0  0  0  0  0  0  0  0
  -10.5622    8.3478    0.0000 C   0  0  0  0  0  0  0  0  0  0  0  0
  -10.8856    6.8831    0.0000 C   0  0  0  0  0  0  0  0  0  0  0  0
   -9.5925    6.1229    0.0000 N   0  0  0  0  0  0  0  0  0  0  0  0
   -9.2922    4.6533    0.0000 C   0  0  0  0  0  0  0  0  0  0  0  0
  -10.4148    3.6584    0.0000 O   0  0  0  0  0  0  0  0  0  0  0  0
   -3.7442    7.5769    0.0000 C   0  0  0  0  0  0  0  0  0  0  0  0
   -4.3435    8.9520    0.0000 C   0  0  0  0  0  0  0  0  0  0  0  0
   -2.2537    7.4084    0.0000 C   0  0  0  0  0  0  0  0  0  0  0  0
  1  2  1  0  0  0  0
  2  3  1  0  0  0  0
  2  4  1  0  0  0  0
  5  4  1  1  0  0  0
  5  6  1  0  0  0  0
  6  7  1  0  0  0  0
  7  8  2  0  0  0  0
  7  9  1  0  0  0  0
  9 10  1  1  0  0  0
 10 11  1  0  0  0  0
 11 12  2  0  0  0  0
 13 11  1  1  0  0  0
 13 14  1  0  0  0  0
 14 15  1  0  0  0  0
 15 16  1  0  0  0  0
 15 17  1  0  0  0  0
 17 18  1  6  0  0  0
 18 19  1  0  0  0  0
 19 20  2  0  0  0  0
 20 21  1  0  0  0  0
 20 22  1  0  0  0  0
 22 23  1  0  0  0  0
 23 24  2  0  0  0  0
 24 25  1  0  0  0  0
 25 26  2  0  0  0  0
 26 27  1  0  0  0  0
 27 28  1  0  0  0  0
 17 28  1  0  0  0  0
 28 29  2  0  0  0  0
 13 29  1  0  0  0  0
 27 30  2  0  0  0  0
 19 30  1  0  0  0  0
 23 30  1  0  0  0  0
  9 31  1  0  0  0  0
 31 32  1  0  0  0  0
  6 32  1  0  0  0  0
 32 33  1  1  0  0  0
 32 34  1  0  0  0  0
 34 35  1  1  0  0  0
 35 36  1  0  0  0  0
 36 37  1  0  0  0  0
 37 38  1  0  0  0  0
 34 38  1  0  0  0  0
 38 39  1  0  0  0  0
  5 39  1  0  0  0  0
 39 40  2  0  0  0  0
  9 41  1  0  0  0  0
 41 42  1  0  0  0  0
 41 43  1  0  0  0  0
M  END
> <chemblId>
CHEMBL493

> <bioactivity__type>
IC50

> <units>
nM

> <value>
2889.0

$$$$

  CDK     11271518092D 0   0.00000     0.00000     0

 20 23  0  0  0  0              1 V2000 
    4.4183   -1.2986    0.0000 S   0  0  0  0  0  0  0  0  0  0  0  0
    3.6680    0.0003    0.0000 S   0  0  0  0  0  0  0  0  0  0  0  0
    2.1680    0.0000    0.0000 C   0  0  0  0  0  0  0  0  0  0  0  0
    1.3400   -1.2050    0.0000 N   0  0  0  0  0  0  0  0  0  0  0  0
   -0.0900   -0.7530    0.0000 C   0  0  0  0  0  0  0  0  0  0  0  0
   -1.4450   -1.5060    0.0000 C   0  0  0  0  0  0  0  0  0  0  0  0
   -2.7250   -0.7530    0.0000 C   0  0  0  0  0  0  0  0  0  0  0  0
   -2.7250    0.7530    0.0000 C   0  0  0  0  0  0  0  0  0  0  0  0
   -1.4450    1.5060    0.0000 C   0  0  0  0  0  0  0  0  0  0  0  0
   -0.0900    0.7530    0.0000 C   0  0  0  0  0  0  0  0  0  0  0  0
    1.3400    1.2040    0.0000 S   0  0  0  0  0  0  0  0  0  0  0  0
    5.9183   -1.2983    0.0000 C   0  0  0  0  0  0  0  0  0  0  0  0
    6.8002   -2.5117    0.0000 N   0  0  0  0  0  0  0  0  0  0  0  0
    8.2267   -2.0479    0.0000 C   0  0  0  0  0  0  0  0  0  0  0  0
    9.5258   -2.7976    0.0000 C   0  0  0  0  0  0  0  0  0  0  0  0
   10.8247   -2.0474    0.0000 C   0  0  0  0  0  0  0  0  0  0  0  0
   10.8244   -0.5474    0.0000 C   0  0  0  0  0  0  0  0  0  0  0  0
    9.5253    0.2024    0.0000 C   0  0  0  0  0  0  0  0  0  0  0  0
    8.2264   -0.5479    0.0000 C   0  0  0  0  0  0  0  0  0  0  0  0
    6.7997   -0.0846    0.0000 S   0  0  0  0  0  0  0  0  0  0  0  0
  1  2  1  0  0  0  0
  2  3  1  0  0  0  0
  3  4  2  0  0  0  0
  4  5  1  0  0  0  0
  5  6  2  0  0  0  0
  6  7  1  0  0  0  0
  7  8  2  0  0  0  0
  8  9  1  0  0  0  0
  9 10  2  0  0  0  0
  5 10  1  0  0  0  0
 10 11  1  0  0  0  0
  3 11  1  0  0  0  0
  1 12  1  0  0  0  0
 12 13  2  0  0  0  0
 13 14  1  0  0  0  0
 14 15  2  0  0  0  0
 15 16  1  0  0  0  0
 16 17  2  0  0  0  0
 17 18  1  0  0  0  0
 18 19  2  0  0  0  0
 14 19  1  0  0  0  0
 19 20  1  0  0  0  0
 12 20  1  0  0  0  0
M  END
> <chemblId>
CHEMBL508112

> <bioactivity__type>
IC50

> <units>
nM

> <value>
1189.0

$$$$

  CDK     11271518092D 0   0.00000     0.00000     0

 22 25  0  0  0  0              1 V2000 
   -0.0000   -7.1370    0.0000 C   0  0  0  0  0  0  0  0  0  0  0  0
   -0.0000   -5.6370    0.0000 N   0  0  0  0  0  0  0  0  0  0  0  0
    1.2990   -4.8870    0.0000 C   0  0  0  0  0  0  0  0  0  0  0  0
    1.2990   -3.3870    0.0000 C   0  0  0  0  0  0  0  0  0  0  0  0
    0.0000   -2.6370    0.0000 C   0  0  0  0  0  0  0  0  0  0  0  0
    0.0000   -1.1370    0.0000 C   0  0  0  0  0  0  0  0  0  0  0  0
    1.3510   -0.4860    0.0000 C   0  0  0  0  0  0  0  0  0  0  0  0
    2.4510   -1.5060    0.0000 C   0  0  0  0  0  0  0  0  0  0  0  0
    3.8840   -1.0640    0.0000 C   0  0  0  0  0  0  0  0  0  0  0  0
    4.2180    0.3980    0.0000 C   0  0  0  0  0  0  0  0  0  0  0  0
    3.1190    1.4190    0.0000 C   0  0  0  0  0  0  0  0  0  0  0  0
    1.6850    0.9760    0.0000 C   0  0  0  0  0  0  0  0  0  0  0  0
    0.7500    2.1490    0.0000 C   0  0  0  0  0  0  0  0  0  0  0  0
   -0.7500    2.1490    0.0000 C   0  0  0  0  0  0  0  0  0  0  0  0
   -1.6850    0.9760    0.0000 C   0  0  0  0  0  0  0  0  0  0  0  0
   -3.1190    1.4190    0.0000 C   0  0  0  0  0  0  0  0  0  0  0  0
   -4.2180    0.3980    0.0000 C   0  0  0  0  0  0  0  0  0  0  0  0
   -3.8840   -1.0640    0.0000 C   0  0  0  0  0  0  0  0  0  0  0  0
   -2.4510   -1.5060    0.0000 C   0  0  0  0  0  0  0  0  0  0  0  0
   -1.3510   -0.4860    0.0000 C   0  0  0  0  0  0  0  0  0  0  0  0
   -1.2990   -3.3870    0.0000 C   0  0  0  0  0  0  0  0  0  0  0  0
   -1.2990   -4.8870    0.0000 C   0  0  0  0  0  0  0  0  0  0  0  0
  1  2  1  0  0  0  0
  2  3  1  0  0  0  0
  3  4  1  0  0  0  0
  4  5  1  0  0  0  0
  5  6  2  0  0  0  0
  6  7  1  0  0  0  0
  7  8  2  0  0  0  0
  8  9  1  0  0  0  0
  9 10  2  0  0  0  0
 10 11  1  0  0  0  0
 11 12  2  0  0  0  0
  7 12  1  0  0  0  0
 12 13  1  0  0  0  0
 13 14  2  0  0  0  0
 14 15  1  0  0  0  0
 15 16  2  0  0  0  0
 16 17  1  0  0  0  0
 17 18  2  0  0  0  0
 18 19  1  0  0  0  0
 19 20  2  0  0  0  0
  6 20  1  0  0  0  0
 15 20  1  0  0  0  0
  5 21  1  0  0  0  0
 21 22  1  0  0  0  0
  2 22  1  0  0  0  0
M  END
> <chemblId>
CHEMBL516

> <bioactivity__type>
IC50

> <units>
nM

> <value>
158.0

$$$$

  CDK     11271518092D 0   0.00000     0.00000     0

 22 25  0  0  0  0              1 V2000 
    6.7120    0.1244    0.0000 C   0  0  0  0  0  0  0  0  0  0  0  0
    5.4131    0.8746    0.0000 C   0  0  0  0  0  0  0  0  0  0  0  0
    4.1139    0.1248    0.0000 C   0  0  0  0  0  0  0  0  0  0  0  0
    2.8150    0.8750    0.0000 N   0  0  0  0  0  0  0  0  0  0  0  0
    2.8150    2.3750    0.0000 C   0  0  0  0  0  0  0  0  0  0  0  0
    1.5150    3.1250    0.0000 C   0  0  0  0  0  0  0  0  0  0  0  0
    1.5145    4.6250    0.0000 C   0  0  0  0  0  0  0  0  0  0  0  0
    2.8133    5.3754    0.0000 S   0  0  0  0  0  0  0  0  0  0  0  0
    2.8128    6.8754    0.0000 C   0  0  0  0  0  0  0  0  0  0  0  0
    0.2170    2.3750    0.0000 C   0  0  0  0  0  0  0  0  0  0  0  0
    0.2170    0.8750    0.0000 C   0  0  0  0  0  0  0  0  0  0  0  0
    1.5150    0.1250    0.0000 C   0  0  0  0  0  0  0  0  0  0  0  0
    1.5150   -1.3750    0.0000 C   0  0  0  0  0  0  0  0  0  0  0  0
    0.2170   -2.1250    0.0000 C   0  0  0  0  0  0  0  0  0  0  0  0
    0.2170   -3.6250    0.0000 C   0  0  0  0  0  0  0  0  0  0  0  0
   -2.3820   -3.6250    0.0000 N   0  0  0  0  0  0  0  0  0  0  0  0
   -2.3820   -2.1250    0.0000 C   0  0  0  0  0  0  0  0  0  0  0  0
   -3.6810   -1.3750    0.0000 C   0  0  0  0  0  0  0  0  0  0  0  0
   -3.6810    0.1250    0.0000 C   0  0  0  0  0  0  0  0  0  0  0  0
   -2.3820    0.8750    0.0000 C   0  0  0  0  0  0  0  0  0  0  0  0
   -1.0830    0.1250    0.0000 C   0  0  0  0  0  0  0  0  0  0  0  0
   -1.0830   -1.3750    0.0000 C   0  0  0  0  0  0  0  0  0  0  0  0
  1  2  1  0  0  0  0
  2  3  1  0  0  0  0
  3  4  1  0  0  0  0
  4  5  1  0  0  0  0
  5  6  1  0  0  0  0
  6  7  1  1  0  0  0
  7  8  1  0  0  0  0
  8  9  1  0  0  0  0
  6 10  1  0  0  0  0
 11 10  1  1  0  0  0
 11 12  1  0  0  0  0
  4 12  1  0  0  0  0
 12 13  1  6  0  0  0
 13 14  1  0  0  0  0
 14 15  2  0  0  0  0
 15 16  1  0  0  0  0
 16 17  1  0  0  0  0
 17 18  2  0  0  0  0
 18 19  1  0  0  0  0
 19 20  2  0  0  0  0
 20 21  1  0  0  0  0
 11 21  1  0  0  0  0
 21 22  2  0  0  0  0
 14 22  1  0  0  0  0
 17 22  1  0  0  0  0
M  END
> <chemblId>
CHEMBL531

> <bioactivity__type>
IC50

> <units>
nM

> <value>
679.0

$$$$

  CDK     11271518092D 0   0.00000     0.00000     0

 22 25  0  0  0  0              1 V2000 
    5.4058   -2.6033    0.0000 C   0  0  0  0  0  0  0  0  0  0  0  0
    4.0544   -1.9525    0.0000 N   0  0  0  0  0  0  0  0  0  0  0  0
    3.9423   -0.4567    0.0000 C   0  0  0  0  0  0  0  0  0  0  0  0
    2.5908    0.1942    0.0000 C   0  0  0  0  0  0  0  0  0  0  0  0
    1.3515   -0.6508    0.0000 C   0  0  0  0  0  0  0  0  0  0  0  0
    0.0000    0.0000    0.0000 C   0  0  0  0  0  0  0  0  0  0  0  0
   -1.1727   -0.9352    0.0000 C   0  0  0  0  0  0  0  0  0  0  0  0
   -0.7306   -2.3686    0.0000 C   0  0  0  0  0  0  0  0  0  0  0  0
   -1.7509   -3.4682    0.0000 C   0  0  0  0  0  0  0  0  0  0  0  0
   -3.2133   -3.1344    0.0000 C   0  0  0  0  0  0  0  0  0  0  0  0
   -3.6554   -1.7010    0.0000 C   0  0  0  0  0  0  0  0  0  0  0  0
   -2.6351   -0.6015    0.0000 C   0  0  0  0  0  0  0  0  0  0  0  0
   -3.2860    0.7500    0.0000 C   0  0  0  0  0  0  0  0  0  0  0  0
   -2.6351    2.1015    0.0000 C   0  0  0  0  0  0  0  0  0  0  0  0
   -3.5704    3.2742    0.0000 O   0  0  0  0  0  0  0  0  0  0  0  0
   -1.1727    2.4352    0.0000 C   0  0  0  0  0  0  0  0  0  0  0  0
   -0.6457    3.8396    0.0000 S   0  0  0  0  0  0  0  0  0  0  0  0
    0.8528    3.7723    0.0000 C   0  0  0  0  0  0  0  0  0  0  0  0
    1.2519    2.3263    0.0000 C   0  0  0  0  0  0  0  0  0  0  0  0
    0.0000    1.5000    0.0000 C   0  0  0  0  0  0  0  0  0  0  0  0
    1.4635   -2.1466    0.0000 C   0  0  0  0  0  0  0  0  0  0  0  0
    2.8150   -2.7975    0.0000 C   0  0  0  0  0  0  0  0  0  0  0  0
  1  2  1  0  0  0  0
  2  3  1  0  0  0  0
  3  4  1  0  0  0  0
  4  5  1  0  0  0  0
  5  6  2  0  0  0  0
  6  7  1  0  0  0  0
  7  8  2  0  0  0  0
  8  9  1  0  0  0  0
  9 10  2  0  0  0  0
 10 11  1  0  0  0  0
 11 12  2  0  0  0  0
  7 12  1  0  0  0  0
 12 13  1  0  0  0  0
 13 14  1  0  0  0  0
 14 15  2  0  0  0  0
 14 16  1  0  0  0  0
 16 17  1  0  0  0  0
 17 18  1  0  0  0  0
 18 19  2  0  0  0  0
 19 20  1  0  0  0  0
  6 20  1  0  0  0  0
 16 20  2  0  0  0  0
  5 21  1  0  0  0  0
 21 22  1  0  0  0  0
  2 22  1  0  0  0  0
M  END
> <chemblId>
CHEMBL534

> <bioactivity__type>
IC50

> <units>
nM

> <value>
872.0

$$$$

  CDK     11271518092D 0   0.00000     0.00000     0

 26 28  0  0  0  0              1 V2000 
    9.2714    7.2395    0.0000 O   0  0  0  0  0  0  0  0  0  0  0  0
    7.7942    7.5000    0.0000 C   0  0  0  0  0  0  0  0  0  0  0  0
    6.4952    8.2500    0.0000 C   0  0  0  0  0  0  0  0  0  0  0  0
    5.1962    7.5000    0.0000 C   0  0  0  0  0  0  0  0  0  0  0  0
    5.1961    6.0000    0.0000 N   0  0  0  0  0  0  0  0  0  0  0  0
    3.8971    5.2500    0.0000 C   0  0  0  0  0  0  0  0  0  0  0  0
    3.8971    3.7500    0.0000 C   0  0  0  0  0  0  0  0  0  0  0  0
    2.5981    3.0000    0.0000 C   0  0  0  0  0  0  0  0  0  0  0  0
    2.5980    1.5000    0.0000 C   0  0  0  0  0  0  0  0  0  0  0  0
    3.8971    0.7500    0.0000 O   0  0  0  0  0  0  0  0  0  0  0  0
    1.2990    0.7500    0.0000 C   0  0  0  0  0  0  0  0  0  0  0  0
    1.2990   -0.7500    0.0000 C   0  0  0  0  0  0  0  0  0  0  0  0
    0.0000   -1.5000    0.0000 C   0  0  0  0  0  0  0  0  0  0  0  0
   -1.2990   -0.7500    0.0000 C   0  0  0  0  0  0  0  0  0  0  0  0
   -2.5980   -1.5000    0.0000 F   0  0  0  0  0  0  0  0  0  0  0  0
   -1.2990    0.7500    0.0000 C   0  0  0  0  0  0  0  0  0  0  0  0
    0.0000    1.5000    0.0000 C   0  0  0  0  0  0  0  0  0  0  0  0
    6.4952    5.2500    0.0000 C   0  0  0  0  0  0  0  0  0  0  0  0
    7.7942    6.0000    0.0000 C   0  0  0  0  0  0  0  0  0  0  0  0
    8.3073    8.9095    0.0000 C   0  0  0  0  0  0  0  0  0  0  0  0
    9.7845    9.1700    0.0000 C   0  0  0  0  0  0  0  0  0  0  0  0
   10.2975   10.5795    0.0000 C   0  0  0  0  0  0  0  0  0  0  0  0
    9.3334   11.7286    0.0000 C   0  0  0  0  0  0  0  0  0  0  0  0
    9.8464   13.1381    0.0000 Cl  0  0  0  0  0  0  0  0  0  0  0  0
    7.8561   11.4681    0.0000 C   0  0  0  0  0  0  0  0  0  0  0  0
    7.3431   10.0586    0.0000 C   0  0  0  0  0  0  0  0  0  0  0  0
  1  2  1  0  0  0  0
  2  3  1  0  0  0  0
  3  4  1  0  0  0  0
  4  5  1  0  0  0  0
  5  6  1  0  0  0  0
  6  7  1  0  0  0  0
  7  8  1  0  0  0  0
  8  9  1  0  0  0  0
  9 10  2  0  0  0  0
  9 11  1  0  0  0  0
 11 12  2  0  0  0  0
 12 13  1  0  0  0  0
 13 14  2  0  0  0  0
 14 15  1  0  0  0  0
 14 16  1  0  0  0  0
 16 17  2  0  0  0  0
 11 17  1  0  0  0  0
  5 18  1  0  0  0  0
 18 19  1  0  0  0  0
  2 19  1  0  0  0  0
  2 20  1  0  0  0  0
 20 21  2  0  0  0  0
 21 22  1  0  0  0  0
 22 23  2  0  0  0  0
 23 24  1  0  0  0  0
 23 25  1  0  0  0  0
 25 26  2  0  0  0  0
 20 26  1  0  0  0  0
M  END
> <chemblId>
CHEMBL54

> <bioactivity__type>
IC50

> <units>
nM

> <value>
110.0

$$$$

  CDK     11271518092D 0   0.00000     0.00000     0

 20 22  0  0  0  0              1 V2000 
   -2.5981    7.3000    0.0000 C   0  0  0  0  0  0  0  0  0  0  0  0
   -2.5981    5.8000    0.0000 N   0  0  0  0  0  0  0  0  0  0  0  0
   -3.8971    5.0500    0.0000 C   0  0  0  0  0  0  0  0  0  0  0  0
   -1.2990    5.0500    0.0000 C   0  0  0  0  0  0  0  0  0  0  0  0
   -1.2990    3.5500    0.0000 C   0  0  0  0  0  0  0  0  0  0  0  0
    0.0000    2.8000    0.0000 C   0  0  0  0  0  0  0  0  0  0  0  0
   -0.0000    1.3000    0.0000 N   0  0  0  0  0  0  0  0  0  0  0  0
    1.2990    0.5500    0.0000 C   0  0  0  0  0  0  0  0  0  0  0  0
    2.5980    1.3000    0.0000 C   0  0  0  0  0  0  0  0  0  0  0  0
    3.8970    0.5500    0.0000 C   0  0  0  0  0  0  0  0  0  0  0  0
    3.8970   -0.9500    0.0000 C   0  0  0  0  0  0  0  0  0  0  0  0
    2.5980   -1.7000    0.0000 C   0  0  0  0  0  0  0  0  0  0  0  0
    1.2990   -0.9500    0.0000 C   0  0  0  0  0  0  0  0  0  0  0  0
   -0.0000   -1.7000    0.0000 S   0  0  0  0  0  0  0  0  0  0  0  0
   -1.2990   -0.9500    0.0000 C   0  0  0  0  0  0  0  0  0  0  0  0
   -2.5980   -1.7000    0.0000 C   0  0  0  0  0  0  0  0  0  0  0  0
   -3.8970   -0.9500    0.0000 C   0  0  0  0  0  0  0  0  0  0  0  0
   -3.8970    0.5500    0.0000 C   0  0  0  0  0  0  0  0  0  0  0  0
   -2.5980    1.3000    0.0000 C   0  0  0  0  0  0  0  0  0  0  0  0
   -1.2990    0.5500    0.0000 C   0  0  0  0  0  0  0  0  0  0  0  0
  1  2  1  0  0  0  0
  2  3  1  0  0  0  0
  2  4  1  0  0  0  0
  4  5  1  0  0  0  0
  5  6  1  0  0  0  0
  6  7  1  0  0  0  0
  7  8  1  0  0  0  0
  8  9  2  0  0  0  0
  9 10  1  0  0  0  0
 10 11  2  0  0  0  0
 11 12  1  0  0  0  0
 12 13  2  0  0  0  0
  8 13  1  0  0  0  0
 13 14  1  0  0  0  0
 14 15  1  0  0  0  0
 15 16  2  0  0  0  0
 16 17  1  0  0  0  0
 17 18  2  0  0  0  0
 18 19  1  0  0  0  0
 19 20  2  0  0  0  0
  7 20  1  0  0  0  0
 15 20  1  0  0  0  0
M  END
> <chemblId>
CHEMBL564

> <bioactivity__type>
IC50

> <units>
nM

> <value>
2464.0

$$$$

  CDK     11271518092D 0   0.00000     0.00000     0

 45 50  0  0  0  0              1 V2000 
    9.0339  -14.0545    0.0000 C   0  0  0  0  0  0  0  0  0  0  0  0
   10.2474  -13.1728    0.0000 O   0  0  0  0  0  0  0  0  0  0  0  0
   11.6177  -13.7829    0.0000 C   0  0  0  0  0  0  0  0  0  0  0  0
   11.7745  -15.2747    0.0000 C   0  0  0  0  0  0  0  0  0  0  0  0
   13.1448  -15.8848    0.0000 C   0  0  0  0  0  0  0  0  0  0  0  0
   14.3584  -15.0031    0.0000 C   0  0  0  0  0  0  0  0  0  0  0  0
   14.2016  -13.5113    0.0000 C   0  0  0  0  0  0  0  0  0  0  0  0
   12.8313  -12.9012    0.0000 C   0  0  0  0  0  0  0  0  0  0  0  0
   12.6745  -11.4094    0.0000 N   0  0  0  0  0  0  0  0  0  0  0  0
   13.8880  -10.5278    0.0000 C   0  0  0  0  0  0  0  0  0  0  0  0
   13.7312   -9.0360    0.0000 C   0  0  0  0  0  0  0  0  0  0  0  0
   12.3609   -8.4259    0.0000 N   0  0  0  0  0  0  0  0  0  0  0  0
   12.2041   -6.9341    0.0000 C   0  0  0  0  0  0  0  0  0  0  0  0
   10.8338   -6.3240    0.0000 C   0  0  0  0  0  0  0  0  0  0  0  0
   10.6770   -4.8322    0.0000 C   0  0  0  0  0  0  0  0  0  0  0  0
    9.3067   -4.2221    0.0000 C   0  0  0  0  0  0  0  0  0  0  0  0
    8.9948   -2.7549    0.0000 C   0  0  0  0  0  0  0  0  0  0  0  0
    7.5030   -2.5981    0.0000 N   0  0  0  0  0  0  0  0  0  0  0  0
    6.7530   -1.2990    0.0000 C   0  0  0  0  0  0  0  0  0  0  0  0
    5.2530   -1.2990    0.0000 C   0  0  0  0  0  0  0  0  0  0  0  0
    4.5030    0.0000    0.0000 C   0  0  0  0  0  0  0  0  0  0  0  0
    3.0030    0.0000    0.0000 N   0  0  0  0  0  0  0  0  0  0  0  0
    2.3530   -1.3510    0.0000 C   0  0  0  0  0  0  0  0  0  0  0  0
    0.8900   -1.6850    0.0000 C   0  0  0  0  0  0  0  0  0  0  0  0
   -0.2820   -0.7500    0.0000 C   0  0  0  0  0  0  0  0  0  0  0  0
   -1.5810   -1.5000    0.0000 C   0  0  0  0  0  0  0  0  0  0  0  0
   -2.8810   -0.7500    0.0000 C   0  0  0  0  0  0  0  0  0  0  0  0
   -4.1799   -1.5002    0.0000 O   0  0  0  0  0  0  0  0  0  0  0  0
   -2.8810    0.7500    0.0000 C   0  0  0  0  0  0  0  0  0  0  0  0
   -4.1799    1.5002    0.0000 O   0  0  0  0  0  0  0  0  0  0  0  0
   -1.5810    1.5000    0.0000 C   0  0  0  0  0  0  0  0  0  0  0  0
   -0.2820    0.7500    0.0000 C   0  0  0  0  0  0  0  0  0  0  0  0
    0.8900    1.6850    0.0000 C   0  0  0  0  0  0  0  0  0  0  0  0
    2.3530    1.3510    0.0000 C   0  0  0  0  0  0  0  0  0  0  0  0
    0.5561    3.1474    0.0000 C   0  0  0  0  0  0  0  0  0  0  0  0
    1.6556    4.1677    0.0000 C   0  0  0  0  0  0  0  0  0  0  0  0
    1.3217    5.6301    0.0000 C   0  0  0  0  0  0  0  0  0  0  0  0
   -0.1116    6.0721    0.0000 C   0  0  0  0  0  0  0  0  0  0  0  0
   -1.2112    5.0518    0.0000 C   0  0  0  0  0  0  0  0  0  0  0  0
   -0.8773    3.5894    0.0000 C   0  0  0  0  0  0  0  0  0  0  0  0
   -1.9768    2.5691    0.0000 C   0  0  0  0  0  0  0  0  0  0  0  0
    6.8929   -3.9684    0.0000 N   0  0  0  0  0  0  0  0  0  0  0  0
    8.0076   -4.9721    0.0000 N   0  0  0  0  0  0  0  0  0  0  0  0
   11.1473   -9.3075    0.0000 C   0  0  0  0  0  0  0  0  0  0  0  0
   11.3041  -10.7993    0.0000 C   0  0  0  0  0  0  0  0  0  0  0  0
  1  2  1  0  0  0  0
  2  3  1  0  0  0  0
  3  4  2  0  0  0  0
  4  5  1  0  0  0  0
  5  6  2  0  0  0  0
  6  7  1  0  0  0  0
  7  8  2  0  0  0  0
  3  8  1  0  0  0  0
  8  9  1  0  0  0  0
  9 10  1  0  0  0  0
 10 11  1  0  0  0  0
 11 12  1  0  0  0  0
 12 13  1  0  0  0  0
 13 14  1  0  0  0  0
 14 15  1  0  0  0  0
 15 16  1  0  0  0  0
 16 17  2  0  0  0  0
 17 18  1  0  0  0  0
 18 19  1  0  0  0  0
 19 20  1  0  0  0  0
 20 21  1  0  0  0  0
 21 22  1  0  0  0  0
 22 23  1  0  0  0  0
 23 24  1  0  0  0  0
 24 25  1  0  0  0  0
 25 26  2  0  0  0  0
 26 27  1  0  0  0  0
 27 28  1  0  0  0  0
 27 29  2  0  0  0  0
 29 30  1  0  0  0  0
 29 31  1  0  0  0  0
 31 32  2  0  0  0  0
 25 32  1  0  0  0  0
 32 33  1  0  0  0  0
 33 34  1  0  0  0  0
 22 34  1  0  0  0  0
 33 35  1  0  0  0  0
 35 36  2  0  0  0  0
 36 37  1  0  0  0  0
 37 38  2  0  0  0  0
 38 39  1  0  0  0  0
 39 40  2  0  0  0  0
 35 40  1  0  0  0  0
 40 41  1  0  0  0  0
 18 42  1  0  0  0  0
 42 43  2  0  0  0  0
 16 43  1  0  0  0  0
 12 44  1  0  0  0  0
 44 45  1  0  0  0  0
  9 45  1  0  0  0  0
M  END
> <chemblId>
CHEMBL574700

> <bioactivity__type>
IC50

> <units>
nM

> <value>
19800.0

$$$$

  CDK     11271518092D 0   0.00000     0.00000     0

 46 51  0  0  0  0              1 V2000 
   19.6900   -7.0005    0.0000 C   0  0  0  0  0  0  0  0  0  0  0  0
   19.5332   -5.5087    0.0000 O   0  0  0  0  0  0  0  0  0  0  0  0
   20.7467   -4.6270    0.0000 C   0  0  0  0  0  0  0  0  0  0  0  0
   22.1170   -5.2371    0.0000 C   0  0  0  0  0  0  0  0  0  0  0  0
   23.3305   -4.3555    0.0000 C   0  0  0  0  0  0  0  0  0  0  0  0
   23.1737   -2.8637    0.0000 C   0  0  0  0  0  0  0  0  0  0  0  0
   21.8034   -2.2536    0.0000 C   0  0  0  0  0  0  0  0  0  0  0  0
   20.5899   -3.1352    0.0000 C   0  0  0  0  0  0  0  0  0  0  0  0
   19.2196   -2.5251    0.0000 N   0  0  0  0  0  0  0  0  0  0  0  0
   19.0628   -1.0334    0.0000 C   0  0  0  0  0  0  0  0  0  0  0  0
   17.6925   -0.4233    0.0000 C   0  0  0  0  0  0  0  0  0  0  0  0
   16.4790   -1.3049    0.0000 N   0  0  0  0  0  0  0  0  0  0  0  0
   15.1086   -0.6948    0.0000 C   0  0  0  0  0  0  0  0  0  0  0  0
   13.8951   -1.5765    0.0000 C   0  0  0  0  0  0  0  0  0  0  0  0
   12.5248   -0.9664    0.0000 C   0  0  0  0  0  0  0  0  0  0  0  0
   11.3113   -1.8481    0.0000 N   0  0  0  0  0  0  0  0  0  0  0  0
    9.8847   -1.3846    0.0000 C   0  0  0  0  0  0  0  0  0  0  0  0
    9.0030   -2.5981    0.0000 C   0  0  0  0  0  0  0  0  0  0  0  0
    7.5030   -2.5981    0.0000 C   0  0  0  0  0  0  0  0  0  0  0  0
    6.7530   -1.2990    0.0000 C   0  0  0  0  0  0  0  0  0  0  0  0
    5.2530   -1.2990    0.0000 C   0  0  0  0  0  0  0  0  0  0  0  0
    4.5030    0.0000    0.0000 C   0  0  0  0  0  0  0  0  0  0  0  0
    3.0030    0.0000    0.0000 N   0  0  0  0  0  0  0  0  0  0  0  0
    2.3530   -1.3510    0.0000 C   0  0  0  0  0  0  0  0  0  0  0  0
    0.8900   -1.6850    0.0000 C   0  0  0  0  0  0  0  0  0  0  0  0
   -0.2820   -0.7500    0.0000 C   0  0  0  0  0  0  0  0  0  0  0  0
   -1.5810   -1.5000    0.0000 C   0  0  0  0  0  0  0  0  0  0  0  0
   -2.8810   -0.7500    0.0000 C   0  0  0  0  0  0  0  0  0  0  0  0
   -4.1799   -1.5002    0.0000 O   0  0  0  0  0  0  0  0  0  0  0  0
   -2.8810    0.7500    0.0000 C   0  0  0  0  0  0  0  0  0  0  0  0
   -4.1799    1.5002    0.0000 O   0  0  0  0  0  0  0  0  0  0  0  0
   -1.5810    1.5000    0.0000 C   0  0  0  0  0  0  0  0  0  0  0  0
   -0.2820    0.7500    0.0000 C   0  0  0  0  0  0  0  0  0  0  0  0
    0.8900    1.6850    0.0000 C   0  0  0  0  0  0  0  0  0  0  0  0
    2.3530    1.3510    0.0000 C   0  0  0  0  0  0  0  0  0  0  0  0
    0.5561    3.1474    0.0000 C   0  0  0  0  0  0  0  0  0  0  0  0
    1.6556    4.1677    0.0000 C   0  0  0  0  0  0  0  0  0  0  0  0
    1.3217    5.6301    0.0000 C   0  0  0  0  0  0  0  0  0  0  0  0
   -0.1116    6.0721    0.0000 C   0  0  0  0  0  0  0  0  0  0  0  0
   -1.2112    5.0518    0.0000 C   0  0  0  0  0  0  0  0  0  0  0  0
   -2.6445    5.4938    0.0000 C   0  0  0  0  0  0  0  0  0  0  0  0
   -0.8773    3.5894    0.0000 C   0  0  0  0  0  0  0  0  0  0  0  0
    9.8847   -3.8116    0.0000 N   0  0  0  0  0  0  0  0  0  0  0  0
   11.3113   -3.3481    0.0000 N   0  0  0  0  0  0  0  0  0  0  0  0
   16.6357   -2.7967    0.0000 C   0  0  0  0  0  0  0  0  0  0  0  0
   18.0061   -3.4068    0.0000 C   0  0  0  0  0  0  0  0  0  0  0  0
  1  2  1  0  0  0  0
  2  3  1  0  0  0  0
  3  4  2  0  0  0  0
  4  5  1  0  0  0  0
  5  6  2  0  0  0  0
  6  7  1  0  0  0  0
  7  8  2  0  0  0  0
  3  8  1  0  0  0  0
  8  9  1  0  0  0  0
  9 10  1  0  0  0  0
 10 11  1  0  0  0  0
 11 12  1  0  0  0  0
 12 13  1  0  0  0  0
 13 14  1  0  0  0  0
 14 15  1  0  0  0  0
 15 16  1  0  0  0  0
 16 17  1  0  0  0  0
 17 18  2  0  0  0  0
 18 19  1  0  0  0  0
 19 20  1  0  0  0  0
 20 21  1  0  0  0  0
 21 22  1  0  0  0  0
 22 23  1  0  0  0  0
 23 24  1  0  0  0  0
 24 25  1  0  0  0  0
 25 26  1  0  0  0  0
 26 27  2  0  0  0  0
 27 28  1  0  0  0  0
 28 29  1  0  0  0  0
 28 30  2  0  0  0  0
 30 31  1  0  0  0  0
 30 32  1  0  0  0  0
 32 33  2  0  0  0  0
 26 33  1  0  0  0  0
 33 34  1  0  0  0  0
 34 35  1  0  0  0  0
 23 35  1  0  0  0  0
 34 36  1  0  0  0  0
 36 37  2  0  0  0  0
 37 38  1  0  0  0  0
 38 39  2  0  0  0  0
 39 40  1  0  0  0  0
 40 41  1  0  0  0  0
 40 42  2  0  0  0  0
 36 42  1  0  0  0  0
 18 43  1  0  0  0  0
 43 44  2  0  0  0  0
 16 44  1  0  0  0  0
 12 45  1  0  0  0  0
 45 46  1  0  0  0  0
  9 46  1  0  0  0  0
M  END
> <chemblId>
CHEMBL582945

> <bioactivity__type>
IC50

> <units>
nM

> <value>
32700.0

$$$$

  CDK     11271518092D 0   0.00000     0.00000     0

 32 36  0  0  0  0              1 V2000 
    4.1116    7.6259    0.0000 C   0  0  0  0  0  0  0  0  0  0  0  0
    2.8128    6.8754    0.0000 C   0  0  0  0  0  0  0  0  0  0  0  0
    2.8133    5.3754    0.0000 N   0  0  0  0  0  0  0  0  0  0  0  0
    4.1126    4.6259    0.0000 C   0  0  0  0  0  0  0  0  0  0  0  0
    5.4114    5.3763    0.0000 C   0  0  0  0  0  0  0  0  0  0  0  0
    1.5145    4.6250    0.0000 C   0  0  0  0  0  0  0  0  0  0  0  0
    0.2152    5.3746    0.0000 O   0  0  0  0  0  0  0  0  0  0  0  0
    1.5150    3.1250    0.0000 C   0  0  0  0  0  0  0  0  0  0  0  0
    2.8150    2.3750    0.0000 C   0  0  0  0  0  0  0  0  0  0  0  0
    2.8150    0.8750    0.0000 N   0  0  0  0  0  0  0  0  0  0  0  0
    1.5150    0.1250    0.0000 C   0  0  0  0  0  0  0  0  0  0  0  0
    1.5150   -1.3750    0.0000 C   0  0  0  0  0  0  0  0  0  0  0  0
    0.2170   -2.1250    0.0000 C   0  0  0  0  0  0  0  0  0  0  0  0
    0.2170   -3.6250    0.0000 C   0  0  0  0  0  0  0  0  0  0  0  0
   -2.3820   -3.6250    0.0000 N   0  0  0  0  0  0  0  0  0  0  0  0
   -2.3820   -2.1250    0.0000 C   0  0  0  0  0  0  0  0  0  0  0  0
   -3.6810   -1.3750    0.0000 C   0  0  0  0  0  0  0  0  0  0  0  0
   -3.6810    0.1250    0.0000 C   0  0  0  0  0  0  0  0  0  0  0  0
   -2.3820    0.8750    0.0000 C   0  0  0  0  0  0  0  0  0  0  0  0
   -1.0830    0.1250    0.0000 C   0  0  0  0  0  0  0  0  0  0  0  0
    0.2170    0.8750    0.0000 C   0  0  0  0  0  0  0  0  0  0  0  0
    0.2170    2.3750    0.0000 C   0  0  0  0  0  0  0  0  0  0  0  0
   -1.0830   -1.3750    0.0000 C   0  0  0  0  0  0  0  0  0  0  0  0
    4.1139    0.1248    0.0000 C   0  0  0  0  0  0  0  0  0  0  0  0
    4.1137   -1.3752    0.0000 O   0  0  0  0  0  0  0  0  0  0  0  0
    5.4131    0.8746    0.0000 N   0  0  0  0  0  0  0  0  0  0  0  0
    6.7120    0.1244    0.0000 C   0  0  0  0  0  0  0  0  0  0  0  0
    6.7118   -1.3756    0.0000 C   0  0  0  0  0  0  0  0  0  0  0  0
    8.0107   -2.1258    0.0000 C   0  0  0  0  0  0  0  0  0  0  0  0
    9.3098   -1.3760    0.0000 C   0  0  0  0  0  0  0  0  0  0  0  0
    9.3101    0.1240    0.0000 C   0  0  0  0  0  0  0  0  0  0  0  0
    8.0112    0.8742    0.0000 C   0  0  0  0  0  0  0  0  0  0  0  0
  1  2  1  0  0  0  0
  2  3  1  0  0  0  0
  3  4  1  0  0  0  0
  4  5  1  0  0  0  0
  3  6  1  0  0  0  0
  6  7  2  0  0  0  0
  8  6  1  1  0  0  0
  8  9  1  0  0  0  0
  9 10  1  0  0  0  0
 10 11  1  0  0  0  0
 11 12  1  6  0  0  0
 12 13  1  0  0  0  0
 13 14  2  0  0  0  0
 14 15  1  0  0  0  0
 15 16  1  0  0  0  0
 16 17  2  0  0  0  0
 17 18  1  0  0  0  0
 18 19  2  0  0  0  0
 19 20  1  0  0  0  0
 20 21  1  0  0  0  0
 11 21  1  0  0  0  0
 21 22  2  0  0  0  0
  8 22  1  0  0  0  0
 20 23  2  0  0  0  0
 13 23  1  0  0  0  0
 16 23  1  0  0  0  0
 10 24  1  0  0  0  0
 24 25  2  0  0  0  0
 24 26  1  0  0  0  0
 26 27  1  0  0  0  0
 27 28  2  0  0  0  0
 28 29  1  0  0  0  0
 29 30  2  0  0  0  0
 30 31  1  0  0  0  0
 31 32  2  0  0  0  0
 27 32  1  0  0  0  0
M  END
> <chemblId>
CHEMBL584554

> <bioactivity__type>
IC50

> <units>
nM

> <value>
4900.0

$$$$

  CDK     11271518092D 0   0.00000     0.00000     0

 26 29  0  0  0  0              1 V2000 
    1.2990    5.2500    0.0000 C   0  0  0  0  0  0  0  0  0  0  0  0
    0.0000    6.0000    0.0000 N   0  0  0  0  0  0  0  0  0  0  0  0
    0.0000    7.5000    0.0000 C   0  0  0  0  0  0  0  0  0  0  0  0
   -1.2990    8.2500    0.0000 C   0  0  0  0  0  0  0  0  0  0  0  0
   -2.5981    7.5000    0.0000 C   0  0  0  0  0  0  0  0  0  0  0  0
   -2.5981    6.0000    0.0000 C   0  0  0  0  0  0  0  0  0  0  0  0
   -1.2990    5.2500    0.0000 C   0  0  0  0  0  0  0  0  0  0  0  0
   -1.2990    3.7500    0.0000 C   0  0  0  0  0  0  0  0  0  0  0  0
    0.0000    3.0000    0.0000 C   0  0  0  0  0  0  0  0  0  0  0  0
   -0.0000    1.5000    0.0000 N   0  0  0  0  0  0  0  0  0  0  0  0
   -1.2990    0.7500    0.0000 C   0  0  0  0  0  0  0  0  0  0  0  0
   -2.5980    1.5000    0.0000 C   0  0  0  0  0  0  0  0  0  0  0  0
   -3.8970    0.7500    0.0000 C   0  0  0  0  0  0  0  0  0  0  0  0
   -3.8970   -0.7500    0.0000 C   0  0  0  0  0  0  0  0  0  0  0  0
   -2.5980   -1.5000    0.0000 C   0  0  0  0  0  0  0  0  0  0  0  0
   -1.2990   -0.7500    0.0000 C   0  0  0  0  0  0  0  0  0  0  0  0
   -0.0000   -1.5000    0.0000 S   0  0  0  0  0  0  0  0  0  0  0  0
    1.2990   -0.7500    0.0000 C   0  0  0  0  0  0  0  0  0  0  0  0
    2.5980   -1.5000    0.0000 C   0  0  0  0  0  0  0  0  0  0  0  0
    3.8970   -0.7500    0.0000 C   0  0  0  0  0  0  0  0  0  0  0  0
    3.8970    0.7500    0.0000 C   0  0  0  0  0  0  0  0  0  0  0  0
    2.5980    1.5000    0.0000 C   0  0  0  0  0  0  0  0  0  0  0  0
    1.2990    0.7500    0.0000 C   0  0  0  0  0  0  0  0  0  0  0  0
    5.1960    1.5000    0.0000 S   0  0  0  0  0  0  0  0  0  0  0  0
    6.4951    0.7500    0.0000 C   0  0  0  0  0  0  0  0  0  0  0  0
    5.1961    3.0000    0.0000 O   0  0  0  0  0  0  0  0  0  0  0  0
  1  2  1  0  0  0  0
  2  3  1  0  0  0  0
  3  4  1  0  0  0  0
  4  5  1  0  0  0  0
  5  6  1  0  0  0  0
  6  7  1  0  0  0  0
  2  7  1  0  0  0  0
  7  8  1  6  0  0  0
  8  9  1  0  0  0  0
  9 10  1  0  0  0  0
 10 11  1  0  0  0  0
 11 12  2  0  0  0  0
 12 13  1  0  0  0  0
 13 14  2  0  0  0  0
 14 15  1  0  0  0  0
 15 16  2  0  0  0  0
 11 16  1  0  0  0  0
 16 17  1  0  0  0  0
 17 18  1  0  0  0  0
 18 19  2  0  0  0  0
 19 20  1  0  0  0  0
 20 21  2  0  0  0  0
 21 22  1  0  0  0  0
 22 23  2  0  0  0  0
 10 23  1  0  0  0  0
 18 23  1  0  0  0  0
 21 24  1  0  0  0  0
 24 25  1  0  0  0  0
 24 26  2  0  0  0  0
M  END
> <chemblId>
CHEMBL608530

> <bioactivity__type>
IC50

> <units>
nM

> <value>
1251.0

$$$$

  CDK     11271518092D 0   0.00000     0.00000     0

 26 29  0  0  0  0              1 V2000 
    1.2990    5.2500    0.0000 C   0  0  0  0  0  0  0  0  0  0  0  0
    0.0000    6.0000    0.0000 N   0  0  0  0  0  0  0  0  0  0  0  0
    0.0000    7.5000    0.0000 C   0  0  0  0  0  0  0  0  0  0  0  0
   -1.2990    8.2500    0.0000 C   0  0  0  0  0  0  0  0  0  0  0  0
   -2.5981    7.5000    0.0000 C   0  0  0  0  0  0  0  0  0  0  0  0
   -2.5981    6.0000    0.0000 C   0  0  0  0  0  0  0  0  0  0  0  0
   -1.2990    5.2500    0.0000 C   0  0  0  0  0  0  0  0  0  0  0  0
   -1.2990    3.7500    0.0000 C   0  0  0  0  0  0  0  0  0  0  0  0
    0.0000    3.0000    0.0000 C   0  0  0  0  0  0  0  0  0  0  0  0
   -0.0000    1.5000    0.0000 N   0  0  0  0  0  0  0  0  0  0  0  0
   -1.2990    0.7500    0.0000 C   0  0  0  0  0  0  0  0  0  0  0  0
   -2.5980    1.5000    0.0000 C   0  0  0  0  0  0  0  0  0  0  0  0
   -3.8970    0.7500    0.0000 C   0  0  0  0  0  0  0  0  0  0  0  0
   -3.8970   -0.7500    0.0000 C   0  0  0  0  0  0  0  0  0  0  0  0
   -2.5980   -1.5000    0.0000 C   0  0  0  0  0  0  0  0  0  0  0  0
   -1.2990   -0.7500    0.0000 C   0  0  0  0  0  0  0  0  0  0  0  0
   -0.0000   -1.5000    0.0000 S   0  0  0  0  0  0  0  0  0  0  0  0
    1.2990   -0.7500    0.0000 C   0  0  0  0  0  0  0  0  0  0  0  0
    2.5980   -1.5000    0.0000 C   0  0  0  0  0  0  0  0  0  0  0  0
    3.8970   -0.7500    0.0000 C   0  0  0  0  0  0  0  0  0  0  0  0
    3.8970    0.7500    0.0000 C   0  0  0  0  0  0  0  0  0  0  0  0
    2.5980    1.5000    0.0000 C   0  0  0  0  0  0  0  0  0  0  0  0
    1.2990    0.7500    0.0000 C   0  0  0  0  0  0  0  0  0  0  0  0
    5.1960    1.5000    0.0000 S   0  0  0  0  0  0  0  0  0  0  0  0
    6.4951    0.7500    0.0000 C   0  0  0  0  0  0  0  0  0  0  0  0
    5.1961    3.0000    0.0000 O   0  0  0  0  0  0  0  0  0  0  0  0
  1  2  1  0  0  0  0
  2  3  1  0  0  0  0
  3  4  1  0  0  0  0
  4  5  1  0  0  0  0
  5  6  1  0  0  0  0
  6  7  1  0  0  0  0
  2  7  1  0  0  0  0
  7  8  1  1  0  0  0
  8  9  1  0  0  0  0
  9 10  1  0  0  0  0
 10 11  1  0  0  0  0
 11 12  2  0  0  0  0
 12 13  1  0  0  0  0
 13 14  2  0  0  0  0
 14 15  1  0  0  0  0
 15 16  2  0  0  0  0
 11 16  1  0  0  0  0
 16 17  1  0  0  0  0
 17 18  1  0  0  0  0
 18 19  2  0  0  0  0
 19 20  1  0  0  0  0
 20 21  2  0  0  0  0
 21 22  1  0  0  0  0
 22 23  2  0  0  0  0
 10 23  1  0  0  0  0
 18 23  1  0  0  0  0
 21 24  1  0  0  0  0
 24 25  1  0  0  0  0
 24 26  2  0  0  0  0
M  END
> <chemblId>
CHEMBL611207

> <bioactivity__type>
IC50

> <units>
nM

> <value>
298.5

$$$$

  CDK     11271518092D 0   0.00000     0.00000     0

 20 22  0  0  0  0              1 V2000 
    4.5030    0.0000    0.0000 C   0  0  0  0  0  0  0  0  0  0  0  0
    3.0030    0.0000    0.0000 N   0  0  0  0  0  0  0  0  0  0  0  0
    2.3530   -1.3510    0.0000 C   0  0  0  0  0  0  0  0  0  0  0  0
    0.8900   -1.6850    0.0000 C   0  0  0  0  0  0  0  0  0  0  0  0
   -0.2820   -0.7500    0.0000 C   0  0  0  0  0  0  0  0  0  0  0  0
   -1.5810   -1.5000    0.0000 C   0  0  0  0  0  0  0  0  0  0  0  0
   -2.8810   -0.7500    0.0000 C   0  0  0  0  0  0  0  0  0  0  0  0
   -4.1799   -1.5002    0.0000 Cl  0  0  0  0  0  0  0  0  0  0  0  0
   -2.8810    0.7500    0.0000 C   0  0  0  0  0  0  0  0  0  0  0  0
   -4.1799    1.5002    0.0000 O   0  0  0  0  0  0  0  0  0  0  0  0
   -1.5810    1.5000    0.0000 C   0  0  0  0  0  0  0  0  0  0  0  0
   -0.2820    0.7500    0.0000 C   0  0  0  0  0  0  0  0  0  0  0  0
    0.8900    1.6850    0.0000 C   0  0  0  0  0  0  0  0  0  0  0  0
    2.3530    1.3510    0.0000 C   0  0  0  0  0  0  0  0  0  0  0  0
    0.5561    3.1474    0.0000 C   0  0  0  0  0  0  0  0  0  0  0  0
    1.6556    4.1677    0.0000 C   0  0  0  0  0  0  0  0  0  0  0  0
    1.3217    5.6301    0.0000 C   0  0  0  0  0  0  0  0  0  0  0  0
   -0.1116    6.0721    0.0000 C   0  0  0  0  0  0  0  0  0  0  0  0
   -1.2112    5.0518    0.0000 C   0  0  0  0  0  0  0  0  0  0  0  0
   -0.8773    3.5894    0.0000 C   0  0  0  0  0  0  0  0  0  0  0  0
  1  2  1  0  0  0  0
  2  3  1  0  0  0  0
  3  4  1  0  0  0  0
  4  5  1  0  0  0  0
  5  6  2  0  0  0  0
  6  7  1  0  0  0  0
  7  8  1  0  0  0  0
  7  9  2  0  0  0  0
  9 10  1  0  0  0  0
  9 11  1  0  0  0  0
 11 12  2  0  0  0  0
  5 12  1  0  0  0  0
 12 13  1  0  0  0  0
 13 14  1  0  0  0  0
  2 14  1  0  0  0  0
 13 15  1  1  0  0  0
 15 16  2  0  0  0  0
 16 17  1  0  0  0  0
 17 18  2  0  0  0  0
 18 19  1  0  0  0  0
 19 20  2  0  0  0  0
 15 20  1  0  0  0  0
M  END
> <chemblId>
CHEMBL62

> <bioactivity__type>
IC50

> <units>
nM

> <value>
1.18

$$$$

  CDK     11271518092D 0   0.00000     0.00000     0

 21 23  0  0  0  0              1 V2000 
    2.5981   -7.1370    0.0000 C   0  0  0  0  0  0  0  0  0  0  0  0
    2.5981   -5.6370    0.0000 N   0  0  0  0  0  0  0  0  0  0  0  0
    3.8971   -4.8870    0.0000 C   0  0  0  0  0  0  0  0  0  0  0  0
    1.2990   -4.8870    0.0000 C   0  0  0  0  0  0  0  0  0  0  0  0
    1.2990   -3.3870    0.0000 C   0  0  0  0  0  0  0  0  0  0  0  0
   -0.0000   -2.6370    0.0000 C   0  0  0  0  0  0  0  0  0  0  0  0
    0.0000   -1.1370    0.0000 C   0  0  0  0  0  0  0  0  0  0  0  0
    1.3510   -0.4860    0.0000 C   0  0  0  0  0  0  0  0  0  0  0  0
    2.4510   -1.5060    0.0000 C   0  0  0  0  0  0  0  0  0  0  0  0
    3.8840   -1.0640    0.0000 C   0  0  0  0  0  0  0  0  0  0  0  0
    4.2180    0.3980    0.0000 C   0  0  0  0  0  0  0  0  0  0  0  0
    3.1190    1.4190    0.0000 C   0  0  0  0  0  0  0  0  0  0  0  0
    1.6850    0.9760    0.0000 C   0  0  0  0  0  0  0  0  0  0  0  0
    0.7500    2.1490    0.0000 C   0  0  0  0  0  0  0  0  0  0  0  0
   -0.7500    2.1490    0.0000 C   0  0  0  0  0  0  0  0  0  0  0  0
   -1.6850    0.9760    0.0000 C   0  0  0  0  0  0  0  0  0  0  0  0
   -3.1190    1.4190    0.0000 C   0  0  0  0  0  0  0  0  0  0  0  0
   -4.2180    0.3980    0.0000 C   0  0  0  0  0  0  0  0  0  0  0  0
   -3.8840   -1.0640    0.0000 C   0  0  0  0  0  0  0  0  0  0  0  0
   -2.4510   -1.5060    0.0000 C   0  0  0  0  0  0  0  0  0  0  0  0
   -1.3510   -0.4860    0.0000 C   0  0  0  0  0  0  0  0  0  0  0  0
  1  2  1  0  0  0  0
  2  3  1  0  0  0  0
  2  4  1  0  0  0  0
  4  5  1  0  0  0  0
  5  6  1  0  0  0  0
  6  7  2  0  0  0  0
  7  8  1  0  0  0  0
  8  9  2  0  0  0  0
  9 10  1  0  0  0  0
 10 11  2  0  0  0  0
 11 12  1  0  0  0  0
 12 13  2  0  0  0  0
  8 13  1  0  0  0  0
 13 14  1  0  0  0  0
 14 15  1  0  0  0  0
 15 16  1  0  0  0  0
 16 17  2  0  0  0  0
 17 18  1  0  0  0  0
 18 19  2  0  0  0  0
 19 20  1  0  0  0  0
 20 21  2  0  0  0  0
  7 21  1  0  0  0  0
 16 21  1  0  0  0  0
M  END
> <chemblId>
CHEMBL629

> <bioactivity__type>
IC50

> <units>
nM

> <value>
355.0

$$$$

  CDK     11271518092D 0   0.00000     0.00000     0

 31 33  0  0  0  0              1 V2000 
    7.1015   -2.5972    0.0000 C   0  0  0  0  0  0  0  0  0  0  0  0
    6.3513   -1.2983    0.0000 C   0  0  0  0  0  0  0  0  0  0  0  0
    4.8513   -1.2986    0.0000 C   0  0  0  0  0  0  0  0  0  0  0  0
    4.1010    0.0003    0.0000 C   0  0  0  0  0  0  0  0  0  0  0  0
    2.6010    0.0000    0.0000 C   0  0  0  0  0  0  0  0  0  0  0  0
    1.7190   -1.2140    0.0000 O   0  0  0  0  0  0  0  0  0  0  0  0
    0.2930   -0.7500    0.0000 C   0  0  0  0  0  0  0  0  0  0  0  0
   -1.0060   -1.5000    0.0000 C   0  0  0  0  0  0  0  0  0  0  0  0
   -2.3060   -0.7500    0.0000 C   0  0  0  0  0  0  0  0  0  0  0  0
   -2.3060    0.7500    0.0000 C   0  0  0  0  0  0  0  0  0  0  0  0
   -1.0060    1.5000    0.0000 C   0  0  0  0  0  0  0  0  0  0  0  0
    0.2930    0.7500    0.0000 C   0  0  0  0  0  0  0  0  0  0  0  0
    1.7190    1.2130    0.0000 C   0  0  0  0  0  0  0  0  0  0  0  0
    2.1824    2.6396    0.0000 C   0  0  0  0  0  0  0  0  0  0  0  0
    3.6496    2.9516    0.0000 O   0  0  0  0  0  0  0  0  0  0  0  0
    1.1786    3.7543    0.0000 C   0  0  0  0  0  0  0  0  0  0  0  0
    1.6420    5.1809    0.0000 C   0  0  0  0  0  0  0  0  0  0  0  0
    0.6382    6.2955    0.0000 C   0  0  0  0  0  0  0  0  0  0  0  0
    1.1016    7.7221    0.0000 I   0  0  0  0  0  0  0  0  0  0  0  0
   -0.8290    5.9835    0.0000 C   0  0  0  0  0  0  0  0  0  0  0  0
   -1.8327    7.0982    0.0000 O   0  0  0  0  0  0  0  0  0  0  0  0
   -1.3693    8.5248    0.0000 C   0  0  0  0  0  0  0  0  0  0  0  0
   -2.3731    9.6394    0.0000 C   0  0  0  0  0  0  0  0  0  0  0  0
   -1.9097   11.0660    0.0000 N   0  0  0  0  0  0  0  0  0  0  0  0
   -2.9135   12.1807    0.0000 C   0  0  0  0  0  0  0  0  0  0  0  0
   -2.4501   13.6073    0.0000 C   0  0  0  0  0  0  0  0  0  0  0  0
   -0.4425   11.3780    0.0000 C   0  0  0  0  0  0  0  0  0  0  0  0
    0.0209   12.8047    0.0000 C   0  0  0  0  0  0  0  0  0  0  0  0
   -1.2924    4.5569    0.0000 C   0  0  0  0  0  0  0  0  0  0  0  0
   -2.7596    4.2449    0.0000 I   0  0  0  0  0  0  0  0  0  0  0  0
   -0.2886    3.4423    0.0000 C   0  0  0  0  0  0  0  0  0  0  0  0
  1  2  1  0  0  0  0
  2  3  1  0  0  0  0
  3  4  1  0  0  0  0
  4  5  1  0  0  0  0
  5  6  1  0  0  0  0
  6  7  1  0  0  0  0
  7  8  2  0  0  0  0
  8  9  1  0  0  0  0
  9 10  2  0  0  0  0
 10 11  1  0  0  0  0
 11 12  2  0  0  0  0
  7 12  1  0  0  0  0
 12 13  1  0  0  0  0
  5 13  2  0  0  0  0
 13 14  1  0  0  0  0
 14 15  2  0  0  0  0
 14 16  1  0  0  0  0
 16 17  2  0  0  0  0
 17 18  1  0  0  0  0
 18 19  1  0  0  0  0
 18 20  2  0  0  0  0
 20 21  1  0  0  0  0
 21 22  1  0  0  0  0
 22 23  1  0  0  0  0
 23 24  1  0  0  0  0
 24 25  1  0  0  0  0
 25 26  1  0  0  0  0
 24 27  1  0  0  0  0
 27 28  1  0  0  0  0
 20 29  1  0  0  0  0
 29 30  1  0  0  0  0
 29 31  2  0  0  0  0
 16 31  1  0  0  0  0
M  END
> <chemblId>
CHEMBL633

> <bioactivity__type>
IC50

> <units>
nM

> <value>
9142.0

$$$$

  CDK     11271518092D 0   0.00000     0.00000     0

 20 22  0  0  0  0              1 V2000 
   -2.5981    2.8000    0.0000 C   0  0  0  0  0  0  0  0  0  0  0  0
   -1.2990    3.5500    0.0000 C   0  0  0  0  0  0  0  0  0  0  0  0
    0.0000    2.8000    0.0000 C   0  0  0  0  0  0  0  0  0  0  0  0
   -0.0000    1.3000    0.0000 N   0  0  0  0  0  0  0  0  0  0  0  0
    1.2990    0.5500    0.0000 C   0  0  0  0  0  0  0  0  0  0  0  0
    2.5980    1.3000    0.0000 C   0  0  0  0  0  0  0  0  0  0  0  0
    3.8970    0.5500    0.0000 C   0  0  0  0  0  0  0  0  0  0  0  0
    3.8970   -0.9500    0.0000 C   0  0  0  0  0  0  0  0  0  0  0  0
    2.5980   -1.7000    0.0000 C   0  0  0  0  0  0  0  0  0  0  0  0
    1.2990   -0.9500    0.0000 C   0  0  0  0  0  0  0  0  0  0  0  0
   -0.0000   -1.7000    0.0000 S   0  0  0  0  0  0  0  0  0  0  0  0
   -1.2990   -0.9500    0.0000 C   0  0  0  0  0  0  0  0  0  0  0  0
   -2.5980   -1.7000    0.0000 C   0  0  0  0  0  0  0  0  0  0  0  0
   -3.8970   -0.9500    0.0000 C   0  0  0  0  0  0  0  0  0  0  0  0
   -3.8970    0.5500    0.0000 C   0  0  0  0  0  0  0  0  0  0  0  0
   -2.5980    1.3000    0.0000 C   0  0  0  0  0  0  0  0  0  0  0  0
   -1.2990    0.5500    0.0000 C   0  0  0  0  0  0  0  0  0  0  0  0
   -1.2990    5.0500    0.0000 N   0  0  0  0  0  0  0  0  0  0  0  0
   -2.5981    5.8000    0.0000 C   0  0  0  0  0  0  0  0  0  0  0  0
    0.0000    5.8000    0.0000 C   0  0  0  0  0  0  0  0  0  0  0  0
  1  2  1  0  0  0  0
  2  3  1  0  0  0  0
  3  4  1  0  0  0  0
  4  5  1  0  0  0  0
  5  6  2  0  0  0  0
  6  7  1  0  0  0  0
  7  8  2  0  0  0  0
  8  9  1  0  0  0  0
  9 10  2  0  0  0  0
  5 10  1  0  0  0  0
 10 11  1  0  0  0  0
 11 12  1  0  0  0  0
 12 13  2  0  0  0  0
 13 14  1  0  0  0  0
 14 15  2  0  0  0  0
 15 16  1  0  0  0  0
 16 17  2  0  0  0  0
  4 17  1  0  0  0  0
 12 17  1  0  0  0  0
  2 18  1  0  0  0  0
 18 19  1  0  0  0  0
 18 20  1  0  0  0  0
M  END
> <chemblId>
CHEMBL643

> <bioactivity__type>
IC50

> <units>
nM

> <value>
2744.0

$$$$

  CDK     11271518092D 0   0.00000     0.00000     0

 20 23  0  0  0  0              1 V2000 
   -1.5000    5.0450    0.0000 C   0  0  0  0  0  0  0  0  0  0  0  0
   -0.7500    3.7460    0.0000 N   0  0  0  0  0  0  0  0  0  0  0  0
    0.7500    3.7460    0.0000 C   0  0  0  0  0  0  0  0  0  0  0  0
    1.5000    2.4470    0.0000 C   0  0  0  0  0  0  0  0  0  0  0  0
    0.7500    1.1480    0.0000 N   0  0  0  0  0  0  0  0  0  0  0  0
   -0.7500    1.1480    0.0000 C   0  0  0  0  0  0  0  0  0  0  0  0
   -1.5000    2.4470    0.0000 C   0  0  0  0  0  0  0  0  0  0  0  0
   -1.6850   -0.0250    0.0000 C   0  0  0  0  0  0  0  0  0  0  0  0
   -3.1180    0.4170    0.0000 C   0  0  0  0  0  0  0  0  0  0  0  0
   -4.2180   -0.6030    0.0000 C   0  0  0  0  0  0  0  0  0  0  0  0
   -3.8840   -2.0660    0.0000 C   0  0  0  0  0  0  0  0  0  0  0  0
   -2.4510   -2.5080    0.0000 C   0  0  0  0  0  0  0  0  0  0  0  0
   -1.3510   -1.4870    0.0000 C   0  0  0  0  0  0  0  0  0  0  0  0
   -0.0000   -2.1380    0.0000 C   0  0  0  0  0  0  0  0  0  0  0  0
    1.3520   -1.4870    0.0000 C   0  0  0  0  0  0  0  0  0  0  0  0
    2.4510   -2.5080    0.0000 C   0  0  0  0  0  0  0  0  0  0  0  0
    3.8840   -2.0650    0.0000 C   0  0  0  0  0  0  0  0  0  0  0  0
    4.2180   -0.6030    0.0000 C   0  0  0  0  0  0  0  0  0  0  0  0
    3.1190    0.4170    0.0000 C   0  0  0  0  0  0  0  0  0  0  0  0
    1.6850   -0.0250    0.0000 C   0  0  0  0  0  0  0  0  0  0  0  0
  1  2  1  0  0  0  0
  2  3  1  0  0  0  0
  3  4  1  0  0  0  0
  4  5  1  0  0  0  0
  5  6  1  0  0  0  0
  6  7  1  0  0  0  0
  2  7  1  0  0  0  0
  6  8  1  0  0  0  0
  8  9  2  0  0  0  0
  9 10  1  0  0  0  0
 10 11  2  0  0  0  0
 11 12  1  0  0  0  0
 12 13  2  0  0  0  0
  8 13  1  0  0  0  0
 13 14  1  0  0  0  0
 14 15  1  0  0  0  0
 15 16  2  0  0  0  0
 16 17  1  0  0  0  0
 17 18  2  0  0  0  0
 18 19  1  0  0  0  0
 19 20  2  0  0  0  0
  5 20  1  0  0  0  0
 15 20  1  0  0  0  0
M  END
> <chemblId>
CHEMBL6437

> <bioactivity__type>
IC50

> <units>
nM

> <value>
543.0

$$$$
 stripped
BRStripMol11271518092D 0   0.00000     0.00000     0
This file has been stripped
 28 30  0  0  0  0              1 V2000 
   -3.8971    8.2500    0.0000 C   0  0  0  0  0  0  0  0  0  0  0  0
   -2.5981    7.5000    0.0000 N   0  0  0  0  0  0  0  0  0  0  0  0
   -1.2990    8.2500    0.0000 C   0  0  0  0  0  0  0  0  0  0  0  0
   -2.5981    6.0000    0.0000 C   0  0  0  0  0  0  0  0  0  0  0  0
   -3.8971    5.2500    0.0000 C   0  0  0  0  0  0  0  0  0  0  0  0
   -3.8971    3.7500    0.0000 C   0  0  0  0  0  0  0  0  0  0  0  0
   -2.5981    3.0000    0.0000 C   0  0  0  0  0  0  0  0  0  0  0  0
   -1.2990    3.7500    0.0000 C   0  0  0  0  0  0  0  0  0  0  0  0
   -1.2990    5.2500    0.0000 C   0  0  0  0  0  0  0  0  0  0  0  0
   -2.5980    1.5000    0.0000 C   0  0  0  0  0  0  0  0  0  0  0  0
   -1.2990    0.7500    0.0000 C   0  0  0  0  0  0  0  0  0  0  0  0
   -1.2990   -0.7500    0.0000 C   0  0  0  0  0  0  0  0  0  0  0  0
    0.0000   -1.5000    0.0000 C   0  0  0  0  0  0  0  0  0  0  0  0
    1.2990   -0.7500    0.0000 C   0  0  0  0  0  0  0  0  0  0  0  0
    2.5980   -1.5000    0.0000 N   0  3  0  0  0  0  0  0  0  0  0  0
    2.5981   -3.0000    0.0000 C   0  0  0  0  0  0  0  0  0  0  0  0
    3.8971   -0.7500    0.0000 C   0  0  0  0  0  0  0  0  0  0  0  0
    1.2990    0.7500    0.0000 C   0  0  0  0  0  0  0  0  0  0  0  0
    0.0000    1.5000    0.0000 C   0  0  0  0  0  0  0  0  0  0  0  0
   -3.8971    0.7500    0.0000 C   0  0  0  0  0  0  0  0  0  0  0  0
   -5.1961    1.5000    0.0000 C   0  0  0  0  0  0  0  0  0  0  0  0
   -6.4952    0.7500    0.0000 C   0  0  0  0  0  0  0  0  0  0  0  0
   -6.4951   -0.7500    0.0000 C   0  0  0  0  0  0  0  0  0  0  0  0
   -5.1961   -1.5000    0.0000 C   0  0  0  0  0  0  0  0  0  0  0  0
   -3.8971   -0.7500    0.0000 C   0  0  0  0  0  0  0  0  0  0  0  0
   -7.7942   -1.5000    0.0000 N   0  0  0  0  0  0  0  0  0  0  0  0
   -7.7942   -3.0000    0.0000 C   0  0  0  0  0  0  0  0  0  0  0  0
   -9.0932   -0.7500    0.0000 C   0  0  0  0  0  0  0  0  0  0  0  0
  1  2  1  0  0  0  0
  2  3  1  0  0  0  0
  2  4  1  0  0  0  0
  4  5  2  0  0  0  0
  5  6  1  0  0  0  0
  6  7  2  0  0  0  0
  7  8  1  0  0  0  0
  8  9  2  0  0  0  0
  4  9  1  0  0  0  0
  7 10  1  0  0  0  0
 10 11  2  0  0  0  0
 11 12  1  0  0  0  0
 12 13  2  0  0  0  0
 13 14  1  0  0  0  0
 14 15  2  0  0  0  0
 15 16  1  0  0  0  0
 15 17  1  0  0  0  0
 14 18  1  0  0  0  0
 18 19  2  0  0  0  0
 11 19  1  0  0  0  0
 10 20  1  0  0  0  0
 20 21  2  0  0  0  0
 21 22  1  0  0  0  0
 22 23  2  0  0  0  0
 23 24  1  0  0  0  0
 24 25  2  0  0  0  0
 20 25  1  0  0  0  0
 23 26  1  0  0  0  0
 26 27  1  0  0  0  0
 26 28  1  0  0  0  0
M  END
> <chemblId>
CHEMBL64894

> <bioactivity__type>
IC50

> <units>
nM

> <value>
3102.0

$$$$

  CDK     11271518092D 0   0.00000     0.00000     0

 23 25  0  0  0  0              1 V2000 
   -4.1291   -8.7089    0.0000 C   0  0  0  0  0  0  0  0  0  0  0  0
   -5.6282   -8.6563    0.0000 C   0  0  0  0  0  0  0  0  0  0  0  0
   -5.3160   -7.1891    0.0000 C   0  0  0  0  0  0  0  0  0  0  0  0
   -3.8894   -6.7259    0.0000 O   0  0  0  0  0  0  0  0  0  0  0  0
   -3.5772   -5.2587    0.0000 C   0  0  0  0  0  0  0  0  0  0  0  0
   -2.1505   -4.7955    0.0000 C   0  0  0  0  0  0  0  0  0  0  0  0
   -1.8383   -3.3283    0.0000 C   0  0  0  0  0  0  0  0  0  0  0  0
   -2.9528   -2.3244    0.0000 C   0  0  0  0  0  0  0  0  0  0  0  0
   -2.6407   -0.8572    0.0000 C   0  0  0  0  0  0  0  0  0  0  0  0
   -1.2140   -0.3940    0.0000 C   0  0  0  0  0  0  0  0  0  0  0  0
    0.0000   -1.2760    0.0000 S   0  0  0  0  0  0  0  0  0  0  0  0
    1.2130   -0.3940    0.0000 C   0  0  0  0  0  0  0  0  0  0  0  0
    2.6396   -0.8574    0.0000 O   0  0  0  0  0  0  0  0  0  0  0  0
    0.7500    1.0320    0.0000 N   0  0  0  0  0  0  0  0  0  0  0  0
   -0.7500    1.0320    0.0000 C   0  0  0  0  0  0  0  0  0  0  0  0
   -1.6314    2.2457    0.0000 O   0  0  0  0  0  0  0  0  0  0  0  0
   -4.3795   -2.7876    0.0000 C   0  0  0  0  0  0  0  0  0  0  0  0
   -4.6917   -4.2548    0.0000 C   0  0  0  0  0  0  0  0  0  0  0  0
   -7.0189   -8.0941    0.0000 C   0  0  0  0  0  0  0  0  0  0  0  0
   -8.2011   -9.0173    0.0000 C   0  0  0  0  0  0  0  0  0  0  0  0
   -7.9926  -10.5028    0.0000 C   0  0  0  0  0  0  0  0  0  0  0  0
   -6.6019  -11.0649    0.0000 C   0  0  0  0  0  0  0  0  0  0  0  0
   -5.4197  -10.1417    0.0000 C   0  0  0  0  0  0  0  0  0  0  0  0
  1  2  1  0  0  0  0
  2  3  1  0  0  0  0
  3  4  1  0  0  0  0
  4  5  1  0  0  0  0
  5  6  2  0  0  0  0
  6  7  1  0  0  0  0
  7  8  2  0  0  0  0
  8  9  1  0  0  0  0
  9 10  1  0  0  0  0
 10 11  1  0  0  0  0
 11 12  1  0  0  0  0
 12 13  2  0  0  0  0
 12 14  1  0  0  0  0
 14 15  1  0  0  0  0
 10 15  1  0  0  0  0
 15 16  2  0  0  0  0
  8 17  1  0  0  0  0
 17 18  2  0  0  0  0
  5 18  1  0  0  0  0
  2 19  1  0  0  0  0
 19 20  1  0  0  0  0
 20 21  1  0  0  0  0
 21 22  1  0  0  0  0
 22 23  1  0  0  0  0
  2 23  1  0  0  0  0
M  END
> <chemblId>
CHEMBL7002

> <bioactivity__type>
IC50

> <units>
nM

> <value>
19785.0

$$$$

  CDK     11271518092D 0   0.00000     0.00000     0

 21 23  0  0  0  0              1 V2000 
   -2.9231    7.2190    0.0000 C   0  0  0  0  0  0  0  0  0  0  0  0
   -2.9231    5.7190    0.0000 N   0  0  0  0  0  0  0  0  0  0  0  0
   -4.2221    4.9690    0.0000 C   0  0  0  0  0  0  0  0  0  0  0  0
   -1.6240    4.9690    0.0000 C   0  0  0  0  0  0  0  0  0  0  0  0
   -1.6240    3.4690    0.0000 C   0  0  0  0  0  0  0  0  0  0  0  0
   -0.3250    2.7190    0.0000 C   0  0  0  0  0  0  0  0  0  0  0  0
   -0.3250    1.2190    0.0000 N   0  0  0  0  0  0  0  0  0  0  0  0
   -1.6240    0.4690    0.0000 C   0  0  0  0  0  0  0  0  0  0  0  0
   -2.9230    1.2190    0.0000 C   0  0  0  0  0  0  0  0  0  0  0  0
   -4.2220    0.4690    0.0000 C   0  0  0  0  0  0  0  0  0  0  0  0
   -4.2220   -1.0310    0.0000 C   0  0  0  0  0  0  0  0  0  0  0  0
   -2.9230   -1.7810    0.0000 C   0  0  0  0  0  0  0  0  0  0  0  0
   -1.6240   -1.0310    0.0000 C   0  0  0  0  0  0  0  0  0  0  0  0
   -0.3250   -1.7810    0.0000 S   0  0  0  0  0  0  0  0  0  0  0  0
    0.9740   -1.0310    0.0000 C   0  0  0  0  0  0  0  0  0  0  0  0
    2.2730   -1.7810    0.0000 C   0  0  0  0  0  0  0  0  0  0  0  0
    3.5720   -1.0310    0.0000 C   0  0  0  0  0  0  0  0  0  0  0  0
    3.5720    0.4690    0.0000 C   0  0  0  0  0  0  0  0  0  0  0  0
    4.8710    1.2190    0.0000 Cl  0  0  0  0  0  0  0  0  0  0  0  0
    2.2730    1.2190    0.0000 C   0  0  0  0  0  0  0  0  0  0  0  0
    0.9740    0.4690    0.0000 C   0  0  0  0  0  0  0  0  0  0  0  0
  1  2  1  0  0  0  0
  2  3  1  0  0  0  0
  2  4  1  0  0  0  0
  4  5  1  0  0  0  0
  5  6  1  0  0  0  0
  6  7  1  0  0  0  0
  7  8  1  0  0  0  0
  8  9  2  0  0  0  0
  9 10  1  0  0  0  0
 10 11  2  0  0  0  0
 11 12  1  0  0  0  0
 12 13  2  0  0  0  0
  8 13  1  0  0  0  0
 13 14  1  0  0  0  0
 14 15  1  0  0  0  0
 15 16  2  0  0  0  0
 16 17  1  0  0  0  0
 17 18  2  0  0  0  0
 18 19  1  0  0  0  0
 18 20  1  0  0  0  0
 20 21  2  0  0  0  0
  7 21  1  0  0  0  0
 15 21  1  0  0  0  0
M  END
> <chemblId>
CHEMBL71

> <bioactivity__type>
IC50

> <units>
nM

> <value>
225.0

$$$$

  CDK     11271518092D 0   0.00000     0.00000     0

 22 25  0  0  0  0              1 V2000 
    0.1624    8.2848    0.0000 C   0  0  0  0  0  0  0  0  0  0  0  0
   -0.1714    6.8224    0.0000 N   0  0  0  0  0  0  0  0  0  0  0  0
   -1.6048    6.3803    0.0000 C   0  0  0  0  0  0  0  0  0  0  0  0
   -1.9385    4.9179    0.0000 C   0  0  0  0  0  0  0  0  0  0  0  0
   -0.8390    3.8976    0.0000 N   0  0  0  0  0  0  0  0  0  0  0  0
    0.5944    4.3398    0.0000 C   0  0  0  0  0  0  0  0  0  0  0  0
    0.9282    5.8022    0.0000 C   0  0  0  0  0  0  0  0  0  0  0  0
   -1.1727    2.4352    0.0000 C   0  0  0  0  0  0  0  0  0  0  0  0
   -2.6351    2.1015    0.0000 N   0  0  0  0  0  0  0  0  0  0  0  0
   -3.2860    0.7500    0.0000 C   0  0  0  0  0  0  0  0  0  0  0  0
   -4.7818    0.8621    0.0000 C   0  0  0  0  0  0  0  0  0  0  0  0
   -5.6268   -0.3773    0.0000 C   0  0  0  0  0  0  0  0  0  0  0  0
   -4.9759   -1.7287    0.0000 C   0  0  0  0  0  0  0  0  0  0  0  0
   -3.4801   -1.8408    0.0000 C   0  0  0  0  0  0  0  0  0  0  0  0
   -2.6351   -0.6015    0.0000 C   0  0  0  0  0  0  0  0  0  0  0  0
   -1.1727   -0.9352    0.0000 N   0  0  0  0  0  0  0  0  0  0  0  0
    0.0000    0.0000    0.0000 C   0  0  0  0  0  0  0  0  0  0  0  0
    1.4266   -0.4635    0.0000 S   0  0  0  0  0  0  0  0  0  0  0  0
    2.3083    0.7500    0.0000 C   0  0  0  0  0  0  0  0  0  0  0  0
    3.8083    0.7500    0.0000 C   0  0  0  0  0  0  0  0  0  0  0  0
    1.4266    1.9635    0.0000 C   0  0  0  0  0  0  0  0  0  0  0  0
    0.0000    1.5000    0.0000 C   0  0  0  0  0  0  0  0  0  0  0  0
  1  2  1  0  0  0  0
  2  3  1  0  0  0  0
  3  4  1  0  0  0  0
  4  5  1  0  0  0  0
  5  6  1  0  0  0  0
  6  7  1  0  0  0  0
  2  7  1  0  0  0  0
  5  8  1  0  0  0  0
  8  9  2  0  0  0  0
  9 10  1  0  0  0  0
 10 11  2  0  0  0  0
 11 12  1  0  0  0  0
 12 13  2  0  0  0  0
 13 14  1  0  0  0  0
 14 15  2  0  0  0  0
 10 15  1  0  0  0  0
 15 16  1  0  0  0  0
 16 17  1  0  0  0  0
 17 18  1  0  0  0  0
 18 19  1  0  0  0  0
 19 20  1  0  0  0  0
 19 21  2  0  0  0  0
 21 22  1  0  0  0  0
  8 22  1  0  0  0  0
 17 22  2  0  0  0  0
M  END
> <chemblId>
CHEMBL715

> <bioactivity__type>
IC50

> <units>
nM

> <value>
72.0

$$$$

  CDK     11271518092D 0   0.00000     0.00000     0

 27 30  0  0  0  0              1 V2000 
   -2.1189  -13.7999    0.0000 O   0  0  0  0  0  0  0  0  0  0  0  0
   -2.9640  -12.5606    0.0000 C   0  0  0  0  0  0  0  0  0  0  0  0
   -2.3133  -11.2091    0.0000 C   0  0  0  0  0  0  0  0  0  0  0  0
   -3.1584   -9.9699    0.0000 O   0  0  0  0  0  0  0  0  0  0  0  0
   -2.5077   -8.6183    0.0000 C   0  0  0  0  0  0  0  0  0  0  0  0
   -3.3528   -7.3791    0.0000 C   0  0  0  0  0  0  0  0  0  0  0  0
   -2.7021   -6.0275    0.0000 N   0  0  0  0  0  0  0  0  0  0  0  0
   -1.2063   -5.9153    0.0000 C   0  0  0  0  0  0  0  0  0  0  0  0
   -0.5556   -4.5638    0.0000 C   0  0  0  0  0  0  0  0  0  0  0  0
   -1.4007   -3.3245    0.0000 N   0  0  0  0  0  0  0  0  0  0  0  0
   -2.8965   -3.4368    0.0000 C   0  0  0  0  0  0  0  0  0  0  0  0
   -3.5472   -4.7883    0.0000 C   0  0  0  0  0  0  0  0  0  0  0  0
   -0.7500   -1.9730    0.0000 C   0  0  0  0  0  0  0  0  0  0  0  0
    0.7500   -1.9730    0.0000 N   0  0  0  0  0  0  0  0  0  0  0  0
    1.6850   -0.8010    0.0000 C   0  0  0  0  0  0  0  0  0  0  0  0
    3.1190   -1.2430    0.0000 C   0  0  0  0  0  0  0  0  0  0  0  0
    4.2180   -0.2220    0.0000 C   0  0  0  0  0  0  0  0  0  0  0  0
    3.8840    1.2400    0.0000 C   0  0  0  0  0  0  0  0  0  0  0  0
    2.4510    1.6820    0.0000 C   0  0  0  0  0  0  0  0  0  0  0  0
    1.3520    0.6620    0.0000 C   0  0  0  0  0  0  0  0  0  0  0  0
    0.0000    1.3130    0.0000 S   0  0  0  0  0  0  0  0  0  0  0  0
   -1.3510    0.6620    0.0000 C   0  0  0  0  0  0  0  0  0  0  0  0
   -2.4510    1.6820    0.0000 C   0  0  0  0  0  0  0  0  0  0  0  0
   -3.8850    1.2390    0.0000 C   0  0  0  0  0  0  0  0  0  0  0  0
   -4.2180   -0.2230    0.0000 C   0  0  0  0  0  0  0  0  0  0  0  0
   -3.1190   -1.2430    0.0000 C   0  0  0  0  0  0  0  0  0  0  0  0
   -1.6850   -0.8010    0.0000 C   0  0  0  0  0  0  0  0  0  0  0  0
  1  2  1  0  0  0  0
  2  3  1  0  0  0  0
  3  4  1  0  0  0  0
  4  5  1  0  0  0  0
  5  6  1  0  0  0  0
  6  7  1  0  0  0  0
  7  8  1  0  0  0  0
  8  9  1  0  0  0  0
  9 10  1  0  0  0  0
 10 11  1  0  0  0  0
 11 12  1  0  0  0  0
  7 12  1  0  0  0  0
 10 13  1  0  0  0  0
 13 14  2  0  0  0  0
 14 15  1  0  0  0  0
 15 16  2  0  0  0  0
 16 17  1  0  0  0  0
 17 18  2  0  0  0  0
 18 19  1  0  0  0  0
 19 20  2  0  0  0  0
 15 20  1  0  0  0  0
 20 21  1  0  0  0  0
 21 22  1  0  0  0  0
 22 23  2  0  0  0  0
 23 24  1  0  0  0  0
 24 25  2  0  0  0  0
 25 26  1  0  0  0  0
 26 27  2  0  0  0  0
 13 27  1  0  0  0  0
 22 27  1  0  0  0  0
M  END
> <chemblId>
CHEMBL716

> <bioactivity__type>
IC50

> <units>
nM

> <value>
429.3

$$$$

  CDK     11271518092D 0   0.00000     0.00000     0

 30 33  0  0  0  0              1 V2000 
   -0.4862  -12.6810    0.0000 C   0  0  0  0  0  0  0  0  0  0  0  0
    0.9810  -12.3690    0.0000 O   0  0  0  0  0  0  0  0  0  0  0  0
    1.9848  -13.4836    0.0000 C   0  0  0  0  0  0  0  0  0  0  0  0
    1.5214  -14.9103    0.0000 C   0  0  0  0  0  0  0  0  0  0  0  0
    2.5251  -16.0249    0.0000 C   0  0  0  0  0  0  0  0  0  0  0  0
    3.9923  -15.7129    0.0000 C   0  0  0  0  0  0  0  0  0  0  0  0
    4.4558  -14.2863    0.0000 C   0  0  0  0  0  0  0  0  0  0  0  0
    3.4520  -13.1717    0.0000 C   0  0  0  0  0  0  0  0  0  0  0  0
    3.9154  -11.7451    0.0000 O   0  0  0  0  0  0  0  0  0  0  0  0
    2.9116  -10.6304    0.0000 C   0  0  0  0  0  0  0  0  0  0  0  0
    3.3751   -9.2038    0.0000 C   0  0  0  0  0  0  0  0  0  0  0  0
    2.3713   -8.0891    0.0000 N   0  0  0  0  0  0  0  0  0  0  0  0
    2.8347   -6.6625    0.0000 C   0  0  0  0  0  0  0  0  0  0  0  0
    1.8309   -5.5479    0.0000 C   0  0  0  0  0  0  0  0  0  0  0  0
    0.3637   -5.8599    0.0000 O   0  0  0  0  0  0  0  0  0  0  0  0
    2.2944   -4.1213    0.0000 C   0  0  0  0  0  0  0  0  0  0  0  0
    1.2906   -3.0066    0.0000 O   0  0  0  0  0  0  0  0  0  0  0  0
    1.7540   -1.5800    0.0000 C   0  0  0  0  0  0  0  0  0  0  0  0
    3.2210   -1.2680    0.0000 C   0  0  0  0  0  0  0  0  0  0  0  0
    3.6840    0.1580    0.0000 C   0  0  0  0  0  0  0  0  0  0  0  0
    2.6810    1.2730    0.0000 C   0  0  0  0  0  0  0  0  0  0  0  0
    1.2140    0.9610    0.0000 C   0  0  0  0  0  0  0  0  0  0  0  0
   -0.0000    1.8430    0.0000 N   0  0  0  0  0  0  0  0  0  0  0  0
   -1.2140    0.9610    0.0000 C   0  0  0  0  0  0  0  0  0  0  0  0
   -2.6810    1.2730    0.0000 C   0  0  0  0  0  0  0  0  0  0  0  0
   -3.6840    0.1580    0.0000 C   0  0  0  0  0  0  0  0  0  0  0  0
   -3.2210   -1.2680    0.0000 C   0  0  0  0  0  0  0  0  0  0  0  0
   -1.7540   -1.5800    0.0000 C   0  0  0  0  0  0  0  0  0  0  0  0
   -0.7500   -0.4650    0.0000 C   0  0  0  0  0  0  0  0  0  0  0  0
    0.7500   -0.4650    0.0000 C   0  0  0  0  0  0  0  0  0  0  0  0
  1  2  1  0  0  0  0
  2  3  1  0  0  0  0
  3  4  2  0  0  0  0
  4  5  1  0  0  0  0
  5  6  2  0  0  0  0
  6  7  1  0  0  0  0
  7  8  2  0  0  0  0
  3  8  1  0  0  0  0
  8  9  1  0  0  0  0
  9 10  1  0  0  0  0
 10 11  1  0  0  0  0
 11 12  1  0  0  0  0
 12 13  1  0  0  0  0
 13 14  1  0  0  0  0
 14 15  1  0  0  0  0
 14 16  1  0  0  0  0
 16 17  1  0  0  0  0
 17 18  1  0  0  0  0
 18 19  2  0  0  0  0
 19 20  1  0  0  0  0
 20 21  2  0  0  0  0
 21 22  1  0  0  0  0
 22 23  1  0  0  0  0
 23 24  1  0  0  0  0
 24 25  2  0  0  0  0
 25 26  1  0  0  0  0
 26 27  2  0  0  0  0
 27 28  1  0  0  0  0
 28 29  2  0  0  0  0
 24 29  1  0  0  0  0
 29 30  1  0  0  0  0
 18 30  1  0  0  0  0
 22 30  2  0  0  0  0
M  END
> <chemblId>
CHEMBL723

> <bioactivity__type>
IC50

> <units>
nM

> <value>
1498.0

$$$$

  CDK     11271518092D 0   0.00000     0.00000     0

 30 33  0  0  0  0              1 V2000 
   -8.1192   10.2190    0.0000 O   0  0  0  0  0  0  0  0  0  0  0  0
   -6.8202    9.4690    0.0000 C   0  0  0  0  0  0  0  0  0  0  0  0
   -6.8202    7.9690    0.0000 C   0  0  0  0  0  0  0  0  0  0  0  0
   -5.5212    7.2190    0.0000 N   0  0  0  0  0  0  0  0  0  0  0  0
   -5.5212    5.7190    0.0000 C   0  0  0  0  0  0  0  0  0  0  0  0
   -4.2221    4.9690    0.0000 C   0  0  0  0  0  0  0  0  0  0  0  0
   -2.9231    5.7190    0.0000 N   0  0  0  0  0  0  0  0  0  0  0  0
   -1.6240    4.9690    0.0000 C   0  0  0  0  0  0  0  0  0  0  0  0
   -1.6240    3.4690    0.0000 C   0  0  0  0  0  0  0  0  0  0  0  0
   -0.3250    2.7190    0.0000 C   0  0  0  0  0  0  0  0  0  0  0  0
   -0.3250    1.2190    0.0000 N   0  0  0  0  0  0  0  0  0  0  0  0
   -1.6240    0.4690    0.0000 C   0  0  0  0  0  0  0  0  0  0  0  0
   -2.9230    1.2190    0.0000 C   0  0  0  0  0  0  0  0  0  0  0  0
   -4.2220    0.4690    0.0000 C   0  0  0  0  0  0  0  0  0  0  0  0
   -4.2220   -1.0310    0.0000 C   0  0  0  0  0  0  0  0  0  0  0  0
   -2.9230   -1.7810    0.0000 C   0  0  0  0  0  0  0  0  0  0  0  0
   -1.6240   -1.0310    0.0000 C   0  0  0  0  0  0  0  0  0  0  0  0
   -0.3250   -1.7810    0.0000 S   0  0  0  0  0  0  0  0  0  0  0  0
    0.9740   -1.0310    0.0000 C   0  0  0  0  0  0  0  0  0  0  0  0
    2.2730   -1.7810    0.0000 C   0  0  0  0  0  0  0  0  0  0  0  0
    3.5720   -1.0310    0.0000 C   0  0  0  0  0  0  0  0  0  0  0  0
    3.5720    0.4690    0.0000 C   0  0  0  0  0  0  0  0  0  0  0  0
    2.2730    1.2190    0.0000 C   0  0  0  0  0  0  0  0  0  0  0  0
    0.9740    0.4690    0.0000 C   0  0  0  0  0  0  0  0  0  0  0  0
    4.8710    1.2190    0.0000 C   0  0  0  0  0  0  0  0  0  0  0  0
    6.1701    0.4690    0.0000 F   0  0  0  0  0  0  0  0  0  0  0  0
    5.8352    2.3681    0.0000 F   0  0  0  0  0  0  0  0  0  0  0  0
    3.9069    2.3681    0.0000 F   0  0  0  0  0  0  0  0  0  0  0  0
   -2.9231    7.2190    0.0000 C   0  0  0  0  0  0  0  0  0  0  0  0
   -4.2221    7.9690    0.0000 C   0  0  0  0  0  0  0  0  0  0  0  0
  1  2  1  0  0  0  0
  2  3  1  0  0  0  0
  3  4  1  0  0  0  0
  4  5  1  0  0  0  0
  5  6  1  0  0  0  0
  6  7  1  0  0  0  0
  7  8  1  0  0  0  0
  8  9  1  0  0  0  0
  9 10  1  0  0  0  0
 10 11  1  0  0  0  0
 11 12  1  0  0  0  0
 12 13  2  0  0  0  0
 13 14  1  0  0  0  0
 14 15  2  0  0  0  0
 15 16  1  0  0  0  0
 16 17  2  0  0  0  0
 12 17  1  0  0  0  0
 17 18  1  0  0  0  0
 18 19  1  0  0  0  0
 19 20  2  0  0  0  0
 20 21  1  0  0  0  0
 21 22  2  0  0  0  0
 22 23  1  0  0  0  0
 23 24  2  0  0  0  0
 11 24  1  0  0  0  0
 19 24  1  0  0  0  0
 22 25  1  0  0  0  0
 25 26  1  0  0  0  0
 25 27  1  0  0  0  0
 25 28  1  0  0  0  0
  7 29  1  0  0  0  0
 29 30  1  0  0  0  0
  4 30  1  0  0  0  0
M  END
> <chemblId>
CHEMBL726

> <bioactivity__type>
IC50

> <units>
nM

> <value>
23.0

$$$$

  CDK     11271518092D 0   0.00000     0.00000     0

 25 28  0  0  0  0              1 V2000 
   -6.8202    7.9690    0.0000 C   0  0  0  0  0  0  0  0  0  0  0  0
   -5.5212    7.2190    0.0000 N   0  0  0  0  0  0  0  0  0  0  0  0
   -5.5212    5.7190    0.0000 C   0  0  0  0  0  0  0  0  0  0  0  0
   -4.2221    4.9690    0.0000 C   0  0  0  0  0  0  0  0  0  0  0  0
   -2.9231    5.7190    0.0000 N   0  0  0  0  0  0  0  0  0  0  0  0
   -1.6240    4.9690    0.0000 C   0  0  0  0  0  0  0  0  0  0  0  0
   -1.6240    3.4690    0.0000 C   0  0  0  0  0  0  0  0  0  0  0  0
   -0.3250    2.7190    0.0000 C   0  0  0  0  0  0  0  0  0  0  0  0
   -0.3250    1.2190    0.0000 N   0  0  0  0  0  0  0  0  0  0  0  0
   -1.6240    0.4690    0.0000 C   0  0  0  0  0  0  0  0  0  0  0  0
   -2.9230    1.2190    0.0000 C   0  0  0  0  0  0  0  0  0  0  0  0
   -4.2220    0.4690    0.0000 C   0  0  0  0  0  0  0  0  0  0  0  0
   -4.2220   -1.0310    0.0000 C   0  0  0  0  0  0  0  0  0  0  0  0
   -2.9230   -1.7810    0.0000 C   0  0  0  0  0  0  0  0  0  0  0  0
   -1.6240   -1.0310    0.0000 C   0  0  0  0  0  0  0  0  0  0  0  0
   -0.3250   -1.7810    0.0000 S   0  0  0  0  0  0  0  0  0  0  0  0
    0.9740   -1.0310    0.0000 C   0  0  0  0  0  0  0  0  0  0  0  0
    2.2730   -1.7810    0.0000 C   0  0  0  0  0  0  0  0  0  0  0  0
    3.5720   -1.0310    0.0000 C   0  0  0  0  0  0  0  0  0  0  0  0
    3.5720    0.4690    0.0000 C   0  0  0  0  0  0  0  0  0  0  0  0
    4.8710    1.2190    0.0000 Cl  0  0  0  0  0  0  0  0  0  0  0  0
    2.2730    1.2190    0.0000 C   0  0  0  0  0  0  0  0  0  0  0  0
    0.9740    0.4690    0.0000 C   0  0  0  0  0  0  0  0  0  0  0  0
   -2.9231    7.2190    0.0000 C   0  0  0  0  0  0  0  0  0  0  0  0
   -4.2221    7.9690    0.0000 C   0  0  0  0  0  0  0  0  0  0  0  0
  1  2  1  0  0  0  0
  2  3  1  0  0  0  0
  3  4  1  0  0  0  0
  4  5  1  0  0  0  0
  5  6  1  0  0  0  0
  6  7  1  0  0  0  0
  7  8  1  0  0  0  0
  8  9  1  0  0  0  0
  9 10  1  0  0  0  0
 10 11  2  0  0  0  0
 11 12  1  0  0  0  0
 12 13  2  0  0  0  0
 13 14  1  0  0  0  0
 14 15  2  0  0  0  0
 10 15  1  0  0  0  0
 15 16  1  0  0  0  0
 16 17  1  0  0  0  0
 17 18  2  0  0  0  0
 18 19  1  0  0  0  0
 19 20  2  0  0  0  0
 20 21  1  0  0  0  0
 20 22  1  0  0  0  0
 22 23  2  0  0  0  0
  9 23  1  0  0  0  0
 17 23  1  0  0  0  0
  5 24  1  0  0  0  0
 24 25  1  0  0  0  0
  2 25  1  0  0  0  0
M  END
> <chemblId>
CHEMBL728

> <bioactivity__type>
IC50

> <units>
nM

> <value>
155.0

$$$$

  CDK     11271518092D 0   0.00000     0.00000     0

 24 26  0  0  0  0              1 V2000 
   -2.5960   11.3145    0.0000 Cl  0  0  0  0  0  0  0  0  0  0  0  0
   -2.5963    9.8145    0.0000 C   0  0  0  0  0  0  0  0  0  0  0  0
   -3.8955    9.0648    0.0000 C   0  0  0  0  0  0  0  0  0  0  0  0
   -3.8958    7.5648    0.0000 C   0  0  0  0  0  0  0  0  0  0  0  0
   -2.5969    6.8145    0.0000 C   0  0  0  0  0  0  0  0  0  0  0  0
   -2.5972    5.3145    0.0000 C   0  0  0  0  0  0  0  0  0  0  0  0
   -1.2983    4.5643    0.0000 O   0  0  0  0  0  0  0  0  0  0  0  0
   -1.2986    3.0643    0.0000 C   0  0  0  0  0  0  0  0  0  0  0  0
    0.0003    2.3140    0.0000 C   0  0  0  0  0  0  0  0  0  0  0  0
    0.0000    0.8140    0.0000 N   0  0  0  0  0  0  0  0  0  0  0  0
   -1.2140   -0.0680    0.0000 C   0  0  0  0  0  0  0  0  0  0  0  0
   -0.7500   -1.4950    0.0000 C   0  0  0  0  0  0  0  0  0  0  0  0
    0.7500   -1.4950    0.0000 N   0  0  0  0  0  0  0  0  0  0  0  0
    1.2130   -0.0680    0.0000 C   0  0  0  0  0  0  0  0  0  0  0  0
   -2.5978    2.3145    0.0000 C   0  0  0  0  0  0  0  0  0  0  0  0
   -3.8967    3.0648    0.0000 C   0  0  0  0  0  0  0  0  0  0  0  0
   -5.1959    2.3150    0.0000 C   0  0  0  0  0  0  0  0  0  0  0  0
   -5.1962    0.8150    0.0000 C   0  0  0  0  0  0  0  0  0  0  0  0
   -6.4953    0.0653    0.0000 Cl  0  0  0  0  0  0  0  0  0  0  0  0
   -3.8973    0.0648    0.0000 C   0  0  0  0  0  0  0  0  0  0  0  0
   -2.5981    0.8145    0.0000 C   0  0  0  0  0  0  0  0  0  0  0  0
   -1.2992    0.0643    0.0000 Cl  0  0  0  0  0  0  0  0  0  0  0  0
   -1.2977    7.5643    0.0000 C   0  0  0  0  0  0  0  0  0  0  0  0
   -1.2974    9.0643    0.0000 C   0  0  0  0  0  0  0  0  0  0  0  0
  1  2  1  0  0  0  0
  2  3  2  0  0  0  0
  3  4  1  0  0  0  0
  4  5  2  0  0  0  0
  5  6  1  0  0  0  0
  6  7  1  0  0  0  0
  7  8  1  0  0  0  0
  8  9  1  0  0  0  0
  9 10  1  0  0  0  0
 10 11  1  0  0  0  0
 11 12  2  0  0  0  0
 12 13  1  0  0  0  0
 13 14  2  0  0  0  0
 10 14  1  0  0  0  0
  8 15  1  0  0  0  0
 15 16  2  0  0  0  0
 16 17  1  0  0  0  0
 17 18  2  0  0  0  0
 18 19  1  0  0  0  0
 18 20  1  0  0  0  0
 20 21  2  0  0  0  0
 15 21  1  0  0  0  0
 21 22  1  0  0  0  0
  5 23  1  0  0  0  0
 23 24  2  0  0  0  0
  2 24  1  0  0  0  0
M  END
> <chemblId>
CHEMBL808

> <bioactivity__type>
IC50

> <units>
nM

> <value>
9225.0

$$$$

  CDK     11271518092D 0   0.00000     0.00000     0

 34 38  0  0  0  0              1 V2000 
    8.6010   -0.0000    0.0000 O   0  0  0  0  0  0  0  0  0  0  0  0
    7.1010   -0.0000    0.0000 C   0  0  0  0  0  0  0  0  0  0  0  0
    6.3510    1.2990    0.0000 C   0  0  0  0  0  0  0  0  0  0  0  0
    4.8510    1.2990    0.0000 C   0  0  0  0  0  0  0  0  0  0  0  0
    4.1010    0.0000    0.0000 C   0  0  0  0  0  0  0  0  0  0  0  0
    4.8510   -1.2990    0.0000 C   0  0  0  0  0  0  0  0  0  0  0  0
    6.3510   -1.2990    0.0000 C   0  0  0  0  0  0  0  0  0  0  0  0
    2.6010    0.0000    0.0000 C   0  0  0  0  0  0  0  0  0  0  0  0
    1.7190    1.2140    0.0000 S   0  0  0  0  0  0  0  0  0  0  0  0
    0.2930    0.7500    0.0000 C   0  0  0  0  0  0  0  0  0  0  0  0
   -1.0070    1.5000    0.0000 C   0  0  0  0  0  0  0  0  0  0  0  0
   -2.3060    0.7500    0.0000 C   0  0  0  0  0  0  0  0  0  0  0  0
   -3.6050    1.5000    0.0000 O   0  0  0  0  0  0  0  0  0  0  0  0
   -2.3060   -0.7500    0.0000 C   0  0  0  0  0  0  0  0  0  0  0  0
   -1.0070   -1.5000    0.0000 C   0  0  0  0  0  0  0  0  0  0  0  0
    0.2930   -0.7500    0.0000 C   0  0  0  0  0  0  0  0  0  0  0  0
    1.7190   -1.2140    0.0000 C   0  0  0  0  0  0  0  0  0  0  0  0
    2.1822   -2.6407    0.0000 C   0  0  0  0  0  0  0  0  0  0  0  0
    3.6494   -2.9528    0.0000 O   0  0  0  0  0  0  0  0  0  0  0  0
    1.1783   -3.7552    0.0000 C   0  0  0  0  0  0  0  0  0  0  0  0
   -0.2888   -3.4430    0.0000 C   0  0  0  0  0  0  0  0  0  0  0  0
   -1.2928   -4.5575    0.0000 C   0  0  0  0  0  0  0  0  0  0  0  0
   -0.8295   -5.9842    0.0000 C   0  0  0  0  0  0  0  0  0  0  0  0
   -1.8335   -7.0987    0.0000 O   0  0  0  0  0  0  0  0  0  0  0  0
   -1.3702   -8.5254    0.0000 C   0  0  0  0  0  0  0  0  0  0  0  0
   -2.3742   -9.6399    0.0000 C   0  0  0  0  0  0  0  0  0  0  0  0
   -1.9109  -11.0666    0.0000 N   0  0  0  0  0  0  0  0  0  0  0  0
   -2.9148  -12.1811    0.0000 C   0  0  0  0  0  0  0  0  0  0  0  0
   -2.4516  -13.6078    0.0000 C   0  0  0  0  0  0  0  0  0  0  0  0
   -0.9845  -13.9200    0.0000 C   0  0  0  0  0  0  0  0  0  0  0  0
    0.0195  -12.8054    0.0000 C   0  0  0  0  0  0  0  0  0  0  0  0
   -0.4438  -11.3788    0.0000 C   0  0  0  0  0  0  0  0  0  0  0  0
    0.6376   -6.2964    0.0000 C   0  0  0  0  0  0  0  0  0  0  0  0
    1.6415   -5.1819    0.0000 C   0  0  0  0  0  0  0  0  0  0  0  0
  1  2  1  0  0  0  0
  2  3  2  0  0  0  0
  3  4  1  0  0  0  0
  4  5  2  0  0  0  0
  5  6  1  0  0  0  0
  6  7  2  0  0  0  0
  2  7  1  0  0  0  0
  5  8  1  0  0  0  0
  8  9  1  0  0  0  0
  9 10  1  0  0  0  0
 10 11  2  0  0  0  0
 11 12  1  0  0  0  0
 12 13  1  0  0  0  0
 12 14  2  0  0  0  0
 14 15  1  0  0  0  0
 15 16  2  0  0  0  0
 10 16  1  0  0  0  0
 16 17  1  0  0  0  0
  8 17  2  0  0  0  0
 17 18  1  0  0  0  0
 18 19  2  0  0  0  0
 18 20  1  0  0  0  0
 20 21  2  0  0  0  0
 21 22  1  0  0  0  0
 22 23  2  0  0  0  0
 23 24  1  0  0  0  0
 24 25  1  0  0  0  0
 25 26  1  0  0  0  0
 26 27  1  0  0  0  0
 27 28  1  0  0  0  0
 28 29  1  0  0  0  0
 29 30  1  0  0  0  0
 30 31  1  0  0  0  0
 31 32  1  0  0  0  0
 27 32  1  0  0  0  0
 23 33  1  0  0  0  0
 33 34  2  0  0  0  0
 20 34  1  0  0  0  0
M  END
> <chemblId>
CHEMBL81

> <bioactivity__type>
IC50

> <units>
nM

> <value>
3864.0

$$$$

  CDK     11271518092D 0   0.00000     0.00000     0

 28 30  0  0  0  0              1 V2000 
   -2.5981    5.5710    0.0000 C   0  0  0  0  0  0  0  0  0  0  0  0
   -1.2990    4.8210    0.0000 C   0  0  0  0  0  0  0  0  0  0  0  0
   -1.2990    3.3210    0.0000 C   0  0  0  0  0  0  0  0  0  0  0  0
    0.0000    2.5710    0.0000 C   0  0  0  0  0  0  0  0  0  0  0  0
    1.2990    3.3210    0.0000 C   0  0  0  0  0  0  0  0  0  0  0  0
    2.5981    2.5710    0.0000 C   0  0  0  0  0  0  0  0  0  0  0  0
    3.8971    3.3210    0.0000 C   0  0  0  0  0  0  0  0  0  0  0  0
    3.8971    4.8210    0.0000 C   0  0  0  0  0  0  0  0  0  0  0  0
    2.5981    5.5710    0.0000 C   0  0  0  0  0  0  0  0  0  0  0  0
    1.2991    4.8210    0.0000 C   0  0  0  0  0  0  0  0  0  0  0  0
   -0.0000    1.0710    0.0000 C   0  0  0  0  0  0  0  0  0  0  0  0
    1.2990    0.3210    0.0000 C   0  0  0  0  0  0  0  0  0  0  0  0
    1.2990   -1.1790    0.0000 C   0  0  0  0  0  0  0  0  0  0  0  0
   -0.0000   -1.9290    0.0000 C   0  0  0  0  0  0  0  0  0  0  0  0
   -0.0000   -3.4290    0.0000 O   0  0  0  0  0  0  0  0  0  0  0  0
   -1.2990   -4.1790    0.0000 C   0  0  0  0  0  0  0  0  0  0  0  0
   -1.2990   -5.6790    0.0000 C   0  0  0  0  0  0  0  0  0  0  0  0
   -2.5981   -6.4290    0.0000 N   0  0  0  0  0  0  0  0  0  0  0  0
   -2.5981   -7.9290    0.0000 C   0  0  0  0  0  0  0  0  0  0  0  0
   -3.8971   -5.6790    0.0000 C   0  0  0  0  0  0  0  0  0  0  0  0
   -1.2990   -1.1790    0.0000 C   0  0  0  0  0  0  0  0  0  0  0  0
   -1.2990    0.3210    0.0000 C   0  0  0  0  0  0  0  0  0  0  0  0
   -2.5981    2.5710    0.0000 C   0  0  0  0  0  0  0  0  0  0  0  0
   -3.8971    3.3210    0.0000 C   0  0  0  0  0  0  0  0  0  0  0  0
   -5.1962    2.5710    0.0000 C   0  0  0  0  0  0  0  0  0  0  0  0
   -5.1962    1.0710    0.0000 C   0  0  0  0  0  0  0  0  0  0  0  0
   -3.8971    0.3210    0.0000 C   0  0  0  0  0  0  0  0  0  0  0  0
   -2.5981    1.0710    0.0000 C   0  0  0  0  0  0  0  0  0  0  0  0
  1  2  1  0  0  0  0
  2  3  1  0  0  0  0
  3  4  2  0  0  0  0
  4  5  1  0  0  0  0
  5  6  2  0  0  0  0
  6  7  1  0  0  0  0
  7  8  2  0  0  0  0
  8  9  1  0  0  0  0
  9 10  2  0  0  0  0
  5 10  1  0  0  0  0
  4 11  1  0  0  0  0
 11 12  2  0  0  0  0
 12 13  1  0  0  0  0
 13 14  2  0  0  0  0
 14 15  1  0  0  0  0
 15 16  1  0  0  0  0
 16 17  1  0  0  0  0
 17 18  1  0  0  0  0
 18 19  1  0  0  0  0
 18 20  1  0  0  0  0
 14 21  1  0  0  0  0
 21 22  2  0  0  0  0
 11 22  1  0  0  0  0
  3 23  1  0  0  0  0
 23 24  2  0  0  0  0
 24 25  1  0  0  0  0
 25 26  2  0  0  0  0
 26 27  1  0  0  0  0
 27 28  2  0  0  0  0
 23 28  1  0  0  0  0
M  END
> <chemblId>
CHEMBL83

> <bioactivity__type>
IC50

> <units>
nM

> <value>
8502.0

$$$$

  CDK     11271518092D 0   0.00000     0.00000     0

 30 34  0  0  0  0              1 V2000 
    7.9741    7.8566    0.0000 C   0  0  0  0  0  0  0  0  0  0  0  0
    6.9703    8.9712    0.0000 C   0  0  0  0  0  0  0  0  0  0  0  0
    5.5031    8.6592    0.0000 C   0  0  0  0  0  0  0  0  0  0  0  0
    5.0397    7.2325    0.0000 C   0  0  0  0  0  0  0  0  0  0  0  0
    3.5725    6.9205    0.0000 C   0  0  0  0  0  0  0  0  0  0  0  0
    3.1091    5.4939    0.0000 N   0  0  0  0  0  0  0  0  0  0  0  0
    1.6420    5.1819    0.0000 C   0  0  0  0  0  0  0  0  0  0  0  0
    1.1786    3.7552    0.0000 C   0  0  0  0  0  0  0  0  0  0  0  0
    2.1824    2.6406    0.0000 C   0  0  0  0  0  0  0  0  0  0  0  0
    3.6496    2.9526    0.0000 C   0  0  0  0  0  0  0  0  0  0  0  0
    4.1130    4.3793    0.0000 C   0  0  0  0  0  0  0  0  0  0  0  0
    1.7190    1.2140    0.0000 C   0  0  0  0  0  0  0  0  0  0  0  0
    2.6010   -0.0000    0.0000 N   0  0  0  0  0  0  0  0  0  0  0  0
    1.7190   -1.2130    0.0000 O   0  0  0  0  0  0  0  0  0  0  0  0
    0.2920   -0.7500    0.0000 C   0  0  0  0  0  0  0  0  0  0  0  0
   -1.0060   -1.5000    0.0000 C   0  0  0  0  0  0  0  0  0  0  0  0
   -2.3050   -0.7500    0.0000 C   0  0  0  0  0  0  0  0  0  0  0  0
   -3.6040   -1.5000    0.0000 F   0  0  0  0  0  0  0  0  0  0  0  0
   -2.3050    0.7500    0.0000 C   0  0  0  0  0  0  0  0  0  0  0  0
   -1.0060    1.5000    0.0000 C   0  0  0  0  0  0  0  0  0  0  0  0
    0.2920    0.7500    0.0000 C   0  0  0  0  0  0  0  0  0  0  0  0
    4.4993    9.7738    0.0000 C   0  0  0  0  0  0  0  0  0  0  0  0
    3.0321    9.4618    0.0000 O   0  0  0  0  0  0  0  0  0  0  0  0
    4.9627   11.2004    0.0000 N   0  0  0  0  0  0  0  0  0  0  0  0
    3.9589   12.3150    0.0000 C   0  0  0  0  0  0  0  0  0  0  0  0
    4.4222   13.7417    0.0000 C   0  0  0  0  0  0  0  0  0  0  0  0
    5.8894   14.0537    0.0000 C   0  0  0  0  0  0  0  0  0  0  0  0
    6.8932   12.9391    0.0000 C   0  0  0  0  0  0  0  0  0  0  0  0
    6.4299   11.5124    0.0000 C   0  0  0  0  0  0  0  0  0  0  0  0
    7.4337   10.3978    0.0000 N   0  0  0  0  0  0  0  0  0  0  0  0
  1  2  1  0  0  0  0
  2  3  2  0  0  0  0
  3  4  1  0  0  0  0
  4  5  1  0  0  0  0
  5  6  1  0  0  0  0
  6  7  1  0  0  0  0
  7  8  1  0  0  0  0
  8  9  1  0  0  0  0
  9 10  1  0  0  0  0
 10 11  1  0  0  0  0
  6 11  1  0  0  0  0
  9 12  1  0  0  0  0
 12 13  2  0  0  0  0
 13 14  1  0  0  0  0
 14 15  1  0  0  0  0
 15 16  2  0  0  0  0
 16 17  1  0  0  0  0
 17 18  1  0  0  0  0
 17 19  2  0  0  0  0
 19 20  1  0  0  0  0
 20 21  2  0  0  0  0
 12 21  1  0  0  0  0
 15 21  1  0  0  0  0
  3 22  1  0  0  0  0
 22 23  2  0  0  0  0
 22 24  1  0  0  0  0
 24 25  1  0  0  0  0
 25 26  1  0  0  0  0
 26 27  1  0  0  0  0
 27 28  1  0  0  0  0
 28 29  1  0  0  0  0
 24 29  1  0  0  0  0
 29 30  2  0  0  0  0
  2 30  1  0  0  0  0
M  END
> <chemblId>
CHEMBL85

> <bioactivity__type>
IC50

> <units>
nM

> <value>
479.0

$$$$

  CDK     11271518092D 0   0.00000     0.00000     0

 25 27  0  0  0  0              1 V2000 
   -2.5960   11.3145    0.0000 Cl  0  0  0  0  0  0  0  0  0  0  0  0
   -2.5963    9.8145    0.0000 C   0  0  0  0  0  0  0  0  0  0  0  0
   -3.8955    9.0648    0.0000 C   0  0  0  0  0  0  0  0  0  0  0  0
   -3.8958    7.5648    0.0000 C   0  0  0  0  0  0  0  0  0  0  0  0
   -2.5969    6.8145    0.0000 C   0  0  0  0  0  0  0  0  0  0  0  0
   -2.5972    5.3145    0.0000 C   0  0  0  0  0  0  0  0  0  0  0  0
   -1.2983    4.5643    0.0000 O   0  0  0  0  0  0  0  0  0  0  0  0
   -1.2986    3.0643    0.0000 C   0  0  0  0  0  0  0  0  0  0  0  0
    0.0003    2.3140    0.0000 C   0  0  0  0  0  0  0  0  0  0  0  0
    0.0000    0.8140    0.0000 N   0  0  0  0  0  0  0  0  0  0  0  0
   -1.2140   -0.0680    0.0000 C   0  0  0  0  0  0  0  0  0  0  0  0
   -0.7500   -1.4950    0.0000 C   0  0  0  0  0  0  0  0  0  0  0  0
    0.7500   -1.4950    0.0000 N   0  0  0  0  0  0  0  0  0  0  0  0
    1.2130   -0.0680    0.0000 C   0  0  0  0  0  0  0  0  0  0  0  0
   -2.5978    2.3145    0.0000 C   0  0  0  0  0  0  0  0  0  0  0  0
   -3.8967    3.0648    0.0000 C   0  0  0  0  0  0  0  0  0  0  0  0
   -5.1959    2.3150    0.0000 C   0  0  0  0  0  0  0  0  0  0  0  0
   -5.1962    0.8150    0.0000 C   0  0  0  0  0  0  0  0  0  0  0  0
   -6.4953    0.0653    0.0000 Cl  0  0  0  0  0  0  0  0  0  0  0  0
   -3.8973    0.0648    0.0000 C   0  0  0  0  0  0  0  0  0  0  0  0
   -2.5981    0.8145    0.0000 C   0  0  0  0  0  0  0  0  0  0  0  0
   -1.2992    0.0643    0.0000 Cl  0  0  0  0  0  0  0  0  0  0  0  0
   -1.2977    7.5643    0.0000 C   0  0  0  0  0  0  0  0  0  0  0  0
    0.0012    6.8140    0.0000 Cl  0  0  0  0  0  0  0  0  0  0  0  0
   -1.2974    9.0643    0.0000 C   0  0  0  0  0  0  0  0  0  0  0  0
  1  2  1  0  0  0  0
  2  3  2  0  0  0  0
  3  4  1  0  0  0  0
  4  5  2  0  0  0  0
  5  6  1  0  0  0  0
  6  7  1  0  0  0  0
  7  8  1  0  0  0  0
  8  9  1  0  0  0  0
  9 10  1  0  0  0  0
 10 11  1  0  0  0  0
 11 12  2  0  0  0  0
 12 13  1  0  0  0  0
 13 14  2  0  0  0  0
 10 14  1  0  0  0  0
  8 15  1  0  0  0  0
 15 16  2  0  0  0  0
 16 17  1  0  0  0  0
 17 18  2  0  0  0  0
 18 19  1  0  0  0  0
 18 20  1  0  0  0  0
 20 21  2  0  0  0  0
 15 21  1  0  0  0  0
 21 22  1  0  0  0  0
  5 23  1  0  0  0  0
 23 24  1  0  0  0  0
 23 25  2  0  0  0  0
  2 25  1  0  0  0  0
M  END
> <chemblId>
CHEMBL91

> <bioactivity__type>
IC50

> <units>
nM

> <value>
6247.0

$$$$

  CDK     11271518092D 0   0.00000     0.00000     0

 16 15  0  0  0  0              1 V2000 
    0.0000    0.0000    0.0000 C   0  0  0  0  0  0  0  0  0  0  0  0
    1.2990   -0.7500    0.0000 C   0  0  0  0  0  0  0  0  0  0  0  0
    2.5981   -0.0000    0.0000 N   0  0  0  0  0  0  0  0  0  0  0  0
    2.5981    1.5000    0.0000 C   0  0  0  0  0  0  0  0  0  0  0  0
    1.2990    2.2500    0.0000 C   0  0  0  0  0  0  0  0  0  0  0  0
    3.8971   -0.7500    0.0000 C   0  0  0  0  0  0  0  0  0  0  0  0
    3.8971   -2.2500    0.0000 S   0  0  0  0  0  0  0  0  0  0  0  0
    5.1962   -0.0000    0.0000 S   0  0  0  0  0  0  0  0  0  0  0  0
    6.4952   -0.7500    0.0000 S   0  0  0  0  0  0  0  0  0  0  0  0
    7.7942   -0.0000    0.0000 C   0  0  0  0  0  0  0  0  0  0  0  0
    7.7942    1.5000    0.0000 S   0  0  0  0  0  0  0  0  0  0  0  0
    9.0933   -0.7500    0.0000 N   0  0  0  0  0  0  0  0  0  0  0  0
   10.3923   -0.0000    0.0000 C   0  0  0  0  0  0  0  0  0  0  0  0
   11.6913   -0.7500    0.0000 C   0  0  0  0  0  0  0  0  0  0  0  0
    9.0933   -2.2500    0.0000 C   0  0  0  0  0  0  0  0  0  0  0  0
   10.3923   -3.0000    0.0000 C   0  0  0  0  0  0  0  0  0  0  0  0
  1  2  1  0  0  0  0
  2  3  1  0  0  0  0
  3  4  1  0  0  0  0
  4  5  1  0  0  0  0
  3  6  1  0  0  0  0
  6  7  2  0  0  0  0
  6  8  1  0  0  0  0
  8  9  1  0  0  0  0
  9 10  1  0  0  0  0
 10 11  2  0  0  0  0
 10 12  1  0  0  0  0
 12 13  1  0  0  0  0
 13 14  1  0  0  0  0
 12 15  1  0  0  0  0
 15 16  1  0  0  0  0
M  END
> <chemblId>
CHEMBL964

> <bioactivity__type>
IC50

> <units>
nM

> <value>
2158.0

$$$$
