# Supplementary material for: Comparison of Quantitative and Qualitative (Q)SAR Models Created for the Prediction of Ki and IC50 Values of Antitarget Inhibitors
Source: Front Pharmacol. 2018 Oct 10;9:1136. doi: 10.3389/fphar.2018.01136 (PMC6192375; doi:10.3389/fphar.2018.01136)
Supplement: Supplementary file 3 [file Data_Sheet_3.ZIP › DataSets/DRD1_Ki.sdf]

  CDK     11271517592D 0   0.00000     0.00000     0

 23 26  0  0  0  0              1 V2000 
    0.1624    8.2848    0.0000 C   0  0  0  0  0  0  0  0  0  0  0  0
   -0.1714    6.8224    0.0000 N   0  0  0  0  0  0  0  0  0  0  0  0
   -1.6048    6.3803    0.0000 C   0  0  0  0  0  0  0  0  0  0  0  0
   -1.9385    4.9179    0.0000 C   0  0  0  0  0  0  0  0  0  0  0  0
   -0.8390    3.8976    0.0000 N   0  0  0  0  0  0  0  0  0  0  0  0
    0.5944    4.3398    0.0000 C   0  0  0  0  0  0  0  0  0  0  0  0
    0.9282    5.8022    0.0000 C   0  0  0  0  0  0  0  0  0  0  0  0
   -1.1727    2.4352    0.0000 C   0  0  0  0  0  0  0  0  0  0  0  0
   -2.6351    2.1015    0.0000 N   0  0  0  0  0  0  0  0  0  0  0  0
   -3.2860    0.7500    0.0000 C   0  0  0  0  0  0  0  0  0  0  0  0
   -4.7818    0.8621    0.0000 C   0  0  0  0  0  0  0  0  0  0  0  0
   -5.6268   -0.3773    0.0000 C   0  0  0  0  0  0  0  0  0  0  0  0
   -4.9759   -1.7287    0.0000 C   0  0  0  0  0  0  0  0  0  0  0  0
   -3.4801   -1.8408    0.0000 C   0  0  0  0  0  0  0  0  0  0  0  0
   -2.6351   -0.6015    0.0000 C   0  0  0  0  0  0  0  0  0  0  0  0
   -1.1727   -0.9352    0.0000 N   0  0  0  0  0  0  0  0  0  0  0  0
    0.0000    0.0000    0.0000 C   0  0  0  0  0  0  0  0  0  0  0  0
    1.4266   -0.4635    0.0000 S   0  0  0  0  0  0  0  0  0  0  0  0
    2.3083    0.7500    0.0000 C   0  0  0  0  0  0  0  0  0  0  0  0
    3.8083    0.7500    0.0000 C   0  0  0  0  0  0  0  0  0  0  0  0
    4.5583   -0.5490    0.0000 O   0  0  0  0  0  0  0  0  0  0  0  0
    1.4266    1.9635    0.0000 C   0  0  0  0  0  0  0  0  0  0  0  0
    0.0000    1.5000    0.0000 C   0  0  0  0  0  0  0  0  0  0  0  0
  1  2  1  0  0  0  0
  2  3  1  0  0  0  0
  3  4  1  0  0  0  0
  4  5  1  0  0  0  0
  5  6  1  0  0  0  0
  6  7  1  0  0  0  0
  2  7  1  0  0  0  0
  5  8  1  0  0  0  0
  8  9  2  0  0  0  0
  9 10  1  0  0  0  0
 10 11  2  0  0  0  0
 11 12  1  0  0  0  0
 12 13  2  0  0  0  0
 13 14  1  0  0  0  0
 14 15  2  0  0  0  0
 10 15  1  0  0  0  0
 15 16  1  0  0  0  0
 16 17  1  0  0  0  0
 17 18  1  0  0  0  0
 18 19  1  0  0  0  0
 19 20  1  0  0  0  0
 20 21  1  0  0  0  0
 19 22  2  0  0  0  0
 22 23  1  0  0  0  0
  8 23  1  0  0  0  0
 17 23  2  0  0  0  0
M  END
> <chemblId>
CHEMBL100454

> <bioactivity__type>
Ki

> <units>
nM

> <value>
66.0

$$$$

  CDK     11271517592D 0   0.00000     0.00000     0

 25 28  0  0  0  0              1 V2000 
    0.0009    5.3140    0.0000 Cl  0  0  0  0  0  0  0  0  0  0  0  0
   -1.2983    4.5643    0.0000 C   0  0  0  0  0  0  0  0  0  0  0  0
   -2.5972    5.3145    0.0000 C   0  0  0  0  0  0  0  0  0  0  0  0
   -3.8964    4.5648    0.0000 C   0  0  0  0  0  0  0  0  0  0  0  0
   -3.8967    3.0648    0.0000 C   0  0  0  0  0  0  0  0  0  0  0  0
   -2.5978    2.3145    0.0000 C   0  0  0  0  0  0  0  0  0  0  0  0
   -1.2986    3.0643    0.0000 C   0  0  0  0  0  0  0  0  0  0  0  0
    0.0003    2.3140    0.0000 C   0  0  0  0  0  0  0  0  0  0  0  0
    1.4775    2.0532    0.0000 C   0  0  0  0  0  0  0  0  0  0  0  0
    1.9902    0.6436    0.0000 C   0  0  0  0  0  0  0  0  0  0  0  0
    3.4674    0.3828    0.0000 C   0  0  0  0  0  0  0  0  0  0  0  0
    4.4318    1.5317    0.0000 C   0  0  0  0  0  0  0  0  0  0  0  0
    3.9190    2.9414    0.0000 C   0  0  0  0  0  0  0  0  0  0  0  0
    2.4419    3.2021    0.0000 C   0  0  0  0  0  0  0  0  0  0  0  0
    0.5136    3.7234    0.0000 C   0  0  0  0  0  0  0  0  0  0  0  0
    1.9909    3.9836    0.0000 C   0  0  0  0  0  0  0  0  0  0  0  0
    2.5042    5.3931    0.0000 C   0  0  0  0  0  0  0  0  0  0  0  0
    1.5402    6.5423    0.0000 C   0  0  0  0  0  0  0  0  0  0  0  0
    0.0630    6.2821    0.0000 C   0  0  0  0  0  0  0  0  0  0  0  0
   -0.4504    4.8727    0.0000 C   0  0  0  0  0  0  0  0  0  0  0  0
    0.0000    0.8140    0.0000 N   0  0  0  0  0  0  0  0  0  0  0  0
   -1.2140   -0.0680    0.0000 C   0  0  0  0  0  0  0  0  0  0  0  0
   -0.7500   -1.4950    0.0000 C   0  0  0  0  0  0  0  0  0  0  0  0
    0.7500   -1.4950    0.0000 N   0  0  0  0  0  0  0  0  0  0  0  0
    1.2130   -0.0680    0.0000 C   0  0  0  0  0  0  0  0  0  0  0  0
  1  2  1  0  0  0  0
  2  3  2  0  0  0  0
  3  4  1  0  0  0  0
  4  5  2  0  0  0  0
  5  6  1  0  0  0  0
  6  7  2  0  0  0  0
  2  7  1  0  0  0  0
  7  8  1  0  0  0  0
  8  9  1  0  0  0  0
  9 10  2  0  0  0  0
 10 11  1  0  0  0  0
 11 12  2  0  0  0  0
 12 13  1  0  0  0  0
 13 14  2  0  0  0  0
  9 14  1  0  0  0  0
  8 15  1  0  0  0  0
 15 16  2  0  0  0  0
 16 17  1  0  0  0  0
 17 18  2  0  0  0  0
 18 19  1  0  0  0  0
 19 20  2  0  0  0  0
 15 20  1  0  0  0  0
  8 21  1  0  0  0  0
 21 22  1  0  0  0  0
 22 23  2  0  0  0  0
 23 24  1  0  0  0  0
 24 25  2  0  0  0  0
 21 25  1  0  0  0  0
M  END
> <chemblId>
CHEMBL104

> <bioactivity__type>
Ki

> <units>
nM

> <value>
4508.0

$$$$

  CDK     11271517592D 0   0.00000     0.00000     0

 22 25  0  0  0  0              1 V2000 
    3.8971    6.7500    0.0000 C   0  0  0  0  0  0  0  0  0  0  0  0
    2.5981    6.0000    0.0000 C   0  0  0  0  0  0  0  0  0  0  0  0
    2.5981    4.5000    0.0000 C   0  0  0  0  0  0  0  0  0  0  0  0
    3.8971    3.7500    0.0000 C   0  0  0  0  0  0  0  0  0  0  0  0
    3.8971    2.2500    0.0000 C   0  0  0  0  0  0  0  0  0  0  0  0
    2.5981    1.5000    0.0000 C   0  0  0  0  0  0  0  0  0  0  0  0
    2.5981   -0.0000    0.0000 C   0  0  0  0  0  0  0  0  0  0  0  0
    1.2990   -0.7500    0.0000 N   0  0  0  0  0  0  0  0  0  0  0  0
    0.0000    0.0000    0.0000 C   0  0  0  0  0  0  0  0  0  0  0  0
   -1.2990   -0.7500    0.0000 C   0  0  0  0  0  0  0  0  0  0  0  0
   -2.5981   -0.0000    0.0000 C   0  0  0  0  0  0  0  0  0  0  0  0
   -2.5981    1.5000    0.0000 C   0  0  0  0  0  0  0  0  0  0  0  0
   -3.8971    2.2500    0.0000 C   0  0  0  0  0  0  0  0  0  0  0  0
   -3.8971    3.7500    0.0000 C   0  0  0  0  0  0  0  0  0  0  0  0
   -5.1962    4.5000    0.0000 O   0  0  0  0  0  0  0  0  0  0  0  0
   -2.5981    4.5000    0.0000 C   0  0  0  0  0  0  0  0  0  0  0  0
   -2.5981    6.0000    0.0000 O   0  0  0  0  0  0  0  0  0  0  0  0
   -1.2990    3.7500    0.0000 C   0  0  0  0  0  0  0  0  0  0  0  0
   -1.2990    2.2500    0.0000 C   0  0  0  0  0  0  0  0  0  0  0  0
    0.0000    1.5000    0.0000 C   0  0  0  0  0  0  0  0  0  0  0  0
    1.2990    2.2500    0.0000 C   0  0  0  0  0  0  0  0  0  0  0  0
    1.2990    3.7500    0.0000 C   0  0  0  0  0  0  0  0  0  0  0  0
  1  2  1  0  0  0  0
  2  3  1  0  0  0  0
  3  4  2  0  0  0  0
  4  5  1  0  0  0  0
  5  6  2  0  0  0  0
  6  7  1  0  0  0  0
  7  8  1  0  0  0  0
  8  9  1  0  0  0  0
  9 10  1  6  0  0  0
 10 11  1  0  0  0  0
 11 12  1  0  0  0  0
 12 13  2  0  0  0  0
 13 14  1  0  0  0  0
 14 15  1  0  0  0  0
 14 16  2  0  0  0  0
 16 17  1  0  0  0  0
 16 18  1  0  0  0  0
 18 19  2  0  0  0  0
 12 19  1  0  0  0  0
 20 19  1  1  0  0  0
  9 20  1  0  0  0  0
 20 21  1  0  0  0  0
  6 21  1  0  0  0  0
 21 22  2  0  0  0  0
  3 22  1  0  0  0  0
M  END
> <chemblId>
CHEMBL104571

> <bioactivity__type>
Ki

> <units>
nM

> <value>
29.0

$$$$

  CDK     11271517592D 0   0.00000     0.00000     0

 26 29  0  0  0  0              1 V2000 
   -5.9167    8.6305    0.0000 C   0  0  0  0  0  0  0  0  0  0  0  0
   -4.6236    7.8703    0.0000 C   0  0  0  0  0  0  0  0  0  0  0  0
   -4.6354    6.3704    0.0000 C   0  0  0  0  0  0  0  0  0  0  0  0
   -5.9403    5.6306    0.0000 C   0  0  0  0  0  0  0  0  0  0  0  0
   -7.2334    6.3908    0.0000 O   0  0  0  0  0  0  0  0  0  0  0  0
   -3.3423    5.6102    0.0000 N   0  0  0  0  0  0  0  0  0  0  0  0
   -3.3541    4.1102    0.0000 C   0  0  0  0  0  0  0  0  0  0  0  0
   -4.6590    3.3705    0.0000 O   0  0  0  0  0  0  0  0  0  0  0  0
   -2.0610    3.3500    0.0000 C   0  0  0  0  0  0  0  0  0  0  0  0
   -0.7650    4.0850    0.0000 C   0  0  0  0  0  0  0  0  0  0  0  0
    0.5220    3.3290    0.0000 N   0  0  0  0  0  0  0  0  0  0  0  0
    1.8238    4.0741    0.0000 C   0  0  0  0  0  0  0  0  0  0  0  0
    0.5220    1.8200    0.0000 C   0  0  0  0  0  0  0  0  0  0  0  0
    1.8240    1.0460    0.0000 C   0  0  0  0  0  0  0  0  0  0  0  0
    1.8190   -0.4520    0.0000 C   0  0  0  0  0  0  0  0  0  0  0  0
    2.8690   -1.5290    0.0000 C   0  0  0  0  0  0  0  0  0  0  0  0
    2.1670   -2.8580    0.0000 N   0  0  0  0  0  0  0  0  0  0  0  0
    2.8279   -4.2046    0.0000 C   0  0  0  0  0  0  0  0  0  0  0  0
    0.6850   -2.6000    0.0000 C   0  0  0  0  0  0  0  0  0  0  0  0
   -0.5600   -3.4450    0.0000 C   0  0  0  0  0  0  0  0  0  0  0  0
   -1.9120   -2.7970    0.0000 C   0  0  0  0  0  0  0  0  0  0  0  0
   -2.0170   -1.3010    0.0000 C   0  0  0  0  0  0  0  0  0  0  0  0
   -0.7710   -0.4490    0.0000 C   0  0  0  0  0  0  0  0  0  0  0  0
   -0.7740    1.0800    0.0000 C   0  0  0  0  0  0  0  0  0  0  0  0
   -2.0730    1.8590    0.0000 C   0  0  0  0  0  0  0  0  0  0  0  0
    0.5250   -1.1370    0.0000 C   0  0  0  0  0  0  0  0  0  0  0  0
  1  2  1  0  0  0  0
  3  2  1  6  0  0  0
  3  4  1  0  0  0  0
  4  5  1  0  0  0  0
  3  6  1  0  0  0  0
  6  7  1  0  0  0  0
  7  8  2  0  0  0  0
  9  7  1  1  0  0  0
  9 10  1  0  0  0  0
 10 11  1  0  0  0  0
 11 12  1  0  0  0  0
 11 13  1  0  0  0  0
 13 14  1  6  0  0  0
 14 15  1  0  0  0  0
 15 16  2  0  0  0  0
 16 17  1  0  0  0  0
 17 18  1  0  0  0  0
 17 19  1  0  0  0  0
 19 20  2  0  0  0  0
 20 21  1  0  0  0  0
 21 22  2  0  0  0  0
 22 23  1  0  0  0  0
 23 24  1  0  0  0  0
 13 24  1  0  0  0  0
 24 25  2  0  0  0  0
  9 25  1  0  0  0  0
 23 26  2  0  0  0  0
 15 26  1  0  0  0  0
 19 26  1  0  0  0  0
M  END
> <chemblId>
CHEMBL1065

> <bioactivity__type>
Ki

> <units>
nM

> <value>
472.0

$$$$

  CDK     11271517592D 0   0.00000     0.00000     0

 21 25  0  0  0  0              1 V2000 
    1.9176    4.9746    0.0000 C   0  0  0  0  0  0  0  0  0  0  0  0
    3.3442    4.5111    0.0000 C   0  0  0  0  0  0  0  0  0  0  0  0
    3.6560    3.0439    0.0000 C   0  0  0  0  0  0  0  0  0  0  0  0
    5.0826    2.5803    0.0000 C   0  0  0  0  0  0  0  0  0  0  0  0
    5.3945    1.1131    0.0000 C   0  0  0  0  0  0  0  0  0  0  0  0
    4.2798    0.1094    0.0000 C   0  0  0  0  0  0  0  0  0  0  0  0
    2.8532    0.5729    0.0000 C   0  0  0  0  0  0  0  0  0  0  0  0
    2.5413    2.0402    0.0000 C   0  0  0  0  0  0  0  0  0  0  0  0
    1.1147    2.5037    0.0000 C   0  0  0  0  0  0  0  0  0  0  0  0
    0.8028    3.9709    0.0000 N   0  0  0  0  0  0  0  0  0  0  0  0
   -0.6237    4.4344    0.0000 C   0  0  0  0  0  0  0  0  0  0  0  0
   -1.7385    3.4307    0.0000 C   0  0  0  0  0  0  0  0  0  0  0  0
   -1.4266    1.9635    0.0000 C   0  0  0  0  0  0  0  0  0  0  0  0
   -2.3083    0.7500    0.0000 N   0  0  0  0  0  0  0  0  0  0  0  0
   -1.4266   -0.4635    0.0000 C   0  0  0  0  0  0  0  0  0  0  0  0
   -1.7385   -1.9307    0.0000 C   0  0  0  0  0  0  0  0  0  0  0  0
   -0.6237   -2.9344    0.0000 C   0  0  0  0  0  0  0  0  0  0  0  0
    0.8028   -2.4709    0.0000 C   0  0  0  0  0  0  0  0  0  0  0  0
    1.1147   -1.0037    0.0000 C   0  0  0  0  0  0  0  0  0  0  0  0
    0.0000    0.0000    0.0000 C   0  0  0  0  0  0  0  0  0  0  0  0
    0.0000    1.5000    0.0000 C   0  0  0  0  0  0  0  0  0  0  0  0
  1  2  1  0  0  0  0
  2  3  1  0  0  0  0
  3  4  2  0  0  0  0
  4  5  1  0  0  0  0
  5  6  2  0  0  0  0
  6  7  1  0  0  0  0
  7  8  2  0  0  0  0
  3  8  1  0  0  0  0
  8  9  1  0  0  0  0
  9 10  1  0  0  0  0
  1 10  1  0  0  0  0
 10 11  1  0  0  0  0
 11 12  1  0  0  0  0
 12 13  1  0  0  0  0
 13 14  1  0  0  0  0
 14 15  1  0  0  0  0
 15 16  2  0  0  0  0
 16 17  1  0  0  0  0
 17 18  2  0  0  0  0
 18 19  1  0  0  0  0
 19 20  2  0  0  0  0
 15 20  1  0  0  0  0
 20 21  1  0  0  0  0
  9 21  1  0  0  0  0
 13 21  2  0  0  0  0
M  END
> <chemblId>
CHEMBL1086789

> <bioactivity__type>
Ki

> <units>
nM

> <value>
2101.0

$$$$

  CDK     11271517592D 0   0.00000     0.00000     0

 21 25  0  0  0  0              1 V2000 
   -3.6592   -1.6958    0.0000 C   0  0  0  0  0  0  0  0  0  0  0  0
   -3.2211   -3.1304    0.0000 C   0  0  0  0  0  0  0  0  0  0  0  0
   -1.7597   -3.4683    0.0000 C   0  0  0  0  0  0  0  0  0  0  0  0
   -1.3219   -4.9029    0.0000 C   0  0  0  0  0  0  0  0  0  0  0  0
    0.1395   -5.2410    0.0000 C   0  0  0  0  0  0  0  0  0  0  0  0
    1.1630   -4.1445    0.0000 C   0  0  0  0  0  0  0  0  0  0  0  0
    0.7251   -2.7098    0.0000 C   0  0  0  0  0  0  0  0  0  0  0  0
   -0.7363   -2.3716    0.0000 C   0  0  0  0  0  0  0  0  0  0  0  0
   -1.1727   -0.9352    0.0000 C   0  0  0  0  0  0  0  0  0  0  0  0
   -2.6351   -0.6015    0.0000 N   0  0  0  0  0  0  0  0  0  0  0  0
   -3.2860    0.7500    0.0000 C   0  0  0  0  0  0  0  0  0  0  0  0
   -2.6351    2.1015    0.0000 C   0  0  0  0  0  0  0  0  0  0  0  0
   -1.1147    2.5037    0.0000 C   0  0  0  0  0  0  0  0  0  0  0  0
   -0.8028    3.9709    0.0000 C   0  0  0  0  0  0  0  0  0  0  0  0
    0.6237    4.4344    0.0000 C   0  0  0  0  0  0  0  0  0  0  0  0
    1.7385    3.4307    0.0000 C   0  0  0  0  0  0  0  0  0  0  0  0
    1.4266    1.9635    0.0000 C   0  0  0  0  0  0  0  0  0  0  0  0
    2.3083    0.7500    0.0000 N   0  0  0  0  0  0  0  0  0  0  0  0
    1.4266   -0.4635    0.0000 C   0  0  0  0  0  0  0  0  0  0  0  0
    0.0000    0.0000    0.0000 C   0  0  0  0  0  0  0  0  0  0  0  0
    0.0000    1.5000    0.0000 C   0  0  0  0  0  0  0  0  0  0  0  0
  1  2  1  0  0  0  0
  2  3  1  0  0  0  0
  3  4  2  0  0  0  0
  4  5  1  0  0  0  0
  5  6  2  0  0  0  0
  6  7  1  0  0  0  0
  7  8  2  0  0  0  0
  3  8  1  0  0  0  0
  8  9  1  0  0  0  0
  9 10  1  0  0  0  0
  1 10  1  0  0  0  0
 10 11  1  0  0  0  0
 11 12  1  0  0  0  0
 12 13  1  0  0  0  0
 13 14  2  0  0  0  0
 14 15  1  0  0  0  0
 15 16  2  0  0  0  0
 16 17  1  0  0  0  0
 17 18  1  0  0  0  0
 18 19  1  0  0  0  0
 19 20  2  0  0  0  0
  9 20  1  0  0  0  0
 20 21  1  0  0  0  0
 13 21  1  0  0  0  0
 17 21  2  0  0  0  0
M  END
> <chemblId>
CHEMBL1086790

> <bioactivity__type>
Ki

> <units>
nM

> <value>
1836.0

$$$$

  CDK     11271517592D 0   0.00000     0.00000     0

 22 25  0  0  0  0              1 V2000 
   -6.0556    3.0002    0.0000 C   0  0  0  0  0  0  0  0  0  0  0  0
   -4.7938    2.1892    0.0000 N   0  0  0  0  0  0  0  0  0  0  0  0
   -5.2164    0.7500    0.0000 C   0  0  0  0  0  0  0  0  0  0  0  0
   -4.7938   -0.6892    0.0000 C   0  0  0  0  0  0  0  0  0  0  0  0
   -3.6601   -1.6715    0.0000 C   0  0  0  0  0  0  0  0  0  0  0  0
   -4.5766   -2.8629    0.0000 C   0  0  0  0  0  0  0  0  0  0  0  0
   -4.0093   -4.2514    0.0000 C   0  0  0  0  0  0  0  0  0  0  0  0
   -2.5230   -4.4543    0.0000 C   0  0  0  0  0  0  0  0  0  0  0  0
   -1.6042   -3.2687    0.0000 C   0  0  0  0  0  0  0  0  0  0  0  0
   -2.1754   -1.8850    0.0000 C   0  0  0  0  0  0  0  0  0  0  0  0
   -0.8110   -1.2619    0.0000 C   0  0  0  0  0  0  0  0  0  0  0  0
    0.0000    0.0000    0.0000 C   0  0  0  0  0  0  0  0  0  0  0  0
    1.4266   -0.4635    0.0000 C   0  0  0  0  0  0  0  0  0  0  0  0
    2.3083    0.7500    0.0000 N   0  0  0  0  0  0  0  0  0  0  0  0
    1.4266    1.9635    0.0000 C   0  0  0  0  0  0  0  0  0  0  0  0
    1.7385    3.4307    0.0000 C   0  0  0  0  0  0  0  0  0  0  0  0
    0.6237    4.4344    0.0000 C   0  0  0  0  0  0  0  0  0  0  0  0
   -0.8028    3.9709    0.0000 C   0  0  0  0  0  0  0  0  0  0  0  0
   -1.1147    2.5037    0.0000 C   0  0  0  0  0  0  0  0  0  0  0  0
   -2.1754    3.3850    0.0000 C   0  0  0  0  0  0  0  0  0  0  0  0
   -3.6601    3.1715    0.0000 C   0  0  0  0  0  0  0  0  0  0  0  0
    0.0000    1.5000    0.0000 C   0  0  0  0  0  0  0  0  0  0  0  0
  1  2  1  0  0  0  0
  2  3  1  0  0  0  0
  3  4  1  0  0  0  0
  4  5  1  0  0  0  0
  5  6  2  0  0  0  0
  6  7  1  0  0  0  0
  7  8  2  0  0  0  0
  8  9  1  0  0  0  0
  9 10  2  0  0  0  0
  5 10  1  0  0  0  0
 10 11  1  0  0  0  0
 11 12  1  0  0  0  0
 12 13  2  0  0  0  0
 13 14  1  0  0  0  0
 14 15  1  0  0  0  0
 15 16  2  0  0  0  0
 16 17  1  0  0  0  0
 17 18  2  0  0  0  0
 18 19  1  0  0  0  0
 19 20  1  0  0  0  0
 20 21  1  0  0  0  0
  2 21  1  0  0  0  0
 19 22  2  0  0  0  0
 12 22  1  0  0  0  0
 15 22  1  0  0  0  0
M  END
> <chemblId>
CHEMBL1087300

> <bioactivity__type>
Ki

> <units>
nM

> <value>
4.2

$$$$

  CDK     11271517592D 0   0.00000     0.00000     0

 22 25  0  0  0  0              1 V2000 
   -2.3083   -5.6041    0.0000 C   0  0  0  0  0  0  0  0  0  0  0  0
   -1.4266   -4.3906    0.0000 N   0  0  0  0  0  0  0  0  0  0  0  0
   -0.0000   -4.8541    0.0000 C   0  0  0  0  0  0  0  0  0  0  0  0
    1.4266   -4.3906    0.0000 C   0  0  0  0  0  0  0  0  0  0  0  0
    2.3083   -3.1771    0.0000 C   0  0  0  0  0  0  0  0  0  0  0  0
    3.6073   -3.9271    0.0000 C   0  0  0  0  0  0  0  0  0  0  0  0
    4.9063   -3.1771    0.0000 C   0  0  0  0  0  0  0  0  0  0  0  0
    4.9063   -1.6771    0.0000 C   0  0  0  0  0  0  0  0  0  0  0  0
    3.6073   -0.9271    0.0000 C   0  0  0  0  0  0  0  0  0  0  0  0
    2.3083   -1.6771    0.0000 C   0  0  0  0  0  0  0  0  0  0  0  0
    1.4266   -0.4635    0.0000 C   0  0  0  0  0  0  0  0  0  0  0  0
    0.0000    0.0000    0.0000 C   0  0  0  0  0  0  0  0  0  0  0  0
   -1.4266   -0.4635    0.0000 C   0  0  0  0  0  0  0  0  0  0  0  0
   -2.3083   -1.6771    0.0000 C   0  0  0  0  0  0  0  0  0  0  0  0
   -2.3083   -3.1771    0.0000 C   0  0  0  0  0  0  0  0  0  0  0  0
   -2.3083    0.7500    0.0000 N   0  0  0  0  0  0  0  0  0  0  0  0
   -1.4266    1.9635    0.0000 C   0  0  0  0  0  0  0  0  0  0  0  0
   -1.7385    3.4307    0.0000 C   0  0  0  0  0  0  0  0  0  0  0  0
   -0.6237    4.4344    0.0000 C   0  0  0  0  0  0  0  0  0  0  0  0
    0.8028    3.9709    0.0000 C   0  0  0  0  0  0  0  0  0  0  0  0
    1.1147    2.5037    0.0000 C   0  0  0  0  0  0  0  0  0  0  0  0
    0.0000    1.5000    0.0000 C   0  0  0  0  0  0  0  0  0  0  0  0
  1  2  1  0  0  0  0
  2  3  1  0  0  0  0
  3  4  1  0  0  0  0
  4  5  1  0  0  0  0
  5  6  2  0  0  0  0
  6  7  1  0  0  0  0
  7  8  2  0  0  0  0
  8  9  1  0  0  0  0
  9 10  2  0  0  0  0
  5 10  1  0  0  0  0
 10 11  1  0  0  0  0
 11 12  1  0  0  0  0
 12 13  2  0  0  0  0
 13 14  1  0  0  0  0
 14 15  1  0  0  0  0
  2 15  1  0  0  0  0
 13 16  1  0  0  0  0
 16 17  1  0  0  0  0
 17 18  2  0  0  0  0
 18 19  1  0  0  0  0
 19 20  2  0  0  0  0
 20 21  1  0  0  0  0
 21 22  2  0  0  0  0
 12 22  1  0  0  0  0
 17 22  1  0  0  0  0
M  END
> <chemblId>
CHEMBL1087301

> <bioactivity__type>
Ki

> <units>
nM

> <value>
28.5

$$$$

  CDK     11271517592D 0   0.00000     0.00000     0

 23 25  0  0  0  0              1 V2000 
   -7.7942    0.7500    0.0000 C   0  0  0  0  0  0  0  0  0  0  0  0
   -6.4951    1.5000    0.0000 C   0  0  0  0  0  0  0  0  0  0  0  0
   -5.1961    0.7500    0.0000 C   0  0  0  0  0  0  0  0  0  0  0  0
   -3.8970    1.5000    0.0000 N   0  0  0  0  0  0  0  0  0  0  0  0
   -3.8971    3.0000    0.0000 C   0  0  0  0  0  0  0  0  0  0  0  0
   -5.1961    3.7500    0.0000 C   0  0  0  0  0  0  0  0  0  0  0  0
   -5.1961    5.2500    0.0000 C   0  0  0  0  0  0  0  0  0  0  0  0
   -3.8971    6.0000    0.0000 C   0  0  0  0  0  0  0  0  0  0  0  0
   -3.8971    7.5000    0.0000 C   0  0  0  0  0  0  0  0  0  0  0  0
   -5.1961    8.2500    0.0000 C   0  0  0  0  0  0  0  0  0  0  0  0
   -6.4952    7.5000    0.0000 C   0  0  0  0  0  0  0  0  0  0  0  0
   -6.4951    6.0000    0.0000 C   0  0  0  0  0  0  0  0  0  0  0  0
   -2.5980    0.7500    0.0000 C   0  0  0  0  0  0  0  0  0  0  0  0
   -2.5980   -0.7500    0.0000 C   0  0  0  0  0  0  0  0  0  0  0  0
   -1.2990   -1.5000    0.0000 C   0  0  0  0  0  0  0  0  0  0  0  0
    0.0000   -0.7500    0.0000 C   0  0  0  0  0  0  0  0  0  0  0  0
    1.2990   -1.5000    0.0000 C   0  0  0  0  0  0  0  0  0  0  0  0
    1.2990   -3.0000    0.0000 O   0  0  0  0  0  0  0  0  0  0  0  0
    2.5980   -0.7500    0.0000 C   0  0  0  0  0  0  0  0  0  0  0  0
    2.5980    0.7500    0.0000 C   0  0  0  0  0  0  0  0  0  0  0  0
    1.2990    1.5000    0.0000 C   0  0  0  0  0  0  0  0  0  0  0  0
    0.0000    0.7500    0.0000 C   0  0  0  0  0  0  0  0  0  0  0  0
   -1.2990    1.5000    0.0000 C   0  0  0  0  0  0  0  0  0  0  0  0
  1  2  1  0  0  0  0
  2  3  1  0  0  0  0
  3  4  1  0  0  0  0
  4  5  1  0  0  0  0
  5  6  1  0  0  0  0
  6  7  1  0  0  0  0
  7  8  2  0  0  0  0
  8  9  1  0  0  0  0
  9 10  2  0  0  0  0
 10 11  1  0  0  0  0
 11 12  2  0  0  0  0
  7 12  1  0  0  0  0
  4 13  1  0  0  0  0
 13 14  1  0  0  0  0
 14 15  1  0  0  0  0
 15 16  1  0  0  0  0
 16 17  2  0  0  0  0
 17 18  1  0  0  0  0
 17 19  1  0  0  0  0
 19 20  2  0  0  0  0
 20 21  1  0  0  0  0
 21 22  2  0  0  0  0
 16 22  1  0  0  0  0
 22 23  1  0  0  0  0
 13 23  1  0  0  0  0
M  END
> <chemblId>
CHEMBL109684

> <bioactivity__type>
Ki

> <units>
nM

> <value>
804.0

$$$$

  CDK     11271517592D 0   0.00000     0.00000     0

 36 40  0  0  0  0              1 V2000 
   -8.8030   11.9987    0.0000 C   0  0  0  0  0  0  0  0  0  0  0  0
   -8.8027   10.4987    0.0000 C   0  0  0  0  0  0  0  0  0  0  0  0
   -7.5036    9.7489    0.0000 C   0  0  0  0  0  0  0  0  0  0  0  0
   -7.5033    8.2489    0.0000 N   0  0  0  0  0  0  0  0  0  0  0  0
   -6.2042    7.4991    0.0000 C   0  0  0  0  0  0  0  0  0  0  0  0
   -6.2039    5.9991    0.0000 C   0  0  0  0  0  0  0  0  0  0  0  0
   -4.9047    5.2494    0.0000 C   0  0  0  0  0  0  0  0  0  0  0  0
   -4.9045    3.7494    0.0000 C   0  0  0  0  0  0  0  0  0  0  0  0
   -3.6053    2.9996    0.0000 C   0  0  0  0  0  0  0  0  0  0  0  0
   -2.3064    3.7498    0.0000 C   0  0  0  0  0  0  0  0  0  0  0  0
   -1.0072    3.0000    0.0000 N   0  0  0  0  0  0  0  0  0  0  0  0
   -1.0070    1.5000    0.0000 C   0  0  0  0  0  0  0  0  0  0  0  0
   -2.3060    0.7500    0.0000 C   0  0  0  0  0  0  0  0  0  0  0  0
   -2.3060   -0.7500    0.0000 C   0  0  0  0  0  0  0  0  0  0  0  0
   -1.0070   -1.5000    0.0000 C   0  0  0  0  0  0  0  0  0  0  0  0
    0.2930   -0.7500    0.0000 C   0  0  0  0  0  0  0  0  0  0  0  0
    1.7190   -1.2140    0.0000 N   0  0  0  0  0  0  0  0  0  0  0  0
    2.6010    0.0000    0.0000 O   0  0  0  0  0  0  0  0  0  0  0  0
    1.7190    1.2140    0.0000 N   0  0  0  0  0  0  0  0  0  0  0  0
    0.2930    0.7500    0.0000 C   0  0  0  0  0  0  0  0  0  0  0  0
   -1.0072   -3.0000    0.0000 N   0  3  0  0  0  0  0  0  0  0  0  0
    0.2917   -3.7502    0.0000 O   0  0  0  0  0  0  0  0  0  0  0  0
   -2.3064   -3.7498    0.0000 O   0  5  0  0  0  0  0  0  0  0  0  0
   -2.3067    5.2498    0.0000 C   0  0  0  0  0  0  0  0  0  0  0  0
   -3.6058    5.9996    0.0000 C   0  0  0  0  0  0  0  0  0  0  0  0
   -8.8022    7.4987    0.0000 C   0  0  0  0  0  0  0  0  0  0  0  0
  -10.1014    8.2485    0.0000 C   0  0  0  0  0  0  0  0  0  0  0  0
  -11.4003    7.4983    0.0000 C   0  0  0  0  0  0  0  0  0  0  0  0
  -11.4001    5.9983    0.0000 C   0  0  0  0  0  0  0  0  0  0  0  0
  -12.6990    5.2481    0.0000 C   0  0  0  0  0  0  0  0  0  0  0  0
  -13.9981    5.9978    0.0000 O   0  0  0  0  0  0  0  0  0  0  0  0
  -12.6987    3.7481    0.0000 C   0  0  0  0  0  0  0  0  0  0  0  0
  -11.3996    2.9983    0.0000 C   0  0  0  0  0  0  0  0  0  0  0  0
  -10.1006    3.7485    0.0000 C   0  0  0  0  0  0  0  0  0  0  0  0
  -10.1009    5.2485    0.0000 C   0  0  0  0  0  0  0  0  0  0  0  0
   -8.8020    5.9987    0.0000 C   0  0  0  0  0  0  0  0  0  0  0  0
  1  2  1  0  0  0  0
  2  3  1  0  0  0  0
  3  4  1  0  0  0  0
  4  5  1  0  0  0  0
  5  6  1  0  0  0  0
  6  7  1  0  0  0  0
  7  8  2  0  0  0  0
  8  9  1  0  0  0  0
  9 10  2  0  0  0  0
 10 11  1  0  0  0  0
 11 12  1  0  0  0  0
 12 13  2  0  0  0  0
 13 14  1  0  0  0  0
 14 15  2  0  0  0  0
 15 16  1  0  0  0  0
 16 17  2  0  0  0  0
 17 18  1  0  0  0  0
 18 19  1  0  0  0  0
 19 20  2  0  0  0  0
 12 20  1  0  0  0  0
 16 20  1  0  0  0  0
 15 21  1  0  0  0  0
 21 22  2  0  0  0  0
 21 23  1  0  0  0  0
 10 24  1  0  0  0  0
 24 25  2  0  0  0  0
  7 25  1  0  0  0  0
  4 26  1  0  0  0  0
 26 27  1  0  0  0  0
 27 28  1  0  0  0  0
 28 29  1  0  0  0  0
 29 30  2  0  0  0  0
 30 31  1  0  0  0  0
 30 32  1  0  0  0  0
 32 33  2  0  0  0  0
 33 34  1  0  0  0  0
 34 35  2  0  0  0  0
 29 35  1  0  0  0  0
 35 36  1  0  0  0  0
 26 36  1  0  0  0  0
M  END
> <chemblId>
CHEMBL109787

> <bioactivity__type>
Ki

> <units>
nM

> <value>
170.0

$$$$

  CDK     11271517592D 0   0.00000     0.00000     0

 52 59  0  0  0  0              1 V2000 
   18.6667   -5.0098    0.0000 C   0  0  0  0  0  0  0  0  0  0  0  0
   17.1995   -5.3217    0.0000 C   0  0  0  0  0  0  0  0  0  0  0  0
   16.1958   -4.2070    0.0000 C   0  0  0  0  0  0  0  0  0  0  0  0
   14.7286   -4.5189    0.0000 N   0  0  0  0  0  0  0  0  0  0  0  0
   13.7249   -3.4041    0.0000 C   0  0  0  0  0  0  0  0  0  0  0  0
   12.2577   -3.7160    0.0000 C   0  0  0  0  0  0  0  0  0  0  0  0
   11.2540   -2.6013    0.0000 C   0  0  0  0  0  0  0  0  0  0  0  0
   11.7175   -1.1747    0.0000 C   0  0  0  0  0  0  0  0  0  0  0  0
   10.7138   -0.0600    0.0000 C   0  0  0  0  0  0  0  0  0  0  0  0
    9.2466   -0.3719    0.0000 C   0  0  0  0  0  0  0  0  0  0  0  0
    8.2429    0.7429    0.0000 N   0  0  0  0  0  0  0  0  0  0  0  0
    6.7757    0.4310    0.0000 C   0  0  0  0  0  0  0  0  0  0  0  0
    5.7720    1.5457    0.0000 N   0  0  0  0  0  0  0  0  0  0  0  0
    4.3048    1.2338    0.0000 C   0  0  0  0  0  0  0  0  0  0  0  0
    3.3011    2.3486    0.0000 C   0  0  0  0  0  0  0  0  0  0  0  0
    1.8338    2.0367    0.0000 C   0  0  0  0  0  0  0  0  0  0  0  0
    1.3703    0.6101    0.0000 C   0  0  0  0  0  0  0  0  0  0  0  0
    2.3740   -0.5046    0.0000 C   0  0  0  0  0  0  0  0  0  0  0  0
    3.8412   -0.1927    0.0000 C   0  0  0  0  0  0  0  0  0  0  0  0
    1.6240   -1.8037    0.0000 C   0  0  0  0  0  0  0  0  0  0  0  0
    2.2341   -3.1740    0.0000 O   0  0  0  0  0  0  0  0  0  0  0  0
    0.1568   -1.4918    0.0000 O   0  0  0  0  0  0  0  0  0  0  0  0
   -0.0000   -0.0000    0.0000 C   0  0  0  0  0  0  0  0  0  0  0  0
   -1.2990   -0.7500    0.0000 C   0  0  0  0  0  0  0  0  0  0  0  0
   -1.2990   -2.2500    0.0000 C   0  0  0  0  0  0  0  0  0  0  0  0
   -2.5981   -3.0000    0.0000 C   0  0  0  0  0  0  0  0  0  0  0  0
   -3.8971   -2.2500    0.0000 C   0  0  0  0  0  0  0  0  0  0  0  0
   -5.1962   -3.0000    0.0000 O   0  0  0  0  0  0  0  0  0  0  0  0
   -3.8971   -0.7500    0.0000 C   0  0  0  0  0  0  0  0  0  0  0  0
   -2.5981   -0.0000    0.0000 C   0  0  0  0  0  0  0  0  0  0  0  0
   -2.5981    1.5000    0.0000 O   0  0  0  0  0  0  0  0  0  0  0  0
   -1.2990    2.2500    0.0000 C   0  0  0  0  0  0  0  0  0  0  0  0
   -1.2990    3.7500    0.0000 C   0  0  0  0  0  0  0  0  0  0  0  0
    0.0000    4.5000    0.0000 C   0  0  0  0  0  0  0  0  0  0  0  0
    0.0000    6.0000    0.0000 O   0  0  0  0  0  0  0  0  0  0  0  0
    1.2990    3.7500    0.0000 C   0  0  0  0  0  0  0  0  0  0  0  0
    1.2990    2.2500    0.0000 C   0  0  0  0  0  0  0  0  0  0  0  0
    0.0000    1.5000    0.0000 C   0  0  0  0  0  0  0  0  0  0  0  0
    6.3122   -0.9956    0.0000 S   0  0  0  0  0  0  0  0  0  0  0  0
    8.7831   -1.7984    0.0000 C   0  0  0  0  0  0  0  0  0  0  0  0
    9.7868   -2.9132    0.0000 C   0  0  0  0  0  0  0  0  0  0  0  0
   14.2651   -5.9454    0.0000 C   0  0  0  0  0  0  0  0  0  0  0  0
   12.7979   -6.2573    0.0000 C   0  0  0  0  0  0  0  0  0  0  0  0
   12.3343   -7.6839    0.0000 C   0  0  0  0  0  0  0  0  0  0  0  0
   13.3380   -8.7986    0.0000 C   0  0  0  0  0  0  0  0  0  0  0  0
   12.8745  -10.2252    0.0000 C   0  0  0  0  0  0  0  0  0  0  0  0
   11.4073  -10.5371    0.0000 O   0  0  0  0  0  0  0  0  0  0  0  0
   13.8782  -11.3399    0.0000 C   0  0  0  0  0  0  0  0  0  0  0  0
   15.3454  -11.0280    0.0000 C   0  0  0  0  0  0  0  0  0  0  0  0
   15.8089   -9.6015    0.0000 C   0  0  0  0  0  0  0  0  0  0  0  0
   14.8052   -8.4867    0.0000 C   0  0  0  0  0  0  0  0  0  0  0  0
   15.2688   -7.0602    0.0000 C   0  0  0  0  0  0  0  0  0  0  0  0
  1  2  1  0  0  0  0
  2  3  1  0  0  0  0
  3  4  1  0  0  0  0
  4  5  1  0  0  0  0
  5  6  1  0  0  0  0
  6  7  1  0  0  0  0
  7  8  2  0  0  0  0
  8  9  1  0  0  0  0
  9 10  2  0  0  0  0
 10 11  1  0  0  0  0
 11 12  1  0  0  0  0
 12 13  2  0  0  0  0
 13 14  1  0  0  0  0
 14 15  2  0  0  0  0
 15 16  1  0  0  0  0
 16 17  2  0  0  0  0
 17 18  1  0  0  0  0
 18 19  2  0  0  0  0
 14 19  1  0  0  0  0
 18 20  1  0  0  0  0
 20 21  2  0  0  0  0
 20 22  1  0  0  0  0
 22 23  1  0  0  0  0
 17 23  1  0  0  0  0
 23 24  1  0  0  0  0
 24 25  2  0  0  0  0
 25 26  1  0  0  0  0
 26 27  2  0  0  0  0
 27 28  1  0  0  0  0
 27 29  1  0  0  0  0
 29 30  2  0  0  0  0
 24 30  1  0  0  0  0
 30 31  1  0  0  0  0
 31 32  1  0  0  0  0
 32 33  2  0  0  0  0
 33 34  1  0  0  0  0
 34 35  1  0  0  0  0
 34 36  2  0  0  0  0
 36 37  1  0  0  0  0
 37 38  2  0  0  0  0
 23 38  1  0  0  0  0
 32 38  1  0  0  0  0
 12 39  1  0  0  0  0
 10 40  1  0  0  0  0
 40 41  2  0  0  0  0
  7 41  1  0  0  0  0
 42  4  1  6  0  0  0
 42 43  1  0  0  0  0
 43 44  1  0  0  0  0
 44 45  1  0  0  0  0
 45 46  2  0  0  0  0
 46 47  1  0  0  0  0
 46 48  1  0  0  0  0
 48 49  2  0  0  0  0
 49 50  1  0  0  0  0
 50 51  2  0  0  0  0
 45 51  1  0  0  0  0
 51 52  1  0  0  0  0
 42 52  1  0  0  0  0
M  END
> <chemblId>
CHEMBL109897

> <bioactivity__type>
Ki

> <units>
nM

> <value>
260.0

$$$$

  CDK     11271517592D 0   0.00000     0.00000     0

 28 31  0  0  0  0              1 V2000 
    8.8254  -14.6759    0.0000 F   0  0  0  0  0  0  0  0  0  0  0  0
    8.3619  -13.2493    0.0000 C   0  0  0  0  0  0  0  0  0  0  0  0
    9.3656  -12.1345    0.0000 C   0  0  0  0  0  0  0  0  0  0  0  0
    8.9020  -10.7080    0.0000 C   0  0  0  0  0  0  0  0  0  0  0  0
    7.4348  -10.3961    0.0000 C   0  0  0  0  0  0  0  0  0  0  0  0
    6.4311  -11.5109    0.0000 C   0  0  0  0  0  0  0  0  0  0  0  0
    6.8947  -12.9374    0.0000 C   0  0  0  0  0  0  0  0  0  0  0  0
    6.9712   -8.9696    0.0000 C   0  0  0  0  0  0  0  0  0  0  0  0
    7.9749   -7.8548    0.0000 O   0  0  0  0  0  0  0  0  0  0  0  0
    5.5040   -8.6577    0.0000 C   0  0  0  0  0  0  0  0  0  0  0  0
    5.0404   -7.2311    0.0000 C   0  0  0  0  0  0  0  0  0  0  0  0
    3.5732   -6.9193    0.0000 C   0  0  0  0  0  0  0  0  0  0  0  0
    3.1097   -5.4927    0.0000 N   0  0  0  0  0  0  0  0  0  0  0  0
    4.1133   -4.3780    0.0000 C   0  0  0  0  0  0  0  0  0  0  0  0
    3.6498   -2.9514    0.0000 C   0  0  0  0  0  0  0  0  0  0  0  0
    2.1826   -2.6396    0.0000 C   0  0  0  0  0  0  0  0  0  0  0  0
    1.1789   -3.7543    0.0000 C   0  0  0  0  0  0  0  0  0  0  0  0
    1.6424   -5.1809    0.0000 C   0  0  0  0  0  0  0  0  0  0  0  0
    1.7190   -1.2130    0.0000 N   0  0  0  0  0  0  0  0  0  0  0  0
    2.6010    0.0000    0.0000 C   0  0  0  0  0  0  0  0  0  0  0  0
    4.1010    0.0000    0.0000 O   0  0  0  0  0  0  0  0  0  0  0  0
    1.7190    1.2130    0.0000 N   0  0  0  0  0  0  0  0  0  0  0  0
    0.2920    0.7500    0.0000 C   0  0  0  0  0  0  0  0  0  0  0  0
   -1.0060    1.5000    0.0000 C   0  0  0  0  0  0  0  0  0  0  0  0
   -2.3060    0.7500    0.0000 C   0  0  0  0  0  0  0  0  0  0  0  0
   -2.3060   -0.7500    0.0000 C   0  0  0  0  0  0  0  0  0  0  0  0
   -1.0060   -1.5000    0.0000 C   0  0  0  0  0  0  0  0  0  0  0  0
    0.2920   -0.7500    0.0000 C   0  0  0  0  0  0  0  0  0  0  0  0
  1  2  1  0  0  0  0
  2  3  2  0  0  0  0
  3  4  1  0  0  0  0
  4  5  2  0  0  0  0
  5  6  1  0  0  0  0
  6  7  2  0  0  0  0
  2  7  1  0  0  0  0
  5  8  1  0  0  0  0
  8  9  2  0  0  0  0
  8 10  1  0  0  0  0
 10 11  1  0  0  0  0
 11 12  1  0  0  0  0
 12 13  1  0  0  0  0
 13 14  1  0  0  0  0
 14 15  1  0  0  0  0
 15 16  1  0  0  0  0
 16 17  2  0  0  0  0
 17 18  1  0  0  0  0
 13 18  1  0  0  0  0
 16 19  1  0  0  0  0
 19 20  1  0  0  0  0
 20 21  2  0  0  0  0
 20 22  1  0  0  0  0
 22 23  1  0  0  0  0
 23 24  2  0  0  0  0
 24 25  1  0  0  0  0
 25 26  2  0  0  0  0
 26 27  1  0  0  0  0
 27 28  2  0  0  0  0
 19 28  1  0  0  0  0
 23 28  1  0  0  0  0
M  END
> <chemblId>
CHEMBL1108

> <bioactivity__type>
Ki

> <units>
nM

> <value>
546.0

$$$$

  CDK     11271517592D 0   0.00000     0.00000     0

 30 33  0  0  0  0              1 V2000 
  -15.5883    5.2501    0.0000 Cl  0  0  0  0  0  0  0  0  0  0  0  0
  -15.5884    3.7501    0.0000 C   0  0  0  0  0  0  0  0  0  0  0  0
  -16.8874    3.0001    0.0000 C   0  0  0  0  0  0  0  0  0  0  0  0
  -16.8874    1.5001    0.0000 C   0  0  0  0  0  0  0  0  0  0  0  0
  -15.5884    0.7501    0.0000 C   0  0  0  0  0  0  0  0  0  0  0  0
  -14.2893    1.5001    0.0000 C   0  0  0  0  0  0  0  0  0  0  0  0
  -12.9903    0.7501    0.0000 N   0  0  0  0  0  0  0  0  0  0  0  0
  -12.9903   -0.7499    0.0000 C   0  0  0  0  0  0  0  0  0  0  0  0
  -11.6913   -1.4999    0.0000 C   0  0  0  0  0  0  0  0  0  0  0  0
  -10.3922   -0.7500    0.0000 N   0  0  0  0  0  0  0  0  0  0  0  0
   -9.0932   -1.5000    0.0000 C   0  0  0  0  0  0  0  0  0  0  0  0
   -7.7942   -0.7500    0.0000 C   0  0  0  0  0  0  0  0  0  0  0  0
   -6.4951   -1.5000    0.0000 C   0  0  0  0  0  0  0  0  0  0  0  0
   -5.1961   -0.7500    0.0000 C   0  0  0  0  0  0  0  0  0  0  0  0
   -3.8970   -1.5000    0.0000 O   0  0  0  0  0  0  0  0  0  0  0  0
   -2.5980   -0.7500    0.0000 C   0  0  0  0  0  0  0  0  0  0  0  0
   -2.5980    0.7500    0.0000 C   0  0  0  0  0  0  0  0  0  0  0  0
   -1.2990    1.5000    0.0000 C   0  0  0  0  0  0  0  0  0  0  0  0
   -0.0000    0.7500    0.0000 C   0  0  0  0  0  0  0  0  0  0  0  0
    1.2990    1.5000    0.0000 C   0  0  0  0  0  0  0  0  0  0  0  0
    2.5980    0.7500    0.0000 C   0  0  0  0  0  0  0  0  0  0  0  0
    2.5980   -0.7500    0.0000 C   0  0  0  0  0  0  0  0  0  0  0  0
    3.8970   -1.5000    0.0000 O   0  0  0  0  0  0  0  0  0  0  0  0
    1.2990   -1.5000    0.0000 N   0  0  0  0  0  0  0  0  0  0  0  0
   -0.0000   -0.7500    0.0000 C   0  0  0  0  0  0  0  0  0  0  0  0
   -1.2990   -1.5000    0.0000 C   0  0  0  0  0  0  0  0  0  0  0  0
  -10.3922    0.7500    0.0000 C   0  0  0  0  0  0  0  0  0  0  0  0
  -11.6913    1.5001    0.0000 C   0  0  0  0  0  0  0  0  0  0  0  0
  -14.2893    3.0001    0.0000 C   0  0  0  0  0  0  0  0  0  0  0  0
  -12.9903    3.7501    0.0000 Cl  0  0  0  0  0  0  0  0  0  0  0  0
  1  2  1  0  0  0  0
  2  3  2  0  0  0  0
  3  4  1  0  0  0  0
  4  5  2  0  0  0  0
  5  6  1  0  0  0  0
  6  7  1  0  0  0  0
  7  8  1  0  0  0  0
  8  9  1  0  0  0  0
  9 10  1  0  0  0  0
 10 11  1  0  0  0  0
 11 12  1  0  0  0  0
 12 13  1  0  0  0  0
 13 14  1  0  0  0  0
 14 15  1  0  0  0  0
 15 16  1  0  0  0  0
 16 17  2  0  0  0  0
 17 18  1  0  0  0  0
 18 19  2  0  0  0  0
 19 20  1  0  0  0  0
 20 21  1  0  0  0  0
 21 22  1  0  0  0  0
 22 23  2  0  0  0  0
 22 24  1  0  0  0  0
 24 25  1  0  0  0  0
 19 25  1  0  0  0  0
 25 26  2  0  0  0  0
 16 26  1  0  0  0  0
 10 27  1  0  0  0  0
 27 28  1  0  0  0  0
  7 28  1  0  0  0  0
  6 29  2  0  0  0  0
  2 29  1  0  0  0  0
 29 30  1  0  0  0  0
M  END
> <chemblId>
CHEMBL1112

> <bioactivity__type>
Ki

> <units>
nM

> <value>
655.0

$$$$

  CDK     11271517592D 0   0.00000     0.00000     0

 22 25  0  0  0  0              1 V2000 
   -5.6513   -0.6654    0.0000 Cl  0  0  0  0  0  0  0  0  0  0  0  0
   -4.2180   -0.2230    0.0000 C   0  0  0  0  0  0  0  0  0  0  0  0
   -3.8850    1.2390    0.0000 C   0  0  0  0  0  0  0  0  0  0  0  0
   -2.4510    1.6820    0.0000 C   0  0  0  0  0  0  0  0  0  0  0  0
   -1.3510    0.6620    0.0000 C   0  0  0  0  0  0  0  0  0  0  0  0
    0.0000    1.3130    0.0000 O   0  0  0  0  0  0  0  0  0  0  0  0
    1.3520    0.6620    0.0000 C   0  0  0  0  0  0  0  0  0  0  0  0
    2.4510    1.6820    0.0000 C   0  0  0  0  0  0  0  0  0  0  0  0
    3.8840    1.2400    0.0000 C   0  0  0  0  0  0  0  0  0  0  0  0
    4.2180   -0.2220    0.0000 C   0  0  0  0  0  0  0  0  0  0  0  0
    3.1190   -1.2430    0.0000 C   0  0  0  0  0  0  0  0  0  0  0  0
    1.6850   -0.8010    0.0000 C   0  0  0  0  0  0  0  0  0  0  0  0
    0.7500   -1.9730    0.0000 N   0  0  0  0  0  0  0  0  0  0  0  0
   -0.7500   -1.9730    0.0000 C   0  0  0  0  0  0  0  0  0  0  0  0
   -1.4007   -3.3245    0.0000 N   0  0  0  0  0  0  0  0  0  0  0  0
   -2.8965   -3.4368    0.0000 C   0  0  0  0  0  0  0  0  0  0  0  0
   -3.5472   -4.7883    0.0000 C   0  0  0  0  0  0  0  0  0  0  0  0
   -2.7021   -6.0275    0.0000 N   0  0  0  0  0  0  0  0  0  0  0  0
   -1.2063   -5.9153    0.0000 C   0  0  0  0  0  0  0  0  0  0  0  0
   -0.5556   -4.5638    0.0000 C   0  0  0  0  0  0  0  0  0  0  0  0
   -1.6850   -0.8010    0.0000 C   0  0  0  0  0  0  0  0  0  0  0  0
   -3.1190   -1.2430    0.0000 C   0  0  0  0  0  0  0  0  0  0  0  0
  1  2  1  0  0  0  0
  2  3  2  0  0  0  0
  3  4  1  0  0  0  0
  4  5  2  0  0  0  0
  5  6  1  0  0  0  0
  6  7  1  0  0  0  0
  7  8  2  0  0  0  0
  8  9  1  0  0  0  0
  9 10  2  0  0  0  0
 10 11  1  0  0  0  0
 11 12  2  0  0  0  0
  7 12  1  0  0  0  0
 12 13  1  0  0  0  0
 13 14  2  0  0  0  0
 14 15  1  0  0  0  0
 15 16  1  0  0  0  0
 16 17  1  0  0  0  0
 17 18  1  0  0  0  0
 18 19  1  0  0  0  0
 19 20  1  0  0  0  0
 15 20  1  0  0  0  0
 14 21  1  0  0  0  0
  5 21  1  0  0  0  0
 21 22  2  0  0  0  0
  2 22  1  0  0  0  0
M  END
> <chemblId>
CHEMBL1113

> <bioactivity__type>
Ki

> <units>
nM

> <value>
196.0

$$$$

  CDK     11271517592D 0   0.00000     0.00000     0

 24 26  0  0  0  0              1 V2000 
   -7.7942    0.7500    0.0000 C   0  0  0  0  0  0  0  0  0  0  0  0
   -6.4951    1.5000    0.0000 C   0  0  0  0  0  0  0  0  0  0  0  0
   -5.1961    0.7500    0.0000 C   0  0  0  0  0  0  0  0  0  0  0  0
   -3.8970    1.5000    0.0000 N   0  0  0  0  0  0  0  0  0  0  0  0
   -3.8971    3.0000    0.0000 C   0  0  0  0  0  0  0  0  0  0  0  0
   -5.1961    3.7500    0.0000 C   0  0  0  0  0  0  0  0  0  0  0  0
   -5.1961    5.2500    0.0000 C   0  0  0  0  0  0  0  0  0  0  0  0
   -3.8971    6.0000    0.0000 C   0  0  0  0  0  0  0  0  0  0  0  0
   -3.8971    7.5000    0.0000 C   0  0  0  0  0  0  0  0  0  0  0  0
   -5.1961    8.2500    0.0000 C   0  0  0  0  0  0  0  0  0  0  0  0
   -5.1961    9.7500    0.0000 N   0  0  0  0  0  0  0  0  0  0  0  0
   -6.4952    7.5000    0.0000 C   0  0  0  0  0  0  0  0  0  0  0  0
   -6.4951    6.0000    0.0000 C   0  0  0  0  0  0  0  0  0  0  0  0
   -2.5980    0.7500    0.0000 C   0  0  0  0  0  0  0  0  0  0  0  0
   -2.5980   -0.7500    0.0000 C   0  0  0  0  0  0  0  0  0  0  0  0
   -1.2990   -1.5000    0.0000 C   0  0  0  0  0  0  0  0  0  0  0  0
    0.0000   -0.7500    0.0000 C   0  0  0  0  0  0  0  0  0  0  0  0
    1.2990   -1.5000    0.0000 C   0  0  0  0  0  0  0  0  0  0  0  0
    1.2990   -3.0000    0.0000 O   0  0  0  0  0  0  0  0  0  0  0  0
    2.5980   -0.7500    0.0000 C   0  0  0  0  0  0  0  0  0  0  0  0
    2.5980    0.7500    0.0000 C   0  0  0  0  0  0  0  0  0  0  0  0
    1.2990    1.5000    0.0000 C   0  0  0  0  0  0  0  0  0  0  0  0
    0.0000    0.7500    0.0000 C   0  0  0  0  0  0  0  0  0  0  0  0
   -1.2990    1.5000    0.0000 C   0  0  0  0  0  0  0  0  0  0  0  0
  1  2  1  0  0  0  0
  2  3  1  0  0  0  0
  3  4  1  0  0  0  0
  4  5  1  0  0  0  0
  5  6  1  0  0  0  0
  6  7  1  0  0  0  0
  7  8  2  0  0  0  0
  8  9  1  0  0  0  0
  9 10  2  0  0  0  0
 10 11  1  0  0  0  0
 10 12  1  0  0  0  0
 12 13  2  0  0  0  0
  7 13  1  0  0  0  0
  4 14  1  0  0  0  0
 14 15  1  0  0  0  0
 15 16  1  0  0  0  0
 16 17  1  0  0  0  0
 17 18  2  0  0  0  0
 18 19  1  0  0  0  0
 18 20  1  0  0  0  0
 20 21  2  0  0  0  0
 21 22  1  0  0  0  0
 22 23  2  0  0  0  0
 17 23  1  0  0  0  0
 23 24  1  0  0  0  0
 14 24  1  0  0  0  0
M  END
> <chemblId>
CHEMBL111532

> <bioactivity__type>
Ki

> <units>
nM

> <value>
710.0

$$$$

  CDK     11271517592D 0   0.00000     0.00000     0

 21 24  0  0  0  0              1 V2000 
    1.7880    4.9450    0.0000 C   0  0  0  0  0  0  0  0  0  0  0  0
    0.8528    3.7723    0.0000 C   0  0  0  0  0  0  0  0  0  0  0  0
   -0.6457    3.8396    0.0000 C   0  0  0  0  0  0  0  0  0  0  0  0
   -1.1727    2.4352    0.0000 C   0  0  0  0  0  0  0  0  0  0  0  0
   -2.6351    2.1015    0.0000 C   0  0  0  0  0  0  0  0  0  0  0  0
   -3.2860    0.7500    0.0000 N   0  0  0  0  0  0  0  0  0  0  0  0
   -2.6351   -0.6015    0.0000 C   0  0  0  0  0  0  0  0  0  0  0  0
   -3.6554   -1.7010    0.0000 C   0  0  0  0  0  0  0  0  0  0  0  0
   -3.2133   -3.1344    0.0000 C   0  0  0  0  0  0  0  0  0  0  0  0
   -1.7509   -3.4682    0.0000 C   0  0  0  0  0  0  0  0  0  0  0  0
   -0.7306   -2.3686    0.0000 C   0  0  0  0  0  0  0  0  0  0  0  0
   -1.1727   -0.9352    0.0000 C   0  0  0  0  0  0  0  0  0  0  0  0
    0.0000    0.0000    0.0000 N   0  0  0  0  0  0  0  0  0  0  0  0
    0.0000    1.5000    0.0000 C   0  0  0  0  0  0  0  0  0  0  0  0
    1.2519    2.3263    0.0000 S   0  0  0  0  0  0  0  0  0  0  0  0
   -3.5704    3.2742    0.0000 N   0  0  0  0  0  0  0  0  0  0  0  0
   -3.0224    4.6705    0.0000 C   0  0  0  0  0  0  0  0  0  0  0  0
   -3.9576    5.8433    0.0000 C   0  0  0  0  0  0  0  0  0  0  0  0
   -5.4408    5.6197    0.0000 N   0  0  0  0  0  0  0  0  0  0  0  0
   -5.9889    4.2234    0.0000 C   0  0  0  0  0  0  0  0  0  0  0  0
   -5.0536    3.0506    0.0000 C   0  0  0  0  0  0  0  0  0  0  0  0
  1  2  1  0  0  0  0
  2  3  2  0  0  0  0
  3  4  1  0  0  0  0
  4  5  1  0  0  0  0
  5  6  2  0  0  0  0
  6  7  1  0  0  0  0
  7  8  2  0  0  0  0
  8  9  1  0  0  0  0
  9 10  2  0  0  0  0
 10 11  1  0  0  0  0
 11 12  2  0  0  0  0
  7 12  1  0  0  0  0
 12 13  1  0  0  0  0
 13 14  1  0  0  0  0
  4 14  2  0  0  0  0
 14 15  1  0  0  0  0
  2 15  1  0  0  0  0
  5 16  1  0  0  0  0
 16 17  1  0  0  0  0
 17 18  1  0  0  0  0
 18 19  1  0  0  0  0
 19 20  1  0  0  0  0
 20 21  1  0  0  0  0
 16 21  1  0  0  0  0
M  END
> <chemblId>
CHEMBL1125

> <bioactivity__type>
Ki

> <units>
nM

> <value>
203.0

$$$$

  CDK     11271517592D 0   0.00000     0.00000     0

 36 40  0  0  0  0              1 V2000 
   -8.8030   11.9987    0.0000 C   0  0  0  0  0  0  0  0  0  0  0  0
   -8.8027   10.4987    0.0000 C   0  0  0  0  0  0  0  0  0  0  0  0
   -7.5036    9.7489    0.0000 C   0  0  0  0  0  0  0  0  0  0  0  0
   -7.5033    8.2489    0.0000 N   0  0  0  0  0  0  0  0  0  0  0  0
   -6.2042    7.4991    0.0000 C   0  0  0  0  0  0  0  0  0  0  0  0
   -6.2039    5.9991    0.0000 C   0  0  0  0  0  0  0  0  0  0  0  0
   -4.9047    5.2494    0.0000 C   0  0  0  0  0  0  0  0  0  0  0  0
   -4.9045    3.7494    0.0000 C   0  0  0  0  0  0  0  0  0  0  0  0
   -3.6053    2.9996    0.0000 C   0  0  0  0  0  0  0  0  0  0  0  0
   -2.3064    3.7498    0.0000 C   0  0  0  0  0  0  0  0  0  0  0  0
   -1.0072    3.0000    0.0000 N   0  0  0  0  0  0  0  0  0  0  0  0
   -1.0070    1.5000    0.0000 C   0  0  0  0  0  0  0  0  0  0  0  0
   -2.3060    0.7500    0.0000 C   0  0  0  0  0  0  0  0  0  0  0  0
   -2.3060   -0.7500    0.0000 C   0  0  0  0  0  0  0  0  0  0  0  0
   -1.0070   -1.5000    0.0000 C   0  0  0  0  0  0  0  0  0  0  0  0
    0.2930   -0.7500    0.0000 C   0  0  0  0  0  0  0  0  0  0  0  0
    1.7190   -1.2140    0.0000 N   0  0  0  0  0  0  0  0  0  0  0  0
    2.6010    0.0000    0.0000 O   0  0  0  0  0  0  0  0  0  0  0  0
    1.7190    1.2140    0.0000 N   0  0  0  0  0  0  0  0  0  0  0  0
    0.2930    0.7500    0.0000 C   0  0  0  0  0  0  0  0  0  0  0  0
   -1.0072   -3.0000    0.0000 N   0  3  0  0  0  0  0  0  0  0  0  0
    0.2917   -3.7502    0.0000 O   0  0  0  0  0  0  0  0  0  0  0  0
   -2.3064   -3.7498    0.0000 O   0  5  0  0  0  0  0  0  0  0  0  0
   -2.3067    5.2498    0.0000 C   0  0  0  0  0  0  0  0  0  0  0  0
   -3.6058    5.9996    0.0000 C   0  0  0  0  0  0  0  0  0  0  0  0
   -8.8022    7.4987    0.0000 C   0  0  0  0  0  0  0  0  0  0  0  0
  -10.1014    8.2485    0.0000 C   0  0  0  0  0  0  0  0  0  0  0  0
  -11.4003    7.4983    0.0000 C   0  0  0  0  0  0  0  0  0  0  0  0
  -11.4001    5.9983    0.0000 C   0  0  0  0  0  0  0  0  0  0  0  0
  -12.6990    5.2481    0.0000 C   0  0  0  0  0  0  0  0  0  0  0  0
  -13.9981    5.9978    0.0000 O   0  0  0  0  0  0  0  0  0  0  0  0
  -12.6987    3.7481    0.0000 C   0  0  0  0  0  0  0  0  0  0  0  0
  -11.3996    2.9983    0.0000 C   0  0  0  0  0  0  0  0  0  0  0  0
  -10.1006    3.7485    0.0000 C   0  0  0  0  0  0  0  0  0  0  0  0
  -10.1009    5.2485    0.0000 C   0  0  0  0  0  0  0  0  0  0  0  0
   -8.8020    5.9987    0.0000 C   0  0  0  0  0  0  0  0  0  0  0  0
  1  2  1  0  0  0  0
  2  3  1  0  0  0  0
  3  4  1  0  0  0  0
  4  5  1  0  0  0  0
  5  6  1  0  0  0  0
  6  7  1  0  0  0  0
  7  8  2  0  0  0  0
  8  9  1  0  0  0  0
  9 10  2  0  0  0  0
 10 11  1  0  0  0  0
 11 12  1  0  0  0  0
 12 13  2  0  0  0  0
 13 14  1  0  0  0  0
 14 15  2  0  0  0  0
 15 16  1  0  0  0  0
 16 17  2  0  0  0  0
 17 18  1  0  0  0  0
 18 19  1  0  0  0  0
 19 20  2  0  0  0  0
 12 20  1  0  0  0  0
 16 20  1  0  0  0  0
 15 21  1  0  0  0  0
 21 22  2  0  0  0  0
 21 23  1  0  0  0  0
 10 24  1  0  0  0  0
 24 25  2  0  0  0  0
  7 25  1  0  0  0  0
 26  4  1  6  0  0  0
 26 27  1  0  0  0  0
 27 28  1  0  0  0  0
 28 29  1  0  0  0  0
 29 30  2  0  0  0  0
 30 31  1  0  0  0  0
 30 32  1  0  0  0  0
 32 33  2  0  0  0  0
 33 34  1  0  0  0  0
 34 35  2  0  0  0  0
 29 35  1  0  0  0  0
 35 36  1  0  0  0  0
 26 36  1  0  0  0  0
M  END
> <chemblId>
CHEMBL113196

> <bioactivity__type>
Ki

> <units>
nM

> <value>
130.0

$$$$

  CDK     11271517592D 0   0.00000     0.00000     0

 36 40  0  0  0  0              1 V2000 
   -8.8030   11.9987    0.0000 C   0  0  0  0  0  0  0  0  0  0  0  0
   -8.8027   10.4987    0.0000 C   0  0  0  0  0  0  0  0  0  0  0  0
   -7.5036    9.7489    0.0000 C   0  0  0  0  0  0  0  0  0  0  0  0
   -7.5033    8.2489    0.0000 N   0  0  0  0  0  0  0  0  0  0  0  0
   -6.2042    7.4991    0.0000 C   0  0  0  0  0  0  0  0  0  0  0  0
   -6.2039    5.9991    0.0000 C   0  0  0  0  0  0  0  0  0  0  0  0
   -4.9047    5.2494    0.0000 C   0  0  0  0  0  0  0  0  0  0  0  0
   -4.9045    3.7494    0.0000 C   0  0  0  0  0  0  0  0  0  0  0  0
   -3.6053    2.9996    0.0000 C   0  0  0  0  0  0  0  0  0  0  0  0
   -2.3064    3.7498    0.0000 C   0  0  0  0  0  0  0  0  0  0  0  0
   -1.0072    3.0000    0.0000 N   0  0  0  0  0  0  0  0  0  0  0  0
   -1.0070    1.5000    0.0000 C   0  0  0  0  0  0  0  0  0  0  0  0
   -2.3060    0.7500    0.0000 C   0  0  0  0  0  0  0  0  0  0  0  0
   -2.3060   -0.7500    0.0000 C   0  0  0  0  0  0  0  0  0  0  0  0
   -1.0070   -1.5000    0.0000 C   0  0  0  0  0  0  0  0  0  0  0  0
    0.2930   -0.7500    0.0000 C   0  0  0  0  0  0  0  0  0  0  0  0
    1.7190   -1.2140    0.0000 N   0  0  0  0  0  0  0  0  0  0  0  0
    2.6010    0.0000    0.0000 O   0  0  0  0  0  0  0  0  0  0  0  0
    1.7190    1.2140    0.0000 N   0  0  0  0  0  0  0  0  0  0  0  0
    0.2930    0.7500    0.0000 C   0  0  0  0  0  0  0  0  0  0  0  0
   -1.0072   -3.0000    0.0000 N   0  3  0  0  0  0  0  0  0  0  0  0
    0.2917   -3.7502    0.0000 O   0  0  0  0  0  0  0  0  0  0  0  0
   -2.3064   -3.7498    0.0000 O   0  5  0  0  0  0  0  0  0  0  0  0
   -2.3067    5.2498    0.0000 C   0  0  0  0  0  0  0  0  0  0  0  0
   -3.6058    5.9996    0.0000 C   0  0  0  0  0  0  0  0  0  0  0  0
   -8.8022    7.4987    0.0000 C   0  0  0  0  0  0  0  0  0  0  0  0
  -10.1014    8.2485    0.0000 C   0  0  0  0  0  0  0  0  0  0  0  0
  -11.4003    7.4983    0.0000 C   0  0  0  0  0  0  0  0  0  0  0  0
  -11.4001    5.9983    0.0000 C   0  0  0  0  0  0  0  0  0  0  0  0
  -12.6990    5.2481    0.0000 C   0  0  0  0  0  0  0  0  0  0  0  0
  -13.9981    5.9978    0.0000 O   0  0  0  0  0  0  0  0  0  0  0  0
  -12.6987    3.7481    0.0000 C   0  0  0  0  0  0  0  0  0  0  0  0
  -11.3996    2.9983    0.0000 C   0  0  0  0  0  0  0  0  0  0  0  0
  -10.1006    3.7485    0.0000 C   0  0  0  0  0  0  0  0  0  0  0  0
  -10.1009    5.2485    0.0000 C   0  0  0  0  0  0  0  0  0  0  0  0
   -8.8020    5.9987    0.0000 C   0  0  0  0  0  0  0  0  0  0  0  0
  1  2  1  0  0  0  0
  2  3  1  0  0  0  0
  3  4  1  0  0  0  0
  4  5  1  0  0  0  0
  5  6  1  0  0  0  0
  6  7  1  0  0  0  0
  7  8  2  0  0  0  0
  8  9  1  0  0  0  0
  9 10  2  0  0  0  0
 10 11  1  0  0  0  0
 11 12  1  0  0  0  0
 12 13  2  0  0  0  0
 13 14  1  0  0  0  0
 14 15  2  0  0  0  0
 15 16  1  0  0  0  0
 16 17  2  0  0  0  0
 17 18  1  0  0  0  0
 18 19  1  0  0  0  0
 19 20  2  0  0  0  0
 12 20  1  0  0  0  0
 16 20  1  0  0  0  0
 15 21  1  0  0  0  0
 21 22  2  0  0  0  0
 21 23  1  0  0  0  0
 10 24  1  0  0  0  0
 24 25  2  0  0  0  0
  7 25  1  0  0  0  0
 26  4  1  1  0  0  0
 26 27  1  0  0  0  0
 27 28  1  0  0  0  0
 28 29  1  0  0  0  0
 29 30  2  0  0  0  0
 30 31  1  0  0  0  0
 30 32  1  0  0  0  0
 32 33  2  0  0  0  0
 33 34  1  0  0  0  0
 34 35  2  0  0  0  0
 29 35  1  0  0  0  0
 35 36  1  0  0  0  0
 26 36  1  0  0  0  0
M  END
> <chemblId>
CHEMBL113527

> <bioactivity__type>
Ki

> <units>
nM

> <value>
3700.0

$$$$

  CDK     11271517592D 0   0.00000     0.00000     0

 24 26  0  0  0  0              1 V2000 
   -7.7942    0.7500    0.0000 C   0  0  0  0  0  0  0  0  0  0  0  0
   -6.4951    1.5000    0.0000 C   0  0  0  0  0  0  0  0  0  0  0  0
   -5.1961    0.7500    0.0000 C   0  0  0  0  0  0  0  0  0  0  0  0
   -3.8970    1.5000    0.0000 N   0  0  0  0  0  0  0  0  0  0  0  0
   -3.8971    3.0000    0.0000 C   0  0  0  0  0  0  0  0  0  0  0  0
   -5.1961    3.7500    0.0000 C   0  0  0  0  0  0  0  0  0  0  0  0
   -5.1961    5.2500    0.0000 C   0  0  0  0  0  0  0  0  0  0  0  0
   -3.8971    6.0000    0.0000 C   0  0  0  0  0  0  0  0  0  0  0  0
   -3.8971    7.5000    0.0000 C   0  0  0  0  0  0  0  0  0  0  0  0
   -5.1961    8.2500    0.0000 C   0  0  0  0  0  0  0  0  0  0  0  0
   -5.1961    9.7500    0.0000 C   0  0  0  0  0  0  0  0  0  0  0  0
   -6.4952    7.5000    0.0000 C   0  0  0  0  0  0  0  0  0  0  0  0
   -6.4951    6.0000    0.0000 C   0  0  0  0  0  0  0  0  0  0  0  0
   -2.5980    0.7500    0.0000 C   0  0  0  0  0  0  0  0  0  0  0  0
   -2.5980   -0.7500    0.0000 C   0  0  0  0  0  0  0  0  0  0  0  0
   -1.2990   -1.5000    0.0000 C   0  0  0  0  0  0  0  0  0  0  0  0
    0.0000   -0.7500    0.0000 C   0  0  0  0  0  0  0  0  0  0  0  0
    1.2990   -1.5000    0.0000 C   0  0  0  0  0  0  0  0  0  0  0  0
    1.2990   -3.0000    0.0000 O   0  0  0  0  0  0  0  0  0  0  0  0
    2.5980   -0.7500    0.0000 C   0  0  0  0  0  0  0  0  0  0  0  0
    2.5980    0.7500    0.0000 C   0  0  0  0  0  0  0  0  0  0  0  0
    1.2990    1.5000    0.0000 C   0  0  0  0  0  0  0  0  0  0  0  0
    0.0000    0.7500    0.0000 C   0  0  0  0  0  0  0  0  0  0  0  0
   -1.2990    1.5000    0.0000 C   0  0  0  0  0  0  0  0  0  0  0  0
  1  2  1  0  0  0  0
  2  3  1  0  0  0  0
  3  4  1  0  0  0  0
  4  5  1  0  0  0  0
  5  6  1  0  0  0  0
  6  7  1  0  0  0  0
  7  8  2  0  0  0  0
  8  9  1  0  0  0  0
  9 10  2  0  0  0  0
 10 11  1  0  0  0  0
 10 12  1  0  0  0  0
 12 13  2  0  0  0  0
  7 13  1  0  0  0  0
 14  4  1  1  0  0  0
 14 15  1  0  0  0  0
 15 16  1  0  0  0  0
 16 17  1  0  0  0  0
 17 18  2  0  0  0  0
 18 19  1  0  0  0  0
 18 20  1  0  0  0  0
 20 21  2  0  0  0  0
 21 22  1  0  0  0  0
 22 23  2  0  0  0  0
 17 23  1  0  0  0  0
 23 24  1  0  0  0  0
 14 24  1  0  0  0  0
M  END
> <chemblId>
CHEMBL1159663

> <bioactivity__type>
Ki

> <units>
nM

> <value>
4900.0

$$$$

  CDK     11271517592D 0   0.00000     0.00000     0

 20 22  0  0  0  0              1 V2000 
   -4.1799    1.5002    0.0000 O   0  0  0  0  0  0  0  0  0  0  0  0
   -2.8810    0.7500    0.0000 C   0  0  0  0  0  0  0  0  0  0  0  0
   -1.5810    1.5000    0.0000 C   0  0  0  0  0  0  0  0  0  0  0  0
   -0.2820    0.7500    0.0000 C   0  0  0  0  0  0  0  0  0  0  0  0
    0.8900    1.6850    0.0000 C   0  0  0  0  0  0  0  0  0  0  0  0
    2.3530    1.3510    0.0000 C   0  0  0  0  0  0  0  0  0  0  0  0
    3.0030    0.0000    0.0000 N   0  0  0  0  0  0  0  0  0  0  0  0
    2.3530   -1.3510    0.0000 C   0  0  0  0  0  0  0  0  0  0  0  0
    0.8900   -1.6850    0.0000 C   0  0  0  0  0  0  0  0  0  0  0  0
   -0.2820   -0.7500    0.0000 C   0  0  0  0  0  0  0  0  0  0  0  0
   -1.5810   -1.5000    0.0000 C   0  0  0  0  0  0  0  0  0  0  0  0
   -1.5808   -3.0000    0.0000 Cl  0  0  0  0  0  0  0  0  0  0  0  0
   -2.8810   -0.7500    0.0000 C   0  0  0  0  0  0  0  0  0  0  0  0
   -4.1799   -1.5002    0.0000 O   0  0  0  0  0  0  0  0  0  0  0  0
    0.5561    3.1474    0.0000 C   0  0  0  0  0  0  0  0  0  0  0  0
    1.6556    4.1677    0.0000 C   0  0  0  0  0  0  0  0  0  0  0  0
    1.3217    5.6301    0.0000 C   0  0  0  0  0  0  0  0  0  0  0  0
   -0.1116    6.0721    0.0000 C   0  0  0  0  0  0  0  0  0  0  0  0
   -1.2112    5.0518    0.0000 C   0  0  0  0  0  0  0  0  0  0  0  0
   -0.8773    3.5894    0.0000 C   0  0  0  0  0  0  0  0  0  0  0  0
  1  2  1  0  0  0  0
  2  3  2  0  0  0  0
  3  4  1  0  0  0  0
  4  5  1  0  0  0  0
  5  6  1  0  0  0  0
  6  7  1  0  0  0  0
  7  8  1  0  0  0  0
  8  9  1  0  0  0  0
  9 10  1  0  0  0  0
  4 10  2  0  0  0  0
 10 11  1  0  0  0  0
 11 12  1  0  0  0  0
 11 13  2  0  0  0  0
  2 13  1  0  0  0  0
 13 14  1  0  0  0  0
  5 15  1  1  0  0  0
 15 16  2  0  0  0  0
 16 17  1  0  0  0  0
 17 18  2  0  0  0  0
 18 19  1  0  0  0  0
 19 20  2  0  0  0  0
 15 20  1  0  0  0  0
M  END
> <chemblId>
CHEMBL1160787

> <bioactivity__type>
Ki

> <units>
nM

> <value>
30.0

$$$$

  CDK     11271517592D 0   0.00000     0.00000     0

 10 10  0  0  0  0              1 V2000 
    3.9132    3.7394    0.0000 N   0  0  0  0  0  0  0  0  0  0  0  0
    2.6112    2.9947    0.0000 C   0  0  0  0  0  0  0  0  0  0  0  0
    2.6051    1.4947    0.0000 C   0  0  0  0  0  0  0  0  0  0  0  0
    1.3030    0.7500    0.0000 C   0  0  0  0  0  0  0  0  0  0  0  0
    1.3030   -0.7500    0.0000 C   0  0  0  0  0  0  0  0  0  0  0  0
    0.0280   -1.5000    0.0000 C   0  0  0  0  0  0  0  0  0  0  0  0
   -1.3220   -0.7500    0.0000 C   0  0  0  0  0  0  0  0  0  0  0  0
   -2.6148   -1.5107    0.0000 O   0  0  0  0  0  0  0  0  0  0  0  0
   -1.3220    0.7500    0.0000 C   0  0  0  0  0  0  0  0  0  0  0  0
    0.0280    1.5000    0.0000 C   0  0  0  0  0  0  0  0  0  0  0  0
  1  2  1  0  0  0  0
  2  3  1  0  0  0  0
  3  4  1  0  0  0  0
  4  5  2  0  0  0  0
  5  6  1  0  0  0  0
  6  7  2  0  0  0  0
  7  8  1  0  0  0  0
  7  9  1  0  0  0  0
  9 10  2  0  0  0  0
  4 10  1  0  0  0  0
M  END
> <chemblId>
CHEMBL11608

> <bioactivity__type>
Ki

> <units>
nM

> <value>
390000.0

$$$$

  CDK     11271517592D 0   0.00000     0.00000     0

 26 28  0  0  0  0              1 V2000 
   -6.9207    2.2469    0.0000 C   0  0  0  0  0  0  0  0  0  0  0  0
   -5.4940    1.7837    0.0000 C   0  0  0  0  0  0  0  0  0  0  0  0
   -5.1819    0.3165    0.0000 C   0  0  0  0  0  0  0  0  0  0  0  0
   -3.7552   -0.1467    0.0000 C   0  0  0  0  0  0  0  0  0  0  0  0
   -2.6407    0.8572    0.0000 C   0  0  0  0  0  0  0  0  0  0  0  0
   -2.9528    2.3244    0.0000 C   0  0  0  0  0  0  0  0  0  0  0  0
   -4.3795    2.7876    0.0000 C   0  0  0  0  0  0  0  0  0  0  0  0
   -1.2140    0.3940    0.0000 C   0  0  0  0  0  0  0  0  0  0  0  0
   -0.7500   -1.0320    0.0000 C   0  0  0  0  0  0  0  0  0  0  0  0
    0.7500   -1.0320    0.0000 C   0  0  0  0  0  0  0  0  0  0  0  0
    1.2140    0.3940    0.0000 N   0  0  0  0  0  0  0  0  0  0  0  0
    0.0000    1.2760    0.0000 N   0  0  0  0  0  0  0  0  0  0  0  0
    0.0000    2.7760    0.0000 C   0  0  0  0  0  0  0  0  0  0  0  0
    1.2990    3.5260    0.0000 C   0  0  0  0  0  0  0  0  0  0  0  0
    1.2990    5.0260    0.0000 C   0  0  0  0  0  0  0  0  0  0  0  0
   -0.0000    5.7760    0.0000 C   0  0  0  0  0  0  0  0  0  0  0  0
   -1.2990    5.0260    0.0000 C   0  0  0  0  0  0  0  0  0  0  0  0
   -1.2990    3.5260    0.0000 C   0  0  0  0  0  0  0  0  0  0  0  0
   -0.0000    7.2760    0.0000 S   0  0  0  0  0  0  0  0  0  0  0  0
   -0.5130    8.6855    0.0000 O   0  0  0  0  0  0  0  0  0  0  0  0
   -1.4772    7.0155    0.0000 O   0  0  0  0  0  0  0  0  0  0  0  0
    1.2990    8.0260    0.0000 N   0  0  0  0  0  0  0  0  0  0  0  0
    1.6314   -2.2457    0.0000 C   0  0  0  0  0  0  0  0  0  0  0  0
    1.0210   -3.6159    0.0000 F   0  0  0  0  0  0  0  0  0  0  0  0
    2.8748   -3.0848    0.0000 F   0  0  0  0  0  0  0  0  0  0  0  0
    2.6736   -1.1669    0.0000 F   0  0  0  0  0  0  0  0  0  0  0  0
  1  2  1  0  0  0  0
  2  3  2  0  0  0  0
  3  4  1  0  0  0  0
  4  5  2  0  0  0  0
  5  6  1  0  0  0  0
  6  7  2  0  0  0  0
  2  7  1  0  0  0  0
  5  8  1  0  0  0  0
  8  9  2  0  0  0  0
  9 10  1  0  0  0  0
 10 11  2  0  0  0  0
 11 12  1  0  0  0  0
  8 12  1  0  0  0  0
 12 13  1  0  0  0  0
 13 14  2  0  0  0  0
 14 15  1  0  0  0  0
 15 16  2  0  0  0  0
 16 17  1  0  0  0  0
 17 18  2  0  0  0  0
 13 18  1  0  0  0  0
 16 19  1  0  0  0  0
 19 20  2  0  0  0  0
 19 21  2  0  0  0  0
 19 22  1  0  0  0  0
 10 23  1  0  0  0  0
 23 24  1  0  0  0  0
 23 25  1  0  0  0  0
 23 26  1  0  0  0  0
M  END
> <chemblId>
CHEMBL118

> <bioactivity__type>
Ki

> <units>
nM

> <value>
13997.0

$$$$

  CDK     11271517592D 0   0.00000     0.00000     0

 24 27  0  0  0  0              1 V2000 
    1.5135    7.6250    0.0000 C   0  0  0  0  0  0  0  0  0  0  0  0
    2.8128    6.8754    0.0000 C   0  0  0  0  0  0  0  0  0  0  0  0
    4.1116    7.6259    0.0000 C   0  0  0  0  0  0  0  0  0  0  0  0
    4.1111    9.1259    0.0000 O   0  0  0  0  0  0  0  0  0  0  0  0
    2.8133    5.3754    0.0000 N   0  0  0  0  0  0  0  0  0  0  0  0
    1.5145    4.6250    0.0000 C   0  0  0  0  0  0  0  0  0  0  0  0
    0.2152    5.3746    0.0000 O   0  0  0  0  0  0  0  0  0  0  0  0
    1.5150    3.1250    0.0000 C   0  0  0  0  0  0  0  0  0  0  0  0
    2.8150    2.3750    0.0000 C   0  0  0  0  0  0  0  0  0  0  0  0
    2.8150    0.8750    0.0000 N   0  0  0  0  0  0  0  0  0  0  0  0
    4.1139    0.1248    0.0000 C   0  0  0  0  0  0  0  0  0  0  0  0
    1.5150    0.1250    0.0000 C   0  0  0  0  0  0  0  0  0  0  0  0
    1.5150   -1.3750    0.0000 C   0  0  0  0  0  0  0  0  0  0  0  0
    0.2170   -2.1250    0.0000 C   0  0  0  0  0  0  0  0  0  0  0  0
    0.2170   -3.6250    0.0000 C   0  0  0  0  0  0  0  0  0  0  0  0
   -2.3820   -3.6250    0.0000 N   0  0  0  0  0  0  0  0  0  0  0  0
   -2.3820   -2.1250    0.0000 C   0  0  0  0  0  0  0  0  0  0  0  0
   -3.6810   -1.3750    0.0000 C   0  0  0  0  0  0  0  0  0  0  0  0
   -3.6810    0.1250    0.0000 C   0  0  0  0  0  0  0  0  0  0  0  0
   -2.3820    0.8750    0.0000 C   0  0  0  0  0  0  0  0  0  0  0  0
   -1.0830    0.1250    0.0000 C   0  0  0  0  0  0  0  0  0  0  0  0
    0.2170    0.8750    0.0000 C   0  0  0  0  0  0  0  0  0  0  0  0
    0.2170    2.3750    0.0000 C   0  0  0  0  0  0  0  0  0  0  0  0
   -1.0830   -1.3750    0.0000 C   0  0  0  0  0  0  0  0  0  0  0  0
  2  1  1  1  0  0  0
  2  3  1  0  0  0  0
  3  4  1  0  0  0  0
  2  5  1  0  0  0  0
  5  6  1  0  0  0  0
  6  7  2  0  0  0  0
  8  6  1  1  0  0  0
  8  9  1  0  0  0  0
  9 10  1  0  0  0  0
 10 11  1  0  0  0  0
 10 12  1  0  0  0  0
 12 13  1  6  0  0  0
 13 14  1  0  0  0  0
 14 15  2  0  0  0  0
 15 16  1  0  0  0  0
 16 17  1  0  0  0  0
 17 18  2  0  0  0  0
 18 19  1  0  0  0  0
 19 20  2  0  0  0  0
 20 21  1  0  0  0  0
 21 22  1  0  0  0  0
 12 22  1  0  0  0  0
 22 23  2  0  0  0  0
  8 23  1  0  0  0  0
 21 24  2  0  0  0  0
 14 24  1  0  0  0  0
 17 24  1  0  0  0  0
M  END
> <chemblId>
CHEMBL119443

> <bioactivity__type>
Ki

> <units>
nM

> <value>
2950.0

$$$$

  CDK     11271517592D 0   0.00000     0.00000     0

 19 22  0  0  0  0              1 V2000 
    4.2790    0.2650    0.0000 C   0  0  0  0  0  0  0  0  0  0  0  0
    2.9800    1.0150    0.0000 N   0  0  0  0  0  0  0  0  0  0  0  0
    2.9800    2.5150    0.0000 C   0  0  0  0  0  0  0  0  0  0  0  0
    1.6810    3.2650    0.0000 C   0  0  0  0  0  0  0  0  0  0  0  0
    0.3820    2.5150    0.0000 C   0  0  0  0  0  0  0  0  0  0  0  0
   -0.9170    3.2650    0.0000 C   0  0  0  0  0  0  0  0  0  0  0  0
   -2.2160    2.5150    0.0000 C   0  0  0  0  0  0  0  0  0  0  0  0
   -2.2160    1.0150    0.0000 C   0  0  0  0  0  0  0  0  0  0  0  0
   -0.9170    0.2650    0.0000 C   0  0  0  0  0  0  0  0  0  0  0  0
    0.3820    1.0150    0.0000 C   0  0  0  0  0  0  0  0  0  0  0  0
    1.6810    0.2650    0.0000 C   0  0  0  0  0  0  0  0  0  0  0  0
    1.6810   -1.2350    0.0000 C   0  0  0  0  0  0  0  0  0  0  0  0
    0.3820   -1.9850    0.0000 C   0  0  0  0  0  0  0  0  0  0  0  0
    0.3820   -3.4850    0.0000 C   0  0  0  0  0  0  0  0  0  0  0  0
   -0.9170   -4.2350    0.0000 C   0  0  0  0  0  0  0  0  0  0  0  0
   -2.2160   -3.4850    0.0000 C   0  0  0  0  0  0  0  0  0  0  0  0
   -2.2160   -1.9850    0.0000 C   0  0  0  0  0  0  0  0  0  0  0  0
   -3.5150   -1.2350    0.0000 O   0  0  0  0  0  0  0  0  0  0  0  0
   -0.9170   -1.2350    0.0000 C   0  0  0  0  0  0  0  0  0  0  0  0
  1  2  1  0  0  0  0
  2  3  1  0  0  0  0
  3  4  1  0  0  0  0
  4  5  1  0  0  0  0
  5  6  2  0  0  0  0
  6  7  1  0  0  0  0
  7  8  2  0  0  0  0
  8  9  1  0  0  0  0
  9 10  2  0  0  0  0
  5 10  1  0  0  0  0
 10 11  1  0  0  0  0
  2 11  1  0  0  0  0
 11 12  1  6  0  0  0
 12 13  1  0  0  0  0
 13 14  2  0  0  0  0
 14 15  1  0  0  0  0
 15 16  2  0  0  0  0
 16 17  1  0  0  0  0
 17 18  1  0  0  0  0
 17 19  2  0  0  0  0
  9 19  1  0  0  0  0
 13 19  1  0  0  0  0
M  END
> <chemblId>
CHEMBL119455

> <bioactivity__type>
Ki

> <units>
nM

> <value>
61.0

$$$$
 stripped
BRStripMol11271517592D 0   0.00000     0.00000     0
This file has been stripped
 62 68  0  0  0  0              1 V2000 
   -2.1970  -11.6631    0.0000 C   0  0  0  0  0  0  0  0  0  0  0  0
   -3.3327  -10.6832    0.0000 C   0  0  0  0  0  0  0  0  0  0  0  0
   -3.0519   -9.2097    0.0000 C   0  0  0  0  0  0  0  0  0  0  0  0
   -1.6355   -8.7161    0.0000 C   0  0  0  0  0  0  0  0  0  0  0  0
   -4.1876   -8.2298    0.0000 C   0  0  0  0  0  0  0  0  0  0  0  0
   -3.9069   -6.7563    0.0000 O   0  0  0  0  0  0  0  0  0  0  0  0
   -5.0426   -5.7764    0.0000 C   0  0  0  0  0  0  0  0  0  0  0  0
   -6.4590   -6.2700    0.0000 C   0  0  0  0  0  0  0  0  0  0  0  0
   -6.7398   -7.7435    0.0000 C   0  0  0  0  0  0  0  0  0  0  0  0
   -5.6041   -8.7234    0.0000 C   0  0  0  0  0  0  0  0  0  0  0  0
   -5.8849  -10.1969    0.0000 C   0  0  0  0  0  0  0  0  0  0  0  0
   -3.4897   -5.1038    0.0000 C   0  0  0  0  0  0  0  0  0  0  0  0
   -3.0205   -3.0205    0.0000 C   0  0  0  0  0  0  0  0  0  0  0  0
   -4.5205   -3.0205    0.0000 C   0  0  0  0  0  0  0  0  0  0  0  0
   -5.9063   -2.4465    0.0000 C   0  0  0  0  0  0  0  0  0  0  0  0
   -6.9670   -1.3858    0.0000 C   0  0  0  0  0  0  0  0  0  0  0  0
   -7.5410    0.0000    0.0000 C   0  0  0  0  0  0  0  0  0  0  0  0
   -7.5410    1.5000    0.0000 C   0  0  0  0  0  0  0  0  0  0  0  0
   -9.0122    1.7926    0.0000 C   0  0  0  0  0  0  0  0  0  0  0  0
   -6.9670    2.8858    0.0000 C   0  0  0  0  0  0  0  0  0  0  0  0
   -8.2142    3.7192    0.0000 O   0  0  0  0  0  0  0  0  0  0  0  0
   -8.1161    5.2160    0.0000 C   0  0  0  0  0  0  0  0  0  0  0  0
   -6.7708    5.8794    0.0000 C   0  0  0  0  0  0  0  0  0  0  0  0
   -6.6727    7.3762    0.0000 C   0  0  0  0  0  0  0  0  0  0  0  0
   -5.3274    8.0396    0.0000 O   0  0  0  0  0  0  0  0  0  0  0  0
   -5.2293    9.5364    0.0000 C   0  0  0  0  0  0  0  0  0  0  0  0
   -7.9199    8.2095    0.0000 C   0  0  0  0  0  0  0  0  0  0  0  0
   -7.8218    9.7063    0.0000 O   0  0  0  0  0  0  0  0  0  0  0  0
   -9.0690   10.5397    0.0000 C   0  0  0  0  0  0  0  0  0  0  0  0
   -8.9709   12.0365    0.0000 C   0  0  0  0  0  0  0  0  0  0  0  0
  -10.2181   12.8698    0.0000 C   0  0  0  0  0  0  0  0  0  0  0  0
  -10.1200   14.3666    0.0000 O   0  0  0  0  0  0  0  0  0  0  0  0
  -11.3672   15.2000    0.0000 C   0  0  0  0  0  0  0  0  0  0  0  0
  -11.5634   12.2064    0.0000 C   0  0  0  0  0  0  0  0  0  0  0  0
  -12.8106   13.0397    0.0000 O   0  0  0  0  0  0  0  0  0  0  0  0
  -11.6615   10.7096    0.0000 C   0  0  0  0  0  0  0  0  0  0  0  0
  -13.0068   10.0462    0.0000 C   0  0  0  0  0  0  0  0  0  0  0  0
  -10.4143    9.8763    0.0000 O   0  0  0  0  0  0  0  0  0  0  0  0
   -9.2652    7.5461    0.0000 C   0  0  0  0  0  0  0  0  0  0  0  0
  -10.5124    8.3795    0.0000 C   0  0  0  0  0  0  0  0  0  0  0  0
   -9.3633    6.0493    0.0000 O   0  0  0  0  0  0  0  0  0  0  0  0
   -5.9063    3.9465    0.0000 C   0  0  0  0  0  0  0  0  0  0  0  0
   -6.7397    5.1937    0.0000 C   0  0  0  0  0  0  0  0  0  0  0  0
   -4.5205    4.5205    0.0000 C   0  0  0  0  0  0  0  0  0  0  0  0
   -3.0205    4.5205    0.0000 C   0  0  0  0  0  0  0  0  0  0  0  0
   -1.6347    3.9465    0.0000 C   0  0  0  0  0  0  0  0  0  0  0  0
   -0.5740    2.8858    0.0000 C   0  0  0  0  0  0  0  0  0  0  0  0
    0.5666    3.8600    0.0000 C   0  0  0  0  0  0  0  0  0  0  0  0
    1.8455    3.0762    0.0000 O   0  0  0  0  0  0  0  0  0  0  0  0
    1.4954    1.6177    0.0000 C   0  0  0  0  0  0  0  0  0  0  0  0
    2.3450    0.3815    0.0000 C   0  0  0  0  0  0  0  0  0  0  0  0
    3.8404    0.4992    0.0000 O   0  0  0  0  0  0  0  0  0  0  0  0
    1.6992   -0.9724    0.0000 C   0  0  0  0  0  0  0  0  0  0  0  0
    0.2038   -1.0901    0.0000 C   0  0  0  0  0  0  0  0  0  0  0  0
   -0.6458    0.1461    0.0000 C   0  0  0  0  0  0  0  0  0  0  0  0
   -0.5740   -1.3858    0.0000 C   0  0  0  0  0  0  0  0  0  0  0  0
    0.8248   -1.9273    0.0000 O   0  0  0  0  0  0  0  0  0  0  0  0
   -1.6347   -2.4465    0.0000 O   0  0  0  0  0  0  0  0  0  0  0  0
    0.0000    1.5000    0.0000 C   0  0  0  0  0  0  0  0  0  0  0  0
    0.7837    2.7790    0.0000 O   0  0  0  0  0  0  0  0  0  0  0  0
    2.5488   -2.2086    0.0000 C   0  0  0  0  0  0  0  0  0  0  0  0
   -6.2337   -4.5744    0.0000 O   0  0  0  0  0  0  0  0  0  0  0  0
  1  2  1  0  0  0  0
  2  3  1  0  0  0  0
  3  4  1  1  0  0  0
  3  5  1  0  0  0  0
  5  6  1  6  0  0  0
  6  7  1  0  0  0  0
  7  8  1  6  0  0  0
  8  9  1  0  0  0  0
  9 10  1  0  0  0  0
  5 10  1  0  0  0  0
 10 11  1  1  0  0  0
  7 12  1  0  0  0  0
 13 12  1  6  0  0  0
 13 14  1  0  0  0  0
 15 14  1  6  0  0  0
 15 16  1  0  0  0  0
 16 17  1  0  0  0  0
 17 18  2  0  0  0  0
 18 19  1  0  0  0  0
 18 20  1  0  0  0  0
 20 21  1  1  0  0  0
 22 21  1  6  0  0  0
 22 23  1  0  0  0  0
 23 24  1  0  0  0  0
 24 25  1  1  0  0  0
 25 26  1  0  0  0  0
 24 27  1  0  0  0  0
 27 28  1  6  0  0  0
 29 28  1  6  0  0  0
 29 30  1  0  0  0  0
 30 31  1  0  0  0  0
 31 32  1  1  0  0  0
 32 33  1  0  0  0  0
 31 34  1  0  0  0  0
 34 35  1  6  0  0  0
 34 36  1  0  0  0  0
 36 37  1  1  0  0  0
 36 38  1  0  0  0  0
 29 38  1  0  0  0  0
 27 39  1  0  0  0  0
 39 40  1  1  0  0  0
 39 41  1  0  0  0  0
 22 41  1  0  0  0  0
 20 42  1  0  0  0  0
 42 43  1  1  0  0  0
 42 44  1  0  0  0  0
 44 45  2  0  0  0  0
 45 46  1  0  0  0  0
 46 47  2  0  0  0  0
 47 48  1  0  0  0  0
 48 49  1  0  0  0  0
 50 49  1  6  0  0  0
 50 51  1  0  0  0  0
 51 52  1  6  0  0  0
 51 53  1  0  0  0  0
 53 54  2  0  0  0  0
 55 54  1  6  0  0  0
 55 56  1  0  0  0  0
 56 57  2  0  0  0  0
 56 58  1  0  0  0  0
 13 58  1  0  0  0  0
 55 59  1  0  0  0  0
 47 59  1  0  0  0  0
 50 59  1  0  0  0  0
 59 60  1  1  0  0  0
 53 61  1  0  0  0  0
 15 62  1  0  0  0  0
  7 62  1  0  0  0  0
M  END
> <chemblId>
CHEMBL1200633

> <bioactivity__type>
Ki

> <units>
nM

> <value>
2257.4

$$$$

  CDK     11271517592D 0   0.00000     0.00000     0

 25 28  0  0  0  0              1 V2000 
    4.1111    9.1259    0.0000 C   0  0  0  0  0  0  0  0  0  0  0  0
    4.1116    7.6259    0.0000 C   0  0  0  0  0  0  0  0  0  0  0  0
    2.8128    6.8754    0.0000 C   0  0  0  0  0  0  0  0  0  0  0  0
    1.5135    7.6250    0.0000 C   0  0  0  0  0  0  0  0  0  0  0  0
    1.5130    9.1250    0.0000 O   0  0  0  0  0  0  0  0  0  0  0  0
    2.8133    5.3754    0.0000 N   0  0  0  0  0  0  0  0  0  0  0  0
    1.5145    4.6250    0.0000 C   0  0  0  0  0  0  0  0  0  0  0  0
    0.2152    5.3746    0.0000 O   0  0  0  0  0  0  0  0  0  0  0  0
    1.5150    3.1250    0.0000 C   0  0  0  0  0  0  0  0  0  0  0  0
    2.8150    2.3750    0.0000 C   0  0  0  0  0  0  0  0  0  0  0  0
    2.8150    0.8750    0.0000 N   0  0  0  0  0  0  0  0  0  0  0  0
    4.1139    0.1248    0.0000 C   0  0  0  0  0  0  0  0  0  0  0  0
    1.5150    0.1250    0.0000 C   0  0  0  0  0  0  0  0  0  0  0  0
    1.5150   -1.3750    0.0000 C   0  0  0  0  0  0  0  0  0  0  0  0
    0.2170   -2.1250    0.0000 C   0  0  0  0  0  0  0  0  0  0  0  0
    0.2170   -3.6250    0.0000 C   0  0  0  0  0  0  0  0  0  0  0  0
   -2.3820   -3.6250    0.0000 N   0  0  0  0  0  0  0  0  0  0  0  0
   -2.3820   -2.1250    0.0000 C   0  0  0  0  0  0  0  0  0  0  0  0
   -3.6810   -1.3750    0.0000 C   0  0  0  0  0  0  0  0  0  0  0  0
   -3.6810    0.1250    0.0000 C   0  0  0  0  0  0  0  0  0  0  0  0
   -2.3820    0.8750    0.0000 C   0  0  0  0  0  0  0  0  0  0  0  0
   -1.0830    0.1250    0.0000 C   0  0  0  0  0  0  0  0  0  0  0  0
    0.2170    0.8750    0.0000 C   0  0  0  0  0  0  0  0  0  0  0  0
    0.2170    2.3750    0.0000 C   0  0  0  0  0  0  0  0  0  0  0  0
   -1.0830   -1.3750    0.0000 C   0  0  0  0  0  0  0  0  0  0  0  0
  1  2  1  0  0  0  0
  3  2  1  6  0  0  0
  3  4  1  0  0  0  0
  4  5  1  0  0  0  0
  3  6  1  0  0  0  0
  6  7  1  0  0  0  0
  7  8  2  0  0  0  0
  9  7  1  1  0  0  0
  9 10  1  0  0  0  0
 10 11  1  0  0  0  0
 11 12  1  0  0  0  0
 11 13  1  0  0  0  0
 13 14  1  6  0  0  0
 14 15  1  0  0  0  0
 15 16  2  0  0  0  0
 16 17  1  0  0  0  0
 17 18  1  0  0  0  0
 18 19  2  0  0  0  0
 19 20  1  0  0  0  0
 20 21  2  0  0  0  0
 21 22  1  0  0  0  0
 22 23  1  0  0  0  0
 13 23  1  0  0  0  0
 23 24  2  0  0  0  0
  9 24  1  0  0  0  0
 22 25  2  0  0  0  0
 15 25  1  0  0  0  0
 18 25  1  0  0  0  0
M  END
> <chemblId>
CHEMBL1201356

> <bioactivity__type>
Ki

> <units>
nM

> <value>
539.0

$$$$
 stripped
BRStripMol11271517592D 0   0.00000     0.00000     0
This file has been stripped
 21 23  0  0  0  0              1 V2000 
   -2.3083    4.6771    0.0000 C   0  0  0  0  0  0  0  0  0  0  0  0
   -2.3083    3.1771    0.0000 N   0  0  0  0  0  0  0  0  0  0  0  0
   -3.7348    2.7135    0.0000 C   0  0  0  0  0  0  0  0  0  0  0  0
   -4.6165    1.5000    0.0000 C   0  0  0  0  0  0  0  0  0  0  0  0
   -4.6165    0.0000    0.0000 C   0  0  0  0  0  0  0  0  0  0  0  0
   -6.1083   -0.1568    0.0000 C   0  0  0  0  0  0  0  0  0  0  0  0
   -6.7184   -1.5271    0.0000 C   0  0  0  0  0  0  0  0  0  0  0  0
   -5.8367   -2.7406    0.0000 C   0  0  0  0  0  0  0  0  0  0  0  0
   -4.3450   -2.5838    0.0000 C   0  0  0  0  0  0  0  0  0  0  0  0
   -3.7348   -1.2135    0.0000 C   0  0  0  0  0  0  0  0  0  0  0  0
   -2.3083   -1.6771    0.0000 C   0  0  0  0  0  0  0  0  0  0  0  0
   -0.8817   -1.2135    0.0000 C   0  0  0  0  0  0  0  0  0  0  0  0
   -0.2716   -2.5838    0.0000 C   0  0  0  0  0  0  0  0  0  0  0  0
    1.2202   -2.7406    0.0000 C   0  0  0  0  0  0  0  0  0  0  0  0
    1.8303   -4.1110    0.0000 O   0  0  0  0  0  0  0  0  0  0  0  0
    2.1019   -1.5271    0.0000 C   0  0  0  0  0  0  0  0  0  0  0  0
    3.5937   -1.6839    0.0000 O   0  0  0  0  0  0  0  0  0  0  0  0
    1.4918   -0.1568    0.0000 C   0  0  0  0  0  0  0  0  0  0  0  0
    0.0000    0.0000    0.0000 C   0  0  0  0  0  0  0  0  0  0  0  0
    0.0000    1.5000    0.0000 C   0  0  0  0  0  0  0  0  0  0  0  0
   -0.8817    2.7135    0.0000 C   0  0  0  0  0  0  0  0  0  0  0  0
  1  2  1  0  0  0  0
  2  3  1  0  0  0  0
  3  4  1  0  0  0  0
  4  5  1  0  0  0  0
  5  6  2  0  0  0  0
  6  7  1  0  0  0  0
  7  8  2  0  0  0  0
  8  9  1  0  0  0  0
  9 10  2  0  0  0  0
  5 10  1  0  0  0  0
 10 11  1  0  0  0  0
 11 12  1  0  0  0  0
 12 13  2  0  0  0  0
 13 14  1  0  0  0  0
 14 15  1  0  0  0  0
 14 16  2  0  0  0  0
 16 17  1  0  0  0  0
 16 18  1  0  0  0  0
 18 19  2  0  0  0  0
 12 19  1  0  0  0  0
 19 20  1  0  0  0  0
 20 21  1  0  0  0  0
  2 21  1  0  0  0  0
M  END
> <chemblId>
CHEMBL1202298

> <bioactivity__type>
Ki

> <units>
nM

> <value>
180.85

$$$$
 stripped
BRStripMol11271517592D 0   0.00000     0.00000     0
This file has been stripped
 20 22  0  0  0  0              1 V2000 
   -2.3083    4.6771    0.0000 C   0  0  0  0  0  0  0  0  0  0  0  0
   -2.3083    3.1771    0.0000 N   0  0  0  0  0  0  0  0  0  0  0  0
   -3.7348    2.7135    0.0000 C   0  0  0  0  0  0  0  0  0  0  0  0
   -4.6165    1.5000    0.0000 C   0  0  0  0  0  0  0  0  0  0  0  0
   -4.6165    0.0000    0.0000 C   0  0  0  0  0  0  0  0  0  0  0  0
   -6.1083   -0.1568    0.0000 C   0  0  0  0  0  0  0  0  0  0  0  0
   -6.7184   -1.5271    0.0000 C   0  0  0  0  0  0  0  0  0  0  0  0
   -5.8367   -2.7406    0.0000 C   0  0  0  0  0  0  0  0  0  0  0  0
   -4.3450   -2.5838    0.0000 C   0  0  0  0  0  0  0  0  0  0  0  0
   -3.7348   -1.2135    0.0000 C   0  0  0  0  0  0  0  0  0  0  0  0
   -2.3083   -1.6771    0.0000 C   0  0  0  0  0  0  0  0  0  0  0  0
   -0.8817   -1.2135    0.0000 C   0  0  0  0  0  0  0  0  0  0  0  0
   -0.2716   -2.5838    0.0000 C   0  0  0  0  0  0  0  0  0  0  0  0
    1.2202   -2.7406    0.0000 C   0  0  0  0  0  0  0  0  0  0  0  0
    2.1019   -1.5271    0.0000 C   0  0  0  0  0  0  0  0  0  0  0  0
    3.5937   -1.6839    0.0000 O   0  0  0  0  0  0  0  0  0  0  0  0
    1.4918   -0.1568    0.0000 C   0  0  0  0  0  0  0  0  0  0  0  0
    0.0000    0.0000    0.0000 C   0  0  0  0  0  0  0  0  0  0  0  0
    0.0000    1.5000    0.0000 C   0  0  0  0  0  0  0  0  0  0  0  0
   -0.8817    2.7135    0.0000 C   0  0  0  0  0  0  0  0  0  0  0  0
  1  2  1  0  0  0  0
  2  3  1  0  0  0  0
  3  4  1  0  0  0  0
  4  5  1  0  0  0  0
  5  6  2  0  0  0  0
  6  7  1  0  0  0  0
  7  8  2  0  0  0  0
  8  9  1  0  0  0  0
  9 10  2  0  0  0  0
  5 10  1  0  0  0  0
 10 11  1  0  0  0  0
 11 12  1  0  0  0  0
 12 13  2  0  0  0  0
 13 14  1  0  0  0  0
 14 15  2  0  0  0  0
 15 16  1  0  0  0  0
 15 17  1  0  0  0  0
 17 18  2  0  0  0  0
 12 18  1  0  0  0  0
 18 19  1  0  0  0  0
 19 20  1  0  0  0  0
  2 20  1  0  0  0  0
M  END
> <chemblId>
CHEMBL1204122

> <bioactivity__type>
Ki

> <units>
nM

> <value>
3.6599999999999997

$$$$

  CDK     11271517592D 0   0.00000     0.00000     0

 22 25  0  0  0  0              1 V2000 
    4.3610    2.9460    0.0000 O   0  0  0  0  0  0  0  0  0  0  0  0
    3.0620    2.1960    0.0000 C   0  0  0  0  0  0  0  0  0  0  0  0
    1.7630    2.9460    0.0000 C   0  0  0  0  0  0  0  0  0  0  0  0
    0.4640    2.1960    0.0000 C   0  0  0  0  0  0  0  0  0  0  0  0
    0.4640    0.6960    0.0000 C   0  0  0  0  0  0  0  0  0  0  0  0
   -0.8350   -0.0540    0.0000 C   0  0  0  0  0  0  0  0  0  0  0  0
   -2.1340    0.6960    0.0000 C   0  0  0  0  0  0  0  0  0  0  0  0
   -3.4330   -0.0540    0.0000 N   0  0  0  0  0  0  0  0  0  0  0  0
   -3.4330   -1.5540    0.0000 C   0  0  0  0  0  0  0  0  0  0  0  0
   -2.1340   -2.3040    0.0000 C   0  0  0  0  0  0  0  0  0  0  0  0
   -0.8350   -1.5540    0.0000 C   0  0  0  0  0  0  0  0  0  0  0  0
    0.4640   -2.3040    0.0000 C   0  0  0  0  0  0  0  0  0  0  0  0
    1.7630   -1.5540    0.0000 C   0  0  0  0  0  0  0  0  0  0  0  0
    1.7630   -0.0540    0.0000 C   0  0  0  0  0  0  0  0  0  0  0  0
    3.0620    0.6960    0.0000 C   0  0  0  0  0  0  0  0  0  0  0  0
    4.3610   -0.0540    0.0000 O   0  0  0  0  0  0  0  0  0  0  0  0
    0.4640   -3.8040    0.0000 C   0  0  0  0  0  0  0  0  0  0  0  0
   -0.8350   -4.5540    0.0000 C   0  0  0  0  0  0  0  0  0  0  0  0
   -0.8350   -6.0540    0.0000 C   0  0  0  0  0  0  0  0  0  0  0  0
    0.4640   -6.8040    0.0000 C   0  0  0  0  0  0  0  0  0  0  0  0
    1.7630   -6.0540    0.0000 C   0  0  0  0  0  0  0  0  0  0  0  0
    1.7630   -4.5540    0.0000 C   0  0  0  0  0  0  0  0  0  0  0  0
  1  2  1  0  0  0  0
  2  3  2  0  0  0  0
  3  4  1  0  0  0  0
  4  5  2  0  0  0  0
  5  6  1  0  0  0  0
  6  7  1  1  0  0  0
  7  8  1  0  0  0  0
  8  9  1  0  0  0  0
  9 10  1  0  0  0  0
 11 10  1  6  0  0  0
  6 11  1  0  0  0  0
 11 12  1  0  0  0  0
 12 13  1  0  0  0  0
 13 14  1  0  0  0  0
  5 14  1  0  0  0  0
 14 15  2  0  0  0  0
  2 15  1  0  0  0  0
 15 16  1  0  0  0  0
 12 17  1  1  0  0  0
 17 18  2  0  0  0  0
 18 19  1  0  0  0  0
 19 20  2  0  0  0  0
 20 21  1  0  0  0  0
 21 22  2  0  0  0  0
 17 22  1  0  0  0  0
M  END
> <chemblId>
CHEMBL1224527

> <bioactivity__type>
Ki

> <units>
nM

> <value>
9023.5

$$$$

  CDK     11271517592D 0   0.00000     0.00000     0

 24 27  0  0  0  0              1 V2000 
   -5.5072   -4.8039    0.0000 C   0  0  0  0  0  0  0  0  0  0  0  0
   -5.4991   -3.3040    0.0000 O   0  0  0  0  0  0  0  0  0  0  0  0
   -4.1960   -2.5610    0.0000 C   0  0  0  0  0  0  0  0  0  0  0  0
   -2.8660   -3.3410    0.0000 C   0  0  0  0  0  0  0  0  0  0  0  0
   -1.5660   -2.6050    0.0000 C   0  0  0  0  0  0  0  0  0  0  0  0
   -0.2720   -3.3630    0.0000 C   0  0  0  0  0  0  0  0  0  0  0  0
    1.0850   -2.6130    0.0000 C   0  0  0  0  0  0  0  0  0  0  0  0
    1.0550   -1.0990    0.0000 N   0  0  0  0  0  0  0  0  0  0  0  0
    2.3910   -0.3850    0.0000 C   0  0  0  0  0  0  0  0  0  0  0  0
    2.3820    1.1660    0.0000 C   0  0  0  0  0  0  0  0  0  0  0  0
    1.0880    1.9240    0.0000 C   0  0  0  0  0  0  0  0  0  0  0  0
   -0.2330    1.1530    0.0000 C   0  0  0  0  0  0  0  0  0  0  0  0
   -0.2390   -0.3410    0.0000 C   0  0  0  0  0  0  0  0  0  0  0  0
   -1.5390   -1.0760    0.0000 C   0  0  0  0  0  0  0  0  0  0  0  0
   -2.8690   -0.2960    0.0000 C   0  0  0  0  0  0  0  0  0  0  0  0
   -4.1900   -1.0680    0.0000 C   0  0  0  0  0  0  0  0  0  0  0  0
   -5.4895   -0.3188    0.0000 O   0  0  0  0  0  0  0  0  0  0  0  0
    1.0940    3.4170    0.0000 C   0  0  0  0  0  0  0  0  0  0  0  0
    2.3940    4.1530    0.0000 C   0  0  0  0  0  0  0  0  0  0  0  0
    3.6880    3.3940    0.0000 C   0  0  0  0  0  0  0  0  0  0  0  0
    4.9822    4.1524    0.0000 O   0  0  0  0  0  0  0  0  0  0  0  0
    4.9725    5.6524    0.0000 C   0  0  0  0  0  0  0  0  0  0  0  0
    3.7180    1.8800    0.0000 C   0  0  0  0  0  0  0  0  0  0  0  0
    5.0121    1.1216    0.0000 O   0  0  0  0  0  0  0  0  0  0  0  0
  1  2  1  0  0  0  0
  2  3  1  0  0  0  0
  3  4  2  0  0  0  0
  4  5  1  0  0  0  0
  5  6  1  0  0  0  0
  6  7  1  0  0  0  0
  7  8  1  0  0  0  0
  8  9  1  0  0  0  0
  9 10  1  0  0  0  0
 10 11  2  0  0  0  0
 11 12  1  0  0  0  0
 13 12  1  6  0  0  0
  8 13  1  0  0  0  0
 13 14  1  0  0  0  0
  5 14  2  0  0  0  0
 14 15  1  0  0  0  0
 15 16  2  0  0  0  0
  3 16  1  0  0  0  0
 16 17  1  0  0  0  0
 11 18  1  0  0  0  0
 18 19  2  0  0  0  0
 19 20  1  0  0  0  0
 20 21  1  0  0  0  0
 21 22  1  0  0  0  0
 20 23  2  0  0  0  0
 10 23  1  0  0  0  0
 23 24  1  0  0  0  0
M  END
> <chemblId>
CHEMBL1235966

> <bioactivity__type>
Ki

> <units>
nM

> <value>
22.0

$$$$

  CDK     11271517592D 0   0.00000     0.00000     0

 30 33  0  0  0  0              1 V2000 
   16.1025   -7.7916    0.0000 C   0  0  0  0  0  0  0  0  0  0  0  0
   15.3523   -6.4927    0.0000 O   0  0  0  0  0  0  0  0  0  0  0  0
   16.1020   -5.1935    0.0000 C   0  0  0  0  0  0  0  0  0  0  0  0
   17.6020   -5.1932    0.0000 C   0  0  0  0  0  0  0  0  0  0  0  0
   18.3518   -3.8940    0.0000 C   0  0  0  0  0  0  0  0  0  0  0  0
   17.6015   -2.5951    0.0000 C   0  0  0  0  0  0  0  0  0  0  0  0
   16.1015   -2.5954    0.0000 C   0  0  0  0  0  0  0  0  0  0  0  0
   15.3518   -3.8946    0.0000 C   0  0  0  0  0  0  0  0  0  0  0  0
   13.8518   -3.8949    0.0000 N   0  0  0  0  0  0  0  0  0  0  0  0
   13.1015   -2.5960    0.0000 C   0  0  0  0  0  0  0  0  0  0  0  0
   11.6015   -2.5963    0.0000 C   0  0  0  0  0  0  0  0  0  0  0  0
   10.8518   -3.8955    0.0000 N   0  0  0  0  0  0  0  0  0  0  0  0
    9.3518   -3.8958    0.0000 C   0  0  0  0  0  0  0  0  0  0  0  0
    8.6015   -2.5969    0.0000 C   0  0  0  0  0  0  0  0  0  0  0  0
    7.1015   -2.5972    0.0000 C   0  0  0  0  0  0  0  0  0  0  0  0
    6.3513   -1.2983    0.0000 C   0  0  0  0  0  0  0  0  0  0  0  0
    4.8513   -1.2986    0.0000 N   0  0  0  0  0  0  0  0  0  0  0  0
    4.1010    0.0003    0.0000 C   0  0  0  0  0  0  0  0  0  0  0  0
    4.8507    1.2995    0.0000 O   0  0  0  0  0  0  0  0  0  0  0  0
    2.6010    0.0000    0.0000 C   0  0  0  0  0  0  0  0  0  0  0  0
    1.7190   -1.2140    0.0000 O   0  0  0  0  0  0  0  0  0  0  0  0
    0.2930   -0.7500    0.0000 C   0  0  0  0  0  0  0  0  0  0  0  0
   -1.0060   -1.5000    0.0000 C   0  0  0  0  0  0  0  0  0  0  0  0
   -2.3060   -0.7500    0.0000 C   0  0  0  0  0  0  0  0  0  0  0  0
   -2.3060    0.7500    0.0000 C   0  0  0  0  0  0  0  0  0  0  0  0
   -1.0060    1.5000    0.0000 C   0  0  0  0  0  0  0  0  0  0  0  0
    0.2930    0.7500    0.0000 C   0  0  0  0  0  0  0  0  0  0  0  0
    1.7190    1.2130    0.0000 C   0  0  0  0  0  0  0  0  0  0  0  0
   11.6020   -5.1944    0.0000 C   0  0  0  0  0  0  0  0  0  0  0  0
   13.1020   -5.1941    0.0000 C   0  0  0  0  0  0  0  0  0  0  0  0
  1  2  1  0  0  0  0
  2  3  1  0  0  0  0
  3  4  2  0  0  0  0
  4  5  1  0  0  0  0
  5  6  2  0  0  0  0
  6  7  1  0  0  0  0
  7  8  2  0  0  0  0
  3  8  1  0  0  0  0
  8  9  1  0  0  0  0
  9 10  1  0  0  0  0
 10 11  1  0  0  0  0
 11 12  1  0  0  0  0
 12 13  1  0  0  0  0
 13 14  1  0  0  0  0
 14 15  1  0  0  0  0
 15 16  1  0  0  0  0
 16 17  1  0  0  0  0
 17 18  1  0  0  0  0
 18 19  2  0  0  0  0
 18 20  1  0  0  0  0
 20 21  1  0  0  0  0
 21 22  1  0  0  0  0
 22 23  2  0  0  0  0
 23 24  1  0  0  0  0
 24 25  2  0  0  0  0
 25 26  1  0  0  0  0
 26 27  2  0  0  0  0
 22 27  1  0  0  0  0
 27 28  1  0  0  0  0
 20 28  2  0  0  0  0
 12 29  1  0  0  0  0
 29 30  1  0  0  0  0
  9 30  1  0  0  0  0
M  END
> <chemblId>
CHEMBL124444

> <bioactivity__type>
Ki

> <units>
nM

> <value>
1550.0

$$$$
 stripped
BRStripMol11271517592D 0   0.00000     0.00000     0
This file has been stripped
 45 52  0  0  0  0              1 V2000 
    0.4390    7.9314    0.0000 C   0  0  0  0  0  0  0  0  0  0  0  0
    1.3211    6.7181    0.0000 C   0  0  0  0  0  0  0  0  0  0  0  0
    0.7114    5.3476    0.0000 C   0  0  0  0  0  0  0  0  0  0  0  0
    2.8128    6.8754    0.0000 C   0  0  0  0  0  0  0  0  0  0  0  0
    2.8133    5.3754    0.0000 N   0  0  0  0  0  0  0  0  0  0  0  0
    1.5145    4.6250    0.0000 C   0  0  0  0  0  0  0  0  0  0  0  0
    0.2152    5.3746    0.0000 O   0  0  0  0  0  0  0  0  0  0  0  0
    1.5150    3.1250    0.0000 C   0  0  0  0  0  0  0  0  0  0  0  0
    0.2170    2.3750    0.0000 C   0  0  0  0  0  0  0  0  0  0  0  0
    0.2170    0.8750    0.0000 C   0  0  0  0  0  0  0  0  0  0  0  0
    1.5150    0.1250    0.0000 C   0  0  0  0  0  0  0  0  0  0  0  0
    1.5150   -1.3750    0.0000 C   0  0  0  0  0  0  0  0  0  0  0  0
    0.2170   -2.1250    0.0000 C   0  0  0  0  0  0  0  0  0  0  0  0
    0.2170   -3.6250    0.0000 C   0  0  0  0  0  0  0  0  0  0  0  0
   -2.3820   -3.6250    0.0000 N   0  0  0  0  0  0  0  0  0  0  0  0
   -2.3820   -2.1250    0.0000 C   0  0  0  0  0  0  0  0  0  0  0  0
   -3.6810   -1.3750    0.0000 C   0  0  0  0  0  0  0  0  0  0  0  0
   -3.6810    0.1250    0.0000 C   0  0  0  0  0  0  0  0  0  0  0  0
   -2.3820    0.8750    0.0000 C   0  0  0  0  0  0  0  0  0  0  0  0
   -1.0830    0.1250    0.0000 C   0  0  0  0  0  0  0  0  0  0  0  0
   -1.0830   -1.3750    0.0000 C   0  0  0  0  0  0  0  0  0  0  0  0
    2.8150    0.8750    0.0000 N   0  0  0  0  0  0  0  0  0  0  0  0
    4.1139    0.1248    0.0000 C   0  0  0  0  0  0  0  0  0  0  0  0
    2.8150    2.3750    0.0000 C   0  0  0  0  0  0  0  0  0  0  0  0
    2.5004    8.3426    0.0000 O   0  0  0  0  0  0  0  0  0  0  0  0
    3.7992    9.0930    0.0000 C   0  0  0  0  0  0  0  0  0  0  0  0
    2.5854    9.9743    0.0000 O   0  0  0  0  0  0  0  0  0  0  0  0
    4.1106   10.5603    0.0000 C   0  0  0  0  0  0  0  0  0  0  0  0
    3.2285   11.7735    0.0000 C   0  0  0  0  0  0  0  0  0  0  0  0
    4.1098   12.9874    0.0000 C   0  0  0  0  0  0  0  0  0  0  0  0
    5.5365   12.5243    0.0000 C   0  0  0  0  0  0  0  0  0  0  0  0
    5.5370   11.0243    0.0000 N   0  0  0  0  0  0  0  0  0  0  0  0
    6.6521   10.0210    0.0000 C   0  0  0  0  0  0  0  0  0  0  0  0
    8.0785   10.4850    0.0000 O   0  0  0  0  0  0  0  0  0  0  0  0
    6.3407    8.5537    0.0000 C   0  0  0  0  0  0  0  0  0  0  0  0
    7.4558    7.5503    0.0000 C   0  0  0  0  0  0  0  0  0  0  0  0
    8.8822    8.0143    0.0000 C   0  0  0  0  0  0  0  0  0  0  0  0
    9.9972    7.0110    0.0000 C   0  0  0  0  0  0  0  0  0  0  0  0
   11.4237    7.4750    0.0000 C   0  0  0  0  0  0  0  0  0  0  0  0
   11.7350    8.9423    0.0000 C   0  0  0  0  0  0  0  0  0  0  0  0
   10.6200    9.9457    0.0000 C   0  0  0  0  0  0  0  0  0  0  0  0
    9.1936    9.4817    0.0000 C   0  0  0  0  0  0  0  0  0  0  0  0
    4.9143    8.0897    0.0000 N   0  0  0  0  0  0  0  0  0  0  0  0
    4.3046    6.7191    0.0000 C   0  0  0  0  0  0  0  0  0  0  0  0
    5.0551    5.4203    0.0000 O   0  0  0  0  0  0  0  0  0  0  0  0
  1  2  1  0  0  0  0
  2  3  1  0  0  0  0
  2  4  1  0  0  0  0
  4  5  1  6  0  0  0
  5  6  1  0  0  0  0
  6  7  2  0  0  0  0
  8  6  1  1  0  0  0
  8  9  1  0  0  0  0
 10  9  1  1  0  0  0
 10 11  1  0  0  0  0
 11 12  1  6  0  0  0
 12 13  1  0  0  0  0
 13 14  2  0  0  0  0
 14 15  1  0  0  0  0
 15 16  1  0  0  0  0
 16 17  2  0  0  0  0
 17 18  1  0  0  0  0
 18 19  2  0  0  0  0
 19 20  1  0  0  0  0
 10 20  1  0  0  0  0
 20 21  2  0  0  0  0
 13 21  1  0  0  0  0
 16 21  1  0  0  0  0
 11 22  1  0  0  0  0
 22 23  1  0  0  0  0
 22 24  1  0  0  0  0
  8 24  1  0  0  0  0
  4 25  1  0  0  0  0
 25 26  1  0  0  0  0
 26 27  1  6  0  0  0
 26 28  1  0  0  0  0
 28 29  1  6  0  0  0
 29 30  1  0  0  0  0
 30 31  1  0  0  0  0
 31 32  1  0  0  0  0
 28 32  1  0  0  0  0
 32 33  1  0  0  0  0
 33 34  2  0  0  0  0
 33 35  1  0  0  0  0
 35 36  1  6  0  0  0
 36 37  1  0  0  0  0
 37 38  2  0  0  0  0
 38 39  1  0  0  0  0
 39 40  2  0  0  0  0
 40 41  1  0  0  0  0
 41 42  2  0  0  0  0
 37 42  1  0  0  0  0
 35 43  1  0  0  0  0
 26 43  1  0  0  0  0
 43 44  1  0  0  0  0
  4 44  1  0  0  0  0
 44 45  2  0  0  0  0
M  END
> <chemblId>
CHEMBL1255837

> <bioactivity__type>
Ki

> <units>
nM

> <value>
589.0

$$$$
 stripped
BRStripMol11271517592D 0   0.00000     0.00000     0
This file has been stripped
 20 22  0  0  0  0              1 V2000 
    4.5030    0.0000    0.0000 C   0  0  0  0  0  0  0  0  0  0  0  0
    3.0030    0.0000    0.0000 N   0  0  0  0  0  0  0  0  0  0  0  0
    2.3530   -1.3510    0.0000 C   0  0  0  0  0  0  0  0  0  0  0  0
    0.8900   -1.6850    0.0000 C   0  0  0  0  0  0  0  0  0  0  0  0
   -0.2820   -0.7500    0.0000 C   0  0  0  0  0  0  0  0  0  0  0  0
   -1.5810   -1.5000    0.0000 C   0  0  0  0  0  0  0  0  0  0  0  0
   -2.8810   -0.7500    0.0000 C   0  0  0  0  0  0  0  0  0  0  0  0
   -4.1799   -1.5002    0.0000 Cl  0  0  0  0  0  0  0  0  0  0  0  0
   -2.8810    0.7500    0.0000 C   0  0  0  0  0  0  0  0  0  0  0  0
   -4.1799    1.5002    0.0000 O   0  0  0  0  0  0  0  0  0  0  0  0
   -1.5810    1.5000    0.0000 C   0  0  0  0  0  0  0  0  0  0  0  0
   -0.2820    0.7500    0.0000 C   0  0  0  0  0  0  0  0  0  0  0  0
    0.8900    1.6850    0.0000 C   0  0  0  0  0  0  0  0  0  0  0  0
    2.3530    1.3510    0.0000 C   0  0  0  0  0  0  0  0  0  0  0  0
    0.5561    3.1474    0.0000 C   0  0  0  0  0  0  0  0  0  0  0  0
    1.6556    4.1677    0.0000 C   0  0  0  0  0  0  0  0  0  0  0  0
    1.3217    5.6301    0.0000 C   0  0  0  0  0  0  0  0  0  0  0  0
   -0.1116    6.0721    0.0000 C   0  0  0  0  0  0  0  0  0  0  0  0
   -1.2112    5.0518    0.0000 C   0  0  0  0  0  0  0  0  0  0  0  0
   -0.8773    3.5894    0.0000 C   0  0  0  0  0  0  0  0  0  0  0  0
  1  2  1  0  0  0  0
  2  3  1  0  0  0  0
  3  4  1  0  0  0  0
  4  5  1  0  0  0  0
  5  6  2  0  0  0  0
  6  7  1  0  0  0  0
  7  8  1  0  0  0  0
  7  9  2  0  0  0  0
  9 10  1  0  0  0  0
  9 11  1  0  0  0  0
 11 12  2  0  0  0  0
  5 12  1  0  0  0  0
 12 13  1  0  0  0  0
 13 14  1  0  0  0  0
  2 14  1  0  0  0  0
 13 15  1  1  0  0  0
 15 16  2  0  0  0  0
 16 17  1  0  0  0  0
 17 18  2  0  0  0  0
 18 19  1  0  0  0  0
 19 20  2  0  0  0  0
 15 20  1  0  0  0  0
M  END
> <chemblId>
CHEMBL1256645

> <bioactivity__type>
Ki

> <units>
nM

> <value>
0.17

$$$$

  CDK     11271517592D 0   0.00000     0.00000     0

 26 28  0  0  0  0              1 V2000 
   -7.7925    9.8155    0.0000 Cl  0  0  0  0  0  0  0  0  0  0  0  0
   -6.4936    9.0653    0.0000 C   0  0  0  0  0  0  0  0  0  0  0  0
   -6.4939    7.5653    0.0000 C   0  0  0  0  0  0  0  0  0  0  0  0
   -5.1950    6.8150    0.0000 C   0  0  0  0  0  0  0  0  0  0  0  0
   -3.8958    7.5648    0.0000 C   0  0  0  0  0  0  0  0  0  0  0  0
   -2.5969    6.8145    0.0000 C   0  0  0  0  0  0  0  0  0  0  0  0
   -2.5972    5.3145    0.0000 O   0  0  0  0  0  0  0  0  0  0  0  0
   -1.2983    4.5643    0.0000 N   0  0  0  0  0  0  0  0  0  0  0  0
   -1.2986    3.0643    0.0000 C   0  0  0  0  0  0  0  0  0  0  0  0
   -2.5978    2.3145    0.0000 C   0  0  0  0  0  0  0  0  0  0  0  0
   -2.5981    0.8145    0.0000 N   0  0  0  0  0  0  0  0  0  0  0  0
   -1.3844   -0.0680    0.0000 C   0  0  0  0  0  0  0  0  0  0  0  0
   -1.8490   -1.4948    0.0000 C   0  0  0  0  0  0  0  0  0  0  0  0
   -3.3490   -1.4942    0.0000 N   0  0  0  0  0  0  0  0  0  0  0  0
   -3.8114   -0.0670    0.0000 C   0  0  0  0  0  0  0  0  0  0  0  0
    0.0003    2.3140    0.0000 C   0  0  0  0  0  0  0  0  0  0  0  0
    1.2995    3.0637    0.0000 C   0  0  0  0  0  0  0  0  0  0  0  0
    2.5984    2.3135    0.0000 C   0  0  0  0  0  0  0  0  0  0  0  0
    2.5981    0.8135    0.0000 C   0  0  0  0  0  0  0  0  0  0  0  0
    3.8970    0.0632    0.0000 Cl  0  0  0  0  0  0  0  0  0  0  0  0
    1.2989    0.0637    0.0000 C   0  0  0  0  0  0  0  0  0  0  0  0
   -0.0000    0.8140    0.0000 C   0  0  0  0  0  0  0  0  0  0  0  0
   -1.2992    0.0643    0.0000 Cl  0  0  0  0  0  0  0  0  0  0  0  0
   -3.8955    9.0648    0.0000 C   0  0  0  0  0  0  0  0  0  0  0  0
   -2.5963    9.8145    0.0000 Cl  0  0  0  0  0  0  0  0  0  0  0  0
   -5.1944    9.8150    0.0000 C   0  0  0  0  0  0  0  0  0  0  0  0
  1  2  1  0  0  0  0
  2  3  2  0  0  0  0
  3  4  1  0  0  0  0
  4  5  2  0  0  0  0
  5  6  1  0  0  0  0
  6  7  1  0  0  0  0
  7  8  1  0  0  0  0
  8  9  2  0  0  0  0
  9 10  1  0  0  0  0
 10 11  1  0  0  0  0
 11 12  1  0  0  0  0
 12 13  2  0  0  0  0
 13 14  1  0  0  0  0
 14 15  2  0  0  0  0
 11 15  1  0  0  0  0
  9 16  1  0  0  0  0
 16 17  2  0  0  0  0
 17 18  1  0  0  0  0
 18 19  2  0  0  0  0
 19 20  1  0  0  0  0
 19 21  1  0  0  0  0
 21 22  2  0  0  0  0
 16 22  1  0  0  0  0
 22 23  1  0  0  0  0
  5 24  1  0  0  0  0
 24 25  1  0  0  0  0
 24 26  2  0  0  0  0
  2 26  1  0  0  0  0
M  END
> <chemblId>
CHEMBL1262

> <bioactivity__type>
Ki

> <units>
nM

> <value>
2068.0

$$$$

  CDK     11271517592D 0   0.00000     0.00000     0

 31 35  0  0  0  0              1 V2000 
    3.5719   -6.9207    0.0000 F   0  0  0  0  0  0  0  0  0  0  0  0
    3.1087   -5.4940    0.0000 C   0  0  0  0  0  0  0  0  0  0  0  0
    4.1126   -4.3795    0.0000 C   0  0  0  0  0  0  0  0  0  0  0  0
    3.6494   -2.9528    0.0000 C   0  0  0  0  0  0  0  0  0  0  0  0
    2.1822   -2.6407    0.0000 C   0  0  0  0  0  0  0  0  0  0  0  0
    1.1783   -3.7552    0.0000 C   0  0  0  0  0  0  0  0  0  0  0  0
    1.6415   -5.1819    0.0000 C   0  0  0  0  0  0  0  0  0  0  0  0
    1.7190   -1.2140    0.0000 N   0  0  0  0  0  0  0  0  0  0  0  0
    2.6010   -0.0000    0.0000 C   0  0  0  0  0  0  0  0  0  0  0  0
    1.7190    1.2130    0.0000 C   0  0  0  0  0  0  0  0  0  0  0  0
    2.1824    2.6396    0.0000 C   0  0  0  0  0  0  0  0  0  0  0  0
    3.6496    2.9516    0.0000 C   0  0  0  0  0  0  0  0  0  0  0  0
    4.1130    4.3782    0.0000 C   0  0  0  0  0  0  0  0  0  0  0  0
    3.1092    5.4929    0.0000 N   0  0  0  0  0  0  0  0  0  0  0  0
    3.5726    6.9195    0.0000 C   0  0  0  0  0  0  0  0  0  0  0  0
    2.5688    8.0341    0.0000 C   0  0  0  0  0  0  0  0  0  0  0  0
    3.0322    9.4608    0.0000 N   0  0  0  0  0  0  0  0  0  0  0  0
    4.4588    9.9244    0.0000 C   0  0  0  0  0  0  0  0  0  0  0  0
    4.4587   11.4244    0.0000 C   0  0  0  0  0  0  0  0  0  0  0  0
    3.0320   11.8878    0.0000 N   0  0  0  0  0  0  0  0  0  0  0  0
    2.1505   10.6742    0.0000 C   0  0  0  0  0  0  0  0  0  0  0  0
    0.6505   10.6741    0.0000 O   0  0  0  0  0  0  0  0  0  0  0  0
    1.6420    5.1809    0.0000 C   0  0  0  0  0  0  0  0  0  0  0  0
    1.1786    3.7543    0.0000 C   0  0  0  0  0  0  0  0  0  0  0  0
    0.2930    0.7500    0.0000 C   0  0  0  0  0  0  0  0  0  0  0  0
   -1.0070    1.5000    0.0000 C   0  0  0  0  0  0  0  0  0  0  0  0
   -2.3060    0.7500    0.0000 C   0  0  0  0  0  0  0  0  0  0  0  0
   -3.6050    1.5000    0.0000 Cl  0  0  0  0  0  0  0  0  0  0  0  0
   -2.3060   -0.7500    0.0000 C   0  0  0  0  0  0  0  0  0  0  0  0
   -1.0070   -1.5000    0.0000 C   0  0  0  0  0  0  0  0  0  0  0  0
    0.2930   -0.7500    0.0000 C   0  0  0  0  0  0  0  0  0  0  0  0
  1  2  1  0  0  0  0
  2  3  2  0  0  0  0
  3  4  1  0  0  0  0
  4  5  2  0  0  0  0
  5  6  1  0  0  0  0
  6  7  2  0  0  0  0
  2  7  1  0  0  0  0
  5  8  1  0  0  0  0
  8  9  1  0  0  0  0
  9 10  2  0  0  0  0
 10 11  1  0  0  0  0
 11 12  1  0  0  0  0
 12 13  1  0  0  0  0
 13 14  1  0  0  0  0
 14 15  1  0  0  0  0
 15 16  1  0  0  0  0
 16 17  1  0  0  0  0
 17 18  1  0  0  0  0
 18 19  1  0  0  0  0
 19 20  1  0  0  0  0
 20 21  1  0  0  0  0
 17 21  1  0  0  0  0
 21 22  2  0  0  0  0
 14 23  1  0  0  0  0
 23 24  1  0  0  0  0
 11 24  1  0  0  0  0
 10 25  1  0  0  0  0
 25 26  2  0  0  0  0
 26 27  1  0  0  0  0
 27 28  1  0  0  0  0
 27 29  2  0  0  0  0
 29 30  1  0  0  0  0
 30 31  2  0  0  0  0
  8 31  1  0  0  0  0
 25 31  1  0  0  0  0
M  END
> <chemblId>
CHEMBL12713

> <bioactivity__type>
Ki

> <units>
nM

> <value>
210.0

$$$$

  CDK     11271517592D 0   0.00000     0.00000     0

 14 14  0  0  0  0              1 V2000 
   -0.0000   -3.0000    0.0000 Cl  0  0  0  0  0  0  0  0  0  0  0  0
    0.0000   -1.5000    0.0000 C   0  0  0  0  0  0  0  0  0  0  0  0
    1.2990   -0.7500    0.0000 C   0  0  0  0  0  0  0  0  0  0  0  0
    1.2990    0.7500    0.0000 C   0  0  0  0  0  0  0  0  0  0  0  0
    2.5980    1.5000    0.0000 Cl  0  0  0  0  0  0  0  0  0  0  0  0
    0.0000    1.5000    0.0000 C   0  0  0  0  0  0  0  0  0  0  0  0
    0.0000    3.0000    0.0000 O   0  0  0  0  0  0  0  0  0  0  0  0
   -1.2990    3.7500    0.0000 C   0  0  0  0  0  0  0  0  0  0  0  0
   -1.2990    5.2500    0.0000 C   0  0  0  0  0  0  0  0  0  0  0  0
   -1.2990    6.7500    0.0000 C   0  0  0  0  0  0  0  0  0  0  0  0
   -1.2990    8.2500    0.0000 I   0  0  0  0  0  0  0  0  0  0  0  0
   -1.2990    0.7500    0.0000 C   0  0  0  0  0  0  0  0  0  0  0  0
   -1.2990   -0.7500    0.0000 C   0  0  0  0  0  0  0  0  0  0  0  0
   -2.5980   -1.5000    0.0000 Cl  0  0  0  0  0  0  0  0  0  0  0  0
  1  2  1  0  0  0  0
  2  3  2  0  0  0  0
  3  4  1  0  0  0  0
  4  5  1  0  0  0  0
  4  6  2  0  0  0  0
  6  7  1  0  0  0  0
  7  8  1  0  0  0  0
  8  9  1  0  0  0  0
  9 10  3  0  0  0  0
 10 11  1  0  0  0  0
  6 12  1  0  0  0  0
 12 13  2  0  0  0  0
  2 13  1  0  0  0  0
 13 14  1  0  0  0  0
M  END
> <chemblId>
CHEMBL1289

> <bioactivity__type>
Ki

> <units>
nM

> <value>
282.0

$$$$

  CDK     11271517592D 0   0.00000     0.00000     0

 36 40  0  0  0  0              1 V2000 
  -14.9889   11.6441    0.0000 C   0  0  0  0  0  0  0  0  0  0  0  0
  -14.8321   10.1523    0.0000 C   0  0  0  0  0  0  0  0  0  0  0  0
  -16.0457    9.2706    0.0000 C   0  0  0  0  0  0  0  0  0  0  0  0
  -13.4618    9.5422    0.0000 N   0  0  0  0  0  0  0  0  0  0  0  0
  -13.3050    8.0504    0.0000 C   0  0  0  0  0  0  0  0  0  0  0  0
  -11.9347    7.4403    0.0000 C   0  0  0  0  0  0  0  0  0  0  0  0
  -10.7212    8.3220    0.0000 N   0  0  0  0  0  0  0  0  0  0  0  0
  -10.8780    9.8138    0.0000 C   0  0  0  0  0  0  0  0  0  0  0  0
  -12.2483   10.4239    0.0000 C   0  0  0  0  0  0  0  0  0  0  0  0
   -9.3509    7.7119    0.0000 C   0  0  0  0  0  0  0  0  0  0  0  0
   -9.1941    6.2201    0.0000 C   0  0  0  0  0  0  0  0  0  0  0  0
   -7.8237    5.6100    0.0000 C   0  0  0  0  0  0  0  0  0  0  0  0
   -6.6102    6.4917    0.0000 C   0  0  0  0  0  0  0  0  0  0  0  0
   -5.2399    5.8816    0.0000 O   0  0  0  0  0  0  0  0  0  0  0  0
   -5.0831    4.3898    0.0000 C   0  0  0  0  0  0  0  0  0  0  0  0
   -3.7128    3.7797    0.0000 C   0  0  0  0  0  0  0  0  0  0  0  0
   -3.4009    2.3125    0.0000 C   0  0  0  0  0  0  0  0  0  0  0  0
   -1.9091    2.1557    0.0000 O   0  0  0  0  0  0  0  0  0  0  0  0
   -1.2990    3.5260    0.0000 C   0  0  0  0  0  0  0  0  0  0  0  0
    0.0000    2.7760    0.0000 C   0  0  0  0  0  0  0  0  0  0  0  0
    0.0000    1.2760    0.0000 N   0  0  0  0  0  0  0  0  0  0  0  0
   -1.2140    0.3940    0.0000 C   0  0  0  0  0  0  0  0  0  0  0  0
   -0.7500   -1.0320    0.0000 N   0  0  0  0  0  0  0  0  0  0  0  0
    0.7500   -1.0320    0.0000 C   0  0  0  0  0  0  0  0  0  0  0  0
    1.2140    0.3940    0.0000 N   0  0  0  0  0  0  0  0  0  0  0  0
   -2.4138    4.5297    0.0000 O   0  0  0  0  0  0  0  0  0  0  0  0
   -0.4174    4.7395    0.0000 C   0  0  0  0  0  0  0  0  0  0  0  0
    1.0744    4.5827    0.0000 C   0  0  0  0  0  0  0  0  0  0  0  0
    1.9561    5.7963    0.0000 C   0  0  0  0  0  0  0  0  0  0  0  0
    1.3460    7.1666    0.0000 C   0  0  0  0  0  0  0  0  0  0  0  0
    2.2277    8.3801    0.0000 Cl  0  0  0  0  0  0  0  0  0  0  0  0
   -0.1458    7.3234    0.0000 C   0  0  0  0  0  0  0  0  0  0  0  0
   -1.0275    6.1098    0.0000 C   0  0  0  0  0  0  0  0  0  0  0  0
   -2.5192    6.2666    0.0000 Cl  0  0  0  0  0  0  0  0  0  0  0  0
   -6.7670    7.9835    0.0000 C   0  0  0  0  0  0  0  0  0  0  0  0
   -8.1373    8.5936    0.0000 C   0  0  0  0  0  0  0  0  0  0  0  0
  1  2  1  0  0  0  0
  2  3  1  0  0  0  0
  2  4  1  0  0  0  0
  4  5  1  0  0  0  0
  5  6  1  0  0  0  0
  6  7  1  0  0  0  0
  7  8  1  0  0  0  0
  8  9  1  0  0  0  0
  4  9  1  0  0  0  0
  7 10  1  0  0  0  0
 10 11  2  0  0  0  0
 11 12  1  0  0  0  0
 12 13  2  0  0  0  0
 13 14  1  0  0  0  0
 14 15  1  0  0  0  0
 16 15  1  6  0  0  0
 16 17  1  0  0  0  0
 17 18  1  0  0  0  0
 18 19  1  0  0  0  0
 19 20  1  6  0  0  0
 20 21  1  0  0  0  0
 21 22  1  0  0  0  0
 22 23  2  0  0  0  0
 23 24  1  0  0  0  0
 24 25  2  0  0  0  0
 21 25  1  0  0  0  0
 19 26  1  0  0  0  0
 16 26  1  0  0  0  0
 19 27  1  0  0  0  0
 27 28  2  0  0  0  0
 28 29  1  0  0  0  0
 29 30  2  0  0  0  0
 30 31  1  0  0  0  0
 30 32  1  0  0  0  0
 32 33  2  0  0  0  0
 27 33  1  0  0  0  0
 33 34  1  0  0  0  0
 13 35  1  0  0  0  0
 35 36  2  0  0  0  0
 10 36  1  0  0  0  0
M  END
> <chemblId>
CHEMBL1306

> <bioactivity__type>
Ki

> <units>
nM

> <value>
12740.0

$$$$

  CDK     11271517592D 0   0.00000     0.00000     0

 26 28  0  0  0  0              1 V2000 
    7.7942    9.7500    0.0000 C   0  0  0  0  0  0  0  0  0  0  0  0
    7.7942    8.2500    0.0000 N   0  0  0  0  0  0  0  0  0  0  0  0
    9.0932    7.5000    0.0000 C   0  0  0  0  0  0  0  0  0  0  0  0
    6.4952    7.5000    0.0000 C   0  0  0  0  0  0  0  0  0  0  0  0
    5.1961    8.2500    0.0000 C   0  0  0  0  0  0  0  0  0  0  0  0
    3.8971    7.5000    0.0000 C   0  0  0  0  0  0  0  0  0  0  0  0
    3.8971    6.0000    0.0000 C   0  0  0  0  0  0  0  0  0  0  0  0
    2.5980    5.2500    0.0000 N   0  0  0  0  0  0  0  0  0  0  0  0
    2.5980    3.7500    0.0000 C   0  0  0  0  0  0  0  0  0  0  0  0
    3.8971    3.0000    0.0000 O   0  0  0  0  0  0  0  0  0  0  0  0
    1.2990    3.0000    0.0000 N   0  0  0  0  0  0  0  0  0  0  0  0
    1.2990    1.5000    0.0000 C   0  0  0  0  0  0  0  0  0  0  0  0
    2.5980    0.7500    0.0000 C   0  0  0  0  0  0  0  0  0  0  0  0
    2.5980   -0.7500    0.0000 C   0  0  0  0  0  0  0  0  0  0  0  0
    3.8970   -1.5000    0.0000 C   0  0  0  0  0  0  0  0  0  0  0  0
    1.2990   -1.5000    0.0000 N   0  0  0  0  0  0  0  0  0  0  0  0
   -0.0000   -0.7500    0.0000 C   0  0  0  0  0  0  0  0  0  0  0  0
   -1.2990   -1.5000    0.0000 C   0  0  0  0  0  0  0  0  0  0  0  0
   -1.2990   -3.0000    0.0000 F   0  0  0  0  0  0  0  0  0  0  0  0
   -2.5980   -0.7500    0.0000 C   0  0  0  0  0  0  0  0  0  0  0  0
   -2.5980    0.7500    0.0000 C   0  0  0  0  0  0  0  0  0  0  0  0
   -3.8970    1.5000    0.0000 F   0  0  0  0  0  0  0  0  0  0  0  0
   -1.2990    1.5000    0.0000 C   0  0  0  0  0  0  0  0  0  0  0  0
   -0.0000    0.7500    0.0000 C   0  0  0  0  0  0  0  0  0  0  0  0
    5.1961    5.2500    0.0000 C   0  0  0  0  0  0  0  0  0  0  0  0
    6.4952    6.0000    0.0000 C   0  0  0  0  0  0  0  0  0  0  0  0
  1  2  1  0  0  0  0
  2  3  1  0  0  0  0
  2  4  1  0  0  0  0
  4  5  2  0  0  0  0
  5  6  1  0  0  0  0
  6  7  2  0  0  0  0
  7  8  1  0  0  0  0
  8  9  1  0  0  0  0
  9 10  2  0  0  0  0
  9 11  1  0  0  0  0
 11 12  1  0  0  0  0
 12 13  2  0  0  0  0
 13 14  1  0  0  0  0
 14 15  1  0  0  0  0
 14 16  2  0  0  0  0
 16 17  1  0  0  0  0
 17 18  2  0  0  0  0
 18 19  1  0  0  0  0
 18 20  1  0  0  0  0
 20 21  2  0  0  0  0
 21 22  1  0  0  0  0
 21 23  1  0  0  0  0
 23 24  2  0  0  0  0
 12 24  1  0  0  0  0
 17 24  1  0  0  0  0
  7 25  1  0  0  0  0
 25 26  2  0  0  0  0
  4 26  1  0  0  0  0
M  END
> <chemblId>
CHEMBL1334465

> <bioactivity__type>
Ki

> <units>
nM

> <value>
1780.0

$$$$
 stripped
BRStripMol11271517592D 0   0.00000     0.00000     0
This file has been stripped
 20 22  0  0  0  0              1 V2000 
   -3.8970    1.5000    0.0000 O   0  0  0  0  0  0  0  0  0  0  0  0
   -2.5980    0.7500    0.0000 C   0  0  0  0  0  0  0  0  0  0  0  0
   -2.5980   -0.7500    0.0000 C   0  0  0  0  0  0  0  0  0  0  0  0
   -1.2990   -1.5000    0.0000 C   0  0  0  0  0  0  0  0  0  0  0  0
    0.0000   -0.7500    0.0000 C   0  0  0  0  0  0  0  0  0  0  0  0
    1.2990   -1.5000    0.0000 C   0  0  0  0  0  0  0  0  0  0  0  0
    2.5980   -0.7500    0.0000 C   0  0  0  0  0  0  0  0  0  0  0  0
    2.5980    0.7500    0.0000 C   0  0  0  0  0  0  0  0  0  0  0  0
    3.8970    1.5000    0.0000 C   0  0  0  0  0  0  0  0  0  0  0  0
    5.1961    0.7500    0.0000 N   0  0  0  0  0  0  0  0  0  0  0  0
    6.4951    1.5000    0.0000 C   0  0  0  0  0  0  0  0  0  0  0  0
    7.7942    0.7500    0.0000 C   0  0  0  0  0  0  0  0  0  0  0  0
    7.7941   -0.7500    0.0000 C   0  0  0  0  0  0  0  0  0  0  0  0
    9.0932   -1.5000    0.0000 C   0  0  0  0  0  0  0  0  0  0  0  0
   10.3922   -0.7500    0.0000 C   0  0  0  0  0  0  0  0  0  0  0  0
   10.3922    0.7500    0.0000 C   0  0  0  0  0  0  0  0  0  0  0  0
    9.0932    1.5000    0.0000 C   0  0  0  0  0  0  0  0  0  0  0  0
    1.2990    1.5000    0.0000 O   0  0  0  0  0  0  0  0  0  0  0  0
    0.0000    0.7500    0.0000 C   0  0  0  0  0  0  0  0  0  0  0  0
   -1.2990    1.5000    0.0000 C   0  0  0  0  0  0  0  0  0  0  0  0
  1  2  1  0  0  0  0
  2  3  2  0  0  0  0
  3  4  1  0  0  0  0
  4  5  2  0  0  0  0
  5  6  1  0  0  0  0
  6  7  1  0  0  0  0
  7  8  1  0  0  0  0
  8  9  1  1  0  0  0
  9 10  1  0  0  0  0
 10 11  1  0  0  0  0
 11 12  1  0  0  0  0
 12 13  2  0  0  0  0
 13 14  1  0  0  0  0
 14 15  2  0  0  0  0
 15 16  1  0  0  0  0
 16 17  2  0  0  0  0
 12 17  1  0  0  0  0
  8 18  1  0  0  0  0
 18 19  1  0  0  0  0
  5 19  1  0  0  0  0
 19 20  2  0  0  0  0
  2 20  1  0  0  0  0
M  END
> <chemblId>
CHEMBL134807

> <bioactivity__type>
Ki

> <units>
nM

> <value>
6707.975

$$$$

  CDK     11271517592D 0   0.00000     0.00000     0

 20 22  0  0  0  0              1 V2000 
    4.5030    0.0000    0.0000 C   0  0  0  0  0  0  0  0  0  0  0  0
    3.0030    0.0000    0.0000 N   0  0  0  0  0  0  0  0  0  0  0  0
    2.3530   -1.3510    0.0000 C   0  0  0  0  0  0  0  0  0  0  0  0
    0.8900   -1.6850    0.0000 C   0  0  0  0  0  0  0  0  0  0  0  0
   -0.2820   -0.7500    0.0000 C   0  0  0  0  0  0  0  0  0  0  0  0
   -1.5810   -1.5000    0.0000 C   0  0  0  0  0  0  0  0  0  0  0  0
   -2.8810   -0.7500    0.0000 C   0  0  0  0  0  0  0  0  0  0  0  0
   -4.1799   -1.5002    0.0000 Cl  0  0  0  0  0  0  0  0  0  0  0  0
   -2.8810    0.7500    0.0000 C   0  0  0  0  0  0  0  0  0  0  0  0
   -4.1799    1.5002    0.0000 O   0  0  0  0  0  0  0  0  0  0  0  0
   -1.5810    1.5000    0.0000 C   0  0  0  0  0  0  0  0  0  0  0  0
   -0.2820    0.7500    0.0000 C   0  0  0  0  0  0  0  0  0  0  0  0
    0.8900    1.6850    0.0000 C   0  0  0  0  0  0  0  0  0  0  0  0
    2.3530    1.3510    0.0000 C   0  0  0  0  0  0  0  0  0  0  0  0
    0.5561    3.1474    0.0000 C   0  0  0  0  0  0  0  0  0  0  0  0
    1.6556    4.1677    0.0000 C   0  0  0  0  0  0  0  0  0  0  0  0
    1.3217    5.6301    0.0000 C   0  0  0  0  0  0  0  0  0  0  0  0
   -0.1116    6.0721    0.0000 C   0  0  0  0  0  0  0  0  0  0  0  0
   -1.2112    5.0518    0.0000 C   0  0  0  0  0  0  0  0  0  0  0  0
   -0.8773    3.5894    0.0000 C   0  0  0  0  0  0  0  0  0  0  0  0
  1  2  1  0  0  0  0
  2  3  1  0  0  0  0
  3  4  1  0  0  0  0
  4  5  1  0  0  0  0
  5  6  2  0  0  0  0
  6  7  1  0  0  0  0
  7  8  1  0  0  0  0
  7  9  2  0  0  0  0
  9 10  1  0  0  0  0
  9 11  1  0  0  0  0
 11 12  2  0  0  0  0
  5 12  1  0  0  0  0
 12 13  1  0  0  0  0
 13 14  1  0  0  0  0
  2 14  1  0  0  0  0
 13 15  1  0  0  0  0
 15 16  2  0  0  0  0
 16 17  1  0  0  0  0
 17 18  2  0  0  0  0
 18 19  1  0  0  0  0
 19 20  2  0  0  0  0
 15 20  1  0  0  0  0
M  END
> <chemblId>
CHEMBL13668

> <bioactivity__type>
Ki

> <units>
nM

> <value>
1.2

$$$$

  CDK     11271517592D 0   0.00000     0.00000     0

 13 14  0  0  0  0              1 V2000 
    3.7791    4.2270    0.0000 S   0  0  0  0  0  0  0  0  0  0  0  0
    2.4800    3.4770    0.0000 C   0  0  0  0  0  0  0  0  0  0  0  0
    1.1810    2.7270    0.0000 N   0  0  0  0  0  0  0  0  0  0  0  0
    1.1810    1.2270    0.0000 C   0  0  0  0  0  0  0  0  0  0  0  0
    2.4800    0.4770    0.0000 C   0  0  0  0  0  0  0  0  0  0  0  0
    2.4800   -1.0230    0.0000 C   0  0  0  0  0  0  0  0  0  0  0  0
    1.1810   -1.7730    0.0000 C   0  0  0  0  0  0  0  0  0  0  0  0
   -0.1180   -1.0230    0.0000 C   0  0  0  0  0  0  0  0  0  0  0  0
   -1.4170   -1.7730    0.0000 C   0  0  0  0  0  0  0  0  0  0  0  0
   -2.7160   -1.0230    0.0000 C   0  0  0  0  0  0  0  0  0  0  0  0
   -2.7160    0.4770    0.0000 C   0  0  0  0  0  0  0  0  0  0  0  0
   -1.4170    1.2270    0.0000 C   0  0  0  0  0  0  0  0  0  0  0  0
   -0.1180    0.4770    0.0000 C   0  0  0  0  0  0  0  0  0  0  0  0
  1  2  2  0  0  0  0
  2  3  2  0  0  0  0
  3  4  1  0  0  0  0
  4  5  2  0  0  0  0
  5  6  1  0  0  0  0
  6  7  2  0  0  0  0
  7  8  1  0  0  0  0
  8  9  2  0  0  0  0
  9 10  1  0  0  0  0
 10 11  2  0  0  0  0
 11 12  1  0  0  0  0
 12 13  2  0  0  0  0
  4 13  1  0  0  0  0
  8 13  1  0  0  0  0
M  END
> <chemblId>
CHEMBL1381098

> <bioactivity__type>
Ki

> <units>
nM

> <value>
13788.0

$$$$

  CDK     11271517592D 0   0.00000     0.00000     0

 41 47  0  0  0  0              1 V2000 
   -3.2574    8.0103    0.0000 C   0  0  0  0  0  0  0  0  0  0  0  0
   -1.8306    7.5472    0.0000 C   0  0  0  0  0  0  0  0  0  0  0  0
   -1.5183    6.0801    0.0000 C   0  0  0  0  0  0  0  0  0  0  0  0
   -0.7162    8.5513    0.0000 C   0  0  0  0  0  0  0  0  0  0  0  0
    0.7105    8.0883    0.0000 N   0  0  0  0  0  0  0  0  0  0  0  0
    1.3211    6.7181    0.0000 C   0  0  0  0  0  0  0  0  0  0  0  0
    0.5715    5.4189    0.0000 O   0  0  0  0  0  0  0  0  0  0  0  0
    2.8128    6.8754    0.0000 C   0  0  0  0  0  0  0  0  0  0  0  0
    2.8133    5.3754    0.0000 N   0  0  0  0  0  0  0  0  0  0  0  0
    1.5145    4.6250    0.0000 C   0  0  0  0  0  0  0  0  0  0  0  0
    0.2152    5.3746    0.0000 O   0  0  0  0  0  0  0  0  0  0  0  0
    1.5150    3.1250    0.0000 C   0  0  0  0  0  0  0  0  0  0  0  0
    2.8150    2.3750    0.0000 C   0  0  0  0  0  0  0  0  0  0  0  0
    2.8150    0.8750    0.0000 N   0  0  0  0  0  0  0  0  0  0  0  0
    4.1139    0.1248    0.0000 C   0  0  0  0  0  0  0  0  0  0  0  0
    1.5150    0.1250    0.0000 C   0  0  0  0  0  0  0  0  0  0  0  0
    1.5150   -1.3750    0.0000 C   0  0  0  0  0  0  0  0  0  0  0  0
    0.2170   -2.1250    0.0000 C   0  0  0  0  0  0  0  0  0  0  0  0
    0.2170   -3.6250    0.0000 C   0  0  0  0  0  0  0  0  0  0  0  0
   -2.3820   -3.6250    0.0000 N   0  0  0  0  0  0  0  0  0  0  0  0
   -2.3820   -2.1250    0.0000 C   0  0  0  0  0  0  0  0  0  0  0  0
   -3.6810   -1.3750    0.0000 C   0  0  0  0  0  0  0  0  0  0  0  0
   -3.6810    0.1250    0.0000 C   0  0  0  0  0  0  0  0  0  0  0  0
   -2.3820    0.8750    0.0000 C   0  0  0  0  0  0  0  0  0  0  0  0
   -1.0830    0.1250    0.0000 C   0  0  0  0  0  0  0  0  0  0  0  0
    0.2170    0.8750    0.0000 C   0  0  0  0  0  0  0  0  0  0  0  0
    0.2170    2.3750    0.0000 C   0  0  0  0  0  0  0  0  0  0  0  0
   -1.0830   -1.3750    0.0000 C   0  0  0  0  0  0  0  0  0  0  0  0
    3.1242    8.3428    0.0000 O   0  0  0  0  0  0  0  0  0  0  0  0
    1.8249    9.0923    0.0000 C   0  0  0  0  0  0  0  0  0  0  0  0
    3.0381    9.9744    0.0000 O   0  0  0  0  0  0  0  0  0  0  0  0
    1.5125   10.5594    0.0000 C   0  0  0  0  0  0  0  0  0  0  0  0
    2.3938   11.7733    0.0000 C   0  0  0  0  0  0  0  0  0  0  0  0
    1.5117   12.9865    0.0000 C   0  0  0  0  0  0  0  0  0  0  0  0
    0.0853   12.5225    0.0000 C   0  0  0  0  0  0  0  0  0  0  0  0
    0.0858   11.0225    0.0000 N   0  0  0  0  0  0  0  0  0  0  0  0
   -1.0286   10.0184    0.0000 C   0  0  0  0  0  0  0  0  0  0  0  0
   -2.4553   10.4815    0.0000 O   0  0  0  0  0  0  0  0  0  0  0  0
    4.3046    6.7191    0.0000 C   0  0  0  0  0  0  0  0  0  0  0  0
    5.1859    7.9330    0.0000 C   0  0  0  0  0  0  0  0  0  0  0  0
    4.9152    5.3490    0.0000 C   0  0  0  0  0  0  0  0  0  0  0  0
  1  2  1  0  0  0  0
  2  3  1  0  0  0  0
  4  2  1  1  0  0  0
  4  5  1  0  0  0  0
  5  6  1  0  0  0  0
  6  7  2  0  0  0  0
  6  8  1  0  0  0  0
  8  9  1  1  0  0  0
  9 10  1  0  0  0  0
 10 11  2  0  0  0  0
 12 10  1  1  0  0  0
 12 13  1  0  0  0  0
 13 14  1  0  0  0  0
 14 15  1  0  0  0  0
 14 16  1  0  0  0  0
 16 17  1  6  0  0  0
 17 18  1  0  0  0  0
 18 19  2  0  0  0  0
 19 20  1  0  0  0  0
 20 21  1  0  0  0  0
 21 22  2  0  0  0  0
 22 23  1  0  0  0  0
 23 24  2  0  0  0  0
 24 25  1  0  0  0  0
 25 26  1  0  0  0  0
 16 26  1  0  0  0  0
 26 27  2  0  0  0  0
 12 27  1  0  0  0  0
 25 28  2  0  0  0  0
 18 28  1  0  0  0  0
 21 28  1  0  0  0  0
  8 29  1  0  0  0  0
 29 30  1  0  0  0  0
  5 30  1  0  0  0  0
 30 31  1  1  0  0  0
 30 32  1  0  0  0  0
 32 33  1  1  0  0  0
 33 34  1  0  0  0  0
 34 35  1  0  0  0  0
 35 36  1  0  0  0  0
 32 36  1  0  0  0  0
 36 37  1  0  0  0  0
  4 37  1  0  0  0  0
 37 38  2  0  0  0  0
  8 39  1  0  0  0  0
 39 40  1  0  0  0  0
 39 41  1  0  0  0  0
M  END
> <chemblId>
CHEMBL1385840

> <bioactivity__type>
Ki

> <units>
nM

> <value>
147.0

$$$$

  CDK     11271517592D 0   0.00000     0.00000     0

 24 27  0  0  0  0              1 V2000 
   -5.5072   -4.8039    0.0000 C   0  0  0  0  0  0  0  0  0  0  0  0
   -5.4991   -3.3040    0.0000 O   0  0  0  0  0  0  0  0  0  0  0  0
   -4.1960   -2.5610    0.0000 C   0  0  0  0  0  0  0  0  0  0  0  0
   -2.8660   -3.3410    0.0000 C   0  0  0  0  0  0  0  0  0  0  0  0
   -1.5660   -2.6050    0.0000 C   0  0  0  0  0  0  0  0  0  0  0  0
   -0.2720   -3.3630    0.0000 C   0  0  0  0  0  0  0  0  0  0  0  0
    1.0850   -2.6130    0.0000 C   0  0  0  0  0  0  0  0  0  0  0  0
    1.0550   -1.0990    0.0000 N   0  0  0  0  0  0  0  0  0  0  0  0
    2.3910   -0.3850    0.0000 C   0  0  0  0  0  0  0  0  0  0  0  0
    2.3820    1.1660    0.0000 C   0  0  0  0  0  0  0  0  0  0  0  0
    1.0880    1.9240    0.0000 C   0  0  0  0  0  0  0  0  0  0  0  0
   -0.2330    1.1530    0.0000 C   0  0  0  0  0  0  0  0  0  0  0  0
   -0.2390   -0.3410    0.0000 C   0  0  0  0  0  0  0  0  0  0  0  0
   -1.5390   -1.0760    0.0000 C   0  0  0  0  0  0  0  0  0  0  0  0
   -2.8690   -0.2960    0.0000 C   0  0  0  0  0  0  0  0  0  0  0  0
   -4.1900   -1.0680    0.0000 C   0  0  0  0  0  0  0  0  0  0  0  0
   -5.4895   -0.3188    0.0000 O   0  0  0  0  0  0  0  0  0  0  0  0
    1.0940    3.4170    0.0000 C   0  0  0  0  0  0  0  0  0  0  0  0
    2.3940    4.1530    0.0000 C   0  0  0  0  0  0  0  0  0  0  0  0
    3.6880    3.3940    0.0000 C   0  0  0  0  0  0  0  0  0  0  0  0
    4.9822    4.1524    0.0000 O   0  0  0  0  0  0  0  0  0  0  0  0
    4.9725    5.6524    0.0000 C   0  0  0  0  0  0  0  0  0  0  0  0
    3.7180    1.8800    0.0000 C   0  0  0  0  0  0  0  0  0  0  0  0
    5.0121    1.1216    0.0000 O   0  0  0  0  0  0  0  0  0  0  0  0
  1  2  1  0  0  0  0
  2  3  1  0  0  0  0
  3  4  2  0  0  0  0
  4  5  1  0  0  0  0
  5  6  1  0  0  0  0
  6  7  1  0  0  0  0
  7  8  1  0  0  0  0
  8  9  1  0  0  0  0
  9 10  1  0  0  0  0
 10 11  2  0  0  0  0
 11 12  1  0  0  0  0
 13 12  1  1  0  0  0
  8 13  1  0  0  0  0
 13 14  1  0  0  0  0
  5 14  2  0  0  0  0
 14 15  1  0  0  0  0
 15 16  2  0  0  0  0
  3 16  1  0  0  0  0
 16 17  1  0  0  0  0
 11 18  1  0  0  0  0
 18 19  2  0  0  0  0
 19 20  1  0  0  0  0
 20 21  1  0  0  0  0
 21 22  1  0  0  0  0
 20 23  2  0  0  0  0
 10 23  1  0  0  0  0
 23 24  1  0  0  0  0
M  END
> <chemblId>
CHEMBL1395394

> <bioactivity__type>
Ki

> <units>
nM

> <value>
529.0

$$$$

  CDK     11271517592D 0   0.00000     0.00000     0

 31 34  0  0  0  0              1 V2000 
   13.7646  -13.0738    0.0000 C   0  0  0  0  0  0  0  0  0  0  0  0
   13.3013  -11.6471    0.0000 O   0  0  0  0  0  0  0  0  0  0  0  0
   14.3053  -10.5326    0.0000 C   0  0  0  0  0  0  0  0  0  0  0  0
   15.7724  -10.8447    0.0000 C   0  0  0  0  0  0  0  0  0  0  0  0
   16.7764   -9.7302    0.0000 C   0  0  0  0  0  0  0  0  0  0  0  0
   16.3131   -8.3035    0.0000 C   0  0  0  0  0  0  0  0  0  0  0  0
   14.8460   -7.9914    0.0000 C   0  0  0  0  0  0  0  0  0  0  0  0
   13.8420   -9.1059    0.0000 C   0  0  0  0  0  0  0  0  0  0  0  0
   12.3749   -8.7937    0.0000 N   0  0  0  0  0  0  0  0  0  0  0  0
   11.9116   -7.3670    0.0000 C   0  0  0  0  0  0  0  0  0  0  0  0
   10.4445   -7.0549    0.0000 C   0  0  0  0  0  0  0  0  0  0  0  0
    9.4406   -8.1694    0.0000 N   0  0  0  0  0  0  0  0  0  0  0  0
    7.9734   -7.8572    0.0000 C   0  0  0  0  0  0  0  0  0  0  0  0
    7.5102   -6.4305    0.0000 C   0  0  0  0  0  0  0  0  0  0  0  0
    6.0430   -6.1184    0.0000 C   0  0  0  0  0  0  0  0  0  0  0  0
    5.5798   -4.6917    0.0000 C   0  0  0  0  0  0  0  0  0  0  0  0
    4.1126   -4.3795    0.0000 C   0  0  0  0  0  0  0  0  0  0  0  0
    3.6494   -2.9528    0.0000 N   0  0  0  0  0  0  0  0  0  0  0  0
    2.1822   -2.6407    0.0000 C   0  0  0  0  0  0  0  0  0  0  0  0
    1.1783   -3.7552    0.0000 O   0  0  0  0  0  0  0  0  0  0  0  0
    1.7190   -1.2140    0.0000 C   0  0  0  0  0  0  0  0  0  0  0  0
    2.6010    0.0000    0.0000 C   0  0  0  0  0  0  0  0  0  0  0  0
    1.7190    1.2140    0.0000 N   0  0  0  0  0  0  0  0  0  0  0  0
    0.2930    0.7500    0.0000 N   0  0  0  0  0  0  0  0  0  0  0  0
   -1.0070    1.5000    0.0000 C   0  0  0  0  0  0  0  0  0  0  0  0
   -2.3060    0.7500    0.0000 C   0  0  0  0  0  0  0  0  0  0  0  0
   -2.3060   -0.7500    0.0000 C   0  0  0  0  0  0  0  0  0  0  0  0
   -1.0070   -1.5000    0.0000 C   0  0  0  0  0  0  0  0  0  0  0  0
    0.2930   -0.7500    0.0000 C   0  0  0  0  0  0  0  0  0  0  0  0
    9.9038   -9.5961    0.0000 C   0  0  0  0  0  0  0  0  0  0  0  0
   11.3710   -9.9082    0.0000 C   0  0  0  0  0  0  0  0  0  0  0  0
  1  2  1  0  0  0  0
  2  3  1  0  0  0  0
  3  4  2  0  0  0  0
  4  5  1  0  0  0  0
  5  6  2  0  0  0  0
  6  7  1  0  0  0  0
  7  8  2  0  0  0  0
  3  8  1  0  0  0  0
  8  9  1  0  0  0  0
  9 10  1  0  0  0  0
 10 11  1  0  0  0  0
 11 12  1  0  0  0  0
 12 13  1  0  0  0  0
 13 14  1  0  0  0  0
 14 15  1  0  0  0  0
 15 16  1  0  0  0  0
 16 17  1  0  0  0  0
 17 18  1  0  0  0  0
 18 19  1  0  0  0  0
 19 20  2  0  0  0  0
 19 21  1  0  0  0  0
 21 22  1  0  0  0  0
 22 23  2  0  0  0  0
 23 24  1  0  0  0  0
 24 25  1  0  0  0  0
 25 26  2  0  0  0  0
 26 27  1  0  0  0  0
 27 28  2  0  0  0  0
 28 29  1  0  0  0  0
 21 29  2  0  0  0  0
 24 29  1  0  0  0  0
 12 30  1  0  0  0  0
 30 31  1  0  0  0  0
  9 31  1  0  0  0  0
M  END
> <chemblId>
CHEMBL139600

> <bioactivity__type>
Ki

> <units>
nM

> <value>
1100.0

$$$$

  CDK     11271517592D 0   0.00000     0.00000     0

 28 31  0  0  0  0              1 V2000 
   13.8510   -1.2990    0.0000 C   0  0  0  0  0  0  0  0  0  0  0  0
   13.1010   -0.0000    0.0000 O   0  0  0  0  0  0  0  0  0  0  0  0
   13.8510    1.2990    0.0000 C   0  0  0  0  0  0  0  0  0  0  0  0
   15.3510    1.2990    0.0000 C   0  0  0  0  0  0  0  0  0  0  0  0
   16.1010    2.5981    0.0000 C   0  0  0  0  0  0  0  0  0  0  0  0
   15.3510    3.8971    0.0000 C   0  0  0  0  0  0  0  0  0  0  0  0
   13.8510    3.8971    0.0000 C   0  0  0  0  0  0  0  0  0  0  0  0
   13.1010    2.5981    0.0000 C   0  0  0  0  0  0  0  0  0  0  0  0
   11.6010    2.5981    0.0000 N   0  0  0  0  0  0  0  0  0  0  0  0
   10.8510    3.8971    0.0000 C   0  0  0  0  0  0  0  0  0  0  0  0
    9.3510    3.8971    0.0000 C   0  0  0  0  0  0  0  0  0  0  0  0
    8.6010    2.5981    0.0000 N   0  0  0  0  0  0  0  0  0  0  0  0
    7.1010    2.5981    0.0000 C   0  0  0  0  0  0  0  0  0  0  0  0
    6.3510    1.2990    0.0000 C   0  0  0  0  0  0  0  0  0  0  0  0
    4.8510    1.2990    0.0000 N   0  0  0  0  0  0  0  0  0  0  0  0
    4.1010    0.0000    0.0000 C   0  0  0  0  0  0  0  0  0  0  0  0
    4.8510   -1.2990    0.0000 O   0  0  0  0  0  0  0  0  0  0  0  0
    2.6010    0.0000    0.0000 C   0  0  0  0  0  0  0  0  0  0  0  0
    1.7190    1.2140    0.0000 C   0  0  0  0  0  0  0  0  0  0  0  0
    0.2930    0.7500    0.0000 C   0  0  0  0  0  0  0  0  0  0  0  0
   -1.0070    1.5000    0.0000 C   0  0  0  0  0  0  0  0  0  0  0  0
   -2.3060    0.7500    0.0000 C   0  0  0  0  0  0  0  0  0  0  0  0
   -2.3060   -0.7500    0.0000 C   0  0  0  0  0  0  0  0  0  0  0  0
   -1.0070   -1.5000    0.0000 C   0  0  0  0  0  0  0  0  0  0  0  0
    0.2930   -0.7500    0.0000 N   0  0  0  0  0  0  0  0  0  0  0  0
    1.7190   -1.2140    0.0000 N   0  0  0  0  0  0  0  0  0  0  0  0
    9.3510    1.2990    0.0000 C   0  0  0  0  0  0  0  0  0  0  0  0
   10.8510    1.2990    0.0000 C   0  0  0  0  0  0  0  0  0  0  0  0
  1  2  1  0  0  0  0
  2  3  1  0  0  0  0
  3  4  2  0  0  0  0
  4  5  1  0  0  0  0
  5  6  2  0  0  0  0
  6  7  1  0  0  0  0
  7  8  2  0  0  0  0
  3  8  1  0  0  0  0
  8  9  1  0  0  0  0
  9 10  1  0  0  0  0
 10 11  1  0  0  0  0
 11 12  1  0  0  0  0
 12 13  1  0  0  0  0
 13 14  1  0  0  0  0
 14 15  1  0  0  0  0
 15 16  1  0  0  0  0
 16 17  2  0  0  0  0
 16 18  1  0  0  0  0
 18 19  1  0  0  0  0
 19 20  2  0  0  0  0
 20 21  1  0  0  0  0
 21 22  2  0  0  0  0
 22 23  1  0  0  0  0
 23 24  2  0  0  0  0
 24 25  1  0  0  0  0
 20 25  1  0  0  0  0
 25 26  1  0  0  0  0
 18 26  2  0  0  0  0
 12 27  1  0  0  0  0
 27 28  1  0  0  0  0
  9 28  1  0  0  0  0
M  END
> <chemblId>
CHEMBL139722

> <bioactivity__type>
Ki

> <units>
nM

> <value>
1200.0

$$$$

  CDK     11271517592D 0   0.00000     0.00000     0

 30 33  0  0  0  0              1 V2000 
   18.3523   -6.4921    0.0000 Cl  0  0  0  0  0  0  0  0  0  0  0  0
   17.6020   -5.1932    0.0000 C   0  0  0  0  0  0  0  0  0  0  0  0
   18.3518   -3.8940    0.0000 C   0  0  0  0  0  0  0  0  0  0  0  0
   17.6015   -2.5951    0.0000 C   0  0  0  0  0  0  0  0  0  0  0  0
   16.1015   -2.5954    0.0000 C   0  0  0  0  0  0  0  0  0  0  0  0
   15.3518   -3.8946    0.0000 C   0  0  0  0  0  0  0  0  0  0  0  0
   13.8518   -3.8949    0.0000 N   0  0  0  0  0  0  0  0  0  0  0  0
   13.1015   -2.5960    0.0000 C   0  0  0  0  0  0  0  0  0  0  0  0
   11.6015   -2.5963    0.0000 C   0  0  0  0  0  0  0  0  0  0  0  0
   10.8518   -3.8955    0.0000 N   0  0  0  0  0  0  0  0  0  0  0  0
    9.3518   -3.8958    0.0000 C   0  0  0  0  0  0  0  0  0  0  0  0
    8.6015   -2.5969    0.0000 C   0  0  0  0  0  0  0  0  0  0  0  0
    7.1015   -2.5972    0.0000 C   0  0  0  0  0  0  0  0  0  0  0  0
    6.3513   -1.2983    0.0000 C   0  0  0  0  0  0  0  0  0  0  0  0
    4.8513   -1.2986    0.0000 N   0  0  0  0  0  0  0  0  0  0  0  0
    4.1010    0.0003    0.0000 C   0  0  0  0  0  0  0  0  0  0  0  0
    4.8507    1.2995    0.0000 O   0  0  0  0  0  0  0  0  0  0  0  0
    2.6010    0.0000    0.0000 C   0  0  0  0  0  0  0  0  0  0  0  0
    1.7190   -1.2140    0.0000 O   0  0  0  0  0  0  0  0  0  0  0  0
    0.2930   -0.7500    0.0000 C   0  0  0  0  0  0  0  0  0  0  0  0
   -1.0060   -1.5000    0.0000 C   0  0  0  0  0  0  0  0  0  0  0  0
   -2.3060   -0.7500    0.0000 C   0  0  0  0  0  0  0  0  0  0  0  0
   -2.3060    0.7500    0.0000 C   0  0  0  0  0  0  0  0  0  0  0  0
   -1.0060    1.5000    0.0000 C   0  0  0  0  0  0  0  0  0  0  0  0
    0.2930    0.7500    0.0000 C   0  0  0  0  0  0  0  0  0  0  0  0
    1.7190    1.2130    0.0000 C   0  0  0  0  0  0  0  0  0  0  0  0
   11.6020   -5.1944    0.0000 C   0  0  0  0  0  0  0  0  0  0  0  0
   13.1020   -5.1941    0.0000 C   0  0  0  0  0  0  0  0  0  0  0  0
   16.1020   -5.1935    0.0000 C   0  0  0  0  0  0  0  0  0  0  0  0
   15.3523   -6.4927    0.0000 Cl  0  0  0  0  0  0  0  0  0  0  0  0
  1  2  1  0  0  0  0
  2  3  2  0  0  0  0
  3  4  1  0  0  0  0
  4  5  2  0  0  0  0
  5  6  1  0  0  0  0
  6  7  1  0  0  0  0
  7  8  1  0  0  0  0
  8  9  1  0  0  0  0
  9 10  1  0  0  0  0
 10 11  1  0  0  0  0
 11 12  1  0  0  0  0
 12 13  1  0  0  0  0
 13 14  1  0  0  0  0
 14 15  1  0  0  0  0
 15 16  1  0  0  0  0
 16 17  2  0  0  0  0
 16 18  1  0  0  0  0
 18 19  1  0  0  0  0
 19 20  1  0  0  0  0
 20 21  2  0  0  0  0
 21 22  1  0  0  0  0
 22 23  2  0  0  0  0
 23 24  1  0  0  0  0
 24 25  2  0  0  0  0
 20 25  1  0  0  0  0
 25 26  1  0  0  0  0
 18 26  2  0  0  0  0
 10 27  1  0  0  0  0
 27 28  1  0  0  0  0
  7 28  1  0  0  0  0
  6 29  2  0  0  0  0
  2 29  1  0  0  0  0
 29 30  1  0  0  0  0
M  END
> <chemblId>
CHEMBL139926

> <bioactivity__type>
Ki

> <units>
nM

> <value>
2500.0

$$$$

  CDK     11271517592D 0   0.00000     0.00000     0

 42 48  0  0  0  0              1 V2000 
   -3.5697    9.4774    0.0000 C   0  0  0  0  0  0  0  0  0  0  0  0
   -3.2574    8.0103    0.0000 C   0  0  0  0  0  0  0  0  0  0  0  0
   -4.3717    7.0062    0.0000 C   0  0  0  0  0  0  0  0  0  0  0  0
   -1.8306    7.5472    0.0000 C   0  0  0  0  0  0  0  0  0  0  0  0
   -0.7162    8.5513    0.0000 C   0  0  0  0  0  0  0  0  0  0  0  0
    0.7105    8.0883    0.0000 N   0  0  0  0  0  0  0  0  0  0  0  0
    1.3211    6.7181    0.0000 C   0  0  0  0  0  0  0  0  0  0  0  0
    0.5715    5.4189    0.0000 O   0  0  0  0  0  0  0  0  0  0  0  0
    2.8128    6.8754    0.0000 C   0  0  0  0  0  0  0  0  0  0  0  0
    2.8133    5.3754    0.0000 N   0  0  0  0  0  0  0  0  0  0  0  0
    1.5145    4.6250    0.0000 C   0  0  0  0  0  0  0  0  0  0  0  0
    0.2152    5.3746    0.0000 O   0  0  0  0  0  0  0  0  0  0  0  0
    1.5150    3.1250    0.0000 C   0  0  0  0  0  0  0  0  0  0  0  0
    2.8150    2.3750    0.0000 C   0  0  0  0  0  0  0  0  0  0  0  0
    2.8150    0.8750    0.0000 N   0  0  0  0  0  0  0  0  0  0  0  0
    4.1139    0.1248    0.0000 C   0  0  0  0  0  0  0  0  0  0  0  0
    1.5150    0.1250    0.0000 C   0  0  0  0  0  0  0  0  0  0  0  0
    1.5150   -1.3750    0.0000 C   0  0  0  0  0  0  0  0  0  0  0  0
    0.2170   -2.1250    0.0000 C   0  0  0  0  0  0  0  0  0  0  0  0
    0.2170   -3.6250    0.0000 C   0  0  0  0  0  0  0  0  0  0  0  0
   -2.3820   -3.6250    0.0000 N   0  0  0  0  0  0  0  0  0  0  0  0
   -2.3820   -2.1250    0.0000 C   0  0  0  0  0  0  0  0  0  0  0  0
   -3.6810   -1.3750    0.0000 C   0  0  0  0  0  0  0  0  0  0  0  0
   -3.6810    0.1250    0.0000 C   0  0  0  0  0  0  0  0  0  0  0  0
   -2.3820    0.8750    0.0000 C   0  0  0  0  0  0  0  0  0  0  0  0
   -1.0830    0.1250    0.0000 C   0  0  0  0  0  0  0  0  0  0  0  0
    0.2170    0.8750    0.0000 C   0  0  0  0  0  0  0  0  0  0  0  0
    0.2170    2.3750    0.0000 C   0  0  0  0  0  0  0  0  0  0  0  0
   -1.0830   -1.3750    0.0000 C   0  0  0  0  0  0  0  0  0  0  0  0
    3.1242    8.3428    0.0000 O   0  0  0  0  0  0  0  0  0  0  0  0
    1.8249    9.0923    0.0000 C   0  0  0  0  0  0  0  0  0  0  0  0
    3.0381    9.9744    0.0000 O   0  0  0  0  0  0  0  0  0  0  0  0
    1.5125   10.5594    0.0000 C   0  0  0  0  0  0  0  0  0  0  0  0
    2.3938   11.7733    0.0000 C   0  0  0  0  0  0  0  0  0  0  0  0
    1.5117   12.9865    0.0000 C   0  0  0  0  0  0  0  0  0  0  0  0
    0.0853   12.5225    0.0000 C   0  0  0  0  0  0  0  0  0  0  0  0
    0.0858   11.0225    0.0000 N   0  0  0  0  0  0  0  0  0  0  0  0
   -1.0286   10.0184    0.0000 C   0  0  0  0  0  0  0  0  0  0  0  0
   -2.4553   10.4815    0.0000 O   0  0  0  0  0  0  0  0  0  0  0  0
    4.3046    6.7191    0.0000 C   0  0  0  0  0  0  0  0  0  0  0  0
    5.1859    7.9330    0.0000 C   0  0  0  0  0  0  0  0  0  0  0  0
    4.9152    5.3490    0.0000 C   0  0  0  0  0  0  0  0  0  0  0  0
  1  2  1  0  0  0  0
  2  3  1  0  0  0  0
  2  4  1  0  0  0  0
  5  4  1  1  0  0  0
  5  6  1  0  0  0  0
  6  7  1  0  0  0  0
  7  8  2  0  0  0  0
  7  9  1  0  0  0  0
  9 10  1  1  0  0  0
 10 11  1  0  0  0  0
 11 12  2  0  0  0  0
 13 11  1  1  0  0  0
 13 14  1  0  0  0  0
 14 15  1  0  0  0  0
 15 16  1  0  0  0  0
 15 17  1  0  0  0  0
 17 18  1  6  0  0  0
 18 19  1  0  0  0  0
 19 20  2  0  0  0  0
 20 21  1  0  0  0  0
 21 22  1  0  0  0  0
 22 23  2  0  0  0  0
 23 24  1  0  0  0  0
 24 25  2  0  0  0  0
 25 26  1  0  0  0  0
 26 27  1  0  0  0  0
 17 27  1  0  0  0  0
 27 28  2  0  0  0  0
 13 28  1  0  0  0  0
 26 29  2  0  0  0  0
 19 29  1  0  0  0  0
 22 29  1  0  0  0  0
  9 30  1  0  0  0  0
 30 31  1  0  0  0  0
  6 31  1  0  0  0  0
 31 32  1  1  0  0  0
 31 33  1  0  0  0  0
 33 34  1  1  0  0  0
 34 35  1  0  0  0  0
 35 36  1  0  0  0  0
 36 37  1  0  0  0  0
 33 37  1  0  0  0  0
 37 38  1  0  0  0  0
  5 38  1  0  0  0  0
 38 39  2  0  0  0  0
  9 40  1  0  0  0  0
 40 41  1  0  0  0  0
 40 42  1  0  0  0  0
M  END
> <chemblId>
CHEMBL1403281

> <bioactivity__type>
Ki

> <units>
nM

> <value>
202.0

$$$$

  CDK     11271517592D 0   0.00000     0.00000     0

 29 32  0  0  0  0              1 V2000 
   11.8342  -11.3349    0.0000 C   0  0  0  0  0  0  0  0  0  0  0  0
   11.3710   -9.9082    0.0000 O   0  0  0  0  0  0  0  0  0  0  0  0
   12.3749   -8.7937    0.0000 C   0  0  0  0  0  0  0  0  0  0  0  0
   13.8420   -9.1059    0.0000 C   0  0  0  0  0  0  0  0  0  0  0  0
   14.8460   -7.9914    0.0000 C   0  0  0  0  0  0  0  0  0  0  0  0
   14.3827   -6.5647    0.0000 C   0  0  0  0  0  0  0  0  0  0  0  0
   12.9156   -6.2525    0.0000 C   0  0  0  0  0  0  0  0  0  0  0  0
   11.9116   -7.3670    0.0000 C   0  0  0  0  0  0  0  0  0  0  0  0
   10.4445   -7.0549    0.0000 N   0  0  0  0  0  0  0  0  0  0  0  0
    9.9813   -5.6282    0.0000 C   0  0  0  0  0  0  0  0  0  0  0  0
    8.5141   -5.3160    0.0000 C   0  0  0  0  0  0  0  0  0  0  0  0
    7.5102   -6.4305    0.0000 N   0  0  0  0  0  0  0  0  0  0  0  0
    6.0430   -6.1184    0.0000 C   0  0  0  0  0  0  0  0  0  0  0  0
    5.5798   -4.6917    0.0000 C   0  0  0  0  0  0  0  0  0  0  0  0
    4.1126   -4.3795    0.0000 C   0  0  0  0  0  0  0  0  0  0  0  0
    3.6494   -2.9528    0.0000 N   0  0  0  0  0  0  0  0  0  0  0  0
    2.1822   -2.6407    0.0000 C   0  0  0  0  0  0  0  0  0  0  0  0
    1.1783   -3.7552    0.0000 O   0  0  0  0  0  0  0  0  0  0  0  0
    1.7190   -1.2140    0.0000 C   0  0  0  0  0  0  0  0  0  0  0  0
    2.6010    0.0000    0.0000 C   0  0  0  0  0  0  0  0  0  0  0  0
    1.7190    1.2140    0.0000 N   0  0  0  0  0  0  0  0  0  0  0  0
    0.2930    0.7500    0.0000 N   0  0  0  0  0  0  0  0  0  0  0  0
   -1.0070    1.5000    0.0000 C   0  0  0  0  0  0  0  0  0  0  0  0
   -2.3060    0.7500    0.0000 C   0  0  0  0  0  0  0  0  0  0  0  0
   -2.3060   -0.7500    0.0000 C   0  0  0  0  0  0  0  0  0  0  0  0
   -1.0070   -1.5000    0.0000 C   0  0  0  0  0  0  0  0  0  0  0  0
    0.2930   -0.7500    0.0000 C   0  0  0  0  0  0  0  0  0  0  0  0
    7.9734   -7.8572    0.0000 C   0  0  0  0  0  0  0  0  0  0  0  0
    9.4406   -8.1694    0.0000 C   0  0  0  0  0  0  0  0  0  0  0  0
  1  2  1  0  0  0  0
  2  3  1  0  0  0  0
  3  4  2  0  0  0  0
  4  5  1  0  0  0  0
  5  6  2  0  0  0  0
  6  7  1  0  0  0  0
  7  8  2  0  0  0  0
  3  8  1  0  0  0  0
  8  9  1  0  0  0  0
  9 10  1  0  0  0  0
 10 11  1  0  0  0  0
 11 12  1  0  0  0  0
 12 13  1  0  0  0  0
 13 14  1  0  0  0  0
 14 15  1  0  0  0  0
 15 16  1  0  0  0  0
 16 17  1  0  0  0  0
 17 18  2  0  0  0  0
 17 19  1  0  0  0  0
 19 20  1  0  0  0  0
 20 21  2  0  0  0  0
 21 22  1  0  0  0  0
 22 23  1  0  0  0  0
 23 24  2  0  0  0  0
 24 25  1  0  0  0  0
 25 26  2  0  0  0  0
 26 27  1  0  0  0  0
 19 27  2  0  0  0  0
 22 27  1  0  0  0  0
 12 28  1  0  0  0  0
 28 29  1  0  0  0  0
  9 29  1  0  0  0  0
M  END
> <chemblId>
CHEMBL140612

> <bioactivity__type>
Ki

> <units>
nM

> <value>
2200.0

$$$$

  CDK     11271517592D 0   0.00000     0.00000     0

 31 34  0  0  0  0              1 V2000 
   17.6010    7.7942    0.0000 C   0  0  0  0  0  0  0  0  0  0  0  0
   16.1010    7.7942    0.0000 O   0  0  0  0  0  0  0  0  0  0  0  0
   15.3510    9.0933    0.0000 C   0  0  0  0  0  0  0  0  0  0  0  0
   16.1010   10.3923    0.0000 C   0  0  0  0  0  0  0  0  0  0  0  0
   15.3510   11.6913    0.0000 C   0  0  0  0  0  0  0  0  0  0  0  0
   13.8510   11.6913    0.0000 C   0  0  0  0  0  0  0  0  0  0  0  0
   13.1010   10.3923    0.0000 C   0  0  0  0  0  0  0  0  0  0  0  0
   13.8510    9.0933    0.0000 C   0  0  0  0  0  0  0  0  0  0  0  0
   13.1010    7.7942    0.0000 N   0  0  0  0  0  0  0  0  0  0  0  0
   11.6010    7.7942    0.0000 C   0  0  0  0  0  0  0  0  0  0  0  0
   10.8510    6.4952    0.0000 C   0  0  0  0  0  0  0  0  0  0  0  0
   11.6010    5.1962    0.0000 N   0  0  0  0  0  0  0  0  0  0  0  0
   10.8510    3.8971    0.0000 C   0  0  0  0  0  0  0  0  0  0  0  0
    9.3510    3.8971    0.0000 C   0  0  0  0  0  0  0  0  0  0  0  0
    8.6010    2.5981    0.0000 C   0  0  0  0  0  0  0  0  0  0  0  0
    7.1010    2.5981    0.0000 C   0  0  0  0  0  0  0  0  0  0  0  0
    6.3510    1.2990    0.0000 C   0  0  0  0  0  0  0  0  0  0  0  0
    4.8510    1.2990    0.0000 N   0  0  0  0  0  0  0  0  0  0  0  0
    4.1010    0.0000    0.0000 C   0  0  0  0  0  0  0  0  0  0  0  0
    4.8510   -1.2990    0.0000 O   0  0  0  0  0  0  0  0  0  0  0  0
    2.6010    0.0000    0.0000 C   0  0  0  0  0  0  0  0  0  0  0  0
    1.7190    1.2140    0.0000 C   0  0  0  0  0  0  0  0  0  0  0  0
    0.2930    0.7500    0.0000 C   0  0  0  0  0  0  0  0  0  0  0  0
   -1.0070    1.5000    0.0000 C   0  0  0  0  0  0  0  0  0  0  0  0
   -2.3060    0.7500    0.0000 C   0  0  0  0  0  0  0  0  0  0  0  0
   -2.3060   -0.7500    0.0000 C   0  0  0  0  0  0  0  0  0  0  0  0
   -1.0070   -1.5000    0.0000 C   0  0  0  0  0  0  0  0  0  0  0  0
    0.2930   -0.7500    0.0000 N   0  0  0  0  0  0  0  0  0  0  0  0
    1.7190   -1.2140    0.0000 N   0  0  0  0  0  0  0  0  0  0  0  0
   13.1010    5.1962    0.0000 C   0  0  0  0  0  0  0  0  0  0  0  0
   13.8510    6.4952    0.0000 C   0  0  0  0  0  0  0  0  0  0  0  0
  1  2  1  0  0  0  0
  2  3  1  0  0  0  0
  3  4  2  0  0  0  0
  4  5  1  0  0  0  0
  5  6  2  0  0  0  0
  6  7  1  0  0  0  0
  7  8  2  0  0  0  0
  3  8  1  0  0  0  0
  8  9  1  0  0  0  0
  9 10  1  0  0  0  0
 10 11  1  0  0  0  0
 11 12  1  0  0  0  0
 12 13  1  0  0  0  0
 13 14  1  0  0  0  0
 14 15  1  0  0  0  0
 15 16  1  0  0  0  0
 16 17  1  0  0  0  0
 17 18  1  0  0  0  0
 18 19  1  0  0  0  0
 19 20  2  0  0  0  0
 19 21  1  0  0  0  0
 21 22  1  0  0  0  0
 22 23  2  0  0  0  0
 23 24  1  0  0  0  0
 24 25  2  0  0  0  0
 25 26  1  0  0  0  0
 26 27  2  0  0  0  0
 27 28  1  0  0  0  0
 23 28  1  0  0  0  0
 28 29  1  0  0  0  0
 21 29  2  0  0  0  0
 12 30  1  0  0  0  0
 30 31  1  0  0  0  0
  9 31  1  0  0  0  0
M  END
> <chemblId>
CHEMBL140968

> <bioactivity__type>
Ki

> <units>
nM

> <value>
1400.0

$$$$

  CDK     11271517592D 0   0.00000     0.00000     0

 30 33  0  0  0  0              1 V2000 
   16.1010   -0.0000    0.0000 C   0  0  0  0  0  0  0  0  0  0  0  0
   15.3510    1.2990    0.0000 O   0  0  0  0  0  0  0  0  0  0  0  0
   16.1010    2.5981    0.0000 C   0  0  0  0  0  0  0  0  0  0  0  0
   17.6010    2.5981    0.0000 C   0  0  0  0  0  0  0  0  0  0  0  0
   18.3510    3.8971    0.0000 C   0  0  0  0  0  0  0  0  0  0  0  0
   17.6010    5.1962    0.0000 C   0  0  0  0  0  0  0  0  0  0  0  0
   16.1010    5.1962    0.0000 C   0  0  0  0  0  0  0  0  0  0  0  0
   15.3510    3.8971    0.0000 C   0  0  0  0  0  0  0  0  0  0  0  0
   13.8510    3.8971    0.0000 N   0  0  0  0  0  0  0  0  0  0  0  0
   13.1010    5.1962    0.0000 C   0  0  0  0  0  0  0  0  0  0  0  0
   11.6010    5.1962    0.0000 C   0  0  0  0  0  0  0  0  0  0  0  0
   10.8510    3.8971    0.0000 N   0  0  0  0  0  0  0  0  0  0  0  0
    9.3510    3.8971    0.0000 C   0  0  0  0  0  0  0  0  0  0  0  0
    8.6010    2.5981    0.0000 C   0  0  0  0  0  0  0  0  0  0  0  0
    7.1010    2.5981    0.0000 C   0  0  0  0  0  0  0  0  0  0  0  0
    6.3510    1.2990    0.0000 C   0  0  0  0  0  0  0  0  0  0  0  0
    4.8510    1.2990    0.0000 N   0  0  0  0  0  0  0  0  0  0  0  0
    4.1010    0.0000    0.0000 C   0  0  0  0  0  0  0  0  0  0  0  0
    4.8510   -1.2990    0.0000 O   0  0  0  0  0  0  0  0  0  0  0  0
    2.6010    0.0000    0.0000 C   0  0  0  0  0  0  0  0  0  0  0  0
    1.7190    1.2140    0.0000 C   0  0  0  0  0  0  0  0  0  0  0  0
    0.2930    0.7500    0.0000 C   0  0  0  0  0  0  0  0  0  0  0  0
   -1.0070    1.5000    0.0000 C   0  0  0  0  0  0  0  0  0  0  0  0
   -2.3060    0.7500    0.0000 C   0  0  0  0  0  0  0  0  0  0  0  0
   -2.3060   -0.7500    0.0000 C   0  0  0  0  0  0  0  0  0  0  0  0
   -1.0070   -1.5000    0.0000 C   0  0  0  0  0  0  0  0  0  0  0  0
    0.2930   -0.7500    0.0000 C   0  0  0  0  0  0  0  0  0  0  0  0
    1.7190   -1.2140    0.0000 Te  0  0  0  0  0  0  0  0  0  0  0  0
   11.6010    2.5981    0.0000 C   0  0  0  0  0  0  0  0  0  0  0  0
   13.1010    2.5981    0.0000 C   0  0  0  0  0  0  0  0  0  0  0  0
  1  2  1  0  0  0  0
  2  3  1  0  0  0  0
  3  4  2  0  0  0  0
  4  5  1  0  0  0  0
  5  6  2  0  0  0  0
  6  7  1  0  0  0  0
  7  8  2  0  0  0  0
  3  8  1  0  0  0  0
  8  9  1  0  0  0  0
  9 10  1  0  0  0  0
 10 11  1  0  0  0  0
 11 12  1  0  0  0  0
 12 13  1  0  0  0  0
 13 14  1  0  0  0  0
 14 15  1  0  0  0  0
 15 16  1  0  0  0  0
 16 17  1  0  0  0  0
 17 18  1  0  0  0  0
 18 19  2  0  0  0  0
 18 20  1  0  0  0  0
 20 21  2  0  0  0  0
 21 22  1  0  0  0  0
 22 23  2  0  0  0  0
 23 24  1  0  0  0  0
 24 25  2  0  0  0  0
 25 26  1  0  0  0  0
 26 27  2  0  0  0  0
 22 27  1  0  0  0  0
 27 28  1  0  0  0  0
 20 28  1  0  0  0  0
 12 29  1  0  0  0  0
 29 30  1  0  0  0  0
  9 30  1  0  0  0  0
M  END
> <chemblId>
CHEMBL141419

> <bioactivity__type>
Ki

> <units>
nM

> <value>
380.0

$$$$

  CDK     11271517592D 0   0.00000     0.00000     0

 28 31  0  0  0  0              1 V2000 
    3.9577  -12.3153    0.0000 C   0  0  0  0  0  0  0  0  0  0  0  0
    4.9616  -11.2008    0.0000 O   0  0  0  0  0  0  0  0  0  0  0  0
    6.4288  -11.5129    0.0000 C   0  0  0  0  0  0  0  0  0  0  0  0
    6.8920  -12.9396    0.0000 C   0  0  0  0  0  0  0  0  0  0  0  0
    8.3592  -13.2518    0.0000 C   0  0  0  0  0  0  0  0  0  0  0  0
    9.3631  -12.1373    0.0000 C   0  0  0  0  0  0  0  0  0  0  0  0
    8.8999  -10.7106    0.0000 C   0  0  0  0  0  0  0  0  0  0  0  0
    7.4327  -10.3984    0.0000 C   0  0  0  0  0  0  0  0  0  0  0  0
    6.9695   -8.9717    0.0000 N   0  0  0  0  0  0  0  0  0  0  0  0
    7.9734   -7.8572    0.0000 C   0  0  0  0  0  0  0  0  0  0  0  0
    7.5102   -6.4305    0.0000 C   0  0  0  0  0  0  0  0  0  0  0  0
    6.0430   -6.1184    0.0000 N   0  0  0  0  0  0  0  0  0  0  0  0
    5.5798   -4.6917    0.0000 C   0  0  0  0  0  0  0  0  0  0  0  0
    4.1126   -4.3795    0.0000 C   0  0  0  0  0  0  0  0  0  0  0  0
    3.6494   -2.9528    0.0000 N   0  0  0  0  0  0  0  0  0  0  0  0
    2.1822   -2.6407    0.0000 C   0  0  0  0  0  0  0  0  0  0  0  0
    1.1783   -3.7552    0.0000 O   0  0  0  0  0  0  0  0  0  0  0  0
    1.7190   -1.2140    0.0000 C   0  0  0  0  0  0  0  0  0  0  0  0
    2.6010    0.0000    0.0000 C   0  0  0  0  0  0  0  0  0  0  0  0
    1.7190    1.2140    0.0000 N   0  0  0  0  0  0  0  0  0  0  0  0
    0.2930    0.7500    0.0000 N   0  0  0  0  0  0  0  0  0  0  0  0
   -1.0070    1.5000    0.0000 C   0  0  0  0  0  0  0  0  0  0  0  0
   -2.3060    0.7500    0.0000 C   0  0  0  0  0  0  0  0  0  0  0  0
   -2.3060   -0.7500    0.0000 C   0  0  0  0  0  0  0  0  0  0  0  0
   -1.0070   -1.5000    0.0000 C   0  0  0  0  0  0  0  0  0  0  0  0
    0.2930   -0.7500    0.0000 C   0  0  0  0  0  0  0  0  0  0  0  0
    5.0391   -7.2329    0.0000 C   0  0  0  0  0  0  0  0  0  0  0  0
    5.5023   -8.6596    0.0000 C   0  0  0  0  0  0  0  0  0  0  0  0
  1  2  1  0  0  0  0
  2  3  1  0  0  0  0
  3  4  2  0  0  0  0
  4  5  1  0  0  0  0
  5  6  2  0  0  0  0
  6  7  1  0  0  0  0
  7  8  2  0  0  0  0
  3  8  1  0  0  0  0
  8  9  1  0  0  0  0
  9 10  1  0  0  0  0
 10 11  1  0  0  0  0
 11 12  1  0  0  0  0
 12 13  1  0  0  0  0
 13 14  1  0  0  0  0
 14 15  1  0  0  0  0
 15 16  1  0  0  0  0
 16 17  2  0  0  0  0
 16 18  1  0  0  0  0
 18 19  1  0  0  0  0
 19 20  2  0  0  0  0
 20 21  1  0  0  0  0
 21 22  1  0  0  0  0
 22 23  2  0  0  0  0
 23 24  1  0  0  0  0
 24 25  2  0  0  0  0
 25 26  1  0  0  0  0
 18 26  2  0  0  0  0
 21 26  1  0  0  0  0
 12 27  1  0  0  0  0
 27 28  1  0  0  0  0
  9 28  1  0  0  0  0
M  END
> <chemblId>
CHEMBL141845

> <bioactivity__type>
Ki

> <units>
nM

> <value>
1200.0

$$$$

  CDK     11271517592D 0   0.00000     0.00000     0

 30 33  0  0  0  0              1 V2000 
   16.1010   -0.0000    0.0000 C   0  0  0  0  0  0  0  0  0  0  0  0
   15.3510    1.2990    0.0000 O   0  0  0  0  0  0  0  0  0  0  0  0
   16.1010    2.5981    0.0000 C   0  0  0  0  0  0  0  0  0  0  0  0
   17.6010    2.5981    0.0000 C   0  0  0  0  0  0  0  0  0  0  0  0
   18.3510    3.8971    0.0000 C   0  0  0  0  0  0  0  0  0  0  0  0
   17.6010    5.1962    0.0000 C   0  0  0  0  0  0  0  0  0  0  0  0
   16.1010    5.1962    0.0000 C   0  0  0  0  0  0  0  0  0  0  0  0
   15.3510    3.8971    0.0000 C   0  0  0  0  0  0  0  0  0  0  0  0
   13.8510    3.8971    0.0000 N   0  0  0  0  0  0  0  0  0  0  0  0
   13.1010    5.1962    0.0000 C   0  0  0  0  0  0  0  0  0  0  0  0
   11.6010    5.1962    0.0000 C   0  0  0  0  0  0  0  0  0  0  0  0
   10.8510    3.8971    0.0000 N   0  0  0  0  0  0  0  0  0  0  0  0
    9.3510    3.8971    0.0000 C   0  0  0  0  0  0  0  0  0  0  0  0
    8.6010    2.5981    0.0000 C   0  0  0  0  0  0  0  0  0  0  0  0
    7.1010    2.5981    0.0000 C   0  0  0  0  0  0  0  0  0  0  0  0
    6.3510    1.2990    0.0000 C   0  0  0  0  0  0  0  0  0  0  0  0
    4.8510    1.2990    0.0000 N   0  0  0  0  0  0  0  0  0  0  0  0
    4.1010    0.0000    0.0000 C   0  0  0  0  0  0  0  0  0  0  0  0
    4.8510   -1.2990    0.0000 O   0  0  0  0  0  0  0  0  0  0  0  0
    2.6010    0.0000    0.0000 C   0  0  0  0  0  0  0  0  0  0  0  0
    1.7190    1.2140    0.0000 C   0  0  0  0  0  0  0  0  0  0  0  0
    0.2930    0.7500    0.0000 C   0  0  0  0  0  0  0  0  0  0  0  0
   -1.0070    1.5000    0.0000 C   0  0  0  0  0  0  0  0  0  0  0  0
   -2.3060    0.7500    0.0000 C   0  0  0  0  0  0  0  0  0  0  0  0
   -2.3060   -0.7500    0.0000 C   0  0  0  0  0  0  0  0  0  0  0  0
   -1.0070   -1.5000    0.0000 C   0  0  0  0  0  0  0  0  0  0  0  0
    0.2930   -0.7500    0.0000 N   0  0  0  0  0  0  0  0  0  0  0  0
    1.7190   -1.2140    0.0000 N   0  0  0  0  0  0  0  0  0  0  0  0
   11.6010    2.5981    0.0000 C   0  0  0  0  0  0  0  0  0  0  0  0
   13.1010    2.5981    0.0000 C   0  0  0  0  0  0  0  0  0  0  0  0
  1  2  1  0  0  0  0
  2  3  1  0  0  0  0
  3  4  2  0  0  0  0
  4  5  1  0  0  0  0
  5  6  2  0  0  0  0
  6  7  1  0  0  0  0
  7  8  2  0  0  0  0
  3  8  1  0  0  0  0
  8  9  1  0  0  0  0
  9 10  1  0  0  0  0
 10 11  1  0  0  0  0
 11 12  1  0  0  0  0
 12 13  1  0  0  0  0
 13 14  1  0  0  0  0
 14 15  1  0  0  0  0
 15 16  1  0  0  0  0
 16 17  1  0  0  0  0
 17 18  1  0  0  0  0
 18 19  2  0  0  0  0
 18 20  1  0  0  0  0
 20 21  1  0  0  0  0
 21 22  2  0  0  0  0
 22 23  1  0  0  0  0
 23 24  2  0  0  0  0
 24 25  1  0  0  0  0
 25 26  2  0  0  0  0
 26 27  1  0  0  0  0
 22 27  1  0  0  0  0
 27 28  1  0  0  0  0
 20 28  2  0  0  0  0
 12 29  1  0  0  0  0
 29 30  1  0  0  0  0
  9 30  1  0  0  0  0
M  END
> <chemblId>
CHEMBL142020

> <bioactivity__type>
Ki

> <units>
nM

> <value>
1500.0

$$$$

  CDK     11271517592D 0   0.00000     0.00000     0

 30 33  0  0  0  0              1 V2000 
   -1.0092   15.0000    0.0000 C   0  0  0  0  0  0  0  0  0  0  0  0
   -2.3082   14.2498    0.0000 O   0  0  0  0  0  0  0  0  0  0  0  0
   -3.6073   14.9996    0.0000 C   0  0  0  0  0  0  0  0  0  0  0  0
   -3.6076   16.4996    0.0000 C   0  0  0  0  0  0  0  0  0  0  0  0
   -4.9067   17.2494    0.0000 C   0  0  0  0  0  0  0  0  0  0  0  0
   -6.2057   16.4991    0.0000 C   0  0  0  0  0  0  0  0  0  0  0  0
   -6.2054   14.9991    0.0000 C   0  0  0  0  0  0  0  0  0  0  0  0
   -4.9062   14.2494    0.0000 C   0  0  0  0  0  0  0  0  0  0  0  0
   -4.9060   12.7494    0.0000 N   0  0  0  0  0  0  0  0  0  0  0  0
   -6.2049   11.9991    0.0000 C   0  0  0  0  0  0  0  0  0  0  0  0
   -6.2047   10.4991    0.0000 C   0  0  0  0  0  0  0  0  0  0  0  0
   -4.9055    9.7494    0.0000 N   0  0  0  0  0  0  0  0  0  0  0  0
   -4.9052    8.2494    0.0000 C   0  0  0  0  0  0  0  0  0  0  0  0
   -3.6061    7.4996    0.0000 C   0  0  0  0  0  0  0  0  0  0  0  0
   -3.6058    5.9996    0.0000 C   0  0  0  0  0  0  0  0  0  0  0  0
   -2.3067    5.2498    0.0000 C   0  0  0  0  0  0  0  0  0  0  0  0
   -2.3064    3.7498    0.0000 N   0  0  0  0  0  0  0  0  0  0  0  0
   -1.0072    3.0000    0.0000 C   0  0  0  0  0  0  0  0  0  0  0  0
    0.2917    3.7502    0.0000 O   0  0  0  0  0  0  0  0  0  0  0  0
   -1.0070    1.5000    0.0000 C   0  0  0  0  0  0  0  0  0  0  0  0
   -2.3060    0.7500    0.0000 C   0  0  0  0  0  0  0  0  0  0  0  0
   -2.3060   -0.7500    0.0000 C   0  0  0  0  0  0  0  0  0  0  0  0
   -1.0070   -1.5000    0.0000 C   0  0  0  0  0  0  0  0  0  0  0  0
    0.2930   -0.7500    0.0000 N   0  0  0  0  0  0  0  0  0  0  0  0
    1.7190   -1.2140    0.0000 N   0  0  0  0  0  0  0  0  0  0  0  0
    2.6010    0.0000    0.0000 C   0  0  0  0  0  0  0  0  0  0  0  0
    1.7190    1.2140    0.0000 C   0  0  0  0  0  0  0  0  0  0  0  0
    0.2930    0.7500    0.0000 C   0  0  0  0  0  0  0  0  0  0  0  0
   -3.6066   10.4996    0.0000 C   0  0  0  0  0  0  0  0  0  0  0  0
   -3.6068   11.9996    0.0000 C   0  0  0  0  0  0  0  0  0  0  0  0
  1  2  1  0  0  0  0
  2  3  1  0  0  0  0
  3  4  2  0  0  0  0
  4  5  1  0  0  0  0
  5  6  2  0  0  0  0
  6  7  1  0  0  0  0
  7  8  2  0  0  0  0
  3  8  1  0  0  0  0
  8  9  1  0  0  0  0
  9 10  1  0  0  0  0
 10 11  1  0  0  0  0
 11 12  1  0  0  0  0
 12 13  1  0  0  0  0
 13 14  1  0  0  0  0
 14 15  1  0  0  0  0
 15 16  1  0  0  0  0
 16 17  1  0  0  0  0
 17 18  1  0  0  0  0
 18 19  2  0  0  0  0
 18 20  1  0  0  0  0
 20 21  2  0  0  0  0
 21 22  1  0  0  0  0
 22 23  2  0  0  0  0
 23 24  1  0  0  0  0
 24 25  1  0  0  0  0
 25 26  2  0  0  0  0
 26 27  1  0  0  0  0
 27 28  2  0  0  0  0
 20 28  1  0  0  0  0
 24 28  1  0  0  0  0
 12 29  1  0  0  0  0
 29 30  1  0  0  0  0
  9 30  1  0  0  0  0
M  END
> <chemblId>
CHEMBL143352

> <bioactivity__type>
Ki

> <units>
nM

> <value>
2300.0

$$$$

  CDK     11271517592D 0   0.00000     0.00000     0

 10 10  0  0  0  0              1 V2000 
    3.5721   -3.9370    0.0000 N   0  0  0  0  0  0  0  0  0  0  0  0
    2.2731   -3.1870    0.0000 C   0  0  0  0  0  0  0  0  0  0  0  0
    2.2730   -1.6870    0.0000 C   0  0  0  0  0  0  0  0  0  0  0  0
    0.9740   -0.9370    0.0000 C   0  0  0  0  0  0  0  0  0  0  0  0
   -0.3250   -1.6870    0.0000 C   0  0  0  0  0  0  0  0  0  0  0  0
   -1.6240   -0.9370    0.0000 C   0  0  0  0  0  0  0  0  0  0  0  0
   -1.6240    0.5620    0.0000 C   0  0  0  0  0  0  0  0  0  0  0  0
   -0.3250    1.3120    0.0000 C   0  0  0  0  0  0  0  0  0  0  0  0
   -0.3250    2.8120    0.0000 O   0  0  0  0  0  0  0  0  0  0  0  0
    0.9740    0.5620    0.0000 C   0  0  0  0  0  0  0  0  0  0  0  0
  1  2  1  0  0  0  0
  2  3  1  0  0  0  0
  3  4  1  0  0  0  0
  4  5  2  0  0  0  0
  5  6  1  0  0  0  0
  6  7  2  0  0  0  0
  7  8  1  0  0  0  0
  8  9  1  0  0  0  0
  8 10  2  0  0  0  0
  4 10  1  0  0  0  0
M  END
> <chemblId>
CHEMBL145584

> <bioactivity__type>
Ki

> <units>
nM

> <value>
48000.0

$$$$

  CDK     11271517592D 0   0.00000     0.00000     0

 24 28  0  0  0  0              1 V2000 
    6.5501   -1.9890    0.0000 C   0  0  0  0  0  0  0  0  0  0  0  0
    5.2510   -1.2390    0.0000 O   0  0  0  0  0  0  0  0  0  0  0  0
    3.9520   -1.9890    0.0000 C   0  0  0  0  0  0  0  0  0  0  0  0
    3.9520   -3.4890    0.0000 C   0  0  0  0  0  0  0  0  0  0  0  0
    5.2510   -4.2390    0.0000 O   0  0  0  0  0  0  0  0  0  0  0  0
    2.6530   -4.2390    0.0000 C   0  0  0  0  0  0  0  0  0  0  0  0
    1.3540   -3.4890    0.0000 C   0  0  0  0  0  0  0  0  0  0  0  0
    1.3540   -1.9890    0.0000 C   0  0  0  0  0  0  0  0  0  0  0  0
    0.0550   -1.2390    0.0000 C   0  0  0  0  0  0  0  0  0  0  0  0
    0.0550    0.2610    0.0000 C   0  0  0  0  0  0  0  0  0  0  0  0
    1.3540    1.0110    0.0000 N   0  0  0  0  0  0  0  0  0  0  0  0
    1.3540    2.5110    0.0000 C   0  0  0  0  0  0  0  0  0  0  0  0
    0.0550    3.2610    0.0000 C   0  0  0  0  0  0  0  0  0  0  0  0
   -1.2440    2.5110    0.0000 C   0  0  0  0  0  0  0  0  0  0  0  0
   -2.5430    3.2610    0.0000 C   0  0  0  0  0  0  0  0  0  0  0  0
   -3.8420    2.5110    0.0000 C   0  0  0  0  0  0  0  0  0  0  0  0
   -5.2690    2.9740    0.0000 O   0  0  0  0  0  0  0  0  0  0  0  0
   -6.1500    1.7610    0.0000 C   0  0  0  0  0  0  0  0  0  0  0  0
   -5.2690    0.5470    0.0000 O   0  0  0  0  0  0  0  0  0  0  0  0
   -3.8420    1.0110    0.0000 C   0  0  0  0  0  0  0  0  0  0  0  0
   -2.5430    0.2610    0.0000 C   0  0  0  0  0  0  0  0  0  0  0  0
   -1.2440    1.0110    0.0000 C   0  0  0  0  0  0  0  0  0  0  0  0
    2.6530    0.2610    0.0000 C   0  0  0  0  0  0  0  0  0  0  0  0
    2.6530   -1.2390    0.0000 C   0  0  0  0  0  0  0  0  0  0  0  0
  1  2  1  0  0  0  0
  2  3  1  0  0  0  0
  3  4  2  0  0  0  0
  4  5  1  0  0  0  0
  4  6  1  0  0  0  0
  6  7  2  0  0  0  0
  7  8  1  0  0  0  0
  8  9  1  0  0  0  0
 10  9  1  1  0  0  0
 10 11  1  0  0  0  0
 11 12  1  0  0  0  0
 12 13  1  0  0  0  0
 13 14  1  0  0  0  0
 14 15  2  0  0  0  0
 15 16  1  0  0  0  0
 16 17  1  0  0  0  0
 17 18  1  0  0  0  0
 18 19  1  0  0  0  0
 19 20  1  0  0  0  0
 16 20  2  0  0  0  0
 20 21  1  0  0  0  0
 21 22  2  0  0  0  0
 10 22  1  0  0  0  0
 14 22  1  0  0  0  0
 11 23  1  0  0  0  0
 23 24  1  0  0  0  0
  3 24  1  0  0  0  0
  8 24  2  0  0  0  0
M  END
> <chemblId>
CHEMBL1457510

> <bioactivity__type>
Ki

> <units>
nM

> <value>
6.3

$$$$

  CDK     11271517592D 0   0.00000     0.00000     0

 25 29  0  0  0  0              1 V2000 
   -0.7790    1.3500    0.0000 C   0  0  0  0  0  0  0  0  0  0  0  0
   -0.7790   -0.1500    0.0000 C   0  0  0  0  0  0  0  0  0  0  0  0
   -2.0780    0.6000    0.0000 C   0  0  0  0  0  0  0  0  0  0  0  0
   -3.3770   -0.1500    0.0000 C   0  0  0  0  0  0  0  0  0  0  0  0
   -4.8040    0.3140    0.0000 C   0  0  0  0  0  0  0  0  0  0  0  0
   -5.6860   -0.9000    0.0000 N   0  0  0  0  0  0  0  0  0  0  0  0
   -4.8040   -2.1130    0.0000 O   0  0  0  0  0  0  0  0  0  0  0  0
   -3.3770   -1.6500    0.0000 C   0  0  0  0  0  0  0  0  0  0  0  0
   -2.0780   -2.4000    0.0000 C   0  0  0  0  0  0  0  0  0  0  0  0
   -0.7790   -1.6500    0.0000 C   0  0  0  0  0  0  0  0  0  0  0  0
    0.5200   -2.4000    0.0000 C   0  0  0  0  0  0  0  0  0  0  0  0
    1.8190   -1.6500    0.0000 C   0  0  0  0  0  0  0  0  0  0  0  0
    1.8190   -0.1500    0.0000 C   0  0  0  0  0  0  0  0  0  0  0  0
    0.5200    0.6000    0.0000 C   0  0  0  0  0  0  0  0  0  0  0  0
    0.5200    2.1000    0.0000 C   0  0  0  0  0  0  0  0  0  0  0  0
    1.8190    2.8500    0.0000 C   0  0  0  0  0  0  0  0  0  0  0  0
    3.1170    2.1000    0.0000 C   0  0  0  0  0  0  0  0  0  0  0  0
    3.2744    3.5917    0.0000 C   0  0  0  0  0  0  0  0  0  0  0  0
    3.1170    0.6000    0.0000 C   0  0  0  0  0  0  0  0  0  0  0  0
    4.5440    0.1370    0.0000 C   0  0  0  0  0  0  0  0  0  0  0  0
    5.4260    1.3500    0.0000 C   0  0  0  0  0  0  0  0  0  0  0  0
    4.5440    2.5630    0.0000 C   0  0  0  0  0  0  0  0  0  0  0  0
    5.8430    3.3131    0.0000 O   0  0  0  0  0  0  0  0  0  0  0  0
    3.9341    3.9334    0.0000 C   0  0  0  0  0  0  0  0  0  0  0  0
    3.3242    5.3038    0.0000 C   0  0  0  0  0  0  0  0  0  0  0  0
  2  1  1  1  0  0  0
  2  3  1  0  0  0  0
  3  4  1  0  0  0  0
  4  5  1  0  0  0  0
  5  6  2  0  0  0  0
  6  7  1  0  0  0  0
  7  8  1  0  0  0  0
  4  8  2  0  0  0  0
  8  9  1  0  0  0  0
  9 10  2  0  0  0  0
  2 10  1  0  0  0  0
 10 11  1  0  0  0  0
 11 12  1  0  0  0  0
 13 12  1  6  0  0  0
 13 14  1  0  0  0  0
  2 14  1  0  0  0  0
 14 15  1  1  0  0  0
 15 16  1  0  0  0  0
 16 17  1  0  0  0  0
 17 18  1  1  0  0  0
 17 19  1  0  0  0  0
 13 19  1  0  0  0  0
 19 20  1  1  0  0  0
 20 21  1  0  0  0  0
 21 22  1  0  0  0  0
 17 22  1  0  0  0  0
 22 23  1  1  0  0  0
 22 24  1  0  0  0  0
 24 25  3  0  0  0  0
M  END
> <chemblId>
CHEMBL1479

> <bioactivity__type>
Ki

> <units>
nM

> <value>
10225.0

$$$$

  CDK     11271517592D 0   0.00000     0.00000     0

 25 28  0  0  0  0              1 V2000 
   -5.9167    8.6305    0.0000 C   0  0  0  0  0  0  0  0  0  0  0  0
   -4.6236    7.8703    0.0000 C   0  0  0  0  0  0  0  0  0  0  0  0
   -4.6354    6.3704    0.0000 N   0  0  0  0  0  0  0  0  0  0  0  0
   -5.9403    5.6306    0.0000 C   0  0  0  0  0  0  0  0  0  0  0  0
   -7.2334    6.3908    0.0000 C   0  0  0  0  0  0  0  0  0  0  0  0
   -3.3423    5.6102    0.0000 C   0  0  0  0  0  0  0  0  0  0  0  0
   -2.0374    6.3499    0.0000 O   0  0  0  0  0  0  0  0  0  0  0  0
   -3.3541    4.1102    0.0000 N   0  0  0  0  0  0  0  0  0  0  0  0
   -2.0610    3.3500    0.0000 C   0  0  0  0  0  0  0  0  0  0  0  0
   -0.7650    4.0850    0.0000 C   0  0  0  0  0  0  0  0  0  0  0  0
    0.5220    3.3290    0.0000 N   0  0  0  0  0  0  0  0  0  0  0  0
    1.8238    4.0741    0.0000 C   0  0  0  0  0  0  0  0  0  0  0  0
    0.5220    1.8200    0.0000 C   0  0  0  0  0  0  0  0  0  0  0  0
    1.8240    1.0460    0.0000 C   0  0  0  0  0  0  0  0  0  0  0  0
    1.8190   -0.4520    0.0000 C   0  0  0  0  0  0  0  0  0  0  0  0
    2.8690   -1.5290    0.0000 C   0  0  0  0  0  0  0  0  0  0  0  0
    2.1670   -2.8580    0.0000 N   0  0  0  0  0  0  0  0  0  0  0  0
    0.6850   -2.6000    0.0000 C   0  0  0  0  0  0  0  0  0  0  0  0
   -0.5600   -3.4450    0.0000 C   0  0  0  0  0  0  0  0  0  0  0  0
   -1.9120   -2.7970    0.0000 C   0  0  0  0  0  0  0  0  0  0  0  0
   -2.0170   -1.3010    0.0000 C   0  0  0  0  0  0  0  0  0  0  0  0
   -0.7710   -0.4490    0.0000 C   0  0  0  0  0  0  0  0  0  0  0  0
   -0.7740    1.0800    0.0000 C   0  0  0  0  0  0  0  0  0  0  0  0
   -2.0730    1.8590    0.0000 C   0  0  0  0  0  0  0  0  0  0  0  0
    0.5250   -1.1370    0.0000 C   0  0  0  0  0  0  0  0  0  0  0  0
  1  2  1  0  0  0  0
  2  3  1  0  0  0  0
  3  4  1  0  0  0  0
  4  5  1  0  0  0  0
  3  6  1  0  0  0  0
  6  7  2  0  0  0  0
  6  8  1  0  0  0  0
  9  8  1  6  0  0  0
  9 10  1  0  0  0  0
 10 11  1  0  0  0  0
 11 12  1  0  0  0  0
 11 13  1  0  0  0  0
 13 14  1  6  0  0  0
 14 15  1  0  0  0  0
 15 16  2  0  0  0  0
 16 17  1  0  0  0  0
 17 18  1  0  0  0  0
 18 19  2  0  0  0  0
 19 20  1  0  0  0  0
 20 21  2  0  0  0  0
 21 22  1  0  0  0  0
 22 23  1  0  0  0  0
 13 23  1  0  0  0  0
 23 24  2  0  0  0  0
  9 24  1  0  0  0  0
 22 25  2  0  0  0  0
 15 25  1  0  0  0  0
 18 25  1  0  0  0  0
M  END
> <chemblId>
CHEMBL157138

> <bioactivity__type>
Ki

> <units>
nM

> <value>
81.5

$$$$

  CDK     11271517592D 0   0.00000     0.00000     0

 24 26  0  0  0  0              1 V2000 
   -0.3767   -2.2570    0.0000 C   0  0  0  0  0  0  0  0  0  0  0  0
   -0.3770   -0.7570    0.0000 N   0  0  0  0  0  0  0  0  0  0  0  0
   -1.5910    0.1250    0.0000 C   0  0  0  0  0  0  0  0  0  0  0  0
   -1.1270    1.5510    0.0000 C   0  0  0  0  0  0  0  0  0  0  0  0
    0.3730    1.5510    0.0000 C   0  0  0  0  0  0  0  0  0  0  0  0
    0.8360    0.1250    0.0000 C   0  0  0  0  0  0  0  0  0  0  0  0
    2.2626   -0.3384    0.0000 C   0  0  0  0  0  0  0  0  0  0  0  0
    3.3773    0.6654    0.0000 C   0  0  0  0  0  0  0  0  0  0  0  0
    4.8039    0.2020    0.0000 O   0  0  0  0  0  0  0  0  0  0  0  0
    5.9185    1.2058    0.0000 C   0  0  0  0  0  0  0  0  0  0  0  0
    7.3451    0.7424    0.0000 C   0  0  0  0  0  0  0  0  0  0  0  0
    6.6226    2.5302    0.0000 C   0  0  0  0  0  0  0  0  0  0  0  0
    8.1217    2.5827    0.0000 C   0  0  0  0  0  0  0  0  0  0  0  0
    8.8258    3.9072    0.0000 C   0  0  0  0  0  0  0  0  0  0  0  0
    8.0308    5.1792    0.0000 C   0  0  0  0  0  0  0  0  0  0  0  0
    6.5317    5.1267    0.0000 C   0  0  0  0  0  0  0  0  0  0  0  0
    5.8276    3.8023    0.0000 C   0  0  0  0  0  0  0  0  0  0  0  0
    4.7364    2.1292    0.0000 C   0  0  0  0  0  0  0  0  0  0  0  0
    4.9451    3.6146    0.0000 C   0  0  0  0  0  0  0  0  0  0  0  0
    3.7630    4.5380    0.0000 C   0  0  0  0  0  0  0  0  0  0  0  0
    2.3722    3.9759    0.0000 C   0  0  0  0  0  0  0  0  0  0  0  0
    1.1901    4.8993    0.0000 Cl  0  0  0  0  0  0  0  0  0  0  0  0
    2.1636    2.4905    0.0000 C   0  0  0  0  0  0  0  0  0  0  0  0
    3.3457    1.5671    0.0000 C   0  0  0  0  0  0  0  0  0  0  0  0
  1  2  1  0  0  0  0
  2  3  1  0  0  0  0
  3  4  1  0  0  0  0
  4  5  1  0  0  0  0
  5  6  1  0  0  0  0
  2  6  1  0  0  0  0
  6  7  1  6  0  0  0
  7  8  1  0  0  0  0
  8  9  1  0  0  0  0
  9 10  1  0  0  0  0
 10 11  1  6  0  0  0
 10 12  1  0  0  0  0
 12 13  2  0  0  0  0
 13 14  1  0  0  0  0
 14 15  2  0  0  0  0
 15 16  1  0  0  0  0
 16 17  2  0  0  0  0
 12 17  1  0  0  0  0
 10 18  1  0  0  0  0
 18 19  2  0  0  0  0
 19 20  1  0  0  0  0
 20 21  2  0  0  0  0
 21 22  1  0  0  0  0
 21 23  1  0  0  0  0
 23 24  2  0  0  0  0
 18 24  1  0  0  0  0
M  END
> <chemblId>
CHEMBL1626

> <bioactivity__type>
Ki

> <units>
nM

> <value>
767.0

$$$$

  CDK     11271517592D 0   0.00000     0.00000     0

 30 33  0  0  0  0              1 V2000 
   16.1010   -0.0000    0.0000 C   0  0  0  0  0  0  0  0  0  0  0  0
   15.3510    1.2990    0.0000 O   0  0  0  0  0  0  0  0  0  0  0  0
   16.1010    2.5981    0.0000 C   0  0  0  0  0  0  0  0  0  0  0  0
   17.6010    2.5981    0.0000 C   0  0  0  0  0  0  0  0  0  0  0  0
   18.3510    3.8971    0.0000 C   0  0  0  0  0  0  0  0  0  0  0  0
   17.6010    5.1962    0.0000 C   0  0  0  0  0  0  0  0  0  0  0  0
   16.1010    5.1962    0.0000 C   0  0  0  0  0  0  0  0  0  0  0  0
   15.3510    3.8971    0.0000 C   0  0  0  0  0  0  0  0  0  0  0  0
   13.8510    3.8971    0.0000 N   0  0  0  0  0  0  0  0  0  0  0  0
   13.1010    5.1962    0.0000 C   0  0  0  0  0  0  0  0  0  0  0  0
   11.6010    5.1962    0.0000 C   0  0  0  0  0  0  0  0  0  0  0  0
   10.8510    3.8971    0.0000 N   0  0  0  0  0  0  0  0  0  0  0  0
    9.3510    3.8971    0.0000 C   0  0  0  0  0  0  0  0  0  0  0  0
    8.6010    2.5981    0.0000 C   0  0  0  0  0  0  0  0  0  0  0  0
    7.1010    2.5981    0.0000 C   0  0  0  0  0  0  0  0  0  0  0  0
    6.3510    1.2990    0.0000 C   0  0  0  0  0  0  0  0  0  0  0  0
    4.8510    1.2990    0.0000 N   0  0  0  0  0  0  0  0  0  0  0  0
    4.1010    0.0000    0.0000 C   0  0  0  0  0  0  0  0  0  0  0  0
    4.8510   -1.2990    0.0000 O   0  0  0  0  0  0  0  0  0  0  0  0
    2.6010    0.0000    0.0000 C   0  0  0  0  0  0  0  0  0  0  0  0
    1.7190   -1.2140    0.0000 C   0  0  0  0  0  0  0  0  0  0  0  0
    0.2930   -0.7500    0.0000 C   0  0  0  0  0  0  0  0  0  0  0  0
   -1.0070   -1.5000    0.0000 C   0  0  0  0  0  0  0  0  0  0  0  0
   -2.3060   -0.7500    0.0000 C   0  0  0  0  0  0  0  0  0  0  0  0
   -2.3060    0.7500    0.0000 C   0  0  0  0  0  0  0  0  0  0  0  0
   -1.0070    1.5000    0.0000 C   0  0  0  0  0  0  0  0  0  0  0  0
    0.2930    0.7500    0.0000 C   0  0  0  0  0  0  0  0  0  0  0  0
    1.7190    1.2140    0.0000 S   0  0  0  0  0  0  0  0  0  0  0  0
   11.6010    2.5981    0.0000 C   0  0  0  0  0  0  0  0  0  0  0  0
   13.1010    2.5981    0.0000 C   0  0  0  0  0  0  0  0  0  0  0  0
  1  2  1  0  0  0  0
  2  3  1  0  0  0  0
  3  4  2  0  0  0  0
  4  5  1  0  0  0  0
  5  6  2  0  0  0  0
  6  7  1  0  0  0  0
  7  8  2  0  0  0  0
  3  8  1  0  0  0  0
  8  9  1  0  0  0  0
  9 10  1  0  0  0  0
 10 11  1  0  0  0  0
 11 12  1  0  0  0  0
 12 13  1  0  0  0  0
 13 14  1  0  0  0  0
 14 15  2  0  0  0  0
 15 16  1  0  0  0  0
 16 17  1  0  0  0  0
 17 18  1  0  0  0  0
 18 19  2  0  0  0  0
 18 20  1  0  0  0  0
 20 21  2  0  0  0  0
 21 22  1  0  0  0  0
 22 23  2  0  0  0  0
 23 24  1  0  0  0  0
 24 25  2  0  0  0  0
 25 26  1  0  0  0  0
 26 27  2  0  0  0  0
 22 27  1  0  0  0  0
 27 28  1  0  0  0  0
 20 28  1  0  0  0  0
 12 29  1  0  0  0  0
 29 30  1  0  0  0  0
  9 30  1  0  0  0  0
M  END
> <chemblId>
CHEMBL1627304

> <bioactivity__type>
Ki

> <units>
nM

> <value>
678.0

$$$$

  CDK     11271517592D 0   0.00000     0.00000     0

 31 34  0  0  0  0              1 V2000 
    9.3513   -1.2977    0.0000 O   0  0  0  0  0  0  0  0  0  0  0  0
    8.6015   -2.5969    0.0000 C   0  0  0  0  0  0  0  0  0  0  0  0
    7.1015   -2.5972    0.0000 C   0  0  0  0  0  0  0  0  0  0  0  0
    6.3513   -1.2983    0.0000 C   0  0  0  0  0  0  0  0  0  0  0  0
    4.8513   -1.2986    0.0000 N   0  0  0  0  0  0  0  0  0  0  0  0
    4.1010    0.0003    0.0000 C   0  0  0  0  0  0  0  0  0  0  0  0
    4.8507    1.2995    0.0000 O   0  0  0  0  0  0  0  0  0  0  0  0
    2.6010   -0.0000    0.0000 C   0  0  0  0  0  0  0  0  0  0  0  0
    1.7190    1.2130    0.0000 C   0  0  0  0  0  0  0  0  0  0  0  0
    0.2930    0.7500    0.0000 C   0  0  0  0  0  0  0  0  0  0  0  0
   -1.0070    1.5000    0.0000 C   0  0  0  0  0  0  0  0  0  0  0  0
   -2.3060    0.7500    0.0000 C   0  0  0  0  0  0  0  0  0  0  0  0
   -2.3060   -0.7500    0.0000 C   0  0  0  0  0  0  0  0  0  0  0  0
   -1.0070   -1.5000    0.0000 C   0  0  0  0  0  0  0  0  0  0  0  0
    0.2930   -0.7500    0.0000 C   0  0  0  0  0  0  0  0  0  0  0  0
    1.7190   -1.2140    0.0000 N   0  0  0  0  0  0  0  0  0  0  0  0
    9.3518   -3.8958    0.0000 C   0  0  0  0  0  0  0  0  0  0  0  0
   10.8518   -3.8955    0.0000 N   0  0  0  0  0  0  0  0  0  0  0  0
   11.6020   -5.1944    0.0000 C   0  0  0  0  0  0  0  0  0  0  0  0
   13.1020   -5.1941    0.0000 C   0  0  0  0  0  0  0  0  0  0  0  0
   13.8518   -3.8949    0.0000 N   0  0  0  0  0  0  0  0  0  0  0  0
   13.1015   -2.5960    0.0000 C   0  0  0  0  0  0  0  0  0  0  0  0
   11.6015   -2.5963    0.0000 C   0  0  0  0  0  0  0  0  0  0  0  0
   15.3518   -3.8946    0.0000 C   0  0  0  0  0  0  0  0  0  0  0  0
   16.1020   -5.1935    0.0000 C   0  0  0  0  0  0  0  0  0  0  0  0
   17.6020   -5.1932    0.0000 C   0  0  0  0  0  0  0  0  0  0  0  0
   18.3518   -3.8940    0.0000 C   0  0  0  0  0  0  0  0  0  0  0  0
   17.6015   -2.5951    0.0000 C   0  0  0  0  0  0  0  0  0  0  0  0
   18.3513   -1.2960    0.0000 Cl  0  0  0  0  0  0  0  0  0  0  0  0
   16.1015   -2.5954    0.0000 C   0  0  0  0  0  0  0  0  0  0  0  0
   15.3513   -1.2965    0.0000 Cl  0  0  0  0  0  0  0  0  0  0  0  0
  1  2  1  0  0  0  0
  2  3  1  0  0  0  0
  3  4  1  0  0  0  0
  4  5  1  0  0  0  0
  5  6  1  0  0  0  0
  6  7  2  0  0  0  0
  6  8  1  0  0  0  0
  8  9  2  0  0  0  0
  9 10  1  0  0  0  0
 10 11  2  0  0  0  0
 11 12  1  0  0  0  0
 12 13  2  0  0  0  0
 13 14  1  0  0  0  0
 14 15  2  0  0  0  0
 10 15  1  0  0  0  0
 15 16  1  0  0  0  0
  8 16  1  0  0  0  0
  2 17  1  0  0  0  0
 17 18  1  0  0  0  0
 18 19  1  0  0  0  0
 19 20  1  0  0  0  0
 20 21  1  0  0  0  0
 21 22  1  0  0  0  0
 22 23  1  0  0  0  0
 18 23  1  0  0  0  0
 21 24  1  0  0  0  0
 24 25  2  0  0  0  0
 25 26  1  0  0  0  0
 26 27  2  0  0  0  0
 27 28  1  0  0  0  0
 28 29  1  0  0  0  0
 28 30  2  0  0  0  0
 24 30  1  0  0  0  0
 30 31  1  0  0  0  0
M  END
> <chemblId>
CHEMBL1627305

> <bioactivity__type>
Ki

> <units>
nM

> <value>
4630.0

$$$$

  CDK     11271517592D 0   0.00000     0.00000     0

 33 36  0  0  0  0              1 V2000 
   18.3528   -9.0902    0.0000 C   0  0  0  0  0  0  0  0  0  0  0  0
   17.6025   -7.7913    0.0000 C   0  0  0  0  0  0  0  0  0  0  0  0
   16.1025   -7.7916    0.0000 C   0  0  0  0  0  0  0  0  0  0  0  0
   15.3523   -6.4927    0.0000 O   0  0  0  0  0  0  0  0  0  0  0  0
   16.1020   -5.1935    0.0000 C   0  0  0  0  0  0  0  0  0  0  0  0
   17.6020   -5.1932    0.0000 C   0  0  0  0  0  0  0  0  0  0  0  0
   18.3518   -3.8940    0.0000 C   0  0  0  0  0  0  0  0  0  0  0  0
   17.6015   -2.5951    0.0000 C   0  0  0  0  0  0  0  0  0  0  0  0
   16.1015   -2.5954    0.0000 C   0  0  0  0  0  0  0  0  0  0  0  0
   15.3518   -3.8946    0.0000 C   0  0  0  0  0  0  0  0  0  0  0  0
   13.8518   -3.8949    0.0000 N   0  0  0  0  0  0  0  0  0  0  0  0
   13.1015   -2.5960    0.0000 C   0  0  0  0  0  0  0  0  0  0  0  0
   11.6015   -2.5963    0.0000 C   0  0  0  0  0  0  0  0  0  0  0  0
   10.8518   -3.8955    0.0000 N   0  0  0  0  0  0  0  0  0  0  0  0
    9.3518   -3.8958    0.0000 C   0  0  0  0  0  0  0  0  0  0  0  0
    8.6015   -2.5969    0.0000 C   0  0  0  0  0  0  0  0  0  0  0  0
    9.3513   -1.2977    0.0000 O   0  0  0  0  0  0  0  0  0  0  0  0
    7.1015   -2.5972    0.0000 C   0  0  0  0  0  0  0  0  0  0  0  0
    6.3513   -1.2983    0.0000 C   0  0  0  0  0  0  0  0  0  0  0  0
    4.8513   -1.2986    0.0000 N   0  0  0  0  0  0  0  0  0  0  0  0
    4.1010    0.0003    0.0000 C   0  0  0  0  0  0  0  0  0  0  0  0
    4.8507    1.2995    0.0000 O   0  0  0  0  0  0  0  0  0  0  0  0
    2.6010   -0.0000    0.0000 C   0  0  0  0  0  0  0  0  0  0  0  0
    1.7190    1.2130    0.0000 C   0  0  0  0  0  0  0  0  0  0  0  0
    0.2930    0.7500    0.0000 C   0  0  0  0  0  0  0  0  0  0  0  0
   -1.0070    1.5000    0.0000 C   0  0  0  0  0  0  0  0  0  0  0  0
   -2.3060    0.7500    0.0000 C   0  0  0  0  0  0  0  0  0  0  0  0
   -2.3060   -0.7500    0.0000 C   0  0  0  0  0  0  0  0  0  0  0  0
   -1.0070   -1.5000    0.0000 C   0  0  0  0  0  0  0  0  0  0  0  0
    0.2930   -0.7500    0.0000 C   0  0  0  0  0  0  0  0  0  0  0  0
    1.7190   -1.2140    0.0000 N   0  0  0  0  0  0  0  0  0  0  0  0
   11.6020   -5.1944    0.0000 C   0  0  0  0  0  0  0  0  0  0  0  0
   13.1020   -5.1941    0.0000 C   0  0  0  0  0  0  0  0  0  0  0  0
  1  2  1  0  0  0  0
  2  3  1  0  0  0  0
  3  4  1  0  0  0  0
  4  5  1  0  0  0  0
  5  6  2  0  0  0  0
  6  7  1  0  0  0  0
  7  8  2  0  0  0  0
  8  9  1  0  0  0  0
  9 10  2  0  0  0  0
  5 10  1  0  0  0  0
 10 11  1  0  0  0  0
 11 12  1  0  0  0  0
 12 13  1  0  0  0  0
 13 14  1  0  0  0  0
 14 15  1  0  0  0  0
 15 16  1  0  0  0  0
 16 17  1  0  0  0  0
 16 18  1  0  0  0  0
 18 19  1  0  0  0  0
 19 20  1  0  0  0  0
 20 21  1  0  0  0  0
 21 22  2  0  0  0  0
 21 23  1  0  0  0  0
 23 24  2  0  0  0  0
 24 25  1  0  0  0  0
 25 26  2  0  0  0  0
 26 27  1  0  0  0  0
 27 28  2  0  0  0  0
 28 29  1  0  0  0  0
 29 30  2  0  0  0  0
 25 30  1  0  0  0  0
 30 31  1  0  0  0  0
 23 31  1  0  0  0  0
 14 32  1  0  0  0  0
 32 33  1  0  0  0  0
 11 33  1  0  0  0  0
M  END
> <chemblId>
CHEMBL1627309

> <bioactivity__type>
Ki

> <units>
nM

> <value>
4960.0

$$$$

  CDK     11271517592D 0   0.00000     0.00000     0

 32 35  0  0  0  0              1 V2000 
   16.1025   -7.7916    0.0000 C   0  0  0  0  0  0  0  0  0  0  0  0
   15.3523   -6.4927    0.0000 O   0  0  0  0  0  0  0  0  0  0  0  0
   16.1020   -5.1935    0.0000 C   0  0  0  0  0  0  0  0  0  0  0  0
   17.6020   -5.1932    0.0000 C   0  0  0  0  0  0  0  0  0  0  0  0
   18.3518   -3.8940    0.0000 C   0  0  0  0  0  0  0  0  0  0  0  0
   17.6015   -2.5951    0.0000 C   0  0  0  0  0  0  0  0  0  0  0  0
   16.1015   -2.5954    0.0000 C   0  0  0  0  0  0  0  0  0  0  0  0
   15.3518   -3.8946    0.0000 C   0  0  0  0  0  0  0  0  0  0  0  0
   13.8518   -3.8949    0.0000 N   0  0  0  0  0  0  0  0  0  0  0  0
   13.1015   -2.5960    0.0000 C   0  0  0  0  0  0  0  0  0  0  0  0
   11.6015   -2.5963    0.0000 C   0  0  0  0  0  0  0  0  0  0  0  0
   10.8518   -3.8955    0.0000 N   0  0  0  0  0  0  0  0  0  0  0  0
    9.3518   -3.8958    0.0000 C   0  0  0  0  0  0  0  0  0  0  0  0
    8.6015   -2.5969    0.0000 C   0  0  0  0  0  0  0  0  0  0  0  0
    9.3513   -1.2977    0.0000 O   0  0  0  0  0  0  0  0  0  0  0  0
    7.1015   -2.5972    0.0000 C   0  0  0  0  0  0  0  0  0  0  0  0
    6.3513   -1.2983    0.0000 C   0  0  0  0  0  0  0  0  0  0  0  0
    4.8513   -1.2986    0.0000 N   0  0  0  0  0  0  0  0  0  0  0  0
    4.1010    0.0003    0.0000 C   0  0  0  0  0  0  0  0  0  0  0  0
    4.8507    1.2995    0.0000 O   0  0  0  0  0  0  0  0  0  0  0  0
    2.6010   -0.0000    0.0000 C   0  0  0  0  0  0  0  0  0  0  0  0
    1.7190    1.2130    0.0000 C   0  0  0  0  0  0  0  0  0  0  0  0
    0.2930    0.7500    0.0000 C   0  0  0  0  0  0  0  0  0  0  0  0
   -1.0070    1.5000    0.0000 C   0  0  0  0  0  0  0  0  0  0  0  0
   -2.3060    0.7500    0.0000 C   0  0  0  0  0  0  0  0  0  0  0  0
   -3.6050    1.5000    0.0000 F   0  0  0  0  0  0  0  0  0  0  0  0
   -2.3060   -0.7500    0.0000 C   0  0  0  0  0  0  0  0  0  0  0  0
   -1.0070   -1.5000    0.0000 C   0  0  0  0  0  0  0  0  0  0  0  0
    0.2930   -0.7500    0.0000 C   0  0  0  0  0  0  0  0  0  0  0  0
    1.7190   -1.2140    0.0000 N   0  0  0  0  0  0  0  0  0  0  0  0
   11.6020   -5.1944    0.0000 C   0  0  0  0  0  0  0  0  0  0  0  0
   13.1020   -5.1941    0.0000 C   0  0  0  0  0  0  0  0  0  0  0  0
  1  2  1  0  0  0  0
  2  3  1  0  0  0  0
  3  4  2  0  0  0  0
  4  5  1  0  0  0  0
  5  6  2  0  0  0  0
  6  7  1  0  0  0  0
  7  8  2  0  0  0  0
  3  8  1  0  0  0  0
  8  9  1  0  0  0  0
  9 10  1  0  0  0  0
 10 11  1  0  0  0  0
 11 12  1  0  0  0  0
 12 13  1  0  0  0  0
 13 14  1  0  0  0  0
 14 15  1  0  0  0  0
 14 16  1  0  0  0  0
 16 17  1  0  0  0  0
 17 18  1  0  0  0  0
 18 19  1  0  0  0  0
 19 20  2  0  0  0  0
 19 21  1  0  0  0  0
 21 22  2  0  0  0  0
 22 23  1  0  0  0  0
 23 24  2  0  0  0  0
 24 25  1  0  0  0  0
 25 26  1  0  0  0  0
 25 27  2  0  0  0  0
 27 28  1  0  0  0  0
 28 29  2  0  0  0  0
 23 29  1  0  0  0  0
 29 30  1  0  0  0  0
 21 30  1  0  0  0  0
 12 31  1  0  0  0  0
 31 32  1  0  0  0  0
  9 32  1  0  0  0  0
M  END
> <chemblId>
CHEMBL1627311

> <bioactivity__type>
Ki

> <units>
nM

> <value>
5060.0

$$$$

  CDK     11271517592D 0   0.00000     0.00000     0

 32 35  0  0  0  0              1 V2000 
   16.1025   -7.7916    0.0000 C   0  0  0  0  0  0  0  0  0  0  0  0
   15.3523   -6.4927    0.0000 O   0  0  0  0  0  0  0  0  0  0  0  0
   16.1020   -5.1935    0.0000 C   0  0  0  0  0  0  0  0  0  0  0  0
   17.6020   -5.1932    0.0000 C   0  0  0  0  0  0  0  0  0  0  0  0
   18.3518   -3.8940    0.0000 C   0  0  0  0  0  0  0  0  0  0  0  0
   17.6015   -2.5951    0.0000 C   0  0  0  0  0  0  0  0  0  0  0  0
   16.1015   -2.5954    0.0000 C   0  0  0  0  0  0  0  0  0  0  0  0
   15.3518   -3.8946    0.0000 C   0  0  0  0  0  0  0  0  0  0  0  0
   13.8518   -3.8949    0.0000 N   0  0  0  0  0  0  0  0  0  0  0  0
   13.1015   -2.5960    0.0000 C   0  0  0  0  0  0  0  0  0  0  0  0
   11.6015   -2.5963    0.0000 C   0  0  0  0  0  0  0  0  0  0  0  0
   10.8518   -3.8955    0.0000 N   0  0  0  0  0  0  0  0  0  0  0  0
    9.3518   -3.8958    0.0000 C   0  0  0  0  0  0  0  0  0  0  0  0
    8.6015   -2.5969    0.0000 C   0  0  0  0  0  0  0  0  0  0  0  0
    9.3513   -1.2977    0.0000 O   0  0  0  0  0  0  0  0  0  0  0  0
    7.1015   -2.5972    0.0000 C   0  0  0  0  0  0  0  0  0  0  0  0
    6.3513   -1.2983    0.0000 C   0  0  0  0  0  0  0  0  0  0  0  0
    4.8513   -1.2986    0.0000 N   0  0  0  0  0  0  0  0  0  0  0  0
    4.1010    0.0003    0.0000 C   0  0  0  0  0  0  0  0  0  0  0  0
    4.8507    1.2995    0.0000 O   0  0  0  0  0  0  0  0  0  0  0  0
    2.6010    0.0000    0.0000 C   0  0  0  0  0  0  0  0  0  0  0  0
    1.7190   -1.2140    0.0000 O   0  0  0  0  0  0  0  0  0  0  0  0
    0.2930   -0.7500    0.0000 C   0  0  0  0  0  0  0  0  0  0  0  0
   -1.0060   -1.5000    0.0000 C   0  0  0  0  0  0  0  0  0  0  0  0
   -2.3060   -0.7500    0.0000 C   0  0  0  0  0  0  0  0  0  0  0  0
   -2.3060    0.7500    0.0000 C   0  0  0  0  0  0  0  0  0  0  0  0
   -3.6049    1.5002    0.0000 I   0  0  0  0  0  0  0  0  0  0  0  0
   -1.0060    1.5000    0.0000 C   0  0  0  0  0  0  0  0  0  0  0  0
    0.2930    0.7500    0.0000 C   0  0  0  0  0  0  0  0  0  0  0  0
    1.7190    1.2130    0.0000 C   0  0  0  0  0  0  0  0  0  0  0  0
   11.6020   -5.1944    0.0000 C   0  0  0  0  0  0  0  0  0  0  0  0
   13.1020   -5.1941    0.0000 C   0  0  0  0  0  0  0  0  0  0  0  0
  1  2  1  0  0  0  0
  2  3  1  0  0  0  0
  3  4  2  0  0  0  0
  4  5  1  0  0  0  0
  5  6  2  0  0  0  0
  6  7  1  0  0  0  0
  7  8  2  0  0  0  0
  3  8  1  0  0  0  0
  8  9  1  0  0  0  0
  9 10  1  0  0  0  0
 10 11  1  0  0  0  0
 11 12  1  0  0  0  0
 12 13  1  0  0  0  0
 13 14  1  0  0  0  0
 14 15  1  0  0  0  0
 14 16  1  0  0  0  0
 16 17  1  0  0  0  0
 17 18  1  0  0  0  0
 18 19  1  0  0  0  0
 19 20  2  0  0  0  0
 19 21  1  0  0  0  0
 21 22  1  0  0  0  0
 22 23  1  0  0  0  0
 23 24  2  0  0  0  0
 24 25  1  0  0  0  0
 25 26  2  0  0  0  0
 26 27  1  0  0  0  0
 26 28  1  0  0  0  0
 28 29  2  0  0  0  0
 23 29  1  0  0  0  0
 29 30  1  0  0  0  0
 21 30  2  0  0  0  0
 12 31  1  0  0  0  0
 31 32  1  0  0  0  0
  9 32  1  0  0  0  0
M  END
> <chemblId>
CHEMBL1627319

> <bioactivity__type>
Ki

> <units>
nM

> <value>
3690.0

$$$$

  CDK     11271517592D 0   0.00000     0.00000     0

 31 34  0  0  0  0              1 V2000 
   16.1010   -0.0000    0.0000 C   0  0  0  0  0  0  0  0  0  0  0  0
   15.3510    1.2990    0.0000 O   0  0  0  0  0  0  0  0  0  0  0  0
   16.1010    2.5981    0.0000 C   0  0  0  0  0  0  0  0  0  0  0  0
   17.6010    2.5981    0.0000 C   0  0  0  0  0  0  0  0  0  0  0  0
   18.3510    3.8971    0.0000 C   0  0  0  0  0  0  0  0  0  0  0  0
   17.6010    5.1962    0.0000 C   0  0  0  0  0  0  0  0  0  0  0  0
   16.1010    5.1962    0.0000 C   0  0  0  0  0  0  0  0  0  0  0  0
   15.3510    3.8971    0.0000 C   0  0  0  0  0  0  0  0  0  0  0  0
   13.8510    3.8971    0.0000 N   0  0  0  0  0  0  0  0  0  0  0  0
   13.1010    5.1962    0.0000 C   0  0  0  0  0  0  0  0  0  0  0  0
   11.6010    5.1962    0.0000 C   0  0  0  0  0  0  0  0  0  0  0  0
   10.8510    3.8971    0.0000 N   0  0  0  0  0  0  0  0  0  0  0  0
    9.3510    3.8971    0.0000 C   0  0  0  0  0  0  0  0  0  0  0  0
    8.6010    2.5981    0.0000 C   0  0  0  0  0  0  0  0  0  0  0  0
    9.3510    1.2990    0.0000 O   0  0  0  0  0  0  0  0  0  0  0  0
    7.1010    2.5981    0.0000 C   0  0  0  0  0  0  0  0  0  0  0  0
    6.3510    1.2990    0.0000 C   0  0  0  0  0  0  0  0  0  0  0  0
    4.8510    1.2990    0.0000 N   0  0  0  0  0  0  0  0  0  0  0  0
    4.1010    0.0000    0.0000 C   0  0  0  0  0  0  0  0  0  0  0  0
    4.8510   -1.2990    0.0000 O   0  0  0  0  0  0  0  0  0  0  0  0
    2.6010    0.0000    0.0000 C   0  0  0  0  0  0  0  0  0  0  0  0
    1.7190   -1.2140    0.0000 C   0  0  0  0  0  0  0  0  0  0  0  0
    0.2930   -0.7500    0.0000 C   0  0  0  0  0  0  0  0  0  0  0  0
   -1.0070   -1.5000    0.0000 C   0  0  0  0  0  0  0  0  0  0  0  0
   -2.3060   -0.7500    0.0000 C   0  0  0  0  0  0  0  0  0  0  0  0
   -2.3060    0.7500    0.0000 C   0  0  0  0  0  0  0  0  0  0  0  0
   -1.0070    1.5000    0.0000 C   0  0  0  0  0  0  0  0  0  0  0  0
    0.2930    0.7500    0.0000 C   0  0  0  0  0  0  0  0  0  0  0  0
    1.7190    1.2140    0.0000 S   0  0  0  0  0  0  0  0  0  0  0  0
   11.6010    2.5981    0.0000 C   0  0  0  0  0  0  0  0  0  0  0  0
   13.1010    2.5981    0.0000 C   0  0  0  0  0  0  0  0  0  0  0  0
  1  2  1  0  0  0  0
  2  3  1  0  0  0  0
  3  4  2  0  0  0  0
  4  5  1  0  0  0  0
  5  6  2  0  0  0  0
  6  7  1  0  0  0  0
  7  8  2  0  0  0  0
  3  8  1  0  0  0  0
  8  9  1  0  0  0  0
  9 10  1  0  0  0  0
 10 11  1  0  0  0  0
 11 12  1  0  0  0  0
 12 13  1  0  0  0  0
 13 14  1  0  0  0  0
 14 15  1  0  0  0  0
 14 16  1  0  0  0  0
 16 17  1  0  0  0  0
 17 18  1  0  0  0  0
 18 19  1  0  0  0  0
 19 20  2  0  0  0  0
 19 21  1  0  0  0  0
 21 22  2  0  0  0  0
 22 23  1  0  0  0  0
 23 24  2  0  0  0  0
 24 25  1  0  0  0  0
 25 26  2  0  0  0  0
 26 27  1  0  0  0  0
 27 28  2  0  0  0  0
 23 28  1  0  0  0  0
 28 29  1  0  0  0  0
 21 29  1  0  0  0  0
 12 30  1  0  0  0  0
 30 31  1  0  0  0  0
  9 31  1  0  0  0  0
M  END
> <chemblId>
CHEMBL1627320

> <bioactivity__type>
Ki

> <units>
nM

> <value>
6650.0

$$$$

  CDK     11271517592D 0   0.00000     0.00000     0

 30 33  0  0  0  0              1 V2000 
   18.3523   -6.4921    0.0000 Cl  0  0  0  0  0  0  0  0  0  0  0  0
   17.6020   -5.1932    0.0000 C   0  0  0  0  0  0  0  0  0  0  0  0
   18.3518   -3.8940    0.0000 C   0  0  0  0  0  0  0  0  0  0  0  0
   17.6015   -2.5951    0.0000 C   0  0  0  0  0  0  0  0  0  0  0  0
   16.1015   -2.5954    0.0000 C   0  0  0  0  0  0  0  0  0  0  0  0
   15.3518   -3.8946    0.0000 C   0  0  0  0  0  0  0  0  0  0  0  0
   13.8518   -3.8949    0.0000 N   0  0  0  0  0  0  0  0  0  0  0  0
   13.1015   -2.5960    0.0000 C   0  0  0  0  0  0  0  0  0  0  0  0
   11.6015   -2.5963    0.0000 C   0  0  0  0  0  0  0  0  0  0  0  0
   10.8518   -3.8955    0.0000 N   0  0  0  0  0  0  0  0  0  0  0  0
    9.3518   -3.8958    0.0000 C   0  0  0  0  0  0  0  0  0  0  0  0
    8.6015   -2.5969    0.0000 C   0  0  0  0  0  0  0  0  0  0  0  0
    7.1015   -2.5972    0.0000 C   0  0  0  0  0  0  0  0  0  0  0  0
    6.3513   -1.2983    0.0000 C   0  0  0  0  0  0  0  0  0  0  0  0
    4.8513   -1.2986    0.0000 N   0  0  0  0  0  0  0  0  0  0  0  0
    4.1010    0.0003    0.0000 C   0  0  0  0  0  0  0  0  0  0  0  0
    4.8507    1.2995    0.0000 O   0  0  0  0  0  0  0  0  0  0  0  0
    2.6010   -0.0000    0.0000 C   0  0  0  0  0  0  0  0  0  0  0  0
    1.7190    1.2130    0.0000 C   0  0  0  0  0  0  0  0  0  0  0  0
    0.2930    0.7500    0.0000 C   0  0  0  0  0  0  0  0  0  0  0  0
   -1.0070    1.5000    0.0000 C   0  0  0  0  0  0  0  0  0  0  0  0
   -2.3060    0.7500    0.0000 C   0  0  0  0  0  0  0  0  0  0  0  0
   -2.3060   -0.7500    0.0000 C   0  0  0  0  0  0  0  0  0  0  0  0
   -1.0070   -1.5000    0.0000 C   0  0  0  0  0  0  0  0  0  0  0  0
    0.2930   -0.7500    0.0000 C   0  0  0  0  0  0  0  0  0  0  0  0
    1.7190   -1.2140    0.0000 N   0  0  0  0  0  0  0  0  0  0  0  0
   11.6020   -5.1944    0.0000 C   0  0  0  0  0  0  0  0  0  0  0  0
   13.1020   -5.1941    0.0000 C   0  0  0  0  0  0  0  0  0  0  0  0
   16.1020   -5.1935    0.0000 C   0  0  0  0  0  0  0  0  0  0  0  0
   15.3523   -6.4927    0.0000 Cl  0  0  0  0  0  0  0  0  0  0  0  0
  1  2  1  0  0  0  0
  2  3  2  0  0  0  0
  3  4  1  0  0  0  0
  4  5  2  0  0  0  0
  5  6  1  0  0  0  0
  6  7  1  0  0  0  0
  7  8  1  0  0  0  0
  8  9  1  0  0  0  0
  9 10  1  0  0  0  0
 10 11  1  0  0  0  0
 11 12  1  0  0  0  0
 12 13  2  0  0  0  0
 13 14  1  0  0  0  0
 14 15  1  0  0  0  0
 15 16  1  0  0  0  0
 16 17  2  0  0  0  0
 16 18  1  0  0  0  0
 18 19  2  0  0  0  0
 19 20  1  0  0  0  0
 20 21  2  0  0  0  0
 21 22  1  0  0  0  0
 22 23  2  0  0  0  0
 23 24  1  0  0  0  0
 24 25  2  0  0  0  0
 20 25  1  0  0  0  0
 25 26  1  0  0  0  0
 18 26  1  0  0  0  0
 10 27  1  0  0  0  0
 27 28  1  0  0  0  0
  7 28  1  0  0  0  0
  6 29  2  0  0  0  0
  2 29  1  0  0  0  0
 29 30  1  0  0  0  0
M  END
> <chemblId>
CHEMBL1627323

> <bioactivity__type>
Ki

> <units>
nM

> <value>
931.0

$$$$

  CDK     11271517592D 0   0.00000     0.00000     0

 30 33  0  0  0  0              1 V2000 
   16.1025   -7.7916    0.0000 C   0  0  0  0  0  0  0  0  0  0  0  0
   15.3523   -6.4927    0.0000 O   0  0  0  0  0  0  0  0  0  0  0  0
   16.1020   -5.1935    0.0000 C   0  0  0  0  0  0  0  0  0  0  0  0
   17.6020   -5.1932    0.0000 C   0  0  0  0  0  0  0  0  0  0  0  0
   18.3518   -3.8940    0.0000 C   0  0  0  0  0  0  0  0  0  0  0  0
   17.6015   -2.5951    0.0000 C   0  0  0  0  0  0  0  0  0  0  0  0
   16.1015   -2.5954    0.0000 C   0  0  0  0  0  0  0  0  0  0  0  0
   15.3518   -3.8946    0.0000 C   0  0  0  0  0  0  0  0  0  0  0  0
   13.8518   -3.8949    0.0000 N   0  0  0  0  0  0  0  0  0  0  0  0
   13.1015   -2.5960    0.0000 C   0  0  0  0  0  0  0  0  0  0  0  0
   11.6015   -2.5963    0.0000 C   0  0  0  0  0  0  0  0  0  0  0  0
   10.8518   -3.8955    0.0000 N   0  0  0  0  0  0  0  0  0  0  0  0
    9.3518   -3.8958    0.0000 C   0  0  0  0  0  0  0  0  0  0  0  0
    8.6015   -2.5969    0.0000 C   0  0  0  0  0  0  0  0  0  0  0  0
    7.1015   -2.5972    0.0000 C   0  0  0  0  0  0  0  0  0  0  0  0
    6.3513   -1.2983    0.0000 C   0  0  0  0  0  0  0  0  0  0  0  0
    4.8513   -1.2986    0.0000 N   0  0  0  0  0  0  0  0  0  0  0  0
    4.1010    0.0003    0.0000 C   0  0  0  0  0  0  0  0  0  0  0  0
    4.8507    1.2995    0.0000 O   0  0  0  0  0  0  0  0  0  0  0  0
    2.6010    0.0000    0.0000 C   0  0  0  0  0  0  0  0  0  0  0  0
    1.7190   -1.2140    0.0000 O   0  0  0  0  0  0  0  0  0  0  0  0
    0.2930   -0.7500    0.0000 C   0  0  0  0  0  0  0  0  0  0  0  0
   -1.0060   -1.5000    0.0000 C   0  0  0  0  0  0  0  0  0  0  0  0
   -2.3060   -0.7500    0.0000 C   0  0  0  0  0  0  0  0  0  0  0  0
   -2.3060    0.7500    0.0000 C   0  0  0  0  0  0  0  0  0  0  0  0
   -1.0060    1.5000    0.0000 C   0  0  0  0  0  0  0  0  0  0  0  0
    0.2930    0.7500    0.0000 C   0  0  0  0  0  0  0  0  0  0  0  0
    1.7190    1.2130    0.0000 C   0  0  0  0  0  0  0  0  0  0  0  0
   11.6020   -5.1944    0.0000 C   0  0  0  0  0  0  0  0  0  0  0  0
   13.1020   -5.1941    0.0000 C   0  0  0  0  0  0  0  0  0  0  0  0
  1  2  1  0  0  0  0
  2  3  1  0  0  0  0
  3  4  2  0  0  0  0
  4  5  1  0  0  0  0
  5  6  2  0  0  0  0
  6  7  1  0  0  0  0
  7  8  2  0  0  0  0
  3  8  1  0  0  0  0
  8  9  1  0  0  0  0
  9 10  1  0  0  0  0
 10 11  1  0  0  0  0
 11 12  1  0  0  0  0
 12 13  1  0  0  0  0
 13 14  1  0  0  0  0
 14 15  2  0  0  0  0
 15 16  1  0  0  0  0
 16 17  1  0  0  0  0
 17 18  1  0  0  0  0
 18 19  2  0  0  0  0
 18 20  1  0  0  0  0
 20 21  1  0  0  0  0
 21 22  1  0  0  0  0
 22 23  2  0  0  0  0
 23 24  1  0  0  0  0
 24 25  2  0  0  0  0
 25 26  1  0  0  0  0
 26 27  2  0  0  0  0
 22 27  1  0  0  0  0
 27 28  1  0  0  0  0
 20 28  2  0  0  0  0
 12 29  1  0  0  0  0
 29 30  1  0  0  0  0
  9 30  1  0  0  0  0
M  END
> <chemblId>
CHEMBL1627324

> <bioactivity__type>
Ki

> <units>
nM

> <value>
990.0

$$$$

  CDK     11271517592D 0   0.00000     0.00000     0

 21 23  0  0  0  0              1 V2000 
    2.5981   -7.1370    0.0000 C   0  0  0  0  0  0  0  0  0  0  0  0
    2.5981   -5.6370    0.0000 N   0  0  0  0  0  0  0  0  0  0  0  0
    3.8971   -4.8870    0.0000 C   0  0  0  0  0  0  0  0  0  0  0  0
    1.2990   -4.8870    0.0000 C   0  0  0  0  0  0  0  0  0  0  0  0
    1.2990   -3.3870    0.0000 C   0  0  0  0  0  0  0  0  0  0  0  0
   -0.0000   -2.6370    0.0000 C   0  0  0  0  0  0  0  0  0  0  0  0
   -0.0000   -1.1370    0.0000 C   0  0  0  0  0  0  0  0  0  0  0  0
   -1.3510   -0.4860    0.0000 C   0  0  0  0  0  0  0  0  0  0  0  0
   -2.4510   -1.5060    0.0000 C   0  0  0  0  0  0  0  0  0  0  0  0
   -3.8840   -1.0640    0.0000 C   0  0  0  0  0  0  0  0  0  0  0  0
   -4.2180    0.3980    0.0000 C   0  0  0  0  0  0  0  0  0  0  0  0
   -3.1190    1.4190    0.0000 C   0  0  0  0  0  0  0  0  0  0  0  0
   -1.6850    0.9770    0.0000 C   0  0  0  0  0  0  0  0  0  0  0  0
   -0.7500    2.1490    0.0000 C   0  0  0  0  0  0  0  0  0  0  0  0
    0.7500    2.1490    0.0000 O   0  0  0  0  0  0  0  0  0  0  0  0
    1.6850    0.9770    0.0000 C   0  0  0  0  0  0  0  0  0  0  0  0
    3.1190    1.4190    0.0000 C   0  0  0  0  0  0  0  0  0  0  0  0
    4.2180    0.3980    0.0000 C   0  0  0  0  0  0  0  0  0  0  0  0
    3.8840   -1.0640    0.0000 C   0  0  0  0  0  0  0  0  0  0  0  0
    2.4510   -1.5060    0.0000 C   0  0  0  0  0  0  0  0  0  0  0  0
    1.3510   -0.4860    0.0000 C   0  0  0  0  0  0  0  0  0  0  0  0
  1  2  1  0  0  0  0
  2  3  1  0  0  0  0
  2  4  1  0  0  0  0
  4  5  1  0  0  0  0
  5  6  1  0  0  0  0
  6  7  2  0  0  0  0
  7  8  1  0  0  0  0
  8  9  2  0  0  0  0
  9 10  1  0  0  0  0
 10 11  2  0  0  0  0
 11 12  1  0  0  0  0
 12 13  2  0  0  0  0
  8 13  1  0  0  0  0
 13 14  1  0  0  0  0
 14 15  1  0  0  0  0
 15 16  1  0  0  0  0
 16 17  2  0  0  0  0
 17 18  1  0  0  0  0
 18 19  2  0  0  0  0
 19 20  1  0  0  0  0
 20 21  2  0  0  0  0
  7 21  1  0  0  0  0
 16 21  1  0  0  0  0
M  END
> <chemblId>
CHEMBL1628227

> <bioactivity__type>
Ki

> <units>
nM

> <value>
344.0

$$$$

  CDK     11271517592D 0   0.00000     0.00000     0

 24 27  0  0  0  0              1 V2000 
    4.2790    0.2650    0.0000 C   0  0  0  0  0  0  0  0  0  0  0  0
    2.9800    1.0150    0.0000 N   0  0  0  0  0  0  0  0  0  0  0  0
    2.9800    2.5150    0.0000 C   0  0  0  0  0  0  0  0  0  0  0  0
    1.6810    3.2650    0.0000 C   0  0  0  0  0  0  0  0  0  0  0  0
    0.3820    2.5150    0.0000 C   0  0  0  0  0  0  0  0  0  0  0  0
   -0.9170    3.2650    0.0000 C   0  0  0  0  0  0  0  0  0  0  0  0
   -2.2160    2.5150    0.0000 C   0  0  0  0  0  0  0  0  0  0  0  0
   -3.5150    3.2650    0.0000 O   0  0  0  0  0  0  0  0  0  0  0  0
   -3.5151    4.7650    0.0000 C   0  0  0  0  0  0  0  0  0  0  0  0
   -4.8141    5.5150    0.0000 C   0  0  0  0  0  0  0  0  0  0  0  0
   -4.8141    7.0150    0.0000 F   0  0  0  0  0  0  0  0  0  0  0  0
   -2.2160    1.0150    0.0000 C   0  0  0  0  0  0  0  0  0  0  0  0
   -0.9170    0.2650    0.0000 C   0  0  0  0  0  0  0  0  0  0  0  0
    0.3820    1.0150    0.0000 C   0  0  0  0  0  0  0  0  0  0  0  0
    1.6810    0.2650    0.0000 C   0  0  0  0  0  0  0  0  0  0  0  0
    1.6810   -1.2350    0.0000 C   0  0  0  0  0  0  0  0  0  0  0  0
    0.3820   -1.9850    0.0000 C   0  0  0  0  0  0  0  0  0  0  0  0
    0.3820   -3.4850    0.0000 C   0  0  0  0  0  0  0  0  0  0  0  0
   -0.9170   -4.2350    0.0000 C   0  0  0  0  0  0  0  0  0  0  0  0
   -2.2160   -3.4850    0.0000 C   0  0  0  0  0  0  0  0  0  0  0  0
   -3.5150   -4.2350    0.0000 O   0  0  0  0  0  0  0  0  0  0  0  0
   -2.2160   -1.9850    0.0000 C   0  0  0  0  0  0  0  0  0  0  0  0
   -3.5150   -1.2350    0.0000 O   0  0  0  0  0  0  0  0  0  0  0  0
   -0.9170   -1.2350    0.0000 C   0  0  0  0  0  0  0  0  0  0  0  0
  1  2  1  0  0  0  0
  2  3  1  0  0  0  0
  3  4  1  0  0  0  0
  4  5  1  0  0  0  0
  5  6  2  0  0  0  0
  6  7  1  0  0  0  0
  7  8  1  0  0  0  0
  8  9  1  0  0  0  0
  9 10  1  0  0  0  0
 10 11  1  0  0  0  0
  7 12  2  0  0  0  0
 12 13  1  0  0  0  0
 13 14  2  0  0  0  0
  5 14  1  0  0  0  0
 14 15  1  0  0  0  0
  2 15  1  0  0  0  0
 15 16  1  6  0  0  0
 16 17  1  0  0  0  0
 17 18  2  0  0  0  0
 18 19  1  0  0  0  0
 19 20  2  0  0  0  0
 20 21  1  0  0  0  0
 20 22  1  0  0  0  0
 22 23  1  0  0  0  0
 22 24  2  0  0  0  0
 13 24  1  0  0  0  0
 17 24  1  0  0  0  0
M  END
> <chemblId>
CHEMBL1672308

> <bioactivity__type>
Ki

> <units>
nM

> <value>
3700.0

$$$$

  CDK     11271517592D 0   0.00000     0.00000     0

 23 26  0  0  0  0              1 V2000 
    4.2790    0.2650    0.0000 C   0  0  0  0  0  0  0  0  0  0  0  0
    2.9800    1.0150    0.0000 N   0  0  0  0  0  0  0  0  0  0  0  0
    2.9800    2.5150    0.0000 C   0  0  0  0  0  0  0  0  0  0  0  0
    1.6810    3.2650    0.0000 C   0  0  0  0  0  0  0  0  0  0  0  0
    0.3820    2.5150    0.0000 C   0  0  0  0  0  0  0  0  0  0  0  0
   -0.9170    3.2650    0.0000 C   0  0  0  0  0  0  0  0  0  0  0  0
   -2.2160    2.5150    0.0000 C   0  0  0  0  0  0  0  0  0  0  0  0
   -3.5150    3.2650    0.0000 O   0  0  0  0  0  0  0  0  0  0  0  0
   -3.5151    4.7650    0.0000 C   0  0  0  0  0  0  0  0  0  0  0  0
   -4.8141    5.5150    0.0000 C   0  0  0  0  0  0  0  0  0  0  0  0
   -4.8141    7.0150    0.0000 F   0  0  0  0  0  0  0  0  0  0  0  0
   -2.2160    1.0150    0.0000 C   0  0  0  0  0  0  0  0  0  0  0  0
   -0.9170    0.2650    0.0000 C   0  0  0  0  0  0  0  0  0  0  0  0
    0.3820    1.0150    0.0000 C   0  0  0  0  0  0  0  0  0  0  0  0
    1.6810    0.2650    0.0000 C   0  0  0  0  0  0  0  0  0  0  0  0
    1.6810   -1.2350    0.0000 C   0  0  0  0  0  0  0  0  0  0  0  0
    0.3820   -1.9850    0.0000 C   0  0  0  0  0  0  0  0  0  0  0  0
    0.3820   -3.4850    0.0000 C   0  0  0  0  0  0  0  0  0  0  0  0
   -0.9170   -4.2350    0.0000 C   0  0  0  0  0  0  0  0  0  0  0  0
   -2.2160   -3.4850    0.0000 C   0  0  0  0  0  0  0  0  0  0  0  0
   -2.2160   -1.9850    0.0000 C   0  0  0  0  0  0  0  0  0  0  0  0
   -3.5150   -1.2350    0.0000 O   0  0  0  0  0  0  0  0  0  0  0  0
   -0.9170   -1.2350    0.0000 C   0  0  0  0  0  0  0  0  0  0  0  0
  1  2  1  0  0  0  0
  2  3  1  0  0  0  0
  3  4  1  0  0  0  0
  4  5  1  0  0  0  0
  5  6  2  0  0  0  0
  6  7  1  0  0  0  0
  7  8  1  0  0  0  0
  8  9  1  0  0  0  0
  9 10  1  0  0  0  0
 10 11  1  0  0  0  0
  7 12  2  0  0  0  0
 12 13  1  0  0  0  0
 13 14  2  0  0  0  0
  5 14  1  0  0  0  0
 14 15  1  0  0  0  0
  2 15  1  0  0  0  0
 15 16  1  6  0  0  0
 16 17  1  0  0  0  0
 17 18  2  0  0  0  0
 18 19  1  0  0  0  0
 19 20  2  0  0  0  0
 20 21  1  0  0  0  0
 21 22  1  0  0  0  0
 21 23  2  0  0  0  0
 13 23  1  0  0  0  0
 17 23  1  0  0  0  0
M  END
> <chemblId>
CHEMBL1672313

> <bioactivity__type>
Ki

> <units>
nM

> <value>
340.0

$$$$

  CDK     11271517592D 0   0.00000     0.00000     0

 44 50  0  0  0  0              1 V2000 
    6.8771    0.2650    0.0000 C   0  0  0  0  0  0  0  0  0  0  0  0
    5.5781    1.0150    0.0000 C   0  0  0  0  0  0  0  0  0  0  0  0
    4.2790    0.2650    0.0000 C   0  0  0  0  0  0  0  0  0  0  0  0
    2.9800    1.0150    0.0000 N   0  0  0  0  0  0  0  0  0  0  0  0
    2.9800    2.5150    0.0000 C   0  0  0  0  0  0  0  0  0  0  0  0
    1.6810    3.2650    0.0000 C   0  0  0  0  0  0  0  0  0  0  0  0
    0.3820    2.5150    0.0000 C   0  0  0  0  0  0  0  0  0  0  0  0
   -0.9170    3.2650    0.0000 C   0  0  0  0  0  0  0  0  0  0  0  0
   -2.2160    2.5150    0.0000 C   0  0  0  0  0  0  0  0  0  0  0  0
   -2.2160    1.0150    0.0000 C   0  0  0  0  0  0  0  0  0  0  0  0
   -0.9170    0.2650    0.0000 C   0  0  0  0  0  0  0  0  0  0  0  0
    0.3820    1.0150    0.0000 C   0  0  0  0  0  0  0  0  0  0  0  0
    1.6810    0.2650    0.0000 C   0  0  0  0  0  0  0  0  0  0  0  0
    1.6810   -1.2350    0.0000 C   0  0  0  0  0  0  0  0  0  0  0  0
    0.3820   -1.9850    0.0000 C   0  0  0  0  0  0  0  0  0  0  0  0
    0.3820   -3.4850    0.0000 C   0  0  0  0  0  0  0  0  0  0  0  0
   -0.9170   -4.2350    0.0000 C   0  0  0  0  0  0  0  0  0  0  0  0
   -2.2160   -3.4850    0.0000 C   0  0  0  0  0  0  0  0  0  0  0  0
   -2.2160   -1.9850    0.0000 C   0  0  0  0  0  0  0  0  0  0  0  0
   -3.5150   -1.2350    0.0000 O   0  0  0  0  0  0  0  0  0  0  0  0
   -4.8141   -1.9850    0.0000 C   0  0  0  0  0  0  0  0  0  0  0  0
   -6.1131   -1.2350    0.0000 C   0  0  0  0  0  0  0  0  0  0  0  0
   -6.2699    0.2568    0.0000 C   0  0  0  0  0  0  0  0  0  0  0  0
   -7.7371    0.5686    0.0000 N   0  0  0  0  0  0  0  0  0  0  0  0
   -8.3473    1.9389    0.0000 C   0  0  0  0  0  0  0  0  0  0  0  0
   -9.8390    2.0957    0.0000 C   0  0  0  0  0  0  0  0  0  0  0  0
  -10.4492    3.4660    0.0000 C   0  0  0  0  0  0  0  0  0  0  0  0
  -11.9409    3.6228    0.0000 N   0  0  0  0  0  0  0  0  0  0  0  0
  -12.5511    4.9931    0.0000 C   0  0  0  0  0  0  0  0  0  0  0  0
  -14.0428    5.1499    0.0000 C   0  0  0  0  0  0  0  0  0  0  0  0
  -14.9245    3.9364    0.0000 N   0  0  0  0  0  0  0  0  0  0  0  0
  -14.3144    2.5661    0.0000 C   0  0  0  0  0  0  0  0  0  0  0  0
  -12.8226    2.4093    0.0000 C   0  0  0  0  0  0  0  0  0  0  0  0
  -16.4163    4.0932    0.0000 C   0  0  0  0  0  0  0  0  0  0  0  0
  -17.0264    5.4635    0.0000 C   0  0  0  0  0  0  0  0  0  0  0  0
  -18.5182    5.6203    0.0000 C   0  0  0  0  0  0  0  0  0  0  0  0
  -19.3999    4.4067    0.0000 C   0  0  0  0  0  0  0  0  0  0  0  0
  -18.7897    3.0364    0.0000 C   0  0  0  0  0  0  0  0  0  0  0  0
  -19.6714    1.8229    0.0000 Cl  0  0  0  0  0  0  0  0  0  0  0  0
  -17.2980    2.8796    0.0000 C   0  0  0  0  0  0  0  0  0  0  0  0
  -16.6878    1.5093    0.0000 Cl  0  0  0  0  0  0  0  0  0  0  0  0
   -8.4871   -0.7304    0.0000 N   0  0  0  0  0  0  0  0  0  0  0  0
   -7.4834   -1.8451    0.0000 N   0  0  0  0  0  0  0  0  0  0  0  0
   -0.9170   -1.2350    0.0000 C   0  0  0  0  0  0  0  0  0  0  0  0
  1  2  1  0  0  0  0
  2  3  1  0  0  0  0
  3  4  1  0  0  0  0
  4  5  1  0  0  0  0
  5  6  1  0  0  0  0
  6  7  1  0  0  0  0
  7  8  2  0  0  0  0
  8  9  1  0  0  0  0
  9 10  2  0  0  0  0
 10 11  1  0  0  0  0
 11 12  2  0  0  0  0
  7 12  1  0  0  0  0
 12 13  1  0  0  0  0
  4 13  1  0  0  0  0
 13 14  1  0  0  0  0
 14 15  1  0  0  0  0
 15 16  2  0  0  0  0
 16 17  1  0  0  0  0
 17 18  2  0  0  0  0
 18 19  1  0  0  0  0
 19 20  1  0  0  0  0
 20 21  1  0  0  0  0
 21 22  1  0  0  0  0
 22 23  2  0  0  0  0
 23 24  1  0  0  0  0
 24 25  1  0  0  0  0
 25 26  1  0  0  0  0
 26 27  1  0  0  0  0
 27 28  1  0  0  0  0
 28 29  1  0  0  0  0
 29 30  1  0  0  0  0
 30 31  1  0  0  0  0
 31 32  1  0  0  0  0
 32 33  1  0  0  0  0
 28 33  1  0  0  0  0
 31 34  1  0  0  0  0
 34 35  2  0  0  0  0
 35 36  1  0  0  0  0
 36 37  2  0  0  0  0
 37 38  1  0  0  0  0
 38 39  1  0  0  0  0
 38 40  2  0  0  0  0
 34 40  1  0  0  0  0
 40 41  1  0  0  0  0
 24 42  1  0  0  0  0
 42 43  2  0  0  0  0
 22 43  1  0  0  0  0
 19 44  2  0  0  0  0
 11 44  1  0  0  0  0
 15 44  1  0  0  0  0
M  END
> <chemblId>
CHEMBL1684024

> <bioactivity__type>
Ki

> <units>
nM

> <value>
2007.0

$$$$

  CDK     11271517592D 0   0.00000     0.00000     0

 45 51  0  0  0  0              1 V2000 
    6.8771    0.2650    0.0000 C   0  0  0  0  0  0  0  0  0  0  0  0
    5.5781    1.0150    0.0000 C   0  0  0  0  0  0  0  0  0  0  0  0
    4.2790    0.2650    0.0000 C   0  0  0  0  0  0  0  0  0  0  0  0
    2.9800    1.0150    0.0000 N   0  0  0  0  0  0  0  0  0  0  0  0
    2.9800    2.5150    0.0000 C   0  0  0  0  0  0  0  0  0  0  0  0
    1.6810    3.2650    0.0000 C   0  0  0  0  0  0  0  0  0  0  0  0
    0.3820    2.5150    0.0000 C   0  0  0  0  0  0  0  0  0  0  0  0
   -0.9170    3.2650    0.0000 C   0  0  0  0  0  0  0  0  0  0  0  0
   -2.2160    2.5150    0.0000 C   0  0  0  0  0  0  0  0  0  0  0  0
   -2.2160    1.0150    0.0000 C   0  0  0  0  0  0  0  0  0  0  0  0
   -0.9170    0.2650    0.0000 C   0  0  0  0  0  0  0  0  0  0  0  0
    0.3820    1.0150    0.0000 C   0  0  0  0  0  0  0  0  0  0  0  0
    1.6810    0.2650    0.0000 C   0  0  0  0  0  0  0  0  0  0  0  0
    1.6810   -1.2350    0.0000 C   0  0  0  0  0  0  0  0  0  0  0  0
    0.3820   -1.9850    0.0000 C   0  0  0  0  0  0  0  0  0  0  0  0
    0.3820   -3.4850    0.0000 C   0  0  0  0  0  0  0  0  0  0  0  0
   -0.9170   -4.2350    0.0000 C   0  0  0  0  0  0  0  0  0  0  0  0
   -2.2160   -3.4850    0.0000 C   0  0  0  0  0  0  0  0  0  0  0  0
   -2.2160   -1.9850    0.0000 C   0  0  0  0  0  0  0  0  0  0  0  0
   -3.5150   -1.2350    0.0000 O   0  0  0  0  0  0  0  0  0  0  0  0
   -4.8141   -1.9850    0.0000 C   0  0  0  0  0  0  0  0  0  0  0  0
   -6.1131   -1.2350    0.0000 C   0  0  0  0  0  0  0  0  0  0  0  0
   -6.2699    0.2568    0.0000 C   0  0  0  0  0  0  0  0  0  0  0  0
   -7.7371    0.5686    0.0000 N   0  0  0  0  0  0  0  0  0  0  0  0
   -8.3473    1.9389    0.0000 C   0  0  0  0  0  0  0  0  0  0  0  0
   -9.8390    2.0957    0.0000 C   0  0  0  0  0  0  0  0  0  0  0  0
  -10.4492    3.4660    0.0000 C   0  0  0  0  0  0  0  0  0  0  0  0
  -11.9409    3.6228    0.0000 C   0  0  0  0  0  0  0  0  0  0  0  0
  -12.5511    4.9931    0.0000 N   0  0  0  0  0  0  0  0  0  0  0  0
  -11.6694    6.2067    0.0000 C   0  0  0  0  0  0  0  0  0  0  0  0
  -12.2795    7.5770    0.0000 C   0  0  0  0  0  0  0  0  0  0  0  0
  -13.7713    7.7338    0.0000 N   0  0  0  0  0  0  0  0  0  0  0  0
  -14.6530    6.5202    0.0000 C   0  0  0  0  0  0  0  0  0  0  0  0
  -14.0428    5.1499    0.0000 C   0  0  0  0  0  0  0  0  0  0  0  0
  -14.3814    9.1041    0.0000 C   0  0  0  0  0  0  0  0  0  0  0  0
  -13.4997   10.3176    0.0000 C   0  0  0  0  0  0  0  0  0  0  0  0
  -14.1098   11.6879    0.0000 C   0  0  0  0  0  0  0  0  0  0  0  0
  -15.6016   11.8447    0.0000 C   0  0  0  0  0  0  0  0  0  0  0  0
  -16.4833   10.6312    0.0000 C   0  0  0  0  0  0  0  0  0  0  0  0
  -15.8732    9.2609    0.0000 C   0  0  0  0  0  0  0  0  0  0  0  0
  -16.7548    8.0473    0.0000 O   0  0  0  0  0  0  0  0  0  0  0  0
  -18.2466    8.2041    0.0000 C   0  0  0  0  0  0  0  0  0  0  0  0
   -8.4871   -0.7304    0.0000 N   0  0  0  0  0  0  0  0  0  0  0  0
   -7.4834   -1.8451    0.0000 N   0  0  0  0  0  0  0  0  0  0  0  0
   -0.9170   -1.2350    0.0000 C   0  0  0  0  0  0  0  0  0  0  0  0
  1  2  1  0  0  0  0
  2  3  1  0  0  0  0
  3  4  1  0  0  0  0
  4  5  1  0  0  0  0
  5  6  1  0  0  0  0
  6  7  1  0  0  0  0
  7  8  2  0  0  0  0
  8  9  1  0  0  0  0
  9 10  2  0  0  0  0
 10 11  1  0  0  0  0
 11 12  2  0  0  0  0
  7 12  1  0  0  0  0
 12 13  1  0  0  0  0
  4 13  1  0  0  0  0
 13 14  1  0  0  0  0
 14 15  1  0  0  0  0
 15 16  2  0  0  0  0
 16 17  1  0  0  0  0
 17 18  2  0  0  0  0
 18 19  1  0  0  0  0
 19 20  1  0  0  0  0
 20 21  1  0  0  0  0
 21 22  1  0  0  0  0
 22 23  2  0  0  0  0
 23 24  1  0  0  0  0
 24 25  1  0  0  0  0
 25 26  1  0  0  0  0
 26 27  1  0  0  0  0
 27 28  1  0  0  0  0
 28 29  1  0  0  0  0
 29 30  1  0  0  0  0
 30 31  1  0  0  0  0
 31 32  1  0  0  0  0
 32 33  1  0  0  0  0
 33 34  1  0  0  0  0
 29 34  1  0  0  0  0
 32 35  1  0  0  0  0
 35 36  2  0  0  0  0
 36 37  1  0  0  0  0
 37 38  2  0  0  0  0
 38 39  1  0  0  0  0
 39 40  2  0  0  0  0
 35 40  1  0  0  0  0
 40 41  1  0  0  0  0
 41 42  1  0  0  0  0
 24 43  1  0  0  0  0
 43 44  2  0  0  0  0
 22 44  1  0  0  0  0
 19 45  2  0  0  0  0
 11 45  1  0  0  0  0
 15 45  1  0  0  0  0
M  END
> <chemblId>
CHEMBL1684028

> <bioactivity__type>
Ki

> <units>
nM

> <value>
2700.0

$$$$

  CDK     11271517592D 0   0.00000     0.00000     0

 47 53  0  0  0  0              1 V2000 
    6.8771    0.2650    0.0000 C   0  0  0  0  0  0  0  0  0  0  0  0
    5.5781    1.0150    0.0000 C   0  0  0  0  0  0  0  0  0  0  0  0
    4.2790    0.2650    0.0000 C   0  0  0  0  0  0  0  0  0  0  0  0
    2.9800    1.0150    0.0000 N   0  0  0  0  0  0  0  0  0  0  0  0
    2.9800    2.5150    0.0000 C   0  0  0  0  0  0  0  0  0  0  0  0
    1.6810    3.2650    0.0000 C   0  0  0  0  0  0  0  0  0  0  0  0
    0.3820    2.5150    0.0000 C   0  0  0  0  0  0  0  0  0  0  0  0
   -0.9170    3.2650    0.0000 C   0  0  0  0  0  0  0  0  0  0  0  0
   -2.2160    2.5150    0.0000 C   0  0  0  0  0  0  0  0  0  0  0  0
   -2.2160    1.0150    0.0000 C   0  0  0  0  0  0  0  0  0  0  0  0
   -0.9170    0.2650    0.0000 C   0  0  0  0  0  0  0  0  0  0  0  0
    0.3820    1.0150    0.0000 C   0  0  0  0  0  0  0  0  0  0  0  0
    1.6810    0.2650    0.0000 C   0  0  0  0  0  0  0  0  0  0  0  0
    1.6810   -1.2350    0.0000 C   0  0  0  0  0  0  0  0  0  0  0  0
    0.3820   -1.9850    0.0000 C   0  0  0  0  0  0  0  0  0  0  0  0
    0.3820   -3.4850    0.0000 C   0  0  0  0  0  0  0  0  0  0  0  0
   -0.9170   -4.2350    0.0000 C   0  0  0  0  0  0  0  0  0  0  0  0
   -2.2160   -3.4850    0.0000 C   0  0  0  0  0  0  0  0  0  0  0  0
   -2.2160   -1.9850    0.0000 C   0  0  0  0  0  0  0  0  0  0  0  0
   -3.5150   -1.2350    0.0000 O   0  0  0  0  0  0  0  0  0  0  0  0
   -4.8141   -1.9850    0.0000 C   0  0  0  0  0  0  0  0  0  0  0  0
   -6.1131   -1.2350    0.0000 C   0  0  0  0  0  0  0  0  0  0  0  0
   -7.4122   -1.9850    0.0000 C   0  0  0  0  0  0  0  0  0  0  0  0
   -8.7112   -1.2350    0.0000 N   0  0  0  0  0  0  0  0  0  0  0  0
   -8.8680    0.2567    0.0000 C   0  0  0  0  0  0  0  0  0  0  0  0
  -10.3352    0.5686    0.0000 C   0  0  0  0  0  0  0  0  0  0  0  0
  -10.9453    1.9389    0.0000 C   0  0  0  0  0  0  0  0  0  0  0  0
  -12.4371    2.0957    0.0000 C   0  0  0  0  0  0  0  0  0  0  0  0
  -13.0472    3.4660    0.0000 C   0  0  0  0  0  0  0  0  0  0  0  0
  -14.5390    3.6228    0.0000 C   0  0  0  0  0  0  0  0  0  0  0  0
  -15.1491    4.9931    0.0000 N   0  0  0  0  0  0  0  0  0  0  0  0
  -14.2675    6.2066    0.0000 C   0  0  0  0  0  0  0  0  0  0  0  0
  -14.8776    7.5770    0.0000 C   0  0  0  0  0  0  0  0  0  0  0  0
  -16.3694    7.7337    0.0000 N   0  0  0  0  0  0  0  0  0  0  0  0
  -17.2510    6.5202    0.0000 C   0  0  0  0  0  0  0  0  0  0  0  0
  -16.6409    5.1499    0.0000 C   0  0  0  0  0  0  0  0  0  0  0  0
  -16.9795    9.1041    0.0000 C   0  0  0  0  0  0  0  0  0  0  0  0
  -16.0978   10.3176    0.0000 C   0  0  0  0  0  0  0  0  0  0  0  0
  -16.7079   11.6879    0.0000 C   0  0  0  0  0  0  0  0  0  0  0  0
  -18.1997   11.8447    0.0000 C   0  0  0  0  0  0  0  0  0  0  0  0
  -19.0814   10.6311    0.0000 C   0  0  0  0  0  0  0  0  0  0  0  0
  -18.4713    9.2608    0.0000 C   0  0  0  0  0  0  0  0  0  0  0  0
  -19.3529    8.0473    0.0000 O   0  0  0  0  0  0  0  0  0  0  0  0
  -20.8447    8.2041    0.0000 C   0  0  0  0  0  0  0  0  0  0  0  0
  -11.0852   -0.7304    0.0000 N   0  0  0  0  0  0  0  0  0  0  0  0
  -10.0815   -1.8452    0.0000 N   0  0  0  0  0  0  0  0  0  0  0  0
   -0.9170   -1.2350    0.0000 C   0  0  0  0  0  0  0  0  0  0  0  0
  1  2  1  0  0  0  0
  2  3  1  0  0  0  0
  3  4  1  0  0  0  0
  4  5  1  0  0  0  0
  5  6  1  0  0  0  0
  6  7  1  0  0  0  0
  7  8  2  0  0  0  0
  8  9  1  0  0  0  0
  9 10  2  0  0  0  0
 10 11  1  0  0  0  0
 11 12  2  0  0  0  0
  7 12  1  0  0  0  0
 12 13  1  0  0  0  0
  4 13  1  0  0  0  0
 13 14  1  0  0  0  0
 14 15  1  0  0  0  0
 15 16  2  0  0  0  0
 16 17  1  0  0  0  0
 17 18  2  0  0  0  0
 18 19  1  0  0  0  0
 19 20  1  0  0  0  0
 20 21  1  0  0  0  0
 21 22  1  0  0  0  0
 22 23  1  0  0  0  0
 23 24  1  0  0  0  0
 24 25  1  0  0  0  0
 25 26  2  0  0  0  0
 26 27  1  0  0  0  0
 27 28  1  0  0  0  0
 28 29  1  0  0  0  0
 29 30  1  0  0  0  0
 30 31  1  0  0  0  0
 31 32  1  0  0  0  0
 32 33  1  0  0  0  0
 33 34  1  0  0  0  0
 34 35  1  0  0  0  0
 35 36  1  0  0  0  0
 31 36  1  0  0  0  0
 34 37  1  0  0  0  0
 37 38  2  0  0  0  0
 38 39  1  0  0  0  0
 39 40  2  0  0  0  0
 40 41  1  0  0  0  0
 41 42  2  0  0  0  0
 37 42  1  0  0  0  0
 42 43  1  0  0  0  0
 43 44  1  0  0  0  0
 26 45  1  0  0  0  0
 45 46  2  0  0  0  0
 24 46  1  0  0  0  0
 19 47  2  0  0  0  0
 11 47  1  0  0  0  0
 15 47  1  0  0  0  0
M  END
> <chemblId>
CHEMBL1684029

> <bioactivity__type>
Ki

> <units>
nM

> <value>
1900.0

$$$$

  CDK     11271517592D 0   0.00000     0.00000     0

 39 44  0  0  0  0              1 V2000 
    6.8771    0.2650    0.0000 C   0  0  0  0  0  0  0  0  0  0  0  0
    5.5781    1.0150    0.0000 C   0  0  0  0  0  0  0  0  0  0  0  0
    4.2790    0.2650    0.0000 C   0  0  0  0  0  0  0  0  0  0  0  0
    2.9800    1.0150    0.0000 N   0  0  0  0  0  0  0  0  0  0  0  0
    2.9800    2.5150    0.0000 C   0  0  0  0  0  0  0  0  0  0  0  0
    1.6810    3.2650    0.0000 C   0  0  0  0  0  0  0  0  0  0  0  0
    0.3820    2.5150    0.0000 C   0  0  0  0  0  0  0  0  0  0  0  0
   -0.9170    3.2650    0.0000 C   0  0  0  0  0  0  0  0  0  0  0  0
   -2.2160    2.5150    0.0000 C   0  0  0  0  0  0  0  0  0  0  0  0
   -2.2160    1.0150    0.0000 C   0  0  0  0  0  0  0  0  0  0  0  0
   -0.9170    0.2650    0.0000 C   0  0  0  0  0  0  0  0  0  0  0  0
    0.3820    1.0150    0.0000 C   0  0  0  0  0  0  0  0  0  0  0  0
    1.6810    0.2650    0.0000 C   0  0  0  0  0  0  0  0  0  0  0  0
    1.6810   -1.2350    0.0000 C   0  0  0  0  0  0  0  0  0  0  0  0
    0.3820   -1.9850    0.0000 C   0  0  0  0  0  0  0  0  0  0  0  0
    0.3820   -3.4850    0.0000 C   0  0  0  0  0  0  0  0  0  0  0  0
   -0.9170   -4.2350    0.0000 C   0  0  0  0  0  0  0  0  0  0  0  0
   -2.2160   -3.4850    0.0000 C   0  0  0  0  0  0  0  0  0  0  0  0
   -2.2160   -1.9850    0.0000 C   0  0  0  0  0  0  0  0  0  0  0  0
   -3.5150   -1.2350    0.0000 O   0  0  0  0  0  0  0  0  0  0  0  0
   -4.8141   -1.9850    0.0000 C   0  0  0  0  0  0  0  0  0  0  0  0
   -6.1131   -1.2350    0.0000 C   0  0  0  0  0  0  0  0  0  0  0  0
   -7.4122   -1.9850    0.0000 C   0  0  0  0  0  0  0  0  0  0  0  0
   -8.7112   -1.2350    0.0000 C   0  0  0  0  0  0  0  0  0  0  0  0
  -10.0102   -1.9850    0.0000 N   0  0  0  0  0  0  0  0  0  0  0  0
  -11.3093   -1.2351    0.0000 C   0  0  0  0  0  0  0  0  0  0  0  0
  -12.6083   -1.9851    0.0000 C   0  0  0  0  0  0  0  0  0  0  0  0
  -12.6083   -3.4851    0.0000 N   0  0  0  0  0  0  0  0  0  0  0  0
  -11.3093   -4.2351    0.0000 C   0  0  0  0  0  0  0  0  0  0  0  0
  -10.0102   -3.4850    0.0000 C   0  0  0  0  0  0  0  0  0  0  0  0
  -13.9073   -4.2351    0.0000 C   0  0  0  0  0  0  0  0  0  0  0  0
  -15.2064   -3.4851    0.0000 C   0  0  0  0  0  0  0  0  0  0  0  0
  -16.5054   -4.2351    0.0000 C   0  0  0  0  0  0  0  0  0  0  0  0
  -16.5054   -5.7351    0.0000 C   0  0  0  0  0  0  0  0  0  0  0  0
  -15.2064   -6.4851    0.0000 C   0  0  0  0  0  0  0  0  0  0  0  0
  -13.9073   -5.7351    0.0000 C   0  0  0  0  0  0  0  0  0  0  0  0
  -12.6083   -6.4851    0.0000 O   0  0  0  0  0  0  0  0  0  0  0  0
  -12.6083   -7.9851    0.0000 C   0  0  0  0  0  0  0  0  0  0  0  0
   -0.9170   -1.2350    0.0000 C   0  0  0  0  0  0  0  0  0  0  0  0
  1  2  1  0  0  0  0
  2  3  1  0  0  0  0
  3  4  1  0  0  0  0
  4  5  1  0  0  0  0
  5  6  1  0  0  0  0
  6  7  1  0  0  0  0
  7  8  2  0  0  0  0
  8  9  1  0  0  0  0
  9 10  2  0  0  0  0
 10 11  1  0  0  0  0
 11 12  2  0  0  0  0
  7 12  1  0  0  0  0
 12 13  1  0  0  0  0
  4 13  1  0  0  0  0
 13 14  1  0  0  0  0
 14 15  1  0  0  0  0
 15 16  2  0  0  0  0
 16 17  1  0  0  0  0
 17 18  2  0  0  0  0
 18 19  1  0  0  0  0
 19 20  1  0  0  0  0
 20 21  1  0  0  0  0
 21 22  1  0  0  0  0
 22 23  1  0  0  0  0
 23 24  1  0  0  0  0
 24 25  1  0  0  0  0
 25 26  1  0  0  0  0
 26 27  1  0  0  0  0
 27 28  1  0  0  0  0
 28 29  1  0  0  0  0
 29 30  1  0  0  0  0
 25 30  1  0  0  0  0
 28 31  1  0  0  0  0
 31 32  2  0  0  0  0
 32 33  1  0  0  0  0
 33 34  2  0  0  0  0
 34 35  1  0  0  0  0
 35 36  2  0  0  0  0
 31 36  1  0  0  0  0
 36 37  1  0  0  0  0
 37 38  1  0  0  0  0
 19 39  2  0  0  0  0
 11 39  1  0  0  0  0
 15 39  1  0  0  0  0
M  END
> <chemblId>
CHEMBL1684128

> <bioactivity__type>
Ki

> <units>
nM

> <value>
735.0

$$$$

  CDK     11271517592D 0   0.00000     0.00000     0

 46 51  0  0  0  0              1 V2000 
    6.8771    0.2650    0.0000 C   0  0  0  0  0  0  0  0  0  0  0  0
    5.5781    1.0150    0.0000 C   0  0  0  0  0  0  0  0  0  0  0  0
    4.2790    0.2650    0.0000 C   0  0  0  0  0  0  0  0  0  0  0  0
    2.9800    1.0150    0.0000 N   0  0  0  0  0  0  0  0  0  0  0  0
    2.9800    2.5150    0.0000 C   0  0  0  0  0  0  0  0  0  0  0  0
    1.6810    3.2650    0.0000 C   0  0  0  0  0  0  0  0  0  0  0  0
    0.3820    2.5150    0.0000 C   0  0  0  0  0  0  0  0  0  0  0  0
   -0.9170    3.2650    0.0000 C   0  0  0  0  0  0  0  0  0  0  0  0
   -2.2160    2.5150    0.0000 C   0  0  0  0  0  0  0  0  0  0  0  0
   -2.2160    1.0150    0.0000 C   0  0  0  0  0  0  0  0  0  0  0  0
   -0.9170    0.2650    0.0000 C   0  0  0  0  0  0  0  0  0  0  0  0
    0.3820    1.0150    0.0000 C   0  0  0  0  0  0  0  0  0  0  0  0
    1.6810    0.2650    0.0000 C   0  0  0  0  0  0  0  0  0  0  0  0
    1.6810   -1.2350    0.0000 C   0  0  0  0  0  0  0  0  0  0  0  0
    0.3820   -1.9850    0.0000 C   0  0  0  0  0  0  0  0  0  0  0  0
    0.3820   -3.4850    0.0000 C   0  0  0  0  0  0  0  0  0  0  0  0
   -0.9170   -4.2350    0.0000 C   0  0  0  0  0  0  0  0  0  0  0  0
   -2.2160   -3.4850    0.0000 C   0  0  0  0  0  0  0  0  0  0  0  0
   -2.2160   -1.9850    0.0000 C   0  0  0  0  0  0  0  0  0  0  0  0
   -3.5150   -1.2350    0.0000 O   0  0  0  0  0  0  0  0  0  0  0  0
   -4.8141   -1.9850    0.0000 C   0  0  0  0  0  0  0  0  0  0  0  0
   -6.1131   -1.2350    0.0000 C   0  0  0  0  0  0  0  0  0  0  0  0
   -7.4122   -1.9850    0.0000 C   0  0  0  0  0  0  0  0  0  0  0  0
   -8.7112   -1.2350    0.0000 N   0  0  0  0  0  0  0  0  0  0  0  0
  -10.0102   -1.9850    0.0000 C   0  0  0  0  0  0  0  0  0  0  0  0
  -11.3093   -1.2351    0.0000 C   0  0  0  0  0  0  0  0  0  0  0  0
  -12.6083   -1.9851    0.0000 C   0  0  0  0  0  0  0  0  0  0  0  0
  -13.9073   -1.2351    0.0000 N   0  0  0  0  0  0  0  0  0  0  0  0
  -13.9074    0.2649    0.0000 C   0  0  0  0  0  0  0  0  0  0  0  0
  -15.2064    1.0149    0.0000 C   0  0  0  0  0  0  0  0  0  0  0  0
  -16.5054    0.2649    0.0000 N   0  0  0  0  0  0  0  0  0  0  0  0
  -16.5054   -1.2351    0.0000 C   0  0  0  0  0  0  0  0  0  0  0  0
  -15.2064   -1.9851    0.0000 C   0  0  0  0  0  0  0  0  0  0  0  0
  -17.8045    1.0149    0.0000 C   0  0  0  0  0  0  0  0  0  0  0  0
  -17.8045    2.5149    0.0000 C   0  0  0  0  0  0  0  0  0  0  0  0
  -19.1035    3.2649    0.0000 C   0  0  0  0  0  0  0  0  0  0  0  0
  -20.4026    2.5149    0.0000 C   0  0  0  0  0  0  0  0  0  0  0  0
  -20.4026    1.0149    0.0000 C   0  0  0  0  0  0  0  0  0  0  0  0
  -19.1035    0.2649    0.0000 C   0  0  0  0  0  0  0  0  0  0  0  0
  -19.1035   -1.2351    0.0000 O   0  0  0  0  0  0  0  0  0  0  0  0
  -20.4025   -1.9851    0.0000 C   0  0  0  0  0  0  0  0  0  0  0  0
   -8.7112    0.2650    0.0000 S   0  0  0  0  0  0  0  0  0  0  0  0
   -7.2340    0.0045    0.0000 O   0  0  0  0  0  0  0  0  0  0  0  0
   -8.1982    1.6745    0.0000 O   0  0  0  0  0  0  0  0  0  0  0  0
  -10.0102    1.0150    0.0000 C   0  0  0  0  0  0  0  0  0  0  0  0
   -0.9170   -1.2350    0.0000 C   0  0  0  0  0  0  0  0  0  0  0  0
  1  2  1  0  0  0  0
  2  3  1  0  0  0  0
  3  4  1  0  0  0  0
  4  5  1  0  0  0  0
  5  6  1  0  0  0  0
  6  7  1  0  0  0  0
  7  8  2  0  0  0  0
  8  9  1  0  0  0  0
  9 10  2  0  0  0  0
 10 11  1  0  0  0  0
 11 12  2  0  0  0  0
  7 12  1  0  0  0  0
 12 13  1  0  0  0  0
  4 13  1  0  0  0  0
 13 14  1  0  0  0  0
 14 15  1  0  0  0  0
 15 16  2  0  0  0  0
 16 17  1  0  0  0  0
 17 18  2  0  0  0  0
 18 19  1  0  0  0  0
 19 20  1  0  0  0  0
 20 21  1  0  0  0  0
 21 22  1  0  0  0  0
 22 23  1  0  0  0  0
 23 24  1  0  0  0  0
 24 25  1  0  0  0  0
 25 26  1  0  0  0  0
 26 27  1  0  0  0  0
 27 28  1  0  0  0  0
 28 29  1  0  0  0  0
 29 30  1  0  0  0  0
 30 31  1  0  0  0  0
 31 32  1  0  0  0  0
 32 33  1  0  0  0  0
 28 33  1  0  0  0  0
 31 34  1  0  0  0  0
 34 35  2  0  0  0  0
 35 36  1  0  0  0  0
 36 37  2  0  0  0  0
 37 38  1  0  0  0  0
 38 39  2  0  0  0  0
 34 39  1  0  0  0  0
 39 40  1  0  0  0  0
 40 41  1  0  0  0  0
 24 42  1  0  0  0  0
 42 43  2  0  0  0  0
 42 44  2  0  0  0  0
 42 45  1  0  0  0  0
 19 46  2  0  0  0  0
 11 46  1  0  0  0  0
 15 46  1  0  0  0  0
M  END
> <chemblId>
CHEMBL1684129

> <bioactivity__type>
Ki

> <units>
nM

> <value>
910.0

$$$$

  CDK     11271517592D 0   0.00000     0.00000     0

 45 51  0  0  0  0              1 V2000 
    6.8771    0.2650    0.0000 C   0  0  0  0  0  0  0  0  0  0  0  0
    5.5781    1.0150    0.0000 C   0  0  0  0  0  0  0  0  0  0  0  0
    4.2790    0.2650    0.0000 C   0  0  0  0  0  0  0  0  0  0  0  0
    2.9800    1.0150    0.0000 N   0  0  0  0  0  0  0  0  0  0  0  0
    2.9800    2.5150    0.0000 C   0  0  0  0  0  0  0  0  0  0  0  0
    1.6810    3.2650    0.0000 C   0  0  0  0  0  0  0  0  0  0  0  0
    0.3820    2.5150    0.0000 C   0  0  0  0  0  0  0  0  0  0  0  0
   -0.9170    3.2650    0.0000 C   0  0  0  0  0  0  0  0  0  0  0  0
   -2.2160    2.5150    0.0000 C   0  0  0  0  0  0  0  0  0  0  0  0
   -2.2160    1.0150    0.0000 C   0  0  0  0  0  0  0  0  0  0  0  0
   -0.9170    0.2650    0.0000 C   0  0  0  0  0  0  0  0  0  0  0  0
    0.3820    1.0150    0.0000 C   0  0  0  0  0  0  0  0  0  0  0  0
    1.6810    0.2650    0.0000 C   0  0  0  0  0  0  0  0  0  0  0  0
    1.6810   -1.2350    0.0000 C   0  0  0  0  0  0  0  0  0  0  0  0
    0.3820   -1.9850    0.0000 C   0  0  0  0  0  0  0  0  0  0  0  0
    0.3820   -3.4850    0.0000 C   0  0  0  0  0  0  0  0  0  0  0  0
   -0.9170   -4.2350    0.0000 C   0  0  0  0  0  0  0  0  0  0  0  0
   -2.2160   -3.4850    0.0000 C   0  0  0  0  0  0  0  0  0  0  0  0
   -2.2160   -1.9850    0.0000 C   0  0  0  0  0  0  0  0  0  0  0  0
   -3.5150   -1.2350    0.0000 O   0  0  0  0  0  0  0  0  0  0  0  0
   -4.8141   -1.9850    0.0000 C   0  0  0  0  0  0  0  0  0  0  0  0
   -6.1131   -1.2350    0.0000 C   0  0  0  0  0  0  0  0  0  0  0  0
   -6.2699    0.2568    0.0000 C   0  0  0  0  0  0  0  0  0  0  0  0
   -7.7371    0.5686    0.0000 N   0  0  0  0  0  0  0  0  0  0  0  0
   -8.3473    1.9389    0.0000 C   0  0  0  0  0  0  0  0  0  0  0  0
   -9.8390    2.0957    0.0000 C   0  0  0  0  0  0  0  0  0  0  0  0
  -10.4492    3.4660    0.0000 C   0  0  0  0  0  0  0  0  0  0  0  0
  -11.9409    3.6228    0.0000 C   0  0  0  0  0  0  0  0  0  0  0  0
  -12.5511    4.9931    0.0000 N   0  0  0  0  0  0  0  0  0  0  0  0
  -11.6694    6.2067    0.0000 C   0  0  0  0  0  0  0  0  0  0  0  0
  -12.2795    7.5770    0.0000 C   0  0  0  0  0  0  0  0  0  0  0  0
  -13.7713    7.7338    0.0000 N   0  0  0  0  0  0  0  0  0  0  0  0
  -14.6530    6.5202    0.0000 C   0  0  0  0  0  0  0  0  0  0  0  0
  -14.0428    5.1499    0.0000 C   0  0  0  0  0  0  0  0  0  0  0  0
  -14.3814    9.1041    0.0000 C   0  0  0  0  0  0  0  0  0  0  0  0
  -13.4997   10.3176    0.0000 C   0  0  0  0  0  0  0  0  0  0  0  0
  -14.1098   11.6879    0.0000 C   0  0  0  0  0  0  0  0  0  0  0  0
  -15.6016   11.8447    0.0000 C   0  0  0  0  0  0  0  0  0  0  0  0
  -16.4833   10.6312    0.0000 C   0  0  0  0  0  0  0  0  0  0  0  0
  -15.8732    9.2609    0.0000 C   0  0  0  0  0  0  0  0  0  0  0  0
  -16.7548    8.0473    0.0000 O   0  0  0  0  0  0  0  0  0  0  0  0
  -18.2466    8.2041    0.0000 C   0  0  0  0  0  0  0  0  0  0  0  0
   -8.4871   -0.7304    0.0000 N   0  0  0  0  0  0  0  0  0  0  0  0
   -7.4834   -1.8451    0.0000 N   0  0  0  0  0  0  0  0  0  0  0  0
   -0.9170   -1.2350    0.0000 C   0  0  0  0  0  0  0  0  0  0  0  0
  1  2  1  0  0  0  0
  2  3  1  0  0  0  0
  3  4  1  0  0  0  0
  4  5  1  0  0  0  0
  5  6  1  0  0  0  0
  6  7  1  0  0  0  0
  7  8  2  0  0  0  0
  8  9  1  0  0  0  0
  9 10  2  0  0  0  0
 10 11  1  0  0  0  0
 11 12  2  0  0  0  0
  7 12  1  0  0  0  0
 12 13  1  0  0  0  0
  4 13  1  0  0  0  0
 13 14  1  6  0  0  0
 14 15  1  0  0  0  0
 15 16  2  0  0  0  0
 16 17  1  0  0  0  0
 17 18  2  0  0  0  0
 18 19  1  0  0  0  0
 19 20  1  0  0  0  0
 20 21  1  0  0  0  0
 21 22  1  0  0  0  0
 22 23  2  0  0  0  0
 23 24  1  0  0  0  0
 24 25  1  0  0  0  0
 25 26  1  0  0  0  0
 26 27  1  0  0  0  0
 27 28  1  0  0  0  0
 28 29  1  0  0  0  0
 29 30  1  0  0  0  0
 30 31  1  0  0  0  0
 31 32  1  0  0  0  0
 32 33  1  0  0  0  0
 33 34  1  0  0  0  0
 29 34  1  0  0  0  0
 32 35  1  0  0  0  0
 35 36  2  0  0  0  0
 36 37  1  0  0  0  0
 37 38  2  0  0  0  0
 38 39  1  0  0  0  0
 39 40  2  0  0  0  0
 35 40  1  0  0  0  0
 40 41  1  0  0  0  0
 41 42  1  0  0  0  0
 24 43  1  0  0  0  0
 43 44  2  0  0  0  0
 22 44  1  0  0  0  0
 19 45  2  0  0  0  0
 11 45  1  0  0  0  0
 15 45  1  0  0  0  0
M  END
> <chemblId>
CHEMBL1684131

> <bioactivity__type>
Ki

> <units>
nM

> <value>
1600.0

$$$$

  CDK     11271517592D 0   0.00000     0.00000     0

 39 44  0  0  0  0              1 V2000 
    6.8771    0.2650    0.0000 C   0  0  0  0  0  0  0  0  0  0  0  0
    5.5781    1.0150    0.0000 C   0  0  0  0  0  0  0  0  0  0  0  0
    4.2790    0.2650    0.0000 C   0  0  0  0  0  0  0  0  0  0  0  0
    2.9800    1.0150    0.0000 N   0  0  0  0  0  0  0  0  0  0  0  0
    2.9800    2.5150    0.0000 C   0  0  0  0  0  0  0  0  0  0  0  0
    1.6810    3.2650    0.0000 C   0  0  0  0  0  0  0  0  0  0  0  0
    0.3820    2.5150    0.0000 C   0  0  0  0  0  0  0  0  0  0  0  0
   -0.9170    3.2650    0.0000 C   0  0  0  0  0  0  0  0  0  0  0  0
   -2.2160    2.5150    0.0000 C   0  0  0  0  0  0  0  0  0  0  0  0
   -2.2160    1.0150    0.0000 C   0  0  0  0  0  0  0  0  0  0  0  0
   -0.9170    0.2650    0.0000 C   0  0  0  0  0  0  0  0  0  0  0  0
    0.3820    1.0150    0.0000 C   0  0  0  0  0  0  0  0  0  0  0  0
    1.6810    0.2650    0.0000 C   0  0  0  0  0  0  0  0  0  0  0  0
    1.6810   -1.2350    0.0000 C   0  0  0  0  0  0  0  0  0  0  0  0
    0.3820   -1.9850    0.0000 C   0  0  0  0  0  0  0  0  0  0  0  0
    0.3820   -3.4850    0.0000 C   0  0  0  0  0  0  0  0  0  0  0  0
   -0.9170   -4.2350    0.0000 C   0  0  0  0  0  0  0  0  0  0  0  0
   -2.2160   -3.4850    0.0000 C   0  0  0  0  0  0  0  0  0  0  0  0
   -2.2160   -1.9850    0.0000 C   0  0  0  0  0  0  0  0  0  0  0  0
   -3.5150   -1.2350    0.0000 O   0  0  0  0  0  0  0  0  0  0  0  0
   -4.8141   -1.9850    0.0000 C   0  0  0  0  0  0  0  0  0  0  0  0
   -6.1131   -1.2350    0.0000 C   0  0  0  0  0  0  0  0  0  0  0  0
   -7.4122   -1.9850    0.0000 C   0  0  0  0  0  0  0  0  0  0  0  0
   -8.7112   -1.2350    0.0000 C   0  0  0  0  0  0  0  0  0  0  0  0
  -10.0102   -1.9850    0.0000 N   0  0  0  0  0  0  0  0  0  0  0  0
  -11.3093   -1.2351    0.0000 C   0  0  0  0  0  0  0  0  0  0  0  0
  -12.6083   -1.9851    0.0000 C   0  0  0  0  0  0  0  0  0  0  0  0
  -12.6083   -3.4851    0.0000 N   0  0  0  0  0  0  0  0  0  0  0  0
  -11.3093   -4.2351    0.0000 C   0  0  0  0  0  0  0  0  0  0  0  0
  -10.0102   -3.4850    0.0000 C   0  0  0  0  0  0  0  0  0  0  0  0
  -13.9073   -4.2351    0.0000 C   0  0  0  0  0  0  0  0  0  0  0  0
  -15.2064   -3.4851    0.0000 C   0  0  0  0  0  0  0  0  0  0  0  0
  -16.5054   -4.2351    0.0000 C   0  0  0  0  0  0  0  0  0  0  0  0
  -16.5054   -5.7351    0.0000 C   0  0  0  0  0  0  0  0  0  0  0  0
  -15.2064   -6.4851    0.0000 C   0  0  0  0  0  0  0  0  0  0  0  0
  -13.9073   -5.7351    0.0000 C   0  0  0  0  0  0  0  0  0  0  0  0
  -12.6083   -6.4851    0.0000 O   0  0  0  0  0  0  0  0  0  0  0  0
  -12.6083   -7.9851    0.0000 C   0  0  0  0  0  0  0  0  0  0  0  0
   -0.9170   -1.2350    0.0000 C   0  0  0  0  0  0  0  0  0  0  0  0
  1  2  1  0  0  0  0
  2  3  1  0  0  0  0
  3  4  1  0  0  0  0
  4  5  1  0  0  0  0
  5  6  1  0  0  0  0
  6  7  1  0  0  0  0
  7  8  2  0  0  0  0
  8  9  1  0  0  0  0
  9 10  2  0  0  0  0
 10 11  1  0  0  0  0
 11 12  2  0  0  0  0
  7 12  1  0  0  0  0
 12 13  1  0  0  0  0
  4 13  1  0  0  0  0
 13 14  1  1  0  0  0
 14 15  1  0  0  0  0
 15 16  2  0  0  0  0
 16 17  1  0  0  0  0
 17 18  2  0  0  0  0
 18 19  1  0  0  0  0
 19 20  1  0  0  0  0
 20 21  1  0  0  0  0
 21 22  1  0  0  0  0
 22 23  1  0  0  0  0
 23 24  1  0  0  0  0
 24 25  1  0  0  0  0
 25 26  1  0  0  0  0
 26 27  1  0  0  0  0
 27 28  1  0  0  0  0
 28 29  1  0  0  0  0
 29 30  1  0  0  0  0
 25 30  1  0  0  0  0
 28 31  1  0  0  0  0
 31 32  2  0  0  0  0
 32 33  1  0  0  0  0
 33 34  2  0  0  0  0
 34 35  1  0  0  0  0
 35 36  2  0  0  0  0
 31 36  1  0  0  0  0
 36 37  1  0  0  0  0
 37 38  1  0  0  0  0
 19 39  2  0  0  0  0
 11 39  1  0  0  0  0
 15 39  1  0  0  0  0
M  END
> <chemblId>
CHEMBL1684134

> <bioactivity__type>
Ki

> <units>
nM

> <value>
1174.0

$$$$

  CDK     11271517592D 0   0.00000     0.00000     0

 39 44  0  0  0  0              1 V2000 
    6.8771    0.2650    0.0000 C   0  0  0  0  0  0  0  0  0  0  0  0
    5.5781    1.0150    0.0000 C   0  0  0  0  0  0  0  0  0  0  0  0
    4.2790    0.2650    0.0000 C   0  0  0  0  0  0  0  0  0  0  0  0
    2.9800    1.0150    0.0000 N   0  0  0  0  0  0  0  0  0  0  0  0
    2.9800    2.5150    0.0000 C   0  0  0  0  0  0  0  0  0  0  0  0
    1.6810    3.2650    0.0000 C   0  0  0  0  0  0  0  0  0  0  0  0
    0.3820    2.5150    0.0000 C   0  0  0  0  0  0  0  0  0  0  0  0
   -0.9170    3.2650    0.0000 C   0  0  0  0  0  0  0  0  0  0  0  0
   -2.2160    2.5150    0.0000 C   0  0  0  0  0  0  0  0  0  0  0  0
   -2.2160    1.0150    0.0000 C   0  0  0  0  0  0  0  0  0  0  0  0
   -0.9170    0.2650    0.0000 C   0  0  0  0  0  0  0  0  0  0  0  0
    0.3820    1.0150    0.0000 C   0  0  0  0  0  0  0  0  0  0  0  0
    1.6810    0.2650    0.0000 C   0  0  0  0  0  0  0  0  0  0  0  0
    1.6810   -1.2350    0.0000 C   0  0  0  0  0  0  0  0  0  0  0  0
    0.3820   -1.9850    0.0000 C   0  0  0  0  0  0  0  0  0  0  0  0
    0.3820   -3.4850    0.0000 C   0  0  0  0  0  0  0  0  0  0  0  0
   -0.9170   -4.2350    0.0000 C   0  0  0  0  0  0  0  0  0  0  0  0
   -2.2160   -3.4850    0.0000 C   0  0  0  0  0  0  0  0  0  0  0  0
   -2.2160   -1.9850    0.0000 C   0  0  0  0  0  0  0  0  0  0  0  0
   -3.5150   -1.2350    0.0000 O   0  0  0  0  0  0  0  0  0  0  0  0
   -4.8141   -1.9850    0.0000 C   0  0  0  0  0  0  0  0  0  0  0  0
   -6.1131   -1.2350    0.0000 C   0  0  0  0  0  0  0  0  0  0  0  0
   -7.4122   -1.9850    0.0000 C   0  0  0  0  0  0  0  0  0  0  0  0
   -8.7112   -1.2350    0.0000 C   0  0  0  0  0  0  0  0  0  0  0  0
  -10.0102   -1.9850    0.0000 N   0  0  0  0  0  0  0  0  0  0  0  0
  -11.3093   -1.2351    0.0000 C   0  0  0  0  0  0  0  0  0  0  0  0
  -12.6083   -1.9851    0.0000 C   0  0  0  0  0  0  0  0  0  0  0  0
  -12.6083   -3.4851    0.0000 N   0  0  0  0  0  0  0  0  0  0  0  0
  -11.3093   -4.2351    0.0000 C   0  0  0  0  0  0  0  0  0  0  0  0
  -10.0102   -3.4850    0.0000 C   0  0  0  0  0  0  0  0  0  0  0  0
  -13.9073   -4.2351    0.0000 C   0  0  0  0  0  0  0  0  0  0  0  0
  -15.2064   -3.4851    0.0000 C   0  0  0  0  0  0  0  0  0  0  0  0
  -16.5054   -4.2351    0.0000 C   0  0  0  0  0  0  0  0  0  0  0  0
  -16.5054   -5.7351    0.0000 C   0  0  0  0  0  0  0  0  0  0  0  0
  -15.2064   -6.4851    0.0000 C   0  0  0  0  0  0  0  0  0  0  0  0
  -13.9073   -5.7351    0.0000 C   0  0  0  0  0  0  0  0  0  0  0  0
  -12.6083   -6.4851    0.0000 O   0  0  0  0  0  0  0  0  0  0  0  0
  -12.6083   -7.9851    0.0000 C   0  0  0  0  0  0  0  0  0  0  0  0
   -0.9170   -1.2350    0.0000 C   0  0  0  0  0  0  0  0  0  0  0  0
  1  2  1  0  0  0  0
  2  3  1  0  0  0  0
  3  4  1  0  0  0  0
  4  5  1  0  0  0  0
  5  6  1  0  0  0  0
  6  7  1  0  0  0  0
  7  8  2  0  0  0  0
  8  9  1  0  0  0  0
  9 10  2  0  0  0  0
 10 11  1  0  0  0  0
 11 12  2  0  0  0  0
  7 12  1  0  0  0  0
 12 13  1  0  0  0  0
  4 13  1  0  0  0  0
 13 14  1  6  0  0  0
 14 15  1  0  0  0  0
 15 16  2  0  0  0  0
 16 17  1  0  0  0  0
 17 18  2  0  0  0  0
 18 19  1  0  0  0  0
 19 20  1  0  0  0  0
 20 21  1  0  0  0  0
 21 22  1  0  0  0  0
 22 23  1  0  0  0  0
 23 24  1  0  0  0  0
 24 25  1  0  0  0  0
 25 26  1  0  0  0  0
 26 27  1  0  0  0  0
 27 28  1  0  0  0  0
 28 29  1  0  0  0  0
 29 30  1  0  0  0  0
 25 30  1  0  0  0  0
 28 31  1  0  0  0  0
 31 32  2  0  0  0  0
 32 33  1  0  0  0  0
 33 34  2  0  0  0  0
 34 35  1  0  0  0  0
 35 36  2  0  0  0  0
 31 36  1  0  0  0  0
 36 37  1  0  0  0  0
 37 38  1  0  0  0  0
 19 39  2  0  0  0  0
 11 39  1  0  0  0  0
 15 39  1  0  0  0  0
M  END
> <chemblId>
CHEMBL1684135

> <bioactivity__type>
Ki

> <units>
nM

> <value>
1307.0

$$$$

  CDK     11271517592D 0   0.00000     0.00000     0

 35 38  0  0  0  0              1 V2000 
    1.1844    3.7479    0.0000 C   0  0  0  0  0  0  0  0  0  0  0  0
   -0.0903    2.9573    0.0000 C   0  0  0  0  0  0  0  0  0  0  0  0
   -0.6476    4.3499    0.0000 C   0  0  0  0  0  0  0  0  0  0  0  0
   -1.5586    2.6503    0.0000 C   0  0  0  0  0  0  0  0  0  0  0  0
   -0.0430    1.4580    0.0000 C   0  0  0  0  0  0  0  0  0  0  0  0
   -1.2820    0.7150    0.0000 C   0  0  0  0  0  0  0  0  0  0  0  0
   -1.2900   -0.7690    0.0000 C   0  0  0  0  0  0  0  0  0  0  0  0
    0.0430   -1.4580    0.0000 C   0  0  0  0  0  0  0  0  0  0  0  0
    1.2820   -0.7150    0.0000 C   0  0  0  0  0  0  0  0  0  0  0  0
    1.2900    0.7690    0.0000 C   0  0  0  0  0  0  0  0  0  0  0  0
    0.0903   -2.9573    0.0000 C   0  0  0  0  0  0  0  0  0  0  0  0
   -1.1844   -3.7479    0.0000 O   0  0  0  0  0  0  0  0  0  0  0  0
    1.4124   -3.6659    0.0000 C   0  0  0  0  0  0  0  0  0  0  0  0
    1.4597   -5.1651    0.0000 C   0  0  0  0  0  0  0  0  0  0  0  0
    2.7818   -5.8738    0.0000 C   0  0  0  0  0  0  0  0  0  0  0  0
    2.8291   -7.3730    0.0000 N   0  0  0  0  0  0  0  0  0  0  0  0
    1.5544   -8.1636    0.0000 C   0  0  0  0  0  0  0  0  0  0  0  0
    1.6017   -9.6629    0.0000 C   0  0  0  0  0  0  0  0  0  0  0  0
    2.9238  -10.3715    0.0000 C   0  0  0  0  0  0  0  0  0  0  0  0
    4.1985   -9.5809    0.0000 C   0  0  0  0  0  0  0  0  0  0  0  0
    4.1512   -8.0817    0.0000 C   0  0  0  0  0  0  0  0  0  0  0  0
    2.9711  -11.8708    0.0000 C   0  0  0  0  0  0  0  0  0  0  0  0
    1.4864  -11.6571    0.0000 O   0  0  0  0  0  0  0  0  0  0  0  0
    4.2932  -12.5794    0.0000 C   0  0  0  0  0  0  0  0  0  0  0  0
    4.3405  -14.0787    0.0000 C   0  0  0  0  0  0  0  0  0  0  0  0
    5.6626  -14.7873    0.0000 C   0  0  0  0  0  0  0  0  0  0  0  0
    6.9373  -13.9967    0.0000 C   0  0  0  0  0  0  0  0  0  0  0  0
    6.8900  -12.4974    0.0000 C   0  0  0  0  0  0  0  0  0  0  0  0
    5.5679  -11.7888    0.0000 C   0  0  0  0  0  0  0  0  0  0  0  0
    2.5028  -13.2958    0.0000 C   0  0  0  0  0  0  0  0  0  0  0  0
    1.0346  -13.6028    0.0000 C   0  0  0  0  0  0  0  0  0  0  0  0
    0.5663  -15.0278    0.0000 C   0  0  0  0  0  0  0  0  0  0  0  0
    1.5662  -16.1459    0.0000 C   0  0  0  0  0  0  0  0  0  0  0  0
    3.0345  -15.8389    0.0000 C   0  0  0  0  0  0  0  0  0  0  0  0
    3.5028  -14.4139    0.0000 C   0  0  0  0  0  0  0  0  0  0  0  0
  1  2  1  0  0  0  0
  2  3  1  0  0  0  0
  2  4  1  0  0  0  0
  2  5  1  0  0  0  0
  5  6  2  0  0  0  0
  6  7  1  0  0  0  0
  7  8  2  0  0  0  0
  8  9  1  0  0  0  0
  9 10  2  0  0  0  0
  5 10  1  0  0  0  0
  8 11  1  0  0  0  0
 11 12  1  0  0  0  0
 11 13  1  0  0  0  0
 13 14  1  0  0  0  0
 14 15  1  0  0  0  0
 15 16  1  0  0  0  0
 16 17  1  0  0  0  0
 17 18  1  0  0  0  0
 18 19  1  0  0  0  0
 19 20  1  0  0  0  0
 20 21  1  0  0  0  0
 16 21  1  0  0  0  0
 19 22  1  0  0  0  0
 22 23  1  0  0  0  0
 22 24  1  0  0  0  0
 24 25  2  0  0  0  0
 25 26  1  0  0  0  0
 26 27  2  0  0  0  0
 27 28  1  0  0  0  0
 28 29  2  0  0  0  0
 24 29  1  0  0  0  0
 22 30  1  0  0  0  0
 30 31  2  0  0  0  0
 31 32  1  0  0  0  0
 32 33  2  0  0  0  0
 33 34  1  0  0  0  0
 34 35  2  0  0  0  0
 30 35  1  0  0  0  0
M  END
> <chemblId>
CHEMBL17157

> <bioactivity__type>
Ki

> <units>
nM

> <value>
1337.0

$$$$

  CDK     11271517592D 0   0.00000     0.00000     0

 43 50  0  0  0  0              1 V2000 
    4.1139    0.1248    0.0000 C   0  0  0  0  0  0  0  0  0  0  0  0
    2.8150    0.8750    0.0000 N   0  0  0  0  0  0  0  0  0  0  0  0
    2.8150    2.3750    0.0000 C   0  0  0  0  0  0  0  0  0  0  0  0
    1.5150    3.1250    0.0000 C   0  0  0  0  0  0  0  0  0  0  0  0
    0.2170    2.3750    0.0000 C   0  0  0  0  0  0  0  0  0  0  0  0
    0.2170    0.8750    0.0000 C   0  0  0  0  0  0  0  0  0  0  0  0
    1.5150    0.1250    0.0000 C   0  0  0  0  0  0  0  0  0  0  0  0
    1.5150   -1.3750    0.0000 C   0  0  0  0  0  0  0  0  0  0  0  0
    0.2170   -2.1250    0.0000 C   0  0  0  0  0  0  0  0  0  0  0  0
    0.2170   -3.6250    0.0000 C   0  0  0  0  0  0  0  0  0  0  0  0
   -2.3820   -3.6250    0.0000 N   0  0  0  0  0  0  0  0  0  0  0  0
   -2.3820   -2.1250    0.0000 C   0  0  0  0  0  0  0  0  0  0  0  0
   -3.6810   -1.3750    0.0000 C   0  0  0  0  0  0  0  0  0  0  0  0
   -3.6810    0.1250    0.0000 C   0  0  0  0  0  0  0  0  0  0  0  0
   -2.3820    0.8750    0.0000 C   0  0  0  0  0  0  0  0  0  0  0  0
   -1.0830    0.1250    0.0000 C   0  0  0  0  0  0  0  0  0  0  0  0
   -1.0830   -1.3750    0.0000 C   0  0  0  0  0  0  0  0  0  0  0  0
    1.5145    4.6250    0.0000 C   0  0  0  0  0  0  0  0  0  0  0  0
    0.2152    5.3746    0.0000 O   0  0  0  0  0  0  0  0  0  0  0  0
    2.8133    5.3754    0.0000 N   0  0  0  0  0  0  0  0  0  0  0  0
    2.8128    6.8754    0.0000 C   0  0  0  0  0  0  0  0  0  0  0  0
    4.3046    6.7191    0.0000 C   0  0  0  0  0  0  0  0  0  0  0  0
    1.3211    6.7181    0.0000 O   0  0  0  0  0  0  0  0  0  0  0  0
    0.7105    8.0883    0.0000 C   0  0  0  0  0  0  0  0  0  0  0  0
   -0.2928    6.9732    0.0000 O   0  0  0  0  0  0  0  0  0  0  0  0
   -0.7162    8.5513    0.0000 C   0  0  0  0  0  0  0  0  0  0  0  0
   -2.0150    7.8009    0.0000 C   0  0  0  0  0  0  0  0  0  0  0  0
   -3.1301    8.8042    0.0000 C   0  0  0  0  0  0  0  0  0  0  0  0
   -2.5204   10.1747    0.0000 C   0  0  0  0  0  0  0  0  0  0  0  0
   -1.0286   10.0184    0.0000 N   0  0  0  0  0  0  0  0  0  0  0  0
    0.0858   11.0225    0.0000 C   0  0  0  0  0  0  0  0  0  0  0  0
   -0.2266   12.4896    0.0000 O   0  0  0  0  0  0  0  0  0  0  0  0
    1.5125   10.5594    0.0000 C   0  0  0  0  0  0  0  0  0  0  0  0
    2.6269   11.5635    0.0000 C   0  0  0  0  0  0  0  0  0  0  0  0
    2.3145   13.0306    0.0000 C   0  0  0  0  0  0  0  0  0  0  0  0
    3.4289   14.0347    0.0000 C   0  0  0  0  0  0  0  0  0  0  0  0
    3.1166   15.5018    0.0000 C   0  0  0  0  0  0  0  0  0  0  0  0
    1.6898   15.9649    0.0000 C   0  0  0  0  0  0  0  0  0  0  0  0
    0.5755   14.9608    0.0000 C   0  0  0  0  0  0  0  0  0  0  0  0
    0.8878   13.4937    0.0000 C   0  0  0  0  0  0  0  0  0  0  0  0
    1.8249    9.0923    0.0000 N   0  0  0  0  0  0  0  0  0  0  0  0
    3.1242    8.3428    0.0000 C   0  0  0  0  0  0  0  0  0  0  0  0
    4.4943    8.9533    0.0000 O   0  0  0  0  0  0  0  0  0  0  0  0
  1  2  1  0  0  0  0
  2  3  1  0  0  0  0
  3  4  1  0  0  0  0
  4  5  1  0  0  0  0
  6  5  1  1  0  0  0
  6  7  1  0  0  0  0
  2  7  1  0  0  0  0
  7  8  1  6  0  0  0
  8  9  1  0  0  0  0
  9 10  2  0  0  0  0
 10 11  1  0  0  0  0
 11 12  1  0  0  0  0
 12 13  2  0  0  0  0
 13 14  1  0  0  0  0
 14 15  2  0  0  0  0
 15 16  1  0  0  0  0
  6 16  1  0  0  0  0
 16 17  2  0  0  0  0
  9 17  1  0  0  0  0
 12 17  1  0  0  0  0
  4 18  1  1  0  0  0
 18 19  2  0  0  0  0
 18 20  1  0  0  0  0
 20 21  1  0  0  0  0
 21 22  1  1  0  0  0
 21 23  1  0  0  0  0
 23 24  1  0  0  0  0
 24 25  1  6  0  0  0
 24 26  1  0  0  0  0
 26 27  1  6  0  0  0
 27 28  1  0  0  0  0
 28 29  1  0  0  0  0
 29 30  1  0  0  0  0
 26 30  1  0  0  0  0
 30 31  1  0  0  0  0
 31 32  2  0  0  0  0
 31 33  1  0  0  0  0
 33 34  1  6  0  0  0
 34 35  1  0  0  0  0
 35 36  2  0  0  0  0
 36 37  1  0  0  0  0
 37 38  2  0  0  0  0
 38 39  1  0  0  0  0
 39 40  2  0  0  0  0
 35 40  1  0  0  0  0
 33 41  1  0  0  0  0
 24 41  1  0  0  0  0
 41 42  1  0  0  0  0
 21 42  1  0  0  0  0
 42 43  2  0  0  0  0
M  END
> <chemblId>
CHEMBL1732

> <bioactivity__type>
Ki

> <units>
nM

> <value>
1197.0

$$$$
 stripped
BRStripMol11271517592D 0   0.00000     0.00000     0
This file has been stripped
 19 21  0  0  0  0              1 V2000 
    4.5030    0.0000    0.0000 C   0  0  0  0  0  0  0  0  0  0  0  0
    3.0030    0.0000    0.0000 N   0  0  0  0  0  0  0  0  0  0  0  0
    2.3530   -1.3510    0.0000 C   0  0  0  0  0  0  0  0  0  0  0  0
    0.8900   -1.6850    0.0000 C   0  0  0  0  0  0  0  0  0  0  0  0
   -0.2820   -0.7500    0.0000 C   0  0  0  0  0  0  0  0  0  0  0  0
   -1.5810   -1.5000    0.0000 C   0  0  0  0  0  0  0  0  0  0  0  0
   -2.8810   -0.7500    0.0000 C   0  0  0  0  0  0  0  0  0  0  0  0
   -2.8810    0.7500    0.0000 C   0  0  0  0  0  0  0  0  0  0  0  0
   -4.1799    1.5002    0.0000 O   0  0  0  0  0  0  0  0  0  0  0  0
   -1.5810    1.5000    0.0000 C   0  0  0  0  0  0  0  0  0  0  0  0
   -0.2820    0.7500    0.0000 C   0  0  0  0  0  0  0  0  0  0  0  0
    0.8900    1.6850    0.0000 C   0  0  0  0  0  0  0  0  0  0  0  0
    2.3530    1.3510    0.0000 C   0  0  0  0  0  0  0  0  0  0  0  0
    0.5561    3.1474    0.0000 C   0  0  0  0  0  0  0  0  0  0  0  0
    1.6556    4.1677    0.0000 C   0  0  0  0  0  0  0  0  0  0  0  0
    1.3217    5.6301    0.0000 C   0  0  0  0  0  0  0  0  0  0  0  0
   -0.1116    6.0721    0.0000 C   0  0  0  0  0  0  0  0  0  0  0  0
   -1.2112    5.0518    0.0000 C   0  0  0  0  0  0  0  0  0  0  0  0
   -0.8773    3.5894    0.0000 C   0  0  0  0  0  0  0  0  0  0  0  0
  1  2  1  0  0  0  0
  2  3  1  0  0  0  0
  3  4  1  0  0  0  0
  4  5  1  0  0  0  0
  5  6  2  0  0  0  0
  6  7  1  0  0  0  0
  7  8  2  0  0  0  0
  8  9  1  0  0  0  0
  8 10  1  0  0  0  0
 10 11  2  0  0  0  0
  5 11  1  0  0  0  0
 11 12  1  0  0  0  0
 12 13  1  0  0  0  0
  2 13  1  0  0  0  0
 12 14  1  1  0  0  0
 14 15  2  0  0  0  0
 15 16  1  0  0  0  0
 16 17  2  0  0  0  0
 17 18  1  0  0  0  0
 18 19  2  0  0  0  0
 14 19  1  0  0  0  0
M  END
> <chemblId>
CHEMBL1744078

> <bioactivity__type>
Ki

> <units>
nM

> <value>
6.0

$$$$
 stripped
BRStripMol11271517592D 0   0.00000     0.00000     0
This file has been stripped
 20 22  0  0  0  0              1 V2000 
    4.5030    0.0000    0.0000 C   0  0  0  0  0  0  0  0  0  0  0  0
    3.0030    0.0000    0.0000 N   0  0  0  0  0  0  0  0  0  0  0  0
    2.3530   -1.3510    0.0000 C   0  0  0  0  0  0  0  0  0  0  0  0
    0.8900   -1.6850    0.0000 C   0  0  0  0  0  0  0  0  0  0  0  0
   -0.2820   -0.7500    0.0000 C   0  0  0  0  0  0  0  0  0  0  0  0
   -1.5810   -1.5000    0.0000 C   0  0  0  0  0  0  0  0  0  0  0  0
   -2.8810   -0.7500    0.0000 C   0  0  0  0  0  0  0  0  0  0  0  0
   -4.1799   -1.5002    0.0000 Br  0  0  0  0  0  0  0  0  0  0  0  0
   -2.8810    0.7500    0.0000 C   0  0  0  0  0  0  0  0  0  0  0  0
   -4.1799    1.5002    0.0000 O   0  0  0  0  0  0  0  0  0  0  0  0
   -1.5810    1.5000    0.0000 C   0  0  0  0  0  0  0  0  0  0  0  0
   -0.2820    0.7500    0.0000 C   0  0  0  0  0  0  0  0  0  0  0  0
    0.8900    1.6850    0.0000 C   0  0  0  0  0  0  0  0  0  0  0  0
    2.3530    1.3510    0.0000 C   0  0  0  0  0  0  0  0  0  0  0  0
    0.5561    3.1474    0.0000 C   0  0  0  0  0  0  0  0  0  0  0  0
    1.6556    4.1677    0.0000 C   0  0  0  0  0  0  0  0  0  0  0  0
    1.3217    5.6301    0.0000 C   0  0  0  0  0  0  0  0  0  0  0  0
   -0.1116    6.0721    0.0000 C   0  0  0  0  0  0  0  0  0  0  0  0
   -1.2112    5.0518    0.0000 C   0  0  0  0  0  0  0  0  0  0  0  0
   -0.8773    3.5894    0.0000 C   0  0  0  0  0  0  0  0  0  0  0  0
  1  2  1  0  0  0  0
  2  3  1  0  0  0  0
  3  4  1  0  0  0  0
  4  5  1  0  0  0  0
  5  6  2  0  0  0  0
  6  7  1  0  0  0  0
  7  8  1  0  0  0  0
  7  9  2  0  0  0  0
  9 10  1  0  0  0  0
  9 11  1  0  0  0  0
 11 12  2  0  0  0  0
  5 12  1  0  0  0  0
 12 13  1  0  0  0  0
 13 14  1  0  0  0  0
  2 14  1  0  0  0  0
 13 15  1  1  0  0  0
 15 16  2  0  0  0  0
 16 17  1  0  0  0  0
 17 18  2  0  0  0  0
 18 19  1  0  0  0  0
 19 20  2  0  0  0  0
 15 20  1  0  0  0  0
M  END
> <chemblId>
CHEMBL1744079

> <bioactivity__type>
Ki

> <units>
nM

> <value>
0.58

$$$$

  CDK     11271517592D 0   0.00000     0.00000     0

 30 33  0  0  0  0              1 V2000 
   18.3510    1.2990    0.0000 Cl  0  0  0  0  0  0  0  0  0  0  0  0
   17.6010    2.5981    0.0000 C   0  0  0  0  0  0  0  0  0  0  0  0
   18.3510    3.8971    0.0000 C   0  0  0  0  0  0  0  0  0  0  0  0
   17.6010    5.1962    0.0000 C   0  0  0  0  0  0  0  0  0  0  0  0
   16.1010    5.1962    0.0000 C   0  0  0  0  0  0  0  0  0  0  0  0
   15.3510    3.8971    0.0000 C   0  0  0  0  0  0  0  0  0  0  0  0
   13.8510    3.8971    0.0000 N   0  0  0  0  0  0  0  0  0  0  0  0
   13.1010    5.1962    0.0000 C   0  0  0  0  0  0  0  0  0  0  0  0
   11.6010    5.1962    0.0000 C   0  0  0  0  0  0  0  0  0  0  0  0
   10.8510    3.8971    0.0000 N   0  0  0  0  0  0  0  0  0  0  0  0
    9.3510    3.8971    0.0000 C   0  0  0  0  0  0  0  0  0  0  0  0
    8.6010    2.5981    0.0000 C   0  0  0  0  0  0  0  0  0  0  0  0
    7.1010    2.5981    0.0000 C   0  0  0  0  0  0  0  0  0  0  0  0
    6.3510    1.2990    0.0000 C   0  0  0  0  0  0  0  0  0  0  0  0
    4.8510    1.2990    0.0000 N   0  0  0  0  0  0  0  0  0  0  0  0
    4.1010    0.0000    0.0000 C   0  0  0  0  0  0  0  0  0  0  0  0
    4.8510   -1.2990    0.0000 O   0  0  0  0  0  0  0  0  0  0  0  0
    2.6010    0.0000    0.0000 C   0  0  0  0  0  0  0  0  0  0  0  0
    1.7190   -1.2140    0.0000 C   0  0  0  0  0  0  0  0  0  0  0  0
    0.2930   -0.7500    0.0000 C   0  0  0  0  0  0  0  0  0  0  0  0
   -1.0070   -1.5000    0.0000 C   0  0  0  0  0  0  0  0  0  0  0  0
   -2.3060   -0.7500    0.0000 C   0  0  0  0  0  0  0  0  0  0  0  0
   -2.3060    0.7500    0.0000 C   0  0  0  0  0  0  0  0  0  0  0  0
   -1.0070    1.5000    0.0000 C   0  0  0  0  0  0  0  0  0  0  0  0
    0.2930    0.7500    0.0000 C   0  0  0  0  0  0  0  0  0  0  0  0
    1.7190    1.2140    0.0000 S   0  0  0  0  0  0  0  0  0  0  0  0
   11.6010    2.5981    0.0000 C   0  0  0  0  0  0  0  0  0  0  0  0
   13.1010    2.5981    0.0000 C   0  0  0  0  0  0  0  0  0  0  0  0
   16.1010    2.5981    0.0000 C   0  0  0  0  0  0  0  0  0  0  0  0
   15.3510    1.2990    0.0000 Cl  0  0  0  0  0  0  0  0  0  0  0  0
  1  2  1  0  0  0  0
  2  3  2  0  0  0  0
  3  4  1  0  0  0  0
  4  5  2  0  0  0  0
  5  6  1  0  0  0  0
  6  7  1  0  0  0  0
  7  8  1  0  0  0  0
  8  9  1  0  0  0  0
  9 10  1  0  0  0  0
 10 11  1  0  0  0  0
 11 12  1  0  0  0  0
 12 13  2  0  0  0  0
 13 14  1  0  0  0  0
 14 15  1  0  0  0  0
 15 16  1  0  0  0  0
 16 17  2  0  0  0  0
 16 18  1  0  0  0  0
 18 19  2  0  0  0  0
 19 20  1  0  0  0  0
 20 21  2  0  0  0  0
 21 22  1  0  0  0  0
 22 23  2  0  0  0  0
 23 24  1  0  0  0  0
 24 25  2  0  0  0  0
 20 25  1  0  0  0  0
 25 26  1  0  0  0  0
 18 26  1  0  0  0  0
 10 27  1  0  0  0  0
 27 28  1  0  0  0  0
  7 28  1  0  0  0  0
  6 29  2  0  0  0  0
  2 29  1  0  0  0  0
 29 30  1  0  0  0  0
M  END
> <chemblId>
CHEMBL175734

> <bioactivity__type>
Ki

> <units>
nM

> <value>
1730.0

$$$$
 stripped
BRStripMol11271517592D 0   0.00000     0.00000     0
This file has been stripped
 27 31  0  0  0  0              1 V2000 
    4.2790    0.2650    0.0000 C   0  0  0  0  0  0  0  0  0  0  0  0
    2.9800    1.0150    0.0000 N   0  0  0  0  0  0  0  0  0  0  0  0
    2.9800    2.5150    0.0000 C   0  0  0  0  0  0  0  0  0  0  0  0
    1.6810    3.2650    0.0000 C   0  0  0  0  0  0  0  0  0  0  0  0
    0.3820    2.5150    0.0000 C   0  0  0  0  0  0  0  0  0  0  0  0
   -0.9170    3.2650    0.0000 C   0  0  0  0  0  0  0  0  0  0  0  0
   -2.2160    2.5150    0.0000 C   0  0  0  0  0  0  0  0  0  0  0  0
   -3.5150    3.2650    0.0000 S   0  0  0  0  0  0  0  0  0  0  0  0
   -3.5151    4.7650    0.0000 C   0  0  0  0  0  0  0  0  0  0  0  0
   -2.2160    5.5150    0.0000 C   0  0  0  0  0  0  0  0  0  0  0  0
   -2.2160    7.0150    0.0000 C   0  0  0  0  0  0  0  0  0  0  0  0
   -3.5151    7.7650    0.0000 C   0  0  0  0  0  0  0  0  0  0  0  0
   -4.8141    7.0150    0.0000 C   0  0  0  0  0  0  0  0  0  0  0  0
   -4.8141    5.5150    0.0000 C   0  0  0  0  0  0  0  0  0  0  0  0
   -2.2160    1.0150    0.0000 C   0  0  0  0  0  0  0  0  0  0  0  0
   -0.9170    0.2650    0.0000 C   0  0  0  0  0  0  0  0  0  0  0  0
    0.3820    1.0150    0.0000 C   0  0  0  0  0  0  0  0  0  0  0  0
    1.6810    0.2650    0.0000 C   0  0  0  0  0  0  0  0  0  0  0  0
    1.6810   -1.2350    0.0000 C   0  0  0  0  0  0  0  0  0  0  0  0
    0.3820   -1.9850    0.0000 C   0  0  0  0  0  0  0  0  0  0  0  0
    0.3820   -3.4850    0.0000 C   0  0  0  0  0  0  0  0  0  0  0  0
   -0.9170   -4.2350    0.0000 C   0  0  0  0  0  0  0  0  0  0  0  0
   -2.2160   -3.4850    0.0000 C   0  0  0  0  0  0  0  0  0  0  0  0
   -3.5150   -4.2350    0.0000 O   0  0  0  0  0  0  0  0  0  0  0  0
   -2.2160   -1.9850    0.0000 C   0  0  0  0  0  0  0  0  0  0  0  0
   -3.5150   -1.2350    0.0000 O   0  0  0  0  0  0  0  0  0  0  0  0
   -0.9170   -1.2350    0.0000 C   0  0  0  0  0  0  0  0  0  0  0  0
  1  2  1  0  0  0  0
  2  3  1  0  0  0  0
  3  4  1  0  0  0  0
  4  5  1  0  0  0  0
  5  6  2  0  0  0  0
  6  7  1  0  0  0  0
  7  8  1  0  0  0  0
  8  9  1  0  0  0  0
  9 10  2  0  0  0  0
 10 11  1  0  0  0  0
 11 12  2  0  0  0  0
 12 13  1  0  0  0  0
 13 14  2  0  0  0  0
  9 14  1  0  0  0  0
  7 15  2  0  0  0  0
 15 16  1  0  0  0  0
 16 17  2  0  0  0  0
  5 17  1  0  0  0  0
 17 18  1  0  0  0  0
  2 18  1  0  0  0  0
 18 19  1  6  0  0  0
 19 20  1  0  0  0  0
 20 21  2  0  0  0  0
 21 22  1  0  0  0  0
 22 23  2  0  0  0  0
 23 24  1  0  0  0  0
 23 25  1  0  0  0  0
 25 26  1  0  0  0  0
 25 27  2  0  0  0  0
 16 27  1  0  0  0  0
 20 27  1  0  0  0  0
M  END
> <chemblId>
CHEMBL1802234

> <bioactivity__type>
Ki

> <units>
nM

> <value>
2200.0

$$$$
 stripped
BRStripMol11271517592D 0   0.00000     0.00000     0
This file has been stripped
 26 29  0  0  0  0              1 V2000 
    4.2790    0.2650    0.0000 C   0  0  0  0  0  0  0  0  0  0  0  0
    2.9800    1.0150    0.0000 N   0  0  0  0  0  0  0  0  0  0  0  0
    2.9800    2.5150    0.0000 C   0  0  0  0  0  0  0  0  0  0  0  0
    1.6810    3.2650    0.0000 C   0  0  0  0  0  0  0  0  0  0  0  0
    0.3820    2.5150    0.0000 C   0  0  0  0  0  0  0  0  0  0  0  0
   -0.9170    3.2650    0.0000 C   0  0  0  0  0  0  0  0  0  0  0  0
   -2.2160    2.5150    0.0000 C   0  0  0  0  0  0  0  0  0  0  0  0
   -3.5150    3.2650    0.0000 S   0  0  0  0  0  0  0  0  0  0  0  0
   -3.5151    4.7650    0.0000 C   0  0  0  0  0  0  0  0  0  0  0  0
   -4.8141    5.5150    0.0000 C   0  0  0  0  0  0  0  0  0  0  0  0
   -4.8141    7.0150    0.0000 C   0  0  0  0  0  0  0  0  0  0  0  0
   -3.5151    7.7650    0.0000 O   0  0  0  0  0  0  0  0  0  0  0  0
   -6.1131    7.7650    0.0000 O   0  0  0  0  0  0  0  0  0  0  0  0
   -2.2160    1.0150    0.0000 C   0  0  0  0  0  0  0  0  0  0  0  0
   -0.9170    0.2650    0.0000 C   0  0  0  0  0  0  0  0  0  0  0  0
    0.3820    1.0150    0.0000 C   0  0  0  0  0  0  0  0  0  0  0  0
    1.6810    0.2650    0.0000 C   0  0  0  0  0  0  0  0  0  0  0  0
    1.6810   -1.2350    0.0000 C   0  0  0  0  0  0  0  0  0  0  0  0
    0.3820   -1.9850    0.0000 C   0  0  0  0  0  0  0  0  0  0  0  0
    0.3820   -3.4850    0.0000 C   0  0  0  0  0  0  0  0  0  0  0  0
   -0.9170   -4.2350    0.0000 C   0  0  0  0  0  0  0  0  0  0  0  0
   -2.2160   -3.4850    0.0000 C   0  0  0  0  0  0  0  0  0  0  0  0
   -3.5150   -4.2350    0.0000 O   0  0  0  0  0  0  0  0  0  0  0  0
   -2.2160   -1.9850    0.0000 C   0  0  0  0  0  0  0  0  0  0  0  0
   -3.5150   -1.2350    0.0000 O   0  0  0  0  0  0  0  0  0  0  0  0
   -0.9170   -1.2350    0.0000 C   0  0  0  0  0  0  0  0  0  0  0  0
  1  2  1  0  0  0  0
  2  3  1  0  0  0  0
  3  4  1  0  0  0  0
  4  5  1  0  0  0  0
  5  6  2  0  0  0  0
  6  7  1  0  0  0  0
  7  8  1  0  0  0  0
  8  9  1  0  0  0  0
  9 10  1  0  0  0  0
 10 11  1  0  0  0  0
 11 12  2  0  0  0  0
 11 13  1  0  0  0  0
  7 14  2  0  0  0  0
 14 15  1  0  0  0  0
 15 16  2  0  0  0  0
  5 16  1  0  0  0  0
 16 17  1  0  0  0  0
  2 17  1  0  0  0  0
 17 18  1  6  0  0  0
 18 19  1  0  0  0  0
 19 20  2  0  0  0  0
 20 21  1  0  0  0  0
 21 22  2  0  0  0  0
 22 23  1  0  0  0  0
 22 24  1  0  0  0  0
 24 25  1  0  0  0  0
 24 26  2  0  0  0  0
 15 26  1  0  0  0  0
 19 26  1  0  0  0  0
M  END
> <chemblId>
CHEMBL1802236

> <bioactivity__type>
Ki

> <units>
nM

> <value>
150.0

$$$$
 stripped
BRStripMol11271517592D 0   0.00000     0.00000     0
This file has been stripped
 25 29  0  0  0  0              1 V2000 
   -2.5981   -3.0000    0.0000 C   0  0  0  0  0  0  0  0  0  0  0  0
   -1.2990   -2.2500    0.0000 N   0  0  0  0  0  0  0  0  0  0  0  0
   -0.0000   -3.0000    0.0000 C   0  0  0  0  0  0  0  0  0  0  0  0
    1.2990   -2.2500    0.0000 C   0  0  0  0  0  0  0  0  0  0  0  0
    1.2990   -0.7500    0.0000 C   0  0  0  0  0  0  0  0  0  0  0  0
    0.0000    0.0000    0.0000 C   0  0  0  0  0  0  0  0  0  0  0  0
   -1.2990   -0.7500    0.0000 C   0  0  0  0  0  0  0  0  0  0  0  0
   -2.5981   -0.0000    0.0000 C   0  0  0  0  0  0  0  0  0  0  0  0
   -2.5981    1.5000    0.0000 C   0  0  0  0  0  0  0  0  0  0  0  0
   -3.8971    2.2500    0.0000 C   0  0  0  0  0  0  0  0  0  0  0  0
   -3.8971    3.7500    0.0000 C   0  0  0  0  0  0  0  0  0  0  0  0
   -2.5981    4.5000    0.0000 C   0  0  0  0  0  0  0  0  0  0  0  0
   -2.5981    6.0000    0.0000 O   0  0  0  0  0  0  0  0  0  0  0  0
   -1.2990    3.7500    0.0000 C   0  0  0  0  0  0  0  0  0  0  0  0
   -0.0000    4.5000    0.0000 O   0  0  0  0  0  0  0  0  0  0  0  0
   -1.2990    2.2500    0.0000 C   0  0  0  0  0  0  0  0  0  0  0  0
    0.0000    1.5000    0.0000 C   0  0  0  0  0  0  0  0  0  0  0  0
    1.2990    2.2500    0.0000 C   0  0  0  0  0  0  0  0  0  0  0  0
    2.5981    1.5000    0.0000 C   0  0  0  0  0  0  0  0  0  0  0  0
    3.8971    2.2500    0.0000 S   0  0  0  0  0  0  0  0  0  0  0  0
    5.1962    1.5000    0.0000 C   0  0  0  0  0  0  0  0  0  0  0  0
    5.1962   -0.0000    0.0000 C   0  0  0  0  0  0  0  0  0  0  0  0
    3.8971   -0.7500    0.0000 C   0  0  0  0  0  0  0  0  0  0  0  0
    3.8971   -2.2500    0.0000 O   0  0  0  0  0  0  0  0  0  0  0  0
    2.5981   -0.0000    0.0000 C   0  0  0  0  0  0  0  0  0  0  0  0
  1  2  1  0  0  0  0
  2  3  1  0  0  0  0
  3  4  1  0  0  0  0
  4  5  1  0  0  0  0
  5  6  2  0  0  0  0
  6  7  1  0  0  0  0
  2  7  1  0  0  0  0
  7  8  1  6  0  0  0
  8  9  1  0  0  0  0
  9 10  2  0  0  0  0
 10 11  1  0  0  0  0
 11 12  2  0  0  0  0
 12 13  1  0  0  0  0
 12 14  1  0  0  0  0
 14 15  1  0  0  0  0
 14 16  2  0  0  0  0
  9 16  1  0  0  0  0
 16 17  1  0  0  0  0
  6 17  1  0  0  0  0
 17 18  2  0  0  0  0
 18 19  1  0  0  0  0
 19 20  1  0  0  0  0
 20 21  1  0  0  0  0
 21 22  1  0  0  0  0
 22 23  1  0  0  0  0
 23 24  2  0  0  0  0
 23 25  1  0  0  0  0
  5 25  1  0  0  0  0
 19 25  2  0  0  0  0
M  END
> <chemblId>
CHEMBL1802237

> <bioactivity__type>
Ki

> <units>
nM

> <value>
140.0

$$$$

  CDK     11271517592D 0   0.00000     0.00000     0

 31 35  0  0  0  0              1 V2000 
    6.8771    0.2650    0.0000 C   0  0  0  0  0  0  0  0  0  0  0  0
    5.5781    1.0150    0.0000 C   0  0  0  0  0  0  0  0  0  0  0  0
    4.2790    0.2650    0.0000 C   0  0  0  0  0  0  0  0  0  0  0  0
    2.9800    1.0150    0.0000 N   0  0  0  0  0  0  0  0  0  0  0  0
    2.9800    2.5150    0.0000 C   0  0  0  0  0  0  0  0  0  0  0  0
    1.6810    3.2650    0.0000 C   0  0  0  0  0  0  0  0  0  0  0  0
    0.3820    2.5150    0.0000 C   0  0  0  0  0  0  0  0  0  0  0  0
   -0.9170    3.2650    0.0000 C   0  0  0  0  0  0  0  0  0  0  0  0
   -2.2160    2.5150    0.0000 C   0  0  0  0  0  0  0  0  0  0  0  0
   -2.2160    1.0150    0.0000 C   0  0  0  0  0  0  0  0  0  0  0  0
   -0.9170    0.2650    0.0000 C   0  0  0  0  0  0  0  0  0  0  0  0
    0.3820    1.0150    0.0000 C   0  0  0  0  0  0  0  0  0  0  0  0
    1.6810    0.2650    0.0000 C   0  0  0  0  0  0  0  0  0  0  0  0
    1.6810   -1.2350    0.0000 C   0  0  0  0  0  0  0  0  0  0  0  0
    0.3820   -1.9850    0.0000 C   0  0  0  0  0  0  0  0  0  0  0  0
    0.3820   -3.4850    0.0000 C   0  0  0  0  0  0  0  0  0  0  0  0
   -0.9170   -4.2350    0.0000 C   0  0  0  0  0  0  0  0  0  0  0  0
   -2.2160   -3.4850    0.0000 C   0  0  0  0  0  0  0  0  0  0  0  0
   -2.2160   -1.9850    0.0000 C   0  0  0  0  0  0  0  0  0  0  0  0
   -3.5150   -1.2350    0.0000 O   0  0  0  0  0  0  0  0  0  0  0  0
   -4.8141   -1.9850    0.0000 C   0  0  0  0  0  0  0  0  0  0  0  0
   -4.8141   -3.4850    0.0000 O   0  0  0  0  0  0  0  0  0  0  0  0
   -6.1131   -1.2350    0.0000 N   0  0  0  0  0  0  0  0  0  0  0  0
   -7.4122   -1.9850    0.0000 C   0  0  0  0  0  0  0  0  0  0  0  0
   -8.7112   -1.2350    0.0000 C   0  0  0  0  0  0  0  0  0  0  0  0
   -8.7112    0.2650    0.0000 C   0  0  0  0  0  0  0  0  0  0  0  0
  -10.0102    1.0150    0.0000 C   0  0  0  0  0  0  0  0  0  0  0  0
  -11.3093    0.2649    0.0000 C   0  0  0  0  0  0  0  0  0  0  0  0
  -11.3093   -1.2351    0.0000 C   0  0  0  0  0  0  0  0  0  0  0  0
  -10.0102   -1.9850    0.0000 C   0  0  0  0  0  0  0  0  0  0  0  0
   -0.9170   -1.2350    0.0000 C   0  0  0  0  0  0  0  0  0  0  0  0
  1  2  1  0  0  0  0
  2  3  1  0  0  0  0
  3  4  1  0  0  0  0
  4  5  1  0  0  0  0
  5  6  1  0  0  0  0
  6  7  1  0  0  0  0
  7  8  2  0  0  0  0
  8  9  1  0  0  0  0
  9 10  2  0  0  0  0
 10 11  1  0  0  0  0
 11 12  2  0  0  0  0
  7 12  1  0  0  0  0
 12 13  1  0  0  0  0
  4 13  1  0  0  0  0
 13 14  1  0  0  0  0
 14 15  1  0  0  0  0
 15 16  2  0  0  0  0
 16 17  1  0  0  0  0
 17 18  2  0  0  0  0
 18 19  1  0  0  0  0
 19 20  1  0  0  0  0
 20 21  1  0  0  0  0
 21 22  2  0  0  0  0
 21 23  1  0  0  0  0
 23 24  1  0  0  0  0
 24 25  1  0  0  0  0
 25 26  2  0  0  0  0
 26 27  1  0  0  0  0
 27 28  2  0  0  0  0
 28 29  1  0  0  0  0
 29 30  2  0  0  0  0
 25 30  1  0  0  0  0
 19 31  2  0  0  0  0
 11 31  1  0  0  0  0
 15 31  1  0  0  0  0
M  END
> <chemblId>
CHEMBL1806870

> <bioactivity__type>
Ki

> <units>
nM

> <value>
4200.0

$$$$

  CDK     11271517592D 0   0.00000     0.00000     0

 31 35  0  0  0  0              1 V2000 
    6.8771    0.2650    0.0000 C   0  0  0  0  0  0  0  0  0  0  0  0
    5.5781    1.0150    0.0000 C   0  0  0  0  0  0  0  0  0  0  0  0
    4.2790    0.2650    0.0000 C   0  0  0  0  0  0  0  0  0  0  0  0
    2.9800    1.0150    0.0000 N   0  0  0  0  0  0  0  0  0  0  0  0
    2.9800    2.5150    0.0000 C   0  0  0  0  0  0  0  0  0  0  0  0
    1.6810    3.2650    0.0000 C   0  0  0  0  0  0  0  0  0  0  0  0
    0.3820    2.5150    0.0000 C   0  0  0  0  0  0  0  0  0  0  0  0
   -0.9170    3.2650    0.0000 C   0  0  0  0  0  0  0  0  0  0  0  0
   -2.2160    2.5150    0.0000 C   0  0  0  0  0  0  0  0  0  0  0  0
   -2.2160    1.0150    0.0000 C   0  0  0  0  0  0  0  0  0  0  0  0
   -0.9170    0.2650    0.0000 C   0  0  0  0  0  0  0  0  0  0  0  0
    0.3820    1.0150    0.0000 C   0  0  0  0  0  0  0  0  0  0  0  0
    1.6810    0.2650    0.0000 C   0  0  0  0  0  0  0  0  0  0  0  0
    1.6810   -1.2350    0.0000 C   0  0  0  0  0  0  0  0  0  0  0  0
    0.3820   -1.9850    0.0000 C   0  0  0  0  0  0  0  0  0  0  0  0
    0.3820   -3.4850    0.0000 C   0  0  0  0  0  0  0  0  0  0  0  0
   -0.9170   -4.2350    0.0000 C   0  0  0  0  0  0  0  0  0  0  0  0
   -2.2160   -3.4850    0.0000 C   0  0  0  0  0  0  0  0  0  0  0  0
   -2.2160   -1.9850    0.0000 C   0  0  0  0  0  0  0  0  0  0  0  0
   -3.5150   -1.2350    0.0000 O   0  0  0  0  0  0  0  0  0  0  0  0
   -4.8141   -1.9850    0.0000 C   0  0  0  0  0  0  0  0  0  0  0  0
   -4.8141   -3.4850    0.0000 O   0  0  0  0  0  0  0  0  0  0  0  0
   -6.1131   -1.2350    0.0000 N   0  0  0  0  0  0  0  0  0  0  0  0
   -7.4122   -1.9850    0.0000 C   0  0  0  0  0  0  0  0  0  0  0  0
   -8.7112   -1.2350    0.0000 C   0  0  0  0  0  0  0  0  0  0  0  0
   -8.7112    0.2650    0.0000 C   0  0  0  0  0  0  0  0  0  0  0  0
  -10.0102    1.0150    0.0000 C   0  0  0  0  0  0  0  0  0  0  0  0
  -11.3093    0.2649    0.0000 C   0  0  0  0  0  0  0  0  0  0  0  0
  -11.3093   -1.2351    0.0000 C   0  0  0  0  0  0  0  0  0  0  0  0
  -10.0102   -1.9850    0.0000 C   0  0  0  0  0  0  0  0  0  0  0  0
   -0.9170   -1.2350    0.0000 C   0  0  0  0  0  0  0  0  0  0  0  0
  1  2  1  0  0  0  0
  2  3  1  0  0  0  0
  3  4  1  0  0  0  0
  4  5  1  0  0  0  0
  5  6  1  0  0  0  0
  6  7  1  0  0  0  0
  7  8  2  0  0  0  0
  8  9  1  0  0  0  0
  9 10  2  0  0  0  0
 10 11  1  0  0  0  0
 11 12  2  0  0  0  0
  7 12  1  0  0  0  0
 12 13  1  0  0  0  0
  4 13  1  0  0  0  0
 13 14  1  6  0  0  0
 14 15  1  0  0  0  0
 15 16  2  0  0  0  0
 16 17  1  0  0  0  0
 17 18  2  0  0  0  0
 18 19  1  0  0  0  0
 19 20  1  0  0  0  0
 20 21  1  0  0  0  0
 21 22  2  0  0  0  0
 21 23  1  0  0  0  0
 23 24  1  0  0  0  0
 24 25  1  0  0  0  0
 25 26  2  0  0  0  0
 26 27  1  0  0  0  0
 27 28  2  0  0  0  0
 28 29  1  0  0  0  0
 29 30  2  0  0  0  0
 25 30  1  0  0  0  0
 19 31  2  0  0  0  0
 11 31  1  0  0  0  0
 15 31  1  0  0  0  0
M  END
> <chemblId>
CHEMBL1806871

> <bioactivity__type>
Ki

> <units>
nM

> <value>
2400.0

$$$$
 stripped
BRStripMol11271517592D 0   0.00000     0.00000     0
This file has been stripped
 20 22  0  0  0  0              1 V2000 
    4.5030    0.0000    0.0000 C   0  0  0  0  0  0  0  0  0  0  0  0
    3.0030    0.0000    0.0000 N   0  0  0  0  0  0  0  0  0  0  0  0
    2.3530   -1.3510    0.0000 C   0  0  0  0  0  0  0  0  0  0  0  0
    0.8900   -1.6850    0.0000 C   0  0  0  0  0  0  0  0  0  0  0  0
   -0.2820   -0.7500    0.0000 C   0  0  0  0  0  0  0  0  0  0  0  0
   -1.5810   -1.5000    0.0000 C   0  0  0  0  0  0  0  0  0  0  0  0
   -2.8810   -0.7500    0.0000 C   0  0  0  0  0  0  0  0  0  0  0  0
   -4.1799   -1.5002    0.0000 Cl  0  0  0  0  0  0  0  0  0  0  0  0
   -2.8810    0.7500    0.0000 C   0  0  0  0  0  0  0  0  0  0  0  0
   -4.1799    1.5002    0.0000 O   0  0  0  0  0  0  0  0  0  0  0  0
   -1.5810    1.5000    0.0000 C   0  0  0  0  0  0  0  0  0  0  0  0
   -0.2820    0.7500    0.0000 C   0  0  0  0  0  0  0  0  0  0  0  0
    0.8900    1.6850    0.0000 C   0  0  0  0  0  0  0  0  0  0  0  0
    2.3530    1.3510    0.0000 C   0  0  0  0  0  0  0  0  0  0  0  0
    0.5561    3.1474    0.0000 C   0  0  0  0  0  0  0  0  0  0  0  0
    1.6556    4.1677    0.0000 C   0  0  0  0  0  0  0  0  0  0  0  0
    1.3217    5.6301    0.0000 C   0  0  0  0  0  0  0  0  0  0  0  0
   -0.1116    6.0721    0.0000 C   0  0  0  0  0  0  0  0  0  0  0  0
   -1.2112    5.0518    0.0000 C   0  0  0  0  0  0  0  0  0  0  0  0
   -0.8773    3.5894    0.0000 C   0  0  0  0  0  0  0  0  0  0  0  0
  1  2  1  0  0  0  0
  2  3  1  0  0  0  0
  3  4  1  0  0  0  0
  4  5  1  0  0  0  0
  5  6  2  0  0  0  0
  6  7  1  0  0  0  0
  7  8  1  0  0  0  0
  7  9  2  0  0  0  0
  9 10  1  0  0  0  0
  9 11  1  0  0  0  0
 11 12  2  0  0  0  0
  5 12  1  0  0  0  0
 12 13  1  0  0  0  0
 13 14  1  0  0  0  0
  2 14  1  0  0  0  0
 13 15  1  1  0  0  0
 15 16  2  0  0  0  0
 16 17  1  0  0  0  0
 17 18  2  0  0  0  0
 18 19  1  0  0  0  0
 19 20  2  0  0  0  0
 15 20  1  0  0  0  0
M  END
> <chemblId>
CHEMBL1814790

> <bioactivity__type>
Ki

> <units>
nM

> <value>
0.10500000000000001

$$$$

  CDK     11271517592D 0   0.00000     0.00000     0

 31 34  0  0  0  0              1 V2000 
   16.1025   -7.7916    0.0000 C   0  0  0  0  0  0  0  0  0  0  0  0
   15.3523   -6.4927    0.0000 O   0  0  0  0  0  0  0  0  0  0  0  0
   16.1020   -5.1935    0.0000 C   0  0  0  0  0  0  0  0  0  0  0  0
   17.6020   -5.1932    0.0000 C   0  0  0  0  0  0  0  0  0  0  0  0
   18.3518   -3.8940    0.0000 C   0  0  0  0  0  0  0  0  0  0  0  0
   17.6015   -2.5951    0.0000 C   0  0  0  0  0  0  0  0  0  0  0  0
   16.1015   -2.5954    0.0000 C   0  0  0  0  0  0  0  0  0  0  0  0
   15.3518   -3.8946    0.0000 C   0  0  0  0  0  0  0  0  0  0  0  0
   13.8518   -3.8949    0.0000 N   0  0  0  0  0  0  0  0  0  0  0  0
   13.1015   -2.5960    0.0000 C   0  0  0  0  0  0  0  0  0  0  0  0
   11.6015   -2.5963    0.0000 C   0  0  0  0  0  0  0  0  0  0  0  0
   10.8518   -3.8955    0.0000 N   0  0  0  0  0  0  0  0  0  0  0  0
    9.3518   -3.8958    0.0000 C   0  0  0  0  0  0  0  0  0  0  0  0
    8.6015   -2.5969    0.0000 C   0  0  0  0  0  0  0  0  0  0  0  0
    7.1015   -2.5972    0.0000 C   0  0  0  0  0  0  0  0  0  0  0  0
    6.3513   -1.2983    0.0000 C   0  0  0  0  0  0  0  0  0  0  0  0
    4.8513   -1.2986    0.0000 N   0  0  0  0  0  0  0  0  0  0  0  0
    4.1010    0.0003    0.0000 C   0  0  0  0  0  0  0  0  0  0  0  0
    4.8507    1.2995    0.0000 O   0  0  0  0  0  0  0  0  0  0  0  0
    2.6010    0.0000    0.0000 C   0  0  0  0  0  0  0  0  0  0  0  0
    1.7190   -1.2140    0.0000 O   0  0  0  0  0  0  0  0  0  0  0  0
    0.2930   -0.7500    0.0000 C   0  0  0  0  0  0  0  0  0  0  0  0
   -1.0060   -1.5000    0.0000 C   0  0  0  0  0  0  0  0  0  0  0  0
   -2.3060   -0.7500    0.0000 C   0  0  0  0  0  0  0  0  0  0  0  0
   -2.3060    0.7500    0.0000 C   0  0  0  0  0  0  0  0  0  0  0  0
   -3.6049    1.5002    0.0000 I   0  0  0  0  0  0  0  0  0  0  0  0
   -1.0060    1.5000    0.0000 C   0  0  0  0  0  0  0  0  0  0  0  0
    0.2930    0.7500    0.0000 C   0  0  0  0  0  0  0  0  0  0  0  0
    1.7190    1.2130    0.0000 C   0  0  0  0  0  0  0  0  0  0  0  0
   11.6020   -5.1944    0.0000 C   0  0  0  0  0  0  0  0  0  0  0  0
   13.1020   -5.1941    0.0000 C   0  0  0  0  0  0  0  0  0  0  0  0
  1  2  1  0  0  0  0
  2  3  1  0  0  0  0
  3  4  2  0  0  0  0
  4  5  1  0  0  0  0
  5  6  2  0  0  0  0
  6  7  1  0  0  0  0
  7  8  2  0  0  0  0
  3  8  1  0  0  0  0
  8  9  1  0  0  0  0
  9 10  1  0  0  0  0
 10 11  1  0  0  0  0
 11 12  1  0  0  0  0
 12 13  1  0  0  0  0
 13 14  1  0  0  0  0
 14 15  1  0  0  0  0
 15 16  1  0  0  0  0
 16 17  1  0  0  0  0
 17 18  1  0  0  0  0
 18 19  2  0  0  0  0
 18 20  1  0  0  0  0
 20 21  1  0  0  0  0
 21 22  1  0  0  0  0
 22 23  2  0  0  0  0
 23 24  1  0  0  0  0
 24 25  2  0  0  0  0
 25 26  1  0  0  0  0
 25 27  1  0  0  0  0
 27 28  2  0  0  0  0
 22 28  1  0  0  0  0
 28 29  1  0  0  0  0
 20 29  2  0  0  0  0
 12 30  1  0  0  0  0
 30 31  1  0  0  0  0
  9 31  1  0  0  0  0
M  END
> <chemblId>
CHEMBL182379

> <bioactivity__type>
Ki

> <units>
nM

> <value>
900.0

$$$$

  CDK     11271517592D 0   0.00000     0.00000     0

 25 28  0  0  0  0              1 V2000 
   -8.8012    7.5000    0.0000 C   0  0  0  0  0  0  0  0  0  0  0  0
   -8.8012    6.0000    0.0000 O   0  0  0  0  0  0  0  0  0  0  0  0
  -10.1003    5.2500    0.0000 C   0  0  0  0  0  0  0  0  0  0  0  0
  -11.3993    5.9999    0.0000 C   0  0  0  0  0  0  0  0  0  0  0  0
  -12.6983    5.2499    0.0000 C   0  0  0  0  0  0  0  0  0  0  0  0
  -12.6983    3.7499    0.0000 C   0  0  0  0  0  0  0  0  0  0  0  0
  -11.3993    2.9999    0.0000 C   0  0  0  0  0  0  0  0  0  0  0  0
  -10.1002    3.7500    0.0000 C   0  0  0  0  0  0  0  0  0  0  0  0
   -8.8012    3.0000    0.0000 N   0  0  0  0  0  0  0  0  0  0  0  0
   -8.8012    1.5000    0.0000 C   0  0  0  0  0  0  0  0  0  0  0  0
   -7.5022    0.7500    0.0000 C   0  0  0  0  0  0  0  0  0  0  0  0
   -6.2031    1.5000    0.0000 N   0  0  0  0  0  0  0  0  0  0  0  0
   -4.9041    0.7500    0.0000 C   0  0  0  0  0  0  0  0  0  0  0  0
   -3.6050    1.5000    0.0000 C   0  0  0  0  0  0  0  0  0  0  0  0
   -2.3060    0.7500    0.0000 C   0  0  0  0  0  0  0  0  0  0  0  0
   -2.3060   -0.7500    0.0000 C   0  0  0  0  0  0  0  0  0  0  0  0
   -1.0070   -1.5000    0.0000 C   0  0  0  0  0  0  0  0  0  0  0  0
    0.2930   -0.7500    0.0000 C   0  0  0  0  0  0  0  0  0  0  0  0
    1.7190   -1.2140    0.0000 N   0  0  0  0  0  0  0  0  0  0  0  0
    2.6010    0.0000    0.0000 N   0  0  0  0  0  0  0  0  0  0  0  0
    1.7190    1.2140    0.0000 N   0  0  0  0  0  0  0  0  0  0  0  0
    0.2930    0.7500    0.0000 C   0  0  0  0  0  0  0  0  0  0  0  0
   -1.0070    1.5000    0.0000 C   0  0  0  0  0  0  0  0  0  0  0  0
   -6.2031    3.0000    0.0000 C   0  0  0  0  0  0  0  0  0  0  0  0
   -7.5022    3.7500    0.0000 C   0  0  0  0  0  0  0  0  0  0  0  0
  1  2  1  0  0  0  0
  2  3  1  0  0  0  0
  3  4  2  0  0  0  0
  4  5  1  0  0  0  0
  5  6  2  0  0  0  0
  6  7  1  0  0  0  0
  7  8  2  0  0  0  0
  3  8  1  0  0  0  0
  8  9  1  0  0  0  0
  9 10  1  0  0  0  0
 10 11  1  0  0  0  0
 11 12  1  0  0  0  0
 12 13  1  0  0  0  0
 13 14  1  0  0  0  0
 14 15  1  0  0  0  0
 15 16  2  0  0  0  0
 16 17  1  0  0  0  0
 17 18  2  0  0  0  0
 18 19  1  0  0  0  0
 19 20  1  0  0  0  0
 20 21  2  0  0  0  0
 21 22  1  0  0  0  0
 18 22  1  0  0  0  0
 22 23  2  0  0  0  0
 15 23  1  0  0  0  0
 12 24  1  0  0  0  0
 24 25  1  0  0  0  0
  9 25  1  0  0  0  0
M  END
> <chemblId>
CHEMBL183776

> <bioactivity__type>
Ki

> <units>
nM

> <value>
812.83

$$$$

  CDK     11271517592D 0   0.00000     0.00000     0

 22 24  0  0  0  0              1 V2000 
    4.3713    4.3093    0.0000 C   0  0  0  0  0  0  0  0  0  0  0  0
    3.6839    2.9760    0.0000 O   0  0  0  0  0  0  0  0  0  0  0  0
    2.1856    2.9046    0.0000 C   0  0  0  0  0  0  0  0  0  0  0  0
    1.3747    4.1665    0.0000 C   0  0  0  0  0  0  0  0  0  0  0  0
   -0.1236    4.0951    0.0000 C   0  0  0  0  0  0  0  0  0  0  0  0
   -0.8110    2.7619    0.0000 C   0  0  0  0  0  0  0  0  0  0  0  0
   -2.1754    3.3850    0.0000 C   0  0  0  0  0  0  0  0  0  0  0  0
   -3.6601    3.1715    0.0000 C   0  0  0  0  0  0  0  0  0  0  0  0
   -3.9440    4.6444    0.0000 C   0  0  0  0  0  0  0  0  0  0  0  0
   -5.3615    5.1350    0.0000 C   0  0  0  0  0  0  0  0  0  0  0  0
   -6.4951    4.1527    0.0000 C   0  0  0  0  0  0  0  0  0  0  0  0
   -6.2113    2.6798    0.0000 C   0  0  0  0  0  0  0  0  0  0  0  0
   -4.7938    2.1892    0.0000 C   0  0  0  0  0  0  0  0  0  0  0  0
   -5.2164    0.7500    0.0000 C   0  0  0  0  0  0  0  0  0  0  0  0
   -4.7938   -0.6892    0.0000 C   0  0  0  0  0  0  0  0  0  0  0  0
   -3.6601   -1.6715    0.0000 N   0  0  0  0  0  0  0  0  0  0  0  0
   -4.2833   -3.0360    0.0000 C   0  0  0  0  0  0  0  0  0  0  0  0
   -2.1754   -1.8850    0.0000 C   0  0  0  0  0  0  0  0  0  0  0  0
   -0.8110   -1.2619    0.0000 C   0  0  0  0  0  0  0  0  0  0  0  0
    0.0000    0.0000    0.0000 O   0  0  0  0  0  0  0  0  0  0  0  0
    0.0000    1.5000    0.0000 C   0  0  0  0  0  0  0  0  0  0  0  0
    1.4983    1.5714    0.0000 C   0  0  0  0  0  0  0  0  0  0  0  0
  1  2  1  0  0  0  0
  2  3  1  0  0  0  0
  3  4  2  0  0  0  0
  4  5  1  0  0  0  0
  5  6  2  0  0  0  0
  6  7  1  0  0  0  0
  7  8  1  0  0  0  0
  8  9  2  0  0  0  0
  9 10  1  0  0  0  0
 10 11  2  0  0  0  0
 11 12  1  0  0  0  0
 12 13  2  0  0  0  0
  8 13  1  0  0  0  0
 13 14  1  0  0  0  0
 14 15  1  0  0  0  0
 15 16  1  0  0  0  0
 16 17  1  0  0  0  0
 16 18  1  0  0  0  0
 18 19  1  0  0  0  0
 19 20  1  0  0  0  0
 20 21  1  0  0  0  0
  6 21  1  0  0  0  0
 21 22  2  0  0  0  0
  3 22  1  0  0  0  0
M  END
> <chemblId>
CHEMBL184049

> <bioactivity__type>
Ki

> <units>
nM

> <value>
35.5

$$$$

  CDK     11271517592D 0   0.00000     0.00000     0

 21 23  0  0  0  0              1 V2000 
   -4.2833    4.5360    0.0000 C   0  0  0  0  0  0  0  0  0  0  0  0
   -3.6601    3.1715    0.0000 N   0  0  0  0  0  0  0  0  0  0  0  0
   -4.7938    2.1892    0.0000 C   0  0  0  0  0  0  0  0  0  0  0  0
   -5.2164    0.7500    0.0000 C   0  0  0  0  0  0  0  0  0  0  0  0
   -4.7938   -0.6892    0.0000 O   0  0  0  0  0  0  0  0  0  0  0  0
   -3.6601   -1.6715    0.0000 C   0  0  0  0  0  0  0  0  0  0  0  0
   -4.5874   -2.8506    0.0000 C   0  0  0  0  0  0  0  0  0  0  0  0
   -4.0299   -4.2432    0.0000 C   0  0  0  0  0  0  0  0  0  0  0  0
   -4.9571   -5.4222    0.0000 O   0  0  0  0  0  0  0  0  0  0  0  0
   -2.5452   -4.4566    0.0000 C   0  0  0  0  0  0  0  0  0  0  0  0
   -1.6179   -3.2776    0.0000 C   0  0  0  0  0  0  0  0  0  0  0  0
   -2.1754   -1.8850    0.0000 C   0  0  0  0  0  0  0  0  0  0  0  0
   -0.8110   -1.2619    0.0000 C   0  0  0  0  0  0  0  0  0  0  0  0
    0.0000    0.0000    0.0000 C   0  0  0  0  0  0  0  0  0  0  0  0
    1.2990   -0.7500    0.0000 C   0  0  0  0  0  0  0  0  0  0  0  0
    2.5981   -0.0000    0.0000 C   0  0  0  0  0  0  0  0  0  0  0  0
    2.5981    1.5000    0.0000 C   0  0  0  0  0  0  0  0  0  0  0  0
    1.2990    2.2500    0.0000 C   0  0  0  0  0  0  0  0  0  0  0  0
    0.0000    1.5000    0.0000 C   0  0  0  0  0  0  0  0  0  0  0  0
   -0.8110    2.7619    0.0000 C   0  0  0  0  0  0  0  0  0  0  0  0
   -2.1754    3.3850    0.0000 C   0  0  0  0  0  0  0  0  0  0  0  0
  1  2  1  0  0  0  0
  2  3  1  0  0  0  0
  3  4  1  0  0  0  0
  4  5  1  0  0  0  0
  5  6  1  0  0  0  0
  6  7  2  0  0  0  0
  7  8  1  0  0  0  0
  8  9  1  0  0  0  0
  8 10  2  0  0  0  0
 10 11  1  0  0  0  0
 11 12  2  0  0  0  0
  6 12  1  0  0  0  0
 12 13  1  0  0  0  0
 13 14  1  0  0  0  0
 14 15  2  0  0  0  0
 15 16  1  0  0  0  0
 16 17  2  0  0  0  0
 17 18  1  0  0  0  0
 18 19  2  0  0  0  0
 14 19  1  0  0  0  0
 19 20  1  0  0  0  0
 20 21  1  0  0  0  0
  2 21  1  0  0  0  0
M  END
> <chemblId>
CHEMBL184050

> <bioactivity__type>
Ki

> <units>
nM

> <value>
3.2

$$$$

  CDK     11271517592D 0   0.00000     0.00000     0

 28 31  0  0  0  0              1 V2000 
   -1.2990    7.8210    0.0000 C   0  0  0  0  0  0  0  0  0  0  0  0
    0.0000    7.0710    0.0000 C   0  0  0  0  0  0  0  0  0  0  0  0
    0.0000    5.5710    0.0000 N   0  0  0  0  0  0  0  0  0  0  0  0
   -1.2990    4.8210    0.0000 C   0  0  0  0  0  0  0  0  0  0  0  0
   -1.2990    3.3210    0.0000 C   0  0  0  0  0  0  0  0  0  0  0  0
   -0.0000    2.5710    0.0000 N   0  0  0  0  0  0  0  0  0  0  0  0
    1.2990    3.3210    0.0000 C   0  0  0  0  0  0  0  0  0  0  0  0
    1.2990    4.8210    0.0000 C   0  0  0  0  0  0  0  0  0  0  0  0
    0.0000    1.0710    0.0000 C   0  0  0  0  0  0  0  0  0  0  0  0
   -1.2990    0.3210    0.0000 C   0  0  0  0  0  0  0  0  0  0  0  0
   -1.2990   -1.1790    0.0000 C   0  0  0  0  0  0  0  0  0  0  0  0
    0.0000   -1.9290    0.0000 C   0  0  0  0  0  0  0  0  0  0  0  0
    1.2990   -1.1790    0.0000 C   0  0  0  0  0  0  0  0  0  0  0  0
    1.2990    0.3210    0.0000 C   0  0  0  0  0  0  0  0  0  0  0  0
   -1.2990    9.3210    0.0000 O   0  0  0  0  0  0  0  0  0  0  0  0
   -2.5981   10.0710    0.0000 C   0  0  0  0  0  0  0  0  0  0  0  0
   -2.5981   11.5710    0.0000 C   0  0  0  0  0  0  0  0  0  0  0  0
   -3.8971   12.3210    0.0000 C   0  0  0  0  0  0  0  0  0  0  0  0
   -5.1962   11.5710    0.0000 C   0  0  0  0  0  0  0  0  0  0  0  0
   -5.1962   10.0710    0.0000 C   0  0  0  0  0  0  0  0  0  0  0  0
   -3.8971    9.3210    0.0000 C   0  0  0  0  0  0  0  0  0  0  0  0
   -3.8971    7.8210    0.0000 C   0  0  0  0  0  0  0  0  0  0  0  0
   -5.1962    7.0710    0.0000 C   0  0  0  0  0  0  0  0  0  0  0  0
   -6.4952    7.8210    0.0000 C   0  0  0  0  0  0  0  0  0  0  0  0
   -7.7942    7.0710    0.0000 C   0  0  0  0  0  0  0  0  0  0  0  0
   -7.7942    5.5710    0.0000 C   0  0  0  0  0  0  0  0  0  0  0  0
   -6.4952    4.8210    0.0000 C   0  0  0  0  0  0  0  0  0  0  0  0
   -5.1962    5.5710    0.0000 C   0  0  0  0  0  0  0  0  0  0  0  0
  1  2  1  0  0  0  0
  2  3  1  0  0  0  0
  3  4  1  0  0  0  0
  4  5  1  0  0  0  0
  5  6  1  0  0  0  0
  6  7  1  0  0  0  0
  7  8  1  0  0  0  0
  3  8  1  0  0  0  0
  6  9  1  0  0  0  0
  9 10  2  0  0  0  0
 10 11  1  0  0  0  0
 11 12  2  0  0  0  0
 12 13  1  0  0  0  0
 13 14  2  0  0  0  0
  9 14  1  0  0  0  0
  1 15  1  0  0  0  0
 15 16  1  0  0  0  0
 16 17  2  0  0  0  0
 17 18  1  0  0  0  0
 18 19  2  0  0  0  0
 19 20  1  0  0  0  0
 20 21  2  0  0  0  0
 16 21  1  0  0  0  0
 21 22  1  0  0  0  0
 22 23  1  0  0  0  0
 23 24  2  0  0  0  0
 24 25  1  0  0  0  0
 25 26  2  0  0  0  0
 26 27  1  0  0  0  0
 27 28  2  0  0  0  0
 23 28  1  0  0  0  0
M  END
> <chemblId>
CHEMBL184073

> <bioactivity__type>
Ki

> <units>
nM

> <value>
1480.0

$$$$

  CDK     11271517592D 0   0.00000     0.00000     0

 31 34  0  0  0  0              1 V2000 
   18.3523   -6.4921    0.0000 Cl  0  0  0  0  0  0  0  0  0  0  0  0
   17.6020   -5.1932    0.0000 C   0  0  0  0  0  0  0  0  0  0  0  0
   18.3518   -3.8940    0.0000 C   0  0  0  0  0  0  0  0  0  0  0  0
   17.6015   -2.5951    0.0000 C   0  0  0  0  0  0  0  0  0  0  0  0
   16.1015   -2.5954    0.0000 C   0  0  0  0  0  0  0  0  0  0  0  0
   15.3518   -3.8946    0.0000 C   0  0  0  0  0  0  0  0  0  0  0  0
   13.8518   -3.8949    0.0000 N   0  0  0  0  0  0  0  0  0  0  0  0
   13.1015   -2.5960    0.0000 C   0  0  0  0  0  0  0  0  0  0  0  0
   11.6015   -2.5963    0.0000 C   0  0  0  0  0  0  0  0  0  0  0  0
   10.8518   -3.8955    0.0000 N   0  0  0  0  0  0  0  0  0  0  0  0
    9.3518   -3.8958    0.0000 C   0  0  0  0  0  0  0  0  0  0  0  0
    8.6015   -2.5969    0.0000 C   0  0  0  0  0  0  0  0  0  0  0  0
    7.1015   -2.5972    0.0000 C   0  0  0  0  0  0  0  0  0  0  0  0
    6.3513   -1.2983    0.0000 C   0  0  0  0  0  0  0  0  0  0  0  0
    4.8513   -1.2986    0.0000 N   0  0  0  0  0  0  0  0  0  0  0  0
    4.1010    0.0003    0.0000 C   0  0  0  0  0  0  0  0  0  0  0  0
    4.8507    1.2995    0.0000 O   0  0  0  0  0  0  0  0  0  0  0  0
    2.6010    0.0000    0.0000 C   0  0  0  0  0  0  0  0  0  0  0  0
    1.7190   -1.2140    0.0000 O   0  0  0  0  0  0  0  0  0  0  0  0
    0.2930   -0.7500    0.0000 C   0  0  0  0  0  0  0  0  0  0  0  0
   -1.0060   -1.5000    0.0000 C   0  0  0  0  0  0  0  0  0  0  0  0
   -2.3060   -0.7500    0.0000 C   0  0  0  0  0  0  0  0  0  0  0  0
   -2.3060    0.7500    0.0000 C   0  0  0  0  0  0  0  0  0  0  0  0
   -3.6049    1.5002    0.0000 I   0  0  0  0  0  0  0  0  0  0  0  0
   -1.0060    1.5000    0.0000 C   0  0  0  0  0  0  0  0  0  0  0  0
    0.2930    0.7500    0.0000 C   0  0  0  0  0  0  0  0  0  0  0  0
    1.7190    1.2130    0.0000 C   0  0  0  0  0  0  0  0  0  0  0  0
   11.6020   -5.1944    0.0000 C   0  0  0  0  0  0  0  0  0  0  0  0
   13.1020   -5.1941    0.0000 C   0  0  0  0  0  0  0  0  0  0  0  0
   16.1020   -5.1935    0.0000 C   0  0  0  0  0  0  0  0  0  0  0  0
   15.3523   -6.4927    0.0000 Cl  0  0  0  0  0  0  0  0  0  0  0  0
  1  2  1  0  0  0  0
  2  3  2  0  0  0  0
  3  4  1  0  0  0  0
  4  5  2  0  0  0  0
  5  6  1  0  0  0  0
  6  7  1  0  0  0  0
  7  8  1  0  0  0  0
  8  9  1  0  0  0  0
  9 10  1  0  0  0  0
 10 11  1  0  0  0  0
 11 12  1  0  0  0  0
 12 13  1  0  0  0  0
 13 14  1  0  0  0  0
 14 15  1  0  0  0  0
 15 16  1  0  0  0  0
 16 17  2  0  0  0  0
 16 18  1  0  0  0  0
 18 19  1  0  0  0  0
 19 20  1  0  0  0  0
 20 21  2  0  0  0  0
 21 22  1  0  0  0  0
 22 23  2  0  0  0  0
 23 24  1  0  0  0  0
 23 25  1  0  0  0  0
 25 26  2  0  0  0  0
 20 26  1  0  0  0  0
 26 27  1  0  0  0  0
 18 27  2  0  0  0  0
 10 28  1  0  0  0  0
 28 29  1  0  0  0  0
  7 29  1  0  0  0  0
  6 30  2  0  0  0  0
  2 30  1  0  0  0  0
 30 31  1  0  0  0  0
M  END
> <chemblId>
CHEMBL184383

> <bioactivity__type>
Ki

> <units>
nM

> <value>
2920.0

$$$$

  CDK     11271517592D 0   0.00000     0.00000     0

 23 25  0  0  0  0              1 V2000 
    5.8462   -8.2500    0.0000 C   0  0  0  0  0  0  0  0  0  0  0  0
    4.5472   -7.5000    0.0000 C   0  0  0  0  0  0  0  0  0  0  0  0
    4.5471   -6.0000    0.0000 C   0  0  0  0  0  0  0  0  0  0  0  0
    3.2481   -5.2500    0.0000 N   0  0  0  0  0  0  0  0  0  0  0  0
    3.2481   -3.7500    0.0000 C   0  0  0  0  0  0  0  0  0  0  0  0
    1.9491   -3.0000    0.0000 C   0  0  0  0  0  0  0  0  0  0  0  0
    1.9490   -1.5000    0.0000 O   0  0  0  0  0  0  0  0  0  0  0  0
    0.6500   -0.7500    0.0000 C   0  0  0  0  0  0  0  0  0  0  0  0
   -0.6490   -1.5000    0.0000 C   0  0  0  0  0  0  0  0  0  0  0  0
   -1.9490   -0.7500    0.0000 C   0  0  0  0  0  0  0  0  0  0  0  0
   -1.9490    0.7500    0.0000 C   0  0  0  0  0  0  0  0  0  0  0  0
   -0.6490    1.5000    0.0000 C   0  0  0  0  0  0  0  0  0  0  0  0
    0.6500    0.7500    0.0000 C   0  0  0  0  0  0  0  0  0  0  0  0
    1.9490    1.5000    0.0000 C   0  0  0  0  0  0  0  0  0  0  0  0
    1.9491    3.0000    0.0000 C   0  0  0  0  0  0  0  0  0  0  0  0
    3.2481    3.7500    0.0000 C   0  0  0  0  0  0  0  0  0  0  0  0
    3.2481    5.2500    0.0000 C   0  0  0  0  0  0  0  0  0  0  0  0
    1.9491    6.0000    0.0000 C   0  0  0  0  0  0  0  0  0  0  0  0
    0.6500    5.2500    0.0000 C   0  0  0  0  0  0  0  0  0  0  0  0
    0.6500    3.7500    0.0000 C   0  0  0  0  0  0  0  0  0  0  0  0
    1.9491   -6.0000    0.0000 C   0  0  0  0  0  0  0  0  0  0  0  0
    1.9491   -7.5000    0.0000 C   0  0  0  0  0  0  0  0  0  0  0  0
    3.2481   -8.2500    0.0000 O   0  0  0  0  0  0  0  0  0  0  0  0
  1  2  1  0  0  0  0
  2  3  1  0  0  0  0
  3  4  1  0  0  0  0
  4  5  1  0  0  0  0
  5  6  1  0  0  0  0
  6  7  1  0  0  0  0
  7  8  1  0  0  0  0
  8  9  2  0  0  0  0
  9 10  1  0  0  0  0
 10 11  2  0  0  0  0
 11 12  1  0  0  0  0
 12 13  2  0  0  0  0
  8 13  1  0  0  0  0
 13 14  1  0  0  0  0
 14 15  1  0  0  0  0
 15 16  2  0  0  0  0
 16 17  1  0  0  0  0
 17 18  2  0  0  0  0
 18 19  1  0  0  0  0
 19 20  2  0  0  0  0
 15 20  1  0  0  0  0
  4 21  1  0  0  0  0
 21 22  1  0  0  0  0
 22 23  1  0  0  0  0
  2 23  1  0  0  0  0
M  END
> <chemblId>
CHEMBL184724

> <bioactivity__type>
Ki

> <units>
nM

> <value>
1676.0

$$$$

  CDK     11271517592D 0   0.00000     0.00000     0

 25 28  0  0  0  0              1 V2000 
  -11.3993    7.4999    0.0000 C   0  0  0  0  0  0  0  0  0  0  0  0
  -11.3993    5.9999    0.0000 C   0  0  0  0  0  0  0  0  0  0  0  0
  -12.6983    5.2499    0.0000 C   0  0  0  0  0  0  0  0  0  0  0  0
  -12.6983    3.7499    0.0000 C   0  0  0  0  0  0  0  0  0  0  0  0
  -11.3993    2.9999    0.0000 C   0  0  0  0  0  0  0  0  0  0  0  0
  -10.1002    3.7500    0.0000 C   0  0  0  0  0  0  0  0  0  0  0  0
   -8.8012    3.0000    0.0000 N   0  0  0  0  0  0  0  0  0  0  0  0
   -8.8012    1.5000    0.0000 C   0  0  0  0  0  0  0  0  0  0  0  0
   -7.5022    0.7500    0.0000 C   0  0  0  0  0  0  0  0  0  0  0  0
   -6.2031    1.5000    0.0000 N   0  0  0  0  0  0  0  0  0  0  0  0
   -4.9041    0.7500    0.0000 C   0  0  0  0  0  0  0  0  0  0  0  0
   -3.6050    1.5000    0.0000 C   0  0  0  0  0  0  0  0  0  0  0  0
   -2.3060    0.7500    0.0000 C   0  0  0  0  0  0  0  0  0  0  0  0
   -2.3060   -0.7500    0.0000 C   0  0  0  0  0  0  0  0  0  0  0  0
   -1.0070   -1.5000    0.0000 C   0  0  0  0  0  0  0  0  0  0  0  0
    0.2930   -0.7500    0.0000 C   0  0  0  0  0  0  0  0  0  0  0  0
    1.7190   -1.2140    0.0000 N   0  0  0  0  0  0  0  0  0  0  0  0
    2.6010    0.0000    0.0000 N   0  0  0  0  0  0  0  0  0  0  0  0
    1.7190    1.2140    0.0000 N   0  0  0  0  0  0  0  0  0  0  0  0
    0.2930    0.7500    0.0000 C   0  0  0  0  0  0  0  0  0  0  0  0
   -1.0070    1.5000    0.0000 C   0  0  0  0  0  0  0  0  0  0  0  0
   -6.2031    3.0000    0.0000 C   0  0  0  0  0  0  0  0  0  0  0  0
   -7.5022    3.7500    0.0000 C   0  0  0  0  0  0  0  0  0  0  0  0
  -10.1003    5.2500    0.0000 C   0  0  0  0  0  0  0  0  0  0  0  0
   -8.8012    6.0000    0.0000 C   0  0  0  0  0  0  0  0  0  0  0  0
  1  2  1  0  0  0  0
  2  3  2  0  0  0  0
  3  4  1  0  0  0  0
  4  5  2  0  0  0  0
  5  6  1  0  0  0  0
  6  7  1  0  0  0  0
  7  8  1  0  0  0  0
  8  9  1  0  0  0  0
  9 10  1  0  0  0  0
 10 11  1  0  0  0  0
 11 12  1  0  0  0  0
 12 13  1  0  0  0  0
 13 14  2  0  0  0  0
 14 15  1  0  0  0  0
 15 16  2  0  0  0  0
 16 17  1  0  0  0  0
 17 18  1  0  0  0  0
 18 19  2  0  0  0  0
 19 20  1  0  0  0  0
 16 20  1  0  0  0  0
 20 21  2  0  0  0  0
 13 21  1  0  0  0  0
 10 22  1  0  0  0  0
 22 23  1  0  0  0  0
  7 23  1  0  0  0  0
  6 24  2  0  0  0  0
  2 24  1  0  0  0  0
 24 25  1  0  0  0  0
M  END
> <chemblId>
CHEMBL184770

> <bioactivity__type>
Ki

> <units>
nM

> <value>
4677.35

$$$$

  CDK     11271517592D 0   0.00000     0.00000     0

 22 24  0  0  0  0              1 V2000 
    0.0000    6.8130    0.0000 O   0  0  0  0  0  0  0  0  0  0  0  0
   -1.2990    7.5630    0.0000 C   0  0  0  0  0  0  0  0  0  0  0  0
   -1.2990    9.0630    0.0000 C   0  0  0  0  0  0  0  0  0  0  0  0
    0.0000    9.8130    0.0000 C   0  0  0  0  0  0  0  0  0  0  0  0
    0.0000   11.3130    0.0000 C   0  0  0  0  0  0  0  0  0  0  0  0
   -1.2990   12.0630    0.0000 C   0  0  0  0  0  0  0  0  0  0  0  0
   -2.5981   11.3130    0.0000 C   0  0  0  0  0  0  0  0  0  0  0  0
   -2.5981    9.8130    0.0000 C   0  0  0  0  0  0  0  0  0  0  0  0
   -2.5981    6.8130    0.0000 C   0  0  0  0  0  0  0  0  0  0  0  0
   -3.8971    7.5630    0.0000 C   0  0  0  0  0  0  0  0  0  0  0  0
   -5.1962    6.8130    0.0000 C   0  0  0  0  0  0  0  0  0  0  0  0
   -5.1962    5.3130    0.0000 C   0  0  0  0  0  0  0  0  0  0  0  0
   -3.8971    4.5630    0.0000 C   0  0  0  0  0  0  0  0  0  0  0  0
   -2.5981    5.3130    0.0000 C   0  0  0  0  0  0  0  0  0  0  0  0
   -1.2990    4.5630    0.0000 O   0  0  0  0  0  0  0  0  0  0  0  0
   -1.2990    3.0630    0.0000 C   0  0  0  0  0  0  0  0  0  0  0  0
    0.0000    2.3130    0.0000 C   0  0  0  0  0  0  0  0  0  0  0  0
    0.0000    0.8130    0.0000 N   0  0  0  0  0  0  0  0  0  0  0  0
    1.2130   -0.0680    0.0000 C   0  0  0  0  0  0  0  0  0  0  0  0
    0.7500   -1.4950    0.0000 C   0  0  0  0  0  0  0  0  0  0  0  0
   -0.7500   -1.4950    0.0000 C   0  0  0  0  0  0  0  0  0  0  0  0
   -1.2130   -0.0680    0.0000 C   0  0  0  0  0  0  0  0  0  0  0  0
  1  2  1  0  0  0  0
  2  3  1  0  0  0  0
  3  4  2  0  0  0  0
  4  5  1  0  0  0  0
  5  6  2  0  0  0  0
  6  7  1  0  0  0  0
  7  8  2  0  0  0  0
  3  8  1  0  0  0  0
  2  9  1  0  0  0  0
  9 10  2  0  0  0  0
 10 11  1  0  0  0  0
 11 12  2  0  0  0  0
 12 13  1  0  0  0  0
 13 14  2  0  0  0  0
  9 14  1  0  0  0  0
 14 15  1  0  0  0  0
 15 16  1  0  0  0  0
 16 17  1  0  0  0  0
 17 18  1  0  0  0  0
 18 19  1  0  0  0  0
 19 20  1  0  0  0  0
 20 21  1  0  0  0  0
 21 22  1  0  0  0  0
 18 22  1  0  0  0  0
M  END
> <chemblId>
CHEMBL185875

> <bioactivity__type>
Ki

> <units>
nM

> <value>
2621.0

$$$$

  CDK     11271517592D 0   0.00000     0.00000     0

 19 20  0  0  0  0              1 V2000 
    4.5471   -6.0000    0.0000 C   0  0  0  0  0  0  0  0  0  0  0  0
    3.2481   -5.2500    0.0000 N   0  0  0  0  0  0  0  0  0  0  0  0
    1.9491   -6.0000    0.0000 C   0  0  0  0  0  0  0  0  0  0  0  0
    3.2481   -3.7500    0.0000 C   0  0  0  0  0  0  0  0  0  0  0  0
    1.9491   -3.0000    0.0000 C   0  0  0  0  0  0  0  0  0  0  0  0
    1.9490   -1.5000    0.0000 O   0  0  0  0  0  0  0  0  0  0  0  0
    0.6500   -0.7500    0.0000 C   0  0  0  0  0  0  0  0  0  0  0  0
   -0.6490   -1.5000    0.0000 C   0  0  0  0  0  0  0  0  0  0  0  0
   -1.9490   -0.7500    0.0000 C   0  0  0  0  0  0  0  0  0  0  0  0
   -1.9490    0.7500    0.0000 C   0  0  0  0  0  0  0  0  0  0  0  0
   -0.6490    1.5000    0.0000 C   0  0  0  0  0  0  0  0  0  0  0  0
    0.6500    0.7500    0.0000 C   0  0  0  0  0  0  0  0  0  0  0  0
    1.9490    1.5000    0.0000 C   0  0  0  0  0  0  0  0  0  0  0  0
    1.9491    3.0000    0.0000 C   0  0  0  0  0  0  0  0  0  0  0  0
    3.2481    3.7500    0.0000 C   0  0  0  0  0  0  0  0  0  0  0  0
    3.2481    5.2500    0.0000 C   0  0  0  0  0  0  0  0  0  0  0  0
    1.9491    6.0000    0.0000 C   0  0  0  0  0  0  0  0  0  0  0  0
    0.6500    5.2500    0.0000 C   0  0  0  0  0  0  0  0  0  0  0  0
    0.6500    3.7500    0.0000 C   0  0  0  0  0  0  0  0  0  0  0  0
  1  2  1  0  0  0  0
  2  3  1  0  0  0  0
  2  4  1  0  0  0  0
  4  5  1  0  0  0  0
  5  6  1  0  0  0  0
  6  7  1  0  0  0  0
  7  8  2  0  0  0  0
  8  9  1  0  0  0  0
  9 10  2  0  0  0  0
 10 11  1  0  0  0  0
 11 12  2  0  0  0  0
  7 12  1  0  0  0  0
 12 13  1  0  0  0  0
 13 14  1  0  0  0  0
 14 15  2  0  0  0  0
 15 16  1  0  0  0  0
 16 17  2  0  0  0  0
 17 18  1  0  0  0  0
 18 19  2  0  0  0  0
 14 19  1  0  0  0  0
M  END
> <chemblId>
CHEMBL186720

> <bioactivity__type>
Ki

> <units>
nM

> <value>
343.0

$$$$

  CDK     11271517592D 0   0.00000     0.00000     0

 22 24  0  0  0  0              1 V2000 
   -1.2990    3.0630    0.0000 C   0  0  0  0  0  0  0  0  0  0  0  0
   -1.2990    4.5630    0.0000 C   0  0  0  0  0  0  0  0  0  0  0  0
   -2.5981    5.3130    0.0000 O   0  0  0  0  0  0  0  0  0  0  0  0
   -2.5981    6.8130    0.0000 C   0  0  0  0  0  0  0  0  0  0  0  0
   -1.2990    7.5630    0.0000 C   0  0  0  0  0  0  0  0  0  0  0  0
   -1.2990    9.0630    0.0000 C   0  0  0  0  0  0  0  0  0  0  0  0
   -2.5981    9.8130    0.0000 C   0  0  0  0  0  0  0  0  0  0  0  0
   -3.8971    9.0630    0.0000 C   0  0  0  0  0  0  0  0  0  0  0  0
   -3.8971    7.5630    0.0000 C   0  0  0  0  0  0  0  0  0  0  0  0
   -5.1962    6.8130    0.0000 C   0  0  0  0  0  0  0  0  0  0  0  0
   -6.4952    7.5630    0.0000 C   0  0  0  0  0  0  0  0  0  0  0  0
   -6.4952    9.0630    0.0000 C   0  0  0  0  0  0  0  0  0  0  0  0
   -7.7942    9.8130    0.0000 C   0  0  0  0  0  0  0  0  0  0  0  0
   -9.0933    9.0630    0.0000 C   0  0  0  0  0  0  0  0  0  0  0  0
   -9.0933    7.5630    0.0000 C   0  0  0  0  0  0  0  0  0  0  0  0
   -7.7942    6.8130    0.0000 C   0  0  0  0  0  0  0  0  0  0  0  0
    0.0000    2.3130    0.0000 C   0  0  0  0  0  0  0  0  0  0  0  0
    0.0000    0.8130    0.0000 N   0  0  0  0  0  0  0  0  0  0  0  0
    1.2130   -0.0680    0.0000 C   0  0  0  0  0  0  0  0  0  0  0  0
    0.7500   -1.4950    0.0000 C   0  0  0  0  0  0  0  0  0  0  0  0
   -0.7500   -1.4950    0.0000 C   0  0  0  0  0  0  0  0  0  0  0  0
   -1.2130   -0.0680    0.0000 C   0  0  0  0  0  0  0  0  0  0  0  0
  1  2  1  0  0  0  0
  2  3  1  0  0  0  0
  3  4  1  0  0  0  0
  4  5  2  0  0  0  0
  5  6  1  0  0  0  0
  6  7  2  0  0  0  0
  7  8  1  0  0  0  0
  8  9  2  0  0  0  0
  4  9  1  0  0  0  0
  9 10  1  0  0  0  0
 10 11  1  0  0  0  0
 11 12  2  0  0  0  0
 12 13  1  0  0  0  0
 13 14  2  0  0  0  0
 14 15  1  0  0  0  0
 15 16  2  0  0  0  0
 11 16  1  0  0  0  0
  1 17  1  0  0  0  0
 17 18  1  0  0  0  0
 18 19  1  0  0  0  0
 19 20  1  0  0  0  0
 20 21  1  0  0  0  0
 21 22  1  0  0  0  0
 18 22  1  0  0  0  0
M  END
> <chemblId>
CHEMBL187367

> <bioactivity__type>
Ki

> <units>
nM

> <value>
113.0

$$$$

  CDK     11271517592D 0   0.00000     0.00000     0

 24 26  0  0  0  0              1 V2000 
    8.5141   -5.3160    0.0000 C   0  0  0  0  0  0  0  0  0  0  0  0
    8.0509   -3.8894    0.0000 S   0  0  0  0  0  0  0  0  0  0  0  0
    6.5837   -3.5772    0.0000 C   0  0  0  0  0  0  0  0  0  0  0  0
    6.1205   -2.1505    0.0000 C   0  0  0  0  0  0  0  0  0  0  0  0
    4.6533   -1.8383    0.0000 C   0  0  0  0  0  0  0  0  0  0  0  0
    3.6494   -2.9528    0.0000 C   0  0  0  0  0  0  0  0  0  0  0  0
    2.1822   -2.6407    0.0000 C   0  0  0  0  0  0  0  0  0  0  0  0
    1.7190   -1.2140    0.0000 C   0  0  0  0  0  0  0  0  0  0  0  0
    0.2921   -0.7497    0.0000 C   0  0  0  0  0  0  0  0  0  0  0  0
    0.2927    0.7509    0.0000 C   0  0  0  0  0  0  0  0  0  0  0  0
   -0.9203    1.6333    0.0000 C   0  0  0  0  0  0  0  0  0  0  0  0
   -0.7626    3.1250    0.0000 C   0  0  0  0  0  0  0  0  0  0  0  0
    0.6081    3.7342    0.0000 O   0  0  0  0  0  0  0  0  0  0  0  0
   -1.9756    4.0074    0.0000 O   0  0  0  0  0  0  0  0  0  0  0  0
    1.7192    1.2131    0.0000 C   0  0  0  0  0  0  0  0  0  0  0  0
    2.3307    2.5837    0.0000 C   0  0  0  0  0  0  0  0  0  0  0  0
    3.8225    2.7399    0.0000 C   0  0  0  0  0  0  0  0  0  0  0  0
    4.4332    4.1099    0.0000 F   0  0  0  0  0  0  0  0  0  0  0  0
    4.7037    1.5260    0.0000 C   0  0  0  0  0  0  0  0  0  0  0  0
    4.0930    0.1560    0.0000 C   0  0  0  0  0  0  0  0  0  0  0  0
    2.6004   -0.0008    0.0000 C   0  0  0  0  0  0  0  0  0  0  0  0
   -0.9218   -1.6309    0.0000 C   0  0  0  0  0  0  0  0  0  0  0  0
    4.1126   -4.3795    0.0000 C   0  0  0  0  0  0  0  0  0  0  0  0
    5.5798   -4.6917    0.0000 C   0  0  0  0  0  0  0  0  0  0  0  0
  1  2  1  0  0  0  0
  2  3  1  0  0  0  0
  3  4  2  0  0  0  0
  4  5  1  0  0  0  0
  5  6  2  0  0  0  0
  6  7  1  0  0  0  0
  7  8  2  0  0  0  0
  8  9  1  0  0  0  0
  9 10  2  0  0  0  0
 10 11  1  0  0  0  0
 11 12  1  0  0  0  0
 12 13  2  0  0  0  0
 12 14  1  0  0  0  0
 10 15  1  0  0  0  0
 15 16  2  0  0  0  0
 16 17  1  0  0  0  0
 17 18  1  0  0  0  0
 17 19  2  0  0  0  0
 19 20  1  0  0  0  0
 20 21  2  0  0  0  0
  8 21  1  0  0  0  0
 15 21  1  0  0  0  0
  9 22  1  0  0  0  0
  6 23  1  0  0  0  0
 23 24  2  0  0  0  0
  3 24  1  0  0  0  0
M  END
> <chemblId>
CHEMBL18797

> <bioactivity__type>
Ki

> <units>
nM

> <value>
13911.0

$$$$

  CDK     11271517592D 0   0.00000     0.00000     0

 27 30  0  0  0  0              1 V2000 
   -6.8202    9.4690    0.0000 N   0  0  0  0  0  0  0  0  0  0  0  0
   -6.8202    7.9690    0.0000 C   0  0  0  0  0  0  0  0  0  0  0  0
   -8.1192    7.2190    0.0000 O   0  0  0  0  0  0  0  0  0  0  0  0
   -5.5212    7.2190    0.0000 C   0  0  0  0  0  0  0  0  0  0  0  0
   -5.5212    5.7190    0.0000 C   0  0  0  0  0  0  0  0  0  0  0  0
   -4.2221    4.9690    0.0000 C   0  0  0  0  0  0  0  0  0  0  0  0
   -2.9231    5.7190    0.0000 N   0  0  0  0  0  0  0  0  0  0  0  0
   -1.6240    4.9690    0.0000 C   0  0  0  0  0  0  0  0  0  0  0  0
   -1.6240    3.4690    0.0000 C   0  0  0  0  0  0  0  0  0  0  0  0
   -0.3250    2.7190    0.0000 C   0  0  0  0  0  0  0  0  0  0  0  0
   -0.3250    1.2190    0.0000 N   0  0  0  0  0  0  0  0  0  0  0  0
   -1.6240    0.4690    0.0000 C   0  0  0  0  0  0  0  0  0  0  0  0
   -2.9230    1.2190    0.0000 C   0  0  0  0  0  0  0  0  0  0  0  0
   -4.2220    0.4690    0.0000 C   0  0  0  0  0  0  0  0  0  0  0  0
   -4.2220   -1.0310    0.0000 C   0  0  0  0  0  0  0  0  0  0  0  0
   -2.9230   -1.7810    0.0000 C   0  0  0  0  0  0  0  0  0  0  0  0
   -1.6240   -1.0310    0.0000 C   0  0  0  0  0  0  0  0  0  0  0  0
   -0.3250   -1.7810    0.0000 S   0  0  0  0  0  0  0  0  0  0  0  0
    0.9740   -1.0310    0.0000 C   0  0  0  0  0  0  0  0  0  0  0  0
    2.2730   -1.7810    0.0000 C   0  0  0  0  0  0  0  0  0  0  0  0
    3.5720   -1.0310    0.0000 C   0  0  0  0  0  0  0  0  0  0  0  0
    3.5720    0.4690    0.0000 C   0  0  0  0  0  0  0  0  0  0  0  0
    4.8710    1.2190    0.0000 Cl  0  0  0  0  0  0  0  0  0  0  0  0
    2.2730    1.2190    0.0000 C   0  0  0  0  0  0  0  0  0  0  0  0
    0.9740    0.4690    0.0000 C   0  0  0  0  0  0  0  0  0  0  0  0
   -2.9231    7.2190    0.0000 C   0  0  0  0  0  0  0  0  0  0  0  0
   -4.2221    7.9690    0.0000 C   0  0  0  0  0  0  0  0  0  0  0  0
  1  2  1  0  0  0  0
  2  3  2  0  0  0  0
  2  4  1  0  0  0  0
  4  5  1  0  0  0  0
  5  6  1  0  0  0  0
  6  7  1  0  0  0  0
  7  8  1  0  0  0  0
  8  9  1  0  0  0  0
  9 10  1  0  0  0  0
 10 11  1  0  0  0  0
 11 12  1  0  0  0  0
 12 13  2  0  0  0  0
 13 14  1  0  0  0  0
 14 15  2  0  0  0  0
 15 16  1  0  0  0  0
 16 17  2  0  0  0  0
 12 17  1  0  0  0  0
 17 18  1  0  0  0  0
 18 19  1  0  0  0  0
 19 20  2  0  0  0  0
 20 21  1  0  0  0  0
 21 22  2  0  0  0  0
 22 23  1  0  0  0  0
 22 24  1  0  0  0  0
 24 25  2  0  0  0  0
 11 25  1  0  0  0  0
 19 25  1  0  0  0  0
  7 26  1  0  0  0  0
 26 27  1  0  0  0  0
  4 27  1  0  0  0  0
M  END
> <chemblId>
CHEMBL1909072

> <bioactivity__type>
Ki

> <units>
nM

> <value>
16.0

$$$$

  CDK     11271517592D 0   0.00000     0.00000     0

 30 34  0  0  0  0              1 V2000 
    1.8238    4.0741    0.0000 C   0  0  0  0  0  0  0  0  0  0  0  0
    0.5220    3.3290    0.0000 N   0  0  0  0  0  0  0  0  0  0  0  0
   -0.7650    4.0850    0.0000 C   0  0  0  0  0  0  0  0  0  0  0  0
   -2.0610    3.3500    0.0000 C   0  0  0  0  0  0  0  0  0  0  0  0
   -3.3541    4.1102    0.0000 C   0  0  0  0  0  0  0  0  0  0  0  0
   -3.3423    5.6102    0.0000 N   0  0  0  0  0  0  0  0  0  0  0  0
   -4.6354    6.3704    0.0000 C   0  0  0  0  0  0  0  0  0  0  0  0
   -5.9403    5.6306    0.0000 O   0  0  0  0  0  0  0  0  0  0  0  0
   -4.6236    7.8703    0.0000 O   0  0  0  0  0  0  0  0  0  0  0  0
   -5.9167    8.6305    0.0000 C   0  0  0  0  0  0  0  0  0  0  0  0
   -5.9048   10.1305    0.0000 C   0  0  0  0  0  0  0  0  0  0  0  0
   -4.5999   10.8702    0.0000 C   0  0  0  0  0  0  0  0  0  0  0  0
   -4.5881   12.3702    0.0000 C   0  0  0  0  0  0  0  0  0  0  0  0
   -5.8812   13.1304    0.0000 C   0  0  0  0  0  0  0  0  0  0  0  0
   -7.1861   12.3906    0.0000 C   0  0  0  0  0  0  0  0  0  0  0  0
   -7.1979   10.8907    0.0000 C   0  0  0  0  0  0  0  0  0  0  0  0
   -2.0730    1.8590    0.0000 C   0  0  0  0  0  0  0  0  0  0  0  0
   -0.7740    1.0800    0.0000 C   0  0  0  0  0  0  0  0  0  0  0  0
    0.5220    1.8200    0.0000 C   0  0  0  0  0  0  0  0  0  0  0  0
    1.8240    1.0460    0.0000 C   0  0  0  0  0  0  0  0  0  0  0  0
    1.8190   -0.4520    0.0000 C   0  0  0  0  0  0  0  0  0  0  0  0
    2.8690   -1.5290    0.0000 C   0  0  0  0  0  0  0  0  0  0  0  0
    2.1670   -2.8580    0.0000 N   0  0  0  0  0  0  0  0  0  0  0  0
    2.8279   -4.2046    0.0000 C   0  0  0  0  0  0  0  0  0  0  0  0
    0.6850   -2.6000    0.0000 C   0  0  0  0  0  0  0  0  0  0  0  0
   -0.5600   -3.4450    0.0000 C   0  0  0  0  0  0  0  0  0  0  0  0
   -1.9120   -2.7970    0.0000 C   0  0  0  0  0  0  0  0  0  0  0  0
   -2.0170   -1.3010    0.0000 C   0  0  0  0  0  0  0  0  0  0  0  0
   -0.7710   -0.4490    0.0000 C   0  0  0  0  0  0  0  0  0  0  0  0
    0.5250   -1.1370    0.0000 C   0  0  0  0  0  0  0  0  0  0  0  0
  1  2  1  0  0  0  0
  2  3  1  0  0  0  0
  3  4  1  0  0  0  0
  4  5  1  1  0  0  0
  5  6  1  0  0  0  0
  6  7  1  0  0  0  0
  7  8  2  0  0  0  0
  7  9  1  0  0  0  0
  9 10  1  0  0  0  0
 10 11  1  0  0  0  0
 11 12  2  0  0  0  0
 12 13  1  0  0  0  0
 13 14  2  0  0  0  0
 14 15  1  0  0  0  0
 15 16  2  0  0  0  0
 11 16  1  0  0  0  0
  4 17  1  0  0  0  0
 18 17  1  1  0  0  0
 18 19  1  0  0  0  0
  2 19  1  0  0  0  0
 19 20  1  6  0  0  0
 20 21  1  0  0  0  0
 21 22  2  0  0  0  0
 22 23  1  0  0  0  0
 23 24  1  0  0  0  0
 23 25  1  0  0  0  0
 25 26  2  0  0  0  0
 26 27  1  0  0  0  0
 27 28  2  0  0  0  0
 28 29  1  0  0  0  0
 18 29  1  0  0  0  0
 29 30  2  0  0  0  0
 21 30  1  0  0  0  0
 25 30  1  0  0  0  0
M  END
> <chemblId>
CHEMBL19215

> <bioactivity__type>
Ki

> <units>
nM

> <value>
37.0

$$$$

  CDK     11271517592D 0   0.00000     0.00000     0

 23 26  0  0  0  0              1 V2000 
   -1.9856    8.4638    0.0000 C   0  0  0  0  0  0  0  0  0  0  0  0
   -1.6518    7.0014    0.0000 N   0  0  0  0  0  0  0  0  0  0  0  0
   -0.2184    6.5593    0.0000 C   0  0  0  0  0  0  0  0  0  0  0  0
   -2.7514    5.9811    0.0000 C   0  0  0  0  0  0  0  0  0  0  0  0
   -2.4176    4.5187    0.0000 C   0  0  0  0  0  0  0  0  0  0  0  0
   -1.0383    3.9292    0.0000 C   0  0  0  0  0  0  0  0  0  0  0  0
   -1.1727    2.4352    0.0000 C   0  0  0  0  0  0  0  0  0  0  0  0
   -2.6351    2.1015    0.0000 C   0  0  0  0  0  0  0  0  0  0  0  0
   -3.4045    3.3891    0.0000 O   0  0  0  0  0  0  0  0  0  0  0  0
   -3.2860    0.7500    0.0000 C   0  0  0  0  0  0  0  0  0  0  0  0
   -4.7818    0.8621    0.0000 C   0  0  0  0  0  0  0  0  0  0  0  0
   -5.6268   -0.3773    0.0000 C   0  0  0  0  0  0  0  0  0  0  0  0
   -7.1226   -0.2652    0.0000 Br  0  0  0  0  0  0  0  0  0  0  0  0
   -4.9759   -1.7287    0.0000 C   0  0  0  0  0  0  0  0  0  0  0  0
   -3.4801   -1.8408    0.0000 C   0  0  0  0  0  0  0  0  0  0  0  0
   -2.6351   -0.6015    0.0000 C   0  0  0  0  0  0  0  0  0  0  0  0
   -1.1727   -0.9352    0.0000 O   0  0  0  0  0  0  0  0  0  0  0  0
    0.0000    0.0000    0.0000 C   0  0  0  0  0  0  0  0  0  0  0  0
    1.2990   -0.7500    0.0000 C   0  0  0  0  0  0  0  0  0  0  0  0
    2.5981   -0.0000    0.0000 C   0  0  0  0  0  0  0  0  0  0  0  0
    2.5981    1.5000    0.0000 C   0  0  0  0  0  0  0  0  0  0  0  0
    1.2990    2.2500    0.0000 C   0  0  0  0  0  0  0  0  0  0  0  0
    0.0000    1.5000    0.0000 C   0  0  0  0  0  0  0  0  0  0  0  0
  1  2  1  0  0  0  0
  2  3  1  0  0  0  0
  2  4  1  0  0  0  0
  5  4  1  1  0  0  0
  5  6  1  0  0  0  0
  6  7  1  0  0  0  0
  7  8  1  0  0  0  0
  8  9  1  1  0  0  0
  5  9  1  0  0  0  0
  8 10  1  0  0  0  0
 10 11  2  0  0  0  0
 11 12  1  0  0  0  0
 12 13  1  0  0  0  0
 12 14  2  0  0  0  0
 14 15  1  0  0  0  0
 15 16  2  0  0  0  0
 10 16  1  0  0  0  0
 16 17  1  0  0  0  0
 17 18  1  0  0  0  0
 18 19  2  0  0  0  0
 19 20  1  0  0  0  0
 20 21  2  0  0  0  0
 21 22  1  0  0  0  0
 22 23  2  0  0  0  0
  7 23  1  0  0  0  0
 18 23  1  0  0  0  0
M  END
> <chemblId>
CHEMBL193435

> <bioactivity__type>
Ki

> <units>
nM

> <value>
154.0

$$$$

  CDK     11271517592D 0   0.00000     0.00000     0

 23 26  0  0  0  0              1 V2000 
   -1.9856    8.4638    0.0000 C   0  0  0  0  0  0  0  0  0  0  0  0
   -1.6518    7.0014    0.0000 N   0  0  0  0  0  0  0  0  0  0  0  0
   -0.2184    6.5593    0.0000 C   0  0  0  0  0  0  0  0  0  0  0  0
   -2.7514    5.9811    0.0000 C   0  0  0  0  0  0  0  0  0  0  0  0
   -2.4176    4.5187    0.0000 C   0  0  0  0  0  0  0  0  0  0  0  0
   -1.0383    3.9292    0.0000 C   0  0  0  0  0  0  0  0  0  0  0  0
   -1.1727    2.4352    0.0000 C   0  0  0  0  0  0  0  0  0  0  0  0
   -2.6351    2.1015    0.0000 C   0  0  0  0  0  0  0  0  0  0  0  0
   -3.4045    3.3891    0.0000 O   0  0  0  0  0  0  0  0  0  0  0  0
   -3.2860    0.7500    0.0000 C   0  0  0  0  0  0  0  0  0  0  0  0
   -4.7818    0.8621    0.0000 C   0  0  0  0  0  0  0  0  0  0  0  0
   -5.6268   -0.3773    0.0000 C   0  0  0  0  0  0  0  0  0  0  0  0
   -7.1226   -0.2652    0.0000 F   0  0  0  0  0  0  0  0  0  0  0  0
   -4.9759   -1.7287    0.0000 C   0  0  0  0  0  0  0  0  0  0  0  0
   -3.4801   -1.8408    0.0000 C   0  0  0  0  0  0  0  0  0  0  0  0
   -2.6351   -0.6015    0.0000 C   0  0  0  0  0  0  0  0  0  0  0  0
   -1.1727   -0.9352    0.0000 S   0  0  0  0  0  0  0  0  0  0  0  0
    0.0000    0.0000    0.0000 C   0  0  0  0  0  0  0  0  0  0  0  0
    1.2990   -0.7500    0.0000 C   0  0  0  0  0  0  0  0  0  0  0  0
    2.5981   -0.0000    0.0000 C   0  0  0  0  0  0  0  0  0  0  0  0
    2.5981    1.5000    0.0000 C   0  0  0  0  0  0  0  0  0  0  0  0
    1.2990    2.2500    0.0000 C   0  0  0  0  0  0  0  0  0  0  0  0
    0.0000    1.5000    0.0000 C   0  0  0  0  0  0  0  0  0  0  0  0
  1  2  1  0  0  0  0
  2  3  1  0  0  0  0
  2  4  1  0  0  0  0
  5  4  1  1  0  0  0
  5  6  1  0  0  0  0
  6  7  1  0  0  0  0
  7  8  1  0  0  0  0
  8  9  1  1  0  0  0
  5  9  1  0  0  0  0
  8 10  1  0  0  0  0
 10 11  2  0  0  0  0
 11 12  1  0  0  0  0
 12 13  1  0  0  0  0
 12 14  2  0  0  0  0
 14 15  1  0  0  0  0
 15 16  2  0  0  0  0
 10 16  1  0  0  0  0
 16 17  1  0  0  0  0
 17 18  1  0  0  0  0
 18 19  2  0  0  0  0
 19 20  1  0  0  0  0
 20 21  2  0  0  0  0
 21 22  1  0  0  0  0
 22 23  2  0  0  0  0
  7 23  1  0  0  0  0
 18 23  1  0  0  0  0
M  END
> <chemblId>
CHEMBL193639

> <bioactivity__type>
Ki

> <units>
nM

> <value>
4.1

$$$$

  CDK     11271517592D 0   0.00000     0.00000     0

 24 26  0  0  0  0              1 V2000 
    2.5431   16.5096    0.0000 F   0  0  0  0  0  0  0  0  0  0  0  0
    2.5481   15.0096    0.0000 C   0  0  0  0  0  0  0  0  0  0  0  0
    1.2516   14.2553    0.0000 C   0  0  0  0  0  0  0  0  0  0  0  0
    1.2566   12.7553    0.0000 C   0  0  0  0  0  0  0  0  0  0  0  0
    2.5581   12.0096    0.0000 C   0  0  0  0  0  0  0  0  0  0  0  0
    2.5631   10.5096    0.0000 O   0  0  0  0  0  0  0  0  0  0  0  0
    1.2666    9.7553    0.0000 C   0  0  0  0  0  0  0  0  0  0  0  0
    1.2715    8.2553    0.0000 C   0  0  0  0  0  0  0  0  0  0  0  0
   -0.0250    7.5010    0.0000 C   0  0  0  0  0  0  0  0  0  0  0  0
   -0.0200    6.0010    0.0000 N   0  0  0  0  0  0  0  0  0  0  0  0
   -1.3165    5.2467    0.0000 C   0  0  0  0  0  0  0  0  0  0  0  0
   -1.3115    3.7467    0.0000 C   0  0  0  0  0  0  0  0  0  0  0  0
   -0.0100    3.0010    0.0000 C   0  0  0  0  0  0  0  0  0  0  0  0
    1.2865    3.7553    0.0000 C   0  0  0  0  0  0  0  0  0  0  0  0
    1.2815    5.2553    0.0000 C   0  0  0  0  0  0  0  0  0  0  0  0
   -0.0050    1.5010    0.0000 C   0  0  0  0  0  0  0  0  0  0  0  0
   -1.2930    0.7540    0.0000 C   0  0  0  0  0  0  0  0  0  0  0  0
   -1.2930   -0.7460    0.0000 C   0  0  0  0  0  0  0  0  0  0  0  0
   -0.0050   -1.5130    0.0000 C   0  0  0  0  0  0  0  0  0  0  0  0
   -0.0101   -3.0130    0.0000 Cl  0  0  0  0  0  0  0  0  0  0  0  0
    1.3030   -0.7460    0.0000 C   0  0  0  0  0  0  0  0  0  0  0  0
    1.3030    0.7540    0.0000 C   0  0  0  0  0  0  0  0  0  0  0  0
    3.8546   12.7639    0.0000 C   0  0  0  0  0  0  0  0  0  0  0  0
    3.8496   14.2639    0.0000 C   0  0  0  0  0  0  0  0  0  0  0  0
  1  2  1  0  0  0  0
  2  3  2  0  0  0  0
  3  4  1  0  0  0  0
  4  5  2  0  0  0  0
  5  6  1  0  0  0  0
  6  7  1  0  0  0  0
  7  8  1  0  0  0  0
  8  9  1  0  0  0  0
  9 10  1  0  0  0  0
 10 11  1  0  0  0  0
 11 12  1  0  0  0  0
 12 13  1  0  0  0  0
 13 14  1  0  0  0  0
 14 15  1  0  0  0  0
 10 15  1  0  0  0  0
 13 16  1  0  0  0  0
 16 17  2  0  0  0  0
 17 18  1  0  0  0  0
 18 19  2  0  0  0  0
 19 20  1  0  0  0  0
 19 21  1  0  0  0  0
 21 22  2  0  0  0  0
 16 22  1  0  0  0  0
  5 23  1  0  0  0  0
 23 24  2  0  0  0  0
  2 24  1  0  0  0  0
M  END
> <chemblId>
CHEMBL1940406

> <bioactivity__type>
Ki

> <units>
nM

> <value>
126.0

$$$$

  CDK     11271517592D 0   0.00000     0.00000     0

 24 26  0  0  0  0              1 V2000 
   12.9904   10.4999    0.0000 F   0  0  0  0  0  0  0  0  0  0  0  0
   11.6914    9.7499    0.0000 C   0  0  0  0  0  0  0  0  0  0  0  0
   10.3923   10.4999    0.0000 C   0  0  0  0  0  0  0  0  0  0  0  0
    9.0933    9.7500    0.0000 C   0  0  0  0  0  0  0  0  0  0  0  0
    9.0933    8.2500    0.0000 C   0  0  0  0  0  0  0  0  0  0  0  0
    7.7942    7.5000    0.0000 C   0  0  0  0  0  0  0  0  0  0  0  0
    7.7942    6.0000    0.0000 C   0  0  0  0  0  0  0  0  0  0  0  0
    6.4952    5.2500    0.0000 C   0  0  0  0  0  0  0  0  0  0  0  0
    6.4952    3.7500    0.0000 C   0  0  0  0  0  0  0  0  0  0  0  0
    5.1961    3.0000    0.0000 N   0  0  0  0  0  0  0  0  0  0  0  0
    3.8971    3.7500    0.0000 C   0  0  0  0  0  0  0  0  0  0  0  0
    2.5981    3.0000    0.0000 C   0  0  0  0  0  0  0  0  0  0  0  0
    2.5980    1.5000    0.0000 N   0  0  0  0  0  0  0  0  0  0  0  0
    3.8971    0.7500    0.0000 C   0  0  0  0  0  0  0  0  0  0  0  0
    5.1961    1.5000    0.0000 C   0  0  0  0  0  0  0  0  0  0  0  0
    1.2990    0.7500    0.0000 C   0  0  0  0  0  0  0  0  0  0  0  0
    0.0000    1.5000    0.0000 C   0  0  0  0  0  0  0  0  0  0  0  0
   -1.2990    0.7500    0.0000 C   0  0  0  0  0  0  0  0  0  0  0  0
   -1.2990   -0.7500    0.0000 C   0  0  0  0  0  0  0  0  0  0  0  0
   -2.5980   -1.5000    0.0000 Cl  0  0  0  0  0  0  0  0  0  0  0  0
    0.0000   -1.5000    0.0000 C   0  0  0  0  0  0  0  0  0  0  0  0
    1.2990   -0.7500    0.0000 C   0  0  0  0  0  0  0  0  0  0  0  0
   10.3923    7.4999    0.0000 C   0  0  0  0  0  0  0  0  0  0  0  0
   11.6914    8.2499    0.0000 C   0  0  0  0  0  0  0  0  0  0  0  0
  1  2  1  0  0  0  0
  2  3  2  0  0  0  0
  3  4  1  0  0  0  0
  4  5  2  0  0  0  0
  5  6  1  0  0  0  0
  6  7  1  0  0  0  0
  7  8  1  0  0  0  0
  8  9  1  0  0  0  0
  9 10  1  0  0  0  0
 10 11  1  0  0  0  0
 11 12  1  0  0  0  0
 12 13  1  0  0  0  0
 13 14  1  0  0  0  0
 14 15  1  0  0  0  0
 10 15  1  0  0  0  0
 13 16  1  0  0  0  0
 16 17  2  0  0  0  0
 17 18  1  0  0  0  0
 18 19  2  0  0  0  0
 19 20  1  0  0  0  0
 19 21  1  0  0  0  0
 21 22  2  0  0  0  0
 16 22  1  0  0  0  0
  5 23  1  0  0  0  0
 23 24  2  0  0  0  0
  2 24  1  0  0  0  0
M  END
> <chemblId>
CHEMBL1940408

> <bioactivity__type>
Ki

> <units>
nM

> <value>
589.0

$$$$

  CDK     11271517592D 0   0.00000     0.00000     0

 24 26  0  0  0  0              1 V2000 
   12.9904   10.4999    0.0000 F   0  0  0  0  0  0  0  0  0  0  0  0
   11.6914    9.7499    0.0000 C   0  0  0  0  0  0  0  0  0  0  0  0
   10.3923   10.4999    0.0000 C   0  0  0  0  0  0  0  0  0  0  0  0
    9.0933    9.7500    0.0000 C   0  0  0  0  0  0  0  0  0  0  0  0
    9.0933    8.2500    0.0000 C   0  0  0  0  0  0  0  0  0  0  0  0
    7.7942    7.5000    0.0000 S   0  0  0  0  0  0  0  0  0  0  0  0
    7.7942    6.0000    0.0000 C   0  0  0  0  0  0  0  0  0  0  0  0
    6.4952    5.2500    0.0000 C   0  0  0  0  0  0  0  0  0  0  0  0
    6.4952    3.7500    0.0000 C   0  0  0  0  0  0  0  0  0  0  0  0
    5.1961    3.0000    0.0000 N   0  0  0  0  0  0  0  0  0  0  0  0
    3.8971    3.7500    0.0000 C   0  0  0  0  0  0  0  0  0  0  0  0
    2.5981    3.0000    0.0000 C   0  0  0  0  0  0  0  0  0  0  0  0
    2.5980    1.5000    0.0000 N   0  0  0  0  0  0  0  0  0  0  0  0
    3.8971    0.7500    0.0000 C   0  0  0  0  0  0  0  0  0  0  0  0
    5.1961    1.5000    0.0000 C   0  0  0  0  0  0  0  0  0  0  0  0
    1.2990    0.7500    0.0000 C   0  0  0  0  0  0  0  0  0  0  0  0
    0.0000    1.5000    0.0000 C   0  0  0  0  0  0  0  0  0  0  0  0
   -1.2990    0.7500    0.0000 C   0  0  0  0  0  0  0  0  0  0  0  0
   -1.2990   -0.7500    0.0000 C   0  0  0  0  0  0  0  0  0  0  0  0
   -2.5980   -1.5000    0.0000 Cl  0  0  0  0  0  0  0  0  0  0  0  0
    0.0000   -1.5000    0.0000 C   0  0  0  0  0  0  0  0  0  0  0  0
    1.2990   -0.7500    0.0000 C   0  0  0  0  0  0  0  0  0  0  0  0
   10.3923    7.4999    0.0000 C   0  0  0  0  0  0  0  0  0  0  0  0
   11.6914    8.2499    0.0000 C   0  0  0  0  0  0  0  0  0  0  0  0
  1  2  1  0  0  0  0
  2  3  2  0  0  0  0
  3  4  1  0  0  0  0
  4  5  2  0  0  0  0
  5  6  1  0  0  0  0
  6  7  1  0  0  0  0
  7  8  1  0  0  0  0
  8  9  1  0  0  0  0
  9 10  1  0  0  0  0
 10 11  1  0  0  0  0
 11 12  1  0  0  0  0
 12 13  1  0  0  0  0
 13 14  1  0  0  0  0
 14 15  1  0  0  0  0
 10 15  1  0  0  0  0
 13 16  1  0  0  0  0
 16 17  2  0  0  0  0
 17 18  1  0  0  0  0
 18 19  2  0  0  0  0
 19 20  1  0  0  0  0
 19 21  1  0  0  0  0
 21 22  2  0  0  0  0
 16 22  1  0  0  0  0
  5 23  1  0  0  0  0
 23 24  2  0  0  0  0
  2 24  1  0  0  0  0
M  END
> <chemblId>
CHEMBL1940409

> <bioactivity__type>
Ki

> <units>
nM

> <value>
52.0

$$$$

  CDK     11271517592D 0   0.00000     0.00000     0

 24 26  0  0  0  0              1 V2000 
   12.9904   10.4999    0.0000 F   0  0  0  0  0  0  0  0  0  0  0  0
   11.6914    9.7499    0.0000 C   0  0  0  0  0  0  0  0  0  0  0  0
   10.3923   10.4999    0.0000 C   0  0  0  0  0  0  0  0  0  0  0  0
    9.0933    9.7500    0.0000 C   0  0  0  0  0  0  0  0  0  0  0  0
    9.0933    8.2500    0.0000 C   0  0  0  0  0  0  0  0  0  0  0  0
    7.7942    7.5000    0.0000 O   0  0  0  0  0  0  0  0  0  0  0  0
    7.7942    6.0000    0.0000 C   0  0  0  0  0  0  0  0  0  0  0  0
    6.4952    5.2500    0.0000 C   0  0  0  0  0  0  0  0  0  0  0  0
    6.4952    3.7500    0.0000 C   0  0  0  0  0  0  0  0  0  0  0  0
    5.1961    3.0000    0.0000 N   0  0  0  0  0  0  0  0  0  0  0  0
    3.8971    3.7500    0.0000 C   0  0  0  0  0  0  0  0  0  0  0  0
    2.5981    3.0000    0.0000 C   0  0  0  0  0  0  0  0  0  0  0  0
    2.5980    1.5000    0.0000 N   0  0  0  0  0  0  0  0  0  0  0  0
    3.8971    0.7500    0.0000 C   0  0  0  0  0  0  0  0  0  0  0  0
    5.1961    1.5000    0.0000 C   0  0  0  0  0  0  0  0  0  0  0  0
    1.2990    0.7500    0.0000 C   0  0  0  0  0  0  0  0  0  0  0  0
    0.0000    1.5000    0.0000 C   0  0  0  0  0  0  0  0  0  0  0  0
   -1.2990    0.7500    0.0000 C   0  0  0  0  0  0  0  0  0  0  0  0
   -1.2990   -0.7500    0.0000 C   0  0  0  0  0  0  0  0  0  0  0  0
   -2.5980   -1.5000    0.0000 Cl  0  0  0  0  0  0  0  0  0  0  0  0
    0.0000   -1.5000    0.0000 C   0  0  0  0  0  0  0  0  0  0  0  0
    1.2990   -0.7500    0.0000 C   0  0  0  0  0  0  0  0  0  0  0  0
   10.3923    7.4999    0.0000 C   0  0  0  0  0  0  0  0  0  0  0  0
   11.6914    8.2499    0.0000 C   0  0  0  0  0  0  0  0  0  0  0  0
  1  2  1  0  0  0  0
  2  3  2  0  0  0  0
  3  4  1  0  0  0  0
  4  5  2  0  0  0  0
  5  6  1  0  0  0  0
  6  7  1  0  0  0  0
  7  8  1  0  0  0  0
  8  9  1  0  0  0  0
  9 10  1  0  0  0  0
 10 11  1  0  0  0  0
 11 12  1  0  0  0  0
 12 13  1  0  0  0  0
 13 14  1  0  0  0  0
 14 15  1  0  0  0  0
 10 15  1  0  0  0  0
 13 16  1  0  0  0  0
 16 17  2  0  0  0  0
 17 18  1  0  0  0  0
 18 19  2  0  0  0  0
 19 20  1  0  0  0  0
 19 21  1  0  0  0  0
 21 22  2  0  0  0  0
 16 22  1  0  0  0  0
  5 23  1  0  0  0  0
 23 24  2  0  0  0  0
  2 24  1  0  0  0  0
M  END
> <chemblId>
CHEMBL1940411

> <bioactivity__type>
Ki

> <units>
nM

> <value>
135.0

$$$$

  CDK     11271517592D 0   0.00000     0.00000     0

 23 25  0  0  0  0              1 V2000 
   -2.5980   -1.5000    0.0000 F   0  0  0  0  0  0  0  0  0  0  0  0
   -1.2990   -0.7500    0.0000 C   0  0  0  0  0  0  0  0  0  0  0  0
    0.0000   -1.5000    0.0000 C   0  0  0  0  0  0  0  0  0  0  0  0
    1.2990   -0.7500    0.0000 C   0  0  0  0  0  0  0  0  0  0  0  0
    1.2990    0.7500    0.0000 C   0  0  0  0  0  0  0  0  0  0  0  0
    2.5980    1.5000    0.0000 C   0  0  0  0  0  0  0  0  0  0  0  0
    2.5981    3.0000    0.0000 C   0  0  0  0  0  0  0  0  0  0  0  0
    3.8971    3.7500    0.0000 C   0  0  0  0  0  0  0  0  0  0  0  0
    3.8971    5.2500    0.0000 C   0  0  0  0  0  0  0  0  0  0  0  0
    5.1961    6.0000    0.0000 N   0  0  0  0  0  0  0  0  0  0  0  0
    6.4952    5.2500    0.0000 C   0  0  0  0  0  0  0  0  0  0  0  0
    7.7942    6.0000    0.0000 C   0  0  0  0  0  0  0  0  0  0  0  0
    7.7942    7.5000    0.0000 N   0  0  0  0  0  0  0  0  0  0  0  0
    6.4952    8.2500    0.0000 C   0  0  0  0  0  0  0  0  0  0  0  0
    5.1962    7.5000    0.0000 C   0  0  0  0  0  0  0  0  0  0  0  0
    9.0933    8.2500    0.0000 C   0  0  0  0  0  0  0  0  0  0  0  0
   10.3923    7.4999    0.0000 N   0  0  0  0  0  0  0  0  0  0  0  0
   11.6914    8.2499    0.0000 C   0  0  0  0  0  0  0  0  0  0  0  0
   11.6914    9.7499    0.0000 C   0  0  0  0  0  0  0  0  0  0  0  0
   10.3923   10.4999    0.0000 C   0  0  0  0  0  0  0  0  0  0  0  0
    9.0933    9.7500    0.0000 N   0  0  0  0  0  0  0  0  0  0  0  0
    0.0000    1.5000    0.0000 C   0  0  0  0  0  0  0  0  0  0  0  0
   -1.2990    0.7500    0.0000 C   0  0  0  0  0  0  0  0  0  0  0  0
  1  2  1  0  0  0  0
  2  3  2  0  0  0  0
  3  4  1  0  0  0  0
  4  5  2  0  0  0  0
  5  6  1  0  0  0  0
  6  7  1  0  0  0  0
  7  8  1  0  0  0  0
  8  9  1  0  0  0  0
  9 10  1  0  0  0  0
 10 11  1  0  0  0  0
 11 12  1  0  0  0  0
 12 13  1  0  0  0  0
 13 14  1  0  0  0  0
 14 15  1  0  0  0  0
 10 15  1  0  0  0  0
 13 16  1  0  0  0  0
 16 17  2  0  0  0  0
 17 18  1  0  0  0  0
 18 19  2  0  0  0  0
 19 20  1  0  0  0  0
 20 21  2  0  0  0  0
 16 21  1  0  0  0  0
  5 22  1  0  0  0  0
 22 23  2  0  0  0  0
  2 23  1  0  0  0  0
M  END
> <chemblId>
CHEMBL1940415

> <bioactivity__type>
Ki

> <units>
nM

> <value>
134.0

$$$$

  CDK     11271517592D 0   0.00000     0.00000     0

 23 25  0  0  0  0              1 V2000 
   -2.5980    1.5000    0.0000 F   0  0  0  0  0  0  0  0  0  0  0  0
   -1.2990    0.7500    0.0000 C   0  0  0  0  0  0  0  0  0  0  0  0
    0.0000    1.5000    0.0000 C   0  0  0  0  0  0  0  0  0  0  0  0
    1.2990    0.7500    0.0000 C   0  0  0  0  0  0  0  0  0  0  0  0
    1.2990   -0.7500    0.0000 C   0  0  0  0  0  0  0  0  0  0  0  0
    2.5980   -1.5000    0.0000 S   0  0  0  0  0  0  0  0  0  0  0  0
    2.5981   -3.0000    0.0000 C   0  0  0  0  0  0  0  0  0  0  0  0
    3.8971   -3.7500    0.0000 C   0  0  0  0  0  0  0  0  0  0  0  0
    3.8971   -5.2500    0.0000 C   0  0  0  0  0  0  0  0  0  0  0  0
    5.1961   -6.0000    0.0000 N   0  0  0  0  0  0  0  0  0  0  0  0
    5.1962   -7.5000    0.0000 C   0  0  0  0  0  0  0  0  0  0  0  0
    6.4952   -8.2500    0.0000 C   0  0  0  0  0  0  0  0  0  0  0  0
    7.7942   -7.5000    0.0000 N   0  0  0  0  0  0  0  0  0  0  0  0
    7.7942   -6.0000    0.0000 C   0  0  0  0  0  0  0  0  0  0  0  0
    6.4952   -5.2500    0.0000 C   0  0  0  0  0  0  0  0  0  0  0  0
    9.0933   -8.2500    0.0000 C   0  0  0  0  0  0  0  0  0  0  0  0
    9.0933   -9.7500    0.0000 N   0  0  0  0  0  0  0  0  0  0  0  0
   10.3923  -10.4999    0.0000 C   0  0  0  0  0  0  0  0  0  0  0  0
   11.6914   -9.7499    0.0000 C   0  0  0  0  0  0  0  0  0  0  0  0
   11.6914   -8.2499    0.0000 C   0  0  0  0  0  0  0  0  0  0  0  0
   10.3923   -7.4999    0.0000 N   0  0  0  0  0  0  0  0  0  0  0  0
    0.0000   -1.5000    0.0000 C   0  0  0  0  0  0  0  0  0  0  0  0
   -1.2990   -0.7500    0.0000 C   0  0  0  0  0  0  0  0  0  0  0  0
  1  2  1  0  0  0  0
  2  3  2  0  0  0  0
  3  4  1  0  0  0  0
  4  5  2  0  0  0  0
  5  6  1  0  0  0  0
  6  7  1  0  0  0  0
  7  8  1  0  0  0  0
  8  9  1  0  0  0  0
  9 10  1  0  0  0  0
 10 11  1  0  0  0  0
 11 12  1  0  0  0  0
 12 13  1  0  0  0  0
 13 14  1  0  0  0  0
 14 15  1  0  0  0  0
 10 15  1  0  0  0  0
 13 16  1  0  0  0  0
 16 17  2  0  0  0  0
 17 18  1  0  0  0  0
 18 19  2  0  0  0  0
 19 20  1  0  0  0  0
 20 21  2  0  0  0  0
 16 21  1  0  0  0  0
  5 22  1  0  0  0  0
 22 23  2  0  0  0  0
  2 23  1  0  0  0  0
M  END
> <chemblId>
CHEMBL1940416

> <bioactivity__type>
Ki

> <units>
nM

> <value>
495.0

$$$$

  CDK     11271517592D 0   0.00000     0.00000     0

 23 25  0  0  0  0              1 V2000 
   -2.5980    1.5000    0.0000 F   0  0  0  0  0  0  0  0  0  0  0  0
   -1.2990    0.7500    0.0000 C   0  0  0  0  0  0  0  0  0  0  0  0
    0.0000    1.5000    0.0000 C   0  0  0  0  0  0  0  0  0  0  0  0
    1.2990    0.7500    0.0000 C   0  0  0  0  0  0  0  0  0  0  0  0
    1.2990   -0.7500    0.0000 C   0  0  0  0  0  0  0  0  0  0  0  0
    2.5980   -1.5000    0.0000 O   0  0  0  0  0  0  0  0  0  0  0  0
    2.5981   -3.0000    0.0000 C   0  0  0  0  0  0  0  0  0  0  0  0
    3.8971   -3.7500    0.0000 C   0  0  0  0  0  0  0  0  0  0  0  0
    3.8971   -5.2500    0.0000 C   0  0  0  0  0  0  0  0  0  0  0  0
    5.1961   -6.0000    0.0000 N   0  0  0  0  0  0  0  0  0  0  0  0
    5.1962   -7.5000    0.0000 C   0  0  0  0  0  0  0  0  0  0  0  0
    6.4952   -8.2500    0.0000 C   0  0  0  0  0  0  0  0  0  0  0  0
    7.7942   -7.5000    0.0000 N   0  0  0  0  0  0  0  0  0  0  0  0
    7.7942   -6.0000    0.0000 C   0  0  0  0  0  0  0  0  0  0  0  0
    6.4952   -5.2500    0.0000 C   0  0  0  0  0  0  0  0  0  0  0  0
    9.0933   -8.2500    0.0000 C   0  0  0  0  0  0  0  0  0  0  0  0
    9.0933   -9.7500    0.0000 N   0  0  0  0  0  0  0  0  0  0  0  0
   10.3923  -10.4999    0.0000 C   0  0  0  0  0  0  0  0  0  0  0  0
   11.6914   -9.7499    0.0000 C   0  0  0  0  0  0  0  0  0  0  0  0
   11.6914   -8.2499    0.0000 C   0  0  0  0  0  0  0  0  0  0  0  0
   10.3923   -7.4999    0.0000 N   0  0  0  0  0  0  0  0  0  0  0  0
    0.0000   -1.5000    0.0000 C   0  0  0  0  0  0  0  0  0  0  0  0
   -1.2990   -0.7500    0.0000 C   0  0  0  0  0  0  0  0  0  0  0  0
  1  2  1  0  0  0  0
  2  3  2  0  0  0  0
  3  4  1  0  0  0  0
  4  5  2  0  0  0  0
  5  6  1  0  0  0  0
  6  7  1  0  0  0  0
  7  8  1  0  0  0  0
  8  9  1  0  0  0  0
  9 10  1  0  0  0  0
 10 11  1  0  0  0  0
 11 12  1  0  0  0  0
 12 13  1  0  0  0  0
 13 14  1  0  0  0  0
 14 15  1  0  0  0  0
 10 15  1  0  0  0  0
 13 16  1  0  0  0  0
 16 17  2  0  0  0  0
 17 18  1  0  0  0  0
 18 19  2  0  0  0  0
 19 20  1  0  0  0  0
 20 21  2  0  0  0  0
 16 21  1  0  0  0  0
  5 22  1  0  0  0  0
 22 23  2  0  0  0  0
  2 23  1  0  0  0  0
M  END
> <chemblId>
CHEMBL1940417

> <bioactivity__type>
Ki

> <units>
nM

> <value>
259.0

$$$$

  CDK     11271517592D 0   0.00000     0.00000     0

 23 25  0  0  0  0              1 V2000 
   -2.5980   -1.5000    0.0000 F   0  0  0  0  0  0  0  0  0  0  0  0
   -1.2990   -0.7500    0.0000 C   0  0  0  0  0  0  0  0  0  0  0  0
    0.0000   -1.5000    0.0000 C   0  0  0  0  0  0  0  0  0  0  0  0
    1.2990   -0.7500    0.0000 C   0  0  0  0  0  0  0  0  0  0  0  0
    1.2990    0.7500    0.0000 C   0  0  0  0  0  0  0  0  0  0  0  0
    2.5980    1.5000    0.0000 C   0  0  0  0  0  0  0  0  0  0  0  0
    2.5981    3.0000    0.0000 C   0  0  0  0  0  0  0  0  0  0  0  0
    3.8971    3.7500    0.0000 C   0  0  0  0  0  0  0  0  0  0  0  0
    3.8971    5.2500    0.0000 C   0  0  0  0  0  0  0  0  0  0  0  0
    5.1961    6.0000    0.0000 N   0  0  0  0  0  0  0  0  0  0  0  0
    6.4952    5.2500    0.0000 C   0  0  0  0  0  0  0  0  0  0  0  0
    7.7942    6.0000    0.0000 C   0  0  0  0  0  0  0  0  0  0  0  0
    7.7942    7.5000    0.0000 N   0  0  0  0  0  0  0  0  0  0  0  0
    6.4952    8.2500    0.0000 C   0  0  0  0  0  0  0  0  0  0  0  0
    5.1962    7.5000    0.0000 C   0  0  0  0  0  0  0  0  0  0  0  0
    9.0933    8.2500    0.0000 C   0  0  0  0  0  0  0  0  0  0  0  0
   10.3923    7.4999    0.0000 C   0  0  0  0  0  0  0  0  0  0  0  0
   11.6914    8.2499    0.0000 C   0  0  0  0  0  0  0  0  0  0  0  0
   11.6914    9.7499    0.0000 C   0  0  0  0  0  0  0  0  0  0  0  0
   10.3923   10.4999    0.0000 C   0  0  0  0  0  0  0  0  0  0  0  0
    9.0933    9.7500    0.0000 N   0  0  0  0  0  0  0  0  0  0  0  0
    0.0000    1.5000    0.0000 C   0  0  0  0  0  0  0  0  0  0  0  0
   -1.2990    0.7500    0.0000 C   0  0  0  0  0  0  0  0  0  0  0  0
  1  2  1  0  0  0  0
  2  3  2  0  0  0  0
  3  4  1  0  0  0  0
  4  5  2  0  0  0  0
  5  6  1  0  0  0  0
  6  7  1  0  0  0  0
  7  8  1  0  0  0  0
  8  9  1  0  0  0  0
  9 10  1  0  0  0  0
 10 11  1  0  0  0  0
 11 12  1  0  0  0  0
 12 13  1  0  0  0  0
 13 14  1  0  0  0  0
 14 15  1  0  0  0  0
 10 15  1  0  0  0  0
 13 16  1  0  0  0  0
 16 17  2  0  0  0  0
 17 18  1  0  0  0  0
 18 19  2  0  0  0  0
 19 20  1  0  0  0  0
 20 21  2  0  0  0  0
 16 21  1  0  0  0  0
  5 22  1  0  0  0  0
 22 23  2  0  0  0  0
  2 23  1  0  0  0  0
M  END
> <chemblId>
CHEMBL1940418

> <bioactivity__type>
Ki

> <units>
nM

> <value>
238.0

$$$$

  CDK     11271517592D 0   0.00000     0.00000     0

 23 25  0  0  0  0              1 V2000 
   -2.5980    1.5000    0.0000 F   0  0  0  0  0  0  0  0  0  0  0  0
   -1.2990    0.7500    0.0000 C   0  0  0  0  0  0  0  0  0  0  0  0
    0.0000    1.5000    0.0000 C   0  0  0  0  0  0  0  0  0  0  0  0
    1.2990    0.7500    0.0000 C   0  0  0  0  0  0  0  0  0  0  0  0
    1.2990   -0.7500    0.0000 C   0  0  0  0  0  0  0  0  0  0  0  0
    2.5980   -1.5000    0.0000 S   0  0  0  0  0  0  0  0  0  0  0  0
    2.5981   -3.0000    0.0000 C   0  0  0  0  0  0  0  0  0  0  0  0
    3.8971   -3.7500    0.0000 C   0  0  0  0  0  0  0  0  0  0  0  0
    3.8971   -5.2500    0.0000 C   0  0  0  0  0  0  0  0  0  0  0  0
    5.1961   -6.0000    0.0000 N   0  0  0  0  0  0  0  0  0  0  0  0
    5.1962   -7.5000    0.0000 C   0  0  0  0  0  0  0  0  0  0  0  0
    6.4952   -8.2500    0.0000 C   0  0  0  0  0  0  0  0  0  0  0  0
    7.7942   -7.5000    0.0000 N   0  0  0  0  0  0  0  0  0  0  0  0
    7.7942   -6.0000    0.0000 C   0  0  0  0  0  0  0  0  0  0  0  0
    6.4952   -5.2500    0.0000 C   0  0  0  0  0  0  0  0  0  0  0  0
    9.0933   -8.2500    0.0000 C   0  0  0  0  0  0  0  0  0  0  0  0
    9.0933   -9.7500    0.0000 C   0  0  0  0  0  0  0  0  0  0  0  0
   10.3923  -10.4999    0.0000 C   0  0  0  0  0  0  0  0  0  0  0  0
   11.6914   -9.7499    0.0000 C   0  0  0  0  0  0  0  0  0  0  0  0
   11.6914   -8.2499    0.0000 C   0  0  0  0  0  0  0  0  0  0  0  0
   10.3923   -7.4999    0.0000 N   0  0  0  0  0  0  0  0  0  0  0  0
    0.0000   -1.5000    0.0000 C   0  0  0  0  0  0  0  0  0  0  0  0
   -1.2990   -0.7500    0.0000 C   0  0  0  0  0  0  0  0  0  0  0  0
  1  2  1  0  0  0  0
  2  3  2  0  0  0  0
  3  4  1  0  0  0  0
  4  5  2  0  0  0  0
  5  6  1  0  0  0  0
  6  7  1  0  0  0  0
  7  8  1  0  0  0  0
  8  9  1  0  0  0  0
  9 10  1  0  0  0  0
 10 11  1  0  0  0  0
 11 12  1  0  0  0  0
 12 13  1  0  0  0  0
 13 14  1  0  0  0  0
 14 15  1  0  0  0  0
 10 15  1  0  0  0  0
 13 16  1  0  0  0  0
 16 17  2  0  0  0  0
 17 18  1  0  0  0  0
 18 19  2  0  0  0  0
 19 20  1  0  0  0  0
 20 21  2  0  0  0  0
 16 21  1  0  0  0  0
  5 22  1  0  0  0  0
 22 23  2  0  0  0  0
  2 23  1  0  0  0  0
M  END
> <chemblId>
CHEMBL1940419

> <bioactivity__type>
Ki

> <units>
nM

> <value>
265.0

$$$$

  CDK     11271517592D 0   0.00000     0.00000     0

 23 25  0  0  0  0              1 V2000 
   -2.5980    1.5000    0.0000 F   0  0  0  0  0  0  0  0  0  0  0  0
   -1.2990    0.7500    0.0000 C   0  0  0  0  0  0  0  0  0  0  0  0
    0.0000    1.5000    0.0000 C   0  0  0  0  0  0  0  0  0  0  0  0
    1.2990    0.7500    0.0000 C   0  0  0  0  0  0  0  0  0  0  0  0
    1.2990   -0.7500    0.0000 C   0  0  0  0  0  0  0  0  0  0  0  0
    2.5980   -1.5000    0.0000 O   0  0  0  0  0  0  0  0  0  0  0  0
    2.5981   -3.0000    0.0000 C   0  0  0  0  0  0  0  0  0  0  0  0
    3.8971   -3.7500    0.0000 C   0  0  0  0  0  0  0  0  0  0  0  0
    3.8971   -5.2500    0.0000 C   0  0  0  0  0  0  0  0  0  0  0  0
    5.1961   -6.0000    0.0000 N   0  0  0  0  0  0  0  0  0  0  0  0
    5.1962   -7.5000    0.0000 C   0  0  0  0  0  0  0  0  0  0  0  0
    6.4952   -8.2500    0.0000 C   0  0  0  0  0  0  0  0  0  0  0  0
    7.7942   -7.5000    0.0000 N   0  0  0  0  0  0  0  0  0  0  0  0
    7.7942   -6.0000    0.0000 C   0  0  0  0  0  0  0  0  0  0  0  0
    6.4952   -5.2500    0.0000 C   0  0  0  0  0  0  0  0  0  0  0  0
    9.0933   -8.2500    0.0000 C   0  0  0  0  0  0  0  0  0  0  0  0
    9.0933   -9.7500    0.0000 C   0  0  0  0  0  0  0  0  0  0  0  0
   10.3923  -10.4999    0.0000 C   0  0  0  0  0  0  0  0  0  0  0  0
   11.6914   -9.7499    0.0000 C   0  0  0  0  0  0  0  0  0  0  0  0
   11.6914   -8.2499    0.0000 C   0  0  0  0  0  0  0  0  0  0  0  0
   10.3923   -7.4999    0.0000 N   0  0  0  0  0  0  0  0  0  0  0  0
    0.0000   -1.5000    0.0000 C   0  0  0  0  0  0  0  0  0  0  0  0
   -1.2990   -0.7500    0.0000 C   0  0  0  0  0  0  0  0  0  0  0  0
  1  2  1  0  0  0  0
  2  3  2  0  0  0  0
  3  4  1  0  0  0  0
  4  5  2  0  0  0  0
  5  6  1  0  0  0  0
  6  7  1  0  0  0  0
  7  8  1  0  0  0  0
  8  9  1  0  0  0  0
  9 10  1  0  0  0  0
 10 11  1  0  0  0  0
 11 12  1  0  0  0  0
 12 13  1  0  0  0  0
 13 14  1  0  0  0  0
 14 15  1  0  0  0  0
 10 15  1  0  0  0  0
 13 16  1  0  0  0  0
 16 17  2  0  0  0  0
 17 18  1  0  0  0  0
 18 19  2  0  0  0  0
 19 20  1  0  0  0  0
 20 21  2  0  0  0  0
 16 21  1  0  0  0  0
  5 22  1  0  0  0  0
 22 23  2  0  0  0  0
  2 23  1  0  0  0  0
M  END
> <chemblId>
CHEMBL1940420

> <bioactivity__type>
Ki

> <units>
nM

> <value>
180.0

$$$$

  CDK     11271517592D 0   0.00000     0.00000     0

 23 26  0  0  0  0              1 V2000 
    3.7348   -1.2135    0.0000 C   0  0  0  0  0  0  0  0  0  0  0  0
    2.3083   -1.6771    0.0000 C   0  0  0  0  0  0  0  0  0  0  0  0
    1.4266   -0.4635    0.0000 C   0  0  0  0  0  0  0  0  0  0  0  0
    0.0000    0.0000    0.0000 C   0  0  0  0  0  0  0  0  0  0  0  0
   -1.4266   -0.4635    0.0000 C   0  0  0  0  0  0  0  0  0  0  0  0
   -2.3083   -1.6771    0.0000 C   0  0  0  0  0  0  0  0  0  0  0  0
   -2.3083   -3.1771    0.0000 C   0  0  0  0  0  0  0  0  0  0  0  0
   -3.8000   -3.3338    0.0000 C   0  0  0  0  0  0  0  0  0  0  0  0
   -4.4102   -4.7042    0.0000 C   0  0  0  0  0  0  0  0  0  0  0  0
   -3.5285   -5.9177    0.0000 C   0  0  0  0  0  0  0  0  0  0  0  0
   -2.0367   -5.7609    0.0000 C   0  0  0  0  0  0  0  0  0  0  0  0
   -1.4266   -4.3906    0.0000 C   0  0  0  0  0  0  0  0  0  0  0  0
   -0.0000   -4.8541    0.0000 C   0  0  0  0  0  0  0  0  0  0  0  0
    1.4266   -4.3906    0.0000 C   0  0  0  0  0  0  0  0  0  0  0  0
    2.3083   -3.1771    0.0000 N   0  0  0  0  0  0  0  0  0  0  0  0
    3.7348   -3.6406    0.0000 C   0  0  0  0  0  0  0  0  0  0  0  0
   -2.3083    0.7500    0.0000 N   0  0  0  0  0  0  0  0  0  0  0  0
   -1.4266    1.9635    0.0000 C   0  0  0  0  0  0  0  0  0  0  0  0
   -1.7385    3.4307    0.0000 C   0  0  0  0  0  0  0  0  0  0  0  0
   -0.6237    4.4344    0.0000 C   0  0  0  0  0  0  0  0  0  0  0  0
    0.8028    3.9709    0.0000 C   0  0  0  0  0  0  0  0  0  0  0  0
    1.1147    2.5037    0.0000 C   0  0  0  0  0  0  0  0  0  0  0  0
    0.0000    1.5000    0.0000 C   0  0  0  0  0  0  0  0  0  0  0  0
  2  1  1  6  0  0  0
  2  3  1  0  0  0  0
  3  4  1  0  0  0  0
  4  5  2  0  0  0  0
  5  6  1  0  0  0  0
  6  7  1  0  0  0  0
  7  8  2  0  0  0  0
  8  9  1  0  0  0  0
  9 10  2  0  0  0  0
 10 11  1  0  0  0  0
 11 12  2  0  0  0  0
  7 12  1  0  0  0  0
 12 13  1  0  0  0  0
 13 14  1  0  0  0  0
 14 15  1  0  0  0  0
  2 15  1  0  0  0  0
 15 16  1  0  0  0  0
  5 17  1  0  0  0  0
 17 18  1  0  0  0  0
 18 19  2  0  0  0  0
 19 20  1  0  0  0  0
 20 21  2  0  0  0  0
 21 22  1  0  0  0  0
 22 23  2  0  0  0  0
  4 23  1  0  0  0  0
 18 23  1  0  0  0  0
M  END
> <chemblId>
CHEMBL1949725

> <bioactivity__type>
Ki

> <units>
nM

> <value>
6.1

$$$$

  CDK     11271517592D 0   0.00000     0.00000     0

 23 26  0  0  0  0              1 V2000 
    3.7348   -1.2135    0.0000 C   0  0  0  0  0  0  0  0  0  0  0  0
    2.3083   -1.6771    0.0000 C   0  0  0  0  0  0  0  0  0  0  0  0
    1.4266   -0.4635    0.0000 C   0  0  0  0  0  0  0  0  0  0  0  0
    0.0000    0.0000    0.0000 C   0  0  0  0  0  0  0  0  0  0  0  0
   -1.4266   -0.4635    0.0000 C   0  0  0  0  0  0  0  0  0  0  0  0
   -2.3083   -1.6771    0.0000 C   0  0  0  0  0  0  0  0  0  0  0  0
   -2.3083   -3.1771    0.0000 C   0  0  0  0  0  0  0  0  0  0  0  0
   -3.8000   -3.3338    0.0000 C   0  0  0  0  0  0  0  0  0  0  0  0
   -4.4102   -4.7042    0.0000 C   0  0  0  0  0  0  0  0  0  0  0  0
   -3.5285   -5.9177    0.0000 C   0  0  0  0  0  0  0  0  0  0  0  0
   -2.0367   -5.7609    0.0000 C   0  0  0  0  0  0  0  0  0  0  0  0
   -1.4266   -4.3906    0.0000 C   0  0  0  0  0  0  0  0  0  0  0  0
   -0.0000   -4.8541    0.0000 C   0  0  0  0  0  0  0  0  0  0  0  0
    1.4266   -4.3906    0.0000 C   0  0  0  0  0  0  0  0  0  0  0  0
    2.3083   -3.1771    0.0000 N   0  0  0  0  0  0  0  0  0  0  0  0
    3.7348   -3.6406    0.0000 C   0  0  0  0  0  0  0  0  0  0  0  0
   -2.3083    0.7500    0.0000 N   0  0  0  0  0  0  0  0  0  0  0  0
   -1.4266    1.9635    0.0000 C   0  0  0  0  0  0  0  0  0  0  0  0
   -1.7385    3.4307    0.0000 C   0  0  0  0  0  0  0  0  0  0  0  0
   -0.6237    4.4344    0.0000 C   0  0  0  0  0  0  0  0  0  0  0  0
    0.8028    3.9709    0.0000 C   0  0  0  0  0  0  0  0  0  0  0  0
    1.1147    2.5037    0.0000 C   0  0  0  0  0  0  0  0  0  0  0  0
    0.0000    1.5000    0.0000 C   0  0  0  0  0  0  0  0  0  0  0  0
  2  1  1  1  0  0  0
  2  3  1  0  0  0  0
  3  4  1  0  0  0  0
  4  5  2  0  0  0  0
  5  6  1  0  0  0  0
  6  7  1  0  0  0  0
  7  8  2  0  0  0  0
  8  9  1  0  0  0  0
  9 10  2  0  0  0  0
 10 11  1  0  0  0  0
 11 12  2  0  0  0  0
  7 12  1  0  0  0  0
 12 13  1  0  0  0  0
 13 14  1  0  0  0  0
 14 15  1  0  0  0  0
  2 15  1  0  0  0  0
 15 16  1  0  0  0  0
  5 17  1  0  0  0  0
 17 18  1  0  0  0  0
 18 19  2  0  0  0  0
 19 20  1  0  0  0  0
 20 21  2  0  0  0  0
 21 22  1  0  0  0  0
 22 23  2  0  0  0  0
  4 23  1  0  0  0  0
 18 23  1  0  0  0  0
M  END
> <chemblId>
CHEMBL1949726

> <bioactivity__type>
Ki

> <units>
nM

> <value>
640.0

$$$$

  CDK     11271517592D 0   0.00000     0.00000     0

 24 27  0  0  0  0              1 V2000 
    3.7348    5.1406    0.0000 C   0  0  0  0  0  0  0  0  0  0  0  0
    2.3083    4.6771    0.0000 N   0  0  0  0  0  0  0  0  0  0  0  0
    1.4266    5.8906    0.0000 C   0  0  0  0  0  0  0  0  0  0  0  0
    0.0000    6.3541    0.0000 C   0  0  0  0  0  0  0  0  0  0  0  0
   -1.4266    5.8906    0.0000 C   0  0  0  0  0  0  0  0  0  0  0  0
   -2.0367    7.2609    0.0000 C   0  0  0  0  0  0  0  0  0  0  0  0
   -3.5285    7.4177    0.0000 C   0  0  0  0  0  0  0  0  0  0  0  0
   -4.4102    6.2042    0.0000 C   0  0  0  0  0  0  0  0  0  0  0  0
   -3.8000    4.8338    0.0000 C   0  0  0  0  0  0  0  0  0  0  0  0
   -2.3083    4.6771    0.0000 C   0  0  0  0  0  0  0  0  0  0  0  0
   -2.3083    3.1771    0.0000 C   0  0  0  0  0  0  0  0  0  0  0  0
   -1.4266    1.9635    0.0000 C   0  0  0  0  0  0  0  0  0  0  0  0
   -2.3083    0.7500    0.0000 N   0  0  0  0  0  0  0  0  0  0  0  0
   -1.4266   -0.4635    0.0000 C   0  0  0  0  0  0  0  0  0  0  0  0
   -1.7385   -1.9307    0.0000 C   0  0  0  0  0  0  0  0  0  0  0  0
   -0.6237   -2.9344    0.0000 C   0  0  0  0  0  0  0  0  0  0  0  0
    0.8028   -2.4709    0.0000 C   0  0  0  0  0  0  0  0  0  0  0  0
    1.1147   -1.0037    0.0000 C   0  0  0  0  0  0  0  0  0  0  0  0
    0.0000    0.0000    0.0000 C   0  0  0  0  0  0  0  0  0  0  0  0
    0.0000    1.5000    0.0000 C   0  0  0  0  0  0  0  0  0  0  0  0
    1.4266    1.9635    0.0000 C   0  0  0  0  0  0  0  0  0  0  0  0
    2.3083    3.1771    0.0000 C   0  0  0  0  0  0  0  0  0  0  0  0
    3.7348    2.7135    0.0000 C   0  0  0  0  0  0  0  0  0  0  0  0
    4.8496    3.7172    0.0000 O   0  0  0  0  0  0  0  0  0  0  0  0
  1  2  1  0  0  0  0
  2  3  1  0  0  0  0
  3  4  1  0  0  0  0
  4  5  1  0  0  0  0
  5  6  2  0  0  0  0
  6  7  1  0  0  0  0
  7  8  2  0  0  0  0
  8  9  1  0  0  0  0
  9 10  2  0  0  0  0
  5 10  1  0  0  0  0
 10 11  1  0  0  0  0
 11 12  1  0  0  0  0
 12 13  1  0  0  0  0
 13 14  1  0  0  0  0
 14 15  2  0  0  0  0
 15 16  1  0  0  0  0
 16 17  2  0  0  0  0
 17 18  1  0  0  0  0
 18 19  2  0  0  0  0
 14 19  1  0  0  0  0
 19 20  1  0  0  0  0
 12 20  2  0  0  0  0
 20 21  1  0  0  0  0
 21 22  1  0  0  0  0
  2 22  1  0  0  0  0
 22 23  1  1  0  0  0
 23 24  1  0  0  0  0
M  END
> <chemblId>
CHEMBL1949728

> <bioactivity__type>
Ki

> <units>
nM

> <value>
10.3

$$$$

  CDK     11271517592D 0   0.00000     0.00000     0

 24 27  0  0  0  0              1 V2000 
    3.7348    5.1406    0.0000 C   0  0  0  0  0  0  0  0  0  0  0  0
    2.3083    4.6771    0.0000 N   0  0  0  0  0  0  0  0  0  0  0  0
    1.4266    5.8906    0.0000 C   0  0  0  0  0  0  0  0  0  0  0  0
    0.0000    6.3541    0.0000 C   0  0  0  0  0  0  0  0  0  0  0  0
   -1.4266    5.8906    0.0000 C   0  0  0  0  0  0  0  0  0  0  0  0
   -2.0367    7.2609    0.0000 C   0  0  0  0  0  0  0  0  0  0  0  0
   -3.5285    7.4177    0.0000 C   0  0  0  0  0  0  0  0  0  0  0  0
   -4.4102    6.2042    0.0000 C   0  0  0  0  0  0  0  0  0  0  0  0
   -3.8000    4.8338    0.0000 C   0  0  0  0  0  0  0  0  0  0  0  0
   -2.3083    4.6771    0.0000 C   0  0  0  0  0  0  0  0  0  0  0  0
   -2.3083    3.1771    0.0000 C   0  0  0  0  0  0  0  0  0  0  0  0
   -1.4266    1.9635    0.0000 C   0  0  0  0  0  0  0  0  0  0  0  0
   -2.3083    0.7500    0.0000 N   0  0  0  0  0  0  0  0  0  0  0  0
   -1.4266   -0.4635    0.0000 C   0  0  0  0  0  0  0  0  0  0  0  0
   -1.7385   -1.9307    0.0000 C   0  0  0  0  0  0  0  0  0  0  0  0
   -0.6237   -2.9344    0.0000 C   0  0  0  0  0  0  0  0  0  0  0  0
    0.8028   -2.4709    0.0000 C   0  0  0  0  0  0  0  0  0  0  0  0
    1.1147   -1.0037    0.0000 C   0  0  0  0  0  0  0  0  0  0  0  0
    0.0000    0.0000    0.0000 C   0  0  0  0  0  0  0  0  0  0  0  0
    0.0000    1.5000    0.0000 C   0  0  0  0  0  0  0  0  0  0  0  0
    1.4266    1.9635    0.0000 C   0  0  0  0  0  0  0  0  0  0  0  0
    2.3083    3.1771    0.0000 C   0  0  0  0  0  0  0  0  0  0  0  0
    3.7348    2.7135    0.0000 C   0  0  0  0  0  0  0  0  0  0  0  0
    4.8496    3.7172    0.0000 O   0  0  0  0  0  0  0  0  0  0  0  0
  1  2  1  0  0  0  0
  2  3  1  0  0  0  0
  3  4  1  0  0  0  0
  4  5  1  0  0  0  0
  5  6  2  0  0  0  0
  6  7  1  0  0  0  0
  7  8  2  0  0  0  0
  8  9  1  0  0  0  0
  9 10  2  0  0  0  0
  5 10  1  0  0  0  0
 10 11  1  0  0  0  0
 11 12  1  0  0  0  0
 12 13  1  0  0  0  0
 13 14  1  0  0  0  0
 14 15  2  0  0  0  0
 15 16  1  0  0  0  0
 16 17  2  0  0  0  0
 17 18  1  0  0  0  0
 18 19  2  0  0  0  0
 14 19  1  0  0  0  0
 19 20  1  0  0  0  0
 12 20  2  0  0  0  0
 20 21  1  0  0  0  0
 21 22  1  0  0  0  0
  2 22  1  0  0  0  0
 22 23  1  6  0  0  0
 23 24  1  0  0  0  0
M  END
> <chemblId>
CHEMBL1949729

> <bioactivity__type>
Ki

> <units>
nM

> <value>
114.0

$$$$

  CDK     11271517592D 0   0.00000     0.00000     0

 34 38  0  0  0  0              1 V2000 
    4.8810   -3.8751    0.0000 C   0  0  0  0  0  0  0  0  0  0  0  0
    4.1247   -2.5797    0.0000 O   0  0  0  0  0  0  0  0  0  0  0  0
    4.8683   -1.2770    0.0000 C   0  0  0  0  0  0  0  0  0  0  0  0
    6.3683   -1.2697    0.0000 C   0  0  0  0  0  0  0  0  0  0  0  0
    7.1119    0.0330    0.0000 C   0  0  0  0  0  0  0  0  0  0  0  0
    6.3556    1.3284    0.0000 C   0  0  0  0  0  0  0  0  0  0  0  0
    4.8556    1.3210    0.0000 C   0  0  0  0  0  0  0  0  0  0  0  0
    4.1120    0.0183    0.0000 C   0  0  0  0  0  0  0  0  0  0  0  0
    2.6120    0.0110    0.0000 C   0  0  0  0  0  0  0  0  0  0  0  0
    1.7030    1.1840    0.0000 C   0  0  0  0  0  0  0  0  0  0  0  0
    0.2900    0.7770    0.0000 C   0  0  0  0  0  0  0  0  0  0  0  0
   -1.0270    1.4950    0.0000 C   0  0  0  0  0  0  0  0  0  0  0  0
   -1.0450    2.9949    0.0000 O   0  0  0  0  0  0  0  0  0  0  0  0
   -2.2720    0.7770    0.0000 N   0  0  0  0  0  0  0  0  0  0  0  0
   -3.5709    1.5273    0.0000 C   0  0  0  0  0  0  0  0  0  0  0  0
   -4.8701    0.7776    0.0000 C   0  0  0  0  0  0  0  0  0  0  0  0
   -6.1689    1.5279    0.0000 N   0  0  0  0  0  0  0  0  0  0  0  0
   -6.1686    3.0279    0.0000 C   0  0  0  0  0  0  0  0  0  0  0  0
   -7.4674    3.7783    0.0000 C   0  0  0  0  0  0  0  0  0  0  0  0
   -8.7666    3.0286    0.0000 N   0  0  0  0  0  0  0  0  0  0  0  0
   -8.7670    1.5286    0.0000 C   0  0  0  0  0  0  0  0  0  0  0  0
   -7.4682    0.7783    0.0000 C   0  0  0  0  0  0  0  0  0  0  0  0
  -10.0655    3.7789    0.0000 C   0  0  0  0  0  0  0  0  0  0  0  0
  -10.0651    5.2789    0.0000 C   0  0  0  0  0  0  0  0  0  0  0  0
  -11.3640    6.0292    0.0000 C   0  0  0  0  0  0  0  0  0  0  0  0
  -12.6632    5.2795    0.0000 C   0  0  0  0  0  0  0  0  0  0  0  0
  -12.6636    3.7795    0.0000 C   0  0  0  0  0  0  0  0  0  0  0  0
  -11.3647    3.0292    0.0000 C   0  0  0  0  0  0  0  0  0  0  0  0
  -11.3651    1.5292    0.0000 Cl  0  0  0  0  0  0  0  0  0  0  0  0
   -2.2720   -0.7790    0.0000 C   0  0  0  0  0  0  0  0  0  0  0  0
   -3.5711   -1.5289    0.0000 O   0  0  0  0  0  0  0  0  0  0  0  0
   -1.0270   -1.4980    0.0000 N   0  0  0  0  0  0  0  0  0  0  0  0
    0.2900   -0.7790    0.0000 C   0  0  0  0  0  0  0  0  0  0  0  0
    1.7030   -1.1860    0.0000 N   0  0  0  0  0  0  0  0  0  0  0  0
  1  2  1  0  0  0  0
  2  3  1  0  0  0  0
  3  4  2  0  0  0  0
  4  5  1  0  0  0  0
  5  6  2  0  0  0  0
  6  7  1  0  0  0  0
  7  8  2  0  0  0  0
  3  8  1  0  0  0  0
  8  9  1  0  0  0  0
  9 10  2  0  0  0  0
 10 11  1  0  0  0  0
 11 12  1  0  0  0  0
 12 13  2  0  0  0  0
 12 14  1  0  0  0  0
 14 15  1  0  0  0  0
 15 16  1  0  0  0  0
 16 17  1  0  0  0  0
 17 18  1  0  0  0  0
 18 19  1  0  0  0  0
 19 20  1  0  0  0  0
 20 21  1  0  0  0  0
 21 22  1  0  0  0  0
 17 22  1  0  0  0  0
 20 23  1  0  0  0  0
 23 24  2  0  0  0  0
 24 25  1  0  0  0  0
 25 26  2  0  0  0  0
 26 27  1  0  0  0  0
 27 28  2  0  0  0  0
 23 28  1  0  0  0  0
 28 29  1  0  0  0  0
 14 30  1  0  0  0  0
 30 31  2  0  0  0  0
 30 32  1  0  0  0  0
 32 33  1  0  0  0  0
 11 33  2  0  0  0  0
 33 34  1  0  0  0  0
  9 34  1  0  0  0  0
M  END
> <chemblId>
CHEMBL197656

> <bioactivity__type>
Ki

> <units>
nM

> <value>
8550.0

$$$$

  CDK     11271517592D 0   0.00000     0.00000     0

 31 34  0  0  0  0              1 V2000 
    5.1961   -0.7500    0.0000 C   0  0  0  0  0  0  0  0  0  0  0  0
    3.8970   -1.5000    0.0000 O   0  0  0  0  0  0  0  0  0  0  0  0
    2.5980   -0.7500    0.0000 C   0  0  0  0  0  0  0  0  0  0  0  0
    2.5980    0.7500    0.0000 C   0  0  0  0  0  0  0  0  0  0  0  0
    1.2990    1.5000    0.0000 C   0  0  0  0  0  0  0  0  0  0  0  0
    0.0000    0.7500    0.0000 C   0  0  0  0  0  0  0  0  0  0  0  0
   -1.2990    1.5000    0.0000 C   0  0  0  0  0  0  0  0  0  0  0  0
   -2.5980    0.7500    0.0000 C   0  0  0  0  0  0  0  0  0  0  0  0
   -2.5980   -0.7500    0.0000 C   0  0  0  0  0  0  0  0  0  0  0  0
   -1.2990   -1.5000    0.0000 C   0  0  0  0  0  0  0  0  0  0  0  0
   -1.2990   -3.0000    0.0000 N   0  0  0  0  0  0  0  0  0  0  0  0
   -2.5980   -3.7500    0.0000 C   0  0  0  0  0  0  0  0  0  0  0  0
   -2.5980   -5.2500    0.0000 C   0  0  0  0  0  0  0  0  0  0  0  0
   -1.2990   -6.0000    0.0000 N   0  0  0  0  0  0  0  0  0  0  0  0
   -1.2990   -7.5000    0.0000 C   0  0  0  0  0  0  0  0  0  0  0  0
   -2.5980   -8.2500    0.0000 C   0  0  0  0  0  0  0  0  0  0  0  0
   -2.5980   -9.7500    0.0000 C   0  0  0  0  0  0  0  0  0  0  0  0
   -3.8971  -10.5000    0.0000 C   0  0  0  0  0  0  0  0  0  0  0  0
   -3.8971  -12.0000    0.0000 N   0  0  0  0  0  0  0  0  0  0  0  0
   -5.1961  -12.7500    0.0000 N   0  0  0  0  0  0  0  0  0  0  0  0
   -5.1961  -14.2500    0.0000 C   0  0  0  0  0  0  0  0  0  0  0  0
   -3.8971  -15.0000    0.0000 C   0  0  0  0  0  0  0  0  0  0  0  0
   -3.8971  -16.5000    0.0000 O   0  0  0  0  0  0  0  0  0  0  0  0
   -2.5980  -14.2500    0.0000 N   0  0  0  0  0  0  0  0  0  0  0  0
   -1.2990  -15.0000    0.0000 C   0  0  0  0  0  0  0  0  0  0  0  0
   -2.5980  -12.7500    0.0000 C   0  0  0  0  0  0  0  0  0  0  0  0
   -1.2990  -12.0000    0.0000 O   0  0  0  0  0  0  0  0  0  0  0  0
    0.0000   -5.2500    0.0000 C   0  0  0  0  0  0  0  0  0  0  0  0
    0.0000   -3.7500    0.0000 C   0  0  0  0  0  0  0  0  0  0  0  0
    0.0000   -0.7500    0.0000 C   0  0  0  0  0  0  0  0  0  0  0  0
    1.2990   -1.5000    0.0000 C   0  0  0  0  0  0  0  0  0  0  0  0
  1  2  1  0  0  0  0
  2  3  1  0  0  0  0
  3  4  2  0  0  0  0
  4  5  1  0  0  0  0
  5  6  2  0  0  0  0
  6  7  1  0  0  0  0
  7  8  2  0  0  0  0
  8  9  1  0  0  0  0
  9 10  2  0  0  0  0
 10 11  1  0  0  0  0
 11 12  1  0  0  0  0
 12 13  1  0  0  0  0
 13 14  1  0  0  0  0
 14 15  1  0  0  0  0
 15 16  1  0  0  0  0
 16 17  1  0  0  0  0
 17 18  1  0  0  0  0
 18 19  1  0  0  0  0
 19 20  1  0  0  0  0
 20 21  2  0  0  0  0
 21 22  1  0  0  0  0
 22 23  2  0  0  0  0
 22 24  1  0  0  0  0
 24 25  1  0  0  0  0
 24 26  1  0  0  0  0
 19 26  1  0  0  0  0
 26 27  2  0  0  0  0
 14 28  1  0  0  0  0
 28 29  1  0  0  0  0
 11 29  1  0  0  0  0
 10 30  1  0  0  0  0
  6 30  1  0  0  0  0
 30 31  2  0  0  0  0
  3 31  1  0  0  0  0
M  END
> <chemblId>
CHEMBL199824

> <bioactivity__type>
Ki

> <units>
nM

> <value>
7396.0

$$$$

  CDK     11271517592D 0   0.00000     0.00000     0

 33 37  0  0  0  0              1 V2000 
    8.6119    0.0403    0.0000 Cl  0  0  0  0  0  0  0  0  0  0  0  0
    7.1119    0.0330    0.0000 C   0  0  0  0  0  0  0  0  0  0  0  0
    6.3556    1.3284    0.0000 C   0  0  0  0  0  0  0  0  0  0  0  0
    4.8556    1.3210    0.0000 C   0  0  0  0  0  0  0  0  0  0  0  0
    4.1120    0.0183    0.0000 C   0  0  0  0  0  0  0  0  0  0  0  0
    4.8683   -1.2770    0.0000 C   0  0  0  0  0  0  0  0  0  0  0  0
    6.3683   -1.2697    0.0000 C   0  0  0  0  0  0  0  0  0  0  0  0
    2.6120    0.0110    0.0000 C   0  0  0  0  0  0  0  0  0  0  0  0
    1.7030    1.1840    0.0000 C   0  0  0  0  0  0  0  0  0  0  0  0
    0.2900    0.7770    0.0000 C   0  0  0  0  0  0  0  0  0  0  0  0
   -1.0270    1.4950    0.0000 C   0  0  0  0  0  0  0  0  0  0  0  0
   -1.0450    2.9949    0.0000 O   0  0  0  0  0  0  0  0  0  0  0  0
   -2.2720    0.7770    0.0000 N   0  0  0  0  0  0  0  0  0  0  0  0
   -3.5709    1.5273    0.0000 C   0  0  0  0  0  0  0  0  0  0  0  0
   -4.8701    0.7776    0.0000 C   0  0  0  0  0  0  0  0  0  0  0  0
   -6.1689    1.5279    0.0000 N   0  0  0  0  0  0  0  0  0  0  0  0
   -6.1686    3.0279    0.0000 C   0  0  0  0  0  0  0  0  0  0  0  0
   -7.4674    3.7783    0.0000 C   0  0  0  0  0  0  0  0  0  0  0  0
   -8.7666    3.0286    0.0000 N   0  0  0  0  0  0  0  0  0  0  0  0
   -8.7670    1.5286    0.0000 C   0  0  0  0  0  0  0  0  0  0  0  0
   -7.4682    0.7783    0.0000 C   0  0  0  0  0  0  0  0  0  0  0  0
  -10.0655    3.7789    0.0000 C   0  0  0  0  0  0  0  0  0  0  0  0
  -10.0651    5.2789    0.0000 C   0  0  0  0  0  0  0  0  0  0  0  0
  -11.3640    6.0292    0.0000 C   0  0  0  0  0  0  0  0  0  0  0  0
  -12.6632    5.2795    0.0000 C   0  0  0  0  0  0  0  0  0  0  0  0
  -12.6636    3.7795    0.0000 C   0  0  0  0  0  0  0  0  0  0  0  0
  -11.3647    3.0292    0.0000 C   0  0  0  0  0  0  0  0  0  0  0  0
  -11.3651    1.5292    0.0000 Cl  0  0  0  0  0  0  0  0  0  0  0  0
   -2.2720   -0.7790    0.0000 C   0  0  0  0  0  0  0  0  0  0  0  0
   -3.5711   -1.5289    0.0000 O   0  0  0  0  0  0  0  0  0  0  0  0
   -1.0270   -1.4980    0.0000 N   0  0  0  0  0  0  0  0  0  0  0  0
    0.2900   -0.7790    0.0000 C   0  0  0  0  0  0  0  0  0  0  0  0
    1.7030   -1.1860    0.0000 N   0  0  0  0  0  0  0  0  0  0  0  0
  1  2  1  0  0  0  0
  2  3  2  0  0  0  0
  3  4  1  0  0  0  0
  4  5  2  0  0  0  0
  5  6  1  0  0  0  0
  6  7  2  0  0  0  0
  2  7  1  0  0  0  0
  5  8  1  0  0  0  0
  8  9  2  0  0  0  0
  9 10  1  0  0  0  0
 10 11  1  0  0  0  0
 11 12  2  0  0  0  0
 11 13  1  0  0  0  0
 13 14  1  0  0  0  0
 14 15  1  0  0  0  0
 15 16  1  0  0  0  0
 16 17  1  0  0  0  0
 17 18  1  0  0  0  0
 18 19  1  0  0  0  0
 19 20  1  0  0  0  0
 20 21  1  0  0  0  0
 16 21  1  0  0  0  0
 19 22  1  0  0  0  0
 22 23  2  0  0  0  0
 23 24  1  0  0  0  0
 24 25  2  0  0  0  0
 25 26  1  0  0  0  0
 26 27  2  0  0  0  0
 22 27  1  0  0  0  0
 27 28  1  0  0  0  0
 13 29  1  0  0  0  0
 29 30  2  0  0  0  0
 29 31  1  0  0  0  0
 31 32  1  0  0  0  0
 10 32  2  0  0  0  0
 32 33  1  0  0  0  0
  8 33  1  0  0  0  0
M  END
> <chemblId>
CHEMBL199876

> <bioactivity__type>
Ki

> <units>
nM

> <value>
544.4

$$$$

  CDK     11271517592D 0   0.00000     0.00000     0

 33 37  0  0  0  0              1 V2000 
    4.1247   -2.5797    0.0000 C   0  0  0  0  0  0  0  0  0  0  0  0
    4.8683   -1.2770    0.0000 C   0  0  0  0  0  0  0  0  0  0  0  0
    6.3683   -1.2697    0.0000 C   0  0  0  0  0  0  0  0  0  0  0  0
    7.1119    0.0330    0.0000 C   0  0  0  0  0  0  0  0  0  0  0  0
    6.3556    1.3284    0.0000 C   0  0  0  0  0  0  0  0  0  0  0  0
    4.8556    1.3210    0.0000 C   0  0  0  0  0  0  0  0  0  0  0  0
    4.1120    0.0183    0.0000 C   0  0  0  0  0  0  0  0  0  0  0  0
    2.6120    0.0110    0.0000 C   0  0  0  0  0  0  0  0  0  0  0  0
    1.7030    1.1840    0.0000 C   0  0  0  0  0  0  0  0  0  0  0  0
    0.2900    0.7770    0.0000 C   0  0  0  0  0  0  0  0  0  0  0  0
   -1.0270    1.4950    0.0000 C   0  0  0  0  0  0  0  0  0  0  0  0
   -1.0450    2.9949    0.0000 O   0  0  0  0  0  0  0  0  0  0  0  0
   -2.2720    0.7770    0.0000 N   0  0  0  0  0  0  0  0  0  0  0  0
   -3.5709    1.5273    0.0000 C   0  0  0  0  0  0  0  0  0  0  0  0
   -4.8701    0.7776    0.0000 C   0  0  0  0  0  0  0  0  0  0  0  0
   -6.1689    1.5279    0.0000 N   0  0  0  0  0  0  0  0  0  0  0  0
   -6.1686    3.0279    0.0000 C   0  0  0  0  0  0  0  0  0  0  0  0
   -7.4674    3.7783    0.0000 C   0  0  0  0  0  0  0  0  0  0  0  0
   -8.7666    3.0286    0.0000 N   0  0  0  0  0  0  0  0  0  0  0  0
   -8.7670    1.5286    0.0000 C   0  0  0  0  0  0  0  0  0  0  0  0
   -7.4682    0.7783    0.0000 C   0  0  0  0  0  0  0  0  0  0  0  0
  -10.0655    3.7789    0.0000 C   0  0  0  0  0  0  0  0  0  0  0  0
  -10.0651    5.2789    0.0000 C   0  0  0  0  0  0  0  0  0  0  0  0
  -11.3640    6.0292    0.0000 C   0  0  0  0  0  0  0  0  0  0  0  0
  -12.6632    5.2795    0.0000 C   0  0  0  0  0  0  0  0  0  0  0  0
  -12.6636    3.7795    0.0000 C   0  0  0  0  0  0  0  0  0  0  0  0
  -11.3647    3.0292    0.0000 C   0  0  0  0  0  0  0  0  0  0  0  0
  -11.3651    1.5292    0.0000 Cl  0  0  0  0  0  0  0  0  0  0  0  0
   -2.2720   -0.7790    0.0000 C   0  0  0  0  0  0  0  0  0  0  0  0
   -3.5711   -1.5289    0.0000 O   0  0  0  0  0  0  0  0  0  0  0  0
   -1.0270   -1.4980    0.0000 N   0  0  0  0  0  0  0  0  0  0  0  0
    0.2900   -0.7790    0.0000 C   0  0  0  0  0  0  0  0  0  0  0  0
    1.7030   -1.1860    0.0000 N   0  0  0  0  0  0  0  0  0  0  0  0
  1  2  1  0  0  0  0
  2  3  2  0  0  0  0
  3  4  1  0  0  0  0
  4  5  2  0  0  0  0
  5  6  1  0  0  0  0
  6  7  2  0  0  0  0
  2  7  1  0  0  0  0
  7  8  1  0  0  0  0
  8  9  2  0  0  0  0
  9 10  1  0  0  0  0
 10 11  1  0  0  0  0
 11 12  2  0  0  0  0
 11 13  1  0  0  0  0
 13 14  1  0  0  0  0
 14 15  1  0  0  0  0
 15 16  1  0  0  0  0
 16 17  1  0  0  0  0
 17 18  1  0  0  0  0
 18 19  1  0  0  0  0
 19 20  1  0  0  0  0
 20 21  1  0  0  0  0
 16 21  1  0  0  0  0
 19 22  1  0  0  0  0
 22 23  2  0  0  0  0
 23 24  1  0  0  0  0
 24 25  2  0  0  0  0
 25 26  1  0  0  0  0
 26 27  2  0  0  0  0
 22 27  1  0  0  0  0
 27 28  1  0  0  0  0
 13 29  1  0  0  0  0
 29 30  2  0  0  0  0
 29 31  1  0  0  0  0
 31 32  1  0  0  0  0
 10 32  2  0  0  0  0
 32 33  1  0  0  0  0
  8 33  1  0  0  0  0
M  END
> <chemblId>
CHEMBL200802

> <bioactivity__type>
Ki

> <units>
nM

> <value>
1040.0

$$$$

  CDK     11271517592D 0   0.00000     0.00000     0

 18 20  0  0  0  0              1 V2000 
   -2.6120    5.0403    0.0000 C   0  0  0  0  0  0  0  0  0  0  0  0
   -2.4960    3.5448    0.0000 N   0  0  0  0  0  0  0  0  0  0  0  0
   -3.8245    3.0202    0.0000 C   0  0  0  0  0  0  0  0  0  0  0  0
   -4.6279    1.8392    0.0000 C   0  0  0  0  0  0  0  0  0  0  0  0
   -4.6279    0.4108    0.0000 C   0  0  0  0  0  0  0  0  0  0  0  0
   -6.1336    0.2966    0.0000 C   0  0  0  0  0  0  0  0  0  0  0  0
   -6.7752   -1.0713    0.0000 C   0  0  0  0  0  0  0  0  0  0  0  0
   -5.9010   -2.3036    0.0000 C   0  0  0  0  0  0  0  0  0  0  0  0
   -4.3979   -2.1500    0.0000 C   0  0  0  0  0  0  0  0  0  0  0  0
   -3.8245   -0.7702    0.0000 C   0  0  0  0  0  0  0  0  0  0  0  0
   -2.4960   -1.2948    0.0000 C   0  0  0  0  0  0  0  0  0  0  0  0
   -1.1024   -0.9813    0.0000 C   0  0  0  0  0  0  0  0  0  0  0  0
   -0.3259   -2.3173    0.0000 C   0  0  0  0  0  0  0  0  0  0  0  0
    1.1540   -2.0456    0.0000 C   0  0  0  0  0  0  0  0  0  0  0  0
    1.3462   -0.5534    0.0000 S   0  0  0  0  0  0  0  0  0  0  0  0
    0.0000    0.0000    0.0000 C   0  0  0  0  0  0  0  0  0  0  0  0
    0.0000    2.2500    0.0000 C   0  0  0  0  0  0  0  0  0  0  0  0
   -1.1024    3.2313    0.0000 C   0  0  0  0  0  0  0  0  0  0  0  0
  1  2  1  0  0  0  0
  2  3  1  0  0  0  0
  3  4  1  0  0  0  0
  4  5  1  0  0  0  0
  5  6  2  0  0  0  0
  6  7  1  0  0  0  0
  7  8  2  0  0  0  0
  8  9  1  0  0  0  0
  9 10  2  0  0  0  0
  5 10  1  0  0  0  0
 10 11  1  0  0  0  0
 11 12  1  0  0  0  0
 12 13  1  0  0  0  0
 13 14  2  0  0  0  0
 14 15  1  0  0  0  0
 15 16  1  0  0  0  0
 12 16  2  0  0  0  0
 16 17  1  0  0  0  0
 17 18  1  0  0  0  0
  2 18  1  0  0  0  0
M  END
> <chemblId>
CHEMBL201093

> <bioactivity__type>
Ki

> <units>
nM

> <value>
108.85

$$$$

  CDK     11271517592D 0   0.00000     0.00000     0

 20 22  0  0  0  0              1 V2000 
   -2.3083    4.6771    0.0000 C   0  0  0  0  0  0  0  0  0  0  0  0
   -2.3083    3.1771    0.0000 N   0  0  0  0  0  0  0  0  0  0  0  0
   -3.7348    2.7135    0.0000 C   0  0  0  0  0  0  0  0  0  0  0  0
   -4.6165    1.5000    0.0000 C   0  0  0  0  0  0  0  0  0  0  0  0
   -4.6165    0.0000    0.0000 C   0  0  0  0  0  0  0  0  0  0  0  0
   -6.1083   -0.1568    0.0000 C   0  0  0  0  0  0  0  0  0  0  0  0
   -6.7184   -1.5271    0.0000 C   0  0  0  0  0  0  0  0  0  0  0  0
   -5.8367   -2.7406    0.0000 C   0  0  0  0  0  0  0  0  0  0  0  0
   -4.3450   -2.5838    0.0000 C   0  0  0  0  0  0  0  0  0  0  0  0
   -3.7348   -1.2135    0.0000 C   0  0  0  0  0  0  0  0  0  0  0  0
   -2.3083   -1.6771    0.0000 C   0  0  0  0  0  0  0  0  0  0  0  0
   -0.8817   -1.2135    0.0000 C   0  0  0  0  0  0  0  0  0  0  0  0
   -0.2716   -2.5838    0.0000 C   0  0  0  0  0  0  0  0  0  0  0  0
    1.2202   -2.7406    0.0000 C   0  0  0  0  0  0  0  0  0  0  0  0
    2.1019   -1.5271    0.0000 C   0  0  0  0  0  0  0  0  0  0  0  0
    3.5937   -1.6839    0.0000 O   0  0  0  0  0  0  0  0  0  0  0  0
    1.4918   -0.1568    0.0000 C   0  0  0  0  0  0  0  0  0  0  0  0
    0.0000    0.0000    0.0000 C   0  0  0  0  0  0  0  0  0  0  0  0
    0.0000    1.5000    0.0000 C   0  0  0  0  0  0  0  0  0  0  0  0
   -0.8817    2.7135    0.0000 C   0  0  0  0  0  0  0  0  0  0  0  0
  1  2  1  0  0  0  0
  2  3  1  0  0  0  0
  3  4  1  0  0  0  0
  4  5  1  0  0  0  0
  5  6  2  0  0  0  0
  6  7  1  0  0  0  0
  7  8  2  0  0  0  0
  8  9  1  0  0  0  0
  9 10  2  0  0  0  0
  5 10  1  0  0  0  0
 10 11  1  0  0  0  0
 11 12  1  0  0  0  0
 12 13  2  0  0  0  0
 13 14  1  0  0  0  0
 14 15  2  0  0  0  0
 15 16  1  0  0  0  0
 15 17  1  0  0  0  0
 17 18  2  0  0  0  0
 12 18  1  0  0  0  0
 18 19  1  0  0  0  0
 19 20  1  0  0  0  0
  2 20  1  0  0  0  0
M  END
> <chemblId>
CHEMBL201170

> <bioactivity__type>
Ki

> <units>
nM

> <value>
0.39

$$$$

  CDK     11271517592D 0   0.00000     0.00000     0

 25 29  0  0  0  0              1 V2000 
    3.7348    5.1406    0.0000 C   0  0  0  0  0  0  0  0  0  0  0  0
    4.0467    6.6078    0.0000 C   0  0  0  0  0  0  0  0  0  0  0  0
    5.0504    7.7225    0.0000 C   0  0  0  0  0  0  0  0  0  0  0  0
    3.5832    8.0344    0.0000 C   0  0  0  0  0  0  0  0  0  0  0  0
    2.3083    4.6771    0.0000 N   0  0  0  0  0  0  0  0  0  0  0  0
    1.4266    5.8906    0.0000 C   0  0  0  0  0  0  0  0  0  0  0  0
    0.0000    6.3541    0.0000 C   0  0  0  0  0  0  0  0  0  0  0  0
   -1.4266    5.8906    0.0000 C   0  0  0  0  0  0  0  0  0  0  0  0
   -2.0367    7.2609    0.0000 C   0  0  0  0  0  0  0  0  0  0  0  0
   -3.5285    7.4177    0.0000 C   0  0  0  0  0  0  0  0  0  0  0  0
   -4.4102    6.2042    0.0000 C   0  0  0  0  0  0  0  0  0  0  0  0
   -3.8000    4.8338    0.0000 C   0  0  0  0  0  0  0  0  0  0  0  0
   -2.3083    4.6771    0.0000 C   0  0  0  0  0  0  0  0  0  0  0  0
   -2.3083    3.1771    0.0000 C   0  0  0  0  0  0  0  0  0  0  0  0
   -1.4266    1.9635    0.0000 C   0  0  0  0  0  0  0  0  0  0  0  0
   -2.3083    0.7500    0.0000 N   0  0  0  0  0  0  0  0  0  0  0  0
   -1.4266   -0.4635    0.0000 C   0  0  0  0  0  0  0  0  0  0  0  0
   -1.7385   -1.9307    0.0000 C   0  0  0  0  0  0  0  0  0  0  0  0
   -0.6237   -2.9344    0.0000 C   0  0  0  0  0  0  0  0  0  0  0  0
    0.8028   -2.4709    0.0000 C   0  0  0  0  0  0  0  0  0  0  0  0
    1.1147   -1.0037    0.0000 C   0  0  0  0  0  0  0  0  0  0  0  0
    0.0000    0.0000    0.0000 C   0  0  0  0  0  0  0  0  0  0  0  0
    0.0000    1.5000    0.0000 C   0  0  0  0  0  0  0  0  0  0  0  0
    1.4266    1.9635    0.0000 C   0  0  0  0  0  0  0  0  0  0  0  0
    2.3083    3.1771    0.0000 C   0  0  0  0  0  0  0  0  0  0  0  0
  1  2  1  0  0  0  0
  2  3  1  0  0  0  0
  3  4  1  0  0  0  0
  2  4  1  0  0  0  0
  1  5  1  0  0  0  0
  5  6  1  0  0  0  0
  6  7  1  0  0  0  0
  7  8  1  0  0  0  0
  8  9  2  0  0  0  0
  9 10  1  0  0  0  0
 10 11  2  0  0  0  0
 11 12  1  0  0  0  0
 12 13  2  0  0  0  0
  8 13  1  0  0  0  0
 13 14  1  0  0  0  0
 14 15  1  0  0  0  0
 15 16  1  0  0  0  0
 16 17  1  0  0  0  0
 17 18  2  0  0  0  0
 18 19  1  0  0  0  0
 19 20  2  0  0  0  0
 20 21  1  0  0  0  0
 21 22  2  0  0  0  0
 17 22  1  0  0  0  0
 22 23  1  0  0  0  0
 15 23  2  0  0  0  0
 23 24  1  0  0  0  0
 24 25  1  0  0  0  0
  5 25  1  0  0  0  0
M  END
> <chemblId>
CHEMBL201432

> <bioactivity__type>
Ki

> <units>
nM

> <value>
767.0

$$$$

  CDK     11271517592D 0   0.00000     0.00000     0

 19 21  0  0  0  0              1 V2000 
   -2.3083    4.6771    0.0000 C   0  0  0  0  0  0  0  0  0  0  0  0
   -2.3083    3.1771    0.0000 N   0  0  0  0  0  0  0  0  0  0  0  0
   -3.7348    2.7135    0.0000 C   0  0  0  0  0  0  0  0  0  0  0  0
   -4.6165    1.5000    0.0000 C   0  0  0  0  0  0  0  0  0  0  0  0
   -4.6165    0.0000    0.0000 C   0  0  0  0  0  0  0  0  0  0  0  0
   -6.1083   -0.1568    0.0000 C   0  0  0  0  0  0  0  0  0  0  0  0
   -6.7184   -1.5271    0.0000 C   0  0  0  0  0  0  0  0  0  0  0  0
   -5.8367   -2.7406    0.0000 C   0  0  0  0  0  0  0  0  0  0  0  0
   -4.3450   -2.5838    0.0000 C   0  0  0  0  0  0  0  0  0  0  0  0
   -3.7348   -1.2135    0.0000 C   0  0  0  0  0  0  0  0  0  0  0  0
   -2.3083   -1.6771    0.0000 C   0  0  0  0  0  0  0  0  0  0  0  0
   -0.8817   -1.2135    0.0000 C   0  0  0  0  0  0  0  0  0  0  0  0
   -0.0000   -2.4271    0.0000 C   0  0  0  0  0  0  0  0  0  0  0  0
    1.4266   -1.9635    0.0000 C   0  0  0  0  0  0  0  0  0  0  0  0
    1.4266   -0.4635    0.0000 N   0  0  0  0  0  0  0  0  0  0  0  0
    2.6401    0.4182    0.0000 C   0  0  0  0  0  0  0  0  0  0  0  0
    0.0000    0.0000    0.0000 C   0  0  0  0  0  0  0  0  0  0  0  0
    0.0000    1.5000    0.0000 C   0  0  0  0  0  0  0  0  0  0  0  0
   -0.8817    2.7135    0.0000 C   0  0  0  0  0  0  0  0  0  0  0  0
  1  2  1  0  0  0  0
  2  3  1  0  0  0  0
  3  4  1  0  0  0  0
  4  5  1  0  0  0  0
  5  6  2  0  0  0  0
  6  7  1  0  0  0  0
  7  8  2  0  0  0  0
  8  9  1  0  0  0  0
  9 10  2  0  0  0  0
  5 10  1  0  0  0  0
 10 11  1  0  0  0  0
 11 12  1  0  0  0  0
 12 13  1  0  0  0  0
 13 14  2  0  0  0  0
 14 15  1  0  0  0  0
 15 16  1  0  0  0  0
 15 17  1  0  0  0  0
 12 17  2  0  0  0  0
 17 18  1  0  0  0  0
 18 19  1  0  0  0  0
  2 19  1  0  0  0  0
M  END
> <chemblId>
CHEMBL201483

> <bioactivity__type>
Ki

> <units>
nM

> <value>
530.5

$$$$

  CDK     11271517592D 0   0.00000     0.00000     0

 19 21  0  0  0  0              1 V2000 
   -2.3083    4.6771    0.0000 C   0  0  0  0  0  0  0  0  0  0  0  0
   -2.3083    3.1771    0.0000 N   0  0  0  0  0  0  0  0  0  0  0  0
   -3.7348    2.7135    0.0000 C   0  0  0  0  0  0  0  0  0  0  0  0
   -4.6165    1.5000    0.0000 C   0  0  0  0  0  0  0  0  0  0  0  0
   -4.6165    0.0000    0.0000 C   0  0  0  0  0  0  0  0  0  0  0  0
   -6.1083   -0.1568    0.0000 C   0  0  0  0  0  0  0  0  0  0  0  0
   -6.7184   -1.5271    0.0000 C   0  0  0  0  0  0  0  0  0  0  0  0
   -5.8367   -2.7406    0.0000 C   0  0  0  0  0  0  0  0  0  0  0  0
   -4.3450   -2.5838    0.0000 C   0  0  0  0  0  0  0  0  0  0  0  0
   -3.7348   -1.2135    0.0000 C   0  0  0  0  0  0  0  0  0  0  0  0
   -2.3083   -1.6771    0.0000 C   0  0  0  0  0  0  0  0  0  0  0  0
   -0.8817   -1.2135    0.0000 C   0  0  0  0  0  0  0  0  0  0  0  0
   -0.2716   -2.5838    0.0000 C   0  0  0  0  0  0  0  0  0  0  0  0
    1.2202   -2.7406    0.0000 C   0  0  0  0  0  0  0  0  0  0  0  0
    2.1019   -1.5271    0.0000 C   0  0  0  0  0  0  0  0  0  0  0  0
    1.4918   -0.1568    0.0000 C   0  0  0  0  0  0  0  0  0  0  0  0
    0.0000    0.0000    0.0000 C   0  0  0  0  0  0  0  0  0  0  0  0
    0.0000    1.5000    0.0000 C   0  0  0  0  0  0  0  0  0  0  0  0
   -0.8817    2.7135    0.0000 C   0  0  0  0  0  0  0  0  0  0  0  0
  1  2  1  0  0  0  0
  2  3  1  0  0  0  0
  3  4  1  0  0  0  0
  4  5  1  0  0  0  0
  5  6  2  0  0  0  0
  6  7  1  0  0  0  0
  7  8  2  0  0  0  0
  8  9  1  0  0  0  0
  9 10  2  0  0  0  0
  5 10  1  0  0  0  0
 10 11  1  0  0  0  0
 11 12  1  0  0  0  0
 12 13  2  0  0  0  0
 13 14  1  0  0  0  0
 14 15  2  0  0  0  0
 15 16  1  0  0  0  0
 16 17  2  0  0  0  0
 12 17  1  0  0  0  0
 17 18  1  0  0  0  0
 18 19  1  0  0  0  0
  2 19  1  0  0  0  0
M  END
> <chemblId>
CHEMBL201525

> <bioactivity__type>
Ki

> <units>
nM

> <value>
4.5

$$$$

  CDK     11271517592D 0   0.00000     0.00000     0

 23 26  0  0  0  0              1 V2000 
    3.0552    5.6484    0.0000 C   0  0  0  0  0  0  0  0  0  0  0  0
    1.7831    4.8536    0.0000 N   0  0  0  0  0  0  0  0  0  0  0  0
    0.6011    5.7770    0.0000 C   0  0  0  0  0  0  0  0  0  0  0  0
   -0.8980    5.7247    0.0000 C   0  0  0  0  0  0  0  0  0  0  0  0
   -2.0127    4.7210    0.0000 C   0  0  0  0  0  0  0  0  0  0  0  0
   -2.2215    3.2356    0.0000 C   0  0  0  0  0  0  0  0  0  0  0  0
   -1.4266    1.9635    0.0000 C   0  0  0  0  0  0  0  0  0  0  0  0
   -2.3083    0.7500    0.0000 N   0  0  0  0  0  0  0  0  0  0  0  0
   -1.4266   -0.4635    0.0000 C   0  0  0  0  0  0  0  0  0  0  0  0
   -1.7385   -1.9307    0.0000 C   0  0  0  0  0  0  0  0  0  0  0  0
   -0.6237   -2.9344    0.0000 C   0  0  0  0  0  0  0  0  0  0  0  0
    0.8028   -2.4709    0.0000 C   0  0  0  0  0  0  0  0  0  0  0  0
    1.1147   -1.0037    0.0000 C   0  0  0  0  0  0  0  0  0  0  0  0
    0.0000    0.0000    0.0000 C   0  0  0  0  0  0  0  0  0  0  0  0
    0.0000    1.5000    0.0000 C   0  0  0  0  0  0  0  0  0  0  0  0
    1.3908    2.0619    0.0000 C   0  0  0  0  0  0  0  0  0  0  0  0
    2.0950    3.3863    0.0000 C   0  0  0  0  0  0  0  0  0  0  0  0
   -3.3371    5.4252    0.0000 C   0  0  0  0  0  0  0  0  0  0  0  0
   -3.3895    6.9243    0.0000 C   0  0  0  0  0  0  0  0  0  0  0  0
   -4.7139    7.6285    0.0000 C   0  0  0  0  0  0  0  0  0  0  0  0
   -5.9860    6.8336    0.0000 C   0  0  0  0  0  0  0  0  0  0  0  0
   -5.9336    5.3345    0.0000 C   0  0  0  0  0  0  0  0  0  0  0  0
   -4.6092    4.6303    0.0000 C   0  0  0  0  0  0  0  0  0  0  0  0
  1  2  1  0  0  0  0
  2  3  1  0  0  0  0
  3  4  1  0  0  0  0
  4  5  1  0  0  0  0
  5  6  1  0  0  0  0
  6  7  1  0  0  0  0
  7  8  1  0  0  0  0
  8  9  1  0  0  0  0
  9 10  2  0  0  0  0
 10 11  1  0  0  0  0
 11 12  2  0  0  0  0
 12 13  1  0  0  0  0
 13 14  2  0  0  0  0
  9 14  1  0  0  0  0
 14 15  1  0  0  0  0
  7 15  2  0  0  0  0
 15 16  1  0  0  0  0
 16 17  1  0  0  0  0
  2 17  1  0  0  0  0
  5 18  1  0  0  0  0
 18 19  2  0  0  0  0
 19 20  1  0  0  0  0
 20 21  2  0  0  0  0
 21 22  1  0  0  0  0
 22 23  2  0  0  0  0
 18 23  1  0  0  0  0
M  END
> <chemblId>
CHEMBL201584

> <bioactivity__type>
Ki

> <units>
nM

> <value>
742.0

$$$$

  CDK     11271517592D 0   0.00000     0.00000     0

 28 30  0  0  0  0              1 V2000 
    3.8971   -5.2500    0.0000 C   0  0  0  0  0  0  0  0  0  0  0  0
    3.8971   -3.7500    0.0000 N   0  0  0  0  0  0  0  0  0  0  0  0
    5.1961   -3.0000    0.0000 C   0  0  0  0  0  0  0  0  0  0  0  0
    2.5981   -3.0000    0.0000 C   0  0  0  0  0  0  0  0  0  0  0  0
    1.2990   -3.7500    0.0000 O   0  0  0  0  0  0  0  0  0  0  0  0
    2.5980   -1.5000    0.0000 N   0  0  0  0  0  0  0  0  0  0  0  0
    1.2990   -0.7500    0.0000 C   0  0  0  0  0  0  0  0  0  0  0  0
    0.0000   -1.5000    0.0000 C   0  0  0  0  0  0  0  0  0  0  0  0
   -1.2990   -0.7500    0.0000 C   0  0  0  0  0  0  0  0  0  0  0  0
   -1.2990    0.7500    0.0000 C   0  0  0  0  0  0  0  0  0  0  0  0
   -2.5980    1.5000    0.0000 C   0  0  0  0  0  0  0  0  0  0  0  0
   -2.5981    3.0000    0.0000 C   0  0  0  0  0  0  0  0  0  0  0  0
   -3.8971    3.7500    0.0000 N   0  0  0  0  0  0  0  0  0  0  0  0
   -3.8971    5.2500    0.0000 C   0  0  0  0  0  0  0  0  0  0  0  0
   -5.1961    6.0000    0.0000 C   0  0  0  0  0  0  0  0  0  0  0  0
   -6.4952    5.2500    0.0000 N   0  0  0  0  0  0  0  0  0  0  0  0
   -6.4952    3.7500    0.0000 C   0  0  0  0  0  0  0  0  0  0  0  0
   -5.1961    3.0000    0.0000 C   0  0  0  0  0  0  0  0  0  0  0  0
   -7.7942    6.0000    0.0000 C   0  0  0  0  0  0  0  0  0  0  0  0
   -7.7942    7.5000    0.0000 C   0  0  0  0  0  0  0  0  0  0  0  0
   -9.0933    8.2500    0.0000 C   0  0  0  0  0  0  0  0  0  0  0  0
  -10.3923    7.4999    0.0000 C   0  0  0  0  0  0  0  0  0  0  0  0
  -10.3923    5.9999    0.0000 C   0  0  0  0  0  0  0  0  0  0  0  0
  -11.6913    5.2499    0.0000 Cl  0  0  0  0  0  0  0  0  0  0  0  0
   -9.0933    5.2500    0.0000 C   0  0  0  0  0  0  0  0  0  0  0  0
   -9.0932    3.7500    0.0000 Cl  0  0  0  0  0  0  0  0  0  0  0  0
    0.0000    1.5000    0.0000 C   0  0  0  0  0  0  0  0  0  0  0  0
    1.2990    0.7500    0.0000 C   0  0  0  0  0  0  0  0  0  0  0  0
  1  2  1  0  0  0  0
  2  3  1  0  0  0  0
  2  4  1  0  0  0  0
  4  5  2  0  0  0  0
  4  6  1  0  0  0  0
  7  6  1  6  0  0  0
  7  8  1  0  0  0  0
  8  9  1  0  0  0  0
  9 10  1  0  0  0  0
 10 11  1  1  0  0  0
 11 12  1  0  0  0  0
 12 13  1  0  0  0  0
 13 14  1  0  0  0  0
 14 15  1  0  0  0  0
 15 16  1  0  0  0  0
 16 17  1  0  0  0  0
 17 18  1  0  0  0  0
 13 18  1  0  0  0  0
 16 19  1  0  0  0  0
 19 20  2  0  0  0  0
 20 21  1  0  0  0  0
 21 22  2  0  0  0  0
 22 23  1  0  0  0  0
 23 24  1  0  0  0  0
 23 25  2  0  0  0  0
 19 25  1  0  0  0  0
 25 26  1  0  0  0  0
 10 27  1  0  0  0  0
 27 28  1  0  0  0  0
  7 28  1  0  0  0  0
M  END
> <chemblId>
CHEMBL2028019

> <bioactivity__type>
Ki

> <units>
nM

> <value>
2100.0

$$$$

  CDK     11271517592D 0   0.00000     0.00000     0

 23 25  0  0  0  0              1 V2000 
    5.1962   -0.0000    0.0000 C   0  0  0  0  0  0  0  0  0  0  0  0
    3.8971   -0.7500    0.0000 O   0  0  0  0  0  0  0  0  0  0  0  0
    2.5981   -0.0000    0.0000 C   0  0  0  0  0  0  0  0  0  0  0  0
    1.2990   -0.7500    0.0000 C   0  0  0  0  0  0  0  0  0  0  0  0
    0.0000    0.0000    0.0000 C   0  0  0  0  0  0  0  0  0  0  0  0
   -0.8817   -1.2135    0.0000 C   0  0  0  0  0  0  0  0  0  0  0  0
   -2.3083   -1.6771    0.0000 C   0  0  0  0  0  0  0  0  0  0  0  0
   -3.7348   -1.2135    0.0000 N   0  0  0  0  0  0  0  0  0  0  0  0
   -4.6165   -2.4271    0.0000 C   0  0  0  0  0  0  0  0  0  0  0  0
   -4.6165    0.0000    0.0000 C   0  0  0  0  0  0  0  0  0  0  0  0
   -4.6165    1.5000    0.0000 C   0  0  0  0  0  0  0  0  0  0  0  0
   -3.7348    2.7135    0.0000 C   0  0  0  0  0  0  0  0  0  0  0  0
   -4.8496    3.7172    0.0000 C   0  0  0  0  0  0  0  0  0  0  0  0
   -4.5377    5.1844    0.0000 C   0  0  0  0  0  0  0  0  0  0  0  0
   -3.1111    5.6480    0.0000 C   0  0  0  0  0  0  0  0  0  0  0  0
   -1.9964    4.6443    0.0000 C   0  0  0  0  0  0  0  0  0  0  0  0
   -2.3083    3.1771    0.0000 C   0  0  0  0  0  0  0  0  0  0  0  0
   -0.8817    2.7135    0.0000 C   0  0  0  0  0  0  0  0  0  0  0  0
    0.0000    1.5000    0.0000 C   0  0  0  0  0  0  0  0  0  0  0  0
    1.2990    2.2500    0.0000 C   0  0  0  0  0  0  0  0  0  0  0  0
    2.5981    1.5000    0.0000 C   0  0  0  0  0  0  0  0  0  0  0  0
    3.8971    2.2500    0.0000 O   0  0  0  0  0  0  0  0  0  0  0  0
    5.1962    1.5000    0.0000 C   0  0  0  0  0  0  0  0  0  0  0  0
  1  2  1  0  0  0  0
  2  3  1  0  0  0  0
  3  4  2  0  0  0  0
  4  5  1  0  0  0  0
  5  6  1  0  0  0  0
  6  7  1  0  0  0  0
  7  8  1  0  0  0  0
  8  9  1  0  0  0  0
  8 10  1  0  0  0  0
 10 11  1  0  0  0  0
 11 12  1  0  0  0  0
 12 13  2  0  0  0  0
 13 14  1  0  0  0  0
 14 15  2  0  0  0  0
 15 16  1  0  0  0  0
 16 17  2  0  0  0  0
 12 17  1  0  0  0  0
 17 18  1  0  0  0  0
 18 19  1  0  0  0  0
  5 19  2  0  0  0  0
 19 20  1  0  0  0  0
 20 21  2  0  0  0  0
  3 21  1  0  0  0  0
 21 22  1  0  0  0  0
 22 23  1  0  0  0  0
M  END
> <chemblId>
CHEMBL202924

> <bioactivity__type>
Ki

> <units>
nM

> <value>
509.0

$$$$

  CDK     11271517592D 0   0.00000     0.00000     0

 21 23  0  0  0  0              1 V2000 
   -2.3083    4.6771    0.0000 C   0  0  0  0  0  0  0  0  0  0  0  0
   -2.3083    3.1771    0.0000 N   0  0  0  0  0  0  0  0  0  0  0  0
   -3.7348    2.7135    0.0000 C   0  0  0  0  0  0  0  0  0  0  0  0
   -4.6165    1.5000    0.0000 C   0  0  0  0  0  0  0  0  0  0  0  0
   -4.6165    0.0000    0.0000 C   0  0  0  0  0  0  0  0  0  0  0  0
   -6.1083   -0.1568    0.0000 C   0  0  0  0  0  0  0  0  0  0  0  0
   -6.7184   -1.5271    0.0000 C   0  0  0  0  0  0  0  0  0  0  0  0
   -5.8367   -2.7406    0.0000 C   0  0  0  0  0  0  0  0  0  0  0  0
   -4.3450   -2.5838    0.0000 C   0  0  0  0  0  0  0  0  0  0  0  0
   -3.7348   -1.2135    0.0000 C   0  0  0  0  0  0  0  0  0  0  0  0
   -2.3083   -1.6771    0.0000 C   0  0  0  0  0  0  0  0  0  0  0  0
   -0.8817   -1.2135    0.0000 C   0  0  0  0  0  0  0  0  0  0  0  0
   -0.2716   -2.5838    0.0000 C   0  0  0  0  0  0  0  0  0  0  0  0
    1.2202   -2.7406    0.0000 C   0  0  0  0  0  0  0  0  0  0  0  0
    1.8303   -4.1110    0.0000 O   0  0  0  0  0  0  0  0  0  0  0  0
    2.1019   -1.5271    0.0000 C   0  0  0  0  0  0  0  0  0  0  0  0
    3.5937   -1.6839    0.0000 Cl  0  0  0  0  0  0  0  0  0  0  0  0
    1.4918   -0.1568    0.0000 C   0  0  0  0  0  0  0  0  0  0  0  0
    0.0000    0.0000    0.0000 C   0  0  0  0  0  0  0  0  0  0  0  0
    0.0000    1.5000    0.0000 C   0  0  0  0  0  0  0  0  0  0  0  0
   -0.8817    2.7135    0.0000 C   0  0  0  0  0  0  0  0  0  0  0  0
  1  2  1  0  0  0  0
  2  3  1  0  0  0  0
  3  4  1  0  0  0  0
  4  5  1  0  0  0  0
  5  6  2  0  0  0  0
  6  7  1  0  0  0  0
  7  8  2  0  0  0  0
  8  9  1  0  0  0  0
  9 10  2  0  0  0  0
  5 10  1  0  0  0  0
 10 11  1  0  0  0  0
 11 12  1  0  0  0  0
 12 13  2  0  0  0  0
 13 14  1  0  0  0  0
 14 15  1  0  0  0  0
 14 16  2  0  0  0  0
 16 17  1  0  0  0  0
 16 18  1  0  0  0  0
 18 19  2  0  0  0  0
 12 19  1  0  0  0  0
 19 20  1  0  0  0  0
 20 21  1  0  0  0  0
  2 21  1  0  0  0  0
M  END
> <chemblId>
CHEMBL203047

> <bioactivity__type>
Ki

> <units>
nM

> <value>
6.95

$$$$

  CDK     11271517592D 0   0.00000     0.00000     0

 32 36  0  0  0  0              1 V2000 
   -8.7659    6.0286    0.0000 Cl  0  0  0  0  0  0  0  0  0  0  0  0
  -10.0651    5.2789    0.0000 C   0  0  0  0  0  0  0  0  0  0  0  0
  -11.3640    6.0292    0.0000 C   0  0  0  0  0  0  0  0  0  0  0  0
  -12.6632    5.2795    0.0000 C   0  0  0  0  0  0  0  0  0  0  0  0
  -12.6636    3.7795    0.0000 C   0  0  0  0  0  0  0  0  0  0  0  0
  -11.3647    3.0292    0.0000 C   0  0  0  0  0  0  0  0  0  0  0  0
  -10.0655    3.7789    0.0000 C   0  0  0  0  0  0  0  0  0  0  0  0
   -8.7666    3.0286    0.0000 N   0  0  0  0  0  0  0  0  0  0  0  0
   -8.7670    1.5286    0.0000 C   0  0  0  0  0  0  0  0  0  0  0  0
   -7.4682    0.7783    0.0000 C   0  0  0  0  0  0  0  0  0  0  0  0
   -6.1689    1.5279    0.0000 N   0  0  0  0  0  0  0  0  0  0  0  0
   -4.8701    0.7776    0.0000 C   0  0  0  0  0  0  0  0  0  0  0  0
   -3.5709    1.5273    0.0000 C   0  0  0  0  0  0  0  0  0  0  0  0
   -2.2720    0.7770    0.0000 N   0  0  0  0  0  0  0  0  0  0  0  0
   -2.2720   -0.7790    0.0000 C   0  0  0  0  0  0  0  0  0  0  0  0
   -3.5711   -1.5289    0.0000 O   0  0  0  0  0  0  0  0  0  0  0  0
   -1.0270   -1.4980    0.0000 N   0  0  0  0  0  0  0  0  0  0  0  0
    0.2900   -0.7790    0.0000 C   0  0  0  0  0  0  0  0  0  0  0  0
    1.7030   -1.1860    0.0000 N   0  0  0  0  0  0  0  0  0  0  0  0
    2.6120    0.0110    0.0000 C   0  0  0  0  0  0  0  0  0  0  0  0
    1.7030    1.1840    0.0000 C   0  0  0  0  0  0  0  0  0  0  0  0
    0.2900    0.7770    0.0000 C   0  0  0  0  0  0  0  0  0  0  0  0
   -1.0270    1.4950    0.0000 C   0  0  0  0  0  0  0  0  0  0  0  0
   -1.0450    2.9949    0.0000 O   0  0  0  0  0  0  0  0  0  0  0  0
    4.1120    0.0183    0.0000 C   0  0  0  0  0  0  0  0  0  0  0  0
    4.8683   -1.2770    0.0000 C   0  0  0  0  0  0  0  0  0  0  0  0
    6.3683   -1.2697    0.0000 C   0  0  0  0  0  0  0  0  0  0  0  0
    7.1119    0.0330    0.0000 C   0  0  0  0  0  0  0  0  0  0  0  0
    6.3556    1.3284    0.0000 C   0  0  0  0  0  0  0  0  0  0  0  0
    4.8556    1.3210    0.0000 C   0  0  0  0  0  0  0  0  0  0  0  0
   -6.1686    3.0279    0.0000 C   0  0  0  0  0  0  0  0  0  0  0  0
   -7.4674    3.7783    0.0000 C   0  0  0  0  0  0  0  0  0  0  0  0
  1  2  1  0  0  0  0
  2  3  2  0  0  0  0
  3  4  1  0  0  0  0
  4  5  2  0  0  0  0
  5  6  1  0  0  0  0
  6  7  2  0  0  0  0
  2  7  1  0  0  0  0
  7  8  1  0  0  0  0
  8  9  1  0  0  0  0
  9 10  1  0  0  0  0
 10 11  1  0  0  0  0
 11 12  1  0  0  0  0
 12 13  1  0  0  0  0
 13 14  1  0  0  0  0
 14 15  1  0  0  0  0
 15 16  2  0  0  0  0
 15 17  1  0  0  0  0
 17 18  1  0  0  0  0
 18 19  1  0  0  0  0
 19 20  1  0  0  0  0
 20 21  2  0  0  0  0
 21 22  1  0  0  0  0
 18 22  2  0  0  0  0
 22 23  1  0  0  0  0
 14 23  1  0  0  0  0
 23 24  2  0  0  0  0
 20 25  1  0  0  0  0
 25 26  2  0  0  0  0
 26 27  1  0  0  0  0
 27 28  2  0  0  0  0
 28 29  1  0  0  0  0
 29 30  2  0  0  0  0
 25 30  1  0  0  0  0
 11 31  1  0  0  0  0
 31 32  1  0  0  0  0
  8 32  1  0  0  0  0
M  END
> <chemblId>
CHEMBL203362

> <bioactivity__type>
Ki

> <units>
nM

> <value>
516.0

$$$$

  CDK     11271517592D 0   0.00000     0.00000     0

 21 23  0  0  0  0              1 V2000 
   -2.3083    4.6771    0.0000 C   0  0  0  0  0  0  0  0  0  0  0  0
   -2.3083    3.1771    0.0000 N   0  0  0  0  0  0  0  0  0  0  0  0
   -3.7348    2.7135    0.0000 C   0  0  0  0  0  0  0  0  0  0  0  0
   -4.6165    1.5000    0.0000 C   0  0  0  0  0  0  0  0  0  0  0  0
   -4.6165    0.0000    0.0000 C   0  0  0  0  0  0  0  0  0  0  0  0
   -6.1083   -0.1568    0.0000 C   0  0  0  0  0  0  0  0  0  0  0  0
   -6.7184   -1.5271    0.0000 C   0  0  0  0  0  0  0  0  0  0  0  0
   -5.8367   -2.7406    0.0000 C   0  0  0  0  0  0  0  0  0  0  0  0
   -4.3450   -2.5838    0.0000 C   0  0  0  0  0  0  0  0  0  0  0  0
   -3.7348   -1.2135    0.0000 C   0  0  0  0  0  0  0  0  0  0  0  0
   -2.3083   -1.6771    0.0000 C   0  0  0  0  0  0  0  0  0  0  0  0
   -0.8817   -1.2135    0.0000 C   0  0  0  0  0  0  0  0  0  0  0  0
   -0.2716   -2.5838    0.0000 C   0  0  0  0  0  0  0  0  0  0  0  0
    1.2202   -2.7406    0.0000 C   0  0  0  0  0  0  0  0  0  0  0  0
    2.1019   -1.5271    0.0000 C   0  0  0  0  0  0  0  0  0  0  0  0
    3.5937   -1.6839    0.0000 O   0  0  0  0  0  0  0  0  0  0  0  0
    1.4918   -0.1568    0.0000 C   0  0  0  0  0  0  0  0  0  0  0  0
    2.3735    1.0567    0.0000 Cl  0  0  0  0  0  0  0  0  0  0  0  0
    0.0000    0.0000    0.0000 C   0  0  0  0  0  0  0  0  0  0  0  0
    0.0000    1.5000    0.0000 C   0  0  0  0  0  0  0  0  0  0  0  0
   -0.8817    2.7135    0.0000 C   0  0  0  0  0  0  0  0  0  0  0  0
  1  2  1  0  0  0  0
  2  3  1  0  0  0  0
  3  4  1  0  0  0  0
  4  5  1  0  0  0  0
  5  6  2  0  0  0  0
  6  7  1  0  0  0  0
  7  8  2  0  0  0  0
  8  9  1  0  0  0  0
  9 10  2  0  0  0  0
  5 10  1  0  0  0  0
 10 11  1  0  0  0  0
 11 12  1  0  0  0  0
 12 13  2  0  0  0  0
 13 14  1  0  0  0  0
 14 15  2  0  0  0  0
 15 16  1  0  0  0  0
 15 17  1  0  0  0  0
 17 18  1  0  0  0  0
 17 19  2  0  0  0  0
 12 19  1  0  0  0  0
 19 20  1  0  0  0  0
 20 21  1  0  0  0  0
  2 21  1  0  0  0  0
M  END
> <chemblId>
CHEMBL203637

> <bioactivity__type>
Ki

> <units>
nM

> <value>
0.813

$$$$

  CDK     11271517592D 0   0.00000     0.00000     0

 20 22  0  0  0  0              1 V2000 
   -2.3083    4.6771    0.0000 C   0  0  0  0  0  0  0  0  0  0  0  0
   -2.3083    3.1771    0.0000 N   0  0  0  0  0  0  0  0  0  0  0  0
   -3.7348    2.7135    0.0000 C   0  0  0  0  0  0  0  0  0  0  0  0
   -4.6165    1.5000    0.0000 C   0  0  0  0  0  0  0  0  0  0  0  0
   -4.6165    0.0000    0.0000 C   0  0  0  0  0  0  0  0  0  0  0  0
   -6.1083   -0.1568    0.0000 C   0  0  0  0  0  0  0  0  0  0  0  0
   -6.7184   -1.5271    0.0000 C   0  0  0  0  0  0  0  0  0  0  0  0
   -5.8367   -2.7406    0.0000 C   0  0  0  0  0  0  0  0  0  0  0  0
   -4.3450   -2.5838    0.0000 C   0  0  0  0  0  0  0  0  0  0  0  0
   -3.7348   -1.2135    0.0000 C   0  0  0  0  0  0  0  0  0  0  0  0
   -2.3083   -1.6771    0.0000 C   0  0  0  0  0  0  0  0  0  0  0  0
   -0.8817   -1.2135    0.0000 C   0  0  0  0  0  0  0  0  0  0  0  0
   -0.2716   -2.5838    0.0000 C   0  0  0  0  0  0  0  0  0  0  0  0
   -1.1533   -3.7974    0.0000 O   0  0  0  0  0  0  0  0  0  0  0  0
    1.2202   -2.7406    0.0000 C   0  0  0  0  0  0  0  0  0  0  0  0
    2.1019   -1.5271    0.0000 C   0  0  0  0  0  0  0  0  0  0  0  0
    1.4918   -0.1568    0.0000 C   0  0  0  0  0  0  0  0  0  0  0  0
    0.0000    0.0000    0.0000 C   0  0  0  0  0  0  0  0  0  0  0  0
    0.0000    1.5000    0.0000 C   0  0  0  0  0  0  0  0  0  0  0  0
   -0.8817    2.7135    0.0000 C   0  0  0  0  0  0  0  0  0  0  0  0
  1  2  1  0  0  0  0
  2  3  1  0  0  0  0
  3  4  1  0  0  0  0
  4  5  1  0  0  0  0
  5  6  2  0  0  0  0
  6  7  1  0  0  0  0
  7  8  2  0  0  0  0
  8  9  1  0  0  0  0
  9 10  2  0  0  0  0
  5 10  1  0  0  0  0
 10 11  1  0  0  0  0
 11 12  1  0  0  0  0
 12 13  2  0  0  0  0
 13 14  1  0  0  0  0
 13 15  1  0  0  0  0
 15 16  2  0  0  0  0
 16 17  1  0  0  0  0
 17 18  2  0  0  0  0
 12 18  1  0  0  0  0
 18 19  1  0  0  0  0
 19 20  1  0  0  0  0
  2 20  1  0  0  0  0
M  END
> <chemblId>
CHEMBL203689

> <bioactivity__type>
Ki

> <units>
nM

> <value>
36.4

$$$$

  CDK     11271517592D 0   0.00000     0.00000     0

 23 25  0  0  0  0              1 V2000 
    5.2218    1.7263    0.0000 C   0  0  0  0  0  0  0  0  0  0  0  0
    3.9523    2.5251    0.0000 O   0  0  0  0  0  0  0  0  0  0  0  0
    2.6256    1.8251    0.0000 C   0  0  0  0  0  0  0  0  0  0  0  0
    2.6256    0.4249    0.0000 C   0  0  0  0  0  0  0  0  0  0  0  0
    3.9523   -0.2751    0.0000 Cl  0  0  0  0  0  0  0  0  0  0  0  0
    1.4698   -0.3653    0.0000 C   0  0  0  0  0  0  0  0  0  0  0  0
    0.0000    0.0000    0.0000 C   0  0  0  0  0  0  0  0  0  0  0  0
   -1.1024   -0.9813    0.0000 C   0  0  0  0  0  0  0  0  0  0  0  0
   -2.4960   -1.2948    0.0000 C   0  0  0  0  0  0  0  0  0  0  0  0
   -3.8245   -0.7702    0.0000 N   0  0  0  0  0  0  0  0  0  0  0  0
   -4.7615   -1.9415    0.0000 C   0  0  0  0  0  0  0  0  0  0  0  0
   -4.6279    0.4108    0.0000 C   0  0  0  0  0  0  0  0  0  0  0  0
   -4.6279    1.8392    0.0000 C   0  0  0  0  0  0  0  0  0  0  0  0
   -3.8245    3.0202    0.0000 C   0  0  0  0  0  0  0  0  0  0  0  0
   -4.9923    3.9854    0.0000 C   0  0  0  0  0  0  0  0  0  0  0  0
   -4.7353    5.4744    0.0000 C   0  0  0  0  0  0  0  0  0  0  0  0
   -3.3129    5.9843    0.0000 C   0  0  0  0  0  0  0  0  0  0  0  0
   -2.1685    4.9977    0.0000 C   0  0  0  0  0  0  0  0  0  0  0  0
   -2.4960    3.5448    0.0000 C   0  0  0  0  0  0  0  0  0  0  0  0
   -1.1024    3.2313    0.0000 C   0  0  0  0  0  0  0  0  0  0  0  0
    0.0000    2.2500    0.0000 C   0  0  0  0  0  0  0  0  0  0  0  0
    1.4698    2.6153    0.0000 C   0  0  0  0  0  0  0  0  0  0  0  0
    1.7354    4.0915    0.0000 Cl  0  0  0  0  0  0  0  0  0  0  0  0
  1  2  1  0  0  0  0
  2  3  1  0  0  0  0
  3  4  2  0  0  0  0
  4  5  1  0  0  0  0
  4  6  1  0  0  0  0
  6  7  2  0  0  0  0
  7  8  1  0  0  0  0
  8  9  1  0  0  0  0
  9 10  1  0  0  0  0
 10 11  1  0  0  0  0
 10 12  1  0  0  0  0
 12 13  1  0  0  0  0
 13 14  1  0  0  0  0
 14 15  2  0  0  0  0
 15 16  1  0  0  0  0
 16 17  2  0  0  0  0
 17 18  1  0  0  0  0
 18 19  2  0  0  0  0
 14 19  1  0  0  0  0
 19 20  1  0  0  0  0
 20 21  1  0  0  0  0
  7 21  1  0  0  0  0
 21 22  2  0  0  0  0
  3 22  1  0  0  0  0
 22 23  1  0  0  0  0
M  END
> <chemblId>
CHEMBL203734

> <bioactivity__type>
Ki

> <units>
nM

> <value>
29.65

$$$$

  CDK     11271517592D 0   0.00000     0.00000     0

 25 28  0  0  0  0              1 V2000 
   11.6030   10.3905    0.0000 Cl  0  0  0  0  0  0  0  0  0  0  0  0
   10.8528    9.0917    0.0000 C   0  0  0  0  0  0  0  0  0  0  0  0
    9.3528    9.0919    0.0000 C   0  0  0  0  0  0  0  0  0  0  0  0
    8.6025    7.7931    0.0000 C   0  0  0  0  0  0  0  0  0  0  0  0
    9.3523    6.4939    0.0000 C   0  0  0  0  0  0  0  0  0  0  0  0
   10.8523    6.4936    0.0000 C   0  0  0  0  0  0  0  0  0  0  0  0
   11.6025    7.7925    0.0000 C   0  0  0  0  0  0  0  0  0  0  0  0
    8.6020    5.1950    0.0000 N   0  0  0  0  0  0  0  0  0  0  0  0
    7.1020    5.1953    0.0000 C   0  0  0  0  0  0  0  0  0  0  0  0
    6.3518    3.8964    0.0000 C   0  0  0  0  0  0  0  0  0  0  0  0
    7.1015    2.5972    0.0000 N   0  0  0  0  0  0  0  0  0  0  0  0
    6.3513    1.2983    0.0000 C   0  0  0  0  0  0  0  0  0  0  0  0
    4.8513    1.2986    0.0000 C   0  0  0  0  0  0  0  0  0  0  0  0
    4.1010   -0.0003    0.0000 C   0  0  0  0  0  0  0  0  0  0  0  0
    2.6010    0.0000    0.0000 C   0  0  0  0  0  0  0  0  0  0  0  0
    1.7190   -1.2130    0.0000 N   0  0  0  0  0  0  0  0  0  0  0  0
    0.2930   -0.7500    0.0000 C   0  0  0  0  0  0  0  0  0  0  0  0
   -1.0070   -1.5000    0.0000 C   0  0  0  0  0  0  0  0  0  0  0  0
   -2.3060   -0.7500    0.0000 C   0  0  0  0  0  0  0  0  0  0  0  0
   -2.3060    0.7500    0.0000 C   0  0  0  0  0  0  0  0  0  0  0  0
   -1.0070    1.5000    0.0000 C   0  0  0  0  0  0  0  0  0  0  0  0
    0.2930    0.7500    0.0000 C   0  0  0  0  0  0  0  0  0  0  0  0
    1.7190    1.2140    0.0000 S   0  0  0  0  0  0  0  0  0  0  0  0
    8.6015    2.5969    0.0000 C   0  0  0  0  0  0  0  0  0  0  0  0
    9.3518    3.8958    0.0000 C   0  0  0  0  0  0  0  0  0  0  0  0
  1  2  1  0  0  0  0
  2  3  2  0  0  0  0
  3  4  1  0  0  0  0
  4  5  2  0  0  0  0
  5  6  1  0  0  0  0
  6  7  2  0  0  0  0
  2  7  1  0  0  0  0
  5  8  1  0  0  0  0
  8  9  1  0  0  0  0
  9 10  1  0  0  0  0
 10 11  1  0  0  0  0
 11 12  1  0  0  0  0
 12 13  1  0  0  0  0
 13 14  1  0  0  0  0
 14 15  1  0  0  0  0
 15 16  2  0  0  0  0
 16 17  1  0  0  0  0
 17 18  2  0  0  0  0
 18 19  1  0  0  0  0
 19 20  2  0  0  0  0
 20 21  1  0  0  0  0
 21 22  2  0  0  0  0
 17 22  1  0  0  0  0
 22 23  1  0  0  0  0
 15 23  1  0  0  0  0
 11 24  1  0  0  0  0
 24 25  1  0  0  0  0
  8 25  1  0  0  0  0
M  END
> <chemblId>
CHEMBL2037430

> <bioactivity__type>
Ki

> <units>
nM

> <value>
1273.0

$$$$

  CDK     11271517592D 0   0.00000     0.00000     0

 26 29  0  0  0  0              1 V2000 
   17.6015    2.5951    0.0000 Cl  0  0  0  0  0  0  0  0  0  0  0  0
   16.1015    2.5954    0.0000 C   0  0  0  0  0  0  0  0  0  0  0  0
   15.3518    3.8946    0.0000 C   0  0  0  0  0  0  0  0  0  0  0  0
   13.8518    3.8949    0.0000 C   0  0  0  0  0  0  0  0  0  0  0  0
   13.1015    2.5960    0.0000 C   0  0  0  0  0  0  0  0  0  0  0  0
   13.8513    1.2968    0.0000 C   0  0  0  0  0  0  0  0  0  0  0  0
   15.3513    1.2965    0.0000 C   0  0  0  0  0  0  0  0  0  0  0  0
   11.6015    2.5963    0.0000 N   0  0  0  0  0  0  0  0  0  0  0  0
   10.8518    3.8955    0.0000 C   0  0  0  0  0  0  0  0  0  0  0  0
    9.3518    3.8958    0.0000 C   0  0  0  0  0  0  0  0  0  0  0  0
    8.6015    2.5969    0.0000 N   0  0  0  0  0  0  0  0  0  0  0  0
    7.1015    2.5972    0.0000 C   0  0  0  0  0  0  0  0  0  0  0  0
    6.3513    1.2983    0.0000 C   0  0  0  0  0  0  0  0  0  0  0  0
    4.8513    1.2986    0.0000 C   0  0  0  0  0  0  0  0  0  0  0  0
    4.1010   -0.0003    0.0000 C   0  0  0  0  0  0  0  0  0  0  0  0
    2.6010    0.0000    0.0000 C   0  0  0  0  0  0  0  0  0  0  0  0
    1.7190   -1.2130    0.0000 N   0  0  0  0  0  0  0  0  0  0  0  0
    0.2930   -0.7500    0.0000 C   0  0  0  0  0  0  0  0  0  0  0  0
   -1.0070   -1.5000    0.0000 C   0  0  0  0  0  0  0  0  0  0  0  0
   -2.3060   -0.7500    0.0000 C   0  0  0  0  0  0  0  0  0  0  0  0
   -2.3060    0.7500    0.0000 C   0  0  0  0  0  0  0  0  0  0  0  0
   -1.0070    1.5000    0.0000 C   0  0  0  0  0  0  0  0  0  0  0  0
    0.2930    0.7500    0.0000 C   0  0  0  0  0  0  0  0  0  0  0  0
    1.7190    1.2140    0.0000 S   0  0  0  0  0  0  0  0  0  0  0  0
    9.3513    1.2977    0.0000 C   0  0  0  0  0  0  0  0  0  0  0  0
   10.8513    1.2974    0.0000 C   0  0  0  0  0  0  0  0  0  0  0  0
  1  2  1  0  0  0  0
  2  3  2  0  0  0  0
  3  4  1  0  0  0  0
  4  5  2  0  0  0  0
  5  6  1  0  0  0  0
  6  7  2  0  0  0  0
  2  7  1  0  0  0  0
  5  8  1  0  0  0  0
  8  9  1  0  0  0  0
  9 10  1  0  0  0  0
 10 11  1  0  0  0  0
 11 12  1  0  0  0  0
 12 13  1  0  0  0  0
 13 14  1  0  0  0  0
 14 15  1  0  0  0  0
 15 16  1  0  0  0  0
 16 17  2  0  0  0  0
 17 18  1  0  0  0  0
 18 19  2  0  0  0  0
 19 20  1  0  0  0  0
 20 21  2  0  0  0  0
 21 22  1  0  0  0  0
 22 23  2  0  0  0  0
 18 23  1  0  0  0  0
 23 24  1  0  0  0  0
 16 24  1  0  0  0  0
 11 25  1  0  0  0  0
 25 26  1  0  0  0  0
  8 26  1  0  0  0  0
M  END
> <chemblId>
CHEMBL2037431

> <bioactivity__type>
Ki

> <units>
nM

> <value>
1897.0

$$$$

  CDK     11271517592D 0   0.00000     0.00000     0

 23 25  0  0  0  0              1 V2000 
    5.1962    1.5000    0.0000 C   0  0  0  0  0  0  0  0  0  0  0  0
    3.8971    2.2500    0.0000 O   0  0  0  0  0  0  0  0  0  0  0  0
    2.5981    1.5000    0.0000 C   0  0  0  0  0  0  0  0  0  0  0  0
    2.5981   -0.0000    0.0000 C   0  0  0  0  0  0  0  0  0  0  0  0
    1.2990   -0.7500    0.0000 C   0  0  0  0  0  0  0  0  0  0  0  0
    0.0000    0.0000    0.0000 C   0  0  0  0  0  0  0  0  0  0  0  0
   -0.8817   -1.2135    0.0000 C   0  0  0  0  0  0  0  0  0  0  0  0
   -2.3083   -1.6771    0.0000 C   0  0  0  0  0  0  0  0  0  0  0  0
   -1.9964   -3.1443    0.0000 C   0  0  0  0  0  0  0  0  0  0  0  0
   -3.1111   -4.1480    0.0000 C   0  0  0  0  0  0  0  0  0  0  0  0
   -4.5377   -3.6844    0.0000 C   0  0  0  0  0  0  0  0  0  0  0  0
   -5.6524   -4.6881    0.0000 O   0  0  0  0  0  0  0  0  0  0  0  0
   -5.3405   -6.1554    0.0000 C   0  0  0  0  0  0  0  0  0  0  0  0
   -4.8496   -2.2172    0.0000 C   0  0  0  0  0  0  0  0  0  0  0  0
   -3.7348   -1.2135    0.0000 C   0  0  0  0  0  0  0  0  0  0  0  0
   -4.6165    0.0000    0.0000 C   0  0  0  0  0  0  0  0  0  0  0  0
   -4.6165    1.5000    0.0000 C   0  0  0  0  0  0  0  0  0  0  0  0
   -3.7348    2.7135    0.0000 N   0  0  0  0  0  0  0  0  0  0  0  0
   -4.6165    3.9271    0.0000 C   0  0  0  0  0  0  0  0  0  0  0  0
   -2.3083    3.1771    0.0000 C   0  0  0  0  0  0  0  0  0  0  0  0
   -0.8817    2.7135    0.0000 C   0  0  0  0  0  0  0  0  0  0  0  0
    0.0000    1.5000    0.0000 C   0  0  0  0  0  0  0  0  0  0  0  0
    1.2990    2.2500    0.0000 C   0  0  0  0  0  0  0  0  0  0  0  0
  1  2  1  0  0  0  0
  2  3  1  0  0  0  0
  3  4  2  0  0  0  0
  4  5  1  0  0  0  0
  5  6  2  0  0  0  0
  6  7  1  0  0  0  0
  7  8  1  0  0  0  0
  8  9  2  0  0  0  0
  9 10  1  0  0  0  0
 10 11  2  0  0  0  0
 11 12  1  0  0  0  0
 12 13  1  0  0  0  0
 11 14  1  0  0  0  0
 14 15  2  0  0  0  0
  8 15  1  0  0  0  0
 15 16  1  0  0  0  0
 16 17  1  0  0  0  0
 17 18  1  0  0  0  0
 18 19  1  0  0  0  0
 18 20  1  0  0  0  0
 20 21  1  0  0  0  0
 21 22  1  0  0  0  0
  6 22  1  0  0  0  0
 22 23  2  0  0  0  0
  3 23  1  0  0  0  0
M  END
> <chemblId>
CHEMBL204065

> <bioactivity__type>
Ki

> <units>
nM

> <value>
18.15

$$$$

  CDK     11271517592D 0   0.00000     0.00000     0

 21 23  0  0  0  0              1 V2000 
   -2.3083    4.6771    0.0000 C   0  0  0  0  0  0  0  0  0  0  0  0
   -2.3083    3.1771    0.0000 N   0  0  0  0  0  0  0  0  0  0  0  0
   -3.7348    2.7135    0.0000 C   0  0  0  0  0  0  0  0  0  0  0  0
   -4.6165    1.5000    0.0000 C   0  0  0  0  0  0  0  0  0  0  0  0
   -4.6165    0.0000    0.0000 C   0  0  0  0  0  0  0  0  0  0  0  0
   -6.1083   -0.1568    0.0000 C   0  0  0  0  0  0  0  0  0  0  0  0
   -6.7184   -1.5271    0.0000 C   0  0  0  0  0  0  0  0  0  0  0  0
   -5.8367   -2.7406    0.0000 C   0  0  0  0  0  0  0  0  0  0  0  0
   -4.3450   -2.5838    0.0000 C   0  0  0  0  0  0  0  0  0  0  0  0
   -3.7348   -1.2135    0.0000 C   0  0  0  0  0  0  0  0  0  0  0  0
   -2.3083   -1.6771    0.0000 C   0  0  0  0  0  0  0  0  0  0  0  0
   -0.8817   -1.2135    0.0000 C   0  0  0  0  0  0  0  0  0  0  0  0
   -0.2716   -2.5838    0.0000 C   0  0  0  0  0  0  0  0  0  0  0  0
    1.2202   -2.7406    0.0000 C   0  0  0  0  0  0  0  0  0  0  0  0
    1.8303   -4.1110    0.0000 N   0  0  0  0  0  0  0  0  0  0  0  0
    2.1019   -1.5271    0.0000 C   0  0  0  0  0  0  0  0  0  0  0  0
    3.5937   -1.6839    0.0000 O   0  0  0  0  0  0  0  0  0  0  0  0
    1.4918   -0.1568    0.0000 C   0  0  0  0  0  0  0  0  0  0  0  0
    0.0000    0.0000    0.0000 C   0  0  0  0  0  0  0  0  0  0  0  0
    0.0000    1.5000    0.0000 C   0  0  0  0  0  0  0  0  0  0  0  0
   -0.8817    2.7135    0.0000 C   0  0  0  0  0  0  0  0  0  0  0  0
  1  2  1  0  0  0  0
  2  3  1  0  0  0  0
  3  4  1  0  0  0  0
  4  5  1  0  0  0  0
  5  6  2  0  0  0  0
  6  7  1  0  0  0  0
  7  8  2  0  0  0  0
  8  9  1  0  0  0  0
  9 10  2  0  0  0  0
  5 10  1  0  0  0  0
 10 11  1  0  0  0  0
 11 12  1  0  0  0  0
 12 13  2  0  0  0  0
 13 14  1  0  0  0  0
 14 15  1  0  0  0  0
 14 16  2  0  0  0  0
 16 17  1  0  0  0  0
 16 18  1  0  0  0  0
 18 19  2  0  0  0  0
 12 19  1  0  0  0  0
 19 20  1  0  0  0  0
 20 21  1  0  0  0  0
  2 21  1  0  0  0  0
M  END
> <chemblId>
CHEMBL204098

> <bioactivity__type>
Ki

> <units>
nM

> <value>
15.1

$$$$

  CDK     11271517592D 0   0.00000     0.00000     0

 27 31  0  0  0  0              1 V2000 
    4.4520   -6.7500    0.0000 C   0  0  0  0  0  0  0  0  0  0  0  0
    3.1530   -6.0000    0.0000 O   0  0  0  0  0  0  0  0  0  0  0  0
    3.1530   -4.5000    0.0000 C   0  0  0  0  0  0  0  0  0  0  0  0
    4.4520   -3.7500    0.0000 C   0  0  0  0  0  0  0  0  0  0  0  0
    4.4520   -2.2500    0.0000 C   0  0  0  0  0  0  0  0  0  0  0  0
    5.7510   -1.5000    0.0000 O   0  0  0  0  0  0  0  0  0  0  0  0
    7.0501   -2.2500    0.0000 C   0  0  0  0  0  0  0  0  0  0  0  0
    3.1530   -1.5000    0.0000 C   0  0  0  0  0  0  0  0  0  0  0  0
    3.1530   -0.0000    0.0000 C   0  0  0  0  0  0  0  0  0  0  0  0
    1.8540    0.7500    0.0000 N   0  0  0  0  0  0  0  0  0  0  0  0
    1.8540    2.2500    0.0000 C   0  0  0  0  0  0  0  0  0  0  0  0
    0.5550    3.0000    0.0000 C   0  0  0  0  0  0  0  0  0  0  0  0
   -0.7440    2.2500    0.0000 C   0  0  0  0  0  0  0  0  0  0  0  0
   -2.0430    3.0000    0.0000 C   0  0  0  0  0  0  0  0  0  0  0  0
   -3.3420    2.2500    0.0000 C   0  0  0  0  0  0  0  0  0  0  0  0
   -4.7690    2.7140    0.0000 O   0  0  0  0  0  0  0  0  0  0  0  0
   -5.6500    1.5000    0.0000 C   0  0  0  0  0  0  0  0  0  0  0  0
   -4.7690    0.2870    0.0000 O   0  0  0  0  0  0  0  0  0  0  0  0
   -3.3420    0.7500    0.0000 C   0  0  0  0  0  0  0  0  0  0  0  0
   -2.0430   -0.0000    0.0000 C   0  0  0  0  0  0  0  0  0  0  0  0
   -0.7440    0.7500    0.0000 C   0  0  0  0  0  0  0  0  0  0  0  0
    0.5550   -0.0000    0.0000 C   0  0  0  0  0  0  0  0  0  0  0  0
    0.5550   -1.5000    0.0000 C   0  0  0  0  0  0  0  0  0  0  0  0
    1.8540   -2.2500    0.0000 C   0  0  0  0  0  0  0  0  0  0  0  0
    1.8540   -3.7500    0.0000 C   0  0  0  0  0  0  0  0  0  0  0  0
    0.5550   -4.5000    0.0000 C   0  0  0  0  0  0  0  0  0  0  0  0
    0.5549   -6.0000    0.0000 O   0  0  0  0  0  0  0  0  0  0  0  0
  1  2  1  0  0  0  0
  2  3  1  0  0  0  0
  3  4  2  0  0  0  0
  4  5  1  0  0  0  0
  5  6  1  0  0  0  0
  6  7  1  0  0  0  0
  5  8  2  0  0  0  0
  8  9  1  0  0  0  0
  9 10  1  0  0  0  0
 10 11  1  0  0  0  0
 11 12  1  0  0  0  0
 12 13  1  0  0  0  0
 13 14  2  0  0  0  0
 14 15  1  0  0  0  0
 15 16  1  0  0  0  0
 16 17  1  0  0  0  0
 17 18  1  0  0  0  0
 18 19  1  0  0  0  0
 15 19  2  0  0  0  0
 19 20  1  0  0  0  0
 20 21  2  0  0  0  0
 13 21  1  0  0  0  0
 21 22  1  0  0  0  0
 10 22  1  0  0  0  0
 22 23  1  1  0  0  0
 23 24  1  0  0  0  0
  8 24  1  0  0  0  0
 24 25  2  0  0  0  0
  3 25  1  0  0  0  0
 25 26  1  0  0  0  0
 26 27  1  0  0  0  0
M  END
> <chemblId>
CHEMBL2057438

> <bioactivity__type>
Ki

> <units>
nM

> <value>
182.41

$$$$

  CDK     11271517592D 0   0.00000     0.00000     0

 26 29  0  0  0  0              1 V2000 
    3.6080   -6.5000    0.0000 C   0  0  0  0  0  0  0  0  0  0  0  0
    2.3090   -5.7500    0.0000 O   0  0  0  0  0  0  0  0  0  0  0  0
    2.3090   -4.2500    0.0000 C   0  0  0  0  0  0  0  0  0  0  0  0
    1.0100   -3.5000    0.0000 C   0  0  0  0  0  0  0  0  0  0  0  0
    1.0100   -2.0000    0.0000 C   0  0  0  0  0  0  0  0  0  0  0  0
   -0.2890   -1.2500    0.0000 C   0  0  0  0  0  0  0  0  0  0  0  0
   -0.2890    0.2500    0.0000 C   0  0  0  0  0  0  0  0  0  0  0  0
    1.0100    1.0000    0.0000 N   0  0  0  0  0  0  0  0  0  0  0  0
    1.0100    2.5000    0.0000 C   0  0  0  0  0  0  0  0  0  0  0  0
   -0.2890    3.2500    0.0000 C   0  0  0  0  0  0  0  0  0  0  0  0
   -1.5880    2.5000    0.0000 C   0  0  0  0  0  0  0  0  0  0  0  0
   -2.8870    3.2500    0.0000 C   0  0  0  0  0  0  0  0  0  0  0  0
   -4.1860    2.5000    0.0000 C   0  0  0  0  0  0  0  0  0  0  0  0
   -5.4850    3.2500    0.0000 O   0  0  0  0  0  0  0  0  0  0  0  0
   -5.4851    4.7500    0.0000 C   0  0  0  0  0  0  0  0  0  0  0  0
   -4.1860    1.0000    0.0000 C   0  0  0  0  0  0  0  0  0  0  0  0
   -5.4850    0.2500    0.0000 O   0  0  0  0  0  0  0  0  0  0  0  0
   -6.7841    1.0000    0.0000 C   0  0  0  0  0  0  0  0  0  0  0  0
   -2.8870    0.2500    0.0000 C   0  0  0  0  0  0  0  0  0  0  0  0
   -1.5880    1.0000    0.0000 C   0  0  0  0  0  0  0  0  0  0  0  0
    2.3090    0.2500    0.0000 C   0  0  0  0  0  0  0  0  0  0  0  0
    2.3090   -1.2500    0.0000 C   0  0  0  0  0  0  0  0  0  0  0  0
    3.6080   -2.0000    0.0000 C   0  0  0  0  0  0  0  0  0  0  0  0
    4.9070   -1.2500    0.0000 O   0  0  0  0  0  0  0  0  0  0  0  0
    6.2061   -2.0000    0.0000 C   0  0  0  0  0  0  0  0  0  0  0  0
    3.6080   -3.5000    0.0000 C   0  0  0  0  0  0  0  0  0  0  0  0
  1  2  1  0  0  0  0
  2  3  1  0  0  0  0
  3  4  2  0  0  0  0
  4  5  1  0  0  0  0
  5  6  1  0  0  0  0
  7  6  1  1  0  0  0
  7  8  1  0  0  0  0
  8  9  1  0  0  0  0
  9 10  1  0  0  0  0
 10 11  1  0  0  0  0
 11 12  2  0  0  0  0
 12 13  1  0  0  0  0
 13 14  1  0  0  0  0
 14 15  1  0  0  0  0
 13 16  2  0  0  0  0
 16 17  1  0  0  0  0
 17 18  1  0  0  0  0
 16 19  1  0  0  0  0
 19 20  2  0  0  0  0
  7 20  1  0  0  0  0
 11 20  1  0  0  0  0
  8 21  1  0  0  0  0
 21 22  1  0  0  0  0
  5 22  2  0  0  0  0
 22 23  1  0  0  0  0
 23 24  1  0  0  0  0
 24 25  1  0  0  0  0
 23 26  2  0  0  0  0
  3 26  1  0  0  0  0
M  END
> <chemblId>
CHEMBL2057441

> <bioactivity__type>
Ki

> <units>
nM

> <value>
106.45

$$$$

  CDK     11271517592D 0   0.00000     0.00000     0

 28 31  0  0  0  0              1 V2000 
    3.6080   -6.5000    0.0000 C   0  0  0  0  0  0  0  0  0  0  0  0
    2.3090   -5.7500    0.0000 O   0  0  0  0  0  0  0  0  0  0  0  0
    2.3090   -4.2500    0.0000 C   0  0  0  0  0  0  0  0  0  0  0  0
    3.6080   -3.5000    0.0000 C   0  0  0  0  0  0  0  0  0  0  0  0
    3.6080   -2.0000    0.0000 C   0  0  0  0  0  0  0  0  0  0  0  0
    4.9070   -1.2500    0.0000 O   0  0  0  0  0  0  0  0  0  0  0  0
    6.2061   -2.0000    0.0000 C   0  0  0  0  0  0  0  0  0  0  0  0
    2.3090   -1.2500    0.0000 C   0  0  0  0  0  0  0  0  0  0  0  0
    2.3090    0.2500    0.0000 C   0  0  0  0  0  0  0  0  0  0  0  0
    1.0100    1.0000    0.0000 N   0  0  0  0  0  0  0  0  0  0  0  0
    1.0100    2.5000    0.0000 C   0  0  0  0  0  0  0  0  0  0  0  0
   -0.2890    3.2500    0.0000 C   0  0  0  0  0  0  0  0  0  0  0  0
   -1.5880    2.5000    0.0000 C   0  0  0  0  0  0  0  0  0  0  0  0
   -2.8870    3.2500    0.0000 C   0  0  0  0  0  0  0  0  0  0  0  0
   -4.1860    2.5000    0.0000 C   0  0  0  0  0  0  0  0  0  0  0  0
   -5.4850    3.2500    0.0000 O   0  0  0  0  0  0  0  0  0  0  0  0
   -5.4851    4.7500    0.0000 C   0  0  0  0  0  0  0  0  0  0  0  0
   -4.1860    1.0000    0.0000 C   0  0  0  0  0  0  0  0  0  0  0  0
   -5.4850    0.2500    0.0000 O   0  0  0  0  0  0  0  0  0  0  0  0
   -6.7841    1.0000    0.0000 C   0  0  0  0  0  0  0  0  0  0  0  0
   -2.8870    0.2500    0.0000 C   0  0  0  0  0  0  0  0  0  0  0  0
   -1.5880    1.0000    0.0000 C   0  0  0  0  0  0  0  0  0  0  0  0
   -0.2890    0.2500    0.0000 C   0  0  0  0  0  0  0  0  0  0  0  0
   -0.2890   -1.2500    0.0000 C   0  0  0  0  0  0  0  0  0  0  0  0
    1.0100   -2.0000    0.0000 C   0  0  0  0  0  0  0  0  0  0  0  0
    1.0100   -3.5000    0.0000 C   0  0  0  0  0  0  0  0  0  0  0  0
   -0.2890   -4.2500    0.0000 C   0  0  0  0  0  0  0  0  0  0  0  0
   -0.2891   -5.7500    0.0000 O   0  0  0  0  0  0  0  0  0  0  0  0
  1  2  1  0  0  0  0
  2  3  1  0  0  0  0
  3  4  2  0  0  0  0
  4  5  1  0  0  0  0
  5  6  1  0  0  0  0
  6  7  1  0  0  0  0
  5  8  2  0  0  0  0
  8  9  1  0  0  0  0
  9 10  1  0  0  0  0
 10 11  1  0  0  0  0
 11 12  1  0  0  0  0
 12 13  1  0  0  0  0
 13 14  2  0  0  0  0
 14 15  1  0  0  0  0
 15 16  1  0  0  0  0
 16 17  1  0  0  0  0
 15 18  2  0  0  0  0
 18 19  1  0  0  0  0
 19 20  1  0  0  0  0
 18 21  1  0  0  0  0
 21 22  2  0  0  0  0
 13 22  1  0  0  0  0
 22 23  1  0  0  0  0
 10 23  1  0  0  0  0
 23 24  1  1  0  0  0
 24 25  1  0  0  0  0
  8 25  1  0  0  0  0
 25 26  2  0  0  0  0
  3 26  1  0  0  0  0
 26 27  1  0  0  0  0
 27 28  1  0  0  0  0
M  END
> <chemblId>
CHEMBL2057442

> <bioactivity__type>
Ki

> <units>
nM

> <value>
64.12

$$$$

  CDK     11271517592D 0   0.00000     0.00000     0

 25 29  0  0  0  0              1 V2000 
    4.4520   -6.7500    0.0000 C   0  0  0  0  0  0  0  0  0  0  0  0
    3.1530   -6.0000    0.0000 O   0  0  0  0  0  0  0  0  0  0  0  0
    3.1530   -4.5000    0.0000 C   0  0  0  0  0  0  0  0  0  0  0  0
    1.8540   -3.7500    0.0000 C   0  0  0  0  0  0  0  0  0  0  0  0
    1.8540   -2.2500    0.0000 C   0  0  0  0  0  0  0  0  0  0  0  0
    0.5550   -1.5000    0.0000 C   0  0  0  0  0  0  0  0  0  0  0  0
    0.5550   -0.0000    0.0000 C   0  0  0  0  0  0  0  0  0  0  0  0
    1.8540    0.7500    0.0000 N   0  0  0  0  0  0  0  0  0  0  0  0
    1.8540    2.2500    0.0000 C   0  0  0  0  0  0  0  0  0  0  0  0
    0.5550    3.0000    0.0000 C   0  0  0  0  0  0  0  0  0  0  0  0
   -0.7440    2.2500    0.0000 C   0  0  0  0  0  0  0  0  0  0  0  0
   -2.0430    3.0000    0.0000 C   0  0  0  0  0  0  0  0  0  0  0  0
   -3.3420    2.2500    0.0000 C   0  0  0  0  0  0  0  0  0  0  0  0
   -4.7690    2.7140    0.0000 O   0  0  0  0  0  0  0  0  0  0  0  0
   -5.6500    1.5000    0.0000 C   0  0  0  0  0  0  0  0  0  0  0  0
   -4.7690    0.2870    0.0000 O   0  0  0  0  0  0  0  0  0  0  0  0
   -3.3420    0.7500    0.0000 C   0  0  0  0  0  0  0  0  0  0  0  0
   -2.0430   -0.0000    0.0000 C   0  0  0  0  0  0  0  0  0  0  0  0
   -0.7440    0.7500    0.0000 C   0  0  0  0  0  0  0  0  0  0  0  0
    3.1530   -0.0000    0.0000 C   0  0  0  0  0  0  0  0  0  0  0  0
    3.1530   -1.5000    0.0000 C   0  0  0  0  0  0  0  0  0  0  0  0
    4.4520   -2.2500    0.0000 C   0  0  0  0  0  0  0  0  0  0  0  0
    5.7510   -1.5000    0.0000 O   0  0  0  0  0  0  0  0  0  0  0  0
    7.0501   -2.2500    0.0000 C   0  0  0  0  0  0  0  0  0  0  0  0
    4.4520   -3.7500    0.0000 C   0  0  0  0  0  0  0  0  0  0  0  0
  1  2  1  0  0  0  0
  2  3  1  0  0  0  0
  3  4  2  0  0  0  0
  4  5  1  0  0  0  0
  5  6  1  0  0  0  0
  7  6  1  1  0  0  0
  7  8  1  0  0  0  0
  8  9  1  0  0  0  0
  9 10  1  0  0  0  0
 10 11  1  0  0  0  0
 11 12  2  0  0  0  0
 12 13  1  0  0  0  0
 13 14  1  0  0  0  0
 14 15  1  0  0  0  0
 15 16  1  0  0  0  0
 16 17  1  0  0  0  0
 13 17  2  0  0  0  0
 17 18  1  0  0  0  0
 18 19  2  0  0  0  0
  7 19  1  0  0  0  0
 11 19  1  0  0  0  0
  8 20  1  0  0  0  0
 20 21  1  0  0  0  0
  5 21  2  0  0  0  0
 21 22  1  0  0  0  0
 22 23  1  0  0  0  0
 23 24  1  0  0  0  0
 22 25  2  0  0  0  0
  3 25  1  0  0  0  0
M  END
> <chemblId>
CHEMBL2057443

> <bioactivity__type>
Ki

> <units>
nM

> <value>
74.51

$$$$

  CDK     11271517592D 0   0.00000     0.00000     0

 26 29  0  0  0  0              1 V2000 
    3.6080   -6.5000    0.0000 C   0  0  0  0  0  0  0  0  0  0  0  0
    2.3090   -5.7500    0.0000 O   0  0  0  0  0  0  0  0  0  0  0  0
    2.3090   -4.2500    0.0000 C   0  0  0  0  0  0  0  0  0  0  0  0
    1.0100   -3.5000    0.0000 C   0  0  0  0  0  0  0  0  0  0  0  0
    1.0100   -2.0000    0.0000 C   0  0  0  0  0  0  0  0  0  0  0  0
   -0.2890   -1.2500    0.0000 C   0  0  0  0  0  0  0  0  0  0  0  0
   -0.2890    0.2500    0.0000 C   0  0  0  0  0  0  0  0  0  0  0  0
    1.0100    1.0000    0.0000 N   0  0  0  0  0  0  0  0  0  0  0  0
    1.0100    2.5000    0.0000 C   0  0  0  0  0  0  0  0  0  0  0  0
   -0.2890    3.2500    0.0000 C   0  0  0  0  0  0  0  0  0  0  0  0
   -1.5880    2.5000    0.0000 C   0  0  0  0  0  0  0  0  0  0  0  0
   -2.8870    3.2500    0.0000 C   0  0  0  0  0  0  0  0  0  0  0  0
   -4.1860    2.5000    0.0000 C   0  0  0  0  0  0  0  0  0  0  0  0
   -5.4850    3.2500    0.0000 O   0  0  0  0  0  0  0  0  0  0  0  0
   -5.4851    4.7500    0.0000 C   0  0  0  0  0  0  0  0  0  0  0  0
   -4.1860    1.0000    0.0000 C   0  0  0  0  0  0  0  0  0  0  0  0
   -2.8870    0.2500    0.0000 C   0  0  0  0  0  0  0  0  0  0  0  0
   -2.8870   -1.2500    0.0000 O   0  0  0  0  0  0  0  0  0  0  0  0
   -4.1860   -2.0000    0.0000 C   0  0  0  0  0  0  0  0  0  0  0  0
   -1.5880    1.0000    0.0000 C   0  0  0  0  0  0  0  0  0  0  0  0
    2.3090    0.2500    0.0000 C   0  0  0  0  0  0  0  0  0  0  0  0
    2.3090   -1.2500    0.0000 C   0  0  0  0  0  0  0  0  0  0  0  0
    3.6080   -2.0000    0.0000 C   0  0  0  0  0  0  0  0  0  0  0  0
    4.9070   -1.2500    0.0000 O   0  0  0  0  0  0  0  0  0  0  0  0
    6.2061   -2.0000    0.0000 C   0  0  0  0  0  0  0  0  0  0  0  0
    3.6080   -3.5000    0.0000 C   0  0  0  0  0  0  0  0  0  0  0  0
  1  2  1  0  0  0  0
  2  3  1  0  0  0  0
  3  4  2  0  0  0  0
  4  5  1  0  0  0  0
  5  6  1  0  0  0  0
  7  6  1  1  0  0  0
  7  8  1  0  0  0  0
  8  9  1  0  0  0  0
  9 10  1  0  0  0  0
 10 11  1  0  0  0  0
 11 12  2  0  0  0  0
 12 13  1  0  0  0  0
 13 14  1  0  0  0  0
 14 15  1  0  0  0  0
 13 16  2  0  0  0  0
 16 17  1  0  0  0  0
 17 18  1  0  0  0  0
 18 19  1  0  0  0  0
 17 20  2  0  0  0  0
  7 20  1  0  0  0  0
 11 20  1  0  0  0  0
  8 21  1  0  0  0  0
 21 22  1  0  0  0  0
  5 22  2  0  0  0  0
 22 23  1  0  0  0  0
 23 24  1  0  0  0  0
 24 25  1  0  0  0  0
 23 26  2  0  0  0  0
  3 26  1  0  0  0  0
M  END
> <chemblId>
CHEMBL2057445

> <bioactivity__type>
Ki

> <units>
nM

> <value>
7.97

$$$$

  CDK     11271517592D 0   0.00000     0.00000     0

 28 31  0  0  0  0              1 V2000 
    3.6080   -6.5000    0.0000 C   0  0  0  0  0  0  0  0  0  0  0  0
    2.3090   -5.7500    0.0000 O   0  0  0  0  0  0  0  0  0  0  0  0
    2.3090   -4.2500    0.0000 C   0  0  0  0  0  0  0  0  0  0  0  0
    1.0100   -3.5000    0.0000 C   0  0  0  0  0  0  0  0  0  0  0  0
    1.0100   -2.0000    0.0000 C   0  0  0  0  0  0  0  0  0  0  0  0
   -0.2890   -1.2500    0.0000 C   0  0  0  0  0  0  0  0  0  0  0  0
   -0.2890    0.2500    0.0000 C   0  0  0  0  0  0  0  0  0  0  0  0
    1.0100    1.0000    0.0000 N   0  0  0  0  0  0  0  0  0  0  0  0
    1.0100    2.5000    0.0000 C   0  0  0  0  0  0  0  0  0  0  0  0
   -0.2890    3.2500    0.0000 C   0  0  0  0  0  0  0  0  0  0  0  0
   -1.5880    2.5000    0.0000 C   0  0  0  0  0  0  0  0  0  0  0  0
   -2.8870    3.2500    0.0000 C   0  0  0  0  0  0  0  0  0  0  0  0
   -4.1860    2.5000    0.0000 C   0  0  0  0  0  0  0  0  0  0  0  0
   -5.4850    3.2500    0.0000 O   0  0  0  0  0  0  0  0  0  0  0  0
   -5.4851    4.7500    0.0000 C   0  0  0  0  0  0  0  0  0  0  0  0
   -4.1860    1.0000    0.0000 C   0  0  0  0  0  0  0  0  0  0  0  0
   -5.4850    0.2500    0.0000 O   0  0  0  0  0  0  0  0  0  0  0  0
   -6.7841    1.0000    0.0000 C   0  0  0  0  0  0  0  0  0  0  0  0
   -2.8870    0.2500    0.0000 C   0  0  0  0  0  0  0  0  0  0  0  0
   -2.8870   -1.2500    0.0000 O   0  0  0  0  0  0  0  0  0  0  0  0
   -4.1860   -2.0000    0.0000 C   0  0  0  0  0  0  0  0  0  0  0  0
   -1.5880    1.0000    0.0000 C   0  0  0  0  0  0  0  0  0  0  0  0
    2.3090    0.2500    0.0000 C   0  0  0  0  0  0  0  0  0  0  0  0
    2.3090   -1.2500    0.0000 C   0  0  0  0  0  0  0  0  0  0  0  0
    3.6080   -2.0000    0.0000 C   0  0  0  0  0  0  0  0  0  0  0  0
    4.9070   -1.2500    0.0000 O   0  0  0  0  0  0  0  0  0  0  0  0
    6.2061   -2.0000    0.0000 C   0  0  0  0  0  0  0  0  0  0  0  0
    3.6080   -3.5000    0.0000 C   0  0  0  0  0  0  0  0  0  0  0  0
  1  2  1  0  0  0  0
  2  3  1  0  0  0  0
  3  4  2  0  0  0  0
  4  5  1  0  0  0  0
  5  6  1  0  0  0  0
  7  6  1  1  0  0  0
  7  8  1  0  0  0  0
  8  9  1  0  0  0  0
  9 10  1  0  0  0  0
 10 11  1  0  0  0  0
 11 12  2  0  0  0  0
 12 13  1  0  0  0  0
 13 14  1  0  0  0  0
 14 15  1  0  0  0  0
 13 16  2  0  0  0  0
 16 17  1  0  0  0  0
 17 18  1  0  0  0  0
 16 19  1  0  0  0  0
 19 20  1  0  0  0  0
 20 21  1  0  0  0  0
 19 22  2  0  0  0  0
  7 22  1  0  0  0  0
 11 22  1  0  0  0  0
  8 23  1  0  0  0  0
 23 24  1  0  0  0  0
  5 24  2  0  0  0  0
 24 25  1  0  0  0  0
 25 26  1  0  0  0  0
 26 27  1  0  0  0  0
 25 28  2  0  0  0  0
  3 28  1  0  0  0  0
M  END
> <chemblId>
CHEMBL2057446

> <bioactivity__type>
Ki

> <units>
nM

> <value>
23.76

$$$$

  CDK     11271517592D 0   0.00000     0.00000     0

 24 27  0  0  0  0              1 V2000 
   -5.4851    4.7500    0.0000 C   0  0  0  0  0  0  0  0  0  0  0  0
   -5.4850    3.2500    0.0000 O   0  0  0  0  0  0  0  0  0  0  0  0
   -4.1860    2.5000    0.0000 C   0  0  0  0  0  0  0  0  0  0  0  0
   -2.8870    3.2500    0.0000 C   0  0  0  0  0  0  0  0  0  0  0  0
   -1.5880    2.5000    0.0000 C   0  0  0  0  0  0  0  0  0  0  0  0
   -0.2890    3.2500    0.0000 C   0  0  0  0  0  0  0  0  0  0  0  0
    1.0100    2.5000    0.0000 C   0  0  0  0  0  0  0  0  0  0  0  0
    1.0100    1.0000    0.0000 N   0  0  0  0  0  0  0  0  0  0  0  0
    2.3090    0.2500    0.0000 C   0  0  0  0  0  0  0  0  0  0  0  0
    2.3090   -1.2500    0.0000 C   0  0  0  0  0  0  0  0  0  0  0  0
    3.6080   -2.0000    0.0000 C   0  0  0  0  0  0  0  0  0  0  0  0
    4.9070   -1.2500    0.0000 C   0  0  0  0  0  0  0  0  0  0  0  0
    3.6080   -3.5000    0.0000 C   0  0  0  0  0  0  0  0  0  0  0  0
    2.3090   -4.2500    0.0000 C   0  0  0  0  0  0  0  0  0  0  0  0
    2.3090   -5.7500    0.0000 C   0  0  0  0  0  0  0  0  0  0  0  0
    1.0100   -3.5000    0.0000 C   0  0  0  0  0  0  0  0  0  0  0  0
    1.0100   -2.0000    0.0000 C   0  0  0  0  0  0  0  0  0  0  0  0
[truncated: 1,515,017 more chars]
