# Supplementary material for: Comparison of Quantitative and Qualitative (Q)SAR Models Created for the Prediction of Ki and IC50 Values of Antitarget Inhibitors
Source: Front Pharmacol. 2018 Oct 10;9:1136. doi: 10.3389/fphar.2018.01136 (PMC6192375; doi:10.3389/fphar.2018.01136)
Supplement: Supplementary file 3 [file Data_Sheet_3.ZIP › DataSets/DRD2_IC50.sdf]

  CDK     11271518142D 0   0.00000     0.00000     0

 25 28  0  0  0  0              1 V2000 
    0.0009    5.3140    0.0000 Cl  0  0  0  0  0  0  0  0  0  0  0  0
   -1.2983    4.5643    0.0000 C   0  0  0  0  0  0  0  0  0  0  0  0
   -2.5972    5.3145    0.0000 C   0  0  0  0  0  0  0  0  0  0  0  0
   -3.8964    4.5648    0.0000 C   0  0  0  0  0  0  0  0  0  0  0  0
   -3.8967    3.0648    0.0000 C   0  0  0  0  0  0  0  0  0  0  0  0
   -2.5978    2.3145    0.0000 C   0  0  0  0  0  0  0  0  0  0  0  0
   -1.2986    3.0643    0.0000 C   0  0  0  0  0  0  0  0  0  0  0  0
    0.0003    2.3140    0.0000 C   0  0  0  0  0  0  0  0  0  0  0  0
    1.4775    2.0532    0.0000 C   0  0  0  0  0  0  0  0  0  0  0  0
    1.9902    0.6436    0.0000 C   0  0  0  0  0  0  0  0  0  0  0  0
    3.4674    0.3828    0.0000 C   0  0  0  0  0  0  0  0  0  0  0  0
    4.4318    1.5317    0.0000 C   0  0  0  0  0  0  0  0  0  0  0  0
    3.9190    2.9414    0.0000 C   0  0  0  0  0  0  0  0  0  0  0  0
    2.4419    3.2021    0.0000 C   0  0  0  0  0  0  0  0  0  0  0  0
    0.5136    3.7234    0.0000 C   0  0  0  0  0  0  0  0  0  0  0  0
    1.9909    3.9836    0.0000 C   0  0  0  0  0  0  0  0  0  0  0  0
    2.5042    5.3931    0.0000 C   0  0  0  0  0  0  0  0  0  0  0  0
    1.5402    6.5423    0.0000 C   0  0  0  0  0  0  0  0  0  0  0  0
    0.0630    6.2821    0.0000 C   0  0  0  0  0  0  0  0  0  0  0  0
   -0.4504    4.8727    0.0000 C   0  0  0  0  0  0  0  0  0  0  0  0
    0.0000    0.8140    0.0000 N   0  0  0  0  0  0  0  0  0  0  0  0
   -1.2140   -0.0680    0.0000 C   0  0  0  0  0  0  0  0  0  0  0  0
   -0.7500   -1.4950    0.0000 C   0  0  0  0  0  0  0  0  0  0  0  0
    0.7500   -1.4950    0.0000 N   0  0  0  0  0  0  0  0  0  0  0  0
    1.2130   -0.0680    0.0000 C   0  0  0  0  0  0  0  0  0  0  0  0
  1  2  1  0  0  0  0
  2  3  2  0  0  0  0
  3  4  1  0  0  0  0
  4  5  2  0  0  0  0
  5  6  1  0  0  0  0
  6  7  2  0  0  0  0
  2  7  1  0  0  0  0
  7  8  1  0  0  0  0
  8  9  1  0  0  0  0
  9 10  2  0  0  0  0
 10 11  1  0  0  0  0
 11 12  2  0  0  0  0
 12 13  1  0  0  0  0
 13 14  2  0  0  0  0
  9 14  1  0  0  0  0
  8 15  1  0  0  0  0
 15 16  2  0  0  0  0
 16 17  1  0  0  0  0
 17 18  2  0  0  0  0
 18 19  1  0  0  0  0
 19 20  2  0  0  0  0
 15 20  1  0  0  0  0
  8 21  1  0  0  0  0
 21 22  1  0  0  0  0
 22 23  2  0  0  0  0
 23 24  1  0  0  0  0
 24 25  2  0  0  0  0
 21 25  1  0  0  0  0
M  END
> <chemblId>
CHEMBL104

> <bioactivity__type>
IC50

> <units>
nM

> <value>
12186.0

$$$$

  CDK     11271518142D 0   0.00000     0.00000     0

 26 29  0  0  0  0              1 V2000 
   -5.9167    8.6305    0.0000 C   0  0  0  0  0  0  0  0  0  0  0  0
   -4.6236    7.8703    0.0000 C   0  0  0  0  0  0  0  0  0  0  0  0
   -4.6354    6.3704    0.0000 C   0  0  0  0  0  0  0  0  0  0  0  0
   -5.9403    5.6306    0.0000 C   0  0  0  0  0  0  0  0  0  0  0  0
   -7.2334    6.3908    0.0000 O   0  0  0  0  0  0  0  0  0  0  0  0
   -3.3423    5.6102    0.0000 N   0  0  0  0  0  0  0  0  0  0  0  0
   -3.3541    4.1102    0.0000 C   0  0  0  0  0  0  0  0  0  0  0  0
   -4.6590    3.3705    0.0000 O   0  0  0  0  0  0  0  0  0  0  0  0
   -2.0610    3.3500    0.0000 C   0  0  0  0  0  0  0  0  0  0  0  0
   -0.7650    4.0850    0.0000 C   0  0  0  0  0  0  0  0  0  0  0  0
    0.5220    3.3290    0.0000 N   0  0  0  0  0  0  0  0  0  0  0  0
    1.8238    4.0741    0.0000 C   0  0  0  0  0  0  0  0  0  0  0  0
    0.5220    1.8200    0.0000 C   0  0  0  0  0  0  0  0  0  0  0  0
    1.8240    1.0460    0.0000 C   0  0  0  0  0  0  0  0  0  0  0  0
    1.8190   -0.4520    0.0000 C   0  0  0  0  0  0  0  0  0  0  0  0
    2.8690   -1.5290    0.0000 C   0  0  0  0  0  0  0  0  0  0  0  0
    2.1670   -2.8580    0.0000 N   0  0  0  0  0  0  0  0  0  0  0  0
    2.8279   -4.2046    0.0000 C   0  0  0  0  0  0  0  0  0  0  0  0
    0.6850   -2.6000    0.0000 C   0  0  0  0  0  0  0  0  0  0  0  0
   -0.5600   -3.4450    0.0000 C   0  0  0  0  0  0  0  0  0  0  0  0
   -1.9120   -2.7970    0.0000 C   0  0  0  0  0  0  0  0  0  0  0  0
   -2.0170   -1.3010    0.0000 C   0  0  0  0  0  0  0  0  0  0  0  0
   -0.7710   -0.4490    0.0000 C   0  0  0  0  0  0  0  0  0  0  0  0
   -0.7740    1.0800    0.0000 C   0  0  0  0  0  0  0  0  0  0  0  0
   -2.0730    1.8590    0.0000 C   0  0  0  0  0  0  0  0  0  0  0  0
    0.5250   -1.1370    0.0000 C   0  0  0  0  0  0  0  0  0  0  0  0
  1  2  1  0  0  0  0
  3  2  1  6  0  0  0
  3  4  1  0  0  0  0
  4  5  1  0  0  0  0
  3  6  1  0  0  0  0
  6  7  1  0  0  0  0
  7  8  2  0  0  0  0
  9  7  1  1  0  0  0
  9 10  1  0  0  0  0
 10 11  1  0  0  0  0
 11 12  1  0  0  0  0
 11 13  1  0  0  0  0
 13 14  1  6  0  0  0
 14 15  1  0  0  0  0
 15 16  2  0  0  0  0
 16 17  1  0  0  0  0
 17 18  1  0  0  0  0
 17 19  1  0  0  0  0
 19 20  2  0  0  0  0
 20 21  1  0  0  0  0
 21 22  2  0  0  0  0
 22 23  1  0  0  0  0
 23 24  1  0  0  0  0
 13 24  1  0  0  0  0
 24 25  2  0  0  0  0
  9 25  1  0  0  0  0
 23 26  2  0  0  0  0
 15 26  1  0  0  0  0
 19 26  1  0  0  0  0
M  END
> <chemblId>
CHEMBL1065

> <bioactivity__type>
IC50

> <units>
nM

> <value>
807.0

$$$$

  CDK     11271518142D 0   0.00000     0.00000     0

 27 30  0  0  0  0              1 V2000 
   -2.5531    2.4968    0.0000 C   0  0  0  0  0  0  0  0  0  0  0  0
   -1.4420    1.4890    0.0000 C   0  0  0  0  0  0  0  0  0  0  0  0
    0.0260    1.8020    0.0000 C   0  0  0  0  0  0  0  0  0  0  0  0
    0.7700    0.5080    0.0000 C   0  0  0  0  0  0  0  0  0  0  0  0
    2.2380    0.1890    0.0000 C   0  0  0  0  0  0  0  0  0  0  0  0
    2.6950   -1.2360    0.0000 C   0  0  0  0  0  0  0  0  0  0  0  0
    1.6950   -2.3480    0.0000 C   0  0  0  0  0  0  0  0  0  0  0  0
    0.2260   -2.0290    0.0000 C   0  0  0  0  0  0  0  0  0  0  0  0
   -0.2360   -0.6050    0.0000 C   0  0  0  0  0  0  0  0  0  0  0  0
   -1.6110   -0.0050    0.0000 N   0  0  0  0  0  0  0  0  0  0  0  0
   -2.9102   -0.7547    0.0000 C   0  0  0  0  0  0  0  0  0  0  0  0
   -2.9106   -2.2547    0.0000 O   0  0  0  0  0  0  0  0  0  0  0  0
   -4.2091   -0.0044    0.0000 C   0  0  0  0  0  0  0  0  0  0  0  0
   -5.5083   -0.7540    0.0000 N   0  0  0  0  0  0  0  0  0  0  0  0
   -6.8072   -0.0037    0.0000 C   0  0  0  0  0  0  0  0  0  0  0  0
   -8.1064   -0.7534    0.0000 C   0  0  0  0  0  0  0  0  0  0  0  0
   -8.1068   -2.2534    0.0000 N   0  0  0  0  0  0  0  0  0  0  0  0
   -9.4060   -3.0031    0.0000 C   0  0  0  0  0  0  0  0  0  0  0  0
  -10.7048   -2.2527    0.0000 C   0  0  0  0  0  0  0  0  0  0  0  0
  -10.7045   -0.7527    0.0000 C   0  0  0  0  0  0  0  0  0  0  0  0
  -12.0033   -0.0024    0.0000 C   0  0  0  0  0  0  0  0  0  0  0  0
  -13.3025   -0.7521    0.0000 C   0  0  0  0  0  0  0  0  0  0  0  0
  -14.6014   -0.0018    0.0000 C   0  0  0  0  0  0  0  0  0  0  0  0
  -13.3029   -2.2521    0.0000 C   0  0  0  0  0  0  0  0  0  0  0  0
  -12.0041   -3.0024    0.0000 C   0  0  0  0  0  0  0  0  0  0  0  0
   -6.8079   -3.0037    0.0000 C   0  0  0  0  0  0  0  0  0  0  0  0
   -5.5087   -2.2540    0.0000 C   0  0  0  0  0  0  0  0  0  0  0  0
  1  2  1  0  0  0  0
  2  3  1  0  0  0  0
  3  4  1  0  0  0  0
  4  5  2  0  0  0  0
  5  6  1  0  0  0  0
  6  7  2  0  0  0  0
  7  8  1  0  0  0  0
  8  9  2  0  0  0  0
  4  9  1  0  0  0  0
  9 10  1  0  0  0  0
  2 10  1  0  0  0  0
 10 11  1  0  0  0  0
 11 12  2  0  0  0  0
 11 13  1  0  0  0  0
 13 14  1  0  0  0  0
 14 15  1  0  0  0  0
 15 16  1  0  0  0  0
 16 17  1  0  0  0  0
 17 18  1  0  0  0  0
 18 19  1  0  0  0  0
 19 20  2  0  0  0  0
 20 21  1  0  0  0  0
 21 22  2  0  0  0  0
 22 23  1  0  0  0  0
 22 24  1  0  0  0  0
 24 25  2  0  0  0  0
 19 25  1  0  0  0  0
 17 26  1  0  0  0  0
 26 27  1  0  0  0  0
 14 27  1  0  0  0  0
M  END
> <chemblId>
CHEMBL107742

> <bioactivity__type>
IC50

> <units>
nM

> <value>
188.0

$$$$

  CDK     11271518142D 0   0.00000     0.00000     0

 32 35  0  0  0  0              1 V2000 
   -2.6407   -0.8572    0.0000 C   0  0  0  0  0  0  0  0  0  0  0  0
   -1.2140   -0.3940    0.0000 C   0  0  0  0  0  0  0  0  0  0  0  0
    0.0000   -1.2760    0.0000 N   0  0  0  0  0  0  0  0  0  0  0  0
    1.2130   -0.3940    0.0000 C   0  0  0  0  0  0  0  0  0  0  0  0
    0.7500    1.0320    0.0000 C   0  0  0  0  0  0  0  0  0  0  0  0
   -0.7500    1.0320    0.0000 C   0  0  0  0  0  0  0  0  0  0  0  0
   -1.6314    2.2457    0.0000 C   0  0  0  0  0  0  0  0  0  0  0  0
   -3.1232    2.0892    0.0000 O   0  0  0  0  0  0  0  0  0  0  0  0
   -1.0210    3.6159    0.0000 N   0  0  0  0  0  0  0  0  0  0  0  0
   -1.9025    4.8296    0.0000 C   0  0  0  0  0  0  0  0  0  0  0  0
   -1.2921    6.1998    0.0000 C   0  0  0  0  0  0  0  0  0  0  0  0
   -2.1735    7.4135    0.0000 C   0  0  0  0  0  0  0  0  0  0  0  0
   -1.5631    8.7837    0.0000 N   0  0  0  0  0  0  0  0  0  0  0  0
   -0.0713    8.9402    0.0000 C   0  0  0  0  0  0  0  0  0  0  0  0
    0.5391   10.3104    0.0000 C   0  0  0  0  0  0  0  0  0  0  0  0
   -0.3423   11.5241    0.0000 N   0  0  0  0  0  0  0  0  0  0  0  0
   -1.8341   11.3676    0.0000 C   0  0  0  0  0  0  0  0  0  0  0  0
   -2.4445    9.9974    0.0000 C   0  0  0  0  0  0  0  0  0  0  0  0
    0.2681   12.8943    0.0000 C   0  0  0  0  0  0  0  0  0  0  0  0
    1.7599   13.0507    0.0000 C   0  0  0  0  0  0  0  0  0  0  0  0
    2.3703   14.4209    0.0000 C   0  0  0  0  0  0  0  0  0  0  0  0
    1.4889   15.6347    0.0000 C   0  0  0  0  0  0  0  0  0  0  0  0
   -0.0029   15.4782    0.0000 C   0  0  0  0  0  0  0  0  0  0  0  0
   -0.8844   16.6919    0.0000 Cl  0  0  0  0  0  0  0  0  0  0  0  0
   -0.6133   14.1080    0.0000 C   0  0  0  0  0  0  0  0  0  0  0  0
   -2.1051   13.9515    0.0000 Cl  0  0  0  0  0  0  0  0  0  0  0  0
    2.6396   -0.8574    0.0000 C   0  0  0  0  0  0  0  0  0  0  0  0
    2.9516   -2.3246    0.0000 C   0  0  0  0  0  0  0  0  0  0  0  0
    4.3782   -2.7880    0.0000 C   0  0  0  0  0  0  0  0  0  0  0  0
    5.4929   -1.7842    0.0000 C   0  0  0  0  0  0  0  0  0  0  0  0
    5.1809   -0.3170    0.0000 C   0  0  0  0  0  0  0  0  0  0  0  0
    3.7543    0.1464    0.0000 C   0  0  0  0  0  0  0  0  0  0  0  0
  1  2  1  0  0  0  0
  2  3  1  0  0  0  0
  3  4  1  0  0  0  0
  4  5  2  0  0  0  0
  5  6  1  0  0  0  0
  2  6  2  0  0  0  0
  6  7  1  0  0  0  0
  7  8  2  0  0  0  0
  7  9  1  0  0  0  0
  9 10  1  0  0  0  0
 10 11  1  0  0  0  0
 11 12  1  0  0  0  0
 12 13  1  0  0  0  0
 13 14  1  0  0  0  0
 14 15  1  0  0  0  0
 15 16  1  0  0  0  0
 16 17  1  0  0  0  0
 17 18  1  0  0  0  0
 13 18  1  0  0  0  0
 16 19  1  0  0  0  0
 19 20  2  0  0  0  0
 20 21  1  0  0  0  0
 21 22  2  0  0  0  0
 22 23  1  0  0  0  0
 23 24  1  0  0  0  0
 23 25  2  0  0  0  0
 19 25  1  0  0  0  0
 25 26  1  0  0  0  0
  4 27  1  0  0  0  0
 27 28  2  0  0  0  0
 28 29  1  0  0  0  0
 29 30  2  0  0  0  0
 30 31  1  0  0  0  0
 31 32  2  0  0  0  0
 27 32  1  0  0  0  0
M  END
> <chemblId>
CHEMBL1086626

> <bioactivity__type>
IC50

> <units>
nM

> <value>
1071.0

$$$$

  CDK     11271518142D 0   0.00000     0.00000     0

 33 36  0  0  0  0              1 V2000 
    2.6396   -0.8574    0.0000 C   0  0  0  0  0  0  0  0  0  0  0  0
    1.2130   -0.3940    0.0000 C   0  0  0  0  0  0  0  0  0  0  0  0
    0.7500    1.0320    0.0000 C   0  0  0  0  0  0  0  0  0  0  0  0
   -0.7500    1.0320    0.0000 C   0  0  0  0  0  0  0  0  0  0  0  0
   -1.2140   -0.3940    0.0000 C   0  0  0  0  0  0  0  0  0  0  0  0
   -2.6407   -0.8572    0.0000 C   0  0  0  0  0  0  0  0  0  0  0  0
   -3.7552    0.1467    0.0000 C   0  0  0  0  0  0  0  0  0  0  0  0
   -5.1819   -0.3165    0.0000 C   0  0  0  0  0  0  0  0  0  0  0  0
   -5.4940   -1.7837    0.0000 C   0  0  0  0  0  0  0  0  0  0  0  0
   -4.3795   -2.7876    0.0000 C   0  0  0  0  0  0  0  0  0  0  0  0
   -2.9528   -2.3244    0.0000 C   0  0  0  0  0  0  0  0  0  0  0  0
    0.0000   -1.2760    0.0000 N   0  0  0  0  0  0  0  0  0  0  0  0
    0.0003   -2.7760    0.0000 C   0  0  0  0  0  0  0  0  0  0  0  0
    1.6318    2.2454    0.0000 C   0  0  0  0  0  0  0  0  0  0  0  0
    1.0218    3.6158    0.0000 O   0  0  0  0  0  0  0  0  0  0  0  0
    3.1236    2.0885    0.0000 N   0  0  0  0  0  0  0  0  0  0  0  0
    4.0054    3.3019    0.0000 C   0  0  0  0  0  0  0  0  0  0  0  0
    5.4971    3.1450    0.0000 C   0  0  0  0  0  0  0  0  0  0  0  0
    6.3790    4.3584    0.0000 C   0  0  0  0  0  0  0  0  0  0  0  0
    7.8707    4.2014    0.0000 N   0  0  0  0  0  0  0  0  0  0  0  0
    8.4807    2.8311    0.0000 C   0  0  0  0  0  0  0  0  0  0  0  0
    9.9724    2.6741    0.0000 C   0  0  0  0  0  0  0  0  0  0  0  0
   10.8543    3.8875    0.0000 N   0  0  0  0  0  0  0  0  0  0  0  0
   10.2443    5.2579    0.0000 C   0  0  0  0  0  0  0  0  0  0  0  0
    8.7525    5.4149    0.0000 C   0  0  0  0  0  0  0  0  0  0  0  0
   12.3460    3.7306    0.0000 C   0  0  0  0  0  0  0  0  0  0  0  0
   12.9560    2.3602    0.0000 C   0  0  0  0  0  0  0  0  0  0  0  0
   14.4477    2.2033    0.0000 C   0  0  0  0  0  0  0  0  0  0  0  0
   15.3295    3.4167    0.0000 C   0  0  0  0  0  0  0  0  0  0  0  0
   14.7196    4.7871    0.0000 C   0  0  0  0  0  0  0  0  0  0  0  0
   15.6014    6.0005    0.0000 Cl  0  0  0  0  0  0  0  0  0  0  0  0
   13.2278    4.9440    0.0000 C   0  0  0  0  0  0  0  0  0  0  0  0
   12.6179    6.3144    0.0000 Cl  0  0  0  0  0  0  0  0  0  0  0  0
  1  2  1  0  0  0  0
  2  3  2  0  0  0  0
  3  4  1  0  0  0  0
  4  5  2  0  0  0  0
  5  6  1  0  0  0  0
  6  7  2  0  0  0  0
  7  8  1  0  0  0  0
  8  9  2  0  0  0  0
  9 10  1  0  0  0  0
 10 11  2  0  0  0  0
  6 11  1  0  0  0  0
  5 12  1  0  0  0  0
  2 12  1  0  0  0  0
 12 13  1  0  0  0  0
  3 14  1  0  0  0  0
 14 15  2  0  0  0  0
 14 16  1  0  0  0  0
 16 17  1  0  0  0  0
 17 18  1  0  0  0  0
 18 19  1  0  0  0  0
 19 20  1  0  0  0  0
 20 21  1  0  0  0  0
 21 22  1  0  0  0  0
 22 23  1  0  0  0  0
 23 24  1  0  0  0  0
 24 25  1  0  0  0  0
 20 25  1  0  0  0  0
 23 26  1  0  0  0  0
 26 27  2  0  0  0  0
 27 28  1  0  0  0  0
 28 29  2  0  0  0  0
 29 30  1  0  0  0  0
 30 31  1  0  0  0  0
 30 32  2  0  0  0  0
 26 32  1  0  0  0  0
 32 33  1  0  0  0  0
M  END
> <chemblId>
CHEMBL1086754

> <bioactivity__type>
IC50

> <units>
nM

> <value>
2542.0

$$$$

  CDK     11271518142D 0   0.00000     0.00000     0

 35 38  0  0  0  0              1 V2000 
   -1.2983   -5.0263    0.0000 C   0  0  0  0  0  0  0  0  0  0  0  0
   -1.2986   -3.5263    0.0000 C   0  0  0  0  0  0  0  0  0  0  0  0
    0.0003   -2.7760    0.0000 C   0  0  0  0  0  0  0  0  0  0  0  0
    0.0000   -1.2760    0.0000 N   0  0  0  0  0  0  0  0  0  0  0  0
    1.2130   -0.3940    0.0000 C   0  0  0  0  0  0  0  0  0  0  0  0
    2.6396   -0.8574    0.0000 C   0  0  0  0  0  0  0  0  0  0  0  0
    0.7500    1.0320    0.0000 C   0  0  0  0  0  0  0  0  0  0  0  0
   -0.7500    1.0320    0.0000 C   0  0  0  0  0  0  0  0  0  0  0  0
   -1.2140   -0.3940    0.0000 C   0  0  0  0  0  0  0  0  0  0  0  0
   -2.6407   -0.8572    0.0000 C   0  0  0  0  0  0  0  0  0  0  0  0
   -3.7552    0.1467    0.0000 C   0  0  0  0  0  0  0  0  0  0  0  0
   -5.1819   -0.3165    0.0000 C   0  0  0  0  0  0  0  0  0  0  0  0
   -5.4940   -1.7837    0.0000 C   0  0  0  0  0  0  0  0  0  0  0  0
   -4.3795   -2.7876    0.0000 C   0  0  0  0  0  0  0  0  0  0  0  0
   -2.9528   -2.3244    0.0000 C   0  0  0  0  0  0  0  0  0  0  0  0
    1.6318    2.2454    0.0000 C   0  0  0  0  0  0  0  0  0  0  0  0
    1.0218    3.6158    0.0000 O   0  0  0  0  0  0  0  0  0  0  0  0
    3.1236    2.0885    0.0000 N   0  0  0  0  0  0  0  0  0  0  0  0
    4.0054    3.3019    0.0000 C   0  0  0  0  0  0  0  0  0  0  0  0
    5.4971    3.1450    0.0000 C   0  0  0  0  0  0  0  0  0  0  0  0
    6.3790    4.3584    0.0000 C   0  0  0  0  0  0  0  0  0  0  0  0
    7.8707    4.2014    0.0000 N   0  0  0  0  0  0  0  0  0  0  0  0
    8.4807    2.8311    0.0000 C   0  0  0  0  0  0  0  0  0  0  0  0
    9.9724    2.6741    0.0000 C   0  0  0  0  0  0  0  0  0  0  0  0
   10.8543    3.8875    0.0000 N   0  0  0  0  0  0  0  0  0  0  0  0
   10.2443    5.2579    0.0000 C   0  0  0  0  0  0  0  0  0  0  0  0
    8.7525    5.4149    0.0000 C   0  0  0  0  0  0  0  0  0  0  0  0
   12.3460    3.7306    0.0000 C   0  0  0  0  0  0  0  0  0  0  0  0
   12.9560    2.3602    0.0000 C   0  0  0  0  0  0  0  0  0  0  0  0
   14.4477    2.2033    0.0000 C   0  0  0  0  0  0  0  0  0  0  0  0
   15.3295    3.4167    0.0000 C   0  0  0  0  0  0  0  0  0  0  0  0
   14.7196    4.7871    0.0000 C   0  0  0  0  0  0  0  0  0  0  0  0
   15.6014    6.0005    0.0000 Cl  0  0  0  0  0  0  0  0  0  0  0  0
   13.2278    4.9440    0.0000 C   0  0  0  0  0  0  0  0  0  0  0  0
   12.6179    6.3144    0.0000 Cl  0  0  0  0  0  0  0  0  0  0  0  0
  1  2  1  0  0  0  0
  2  3  1  0  0  0  0
  3  4  1  0  0  0  0
  4  5  1  0  0  0  0
  5  6  1  0  0  0  0
  5  7  2  0  0  0  0
  7  8  1  0  0  0  0
  8  9  2  0  0  0  0
  4  9  1  0  0  0  0
  9 10  1  0  0  0  0
 10 11  2  0  0  0  0
 11 12  1  0  0  0  0
 12 13  2  0  0  0  0
 13 14  1  0  0  0  0
 14 15  2  0  0  0  0
 10 15  1  0  0  0  0
  7 16  1  0  0  0  0
 16 17  2  0  0  0  0
 16 18  1  0  0  0  0
 18 19  1  0  0  0  0
 19 20  1  0  0  0  0
 20 21  1  0  0  0  0
 21 22  1  0  0  0  0
 22 23  1  0  0  0  0
 23 24  1  0  0  0  0
 24 25  1  0  0  0  0
 25 26  1  0  0  0  0
 26 27  1  0  0  0  0
 22 27  1  0  0  0  0
 25 28  1  0  0  0  0
 28 29  2  0  0  0  0
 29 30  1  0  0  0  0
 30 31  2  0  0  0  0
 31 32  1  0  0  0  0
 32 33  1  0  0  0  0
 32 34  2  0  0  0  0
 28 34  1  0  0  0  0
 34 35  1  0  0  0  0
M  END
> <chemblId>
CHEMBL1086756

> <bioactivity__type>
IC50

> <units>
nM

> <value>
3736.0

$$$$

  CDK     11271518142D 0   0.00000     0.00000     0

 29 32  0  0  0  0              1 V2000 
   -4.9041    0.7500    0.0000 C   0  0  0  0  0  0  0  0  0  0  0  0
   -3.6050    1.5000    0.0000 C   0  0  0  0  0  0  0  0  0  0  0  0
   -2.3060    0.7500    0.0000 C   0  0  0  0  0  0  0  0  0  0  0  0
   -1.0070    1.5000    0.0000 C   0  0  0  0  0  0  0  0  0  0  0  0
    0.2930    0.7500    0.0000 C   0  0  0  0  0  0  0  0  0  0  0  0
    1.7190    1.2140    0.0000 C   0  0  0  0  0  0  0  0  0  0  0  0
    2.6010    0.0000    0.0000 C   0  0  0  0  0  0  0  0  0  0  0  0
    1.7190   -1.2140    0.0000 C   0  0  0  0  0  0  0  0  0  0  0  0
    0.2930   -0.7500    0.0000 C   0  0  0  0  0  0  0  0  0  0  0  0
   -1.0070   -1.5000    0.0000 C   0  0  0  0  0  0  0  0  0  0  0  0
   -2.3060   -0.7500    0.0000 C   0  0  0  0  0  0  0  0  0  0  0  0
   -3.6050   -1.5000    0.0000 C   0  0  0  0  0  0  0  0  0  0  0  0
   -4.9041   -0.7500    0.0000 C   0  0  0  0  0  0  0  0  0  0  0  0
    4.1010    0.0000    0.0000 N   0  0  0  0  0  0  0  0  0  0  0  0
    4.8510    1.2990    0.0000 C   0  0  0  0  0  0  0  0  0  0  0  0
    6.3510    1.2990    0.0000 C   0  0  0  0  0  0  0  0  0  0  0  0
    7.1010   -0.0000    0.0000 O   0  0  0  0  0  0  0  0  0  0  0  0
    7.1010    2.5981    0.0000 C   0  0  0  0  0  0  0  0  0  0  0  0
    6.3510    3.8971    0.0000 C   0  0  0  0  0  0  0  0  0  0  0  0
    7.1010    5.1962    0.0000 C   0  0  0  0  0  0  0  0  0  0  0  0
    8.6010    5.1962    0.0000 C   0  0  0  0  0  0  0  0  0  0  0  0
    9.3510    6.4952    0.0000 O   0  0  0  0  0  0  0  0  0  0  0  0
    9.3510    3.8971    0.0000 C   0  0  0  0  0  0  0  0  0  0  0  0
   10.8510    3.8971    0.0000 N   0  0  0  0  0  0  0  0  0  0  0  0
   11.6010    2.5981    0.0000 C   0  0  0  0  0  0  0  0  0  0  0  0
   13.1010    2.5981    0.0000 O   0  0  0  0  0  0  0  0  0  0  0  0
   10.8510    1.2990    0.0000 C   0  0  0  0  0  0  0  0  0  0  0  0
    9.3510    1.2990    0.0000 C   0  0  0  0  0  0  0  0  0  0  0  0
    8.6010    2.5981    0.0000 C   0  0  0  0  0  0  0  0  0  0  0  0
  1  2  1  0  0  0  0
  2  3  1  0  0  0  0
  3  4  2  0  0  0  0
  4  5  1  0  0  0  0
  5  6  1  0  0  0  0
  6  7  1  0  0  0  0
  7  8  1  0  0  0  0
  8  9  1  0  0  0  0
  5  9  2  0  0  0  0
  9 10  1  0  0  0  0
 10 11  2  0  0  0  0
  3 11  1  0  0  0  0
 11 12  1  0  0  0  0
 12 13  1  0  0  0  0
  7 14  1  0  0  0  0
 14 15  1  0  0  0  0
 15 16  1  0  0  0  0
 16 17  1  1  0  0  0
 16 18  1  0  0  0  0
 18 19  2  0  0  0  0
 19 20  1  0  0  0  0
 20 21  2  0  0  0  0
 21 22  1  0  0  0  0
 21 23  1  0  0  0  0
 23 24  1  0  0  0  0
 24 25  1  0  0  0  0
 25 26  2  0  0  0  0
 25 27  1  0  0  0  0
 27 28  2  0  0  0  0
 28 29  1  0  0  0  0
 18 29  1  0  0  0  0
 23 29  2  0  0  0  0
M  END
> <chemblId>
CHEMBL1095777

> <bioactivity__type>
IC50

> <units>
nM

> <value>
25118.86

$$$$

  CDK     11271518142D 0   0.00000     0.00000     0

 21 23  0  0  0  0              1 V2000 
    2.5981   -7.1370    0.0000 C   0  0  0  0  0  0  0  0  0  0  0  0
    2.5981   -5.6370    0.0000 N   0  0  0  0  0  0  0  0  0  0  0  0
    3.8971   -4.8870    0.0000 C   0  0  0  0  0  0  0  0  0  0  0  0
    1.2990   -4.8870    0.0000 C   0  0  0  0  0  0  0  0  0  0  0  0
    1.2990   -3.3870    0.0000 C   0  0  0  0  0  0  0  0  0  0  0  0
   -0.0000   -2.6370    0.0000 C   0  0  0  0  0  0  0  0  0  0  0  0
    0.0000   -1.1370    0.0000 N   0  0  0  0  0  0  0  0  0  0  0  0
    1.3510   -0.4860    0.0000 C   0  0  0  0  0  0  0  0  0  0  0  0
    2.4510   -1.5060    0.0000 C   0  0  0  0  0  0  0  0  0  0  0  0
    3.8840   -1.0640    0.0000 C   0  0  0  0  0  0  0  0  0  0  0  0
    4.2180    0.3980    0.0000 C   0  0  0  0  0  0  0  0  0  0  0  0
    3.1190    1.4190    0.0000 C   0  0  0  0  0  0  0  0  0  0  0  0
    1.6850    0.9770    0.0000 C   0  0  0  0  0  0  0  0  0  0  0  0
    0.7500    2.1490    0.0000 C   0  0  0  0  0  0  0  0  0  0  0  0
   -0.7500    2.1490    0.0000 C   0  0  0  0  0  0  0  0  0  0  0  0
   -1.6850    0.9770    0.0000 C   0  0  0  0  0  0  0  0  0  0  0  0
   -3.1190    1.4190    0.0000 C   0  0  0  0  0  0  0  0  0  0  0  0
   -4.2180    0.3980    0.0000 C   0  0  0  0  0  0  0  0  0  0  0  0
   -3.8840   -1.0640    0.0000 C   0  0  0  0  0  0  0  0  0  0  0  0
   -2.4510   -1.5060    0.0000 C   0  0  0  0  0  0  0  0  0  0  0  0
   -1.3510   -0.4860    0.0000 C   0  0  0  0  0  0  0  0  0  0  0  0
  1  2  1  0  0  0  0
  2  3  1  0  0  0  0
  2  4  1  0  0  0  0
  4  5  1  0  0  0  0
  5  6  1  0  0  0  0
  6  7  1  0  0  0  0
  7  8  1  0  0  0  0
  8  9  2  0  0  0  0
  9 10  1  0  0  0  0
 10 11  2  0  0  0  0
 11 12  1  0  0  0  0
 12 13  2  0  0  0  0
  8 13  1  0  0  0  0
 13 14  1  0  0  0  0
 14 15  1  0  0  0  0
 15 16  1  0  0  0  0
 16 17  2  0  0  0  0
 17 18  1  0  0  0  0
 18 19  2  0  0  0  0
 19 20  1  0  0  0  0
 20 21  2  0  0  0  0
  7 21  1  0  0  0  0
 16 21  1  0  0  0  0
M  END
> <chemblId>
CHEMBL11

> <bioactivity__type>
IC50

> <units>
nM

> <value>
410.0

$$$$

  CDK     11271518142D 0   0.00000     0.00000     0

 34 38  0  0  0  0              1 V2000 
   18.5095   -4.6620    0.0000 C   0  0  0  0  0  0  0  0  0  0  0  0
   17.5061   -3.5471    0.0000 O   0  0  0  0  0  0  0  0  0  0  0  0
   17.9699   -2.1206    0.0000 C   0  0  0  0  0  0  0  0  0  0  0  0
   19.4372   -1.8091    0.0000 C   0  0  0  0  0  0  0  0  0  0  0  0
   19.9010   -0.3826    0.0000 C   0  0  0  0  0  0  0  0  0  0  0  0
   18.8975    0.7324    0.0000 C   0  0  0  0  0  0  0  0  0  0  0  0
   17.4302    0.4208    0.0000 C   0  0  0  0  0  0  0  0  0  0  0  0
   16.9664   -1.0057    0.0000 C   0  0  0  0  0  0  0  0  0  0  0  0
   15.4991   -1.3173    0.0000 N   0  0  0  0  0  0  0  0  0  0  0  0
   14.4956   -0.2024    0.0000 C   0  0  0  0  0  0  0  0  0  0  0  0
   13.0284   -0.5140    0.0000 C   0  0  0  0  0  0  0  0  0  0  0  0
   12.5646   -1.9404    0.0000 N   0  0  0  0  0  0  0  0  0  0  0  0
   11.0973   -2.2520    0.0000 C   0  0  0  0  0  0  0  0  0  0  0  0
   10.0938   -1.1371    0.0000 C   0  0  0  0  0  0  0  0  0  0  0  0
    8.6265   -1.4487    0.0000 C   0  0  0  0  0  0  0  0  0  0  0  0
    7.6230   -0.3338    0.0000 C   0  0  0  0  0  0  0  0  0  0  0  0
    6.1558   -0.6453    0.0000 N   0  0  0  0  0  0  0  0  0  0  0  0
    5.1523    0.4696    0.0000 C   0  0  0  0  0  0  0  0  0  0  0  0
    5.6161    1.8961    0.0000 O   0  0  0  0  0  0  0  0  0  0  0  0
    3.6850    0.1580    0.0000 C   0  0  0  0  0  0  0  0  0  0  0  0
    3.2210   -1.2680    0.0000 C   0  0  0  0  0  0  0  0  0  0  0  0
    1.7540   -1.5800    0.0000 C   0  0  0  0  0  0  0  0  0  0  0  0
    0.7500   -0.4660    0.0000 C   0  0  0  0  0  0  0  0  0  0  0  0
    1.2140    0.9610    0.0000 C   0  0  0  0  0  0  0  0  0  0  0  0
   -0.0000    1.8430    0.0000 C   0  0  0  0  0  0  0  0  0  0  0  0
   -1.2130    0.9610    0.0000 C   0  0  0  0  0  0  0  0  0  0  0  0
   -2.6810    1.2730    0.0000 C   0  0  0  0  0  0  0  0  0  0  0  0
   -3.6840    0.1580    0.0000 C   0  0  0  0  0  0  0  0  0  0  0  0
   -3.2210   -1.2680    0.0000 C   0  0  0  0  0  0  0  0  0  0  0  0
   -1.7540   -1.5800    0.0000 C   0  0  0  0  0  0  0  0  0  0  0  0
   -0.7500   -0.4660    0.0000 C   0  0  0  0  0  0  0  0  0  0  0  0
    2.6810    1.2730    0.0000 C   0  0  0  0  0  0  0  0  0  0  0  0
   13.5680   -3.0554    0.0000 C   0  0  0  0  0  0  0  0  0  0  0  0
   15.0353   -2.7438    0.0000 C   0  0  0  0  0  0  0  0  0  0  0  0
  1  2  1  0  0  0  0
  2  3  1  0  0  0  0
  3  4  2  0  0  0  0
  4  5  1  0  0  0  0
  5  6  2  0  0  0  0
  6  7  1  0  0  0  0
  7  8  2  0  0  0  0
  3  8  1  0  0  0  0
  8  9  1  0  0  0  0
  9 10  1  0  0  0  0
 10 11  1  0  0  0  0
 11 12  1  0  0  0  0
 12 13  1  0  0  0  0
 13 14  1  0  0  0  0
 14 15  1  0  0  0  0
 15 16  1  0  0  0  0
 16 17  1  0  0  0  0
 17 18  1  0  0  0  0
 18 19  2  0  0  0  0
 18 20  1  0  0  0  0
 20 21  2  0  0  0  0
 21 22  1  0  0  0  0
 22 23  2  0  0  0  0
 23 24  1  0  0  0  0
 24 25  1  0  0  0  0
 25 26  1  0  0  0  0
 26 27  2  0  0  0  0
 27 28  1  0  0  0  0
 28 29  2  0  0  0  0
 29 30  1  0  0  0  0
 30 31  2  0  0  0  0
 23 31  1  0  0  0  0
 26 31  1  0  0  0  0
 24 32  2  0  0  0  0
 20 32  1  0  0  0  0
 12 33  1  0  0  0  0
 33 34  1  0  0  0  0
  9 34  1  0  0  0  0
M  END
> <chemblId>
CHEMBL110365

> <bioactivity__type>
IC50

> <units>
nM

> <value>
224.0

$$$$

  CDK     11271518142D 0   0.00000     0.00000     0

 28 31  0  0  0  0              1 V2000 
    8.8254  -14.6759    0.0000 F   0  0  0  0  0  0  0  0  0  0  0  0
    8.3619  -13.2493    0.0000 C   0  0  0  0  0  0  0  0  0  0  0  0
    9.3656  -12.1345    0.0000 C   0  0  0  0  0  0  0  0  0  0  0  0
    8.9020  -10.7080    0.0000 C   0  0  0  0  0  0  0  0  0  0  0  0
    7.4348  -10.3961    0.0000 C   0  0  0  0  0  0  0  0  0  0  0  0
    6.4311  -11.5109    0.0000 C   0  0  0  0  0  0  0  0  0  0  0  0
    6.8947  -12.9374    0.0000 C   0  0  0  0  0  0  0  0  0  0  0  0
    6.9712   -8.9696    0.0000 C   0  0  0  0  0  0  0  0  0  0  0  0
    7.9749   -7.8548    0.0000 O   0  0  0  0  0  0  0  0  0  0  0  0
    5.5040   -8.6577    0.0000 C   0  0  0  0  0  0  0  0  0  0  0  0
    5.0404   -7.2311    0.0000 C   0  0  0  0  0  0  0  0  0  0  0  0
    3.5732   -6.9193    0.0000 C   0  0  0  0  0  0  0  0  0  0  0  0
    3.1097   -5.4927    0.0000 N   0  0  0  0  0  0  0  0  0  0  0  0
    4.1133   -4.3780    0.0000 C   0  0  0  0  0  0  0  0  0  0  0  0
    3.6498   -2.9514    0.0000 C   0  0  0  0  0  0  0  0  0  0  0  0
    2.1826   -2.6396    0.0000 C   0  0  0  0  0  0  0  0  0  0  0  0
    1.1789   -3.7543    0.0000 C   0  0  0  0  0  0  0  0  0  0  0  0
    1.6424   -5.1809    0.0000 C   0  0  0  0  0  0  0  0  0  0  0  0
    1.7190   -1.2130    0.0000 N   0  0  0  0  0  0  0  0  0  0  0  0
    2.6010    0.0000    0.0000 C   0  0  0  0  0  0  0  0  0  0  0  0
    4.1010    0.0000    0.0000 O   0  0  0  0  0  0  0  0  0  0  0  0
    1.7190    1.2130    0.0000 N   0  0  0  0  0  0  0  0  0  0  0  0
    0.2920    0.7500    0.0000 C   0  0  0  0  0  0  0  0  0  0  0  0
   -1.0060    1.5000    0.0000 C   0  0  0  0  0  0  0  0  0  0  0  0
   -2.3060    0.7500    0.0000 C   0  0  0  0  0  0  0  0  0  0  0  0
   -2.3060   -0.7500    0.0000 C   0  0  0  0  0  0  0  0  0  0  0  0
   -1.0060   -1.5000    0.0000 C   0  0  0  0  0  0  0  0  0  0  0  0
    0.2920   -0.7500    0.0000 C   0  0  0  0  0  0  0  0  0  0  0  0
  1  2  1  0  0  0  0
  2  3  2  0  0  0  0
  3  4  1  0  0  0  0
  4  5  2  0  0  0  0
  5  6  1  0  0  0  0
  6  7  2  0  0  0  0
  2  7  1  0  0  0  0
  5  8  1  0  0  0  0
  8  9  2  0  0  0  0
  8 10  1  0  0  0  0
 10 11  1  0  0  0  0
 11 12  1  0  0  0  0
 12 13  1  0  0  0  0
 13 14  1  0  0  0  0
 14 15  1  0  0  0  0
 15 16  1  0  0  0  0
 16 17  2  0  0  0  0
 17 18  1  0  0  0  0
 13 18  1  0  0  0  0
 16 19  1  0  0  0  0
 19 20  1  0  0  0  0
 20 21  2  0  0  0  0
 20 22  1  0  0  0  0
 22 23  1  0  0  0  0
 23 24  2  0  0  0  0
 24 25  1  0  0  0  0
 25 26  2  0  0  0  0
 26 27  1  0  0  0  0
 27 28  2  0  0  0  0
 19 28  1  0  0  0  0
 23 28  1  0  0  0  0
M  END
> <chemblId>
CHEMBL1108

> <bioactivity__type>
IC50

> <units>
nM

> <value>
2.41

$$$$

  CDK     11271518142D 0   0.00000     0.00000     0

 30 33  0  0  0  0              1 V2000 
  -15.5883    5.2501    0.0000 Cl  0  0  0  0  0  0  0  0  0  0  0  0
  -15.5884    3.7501    0.0000 C   0  0  0  0  0  0  0  0  0  0  0  0
  -16.8874    3.0001    0.0000 C   0  0  0  0  0  0  0  0  0  0  0  0
  -16.8874    1.5001    0.0000 C   0  0  0  0  0  0  0  0  0  0  0  0
  -15.5884    0.7501    0.0000 C   0  0  0  0  0  0  0  0  0  0  0  0
  -14.2893    1.5001    0.0000 C   0  0  0  0  0  0  0  0  0  0  0  0
  -12.9903    0.7501    0.0000 N   0  0  0  0  0  0  0  0  0  0  0  0
  -12.9903   -0.7499    0.0000 C   0  0  0  0  0  0  0  0  0  0  0  0
  -11.6913   -1.4999    0.0000 C   0  0  0  0  0  0  0  0  0  0  0  0
  -10.3922   -0.7500    0.0000 N   0  0  0  0  0  0  0  0  0  0  0  0
   -9.0932   -1.5000    0.0000 C   0  0  0  0  0  0  0  0  0  0  0  0
   -7.7942   -0.7500    0.0000 C   0  0  0  0  0  0  0  0  0  0  0  0
   -6.4951   -1.5000    0.0000 C   0  0  0  0  0  0  0  0  0  0  0  0
   -5.1961   -0.7500    0.0000 C   0  0  0  0  0  0  0  0  0  0  0  0
   -3.8970   -1.5000    0.0000 O   0  0  0  0  0  0  0  0  0  0  0  0
   -2.5980   -0.7500    0.0000 C   0  0  0  0  0  0  0  0  0  0  0  0
   -2.5980    0.7500    0.0000 C   0  0  0  0  0  0  0  0  0  0  0  0
   -1.2990    1.5000    0.0000 C   0  0  0  0  0  0  0  0  0  0  0  0
   -0.0000    0.7500    0.0000 C   0  0  0  0  0  0  0  0  0  0  0  0
    1.2990    1.5000    0.0000 C   0  0  0  0  0  0  0  0  0  0  0  0
    2.5980    0.7500    0.0000 C   0  0  0  0  0  0  0  0  0  0  0  0
    2.5980   -0.7500    0.0000 C   0  0  0  0  0  0  0  0  0  0  0  0
    3.8970   -1.5000    0.0000 O   0  0  0  0  0  0  0  0  0  0  0  0
    1.2990   -1.5000    0.0000 N   0  0  0  0  0  0  0  0  0  0  0  0
   -0.0000   -0.7500    0.0000 C   0  0  0  0  0  0  0  0  0  0  0  0
   -1.2990   -1.5000    0.0000 C   0  0  0  0  0  0  0  0  0  0  0  0
  -10.3922    0.7500    0.0000 C   0  0  0  0  0  0  0  0  0  0  0  0
  -11.6913    1.5001    0.0000 C   0  0  0  0  0  0  0  0  0  0  0  0
  -14.2893    3.0001    0.0000 C   0  0  0  0  0  0  0  0  0  0  0  0
  -12.9903    3.7501    0.0000 Cl  0  0  0  0  0  0  0  0  0  0  0  0
  1  2  1  0  0  0  0
  2  3  2  0  0  0  0
  3  4  1  0  0  0  0
  4  5  2  0  0  0  0
  5  6  1  0  0  0  0
  6  7  1  0  0  0  0
  7  8  1  0  0  0  0
  8  9  1  0  0  0  0
  9 10  1  0  0  0  0
 10 11  1  0  0  0  0
 11 12  1  0  0  0  0
 12 13  1  0  0  0  0
 13 14  1  0  0  0  0
 14 15  1  0  0  0  0
 15 16  1  0  0  0  0
 16 17  2  0  0  0  0
 17 18  1  0  0  0  0
 18 19  2  0  0  0  0
 19 20  1  0  0  0  0
 20 21  1  0  0  0  0
 21 22  1  0  0  0  0
 22 23  2  0  0  0  0
 22 24  1  0  0  0  0
 24 25  1  0  0  0  0
 19 25  1  0  0  0  0
 25 26  2  0  0  0  0
 16 26  1  0  0  0  0
 10 27  1  0  0  0  0
 27 28  1  0  0  0  0
  7 28  1  0  0  0  0
  6 29  2  0  0  0  0
  2 29  1  0  0  0  0
 29 30  1  0  0  0  0
M  END
> <chemblId>
CHEMBL1112

> <bioactivity__type>
IC50

> <units>
nM

> <value>
11.0

$$$$

  CDK     11271518142D 0   0.00000     0.00000     0

 22 25  0  0  0  0              1 V2000 
   -5.6513   -0.6654    0.0000 Cl  0  0  0  0  0  0  0  0  0  0  0  0
   -4.2180   -0.2230    0.0000 C   0  0  0  0  0  0  0  0  0  0  0  0
   -3.8850    1.2390    0.0000 C   0  0  0  0  0  0  0  0  0  0  0  0
   -2.4510    1.6820    0.0000 C   0  0  0  0  0  0  0  0  0  0  0  0
   -1.3510    0.6620    0.0000 C   0  0  0  0  0  0  0  0  0  0  0  0
    0.0000    1.3130    0.0000 O   0  0  0  0  0  0  0  0  0  0  0  0
    1.3520    0.6620    0.0000 C   0  0  0  0  0  0  0  0  0  0  0  0
    2.4510    1.6820    0.0000 C   0  0  0  0  0  0  0  0  0  0  0  0
    3.8840    1.2400    0.0000 C   0  0  0  0  0  0  0  0  0  0  0  0
    4.2180   -0.2220    0.0000 C   0  0  0  0  0  0  0  0  0  0  0  0
    3.1190   -1.2430    0.0000 C   0  0  0  0  0  0  0  0  0  0  0  0
    1.6850   -0.8010    0.0000 C   0  0  0  0  0  0  0  0  0  0  0  0
    0.7500   -1.9730    0.0000 N   0  0  0  0  0  0  0  0  0  0  0  0
   -0.7500   -1.9730    0.0000 C   0  0  0  0  0  0  0  0  0  0  0  0
   -1.4007   -3.3245    0.0000 N   0  0  0  0  0  0  0  0  0  0  0  0
   -2.8965   -3.4368    0.0000 C   0  0  0  0  0  0  0  0  0  0  0  0
   -3.5472   -4.7883    0.0000 C   0  0  0  0  0  0  0  0  0  0  0  0
   -2.7021   -6.0275    0.0000 N   0  0  0  0  0  0  0  0  0  0  0  0
   -1.2063   -5.9153    0.0000 C   0  0  0  0  0  0  0  0  0  0  0  0
   -0.5556   -4.5638    0.0000 C   0  0  0  0  0  0  0  0  0  0  0  0
   -1.6850   -0.8010    0.0000 C   0  0  0  0  0  0  0  0  0  0  0  0
   -3.1190   -1.2430    0.0000 C   0  0  0  0  0  0  0  0  0  0  0  0
  1  2  1  0  0  0  0
  2  3  2  0  0  0  0
  3  4  1  0  0  0  0
  4  5  2  0  0  0  0
  5  6  1  0  0  0  0
  6  7  1  0  0  0  0
  7  8  2  0  0  0  0
  8  9  1  0  0  0  0
  9 10  2  0  0  0  0
 10 11  1  0  0  0  0
 11 12  2  0  0  0  0
  7 12  1  0  0  0  0
 12 13  1  0  0  0  0
 13 14  2  0  0  0  0
 14 15  1  0  0  0  0
 15 16  1  0  0  0  0
 16 17  1  0  0  0  0
 17 18  1  0  0  0  0
 18 19  1  0  0  0  0
 19 20  1  0  0  0  0
 15 20  1  0  0  0  0
 14 21  1  0  0  0  0
  5 21  1  0  0  0  0
 21 22  2  0  0  0  0
  2 22  1  0  0  0  0
M  END
> <chemblId>
CHEMBL1113

> <bioactivity__type>
IC50

> <units>
nM

> <value>
200.0

$$$$
 stripped
BRStripMol11271518142D 0   0.00000     0.00000     0
This file has been stripped
 25 27  0  0  0  0              1 V2000 
   -6.4952    4.8210    0.0000 C   0  0  0  0  0  0  0  0  0  0  0  0
   -5.1962    5.5710    0.0000 N   0  0  0  0  0  0  0  0  0  0  0  0
   -3.8971    4.8210    0.0000 C   0  0  0  0  0  0  0  0  0  0  0  0
   -3.8971    3.3210    0.0000 C   0  0  0  0  0  0  0  0  0  0  0  0
   -2.5981    2.5710    0.0000 C   0  0  0  0  0  0  0  0  0  0  0  0
   -1.2990    3.3210    0.0000 N   0  0  0  0  0  0  0  0  0  0  0  0
    0.0000    2.5710    0.0000 C   0  0  0  0  0  0  0  0  0  0  0  0
    0.0000    1.0710    0.0000 C   0  0  0  0  0  0  0  0  0  0  0  0
    1.2990    0.3210    0.0000 C   0  0  0  0  0  0  0  0  0  0  0  0
    1.2990   -1.1790    0.0000 C   0  0  0  0  0  0  0  0  0  0  0  0
    0.0000   -1.9290    0.0000 C   0  0  0  0  0  0  0  0  0  0  0  0
   -1.2990   -1.1790    0.0000 C   0  0  0  0  0  0  0  0  0  0  0  0
   -1.2990    0.3210    0.0000 C   0  0  0  0  0  0  0  0  0  0  0  0
   -1.2990    4.8210    0.0000 C   0  0  0  0  0  0  0  0  0  0  0  0
   -2.5981    5.5710    0.0000 C   0  0  0  0  0  0  0  0  0  0  0  0
   -5.1962    7.0710    0.0000 C   0  0  0  0  0  0  0  0  0  0  0  0
   -3.8971    7.8210    0.0000 O   0  0  0  0  0  0  0  0  0  0  0  0
   -6.4952    7.8210    0.0000 C   0  0  0  0  0  0  0  0  0  0  0  0
   -7.7942    8.5710    0.0000 C   0  0  0  0  0  0  0  0  0  0  0  0
   -9.0933    9.3210    0.0000 C   0  0  0  0  0  0  0  0  0  0  0  0
   -9.0933   10.8210    0.0000 C   0  0  0  0  0  0  0  0  0  0  0  0
  -10.3923   11.5710    0.0000 C   0  0  0  0  0  0  0  0  0  0  0  0
  -11.6913   10.8210    0.0000 C   0  0  0  0  0  0  0  0  0  0  0  0
  -11.6913    9.3210    0.0000 C   0  0  0  0  0  0  0  0  0  0  0  0
  -10.3923    8.5710    0.0000 C   0  0  0  0  0  0  0  0  0  0  0  0
  1  2  1  0  0  0  0
  2  3  1  0  0  0  0
  3  4  1  0  0  0  0
  4  5  1  0  0  0  0
  5  6  1  0  0  0  0
  6  7  1  0  0  0  0
  7  8  1  0  0  0  0
  8  9  2  0  0  0  0
  9 10  1  0  0  0  0
 10 11  2  0  0  0  0
 11 12  1  0  0  0  0
 12 13  2  0  0  0  0
  8 13  1  0  0  0  0
  6 14  1  0  0  0  0
 14 15  1  0  0  0  0
  3 15  1  0  0  0  0
  2 16  1  0  0  0  0
 16 17  2  0  0  0  0
 16 18  1  0  0  0  0
 18 19  3  0  0  0  0
 19 20  1  0  0  0  0
 20 21  2  0  0  0  0
 21 22  1  0  0  0  0
 22 23  2  0  0  0  0
 23 24  1  0  0  0  0
 24 25  2  0  0  0  0
 20 25  1  0  0  0  0
M  END
> <chemblId>
CHEMBL111964

> <bioactivity__type>
IC50

> <units>
nM

> <value>
4900.0

$$$$
 stripped
BRStripMol11271518142D 0   0.00000     0.00000     0
This file has been stripped
 30 33  0  0  0  0              1 V2000 
    1.2990    6.3210    0.0000 O   0  0  0  0  0  0  0  0  0  0  0  0
    0.0000    5.5710    0.0000 C   0  0  0  0  0  0  0  0  0  0  0  0
    0.0000    4.0710    0.0000 C   0  0  0  0  0  0  0  0  0  0  0  0
    0.0000    2.5710    0.0000 C   0  0  0  0  0  0  0  0  0  0  0  0
    0.0000    1.0710    0.0000 C   0  0  0  0  0  0  0  0  0  0  0  0
    1.2990    0.3210    0.0000 C   0  0  0  0  0  0  0  0  0  0  0  0
    1.2990   -1.1790    0.0000 C   0  0  0  0  0  0  0  0  0  0  0  0
    0.0000   -1.9290    0.0000 C   0  0  0  0  0  0  0  0  0  0  0  0
   -1.2990   -1.1790    0.0000 C   0  0  0  0  0  0  0  0  0  0  0  0
   -1.2990    0.3210    0.0000 C   0  0  0  0  0  0  0  0  0  0  0  0
   -1.2990    6.3210    0.0000 N   0  0  0  0  0  0  0  0  0  0  0  0
   -1.2990    7.8210    0.0000 C   0  0  0  0  0  0  0  0  0  0  0  0
    0.0000    8.5710    0.0000 C   0  0  0  0  0  0  0  0  0  0  0  0
    0.0000   10.0710    0.0000 C   0  0  0  0  0  0  0  0  0  0  0  0
   -1.2990   10.8210    0.0000 N   0  0  0  0  0  0  0  0  0  0  0  0
   -1.2990   12.3210    0.0000 C   0  0  0  0  0  0  0  0  0  0  0  0
   -2.5981   13.0710    0.0000 C   0  0  0  0  0  0  0  0  0  0  0  0
   -2.5981   14.5710    0.0000 C   0  0  0  0  0  0  0  0  0  0  0  0
   -3.8971   15.3210    0.0000 C   0  0  0  0  0  0  0  0  0  0  0  0
   -5.1962   14.5710    0.0000 C   0  0  0  0  0  0  0  0  0  0  0  0
   -5.1962   13.0710    0.0000 C   0  0  0  0  0  0  0  0  0  0  0  0
   -3.8971   12.3210    0.0000 C   0  0  0  0  0  0  0  0  0  0  0  0
   -2.5981   10.0710    0.0000 C   0  0  0  0  0  0  0  0  0  0  0  0
   -2.5981    8.5710    0.0000 C   0  0  0  0  0  0  0  0  0  0  0  0
   -2.5981    5.5710    0.0000 C   0  0  0  0  0  0  0  0  0  0  0  0
   -3.8971    6.3210    0.0000 C   0  0  0  0  0  0  0  0  0  0  0  0
   -5.1962    5.5710    0.0000 C   0  0  0  0  0  0  0  0  0  0  0  0
   -5.1962    4.0710    0.0000 C   0  0  0  0  0  0  0  0  0  0  0  0
   -3.8971    3.3210    0.0000 C   0  0  0  0  0  0  0  0  0  0  0  0
   -2.5981    4.0710    0.0000 C   0  0  0  0  0  0  0  0  0  0  0  0
  1  2  2  0  0  0  0
  2  3  1  0  0  0  0
  3  4  3  0  0  0  0
  4  5  1  0  0  0  0
  5  6  2  0  0  0  0
  6  7  1  0  0  0  0
  7  8  2  0  0  0  0
  8  9  1  0  0  0  0
  9 10  2  0  0  0  0
  5 10  1  0  0  0  0
  2 11  1  0  0  0  0
 11 12  1  0  0  0  0
 12 13  1  0  0  0  0
 13 14  1  0  0  0  0
 14 15  1  0  0  0  0
 15 16  1  0  0  0  0
 16 17  1  0  0  0  0
 17 18  2  0  0  0  0
 18 19  1  0  0  0  0
 19 20  2  0  0  0  0
 20 21  1  0  0  0  0
 21 22  2  0  0  0  0
 17 22  1  0  0  0  0
 15 23  1  0  0  0  0
 23 24  1  0  0  0  0
 12 24  1  0  0  0  0
 11 25  1  0  0  0  0
 25 26  2  0  0  0  0
 26 27  1  0  0  0  0
 27 28  2  0  0  0  0
 28 29  1  0  0  0  0
 29 30  2  0  0  0  0
 25 30  1  0  0  0  0
M  END
> <chemblId>
CHEMBL112170

> <bioactivity__type>
IC50

> <units>
nM

> <value>
1500.0

$$$$

  CDK     11271518142D 0   0.00000     0.00000     0

 20 21  0  0  0  0              1 V2000 
    9.0932   -1.5000    0.0000 C   0  0  0  0  0  0  0  0  0  0  0  0
    7.7942   -0.7500    0.0000 C   0  0  0  0  0  0  0  0  0  0  0  0
    6.4951   -1.5000    0.0000 C   0  0  0  0  0  0  0  0  0  0  0  0
    5.1961   -0.7500    0.0000 N   0  0  0  0  0  0  0  0  0  0  0  0
    5.1961    0.7500    0.0000 C   0  0  0  0  0  0  0  0  0  0  0  0
    6.4951    1.5000    0.0000 C   0  0  0  0  0  0  0  0  0  0  0  0
    7.7941    0.7500    0.0000 C   0  0  0  0  0  0  0  0  0  0  0  0
    3.8970   -1.5000    0.0000 C   0  0  0  0  0  0  0  0  0  0  0  0
    2.5980   -0.7500    0.0000 C   0  0  0  0  0  0  0  0  0  0  0  0
    2.5980    0.7500    0.0000 C   0  0  0  0  0  0  0  0  0  0  0  0
    1.2990    1.5000    0.0000 O   0  0  0  0  0  0  0  0  0  0  0  0
    0.0000    0.7500    0.0000 C   0  0  0  0  0  0  0  0  0  0  0  0
   -1.2990    1.5000    0.0000 C   0  0  0  0  0  0  0  0  0  0  0  0
   -2.5980    0.7500    0.0000 C   0  0  0  0  0  0  0  0  0  0  0  0
   -2.5980   -0.7500    0.0000 C   0  0  0  0  0  0  0  0  0  0  0  0
   -1.2990   -1.5000    0.0000 C   0  0  0  0  0  0  0  0  0  0  0  0
   -1.2990   -3.0000    0.0000 O   0  0  0  0  0  0  0  0  0  0  0  0
   -2.5980   -3.7500    0.0000 C   0  0  0  0  0  0  0  0  0  0  0  0
    0.0000   -0.7500    0.0000 C   0  0  0  0  0  0  0  0  0  0  0  0
    1.2990   -1.5000    0.0000 C   0  0  0  0  0  0  0  0  0  0  0  0
  1  2  1  0  0  0  0
  2  3  1  0  0  0  0
  3  4  1  0  0  0  0
  4  5  1  0  0  0  0
  5  6  1  0  0  0  0
  6  7  1  0  0  0  0
  4  8  1  0  0  0  0
  8  9  1  0  0  0  0
  9 10  1  0  0  0  0
 10 11  1  0  0  0  0
 11 12  1  0  0  0  0
 12 13  2  0  0  0  0
 13 14  1  0  0  0  0
 14 15  2  0  0  0  0
 15 16  1  0  0  0  0
 16 17  1  0  0  0  0
 17 18  1  0  0  0  0
 16 19  2  0  0  0  0
 12 19  1  0  0  0  0
 19 20  1  0  0  0  0
  9 20  1  0  0  0  0
M  END
> <chemblId>
CHEMBL11262

> <bioactivity__type>
IC50

> <units>
nM

> <value>
2570.4

$$$$

  CDK     11271518142D 0   0.00000     0.00000     0

 32 36  0  0  0  0              1 V2000 
    2.5981    4.5000    0.0000 C   0  0  0  0  0  0  0  0  0  0  0  0
    1.2990    3.7500    0.0000 O   0  0  0  0  0  0  0  0  0  0  0  0
    1.2990    2.2500    0.0000 C   0  0  0  0  0  0  0  0  0  0  0  0
    2.5981    1.5000    0.0000 C   0  0  0  0  0  0  0  0  0  0  0  0
    2.5981   -0.0000    0.0000 C   0  0  0  0  0  0  0  0  0  0  0  0
    1.2990   -0.7500    0.0000 C   0  0  0  0  0  0  0  0  0  0  0  0
    0.0000    0.0000    0.0000 C   0  0  0  0  0  0  0  0  0  0  0  0
   -1.2990   -0.7500    0.0000 O   0  0  0  0  0  0  0  0  0  0  0  0
   -2.5981   -0.0000    0.0000 C   0  0  0  0  0  0  0  0  0  0  0  0
   -2.5981    1.5000    0.0000 C   0  0  0  0  0  0  0  0  0  0  0  0
   -3.9684    0.8899    0.0000 C   0  0  0  0  0  0  0  0  0  0  0  0
   -4.9721    2.0046    0.0000 C   0  0  0  0  0  0  0  0  0  0  0  0
   -4.2221    3.3037    0.0000 C   0  0  0  0  0  0  0  0  0  0  0  0
   -2.7549    2.9918    0.0000 N   0  0  0  0  0  0  0  0  0  0  0  0
   -1.6402    3.9955    0.0000 C   0  0  0  0  0  0  0  0  0  0  0  0
   -1.9520    5.4627    0.0000 C   0  0  0  0  0  0  0  0  0  0  0  0
   -3.3786    5.9262    0.0000 C   0  0  0  0  0  0  0  0  0  0  0  0
   -3.6905    7.3934    0.0000 C   0  0  0  0  0  0  0  0  0  0  0  0
   -5.1171    7.8570    0.0000 N   0  0  0  0  0  0  0  0  0  0  0  0
   -5.4289    9.3242    0.0000 C   0  0  0  0  0  0  0  0  0  0  0  0
   -4.3142   10.3279    0.0000 O   0  0  0  0  0  0  0  0  0  0  0  0
   -6.8555    9.7877    0.0000 C   0  0  0  0  0  0  0  0  0  0  0  0
   -7.9702    8.7840    0.0000 C   0  0  0  0  0  0  0  0  0  0  0  0
   -8.4338   10.2106    0.0000 C   0  0  0  0  0  0  0  0  0  0  0  0
   -9.9338   10.2106    0.0000 C   0  0  0  0  0  0  0  0  0  0  0  0
  -10.3973    8.7840    0.0000 C   0  0  0  0  0  0  0  0  0  0  0  0
   -9.1838    7.9023    0.0000 C   0  0  0  0  0  0  0  0  0  0  0  0
   -7.6584    7.3168    0.0000 C   0  0  0  0  0  0  0  0  0  0  0  0
   -6.2318    6.8533    0.0000 C   0  0  0  0  0  0  0  0  0  0  0  0
   -5.9199    5.3861    0.0000 O   0  0  0  0  0  0  0  0  0  0  0  0
   -1.2990    2.2500    0.0000 C   0  0  0  0  0  0  0  0  0  0  0  0
    0.0000    1.5000    0.0000 C   0  0  0  0  0  0  0  0  0  0  0  0
  1  2  1  0  0  0  0
  2  3  1  0  0  0  0
  3  4  2  0  0  0  0
  4  5  1  0  0  0  0
  5  6  2  0  0  0  0
  6  7  1  0  0  0  0
  7  8  1  0  0  0  0
  8  9  1  0  0  0  0
  9 10  1  0  0  0  0
 10 11  1  0  0  0  0
 11 12  1  0  0  0  0
 12 13  1  0  0  0  0
 13 14  1  0  0  0  0
 10 14  1  0  0  0  0
 14 15  1  0  0  0  0
 15 16  1  0  0  0  0
 16 17  1  0  0  0  0
 17 18  1  0  0  0  0
 18 19  1  0  0  0  0
 19 20  1  0  0  0  0
 20 21  2  0  0  0  0
 20 22  1  0  0  0  0
 22 23  1  0  0  0  0
 23 24  1  0  0  0  0
 24 25  1  0  0  0  0
 25 26  1  0  0  0  0
 26 27  1  0  0  0  0
 23 27  1  0  0  0  0
 23 28  1  0  0  0  0
 28 29  1  0  0  0  0
 19 29  1  0  0  0  0
 29 30  2  0  0  0  0
 10 31  1  0  0  0  0
 31 32  1  0  0  0  0
  3 32  1  0  0  0  0
  7 32  2  0  0  0  0
M  END
> <chemblId>
CHEMBL11265

> <bioactivity__type>
IC50

> <units>
nM

> <value>
1096.48

$$$$
 stripped
BRStripMol11271518142D 0   0.00000     0.00000     0
This file has been stripped
 24 26  0  0  0  0              1 V2000 
   -1.2990    7.8210    0.0000 C   0  0  0  0  0  0  0  0  0  0  0  0
   -1.2990    6.3210    0.0000 N   0  0  0  0  0  0  0  0  0  0  0  0
    0.0000    5.5710    0.0000 C   0  0  0  0  0  0  0  0  0  0  0  0
    0.0000    4.0710    0.0000 C   0  0  0  0  0  0  0  0  0  0  0  0
    0.0000    2.5710    0.0000 C   0  0  0  0  0  0  0  0  0  0  0  0
    0.0000    1.0710    0.0000 C   0  0  0  0  0  0  0  0  0  0  0  0
    1.2990    0.3210    0.0000 C   0  0  0  0  0  0  0  0  0  0  0  0
    1.2990   -1.1790    0.0000 C   0  0  0  0  0  0  0  0  0  0  0  0
    0.0000   -1.9290    0.0000 C   0  0  0  0  0  0  0  0  0  0  0  0
   -1.2990   -1.1790    0.0000 C   0  0  0  0  0  0  0  0  0  0  0  0
   -1.2990    0.3210    0.0000 C   0  0  0  0  0  0  0  0  0  0  0  0
   -2.5981    5.5710    0.0000 C   0  0  0  0  0  0  0  0  0  0  0  0
   -3.8971    6.3210    0.0000 C   0  0  0  0  0  0  0  0  0  0  0  0
   -5.1962    5.5710    0.0000 C   0  0  0  0  0  0  0  0  0  0  0  0
   -5.1962    4.0710    0.0000 N   0  0  0  0  0  0  0  0  0  0  0  0
   -6.4952    3.3210    0.0000 C   0  0  0  0  0  0  0  0  0  0  0  0
   -7.7942    4.0710    0.0000 C   0  0  0  0  0  0  0  0  0  0  0  0
   -7.7942    5.5710    0.0000 C   0  0  0  0  0  0  0  0  0  0  0  0
   -9.0933    6.3210    0.0000 C   0  0  0  0  0  0  0  0  0  0  0  0
  -10.3923    5.5710    0.0000 C   0  0  0  0  0  0  0  0  0  0  0  0
  -10.3923    4.0710    0.0000 C   0  0  0  0  0  0  0  0  0  0  0  0
   -9.0933    3.3210    0.0000 C   0  0  0  0  0  0  0  0  0  0  0  0
   -3.8971    3.3210    0.0000 C   0  0  0  0  0  0  0  0  0  0  0  0
   -2.5981    4.0710    0.0000 C   0  0  0  0  0  0  0  0  0  0  0  0
  1  2  1  0  0  0  0
  2  3  1  0  0  0  0
  3  4  1  0  0  0  0
  4  5  3  0  0  0  0
  5  6  1  0  0  0  0
  6  7  2  0  0  0  0
  7  8  1  0  0  0  0
  8  9  2  0  0  0  0
  9 10  1  0  0  0  0
 10 11  2  0  0  0  0
  6 11  1  0  0  0  0
  2 12  1  0  0  0  0
 12 13  1  0  0  0  0
 13 14  1  0  0  0  0
 14 15  1  0  0  0  0
 15 16  1  0  0  0  0
 16 17  1  0  0  0  0
 17 18  2  0  0  0  0
 18 19  1  0  0  0  0
 19 20  2  0  0  0  0
 20 21  1  0  0  0  0
 21 22  2  0  0  0  0
 17 22  1  0  0  0  0
 15 23  1  0  0  0  0
 23 24  1  0  0  0  0
 12 24  1  0  0  0  0
M  END
> <chemblId>
CHEMBL112957

> <bioactivity__type>
IC50

> <units>
nM

> <value>
4100.0

$$$$
 stripped
BRStripMol11271518142D 0   0.00000     0.00000     0
This file has been stripped
 29 32  0  0  0  0              1 V2000 
    0.0000    5.5710    0.0000 C   0  0  0  0  0  0  0  0  0  0  0  0
    0.0000    4.0710    0.0000 C   0  0  0  0  0  0  0  0  0  0  0  0
    0.0000    2.5710    0.0000 C   0  0  0  0  0  0  0  0  0  0  0  0
    0.0000    1.0710    0.0000 C   0  0  0  0  0  0  0  0  0  0  0  0
    1.2990    0.3210    0.0000 C   0  0  0  0  0  0  0  0  0  0  0  0
    1.2990   -1.1790    0.0000 C   0  0  0  0  0  0  0  0  0  0  0  0
    0.0000   -1.9290    0.0000 C   0  0  0  0  0  0  0  0  0  0  0  0
   -1.2990   -1.1790    0.0000 C   0  0  0  0  0  0  0  0  0  0  0  0
   -1.2990    0.3210    0.0000 C   0  0  0  0  0  0  0  0  0  0  0  0
   -1.2990    6.3210    0.0000 N   0  0  0  0  0  0  0  0  0  0  0  0
   -1.2990    7.8210    0.0000 C   0  0  0  0  0  0  0  0  0  0  0  0
    0.0000    8.5710    0.0000 C   0  0  0  0  0  0  0  0  0  0  0  0
    0.0000   10.0710    0.0000 C   0  0  0  0  0  0  0  0  0  0  0  0
   -1.2990   10.8210    0.0000 N   0  0  0  0  0  0  0  0  0  0  0  0
   -1.2990   12.3210    0.0000 C   0  0  0  0  0  0  0  0  0  0  0  0
   -2.5981   13.0710    0.0000 C   0  0  0  0  0  0  0  0  0  0  0  0
   -2.5981   14.5710    0.0000 C   0  0  0  0  0  0  0  0  0  0  0  0
   -3.8971   15.3210    0.0000 C   0  0  0  0  0  0  0  0  0  0  0  0
   -5.1962   14.5710    0.0000 C   0  0  0  0  0  0  0  0  0  0  0  0
   -5.1962   13.0710    0.0000 C   0  0  0  0  0  0  0  0  0  0  0  0
   -3.8971   12.3210    0.0000 C   0  0  0  0  0  0  0  0  0  0  0  0
   -2.5981   10.0710    0.0000 C   0  0  0  0  0  0  0  0  0  0  0  0
   -2.5981    8.5710    0.0000 C   0  0  0  0  0  0  0  0  0  0  0  0
   -2.5981    5.5710    0.0000 C   0  0  0  0  0  0  0  0  0  0  0  0
   -3.8971    6.3210    0.0000 C   0  0  0  0  0  0  0  0  0  0  0  0
   -5.1962    5.5710    0.0000 C   0  0  0  0  0  0  0  0  0  0  0  0
   -5.1962    4.0710    0.0000 C   0  0  0  0  0  0  0  0  0  0  0  0
   -3.8971    3.3210    0.0000 C   0  0  0  0  0  0  0  0  0  0  0  0
   -2.5981    4.0710    0.0000 C   0  0  0  0  0  0  0  0  0  0  0  0
  1  2  1  0  0  0  0
  2  3  3  0  0  0  0
  3  4  1  0  0  0  0
  4  5  2  0  0  0  0
  5  6  1  0  0  0  0
  6  7  2  0  0  0  0
  7  8  1  0  0  0  0
  8  9  2  0  0  0  0
  4  9  1  0  0  0  0
  1 10  1  0  0  0  0
 10 11  1  0  0  0  0
 11 12  1  0  0  0  0
 12 13  1  0  0  0  0
 13 14  1  0  0  0  0
 14 15  1  0  0  0  0
 15 16  1  0  0  0  0
 16 17  2  0  0  0  0
 17 18  1  0  0  0  0
 18 19  2  0  0  0  0
 19 20  1  0  0  0  0
 20 21  2  0  0  0  0
 16 21  1  0  0  0  0
 14 22  1  0  0  0  0
 22 23  1  0  0  0  0
 11 23  1  0  0  0  0
 10 24  1  0  0  0  0
 24 25  2  0  0  0  0
 25 26  1  0  0  0  0
 26 27  2  0  0  0  0
 27 28  1  0  0  0  0
 28 29  2  0  0  0  0
 24 29  1  0  0  0  0
M  END
> <chemblId>
CHEMBL113282

> <bioactivity__type>
IC50

> <units>
nM

> <value>
890.0

$$$$
 stripped
BRStripMol11271518142D 0   0.00000     0.00000     0
This file has been stripped
 24 26  0  0  0  0              1 V2000 
   -3.8971    7.8210    0.0000 O   0  0  0  0  0  0  0  0  0  0  0  0
   -5.1962    7.0710    0.0000 C   0  0  0  0  0  0  0  0  0  0  0  0
   -5.1962    5.5710    0.0000 N   0  0  0  0  0  0  0  0  0  0  0  0
   -3.8971    4.8210    0.0000 C   0  0  0  0  0  0  0  0  0  0  0  0
   -3.8971    3.3210    0.0000 C   0  0  0  0  0  0  0  0  0  0  0  0
   -2.5981    2.5710    0.0000 C   0  0  0  0  0  0  0  0  0  0  0  0
   -1.2990    3.3210    0.0000 N   0  0  0  0  0  0  0  0  0  0  0  0
    0.0000    2.5710    0.0000 C   0  0  0  0  0  0  0  0  0  0  0  0
    0.0000    1.0710    0.0000 C   0  0  0  0  0  0  0  0  0  0  0  0
    1.2990    0.3210    0.0000 C   0  0  0  0  0  0  0  0  0  0  0  0
    1.2990   -1.1790    0.0000 C   0  0  0  0  0  0  0  0  0  0  0  0
    0.0000   -1.9290    0.0000 C   0  0  0  0  0  0  0  0  0  0  0  0
   -1.2990   -1.1790    0.0000 C   0  0  0  0  0  0  0  0  0  0  0  0
   -1.2990    0.3210    0.0000 C   0  0  0  0  0  0  0  0  0  0  0  0
   -1.2990    4.8210    0.0000 C   0  0  0  0  0  0  0  0  0  0  0  0
   -2.5981    5.5710    0.0000 C   0  0  0  0  0  0  0  0  0  0  0  0
   -6.4952    7.8210    0.0000 C   0  0  0  0  0  0  0  0  0  0  0  0
   -7.7942    8.5710    0.0000 C   0  0  0  0  0  0  0  0  0  0  0  0
   -9.0933    9.3210    0.0000 C   0  0  0  0  0  0  0  0  0  0  0  0
   -9.0933   10.8210    0.0000 C   0  0  0  0  0  0  0  0  0  0  0  0
  -10.3923   11.5710    0.0000 C   0  0  0  0  0  0  0  0  0  0  0  0
  -11.6913   10.8210    0.0000 C   0  0  0  0  0  0  0  0  0  0  0  0
  -11.6913    9.3210    0.0000 C   0  0  0  0  0  0  0  0  0  0  0  0
  -10.3923    8.5710    0.0000 C   0  0  0  0  0  0  0  0  0  0  0  0
  1  2  2  0  0  0  0
  2  3  1  0  0  0  0
  3  4  1  0  0  0  0
  4  5  1  0  0  0  0
  5  6  1  0  0  0  0
  6  7  1  0  0  0  0
  7  8  1  0  0  0  0
  8  9  1  0  0  0  0
  9 10  2  0  0  0  0
 10 11  1  0  0  0  0
 11 12  2  0  0  0  0
 12 13  1  0  0  0  0
 13 14  2  0  0  0  0
  9 14  1  0  0  0  0
  7 15  1  0  0  0  0
 15 16  1  0  0  0  0
  4 16  1  0  0  0  0
  2 17  1  0  0  0  0
 17 18  3  0  0  0  0
 18 19  1  0  0  0  0
 19 20  2  0  0  0  0
 20 21  1  0  0  0  0
 21 22  2  0  0  0  0
 22 23  1  0  0  0  0
 23 24  2  0  0  0  0
 19 24  1  0  0  0  0
M  END
> <chemblId>
CHEMBL113449

> <bioactivity__type>
IC50

> <units>
nM

> <value>
2500.0

$$$$

  CDK     11271518142D 0   0.00000     0.00000     0

 38 41  0  0  0  0              1 V2000 
   16.8876   17.2499    0.0000 C   0  0  0  0  0  0  0  0  0  0  0  0
   15.5885   16.4999    0.0000 C   0  0  0  0  0  0  0  0  0  0  0  0
   15.5885   14.9999    0.0000 O   0  0  0  0  0  0  0  0  0  0  0  0
   14.2895   14.2499    0.0000 C   0  0  0  0  0  0  0  0  0  0  0  0
   12.9904   14.9999    0.0000 C   0  0  0  0  0  0  0  0  0  0  0  0
   11.6914   14.2499    0.0000 C   0  0  0  0  0  0  0  0  0  0  0  0
   11.6914   12.7499    0.0000 C   0  0  0  0  0  0  0  0  0  0  0  0
   10.3923   11.9999    0.0000 C   0  0  0  0  0  0  0  0  0  0  0  0
   10.3923   10.4999    0.0000 C   0  0  0  0  0  0  0  0  0  0  0  0
    9.0933    9.7500    0.0000 N   0  0  0  0  0  0  0  0  0  0  0  0
    9.0933    8.2500    0.0000 C   0  0  0  0  0  0  0  0  0  0  0  0
   10.3923    7.4999    0.0000 O   0  0  0  0  0  0  0  0  0  0  0  0
    7.7942    7.5000    0.0000 N   0  0  0  0  0  0  0  0  0  0  0  0
    6.4952    8.2500    0.0000 C   0  0  0  0  0  0  0  0  0  0  0  0
    5.1962    7.5000    0.0000 C   0  0  0  0  0  0  0  0  0  0  0  0
    5.1961    6.0000    0.0000 N   0  0  0  0  0  0  0  0  0  0  0  0
    3.8971    5.2500    0.0000 C   0  0  0  0  0  0  0  0  0  0  0  0
    3.8971    3.7500    0.0000 C   0  0  0  0  0  0  0  0  0  0  0  0
    2.5981    3.0000    0.0000 C   0  0  0  0  0  0  0  0  0  0  0  0
    2.5980    1.5000    0.0000 C   0  0  0  0  0  0  0  0  0  0  0  0
    1.2990    0.7500    0.0000 C   0  0  0  0  0  0  0  0  0  0  0  0
    1.2990   -0.7500    0.0000 C   0  0  0  0  0  0  0  0  0  0  0  0
    0.0000   -1.5000    0.0000 C   0  0  0  0  0  0  0  0  0  0  0  0
   -1.2990   -0.7500    0.0000 C   0  0  0  0  0  0  0  0  0  0  0  0
   -2.5980   -1.5000    0.0000 F   0  0  0  0  0  0  0  0  0  0  0  0
   -1.2990    0.7500    0.0000 C   0  0  0  0  0  0  0  0  0  0  0  0
    0.0000    1.5000    0.0000 C   0  0  0  0  0  0  0  0  0  0  0  0
    3.8971    0.7500    0.0000 C   0  0  0  0  0  0  0  0  0  0  0  0
    3.8971   -0.7500    0.0000 C   0  0  0  0  0  0  0  0  0  0  0  0
    5.1961   -1.5000    0.0000 C   0  0  0  0  0  0  0  0  0  0  0  0
    6.4951   -0.7500    0.0000 C   0  0  0  0  0  0  0  0  0  0  0  0
    7.7942   -1.5000    0.0000 F   0  0  0  0  0  0  0  0  0  0  0  0
    6.4952    0.7500    0.0000 C   0  0  0  0  0  0  0  0  0  0  0  0
    5.1961    1.5000    0.0000 C   0  0  0  0  0  0  0  0  0  0  0  0
    6.4952    5.2500    0.0000 C   0  0  0  0  0  0  0  0  0  0  0  0
    7.7942    6.0000    0.0000 C   0  0  0  0  0  0  0  0  0  0  0  0
   12.9904   11.9999    0.0000 C   0  0  0  0  0  0  0  0  0  0  0  0
   14.2895   12.7499    0.0000 C   0  0  0  0  0  0  0  0  0  0  0  0
  1  2  1  0  0  0  0
  2  3  1  0  0  0  0
  3  4  1  0  0  0  0
  4  5  2  0  0  0  0
  5  6  1  0  0  0  0
  6  7  2  0  0  0  0
  7  8  1  0  0  0  0
  8  9  1  0  0  0  0
  9 10  1  0  0  0  0
 10 11  1  0  0  0  0
 11 12  2  0  0  0  0
 11 13  1  0  0  0  0
 13 14  1  0  0  0  0
 14 15  1  0  0  0  0
 15 16  1  0  0  0  0
 16 17  1  0  0  0  0
 17 18  1  0  0  0  0
 18 19  1  0  0  0  0
 19 20  1  0  0  0  0
 20 21  1  0  0  0  0
 21 22  2  0  0  0  0
 22 23  1  0  0  0  0
 23 24  2  0  0  0  0
 24 25  1  0  0  0  0
 24 26  1  0  0  0  0
 26 27  2  0  0  0  0
 21 27  1  0  0  0  0
 20 28  1  0  0  0  0
 28 29  2  0  0  0  0
 29 30  1  0  0  0  0
 30 31  2  0  0  0  0
 31 32  1  0  0  0  0
 31 33  1  0  0  0  0
 33 34  2  0  0  0  0
 28 34  1  0  0  0  0
 16 35  1  0  0  0  0
 35 36  1  0  0  0  0
 13 36  1  0  0  0  0
  7 37  1  0  0  0  0
 37 38  2  0  0  0  0
  4 38  1  0  0  0  0
M  END
> <chemblId>
CHEMBL113956

> <bioactivity__type>
IC50

> <units>
nM

> <value>
2890.0

$$$$

  CDK     11271518142D 0   0.00000     0.00000     0

 28 31  0  0  0  0              1 V2000 
    3.9542    0.3385    0.0000 O   0  0  0  0  0  0  0  0  0  0  0  0
    2.5838   -0.2716    0.0000 C   0  0  0  0  0  0  0  0  0  0  0  0
    1.3703    0.6101    0.0000 C   0  0  0  0  0  0  0  0  0  0  0  0
    0.0000    0.0000    0.0000 C   0  0  0  0  0  0  0  0  0  0  0  0
    0.0000    1.5000    0.0000 C   0  0  0  0  0  0  0  0  0  0  0  0
   -1.4266    1.9635    0.0000 C   0  0  0  0  0  0  0  0  0  0  0  0
   -2.3083    0.7500    0.0000 C   0  0  0  0  0  0  0  0  0  0  0  0
   -1.4266   -0.4635    0.0000 C   0  0  0  0  0  0  0  0  0  0  0  0
   -0.1568   -1.4918    0.0000 C   0  0  0  0  0  0  0  0  0  0  0  0
    1.0567   -2.3735    0.0000 C   0  0  0  0  0  0  0  0  0  0  0  0
    0.8999   -3.8652    0.0000 O   0  0  0  0  0  0  0  0  0  0  0  0
    2.4271   -1.7634    0.0000 N   0  0  0  0  0  0  0  0  0  0  0  0
    3.6406   -2.6450    0.0000 C   0  0  0  0  0  0  0  0  0  0  0  0
    5.0109   -2.0349    0.0000 C   0  0  0  0  0  0  0  0  0  0  0  0
    6.2244   -2.9166    0.0000 C   0  0  0  0  0  0  0  0  0  0  0  0
    7.5947   -2.3065    0.0000 C   0  0  0  0  0  0  0  0  0  0  0  0
    8.8083   -3.1882    0.0000 N   0  0  0  0  0  0  0  0  0  0  0  0
   10.1786   -2.5781    0.0000 C   0  0  0  0  0  0  0  0  0  0  0  0
   11.3921   -3.4598    0.0000 C   0  0  0  0  0  0  0  0  0  0  0  0
   12.7624   -2.8496    0.0000 C   0  0  0  0  0  0  0  0  0  0  0  0
   13.9760   -3.7313    0.0000 O   0  0  0  0  0  0  0  0  0  0  0  0
   13.8192   -5.2231    0.0000 C   0  0  0  0  0  0  0  0  0  0  0  0
   15.0327   -6.1048    0.0000 C   0  0  0  0  0  0  0  0  0  0  0  0
   14.8759   -7.5966    0.0000 C   0  0  0  0  0  0  0  0  0  0  0  0
   13.5056   -8.2067    0.0000 C   0  0  0  0  0  0  0  0  0  0  0  0
   12.2920   -7.3250    0.0000 C   0  0  0  0  0  0  0  0  0  0  0  0
   12.4488   -5.8332    0.0000 C   0  0  0  0  0  0  0  0  0  0  0  0
   11.2353   -4.9515    0.0000 C   0  0  0  0  0  0  0  0  0  0  0  0
  1  2  2  0  0  0  0
  2  3  1  0  0  0  0
  3  4  1  0  0  0  0
  4  5  1  0  0  0  0
  5  6  1  0  0  0  0
  6  7  1  0  0  0  0
  7  8  1  0  0  0  0
  4  8  1  0  0  0  0
  4  9  1  0  0  0  0
  9 10  1  0  0  0  0
 10 11  2  0  0  0  0
 10 12  1  0  0  0  0
  2 12  1  0  0  0  0
 12 13  1  0  0  0  0
 13 14  1  0  0  0  0
 14 15  1  0  0  0  0
 15 16  1  0  0  0  0
 16 17  1  0  0  0  0
 17 18  1  0  0  0  0
 18 19  1  0  0  0  0
 19 20  1  0  0  0  0
 20 21  1  0  0  0  0
 21 22  1  0  0  0  0
 22 23  2  0  0  0  0
 23 24  1  0  0  0  0
 24 25  2  0  0  0  0
 25 26  1  0  0  0  0
 26 27  2  0  0  0  0
 22 27  1  0  0  0  0
 27 28  1  0  0  0  0
 19 28  1  0  0  0  0
M  END
> <chemblId>
CHEMBL11425

> <bioactivity__type>
IC50

> <units>
nM

> <value>
67.61

$$$$

  CDK     11271518142D 0   0.00000     0.00000     0

 25 28  0  0  0  0              1 V2000 
    9.4421   -8.1667    0.0000 C   0  0  0  0  0  0  0  0  0  0  0  0
    7.9749   -7.8548    0.0000 C   0  0  0  0  0  0  0  0  0  0  0  0
    7.5113   -6.4282    0.0000 C   0  0  0  0  0  0  0  0  0  0  0  0
    6.0441   -6.1164    0.0000 C   0  0  0  0  0  0  0  0  0  0  0  0
    5.0404   -7.2311    0.0000 C   0  0  0  0  0  0  0  0  0  0  0  0
    3.5732   -6.9193    0.0000 C   0  0  0  0  0  0  0  0  0  0  0  0
    3.1097   -5.4927    0.0000 N   0  0  0  0  0  0  0  0  0  0  0  0
    4.1133   -4.3780    0.0000 C   0  0  0  0  0  0  0  0  0  0  0  0
    3.6498   -2.9514    0.0000 C   0  0  0  0  0  0  0  0  0  0  0  0
    2.1826   -2.6396    0.0000 C   0  0  0  0  0  0  0  0  0  0  0  0
    1.1789   -3.7543    0.0000 C   0  0  0  0  0  0  0  0  0  0  0  0
    1.6424   -5.1809    0.0000 C   0  0  0  0  0  0  0  0  0  0  0  0
    1.7190   -1.2130    0.0000 N   0  0  0  0  0  0  0  0  0  0  0  0
    2.6010    0.0000    0.0000 C   0  0  0  0  0  0  0  0  0  0  0  0
    4.1010    0.0000    0.0000 O   0  0  0  0  0  0  0  0  0  0  0  0
    1.7190    1.2130    0.0000 N   0  0  0  0  0  0  0  0  0  0  0  0
    0.2920    0.7500    0.0000 C   0  0  0  0  0  0  0  0  0  0  0  0
   -1.0060    1.5000    0.0000 C   0  0  0  0  0  0  0  0  0  0  0  0
   -2.3060    0.7500    0.0000 C   0  0  0  0  0  0  0  0  0  0  0  0
   -2.3060   -0.7500    0.0000 C   0  0  0  0  0  0  0  0  0  0  0  0
   -1.0060   -1.5000    0.0000 C   0  0  0  0  0  0  0  0  0  0  0  0
    0.2920   -0.7500    0.0000 C   0  0  0  0  0  0  0  0  0  0  0  0
    5.5040   -8.6577    0.0000 C   0  0  0  0  0  0  0  0  0  0  0  0
    4.5003   -9.7725    0.0000 Cl  0  0  0  0  0  0  0  0  0  0  0  0
    6.9712   -8.9696    0.0000 C   0  0  0  0  0  0  0  0  0  0  0  0
  1  2  1  0  0  0  0
  2  3  2  0  0  0  0
  3  4  1  0  0  0  0
  4  5  2  0  0  0  0
  5  6  1  0  0  0  0
  6  7  1  0  0  0  0
  7  8  1  0  0  0  0
  8  9  1  0  0  0  0
  9 10  1  0  0  0  0
 10 11  1  0  0  0  0
 11 12  1  0  0  0  0
  7 12  1  0  0  0  0
 10 13  1  0  0  0  0
 13 14  1  0  0  0  0
 14 15  1  0  0  0  0
 14 16  2  0  0  0  0
 16 17  1  0  0  0  0
 17 18  2  0  0  0  0
 18 19  1  0  0  0  0
 19 20  2  0  0  0  0
 20 21  1  0  0  0  0
 21 22  2  0  0  0  0
 13 22  1  0  0  0  0
 17 22  1  0  0  0  0
  5 23  1  0  0  0  0
 23 24  1  0  0  0  0
 23 25  2  0  0  0  0
  2 25  1  0  0  0  0
M  END
> <chemblId>
CHEMBL114484

> <bioactivity__type>
IC50

> <units>
nM

> <value>
480.0

$$$$

  CDK     11271518142D 0   0.00000     0.00000     0

 33 37  0  0  0  0              1 V2000 
    5.1677   -0.5431    0.0000 C   0  0  0  0  0  0  0  0  0  0  0  0
    3.7974   -1.1533    0.0000 N   0  0  0  0  0  0  0  0  0  0  0  0
    2.5838   -0.2716    0.0000 C   0  0  0  0  0  0  0  0  0  0  0  0
    2.7406    1.2202    0.0000 O   0  0  0  0  0  0  0  0  0  0  0  0
    1.2135   -0.8817    0.0000 C   0  0  0  0  0  0  0  0  0  0  0  0
    0.0000    0.0000    0.0000 N   0  0  0  0  0  0  0  0  0  0  0  0
    0.0000    1.5000    0.0000 C   0  0  0  0  0  0  0  0  0  0  0  0
   -1.4266    1.9635    0.0000 N   0  0  0  0  0  0  0  0  0  0  0  0
   -1.8901    3.3901    0.0000 C   0  0  0  0  0  0  0  0  0  0  0  0
   -0.8864    4.5048    0.0000 C   0  0  0  0  0  0  0  0  0  0  0  0
   -1.3499    5.9314    0.0000 C   0  0  0  0  0  0  0  0  0  0  0  0
   -2.8172    6.2433    0.0000 C   0  0  0  0  0  0  0  0  0  0  0  0
   -3.8209    5.1286    0.0000 C   0  0  0  0  0  0  0  0  0  0  0  0
   -3.3573    3.7020    0.0000 C   0  0  0  0  0  0  0  0  0  0  0  0
   -2.3083    0.7500    0.0000 C   0  0  0  0  0  0  0  0  0  0  0  0
   -3.0583   -0.5490    0.0000 C   0  0  0  0  0  0  0  0  0  0  0  0
   -4.5583   -0.5490    0.0000 C   0  0  0  0  0  0  0  0  0  0  0  0
   -5.3083    0.7500    0.0000 N   0  0  0  0  0  0  0  0  0  0  0  0
   -6.8083    0.7500    0.0000 C   0  0  0  0  0  0  0  0  0  0  0  0
   -7.5583   -0.5490    0.0000 C   0  0  0  0  0  0  0  0  0  0  0  0
   -9.0583   -0.5490    0.0000 C   0  0  0  0  0  0  0  0  0  0  0  0
   -9.8083   -1.8481    0.0000 C   0  0  0  0  0  0  0  0  0  0  0  0
  -11.2755   -2.1599    0.0000 O   0  0  0  0  0  0  0  0  0  0  0  0
  -11.4323   -3.6517    0.0000 C   0  0  0  0  0  0  0  0  0  0  0  0
  -10.0620   -4.2618    0.0000 O   0  0  0  0  0  0  0  0  0  0  0  0
   -9.0583   -3.1471    0.0000 C   0  0  0  0  0  0  0  0  0  0  0  0
   -7.5583   -3.1471    0.0000 C   0  0  0  0  0  0  0  0  0  0  0  0
   -6.8083   -1.8481    0.0000 C   0  0  0  0  0  0  0  0  0  0  0  0
   -5.3083   -1.8481    0.0000 Cl  0  0  0  0  0  0  0  0  0  0  0  0
   -4.5583    2.0490    0.0000 C   0  0  0  0  0  0  0  0  0  0  0  0
   -3.0583    2.0490    0.0000 C   0  0  0  0  0  0  0  0  0  0  0  0
   -1.4266   -0.4635    0.0000 C   0  0  0  0  0  0  0  0  0  0  0  0
   -1.8901   -1.8901    0.0000 O   0  0  0  0  0  0  0  0  0  0  0  0
  1  2  1  0  0  0  0
  2  3  1  0  0  0  0
  3  4  2  0  0  0  0
  3  5  1  0  0  0  0
  5  6  1  0  0  0  0
  6  7  1  0  0  0  0
  7  8  1  0  0  0  0
  8  9  1  0  0  0  0
  9 10  2  0  0  0  0
 10 11  1  0  0  0  0
 11 12  2  0  0  0  0
 12 13  1  0  0  0  0
 13 14  2  0  0  0  0
  9 14  1  0  0  0  0
  8 15  1  0  0  0  0
 15 16  1  0  0  0  0
 16 17  1  0  0  0  0
 17 18  1  0  0  0  0
 18 19  1  0  0  0  0
 19 20  1  0  0  0  0
 20 21  2  0  0  0  0
 21 22  1  0  0  0  0
 22 23  1  0  0  0  0
 23 24  1  0  0  0  0
 24 25  1  0  0  0  0
 25 26  1  0  0  0  0
 22 26  2  0  0  0  0
 26 27  1  0  0  0  0
 27 28  2  0  0  0  0
 20 28  1  0  0  0  0
 28 29  1  0  0  0  0
 18 30  1  0  0  0  0
 30 31  1  0  0  0  0
 15 31  1  0  0  0  0
 15 32  1  0  0  0  0
  6 32  1  0  0  0  0
 32 33  2  0  0  0  0
M  END
> <chemblId>
CHEMBL115222

> <bioactivity__type>
IC50

> <units>
nM

> <value>
2120.0

$$$$

  CDK     11271518142D 0   0.00000     0.00000     0

 31 35  0  0  0  0              1 V2000 
    1.2954   -0.7563    0.0000 O   0  0  0  0  0  0  0  0  0  0  0  0
    0.0000    0.0000    0.0000 C   0  0  0  0  0  0  0  0  0  0  0  0
    0.0000    1.0000    0.0000 N   0  0  0  0  0  0  0  0  0  0  0  0
   -1.3176    1.7437    0.0000 C   0  0  0  0  0  0  0  0  0  0  0  0
   -2.3083    0.5000    0.0000 N   0  0  0  0  0  0  0  0  0  0  0  0
   -3.8083    0.5000    0.0000 C   0  0  0  0  0  0  0  0  0  0  0  0
   -4.5583    1.7990    0.0000 C   0  0  0  0  0  0  0  0  0  0  0  0
   -6.0583    1.7990    0.0000 C   0  0  0  0  0  0  0  0  0  0  0  0
   -6.8083    0.5000    0.0000 C   0  0  0  0  0  0  0  0  0  0  0  0
   -6.0583   -0.7990    0.0000 C   0  0  0  0  0  0  0  0  0  0  0  0
   -4.5583   -0.7990    0.0000 C   0  0  0  0  0  0  0  0  0  0  0  0
   -1.3176   -0.7437    0.0000 C   0  0  0  0  0  0  0  0  0  0  0  0
   -0.2535   -1.8009    0.0000 C   0  0  0  0  0  0  0  0  0  0  0  0
   -0.6371   -3.2510    0.0000 C   0  0  0  0  0  0  0  0  0  0  0  0
   -2.0847   -3.6439    0.0000 N   0  0  0  0  0  0  0  0  0  0  0  0
   -2.4682   -5.0941    0.0000 C   0  0  0  0  0  0  0  0  0  0  0  0
   -1.4041   -6.1513    0.0000 C   0  0  0  0  0  0  0  0  0  0  0  0
   -1.7877   -7.6014    0.0000 C   0  0  0  0  0  0  0  0  0  0  0  0
   -0.7236   -8.6587    0.0000 C   0  0  0  0  0  0  0  0  0  0  0  0
    0.7241   -8.2657    0.0000 C   0  0  0  0  0  0  0  0  0  0  0  0
    1.1076   -6.8156    0.0000 C   0  0  0  0  0  0  0  0  0  0  0  0
    2.5552   -6.4227    0.0000 O   0  0  0  0  0  0  0  0  0  0  0  0
    3.6193   -7.4799    0.0000 C   0  0  0  0  0  0  0  0  0  0  0  0
    3.2358   -8.9300    0.0000 C   0  0  0  0  0  0  0  0  0  0  0  0
    4.2999   -9.9872    0.0000 C   0  0  0  0  0  0  0  0  0  0  0  0
    5.7475   -9.5943    0.0000 C   0  0  0  0  0  0  0  0  0  0  0  0
    6.1310   -8.1442    0.0000 C   0  0  0  0  0  0  0  0  0  0  0  0
    5.0669   -7.0870    0.0000 C   0  0  0  0  0  0  0  0  0  0  0  0
    0.0435   -5.7584    0.0000 C   0  0  0  0  0  0  0  0  0  0  0  0
   -3.1488   -2.5867    0.0000 C   0  0  0  0  0  0  0  0  0  0  0  0
   -2.7652   -1.1366    0.0000 C   0  0  0  0  0  0  0  0  0  0  0  0
  1  2  2  0  0  0  0
  2  3  1  0  0  0  0
  3  4  1  0  0  0  0
  4  5  1  0  0  0  0
  5  6  1  0  0  0  0
  6  7  2  0  0  0  0
  7  8  1  0  0  0  0
  8  9  2  0  0  0  0
  9 10  1  0  0  0  0
 10 11  2  0  0  0  0
  6 11  1  0  0  0  0
  5 12  1  0  0  0  0
  2 12  1  0  0  0  0
 12 13  1  0  0  0  0
 13 14  1  0  0  0  0
 14 15  1  0  0  0  0
 15 16  1  0  0  0  0
 16 17  1  0  0  0  0
 17 18  2  0  0  0  0
 18 19  1  0  0  0  0
 19 20  2  0  0  0  0
 20 21  1  0  0  0  0
 21 22  1  0  0  0  0
 22 23  1  0  0  0  0
 23 24  2  0  0  0  0
 24 25  1  0  0  0  0
 25 26  2  0  0  0  0
 26 27  1  0  0  0  0
 27 28  2  0  0  0  0
 23 28  1  0  0  0  0
 21 29  2  0  0  0  0
 17 29  1  0  0  0  0
 15 30  1  0  0  0  0
 30 31  1  0  0  0  0
 12 31  1  0  0  0  0
M  END
> <chemblId>
CHEMBL115280

> <bioactivity__type>
IC50

> <units>
nM

> <value>
538.0

$$$$

  CDK     11271518142D 0   0.00000     0.00000     0

 32 35  0  0  0  0              1 V2000 
   12.7624   -2.8496    0.0000 C   0  0  0  0  0  0  0  0  0  0  0  0
   11.3921   -3.4598    0.0000 C   0  0  0  0  0  0  0  0  0  0  0  0
   10.1786   -2.5781    0.0000 C   0  0  0  0  0  0  0  0  0  0  0  0
    8.8083   -3.1882    0.0000 N   0  0  0  0  0  0  0  0  0  0  0  0
    7.5947   -2.3065    0.0000 C   0  0  0  0  0  0  0  0  0  0  0  0
    6.2244   -2.9166    0.0000 C   0  0  0  0  0  0  0  0  0  0  0  0
    5.0109   -2.0349    0.0000 C   0  0  0  0  0  0  0  0  0  0  0  0
    3.6406   -2.6450    0.0000 C   0  0  0  0  0  0  0  0  0  0  0  0
    2.4271   -1.7634    0.0000 N   0  0  0  0  0  0  0  0  0  0  0  0
    2.5838   -0.2716    0.0000 C   0  0  0  0  0  0  0  0  0  0  0  0
    3.9542    0.3385    0.0000 O   0  0  0  0  0  0  0  0  0  0  0  0
    1.3703    0.6101    0.0000 C   0  0  0  0  0  0  0  0  0  0  0  0
    0.0000    0.0000    0.0000 C   0  0  0  0  0  0  0  0  0  0  0  0
    0.0000    1.5000    0.0000 C   0  0  0  0  0  0  0  0  0  0  0  0
   -1.4266    1.9635    0.0000 C   0  0  0  0  0  0  0  0  0  0  0  0
   -2.3083    0.7500    0.0000 C   0  0  0  0  0  0  0  0  0  0  0  0
   -1.4266   -0.4635    0.0000 C   0  0  0  0  0  0  0  0  0  0  0  0
   -0.1568   -1.4918    0.0000 C   0  0  0  0  0  0  0  0  0  0  0  0
    1.0567   -2.3735    0.0000 C   0  0  0  0  0  0  0  0  0  0  0  0
    0.8999   -3.8652    0.0000 O   0  0  0  0  0  0  0  0  0  0  0  0
    8.6515   -4.6800    0.0000 C   0  0  0  0  0  0  0  0  0  0  0  0
    9.8650   -5.5616    0.0000 C   0  0  0  0  0  0  0  0  0  0  0  0
    9.7082   -7.0534    0.0000 O   0  0  0  0  0  0  0  0  0  0  0  0
    8.3379   -7.6635    0.0000 C   0  0  0  0  0  0  0  0  0  0  0  0
    8.1811   -9.1553    0.0000 C   0  0  0  0  0  0  0  0  0  0  0  0
    6.8108   -9.7654    0.0000 C   0  0  0  0  0  0  0  0  0  0  0  0
    5.5972   -8.8837    0.0000 C   0  0  0  0  0  0  0  0  0  0  0  0
    5.7540   -7.3920    0.0000 C   0  0  0  0  0  0  0  0  0  0  0  0
    4.5405   -6.5103    0.0000 O   0  0  0  0  0  0  0  0  0  0  0  0
    3.1702   -7.1204    0.0000 C   0  0  0  0  0  0  0  0  0  0  0  0
    7.1244   -6.7819    0.0000 C   0  0  0  0  0  0  0  0  0  0  0  0
    7.2812   -5.2901    0.0000 C   0  0  0  0  0  0  0  0  0  0  0  0
  1  2  1  0  0  0  0
  2  3  1  0  0  0  0
  3  4  1  0  0  0  0
  4  5  1  0  0  0  0
  5  6  1  0  0  0  0
  6  7  1  0  0  0  0
  7  8  1  0  0  0  0
  8  9  1  0  0  0  0
  9 10  1  0  0  0  0
 10 11  2  0  0  0  0
 10 12  1  0  0  0  0
 12 13  1  0  0  0  0
 13 14  1  0  0  0  0
 14 15  1  0  0  0  0
 15 16  1  0  0  0  0
 16 17  1  0  0  0  0
 13 17  1  0  0  0  0
 13 18  1  0  0  0  0
 18 19  1  0  0  0  0
  9 19  1  0  0  0  0
 19 20  2  0  0  0  0
  4 21  1  0  0  0  0
 21 22  1  0  0  0  0
 22 23  1  0  0  0  0
 23 24  1  0  0  0  0
 24 25  2  0  0  0  0
 25 26  1  0  0  0  0
 26 27  2  0  0  0  0
 27 28  1  0  0  0  0
 28 29  1  0  0  0  0
 29 30  1  0  0  0  0
 28 31  2  0  0  0  0
 24 31  1  0  0  0  0
 31 32  1  0  0  0  0
 21 32  1  0  0  0  0
M  END
> <chemblId>
CHEMBL11592

> <bioactivity__type>
IC50

> <units>
nM

> <value>
10.0

$$$$
 stripped
BRStripMol11271518142D 0   0.00000     0.00000     0
This file has been stripped
 24 26  0  0  0  0              1 V2000 
   -3.8971    7.8210    0.0000 O   0  0  0  0  0  0  0  0  0  0  0  0
   -5.1962    7.0710    0.0000 C   0  0  0  0  0  0  0  0  0  0  0  0
   -5.1962    5.5710    0.0000 N   0  0  0  0  0  0  0  0  0  0  0  0
   -3.8971    4.8210    0.0000 C   0  0  0  0  0  0  0  0  0  0  0  0
   -3.8971    3.3210    0.0000 C   0  0  0  0  0  0  0  0  0  0  0  0
   -2.5981    2.5710    0.0000 C   0  0  0  0  0  0  0  0  0  0  0  0
   -1.2990    3.3210    0.0000 N   0  0  0  0  0  0  0  0  0  0  0  0
    0.0000    2.5710    0.0000 C   0  0  0  0  0  0  0  0  0  0  0  0
    0.0000    1.0710    0.0000 C   0  0  0  0  0  0  0  0  0  0  0  0
    1.2990    0.3210    0.0000 C   0  0  0  0  0  0  0  0  0  0  0  0
    1.2990   -1.1790    0.0000 C   0  0  0  0  0  0  0  0  0  0  0  0
    0.0000   -1.9290    0.0000 C   0  0  0  0  0  0  0  0  0  0  0  0
   -1.2990   -1.1790    0.0000 C   0  0  0  0  0  0  0  0  0  0  0  0
   -1.2990    0.3210    0.0000 C   0  0  0  0  0  0  0  0  0  0  0  0
   -1.2990    4.8210    0.0000 C   0  0  0  0  0  0  0  0  0  0  0  0
   -2.5981    5.5710    0.0000 C   0  0  0  0  0  0  0  0  0  0  0  0
   -6.4952    7.8210    0.0000 C   0  0  0  0  0  0  0  0  0  0  0  0
   -6.4952    9.3210    0.0000 C   0  0  0  0  0  0  0  0  0  0  0  0
   -7.7942   10.0710    0.0000 C   0  0  0  0  0  0  0  0  0  0  0  0
   -7.7942   11.5710    0.0000 C   0  0  0  0  0  0  0  0  0  0  0  0
   -9.0933   12.3210    0.0000 C   0  0  0  0  0  0  0  0  0  0  0  0
  -10.3923   11.5710    0.0000 C   0  0  0  0  0  0  0  0  0  0  0  0
  -10.3923   10.0710    0.0000 C   0  0  0  0  0  0  0  0  0  0  0  0
   -9.0933    9.3210    0.0000 C   0  0  0  0  0  0  0  0  0  0  0  0
  1  2  2  0  0  0  0
  2  3  1  0  0  0  0
  3  4  1  0  0  0  0
  4  5  1  0  0  0  0
  5  6  1  0  0  0  0
  6  7  1  0  0  0  0
  7  8  1  0  0  0  0
  8  9  1  0  0  0  0
  9 10  2  0  0  0  0
 10 11  1  0  0  0  0
 11 12  2  0  0  0  0
 12 13  1  0  0  0  0
 13 14  2  0  0  0  0
  9 14  1  0  0  0  0
  7 15  1  0  0  0  0
 15 16  1  0  0  0  0
  4 16  1  0  0  0  0
  2 17  1  0  0  0  0
 17 18  2  0  0  0  0
 18 19  1  0  0  0  0
 19 20  2  0  0  0  0
 20 21  1  0  0  0  0
 21 22  2  0  0  0  0
 22 23  1  0  0  0  0
 23 24  2  0  0  0  0
 19 24  1  0  0  0  0
M  END
> <chemblId>
CHEMBL116233

> <bioactivity__type>
IC50

> <units>
nM

> <value>
4700.0

$$$$

  CDK     11271518142D 0   0.00000     0.00000     0

 38 41  0  0  0  0              1 V2000 
   -2.5980   -1.5000    0.0000 F   0  0  0  0  0  0  0  0  0  0  0  0
   -1.2990   -0.7500    0.0000 C   0  0  0  0  0  0  0  0  0  0  0  0
    0.0000   -1.5000    0.0000 C   0  0  0  0  0  0  0  0  0  0  0  0
    1.2990   -0.7500    0.0000 C   0  0  0  0  0  0  0  0  0  0  0  0
    1.2990    0.7500    0.0000 C   0  0  0  0  0  0  0  0  0  0  0  0
    0.0000    1.5000    0.0000 C   0  0  0  0  0  0  0  0  0  0  0  0
   -1.2990    0.7500    0.0000 C   0  0  0  0  0  0  0  0  0  0  0  0
    2.5980    1.5000    0.0000 C   0  0  0  0  0  0  0  0  0  0  0  0
    2.5981    3.0000    0.0000 C   0  0  0  0  0  0  0  0  0  0  0  0
    3.8971    3.7500    0.0000 C   0  0  0  0  0  0  0  0  0  0  0  0
    3.8971    5.2500    0.0000 C   0  0  0  0  0  0  0  0  0  0  0  0
    5.1961    6.0000    0.0000 N   0  0  0  0  0  0  0  0  0  0  0  0
    6.4952    5.2500    0.0000 C   0  0  0  0  0  0  0  0  0  0  0  0
    7.7942    6.0000    0.0000 C   0  0  0  0  0  0  0  0  0  0  0  0
    7.7942    7.5000    0.0000 C   0  0  0  0  0  0  0  0  0  0  0  0
    6.4952    8.2500    0.0000 C   0  0  0  0  0  0  0  0  0  0  0  0
    5.1962    7.5000    0.0000 C   0  0  0  0  0  0  0  0  0  0  0  0
    9.0933    8.2500    0.0000 N   0  0  0  0  0  0  0  0  0  0  0  0
    9.0933    9.7500    0.0000 C   0  0  0  0  0  0  0  0  0  0  0  0
    7.7943   10.5000    0.0000 O   0  0  0  0  0  0  0  0  0  0  0  0
   10.3923   10.4999    0.0000 O   0  0  0  0  0  0  0  0  0  0  0  0
   10.3923   11.9999    0.0000 C   0  0  0  0  0  0  0  0  0  0  0  0
   11.6914   12.7499    0.0000 C   0  0  0  0  0  0  0  0  0  0  0  0
   11.6914   14.2499    0.0000 C   0  0  0  0  0  0  0  0  0  0  0  0
   12.9904   14.9999    0.0000 C   0  0  0  0  0  0  0  0  0  0  0  0
   12.9904   16.4999    0.0000 C   0  0  0  0  0  0  0  0  0  0  0  0
   11.6914   17.2499    0.0000 C   0  0  0  0  0  0  0  0  0  0  0  0
   10.3924   16.4999    0.0000 C   0  0  0  0  0  0  0  0  0  0  0  0
   10.3924   14.9999    0.0000 C   0  0  0  0  0  0  0  0  0  0  0  0
   11.6914   18.7499    0.0000 C   0  0  0  0  0  0  0  0  0  0  0  0
   11.6914   20.2499    0.0000 N   0  0  0  0  0  0  0  0  0  0  0  0
    3.8971    0.7500    0.0000 C   0  0  0  0  0  0  0  0  0  0  0  0
    3.8971   -0.7500    0.0000 C   0  0  0  0  0  0  0  0  0  0  0  0
    5.1961   -1.5000    0.0000 C   0  0  0  0  0  0  0  0  0  0  0  0
    6.4951   -0.7500    0.0000 C   0  0  0  0  0  0  0  0  0  0  0  0
    7.7942   -1.5000    0.0000 F   0  0  0  0  0  0  0  0  0  0  0  0
    6.4952    0.7500    0.0000 C   0  0  0  0  0  0  0  0  0  0  0  0
    5.1961    1.5000    0.0000 C   0  0  0  0  0  0  0  0  0  0  0  0
  1  2  1  0  0  0  0
  2  3  2  0  0  0  0
  3  4  1  0  0  0  0
  4  5  2  0  0  0  0
  5  6  1  0  0  0  0
  6  7  2  0  0  0  0
  2  7  1  0  0  0  0
  5  8  1  0  0  0  0
  8  9  1  0  0  0  0
  9 10  1  0  0  0  0
 10 11  1  0  0  0  0
 11 12  1  0  0  0  0
 12 13  1  0  0  0  0
 13 14  1  0  0  0  0
 14 15  1  0  0  0  0
 15 16  1  0  0  0  0
 16 17  1  0  0  0  0
 12 17  1  0  0  0  0
 15 18  1  0  0  0  0
 18 19  1  0  0  0  0
 19 20  2  0  0  0  0
 19 21  1  0  0  0  0
 21 22  1  0  0  0  0
 22 23  1  0  0  0  0
 23 24  1  0  0  0  0
 24 25  2  0  0  0  0
 25 26  1  0  0  0  0
 26 27  2  0  0  0  0
 27 28  1  0  0  0  0
 28 29  2  0  0  0  0
 24 29  1  0  0  0  0
 27 30  1  0  0  0  0
 30 31  3  0  0  0  0
  8 32  1  0  0  0  0
 32 33  2  0  0  0  0
 33 34  1  0  0  0  0
 34 35  2  0  0  0  0
 35 36  1  0  0  0  0
 35 37  1  0  0  0  0
 37 38  2  0  0  0  0
 32 38  1  0  0  0  0
M  END
> <chemblId>
CHEMBL116463

> <bioactivity__type>
IC50

> <units>
nM

> <value>
551.0

$$$$

  CDK     11271518142D 0   0.00000     0.00000     0

 24 27  0  0  0  0              1 V2000 
    1.5135    7.6250    0.0000 C   0  0  0  0  0  0  0  0  0  0  0  0
    2.8128    6.8754    0.0000 C   0  0  0  0  0  0  0  0  0  0  0  0
    4.1116    7.6259    0.0000 C   0  0  0  0  0  0  0  0  0  0  0  0
    4.1111    9.1259    0.0000 O   0  0  0  0  0  0  0  0  0  0  0  0
    2.8133    5.3754    0.0000 N   0  0  0  0  0  0  0  0  0  0  0  0
    1.5145    4.6250    0.0000 C   0  0  0  0  0  0  0  0  0  0  0  0
    0.2152    5.3746    0.0000 O   0  0  0  0  0  0  0  0  0  0  0  0
    1.5150    3.1250    0.0000 C   0  0  0  0  0  0  0  0  0  0  0  0
    2.8150    2.3750    0.0000 C   0  0  0  0  0  0  0  0  0  0  0  0
    2.8150    0.8750    0.0000 N   0  0  0  0  0  0  0  0  0  0  0  0
    4.1139    0.1248    0.0000 C   0  0  0  0  0  0  0  0  0  0  0  0
    1.5150    0.1250    0.0000 C   0  0  0  0  0  0  0  0  0  0  0  0
    1.5150   -1.3750    0.0000 C   0  0  0  0  0  0  0  0  0  0  0  0
    0.2170   -2.1250    0.0000 C   0  0  0  0  0  0  0  0  0  0  0  0
    0.2170   -3.6250    0.0000 C   0  0  0  0  0  0  0  0  0  0  0  0
   -2.3820   -3.6250    0.0000 N   0  0  0  0  0  0  0  0  0  0  0  0
   -2.3820   -2.1250    0.0000 C   0  0  0  0  0  0  0  0  0  0  0  0
   -3.6810   -1.3750    0.0000 C   0  0  0  0  0  0  0  0  0  0  0  0
   -3.6810    0.1250    0.0000 C   0  0  0  0  0  0  0  0  0  0  0  0
   -2.3820    0.8750    0.0000 C   0  0  0  0  0  0  0  0  0  0  0  0
   -1.0830    0.1250    0.0000 C   0  0  0  0  0  0  0  0  0  0  0  0
    0.2170    0.8750    0.0000 C   0  0  0  0  0  0  0  0  0  0  0  0
    0.2170    2.3750    0.0000 C   0  0  0  0  0  0  0  0  0  0  0  0
   -1.0830   -1.3750    0.0000 C   0  0  0  0  0  0  0  0  0  0  0  0
  2  1  1  1  0  0  0
  2  3  1  0  0  0  0
  3  4  1  0  0  0  0
  2  5  1  0  0  0  0
  5  6  1  0  0  0  0
  6  7  2  0  0  0  0
  8  6  1  1  0  0  0
  8  9  1  0  0  0  0
  9 10  1  0  0  0  0
 10 11  1  0  0  0  0
 10 12  1  0  0  0  0
 12 13  1  6  0  0  0
 13 14  1  0  0  0  0
 14 15  2  0  0  0  0
 15 16  1  0  0  0  0
 16 17  1  0  0  0  0
 17 18  2  0  0  0  0
 18 19  1  0  0  0  0
 19 20  2  0  0  0  0
 20 21  1  0  0  0  0
 21 22  1  0  0  0  0
 12 22  1  0  0  0  0
 22 23  2  0  0  0  0
  8 23  1  0  0  0  0
 21 24  2  0  0  0  0
 14 24  1  0  0  0  0
 17 24  1  0  0  0  0
M  END
> <chemblId>
CHEMBL119443

> <bioactivity__type>
IC50

> <units>
nM

> <value>
552.0

$$$$

  CDK     11271518142D 0   0.00000     0.00000     0

 25 28  0  0  0  0              1 V2000 
    4.1111    9.1259    0.0000 C   0  0  0  0  0  0  0  0  0  0  0  0
    4.1116    7.6259    0.0000 C   0  0  0  0  0  0  0  0  0  0  0  0
    2.8128    6.8754    0.0000 C   0  0  0  0  0  0  0  0  0  0  0  0
    1.5135    7.6250    0.0000 C   0  0  0  0  0  0  0  0  0  0  0  0
    1.5130    9.1250    0.0000 O   0  0  0  0  0  0  0  0  0  0  0  0
    2.8133    5.3754    0.0000 N   0  0  0  0  0  0  0  0  0  0  0  0
    1.5145    4.6250    0.0000 C   0  0  0  0  0  0  0  0  0  0  0  0
    0.2152    5.3746    0.0000 O   0  0  0  0  0  0  0  0  0  0  0  0
    1.5150    3.1250    0.0000 C   0  0  0  0  0  0  0  0  0  0  0  0
    2.8150    2.3750    0.0000 C   0  0  0  0  0  0  0  0  0  0  0  0
    2.8150    0.8750    0.0000 N   0  0  0  0  0  0  0  0  0  0  0  0
    4.1139    0.1248    0.0000 C   0  0  0  0  0  0  0  0  0  0  0  0
    1.5150    0.1250    0.0000 C   0  0  0  0  0  0  0  0  0  0  0  0
    1.5150   -1.3750    0.0000 C   0  0  0  0  0  0  0  0  0  0  0  0
    0.2170   -2.1250    0.0000 C   0  0  0  0  0  0  0  0  0  0  0  0
    0.2170   -3.6250    0.0000 C   0  0  0  0  0  0  0  0  0  0  0  0
   -2.3820   -3.6250    0.0000 N   0  0  0  0  0  0  0  0  0  0  0  0
   -2.3820   -2.1250    0.0000 C   0  0  0  0  0  0  0  0  0  0  0  0
   -3.6810   -1.3750    0.0000 C   0  0  0  0  0  0  0  0  0  0  0  0
   -3.6810    0.1250    0.0000 C   0  0  0  0  0  0  0  0  0  0  0  0
   -2.3820    0.8750    0.0000 C   0  0  0  0  0  0  0  0  0  0  0  0
   -1.0830    0.1250    0.0000 C   0  0  0  0  0  0  0  0  0  0  0  0
    0.2170    0.8750    0.0000 C   0  0  0  0  0  0  0  0  0  0  0  0
    0.2170    2.3750    0.0000 C   0  0  0  0  0  0  0  0  0  0  0  0
   -1.0830   -1.3750    0.0000 C   0  0  0  0  0  0  0  0  0  0  0  0
  1  2  1  0  0  0  0
  3  2  1  6  0  0  0
  3  4  1  0  0  0  0
  4  5  1  0  0  0  0
  3  6  1  0  0  0  0
  6  7  1  0  0  0  0
  7  8  2  0  0  0  0
  9  7  1  1  0  0  0
  9 10  1  0  0  0  0
 10 11  1  0  0  0  0
 11 12  1  0  0  0  0
 11 13  1  0  0  0  0
 13 14  1  6  0  0  0
 14 15  1  0  0  0  0
 15 16  2  0  0  0  0
 16 17  1  0  0  0  0
 17 18  1  0  0  0  0
 18 19  2  0  0  0  0
 19 20  1  0  0  0  0
 20 21  2  0  0  0  0
 21 22  1  0  0  0  0
 22 23  1  0  0  0  0
 13 23  1  0  0  0  0
 23 24  2  0  0  0  0
  9 24  1  0  0  0  0
 22 25  2  0  0  0  0
 15 25  1  0  0  0  0
 18 25  1  0  0  0  0
M  END
> <chemblId>
CHEMBL1201356

> <bioactivity__type>
IC50

> <units>
nM

> <value>
829.0

$$$$
 stripped
BRStripMol11271518142D 0   0.00000     0.00000     0
This file has been stripped
 25 28  0  0  0  0              1 V2000 
   -5.9462    2.9600    0.0000 O   0  0  0  0  0  0  0  0  0  0  0  0
   -4.6471    2.2100    0.0000 C   0  0  0  0  0  0  0  0  0  0  0  0
   -4.6471    0.7100    0.0000 C   0  0  0  0  0  0  0  0  0  0  0  0
   -3.3481   -0.0400    0.0000 C   0  0  0  0  0  0  0  0  0  0  0  0
   -2.0490    0.7100    0.0000 C   0  0  0  0  0  0  0  0  0  0  0  0
   -2.0491    2.2100    0.0000 C   0  0  0  0  0  0  0  0  0  0  0  0
   -3.3481    2.9600    0.0000 C   0  0  0  0  0  0  0  0  0  0  0  0
   -0.7500   -0.0400    0.0000 C   0  0  0  0  0  0  0  0  0  0  0  0
    0.0000   -1.3390    0.0000 C   0  0  0  0  0  0  0  0  0  0  0  0
    0.7500   -0.0400    0.0000 C   0  0  0  0  0  0  0  0  0  0  0  0
    2.0490    0.7100    0.0000 C   0  0  0  0  0  0  0  0  0  0  0  0
    3.3481   -0.0400    0.0000 N   0  0  0  0  0  0  0  0  0  0  0  0
    3.3481   -1.5400    0.0000 C   0  0  0  0  0  0  0  0  0  0  0  0
    4.6471   -2.2900    0.0000 C   0  0  0  0  0  0  0  0  0  0  0  0
    5.9461   -1.5400    0.0000 N   0  0  0  0  0  0  0  0  0  0  0  0
    5.9462   -0.0400    0.0000 C   0  0  0  0  0  0  0  0  0  0  0  0
    4.6471    0.7100    0.0000 C   0  0  0  0  0  0  0  0  0  0  0  0
    7.2452   -2.2900    0.0000 C   0  0  0  0  0  0  0  0  0  0  0  0
    7.2452   -3.7900    0.0000 C   0  0  0  0  0  0  0  0  0  0  0  0
    8.5442   -4.5400    0.0000 C   0  0  0  0  0  0  0  0  0  0  0  0
    9.8432   -3.7901    0.0000 C   0  0  0  0  0  0  0  0  0  0  0  0
   11.1423   -4.5401    0.0000 Cl  0  0  0  0  0  0  0  0  0  0  0  0
    9.8433   -2.2901    0.0000 C   0  0  0  0  0  0  0  0  0  0  0  0
    8.5442   -1.5400    0.0000 C   0  0  0  0  0  0  0  0  0  0  0  0
    8.5442   -0.0400    0.0000 Cl  0  0  0  0  0  0  0  0  0  0  0  0
  1  2  1  0  0  0  0
  2  3  2  0  0  0  0
  3  4  1  0  0  0  0
  4  5  2  0  0  0  0
  5  6  1  0  0  0  0
  6  7  2  0  0  0  0
  2  7  1  0  0  0  0
  8  5  1  6  0  0  0
  8  9  1  0  0  0  0
  9 10  1  0  0  0  0
  8 10  1  0  0  0  0
 10 11  1  1  0  0  0
 11 12  1  0  0  0  0
 12 13  1  0  0  0  0
 13 14  1  0  0  0  0
 14 15  1  0  0  0  0
 15 16  1  0  0  0  0
 16 17  1  0  0  0  0
 12 17  1  0  0  0  0
 15 18  1  0  0  0  0
 18 19  2  0  0  0  0
 19 20  1  0  0  0  0
 20 21  2  0  0  0  0
 21 22  1  0  0  0  0
 21 23  1  0  0  0  0
 23 24  2  0  0  0  0
 18 24  1  0  0  0  0
 24 25  1  0  0  0  0
M  END
> <chemblId>
CHEMBL1202202

> <bioactivity__type>
IC50

> <units>
nM

> <value>
12.0

$$$$
 stripped
BRStripMol11271518142D 0   0.00000     0.00000     0
This file has been stripped
 26 29  0  0  0  0              1 V2000 
  -12.4413   -3.7901    0.0000 C   0  0  0  0  0  0  0  0  0  0  0  0
  -11.1423   -4.5401    0.0000 O   0  0  0  0  0  0  0  0  0  0  0  0
   -9.8432   -3.7901    0.0000 C   0  0  0  0  0  0  0  0  0  0  0  0
   -8.5442   -4.5400    0.0000 C   0  0  0  0  0  0  0  0  0  0  0  0
   -8.5442   -6.0400    0.0000 Cl  0  0  0  0  0  0  0  0  0  0  0  0
   -7.2452   -3.7900    0.0000 C   0  0  0  0  0  0  0  0  0  0  0  0
   -7.2452   -2.2900    0.0000 C   0  0  0  0  0  0  0  0  0  0  0  0
   -8.5442   -1.5400    0.0000 C   0  0  0  0  0  0  0  0  0  0  0  0
   -9.8433   -2.2901    0.0000 C   0  0  0  0  0  0  0  0  0  0  0  0
  -11.1423   -1.5401    0.0000 Cl  0  0  0  0  0  0  0  0  0  0  0  0
   -5.9461   -1.5400    0.0000 N   0  0  0  0  0  0  0  0  0  0  0  0
   -4.6471   -2.2900    0.0000 C   0  0  0  0  0  0  0  0  0  0  0  0
   -3.3481   -1.5400    0.0000 C   0  0  0  0  0  0  0  0  0  0  0  0
   -3.3481   -0.0400    0.0000 N   0  0  0  0  0  0  0  0  0  0  0  0
   -2.0490    0.7100    0.0000 C   0  0  0  0  0  0  0  0  0  0  0  0
   -0.7500   -0.0400    0.0000 C   0  0  0  0  0  0  0  0  0  0  0  0
    0.0000   -1.3390    0.0000 C   0  0  0  0  0  0  0  0  0  0  0  0
    0.7500   -0.0400    0.0000 C   0  0  0  0  0  0  0  0  0  0  0  0
    2.0490    0.7100    0.0000 C   0  0  0  0  0  0  0  0  0  0  0  0
    3.3481   -0.0400    0.0000 C   0  0  0  0  0  0  0  0  0  0  0  0
    4.6471    0.7100    0.0000 C   0  0  0  0  0  0  0  0  0  0  0  0
    4.6471    2.2100    0.0000 C   0  0  0  0  0  0  0  0  0  0  0  0
    3.3481    2.9600    0.0000 C   0  0  0  0  0  0  0  0  0  0  0  0
    2.0491    2.2100    0.0000 C   0  0  0  0  0  0  0  0  0  0  0  0
   -4.6471    0.7100    0.0000 C   0  0  0  0  0  0  0  0  0  0  0  0
   -5.9462   -0.0400    0.0000 C   0  0  0  0  0  0  0  0  0  0  0  0
  1  2  1  0  0  0  0
  2  3  1  0  0  0  0
  3  4  2  0  0  0  0
  4  5  1  0  0  0  0
  4  6  1  0  0  0  0
  6  7  2  0  0  0  0
  7  8  1  0  0  0  0
  8  9  2  0  0  0  0
  3  9  1  0  0  0  0
  9 10  1  0  0  0  0
  7 11  1  0  0  0  0
 11 12  1  0  0  0  0
 12 13  1  0  0  0  0
 13 14  1  0  0  0  0
 14 15  1  0  0  0  0
 16 15  1  6  0  0  0
 16 17  1  0  0  0  0
 17 18  1  0  0  0  0
 16 18  1  0  0  0  0
 18 19  1  1  0  0  0
 19 20  2  0  0  0  0
 20 21  1  0  0  0  0
 21 22  2  0  0  0  0
 22 23  1  0  0  0  0
 23 24  2  0  0  0  0
 19 24  1  0  0  0  0
 14 25  1  0  0  0  0
 25 26  1  0  0  0  0
 11 26  1  0  0  0  0
M  END
> <chemblId>
CHEMBL1202204

> <bioactivity__type>
IC50

> <units>
nM

> <value>
228.0

$$$$
 stripped
BRStripMol11271518142D 0   0.00000     0.00000     0
This file has been stripped
 25 28  0  0  0  0              1 V2000 
   -9.8394    0.6801    0.0000 C   0  0  0  0  0  0  0  0  0  0  0  0
   -8.5644   -0.1101    0.0000 O   0  0  0  0  0  0  0  0  0  0  0  0
   -8.6112   -1.6094    0.0000 C   0  0  0  0  0  0  0  0  0  0  0  0
   -9.5324   -1.9986    0.0000 C   0  0  0  0  0  0  0  0  0  0  0  0
   -9.9965   -3.4526    0.0000 C   0  0  0  0  0  0  0  0  0  0  0  0
   -8.7978   -4.4826    0.0000 C   0  0  0  0  0  0  0  0  0  0  0  0
   -9.0295   -5.9646    0.0000 Cl  0  0  0  0  0  0  0  0  0  0  0  0
   -7.3421   -3.8675    0.0000 C   0  0  0  0  0  0  0  0  0  0  0  0
   -7.2452   -2.2900    0.0000 C   0  0  0  0  0  0  0  0  0  0  0  0
   -5.9461   -1.5400    0.0000 N   0  0  0  0  0  0  0  0  0  0  0  0
   -4.6471   -2.2900    0.0000 C   0  0  0  0  0  0  0  0  0  0  0  0
   -3.3481   -1.5400    0.0000 C   0  0  0  0  0  0  0  0  0  0  0  0
   -3.3481   -0.0400    0.0000 N   0  0  0  0  0  0  0  0  0  0  0  0
   -2.0490    0.7100    0.0000 C   0  0  0  0  0  0  0  0  0  0  0  0
   -0.7500   -0.0400    0.0000 C   0  0  0  0  0  0  0  0  0  0  0  0
    0.0000   -1.3390    0.0000 C   0  0  0  0  0  0  0  0  0  0  0  0
    0.7500   -0.0400    0.0000 C   0  0  0  0  0  0  0  0  0  0  0  0
    2.0490    0.7100    0.0000 C   0  0  0  0  0  0  0  0  0  0  0  0
    3.3481   -0.0400    0.0000 C   0  0  0  0  0  0  0  0  0  0  0  0
    4.6471    0.7100    0.0000 C   0  0  0  0  0  0  0  0  0  0  0  0
    4.6471    2.2100    0.0000 C   0  0  0  0  0  0  0  0  0  0  0  0
    3.3481    2.9600    0.0000 C   0  0  0  0  0  0  0  0  0  0  0  0
    2.0491    2.2100    0.0000 C   0  0  0  0  0  0  0  0  0  0  0  0
   -4.6471    0.7100    0.0000 C   0  0  0  0  0  0  0  0  0  0  0  0
   -5.9462   -0.0400    0.0000 C   0  0  0  0  0  0  0  0  0  0  0  0
  1  2  1  0  0  0  0
  2  3  1  0  0  0  0
  3  4  2  0  0  0  0
  4  5  1  0  0  0  0
  5  6  2  0  0  0  0
  6  7  1  0  0  0  0
  6  8  1  0  0  0  0
  8  9  2  0  0  0  0
  3  9  1  0  0  0  0
  9 10  1  0  0  0  0
 10 11  1  0  0  0  0
 11 12  1  0  0  0  0
 12 13  1  0  0  0  0
 13 14  1  0  0  0  0
 15 14  1  6  0  0  0
 15 16  1  0  0  0  0
 16 17  1  0  0  0  0
 15 17  1  0  0  0  0
 17 18  1  1  0  0  0
 18 19  2  0  0  0  0
 19 20  1  0  0  0  0
 20 21  2  0  0  0  0
 21 22  1  0  0  0  0
 22 23  2  0  0  0  0
 18 23  1  0  0  0  0
 13 24  1  0  0  0  0
 24 25  1  0  0  0  0
 10 25  1  0  0  0  0
M  END
> <chemblId>
CHEMBL1202205

> <bioactivity__type>
IC50

> <units>
nM

> <value>
5.0

$$$$
 stripped
BRStripMol11271518142D 0   0.00000     0.00000     0
This file has been stripped
 26 29  0  0  0  0              1 V2000 
   -7.2452    2.2100    0.0000 C   0  0  0  0  0  0  0  0  0  0  0  0
   -5.9462    2.9600    0.0000 O   0  0  0  0  0  0  0  0  0  0  0  0
   -4.6471    2.2100    0.0000 C   0  0  0  0  0  0  0  0  0  0  0  0
   -4.6471    0.7100    0.0000 C   0  0  0  0  0  0  0  0  0  0  0  0
   -3.3481   -0.0400    0.0000 C   0  0  0  0  0  0  0  0  0  0  0  0
   -2.0490    0.7100    0.0000 C   0  0  0  0  0  0  0  0  0  0  0  0
   -2.0491    2.2100    0.0000 C   0  0  0  0  0  0  0  0  0  0  0  0
   -3.3481    2.9600    0.0000 C   0  0  0  0  0  0  0  0  0  0  0  0
   -0.7500   -0.0400    0.0000 C   0  0  0  0  0  0  0  0  0  0  0  0
    0.0000   -1.3390    0.0000 C   0  0  0  0  0  0  0  0  0  0  0  0
    0.7500   -0.0400    0.0000 C   0  0  0  0  0  0  0  0  0  0  0  0
    2.0490    0.7100    0.0000 C   0  0  0  0  0  0  0  0  0  0  0  0
    3.3481   -0.0400    0.0000 N   0  0  0  0  0  0  0  0  0  0  0  0
    3.3481   -1.5400    0.0000 C   0  0  0  0  0  0  0  0  0  0  0  0
    4.6471   -2.2900    0.0000 C   0  0  0  0  0  0  0  0  0  0  0  0
    5.9461   -1.5400    0.0000 N   0  0  0  0  0  0  0  0  0  0  0  0
    5.9462   -0.0400    0.0000 C   0  0  0  0  0  0  0  0  0  0  0  0
    4.6471    0.7100    0.0000 C   0  0  0  0  0  0  0  0  0  0  0  0
    7.2452   -2.2900    0.0000 C   0  0  0  0  0  0  0  0  0  0  0  0
    7.2452   -3.7900    0.0000 C   0  0  0  0  0  0  0  0  0  0  0  0
    8.5442   -4.5400    0.0000 C   0  0  0  0  0  0  0  0  0  0  0  0
    9.8432   -3.7901    0.0000 C   0  0  0  0  0  0  0  0  0  0  0  0
   11.1423   -4.5401    0.0000 Cl  0  0  0  0  0  0  0  0  0  0  0  0
    9.8433   -2.2901    0.0000 C   0  0  0  0  0  0  0  0  0  0  0  0
    8.5442   -1.5400    0.0000 C   0  0  0  0  0  0  0  0  0  0  0  0
    8.5442   -0.0400    0.0000 Cl  0  0  0  0  0  0  0  0  0  0  0  0
  1  2  1  0  0  0  0
  2  3  1  0  0  0  0
  3  4  2  0  0  0  0
  4  5  1  0  0  0  0
  5  6  2  0  0  0  0
  6  7  1  0  0  0  0
  7  8  2  0  0  0  0
  3  8  1  0  0  0  0
  9  6  1  6  0  0  0
  9 10  1  0  0  0  0
 10 11  1  0  0  0  0
  9 11  1  0  0  0  0
 11 12  1  1  0  0  0
 12 13  1  0  0  0  0
 13 14  1  0  0  0  0
 14 15  1  0  0  0  0
 15 16  1  0  0  0  0
 16 17  1  0  0  0  0
 17 18  1  0  0  0  0
 13 18  1  0  0  0  0
 16 19  1  0  0  0  0
 19 20  2  0  0  0  0
 20 21  1  0  0  0  0
 21 22  2  0  0  0  0
 22 23  1  0  0  0  0
 22 24  1  0  0  0  0
 24 25  2  0  0  0  0
 19 25  1  0  0  0  0
 25 26  1  0  0  0  0
M  END
> <chemblId>
CHEMBL1202206

> <bioactivity__type>
IC50

> <units>
nM

> <value>
7.0

$$$$
 stripped
BRStripMol11271518142D 0   0.00000     0.00000     0
This file has been stripped
 24 27  0  0  0  0              1 V2000 
  -11.1423   -4.5401    0.0000 C   0  0  0  0  0  0  0  0  0  0  0  0
   -9.8432   -3.7901    0.0000 C   0  0  0  0  0  0  0  0  0  0  0  0
   -8.5442   -4.5400    0.0000 C   0  0  0  0  0  0  0  0  0  0  0  0
   -7.2452   -3.7900    0.0000 C   0  0  0  0  0  0  0  0  0  0  0  0
   -7.2452   -2.2900    0.0000 C   0  0  0  0  0  0  0  0  0  0  0  0
   -5.9461   -1.5400    0.0000 N   0  0  0  0  0  0  0  0  0  0  0  0
   -4.6471   -2.2900    0.0000 C   0  0  0  0  0  0  0  0  0  0  0  0
   -3.3481   -1.5400    0.0000 C   0  0  0  0  0  0  0  0  0  0  0  0
   -3.3481   -0.0400    0.0000 N   0  0  0  0  0  0  0  0  0  0  0  0
   -2.0490    0.7100    0.0000 C   0  0  0  0  0  0  0  0  0  0  0  0
   -0.7500   -0.0400    0.0000 C   0  0  0  0  0  0  0  0  0  0  0  0
    0.0000   -1.3390    0.0000 C   0  0  0  0  0  0  0  0  0  0  0  0
    0.7500   -0.0400    0.0000 C   0  0  0  0  0  0  0  0  0  0  0  0
    2.0490    0.7100    0.0000 C   0  0  0  0  0  0  0  0  0  0  0  0
    3.3481   -0.0400    0.0000 C   0  0  0  0  0  0  0  0  0  0  0  0
    4.6471    0.7100    0.0000 C   0  0  0  0  0  0  0  0  0  0  0  0
    4.6471    2.2100    0.0000 C   0  0  0  0  0  0  0  0  0  0  0  0
    3.3481    2.9600    0.0000 C   0  0  0  0  0  0  0  0  0  0  0  0
    2.0491    2.2100    0.0000 C   0  0  0  0  0  0  0  0  0  0  0  0
   -4.6471    0.7100    0.0000 C   0  0  0  0  0  0  0  0  0  0  0  0
   -5.9462   -0.0400    0.0000 C   0  0  0  0  0  0  0  0  0  0  0  0
   -8.5442   -1.5400    0.0000 C   0  0  0  0  0  0  0  0  0  0  0  0
   -8.5442   -0.0400    0.0000 C   0  0  0  0  0  0  0  0  0  0  0  0
   -9.8433   -2.2901    0.0000 C   0  0  0  0  0  0  0  0  0  0  0  0
  1  2  1  0  0  0  0
  2  3  2  0  0  0  0
  3  4  1  0  0  0  0
  4  5  2  0  0  0  0
  5  6  1  0  0  0  0
  6  7  1  0  0  0  0
  7  8  1  0  0  0  0
  8  9  1  0  0  0  0
  9 10  1  0  0  0  0
 11 10  1  1  0  0  0
 11 12  1  0  0  0  0
 12 13  1  0  0  0  0
 11 13  1  0  0  0  0
 13 14  1  6  0  0  0
 14 15  2  0  0  0  0
 15 16  1  0  0  0  0
 16 17  2  0  0  0  0
 17 18  1  0  0  0  0
 18 19  2  0  0  0  0
 14 19  1  0  0  0  0
  9 20  1  0  0  0  0
 20 21  1  0  0  0  0
  6 21  1  0  0  0  0
  5 22  1  0  0  0  0
 22 23  1  0  0  0  0
 22 24  2  0  0  0  0
  2 24  1  0  0  0  0
M  END
> <chemblId>
CHEMBL1202208

> <bioactivity__type>
IC50

> <units>
nM

> <value>
73.0

$$$$
 stripped
BRStripMol11271518142D 0   0.00000     0.00000     0
This file has been stripped
 24 27  0  0  0  0              1 V2000 
   -8.5442   -0.0400    0.0000 C   0  0  0  0  0  0  0  0  0  0  0  0
   -8.5442   -1.5400    0.0000 C   0  0  0  0  0  0  0  0  0  0  0  0
   -9.8433   -2.2901    0.0000 C   0  0  0  0  0  0  0  0  0  0  0  0
   -9.8432   -3.7901    0.0000 C   0  0  0  0  0  0  0  0  0  0  0  0
  -11.1423   -4.5401    0.0000 F   0  0  0  0  0  0  0  0  0  0  0  0
   -8.5442   -4.5400    0.0000 C   0  0  0  0  0  0  0  0  0  0  0  0
   -7.2452   -3.7900    0.0000 C   0  0  0  0  0  0  0  0  0  0  0  0
   -7.2452   -2.2900    0.0000 C   0  0  0  0  0  0  0  0  0  0  0  0
   -5.9461   -1.5400    0.0000 N   0  0  0  0  0  0  0  0  0  0  0  0
   -4.6471   -2.2900    0.0000 C   0  0  0  0  0  0  0  0  0  0  0  0
   -3.3481   -1.5400    0.0000 C   0  0  0  0  0  0  0  0  0  0  0  0
   -3.3481   -0.0400    0.0000 N   0  0  0  0  0  0  0  0  0  0  0  0
   -2.0490    0.7100    0.0000 C   0  0  0  0  0  0  0  0  0  0  0  0
   -0.7500   -0.0400    0.0000 C   0  0  0  0  0  0  0  0  0  0  0  0
    0.0000   -1.3390    0.0000 C   0  0  0  0  0  0  0  0  0  0  0  0
    0.7500   -0.0400    0.0000 C   0  0  0  0  0  0  0  0  0  0  0  0
    2.0490    0.7100    0.0000 C   0  0  0  0  0  0  0  0  0  0  0  0
    3.3481   -0.0400    0.0000 C   0  0  0  0  0  0  0  0  0  0  0  0
    4.6471    0.7100    0.0000 C   0  0  0  0  0  0  0  0  0  0  0  0
    4.6471    2.2100    0.0000 C   0  0  0  0  0  0  0  0  0  0  0  0
    3.3481    2.9600    0.0000 C   0  0  0  0  0  0  0  0  0  0  0  0
    2.0491    2.2100    0.0000 C   0  0  0  0  0  0  0  0  0  0  0  0
   -4.6471    0.7100    0.0000 C   0  0  0  0  0  0  0  0  0  0  0  0
   -5.9462   -0.0400    0.0000 C   0  0  0  0  0  0  0  0  0  0  0  0
  1  2  1  0  0  0  0
  2  3  2  0  0  0  0
  3  4  1  0  0  0  0
  4  5  1  0  0  0  0
  4  6  2  0  0  0  0
  6  7  1  0  0  0  0
  7  8  2  0  0  0  0
  2  8  1  0  0  0  0
  8  9  1  0  0  0  0
  9 10  1  0  0  0  0
 10 11  1  0  0  0  0
 11 12  1  0  0  0  0
 12 13  1  0  0  0  0
 14 13  1  6  0  0  0
 14 15  1  0  0  0  0
 15 16  1  0  0  0  0
 14 16  1  0  0  0  0
 16 17  1  1  0  0  0
 17 18  2  0  0  0  0
 18 19  1  0  0  0  0
 19 20  2  0  0  0  0
 20 21  1  0  0  0  0
 21 22  2  0  0  0  0
 17 22  1  0  0  0  0
 12 23  1  0  0  0  0
 23 24  1  0  0  0  0
  9 24  1  0  0  0  0
M  END
> <chemblId>
CHEMBL1202209

> <bioactivity__type>
IC50

> <units>
nM

> <value>
68.0

$$$$
 stripped
BRStripMol11271518142D 0   0.00000     0.00000     0
This file has been stripped
 24 27  0  0  0  0              1 V2000 
   -8.5442   -0.0400    0.0000 C   0  0  0  0  0  0  0  0  0  0  0  0
   -8.5442   -1.5400    0.0000 C   0  0  0  0  0  0  0  0  0  0  0  0
   -9.8433   -2.2901    0.0000 C   0  0  0  0  0  0  0  0  0  0  0  0
   -9.8432   -3.7901    0.0000 C   0  0  0  0  0  0  0  0  0  0  0  0
  -11.1423   -4.5401    0.0000 Cl  0  0  0  0  0  0  0  0  0  0  0  0
   -8.5442   -4.5400    0.0000 C   0  0  0  0  0  0  0  0  0  0  0  0
   -7.2452   -3.7900    0.0000 C   0  0  0  0  0  0  0  0  0  0  0  0
   -7.2452   -2.2900    0.0000 C   0  0  0  0  0  0  0  0  0  0  0  0
   -5.9461   -1.5400    0.0000 N   0  0  0  0  0  0  0  0  0  0  0  0
   -4.6471   -2.2900    0.0000 C   0  0  0  0  0  0  0  0  0  0  0  0
   -3.3481   -1.5400    0.0000 C   0  0  0  0  0  0  0  0  0  0  0  0
   -3.3481   -0.0400    0.0000 N   0  0  0  0  0  0  0  0  0  0  0  0
   -2.0490    0.7100    0.0000 C   0  0  0  0  0  0  0  0  0  0  0  0
   -0.7500   -0.0400    0.0000 C   0  0  0  0  0  0  0  0  0  0  0  0
    0.0000   -1.3390    0.0000 C   0  0  0  0  0  0  0  0  0  0  0  0
    0.7500   -0.0400    0.0000 C   0  0  0  0  0  0  0  0  0  0  0  0
    2.0490    0.7100    0.0000 C   0  0  0  0  0  0  0  0  0  0  0  0
    3.3481   -0.0400    0.0000 C   0  0  0  0  0  0  0  0  0  0  0  0
    4.6471    0.7100    0.0000 C   0  0  0  0  0  0  0  0  0  0  0  0
    4.6471    2.2100    0.0000 C   0  0  0  0  0  0  0  0  0  0  0  0
    3.3481    2.9600    0.0000 C   0  0  0  0  0  0  0  0  0  0  0  0
    2.0491    2.2100    0.0000 C   0  0  0  0  0  0  0  0  0  0  0  0
   -4.6471    0.7100    0.0000 C   0  0  0  0  0  0  0  0  0  0  0  0
   -5.9462   -0.0400    0.0000 C   0  0  0  0  0  0  0  0  0  0  0  0
  1  2  1  0  0  0  0
  2  3  2  0  0  0  0
  3  4  1  0  0  0  0
  4  5  1  0  0  0  0
  4  6  2  0  0  0  0
  6  7  1  0  0  0  0
  7  8  2  0  0  0  0
  2  8  1  0  0  0  0
  8  9  1  0  0  0  0
  9 10  1  0  0  0  0
 10 11  1  0  0  0  0
 11 12  1  0  0  0  0
 12 13  1  0  0  0  0
 14 13  1  6  0  0  0
 14 15  1  0  0  0  0
 15 16  1  0  0  0  0
 14 16  1  0  0  0  0
 16 17  1  1  0  0  0
 17 18  2  0  0  0  0
 18 19  1  0  0  0  0
 19 20  2  0  0  0  0
 20 21  1  0  0  0  0
 21 22  2  0  0  0  0
 17 22  1  0  0  0  0
 12 23  1  0  0  0  0
 23 24  1  0  0  0  0
  9 24  1  0  0  0  0
M  END
> <chemblId>
CHEMBL1202210

> <bioactivity__type>
IC50

> <units>
nM

> <value>
128.0

$$$$
 stripped
BRStripMol11271518142D 0   0.00000     0.00000     0
This file has been stripped
 25 28  0  0  0  0              1 V2000 
   -9.8433    0.7099    0.0000 C   0  0  0  0  0  0  0  0  0  0  0  0
   -8.5442   -0.0400    0.0000 O   0  0  0  0  0  0  0  0  0  0  0  0
   -8.5442   -1.5400    0.0000 C   0  0  0  0  0  0  0  0  0  0  0  0
   -9.8433   -2.2901    0.0000 C   0  0  0  0  0  0  0  0  0  0  0  0
   -9.8432   -3.7901    0.0000 C   0  0  0  0  0  0  0  0  0  0  0  0
  -11.1423   -4.5401    0.0000 Cl  0  0  0  0  0  0  0  0  0  0  0  0
   -8.5442   -4.5400    0.0000 C   0  0  0  0  0  0  0  0  0  0  0  0
   -7.2452   -3.7900    0.0000 C   0  0  0  0  0  0  0  0  0  0  0  0
   -7.2452   -2.2900    0.0000 C   0  0  0  0  0  0  0  0  0  0  0  0
   -5.9461   -1.5400    0.0000 N   0  0  0  0  0  0  0  0  0  0  0  0
   -4.6471   -2.2900    0.0000 C   0  0  0  0  0  0  0  0  0  0  0  0
   -3.3481   -1.5400    0.0000 C   0  0  0  0  0  0  0  0  0  0  0  0
   -3.3481   -0.0400    0.0000 N   0  0  0  0  0  0  0  0  0  0  0  0
   -2.0490    0.7100    0.0000 C   0  0  0  0  0  0  0  0  0  0  0  0
   -0.7500   -0.0400    0.0000 C   0  0  0  0  0  0  0  0  0  0  0  0
    0.0000   -1.3390    0.0000 C   0  0  0  0  0  0  0  0  0  0  0  0
    0.7500   -0.0400    0.0000 C   0  0  0  0  0  0  0  0  0  0  0  0
    2.0490    0.7100    0.0000 C   0  0  0  0  0  0  0  0  0  0  0  0
    3.3481   -0.0400    0.0000 C   0  0  0  0  0  0  0  0  0  0  0  0
    4.6471    0.7100    0.0000 C   0  0  0  0  0  0  0  0  0  0  0  0
    4.6471    2.2100    0.0000 C   0  0  0  0  0  0  0  0  0  0  0  0
    3.3481    2.9600    0.0000 C   0  0  0  0  0  0  0  0  0  0  0  0
    2.0491    2.2100    0.0000 C   0  0  0  0  0  0  0  0  0  0  0  0
   -4.6471    0.7100    0.0000 C   0  0  0  0  0  0  0  0  0  0  0  0
   -5.9462   -0.0400    0.0000 C   0  0  0  0  0  0  0  0  0  0  0  0
  1  2  1  0  0  0  0
  2  3  1  0  0  0  0
  3  4  2  0  0  0  0
  4  5  1  0  0  0  0
  5  6  1  0  0  0  0
  5  7  2  0  0  0  0
  7  8  1  0  0  0  0
  8  9  2  0  0  0  0
  3  9  1  0  0  0  0
  9 10  1  0  0  0  0
 10 11  1  0  0  0  0
 11 12  1  0  0  0  0
 12 13  1  0  0  0  0
 13 14  1  0  0  0  0
 15 14  1  6  0  0  0
 15 16  1  0  0  0  0
 16 17  1  0  0  0  0
 15 17  1  0  0  0  0
 17 18  1  1  0  0  0
 18 19  2  0  0  0  0
 19 20  1  0  0  0  0
 20 21  2  0  0  0  0
 21 22  1  0  0  0  0
 22 23  2  0  0  0  0
 18 23  1  0  0  0  0
 13 24  1  0  0  0  0
 24 25  1  0  0  0  0
 10 25  1  0  0  0  0
M  END
> <chemblId>
CHEMBL1202211

> <bioactivity__type>
IC50

> <units>
nM

> <value>
17.0

$$$$
 stripped
BRStripMol11271518142D 0   0.00000     0.00000     0
This file has been stripped
 24 27  0  0  0  0              1 V2000 
  -11.1423   -4.5401    0.0000 Cl  0  0  0  0  0  0  0  0  0  0  0  0
   -9.8432   -3.7901    0.0000 C   0  0  0  0  0  0  0  0  0  0  0  0
   -8.5442   -4.5400    0.0000 C   0  0  0  0  0  0  0  0  0  0  0  0
   -7.2452   -3.7900    0.0000 C   0  0  0  0  0  0  0  0  0  0  0  0
   -7.2452   -2.2900    0.0000 C   0  0  0  0  0  0  0  0  0  0  0  0
   -8.5442   -1.5400    0.0000 C   0  0  0  0  0  0  0  0  0  0  0  0
   -9.8433   -2.2901    0.0000 C   0  0  0  0  0  0  0  0  0  0  0  0
  -11.1423   -1.5401    0.0000 Cl  0  0  0  0  0  0  0  0  0  0  0  0
   -5.9461   -1.5400    0.0000 N   0  0  0  0  0  0  0  0  0  0  0  0
   -4.6471   -2.2900    0.0000 C   0  0  0  0  0  0  0  0  0  0  0  0
   -3.3481   -1.5400    0.0000 C   0  0  0  0  0  0  0  0  0  0  0  0
   -3.3481   -0.0400    0.0000 N   0  0  0  0  0  0  0  0  0  0  0  0
   -2.0490    0.7100    0.0000 C   0  0  0  0  0  0  0  0  0  0  0  0
   -0.7500   -0.0400    0.0000 C   0  0  0  0  0  0  0  0  0  0  0  0
    0.0000   -1.3390    0.0000 C   0  0  0  0  0  0  0  0  0  0  0  0
    0.7500   -0.0400    0.0000 C   0  0  0  0  0  0  0  0  0  0  0  0
    2.0490    0.7100    0.0000 C   0  0  0  0  0  0  0  0  0  0  0  0
    3.3481   -0.0400    0.0000 C   0  0  0  0  0  0  0  0  0  0  0  0
    4.6471    0.7100    0.0000 C   0  0  0  0  0  0  0  0  0  0  0  0
    4.6471    2.2100    0.0000 C   0  0  0  0  0  0  0  0  0  0  0  0
    3.3481    2.9600    0.0000 C   0  0  0  0  0  0  0  0  0  0  0  0
    2.0491    2.2100    0.0000 C   0  0  0  0  0  0  0  0  0  0  0  0
   -4.6471    0.7100    0.0000 C   0  0  0  0  0  0  0  0  0  0  0  0
   -5.9462   -0.0400    0.0000 C   0  0  0  0  0  0  0  0  0  0  0  0
  1  2  1  0  0  0  0
  2  3  2  0  0  0  0
  3  4  1  0  0  0  0
  4  5  2  0  0  0  0
  5  6  1  0  0  0  0
  6  7  2  0  0  0  0
  2  7  1  0  0  0  0
  7  8  1  0  0  0  0
  5  9  1  0  0  0  0
  9 10  1  0  0  0  0
 10 11  1  0  0  0  0
 11 12  1  0  0  0  0
 12 13  1  0  0  0  0
 14 13  1  6  0  0  0
 14 15  1  0  0  0  0
 15 16  1  0  0  0  0
 14 16  1  0  0  0  0
 16 17  1  1  0  0  0
 17 18  2  0  0  0  0
 18 19  1  0  0  0  0
 19 20  2  0  0  0  0
 20 21  1  0  0  0  0
 21 22  2  0  0  0  0
 17 22  1  0  0  0  0
 12 23  1  0  0  0  0
 23 24  1  0  0  0  0
  9 24  1  0  0  0  0
M  END
> <chemblId>
CHEMBL1202212

> <bioactivity__type>
IC50

> <units>
nM

> <value>
208.0

$$$$
 stripped
BRStripMol11271518142D 0   0.00000     0.00000     0
This file has been stripped
 24 27  0  0  0  0              1 V2000 
  -11.1423   -1.5401    0.0000 Cl  0  0  0  0  0  0  0  0  0  0  0  0
   -9.8433   -2.2901    0.0000 C   0  0  0  0  0  0  0  0  0  0  0  0
   -9.8432   -3.7901    0.0000 C   0  0  0  0  0  0  0  0  0  0  0  0
   -8.5442   -4.5400    0.0000 C   0  0  0  0  0  0  0  0  0  0  0  0
   -7.2452   -3.7900    0.0000 C   0  0  0  0  0  0  0  0  0  0  0  0
   -7.2452   -2.2900    0.0000 C   0  0  0  0  0  0  0  0  0  0  0  0
   -5.9461   -1.5400    0.0000 N   0  0  0  0  0  0  0  0  0  0  0  0
   -4.6471   -2.2900    0.0000 C   0  0  0  0  0  0  0  0  0  0  0  0
   -3.3481   -1.5400    0.0000 C   0  0  0  0  0  0  0  0  0  0  0  0
   -3.3481   -0.0400    0.0000 N   0  0  0  0  0  0  0  0  0  0  0  0
   -2.0490    0.7100    0.0000 C   0  0  0  0  0  0  0  0  0  0  0  0
   -0.7500   -0.0400    0.0000 C   0  0  0  0  0  0  0  0  0  0  0  0
    0.0000   -1.3390    0.0000 C   0  0  0  0  0  0  0  0  0  0  0  0
    0.7500   -0.0400    0.0000 C   0  0  0  0  0  0  0  0  0  0  0  0
    2.0490    0.7100    0.0000 C   0  0  0  0  0  0  0  0  0  0  0  0
    3.3481   -0.0400    0.0000 C   0  0  0  0  0  0  0  0  0  0  0  0
    4.6471    0.7100    0.0000 C   0  0  0  0  0  0  0  0  0  0  0  0
    4.6471    2.2100    0.0000 C   0  0  0  0  0  0  0  0  0  0  0  0
    3.3481    2.9600    0.0000 C   0  0  0  0  0  0  0  0  0  0  0  0
    2.0491    2.2100    0.0000 C   0  0  0  0  0  0  0  0  0  0  0  0
   -4.6471    0.7100    0.0000 C   0  0  0  0  0  0  0  0  0  0  0  0
   -5.9462   -0.0400    0.0000 C   0  0  0  0  0  0  0  0  0  0  0  0
   -8.5442   -1.5400    0.0000 C   0  0  0  0  0  0  0  0  0  0  0  0
   -8.5442   -0.0400    0.0000 Cl  0  0  0  0  0  0  0  0  0  0  0  0
  1  2  1  0  0  0  0
  2  3  2  0  0  0  0
  3  4  1  0  0  0  0
  4  5  2  0  0  0  0
  5  6  1  0  0  0  0
  6  7  1  0  0  0  0
  7  8  1  0  0  0  0
  8  9  1  0  0  0  0
  9 10  1  0  0  0  0
 10 11  1  0  0  0  0
 12 11  1  6  0  0  0
 12 13  1  0  0  0  0
 13 14  1  0  0  0  0
 12 14  1  0  0  0  0
 14 15  1  1  0  0  0
 15 16  2  0  0  0  0
 16 17  1  0  0  0  0
 17 18  2  0  0  0  0
 18 19  1  0  0  0  0
 19 20  2  0  0  0  0
 15 20  1  0  0  0  0
 10 21  1  0  0  0  0
 21 22  1  0  0  0  0
  7 22  1  0  0  0  0
  6 23  2  0  0  0  0
  2 23  1  0  0  0  0
 23 24  1  0  0  0  0
M  END
> <chemblId>
CHEMBL1202213

> <bioactivity__type>
IC50

> <units>
nM

> <value>
2.0

$$$$
 stripped stripped
BRStripMol11271518142D 0   0.00000     0.00000     0
This file has been stripped
 25 28  0  0  0  0              1 V2000 
   -9.8433    0.7099    0.0000 C   0  0  0  0  0  0  0  0  0  0  0  0
   -8.5442   -0.0400    0.0000 O   0  0  0  0  0  0  0  0  0  0  0  0
   -8.5442   -1.5400    0.0000 C   0  0  0  0  0  0  0  0  0  0  0  0
   -9.8433   -2.2901    0.0000 C   0  0  0  0  0  0  0  0  0  0  0  0
   -9.8432   -3.7901    0.0000 C   0  0  0  0  0  0  0  0  0  0  0  0
  -11.1423   -4.5401    0.0000 F   0  0  0  0  0  0  0  0  0  0  0  0
   -8.5442   -4.5400    0.0000 C   0  0  0  0  0  0  0  0  0  0  0  0
   -7.2452   -3.7900    0.0000 C   0  0  0  0  0  0  0  0  0  0  0  0
   -7.2452   -2.2900    0.0000 C   0  0  0  0  0  0  0  0  0  0  0  0
   -5.9461   -1.5400    0.0000 N   0  0  0  0  0  0  0  0  0  0  0  0
   -4.6471   -2.2900    0.0000 C   0  0  0  0  0  0  0  0  0  0  0  0
   -3.3481   -1.5400    0.0000 C   0  0  0  0  0  0  0  0  0  0  0  0
   -3.3481   -0.0400    0.0000 N   0  0  0  0  0  0  0  0  0  0  0  0
   -2.0490    0.7100    0.0000 C   0  0  0  0  0  0  0  0  0  0  0  0
   -0.7500   -0.0400    0.0000 C   0  0  0  0  0  0  0  0  0  0  0  0
    0.0000   -1.3390    0.0000 C   0  0  0  0  0  0  0  0  0  0  0  0
    0.7500   -0.0400    0.0000 C   0  0  0  0  0  0  0  0  0  0  0  0
    2.0490    0.7100    0.0000 C   0  0  0  0  0  0  0  0  0  0  0  0
    3.3481   -0.0400    0.0000 C   0  0  0  0  0  0  0  0  0  0  0  0
    4.6471    0.7100    0.0000 C   0  0  0  0  0  0  0  0  0  0  0  0
    4.6471    2.2100    0.0000 C   0  0  0  0  0  0  0  0  0  0  0  0
    3.3481    2.9600    0.0000 C   0  0  0  0  0  0  0  0  0  0  0  0
    2.0491    2.2100    0.0000 C   0  0  0  0  0  0  0  0  0  0  0  0
   -4.6471    0.7100    0.0000 C   0  0  0  0  0  0  0  0  0  0  0  0
   -5.9462   -0.0400    0.0000 C   0  0  0  0  0  0  0  0  0  0  0  0
  1  2  1  0  0  0  0
  2  3  1  0  0  0  0
  3  4  2  0  0  0  0
  4  5  1  0  0  0  0
  5  6  1  0  0  0  0
  5  7  2  0  0  0  0
  7  8  1  0  0  0  0
  8  9  2  0  0  0  0
  3  9  1  0  0  0  0
  9 10  1  0  0  0  0
 10 11  1  0  0  0  0
 11 12  1  0  0  0  0
 12 13  1  0  0  0  0
 13 14  1  0  0  0  0
 15 14  1  6  0  0  0
 15 16  1  0  0  0  0
 16 17  1  0  0  0  0
 15 17  1  0  0  0  0
 17 18  1  1  0  0  0
 18 19  2  0  0  0  0
 19 20  1  0  0  0  0
 20 21  2  0  0  0  0
 21 22  1  0  0  0  0
 22 23  2  0  0  0  0
 18 23  1  0  0  0  0
 13 24  1  0  0  0  0
 24 25  1  0  0  0  0
 10 25  1  0  0  0  0
M  END
> <chemblId>
CHEMBL1202214

> <bioactivity__type>
IC50

> <units>
nM

> <value>
10.0

$$$$
 stripped
BRStripMol11271518142D 0   0.00000     0.00000     0
This file has been stripped
 23 26  0  0  0  0              1 V2000 
   -8.5442   -0.0400    0.0000 Cl  0  0  0  0  0  0  0  0  0  0  0  0
   -8.5442   -1.5400    0.0000 C   0  0  0  0  0  0  0  0  0  0  0  0
   -9.8433   -2.2901    0.0000 C   0  0  0  0  0  0  0  0  0  0  0  0
   -9.8432   -3.7901    0.0000 C   0  0  0  0  0  0  0  0  0  0  0  0
   -8.5442   -4.5400    0.0000 C   0  0  0  0  0  0  0  0  0  0  0  0
   -7.2452   -3.7900    0.0000 C   0  0  0  0  0  0  0  0  0  0  0  0
   -7.2452   -2.2900    0.0000 C   0  0  0  0  0  0  0  0  0  0  0  0
   -5.9461   -1.5400    0.0000 N   0  0  0  0  0  0  0  0  0  0  0  0
   -4.6471   -2.2900    0.0000 C   0  0  0  0  0  0  0  0  0  0  0  0
   -3.3481   -1.5400    0.0000 C   0  0  0  0  0  0  0  0  0  0  0  0
   -3.3481   -0.0400    0.0000 N   0  0  0  0  0  0  0  0  0  0  0  0
   -2.0490    0.7100    0.0000 C   0  0  0  0  0  0  0  0  0  0  0  0
   -0.7500   -0.0400    0.0000 C   0  0  0  0  0  0  0  0  0  0  0  0
    0.0000   -1.3390    0.0000 C   0  0  0  0  0  0  0  0  0  0  0  0
    0.7500   -0.0400    0.0000 C   0  0  0  0  0  0  0  0  0  0  0  0
    2.0490    0.7100    0.0000 C   0  0  0  0  0  0  0  0  0  0  0  0
    3.3481   -0.0400    0.0000 C   0  0  0  0  0  0  0  0  0  0  0  0
    4.6471    0.7100    0.0000 C   0  0  0  0  0  0  0  0  0  0  0  0
    4.6471    2.2100    0.0000 C   0  0  0  0  0  0  0  0  0  0  0  0
    3.3481    2.9600    0.0000 C   0  0  0  0  0  0  0  0  0  0  0  0
    2.0491    2.2100    0.0000 C   0  0  0  0  0  0  0  0  0  0  0  0
   -4.6471    0.7100    0.0000 C   0  0  0  0  0  0  0  0  0  0  0  0
   -5.9462   -0.0400    0.0000 C   0  0  0  0  0  0  0  0  0  0  0  0
  1  2  1  0  0  0  0
  2  3  2  0  0  0  0
  3  4  1  0  0  0  0
  4  5  2  0  0  0  0
  5  6  1  0  0  0  0
  6  7  2  0  0  0  0
  2  7  1  0  0  0  0
  7  8  1  0  0  0  0
  8  9  1  0  0  0  0
  9 10  1  0  0  0  0
 10 11  1  0  0  0  0
 11 12  1  0  0  0  0
 13 12  1  6  0  0  0
 13 14  1  0  0  0  0
 14 15  1  0  0  0  0
 13 15  1  0  0  0  0
 15 16  1  1  0  0  0
 16 17  2  0  0  0  0
 17 18  1  0  0  0  0
 18 19  2  0  0  0  0
 19 20  1  0  0  0  0
 20 21  2  0  0  0  0
 16 21  1  0  0  0  0
 11 22  1  0  0  0  0
 22 23  1  0  0  0  0
  8 23  1  0  0  0  0
M  END
> <chemblId>
CHEMBL1202215

> <bioactivity__type>
IC50

> <units>
nM

> <value>
5.0

$$$$
 stripped
BRStripMol11271518142D 0   0.00000     0.00000     0
This file has been stripped
 24 27  0  0  0  0              1 V2000 
   -9.8433    0.7099    0.0000 C   0  0  0  0  0  0  0  0  0  0  0  0
   -8.5442   -0.0400    0.0000 O   0  0  0  0  0  0  0  0  0  0  0  0
   -8.5442   -1.5400    0.0000 C   0  0  0  0  0  0  0  0  0  0  0  0
   -9.8433   -2.2901    0.0000 C   0  0  0  0  0  0  0  0  0  0  0  0
   -9.8432   -3.7901    0.0000 C   0  0  0  0  0  0  0  0  0  0  0  0
   -8.5442   -4.5400    0.0000 C   0  0  0  0  0  0  0  0  0  0  0  0
   -7.2452   -3.7900    0.0000 C   0  0  0  0  0  0  0  0  0  0  0  0
   -7.2452   -2.2900    0.0000 C   0  0  0  0  0  0  0  0  0  0  0  0
   -5.9461   -1.5400    0.0000 N   0  0  0  0  0  0  0  0  0  0  0  0
   -4.6471   -2.2900    0.0000 C   0  0  0  0  0  0  0  0  0  0  0  0
   -3.3481   -1.5400    0.0000 C   0  0  0  0  0  0  0  0  0  0  0  0
   -3.3481   -0.0400    0.0000 N   0  0  0  0  0  0  0  0  0  0  0  0
   -2.0490    0.7100    0.0000 C   0  0  0  0  0  0  0  0  0  0  0  0
   -0.7500   -0.0400    0.0000 C   0  0  0  0  0  0  0  0  0  0  0  0
    0.0000   -1.3390    0.0000 C   0  0  0  0  0  0  0  0  0  0  0  0
    0.7500   -0.0400    0.0000 C   0  0  0  0  0  0  0  0  0  0  0  0
    2.0490    0.7100    0.0000 C   0  0  0  0  0  0  0  0  0  0  0  0
    3.3481   -0.0400    0.0000 C   0  0  0  0  0  0  0  0  0  0  0  0
    4.6471    0.7100    0.0000 C   0  0  0  0  0  0  0  0  0  0  0  0
    4.6471    2.2100    0.0000 C   0  0  0  0  0  0  0  0  0  0  0  0
    3.3481    2.9600    0.0000 C   0  0  0  0  0  0  0  0  0  0  0  0
    2.0491    2.2100    0.0000 C   0  0  0  0  0  0  0  0  0  0  0  0
   -4.6471    0.7100    0.0000 C   0  0  0  0  0  0  0  0  0  0  0  0
   -5.9462   -0.0400    0.0000 C   0  0  0  0  0  0  0  0  0  0  0  0
  1  2  1  0  0  0  0
  2  3  1  0  0  0  0
  3  4  2  0  0  0  0
  4  5  1  0  0  0  0
  5  6  2  0  0  0  0
  6  7  1  0  0  0  0
  7  8  2  0  0  0  0
  3  8  1  0  0  0  0
  8  9  1  0  0  0  0
  9 10  1  0  0  0  0
 10 11  1  0  0  0  0
 11 12  1  0  0  0  0
 12 13  1  0  0  0  0
 14 13  1  6  0  0  0
 14 15  1  0  0  0  0
 15 16  1  0  0  0  0
 14 16  1  0  0  0  0
 16 17  1  1  0  0  0
 17 18  2  0  0  0  0
 18 19  1  0  0  0  0
 19 20  2  0  0  0  0
 20 21  1  0  0  0  0
 21 22  2  0  0  0  0
 17 22  1  0  0  0  0
 12 23  1  0  0  0  0
 23 24  1  0  0  0  0
  9 24  1  0  0  0  0
M  END
> <chemblId>
CHEMBL1202216

> <bioactivity__type>
IC50

> <units>
nM

> <value>
5.0

$$$$
 stripped
BRStripMol11271518142D 0   0.00000     0.00000     0
This file has been stripped
 24 27  0  0  0  0              1 V2000 
  -12.4413   -2.2901    0.0000 C   0  0  0  0  0  0  0  0  0  0  0  0
  -11.1423   -1.5401    0.0000 O   0  0  0  0  0  0  0  0  0  0  0  0
   -9.8433   -2.2901    0.0000 C   0  0  0  0  0  0  0  0  0  0  0  0
   -9.8432   -3.7901    0.0000 C   0  0  0  0  0  0  0  0  0  0  0  0
   -8.5442   -4.5400    0.0000 C   0  0  0  0  0  0  0  0  0  0  0  0
   -7.2452   -3.7900    0.0000 C   0  0  0  0  0  0  0  0  0  0  0  0
   -7.2452   -2.2900    0.0000 C   0  0  0  0  0  0  0  0  0  0  0  0
   -8.5442   -1.5400    0.0000 C   0  0  0  0  0  0  0  0  0  0  0  0
   -5.9461   -1.5400    0.0000 N   0  0  0  0  0  0  0  0  0  0  0  0
   -4.6471   -2.2900    0.0000 C   0  0  0  0  0  0  0  0  0  0  0  0
   -3.3481   -1.5400    0.0000 C   0  0  0  0  0  0  0  0  0  0  0  0
   -3.3481   -0.0400    0.0000 N   0  0  0  0  0  0  0  0  0  0  0  0
   -2.0490    0.7100    0.0000 C   0  0  0  0  0  0  0  0  0  0  0  0
   -0.7500   -0.0400    0.0000 C   0  0  0  0  0  0  0  0  0  0  0  0
    0.0000   -1.3390    0.0000 C   0  0  0  0  0  0  0  0  0  0  0  0
    0.7500   -0.0400    0.0000 C   0  0  0  0  0  0  0  0  0  0  0  0
    2.0490    0.7100    0.0000 C   0  0  0  0  0  0  0  0  0  0  0  0
    3.3481   -0.0400    0.0000 C   0  0  0  0  0  0  0  0  0  0  0  0
    4.6471    0.7100    0.0000 C   0  0  0  0  0  0  0  0  0  0  0  0
    4.6471    2.2100    0.0000 C   0  0  0  0  0  0  0  0  0  0  0  0
    3.3481    2.9600    0.0000 C   0  0  0  0  0  0  0  0  0  0  0  0
    2.0491    2.2100    0.0000 C   0  0  0  0  0  0  0  0  0  0  0  0
   -4.6471    0.7100    0.0000 C   0  0  0  0  0  0  0  0  0  0  0  0
   -5.9462   -0.0400    0.0000 C   0  0  0  0  0  0  0  0  0  0  0  0
  1  2  1  0  0  0  0
  2  3  1  0  0  0  0
  3  4  2  0  0  0  0
  4  5  1  0  0  0  0
  5  6  2  0  0  0  0
  6  7  1  0  0  0  0
  7  8  2  0  0  0  0
  3  8  1  0  0  0  0
  7  9  1  0  0  0  0
  9 10  1  0  0  0  0
 10 11  1  0  0  0  0
 11 12  1  0  0  0  0
 12 13  1  0  0  0  0
 14 13  1  6  0  0  0
 14 15  1  0  0  0  0
 15 16  1  0  0  0  0
 14 16  1  0  0  0  0
 16 17  1  1  0  0  0
 17 18  2  0  0  0  0
 18 19  1  0  0  0  0
 19 20  2  0  0  0  0
 20 21  1  0  0  0  0
 21 22  2  0  0  0  0
 17 22  1  0  0  0  0
 12 23  1  0  0  0  0
 23 24  1  0  0  0  0
  9 24  1  0  0  0  0
M  END
> <chemblId>
CHEMBL1202217

> <bioactivity__type>
IC50

> <units>
nM

> <value>
171.0

$$$$
 stripped
BRStripMol11271518142D 0   0.00000     0.00000     0
This file has been stripped
 24 27  0  0  0  0              1 V2000 
   -5.9462    2.9600    0.0000 F   0  0  0  0  0  0  0  0  0  0  0  0
   -4.6471    2.2100    0.0000 C   0  0  0  0  0  0  0  0  0  0  0  0
   -4.6471    0.7100    0.0000 C   0  0  0  0  0  0  0  0  0  0  0  0
   -3.3481   -0.0400    0.0000 C   0  0  0  0  0  0  0  0  0  0  0  0
   -2.0490    0.7100    0.0000 C   0  0  0  0  0  0  0  0  0  0  0  0
   -2.0491    2.2100    0.0000 C   0  0  0  0  0  0  0  0  0  0  0  0
   -3.3481    2.9600    0.0000 C   0  0  0  0  0  0  0  0  0  0  0  0
   -0.7500   -0.0400    0.0000 C   0  0  0  0  0  0  0  0  0  0  0  0
    0.0000   -1.3390    0.0000 C   0  0  0  0  0  0  0  0  0  0  0  0
    0.7500   -0.0400    0.0000 C   0  0  0  0  0  0  0  0  0  0  0  0
    2.0490    0.7100    0.0000 C   0  0  0  0  0  0  0  0  0  0  0  0
    3.3481   -0.0400    0.0000 N   0  0  0  0  0  0  0  0  0  0  0  0
    3.3481   -1.5400    0.0000 C   0  0  0  0  0  0  0  0  0  0  0  0
    4.6471   -2.2900    0.0000 C   0  0  0  0  0  0  0  0  0  0  0  0
    5.9461   -1.5400    0.0000 N   0  0  0  0  0  0  0  0  0  0  0  0
    5.9462   -0.0400    0.0000 C   0  0  0  0  0  0  0  0  0  0  0  0
    4.6471    0.7100    0.0000 C   0  0  0  0  0  0  0  0  0  0  0  0
    7.2452   -2.2900    0.0000 C   0  0  0  0  0  0  0  0  0  0  0  0
    7.2452   -3.7900    0.0000 C   0  0  0  0  0  0  0  0  0  0  0  0
    8.5442   -4.5400    0.0000 C   0  0  0  0  0  0  0  0  0  0  0  0
    9.8432   -3.7901    0.0000 C   0  0  0  0  0  0  0  0  0  0  0  0
    9.8433   -2.2901    0.0000 C   0  0  0  0  0  0  0  0  0  0  0  0
    8.5442   -1.5400    0.0000 C   0  0  0  0  0  0  0  0  0  0  0  0
    8.5442   -0.0400    0.0000 Cl  0  0  0  0  0  0  0  0  0  0  0  0
  1  2  1  0  0  0  0
  2  3  2  0  0  0  0
  3  4  1  0  0  0  0
  4  5  2  0  0  0  0
  5  6  1  0  0  0  0
  6  7  2  0  0  0  0
  2  7  1  0  0  0  0
  8  5  1  6  0  0  0
  8  9  1  0  0  0  0
  9 10  1  0  0  0  0
  8 10  1  0  0  0  0
 10 11  1  1  0  0  0
 11 12  1  0  0  0  0
 12 13  1  0  0  0  0
 13 14  1  0  0  0  0
 14 15  1  0  0  0  0
 15 16  1  0  0  0  0
 16 17  1  0  0  0  0
 12 17  1  0  0  0  0
 15 18  1  0  0  0  0
 18 19  2  0  0  0  0
 19 20  1  0  0  0  0
 20 21  2  0  0  0  0
 21 22  1  0  0  0  0
 22 23  2  0  0  0  0
 18 23  1  0  0  0  0
 23 24  1  0  0  0  0
M  END
> <chemblId>
CHEMBL1202219

> <bioactivity__type>
IC50

> <units>
nM

> <value>
13.0

$$$$
 stripped
BRStripMol11271518142D 0   0.00000     0.00000     0
This file has been stripped
 23 26  0  0  0  0              1 V2000 
  -11.1423   -4.5401    0.0000 Cl  0  0  0  0  0  0  0  0  0  0  0  0
   -9.8432   -3.7901    0.0000 C   0  0  0  0  0  0  0  0  0  0  0  0
   -8.5442   -4.5400    0.0000 C   0  0  0  0  0  0  0  0  0  0  0  0
   -7.2452   -3.7900    0.0000 C   0  0  0  0  0  0  0  0  0  0  0  0
   -7.2452   -2.2900    0.0000 C   0  0  0  0  0  0  0  0  0  0  0  0
   -8.5442   -1.5400    0.0000 C   0  0  0  0  0  0  0  0  0  0  0  0
   -9.8433   -2.2901    0.0000 C   0  0  0  0  0  0  0  0  0  0  0  0
   -5.9461   -1.5400    0.0000 N   0  0  0  0  0  0  0  0  0  0  0  0
   -4.6471   -2.2900    0.0000 C   0  0  0  0  0  0  0  0  0  0  0  0
   -3.3481   -1.5400    0.0000 C   0  0  0  0  0  0  0  0  0  0  0  0
   -3.3481   -0.0400    0.0000 N   0  0  0  0  0  0  0  0  0  0  0  0
   -2.0490    0.7100    0.0000 C   0  0  0  0  0  0  0  0  0  0  0  0
   -0.7500   -0.0400    0.0000 C   0  0  0  0  0  0  0  0  0  0  0  0
    0.0000   -1.3390    0.0000 C   0  0  0  0  0  0  0  0  0  0  0  0
    0.7500   -0.0400    0.0000 C   0  0  0  0  0  0  0  0  0  0  0  0
    2.0490    0.7100    0.0000 C   0  0  0  0  0  0  0  0  0  0  0  0
    3.3481   -0.0400    0.0000 C   0  0  0  0  0  0  0  0  0  0  0  0
    4.6471    0.7100    0.0000 C   0  0  0  0  0  0  0  0  0  0  0  0
    4.6471    2.2100    0.0000 C   0  0  0  0  0  0  0  0  0  0  0  0
    3.3481    2.9600    0.0000 C   0  0  0  0  0  0  0  0  0  0  0  0
    2.0491    2.2100    0.0000 C   0  0  0  0  0  0  0  0  0  0  0  0
   -4.6471    0.7100    0.0000 C   0  0  0  0  0  0  0  0  0  0  0  0
   -5.9462   -0.0400    0.0000 C   0  0  0  0  0  0  0  0  0  0  0  0
  1  2  1  0  0  0  0
  2  3  2  0  0  0  0
  3  4  1  0  0  0  0
  4  5  2  0  0  0  0
  5  6  1  0  0  0  0
  6  7  2  0  0  0  0
  2  7  1  0  0  0  0
  5  8  1  0  0  0  0
  8  9  1  0  0  0  0
  9 10  1  0  0  0  0
 10 11  1  0  0  0  0
 11 12  1  0  0  0  0
 13 12  1  6  0  0  0
 13 14  1  0  0  0  0
 14 15  1  0  0  0  0
 13 15  1  0  0  0  0
 15 16  1  1  0  0  0
 16 17  2  0  0  0  0
 17 18  1  0  0  0  0
 18 19  2  0  0  0  0
 19 20  1  0  0  0  0
 20 21  2  0  0  0  0
 16 21  1  0  0  0  0
 11 22  1  0  0  0  0
 22 23  1  0  0  0  0
  8 23  1  0  0  0  0
M  END
> <chemblId>
CHEMBL1202220

> <bioactivity__type>
IC50

> <units>
nM

> <value>
246.0

$$$$
 stripped
BRStripMol11271518142D 0   0.00000     0.00000     0
This file has been stripped
 23 26  0  0  0  0              1 V2000 
  -11.1423   -1.5401    0.0000 Cl  0  0  0  0  0  0  0  0  0  0  0  0
   -9.8433   -2.2901    0.0000 C   0  0  0  0  0  0  0  0  0  0  0  0
   -9.8432   -3.7901    0.0000 C   0  0  0  0  0  0  0  0  0  0  0  0
   -8.5442   -4.5400    0.0000 C   0  0  0  0  0  0  0  0  0  0  0  0
   -7.2452   -3.7900    0.0000 C   0  0  0  0  0  0  0  0  0  0  0  0
   -7.2452   -2.2900    0.0000 C   0  0  0  0  0  0  0  0  0  0  0  0
   -8.5442   -1.5400    0.0000 C   0  0  0  0  0  0  0  0  0  0  0  0
   -5.9461   -1.5400    0.0000 N   0  0  0  0  0  0  0  0  0  0  0  0
   -4.6471   -2.2900    0.0000 C   0  0  0  0  0  0  0  0  0  0  0  0
   -3.3481   -1.5400    0.0000 C   0  0  0  0  0  0  0  0  0  0  0  0
   -3.3481   -0.0400    0.0000 N   0  0  0  0  0  0  0  0  0  0  0  0
   -2.0490    0.7100    0.0000 C   0  0  0  0  0  0  0  0  0  0  0  0
   -0.7500   -0.0400    0.0000 C   0  0  0  0  0  0  0  0  0  0  0  0
    0.0000   -1.3390    0.0000 C   0  0  0  0  0  0  0  0  0  0  0  0
    0.7500   -0.0400    0.0000 C   0  0  0  0  0  0  0  0  0  0  0  0
    2.0490    0.7100    0.0000 C   0  0  0  0  0  0  0  0  0  0  0  0
    3.3481   -0.0400    0.0000 C   0  0  0  0  0  0  0  0  0  0  0  0
    4.6471    0.7100    0.0000 C   0  0  0  0  0  0  0  0  0  0  0  0
    4.6471    2.2100    0.0000 C   0  0  0  0  0  0  0  0  0  0  0  0
    3.3481    2.9600    0.0000 C   0  0  0  0  0  0  0  0  0  0  0  0
    2.0491    2.2100    0.0000 C   0  0  0  0  0  0  0  0  0  0  0  0
   -4.6471    0.7100    0.0000 C   0  0  0  0  0  0  0  0  0  0  0  0
   -5.9462   -0.0400    0.0000 C   0  0  0  0  0  0  0  0  0  0  0  0
  1  2  1  0  0  0  0
  2  3  2  0  0  0  0
  3  4  1  0  0  0  0
  4  5  2  0  0  0  0
  5  6  1  0  0  0  0
  6  7  2  0  0  0  0
  2  7  1  0  0  0  0
  6  8  1  0  0  0  0
  8  9  1  0  0  0  0
  9 10  1  0  0  0  0
 10 11  1  0  0  0  0
 11 12  1  0  0  0  0
 13 12  1  6  0  0  0
 13 14  1  0  0  0  0
 14 15  1  0  0  0  0
 13 15  1  0  0  0  0
 15 16  1  1  0  0  0
 16 17  2  0  0  0  0
 17 18  1  0  0  0  0
 18 19  2  0  0  0  0
 19 20  1  0  0  0  0
 20 21  2  0  0  0  0
 16 21  1  0  0  0  0
 11 22  1  0  0  0  0
 22 23  1  0  0  0  0
  8 23  1  0  0  0  0
M  END
> <chemblId>
CHEMBL1202221

> <bioactivity__type>
IC50

> <units>
nM

> <value>
146.0

$$$$
 stripped
BRStripMol11271518142D 0   0.00000     0.00000     0
This file has been stripped
 24 27  0  0  0  0              1 V2000 
   -5.9462    2.9600    0.0000 F   0  0  0  0  0  0  0  0  0  0  0  0
   -4.6471    2.2100    0.0000 C   0  0  0  0  0  0  0  0  0  0  0  0
   -4.6471    0.7100    0.0000 C   0  0  0  0  0  0  0  0  0  0  0  0
   -3.3481   -0.0400    0.0000 C   0  0  0  0  0  0  0  0  0  0  0  0
   -2.0490    0.7100    0.0000 C   0  0  0  0  0  0  0  0  0  0  0  0
   -2.0491    2.2100    0.0000 C   0  0  0  0  0  0  0  0  0  0  0  0
   -3.3481    2.9600    0.0000 C   0  0  0  0  0  0  0  0  0  0  0  0
   -0.7500   -0.0400    0.0000 C   0  0  0  0  0  0  0  0  0  0  0  0
    0.0000   -1.3390    0.0000 C   0  0  0  0  0  0  0  0  0  0  0  0
    0.7500   -0.0400    0.0000 C   0  0  0  0  0  0  0  0  0  0  0  0
    2.0490    0.7100    0.0000 C   0  0  0  0  0  0  0  0  0  0  0  0
    3.3481   -0.0400    0.0000 N   0  0  0  0  0  0  0  0  0  0  0  0
    3.3481   -1.5400    0.0000 C   0  0  0  0  0  0  0  0  0  0  0  0
    4.6471   -2.2900    0.0000 C   0  0  0  0  0  0  0  0  0  0  0  0
    5.9461   -1.5400    0.0000 N   0  0  0  0  0  0  0  0  0  0  0  0
    5.9462   -0.0400    0.0000 C   0  0  0  0  0  0  0  0  0  0  0  0
    4.6471    0.7100    0.0000 C   0  0  0  0  0  0  0  0  0  0  0  0
    7.2452   -2.2900    0.0000 C   0  0  0  0  0  0  0  0  0  0  0  0
    7.2452   -3.7900    0.0000 C   0  0  0  0  0  0  0  0  0  0  0  0
    8.5442   -4.5400    0.0000 C   0  0  0  0  0  0  0  0  0  0  0  0
    9.8432   -3.7901    0.0000 C   0  0  0  0  0  0  0  0  0  0  0  0
   11.1423   -4.5401    0.0000 Cl  0  0  0  0  0  0  0  0  0  0  0  0
    9.8433   -2.2901    0.0000 C   0  0  0  0  0  0  0  0  0  0  0  0
    8.5442   -1.5400    0.0000 C   0  0  0  0  0  0  0  0  0  0  0  0
  1  2  1  0  0  0  0
  2  3  2  0  0  0  0
  3  4  1  0  0  0  0
  4  5  2  0  0  0  0
  5  6  1  0  0  0  0
  6  7  2  0  0  0  0
  2  7  1  0  0  0  0
  8  5  1  6  0  0  0
  8  9  1  0  0  0  0
  9 10  1  0  0  0  0
  8 10  1  0  0  0  0
 10 11  1  1  0  0  0
 11 12  1  0  0  0  0
 12 13  1  0  0  0  0
 13 14  1  0  0  0  0
 14 15  1  0  0  0  0
 15 16  1  0  0  0  0
 16 17  1  0  0  0  0
 12 17  1  0  0  0  0
 15 18  1  0  0  0  0
 18 19  2  0  0  0  0
 19 20  1  0  0  0  0
 20 21  2  0  0  0  0
 21 22  1  0  0  0  0
 21 23  1  0  0  0  0
 23 24  2  0  0  0  0
 18 24  1  0  0  0  0
M  END
> <chemblId>
CHEMBL1202222

> <bioactivity__type>
IC50

> <units>
nM

> <value>
202.0

$$$$
 stripped
BRStripMol11271518142D 0   0.00000     0.00000     0
This file has been stripped
 24 27  0  0  0  0              1 V2000 
   -5.9462    2.9600    0.0000 F   0  0  0  0  0  0  0  0  0  0  0  0
   -4.6471    2.2100    0.0000 C   0  0  0  0  0  0  0  0  0  0  0  0
   -4.6471    0.7100    0.0000 C   0  0  0  0  0  0  0  0  0  0  0  0
   -3.3481   -0.0400    0.0000 C   0  0  0  0  0  0  0  0  0  0  0  0
   -2.0490    0.7100    0.0000 C   0  0  0  0  0  0  0  0  0  0  0  0
   -2.0491    2.2100    0.0000 C   0  0  0  0  0  0  0  0  0  0  0  0
   -3.3481    2.9600    0.0000 C   0  0  0  0  0  0  0  0  0  0  0  0
   -0.7500   -0.0400    0.0000 C   0  0  0  0  0  0  0  0  0  0  0  0
    0.0000   -1.3390    0.0000 C   0  0  0  0  0  0  0  0  0  0  0  0
    0.7500   -0.0400    0.0000 C   0  0  0  0  0  0  0  0  0  0  0  0
    2.0490    0.7100    0.0000 C   0  0  0  0  0  0  0  0  0  0  0  0
    3.3481   -0.0400    0.0000 N   0  0  0  0  0  0  0  0  0  0  0  0
    3.3481   -1.5400    0.0000 C   0  0  0  0  0  0  0  0  0  0  0  0
    4.6471   -2.2900    0.0000 C   0  0  0  0  0  0  0  0  0  0  0  0
    5.9461   -1.5400    0.0000 N   0  0  0  0  0  0  0  0  0  0  0  0
    5.9462   -0.0400    0.0000 C   0  0  0  0  0  0  0  0  0  0  0  0
    4.6471    0.7100    0.0000 C   0  0  0  0  0  0  0  0  0  0  0  0
    7.2452   -2.2900    0.0000 C   0  0  0  0  0  0  0  0  0  0  0  0
    7.2452   -3.7900    0.0000 C   0  0  0  0  0  0  0  0  0  0  0  0
    8.5442   -4.5400    0.0000 C   0  0  0  0  0  0  0  0  0  0  0  0
    9.8432   -3.7901    0.0000 C   0  0  0  0  0  0  0  0  0  0  0  0
    9.8433   -2.2901    0.0000 C   0  0  0  0  0  0  0  0  0  0  0  0
   11.1423   -1.5401    0.0000 Cl  0  0  0  0  0  0  0  0  0  0  0  0
    8.5442   -1.5400    0.0000 C   0  0  0  0  0  0  0  0  0  0  0  0
  1  2  1  0  0  0  0
  2  3  2  0  0  0  0
  3  4  1  0  0  0  0
  4  5  2  0  0  0  0
  5  6  1  0  0  0  0
  6  7  2  0  0  0  0
  2  7  1  0  0  0  0
  8  5  1  6  0  0  0
  8  9  1  0  0  0  0
  9 10  1  0  0  0  0
  8 10  1  0  0  0  0
 10 11  1  1  0  0  0
 11 12  1  0  0  0  0
 12 13  1  0  0  0  0
 13 14  1  0  0  0  0
 14 15  1  0  0  0  0
 15 16  1  0  0  0  0
 16 17  1  0  0  0  0
 12 17  1  0  0  0  0
 15 18  1  0  0  0  0
 18 19  2  0  0  0  0
 19 20  1  0  0  0  0
 20 21  2  0  0  0  0
 21 22  1  0  0  0  0
 22 23  1  0  0  0  0
 22 24  2  0  0  0  0
 18 24  1  0  0  0  0
M  END
> <chemblId>
CHEMBL1202223

> <bioactivity__type>
IC50

> <units>
nM

> <value>
56.0

$$$$
 stripped
BRStripMol11271518142D 0   0.00000     0.00000     0
This file has been stripped
 24 27  0  0  0  0              1 V2000 
  -12.4413   -3.7901    0.0000 C   0  0  0  0  0  0  0  0  0  0  0  0
  -11.1423   -4.5401    0.0000 O   0  0  0  0  0  0  0  0  0  0  0  0
   -9.8432   -3.7901    0.0000 C   0  0  0  0  0  0  0  0  0  0  0  0
   -8.5442   -4.5400    0.0000 C   0  0  0  0  0  0  0  0  0  0  0  0
   -7.2452   -3.7900    0.0000 C   0  0  0  0  0  0  0  0  0  0  0  0
   -7.2452   -2.2900    0.0000 C   0  0  0  0  0  0  0  0  0  0  0  0
   -8.5442   -1.5400    0.0000 C   0  0  0  0  0  0  0  0  0  0  0  0
   -9.8433   -2.2901    0.0000 C   0  0  0  0  0  0  0  0  0  0  0  0
   -5.9461   -1.5400    0.0000 N   0  0  0  0  0  0  0  0  0  0  0  0
   -4.6471   -2.2900    0.0000 C   0  0  0  0  0  0  0  0  0  0  0  0
   -3.3481   -1.5400    0.0000 C   0  0  0  0  0  0  0  0  0  0  0  0
   -3.3481   -0.0400    0.0000 N   0  0  0  0  0  0  0  0  0  0  0  0
   -2.0490    0.7100    0.0000 C   0  0  0  0  0  0  0  0  0  0  0  0
   -0.7500   -0.0400    0.0000 C   0  0  0  0  0  0  0  0  0  0  0  0
    0.0000   -1.3390    0.0000 C   0  0  0  0  0  0  0  0  0  0  0  0
    0.7500   -0.0400    0.0000 C   0  0  0  0  0  0  0  0  0  0  0  0
    2.0490    0.7100    0.0000 C   0  0  0  0  0  0  0  0  0  0  0  0
    3.3481   -0.0400    0.0000 C   0  0  0  0  0  0  0  0  0  0  0  0
    4.6471    0.7100    0.0000 C   0  0  0  0  0  0  0  0  0  0  0  0
    4.6471    2.2100    0.0000 C   0  0  0  0  0  0  0  0  0  0  0  0
    3.3481    2.9600    0.0000 C   0  0  0  0  0  0  0  0  0  0  0  0
    2.0491    2.2100    0.0000 C   0  0  0  0  0  0  0  0  0  0  0  0
   -4.6471    0.7100    0.0000 C   0  0  0  0  0  0  0  0  0  0  0  0
   -5.9462   -0.0400    0.0000 C   0  0  0  0  0  0  0  0  0  0  0  0
  1  2  1  0  0  0  0
  2  3  1  0  0  0  0
  3  4  2  0  0  0  0
  4  5  1  0  0  0  0
  5  6  2  0  0  0  0
  6  7  1  0  0  0  0
  7  8  2  0  0  0  0
  3  8  1  0  0  0  0
  6  9  1  0  0  0  0
  9 10  1  0  0  0  0
 10 11  1  0  0  0  0
 11 12  1  0  0  0  0
 12 13  1  0  0  0  0
 14 13  1  6  0  0  0
 14 15  1  0  0  0  0
 15 16  1  0  0  0  0
 14 16  1  0  0  0  0
 16 17  1  1  0  0  0
 17 18  2  0  0  0  0
 18 19  1  0  0  0  0
 19 20  2  0  0  0  0
 20 21  1  0  0  0  0
 21 22  2  0  0  0  0
 17 22  1  0  0  0  0
 12 23  1  0  0  0  0
 23 24  1  0  0  0  0
  9 24  1  0  0  0  0
M  END
> <chemblId>
CHEMBL1202224

> <bioactivity__type>
IC50

> <units>
nM

> <value>
752.0

$$$$
 stripped
BRStripMol11271518142D 0   0.00000     0.00000     0
This file has been stripped
 24 27  0  0  0  0              1 V2000 
  -11.1423   -1.5401    0.0000 Cl  0  0  0  0  0  0  0  0  0  0  0  0
   -9.8433   -2.2901    0.0000 C   0  0  0  0  0  0  0  0  0  0  0  0
   -9.8432   -3.7901    0.0000 C   0  0  0  0  0  0  0  0  0  0  0  0
   -8.5442   -4.5400    0.0000 C   0  0  0  0  0  0  0  0  0  0  0  0
   -8.5442   -6.0400    0.0000 Cl  0  0  0  0  0  0  0  0  0  0  0  0
   -7.2452   -3.7900    0.0000 C   0  0  0  0  0  0  0  0  0  0  0  0
   -7.2452   -2.2900    0.0000 C   0  0  0  0  0  0  0  0  0  0  0  0
   -8.5442   -1.5400    0.0000 C   0  0  0  0  0  0  0  0  0  0  0  0
   -5.9461   -1.5400    0.0000 N   0  0  0  0  0  0  0  0  0  0  0  0
   -4.6471   -2.2900    0.0000 C   0  0  0  0  0  0  0  0  0  0  0  0
   -3.3481   -1.5400    0.0000 C   0  0  0  0  0  0  0  0  0  0  0  0
   -3.3481   -0.0400    0.0000 N   0  0  0  0  0  0  0  0  0  0  0  0
   -2.0490    0.7100    0.0000 C   0  0  0  0  0  0  0  0  0  0  0  0
   -0.7500   -0.0400    0.0000 C   0  0  0  0  0  0  0  0  0  0  0  0
    0.0000   -1.3390    0.0000 C   0  0  0  0  0  0  0  0  0  0  0  0
    0.7500   -0.0400    0.0000 C   0  0  0  0  0  0  0  0  0  0  0  0
    2.0490    0.7100    0.0000 C   0  0  0  0  0  0  0  0  0  0  0  0
    3.3481   -0.0400    0.0000 C   0  0  0  0  0  0  0  0  0  0  0  0
    4.6471    0.7100    0.0000 C   0  0  0  0  0  0  0  0  0  0  0  0
    4.6471    2.2100    0.0000 C   0  0  0  0  0  0  0  0  0  0  0  0
    3.3481    2.9600    0.0000 C   0  0  0  0  0  0  0  0  0  0  0  0
    2.0491    2.2100    0.0000 C   0  0  0  0  0  0  0  0  0  0  0  0
   -4.6471    0.7100    0.0000 C   0  0  0  0  0  0  0  0  0  0  0  0
   -5.9462   -0.0400    0.0000 C   0  0  0  0  0  0  0  0  0  0  0  0
  1  2  1  0  0  0  0
  2  3  2  0  0  0  0
  3  4  1  0  0  0  0
  4  5  1  0  0  0  0
  4  6  2  0  0  0  0
  6  7  1  0  0  0  0
  7  8  2  0  0  0  0
  2  8  1  0  0  0  0
  7  9  1  0  0  0  0
  9 10  1  0  0  0  0
 10 11  1  0  0  0  0
 11 12  1  0  0  0  0
 12 13  1  0  0  0  0
 14 13  1  6  0  0  0
 14 15  1  0  0  0  0
 15 16  1  0  0  0  0
 14 16  1  0  0  0  0
 16 17  1  1  0  0  0
 17 18  2  0  0  0  0
 18 19  1  0  0  0  0
 19 20  2  0  0  0  0
 20 21  1  0  0  0  0
 21 22  2  0  0  0  0
 17 22  1  0  0  0  0
 12 23  1  0  0  0  0
 23 24  1  0  0  0  0
  9 24  1  0  0  0  0
M  END
> <chemblId>
CHEMBL1202225

> <bioactivity__type>
IC50

> <units>
nM

> <value>
32.0

$$$$
 stripped
BRStripMol11271518142D 0   0.00000     0.00000     0
This file has been stripped
 22 25  0  0  0  0              1 V2000 
   -2.0490    0.7100    0.0000 C   0  0  0  0  0  0  0  0  0  0  0  0
   -0.7500   -0.0400    0.0000 C   0  0  0  0  0  0  0  0  0  0  0  0
    0.0000   -1.3390    0.0000 C   0  0  0  0  0  0  0  0  0  0  0  0
    0.7500   -0.0400    0.0000 C   0  0  0  0  0  0  0  0  0  0  0  0
    2.0490    0.7100    0.0000 C   0  0  0  0  0  0  0  0  0  0  0  0
    3.3481   -0.0400    0.0000 C   0  0  0  0  0  0  0  0  0  0  0  0
    4.6471    0.7100    0.0000 C   0  0  0  0  0  0  0  0  0  0  0  0
    4.6471    2.2100    0.0000 C   0  0  0  0  0  0  0  0  0  0  0  0
    3.3481    2.9600    0.0000 C   0  0  0  0  0  0  0  0  0  0  0  0
    2.0491    2.2100    0.0000 C   0  0  0  0  0  0  0  0  0  0  0  0
   -3.3481   -0.0400    0.0000 N   0  0  0  0  0  0  0  0  0  0  0  0
   -4.6471    0.7100    0.0000 C   0  0  0  0  0  0  0  0  0  0  0  0
   -5.9462   -0.0400    0.0000 C   0  0  0  0  0  0  0  0  0  0  0  0
   -5.9461   -1.5400    0.0000 N   0  0  0  0  0  0  0  0  0  0  0  0
   -4.6471   -2.2900    0.0000 C   0  0  0  0  0  0  0  0  0  0  0  0
   -3.3481   -1.5400    0.0000 C   0  0  0  0  0  0  0  0  0  0  0  0
   -7.2452   -2.2900    0.0000 C   0  0  0  0  0  0  0  0  0  0  0  0
   -8.5442   -1.5400    0.0000 N   0  0  0  0  0  0  0  0  0  0  0  0
   -9.8433   -2.2901    0.0000 C   0  0  0  0  0  0  0  0  0  0  0  0
   -9.8432   -3.7901    0.0000 C   0  0  0  0  0  0  0  0  0  0  0  0
   -8.5442   -4.5400    0.0000 C   0  0  0  0  0  0  0  0  0  0  0  0
   -7.2452   -3.7900    0.0000 N   0  0  0  0  0  0  0  0  0  0  0  0
  2  1  1  6  0  0  0
  2  3  1  0  0  0  0
  3  4  1  0  0  0  0
  2  4  1  0  0  0  0
  4  5  1  1  0  0  0
  5  6  2  0  0  0  0
  6  7  1  0  0  0  0
  7  8  2  0  0  0  0
  8  9  1  0  0  0  0
  9 10  2  0  0  0  0
  5 10  1  0  0  0  0
  1 11  1  0  0  0  0
 11 12  1  0  0  0  0
 12 13  1  0  0  0  0
 13 14  1  0  0  0  0
 14 15  1  0  0  0  0
 15 16  1  0  0  0  0
 11 16  1  0  0  0  0
 14 17  1  0  0  0  0
 17 18  2  0  0  0  0
 18 19  1  0  0  0  0
 19 20  2  0  0  0  0
 20 21  1  0  0  0  0
 21 22  2  0  0  0  0
 17 22  1  0  0  0  0
M  END
> <chemblId>
CHEMBL1203257

> <bioactivity__type>
IC50

> <units>
nM

> <value>
766.0

$$$$
 stripped
BRStripMol11271518142D 0   0.00000     0.00000     0
This file has been stripped
 22 25  0  0  0  0              1 V2000 
   -2.0490    0.7100    0.0000 C   0  0  0  0  0  0  0  0  0  0  0  0
   -0.7500   -0.0400    0.0000 C   0  0  0  0  0  0  0  0  0  0  0  0
    0.0000   -1.3390    0.0000 C   0  0  0  0  0  0  0  0  0  0  0  0
    0.7500   -0.0400    0.0000 C   0  0  0  0  0  0  0  0  0  0  0  0
    2.0490    0.7100    0.0000 C   0  0  0  0  0  0  0  0  0  0  0  0
    3.3481   -0.0400    0.0000 C   0  0  0  0  0  0  0  0  0  0  0  0
    4.6471    0.7100    0.0000 C   0  0  0  0  0  0  0  0  0  0  0  0
    4.6471    2.2100    0.0000 C   0  0  0  0  0  0  0  0  0  0  0  0
    3.3481    2.9600    0.0000 C   0  0  0  0  0  0  0  0  0  0  0  0
    2.0491    2.2100    0.0000 C   0  0  0  0  0  0  0  0  0  0  0  0
   -3.3481   -0.0400    0.0000 N   0  0  0  0  0  0  0  0  0  0  0  0
   -4.6471    0.7100    0.0000 C   0  0  0  0  0  0  0  0  0  0  0  0
   -5.9462   -0.0400    0.0000 C   0  0  0  0  0  0  0  0  0  0  0  0
   -5.9461   -1.5400    0.0000 N   0  0  0  0  0  0  0  0  0  0  0  0
   -4.6471   -2.2900    0.0000 C   0  0  0  0  0  0  0  0  0  0  0  0
   -3.3481   -1.5400    0.0000 C   0  0  0  0  0  0  0  0  0  0  0  0
   -7.2452   -2.2900    0.0000 C   0  0  0  0  0  0  0  0  0  0  0  0
   -8.5442   -1.5400    0.0000 C   0  0  0  0  0  0  0  0  0  0  0  0
   -9.8433   -2.2901    0.0000 C   0  0  0  0  0  0  0  0  0  0  0  0
   -9.8432   -3.7901    0.0000 C   0  0  0  0  0  0  0  0  0  0  0  0
   -8.5442   -4.5400    0.0000 C   0  0  0  0  0  0  0  0  0  0  0  0
   -7.2452   -3.7900    0.0000 N   0  0  0  0  0  0  0  0  0  0  0  0
  2  1  1  6  0  0  0
  2  3  1  0  0  0  0
  3  4  1  0  0  0  0
  2  4  1  0  0  0  0
  4  5  1  1  0  0  0
  5  6  2  0  0  0  0
  6  7  1  0  0  0  0
  7  8  2  0  0  0  0
  8  9  1  0  0  0  0
  9 10  2  0  0  0  0
  5 10  1  0  0  0  0
  1 11  1  0  0  0  0
 11 12  1  0  0  0  0
 12 13  1  0  0  0  0
 13 14  1  0  0  0  0
 14 15  1  0  0  0  0
 15 16  1  0  0  0  0
 11 16  1  0  0  0  0
 14 17  1  0  0  0  0
 17 18  2  0  0  0  0
 18 19  1  0  0  0  0
 19 20  2  0  0  0  0
 20 21  1  0  0  0  0
 21 22  2  0  0  0  0
 17 22  1  0  0  0  0
M  END
> <chemblId>
CHEMBL1203260

> <bioactivity__type>
IC50

> <units>
nM

> <value>
263.0

$$$$
 stripped
BRStripMol11271518142D 0   0.00000     0.00000     0
This file has been stripped
 24 27  0  0  0  0              1 V2000 
  -11.1423   -4.5401    0.0000 Cl  0  0  0  0  0  0  0  0  0  0  0  0
   -9.8432   -3.7901    0.0000 C   0  0  0  0  0  0  0  0  0  0  0  0
   -8.5442   -4.5400    0.0000 C   0  0  0  0  0  0  0  0  0  0  0  0
   -7.2452   -3.7900    0.0000 C   0  0  0  0  0  0  0  0  0  0  0  0
   -7.2452   -2.2900    0.0000 C   0  0  0  0  0  0  0  0  0  0  0  0
   -5.9461   -1.5400    0.0000 N   0  0  0  0  0  0  0  0  0  0  0  0
   -4.6471   -2.2900    0.0000 C   0  0  0  0  0  0  0  0  0  0  0  0
   -3.3481   -1.5400    0.0000 C   0  0  0  0  0  0  0  0  0  0  0  0
   -3.3481   -0.0400    0.0000 N   0  0  0  0  0  0  0  0  0  0  0  0
   -2.0490    0.7100    0.0000 C   0  0  0  0  0  0  0  0  0  0  0  0
   -0.7500   -0.0400    0.0000 C   0  0  0  0  0  0  0  0  0  0  0  0
    0.0000   -1.3390    0.0000 C   0  0  0  0  0  0  0  0  0  0  0  0
    0.7500   -0.0400    0.0000 C   0  0  0  0  0  0  0  0  0  0  0  0
    2.0490    0.7100    0.0000 C   0  0  0  0  0  0  0  0  0  0  0  0
    3.3481   -0.0400    0.0000 C   0  0  0  0  0  0  0  0  0  0  0  0
    4.6471    0.7100    0.0000 C   0  0  0  0  0  0  0  0  0  0  0  0
    4.6471    2.2100    0.0000 C   0  0  0  0  0  0  0  0  0  0  0  0
    3.3481    2.9600    0.0000 C   0  0  0  0  0  0  0  0  0  0  0  0
    2.0491    2.2100    0.0000 C   0  0  0  0  0  0  0  0  0  0  0  0
   -4.6471    0.7100    0.0000 C   0  0  0  0  0  0  0  0  0  0  0  0
   -5.9462   -0.0400    0.0000 C   0  0  0  0  0  0  0  0  0  0  0  0
   -8.5442   -1.5400    0.0000 C   0  0  0  0  0  0  0  0  0  0  0  0
   -8.5442   -0.0400    0.0000 Cl  0  0  0  0  0  0  0  0  0  0  0  0
   -9.8433   -2.2901    0.0000 C   0  0  0  0  0  0  0  0  0  0  0  0
  1  2  1  0  0  0  0
  2  3  2  0  0  0  0
  3  4  1  0  0  0  0
  4  5  2  0  0  0  0
  5  6  1  0  0  0  0
  6  7  1  0  0  0  0
  7  8  1  0  0  0  0
  8  9  1  0  0  0  0
  9 10  1  0  0  0  0
 11 10  1  6  0  0  0
 11 12  1  0  0  0  0
 12 13  1  0  0  0  0
 11 13  1  0  0  0  0
 13 14  1  1  0  0  0
 14 15  2  0  0  0  0
 15 16  1  0  0  0  0
 16 17  2  0  0  0  0
 17 18  1  0  0  0  0
 18 19  2  0  0  0  0
 14 19  1  0  0  0  0
  9 20  1  0  0  0  0
 20 21  1  0  0  0  0
  6 21  1  0  0  0  0
  5 22  1  0  0  0  0
 22 23  1  0  0  0  0
 22 24  2  0  0  0  0
  2 24  1  0  0  0  0
M  END
> <chemblId>
CHEMBL1204116

> <bioactivity__type>
IC50

> <units>
nM

> <value>
79.0

$$$$
 stripped
BRStripMol11271518142D 0   0.00000     0.00000     0
This file has been stripped
 24 27  0  0  0  0              1 V2000 
  -10.4876   -5.3172    0.0000 C   0  0  0  0  0  0  0  0  0  0  0  0
   -9.2912   -4.4125    0.0000 C   0  0  0  0  0  0  0  0  0  0  0  0
   -7.9095   -4.9963    0.0000 C   0  0  0  0  0  0  0  0  0  0  0  0
   -6.7130   -4.0916    0.0000 C   0  0  0  0  0  0  0  0  0  0  0  0
   -6.8982   -2.6031    0.0000 C   0  0  0  0  0  0  0  0  0  0  0  0
   -5.7018   -1.6984    0.0000 N   0  0  0  0  0  0  0  0  0  0  0  0
   -4.8206   -2.1711    0.0000 C   0  0  0  0  0  0  0  0  0  0  0  0
   -3.3974   -1.6197    0.0000 C   0  0  0  0  0  0  0  0  0  0  0  0
   -3.3481   -0.0400    0.0000 N   0  0  0  0  0  0  0  0  0  0  0  0
   -2.0490    0.7100    0.0000 C   0  0  0  0  0  0  0  0  0  0  0  0
   -0.7500   -0.0400    0.0000 C   0  0  0  0  0  0  0  0  0  0  0  0
    0.0000   -1.3390    0.0000 C   0  0  0  0  0  0  0  0  0  0  0  0
    0.7500   -0.0400    0.0000 C   0  0  0  0  0  0  0  0  0  0  0  0
    2.0490    0.7100    0.0000 C   0  0  0  0  0  0  0  0  0  0  0  0
    3.3481   -0.0400    0.0000 C   0  0  0  0  0  0  0  0  0  0  0  0
    4.6471    0.7100    0.0000 C   0  0  0  0  0  0  0  0  0  0  0  0
    4.6471    2.2100    0.0000 C   0  0  0  0  0  0  0  0  0  0  0  0
    3.3481    2.9600    0.0000 C   0  0  0  0  0  0  0  0  0  0  0  0
    2.0491    2.2100    0.0000 C   0  0  0  0  0  0  0  0  0  0  0  0
   -4.7408    0.7070    0.0000 C   0  0  0  0  0  0  0  0  0  0  0  0
   -6.0295   -0.2078    0.0000 C   0  0  0  0  0  0  0  0  0  0  0  0
   -8.2800   -2.0193    0.0000 C   0  0  0  0  0  0  0  0  0  0  0  0
   -8.4652   -0.5308    0.0000 C   0  0  0  0  0  0  0  0  0  0  0  0
   -9.4764   -2.9240    0.0000 C   0  0  0  0  0  0  0  0  0  0  0  0
  1  2  1  0  0  0  0
  2  3  2  0  0  0  0
  3  4  1  0  0  0  0
  4  5  2  0  0  0  0
  5  6  1  0  0  0  0
  6  7  1  0  0  0  0
  7  8  1  0  0  0  0
  8  9  1  0  0  0  0
  9 10  1  0  0  0  0
 11 10  1  6  0  0  0
 11 12  1  0  0  0  0
 12 13  1  0  0  0  0
 11 13  1  0  0  0  0
 13 14  1  1  0  0  0
 14 15  2  0  0  0  0
 15 16  1  0  0  0  0
 16 17  2  0  0  0  0
 17 18  1  0  0  0  0
 18 19  2  0  0  0  0
 14 19  1  0  0  0  0
  9 20  1  0  0  0  0
 20 21  1  0  0  0  0
  6 21  1  0  0  0  0
  5 22  1  0  0  0  0
 22 23  1  0  0  0  0
 22 24  2  0  0  0  0
  2 24  1  0  0  0  0
M  END
> <chemblId>
CHEMBL1204119

> <bioactivity__type>
IC50

> <units>
nM

> <value>
45.0

$$$$

  CDK     11271518142D 0   0.00000     0.00000     0

 24 27  0  0  0  0              1 V2000 
  -11.1423   -4.5401    0.0000 Cl  0  0  0  0  0  0  0  0  0  0  0  0
   -9.8432   -3.7901    0.0000 C   0  0  0  0  0  0  0  0  0  0  0  0
   -8.5442   -4.5400    0.0000 C   0  0  0  0  0  0  0  0  0  0  0  0
   -7.2452   -3.7900    0.0000 C   0  0  0  0  0  0  0  0  0  0  0  0
   -7.2452   -2.2900    0.0000 C   0  0  0  0  0  0  0  0  0  0  0  0
   -5.9461   -1.5400    0.0000 N   0  0  0  0  0  0  0  0  0  0  0  0
   -4.6471   -2.2900    0.0000 C   0  0  0  0  0  0  0  0  0  0  0  0
   -3.3481   -1.5400    0.0000 C   0  0  0  0  0  0  0  0  0  0  0  0
   -3.3481   -0.0400    0.0000 N   0  0  0  0  0  0  0  0  0  0  0  0
   -2.0490    0.7100    0.0000 C   0  0  0  0  0  0  0  0  0  0  0  0
   -0.7500   -0.0400    0.0000 C   0  0  0  0  0  0  0  0  0  0  0  0
    0.0000   -1.3390    0.0000 C   0  0  0  0  0  0  0  0  0  0  0  0
    0.7500   -0.0400    0.0000 C   0  0  0  0  0  0  0  0  0  0  0  0
    2.0490    0.7100    0.0000 C   0  0  0  0  0  0  0  0  0  0  0  0
    3.3481   -0.0400    0.0000 C   0  0  0  0  0  0  0  0  0  0  0  0
    4.6471    0.7100    0.0000 C   0  0  0  0  0  0  0  0  0  0  0  0
    4.6471    2.2100    0.0000 C   0  0  0  0  0  0  0  0  0  0  0  0
    3.3481    2.9600    0.0000 C   0  0  0  0  0  0  0  0  0  0  0  0
    2.0491    2.2100    0.0000 C   0  0  0  0  0  0  0  0  0  0  0  0
   -4.6471    0.7100    0.0000 C   0  0  0  0  0  0  0  0  0  0  0  0
   -5.9462   -0.0400    0.0000 C   0  0  0  0  0  0  0  0  0  0  0  0
   -8.5442   -1.5400    0.0000 C   0  0  0  0  0  0  0  0  0  0  0  0
   -8.5442   -0.0400    0.0000 Cl  0  0  0  0  0  0  0  0  0  0  0  0
   -9.8433   -2.2901    0.0000 C   0  0  0  0  0  0  0  0  0  0  0  0
  1  2  1  0  0  0  0
  2  3  2  0  0  0  0
  3  4  1  0  0  0  0
  4  5  2  0  0  0  0
  5  6  1  0  0  0  0
  6  7  1  0  0  0  0
  7  8  1  0  0  0  0
  8  9  1  0  0  0  0
  9 10  1  0  0  0  0
 11 10  1  1  0  0  0
 11 12  1  0  0  0  0
 12 13  1  0  0  0  0
 11 13  1  0  0  0  0
 13 14  1  6  0  0  0
 14 15  2  0  0  0  0
 15 16  1  0  0  0  0
 16 17  2  0  0  0  0
 17 18  1  0  0  0  0
 18 19  2  0  0  0  0
 14 19  1  0  0  0  0
  9 20  1  0  0  0  0
 20 21  1  0  0  0  0
  6 21  1  0  0  0  0
  5 22  1  0  0  0  0
 22 23  1  0  0  0  0
 22 24  2  0  0  0  0
  2 24  1  0  0  0  0
M  END
> <chemblId>
CHEMBL125455

> <bioactivity__type>
IC50

> <units>
nM

> <value>
64.0

$$$$

  CDK     11271518142D 0   0.00000     0.00000     0

 27 31  0  0  0  0              1 V2000 
    7.6847    1.2404    0.0000 C   0  0  0  0  0  0  0  0  0  0  0  0
    6.5600    0.2478    0.0000 C   0  0  0  0  0  0  0  0  0  0  0  0
    5.8426   -1.0695    0.0000 C   0  0  0  0  0  0  0  0  0  0  0  0
    7.7328   -0.6874    0.0000 C   0  0  0  0  0  0  0  0  0  0  0  0
    5.1381    0.7256    0.0000 C   0  0  0  0  0  0  0  0  0  0  0  0
    5.8555    2.0429    0.0000 O   0  0  0  0  0  0  0  0  0  0  0  0
    4.9146   -0.7577    0.0000 C   0  0  0  0  0  0  0  0  0  0  0  0
    3.5182   -1.3057    0.0000 C   0  0  0  0  0  0  0  0  0  0  0  0
    2.3455   -0.3705    0.0000 N   0  0  0  0  0  0  0  0  0  0  0  0
    0.9492   -0.9185    0.0000 C   0  0  0  0  0  0  0  0  0  0  0  0
   -0.2236    0.0168    0.0000 C   0  0  0  0  0  0  0  0  0  0  0  0
   -1.1727   -0.9352    0.0000 C   0  0  0  0  0  0  0  0  0  0  0  0
   -0.6998   -2.3518    0.0000 C   0  0  0  0  0  0  0  0  0  0  0  0
   -1.7031   -3.4669    0.0000 C   0  0  0  0  0  0  0  0  0  0  0  0
   -3.1704   -3.1555    0.0000 C   0  0  0  0  0  0  0  0  0  0  0  0
   -3.6344   -1.7290    0.0000 C   0  0  0  0  0  0  0  0  0  0  0  0
   -2.6351   -0.6015    0.0000 C   0  0  0  0  0  0  0  0  0  0  0  0
   -3.2860    0.7500    0.0000 C   0  0  0  0  0  0  0  0  0  0  0  0
   -2.6351    2.1015    0.0000 C   0  0  0  0  0  0  0  0  0  0  0  0
   -1.1727    2.4352    0.0000 C   0  0  0  0  0  0  0  0  0  0  0  0
   -0.9492    3.9185    0.0000 C   0  0  0  0  0  0  0  0  0  0  0  0
    0.4471    4.4665    0.0000 C   0  0  0  0  0  0  0  0  0  0  0  0
    1.6199    3.5313    0.0000 C   0  0  0  0  0  0  0  0  0  0  0  0
    1.3963    2.0480    0.0000 C   0  0  0  0  0  0  0  0  0  0  0  0
    2.5691    1.1128    0.0000 C   0  0  0  0  0  0  0  0  0  0  0  0
    3.9654    1.6608    0.0000 C   0  0  0  0  0  0  0  0  0  0  0  0
    0.0000    1.5000    0.0000 C   0  0  0  0  0  0  0  0  0  0  0  0
  1  2  1  0  0  0  0
  2  3  1  0  0  0  0
  2  4  1  0  0  0  0
  2  5  1  0  0  0  0
  5  6  1  6  0  0  0
  5  7  1  0  0  0  0
  7  8  1  0  0  0  0
  8  9  1  0  0  0  0
  9 10  1  0  0  0  0
 11 10  1  6  0  0  0
 11 12  1  0  0  0  0
 12 13  2  0  0  0  0
 13 14  1  0  0  0  0
 14 15  2  0  0  0  0
 15 16  1  0  0  0  0
 16 17  2  0  0  0  0
 12 17  1  0  0  0  0
 17 18  1  0  0  0  0
 18 19  1  0  0  0  0
 19 20  1  0  0  0  0
 20 21  2  0  0  0  0
 21 22  1  0  0  0  0
 22 23  2  0  0  0  0
 23 24  1  0  0  0  0
 24 25  1  0  0  0  0
  9 25  1  0  0  0  0
 25 26  1  1  0  0  0
  5 26  1  0  0  0  0
 24 27  2  0  0  0  0
 11 27  1  0  0  0  0
 20 27  1  0  0  0  0
M  END
> <chemblId>
CHEMBL1255588

> <bioactivity__type>
IC50

> <units>
nM

> <value>
5.449999999999999

$$$$
 stripped
BRStripMol11271518142D 0   0.00000     0.00000     0
This file has been stripped
 45 52  0  0  0  0              1 V2000 
    0.4390    7.9314    0.0000 C   0  0  0  0  0  0  0  0  0  0  0  0
    1.3211    6.7181    0.0000 C   0  0  0  0  0  0  0  0  0  0  0  0
    0.7114    5.3476    0.0000 C   0  0  0  0  0  0  0  0  0  0  0  0
    2.8128    6.8754    0.0000 C   0  0  0  0  0  0  0  0  0  0  0  0
    2.8133    5.3754    0.0000 N   0  0  0  0  0  0  0  0  0  0  0  0
    1.5145    4.6250    0.0000 C   0  0  0  0  0  0  0  0  0  0  0  0
    0.2152    5.3746    0.0000 O   0  0  0  0  0  0  0  0  0  0  0  0
    1.5150    3.1250    0.0000 C   0  0  0  0  0  0  0  0  0  0  0  0
    0.2170    2.3750    0.0000 C   0  0  0  0  0  0  0  0  0  0  0  0
    0.2170    0.8750    0.0000 C   0  0  0  0  0  0  0  0  0  0  0  0
    1.5150    0.1250    0.0000 C   0  0  0  0  0  0  0  0  0  0  0  0
    1.5150   -1.3750    0.0000 C   0  0  0  0  0  0  0  0  0  0  0  0
    0.2170   -2.1250    0.0000 C   0  0  0  0  0  0  0  0  0  0  0  0
    0.2170   -3.6250    0.0000 C   0  0  0  0  0  0  0  0  0  0  0  0
   -2.3820   -3.6250    0.0000 N   0  0  0  0  0  0  0  0  0  0  0  0
   -2.3820   -2.1250    0.0000 C   0  0  0  0  0  0  0  0  0  0  0  0
   -3.6810   -1.3750    0.0000 C   0  0  0  0  0  0  0  0  0  0  0  0
   -3.6810    0.1250    0.0000 C   0  0  0  0  0  0  0  0  0  0  0  0
   -2.3820    0.8750    0.0000 C   0  0  0  0  0  0  0  0  0  0  0  0
   -1.0830    0.1250    0.0000 C   0  0  0  0  0  0  0  0  0  0  0  0
   -1.0830   -1.3750    0.0000 C   0  0  0  0  0  0  0  0  0  0  0  0
    2.8150    0.8750    0.0000 N   0  0  0  0  0  0  0  0  0  0  0  0
    4.1139    0.1248    0.0000 C   0  0  0  0  0  0  0  0  0  0  0  0
    2.8150    2.3750    0.0000 C   0  0  0  0  0  0  0  0  0  0  0  0
    2.5004    8.3426    0.0000 O   0  0  0  0  0  0  0  0  0  0  0  0
    3.7992    9.0930    0.0000 C   0  0  0  0  0  0  0  0  0  0  0  0
    2.5854    9.9743    0.0000 O   0  0  0  0  0  0  0  0  0  0  0  0
    4.1106   10.5603    0.0000 C   0  0  0  0  0  0  0  0  0  0  0  0
    3.2285   11.7735    0.0000 C   0  0  0  0  0  0  0  0  0  0  0  0
    4.1098   12.9874    0.0000 C   0  0  0  0  0  0  0  0  0  0  0  0
    5.5365   12.5243    0.0000 C   0  0  0  0  0  0  0  0  0  0  0  0
    5.5370   11.0243    0.0000 N   0  0  0  0  0  0  0  0  0  0  0  0
    6.6521   10.0210    0.0000 C   0  0  0  0  0  0  0  0  0  0  0  0
    8.0785   10.4850    0.0000 O   0  0  0  0  0  0  0  0  0  0  0  0
    6.3407    8.5537    0.0000 C   0  0  0  0  0  0  0  0  0  0  0  0
    7.4558    7.5503    0.0000 C   0  0  0  0  0  0  0  0  0  0  0  0
    8.8822    8.0143    0.0000 C   0  0  0  0  0  0  0  0  0  0  0  0
    9.9972    7.0110    0.0000 C   0  0  0  0  0  0  0  0  0  0  0  0
   11.4237    7.4750    0.0000 C   0  0  0  0  0  0  0  0  0  0  0  0
   11.7350    8.9423    0.0000 C   0  0  0  0  0  0  0  0  0  0  0  0
   10.6200    9.9457    0.0000 C   0  0  0  0  0  0  0  0  0  0  0  0
    9.1936    9.4817    0.0000 C   0  0  0  0  0  0  0  0  0  0  0  0
    4.9143    8.0897    0.0000 N   0  0  0  0  0  0  0  0  0  0  0  0
    4.3046    6.7191    0.0000 C   0  0  0  0  0  0  0  0  0  0  0  0
    5.0551    5.4203    0.0000 O   0  0  0  0  0  0  0  0  0  0  0  0
  1  2  1  0  0  0  0
  2  3  1  0  0  0  0
  2  4  1  0  0  0  0
  4  5  1  6  0  0  0
  5  6  1  0  0  0  0
  6  7  2  0  0  0  0
  8  6  1  1  0  0  0
  8  9  1  0  0  0  0
 10  9  1  1  0  0  0
 10 11  1  0  0  0  0
 11 12  1  6  0  0  0
 12 13  1  0  0  0  0
 13 14  2  0  0  0  0
 14 15  1  0  0  0  0
 15 16  1  0  0  0  0
 16 17  2  0  0  0  0
 17 18  1  0  0  0  0
 18 19  2  0  0  0  0
 19 20  1  0  0  0  0
 10 20  1  0  0  0  0
 20 21  2  0  0  0  0
 13 21  1  0  0  0  0
 16 21  1  0  0  0  0
 11 22  1  0  0  0  0
 22 23  1  0  0  0  0
 22 24  1  0  0  0  0
  8 24  1  0  0  0  0
  4 25  1  0  0  0  0
 25 26  1  0  0  0  0
 26 27  1  6  0  0  0
 26 28  1  0  0  0  0
 28 29  1  6  0  0  0
 29 30  1  0  0  0  0
 30 31  1  0  0  0  0
 31 32  1  0  0  0  0
 28 32  1  0  0  0  0
 32 33  1  0  0  0  0
 33 34  2  0  0  0  0
 33 35  1  0  0  0  0
 35 36  1  6  0  0  0
 36 37  1  0  0  0  0
 37 38  2  0  0  0  0
 38 39  1  0  0  0  0
 39 40  2  0  0  0  0
 40 41  1  0  0  0  0
 41 42  2  0  0  0  0
 37 42  1  0  0  0  0
 35 43  1  0  0  0  0
 26 43  1  0  0  0  0
 43 44  1  0  0  0  0
  4 44  1  0  0  0  0
 44 45  2  0  0  0  0
M  END
> <chemblId>
CHEMBL1255837

> <bioactivity__type>
IC50

> <units>
nM

> <value>
1.47

$$$$

  CDK     11271518142D 0   0.00000     0.00000     0

 20 21  0  0  0  0              1 V2000 
   -1.6756   -3.0073    0.0000 C   0  0  0  0  0  0  0  0  0  0  0  0
   -0.3767   -2.2570    0.0000 C   0  0  0  0  0  0  0  0  0  0  0  0
   -0.3770   -0.7570    0.0000 N   0  0  0  0  0  0  0  0  0  0  0  0
   -1.5910    0.1250    0.0000 C   0  0  0  0  0  0  0  0  0  0  0  0
   -1.1270    1.5510    0.0000 C   0  0  0  0  0  0  0  0  0  0  0  0
    0.3730    1.5510    0.0000 C   0  0  0  0  0  0  0  0  0  0  0  0
    0.8360    0.1250    0.0000 C   0  0  0  0  0  0  0  0  0  0  0  0
    2.2626   -0.3384    0.0000 C   0  0  0  0  0  0  0  0  0  0  0  0
    3.3773    0.6654    0.0000 N   0  0  0  0  0  0  0  0  0  0  0  0
    4.8039    0.2020    0.0000 C   0  0  0  0  0  0  0  0  0  0  0  0
    5.1159   -1.2652    0.0000 O   0  0  0  0  0  0  0  0  0  0  0  0
    5.9185    1.2058    0.0000 C   0  0  0  0  0  0  0  0  0  0  0  0
    7.3451    0.7424    0.0000 C   0  0  0  0  0  0  0  0  0  0  0  0
    8.4598    1.7461    0.0000 C   0  0  0  0  0  0  0  0  0  0  0  0
    9.8864    1.2827    0.0000 Cl  0  0  0  0  0  0  0  0  0  0  0  0
    8.1478    3.2133    0.0000 C   0  0  0  0  0  0  0  0  0  0  0  0
    6.7212    3.6767    0.0000 C   0  0  0  0  0  0  0  0  0  0  0  0
    5.6065    2.6730    0.0000 C   0  0  0  0  0  0  0  0  0  0  0  0
    4.1799    3.1364    0.0000 O   0  0  0  0  0  0  0  0  0  0  0  0
    3.8679    4.6036    0.0000 C   0  0  0  0  0  0  0  0  0  0  0  0
  1  2  1  0  0  0  0
  2  3  1  0  0  0  0
  3  4  1  0  0  0  0
  4  5  1  0  0  0  0
  5  6  1  0  0  0  0
  6  7  1  0  0  0  0
  3  7  1  0  0  0  0
  7  8  1  1  0  0  0
  8  9  1  0  0  0  0
  9 10  1  0  0  0  0
 10 11  2  0  0  0  0
 10 12  1  0  0  0  0
 12 13  2  0  0  0  0
 13 14  1  0  0  0  0
 14 15  1  0  0  0  0
 14 16  2  0  0  0  0
 16 17  1  0  0  0  0
 17 18  2  0  0  0  0
 12 18  1  0  0  0  0
 18 19  1  0  0  0  0
 19 20  1  0  0  0  0
M  END
> <chemblId>
CHEMBL1276238

> <bioactivity__type>
IC50

> <units>
nM

> <value>
257.04

$$$$

  CDK     11271518142D 0   0.00000     0.00000     0

 20 21  0  0  0  0              1 V2000 
   -1.6756   -3.0073    0.0000 C   0  0  0  0  0  0  0  0  0  0  0  0
   -0.3767   -2.2570    0.0000 C   0  0  0  0  0  0  0  0  0  0  0  0
   -0.3770   -0.7570    0.0000 N   0  0  0  0  0  0  0  0  0  0  0  0
   -1.5910    0.1250    0.0000 C   0  0  0  0  0  0  0  0  0  0  0  0
   -1.1270    1.5510    0.0000 C   0  0  0  0  0  0  0  0  0  0  0  0
    0.3730    1.5510    0.0000 C   0  0  0  0  0  0  0  0  0  0  0  0
    0.8360    0.1250    0.0000 C   0  0  0  0  0  0  0  0  0  0  0  0
    2.2626   -0.3384    0.0000 C   0  0  0  0  0  0  0  0  0  0  0  0
    3.3773    0.6654    0.0000 N   0  0  0  0  0  0  0  0  0  0  0  0
    4.8039    0.2020    0.0000 C   0  0  0  0  0  0  0  0  0  0  0  0
    5.1159   -1.2652    0.0000 O   0  0  0  0  0  0  0  0  0  0  0  0
    5.9185    1.2058    0.0000 C   0  0  0  0  0  0  0  0  0  0  0  0
    7.3451    0.7424    0.0000 C   0  0  0  0  0  0  0  0  0  0  0  0
    8.4598    1.7461    0.0000 C   0  0  0  0  0  0  0  0  0  0  0  0
    9.8864    1.2827    0.0000 Br  0  0  0  0  0  0  0  0  0  0  0  0
    8.1478    3.2133    0.0000 C   0  0  0  0  0  0  0  0  0  0  0  0
    6.7212    3.6767    0.0000 C   0  0  0  0  0  0  0  0  0  0  0  0
    5.6065    2.6730    0.0000 C   0  0  0  0  0  0  0  0  0  0  0  0
    4.1799    3.1364    0.0000 O   0  0  0  0  0  0  0  0  0  0  0  0
    3.8679    4.6036    0.0000 C   0  0  0  0  0  0  0  0  0  0  0  0
  1  2  1  0  0  0  0
  2  3  1  0  0  0  0
  3  4  1  0  0  0  0
  4  5  1  0  0  0  0
  5  6  1  0  0  0  0
  6  7  1  0  0  0  0
  3  7  1  0  0  0  0
  7  8  1  1  0  0  0
  8  9  1  0  0  0  0
  9 10  1  0  0  0  0
 10 11  2  0  0  0  0
 10 12  1  0  0  0  0
 12 13  2  0  0  0  0
 13 14  1  0  0  0  0
 14 15  1  0  0  0  0
 14 16  2  0  0  0  0
 16 17  1  0  0  0  0
 17 18  2  0  0  0  0
 12 18  1  0  0  0  0
 18 19  1  0  0  0  0
 19 20  1  0  0  0  0
M  END
> <chemblId>
CHEMBL1276268

> <bioactivity__type>
IC50

> <units>
nM

> <value>
45.71

$$$$

  CDK     11271518142D 0   0.00000     0.00000     0

 20 21  0  0  0  0              1 V2000 
   -1.6756   -3.0073    0.0000 C   0  0  0  0  0  0  0  0  0  0  0  0
   -0.3767   -2.2570    0.0000 C   0  0  0  0  0  0  0  0  0  0  0  0
   -0.3770   -0.7570    0.0000 N   0  0  0  0  0  0  0  0  0  0  0  0
   -1.5910    0.1250    0.0000 C   0  0  0  0  0  0  0  0  0  0  0  0
   -1.1270    1.5510    0.0000 C   0  0  0  0  0  0  0  0  0  0  0  0
    0.3730    1.5510    0.0000 C   0  0  0  0  0  0  0  0  0  0  0  0
    0.8360    0.1250    0.0000 C   0  0  0  0  0  0  0  0  0  0  0  0
    2.2626   -0.3384    0.0000 C   0  0  0  0  0  0  0  0  0  0  0  0
    3.3773    0.6654    0.0000 N   0  0  0  0  0  0  0  0  0  0  0  0
    4.8039    0.2020    0.0000 C   0  0  0  0  0  0  0  0  0  0  0  0
    5.1159   -1.2652    0.0000 O   0  0  0  0  0  0  0  0  0  0  0  0
    5.9185    1.2058    0.0000 C   0  0  0  0  0  0  0  0  0  0  0  0
    7.3451    0.7424    0.0000 C   0  0  0  0  0  0  0  0  0  0  0  0
    8.4598    1.7461    0.0000 C   0  0  0  0  0  0  0  0  0  0  0  0
    8.1478    3.2133    0.0000 C   0  0  0  0  0  0  0  0  0  0  0  0
    6.7212    3.6767    0.0000 C   0  0  0  0  0  0  0  0  0  0  0  0
    6.4092    5.1439    0.0000 O   0  0  0  0  0  0  0  0  0  0  0  0
    5.6065    2.6730    0.0000 C   0  0  0  0  0  0  0  0  0  0  0  0
    4.1799    3.1364    0.0000 O   0  0  0  0  0  0  0  0  0  0  0  0
    3.8679    4.6036    0.0000 C   0  0  0  0  0  0  0  0  0  0  0  0
  1  2  1  0  0  0  0
  2  3  1  0  0  0  0
  3  4  1  0  0  0  0
  4  5  1  0  0  0  0
  5  6  1  0  0  0  0
  6  7  1  0  0  0  0
  3  7  1  0  0  0  0
  7  8  1  1  0  0  0
  8  9  1  0  0  0  0
  9 10  1  0  0  0  0
 10 11  2  0  0  0  0
 10 12  1  0  0  0  0
 12 13  2  0  0  0  0
 13 14  1  0  0  0  0
 14 15  2  0  0  0  0
 15 16  1  0  0  0  0
 16 17  1  0  0  0  0
 16 18  2  0  0  0  0
 12 18  1  0  0  0  0
 18 19  1  0  0  0  0
 19 20  1  0  0  0  0
M  END
> <chemblId>
CHEMBL1276269

> <bioactivity__type>
IC50

> <units>
nM

> <value>
316.23

$$$$

  CDK     11271518142D 0   0.00000     0.00000     0

 23 24  0  0  0  0              1 V2000 
   -1.6756   -3.0073    0.0000 C   0  0  0  0  0  0  0  0  0  0  0  0
   -0.3767   -2.2570    0.0000 C   0  0  0  0  0  0  0  0  0  0  0  0
   -0.3770   -0.7570    0.0000 N   0  0  0  0  0  0  0  0  0  0  0  0
   -1.5910    0.1250    0.0000 C   0  0  0  0  0  0  0  0  0  0  0  0
   -1.1270    1.5510    0.0000 C   0  0  0  0  0  0  0  0  0  0  0  0
    0.3730    1.5510    0.0000 C   0  0  0  0  0  0  0  0  0  0  0  0
    0.8360    0.1250    0.0000 C   0  0  0  0  0  0  0  0  0  0  0  0
    2.2626   -0.3384    0.0000 C   0  0  0  0  0  0  0  0  0  0  0  0
    3.3773    0.6654    0.0000 N   0  0  0  0  0  0  0  0  0  0  0  0
    4.8039    0.2020    0.0000 C   0  0  0  0  0  0  0  0  0  0  0  0
    5.1159   -1.2652    0.0000 O   0  0  0  0  0  0  0  0  0  0  0  0
    5.9185    1.2058    0.0000 C   0  0  0  0  0  0  0  0  0  0  0  0
    7.3451    0.7424    0.0000 C   0  0  0  0  0  0  0  0  0  0  0  0
    7.6571   -0.7248    0.0000 O   0  0  0  0  0  0  0  0  0  0  0  0
    9.0838   -1.1882    0.0000 C   0  0  0  0  0  0  0  0  0  0  0  0
    8.4598    1.7461    0.0000 C   0  0  0  0  0  0  0  0  0  0  0  0
    9.8864    1.2827    0.0000 O   0  0  0  0  0  0  0  0  0  0  0  0
    8.1478    3.2133    0.0000 C   0  0  0  0  0  0  0  0  0  0  0  0
    6.7212    3.6767    0.0000 C   0  0  0  0  0  0  0  0  0  0  0  0
    6.4092    5.1439    0.0000 I   0  0  0  0  0  0  0  0  0  0  0  0
    5.6065    2.6730    0.0000 C   0  0  0  0  0  0  0  0  0  0  0  0
    4.1799    3.1364    0.0000 O   0  0  0  0  0  0  0  0  0  0  0  0
    3.8679    4.6036    0.0000 C   0  0  0  0  0  0  0  0  0  0  0  0
  1  2  1  0  0  0  0
  2  3  1  0  0  0  0
  3  4  1  0  0  0  0
  4  5  1  0  0  0  0
  5  6  1  0  0  0  0
  6  7  1  0  0  0  0
  3  7  1  0  0  0  0
  7  8  1  1  0  0  0
  8  9  1  0  0  0  0
  9 10  1  0  0  0  0
 10 11  2  0  0  0  0
 10 12  1  0  0  0  0
 12 13  2  0  0  0  0
 13 14  1  0  0  0  0
 14 15  1  0  0  0  0
 13 16  1  0  0  0  0
 16 17  1  0  0  0  0
 16 18  2  0  0  0  0
 18 19  1  0  0  0  0
 19 20  1  0  0  0  0
 19 21  2  0  0  0  0
 12 21  1  0  0  0  0
 21 22  1  0  0  0  0
 22 23  1  0  0  0  0
M  END
> <chemblId>
CHEMBL1276325

> <bioactivity__type>
IC50

> <units>
nM

> <value>
0.288

$$$$

  CDK     11271518142D 0   0.00000     0.00000     0

 23 24  0  0  0  0              1 V2000 
   -1.6756   -3.0073    0.0000 C   0  0  0  0  0  0  0  0  0  0  0  0
   -0.3767   -2.2570    0.0000 C   0  0  0  0  0  0  0  0  0  0  0  0
   -0.3770   -0.7570    0.0000 N   0  0  0  0  0  0  0  0  0  0  0  0
   -1.5910    0.1250    0.0000 C   0  0  0  0  0  0  0  0  0  0  0  0
   -1.1270    1.5510    0.0000 C   0  0  0  0  0  0  0  0  0  0  0  0
    0.3730    1.5510    0.0000 C   0  0  0  0  0  0  0  0  0  0  0  0
    0.8360    0.1250    0.0000 C   0  0  0  0  0  0  0  0  0  0  0  0
    2.2626   -0.3384    0.0000 C   0  0  0  0  0  0  0  0  0  0  0  0
    3.3773    0.6654    0.0000 N   0  0  0  0  0  0  0  0  0  0  0  0
    4.8039    0.2020    0.0000 C   0  0  0  0  0  0  0  0  0  0  0  0
    5.1159   -1.2652    0.0000 O   0  0  0  0  0  0  0  0  0  0  0  0
    5.9185    1.2058    0.0000 C   0  0  0  0  0  0  0  0  0  0  0  0
    7.3451    0.7424    0.0000 C   0  0  0  0  0  0  0  0  0  0  0  0
    7.6571   -0.7248    0.0000 O   0  0  0  0  0  0  0  0  0  0  0  0
    9.0838   -1.1882    0.0000 C   0  0  0  0  0  0  0  0  0  0  0  0
    8.4598    1.7461    0.0000 C   0  0  0  0  0  0  0  0  0  0  0  0
    8.1478    3.2133    0.0000 C   0  0  0  0  0  0  0  0  0  0  0  0
    6.7212    3.6767    0.0000 C   0  0  0  0  0  0  0  0  0  0  0  0
    6.4092    5.1439    0.0000 S   0  0  0  0  0  0  0  0  0  0  0  0
    7.5238    6.1477    0.0000 C   0  0  0  0  0  0  0  0  0  0  0  0
    5.6065    2.6730    0.0000 C   0  0  0  0  0  0  0  0  0  0  0  0
    4.1799    3.1364    0.0000 O   0  0  0  0  0  0  0  0  0  0  0  0
    3.8679    4.6036    0.0000 C   0  0  0  0  0  0  0  0  0  0  0  0
  1  2  1  0  0  0  0
  2  3  1  0  0  0  0
  3  4  1  0  0  0  0
  4  5  1  0  0  0  0
  5  6  1  0  0  0  0
  6  7  1  0  0  0  0
  3  7  1  0  0  0  0
  7  8  1  1  0  0  0
  8  9  1  0  0  0  0
  9 10  1  0  0  0  0
 10 11  2  0  0  0  0
 10 12  1  0  0  0  0
 12 13  2  0  0  0  0
 13 14  1  0  0  0  0
 14 15  1  0  0  0  0
 13 16  1  0  0  0  0
 16 17  2  0  0  0  0
 17 18  1  0  0  0  0
 18 19  1  0  0  0  0
 19 20  1  0  0  0  0
 18 21  2  0  0  0  0
 12 21  1  0  0  0  0
 21 22  1  0  0  0  0
 22 23  1  0  0  0  0
M  END
> <chemblId>
CHEMBL1276326

> <bioactivity__type>
IC50

> <units>
nM

> <value>
1.1

$$$$

  CDK     11271518142D 0   0.00000     0.00000     0

 24 25  0  0  0  0              1 V2000 
   -1.6756   -3.0073    0.0000 C   0  0  0  0  0  0  0  0  0  0  0  0
   -0.3767   -2.2570    0.0000 C   0  0  0  0  0  0  0  0  0  0  0  0
   -0.3770   -0.7570    0.0000 N   0  0  0  0  0  0  0  0  0  0  0  0
   -1.5910    0.1250    0.0000 C   0  0  0  0  0  0  0  0  0  0  0  0
   -1.1270    1.5510    0.0000 C   0  0  0  0  0  0  0  0  0  0  0  0
    0.3730    1.5510    0.0000 C   0  0  0  0  0  0  0  0  0  0  0  0
    0.8360    0.1250    0.0000 C   0  0  0  0  0  0  0  0  0  0  0  0
    2.2626   -0.3384    0.0000 C   0  0  0  0  0  0  0  0  0  0  0  0
    3.3773    0.6654    0.0000 N   0  0  0  0  0  0  0  0  0  0  0  0
    4.8039    0.2020    0.0000 C   0  0  0  0  0  0  0  0  0  0  0  0
    5.1159   -1.2652    0.0000 O   0  0  0  0  0  0  0  0  0  0  0  0
    5.9185    1.2058    0.0000 C   0  0  0  0  0  0  0  0  0  0  0  0
    7.3451    0.7424    0.0000 C   0  0  0  0  0  0  0  0  0  0  0  0
    7.6571   -0.7248    0.0000 O   0  0  0  0  0  0  0  0  0  0  0  0
    9.0838   -1.1882    0.0000 C   0  0  0  0  0  0  0  0  0  0  0  0
    8.4598    1.7461    0.0000 C   0  0  0  0  0  0  0  0  0  0  0  0
    9.8864    1.2827    0.0000 O   0  0  0  0  0  0  0  0  0  0  0  0
    8.1478    3.2133    0.0000 C   0  0  0  0  0  0  0  0  0  0  0  0
    6.7212    3.6767    0.0000 C   0  0  0  0  0  0  0  0  0  0  0  0
    6.4092    5.1439    0.0000 C   0  0  0  0  0  0  0  0  0  0  0  0
    7.5238    6.1477    0.0000 C   0  0  0  0  0  0  0  0  0  0  0  0
    5.6065    2.6730    0.0000 C   0  0  0  0  0  0  0  0  0  0  0  0
    4.1799    3.1364    0.0000 O   0  0  0  0  0  0  0  0  0  0  0  0
    3.8679    4.6036    0.0000 C   0  0  0  0  0  0  0  0  0  0  0  0
  1  2  1  0  0  0  0
  2  3  1  0  0  0  0
  3  4  1  0  0  0  0
  4  5  1  0  0  0  0
  5  6  1  0  0  0  0
  6  7  1  0  0  0  0
  3  7  1  0  0  0  0
  7  8  1  1  0  0  0
  8  9  1  0  0  0  0
  9 10  1  0  0  0  0
 10 11  2  0  0  0  0
 10 12  1  0  0  0  0
 12 13  2  0  0  0  0
 13 14  1  0  0  0  0
 14 15  1  0  0  0  0
 13 16  1  0  0  0  0
 16 17  1  0  0  0  0
 16 18  2  0  0  0  0
 18 19  1  0  0  0  0
 19 20  1  0  0  0  0
 20 21  1  0  0  0  0
 19 22  2  0  0  0  0
 12 22  1  0  0  0  0
 22 23  1  0  0  0  0
 23 24  1  0  0  0  0
M  END
> <chemblId>
CHEMBL1276327

> <bioactivity__type>
IC50

> <units>
nM

> <value>
1.29

$$$$

  CDK     11271518142D 0   0.00000     0.00000     0

 25 26  0  0  0  0              1 V2000 
   13.5423    2.8269    0.0000 C   0  0  0  0  0  0  0  0  0  0  0  0
   12.4277    1.8231    0.0000 C   0  0  0  0  0  0  0  0  0  0  0  0
   11.0010    2.2865    0.0000 C   0  0  0  0  0  0  0  0  0  0  0  0
    9.8864    1.2827    0.0000 C   0  0  0  0  0  0  0  0  0  0  0  0
    8.4598    1.7461    0.0000 C   0  0  0  0  0  0  0  0  0  0  0  0
    8.1478    3.2133    0.0000 C   0  0  0  0  0  0  0  0  0  0  0  0
    6.7212    3.6767    0.0000 C   0  0  0  0  0  0  0  0  0  0  0  0
    5.6065    2.6730    0.0000 C   0  0  0  0  0  0  0  0  0  0  0  0
    4.1799    3.1364    0.0000 O   0  0  0  0  0  0  0  0  0  0  0  0
    3.8679    4.6036    0.0000 C   0  0  0  0  0  0  0  0  0  0  0  0
    5.9185    1.2058    0.0000 C   0  0  0  0  0  0  0  0  0  0  0  0
    4.8039    0.2020    0.0000 C   0  0  0  0  0  0  0  0  0  0  0  0
    5.1159   -1.2652    0.0000 O   0  0  0  0  0  0  0  0  0  0  0  0
    3.3773    0.6654    0.0000 N   0  0  0  0  0  0  0  0  0  0  0  0
    2.2626   -0.3384    0.0000 C   0  0  0  0  0  0  0  0  0  0  0  0
    0.8360    0.1250    0.0000 C   0  0  0  0  0  0  0  0  0  0  0  0
    0.3730    1.5510    0.0000 C   0  0  0  0  0  0  0  0  0  0  0  0
   -1.1270    1.5510    0.0000 C   0  0  0  0  0  0  0  0  0  0  0  0
   -1.5910    0.1250    0.0000 C   0  0  0  0  0  0  0  0  0  0  0  0
   -0.3770   -0.7570    0.0000 N   0  0  0  0  0  0  0  0  0  0  0  0
   -0.3767   -2.2570    0.0000 C   0  0  0  0  0  0  0  0  0  0  0  0
   -1.6756   -3.0073    0.0000 C   0  0  0  0  0  0  0  0  0  0  0  0
    7.3451    0.7424    0.0000 C   0  0  0  0  0  0  0  0  0  0  0  0
    7.6571   -0.7248    0.0000 O   0  0  0  0  0  0  0  0  0  0  0  0
    9.0838   -1.1882    0.0000 C   0  0  0  0  0  0  0  0  0  0  0  0
  1  2  1  0  0  0  0
  2  3  1  0  0  0  0
  3  4  1  0  0  0  0
  4  5  1  0  0  0  0
  5  6  2  0  0  0  0
  6  7  1  0  0  0  0
  7  8  2  0  0  0  0
  8  9  1  0  0  0  0
  9 10  1  0  0  0  0
  8 11  1  0  0  0  0
 11 12  1  0  0  0  0
 12 13  2  0  0  0  0
 12 14  1  0  0  0  0
 14 15  1  0  0  0  0
 16 15  1  1  0  0  0
 16 17  1  0  0  0  0
 17 18  1  0  0  0  0
 18 19  1  0  0  0  0
 19 20  1  0  0  0  0
 16 20  1  0  0  0  0
 20 21  1  0  0  0  0
 21 22  1  0  0  0  0
 11 23  2  0  0  0  0
  5 23  1  0  0  0  0
 23 24  1  0  0  0  0
 24 25  1  0  0  0  0
M  END
> <chemblId>
CHEMBL1276350

> <bioactivity__type>
IC50

> <units>
nM

> <value>
2.69

$$$$

  CDK     11271518142D 0   0.00000     0.00000     0

 22 23  0  0  0  0              1 V2000 
   12.4277    1.8231    0.0000 C   0  0  0  0  0  0  0  0  0  0  0  0
   11.0010    2.2865    0.0000 C   0  0  0  0  0  0  0  0  0  0  0  0
    9.8864    1.2827    0.0000 C   0  0  0  0  0  0  0  0  0  0  0  0
    8.4598    1.7461    0.0000 C   0  0  0  0  0  0  0  0  0  0  0  0
    8.1478    3.2133    0.0000 C   0  0  0  0  0  0  0  0  0  0  0  0
    6.7212    3.6767    0.0000 C   0  0  0  0  0  0  0  0  0  0  0  0
    5.6065    2.6730    0.0000 C   0  0  0  0  0  0  0  0  0  0  0  0
    4.1799    3.1364    0.0000 O   0  0  0  0  0  0  0  0  0  0  0  0
    3.8679    4.6036    0.0000 C   0  0  0  0  0  0  0  0  0  0  0  0
    5.9185    1.2058    0.0000 C   0  0  0  0  0  0  0  0  0  0  0  0
    7.3451    0.7424    0.0000 C   0  0  0  0  0  0  0  0  0  0  0  0
    4.8039    0.2020    0.0000 C   0  0  0  0  0  0  0  0  0  0  0  0
    5.1159   -1.2652    0.0000 O   0  0  0  0  0  0  0  0  0  0  0  0
    3.3773    0.6654    0.0000 N   0  0  0  0  0  0  0  0  0  0  0  0
    2.2626   -0.3384    0.0000 C   0  0  0  0  0  0  0  0  0  0  0  0
    0.8360    0.1250    0.0000 C   0  0  0  0  0  0  0  0  0  0  0  0
    0.3730    1.5510    0.0000 C   0  0  0  0  0  0  0  0  0  0  0  0
   -1.1270    1.5510    0.0000 C   0  0  0  0  0  0  0  0  0  0  0  0
   -1.5910    0.1250    0.0000 C   0  0  0  0  0  0  0  0  0  0  0  0
   -0.3770   -0.7570    0.0000 N   0  0  0  0  0  0  0  0  0  0  0  0
   -0.3767   -2.2570    0.0000 C   0  0  0  0  0  0  0  0  0  0  0  0
   -1.6756   -3.0073    0.0000 C   0  0  0  0  0  0  0  0  0  0  0  0
  1  2  1  0  0  0  0
  2  3  1  0  0  0  0
  3  4  1  0  0  0  0
  4  5  2  0  0  0  0
  5  6  1  0  0  0  0
  6  7  2  0  0  0  0
  7  8  1  0  0  0  0
  8  9  1  0  0  0  0
  7 10  1  0  0  0  0
 10 11  2  0  0  0  0
  4 11  1  0  0  0  0
 10 12  1  0  0  0  0
 12 13  2  0  0  0  0
 12 14  1  0  0  0  0
 14 15  1  0  0  0  0
 16 15  1  1  0  0  0
 16 17  1  0  0  0  0
 17 18  1  0  0  0  0
 18 19  1  0  0  0  0
 19 20  1  0  0  0  0
 16 20  1  0  0  0  0
 20 21  1  0  0  0  0
 21 22  1  0  0  0  0
M  END
> <chemblId>
CHEMBL1276351

> <bioactivity__type>
IC50

> <units>
nM

> <value>
67.61

$$$$

  CDK     11271518142D 0   0.00000     0.00000     0

 21 22  0  0  0  0              1 V2000 
   -1.6756   -3.0073    0.0000 C   0  0  0  0  0  0  0  0  0  0  0  0
   -0.3767   -2.2570    0.0000 C   0  0  0  0  0  0  0  0  0  0  0  0
   -0.3770   -0.7570    0.0000 N   0  0  0  0  0  0  0  0  0  0  0  0
   -1.5910    0.1250    0.0000 C   0  0  0  0  0  0  0  0  0  0  0  0
   -1.1270    1.5510    0.0000 C   0  0  0  0  0  0  0  0  0  0  0  0
    0.3730    1.5510    0.0000 C   0  0  0  0  0  0  0  0  0  0  0  0
    0.8360    0.1250    0.0000 C   0  0  0  0  0  0  0  0  0  0  0  0
    2.2626   -0.3384    0.0000 C   0  0  0  0  0  0  0  0  0  0  0  0
    3.3773    0.6654    0.0000 N   0  0  0  0  0  0  0  0  0  0  0  0
    4.8039    0.2020    0.0000 C   0  0  0  0  0  0  0  0  0  0  0  0
    5.1159   -1.2652    0.0000 O   0  0  0  0  0  0  0  0  0  0  0  0
    5.9185    1.2058    0.0000 C   0  0  0  0  0  0  0  0  0  0  0  0
    7.3451    0.7424    0.0000 C   0  0  0  0  0  0  0  0  0  0  0  0
    7.6571   -0.7248    0.0000 Cl  0  0  0  0  0  0  0  0  0  0  0  0
    8.4598    1.7461    0.0000 C   0  0  0  0  0  0  0  0  0  0  0  0
    9.8864    1.2827    0.0000 Cl  0  0  0  0  0  0  0  0  0  0  0  0
    8.1478    3.2133    0.0000 C   0  0  0  0  0  0  0  0  0  0  0  0
    6.7212    3.6767    0.0000 C   0  0  0  0  0  0  0  0  0  0  0  0
    5.6065    2.6730    0.0000 C   0  0  0  0  0  0  0  0  0  0  0  0
    4.1799    3.1364    0.0000 O   0  0  0  0  0  0  0  0  0  0  0  0
    3.8679    4.6036    0.0000 C   0  0  0  0  0  0  0  0  0  0  0  0
  1  2  1  0  0  0  0
  2  3  1  0  0  0  0
  3  4  1  0  0  0  0
  4  5  1  0  0  0  0
  5  6  1  0  0  0  0
  6  7  1  0  0  0  0
  3  7  1  0  0  0  0
  7  8  1  1  0  0  0
  8  9  1  0  0  0  0
  9 10  1  0  0  0  0
 10 11  2  0  0  0  0
 10 12  1  0  0  0  0
 12 13  2  0  0  0  0
 13 14  1  0  0  0  0
 13 15  1  0  0  0  0
 15 16  1  0  0  0  0
 15 17  2  0  0  0  0
 17 18  1  0  0  0  0
 18 19  2  0  0  0  0
 12 19  1  0  0  0  0
 19 20  1  0  0  0  0
 20 21  1  0  0  0  0
M  END
> <chemblId>
CHEMBL1276352

> <bioactivity__type>
IC50

> <units>
nM

> <value>
19.95

$$$$

  CDK     11271518142D 0   0.00000     0.00000     0

 21 22  0  0  0  0              1 V2000 
   -1.6756   -3.0073    0.0000 C   0  0  0  0  0  0  0  0  0  0  0  0
   -0.3767   -2.2570    0.0000 C   0  0  0  0  0  0  0  0  0  0  0  0
   -0.3770   -0.7570    0.0000 N   0  0  0  0  0  0  0  0  0  0  0  0
   -1.5910    0.1250    0.0000 C   0  0  0  0  0  0  0  0  0  0  0  0
   -1.1270    1.5510    0.0000 C   0  0  0  0  0  0  0  0  0  0  0  0
    0.3730    1.5510    0.0000 C   0  0  0  0  0  0  0  0  0  0  0  0
    0.8360    0.1250    0.0000 C   0  0  0  0  0  0  0  0  0  0  0  0
    2.2626   -0.3384    0.0000 C   0  0  0  0  0  0  0  0  0  0  0  0
    3.3773    0.6654    0.0000 N   0  0  0  0  0  0  0  0  0  0  0  0
    4.8039    0.2020    0.0000 C   0  0  0  0  0  0  0  0  0  0  0  0
    5.1159   -1.2652    0.0000 O   0  0  0  0  0  0  0  0  0  0  0  0
    5.9185    1.2058    0.0000 C   0  0  0  0  0  0  0  0  0  0  0  0
    7.3451    0.7424    0.0000 C   0  0  0  0  0  0  0  0  0  0  0  0
    7.6571   -0.7248    0.0000 Br  0  0  0  0  0  0  0  0  0  0  0  0
    8.4598    1.7461    0.0000 C   0  0  0  0  0  0  0  0  0  0  0  0
    9.8864    1.2827    0.0000 Cl  0  0  0  0  0  0  0  0  0  0  0  0
    8.1478    3.2133    0.0000 C   0  0  0  0  0  0  0  0  0  0  0  0
    6.7212    3.6767    0.0000 C   0  0  0  0  0  0  0  0  0  0  0  0
    5.6065    2.6730    0.0000 C   0  0  0  0  0  0  0  0  0  0  0  0
    4.1799    3.1364    0.0000 O   0  0  0  0  0  0  0  0  0  0  0  0
    3.8679    4.6036    0.0000 C   0  0  0  0  0  0  0  0  0  0  0  0
  1  2  1  0  0  0  0
  2  3  1  0  0  0  0
  3  4  1  0  0  0  0
  4  5  1  0  0  0  0
  5  6  1  0  0  0  0
  6  7  1  0  0  0  0
  3  7  1  0  0  0  0
  7  8  1  1  0  0  0
  8  9  1  0  0  0  0
  9 10  1  0  0  0  0
 10 11  2  0  0  0  0
 10 12  1  0  0  0  0
 12 13  2  0  0  0  0
 13 14  1  0  0  0  0
 13 15  1  0  0  0  0
 15 16  1  0  0  0  0
 15 17  2  0  0  0  0
 17 18  1  0  0  0  0
 18 19  2  0  0  0  0
 12 19  1  0  0  0  0
 19 20  1  0  0  0  0
 20 21  1  0  0  0  0
M  END
> <chemblId>
CHEMBL1276374

> <bioactivity__type>
IC50

> <units>
nM

> <value>
5.62

$$$$

  CDK     11271518142D 0   0.00000     0.00000     0

 22 23  0  0  0  0              1 V2000 
   -1.6756   -3.0073    0.0000 C   0  0  0  0  0  0  0  0  0  0  0  0
   -0.3767   -2.2570    0.0000 C   0  0  0  0  0  0  0  0  0  0  0  0
   -0.3770   -0.7570    0.0000 N   0  0  0  0  0  0  0  0  0  0  0  0
   -1.5910    0.1250    0.0000 C   0  0  0  0  0  0  0  0  0  0  0  0
   -1.1270    1.5510    0.0000 C   0  0  0  0  0  0  0  0  0  0  0  0
    0.3730    1.5510    0.0000 C   0  0  0  0  0  0  0  0  0  0  0  0
    0.8360    0.1250    0.0000 C   0  0  0  0  0  0  0  0  0  0  0  0
    2.2626   -0.3384    0.0000 C   0  0  0  0  0  0  0  0  0  0  0  0
    3.3773    0.6654    0.0000 N   0  0  0  0  0  0  0  0  0  0  0  0
    4.8039    0.2020    0.0000 C   0  0  0  0  0  0  0  0  0  0  0  0
    5.1159   -1.2652    0.0000 O   0  0  0  0  0  0  0  0  0  0  0  0
    5.9185    1.2058    0.0000 C   0  0  0  0  0  0  0  0  0  0  0  0
    7.3451    0.7424    0.0000 C   0  0  0  0  0  0  0  0  0  0  0  0
    7.6571   -0.7248    0.0000 Cl  0  0  0  0  0  0  0  0  0  0  0  0
    8.4598    1.7461    0.0000 C   0  0  0  0  0  0  0  0  0  0  0  0
    9.8864    1.2827    0.0000 C   0  0  0  0  0  0  0  0  0  0  0  0
   11.0010    2.2865    0.0000 C   0  0  0  0  0  0  0  0  0  0  0  0
    8.1478    3.2133    0.0000 C   0  0  0  0  0  0  0  0  0  0  0  0
    6.7212    3.6767    0.0000 C   0  0  0  0  0  0  0  0  0  0  0  0
    5.6065    2.6730    0.0000 C   0  0  0  0  0  0  0  0  0  0  0  0
    4.1799    3.1364    0.0000 O   0  0  0  0  0  0  0  0  0  0  0  0
    3.8679    4.6036    0.0000 C   0  0  0  0  0  0  0  0  0  0  0  0
  1  2  1  0  0  0  0
  2  3  1  0  0  0  0
  3  4  1  0  0  0  0
  4  5  1  0  0  0  0
  5  6  1  0  0  0  0
  6  7  1  0  0  0  0
  3  7  1  0  0  0  0
  7  8  1  1  0  0  0
  8  9  1  0  0  0  0
  9 10  1  0  0  0  0
 10 11  2  0  0  0  0
 10 12  1  0  0  0  0
 12 13  2  0  0  0  0
 13 14  1  0  0  0  0
 13 15  1  0  0  0  0
 15 16  1  0  0  0  0
 16 17  1  0  0  0  0
 15 18  2  0  0  0  0
 18 19  1  0  0  0  0
 19 20  2  0  0  0  0
 12 20  1  0  0  0  0
 20 21  1  0  0  0  0
 21 22  1  0  0  0  0
M  END
> <chemblId>
CHEMBL1276375

> <bioactivity__type>
IC50

> <units>
nM

> <value>
4.17

$$$$

  CDK     11271518142D 0   0.00000     0.00000     0

 21 22  0  0  0  0              1 V2000 
   -1.6756   -3.0073    0.0000 C   0  0  0  0  0  0  0  0  0  0  0  0
   -0.3767   -2.2570    0.0000 C   0  0  0  0  0  0  0  0  0  0  0  0
   -0.3770   -0.7570    0.0000 N   0  0  0  0  0  0  0  0  0  0  0  0
   -1.5910    0.1250    0.0000 C   0  0  0  0  0  0  0  0  0  0  0  0
   -1.1270    1.5510    0.0000 C   0  0  0  0  0  0  0  0  0  0  0  0
    0.3730    1.5510    0.0000 C   0  0  0  0  0  0  0  0  0  0  0  0
    0.8360    0.1250    0.0000 C   0  0  0  0  0  0  0  0  0  0  0  0
    2.2626   -0.3384    0.0000 C   0  0  0  0  0  0  0  0  0  0  0  0
    3.3773    0.6654    0.0000 N   0  0  0  0  0  0  0  0  0  0  0  0
    4.8039    0.2020    0.0000 C   0  0  0  0  0  0  0  0  0  0  0  0
    5.1159   -1.2652    0.0000 O   0  0  0  0  0  0  0  0  0  0  0  0
    5.9185    1.2058    0.0000 C   0  0  0  0  0  0  0  0  0  0  0  0
    7.3451    0.7424    0.0000 C   0  0  0  0  0  0  0  0  0  0  0  0
    7.6571   -0.7248    0.0000 Cl  0  0  0  0  0  0  0  0  0  0  0  0
    8.4598    1.7461    0.0000 C   0  0  0  0  0  0  0  0  0  0  0  0
    8.1478    3.2133    0.0000 C   0  0  0  0  0  0  0  0  0  0  0  0
    6.7212    3.6767    0.0000 C   0  0  0  0  0  0  0  0  0  0  0  0
    6.4092    5.1439    0.0000 O   0  0  0  0  0  0  0  0  0  0  0  0
    5.6065    2.6730    0.0000 C   0  0  0  0  0  0  0  0  0  0  0  0
    4.1799    3.1364    0.0000 O   0  0  0  0  0  0  0  0  0  0  0  0
    3.8679    4.6036    0.0000 C   0  0  0  0  0  0  0  0  0  0  0  0
  1  2  1  0  0  0  0
  2  3  1  0  0  0  0
  3  4  1  0  0  0  0
  4  5  1  0  0  0  0
  5  6  1  0  0  0  0
  6  7  1  0  0  0  0
  3  7  1  0  0  0  0
  7  8  1  1  0  0  0
  8  9  1  0  0  0  0
  9 10  1  0  0  0  0
 10 11  2  0  0  0  0
 10 12  1  0  0  0  0
 12 13  2  0  0  0  0
 13 14  1  0  0  0  0
 13 15  1  0  0  0  0
 15 16  2  0  0  0  0
 16 17  1  0  0  0  0
 17 18  1  0  0  0  0
 17 19  2  0  0  0  0
 12 19  1  0  0  0  0
 19 20  1  0  0  0  0
 20 21  1  0  0  0  0
M  END
> <chemblId>
CHEMBL1276399

> <bioactivity__type>
IC50

> <units>
nM

> <value>
64.57

$$$$

  CDK     11271518142D 0   0.00000     0.00000     0

 22 23  0  0  0  0              1 V2000 
   -1.6756   -3.0073    0.0000 C   0  0  0  0  0  0  0  0  0  0  0  0
   -0.3767   -2.2570    0.0000 C   0  0  0  0  0  0  0  0  0  0  0  0
   -0.3770   -0.7570    0.0000 N   0  0  0  0  0  0  0  0  0  0  0  0
   -1.5910    0.1250    0.0000 C   0  0  0  0  0  0  0  0  0  0  0  0
   -1.1270    1.5510    0.0000 C   0  0  0  0  0  0  0  0  0  0  0  0
    0.3730    1.5510    0.0000 C   0  0  0  0  0  0  0  0  0  0  0  0
    0.8360    0.1250    0.0000 C   0  0  0  0  0  0  0  0  0  0  0  0
    2.2626   -0.3384    0.0000 C   0  0  0  0  0  0  0  0  0  0  0  0
    3.3773    0.6654    0.0000 N   0  0  0  0  0  0  0  0  0  0  0  0
    4.8039    0.2020    0.0000 C   0  0  0  0  0  0  0  0  0  0  0  0
    5.1159   -1.2652    0.0000 O   0  0  0  0  0  0  0  0  0  0  0  0
    5.9185    1.2058    0.0000 C   0  0  0  0  0  0  0  0  0  0  0  0
    7.3451    0.7424    0.0000 C   0  0  0  0  0  0  0  0  0  0  0  0
    7.6571   -0.7248    0.0000 O   0  0  0  0  0  0  0  0  0  0  0  0
    9.0838   -1.1882    0.0000 C   0  0  0  0  0  0  0  0  0  0  0  0
    8.4598    1.7461    0.0000 C   0  0  0  0  0  0  0  0  0  0  0  0
    8.1478    3.2133    0.0000 C   0  0  0  0  0  0  0  0  0  0  0  0
    6.7212    3.6767    0.0000 C   0  0  0  0  0  0  0  0  0  0  0  0
    6.4092    5.1439    0.0000 O   0  0  0  0  0  0  0  0  0  0  0  0
    5.6065    2.6730    0.0000 C   0  0  0  0  0  0  0  0  0  0  0  0
    4.1799    3.1364    0.0000 O   0  0  0  0  0  0  0  0  0  0  0  0
    3.8679    4.6036    0.0000 C   0  0  0  0  0  0  0  0  0  0  0  0
  1  2  1  0  0  0  0
  2  3  1  0  0  0  0
  3  4  1  0  0  0  0
  4  5  1  0  0  0  0
  5  6  1  0  0  0  0
  6  7  1  0  0  0  0
  3  7  1  0  0  0  0
  7  8  1  1  0  0  0
  8  9  1  0  0  0  0
  9 10  1  0  0  0  0
 10 11  2  0  0  0  0
 10 12  1  0  0  0  0
 12 13  2  0  0  0  0
 13 14  1  0  0  0  0
 14 15  1  0  0  0  0
 13 16  1  0  0  0  0
 16 17  2  0  0  0  0
 17 18  1  0  0  0  0
 18 19  1  0  0  0  0
 18 20  2  0  0  0  0
 12 20  1  0  0  0  0
 20 21  1  0  0  0  0
 21 22  1  0  0  0  0
M  END
> <chemblId>
CHEMBL1276400

> <bioactivity__type>
IC50

> <units>
nM

> <value>
8.71

$$$$

  CDK     11271518142D 0   0.00000     0.00000     0

 21 22  0  0  0  0              1 V2000 
   -1.6756   -3.0073    0.0000 C   0  0  0  0  0  0  0  0  0  0  0  0
   -0.3767   -2.2570    0.0000 C   0  0  0  0  0  0  0  0  0  0  0  0
   -0.3770   -0.7570    0.0000 N   0  0  0  0  0  0  0  0  0  0  0  0
   -1.5910    0.1250    0.0000 C   0  0  0  0  0  0  0  0  0  0  0  0
   -1.1270    1.5510    0.0000 C   0  0  0  0  0  0  0  0  0  0  0  0
    0.3730    1.5510    0.0000 C   0  0  0  0  0  0  0  0  0  0  0  0
    0.8360    0.1250    0.0000 C   0  0  0  0  0  0  0  0  0  0  0  0
    2.2626   -0.3384    0.0000 C   0  0  0  0  0  0  0  0  0  0  0  0
    3.3773    0.6654    0.0000 N   0  0  0  0  0  0  0  0  0  0  0  0
    4.8039    0.2020    0.0000 C   0  0  0  0  0  0  0  0  0  0  0  0
    5.1159   -1.2652    0.0000 O   0  0  0  0  0  0  0  0  0  0  0  0
    5.9185    1.2058    0.0000 C   0  0  0  0  0  0  0  0  0  0  0  0
    7.3451    0.7424    0.0000 C   0  0  0  0  0  0  0  0  0  0  0  0
    8.4598    1.7461    0.0000 C   0  0  0  0  0  0  0  0  0  0  0  0
    9.8864    1.2827    0.0000 F   0  0  0  0  0  0  0  0  0  0  0  0
    8.1478    3.2133    0.0000 C   0  0  0  0  0  0  0  0  0  0  0  0
    6.7212    3.6767    0.0000 C   0  0  0  0  0  0  0  0  0  0  0  0
    6.4092    5.1439    0.0000 O   0  0  0  0  0  0  0  0  0  0  0  0
    5.6065    2.6730    0.0000 C   0  0  0  0  0  0  0  0  0  0  0  0
    4.1799    3.1364    0.0000 O   0  0  0  0  0  0  0  0  0  0  0  0
    3.8679    4.6036    0.0000 C   0  0  0  0  0  0  0  0  0  0  0  0
  1  2  1  0  0  0  0
  2  3  1  0  0  0  0
  3  4  1  0  0  0  0
  4  5  1  0  0  0  0
  5  6  1  0  0  0  0
  6  7  1  0  0  0  0
  3  7  1  0  0  0  0
  7  8  1  1  0  0  0
  8  9  1  0  0  0  0
  9 10  1  0  0  0  0
 10 11  2  0  0  0  0
 10 12  1  0  0  0  0
 12 13  2  0  0  0  0
 13 14  1  0  0  0  0
 14 15  1  0  0  0  0
 14 16  2  0  0  0  0
 16 17  1  0  0  0  0
 17 18  1  0  0  0  0
 17 19  2  0  0  0  0
 12 19  1  0  0  0  0
 19 20  1  0  0  0  0
 20 21  1  0  0  0  0
M  END
> <chemblId>
CHEMBL1276401

> <bioactivity__type>
IC50

> <units>
nM

> <value>
363.08

$$$$

  CDK     11271518142D 0   0.00000     0.00000     0

 21 22  0  0  0  0              1 V2000 
   -1.6756   -3.0073    0.0000 C   0  0  0  0  0  0  0  0  0  0  0  0
   -0.3767   -2.2570    0.0000 C   0  0  0  0  0  0  0  0  0  0  0  0
   -0.3770   -0.7570    0.0000 N   0  0  0  0  0  0  0  0  0  0  0  0
   -1.5910    0.1250    0.0000 C   0  0  0  0  0  0  0  0  0  0  0  0
   -1.1270    1.5510    0.0000 C   0  0  0  0  0  0  0  0  0  0  0  0
    0.3730    1.5510    0.0000 C   0  0  0  0  0  0  0  0  0  0  0  0
    0.8360    0.1250    0.0000 C   0  0  0  0  0  0  0  0  0  0  0  0
    2.2626   -0.3384    0.0000 C   0  0  0  0  0  0  0  0  0  0  0  0
    3.3773    0.6654    0.0000 N   0  0  0  0  0  0  0  0  0  0  0  0
    4.8039    0.2020    0.0000 C   0  0  0  0  0  0  0  0  0  0  0  0
    5.1159   -1.2652    0.0000 O   0  0  0  0  0  0  0  0  0  0  0  0
    5.9185    1.2058    0.0000 C   0  0  0  0  0  0  0  0  0  0  0  0
    7.3451    0.7424    0.0000 C   0  0  0  0  0  0  0  0  0  0  0  0
    8.4598    1.7461    0.0000 C   0  0  0  0  0  0  0  0  0  0  0  0
    9.8864    1.2827    0.0000 Cl  0  0  0  0  0  0  0  0  0  0  0  0
    8.1478    3.2133    0.0000 C   0  0  0  0  0  0  0  0  0  0  0  0
    6.7212    3.6767    0.0000 C   0  0  0  0  0  0  0  0  0  0  0  0
    6.4092    5.1439    0.0000 O   0  0  0  0  0  0  0  0  0  0  0  0
    5.6065    2.6730    0.0000 C   0  0  0  0  0  0  0  0  0  0  0  0
    4.1799    3.1364    0.0000 O   0  0  0  0  0  0  0  0  0  0  0  0
    3.8679    4.6036    0.0000 C   0  0  0  0  0  0  0  0  0  0  0  0
  1  2  1  0  0  0  0
  2  3  1  0  0  0  0
  3  4  1  0  0  0  0
  4  5  1  0  0  0  0
  5  6  1  0  0  0  0
  6  7  1  0  0  0  0
  3  7  1  0  0  0  0
  7  8  1  1  0  0  0
  8  9  1  0  0  0  0
  9 10  1  0  0  0  0
 10 11  2  0  0  0  0
 10 12  1  0  0  0  0
 12 13  2  0  0  0  0
 13 14  1  0  0  0  0
 14 15  1  0  0  0  0
 14 16  2  0  0  0  0
 16 17  1  0  0  0  0
 17 18  1  0  0  0  0
 17 19  2  0  0  0  0
 12 19  1  0  0  0  0
 19 20  1  0  0  0  0
 20 21  1  0  0  0  0
M  END
> <chemblId>
CHEMBL1276426

> <bioactivity__type>
IC50

> <units>
nM

> <value>
38.9

$$$$

  CDK     11271518142D 0   0.00000     0.00000     0

 22 23  0  0  0  0              1 V2000 
   -1.6756   -3.0073    0.0000 C   0  0  0  0  0  0  0  0  0  0  0  0
   -0.3767   -2.2570    0.0000 C   0  0  0  0  0  0  0  0  0  0  0  0
   -0.3770   -0.7570    0.0000 N   0  0  0  0  0  0  0  0  0  0  0  0
   -1.5910    0.1250    0.0000 C   0  0  0  0  0  0  0  0  0  0  0  0
   -1.1270    1.5510    0.0000 C   0  0  0  0  0  0  0  0  0  0  0  0
    0.3730    1.5510    0.0000 C   0  0  0  0  0  0  0  0  0  0  0  0
    0.8360    0.1250    0.0000 C   0  0  0  0  0  0  0  0  0  0  0  0
    2.2626   -0.3384    0.0000 C   0  0  0  0  0  0  0  0  0  0  0  0
    3.3773    0.6654    0.0000 N   0  0  0  0  0  0  0  0  0  0  0  0
    4.8039    0.2020    0.0000 C   0  0  0  0  0  0  0  0  0  0  0  0
    5.1159   -1.2652    0.0000 O   0  0  0  0  0  0  0  0  0  0  0  0
    5.9185    1.2058    0.0000 C   0  0  0  0  0  0  0  0  0  0  0  0
    7.3451    0.7424    0.0000 C   0  0  0  0  0  0  0  0  0  0  0  0
    7.6571   -0.7248    0.0000 Br  0  0  0  0  0  0  0  0  0  0  0  0
    8.4598    1.7461    0.0000 C   0  0  0  0  0  0  0  0  0  0  0  0
    9.8864    1.2827    0.0000 Cl  0  0  0  0  0  0  0  0  0  0  0  0
    8.1478    3.2133    0.0000 C   0  0  0  0  0  0  0  0  0  0  0  0
    6.7212    3.6767    0.0000 C   0  0  0  0  0  0  0  0  0  0  0  0
    6.4092    5.1439    0.0000 O   0  0  0  0  0  0  0  0  0  0  0  0
    5.6065    2.6730    0.0000 C   0  0  0  0  0  0  0  0  0  0  0  0
    4.1799    3.1364    0.0000 O   0  0  0  0  0  0  0  0  0  0  0  0
    3.8679    4.6036    0.0000 C   0  0  0  0  0  0  0  0  0  0  0  0
  1  2  1  0  0  0  0
  2  3  1  0  0  0  0
  3  4  1  0  0  0  0
  4  5  1  0  0  0  0
  5  6  1  0  0  0  0
  6  7  1  0  0  0  0
  3  7  1  0  0  0  0
  7  8  1  1  0  0  0
  8  9  1  0  0  0  0
  9 10  1  0  0  0  0
 10 11  2  0  0  0  0
 10 12  1  0  0  0  0
 12 13  2  0  0  0  0
 13 14  1  0  0  0  0
 13 15  1  0  0  0  0
 15 16  1  0  0  0  0
 15 17  2  0  0  0  0
 17 18  1  0  0  0  0
 18 19  1  0  0  0  0
 18 20  2  0  0  0  0
 12 20  1  0  0  0  0
 20 21  1  0  0  0  0
 21 22  1  0  0  0  0
M  END
> <chemblId>
CHEMBL1276427

> <bioactivity__type>
IC50

> <units>
nM

> <value>
57.54

$$$$

  CDK     11271518142D 0   0.00000     0.00000     0

 23 24  0  0  0  0              1 V2000 
   -1.6756   -3.0073    0.0000 C   0  0  0  0  0  0  0  0  0  0  0  0
   -0.3767   -2.2570    0.0000 C   0  0  0  0  0  0  0  0  0  0  0  0
   -0.3770   -0.7570    0.0000 N   0  0  0  0  0  0  0  0  0  0  0  0
   -1.5910    0.1250    0.0000 C   0  0  0  0  0  0  0  0  0  0  0  0
   -1.1270    1.5510    0.0000 C   0  0  0  0  0  0  0  0  0  0  0  0
    0.3730    1.5510    0.0000 C   0  0  0  0  0  0  0  0  0  0  0  0
    0.8360    0.1250    0.0000 C   0  0  0  0  0  0  0  0  0  0  0  0
    2.2626   -0.3384    0.0000 C   0  0  0  0  0  0  0  0  0  0  0  0
    3.3773    0.6654    0.0000 N   0  0  0  0  0  0  0  0  0  0  0  0
    4.8039    0.2020    0.0000 C   0  0  0  0  0  0  0  0  0  0  0  0
    5.1159   -1.2652    0.0000 O   0  0  0  0  0  0  0  0  0  0  0  0
    5.9185    1.2058    0.0000 C   0  0  0  0  0  0  0  0  0  0  0  0
    7.3451    0.7424    0.0000 C   0  0  0  0  0  0  0  0  0  0  0  0
    7.6571   -0.7248    0.0000 C   0  0  0  0  0  0  0  0  0  0  0  0
    9.0838   -1.1882    0.0000 C   0  0  0  0  0  0  0  0  0  0  0  0
    8.4598    1.7461    0.0000 C   0  0  0  0  0  0  0  0  0  0  0  0
    9.8864    1.2827    0.0000 Cl  0  0  0  0  0  0  0  0  0  0  0  0
    8.1478    3.2133    0.0000 C   0  0  0  0  0  0  0  0  0  0  0  0
    6.7212    3.6767    0.0000 C   0  0  0  0  0  0  0  0  0  0  0  0
    6.4092    5.1439    0.0000 O   0  0  0  0  0  0  0  0  0  0  0  0
    5.6065    2.6730    0.0000 C   0  0  0  0  0  0  0  0  0  0  0  0
    4.1799    3.1364    0.0000 O   0  0  0  0  0  0  0  0  0  0  0  0
    3.8679    4.6036    0.0000 C   0  0  0  0  0  0  0  0  0  0  0  0
  1  2  1  0  0  0  0
  2  3  1  0  0  0  0
  3  4  1  0  0  0  0
  4  5  1  0  0  0  0
  5  6  1  0  0  0  0
  6  7  1  0  0  0  0
  3  7  1  0  0  0  0
  7  8  1  1  0  0  0
  8  9  1  0  0  0  0
  9 10  1  0  0  0  0
 10 11  2  0  0  0  0
 10 12  1  0  0  0  0
 12 13  2  0  0  0  0
 13 14  1  0  0  0  0
 14 15  1  0  0  0  0
 13 16  1  0  0  0  0
 16 17  1  0  0  0  0
 16 18  2  0  0  0  0
 18 19  1  0  0  0  0
 19 20  1  0  0  0  0
 19 21  2  0  0  0  0
 12 21  1  0  0  0  0
 21 22  1  0  0  0  0
 22 23  1  0  0  0  0
M  END
> <chemblId>
CHEMBL1276428

> <bioactivity__type>
IC50

> <units>
nM

> <value>
12.02

$$$$

  CDK     11271518142D 0   0.00000     0.00000     0

 21 22  0  0  0  0              1 V2000 
   -1.6756   -3.0073    0.0000 C   0  0  0  0  0  0  0  0  0  0  0  0
   -0.3767   -2.2570    0.0000 C   0  0  0  0  0  0  0  0  0  0  0  0
   -0.3770   -0.7570    0.0000 N   0  0  0  0  0  0  0  0  0  0  0  0
   -1.5910    0.1250    0.0000 C   0  0  0  0  0  0  0  0  0  0  0  0
   -1.1270    1.5510    0.0000 C   0  0  0  0  0  0  0  0  0  0  0  0
    0.3730    1.5510    0.0000 C   0  0  0  0  0  0  0  0  0  0  0  0
    0.8360    0.1250    0.0000 C   0  0  0  0  0  0  0  0  0  0  0  0
    2.2626   -0.3384    0.0000 C   0  0  0  0  0  0  0  0  0  0  0  0
    3.3773    0.6654    0.0000 N   0  0  0  0  0  0  0  0  0  0  0  0
    4.8039    0.2020    0.0000 C   0  0  0  0  0  0  0  0  0  0  0  0
    5.1159   -1.2652    0.0000 O   0  0  0  0  0  0  0  0  0  0  0  0
    5.9185    1.2058    0.0000 C   0  0  0  0  0  0  0  0  0  0  0  0
    7.3451    0.7424    0.0000 C   0  0  0  0  0  0  0  0  0  0  0  0
    8.4598    1.7461    0.0000 C   0  0  0  0  0  0  0  0  0  0  0  0
    9.8864    1.2827    0.0000 Br  0  0  0  0  0  0  0  0  0  0  0  0
    8.1478    3.2133    0.0000 C   0  0  0  0  0  0  0  0  0  0  0  0
    6.7212    3.6767    0.0000 C   0  0  0  0  0  0  0  0  0  0  0  0
    6.4092    5.1439    0.0000 O   0  0  0  0  0  0  0  0  0  0  0  0
    5.6065    2.6730    0.0000 C   0  0  0  0  0  0  0  0  0  0  0  0
    4.1799    3.1364    0.0000 O   0  0  0  0  0  0  0  0  0  0  0  0
    3.8679    4.6036    0.0000 C   0  0  0  0  0  0  0  0  0  0  0  0
  1  2  1  0  0  0  0
  2  3  1  0  0  0  0
  3  4  1  0  0  0  0
  4  5  1  0  0  0  0
  5  6  1  0  0  0  0
  6  7  1  0  0  0  0
  3  7  1  0  0  0  0
  7  8  1  1  0  0  0
  8  9  1  0  0  0  0
  9 10  1  0  0  0  0
 10 11  2  0  0  0  0
 10 12  1  0  0  0  0
 12 13  2  0  0  0  0
 13 14  1  0  0  0  0
 14 15  1  0  0  0  0
 14 16  2  0  0  0  0
 16 17  1  0  0  0  0
 17 18  1  0  0  0  0
 17 19  2  0  0  0  0
 12 19  1  0  0  0  0
 19 20  1  0  0  0  0
 20 21  1  0  0  0  0
M  END
> <chemblId>
CHEMBL1276459

> <bioactivity__type>
IC50

> <units>
nM

> <value>
8.32

$$$$

  CDK     11271518142D 0   0.00000     0.00000     0

 22 23  0  0  0  0              1 V2000 
   -1.6756   -3.0073    0.0000 C   0  0  0  0  0  0  0  0  0  0  0  0
   -0.3767   -2.2570    0.0000 C   0  0  0  0  0  0  0  0  0  0  0  0
   -0.3770   -0.7570    0.0000 N   0  0  0  0  0  0  0  0  0  0  0  0
   -1.5910    0.1250    0.0000 C   0  0  0  0  0  0  0  0  0  0  0  0
   -1.1270    1.5510    0.0000 C   0  0  0  0  0  0  0  0  0  0  0  0
    0.3730    1.5510    0.0000 C   0  0  0  0  0  0  0  0  0  0  0  0
    0.8360    0.1250    0.0000 C   0  0  0  0  0  0  0  0  0  0  0  0
    2.2626   -0.3384    0.0000 C   0  0  0  0  0  0  0  0  0  0  0  0
    3.3773    0.6654    0.0000 N   0  0  0  0  0  0  0  0  0  0  0  0
    4.8039    0.2020    0.0000 C   0  0  0  0  0  0  0  0  0  0  0  0
    5.1159   -1.2652    0.0000 O   0  0  0  0  0  0  0  0  0  0  0  0
    5.9185    1.2058    0.0000 C   0  0  0  0  0  0  0  0  0  0  0  0
    7.3451    0.7424    0.0000 C   0  0  0  0  0  0  0  0  0  0  0  0
    7.6571   -0.7248    0.0000 Cl  0  0  0  0  0  0  0  0  0  0  0  0
    8.4598    1.7461    0.0000 C   0  0  0  0  0  0  0  0  0  0  0  0
    9.8864    1.2827    0.0000 Br  0  0  0  0  0  0  0  0  0  0  0  0
    8.1478    3.2133    0.0000 C   0  0  0  0  0  0  0  0  0  0  0  0
    6.7212    3.6767    0.0000 C   0  0  0  0  0  0  0  0  0  0  0  0
    6.4092    5.1439    0.0000 O   0  0  0  0  0  0  0  0  0  0  0  0
    5.6065    2.6730    0.0000 C   0  0  0  0  0  0  0  0  0  0  0  0
    4.1799    3.1364    0.0000 O   0  0  0  0  0  0  0  0  0  0  0  0
    3.8679    4.6036    0.0000 C   0  0  0  0  0  0  0  0  0  0  0  0
  1  2  1  0  0  0  0
  2  3  1  0  0  0  0
  3  4  1  0  0  0  0
  4  5  1  0  0  0  0
  5  6  1  0  0  0  0
  6  7  1  0  0  0  0
  3  7  1  0  0  0  0
  7  8  1  1  0  0  0
  8  9  1  0  0  0  0
  9 10  1  0  0  0  0
 10 11  2  0  0  0  0
 10 12  1  0  0  0  0
 12 13  2  0  0  0  0
 13 14  1  0  0  0  0
 13 15  1  0  0  0  0
 15 16  1  0  0  0  0
 15 17  2  0  0  0  0
 17 18  1  0  0  0  0
 18 19  1  0  0  0  0
 18 20  2  0  0  0  0
 12 20  1  0  0  0  0
 20 21  1  0  0  0  0
 21 22  1  0  0  0  0
M  END
> <chemblId>
CHEMBL1276460

> <bioactivity__type>
IC50

> <units>
nM

> <value>
16.98

$$$$

  CDK     11271518142D 0   0.00000     0.00000     0

 22 23  0  0  0  0              1 V2000 
   -1.6756   -3.0073    0.0000 C   0  0  0  0  0  0  0  0  0  0  0  0
   -0.3767   -2.2570    0.0000 C   0  0  0  0  0  0  0  0  0  0  0  0
   -0.3770   -0.7570    0.0000 N   0  0  0  0  0  0  0  0  0  0  0  0
   -1.5910    0.1250    0.0000 C   0  0  0  0  0  0  0  0  0  0  0  0
   -1.1270    1.5510    0.0000 C   0  0  0  0  0  0  0  0  0  0  0  0
    0.3730    1.5510    0.0000 C   0  0  0  0  0  0  0  0  0  0  0  0
    0.8360    0.1250    0.0000 C   0  0  0  0  0  0  0  0  0  0  0  0
    2.2626   -0.3384    0.0000 C   0  0  0  0  0  0  0  0  0  0  0  0
    3.3773    0.6654    0.0000 N   0  0  0  0  0  0  0  0  0  0  0  0
    4.8039    0.2020    0.0000 C   0  0  0  0  0  0  0  0  0  0  0  0
    5.1159   -1.2652    0.0000 O   0  0  0  0  0  0  0  0  0  0  0  0
    5.9185    1.2058    0.0000 C   0  0  0  0  0  0  0  0  0  0  0  0
    7.3451    0.7424    0.0000 C   0  0  0  0  0  0  0  0  0  0  0  0
    7.6571   -0.7248    0.0000 Br  0  0  0  0  0  0  0  0  0  0  0  0
    8.4598    1.7461    0.0000 C   0  0  0  0  0  0  0  0  0  0  0  0
    9.8864    1.2827    0.0000 Br  0  0  0  0  0  0  0  0  0  0  0  0
    8.1478    3.2133    0.0000 C   0  0  0  0  0  0  0  0  0  0  0  0
    6.7212    3.6767    0.0000 C   0  0  0  0  0  0  0  0  0  0  0  0
    6.4092    5.1439    0.0000 O   0  0  0  0  0  0  0  0  0  0  0  0
    5.6065    2.6730    0.0000 C   0  0  0  0  0  0  0  0  0  0  0  0
    4.1799    3.1364    0.0000 O   0  0  0  0  0  0  0  0  0  0  0  0
    3.8679    4.6036    0.0000 C   0  0  0  0  0  0  0  0  0  0  0  0
  1  2  1  0  0  0  0
  2  3  1  0  0  0  0
  3  4  1  0  0  0  0
  4  5  1  0  0  0  0
  5  6  1  0  0  0  0
  6  7  1  0  0  0  0
  3  7  1  0  0  0  0
  7  8  1  1  0  0  0
  8  9  1  0  0  0  0
  9 10  1  0  0  0  0
 10 11  2  0  0  0  0
 10 12  1  0  0  0  0
 12 13  2  0  0  0  0
 13 14  1  0  0  0  0
 13 15  1  0  0  0  0
 15 16  1  0  0  0  0
 15 17  2  0  0  0  0
 17 18  1  0  0  0  0
 18 19  1  0  0  0  0
 18 20  2  0  0  0  0
 12 20  1  0  0  0  0
 20 21  1  0  0  0  0
 21 22  1  0  0  0  0
M  END
> <chemblId>
CHEMBL1276461

> <bioactivity__type>
IC50

> <units>
nM

> <value>
25.7

$$$$

  CDK     11271518142D 0   0.00000     0.00000     0

 23 24  0  0  0  0              1 V2000 
   -1.6756   -3.0073    0.0000 C   0  0  0  0  0  0  0  0  0  0  0  0
   -0.3767   -2.2570    0.0000 C   0  0  0  0  0  0  0  0  0  0  0  0
   -0.3770   -0.7570    0.0000 N   0  0  0  0  0  0  0  0  0  0  0  0
   -1.5910    0.1250    0.0000 C   0  0  0  0  0  0  0  0  0  0  0  0
   -1.1270    1.5510    0.0000 C   0  0  0  0  0  0  0  0  0  0  0  0
    0.3730    1.5510    0.0000 C   0  0  0  0  0  0  0  0  0  0  0  0
    0.8360    0.1250    0.0000 C   0  0  0  0  0  0  0  0  0  0  0  0
    2.2626   -0.3384    0.0000 C   0  0  0  0  0  0  0  0  0  0  0  0
    3.3773    0.6654    0.0000 N   0  0  0  0  0  0  0  0  0  0  0  0
    4.8039    0.2020    0.0000 C   0  0  0  0  0  0  0  0  0  0  0  0
    5.1159   -1.2652    0.0000 O   0  0  0  0  0  0  0  0  0  0  0  0
    5.9185    1.2058    0.0000 C   0  0  0  0  0  0  0  0  0  0  0  0
    7.3451    0.7424    0.0000 C   0  0  0  0  0  0  0  0  0  0  0  0
    7.6571   -0.7248    0.0000 O   0  0  0  0  0  0  0  0  0  0  0  0
    9.0838   -1.1882    0.0000 C   0  0  0  0  0  0  0  0  0  0  0  0
    8.4598    1.7461    0.0000 C   0  0  0  0  0  0  0  0  0  0  0  0
    9.8864    1.2827    0.0000 O   0  0  0  0  0  0  0  0  0  0  0  0
    8.1478    3.2133    0.0000 C   0  0  0  0  0  0  0  0  0  0  0  0
    6.7212    3.6767    0.0000 C   0  0  0  0  0  0  0  0  0  0  0  0
    6.4092    5.1439    0.0000 Br  0  0  0  0  0  0  0  0  0  0  0  0
    5.6065    2.6730    0.0000 C   0  0  0  0  0  0  0  0  0  0  0  0
    4.1799    3.1364    0.0000 O   0  0  0  0  0  0  0  0  0  0  0  0
    3.8679    4.6036    0.0000 C   0  0  0  0  0  0  0  0  0  0  0  0
  1  2  1  0  0  0  0
  2  3  1  0  0  0  0
  3  4  1  0  0  0  0
  4  5  1  0  0  0  0
  5  6  1  0  0  0  0
  6  7  1  0  0  0  0
  3  7  1  0  0  0  0
  7  8  1  1  0  0  0
  8  9  1  0  0  0  0
  9 10  1  0  0  0  0
 10 11  2  0  0  0  0
 10 12  1  0  0  0  0
 12 13  2  0  0  0  0
 13 14  1  0  0  0  0
 14 15  1  0  0  0  0
 13 16  1  0  0  0  0
 16 17  1  0  0  0  0
 16 18  2  0  0  0  0
 18 19  1  0  0  0  0
 19 20  1  0  0  0  0
 19 21  2  0  0  0  0
 12 21  1  0  0  0  0
 21 22  1  0  0  0  0
 22 23  1  0  0  0  0
M  END
> <chemblId>
CHEMBL1276494

> <bioactivity__type>
IC50

> <units>
nM

> <value>
1.41

$$$$

  CDK     11271518142D 0   0.00000     0.00000     0

 24 25  0  0  0  0              1 V2000 
   -1.6756   -3.0073    0.0000 C   0  0  0  0  0  0  0  0  0  0  0  0
   -0.3767   -2.2570    0.0000 C   0  0  0  0  0  0  0  0  0  0  0  0
   -0.3770   -0.7570    0.0000 N   0  0  0  0  0  0  0  0  0  0  0  0
   -1.5910    0.1250    0.0000 C   0  0  0  0  0  0  0  0  0  0  0  0
   -1.1270    1.5510    0.0000 C   0  0  0  0  0  0  0  0  0  0  0  0
    0.3730    1.5510    0.0000 C   0  0  0  0  0  0  0  0  0  0  0  0
    0.8360    0.1250    0.0000 C   0  0  0  0  0  0  0  0  0  0  0  0
    2.2626   -0.3384    0.0000 C   0  0  0  0  0  0  0  0  0  0  0  0
    3.3773    0.6654    0.0000 N   0  0  0  0  0  0  0  0  0  0  0  0
    4.8039    0.2020    0.0000 C   0  0  0  0  0  0  0  0  0  0  0  0
    5.1159   -1.2652    0.0000 O   0  0  0  0  0  0  0  0  0  0  0  0
    5.9185    1.2058    0.0000 C   0  0  0  0  0  0  0  0  0  0  0  0
    7.3451    0.7424    0.0000 C   0  0  0  0  0  0  0  0  0  0  0  0
    7.6571   -0.7248    0.0000 O   0  0  0  0  0  0  0  0  0  0  0  0
    9.0838   -1.1882    0.0000 C   0  0  0  0  0  0  0  0  0  0  0  0
    8.4598    1.7461    0.0000 C   0  0  0  0  0  0  0  0  0  0  0  0
    9.8864    1.2827    0.0000 O   0  0  0  0  0  0  0  0  0  0  0  0
    8.1478    3.2133    0.0000 C   0  0  0  0  0  0  0  0  0  0  0  0
    6.7212    3.6767    0.0000 C   0  0  0  0  0  0  0  0  0  0  0  0
    6.4092    5.1439    0.0000 Br  0  0  0  0  0  0  0  0  0  0  0  0
    5.6065    2.6730    0.0000 C   0  0  0  0  0  0  0  0  0  0  0  0
    4.1799    3.1364    0.0000 N   0  3  0  0  0  0  0  0  0  0  0  0
    3.8679    4.6036    0.0000 O   0  0  0  0  0  0  0  0  0  0  0  0
    3.0653    2.1326    0.0000 O   0  5  0  0  0  0  0  0  0  0  0  0
  1  2  1  0  0  0  0
  2  3  1  0  0  0  0
  3  4  1  0  0  0  0
  4  5  1  0  0  0  0
  5  6  1  0  0  0  0
  6  7  1  0  0  0  0
  3  7  1  0  0  0  0
  7  8  1  1  0  0  0
  8  9  1  0  0  0  0
  9 10  1  0  0  0  0
 10 11  2  0  0  0  0
 10 12  1  0  0  0  0
 12 13  2  0  0  0  0
 13 14  1  0  0  0  0
 14 15  1  0  0  0  0
 13 16  1  0  0  0  0
 16 17  1  0  0  0  0
 16 18  2  0  0  0  0
 18 19  1  0  0  0  0
 19 20  1  0  0  0  0
 19 21  2  0  0  0  0
 12 21  1  0  0  0  0
 21 22  1  0  0  0  0
 22 23  2  0  0  0  0
 22 24  1  0  0  0  0
M  END
> <chemblId>
CHEMBL1276495

> <bioactivity__type>
IC50

> <units>
nM

> <value>
186.21

$$$$

  CDK     11271518142D 0   0.00000     0.00000     0

 21 22  0  0  0  0              1 V2000 
   -1.6756   -3.0073    0.0000 C   0  0  0  0  0  0  0  0  0  0  0  0
   -0.3767   -2.2570    0.0000 C   0  0  0  0  0  0  0  0  0  0  0  0
   -0.3770   -0.7570    0.0000 N   0  0  0  0  0  0  0  0  0  0  0  0
   -1.5910    0.1250    0.0000 C   0  0  0  0  0  0  0  0  0  0  0  0
   -1.1270    1.5510    0.0000 C   0  0  0  0  0  0  0  0  0  0  0  0
    0.3730    1.5510    0.0000 C   0  0  0  0  0  0  0  0  0  0  0  0
    0.8360    0.1250    0.0000 C   0  0  0  0  0  0  0  0  0  0  0  0
    2.2626   -0.3384    0.0000 C   0  0  0  0  0  0  0  0  0  0  0  0
    3.3773    0.6654    0.0000 N   0  0  0  0  0  0  0  0  0  0  0  0
    4.8039    0.2020    0.0000 C   0  0  0  0  0  0  0  0  0  0  0  0
    5.1159   -1.2652    0.0000 O   0  0  0  0  0  0  0  0  0  0  0  0
    5.9185    1.2058    0.0000 C   0  0  0  0  0  0  0  0  0  0  0  0
    7.3451    0.7424    0.0000 C   0  0  0  0  0  0  0  0  0  0  0  0
    8.4598    1.7461    0.0000 C   0  0  0  0  0  0  0  0  0  0  0  0
    9.8864    1.2827    0.0000 I   0  0  0  0  0  0  0  0  0  0  0  0
    8.1478    3.2133    0.0000 C   0  0  0  0  0  0  0  0  0  0  0  0
    6.7212    3.6767    0.0000 C   0  0  0  0  0  0  0  0  0  0  0  0
    6.4092    5.1439    0.0000 O   0  0  0  0  0  0  0  0  0  0  0  0
    5.6065    2.6730    0.0000 C   0  0  0  0  0  0  0  0  0  0  0  0
    4.1799    3.1364    0.0000 O   0  0  0  0  0  0  0  0  0  0  0  0
    3.8679    4.6036    0.0000 C   0  0  0  0  0  0  0  0  0  0  0  0
  1  2  1  0  0  0  0
  2  3  1  0  0  0  0
  3  4  1  0  0  0  0
  4  5  1  0  0  0  0
  5  6  1  0  0  0  0
  6  7  1  0  0  0  0
  3  7  1  0  0  0  0
  7  8  1  1  0  0  0
  8  9  1  0  0  0  0
  9 10  1  0  0  0  0
 10 11  2  0  0  0  0
 10 12  1  0  0  0  0
 12 13  2  0  0  0  0
 13 14  1  0  0  0  0
 14 15  1  0  0  0  0
 14 16  2  0  0  0  0
 16 17  1  0  0  0  0
 17 18  1  0  0  0  0
 17 19  2  0  0  0  0
 12 19  1  0  0  0  0
 19 20  1  0  0  0  0
 20 21  1  0  0  0  0
M  END
> <chemblId>
CHEMBL1276496

> <bioactivity__type>
IC50

> <units>
nM

> <value>
3.02

$$$$

  CDK     11271518142D 0   0.00000     0.00000     0

 22 23  0  0  0  0              1 V2000 
   -1.6756   -3.0073    0.0000 C   0  0  0  0  0  0  0  0  0  0  0  0
   -0.3767   -2.2570    0.0000 C   0  0  0  0  0  0  0  0  0  0  0  0
   -0.3770   -0.7570    0.0000 N   0  0  0  0  0  0  0  0  0  0  0  0
   -1.5910    0.1250    0.0000 C   0  0  0  0  0  0  0  0  0  0  0  0
   -1.1270    1.5510    0.0000 C   0  0  0  0  0  0  0  0  0  0  0  0
    0.3730    1.5510    0.0000 C   0  0  0  0  0  0  0  0  0  0  0  0
    0.8360    0.1250    0.0000 C   0  0  0  0  0  0  0  0  0  0  0  0
    2.2626   -0.3384    0.0000 C   0  0  0  0  0  0  0  0  0  0  0  0
    3.3773    0.6654    0.0000 N   0  0  0  0  0  0  0  0  0  0  0  0
    4.8039    0.2020    0.0000 C   0  0  0  0  0  0  0  0  0  0  0  0
    5.1159   -1.2652    0.0000 O   0  0  0  0  0  0  0  0  0  0  0  0
    5.9185    1.2058    0.0000 C   0  0  0  0  0  0  0  0  0  0  0  0
    7.3451    0.7424    0.0000 C   0  0  0  0  0  0  0  0  0  0  0  0
    7.6571   -0.7248    0.0000 Cl  0  0  0  0  0  0  0  0  0  0  0  0
    8.4598    1.7461    0.0000 C   0  0  0  0  0  0  0  0  0  0  0  0
    9.8864    1.2827    0.0000 C   0  0  0  0  0  0  0  0  0  0  0  0
    8.1478    3.2133    0.0000 C   0  0  0  0  0  0  0  0  0  0  0  0
    6.7212    3.6767    0.0000 C   0  0  0  0  0  0  0  0  0  0  0  0
    6.4092    5.1439    0.0000 O   0  0  0  0  0  0  0  0  0  0  0  0
    5.6065    2.6730    0.0000 C   0  0  0  0  0  0  0  0  0  0  0  0
    4.1799    3.1364    0.0000 O   0  0  0  0  0  0  0  0  0  0  0  0
    3.8679    4.6036    0.0000 C   0  0  0  0  0  0  0  0  0  0  0  0
  1  2  1  0  0  0  0
  2  3  1  0  0  0  0
  3  4  1  0  0  0  0
  4  5  1  0  0  0  0
  5  6  1  0  0  0  0
  6  7  1  0  0  0  0
  3  7  1  0  0  0  0
  7  8  1  1  0  0  0
  8  9  1  0  0  0  0
  9 10  1  0  0  0  0
 10 11  2  0  0  0  0
 10 12  1  0  0  0  0
 12 13  2  0  0  0  0
 13 14  1  0  0  0  0
 13 15  1  0  0  0  0
 15 16  1  0  0  0  0
 15 17  2  0  0  0  0
 17 18  1  0  0  0  0
 18 19  1  0  0  0  0
 18 20  2  0  0  0  0
 12 20  1  0  0  0  0
 20 21  1  0  0  0  0
 21 22  1  0  0  0  0
M  END
> <chemblId>
CHEMBL1276527

> <bioactivity__type>
IC50

> <units>
nM

> <value>
25.7

$$$$

  CDK     11271518142D 0   0.00000     0.00000     0

 22 23  0  0  0  0              1 V2000 
   -1.6756   -3.0073    0.0000 C   0  0  0  0  0  0  0  0  0  0  0  0
   -0.3767   -2.2570    0.0000 C   0  0  0  0  0  0  0  0  0  0  0  0
   -0.3770   -0.7570    0.0000 N   0  0  0  0  0  0  0  0  0  0  0  0
   -1.5910    0.1250    0.0000 C   0  0  0  0  0  0  0  0  0  0  0  0
   -1.1270    1.5510    0.0000 C   0  0  0  0  0  0  0  0  0  0  0  0
    0.3730    1.5510    0.0000 C   0  0  0  0  0  0  0  0  0  0  0  0
    0.8360    0.1250    0.0000 C   0  0  0  0  0  0  0  0  0  0  0  0
    2.2626   -0.3384    0.0000 C   0  0  0  0  0  0  0  0  0  0  0  0
    3.3773    0.6654    0.0000 N   0  0  0  0  0  0  0  0  0  0  0  0
    4.8039    0.2020    0.0000 C   0  0  0  0  0  0  0  0  0  0  0  0
    5.1159   -1.2652    0.0000 O   0  0  0  0  0  0  0  0  0  0  0  0
    5.9185    1.2058    0.0000 C   0  0  0  0  0  0  0  0  0  0  0  0
    7.3451    0.7424    0.0000 C   0  0  0  0  0  0  0  0  0  0  0  0
    7.6571   -0.7248    0.0000 C   0  0  0  0  0  0  0  0  0  0  0  0
    8.4598    1.7461    0.0000 C   0  0  0  0  0  0  0  0  0  0  0  0
    9.8864    1.2827    0.0000 C   0  0  0  0  0  0  0  0  0  0  0  0
    8.1478    3.2133    0.0000 C   0  0  0  0  0  0  0  0  0  0  0  0
    6.7212    3.6767    0.0000 C   0  0  0  0  0  0  0  0  0  0  0  0
    6.4092    5.1439    0.0000 O   0  0  0  0  0  0  0  0  0  0  0  0
    5.6065    2.6730    0.0000 C   0  0  0  0  0  0  0  0  0  0  0  0
    4.1799    3.1364    0.0000 O   0  0  0  0  0  0  0  0  0  0  0  0
    3.8679    4.6036    0.0000 C   0  0  0  0  0  0  0  0  0  0  0  0
  1  2  1  0  0  0  0
  2  3  1  0  0  0  0
  3  4  1  0  0  0  0
  4  5  1  0  0  0  0
  5  6  1  0  0  0  0
  6  7  1  0  0  0  0
  3  7  1  0  0  0  0
  7  8  1  1  0  0  0
  8  9  1  0  0  0  0
  9 10  1  0  0  0  0
 10 11  2  0  0  0  0
 10 12  1  0  0  0  0
 12 13  2  0  0  0  0
 13 14  1  0  0  0  0
 13 15  1  0  0  0  0
 15 16  1  0  0  0  0
 15 17  2  0  0  0  0
 17 18  1  0  0  0  0
 18 19  1  0  0  0  0
 18 20  2  0  0  0  0
 12 20  1  0  0  0  0
 20 21  1  0  0  0  0
 21 22  1  0  0  0  0
M  END
> <chemblId>
CHEMBL1276528

> <bioactivity__type>
IC50

> <units>
nM

> <value>
7.76

$$$$

  CDK     11271518142D 0   0.00000     0.00000     0

 22 23  0  0  0  0              1 V2000 
   -1.6756   -3.0073    0.0000 C   0  0  0  0  0  0  0  0  0  0  0  0
   -0.3767   -2.2570    0.0000 C   0  0  0  0  0  0  0  0  0  0  0  0
   -0.3770   -0.7570    0.0000 N   0  0  0  0  0  0  0  0  0  0  0  0
   -1.5910    0.1250    0.0000 C   0  0  0  0  0  0  0  0  0  0  0  0
   -1.1270    1.5510    0.0000 C   0  0  0  0  0  0  0  0  0  0  0  0
    0.3730    1.5510    0.0000 C   0  0  0  0  0  0  0  0  0  0  0  0
    0.8360    0.1250    0.0000 C   0  0  0  0  0  0  0  0  0  0  0  0
    2.2626   -0.3384    0.0000 C   0  0  0  0  0  0  0  0  0  0  0  0
    3.3773    0.6654    0.0000 N   0  0  0  0  0  0  0  0  0  0  0  0
    4.8039    0.2020    0.0000 C   0  0  0  0  0  0  0  0  0  0  0  0
    5.1159   -1.2652    0.0000 O   0  0  0  0  0  0  0  0  0  0  0  0
    5.9185    1.2058    0.0000 C   0  0  0  0  0  0  0  0  0  0  0  0
    7.3451    0.7424    0.0000 C   0  0  0  0  0  0  0  0  0  0  0  0
    8.4598    1.7461    0.0000 C   0  0  0  0  0  0  0  0  0  0  0  0
    9.8864    1.2827    0.0000 C   0  0  0  0  0  0  0  0  0  0  0  0
   11.0010    2.2865    0.0000 C   0  0  0  0  0  0  0  0  0  0  0  0
    8.1478    3.2133    0.0000 C   0  0  0  0  0  0  0  0  0  0  0  0
    6.7212    3.6767    0.0000 C   0  0  0  0  0  0  0  0  0  0  0  0
    6.4092    5.1439    0.0000 O   0  0  0  0  0  0  0  0  0  0  0  0
    5.6065    2.6730    0.0000 C   0  0  0  0  0  0  0  0  0  0  0  0
    4.1799    3.1364    0.0000 O   0  0  0  0  0  0  0  0  0  0  0  0
    3.8679    4.6036    0.0000 C   0  0  0  0  0  0  0  0  0  0  0  0
  1  2  1  0  0  0  0
  2  3  1  0  0  0  0
  3  4  1  0  0  0  0
  4  5  1  0  0  0  0
  5  6  1  0  0  0  0
  6  7  1  0  0  0  0
  3  7  1  0  0  0  0
  7  8  1  1  0  0  0
  8  9  1  0  0  0  0
  9 10  1  0  0  0  0
 10 11  2  0  0  0  0
 10 12  1  0  0  0  0
 12 13  2  0  0  0  0
 13 14  1  0  0  0  0
 14 15  1  0  0  0  0
 15 16  1  0  0  0  0
 14 17  2  0  0  0  0
 17 18  1  0  0  0  0
 18 19  1  0  0  0  0
 18 20  2  0  0  0  0
 12 20  1  0  0  0  0
 20 21  1  0  0  0  0
 21 22  1  0  0  0  0
M  END
> <chemblId>
CHEMBL1276529

> <bioactivity__type>
IC50

> <units>
nM

> <value>
2.88

$$$$

  CDK     11271518142D 0   0.00000     0.00000     0

 23 24  0  0  0  0              1 V2000 
   -1.6756   -3.0073    0.0000 C   0  0  0  0  0  0  0  0  0  0  0  0
   -0.3767   -2.2570    0.0000 C   0  0  0  0  0  0  0  0  0  0  0  0
   -0.3770   -0.7570    0.0000 N   0  0  0  0  0  0  0  0  0  0  0  0
   -1.5910    0.1250    0.0000 C   0  0  0  0  0  0  0  0  0  0  0  0
   -1.1270    1.5510    0.0000 C   0  0  0  0  0  0  0  0  0  0  0  0
    0.3730    1.5510    0.0000 C   0  0  0  0  0  0  0  0  0  0  0  0
    0.8360    0.1250    0.0000 C   0  0  0  0  0  0  0  0  0  0  0  0
    2.2626   -0.3384    0.0000 C   0  0  0  0  0  0  0  0  0  0  0  0
    3.3773    0.6654    0.0000 N   0  0  0  0  0  0  0  0  0  0  0  0
    4.8039    0.2020    0.0000 C   0  0  0  0  0  0  0  0  0  0  0  0
    5.1159   -1.2652    0.0000 O   0  0  0  0  0  0  0  0  0  0  0  0
    5.9185    1.2058    0.0000 C   0  0  0  0  0  0  0  0  0  0  0  0
    7.3451    0.7424    0.0000 C   0  0  0  0  0  0  0  0  0  0  0  0
    7.6571   -0.7248    0.0000 F   0  0  0  0  0  0  0  0  0  0  0  0
    8.4598    1.7461    0.0000 C   0  0  0  0  0  0  0  0  0  0  0  0
    9.8864    1.2827    0.0000 C   0  0  0  0  0  0  0  0  0  0  0  0
   11.0010    2.2865    0.0000 C   0  0  0  0  0  0  0  0  0  0  0  0
    8.1478    3.2133    0.0000 C   0  0  0  0  0  0  0  0  0  0  0  0
    6.7212    3.6767    0.0000 C   0  0  0  0  0  0  0  0  0  0  0  0
    6.4092    5.1439    0.0000 O   0  0  0  0  0  0  0  0  0  0  0  0
    5.6065    2.6730    0.0000 C   0  0  0  0  0  0  0  0  0  0  0  0
    4.1799    3.1364    0.0000 O   0  0  0  0  0  0  0  0  0  0  0  0
    3.8679    4.6036    0.0000 C   0  0  0  0  0  0  0  0  0  0  0  0
  1  2  1  0  0  0  0
  2  3  1  0  0  0  0
  3  4  1  0  0  0  0
  4  5  1  0  0  0  0
  5  6  1  0  0  0  0
  6  7  1  0  0  0  0
  3  7  1  0  0  0  0
  7  8  1  1  0  0  0
  8  9  1  0  0  0  0
  9 10  1  0  0  0  0
 10 11  2  0  0  0  0
 10 12  1  0  0  0  0
 12 13  2  0  0  0  0
 13 14  1  0  0  0  0
 13 15  1  0  0  0  0
 15 16  1  0  0  0  0
 16 17  1  0  0  0  0
 15 18  2  0  0  0  0
 18 19  1  0  0  0  0
 19 20  1  0  0  0  0
 19 21  2  0  0  0  0
 12 21  1  0  0  0  0
 21 22  1  0  0  0  0
 22 23  1  0  0  0  0
M  END
> <chemblId>
CHEMBL1276559

> <bioactivity__type>
IC50

> <units>
nM

> <value>
1.51

$$$$

  CDK     11271518142D 0   0.00000     0.00000     0

 23 24  0  0  0  0              1 V2000 
   -1.6756   -3.0073    0.0000 C   0  0  0  0  0  0  0  0  0  0  0  0
   -0.3767   -2.2570    0.0000 C   0  0  0  0  0  0  0  0  0  0  0  0
   -0.3770   -0.7570    0.0000 N   0  0  0  0  0  0  0  0  0  0  0  0
   -1.5910    0.1250    0.0000 C   0  0  0  0  0  0  0  0  0  0  0  0
   -1.1270    1.5510    0.0000 C   0  0  0  0  0  0  0  0  0  0  0  0
    0.3730    1.5510    0.0000 C   0  0  0  0  0  0  0  0  0  0  0  0
    0.8360    0.1250    0.0000 C   0  0  0  0  0  0  0  0  0  0  0  0
    2.2626   -0.3384    0.0000 C   0  0  0  0  0  0  0  0  0  0  0  0
    3.3773    0.6654    0.0000 N   0  0  0  0  0  0  0  0  0  0  0  0
    4.8039    0.2020    0.0000 C   0  0  0  0  0  0  0  0  0  0  0  0
    5.1159   -1.2652    0.0000 O   0  0  0  0  0  0  0  0  0  0  0  0
    5.9185    1.2058    0.0000 C   0  0  0  0  0  0  0  0  0  0  0  0
    7.3451    0.7424    0.0000 C   0  0  0  0  0  0  0  0  0  0  0  0
    7.6571   -0.7248    0.0000 Cl  0  0  0  0  0  0  0  0  0  0  0  0
    8.4598    1.7461    0.0000 C   0  0  0  0  0  0  0  0  0  0  0  0
    9.8864    1.2827    0.0000 C   0  0  0  0  0  0  0  0  0  0  0  0
   11.0010    2.2865    0.0000 C   0  0  0  0  0  0  0  0  0  0  0  0
    8.1478    3.2133    0.0000 C   0  0  0  0  0  0  0  0  0  0  0  0
    6.7212    3.6767    0.0000 C   0  0  0  0  0  0  0  0  0  0  0  0
    6.4092    5.1439    0.0000 O   0  0  0  0  0  0  0  0  0  0  0  0
    5.6065    2.6730    0.0000 C   0  0  0  0  0  0  0  0  0  0  0  0
    4.1799    3.1364    0.0000 O   0  0  0  0  0  0  0  0  0  0  0  0
    3.8679    4.6036    0.0000 C   0  0  0  0  0  0  0  0  0  0  0  0
  1  2  1  0  0  0  0
  2  3  1  0  0  0  0
  3  4  1  0  0  0  0
  4  5  1  0  0  0  0
  5  6  1  0  0  0  0
  6  7  1  0  0  0  0
  3  7  1  0  0  0  0
  7  8  1  1  0  0  0
  8  9  1  0  0  0  0
  9 10  1  0  0  0  0
 10 11  2  0  0  0  0
 10 12  1  0  0  0  0
 12 13  2  0  0  0  0
 13 14  1  0  0  0  0
 13 15  1  0  0  0  0
 15 16  1  0  0  0  0
 16 17  1  0  0  0  0
 15 18  2  0  0  0  0
 18 19  1  0  0  0  0
 19 20  1  0  0  0  0
 19 21  2  0  0  0  0
 12 21  1  0  0  0  0
 21 22  1  0  0  0  0
 22 23  1  0  0  0  0
M  END
> <chemblId>
CHEMBL1276560

> <bioactivity__type>
IC50

> <units>
nM

> <value>
0.912

$$$$

  CDK     11271518142D 0   0.00000     0.00000     0

 23 24  0  0  0  0              1 V2000 
   -1.6756   -3.0073    0.0000 C   0  0  0  0  0  0  0  0  0  0  0  0
   -0.3767   -2.2570    0.0000 C   0  0  0  0  0  0  0  0  0  0  0  0
   -0.3770   -0.7570    0.0000 N   0  0  0  0  0  0  0  0  0  0  0  0
   -1.5910    0.1250    0.0000 C   0  0  0  0  0  0  0  0  0  0  0  0
   -1.1270    1.5510    0.0000 C   0  0  0  0  0  0  0  0  0  0  0  0
    0.3730    1.5510    0.0000 C   0  0  0  0  0  0  0  0  0  0  0  0
    0.8360    0.1250    0.0000 C   0  0  0  0  0  0  0  0  0  0  0  0
    2.2626   -0.3384    0.0000 C   0  0  0  0  0  0  0  0  0  0  0  0
    3.3773    0.6654    0.0000 N   0  0  0  0  0  0  0  0  0  0  0  0
    4.8039    0.2020    0.0000 C   0  0  0  0  0  0  0  0  0  0  0  0
    5.1159   -1.2652    0.0000 O   0  0  0  0  0  0  0  0  0  0  0  0
    5.9185    1.2058    0.0000 C   0  0  0  0  0  0  0  0  0  0  0  0
    7.3451    0.7424    0.0000 C   0  0  0  0  0  0  0  0  0  0  0  0
    7.6571   -0.7248    0.0000 Br  0  0  0  0  0  0  0  0  0  0  0  0
    8.4598    1.7461    0.0000 C   0  0  0  0  0  0  0  0  0  0  0  0
    9.8864    1.2827    0.0000 C   0  0  0  0  0  0  0  0  0  0  0  0
   11.0010    2.2865    0.0000 C   0  0  0  0  0  0  0  0  0  0  0  0
    8.1478    3.2133    0.0000 C   0  0  0  0  0  0  0  0  0  0  0  0
    6.7212    3.6767    0.0000 C   0  0  0  0  0  0  0  0  0  0  0  0
    6.4092    5.1439    0.0000 O   0  0  0  0  0  0  0  0  0  0  0  0
    5.6065    2.6730    0.0000 C   0  0  0  0  0  0  0  0  0  0  0  0
    4.1799    3.1364    0.0000 O   0  0  0  0  0  0  0  0  0  0  0  0
    3.8679    4.6036    0.0000 C   0  0  0  0  0  0  0  0  0  0  0  0
  1  2  1  0  0  0  0
  2  3  1  0  0  0  0
  3  4  1  0  0  0  0
  4  5  1  0  0  0  0
  5  6  1  0  0  0  0
  6  7  1  0  0  0  0
  3  7  1  0  0  0  0
  7  8  1  1  0  0  0
  8  9  1  0  0  0  0
  9 10  1  0  0  0  0
 10 11  2  0  0  0  0
 10 12  1  0  0  0  0
 12 13  2  0  0  0  0
 13 14  1  0  0  0  0
 13 15  1  0  0  0  0
 15 16  1  0  0  0  0
 16 17  1  0  0  0  0
 15 18  2  0  0  0  0
 18 19  1  0  0  0  0
 19 20  1  0  0  0  0
 19 21  2  0  0  0  0
 12 21  1  0  0  0  0
 21 22  1  0  0  0  0
 22 23  1  0  0  0  0
M  END
> <chemblId>
CHEMBL1276561

> <bioactivity__type>
IC50

> <units>
nM

> <value>
2.29

$$$$

  CDK     11271518142D 0   0.00000     0.00000     0

 23 24  0  0  0  0              1 V2000 
   12.4277    1.8231    0.0000 C   0  0  0  0  0  0  0  0  0  0  0  0
   11.0010    2.2865    0.0000 C   0  0  0  0  0  0  0  0  0  0  0  0
    9.8864    1.2827    0.0000 C   0  0  0  0  0  0  0  0  0  0  0  0
    8.4598    1.7461    0.0000 C   0  0  0  0  0  0  0  0  0  0  0  0
    8.1478    3.2133    0.0000 C   0  0  0  0  0  0  0  0  0  0  0  0
    6.7212    3.6767    0.0000 C   0  0  0  0  0  0  0  0  0  0  0  0
    6.4092    5.1439    0.0000 O   0  0  0  0  0  0  0  0  0  0  0  0
    5.6065    2.6730    0.0000 C   0  0  0  0  0  0  0  0  0  0  0  0
    4.1799    3.1364    0.0000 O   0  0  0  0  0  0  0  0  0  0  0  0
    3.8679    4.6036    0.0000 C   0  0  0  0  0  0  0  0  0  0  0  0
    5.9185    1.2058    0.0000 C   0  0  0  0  0  0  0  0  0  0  0  0
    7.3451    0.7424    0.0000 C   0  0  0  0  0  0  0  0  0  0  0  0
    4.8039    0.2020    0.0000 C   0  0  0  0  0  0  0  0  0  0  0  0
    5.1159   -1.2652    0.0000 O   0  0  0  0  0  0  0  0  0  0  0  0
    3.3773    0.6654    0.0000 N   0  0  0  0  0  0  0  0  0  0  0  0
    2.2626   -0.3384    0.0000 C   0  0  0  0  0  0  0  0  0  0  0  0
    0.8360    0.1250    0.0000 C   0  0  0  0  0  0  0  0  0  0  0  0
    0.3730    1.5510    0.0000 C   0  0  0  0  0  0  0  0  0  0  0  0
   -1.1270    1.5510    0.0000 C   0  0  0  0  0  0  0  0  0  0  0  0
   -1.5910    0.1250    0.0000 C   0  0  0  0  0  0  0  0  0  0  0  0
   -0.3770   -0.7570    0.0000 N   0  0  0  0  0  0  0  0  0  0  0  0
   -0.3767   -2.2570    0.0000 C   0  0  0  0  0  0  0  0  0  0  0  0
   -1.6756   -3.0073    0.0000 C   0  0  0  0  0  0  0  0  0  0  0  0
  1  2  1  0  0  0  0
  2  3  1  0  0  0  0
  3  4  1  0  0  0  0
  4  5  2  0  0  0  0
  5  6  1  0  0  0  0
  6  7  1  0  0  0  0
  6  8  2  0  0  0  0
  8  9  1  0  0  0  0
  9 10  1  0  0  0  0
  8 11  1  0  0  0  0
 11 12  2  0  0  0  0
  4 12  1  0  0  0  0
 11 13  1  0  0  0  0
 13 14  2  0  0  0  0
 13 15  1  0  0  0  0
 15 16  1  0  0  0  0
 17 16  1  1  0  0  0
 17 18  1  0  0  0  0
 18 19  1  0  0  0  0
 19 20  1  0  0  0  0
 20 21  1  0  0  0  0
 17 21  1  0  0  0  0
 21 22  1  0  0  0  0
 22 23  1  0  0  0  0
M  END
> <chemblId>
CHEMBL1276585

> <bioactivity__type>
IC50

> <units>
nM

> <value>
0.501

$$$$

  CDK     11271518142D 0   0.00000     0.00000     0

 22 23  0  0  0  0              1 V2000 
   -1.6756   -3.0073    0.0000 C   0  0  0  0  0  0  0  0  0  0  0  0
   -0.3767   -2.2570    0.0000 C   0  0  0  0  0  0  0  0  0  0  0  0
   -0.3770   -0.7570    0.0000 N   0  0  0  0  0  0  0  0  0  0  0  0
   -1.5910    0.1250    0.0000 C   0  0  0  0  0  0  0  0  0  0  0  0
   -1.1270    1.5510    0.0000 C   0  0  0  0  0  0  0  0  0  0  0  0
    0.3730    1.5510    0.0000 C   0  0  0  0  0  0  0  0  0  0  0  0
    0.8360    0.1250    0.0000 C   0  0  0  0  0  0  0  0  0  0  0  0
    2.2626   -0.3384    0.0000 C   0  0  0  0  0  0  0  0  0  0  0  0
    3.3773    0.6654    0.0000 N   0  0  0  0  0  0  0  0  0  0  0  0
    4.8039    0.2020    0.0000 C   0  0  0  0  0  0  0  0  0  0  0  0
    5.1159   -1.2652    0.0000 O   0  0  0  0  0  0  0  0  0  0  0  0
    5.9185    1.2058    0.0000 C   0  0  0  0  0  0  0  0  0  0  0  0
    7.3451    0.7424    0.0000 C   0  0  0  0  0  0  0  0  0  0  0  0
    8.4598    1.7461    0.0000 C   0  0  0  0  0  0  0  0  0  0  0  0
    9.8864    1.2827    0.0000 O   0  0  0  0  0  0  0  0  0  0  0  0
   11.0010    2.2865    0.0000 C   0  0  0  0  0  0  0  0  0  0  0  0
    8.1478    3.2133    0.0000 C   0  0  0  0  0  0  0  0  0  0  0  0
    6.7212    3.6767    0.0000 C   0  0  0  0  0  0  0  0  0  0  0  0
    6.4092    5.1439    0.0000 O   0  0  0  0  0  0  0  0  0  0  0  0
    5.6065    2.6730    0.0000 C   0  0  0  0  0  0  0  0  0  0  0  0
    4.1799    3.1364    0.0000 O   0  0  0  0  0  0  0  0  0  0  0  0
    3.8679    4.6036    0.0000 C   0  0  0  0  0  0  0  0  0  0  0  0
  1  2  1  0  0  0  0
  2  3  1  0  0  0  0
  3  4  1  0  0  0  0
  4  5  1  0  0  0  0
  5  6  1  0  0  0  0
  6  7  1  0  0  0  0
  3  7  1  0  0  0  0
  7  8  1  1  0  0  0
  8  9  1  0  0  0  0
  9 10  1  0  0  0  0
 10 11  2  0  0  0  0
 10 12  1  0  0  0  0
 12 13  2  0  0  0  0
 13 14  1  0  0  0  0
 14 15  1  0  0  0  0
 15 16  1  0  0  0  0
 14 17  2  0  0  0  0
 17 18  1  0  0  0  0
 18 19  1  0  0  0  0
 18 20  2  0  0  0  0
 12 20  1  0  0  0  0
 20 21  1  0  0  0  0
 21 22  1  0  0  0  0
M  END
> <chemblId>
CHEMBL1276586

> <bioactivity__type>
IC50

> <units>
nM

> <value>
204.17

$$$$

  CDK     11271518142D 0   0.00000     0.00000     0

 23 24  0  0  0  0              1 V2000 
   -1.6756   -3.0073    0.0000 C   0  0  0  0  0  0  0  0  0  0  0  0
   -0.3767   -2.2570    0.0000 C   0  0  0  0  0  0  0  0  0  0  0  0
   -0.3770   -0.7570    0.0000 N   0  0  0  0  0  0  0  0  0  0  0  0
   -1.5910    0.1250    0.0000 C   0  0  0  0  0  0  0  0  0  0  0  0
   -1.1270    1.5510    0.0000 C   0  0  0  0  0  0  0  0  0  0  0  0
    0.3730    1.5510    0.0000 C   0  0  0  0  0  0  0  0  0  0  0  0
    0.8360    0.1250    0.0000 C   0  0  0  0  0  0  0  0  0  0  0  0
    2.2626   -0.3384    0.0000 C   0  0  0  0  0  0  0  0  0  0  0  0
    3.3773    0.6654    0.0000 N   0  0  0  0  0  0  0  0  0  0  0  0
    4.8039    0.2020    0.0000 C   0  0  0  0  0  0  0  0  0  0  0  0
    5.1159   -1.2652    0.0000 O   0  0  0  0  0  0  0  0  0  0  0  0
    5.9185    1.2058    0.0000 C   0  0  0  0  0  0  0  0  0  0  0  0
    7.3451    0.7424    0.0000 C   0  0  0  0  0  0  0  0  0  0  0  0
    7.6571   -0.7248    0.0000 Br  0  0  0  0  0  0  0  0  0  0  0  0
    8.4598    1.7461    0.0000 C   0  0  0  0  0  0  0  0  0  0  0  0
    9.8864    1.2827    0.0000 O   0  0  0  0  0  0  0  0  0  0  0  0
   11.0010    2.2865    0.0000 C   0  0  0  0  0  0  0  0  0  0  0  0
    8.1478    3.2133    0.0000 C   0  0  0  0  0  0  0  0  0  0  0  0
    6.7212    3.6767    0.0000 C   0  0  0  0  0  0  0  0  0  0  0  0
    6.4092    5.1439    0.0000 O   0  0  0  0  0  0  0  0  0  0  0  0
    5.6065    2.6730    0.0000 C   0  0  0  0  0  0  0  0  0  0  0  0
    4.1799    3.1364    0.0000 O   0  0  0  0  0  0  0  0  0  0  0  0
    3.8679    4.6036    0.0000 C   0  0  0  0  0  0  0  0  0  0  0  0
  1  2  1  0  0  0  0
  2  3  1  0  0  0  0
  3  4  1  0  0  0  0
  4  5  1  0  0  0  0
  5  6  1  0  0  0  0
  6  7  1  0  0  0  0
  3  7  1  0  0  0  0
  7  8  1  1  0  0  0
  8  9  1  0  0  0  0
  9 10  1  0  0  0  0
 10 11  2  0  0  0  0
 10 12  1  0  0  0  0
 12 13  2  0  0  0  0
 13 14  1  0  0  0  0
 13 15  1  0  0  0  0
 15 16  1  0  0  0  0
 16 17  1  0  0  0  0
 15 18  2  0  0  0  0
 18 19  1  0  0  0  0
 19 20  1  0  0  0  0
 19 21  2  0  0  0  0
 12 21  1  0  0  0  0
 21 22  1  0  0  0  0
 22 23  1  0  0  0  0
M  END
> <chemblId>
CHEMBL1276587

> <bioactivity__type>
IC50

> <units>
nM

> <value>
67.61

$$$$

  CDK     11271518142D 0   0.00000     0.00000     0

 24 25  0  0  0  0              1 V2000 
   12.4277    1.8231    0.0000 C   0  0  0  0  0  0  0  0  0  0  0  0
   11.0010    2.2865    0.0000 C   0  0  0  0  0  0  0  0  0  0  0  0
    9.8864    1.2827    0.0000 C   0  0  0  0  0  0  0  0  0  0  0  0
    8.4598    1.7461    0.0000 C   0  0  0  0  0  0  0  0  0  0  0  0
    8.1478    3.2133    0.0000 C   0  0  0  0  0  0  0  0  0  0  0  0
    6.7212    3.6767    0.0000 C   0  0  0  0  0  0  0  0  0  0  0  0
    6.4092    5.1439    0.0000 O   0  0  0  0  0  0  0  0  0  0  0  0
    5.6065    2.6730    0.0000 C   0  0  0  0  0  0  0  0  0  0  0  0
    4.1799    3.1364    0.0000 O   0  0  0  0  0  0  0  0  0  0  0  0
    3.8679    4.6036    0.0000 C   0  0  0  0  0  0  0  0  0  0  0  0
    5.9185    1.2058    0.0000 C   0  0  0  0  0  0  0  0  0  0  0  0
    4.8039    0.2020    0.0000 C   0  0  0  0  0  0  0  0  0  0  0  0
    5.1159   -1.2652    0.0000 O   0  0  0  0  0  0  0  0  0  0  0  0
    3.3773    0.6654    0.0000 N   0  0  0  0  0  0  0  0  0  0  0  0
    2.2626   -0.3384    0.0000 C   0  0  0  0  0  0  0  0  0  0  0  0
    0.8360    0.1250    0.0000 C   0  0  0  0  0  0  0  0  0  0  0  0
    0.3730    1.5510    0.0000 C   0  0  0  0  0  0  0  0  0  0  0  0
   -1.1270    1.5510    0.0000 C   0  0  0  0  0  0  0  0  0  0  0  0
   -1.5910    0.1250    0.0000 C   0  0  0  0  0  0  0  0  0  0  0  0
   -0.3770   -0.7570    0.0000 N   0  0  0  0  0  0  0  0  0  0  0  0
   -0.3767   -2.2570    0.0000 C   0  0  0  0  0  0  0  0  0  0  0  0
   -1.6756   -3.0073    0.0000 C   0  0  0  0  0  0  0  0  0  0  0  0
    7.3451    0.7424    0.0000 C   0  0  0  0  0  0  0  0  0  0  0  0
    7.6571   -0.7248    0.0000 Cl  0  0  0  0  0  0  0  0  0  0  0  0
  1  2  1  0  0  0  0
  2  3  1  0  0  0  0
  3  4  1  0  0  0  0
  4  5  2  0  0  0  0
  5  6  1  0  0  0  0
  6  7  1  0  0  0  0
  6  8  2  0  0  0  0
  8  9  1  0  0  0  0
  9 10  1  0  0  0  0
  8 11  1  0  0  0  0
 11 12  1  0  0  0  0
 12 13  2  0  0  0  0
 12 14  1  0  0  0  0
 14 15  1  0  0  0  0
 16 15  1  1  0  0  0
 16 17  1  0  0  0  0
 17 18  1  0  0  0  0
 18 19  1  0  0  0  0
 19 20  1  0  0  0  0
 16 20  1  0  0  0  0
 20 21  1  0  0  0  0
 21 22  1  0  0  0  0
 11 23  2  0  0  0  0
  4 23  1  0  0  0  0
 23 24  1  0  0  0  0
M  END
> <chemblId>
CHEMBL1276615

> <bioactivity__type>
IC50

> <units>
nM

> <value>
3.24

$$$$

  CDK     11271518142D 0   0.00000     0.00000     0

 22 23  0  0  0  0              1 V2000 
   -1.6756   -3.0073    0.0000 C   0  0  0  0  0  0  0  0  0  0  0  0
   -0.3767   -2.2570    0.0000 C   0  0  0  0  0  0  0  0  0  0  0  0
   -0.3770   -0.7570    0.0000 N   0  0  0  0  0  0  0  0  0  0  0  0
   -1.5910    0.1250    0.0000 C   0  0  0  0  0  0  0  0  0  0  0  0
   -1.1270    1.5510    0.0000 C   0  0  0  0  0  0  0  0  0  0  0  0
    0.3730    1.5510    0.0000 C   0  0  0  0  0  0  0  0  0  0  0  0
    0.8360    0.1250    0.0000 C   0  0  0  0  0  0  0  0  0  0  0  0
    2.2626   -0.3384    0.0000 C   0  0  0  0  0  0  0  0  0  0  0  0
    3.3773    0.6654    0.0000 N   0  0  0  0  0  0  0  0  0  0  0  0
    4.8039    0.2020    0.0000 C   0  0  0  0  0  0  0  0  0  0  0  0
    5.1159   -1.2652    0.0000 O   0  0  0  0  0  0  0  0  0  0  0  0
    5.9185    1.2058    0.0000 C   0  0  0  0  0  0  0  0  0  0  0  0
    7.3451    0.7424    0.0000 C   0  0  0  0  0  0  0  0  0  0  0  0
    7.6571   -0.7248    0.0000 Br  0  0  0  0  0  0  0  0  0  0  0  0
    8.4598    1.7461    0.0000 C   0  0  0  0  0  0  0  0  0  0  0  0
    9.8864    1.2827    0.0000 C   0  0  0  0  0  0  0  0  0  0  0  0
    8.1478    3.2133    0.0000 C   0  0  0  0  0  0  0  0  0  0  0  0
    6.7212    3.6767    0.0000 C   0  0  0  0  0  0  0  0  0  0  0  0
    6.4092    5.1439    0.0000 O   0  0  0  0  0  0  0  0  0  0  0  0
    5.6065    2.6730    0.0000 C   0  0  0  0  0  0  0  0  0  0  0  0
    4.1799    3.1364    0.0000 O   0  0  0  0  0  0  0  0  0  0  0  0
    3.8679    4.6036    0.0000 C   0  0  0  0  0  0  0  0  0  0  0  0
  1  2  1  0  0  0  0
  2  3  1  0  0  0  0
  3  4  1  0  0  0  0
  4  5  1  0  0  0  0
  5  6  1  0  0  0  0
  6  7  1  0  0  0  0
  3  7  1  0  0  0  0
  7  8  1  1  0  0  0
  8  9  1  0  0  0  0
  9 10  1  0  0  0  0
 10 11  2  0  0  0  0
 10 12  1  0  0  0  0
 12 13  2  0  0  0  0
 13 14  1  0  0  0  0
 13 15  1  0  0  0  0
 15 16  1  0  0  0  0
 15 17  2  0  0  0  0
 17 18  1  0  0  0  0
 18 19  1  0  0  0  0
 18 20  2  0  0  0  0
 12 20  1  0  0  0  0
 20 21  1  0  0  0  0
 21 22  1  0  0  0  0
M  END
> <chemblId>
CHEMBL1276616

> <bioactivity__type>
IC50

> <units>
nM

> <value>
5.5

$$$$

  CDK     11271518142D 0   0.00000     0.00000     0

 22 23  0  0  0  0              1 V2000 
   -1.6756   -3.0073    0.0000 C   0  0  0  0  0  0  0  0  0  0  0  0
   -0.3767   -2.2570    0.0000 C   0  0  0  0  0  0  0  0  0  0  0  0
   -0.3770   -0.7570    0.0000 N   0  0  0  0  0  0  0  0  0  0  0  0
   -1.5910    0.1250    0.0000 C   0  0  0  0  0  0  0  0  0  0  0  0
   -1.1270    1.5510    0.0000 C   0  0  0  0  0  0  0  0  0  0  0  0
    0.3730    1.5510    0.0000 C   0  0  0  0  0  0  0  0  0  0  0  0
    0.8360    0.1250    0.0000 C   0  0  0  0  0  0  0  0  0  0  0  0
    2.2626   -0.3384    0.0000 C   0  0  0  0  0  0  0  0  0  0  0  0
    3.3773    0.6654    0.0000 N   0  0  0  0  0  0  0  0  0  0  0  0
    4.8039    0.2020    0.0000 C   0  0  0  0  0  0  0  0  0  0  0  0
    5.1159   -1.2652    0.0000 O   0  0  0  0  0  0  0  0  0  0  0  0
    5.9185    1.2058    0.0000 C   0  0  0  0  0  0  0  0  0  0  0  0
    7.3451    0.7424    0.0000 C   0  0  0  0  0  0  0  0  0  0  0  0
    7.6571   -0.7248    0.0000 O   0  0  0  0  0  0  0  0  0  0  0  0
    9.0838   -1.1882    0.0000 C   0  0  0  0  0  0  0  0  0  0  0  0
    8.4598    1.7461    0.0000 C   0  0  0  0  0  0  0  0  0  0  0  0
    8.1478    3.2133    0.0000 C   0  0  0  0  0  0  0  0  0  0  0  0
    6.7212    3.6767    0.0000 C   0  0  0  0  0  0  0  0  0  0  0  0
    6.4092    5.1439    0.0000 C   0  0  0  0  0  0  0  0  0  0  0  0
    5.6065    2.6730    0.0000 C   0  0  0  0  0  0  0  0  0  0  0  0
    4.1799    3.1364    0.0000 O   0  0  0  0  0  0  0  0  0  0  0  0
    3.8679    4.6036    0.0000 C   0  0  0  0  0  0  0  0  0  0  0  0
  1  2  1  0  0  0  0
  2  3  1  0  0  0  0
  3  4  1  0  0  0  0
  4  5  1  0  0  0  0
  5  6  1  0  0  0  0
  6  7  1  0  0  0  0
  3  7  1  0  0  0  0
  7  8  1  1  0  0  0
  8  9  1  0  0  0  0
  9 10  1  0  0  0  0
 10 11  2  0  0  0  0
 10 12  1  0  0  0  0
 12 13  2  0  0  0  0
 13 14  1  0  0  0  0
 14 15  1  0  0  0  0
 13 16  1  0  0  0  0
 16 17  2  0  0  0  0
 17 18  1  0  0  0  0
 18 19  1  0  0  0  0
 18 20  2  0  0  0  0
 12 20  1  0  0  0  0
 20 21  1  0  0  0  0
 21 22  1  0  0  0  0
M  END
> <chemblId>
CHEMBL1276645

> <bioactivity__type>
IC50

> <units>
nM

> <value>
5.25

$$$$

  CDK     11271518142D 0   0.00000     0.00000     0

 23 24  0  0  0  0              1 V2000 
   -1.6756   -3.0073    0.0000 C   0  0  0  0  0  0  0  0  0  0  0  0
   -0.3767   -2.2570    0.0000 C   0  0  0  0  0  0  0  0  0  0  0  0
   -0.3770   -0.7570    0.0000 N   0  0  0  0  0  0  0  0  0  0  0  0
   -1.5910    0.1250    0.0000 C   0  0  0  0  0  0  0  0  0  0  0  0
   -1.1270    1.5510    0.0000 C   0  0  0  0  0  0  0  0  0  0  0  0
    0.3730    1.5510    0.0000 C   0  0  0  0  0  0  0  0  0  0  0  0
    0.8360    0.1250    0.0000 C   0  0  0  0  0  0  0  0  0  0  0  0
    2.2626   -0.3384    0.0000 C   0  0  0  0  0  0  0  0  0  0  0  0
    3.3773    0.6654    0.0000 N   0  0  0  0  0  0  0  0  0  0  0  0
    4.8039    0.2020    0.0000 C   0  0  0  0  0  0  0  0  0  0  0  0
    5.1159   -1.2652    0.0000 O   0  0  0  0  0  0  0  0  0  0  0  0
    5.9185    1.2058    0.0000 C   0  0  0  0  0  0  0  0  0  0  0  0
    7.3451    0.7424    0.0000 C   0  0  0  0  0  0  0  0  0  0  0  0
    7.6571   -0.7248    0.0000 C   0  0  0  0  0  0  0  0  0  0  0  0
    9.0838   -1.1882    0.0000 C   0  0  0  0  0  0  0  0  0  0  0  0
    8.4598    1.7461    0.0000 C   0  0  0  0  0  0  0  0  0  0  0  0
    9.8864    1.2827    0.0000 Br  0  0  0  0  0  0  0  0  0  0  0  0
    8.1478    3.2133    0.0000 C   0  0  0  0  0  0  0  0  0  0  0  0
    6.7212    3.6767    0.0000 C   0  0  0  0  0  0  0  0  0  0  0  0
    6.4092    5.1439    0.0000 O   0  0  0  0  0  0  0  0  0  0  0  0
    5.6065    2.6730    0.0000 C   0  0  0  0  0  0  0  0  0  0  0  0
    4.1799    3.1364    0.0000 O   0  0  0  0  0  0  0  0  0  0  0  0
    3.8679    4.6036    0.0000 C   0  0  0  0  0  0  0  0  0  0  0  0
  1  2  1  0  0  0  0
  2  3  1  0  0  0  0
  3  4  1  0  0  0  0
  4  5  1  0  0  0  0
  5  6  1  0  0  0  0
  6  7  1  0  0  0  0
  3  7  1  0  0  0  0
  7  8  1  1  0  0  0
  8  9  1  0  0  0  0
  9 10  1  0  0  0  0
 10 11  2  0  0  0  0
 10 12  1  0  0  0  0
 12 13  2  0  0  0  0
 13 14  1  0  0  0  0
 14 15  1  0  0  0  0
 13 16  1  0  0  0  0
 16 17  1  0  0  0  0
 16 18  2  0  0  0  0
 18 19  1  0  0  0  0
 19 20  1  0  0  0  0
 19 21  2  0  0  0  0
 12 21  1  0  0  0  0
 21 22  1  0  0  0  0
 22 23  1  0  0  0  0
M  END
> <chemblId>
CHEMBL1276646

> <bioactivity__type>
IC50

> <units>
nM

> <value>
16.98

$$$$

  CDK     11271518142D 0   0.00000     0.00000     0

 24 25  0  0  0  0              1 V2000 
   -1.6756   -3.0073    0.0000 C   0  0  0  0  0  0  0  0  0  0  0  0
   -0.3767   -2.2570    0.0000 C   0  0  0  0  0  0  0  0  0  0  0  0
   -0.3770   -0.7570    0.0000 N   0  0  0  0  0  0  0  0  0  0  0  0
   -1.5910    0.1250    0.0000 C   0  0  0  0  0  0  0  0  0  0  0  0
   -1.1270    1.5510    0.0000 C   0  0  0  0  0  0  0  0  0  0  0  0
    0.3730    1.5510    0.0000 C   0  0  0  0  0  0  0  0  0  0  0  0
    0.8360    0.1250    0.0000 C   0  0  0  0  0  0  0  0  0  0  0  0
    2.2626   -0.3384    0.0000 C   0  0  0  0  0  0  0  0  0  0  0  0
    3.3773    0.6654    0.0000 N   0  0  0  0  0  0  0  0  0  0  0  0
    4.8039    0.2020    0.0000 C   0  0  0  0  0  0  0  0  0  0  0  0
    5.1159   -1.2652    0.0000 O   0  0  0  0  0  0  0  0  0  0  0  0
    5.9185    1.2058    0.0000 C   0  0  0  0  0  0  0  0  0  0  0  0
    7.3451    0.7424    0.0000 C   0  0  0  0  0  0  0  0  0  0  0  0
    7.6571   -0.7248    0.0000 C   0  0  0  0  0  0  0  0  0  0  0  0
    9.0838   -1.1882    0.0000 C   0  0  0  0  0  0  0  0  0  0  0  0
    8.4598    1.7461    0.0000 C   0  0  0  0  0  0  0  0  0  0  0  0
    9.8864    1.2827    0.0000 C   0  0  0  0  0  0  0  0  0  0  0  0
   11.0010    2.2865    0.0000 C   0  0  0  0  0  0  0  0  0  0  0  0
    8.1478    3.2133    0.0000 C   0  0  0  0  0  0  0  0  0  0  0  0
    6.7212    3.6767    0.0000 C   0  0  0  0  0  0  0  0  0  0  0  0
    6.4092    5.1439    0.0000 O   0  0  0  0  0  0  0  0  0  0  0  0
    5.6065    2.6730    0.0000 C   0  0  0  0  0  0  0  0  0  0  0  0
    4.1799    3.1364    0.0000 O   0  0  0  0  0  0  0  0  0  0  0  0
    3.8679    4.6036    0.0000 C   0  0  0  0  0  0  0  0  0  0  0  0
  1  2  1  0  0  0  0
  2  3  1  0  0  0  0
  3  4  1  0  0  0  0
  4  5  1  0  0  0  0
  5  6  1  0  0  0  0
  6  7  1  0  0  0  0
  3  7  1  0  0  0  0
  7  8  1  1  0  0  0
  8  9  1  0  0  0  0
  9 10  1  0  0  0  0
 10 11  2  0  0  0  0
 10 12  1  0  0  0  0
 12 13  2  0  0  0  0
 13 14  1  0  0  0  0
 14 15  1  0  0  0  0
 13 16  1  0  0  0  0
 16 17  1  0  0  0  0
 17 18  1  0  0  0  0
 16 19  2  0  0  0  0
 19 20  1  0  0  0  0
 20 21  1  0  0  0  0
 20 22  2  0  0  0  0
 12 22  1  0  0  0  0
 22 23  1  0  0  0  0
 23 24  1  0  0  0  0
M  END
> <chemblId>
CHEMBL1276647

> <bioactivity__type>
IC50

> <units>
nM

> <value>
1.78

$$$$

  CDK     11271518142D 0   0.00000     0.00000     0

 21 22  0  0  0  0              1 V2000 
   -1.6756   -3.0073    0.0000 C   0  0  0  0  0  0  0  0  0  0  0  0
   -0.3767   -2.2570    0.0000 C   0  0  0  0  0  0  0  0  0  0  0  0
   -0.3770   -0.7570    0.0000 N   0  0  0  0  0  0  0  0  0  0  0  0
   -1.5910    0.1250    0.0000 C   0  0  0  0  0  0  0  0  0  0  0  0
   -1.1270    1.5510    0.0000 C   0  0  0  0  0  0  0  0  0  0  0  0
    0.3730    1.5510    0.0000 C   0  0  0  0  0  0  0  0  0  0  0  0
    0.8360    0.1250    0.0000 C   0  0  0  0  0  0  0  0  0  0  0  0
    2.2626   -0.3384    0.0000 C   0  0  0  0  0  0  0  0  0  0  0  0
    3.3773    0.6654    0.0000 N   0  0  0  0  0  0  0  0  0  0  0  0
    4.8039    0.2020    0.0000 C   0  0  0  0  0  0  0  0  0  0  0  0
    5.1159   -1.2652    0.0000 O   0  0  0  0  0  0  0  0  0  0  0  0
    5.9185    1.2058    0.0000 C   0  0  0  0  0  0  0  0  0  0  0  0
    7.3451    0.7424    0.0000 C   0  0  0  0  0  0  0  0  0  0  0  0
    8.4598    1.7461    0.0000 C   0  0  0  0  0  0  0  0  0  0  0  0
    9.8864    1.2827    0.0000 C   0  0  0  0  0  0  0  0  0  0  0  0
   11.0010    2.2865    0.0000 C   0  0  0  0  0  0  0  0  0  0  0  0
    8.1478    3.2133    0.0000 C   0  0  0  0  0  0  0  0  0  0  0  0
    6.7212    3.6767    0.0000 C   0  0  0  0  0  0  0  0  0  0  0  0
    5.6065    2.6730    0.0000 C   0  0  0  0  0  0  0  0  0  0  0  0
    4.1799    3.1364    0.0000 O   0  0  0  0  0  0  0  0  0  0  0  0
    3.8679    4.6036    0.0000 C   0  0  0  0  0  0  0  0  0  0  0  0
  1  2  1  0  0  0  0
  2  3  1  0  0  0  0
  3  4  1  0  0  0  0
  4  5  1  0  0  0  0
  5  6  1  0  0  0  0
  6  7  1  0  0  0  0
  3  7  1  0  0  0  0
  7  8  1  1  0  0  0
  8  9  1  0  0  0  0
  9 10  1  0  0  0  0
 10 11  2  0  0  0  0
 10 12  1  0  0  0  0
 12 13  2  0  0  0  0
 13 14  1  0  0  0  0
 14 15  1  0  0  0  0
 15 16  1  0  0  0  0
 14 17  2  0  0  0  0
 17 18  1  0  0  0  0
 18 19  2  0  0  0  0
 12 19  1  0  0  0  0
 19 20  1  0  0  0  0
 20 21  1  0  0  0  0
M  END
> <chemblId>
CHEMBL1276677

> <bioactivity__type>
IC50

> <units>
nM

> <value>
39.81

$$$$

  CDK     11271518142D 0   0.00000     0.00000     0

 22 23  0  0  0  0              1 V2000 
   -1.6756   -3.0073    0.0000 C   0  0  0  0  0  0  0  0  0  0  0  0
   -0.3767   -2.2570    0.0000 C   0  0  0  0  0  0  0  0  0  0  0  0
   -0.3770   -0.7570    0.0000 N   0  0  0  0  0  0  0  0  0  0  0  0
   -1.5910    0.1250    0.0000 C   0  0  0  0  0  0  0  0  0  0  0  0
   -1.1270    1.5510    0.0000 C   0  0  0  0  0  0  0  0  0  0  0  0
    0.3730    1.5510    0.0000 C   0  0  0  0  0  0  0  0  0  0  0  0
    0.8360    0.1250    0.0000 C   0  0  0  0  0  0  0  0  0  0  0  0
    2.2626   -0.3384    0.0000 C   0  0  0  0  0  0  0  0  0  0  0  0
    3.3773    0.6654    0.0000 N   0  0  0  0  0  0  0  0  0  0  0  0
    4.8039    0.2020    0.0000 C   0  0  0  0  0  0  0  0  0  0  0  0
    5.1159   -1.2652    0.0000 O   0  0  0  0  0  0  0  0  0  0  0  0
    5.9185    1.2058    0.0000 C   0  0  0  0  0  0  0  0  0  0  0  0
    7.3451    0.7424    0.0000 C   0  0  0  0  0  0  0  0  0  0  0  0
    7.6571   -0.7248    0.0000 Cl  0  0  0  0  0  0  0  0  0  0  0  0
    8.4598    1.7461    0.0000 C   0  0  0  0  0  0  0  0  0  0  0  0
    9.8864    1.2827    0.0000 Cl  0  0  0  0  0  0  0  0  0  0  0  0
    8.1478    3.2133    0.0000 C   0  0  0  0  0  0  0  0  0  0  0  0
    6.7212    3.6767    0.0000 C   0  0  0  0  0  0  0  0  0  0  0  0
    6.4092    5.1439    0.0000 O   0  0  0  0  0  0  0  0  0  0  0  0
    5.6065    2.6730    0.0000 C   0  0  0  0  0  0  0  0  0  0  0  0
    4.1799    3.1364    0.0000 O   0  0  0  0  0  0  0  0  0  0  0  0
    3.8679    4.6036    0.0000 C   0  0  0  0  0  0  0  0  0  0  0  0
  1  2  1  0  0  0  0
  2  3  1  0  0  0  0
  3  4  1  0  0  0  0
  4  5  1  0  0  0  0
  5  6  1  0  0  0  0
  6  7  1  0  0  0  0
  3  7  1  0  0  0  0
  7  8  1  1  0  0  0
  8  9  1  0  0  0  0
  9 10  1  0  0  0  0
 10 11  2  0  0  0  0
 10 12  1  0  0  0  0
 12 13  2  0  0  0  0
 13 14  1  0  0  0  0
 13 15  1  0  0  0  0
 15 16  1  0  0  0  0
 15 17  2  0  0  0  0
 17 18  1  0  0  0  0
 18 19  1  0  0  0  0
 18 20  2  0  0  0  0
 12 20  1  0  0  0  0
 20 21  1  0  0  0  0
 21 22  1  0  0  0  0
M  END
> <chemblId>
CHEMBL1276708

> <bioactivity__type>
IC50

> <units>
nM

> <value>
32.36

$$$$

  CDK     11271518142D 0   0.00000     0.00000     0

 23 24  0  0  0  0              1 V2000 
   -1.6756   -3.0073    0.0000 C   0  0  0  0  0  0  0  0  0  0  0  0
   -0.3767   -2.2570    0.0000 C   0  0  0  0  0  0  0  0  0  0  0  0
   -0.3770   -0.7570    0.0000 N   0  0  0  0  0  0  0  0  0  0  0  0
   -1.5910    0.1250    0.0000 C   0  0  0  0  0  0  0  0  0  0  0  0
   -1.1270    1.5510    0.0000 C   0  0  0  0  0  0  0  0  0  0  0  0
    0.3730    1.5510    0.0000 C   0  0  0  0  0  0  0  0  0  0  0  0
    0.8360    0.1250    0.0000 C   0  0  0  0  0  0  0  0  0  0  0  0
    2.2626   -0.3384    0.0000 C   0  0  0  0  0  0  0  0  0  0  0  0
    3.3773    0.6654    0.0000 N   0  0  0  0  0  0  0  0  0  0  0  0
    4.8039    0.2020    0.0000 C   0  0  0  0  0  0  0  0  0  0  0  0
    5.1159   -1.2652    0.0000 O   0  0  0  0  0  0  0  0  0  0  0  0
    5.9185    1.2058    0.0000 C   0  0  0  0  0  0  0  0  0  0  0  0
    7.3451    0.7424    0.0000 C   0  0  0  0  0  0  0  0  0  0  0  0
    7.6571   -0.7248    0.0000 Cl  0  0  0  0  0  0  0  0  0  0  0  0
    8.4598    1.7461    0.0000 C   0  0  0  0  0  0  0  0  0  0  0  0
    9.8864    1.2827    0.0000 O   0  0  0  0  0  0  0  0  0  0  0  0
   11.0010    2.2865    0.0000 C   0  0  0  0  0  0  0  0  0  0  0  0
    8.1478    3.2133    0.0000 C   0  0  0  0  0  0  0  0  0  0  0  0
    6.7212    3.6767    0.0000 C   0  0  0  0  0  0  0  0  0  0  0  0
    6.4092    5.1439    0.0000 O   0  0  0  0  0  0  0  0  0  0  0  0
    5.6065    2.6730    0.0000 C   0  0  0  0  0  0  0  0  0  0  0  0
    4.1799    3.1364    0.0000 O   0  0  0  0  0  0  0  0  0  0  0  0
    3.8679    4.6036    0.0000 C   0  0  0  0  0  0  0  0  0  0  0  0
  1  2  1  0  0  0  0
  2  3  1  0  0  0  0
  3  4  1  0  0  0  0
  4  5  1  0  0  0  0
  5  6  1  0  0  0  0
  6  7  1  0  0  0  0
  3  7  1  0  0  0  0
  7  8  1  1  0  0  0
  8  9  1  0  0  0  0
  9 10  1  0  0  0  0
 10 11  2  0  0  0  0
 10 12  1  0  0  0  0
 12 13  2  0  0  0  0
 13 14  1  0  0  0  0
 13 15  1  0  0  0  0
 15 16  1  0  0  0  0
 16 17  1  0  0  0  0
 15 18  2  0  0  0  0
 18 19  1  0  0  0  0
 19 20  1  0  0  0  0
 19 21  2  0  0  0  0
 12 21  1  0  0  0  0
 21 22  1  0  0  0  0
 22 23  1  0  0  0  0
M  END
> <chemblId>
CHEMBL1276709

> <bioactivity__type>
IC50

> <units>
nM

> <value>
70.79

$$$$

  CDK     11271518142D 0   0.00000     0.00000     0

 21 22  0  0  0  0              1 V2000 
   -1.6756   -3.0073    0.0000 C   0  0  0  0  0  0  0  0  0  0  0  0
   -0.3767   -2.2570    0.0000 C   0  0  0  0  0  0  0  0  0  0  0  0
   -0.3770   -0.7570    0.0000 N   0  0  0  0  0  0  0  0  0  0  0  0
   -1.5910    0.1250    0.0000 C   0  0  0  0  0  0  0  0  0  0  0  0
   -1.1270    1.5510    0.0000 C   0  0  0  0  0  0  0  0  0  0  0  0
    0.3730    1.5510    0.0000 C   0  0  0  0  0  0  0  0  0  0  0  0
    0.8360    0.1250    0.0000 C   0  0  0  0  0  0  0  0  0  0  0  0
    2.2626   -0.3384    0.0000 C   0  0  0  0  0  0  0  0  0  0  0  0
    3.3773    0.6654    0.0000 N   0  0  0  0  0  0  0  0  0  0  0  0
    4.8039    0.2020    0.0000 C   0  0  0  0  0  0  0  0  0  0  0  0
    5.1159   -1.2652    0.0000 O   0  0  0  0  0  0  0  0  0  0  0  0
    5.9185    1.2058    0.0000 C   0  0  0  0  0  0  0  0  0  0  0  0
    7.3451    0.7424    0.0000 C   0  0  0  0  0  0  0  0  0  0  0  0
    7.6571   -0.7248    0.0000 Br  0  0  0  0  0  0  0  0  0  0  0  0
    8.4598    1.7461    0.0000 C   0  0  0  0  0  0  0  0  0  0  0  0
    8.1478    3.2133    0.0000 C   0  0  0  0  0  0  0  0  0  0  0  0
    6.7212    3.6767    0.0000 C   0  0  0  0  0  0  0  0  0  0  0  0
    6.4092    5.1439    0.0000 O   0  0  0  0  0  0  0  0  0  0  0  0
    5.6065    2.6730    0.0000 C   0  0  0  0  0  0  0  0  0  0  0  0
    4.1799    3.1364    0.0000 O   0  0  0  0  0  0  0  0  0  0  0  0
    3.8679    4.6036    0.0000 C   0  0  0  0  0  0  0  0  0  0  0  0
  1  2  1  0  0  0  0
  2  3  1  0  0  0  0
  3  4  1  0  0  0  0
  4  5  1  0  0  0  0
  5  6  1  0  0  0  0
  6  7  1  0  0  0  0
  3  7  1  0  0  0  0
  7  8  1  1  0  0  0
  8  9  1  0  0  0  0
  9 10  1  0  0  0  0
 10 11  2  0  0  0  0
 10 12  1  0  0  0  0
 12 13  2  0  0  0  0
 13 14  1  0  0  0  0
 13 15  1  0  0  0  0
 15 16  2  0  0  0  0
 16 17  1  0  0  0  0
 17 18  1  0  0  0  0
 17 19  2  0  0  0  0
 12 19  1  0  0  0  0
 19 20  1  0  0  0  0
 20 21  1  0  0  0  0
M  END
> <chemblId>
CHEMBL1276710

> <bioactivity__type>
IC50

> <units>
nM

> <value>
56.23

$$$$

  CDK     11271518142D 0   0.00000     0.00000     0

 22 23  0  0  0  0              1 V2000 
   -1.6756   -3.0073    0.0000 C   0  0  0  0  0  0  0  0  0  0  0  0
   -0.3767   -2.2570    0.0000 C   0  0  0  0  0  0  0  0  0  0  0  0
   -0.3770   -0.7570    0.0000 N   0  0  0  0  0  0  0  0  0  0  0  0
   -1.5910    0.1250    0.0000 C   0  0  0  0  0  0  0  0  0  0  0  0
   -1.1270    1.5510    0.0000 C   0  0  0  0  0  0  0  0  0  0  0  0
    0.3730    1.5510    0.0000 C   0  0  0  0  0  0  0  0  0  0  0  0
    0.8360    0.1250    0.0000 C   0  0  0  0  0  0  0  0  0  0  0  0
    2.2626   -0.3384    0.0000 C   0  0  0  0  0  0  0  0  0  0  0  0
    3.3773    0.6654    0.0000 N   0  0  0  0  0  0  0  0  0  0  0  0
    4.8039    0.2020    0.0000 C   0  0  0  0  0  0  0  0  0  0  0  0
    5.1159   -1.2652    0.0000 O   0  0  0  0  0  0  0  0  0  0  0  0
    5.9185    1.2058    0.0000 C   0  0  0  0  0  0  0  0  0  0  0  0
    7.3451    0.7424    0.0000 C   0  0  0  0  0  0  0  0  0  0  0  0
    7.6571   -0.7248    0.0000 C   0  0  0  0  0  0  0  0  0  0  0  0
    8.4598    1.7461    0.0000 C   0  0  0  0  0  0  0  0  0  0  0  0
    9.8864    1.2827    0.0000 Cl  0  0  0  0  0  0  0  0  0  0  0  0
    8.1478    3.2133    0.0000 C   0  0  0  0  0  0  0  0  0  0  0  0
    6.7212    3.6767    0.0000 C   0  0  0  0  0  0  0  0  0  0  0  0
    6.4092    5.1439    0.0000 O   0  0  0  0  0  0  0  0  0  0  0  0
    5.6065    2.6730    0.0000 C   0  0  0  0  0  0  0  0  0  0  0  0
    4.1799    3.1364    0.0000 O   0  0  0  0  0  0  0  0  0  0  0  0
    3.8679    4.6036    0.0000 C   0  0  0  0  0  0  0  0  0  0  0  0
  1  2  1  0  0  0  0
  2  3  1  0  0  0  0
  3  4  1  0  0  0  0
  4  5  1  0  0  0  0
  5  6  1  0  0  0  0
  6  7  1  0  0  0  0
  3  7  1  0  0  0  0
  7  8  1  1  0  0  0
  8  9  1  0  0  0  0
  9 10  1  0  0  0  0
 10 11  2  0  0  0  0
 10 12  1  0  0  0  0
 12 13  2  0  0  0  0
 13 14  1  0  0  0  0
 13 15  1  0  0  0  0
 15 16  1  0  0  0  0
 15 17  2  0  0  0  0
 17 18  1  0  0  0  0
 18 19  1  0  0  0  0
 18 20  2  0  0  0  0
 12 20  1  0  0  0  0
 20 21  1  0  0  0  0
 21 22  1  0  0  0  0
M  END
> <chemblId>
CHEMBL1276711

> <bioactivity__type>
IC50

> <units>
nM

> <value>
10.96

$$$$

  CDK     11271518142D 0   0.00000     0.00000     0

 23 24  0  0  0  0              1 V2000 
   -1.6756   -3.0073    0.0000 C   0  0  0  0  0  0  0  0  0  0  0  0
   -0.3767   -2.2570    0.0000 C   0  0  0  0  0  0  0  0  0  0  0  0
   -0.3770   -0.7570    0.0000 N   0  0  0  0  0  0  0  0  0  0  0  0
   -1.5910    0.1250    0.0000 C   0  0  0  0  0  0  0  0  0  0  0  0
   -1.1270    1.5510    0.0000 C   0  0  0  0  0  0  0  0  0  0  0  0
    0.3730    1.5510    0.0000 C   0  0  0  0  0  0  0  0  0  0  0  0
    0.8360    0.1250    0.0000 C   0  0  0  0  0  0  0  0  0  0  0  0
    2.2626   -0.3384    0.0000 C   0  0  0  0  0  0  0  0  0  0  0  0
    3.3773    0.6654    0.0000 N   0  0  0  0  0  0  0  0  0  0  0  0
    4.8039    0.2020    0.0000 C   0  0  0  0  0  0  0  0  0  0  0  0
    5.1159   -1.2652    0.0000 O   0  0  0  0  0  0  0  0  0  0  0  0
    5.9185    1.2058    0.0000 C   0  0  0  0  0  0  0  0  0  0  0  0
    7.3451    0.7424    0.0000 C   0  0  0  0  0  0  0  0  0  0  0  0
    7.6571   -0.7248    0.0000 O   0  0  0  0  0  0  0  0  0  0  0  0
    9.0838   -1.1882    0.0000 C   0  0  0  0  0  0  0  0  0  0  0  0
    8.4598    1.7461    0.0000 C   0  0  0  0  0  0  0  0  0  0  0  0
    9.8864    1.2827    0.0000 O   0  0  0  0  0  0  0  0  0  0  0  0
    8.1478    3.2133    0.0000 C   0  0  0  0  0  0  0  0  0  0  0  0
    6.7212    3.6767    0.0000 C   0  0  0  0  0  0  0  0  0  0  0  0
    6.4092    5.1439    0.0000 Cl  0  0  0  0  0  0  0  0  0  0  0  0
    5.6065    2.6730    0.0000 C   0  0  0  0  0  0  0  0  0  0  0  0
    4.1799    3.1364    0.0000 O   0  0  0  0  0  0  0  0  0  0  0  0
    3.8679    4.6036    0.0000 C   0  0  0  0  0  0  0  0  0  0  0  0
  1  2  1  0  0  0  0
  2  3  1  0  0  0  0
  3  4  1  0  0  0  0
  4  5  1  0  0  0  0
  5  6  1  0  0  0  0
  6  7  1  0  0  0  0
  3  7  1  0  0  0  0
  7  8  1  1  0  0  0
  8  9  1  0  0  0  0
  9 10  1  0  0  0  0
 10 11  2  0  0  0  0
 10 12  1  0  0  0  0
 12 13  2  0  0  0  0
 13 14  1  0  0  0  0
 14 15  1  0  0  0  0
 13 16  1  0  0  0  0
 16 17  1  0  0  0  0
 16 18  2  0  0  0  0
 18 19  1  0  0  0  0
 19 20  1  0  0  0  0
 19 21  2  0  0  0  0
 12 21  1  0  0  0  0
 21 22  1  0  0  0  0
 22 23  1  0  0  0  0
M  END
> <chemblId>
CHEMBL1276712

> <bioactivity__type>
IC50

> <units>
nM

> <value>
1.7

$$$$

  CDK     11271518142D 0   0.00000     0.00000     0

 21 22  0  0  0  0              1 V2000 
   -1.6756   -3.0073    0.0000 C   0  0  0  0  0  0  0  0  0  0  0  0
   -0.3767   -2.2570    0.0000 C   0  0  0  0  0  0  0  0  0  0  0  0
   -0.3770   -0.7570    0.0000 N   0  0  0  0  0  0  0  0  0  0  0  0
   -1.5910    0.1250    0.0000 C   0  0  0  0  0  0  0  0  0  0  0  0
   -1.1270    1.5510    0.0000 C   0  0  0  0  0  0  0  0  0  0  0  0
    0.3730    1.5510    0.0000 C   0  0  0  0  0  0  0  0  0  0  0  0
    0.8360    0.1250    0.0000 C   0  0  0  0  0  0  0  0  0  0  0  0
    2.2626   -0.3384    0.0000 C   0  0  0  0  0  0  0  0  0  0  0  0
    3.3773    0.6654    0.0000 N   0  0  0  0  0  0  0  0  0  0  0  0
    4.8039    0.2020    0.0000 C   0  0  0  0  0  0  0  0  0  0  0  0
    5.1159   -1.2652    0.0000 O   0  0  0  0  0  0  0  0  0  0  0  0
    5.9185    1.2058    0.0000 C   0  0  0  0  0  0  0  0  0  0  0  0
    7.3451    0.7424    0.0000 C   0  0  0  0  0  0  0  0  0  0  0  0
    7.6571   -0.7248    0.0000 Br  0  0  0  0  0  0  0  0  0  0  0  0
    8.4598    1.7461    0.0000 C   0  0  0  0  0  0  0  0  0  0  0  0
    9.8864    1.2827    0.0000 Br  0  0  0  0  0  0  0  0  0  0  0  0
    8.1478    3.2133    0.0000 C   0  0  0  0  0  0  0  0  0  0  0  0
    6.7212    3.6767    0.0000 C   0  0  0  0  0  0  0  0  0  0  0  0
    5.6065    2.6730    0.0000 C   0  0  0  0  0  0  0  0  0  0  0  0
    4.1799    3.1364    0.0000 O   0  0  0  0  0  0  0  0  0  0  0  0
    3.8679    4.6036    0.0000 C   0  0  0  0  0  0  0  0  0  0  0  0
  1  2  1  0  0  0  0
  2  3  1  0  0  0  0
  3  4  1  0  0  0  0
  4  5  1  0  0  0  0
  5  6  1  0  0  0  0
  6  7  1  0  0  0  0
  3  7  1  0  0  0  0
  7  8  1  1  0  0  0
  8  9  1  0  0  0  0
  9 10  1  0  0  0  0
 10 11  2  0  0  0  0
 10 12  1  0  0  0  0
 12 13  2  0  0  0  0
 13 14  1  0  0  0  0
 13 15  1  0  0  0  0
 15 16  1  0  0  0  0
 15 17  2  0  0  0  0
 17 18  1  0  0  0  0
 18 19  2  0  0  0  0
 12 19  1  0  0  0  0
 19 20  1  0  0  0  0
 20 21  1  0  0  0  0
M  END
> <chemblId>
CHEMBL1276738

> <bioactivity__type>
IC50

> <units>
nM

> <value>
7.94

$$$$

  CDK     11271518142D 0   0.00000     0.00000     0

 22 23  0  0  0  0              1 V2000 
   -1.6756   -3.0073    0.0000 C   0  0  0  0  0  0  0  0  0  0  0  0
   -0.3767   -2.2570    0.0000 C   0  0  0  0  0  0  0  0  0  0  0  0
   -0.3770   -0.7570    0.0000 N   0  0  0  0  0  0  0  0  0  0  0  0
   -1.5910    0.1250    0.0000 C   0  0  0  0  0  0  0  0  0  0  0  0
   -1.1270    1.5510    0.0000 C   0  0  0  0  0  0  0  0  0  0  0  0
    0.3730    1.5510    0.0000 C   0  0  0  0  0  0  0  0  0  0  0  0
    0.8360    0.1250    0.0000 C   0  0  0  0  0  0  0  0  0  0  0  0
    2.2626   -0.3384    0.0000 C   0  0  0  0  0  0  0  0  0  0  0  0
    3.3773    0.6654    0.0000 N   0  0  0  0  0  0  0  0  0  0  0  0
    4.8039    0.2020    0.0000 C   0  0  0  0  0  0  0  0  0  0  0  0
    5.1159   -1.2652    0.0000 O   0  0  0  0  0  0  0  0  0  0  0  0
    5.9185    1.2058    0.0000 C   0  0  0  0  0  0  0  0  0  0  0  0
    7.3451    0.7424    0.0000 C   0  0  0  0  0  0  0  0  0  0  0  0
    7.6571   -0.7248    0.0000 Br  0  0  0  0  0  0  0  0  0  0  0  0
    8.4598    1.7461    0.0000 C   0  0  0  0  0  0  0  0  0  0  0  0
    9.8864    1.2827    0.0000 C   0  0  0  0  0  0  0  0  0  0  0  0
   11.0010    2.2865    0.0000 C   0  0  0  0  0  0  0  0  0  0  0  0
    8.1478    3.2133    0.0000 C   0  0  0  0  0  0  0  0  0  0  0  0
    6.7212    3.6767    0.0000 C   0  0  0  0  0  0  0  0  0  0  0  0
    5.6065    2.6730    0.0000 C   0  0  0  0  0  0  0  0  0  0  0  0
    4.1799    3.1364    0.0000 O   0  0  0  0  0  0  0  0  0  0  0  0
    3.8679    4.6036    0.0000 C   0  0  0  0  0  0  0  0  0  0  0  0
  1  2  1  0  0  0  0
  2  3  1  0  0  0  0
  3  4  1  0  0  0  0
  4  5  1  0  0  0  0
  5  6  1  0  0  0  0
  6  7  1  0  0  0  0
  3  7  1  0  0  0  0
  7  8  1  1  0  0  0
  8  9  1  0  0  0  0
  9 10  1  0  0  0  0
 10 11  2  0  0  0  0
 10 12  1  0  0  0  0
 12 13  2  0  0  0  0
 13 14  1  0  0  0  0
 13 15  1  0  0  0  0
 15 16  1  0  0  0  0
 16 17  1  0  0  0  0
 15 18  2  0  0  0  0
 18 19  1  0  0  0  0
 19 20  2  0  0  0  0
 12 20  1  0  0  0  0
 20 21  1  0  0  0  0
 21 22  1  0  0  0  0
M  END
> <chemblId>
CHEMBL1276739

> <bioactivity__type>
IC50

> <units>
nM

> <value>
10.96

$$$$

  CDK     11271518142D 0   0.00000     0.00000     0

 22 23  0  0  0  0              1 V2000 
   -1.6756   -3.0073    0.0000 C   0  0  0  0  0  0  0  0  0  0  0  0
   -0.3767   -2.2570    0.0000 C   0  0  0  0  0  0  0  0  0  0  0  0
   -0.3770   -0.7570    0.0000 N   0  0  0  0  0  0  0  0  0  0  0  0
   -1.5910    0.1250    0.0000 C   0  0  0  0  0  0  0  0  0  0  0  0
   -1.1270    1.5510    0.0000 C   0  0  0  0  0  0  0  0  0  0  0  0
    0.3730    1.5510    0.0000 C   0  0  0  0  0  0  0  0  0  0  0  0
    0.8360    0.1250    0.0000 C   0  0  0  0  0  0  0  0  0  0  0  0
    2.2626   -0.3384    0.0000 C   0  0  0  0  0  0  0  0  0  0  0  0
    3.3773    0.6654    0.0000 N   0  0  0  0  0  0  0  0  0  0  0  0
    4.8039    0.2020    0.0000 C   0  0  0  0  0  0  0  0  0  0  0  0
    5.1159   -1.2652    0.0000 O   0  0  0  0  0  0  0  0  0  0  0  0
    5.9185    1.2058    0.0000 C   0  0  0  0  0  0  0  0  0  0  0  0
    7.3451    0.7424    0.0000 C   0  0  0  0  0  0  0  0  0  0  0  0
    7.6571   -0.7248    0.0000 F   0  0  0  0  0  0  0  0  0  0  0  0
    8.4598    1.7461    0.0000 C   0  0  0  0  0  0  0  0  0  0  0  0
    9.8864    1.2827    0.0000 Br  0  0  0  0  0  0  0  0  0  0  0  0
    8.1478    3.2133    0.0000 C   0  0  0  0  0  0  0  0  0  0  0  0
    6.7212    3.6767    0.0000 C   0  0  0  0  0  0  0  0  0  0  0  0
    6.4092    5.1439    0.0000 O   0  0  0  0  0  0  0  0  0  0  0  0
    5.6065    2.6730    0.0000 C   0  0  0  0  0  0  0  0  0  0  0  0
    4.1799    3.1364    0.0000 O   0  0  0  0  0  0  0  0  0  0  0  0
    3.8679    4.6036    0.0000 C   0  0  0  0  0  0  0  0  0  0  0  0
  1  2  1  0  0  0  0
  2  3  1  0  0  0  0
  3  4  1  0  0  0  0
  4  5  1  0  0  0  0
  5  6  1  0  0  0  0
  6  7  1  0  0  0  0
  3  7  1  0  0  0  0
  7  8  1  1  0  0  0
  8  9  1  0  0  0  0
  9 10  1  0  0  0  0
 10 11  2  0  0  0  0
 10 12  1  0  0  0  0
 12 13  2  0  0  0  0
 13 14  1  0  0  0  0
 13 15  1  0  0  0  0
 15 16  1  0  0  0  0
 15 17  2  0  0  0  0
 17 18  1  0  0  0  0
 18 19  1  0  0  0  0
 18 20  2  0  0  0  0
 12 20  1  0  0  0  0
 20 21  1  0  0  0  0
 21 22  1  0  0  0  0
M  END
> <chemblId>
CHEMBL1276740

> <bioactivity__type>
IC50

> <units>
nM

> <value>
7.08

$$$$

  CDK     11271518142D 0   0.00000     0.00000     0

 22 23  0  0  0  0              1 V2000 
   -1.6756   -3.0073    0.0000 C   0  0  0  0  0  0  0  0  0  0  0  0
   -0.3767   -2.2570    0.0000 C   0  0  0  0  0  0  0  0  0  0  0  0
   -0.3770   -0.7570    0.0000 N   0  0  0  0  0  0  0  0  0  0  0  0
   -1.5910    0.1250    0.0000 C   0  0  0  0  0  0  0  0  0  0  0  0
   -1.1270    1.5510    0.0000 C   0  0  0  0  0  0  0  0  0  0  0  0
    0.3730    1.5510    0.0000 C   0  0  0  0  0  0  0  0  0  0  0  0
    0.8360    0.1250    0.0000 C   0  0  0  0  0  0  0  0  0  0  0  0
    2.2626   -0.3384    0.0000 C   0  0  0  0  0  0  0  0  0  0  0  0
    3.3773    0.6654    0.0000 N   0  0  0  0  0  0  0  0  0  0  0  0
    4.8039    0.2020    0.0000 C   0  0  0  0  0  0  0  0  0  0  0  0
    5.1159   -1.2652    0.0000 O   0  0  0  0  0  0  0  0  0  0  0  0
    5.9185    1.2058    0.0000 C   0  0  0  0  0  0  0  0  0  0  0  0
    7.3451    0.7424    0.0000 C   0  0  0  0  0  0  0  0  0  0  0  0
    7.6571   -0.7248    0.0000 C   0  0  0  0  0  0  0  0  0  0  0  0
    8.4598    1.7461    0.0000 C   0  0  0  0  0  0  0  0  0  0  0  0
    9.8864    1.2827    0.0000 Br  0  0  0  0  0  0  0  0  0  0  0  0
    8.1478    3.2133    0.0000 C   0  0  0  0  0  0  0  0  0  0  0  0
    6.7212    3.6767    0.0000 C   0  0  0  0  0  0  0  0  0  0  0  0
    6.4092    5.1439    0.0000 O   0  0  0  0  0  0  0  0  0  0  0  0
    5.6065    2.6730    0.0000 C   0  0  0  0  0  0  0  0  0  0  0  0
    4.1799    3.1364    0.0000 O   0  0  0  0  0  0  0  0  0  0  0  0
    3.8679    4.6036    0.0000 C   0  0  0  0  0  0  0  0  0  0  0  0
  1  2  1  0  0  0  0
  2  3  1  0  0  0  0
  3  4  1  0  0  0  0
  4  5  1  0  0  0  0
  5  6  1  0  0  0  0
  6  7  1  0  0  0  0
  3  7  1  0  0  0  0
  7  8  1  1  0  0  0
  8  9  1  0  0  0  0
  9 10  1  0  0  0  0
 10 11  2  0  0  0  0
 10 12  1  0  0  0  0
 12 13  2  0  0  0  0
 13 14  1  0  0  0  0
 13 15  1  0  0  0  0
 15 16  1  0  0  0  0
 15 17  2  0  0  0  0
 17 18  1  0  0  0  0
 18 19  1  0  0  0  0
 18 20  2  0  0  0  0
 12 20  1  0  0  0  0
 20 21  1  0  0  0  0
 21 22  1  0  0  0  0
M  END
> <chemblId>
CHEMBL1276741

> <bioactivity__type>
IC50

> <units>
nM

> <value>
10.96

$$$$

  CDK     11271518142D 0   0.00000     0.00000     0

 21 22  0  0  0  0              1 V2000 
   -1.6756   -3.0073    0.0000 C   0  0  0  0  0  0  0  0  0  0  0  0
   -0.3767   -2.2570    0.0000 C   0  0  0  0  0  0  0  0  0  0  0  0
   -0.3770   -0.7570    0.0000 N   0  0  0  0  0  0  0  0  0  0  0  0
   -1.5910    0.1250    0.0000 C   0  0  0  0  0  0  0  0  0  0  0  0
   -1.1270    1.5510    0.0000 C   0  0  0  0  0  0  0  0  0  0  0  0
    0.3730    1.5510    0.0000 C   0  0  0  0  0  0  0  0  0  0  0  0
    0.8360    0.1250    0.0000 C   0  0  0  0  0  0  0  0  0  0  0  0
    2.2626   -0.3384    0.0000 C   0  0  0  0  0  0  0  0  0  0  0  0
    3.3773    0.6654    0.0000 N   0  0  0  0  0  0  0  0  0  0  0  0
    4.8039    0.2020    0.0000 C   0  0  0  0  0  0  0  0  0  0  0  0
    5.1159   -1.2652    0.0000 O   0  0  0  0  0  0  0  0  0  0  0  0
    5.9185    1.2058    0.0000 C   0  0  0  0  0  0  0  0  0  0  0  0
    7.3451    0.7424    0.0000 C   0  0  0  0  0  0  0  0  0  0  0  0
    8.4598    1.7461    0.0000 C   0  0  0  0  0  0  0  0  0  0  0  0
    9.8864    1.2827    0.0000 C   0  0  0  0  0  0  0  0  0  0  0  0
    8.1478    3.2133    0.0000 C   0  0  0  0  0  0  0  0  0  0  0  0
    6.7212    3.6767    0.0000 C   0  0  0  0  0  0  0  0  0  0  0  0
    6.4092    5.1439    0.0000 O   0  0  0  0  0  0  0  0  0  0  0  0
    5.6065    2.6730    0.0000 C   0  0  0  0  0  0  0  0  0  0  0  0
    4.1799    3.1364    0.0000 O   0  0  0  0  0  0  0  0  0  0  0  0
    3.8679    4.6036    0.0000 C   0  0  0  0  0  0  0  0  0  0  0  0
  1  2  1  0  0  0  0
  2  3  1  0  0  0  0
  3  4  1  0  0  0  0
  4  5  1  0  0  0  0
  5  6  1  0  0  0  0
  6  7  1  0  0  0  0
  3  7  1  0  0  0  0
  7  8  1  1  0  0  0
  8  9  1  0  0  0  0
  9 10  1  0  0  0  0
 10 11  2  0  0  0  0
 10 12  1  0  0  0  0
 12 13  2  0  0  0  0
 13 14  1  0  0  0  0
 14 15  1  0  0  0  0
 14 16  2  0  0  0  0
 16 17  1  0  0  0  0
 17 18  1  0  0  0  0
 17 19  2  0  0  0  0
 12 19  1  0  0  0  0
 19 20  1  0  0  0  0
 20 21  1  0  0  0  0
M  END
> <chemblId>
CHEMBL1276742

> <bioactivity__type>
IC50

> <units>
nM

> <value>
19.05

$$$$

  CDK     11271518142D 0   0.00000     0.00000     0

 24 25  0  0  0  0              1 V2000 
   12.4277    1.8231    0.0000 C   0  0  0  0  0  0  0  0  0  0  0  0
   11.0010    2.2865    0.0000 C   0  0  0  0  0  0  0  0  0  0  0  0
    9.8864    1.2827    0.0000 C   0  0  0  0  0  0  0  0  0  0  0  0
    8.4598    1.7461    0.0000 C   0  0  0  0  0  0  0  0  0  0  0  0
    8.1478    3.2133    0.0000 C   0  0  0  0  0  0  0  0  0  0  0  0
    6.7212    3.6767    0.0000 C   0  0  0  0  0  0  0  0  0  0  0  0
    6.4092    5.1439    0.0000 O   0  0  0  0  0  0  0  0  0  0  0  0
    5.6065    2.6730    0.0000 C   0  0  0  0  0  0  0  0  0  0  0  0
    4.1799    3.1364    0.0000 O   0  0  0  0  0  0  0  0  0  0  0  0
    3.8679    4.6036    0.0000 C   0  0  0  0  0  0  0  0  0  0  0  0
    5.9185    1.2058    0.0000 C   0  0  0  0  0  0  0  0  0  0  0  0
    4.8039    0.2020    0.0000 C   0  0  0  0  0  0  0  0  0  0  0  0
    5.1159   -1.2652    0.0000 O   0  0  0  0  0  0  0  0  0  0  0  0
    3.3773    0.6654    0.0000 N   0  0  0  0  0  0  0  0  0  0  0  0
    2.2626   -0.3384    0.0000 C   0  0  0  0  0  0  0  0  0  0  0  0
    0.8360    0.1250    0.0000 C   0  0  0  0  0  0  0  0  0  0  0  0
    0.3730    1.5510    0.0000 C   0  0  0  0  0  0  0  0  0  0  0  0
   -1.1270    1.5510    0.0000 C   0  0  0  0  0  0  0  0  0  0  0  0
   -1.5910    0.1250    0.0000 C   0  0  0  0  0  0  0  0  0  0  0  0
   -0.3770   -0.7570    0.0000 N   0  0  0  0  0  0  0  0  0  0  0  0
   -0.3767   -2.2570    0.0000 C   0  0  0  0  0  0  0  0  0  0  0  0
   -1.6756   -3.0073    0.0000 C   0  0  0  0  0  0  0  0  0  0  0  0
    7.3451    0.7424    0.0000 C   0  0  0  0  0  0  0  0  0  0  0  0
    7.6571   -0.7248    0.0000 C   0  0  0  0  0  0  0  0  0  0  0  0
  1  2  1  0  0  0  0
  2  3  1  0  0  0  0
  3  4  1  0  0  0  0
  4  5  2  0  0  0  0
  5  6  1  0  0  0  0
  6  7  1  0  0  0  0
  6  8  2  0  0  0  0
  8  9  1  0  0  0  0
  9 10  1  0  0  0  0
  8 11  1  0  0  0  0
 11 12  1  0  0  0  0
 12 13  2  0  0  0  0
 12 14  1  0  0  0  0
 14 15  1  0  0  0  0
 16 15  1  1  0  0  0
 16 17  1  0  0  0  0
 17 18  1  0  0  0  0
 18 19  1  0  0  0  0
 19 20  1  0  0  0  0
 16 20  1  0  0  0  0
 20 21  1  0  0  0  0
 21 22  1  0  0  0  0
 11 23  2  0  0  0  0
  4 23  1  0  0  0  0
 23 24  1  0  0  0  0
M  END
> <chemblId>
CHEMBL1276763

> <bioactivity__type>
IC50

> <units>
nM

> <value>
5.01

$$$$

  CDK     11271518142D 0   0.00000     0.00000     0

 24 25  0  0  0  0              1 V2000 
    9.3957   -2.6554    0.0000 C   0  0  0  0  0  0  0  0  0  0  0  0
    9.0838   -1.1882    0.0000 C   0  0  0  0  0  0  0  0  0  0  0  0
    7.6571   -0.7248    0.0000 C   0  0  0  0  0  0  0  0  0  0  0  0
    7.3451    0.7424    0.0000 C   0  0  0  0  0  0  0  0  0  0  0  0
    8.4598    1.7461    0.0000 C   0  0  0  0  0  0  0  0  0  0  0  0
    9.8864    1.2827    0.0000 Cl  0  0  0  0  0  0  0  0  0  0  0  0
    8.1478    3.2133    0.0000 C   0  0  0  0  0  0  0  0  0  0  0  0
    6.7212    3.6767    0.0000 C   0  0  0  0  0  0  0  0  0  0  0  0
    6.4092    5.1439    0.0000 O   0  0  0  0  0  0  0  0  0  0  0  0
    5.6065    2.6730    0.0000 C   0  0  0  0  0  0  0  0  0  0  0  0
    4.1799    3.1364    0.0000 O   0  0  0  0  0  0  0  0  0  0  0  0
    3.8679    4.6036    0.0000 C   0  0  0  0  0  0  0  0  0  0  0  0
    5.9185    1.2058    0.0000 C   0  0  0  0  0  0  0  0  0  0  0  0
    4.8039    0.2020    0.0000 C   0  0  0  0  0  0  0  0  0  0  0  0
    5.1159   -1.2652    0.0000 O   0  0  0  0  0  0  0  0  0  0  0  0
    3.3773    0.6654    0.0000 N   0  0  0  0  0  0  0  0  0  0  0  0
    2.2626   -0.3384    0.0000 C   0  0  0  0  0  0  0  0  0  0  0  0
    0.8360    0.1250    0.0000 C   0  0  0  0  0  0  0  0  0  0  0  0
    0.3730    1.5510    0.0000 C   0  0  0  0  0  0  0  0  0  0  0  0
   -1.1270    1.5510    0.0000 C   0  0  0  0  0  0  0  0  0  0  0  0
   -1.5910    0.1250    0.0000 C   0  0  0  0  0  0  0  0  0  0  0  0
   -0.3770   -0.7570    0.0000 N   0  0  0  0  0  0  0  0  0  0  0  0
   -0.3767   -2.2570    0.0000 C   0  0  0  0  0  0  0  0  0  0  0  0
   -1.6756   -3.0073    0.0000 C   0  0  0  0  0  0  0  0  0  0  0  0
  1  2  1  0  0  0  0
  2  3  1  0  0  0  0
  3  4  1  0  0  0  0
  4  5  2  0  0  0  0
  5  6  1  0  0  0  0
  5  7  1  0  0  0  0
  7  8  2  0  0  0  0
  8  9  1  0  0  0  0
  8 10  1  0  0  0  0
 10 11  1  0  0  0  0
 11 12  1  0  0  0  0
 10 13  2  0  0  0  0
  4 13  1  0  0  0  0
 13 14  1  0  0  0  0
 14 15  2  0  0  0  0
 14 16  1  0  0  0  0
 16 17  1  0  0  0  0
 18 17  1  1  0  0  0
 18 19  1  0  0  0  0
 19 20  1  0  0  0  0
 20 21  1  0  0  0  0
 21 22  1  0  0  0  0
 18 22  1  0  0  0  0
 22 23  1  0  0  0  0
 23 24  1  0  0  0  0
M  END
> <chemblId>
CHEMBL1276764

> <bioactivity__type>
IC50

> <units>
nM

> <value>
109.65

$$$$

  CDK     11271518142D 0   0.00000     0.00000     0

 22 23  0  0  0  0              1 V2000 
   -1.6756   -3.0073    0.0000 C   0  0  0  0  0  0  0  0  0  0  0  0
   -0.3767   -2.2570    0.0000 C   0  0  0  0  0  0  0  0  0  0  0  0
   -0.3770   -0.7570    0.0000 N   0  0  0  0  0  0  0  0  0  0  0  0
   -1.5910    0.1250    0.0000 C   0  0  0  0  0  0  0  0  0  0  0  0
   -1.1270    1.5510    0.0000 C   0  0  0  0  0  0  0  0  0  0  0  0
    0.3730    1.5510    0.0000 C   0  0  0  0  0  0  0  0  0  0  0  0
    0.8360    0.1250    0.0000 C   0  0  0  0  0  0  0  0  0  0  0  0
    2.2626   -0.3384    0.0000 C   0  0  0  0  0  0  0  0  0  0  0  0
    3.3773    0.6654    0.0000 N   0  0  0  0  0  0  0  0  0  0  0  0
    4.8039    0.2020    0.0000 C   0  0  0  0  0  0  0  0  0  0  0  0
    5.1159   -1.2652    0.0000 O   0  0  0  0  0  0  0  0  0  0  0  0
    5.9185    1.2058    0.0000 C   0  0  0  0  0  0  0  0  0  0  0  0
    7.3451    0.7424    0.0000 C   0  0  0  0  0  0  0  0  0  0  0  0
    7.6571   -0.7248    0.0000 C   0  0  0  0  0  0  0  0  0  0  0  0
    9.0838   -1.1882    0.0000 C   0  0  0  0  0  0  0  0  0  0  0  0
    8.4598    1.7461    0.0000 C   0  0  0  0  0  0  0  0  0  0  0  0
    8.1478    3.2133    0.0000 C   0  0  0  0  0  0  0  0  0  0  0  0
    6.7212    3.6767    0.0000 C   0  0  0  0  0  0  0  0  0  0  0  0
    6.4092    5.1439    0.0000 O   0  0  0  0  0  0  0  0  0  0  0  0
    5.6065    2.6730    0.0000 C   0  0  0  0  0  0  0  0  0  0  0  0
    4.1799    3.1364    0.0000 O   0  0  0  0  0  0  0  0  0  0  0  0
    3.8679    4.6036    0.0000 C   0  0  0  0  0  0  0  0  0  0  0  0
  1  2  1  0  0  0  0
  2  3  1  0  0  0  0
  3  4  1  0  0  0  0
  4  5  1  0  0  0  0
  5  6  1  0  0  0  0
  6  7  1  0  0  0  0
  3  7  1  0  0  0  0
  7  8  1  1  0  0  0
  8  9  1  0  0  0  0
  9 10  1  0  0  0  0
 10 11  2  0  0  0  0
 10 12  1  0  0  0  0
 12 13  2  0  0  0  0
 13 14  1  0  0  0  0
 14 15  1  0  0  0  0
 13 16  1  0  0  0  0
 16 17  2  0  0  0  0
 17 18  1  0  0  0  0
 18 19  1  0  0  0  0
 18 20  2  0  0  0  0
 12 20  1  0  0  0  0
 20 21  1  0  0  0  0
 21 22  1  0  0  0  0
M  END
> <chemblId>
CHEMBL1276765

> <bioactivity__type>
IC50

> <units>
nM

> <value>
123.03

$$$$

  CDK     11271518142D 0   0.00000     0.00000     0

 24 25  0  0  0  0              1 V2000 
    9.3957   -2.6554    0.0000 C   0  0  0  0  0  0  0  0  0  0  0  0
    9.0838   -1.1882    0.0000 C   0  0  0  0  0  0  0  0  0  0  0  0
    7.6571   -0.7248    0.0000 C   0  0  0  0  0  0  0  0  0  0  0  0
    7.3451    0.7424    0.0000 C   0  0  0  0  0  0  0  0  0  0  0  0
    8.4598    1.7461    0.0000 C   0  0  0  0  0  0  0  0  0  0  0  0
    9.8864    1.2827    0.0000 C   0  0  0  0  0  0  0  0  0  0  0  0
    8.1478    3.2133    0.0000 C   0  0  0  0  0  0  0  0  0  0  0  0
    6.7212    3.6767    0.0000 C   0  0  0  0  0  0  0  0  0  0  0  0
    6.4092    5.1439    0.0000 O   0  0  0  0  0  0  0  0  0  0  0  0
    5.6065    2.6730    0.0000 C   0  0  0  0  0  0  0  0  0  0  0  0
    4.1799    3.1364    0.0000 O   0  0  0  0  0  0  0  0  0  0  0  0
    3.8679    4.6036    0.0000 C   0  0  0  0  0  0  0  0  0  0  0  0
    5.9185    1.2058    0.0000 C   0  0  0  0  0  0  0  0  0  0  0  0
    4.8039    0.2020    0.0000 C   0  0  0  0  0  0  0  0  0  0  0  0
    5.1159   -1.2652    0.0000 O   0  0  0  0  0  0  0  0  0  0  0  0
    3.3773    0.6654    0.0000 N   0  0  0  0  0  0  0  0  0  0  0  0
    2.2626   -0.3384    0.0000 C   0  0  0  0  0  0  0  0  0  0  0  0
    0.8360    0.1250    0.0000 C   0  0  0  0  0  0  0  0  0  0  0  0
    0.3730    1.5510    0.0000 C   0  0  0  0  0  0  0  0  0  0  0  0
   -1.1270    1.5510    0.0000 C   0  0  0  0  0  0  0  0  0  0  0  0
   -1.5910    0.1250    0.0000 C   0  0  0  0  0  0  0  0  0  0  0  0
   -0.3770   -0.7570    0.0000 N   0  0  0  0  0  0  0  0  0  0  0  0
   -0.3767   -2.2570    0.0000 C   0  0  0  0  0  0  0  0  0  0  0  0
   -1.6756   -3.0073    0.0000 C   0  0  0  0  0  0  0  0  0  0  0  0
  1  2  1  0  0  0  0
  2  3  1  0  0  0  0
  3  4  1  0  0  0  0
  4  5  2  0  0  0  0
  5  6  1  0  0  0  0
  5  7  1  0  0  0  0
  7  8  2  0  0  0  0
  8  9  1  0  0  0  0
  8 10  1  0  0  0  0
 10 11  1  0  0  0  0
 11 12  1  0  0  0  0
 10 13  2  0  0  0  0
  4 13  1  0  0  0  0
 13 14  1  0  0  0  0
 14 15  2  0  0  0  0
 14 16  1  0  0  0  0
 16 17  1  0  0  0  0
 18 17  1  1  0  0  0
 18 19  1  0  0  0  0
 19 20  1  0  0  0  0
 20 21  1  0  0  0  0
 21 22  1  0  0  0  0
 18 22  1  0  0  0  0
 22 23  1  0  0  0  0
 23 24  1  0  0  0  0
M  END
> <chemblId>
CHEMBL1276766

> <bioactivity__type>
IC50

> <units>
nM

> <value>
141.25

$$$$

  CDK     11271518142D 0   0.00000     0.00000     0

 23 24  0  0  0  0              1 V2000 
   -1.6756   -3.0073    0.0000 C   0  0  0  0  0  0  0  0  0  0  0  0
   -0.3767   -2.2570    0.0000 C   0  0  0  0  0  0  0  0  0  0  0  0
   -0.3770   -0.7570    0.0000 N   0  0  0  0  0  0  0  0  0  0  0  0
   -1.5910    0.1250    0.0000 C   0  0  0  0  0  0  0  0  0  0  0  0
   -1.1270    1.5510    0.0000 C   0  0  0  0  0  0  0  0  0  0  0  0
    0.3730    1.5510    0.0000 C   0  0  0  0  0  0  0  0  0  0  0  0
    0.8360    0.1250    0.0000 C   0  0  0  0  0  0  0  0  0  0  0  0
    2.2626   -0.3384    0.0000 C   0  0  0  0  0  0  0  0  0  0  0  0
    3.3773    0.6654    0.0000 N   0  0  0  0  0  0  0  0  0  0  0  0
    4.8039    0.2020    0.0000 C   0  0  0  0  0  0  0  0  0  0  0  0
    5.1159   -1.2652    0.0000 O   0  0  0  0  0  0  0  0  0  0  0  0
    5.9185    1.2058    0.0000 C   0  0  0  0  0  0  0  0  0  0  0  0
    7.3451    0.7424    0.0000 C   0  0  0  0  0  0  0  0  0  0  0  0
    8.4598    1.7461    0.0000 C   0  0  0  0  0  0  0  0  0  0  0  0
    8.1478    3.2133    0.0000 C   0  0  0  0  0  0  0  0  0  0  0  0
    6.7212    3.6767    0.0000 C   0  0  0  0  0  0  0  0  0  0  0  0
    6.4092    5.1439    0.0000 O   0  0  0  0  0  0  0  0  0  0  0  0
    5.6065    2.6730    0.0000 C   0  0  0  0  0  0  0  0  0  0  0  0
    4.1799    3.1364    0.0000 O   0  0  0  0  0  0  0  0  0  0  0  0
    3.8679    4.6036    0.0000 C   0  0  0  0  0  0  0  0  0  0  0  0
    9.8864    1.2827    0.0000 N   0  3  0  0  0  0  0  0  0  0  0  0
   11.0010    2.2865    0.0000 O   0  0  0  0  0  0  0  0  0  0  0  0
   10.1984   -0.1845    0.0000 O   0  5  0  0  0  0  0  0  0  0  0  0
  1  2  1  0  0  0  0
  2  3  1  0  0  0  0
  3  4  1  0  0  0  0
  4  5  1  0  0  0  0
  5  6  1  0  0  0  0
  6  7  1  0  0  0  0
  3  7  1  0  0  0  0
  7  8  1  1  0  0  0
  8  9  1  0  0  0  0
  9 10  1  0  0  0  0
 10 11  2  0  0  0  0
 10 12  1  0  0  0  0
 12 13  2  0  0  0  0
 13 14  1  0  0  0  0
 14 15  2  0  0  0  0
 15 16  1  0  0  0  0
 16 17  1  0  0  0  0
 16 18  2  0  0  0  0
 12 18  1  0  0  0  0
 18 19  1  0  0  0  0
 19 20  1  0  0  0  0
 14 21  1  0  0  0  0
 21 22  2  0  0  0  0
 21 23  1  0  0  0  0
M  END
> <chemblId>
CHEMBL1276767

> <bioactivity__type>
IC50

> <units>
nM

> <value>
3019.95

$$$$

  CDK     11271518142D 0   0.00000     0.00000     0

 31 35  0  0  0  0              1 V2000 
    6.6943   -2.0463    0.0000 F   0  0  0  0  0  0  0  0  0  0  0  0
    5.3240   -1.4363    0.0000 C   0  0  0  0  0  0  0  0  0  0  0  0
    5.1672    0.0555    0.0000 C   0  0  0  0  0  0  0  0  0  0  0  0
    3.7968    0.6656    0.0000 C   0  0  0  0  0  0  0  0  0  0  0  0
    2.5833   -0.2161    0.0000 C   0  0  0  0  0  0  0  0  0  0  0  0
    2.7401   -1.7079    0.0000 C   0  0  0  0  0  0  0  0  0  0  0  0
    4.1105   -2.3179    0.0000 C   0  0  0  0  0  0  0  0  0  0  0  0
    1.2130    0.3940    0.0000 Si  0  0  0  0  0  0  0  0  0  0  0  0
    0.0000    1.2760    0.0000 C   0  0  0  0  0  0  0  0  0  0  0  0
   -1.2130    0.3940    0.0000 C   0  0  0  0  0  0  0  0  0  0  0  0
   -0.7500   -1.0320    0.0000 C   0  0  0  0  0  0  0  0  0  0  0  0
    0.7500   -1.0320    0.0000 C   0  0  0  0  0  0  0  0  0  0  0  0
   -1.6318   -2.2454    0.0000 N   0  0  0  0  0  0  0  0  0  0  0  0
   -3.1236   -2.0885    0.0000 C   0  0  0  0  0  0  0  0  0  0  0  0
   -4.0054   -3.3019    0.0000 C   0  0  0  0  0  0  0  0  0  0  0  0
   -3.3954   -4.6723    0.0000 N   0  0  0  0  0  0  0  0  0  0  0  0
   -1.9037   -4.8292    0.0000 C   0  0  0  0  0  0  0  0  0  0  0  0
   -1.0218   -3.6158    0.0000 C   0  0  0  0  0  0  0  0  0  0  0  0
   -4.2772   -5.8857    0.0000 C   0  0  0  0  0  0  0  0  0  0  0  0
   -5.7690   -5.7288    0.0000 C   0  0  0  0  0  0  0  0  0  0  0  0
   -6.6508   -6.9422    0.0000 C   0  0  0  0  0  0  0  0  0  0  0  0
   -6.0408   -8.3126    0.0000 C   0  0  0  0  0  0  0  0  0  0  0  0
   -4.5491   -8.4695    0.0000 C   0  0  0  0  0  0  0  0  0  0  0  0
   -3.6673   -7.2561    0.0000 C   0  0  0  0  0  0  0  0  0  0  0  0
    1.9632    1.6929    0.0000 C   0  0  0  0  0  0  0  0  0  0  0  0
    3.4632    1.6926    0.0000 C   0  0  0  0  0  0  0  0  0  0  0  0
    4.2135    2.9915    0.0000 C   0  0  0  0  0  0  0  0  0  0  0  0
    3.4637    4.2907    0.0000 C   0  0  0  0  0  0  0  0  0  0  0  0
    4.2139    5.5896    0.0000 F   0  0  0  0  0  0  0  0  0  0  0  0
    1.9637    4.2910    0.0000 C   0  0  0  0  0  0  0  0  0  0  0  0
    1.2135    2.9921    0.0000 C   0  0  0  0  0  0  0  0  0  0  0  0
  1  2  1  0  0  0  0
  2  3  2  0  0  0  0
  3  4  1  0  0  0  0
  4  5  2  0  0  0  0
  5  6  1  0  0  0  0
  6  7  2  0  0  0  0
  2  7  1  0  0  0  0
  5  8  1  0  0  0  0
  8  9  1  0  0  0  0
  9 10  1  0  0  0  0
 10 11  1  0  0  0  0
 11 12  1  0  0  0  0
  8 12  1  0  0  0  0
 11 13  1  0  0  0  0
 13 14  1  0  0  0  0
 14 15  1  0  0  0  0
 15 16  1  0  0  0  0
 16 17  1  0  0  0  0
 17 18  1  0  0  0  0
 13 18  1  0  0  0  0
 16 19  1  0  0  0  0
 19 20  2  0  0  0  0
 20 21  1  0  0  0  0
 21 22  2  0  0  0  0
 22 23  1  0  0  0  0
 23 24  2  0  0  0  0
 19 24  1  0  0  0  0
  8 25  1  0  0  0  0
 25 26  2  0  0  0  0
 26 27  1  0  0  0  0
 27 28  2  0  0  0  0
 28 29  1  0  0  0  0
 28 30  1  0  0  0  0
 30 31  2  0  0  0  0
 25 31  1  0  0  0  0
M  END
> <chemblId>
CHEMBL134423

> <bioactivity__type>
IC50

> <units>
nM

> <value>
120.0

$$$$

  CDK     11271518142D 0   0.00000     0.00000     0

 41 47  0  0  0  0              1 V2000 
   -3.2574    8.0103    0.0000 C   0  0  0  0  0  0  0  0  0  0  0  0
   -1.8306    7.5472    0.0000 C   0  0  0  0  0  0  0  0  0  0  0  0
   -1.5183    6.0801    0.0000 C   0  0  0  0  0  0  0  0  0  0  0  0
   -0.7162    8.5513    0.0000 C   0  0  0  0  0  0  0  0  0  0  0  0
    0.7105    8.0883    0.0000 N   0  0  0  0  0  0  0  0  0  0  0  0
    1.3211    6.7181    0.0000 C   0  0  0  0  0  0  0  0  0  0  0  0
    0.5715    5.4189    0.0000 O   0  0  0  0  0  0  0  0  0  0  0  0
    2.8128    6.8754    0.0000 C   0  0  0  0  0  0  0  0  0  0  0  0
    2.8133    5.3754    0.0000 N   0  0  0  0  0  0  0  0  0  0  0  0
    1.5145    4.6250    0.0000 C   0  0  0  0  0  0  0  0  0  0  0  0
    0.2152    5.3746    0.0000 O   0  0  0  0  0  0  0  0  0  0  0  0
    1.5150    3.1250    0.0000 C   0  0  0  0  0  0  0  0  0  0  0  0
    2.8150    2.3750    0.0000 C   0  0  0  0  0  0  0  0  0  0  0  0
    2.8150    0.8750    0.0000 N   0  0  0  0  0  0  0  0  0  0  0  0
    4.1139    0.1248    0.0000 C   0  0  0  0  0  0  0  0  0  0  0  0
    1.5150    0.1250    0.0000 C   0  0  0  0  0  0  0  0  0  0  0  0
    1.5150   -1.3750    0.0000 C   0  0  0  0  0  0  0  0  0  0  0  0
    0.2170   -2.1250    0.0000 C   0  0  0  0  0  0  0  0  0  0  0  0
    0.2170   -3.6250    0.0000 C   0  0  0  0  0  0  0  0  0  0  0  0
   -2.3820   -3.6250    0.0000 N   0  0  0  0  0  0  0  0  0  0  0  0
   -2.3820   -2.1250    0.0000 C   0  0  0  0  0  0  0  0  0  0  0  0
   -3.6810   -1.3750    0.0000 C   0  0  0  0  0  0  0  0  0  0  0  0
   -3.6810    0.1250    0.0000 C   0  0  0  0  0  0  0  0  0  0  0  0
   -2.3820    0.8750    0.0000 C   0  0  0  0  0  0  0  0  0  0  0  0
   -1.0830    0.1250    0.0000 C   0  0  0  0  0  0  0  0  0  0  0  0
    0.2170    0.8750    0.0000 C   0  0  0  0  0  0  0  0  0  0  0  0
    0.2170    2.3750    0.0000 C   0  0  0  0  0  0  0  0  0  0  0  0
   -1.0830   -1.3750    0.0000 C   0  0  0  0  0  0  0  0  0  0  0  0
    3.1242    8.3428    0.0000 O   0  0  0  0  0  0  0  0  0  0  0  0
    1.8249    9.0923    0.0000 C   0  0  0  0  0  0  0  0  0  0  0  0
    3.0381    9.9744    0.0000 O   0  0  0  0  0  0  0  0  0  0  0  0
    1.5125   10.5594    0.0000 C   0  0  0  0  0  0  0  0  0  0  0  0
    2.3938   11.7733    0.0000 C   0  0  0  0  0  0  0  0  0  0  0  0
    1.5117   12.9865    0.0000 C   0  0  0  0  0  0  0  0  0  0  0  0
    0.0853   12.5225    0.0000 C   0  0  0  0  0  0  0  0  0  0  0  0
    0.0858   11.0225    0.0000 N   0  0  0  0  0  0  0  0  0  0  0  0
   -1.0286   10.0184    0.0000 C   0  0  0  0  0  0  0  0  0  0  0  0
   -2.4553   10.4815    0.0000 O   0  0  0  0  0  0  0  0  0  0  0  0
    4.3046    6.7191    0.0000 C   0  0  0  0  0  0  0  0  0  0  0  0
    5.1859    7.9330    0.0000 C   0  0  0  0  0  0  0  0  0  0  0  0
    4.9152    5.3490    0.0000 C   0  0  0  0  0  0  0  0  0  0  0  0
  1  2  1  0  0  0  0
  2  3  1  0  0  0  0
  4  2  1  1  0  0  0
  4  5  1  0  0  0  0
  5  6  1  0  0  0  0
  6  7  2  0  0  0  0
  6  8  1  0  0  0  0
  8  9  1  1  0  0  0
  9 10  1  0  0  0  0
 10 11  2  0  0  0  0
 12 10  1  1  0  0  0
 12 13  1  0  0  0  0
 13 14  1  0  0  0  0
 14 15  1  0  0  0  0
 14 16  1  0  0  0  0
 16 17  1  6  0  0  0
 17 18  1  0  0  0  0
 18 19  2  0  0  0  0
 19 20  1  0  0  0  0
 20 21  1  0  0  0  0
 21 22  2  0  0  0  0
 22 23  1  0  0  0  0
 23 24  2  0  0  0  0
 24 25  1  0  0  0  0
 25 26  1  0  0  0  0
 16 26  1  0  0  0  0
 26 27  2  0  0  0  0
 12 27  1  0  0  0  0
 25 28  2  0  0  0  0
 18 28  1  0  0  0  0
 21 28  1  0  0  0  0
  8 29  1  0  0  0  0
 29 30  1  0  0  0  0
  5 30  1  0  0  0  0
 30 31  1  1  0  0  0
 30 32  1  0  0  0  0
 32 33  1  1  0  0  0
 33 34  1  0  0  0  0
 34 35  1  0  0  0  0
 35 36  1  0  0  0  0
 32 36  1  0  0  0  0
 36 37  1  0  0  0  0
  4 37  1  0  0  0  0
 37 38  2  0  0  0  0
  8 39  1  0  0  0  0
 39 40  1  0  0  0  0
 39 41  1  0  0  0  0
M  END
> <chemblId>
CHEMBL1385840

> <bioactivity__type>
IC50

> <units>
nM

> <value>
5.03

$$$$

  CDK     11271518142D 0   0.00000     0.00000     0

 30 33  0  0  0  0              1 V2000 
   18.3523   -6.4921    0.0000 Cl  0  0  0  0  0  0  0  0  0  0  0  0
   17.6020   -5.1932    0.0000 C   0  0  0  0  0  0  0  0  0  0  0  0
   18.3518   -3.8940    0.0000 C   0  0  0  0  0  0  0  0  0  0  0  0
   17.6015   -2.5951    0.0000 C   0  0  0  0  0  0  0  0  0  0  0  0
   16.1015   -2.5954    0.0000 C   0  0  0  0  0  0  0  0  0  0  0  0
   15.3518   -3.8946    0.0000 C   0  0  0  0  0  0  0  0  0  0  0  0
   13.8518   -3.8949    0.0000 N   0  0  0  0  0  0  0  0  0  0  0  0
   13.1015   -2.5960    0.0000 C   0  0  0  0  0  0  0  0  0  0  0  0
   11.6015   -2.5963    0.0000 C   0  0  0  0  0  0  0  0  0  0  0  0
   10.8518   -3.8955    0.0000 N   0  0  0  0  0  0  0  0  0  0  0  0
    9.3518   -3.8958    0.0000 C   0  0  0  0  0  0  0  0  0  0  0  0
    8.6015   -2.5969    0.0000 C   0  0  0  0  0  0  0  0  0  0  0  0
    7.1015   -2.5972    0.0000 C   0  0  0  0  0  0  0  0  0  0  0  0
    6.3513   -1.2983    0.0000 C   0  0  0  0  0  0  0  0  0  0  0  0
    4.8513   -1.2986    0.0000 N   0  0  0  0  0  0  0  0  0  0  0  0
    4.1010    0.0003    0.0000 C   0  0  0  0  0  0  0  0  0  0  0  0
    4.8507    1.2995    0.0000 O   0  0  0  0  0  0  0  0  0  0  0  0
    2.6010    0.0000    0.0000 C   0  0  0  0  0  0  0  0  0  0  0  0
    1.7190   -1.2140    0.0000 O   0  0  0  0  0  0  0  0  0  0  0  0
    0.2930   -0.7500    0.0000 C   0  0  0  0  0  0  0  0  0  0  0  0
   -1.0060   -1.5000    0.0000 C   0  0  0  0  0  0  0  0  0  0  0  0
   -2.3060   -0.7500    0.0000 C   0  0  0  0  0  0  0  0  0  0  0  0
   -2.3060    0.7500    0.0000 C   0  0  0  0  0  0  0  0  0  0  0  0
   -1.0060    1.5000    0.0000 C   0  0  0  0  0  0  0  0  0  0  0  0
    0.2930    0.7500    0.0000 C   0  0  0  0  0  0  0  0  0  0  0  0
    1.7190    1.2130    0.0000 C   0  0  0  0  0  0  0  0  0  0  0  0
   11.6020   -5.1944    0.0000 C   0  0  0  0  0  0  0  0  0  0  0  0
   13.1020   -5.1941    0.0000 C   0  0  0  0  0  0  0  0  0  0  0  0
   16.1020   -5.1935    0.0000 C   0  0  0  0  0  0  0  0  0  0  0  0
   15.3523   -6.4927    0.0000 Cl  0  0  0  0  0  0  0  0  0  0  0  0
  1  2  1  0  0  0  0
  2  3  2  0  0  0  0
  3  4  1  0  0  0  0
  4  5  2  0  0  0  0
  5  6  1  0  0  0  0
  6  7  1  0  0  0  0
  7  8  1  0  0  0  0
  8  9  1  0  0  0  0
  9 10  1  0  0  0  0
 10 11  1  0  0  0  0
 11 12  1  0  0  0  0
 12 13  1  0  0  0  0
 13 14  1  0  0  0  0
 14 15  1  0  0  0  0
 15 16  1  0  0  0  0
 16 17  2  0  0  0  0
 16 18  1  0  0  0  0
 18 19  1  0  0  0  0
 19 20  1  0  0  0  0
 20 21  2  0  0  0  0
 21 22  1  0  0  0  0
 22 23  2  0  0  0  0
 23 24  1  0  0  0  0
 24 25  2  0  0  0  0
 20 25  1  0  0  0  0
 25 26  1  0  0  0  0
 18 26  2  0  0  0  0
 10 27  1  0  0  0  0
 27 28  1  0  0  0  0
  7 28  1  0  0  0  0
  6 29  2  0  0  0  0
  2 29  1  0  0  0  0
 29 30  1  0  0  0  0
M  END
> <chemblId>
CHEMBL139926

> <bioactivity__type>
IC50

> <units>
nM

> <value>
118.0

$$$$

  CDK     11271518142D 0   0.00000     0.00000     0

 42 48  0  0  0  0              1 V2000 
   -3.5697    9.4774    0.0000 C   0  0  0  0  0  0  0  0  0  0  0  0
   -3.2574    8.0103    0.0000 C   0  0  0  0  0  0  0  0  0  0  0  0
   -4.3717    7.0062    0.0000 C   0  0  0  0  0  0  0  0  0  0  0  0
   -1.8306    7.5472    0.0000 C   0  0  0  0  0  0  0  0  0  0  0  0
   -0.7162    8.5513    0.0000 C   0  0  0  0  0  0  0  0  0  0  0  0
    0.7105    8.0883    0.0000 N   0  0  0  0  0  0  0  0  0  0  0  0
    1.3211    6.7181    0.0000 C   0  0  0  0  0  0  0  0  0  0  0  0
    0.5715    5.4189    0.0000 O   0  0  0  0  0  0  0  0  0  0  0  0
    2.8128    6.8754    0.0000 C   0  0  0  0  0  0  0  0  0  0  0  0
    2.8133    5.3754    0.0000 N   0  0  0  0  0  0  0  0  0  0  0  0
    1.5145    4.6250    0.0000 C   0  0  0  0  0  0  0  0  0  0  0  0
    0.2152    5.3746    0.0000 O   0  0  0  0  0  0  0  0  0  0  0  0
    1.5150    3.1250    0.0000 C   0  0  0  0  0  0  0  0  0  0  0  0
    2.8150    2.3750    0.0000 C   0  0  0  0  0  0  0  0  0  0  0  0
    2.8150    0.8750    0.0000 N   0  0  0  0  0  0  0  0  0  0  0  0
    4.1139    0.1248    0.0000 C   0  0  0  0  0  0  0  0  0  0  0  0
    1.5150    0.1250    0.0000 C   0  0  0  0  0  0  0  0  0  0  0  0
    1.5150   -1.3750    0.0000 C   0  0  0  0  0  0  0  0  0  0  0  0
    0.2170   -2.1250    0.0000 C   0  0  0  0  0  0  0  0  0  0  0  0
    0.2170   -3.6250    0.0000 C   0  0  0  0  0  0  0  0  0  0  0  0
   -2.3820   -3.6250    0.0000 N   0  0  0  0  0  0  0  0  0  0  0  0
   -2.3820   -2.1250    0.0000 C   0  0  0  0  0  0  0  0  0  0  0  0
   -3.6810   -1.3750    0.0000 C   0  0  0  0  0  0  0  0  0  0  0  0
   -3.6810    0.1250    0.0000 C   0  0  0  0  0  0  0  0  0  0  0  0
   -2.3820    0.8750    0.0000 C   0  0  0  0  0  0  0  0  0  0  0  0
   -1.0830    0.1250    0.0000 C   0  0  0  0  0  0  0  0  0  0  0  0
    0.2170    0.8750    0.0000 C   0  0  0  0  0  0  0  0  0  0  0  0
    0.2170    2.3750    0.0000 C   0  0  0  0  0  0  0  0  0  0  0  0
   -1.0830   -1.3750    0.0000 C   0  0  0  0  0  0  0  0  0  0  0  0
    3.1242    8.3428    0.0000 O   0  0  0  0  0  0  0  0  0  0  0  0
    1.8249    9.0923    0.0000 C   0  0  0  0  0  0  0  0  0  0  0  0
    3.0381    9.9744    0.0000 O   0  0  0  0  0  0  0  0  0  0  0  0
    1.5125   10.5594    0.0000 C   0  0  0  0  0  0  0  0  0  0  0  0
    2.3938   11.7733    0.0000 C   0  0  0  0  0  0  0  0  0  0  0  0
    1.5117   12.9865    0.0000 C   0  0  0  0  0  0  0  0  0  0  0  0
    0.0853   12.5225    0.0000 C   0  0  0  0  0  0  0  0  0  0  0  0
    0.0858   11.0225    0.0000 N   0  0  0  0  0  0  0  0  0  0  0  0
   -1.0286   10.0184    0.0000 C   0  0  0  0  0  0  0  0  0  0  0  0
   -2.4553   10.4815    0.0000 O   0  0  0  0  0  0  0  0  0  0  0  0
    4.3046    6.7191    0.0000 C   0  0  0  0  0  0  0  0  0  0  0  0
    5.1859    7.9330    0.0000 C   0  0  0  0  0  0  0  0  0  0  0  0
    4.9152    5.3490    0.0000 C   0  0  0  0  0  0  0  0  0  0  0  0
  1  2  1  0  0  0  0
  2  3  1  0  0  0  0
  2  4  1  0  0  0  0
  5  4  1  1  0  0  0
  5  6  1  0  0  0  0
  6  7  1  0  0  0  0
  7  8  2  0  0  0  0
  7  9  1  0  0  0  0
  9 10  1  1  0  0  0
 10 11  1  0  0  0  0
 11 12  2  0  0  0  0
 13 11  1  1  0  0  0
 13 14  1  0  0  0  0
 14 15  1  0  0  0  0
 15 16  1  0  0  0  0
 15 17  1  0  0  0  0
 17 18  1  6  0  0  0
 18 19  1  0  0  0  0
 19 20  2  0  0  0  0
 20 21  1  0  0  0  0
 21 22  1  0  0  0  0
 22 23  2  0  0  0  0
 23 24  1  0  0  0  0
 24 25  2  0  0  0  0
 25 26  1  0  0  0  0
 26 27  1  0  0  0  0
 17 27  1  0  0  0  0
 27 28  2  0  0  0  0
 13 28  1  0  0  0  0
 26 29  2  0  0  0  0
 19 29  1  0  0  0  0
 22 29  1  0  0  0  0
  9 30  1  0  0  0  0
 30 31  1  0  0  0  0
  6 31  1  0  0  0  0
 31 32  1  1  0  0  0
 31 33  1  0  0  0  0
 33 34  1  1  0  0  0
 34 35  1  0  0  0  0
 35 36  1  0  0  0  0
 36 37  1  0  0  0  0
 33 37  1  0  0  0  0
 37 38  1  0  0  0  0
  5 38  1  0  0  0  0
 38 39  2  0  0  0  0
  9 40  1  0  0  0  0
 40 41  1  0  0  0  0
 40 42  1  0  0  0  0
M  END
> <chemblId>
CHEMBL1403281

> <bioactivity__type>
IC50

> <units>
nM

> <value>
1.95

$$$$

  CDK     11271518142D 0   0.00000     0.00000     0

 38 43  0  0  0  0              1 V2000 
   -3.7350    1.4060    0.0000 C   0  0  0  0  0  0  0  0  0  0  0  0
   -2.4360    0.6560    0.0000 C   0  0  0  0  0  0  0  0  0  0  0  0
   -1.1370    1.4060    0.0000 C   0  0  0  0  0  0  0  0  0  0  0  0
   -1.1370    2.9060    0.0000 C   0  0  0  0  0  0  0  0  0  0  0  0
    0.1620    0.6560    0.0000 C   0  0  0  0  0  0  0  0  0  0  0  0
    1.4610    1.4060    0.0000 O   0  0  0  0  0  0  0  0  0  0  0  0
    2.7600    0.6560    0.0000 C   0  0  0  0  0  0  0  0  0  0  0  0
    4.2372    0.3955    0.0000 C   0  0  0  0  0  0  0  0  0  0  0  0
    3.2730    2.0655    0.0000 C   0  0  0  0  0  0  0  0  0  0  0  0
    4.7503    2.3260    0.0000 N   0  0  0  0  0  0  0  0  0  0  0  0
    5.7144    1.1769    0.0000 C   0  0  0  0  0  0  0  0  0  0  0  0
    7.1916    1.4374    0.0000 C   0  0  0  0  0  0  0  0  0  0  0  0
    7.7047    2.8469    0.0000 N   0  0  0  0  0  0  0  0  0  0  0  0
    6.7405    3.9960    0.0000 C   0  0  0  0  0  0  0  0  0  0  0  0
    5.2633    3.7355    0.0000 C   0  0  0  0  0  0  0  0  0  0  0  0
    9.1819    3.1074    0.0000 C   0  0  0  0  0  0  0  0  0  0  0  0
   10.1461    1.9583    0.0000 C   0  0  0  0  0  0  0  0  0  0  0  0
   11.6233    2.2188    0.0000 C   0  0  0  0  0  0  0  0  0  0  0  0
   12.1363    3.6283    0.0000 N   0  0  0  0  0  0  0  0  0  0  0  0
   11.1722    4.7774    0.0000 C   0  0  0  0  0  0  0  0  0  0  0  0
    9.6949    4.5169    0.0000 N   0  0  0  0  0  0  0  0  0  0  0  0
   11.6852    6.1869    0.0000 N   0  0  0  0  0  0  0  0  0  0  0  0
   13.1271    6.6003    0.0000 C   0  0  0  0  0  0  0  0  0  0  0  0
   13.1795    8.0994    0.0000 C   0  0  0  0  0  0  0  0  0  0  0  0
   11.7699    8.6125    0.0000 C   0  0  0  0  0  0  0  0  0  0  0  0
   10.8464    7.4305    0.0000 C   0  0  0  0  0  0  0  0  0  0  0  0
   12.5875    1.0697    0.0000 N   0  0  0  0  0  0  0  0  0  0  0  0
   12.2246   -0.3858    0.0000 C   0  0  0  0  0  0  0  0  0  0  0  0
   13.4966   -1.1806    0.0000 C   0  0  0  0  0  0  0  0  0  0  0  0
   14.6457   -0.2165    0.0000 C   0  0  0  0  0  0  0  0  0  0  0  0
   14.0838    1.1743    0.0000 C   0  0  0  0  0  0  0  0  0  0  0  0
    2.7600   -0.8440    0.0000 C   0  0  0  0  0  0  0  0  0  0  0  0
    1.4610   -1.5940    0.0000 C   0  0  0  0  0  0  0  0  0  0  0  0
    0.1620   -0.8440    0.0000 C   0  0  0  0  0  0  0  0  0  0  0  0
   -1.1370   -1.5940    0.0000 C   0  0  0  0  0  0  0  0  0  0  0  0
   -1.1370   -3.0940    0.0000 C   0  0  0  0  0  0  0  0  0  0  0  0
   -2.4360   -0.8440    0.0000 C   0  0  0  0  0  0  0  0  0  0  0  0
   -3.7350   -1.5940    0.0000 O   0  0  0  0  0  0  0  0  0  0  0  0
  1  2  1  0  0  0  0
  2  3  2  0  0  0  0
  3  4  1  0  0  0  0
  3  5  1  0  0  0  0
  5  6  1  0  0  0  0
  6  7  1  0  0  0  0
  7  8  1  0  0  0  0
  7  9  1  0  0  0  0
  9 10  1  0  0  0  0
 10 11  1  0  0  0  0
 11 12  1  0  0  0  0
 12 13  1  0  0  0  0
 13 14  1  0  0  0  0
 14 15  1  0  0  0  0
 10 15  1  0  0  0  0
 13 16  1  0  0  0  0
 16 17  2  0  0  0  0
 17 18  1  0  0  0  0
 18 19  2  0  0  0  0
 19 20  1  0  0  0  0
 20 21  2  0  0  0  0
 16 21  1  0  0  0  0
 20 22  1  0  0  0  0
 22 23  1  0  0  0  0
 23 24  1  0  0  0  0
 24 25  1  0  0  0  0
 25 26  1  0  0  0  0
 22 26  1  0  0  0  0
 18 27  1  0  0  0  0
 27 28  1  0  0  0  0
 28 29  1  0  0  0  0
 29 30  1  0  0  0  0
 30 31  1  0  0  0  0
 27 31  1  0  0  0  0
  7 32  1  0  0  0  0
 32 33  1  0  0  0  0
 33 34  1  0  0  0  0
  5 34  2  0  0  0  0
 34 35  1  0  0  0  0
 35 36  1  0  0  0  0
 35 37  2  0  0  0  0
  2 37  1  0  0  0  0
 37 38  1  0  0  0  0
M  END
> <chemblId>
CHEMBL141343

> <bioactivity__type>
IC50

> <units>
nM

> <value>
16760.0

$$$$

  CDK     11271518142D 0   0.00000     0.00000     0

 12 12  0  0  0  0              1 V2000 
   -1.5880    5.4170    0.0000 N   0  0  0  0  0  0  0  0  0  0  0  0
   -1.5880    3.9170    0.0000 C   0  0  0  0  0  0  0  0  0  0  0  0
   -0.2890    3.1670    0.0000 C   0  0  0  0  0  0  0  0  0  0  0  0
    1.0100    3.9170    0.0000 O   0  0  0  0  0  0  0  0  0  0  0  0
   -0.2890    1.6670    0.0000 C   0  0  0  0  0  0  0  0  0  0  0  0
   -1.5880    0.9170    0.0000 C   0  0  0  0  0  0  0  0  0  0  0  0
   -1.5880   -0.5830    0.0000 C   0  0  0  0  0  0  0  0  0  0  0  0
   -0.2890   -1.3330    0.0000 C   0  0  0  0  0  0  0  0  0  0  0  0
   -0.2890   -2.8330    0.0000 O   0  0  0  0  0  0  0  0  0  0  0  0
    1.0100   -0.5830    0.0000 C   0  0  0  0  0  0  0  0  0  0  0  0
    2.3090   -1.3330    0.0000 O   0  0  0  0  0  0  0  0  0  0  0  0
    1.0100    0.9170    0.0000 C   0  0  0  0  0  0  0  0  0  0  0  0
  1  2  1  0  0  0  0
  2  3  1  0  0  0  0
  3  4  1  6  0  0  0
  3  5  1  0  0  0  0
  5  6  2  0  0  0  0
  6  7  1  0  0  0  0
  7  8  2  0  0  0  0
  8  9  1  0  0  0  0
  8 10  1  0  0  0  0
 10 11  1  0  0  0  0
 10 12  2  0  0  0  0
  5 12  1  0  0  0  0
M  END
> <chemblId>
CHEMBL1437

> <bioactivity__type>
IC50

> <units>
nM

> <value>
8.0E-5

$$$$

  CDK     11271518142D 0   0.00000     0.00000     0

 31 34  0  0  0  0              1 V2000 
   11.3719    9.9072    0.0000 C   0  0  0  0  0  0  0  0  0  0  0  0
    9.9047    9.5952    0.0000 O   0  0  0  0  0  0  0  0  0  0  0  0
    8.9009   10.7098    0.0000 C   0  0  0  0  0  0  0  0  0  0  0  0
    9.3642   12.1365    0.0000 C   0  0  0  0  0  0  0  0  0  0  0  0
    8.3604   13.2511    0.0000 C   0  0  0  0  0  0  0  0  0  0  0  0
    6.8932   12.9391    0.0000 C   0  0  0  0  0  0  0  0  0  0  0  0
    6.4299   11.5124    0.0000 C   0  0  0  0  0  0  0  0  0  0  0  0
    7.4337   10.3978    0.0000 C   0  0  0  0  0  0  0  0  0  0  0  0
    6.9703    8.9712    0.0000 O   0  0  0  0  0  0  0  0  0  0  0  0
    5.5031    8.6592    0.0000 C   0  0  0  0  0  0  0  0  0  0  0  0
    5.0397    7.2325    0.0000 C   0  0  0  0  0  0  0  0  0  0  0  0
    3.5725    6.9205    0.0000 C   0  0  0  0  0  0  0  0  0  0  0  0
    3.1091    5.4939    0.0000 N   0  0  0  0  0  0  0  0  0  0  0  0
    1.6420    5.1819    0.0000 C   0  0  0  0  0  0  0  0  0  0  0  0
    1.1786    3.7552    0.0000 C   0  0  0  0  0  0  0  0  0  0  0  0
    2.1824    2.6406    0.0000 C   0  0  0  0  0  0  0  0  0  0  0  0
    3.6496    2.9526    0.0000 C   0  0  0  0  0  0  0  0  0  0  0  0
    4.1130    4.3793    0.0000 C   0  0  0  0  0  0  0  0  0  0  0  0
    1.7190    1.2140    0.0000 C   0  0  0  0  0  0  0  0  0  0  0  0
    2.6010   -0.0000    0.0000 N   0  0  0  0  0  0  0  0  0  0  0  0
    1.7190   -1.2130    0.0000 O   0  0  0  0  0  0  0  0  0  0  0  0
    0.2920   -0.7500    0.0000 C   0  0  0  0  0  0  0  0  0  0  0  0
   -1.0060   -1.5000    0.0000 C   0  0  0  0  0  0  0  0  0  0  0  0
   -2.3050   -0.7500    0.0000 C   0  0  0  0  0  0  0  0  0  0  0  0
   -3.6040   -1.5000    0.0000 F   0  0  0  0  0  0  0  0  0  0  0  0
   -2.3050    0.7500    0.0000 C   0  0  0  0  0  0  0  0  0  0  0  0
   -1.0060    1.5000    0.0000 C   0  0  0  0  0  0  0  0  0  0  0  0
    0.2920    0.7500    0.0000 C   0  0  0  0  0  0  0  0  0  0  0  0
    8.8238   14.6777    0.0000 C   0  0  0  0  0  0  0  0  0  0  0  0
    7.8200   15.7923    0.0000 O   0  0  0  0  0  0  0  0  0  0  0  0
   10.2910   14.9897    0.0000 C   0  0  0  0  0  0  0  0  0  0  0  0
  1  2  1  0  0  0  0
  2  3  1  0  0  0  0
  3  4  2  0  0  0  0
  4  5  1  0  0  0  0
  5  6  2  0  0  0  0
  6  7  1  0  0  0  0
  7  8  2  0  0  0  0
  3  8  1  0  0  0  0
  8  9  1  0  0  0  0
  9 10  1  0  0  0  0
 10 11  1  0  0  0  0
 11 12  1  0  0  0  0
 12 13  1  0  0  0  0
 13 14  1  0  0  0  0
 14 15  1  0  0  0  0
 15 16  1  0  0  0  0
 16 17  1  0  0  0  0
 17 18  1  0  0  0  0
 13 18  1  0  0  0  0
 16 19  1  0  0  0  0
 19 20  2  0  0  0  0
 20 21  1  0  0  0  0
 21 22  1  0  0  0  0
 22 23  2  0  0  0  0
 23 24  1  0  0  0  0
 24 25  1  0  0  0  0
 24 26  2  0  0  0  0
 26 27  1  0  0  0  0
 27 28  2  0  0  0  0
 19 28  1  0  0  0  0
 22 28  1  0  0  0  0
  5 29  1  0  0  0  0
 29 30  2  0  0  0  0
 29 31  1  0  0  0  0
M  END
> <chemblId>
CHEMBL14376

> <bioactivity__type>
IC50

> <units>
nM

> <value>
110.0

$$$$

  CDK     11271518142D 0   0.00000     0.00000     0

 29 31  0  0  0  0              1 V2000 
   -1.5887   -3.9166    0.0000 C   0  0  0  0  0  0  0  0  0  0  0  0
   -0.2894   -3.1670    0.0000 O   0  0  0  0  0  0  0  0  0  0  0  0
   -0.2890   -1.6670    0.0000 C   0  0  0  0  0  0  0  0  0  0  0  0
   -1.5880   -0.9160    0.0000 C   0  0  0  0  0  0  0  0  0  0  0  0
   -1.5880    0.5830    0.0000 C   0  0  0  0  0  0  0  0  0  0  0  0
   -0.2890    1.3330    0.0000 C   0  0  0  0  0  0  0  0  0  0  0  0
   -0.2890    2.8330    0.0000 O   0  0  0  0  0  0  0  0  0  0  0  0
   -1.5880    3.5830    0.0000 C   0  0  0  0  0  0  0  0  0  0  0  0
    1.0100    0.5830    0.0000 C   0  0  0  0  0  0  0  0  0  0  0  0
    1.0100   -0.9170    0.0000 C   0  0  0  0  0  0  0  0  0  0  0  0
    2.3090    1.3330    0.0000 C   0  0  0  0  0  0  0  0  0  0  0  0
    2.3091    2.8330    0.0000 O   0  0  0  0  0  0  0  0  0  0  0  0
    3.6081    0.5830    0.0000 N   0  0  0  0  0  0  0  0  0  0  0  0
    4.9071    1.3330    0.0000 C   0  0  0  0  0  0  0  0  0  0  0  0
    6.2062    0.5830    0.0000 C   0  0  0  0  0  0  0  0  0  0  0  0
    7.5052    1.3330    0.0000 N   0  0  0  0  0  0  0  0  0  0  0  0
    8.8042    0.5830    0.0000 C   0  0  0  0  0  0  0  0  0  0  0  0
   10.1033    1.3329    0.0000 C   0  0  0  0  0  0  0  0  0  0  0  0
   10.1033    2.8329    0.0000 N   0  0  0  0  0  0  0  0  0  0  0  0
    8.8042    3.5830    0.0000 C   0  0  0  0  0  0  0  0  0  0  0  0
    7.5052    2.8330    0.0000 C   0  0  0  0  0  0  0  0  0  0  0  0
   11.4023    3.5829    0.0000 C   0  0  0  0  0  0  0  0  0  0  0  0
   12.7014    2.8329    0.0000 C   0  0  0  0  0  0  0  0  0  0  0  0
   14.0004    3.5829    0.0000 C   0  0  0  0  0  0  0  0  0  0  0  0
   14.0004    5.0829    0.0000 C   0  0  0  0  0  0  0  0  0  0  0  0
   12.7014    5.8329    0.0000 C   0  0  0  0  0  0  0  0  0  0  0  0
   11.4023    5.0829    0.0000 C   0  0  0  0  0  0  0  0  0  0  0  0
   10.1033    5.8329    0.0000 O   0  0  0  0  0  0  0  0  0  0  0  0
   10.1033    7.3329    0.0000 C   0  0  0  0  0  0  0  0  0  0  0  0
  1  2  1  0  0  0  0
  2  3  1  0  0  0  0
  3  4  2  0  0  0  0
  4  5  1  0  0  0  0
  5  6  2  0  0  0  0
  6  7  1  0  0  0  0
  7  8  1  0  0  0  0
  6  9  1  0  0  0  0
  9 10  2  0  0  0  0
  3 10  1  0  0  0  0
  9 11  1  0  0  0  0
 11 12  2  0  0  0  0
 11 13  1  0  0  0  0
 13 14  1  0  0  0  0
 14 15  1  0  0  0  0
 15 16  1  0  0  0  0
 16 17  1  0  0  0  0
 17 18  1  0  0  0  0
 18 19  1  0  0  0  0
 19 20  1  0  0  0  0
 20 21  1  0  0  0  0
 16 21  1  0  0  0  0
 19 22  1  0  0  0  0
 22 23  2  0  0  0  0
 23 24  1  0  0  0  0
 24 25  2  0  0  0  0
 25 26  1  0  0  0  0
 26 27  2  0  0  0  0
 22 27  1  0  0  0  0
 27 28  1  0  0  0  0
 28 29  1  0  0  0  0
M  END
> <chemblId>
CHEMBL144811

> <bioactivity__type>
IC50

> <units>
nM

> <value>
250.0

$$$$

  CDK     11271518142D 0   0.00000     0.00000     0

 24 28  0  0  0  0              1 V2000 
    6.5501   -1.9890    0.0000 C   0  0  0  0  0  0  0  0  0  0  0  0
    5.2510   -1.2390    0.0000 O   0  0  0  0  0  0  0  0  0  0  0  0
    3.9520   -1.9890    0.0000 C   0  0  0  0  0  0  0  0  0  0  0  0
    3.9520   -3.4890    0.0000 C   0  0  0  0  0  0  0  0  0  0  0  0
    5.2510   -4.2390    0.0000 O   0  0  0  0  0  0  0  0  0  0  0  0
    2.6530   -4.2390    0.0000 C   0  0  0  0  0  0  0  0  0  0  0  0
    1.3540   -3.4890    0.0000 C   0  0  0  0  0  0  0  0  0  0  0  0
    1.3540   -1.9890    0.0000 C   0  0  0  0  0  0  0  0  0  0  0  0
    0.0550   -1.2390    0.0000 C   0  0  0  0  0  0  0  0  0  0  0  0
    0.0550    0.2610    0.0000 C   0  0  0  0  0  0  0  0  0  0  0  0
    1.3540    1.0110    0.0000 N   0  0  0  0  0  0  0  0  0  0  0  0
    1.3540    2.5110    0.0000 C   0  0  0  0  0  0  0  0  0  0  0  0
    0.0550    3.2610    0.0000 C   0  0  0  0  0  0  0  0  0  0  0  0
   -1.2440    2.5110    0.0000 C   0  0  0  0  0  0  0  0  0  0  0  0
   -2.5430    3.2610    0.0000 C   0  0  0  0  0  0  0  0  0  0  0  0
   -3.8420    2.5110    0.0000 C   0  0  0  0  0  0  0  0  0  0  0  0
   -5.2690    2.9740    0.0000 O   0  0  0  0  0  0  0  0  0  0  0  0
   -6.1500    1.7610    0.0000 C   0  0  0  0  0  0  0  0  0  0  0  0
   -5.2690    0.5470    0.0000 O   0  0  0  0  0  0  0  0  0  0  0  0
   -3.8420    1.0110    0.0000 C   0  0  0  0  0  0  0  0  0  0  0  0
   -2.5430    0.2610    0.0000 C   0  0  0  0  0  0  0  0  0  0  0  0
   -1.2440    1.0110    0.0000 C   0  0  0  0  0  0  0  0  0  0  0  0
    2.6530    0.2610    0.0000 C   0  0  0  0  0  0  0  0  0  0  0  0
    2.6530   -1.2390    0.0000 C   0  0  0  0  0  0  0  0  0  0  0  0
  1  2  1  0  0  0  0
  2  3  1  0  0  0  0
  3  4  2  0  0  0  0
  4  5  1  0  0  0  0
  4  6  1  0  0  0  0
  6  7  2  0  0  0  0
  7  8  1  0  0  0  0
  8  9  1  0  0  0  0
 10  9  1  1  0  0  0
 10 11  1  0  0  0  0
 11 12  1  0  0  0  0
 12 13  1  0  0  0  0
 13 14  1  0  0  0  0
 14 15  2  0  0  0  0
 15 16  1  0  0  0  0
 16 17  1  0  0  0  0
 17 18  1  0  0  0  0
 18 19  1  0  0  0  0
 19 20  1  0  0  0  0
 16 20  2  0  0  0  0
 20 21  1  0  0  0  0
 21 22  2  0  0  0  0
 10 22  1  0  0  0  0
 14 22  1  0  0  0  0
 11 23  1  0  0  0  0
 23 24  1  0  0  0  0
  3 24  1  0  0  0  0
  8 24  2  0  0  0  0
M  END
> <chemblId>
CHEMBL1457510

> <bioactivity__type>
IC50

> <units>
nM

> <value>
1000.0

$$$$

  CDK     11271518142D 0   0.00000     0.00000     0

 26 30  0  0  0  0              1 V2000 
    1.8640   -6.2280    0.0000 C   0  0  0  0  0  0  0  0  0  0  0  0
    0.5649   -5.4780    0.0000 O   0  0  0  0  0  0  0  0  0  0  0  0
    0.5650   -3.9780    0.0000 C   0  0  0  0  0  0  0  0  0  0  0  0
   -0.7341   -3.2280    0.0000 O   0  0  0  0  0  0  0  0  0  0  0  0
    1.8640   -3.2280    0.0000 C   0  0  0  0  0  0  0  0  0  0  0  0
    3.1630   -3.9780    0.0000 C   0  0  0  0  0  0  0  0  0  0  0  0
    3.1630   -5.4780    0.0000 O   0  0  0  0  0  0  0  0  0  0  0  0
    4.4620   -3.2280    0.0000 C   0  0  0  0  0  0  0  0  0  0  0  0
    4.4620   -1.7280    0.0000 C   0  0  0  0  0  0  0  0  0  0  0  0
    3.1630   -0.9780    0.0000 C   0  0  0  0  0  0  0  0  0  0  0  0
    3.1630    0.5220    0.0000 C   0  0  0  0  0  0  0  0  0  0  0  0
    1.8640    1.2720    0.0000 N   0  0  0  0  0  0  0  0  0  0  0  0
    1.8640    2.7720    0.0000 C   0  0  0  0  0  0  0  0  0  0  0  0
    0.5650    3.5220    0.0000 C   0  0  0  0  0  0  0  0  0  0  0  0
   -0.7340    2.7720    0.0000 C   0  0  0  0  0  0  0  0  0  0  0  0
   -0.7340    1.2720    0.0000 C   0  0  0  0  0  0  0  0  0  0  0  0
   -2.0330    0.5220    0.0000 N   0  0  0  0  0  0  0  0  0  0  0  0
   -3.3320    1.2720    0.0000 C   0  0  0  0  0  0  0  0  0  0  0  0
   -4.6310    0.5220    0.0000 C   0  0  0  0  0  0  0  0  0  0  0  0
   -5.9300    1.2720    0.0000 C   0  0  0  0  0  0  0  0  0  0  0  0
   -5.9300    2.7720    0.0000 C   0  0  0  0  0  0  0  0  0  0  0  0
   -4.6310    3.5220    0.0000 C   0  0  0  0  0  0  0  0  0  0  0  0
   -3.3320    2.7720    0.0000 C   0  0  0  0  0  0  0  0  0  0  0  0
    0.5650    0.5220    0.0000 C   0  0  0  0  0  0  0  0  0  0  0  0
    0.5650   -0.9780    0.0000 C   0  0  0  0  0  0  0  0  0  0  0  0
    1.8640   -1.7280    0.0000 C   0  0  0  0  0  0  0  0  0  0  0  0
  1  2  1  0  0  0  0
  2  3  1  0  0  0  0
  3  4  2  0  0  0  0
  5  3  1  6  0  0  0
  5  6  1  0  0  0  0
  6  7  1  6  0  0  0
  6  8  1  0  0  0  0
  8  9  1  0  0  0  0
 10  9  1  6  0  0  0
 10 11  1  0  0  0  0
 11 12  1  0  0  0  0
 12 13  1  0  0  0  0
 13 14  1  0  0  0  0
 14 15  1  0  0  0  0
 15 16  2  0  0  0  0
 16 17  1  0  0  0  0
 17 18  1  0  0  0  0
 18 19  2  0  0  0  0
 19 20  1  0  0  0  0
 20 21  2  0  0  0  0
 21 22  1  0  0  0  0
 22 23  2  0  0  0  0
 15 23  1  0  0  0  0
 18 23  1  0  0  0  0
 16 24  1  0  0  0  0
 12 24  1  0  0  0  0
 24 25  1  1  0  0  0
 26 25  1  1  0  0  0
  5 26  1  0  0  0  0
 10 26  1  0  0  0  0
M  END
> <chemblId>
CHEMBL15245

> <bioactivity__type>
IC50

> <units>
nM

> <value>
2060.0

$$$$
 stripped
BRStripMol11271518142D 0   0.00000     0.00000     0
This file has been stripped
 11 11  0  0  0  0              1 V2000 
   -1.5880    5.4170    0.0000 N   0  0  0  0  0  0  0  0  0  0  0  0
   -1.5880    3.9170    0.0000 C   0  0  0  0  0  0  0  0  0  0  0  0
   -0.2890    3.1670    0.0000 C   0  0  0  0  0  0  0  0  0  0  0  0
   -0.2890    1.6670    0.0000 C   0  0  0  0  0  0  0  0  0  0  0  0
   -1.5880    0.9170    0.0000 C   0  0  0  0  0  0  0  0  0  0  0  0
   -1.5880   -0.5830    0.0000 C   0  0  0  0  0  0  0  0  0  0  0  0
   -0.2890   -1.3330    0.0000 C   0  0  0  0  0  0  0  0  0  0  0  0
   -0.2890   -2.8330    0.0000 O   0  0  0  0  0  0  0  0  0  0  0  0
    1.0100   -0.5830    0.0000 C   0  0  0  0  0  0  0  0  0  0  0  0
    2.3090   -1.3330    0.0000 O   0  0  0  0  0  0  0  0  0  0  0  0
    1.0100    0.9170    0.0000 C   0  0  0  0  0  0  0  0  0  0  0  0
  1  2  1  0  0  0  0
  2  3  1  0  0  0  0
  3  4  1  0  0  0  0
  4  5  2  0  0  0  0
  5  6  1  0  0  0  0
  6  7  2  0  0  0  0
  7  8  1  0  0  0  0
  7  9  1  0  0  0  0
  9 10  1  0  0  0  0
  9 11  2  0  0  0  0
  4 11  1  0  0  0  0
M  END
> <chemblId>
CHEMBL1557

> <bioactivity__type>
IC50

> <units>
nM

> <value>
50500.0

$$$$

  CDK     11271518142D 0   0.00000     0.00000     0

 25 28  0  0  0  0              1 V2000 
   -5.9167    8.6305    0.0000 C   0  0  0  0  0  0  0  0  0  0  0  0
   -4.6236    7.8703    0.0000 C   0  0  0  0  0  0  0  0  0  0  0  0
   -4.6354    6.3704    0.0000 N   0  0  0  0  0  0  0  0  0  0  0  0
   -5.9403    5.6306    0.0000 C   0  0  0  0  0  0  0  0  0  0  0  0
   -7.2334    6.3908    0.0000 C   0  0  0  0  0  0  0  0  0  0  0  0
   -3.3423    5.6102    0.0000 C   0  0  0  0  0  0  0  0  0  0  0  0
   -2.0374    6.3499    0.0000 O   0  0  0  0  0  0  0  0  0  0  0  0
   -3.3541    4.1102    0.0000 N   0  0  0  0  0  0  0  0  0  0  0  0
   -2.0610    3.3500    0.0000 C   0  0  0  0  0  0  0  0  0  0  0  0
   -0.7650    4.0850    0.0000 C   0  0  0  0  0  0  0  0  0  0  0  0
    0.5220    3.3290    0.0000 N   0  0  0  0  0  0  0  0  0  0  0  0
    1.8238    4.0741    0.0000 C   0  0  0  0  0  0  0  0  0  0  0  0
    0.5220    1.8200    0.0000 C   0  0  0  0  0  0  0  0  0  0  0  0
    1.8240    1.0460    0.0000 C   0  0  0  0  0  0  0  0  0  0  0  0
    1.8190   -0.4520    0.0000 C   0  0  0  0  0  0  0  0  0  0  0  0
    2.8690   -1.5290    0.0000 C   0  0  0  0  0  0  0  0  0  0  0  0
    2.1670   -2.8580    0.0000 N   0  0  0  0  0  0  0  0  0  0  0  0
    0.6850   -2.6000    0.0000 C   0  0  0  0  0  0  0  0  0  0  0  0
   -0.5600   -3.4450    0.0000 C   0  0  0  0  0  0  0  0  0  0  0  0
   -1.9120   -2.7970    0.0000 C   0  0  0  0  0  0  0  0  0  0  0  0
   -2.0170   -1.3010    0.0000 C   0  0  0  0  0  0  0  0  0  0  0  0
   -0.7710   -0.4490    0.0000 C   0  0  0  0  0  0  0  0  0  0  0  0
   -0.7740    1.0800    0.0000 C   0  0  0  0  0  0  0  0  0  0  0  0
   -2.0730    1.8590    0.0000 C   0  0  0  0  0  0  0  0  0  0  0  0
    0.5250   -1.1370    0.0000 C   0  0  0  0  0  0  0  0  0  0  0  0
  1  2  1  0  0  0  0
  2  3  1  0  0  0  0
  3  4  1  0  0  0  0
  4  5  1  0  0  0  0
  3  6  1  0  0  0  0
  6  7  2  0  0  0  0
  6  8  1  0  0  0  0
  9  8  1  6  0  0  0
  9 10  1  0  0  0  0
 10 11  1  0  0  0  0
 11 12  1  0  0  0  0
 11 13  1  0  0  0  0
 13 14  1  6  0  0  0
 14 15  1  0  0  0  0
 15 16  2  0  0  0  0
 16 17  1  0  0  0  0
 17 18  1  0  0  0  0
 18 19  2  0  0  0  0
 19 20  1  0  0  0  0
 20 21  2  0  0  0  0
 21 22  1  0  0  0  0
 22 23  1  0  0  0  0
 13 23  1  0  0  0  0
 23 24  2  0  0  0  0
  9 24  1  0  0  0  0
 22 25  2  0  0  0  0
 15 25  1  0  0  0  0
 18 25  1  0  0  0  0
M  END
> <chemblId>
CHEMBL157138

> <bioactivity__type>
IC50

> <units>
nM

> <value>
2.86

$$$$

  CDK     11271518142D 0   0.00000     0.00000     0

 24 25  0  0  0  0              1 V2000 
   -9.4183   13.6880    0.0000 C   0  0  0  0  0  0  0  0  0  0  0  0
   -9.4183   12.1880    0.0000 C   0  0  0  0  0  0  0  0  0  0  0  0
   -8.1192   11.4380    0.0000 O   0  0  0  0  0  0  0  0  0  0  0  0
   -8.1192    9.9380    0.0000 C   0  0  0  0  0  0  0  0  0  0  0  0
   -9.4183    9.1880    0.0000 O   0  0  0  0  0  0  0  0  0  0  0  0
   -6.8202    9.1880    0.0000 N   0  0  0  0  0  0  0  0  0  0  0  0
   -6.8202    7.6880    0.0000 C   0  0  0  0  0  0  0  0  0  0  0  0
   -5.5212    6.9380    0.0000 C   0  0  0  0  0  0  0  0  0  0  0  0
   -4.2221    7.6880    0.0000 C   0  0  0  0  0  0  0  0  0  0  0  0
   -4.2221    9.1880    0.0000 C   0  0  0  0  0  0  0  0  0  0  0  0
   -5.5212    9.9380    0.0000 C   0  0  0  0  0  0  0  0  0  0  0  0
   -2.9231    6.9380    0.0000 N   0  0  0  0  0  0  0  0  0  0  0  0
   -2.9231    5.4380    0.0000 C   0  0  0  0  0  0  0  0  0  0  0  0
   -1.6240    4.6880    0.0000 C   0  0  0  0  0  0  0  0  0  0  0  0
   -1.6240    3.1880    0.0000 N   0  0  0  0  0  0  0  0  0  0  0  0
   -0.3250    2.4380    0.0000 C   0  0  0  0  0  0  0  0  0  0  0  0
    0.9740    3.1880    0.0000 O   0  0  0  0  0  0  0  0  0  0  0  0
   -0.3250    0.9380    0.0000 C   0  0  0  0  0  0  0  0  0  0  0  0
   -1.6240    0.1880    0.0000 C   0  0  0  0  0  0  0  0  0  0  0  0
   -1.6240   -1.3120    0.0000 C   0  0  0  0  0  0  0  0  0  0  0  0
   -0.3250   -2.0620    0.0000 C   0  0  0  0  0  0  0  0  0  0  0  0
    0.9740   -1.3120    0.0000 C   0  0  0  0  0  0  0  0  0  0  0  0
    0.9740    0.1880    0.0000 C   0  0  0  0  0  0  0  0  0  0  0  0
    2.2730    0.9380    0.0000 C   0  0  0  0  0  0  0  0  0  0  0  0
  1  2  1  0  0  0  0
  2  3  1  0  0  0  0
  3  4  1  0  0  0  0
  4  5  2  0  0  0  0
  4  6  1  0  0  0  0
  6  7  1  0  0  0  0
  7  8  1  0  0  0  0
  8  9  1  0  0  0  0
  9 10  1  0  0  0  0
 10 11  1  0  0  0  0
  6 11  1  0  0  0  0
  9 12  1  0  0  0  0
 12 13  1  0  0  0  0
 13 14  1  0  0  0  0
 14 15  1  0  0  0  0
 15 16  1  0  0  0  0
 16 17  2  0  0  0  0
 16 18  1  0  0  0  0
 18 19  2  0  0  0  0
 19 20  1  0  0  0  0
 20 21  2  0  0  0  0
 21 22  1  0  0  0  0
 22 23  2  0  0  0  0
 18 23  1  0  0  0  0
 23 24  1  0  0  0  0
M  END
> <chemblId>
CHEMBL1624037

> <bioactivity__type>
IC50

> <units>
nM

> <value>
4500.0

$$$$

  CDK     11271518142D 0   0.00000     0.00000     0

 24 26  0  0  0  0              1 V2000 
   -0.3767   -2.2570    0.0000 C   0  0  0  0  0  0  0  0  0  0  0  0
   -0.3770   -0.7570    0.0000 N   0  0  0  0  0  0  0  0  0  0  0  0
   -1.5910    0.1250    0.0000 C   0  0  0  0  0  0  0  0  0  0  0  0
   -1.1270    1.5510    0.0000 C   0  0  0  0  0  0  0  0  0  0  0  0
    0.3730    1.5510    0.0000 C   0  0  0  0  0  0  0  0  0  0  0  0
    0.8360    0.1250    0.0000 C   0  0  0  0  0  0  0  0  0  0  0  0
    2.2626   -0.3384    0.0000 C   0  0  0  0  0  0  0  0  0  0  0  0
    3.3773    0.6654    0.0000 C   0  0  0  0  0  0  0  0  0  0  0  0
    4.8039    0.2020    0.0000 O   0  0  0  0  0  0  0  0  0  0  0  0
    5.9185    1.2058    0.0000 C   0  0  0  0  0  0  0  0  0  0  0  0
    7.3451    0.7424    0.0000 C   0  0  0  0  0  0  0  0  0  0  0  0
    6.6226    2.5302    0.0000 C   0  0  0  0  0  0  0  0  0  0  0  0
    8.1217    2.5827    0.0000 C   0  0  0  0  0  0  0  0  0  0  0  0
    8.8258    3.9072    0.0000 C   0  0  0  0  0  0  0  0  0  0  0  0
    8.0308    5.1792    0.0000 C   0  0  0  0  0  0  0  0  0  0  0  0
    6.5317    5.1267    0.0000 C   0  0  0  0  0  0  0  0  0  0  0  0
    5.8276    3.8023    0.0000 C   0  0  0  0  0  0  0  0  0  0  0  0
    4.7364    2.1292    0.0000 C   0  0  0  0  0  0  0  0  0  0  0  0
    4.9451    3.6146    0.0000 C   0  0  0  0  0  0  0  0  0  0  0  0
    3.7630    4.5380    0.0000 C   0  0  0  0  0  0  0  0  0  0  0  0
    2.3722    3.9759    0.0000 C   0  0  0  0  0  0  0  0  0  0  0  0
    1.1901    4.8993    0.0000 Cl  0  0  0  0  0  0  0  0  0  0  0  0
    2.1636    2.4905    0.0000 C   0  0  0  0  0  0  0  0  0  0  0  0
    3.3457    1.5671    0.0000 C   0  0  0  0  0  0  0  0  0  0  0  0
  1  2  1  0  0  0  0
  2  3  1  0  0  0  0
  3  4  1  0  0  0  0
  4  5  1  0  0  0  0
  5  6  1  0  0  0  0
  2  6  1  0  0  0  0
  6  7  1  6  0  0  0
  7  8  1  0  0  0  0
  8  9  1  0  0  0  0
  9 10  1  0  0  0  0
 10 11  1  6  0  0  0
 10 12  1  0  0  0  0
 12 13  2  0  0  0  0
 13 14  1  0  0  0  0
 14 15  2  0  0  0  0
 15 16  1  0  0  0  0
 16 17  2  0  0  0  0
 12 17  1  0  0  0  0
 10 18  1  0  0  0  0
 18 19  2  0  0  0  0
 19 20  1  0  0  0  0
 20 21  2  0  0  0  0
 21 22  1  0  0  0  0
 21 23  1  0  0  0  0
 23 24  2  0  0  0  0
 18 24  1  0  0  0  0
M  END
> <chemblId>
CHEMBL1626

> <bioactivity__type>
IC50

> <units>
nM

> <value>
136.0

$$$$

  CDK     11271518142D 0   0.00000     0.00000     0

 32 36  0  0  0  0              1 V2000 
    6.1411    2.8640    0.0000 C   0  0  0  0  0  0  0  0  0  0  0  0
    6.1411    1.3640    0.0000 C   0  0  0  0  0  0  0  0  0  0  0  0
    7.4402    0.6140    0.0000 C   0  0  0  0  0  0  0  0  0  0  0  0
    7.4401   -0.8860    0.0000 C   0  0  0  0  0  0  0  0  0  0  0  0
    8.7392   -1.6360    0.0000 O   0  0  0  0  0  0  0  0  0  0  0  0
    6.1411   -1.6360    0.0000 C   0  0  0  0  0  0  0  0  0  0  0  0
    6.1411   -3.1360    0.0000 C   0  0  0  0  0  0  0  0  0  0  0  0
    4.8420   -3.8860    0.0000 C   0  0  0  0  0  0  0  0  0  0  0  0
    3.5430   -3.1360    0.0000 C   0  0  0  0  0  0  0  0  0  0  0  0
    3.5430   -1.6360    0.0000 C   0  0  0  0  0  0  0  0  0  0  0  0
    4.8421   -0.8860    0.0000 C   0  0  0  0  0  0  0  0  0  0  0  0
    4.8421    0.6140    0.0000 N   0  0  0  0  0  0  0  0  0  0  0  0
    3.5430    1.3640    0.0000 S   0  0  0  0  0  0  0  0  0  0  0  0
    4.5072    2.5131    0.0000 O   0  0  0  0  0  0  0  0  0  0  0  0
    2.5789    2.5131    0.0000 O   0  0  0  0  0  0  0  0  0  0  0  0
    2.2440    0.6140    0.0000 C   0  0  0  0  0  0  0  0  0  0  0  0
    2.2440   -0.8860    0.0000 C   0  0  0  0  0  0  0  0  0  0  0  0
    0.9450   -1.6360    0.0000 C   0  0  0  0  0  0  0  0  0  0  0  0
   -0.3540   -0.8860    0.0000 C   0  0  0  0  0  0  0  0  0  0  0  0
   -1.6530   -1.6360    0.0000 C   0  0  0  0  0  0  0  0  0  0  0  0
   -2.9520   -0.8860    0.0000 C   0  0  0  0  0  0  0  0  0  0  0  0
   -2.9520    0.6140    0.0000 C   0  0  0  0  0  0  0  0  0  0  0  0
   -1.6530    1.3640    0.0000 C   0  0  0  0  0  0  0  0  0  0  0  0
   -0.3540    0.6140    0.0000 C   0  0  0  0  0  0  0  0  0  0  0  0
    0.9450    1.3640    0.0000 C   0  0  0  0  0  0  0  0  0  0  0  0
    2.2440   -3.8860    0.0000 N   0  0  0  0  0  0  0  0  0  0  0  0
    0.9449   -3.1360    0.0000 C   0  0  0  0  0  0  0  0  0  0  0  0
   -0.3541   -3.8860    0.0000 C   0  0  0  0  0  0  0  0  0  0  0  0
   -0.3541   -5.3860    0.0000 N   0  0  0  0  0  0  0  0  0  0  0  0
   -1.6532   -6.1360    0.0000 C   0  0  0  0  0  0  0  0  0  0  0  0
    0.9449   -6.1360    0.0000 C   0  0  0  0  0  0  0  0  0  0  0  0
    2.2440   -5.3860    0.0000 C   0  0  0  0  0  0  0  0  0  0  0  0
  1  2  1  0  0  0  0
  2  3  1  0  0  0  0
  3  4  1  0  0  0  0
  4  5  2  0  0  0  0
  4  6  1  0  0  0  0
  6  7  2  0  0  0  0
  7  8  1  0  0  0  0
  8  9  2  0  0  0  0
  9 10  1  0  0  0  0
 10 11  2  0  0  0  0
  6 11  1  0  0  0  0
 11 12  1  0  0  0  0
  2 12  1  0  0  0  0
 12 13  1  0  0  0  0
 13 14  2  0  0  0  0
 13 15  2  0  0  0  0
 13 16  1  0  0  0  0
 16 17  2  0  0  0  0
 17 18  1  0  0  0  0
 18 19  2  0  0  0  0
 19 20  1  0  0  0  0
 20 21  2  0  0  0  0
 21 22  1  0  0  0  0
 22 23  2  0  0  0  0
 23 24  1  0  0  0  0
 19 24  1  0  0  0  0
 24 25  2  0  0  0  0
 16 25  1  0  0  0  0
  9 26  1  0  0  0  0
 26 27  1  0  0  0  0
 27 28  1  0  0  0  0
 28 29  1  0  0  0  0
 29 30  1  0  0  0  0
 29 31  1  0  0  0  0
 31 32  1  0  0  0  0
 26 32  1  0  0  0  0
M  END
> <chemblId>
CHEMBL1642118

> <bioactivity__type>
IC50

> <units>
nM

> <value>
136.0

$$$$

  CDK     11271518142D 0   0.00000     0.00000     0

 33 37  0  0  0  0              1 V2000 
    6.1411    2.8640    0.0000 C   0  0  0  0  0  0  0  0  0  0  0  0
    6.1411    1.3640    0.0000 C   0  0  0  0  0  0  0  0  0  0  0  0
    7.4402    0.6140    0.0000 C   0  0  0  0  0  0  0  0  0  0  0  0
    7.4401   -0.8860    0.0000 C   0  0  0  0  0  0  0  0  0  0  0  0
    8.7392   -1.6360    0.0000 O   0  0  0  0  0  0  0  0  0  0  0  0
    6.1411   -1.6360    0.0000 C   0  0  0  0  0  0  0  0  0  0  0  0
    6.1411   -3.1360    0.0000 C   0  0  0  0  0  0  0  0  0  0  0  0
    4.8420   -3.8860    0.0000 C   0  0  0  0  0  0  0  0  0  0  0  0
    3.5430   -3.1360    0.0000 C   0  0  0  0  0  0  0  0  0  0  0  0
    2.2440   -3.8860    0.0000 C   0  0  0  0  0  0  0  0  0  0  0  0
    3.5430   -1.6360    0.0000 C   0  0  0  0  0  0  0  0  0  0  0  0
    4.8421   -0.8860    0.0000 C   0  0  0  0  0  0  0  0  0  0  0  0
    4.8421    0.6140    0.0000 N   0  0  0  0  0  0  0  0  0  0  0  0
    3.5430    1.3640    0.0000 S   0  0  0  0  0  0  0  0  0  0  0  0
    4.5072    2.5131    0.0000 O   0  0  0  0  0  0  0  0  0  0  0  0
    2.5789    2.5131    0.0000 O   0  0  0  0  0  0  0  0  0  0  0  0
    2.2440    0.6140    0.0000 C   0  0  0  0  0  0  0  0  0  0  0  0
    2.2440   -0.8860    0.0000 C   0  0  0  0  0  0  0  0  0  0  0  0
    0.9450   -1.6360    0.0000 C   0  0  0  0  0  0  0  0  0  0  0  0
   -0.3540   -0.8860    0.0000 C   0  0  0  0  0  0  0  0  0  0  0  0
   -1.6530   -1.6360    0.0000 C   0  0  0  0  0  0  0  0  0  0  0  0
   -2.9520   -0.8860    0.0000 C   0  0  0  0  0  0  0  0  0  0  0  0
   -2.9520    0.6140    0.0000 C   0  0  0  0  0  0  0  0  0  0  0  0
   -1.6530    1.3640    0.0000 C   0  0  0  0  0  0  0  0  0  0  0  0
   -0.3540    0.6140    0.0000 C   0  0  0  0  0  0  0  0  0  0  0  0
    0.9450    1.3640    0.0000 C   0  0  0  0  0  0  0  0  0  0  0  0
    7.4401   -3.8860    0.0000 N   0  0  0  0  0  0  0  0  0  0  0  0
    7.4401   -5.3860    0.0000 C   0  0  0  0  0  0  0  0  0  0  0  0
    8.7391   -6.1360    0.0000 C   0  0  0  0  0  0  0  0  0  0  0  0
   10.0382   -5.3860    0.0000 N   0  0  0  0  0  0  0  0  0  0  0  0
   11.3372   -6.1361    0.0000 C   0  0  0  0  0  0  0  0  0  0  0  0
   10.0382   -3.8860    0.0000 C   0  0  0  0  0  0  0  0  0  0  0  0
    8.7392   -3.1360    0.0000 C   0  0  0  0  0  0  0  0  0  0  0  0
  1  2  1  0  0  0  0
  2  3  1  0  0  0  0
  3  4  1  0  0  0  0
  4  5  2  0  0  0  0
  4  6  1  0  0  0  0
  6  7  2  0  0  0  0
  7  8  1  0  0  0  0
  8  9  2  0  0  0  0
  9 10  1  0  0  0  0
  9 11  1  0  0  0  0
 11 12  2  0  0  0  0
  6 12  1  0  0  0  0
 12 13  1  0  0  0  0
  2 13  1  0  0  0  0
 13 14  1  0  0  0  0
 14 15  2  0  0  0  0
 14 16  2  0  0  0  0
 14 17  1  0  0  0  0
 17 18  2  0  0  0  0
 18 19  1  0  0  0  0
 19 20  2  0  0  0  0
 20 21  1  0  0  0  0
 21 22  2  0  0  0  0
 22 23  1  0  0  0  0
 23 24  2  0  0  0  0
 24 25  1  0  0  0  0
 20 25  1  0  0  0  0
 25 26  2  0  0  0  0
 17 26  1  0  0  0  0
  7 27  1  0  0  0  0
 27 28  1  0  0  0  0
 28 29  1  0  0  0  0
 29 30  1  0  0  0  0
 30 31  1  0  0  0  0
 30 32  1  0  0  0  0
 32 33  1  0  0  0  0
 27 33  1  0  0  0  0
M  END
> <chemblId>
CHEMBL1642128

> <bioactivity__type>
IC50

> <units>
nM

> <value>
1784.0

$$$$

  CDK     11271518142D 0   0.00000     0.00000     0

 29 32  0  0  0  0              1 V2000 
   -6.4952    9.7500    0.0000 C   0  0  0  0  0  0  0  0  0  0  0  0
   -6.4952    8.2500    0.0000 O   0  0  0  0  0  0  0  0  0  0  0  0
   -7.7942    7.5000    0.0000 C   0  0  0  0  0  0  0  0  0  0  0  0
   -9.0933    8.2500    0.0000 C   0  0  0  0  0  0  0  0  0  0  0  0
  -10.3923    7.4999    0.0000 C   0  0  0  0  0  0  0  0  0  0  0  0
  -10.3923    5.9999    0.0000 C   0  0  0  0  0  0  0  0  0  0  0  0
   -9.0933    5.2500    0.0000 C   0  0  0  0  0  0  0  0  0  0  0  0
   -7.7942    6.0000    0.0000 C   0  0  0  0  0  0  0  0  0  0  0  0
   -6.4952    5.2500    0.0000 N   0  0  0  0  0  0  0  0  0  0  0  0
   -6.4952    3.7500    0.0000 C   0  0  0  0  0  0  0  0  0  0  0  0
   -5.1961    3.0000    0.0000 C   0  0  0  0  0  0  0  0  0  0  0  0
   -3.8971    3.7500    0.0000 N   0  0  0  0  0  0  0  0  0  0  0  0
   -2.5981    3.0000    0.0000 C   0  0  0  0  0  0  0  0  0  0  0  0
   -2.5980    1.5000    0.0000 C   0  0  0  0  0  0  0  0  0  0  0  0
   -1.2990    0.7500    0.0000 C   0  0  0  0  0  0  0  0  0  0  0  0
   -1.2990   -0.7500    0.0000 C   0  0  0  0  0  0  0  0  0  0  0  0
    0.0000   -1.5000    0.0000 C   0  0  0  0  0  0  0  0  0  0  0  0
    1.2990   -0.7500    0.0000 C   0  0  0  0  0  0  0  0  0  0  0  0
    1.2990    0.7500    0.0000 C   0  0  0  0  0  0  0  0  0  0  0  0
    0.0000    1.5000    0.0000 C   0  0  0  0  0  0  0  0  0  0  0  0
    2.5980   -1.5000    0.0000 N   0  0  0  0  0  0  0  0  0  0  0  0
    2.5981   -3.0000    0.0000 C   0  0  0  0  0  0  0  0  0  0  0  0
    1.2990   -3.7500    0.0000 N   0  0  0  0  0  0  0  0  0  0  0  0
    1.2990   -5.2500    0.0000 C   0  0  0  0  0  0  0  0  0  0  0  0
    2.5981   -6.0000    0.0000 C   0  0  0  0  0  0  0  0  0  0  0  0
    3.8971   -5.2500    0.0000 C   0  0  0  0  0  0  0  0  0  0  0  0
    3.8971   -3.7500    0.0000 N   0  0  0  0  0  0  0  0  0  0  0  0
   -3.8971    5.2500    0.0000 C   0  0  0  0  0  0  0  0  0  0  0  0
   -5.1961    6.0000    0.0000 C   0  0  0  0  0  0  0  0  0  0  0  0
  1  2  1  0  0  0  0
  2  3  1  0  0  0  0
  3  4  2  0  0  0  0
  4  5  1  0  0  0  0
  5  6  2  0  0  0  0
  6  7  1  0  0  0  0
  7  8  2  0  0  0  0
  3  8  1  0  0  0  0
  8  9  1  0  0  0  0
  9 10  1  0  0  0  0
 10 11  1  0  0  0  0
 11 12  1  0  0  0  0
 12 13  1  0  0  0  0
 13 14  1  0  0  0  0
 15 14  1  1  0  0  0
 15 16  1  0  0  0  0
 16 17  1  0  0  0  0
 17 18  1  0  0  0  0
 18 19  1  0  0  0  0
 19 20  1  0  0  0  0
 15 20  1  0  0  0  0
 18 21  1  6  0  0  0
 21 22  1  0  0  0  0
 22 23  2  0  0  0  0
 23 24  1  0  0  0  0
 24 25  2  0  0  0  0
 25 26  1  0  0  0  0
 26 27  2  0  0  0  0
 22 27  1  0  0  0  0
 12 28  1  0  0  0  0
 28 29  1  0  0  0  0
  9 29  1  0  0  0  0
M  END
> <chemblId>
CHEMBL164792

> <bioactivity__type>
IC50

> <units>
nM

> <value>
9.9

$$$$

  CDK     11271518142D 0   0.00000     0.00000     0

 35 38  0  0  0  0              1 V2000 
    1.1844    3.7479    0.0000 C   0  0  0  0  0  0  0  0  0  0  0  0
   -0.0903    2.9573    0.0000 C   0  0  0  0  0  0  0  0  0  0  0  0
   -0.6476    4.3499    0.0000 C   0  0  0  0  0  0  0  0  0  0  0  0
   -1.5586    2.6503    0.0000 C   0  0  0  0  0  0  0  0  0  0  0  0
   -0.0430    1.4580    0.0000 C   0  0  0  0  0  0  0  0  0  0  0  0
   -1.2820    0.7150    0.0000 C   0  0  0  0  0  0  0  0  0  0  0  0
   -1.2900   -0.7690    0.0000 C   0  0  0  0  0  0  0  0  0  0  0  0
    0.0430   -1.4580    0.0000 C   0  0  0  0  0  0  0  0  0  0  0  0
    1.2820   -0.7150    0.0000 C   0  0  0  0  0  0  0  0  0  0  0  0
    1.2900    0.7690    0.0000 C   0  0  0  0  0  0  0  0  0  0  0  0
    0.0903   -2.9573    0.0000 C   0  0  0  0  0  0  0  0  0  0  0  0
   -1.1844   -3.7479    0.0000 O   0  0  0  0  0  0  0  0  0  0  0  0
    1.4124   -3.6659    0.0000 C   0  0  0  0  0  0  0  0  0  0  0  0
    1.4597   -5.1651    0.0000 C   0  0  0  0  0  0  0  0  0  0  0  0
    2.7818   -5.8738    0.0000 C   0  0  0  0  0  0  0  0  0  0  0  0
    2.8291   -7.3730    0.0000 N   0  0  0  0  0  0  0  0  0  0  0  0
    1.5544   -8.1636    0.0000 C   0  0  0  0  0  0  0  0  0  0  0  0
    1.6017   -9.6629    0.0000 C   0  0  0  0  0  0  0  0  0  0  0  0
    2.9238  -10.3715    0.0000 C   0  0  0  0  0  0  0  0  0  0  0  0
    4.1985   -9.5809    0.0000 C   0  0  0  0  0  0  0  0  0  0  0  0
    4.1512   -8.0817    0.0000 C   0  0  0  0  0  0  0  0  0  0  0  0
    2.9711  -11.8708    0.0000 C   0  0  0  0  0  0  0  0  0  0  0  0
    1.4864  -11.6571    0.0000 O   0  0  0  0  0  0  0  0  0  0  0  0
    4.2932  -12.5794    0.0000 C   0  0  0  0  0  0  0  0  0  0  0  0
    4.3405  -14.0787    0.0000 C   0  0  0  0  0  0  0  0  0  0  0  0
    5.6626  -14.7873    0.0000 C   0  0  0  0  0  0  0  0  0  0  0  0
    6.9373  -13.9967    0.0000 C   0  0  0  0  0  0  0  0  0  0  0  0
    6.8900  -12.4974    0.0000 C   0  0  0  0  0  0  0  0  0  0  0  0
    5.5679  -11.7888    0.0000 C   0  0  0  0  0  0  0  0  0  0  0  0
    2.5028  -13.2958    0.0000 C   0  0  0  0  0  0  0  0  0  0  0  0
    1.0346  -13.6028    0.0000 C   0  0  0  0  0  0  0  0  0  0  0  0
    0.5663  -15.0278    0.0000 C   0  0  0  0  0  0  0  0  0  0  0  0
    1.5662  -16.1459    0.0000 C   0  0  0  0  0  0  0  0  0  0  0  0
    3.0345  -15.8389    0.0000 C   0  0  0  0  0  0  0  0  0  0  0  0
    3.5028  -14.4139    0.0000 C   0  0  0  0  0  0  0  0  0  0  0  0
  1  2  1  0  0  0  0
  2  3  1  0  0  0  0
  2  4  1  0  0  0  0
  2  5  1  0  0  0  0
  5  6  2  0  0  0  0
  6  7  1  0  0  0  0
  7  8  2  0  0  0  0
  8  9  1  0  0  0  0
  9 10  2  0  0  0  0
  5 10  1  0  0  0  0
  8 11  1  0  0  0  0
 11 12  1  0  0  0  0
 11 13  1  0  0  0  0
 13 14  1  0  0  0  0
 14 15  1  0  0  0  0
 15 16  1  0  0  0  0
 16 17  1  0  0  0  0
 17 18  1  0  0  0  0
 18 19  1  0  0  0  0
 19 20  1  0  0  0  0
 20 21  1  0  0  0  0
 16 21  1  0  0  0  0
 19 22  1  0  0  0  0
 22 23  1  0  0  0  0
 22 24  1  0  0  0  0
 24 25  2  0  0  0  0
 25 26  1  0  0  0  0
 26 27  2  0  0  0  0
 27 28  1  0  0  0  0
 28 29  2  0  0  0  0
 24 29  1  0  0  0  0
 22 30  1  0  0  0  0
 30 31  2  0  0  0  0
 31 32  1  0  0  0  0
 32 33  2  0  0  0  0
 33 34  1  0  0  0  0
 34 35  2  0  0  0  0
 30 35  1  0  0  0  0
M  END
> <chemblId>
CHEMBL17157

> <bioactivity__type>
IC50

> <units>
nM

> <value>
6167.0

$$$$

  CDK     11271518142D 0   0.00000     0.00000     0

 32 34  0  0  0  0              1 V2000 
  -10.3923    5.9999    0.0000 C   0  0  0  0  0  0  0  0  0  0  0  0
   -9.0933    5.2500    0.0000 O   0  0  0  0  0  0  0  0  0  0  0  0
   -7.7942    6.0000    0.0000 C   0  0  0  0  0  0  0  0  0  0  0  0
   -6.4952    5.2500    0.0000 C   0  0  0  0  0  0  0  0  0  0  0  0
   -5.1961    6.0000    0.0000 N   0  0  0  0  0  0  0  0  0  0  0  0
   -3.8971    5.2500    0.0000 C   0  0  0  0  0  0  0  0  0  0  0  0
   -3.8971    3.7500    0.0000 C   0  0  0  0  0  0  0  0  0  0  0  0
   -2.5981    3.0000    0.0000 C   0  0  0  0  0  0  0  0  0  0  0  0
   -2.5980    1.5000    0.0000 O   0  0  0  0  0  0  0  0  0  0  0  0
   -1.2990    0.7500    0.0000 C   0  0  0  0  0  0  0  0  0  0  0  0
    0.0000    1.5000    0.0000 C   0  0  0  0  0  0  0  0  0  0  0  0
    1.2990    0.7500    0.0000 C   0  0  0  0  0  0  0  0  0  0  0  0
    1.2990   -0.7500    0.0000 C   0  0  0  0  0  0  0  0  0  0  0  0
    2.5980   -1.5000    0.0000 F   0  0  0  0  0  0  0  0  0  0  0  0
    0.0000   -1.5000    0.0000 C   0  0  0  0  0  0  0  0  0  0  0  0
   -1.2990   -0.7500    0.0000 C   0  0  0  0  0  0  0  0  0  0  0  0
   -5.1962    7.5000    0.0000 C   0  0  0  0  0  0  0  0  0  0  0  0
   -6.4952    8.2500    0.0000 C   0  0  0  0  0  0  0  0  0  0  0  0
   -7.7942    7.5000    0.0000 C   0  0  0  0  0  0  0  0  0  0  0  0
   -9.0933    8.2500    0.0000 N   0  0  0  0  0  0  0  0  0  0  0  0
   -9.0933    9.7500    0.0000 C   0  0  0  0  0  0  0  0  0  0  0  0
   -7.7943   10.5000    0.0000 O   0  0  0  0  0  0  0  0  0  0  0  0
  -10.3923   10.4999    0.0000 C   0  0  0  0  0  0  0  0  0  0  0  0
  -10.3923   11.9999    0.0000 C   0  0  0  0  0  0  0  0  0  0  0  0
  -11.6914   12.7499    0.0000 C   0  0  0  0  0  0  0  0  0  0  0  0
  -11.6914   14.2499    0.0000 Cl  0  0  0  0  0  0  0  0  0  0  0  0
  -12.9904   11.9999    0.0000 C   0  0  0  0  0  0  0  0  0  0  0  0
  -14.2895   12.7499    0.0000 N   0  0  0  0  0  0  0  0  0  0  0  0
  -12.9904   10.4999    0.0000 C   0  0  0  0  0  0  0  0  0  0  0  0
  -11.6914    9.7499    0.0000 C   0  0  0  0  0  0  0  0  0  0  0  0
  -11.6914    8.2499    0.0000 O   0  0  0  0  0  0  0  0  0  0  0  0
  -12.9904    7.4999    0.0000 C   0  0  0  0  0  0  0  0  0  0  0  0
  1  2  1  0  0  0  0
  2  3  1  0  0  0  0
  3  4  1  0  0  0  0
  4  5  1  0  0  0  0
  5  6  1  0  0  0  0
  6  7  1  0  0  0  0
  7  8  1  0  0  0  0
  8  9  1  0  0  0  0
  9 10  1  0  0  0  0
 10 11  2  0  0  0  0
 11 12  1  0  0  0  0
 12 13  2  0  0  0  0
 13 14  1  0  0  0  0
 13 15  1  0  0  0  0
 15 16  2  0  0  0  0
 10 16  1  0  0  0  0
  5 17  1  0  0  0  0
 17 18  1  0  0  0  0
 18 19  1  0  0  0  0
  3 19  1  0  0  0  0
 19 20  1  0  0  0  0
 20 21  1  0  0  0  0
 21 22  2  0  0  0  0
 21 23  1  0  0  0  0
 23 24  2  0  0  0  0
 24 25  1  0  0  0  0
 25 26  1  0  0  0  0
 25 27  2  0  0  0  0
 27 28  1  0  0  0  0
 27 29  1  0  0  0  0
 29 30  2  0  0  0  0
 23 30  1  0  0  0  0
 30 31  1  0  0  0  0
 31 32  1  0  0  0  0
M  END
> <chemblId>
CHEMBL1729

> <bioactivity__type>
IC50

> <units>
nM

> <value>
350.0

$$$$

  CDK     11271518142D 0   0.00000     0.00000     0

 43 50  0  0  0  0              1 V2000 
    4.1139    0.1248    0.0000 C   0  0  0  0  0  0  0  0  0  0  0  0
    2.8150    0.8750    0.0000 N   0  0  0  0  0  0  0  0  0  0  0  0
    2.8150    2.3750    0.0000 C   0  0  0  0  0  0  0  0  0  0  0  0
    1.5150    3.1250    0.0000 C   0  0  0  0  0  0  0  0  0  0  0  0
    0.2170    2.3750    0.0000 C   0  0  0  0  0  0  0  0  0  0  0  0
    0.2170    0.8750    0.0000 C   0  0  0  0  0  0  0  0  0  0  0  0
    1.5150    0.1250    0.0000 C   0  0  0  0  0  0  0  0  0  0  0  0
    1.5150   -1.3750    0.0000 C   0  0  0  0  0  0  0  0  0  0  0  0
    0.2170   -2.1250    0.0000 C   0  0  0  0  0  0  0  0  0  0  0  0
    0.2170   -3.6250    0.0000 C   0  0  0  0  0  0  0  0  0  0  0  0
   -2.3820   -3.6250    0.0000 N   0  0  0  0  0  0  0  0  0  0  0  0
   -2.3820   -2.1250    0.0000 C   0  0  0  0  0  0  0  0  0  0  0  0
   -3.6810   -1.3750    0.0000 C   0  0  0  0  0  0  0  0  0  0  0  0
   -3.6810    0.1250    0.0000 C   0  0  0  0  0  0  0  0  0  0  0  0
   -2.3820    0.8750    0.0000 C   0  0  0  0  0  0  0  0  0  0  0  0
   -1.0830    0.1250    0.0000 C   0  0  0  0  0  0  0  0  0  0  0  0
   -1.0830   -1.3750    0.0000 C   0  0  0  0  0  0  0  0  0  0  0  0
    1.5145    4.6250    0.0000 C   0  0  0  0  0  0  0  0  0  0  0  0
    0.2152    5.3746    0.0000 O   0  0  0  0  0  0  0  0  0  0  0  0
    2.8133    5.3754    0.0000 N   0  0  0  0  0  0  0  0  0  0  0  0
    2.8128    6.8754    0.0000 C   0  0  0  0  0  0  0  0  0  0  0  0
    4.3046    6.7191    0.0000 C   0  0  0  0  0  0  0  0  0  0  0  0
    1.3211    6.7181    0.0000 O   0  0  0  0  0  0  0  0  0  0  0  0
    0.7105    8.0883    0.0000 C   0  0  0  0  0  0  0  0  0  0  0  0
   -0.2928    6.9732    0.0000 O   0  0  0  0  0  0  0  0  0  0  0  0
   -0.7162    8.5513    0.0000 C   0  0  0  0  0  0  0  0  0  0  0  0
   -2.0150    7.8009    0.0000 C   0  0  0  0  0  0  0  0  0  0  0  0
   -3.1301    8.8042    0.0000 C   0  0  0  0  0  0  0  0  0  0  0  0
   -2.5204   10.1747    0.0000 C   0  0  0  0  0  0  0  0  0  0  0  0
   -1.0286   10.0184    0.0000 N   0  0  0  0  0  0  0  0  0  0  0  0
    0.0858   11.0225    0.0000 C   0  0  0  0  0  0  0  0  0  0  0  0
   -0.2266   12.4896    0.0000 O   0  0  0  0  0  0  0  0  0  0  0  0
    1.5125   10.5594    0.0000 C   0  0  0  0  0  0  0  0  0  0  0  0
    2.6269   11.5635    0.0000 C   0  0  0  0  0  0  0  0  0  0  0  0
    2.3145   13.0306    0.0000 C   0  0  0  0  0  0  0  0  0  0  0  0
    3.4289   14.0347    0.0000 C   0  0  0  0  0  0  0  0  0  0  0  0
    3.1166   15.5018    0.0000 C   0  0  0  0  0  0  0  0  0  0  0  0
    1.6898   15.9649    0.0000 C   0  0  0  0  0  0  0  0  0  0  0  0
    0.5755   14.9608    0.0000 C   0  0  0  0  0  0  0  0  0  0  0  0
    0.8878   13.4937    0.0000 C   0  0  0  0  0  0  0  0  0  0  0  0
    1.8249    9.0923    0.0000 N   0  0  0  0  0  0  0  0  0  0  0  0
    3.1242    8.3428    0.0000 C   0  0  0  0  0  0  0  0  0  0  0  0
    4.4943    8.9533    0.0000 O   0  0  0  0  0  0  0  0  0  0  0  0
  1  2  1  0  0  0  0
  2  3  1  0  0  0  0
  3  4  1  0  0  0  0
  4  5  1  0  0  0  0
  6  5  1  1  0  0  0
  6  7  1  0  0  0  0
  2  7  1  0  0  0  0
  7  8  1  6  0  0  0
  8  9  1  0  0  0  0
  9 10  2  0  0  0  0
 10 11  1  0  0  0  0
 11 12  1  0  0  0  0
 12 13  2  0  0  0  0
 13 14  1  0  0  0  0
 14 15  2  0  0  0  0
 15 16  1  0  0  0  0
  6 16  1  0  0  0  0
 16 17  2  0  0  0  0
  9 17  1  0  0  0  0
 12 17  1  0  0  0  0
  4 18  1  1  0  0  0
 18 19  2  0  0  0  0
 18 20  1  0  0  0  0
 20 21  1  0  0  0  0
 21 22  1  1  0  0  0
 21 23  1  0  0  0  0
 23 24  1  0  0  0  0
 24 25  1  6  0  0  0
 24 26  1  0  0  0  0
 26 27  1  6  0  0  0
 27 28  1  0  0  0  0
 28 29  1  0  0  0  0
 29 30  1  0  0  0  0
 26 30  1  0  0  0  0
 30 31  1  0  0  0  0
 31 32  2  0  0  0  0
 31 33  1  0  0  0  0
 33 34  1  6  0  0  0
 34 35  1  0  0  0  0
 35 36  2  0  0  0  0
 36 37  1  0  0  0  0
 37 38  2  0  0  0  0
 38 39  1  0  0  0  0
 39 40  2  0  0  0  0
 35 40  1  0  0  0  0
 33 41  1  0  0  0  0
 24 41  1  0  0  0  0
 41 42  1  0  0  0  0
 21 42  1  0  0  0  0
 42 43  2  0  0  0  0
M  END
> <chemblId>
CHEMBL1732

> <bioactivity__type>
IC50

> <units>
nM

> <value>
8.88

$$$$

  CDK     11271518142D 0   0.00000     0.00000     0

 30 33  0  0  0  0              1 V2000 
   18.3510    1.2990    0.0000 Cl  0  0  0  0  0  0  0  0  0  0  0  0
   17.6010    2.5981    0.0000 C   0  0  0  0  0  0  0  0  0  0  0  0
   18.3510    3.8971    0.0000 C   0  0  0  0  0  0  0  0  0  0  0  0
   17.6010    5.1962    0.0000 C   0  0  0  0  0  0  0  0  0  0  0  0
   16.1010    5.1962    0.0000 C   0  0  0  0  0  0  0  0  0  0  0  0
   15.3510    3.8971    0.0000 C   0  0  0  0  0  0  0  0  0  0  0  0
   13.8510    3.8971    0.0000 N   0  0  0  0  0  0  0  0  0  0  0  0
   13.1010    5.1962    0.0000 C   0  0  0  0  0  0  0  0  0  0  0  0
   11.6010    5.1962    0.0000 C   0  0  0  0  0  0  0  0  0  0  0  0
   10.8510    3.8971    0.0000 N   0  0  0  0  0  0  0  0  0  0  0  0
    9.3510    3.8971    0.0000 C   0  0  0  0  0  0  0  0  0  0  0  0
    8.6010    2.5981    0.0000 C   0  0  0  0  0  0  0  0  0  0  0  0
    7.1010    2.5981    0.0000 C   0  0  0  0  0  0  0  0  0  0  0  0
    6.3510    1.2990    0.0000 C   0  0  0  0  0  0  0  0  0  0  0  0
    4.8510    1.2990    0.0000 N   0  0  0  0  0  0  0  0  0  0  0  0
    4.1010    0.0000    0.0000 C   0  0  0  0  0  0  0  0  0  0  0  0
    4.8510   -1.2990    0.0000 O   0  0  0  0  0  0  0  0  0  0  0  0
    2.6010    0.0000    0.0000 C   0  0  0  0  0  0  0  0  0  0  0  0
    1.7190   -1.2140    0.0000 C   0  0  0  0  0  0  0  0  0  0  0  0
    0.2930   -0.7500    0.0000 C   0  0  0  0  0  0  0  0  0  0  0  0
   -1.0070   -1.5000    0.0000 C   0  0  0  0  0  0  0  0  0  0  0  0
   -2.3060   -0.7500    0.0000 C   0  0  0  0  0  0  0  0  0  0  0  0
   -2.3060    0.7500    0.0000 C   0  0  0  0  0  0  0  0  0  0  0  0
   -1.0070    1.5000    0.0000 C   0  0  0  0  0  0  0  0  0  0  0  0
    0.2930    0.7500    0.0000 C   0  0  0  0  0  0  0  0  0  0  0  0
    1.7190    1.2140    0.0000 S   0  0  0  0  0  0  0  0  0  0  0  0
   11.6010    2.5981    0.0000 C   0  0  0  0  0  0  0  0  0  0  0  0
   13.1010    2.5981    0.0000 C   0  0  0  0  0  0  0  0  0  0  0  0
   16.1010    2.5981    0.0000 C   0  0  0  0  0  0  0  0  0  0  0  0
   15.3510    1.2990    0.0000 Cl  0  0  0  0  0  0  0  0  0  0  0  0
  1  2  1  0  0  0  0
  2  3  2  0  0  0  0
  3  4  1  0  0  0  0
  4  5  2  0  0  0  0
  5  6  1  0  0  0  0
  6  7  1  0  0  0  0
  7  8  1  0  0  0  0
  8  9  1  0  0  0  0
  9 10  1  0  0  0  0
 10 11  1  0  0  0  0
 11 12  1  0  0  0  0
 12 13  2  0  0  0  0
 13 14  1  0  0  0  0
 14 15  1  0  0  0  0
 15 16  1  0  0  0  0
 16 17  2  0  0  0  0
 16 18  1  0  0  0  0
 18 19  2  0  0  0  0
 19 20  1  0  0  0  0
 20 21  2  0  0  0  0
 21 22  1  0  0  0  0
 22 23  2  0  0  0  0
 23 24  1  0  0  0  0
 24 25  2  0  0  0  0
 20 25  1  0  0  0  0
 25 26  1  0  0  0  0
 18 26  1  0  0  0  0
 10 27  1  0  0  0  0
 27 28  1  0  0  0  0
  7 28  1  0  0  0  0
  6 29  2  0  0  0  0
  2 29  1  0  0  0  0
 29 30  1  0  0  0  0
M  END
> <chemblId>
CHEMBL175734

> <bioactivity__type>
IC50

> <units>
nM

> <value>
254.0

$$$$

  CDK     11271518142D 0   0.00000     0.00000     0

 33 36  0  0  0  0              1 V2000 
   -4.9041    0.7504    0.0000 C   0  0  0  0  0  0  0  0  0  0  0  0
   -3.6049    1.5002    0.0000 O   0  0  0  0  0  0  0  0  0  0  0  0
   -2.3060    0.7500    0.0000 C   0  0  0  0  0  0  0  0  0  0  0  0
   -2.3060   -0.7500    0.0000 C   0  0  0  0  0  0  0  0  0  0  0  0
   -1.0060   -1.5000    0.0000 C   0  0  0  0  0  0  0  0  0  0  0  0
    0.2930   -0.7500    0.0000 C   0  0  0  0  0  0  0  0  0  0  0  0
    1.7190   -1.2140    0.0000 O   0  0  0  0  0  0  0  0  0  0  0  0
    2.6010    0.0000    0.0000 C   0  0  0  0  0  0  0  0  0  0  0  0
    1.7190    1.2130    0.0000 C   0  0  0  0  0  0  0  0  0  0  0  0
    0.2930    0.7500    0.0000 C   0  0  0  0  0  0  0  0  0  0  0  0
   -1.0060    1.5000    0.0000 C   0  0  0  0  0  0  0  0  0  0  0  0
    4.1010    0.0003    0.0000 C   0  0  0  0  0  0  0  0  0  0  0  0
    4.8507    1.2995    0.0000 O   0  0  0  0  0  0  0  0  0  0  0  0
    4.8513   -1.2986    0.0000 N   0  0  0  0  0  0  0  0  0  0  0  0
    6.3513   -1.2983    0.0000 C   0  0  0  0  0  0  0  0  0  0  0  0
    7.1015   -2.5972    0.0000 C   0  0  0  0  0  0  0  0  0  0  0  0
    8.6015   -2.5969    0.0000 C   0  0  0  0  0  0  0  0  0  0  0  0
    9.3513   -1.2977    0.0000 F   0  0  0  0  0  0  0  0  0  0  0  0
    9.3518   -3.8958    0.0000 C   0  0  0  0  0  0  0  0  0  0  0  0
   10.8518   -3.8955    0.0000 N   0  0  0  0  0  0  0  0  0  0  0  0
   11.6020   -5.1944    0.0000 C   0  0  0  0  0  0  0  0  0  0  0  0
   13.1020   -5.1941    0.0000 C   0  0  0  0  0  0  0  0  0  0  0  0
   13.8518   -3.8949    0.0000 N   0  0  0  0  0  0  0  0  0  0  0  0
   13.1015   -2.5960    0.0000 C   0  0  0  0  0  0  0  0  0  0  0  0
   11.6015   -2.5963    0.0000 C   0  0  0  0  0  0  0  0  0  0  0  0
   15.3518   -3.8946    0.0000 C   0  0  0  0  0  0  0  0  0  0  0  0
   16.1020   -5.1935    0.0000 C   0  0  0  0  0  0  0  0  0  0  0  0
   17.6020   -5.1932    0.0000 C   0  0  0  0  0  0  0  0  0  0  0  0
   18.3518   -3.8940    0.0000 C   0  0  0  0  0  0  0  0  0  0  0  0
   17.6015   -2.5951    0.0000 C   0  0  0  0  0  0  0  0  0  0  0  0
   18.3513   -1.2960    0.0000 Cl  0  0  0  0  0  0  0  0  0  0  0  0
   16.1015   -2.5954    0.0000 C   0  0  0  0  0  0  0  0  0  0  0  0
   15.3513   -1.2965    0.0000 Cl  0  0  0  0  0  0  0  0  0  0  0  0
  1  2  1  0  0  0  0
  2  3  1  0  0  0  0
  3  4  2  0  0  0  0
  4  5  1  0  0  0  0
  5  6  2  0  0  0  0
  6  7  1  0  0  0  0
  7  8  1  0  0  0  0
  8  9  2  0  0  0  0
  9 10  1  0  0  0  0
  6 10  1  0  0  0  0
 10 11  2  0  0  0  0
  3 11  1  0  0  0  0
  8 12  1  0  0  0  0
 12 13  2  0  0  0  0
 12 14  1  0  0  0  0
 14 15  1  0  0  0  0
 15 16  1  0  0  0  0
 16 17  1  0  0  0  0
 17 18  1  0  0  0  0
 17 19  1  0  0  0  0
 19 20  1  0  0  0  0
 20 21  1  0  0  0  0
 21 22  1  0  0  0  0
 22 23  1  0  0  0  0
 23 24  1  0  0  0  0
 24 25  1  0  0  0  0
 20 25  1  0  0  0  0
 23 26  1  0  0  0  0
 26 27  2  0  0  0  0
 27 28  1  0  0  0  0
 28 29  2  0  0  0  0
 29 30  1  0  0  0  0
 30 31  1  0  0  0  0
 30 32  2  0  0  0  0
 26 32  1  0  0  0  0
 32 33  1  0  0  0  0
M  END
> <chemblId>
CHEMBL1774533

> <bioactivity__type>
IC50

> <units>
nM

> <value>
1600.0

$$$$

  CDK     11271518142D 0   0.00000     0.00000     0

 31 34  0  0  0  0              1 V2000 
   16.1010   -0.0000    0.0000 C   0  0  0  0  0  0  0  0  0  0  0  0
   15.3510    1.2990    0.0000 O   0  0  0  0  0  0  0  0  0  0  0  0
   16.1010    2.5981    0.0000 C   0  0  0  0  0  0  0  0  0  0  0  0
   17.6010    2.5981    0.0000 C   0  0  0  0  0  0  0  0  0  0  0  0
   18.3510    3.8971    0.0000 C   0  0  0  0  0  0  0  0  0  0  0  0
   17.6010    5.1962    0.0000 C   0  0  0  0  0  0  0  0  0  0  0  0
   16.1010    5.1962    0.0000 C   0  0  0  0  0  0  0  0  0  0  0  0
   15.3510    3.8971    0.0000 C   0  0  0  0  0  0  0  0  0  0  0  0
   13.8510    3.8971    0.0000 N   0  0  0  0  0  0  0  0  0  0  0  0
   13.1010    5.1962    0.0000 C   0  0  0  0  0  0  0  0  0  0  0  0
   11.6010    5.1962    0.0000 C   0  0  0  0  0  0  0  0  0  0  0  0
   10.8510    3.8971    0.0000 N   0  0  0  0  0  0  0  0  0  0  0  0
    9.3510    3.8971    0.0000 C   0  0  0  0  0  0  0  0  0  0  0  0
    8.6010    2.5981    0.0000 C   0  0  0  0  0  0  0  0  0  0  0  0
    9.3510    1.2990    0.0000 F   0  0  0  0  0  0  0  0  0  0  0  0
    7.1010    2.5981    0.0000 C   0  0  0  0  0  0  0  0  0  0  0  0
    6.3510    1.2990    0.0000 C   0  0  0  0  0  0  0  0  0  0  0  0
    4.8510    1.2990    0.0000 N   0  0  0  0  0  0  0  0  0  0  0  0
    4.1010    0.0000    0.0000 C   0  0  0  0  0  0  0  0  0  0  0  0
    4.8510   -1.2990    0.0000 O   0  0  0  0  0  0  0  0  0  0  0  0
    2.6010    0.0000    0.0000 C   0  0  0  0  0  0  0  0  0  0  0  0
    1.7190   -1.2140    0.0000 C   0  0  0  0  0  0  0  0  0  0  0  0
    0.2930   -0.7500    0.0000 C   0  0  0  0  0  0  0  0  0  0  0  0
   -1.0070   -1.5000    0.0000 C   0  0  0  0  0  0  0  0  0  0  0  0
   -2.3060   -0.7500    0.0000 C   0  0  0  0  0  0  0  0  0  0  0  0
   -2.3060    0.7500    0.0000 C   0  0  0  0  0  0  0  0  0  0  0  0
   -1.0070    1.5000    0.0000 C   0  0  0  0  0  0  0  0  0  0  0  0
    0.2930    0.7500    0.0000 C   0  0  0  0  0  0  0  0  0  0  0  0
    1.7190    1.2140    0.0000 S   0  0  0  0  0  0  0  0  0  0  0  0
   11.6010    2.5981    0.0000 C   0  0  0  0  0  0  0  0  0  0  0  0
   13.1010    2.5981    0.0000 C   0  0  0  0  0  0  0  0  0  0  0  0
  1  2  1  0  0  0  0
  2  3  1  0  0  0  0
  3  4  2  0  0  0  0
  4  5  1  0  0  0  0
  5  6  2  0  0  0  0
  6  7  1  0  0  0  0
  7  8  2  0  0  0  0
  3  8  1  0  0  0  0
  8  9  1  0  0  0  0
  9 10  1  0  0  0  0
 10 11  1  0  0  0  0
 11 12  1  0  0  0  0
 12 13  1  0  0  0  0
 13 14  1  0  0  0  0
 14 15  1  0  0  0  0
 14 16  1  0  0  0  0
 16 17  1  0  0  0  0
 17 18  1  0  0  0  0
 18 19  1  0  0  0  0
 19 20  2  0  0  0  0
 19 21  1  0  0  0  0
 21 22  2  0  0  0  0
 22 23  1  0  0  0  0
 23 24  2  0  0  0  0
 24 25  1  0  0  0  0
 25 26  2  0  0  0  0
 26 27  1  0  0  0  0
 27 28  2  0  0  0  0
 23 28  1  0  0  0  0
 28 29  1  0  0  0  0
 21 29  1  0  0  0  0
 12 30  1  0  0  0  0
 30 31  1  0  0  0  0
  9 31  1  0  0  0  0
M  END
> <chemblId>
CHEMBL1774538

> <bioactivity__type>
IC50

> <units>
nM

> <value>
421.0

$$$$

  CDK     11271518142D 0   0.00000     0.00000     0

 33 36  0  0  0  0              1 V2000 
    5.9519   17.4051    0.0000 Cl  0  0  0  0  0  0  0  0  0  0  0  0
    4.6772   16.6145    0.0000 C   0  0  0  0  0  0  0  0  0  0  0  0
    3.3552   17.3231    0.0000 C   0  0  0  0  0  0  0  0  0  0  0  0
    2.0804   16.5325    0.0000 C   0  0  0  0  0  0  0  0  0  0  0  0
    2.1278   15.0333    0.0000 C   0  0  0  0  0  0  0  0  0  0  0  0
    3.4498   14.3246    0.0000 C   0  0  0  0  0  0  0  0  0  0  0  0
    3.4972   12.8254    0.0000 N   0  0  0  0  0  0  0  0  0  0  0  0
    2.2224   12.0348    0.0000 C   0  0  0  0  0  0  0  0  0  0  0  0
    2.2698   10.5355    0.0000 C   0  0  0  0  0  0  0  0  0  0  0  0
    3.5918    9.8269    0.0000 N   0  0  0  0  0  0  0  0  0  0  0  0
    3.6392    8.3276    0.0000 C   0  0  0  0  0  0  0  0  0  0  0  0
    2.3644    7.5370    0.0000 C   0  0  0  0  0  0  0  0  0  0  0  0
    2.4118    6.0377    0.0000 C   0  0  0  0  0  0  0  0  0  0  0  0
    1.1371    5.2471    0.0000 C   0  0  0  0  0  0  0  0  0  0  0  0
    1.1844    3.7479    0.0000 N   0  0  0  0  0  0  0  0  0  0  0  0
   -0.0903    2.9573    0.0000 C   0  0  0  0  0  0  0  0  0  0  0  0
   -1.4124    3.6659    0.0000 O   0  0  0  0  0  0  0  0  0  0  0  0
   -0.0430    1.4580    0.0000 C   0  0  0  0  0  0  0  0  0  0  0  0
   -1.2820    0.7150    0.0000 C   0  0  0  0  0  0  0  0  0  0  0  0
   -1.2900   -0.7690    0.0000 C   0  0  0  0  0  0  0  0  0  0  0  0
    0.0430   -1.4580    0.0000 C   0  0  0  0  0  0  0  0  0  0  0  0
    1.2820   -0.7150    0.0000 C   0  0  0  0  0  0  0  0  0  0  0  0
    1.2900    0.7690    0.0000 C   0  0  0  0  0  0  0  0  0  0  0  0
    0.0903   -2.9573    0.0000 C   0  0  0  0  0  0  0  0  0  0  0  0
   -1.6375   -4.3984    0.0000 C   0  0  0  0  0  0  0  0  0  0  0  0
   -0.9766   -5.7611    0.0000 C   0  0  0  0  0  0  0  0  0  0  0  0
    0.3706   -6.1426    0.0000 C   0  0  0  0  0  0  0  0  0  0  0  0
    1.4458   -5.2458    0.0000 C   0  0  0  0  0  0  0  0  0  0  0  0
    1.3122   -3.8520    0.0000 N   0  0  0  0  0  0  0  0  0  0  0  0
    4.8666   10.6175    0.0000 C   0  0  0  0  0  0  0  0  0  0  0  0
    4.8192   12.1167    0.0000 C   0  0  0  0  0  0  0  0  0  0  0  0
    4.7246   15.1152    0.0000 C   0  0  0  0  0  0  0  0  0  0  0  0
    6.0466   14.4066    0.0000 Cl  0  0  0  0  0  0  0  0  0  0  0  0
  1  2  1  0  0  0  0
  2  3  2  0  0  0  0
  3  4  1  0  0  0  0
  4  5  2  0  0  0  0
  5  6  1  0  0  0  0
  6  7  1  0  0  0  0
  7  8  1  0  0  0  0
  8  9  1  0  0  0  0
  9 10  1  0  0  0  0
 10 11  1  0  0  0  0
 11 12  1  0  0  0  0
 12 13  2  0  0  0  0
 13 14  1  0  0  0  0
 14 15  1  0  0  0  0
 15 16  1  0  0  0  0
 16 17  2  0  0  0  0
 16 18  1  0  0  0  0
 18 19  2  0  0  0  0
 19 20  1  0  0  0  0
 20 21  2  0  0  0  0
 21 22  1  0  0  0  0
 22 23  2  0  0  0  0
 18 23  1  0  0  0  0
 21 24  1  0  0  0  0
 24 25  2  0  0  0  0
 25 26  1  0  0  0  0
 26 27  2  0  0  0  0
 27 28  1  0  0  0  0
 28 29  2  0  0  0  0
 24 29  1  0  0  0  0
 10 30  1  0  0  0  0
 30 31  1  0  0  0  0
  7 31  1  0  0  0  0
  6 32  2  0  0  0  0
  2 32  1  0  0  0  0
 32 33  1  0  0  0  0
M  END
> <chemblId>
CHEMBL180010

> <bioactivity__type>
IC50

> <units>
nM

> <value>
80.9

$$$$

  CDK     11271518142D 0   0.00000     0.00000     0

 28 30  0  0  0  0              1 V2000 
  -11.6914   14.2499    0.0000 Cl  0  0  0  0  0  0  0  0  0  0  0  0
  -11.6914   12.7499    0.0000 C   0  0  0  0  0  0  0  0  0  0  0  0
  -12.9904   11.9999    0.0000 C   0  0  0  0  0  0  0  0  0  0  0  0
  -12.9904   10.4999    0.0000 C   0  0  0  0  0  0  0  0  0  0  0  0
  -11.6914    9.7499    0.0000 C   0  0  0  0  0  0  0  0  0  0  0  0
  -10.3923   10.4999    0.0000 C   0  0  0  0  0  0  0  0  0  0  0  0
   -9.0933    9.7500    0.0000 N   0  0  0  0  0  0  0  0  0  0  0  0
   -9.0933    8.2500    0.0000 C   0  0  0  0  0  0  0  0  0  0  0  0
   -7.7942    7.5000    0.0000 C   0  0  0  0  0  0  0  0  0  0  0  0
   -6.4952    8.2500    0.0000 N   0  0  0  0  0  0  0  0  0  0  0  0
   -5.1962    7.5000    0.0000 C   0  0  0  0  0  0  0  0  0  0  0  0
   -5.1961    6.0000    0.0000 C   0  0  0  0  0  0  0  0  0  0  0  0
   -3.8971    5.2500    0.0000 C   0  0  0  0  0  0  0  0  0  0  0  0
   -3.8971    3.7500    0.0000 C   0  0  0  0  0  0  0  0  0  0  0  0
   -2.5981    3.0000    0.0000 N   0  0  0  0  0  0  0  0  0  0  0  0
   -2.5980    1.5000    0.0000 C   0  0  0  0  0  0  0  0  0  0  0  0
   -3.8971    0.7500    0.0000 O   0  0  0  0  0  0  0  0  0  0  0  0
   -1.2990    0.7500    0.0000 C   0  0  0  0  0  0  0  0  0  0  0  0
    0.0000    1.5000    0.0000 C   0  0  0  0  0  0  0  0  0  0  0  0
    1.2990    0.7500    0.0000 C   0  0  0  0  0  0  0  0  0  0  0  0
    1.2990   -0.7500    0.0000 C   0  0  0  0  0  0  0  0  0  0  0  0
    2.5980   -1.5000    0.0000 I   0  0  0  0  0  0  0  0  0  0  0  0
    0.0000   -1.5000    0.0000 C   0  0  0  0  0  0  0  0  0  0  0  0
   -1.2990   -0.7500    0.0000 C   0  0  0  0  0  0  0  0  0  0  0  0
   -6.4952    9.7500    0.0000 C   0  0  0  0  0  0  0  0  0  0  0  0
   -7.7943   10.5000    0.0000 C   0  0  0  0  0  0  0  0  0  0  0  0
  -10.3923   11.9999    0.0000 C   0  0  0  0  0  0  0  0  0  0  0  0
   -9.0933   12.7500    0.0000 Cl  0  0  0  0  0  0  0  0  0  0  0  0
  1  2  1  0  0  0  0
  2  3  2  0  0  0  0
  3  4  1  0  0  0  0
  4  5  2  0  0  0  0
  5  6  1  0  0  0  0
  6  7  1  0  0  0  0
  7  8  1  0  0  0  0
  8  9  1  0  0  0  0
  9 10  1  0  0  0  0
 10 11  1  0  0  0  0
 11 12  1  0  0  0  0
 12 13  2  0  0  0  0
 13 14  1  0  0  0  0
 14 15  1  0  0  0  0
 15 16  1  0  0  0  0
 16 17  2  0  0  0  0
 16 18  1  0  0  0  0
 18 19  2  0  0  0  0
 19 20  1  0  0  0  0
 20 21  2  0  0  0  0
 21 22  1  0  0  0  0
 21 23  1  0  0  0  0
 23 24  2  0  0  0  0
 18 24  1  0  0  0  0
 10 25  1  0  0  0  0
 25 26  1  0  0  0  0
  7 26  1  0  0  0  0
  6 27  2  0  0  0  0
  2 27  1  0  0  0  0
 27 28  1  0  0  0  0
M  END
> <chemblId>
CHEMBL180060

> <bioactivity__type>
IC50

> <units>
nM

> <value>
162.0

$$$$

  CDK     11271518142D 0   0.00000     0.00000     0

 31 33  0  0  0  0              1 V2000 
    0.2917    3.7502    0.0000 O   0  0  0  0  0  0  0  0  0  0  0  0
   -1.0072    3.0000    0.0000 C   0  0  0  0  0  0  0  0  0  0  0  0
   -2.3064    3.7498    0.0000 C   0  0  0  0  0  0  0  0  0  0  0  0
   -2.3067    5.2498    0.0000 N   0  0  0  0  0  0  0  0  0  0  0  0
   -3.6058    5.9996    0.0000 C   0  0  0  0  0  0  0  0  0  0  0  0
   -3.6061    7.4996    0.0000 C   0  0  0  0  0  0  0  0  0  0  0  0
   -4.9052    8.2494    0.0000 C   0  0  0  0  0  0  0  0  0  0  0  0
   -4.9055    9.7494    0.0000 S   0  0  0  0  0  0  0  0  0  0  0  0
   -6.2047   10.4991    0.0000 C   0  0  0  0  0  0  0  0  0  0  0  0
   -6.2049   11.9991    0.0000 C   0  0  0  0  0  0  0  0  0  0  0  0
   -7.5041   12.7489    0.0000 C   0  0  0  0  0  0  0  0  0  0  0  0
   -7.5043   14.2489    0.0000 O   0  0  0  0  0  0  0  0  0  0  0  0
   -8.8035   14.9987    0.0000 C   0  0  0  0  0  0  0  0  0  0  0  0
   -8.8037   16.4987    0.0000 C   0  0  0  0  0  0  0  0  0  0  0  0
  -10.1029   17.2485    0.0000 C   0  0  0  0  0  0  0  0  0  0  0  0
  -10.1031   18.7485    0.0000 C   0  0  0  0  0  0  0  0  0  0  0  0
  -11.4023   19.4983    0.0000 C   0  0  0  0  0  0  0  0  0  0  0  0
  -12.7012   18.7481    0.0000 C   0  0  0  0  0  0  0  0  0  0  0  0
  -12.7010   17.2481    0.0000 C   0  0  0  0  0  0  0  0  0  0  0  0
  -11.4018   16.4983    0.0000 C   0  0  0  0  0  0  0  0  0  0  0  0
   -1.0070    1.5000    0.0000 C   0  0  0  0  0  0  0  0  0  0  0  0
   -2.3060    0.7500    0.0000 C   0  0  0  0  0  0  0  0  0  0  0  0
   -2.3060   -0.7500    0.0000 C   0  0  0  0  0  0  0  0  0  0  0  0
   -1.0070   -1.5000    0.0000 C   0  0  0  0  0  0  0  0  0  0  0  0
   -1.0072   -3.0000    0.0000 O   0  0  0  0  0  0  0  0  0  0  0  0
    0.2930   -0.7500    0.0000 C   0  0  0  0  0  0  0  0  0  0  0  0
    1.7190   -1.2130    0.0000 N   0  0  0  0  0  0  0  0  0  0  0  0
    2.6010    0.0000    0.0000 C   0  0  0  0  0  0  0  0  0  0  0  0
    4.1010   -0.0003    0.0000 O   0  0  0  0  0  0  0  0  0  0  0  0
    1.7190    1.2140    0.0000 S   0  0  0  0  0  0  0  0  0  0  0  0
    0.2930    0.7500    0.0000 C   0  0  0  0  0  0  0  0  0  0  0  0
  2  1  1  6  0  0  0
  2  3  1  0  0  0  0
  3  4  1  0  0  0  0
  4  5  1  0  0  0  0
  5  6  1  0  0  0  0
  6  7  1  0  0  0  0
  7  8  1  0  0  0  0
  8  9  1  0  0  0  0
  9 10  1  0  0  0  0
 10 11  1  0  0  0  0
 11 12  1  0  0  0  0
 12 13  1  0  0  0  0
 13 14  1  0  0  0  0
 14 15  1  0  0  0  0
 15 16  2  0  0  0  0
 16 17  1  0  0  0  0
 17 18  2  0  0  0  0
 18 19  1  0  0  0  0
 19 20  2  0  0  0  0
 15 20  1  0  0  0  0
  2 21  1  0  0  0  0
 21 22  2  0  0  0  0
 22 23  1  0  0  0  0
 23 24  2  0  0  0  0
 24 25  1  0  0  0  0
 24 26  1  0  0  0  0
 26 27  1  0  0  0  0
 27 28  1  0  0  0  0
 28 29  2  0  0  0  0
 28 30  1  0  0  0  0
 30 31  1  0  0  0  0
 21 31  1  0  0  0  0
 26 31  2  0  0  0  0
M  END
> <chemblId>
CHEMBL1807819

> <bioactivity__type>
IC50

> <units>
nM

> <value>
630.96

$$$$

  CDK     11271518142D 0   0.00000     0.00000     0

 34 37  0  0  0  0              1 V2000 
    0.2917    3.7502    0.0000 O   0  0  0  0  0  0  0  0  0  0  0  0
   -1.0072    3.0000    0.0000 C   0  0  0  0  0  0  0  0  0  0  0  0
   -2.3064    3.7498    0.0000 C   0  0  0  0  0  0  0  0  0  0  0  0
   -2.3067    5.2498    0.0000 N   0  0  0  0  0  0  0  0  0  0  0  0
   -3.6058    5.9996    0.0000 C   0  0  0  0  0  0  0  0  0  0  0  0
   -3.6061    7.4996    0.0000 C   0  0  0  0  0  0  0  0  0  0  0  0
   -4.9052    8.2494    0.0000 C   0  0  0  0  0  0  0  0  0  0  0  0
   -4.9055    9.7494    0.0000 S   0  0  0  0  0  0  0  0  0  0  0  0
   -6.2047   10.4991    0.0000 C   0  0  0  0  0  0  0  0  0  0  0  0
   -6.2049   11.9991    0.0000 C   0  0  0  0  0  0  0  0  0  0  0  0
   -7.5041   12.7489    0.0000 O   0  0  0  0  0  0  0  0  0  0  0  0
   -7.5043   14.2489    0.0000 C   0  0  0  0  0  0  0  0  0  0  0  0
   -8.8035   14.9987    0.0000 C   0  0  0  0  0  0  0  0  0  0  0  0
   -8.8037   16.4987    0.0000 C   0  0  0  0  0  0  0  0  0  0  0  0
  -10.1029   17.2485    0.0000 C   0  0  0  0  0  0  0  0  0  0  0  0
  -10.1031   18.7485    0.0000 C   0  0  0  0  0  0  0  0  0  0  0  0
   -8.8042   19.4987    0.0000 C   0  0  0  0  0  0  0  0  0  0  0  0
   -7.5051   18.7489    0.0000 C   0  0  0  0  0  0  0  0  0  0  0  0
   -6.2062   19.4991    0.0000 C   0  0  0  0  0  0  0  0  0  0  0  0
   -4.9070   18.7494    0.0000 C   0  0  0  0  0  0  0  0  0  0  0  0
   -4.9067   17.2494    0.0000 C   0  0  0  0  0  0  0  0  0  0  0  0
   -6.2057   16.4991    0.0000 C   0  0  0  0  0  0  0  0  0  0  0  0
   -7.5048   17.2489    0.0000 C   0  0  0  0  0  0  0  0  0  0  0  0
   -1.0070    1.5000    0.0000 C   0  0  0  0  0  0  0  0  0  0  0  0
   -2.3060    0.7500    0.0000 C   0  0  0  0  0  0  0  0  0  0  0  0
   -2.3060   -0.7500    0.0000 C   0  0  0  0  0  0  0  0  0  0  0  0
   -1.0070   -1.5000    0.0000 C   0  0  0  0  0  0  0  0  0  0  0  0
   -1.0072   -3.0000    0.0000 O   0  0  0  0  0  0  0  0  0  0  0  0
    0.2930   -0.7500    0.0000 C   0  0  0  0  0  0  0  0  0  0  0  0
    1.7190   -1.2130    0.0000 N   0  0  0  0  0  0  0  0  0  0  0  0
    2.6010    0.0000    0.0000 C   0  0  0  0  0  0  0  0  0  0  0  0
    4.1010   -0.0003    0.0000 O   0  0  0  0  0  0  0  0  0  0  0  0
    1.7190    1.2140    0.0000 S   0  0  0  0  0  0  0  0  0  0  0  0
    0.2930    0.7500    0.0000 C   0  0  0  0  0  0  0  0  0  0  0  0
  2  1  1  6  0  0  0
  2  3  1  0  0  0  0
  3  4  1  0  0  0  0
  4  5  1  0  0  0  0
  5  6  1  0  0  0  0
  6  7  1  0  0  0  0
  7  8  1  0  0  0  0
  8  9  1  0  0  0  0
  9 10  1  0  0  0  0
 10 11  1  0  0  0  0
 11 12  1  0  0  0  0
 12 13  1  0  0  0  0
 13 14  1  0  0  0  0
 14 15  2  0  0  0  0
 15 16  1  0  0  0  0
 16 17  2  0  0  0  0
 17 18  1  0  0  0  0
 18 19  2  0  0  0  0
 19 20  1  0  0  0  0
 20 21  2  0  0  0  0
 21 22  1  0  0  0  0
 22 23  2  0  0  0  0
 14 23  1  0  0  0  0
 18 23  1  0  0  0  0
  2 24  1  0  0  0  0
 24 25  2  0  0  0  0
 25 26  1  0  0  0  0
 26 27  2  0  0  0  0
 27 28  1  0  0  0  0
 27 29  1  0  0  0  0
 29 30  1  0  0  0  0
 30 31  1  0  0  0  0
 31 32  2  0  0  0  0
 31 33  1  0  0  0  0
 33 34  1  0  0  0  0
 24 34  1  0  0  0  0
 29 34  2  0  0  0  0
M  END
> <chemblId>
CHEMBL1807820

> <bioactivity__type>
IC50

> <units>
nM

> <value>
199.53

$$$$

  CDK     11271518142D 0   0.00000     0.00000     0

 30 32  0  0  0  0              1 V2000 
    0.2917    3.7502    0.0000 O   0  0  0  0  0  0  0  0  0  0  0  0
   -1.0072    3.0000    0.0000 C   0  0  0  0  0  0  0  0  0  0  0  0
   -2.3064    3.7498    0.0000 C   0  0  0  0  0  0  0  0  0  0  0  0
   -2.3067    5.2498    0.0000 N   0  0  0  0  0  0  0  0  0  0  0  0
   -3.6058    5.9996    0.0000 C   0  0  0  0  0  0  0  0  0  0  0  0
   -3.6061    7.4996    0.0000 C   0  0  0  0  0  0  0  0  0  0  0  0
   -4.9052    8.2494    0.0000 C   0  0  0  0  0  0  0  0  0  0  0  0
   -4.9055    9.7494    0.0000 O   0  0  0  0  0  0  0  0  0  0  0  0
   -6.2047   10.4991    0.0000 C   0  0  0  0  0  0  0  0  0  0  0  0
   -6.2049   11.9991    0.0000 C   0  0  0  0  0  0  0  0  0  0  0  0
   -7.5041   12.7489    0.0000 O   0  0  0  0  0  0  0  0  0  0  0  0
   -7.5043   14.2489    0.0000 C   0  0  0  0  0  0  0  0  0  0  0  0
   -8.8035   14.9987    0.0000 C   0  0  0  0  0  0  0  0  0  0  0  0
   -8.8037   16.4987    0.0000 C   0  0  0  0  0  0  0  0  0  0  0  0
   -7.5048   17.2489    0.0000 C   0  0  0  0  0  0  0  0  0  0  0  0
   -7.5051   18.7489    0.0000 C   0  0  0  0  0  0  0  0  0  0  0  0
   -8.8042   19.4987    0.0000 C   0  0  0  0  0  0  0  0  0  0  0  0
  -10.1031   18.7485    0.0000 C   0  0  0  0  0  0  0  0  0  0  0  0
  -10.1029   17.2485    0.0000 C   0  0  0  0  0  0  0  0  0  0  0  0
   -1.0070    1.5000    0.0000 C   0  0  0  0  0  0  0  0  0  0  0  0
   -2.3060    0.7500    0.0000 C   0  0  0  0  0  0  0  0  0  0  0  0
   -2.3060   -0.7500    0.0000 C   0  0  0  0  0  0  0  0  0  0  0  0
   -1.0070   -1.5000    0.0000 C   0  0  0  0  0  0  0  0  0  0  0  0
   -1.0072   -3.0000    0.0000 O   0  0  0  0  0  0  0  0  0  0  0  0
    0.2930   -0.7500    0.0000 C   0  0  0  0  0  0  0  0  0  0  0  0
    1.7190   -1.2130    0.0000 N   0  0  0  0  0  0  0  0  0  0  0  0
    2.6010    0.0000    0.0000 C   0  0  0  0  0  0  0  0  0  0  0  0
    4.1010   -0.0003    0.0000 O   0  0  0  0  0  0  0  0  0  0  0  0
    1.7190    1.2140    0.0000 S   0  0  0  0  0  0  0  0  0  0  0  0
    0.2930    0.7500    0.0000 C   0  0  0  0  0  0  0  0  0  0  0  0
  2  1  1  6  0  0  0
  2  3  1  0  0  0  0
  3  4  1  0  0  0  0
  4  5  1  0  0  0  0
  5  6  1  0  0  0  0
  6  7  1  0  0  0  0
  7  8  1  0  0  0  0
  8  9  1  0  0  0  0
  9 10  1  0  0  0  0
 10 11  1  0  0  0  0
 11 12  1  0  0  0  0
 12 13  1  0  0  0  0
 13 14  1  0  0  0  0
 14 15  2  0  0  0  0
 15 16  1  0  0  0  0
 16 17  2  0  0  0  0
 17 18  1  0  0  0  0
 18 19  2  0  0  0  0
 14 19  1  0  0  0  0
  2 20  1  0  0  0  0
 20 21  2  0  0  0  0
 21 22  1  0  0  0  0
 22 23  2  0  0  0  0
 23 24  1  0  0  0  0
 23 25  1  0  0  0  0
 25 26  1  0  0  0  0
 26 27  1  0  0  0  0
 27 28  2  0  0  0  0
 27 29  1  0  0  0  0
 29 30  1  0  0  0  0
 20 30  1  0  0  0  0
 25 30  2  0  0  0  0
M  END
> <chemblId>
CHEMBL1807821

> <bioactivity__type>
IC50

> <units>
nM

> <value>
794.33

$$$$

  CDK     11271518142D 0   0.00000     0.00000     0

 30 32  0  0  0  0              1 V2000 
    0.2917    3.7502    0.0000 O   0  0  0  0  0  0  0  0  0  0  0  0
   -1.0072    3.0000    0.0000 C   0  0  0  0  0  0  0  0  0  0  0  0
   -2.3064    3.7498    0.0000 C   0  0  0  0  0  0  0  0  0  0  0  0
   -2.3067    5.2498    0.0000 N   0  0  0  0  0  0  0  0  0  0  0  0
   -3.6058    5.9996    0.0000 C   0  0  0  0  0  0  0  0  0  0  0  0
   -3.6061    7.4996    0.0000 C   0  0  0  0  0  0  0  0  0  0  0  0
   -4.9052    8.2494    0.0000 S   0  0  0  0  0  0  0  0  0  0  0  0
   -4.9055    9.7494    0.0000 C   0  0  0  0  0  0  0  0  0  0  0  0
   -6.2047   10.4991    0.0000 C   0  0  0  0  0  0  0  0  0  0  0  0
   -6.2049   11.9991    0.0000 C   0  0  0  0  0  0  0  0  0  0  0  0
   -7.5041   12.7489    0.0000 N   0  0  0  0  0  0  0  0  0  0  0  0
   -7.5043   14.2489    0.0000 C   0  0  0  0  0  0  0  0  0  0  0  0
   -8.8035   14.9987    0.0000 C   0  0  0  0  0  0  0  0  0  0  0  0
   -8.8037   16.4987    0.0000 C   0  0  0  0  0  0  0  0  0  0  0  0
   -7.5048   17.2489    0.0000 C   0  0  0  0  0  0  0  0  0  0  0  0
   -7.5051   18.7489    0.0000 C   0  0  0  0  0  0  0  0  0  0  0  0
   -8.8042   19.4987    0.0000 C   0  0  0  0  0  0  0  0  0  0  0  0
  -10.1031   18.7485    0.0000 C   0  0  0  0  0  0  0  0  0  0  0  0
  -10.1029   17.2485    0.0000 C   0  0  0  0  0  0  0  0  0  0  0  0
   -1.0070    1.5000    0.0000 C   0  0  0  0  0  0  0  0  0  0  0  0
   -2.3060    0.7500    0.0000 C   0  0  0  0  0  0  0  0  0  0  0  0
   -2.3060   -0.7500    0.0000 C   0  0  0  0  0  0  0  0  0  0  0  0
   -1.0070   -1.5000    0.0000 C   0  0  0  0  0  0  0  0  0  0  0  0
   -1.0072   -3.0000    0.0000 O   0  0  0  0  0  0  0  0  0  0  0  0
    0.2930   -0.7500    0.0000 C   0  0  0  0  0  0  0  0  0  0  0  0
    1.7190   -1.2130    0.0000 N   0  0  0  0  0  0  0  0  0  0  0  0
    2.6010    0.0000    0.0000 C   0  0  0  0  0  0  0  0  0  0  0  0
    4.1010   -0.0003    0.0000 O   0  0  0  0  0  0  0  0  0  0  0  0
    1.7190    1.2140    0.0000 S   0  0  0  0  0  0  0  0  0  0  0  0
    0.2930    0.7500    0.0000 C   0  0  0  0  0  0  0  0  0  0  0  0
  2  1  1  6  0  0  0
  2  3  1  0  0  0  0
  3  4  1  0  0  0  0
  4  5  1  0  0  0  0
  5  6  1  0  0  0  0
  6  7  1  0  0  0  0
  7  8  1  0  0  0  0
  8  9  1  0  0  0  0
  9 10  1  0  0  0  0
 10 11  1  0  0  0  0
 11 12  1  0  0  0  0
 12 13  1  0  0  0  0
 13 14  1  0  0  0  0
 14 15  2  0  0  0  0
 15 16  1  0  0  0  0
 16 17  2  0  0  0  0
 17 18  1  0  0  0  0
 18 19  2  0  0  0  0
 14 19  1  0  0  0  0
  2 20  1  0  0  0  0
 20 21  2  0  0  0  0
 21 22  1  0  0  0  0
 22 23  2  0  0  0  0
 23 24  1  0  0  0  0
 23 25  1  0  0  0  0
 25 26  1  0  0  0  0
 26 27  1  0  0  0  0
 27 28  2  0  0  0  0
 27 29  1  0  0  0  0
 29 30  1  0  0  0  0
 20 30  1  0  0  0  0
 25 30  2  0  0  0  0
M  END
> <chemblId>
CHEMBL1807823

> <bioactivity__type>
IC50

> <units>
nM

> <value>
3981.07

$$$$

  CDK     11271518142D 0   0.00000     0.00000     0

 32 34  0  0  0  0              1 V2000 
  -10.1036   21.7485    0.0000 C   0  0  0  0  0  0  0  0  0  0  0  0
   -8.8045   20.9987    0.0000 C   0  0  0  0  0  0  0  0  0  0  0  0
   -8.8042   19.4987    0.0000 C   0  0  0  0  0  0  0  0  0  0  0  0
  -10.1031   18.7485    0.0000 C   0  0  0  0  0  0  0  0  0  0  0  0
  -10.1029   17.2485    0.0000 C   0  0  0  0  0  0  0  0  0  0  0  0
   -8.8037   16.4987    0.0000 C   0  0  0  0  0  0  0  0  0  0  0  0
   -8.8035   14.9987    0.0000 C   0  0  0  0  0  0  0  0  0  0  0  0
   -7.5043   14.2489    0.0000 C   0  0  0  0  0  0  0  0  0  0  0  0
   -7.5041   12.7489    0.0000 N   0  0  0  0  0  0  0  0  0  0  0  0
   -6.2049   11.9991    0.0000 C   0  0  0  0  0  0  0  0  0  0  0  0
   -6.2047   10.4991    0.0000 C   0  0  0  0  0  0  0  0  0  0  0  0
   -4.9055    9.7494    0.0000 C   0  0  0  0  0  0  0  0  0  0  0  0
   -4.9052    8.2494    0.0000 S   0  0  0  0  0  0  0  0  0  0  0  0
   -3.6061    7.4996    0.0000 C   0  0  0  0  0  0  0  0  0  0  0  0
   -3.6058    5.9996    0.0000 C   0  0  0  0  0  0  0  0  0  0  0  0
   -2.3067    5.2498    0.0000 N   0  0  0  0  0  0  0  0  0  0  0  0
   -2.3064    3.7498    0.0000 C   0  0  0  0  0  0  0  0  0  0  0  0
   -1.0072    3.0000    0.0000 C   0  0  0  0  0  0  0  0  0  0  0  0
    0.2917    3.7502    0.0000 O   0  0  0  0  0  0  0  0  0  0  0  0
   -1.0070    1.5000    0.0000 C   0  0  0  0  0  0  0  0  0  0  0  0
   -2.3060    0.7500    0.0000 C   0  0  0  0  0  0  0  0  0  0  0  0
   -2.3060   -0.7500    0.0000 C   0  0  0  0  0  0  0  0  0  0  0  0
   -1.0070   -1.5000    0.0000 C   0  0  0  0  0  0  0  0  0  0  0  0
   -1.0072   -3.0000    0.0000 O   0  0  0  0  0  0  0  0  0  0  0  0
    0.2930   -0.7500    0.0000 C   0  0  0  0  0  0  0  0  0  0  0  0
    1.7190   -1.2130    0.0000 N   0  0  0  0  0  0  0  0  0  0  0  0
    2.6010    0.0000    0.0000 C   0  0  0  0  0  0  0  0  0  0  0  0
    4.1010   -0.0003    0.0000 O   0  0  0  0  0  0  0  0  0  0  0  0
    1.7190    1.2140    0.0000 S   0  0  0  0  0  0  0  0  0  0  0  0
    0.2930    0.7500    0.0000 C   0  0  0  0  0  0  0  0  0  0  0  0
   -7.5048   17.2489    0.0000 C   0  0  0  0  0  0  0  0  0  0  0  0
   -7.5051   18.7489    0.0000 C   0  0  0  0  0  0  0  0  0  0  0  0
  1  2  1  0  0  0  0
  2  3  1  0  0  0  0
  3  4  2  0  0  0  0
  4  5  1  0  0  0  0
  5  6  2  0  0  0  0
  6  7  1  0  0  0  0
  7  8  1  0  0  0  0
  8  9  1  0  0  0  0
  9 10  1  0  0  0  0
 10 11  1  0  0  0  0
 11 12  1  0  0  0  0
 12 13  1  0  0  0  0
 13 14  1  0  0  0  0
 14 15  1  0  0  0  0
 15 16  1  0  0  0  0
 16 17  1  0  0  0  0
 17 18  1  0  0  0  0
 18 19  1  6  0  0  0
 18 20  1  0  0  0  0
 20 21  2  0  0  0  0
 21 22  1  0  0  0  0
 22 23  2  0  0  0  0
 23 24  1  0  0  0  0
 23 25  1  0  0  0  0
 25 26  1  0  0  0  0
 26 27  1  0  0  0  0
 27 28  2  0  0  0  0
 27 29  1  0  0  0  0
 29 30  1  0  0  0  0
 20 30  1  0  0  0  0
 25 30  2  0  0  0  0
  6 31  1  0  0  0  0
 31 32  2  0  0  0  0
  3 32  1  0  0  0  0
M  END
> <chemblId>
CHEMBL1807824

> <bioactivity__type>
IC50

> <units>
nM

> <value>
2511.89

$$$$

  CDK     11271518142D 0   0.00000     0.00000     0

 33 35  0  0  0  0              1 V2000 
  -10.1039   23.2485    0.0000 C   0  0  0  0  0  0  0  0  0  0  0  0
  -10.1036   21.7485    0.0000 C   0  0  0  0  0  0  0  0  0  0  0  0
   -8.8045   20.9987    0.0000 O   0  0  0  0  0  0  0  0  0  0  0  0
   -8.8042   19.4987    0.0000 C   0  0  0  0  0  0  0  0  0  0  0  0
  -10.1031   18.7485    0.0000 C   0  0  0  0  0  0  0  0  0  0  0  0
  -10.1029   17.2485    0.0000 C   0  0  0  0  0  0  0  0  0  0  0  0
   -8.8037   16.4987    0.0000 C   0  0  0  0  0  0  0  0  0  0  0  0
   -8.8035   14.9987    0.0000 C   0  0  0  0  0  0  0  0  0  0  0  0
   -7.5043   14.2489    0.0000 C   0  0  0  0  0  0  0  0  0  0  0  0
   -7.5041   12.7489    0.0000 N   0  0  0  0  0  0  0  0  0  0  0  0
   -6.2049   11.9991    0.0000 C   0  0  0  0  0  0  0  0  0  0  0  0
   -6.2047   10.4991    0.0000 C   0  0  0  0  0  0  0  0  0  0  0  0
   -4.9055    9.7494    0.0000 C   0  0  0  0  0  0  0  0  0  0  0  0
   -4.9052    8.2494    0.0000 S   0  0  0  0  0  0  0  0  0  0  0  0
   -3.6061    7.4996    0.0000 C   0  0  0  0  0  0  0  0  0  0  0  0
   -3.6058    5.9996    0.0000 C   0  0  0  0  0  0  0  0  0  0  0  0
   -2.3067    5.2498    0.0000 N   0  0  0  0  0  0  0  0  0  0  0  0
   -2.3064    3.7498    0.0000 C   0  0  0  0  0  0  0  0  0  0  0  0
   -1.0072    3.0000    0.0000 C   0  0  0  0  0  0  0  0  0  0  0  0
    0.2917    3.7502    0.0000 O   0  0  0  0  0  0  0  0  0  0  0  0
   -1.0070    1.5000    0.0000 C   0  0  0  0  0  0  0  0  0  0  0  0
   -2.3060    0.7500    0.0000 C   0  0  0  0  0  0  0  0  0  0  0  0
   -2.3060   -0.7500    0.0000 C   0  0  0  0  0  0  0  0  0  0  0  0
   -1.0070   -1.5000    0.0000 C   0  0  0  0  0  0  0  0  0  0  0  0
   -1.0072   -3.0000    0.0000 O   0  0  0  0  0  0  0  0  0  0  0  0
    0.2930   -0.7500    0.0000 C   0  0  0  0  0  0  0  0  0  0  0  0
    1.7190   -1.2130    0.0000 N   0  0  0  0  0  0  0  0  0  0  0  0
    2.6010    0.0000    0.0000 C   0  0  0  0  0  0  0  0  0  0  0  0
    4.1010   -0.0003    0.0000 O   0  0  0  0  0  0  0  0  0  0  0  0
    1.7190    1.2140    0.0000 S   0  0  0  0  0  0  0  0  0  0  0  0
    0.2930    0.7500    0.0000 C   0  0  0  0  0  0  0  0  0  0  0  0
   -7.5048   17.2489    0.0000 C   0  0  0  0  0  0  0  0  0  0  0  0
   -7.5051   18.7489    0.0000 C   0  0  0  0  0  0  0  0  0  0  0  0
  1  2  1  0  0  0  0
  2  3  1  0  0  0  0
  3  4  1  0  0  0  0
  4  5  2  0  0  0  0
  5  6  1  0  0  0  0
  6  7  2  0  0  0  0
  7  8  1  0  0  0  0
  8  9  1  0  0  0  0
  9 10  1  0  0  0  0
 10 11  1  0  0  0  0
 11 12  1  0  0  0  0
 12 13  1  0  0  0  0
 13 14  1  0  0  0  0
 14 15  1  0  0  0  0
 15 16  1  0  0  0  0
 16 17  1  0  0  0  0
 17 18  1  0  0  0  0
 18 19  1  0  0  0  0
 19 20  1  6  0  0  0
 19 21  1  0  0  0  0
 21 22  2  0  0  0  0
 22 23  1  0  0  0  0
 23 24  2  0  0  0  0
 24 25  1  0  0  0  0
 24 26  1  0  0  0  0
 26 27  1  0  0  0  0
 27 28  1  0  0  0  0
 28 29  2  0  0  0  0
 28 30  1  0  0  0  0
 30 31  1  0  0  0  0
 21 31  1  0  0  0  0
 26 31  2  0  0  0  0
  7 32  1  0  0  0  0
 32 33  2  0  0  0  0
  4 33  1  0  0  0  0
M  END
> <chemblId>
CHEMBL1807825

> <bioactivity__type>
IC50

> <units>
nM

> <value>
3981.07

$$$$

  CDK     11271518142D 0   0.00000     0.00000     0

 34 36  0  0  0  0              1 V2000 
    0.2917    3.7502    0.0000 O   0  0  0  0  0  0  0  0  0  0  0  0
   -1.0072    3.0000    0.0000 C   0  0  0  0  0  0  0  0  0  0  0  0
   -2.3064    3.7498    0.0000 C   0  0  0  0  0  0  0  0  0  0  0  0
   -2.3067    5.2498    0.0000 N   0  0  0  0  0  0  0  0  0  0  0  0
   -3.6058    5.9996    0.0000 C   0  0  0  0  0  0  0  0  0  0  0  0
   -3.6061    7.4996    0.0000 C   0  0  0  0  0  0  0  0  0  0  0  0
   -4.9052    8.2494    0.0000 S   0  0  0  0  0  0  0  0  0  0  0  0
   -4.9055    9.7494    0.0000 C   0  0  0  0  0  0  0  0  0  0  0  0
   -6.2047   10.4991    0.0000 C   0  0  0  0  0  0  0  0  0  0  0  0
   -6.2049   11.9991    0.0000 C   0  0  0  0  0  0  0  0  0  0  0  0
   -7.5041   12.7489    0.0000 N   0  0  0  0  0  0  0  0  0  0  0  0
   -7.5043   14.2489    0.0000 C   0  0  0  0  0  0  0  0  0  0  0  0
   -8.8035   14.9987    0.0000 C   0  0  0  0  0  0  0  0  0  0  0  0
   -8.8037   16.4987    0.0000 C   0  0  0  0  0  0  0  0  0  0  0  0
   -7.5048   17.2489    0.0000 C   0  0  0  0  0  0  0  0  0  0  0  0
   -7.5051   18.7489    0.0000 C   0  0  0  0  0  0  0  0  0  0  0  0
   -8.8042   19.4987    0.0000 C   0  0  0  0  0  0  0  0  0  0  0  0
  -10.1031   18.7485    0.0000 C   0  0  0  0  0  0  0  0  0  0  0  0
  -10.1029   17.2485    0.0000 C   0  0  0  0  0  0  0  0  0  0  0  0
  -11.4023   19.4983    0.0000 C   0  0  0  0  0  0  0  0  0  0  0  0
  -11.4026   20.9983    0.0000 F   0  0  0  0  0  0  0  0  0  0  0  0
  -12.8796   19.7585    0.0000 F   0  0  0  0  0  0  0  0  0  0  0  0
  -11.9151   18.0886    0.0000 F   0  0  0  0  0  0  0  0  0  0  0  0
   -1.0070    1.5000    0.0000 C   0  0  0  0  0  0  0  0  0  0  0  0
   -2.3060    0.7500    0.0000 C   0  0  0  0  0  0  0  0  0  0  0  0
   -2.3060   -0.7500    0.0000 C   0  0  0  0  0  0  0  0  0  0  0  0
   -1.0070   -1.5000    0.0000 C   0  0  0  0  0  0  0  0  0  0  0  0
   -1.0072   -3.0000    0.0000 O   0  0  0  0  0  0  0  0  0  0  0  0
    0.2930   -0.7500    0.0000 C   0  0  0  0  0  0  0  0  0  0  0  0
    1.7190   -1.2130    0.0000 N   0  0  0  0  0  0  0  0  0  0  0  0
    2.6010    0.0000    0.0000 C   0  0  0  0  0  0  0  0  0  0  0  0
    4.1010   -0.0003    0.0000 O   0  0  0  0  0  0  0  0  0  0  0  0
    1.7190    1.2140    0.0000 S   0  0  0  0  0  0  0  0  0  0  0  0
    0.2930    0.7500    0.0000 C   0  0  0  0  0  0  0  0  0  0  0  0
  2  1  1  6  0  0  0
  2  3  1  0  0  0  0
  3  4  1  0  0  0  0
  4  5  1  0  0  0  0
  5  6  1  0  0  0  0
  6  7  1  0  0  0  0
  7  8  1  0  0  0  0
  8  9  1  0  0  0  0
  9 10  1  0  0  0  0
 10 11  1  0  0  0  0
 11 12  1  0  0  0  0
 12 13  1  0  0  0  0
 13 14  1  0  0  0  0
 14 15  2  0  0  0  0
 15 16  1  0  0  0  0
 16 17  2  0  0  0  0
 17 18  1  0  0  0  0
 18 19  2  0  0  0  0
 14 19  1  0  0  0  0
 18 20  1  0  0  0  0
 20 21  1  0  0  0  0
 20 22  1  0  0  0  0
 20 23  1  0  0  0  0
  2 24  1  0  0  0  0
 24 25  2  0  0  0  0
 25 26  1  0  0  0  0
 26 27  2  0  0  0  0
 27 28  1  0  0  0  0
 27 29  1  0  0  0  0
 29 30  1  0  0  0  0
 30 31  1  0  0  0  0
 31 32  2  0  0  0  0
 31 33  1  0  0  0  0
 33 34  1  0  0  0  0
 24 34  1  0  0  0  0
 29 34  2  0  0  0  0
M  END
> <chemblId>
CHEMBL1807826

> <bioactivity__type>
IC50

> <units>
nM

> <value>
501.19

$$$$

  CDK     11271518142D 0   0.00000     0.00000     0

 31 33  0  0  0  0              1 V2000 
    0.2917    3.7502    0.0000 O   0  0  0  0  0  0  0  0  0  0  0  0
   -1.0072    3.0000    0.0000 C   0  0  0  0  0  0  0  0  0  0  0  0
   -2.3064    3.7498    0.0000 C   0  0  0  0  0  0  0  0  0  0  0  0
   -2.3067    5.2498    0.0000 N   0  0  0  0  0  0  0  0  0  0  0  0
   -3.6058    5.9996    0.0000 C   0  0  0  0  0  0  0  0  0  0  0  0
   -3.6061    7.4996    0.0000 C   0  0  0  0  0  0  0  0  0  0  0  0
   -4.9052    8.2494    0.0000 S   0  0  0  0  0  0  0  0  0  0  0  0
   -4.9055    9.7494    0.0000 C   0  0  0  0  0  0  0  0  0  0  0  0
   -6.2047   10.4991    0.0000 C   0  0  0  0  0  0  0  0  0  0  0  0
   -6.2049   11.9991    0.0000 C   0  0  0  0  0  0  0  0  0  0  0  0
   -7.5041   12.7489    0.0000 N   0  0  0  0  0  0  0  0  0  0  0  0
   -7.5043   14.2489    0.0000 C   0  0  0  0  0  0  0  0  0  0  0  0
   -8.8035   14.9987    0.0000 C   0  0  0  0  0  0  0  0  0  0  0  0
   -8.8037   16.4987    0.0000 C   0  0  0  0  0  0  0  0  0  0  0  0
   -7.5048   17.2489    0.0000 C   0  0  0  0  0  0  0  0  0  0  0  0
   -7.5051   18.7489    0.0000 C   0  0  0  0  0  0  0  0  0  0  0  0
   -8.8042   19.4987    0.0000 C   0  0  0  0  0  0  0  0  0  0  0  0
  -10.1031   18.7485    0.0000 C   0  0  0  0  0  0  0  0  0  0  0  0
  -10.1029   17.2485    0.0000 C   0  0  0  0  0  0  0  0  0  0  0  0
  -11.4018   16.4983    0.0000 Cl  0  0  0  0  0  0  0  0  0  0  0  0
   -1.0070    1.5000    0.0000 C   0  0  0  0  0  0  0  0  0  0  0  0
   -2.3060    0.7500    0.0000 C   0  0  0  0  0  0  0  0  0  0  0  0
   -2.3060   -0.7500    0.0000 C   0  0  0  0  0  0  0  0  0  0  0  0
   -1.0070   -1.5000    0.0000 C   0  0  0  0  0  0  0  0  0  0  0  0
   -1.0072   -3.0000    0.0000 O   0  0  0  0  0  0  0  0  0  0  0  0
    0.2930   -0.7500    0.0000 C   0  0  0  0  0  0  0  0  0  0  0  0
    1.7190   -1.2130    0.0000 N   0  0  0  0  0  0  0  0  0  0  0  0
    2.6010    0.0000    0.0000 C   0  0  0  0  0  0  0  0  0  0  0  0
    4.1010   -0.0003    0.0000 O   0  0  0  0  0  0  0  0  0  0  0  0
    1.7190    1.2140    0.0000 S   0  0  0  0  0  0  0  0  0  0  0  0
    0.2930    0.7500    0.0000 C   0  0  0  0  0  0  0  0  0  0  0  0
  2  1  1  6  0  0  0
  2  3  1  0  0  0  0
  3  4  1  0  0  0  0
  4  5  1  0  0  0  0
  5  6  1  0  0  0  0
  6  7  1  0  0  0  0
  7  8  1  0  0  0  0
  8  9  1  0  0  0  0
  9 10  1  0  0  0  0
 10 11  1  0  0  0  0
 11 12  1  0  0  0  0
 12 13  1  0  0  0  0
 13 14  1  0  0  0  0
 14 15  2  0  0  0  0
 15 16  1  0  0  0  0
 16 17  2  0  0  0  0
 17 18  1  0  0  0  0
 18 19  2  0  0  0  0
 14 19  1  0  0  0  0
 19 20  1  0  0  0  0
  2 21  1  0  0  0  0
 21 22  2  0  0  0  0
 22 23  1  0  0  0  0
 23 24  2  0  0  0  0
 24 25  1  0  0  0  0
 24 26  1  0  0  0  0
 26 27  1  0  0  0  0
 27 28  1  0  0  0  0
 28 29  2  0  0  0  0
 28 30  1  0  0  0  0
 30 31  1  0  0  0  0
 21 31  1  0  0  0  0
 26 31  2  0  0  0  0
M  END
> <chemblId>
CHEMBL1807828

> <bioactivity__type>
IC50

> <units>
nM

> <value>
1584.89

$$$$

  CDK     11271518142D 0   0.00000     0.00000     0

 32 34  0  0  0  0              1 V2000 
    0.2917    3.7502    0.0000 O   0  0  0  0  0  0  0  0  0  0  0  0
   -1.0072    3.0000    0.0000 C   0  0  0  0  0  0  0  0  0  0  0  0
   -2.3064    3.7498    0.0000 C   0  0  0  0  0  0  0  0  0  0  0  0
   -2.3067    5.2498    0.0000 N   0  0  0  0  0  0  0  0  0  0  0  0
   -3.6058    5.9996    0.0000 C   0  0  0  0  0  0  0  0  0  0  0  0
   -3.6061    7.4996    0.0000 C   0  0  0  0  0  0  0  0  0  0  0  0
   -4.9052    8.2494    0.0000 S   0  0  0  0  0  0  0  0  0  0  0  0
   -4.9055    9.7494    0.0000 C   0  0  0  0  0  0  0  0  0  0  0  0
   -6.2047   10.4991    0.0000 C   0  0  0  0  0  0  0  0  0  0  0  0
   -6.2049   11.9991    0.0000 C   0  0  0  0  0  0  0  0  0  0  0  0
   -7.5041   12.7489    0.0000 N   0  0  0  0  0  0  0  0  0  0  0  0
   -7.5043   14.2489    0.0000 C   0  0  0  0  0  0  0  0  0  0  0  0
   -8.8035   14.9987    0.0000 C   0  0  0  0  0  0  0  0  0  0  0  0
   -8.8037   16.4987    0.0000 C   0  0  0  0  0  0  0  0  0  0  0  0
   -7.5048   17.2489    0.0000 C   0  0  0  0  0  0  0  0  0  0  0  0
   -7.5051   18.7489    0.0000 C   0  0  0  0  0  0  0  0  0  0  0  0
   -8.8042   19.4987    0.0000 C   0  0  0  0  0  0  0  0  0  0  0  0
  -10.1031   18.7485    0.0000 C   0  0  0  0  0  0  0  0  0  0  0  0
  -11.4023   19.4983    0.0000 Cl  0  0  0  0  0  0  0  0  0  0  0  0
  -10.1029   17.2485    0.0000 C   0  0  0  0  0  0  0  0  0  0  0  0
  -11.4018   16.4983    0.0000 Cl  0  0  0  0  0  0  0  0  0  0  0  0
   -1.0070    1.5000    0.0000 C   0  0  0  0  0  0  0  0  0  0  0  0
   -2.3060    0.7500    0.0000 C   0  0  0  0  0  0  0  0  0  0  0  0
   -2.3060   -0.7500    0.0000 C   0  0  0  0  0  0  0  0  0  0  0  0
   -1.0070   -1.5000    0.0000 C   0  0  0  0  0  0  0  0  0  0  0  0
   -1.0072   -3.0000    0.0000 O   0  0  0  0  0  0  0  0  0  0  0  0
    0.2930   -0.7500    0.0000 C   0  0  0  0  0  0  0  0  0  0  0  0
    1.7190   -1.2130    0.0000 N   0  0  0  0  0  0  0  0  0  0  0  0
    2.6010    0.0000    0.0000 C   0  0  0  0  0  0  0  0  0  0  0  0
    4.1010   -0.0003    0.0000 O   0  0  0  0  0  0  0  0  0  0  0  0
    1.7190    1.2140    0.0000 S   0  0  0  0  0  0  0  0  0  0  0  0
    0.2930    0.7500    0.0000 C   0  0  0  0  0  0  0  0  0  0  0  0
  2  1  1  6  0  0  0
  2  3  1  0  0  0  0
  3  4  1  0  0  0  0
  4  5  1  0  0  0  0
  5  6  1  0  0  0  0
  6  7  1  0  0  0  0
  7  8  1  0  0  0  0
  8  9  1  0  0  0  0
  9 10  1  0  0  0  0
 10 11  1  0  0  0  0
 11 12  1  0  0  0  0
 12 13  1  0  0  0  0
 13 14  1  0  0  0  0
 14 15  2  0  0  0  0
 15 16  1  0  0  0  0
 16 17  2  0  0  0  0
 17 18  1  0  0  0  0
 18 19  1  0  0  0  0
 18 20  2  0  0  0  0
 14 20  1  0  0  0  0
 20 21  1  0  0  0  0
  2 22  1  0  0  0  0
 22 23  2  0  0  0  0
 23 24  1  0  0  0  0
 24 25  2  0  0  0  0
 25 26  1  0  0  0  0
 25 27  1  0  0  0  0
 27 28  1  0  0  0  0
 28 29  1  0  0  0  0
 29 30  2  0  0  0  0
 29 31  1  0  0  0  0
 31 32  1  0  0  0  0
 22 32  1  0  0  0  0
 27 32  2  0  0  0  0
M  END
> <chemblId>
CHEMBL1807829

> <bioactivity__type>
IC50

> <units>
nM

> <value>
398.11

$$$$

  CDK     11271518142D 0   0.00000     0.00000     0

 33 35  0  0  0  0              1 V2000 
    0.2917    3.7502    0.0000 O   0  0  0  0  0  0  0  0  0  0  0  0
   -1.0072    3.0000    0.0000 C   0  0  0  0  0  0  0  0  0  0  0  0
   -2.3064    3.7498    0.0000 C   0  0  0  0  0  0  0  0  0  0  0  0
   -2.3067    5.2498    0.0000 N   0  0  0  0  0  0  0  0  0  0  0  0
   -3.6058    5.9996    0.0000 C   0  0  0  0  0  0  0  0  0  0  0  0
   -3.6061    7.4996    0.0000 C   0  0  0  0  0  0  0  0  0  0  0  0
   -4.9052    8.2494    0.0000 S   0  0  0  0  0  0  0  0  0  0  0  0
   -6.3825    8.5096    0.0000 O   0  0  0  0  0  0  0  0  0  0  0  0
   -5.4180    6.8397    0.0000 O   0  0  0  0  0  0  0  0  0  0  0  0
   -4.9055    9.7494    0.0000 C   0  0  0  0  0  0  0  0  0  0  0  0
   -6.2047   10.4991    0.0000 C   0  0  0  0  0  0  0  0  0  0  0  0
   -6.2049   11.9991    0.0000 C   0  0  0  0  0  0  0  0  0  0  0  0
   -7.5041   12.7489    0.0000 N   0  0  0  0  0  0  0  0  0  0  0  0
   -7.5043   14.2489    0.0000 C   0  0  0  0  0  0  0  0  0  0  0  0
   -8.8035   14.9987    0.0000 C   0  0  0  0  0  0  0  0  0  0  0  0
   -8.8037   16.4987    0.0000 C   0  0  0  0  0  0  0  0  0  0  0  0
   -7.5048   17.2489    0.0000 C   0  0  0  0  0  0  0  0  0  0  0  0
   -7.5051   18.7489    0.0000 C   0  0  0  0  0  0  0  0  0  0  0  0
   -8.8042   19.4987    0.0000 C   0  0  0  0  0  0  0  0  0  0  0  0
  -10.1031   18.7485    0.0000 C   0  0  0  0  0  0  0  0  0  0  0  0
  -11.4023   19.4983    0.0000 Cl  0  0  0  0  0  0  0  0  0  0  0  0
  -10.1029   17.2485    0.0000 C   0  0  0  0  0  0  0  0  0  0  0  0
   -1.0070    1.5000    0.0000 C   0  0  0  0  0  0  0  0  0  0  0  0
   -2.3060    0.7500    0.0000 C   0  0  0  0  0  0  0  0  0  0  0  0
   -2.3060   -0.7500    0.0000 C   0  0  0  0  0  0  0  0  0  0  0  0
   -1.0070   -1.5000    0.0000 C   0  0  0  0  0  0  0  0  0  0  0  0
   -1.0072   -3.0000    0.0000 O   0  0  0  0  0  0  0  0  0  0  0  0
    0.2930   -0.7500    0.0000 C   0  0  0  0  0  0  0  0  0  0  0  0
    1.7190   -1.2130    0.0000 N   0  0  0  0  0  0  0  0  0  0  0  0
    2.6010    0.0000    0.0000 C   0  0  0  0  0  0  0  0  0  0  0  0
    4.1010   -0.0003    0.0000 O   0  0  0  0  0  0  0  0  0  0  0  0
    1.7190    1.2140    0.0000 S   0  0  0  0  0  0  0  0  0  0  0  0
    0.2930    0.7500    0.0000 C   0  0  0  0  0  0  0  0  0  0  0  0
  2  1  1  6  0  0  0
  2  3  1  0  0  0  0
  3  4  1  0  0  0  0
  4  5  1  0  0  0  0
  5  6  1  0  0  0  0
  6  7  1  0  0  0  0
  7  8  2  0  0  0  0
  7  9  2  0  0  0  0
  7 10  1  0  0  0  0
 10 11  1  0  0  0  0
 11 12  1  0  0  0  0
 12 13  1  0  0  0  0
 13 14  1  0  0  0  0
 14 15  1  0  0  0  0
 15 16  1  0  0  0  0
 16 17  2  0  0  0  0
 17 18  1  0  0  0  0
 18 19  2  0  0  0  0
 19 20  1  0  0  0  0
 20 21  1  0  0  0  0
 20 22  2  0  0  0  0
 16 22  1  0  0  0  0
  2 23  1  0  0  0  0
 23 24  2  0  0  0  0
 24 25  1  0  0  0  0
 25 26  2  0  0  0  0
 26 27  1  0  0  0  0
 26 28  1  0  0  0  0
 28 29  1  0  0  0  0
 29 30  1  0  0  0  0
 30 31  2  0  0  0  0
 30 32  1  0  0  0  0
 32 33  1  0  0  0  0
 23 33  1  0  0  0  0
 28 33  2  0  0  0  0
M  END
> <chemblId>
CHEMBL1807831

> <bioactivity__type>
IC50

> <units>
nM

> <value>
794.33

$$$$

  CDK     11271518142D 0   0.00000     0.00000     0

 31 33  0  0  0  0              1 V2000 
    0.2917    3.7502    0.0000 O   0  0  0  0  0  0  0  0  0  0  0  0
   -1.0072    3.0000    0.0000 C   0  0  0  0  0  0  0  0  0  0  0  0
   -2.3064    3.7498    0.0000 C   0  0  0  0  0  0  0  0  0  0  0  0
   -2.3067    5.2498    0.0000 N   0  0  0  0  0  0  0  0  0  0  0  0
   -3.6058    5.9996    0.0000 C   0  0  0  0  0  0  0  0  0  0  0  0
   -3.6061    7.4996    0.0000 C   0  0  0  0  0  0  0  0  0  0  0  0
   -4.9052    8.2494    0.0000 O   0  0  0  0  0  0  0  0  0  0  0  0
   -4.9055    9.7494    0.0000 C   0  0  0  0  0  0  0  0  0  0  0  0
   -6.2047   10.4991    0.0000 C   0  0  0  0  0  0  0  0  0  0  0  0
   -6.2049   11.9991    0.0000 C   0  0  0  0  0  0  0  0  0  0  0  0
   -7.5041   12.7489    0.0000 N   0  0  0  0  0  0  0  0  0  0  0  0
   -7.5043   14.2489    0.0000 C   0  0  0  0  0  0  0  0  0  0  0  0
   -8.8035   14.9987    0.0000 C   0  0  0  0  0  0  0  0  0  0  0  0
   -8.8037   16.4987    0.0000 C   0  0  0  0  0  0  0  0  0  0  0  0
   -7.5048   17.2489    0.0000 C   0  0  0  0  0  0  0  0  0  0  0  0
   -7.5051   18.7489    0.0000 C   0  0  0  0  0  0  0  0  0  0  0  0
   -8.8042   19.4987    0.0000 C   0  0  0  0  0  0  0  0  0  0  0  0
  -10.1031   18.7485    0.0000 C   0  0  0  0  0  0  0  0  0  0  0  0
  -11.4023   19.4983    0.0000 Cl  0  0  0  0  0  0  0  0  0  0  0  0
  -10.1029   17.2485    0.0000 C   0  0  0  0  0  0  0  0  0  0  0  0
   -1.0070    1.5000    0.0000 C   0  0  0  0  0  0  0  0  0  0  0  0
   -2.3060    0.7500    0.0000 C   0  0  0  0  0  0  0  0  0  0  0  0
   -2.3060   -0.7500    0.0000 C   0  0  0  0  0  0  0  0  0  0  0  0
   -1.0070   -1.5000    0.0000 C   0  0  0  0  0  0  0  0  0  0  0  0
   -1.0072   -3.0000    0.0000 O   0  0  0  0  0  0  0  0  0  0  0  0
    0.2930   -0.7500    0.0000 C   0  0  0  0  0  0  0  0  0  0  0  0
    1.7190   -1.2130    0.0000 N   0  0  0  0  0  0  0  0  0  0  0  0
    2.6010    0.0000    0.0000 C   0  0  0  0  0  0  0  0  0  0  0  0
    4.1010   -0.0003    0.0000 O   0  0  0  0  0  0  0  0  0  0  0  0
    1.7190    1.2140    0.0000 S   0  0  0  0  0  0  0  0  0  0  0  0
    0.2930    0.7500    0.0000 C   0  0  0  0  0  0  0  0  0  0  0  0
  2  1  1  6  0  0  0
  2  3  1  0  0  0  0
  3  4  1  0  0  0  0
  4  5  1  0  0  0  0
  5  6  1  0  0  0  0
  6  7  1  0  0  0  0
  7  8  1  0  0  0  0
  8  9  1  0  0  0  0
  9 10  1  0  0  0  0
 10 11  1  0  0  0  0
 11 12  1  0  0  0  0
 12 13  1  0  0  0  0
 13 14  1  0  0  0  0
 14 15  2  0  0  0  0
 15 16  1  0  0  0  0
 16 17  2  0  0  0  0
 17 18  1  0  0  0  0
 18 19  1  0  0  0  0
 18 20  2  0  0  0  0
 14 20  1  0  0  0  0
  2 21  1  0  0  0  0
 21 22  2  0  0  0  0
 22 23  1  0  0  0  0
 23 24  2  0  0  0  0
 24 25  1  0  0  0  0
 24 26  1  0  0  0  0
 26 27  1  0  0  0  0
 27 28  1  0  0  0  0
 28 29  2  0  0  0  0
 28 30  1  0  0  0  0
 30 31  1  0  0  0  0
 21 31  1  0  0  0  0
 26 31  2  0  0  0  0
M  END
> <chemblId>
CHEMBL1807832

> <bioactivity__type>
IC50

> <units>
nM

> <value>
3162.28

$$$$

  CDK     11271518142D 0   0.00000     0.00000     0

 31 33  0  0  0  0              1 V2000 
    0.2917    3.7502    0.0000 O   0  0  0  0  0  0  0  0  0  0  0  0
   -1.0072    3.0000    0.0000 C   0  0  0  0  0  0  0  0  0  0  0  0
   -2.3064    3.7498    0.0000 C   0  0  0  0  0  0  0  0  0  0  0  0
   -2.3067    5.2498    0.0000 N   0  0  0  0  0  0  0  0  0  0  0  0
   -3.6058    5.9996    0.0000 C   0  0  0  0  0  0  0  0  0  0  0  0
   -3.6061    7.4996    0.0000 C   0  0  0  0  0  0  0  0  0  0  0  0
   -4.9052    8.2494    0.0000 C   0  0  0  0  0  0  0  0  0  0  0  0
   -4.9055    9.7494    0.0000 S   0  0  0  0  0  0  0  0  0  0  0  0
   -6.2047   10.4991    0.0000 C   0  0  0  0  0  0  0  0  0  0  0  0
   -6.2049   11.9991    0.0000 C   0  0  0  0  0  0  0  0  0  0  0  0
   -7.5041   12.7489    0.0000 N   0  0  0  0  0  0  0  0  0  0  0  0
   -7.5043   14.2489    0.0000 C   0  0  0  0  0  0  0  0  0  0  0  0
   -8.8035   14.9987    0.0000 C   0  0  0  0  0  0  0  0  0  0  0  0
   -8.8037   16.4987    0.0000 C   0  0  0  0  0  0  0  0  0  0  0  0
   -7.5048   17.2489    0.0000 C   0  0  0  0  0  0  0  0  0  0  0  0
   -7.5051   18.7489    0.0000 C   0  0  0  0  0  0  0  0  0  0  0  0
   -8.8042   19.4987    0.0000 C   0  0  0  0  0  0  0  0  0  0  0  0
  -10.1031   18.7485    0.0000 C   0  0  0  0  0  0  0  0  0  0  0  0
  -11.4023   19.4983    0.0000 Cl  0  0  0  0  0  0  0  0  0  0  0  0
  -10.1029   17.2485    0.0000 C   0  0  0  0  0  0  0  0  0  0  0  0
   -1.0070    1.5000    0.0000 C   0  0  0  0  0  0  0  0  0  0  0  0
   -2.3060    0.7500    0.0000 C   0  0  0  0  0  0  0  0  0  0  0  0
   -2.3060   -0.7500    0.0000 C   0  0  0  0  0  0  0  0  0  0  0  0
   -1.0070   -1.5000    0.0000 C   0  0  0  0  0  0  0  0  0  0  0  0
   -1.0072   -3.0000    0.0000 O   0  0  0  0  0  0  0  0  0  0  0  0
    0.2930   -0.7500    0.0000 C   0  0  0  0  0  0  0  0  0  0  0  0
    1.7190   -1.2130    0.0000 N   0  0  0  0  0  0  0  0  0  0  0  0
    2.6010    0.0000    0.0000 C   0  0  0  0  0  0  0  0  0  0  0  0
    4.1010   -0.0003    0.0000 O   0  0  0  0  0  0  0  0  0  0  0  0
    1.7190    1.2140    0.0000 S   0  0  0  0  0  0  0  0  0  0  0  0
    0.2930    0.7500    0.0000 C   0  0  0  0  0  0  0  0  0  0  0  0
  2  1  1  6  0  0  0
  2  3  1  0  0  0  0
  3  4  1  0  0  0  0
  4  5  1  0  0  0  0
  5  6  1  0  0  0  0
  6  7  1  0  0  0  0
  7  8  1  0  0  0  0
  8  9  1  0  0  0  0
  9 10  1  0  0  0  0
 10 11  1  0  0  0  0
 11 12  1  0  0  0  0
 12 13  1  0  0  0  0
 13 14  1  0  0  0  0
 14 15  2  0  0  0  0
 15 16  1  0  0  0  0
 16 17  2  0  0  0  0
 17 18  1  0  0  0  0
 18 19  1  0  0  0  0
 18 20  2  0  0  0  0
 14 20  1  0  0  0  0
  2 21  1  0  0  0  0
 21 22  2  0  0  0  0
 22 23  1  0  0  0  0
 23 24  2  0  0  0  0
 24 25  1  0  0  0  0
 24 26  1  0  0  0  0
 26 27  1  0  0  0  0
 27 28  1  0  0  0  0
 28 29  2  0  0  0  0
 28 30  1  0  0  0  0
 30 31  1  0  0  0  0
 21 31  1  0  0  0  0
 26 31  2  0  0  0  0
M  END
> <chemblId>
CHEMBL1807869

> <bioactivity__type>
IC50

> <units>
nM

> <value>
1584.89

$$$$

  CDK     11271518142D 0   0.00000     0.00000     0

 31 33  0  0  0  0              1 V2000 
    0.2917    3.7502    0.0000 O   0  0  0  0  0  0  0  0  0  0  0  0
   -1.0072    3.0000    0.0000 C   0  0  0  0  0  0  0  0  0  0  0  0
   -2.3064    3.7498    0.0000 C   0  0  0  0  0  0  0  0  0  0  0  0
   -2.3067    5.2498    0.0000 N   0  0  0  0  0  0  0  0  0  0  0  0
   -3.6058    5.9996    0.0000 C   0  0  0  0  0  0  0  0  0  0  0  0
   -3.6061    7.4996    0.0000 C   0  0  0  0  0  0  0  0  0  0  0  0
   -4.9052    8.2494    0.0000 C   0  0  0  0  0  0  0  0  0  0  0  0
   -4.9055    9.7494    0.0000 S   0  0  0  0  0  0  0  0  0  0  0  0
   -6.2047   10.4991    0.0000 C   0  0  0  0  0  0  0  0  0  0  0  0
   -6.2049   11.9991    0.0000 C   0  0  0  0  0  0  0  0  0  0  0  0
   -7.5041   12.7489    0.0000 N   0  0  0  0  0  0  0  0  0  0  0  0
   -7.5043   14.2489    0.0000 C   0  0  0  0  0  0  0  0  0  0  0  0
   -8.8035   14.9987    0.0000 C   0  0  0  0  0  0  0  0  0  0  0  0
   -8.8037   16.4987    0.0000 C   0  0  0  0  0  0  0  0  0  0  0  0
   -7.5048   17.2489    0.0000 C   0  0  0  0  0  0  0  0  0  0  0  0
   -7.5051   18.7489    0.0000 C   0  0  0  0  0  0  0  0  0  0  0  0
   -8.8042   19.4987    0.0000 C   0  0  0  0  0  0  0  0  0  0  0  0
  -10.1031   18.7485    0.0000 C   0  0  0  0  0  0  0  0  0  0  0  0
  -10.1029   17.2485    0.0000 C   0  0  0  0  0  0  0  0  0  0  0  0
  -11.4018   16.4983    0.0000 Cl  0  0  0  0  0  0  0  0  0  0  0  0
   -1.0070    1.5000    0.0000 C   0  0  0  0  0  0  0  0  0  0  0  0
   -2.3060    0.7500    0.0000 C   0  0  0  0  0  0  0  0  0  0  0  0
   -2.3060   -0.7500    0.0000 C   0  0  0  0  0  0  0  0  0  0  0  0
   -1.0070   -1.5000    0.0000 C   0  0  0  0  0  0  0  0  0  0  0  0
   -1.0072   -3.0000    0.0000 O   0  0  0  0  0  0  0  0  0  0  0  0
    0.2930   -0.7500    0.0000 C   0  0  0  0  0  0  0  0  0  0  0  0
    1.7190   -1.2130    0.0000 N   0  0  0  0  0  0  0  0  0  0  0  0
    2.6010    0.0000    0.0000 C   0  0  0  0  0  0  0  0  0  0  0  0
    4.1010   -0.0003    0.0000 O   0  0  0  0  0  0  0  0  0  0  0  0
    1.7190    1.2140    0.0000 S   0  0  0  0  0  0  0  0  0  0  0  0
    0.2930    0.7500    0.0000 C   0  0  0  0  0  0  0  0  0  0  0  0
  2  1  1  6  0  0  0
  2  3  1  0  0  0  0
  3  4  1  0  0  0  0
  4  5  1  0  0  0  0
  5  6  1  0  0  0  0
  6  7  1  0  0  0  0
  7  8  1  0  0  0  0
  8  9  1  0  0  0  0
  9 10  1  0  0  0  0
 10 11  1  0  0  0  0
 11 12  1  0  0  0  0
 12 13  1  0  0  0  0
 13 14  1  0  0  0  0
 14 15  2  0  0  0  0
 15 16  1  0  0  0  0
 16 17  2  0  0  0  0
 17 18  1  0  0  0  0
 18 19  2  0  0  0  0
 14 19  1  0  0  0  0
 19 20  1  0  0  0  0
  2 21  1  0  0  0  0
 21 22  2  0  0  0  0
 22 23  1  0  0  0  0
 23 24  2  0  0  0  0
 24 25  1  0  0  0  0
 24 26  1  0  0  0  0
 26 27  1  0  0  0  0
 27 28  1  0  0  0  0
 28 29  2  0  0  0  0
 28 30  1  0  0  0  0
 30 31  1  0  0  0  0
 21 31  1  0  0  0  0
 26 31  2  0  0  0  0
M  END
> <chemblId>
CHEMBL1807870

> <bioactivity__type>
IC50

> <units>
nM

> <value>
1000.0

$$$$

  CDK     11271518142D 0   0.00000     0.00000     0

 32 34  0  0  0  0              1 V2000 
    0.2917    3.7502    0.0000 O   0  0  0  0  0  0  0  0  0  0  0  0
   -1.0072    3.0000    0.0000 C   0  0  0  0  0  0  0  0  0  0  0  0
   -2.3064    3.7498    0.0000 C   0  0  0  0  0  0  0  0  0  0  0  0
   -2.3067    5.2498    0.0000 N   0  0  0  0  0  0  0  0  0  0  0  0
   -3.6058    5.9996    0.0000 C   0  0  0  0  0  0  0  0  0  0  0  0
   -3.6061    7.4996    0.0000 C   0  0  0  0  0  0  0  0  0  0  0  0
   -4.9052    8.2494    0.0000 C   0  0  0  0  0  0  0  0  0  0  0  0
   -4.9055    9.7494    0.0000 S   0  0  0  0  0  0  0  0  0  0  0  0
   -6.2047   10.4991    0.0000 C   0  0  0  0  0  0  0  0  0  0  0  0
   -6.2049   11.9991    0.0000 C   0  0  0  0  0  0  0  0  0  0  0  0
   -7.5041   12.7489    0.0000 N   0  0  0  0  0  0  0  0  0  0  0  0
   -7.5043   14.2489    0.0000 C   0  0  0  0  0  0  0  0  0  0  0  0
   -8.8035   14.9987    0.0000 C   0  0  0  0  0  0  0  0  0  0  0  0
   -8.8037   16.4987    0.0000 C   0  0  0  0  0  0  0  0  0  0  0  0
   -7.5048   17.2489    0.0000 C   0  0  0  0  0  0  0  0  0  0  0  0
   -7.5051   18.7489    0.0000 C   0  0  0  0  0  0  0  0  0  0  0  0
   -8.8042   19.4987    0.0000 C   0  0  0  0  0  0  0  0  0  0  0  0
  -10.1031   18.7485    0.0000 C   0  0  0  0  0  0  0  0  0  0  0  0
  -11.4023   19.4983    0.0000 Cl  0  0  0  0  0  0  0  0  0  0  0  0
  -10.1029   17.2485    0.0000 C   0  0  0  0  0  0  0  0  0  0  0  0
  -11.4018   16.4983    0.0000 Cl  0  0  0  0  0  0  0  0  0  0  0  0
   -1.0070    1.5000    0.0000 C   0  0  0  0  0  0  0  0  0  0  0  0
   -2.3060    0.7500    0.0000 C   0  0  0  0  0  0  0  0  0  0  0  0
   -2.3060   -0.7500    0.0000 C   0  0  0  0  0  0  0  0  0  0  0  0
   -1.0070   -1.5000    0.0000 C   0  0  0  0  0  0  0  0  0  0  0  0
   -1.0072   -3.0000    0.0000 O   0  0  0  0  0  0  0  0  0  0  0  0
    0.2930   -0.7500    0.0000 C   0  0  0  0  0  0  0  0  0  0  0  0
    1.7190   -1.2130    0.0000 N   0  0  0  0  0  0  0  0  0  0  0  0
    2.6010    0.0000    0.0000 C   0  0  0  0  0  0  0  0  0  0  0  0
    4.1010   -0.0003    0.0000 O   0  0  0  0  0  0  0  0  0  0  0  0
    1.7190    1.2140    0.0000 S   0  0  0  0  0  0  0  0  0  0  0  0
    0.2930    0.7500    0.0000 C   0  0  0  0  0  0  0  0  0  0  0  0
  2  1  1  6  0  0  0
  2  3  1  0  0  0  0
  3  4  1  0  0  0  0
  4  5  1  0  0  0  0
  5  6  1  0  0  0  0
  6  7  1  0  0  0  0
  7  8  1  0  0  0  0
  8  9  1  0  0  0  0
  9 10  1  0  0  0  0
 10 11  1  0  0  0  0
 11 12  1  0  0  0  0
 12 13  1  0  0  0  0
 13 14  1  0  0  0  0
 14 15  2  0  0  0  0
 15 16  1  0  0  0  0
 16 17  2  0  0  0  0
 17 18  1  0  0  0  0
 18 19  1  0  0  0  0
 18 20  2  0  0  0  0
 14 20  1  0  0  0  0
 20 21  1  0  0  0  0
  2 22  1  0  0  0  0
 22 23  2  0  0  0  0
 23 24  1  0  0  0  0
 24 25  2  0  0  0  0
 25 26  1  0  0  0  0
 25 27  1  0  0  0  0
 27 28  1  0  0  0  0
 28 29  1  0  0  0  0
 29 30  2  0  0  0  0
 29 31  1  0  0  0  0
 31 32  1  0  0  0  0
 22 32  1  0  0  0  0
 27 32  2  0  0  0  0
M  END
> <chemblId>
CHEMBL1807871

> <bioactivity__type>
IC50

> <units>
nM

> <value>
1000.0

$$$$

  CDK     11271518142D 0   0.00000     0.00000     0

 32 34  0  0  0  0              1 V2000 
    0.2917    3.7502    0.0000 O   0  0  0  0  0  0  0  0  0  0  0  0
   -1.0072    3.0000    0.0000 C   0  0  0  0  0  0  0  0  0  0  0  0
   -2.3064    3.7498    0.0000 C   0  0  0  0  0  0  0  0  0  0  0  0
   -2.3067    5.2498    0.0000 N   0  0  0  0  0  0  0  0  0  0  0  0
   -3.6058    5.9996    0.0000 C   0  0  0  0  0  0  0  0  0  0  0  0
   -3.6061    7.4996    0.0000 C   0  0  0  0  0  0  0  0  0  0  0  0
   -4.9052    8.2494    0.0000 C   0  0  0  0  0  0  0  0  0  0  0  0
   -4.9055    9.7494    0.0000 O   0  0  0  0  0  0  0  0  0  0  0  0
   -6.2047   10.4991    0.0000 C   0  0  0  0  0  0  0  0  0  0  0  0
   -6.2049   11.9991    0.0000 C   0  0  0  0  0  0  0  0  0  0  0  0
   -7.5041   12.7489    0.0000 N   0  0  0  0  0  0  0  0  0  0  0  0
   -7.5043   14.2489    0.0000 C   0  0  0  0  0  0  0  0  0  0  0  0
   -8.8035   14.9987    0.0000 C   0  0  0  0  0  0  0  0  0  0  0  0
   -8.8037   16.4987    0.0000 C   0  0  0  0  0  0  0  0  0  0  0  0
   -7.5048   17.2489    0.0000 C   0  0  0  0  0  0  0  0  0  0  0  0
   -7.5051   18.7489    0.0000 C   0  0  0  0  0  0  0  0  0  0  0  0
   -8.8042   19.4987    0.0000 C   0  0  0  0  0  0  0  0  0  0  0  0
  -10.1031   18.7485    0.0000 C   0  0  0  0  0  0  0  0  0  0  0  0
  -11.4023   19.4983    0.0000 Cl  0  0  0  0  0  0  0  0  0  0  0  0
  -10.1029   17.2485    0.0000 C   0  0  0  0  0  0  0  0  0  0  0  0
  -11.4018   16.4983    0.0000 Cl  0  0  0  0  0  0  0  0  0  0  0  0
   -1.0070    1.5000    0.0000 C   0  0  0  0  0  0  0  0  0  0  0  0
   -2.3060    0.7500    0.0000 C   0  0  0  0  0  0  0  0  0  0  0  0
   -2.3060   -0.7500    0.0000 C   0  0  0  0  0  0  0  0  0  0  0  0
   -1.0070   -1.5000    0.0000 C   0  0  0  0  0  0  0  0  0  0  0  0
   -1.0072   -3.0000    0.0000 O   0  0  0  0  0  0  0  0  0  0  0  0
    0.2930   -0.7500    0.0000 C   0  0  0  0  0  0  0  0  0  0  0  0
    1.7190   -1.2130    0.0000 N   0  0  0  0  0  0  0  0  0  0  0  0
    2.6010    0.0000    0.0000 C   0  0  0  0  0  0  0  0  0  0  0  0
    4.1010   -0.0003    0.0000 O   0  0  0  0  0  0  0  0  0  0  0  0
    1.7190    1.2140    0.0000 S   0  0  0  0  0  0  0  0  0  0  0  0
    0.2930    0.7500    0.0000 C   0  0  0  0  0  0  0  0  0  0  0  0
  2  1  1  6  0  0  0
  2  3  1  0  0  0  0
  3  4  1  0  0  0  0
  4  5  1  0  0  0  0
  5  6  1  0  0  0  0
  6  7  1  0  0  0  0
  7  8  1  0  0  0  0
  8  9  1  0  0  0  0
  9 10  1  0  0  0  0
 10 11  1  0  0  0  0
 11 12  1  0  0  0  0
 12 13  1  0  0  0  0
 13 14  1  0  0  0  0
 14 15  2  0  0  0  0
 15 16  1  0  0  0  0
 16 17  2  0  0  0  0
 17 18  1  0  0  0  0
 18 19  1  0  0  0  0
 18 20  2  0  0  0  0
 14 20  1  0  0  0  0
 20 21  1  0  0  0  0
  2 22  1  0  0  0  0
 22 23  2  0  0  0  0
 23 24  1  0  0  0  0
 24 25  2  0  0  0  0
 25 26  1  0  0  0  0
 25 27  1  0  0  0  0
 27 28  1  0  0  0  0
 28 29  1  0  0  0  0
 29 30  2  0  0  0  0
 29 31  1  0  0  0  0
 31 32  1  0  0  0  0
 22 32  1  0  0  0  0
 27 32  2  0  0  0  0
M  END
> <chemblId>
CHEMBL1807873

> <bioactivity__type>
IC50

> <units>
nM

> <value>
1995.26

$$$$

  CDK     11271518142D 0   0.00000     0.00000     0

 31 33  0  0  0  0              1 V2000 
   -8.8030   11.9987    0.0000 C   0  0  0  0  0  0  0  0  0  0  0  0
   -7.5041   12.7489    0.0000 N   0  0  0  0  0  0  0  0  0  0  0  0
   -6.2049   11.9991    0.0000 C   0  0  0  0  0  0  0  0  0  0  0  0
   -6.2047   10.4991    0.0000 C   0  0  0  0  0  0  0  0  0  0  0  0
   -4.9055    9.7494    0.0000 O   0  0  0  0  0  0  0  0  0  0  0  0
   -4.9052    8.2494    0.0000 C   0  0  0  0  0  0  0  0  0  0  0  0
   -3.6061    7.4996    0.0000 C   0  0  0  0  0  0  0  0  0  0  0  0
   -3.6058    5.9996    0.0000 C   0  0  0  0  0  0  0  0  0  0  0  0
   -2.3067    5.2498    0.0000 N   0  0  0  0  0  0  0  0  0  0  0  0
   -2.3064    3.7498    0.0000 C   0  0  0  0  0  0  0  0  0  0  0  0
   -1.0072    3.0000    0.0000 C   0  0  0  0  0  0  0  0  0  0  0  0
    0.2917    3.7502    0.0000 O   0  0  0  0  0  0  0  0  0  0  0  0
   -1.0070    1.5000    0.0000 C   0  0  0  0  0  0  0  0  0  0  0  0
   -2.3060    0.7500    0.0000 C   0  0  0  0  0  0  0  0  0  0  0  0
   -2.3060   -0.7500    0.0000 C   0  0  0  0  0  0  0  0  0  0  0  0
[truncated: 863,667 more chars]
