# Supplementary material for: Comparison of Quantitative and Qualitative (Q)SAR Models Created for the Prediction of Ki and IC50 Values of Antitarget Inhibitors
Source: Front Pharmacol. 2018 Oct 10;9:1136. doi: 10.3389/fphar.2018.01136 (PMC6192375; doi:10.3389/fphar.2018.01136)
Supplement: Supplementary file 3 [file Data_Sheet_3.ZIP › DataSets/DRD2_Ki.sdf]

  CDK     11271518242D 0   0.00000     0.00000     0

 15 17  0  0  0  0              1 V2000 
   -4.0817    1.4467    0.0000 C   0  0  0  0  0  0  0  0  0  0  0  0
   -2.9670    0.4430    0.0000 C   0  0  0  0  0  0  0  0  0  0  0  0
   -3.1240   -1.0490    0.0000 S   0  0  0  0  0  0  0  0  0  0  0  0
   -1.7540   -1.6590    0.0000 C   0  0  0  0  0  0  0  0  0  0  0  0
   -1.4422   -3.1262    0.0000 C   0  0  0  0  0  0  0  0  0  0  0  0
   -0.7500   -0.5440    0.0000 C   0  0  0  0  0  0  0  0  0  0  0  0
   -1.5000    0.7550    0.0000 C   0  0  0  0  0  0  0  0  0  0  0  0
   -0.7500    2.0540    0.0000 S   0  0  0  0  0  0  0  0  0  0  0  0
    0.7500    2.0540    0.0000 C   0  0  0  0  0  0  0  0  0  0  0  0
    1.5000    0.7550    0.0000 C   0  0  0  0  0  0  0  0  0  0  0  0
    2.9670    0.4430    0.0000 C   0  0  0  0  0  0  0  0  0  0  0  0
    3.1240   -1.0490    0.0000 N   0  0  0  0  0  0  0  0  0  0  0  0
    1.7540   -1.6590    0.0000 N   0  0  0  0  0  0  0  0  0  0  0  0
    1.4422   -3.1262    0.0000 C   0  0  0  0  0  0  0  0  0  0  0  0
    0.7500   -0.5440    0.0000 C   0  0  0  0  0  0  0  0  0  0  0  0
  1  2  1  0  0  0  0
  2  3  1  0  0  0  0
  3  4  1  0  0  0  0
  4  5  1  0  0  0  0
  4  6  2  0  0  0  0
  6  7  1  0  0  0  0
  2  7  2  0  0  0  0
  7  8  1  0  0  0  0
  8  9  1  0  0  0  0
  9 10  1  0  0  0  0
 10 11  1  0  0  0  0
 11 12  2  0  0  0  0
 12 13  1  0  0  0  0
 13 14  1  0  0  0  0
 13 15  1  0  0  0  0
  6 15  1  0  0  0  0
 10 15  2  0  0  0  0
M  END
> <chemblId>
CHEMBL100203

> <bioactivity__type>
Ki

> <units>
nM

> <value>
111.0

$$$$

  CDK     11271518242D 0   0.00000     0.00000     0

 23 26  0  0  0  0              1 V2000 
    0.1624    8.2848    0.0000 C   0  0  0  0  0  0  0  0  0  0  0  0
   -0.1714    6.8224    0.0000 N   0  0  0  0  0  0  0  0  0  0  0  0
   -1.6048    6.3803    0.0000 C   0  0  0  0  0  0  0  0  0  0  0  0
   -1.9385    4.9179    0.0000 C   0  0  0  0  0  0  0  0  0  0  0  0
   -0.8390    3.8976    0.0000 N   0  0  0  0  0  0  0  0  0  0  0  0
    0.5944    4.3398    0.0000 C   0  0  0  0  0  0  0  0  0  0  0  0
    0.9282    5.8022    0.0000 C   0  0  0  0  0  0  0  0  0  0  0  0
   -1.1727    2.4352    0.0000 C   0  0  0  0  0  0  0  0  0  0  0  0
   -2.6351    2.1015    0.0000 N   0  0  0  0  0  0  0  0  0  0  0  0
   -3.2860    0.7500    0.0000 C   0  0  0  0  0  0  0  0  0  0  0  0
   -4.7818    0.8621    0.0000 C   0  0  0  0  0  0  0  0  0  0  0  0
   -5.6268   -0.3773    0.0000 C   0  0  0  0  0  0  0  0  0  0  0  0
   -4.9759   -1.7287    0.0000 C   0  0  0  0  0  0  0  0  0  0  0  0
   -3.4801   -1.8408    0.0000 C   0  0  0  0  0  0  0  0  0  0  0  0
   -2.6351   -0.6015    0.0000 C   0  0  0  0  0  0  0  0  0  0  0  0
   -1.1727   -0.9352    0.0000 N   0  0  0  0  0  0  0  0  0  0  0  0
    0.0000    0.0000    0.0000 C   0  0  0  0  0  0  0  0  0  0  0  0
    1.4266   -0.4635    0.0000 S   0  0  0  0  0  0  0  0  0  0  0  0
    2.3083    0.7500    0.0000 C   0  0  0  0  0  0  0  0  0  0  0  0
    3.8083    0.7500    0.0000 C   0  0  0  0  0  0  0  0  0  0  0  0
    4.5583   -0.5490    0.0000 O   0  0  0  0  0  0  0  0  0  0  0  0
    1.4266    1.9635    0.0000 C   0  0  0  0  0  0  0  0  0  0  0  0
    0.0000    1.5000    0.0000 C   0  0  0  0  0  0  0  0  0  0  0  0
  1  2  1  0  0  0  0
  2  3  1  0  0  0  0
  3  4  1  0  0  0  0
  4  5  1  0  0  0  0
  5  6  1  0  0  0  0
  6  7  1  0  0  0  0
  2  7  1  0  0  0  0
  5  8  1  0  0  0  0
  8  9  2  0  0  0  0
  9 10  1  0  0  0  0
 10 11  2  0  0  0  0
 11 12  1  0  0  0  0
 12 13  2  0  0  0  0
 13 14  1  0  0  0  0
 14 15  2  0  0  0  0
 10 15  1  0  0  0  0
 15 16  1  0  0  0  0
 16 17  1  0  0  0  0
 17 18  1  0  0  0  0
 18 19  1  0  0  0  0
 19 20  1  0  0  0  0
 20 21  1  0  0  0  0
 19 22  2  0  0  0  0
 22 23  1  0  0  0  0
  8 23  1  0  0  0  0
 17 23  2  0  0  0  0
M  END
> <chemblId>
CHEMBL100454

> <bioactivity__type>
Ki

> <units>
nM

> <value>
22.0

$$$$

  CDK     11271518242D 0   0.00000     0.00000     0

 31 34  0  0  0  0              1 V2000 
   -1.6240    4.6870    0.0000 C   0  0  0  0  0  0  0  0  0  0  0  0
   -1.6240    3.1870    0.0000 C   0  0  0  0  0  0  0  0  0  0  0  0
   -2.9231    2.4370    0.0000 C   0  0  0  0  0  0  0  0  0  0  0  0
   -0.3250    2.4370    0.0000 O   0  0  0  0  0  0  0  0  0  0  0  0
   -0.3250    0.9370    0.0000 C   0  0  0  0  0  0  0  0  0  0  0  0
   -1.6240    0.1870    0.0000 C   0  0  0  0  0  0  0  0  0  0  0  0
   -1.6240   -1.3120    0.0000 C   0  0  0  0  0  0  0  0  0  0  0  0
   -0.3250   -2.0620    0.0000 C   0  0  0  0  0  0  0  0  0  0  0  0
    0.9740   -1.3120    0.0000 C   0  0  0  0  0  0  0  0  0  0  0  0
    0.9740    0.1870    0.0000 C   0  0  0  0  0  0  0  0  0  0  0  0
    2.2730    0.9370    0.0000 N   0  0  0  0  0  0  0  0  0  0  0  0
    3.5721    0.1870    0.0000 C   0  0  0  0  0  0  0  0  0  0  0  0
    4.8711    0.9370    0.0000 C   0  0  0  0  0  0  0  0  0  0  0  0
    4.8711    2.4370    0.0000 N   0  0  0  0  0  0  0  0  0  0  0  0
    6.1702    3.1870    0.0000 C   0  0  0  0  0  0  0  0  0  0  0  0
    7.4692    2.4370    0.0000 C   0  0  0  0  0  0  0  0  0  0  0  0
    7.4692    0.9370    0.0000 C   0  0  0  0  0  0  0  0  0  0  0  0
    8.7682    0.1870    0.0000 C   0  0  0  0  0  0  0  0  0  0  0  0
   10.0673    0.9369    0.0000 C   0  0  0  0  0  0  0  0  0  0  0  0
   10.0673    2.4369    0.0000 C   0  0  0  0  0  0  0  0  0  0  0  0
    8.7682    3.1870    0.0000 C   0  0  0  0  0  0  0  0  0  0  0  0
   11.3663    3.1869    0.0000 C   0  0  0  0  0  0  0  0  0  0  0  0
   11.3663    4.6869    0.0000 O   0  0  0  0  0  0  0  0  0  0  0  0
   12.6654    2.4369    0.0000 N   0  0  0  0  0  0  0  0  0  0  0  0
   12.6653    0.9369    0.0000 C   0  0  0  0  0  0  0  0  0  0  0  0
   13.9644    0.1869    0.0000 C   0  0  0  0  0  0  0  0  0  0  0  0
   15.2634    0.9369    0.0000 C   0  0  0  0  0  0  0  0  0  0  0  0
   15.2634    2.4369    0.0000 C   0  0  0  0  0  0  0  0  0  0  0  0
   13.9644    3.1869    0.0000 C   0  0  0  0  0  0  0  0  0  0  0  0
    3.5721    3.1870    0.0000 C   0  0  0  0  0  0  0  0  0  0  0  0
    2.2731    2.4370    0.0000 C   0  0  0  0  0  0  0  0  0  0  0  0
  1  2  1  0  0  0  0
  2  3  1  0  0  0  0
  2  4  1  0  0  0  0
  4  5  1  0  0  0  0
  5  6  2  0  0  0  0
  6  7  1  0  0  0  0
  7  8  2  0  0  0  0
  8  9  1  0  0  0  0
  9 10  2  0  0  0  0
  5 10  1  0  0  0  0
 10 11  1  0  0  0  0
 11 12  1  0  0  0  0
 12 13  1  0  0  0  0
 13 14  1  0  0  0  0
 14 15  1  0  0  0  0
 15 16  1  0  0  0  0
 16 17  2  0  0  0  0
 17 18  1  0  0  0  0
 18 19  2  0  0  0  0
 19 20  1  0  0  0  0
 20 21  2  0  0  0  0
 16 21  1  0  0  0  0
 20 22  1  0  0  0  0
 22 23  2  0  0  0  0
 22 24  1  0  0  0  0
 24 25  1  0  0  0  0
 25 26  1  0  0  0  0
 26 27  1  0  0  0  0
 27 28  1  0  0  0  0
 28 29  1  0  0  0  0
 24 29  1  0  0  0  0
 14 30  1  0  0  0  0
 30 31  1  0  0  0  0
 11 31  1  0  0  0  0
M  END
> <chemblId>
CHEMBL10085

> <bioactivity__type>
Ki

> <units>
nM

> <value>
2.2

$$$$

  CDK     11271518242D 0   0.00000     0.00000     0

 18 19  0  0  0  0              1 V2000 
   -0.3250    2.4380    0.0000 O   0  0  0  0  0  0  0  0  0  0  0  0
   -0.3250    0.9380    0.0000 C   0  0  0  0  0  0  0  0  0  0  0  0
   -1.6240    0.1870    0.0000 C   0  0  0  0  0  0  0  0  0  0  0  0
   -1.6240   -1.3130    0.0000 C   0  0  0  0  0  0  0  0  0  0  0  0
   -0.3250   -2.0620    0.0000 C   0  0  0  0  0  0  0  0  0  0  0  0
    0.9740   -1.3130    0.0000 C   0  0  0  0  0  0  0  0  0  0  0  0
    0.9740    0.1870    0.0000 C   0  0  0  0  0  0  0  0  0  0  0  0
    2.2733    0.9366    0.0000 O   0  0  0  0  0  0  0  0  0  0  0  0
    3.5721    0.1862    0.0000 C   0  0  0  0  0  0  0  0  0  0  0  0
    4.8713    0.9359    0.0000 C   0  0  0  0  0  0  0  0  0  0  0  0
    6.1702    0.1855    0.0000 N   0  0  0  0  0  0  0  0  0  0  0  0
    7.4694    0.9351    0.0000 C   0  0  0  0  0  0  0  0  0  0  0  0
    8.7682    0.1847    0.0000 C   0  0  0  0  0  0  0  0  0  0  0  0
    8.7678   -1.3153    0.0000 C   0  0  0  0  0  0  0  0  0  0  0  0
   10.0666   -2.0657    0.0000 C   0  0  0  0  0  0  0  0  0  0  0  0
   11.3659   -1.3161    0.0000 C   0  0  0  0  0  0  0  0  0  0  0  0
   11.3663    0.1839    0.0000 C   0  0  0  0  0  0  0  0  0  0  0  0
   10.0675    0.9343    0.0000 C   0  0  0  0  0  0  0  0  0  0  0  0
  1  2  1  0  0  0  0
  2  3  2  0  0  0  0
  3  4  1  0  0  0  0
  4  5  2  0  0  0  0
  5  6  1  0  0  0  0
  6  7  2  0  0  0  0
  2  7  1  0  0  0  0
  7  8  1  0  0  0  0
  8  9  1  0  0  0  0
  9 10  1  0  0  0  0
 10 11  1  0  0  0  0
 11 12  1  0  0  0  0
 12 13  1  0  0  0  0
 13 14  2  0  0  0  0
 14 15  1  0  0  0  0
 15 16  2  0  0  0  0
 16 17  1  0  0  0  0
 17 18  2  0  0  0  0
 13 18  1  0  0  0  0
M  END
> <chemblId>
CHEMBL101285

> <bioactivity__type>
Ki

> <units>
nM

> <value>
456.0

$$$$

  CDK     11271518242D 0   0.00000     0.00000     0

 33 38  0  0  0  0              1 V2000 
  -10.1243    0.7243    0.0000 O   0  0  0  0  0  0  0  0  0  0  0  0
   -9.8125   -0.7429    0.0000 C   0  0  0  0  0  0  0  0  0  0  0  0
  -10.8162   -1.8577    0.0000 N   0  0  0  0  0  0  0  0  0  0  0  0
  -10.0661   -3.1567    0.0000 C   0  0  0  0  0  0  0  0  0  0  0  0
   -8.5989   -2.8448    0.0000 N   0  0  0  0  0  0  0  0  0  0  0  0
   -7.4842   -3.8485    0.0000 C   0  0  0  0  0  0  0  0  0  0  0  0
   -7.7961   -5.3157    0.0000 C   0  0  0  0  0  0  0  0  0  0  0  0
   -6.6813   -6.3194    0.0000 C   0  0  0  0  0  0  0  0  0  0  0  0
   -5.2548   -5.8559    0.0000 C   0  0  0  0  0  0  0  0  0  0  0  0
   -4.9429   -4.3887    0.0000 C   0  0  0  0  0  0  0  0  0  0  0  0
   -6.0576   -3.3850    0.0000 C   0  0  0  0  0  0  0  0  0  0  0  0
   -8.4421   -1.3530    0.0000 C   0  0  0  0  0  0  0  0  0  0  0  0
   -8.4422    0.1470    0.0000 C   0  0  0  0  0  0  0  0  0  0  0  0
   -7.1431    0.8970    0.0000 C   0  0  0  0  0  0  0  0  0  0  0  0
   -5.8441    0.1470    0.0000 N   0  0  0  0  0  0  0  0  0  0  0  0
   -4.5450    0.8970    0.0000 C   0  0  0  0  0  0  0  0  0  0  0  0
   -3.2460    0.1470    0.0000 C   0  0  0  0  0  0  0  0  0  0  0  0
   -3.2460   -1.3530    0.0000 C   0  0  0  0  0  0  0  0  0  0  0  0
   -1.9470   -2.1030    0.0000 O   0  0  0  0  0  0  0  0  0  0  0  0
   -0.6480   -1.3530    0.0000 C   0  0  0  0  0  0  0  0  0  0  0  0
    0.6510   -2.1030    0.0000 C   0  0  0  0  0  0  0  0  0  0  0  0
    1.9500   -1.3530    0.0000 C   0  0  0  0  0  0  0  0  0  0  0  0
    1.9500    0.1470    0.0000 C   0  0  0  0  0  0  0  0  0  0  0  0
    3.0640    1.1500    0.0000 N   0  0  0  0  0  0  0  0  0  0  0  0
    2.4540    2.5200    0.0000 C   0  0  0  0  0  0  0  0  0  0  0  0
    0.9630    2.3640    0.0000 C   0  0  0  0  0  0  0  0  0  0  0  0
    0.6510    0.8970    0.0000 C   0  0  0  0  0  0  0  0  0  0  0  0
   -0.6480    0.1470    0.0000 C   0  0  0  0  0  0  0  0  0  0  0  0
   -1.9470    0.8970    0.0000 O   0  0  0  0  0  0  0  0  0  0  0  0
    3.2043    3.8189    0.0000 C   0  0  0  0  0  0  0  0  0  0  0  0
    3.9546    5.1177    0.0000 N   0  0  0  0  0  0  0  0  0  0  0  0
   -5.8441   -1.3530    0.0000 C   0  0  0  0  0  0  0  0  0  0  0  0
   -7.1431   -2.1030    0.0000 C   0  0  0  0  0  0  0  0  0  0  0  0
  1  2  2  0  0  0  0
  2  3  1  0  0  0  0
  3  4  1  0  0  0  0
  4  5  1  0  0  0  0
  5  6  1  0  0  0  0
  6  7  2  0  0  0  0
  7  8  1  0  0  0  0
  8  9  2  0  0  0  0
  9 10  1  0  0  0  0
 10 11  2  0  0  0  0
  6 11  1  0  0  0  0
  5 12  1  0  0  0  0
  2 12  1  0  0  0  0
 12 13  1  0  0  0  0
 13 14  1  0  0  0  0
 14 15  1  0  0  0  0
 15 16  1  0  0  0  0
 16 17  1  0  0  0  0
 17 18  1  0  0  0  0
 18 19  1  0  0  0  0
 19 20  1  0  0  0  0
 20 21  2  0  0  0  0
 21 22  1  0  0  0  0
 22 23  2  0  0  0  0
 23 24  1  0  0  0  0
 24 25  1  0  0  0  0
 25 26  2  0  0  0  0
 26 27  1  0  0  0  0
 23 27  1  0  0  0  0
 27 28  2  0  0  0  0
 20 28  1  0  0  0  0
 28 29  1  0  0  0  0
 17 29  1  0  0  0  0
 25 30  1  0  0  0  0
 30 31  3  0  0  0  0
 15 32  1  0  0  0  0
 32 33  1  0  0  0  0
 12 33  1  0  0  0  0
M  END
> <chemblId>
CHEMBL101535

> <bioactivity__type>
Ki

> <units>
nM

> <value>
1.5

$$$$

  CDK     11271518242D 0   0.00000     0.00000     0

 17 19  0  0  0  0              1 V2000 
    7.0021    1.6410    0.0000 C   0  0  0  0  0  0  0  0  0  0  0  0
    5.5349    1.9528    0.0000 C   0  0  0  0  0  0  0  0  0  0  0  0
    4.5312    0.8381    0.0000 C   0  0  0  0  0  0  0  0  0  0  0  0
    3.0640    1.1500    0.0000 N   0  0  0  0  0  0  0  0  0  0  0  0
    2.4540    2.5200    0.0000 C   0  0  0  0  0  0  0  0  0  0  0  0
    0.9630    2.3640    0.0000 C   0  0  0  0  0  0  0  0  0  0  0  0
    0.6510    0.8970    0.0000 C   0  0  0  0  0  0  0  0  0  0  0  0
    1.9500    0.1470    0.0000 C   0  0  0  0  0  0  0  0  0  0  0  0
    1.9500   -1.3530    0.0000 C   0  0  0  0  0  0  0  0  0  0  0  0
    0.6510   -2.1030    0.0000 C   0  0  0  0  0  0  0  0  0  0  0  0
   -0.6480   -1.3530    0.0000 C   0  0  0  0  0  0  0  0  0  0  0  0
   -1.9470   -2.1030    0.0000 C   0  0  0  0  0  0  0  0  0  0  0  0
   -1.9470   -3.6030    0.0000 O   0  0  0  0  0  0  0  0  0  0  0  0
   -3.2460   -1.3530    0.0000 C   0  0  0  0  0  0  0  0  0  0  0  0
   -3.2460    0.1470    0.0000 C   0  0  0  0  0  0  0  0  0  0  0  0
   -1.9470    0.8970    0.0000 C   0  0  0  0  0  0  0  0  0  0  0  0
   -0.6480    0.1470    0.0000 C   0  0  0  0  0  0  0  0  0  0  0  0
  1  2  1  0  0  0  0
  2  3  1  0  0  0  0
  3  4  1  0  0  0  0
  4  5  1  0  0  0  0
  5  6  1  0  0  0  0
  6  7  1  0  0  0  0
  7  8  1  0  0  0  0
  4  8  1  0  0  0  0
  8  9  1  0  0  0  0
  9 10  1  0  0  0  0
 10 11  1  0  0  0  0
 11 12  2  0  0  0  0
 12 13  1  0  0  0  0
 12 14  1  0  0  0  0
 14 15  2  0  0  0  0
 15 16  1  0  0  0  0
 16 17  2  0  0  0  0
  7 17  1  0  0  0  0
 11 17  1  0  0  0  0
M  END
> <chemblId>
CHEMBL10207

> <bioactivity__type>
Ki

> <units>
nM

> <value>
155.5

$$$$

  CDK     11271518242D 0   0.00000     0.00000     0

 38 43  0  0  0  0              1 V2000 
    9.2049    6.4156    0.0000 C   0  0  0  0  0  0  0  0  0  0  0  0
    7.7049    6.4159    0.0000 C   0  0  0  0  0  0  0  0  0  0  0  0
    6.9546    5.1171    0.0000 C   0  0  0  0  0  0  0  0  0  0  0  0
    5.4546    5.1174    0.0000 C   0  0  0  0  0  0  0  0  0  0  0  0
    4.7043    3.8185    0.0000 O   0  0  0  0  0  0  0  0  0  0  0  0
    3.2043    3.8189    0.0000 C   0  0  0  0  0  0  0  0  0  0  0  0
    2.4546    5.1181    0.0000 O   0  0  0  0  0  0  0  0  0  0  0  0
    2.4540    2.5200    0.0000 C   0  0  0  0  0  0  0  0  0  0  0  0
    0.9630    2.3640    0.0000 C   0  0  0  0  0  0  0  0  0  0  0  0
    0.6510    0.8970    0.0000 C   0  0  0  0  0  0  0  0  0  0  0  0
   -0.6480    0.1470    0.0000 C   0  0  0  0  0  0  0  0  0  0  0  0
   -1.9470    0.8970    0.0000 O   0  0  0  0  0  0  0  0  0  0  0  0
   -3.2460    0.1470    0.0000 C   0  0  0  0  0  0  0  0  0  0  0  0
   -4.5450    0.8970    0.0000 C   0  0  0  0  0  0  0  0  0  0  0  0
   -5.8441    0.1470    0.0000 N   0  0  0  0  0  0  0  0  0  0  0  0
   -7.1431    0.8970    0.0000 C   0  0  0  0  0  0  0  0  0  0  0  0
   -8.4422    0.1470    0.0000 C   0  0  0  0  0  0  0  0  0  0  0  0
   -8.4421   -1.3530    0.0000 C   0  0  0  0  0  0  0  0  0  0  0  0
   -7.1431   -2.1030    0.0000 C   0  0  0  0  0  0  0  0  0  0  0  0
   -5.8441   -1.3530    0.0000 C   0  0  0  0  0  0  0  0  0  0  0  0
   -9.8125   -0.7429    0.0000 N   0  0  0  0  0  0  0  0  0  0  0  0
  -10.8162   -1.8577    0.0000 C   0  0  0  0  0  0  0  0  0  0  0  0
  -10.0661   -3.1567    0.0000 N   0  0  0  0  0  0  0  0  0  0  0  0
   -8.5989   -2.8448    0.0000 C   0  0  0  0  0  0  0  0  0  0  0  0
   -7.4842   -3.8485    0.0000 O   0  0  0  0  0  0  0  0  0  0  0  0
  -10.1243    0.7243    0.0000 C   0  0  0  0  0  0  0  0  0  0  0  0
   -9.0096    1.7280    0.0000 C   0  0  0  0  0  0  0  0  0  0  0  0
   -9.3215    3.1952    0.0000 C   0  0  0  0  0  0  0  0  0  0  0  0
  -10.7481    3.6587    0.0000 C   0  0  0  0  0  0  0  0  0  0  0  0
  -11.8628    2.6550    0.0000 C   0  0  0  0  0  0  0  0  0  0  0  0
  -11.5509    1.1878    0.0000 C   0  0  0  0  0  0  0  0  0  0  0  0
   -3.2460   -1.3530    0.0000 C   0  0  0  0  0  0  0  0  0  0  0  0
   -1.9470   -2.1030    0.0000 O   0  0  0  0  0  0  0  0  0  0  0  0
   -0.6480   -1.3530    0.0000 C   0  0  0  0  0  0  0  0  0  0  0  0
    0.6510   -2.1030    0.0000 C   0  0  0  0  0  0  0  0  0  0  0  0
    1.9500   -1.3530    0.0000 C   0  0  0  0  0  0  0  0  0  0  0  0
    1.9500    0.1470    0.0000 C   0  0  0  0  0  0  0  0  0  0  0  0
    3.0640    1.1500    0.0000 N   0  0  0  0  0  0  0  0  0  0  0  0
  1  2  1  0  0  0  0
  2  3  1  0  0  0  0
  3  4  1  0  0  0  0
  4  5  1  0  0  0  0
  5  6  1  0  0  0  0
  6  7  2  0  0  0  0
  6  8  1  0  0  0  0
  8  9  2  0  0  0  0
  9 10  1  0  0  0  0
 10 11  2  0  0  0  0
 11 12  1  0  0  0  0
 12 13  1  0  0  0  0
 13 14  1  0  0  0  0
 14 15  1  0  0  0  0
 15 16  1  0  0  0  0
 16 17  1  0  0  0  0
 17 18  1  0  0  0  0
 18 19  1  0  0  0  0
 19 20  1  0  0  0  0
 15 20  1  0  0  0  0
 18 21  1  0  0  0  0
 21 22  1  0  0  0  0
 22 23  1  0  0  0  0
 23 24  1  0  0  0  0
 18 24  1  0  0  0  0
 24 25  2  0  0  0  0
 21 26  1  0  0  0  0
 26 27  2  0  0  0  0
 27 28  1  0  0  0  0
 28 29  2  0  0  0  0
 29 30  1  0  0  0  0
 30 31  2  0  0  0  0
 26 31  1  0  0  0  0
 13 32  1  0  0  0  0
 32 33  1  0  0  0  0
 33 34  1  0  0  0  0
 11 34  1  0  0  0  0
 34 35  2  0  0  0  0
 35 36  1  0  0  0  0
 36 37  2  0  0  0  0
 10 37  1  0  0  0  0
 37 38  1  0  0  0  0
  8 38  1  0  0  0  0
M  END
> <chemblId>
CHEMBL102175

> <bioactivity__type>
Ki

> <units>
nM

> <value>
5.7

$$$$

  CDK     11271518242D 0   0.00000     0.00000     0

 22 25  0  0  0  0              1 V2000 
    1.7630    4.4460    0.0000 O   0  0  0  0  0  0  0  0  0  0  0  0
    1.7630    2.9460    0.0000 C   0  0  0  0  0  0  0  0  0  0  0  0
    3.0620    2.1960    0.0000 C   0  0  0  0  0  0  0  0  0  0  0  0
    3.0620    0.6960    0.0000 C   0  0  0  0  0  0  0  0  0  0  0  0
    1.7630   -0.0540    0.0000 C   0  0  0  0  0  0  0  0  0  0  0  0
    1.7630   -1.5540    0.0000 C   0  0  0  0  0  0  0  0  0  0  0  0
    0.4640   -2.3040    0.0000 C   0  0  0  0  0  0  0  0  0  0  0  0
   -0.8350   -1.5540    0.0000 C   0  0  0  0  0  0  0  0  0  0  0  0
   -0.8350   -0.0540    0.0000 C   0  0  0  0  0  0  0  0  0  0  0  0
   -2.1340    0.6960    0.0000 O   0  0  0  0  0  0  0  0  0  0  0  0
   -3.4330   -0.0540    0.0000 C   0  0  0  0  0  0  0  0  0  0  0  0
   -3.4330   -1.5540    0.0000 C   0  0  0  0  0  0  0  0  0  0  0  0
   -2.1340   -2.3040    0.0000 N   0  0  0  0  0  0  0  0  0  0  0  0
   -2.1340   -3.8040    0.0000 C   0  0  0  0  0  0  0  0  0  0  0  0
   -3.4330   -4.5540    0.0000 C   0  0  0  0  0  0  0  0  0  0  0  0
   -3.4330   -6.0540    0.0000 C   0  0  0  0  0  0  0  0  0  0  0  0
   -4.6466   -6.9357    0.0000 C   0  0  0  0  0  0  0  0  0  0  0  0
   -4.1830   -8.3623    0.0000 C   0  0  0  0  0  0  0  0  0  0  0  0
   -2.6830   -8.3623    0.0000 C   0  0  0  0  0  0  0  0  0  0  0  0
   -2.2195   -6.9357    0.0000 S   0  0  0  0  0  0  0  0  0  0  0  0
    0.4640    0.6960    0.0000 C   0  0  0  0  0  0  0  0  0  0  0  0
    0.4640    2.1960    0.0000 C   0  0  0  0  0  0  0  0  0  0  0  0
  1  2  1  0  0  0  0
  2  3  2  0  0  0  0
  3  4  1  0  0  0  0
  4  5  2  0  0  0  0
  5  6  1  0  0  0  0
  6  7  1  0  0  0  0
  7  8  1  0  0  0  0
  8  9  1  0  0  0  0
  9 10  1  0  0  0  0
 10 11  1  0  0  0  0
 11 12  1  0  0  0  0
 12 13  1  0  0  0  0
  8 13  1  0  0  0  0
 13 14  1  0  0  0  0
 14 15  1  0  0  0  0
 15 16  1  0  0  0  0
 16 17  2  0  0  0  0
 17 18  1  0  0  0  0
 18 19  2  0  0  0  0
 19 20  1  0  0  0  0
 16 20  1  0  0  0  0
  9 21  1  0  0  0  0
  5 21  1  0  0  0  0
 21 22  2  0  0  0  0
  2 22  1  0  0  0  0
M  END
> <chemblId>
CHEMBL102414

> <bioactivity__type>
Ki

> <units>
nM

> <value>
3676.0

$$$$

  CDK     11271518242D 0   0.00000     0.00000     0

 22 23  0  0  0  0              1 V2000 
    9.6901    7.7804    0.0000 C   0  0  0  0  0  0  0  0  0  0  0  0
   10.0023    6.3132    0.0000 S   0  0  0  0  0  0  0  0  0  0  0  0
   10.7974    5.0413    0.0000 O   0  0  0  0  0  0  0  0  0  0  0  0
   11.3929    6.8754    0.0000 O   0  0  0  0  0  0  0  0  0  0  0  0
    8.8878    5.3093    0.0000 N   0  0  0  0  0  0  0  0  0  0  0  0
    9.1999    3.8422    0.0000 C   0  0  0  0  0  0  0  0  0  0  0  0
    8.0854    2.8382    0.0000 C   0  0  0  0  0  0  0  0  0  0  0  0
    8.3976    1.3711    0.0000 C   0  0  0  0  0  0  0  0  0  0  0  0
    7.2831    0.3671    0.0000 O   0  0  0  0  0  0  0  0  0  0  0  0
    5.8564    0.8304    0.0000 C   0  0  0  0  0  0  0  0  0  0  0  0
    4.7419   -0.1735    0.0000 C   0  0  0  0  0  0  0  0  0  0  0  0
    3.3152    0.2897    0.0000 N   0  0  0  0  0  0  0  0  0  0  0  0
    2.2007   -0.7142    0.0000 C   0  0  0  0  0  0  0  0  0  0  0  0
    0.7740   -0.2510    0.0000 C   0  0  0  0  0  0  0  0  0  0  0  0
    0.3100    1.1750    0.0000 C   0  0  0  0  0  0  0  0  0  0  0  0
   -1.1900    1.1750    0.0000 C   0  0  0  0  0  0  0  0  0  0  0  0
   -1.6540   -0.2510    0.0000 C   0  0  0  0  0  0  0  0  0  0  0  0
   -0.4400   -1.1330    0.0000 S   0  0  0  0  0  0  0  0  0  0  0  0
    9.8243    0.9078    0.0000 C   0  0  0  0  0  0  0  0  0  0  0  0
   10.9388    1.9118    0.0000 C   0  0  0  0  0  0  0  0  0  0  0  0
   10.6266    3.3789    0.0000 C   0  0  0  0  0  0  0  0  0  0  0  0
   11.7411    4.3828    0.0000 Cl  0  0  0  0  0  0  0  0  0  0  0  0
  1  2  1  0  0  0  0
  2  3  2  0  0  0  0
  2  4  2  0  0  0  0
  2  5  1  0  0  0  0
  5  6  1  0  0  0  0
  6  7  2  0  0  0  0
  7  8  1  0  0  0  0
  8  9  1  0  0  0  0
  9 10  1  0  0  0  0
 10 11  1  0  0  0  0
 11 12  1  0  0  0  0
 12 13  1  0  0  0  0
 13 14  1  0  0  0  0
 14 15  2  0  0  0  0
 15 16  1  0  0  0  0
 16 17  2  0  0  0  0
 17 18  1  0  0  0  0
 14 18  1  0  0  0  0
  8 19  2  0  0  0  0
 19 20  1  0  0  0  0
 20 21  2  0  0  0  0
  6 21  1  0  0  0  0
 21 22  1  0  0  0  0
M  END
> <chemblId>
CHEMBL102490

> <bioactivity__type>
Ki

> <units>
nM

> <value>
9.0

$$$$

  CDK     11271518242D 0   0.00000     0.00000     0

 18 20  0  0  0  0              1 V2000 
   -3.4330   -6.0540    0.0000 C   0  0  0  0  0  0  0  0  0  0  0  0
   -3.4330   -4.5540    0.0000 C   0  0  0  0  0  0  0  0  0  0  0  0
   -2.1340   -3.8040    0.0000 C   0  0  0  0  0  0  0  0  0  0  0  0
   -2.1340   -2.3040    0.0000 N   0  0  0  0  0  0  0  0  0  0  0  0
   -3.4330   -1.5540    0.0000 C   0  0  0  0  0  0  0  0  0  0  0  0
   -3.4330   -0.0540    0.0000 C   0  0  0  0  0  0  0  0  0  0  0  0
   -2.1340    0.6960    0.0000 O   0  0  0  0  0  0  0  0  0  0  0  0
   -0.8350   -0.0540    0.0000 C   0  0  0  0  0  0  0  0  0  0  0  0
   -0.8350   -1.5540    0.0000 C   0  0  0  0  0  0  0  0  0  0  0  0
    0.4640   -2.3040    0.0000 C   0  0  0  0  0  0  0  0  0  0  0  0
    1.7630   -1.5540    0.0000 C   0  0  0  0  0  0  0  0  0  0  0  0
    1.7630   -0.0540    0.0000 C   0  0  0  0  0  0  0  0  0  0  0  0
    3.0620    0.6960    0.0000 C   0  0  0  0  0  0  0  0  0  0  0  0
    3.0620    2.1960    0.0000 C   0  0  0  0  0  0  0  0  0  0  0  0
    1.7630    2.9460    0.0000 C   0  0  0  0  0  0  0  0  0  0  0  0
    1.7630    4.4460    0.0000 O   0  0  0  0  0  0  0  0  0  0  0  0
    0.4640    2.1960    0.0000 C   0  0  0  0  0  0  0  0  0  0  0  0
    0.4640    0.6960    0.0000 C   0  0  0  0  0  0  0  0  0  0  0  0
  1  2  1  0  0  0  0
  2  3  1  0  0  0  0
  3  4  1  0  0  0  0
  4  5  1  0  0  0  0
  5  6  1  0  0  0  0
  6  7  1  0  0  0  0
  7  8  1  0  0  0  0
  8  9  1  0  0  0  0
  4  9  1  0  0  0  0
  9 10  1  0  0  0  0
 10 11  1  0  0  0  0
 11 12  1  0  0  0  0
 12 13  2  0  0  0  0
 13 14  1  0  0  0  0
 14 15  2  0  0  0  0
 15 16  1  0  0  0  0
 15 17  1  0  0  0  0
 17 18  2  0  0  0  0
  8 18  1  0  0  0  0
 12 18  1  0  0  0  0
M  END
> <chemblId>
CHEMBL102582

> <bioactivity__type>
Ki

> <units>
nM

> <value>
6.24

$$$$

  CDK     11271518242D 0   0.00000     0.00000     0

 16 18  0  0  0  0              1 V2000 
   -3.2460   -5.8530    0.0000 C   0  0  0  0  0  0  0  0  0  0  0  0
   -3.2460   -4.3530    0.0000 C   0  0  0  0  0  0  0  0  0  0  0  0
   -1.9470   -3.6030    0.0000 C   0  0  0  0  0  0  0  0  0  0  0  0
   -1.9470   -2.1030    0.0000 N   0  0  0  0  0  0  0  0  0  0  0  0
   -3.2460   -1.3530    0.0000 C   0  0  0  0  0  0  0  0  0  0  0  0
   -3.2460    0.1470    0.0000 C   0  0  0  0  0  0  0  0  0  0  0  0
   -1.9470    0.8970    0.0000 O   0  0  0  0  0  0  0  0  0  0  0  0
   -0.6480    0.1470    0.0000 C   0  0  0  0  0  0  0  0  0  0  0  0
   -0.6480   -1.3530    0.0000 C   0  0  0  0  0  0  0  0  0  0  0  0
    0.6510   -2.1030    0.0000 C   0  0  0  0  0  0  0  0  0  0  0  0
    1.9500   -1.3530    0.0000 C   0  0  0  0  0  0  0  0  0  0  0  0
    1.9500    0.1470    0.0000 C   0  0  0  0  0  0  0  0  0  0  0  0
    3.0640    1.1500    0.0000 S   0  0  0  0  0  0  0  0  0  0  0  0
    2.4540    2.5200    0.0000 C   0  0  0  0  0  0  0  0  0  0  0  0
    0.9630    2.3640    0.0000 C   0  0  0  0  0  0  0  0  0  0  0  0
    0.6510    0.8970    0.0000 C   0  0  0  0  0  0  0  0  0  0  0  0
  1  2  1  0  0  0  0
  2  3  1  0  0  0  0
  3  4  1  0  0  0  0
  4  5  1  0  0  0  0
  5  6  1  0  0  0  0
  6  7  1  0  0  0  0
  7  8  1  0  0  0  0
  8  9  1  0  0  0  0
  4  9  1  0  0  0  0
  9 10  1  0  0  0  0
 10 11  1  0  0  0  0
 11 12  1  0  0  0  0
 12 13  1  0  0  0  0
 13 14  1  0  0  0  0
 14 15  2  0  0  0  0
 15 16  1  0  0  0  0
  8 16  1  0  0  0  0
 12 16  2  0  0  0  0
M  END
> <chemblId>
CHEMBL102632

> <bioactivity__type>
Ki

> <units>
nM

> <value>
630.0

$$$$

  CDK     11271518242D 0   0.00000     0.00000     0

 18 20  0  0  0  0              1 V2000 
   -3.2460    3.1470    0.0000 C   0  0  0  0  0  0  0  0  0  0  0  0
   -1.9470    2.3970    0.0000 O   0  0  0  0  0  0  0  0  0  0  0  0
   -1.9470    0.8970    0.0000 C   0  0  0  0  0  0  0  0  0  0  0  0
   -3.2460    0.1470    0.0000 C   0  0  0  0  0  0  0  0  0  0  0  0
   -3.2460   -1.3530    0.0000 C   0  0  0  0  0  0  0  0  0  0  0  0
   -1.9470   -2.1030    0.0000 C   0  0  0  0  0  0  0  0  0  0  0  0
   -0.6480   -1.3530    0.0000 C   0  0  0  0  0  0  0  0  0  0  0  0
    0.6510   -2.1030    0.0000 C   0  0  0  0  0  0  0  0  0  0  0  0
    1.9500   -1.3530    0.0000 C   0  0  0  0  0  0  0  0  0  0  0  0
    1.9500    0.1470    0.0000 C   0  0  0  0  0  0  0  0  0  0  0  0
    0.6510    0.8970    0.0000 C   0  0  0  0  0  0  0  0  0  0  0  0
    0.9630    2.3640    0.0000 C   0  0  0  0  0  0  0  0  0  0  0  0
    2.4540    2.5200    0.0000 C   0  0  0  0  0  0  0  0  0  0  0  0
    3.0640    1.1500    0.0000 N   0  0  0  0  0  0  0  0  0  0  0  0
    4.5312    0.8381    0.0000 C   0  0  0  0  0  0  0  0  0  0  0  0
    5.5349    1.9528    0.0000 C   0  0  0  0  0  0  0  0  0  0  0  0
    7.0021    1.6410    0.0000 C   0  0  0  0  0  0  0  0  0  0  0  0
   -0.6480    0.1470    0.0000 C   0  0  0  0  0  0  0  0  0  0  0  0
  1  2  1  0  0  0  0
  2  3  1  0  0  0  0
  3  4  2  0  0  0  0
  4  5  1  0  0  0  0
  5  6  2  0  0  0  0
  6  7  1  0  0  0  0
  7  8  1  0  0  0  0
  8  9  1  0  0  0  0
 10  9  1  6  0  0  0
 10 11  1  0  0  0  0
 11 12  1  0  0  0  0
 12 13  1  0  0  0  0
 13 14  1  0  0  0  0
 10 14  1  0  0  0  0
 14 15  1  0  0  0  0
 15 16  1  0  0  0  0
 16 17  2  0  0  0  0
 11 18  1  0  0  0  0
  3 18  1  0  0  0  0
  7 18  2  0  0  0  0
M  END
> <chemblId>
CHEMBL10270

> <bioactivity__type>
Ki

> <units>
nM

> <value>
6.7

$$$$

  CDK     11271518242D 0   0.00000     0.00000     0

 17 19  0  0  0  0              1 V2000 
   -1.9470   -3.6030    0.0000 O   0  0  0  0  0  0  0  0  0  0  0  0
   -1.9470   -2.1030    0.0000 C   0  0  0  0  0  0  0  0  0  0  0  0
   -3.2460   -1.3530    0.0000 C   0  0  0  0  0  0  0  0  0  0  0  0
   -3.2460    0.1470    0.0000 C   0  0  0  0  0  0  0  0  0  0  0  0
   -1.9470    0.8970    0.0000 C   0  0  0  0  0  0  0  0  0  0  0  0
   -0.6480    0.1470    0.0000 C   0  0  0  0  0  0  0  0  0  0  0  0
    0.6510    0.8970    0.0000 C   0  0  0  0  0  0  0  0  0  0  0  0
    0.9630    2.3640    0.0000 C   0  0  0  0  0  0  0  0  0  0  0  0
    2.4540    2.5200    0.0000 C   0  0  0  0  0  0  0  0  0  0  0  0
    3.0640    1.1500    0.0000 N   0  0  0  0  0  0  0  0  0  0  0  0
    4.5312    0.8381    0.0000 C   0  0  0  0  0  0  0  0  0  0  0  0
    5.5349    1.9528    0.0000 C   0  0  0  0  0  0  0  0  0  0  0  0
    7.0021    1.6410    0.0000 C   0  0  0  0  0  0  0  0  0  0  0  0
    1.9500    0.1470    0.0000 C   0  0  0  0  0  0  0  0  0  0  0  0
    1.9500   -1.3530    0.0000 C   0  0  0  0  0  0  0  0  0  0  0  0
    0.6510   -2.1030    0.0000 C   0  0  0  0  0  0  0  0  0  0  0  0
   -0.6480   -1.3530    0.0000 C   0  0  0  0  0  0  0  0  0  0  0  0
  1  2  1  0  0  0  0
  2  3  2  0  0  0  0
  3  4  1  0  0  0  0
  4  5  2  0  0  0  0
  5  6  1  0  0  0  0
  6  7  1  0  0  0  0
  7  8  1  0  0  0  0
  8  9  1  0  0  0  0
  9 10  1  0  0  0  0
 10 11  1  0  0  0  0
 11 12  1  0  0  0  0
 12 13  2  0  0  0  0
 10 14  1  0  0  0  0
  7 14  1  0  0  0  0
 14 15  1  0  0  0  0
 15 16  1  0  0  0  0
 16 17  1  0  0  0  0
  2 17  1  0  0  0  0
  6 17  2  0  0  0  0
M  END
> <chemblId>
CHEMBL10289

> <bioactivity__type>
Ki

> <units>
nM

> <value>
39.55

$$$$

  CDK     11271518242D 0   0.00000     0.00000     0

 18 19  0  0  0  0              1 V2000 
    7.8697    4.2037    0.0000 C   0  0  0  0  0  0  0  0  0  0  0  0
    6.3779    4.3602    0.0000 C   0  0  0  0  0  0  0  0  0  0  0  0
    5.4965    3.1465    0.0000 C   0  0  0  0  0  0  0  0  0  0  0  0
    4.0047    3.3029    0.0000 N   0  0  0  0  0  0  0  0  0  0  0  0
    3.1232    2.0892    0.0000 C   0  0  0  0  0  0  0  0  0  0  0  0
    1.6314    2.2457    0.0000 C   0  0  0  0  0  0  0  0  0  0  0  0
    0.7500    1.0320    0.0000 C   0  0  0  0  0  0  0  0  0  0  0  0
   -0.7500    1.0320    0.0000 C   0  0  0  0  0  0  0  0  0  0  0  0
   -1.2130   -0.3940    0.0000 C   0  0  0  0  0  0  0  0  0  0  0  0
   -0.0000   -1.2760    0.0000 S   0  0  0  0  0  0  0  0  0  0  0  0
    1.2140   -0.3940    0.0000 C   0  0  0  0  0  0  0  0  0  0  0  0
    3.3943    4.6731    0.0000 C   0  0  0  0  0  0  0  0  0  0  0  0
    4.2757    5.8868    0.0000 C   0  0  0  0  0  0  0  0  0  0  0  0
    3.6653    7.2570    0.0000 C   0  0  0  0  0  0  0  0  0  0  0  0
    4.4150    8.5562    0.0000 C   0  0  0  0  0  0  0  0  0  0  0  0
    3.4111    9.6707    0.0000 C   0  0  0  0  0  0  0  0  0  0  0  0
    2.0409    9.0603    0.0000 C   0  0  0  0  0  0  0  0  0  0  0  0
    2.1980    7.5686    0.0000 S   0  0  0  0  0  0  0  0  0  0  0  0
  1  2  1  0  0  0  0
  2  3  1  0  0  0  0
  3  4  1  0  0  0  0
  4  5  1  0  0  0  0
  5  6  1  0  0  0  0
  6  7  1  0  0  0  0
  7  8  1  0  0  0  0
  8  9  2  0  0  0  0
  9 10  1  0  0  0  0
 10 11  1  0  0  0  0
  7 11  2  0  0  0  0
  4 12  1  0  0  0  0
 12 13  1  0  0  0  0
 13 14  1  0  0  0  0
 14 15  2  0  0  0  0
 15 16  1  0  0  0  0
 16 17  2  0  0  0  0
 17 18  1  0  0  0  0
 14 18  1  0  0  0  0
M  END
> <chemblId>
CHEMBL103441

> <bioactivity__type>
Ki

> <units>
nM

> <value>
1080.0

$$$$

  CDK     11271518242D 0   0.00000     0.00000     0

 16 17  0  0  0  0              1 V2000 
   -7.5022   -0.7500    0.0000 C   0  0  0  0  0  0  0  0  0  0  0  0
   -6.2031   -1.5000    0.0000 C   0  0  0  0  0  0  0  0  0  0  0  0
   -4.9041   -0.7500    0.0000 C   0  0  0  0  0  0  0  0  0  0  0  0
   -3.6050   -1.5000    0.0000 N   0  0  0  0  0  0  0  0  0  0  0  0
   -3.6051   -3.0000    0.0000 C   0  0  0  0  0  0  0  0  0  0  0  0
   -4.9041   -3.7500    0.0000 C   0  0  0  0  0  0  0  0  0  0  0  0
   -4.9041   -5.2500    0.0000 C   0  0  0  0  0  0  0  0  0  0  0  0
   -2.3060   -0.7500    0.0000 C   0  0  0  0  0  0  0  0  0  0  0  0
   -2.3060    0.7500    0.0000 C   0  0  0  0  0  0  0  0  0  0  0  0
   -1.0070    1.5000    0.0000 C   0  0  0  0  0  0  0  0  0  0  0  0
    0.2930    0.7500    0.0000 C   0  0  0  0  0  0  0  0  0  0  0  0
    1.7190    1.2140    0.0000 S   0  0  0  0  0  0  0  0  0  0  0  0
    2.6010    0.0000    0.0000 C   0  0  0  0  0  0  0  0  0  0  0  0
    1.7190   -1.2140    0.0000 C   0  0  0  0  0  0  0  0  0  0  0  0
    0.2930   -0.7500    0.0000 C   0  0  0  0  0  0  0  0  0  0  0  0
   -1.0070   -1.5000    0.0000 C   0  0  0  0  0  0  0  0  0  0  0  0
  1  2  1  0  0  0  0
  2  3  1  0  0  0  0
  3  4  1  0  0  0  0
  4  5  1  0  0  0  0
  5  6  1  0  0  0  0
  6  7  1  0  0  0  0
  4  8  1  0  0  0  0
  8  9  1  0  0  0  0
  9 10  1  0  0  0  0
 10 11  1  0  0  0  0
 11 12  1  0  0  0  0
 12 13  1  0  0  0  0
 13 14  2  0  0  0  0
 14 15  1  0  0  0  0
 11 15  2  0  0  0  0
 15 16  1  0  0  0  0
  8 16  1  0  0  0  0
M  END
> <chemblId>
CHEMBL103622

> <bioactivity__type>
Ki

> <units>
nM

> <value>
20.0

$$$$

  CDK     11271518242D 0   0.00000     0.00000     0

 24 27  0  0  0  0              1 V2000 
    2.3926    1.2820    0.0000 C   0  0  0  0  0  0  0  0  0  0  0  0
    3.7286    0.6001    0.0000 N   0  0  0  0  0  0  0  0  0  0  0  0
    3.8060   -0.8979    0.0000 C   0  0  0  0  0  0  0  0  0  0  0  0
    5.1420   -1.5799    0.0000 C   0  0  0  0  0  0  0  0  0  0  0  0
    6.4006   -0.7639    0.0000 N   0  0  0  0  0  0  0  0  0  0  0  0
    6.3232    0.7341    0.0000 C   0  0  0  0  0  0  0  0  0  0  0  0
    4.9872    1.4161    0.0000 C   0  0  0  0  0  0  0  0  0  0  0  0
    7.7366   -1.4459    0.0000 C   0  0  0  0  0  0  0  0  0  0  0  0
    7.8140   -2.9439    0.0000 N   0  0  0  0  0  0  0  0  0  0  0  0
    9.1500   -3.6258    0.0000 C   0  0  0  0  0  0  0  0  0  0  0  0
   10.4086   -2.8098    0.0000 C   0  0  0  0  0  0  0  0  0  0  0  0
   10.3313   -1.3118    0.0000 C   0  0  0  0  0  0  0  0  0  0  0  0
    8.9952   -0.6298    0.0000 N   0  0  0  0  0  0  0  0  0  0  0  0
    1.1340    0.4660    0.0000 C   0  0  0  0  0  0  0  0  0  0  0  0
    1.0470   -1.0400    0.0000 C   0  0  0  0  0  0  0  0  0  0  0  0
   -0.3860   -1.4380    0.0000 N   0  0  0  0  0  0  0  0  0  0  0  0
   -1.2020   -0.1790    0.0000 C   0  0  0  0  0  0  0  0  0  0  0  0
   -0.2760    1.0010    0.0000 N   0  0  0  0  0  0  0  0  0  0  0  0
   -2.7005   -0.1113    0.0000 C   0  0  0  0  0  0  0  0  0  0  0  0
   -3.3911    1.2203    0.0000 C   0  0  0  0  0  0  0  0  0  0  0  0
   -4.8895    1.2880    0.0000 C   0  0  0  0  0  0  0  0  0  0  0  0
   -5.6974    0.0241    0.0000 C   0  0  0  0  0  0  0  0  0  0  0  0
   -5.0068   -1.3074    0.0000 C   0  0  0  0  0  0  0  0  0  0  0  0
   -3.5083   -1.3752    0.0000 C   0  0  0  0  0  0  0  0  0  0  0  0
  1  2  1  0  0  0  0
  2  3  1  0  0  0  0
  3  4  1  0  0  0  0
  4  5  1  0  0  0  0
  5  6  1  0  0  0  0
  6  7  1  0  0  0  0
  2  7  1  0  0  0  0
  5  8  1  0  0  0  0
  8  9  2  0  0  0  0
  9 10  1  0  0  0  0
 10 11  2  0  0  0  0
 11 12  1  0  0  0  0
 12 13  2  0  0  0  0
  8 13  1  0  0  0  0
  1 14  1  0  0  0  0
 14 15  2  0  0  0  0
 15 16  1  0  0  0  0
 16 17  1  0  0  0  0
 17 18  2  0  0  0  0
 14 18  1  0  0  0  0
 17 19  1  0  0  0  0
 19 20  2  0  0  0  0
 20 21  1  0  0  0  0
 21 22  2  0  0  0  0
 22 23  1  0  0  0  0
 23 24  2  0  0  0  0
 19 24  1  0  0  0  0
M  END
> <chemblId>
CHEMBL103772

> <bioactivity__type>
Ki

> <units>
nM

> <value>
2250.0

$$$$

  CDK     11271518242D 0   0.00000     0.00000     0

 16 17  0  0  0  0              1 V2000 
   -7.5022    0.7500    0.0000 C   0  0  0  0  0  0  0  0  0  0  0  0
   -6.2031    1.5000    0.0000 C   0  0  0  0  0  0  0  0  0  0  0  0
   -4.9041    0.7500    0.0000 C   0  0  0  0  0  0  0  0  0  0  0  0
   -3.6050    1.5000    0.0000 N   0  0  0  0  0  0  0  0  0  0  0  0
   -3.6051    3.0000    0.0000 C   0  0  0  0  0  0  0  0  0  0  0  0
   -4.9041    3.7500    0.0000 C   0  0  0  0  0  0  0  0  0  0  0  0
   -4.9041    5.2500    0.0000 C   0  0  0  0  0  0  0  0  0  0  0  0
   -2.3060    0.7500    0.0000 C   0  0  0  0  0  0  0  0  0  0  0  0
   -2.3060   -0.7500    0.0000 C   0  0  0  0  0  0  0  0  0  0  0  0
   -1.0070   -1.5000    0.0000 C   0  0  0  0  0  0  0  0  0  0  0  0
    0.2930   -0.7500    0.0000 C   0  0  0  0  0  0  0  0  0  0  0  0
    1.7190   -1.2140    0.0000 C   0  0  0  0  0  0  0  0  0  0  0  0
    2.6010    0.0000    0.0000 C   0  0  0  0  0  0  0  0  0  0  0  0
    1.7190    1.2140    0.0000 S   0  0  0  0  0  0  0  0  0  0  0  0
    0.2930    0.7500    0.0000 C   0  0  0  0  0  0  0  0  0  0  0  0
   -1.0070    1.5000    0.0000 C   0  0  0  0  0  0  0  0  0  0  0  0
  1  2  1  0  0  0  0
  2  3  1  0  0  0  0
  3  4  1  0  0  0  0
  4  5  1  0  0  0  0
  5  6  1  0  0  0  0
  6  7  1  0  0  0  0
  4  8  1  0  0  0  0
  8  9  1  0  0  0  0
  9 10  1  0  0  0  0
 10 11  1  0  0  0  0
 11 12  1  0  0  0  0
 12 13  2  0  0  0  0
 13 14  1  0  0  0  0
 14 15  1  0  0  0  0
 11 15  2  0  0  0  0
 15 16  1  0  0  0  0
  8 16  1  0  0  0  0
M  END
> <chemblId>
CHEMBL103857

> <bioactivity__type>
Ki

> <units>
nM

> <value>
27.0

$$$$

  CDK     11271518242D 0   0.00000     0.00000     0

 24 27  0  0  0  0              1 V2000 
    2.3926    1.2820    0.0000 C   0  0  0  0  0  0  0  0  0  0  0  0
    3.7286    0.6001    0.0000 N   0  0  0  0  0  0  0  0  0  0  0  0
    3.8060   -0.8979    0.0000 C   0  0  0  0  0  0  0  0  0  0  0  0
    5.1420   -1.5799    0.0000 C   0  0  0  0  0  0  0  0  0  0  0  0
    6.4006   -0.7639    0.0000 N   0  0  0  0  0  0  0  0  0  0  0  0
    6.3232    0.7341    0.0000 C   0  0  0  0  0  0  0  0  0  0  0  0
    4.9872    1.4161    0.0000 C   0  0  0  0  0  0  0  0  0  0  0  0
    7.7366   -1.4459    0.0000 C   0  0  0  0  0  0  0  0  0  0  0  0
    7.8140   -2.9439    0.0000 C   0  0  0  0  0  0  0  0  0  0  0  0
    9.1500   -3.6258    0.0000 C   0  0  0  0  0  0  0  0  0  0  0  0
   10.4086   -2.8098    0.0000 C   0  0  0  0  0  0  0  0  0  0  0  0
   10.3313   -1.3118    0.0000 C   0  0  0  0  0  0  0  0  0  0  0  0
    8.9952   -0.6298    0.0000 C   0  0  0  0  0  0  0  0  0  0  0  0
    1.1340    0.4660    0.0000 C   0  0  0  0  0  0  0  0  0  0  0  0
    1.0470   -1.0400    0.0000 C   0  0  0  0  0  0  0  0  0  0  0  0
   -0.3860   -1.4380    0.0000 N   0  0  0  0  0  0  0  0  0  0  0  0
   -1.2020   -0.1790    0.0000 C   0  0  0  0  0  0  0  0  0  0  0  0
   -0.2760    1.0010    0.0000 N   0  0  0  0  0  0  0  0  0  0  0  0
   -2.7005   -0.1113    0.0000 C   0  0  0  0  0  0  0  0  0  0  0  0
   -3.3911    1.2203    0.0000 C   0  0  0  0  0  0  0  0  0  0  0  0
   -4.8895    1.2880    0.0000 C   0  0  0  0  0  0  0  0  0  0  0  0
   -5.6974    0.0241    0.0000 C   0  0  0  0  0  0  0  0  0  0  0  0
   -5.0068   -1.3074    0.0000 C   0  0  0  0  0  0  0  0  0  0  0  0
   -3.5083   -1.3752    0.0000 C   0  0  0  0  0  0  0  0  0  0  0  0
  1  2  1  0  0  0  0
  2  3  1  0  0  0  0
  3  4  1  0  0  0  0
  4  5  1  0  0  0  0
  5  6  1  0  0  0  0
  6  7  1  0  0  0  0
  2  7  1  0  0  0  0
  5  8  1  0  0  0  0
  8  9  2  0  0  0  0
  9 10  1  0  0  0  0
 10 11  2  0  0  0  0
 11 12  1  0  0  0  0
 12 13  2  0  0  0  0
  8 13  1  0  0  0  0
  1 14  1  0  0  0  0
 14 15  2  0  0  0  0
 15 16  1  0  0  0  0
 16 17  1  0  0  0  0
 17 18  2  0  0  0  0
 14 18  1  0  0  0  0
 17 19  1  0  0  0  0
 19 20  2  0  0  0  0
 20 21  1  0  0  0  0
 21 22  2  0  0  0  0
 22 23  1  0  0  0  0
 23 24  2  0  0  0  0
 19 24  1  0  0  0  0
M  END
> <chemblId>
CHEMBL103871

> <bioactivity__type>
Ki

> <units>
nM

> <value>
254.0

$$$$

  CDK     11271518242D 0   0.00000     0.00000     0

 17 18  0  0  0  0              1 V2000 
   -8.8012    1.5000    0.0000 C   0  0  0  0  0  0  0  0  0  0  0  0
   -7.5022    0.7500    0.0000 C   0  0  0  0  0  0  0  0  0  0  0  0
   -6.2031    1.5000    0.0000 C   0  0  0  0  0  0  0  0  0  0  0  0
   -4.9041    0.7500    0.0000 N   0  0  0  0  0  0  0  0  0  0  0  0
   -4.9041   -0.7500    0.0000 C   0  0  0  0  0  0  0  0  0  0  0  0
   -6.2031   -1.5000    0.0000 C   0  0  0  0  0  0  0  0  0  0  0  0
   -7.5021   -0.7500    0.0000 C   0  0  0  0  0  0  0  0  0  0  0  0
   -3.6050    1.5000    0.0000 C   0  0  0  0  0  0  0  0  0  0  0  0
   -2.3060    0.7500    0.0000 C   0  0  0  0  0  0  0  0  0  0  0  0
   -2.3060   -0.7500    0.0000 C   0  0  0  0  0  0  0  0  0  0  0  0
   -1.0070   -1.5000    0.0000 C   0  0  0  0  0  0  0  0  0  0  0  0
    0.2930   -0.7500    0.0000 C   0  0  0  0  0  0  0  0  0  0  0  0
    1.7190   -1.2140    0.0000 C   0  0  0  0  0  0  0  0  0  0  0  0
    2.6010    0.0000    0.0000 C   0  0  0  0  0  0  0  0  0  0  0  0
    1.7190    1.2140    0.0000 S   0  0  0  0  0  0  0  0  0  0  0  0
    0.2930    0.7500    0.0000 C   0  0  0  0  0  0  0  0  0  0  0  0
   -1.0070    1.5000    0.0000 C   0  0  0  0  0  0  0  0  0  0  0  0
  1  2  1  0  0  0  0
  2  3  1  0  0  0  0
  3  4  1  0  0  0  0
  4  5  1  0  0  0  0
  5  6  1  0  0  0  0
  6  7  1  0  0  0  0
  4  8  1  0  0  0  0
  8  9  1  0  0  0  0
  9 10  1  0  0  0  0
 10 11  1  0  0  0  0
 11 12  1  0  0  0  0
 12 13  1  0  0  0  0
 13 14  2  0  0  0  0
 14 15  1  0  0  0  0
 15 16  1  0  0  0  0
 12 16  2  0  0  0  0
 16 17  1  0  0  0  0
  9 17  1  0  0  0  0
M  END
> <chemblId>
CHEMBL103912

> <bioactivity__type>
Ki

> <units>
nM

> <value>
3107.0

$$$$

  CDK     11271518242D 0   0.00000     0.00000     0

 36 40  0  0  0  0              1 V2000 
    2.4546    5.1181    0.0000 O   0  0  0  0  0  0  0  0  0  0  0  0
    3.2043    3.8189    0.0000 C   0  0  0  0  0  0  0  0  0  0  0  0
    4.7043    3.8185    0.0000 N   0  0  0  0  0  0  0  0  0  0  0  0
    5.4546    5.1174    0.0000 C   0  0  0  0  0  0  0  0  0  0  0  0
    6.9546    5.1171    0.0000 C   0  0  0  0  0  0  0  0  0  0  0  0
    7.7049    6.4159    0.0000 C   0  0  0  0  0  0  0  0  0  0  0  0
    9.2049    6.4156    0.0000 C   0  0  0  0  0  0  0  0  0  0  0  0
    9.9546    5.1164    0.0000 C   0  0  0  0  0  0  0  0  0  0  0  0
   11.4546    5.1161    0.0000 C   0  0  0  0  0  0  0  0  0  0  0  0
   12.2049    6.4149    0.0000 C   0  0  0  0  0  0  0  0  0  0  0  0
   11.4552    7.7141    0.0000 C   0  0  0  0  0  0  0  0  0  0  0  0
    9.9552    7.7145    0.0000 C   0  0  0  0  0  0  0  0  0  0  0  0
    2.4540    2.5200    0.0000 C   0  0  0  0  0  0  0  0  0  0  0  0
    0.9630    2.3640    0.0000 C   0  0  0  0  0  0  0  0  0  0  0  0
    0.6510    0.8970    0.0000 C   0  0  0  0  0  0  0  0  0  0  0  0
   -0.6480    0.1470    0.0000 C   0  0  0  0  0  0  0  0  0  0  0  0
   -1.9470    0.8970    0.0000 O   0  0  0  0  0  0  0  0  0  0  0  0
   -3.2460    0.1470    0.0000 C   0  0  0  0  0  0  0  0  0  0  0  0
   -4.5450    0.8970    0.0000 C   0  0  0  0  0  0  0  0  0  0  0  0
   -5.8441    0.1470    0.0000 N   0  0  0  0  0  0  0  0  0  0  0  0
   -7.1431    0.8970    0.0000 C   0  0  0  0  0  0  0  0  0  0  0  0
   -8.4422    0.1470    0.0000 C   0  0  0  0  0  0  0  0  0  0  0  0
   -9.7412    0.8970    0.0000 C   0  0  0  0  0  0  0  0  0  0  0  0
  -11.0402    0.1470    0.0000 C   0  0  0  0  0  0  0  0  0  0  0  0
  -12.3393    0.8969    0.0000 C   0  0  0  0  0  0  0  0  0  0  0  0
  -13.6383    0.1469    0.0000 C   0  0  0  0  0  0  0  0  0  0  0  0
  -13.6383   -1.3531    0.0000 C   0  0  0  0  0  0  0  0  0  0  0  0
  -12.3393   -2.1031    0.0000 C   0  0  0  0  0  0  0  0  0  0  0  0
  -11.0402   -1.3530    0.0000 C   0  0  0  0  0  0  0  0  0  0  0  0
   -3.2460   -1.3530    0.0000 C   0  0  0  0  0  0  0  0  0  0  0  0
   -1.9470   -2.1030    0.0000 O   0  0  0  0  0  0  0  0  0  0  0  0
   -0.6480   -1.3530    0.0000 C   0  0  0  0  0  0  0  0  0  0  0  0
    0.6510   -2.1030    0.0000 C   0  0  0  0  0  0  0  0  0  0  0  0
    1.9500   -1.3530    0.0000 C   0  0  0  0  0  0  0  0  0  0  0  0
    1.9500    0.1470    0.0000 C   0  0  0  0  0  0  0  0  0  0  0  0
    3.0640    1.1500    0.0000 N   0  0  0  0  0  0  0  0  0  0  0  0
  1  2  2  0  0  0  0
  2  3  1  0  0  0  0
  3  4  1  0  0  0  0
  4  5  1  0  0  0  0
  5  6  1  0  0  0  0
  6  7  1  0  0  0  0
  7  8  2  0  0  0  0
  8  9  1  0  0  0  0
  9 10  2  0  0  0  0
 10 11  1  0  0  0  0
 11 12  2  0  0  0  0
  7 12  1  0  0  0  0
  2 13  1  0  0  0  0
 13 14  2  0  0  0  0
 14 15  1  0  0  0  0
 15 16  2  0  0  0  0
 16 17  1  0  0  0  0
 17 18  1  0  0  0  0
 18 19  1  0  0  0  0
 19 20  1  0  0  0  0
 20 21  1  0  0  0  0
 21 22  1  0  0  0  0
 22 23  1  0  0  0  0
 23 24  1  0  0  0  0
 24 25  2  0  0  0  0
 25 26  1  0  0  0  0
 26 27  2  0  0  0  0
 27 28  1  0  0  0  0
 28 29  2  0  0  0  0
 24 29  1  0  0  0  0
 18 30  1  0  0  0  0
 30 31  1  0  0  0  0
 31 32  1  0  0  0  0
 16 32  1  0  0  0  0
 32 33  2  0  0  0  0
 33 34  1  0  0  0  0
 34 35  2  0  0  0  0
 15 35  1  0  0  0  0
 35 36  1  0  0  0  0
 13 36  1  0  0  0  0
M  END
> <chemblId>
CHEMBL103983

> <bioactivity__type>
Ki

> <units>
nM

> <value>
41.0

$$$$

  CDK     11271518242D 0   0.00000     0.00000     0

 25 28  0  0  0  0              1 V2000 
    0.0009    5.3140    0.0000 Cl  0  0  0  0  0  0  0  0  0  0  0  0
   -1.2983    4.5643    0.0000 C   0  0  0  0  0  0  0  0  0  0  0  0
   -2.5972    5.3145    0.0000 C   0  0  0  0  0  0  0  0  0  0  0  0
   -3.8964    4.5648    0.0000 C   0  0  0  0  0  0  0  0  0  0  0  0
   -3.8967    3.0648    0.0000 C   0  0  0  0  0  0  0  0  0  0  0  0
   -2.5978    2.3145    0.0000 C   0  0  0  0  0  0  0  0  0  0  0  0
   -1.2986    3.0643    0.0000 C   0  0  0  0  0  0  0  0  0  0  0  0
    0.0003    2.3140    0.0000 C   0  0  0  0  0  0  0  0  0  0  0  0
    1.4775    2.0532    0.0000 C   0  0  0  0  0  0  0  0  0  0  0  0
    1.9902    0.6436    0.0000 C   0  0  0  0  0  0  0  0  0  0  0  0
    3.4674    0.3828    0.0000 C   0  0  0  0  0  0  0  0  0  0  0  0
    4.4318    1.5317    0.0000 C   0  0  0  0  0  0  0  0  0  0  0  0
    3.9190    2.9414    0.0000 C   0  0  0  0  0  0  0  0  0  0  0  0
    2.4419    3.2021    0.0000 C   0  0  0  0  0  0  0  0  0  0  0  0
    0.5136    3.7234    0.0000 C   0  0  0  0  0  0  0  0  0  0  0  0
    1.9909    3.9836    0.0000 C   0  0  0  0  0  0  0  0  0  0  0  0
    2.5042    5.3931    0.0000 C   0  0  0  0  0  0  0  0  0  0  0  0
    1.5402    6.5423    0.0000 C   0  0  0  0  0  0  0  0  0  0  0  0
    0.0630    6.2821    0.0000 C   0  0  0  0  0  0  0  0  0  0  0  0
   -0.4504    4.8727    0.0000 C   0  0  0  0  0  0  0  0  0  0  0  0
    0.0000    0.8140    0.0000 N   0  0  0  0  0  0  0  0  0  0  0  0
   -1.2140   -0.0680    0.0000 C   0  0  0  0  0  0  0  0  0  0  0  0
   -0.7500   -1.4950    0.0000 C   0  0  0  0  0  0  0  0  0  0  0  0
    0.7500   -1.4950    0.0000 N   0  0  0  0  0  0  0  0  0  0  0  0
    1.2130   -0.0680    0.0000 C   0  0  0  0  0  0  0  0  0  0  0  0
  1  2  1  0  0  0  0
  2  3  2  0  0  0  0
  3  4  1  0  0  0  0
  4  5  2  0  0  0  0
  5  6  1  0  0  0  0
  6  7  2  0  0  0  0
  2  7  1  0  0  0  0
  7  8  1  0  0  0  0
  8  9  1  0  0  0  0
  9 10  2  0  0  0  0
 10 11  1  0  0  0  0
 11 12  2  0  0  0  0
 12 13  1  0  0  0  0
 13 14  2  0  0  0  0
  9 14  1  0  0  0  0
  8 15  1  0  0  0  0
 15 16  2  0  0  0  0
 16 17  1  0  0  0  0
 17 18  2  0  0  0  0
 18 19  1  0  0  0  0
 19 20  2  0  0  0  0
 15 20  1  0  0  0  0
  8 21  1  0  0  0  0
 21 22  1  0  0  0  0
 22 23  2  0  0  0  0
 23 24  1  0  0  0  0
 24 25  2  0  0  0  0
 21 25  1  0  0  0  0
M  END
> <chemblId>
CHEMBL104

> <bioactivity__type>
Ki

> <units>
nM

> <value>
4062.0

$$$$

  CDK     11271518242D 0   0.00000     0.00000     0

 27 30  0  0  0  0              1 V2000 
   -2.5531    2.4968    0.0000 C   0  0  0  0  0  0  0  0  0  0  0  0
   -1.4420    1.4890    0.0000 C   0  0  0  0  0  0  0  0  0  0  0  0
    0.0260    1.8020    0.0000 C   0  0  0  0  0  0  0  0  0  0  0  0
    0.7700    0.5080    0.0000 C   0  0  0  0  0  0  0  0  0  0  0  0
    2.2380    0.1890    0.0000 C   0  0  0  0  0  0  0  0  0  0  0  0
    2.6950   -1.2360    0.0000 C   0  0  0  0  0  0  0  0  0  0  0  0
    1.6950   -2.3480    0.0000 C   0  0  0  0  0  0  0  0  0  0  0  0
    0.2260   -2.0290    0.0000 C   0  0  0  0  0  0  0  0  0  0  0  0
   -0.2360   -0.6050    0.0000 C   0  0  0  0  0  0  0  0  0  0  0  0
   -1.6110   -0.0050    0.0000 N   0  0  0  0  0  0  0  0  0  0  0  0
   -2.9102   -0.7547    0.0000 C   0  0  0  0  0  0  0  0  0  0  0  0
   -2.9106   -2.2547    0.0000 O   0  0  0  0  0  0  0  0  0  0  0  0
   -4.2091   -0.0044    0.0000 C   0  0  0  0  0  0  0  0  0  0  0  0
   -5.5083   -0.7540    0.0000 N   0  0  0  0  0  0  0  0  0  0  0  0
   -6.8072   -0.0037    0.0000 C   0  0  0  0  0  0  0  0  0  0  0  0
   -8.1064   -0.7534    0.0000 C   0  0  0  0  0  0  0  0  0  0  0  0
   -8.1068   -2.2534    0.0000 N   0  0  0  0  0  0  0  0  0  0  0  0
   -9.4060   -3.0031    0.0000 C   0  0  0  0  0  0  0  0  0  0  0  0
  -10.7048   -2.2527    0.0000 C   0  0  0  0  0  0  0  0  0  0  0  0
  -10.7045   -0.7527    0.0000 C   0  0  0  0  0  0  0  0  0  0  0  0
  -12.0033   -0.0024    0.0000 C   0  0  0  0  0  0  0  0  0  0  0  0
  -13.3025   -0.7521    0.0000 C   0  0  0  0  0  0  0  0  0  0  0  0
  -14.6014   -0.0018    0.0000 F   0  0  0  0  0  0  0  0  0  0  0  0
  -13.3029   -2.2521    0.0000 C   0  0  0  0  0  0  0  0  0  0  0  0
  -12.0041   -3.0024    0.0000 C   0  0  0  0  0  0  0  0  0  0  0  0
   -6.8079   -3.0037    0.0000 C   0  0  0  0  0  0  0  0  0  0  0  0
   -5.5087   -2.2540    0.0000 C   0  0  0  0  0  0  0  0  0  0  0  0
  2  1  1  6  0  0  0
  2  3  1  0  0  0  0
  3  4  1  0  0  0  0
  4  5  2  0  0  0  0
  5  6  1  0  0  0  0
  6  7  2  0  0  0  0
  7  8  1  0  0  0  0
  8  9  2  0  0  0  0
  4  9  1  0  0  0  0
  9 10  1  0  0  0  0
  2 10  1  0  0  0  0
 10 11  1  0  0  0  0
 11 12  2  0  0  0  0
 11 13  1  0  0  0  0
 13 14  1  0  0  0  0
 14 15  1  0  0  0  0
 15 16  1  0  0  0  0
 16 17  1  0  0  0  0
 17 18  1  0  0  0  0
 18 19  1  0  0  0  0
 19 20  2  0  0  0  0
 20 21  1  0  0  0  0
 21 22  2  0  0  0  0
 22 23  1  0  0  0  0
 22 24  1  0  0  0  0
 24 25  2  0  0  0  0
 19 25  1  0  0  0  0
 17 26  1  0  0  0  0
 26 27  1  0  0  0  0
 14 27  1  0  0  0  0
M  END
> <chemblId>
CHEMBL104058

> <bioactivity__type>
Ki

> <units>
nM

> <value>
286.0

$$$$

  CDK     11271518242D 0   0.00000     0.00000     0

 26 29  0  0  0  0              1 V2000 
   11.3720    9.9061    0.0000 Cl  0  0  0  0  0  0  0  0  0  0  0  0
    9.9048    9.5941    0.0000 C   0  0  0  0  0  0  0  0  0  0  0  0
    8.9010   10.7087    0.0000 C   0  0  0  0  0  0  0  0  0  0  0  0
    7.4338   10.3967    0.0000 C   0  0  0  0  0  0  0  0  0  0  0  0
    6.9704    8.9701    0.0000 C   0  0  0  0  0  0  0  0  0  0  0  0
    5.5032    8.6581    0.0000 C   0  0  0  0  0  0  0  0  0  0  0  0
    5.0398    7.2315    0.0000 N   0  0  0  0  0  0  0  0  0  0  0  0
    3.5726    6.9195    0.0000 C   0  0  0  0  0  0  0  0  0  0  0  0
    3.1092    5.4929    0.0000 C   0  0  0  0  0  0  0  0  0  0  0  0
    4.1130    4.3782    0.0000 N   0  0  0  0  0  0  0  0  0  0  0  0
    3.6496    2.9516    0.0000 C   0  0  0  0  0  0  0  0  0  0  0  0
    2.1824    2.6396    0.0000 C   0  0  0  0  0  0  0  0  0  0  0  0
    1.7190    1.2130    0.0000 N   0  0  0  0  0  0  0  0  0  0  0  0
    2.6010    0.0000    0.0000 C   0  0  0  0  0  0  0  0  0  0  0  0
    4.1010    0.0003    0.0000 O   0  0  0  0  0  0  0  0  0  0  0  0
    1.7190   -1.2140    0.0000 O   0  0  0  0  0  0  0  0  0  0  0  0
    0.2930   -0.7500    0.0000 C   0  0  0  0  0  0  0  0  0  0  0  0
   -1.0070   -1.5000    0.0000 C   0  0  0  0  0  0  0  0  0  0  0  0
   -2.3050   -0.7500    0.0000 C   0  0  0  0  0  0  0  0  0  0  0  0
   -2.3050    0.7500    0.0000 C   0  0  0  0  0  0  0  0  0  0  0  0
   -1.0070    1.5000    0.0000 C   0  0  0  0  0  0  0  0  0  0  0  0
    0.2930    0.7500    0.0000 C   0  0  0  0  0  0  0  0  0  0  0  0
    5.5802    4.6902    0.0000 C   0  0  0  0  0  0  0  0  0  0  0  0
    6.0436    6.1169    0.0000 C   0  0  0  0  0  0  0  0  0  0  0  0
    7.9742    7.8555    0.0000 C   0  0  0  0  0  0  0  0  0  0  0  0
    9.4414    8.1675    0.0000 C   0  0  0  0  0  0  0  0  0  0  0  0
  1  2  1  0  0  0  0
  2  3  2  0  0  0  0
  3  4  1  0  0  0  0
  4  5  2  0  0  0  0
  5  6  1  0  0  0  0
  6  7  1  0  0  0  0
  7  8  1  0  0  0  0
  8  9  1  0  0  0  0
  9 10  1  0  0  0  0
 10 11  1  0  0  0  0
 11 12  1  0  0  0  0
 12 13  1  0  0  0  0
 13 14  1  0  0  0  0
 14 15  2  0  0  0  0
 14 16  1  0  0  0  0
 16 17  1  0  0  0  0
 17 18  2  0  0  0  0
 18 19  1  0  0  0  0
 19 20  2  0  0  0  0
 20 21  1  0  0  0  0
 21 22  2  0  0  0  0
 13 22  1  0  0  0  0
 17 22  1  0  0  0  0
 10 23  1  0  0  0  0
 23 24  1  0  0  0  0
  7 24  1  0  0  0  0
  5 25  1  0  0  0  0
 25 26  2  0  0  0  0
  2 26  1  0  0  0  0
M  END
> <chemblId>
CHEMBL104063

> <bioactivity__type>
Ki

> <units>
nM

> <value>
8053.0

$$$$

  CDK     11271518242D 0   0.00000     0.00000     0

 17 19  0  0  0  0              1 V2000 
   -1.9470   -3.6030    0.0000 O   0  0  0  0  0  0  0  0  0  0  0  0
   -1.9470   -2.1030    0.0000 C   0  0  0  0  0  0  0  0  0  0  0  0
   -3.2460   -1.3530    0.0000 C   0  0  0  0  0  0  0  0  0  0  0  0
   -3.2460    0.1470    0.0000 C   0  0  0  0  0  0  0  0  0  0  0  0
   -1.9470    0.8970    0.0000 C   0  0  0  0  0  0  0  0  0  0  0  0
   -0.6480    0.1470    0.0000 C   0  0  0  0  0  0  0  0  0  0  0  0
    0.6510    0.8970    0.0000 C   0  0  0  0  0  0  0  0  0  0  0  0
    0.9630    2.3640    0.0000 C   0  0  0  0  0  0  0  0  0  0  0  0
    2.4540    2.5200    0.0000 C   0  0  0  0  0  0  0  0  0  0  0  0
    3.0640    1.1500    0.0000 N   0  0  0  0  0  0  0  0  0  0  0  0
    4.5312    0.8381    0.0000 C   0  0  0  0  0  0  0  0  0  0  0  0
    5.5349    1.9528    0.0000 C   0  0  0  0  0  0  0  0  0  0  0  0
    7.0021    1.6410    0.0000 C   0  0  0  0  0  0  0  0  0  0  0  0
    1.9500    0.1470    0.0000 C   0  0  0  0  0  0  0  0  0  0  0  0
    1.9500   -1.3530    0.0000 C   0  0  0  0  0  0  0  0  0  0  0  0
    0.6510   -2.1030    0.0000 C   0  0  0  0  0  0  0  0  0  0  0  0
   -0.6480   -1.3530    0.0000 C   0  0  0  0  0  0  0  0  0  0  0  0
  1  2  1  0  0  0  0
  2  3  2  0  0  0  0
  3  4  1  0  0  0  0
  4  5  2  0  0  0  0
  5  6  1  0  0  0  0
  6  7  1  0  0  0  0
  7  8  1  0  0  0  0
  8  9  1  0  0  0  0
  9 10  1  0  0  0  0
 10 11  1  0  0  0  0
 11 12  1  0  0  0  0
 12 13  2  0  0  0  0
 10 14  1  0  0  0  0
  7 14  1  0  0  0  0
 14 15  1  6  0  0  0
 15 16  1  0  0  0  0
 16 17  1  0  0  0  0
  2 17  1  0  0  0  0
  6 17  2  0  0  0  0
M  END
> <chemblId>
CHEMBL10408

> <bioactivity__type>
Ki

> <units>
nM

> <value>
108.0

$$$$

  CDK     11271518242D 0   0.00000     0.00000     0

 26 29  0  0  0  0              1 V2000 
   -0.3758   -6.7570    0.0000 C   0  0  0  0  0  0  0  0  0  0  0  0
   -0.3761   -5.2570    0.0000 N   0  0  0  0  0  0  0  0  0  0  0  0
    0.9228   -4.5067    0.0000 C   0  0  0  0  0  0  0  0  0  0  0  0
    0.9225   -3.0067    0.0000 C   0  0  0  0  0  0  0  0  0  0  0  0
   -0.3767   -2.2570    0.0000 C   0  0  0  0  0  0  0  0  0  0  0  0
   -1.6756   -3.0073    0.0000 C   0  0  0  0  0  0  0  0  0  0  0  0
   -1.6753   -4.5073    0.0000 C   0  0  0  0  0  0  0  0  0  0  0  0
   -0.3770   -0.7570    0.0000 N   0  0  0  0  0  0  0  0  0  0  0  0
   -1.5910    0.1250    0.0000 C   0  0  0  0  0  0  0  0  0  0  0  0
   -1.1270    1.5510    0.0000 C   0  0  0  0  0  0  0  0  0  0  0  0
    0.3730    1.5510    0.0000 C   0  0  0  0  0  0  0  0  0  0  0  0
    0.8360    0.1250    0.0000 C   0  0  0  0  0  0  0  0  0  0  0  0
    2.2626   -0.3384    0.0000 C   0  0  0  0  0  0  0  0  0  0  0  0
    3.6892   -0.8018    0.0000 C   0  0  0  0  0  0  0  0  0  0  0  0
    5.1159   -1.2652    0.0000 C   0  0  0  0  0  0  0  0  0  0  0  0
    5.4279   -2.7324    0.0000 C   0  0  0  0  0  0  0  0  0  0  0  0
    6.8545   -3.1958    0.0000 C   0  0  0  0  0  0  0  0  0  0  0  0
    7.9691   -2.1920    0.0000 C   0  0  0  0  0  0  0  0  0  0  0  0
    7.6571   -0.7248    0.0000 C   0  0  0  0  0  0  0  0  0  0  0  0
    6.2305   -0.2614    0.0000 C   0  0  0  0  0  0  0  0  0  0  0  0
   -1.6747   -7.5073    0.0000 C   0  0  0  0  0  0  0  0  0  0  0  0
   -2.9739   -6.7575    0.0000 C   0  0  0  0  0  0  0  0  0  0  0  0
   -4.2728   -7.5078    0.0000 C   0  0  0  0  0  0  0  0  0  0  0  0
   -4.2725   -9.0078    0.0000 C   0  0  0  0  0  0  0  0  0  0  0  0
   -2.9733   -9.7575    0.0000 C   0  0  0  0  0  0  0  0  0  0  0  0
   -1.6744   -9.0073    0.0000 C   0  0  0  0  0  0  0  0  0  0  0  0
  1  2  1  0  0  0  0
  2  3  1  0  0  0  0
  3  4  1  0  0  0  0
  4  5  1  0  0  0  0
  5  6  1  0  0  0  0
  6  7  1  0  0  0  0
  2  7  1  0  0  0  0
  5  8  1  0  0  0  0
  8  9  1  0  0  0  0
  9 10  2  0  0  0  0
 10 11  1  0  0  0  0
 11 12  2  0  0  0  0
  8 12  1  0  0  0  0
 12 13  1  0  0  0  0
 13 14  3  0  0  0  0
 14 15  1  0  0  0  0
 15 16  2  0  0  0  0
 16 17  1  0  0  0  0
 17 18  2  0  0  0  0
 18 19  1  0  0  0  0
 19 20  2  0  0  0  0
 15 20  1  0  0  0  0
  1 21  1  0  0  0  0
 21 22  2  0  0  0  0
 22 23  1  0  0  0  0
 23 24  2  0  0  0  0
 24 25  1  0  0  0  0
 25 26  2  0  0  0  0
 21 26  1  0  0  0  0
M  END
> <chemblId>
CHEMBL104092

> <bioactivity__type>
Ki

> <units>
nM

> <value>
9150.0

$$$$

  CDK     11271518242D 0   0.00000     0.00000     0

 17 18  0  0  0  0              1 V2000 
   -8.8012   -1.5000    0.0000 C   0  0  0  0  0  0  0  0  0  0  0  0
   -7.5022   -0.7500    0.0000 C   0  0  0  0  0  0  0  0  0  0  0  0
   -6.2031   -1.5000    0.0000 C   0  0  0  0  0  0  0  0  0  0  0  0
   -4.9041   -0.7500    0.0000 N   0  0  0  0  0  0  0  0  0  0  0  0
   -4.9041    0.7500    0.0000 C   0  0  0  0  0  0  0  0  0  0  0  0
   -6.2031    1.5000    0.0000 C   0  0  0  0  0  0  0  0  0  0  0  0
   -7.5021    0.7500    0.0000 C   0  0  0  0  0  0  0  0  0  0  0  0
   -3.6050   -1.5000    0.0000 C   0  0  0  0  0  0  0  0  0  0  0  0
   -2.3060   -0.7500    0.0000 C   0  0  0  0  0  0  0  0  0  0  0  0
   -2.3060    0.7500    0.0000 C   0  0  0  0  0  0  0  0  0  0  0  0
   -1.0070    1.5000    0.0000 C   0  0  0  0  0  0  0  0  0  0  0  0
    0.2930    0.7500    0.0000 C   0  0  0  0  0  0  0  0  0  0  0  0
    1.7190    1.2140    0.0000 S   0  0  0  0  0  0  0  0  0  0  0  0
    2.6010    0.0000    0.0000 C   0  0  0  0  0  0  0  0  0  0  0  0
    1.7190   -1.2140    0.0000 C   0  0  0  0  0  0  0  0  0  0  0  0
    0.2930   -0.7500    0.0000 C   0  0  0  0  0  0  0  0  0  0  0  0
   -1.0070   -1.5000    0.0000 C   0  0  0  0  0  0  0  0  0  0  0  0
  1  2  1  0  0  0  0
  2  3  1  0  0  0  0
  3  4  1  0  0  0  0
  4  5  1  0  0  0  0
  5  6  1  0  0  0  0
  6  7  1  0  0  0  0
  4  8  1  0  0  0  0
  8  9  1  0  0  0  0
  9 10  1  0  0  0  0
 10 11  1  0  0  0  0
 11 12  1  0  0  0  0
 12 13  1  0  0  0  0
 13 14  1  0  0  0  0
 14 15  2  0  0  0  0
 15 16  1  0  0  0  0
 12 16  2  0  0  0  0
 16 17  1  0  0  0  0
  9 17  1  0  0  0  0
M  END
> <chemblId>
CHEMBL104135

> <bioactivity__type>
Ki

> <units>
nM

> <value>
2037.0

$$$$

  CDK     11271518242D 0   0.00000     0.00000     0

 28 31  0  0  0  0              1 V2000 
    1.7039   -3.4058    0.0000 C   0  0  0  0  0  0  0  0  0  0  0  0
    2.6272   -4.5880    0.0000 C   0  0  0  0  0  0  0  0  0  0  0  0
    2.0650   -5.9786    0.0000 C   0  0  0  0  0  0  0  0  0  0  0  0
    2.9882   -7.1608    0.0000 N   0  0  0  0  0  0  0  0  0  0  0  0
    2.4260   -8.5515    0.0000 C   0  0  0  0  0  0  0  0  0  0  0  0
    3.3493   -9.7337    0.0000 C   0  0  0  0  0  0  0  0  0  0  0  0
    2.7871  -11.1244    0.0000 C   0  0  0  0  0  0  0  0  0  0  0  0
    3.7103  -12.3066    0.0000 C   0  0  0  0  0  0  0  0  0  0  0  0
    5.1958  -12.0981    0.0000 C   0  0  0  0  0  0  0  0  0  0  0  0
    6.1190  -13.2803    0.0000 Cl  0  0  0  0  0  0  0  0  0  0  0  0
    5.7580  -10.7075    0.0000 C   0  0  0  0  0  0  0  0  0  0  0  0
    4.8347   -9.5253    0.0000 C   0  0  0  0  0  0  0  0  0  0  0  0
    4.4737   -6.9524    0.0000 C   0  0  0  0  0  0  0  0  0  0  0  0
    5.0359   -5.5617    0.0000 C   0  0  0  0  0  0  0  0  0  0  0  0
    4.1126   -4.3795    0.0000 N   0  3  0  0  0  0  0  0  0  0  0  0
    5.4372   -3.6756    0.0000 C   0  0  0  0  0  0  0  0  0  0  0  0
    3.6494   -2.9528    0.0000 C   0  0  0  0  0  0  0  0  0  0  0  0
    2.1822   -2.6407    0.0000 C   0  0  0  0  0  0  0  0  0  0  0  0
    1.1783   -3.7552    0.0000 O   0  0  0  0  0  0  0  0  0  0  0  0
    1.7190   -1.2140    0.0000 N   0  0  0  0  0  0  0  0  0  0  0  0
    2.6010   -0.0000    0.0000 C   0  0  0  0  0  0  0  0  0  0  0  0
    1.7190    1.2130    0.0000 C   0  0  0  0  0  0  0  0  0  0  0  0
    0.2930    0.7500    0.0000 C   0  0  0  0  0  0  0  0  0  0  0  0
   -1.0070    1.5000    0.0000 C   0  0  0  0  0  0  0  0  0  0  0  0
   -2.3060    0.7500    0.0000 C   0  0  0  0  0  0  0  0  0  0  0  0
   -2.3060   -0.7500    0.0000 C   0  0  0  0  0  0  0  0  0  0  0  0
   -1.0070   -1.5000    0.0000 C   0  0  0  0  0  0  0  0  0  0  0  0
    0.2930   -0.7500    0.0000 C   0  0  0  0  0  0  0  0  0  0  0  0
  2  1  1  1  0  0  0
  2  3  1  0  0  0  0
  3  4  1  0  0  0  0
  4  5  1  0  0  0  0
  5  6  1  0  0  0  0
  6  7  2  0  0  0  0
  7  8  1  0  0  0  0
  8  9  2  0  0  0  0
  9 10  1  0  0  0  0
  9 11  1  0  0  0  0
 11 12  2  0  0  0  0
  6 12  1  0  0  0  0
  4 13  1  0  0  0  0
 13 14  1  0  0  0  0
 14 15  1  0  0  0  0
  2 15  1  0  0  0  0
 15 16  1  1  0  0  0
 15 17  1  0  0  0  0
 17 18  1  0  0  0  0
 18 19  2  0  0  0  0
 18 20  1  0  0  0  0
 20 21  1  0  0  0  0
 21 22  1  0  0  0  0
 22 23  1  0  0  0  0
 23 24  2  0  0  0  0
 24 25  1  0  0  0  0
 25 26  2  0  0  0  0
 26 27  1  0  0  0  0
 27 28  2  0  0  0  0
 20 28  1  0  0  0  0
 23 28  1  0  0  0  0
M  END
> <chemblId>
CHEMBL104138

> <bioactivity__type>
Ki

> <units>
nM

> <value>
4742.0

$$$$

  CDK     11271518242D 0   0.00000     0.00000     0

 27 30  0  0  0  0              1 V2000 
   -2.5531    2.4968    0.0000 C   0  0  0  0  0  0  0  0  0  0  0  0
   -1.4420    1.4890    0.0000 C   0  0  0  0  0  0  0  0  0  0  0  0
    0.0260    1.8020    0.0000 C   0  0  0  0  0  0  0  0  0  0  0  0
    0.7700    0.5080    0.0000 C   0  0  0  0  0  0  0  0  0  0  0  0
    2.2380    0.1890    0.0000 C   0  0  0  0  0  0  0  0  0  0  0  0
    2.6950   -1.2360    0.0000 C   0  0  0  0  0  0  0  0  0  0  0  0
    1.6950   -2.3480    0.0000 C   0  0  0  0  0  0  0  0  0  0  0  0
    0.2260   -2.0290    0.0000 C   0  0  0  0  0  0  0  0  0  0  0  0
   -0.2360   -0.6050    0.0000 C   0  0  0  0  0  0  0  0  0  0  0  0
   -1.6110   -0.0050    0.0000 N   0  0  0  0  0  0  0  0  0  0  0  0
   -2.9102   -0.7547    0.0000 C   0  0  0  0  0  0  0  0  0  0  0  0
   -2.9106   -2.2547    0.0000 O   0  0  0  0  0  0  0  0  0  0  0  0
   -4.2091   -0.0044    0.0000 C   0  0  0  0  0  0  0  0  0  0  0  0
   -5.5083   -0.7540    0.0000 C   0  0  0  0  0  0  0  0  0  0  0  0
   -6.8072   -0.0037    0.0000 C   0  0  0  0  0  0  0  0  0  0  0  0
   -8.1064   -0.7534    0.0000 C   0  0  0  0  0  0  0  0  0  0  0  0
   -8.1068   -2.2534    0.0000 N   0  0  0  0  0  0  0  0  0  0  0  0
   -9.4060   -3.0031    0.0000 C   0  0  0  0  0  0  0  0  0  0  0  0
  -10.7048   -2.2527    0.0000 C   0  0  0  0  0  0  0  0  0  0  0  0
  -10.7045   -0.7527    0.0000 C   0  0  0  0  0  0  0  0  0  0  0  0
  -12.0033   -0.0024    0.0000 C   0  0  0  0  0  0  0  0  0  0  0  0
  -13.3025   -0.7521    0.0000 C   0  0  0  0  0  0  0  0  0  0  0  0
  -13.3029   -2.2521    0.0000 C   0  0  0  0  0  0  0  0  0  0  0  0
  -12.0041   -3.0024    0.0000 C   0  0  0  0  0  0  0  0  0  0  0  0
  -12.0044   -4.5024    0.0000 F   0  0  0  0  0  0  0  0  0  0  0  0
   -6.8079   -3.0037    0.0000 C   0  0  0  0  0  0  0  0  0  0  0  0
   -5.5087   -2.2540    0.0000 C   0  0  0  0  0  0  0  0  0  0  0  0
  1  2  1  0  0  0  0
  2  3  1  0  0  0  0
  3  4  1  0  0  0  0
  4  5  2  0  0  0  0
  5  6  1  0  0  0  0
  6  7  2  0  0  0  0
  7  8  1  0  0  0  0
  8  9  2  0  0  0  0
  4  9  1  0  0  0  0
  9 10  1  0  0  0  0
  2 10  1  0  0  0  0
 10 11  1  0  0  0  0
 11 12  2  0  0  0  0
 11 13  1  0  0  0  0
 13 14  1  0  0  0  0
 14 15  1  0  0  0  0
 15 16  1  0  0  0  0
 16 17  1  0  0  0  0
 17 18  1  0  0  0  0
 18 19  1  0  0  0  0
 19 20  2  0  0  0  0
 20 21  1  0  0  0  0
 21 22  2  0  0  0  0
 22 23  1  0  0  0  0
 23 24  2  0  0  0  0
 19 24  1  0  0  0  0
 24 25  1  0  0  0  0
 17 26  1  0  0  0  0
 26 27  1  0  0  0  0
 14 27  1  0  0  0  0
M  END
> <chemblId>
CHEMBL104155

> <bioactivity__type>
Ki

> <units>
nM

> <value>
1414.0

$$$$

  CDK     11271518242D 0   0.00000     0.00000     0

 30 33  0  0  0  0              1 V2000 
    1.2990    3.0000    0.0000 C   0  0  0  0  0  0  0  0  0  0  0  0
    1.2990    1.5000    0.0000 C   0  0  0  0  0  0  0  0  0  0  0  0
    2.5980    0.7500    0.0000 C   0  0  0  0  0  0  0  0  0  0  0  0
    2.5980   -0.7500    0.0000 C   0  0  0  0  0  0  0  0  0  0  0  0
    3.1110   -2.1595    0.0000 C   0  0  0  0  0  0  0  0  0  0  0  0
    4.0752   -0.4895    0.0000 C   0  0  0  0  0  0  0  0  0  0  0  0
    1.2990   -1.5000    0.0000 N   0  0  0  0  0  0  0  0  0  0  0  0
    1.2990   -3.0000    0.0000 C   0  0  0  0  0  0  0  0  0  0  0  0
   -0.0000   -3.7500    0.0000 O   0  0  0  0  0  0  0  0  0  0  0  0
    2.5980   -3.7500    0.0000 C   0  0  0  0  0  0  0  0  0  0  0  0
    2.5980   -5.2500    0.0000 N   0  0  0  0  0  0  0  0  0  0  0  0
    1.2990   -6.0000    0.0000 C   0  0  0  0  0  0  0  0  0  0  0  0
    1.2990   -7.5000    0.0000 C   0  0  0  0  0  0  0  0  0  0  0  0
    2.5980   -8.2500    0.0000 N   0  0  0  0  0  0  0  0  0  0  0  0
    2.5980   -9.7500    0.0000 C   0  0  0  0  0  0  0  0  0  0  0  0
    3.8971  -10.5000    0.0000 C   0  0  0  0  0  0  0  0  0  0  0  0
    3.8971  -12.0000    0.0000 C   0  0  0  0  0  0  0  0  0  0  0  0
    5.1961  -12.7500    0.0000 C   0  0  0  0  0  0  0  0  0  0  0  0
    6.4952  -12.0000    0.0000 C   0  0  0  0  0  0  0  0  0  0  0  0
    7.7942  -12.7500    0.0000 Cl  0  0  0  0  0  0  0  0  0  0  0  0
    6.4952  -10.5000    0.0000 C   0  0  0  0  0  0  0  0  0  0  0  0
    5.1961   -9.7500    0.0000 C   0  0  0  0  0  0  0  0  0  0  0  0
    3.8971   -7.5000    0.0000 C   0  0  0  0  0  0  0  0  0  0  0  0
    3.8971   -6.0000    0.0000 C   0  0  0  0  0  0  0  0  0  0  0  0
   -0.0000   -0.7500    0.0000 C   0  0  0  0  0  0  0  0  0  0  0  0
   -1.2990   -1.5000    0.0000 C   0  0  0  0  0  0  0  0  0  0  0  0
   -2.5980   -0.7500    0.0000 C   0  0  0  0  0  0  0  0  0  0  0  0
   -2.5980    0.7500    0.0000 C   0  0  0  0  0  0  0  0  0  0  0  0
   -1.2990    1.5000    0.0000 C   0  0  0  0  0  0  0  0  0  0  0  0
   -0.0000    0.7500    0.0000 C   0  0  0  0  0  0  0  0  0  0  0  0
  1  2  1  0  0  0  0
  2  3  1  0  0  0  0
  3  4  1  0  0  0  0
  4  5  1  0  0  0  0
  4  6  1  0  0  0  0
  4  7  1  0  0  0  0
  7  8  1  0  0  0  0
  8  9  2  0  0  0  0
  8 10  1  0  0  0  0
 10 11  1  0  0  0  0
 11 12  1  0  0  0  0
 12 13  1  0  0  0  0
 13 14  1  0  0  0  0
 14 15  1  0  0  0  0
 15 16  1  0  0  0  0
 16 17  2  0  0  0  0
 17 18  1  0  0  0  0
 18 19  2  0  0  0  0
 19 20  1  0  0  0  0
 19 21  1  0  0  0  0
 21 22  2  0  0  0  0
 16 22  1  0  0  0  0
 14 23  1  0  0  0  0
 23 24  1  0  0  0  0
 11 24  1  0  0  0  0
  7 25  1  0  0  0  0
 25 26  2  0  0  0  0
 26 27  1  0  0  0  0
 27 28  2  0  0  0  0
 28 29  1  0  0  0  0
 29 30  2  0  0  0  0
  2 30  1  0  0  0  0
 25 30  1  0  0  0  0
M  END
> <chemblId>
CHEMBL104160

> <bioactivity__type>
Ki

> <units>
nM

> <value>
35.0

$$$$

  CDK     11271518242D 0   0.00000     0.00000     0

 27 30  0  0  0  0              1 V2000 
    7.7821  -12.7509    0.0000 Cl  0  0  0  0  0  0  0  0  0  0  0  0
    6.4829  -12.0011    0.0000 C   0  0  0  0  0  0  0  0  0  0  0  0
    6.4827  -10.5011    0.0000 C   0  0  0  0  0  0  0  0  0  0  0  0
    5.1835   -9.7513    0.0000 C   0  0  0  0  0  0  0  0  0  0  0  0
    3.8846  -10.5016    0.0000 C   0  0  0  0  0  0  0  0  0  0  0  0
    2.5854   -9.7518    0.0000 C   0  0  0  0  0  0  0  0  0  0  0  0
    2.5852   -8.2518    0.0000 N   0  0  0  0  0  0  0  0  0  0  0  0
    3.8841   -7.5016    0.0000 C   0  0  0  0  0  0  0  0  0  0  0  0
    3.8838   -6.0016    0.0000 C   0  0  0  0  0  0  0  0  0  0  0  0
    2.5847   -5.2518    0.0000 N   0  0  0  0  0  0  0  0  0  0  0  0
    2.5844   -3.7518    0.0000 C   0  0  0  0  0  0  0  0  0  0  0  0
    1.2853   -3.0020    0.0000 C   0  0  0  0  0  0  0  0  0  0  0  0
   -0.0137   -3.7522    0.0000 O   0  0  0  0  0  0  0  0  0  0  0  0
    1.2850   -1.5020    0.0000 N   0  0  0  0  0  0  0  0  0  0  0  0
    2.5810   -0.7480    0.0000 C   0  0  0  0  0  0  0  0  0  0  0  0
    2.5810    0.7600    0.0000 C   0  0  0  0  0  0  0  0  0  0  0  0
    1.2850    1.4840    0.0000 O   0  0  0  0  0  0  0  0  0  0  0  0
   -0.0120    0.7600    0.0000 C   0  0  0  0  0  0  0  0  0  0  0  0
   -1.2790    1.4840    0.0000 C   0  0  0  0  0  0  0  0  0  0  0  0
   -2.5750    0.7600    0.0000 C   0  0  0  0  0  0  0  0  0  0  0  0
   -2.5750   -0.7480    0.0000 C   0  0  0  0  0  0  0  0  0  0  0  0
   -1.2790   -1.5020    0.0000 C   0  0  0  0  0  0  0  0  0  0  0  0
   -0.0120   -0.7480    0.0000 C   0  0  0  0  0  0  0  0  0  0  0  0
    1.2858   -6.0020    0.0000 C   0  0  0  0  0  0  0  0  0  0  0  0
    1.2860   -7.5020    0.0000 C   0  0  0  0  0  0  0  0  0  0  0  0
    3.8848  -12.0016    0.0000 C   0  0  0  0  0  0  0  0  0  0  0  0
    5.1840  -12.7513    0.0000 C   0  0  0  0  0  0  0  0  0  0  0  0
  1  2  1  0  0  0  0
  2  3  2  0  0  0  0
  3  4  1  0  0  0  0
  4  5  2  0  0  0  0
  5  6  1  0  0  0  0
  6  7  1  0  0  0  0
  7  8  1  0  0  0  0
  8  9  1  0  0  0  0
  9 10  1  0  0  0  0
 10 11  1  0  0  0  0
 11 12  1  0  0  0  0
 12 13  2  0  0  0  0
 12 14  1  0  0  0  0
 14 15  1  0  0  0  0
 15 16  1  0  0  0  0
 16 17  1  0  0  0  0
 17 18  1  0  0  0  0
 18 19  2  0  0  0  0
 19 20  1  0  0  0  0
 20 21  2  0  0  0  0
 21 22  1  0  0  0  0
 22 23  2  0  0  0  0
 14 23  1  0  0  0  0
 18 23  1  0  0  0  0
 10 24  1  0  0  0  0
 24 25  1  0  0  0  0
  7 25  1  0  0  0  0
  5 26  1  0  0  0  0
 26 27  2  0  0  0  0
  2 27  1  0  0  0  0
M  END
> <chemblId>
CHEMBL104196

> <bioactivity__type>
Ki

> <units>
nM

> <value>
2610.0

$$$$

  CDK     11271518242D 0   0.00000     0.00000     0

 24 26  0  0  0  0              1 V2000 
    2.7855    6.0427    0.0000 N   0  0  0  0  0  0  0  0  0  0  0  0
    1.9037    4.8292    0.0000 C   0  0  0  0  0  0  0  0  0  0  0  0
    1.0218    3.6158    0.0000 C   0  0  0  0  0  0  0  0  0  0  0  0
    1.6318    2.2454    0.0000 C   0  0  0  0  0  0  0  0  0  0  0  0
    0.7500    1.0320    0.0000 C   0  0  0  0  0  0  0  0  0  0  0  0
   -0.7500    1.0320    0.0000 C   0  0  0  0  0  0  0  0  0  0  0  0
   -1.2140   -0.3940    0.0000 C   0  0  0  0  0  0  0  0  0  0  0  0
    0.0000   -1.2760    0.0000 N   0  0  0  0  0  0  0  0  0  0  0  0
    1.2130   -0.3940    0.0000 C   0  0  0  0  0  0  0  0  0  0  0  0
    0.0003   -2.7760    0.0000 C   0  0  0  0  0  0  0  0  0  0  0  0
   -1.2986   -3.5263    0.0000 C   0  0  0  0  0  0  0  0  0  0  0  0
   -1.2983   -5.0263    0.0000 C   0  0  0  0  0  0  0  0  0  0  0  0
    0.0009   -5.7760    0.0000 N   0  0  0  0  0  0  0  0  0  0  0  0
    0.0012   -7.2760    0.0000 C   0  0  0  0  0  0  0  0  0  0  0  0
   -1.2977   -8.0263    0.0000 C   0  0  0  0  0  0  0  0  0  0  0  0
   -2.5969   -7.2765    0.0000 C   0  0  0  0  0  0  0  0  0  0  0  0
   -3.8958   -8.0268    0.0000 C   0  0  0  0  0  0  0  0  0  0  0  0
   -3.8955   -9.5268    0.0000 C   0  0  0  0  0  0  0  0  0  0  0  0
   -2.5963  -10.2765    0.0000 C   0  0  0  0  0  0  0  0  0  0  0  0
   -1.2974   -9.5263    0.0000 C   0  0  0  0  0  0  0  0  0  0  0  0
    1.2998   -5.0257    0.0000 C   0  0  0  0  0  0  0  0  0  0  0  0
    1.2995   -3.5257    0.0000 C   0  0  0  0  0  0  0  0  0  0  0  0
   -0.4699    3.7728    0.0000 C   0  0  0  0  0  0  0  0  0  0  0  0
   -1.9617    3.9297    0.0000 N   0  0  0  0  0  0  0  0  0  0  0  0
  1  2  3  0  0  0  0
  2  3  1  0  0  0  0
  3  4  2  0  0  0  0
  4  5  1  0  0  0  0
  5  6  1  0  0  0  0
  6  7  2  0  0  0  0
  7  8  1  0  0  0  0
  8  9  1  0  0  0  0
  5  9  2  0  0  0  0
  8 10  1  0  0  0  0
 10 11  1  0  0  0  0
 11 12  1  0  0  0  0
 12 13  1  0  0  0  0
 13 14  1  0  0  0  0
 14 15  1  0  0  0  0
 15 16  2  0  0  0  0
 16 17  1  0  0  0  0
 17 18  2  0  0  0  0
 18 19  1  0  0  0  0
 19 20  2  0  0  0  0
 15 20  1  0  0  0  0
 13 21  1  0  0  0  0
 21 22  1  0  0  0  0
 10 22  1  0  0  0  0
  3 23  1  0  0  0  0
 23 24  3  0  0  0  0
M  END
> <chemblId>
CHEMBL104201

> <bioactivity__type>
Ki

> <units>
nM

> <value>
15500.0

$$$$

  CDK     11271518242D 0   0.00000     0.00000     0

 27 30  0  0  0  0              1 V2000 
   -2.5531    2.4968    0.0000 C   0  0  0  0  0  0  0  0  0  0  0  0
   -1.4420    1.4890    0.0000 C   0  0  0  0  0  0  0  0  0  0  0  0
    0.0260    1.8020    0.0000 C   0  0  0  0  0  0  0  0  0  0  0  0
    0.7700    0.5080    0.0000 C   0  0  0  0  0  0  0  0  0  0  0  0
    2.2380    0.1890    0.0000 C   0  0  0  0  0  0  0  0  0  0  0  0
    2.6950   -1.2360    0.0000 C   0  0  0  0  0  0  0  0  0  0  0  0
    1.6950   -2.3480    0.0000 C   0  0  0  0  0  0  0  0  0  0  0  0
    0.2260   -2.0290    0.0000 C   0  0  0  0  0  0  0  0  0  0  0  0
   -0.2360   -0.6050    0.0000 C   0  0  0  0  0  0  0  0  0  0  0  0
   -1.6110   -0.0050    0.0000 N   0  0  0  0  0  0  0  0  0  0  0  0
   -2.9102   -0.7547    0.0000 C   0  0  0  0  0  0  0  0  0  0  0  0
   -2.9106   -2.2547    0.0000 O   0  0  0  0  0  0  0  0  0  0  0  0
   -4.2091   -0.0044    0.0000 C   0  0  0  0  0  0  0  0  0  0  0  0
   -5.5083   -0.7540    0.0000 N   0  0  0  0  0  0  0  0  0  0  0  0
   -6.8072   -0.0037    0.0000 C   0  0  0  0  0  0  0  0  0  0  0  0
   -8.1064   -0.7534    0.0000 C   0  0  0  0  0  0  0  0  0  0  0  0
   -8.1068   -2.2534    0.0000 N   0  0  0  0  0  0  0  0  0  0  0  0
   -9.4060   -3.0031    0.0000 C   0  0  0  0  0  0  0  0  0  0  0  0
  -10.7048   -2.2527    0.0000 C   0  0  0  0  0  0  0  0  0  0  0  0
  -10.7045   -0.7527    0.0000 C   0  0  0  0  0  0  0  0  0  0  0  0
  -12.0033   -0.0024    0.0000 C   0  0  0  0  0  0  0  0  0  0  0  0
  -13.3025   -0.7521    0.0000 C   0  0  0  0  0  0  0  0  0  0  0  0
  -13.3029   -2.2521    0.0000 C   0  0  0  0  0  0  0  0  0  0  0  0
  -12.0041   -3.0024    0.0000 C   0  0  0  0  0  0  0  0  0  0  0  0
  -12.0044   -4.5024    0.0000 C   0  0  0  0  0  0  0  0  0  0  0  0
   -6.8079   -3.0037    0.0000 C   0  0  0  0  0  0  0  0  0  0  0  0
   -5.5087   -2.2540    0.0000 C   0  0  0  0  0  0  0  0  0  0  0  0
  1  2  1  0  0  0  0
  2  3  1  0  0  0  0
  3  4  1  0  0  0  0
  4  5  2  0  0  0  0
  5  6  1  0  0  0  0
  6  7  2  0  0  0  0
  7  8  1  0  0  0  0
  8  9  2  0  0  0  0
  4  9  1  0  0  0  0
  9 10  1  0  0  0  0
  2 10  1  0  0  0  0
 10 11  1  0  0  0  0
 11 12  2  0  0  0  0
 11 13  1  0  0  0  0
 13 14  1  0  0  0  0
 14 15  1  0  0  0  0
 15 16  1  0  0  0  0
 16 17  1  0  0  0  0
 17 18  1  0  0  0  0
 18 19  1  0  0  0  0
 19 20  2  0  0  0  0
 20 21  1  0  0  0  0
 21 22  2  0  0  0  0
 22 23  1  0  0  0  0
 23 24  2  0  0  0  0
 19 24  1  0  0  0  0
 24 25  1  0  0  0  0
 17 26  1  0  0  0  0
 26 27  1  0  0  0  0
 14 27  1  0  0  0  0
M  END
> <chemblId>
CHEMBL104256

> <bioactivity__type>
Ki

> <units>
nM

> <value>
1530.0

$$$$

  CDK     11271518242D 0   0.00000     0.00000     0

 28 31  0  0  0  0              1 V2000 
   -2.5531    2.4968    0.0000 C   0  0  0  0  0  0  0  0  0  0  0  0
   -1.4420    1.4890    0.0000 C   0  0  0  0  0  0  0  0  0  0  0  0
    0.0260    1.8020    0.0000 C   0  0  0  0  0  0  0  0  0  0  0  0
    0.7700    0.5080    0.0000 C   0  0  0  0  0  0  0  0  0  0  0  0
    2.2380    0.1890    0.0000 C   0  0  0  0  0  0  0  0  0  0  0  0
    2.6950   -1.2360    0.0000 C   0  0  0  0  0  0  0  0  0  0  0  0
    1.6950   -2.3480    0.0000 C   0  0  0  0  0  0  0  0  0  0  0  0
    0.2260   -2.0290    0.0000 C   0  0  0  0  0  0  0  0  0  0  0  0
   -0.2360   -0.6050    0.0000 C   0  0  0  0  0  0  0  0  0  0  0  0
   -1.6110   -0.0050    0.0000 N   0  0  0  0  0  0  0  0  0  0  0  0
   -2.9102   -0.7547    0.0000 C   0  0  0  0  0  0  0  0  0  0  0  0
   -2.9106   -2.2547    0.0000 O   0  0  0  0  0  0  0  0  0  0  0  0
   -4.2091   -0.0044    0.0000 C   0  0  0  0  0  0  0  0  0  0  0  0
   -5.5083   -0.7540    0.0000 C   0  0  0  0  0  0  0  0  0  0  0  0
   -6.8072   -0.0037    0.0000 C   0  0  0  0  0  0  0  0  0  0  0  0
   -8.1064   -0.7534    0.0000 C   0  0  0  0  0  0  0  0  0  0  0  0
   -8.1068   -2.2534    0.0000 N   0  0  0  0  0  0  0  0  0  0  0  0
   -9.4060   -3.0031    0.0000 C   0  0  0  0  0  0  0  0  0  0  0  0
  -10.7048   -2.2527    0.0000 C   0  0  0  0  0  0  0  0  0  0  0  0
  -10.7045   -0.7527    0.0000 C   0  0  0  0  0  0  0  0  0  0  0  0
  -12.0033   -0.0024    0.0000 C   0  0  0  0  0  0  0  0  0  0  0  0
  -13.3025   -0.7521    0.0000 C   0  0  0  0  0  0  0  0  0  0  0  0
  -14.6014   -0.0018    0.0000 C   0  0  0  0  0  0  0  0  0  0  0  0
  -13.3029   -2.2521    0.0000 C   0  0  0  0  0  0  0  0  0  0  0  0
  -14.6021   -3.0018    0.0000 F   0  0  0  0  0  0  0  0  0  0  0  0
  -12.0041   -3.0024    0.0000 C   0  0  0  0  0  0  0  0  0  0  0  0
   -6.8079   -3.0037    0.0000 C   0  0  0  0  0  0  0  0  0  0  0  0
   -5.5087   -2.2540    0.0000 C   0  0  0  0  0  0  0  0  0  0  0  0
  1  2  1  0  0  0  0
  2  3  1  0  0  0  0
  3  4  1  0  0  0  0
  4  5  2  0  0  0  0
  5  6  1  0  0  0  0
  6  7  2  0  0  0  0
  7  8  1  0  0  0  0
  8  9  2  0  0  0  0
  4  9  1  0  0  0  0
  9 10  1  0  0  0  0
  2 10  1  0  0  0  0
 10 11  1  0  0  0  0
 11 12  2  0  0  0  0
 11 13  1  0  0  0  0
 13 14  1  0  0  0  0
 14 15  1  0  0  0  0
 15 16  1  0  0  0  0
 16 17  1  0  0  0  0
 17 18  1  0  0  0  0
 18 19  1  0  0  0  0
 19 20  2  0  0  0  0
 20 21  1  0  0  0  0
 21 22  2  0  0  0  0
 22 23  1  0  0  0  0
 22 24  1  0  0  0  0
 24 25  1  0  0  0  0
 24 26  2  0  0  0  0
 19 26  1  0  0  0  0
 17 27  1  0  0  0  0
 27 28  1  0  0  0  0
 14 28  1  0  0  0  0
M  END
> <chemblId>
CHEMBL104273

> <bioactivity__type>
Ki

> <units>
nM

> <value>
23.0

$$$$

  CDK     11271518242D 0   0.00000     0.00000     0

 30 33  0  0  0  0              1 V2000 
   -2.5531    2.4968    0.0000 C   0  0  0  0  0  0  0  0  0  0  0  0
   -1.4420    1.4890    0.0000 C   0  0  0  0  0  0  0  0  0  0  0  0
    0.0260    1.8020    0.0000 C   0  0  0  0  0  0  0  0  0  0  0  0
    0.7700    0.5080    0.0000 C   0  0  0  0  0  0  0  0  0  0  0  0
    2.2380    0.1890    0.0000 C   0  0  0  0  0  0  0  0  0  0  0  0
    2.6950   -1.2360    0.0000 C   0  0  0  0  0  0  0  0  0  0  0  0
    1.6950   -2.3480    0.0000 C   0  0  0  0  0  0  0  0  0  0  0  0
    0.2260   -2.0290    0.0000 C   0  0  0  0  0  0  0  0  0  0  0  0
   -0.2360   -0.6050    0.0000 C   0  0  0  0  0  0  0  0  0  0  0  0
   -1.6110   -0.0050    0.0000 N   0  0  0  0  0  0  0  0  0  0  0  0
   -2.9102   -0.7547    0.0000 C   0  0  0  0  0  0  0  0  0  0  0  0
   -2.9106   -2.2547    0.0000 O   0  0  0  0  0  0  0  0  0  0  0  0
   -4.2091   -0.0044    0.0000 C   0  0  0  0  0  0  0  0  0  0  0  0
   -5.5083   -0.7540    0.0000 N   0  0  0  0  0  0  0  0  0  0  0  0
   -6.8072   -0.0037    0.0000 C   0  0  0  0  0  0  0  0  0  0  0  0
   -8.1064   -0.7534    0.0000 C   0  0  0  0  0  0  0  0  0  0  0  0
   -8.1068   -2.2534    0.0000 N   0  0  0  0  0  0  0  0  0  0  0  0
   -9.4060   -3.0031    0.0000 C   0  0  0  0  0  0  0  0  0  0  0  0
  -10.7048   -2.2527    0.0000 C   0  0  0  0  0  0  0  0  0  0  0  0
  -10.7045   -0.7527    0.0000 C   0  0  0  0  0  0  0  0  0  0  0  0
  -12.0033   -0.0024    0.0000 C   0  0  0  0  0  0  0  0  0  0  0  0
  -13.3025   -0.7521    0.0000 C   0  0  0  0  0  0  0  0  0  0  0  0
  -13.3029   -2.2521    0.0000 C   0  0  0  0  0  0  0  0  0  0  0  0
  -12.0041   -3.0024    0.0000 C   0  0  0  0  0  0  0  0  0  0  0  0
  -14.6014   -0.0018    0.0000 C   0  0  0  0  0  0  0  0  0  0  0  0
  -15.9006   -0.7514    0.0000 F   0  0  0  0  0  0  0  0  0  0  0  0
  -13.6369    1.1471    0.0000 F   0  0  0  0  0  0  0  0  0  0  0  0
  -15.5653    1.1475    0.0000 F   0  0  0  0  0  0  0  0  0  0  0  0
   -6.8079   -3.0037    0.0000 C   0  0  0  0  0  0  0  0  0  0  0  0
   -5.5087   -2.2540    0.0000 C   0  0  0  0  0  0  0  0  0  0  0  0
  1  2  1  0  0  0  0
  2  3  1  0  0  0  0
  3  4  1  0  0  0  0
  4  5  2  0  0  0  0
  5  6  1  0  0  0  0
  6  7  2  0  0  0  0
  7  8  1  0  0  0  0
  8  9  2  0  0  0  0
  4  9  1  0  0  0  0
  9 10  1  0  0  0  0
  2 10  1  0  0  0  0
 10 11  1  0  0  0  0
 11 12  2  0  0  0  0
 11 13  1  0  0  0  0
 13 14  1  0  0  0  0
 14 15  1  0  0  0  0
 15 16  1  0  0  0  0
 16 17  1  0  0  0  0
 17 18  1  0  0  0  0
 18 19  1  0  0  0  0
 19 20  2  0  0  0  0
 20 21  1  0  0  0  0
 21 22  2  0  0  0  0
 22 23  1  0  0  0  0
 23 24  2  0  0  0  0
 19 24  1  0  0  0  0
 22 25  1  0  0  0  0
 25 26  1  0  0  0  0
 25 27  1  0  0  0  0
 25 28  1  0  0  0  0
 17 29  1  0  0  0  0
 29 30  1  0  0  0  0
 14 30  1  0  0  0  0
M  END
> <chemblId>
CHEMBL104321

> <bioactivity__type>
Ki

> <units>
nM

> <value>
5287.0

$$$$

  CDK     11271518242D 0   0.00000     0.00000     0

 29 32  0  0  0  0              1 V2000 
   -2.5531    2.4968    0.0000 C   0  0  0  0  0  0  0  0  0  0  0  0
   -1.4420    1.4890    0.0000 C   0  0  0  0  0  0  0  0  0  0  0  0
    0.0260    1.8020    0.0000 C   0  0  0  0  0  0  0  0  0  0  0  0
    0.7700    0.5080    0.0000 C   0  0  0  0  0  0  0  0  0  0  0  0
    2.2380    0.1890    0.0000 C   0  0  0  0  0  0  0  0  0  0  0  0
    2.6950   -1.2360    0.0000 C   0  0  0  0  0  0  0  0  0  0  0  0
    1.6950   -2.3480    0.0000 C   0  0  0  0  0  0  0  0  0  0  0  0
    0.2260   -2.0290    0.0000 C   0  0  0  0  0  0  0  0  0  0  0  0
   -0.2360   -0.6050    0.0000 C   0  0  0  0  0  0  0  0  0  0  0  0
   -1.6110   -0.0050    0.0000 N   0  0  0  0  0  0  0  0  0  0  0  0
   -2.9102   -0.7547    0.0000 C   0  0  0  0  0  0  0  0  0  0  0  0
   -2.9106   -2.2547    0.0000 O   0  0  0  0  0  0  0  0  0  0  0  0
   -4.2091   -0.0044    0.0000 C   0  0  0  0  0  0  0  0  0  0  0  0
   -5.5083   -0.7540    0.0000 N   0  0  0  0  0  0  0  0  0  0  0  0
   -6.8072   -0.0037    0.0000 C   0  0  0  0  0  0  0  0  0  0  0  0
   -8.1064   -0.7534    0.0000 C   0  0  0  0  0  0  0  0  0  0  0  0
   -8.1068   -2.2534    0.0000 N   0  0  0  0  0  0  0  0  0  0  0  0
   -9.4060   -3.0031    0.0000 C   0  0  0  0  0  0  0  0  0  0  0  0
  -10.7048   -2.2527    0.0000 C   0  0  0  0  0  0  0  0  0  0  0  0
  -10.7045   -0.7527    0.0000 C   0  0  0  0  0  0  0  0  0  0  0  0
  -12.0033   -0.0024    0.0000 C   0  0  0  0  0  0  0  0  0  0  0  0
  -12.0029    1.4976    0.0000 F   0  0  0  0  0  0  0  0  0  0  0  0
  -13.3025   -0.7521    0.0000 C   0  0  0  0  0  0  0  0  0  0  0  0
  -14.6014   -0.0018    0.0000 Cl  0  0  0  0  0  0  0  0  0  0  0  0
  -13.3029   -2.2521    0.0000 C   0  0  0  0  0  0  0  0  0  0  0  0
  -12.0041   -3.0024    0.0000 C   0  0  0  0  0  0  0  0  0  0  0  0
  -12.0044   -4.5024    0.0000 F   0  0  0  0  0  0  0  0  0  0  0  0
   -6.8079   -3.0037    0.0000 C   0  0  0  0  0  0  0  0  0  0  0  0
   -5.5087   -2.2540    0.0000 C   0  0  0  0  0  0  0  0  0  0  0  0
  2  1  1  6  0  0  0
  2  3  1  0  0  0  0
  3  4  1  0  0  0  0
  4  5  2  0  0  0  0
  5  6  1  0  0  0  0
  6  7  2  0  0  0  0
  7  8  1  0  0  0  0
  8  9  2  0  0  0  0
  4  9  1  0  0  0  0
  9 10  1  0  0  0  0
  2 10  1  0  0  0  0
 10 11  1  0  0  0  0
 11 12  2  0  0  0  0
 11 13  1  0  0  0  0
 13 14  1  0  0  0  0
 14 15  1  0  0  0  0
 15 16  1  0  0  0  0
 16 17  1  0  0  0  0
 17 18  1  0  0  0  0
 18 19  1  0  0  0  0
 19 20  2  0  0  0  0
 20 21  1  0  0  0  0
 21 22  1  0  0  0  0
 21 23  2  0  0  0  0
 23 24  1  0  0  0  0
 23 25  1  0  0  0  0
 25 26  2  0  0  0  0
 19 26  1  0  0  0  0
 26 27  1  0  0  0  0
 17 28  1  0  0  0  0
 28 29  1  0  0  0  0
 14 29  1  0  0  0  0
M  END
> <chemblId>
CHEMBL104323

> <bioactivity__type>
Ki

> <units>
nM

> <value>
2583.0

$$$$

  CDK     11271518242D 0   0.00000     0.00000     0

 28 31  0  0  0  0              1 V2000 
   11.8342   11.3349    0.0000 Cl  0  0  0  0  0  0  0  0  0  0  0  0
   11.3710    9.9082    0.0000 C   0  0  0  0  0  0  0  0  0  0  0  0
    9.9038    9.5961    0.0000 C   0  0  0  0  0  0  0  0  0  0  0  0
    9.4406    8.1694    0.0000 C   0  0  0  0  0  0  0  0  0  0  0  0
   10.4445    7.0549    0.0000 C   0  0  0  0  0  0  0  0  0  0  0  0
    9.9813    5.6282    0.0000 C   0  0  0  0  0  0  0  0  0  0  0  0
    8.5141    5.3160    0.0000 N   0  0  0  0  0  0  0  0  0  0  0  0
    7.5102    6.4305    0.0000 C   0  0  0  0  0  0  0  0  0  0  0  0
    6.0430    6.1184    0.0000 C   0  0  0  0  0  0  0  0  0  0  0  0
    5.5798    4.6917    0.0000 N   0  0  0  0  0  0  0  0  0  0  0  0
    4.1126    4.3795    0.0000 C   0  0  0  0  0  0  0  0  0  0  0  0
    3.6494    2.9528    0.0000 C   0  0  0  0  0  0  0  0  0  0  0  0
    2.1822    2.6407    0.0000 C   0  0  0  0  0  0  0  0  0  0  0  0
    1.7190    1.2140    0.0000 N   0  0  0  0  0  0  0  0  0  0  0  0
    0.2930    0.7500    0.0000 C   0  0  0  0  0  0  0  0  0  0  0  0
   -1.0070    1.5000    0.0000 C   0  0  0  0  0  0  0  0  0  0  0  0
   -2.3060    0.7500    0.0000 C   0  0  0  0  0  0  0  0  0  0  0  0
   -2.3060   -0.7500    0.0000 C   0  0  0  0  0  0  0  0  0  0  0  0
   -1.0070   -1.5000    0.0000 C   0  0  0  0  0  0  0  0  0  0  0  0
    0.2930   -0.7500    0.0000 C   0  0  0  0  0  0  0  0  0  0  0  0
    1.7190   -1.2140    0.0000 C   0  0  0  0  0  0  0  0  0  0  0  0
    2.6010    0.0000    0.0000 S   0  0  0  0  0  0  0  0  0  0  0  0
    3.7157   -1.0037    0.0000 O   0  0  0  0  0  0  0  0  0  0  0  0
    3.7157    1.0037    0.0000 O   0  0  0  0  0  0  0  0  0  0  0  0
    6.5837    3.5772    0.0000 C   0  0  0  0  0  0  0  0  0  0  0  0
    8.0509    3.8894    0.0000 C   0  0  0  0  0  0  0  0  0  0  0  0
   11.9116    7.3670    0.0000 C   0  0  0  0  0  0  0  0  0  0  0  0
   12.3749    8.7937    0.0000 C   0  0  0  0  0  0  0  0  0  0  0  0
  1  2  1  0  0  0  0
  2  3  2  0  0  0  0
  3  4  1  0  0  0  0
  4  5  2  0  0  0  0
  5  6  1  0  0  0  0
  6  7  1  0  0  0  0
  7  8  1  0  0  0  0
  8  9  1  0  0  0  0
  9 10  1  0  0  0  0
 10 11  1  0  0  0  0
 11 12  1  0  0  0  0
 12 13  1  0  0  0  0
 13 14  1  0  0  0  0
 14 15  1  0  0  0  0
 15 16  2  0  0  0  0
 16 17  1  0  0  0  0
 17 18  2  0  0  0  0
 18 19  1  0  0  0  0
 19 20  2  0  0  0  0
 15 20  1  0  0  0  0
 20 21  1  0  0  0  0
 21 22  1  0  0  0  0
 14 22  1  0  0  0  0
 22 23  2  0  0  0  0
 22 24  2  0  0  0  0
 10 25  1  0  0  0  0
 25 26  1  0  0  0  0
  7 26  1  0  0  0  0
  5 27  1  0  0  0  0
 27 28  2  0  0  0  0
  2 28  1  0  0  0  0
M  END
> <chemblId>
CHEMBL104380

> <bioactivity__type>
Ki

> <units>
nM

> <value>
979.0

$$$$

  CDK     11271518242D 0   0.00000     0.00000     0

 27 30  0  0  0  0              1 V2000 
    1.6415   -5.1819    0.0000 C   0  0  0  0  0  0  0  0  0  0  0  0
    3.1087   -5.4940    0.0000 C   0  0  0  0  0  0  0  0  0  0  0  0
    3.5719   -6.9207    0.0000 C   0  0  0  0  0  0  0  0  0  0  0  0
    5.0391   -7.2329    0.0000 N   0  0  0  0  0  0  0  0  0  0  0  0
    5.5023   -8.6596    0.0000 C   0  0  0  0  0  0  0  0  0  0  0  0
    6.9695   -8.9717    0.0000 C   0  0  0  0  0  0  0  0  0  0  0  0
    7.4327  -10.3984    0.0000 C   0  0  0  0  0  0  0  0  0  0  0  0
    8.8999  -10.7106    0.0000 C   0  0  0  0  0  0  0  0  0  0  0  0
    9.9038   -9.5961    0.0000 C   0  0  0  0  0  0  0  0  0  0  0  0
   11.3710   -9.9082    0.0000 Cl  0  0  0  0  0  0  0  0  0  0  0  0
    9.4406   -8.1694    0.0000 C   0  0  0  0  0  0  0  0  0  0  0  0
    7.9734   -7.8572    0.0000 C   0  0  0  0  0  0  0  0  0  0  0  0
    6.0430   -6.1184    0.0000 C   0  0  0  0  0  0  0  0  0  0  0  0
    5.5798   -4.6917    0.0000 C   0  0  0  0  0  0  0  0  0  0  0  0
    4.1126   -4.3795    0.0000 N   0  0  0  0  0  0  0  0  0  0  0  0
    3.6494   -2.9528    0.0000 C   0  0  0  0  0  0  0  0  0  0  0  0
    2.1822   -2.6407    0.0000 C   0  0  0  0  0  0  0  0  0  0  0  0
    1.1783   -3.7552    0.0000 O   0  0  0  0  0  0  0  0  0  0  0  0
    1.7190   -1.2140    0.0000 N   0  0  0  0  0  0  0  0  0  0  0  0
    2.6010   -0.0000    0.0000 C   0  0  0  0  0  0  0  0  0  0  0  0
    1.7190    1.2130    0.0000 C   0  0  0  0  0  0  0  0  0  0  0  0
    0.2930    0.7500    0.0000 C   0  0  0  0  0  0  0  0  0  0  0  0
   -1.0070    1.5000    0.0000 C   0  0  0  0  0  0  0  0  0  0  0  0
   -2.3060    0.7500    0.0000 C   0  0  0  0  0  0  0  0  0  0  0  0
   -2.3060   -0.7500    0.0000 C   0  0  0  0  0  0  0  0  0  0  0  0
   -1.0070   -1.5000    0.0000 C   0  0  0  0  0  0  0  0  0  0  0  0
    0.2930   -0.7500    0.0000 C   0  0  0  0  0  0  0  0  0  0  0  0
  2  1  1  1  0  0  0
  2  3  1  0  0  0  0
  3  4  1  0  0  0  0
  4  5  1  0  0  0  0
  5  6  1  0  0  0  0
  6  7  2  0  0  0  0
  7  8  1  0  0  0  0
  8  9  2  0  0  0  0
  9 10  1  0  0  0  0
  9 11  1  0  0  0  0
 11 12  2  0  0  0  0
  6 12  1  0  0  0  0
  4 13  1  0  0  0  0
 13 14  1  0  0  0  0
 14 15  1  0  0  0  0
  2 15  1  0  0  0  0
 15 16  1  0  0  0  0
 16 17  1  0  0  0  0
 17 18  2  0  0  0  0
 17 19  1  0  0  0  0
 19 20  1  0  0  0  0
 20 21  1  0  0  0  0
 21 22  1  0  0  0  0
 22 23  2  0  0  0  0
 23 24  1  0  0  0  0
 24 25  2  0  0  0  0
 25 26  1  0  0  0  0
 26 27  2  0  0  0  0
 19 27  1  0  0  0  0
 22 27  1  0  0  0  0
M  END
> <chemblId>
CHEMBL104399

> <bioactivity__type>
Ki

> <units>
nM

> <value>
5839.0

$$$$

  CDK     11271518242D 0   0.00000     0.00000     0

 23 26  0  0  0  0              1 V2000 
   -0.3758   -6.7570    0.0000 C   0  0  0  0  0  0  0  0  0  0  0  0
   -0.3761   -5.2570    0.0000 N   0  0  0  0  0  0  0  0  0  0  0  0
    0.9228   -4.5067    0.0000 C   0  0  0  0  0  0  0  0  0  0  0  0
    0.9225   -3.0067    0.0000 C   0  0  0  0  0  0  0  0  0  0  0  0
   -0.3767   -2.2570    0.0000 C   0  0  0  0  0  0  0  0  0  0  0  0
   -1.6756   -3.0073    0.0000 C   0  0  0  0  0  0  0  0  0  0  0  0
   -1.6753   -4.5073    0.0000 C   0  0  0  0  0  0  0  0  0  0  0  0
   -0.3770   -0.7570    0.0000 N   0  0  0  0  0  0  0  0  0  0  0  0
   -1.5910    0.1250    0.0000 C   0  0  0  0  0  0  0  0  0  0  0  0
   -1.1270    1.5510    0.0000 C   0  0  0  0  0  0  0  0  0  0  0  0
    0.3730    1.5510    0.0000 C   0  0  0  0  0  0  0  0  0  0  0  0
    0.8360    0.1250    0.0000 C   0  0  0  0  0  0  0  0  0  0  0  0
    2.2626   -0.3384    0.0000 C   0  0  0  0  0  0  0  0  0  0  0  0
    2.7263   -1.7650    0.0000 O   0  0  0  0  0  0  0  0  0  0  0  0
    4.2263   -1.7648    0.0000 C   0  0  0  0  0  0  0  0  0  0  0  0
    4.6897   -0.3382    0.0000 N   0  0  0  0  0  0  0  0  0  0  0  0
    3.4761    0.5434    0.0000 C   0  0  0  0  0  0  0  0  0  0  0  0
   -1.6747   -7.5073    0.0000 C   0  0  0  0  0  0  0  0  0  0  0  0
   -2.9739   -6.7575    0.0000 C   0  0  0  0  0  0  0  0  0  0  0  0
   -4.2728   -7.5078    0.0000 C   0  0  0  0  0  0  0  0  0  0  0  0
   -4.2725   -9.0078    0.0000 C   0  0  0  0  0  0  0  0  0  0  0  0
   -2.9733   -9.7575    0.0000 C   0  0  0  0  0  0  0  0  0  0  0  0
   -1.6744   -9.0073    0.0000 C   0  0  0  0  0  0  0  0  0  0  0  0
  1  2  1  0  0  0  0
  2  3  1  0  0  0  0
  3  4  1  0  0  0  0
  4  5  1  0  0  0  0
  5  6  1  0  0  0  0
  6  7  1  0  0  0  0
  2  7  1  0  0  0  0
  5  8  1  0  0  0  0
  8  9  1  0  0  0  0
  9 10  2  0  0  0  0
 10 11  1  0  0  0  0
 11 12  2  0  0  0  0
  8 12  1  0  0  0  0
 12 13  1  0  0  0  0
 13 14  1  0  0  0  0
 14 15  1  0  0  0  0
 15 16  2  0  0  0  0
 16 17  1  0  0  0  0
 13 17  2  0  0  0  0
  1 18  1  0  0  0  0
 18 19  2  0  0  0  0
 19 20  1  0  0  0  0
 20 21  2  0  0  0  0
 21 22  1  0  0  0  0
 22 23  2  0  0  0  0
 18 23  1  0  0  0  0
M  END
> <chemblId>
CHEMBL104453

> <bioactivity__type>
Ki

> <units>
nM

> <value>
465.0

$$$$

  CDK     11271518242D 0   0.00000     0.00000     0

 27 30  0  0  0  0              1 V2000 
   11.8342  -11.3349    0.0000 Cl  0  0  0  0  0  0  0  0  0  0  0  0
   11.3710   -9.9082    0.0000 C   0  0  0  0  0  0  0  0  0  0  0  0
   12.3749   -8.7937    0.0000 C   0  0  0  0  0  0  0  0  0  0  0  0
   11.9116   -7.3670    0.0000 C   0  0  0  0  0  0  0  0  0  0  0  0
   10.4445   -7.0549    0.0000 C   0  0  0  0  0  0  0  0  0  0  0  0
    9.9813   -5.6282    0.0000 C   0  0  0  0  0  0  0  0  0  0  0  0
    8.5141   -5.3160    0.0000 N   0  0  0  0  0  0  0  0  0  0  0  0
    8.0509   -3.8894    0.0000 C   0  0  0  0  0  0  0  0  0  0  0  0
    6.5837   -3.5772    0.0000 C   0  0  0  0  0  0  0  0  0  0  0  0
    5.5798   -4.6917    0.0000 N   0  0  0  0  0  0  0  0  0  0  0  0
    4.1126   -4.3795    0.0000 C   0  0  0  0  0  0  0  0  0  0  0  0
    3.6494   -2.9528    0.0000 C   0  0  0  0  0  0  0  0  0  0  0  0
    2.1822   -2.6407    0.0000 C   0  0  0  0  0  0  0  0  0  0  0  0
    1.1783   -3.7552    0.0000 O   0  0  0  0  0  0  0  0  0  0  0  0
    1.7190   -1.2140    0.0000 N   0  0  0  0  0  0  0  0  0  0  0  0
    2.6010   -0.0000    0.0000 C   0  0  0  0  0  0  0  0  0  0  0  0
    1.7190    1.2130    0.0000 C   0  0  0  0  0  0  0  0  0  0  0  0
    0.2930    0.7500    0.0000 C   0  0  0  0  0  0  0  0  0  0  0  0
   -1.0070    1.5000    0.0000 C   0  0  0  0  0  0  0  0  0  0  0  0
   -2.3060    0.7500    0.0000 C   0  0  0  0  0  0  0  0  0  0  0  0
   -2.3060   -0.7500    0.0000 C   0  0  0  0  0  0  0  0  0  0  0  0
   -1.0070   -1.5000    0.0000 C   0  0  0  0  0  0  0  0  0  0  0  0
    0.2930   -0.7500    0.0000 C   0  0  0  0  0  0  0  0  0  0  0  0
    6.0430   -6.1184    0.0000 C   0  0  0  0  0  0  0  0  0  0  0  0
    7.5102   -6.4305    0.0000 C   0  0  0  0  0  0  0  0  0  0  0  0
    9.4406   -8.1694    0.0000 C   0  0  0  0  0  0  0  0  0  0  0  0
    9.9038   -9.5961    0.0000 C   0  0  0  0  0  0  0  0  0  0  0  0
  1  2  1  0  0  0  0
  2  3  2  0  0  0  0
  3  4  1  0  0  0  0
  4  5  2  0  0  0  0
  5  6  1  0  0  0  0
  6  7  1  0  0  0  0
  7  8  1  0  0  0  0
  8  9  1  0  0  0  0
  9 10  1  0  0  0  0
 10 11  1  0  0  0  0
 11 12  1  0  0  0  0
 12 13  1  0  0  0  0
 13 14  2  0  0  0  0
 13 15  1  0  0  0  0
 15 16  1  0  0  0  0
 16 17  1  0  0  0  0
 17 18  1  0  0  0  0
 18 19  2  0  0  0  0
 19 20  1  0  0  0  0
 20 21  2  0  0  0  0
 21 22  1  0  0  0  0
 22 23  2  0  0  0  0
 15 23  1  0  0  0  0
 18 23  1  0  0  0  0
 10 24  1  0  0  0  0
 24 25  1  0  0  0  0
  7 25  1  0  0  0  0
  5 26  1  0  0  0  0
 26 27  2  0  0  0  0
  2 27  1  0  0  0  0
M  END
> <chemblId>
CHEMBL104498

> <bioactivity__type>
Ki

> <units>
nM

> <value>
5847.0

$$$$

  CDK     11271518242D 0   0.00000     0.00000     0

 22 25  0  0  0  0              1 V2000 
    3.8971    6.7500    0.0000 C   0  0  0  0  0  0  0  0  0  0  0  0
    2.5981    6.0000    0.0000 C   0  0  0  0  0  0  0  0  0  0  0  0
    2.5981    4.5000    0.0000 C   0  0  0  0  0  0  0  0  0  0  0  0
    3.8971    3.7500    0.0000 C   0  0  0  0  0  0  0  0  0  0  0  0
    3.8971    2.2500    0.0000 C   0  0  0  0  0  0  0  0  0  0  0  0
    2.5981    1.5000    0.0000 C   0  0  0  0  0  0  0  0  0  0  0  0
    2.5981   -0.0000    0.0000 C   0  0  0  0  0  0  0  0  0  0  0  0
    1.2990   -0.7500    0.0000 N   0  0  0  0  0  0  0  0  0  0  0  0
    0.0000    0.0000    0.0000 C   0  0  0  0  0  0  0  0  0  0  0  0
   -1.2990   -0.7500    0.0000 C   0  0  0  0  0  0  0  0  0  0  0  0
   -2.5981   -0.0000    0.0000 C   0  0  0  0  0  0  0  0  0  0  0  0
   -2.5981    1.5000    0.0000 C   0  0  0  0  0  0  0  0  0  0  0  0
   -3.8971    2.2500    0.0000 C   0  0  0  0  0  0  0  0  0  0  0  0
   -3.8971    3.7500    0.0000 C   0  0  0  0  0  0  0  0  0  0  0  0
   -5.1962    4.5000    0.0000 O   0  0  0  0  0  0  0  0  0  0  0  0
   -2.5981    4.5000    0.0000 C   0  0  0  0  0  0  0  0  0  0  0  0
   -2.5981    6.0000    0.0000 O   0  0  0  0  0  0  0  0  0  0  0  0
   -1.2990    3.7500    0.0000 C   0  0  0  0  0  0  0  0  0  0  0  0
   -1.2990    2.2500    0.0000 C   0  0  0  0  0  0  0  0  0  0  0  0
    0.0000    1.5000    0.0000 C   0  0  0  0  0  0  0  0  0  0  0  0
    1.2990    2.2500    0.0000 C   0  0  0  0  0  0  0  0  0  0  0  0
    1.2990    3.7500    0.0000 C   0  0  0  0  0  0  0  0  0  0  0  0
  1  2  1  0  0  0  0
  2  3  1  0  0  0  0
  3  4  2  0  0  0  0
  4  5  1  0  0  0  0
  5  6  2  0  0  0  0
  6  7  1  0  0  0  0
  7  8  1  0  0  0  0
  8  9  1  0  0  0  0
  9 10  1  6  0  0  0
 10 11  1  0  0  0  0
 11 12  1  0  0  0  0
 12 13  2  0  0  0  0
 13 14  1  0  0  0  0
 14 15  1  0  0  0  0
 14 16  2  0  0  0  0
 16 17  1  0  0  0  0
 16 18  1  0  0  0  0
 18 19  2  0  0  0  0
 12 19  1  0  0  0  0
 20 19  1  1  0  0  0
  9 20  1  0  0  0  0
 20 21  1  0  0  0  0
  6 21  1  0  0  0  0
 21 22  2  0  0  0  0
  3 22  1  0  0  0  0
M  END
> <chemblId>
CHEMBL104571

> <bioactivity__type>
Ki

> <units>
nM

> <value>
420.0

$$$$

  CDK     11271518242D 0   0.00000     0.00000     0

 28 31  0  0  0  0              1 V2000 
  -15.9006   -0.7514    0.0000 C   0  0  0  0  0  0  0  0  0  0  0  0
  -14.6014   -0.0018    0.0000 O   0  0  0  0  0  0  0  0  0  0  0  0
  -13.3025   -0.7521    0.0000 C   0  0  0  0  0  0  0  0  0  0  0  0
  -13.3029   -2.2521    0.0000 C   0  0  0  0  0  0  0  0  0  0  0  0
  -12.0041   -3.0024    0.0000 C   0  0  0  0  0  0  0  0  0  0  0  0
  -10.7048   -2.2527    0.0000 C   0  0  0  0  0  0  0  0  0  0  0  0
   -9.4060   -3.0031    0.0000 C   0  0  0  0  0  0  0  0  0  0  0  0
   -8.1068   -2.2534    0.0000 N   0  0  0  0  0  0  0  0  0  0  0  0
   -6.8079   -3.0037    0.0000 C   0  0  0  0  0  0  0  0  0  0  0  0
   -5.5087   -2.2540    0.0000 C   0  0  0  0  0  0  0  0  0  0  0  0
   -5.5083   -0.7540    0.0000 C   0  0  0  0  0  0  0  0  0  0  0  0
   -4.2091   -0.0044    0.0000 C   0  0  0  0  0  0  0  0  0  0  0  0
   -2.9102   -0.7547    0.0000 C   0  0  0  0  0  0  0  0  0  0  0  0
   -2.9106   -2.2547    0.0000 O   0  0  0  0  0  0  0  0  0  0  0  0
   -1.6110   -0.0050    0.0000 N   0  0  0  0  0  0  0  0  0  0  0  0
   -1.4420    1.4890    0.0000 C   0  0  0  0  0  0  0  0  0  0  0  0
   -2.5531    2.4968    0.0000 C   0  0  0  0  0  0  0  0  0  0  0  0
    0.0260    1.8020    0.0000 C   0  0  0  0  0  0  0  0  0  0  0  0
    0.7700    0.5080    0.0000 C   0  0  0  0  0  0  0  0  0  0  0  0
    2.2380    0.1890    0.0000 C   0  0  0  0  0  0  0  0  0  0  0  0
    2.6950   -1.2360    0.0000 C   0  0  0  0  0  0  0  0  0  0  0  0
    1.6950   -2.3480    0.0000 C   0  0  0  0  0  0  0  0  0  0  0  0
    0.2260   -2.0290    0.0000 C   0  0  0  0  0  0  0  0  0  0  0  0
   -0.2360   -0.6050    0.0000 C   0  0  0  0  0  0  0  0  0  0  0  0
   -6.8072   -0.0037    0.0000 C   0  0  0  0  0  0  0  0  0  0  0  0
   -8.1064   -0.7534    0.0000 C   0  0  0  0  0  0  0  0  0  0  0  0
  -10.7045   -0.7527    0.0000 C   0  0  0  0  0  0  0  0  0  0  0  0
  -12.0033   -0.0024    0.0000 C   0  0  0  0  0  0  0  0  0  0  0  0
  1  2  1  0  0  0  0
  2  3  1  0  0  0  0
  3  4  2  0  0  0  0
  4  5  1  0  0  0  0
  5  6  2  0  0  0  0
  6  7  1  0  0  0  0
  7  8  1  0  0  0  0
  8  9  1  0  0  0  0
  9 10  1  0  0  0  0
 10 11  1  0  0  0  0
 11 12  1  0  0  0  0
 12 13  1  0  0  0  0
 13 14  2  0  0  0  0
 13 15  1  0  0  0  0
 15 16  1  0  0  0  0
 16 17  1  0  0  0  0
 16 18  1  0  0  0  0
 18 19  1  0  0  0  0
 19 20  2  0  0  0  0
 20 21  1  0  0  0  0
 21 22  2  0  0  0  0
 22 23  1  0  0  0  0
 23 24  2  0  0  0  0
 15 24  1  0  0  0  0
 19 24  1  0  0  0  0
 11 25  1  0  0  0  0
 25 26  1  0  0  0  0
  8 26  1  0  0  0  0
  6 27  1  0  0  0  0
 27 28  2  0  0  0  0
  3 28  1  0  0  0  0
M  END
> <chemblId>
CHEMBL104579

> <bioactivity__type>
Ki

> <units>
nM

> <value>
158.0

$$$$

  CDK     11271518242D 0   0.00000     0.00000     0

 27 30  0  0  0  0              1 V2000 
   -2.5531    2.4968    0.0000 C   0  0  0  0  0  0  0  0  0  0  0  0
   -1.4420    1.4890    0.0000 C   0  0  0  0  0  0  0  0  0  0  0  0
    0.0260    1.8020    0.0000 C   0  0  0  0  0  0  0  0  0  0  0  0
    0.7700    0.5080    0.0000 C   0  0  0  0  0  0  0  0  0  0  0  0
    2.2380    0.1890    0.0000 C   0  0  0  0  0  0  0  0  0  0  0  0
    2.6950   -1.2360    0.0000 C   0  0  0  0  0  0  0  0  0  0  0  0
    1.6950   -2.3480    0.0000 C   0  0  0  0  0  0  0  0  0  0  0  0
    0.2260   -2.0290    0.0000 C   0  0  0  0  0  0  0  0  0  0  0  0
   -0.2360   -0.6050    0.0000 C   0  0  0  0  0  0  0  0  0  0  0  0
   -1.6110   -0.0050    0.0000 N   0  0  0  0  0  0  0  0  0  0  0  0
   -2.9102   -0.7547    0.0000 C   0  0  0  0  0  0  0  0  0  0  0  0
   -2.9106   -2.2547    0.0000 O   0  0  0  0  0  0  0  0  0  0  0  0
   -4.2091   -0.0044    0.0000 C   0  0  0  0  0  0  0  0  0  0  0  0
   -5.5083   -0.7540    0.0000 N   0  0  0  0  0  0  0  0  0  0  0  0
   -6.8072   -0.0037    0.0000 C   0  0  0  0  0  0  0  0  0  0  0  0
   -8.1064   -0.7534    0.0000 C   0  0  0  0  0  0  0  0  0  0  0  0
   -8.1068   -2.2534    0.0000 N   0  0  0  0  0  0  0  0  0  0  0  0
   -9.4060   -3.0031    0.0000 C   0  0  0  0  0  0  0  0  0  0  0  0
  -10.7048   -2.2527    0.0000 C   0  0  0  0  0  0  0  0  0  0  0  0
  -10.7045   -0.7527    0.0000 C   0  0  0  0  0  0  0  0  0  0  0  0
  -12.0033   -0.0024    0.0000 C   0  0  0  0  0  0  0  0  0  0  0  0
  -13.3025   -0.7521    0.0000 C   0  0  0  0  0  0  0  0  0  0  0  0
  -14.6014   -0.0018    0.0000 F   0  0  0  0  0  0  0  0  0  0  0  0
  -13.3029   -2.2521    0.0000 C   0  0  0  0  0  0  0  0  0  0  0  0
  -12.0041   -3.0024    0.0000 C   0  0  0  0  0  0  0  0  0  0  0  0
   -6.8079   -3.0037    0.0000 C   0  0  0  0  0  0  0  0  0  0  0  0
   -5.5087   -2.2540    0.0000 C   0  0  0  0  0  0  0  0  0  0  0  0
  1  2  1  0  0  0  0
  2  3  1  0  0  0  0
  3  4  1  0  0  0  0
  4  5  2  0  0  0  0
  5  6  1  0  0  0  0
  6  7  2  0  0  0  0
  7  8  1  0  0  0  0
  8  9  2  0  0  0  0
  4  9  1  0  0  0  0
  9 10  1  0  0  0  0
  2 10  1  0  0  0  0
 10 11  1  0  0  0  0
 11 12  2  0  0  0  0
 11 13  1  0  0  0  0
 13 14  1  0  0  0  0
 14 15  1  0  0  0  0
 15 16  1  0  0  0  0
 16 17  1  0  0  0  0
 17 18  1  0  0  0  0
 18 19  1  0  0  0  0
 19 20  2  0  0  0  0
 20 21  1  0  0  0  0
 21 22  2  0  0  0  0
 22 23  1  0  0  0  0
 22 24  1  0  0  0  0
 24 25  2  0  0  0  0
 19 25  1  0  0  0  0
 17 26  1  0  0  0  0
 26 27  1  0  0  0  0
 14 27  1  0  0  0  0
M  END
> <chemblId>
CHEMBL104614

> <bioactivity__type>
Ki

> <units>
nM

> <value>
887.0

$$$$

  CDK     11271518242D 0   0.00000     0.00000     0

 28 31  0  0  0  0              1 V2000 
   -2.5531    2.4968    0.0000 C   0  0  0  0  0  0  0  0  0  0  0  0
   -1.4420    1.4890    0.0000 C   0  0  0  0  0  0  0  0  0  0  0  0
    0.0260    1.8020    0.0000 C   0  0  0  0  0  0  0  0  0  0  0  0
    0.7700    0.5080    0.0000 C   0  0  0  0  0  0  0  0  0  0  0  0
    2.2380    0.1890    0.0000 C   0  0  0  0  0  0  0  0  0  0  0  0
    2.6950   -1.2360    0.0000 C   0  0  0  0  0  0  0  0  0  0  0  0
    1.6950   -2.3480    0.0000 C   0  0  0  0  0  0  0  0  0  0  0  0
    0.2260   -2.0290    0.0000 C   0  0  0  0  0  0  0  0  0  0  0  0
   -0.2360   -0.6050    0.0000 C   0  0  0  0  0  0  0  0  0  0  0  0
   -1.6110   -0.0050    0.0000 N   0  0  0  0  0  0  0  0  0  0  0  0
   -2.9102   -0.7547    0.0000 C   0  0  0  0  0  0  0  0  0  0  0  0
   -2.9106   -2.2547    0.0000 O   0  0  0  0  0  0  0  0  0  0  0  0
   -4.2091   -0.0044    0.0000 C   0  0  0  0  0  0  0  0  0  0  0  0
   -5.5083   -0.7540    0.0000 N   0  0  0  0  0  0  0  0  0  0  0  0
   -6.8072   -0.0037    0.0000 C   0  0  0  0  0  0  0  0  0  0  0  0
   -8.1064   -0.7534    0.0000 C   0  0  0  0  0  0  0  0  0  0  0  0
   -8.1068   -2.2534    0.0000 N   0  0  0  0  0  0  0  0  0  0  0  0
   -9.4060   -3.0031    0.0000 C   0  0  0  0  0  0  0  0  0  0  0  0
  -10.7048   -2.2527    0.0000 C   0  0  0  0  0  0  0  0  0  0  0  0
  -10.7045   -0.7527    0.0000 C   0  0  0  0  0  0  0  0  0  0  0  0
  -12.0033   -0.0024    0.0000 C   0  0  0  0  0  0  0  0  0  0  0  0
  -13.3025   -0.7521    0.0000 C   0  0  0  0  0  0  0  0  0  0  0  0
  -14.6014   -0.0018    0.0000 Cl  0  0  0  0  0  0  0  0  0  0  0  0
  -13.3029   -2.2521    0.0000 C   0  0  0  0  0  0  0  0  0  0  0  0
  -14.6021   -3.0018    0.0000 Cl  0  0  0  0  0  0  0  0  0  0  0  0
  -12.0041   -3.0024    0.0000 C   0  0  0  0  0  0  0  0  0  0  0  0
   -6.8079   -3.0037    0.0000 C   0  0  0  0  0  0  0  0  0  0  0  0
   -5.5087   -2.2540    0.0000 C   0  0  0  0  0  0  0  0  0  0  0  0
  2  1  1  6  0  0  0
  2  3  1  0  0  0  0
  3  4  1  0  0  0  0
  4  5  2  0  0  0  0
  5  6  1  0  0  0  0
  6  7  2  0  0  0  0
  7  8  1  0  0  0  0
  8  9  2  0  0  0  0
  4  9  1  0  0  0  0
  9 10  1  0  0  0  0
  2 10  1  0  0  0  0
 10 11  1  0  0  0  0
 11 12  2  0  0  0  0
 11 13  1  0  0  0  0
 13 14  1  0  0  0  0
 14 15  1  0  0  0  0
 15 16  1  0  0  0  0
 16 17  1  0  0  0  0
 17 18  1  0  0  0  0
 18 19  1  0  0  0  0
 19 20  2  0  0  0  0
 20 21  1  0  0  0  0
 21 22  2  0  0  0  0
 22 23  1  0  0  0  0
 22 24  1  0  0  0  0
 24 25  1  0  0  0  0
 24 26  2  0  0  0  0
 19 26  1  0  0  0  0
 17 27  1  0  0  0  0
 27 28  1  0  0  0  0
 14 28  1  0  0  0  0
M  END
> <chemblId>
CHEMBL104678

> <bioactivity__type>
Ki

> <units>
nM

> <value>
43.0

$$$$

  CDK     11271518242D 0   0.00000     0.00000     0

 30 33  0  0  0  0              1 V2000 
   -3.3469    4.9706    0.0000 C   0  0  0  0  0  0  0  0  0  0  0  0
   -2.2358    3.9628    0.0000 C   0  0  0  0  0  0  0  0  0  0  0  0
   -0.8076    4.4211    0.0000 C   0  0  0  0  0  0  0  0  0  0  0  0
   -2.5531    2.4968    0.0000 C   0  0  0  0  0  0  0  0  0  0  0  0
   -1.4420    1.4890    0.0000 C   0  0  0  0  0  0  0  0  0  0  0  0
    0.0260    1.8020    0.0000 C   0  0  0  0  0  0  0  0  0  0  0  0
    0.7700    0.5080    0.0000 C   0  0  0  0  0  0  0  0  0  0  0  0
    2.2380    0.1890    0.0000 C   0  0  0  0  0  0  0  0  0  0  0  0
    2.6950   -1.2360    0.0000 C   0  0  0  0  0  0  0  0  0  0  0  0
    1.6950   -2.3480    0.0000 C   0  0  0  0  0  0  0  0  0  0  0  0
    0.2260   -2.0290    0.0000 C   0  0  0  0  0  0  0  0  0  0  0  0
   -0.2360   -0.6050    0.0000 C   0  0  0  0  0  0  0  0  0  0  0  0
   -1.6110   -0.0050    0.0000 N   0  0  0  0  0  0  0  0  0  0  0  0
   -2.9102   -0.7547    0.0000 C   0  0  0  0  0  0  0  0  0  0  0  0
   -4.2091   -0.0044    0.0000 O   0  0  0  0  0  0  0  0  0  0  0  0
   -2.9106   -2.2547    0.0000 C   0  0  0  0  0  0  0  0  0  0  0  0
   -4.2098   -3.0044    0.0000 N   0  0  0  0  0  0  0  0  0  0  0  0
   -5.5087   -2.2540    0.0000 C   0  0  0  0  0  0  0  0  0  0  0  0
   -6.8079   -3.0037    0.0000 C   0  0  0  0  0  0  0  0  0  0  0  0
   -6.8083   -4.5037    0.0000 N   0  0  0  0  0  0  0  0  0  0  0  0
   -8.1075   -5.2534    0.0000 C   0  0  0  0  0  0  0  0  0  0  0  0
   -8.1079   -6.7534    0.0000 C   0  0  0  0  0  0  0  0  0  0  0  0
   -9.4071   -7.5031    0.0000 C   0  0  0  0  0  0  0  0  0  0  0  0
   -9.4075   -9.0031    0.0000 C   0  0  0  0  0  0  0  0  0  0  0  0
   -8.1086   -9.7534    0.0000 C   0  0  0  0  0  0  0  0  0  0  0  0
   -8.1090  -11.2534    0.0000 Cl  0  0  0  0  0  0  0  0  0  0  0  0
   -6.8094   -9.0037    0.0000 C   0  0  0  0  0  0  0  0  0  0  0  0
   -6.8090   -7.5037    0.0000 C   0  0  0  0  0  0  0  0  0  0  0  0
   -5.5094   -5.2540    0.0000 C   0  0  0  0  0  0  0  0  0  0  0  0
   -4.2102   -4.5044    0.0000 C   0  0  0  0  0  0  0  0  0  0  0  0
  1  2  1  0  0  0  0
  2  3  1  0  0  0  0
  2  4  1  0  0  0  0
  4  5  1  0  0  0  0
  5  6  1  0  0  0  0
  6  7  1  0  0  0  0
  7  8  2  0  0  0  0
  8  9  1  0  0  0  0
  9 10  2  0  0  0  0
 10 11  1  0  0  0  0
 11 12  2  0  0  0  0
  7 12  1  0  0  0  0
 12 13  1  0  0  0  0
  5 13  1  0  0  0  0
 13 14  1  0  0  0  0
 14 15  2  0  0  0  0
 14 16  1  0  0  0  0
 16 17  1  0  0  0  0
 17 18  1  0  0  0  0
 18 19  1  0  0  0  0
 19 20  1  0  0  0  0
 20 21  1  0  0  0  0
 21 22  1  0  0  0  0
 22 23  2  0  0  0  0
 23 24  1  0  0  0  0
 24 25  2  0  0  0  0
 25 26  1  0  0  0  0
 25 27  1  0  0  0  0
 27 28  2  0  0  0  0
 22 28  1  0  0  0  0
 20 29  1  0  0  0  0
 29 30  1  0  0  0  0
 17 30  1  0  0  0  0
M  END
> <chemblId>
CHEMBL104713

> <bioactivity__type>
Ki

> <units>
nM

> <value>
341.0

$$$$

  CDK     11271518242D 0   0.00000     0.00000     0

 27 30  0  0  0  0              1 V2000 
   -2.5531    2.4968    0.0000 C   0  0  0  0  0  0  0  0  0  0  0  0
   -1.4420    1.4890    0.0000 C   0  0  0  0  0  0  0  0  0  0  0  0
    0.0260    1.8020    0.0000 C   0  0  0  0  0  0  0  0  0  0  0  0
    0.7700    0.5080    0.0000 C   0  0  0  0  0  0  0  0  0  0  0  0
    2.2380    0.1890    0.0000 C   0  0  0  0  0  0  0  0  0  0  0  0
    2.6950   -1.2360    0.0000 C   0  0  0  0  0  0  0  0  0  0  0  0
    1.6950   -2.3480    0.0000 C   0  0  0  0  0  0  0  0  0  0  0  0
    0.2260   -2.0290    0.0000 C   0  0  0  0  0  0  0  0  0  0  0  0
   -0.2360   -0.6050    0.0000 C   0  0  0  0  0  0  0  0  0  0  0  0
   -1.6110   -0.0050    0.0000 N   0  0  0  0  0  0  0  0  0  0  0  0
   -2.9102   -0.7547    0.0000 C   0  0  0  0  0  0  0  0  0  0  0  0
   -2.9106   -2.2547    0.0000 O   0  0  0  0  0  0  0  0  0  0  0  0
   -4.2091   -0.0044    0.0000 C   0  0  0  0  0  0  0  0  0  0  0  0
   -5.5083   -0.7540    0.0000 C   0  0  0  0  0  0  0  0  0  0  0  0
   -6.8072   -0.0037    0.0000 C   0  0  0  0  0  0  0  0  0  0  0  0
   -8.1064   -0.7534    0.0000 C   0  0  0  0  0  0  0  0  0  0  0  0
   -8.1068   -2.2534    0.0000 N   0  0  0  0  0  0  0  0  0  0  0  0
   -9.4060   -3.0031    0.0000 C   0  0  0  0  0  0  0  0  0  0  0  0
  -10.7048   -2.2527    0.0000 C   0  0  0  0  0  0  0  0  0  0  0  0
  -10.7045   -0.7527    0.0000 C   0  0  0  0  0  0  0  0  0  0  0  0
  -12.0033   -0.0024    0.0000 C   0  0  0  0  0  0  0  0  0  0  0  0
  -13.3025   -0.7521    0.0000 C   0  0  0  0  0  0  0  0  0  0  0  0
  -14.6014   -0.0018    0.0000 C   0  0  0  0  0  0  0  0  0  0  0  0
  -13.3029   -2.2521    0.0000 C   0  0  0  0  0  0  0  0  0  0  0  0
  -12.0041   -3.0024    0.0000 C   0  0  0  0  0  0  0  0  0  0  0  0
   -6.8079   -3.0037    0.0000 C   0  0  0  0  0  0  0  0  0  0  0  0
   -5.5087   -2.2540    0.0000 C   0  0  0  0  0  0  0  0  0  0  0  0
  1  2  1  0  0  0  0
  2  3  1  0  0  0  0
  3  4  1  0  0  0  0
  4  5  2  0  0  0  0
  5  6  1  0  0  0  0
  6  7  2  0  0  0  0
  7  8  1  0  0  0  0
  8  9  2  0  0  0  0
  4  9  1  0  0  0  0
  9 10  1  0  0  0  0
  2 10  1  0  0  0  0
 10 11  1  0  0  0  0
 11 12  2  0  0  0  0
 11 13  1  0  0  0  0
 13 14  1  0  0  0  0
 14 15  1  0  0  0  0
 15 16  1  0  0  0  0
 16 17  1  0  0  0  0
 17 18  1  0  0  0  0
 18 19  1  0  0  0  0
 19 20  2  0  0  0  0
 20 21  1  0  0  0  0
 21 22  2  0  0  0  0
 22 23  1  0  0  0  0
 22 24  1  0  0  0  0
 24 25  2  0  0  0  0
 19 25  1  0  0  0  0
 17 26  1  0  0  0  0
 26 27  1  0  0  0  0
 14 27  1  0  0  0  0
M  END
> <chemblId>
CHEMBL104716

> <bioactivity__type>
Ki

> <units>
nM

> <value>
39.0

$$$$

  CDK     11271518242D 0   0.00000     0.00000     0

 27 30  0  0  0  0              1 V2000 
   -2.5531    2.4968    0.0000 C   0  0  0  0  0  0  0  0  0  0  0  0
   -1.4420    1.4890    0.0000 C   0  0  0  0  0  0  0  0  0  0  0  0
    0.0260    1.8020    0.0000 C   0  0  0  0  0  0  0  0  0  0  0  0
    0.7700    0.5080    0.0000 C   0  0  0  0  0  0  0  0  0  0  0  0
    2.2380    0.1890    0.0000 C   0  0  0  0  0  0  0  0  0  0  0  0
    2.6950   -1.2360    0.0000 C   0  0  0  0  0  0  0  0  0  0  0  0
    1.6950   -2.3480    0.0000 C   0  0  0  0  0  0  0  0  0  0  0  0
    0.2260   -2.0290    0.0000 C   0  0  0  0  0  0  0  0  0  0  0  0
   -0.2360   -0.6050    0.0000 C   0  0  0  0  0  0  0  0  0  0  0  0
   -1.6110   -0.0050    0.0000 N   0  0  0  0  0  0  0  0  0  0  0  0
   -2.9102   -0.7547    0.0000 C   0  0  0  0  0  0  0  0  0  0  0  0
   -2.9106   -2.2547    0.0000 O   0  0  0  0  0  0  0  0  0  0  0  0
   -4.2091   -0.0044    0.0000 C   0  0  0  0  0  0  0  0  0  0  0  0
   -5.5083   -0.7540    0.0000 C   0  0  0  0  0  0  0  0  0  0  0  0
   -6.8072   -0.0037    0.0000 C   0  0  0  0  0  0  0  0  0  0  0  0
   -8.1064   -0.7534    0.0000 C   0  0  0  0  0  0  0  0  0  0  0  0
   -8.1068   -2.2534    0.0000 N   0  0  0  0  0  0  0  0  0  0  0  0
   -9.4060   -3.0031    0.0000 C   0  0  0  0  0  0  0  0  0  0  0  0
  -10.7048   -2.2527    0.0000 C   0  0  0  0  0  0  0  0  0  0  0  0
  -10.7045   -0.7527    0.0000 C   0  0  0  0  0  0  0  0  0  0  0  0
  -12.0033   -0.0024    0.0000 C   0  0  0  0  0  0  0  0  0  0  0  0
  -13.3025   -0.7521    0.0000 C   0  0  0  0  0  0  0  0  0  0  0  0
  -13.3029   -2.2521    0.0000 C   0  0  0  0  0  0  0  0  0  0  0  0
  -14.6021   -3.0018    0.0000 F   0  0  0  0  0  0  0  0  0  0  0  0
  -12.0041   -3.0024    0.0000 C   0  0  0  0  0  0  0  0  0  0  0  0
   -6.8079   -3.0037    0.0000 C   0  0  0  0  0  0  0  0  0  0  0  0
   -5.5087   -2.2540    0.0000 C   0  0  0  0  0  0  0  0  0  0  0  0
  1  2  1  0  0  0  0
  2  3  1  0  0  0  0
  3  4  1  0  0  0  0
  4  5  2  0  0  0  0
  5  6  1  0  0  0  0
  6  7  2  0  0  0  0
  7  8  1  0  0  0  0
  8  9  2  0  0  0  0
  4  9  1  0  0  0  0
  9 10  1  0  0  0  0
  2 10  1  0  0  0  0
 10 11  1  0  0  0  0
 11 12  2  0  0  0  0
 11 13  1  0  0  0  0
 13 14  1  0  0  0  0
 14 15  1  0  0  0  0
 15 16  1  0  0  0  0
 16 17  1  0  0  0  0
 17 18  1  0  0  0  0
 18 19  1  0  0  0  0
 19 20  2  0  0  0  0
 20 21  1  0  0  0  0
 21 22  2  0  0  0  0
 22 23  1  0  0  0  0
 23 24  1  0  0  0  0
 23 25  2  0  0  0  0
 19 25  1  0  0  0  0
 17 26  1  0  0  0  0
 26 27  1  0  0  0  0
 14 27  1  0  0  0  0
M  END
> <chemblId>
CHEMBL104719

> <bioactivity__type>
Ki

> <units>
nM

> <value>
52.0

$$$$

  CDK     11271518242D 0   0.00000     0.00000     0

 29 32  0  0  0  0              1 V2000 
   -9.4049    1.4969    0.0000 C   0  0  0  0  0  0  0  0  0  0  0  0
   -9.4052   -0.0031    0.0000 O   0  0  0  0  0  0  0  0  0  0  0  0
  -10.7045   -0.7527    0.0000 C   0  0  0  0  0  0  0  0  0  0  0  0
  -12.0033   -0.0024    0.0000 C   0  0  0  0  0  0  0  0  0  0  0  0
  -13.3025   -0.7521    0.0000 C   0  0  0  0  0  0  0  0  0  0  0  0
  -13.3029   -2.2521    0.0000 C   0  0  0  0  0  0  0  0  0  0  0  0
  -14.6021   -3.0018    0.0000 Cl  0  0  0  0  0  0  0  0  0  0  0  0
  -12.0041   -3.0024    0.0000 C   0  0  0  0  0  0  0  0  0  0  0  0
  -10.7048   -2.2527    0.0000 C   0  0  0  0  0  0  0  0  0  0  0  0
   -9.4060   -3.0031    0.0000 C   0  0  0  0  0  0  0  0  0  0  0  0
   -8.1068   -2.2534    0.0000 N   0  0  0  0  0  0  0  0  0  0  0  0
   -6.8079   -3.0037    0.0000 C   0  0  0  0  0  0  0  0  0  0  0  0
   -5.5087   -2.2540    0.0000 C   0  0  0  0  0  0  0  0  0  0  0  0
   -5.5083   -0.7540    0.0000 N   0  0  0  0  0  0  0  0  0  0  0  0
   -4.2091   -0.0044    0.0000 C   0  0  0  0  0  0  0  0  0  0  0  0
   -2.9102   -0.7547    0.0000 C   0  0  0  0  0  0  0  0  0  0  0  0
   -2.9106   -2.2547    0.0000 O   0  0  0  0  0  0  0  0  0  0  0  0
   -1.6110   -0.0050    0.0000 N   0  0  0  0  0  0  0  0  0  0  0  0
   -1.4420    1.4890    0.0000 C   0  0  0  0  0  0  0  0  0  0  0  0
   -2.5531    2.4968    0.0000 C   0  0  0  0  0  0  0  0  0  0  0  0
    0.0260    1.8020    0.0000 C   0  0  0  0  0  0  0  0  0  0  0  0
    0.7700    0.5080    0.0000 C   0  0  0  0  0  0  0  0  0  0  0  0
    2.2380    0.1890    0.0000 C   0  0  0  0  0  0  0  0  0  0  0  0
    2.6950   -1.2360    0.0000 C   0  0  0  0  0  0  0  0  0  0  0  0
    1.6950   -2.3480    0.0000 C   0  0  0  0  0  0  0  0  0  0  0  0
    0.2260   -2.0290    0.0000 C   0  0  0  0  0  0  0  0  0  0  0  0
   -0.2360   -0.6050    0.0000 C   0  0  0  0  0  0  0  0  0  0  0  0
   -6.8072   -0.0037    0.0000 C   0  0  0  0  0  0  0  0  0  0  0  0
   -8.1064   -0.7534    0.0000 C   0  0  0  0  0  0  0  0  0  0  0  0
  1  2  1  0  0  0  0
  2  3  1  0  0  0  0
  3  4  2  0  0  0  0
  4  5  1  0  0  0  0
  5  6  2  0  0  0  0
  6  7  1  0  0  0  0
  6  8  1  0  0  0  0
  8  9  2  0  0  0  0
  3  9  1  0  0  0  0
  9 10  1  0  0  0  0
 10 11  1  0  0  0  0
 11 12  1  0  0  0  0
 12 13  1  0  0  0  0
 13 14  1  0  0  0  0
 14 15  1  0  0  0  0
 15 16  1  0  0  0  0
 16 17  2  0  0  0  0
 16 18  1  0  0  0  0
 18 19  1  0  0  0  0
 19 20  1  6  0  0  0
 19 21  1  0  0  0  0
 21 22  1  0  0  0  0
 22 23  2  0  0  0  0
 23 24  1  0  0  0  0
 24 25  2  0  0  0  0
 25 26  1  0  0  0  0
 26 27  2  0  0  0  0
 18 27  1  0  0  0  0
 22 27  1  0  0  0  0
 14 28  1  0  0  0  0
 28 29  1  0  0  0  0
 11 29  1  0  0  0  0
M  END
> <chemblId>
CHEMBL104751

> <bioactivity__type>
Ki

> <units>
nM

> <value>
28.0

$$$$

  CDK     11271518242D 0   0.00000     0.00000     0

 28 31  0  0  0  0              1 V2000 
    7.5102   -6.4305    0.0000 C   0  0  0  0  0  0  0  0  0  0  0  0
    6.0430   -6.1184    0.0000 C   0  0  0  0  0  0  0  0  0  0  0  0
    5.5798   -4.6917    0.0000 C   0  0  0  0  0  0  0  0  0  0  0  0
    4.1126   -4.3795    0.0000 N   0  0  0  0  0  0  0  0  0  0  0  0
    3.6494   -2.9528    0.0000 C   0  0  0  0  0  0  0  0  0  0  0  0
    2.1822   -2.6407    0.0000 C   0  0  0  0  0  0  0  0  0  0  0  0
    1.1783   -3.7552    0.0000 O   0  0  0  0  0  0  0  0  0  0  0  0
    1.7190   -1.2140    0.0000 N   0  0  0  0  0  0  0  0  0  0  0  0
    2.6010   -0.0000    0.0000 C   0  0  0  0  0  0  0  0  0  0  0  0
    1.7190    1.2130    0.0000 C   0  0  0  0  0  0  0  0  0  0  0  0
    0.2930    0.7500    0.0000 C   0  0  0  0  0  0  0  0  0  0  0  0
   -1.0070    1.5000    0.0000 C   0  0  0  0  0  0  0  0  0  0  0  0
   -2.3060    0.7500    0.0000 C   0  0  0  0  0  0  0  0  0  0  0  0
   -2.3060   -0.7500    0.0000 C   0  0  0  0  0  0  0  0  0  0  0  0
   -1.0070   -1.5000    0.0000 C   0  0  0  0  0  0  0  0  0  0  0  0
    0.2930   -0.7500    0.0000 C   0  0  0  0  0  0  0  0  0  0  0  0
    3.1087   -5.4940    0.0000 C   0  0  0  0  0  0  0  0  0  0  0  0
    3.5719   -6.9207    0.0000 C   0  0  0  0  0  0  0  0  0  0  0  0
    2.5680   -8.0352    0.0000 C   0  0  0  0  0  0  0  0  0  0  0  0
    5.0391   -7.2329    0.0000 N   0  0  0  0  0  0  0  0  0  0  0  0
    5.5023   -8.6596    0.0000 C   0  0  0  0  0  0  0  0  0  0  0  0
    6.9695   -8.9717    0.0000 C   0  0  0  0  0  0  0  0  0  0  0  0
    7.4327  -10.3984    0.0000 C   0  0  0  0  0  0  0  0  0  0  0  0
    8.8999  -10.7106    0.0000 C   0  0  0  0  0  0  0  0  0  0  0  0
    9.9038   -9.5961    0.0000 C   0  0  0  0  0  0  0  0  0  0  0  0
   11.3710   -9.9082    0.0000 Cl  0  0  0  0  0  0  0  0  0  0  0  0
    9.4406   -8.1694    0.0000 C   0  0  0  0  0  0  0  0  0  0  0  0
    7.9734   -7.8572    0.0000 C   0  0  0  0  0  0  0  0  0  0  0  0
  2  1  1  1  0  0  0
  2  3  1  0  0  0  0
  3  4  1  0  0  0  0
  4  5  1  0  0  0  0
  5  6  1  0  0  0  0
  6  7  2  0  0  0  0
  6  8  1  0  0  0  0
  8  9  1  0  0  0  0
  9 10  1  0  0  0  0
 10 11  1  0  0  0  0
 11 12  2  0  0  0  0
 12 13  1  0  0  0  0
 13 14  2  0  0  0  0
 14 15  1  0  0  0  0
 15 16  2  0  0  0  0
  8 16  1  0  0  0  0
 11 16  1  0  0  0  0
  4 17  1  0  0  0  0
 17 18  1  0  0  0  0
 18 19  1  1  0  0  0
 18 20  1  0  0  0  0
  2 20  1  0  0  0  0
 20 21  1  0  0  0  0
 21 22  1  0  0  0  0
 22 23  2  0  0  0  0
 23 24  1  0  0  0  0
 24 25  2  0  0  0  0
 25 26  1  0  0  0  0
 25 27  1  0  0  0  0
 27 28  2  0  0  0  0
 22 28  1  0  0  0  0
M  END
> <chemblId>
CHEMBL104756

> <bioactivity__type>
Ki

> <units>
nM

> <value>
8620.0

$$$$

  CDK     11271518242D 0   0.00000     0.00000     0

 27 30  0  0  0  0              1 V2000 
   -2.5531    2.4968    0.0000 C   0  0  0  0  0  0  0  0  0  0  0  0
   -1.4420    1.4890    0.0000 C   0  0  0  0  0  0  0  0  0  0  0  0
    0.0260    1.8020    0.0000 C   0  0  0  0  0  0  0  0  0  0  0  0
    0.7700    0.5080    0.0000 C   0  0  0  0  0  0  0  0  0  0  0  0
    2.2380    0.1890    0.0000 C   0  0  0  0  0  0  0  0  0  0  0  0
    2.6950   -1.2360    0.0000 C   0  0  0  0  0  0  0  0  0  0  0  0
    1.6950   -2.3480    0.0000 C   0  0  0  0  0  0  0  0  0  0  0  0
    0.2260   -2.0290    0.0000 C   0  0  0  0  0  0  0  0  0  0  0  0
   -0.2360   -0.6050    0.0000 C   0  0  0  0  0  0  0  0  0  0  0  0
   -1.6110   -0.0050    0.0000 N   0  0  0  0  0  0  0  0  0  0  0  0
   -2.9102   -0.7547    0.0000 C   0  0  0  0  0  0  0  0  0  0  0  0
   -2.9106   -2.2547    0.0000 O   0  0  0  0  0  0  0  0  0  0  0  0
   -4.2091   -0.0044    0.0000 C   0  0  0  0  0  0  0  0  0  0  0  0
   -5.5083   -0.7540    0.0000 C   0  0  0  0  0  0  0  0  0  0  0  0
   -6.8072   -0.0037    0.0000 C   0  0  0  0  0  0  0  0  0  0  0  0
   -8.1064   -0.7534    0.0000 C   0  0  0  0  0  0  0  0  0  0  0  0
   -8.1068   -2.2534    0.0000 N   0  0  0  0  0  0  0  0  0  0  0  0
   -9.4060   -3.0031    0.0000 C   0  0  0  0  0  0  0  0  0  0  0  0
  -10.7048   -2.2527    0.0000 C   0  0  0  0  0  0  0  0  0  0  0  0
  -10.7045   -0.7527    0.0000 C   0  0  0  0  0  0  0  0  0  0  0  0
  -12.0033   -0.0024    0.0000 C   0  0  0  0  0  0  0  0  0  0  0  0
  -13.3025   -0.7521    0.0000 C   0  0  0  0  0  0  0  0  0  0  0  0
  -14.6014   -0.0018    0.0000 Cl  0  0  0  0  0  0  0  0  0  0  0  0
  -13.3029   -2.2521    0.0000 C   0  0  0  0  0  0  0  0  0  0  0  0
  -12.0041   -3.0024    0.0000 C   0  0  0  0  0  0  0  0  0  0  0  0
   -6.8079   -3.0037    0.0000 C   0  0  0  0  0  0  0  0  0  0  0  0
   -5.5087   -2.2540    0.0000 C   0  0  0  0  0  0  0  0  0  0  0  0
  1  2  1  0  0  0  0
  2  3  1  0  0  0  0
  3  4  1  0  0  0  0
  4  5  2  0  0  0  0
  5  6  1  0  0  0  0
  6  7  2  0  0  0  0
  7  8  1  0  0  0  0
  8  9  2  0  0  0  0
  4  9  1  0  0  0  0
  9 10  1  0  0  0  0
  2 10  1  0  0  0  0
 10 11  1  0  0  0  0
 11 12  2  0  0  0  0
 11 13  1  0  0  0  0
 13 14  1  0  0  0  0
 14 15  1  0  0  0  0
 15 16  1  0  0  0  0
 16 17  1  0  0  0  0
 17 18  1  0  0  0  0
 18 19  1  0  0  0  0
 19 20  2  0  0  0  0
 20 21  1  0  0  0  0
 21 22  2  0  0  0  0
 22 23  1  0  0  0  0
 22 24  1  0  0  0  0
 24 25  2  0  0  0  0
 19 25  1  0  0  0  0
 17 26  1  0  0  0  0
 26 27  1  0  0  0  0
 14 27  1  0  0  0  0
M  END
> <chemblId>
CHEMBL104788

> <bioactivity__type>
Ki

> <units>
nM

> <value>
92.0

$$$$

  CDK     11271518242D 0   0.00000     0.00000     0

 27 30  0  0  0  0              1 V2000 
   -2.5531    2.4968    0.0000 C   0  0  0  0  0  0  0  0  0  0  0  0
   -1.4420    1.4890    0.0000 C   0  0  0  0  0  0  0  0  0  0  0  0
    0.0260    1.8020    0.0000 C   0  0  0  0  0  0  0  0  0  0  0  0
    0.7700    0.5080    0.0000 C   0  0  0  0  0  0  0  0  0  0  0  0
    2.2380    0.1890    0.0000 C   0  0  0  0  0  0  0  0  0  0  0  0
    2.6950   -1.2360    0.0000 C   0  0  0  0  0  0  0  0  0  0  0  0
    1.6950   -2.3480    0.0000 C   0  0  0  0  0  0  0  0  0  0  0  0
    0.2260   -2.0290    0.0000 C   0  0  0  0  0  0  0  0  0  0  0  0
   -0.2360   -0.6050    0.0000 C   0  0  0  0  0  0  0  0  0  0  0  0
   -1.6110   -0.0050    0.0000 N   0  0  0  0  0  0  0  0  0  0  0  0
   -2.9102   -0.7547    0.0000 C   0  0  0  0  0  0  0  0  0  0  0  0
   -2.9106   -2.2547    0.0000 O   0  0  0  0  0  0  0  0  0  0  0  0
   -4.2091   -0.0044    0.0000 C   0  0  0  0  0  0  0  0  0  0  0  0
   -5.5083   -0.7540    0.0000 C   0  0  0  0  0  0  0  0  0  0  0  0
   -6.8072   -0.0037    0.0000 C   0  0  0  0  0  0  0  0  0  0  0  0
   -8.1064   -0.7534    0.0000 C   0  0  0  0  0  0  0  0  0  0  0  0
   -8.1068   -2.2534    0.0000 N   0  0  0  0  0  0  0  0  0  0  0  0
   -9.4060   -3.0031    0.0000 C   0  0  0  0  0  0  0  0  0  0  0  0
  -10.7048   -2.2527    0.0000 C   0  0  0  0  0  0  0  0  0  0  0  0
  -10.7045   -0.7527    0.0000 C   0  0  0  0  0  0  0  0  0  0  0  0
  -12.0033   -0.0024    0.0000 C   0  0  0  0  0  0  0  0  0  0  0  0
  -13.3025   -0.7521    0.0000 C   0  0  0  0  0  0  0  0  0  0  0  0
  -13.3029   -2.2521    0.0000 C   0  0  0  0  0  0  0  0  0  0  0  0
  -14.6021   -3.0018    0.0000 Cl  0  0  0  0  0  0  0  0  0  0  0  0
  -12.0041   -3.0024    0.0000 C   0  0  0  0  0  0  0  0  0  0  0  0
   -6.8079   -3.0037    0.0000 C   0  0  0  0  0  0  0  0  0  0  0  0
   -5.5087   -2.2540    0.0000 C   0  0  0  0  0  0  0  0  0  0  0  0
  1  2  1  0  0  0  0
  2  3  1  0  0  0  0
  3  4  1  0  0  0  0
  4  5  2  0  0  0  0
  5  6  1  0  0  0  0
  6  7  2  0  0  0  0
  7  8  1  0  0  0  0
  8  9  2  0  0  0  0
  4  9  1  0  0  0  0
  9 10  1  0  0  0  0
  2 10  1  0  0  0  0
 10 11  1  0  0  0  0
 11 12  2  0  0  0  0
 11 13  1  0  0  0  0
 13 14  1  0  0  0  0
 14 15  1  0  0  0  0
 15 16  1  0  0  0  0
 16 17  1  0  0  0  0
 17 18  1  0  0  0  0
 18 19  1  0  0  0  0
 19 20  2  0  0  0  0
 20 21  1  0  0  0  0
 21 22  2  0  0  0  0
 22 23  1  0  0  0  0
 23 24  1  0  0  0  0
 23 25  2  0  0  0  0
 19 25  1  0  0  0  0
 17 26  1  0  0  0  0
 26 27  1  0  0  0  0
 14 27  1  0  0  0  0
M  END
> <chemblId>
CHEMBL104832

> <bioactivity__type>
Ki

> <units>
nM

> <value>
62.0

$$$$

  CDK     11271518242D 0   0.00000     0.00000     0

 27 30  0  0  0  0              1 V2000 
   -2.5531    2.4968    0.0000 C   0  0  0  0  0  0  0  0  0  0  0  0
   -1.4420    1.4890    0.0000 C   0  0  0  0  0  0  0  0  0  0  0  0
    0.0260    1.8020    0.0000 C   0  0  0  0  0  0  0  0  0  0  0  0
    0.7700    0.5080    0.0000 C   0  0  0  0  0  0  0  0  0  0  0  0
    2.2380    0.1890    0.0000 C   0  0  0  0  0  0  0  0  0  0  0  0
    2.6950   -1.2360    0.0000 C   0  0  0  0  0  0  0  0  0  0  0  0
    1.6950   -2.3480    0.0000 C   0  0  0  0  0  0  0  0  0  0  0  0
    0.2260   -2.0290    0.0000 C   0  0  0  0  0  0  0  0  0  0  0  0
   -0.2360   -0.6050    0.0000 C   0  0  0  0  0  0  0  0  0  0  0  0
   -1.6110   -0.0050    0.0000 N   0  0  0  0  0  0  0  0  0  0  0  0
   -2.9102   -0.7547    0.0000 C   0  0  0  0  0  0  0  0  0  0  0  0
   -2.9106   -2.2547    0.0000 O   0  0  0  0  0  0  0  0  0  0  0  0
   -4.2091   -0.0044    0.0000 C   0  0  0  0  0  0  0  0  0  0  0  0
   -5.5083   -0.7540    0.0000 C   0  0  0  0  0  0  0  0  0  0  0  0
   -6.8072   -0.0037    0.0000 C   0  0  0  0  0  0  0  0  0  0  0  0
   -8.1064   -0.7534    0.0000 C   0  0  0  0  0  0  0  0  0  0  0  0
   -8.1068   -2.2534    0.0000 N   0  0  0  0  0  0  0  0  0  0  0  0
   -9.4060   -3.0031    0.0000 C   0  0  0  0  0  0  0  0  0  0  0  0
  -10.7048   -2.2527    0.0000 C   0  0  0  0  0  0  0  0  0  0  0  0
  -10.7045   -0.7527    0.0000 C   0  0  0  0  0  0  0  0  0  0  0  0
  -12.0033   -0.0024    0.0000 C   0  0  0  0  0  0  0  0  0  0  0  0
  -13.3025   -0.7521    0.0000 C   0  0  0  0  0  0  0  0  0  0  0  0
  -13.3029   -2.2521    0.0000 C   0  0  0  0  0  0  0  0  0  0  0  0
  -14.6021   -3.0018    0.0000 C   0  0  0  0  0  0  0  0  0  0  0  0
  -12.0041   -3.0024    0.0000 C   0  0  0  0  0  0  0  0  0  0  0  0
   -6.8079   -3.0037    0.0000 C   0  0  0  0  0  0  0  0  0  0  0  0
   -5.5087   -2.2540    0.0000 C   0  0  0  0  0  0  0  0  0  0  0  0
  1  2  1  0  0  0  0
  2  3  1  0  0  0  0
  3  4  1  0  0  0  0
  4  5  2  0  0  0  0
  5  6  1  0  0  0  0
  6  7  2  0  0  0  0
  7  8  1  0  0  0  0
  8  9  2  0  0  0  0
  4  9  1  0  0  0  0
  9 10  1  0  0  0  0
  2 10  1  0  0  0  0
 10 11  1  0  0  0  0
 11 12  2  0  0  0  0
 11 13  1  0  0  0  0
 13 14  1  0  0  0  0
 14 15  1  0  0  0  0
 15 16  1  0  0  0  0
 16 17  1  0  0  0  0
 17 18  1  0  0  0  0
 18 19  1  0  0  0  0
 19 20  2  0  0  0  0
 20 21  1  0  0  0  0
 21 22  2  0  0  0  0
 22 23  1  0  0  0  0
 23 24  1  0  0  0  0
 23 25  2  0  0  0  0
 19 25  1  0  0  0  0
 17 26  1  0  0  0  0
 26 27  1  0  0  0  0
 14 27  1  0  0  0  0
M  END
> <chemblId>
CHEMBL105011

> <bioactivity__type>
Ki

> <units>
nM

> <value>
166.0

$$$$

  CDK     11271518242D 0   0.00000     0.00000     0

 28 31  0  0  0  0              1 V2000 
   -2.5531    2.4968    0.0000 C   0  0  0  0  0  0  0  0  0  0  0  0
   -1.4420    1.4890    0.0000 C   0  0  0  0  0  0  0  0  0  0  0  0
    0.0260    1.8020    0.0000 C   0  0  0  0  0  0  0  0  0  0  0  0
    0.7700    0.5080    0.0000 C   0  0  0  0  0  0  0  0  0  0  0  0
    2.2380    0.1890    0.0000 C   0  0  0  0  0  0  0  0  0  0  0  0
    2.6950   -1.2360    0.0000 C   0  0  0  0  0  0  0  0  0  0  0  0
    1.6950   -2.3480    0.0000 C   0  0  0  0  0  0  0  0  0  0  0  0
    0.2260   -2.0290    0.0000 C   0  0  0  0  0  0  0  0  0  0  0  0
   -0.2360   -0.6050    0.0000 C   0  0  0  0  0  0  0  0  0  0  0  0
   -1.6110   -0.0050    0.0000 N   0  0  0  0  0  0  0  0  0  0  0  0
   -2.9102   -0.7547    0.0000 C   0  0  0  0  0  0  0  0  0  0  0  0
   -2.9106   -2.2547    0.0000 O   0  0  0  0  0  0  0  0  0  0  0  0
   -4.2091   -0.0044    0.0000 C   0  0  0  0  0  0  0  0  0  0  0  0
   -5.5083   -0.7540    0.0000 N   0  0  0  0  0  0  0  0  0  0  0  0
   -6.3243   -0.1759    0.0000 C   0  0  0  0  0  0  0  0  0  0  0  0
   -7.8047   -0.5470    0.0000 C   0  0  0  0  0  0  0  0  0  0  0  0
   -8.0491   -2.1084    0.0000 N   0  0  0  0  0  0  0  0  0  0  0  0
   -9.4310   -2.6919    0.0000 C   0  0  0  0  0  0  0  0  0  0  0  0
  -10.6272   -1.7869    0.0000 C   0  0  0  0  0  0  0  0  0  0  0  0
  -10.4416   -0.2984    0.0000 C   0  0  0  0  0  0  0  0  0  0  0  0
  -11.6379    0.6066    0.0000 C   0  0  0  0  0  0  0  0  0  0  0  0
  -11.4523    2.0950    0.0000 Cl  0  0  0  0  0  0  0  0  0  0  0  0
  -13.0197    0.0231    0.0000 C   0  0  0  0  0  0  0  0  0  0  0  0
  -13.2054   -1.4654    0.0000 C   0  0  0  0  0  0  0  0  0  0  0  0
  -12.0091   -2.3704    0.0000 C   0  0  0  0  0  0  0  0  0  0  0  0
  -12.1947   -3.8589    0.0000 Cl  0  0  0  0  0  0  0  0  0  0  0  0
   -6.7596   -3.0221    0.0000 C   0  0  0  0  0  0  0  0  0  0  0  0
   -5.3676   -2.2738    0.0000 C   0  0  0  0  0  0  0  0  0  0  0  0
  2  1  1  6  0  0  0
  2  3  1  0  0  0  0
  3  4  1  0  0  0  0
  4  5  2  0  0  0  0
  5  6  1  0  0  0  0
  6  7  2  0  0  0  0
  7  8  1  0  0  0  0
  8  9  2  0  0  0  0
  4  9  1  0  0  0  0
  9 10  1  0  0  0  0
  2 10  1  0  0  0  0
 10 11  1  0  0  0  0
 11 12  2  0  0  0  0
 11 13  1  0  0  0  0
 13 14  1  0  0  0  0
 14 15  1  0  0  0  0
 15 16  1  0  0  0  0
 16 17  1  0  0  0  0
 17 18  1  0  0  0  0
 18 19  1  0  0  0  0
 19 20  2  0  0  0  0
 20 21  1  0  0  0  0
 21 22  1  0  0  0  0
 21 23  2  0  0  0  0
 23 24  1  0  0  0  0
 24 25  2  0  0  0  0
 19 25  1  0  0  0  0
 25 26  1  0  0  0  0
 17 27  1  0  0  0  0
 27 28  1  0  0  0  0
 14 28  1  0  0  0  0
M  END
> <chemblId>
CHEMBL105172

> <bioactivity__type>
Ki

> <units>
nM

> <value>
95.0

$$$$

  CDK     11271518242D 0   0.00000     0.00000     0

 28 31  0  0  0  0              1 V2000 
   -2.5531    2.4968    0.0000 C   0  0  0  0  0  0  0  0  0  0  0  0
   -1.4420    1.4890    0.0000 C   0  0  0  0  0  0  0  0  0  0  0  0
    0.0260    1.8020    0.0000 C   0  0  0  0  0  0  0  0  0  0  0  0
    0.7700    0.5080    0.0000 C   0  0  0  0  0  0  0  0  0  0  0  0
    2.2380    0.1890    0.0000 C   0  0  0  0  0  0  0  0  0  0  0  0
    2.6950   -1.2360    0.0000 C   0  0  0  0  0  0  0  0  0  0  0  0
    1.6950   -2.3480    0.0000 C   0  0  0  0  0  0  0  0  0  0  0  0
    0.2260   -2.0290    0.0000 C   0  0  0  0  0  0  0  0  0  0  0  0
   -0.2360   -0.6050    0.0000 C   0  0  0  0  0  0  0  0  0  0  0  0
   -1.6110   -0.0050    0.0000 N   0  0  0  0  0  0  0  0  0  0  0  0
   -2.9102   -0.7547    0.0000 C   0  0  0  0  0  0  0  0  0  0  0  0
   -2.9106   -2.2547    0.0000 O   0  0  0  0  0  0  0  0  0  0  0  0
   -4.2091   -0.0044    0.0000 C   0  0  0  0  0  0  0  0  0  0  0  0
   -5.5083   -0.7540    0.0000 N   0  0  0  0  0  0  0  0  0  0  0  0
   -6.8072   -0.0037    0.0000 C   0  0  0  0  0  0  0  0  0  0  0  0
   -8.1064   -0.7534    0.0000 C   0  0  0  0  0  0  0  0  0  0  0  0
   -8.1068   -2.2534    0.0000 N   0  0  0  0  0  0  0  0  0  0  0  0
   -9.4060   -3.0031    0.0000 C   0  0  0  0  0  0  0  0  0  0  0  0
  -10.7048   -2.2527    0.0000 C   0  0  0  0  0  0  0  0  0  0  0  0
  -10.7045   -0.7527    0.0000 C   0  0  0  0  0  0  0  0  0  0  0  0
  -12.0033   -0.0024    0.0000 C   0  0  0  0  0  0  0  0  0  0  0  0
  -12.0029    1.4976    0.0000 C   0  0  0  0  0  0  0  0  0  0  0  0
  -13.3025   -0.7521    0.0000 C   0  0  0  0  0  0  0  0  0  0  0  0
  -13.3029   -2.2521    0.0000 C   0  0  0  0  0  0  0  0  0  0  0  0
  -12.0041   -3.0024    0.0000 C   0  0  0  0  0  0  0  0  0  0  0  0
  -12.0044   -4.5024    0.0000 C   0  0  0  0  0  0  0  0  0  0  0  0
   -6.8079   -3.0037    0.0000 C   0  0  0  0  0  0  0  0  0  0  0  0
   -5.5087   -2.2540    0.0000 C   0  0  0  0  0  0  0  0  0  0  0  0
  1  2  1  0  0  0  0
  2  3  1  0  0  0  0
  3  4  1  0  0  0  0
  4  5  2  0  0  0  0
  5  6  1  0  0  0  0
  6  7  2  0  0  0  0
  7  8  1  0  0  0  0
  8  9  2  0  0  0  0
  4  9  1  0  0  0  0
  9 10  1  0  0  0  0
  2 10  1  0  0  0  0
 10 11  1  0  0  0  0
 11 12  2  0  0  0  0
 11 13  1  0  0  0  0
 13 14  1  0  0  0  0
 14 15  1  0  0  0  0
 15 16  1  0  0  0  0
 16 17  1  0  0  0  0
 17 18  1  0  0  0  0
 18 19  1  0  0  0  0
 19 20  2  0  0  0  0
 20 21  1  0  0  0  0
 21 22  1  0  0  0  0
 21 23  2  0  0  0  0
 23 24  1  0  0  0  0
 24 25  2  0  0  0  0
 19 25  1  0  0  0  0
 25 26  1  0  0  0  0
 17 27  1  0  0  0  0
 27 28  1  0  0  0  0
 14 28  1  0  0  0  0
M  END
> <chemblId>
CHEMBL105304

> <bioactivity__type>
Ki

> <units>
nM

> <value>
119.0

$$$$

  CDK     11271518242D 0   0.00000     0.00000     0

 28 31  0  0  0  0              1 V2000 
  -15.9006   -0.7514    0.0000 C   0  0  0  0  0  0  0  0  0  0  0  0
  -14.6014   -0.0018    0.0000 O   0  0  0  0  0  0  0  0  0  0  0  0
  -13.3025   -0.7521    0.0000 C   0  0  0  0  0  0  0  0  0  0  0  0
  -13.3029   -2.2521    0.0000 C   0  0  0  0  0  0  0  0  0  0  0  0
  -12.0041   -3.0024    0.0000 C   0  0  0  0  0  0  0  0  0  0  0  0
  -10.7048   -2.2527    0.0000 C   0  0  0  0  0  0  0  0  0  0  0  0
   -9.4060   -3.0031    0.0000 C   0  0  0  0  0  0  0  0  0  0  0  0
   -8.1068   -2.2534    0.0000 N   0  0  0  0  0  0  0  0  0  0  0  0
   -6.8079   -3.0037    0.0000 C   0  0  0  0  0  0  0  0  0  0  0  0
   -5.5087   -2.2540    0.0000 C   0  0  0  0  0  0  0  0  0  0  0  0
   -5.5083   -0.7540    0.0000 N   0  0  0  0  0  0  0  0  0  0  0  0
   -4.2091   -0.0044    0.0000 C   0  0  0  0  0  0  0  0  0  0  0  0
   -2.9102   -0.7547    0.0000 C   0  0  0  0  0  0  0  0  0  0  0  0
   -2.9106   -2.2547    0.0000 O   0  0  0  0  0  0  0  0  0  0  0  0
   -1.6110   -0.0050    0.0000 N   0  0  0  0  0  0  0  0  0  0  0  0
   -1.4420    1.4890    0.0000 C   0  0  0  0  0  0  0  0  0  0  0  0
   -2.5531    2.4968    0.0000 C   0  0  0  0  0  0  0  0  0  0  0  0
    0.0260    1.8020    0.0000 C   0  0  0  0  0  0  0  0  0  0  0  0
    0.7700    0.5080    0.0000 C   0  0  0  0  0  0  0  0  0  0  0  0
    2.2380    0.1890    0.0000 C   0  0  0  0  0  0  0  0  0  0  0  0
    2.6950   -1.2360    0.0000 C   0  0  0  0  0  0  0  0  0  0  0  0
    1.6950   -2.3480    0.0000 C   0  0  0  0  0  0  0  0  0  0  0  0
    0.2260   -2.0290    0.0000 C   0  0  0  0  0  0  0  0  0  0  0  0
   -0.2360   -0.6050    0.0000 C   0  0  0  0  0  0  0  0  0  0  0  0
   -6.8072   -0.0037    0.0000 C   0  0  0  0  0  0  0  0  0  0  0  0
   -8.1064   -0.7534    0.0000 C   0  0  0  0  0  0  0  0  0  0  0  0
  -10.7045   -0.7527    0.0000 C   0  0  0  0  0  0  0  0  0  0  0  0
  -12.0033   -0.0024    0.0000 C   0  0  0  0  0  0  0  0  0  0  0  0
  1  2  1  0  0  0  0
  2  3  1  0  0  0  0
  3  4  2  0  0  0  0
  4  5  1  0  0  0  0
  5  6  2  0  0  0  0
  6  7  1  0  0  0  0
  7  8  1  0  0  0  0
  8  9  1  0  0  0  0
  9 10  1  0  0  0  0
 10 11  1  0  0  0  0
 11 12  1  0  0  0  0
 12 13  1  0  0  0  0
 13 14  2  0  0  0  0
 13 15  1  0  0  0  0
 15 16  1  0  0  0  0
 16 17  1  6  0  0  0
 16 18  1  0  0  0  0
 18 19  1  0  0  0  0
 19 20  2  0  0  0  0
 20 21  1  0  0  0  0
 21 22  2  0  0  0  0
 22 23  1  0  0  0  0
 23 24  2  0  0  0  0
 15 24  1  0  0  0  0
 19 24  1  0  0  0  0
 11 25  1  0  0  0  0
 25 26  1  0  0  0  0
  8 26  1  0  0  0  0
  6 27  1  0  0  0  0
 27 28  2  0  0  0  0
  3 28  1  0  0  0  0
M  END
> <chemblId>
CHEMBL105317

> <bioactivity__type>
Ki

> <units>
nM

> <value>
673.0

$$$$

  CDK     11271518242D 0   0.00000     0.00000     0

 27 30  0  0  0  0              1 V2000 
   -2.5531    2.4968    0.0000 C   0  0  0  0  0  0  0  0  0  0  0  0
   -1.4420    1.4890    0.0000 C   0  0  0  0  0  0  0  0  0  0  0  0
    0.0260    1.8020    0.0000 C   0  0  0  0  0  0  0  0  0  0  0  0
    0.7700    0.5080    0.0000 C   0  0  0  0  0  0  0  0  0  0  0  0
    2.2380    0.1890    0.0000 C   0  0  0  0  0  0  0  0  0  0  0  0
    2.6950   -1.2360    0.0000 C   0  0  0  0  0  0  0  0  0  0  0  0
    1.6950   -2.3480    0.0000 C   0  0  0  0  0  0  0  0  0  0  0  0
    0.2260   -2.0290    0.0000 C   0  0  0  0  0  0  0  0  0  0  0  0
   -0.2360   -0.6050    0.0000 C   0  0  0  0  0  0  0  0  0  0  0  0
   -1.6110   -0.0050    0.0000 N   0  0  0  0  0  0  0  0  0  0  0  0
   -2.9102   -0.7547    0.0000 C   0  0  0  0  0  0  0  0  0  0  0  0
   -2.9106   -2.2547    0.0000 O   0  0  0  0  0  0  0  0  0  0  0  0
   -4.2091   -0.0044    0.0000 C   0  0  0  0  0  0  0  0  0  0  0  0
   -5.5083   -0.7540    0.0000 N   0  0  0  0  0  0  0  0  0  0  0  0
   -6.8072   -0.0037    0.0000 C   0  0  0  0  0  0  0  0  0  0  0  0
   -8.1064   -0.7534    0.0000 C   0  0  0  0  0  0  0  0  0  0  0  0
   -8.1068   -2.2534    0.0000 N   0  0  0  0  0  0  0  0  0  0  0  0
   -9.4060   -3.0031    0.0000 C   0  0  0  0  0  0  0  0  0  0  0  0
  -10.7048   -2.2527    0.0000 C   0  0  0  0  0  0  0  0  0  0  0  0
  -10.7045   -0.7527    0.0000 C   0  0  0  0  0  0  0  0  0  0  0  0
  -12.0033   -0.0024    0.0000 C   0  0  0  0  0  0  0  0  0  0  0  0
  -13.3025   -0.7521    0.0000 C   0  0  0  0  0  0  0  0  0  0  0  0
  -14.6014   -0.0018    0.0000 C   0  0  0  0  0  0  0  0  0  0  0  0
  -13.3029   -2.2521    0.0000 C   0  0  0  0  0  0  0  0  0  0  0  0
  -12.0041   -3.0024    0.0000 C   0  0  0  0  0  0  0  0  0  0  0  0
   -6.8079   -3.0037    0.0000 C   0  0  0  0  0  0  0  0  0  0  0  0
   -5.5087   -2.2540    0.0000 C   0  0  0  0  0  0  0  0  0  0  0  0
  2  1  1  1  0  0  0
  2  3  1  0  0  0  0
  3  4  1  0  0  0  0
  4  5  2  0  0  0  0
  5  6  1  0  0  0  0
  6  7  2  0  0  0  0
  7  8  1  0  0  0  0
  8  9  2  0  0  0  0
  4  9  1  0  0  0  0
  9 10  1  0  0  0  0
  2 10  1  0  0  0  0
 10 11  1  0  0  0  0
 11 12  2  0  0  0  0
 11 13  1  0  0  0  0
 13 14  1  0  0  0  0
 14 15  1  0  0  0  0
 15 16  1  0  0  0  0
 16 17  1  0  0  0  0
 17 18  1  0  0  0  0
 18 19  1  0  0  0  0
 19 20  2  0  0  0  0
 20 21  1  0  0  0  0
 21 22  2  0  0  0  0
 22 23  1  0  0  0  0
 22 24  1  0  0  0  0
 24 25  2  0  0  0  0
 19 25  1  0  0  0  0
 17 26  1  0  0  0  0
 26 27  1  0  0  0  0
 14 27  1  0  0  0  0
M  END
> <chemblId>
CHEMBL105354

> <bioactivity__type>
Ki

> <units>
nM

> <value>
2364.0

$$$$

  CDK     11271518242D 0   0.00000     0.00000     0

 30 33  0  0  0  0              1 V2000 
   -2.5531    2.4968    0.0000 C   0  0  0  0  0  0  0  0  0  0  0  0
   -1.4420    1.4890    0.0000 C   0  0  0  0  0  0  0  0  0  0  0  0
    0.0260    1.8020    0.0000 C   0  0  0  0  0  0  0  0  0  0  0  0
    0.7700    0.5080    0.0000 C   0  0  0  0  0  0  0  0  0  0  0  0
    2.2380    0.1890    0.0000 C   0  0  0  0  0  0  0  0  0  0  0  0
    2.6950   -1.2360    0.0000 C   0  0  0  0  0  0  0  0  0  0  0  0
    1.6950   -2.3480    0.0000 C   0  0  0  0  0  0  0  0  0  0  0  0
    0.2260   -2.0290    0.0000 C   0  0  0  0  0  0  0  0  0  0  0  0
   -0.2360   -0.6050    0.0000 C   0  0  0  0  0  0  0  0  0  0  0  0
   -1.6110   -0.0050    0.0000 N   0  0  0  0  0  0  0  0  0  0  0  0
   -2.9102   -0.7547    0.0000 C   0  0  0  0  0  0  0  0  0  0  0  0
   -2.9106   -2.2547    0.0000 O   0  0  0  0  0  0  0  0  0  0  0  0
   -4.2091   -0.0044    0.0000 C   0  0  0  0  0  0  0  0  0  0  0  0
   -5.5083   -0.7540    0.0000 N   0  0  0  0  0  0  0  0  0  0  0  0
   -6.8072   -0.0037    0.0000 C   0  0  0  0  0  0  0  0  0  0  0  0
   -8.1064   -0.7534    0.0000 C   0  0  0  0  0  0  0  0  0  0  0  0
   -8.1068   -2.2534    0.0000 N   0  0  0  0  0  0  0  0  0  0  0  0
   -9.4060   -3.0031    0.0000 C   0  0  0  0  0  0  0  0  0  0  0  0
  -10.7048   -2.2527    0.0000 C   0  0  0  0  0  0  0  0  0  0  0  0
  -10.7045   -0.7527    0.0000 C   0  0  0  0  0  0  0  0  0  0  0  0
  -12.0033   -0.0024    0.0000 C   0  0  0  0  0  0  0  0  0  0  0  0
  -13.3025   -0.7521    0.0000 C   0  0  0  0  0  0  0  0  0  0  0  0
  -13.3029   -2.2521    0.0000 C   0  0  0  0  0  0  0  0  0  0  0  0
  -12.0041   -3.0024    0.0000 C   0  0  0  0  0  0  0  0  0  0  0  0
  -14.6014   -0.0018    0.0000 C   0  0  0  0  0  0  0  0  0  0  0  0
  -15.9006   -0.7514    0.0000 F   0  0  0  0  0  0  0  0  0  0  0  0
  -13.6369    1.1471    0.0000 F   0  0  0  0  0  0  0  0  0  0  0  0
  -15.5653    1.1475    0.0000 F   0  0  0  0  0  0  0  0  0  0  0  0
   -6.8079   -3.0037    0.0000 C   0  0  0  0  0  0  0  0  0  0  0  0
   -5.5087   -2.2540    0.0000 C   0  0  0  0  0  0  0  0  0  0  0  0
  2  1  1  6  0  0  0
  2  3  1  0  0  0  0
  3  4  1  0  0  0  0
  4  5  2  0  0  0  0
  5  6  1  0  0  0  0
  6  7  2  0  0  0  0
  7  8  1  0  0  0  0
  8  9  2  0  0  0  0
  4  9  1  0  0  0  0
  9 10  1  0  0  0  0
  2 10  1  0  0  0  0
 10 11  1  0  0  0  0
 11 12  2  0  0  0  0
 11 13  1  0  0  0  0
 13 14  1  0  0  0  0
 14 15  1  0  0  0  0
 15 16  1  0  0  0  0
 16 17  1  0  0  0  0
 17 18  1  0  0  0  0
 18 19  1  0  0  0  0
 19 20  2  0  0  0  0
 20 21  1  0  0  0  0
 21 22  2  0  0  0  0
 22 23  1  0  0  0  0
 23 24  2  0  0  0  0
 19 24  1  0  0  0  0
 22 25  1  0  0  0  0
 25 26  1  0  0  0  0
 25 27  1  0  0  0  0
 25 28  1  0  0  0  0
 17 29  1  0  0  0  0
 29 30  1  0  0  0  0
 14 30  1  0  0  0  0
M  END
> <chemblId>
CHEMBL105454

> <bioactivity__type>
Ki

> <units>
nM

> <value>
5940.0

$$$$

  CDK     11271518242D 0   0.00000     0.00000     0

 19 20  0  0  0  0              1 V2000 
   -7.7942    0.7500    0.0000 C   0  0  0  0  0  0  0  0  0  0  0  0
   -6.4951    1.5000    0.0000 C   0  0  0  0  0  0  0  0  0  0  0  0
   -5.1961    0.7500    0.0000 C   0  0  0  0  0  0  0  0  0  0  0  0
   -3.8970    1.5000    0.0000 N   0  0  0  0  0  0  0  0  0  0  0  0
   -3.8971    3.0000    0.0000 C   0  0  0  0  0  0  0  0  0  0  0  0
   -5.1961    3.7500    0.0000 C   0  0  0  0  0  0  0  0  0  0  0  0
   -5.1961    5.2500    0.0000 C   0  0  0  0  0  0  0  0  0  0  0  0
   -2.5980    0.7500    0.0000 C   0  0  0  0  0  0  0  0  0  0  0  0
   -2.5980   -0.7500    0.0000 C   0  0  0  0  0  0  0  0  0  0  0  0
   -1.2990   -1.5000    0.0000 C   0  0  0  0  0  0  0  0  0  0  0  0
   -0.0000   -0.7500    0.0000 C   0  0  0  0  0  0  0  0  0  0  0  0
    1.2990   -1.5000    0.0000 N   0  0  0  0  0  0  0  0  0  0  0  0
    2.5980   -0.7500    0.0000 C   0  0  0  0  0  0  0  0  0  0  0  0
    3.8970   -1.5000    0.0000 O   0  0  0  0  0  0  0  0  0  0  0  0
    5.1961   -0.7500    0.0000 C   0  0  0  0  0  0  0  0  0  0  0  0
    2.5980    0.7500    0.0000 C   0  0  0  0  0  0  0  0  0  0  0  0
    1.2990    1.5000    0.0000 C   0  0  0  0  0  0  0  0  0  0  0  0
   -0.0000    0.7500    0.0000 C   0  0  0  0  0  0  0  0  0  0  0  0
   -1.2990    1.5000    0.0000 C   0  0  0  0  0  0  0  0  0  0  0  0
  1  2  1  0  0  0  0
  2  3  1  0  0  0  0
  3  4  1  0  0  0  0
  4  5  1  0  0  0  0
  5  6  1  0  0  0  0
  6  7  1  0  0  0  0
  4  8  1  0  0  0  0
  8  9  1  0  0  0  0
  9 10  1  0  0  0  0
 10 11  1  0  0  0  0
 11 12  2  0  0  0  0
 12 13  1  0  0  0  0
 13 14  1  0  0  0  0
 14 15  1  0  0  0  0
 13 16  2  0  0  0  0
 16 17  1  0  0  0  0
 17 18  2  0  0  0  0
 11 18  1  0  0  0  0
 18 19  1  0  0  0  0
  8 19  1  0  0  0  0
M  END
> <chemblId>
CHEMBL105509

> <bioactivity__type>
Ki

> <units>
nM

> <value>
1202.0

$$$$

  CDK     11271518242D 0   0.00000     0.00000     0

 17 18  0  0  0  0              1 V2000 
   -7.5022    0.7500    0.0000 C   0  0  0  0  0  0  0  0  0  0  0  0
   -6.2031    1.5000    0.0000 C   0  0  0  0  0  0  0  0  0  0  0  0
   -4.9041    0.7500    0.0000 C   0  0  0  0  0  0  0  0  0  0  0  0
   -3.6050    1.5000    0.0000 N   0  0  0  0  0  0  0  0  0  0  0  0
   -3.6051    3.0000    0.0000 C   0  0  0  0  0  0  0  0  0  0  0  0
   -4.9041    3.7500    0.0000 C   0  0  0  0  0  0  0  0  0  0  0  0
   -4.9041    5.2500    0.0000 C   0  0  0  0  0  0  0  0  0  0  0  0
   -2.3060    0.7500    0.0000 C   0  0  0  0  0  0  0  0  0  0  0  0
   -2.3060   -0.7500    0.0000 C   0  0  0  0  0  0  0  0  0  0  0  0
   -1.0070   -1.5000    0.0000 C   0  0  0  0  0  0  0  0  0  0  0  0
    0.2930   -0.7500    0.0000 C   0  0  0  0  0  0  0  0  0  0  0  0
    1.7190   -1.2130    0.0000 N   0  0  0  0  0  0  0  0  0  0  0  0
    2.6010    0.0000    0.0000 C   0  0  0  0  0  0  0  0  0  0  0  0
    4.1010   -0.0003    0.0000 N   0  0  0  0  0  0  0  0  0  0  0  0
    1.7190    1.2140    0.0000 S   0  0  0  0  0  0  0  0  0  0  0  0
    0.2930    0.7500    0.0000 C   0  0  0  0  0  0  0  0  0  0  0  0
   -1.0070    1.5000    0.0000 C   0  0  0  0  0  0  0  0  0  0  0  0
  1  2  1  0  0  0  0
  2  3  1  0  0  0  0
  3  4  1  0  0  0  0
  4  5  1  0  0  0  0
  5  6  1  0  0  0  0
  6  7  1  0  0  0  0
  4  8  1  0  0  0  0
  8  9  1  0  0  0  0
  9 10  1  0  0  0  0
 10 11  1  0  0  0  0
 11 12  1  0  0  0  0
 12 13  2  0  0  0  0
 13 14  1  0  0  0  0
 13 15  1  0  0  0  0
 15 16  1  0  0  0  0
 11 16  2  0  0  0  0
 16 17  1  0  0  0  0
  8 17  1  0  0  0  0
M  END
> <chemblId>
CHEMBL105512

> <bioactivity__type>
Ki

> <units>
nM

> <value>
259.5

$$$$

  CDK     11271518242D 0   0.00000     0.00000     0

 27 30  0  0  0  0              1 V2000 
   -3.6050   -1.5000    0.0000 C   0  0  0  0  0  0  0  0  0  0  0  0
   -2.3060   -0.7500    0.0000 C   0  0  0  0  0  0  0  0  0  0  0  0
   -2.3060    0.7500    0.0000 C   0  0  0  0  0  0  0  0  0  0  0  0
   -1.0070    1.5000    0.0000 C   0  0  0  0  0  0  0  0  0  0  0  0
    0.2930    0.7500    0.0000 C   0  0  0  0  0  0  0  0  0  0  0  0
    1.7190    1.2130    0.0000 C   0  0  0  0  0  0  0  0  0  0  0  0
    2.6010   -0.0000    0.0000 C   0  0  0  0  0  0  0  0  0  0  0  0
    1.7190   -1.2140    0.0000 N   0  0  0  0  0  0  0  0  0  0  0  0
    2.1822   -2.6407    0.0000 C   0  0  0  0  0  0  0  0  0  0  0  0
    1.1783   -3.7552    0.0000 O   0  0  0  0  0  0  0  0  0  0  0  0
    3.6494   -2.9528    0.0000 C   0  0  0  0  0  0  0  0  0  0  0  0
    4.1126   -4.3795    0.0000 N   0  0  0  0  0  0  0  0  0  0  0  0
    3.1087   -5.4940    0.0000 C   0  0  0  0  0  0  0  0  0  0  0  0
    3.5719   -6.9207    0.0000 C   0  0  0  0  0  0  0  0  0  0  0  0
    5.0391   -7.2329    0.0000 N   0  0  0  0  0  0  0  0  0  0  0  0
    5.5023   -8.6596    0.0000 C   0  0  0  0  0  0  0  0  0  0  0  0
    6.9695   -8.9717    0.0000 C   0  0  0  0  0  0  0  0  0  0  0  0
    7.4327  -10.3984    0.0000 C   0  0  0  0  0  0  0  0  0  0  0  0
    8.8999  -10.7106    0.0000 C   0  0  0  0  0  0  0  0  0  0  0  0
    9.9038   -9.5961    0.0000 C   0  0  0  0  0  0  0  0  0  0  0  0
   11.3710   -9.9082    0.0000 Cl  0  0  0  0  0  0  0  0  0  0  0  0
    9.4406   -8.1694    0.0000 C   0  0  0  0  0  0  0  0  0  0  0  0
    7.9734   -7.8572    0.0000 C   0  0  0  0  0  0  0  0  0  0  0  0
    6.0430   -6.1184    0.0000 C   0  0  0  0  0  0  0  0  0  0  0  0
    5.5798   -4.6917    0.0000 C   0  0  0  0  0  0  0  0  0  0  0  0
    0.2930   -0.7500    0.0000 C   0  0  0  0  0  0  0  0  0  0  0  0
   -1.0070   -1.5000    0.0000 C   0  0  0  0  0  0  0  0  0  0  0  0
  1  2  1  0  0  0  0
  2  3  2  0  0  0  0
  3  4  1  0  0  0  0
  4  5  2  0  0  0  0
  5  6  1  0  0  0  0
  6  7  1  0  0  0  0
  7  8  1  0  0  0  0
  8  9  1  0  0  0  0
  9 10  2  0  0  0  0
  9 11  1  0  0  0  0
 11 12  1  0  0  0  0
 12 13  1  0  0  0  0
 13 14  1  0  0  0  0
 14 15  1  0  0  0  0
 15 16  1  0  0  0  0
 16 17  1  0  0  0  0
 17 18  2  0  0  0  0
 18 19  1  0  0  0  0
 19 20  2  0  0  0  0
 20 21  1  0  0  0  0
 20 22  1  0  0  0  0
 22 23  2  0  0  0  0
 17 23  1  0  0  0  0
 15 24  1  0  0  0  0
 24 25  1  0  0  0  0
 12 25  1  0  0  0  0
  8 26  1  0  0  0  0
  5 26  1  0  0  0  0
 26 27  2  0  0  0  0
  2 27  1  0  0  0  0
M  END
> <chemblId>
CHEMBL105595

> <bioactivity__type>
Ki

> <units>
nM

> <value>
6357.0

$$$$

  CDK     11271518242D 0   0.00000     0.00000     0

 27 30  0  0  0  0              1 V2000 
   -2.5531    2.4968    0.0000 C   0  0  0  0  0  0  0  0  0  0  0  0
   -1.4420    1.4890    0.0000 C   0  0  0  0  0  0  0  0  0  0  0  0
    0.0260    1.8020    0.0000 C   0  0  0  0  0  0  0  0  0  0  0  0
    0.7700    0.5080    0.0000 C   0  0  0  0  0  0  0  0  0  0  0  0
    2.2380    0.1890    0.0000 C   0  0  0  0  0  0  0  0  0  0  0  0
    2.6950   -1.2360    0.0000 C   0  0  0  0  0  0  0  0  0  0  0  0
    1.6950   -2.3480    0.0000 C   0  0  0  0  0  0  0  0  0  0  0  0
    0.2260   -2.0290    0.0000 C   0  0  0  0  0  0  0  0  0  0  0  0
   -0.2360   -0.6050    0.0000 C   0  0  0  0  0  0  0  0  0  0  0  0
   -1.6110   -0.0050    0.0000 N   0  0  0  0  0  0  0  0  0  0  0  0
   -2.9102   -0.7547    0.0000 C   0  0  0  0  0  0  0  0  0  0  0  0
   -2.9106   -2.2547    0.0000 O   0  0  0  0  0  0  0  0  0  0  0  0
   -4.2091   -0.0044    0.0000 C   0  0  0  0  0  0  0  0  0  0  0  0
   -5.5083   -0.7540    0.0000 N   0  0  0  0  0  0  0  0  0  0  0  0
   -6.8072   -0.0037    0.0000 C   0  0  0  0  0  0  0  0  0  0  0  0
   -8.1064   -0.7534    0.0000 C   0  0  0  0  0  0  0  0  0  0  0  0
   -8.1068   -2.2534    0.0000 N   0  0  0  0  0  0  0  0  0  0  0  0
   -9.4060   -3.0031    0.0000 C   0  0  0  0  0  0  0  0  0  0  0  0
  -10.7048   -2.2527    0.0000 C   0  0  0  0  0  0  0  0  0  0  0  0
  -10.7045   -0.7527    0.0000 C   0  0  0  0  0  0  0  0  0  0  0  0
  -12.0033   -0.0024    0.0000 C   0  0  0  0  0  0  0  0  0  0  0  0
  -13.3025   -0.7521    0.0000 C   0  0  0  0  0  0  0  0  0  0  0  0
  -13.3029   -2.2521    0.0000 C   0  0  0  0  0  0  0  0  0  0  0  0
  -14.6021   -3.0018    0.0000 F   0  0  0  0  0  0  0  0  0  0  0  0
  -12.0041   -3.0024    0.0000 C   0  0  0  0  0  0  0  0  0  0  0  0
   -6.8079   -3.0037    0.0000 C   0  0  0  0  0  0  0  0  0  0  0  0
   -5.5087   -2.2540    0.0000 C   0  0  0  0  0  0  0  0  0  0  0  0
  2  1  1  6  0  0  0
  2  3  1  0  0  0  0
  3  4  1  0  0  0  0
  4  5  2  0  0  0  0
  5  6  1  0  0  0  0
  6  7  2  0  0  0  0
  7  8  1  0  0  0  0
  8  9  2  0  0  0  0
  4  9  1  0  0  0  0
  9 10  1  0  0  0  0
  2 10  1  0  0  0  0
 10 11  1  0  0  0  0
 11 12  2  0  0  0  0
 11 13  1  0  0  0  0
 13 14  1  0  0  0  0
 14 15  1  0  0  0  0
 15 16  1  0  0  0  0
 16 17  1  0  0  0  0
 17 18  1  0  0  0  0
 18 19  1  0  0  0  0
 19 20  2  0  0  0  0
 20 21  1  0  0  0  0
 21 22  2  0  0  0  0
 22 23  1  0  0  0  0
 23 24  1  0  0  0  0
 23 25  2  0  0  0  0
 19 25  1  0  0  0  0
 17 26  1  0  0  0  0
 26 27  1  0  0  0  0
 14 27  1  0  0  0  0
M  END
> <chemblId>
CHEMBL105601

> <bioactivity__type>
Ki

> <units>
nM

> <value>
1000.0

$$$$

  CDK     11271518242D 0   0.00000     0.00000     0

 18 19  0  0  0  0              1 V2000 
    7.8697    4.2037    0.0000 C   0  0  0  0  0  0  0  0  0  0  0  0
    6.3779    4.3602    0.0000 C   0  0  0  0  0  0  0  0  0  0  0  0
    5.4965    3.1465    0.0000 C   0  0  0  0  0  0  0  0  0  0  0  0
    4.0047    3.3029    0.0000 N   0  0  0  0  0  0  0  0  0  0  0  0
    3.1232    2.0892    0.0000 C   0  0  0  0  0  0  0  0  0  0  0  0
    1.6314    2.2457    0.0000 C   0  0  0  0  0  0  0  0  0  0  0  0
    0.7500    1.0320    0.0000 C   0  0  0  0  0  0  0  0  0  0  0  0
   -0.7500    1.0320    0.0000 C   0  0  0  0  0  0  0  0  0  0  0  0
   -1.2130   -0.3940    0.0000 C   0  0  0  0  0  0  0  0  0  0  0  0
   -0.0000   -1.2760    0.0000 S   0  0  0  0  0  0  0  0  0  0  0  0
    1.2140   -0.3940    0.0000 C   0  0  0  0  0  0  0  0  0  0  0  0
    3.3943    4.6731    0.0000 C   0  0  0  0  0  0  0  0  0  0  0  0
    4.2757    5.8868    0.0000 C   0  0  0  0  0  0  0  0  0  0  0  0
    3.6653    7.2570    0.0000 C   0  0  0  0  0  0  0  0  0  0  0  0
    4.4150    8.5562    0.0000 C   0  0  0  0  0  0  0  0  0  0  0  0
    3.4111    9.6707    0.0000 C   0  0  0  0  0  0  0  0  0  0  0  0
    2.0409    9.0603    0.0000 S   0  0  0  0  0  0  0  0  0  0  0  0
    2.1980    7.5686    0.0000 C   0  0  0  0  0  0  0  0  0  0  0  0
  1  2  1  0  0  0  0
  2  3  1  0  0  0  0
  3  4  1  0  0  0  0
  4  5  1  0  0  0  0
  5  6  1  0  0  0  0
  6  7  1  0  0  0  0
  7  8  1  0  0  0  0
  8  9  2  0  0  0  0
  9 10  1  0  0  0  0
 10 11  1  0  0  0  0
  7 11  2  0  0  0  0
  4 12  1  0  0  0  0
 12 13  1  0  0  0  0
 13 14  1  0  0  0  0
 14 15  1  0  0  0  0
 15 16  2  0  0  0  0
 16 17  1  0  0  0  0
 17 18  1  0  0  0  0
 14 18  2  0  0  0  0
M  END
> <chemblId>
CHEMBL105623

> <bioactivity__type>
Ki

> <units>
nM

> <value>
439.0

$$$$

  CDK     11271518242D 0   0.00000     0.00000     0

 29 32  0  0  0  0              1 V2000 
   -4.9041   -0.7500    0.0000 O   0  5  0  0  0  0  0  0  0  0  0  0
   -3.6050   -1.5000    0.0000 N   0  3  0  0  0  0  0  0  0  0  0  0
   -3.6051   -3.0000    0.0000 O   0  0  0  0  0  0  0  0  0  0  0  0
   -2.3060   -0.7500    0.0000 C   0  0  0  0  0  0  0  0  0  0  0  0
   -2.3060    0.7500    0.0000 C   0  0  0  0  0  0  0  0  0  0  0  0
   -1.0070    1.5000    0.0000 C   0  0  0  0  0  0  0  0  0  0  0  0
    0.2930    0.7500    0.0000 C   0  0  0  0  0  0  0  0  0  0  0  0
    1.7190    1.2130    0.0000 C   0  0  0  0  0  0  0  0  0  0  0  0
    2.6010   -0.0000    0.0000 C   0  0  0  0  0  0  0  0  0  0  0  0
    1.7190   -1.2140    0.0000 N   0  0  0  0  0  0  0  0  0  0  0  0
    2.1822   -2.6407    0.0000 C   0  0  0  0  0  0  0  0  0  0  0  0
    1.1783   -3.7552    0.0000 O   0  0  0  0  0  0  0  0  0  0  0  0
    3.6494   -2.9528    0.0000 C   0  0  0  0  0  0  0  0  0  0  0  0
    4.1126   -4.3795    0.0000 N   0  0  0  0  0  0  0  0  0  0  0  0
    3.1087   -5.4940    0.0000 C   0  0  0  0  0  0  0  0  0  0  0  0
    3.5719   -6.9207    0.0000 C   0  0  0  0  0  0  0  0  0  0  0  0
    5.0391   -7.2329    0.0000 N   0  0  0  0  0  0  0  0  0  0  0  0
    5.5023   -8.6596    0.0000 C   0  0  0  0  0  0  0  0  0  0  0  0
    6.9695   -8.9717    0.0000 C   0  0  0  0  0  0  0  0  0  0  0  0
    7.4327  -10.3984    0.0000 C   0  0  0  0  0  0  0  0  0  0  0  0
    8.8999  -10.7106    0.0000 C   0  0  0  0  0  0  0  0  0  0  0  0
    9.9038   -9.5961    0.0000 C   0  0  0  0  0  0  0  0  0  0  0  0
   11.3710   -9.9082    0.0000 Cl  0  0  0  0  0  0  0  0  0  0  0  0
    9.4406   -8.1694    0.0000 C   0  0  0  0  0  0  0  0  0  0  0  0
    7.9734   -7.8572    0.0000 C   0  0  0  0  0  0  0  0  0  0  0  0
    6.0430   -6.1184    0.0000 C   0  0  0  0  0  0  0  0  0  0  0  0
    5.5798   -4.6917    0.0000 C   0  0  0  0  0  0  0  0  0  0  0  0
    0.2930   -0.7500    0.0000 C   0  0  0  0  0  0  0  0  0  0  0  0
   -1.0070   -1.5000    0.0000 C   0  0  0  0  0  0  0  0  0  0  0  0
  1  2  1  0  0  0  0
  2  3  2  0  0  0  0
  2  4  1  0  0  0  0
  4  5  2  0  0  0  0
  5  6  1  0  0  0  0
  6  7  2  0  0  0  0
  7  8  1  0  0  0  0
  8  9  1  0  0  0  0
  9 10  1  0  0  0  0
 10 11  1  0  0  0  0
 11 12  2  0  0  0  0
 11 13  1  0  0  0  0
 13 14  1  0  0  0  0
 14 15  1  0  0  0  0
 15 16  1  0  0  0  0
 16 17  1  0  0  0  0
 17 18  1  0  0  0  0
 18 19  1  0  0  0  0
 19 20  2  0  0  0  0
 20 21  1  0  0  0  0
 21 22  2  0  0  0  0
 22 23  1  0  0  0  0
 22 24  1  0  0  0  0
 24 25  2  0  0  0  0
 19 25  1  0  0  0  0
 17 26  1  0  0  0  0
 26 27  1  0  0  0  0
 14 27  1  0  0  0  0
 10 28  1  0  0  0  0
  7 28  1  0  0  0  0
 28 29  2  0  0  0  0
  4 29  1  0  0  0  0
M  END
> <chemblId>
CHEMBL105625

> <bioactivity__type>
Ki

> <units>
nM

> <value>
450.0

$$$$

  CDK     11271518242D 0   0.00000     0.00000     0

 18 20  0  0  0  0              1 V2000 
   -3.2460   -4.3530    0.0000 C   0  0  0  0  0  0  0  0  0  0  0  0
   -1.9470   -3.6030    0.0000 O   0  0  0  0  0  0  0  0  0  0  0  0
   -1.9470   -2.1030    0.0000 C   0  0  0  0  0  0  0  0  0  0  0  0
   -3.2460   -1.3530    0.0000 C   0  0  0  0  0  0  0  0  0  0  0  0
   -3.2460    0.1470    0.0000 C   0  0  0  0  0  0  0  0  0  0  0  0
   -1.9470    0.8970    0.0000 C   0  0  0  0  0  0  0  0  0  0  0  0
   -0.6480    0.1470    0.0000 C   0  0  0  0  0  0  0  0  0  0  0  0
    0.6510    0.8970    0.0000 C   0  0  0  0  0  0  0  0  0  0  0  0
    0.9630    2.3640    0.0000 C   0  0  0  0  0  0  0  0  0  0  0  0
    2.4540    2.5200    0.0000 C   0  0  0  0  0  0  0  0  0  0  0  0
    3.0640    1.1500    0.0000 N   0  0  0  0  0  0  0  0  0  0  0  0
    4.5312    0.8381    0.0000 C   0  0  0  0  0  0  0  0  0  0  0  0
    5.5349    1.9528    0.0000 C   0  0  0  0  0  0  0  0  0  0  0  0
    7.0021    1.6410    0.0000 C   0  0  0  0  0  0  0  0  0  0  0  0
    1.9500    0.1470    0.0000 C   0  0  0  0  0  0  0  0  0  0  0  0
    1.9500   -1.3530    0.0000 C   0  0  0  0  0  0  0  0  0  0  0  0
    0.6510   -2.1030    0.0000 C   0  0  0  0  0  0  0  0  0  0  0  0
   -0.6480   -1.3530    0.0000 C   0  0  0  0  0  0  0  0  0  0  0  0
  1  2  1  0  0  0  0
  2  3  1  0  0  0  0
  3  4  2  0  0  0  0
  4  5  1  0  0  0  0
  5  6  2  0  0  0  0
  6  7  1  0  0  0  0
  7  8  1  0  0  0  0
  8  9  1  0  0  0  0
  9 10  1  0  0  0  0
 10 11  1  0  0  0  0
 11 12  1  0  0  0  0
 12 13  1  0  0  0  0
 13 14  2  0  0  0  0
 11 15  1  0  0  0  0
  8 15  1  0  0  0  0
 15 16  1  6  0  0  0
 16 17  1  0  0  0  0
 17 18  1  0  0  0  0
  3 18  1  0  0  0  0
  7 18  2  0  0  0  0
M  END
> <chemblId>
CHEMBL10570

> <bioactivity__type>
Ki

> <units>
nM

> <value>
48.0

$$$$

  CDK     11271518242D 0   0.00000     0.00000     0

 30 33  0  0  0  0              1 V2000 
   -3.3469    4.9706    0.0000 C   0  0  0  0  0  0  0  0  0  0  0  0
   -2.2358    3.9628    0.0000 O   0  0  0  0  0  0  0  0  0  0  0  0
   -2.5531    2.4968    0.0000 C   0  0  0  0  0  0  0  0  0  0  0  0
   -3.9813    2.0384    0.0000 O   0  0  0  0  0  0  0  0  0  0  0  0
   -1.4420    1.4890    0.0000 C   0  0  0  0  0  0  0  0  0  0  0  0
    0.0260    1.8020    0.0000 C   0  0  0  0  0  0  0  0  0  0  0  0
    0.7700    0.5080    0.0000 C   0  0  0  0  0  0  0  0  0  0  0  0
    2.2380    0.1890    0.0000 C   0  0  0  0  0  0  0  0  0  0  0  0
    2.6950   -1.2360    0.0000 C   0  0  0  0  0  0  0  0  0  0  0  0
    1.6950   -2.3480    0.0000 C   0  0  0  0  0  0  0  0  0  0  0  0
    0.2260   -2.0290    0.0000 C   0  0  0  0  0  0  0  0  0  0  0  0
   -0.2360   -0.6050    0.0000 C   0  0  0  0  0  0  0  0  0  0  0  0
   -1.6110   -0.0050    0.0000 N   0  0  0  0  0  0  0  0  0  0  0  0
   -2.9102   -0.7547    0.0000 C   0  0  0  0  0  0  0  0  0  0  0  0
   -4.2091   -0.0044    0.0000 O   0  0  0  0  0  0  0  0  0  0  0  0
   -2.9106   -2.2547    0.0000 C   0  0  0  0  0  0  0  0  0  0  0  0
   -4.2098   -3.0044    0.0000 N   0  0  0  0  0  0  0  0  0  0  0  0
   -5.5087   -2.2540    0.0000 C   0  0  0  0  0  0  0  0  0  0  0  0
   -6.8079   -3.0037    0.0000 C   0  0  0  0  0  0  0  0  0  0  0  0
   -6.8083   -4.5037    0.0000 N   0  0  0  0  0  0  0  0  0  0  0  0
   -8.1075   -5.2534    0.0000 C   0  0  0  0  0  0  0  0  0  0  0  0
   -8.1079   -6.7534    0.0000 C   0  0  0  0  0  0  0  0  0  0  0  0
   -9.4071   -7.5031    0.0000 C   0  0  0  0  0  0  0  0  0  0  0  0
   -9.4075   -9.0031    0.0000 C   0  0  0  0  0  0  0  0  0  0  0  0
   -8.1086   -9.7534    0.0000 C   0  0  0  0  0  0  0  0  0  0  0  0
   -8.1090  -11.2534    0.0000 C   0  0  0  0  0  0  0  0  0  0  0  0
   -6.8094   -9.0037    0.0000 C   0  0  0  0  0  0  0  0  0  0  0  0
   -6.8090   -7.5037    0.0000 C   0  0  0  0  0  0  0  0  0  0  0  0
   -5.5094   -5.2540    0.0000 C   0  0  0  0  0  0  0  0  0  0  0  0
   -4.2102   -4.5044    0.0000 C   0  0  0  0  0  0  0  0  0  0  0  0
  1  2  1  0  0  0  0
  2  3  1  0  0  0  0
  3  4  2  0  0  0  0
  5  3  1  6  0  0  0
  5  6  1  0  0  0  0
  6  7  1  0  0  0  0
  7  8  2  0  0  0  0
  8  9  1  0  0  0  0
  9 10  2  0  0  0  0
 10 11  1  0  0  0  0
 11 12  2  0  0  0  0
  7 12  1  0  0  0  0
 12 13  1  0  0  0  0
  5 13  1  0  0  0  0
 13 14  1  0  0  0  0
 14 15  2  0  0  0  0
 14 16  1  0  0  0  0
 16 17  1  0  0  0  0
 17 18  1  0  0  0  0
 18 19  1  0  0  0  0
 19 20  1  0  0  0  0
 20 21  1  0  0  0  0
 21 22  1  0  0  0  0
 22 23  2  0  0  0  0
 23 24  1  0  0  0  0
 24 25  2  0  0  0  0
 25 26  1  0  0  0  0
 25 27  1  0  0  0  0
 27 28  2  0  0  0  0
 22 28  1  0  0  0  0
 20 29  1  0  0  0  0
 29 30  1  0  0  0  0
 17 30  1  0  0  0  0
M  END
> <chemblId>
CHEMBL105745

> <bioactivity__type>
Ki

> <units>
nM

> <value>
491.0

$$$$

  CDK     11271518242D 0   0.00000     0.00000     0

 17 18  0  0  0  0              1 V2000 
   -7.7942    0.7500    0.0000 C   0  0  0  0  0  0  0  0  0  0  0  0
   -6.4951    1.5000    0.0000 C   0  0  0  0  0  0  0  0  0  0  0  0
   -5.1961    0.7500    0.0000 C   0  0  0  0  0  0  0  0  0  0  0  0
   -3.8970    1.5000    0.0000 N   0  0  0  0  0  0  0  0  0  0  0  0
   -3.8971    3.0000    0.0000 C   0  0  0  0  0  0  0  0  0  0  0  0
   -5.1961    3.7500    0.0000 C   0  0  0  0  0  0  0  0  0  0  0  0
   -5.1961    5.2500    0.0000 C   0  0  0  0  0  0  0  0  0  0  0  0
   -2.5980    0.7500    0.0000 C   0  0  0  0  0  0  0  0  0  0  0  0
   -2.5980   -0.7500    0.0000 C   0  0  0  0  0  0  0  0  0  0  0  0
   -1.2990   -1.5000    0.0000 C   0  0  0  0  0  0  0  0  0  0  0  0
   -0.0000   -0.7500    0.0000 C   0  0  0  0  0  0  0  0  0  0  0  0
    1.2990   -1.5000    0.0000 N   0  0  0  0  0  0  0  0  0  0  0  0
    2.5980   -0.7500    0.0000 C   0  0  0  0  0  0  0  0  0  0  0  0
    2.5980    0.7500    0.0000 C   0  0  0  0  0  0  0  0  0  0  0  0
    1.2990    1.5000    0.0000 C   0  0  0  0  0  0  0  0  0  0  0  0
   -0.0000    0.7500    0.0000 C   0  0  0  0  0  0  0  0  0  0  0  0
   -1.2990    1.5000    0.0000 C   0  0  0  0  0  0  0  0  0  0  0  0
  1  2  1  0  0  0  0
  2  3  1  0  0  0  0
  3  4  1  0  0  0  0
  4  5  1  0  0  0  0
  5  6  1  0  0  0  0
  6  7  1  0  0  0  0
  4  8  1  0  0  0  0
  8  9  1  0  0  0  0
  9 10  1  0  0  0  0
 10 11  1  0  0  0  0
 11 12  2  0  0  0  0
 12 13  1  0  0  0  0
 13 14  2  0  0  0  0
 14 15  1  0  0  0  0
 15 16  2  0  0  0  0
 11 16  1  0  0  0  0
 16 17  1  0  0  0  0
  8 17  1  0  0  0  0
M  END
> <chemblId>
CHEMBL105977

> <bioactivity__type>
Ki

> <units>
nM

> <value>
369.0

$$$$

  CDK     11271518242D 0   0.00000     0.00000     0

 19 20  0  0  0  0              1 V2000 
   -7.7942    0.7500    0.0000 C   0  0  0  0  0  0  0  0  0  0  0  0
   -6.4951    1.5000    0.0000 C   0  0  0  0  0  0  0  0  0  0  0  0
   -5.1961    0.7500    0.0000 C   0  0  0  0  0  0  0  0  0  0  0  0
   -3.8970    1.5000    0.0000 N   0  0  0  0  0  0  0  0  0  0  0  0
   -3.8971    3.0000    0.0000 C   0  0  0  0  0  0  0  0  0  0  0  0
   -5.1961    3.7500    0.0000 C   0  0  0  0  0  0  0  0  0  0  0  0
   -5.1961    5.2500    0.0000 C   0  0  0  0  0  0  0  0  0  0  0  0
   -2.5980    0.7500    0.0000 C   0  0  0  0  0  0  0  0  0  0  0  0
   -2.5980   -0.7500    0.0000 C   0  0  0  0  0  0  0  0  0  0  0  0
   -1.2990   -1.5000    0.0000 C   0  0  0  0  0  0  0  0  0  0  0  0
    0.0000   -0.7500    0.0000 C   0  0  0  0  0  0  0  0  0  0  0  0
    1.2990   -1.5000    0.0000 C   0  0  0  0  0  0  0  0  0  0  0  0
    2.5980   -0.7500    0.0000 C   0  0  0  0  0  0  0  0  0  0  0  0
    3.8970   -1.5000    0.0000 O   0  0  0  0  0  0  0  0  0  0  0  0
    5.1961   -0.7500    0.0000 C   0  0  0  0  0  0  0  0  0  0  0  0
    2.5980    0.7500    0.0000 C   0  0  0  0  0  0  0  0  0  0  0  0
    1.2990    1.5000    0.0000 C   0  0  0  0  0  0  0  0  0  0  0  0
    0.0000    0.7500    0.0000 C   0  0  0  0  0  0  0  0  0  0  0  0
   -1.2990    1.5000    0.0000 C   0  0  0  0  0  0  0  0  0  0  0  0
  1  2  1  0  0  0  0
  2  3  1  0  0  0  0
  3  4  1  0  0  0  0
  4  5  1  0  0  0  0
  5  6  1  0  0  0  0
  6  7  1  0  0  0  0
  4  8  1  0  0  0  0
  8  9  1  0  0  0  0
  9 10  1  0  0  0  0
 10 11  1  0  0  0  0
 11 12  2  0  0  0  0
 12 13  1  0  0  0  0
 13 14  1  0  0  0  0
 14 15  1  0  0  0  0
 13 16  2  0  0  0  0
 16 17  1  0  0  0  0
 17 18  2  0  0  0  0
 11 18  1  0  0  0  0
 18 19  1  0  0  0  0
  8 19  1  0  0  0  0
M  END
> <chemblId>
CHEMBL106047

> <bioactivity__type>
Ki

> <units>
nM

> <value>
3940.0

$$$$

  CDK     11271518242D 0   0.00000     0.00000     0

 27 30  0  0  0  0              1 V2000 
   -2.5531    2.4968    0.0000 C   0  0  0  0  0  0  0  0  0  0  0  0
   -1.4420    1.4890    0.0000 C   0  0  0  0  0  0  0  0  0  0  0  0
    0.0260    1.8020    0.0000 C   0  0  0  0  0  0  0  0  0  0  0  0
    0.7700    0.5080    0.0000 C   0  0  0  0  0  0  0  0  0  0  0  0
    2.2380    0.1890    0.0000 C   0  0  0  0  0  0  0  0  0  0  0  0
    2.6950   -1.2360    0.0000 C   0  0  0  0  0  0  0  0  0  0  0  0
    1.6950   -2.3480    0.0000 C   0  0  0  0  0  0  0  0  0  0  0  0
    0.2260   -2.0290    0.0000 C   0  0  0  0  0  0  0  0  0  0  0  0
   -0.2360   -0.6050    0.0000 C   0  0  0  0  0  0  0  0  0  0  0  0
   -1.6110   -0.0050    0.0000 N   0  0  0  0  0  0  0  0  0  0  0  0
   -2.9102   -0.7547    0.0000 C   0  0  0  0  0  0  0  0  0  0  0  0
   -2.9106   -2.2547    0.0000 O   0  0  0  0  0  0  0  0  0  0  0  0
   -4.2091   -0.0044    0.0000 C   0  0  0  0  0  0  0  0  0  0  0  0
   -5.5083   -0.7540    0.0000 N   0  0  0  0  0  0  0  0  0  0  0  0
   -6.8072   -0.0037    0.0000 C   0  0  0  0  0  0  0  0  0  0  0  0
   -8.1064   -0.7534    0.0000 C   0  0  0  0  0  0  0  0  0  0  0  0
   -8.1068   -2.2534    0.0000 N   0  0  0  0  0  0  0  0  0  0  0  0
   -9.4060   -3.0031    0.0000 C   0  0  0  0  0  0  0  0  0  0  0  0
  -10.7048   -2.2527    0.0000 C   0  0  0  0  0  0  0  0  0  0  0  0
  -10.7045   -0.7527    0.0000 C   0  0  0  0  0  0  0  0  0  0  0  0
  -12.0033   -0.0024    0.0000 C   0  0  0  0  0  0  0  0  0  0  0  0
  -13.3025   -0.7521    0.0000 C   0  0  0  0  0  0  0  0  0  0  0  0
  -14.6014   -0.0018    0.0000 Cl  0  0  0  0  0  0  0  0  0  0  0  0
  -13.3029   -2.2521    0.0000 C   0  0  0  0  0  0  0  0  0  0  0  0
  -12.0041   -3.0024    0.0000 C   0  0  0  0  0  0  0  0  0  0  0  0
   -6.8079   -3.0037    0.0000 C   0  0  0  0  0  0  0  0  0  0  0  0
   -5.5087   -2.2540    0.0000 C   0  0  0  0  0  0  0  0  0  0  0  0
  2  1  1  1  0  0  0
  2  3  1  0  0  0  0
  3  4  1  0  0  0  0
  4  5  2  0  0  0  0
  5  6  1  0  0  0  0
  6  7  2  0  0  0  0
  7  8  1  0  0  0  0
  8  9  2  0  0  0  0
  4  9  1  0  0  0  0
  9 10  1  0  0  0  0
  2 10  1  0  0  0  0
 10 11  1  0  0  0  0
 11 12  2  0  0  0  0
 11 13  1  0  0  0  0
 13 14  1  0  0  0  0
 14 15  1  0  0  0  0
 15 16  1  0  0  0  0
 16 17  1  0  0  0  0
 17 18  1  0  0  0  0
 18 19  1  0  0  0  0
 19 20  2  0  0  0  0
 20 21  1  0  0  0  0
 21 22  2  0  0  0  0
 22 23  1  0  0  0  0
 22 24  1  0  0  0  0
 24 25  2  0  0  0  0
 19 25  1  0  0  0  0
 17 26  1  0  0  0  0
 26 27  1  0  0  0  0
 14 27  1  0  0  0  0
M  END
> <chemblId>
CHEMBL106119

> <bioactivity__type>
Ki

> <units>
nM

> <value>
9395.0

$$$$

  CDK     11271518242D 0   0.00000     0.00000     0

 28 31  0  0  0  0              1 V2000 
  -15.9006   -0.7514    0.0000 C   0  0  0  0  0  0  0  0  0  0  0  0
  -14.6014   -0.0018    0.0000 C   0  0  0  0  0  0  0  0  0  0  0  0
  -13.3025   -0.7521    0.0000 C   0  0  0  0  0  0  0  0  0  0  0  0
  -13.3029   -2.2521    0.0000 C   0  0  0  0  0  0  0  0  0  0  0  0
  -12.0041   -3.0024    0.0000 C   0  0  0  0  0  0  0  0  0  0  0  0
  -10.7048   -2.2527    0.0000 C   0  0  0  0  0  0  0  0  0  0  0  0
   -9.4060   -3.0031    0.0000 C   0  0  0  0  0  0  0  0  0  0  0  0
   -8.1068   -2.2534    0.0000 N   0  0  0  0  0  0  0  0  0  0  0  0
   -6.8079   -3.0037    0.0000 C   0  0  0  0  0  0  0  0  0  0  0  0
   -5.5087   -2.2540    0.0000 C   0  0  0  0  0  0  0  0  0  0  0  0
   -5.5083   -0.7540    0.0000 N   0  0  0  0  0  0  0  0  0  0  0  0
   -4.2091   -0.0044    0.0000 C   0  0  0  0  0  0  0  0  0  0  0  0
   -2.9102   -0.7547    0.0000 C   0  0  0  0  0  0  0  0  0  0  0  0
   -2.9106   -2.2547    0.0000 O   0  0  0  0  0  0  0  0  0  0  0  0
   -1.6110   -0.0050    0.0000 N   0  0  0  0  0  0  0  0  0  0  0  0
   -1.4420    1.4890    0.0000 C   0  0  0  0  0  0  0  0  0  0  0  0
   -2.5531    2.4968    0.0000 C   0  0  0  0  0  0  0  0  0  0  0  0
    0.0260    1.8020    0.0000 C   0  0  0  0  0  0  0  0  0  0  0  0
    0.7700    0.5080    0.0000 C   0  0  0  0  0  0  0  0  0  0  0  0
    2.2380    0.1890    0.0000 C   0  0  0  0  0  0  0  0  0  0  0  0
    2.6950   -1.2360    0.0000 C   0  0  0  0  0  0  0  0  0  0  0  0
    1.6950   -2.3480    0.0000 C   0  0  0  0  0  0  0  0  0  0  0  0
    0.2260   -2.0290    0.0000 C   0  0  0  0  0  0  0  0  0  0  0  0
   -0.2360   -0.6050    0.0000 C   0  0  0  0  0  0  0  0  0  0  0  0
   -6.8072   -0.0037    0.0000 C   0  0  0  0  0  0  0  0  0  0  0  0
   -8.1064   -0.7534    0.0000 C   0  0  0  0  0  0  0  0  0  0  0  0
  -10.7045   -0.7527    0.0000 C   0  0  0  0  0  0  0  0  0  0  0  0
  -12.0033   -0.0024    0.0000 C   0  0  0  0  0  0  0  0  0  0  0  0
  1  2  1  0  0  0  0
  2  3  1  0  0  0  0
  3  4  2  0  0  0  0
  4  5  1  0  0  0  0
  5  6  2  0  0  0  0
  6  7  1  0  0  0  0
  7  8  1  0  0  0  0
  8  9  1  0  0  0  0
  9 10  1  0  0  0  0
 10 11  1  0  0  0  0
 11 12  1  0  0  0  0
 12 13  1  0  0  0  0
 13 14  2  0  0  0  0
 13 15  1  0  0  0  0
 15 16  1  0  0  0  0
 16 17  1  6  0  0  0
 16 18  1  0  0  0  0
 18 19  1  0  0  0  0
 19 20  2  0  0  0  0
 20 21  1  0  0  0  0
 21 22  2  0  0  0  0
 22 23  1  0  0  0  0
 23 24  2  0  0  0  0
 15 24  1  0  0  0  0
 19 24  1  0  0  0  0
 11 25  1  0  0  0  0
 25 26  1  0  0  0  0
  8 26  1  0  0  0  0
  6 27  1  0  0  0  0
 27 28  2  0  0  0  0
  3 28  1  0  0  0  0
M  END
> <chemblId>
CHEMBL106169

> <bioactivity__type>
Ki

> <units>
nM

> <value>
758.0

$$$$

  CDK     11271518242D 0   0.00000     0.00000     0

 31 34  0  0  0  0              1 V2000 
   -2.5531    2.4968    0.0000 C   0  0  0  0  0  0  0  0  0  0  0  0
   -1.4420    1.4890    0.0000 C   0  0  0  0  0  0  0  0  0  0  0  0
    0.0260    1.8020    0.0000 C   0  0  0  0  0  0  0  0  0  0  0  0
    0.7700    0.5080    0.0000 C   0  0  0  0  0  0  0  0  0  0  0  0
    2.2380    0.1890    0.0000 C   0  0  0  0  0  0  0  0  0  0  0  0
    2.6950   -1.2360    0.0000 C   0  0  0  0  0  0  0  0  0  0  0  0
    1.6950   -2.3480    0.0000 C   0  0  0  0  0  0  0  0  0  0  0  0
    0.2260   -2.0290    0.0000 C   0  0  0  0  0  0  0  0  0  0  0  0
   -0.2360   -0.6050    0.0000 C   0  0  0  0  0  0  0  0  0  0  0  0
   -1.6110   -0.0050    0.0000 N   0  0  0  0  0  0  0  0  0  0  0  0
   -2.9102   -0.7547    0.0000 C   0  0  0  0  0  0  0  0  0  0  0  0
   -2.9106   -2.2547    0.0000 O   0  0  0  0  0  0  0  0  0  0  0  0
   -4.2091   -0.0044    0.0000 C   0  0  0  0  0  0  0  0  0  0  0  0
   -5.5083   -0.7540    0.0000 N   0  0  0  0  0  0  0  0  0  0  0  0
   -6.8072   -0.0037    0.0000 C   0  0  0  0  0  0  0  0  0  0  0  0
   -8.1064   -0.7534    0.0000 C   0  0  0  0  0  0  0  0  0  0  0  0
   -8.1068   -2.2534    0.0000 N   0  0  0  0  0  0  0  0  0  0  0  0
   -9.4060   -3.0031    0.0000 C   0  0  0  0  0  0  0  0  0  0  0  0
  -10.7048   -2.2527    0.0000 C   0  0  0  0  0  0  0  0  0  0  0  0
  -10.7045   -0.7527    0.0000 C   0  0  0  0  0  0  0  0  0  0  0  0
  -12.0033   -0.0024    0.0000 C   0  0  0  0  0  0  0  0  0  0  0  0
  -13.3025   -0.7521    0.0000 C   0  0  0  0  0  0  0  0  0  0  0  0
  -14.6014   -0.0018    0.0000 O   0  0  0  0  0  0  0  0  0  0  0  0
  -15.9006   -0.7514    0.0000 C   0  0  0  0  0  0  0  0  0  0  0  0
  -17.1995   -0.0011    0.0000 F   0  0  0  0  0  0  0  0  0  0  0  0
  -16.8651   -1.9003    0.0000 F   0  0  0  0  0  0  0  0  0  0  0  0
  -14.9367   -1.9008    0.0000 F   0  0  0  0  0  0  0  0  0  0  0  0
  -13.3029   -2.2521    0.0000 C   0  0  0  0  0  0  0  0  0  0  0  0
  -12.0041   -3.0024    0.0000 C   0  0  0  0  0  0  0  0  0  0  0  0
   -6.8079   -3.0037    0.0000 C   0  0  0  0  0  0  0  0  0  0  0  0
   -5.5087   -2.2540    0.0000 C   0  0  0  0  0  0  0  0  0  0  0  0
  1  2  1  0  0  0  0
  2  3  1  0  0  0  0
  3  4  1  0  0  0  0
  4  5  2  0  0  0  0
  5  6  1  0  0  0  0
  6  7  2  0  0  0  0
  7  8  1  0  0  0  0
  8  9  2  0  0  0  0
  4  9  1  0  0  0  0
  9 10  1  0  0  0  0
  2 10  1  0  0  0  0
 10 11  1  0  0  0  0
 11 12  2  0  0  0  0
 11 13  1  0  0  0  0
 13 14  1  0  0  0  0
 14 15  1  0  0  0  0
 15 16  1  0  0  0  0
 16 17  1  0  0  0  0
 17 18  1  0  0  0  0
 18 19  1  0  0  0  0
 19 20  2  0  0  0  0
 20 21  1  0  0  0  0
 21 22  2  0  0  0  0
 22 23  1  0  0  0  0
 23 24  1  0  0  0  0
 24 25  1  0  0  0  0
 24 26  1  0  0  0  0
 24 27  1  0  0  0  0
 22 28  1  0  0  0  0
 28 29  2  0  0  0  0
 19 29  1  0  0  0  0
 17 30  1  0  0  0  0
 30 31  1  0  0  0  0
 14 31  1  0  0  0  0
M  END
> <chemblId>
CHEMBL106208

> <bioactivity__type>
Ki

> <units>
nM

> <value>
3823.0

$$$$

  CDK     11271518242D 0   0.00000     0.00000     0

 34 39  0  0  0  0              1 V2000 
    4.7043    3.8185    0.0000 O   0  0  0  0  0  0  0  0  0  0  0  0
    3.2043    3.8189    0.0000 C   0  0  0  0  0  0  0  0  0  0  0  0
    2.4546    5.1181    0.0000 O   0  0  0  0  0  0  0  0  0  0  0  0
    2.4540    2.5200    0.0000 C   0  0  0  0  0  0  0  0  0  0  0  0
    0.9630    2.3640    0.0000 C   0  0  0  0  0  0  0  0  0  0  0  0
    0.6510    0.8970    0.0000 C   0  0  0  0  0  0  0  0  0  0  0  0
   -0.6480    0.1470    0.0000 C   0  0  0  0  0  0  0  0  0  0  0  0
   -1.9470    0.8970    0.0000 O   0  0  0  0  0  0  0  0  0  0  0  0
   -3.2460    0.1470    0.0000 C   0  0  0  0  0  0  0  0  0  0  0  0
   -4.5450    0.8970    0.0000 C   0  0  0  0  0  0  0  0  0  0  0  0
   -5.8441    0.1470    0.0000 N   0  0  0  0  0  0  0  0  0  0  0  0
   -7.1431    0.8970    0.0000 C   0  0  0  0  0  0  0  0  0  0  0  0
   -8.4422    0.1470    0.0000 C   0  0  0  0  0  0  0  0  0  0  0  0
   -8.4421   -1.3530    0.0000 C   0  0  0  0  0  0  0  0  0  0  0  0
   -7.1431   -2.1030    0.0000 C   0  0  0  0  0  0  0  0  0  0  0  0
   -5.8441   -1.3530    0.0000 C   0  0  0  0  0  0  0  0  0  0  0  0
   -9.8125   -0.7429    0.0000 N   0  0  0  0  0  0  0  0  0  0  0  0
  -10.8162   -1.8577    0.0000 C   0  0  0  0  0  0  0  0  0  0  0  0
  -10.0661   -3.1567    0.0000 N   0  0  0  0  0  0  0  0  0  0  0  0
   -8.5989   -2.8448    0.0000 C   0  0  0  0  0  0  0  0  0  0  0  0
   -7.4842   -3.8485    0.0000 O   0  0  0  0  0  0  0  0  0  0  0  0
  -10.1243    0.7243    0.0000 C   0  0  0  0  0  0  0  0  0  0  0  0
   -9.0096    1.7280    0.0000 C   0  0  0  0  0  0  0  0  0  0  0  0
   -9.3215    3.1952    0.0000 C   0  0  0  0  0  0  0  0  0  0  0  0
  -10.7481    3.6587    0.0000 C   0  0  0  0  0  0  0  0  0  0  0  0
  -11.8628    2.6550    0.0000 C   0  0  0  0  0  0  0  0  0  0  0  0
  -11.5509    1.1878    0.0000 C   0  0  0  0  0  0  0  0  0  0  0  0
   -3.2460   -1.3530    0.0000 C   0  0  0  0  0  0  0  0  0  0  0  0
   -1.9470   -2.1030    0.0000 O   0  0  0  0  0  0  0  0  0  0  0  0
   -0.6480   -1.3530    0.0000 C   0  0  0  0  0  0  0  0  0  0  0  0
    0.6510   -2.1030    0.0000 C   0  0  0  0  0  0  0  0  0  0  0  0
    1.9500   -1.3530    0.0000 C   0  0  0  0  0  0  0  0  0  0  0  0
    1.9500    0.1470    0.0000 C   0  0  0  0  0  0  0  0  0  0  0  0
    3.0640    1.1500    0.0000 N   0  0  0  0  0  0  0  0  0  0  0  0
  1  2  1  0  0  0  0
  2  3  2  0  0  0  0
  2  4  1  0  0  0  0
  4  5  2  0  0  0  0
  5  6  1  0  0  0  0
  6  7  2  0  0  0  0
  7  8  1  0  0  0  0
  8  9  1  0  0  0  0
  9 10  1  0  0  0  0
 10 11  1  0  0  0  0
 11 12  1  0  0  0  0
 12 13  1  0  0  0  0
 13 14  1  0  0  0  0
 14 15  1  0  0  0  0
 15 16  1  0  0  0  0
 11 16  1  0  0  0  0
 14 17  1  0  0  0  0
 17 18  1  0  0  0  0
 18 19  1  0  0  0  0
 19 20  1  0  0  0  0
 14 20  1  0  0  0  0
 20 21  2  0  0  0  0
 17 22  1  0  0  0  0
 22 23  2  0  0  0  0
 23 24  1  0  0  0  0
 24 25  2  0  0  0  0
 25 26  1  0  0  0  0
 26 27  2  0  0  0  0
 22 27  1  0  0  0  0
  9 28  1  0  0  0  0
 28 29  1  0  0  0  0
 29 30  1  0  0  0  0
  7 30  1  0  0  0  0
 30 31  2  0  0  0  0
 31 32  1  0  0  0  0
 32 33  2  0  0  0  0
  6 33  1  0  0  0  0
 33 34  1  0  0  0  0
  4 34  1  0  0  0  0
M  END
> <chemblId>
CHEMBL106283

> <bioactivity__type>
Ki

> <units>
nM

> <value>
58.0

$$$$

  CDK     11271518242D 0   0.00000     0.00000     0

 26 29  0  0  0  0              1 V2000 
   -5.9167    8.6305    0.0000 C   0  0  0  0  0  0  0  0  0  0  0  0
   -4.6236    7.8703    0.0000 C   0  0  0  0  0  0  0  0  0  0  0  0
   -4.6354    6.3704    0.0000 C   0  0  0  0  0  0  0  0  0  0  0  0
   -5.9403    5.6306    0.0000 C   0  0  0  0  0  0  0  0  0  0  0  0
   -7.2334    6.3908    0.0000 O   0  0  0  0  0  0  0  0  0  0  0  0
   -3.3423    5.6102    0.0000 N   0  0  0  0  0  0  0  0  0  0  0  0
   -3.3541    4.1102    0.0000 C   0  0  0  0  0  0  0  0  0  0  0  0
   -4.6590    3.3705    0.0000 O   0  0  0  0  0  0  0  0  0  0  0  0
   -2.0610    3.3500    0.0000 C   0  0  0  0  0  0  0  0  0  0  0  0
   -0.7650    4.0850    0.0000 C   0  0  0  0  0  0  0  0  0  0  0  0
    0.5220    3.3290    0.0000 N   0  0  0  0  0  0  0  0  0  0  0  0
    1.8238    4.0741    0.0000 C   0  0  0  0  0  0  0  0  0  0  0  0
    0.5220    1.8200    0.0000 C   0  0  0  0  0  0  0  0  0  0  0  0
    1.8240    1.0460    0.0000 C   0  0  0  0  0  0  0  0  0  0  0  0
    1.8190   -0.4520    0.0000 C   0  0  0  0  0  0  0  0  0  0  0  0
    2.8690   -1.5290    0.0000 C   0  0  0  0  0  0  0  0  0  0  0  0
    2.1670   -2.8580    0.0000 N   0  0  0  0  0  0  0  0  0  0  0  0
    2.8279   -4.2046    0.0000 C   0  0  0  0  0  0  0  0  0  0  0  0
    0.6850   -2.6000    0.0000 C   0  0  0  0  0  0  0  0  0  0  0  0
   -0.5600   -3.4450    0.0000 C   0  0  0  0  0  0  0  0  0  0  0  0
   -1.9120   -2.7970    0.0000 C   0  0  0  0  0  0  0  0  0  0  0  0
   -2.0170   -1.3010    0.0000 C   0  0  0  0  0  0  0  0  0  0  0  0
   -0.7710   -0.4490    0.0000 C   0  0  0  0  0  0  0  0  0  0  0  0
   -0.7740    1.0800    0.0000 C   0  0  0  0  0  0  0  0  0  0  0  0
   -2.0730    1.8590    0.0000 C   0  0  0  0  0  0  0  0  0  0  0  0
    0.5250   -1.1370    0.0000 C   0  0  0  0  0  0  0  0  0  0  0  0
  1  2  1  0  0  0  0
  3  2  1  6  0  0  0
  3  4  1  0  0  0  0
  4  5  1  0  0  0  0
  3  6  1  0  0  0  0
  6  7  1  0  0  0  0
  7  8  2  0  0  0  0
  9  7  1  1  0  0  0
  9 10  1  0  0  0  0
 10 11  1  0  0  0  0
 11 12  1  0  0  0  0
 11 13  1  0  0  0  0
 13 14  1  6  0  0  0
 14 15  1  0  0  0  0
 15 16  2  0  0  0  0
 16 17  1  0  0  0  0
 17 18  1  0  0  0  0
 17 19  1  0  0  0  0
 19 20  2  0  0  0  0
 20 21  1  0  0  0  0
 21 22  2  0  0  0  0
 22 23  1  0  0  0  0
 23 24  1  0  0  0  0
 13 24  1  0  0  0  0
 24 25  2  0  0  0  0
  9 25  1  0  0  0  0
 23 26  2  0  0  0  0
 15 26  1  0  0  0  0
 19 26  1  0  0  0  0
M  END
> <chemblId>
CHEMBL1065

> <bioactivity__type>
Ki

> <units>
nM

> <value>
269.0

$$$$

  CDK     11271518242D 0   0.00000     0.00000     0

 27 30  0  0  0  0              1 V2000 
   11.3710   -9.9082    0.0000 Cl  0  0  0  0  0  0  0  0  0  0  0  0
    9.9038   -9.5961    0.0000 C   0  0  0  0  0  0  0  0  0  0  0  0
    9.4406   -8.1694    0.0000 C   0  0  0  0  0  0  0  0  0  0  0  0
    7.9734   -7.8572    0.0000 C   0  0  0  0  0  0  0  0  0  0  0  0
    6.9695   -8.9717    0.0000 C   0  0  0  0  0  0  0  0  0  0  0  0
    5.5023   -8.6596    0.0000 C   0  0  0  0  0  0  0  0  0  0  0  0
    5.0391   -7.2329    0.0000 N   0  0  0  0  0  0  0  0  0  0  0  0
    6.0430   -6.1184    0.0000 C   0  0  0  0  0  0  0  0  0  0  0  0
    5.5798   -4.6917    0.0000 C   0  0  0  0  0  0  0  0  0  0  0  0
    4.1126   -4.3795    0.0000 N   0  0  0  0  0  0  0  0  0  0  0  0
    3.6494   -2.9528    0.0000 C   0  0  0  0  0  0  0  0  0  0  0  0
    2.1822   -2.6407    0.0000 C   0  0  0  0  0  0  0  0  0  0  0  0
    1.1783   -3.7552    0.0000 O   0  0  0  0  0  0  0  0  0  0  0  0
    1.7190   -1.2140    0.0000 N   0  0  0  0  0  0  0  0  0  0  0  0
    2.6010   -0.0000    0.0000 C   0  0  0  0  0  0  0  0  0  0  0  0
    1.7190    1.2130    0.0000 C   0  0  0  0  0  0  0  0  0  0  0  0
    0.2930    0.7500    0.0000 C   0  0  0  0  0  0  0  0  0  0  0  0
   -1.0070    1.5000    0.0000 C   0  0  0  0  0  0  0  0  0  0  0  0
   -1.0072    3.0000    0.0000 Cl  0  0  0  0  0  0  0  0  0  0  0  0
   -2.3060    0.7500    0.0000 C   0  0  0  0  0  0  0  0  0  0  0  0
   -2.3060   -0.7500    0.0000 C   0  0  0  0  0  0  0  0  0  0  0  0
   -1.0070   -1.5000    0.0000 C   0  0  0  0  0  0  0  0  0  0  0  0
    0.2930   -0.7500    0.0000 C   0  0  0  0  0  0  0  0  0  0  0  0
    3.1087   -5.4940    0.0000 C   0  0  0  0  0  0  0  0  0  0  0  0
    3.5719   -6.9207    0.0000 C   0  0  0  0  0  0  0  0  0  0  0  0
    7.4327  -10.3984    0.0000 C   0  0  0  0  0  0  0  0  0  0  0  0
    8.8999  -10.7106    0.0000 C   0  0  0  0  0  0  0  0  0  0  0  0
  1  2  1  0  0  0  0
  2  3  2  0  0  0  0
  3  4  1  0  0  0  0
  4  5  2  0  0  0  0
  5  6  1  0  0  0  0
  6  7  1  0  0  0  0
  7  8  1  0  0  0  0
  8  9  1  0  0  0  0
  9 10  1  0  0  0  0
 10 11  1  0  0  0  0
 11 12  1  0  0  0  0
 12 13  2  0  0  0  0
 12 14  1  0  0  0  0
 14 15  1  0  0  0  0
 15 16  1  0  0  0  0
 16 17  1  0  0  0  0
 17 18  2  0  0  0  0
 18 19  1  0  0  0  0
 18 20  1  0  0  0  0
 20 21  2  0  0  0  0
 21 22  1  0  0  0  0
 22 23  2  0  0  0  0
 14 23  1  0  0  0  0
 17 23  1  0  0  0  0
 10 24  1  0  0  0  0
 24 25  1  0  0  0  0
  7 25  1  0  0  0  0
  5 26  1  0  0  0  0
 26 27  2  0  0  0  0
  2 27  1  0  0  0  0
M  END
> <chemblId>
CHEMBL106598

> <bioactivity__type>
Ki

> <units>
nM

> <value>
2145.0

$$$$

  CDK     11271518242D 0   0.00000     0.00000     0

 19 21  0  0  0  0              1 V2000 
    2.6396   -0.8574    0.0000 I   0  0  0  0  0  0  0  0  0  0  0  0
    1.2130   -0.3940    0.0000 C   0  0  0  0  0  0  0  0  0  0  0  0
    0.7500    1.0320    0.0000 C   0  0  0  0  0  0  0  0  0  0  0  0
   -0.7500    1.0320    0.0000 C   0  0  0  0  0  0  0  0  0  0  0  0
   -1.2140   -0.3940    0.0000 C   0  0  0  0  0  0  0  0  0  0  0  0
    0.0000   -1.2760    0.0000 N   0  0  0  0  0  0  0  0  0  0  0  0
    0.0003   -2.7760    0.0000 C   0  0  0  0  0  0  0  0  0  0  0  0
   -1.2986   -3.5263    0.0000 C   0  0  0  0  0  0  0  0  0  0  0  0
   -1.2983   -5.0263    0.0000 C   0  0  0  0  0  0  0  0  0  0  0  0
    0.0009   -5.7760    0.0000 N   0  0  0  0  0  0  0  0  0  0  0  0
    0.0012   -7.2760    0.0000 C   0  0  0  0  0  0  0  0  0  0  0  0
   -1.2977   -8.0263    0.0000 C   0  0  0  0  0  0  0  0  0  0  0  0
   -2.5969   -7.2765    0.0000 C   0  0  0  0  0  0  0  0  0  0  0  0
   -3.8958   -8.0268    0.0000 C   0  0  0  0  0  0  0  0  0  0  0  0
   -3.8955   -9.5268    0.0000 C   0  0  0  0  0  0  0  0  0  0  0  0
   -2.5963  -10.2765    0.0000 C   0  0  0  0  0  0  0  0  0  0  0  0
   -1.2974   -9.5263    0.0000 C   0  0  0  0  0  0  0  0  0  0  0  0
    1.2998   -5.0257    0.0000 C   0  0  0  0  0  0  0  0  0  0  0  0
    1.2995   -3.5257    0.0000 C   0  0  0  0  0  0  0  0  0  0  0  0
  1  2  1  0  0  0  0
  2  3  2  0  0  0  0
  3  4  1  0  0  0  0
  4  5  2  0  0  0  0
  5  6  1  0  0  0  0
  2  6  1  0  0  0  0
  6  7  1  0  0  0  0
  7  8  1  0  0  0  0
  8  9  1  0  0  0  0
  9 10  1  0  0  0  0
 10 11  1  0  0  0  0
 11 12  1  0  0  0  0
 12 13  2  0  0  0  0
 13 14  1  0  0  0  0
 14 15  2  0  0  0  0
 15 16  1  0  0  0  0
 16 17  2  0  0  0  0
 12 17  1  0  0  0  0
 10 18  1  0  0  0  0
 18 19  1  0  0  0  0
  7 19  1  0  0  0  0
M  END
> <chemblId>
CHEMBL106635

> <bioactivity__type>
Ki

> <units>
nM

> <value>
6900.0

$$$$

  CDK     11271518242D 0   0.00000     0.00000     0

 32 36  0  0  0  0              1 V2000 
    8.3460   -1.2990    0.0000 Cl  0  0  0  0  0  0  0  0  0  0  0  0
    7.5960   -0.0000    0.0000 C   0  0  0  0  0  0  0  0  0  0  0  0
    8.3460    1.2990    0.0000 C   0  0  0  0  0  0  0  0  0  0  0  0
    7.5960    2.5981    0.0000 C   0  0  0  0  0  0  0  0  0  0  0  0
    6.0960    2.5981    0.0000 C   0  0  0  0  0  0  0  0  0  0  0  0
    5.3460    1.2990    0.0000 C   0  0  0  0  0  0  0  0  0  0  0  0
    6.0960   -0.0000    0.0000 C   0  0  0  0  0  0  0  0  0  0  0  0
    3.8460    1.2990    0.0000 C   0  0  0  0  0  0  0  0  0  0  0  0
    3.0960    0.0000    0.0000 O   0  0  0  0  0  0  0  0  0  0  0  0
    1.5960    0.0000    0.0000 C   0  0  0  0  0  0  0  0  0  0  0  0
    0.8640   -1.2670    0.0000 C   0  0  0  0  0  0  0  0  0  0  0  0
   -0.5990   -1.5970    0.0000 C   0  0  0  0  0  0  0  0  0  0  0  0
   -2.0120   -0.8890    0.0000 C   0  0  0  0  0  0  0  0  0  0  0  0
   -2.0120    0.8890    0.0000 C   0  0  0  0  0  0  0  0  0  0  0  0
   -0.5990    1.5970    0.0000 C   0  0  0  0  0  0  0  0  0  0  0  0
    0.8640    1.2670    0.0000 C   0  0  0  0  0  0  0  0  0  0  0  0
   -1.3310    0.0000    0.0000 N   0  0  0  0  0  0  0  0  0  0  0  0
   -2.8310    0.0000    0.0000 C   0  0  0  0  0  0  0  0  0  0  0  0
   -3.5810   -1.2990    0.0000 C   0  0  0  0  0  0  0  0  0  0  0  0
   -5.0810   -1.2990    0.0000 C   0  0  0  0  0  0  0  0  0  0  0  0
   -5.8310   -2.5981    0.0000 C   0  0  0  0  0  0  0  0  0  0  0  0
   -7.3310   -2.5981    0.0000 C   0  0  0  0  0  0  0  0  0  0  0  0
   -8.0810   -3.8971    0.0000 C   0  0  0  0  0  0  0  0  0  0  0  0
   -7.3310   -5.1962    0.0000 C   0  0  0  0  0  0  0  0  0  0  0  0
   -5.8310   -5.1962    0.0000 C   0  0  0  0  0  0  0  0  0  0  0  0
   -5.0810   -3.8971    0.0000 C   0  0  0  0  0  0  0  0  0  0  0  0
    3.0960    2.5981    0.0000 C   0  0  0  0  0  0  0  0  0  0  0  0
    3.8460    3.8971    0.0000 C   0  0  0  0  0  0  0  0  0  0  0  0
    3.0960    5.1962    0.0000 C   0  0  0  0  0  0  0  0  0  0  0  0
    1.5960    5.1962    0.0000 C   0  0  0  0  0  0  0  0  0  0  0  0
    0.8460    3.8971    0.0000 C   0  0  0  0  0  0  0  0  0  0  0  0
    1.5960    2.5981    0.0000 C   0  0  0  0  0  0  0  0  0  0  0  0
  1  2  1  0  0  0  0
  2  3  2  0  0  0  0
  3  4  1  0  0  0  0
  4  5  2  0  0  0  0
  5  6  1  0  0  0  0
  6  7  2  0  0  0  0
  2  7  1  0  0  0  0
  6  8  1  0  0  0  0
  8  9  1  0  0  0  0
  9 10  1  0  0  0  0
 10 11  1  0  0  0  0
 11 12  1  0  0  0  0
 12 13  1  0  0  0  0
 13 14  1  0  0  0  0
 14 15  1  0  0  0  0
 15 16  1  0  0  0  0
 10 16  1  0  0  0  0
 15 17  1  0  0  0  0
 12 17  1  0  0  0  0
 17 18  1  0  0  0  0
 18 19  1  0  0  0  0
 19 20  1  0  0  0  0
 20 21  1  0  0  0  0
 21 22  2  0  0  0  0
 22 23  1  0  0  0  0
 23 24  2  0  0  0  0
 24 25  1  0  0  0  0
 25 26  2  0  0  0  0
 21 26  1  0  0  0  0
  8 27  1  0  0  0  0
 27 28  2  0  0  0  0
 28 29  1  0  0  0  0
 29 30  2  0  0  0  0
 30 31  1  0  0  0  0
 31 32  2  0  0  0  0
 27 32  1  0  0  0  0
M  END
> <chemblId>
CHEMBL106660

> <bioactivity__type>
Ki

> <units>
nM

> <value>
59.0

$$$$

  CDK     11271518242D 0   0.00000     0.00000     0

 29 33  0  0  0  0              1 V2000 
   11.9440    3.2467    0.0000 C   0  0  0  0  0  0  0  0  0  0  0  0
   10.4768    3.5585    0.0000 O   0  0  0  0  0  0  0  0  0  0  0  0
   10.0132    4.9851    0.0000 C   0  0  0  0  0  0  0  0  0  0  0  0
   11.0169    6.0998    0.0000 C   0  0  0  0  0  0  0  0  0  0  0  0
   10.5534    7.5264    0.0000 C   0  0  0  0  0  0  0  0  0  0  0  0
    9.0862    7.8383    0.0000 C   0  0  0  0  0  0  0  0  0  0  0  0
    8.0825    6.7236    0.0000 C   0  0  0  0  0  0  0  0  0  0  0  0
    8.5460    5.2970    0.0000 C   0  0  0  0  0  0  0  0  0  0  0  0
    7.5423    4.1823    0.0000 N   0  0  0  0  0  0  0  0  0  0  0  0
    6.0751    4.4941    0.0000 C   0  0  0  0  0  0  0  0  0  0  0  0
    5.0714    3.3794    0.0000 C   0  0  0  0  0  0  0  0  0  0  0  0
    5.5349    1.9528    0.0000 N   0  0  0  0  0  0  0  0  0  0  0  0
    4.5312    0.8381    0.0000 C   0  0  0  0  0  0  0  0  0  0  0  0
    3.0640    1.1500    0.0000 C   0  0  0  0  0  0  0  0  0  0  0  0
    2.4540    2.5200    0.0000 C   0  0  0  0  0  0  0  0  0  0  0  0
    0.9630    2.3640    0.0000 N   0  0  0  0  0  0  0  0  0  0  0  0
    0.6510    0.8970    0.0000 C   0  0  0  0  0  0  0  0  0  0  0  0
    1.9500    0.1470    0.0000 N   0  0  0  0  0  0  0  0  0  0  0  0
    1.9500   -1.3530    0.0000 C   0  0  0  0  0  0  0  0  0  0  0  0
    3.2490   -2.1030    0.0000 O   0  0  0  0  0  0  0  0  0  0  0  0
    0.6510   -2.1030    0.0000 N   0  0  0  0  0  0  0  0  0  0  0  0
   -0.6480   -1.3530    0.0000 C   0  0  0  0  0  0  0  0  0  0  0  0
   -1.9470   -2.1030    0.0000 C   0  0  0  0  0  0  0  0  0  0  0  0
   -3.2460   -1.3530    0.0000 C   0  0  0  0  0  0  0  0  0  0  0  0
   -3.2460    0.1470    0.0000 C   0  0  0  0  0  0  0  0  0  0  0  0
   -1.9470    0.8970    0.0000 C   0  0  0  0  0  0  0  0  0  0  0  0
   -0.6480    0.1470    0.0000 C   0  0  0  0  0  0  0  0  0  0  0  0
    7.0021    1.6410    0.0000 C   0  0  0  0  0  0  0  0  0  0  0  0
    8.0058    2.7557    0.0000 C   0  0  0  0  0  0  0  0  0  0  0  0
  1  2  1  0  0  0  0
  2  3  1  0  0  0  0
  3  4  2  0  0  0  0
  4  5  1  0  0  0  0
  5  6  2  0  0  0  0
  6  7  1  0  0  0  0
  7  8  2  0  0  0  0
  3  8  1  0  0  0  0
  8  9  1  0  0  0  0
  9 10  1  0  0  0  0
 10 11  1  0  0  0  0
 11 12  1  0  0  0  0
 12 13  1  0  0  0  0
 13 14  1  0  0  0  0
 14 15  1  0  0  0  0
 15 16  1  0  0  0  0
 16 17  2  0  0  0  0
 17 18  1  0  0  0  0
 14 18  1  0  0  0  0
 18 19  1  0  0  0  0
 19 20  2  0  0  0  0
 19 21  1  0  0  0  0
 21 22  1  0  0  0  0
 22 23  2  0  0  0  0
 23 24  1  0  0  0  0
 24 25  2  0  0  0  0
 25 26  1  0  0  0  0
 26 27  2  0  0  0  0
 17 27  1  0  0  0  0
 22 27  1  0  0  0  0
 12 28  1  0  0  0  0
 28 29  1  0  0  0  0
  9 29  1  0  0  0  0
M  END
> <chemblId>
CHEMBL106737

> <bioactivity__type>
Ki

> <units>
nM

> <value>
198.5

$$$$

  CDK     11271518242D 0   0.00000     0.00000     0

 28 31  0  0  0  0              1 V2000 
   -2.5531    2.4968    0.0000 C   0  0  0  0  0  0  0  0  0  0  0  0
   -1.4420    1.4890    0.0000 C   0  0  0  0  0  0  0  0  0  0  0  0
    0.0260    1.8020    0.0000 C   0  0  0  0  0  0  0  0  0  0  0  0
    0.7700    0.5080    0.0000 C   0  0  0  0  0  0  0  0  0  0  0  0
    2.2380    0.1890    0.0000 C   0  0  0  0  0  0  0  0  0  0  0  0
    2.6950   -1.2360    0.0000 C   0  0  0  0  0  0  0  0  0  0  0  0
    1.6950   -2.3480    0.0000 C   0  0  0  0  0  0  0  0  0  0  0  0
    0.2260   -2.0290    0.0000 C   0  0  0  0  0  0  0  0  0  0  0  0
   -0.2360   -0.6050    0.0000 C   0  0  0  0  0  0  0  0  0  0  0  0
   -1.6110   -0.0050    0.0000 N   0  0  0  0  0  0  0  0  0  0  0  0
   -2.9102   -0.7547    0.0000 C   0  0  0  0  0  0  0  0  0  0  0  0
   -2.9106   -2.2547    0.0000 O   0  0  0  0  0  0  0  0  0  0  0  0
   -4.2091   -0.0044    0.0000 C   0  0  0  0  0  0  0  0  0  0  0  0
   -5.5083   -0.7540    0.0000 C   0  0  0  0  0  0  0  0  0  0  0  0
   -6.8072   -0.0037    0.0000 C   0  0  0  0  0  0  0  0  0  0  0  0
   -8.1064   -0.7534    0.0000 C   0  0  0  0  0  0  0  0  0  0  0  0
   -8.1068   -2.2534    0.0000 N   0  0  0  0  0  0  0  0  0  0  0  0
   -9.4060   -3.0031    0.0000 C   0  0  0  0  0  0  0  0  0  0  0  0
  -10.7048   -2.2527    0.0000 C   0  0  0  0  0  0  0  0  0  0  0  0
  -10.7045   -0.7527    0.0000 C   0  0  0  0  0  0  0  0  0  0  0  0
  -12.0033   -0.0024    0.0000 C   0  0  0  0  0  0  0  0  0  0  0  0
  -13.3025   -0.7521    0.0000 C   0  0  0  0  0  0  0  0  0  0  0  0
  -14.6014   -0.0018    0.0000 C   0  0  0  0  0  0  0  0  0  0  0  0
  -13.3029   -2.2521    0.0000 C   0  0  0  0  0  0  0  0  0  0  0  0
  -14.6021   -3.0018    0.0000 C   0  0  0  0  0  0  0  0  0  0  0  0
  -12.0041   -3.0024    0.0000 C   0  0  0  0  0  0  0  0  0  0  0  0
   -6.8079   -3.0037    0.0000 C   0  0  0  0  0  0  0  0  0  0  0  0
   -5.5087   -2.2540    0.0000 C   0  0  0  0  0  0  0  0  0  0  0  0
  1  2  1  0  0  0  0
  2  3  1  0  0  0  0
  3  4  1  0  0  0  0
  4  5  2  0  0  0  0
  5  6  1  0  0  0  0
  6  7  2  0  0  0  0
  7  8  1  0  0  0  0
  8  9  2  0  0  0  0
  4  9  1  0  0  0  0
  9 10  1  0  0  0  0
  2 10  1  0  0  0  0
 10 11  1  0  0  0  0
 11 12  2  0  0  0  0
 11 13  1  0  0  0  0
 13 14  1  0  0  0  0
 14 15  1  0  0  0  0
 15 16  1  0  0  0  0
 16 17  1  0  0  0  0
 17 18  1  0  0  0  0
 18 19  1  0  0  0  0
 19 20  2  0  0  0  0
 20 21  1  0  0  0  0
 21 22  2  0  0  0  0
 22 23  1  0  0  0  0
 22 24  1  0  0  0  0
 24 25  1  0  0  0  0
 24 26  2  0  0  0  0
 19 26  1  0  0  0  0
 17 27  1  0  0  0  0
 27 28  1  0  0  0  0
 14 28  1  0  0  0  0
M  END
> <chemblId>
CHEMBL106742

> <bioactivity__type>
Ki

> <units>
nM

> <value>
306.0

$$$$

  CDK     11271518242D 0   0.00000     0.00000     0

 28 31  0  0  0  0              1 V2000 
  -10.7048   -2.2527    0.0000 C   0  0  0  0  0  0  0  0  0  0  0  0
   -9.4060   -3.0031    0.0000 C   0  0  0  0  0  0  0  0  0  0  0  0
   -8.1068   -2.2534    0.0000 N   0  0  0  0  0  0  0  0  0  0  0  0
   -6.8079   -3.0037    0.0000 C   0  0  0  0  0  0  0  0  0  0  0  0
   -5.5087   -2.2540    0.0000 C   0  0  0  0  0  0  0  0  0  0  0  0
   -5.5083   -0.7540    0.0000 N   0  0  0  0  0  0  0  0  0  0  0  0
   -4.2091   -0.0044    0.0000 C   0  0  0  0  0  0  0  0  0  0  0  0
   -2.9102   -0.7547    0.0000 C   0  0  0  0  0  0  0  0  0  0  0  0
   -2.9106   -2.2547    0.0000 O   0  0  0  0  0  0  0  0  0  0  0  0
   -1.6110   -0.0050    0.0000 N   0  0  0  0  0  0  0  0  0  0  0  0
   -1.4420    1.4890    0.0000 C   0  0  0  0  0  0  0  0  0  0  0  0
   -2.5531    2.4968    0.0000 C   0  0  0  0  0  0  0  0  0  0  0  0
    0.0260    1.8020    0.0000 C   0  0  0  0  0  0  0  0  0  0  0  0
    0.7700    0.5080    0.0000 C   0  0  0  0  0  0  0  0  0  0  0  0
    2.2380    0.1890    0.0000 C   0  0  0  0  0  0  0  0  0  0  0  0
    2.6950   -1.2360    0.0000 C   0  0  0  0  0  0  0  0  0  0  0  0
    1.6950   -2.3480    0.0000 C   0  0  0  0  0  0  0  0  0  0  0  0
    0.2260   -2.0290    0.0000 C   0  0  0  0  0  0  0  0  0  0  0  0
   -0.2360   -0.6050    0.0000 C   0  0  0  0  0  0  0  0  0  0  0  0
   -6.8072   -0.0037    0.0000 C   0  0  0  0  0  0  0  0  0  0  0  0
   -8.1064   -0.7534    0.0000 C   0  0  0  0  0  0  0  0  0  0  0  0
   -9.4063   -4.5031    0.0000 C   0  0  0  0  0  0  0  0  0  0  0  0
  -10.7056   -5.2527    0.0000 C   0  0  0  0  0  0  0  0  0  0  0  0
  -10.7059   -6.7527    0.0000 C   0  0  0  0  0  0  0  0  0  0  0  0
   -9.4071   -7.5031    0.0000 C   0  0  0  0  0  0  0  0  0  0  0  0
   -9.4075   -9.0031    0.0000 Cl  0  0  0  0  0  0  0  0  0  0  0  0
   -8.1079   -6.7534    0.0000 C   0  0  0  0  0  0  0  0  0  0  0  0
   -8.1075   -5.2534    0.0000 C   0  0  0  0  0  0  0  0  0  0  0  0
  1  2  1  0  0  0  0
  2  3  1  0  0  0  0
  3  4  1  0  0  0  0
  4  5  1  0  0  0  0
  5  6  1  0  0  0  0
  6  7  1  0  0  0  0
  7  8  1  0  0  0  0
  8  9  2  0  0  0  0
  8 10  1  0  0  0  0
 10 11  1  0  0  0  0
 11 12  1  0  0  0  0
 11 13  1  0  0  0  0
 13 14  1  0  0  0  0
 14 15  2  0  0  0  0
 15 16  1  0  0  0  0
 16 17  2  0  0  0  0
 17 18  1  0  0  0  0
 18 19  2  0  0  0  0
 10 19  1  0  0  0  0
 14 19  1  0  0  0  0
  6 20  1  0  0  0  0
 20 21  1  0  0  0  0
  3 21  1  0  0  0  0
  2 22  1  0  0  0  0
 22 23  2  0  0  0  0
 23 24  1  0  0  0  0
 24 25  2  0  0  0  0
 25 26  1  0  0  0  0
 25 27  1  0  0  0  0
 27 28  2  0  0  0  0
 22 28  1  0  0  0  0
M  END
> <chemblId>
CHEMBL106751

> <bioactivity__type>
Ki

> <units>
nM

> <value>
1252.0

$$$$

  CDK     11271518242D 0   0.00000     0.00000     0

 29 32  0  0  0  0              1 V2000 
   -9.4049    1.4969    0.0000 C   0  0  0  0  0  0  0  0  0  0  0  0
   -9.4052   -0.0031    0.0000 O   0  0  0  0  0  0  0  0  0  0  0  0
  -10.7045   -0.7527    0.0000 C   0  0  0  0  0  0  0  0  0  0  0  0
  -12.0033   -0.0024    0.0000 C   0  0  0  0  0  0  0  0  0  0  0  0
  -13.3025   -0.7521    0.0000 C   0  0  0  0  0  0  0  0  0  0  0  0
  -14.6014   -0.0018    0.0000 Cl  0  0  0  0  0  0  0  0  0  0  0  0
  -13.3029   -2.2521    0.0000 C   0  0  0  0  0  0  0  0  0  0  0  0
  -12.0041   -3.0024    0.0000 C   0  0  0  0  0  0  0  0  0  0  0  0
  -10.7048   -2.2527    0.0000 C   0  0  0  0  0  0  0  0  0  0  0  0
   -9.4060   -3.0031    0.0000 C   0  0  0  0  0  0  0  0  0  0  0  0
   -8.1068   -2.2534    0.0000 N   0  0  0  0  0  0  0  0  0  0  0  0
   -6.8079   -3.0037    0.0000 C   0  0  0  0  0  0  0  0  0  0  0  0
   -5.5087   -2.2540    0.0000 C   0  0  0  0  0  0  0  0  0  0  0  0
   -5.5083   -0.7540    0.0000 N   0  0  0  0  0  0  0  0  0  0  0  0
   -4.2091   -0.0044    0.0000 C   0  0  0  0  0  0  0  0  0  0  0  0
   -2.9102   -0.7547    0.0000 C   0  0  0  0  0  0  0  0  0  0  0  0
   -2.9106   -2.2547    0.0000 O   0  0  0  0  0  0  0  0  0  0  0  0
   -1.6110   -0.0050    0.0000 N   0  0  0  0  0  0  0  0  0  0  0  0
   -1.4420    1.4890    0.0000 C   0  0  0  0  0  0  0  0  0  0  0  0
   -2.5531    2.4968    0.0000 C   0  0  0  0  0  0  0  0  0  0  0  0
    0.0260    1.8020    0.0000 C   0  0  0  0  0  0  0  0  0  0  0  0
    0.7700    0.5080    0.0000 C   0  0  0  0  0  0  0  0  0  0  0  0
    2.2380    0.1890    0.0000 C   0  0  0  0  0  0  0  0  0  0  0  0
    2.6950   -1.2360    0.0000 C   0  0  0  0  0  0  0  0  0  0  0  0
    1.6950   -2.3480    0.0000 C   0  0  0  0  0  0  0  0  0  0  0  0
    0.2260   -2.0290    0.0000 C   0  0  0  0  0  0  0  0  0  0  0  0
   -0.2360   -0.6050    0.0000 C   0  0  0  0  0  0  0  0  0  0  0  0
   -6.8072   -0.0037    0.0000 C   0  0  0  0  0  0  0  0  0  0  0  0
   -8.1064   -0.7534    0.0000 C   0  0  0  0  0  0  0  0  0  0  0  0
  1  2  1  0  0  0  0
  2  3  1  0  0  0  0
  3  4  2  0  0  0  0
  4  5  1  0  0  0  0
  5  6  1  0  0  0  0
  5  7  2  0  0  0  0
  7  8  1  0  0  0  0
  8  9  2  0  0  0  0
  3  9  1  0  0  0  0
  9 10  1  0  0  0  0
 10 11  1  0  0  0  0
 11 12  1  0  0  0  0
 12 13  1  0  0  0  0
 13 14  1  0  0  0  0
 14 15  1  0  0  0  0
 15 16  1  0  0  0  0
 16 17  2  0  0  0  0
 16 18  1  0  0  0  0
 18 19  1  0  0  0  0
 19 20  1  6  0  0  0
 19 21  1  0  0  0  0
 21 22  1  0  0  0  0
 22 23  2  0  0  0  0
 23 24  1  0  0  0  0
 24 25  2  0  0  0  0
 25 26  1  0  0  0  0
 26 27  2  0  0  0  0
 18 27  1  0  0  0  0
 22 27  1  0  0  0  0
 14 28  1  0  0  0  0
 28 29  1  0  0  0  0
 11 29  1  0  0  0  0
M  END
> <chemblId>
CHEMBL106862

> <bioactivity__type>
Ki

> <units>
nM

> <value>
273.0

$$$$

  CDK     11271518242D 0   0.00000     0.00000     0

 28 31  0  0  0  0              1 V2000 
    3.8970   -1.5000    0.0000 C   0  0  0  0  0  0  0  0  0  0  0  0
    2.5980   -0.7500    0.0000 C   0  0  0  0  0  0  0  0  0  0  0  0
    2.5980    0.7500    0.0000 C   0  0  0  0  0  0  0  0  0  0  0  0
    1.2990    1.5000    0.0000 C   0  0  0  0  0  0  0  0  0  0  0  0
   -0.0000    0.7500    0.0000 C   0  0  0  0  0  0  0  0  0  0  0  0
   -1.2990    1.5000    0.0000 C   0  0  0  0  0  0  0  0  0  0  0  0
   -2.5980    0.7500    0.0000 C   0  0  0  0  0  0  0  0  0  0  0  0
   -2.5980   -0.7500    0.0000 C   0  0  0  0  0  0  0  0  0  0  0  0
   -1.2990   -1.5000    0.0000 C   0  0  0  0  0  0  0  0  0  0  0  0
   -0.0000   -0.7500    0.0000 C   0  0  0  0  0  0  0  0  0  0  0  0
    1.2990   -1.5000    0.0000 N   0  0  0  0  0  0  0  0  0  0  0  0
    1.2990   -3.0000    0.0000 C   0  0  0  0  0  0  0  0  0  0  0  0
   -0.0000   -3.7500    0.0000 O   0  0  0  0  0  0  0  0  0  0  0  0
    2.5980   -3.7500    0.0000 C   0  0  0  0  0  0  0  0  0  0  0  0
    2.5980   -5.2500    0.0000 N   0  0  0  0  0  0  0  0  0  0  0  0
    1.2990   -6.0000    0.0000 C   0  0  0  0  0  0  0  0  0  0  0  0
    1.2990   -7.5000    0.0000 C   0  0  0  0  0  0  0  0  0  0  0  0
    2.5980   -8.2500    0.0000 N   0  0  0  0  0  0  0  0  0  0  0  0
    2.5980   -9.7500    0.0000 C   0  0  0  0  0  0  0  0  0  0  0  0
    3.8971  -10.5000    0.0000 C   0  0  0  0  0  0  0  0  0  0  0  0
    3.8971  -12.0000    0.0000 C   0  0  0  0  0  0  0  0  0  0  0  0
    5.1961  -12.7500    0.0000 C   0  0  0  0  0  0  0  0  0  0  0  0
    6.4952  -12.0000    0.0000 C   0  0  0  0  0  0  0  0  0  0  0  0
    7.7942  -12.7500    0.0000 Cl  0  0  0  0  0  0  0  0  0  0  0  0
    6.4952  -10.5000    0.0000 C   0  0  0  0  0  0  0  0  0  0  0  0
    5.1961   -9.7500    0.0000 C   0  0  0  0  0  0  0  0  0  0  0  0
    3.8971   -7.5000    0.0000 C   0  0  0  0  0  0  0  0  0  0  0  0
    3.8971   -6.0000    0.0000 C   0  0  0  0  0  0  0  0  0  0  0  0
  1  2  1  0  0  0  0
  2  3  1  0  0  0  0
  3  4  1  0  0  0  0
  4  5  1  0  0  0  0
  5  6  2  0  0  0  0
  6  7  1  0  0  0  0
  7  8  2  0  0  0  0
  8  9  1  0  0  0  0
  9 10  2  0  0  0  0
  5 10  1  0  0  0  0
 10 11  1  0  0  0  0
  2 11  1  0  0  0  0
 11 12  1  0  0  0  0
 12 13  2  0  0  0  0
 12 14  1  0  0  0  0
 14 15  1  0  0  0  0
 15 16  1  0  0  0  0
 16 17  1  0  0  0  0
 17 18  1  0  0  0  0
 18 19  1  0  0  0  0
 19 20  1  0  0  0  0
 20 21  2  0  0  0  0
 21 22  1  0  0  0  0
 22 23  2  0  0  0  0
 23 24  1  0  0  0  0
 23 25  1  0  0  0  0
 25 26  2  0  0  0  0
 20 26  1  0  0  0  0
 18 27  1  0  0  0  0
 27 28  1  0  0  0  0
 15 28  1  0  0  0  0
M  END
> <chemblId>
CHEMBL106897

> <bioactivity__type>
Ki

> <units>
nM

> <value>
4126.0

$$$$

  CDK     11271518242D 0   0.00000     0.00000     0

 27 30  0  0  0  0              1 V2000 
   -2.5531    2.4968    0.0000 C   0  0  0  0  0  0  0  0  0  0  0  0
   -1.4420    1.4890    0.0000 C   0  0  0  0  0  0  0  0  0  0  0  0
    0.0260    1.8020    0.0000 C   0  0  0  0  0  0  0  0  0  0  0  0
    0.7700    0.5080    0.0000 C   0  0  0  0  0  0  0  0  0  0  0  0
    2.2380    0.1890    0.0000 C   0  0  0  0  0  0  0  0  0  0  0  0
    2.6950   -1.2360    0.0000 C   0  0  0  0  0  0  0  0  0  0  0  0
    1.6950   -2.3480    0.0000 C   0  0  0  0  0  0  0  0  0  0  0  0
    0.2260   -2.0290    0.0000 C   0  0  0  0  0  0  0  0  0  0  0  0
   -0.2360   -0.6050    0.0000 C   0  0  0  0  0  0  0  0  0  0  0  0
   -1.6110   -0.0050    0.0000 N   0  0  0  0  0  0  0  0  0  0  0  0
   -2.9102   -0.7547    0.0000 C   0  0  0  0  0  0  0  0  0  0  0  0
   -2.9106   -2.2547    0.0000 O   0  0  0  0  0  0  0  0  0  0  0  0
   -4.2091   -0.0044    0.0000 C   0  0  0  0  0  0  0  0  0  0  0  0
   -5.5083   -0.7540    0.0000 C   0  0  0  0  0  0  0  0  0  0  0  0
   -6.8072   -0.0037    0.0000 C   0  0  0  0  0  0  0  0  0  0  0  0
   -8.1064   -0.7534    0.0000 C   0  0  0  0  0  0  0  0  0  0  0  0
   -8.1068   -2.2534    0.0000 N   0  0  0  0  0  0  0  0  0  0  0  0
   -9.4060   -3.0031    0.0000 C   0  0  0  0  0  0  0  0  0  0  0  0
  -10.7048   -2.2527    0.0000 C   0  0  0  0  0  0  0  0  0  0  0  0
  -10.7045   -0.7527    0.0000 C   0  0  0  0  0  0  0  0  0  0  0  0
  -12.0033   -0.0024    0.0000 C   0  0  0  0  0  0  0  0  0  0  0  0
  -13.3025   -0.7521    0.0000 C   0  0  0  0  0  0  0  0  0  0  0  0
  -13.3029   -2.2521    0.0000 C   0  0  0  0  0  0  0  0  0  0  0  0
  -12.0041   -3.0024    0.0000 C   0  0  0  0  0  0  0  0  0  0  0  0
  -12.0044   -4.5024    0.0000 Cl  0  0  0  0  0  0  0  0  0  0  0  0
   -6.8079   -3.0037    0.0000 C   0  0  0  0  0  0  0  0  0  0  0  0
   -5.5087   -2.2540    0.0000 C   0  0  0  0  0  0  0  0  0  0  0  0
  1  2  1  0  0  0  0
  2  3  1  0  0  0  0
  3  4  1  0  0  0  0
  4  5  2  0  0  0  0
  5  6  1  0  0  0  0
  6  7  2  0  0  0  0
  7  8  1  0  0  0  0
  8  9  2  0  0  0  0
  4  9  1  0  0  0  0
  9 10  1  0  0  0  0
  2 10  1  0  0  0  0
 10 11  1  0  0  0  0
 11 12  2  0  0  0  0
 11 13  1  0  0  0  0
 13 14  1  0  0  0  0
 14 15  1  0  0  0  0
 15 16  1  0  0  0  0
 16 17  1  0  0  0  0
 17 18  1  0  0  0  0
 18 19  1  0  0  0  0
 19 20  2  0  0  0  0
 20 21  1  0  0  0  0
 21 22  2  0  0  0  0
 22 23  1  0  0  0  0
 23 24  2  0  0  0  0
 19 24  1  0  0  0  0
 24 25  1  0  0  0  0
 17 26  1  0  0  0  0
 26 27  1  0  0  0  0
 14 27  1  0  0  0  0
M  END
> <chemblId>
CHEMBL106914

> <bioactivity__type>
Ki

> <units>
nM

> <value>
834.0

$$$$

  CDK     11271518242D 0   0.00000     0.00000     0

 27 30  0  0  0  0              1 V2000 
   -2.5531    2.4968    0.0000 C   0  0  0  0  0  0  0  0  0  0  0  0
   -1.4420    1.4890    0.0000 C   0  0  0  0  0  0  0  0  0  0  0  0
    0.0260    1.8020    0.0000 C   0  0  0  0  0  0  0  0  0  0  0  0
    0.7700    0.5080    0.0000 C   0  0  0  0  0  0  0  0  0  0  0  0
    2.2380    0.1890    0.0000 C   0  0  0  0  0  0  0  0  0  0  0  0
    2.6950   -1.2360    0.0000 C   0  0  0  0  0  0  0  0  0  0  0  0
    1.6950   -2.3480    0.0000 C   0  0  0  0  0  0  0  0  0  0  0  0
    0.2260   -2.0290    0.0000 C   0  0  0  0  0  0  0  0  0  0  0  0
   -0.2360   -0.6050    0.0000 C   0  0  0  0  0  0  0  0  0  0  0  0
   -1.6110   -0.0050    0.0000 N   0  0  0  0  0  0  0  0  0  0  0  0
   -2.9102   -0.7547    0.0000 C   0  0  0  0  0  0  0  0  0  0  0  0
   -2.9106   -2.2547    0.0000 O   0  0  0  0  0  0  0  0  0  0  0  0
   -4.2091   -0.0044    0.0000 C   0  0  0  0  0  0  0  0  0  0  0  0
   -5.5083   -0.7540    0.0000 N   0  0  0  0  0  0  0  0  0  0  0  0
   -6.8072   -0.0037    0.0000 C   0  0  0  0  0  0  0  0  0  0  0  0
   -8.1064   -0.7534    0.0000 C   0  0  0  0  0  0  0  0  0  0  0  0
   -8.1068   -2.2534    0.0000 N   0  0  0  0  0  0  0  0  0  0  0  0
   -9.4060   -3.0031    0.0000 C   0  0  0  0  0  0  0  0  0  0  0  0
  -10.7048   -2.2527    0.0000 C   0  0  0  0  0  0  0  0  0  0  0  0
  -10.7045   -0.7527    0.0000 C   0  0  0  0  0  0  0  0  0  0  0  0
  -12.0033   -0.0024    0.0000 C   0  0  0  0  0  0  0  0  0  0  0  0
  -13.3025   -0.7521    0.0000 C   0  0  0  0  0  0  0  0  0  0  0  0
  -14.6014   -0.0018    0.0000 Cl  0  0  0  0  0  0  0  0  0  0  0  0
  -13.3029   -2.2521    0.0000 C   0  0  0  0  0  0  0  0  0  0  0  0
  -12.0041   -3.0024    0.0000 C   0  0  0  0  0  0  0  0  0  0  0  0
   -6.8079   -3.0037    0.0000 C   0  0  0  0  0  0  0  0  0  0  0  0
   -5.5087   -2.2540    0.0000 C   0  0  0  0  0  0  0  0  0  0  0  0
  1  2  1  0  0  0  0
  2  3  1  0  0  0  0
  3  4  1  0  0  0  0
  4  5  2  0  0  0  0
  5  6  1  0  0  0  0
  6  7  2  0  0  0  0
  7  8  1  0  0  0  0
  8  9  2  0  0  0  0
  4  9  1  0  0  0  0
  9 10  1  0  0  0  0
  2 10  1  0  0  0  0
 10 11  1  0  0  0  0
 11 12  2  0  0  0  0
 11 13  1  0  0  0  0
 13 14  1  0  0  0  0
 14 15  1  0  0  0  0
 15 16  1  0  0  0  0
 16 17  1  0  0  0  0
 17 18  1  0  0  0  0
 18 19  1  0  0  0  0
 19 20  2  0  0  0  0
 20 21  1  0  0  0  0
 21 22  2  0  0  0  0
 22 23  1  0  0  0  0
 22 24  1  0  0  0  0
 24 25  2  0  0  0  0
 19 25  1  0  0  0  0
 17 26  1  0  0  0  0
 26 27  1  0  0  0  0
 14 27  1  0  0  0  0
M  END
> <chemblId>
CHEMBL106916

> <bioactivity__type>
Ki

> <units>
nM

> <value>
109.0

$$$$

  CDK     11271518242D 0   0.00000     0.00000     0

 32 35  0  0  0  0              1 V2000 
   -6.2031    1.5000    0.0000 C   0  0  0  0  0  0  0  0  0  0  0  0
   -4.9041    0.7500    0.0000 N   0  0  0  0  0  0  0  0  0  0  0  0
   -4.9041   -0.7500    0.0000 C   0  0  0  0  0  0  0  0  0  0  0  0
   -3.6050    1.5000    0.0000 S   0  0  0  0  0  0  0  0  0  0  0  0
   -2.6409    2.6491    0.0000 O   0  0  0  0  0  0  0  0  0  0  0  0
   -4.5692    2.6491    0.0000 O   0  0  0  0  0  0  0  0  0  0  0  0
   -2.3060    0.7500    0.0000 C   0  0  0  0  0  0  0  0  0  0  0  0
   -2.3060   -0.7500    0.0000 C   0  0  0  0  0  0  0  0  0  0  0  0
   -1.0070   -1.5000    0.0000 C   0  0  0  0  0  0  0  0  0  0  0  0
    0.2930   -0.7500    0.0000 C   0  0  0  0  0  0  0  0  0  0  0  0
    1.7190   -1.2140    0.0000 N   0  0  0  0  0  0  0  0  0  0  0  0
    2.6010   -0.0000    0.0000 C   0  0  0  0  0  0  0  0  0  0  0  0
    1.7190    1.2130    0.0000 C   0  0  0  0  0  0  0  0  0  0  0  0
    0.2930    0.7500    0.0000 C   0  0  0  0  0  0  0  0  0  0  0  0
   -1.0070    1.5000    0.0000 C   0  0  0  0  0  0  0  0  0  0  0  0
    2.1822   -2.6407    0.0000 C   0  0  0  0  0  0  0  0  0  0  0  0
    1.1783   -3.7552    0.0000 O   0  0  0  0  0  0  0  0  0  0  0  0
    3.6494   -2.9528    0.0000 C   0  0  0  0  0  0  0  0  0  0  0  0
    4.1126   -4.3795    0.0000 N   0  0  0  0  0  0  0  0  0  0  0  0
    3.1087   -5.4940    0.0000 C   0  0  0  0  0  0  0  0  0  0  0  0
    3.5719   -6.9207    0.0000 C   0  0  0  0  0  0  0  0  0  0  0  0
    5.0391   -7.2329    0.0000 N   0  0  0  0  0  0  0  0  0  0  0  0
    5.5023   -8.6596    0.0000 C   0  0  0  0  0  0  0  0  0  0  0  0
    6.9695   -8.9717    0.0000 C   0  0  0  0  0  0  0  0  0  0  0  0
    7.4327  -10.3984    0.0000 C   0  0  0  0  0  0  0  0  0  0  0  0
    8.8999  -10.7106    0.0000 C   0  0  0  0  0  0  0  0  0  0  0  0
    9.9038   -9.5961    0.0000 C   0  0  0  0  0  0  0  0  0  0  0  0
   11.3710   -9.9082    0.0000 Cl  0  0  0  0  0  0  0  0  0  0  0  0
    9.4406   -8.1694    0.0000 C   0  0  0  0  0  0  0  0  0  0  0  0
    7.9734   -7.8572    0.0000 C   0  0  0  0  0  0  0  0  0  0  0  0
    6.0430   -6.1184    0.0000 C   0  0  0  0  0  0  0  0  0  0  0  0
    5.5798   -4.6917    0.0000 C   0  0  0  0  0  0  0  0  0  0  0  0
  1  2  1  0  0  0  0
  2  3  1  0  0  0  0
  2  4  1  0  0  0  0
  4  5  2  0  0  0  0
  4  6  2  0  0  0  0
  4  7  1  0  0  0  0
  7  8  2  0  0  0  0
  8  9  1  0  0  0  0
  9 10  2  0  0  0  0
 10 11  1  0  0  0  0
 11 12  1  0  0  0  0
 12 13  1  0  0  0  0
 13 14  1  0  0  0  0
 10 14  1  0  0  0  0
 14 15  2  0  0  0  0
  7 15  1  0  0  0  0
 11 16  1  0  0  0  0
 16 17  2  0  0  0  0
 16 18  1  0  0  0  0
 18 19  1  0  0  0  0
 19 20  1  0  0  0  0
 20 21  1  0  0  0  0
 21 22  1  0  0  0  0
 22 23  1  0  0  0  0
 23 24  1  0  0  0  0
 24 25  2  0  0  0  0
 25 26  1  0  0  0  0
 26 27  2  0  0  0  0
 27 28  1  0  0  0  0
 27 29  1  0  0  0  0
 29 30  2  0  0  0  0
 24 30  1  0  0  0  0
 22 31  1  0  0  0  0
 31 32  1  0  0  0  0
 19 32  1  0  0  0  0
M  END
> <chemblId>
CHEMBL106917

> <bioactivity__type>
Ki

> <units>
nM

> <value>
3780.0

$$$$

  CDK     11271518242D 0   0.00000     0.00000     0

 27 30  0  0  0  0              1 V2000 
   -3.6050    1.5000    0.0000 C   0  0  0  0  0  0  0  0  0  0  0  0
   -2.3060    0.7500    0.0000 C   0  0  0  0  0  0  0  0  0  0  0  0
   -2.3060   -0.7500    0.0000 C   0  0  0  0  0  0  0  0  0  0  0  0
   -1.0070   -1.5000    0.0000 C   0  0  0  0  0  0  0  0  0  0  0  0
    0.2930   -0.7500    0.0000 C   0  0  0  0  0  0  0  0  0  0  0  0
    1.7190   -1.2140    0.0000 N   0  0  0  0  0  0  0  0  0  0  0  0
    2.6010   -0.0000    0.0000 C   0  0  0  0  0  0  0  0  0  0  0  0
    1.7190    1.2130    0.0000 C   0  0  0  0  0  0  0  0  0  0  0  0
    0.2930    0.7500    0.0000 C   0  0  0  0  0  0  0  0  0  0  0  0
   -1.0070    1.5000    0.0000 C   0  0  0  0  0  0  0  0  0  0  0  0
    2.1822   -2.6407    0.0000 C   0  0  0  0  0  0  0  0  0  0  0  0
    1.1783   -3.7552    0.0000 O   0  0  0  0  0  0  0  0  0  0  0  0
    3.6494   -2.9528    0.0000 C   0  0  0  0  0  0  0  0  0  0  0  0
    4.1126   -4.3795    0.0000 N   0  0  0  0  0  0  0  0  0  0  0  0
    3.1087   -5.4940    0.0000 C   0  0  0  0  0  0  0  0  0  0  0  0
    3.5719   -6.9207    0.0000 C   0  0  0  0  0  0  0  0  0  0  0  0
    5.0391   -7.2329    0.0000 N   0  0  0  0  0  0  0  0  0  0  0  0
    5.5023   -8.6596    0.0000 C   0  0  0  0  0  0  0  0  0  0  0  0
    6.9695   -8.9717    0.0000 C   0  0  0  0  0  0  0  0  0  0  0  0
    7.4327  -10.3984    0.0000 C   0  0  0  0  0  0  0  0  0  0  0  0
    8.8999  -10.7106    0.0000 C   0  0  0  0  0  0  0  0  0  0  0  0
    9.9038   -9.5961    0.0000 C   0  0  0  0  0  0  0  0  0  0  0  0
   11.3710   -9.9082    0.0000 Cl  0  0  0  0  0  0  0  0  0  0  0  0
    9.4406   -8.1694    0.0000 C   0  0  0  0  0  0  0  0  0  0  0  0
    7.9734   -7.8572    0.0000 C   0  0  0  0  0  0  0  0  0  0  0  0
    6.0430   -6.1184    0.0000 C   0  0  0  0  0  0  0  0  0  0  0  0
    5.5798   -4.6917    0.0000 C   0  0  0  0  0  0  0  0  0  0  0  0
  1  2  1  0  0  0  0
  2  3  2  0  0  0  0
  3  4  1  0  0  0  0
  4  5  2  0  0  0  0
  5  6  1  0  0  0  0
  6  7  1  0  0  0  0
  7  8  1  0  0  0  0
  8  9  1  0  0  0  0
  5  9  1  0  0  0  0
  9 10  2  0  0  0  0
  2 10  1  0  0  0  0
  6 11  1  0  0  0  0
 11 12  2  0  0  0  0
 11 13  1  0  0  0  0
 13 14  1  0  0  0  0
 14 15  1  0  0  0  0
 15 16  1  0  0  0  0
 16 17  1  0  0  0  0
 17 18  1  0  0  0  0
 18 19  1  0  0  0  0
 19 20  2  0  0  0  0
 20 21  1  0  0  0  0
 21 22  2  0  0  0  0
 22 23  1  0  0  0  0
 22 24  1  0  0  0  0
 24 25  2  0  0  0  0
 19 25  1  0  0  0  0
 17 26  1  0  0  0  0
 26 27  1  0  0  0  0
 14 27  1  0  0  0  0
M  END
> <chemblId>
CHEMBL106998

> <bioactivity__type>
Ki

> <units>
nM

> <value>
1692.0

$$$$

  CDK     11271518242D 0   0.00000     0.00000     0

 28 31  0  0  0  0              1 V2000 
   -2.5531    2.4968    0.0000 C   0  0  0  0  0  0  0  0  0  0  0  0
   -1.4420    1.4890    0.0000 C   0  0  0  0  0  0  0  0  0  0  0  0
    0.0260    1.8020    0.0000 C   0  0  0  0  0  0  0  0  0  0  0  0
    0.7700    0.5080    0.0000 C   0  0  0  0  0  0  0  0  0  0  0  0
    2.2380    0.1890    0.0000 C   0  0  0  0  0  0  0  0  0  0  0  0
    2.6950   -1.2360    0.0000 C   0  0  0  0  0  0  0  0  0  0  0  0
    1.6950   -2.3480    0.0000 C   0  0  0  0  0  0  0  0  0  0  0  0
    0.2260   -2.0290    0.0000 C   0  0  0  0  0  0  0  0  0  0  0  0
   -0.2360   -0.6050    0.0000 C   0  0  0  0  0  0  0  0  0  0  0  0
   -1.6110   -0.0050    0.0000 N   0  0  0  0  0  0  0  0  0  0  0  0
   -2.9102   -0.7547    0.0000 C   0  0  0  0  0  0  0  0  0  0  0  0
   -2.9106   -2.2547    0.0000 O   0  0  0  0  0  0  0  0  0  0  0  0
   -4.2091   -0.0044    0.0000 C   0  0  0  0  0  0  0  0  0  0  0  0
   -5.5083   -0.7540    0.0000 N   0  0  0  0  0  0  0  0  0  0  0  0
   -6.8072   -0.0037    0.0000 C   0  0  0  0  0  0  0  0  0  0  0  0
   -8.1064   -0.7534    0.0000 C   0  0  0  0  0  0  0  0  0  0  0  0
   -8.1068   -2.2534    0.0000 N   0  0  0  0  0  0  0  0  0  0  0  0
   -9.4060   -3.0031    0.0000 C   0  0  0  0  0  0  0  0  0  0  0  0
  -10.7048   -2.2527    0.0000 C   0  0  0  0  0  0  0  0  0  0  0  0
  -10.7045   -0.7527    0.0000 C   0  0  0  0  0  0  0  0  0  0  0  0
  -12.0033   -0.0024    0.0000 C   0  0  0  0  0  0  0  0  0  0  0  0
  -12.0029    1.4976    0.0000 Cl  0  0  0  0  0  0  0  0  0  0  0  0
  -13.3025   -0.7521    0.0000 C   0  0  0  0  0  0  0  0  0  0  0  0
  -13.3029   -2.2521    0.0000 C   0  0  0  0  0  0  0  0  0  0  0  0
  -14.6021   -3.0018    0.0000 Cl  0  0  0  0  0  0  0  0  0  0  0  0
  -12.0041   -3.0024    0.0000 C   0  0  0  0  0  0  0  0  0  0  0  0
   -6.8079   -3.0037    0.0000 C   0  0  0  0  0  0  0  0  0  0  0  0
   -5.5087   -2.2540    0.0000 C   0  0  0  0  0  0  0  0  0  0  0  0
  1  2  1  0  0  0  0
  2  3  1  0  0  0  0
  3  4  1  0  0  0  0
  4  5  2  0  0  0  0
  5  6  1  0  0  0  0
  6  7  2  0  0  0  0
  7  8  1  0  0  0  0
  8  9  2  0  0  0  0
  4  9  1  0  0  0  0
  9 10  1  0  0  0  0
  2 10  1  0  0  0  0
 10 11  1  0  0  0  0
 11 12  2  0  0  0  0
 11 13  1  0  0  0  0
 13 14  1  0  0  0  0
 14 15  1  0  0  0  0
 15 16  1  0  0  0  0
 16 17  1  0  0  0  0
 17 18  1  0  0  0  0
 18 19  1  0  0  0  0
 19 20  2  0  0  0  0
 20 21  1  0  0  0  0
 21 22  1  0  0  0  0
 21 23  2  0  0  0  0
 23 24  1  0  0  0  0
 24 25  1  0  0  0  0
 24 26  2  0  0  0  0
 19 26  1  0  0  0  0
 17 27  1  0  0  0  0
 27 28  1  0  0  0  0
 14 28  1  0  0  0  0
M  END
> <chemblId>
CHEMBL107020

> <bioactivity__type>
Ki

> <units>
nM

> <value>
214.0

$$$$

  CDK     11271518242D 0   0.00000     0.00000     0

 28 31  0  0  0  0              1 V2000 
   -2.2358    3.9628    0.0000 O   0  0  0  0  0  0  0  0  0  0  0  0
   -2.5531    2.4968    0.0000 C   0  0  0  0  0  0  0  0  0  0  0  0
   -1.4420    1.4890    0.0000 C   0  0  0  0  0  0  0  0  0  0  0  0
    0.0260    1.8020    0.0000 C   0  0  0  0  0  0  0  0  0  0  0  0
    0.7700    0.5080    0.0000 C   0  0  0  0  0  0  0  0  0  0  0  0
    2.2380    0.1890    0.0000 C   0  0  0  0  0  0  0  0  0  0  0  0
    2.6950   -1.2360    0.0000 C   0  0  0  0  0  0  0  0  0  0  0  0
    1.6950   -2.3480    0.0000 C   0  0  0  0  0  0  0  0  0  0  0  0
    0.2260   -2.0290    0.0000 C   0  0  0  0  0  0  0  0  0  0  0  0
   -0.2360   -0.6050    0.0000 C   0  0  0  0  0  0  0  0  0  0  0  0
   -1.6110   -0.0050    0.0000 N   0  0  0  0  0  0  0  0  0  0  0  0
   -2.9102   -0.7547    0.0000 C   0  0  0  0  0  0  0  0  0  0  0  0
   -2.9106   -2.2547    0.0000 O   0  0  0  0  0  0  0  0  0  0  0  0
   -4.2091   -0.0044    0.0000 C   0  0  0  0  0  0  0  0  0  0  0  0
   -5.5083   -0.7540    0.0000 N   0  0  0  0  0  0  0  0  0  0  0  0
   -6.8072   -0.0037    0.0000 C   0  0  0  0  0  0  0  0  0  0  0  0
   -8.1064   -0.7534    0.0000 C   0  0  0  0  0  0  0  0  0  0  0  0
   -8.1068   -2.2534    0.0000 N   0  0  0  0  0  0  0  0  0  0  0  0
   -9.4060   -3.0031    0.0000 C   0  0  0  0  0  0  0  0  0  0  0  0
  -10.7048   -2.2527    0.0000 C   0  0  0  0  0  0  0  0  0  0  0  0
  -10.7045   -0.7527    0.0000 C   0  0  0  0  0  0  0  0  0  0  0  0
  -12.0033   -0.0024    0.0000 C   0  0  0  0  0  0  0  0  0  0  0  0
  -13.3025   -0.7521    0.0000 C   0  0  0  0  0  0  0  0  0  0  0  0
  -14.6014   -0.0018    0.0000 Cl  0  0  0  0  0  0  0  0  0  0  0  0
  -13.3029   -2.2521    0.0000 C   0  0  0  0  0  0  0  0  0  0  0  0
  -12.0041   -3.0024    0.0000 C   0  0  0  0  0  0  0  0  0  0  0  0
   -6.8079   -3.0037    0.0000 C   0  0  0  0  0  0  0  0  0  0  0  0
   -5.5087   -2.2540    0.0000 C   0  0  0  0  0  0  0  0  0  0  0  0
  1  2  1  0  0  0  0
  3  2  1  6  0  0  0
  3  4  1  0  0  0  0
  4  5  1  0  0  0  0
  5  6  2  0  0  0  0
  6  7  1  0  0  0  0
  7  8  2  0  0  0  0
  8  9  1  0  0  0  0
  9 10  2  0  0  0  0
  5 10  1  0  0  0  0
 10 11  1  0  0  0  0
  3 11  1  0  0  0  0
 11 12  1  0  0  0  0
 12 13  2  0  0  0  0
 12 14  1  0  0  0  0
 14 15  1  0  0  0  0
 15 16  1  0  0  0  0
 16 17  1  0  0  0  0
 17 18  1  0  0  0  0
 18 19  1  0  0  0  0
 19 20  1  0  0  0  0
 20 21  2  0  0  0  0
 21 22  1  0  0  0  0
 22 23  2  0  0  0  0
 23 24  1  0  0  0  0
 23 25  1  0  0  0  0
 25 26  2  0  0  0  0
 20 26  1  0  0  0  0
 18 27  1  0  0  0  0
 27 28  1  0  0  0  0
 15 28  1  0  0  0  0
M  END
> <chemblId>
CHEMBL107151

> <bioactivity__type>
Ki

> <units>
nM

> <value>
3027.0

$$$$

  CDK     11271518242D 0   0.00000     0.00000     0

 27 30  0  0  0  0              1 V2000 
   -1.0072   -3.0000    0.0000 C   0  0  0  0  0  0  0  0  0  0  0  0
   -1.0070   -1.5000    0.0000 C   0  0  0  0  0  0  0  0  0  0  0  0
   -2.3060   -0.7500    0.0000 C   0  0  0  0  0  0  0  0  0  0  0  0
   -2.3060    0.7500    0.0000 C   0  0  0  0  0  0  0  0  0  0  0  0
   -1.0070    1.5000    0.0000 C   0  0  0  0  0  0  0  0  0  0  0  0
    0.2930    0.7500    0.0000 C   0  0  0  0  0  0  0  0  0  0  0  0
    1.7190    1.2130    0.0000 C   0  0  0  0  0  0  0  0  0  0  0  0
    2.6010   -0.0000    0.0000 C   0  0  0  0  0  0  0  0  0  0  0  0
    1.7190   -1.2140    0.0000 N   0  0  0  0  0  0  0  0  0  0  0  0
    2.1822   -2.6407    0.0000 C   0  0  0  0  0  0  0  0  0  0  0  0
    1.1783   -3.7552    0.0000 O   0  0  0  0  0  0  0  0  0  0  0  0
    3.6494   -2.9528    0.0000 C   0  0  0  0  0  0  0  0  0  0  0  0
    4.1126   -4.3795    0.0000 N   0  0  0  0  0  0  0  0  0  0  0  0
    3.1087   -5.4940    0.0000 C   0  0  0  0  0  0  0  0  0  0  0  0
    3.5719   -6.9207    0.0000 C   0  0  0  0  0  0  0  0  0  0  0  0
    5.0391   -7.2329    0.0000 N   0  0  0  0  0  0  0  0  0  0  0  0
    5.5023   -8.6596    0.0000 C   0  0  0  0  0  0  0  0  0  0  0  0
    6.9695   -8.9717    0.0000 C   0  0  0  0  0  0  0  0  0  0  0  0
    7.4327  -10.3984    0.0000 C   0  0  0  0  0  0  0  0  0  0  0  0
    8.8999  -10.7106    0.0000 C   0  0  0  0  0  0  0  0  0  0  0  0
    9.9038   -9.5961    0.0000 C   0  0  0  0  0  0  0  0  0  0  0  0
   11.3710   -9.9082    0.0000 Cl  0  0  0  0  0  0  0  0  0  0  0  0
    9.4406   -8.1694    0.0000 C   0  0  0  0  0  0  0  0  0  0  0  0
    7.9734   -7.8572    0.0000 C   0  0  0  0  0  0  0  0  0  0  0  0
    6.0430   -6.1184    0.0000 C   0  0  0  0  0  0  0  0  0  0  0  0
    5.5798   -4.6917    0.0000 C   0  0  0  0  0  0  0  0  0  0  0  0
    0.2930   -0.7500    0.0000 C   0  0  0  0  0  0  0  0  0  0  0  0
  1  2  1  0  0  0  0
  2  3  2  0  0  0  0
  3  4  1  0  0  0  0
  4  5  2  0  0  0  0
  5  6  1  0  0  0  0
  6  7  1  0  0  0  0
  7  8  1  0  0  0  0
  8  9  1  0  0  0  0
  9 10  1  0  0  0  0
 10 11  2  0  0  0  0
 10 12  1  0  0  0  0
 12 13  1  0  0  0  0
 13 14  1  0  0  0  0
 14 15  1  0  0  0  0
 15 16  1  0  0  0  0
 16 17  1  0  0  0  0
 17 18  1  0  0  0  0
 18 19  2  0  0  0  0
 19 20  1  0  0  0  0
 20 21  2  0  0  0  0
 21 22  1  0  0  0  0
 21 23  1  0  0  0  0
 23 24  2  0  0  0  0
 18 24  1  0  0  0  0
 16 25  1  0  0  0  0
 25 26  1  0  0  0  0
 13 26  1  0  0  0  0
  9 27  1  0  0  0  0
  2 27  1  0  0  0  0
  6 27  2  0  0  0  0
M  END
> <chemblId>
CHEMBL107229

> <bioactivity__type>
Ki

> <units>
nM

> <value>
4623.0

$$$$

  CDK     11271518242D 0   0.00000     0.00000     0

 31 34  0  0  0  0              1 V2000 
    1.2990    3.0000    0.0000 C   0  0  0  0  0  0  0  0  0  0  0  0
    1.2990    1.5000    0.0000 C   0  0  0  0  0  0  0  0  0  0  0  0
    2.5980    0.7500    0.0000 C   0  0  0  0  0  0  0  0  0  0  0  0
    2.5980   -0.7500    0.0000 C   0  0  0  0  0  0  0  0  0  0  0  0
    3.1110   -2.1595    0.0000 C   0  0  0  0  0  0  0  0  0  0  0  0
    4.0752   -0.4895    0.0000 C   0  0  0  0  0  0  0  0  0  0  0  0
    1.2990   -1.5000    0.0000 N   0  0  0  0  0  0  0  0  0  0  0  0
    1.2990   -3.0000    0.0000 C   0  0  0  0  0  0  0  0  0  0  0  0
   -0.0000   -3.7500    0.0000 O   0  0  0  0  0  0  0  0  0  0  0  0
    2.5980   -3.7500    0.0000 C   0  0  0  0  0  0  0  0  0  0  0  0
    2.5980   -5.2500    0.0000 N   0  0  0  0  0  0  0  0  0  0  0  0
    1.2990   -6.0000    0.0000 C   0  0  0  0  0  0  0  0  0  0  0  0
    1.2990   -7.5000    0.0000 C   0  0  0  0  0  0  0  0  0  0  0  0
    2.5980   -8.2500    0.0000 N   0  0  0  0  0  0  0  0  0  0  0  0
    2.5980   -9.7500    0.0000 C   0  0  0  0  0  0  0  0  0  0  0  0
    3.8971  -10.5000    0.0000 C   0  0  0  0  0  0  0  0  0  0  0  0
    3.8971  -12.0000    0.0000 C   0  0  0  0  0  0  0  0  0  0  0  0
    5.1961  -12.7500    0.0000 C   0  0  0  0  0  0  0  0  0  0  0  0
    6.4952  -12.0000    0.0000 C   0  0  0  0  0  0  0  0  0  0  0  0
    7.7942  -12.7500    0.0000 Cl  0  0  0  0  0  0  0  0  0  0  0  0
    6.4952  -10.5000    0.0000 C   0  0  0  0  0  0  0  0  0  0  0  0
    5.1961   -9.7500    0.0000 C   0  0  0  0  0  0  0  0  0  0  0  0
    3.8971   -7.5000    0.0000 C   0  0  0  0  0  0  0  0  0  0  0  0
    3.8971   -6.0000    0.0000 C   0  0  0  0  0  0  0  0  0  0  0  0
   -0.0000   -0.7500    0.0000 C   0  0  0  0  0  0  0  0  0  0  0  0
   -1.2990   -1.5000    0.0000 C   0  0  0  0  0  0  0  0  0  0  0  0
   -2.5980   -0.7500    0.0000 C   0  0  0  0  0  0  0  0  0  0  0  0
   -3.8970   -1.5000    0.0000 C   0  0  0  0  0  0  0  0  0  0  0  0
   -2.5980    0.7500    0.0000 C   0  0  0  0  0  0  0  0  0  0  0  0
   -1.2990    1.5000    0.0000 C   0  0  0  0  0  0  0  0  0  0  0  0
   -0.0000    0.7500    0.0000 C   0  0  0  0  0  0  0  0  0  0  0  0
  1  2  1  0  0  0  0
  2  3  1  0  0  0  0
  3  4  1  0  0  0  0
  4  5  1  0  0  0  0
  4  6  1  0  0  0  0
  4  7  1  0  0  0  0
  7  8  1  0  0  0  0
  8  9  2  0  0  0  0
  8 10  1  0  0  0  0
 10 11  1  0  0  0  0
 11 12  1  0  0  0  0
 12 13  1  0  0  0  0
 13 14  1  0  0  0  0
 14 15  1  0  0  0  0
 15 16  1  0  0  0  0
 16 17  2  0  0  0  0
 17 18  1  0  0  0  0
 18 19  2  0  0  0  0
 19 20  1  0  0  0  0
 19 21  1  0  0  0  0
 21 22  2  0  0  0  0
 16 22  1  0  0  0  0
 14 23  1  0  0  0  0
 23 24  1  0  0  0  0
 11 24  1  0  0  0  0
  7 25  1  0  0  0  0
 25 26  2  0  0  0  0
 26 27  1  0  0  0  0
 27 28  1  0  0  0  0
 27 29  2  0  0  0  0
 29 30  1  0  0  0  0
 30 31  2  0  0  0  0
  2 31  1  0  0  0  0
 25 31  1  0  0  0  0
M  END
> <chemblId>
CHEMBL107338

> <bioactivity__type>
Ki

> <units>
nM

> <value>
1926.0

$$$$

  CDK     11271518242D 0   0.00000     0.00000     0

 28 31  0  0  0  0              1 V2000 
    7.5071   -5.6837    0.0000 C   0  0  0  0  0  0  0  0  0  0  0  0
    6.0071   -5.6938    0.0000 C   0  0  0  0  0  0  0  0  0  0  0  0
    5.5832   -4.7881    0.0000 C   0  0  0  0  0  0  0  0  0  0  0  0
    4.1126   -4.3795    0.0000 N   0  0  0  0  0  0  0  0  0  0  0  0
    3.6494   -2.9528    0.0000 C   0  0  0  0  0  0  0  0  0  0  0  0
    2.1822   -2.6407    0.0000 C   0  0  0  0  0  0  0  0  0  0  0  0
    1.1783   -3.7552    0.0000 O   0  0  0  0  0  0  0  0  0  0  0  0
    1.7190   -1.2140    0.0000 N   0  0  0  0  0  0  0  0  0  0  0  0
    2.6010   -0.0000    0.0000 C   0  0  0  0  0  0  0  0  0  0  0  0
    1.7190    1.2130    0.0000 C   0  0  0  0  0  0  0  0  0  0  0  0
    0.2930    0.7500    0.0000 C   0  0  0  0  0  0  0  0  0  0  0  0
   -1.0070    1.5000    0.0000 C   0  0  0  0  0  0  0  0  0  0  0  0
   -2.3060    0.7500    0.0000 C   0  0  0  0  0  0  0  0  0  0  0  0
   -2.3060   -0.7500    0.0000 C   0  0  0  0  0  0  0  0  0  0  0  0
   -1.0070   -1.5000    0.0000 C   0  0  0  0  0  0  0  0  0  0  0  0
    0.2930   -0.7500    0.0000 C   0  0  0  0  0  0  0  0  0  0  0  0
    3.1289   -5.6164    0.0000 C   0  0  0  0  0  0  0  0  0  0  0  0
    1.6391   -5.4412    0.0000 C   0  0  0  0  0  0  0  0  0  0  0  0
    3.7988   -7.0478    0.0000 C   0  0  0  0  0  0  0  0  0  0  0  0
    5.3788   -7.0847    0.0000 N   0  0  0  0  0  0  0  0  0  0  0  0
    6.1776   -8.3543    0.0000 C   0  0  0  0  0  0  0  0  0  0  0  0
    7.6765   -8.2974    0.0000 C   0  0  0  0  0  0  0  0  0  0  0  0
    8.4753   -9.5670    0.0000 C   0  0  0  0  0  0  0  0  0  0  0  0
    9.9742   -9.5100    0.0000 C   0  0  0  0  0  0  0  0  0  0  0  0
   10.6743   -8.1834    0.0000 C   0  0  0  0  0  0  0  0  0  0  0  0
   12.1733   -8.1265    0.0000 Cl  0  0  0  0  0  0  0  0  0  0  0  0
    9.8756   -6.9138    0.0000 C   0  0  0  0  0  0  0  0  0  0  0  0
    8.3766   -6.9708    0.0000 C   0  0  0  0  0  0  0  0  0  0  0  0
  2  1  1  1  0  0  0
  2  3  1  0  0  0  0
  3  4  1  0  0  0  0
  4  5  1  0  0  0  0
  5  6  1  0  0  0  0
  6  7  2  0  0  0  0
  6  8  1  0  0  0  0
  8  9  1  0  0  0  0
  9 10  1  0  0  0  0
 10 11  1  0  0  0  0
 11 12  2  0  0  0  0
 12 13  1  0  0  0  0
 13 14  2  0  0  0  0
 14 15  1  0  0  0  0
 15 16  2  0  0  0  0
  8 16  1  0  0  0  0
 11 16  1  0  0  0  0
  4 17  1  0  0  0  0
 17 18  1  6  0  0  0
 17 19  1  0  0  0  0
 19 20  1  0  0  0  0
  2 20  1  0  0  0  0
 20 21  1  0  0  0  0
 21 22  1  0  0  0  0
 22 23  2  0  0  0  0
 23 24  1  0  0  0  0
 24 25  2  0  0  0  0
 25 26  1  0  0  0  0
 25 27  1  0  0  0  0
 27 28  2  0  0  0  0
 22 28  1  0  0  0  0
M  END
> <chemblId>
CHEMBL107351

> <bioactivity__type>
Ki

> <units>
nM

> <value>
6740.0

$$$$

  CDK     11271518242D 0   0.00000     0.00000     0

 29 32  0  0  0  0              1 V2000 
    4.1010    0.0003    0.0000 C   0  0  0  0  0  0  0  0  0  0  0  0
    2.6010   -0.0000    0.0000 C   0  0  0  0  0  0  0  0  0  0  0  0
    1.7190   -1.2140    0.0000 N   0  0  0  0  0  0  0  0  0  0  0  0
    2.1822   -2.6407    0.0000 C   0  0  0  0  0  0  0  0  0  0  0  0
    1.1783   -3.7552    0.0000 O   0  0  0  0  0  0  0  0  0  0  0  0
    3.6494   -2.9528    0.0000 C   0  0  0  0  0  0  0  0  0  0  0  0
    4.1126   -4.3795    0.0000 N   0  0  0  0  0  0  0  0  0  0  0  0
    3.1087   -5.4940    0.0000 C   0  0  0  0  0  0  0  0  0  0  0  0
    3.5719   -6.9207    0.0000 C   0  0  0  0  0  0  0  0  0  0  0  0
    5.0391   -7.2329    0.0000 N   0  0  0  0  0  0  0  0  0  0  0  0
    5.5023   -8.6596    0.0000 C   0  0  0  0  0  0  0  0  0  0  0  0
    6.9695   -8.9717    0.0000 C   0  0  0  0  0  0  0  0  0  0  0  0
    7.4327  -10.3984    0.0000 C   0  0  0  0  0  0  0  0  0  0  0  0
    8.8999  -10.7106    0.0000 C   0  0  0  0  0  0  0  0  0  0  0  0
    9.9038   -9.5961    0.0000 C   0  0  0  0  0  0  0  0  0  0  0  0
   11.3710   -9.9082    0.0000 Cl  0  0  0  0  0  0  0  0  0  0  0  0
    9.4406   -8.1694    0.0000 C   0  0  0  0  0  0  0  0  0  0  0  0
    7.9734   -7.8572    0.0000 C   0  0  0  0  0  0  0  0  0  0  0  0
    6.0430   -6.1184    0.0000 C   0  0  0  0  0  0  0  0  0  0  0  0
    5.5798   -4.6917    0.0000 C   0  0  0  0  0  0  0  0  0  0  0  0
    0.2930   -0.7500    0.0000 C   0  0  0  0  0  0  0  0  0  0  0  0
   -1.0070   -1.5000    0.0000 C   0  0  0  0  0  0  0  0  0  0  0  0
   -2.3060   -0.7500    0.0000 C   0  0  0  0  0  0  0  0  0  0  0  0
   -2.3060    0.7500    0.0000 C   0  0  0  0  0  0  0  0  0  0  0  0
   -1.0070    1.5000    0.0000 C   0  0  0  0  0  0  0  0  0  0  0  0
    0.2930    0.7500    0.0000 C   0  0  0  0  0  0  0  0  0  0  0  0
    1.7190    1.2130    0.0000 C   0  0  0  0  0  0  0  0  0  0  0  0
    3.0179    1.9632    0.0000 C   0  0  0  0  0  0  0  0  0  0  0  0
    1.1089    2.5833    0.0000 C   0  0  0  0  0  0  0  0  0  0  0  0
  1  2  1  0  0  0  0
  2  3  1  0  0  0  0
  3  4  1  0  0  0  0
  4  5  2  0  0  0  0
  4  6  1  0  0  0  0
  6  7  1  0  0  0  0
  7  8  1  0  0  0  0
  8  9  1  0  0  0  0
  9 10  1  0  0  0  0
 10 11  1  0  0  0  0
 11 12  1  0  0  0  0
 12 13  2  0  0  0  0
 13 14  1  0  0  0  0
 14 15  2  0  0  0  0
 15 16  1  0  0  0  0
 15 17  1  0  0  0  0
 17 18  2  0  0  0  0
 12 18  1  0  0  0  0
 10 19  1  0  0  0  0
 19 20  1  0  0  0  0
  7 20  1  0  0  0  0
  3 21  1  0  0  0  0
 21 22  2  0  0  0  0
 22 23  1  0  0  0  0
 23 24  2  0  0  0  0
 24 25  1  0  0  0  0
 25 26  2  0  0  0  0
 21 26  1  0  0  0  0
 26 27  1  0  0  0  0
  2 27  1  0  0  0  0
 27 28  1  0  0  0  0
 27 29  1  0  0  0  0
M  END
> <chemblId>
CHEMBL107384

> <bioactivity__type>
Ki

> <units>
nM

> <value>
883.0

$$$$

  CDK     11271518242D 0   0.00000     0.00000     0

 29 32  0  0  0  0              1 V2000 
    3.8970   -1.5000    0.0000 C   0  0  0  0  0  0  0  0  0  0  0  0
    2.5980   -0.7500    0.0000 C   0  0  0  0  0  0  0  0  0  0  0  0
    2.5980    0.7500    0.0000 C   0  0  0  0  0  0  0  0  0  0  0  0
    1.2990    1.5000    0.0000 C   0  0  0  0  0  0  0  0  0  0  0  0
   -0.0000    0.7500    0.0000 C   0  0  0  0  0  0  0  0  0  0  0  0
   -1.2990    1.5000    0.0000 C   0  0  0  0  0  0  0  0  0  0  0  0
   -2.5980    0.7500    0.0000 C   0  0  0  0  0  0  0  0  0  0  0  0
   -3.8970    1.5000    0.0000 F   0  0  0  0  0  0  0  0  0  0  0  0
   -2.5980   -0.7500    0.0000 C   0  0  0  0  0  0  0  0  0  0  0  0
   -1.2990   -1.5000    0.0000 C   0  0  0  0  0  0  0  0  0  0  0  0
   -0.0000   -0.7500    0.0000 C   0  0  0  0  0  0  0  0  0  0  0  0
    1.2990   -1.5000    0.0000 N   0  0  0  0  0  0  0  0  0  0  0  0
    1.2990   -3.0000    0.0000 C   0  0  0  0  0  0  0  0  0  0  0  0
   -0.0000   -3.7500    0.0000 O   0  0  0  0  0  0  0  0  0  0  0  0
    2.5980   -3.7500    0.0000 C   0  0  0  0  0  0  0  0  0  0  0  0
    2.5980   -5.2500    0.0000 N   0  0  0  0  0  0  0  0  0  0  0  0
    1.2990   -6.0000    0.0000 C   0  0  0  0  0  0  0  0  0  0  0  0
    1.2990   -7.5000    0.0000 C   0  0  0  0  0  0  0  0  0  0  0  0
    2.5980   -8.2500    0.0000 N   0  0  0  0  0  0  0  0  0  0  0  0
    2.5980   -9.7500    0.0000 C   0  0  0  0  0  0  0  0  0  0  0  0
    3.8971  -10.5000    0.0000 C   0  0  0  0  0  0  0  0  0  0  0  0
    3.8971  -12.0000    0.0000 C   0  0  0  0  0  0  0  0  0  0  0  0
    5.1961  -12.7500    0.0000 C   0  0  0  0  0  0  0  0  0  0  0  0
    6.4952  -12.0000    0.0000 C   0  0  0  0  0  0  0  0  0  0  0  0
    7.7942  -12.7500    0.0000 Cl  0  0  0  0  0  0  0  0  0  0  0  0
    6.4952  -10.5000    0.0000 C   0  0  0  0  0  0  0  0  0  0  0  0
    5.1961   -9.7500    0.0000 C   0  0  0  0  0  0  0  0  0  0  0  0
    3.8971   -7.5000    0.0000 C   0  0  0  0  0  0  0  0  0  0  0  0
    3.8971   -6.0000    0.0000 C   0  0  0  0  0  0  0  0  0  0  0  0
  1  2  1  0  0  0  0
  2  3  1  0  0  0  0
  3  4  1  0  0  0  0
  4  5  1  0  0  0  0
  5  6  2  0  0  0  0
  6  7  1  0  0  0  0
  7  8  1  0  0  0  0
  7  9  2  0  0  0  0
  9 10  1  0  0  0  0
 10 11  2  0  0  0  0
  5 11  1  0  0  0  0
 11 12  1  0  0  0  0
  2 12  1  0  0  0  0
 12 13  1  0  0  0  0
 13 14  2  0  0  0  0
 13 15  1  0  0  0  0
 15 16  1  0  0  0  0
 16 17  1  0  0  0  0
 17 18  1  0  0  0  0
 18 19  1  0  0  0  0
 19 20  1  0  0  0  0
 20 21  1  0  0  0  0
 21 22  2  0  0  0  0
 22 23  1  0  0  0  0
 23 24  2  0  0  0  0
 24 25  1  0  0  0  0
 24 26  1  0  0  0  0
 26 27  2  0  0  0  0
 21 27  1  0  0  0  0
 19 28  1  0  0  0  0
 28 29  1  0  0  0  0
 16 29  1  0  0  0  0
M  END
> <chemblId>
CHEMBL107391

> <bioactivity__type>
Ki

> <units>
nM

> <value>
2220.0

$$$$

  CDK     11271518242D 0   0.00000     0.00000     0

 23 26  0  0  0  0              1 V2000 
    0.0012   -7.2760    0.0000 C   0  0  0  0  0  0  0  0  0  0  0  0
    0.0009   -5.7760    0.0000 N   0  0  0  0  0  0  0  0  0  0  0  0
    1.2998   -5.0257    0.0000 C   0  0  0  0  0  0  0  0  0  0  0  0
    1.2995   -3.5257    0.0000 C   0  0  0  0  0  0  0  0  0  0  0  0
    0.0003   -2.7760    0.0000 C   0  0  0  0  0  0  0  0  0  0  0  0
   -1.2986   -3.5263    0.0000 C   0  0  0  0  0  0  0  0  0  0  0  0
   -1.2983   -5.0263    0.0000 C   0  0  0  0  0  0  0  0  0  0  0  0
    0.0000   -1.2760    0.0000 N   0  0  0  0  0  0  0  0  0  0  0  0
    1.2130   -0.3940    0.0000 C   0  0  0  0  0  0  0  0  0  0  0  0
    0.7500    1.0320    0.0000 C   0  0  0  0  0  0  0  0  0  0  0  0
   -0.7500    1.0320    0.0000 C   0  0  0  0  0  0  0  0  0  0  0  0
   -1.2140   -0.3940    0.0000 C   0  0  0  0  0  0  0  0  0  0  0  0
   -1.6314    2.2457    0.0000 C   0  0  0  0  0  0  0  0  0  0  0  0
   -1.1676    3.6722    0.0000 O   0  0  0  0  0  0  0  0  0  0  0  0
   -2.3809    4.5541    0.0000 C   0  0  0  0  0  0  0  0  0  0  0  0
   -3.5946    3.6727    0.0000 N   0  0  0  0  0  0  0  0  0  0  0  0
   -3.1314    2.2460    0.0000 C   0  0  0  0  0  0  0  0  0  0  0  0
    1.3004   -8.0257    0.0000 C   0  0  0  0  0  0  0  0  0  0  0  0
    1.3007   -9.5257    0.0000 C   0  0  0  0  0  0  0  0  0  0  0  0
    2.5998  -10.2755    0.0000 C   0  0  0  0  0  0  0  0  0  0  0  0
    3.8987   -9.5252    0.0000 C   0  0  0  0  0  0  0  0  0  0  0  0
    3.8984   -8.0252    0.0000 C   0  0  0  0  0  0  0  0  0  0  0  0
    2.5993   -7.2755    0.0000 C   0  0  0  0  0  0  0  0  0  0  0  0
  1  2  1  0  0  0  0
  2  3  1  0  0  0  0
  3  4  1  0  0  0  0
  4  5  1  0  0  0  0
  5  6  1  0  0  0  0
  6  7  1  0  0  0  0
  2  7  1  0  0  0  0
  5  8  1  0  0  0  0
  8  9  1  0  0  0  0
  9 10  2  0  0  0  0
 10 11  1  0  0  0  0
 11 12  2  0  0  0  0
  8 12  1  0  0  0  0
 11 13  1  0  0  0  0
 13 14  1  0  0  0  0
 14 15  1  0  0  0  0
 15 16  2  0  0  0  0
 16 17  1  0  0  0  0
 13 17  2  0  0  0  0
  1 18  1  0  0  0  0
 18 19  2  0  0  0  0
 19 20  1  0  0  0  0
 20 21  2  0  0  0  0
 21 22  1  0  0  0  0
 22 23  2  0  0  0  0
 18 23  1  0  0  0  0
M  END
> <chemblId>
CHEMBL107529

> <bioactivity__type>
Ki

> <units>
nM

> <value>
3300.0

$$$$

  CDK     11271518242D 0   0.00000     0.00000     0

 30 33  0  0  0  0              1 V2000 
   -3.3469    4.9706    0.0000 C   0  0  0  0  0  0  0  0  0  0  0  0
   -2.2358    3.9628    0.0000 O   0  0  0  0  0  0  0  0  0  0  0  0
   -2.5531    2.4968    0.0000 C   0  0  0  0  0  0  0  0  0  0  0  0
   -3.9813    2.0384    0.0000 O   0  0  0  0  0  0  0  0  0  0  0  0
   -1.4420    1.4890    0.0000 C   0  0  0  0  0  0  0  0  0  0  0  0
    0.0260    1.8020    0.0000 C   0  0  0  0  0  0  0  0  0  0  0  0
    0.7700    0.5080    0.0000 C   0  0  0  0  0  0  0  0  0  0  0  0
    2.2380    0.1890    0.0000 C   0  0  0  0  0  0  0  0  0  0  0  0
    2.6950   -1.2360    0.0000 C   0  0  0  0  0  0  0  0  0  0  0  0
    1.6950   -2.3480    0.0000 C   0  0  0  0  0  0  0  0  0  0  0  0
    0.2260   -2.0290    0.0000 C   0  0  0  0  0  0  0  0  0  0  0  0
   -0.2360   -0.6050    0.0000 C   0  0  0  0  0  0  0  0  0  0  0  0
   -1.6110   -0.0050    0.0000 N   0  0  0  0  0  0  0  0  0  0  0  0
   -2.9102   -0.7547    0.0000 C   0  0  0  0  0  0  0  0  0  0  0  0
   -4.2091   -0.0044    0.0000 O   0  0  0  0  0  0  0  0  0  0  0  0
   -2.9106   -2.2547    0.0000 C   0  0  0  0  0  0  0  0  0  0  0  0
   -4.2098   -3.0044    0.0000 N   0  0  0  0  0  0  0  0  0  0  0  0
   -5.5087   -2.2540    0.0000 C   0  0  0  0  0  0  0  0  0  0  0  0
   -6.8079   -3.0037    0.0000 C   0  0  0  0  0  0  0  0  0  0  0  0
   -6.8083   -4.5037    0.0000 N   0  0  0  0  0  0  0  0  0  0  0  0
   -8.1075   -5.2534    0.0000 C   0  0  0  0  0  0  0  0  0  0  0  0
   -8.1079   -6.7534    0.0000 C   0  0  0  0  0  0  0  0  0  0  0  0
   -9.4071   -7.5031    0.0000 C   0  0  0  0  0  0  0  0  0  0  0  0
   -9.4075   -9.0031    0.0000 C   0  0  0  0  0  0  0  0  0  0  0  0
   -8.1086   -9.7534    0.0000 C   0  0  0  0  0  0  0  0  0  0  0  0
   -8.1090  -11.2534    0.0000 Cl  0  0  0  0  0  0  0  0  0  0  0  0
   -6.8094   -9.0037    0.0000 C   0  0  0  0  0  0  0  0  0  0  0  0
   -6.8090   -7.5037    0.0000 C   0  0  0  0  0  0  0  0  0  0  0  0
   -5.5094   -5.2540    0.0000 C   0  0  0  0  0  0  0  0  0  0  0  0
   -4.2102   -4.5044    0.0000 C   0  0  0  0  0  0  0  0  0  0  0  0
  1  2  1  0  0  0  0
  2  3  1  0  0  0  0
  3  4  2  0  0  0  0
  5  3  1  6  0  0  0
  5  6  1  0  0  0  0
  6  7  1  0  0  0  0
  7  8  2  0  0  0  0
  8  9  1  0  0  0  0
  9 10  2  0  0  0  0
 10 11  1  0  0  0  0
 11 12  2  0  0  0  0
  7 12  1  0  0  0  0
 12 13  1  0  0  0  0
  5 13  1  0  0  0  0
 13 14  1  0  0  0  0
 14 15  2  0  0  0  0
 14 16  1  0  0  0  0
 16 17  1  0  0  0  0
 17 18  1  0  0  0  0
 18 19  1  0  0  0  0
 19 20  1  0  0  0  0
 20 21  1  0  0  0  0
 21 22  1  0  0  0  0
 22 23  2  0  0  0  0
 23 24  1  0  0  0  0
 24 25  2  0  0  0  0
 25 26  1  0  0  0  0
 25 27  1  0  0  0  0
 27 28  2  0  0  0  0
 22 28  1  0  0  0  0
 20 29  1  0  0  0  0
 29 30  1  0  0  0  0
 17 30  1  0  0  0  0
M  END
> <chemblId>
CHEMBL107631

> <bioactivity__type>
Ki

> <units>
nM

> <value>
1178.0

$$$$

  CDK     11271518242D 0   0.00000     0.00000     0

 22 24  0  0  0  0              1 V2000 
   -2.5981   -5.7760    0.0000 Cl  0  0  0  0  0  0  0  0  0  0  0  0
   -1.2990   -5.0260    0.0000 C   0  0  0  0  0  0  0  0  0  0  0  0
   -0.0000   -5.7760    0.0000 C   0  0  0  0  0  0  0  0  0  0  0  0
    1.2990   -5.0260    0.0000 C   0  0  0  0  0  0  0  0  0  0  0  0
    1.2990   -3.5260    0.0000 C   0  0  0  0  0  0  0  0  0  0  0  0
   -0.0000   -2.7760    0.0000 C   0  0  0  0  0  0  0  0  0  0  0  0
   -1.2990   -3.5260    0.0000 C   0  0  0  0  0  0  0  0  0  0  0  0
    0.0000   -1.2760    0.0000 N   0  0  0  0  0  0  0  0  0  0  0  0
   -1.2130   -0.3940    0.0000 C   0  0  0  0  0  0  0  0  0  0  0  0
   -0.7500    1.0320    0.0000 C   0  0  0  0  0  0  0  0  0  0  0  0
    0.7500    1.0320    0.0000 N   0  0  0  0  0  0  0  0  0  0  0  0
    1.6318    2.2454    0.0000 C   0  0  0  0  0  0  0  0  0  0  0  0
    1.0218    3.6158    0.0000 C   0  0  0  0  0  0  0  0  0  0  0  0
    1.9037    4.8292    0.0000 N   0  0  0  0  0  0  0  0  0  0  0  0
    3.3795    4.5613    0.0000 C   0  0  0  0  0  0  0  0  0  0  0  0
    4.5092    5.5480    0.0000 C   0  0  0  0  0  0  0  0  0  0  0  0
    4.4421    7.0465    0.0000 C   0  0  0  0  0  0  0  0  0  0  0  0
    3.2287    7.9283    0.0000 C   0  0  0  0  0  0  0  0  0  0  0  0
    1.7827    7.5294    0.0000 C   0  0  0  0  0  0  0  0  0  0  0  0
    1.1930    6.1502    0.0000 C   0  0  0  0  0  0  0  0  0  0  0  0
    1.2130   -0.3940    0.0000 C   0  0  0  0  0  0  0  0  0  0  0  0
    2.6396   -0.8574    0.0000 O   0  0  0  0  0  0  0  0  0  0  0  0
  1  2  1  0  0  0  0
  2  3  2  0  0  0  0
  3  4  1  0  0  0  0
  4  5  2  0  0  0  0
  5  6  1  0  0  0  0
  6  7  2  0  0  0  0
  2  7  1  0  0  0  0
  6  8  1  0  0  0  0
  8  9  1  0  0  0  0
  9 10  1  0  0  0  0
 10 11  1  0  0  0  0
 11 12  1  0  0  0  0
 12 13  1  0  0  0  0
 13 14  1  0  0  0  0
 14 15  1  0  0  0  0
 15 16  1  0  0  0  0
 16 17  1  0  0  0  0
 17 18  1  0  0  0  0
 18 19  1  0  0  0  0
 19 20  1  0  0  0  0
 14 20  1  0  0  0  0
 11 21  1  0  0  0  0
  8 21  1  0  0  0  0
 21 22  2  0  0  0  0
M  END
> <chemblId>
CHEMBL1077344

> <bioactivity__type>
Ki

> <units>
nM

> <value>
10.0

$$$$

  CDK     11271518242D 0   0.00000     0.00000     0

 22 24  0  0  0  0              1 V2000 
   -0.0000   -7.2760    0.0000 C   0  0  0  0  0  0  0  0  0  0  0  0
   -0.0000   -5.7760    0.0000 C   0  0  0  0  0  0  0  0  0  0  0  0
    1.2990   -5.0260    0.0000 C   0  0  0  0  0  0  0  0  0  0  0  0
    1.2990   -3.5260    0.0000 C   0  0  0  0  0  0  0  0  0  0  0  0
    0.0000   -2.7760    0.0000 C   0  0  0  0  0  0  0  0  0  0  0  0
   -1.2990   -3.5260    0.0000 C   0  0  0  0  0  0  0  0  0  0  0  0
   -1.2990   -5.0260    0.0000 C   0  0  0  0  0  0  0  0  0  0  0  0
    0.0000   -1.2760    0.0000 N   0  0  0  0  0  0  0  0  0  0  0  0
   -1.2130   -0.3940    0.0000 C   0  0  0  0  0  0  0  0  0  0  0  0
   -0.7500    1.0320    0.0000 C   0  0  0  0  0  0  0  0  0  0  0  0
    0.7500    1.0320    0.0000 N   0  0  0  0  0  0  0  0  0  0  0  0
    1.6318    2.2454    0.0000 C   0  0  0  0  0  0  0  0  0  0  0  0
    1.0218    3.6158    0.0000 C   0  0  0  0  0  0  0  0  0  0  0  0
    1.9037    4.8292    0.0000 N   0  0  0  0  0  0  0  0  0  0  0  0
    3.3795    4.5613    0.0000 C   0  0  0  0  0  0  0  0  0  0  0  0
    4.5092    5.5480    0.0000 C   0  0  0  0  0  0  0  0  0  0  0  0
    4.4421    7.0465    0.0000 C   0  0  0  0  0  0  0  0  0  0  0  0
    3.2287    7.9283    0.0000 C   0  0  0  0  0  0  0  0  0  0  0  0
    1.7827    7.5294    0.0000 C   0  0  0  0  0  0  0  0  0  0  0  0
    1.1930    6.1502    0.0000 C   0  0  0  0  0  0  0  0  0  0  0  0
    1.2130   -0.3940    0.0000 C   0  0  0  0  0  0  0  0  0  0  0  0
    2.6396   -0.8574    0.0000 O   0  0  0  0  0  0  0  0  0  0  0  0
  1  2  1  0  0  0  0
  2  3  2  0  0  0  0
  3  4  1  0  0  0  0
  4  5  2  0  0  0  0
  5  6  1  0  0  0  0
  6  7  2  0  0  0  0
  2  7  1  0  0  0  0
  5  8  1  0  0  0  0
  8  9  1  0  0  0  0
  9 10  1  0  0  0  0
 10 11  1  0  0  0  0
 11 12  1  0  0  0  0
 12 13  1  0  0  0  0
 13 14  1  0  0  0  0
 14 15  1  0  0  0  0
 15 16  1  0  0  0  0
 16 17  1  0  0  0  0
 17 18  1  0  0  0  0
 18 19  1  0  0  0  0
 19 20  1  0  0  0  0
 14 20  1  0  0  0  0
 11 21  1  0  0  0  0
  8 21  1  0  0  0  0
 21 22  2  0  0  0  0
M  END
> <chemblId>
CHEMBL1077348

> <bioactivity__type>
Ki

> <units>
nM

> <value>
50.12

$$$$

  CDK     11271518242D 0   0.00000     0.00000     0

 27 30  0  0  0  0              1 V2000 
   -2.5531    2.4968    0.0000 C   0  0  0  0  0  0  0  0  0  0  0  0
   -1.4420    1.4890    0.0000 C   0  0  0  0  0  0  0  0  0  0  0  0
    0.0260    1.8020    0.0000 C   0  0  0  0  0  0  0  0  0  0  0  0
    0.7700    0.5080    0.0000 C   0  0  0  0  0  0  0  0  0  0  0  0
    2.2380    0.1890    0.0000 C   0  0  0  0  0  0  0  0  0  0  0  0
    2.6950   -1.2360    0.0000 C   0  0  0  0  0  0  0  0  0  0  0  0
    1.6950   -2.3480    0.0000 C   0  0  0  0  0  0  0  0  0  0  0  0
    0.2260   -2.0290    0.0000 C   0  0  0  0  0  0  0  0  0  0  0  0
   -0.2360   -0.6050    0.0000 C   0  0  0  0  0  0  0  0  0  0  0  0
   -1.6110   -0.0050    0.0000 N   0  0  0  0  0  0  0  0  0  0  0  0
   -2.9102   -0.7547    0.0000 C   0  0  0  0  0  0  0  0  0  0  0  0
   -2.9106   -2.2547    0.0000 O   0  0  0  0  0  0  0  0  0  0  0  0
   -4.2091   -0.0044    0.0000 C   0  0  0  0  0  0  0  0  0  0  0  0
   -5.5083   -0.7540    0.0000 N   0  0  0  0  0  0  0  0  0  0  0  0
   -6.8072   -0.0037    0.0000 C   0  0  0  0  0  0  0  0  0  0  0  0
   -8.1064   -0.7534    0.0000 C   0  0  0  0  0  0  0  0  0  0  0  0
   -8.1068   -2.2534    0.0000 N   0  0  0  0  0  0  0  0  0  0  0  0
   -9.4060   -3.0031    0.0000 C   0  0  0  0  0  0  0  0  0  0  0  0
  -10.7048   -2.2527    0.0000 C   0  0  0  0  0  0  0  0  0  0  0  0
  -10.7045   -0.7527    0.0000 C   0  0  0  0  0  0  0  0  0  0  0  0
  -12.0033   -0.0024    0.0000 C   0  0  0  0  0  0  0  0  0  0  0  0
  -13.3025   -0.7521    0.0000 C   0  0  0  0  0  0  0  0  0  0  0  0
  -14.6014   -0.0018    0.0000 C   0  0  0  0  0  0  0  0  0  0  0  0
  -13.3029   -2.2521    0.0000 C   0  0  0  0  0  0  0  0  0  0  0  0
  -12.0041   -3.0024    0.0000 C   0  0  0  0  0  0  0  0  0  0  0  0
   -6.8079   -3.0037    0.0000 C   0  0  0  0  0  0  0  0  0  0  0  0
   -5.5087   -2.2540    0.0000 C   0  0  0  0  0  0  0  0  0  0  0  0
  1  2  1  0  0  0  0
  2  3  1  0  0  0  0
  3  4  1  0  0  0  0
  4  5  2  0  0  0  0
  5  6  1  0  0  0  0
  6  7  2  0  0  0  0
  7  8  1  0  0  0  0
  8  9  2  0  0  0  0
  4  9  1  0  0  0  0
  9 10  1  0  0  0  0
  2 10  1  0  0  0  0
 10 11  1  0  0  0  0
 11 12  2  0  0  0  0
 11 13  1  0  0  0  0
 13 14  1  0  0  0  0
 14 15  1  0  0  0  0
 15 16  1  0  0  0  0
 16 17  1  0  0  0  0
 17 18  1  0  0  0  0
 18 19  1  0  0  0  0
 19 20  2  0  0  0  0
 20 21  1  0  0  0  0
 21 22  2  0  0  0  0
 22 23  1  0  0  0  0
 22 24  1  0  0  0  0
 24 25  2  0  0  0  0
 19 25  1  0  0  0  0
 17 26  1  0  0  0  0
 26 27  1  0  0  0  0
 14 27  1  0  0  0  0
M  END
> <chemblId>
CHEMBL107742

> <bioactivity__type>
Ki

> <units>
nM

> <value>
164.0

$$$$

  CDK     11271518242D 0   0.00000     0.00000     0

 27 30  0  0  0  0              1 V2000 
    7.7942  -12.7500    0.0000 Cl  0  0  0  0  0  0  0  0  0  0  0  0
    6.4952  -12.0000    0.0000 C   0  0  0  0  0  0  0  0  0  0  0  0
    6.4952  -10.5000    0.0000 C   0  0  0  0  0  0  0  0  0  0  0  0
    5.1961   -9.7500    0.0000 C   0  0  0  0  0  0  0  0  0  0  0  0
    3.8971  -10.5000    0.0000 C   0  0  0  0  0  0  0  0  0  0  0  0
    2.5980   -9.7500    0.0000 C   0  0  0  0  0  0  0  0  0  0  0  0
    2.5980   -8.2500    0.0000 N   0  0  0  0  0  0  0  0  0  0  0  0
    3.8971   -7.5000    0.0000 C   0  0  0  0  0  0  0  0  0  0  0  0
    3.8971   -6.0000    0.0000 C   0  0  0  0  0  0  0  0  0  0  0  0
    2.5980   -5.2500    0.0000 N   0  0  0  0  0  0  0  0  0  0  0  0
    2.5980   -3.7500    0.0000 C   0  0  0  0  0  0  0  0  0  0  0  0
    1.2990   -3.0000    0.0000 C   0  0  0  0  0  0  0  0  0  0  0  0
   -0.0000   -3.7500    0.0000 O   0  0  0  0  0  0  0  0  0  0  0  0
    1.2990   -1.5000    0.0000 N   0  0  0  0  0  0  0  0  0  0  0  0
    2.5980   -0.7500    0.0000 C   0  0  0  0  0  0  0  0  0  0  0  0
    2.5980    0.7500    0.0000 C   0  0  0  0  0  0  0  0  0  0  0  0
    1.2990    1.5000    0.0000 C   0  0  0  0  0  0  0  0  0  0  0  0
   -0.0000    0.7500    0.0000 C   0  0  0  0  0  0  0  0  0  0  0  0
   -1.2990    1.5000    0.0000 C   0  0  0  0  0  0  0  0  0  0  0  0
   -2.5980    0.7500    0.0000 C   0  0  0  0  0  0  0  0  0  0  0  0
   -2.5980   -0.7500    0.0000 C   0  0  0  0  0  0  0  0  0  0  0  0
   -1.2990   -1.5000    0.0000 C   0  0  0  0  0  0  0  0  0  0  0  0
   -0.0000   -0.7500    0.0000 C   0  0  0  0  0  0  0  0  0  0  0  0
    1.2990   -6.0000    0.0000 C   0  0  0  0  0  0  0  0  0  0  0  0
    1.2990   -7.5000    0.0000 C   0  0  0  0  0  0  0  0  0  0  0  0
    3.8971  -12.0000    0.0000 C   0  0  0  0  0  0  0  0  0  0  0  0
    5.1961  -12.7500    0.0000 C   0  0  0  0  0  0  0  0  0  0  0  0
  1  2  1  0  0  0  0
  2  3  2  0  0  0  0
  3  4  1  0  0  0  0
  4  5  2  0  0  0  0
  5  6  1  0  0  0  0
  6  7  1  0  0  0  0
  7  8  1  0  0  0  0
  8  9  1  0  0  0  0
  9 10  1  0  0  0  0
 10 11  1  0  0  0  0
 11 12  1  0  0  0  0
 12 13  2  0  0  0  0
 12 14  1  0  0  0  0
 14 15  1  0  0  0  0
 15 16  1  0  0  0  0
 16 17  1  0  0  0  0
 17 18  1  0  0  0  0
 18 19  1  0  0  0  0
 19 20  1  0  0  0  0
 20 21  1  0  0  0  0
 21 22  1  0  0  0  0
 22 23  1  0  0  0  0
 14 23  1  0  0  0  0
 18 23  1  0  0  0  0
 10 24  1  0  0  0  0
 24 25  1  0  0  0  0
  7 25  1  0  0  0  0
  5 26  1  0  0  0  0
 26 27  2  0  0  0  0
  2 27  1  0  0  0  0
M  END
> <chemblId>
CHEMBL107755

> <bioactivity__type>
Ki

> <units>
nM

> <value>
5847.0

$$$$

  CDK     11271518242D 0   0.00000     0.00000     0

 28 31  0  0  0  0              1 V2000 
   -2.2358    3.9628    0.0000 C   0  0  0  0  0  0  0  0  0  0  0  0
   -2.5531    2.4968    0.0000 C   0  0  0  0  0  0  0  0  0  0  0  0
   -1.4420    1.4890    0.0000 C   0  0  0  0  0  0  0  0  0  0  0  0
    0.0260    1.8020    0.0000 C   0  0  0  0  0  0  0  0  0  0  0  0
    0.7700    0.5080    0.0000 C   0  0  0  0  0  0  0  0  0  0  0  0
    2.2380    0.1890    0.0000 C   0  0  0  0  0  0  0  0  0  0  0  0
    2.6950   -1.2360    0.0000 C   0  0  0  0  0  0  0  0  0  0  0  0
    1.6950   -2.3480    0.0000 C   0  0  0  0  0  0  0  0  0  0  0  0
    0.2260   -2.0290    0.0000 C   0  0  0  0  0  0  0  0  0  0  0  0
   -0.2360   -0.6050    0.0000 C   0  0  0  0  0  0  0  0  0  0  0  0
   -1.6110   -0.0050    0.0000 N   0  0  0  0  0  0  0  0  0  0  0  0
   -2.9102   -0.7547    0.0000 C   0  0  0  0  0  0  0  0  0  0  0  0
   -2.9106   -2.2547    0.0000 O   0  0  0  0  0  0  0  0  0  0  0  0
   -4.2091   -0.0044    0.0000 C   0  0  0  0  0  0  0  0  0  0  0  0
   -5.5083   -0.7540    0.0000 N   0  0  0  0  0  0  0  0  0  0  0  0
   -6.8072   -0.0037    0.0000 C   0  0  0  0  0  0  0  0  0  0  0  0
   -8.1064   -0.7534    0.0000 C   0  0  0  0  0  0  0  0  0  0  0  0
   -8.1068   -2.2534    0.0000 N   0  0  0  0  0  0  0  0  0  0  0  0
   -9.4060   -3.0031    0.0000 C   0  0  0  0  0  0  0  0  0  0  0  0
  -10.7048   -2.2527    0.0000 C   0  0  0  0  0  0  0  0  0  0  0  0
  -10.7045   -0.7527    0.0000 C   0  0  0  0  0  0  0  0  0  0  0  0
  -12.0033   -0.0024    0.0000 C   0  0  0  0  0  0  0  0  0  0  0  0
  -13.3025   -0.7521    0.0000 C   0  0  0  0  0  0  0  0  0  0  0  0
  -14.6014   -0.0018    0.0000 Cl  0  0  0  0  0  0  0  0  0  0  0  0
  -13.3029   -2.2521    0.0000 C   0  0  0  0  0  0  0  0  0  0  0  0
  -12.0041   -3.0024    0.0000 C   0  0  0  0  0  0  0  0  0  0  0  0
   -6.8079   -3.0037    0.0000 C   0  0  0  0  0  0  0  0  0  0  0  0
   -5.5087   -2.2540    0.0000 C   0  0  0  0  0  0  0  0  0  0  0  0
  1  2  1  0  0  0  0
  2  3  1  0  0  0  0
  3  4  1  0  0  0  0
  4  5  1  0  0  0  0
  5  6  2  0  0  0  0
  6  7  1  0  0  0  0
  7  8  2  0  0  0  0
  8  9  1  0  0  0  0
  9 10  2  0  0  0  0
  5 10  1  0  0  0  0
 10 11  1  0  0  0  0
  3 11  1  0  0  0  0
 11 12  1  0  0  0  0
 12 13  2  0  0  0  0
 12 14  1  0  0  0  0
 14 15  1  0  0  0  0
 15 16  1  0  0  0  0
 16 17  1  0  0  0  0
 17 18  1  0  0  0  0
 18 19  1  0  0  0  0
 19 20  1  0  0  0  0
 20 21  2  0  0  0  0
 21 22  1  0  0  0  0
 22 23  2  0  0  0  0
 23 24  1  0  0  0  0
 23 25  1  0  0  0  0
 25 26  2  0  0  0  0
 20 26  1  0  0  0  0
 18 27  1  0  0  0  0
 27 28  1  0  0  0  0
 15 28  1  0  0  0  0
M  END
> <chemblId>
CHEMBL107793

> <bioactivity__type>
Ki

> <units>
nM

> <value>
509.0

$$$$

  CDK     11271518242D 0   0.00000     0.00000     0

 28 31  0  0  0  0              1 V2000 
   -2.5531    2.4968    0.0000 C   0  0  0  0  0  0  0  0  0  0  0  0
   -1.4420    1.4890    0.0000 C   0  0  0  0  0  0  0  0  0  0  0  0
    0.0260    1.8020    0.0000 C   0  0  0  0  0  0  0  0  0  0  0  0
    0.7700    0.5080    0.0000 C   0  0  0  0  0  0  0  0  0  0  0  0
    2.2380    0.1890    0.0000 C   0  0  0  0  0  0  0  0  0  0  0  0
    2.6950   -1.2360    0.0000 C   0  0  0  0  0  0  0  0  0  0  0  0
    1.6950   -2.3480    0.0000 C   0  0  0  0  0  0  0  0  0  0  0  0
    0.2260   -2.0290    0.0000 C   0  0  0  0  0  0  0  0  0  0  0  0
   -0.2360   -0.6050    0.0000 C   0  0  0  0  0  0  0  0  0  0  0  0
   -1.6110   -0.0050    0.0000 N   0  0  0  0  0  0  0  0  0  0  0  0
   -2.9102   -0.7547    0.0000 C   0  0  0  0  0  0  0  0  0  0  0  0
   -2.9106   -2.2547    0.0000 O   0  0  0  0  0  0  0  0  0  0  0  0
   -4.2091   -0.0044    0.0000 C   0  0  0  0  0  0  0  0  0  0  0  0
   -5.5083   -0.7540    0.0000 N   0  0  0  0  0  0  0  0  0  0  0  0
   -6.8072   -0.0037    0.0000 C   0  0  0  0  0  0  0  0  0  0  0  0
   -8.1064   -0.7534    0.0000 C   0  0  0  0  0  0  0  0  0  0  0  0
   -8.1068   -2.2534    0.0000 N   0  0  0  0  0  0  0  0  0  0  0  0
   -9.4060   -3.0031    0.0000 C   0  0  0  0  0  0  0  0  0  0  0  0
  -10.7048   -2.2527    0.0000 C   0  0  0  0  0  0  0  0  0  0  0  0
  -10.7045   -0.7527    0.0000 C   0  0  0  0  0  0  0  0  0  0  0  0
  -12.0033   -0.0024    0.0000 C   0  0  0  0  0  0  0  0  0  0  0  0
  -12.0029    1.4976    0.0000 F   0  0  0  0  0  0  0  0  0  0  0  0
  -13.3025   -0.7521    0.0000 C   0  0  0  0  0  0  0  0  0  0  0  0
  -13.3029   -2.2521    0.0000 C   0  0  0  0  0  0  0  0  0  0  0  0
  -14.6021   -3.0018    0.0000 F   0  0  0  0  0  0  0  0  0  0  0  0
  -12.0041   -3.0024    0.0000 C   0  0  0  0  0  0  0  0  0  0  0  0
   -6.8079   -3.0037    0.0000 C   0  0  0  0  0  0  0  0  0  0  0  0
   -5.5087   -2.2540    0.0000 C   0  0  0  0  0  0  0  0  0  0  0  0
  1  2  1  0  0  0  0
  2  3  1  0  0  0  0
  3  4  1  0  0  0  0
  4  5  2  0  0  0  0
  5  6  1  0  0  0  0
  6  7  2  0  0  0  0
  7  8  1  0  0  0  0
  8  9  2  0  0  0  0
  4  9  1  0  0  0  0
  9 10  1  0  0  0  0
  2 10  1  0  0  0  0
 10 11  1  0  0  0  0
 11 12  2  0  0  0  0
 11 13  1  0  0  0  0
 13 14  1  0  0  0  0
 14 15  1  0  0  0  0
 15 16  1  0  0  0  0
 16 17  1  0  0  0  0
 17 18  1  0  0  0  0
 18 19  1  0  0  0  0
 19 20  2  0  0  0  0
 20 21  1  0  0  0  0
 21 22  1  0  0  0  0
 21 23  2  0  0  0  0
 23 24  1  0  0  0  0
 24 25  1  0  0  0  0
 24 26  2  0  0  0  0
 19 26  1  0  0  0  0
 17 27  1  0  0  0  0
 27 28  1  0  0  0  0
 14 28  1  0  0  0  0
M  END
> <chemblId>
CHEMBL107804

> <bioactivity__type>
Ki

> <units>
nM

> <value>
3011.0

$$$$

  CDK     11271518242D 0   0.00000     0.00000     0

 33 37  0  0  0  0              1 V2000 
   -4.5151    0.3988    0.0000 O   0  0  0  0  0  0  0  0  0  0  0  0
   -5.4791   -0.7504    0.0000 S   0  0  0  0  0  0  0  0  0  0  0  0
   -6.4434    0.3985    0.0000 O   0  0  0  0  0  0  0  0  0  0  0  0
   -4.1799   -1.5002    0.0000 N   0  0  0  0  0  0  0  0  0  0  0  0
   -2.8810   -0.7500    0.0000 C   0  0  0  0  0  0  0  0  0  0  0  0
   -2.8810    0.7500    0.0000 C   0  0  0  0  0  0  0  0  0  0  0  0
   -1.5810    1.5000    0.0000 C   0  0  0  0  0  0  0  0  0  0  0  0
   -0.2820    0.7500    0.0000 C   0  0  0  0  0  0  0  0  0  0  0  0
    0.8900    1.6850    0.0000 C   0  0  0  0  0  0  0  0  0  0  0  0
    2.3530    1.3510    0.0000 C   0  0  0  0  0  0  0  0  0  0  0  0
    3.0030    0.0000    0.0000 N   0  0  0  0  0  0  0  0  0  0  0  0
    4.5030    0.0000    0.0000 C   0  0  0  0  0  0  0  0  0  0  0  0
    5.2530    1.2990    0.0000 C   0  0  0  0  0  0  0  0  0  0  0  0
    6.7448    1.4558    0.0000 C   0  0  0  0  0  0  0  0  0  0  0  0
    7.0567    2.9231    0.0000 C   0  0  0  0  0  0  0  0  0  0  0  0
    5.7576    3.6731    0.0000 N   0  0  0  0  0  0  0  0  0  0  0  0
    4.6429    2.6694    0.0000 N   0  0  0  0  0  0  0  0  0  0  0  0
    2.3530   -1.3510    0.0000 C   0  0  0  0  0  0  0  0  0  0  0  0
    0.8900   -1.6850    0.0000 C   0  0  0  0  0  0  0  0  0  0  0  0
   -0.2820   -0.7500    0.0000 C   0  0  0  0  0  0  0  0  0  0  0  0
   -1.5810   -1.5000    0.0000 C   0  0  0  0  0  0  0  0  0  0  0  0
   -6.4431   -1.8996    0.0000 C   0  0  0  0  0  0  0  0  0  0  0  0
   -7.9203   -1.6394    0.0000 C   0  0  0  0  0  0  0  0  0  0  0  0
   -8.8843   -2.7886    0.0000 C   0  0  0  0  0  0  0  0  0  0  0  0
   -8.3711   -4.1981    0.0000 C   0  0  0  0  0  0  0  0  0  0  0  0
   -6.8938   -4.4583    0.0000 C   0  0  0  0  0  0  0  0  0  0  0  0
   -5.9298   -3.3091    0.0000 C   0  0  0  0  0  0  0  0  0  0  0  0
   -9.3351   -5.3473    0.0000 C   0  0  0  0  0  0  0  0  0  0  0  0
  -10.8123   -5.0871    0.0000 C   0  0  0  0  0  0  0  0  0  0  0  0
  -11.7763   -6.2363    0.0000 C   0  0  0  0  0  0  0  0  0  0  0  0
  -11.2631   -7.6457    0.0000 C   0  0  0  0  0  0  0  0  0  0  0  0
   -9.7858   -7.9060    0.0000 C   0  0  0  0  0  0  0  0  0  0  0  0
   -8.8218   -6.7568    0.0000 C   0  0  0  0  0  0  0  0  0  0  0  0
  1  2  2  0  0  0  0
  2  3  2  0  0  0  0
  2  4  1  0  0  0  0
  4  5  1  0  0  0  0
  5  6  2  0  0  0  0
  6  7  1  0  0  0  0
  7  8  2  0  0  0  0
  8  9  1  0  0  0  0
  9 10  1  0  0  0  0
 10 11  1  0  0  0  0
 11 12  1  0  0  0  0
 12 13  1  0  0  0  0
 13 14  1  0  0  0  0
 14 15  2  0  0  0  0
 15 16  1  0  0  0  0
 16 17  1  0  0  0  0
 13 17  2  0  0  0  0
 11 18  1  0  0  0  0
 18 19  1  0  0  0  0
 19 20  1  0  0  0  0
  8 20  1  0  0  0  0
 20 21  2  0  0  0  0
  5 21  1  0  0  0  0
  2 22  1  0  0  0  0
 22 23  2  0  0  0  0
 23 24  1  0  0  0  0
 24 25  2  0  0  0  0
 25 26  1  0  0  0  0
 26 27  2  0  0  0  0
 22 27  1  0  0  0  0
 25 28  1  0  0  0  0
 28 29  2  0  0  0  0
 29 30  1  0  0  0  0
 30 31  2  0  0  0  0
 31 32  1  0  0  0  0
 32 33  2  0  0  0  0
 28 33  1  0  0  0  0
M  END
> <chemblId>
CHEMBL1078207

> <bioactivity__type>
Ki

> <units>
nM

> <value>
630.96

$$$$

  CDK     11271518242D 0   0.00000     0.00000     0

 31 34  0  0  0  0              1 V2000 
  -13.2728   -3.7517    0.0000 C   0  0  0  0  0  0  0  0  0  0  0  0
  -11.9739   -3.0015    0.0000 C   0  0  0  0  0  0  0  0  0  0  0  0
  -11.9741   -1.5015    0.0000 C   0  0  0  0  0  0  0  0  0  0  0  0
  -10.6747   -3.7512    0.0000 O   0  0  0  0  0  0  0  0  0  0  0  0
   -9.3758   -3.0010    0.0000 C   0  0  0  0  0  0  0  0  0  0  0  0
   -8.0767   -3.7508    0.0000 C   0  0  0  0  0  0  0  0  0  0  0  0
   -6.7778   -3.0006    0.0000 C   0  0  0  0  0  0  0  0  0  0  0  0
   -6.7780   -1.5006    0.0000 C   0  0  0  0  0  0  0  0  0  0  0  0
   -8.0772   -0.7508    0.0000 C   0  0  0  0  0  0  0  0  0  0  0  0
   -9.3761   -1.5010    0.0000 C   0  0  0  0  0  0  0  0  0  0  0  0
   -5.4791   -0.7504    0.0000 S   0  0  0  0  0  0  0  0  0  0  0  0
   -4.5151    0.3988    0.0000 O   0  0  0  0  0  0  0  0  0  0  0  0
   -6.4434    0.3985    0.0000 O   0  0  0  0  0  0  0  0  0  0  0  0
   -4.1799   -1.5002    0.0000 N   0  0  0  0  0  0  0  0  0  0  0  0
   -2.8810   -0.7500    0.0000 C   0  0  0  0  0  0  0  0  0  0  0  0
   -2.8810    0.7500    0.0000 C   0  0  0  0  0  0  0  0  0  0  0  0
   -1.5810    1.5000    0.0000 C   0  0  0  0  0  0  0  0  0  0  0  0
   -0.2820    0.7500    0.0000 C   0  0  0  0  0  0  0  0  0  0  0  0
    0.8900    1.6850    0.0000 C   0  0  0  0  0  0  0  0  0  0  0  0
    2.3530    1.3510    0.0000 C   0  0  0  0  0  0  0  0  0  0  0  0
    3.0030    0.0000    0.0000 N   0  0  0  0  0  0  0  0  0  0  0  0
    4.5030    0.0000    0.0000 C   0  0  0  0  0  0  0  0  0  0  0  0
    5.2530    1.2990    0.0000 C   0  0  0  0  0  0  0  0  0  0  0  0
    6.7448    1.4558    0.0000 C   0  0  0  0  0  0  0  0  0  0  0  0
    7.0567    2.9231    0.0000 C   0  0  0  0  0  0  0  0  0  0  0  0
    5.7576    3.6731    0.0000 N   0  0  0  0  0  0  0  0  0  0  0  0
    4.6429    2.6694    0.0000 N   0  0  0  0  0  0  0  0  0  0  0  0
    2.3530   -1.3510    0.0000 C   0  0  0  0  0  0  0  0  0  0  0  0
    0.8900   -1.6850    0.0000 C   0  0  0  0  0  0  0  0  0  0  0  0
   -0.2820   -0.7500    0.0000 C   0  0  0  0  0  0  0  0  0  0  0  0
   -1.5810   -1.5000    0.0000 C   0  0  0  0  0  0  0  0  0  0  0  0
  1  2  1  0  0  0  0
  2  3  1  0  0  0  0
  2  4  1  0  0  0  0
  4  5  1  0  0  0  0
  5  6  2  0  0  0  0
  6  7  1  0  0  0  0
  7  8  2  0  0  0  0
  8  9  1  0  0  0  0
  9 10  2  0  0  0  0
  5 10  1  0  0  0  0
  8 11  1  0  0  0  0
 11 12  2  0  0  0  0
 11 13  2  0  0  0  0
 11 14  1  0  0  0  0
 14 15  1  0  0  0  0
 15 16  2  0  0  0  0
 16 17  1  0  0  0  0
 17 18  2  0  0  0  0
 18 19  1  0  0  0  0
 19 20  1  0  0  0  0
 20 21  1  0  0  0  0
 21 22  1  0  0  0  0
 22 23  1  0  0  0  0
 23 24  1  0  0  0  0
 24 25  2  0  0  0  0
 25 26  1  0  0  0  0
 26 27  1  0  0  0  0
 23 27  2  0  0  0  0
 21 28  1  0  0  0  0
 28 29  1  0  0  0  0
 29 30  1  0  0  0  0
 18 30  1  0  0  0  0
 30 31  2  0  0  0  0
 15 31  1  0  0  0  0
M  END
> <chemblId>
CHEMBL1078208

> <bioactivity__type>
Ki

> <units>
nM

> <value>
630.96

$$$$

  CDK     11271518242D 0   0.00000     0.00000     0

 21 23  0  0  0  0              1 V2000 
   -2.5981   -1.2760    0.0000 C   0  0  0  0  0  0  0  0  0  0  0  0
   -2.5981   -2.7760    0.0000 N   0  0  0  0  0  0  0  0  0  0  0  0
   -3.8971   -3.5260    0.0000 C   0  0  0  0  0  0  0  0  0  0  0  0
   -3.8971   -5.0260    0.0000 C   0  0  0  0  0  0  0  0  0  0  0  0
   -2.5981   -5.7760    0.0000 C   0  0  0  0  0  0  0  0  0  0  0  0
   -1.2990   -5.0260    0.0000 C   0  0  0  0  0  0  0  0  0  0  0  0
   -1.2990   -3.5260    0.0000 C   0  0  0  0  0  0  0  0  0  0  0  0
   -0.0000   -2.7760    0.0000 C   0  0  0  0  0  0  0  0  0  0  0  0
    0.0000   -1.2760    0.0000 N   0  0  0  0  0  0  0  0  0  0  0  0
   -1.2130   -0.3940    0.0000 C   0  0  0  0  0  0  0  0  0  0  0  0
   -0.7500    1.0320    0.0000 C   0  0  0  0  0  0  0  0  0  0  0  0
    0.7500    1.0320    0.0000 N   0  0  0  0  0  0  0  0  0  0  0  0
    1.2130   -0.3940    0.0000 C   0  0  0  0  0  0  0  0  0  0  0  0
    2.6396   -0.8574    0.0000 O   0  0  0  0  0  0  0  0  0  0  0  0
    1.6318    2.2454    0.0000 C   0  0  0  0  0  0  0  0  0  0  0  0
    3.1236    2.0885    0.0000 C   0  0  0  0  0  0  0  0  0  0  0  0
    4.0054    3.3019    0.0000 C   0  0  0  0  0  0  0  0  0  0  0  0
    3.3954    4.6723    0.0000 C   0  0  0  0  0  0  0  0  0  0  0  0
    1.9037    4.8292    0.0000 C   0  0  0  0  0  0  0  0  0  0  0  0
    1.2937    6.1996    0.0000 Cl  0  0  0  0  0  0  0  0  0  0  0  0
    1.0218    3.6158    0.0000 C   0  0  0  0  0  0  0  0  0  0  0  0
  1  2  1  0  0  0  0
  2  3  1  0  0  0  0
  3  4  1  0  0  0  0
  4  5  1  0  0  0  0
  5  6  1  0  0  0  0
  6  7  1  0  0  0  0
  2  7  1  0  0  0  0
  7  8  1  0  0  0  0
  8  9  1  0  0  0  0
  9 10  1  0  0  0  0
 10 11  1  0  0  0  0
 11 12  1  0  0  0  0
 12 13  1  0  0  0  0
  9 13  1  0  0  0  0
 13 14  2  0  0  0  0
 12 15  1  0  0  0  0
 15 16  2  0  0  0  0
 16 17  1  0  0  0  0
 17 18  2  0  0  0  0
 18 19  1  0  0  0  0
 19 20  1  0  0  0  0
 19 21  2  0  0  0  0
 15 21  1  0  0  0  0
M  END
> <chemblId>
CHEMBL1079190

> <bioactivity__type>
Ki

> <units>
nM

> <value>
15.85

$$$$

  CDK     11271518242D 0   0.00000     0.00000     0

 22 24  0  0  0  0              1 V2000 
   -0.0000   -7.2760    0.0000 Cl  0  0  0  0  0  0  0  0  0  0  0  0
   -0.0000   -5.7760    0.0000 C   0  0  0  0  0  0  0  0  0  0  0  0
    1.2990   -5.0260    0.0000 C   0  0  0  0  0  0  0  0  0  0  0  0
    1.2990   -3.5260    0.0000 C   0  0  0  0  0  0  0  0  0  0  0  0
    0.0000   -2.7760    0.0000 C   0  0  0  0  0  0  0  0  0  0  0  0
   -1.2990   -3.5260    0.0000 C   0  0  0  0  0  0  0  0  0  0  0  0
   -1.2990   -5.0260    0.0000 C   0  0  0  0  0  0  0  0  0  0  0  0
    0.0000   -1.2760    0.0000 N   0  0  0  0  0  0  0  0  0  0  0  0
   -1.2130   -0.3940    0.0000 C   0  0  0  0  0  0  0  0  0  0  0  0
   -0.7500    1.0320    0.0000 C   0  0  0  0  0  0  0  0  0  0  0  0
    0.7500    1.0320    0.0000 N   0  0  0  0  0  0  0  0  0  0  0  0
    1.6318    2.2454    0.0000 C   0  0  0  0  0  0  0  0  0  0  0  0
    1.0218    3.6158    0.0000 C   0  0  0  0  0  0  0  0  0  0  0  0
    1.9037    4.8292    0.0000 N   0  0  0  0  0  0  0  0  0  0  0  0
    3.3795    4.5613    0.0000 C   0  0  0  0  0  0  0  0  0  0  0  0
    4.5092    5.5480    0.0000 C   0  0  0  0  0  0  0  0  0  0  0  0
    4.4421    7.0465    0.0000 C   0  0  0  0  0  0  0  0  0  0  0  0
    3.2287    7.9283    0.0000 C   0  0  0  0  0  0  0  0  0  0  0  0
    1.7827    7.5294    0.0000 C   0  0  0  0  0  0  0  0  0  0  0  0
    1.1930    6.1502    0.0000 C   0  0  0  0  0  0  0  0  0  0  0  0
    1.2130   -0.3940    0.0000 C   0  0  0  0  0  0  0  0  0  0  0  0
    2.6396   -0.8574    0.0000 O   0  0  0  0  0  0  0  0  0  0  0  0
  1  2  1  0  0  0  0
  2  3  2  0  0  0  0
  3  4  1  0  0  0  0
  4  5  2  0  0  0  0
  5  6  1  0  0  0  0
  6  7  2  0  0  0  0
  2  7  1  0  0  0  0
  5  8  1  0  0  0  0
  8  9  1  0  0  0  0
  9 10  1  0  0  0  0
 10 11  1  0  0  0  0
 11 12  1  0  0  0  0
 12 13  1  0  0  0  0
 13 14  1  0  0  0  0
 14 15  1  0  0  0  0
 15 16  1  0  0  0  0
 16 17  1  0  0  0  0
 17 18  1  0  0  0  0
 18 19  1  0  0  0  0
 19 20  1  0  0  0  0
 14 20  1  0  0  0  0
 11 21  1  0  0  0  0
  8 21  1  0  0  0  0
 21 22  2  0  0  0  0
M  END
> <chemblId>
CHEMBL1079191

> <bioactivity__type>
Ki

> <units>
nM

> <value>
100.0

$$$$

  CDK     11271518242D 0   0.00000     0.00000     0

 29 32  0  0  0  0              1 V2000 
  -10.6747   -3.7512    0.0000 C   0  0  0  0  0  0  0  0  0  0  0  0
   -9.3758   -3.0010    0.0000 C   0  0  0  0  0  0  0  0  0  0  0  0
   -8.0767   -3.7508    0.0000 C   0  0  0  0  0  0  0  0  0  0  0  0
   -6.7778   -3.0006    0.0000 C   0  0  0  0  0  0  0  0  0  0  0  0
   -6.7780   -1.5006    0.0000 C   0  0  0  0  0  0  0  0  0  0  0  0
   -8.0772   -0.7508    0.0000 C   0  0  0  0  0  0  0  0  0  0  0  0
   -9.3761   -1.5010    0.0000 C   0  0  0  0  0  0  0  0  0  0  0  0
  -10.6752   -0.7512    0.0000 Cl  0  0  0  0  0  0  0  0  0  0  0  0
   -5.4791   -0.7504    0.0000 S   0  0  0  0  0  0  0  0  0  0  0  0
   -4.5151    0.3988    0.0000 O   0  0  0  0  0  0  0  0  0  0  0  0
   -6.4434    0.3985    0.0000 O   0  0  0  0  0  0  0  0  0  0  0  0
   -4.1799   -1.5002    0.0000 N   0  0  0  0  0  0  0  0  0  0  0  0
   -2.8810   -0.7500    0.0000 C   0  0  0  0  0  0  0  0  0  0  0  0
   -2.8810    0.7500    0.0000 C   0  0  0  0  0  0  0  0  0  0  0  0
   -1.5810    1.5000    0.0000 C   0  0  0  0  0  0  0  0  0  0  0  0
   -0.2820    0.7500    0.0000 C   0  0  0  0  0  0  0  0  0  0  0  0
    0.8900    1.6850    0.0000 C   0  0  0  0  0  0  0  0  0  0  0  0
    2.3530    1.3510    0.0000 C   0  0  0  0  0  0  0  0  0  0  0  0
    3.0030    0.0000    0.0000 N   0  0  0  0  0  0  0  0  0  0  0  0
    4.5030    0.0000    0.0000 C   0  0  0  0  0  0  0  0  0  0  0  0
    5.2530    1.2990    0.0000 C   0  0  0  0  0  0  0  0  0  0  0  0
    6.7448    1.4558    0.0000 C   0  0  0  0  0  0  0  0  0  0  0  0
    7.0567    2.9231    0.0000 C   0  0  0  0  0  0  0  0  0  0  0  0
    5.7576    3.6731    0.0000 N   0  0  0  0  0  0  0  0  0  0  0  0
    4.6429    2.6694    0.0000 N   0  0  0  0  0  0  0  0  0  0  0  0
    2.3530   -1.3510    0.0000 C   0  0  0  0  0  0  0  0  0  0  0  0
    0.8900   -1.6850    0.0000 C   0  0  0  0  0  0  0  0  0  0  0  0
   -0.2820   -0.7500    0.0000 C   0  0  0  0  0  0  0  0  0  0  0  0
   -1.5810   -1.5000    0.0000 C   0  0  0  0  0  0  0  0  0  0  0  0
  1  2  1  0  0  0  0
  2  3  2  0  0  0  0
  3  4  1  0  0  0  0
  4  5  2  0  0  0  0
  5  6  1  0  0  0  0
  6  7  2  0  0  0  0
  2  7  1  0  0  0  0
  7  8  1  0  0  0  0
  5  9  1  0  0  0  0
  9 10  2  0  0  0  0
  9 11  2  0  0  0  0
  9 12  1  0  0  0  0
 12 13  1  0  0  0  0
 13 14  2  0  0  0  0
 14 15  1  0  0  0  0
 15 16  2  0  0  0  0
 16 17  1  0  0  0  0
 17 18  1  0  0  0  0
 18 19  1  0  0  0  0
 19 20  1  0  0  0  0
 20 21  1  0  0  0  0
 21 22  1  0  0  0  0
 22 23  2  0  0  0  0
 23 24  1  0  0  0  0
 24 25  1  0  0  0  0
 21 25  2  0  0  0  0
 19 26  1  0  0  0  0
 26 27  1  0  0  0  0
 27 28  1  0  0  0  0
 16 28  1  0  0  0  0
 28 29  2  0  0  0  0
 13 29  1  0  0  0  0
M  END
> <chemblId>
CHEMBL1079311

> <bioactivity__type>
Ki

> <units>
nM

> <value>
398.11

$$$$

  CDK     11271518242D 0   0.00000     0.00000     0

 29 33  0  0  0  0              1 V2000 
    5.2553  -10.5956    0.0000 C   0  0  0  0  0  0  0  0  0  0  0  0
    6.7460  -10.4289    0.0000 C   0  0  0  0  0  0  0  0  0  0  0  0
    7.7571  -11.5369    0.0000 N   0  0  0  0  0  0  0  0  0  0  0  0
    9.1233  -10.9176    0.0000 C   0  0  0  0  0  0  0  0  0  0  0  0
    8.9566   -9.4269    0.0000 O   0  0  0  0  0  0  0  0  0  0  0  0
    7.4873   -9.1249    0.0000 C   0  0  0  0  0  0  0  0  0  0  0  0
    6.8681   -7.7586    0.0000 C   0  0  0  0  0  0  0  0  0  0  0  0
    7.6094   -6.4546    0.0000 N   0  0  0  0  0  0  0  0  0  0  0  0
    6.5983   -5.3466    0.0000 N   0  0  0  0  0  0  0  0  0  0  0  0
    5.2321   -5.9659    0.0000 C   0  0  0  0  0  0  0  0  0  0  0  0
    3.9281   -5.2246    0.0000 S   0  0  0  0  0  0  0  0  0  0  0  0
    3.9180   -3.7246    0.0000 C   0  0  0  0  0  0  0  0  0  0  0  0
    2.6140   -2.9833    0.0000 C   0  0  0  0  0  0  0  0  0  0  0  0
    2.6040   -1.4833    0.0000 C   0  0  0  0  0  0  0  0  0  0  0  0
    1.3000   -0.7420    0.0000 N   0  0  0  0  0  0  0  0  0  0  0  0
    0.0040   -1.5030    0.0000 C   0  0  0  0  0  0  0  0  0  0  0  0
   -1.2720   -0.7470    0.0000 C   0  0  0  0  0  0  0  0  0  0  0  0
   -1.3100    0.7360    0.0000 C   0  0  0  0  0  0  0  0  0  0  0  0
   -0.0140    1.4970    0.0000 C   0  0  0  0  0  0  0  0  0  0  0  0
    1.2910    0.7580    0.0000 C   0  0  0  0  0  0  0  0  0  0  0  0
   -0.0258    2.9970    0.0000 C   0  0  0  0  0  0  0  0  0  0  0  0
    1.2673    3.7571    0.0000 C   0  0  0  0  0  0  0  0  0  0  0  0
    1.2556    5.2571    0.0000 C   0  0  0  0  0  0  0  0  0  0  0  0
   -0.0493    5.9969    0.0000 C   0  0  0  0  0  0  0  0  0  0  0  0
   -1.3424    5.2367    0.0000 C   0  0  0  0  0  0  0  0  0  0  0  0
   -2.6473    5.9765    0.0000 Cl  0  0  0  0  0  0  0  0  0  0  0  0
   -1.3306    3.7367    0.0000 C   0  0  0  0  0  0  0  0  0  0  0  0
    5.3988   -7.4566    0.0000 N   0  0  0  0  0  0  0  0  0  0  0  0
    4.2908   -8.4677    0.0000 C   0  0  0  0  0  0  0  0  0  0  0  0
  1  2  1  0  0  0  0
  2  3  1  0  0  0  0
  3  4  2  0  0  0  0
  4  5  1  0  0  0  0
  5  6  1  0  0  0  0
  2  6  2  0  0  0  0
  6  7  1  0  0  0  0
  7  8  2  0  0  0  0
  8  9  1  0  0  0  0
  9 10  2  0  0  0  0
 10 11  1  0  0  0  0
 11 12  1  0  0  0  0
 12 13  1  0  0  0  0
 13 14  1  0  0  0  0
 14 15  1  0  0  0  0
 15 16  1  0  0  0  0
 16 17  1  0  0  0  0
 17 18  1  0  0  0  0
 18 19  1  0  0  0  0
 17 19  1  0  0  0  0
 19 20  1  0  0  0  0
 15 20  1  0  0  0  0
 19 21  1  0  0  0  0
 21 22  2  0  0  0  0
 22 23  1  0  0  0  0
 23 24  2  0  0  0  0
 24 25  1  0  0  0  0
 25 26  1  0  0  0  0
 25 27  2  0  0  0  0
 21 27  1  0  0  0  0
 10 28  1  0  0  0  0
  7 28  1  0  0  0  0
 28 29  1  0  0  0  0
M  END
> <chemblId>
CHEMBL1079461

> <bioactivity__type>
Ki

> <units>
nM

> <value>
100.0

$$$$

  CDK     11271518242D 0   0.00000     0.00000     0

 29 33  0  0  0  0              1 V2000 
    5.2553  -10.5956    0.0000 C   0  0  0  0  0  0  0  0  0  0  0  0
    6.7460  -10.4289    0.0000 C   0  0  0  0  0  0  0  0  0  0  0  0
    7.7571  -11.5369    0.0000 N   0  0  0  0  0  0  0  0  0  0  0  0
    9.1233  -10.9176    0.0000 C   0  0  0  0  0  0  0  0  0  0  0  0
    8.9566   -9.4269    0.0000 O   0  0  0  0  0  0  0  0  0  0  0  0
    7.4873   -9.1249    0.0000 C   0  0  0  0  0  0  0  0  0  0  0  0
    6.8681   -7.7586    0.0000 C   0  0  0  0  0  0  0  0  0  0  0  0
    7.6094   -6.4546    0.0000 N   0  0  0  0  0  0  0  0  0  0  0  0
    6.5983   -5.3466    0.0000 N   0  0  0  0  0  0  0  0  0  0  0  0
    5.2321   -5.9659    0.0000 C   0  0  0  0  0  0  0  0  0  0  0  0
    3.9281   -5.2246    0.0000 S   0  0  0  0  0  0  0  0  0  0  0  0
    3.9180   -3.7246    0.0000 C   0  0  0  0  0  0  0  0  0  0  0  0
    2.6140   -2.9833    0.0000 C   0  0  0  0  0  0  0  0  0  0  0  0
    2.6040   -1.4833    0.0000 C   0  0  0  0  0  0  0  0  0  0  0  0
    1.3000   -0.7420    0.0000 N   0  0  0  0  0  0  0  0  0  0  0  0
    0.0040   -1.5030    0.0000 C   0  0  0  0  0  0  0  0  0  0  0  0
   -1.2720   -0.7470    0.0000 C   0  0  0  0  0  0  0  0  0  0  0  0
   -1.3100    0.7360    0.0000 C   0  0  0  0  0  0  0  0  0  0  0  0
   -0.0140    1.4970    0.0000 C   0  0  0  0  0  0  0  0  0  0  0  0
    1.2910    0.7580    0.0000 C   0  0  0  0  0  0  0  0  0  0  0  0
   -0.0258    2.9970    0.0000 C   0  0  0  0  0  0  0  0  0  0  0  0
    1.2673    3.7571    0.0000 C   0  0  0  0  0  0  0  0  0  0  0  0
    1.2556    5.2571    0.0000 C   0  0  0  0  0  0  0  0  0  0  0  0
   -0.0493    5.9969    0.0000 C   0  0  0  0  0  0  0  0  0  0  0  0
   -0.0611    7.4968    0.0000 F   0  0  0  0  0  0  0  0  0  0  0  0
   -1.3424    5.2367    0.0000 C   0  0  0  0  0  0  0  0  0  0  0  0
   -1.3306    3.7367    0.0000 C   0  0  0  0  0  0  0  0  0  0  0  0
    5.3988   -7.4566    0.0000 N   0  0  0  0  0  0  0  0  0  0  0  0
    4.2908   -8.4677    0.0000 C   0  0  0  0  0  0  0  0  0  0  0  0
  1  2  1  0  0  0  0
  2  3  1  0  0  0  0
  3  4  2  0  0  0  0
  4  5  1  0  0  0  0
  5  6  1  0  0  0  0
  2  6  2  0  0  0  0
  6  7  1  0  0  0  0
  7  8  2  0  0  0  0
  8  9  1  0  0  0  0
  9 10  2  0  0  0  0
 10 11  1  0  0  0  0
 11 12  1  0  0  0  0
 12 13  1  0  0  0  0
 13 14  1  0  0  0  0
 14 15  1  0  0  0  0
 15 16  1  0  0  0  0
 16 17  1  0  0  0  0
 17 18  1  0  0  0  0
 18 19  1  0  0  0  0
 17 19  1  0  0  0  0
 19 20  1  0  0  0  0
 15 20  1  0  0  0  0
 19 21  1  0  0  0  0
 21 22  2  0  0  0  0
 22 23  1  0  0  0  0
 23 24  2  0  0  0  0
 24 25  1  0  0  0  0
 24 26  1  0  0  0  0
 26 27  2  0  0  0  0
 21 27  1  0  0  0  0
 10 28  1  0  0  0  0
  7 28  1  0  0  0  0
 28 29  1  0  0  0  0
M  END
> <chemblId>
CHEMBL1079462

> <bioactivity__type>
Ki

> <units>
nM

> <value>
398.11

$$$$

  CDK     11271518242D 0   0.00000     0.00000     0

 32 36  0  0  0  0              1 V2000 
    5.2553  -10.5956    0.0000 C   0  0  0  0  0  0  0  0  0  0  0  0
    6.7460  -10.4289    0.0000 C   0  0  0  0  0  0  0  0  0  0  0  0
    7.7571  -11.5369    0.0000 N   0  0  0  0  0  0  0  0  0  0  0  0
    9.1233  -10.9176    0.0000 C   0  0  0  0  0  0  0  0  0  0  0  0
    8.9566   -9.4269    0.0000 O   0  0  0  0  0  0  0  0  0  0  0  0
    7.4873   -9.1249    0.0000 C   0  0  0  0  0  0  0  0  0  0  0  0
    6.8681   -7.7586    0.0000 C   0  0  0  0  0  0  0  0  0  0  0  0
    7.6094   -6.4546    0.0000 N   0  0  0  0  0  0  0  0  0  0  0  0
    6.5983   -5.3466    0.0000 N   0  0  0  0  0  0  0  0  0  0  0  0
    5.2321   -5.9659    0.0000 C   0  0  0  0  0  0  0  0  0  0  0  0
    3.9281   -5.2246    0.0000 S   0  0  0  0  0  0  0  0  0  0  0  0
    3.9180   -3.7246    0.0000 C   0  0  0  0  0  0  0  0  0  0  0  0
    2.6140   -2.9833    0.0000 C   0  0  0  0  0  0  0  0  0  0  0  0
    2.6040   -1.4833    0.0000 C   0  0  0  0  0  0  0  0  0  0  0  0
    1.3000   -0.7420    0.0000 N   0  0  0  0  0  0  0  0  0  0  0  0
    0.0040   -1.5030    0.0000 C   0  0  0  0  0  0  0  0  0  0  0  0
   -1.2720   -0.7470    0.0000 C   0  0  0  0  0  0  0  0  0  0  0  0
   -1.3100    0.7360    0.0000 C   0  0  0  0  0  0  0  0  0  0  0  0
   -0.0140    1.4970    0.0000 C   0  0  0  0  0  0  0  0  0  0  0  0
    1.2910    0.7580    0.0000 C   0  0  0  0  0  0  0  0  0  0  0  0
   -0.0258    2.9970    0.0000 C   0  0  0  0  0  0  0  0  0  0  0  0
    1.2673    3.7571    0.0000 C   0  0  0  0  0  0  0  0  0  0  0  0
    1.2556    5.2571    0.0000 C   0  0  0  0  0  0  0  0  0  0  0  0
   -0.0493    5.9969    0.0000 C   0  0  0  0  0  0  0  0  0  0  0  0
   -1.3424    5.2367    0.0000 C   0  0  0  0  0  0  0  0  0  0  0  0
   -1.3306    3.7367    0.0000 C   0  0  0  0  0  0  0  0  0  0  0  0
   -0.0611    7.4968    0.0000 C   0  0  0  0  0  0  0  0  0  0  0  0
   -1.3659    8.2366    0.0000 F   0  0  0  0  0  0  0  0  0  0  0  0
    1.4181    7.2479    0.0000 F   0  0  0  0  0  0  0  0  0  0  0  0
    0.4409    8.9103    0.0000 F   0  0  0  0  0  0  0  0  0  0  0  0
    5.3988   -7.4566    0.0000 N   0  0  0  0  0  0  0  0  0  0  0  0
    4.2908   -8.4677    0.0000 C   0  0  0  0  0  0  0  0  0  0  0  0
  1  2  1  0  0  0  0
  2  3  1  0  0  0  0
  3  4  2  0  0  0  0
  4  5  1  0  0  0  0
  5  6  1  0  0  0  0
  2  6  2  0  0  0  0
  6  7  1  0  0  0  0
  7  8  2  0  0  0  0
  8  9  1  0  0  0  0
  9 10  2  0  0  0  0
 10 11  1  0  0  0  0
 11 12  1  0  0  0  0
 12 13  1  0  0  0  0
 13 14  1  0  0  0  0
 14 15  1  0  0  0  0
 15 16  1  0  0  0  0
 16 17  1  0  0  0  0
 17 18  1  0  0  0  0
 18 19  1  0  0  0  0
 17 19  1  0  0  0  0
 19 20  1  0  0  0  0
 15 20  1  0  0  0  0
 19 21  1  0  0  0  0
 21 22  2  0  0  0  0
 22 23  1  0  0  0  0
 23 24  2  0  0  0  0
 24 25  1  0  0  0  0
 25 26  2  0  0  0  0
 21 26  1  0  0  0  0
 24 27  1  0  0  0  0
 27 28  1  0  0  0  0
 27 29  1  0  0  0  0
 27 30  1  0  0  0  0
 10 31  1  0  0  0  0
  7 31  1  0  0  0  0
 31 32  1  0  0  0  0
M  END
> <chemblId>
CHEMBL1079481

> <bioactivity__type>
Ki

> <units>
nM

> <value>
125.89

$$$$

  CDK     11271518242D 0   0.00000     0.00000     0

 31 35  0  0  0  0              1 V2000 
   -6.4357   -5.2842    0.0000 C   0  0  0  0  0  0  0  0  0  0  0  0
   -6.4465   -3.7842    0.0000 O   0  0  0  0  0  0  0  0  0  0  0  0
   -5.1529   -3.0249    0.0000 C   0  0  0  0  0  0  0  0  0  0  0  0
   -3.8485   -3.7656    0.0000 C   0  0  0  0  0  0  0  0  0  0  0  0
   -2.5549   -3.0063    0.0000 C   0  0  0  0  0  0  0  0  0  0  0  0
   -2.5656   -1.5063    0.0000 C   0  0  0  0  0  0  0  0  0  0  0  0
   -3.8700   -0.7656    0.0000 C   0  0  0  0  0  0  0  0  0  0  0  0
   -5.1636   -1.5249    0.0000 C   0  0  0  0  0  0  0  0  0  0  0  0
   -6.4680   -0.7843    0.0000 Cl  0  0  0  0  0  0  0  0  0  0  0  0
   -1.2720   -0.7470    0.0000 C   0  0  0  0  0  0  0  0  0  0  0  0
   -1.3100    0.7360    0.0000 C   0  0  0  0  0  0  0  0  0  0  0  0
   -0.0140    1.4970    0.0000 C   0  0  0  0  0  0  0  0  0  0  0  0
    1.2910    0.7580    0.0000 C   0  0  0  0  0  0  0  0  0  0  0  0
    1.3000   -0.7420    0.0000 N   0  0  0  0  0  0  0  0  0  0  0  0
    2.6040   -1.4833    0.0000 C   0  0  0  0  0  0  0  0  0  0  0  0
    3.8980   -0.7247    0.0000 C   0  0  0  0  0  0  0  0  0  0  0  0
    5.2020   -1.4660    0.0000 C   0  0  0  0  0  0  0  0  0  0  0  0
    6.4960   -0.7073    0.0000 S   0  0  0  0  0  0  0  0  0  0  0  0
    7.8001   -1.4486    0.0000 C   0  0  0  0  0  0  0  0  0  0  0  0
    7.9668   -2.9393    0.0000 N   0  0  0  0  0  0  0  0  0  0  0  0
    9.4361   -3.2414    0.0000 N   0  0  0  0  0  0  0  0  0  0  0  0
   10.1774   -1.9374    0.0000 C   0  0  0  0  0  0  0  0  0  0  0  0
   11.6681   -1.7706    0.0000 C   0  0  0  0  0  0  0  0  0  0  0  0
   12.6792   -2.8786    0.0000 O   0  0  0  0  0  0  0  0  0  0  0  0
   14.0454   -2.2594    0.0000 C   0  0  0  0  0  0  0  0  0  0  0  0
   13.8787   -0.7687    0.0000 N   0  0  0  0  0  0  0  0  0  0  0  0
   12.4094   -0.4666    0.0000 C   0  0  0  0  0  0  0  0  0  0  0  0
   11.7902    0.8996    0.0000 C   0  0  0  0  0  0  0  0  0  0  0  0
    9.1663   -0.8294    0.0000 N   0  0  0  0  0  0  0  0  0  0  0  0
    9.4683    0.6399    0.0000 C   0  0  0  0  0  0  0  0  0  0  0  0
    0.0040   -1.5030    0.0000 C   0  0  0  0  0  0  0  0  0  0  0  0
  1  2  1  0  0  0  0
  2  3  1  0  0  0  0
  3  4  2  0  0  0  0
  4  5  1  0  0  0  0
  5  6  2  0  0  0  0
  6  7  1  0  0  0  0
  7  8  2  0  0  0  0
  3  8  1  0  0  0  0
  8  9  1  0  0  0  0
  6 10  1  0  0  0  0
 10 11  1  0  0  0  0
 11 12  1  0  0  0  0
 10 12  1  0  0  0  0
 12 13  1  0  0  0  0
 13 14  1  0  0  0  0
 14 15  1  0  0  0  0
 15 16  1  0  0  0  0
 16 17  1  0  0  0  0
 17 18  1  0  0  0  0
 18 19  1  0  0  0  0
 19 20  2  0  0  0  0
 20 21  1  0  0  0  0
 21 22  2  0  0  0  0
 22 23  1  0  0  0  0
 23 24  1  0  0  0  0
 24 25  1  0  0  0  0
 25 26  2  0  0  0  0
 26 27  1  0  0  0  0
 23 27  2  0  0  0  0
 27 28  1  0  0  0  0
 22 29  1  0  0  0  0
 19 29  1  0  0  0  0
 29 30  1  0  0  0  0
 14 31  1  0  0  0  0
 10 31  1  0  0  0  0
M  END
> <chemblId>
CHEMBL1079494

> <bioactivity__type>
Ki

> <units>
nM

> <value>
449.65

$$$$

  CDK     11271518242D 0   0.00000     0.00000     0

 34 39  0  0  0  0              1 V2000 
    3.9931  -14.0024    0.0000 C   0  0  0  0  0  0  0  0  0  0  0  0
    4.8666  -12.7830    0.0000 C   0  0  0  0  0  0  0  0  0  0  0  0
    4.2474  -11.4168    0.0000 C   0  0  0  0  0  0  0  0  0  0  0  0
    5.1210  -10.1974    0.0000 C   0  0  0  0  0  0  0  0  0  0  0  0
    6.6138  -10.3442    0.0000 C   0  0  0  0  0  0  0  0  0  0  0  0
    7.4873   -9.1249    0.0000 C   0  0  0  0  0  0  0  0  0  0  0  0
    8.9801   -9.2717    0.0000 C   0  0  0  0  0  0  0  0  0  0  0  0
    9.5994  -10.6379    0.0000 C   0  0  0  0  0  0  0  0  0  0  0  0
    8.7258  -11.8573    0.0000 C   0  0  0  0  0  0  0  0  0  0  0  0
    7.2330  -11.7105    0.0000 C   0  0  0  0  0  0  0  0  0  0  0  0
    6.3594  -12.9298    0.0000 N   0  0  0  0  0  0  0  0  0  0  0  0
    6.8681   -7.7586    0.0000 C   0  0  0  0  0  0  0  0  0  0  0  0
    7.6094   -6.4546    0.0000 N   0  0  0  0  0  0  0  0  0  0  0  0
    6.5983   -5.3466    0.0000 N   0  0  0  0  0  0  0  0  0  0  0  0
    5.2321   -5.9659    0.0000 C   0  0  0  0  0  0  0  0  0  0  0  0
    3.9281   -5.2246    0.0000 S   0  0  0  0  0  0  0  0  0  0  0  0
    3.9180   -3.7246    0.0000 C   0  0  0  0  0  0  0  0  0  0  0  0
    2.6140   -2.9833    0.0000 C   0  0  0  0  0  0  0  0  0  0  0  0
    2.6040   -1.4833    0.0000 C   0  0  0  0  0  0  0  0  0  0  0  0
    1.3000   -0.7420    0.0000 N   0  0  0  0  0  0  0  0  0  0  0  0
    0.0040   -1.5030    0.0000 C   0  0  0  0  0  0  0  0  0  0  0  0
   -1.2720   -0.7470    0.0000 C   0  0  0  0  0  0  0  0  0  0  0  0
   -1.3100    0.7360    0.0000 C   0  0  0  0  0  0  0  0  0  0  0  0
   -0.0140    1.4970    0.0000 C   0  0  0  0  0  0  0  0  0  0  0  0
    1.2910    0.7580    0.0000 C   0  0  0  0  0  0  0  0  0  0  0  0
   -0.0258    2.9970    0.0000 C   0  0  0  0  0  0  0  0  0  0  0  0
    1.2673    3.7571    0.0000 C   0  0  0  0  0  0  0  0  0  0  0  0
    1.2556    5.2571    0.0000 C   0  0  0  0  0  0  0  0  0  0  0  0
   -0.0493    5.9969    0.0000 C   0  0  0  0  0  0  0  0  0  0  0  0
   -0.0611    7.4968    0.0000 Br  0  0  0  0  0  0  0  0  0  0  0  0
   -1.3424    5.2367    0.0000 C   0  0  0  0  0  0  0  0  0  0  0  0
   -1.3306    3.7367    0.0000 C   0  0  0  0  0  0  0  0  0  0  0  0
    5.3988   -7.4566    0.0000 N   0  0  0  0  0  0  0  0  0  0  0  0
    4.2908   -8.4677    0.0000 C   0  0  0  0  0  0  0  0  0  0  0  0
  1  2  1  0  0  0  0
  2  3  2  0  0  0  0
  3  4  1  0  0  0  0
  4  5  2  0  0  0  0
  5  6  1  0  0  0  0
  6  7  2  0  0  0  0
  7  8  1  0  0  0  0
  8  9  2  0  0  0  0
  9 10  1  0  0  0  0
  5 10  1  0  0  0  0
 10 11  2  0  0  0  0
  2 11  1  0  0  0  0
  6 12  1  0  0  0  0
 12 13  2  0  0  0  0
 13 14  1  0  0  0  0
 14 15  2  0  0  0  0
 15 16  1  0  0  0  0
 16 17  1  0  0  0  0
 17 18  1  0  0  0  0
 18 19  1  0  0  0  0
 19 20  1  0  0  0  0
 20 21  1  0  0  0  0
 21 22  1  0  0  0  0
 22 23  1  0  0  0  0
 23 24  1  0  0  0  0
 22 24  1  0  0  0  0
 24 25  1  0  0  0  0
 20 25  1  0  0  0  0
 24 26  1  0  0  0  0
 26 27  2  0  0  0  0
 27 28  1  0  0  0  0
 28 29  2  0  0  0  0
 29 30  1  0  0  0  0
 29 31  1  0  0  0  0
 31 32  2  0  0  0  0
 26 32  1  0  0  0  0
 15 33  1  0  0  0  0
 12 33  1  0  0  0  0
 33 34  1  0  0  0  0
M  END
> <chemblId>
CHEMBL1079497

> <bioactivity__type>
Ki

> <units>
nM

> <value>
3981.07

$$$$

  CDK     11271518242D 0   0.00000     0.00000     0

 35 40  0  0  0  0              1 V2000 
    3.9931  -14.0024    0.0000 C   0  0  0  0  0  0  0  0  0  0  0  0
    4.8666  -12.7830    0.0000 C   0  0  0  0  0  0  0  0  0  0  0  0
    4.2474  -11.4168    0.0000 C   0  0  0  0  0  0  0  0  0  0  0  0
    5.1210  -10.1974    0.0000 C   0  0  0  0  0  0  0  0  0  0  0  0
    6.6138  -10.3442    0.0000 C   0  0  0  0  0  0  0  0  0  0  0  0
    7.4873   -9.1249    0.0000 C   0  0  0  0  0  0  0  0  0  0  0  0
    8.9801   -9.2717    0.0000 C   0  0  0  0  0  0  0  0  0  0  0  0
    9.5994  -10.6379    0.0000 C   0  0  0  0  0  0  0  0  0  0  0  0
    8.7258  -11.8573    0.0000 C   0  0  0  0  0  0  0  0  0  0  0  0
    7.2330  -11.7105    0.0000 C   0  0  0  0  0  0  0  0  0  0  0  0
    6.3594  -12.9298    0.0000 N   0  0  0  0  0  0  0  0  0  0  0  0
    6.8681   -7.7586    0.0000 C   0  0  0  0  0  0  0  0  0  0  0  0
    7.6094   -6.4546    0.0000 N   0  0  0  0  0  0  0  0  0  0  0  0
    6.5983   -5.3466    0.0000 N   0  0  0  0  0  0  0  0  0  0  0  0
    5.2321   -5.9659    0.0000 C   0  0  0  0  0  0  0  0  0  0  0  0
    3.9281   -5.2246    0.0000 S   0  0  0  0  0  0  0  0  0  0  0  0
    3.9180   -3.7246    0.0000 C   0  0  0  0  0  0  0  0  0  0  0  0
    2.6140   -2.9833    0.0000 C   0  0  0  0  0  0  0  0  0  0  0  0
    2.6040   -1.4833    0.0000 C   0  0  0  0  0  0  0  0  0  0  0  0
    1.3000   -0.7420    0.0000 N   0  0  0  0  0  0  0  0  0  0  0  0
    0.0040   -1.5030    0.0000 C   0  0  0  0  0  0  0  0  0  0  0  0
   -1.2720   -0.7470    0.0000 C   0  0  0  0  0  0  0  0  0  0  0  0
   -1.3100    0.7360    0.0000 C   0  0  0  0  0  0  0  0  0  0  0  0
   -0.0140    1.4970    0.0000 C   0  0  0  0  0  0  0  0  0  0  0  0
    1.2910    0.7580    0.0000 C   0  0  0  0  0  0  0  0  0  0  0  0
   -0.0258    2.9970    0.0000 C   0  0  0  0  0  0  0  0  0  0  0  0
    1.2673    3.7571    0.0000 C   0  0  0  0  0  0  0  0  0  0  0  0
    1.2556    5.2571    0.0000 C   0  0  0  0  0  0  0  0  0  0  0  0
   -0.0493    5.9969    0.0000 C   0  0  0  0  0  0  0  0  0  0  0  0
   -1.3424    5.2367    0.0000 C   0  0  0  0  0  0  0  0  0  0  0  0
   -1.3306    3.7367    0.0000 C   0  0  0  0  0  0  0  0  0  0  0  0
   -0.0611    7.4968    0.0000 C   0  0  0  0  0  0  0  0  0  0  0  0
   -0.0728    8.9968    0.0000 N   0  0  0  0  0  0  0  0  0  0  0  0
    5.3988   -7.4566    0.0000 N   0  0  0  0  0  0  0  0  0  0  0  0
    4.2908   -8.4677    0.0000 C   0  0  0  0  0  0  0  0  0  0  0  0
  1  2  1  0  0  0  0
  2  3  2  0  0  0  0
  3  4  1  0  0  0  0
  4  5  2  0  0  0  0
  5  6  1  0  0  0  0
  6  7  2  0  0  0  0
  7  8  1  0  0  0  0
  8  9  2  0  0  0  0
  9 10  1  0  0  0  0
  5 10  1  0  0  0  0
 10 11  2  0  0  0  0
  2 11  1  0  0  0  0
  6 12  1  0  0  0  0
 12 13  2  0  0  0  0
 13 14  1  0  0  0  0
 14 15  2  0  0  0  0
 15 16  1  0  0  0  0
 16 17  1  0  0  0  0
 17 18  1  0  0  0  0
 18 19  1  0  0  0  0
 19 20  1  0  0  0  0
 20 21  1  0  0  0  0
 21 22  1  0  0  0  0
 22 23  1  0  0  0  0
 23 24  1  0  0  0  0
 22 24  1  0  0  0  0
 24 25  1  0  0  0  0
 20 25  1  0  0  0  0
 24 26  1  0  0  0  0
 26 27  2  0  0  0  0
 27 28  1  0  0  0  0
 28 29  2  0  0  0  0
 29 30  1  0  0  0  0
 30 31  2  0  0  0  0
 26 31  1  0  0  0  0
 29 32  1  0  0  0  0
 32 33  3  0  0  0  0
 15 34  1  0  0  0  0
 12 34  1  0  0  0  0
 34 35  1  0  0  0  0
M  END
> <chemblId>
CHEMBL1079577

> <bioactivity__type>
Ki

> <units>
nM

> <value>
6309.57

$$$$

  CDK     11271518242D 0   0.00000     0.00000     0

 35 40  0  0  0  0              1 V2000 
   -7.7509   -3.0435    0.0000 C   0  0  0  0  0  0  0  0  0  0  0  0
   -6.4465   -3.7842    0.0000 O   0  0  0  0  0  0  0  0  0  0  0  0
   -5.1529   -3.0249    0.0000 C   0  0  0  0  0  0  0  0  0  0  0  0
   -3.8485   -3.7656    0.0000 C   0  0  0  0  0  0  0  0  0  0  0  0
   -2.5549   -3.0063    0.0000 C   0  0  0  0  0  0  0  0  0  0  0  0
   -2.5656   -1.5063    0.0000 C   0  0  0  0  0  0  0  0  0  0  0  0
   -3.8700   -0.7656    0.0000 C   0  0  0  0  0  0  0  0  0  0  0  0
   -5.1636   -1.5249    0.0000 C   0  0  0  0  0  0  0  0  0  0  0  0
   -1.2720   -0.7470    0.0000 C   0  0  0  0  0  0  0  0  0  0  0  0
   -1.3100    0.7360    0.0000 C   0  0  0  0  0  0  0  0  0  0  0  0
   -0.0140    1.4970    0.0000 C   0  0  0  0  0  0  0  0  0  0  0  0
    1.2910    0.7580    0.0000 C   0  0  0  0  0  0  0  0  0  0  0  0
    1.3000   -0.7420    0.0000 N   0  0  0  0  0  0  0  0  0  0  0  0
    2.6040   -1.4833    0.0000 C   0  0  0  0  0  0  0  0  0  0  0  0
    3.8980   -0.7247    0.0000 C   0  0  0  0  0  0  0  0  0  0  0  0
    5.2020   -1.4660    0.0000 C   0  0  0  0  0  0  0  0  0  0  0  0
    6.4960   -0.7073    0.0000 S   0  0  0  0  0  0  0  0  0  0  0  0
    7.8001   -1.4486    0.0000 C   0  0  0  0  0  0  0  0  0  0  0  0
    7.9668   -2.9393    0.0000 N   0  0  0  0  0  0  0  0  0  0  0  0
    9.4361   -3.2414    0.0000 N   0  0  0  0  0  0  0  0  0  0  0  0
   10.1774   -1.9374    0.0000 C   0  0  0  0  0  0  0  0  0  0  0  0
   11.6681   -1.7706    0.0000 C   0  0  0  0  0  0  0  0  0  0  0  0
   12.2690   -0.3963    0.0000 C   0  0  0  0  0  0  0  0  0  0  0  0
   13.7597   -0.2295    0.0000 C   0  0  0  0  0  0  0  0  0  0  0  0
   14.6495   -1.4371    0.0000 C   0  0  0  0  0  0  0  0  0  0  0  0
   14.0485   -2.8115    0.0000 C   0  0  0  0  0  0  0  0  0  0  0  0
   14.9383   -4.0191    0.0000 N   0  0  0  0  0  0  0  0  0  0  0  0
   14.3374   -5.3935    0.0000 C   0  0  0  0  0  0  0  0  0  0  0  0
   15.2271   -6.6011    0.0000 C   0  0  0  0  0  0  0  0  0  0  0  0
   12.8467   -5.5602    0.0000 C   0  0  0  0  0  0  0  0  0  0  0  0
   11.9569   -4.3526    0.0000 C   0  0  0  0  0  0  0  0  0  0  0  0
   12.5578   -2.9783    0.0000 C   0  0  0  0  0  0  0  0  0  0  0  0
    9.1663   -0.8294    0.0000 N   0  0  0  0  0  0  0  0  0  0  0  0
    9.4683    0.6399    0.0000 C   0  0  0  0  0  0  0  0  0  0  0  0
    0.0040   -1.5030    0.0000 C   0  0  0  0  0  0  0  0  0  0  0  0
  1  2  1  0  0  0  0
  2  3  1  0  0  0  0
  3  4  2  0  0  0  0
  4  5  1  0  0  0  0
  5  6  2  0  0  0  0
  6  7  1  0  0  0  0
  7  8  2  0  0  0  0
  3  8  1  0  0  0  0
  6  9  1  0  0  0  0
  9 10  1  0  0  0  0
 10 11  1  0  0  0  0
  9 11  1  0  0  0  0
 11 12  1  0  0  0  0
 12 13  1  0  0  0  0
 13 14  1  0  0  0  0
 14 15  1  0  0  0  0
 15 16  1  0  0  0  0
 16 17  1  0  0  0  0
 17 18  1  0  0  0  0
 18 19  2  0  0  0  0
 19 20  1  0  0  0  0
 20 21  2  0  0  0  0
 21 22  1  0  0  0  0
 22 23  2  0  0  0  0
 23 24  1  0  0  0  0
 24 25  2  0  0  0  0
 25 26  1  0  0  0  0
 26 27  2  0  0  0  0
 27 28  1  0  0  0  0
 28 29  1  0  0  0  0
 28 30  2  0  0  0  0
 30 31  1  0  0  0  0
 31 32  2  0  0  0  0
 22 32  1  0  0  0  0
 26 32  1  0  0  0  0
 21 33  1  0  0  0  0
 18 33  1  0  0  0  0
 33 34  1  0  0  0  0
 13 35  1  0  0  0  0
  9 35  1  0  0  0  0
M  END
> <chemblId>
CHEMBL1079578

> <bioactivity__type>
Ki

> <units>
nM

> <value>
1258.93

$$$$

  CDK     11271518242D 0   0.00000     0.00000     0

 31 35  0  0  0  0              1 V2000 
  -13.5583   -5.7452    0.0000 Cl  0  0  0  0  0  0  0  0  0  0  0  0
  -12.8083   -4.4462    0.0000 C   0  0  0  0  0  0  0  0  0  0  0  0
  -11.3083   -4.4462    0.0000 C   0  0  0  0  0  0  0  0  0  0  0  0
  -10.5583   -3.1471    0.0000 C   0  0  0  0  0  0  0  0  0  0  0  0
  -11.3083   -1.8481    0.0000 C   0  0  0  0  0  0  0  0  0  0  0  0
  -10.5583   -0.5490    0.0000 C   0  0  0  0  0  0  0  0  0  0  0  0
   -9.0583   -0.5490    0.0000 N   0  0  0  0  0  0  0  0  0  0  0  0
   -8.3083   -1.8481    0.0000 C   0  0  0  0  0  0  0  0  0  0  0  0
   -6.8083   -1.8481    0.0000 C   0  0  0  0  0  0  0  0  0  0  0  0
   -6.0583   -0.5490    0.0000 N   0  0  0  0  0  0  0  0  0  0  0  0
   -4.5583   -0.5490    0.0000 C   0  0  0  0  0  0  0  0  0  0  0  0
   -3.8083    0.7500    0.0000 C   0  0  0  0  0  0  0  0  0  0  0  0
   -4.5583    2.0490    0.0000 O   0  0  0  0  0  0  0  0  0  0  0  0
   -2.3083    0.7500    0.0000 N   0  0  0  0  0  0  0  0  0  0  0  0
   -1.4266   -0.4635    0.0000 C   0  0  0  0  0  0  0  0  0  0  0  0
   -1.7385   -1.9307    0.0000 C   0  0  0  0  0  0  0  0  0  0  0  0
   -0.6237   -2.9344    0.0000 C   0  0  0  0  0  0  0  0  0  0  0  0
    0.8028   -2.4709    0.0000 C   0  0  0  0  0  0  0  0  0  0  0  0
    1.1147   -1.0037    0.0000 C   0  0  0  0  0  0  0  0  0  0  0  0
    0.0000    0.0000    0.0000 C   0  0  0  0  0  0  0  0  0  0  0  0
    0.0000    1.5000    0.0000 C   0  0  0  0  0  0  0  0  0  0  0  0
   -1.4266    1.9635    0.0000 C   0  0  0  0  0  0  0  0  0  0  0  0
   -2.8938    2.2754    0.0000 C   0  0  0  0  0  0  0  0  0  0  0  0
   -3.3573    3.7020    0.0000 C   0  0  0  0  0  0  0  0  0  0  0  0
   -2.3536    4.8167    0.0000 C   0  0  0  0  0  0  0  0  0  0  0  0
   -0.8864    4.5048    0.0000 C   0  0  0  0  0  0  0  0  0  0  0  0
   -0.4229    3.0782    0.0000 C   0  0  0  0  0  0  0  0  0  0  0  0
   -6.8083    0.7500    0.0000 C   0  0  0  0  0  0  0  0  0  0  0  0
   -8.3083    0.7500    0.0000 C   0  0  0  0  0  0  0  0  0  0  0  0
  -12.8083   -1.8481    0.0000 C   0  0  0  0  0  0  0  0  0  0  0  0
  -13.5583   -3.1471    0.0000 C   0  0  0  0  0  0  0  0  0  0  0  0
  1  2  1  0  0  0  0
  2  3  2  0  0  0  0
  3  4  1  0  0  0  0
  4  5  2  0  0  0  0
  5  6  1  0  0  0  0
  6  7  1  0  0  0  0
  7  8  1  0  0  0  0
  8  9  1  0  0  0  0
  9 10  1  0  0  0  0
 10 11  1  0  0  0  0
 11 12  1  0  0  0  0
 12 13  2  0  0  0  0
 12 14  1  0  0  0  0
 14 15  1  0  0  0  0
 15 16  2  0  0  0  0
 16 17  1  0  0  0  0
 17 18  2  0  0  0  0
 18 19  1  0  0  0  0
 19 20  2  0  0  0  0
 15 20  1  0  0  0  0
 20 21  1  0  0  0  0
 21 22  1  0  0  0  0
 14 22  1  0  0  0  0
 22 23  1  0  0  0  0
 23 24  1  0  0  0  0
 24 25  1  0  0  0  0
 25 26  1  0  0  0  0
 26 27  1  0  0  0  0
 22 27  1  0  0  0  0
 10 28  1  0  0  0  0
 28 29  1  0  0  0  0
  7 29  1  0  0  0  0
  5 30  1  0  0  0  0
 30 31  2  0  0  0  0
  2 31  1  0  0  0  0
M  END
> <chemblId>
CHEMBL107962

> <bioactivity__type>
Ki

> <units>
nM

> <value>
3325.0

$$$$

  CDK     11271518242D 0   0.00000     0.00000     0

 28 32  0  0  0  0              1 V2000 
    5.2553  -10.5956    0.0000 C   0  0  0  0  0  0  0  0  0  0  0  0
    6.7460  -10.4289    0.0000 C   0  0  0  0  0  0  0  0  0  0  0  0
    7.7571  -11.5369    0.0000 N   0  0  0  0  0  0  0  0  0  0  0  0
    9.1233  -10.9176    0.0000 C   0  0  0  0  0  0  0  0  0  0  0  0
    8.9566   -9.4269    0.0000 O   0  0  0  0  0  0  0  0  0  0  0  0
    7.4873   -9.1249    0.0000 C   0  0  0  0  0  0  0  0  0  0  0  0
    6.8681   -7.7586    0.0000 C   0  0  0  0  0  0  0  0  0  0  0  0
    7.6094   -6.4546    0.0000 N   0  0  0  0  0  0  0  0  0  0  0  0
    6.5983   -5.3466    0.0000 N   0  0  0  0  0  0  0  0  0  0  0  0
    5.2321   -5.9659    0.0000 C   0  0  0  0  0  0  0  0  0  0  0  0
    3.9281   -5.2246    0.0000 S   0  0  0  0  0  0  0  0  0  0  0  0
    3.9180   -3.7246    0.0000 C   0  0  0  0  0  0  0  0  0  0  0  0
    2.6140   -2.9833    0.0000 C   0  0  0  0  0  0  0  0  0  0  0  0
    2.6040   -1.4833    0.0000 C   0  0  0  0  0  0  0  0  0  0  0  0
    1.3000   -0.7420    0.0000 N   0  0  0  0  0  0  0  0  0  0  0  0
    0.0040   -1.5030    0.0000 C   0  0  0  0  0  0  0  0  0  0  0  0
   -1.2720   -0.7470    0.0000 C   0  0  0  0  0  0  0  0  0  0  0  0
   -1.3100    0.7360    0.0000 C   0  0  0  0  0  0  0  0  0  0  0  0
   -0.0140    1.4970    0.0000 C   0  0  0  0  0  0  0  0  0  0  0  0
    1.2910    0.7580    0.0000 C   0  0  0  0  0  0  0  0  0  0  0  0
   -0.0258    2.9970    0.0000 C   0  0  0  0  0  0  0  0  0  0  0  0
    1.2673    3.7571    0.0000 C   0  0  0  0  0  0  0  0  0  0  0  0
    1.2556    5.2571    0.0000 C   0  0  0  0  0  0  0  0  0  0  0  0
   -0.0493    5.9969    0.0000 C   0  0  0  0  0  0  0  0  0  0  0  0
   -1.3424    5.2367    0.0000 C   0  0  0  0  0  0  0  0  0  0  0  0
   -1.3306    3.7367    0.0000 C   0  0  0  0  0  0  0  0  0  0  0  0
    5.3988   -7.4566    0.0000 N   0  0  0  0  0  0  0  0  0  0  0  0
    4.2908   -8.4677    0.0000 C   0  0  0  0  0  0  0  0  0  0  0  0
  1  2  1  0  0  0  0
  2  3  1  0  0  0  0
  3  4  2  0  0  0  0
  4  5  1  0  0  0  0
  5  6  1  0  0  0  0
  2  6  2  0  0  0  0
  6  7  1  0  0  0  0
  7  8  2  0  0  0  0
  8  9  1  0  0  0  0
  9 10  2  0  0  0  0
 10 11  1  0  0  0  0
 11 12  1  0  0  0  0
 12 13  1  0  0  0  0
 13 14  1  0  0  0  0
 14 15  1  0  0  0  0
 15 16  1  0  0  0  0
 16 17  1  0  0  0  0
 17 18  1  0  0  0  0
 18 19  1  0  0  0  0
 17 19  1  0  0  0  0
 19 20  1  0  0  0  0
 15 20  1  0  0  0  0
 19 21  1  0  0  0  0
 21 22  2  0  0  0  0
 22 23  1  0  0  0  0
 23 24  2  0  0  0  0
 24 25  1  0  0  0  0
 25 26  2  0  0  0  0
 21 26  1  0  0  0  0
 10 27  1  0  0  0  0
  7 27  1  0  0  0  0
 27 28  1  0  0  0  0
M  END
> <chemblId>
CHEMBL1079667

> <bioactivity__type>
Ki

> <units>
nM

> <value>
199.53

$$$$

  CDK     11271518242D 0   0.00000     0.00000     0

 27 30  0  0  0  0              1 V2000 
   11.6010    2.5981    0.0000 C   0  0  0  0  0  0  0  0  0  0  0  0
   10.8510    1.2990    0.0000 S   0  0  0  0  0  0  0  0  0  0  0  0
    9.3510    1.2990    0.0000 C   0  0  0  0  0  0  0  0  0  0  0  0
    8.6010    2.5981    0.0000 C   0  0  0  0  0  0  0  0  0  0  0  0
    7.1010    2.5981    0.0000 C   0  0  0  0  0  0  0  0  0  0  0  0
    6.3510    1.2990    0.0000 C   0  0  0  0  0  0  0  0  0  0  0  0
    4.8510    1.2990    0.0000 C   0  0  0  0  0  0  0  0  0  0  0  0
    4.1010    0.0000    0.0000 S   0  0  0  0  0  0  0  0  0  0  0  0
    2.6010    0.0000    0.0000 C   0  0  0  0  0  0  0  0  0  0  0  0
    1.7190    1.2130    0.0000 N   0  0  0  0  0  0  0  0  0  0  0  0
    0.2920    0.7500    0.0000 C   0  0  0  0  0  0  0  0  0  0  0  0
   -1.0060    1.5000    0.0000 C   0  0  0  0  0  0  0  0  0  0  0  0
   -2.3060    0.7500    0.0000 C   0  0  0  0  0  0  0  0  0  0  0  0
   -2.3060   -0.7500    0.0000 C   0  0  0  0  0  0  0  0  0  0  0  0
   -1.0060   -1.5000    0.0000 C   0  0  0  0  0  0  0  0  0  0  0  0
    0.2920   -0.7500    0.0000 C   0  0  0  0  0  0  0  0  0  0  0  0
    1.7190   -1.2130    0.0000 N   0  0  0  0  0  0  0  0  0  0  0  0
    2.1826   -2.6396    0.0000 C   0  0  0  0  0  0  0  0  0  0  0  0
    1.1789   -3.7543    0.0000 C   0  0  0  0  0  0  0  0  0  0  0  0
   -0.2883   -3.4425    0.0000 C   0  0  0  0  0  0  0  0  0  0  0  0
   -1.2920   -4.5572    0.0000 C   0  0  0  0  0  0  0  0  0  0  0  0
   -0.8285   -5.9838    0.0000 C   0  0  0  0  0  0  0  0  0  0  0  0
   -1.8321   -7.0985    0.0000 Cl  0  0  0  0  0  0  0  0  0  0  0  0
    0.6388   -6.2956    0.0000 C   0  0  0  0  0  0  0  0  0  0  0  0
    1.6424   -5.1809    0.0000 C   0  0  0  0  0  0  0  0  0  0  0  0
    7.1010   -0.0000    0.0000 C   0  0  0  0  0  0  0  0  0  0  0  0
    8.6010   -0.0000    0.0000 C   0  0  0  0  0  0  0  0  0  0  0  0
  1  2  1  0  0  0  0
  2  3  1  0  0  0  0
  3  4  2  0  0  0  0
  4  5  1  0  0  0  0
  5  6  2  0  0  0  0
  6  7  1  0  0  0  0
  7  8  1  0  0  0  0
  8  9  1  0  0  0  0
  9 10  2  0  0  0  0
 10 11  1  0  0  0  0
 11 12  2  0  0  0  0
 12 13  1  0  0  0  0
 13 14  2  0  0  0  0
 14 15  1  0  0  0  0
 15 16  2  0  0  0  0
 11 16  1  0  0  0  0
 16 17  1  0  0  0  0
  9 17  1  0  0  0  0
 17 18  1  0  0  0  0
 18 19  1  0  0  0  0
 19 20  2  0  0  0  0
 20 21  1  0  0  0  0
 21 22  2  0  0  0  0
 22 23  1  0  0  0  0
 22 24  1  0  0  0  0
 24 25  2  0  0  0  0
 19 25  1  0  0  0  0
  6 26  1  0  0  0  0
 26 27  2  0  0  0  0
  3 27  1  0  0  0  0
M  END
> <chemblId>
CHEMBL107974

> <bioactivity__type>
Ki

> <units>
nM

> <value>
550.0

$$$$

  CDK     11271518242D 0   0.00000     0.00000     0

 32 36  0  0  0  0              1 V2000 
    5.2553  -10.5956    0.0000 C   0  0  0  0  0  0  0  0  0  0  0  0
    6.7460  -10.4289    0.0000 C   0  0  0  0  0  0  0  0  0  0  0  0
    7.7571  -11.5369    0.0000 N   0  0  0  0  0  0  0  0  0  0  0  0
    9.1233  -10.9176    0.0000 C   0  0  0  0  0  0  0  0  0  0  0  0
    8.9566   -9.4269    0.0000 O   0  0  0  0  0  0  0  0  0  0  0  0
    7.4873   -9.1249    0.0000 C   0  0  0  0  0  0  0  0  0  0  0  0
    6.8681   -7.7586    0.0000 C   0  0  0  0  0  0  0  0  0  0  0  0
    7.6094   -6.4546    0.0000 N   0  0  0  0  0  0  0  0  0  0  0  0
    6.5983   -5.3466    0.0000 N   0  0  0  0  0  0  0  0  0  0  0  0
    5.2321   -5.9659    0.0000 C   0  0  0  0  0  0  0  0  0  0  0  0
    3.9281   -5.2246    0.0000 S   0  0  0  0  0  0  0  0  0  0  0  0
    3.9180   -3.7246    0.0000 C   0  0  0  0  0  0  0  0  0  0  0  0
    2.6140   -2.9833    0.0000 C   0  0  0  0  0  0  0  0  0  0  0  0
    2.6040   -1.4833    0.0000 C   0  0  0  0  0  0  0  0  0  0  0  0
    1.3000   -0.7420    0.0000 N   0  0  0  0  0  0  0  0  0  0  0  0
    0.0040   -1.5030    0.0000 C   0  0  0  0  0  0  0  0  0  0  0  0
   -1.2720   -0.7470    0.0000 C   0  0  0  0  0  0  0  0  0  0  0  0
   -1.3100    0.7360    0.0000 C   0  0  0  0  0  0  0  0  0  0  0  0
   -0.0140    1.4970    0.0000 C   0  0  0  0  0  0  0  0  0  0  0  0
    1.2910    0.7580    0.0000 C   0  0  0  0  0  0  0  0  0  0  0  0
   -0.0258    2.9970    0.0000 C   0  0  0  0  0  0  0  0  0  0  0  0
    1.2673    3.7571    0.0000 C   0  0  0  0  0  0  0  0  0  0  0  0
    1.2556    5.2571    0.0000 C   0  0  0  0  0  0  0  0  0  0  0  0
   -0.0493    5.9969    0.0000 C   0  0  0  0  0  0  0  0  0  0  0  0
   -1.3424    5.2367    0.0000 C   0  0  0  0  0  0  0  0  0  0  0  0
   -1.3306    3.7367    0.0000 C   0  0  0  0  0  0  0  0  0  0  0  0
   -0.0611    7.4968    0.0000 C   0  0  0  0  0  0  0  0  0  0  0  0
   -1.3659    8.2366    0.0000 C   0  0  0  0  0  0  0  0  0  0  0  0
    1.4181    7.2479    0.0000 C   0  0  0  0  0  0  0  0  0  0  0  0
    0.4409    8.9103    0.0000 C   0  0  0  0  0  0  0  0  0  0  0  0
    5.3988   -7.4566    0.0000 N   0  0  0  0  0  0  0  0  0  0  0  0
    4.2908   -8.4677    0.0000 C   0  0  0  0  0  0  0  0  0  0  0  0
  1  2  1  0  0  0  0
  2  3  1  0  0  0  0
  3  4  2  0  0  0  0
  4  5  1  0  0  0  0
  5  6  1  0  0  0  0
  2  6  2  0  0  0  0
  6  7  1  0  0  0  0
  7  8  2  0  0  0  0
  8  9  1  0  0  0  0
  9 10  2  0  0  0  0
 10 11  1  0  0  0  0
 11 12  1  0  0  0  0
 12 13  1  0  0  0  0
 13 14  1  0  0  0  0
 14 15  1  0  0  0  0
 15 16  1  0  0  0  0
 16 17  1  0  0  0  0
 17 18  1  0  0  0  0
 18 19  1  0  0  0  0
 17 19  1  0  0  0  0
 19 20  1  0  0  0  0
 15 20  1  0  0  0  0
 19 21  1  0  0  0  0
 21 22  2  0  0  0  0
 22 23  1  0  0  0  0
 23 24  2  0  0  0  0
 24 25  1  0  0  0  0
 25 26  2  0  0  0  0
 21 26  1  0  0  0  0
 24 27  1  0  0  0  0
 27 28  1  0  0  0  0
 27 29  1  0  0  0  0
 27 30  1  0  0  0  0
 10 31  1  0  0  0  0
  7 31  1  0  0  0  0
 31 32  1  0  0  0  0
M  END
> <chemblId>
CHEMBL1079822

> <bioactivity__type>
Ki

> <units>
nM

> <value>
79.43

$$$$

  CDK     11271518242D 0   0.00000     0.00000     0

 30 34  0  0  0  0              1 V2000 
   -7.7509   -3.0435    0.0000 C   0  0  0  0  0  0  0  0  0  0  0  0
   -6.4465   -3.7842    0.0000 O   0  0  0  0  0  0  0  0  0  0  0  0
   -5.1529   -3.0249    0.0000 C   0  0  0  0  0  0  0  0  0  0  0  0
   -3.8485   -3.7656    0.0000 C   0  0  0  0  0  0  0  0  0  0  0  0
   -2.5549   -3.0063    0.0000 C   0  0  0  0  0  0  0  0  0  0  0  0
   -2.5656   -1.5063    0.0000 C   0  0  0  0  0  0  0  0  0  0  0  0
   -3.8700   -0.7656    0.0000 C   0  0  0  0  0  0  0  0  0  0  0  0
   -5.1636   -1.5249    0.0000 C   0  0  0  0  0  0  0  0  0  0  0  0
   -1.2720   -0.7470    0.0000 C   0  0  0  0  0  0  0  0  0  0  0  0
   -1.3100    0.7360    0.0000 C   0  0  0  0  0  0  0  0  0  0  0  0
   -0.0140    1.4970    0.0000 C   0  0  0  0  0  0  0  0  0  0  0  0
    1.2910    0.7580    0.0000 C   0  0  0  0  0  0  0  0  0  0  0  0
    1.3000   -0.7420    0.0000 N   0  0  0  0  0  0  0  0  0  0  0  0
    2.6040   -1.4833    0.0000 C   0  0  0  0  0  0  0  0  0  0  0  0
    3.8980   -0.7247    0.0000 C   0  0  0  0  0  0  0  0  0  0  0  0
    5.2020   -1.4660    0.0000 C   0  0  0  0  0  0  0  0  0  0  0  0
    6.4960   -0.7073    0.0000 S   0  0  0  0  0  0  0  0  0  0  0  0
    7.8001   -1.4486    0.0000 C   0  0  0  0  0  0  0  0  0  0  0  0
    7.9668   -2.9393    0.0000 N   0  0  0  0  0  0  0  0  0  0  0  0
    9.4361   -3.2414    0.0000 N   0  0  0  0  0  0  0  0  0  0  0  0
   10.1774   -1.9374    0.0000 C   0  0  0  0  0  0  0  0  0  0  0  0
   11.6681   -1.7706    0.0000 C   0  0  0  0  0  0  0  0  0  0  0  0
   12.6792   -2.8786    0.0000 O   0  0  0  0  0  0  0  0  0  0  0  0
   14.0454   -2.2594    0.0000 C   0  0  0  0  0  0  0  0  0  0  0  0
   13.8787   -0.7687    0.0000 N   0  0  0  0  0  0  0  0  0  0  0  0
   12.4094   -0.4666    0.0000 C   0  0  0  0  0  0  0  0  0  0  0  0
   11.7902    0.8996    0.0000 C   0  0  0  0  0  0  0  0  0  0  0  0
    9.1663   -0.8294    0.0000 N   0  0  0  0  0  0  0  0  0  0  0  0
    9.4683    0.6399    0.0000 C   0  0  0  0  0  0  0  0  0  0  0  0
    0.0040   -1.5030    0.0000 C   0  0  0  0  0  0  0  0  0  0  0  0
  1  2  1  0  0  0  0
  2  3  1  0  0  0  0
  3  4  2  0  0  0  0
  4  5  1  0  0  0  0
  5  6  2  0  0  0  0
  6  7  1  0  0  0  0
  7  8  2  0  0  0  0
  3  8  1  0  0  0  0
  6  9  1  0  0  0  0
  9 10  1  0  0  0  0
 10 11  1  0  0  0  0
  9 11  1  0  0  0  0
 11 12  1  0  0  0  0
 12 13  1  0  0  0  0
 13 14  1  0  0  0  0
 14 15  1  0  0  0  0
 15 16  1  0  0  0  0
 16 17  1  0  0  0  0
 17 18  1  0  0  0  0
 18 19  2  0  0  0  0
 19 20  1  0  0  0  0
 20 21  2  0  0  0  0
 21 22  1  0  0  0  0
 22 23  1  0  0  0  0
 23 24  1  0  0  0  0
 24 25  2  0  0  0  0
 25 26  1  0  0  0  0
 22 26  2  0  0  0  0
 26 27  1  0  0  0  0
 21 28  1  0  0  0  0
 18 28  1  0  0  0  0
 28 29  1  0  0  0  0
 13 30  1  0  0  0  0
  9 30  1  0  0  0  0
M  END
> <chemblId>
CHEMBL1079837

> <bioactivity__type>
Ki

> <units>
nM

> <value>
188.54

$$$$

  CDK     11271518242D 0   0.00000     0.00000     0

 29 32  0  0  0  0              1 V2000 
   11.6010   -2.5981    0.0000 C   0  0  0  0  0  0  0  0  0  0  0  0
   10.8510   -1.2990    0.0000 O   0  0  0  0  0  0  0  0  0  0  0  0
    9.3510   -1.2990    0.0000 C   0  0  0  0  0  0  0  0  0  0  0  0
    8.6010   -2.5981    0.0000 O   0  0  0  0  0  0  0  0  0  0  0  0
    8.6010   -0.0000    0.0000 C   0  0  0  0  0  0  0  0  0  0  0  0
    9.3510    1.2990    0.0000 C   0  0  0  0  0  0  0  0  0  0  0  0
    8.6010    2.5981    0.0000 C   0  0  0  0  0  0  0  0  0  0  0  0
    7.1010    2.5981    0.0000 C   0  0  0  0  0  0  0  0  0  0  0  0
    6.3510    1.2990    0.0000 C   0  0  0  0  0  0  0  0  0  0  0  0
    4.8510    1.2990    0.0000 C   0  0  0  0  0  0  0  0  0  0  0  0
    4.1010    0.0000    0.0000 S   0  0  0  0  0  0  0  0  0  0  0  0
    2.6010    0.0000    0.0000 C   0  0  0  0  0  0  0  0  0  0  0  0
    1.7190    1.2130    0.0000 N   0  0  0  0  0  0  0  0  0  0  0  0
    0.2920    0.7500    0.0000 C   0  0  0  0  0  0  0  0  0  0  0  0
   -1.0060    1.5000    0.0000 C   0  0  0  0  0  0  0  0  0  0  0  0
   -2.3060    0.7500    0.0000 C   0  0  0  0  0  0  0  0  0  0  0  0
   -2.3060   -0.7500    0.0000 C   0  0  0  0  0  0  0  0  0  0  0  0
   -1.0060   -1.5000    0.0000 C   0  0  0  0  0  0  0  0  0  0  0  0
    0.2920   -0.7500    0.0000 C   0  0  0  0  0  0  0  0  0  0  0  0
    1.7190   -1.2130    0.0000 N   0  0  0  0  0  0  0  0  0  0  0  0
    2.1826   -2.6396    0.0000 C   0  0  0  0  0  0  0  0  0  0  0  0
    1.1789   -3.7543    0.0000 C   0  0  0  0  0  0  0  0  0  0  0  0
   -0.2883   -3.4425    0.0000 C   0  0  0  0  0  0  0  0  0  0  0  0
   -1.2920   -4.5572    0.0000 C   0  0  0  0  0  0  0  0  0  0  0  0
   -0.8285   -5.9838    0.0000 C   0  0  0  0  0  0  0  0  0  0  0  0
   -1.8321   -7.0985    0.0000 Cl  0  0  0  0  0  0  0  0  0  0  0  0
    0.6388   -6.2956    0.0000 C   0  0  0  0  0  0  0  0  0  0  0  0
    1.6424   -5.1809    0.0000 C   0  0  0  0  0  0  0  0  0  0  0  0
    7.1010   -0.0000    0.0000 C   0  0  0  0  0  0  0  0  0  0  0  0
  1  2  1  0  0  0  0
  2  3  1  0  0  0  0
  3  4  2  0  0  0  0
  3  5  1  0  0  0  0
  5  6  2  0  0  0  0
  6  7  1  0  0  0  0
  7  8  2  0  0  0  0
  8  9  1  0  0  0  0
  9 10  1  0  0  0  0
 10 11  1  0  0  0  0
 11 12  1  0  0  0  0
 12 13  2  0  0  0  0
 13 14  1  0  0  0  0
 14 15  2  0  0  0  0
 15 16  1  0  0  0  0
 16 17  2  0  0  0  0
 17 18  1  0  0  0  0
 18 19  2  0  0  0  0
 14 19  1  0  0  0  0
 19 20  1  0  0  0  0
 12 20  1  0  0  0  0
 20 21  1  0  0  0  0
 21 22  1  0  0  0  0
 22 23  2  0  0  0  0
 23 24  1  0  0  0  0
 24 25  2  0  0  0  0
 25 26  1  0  0  0  0
 25 27  1  0  0  0  0
 27 28  2  0  0  0  0
 22 28  1  0  0  0  0
  9 29  2  0  0  0  0
  5 29  1  0  0  0  0
M  END
> <chemblId>
CHEMBL107988

> <bioactivity__type>
Ki

> <units>
nM

> <value>
1100.0

$$$$

  CDK     11271518242D 0   0.00000     0.00000     0

 33 37  0  0  0  0              1 V2000 
    5.2553  -10.5956    0.0000 C   0  0  0  0  0  0  0  0  0  0  0  0
    6.7460  -10.4289    0.0000 C   0  0  0  0  0  0  0  0  0  0  0  0
    7.7571  -11.5369    0.0000 N   0  0  0  0  0  0  0  0  0  0  0  0
    9.1233  -10.9176    0.0000 C   0  0  0  0  0  0  0  0  0  0  0  0
    8.9566   -9.4269    0.0000 O   0  0  0  0  0  0  0  0  0  0  0  0
    7.4873   -9.1249    0.0000 C   0  0  0  0  0  0  0  0  0  0  0  0
    6.8681   -7.7586    0.0000 C   0  0  0  0  0  0  0  0  0  0  0  0
    7.6094   -6.4546    0.0000 N   0  0  0  0  0  0  0  0  0  0  0  0
    6.5983   -5.3466    0.0000 N   0  0  0  0  0  0  0  0  0  0  0  0
    5.2321   -5.9659    0.0000 C   0  0  0  0  0  0  0  0  0  0  0  0
    3.9281   -5.2246    0.0000 S   0  0  0  0  0  0  0  0  0  0  0  0
    3.9180   -3.7246    0.0000 C   0  0  0  0  0  0  0  0  0  0  0  0
    2.6140   -2.9833    0.0000 C   0  0  0  0  0  0  0  0  0  0  0  0
    2.6040   -1.4833    0.0000 C   0  0  0  0  0  0  0  0  0  0  0  0
    1.3000   -0.7420    0.0000 N   0  0  0  0  0  0  0  0  0  0  0  0
    0.0040   -1.5030    0.0000 C   0  0  0  0  0  0  0  0  0  0  0  0
   -1.2720   -0.7470    0.0000 C   0  0  0  0  0  0  0  0  0  0  0  0
   -1.3100    0.7360    0.0000 C   0  0  0  0  0  0  0  0  0  0  0  0
   -0.0140    1.4970    0.0000 C   0  0  0  0  0  0  0  0  0  0  0  0
    1.2910    0.7580    0.0000 C   0  0  0  0  0  0  0  0  0  0  0  0
   -0.0258    2.9970    0.0000 C   0  0  0  0  0  0  0  0  0  0  0  0
    1.2673    3.7571    0.0000 C   0  0  0  0  0  0  0  0  0  0  0  0
    1.2556    5.2571    0.0000 C   0  0  0  0  0  0  0  0  0  0  0  0
   -0.0493    5.9969    0.0000 C   0  0  0  0  0  0  0  0  0  0  0  0
   -1.3424    5.2367    0.0000 C   0  0  0  0  0  0  0  0  0  0  0  0
   -1.3306    3.7367    0.0000 C   0  0  0  0  0  0  0  0  0  0  0  0
   -2.6238    2.9766    0.0000 F   0  0  0  0  0  0  0  0  0  0  0  0
   -2.6473    5.9765    0.0000 C   0  0  0  0  0  0  0  0  0  0  0  0
   -2.6591    7.4764    0.0000 F   0  0  0  0  0  0  0  0  0  0  0  0
   -4.1265    6.2254    0.0000 F   0  0  0  0  0  0  0  0  0  0  0  0
   -3.1493    4.5630    0.0000 F   0  0  0  0  0  0  0  0  0  0  0  0
    5.3988   -7.4566    0.0000 N   0  0  0  0  0  0  0  0  0  0  0  0
    4.2908   -8.4677    0.0000 C   0  0  0  0  0  0  0  0  0  0  0  0
  1  2  1  0  0  0  0
  2  3  1  0  0  0  0
  3  4  2  0  0  0  0
  4  5  1  0  0  0  0
  5  6  1  0  0  0  0
  2  6  2  0  0  0  0
  6  7  1  0  0  0  0
  7  8  2  0  0  0  0
  8  9  1  0  0  0  0
  9 10  2  0  0  0  0
 10 11  1  0  0  0  0
 11 12  1  0  0  0  0
 12 13  1  0  0  0  0
 13 14  1  0  0  0  0
 14 15  1  0  0  0  0
 15 16  1  0  0  0  0
 16 17  1  0  0  0  0
 17 18  1  0  0  0  0
 18 19  1  0  0  0  0
 17 19  1  0  0  0  0
 19 20  1  0  0  0  0
 15 20  1  0  0  0  0
 19 21  1  0  0  0  0
 21 22  2  0  0  0  0
 22 23  1  0  0  0  0
 23 24  2  0  0  0  0
 24 25  1  0  0  0  0
 25 26  2  0  0  0  0
 21 26  1  0  0  0  0
 26 27  1  0  0  0  0
 25 28  1  0  0  0  0
 28 29  1  0  0  0  0
 28 30  1  0  0  0  0
 28 31  1  0  0  0  0
 10 32  1  0  0  0  0
  7 32  1  0  0  0  0
 32 33  1  0  0  0  0
M  END
> <chemblId>
CHEMBL1079938

> <bioactivity__type>
Ki

> <units>
nM

> <value>
125.89

$$$$

  CDK     11271518242D 0   0.00000     0.00000     0

 29 33  0  0  0  0              1 V2000 
    5.2553  -10.5956    0.0000 C   0  0  0  0  0  0  0  0  0  0  0  0
    6.7460  -10.4289    0.0000 C   0  0  0  0  0  0  0  0  0  0  0  0
    7.7571  -11.5369    0.0000 N   0  0  0  0  0  0  0  0  0  0  0  0
    9.1233  -10.9176    0.0000 C   0  0  0  0  0  0  0  0  0  0  0  0
    8.9566   -9.4269    0.0000 O   0  0  0  0  0  0  0  0  0  0  0  0
    7.4873   -9.1249    0.0000 C   0  0  0  0  0  0  0  0  0  0  0  0
    6.8681   -7.7586    0.0000 C   0  0  0  0  0  0  0  0  0  0  0  0
    7.6094   -6.4546    0.0000 N   0  0  0  0  0  0  0  0  0  0  0  0
    6.5983   -5.3466    0.0000 N   0  0  0  0  0  0  0  0  0  0  0  0
    5.2321   -5.9659    0.0000 C   0  0  0  0  0  0  0  0  0  0  0  0
    3.9281   -5.2246    0.0000 S   0  0  0  0  0  0  0  0  0  0  0  0
    3.9180   -3.7246    0.0000 C   0  0  0  0  0  0  0  0  0  0  0  0
    2.6140   -2.9833    0.0000 C   0  0  0  0  0  0  0  0  0  0  0  0
    2.6040   -1.4833    0.0000 C   0  0  0  0  0  0  0  0  0  0  0  0
    1.3000   -0.7420    0.0000 N   0  0  0  0  0  0  0  0  0  0  0  0
    0.0040   -1.5030    0.0000 C   0  0  0  0  0  0  0  0  0  0  0  0
   -1.2720   -0.7470    0.0000 C   0  0  0  0  0  0  0  0  0  0  0  0
   -1.3100    0.7360    0.0000 C   0  0  0  0  0  0  0  0  0  0  0  0
   -0.0140    1.4970    0.0000 C   0  0  0  0  0  0  0  0  0  0  0  0
    1.2910    0.7580    0.0000 C   0  0  0  0  0  0  0  0  0  0  0  0
   -0.0258    2.9970    0.0000 C   0  0  0  0  0  0  0  0  0  0  0  0
    1.2673    3.7571    0.0000 C   0  0  0  0  0  0  0  0  0  0  0  0
    1.2556    5.2571    0.0000 C   0  0  0  0  0  0  0  0  0  0  0  0
   -0.0493    5.9969    0.0000 C   0  0  0  0  0  0  0  0  0  0  0  0
   -1.3424    5.2367    0.0000 C   0  0  0  0  0  0  0  0  0  0  0  0
   -2.6473    5.9765    0.0000 F   0  0  0  0  0  0  0  0  0  0  0  0
   -1.3306    3.7367    0.0000 C   0  0  0  0  0  0  0  0  0  0  0  0
    5.3988   -7.4566    0.0000 N   0  0  0  0  0  0  0  0  0  0  0  0
    4.2908   -8.4677    0.0000 C   0  0  0  0  0  0  0  0  0  0  0  0
  1  2  1  0  0  0  0
  2  3  1  0  0  0  0
  3  4  2  0  0  0  0
  4  5  1  0  0  0  0
  5  6  1  0  0  0  0
  2  6  2  0  0  0  0
  6  7  1  0  0  0  0
  7  8  2  0  0  0  0
  8  9  1  0  0  0  0
  9 10  2  0  0  0  0
 10 11  1  0  0  0  0
 11 12  1  0  0  0  0
 12 13  1  0  0  0  0
 13 14  1  0  0  0  0
 14 15  1  0  0  0  0
 15 16  1  0  0  0  0
 16 17  1  0  0  0  0
 17 18  1  0  0  0  0
 18 19  1  0  0  0  0
 17 19  1  0  0  0  0
 19 20  1  0  0  0  0
 15 20  1  0  0  0  0
 19 21  1  0  0  0  0
 21 22  2  0  0  0  0
 22 23  1  0  0  0  0
 23 24  2  0  0  0  0
 24 25  1  0  0  0  0
 25 26  1  0  0  0  0
 25 27  2  0  0  0  0
 21 27  1  0  0  0  0
 10 28  1  0  0  0  0
  7 28  1  0  0  0  0
 28 29  1  0  0  0  0
M  END
> <chemblId>
CHEMBL1079980

> <bioactivity__type>
Ki

> <units>
nM

> <value>
179.01

$$$$

  CDK     11271518242D 0   0.00000     0.00000     0

 31 34  0  0  0  0              1 V2000 
  -14.5720   -3.0019    0.0000 C   0  0  0  0  0  0  0  0  0  0  0  0
  -13.2728   -3.7517    0.0000 C   0  0  0  0  0  0  0  0  0  0  0  0
  -11.9739   -3.0015    0.0000 C   0  0  0  0  0  0  0  0  0  0  0  0
  -10.6747   -3.7512    0.0000 C   0  0  0  0  0  0  0  0  0  0  0  0
   -9.3758   -3.0010    0.0000 C   0  0  0  0  0  0  0  0  0  0  0  0
   -8.0767   -3.7508    0.0000 C   0  0  0  0  0  0  0  0  0  0  0  0
   -6.7778   -3.0006    0.0000 C   0  0  0  0  0  0  0  0  0  0  0  0
   -6.7780   -1.5006    0.0000 C   0  0  0  0  0  0  0  0  0  0  0  0
   -8.0772   -0.7508    0.0000 C   0  0  0  0  0  0  0  0  0  0  0  0
   -9.3761   -1.5010    0.0000 C   0  0  0  0  0  0  0  0  0  0  0  0
   -5.4791   -0.7504    0.0000 S   0  0  0  0  0  0  0  0  0  0  0  0
   -4.5151    0.3988    0.0000 O   0  0  0  0  0  0  0  0  0  0  0  0
   -6.4434    0.3985    0.0000 O   0  0  0  0  0  0  0  0  0  0  0  0
   -4.1799   -1.5002    0.0000 N   0  0  0  0  0  0  0  0  0  0  0  0
   -2.8810   -0.7500    0.0000 C   0  0  0  0  0  0  0  0  0  0  0  0
   -2.8810    0.7500    0.0000 C   0  0  0  0  0  0  0  0  0  0  0  0
   -1.5810    1.5000    0.0000 C   0  0  0  0  0  0  0  0  0  0  0  0
   -0.2820    0.7500    0.0000 C   0  0  0  0  0  0  0  0  0  0  0  0
    0.8900    1.6850    0.0000 C   0  0  0  0  0  0  0  0  0  0  0  0
    2.3530    1.3510    0.0000 C   0  0  0  0  0  0  0  0  0  0  0  0
    3.0030    0.0000    0.0000 N   0  0  0  0  0  0  0  0  0  0  0  0
    4.5030    0.0000    0.0000 C   0  0  0  0  0  0  0  0  0  0  0  0
    5.2530    1.2990    0.0000 C   0  0  0  0  0  0  0  0  0  0  0  0
    6.7448    1.4558    0.0000 C   0  0  0  0  0  0  0  0  0  0  0  0
    7.0567    2.9231    0.0000 C   0  0  0  0  0  0  0  0  0  0  0  0
    5.7576    3.6731    0.0000 N   0  0  0  0  0  0  0  0  0  0  0  0
    4.6429    2.6694    0.0000 N   0  0  0  0  0  0  0  0  0  0  0  0
    2.3530   -1.3510    0.0000 C   0  0  0  0  0  0  0  0  0  0  0  0
    0.8900   -1.6850    0.0000 C   0  0  0  0  0  0  0  0  0  0  0  0
   -0.2820   -0.7500    0.0000 C   0  0  0  0  0  0  0  0  0  0  0  0
   -1.5810   -1.5000    0.0000 C   0  0  0  0  0  0  0  0  0  0  0  0
  1  2  1  0  0  0  0
  2  3  1  0  0  0  0
  3  4  1  0  0  0  0
  4  5  1  0  0  0  0
  5  6  2  0  0  0  0
  6  7  1  0  0  0  0
  7  8  2  0  0  0  0
  8  9  1  0  0  0  0
  9 10  2  0  0  0  0
  5 10  1  0  0  0  0
  8 11  1  0  0  0  0
 11 12  2  0  0  0  0
 11 13  2  0  0  0  0
 11 14  1  0  0  0  0
 14 15  1  0  0  0  0
 15 16  2  0  0  0  0
 16 17  1  0  0  0  0
 17 18  2  0  0  0  0
 18 19  1  0  0  0  0
 19 20  1  0  0  0  0
 20 21  1  0  0  0  0
 21 22  1  0  0  0  0
 22 23  1  0  0  0  0
 23 24  1  0  0  0  0
 24 25  2  0  0  0  0
 25 26  1  0  0  0  0
 26 27  1  0  0  0  0
 23 27  2  0  0  0  0
 21 28  1  0  0  0  0
 28 29  1  0  0  0  0
 29 30  1  0  0  0  0
 18 30  1  0  0  0  0
 30 31  2  0  0  0  0
 15 31  1  0  0  0  0
M  END
> <chemblId>
CHEMBL1080046

> <bioactivity__type>
Ki

> <units>
nM

> <value>
100.0

$$$$

  CDK     11271518242D 0   0.00000     0.00000     0

 34 39  0  0  0  0              1 V2000 
    3.9931  -14.0024    0.0000 C   0  0  0  0  0  0  0  0  0  0  0  0
    4.8666  -12.7830    0.0000 C   0  0  0  0  0  0  0  0  0  0  0  0
    4.2474  -11.4168    0.0000 C   0  0  0  0  0  0  0  0  0  0  0  0
    5.1210  -10.1974    0.0000 C   0  0  0  0  0  0  0  0  0  0  0  0
    6.6138  -10.3442    0.0000 C   0  0  0  0  0  0  0  0  0  0  0  0
    7.4873   -9.1249    0.0000 C   0  0  0  0  0  0  0  0  0  0  0  0
    8.9801   -9.2717    0.0000 C   0  0  0  0  0  0  0  0  0  0  0  0
    9.5994  -10.6379    0.0000 C   0  0  0  0  0  0  0  0  0  0  0  0
    8.7258  -11.8573    0.0000 C   0  0  0  0  0  0  0  0  0  0  0  0
    7.2330  -11.7105    0.0000 C   0  0  0  0  0  0  0  0  0  0  0  0
    6.3594  -12.9298    0.0000 N   0  0  0  0  0  0  0  0  0  0  0  0
    6.8681   -7.7586    0.0000 C   0  0  0  0  0  0  0  0  0  0  0  0
    7.6094   -6.4546    0.0000 N   0  0  0  0  0  0  0  0  0  0  0  0
    6.5983   -5.3466    0.0000 N   0  0  0  0  0  0  0  0  0  0  0  0
    5.2321   -5.9659    0.0000 C   0  0  0  0  0  0  0  0  0  0  0  0
    3.9281   -5.2246    0.0000 S   0  0  0  0  0  0  0  0  0  0  0  0
    3.9180   -3.7246    0.0000 C   0  0  0  0  0  0  0  0  0  0  0  0
    2.6140   -2.9833    0.0000 C   0  0  0  0  0  0  0  0  0  0  0  0
    2.6040   -1.4833    0.0000 C   0  0  0  0  0  0  0  0  0  0  0  0
    1.3000   -0.7420    0.0000 N   0  0  0  0  0  0  0  0  0  0  0  0
    0.0040   -1.5030    0.0000 C   0  0  0  0  0  0  0  0  0  0  0  0
   -1.2720   -0.7470    0.0000 C   0  0  0  0  0  0  0  0  0  0  0  0
   -1.3100    0.7360    0.0000 C   0  0  0  0  0  0  0  0  0  0  0  0
   -0.0140    1.4970    0.0000 C   0  0  0  0  0  0  0  0  0  0  0  0
    1.2910    0.7580    0.0000 C   0  0  0  0  0  0  0  0  0  0  0  0
   -0.0258    2.9970    0.0000 C   0  0  0  0  0  0  0  0  0  0  0  0
    1.2673    3.7571    0.0000 C   0  0  0  0  0  0  0  0  0  0  0  0
    1.2556    5.2571    0.0000 C   0  0  0  0  0  0  0  0  0  0  0  0
   -0.0493    5.9969    0.0000 C   0  0  0  0  0  0  0  0  0  0  0  0
   -0.0611    7.4968    0.0000 Cl  0  0  0  0  0  0  0  0  0  0  0  0
   -1.3424    5.2367    0.0000 C   0  0  0  0  0  0  0  0  0  0  0  0
   -1.3306    3.7367    0.0000 C   0  0  0  0  0  0  0  0  0  0  0  0
    5.3988   -7.4566    0.0000 N   0  0  0  0  0  0  0  0  0  0  0  0
    4.2908   -8.4677    0.0000 C   0  0  0  0  0  0  0  0  0  0  0  0
  1  2  1  0  0  0  0
  2  3  2  0  0  0  0
  3  4  1  0  0  0  0
  4  5  2  0  0  0  0
  5  6  1  0  0  0  0
  6  7  2  0  0  0  0
  7  8  1  0  0  0  0
  8  9  2  0  0  0  0
  9 10  1  0  0  0  0
  5 10  1  0  0  0  0
 10 11  2  0  0  0  0
  2 11  1  0  0  0  0
  6 12  1  0  0  0  0
 12 13  2  0  0  0  0
 13 14  1  0  0  0  0
 14 15  2  0  0  0  0
 15 16  1  0  0  0  0
 16 17  1  0  0  0  0
 17 18  1  0  0  0  0
 18 19  1  0  0  0  0
 19 20  1  0  0  0  0
 20 21  1  0  0  0  0
 21 22  1  0  0  0  0
 22 23  1  0  0  0  0
 23 24  1  0  0  0  0
 22 24  1  0  0  0  0
 24 25  1  0  0  0  0
 20 25  1  0  0  0  0
 24 26  1  0  0  0  0
 26 27  2  0  0  0  0
 27 28  1  0  0  0  0
 28 29  2  0  0  0  0
 29 30  1  0  0  0  0
 29 31  1  0  0  0  0
 31 32  2  0  0  0  0
 26 32  1  0  0  0  0
 15 33  1  0  0  0  0
 12 33  1  0  0  0  0
 33 34  1  0  0  0  0
M  END
> <chemblId>
CHEMBL1080117

> <bioactivity__type>
Ki

> <units>
nM

> <value>
496.93

$$$$

  CDK     11271518242D 0   0.00000     0.00000     0

 33 37  0  0  0  0              1 V2000 
    5.2553  -10.5956    0.0000 C   0  0  0  0  0  0  0  0  0  0  0  0
    6.7460  -10.4289    0.0000 C   0  0  0  0  0  0  0  0  0  0  0  0
    7.7571  -11.5369    0.0000 N   0  0  0  0  0  0  0  0  0  0  0  0
    9.1233  -10.9176    0.0000 C   0  0  0  0  0  0  0  0  0  0  0  0
    8.9566   -9.4269    0.0000 O   0  0  0  0  0  0  0  0  0  0  0  0
    7.4873   -9.1249    0.0000 C   0  0  0  0  0  0  0  0  0  0  0  0
    6.8681   -7.7586    0.0000 C   0  0  0  0  0  0  0  0  0  0  0  0
    7.6094   -6.4546    0.0000 N   0  0  0  0  0  0  0  0  0  0  0  0
    6.5983   -5.3466    0.0000 N   0  0  0  0  0  0  0  0  0  0  0  0
    5.2321   -5.9659    0.0000 C   0  0  0  0  0  0  0  0  0  0  0  0
    3.9281   -5.2246    0.0000 S   0  0  0  0  0  0  0  0  0  0  0  0
    3.9180   -3.7246    0.0000 C   0  0  0  0  0  0  0  0  0  0  0  0
    2.6140   -2.9833    0.0000 C   0  0  0  0  0  0  0  0  0  0  0  0
    2.6040   -1.4833    0.0000 C   0  0  0  0  0  0  0  0  0  0  0  0
    1.3000   -0.7420    0.0000 N   0  0  0  0  0  0  0  0  0  0  0  0
    0.0040   -1.5030    0.0000 C   0  0  0  0  0  0  0  0  0  0  0  0
   -1.2720   -0.7470    0.0000 C   0  0  0  0  0  0  0  0  0  0  0  0
   -1.3100    0.7360    0.0000 C   0  0  0  0  0  0  0  0  0  0  0  0
   -0.0140    1.4970    0.0000 C   0  0  0  0  0  0  0  0  0  0  0  0
    1.2910    0.7580    0.0000 C   0  0  0  0  0  0  0  0  0  0  0  0
   -0.0258    2.9970    0.0000 C   0  0  0  0  0  0  0  0  0  0  0  0
    1.2673    3.7571    0.0000 C   0  0  0  0  0  0  0  0  0  0  0  0
    1.2556    5.2571    0.0000 C   0  0  0  0  0  0  0  0  0  0  0  0
   -0.0493    5.9969    0.0000 C   0  0  0  0  0  0  0  0  0  0  0  0
   -1.3424    5.2367    0.0000 C   0  0  0  0  0  0  0  0  0  0  0  0
   -2.6473    5.9765    0.0000 F   0  0  0  0  0  0  0  0  0  0  0  0
   -1.3306    3.7367    0.0000 C   0  0  0  0  0  0  0  0  0  0  0  0
   -0.0611    7.4968    0.0000 C   0  0  0  0  0  0  0  0  0  0  0  0
   -1.3659    8.2366    0.0000 F   0  0  0  0  0  0  0  0  0  0  0  0
    1.4181    7.2479    0.0000 F   0  0  0  0  0  0  0  0  0  0  0  0
    0.4409    8.9103    0.0000 F   0  0  0  0  0  0  0  0  0  0  0  0
    5.3988   -7.4566    0.0000 N   0  0  0  0  0  0  0  0  0  0  0  0
    4.2908   -8.4677    0.0000 C   0  0  0  0  0  0  0  0  0  0  0  0
  1  2  1  0  0  0  0
  2  3  1  0  0  0  0
  3  4  2  0  0  0  0
  4  5  1  0  0  0  0
  5  6  1  0  0  0  0
  2  6  2  0  0  0  0
  6  7  1  0  0  0  0
  7  8  2  0  0  0  0
  8  9  1  0  0  0  0
  9 10  2  0  0  0  0
 10 11  1  0  0  0  0
 11 12  1  0  0  0  0
 12 13  1  0  0  0  0
 13 14  1  0  0  0  0
 14 15  1  0  0  0  0
 15 16  1  0  0  0  0
 16 17  1  0  0  0  0
 17 18  1  0  0  0  0
 18 19  1  0  0  0  0
 17 19  1  0  0  0  0
 19 20  1  0  0  0  0
 15 20  1  0  0  0  0
 19 21  1  0  0  0  0
 21 22  2  0  0  0  0
 22 23  1  0  0  0  0
 23 24  2  0  0  0  0
 24 25  1  0  0  0  0
 25 26  1  0  0  0  0
 25 27  2  0  0  0  0
 21 27  1  0  0  0  0
 24 28  1  0  0  0  0
 28 29  1  0  0  0  0
 28 30  1  0  0  0  0
 28 31  1  0  0  0  0
 10 32  1  0  0  0  0
  7 32  1  0  0  0  0
 32 33  1  0  0  0  0
M  END
> <chemblId>
CHEMBL1080126

> <bioactivity__type>
Ki

> <units>
nM

> <value>
355.19500000000005

$$$$

  CDK     11271518242D 0   0.00000     0.00000     0

 30 34  0  0  0  0              1 V2000 
   -7.7616   -1.5436    0.0000 C   0  0  0  0  0  0  0  0  0  0  0  0
   -6.4680   -0.7843    0.0000 O   0  0  0  0  0  0  0  0  0  0  0  0
   -5.1636   -1.5249    0.0000 C   0  0  0  0  0  0  0  0  0  0  0  0
   -5.1529   -3.0249    0.0000 C   0  0  0  0  0  0  0  0  0  0  0  0
   -3.8485   -3.7656    0.0000 C   0  0  0  0  0  0  0  0  0  0  0  0
   -2.5549   -3.0063    0.0000 C   0  0  0  0  0  0  0  0  0  0  0  0
   -2.5656   -1.5063    0.0000 C   0  0  0  0  0  0  0  0  0  0  0  0
   -3.8700   -0.7656    0.0000 C   0  0  0  0  0  0  0  0  0  0  0  0
   -1.2720   -0.7470    0.0000 C   0  0  0  0  0  0  0  0  0  0  0  0
   -1.3100    0.7360    0.0000 C   0  0  0  0  0  0  0  0  0  0  0  0
   -0.0140    1.4970    0.0000 C   0  0  0  0  0  0  0  0  0  0  0  0
    1.2910    0.7580    0.0000 C   0  0  0  0  0  0  0  0  0  0  0  0
    1.3000   -0.7420    0.0000 N   0  0  0  0  0  0  0  0  0  0  0  0
    2.6040   -1.4833    0.0000 C   0  0  0  0  0  0  0  0  0  0  0  0
    3.8980   -0.7247    0.0000 C   0  0  0  0  0  0  0  0  0  0  0  0
    5.2020   -1.4660    0.0000 C   0  0  0  0  0  0  0  0  0  0  0  0
    6.4960   -0.7073    0.0000 S   0  0  0  0  0  0  0  0  0  0  0  0
    7.8001   -1.4486    0.0000 C   0  0  0  0  0  0  0  0  0  0  0  0
    7.9668   -2.9393    0.0000 N   0  0  0  0  0  0  0  0  0  0  0  0
    9.4361   -3.2414    0.0000 N   0  0  0  0  0  0  0  0  0  0  0  0
   10.1774   -1.9374    0.0000 C   0  0  0  0  0  0  0  0  0  0  0  0
   11.6681   -1.7706    0.0000 C   0  0  0  0  0  0  0  0  0  0  0  0
   12.6792   -2.8786    0.0000 O   0  0  0  0  0  0  0  0  0  0  0  0
   14.0454   -2.2594    0.0000 C   0  0  0  0  0  0  0  0  0  0  0  0
   13.8787   -0.7687    0.0000 N   0  0  0  0  0  0  0  0  0  0  0  0
   12.4094   -0.4666    0.0000 C   0  0  0  0  0  0  0  0  0  0  0  0
   11.7902    0.8996    0.0000 C   0  0  0  0  0  0  0  0  0  0  0  0
    9.1663   -0.8294    0.0000 N   0  0  0  0  0  0  0  0  0  0  0  0
    9.4683    0.6399    0.0000 C   0  0  0  0  0  0  0  0  0  0  0  0
    0.0040   -1.5030    0.0000 C   0  0  0  0  0  0  0  0  0  0  0  0
  1  2  1  0  0  0  0
  2  3  1  0  0  0  0
  3  4  2  0  0  0  0
  4  5  1  0  0  0  0
  5  6  2  0  0  0  0
  6  7  1  0  0  0  0
  7  8  2  0  0  0  0
  3  8  1  0  0  0  0
  7  9  1  0  0  0  0
  9 10  1  0  0  0  0
 10 11  1  0  0  0  0
  9 11  1  0  0  0  0
 11 12  1  0  0  0  0
 12 13  1  0  0  0  0
 13 14  1  0  0  0  0
 14 15  1  0  0  0  0
 15 16  1  0  0  0  0
 16 17  1  0  0  0  0
 17 18  1  0  0  0  0
 18 19  2  0  0  0  0
 19 20  1  0  0  0  0
 20 21  2  0  0  0  0
 21 22  1  0  0  0  0
 22 23  1  0  0  0  0
 23 24  1  0  0  0  0
 24 25  2  0  0  0  0
 25 26  1  0  0  0  0
 22 26  2  0  0  0  0
 26 27  1  0  0  0  0
 21 28  1  0  0  0  0
 18 28  1  0  0  0  0
 28 29  1  0  0  0  0
 13 30  1  0  0  0  0
  9 30  1  0  0  0  0
M  END
> <chemblId>
CHEMBL1080489

> <bioactivity__type>
Ki

> <units>
nM

> <value>
300.595

$$$$

  CDK     11271518242D 0   0.00000     0.00000     0

 29 33  0  0  0  0              1 V2000 
    5.2553  -10.5956    0.0000 C   0  0  0  0  0  0  0  0  0  0  0  0
    6.7460  -10.4289    0.0000 C   0  0  0  0  0  0  0  0  0  0  0  0
    7.7571  -11.5369    0.0000 N   0  0  0  0  0  0  0  0  0  0  0  0
    9.1233  -10.9176    0.0000 C   0  0  0  0  0  0  0  0  0  0  0  0
    8.9566   -9.4269    0.0000 O   0  0  0  0  0  0  0  0  0  0  0  0
    7.4873   -9.1249    0.0000 C   0  0  0  0  0  0  0  0  0  0  0  0
    6.8681   -7.7586    0.0000 C   0  0  0  0  0  0  0  0  0  0  0  0
    7.6094   -6.4546    0.0000 N   0  0  0  0  0  0  0  0  0  0  0  0
    6.5983   -5.3466    0.0000 N   0  0  0  0  0  0  0  0  0  0  0  0
    5.2321   -5.9659    0.0000 C   0  0  0  0  0  0  0  0  0  0  0  0
    3.9281   -5.2246    0.0000 S   0  0  0  0  0  0  0  0  0  0  0  0
    3.9180   -3.7246    0.0000 C   0  0  0  0  0  0  0  0  0  0  0  0
    2.6140   -2.9833    0.0000 C   0  0  0  0  0  0  0  0  0  0  0  0
    2.6040   -1.4833    0.0000 C   0  0  0  0  0  0  0  0  0  0  0  0
    1.3000   -0.7420    0.0000 N   0  0  0  0  0  0  0  0  0  0  0  0
    0.0040   -1.5030    0.0000 C   0  0  0  0  0  0  0  0  0  0  0  0
   -1.2720   -0.7470    0.0000 C   0  0  0  0  0  0  0  0  0  0  0  0
   -1.3100    0.7360    0.0000 C   0  0  0  0  0  0  0  0  0  0  0  0
   -0.0140    1.4970    0.0000 C   0  0  0  0  0  0  0  0  0  0  0  0
    1.2910    0.7580    0.0000 C   0  0  0  0  0  0  0  0  0  0  0  0
   -0.0258    2.9970    0.0000 C   0  0  0  0  0  0  0  0  0  0  0  0
    1.2673    3.7571    0.0000 C   0  0  0  0  0  0  0  0  0  0  0  0
    1.2556    5.2571    0.0000 C   0  0  0  0  0  0  0  0  0  0  0  0
   -0.0493    5.9969    0.0000 C   0  0  0  0  0  0  0  0  0  0  0  0
   -0.0611    7.4968    0.0000 Cl  0  0  0  0  0  0  0  0  0  0  0  0
   -1.3424    5.2367    0.0000 C   0  0  0  0  0  0  0  0  0  0  0  0
   -1.3306    3.7367    0.0000 C   0  0  0  0  0  0  0  0  0  0  0  0
    5.3988   -7.4566    0.0000 N   0  0  0  0  0  0  0  0  0  0  0  0
    4.2908   -8.4677    0.0000 C   0  0  0  0  0  0  0  0  0  0  0  0
  1  2  1  0  0  0  0
  2  3  1  0  0  0  0
  3  4  2  0  0  0  0
  4  5  1  0  0  0  0
  5  6  1  0  0  0  0
  2  6  2  0  0  0  0
  6  7  1  0  0  0  0
  7  8  2  0  0  0  0
  8  9  1  0  0  0  0
  9 10  2  0  0  0  0
 10 11  1  0  0  0  0
 11 12  1  0  0  0  0
 12 13  1  0  0  0  0
 13 14  1  0  0  0  0
 14 15  1  0  0  0  0
 15 16  1  0  0  0  0
 16 17  1  0  0  0  0
 17 18  1  0  0  0  0
 18 19  1  0  0  0  0
 17 19  1  0  0  0  0
 19 20  1  0  0  0  0
 15 20  1  0  0  0  0
 19 21  1  0  0  0  0
 21 22  2  0  0  0  0
 22 23  1  0  0  0  0
 23 24  2  0  0  0  0
 24 25  1  0  0  0  0
 24 26  1  0  0  0  0
 26 27  2  0  0  0  0
 21 27  1  0  0  0  0
 10 28  1  0  0  0  0
  7 28  1  0  0  0  0
 28 29  1  0  0  0  0
M  END
> <chemblId>
CHEMBL1080490

> <bioactivity__type>
Ki

> <units>
nM

> <value>
237.36

$$$$

  CDK     11271518242D 0   0.00000     0.00000     0

 30 34  0  0  0  0              1 V2000 
    5.2553  -10.5956    0.0000 C   0  0  0  0  0  0  0  0  0  0  0  0
    6.7460  -10.4289    0.0000 C   0  0  0  0  0  0  0  0  0  0  0  0
    7.7571  -11.5369    0.0000 N   0  0  0  0  0  0  0  0  0  0  0  0
    9.1233  -10.9176    0.0000 C   0  0  0  0  0  0  0  0  0  0  0  0
    8.9566   -9.4269    0.0000 O   0  0  0  0  0  0  0  0  0  0  0  0
    7.4873   -9.1249    0.0000 C   0  0  0  0  0  0  0  0  0  0  0  0
    6.8681   -7.7586    0.0000 C   0  0  0  0  0  0  0  0  0  0  0  0
    7.6094   -6.4546    0.0000 N   0  0  0  0  0  0  0  0  0  0  0  0
    6.5983   -5.3466    0.0000 N   0  0  0  0  0  0  0  0  0  0  0  0
    5.2321   -5.9659    0.0000 C   0  0  0  0  0  0  0  0  0  0  0  0
    3.9281   -5.2246    0.0000 S   0  0  0  0  0  0  0  0  0  0  0  0
    3.9180   -3.7246    0.0000 C   0  0  0  0  0  0  0  0  0  0  0  0
    2.6140   -2.9833    0.0000 C   0  0  0  0  0  0  0  0  0  0  0  0
    2.6040   -1.4833    0.0000 C   0  0  0  0  0  0  0  0  0  0  0  0
    1.3000   -0.7420    0.0000 N   0  0  0  0  0  0  0  0  0  0  0  0
    0.0040   -1.5030    0.0000 C   0  0  0  0  0  0  0  0  0  0  0  0
   -1.2720   -0.7470    0.0000 C   0  0  0  0  0  0  0  0  0  0  0  0
   -1.3100    0.7360    0.0000 C   0  0  0  0  0  0  0  0  0  0  0  0
   -0.0140    1.4970    0.0000 C   0  0  0  0  0  0  0  0  0  0  0  0
    1.2910    0.7580    0.0000 C   0  0  0  0  0  0  0  0  0  0  0  0
   -0.0258    2.9970    0.0000 C   0  0  0  0  0  0  0  0  0  0  0  0
    1.2673    3.7571    0.0000 C   0  0  0  0  0  0  0  0  0  0  0  0
    1.2556    5.2571    0.0000 C   0  0  0  0  0  0  0  0  0  0  0  0
   -0.0493    5.9969    0.0000 C   0  0  0  0  0  0  0  0  0  0  0  0
   -0.0611    7.4968    0.0000 Cl  0  0  0  0  0  0  0  0  0  0  0  0
   -1.3424    5.2367    0.0000 C   0  0  0  0  0  0  0  0  0  0  0  0
   -2.6473    5.9765    0.0000 Cl  0  0  0  0  0  0  0  0  0  0  0  0
   -1.3306    3.7367    0.0000 C   0  0  0  0  0  0  0  0  0  0  0  0
    5.3988   -7.4566    0.0000 N   0  0  0  0  0  0  0  0  0  0  0  0
    4.2908   -8.4677    0.0000 C   0  0  0  0  0  0  0  0  0  0  0  0
  1  2  1  0  0  0  0
  2  3  1  0  0  0  0
  3  4  2  0  0  0  0
  4  5  1  0  0  0  0
  5  6  1  0  0  0  0
  2  6  2  0  0  0  0
  6  7  1  0  0  0  0
  7  8  2  0  0  0  0
  8  9  1  0  0  0  0
  9 10  2  0  0  0  0
 10 11  1  0  0  0  0
 11 12  1  0  0  0  0
 12 13  1  0  0  0  0
 13 14  1  0  0  0  0
 14 15  1  0  0  0  0
 15 16  1  0  0  0  0
 16 17  1  0  0  0  0
 17 18  1  0  0  0  0
 18 19  1  0  0  0  0
 17 19  1  0  0  0  0
 19 20  1  0  0  0  0
 15 20  1  0  0  0  0
 19 21  1  0  0  0  0
 21 22  2  0  0  0  0
 22 23  1  0  0  0  0
 23 24  2  0  0  0  0
 24 25  1  0  0  0  0
 24 26  1  0  0  0  0
 26 27  1  0  0  0  0
 26 28  2  0  0  0  0
 21 28  1  0  0  0  0
 10 29  1  0  0  0  0
  7 29  1  0  0  0  0
 29 30  1  0  0  0  0
M  END
> <chemblId>
CHEMBL1080846

> <bioactivity__type>
Ki

> <units>
nM

> <value>
31.62

$$$$

  CDK     11271518242D 0   0.00000     0.00000     0

 33 37  0  0  0  0              1 V2000 
    5.2553  -10.5956    0.0000 C   0  0  0  0  0  0  0  0  0  0  0  0
    6.7460  -10.4289    0.0000 C   0  0  0  0  0  0  0  0  0  0  0  0
    7.7571  -11.5369    0.0000 N   0  0  0  0  0  0  0  0  0  0  0  0
    9.1233  -10.9176    0.0000 C   0  0  0  0  0  0  0  0  0  0  0  0
    8.9566   -9.4269    0.0000 O   0  0  0  0  0  0  0  0  0  0  0  0
    7.4873   -9.1249    0.0000 C   0  0  0  0  0  0  0  0  0  0  0  0
    6.8681   -7.7586    0.0000 C   0  0  0  0  0  0  0  0  0  0  0  0
    7.6094   -6.4546    0.0000 N   0  0  0  0  0  0  0  0  0  0  0  0
    6.5983   -5.3466    0.0000 N   0  0  0  0  0  0  0  0  0  0  0  0
    5.2321   -5.9659    0.0000 C   0  0  0  0  0  0  0  0  0  0  0  0
    3.9281   -5.2246    0.0000 S   0  0  0  0  0  0  0  0  0  0  0  0
    3.9180   -3.7246    0.0000 C   0  0  0  0  0  0  0  0  0  0  0  0
    2.6140   -2.9833    0.0000 C   0  0  0  0  0  0  0  0  0  0  0  0
    2.6040   -1.4833    0.0000 C   0  0  0  0  0  0  0  0  0  0  0  0
    1.3000   -0.7420    0.0000 N   0  0  0  0  0  0  0  0  0  0  0  0
    0.0040   -1.5030    0.0000 C   0  0  0  0  0  0  0  0  0  0  0  0
   -1.2720   -0.7470    0.0000 C   0  0  0  0  0  0  0  0  0  0  0  0
   -1.3100    0.7360    0.0000 C   0  0  0  0  0  0  0  0  0  0  0  0
   -0.0140    1.4970    0.0000 C   0  0  0  0  0  0  0  0  0  0  0  0
    1.2910    0.7580    0.0000 C   0  0  0  0  0  0  0  0  0  0  0  0
   -0.0258    2.9970    0.0000 C   0  0  0  0  0  0  0  0  0  0  0  0
    1.2673    3.7571    0.0000 C   0  0  0  0  0  0  0  0  0  0  0  0
    1.2556    5.2571    0.0000 C   0  0  0  0  0  0  0  0  0  0  0  0
   -0.0493    5.9969    0.0000 C   0  0  0  0  0  0  0  0  0  0  0  0
   -1.3424    5.2367    0.0000 C   0  0  0  0  0  0  0  0  0  0  0  0
   -1.3306    3.7367    0.0000 C   0  0  0  0  0  0  0  0  0  0  0  0
   -2.6238    2.9766    0.0000 F   0  0  0  0  0  0  0  0  0  0  0  0
   -0.0611    7.4968    0.0000 C   0  0  0  0  0  0  0  0  0  0  0  0
   -1.3659    8.2366    0.0000 F   0  0  0  0  0  0  0  0  0  0  0  0
    1.4181    7.2479    0.0000 F   0  0  0  0  0  0  0  0  0  0  0  0
    0.4409    8.9103    0.0000 F   0  0  0  0  0  0  0  0  0  0  0  0
    5.3988   -7.4566    0.0000 N   0  0  0  0  0  0  0  0  0  0  0  0
    4.2908   -8.4677    0.0000 C   0  0  0  0  0  0  0  0  0  0  0  0
  1  2  1  0  0  0  0
  2  3  1  0  0  0  0
  3  4  2  0  0  0  0
  4  5  1  0  0  0  0
  5  6  1  0  0  0  0
  2  6  2  0  0  0  0
  6  7  1  0  0  0  0
  7  8  2  0  0  0  0
  8  9  1  0  0  0  0
  9 10  2  0  0  0  0
 10 11  1  0  0  0  0
 11 12  1  0  0  0  0
 12 13  1  0  0  0  0
 13 14  1  0  0  0  0
 14 15  1  0  0  0  0
 15 16  1  0  0  0  0
 16 17  1  0  0  0  0
 17 18  1  0  0  0  0
 18 19  1  0  0  0  0
 17 19  1  0  0  0  0
 19 20  1  0  0  0  0
 15 20  1  0  0  0  0
 19 21  1  0  0  0  0
 21 22  2  0  0  0  0
 22 23  1  0  0  0  0
 23 24  2  0  0  0  0
 24 25  1  0  0  0  0
 25 26  2  0  0  0  0
 21 26  1  0  0  0  0
 26 27  1  0  0  0  0
 24 28  1  0  0  0  0
 28 29  1  0  0  0  0
 28 30  1  0  0  0  0
 28 31  1  0  0  0  0
 10 32  1  0  0  0  0
  7 32  1  0  0  0  0
 32 33  1  0  0  0  0
M  END
> <chemblId>
CHEMBL1081023

> <bioactivity__type>
Ki

> <units>
nM

> <value>
441.07500000000005

$$$$

  CDK     11271518242D 0   0.00000     0.00000     0

 33 38  0  0  0  0              1 V2000 
    3.9931  -14.0024    0.0000 C   0  0  0  0  0  0  0  0  0  0  0  0
    4.8666  -12.7830    0.0000 C   0  0  0  0  0  0  0  0  0  0  0  0
    4.2474  -11.4168    0.0000 C   0  0  0  0  0  0  0  0  0  0  0  0
    5.1210  -10.1974    0.0000 C   0  0  0  0  0  0  0  0  0  0  0  0
    6.6138  -10.3442    0.0000 C   0  0  0  0  0  0  0  0  0  0  0  0
    7.4873   -9.1249    0.0000 C   0  0  0  0  0  0  0  0  0  0  0  0
    8.9801   -9.2717    0.0000 C   0  0  0  0  0  0  0  0  0  0  0  0
    9.5994  -10.6379    0.0000 C   0  0  0  0  0  0  0  0  0  0  0  0
    8.7258  -11.8573    0.0000 C   0  0  0  0  0  0  0  0  0  0  0  0
    7.2330  -11.7105    0.0000 C   0  0  0  0  0  0  0  0  0  0  0  0
    6.3594  -12.9298    0.0000 N   0  0  0  0  0  0  0  0  0  0  0  0
    6.8681   -7.7586    0.0000 C   0  0  0  0  0  0  0  0  0  0  0  0
    7.6094   -6.4546    0.0000 N   0  0  0  0  0  0  0  0  0  0  0  0
    6.5983   -5.3466    0.0000 N   0  0  0  0  0  0  0  0  0  0  0  0
    5.2321   -5.9659    0.0000 C   0  0  0  0  0  0  0  0  0  0  0  0
    3.9281   -5.2246    0.0000 S   0  0  0  0  0  0  0  0  0  0  0  0
    3.9180   -3.7246    0.0000 C   0  0  0  0  0  0  0  0  0  0  0  0
    2.6140   -2.9833    0.0000 C   0  0  0  0  0  0  0  0  0  0  0  0
    2.6040   -1.4833    0.0000 C   0  0  0  0  0  0  0  0  0  0  0  0
    1.3000   -0.7420    0.0000 N   0  0  0  0  0  0  0  0  0  0  0  0
    0.0040   -1.5030    0.0000 C   0  0  0  0  0  0  0  0  0  0  0  0
   -1.2720   -0.7470    0.0000 C   0  0  0  0  0  0  0  0  0  0  0  0
   -1.3100    0.7360    0.0000 C   0  0  0  0  0  0  0  0  0  0  0  0
   -0.0140    1.4970    0.0000 C   0  0  0  0  0  0  0  0  0  0  0  0
    1.2910    0.7580    0.0000 C   0  0  0  0  0  0  0  0  0  0  0  0
   -0.0258    2.9970    0.0000 C   0  0  0  0  0  0  0  0  0  0  0  0
    1.2673    3.7571    0.0000 C   0  0  0  0  0  0  0  0  0  0  0  0
    1.2556    5.2571    0.0000 C   0  0  0  0  0  0  0  0  0  0  0  0
   -0.0493    5.9969    0.0000 C   0  0  0  0  0  0  0  0  0  0  0  0
   -1.3424    5.2367    0.0000 C   0  0  0  0  0  0  0  0  0  0  0  0
   -1.3306    3.7367    0.0000 C   0  0  0  0  0  0  0  0  0  0  0  0
    5.3988   -7.4566    0.0000 N   0  0  0  0  0  0  0  0  0  0  0  0
    4.2908   -8.4677    0.0000 C   0  0  0  0  0  0  0  0  0  0  0  0
  1  2  1  0  0  0  0
  2  3  2  0  0  0  0
  3  4  1  0  0  0  0
  4  5  2  0  0  0  0
  5  6  1  0  0  0  0
  6  7  2  0  0  0  0
  7  8  1  0  0  0  0
  8  9  2  0  0  0  0
  9 10  1  0  0  0  0
  5 10  1  0  0  0  0
 10 11  2  0  0  0  0
  2 11  1  0  0  0  0
  6 12  1  0  0  0  0
 12 13  2  0  0  0  0
 13 14  1  0  0  0  0
 14 15  2  0  0  0  0
 15 16  1  0  0  0  0
 16 17  1  0  0  0  0
 17 18  1  0  0  0  0
 18 19  1  0  0  0  0
 19 20  1  0  0  0  0
 20 21  1  0  0  0  0
 21 22  1  0  0  0  0
 22 23  1  0  0  0  0
 23 24  1  0  0  0  0
 22 24  1  0  0  0  0
 24 25  1  0  0  0  0
 20 25  1  0  0  0  0
 24 26  1  0  0  0  0
 26 27  2  0  0  0  0
 27 28  1  0  0  0  0
 28 29  2  0  0  0  0
 29 30  1  0  0  0  0
 30 31  2  0  0  0  0
 26 31  1  0  0  0  0
 15 32  1  0  0  0  0
 12 32  1  0  0  0  0
 32 33  1  0  0  0  0
M  END
> <chemblId>
CHEMBL1081203

> <bioactivity__type>
Ki

> <units>
nM

> <value>
179.01

$$$$

  CDK     11271518242D 0   0.00000     0.00000     0

 35 40  0  0  0  0              1 V2000 
    3.9931  -14.0024    0.0000 C   0  0  0  0  0  0  0  0  0  0  0  0
    4.8666  -12.7830    0.0000 C   0  0  0  0  0  0  0  0  0  0  0  0
    4.2474  -11.4168    0.0000 C   0  0  0  0  0  0  0  0  0  0  0  0
    5.1210  -10.1974    0.0000 C   0  0  0  0  0  0  0  0  0  0  0  0
    6.6138  -10.3442    0.0000 C   0  0  0  0  0  0  0  0  0  0  0  0
    7.4873   -9.1249    0.0000 C   0  0  0  0  0  0  0  0  0  0  0  0
    8.9801   -9.2717    0.0000 C   0  0  0  0  0  0  0  0  0  0  0  0
    9.5994  -10.6379    0.0000 C   0  0  0  0  0  0  0  0  0  0  0  0
    8.7258  -11.8573    0.0000 C   0  0  0  0  0  0  0  0  0  0  0  0
    7.2330  -11.7105    0.0000 C   0  0  0  0  0  0  0  0  0  0  0  0
    6.3594  -12.9298    0.0000 N   0  0  0  0  0  0  0  0  0  0  0  0
    6.8681   -7.7586    0.0000 C   0  0  0  0  0  0  0  0  0  0  0  0
    7.6094   -6.4546    0.0000 N   0  0  0  0  0  0  0  0  0  0  0  0
    6.5983   -5.3466    0.0000 N   0  0  0  0  0  0  0  0  0  0  0  0
    5.2321   -5.9659    0.0000 C   0  0  0  0  0  0  0  0  0  0  0  0
    3.9281   -5.2246    0.0000 S   0  0  0  0  0  0  0  0  0  0  0  0
    3.9180   -3.7246    0.0000 C   0  0  0  0  0  0  0  0  0  0  0  0
    2.6140   -2.9833    0.0000 C   0  0  0  0  0  0  0  0  0  0  0  0
    2.6040   -1.4833    0.0000 C   0  0  0  0  0  0  0  0  0  0  0  0
    1.3000   -0.7420    0.0000 N   0  0  0  0  0  0  0  0  0  0  0  0
    0.0040   -1.5030    0.0000 C   0  0  0  0  0  0  0  0  0  0  0  0
   -1.2720   -0.7470    0.0000 C   0  0  0  0  0  0  0  0  0  0  0  0
   -1.3100    0.7360    0.0000 C   0  0  0  0  0  0  0  0  0  0  0  0
   -0.0140    1.4970    0.0000 C   0  0  0  0  0  0  0  0  0  0  0  0
    1.2910    0.7580    0.0000 C   0  0  0  0  0  0  0  0  0  0  0  0
   -0.0258    2.9970    0.0000 C   0  0  0  0  0  0  0  0  0  0  0  0
    1.2673    3.7571    0.0000 C   0  0  0  0  0  0  0  0  0  0  0  0
    1.2556    5.2571    0.0000 C   0  0  0  0  0  0  0  0  0  0  0  0
   -0.0493    5.9969    0.0000 C   0  0  0  0  0  0  0  0  0  0  0  0
   -0.0611    7.4968    0.0000 Cl  0  0  0  0  0  0  0  0  0  0  0  0
   -1.3424    5.2367    0.0000 C   0  0  0  0  0  0  0  0  0  0  0  0
   -2.6473    5.9765    0.0000 Cl  0  0  0  0  0  0  0  0  0  0  0  0
   -1.3306    3.7367    0.0000 C   0  0  0  0  0  0  0  0  0  0  0  0
    5.3988   -7.4566    0.0000 N   0  0  0  0  0  0  0  0  0  0  0  0
    4.2908   -8.4677    0.0000 C   0  0  0  0  0  0  0  0  0  0  0  0
  1  2  1  0  0  0  0
  2  3  2  0  0  0  0
  3  4  1  0  0  0  0
  4  5  2  0  0  0  0
  5  6  1  0  0  0  0
  6  7  2  0  0  0  0
  7  8  1  0  0  0  0
  8  9  2  0  0  0  0
  9 10  1  0  0  0  0
  5 10  1  0  0  0  0
 10 11  2  0  0  0  0
  2 11  1  0  0  0  0
  6 12  1  0  0  0  0
 12 13  2  0  0  0  0
 13 14  1  0  0  0  0
 14 15  2  0  0  0  0
 15 16  1  0  0  0  0
 16 17  1  0  0  0  0
 17 18  1  0  0  0  0
 18 19  1  0  0  0  0
 19 20  1  0  0  0  0
 20 21  1  0  0  0  0
 21 22  1  0  0  0  0
 22 23  1  0  0  0  0
 23 24  1  0  0  0  0
 22 24  1  0  0  0  0
 24 25  1  0  0  0  0
 20 25  1  0  0  0  0
 24 26  1  0  0  0  0
 26 27  2  0  0  0  0
 27 28  1  0  0  0  0
 28 29  2  0  0  0  0
 29 30  1  0  0  0  0
 29 31  1  0  0  0  0
 31 32  1  0  0  0  0
 31 33  2  0  0  0  0
 26 33  1  0  0  0  0
 15 34  1  0  0  0  0
 12 34  1  0  0  0  0
 34 35  1  0  0  0  0
M  END
> <chemblId>
CHEMBL1081237

> <bioactivity__type>
Ki

> <units>
nM

> <value>
1258.93

$$$$

  CDK     11271518242D 0   0.00000     0.00000     0

 23 25  0  0  0  0              1 V2000 
   -2.5981   -5.7760    0.0000 Cl  0  0  0  0  0  0  0  0  0  0  0  0
   -1.2990   -5.0260    0.0000 C   0  0  0  0  0  0  0  0  0  0  0  0
   -0.0000   -5.7760    0.0000 C   0  0  0  0  0  0  0  0  0  0  0  0
    1.2990   -5.0260    0.0000 C   0  0  0  0  0  0  0  0  0  0  0  0
    2.5981   -5.7760    0.0000 Cl  0  0  0  0  0  0  0  0  0  0  0  0
    1.2990   -3.5260    0.0000 C   0  0  0  0  0  0  0  0  0  0  0  0
   -0.0000   -2.7760    0.0000 C   0  0  0  0  0  0  0  0  0  0  0  0
   -1.2990   -3.5260    0.0000 C   0  0  0  0  0  0  0  0  0  0  0  0
    0.0000   -1.2760    0.0000 N   0  0  0  0  0  0  0  0  0  0  0  0
   -1.2130   -0.3940    0.0000 C   0  0  0  0  0  0  0  0  0  0  0  0
   -0.7500    1.0320    0.0000 C   0  0  0  0  0  0  0  0  0  0  0  0
    0.7500    1.0320    0.0000 N   0  0  0  0  0  0  0  0  0  0  0  0
    1.6318    2.2454    0.0000 C   0  0  0  0  0  0  0  0  0  0  0  0
    1.0218    3.6158    0.0000 C   0  0  0  0  0  0  0  0  0  0  0  0
    1.9037    4.8292    0.0000 N   0  0  0  0  0  0  0  0  0  0  0  0
    3.3795    4.5613    0.0000 C   0  0  0  0  0  0  0  0  0  0  0  0
    4.5092    5.5480    0.0000 C   0  0  0  0  0  0  0  0  0  0  0  0
    4.4421    7.0465    0.0000 C   0  0  0  0  0  0  0  0  0  0  0  0
    3.2287    7.9283    0.0000 C   0  0  0  0  0  0  0  0  0  0  0  0
    1.7827    7.5294    0.0000 C   0  0  0  0  0  0  0  0  0  0  0  0
    1.1930    6.1502    0.0000 C   0  0  0  0  0  0  0  0  0  0  0  0
    1.2130   -0.3940    0.0000 C   0  0  0  0  0  0  0  0  0  0  0  0
    2.6396   -0.8574    0.0000 O   0  0  0  0  0  0  0  0  0  0  0  0
  1  2  1  0  0  0  0
  2  3  2  0  0  0  0
  3  4  1  0  0  0  0
  4  5  1  0  0  0  0
  4  6  2  0  0  0  0
  6  7  1  0  0  0  0
  7  8  2  0  0  0  0
  2  8  1  0  0  0  0
  7  9  1  0  0  0  0
  9 10  1  0  0  0  0
 10 11  1  0  0  0  0
 11 12  1  0  0  0  0
 12 13  1  0  0  0  0
 13 14  1  0  0  0  0
 14 15  1  0  0  0  0
 15 16  1  0  0  0  0
 16 17  1  0  0  0  0
 17 18  1  0  0  0  0
 18 19  1  0  0  0  0
 19 20  1  0  0  0  0
 20 21  1  0  0  0  0
 15 21  1  0  0  0  0
 12 22  1  0  0  0  0
  9 22  1  0  0  0  0
 22 23  2  0  0  0  0
M  END
> <chemblId>
CHEMBL1081309

> <bioactivity__type>
Ki

> <units>
nM

> <value>
0.631

$$$$

  CDK     11271518242D 0   0.00000     0.00000     0

 22 24  0  0  0  0              1 V2000 
   -2.5981   -5.7760    0.0000 C   0  0  0  0  0  0  0  0  0  0  0  0
   -1.2990   -5.0260    0.0000 C   0  0  0  0  0  0  0  0  0  0  0  0
   -0.0000   -5.7760    0.0000 C   0  0  0  0  0  0  0  0  0  0  0  0
    1.2990   -5.0260    0.0000 C   0  0  0  0  0  0  0  0  0  0  0  0
    1.2990   -3.5260    0.0000 C   0  0  0  0  0  0  0  0  0  0  0  0
   -0.0000   -2.7760    0.0000 C   0  0  0  0  0  0  0  0  0  0  0  0
   -1.2990   -3.5260    0.0000 C   0  0  0  0  0  0  0  0  0  0  0  0
    0.0000   -1.2760    0.0000 N   0  0  0  0  0  0  0  0  0  0  0  0
   -1.2130   -0.3940    0.0000 C   0  0  0  0  0  0  0  0  0  0  0  0
   -0.7500    1.0320    0.0000 C   0  0  0  0  0  0  0  0  0  0  0  0
    0.7500    1.0320    0.0000 N   0  0  0  0  0  0  0  0  0  0  0  0
    1.6318    2.2454    0.0000 C   0  0  0  0  0  0  0  0  0  0  0  0
    1.0218    3.6158    0.0000 C   0  0  0  0  0  0  0  0  0  0  0  0
    1.9037    4.8292    0.0000 N   0  0  0  0  0  0  0  0  0  0  0  0
    3.3795    4.5613    0.0000 C   0  0  0  0  0  0  0  0  0  0  0  0
    4.5092    5.5480    0.0000 C   0  0  0  0  0  0  0  0  0  0  0  0
    4.4421    7.0465    0.0000 C   0  0  0  0  0  0  0  0  0  0  0  0
    3.2287    7.9283    0.0000 C   0  0  0  0  0  0  0  0  0  0  0  0
    1.7827    7.5294    0.0000 C   0  0  0  0  0  0  0  0  0  0  0  0
    1.1930    6.1502    0.0000 C   0  0  0  0  0  0  0  0  0  0  0  0
    1.2130   -0.3940    0.0000 C   0  0  0  0  0  0  0  0  0  0  0  0
    2.6396   -0.8574    0.0000 O   0  0  0  0  0  0  0  0  0  0  0  0
  1  2  1  0  0  0  0
  2  3  2  0  0  0  0
  3  4  1  0  0  0  0
  4  5  2  0  0  0  0
  5  6  1  0  0  0  0
  6  7  2  0  0  0  0
  2  7  1  0  0  0  0
  6  8  1  0  0  0  0
  8  9  1  0  0  0  0
  9 10  1  0  0  0  0
 10 11  1  0  0  0  0
 11 12  1  0  0  0  0
 12 13  1  0  0  0  0
 13 14  1  0  0  0  0
 14 15  1  0  0  0  0
 15 16  1  0  0  0  0
 16 17  1  0  0  0  0
 17 18  1  0  0  0  0
 18 19  1  0  0  0  0
 19 20  1  0  0  0  0
 14 20  1  0  0  0  0
 11 21  1  0  0  0  0
  8 21  1  0  0  0  0
 21 22  2  0  0  0  0
M  END
> <chemblId>
CHEMBL1081311

> <bioactivity__type>
Ki

> <units>
nM

> <value>
25.12

$$$$

  CDK     11271518242D 0   0.00000     0.00000     0

 37 42  0  0  0  0              1 V2000 
    3.9931  -14.0024    0.0000 C   0  0  0  0  0  0  0  0  0  0  0  0
    4.8666  -12.7830    0.0000 C   0  0  0  0  0  0  0  0  0  0  0  0
    4.2474  -11.4168    0.0000 C   0  0  0  0  0  0  0  0  0  0  0  0
    5.1210  -10.1974    0.0000 C   0  0  0  0  0  0  0  0  0  0  0  0
    6.6138  -10.3442    0.0000 C   0  0  0  0  0  0  0  0  0  0  0  0
    7.4873   -9.1249    0.0000 C   0  0  0  0  0  0  0  0  0  0  0  0
    8.9801   -9.2717    0.0000 C   0  0  0  0  0  0  0  0  0  0  0  0
    9.5994  -10.6379    0.0000 C   0  0  0  0  0  0  0  0  0  0  0  0
    8.7258  -11.8573    0.0000 C   0  0  0  0  0  0  0  0  0  0  0  0
    7.2330  -11.7105    0.0000 C   0  0  0  0  0  0  0  0  0  0  0  0
    6.3594  -12.9298    0.0000 N   0  0  0  0  0  0  0  0  0  0  0  0
    6.8681   -7.7586    0.0000 C   0  0  0  0  0  0  0  0  0  0  0  0
    7.6094   -6.4546    0.0000 N   0  0  0  0  0  0  0  0  0  0  0  0
    6.5983   -5.3466    0.0000 N   0  0  0  0  0  0  0  0  0  0  0  0
    5.2321   -5.9659    0.0000 C   0  0  0  0  0  0  0  0  0  0  0  0
    3.9281   -5.2246    0.0000 S   0  0  0  0  0  0  0  0  0  0  0  0
    3.9180   -3.7246    0.0000 C   0  0  0  0  0  0  0  0  0  0  0  0
    2.6140   -2.9833    0.0000 C   0  0  0  0  0  0  0  0  0  0  0  0
    2.6040   -1.4833    0.0000 C   0  0  0  0  0  0  0  0  0  0  0  0
    1.3000   -0.7420    0.0000 N   0  0  0  0  0  0  0  0  0  0  0  0
    0.0040   -1.5030    0.0000 C   0  0  0  0  0  0  0  0  0  0  0  0
   -1.2720   -0.7470    0.0000 C   0  0  0  0  0  0  0  0  0  0  0  0
   -1.3100    0.7360    0.0000 C   0  0  0  0  0  0  0  0  0  0  0  0
   -0.0140    1.4970    0.0000 C   0  0  0  0  0  0  0  0  0  0  0  0
    1.2910    0.7580    0.0000 C   0  0  0  0  0  0  0  0  0  0  0  0
   -0.0258    2.9970    0.0000 C   0  0  0  0  0  0  0  0  0  0  0  0
    1.2673    3.7571    0.0000 C   0  0  0  0  0  0  0  0  0  0  0  0
    1.2556    5.2571    0.0000 C   0  0  0  0  0  0  0  0  0  0  0  0
   -0.0493    5.9969    0.0000 C   0  0  0  0  0  0  0  0  0  0  0  0
   -1.3424    5.2367    0.0000 C   0  0  0  0  0  0  0  0  0  0  0  0
   -1.3306    3.7367    0.0000 C   0  0  0  0  0  0  0  0  0  0  0  0
   -0.0611    7.4968    0.0000 C   0  0  0  0  0  0  0  0  0  0  0  0
   -1.3659    8.2366    0.0000 C   0  0  0  0  0  0  0  0  0  0  0  0
    1.4181    7.2479    0.0000 C   0  0  0  0  0  0  0  0  0  0  0  0
    0.4409    8.9103    0.0000 C   0  0  0  0  0  0  0  0  0  0  0  0
    5.3988   -7.4566    0.0000 N   0  0  0  0  0  0  0  0  0  0  0  0
    4.2908   -8.4677    0.0000 C   0  0  0  0  0  0  0  0  0  0  0  0
  1  2  1  0  0  0  0
  2  3  2  0  0  0  0
  3  4  1  0  0  0  0
  4  5  2  0  0  0  0
  5  6  1  0  0  0  0
  6  7  2  0  0  0  0
  7  8  1  0  0  0  0
  8  9  2  0  0  0  0
  9 10  1  0  0  0  0
  5 10  1  0  0  0  0
 10 11  2  0  0  0  0
  2 11  1  0  0  0  0
  6 12  1  0  0  0  0
 12 13  2  0  0  0  0
 13 14  1  0  0  0  0
 14 15  2  0  0  0  0
 15 16  1  0  0  0  0
 16 17  1  0  0  0  0
 17 18  1  0  0  0  0
 18 19  1  0  0  0  0
 19 20  1  0  0  0  0
 20 21  1  0  0  0  0
 21 22  1  0  0  0  0
 22 23  1  0  0  0  0
 23 24  1  0  0  0  0
 22 24  1  0  0  0  0
 24 25  1  0  0  0  0
 20 25  1  0  0  0  0
 24 26  1  0  0  0  0
 26 27  2  0  0  0  0
 27 28  1  0  0  0  0
 28 29  2  0  0  0  0
 29 30  1  0  0  0  0
 30 31  2  0  0  0  0
 26 31  1  0  0  0  0
 29 32  1  0  0  0  0
 32 33  1  0  0  0  0
 32 34  1  0  0  0  0
 32 35  1  0  0  0  0
 15 36  1  0  0  0  0
 12 36  1  0  0  0  0
 36 37  1  0  0  0  0
M  END
> <chemblId>
CHEMBL1081401

> <bioactivity__type>
Ki

> <units>
nM

> <value>
794.33

$$$$

  CDK     11271518242D 0   0.00000     0.00000     0

 34 38  0  0  0  0              1 V2000 
   -6.4357   -5.2842    0.0000 C   0  0  0  0  0  0  0  0  0  0  0  0
   -6.4465   -3.7842    0.0000 O   0  0  0  0  0  0  0  0  0  0  0  0
   -5.1529   -3.0249    0.0000 C   0  0  0  0  0  0  0  0  0  0  0  0
   -3.8485   -3.7656    0.0000 C   0  0  0  0  0  0  0  0  0  0  0  0
   -2.5549   -3.0063    0.0000 C   0  0  0  0  0  0  0  0  0  0  0  0
   -2.5656   -1.5063    0.0000 C   0  0  0  0  0  0  0  0  0  0  0  0
   -3.8700   -0.7656    0.0000 C   0  0  0  0  0  0  0  0  0  0  0  0
   -5.1636   -1.5249    0.0000 C   0  0  0  0  0  0  0  0  0  0  0  0
   -6.4680   -0.7843    0.0000 C   0  0  0  0  0  0  0  0  0  0  0  0
   -7.7616   -1.5436    0.0000 F   0  0  0  0  0  0  0  0  0  0  0  0
   -5.5121    0.3717    0.0000 F   0  0  0  0  0  0  0  0  0  0  0  0
   -7.4404    0.3578    0.0000 F   0  0  0  0  0  0  0  0  0  0  0  0
   -1.2720   -0.7470    0.0000 C   0  0  0  0  0  0  0  0  0  0  0  0
   -1.3100    0.7360    0.0000 C   0  0  0  0  0  0  0  0  0  0  0  0
   -0.0140    1.4970    0.0000 C   0  0  0  0  0  0  0  0  0  0  0  0
    1.2910    0.7580    0.0000 C   0  0  0  0  0  0  0  0  0  0  0  0
    1.3000   -0.7420    0.0000 N   0  0  0  0  0  0  0  0  0  0  0  0
    2.6040   -1.4833    0.0000 C   0  0  0  0  0  0  0  0  0  0  0  0
    3.8980   -0.7247    0.0000 C   0  0  0  0  0  0  0  0  0  0  0  0
    5.2020   -1.4660    0.0000 C   0  0  0  0  0  0  0  0  0  0  0  0
    6.4960   -0.7073    0.0000 S   0  0  0  0  0  0  0  0  0  0  0  0
    7.8001   -1.4486    0.0000 C   0  0  0  0  0  0  0  0  0  0  0  0
    7.9668   -2.9393    0.0000 N   0  0  0  0  0  0  0  0  0  0  0  0
    9.4361   -3.2414    0.0000 N   0  0  0  0  0  0  0  0  0  0  0  0
   10.1774   -1.9374    0.0000 C   0  0  0  0  0  0  0  0  0  0  0  0
   11.6681   -1.7706    0.0000 C   0  0  0  0  0  0  0  0  0  0  0  0
   12.6792   -2.8786    0.0000 O   0  0  0  0  0  0  0  0  0  0  0  0
   14.0454   -2.2594    0.0000 C   0  0  0  0  0  0  0  0  0  0  0  0
   13.8787   -0.7687    0.0000 N   0  0  0  0  0  0  0  0  0  0  0  0
   12.4094   -0.4666    0.0000 C   0  0  0  0  0  0  0  0  0  0  0  0
   11.7902    0.8996    0.0000 C   0  0  0  0  0  0  0  0  0  0  0  0
    9.1663   -0.8294    0.0000 N   0  0  0  0  0  0  0  0  0  0  0  0
    9.4683    0.6399    0.0000 C   0  0  0  0  0  0  0  0  0  0  0  0
    0.0040   -1.5030    0.0000 C   0  0  0  0  0  0  0  0  0  0  0  0
  1  2  1  0  0  0  0
  2  3  1  0  0  0  0
  3  4  2  0  0  0  0
  4  5  1  0  0  0  0
  5  6  2  0  0  0  0
  6  7  1  0  0  0  0
  7  8  2  0  0  0  0
  3  8  1  0  0  0  0
  8  9  1  0  0  0  0
  9 10  1  0  0  0  0
  9 11  1  0  0  0  0
  9 12  1  0  0  0  0
  6 13  1  0  0  0  0
 13 14  1  0  0  0  0
 14 15  1  0  0  0  0
 13 15  1  0  0  0  0
 15 16  1  0  0  0  0
 16 17  1  0  0  0  0
 17 18  1  0  0  0  0
 18 19  1  0  0  0  0
 19 20  1  0  0  0  0
 20 21  1  0  0  0  0
 21 22  1  0  0  0  0
 22 23  2  0  0  0  0
 23 24  1  0  0  0  0
 24 25  2  0  0  0  0
 25 26  1  0  0  0  0
 26 27  1  0  0  0  0
 27 28  1  0  0  0  0
 28 29  2  0  0  0  0
 29 30  1  0  0  0  0
 26 30  2  0  0  0  0
 30 31  1  0  0  0  0
 25 32  1  0  0  0  0
 22 32  1  0  0  0  0
 32 33  1  0  0  0  0
 17 34  1  0  0  0  0
 13 34  1  0  0  0  0
M  END
> <chemblId>
CHEMBL1081408

> <bioactivity__type>
Ki

> <units>
nM

> <value>
204.84

$$$$

  CDK     11271518242D 0   0.00000     0.00000     0

 29 32  0  0  0  0              1 V2000 
   11.6010    2.5981    0.0000 C   0  0  0  0  0  0  0  0  0  0  0  0
   10.8510    1.2990    0.0000 C   0  0  0  0  0  0  0  0  0  0  0  0
   10.5905   -0.1782    0.0000 C   0  0  0  0  0  0  0  0  0  0  0  0
   12.2605    0.7860    0.0000 O   0  0  0  0  0  0  0  0  0  0  0  0
    9.3510    1.2990    0.0000 C   0  0  0  0  0  0  0  0  0  0  0  0
    8.6010    2.5981    0.0000 C   0  0  0  0  0  0  0  0  0  0  0  0
    7.1010    2.5981    0.0000 C   0  0  0  0  0  0  0  0  0  0  0  0
    6.3510    1.2990    0.0000 C   0  0  0  0  0  0  0  0  0  0  0  0
    4.8510    1.2990    0.0000 C   0  0  0  0  0  0  0  0  0  0  0  0
    4.1010    0.0000    0.0000 S   0  0  0  0  0  0  0  0  0  0  0  0
    2.6010    0.0000    0.0000 C   0  0  0  0  0  0  0  0  0  0  0  0
    1.7190    1.2130    0.0000 N   0  0  0  0  0  0  0  0  0  0  0  0
    0.2920    0.7500    0.0000 C   0  0  0  0  0  0  0  0  0  0  0  0
   -1.0060    1.5000    0.0000 C   0  0  0  0  0  0  0  0  0  0  0  0
   -2.3060    0.7500    0.0000 C   0  0  0  0  0  0  0  0  0  0  0  0
   -2.3060   -0.7500    0.0000 C   0  0  0  0  0  0  0  0  0  0  0  0
   -1.0060   -1.5000    0.0000 C   0  0  0  0  0  0  0  0  0  0  0  0
    0.2920   -0.7500    0.0000 C   0  0  0  0  0  0  0  0  0  0  0  0
    1.7190   -1.2130    0.0000 N   0  0  0  0  0  0  0  0  0  0  0  0
    2.1826   -2.6396    0.0000 C   0  0  0  0  0  0  0  0  0  0  0  0
    1.1789   -3.7543    0.0000 C   0  0  0  0  0  0  0  0  0  0  0  0
   -0.2883   -3.4425    0.0000 C   0  0  0  0  0  0  0  0  0  0  0  0
   -1.2920   -4.5572    0.0000 C   0  0  0  0  0  0  0  0  0  0  0  0
   -0.8285   -5.9838    0.0000 C   0  0  0  0  0  0  0  0  0  0  0  0
   -1.8321   -7.0985    0.0000 Cl  0  0  0  0  0  0  0  0  0  0  0  0
    0.6388   -6.2956    0.0000 C   0  0  0  0  0  0  0  0  0  0  0  0
    1.6424   -5.1809    0.0000 C   0  0  0  0  0  0  0  0  0  0  0  0
    7.1010   -0.0000    0.0000 C   0  0  0  0  0  0  0  0  0  0  0  0
    8.6010   -0.0000    0.0000 C   0  0  0  0  0  0  0  0  0  0  0  0
  1  2  1  0  0  0  0
  2  3  1  0  0  0  0
  2  4  1  0  0  0  0
  2  5  1  0  0  0  0
  5  6  2  0  0  0  0
  6  7  1  0  0  0  0
  7  8  2  0  0  0  0
  8  9  1  0  0  0  0
  9 10  1  0  0  0  0
 10 11  1  0  0  0  0
 11 12  2  0  0  0  0
 12 13  1  0  0  0  0
 13 14  2  0  0  0  0
 14 15  1  0  0  0  0
 15 16  2  0  0  0  0
 16 17  1  0  0  0  0
 17 18  2  0  0  0  0
 13 18  1  0  0  0  0
 18 19  1  0  0  0  0
 11 19  1  0  0  0  0
 19 20  1  0  0  0  0
 20 21  1  0  0  0  0
 21 22  2  0  0  0  0
 22 23  1  0  0  0  0
 23 24  2  0  0  0  0
 24 25  1  0  0  0  0
 24 26  1  0  0  0  0
 26 27  2  0  0  0  0
 21 27  1  0  0  0  0
  8 28  1  0  0  0  0
 28 29  2  0  0  0  0
  5 29  1  0  0  0  0
M  END
> <chemblId>
CHEMBL108146

> <bioactivity__type>
Ki

> <units>
nM

> <value>
140.0

$$$$

  CDK     11271518242D 0   0.00000     0.00000     0

 23 25  0  0  0  0              1 V2000 
   -2.5981   -7.2760    0.0000 C   0  0  0  0  0  0  0  0  0  0  0  0
   -2.5981   -5.7760    0.0000 O   0  0  0  0  0  0  0  0  0  0  0  0
   -1.2990   -5.0260    0.0000 C   0  0  0  0  0  0  0  0  0  0  0  0
   -0.0000   -5.7760    0.0000 C   0  0  0  0  0  0  0  0  0  0  0  0
    1.2990   -5.0260    0.0000 C   0  0  0  0  0  0  0  0  0  0  0  0
    1.2990   -3.5260    0.0000 C   0  0  0  0  0  0  0  0  0  0  0  0
   -0.0000   -2.7760    0.0000 C   0  0  0  0  0  0  0  0  0  0  0  0
   -1.2990   -3.5260    0.0000 C   0  0  0  0  0  0  0  0  0  0  0  0
    0.0000   -1.2760    0.0000 N   0  0  0  0  0  0  0  0  0  0  0  0
   -1.2130   -0.3940    0.0000 C   0  0  0  0  0  0  0  0  0  0  0  0
   -0.7500    1.0320    0.0000 C   0  0  0  0  0  0  0  0  0  0  0  0
    0.7500    1.0320    0.0000 N   0  0  0  0  0  0  0  0  0  0  0  0
    1.6318    2.2454    0.0000 C   0  0  0  0  0  0  0  0  0  0  0  0
    1.0218    3.6158    0.0000 C   0  0  0  0  0  0  0  0  0  0  0  0
    1.9037    4.8292    0.0000 N   0  0  0  0  0  0  0  0  0  0  0  0
    3.3795    4.5613    0.0000 C   0  0  0  0  0  0  0  0  0  0  0  0
    4.5092    5.5480    0.0000 C   0  0  0  0  0  0  0  0  0  0  0  0
    4.4421    7.0465    0.0000 C   0  0  0  0  0  0  0  0  0  0  0  0
    3.2287    7.9283    0.0000 C   0  0  0  0  0  0  0  0  0  0  0  0
    1.7827    7.5294    0.0000 C   0  0  0  0  0  0  0  0  0  0  0  0
    1.1930    6.1502    0.0000 C   0  0  0  0  0  0  0  0  0  0  0  0
    1.2130   -0.3940    0.0000 C   0  0  0  0  0  0  0  0  0  0  0  0
    2.6396   -0.8574    0.0000 O   0  0  0  0  0  0  0  0  0  0  0  0
  1  2  1  0  0  0  0
  2  3  1  0  0  0  0
  3  4  2  0  0  0  0
  4  5  1  0  0  0  0
  5  6  2  0  0  0  0
  6  7  1  0  0  0  0
  7  8  2  0  0  0  0
  3  8  1  0  0  0  0
  7  9  1  0  0  0  0
  9 10  1  0  0  0  0
 10 11  1  0  0  0  0
 11 12  1  0  0  0  0
 12 13  1  0  0  0  0
 13 14  1  0  0  0  0
 14 15  1  0  0  0  0
 15 16  1  0  0  0  0
 16 17  1  0  0  0  0
 17 18  1  0  0  0  0
 18 19  1  0  0  0  0
 19 20  1  0  0  0  0
 20 21  1  0  0  0  0
 15 21  1  0  0  0  0
 12 22  1  0  0  0  0
  9 22  1  0  0  0  0
 22 23  2  0  0  0  0
M  END
> <chemblId>
CHEMBL1081487

> <bioactivity__type>
Ki

> <units>
nM

> <value>
39.81

$$$$

  CDK     11271518242D 0   0.00000     0.00000     0

 25 27  0  0  0  0              1 V2000 
   -2.5981   -7.2760    0.0000 F   0  0  0  0  0  0  0  0  0  0  0  0
   -2.5981   -5.7760    0.0000 C   0  0  0  0  0  0  0  0  0  0  0  0
   -3.1111   -4.3665    0.0000 F   0  0  0  0  0  0  0  0  0  0  0  0
   -4.0753   -6.0365    0.0000 F   0  0  0  0  0  0  0  0  0  0  0  0
   -1.2990   -5.0260    0.0000 C   0  0  0  0  0  0  0  0  0  0  0  0
   -0.0000   -5.7760    0.0000 C   0  0  0  0  0  0  0  0  0  0  0  0
    1.2990   -5.0260    0.0000 C   0  0  0  0  0  0  0  0  0  0  0  0
    1.2990   -3.5260    0.0000 C   0  0  0  0  0  0  0  0  0  0  0  0
   -0.0000   -2.7760    0.0000 C   0  0  0  0  0  0  0  0  0  0  0  0
   -1.2990   -3.5260    0.0000 C   0  0  0  0  0  0  0  0  0  0  0  0
    0.0000   -1.2760    0.0000 N   0  0  0  0  0  0  0  0  0  0  0  0
   -1.2130   -0.3940    0.0000 C   0  0  0  0  0  0  0  0  0  0  0  0
   -0.7500    1.0320    0.0000 C   0  0  0  0  0  0  0  0  0  0  0  0
    0.7500    1.0320    0.0000 N   0  0  0  0  0  0  0  0  0  0  0  0
    1.6318    2.2454    0.0000 C   0  0  0  0  0  0  0  0  0  0  0  0
    1.0218    3.6158    0.0000 C   0  0  0  0  0  0  0  0  0  0  0  0
    1.9037    4.8292    0.0000 N   0  0  0  0  0  0  0  0  0  0  0  0
    3.3795    4.5613    0.0000 C   0  0  0  0  0  0  0  0  0  0  0  0
    4.5092    5.5480    0.0000 C   0  0  0  0  0  0  0  0  0  0  0  0
    4.4421    7.0465    0.0000 C   0  0  0  0  0  0  0  0  0  0  0  0
    3.2287    7.9283    0.0000 C   0  0  0  0  0  0  0  0  0  0  0  0
    1.7827    7.5294    0.0000 C   0  0  0  0  0  0  0  0  0  0  0  0
    1.1930    6.1502    0.0000 C   0  0  0  0  0  0  0  0  0  0  0  0
    1.2130   -0.3940    0.0000 C   0  0  0  0  0  0  0  0  0  0  0  0
    2.6396   -0.8574    0.0000 O   0  0  0  0  0  0  0  0  0  0  0  0
  1  2  1  0  0  0  0
  2  3  1  0  0  0  0
  2  4  1  0  0  0  0
  2  5  1  0  0  0  0
  5  6  2  0  0  0  0
  6  7  1  0  0  0  0
  7  8  2  0  0  0  0
  8  9  1  0  0  0  0
  9 10  2  0  0  0  0
  5 10  1  0  0  0  0
  9 11  1  0  0  0  0
 11 12  1  0  0  0  0
 12 13  1  0  0  0  0
 13 14  1  0  0  0  0
 14 15  1  0  0  0  0
 15 16  1  0  0  0  0
 16 17  1  0  0  0  0
 17 18  1  0  0  0  0
 18 19  1  0  0  0  0
 19 20  1  0  0  0  0
 20 21  1  0  0  0  0
 21 22  1  0  0  0  0
 22 23  1  0  0  0  0
 17 23  1  0  0  0  0
 14 24  1  0  0  0  0
 11 24  1  0  0  0  0
 24 25  2  0  0  0  0
M  END
> <chemblId>
CHEMBL1081488

> <bioactivity__type>
Ki

> <units>
nM

> <value>
1.58

$$$$

  CDK     11271518242D 0   0.00000     0.00000     0

 21 23  0  0  0  0              1 V2000 
    2.6396   -0.8574    0.0000 O   0  0  0  0  0  0  0  0  0  0  0  0
    1.2130   -0.3940    0.0000 C   0  0  0  0  0  0  0  0  0  0  0  0
    0.0000   -1.2760    0.0000 N   0  0  0  0  0  0  0  0  0  0  0  0
   -0.0000   -2.7760    0.0000 C   0  0  0  0  0  0  0  0  0  0  0  0
   -1.2990   -3.5260    0.0000 C   0  0  0  0  0  0  0  0  0  0  0  0
   -1.2990   -5.0260    0.0000 N   0  0  0  0  0  0  0  0  0  0  0  0
   -2.6505   -5.6768    0.0000 C   0  0  0  0  0  0  0  0  0  0  0  0
   -2.9843   -7.1392    0.0000 C   0  0  0  0  0  0  0  0  0  0  0  0
   -2.0490   -8.3120    0.0000 C   0  0  0  0  0  0  0  0  0  0  0  0
   -0.5490   -8.3120    0.0000 C   0  0  0  0  0  0  0  0  0  0  0  0
    0.3862   -7.1392    0.0000 C   0  0  0  0  0  0  0  0  0  0  0  0
    0.0524   -5.6768    0.0000 C   0  0  0  0  0  0  0  0  0  0  0  0
   -1.2130   -0.3940    0.0000 C   0  0  0  0  0  0  0  0  0  0  0  0
   -0.7500    1.0320    0.0000 C   0  0  0  0  0  0  0  0  0  0  0  0
    0.7500    1.0320    0.0000 N   0  0  0  0  0  0  0  0  0  0  0  0
    1.6318    2.2454    0.0000 C   0  0  0  0  0  0  0  0  0  0  0  0
    3.1236    2.0885    0.0000 C   0  0  0  0  0  0  0  0  0  0  0  0
    4.0054    3.3019    0.0000 C   0  0  0  0  0  0  0  0  0  0  0  0
    3.3954    4.6723    0.0000 C   0  0  0  0  0  0  0  0  0  0  0  0
    1.9037    4.8292    0.0000 C   0  0  0  0  0  0  0  0  0  0  0  0
    1.0218    3.6158    0.0000 C   0  0  0  0  0  0  0  0  0  0  0  0
  1  2  2  0  0  0  0
  2  3  1  0  0  0  0
  3  4  1  0  0  0  0
  4  5  1  0  0  0  0
  5  6  1  0  0  0  0
  6  7  1  0  0  0  0
  7  8  1  0  0  0  0
  8  9  1  0  0  0  0
  9 10  1  0  0  0  0
 10 11  1  0  0  0  0
 11 12  1  0  0  0  0
  6 12  1  0  0  0  0
  3 13  1  0  0  0  0
 13 14  1  0  0  0  0
 14 15  1  0  0  0  0
  2 15  1  0  0  0  0
 15 16  1  0  0  0  0
 16 17  2  0  0  0  0
 17 18  1  0  0  0  0
 18 19  2  0  0  0  0
 19 20  1  0  0  0  0
 20 21  2  0  0  0  0
 16 21  1  0  0  0  0
M  END
> <chemblId>
CHEMBL1081489

> <bioactivity__type>
Ki

> <units>
nM

> <value>
7.94

$$$$

  CDK     11271518242D 0   0.00000     0.00000     0

 22 24  0  0  0  0              1 V2000 
   -2.5981   -5.7760    0.0000 F   0  0  0  0  0  0  0  0  0  0  0  0
   -1.2990   -5.0260    0.0000 C   0  0  0  0  0  0  0  0  0  0  0  0
   -0.0000   -5.7760    0.0000 C   0  0  0  0  0  0  0  0  0  0  0  0
    1.2990   -5.0260    0.0000 C   0  0  0  0  0  0  0  0  0  0  0  0
    1.2990   -3.5260    0.0000 C   0  0  0  0  0  0  0  0  0  0  0  0
   -0.0000   -2.7760    0.0000 C   0  0  0  0  0  0  0  0  0  0  0  0
   -1.2990   -3.5260    0.0000 C   0  0  0  0  0  0  0  0  0  0  0  0
    0.0000   -1.2760    0.0000 N   0  0  0  0  0  0  0  0  0  0  0  0
   -1.2130   -0.3940    0.0000 C   0  0  0  0  0  0  0  0  0  0  0  0
   -0.7500    1.0320    0.0000 C   0  0  0  0  0  0  0  0  0  0  0  0
    0.7500    1.0320    0.0000 N   0  0  0  0  0  0  0  0  0  0  0  0
    1.6318    2.2454    0.0000 C   0  0  0  0  0  0  0  0  0  0  0  0
    1.0218    3.6158    0.0000 C   0  0  0  0  0  0  0  0  0  0  0  0
    1.9037    4.8292    0.0000 N   0  0  0  0  0  0  0  0  0  0  0  0
    3.3795    4.5613    0.0000 C   0  0  0  0  0  0  0  0  0  0  0  0
    4.5092    5.5480    0.0000 C   0  0  0  0  0  0  0  0  0  0  0  0
    4.4421    7.0465    0.0000 C   0  0  0  0  0  0  0  0  0  0  0  0
    3.2287    7.9283    0.0000 C   0  0  0  0  0  0  0  0  0  0  0  0
    1.7827    7.5294    0.0000 C   0  0  0  0  0  0  0  0  0  0  0  0
    1.1930    6.1502    0.0000 C   0  0  0  0  0  0  0  0  0  0  0  0
    1.2130   -0.3940    0.0000 C   0  0  0  0  0  0  0  0  0  0  0  0
    2.6396   -0.8574    0.0000 O   0  0  0  0  0  0  0  0  0  0  0  0
  1  2  1  0  0  0  0
  2  3  2  0  0  0  0
  3  4  1  0  0  0  0
  4  5  2  0  0  0  0
  5  6  1  0  0  0  0
  6  7  2  0  0  0  0
  2  7  1  0  0  0  0
  6  8  1  0  0  0  0
  8  9  1  0  0  0  0
  9 10  1  0  0  0  0
 10 11  1  0  0  0  0
 11 12  1  0  0  0  0
 12 13  1  0  0  0  0
 13 14  1  0  0  0  0
 14 15  1  0  0  0  0
 15 16  1  0  0  0  0
 16 17  1  0  0  0  0
 17 18  1  0  0  0  0
 18 19  1  0  0  0  0
 19 20  1  0  0  0  0
 14 20  1  0  0  0  0
 11 21  1  0  0  0  0
  8 21  1  0  0  0  0
 21 22  2  0  0  0  0
M  END
> <chemblId>
CHEMBL1081490

> <bioactivity__type>
Ki

> <units>
nM

> <value>
2.51

$$$$

  CDK     11271518242D 0   0.00000     0.00000     0

 22 24  0  0  0  0              1 V2000 
   -0.0000   -7.2760    0.0000 F   0  0  0  0  0  0  0  0  0  0  0  0
   -0.0000   -5.7760    0.0000 C   0  0  0  0  0  0  0  0  0  0  0  0
    1.2990   -5.0260    0.0000 C   0  0  0  0  0  0  0  0  0  0  0  0
    1.2990   -3.5260    0.0000 C   0  0  0  0  0  0  0  0  0  0  0  0
    0.0000   -2.7760    0.0000 C   0  0  0  0  0  0  0  0  0  0  0  0
   -1.2990   -3.5260    0.0000 C   0  0  0  0  0  0  0  0  0  0  0  0
   -1.2990   -5.0260    0.0000 C   0  0  0  0  0  0  0  0  0  0  0  0
    0.0000   -1.2760    0.0000 N   0  0  0  0  0  0  0  0  0  0  0  0
   -1.2130   -0.3940    0.0000 C   0  0  0  0  0  0  0  0  0  0  0  0
   -0.7500    1.0320    0.0000 C   0  0  0  0  0  0  0  0  0  0  0  0
    0.7500    1.0320    0.0000 N   0  0  0  0  0  0  0  0  0  0  0  0
    1.6318    2.2454    0.0000 C   0  0  0  0  0  0  0  0  0  0  0  0
    1.0218    3.6158    0.0000 C   0  0  0  0  0  0  0  0  0  0  0  0
    1.9037    4.8292    0.0000 N   0  0  0  0  0  0  0  0  0  0  0  0
    3.3795    4.5613    0.0000 C   0  0  0  0  0  0  0  0  0  0  0  0
    4.5092    5.5480    0.0000 C   0  0  0  0  0  0  0  0  0  0  0  0
    4.4421    7.0465    0.0000 C   0  0  0  0  0  0  0  0  0  0  0  0
    3.2287    7.9283    0.0000 C   0  0  0  0  0  0  0  0  0  0  0  0
    1.7827    7.5294    0.0000 C   0  0  0  0  0  0  0  0  0  0  0  0
    1.1930    6.1502    0.0000 C   0  0  0  0  0  0  0  0  0  0  0  0
    1.2130   -0.3940    0.0000 C   0  0  0  0  0  0  0  0  0  0  0  0
    2.6396   -0.8574    0.0000 O   0  0  0  0  0  0  0  0  0  0  0  0
  1  2  1  0  0  0  0
  2  3  2  0  0  0  0
  3  4  1  0  0  0  0
  4  5  2  0  0  0  0
  5  6  1  0  0  0  0
  6  7  2  0  0  0  0
  2  7  1  0  0  0  0
  5  8  1  0  0  0  0
  8  9  1  0  0  0  0
  9 10  1  0  0  0  0
 10 11  1  0  0  0  0
 11 12  1  0  0  0  0
 12 13  1  0  0  0  0
 13 14  1  0  0  0  0
 14 15  1  0  0  0  0
 15 16  1  0  0  0  0
 16 17  1  0  0  0  0
 17 18  1  0  0  0  0
 18 19  1  0  0  0  0
 19 20  1  0  0  0  0
 14 20  1  0  0  0  0
 11 21  1  0  0  0  0
  8 21  1  0  0  0  0
 21 22  2  0  0  0  0
M  END
> <chemblId>
CHEMBL1081491

> <bioactivity__type>
Ki

> <units>
nM

> <value>
63.1

$$$$

  CDK     11271518242D 0   0.00000     0.00000     0

 26 29  0  0  0  0              1 V2000 
   11.3720   -9.9061    0.0000 Cl  0  0  0  0  0  0  0  0  0  0  0  0
    9.9048   -9.5941    0.0000 C   0  0  0  0  0  0  0  0  0  0  0  0
    9.4414   -8.1675    0.0000 C   0  0  0  0  0  0  0  0  0  0  0  0
    7.9742   -7.8555    0.0000 C   0  0  0  0  0  0  0  0  0  0  0  0
    6.9704   -8.9701    0.0000 C   0  0  0  0  0  0  0  0  0  0  0  0
    5.5032   -8.6581    0.0000 C   0  0  0  0  0  0  0  0  0  0  0  0
    5.0398   -7.2315    0.0000 N   0  0  0  0  0  0  0  0  0  0  0  0
    6.0436   -6.1169    0.0000 C   0  0  0  0  0  0  0  0  0  0  0  0
    5.5802   -4.6902    0.0000 C   0  0  0  0  0  0  0  0  0  0  0  0
    4.1130   -4.3782    0.0000 N   0  0  0  0  0  0  0  0  0  0  0  0
    3.6496   -2.9516    0.0000 C   0  0  0  0  0  0  0  0  0  0  0  0
    2.1824   -2.6396    0.0000 C   0  0  0  0  0  0  0  0  0  0  0  0
    1.7190   -1.2130    0.0000 N   0  0  0  0  0  0  0  0  0  0  0  0
    2.6010    0.0000    0.0000 C   0  0  0  0  0  0  0  0  0  0  0  0
    4.1010   -0.0003    0.0000 O   0  0  0  0  0  0  0  0  0  0  0  0
    1.7190    1.2140    0.0000 S   0  0  0  0  0  0  0  0  0  0  0  0
    0.2930    0.7500    0.0000 C   0  0  0  0  0  0  0  0  0  0  0  0
   -1.0070    1.5000    0.0000 C   0  0  0  0  0  0  0  0  0  0  0  0
   -2.3060    0.7500    0.0000 C   0  0  0  0  0  0  0  0  0  0  0  0
   -2.3060   -0.7500    0.0000 C   0  0  0  0  0  0  0  0  0  0  0  0
   -1.0070   -1.5000    0.0000 C   0  0  0  0  0  0  0  0  0  0  0  0
    0.2930   -0.7500    0.0000 C   0  0  0  0  0  0  0  0  0  0  0  0
    3.1092   -5.4929    0.0000 C   0  0  0  0  0  0  0  0  0  0  0  0
    3.5726   -6.9195    0.0000 C   0  0  0  0  0  0  0  0  0  0  0  0
    7.4338  -10.3967    0.0000 C   0  0  0  0  0  0  0  0  0  0  0  0
    8.9010  -10.7087    0.0000 C   0  0  0  0  0  0  0  0  0  0  0  0
  1  2  1  0  0  0  0
  2  3  2  0  0  0  0
  3  4  1  0  0  0  0
  4  5  2  0  0  0  0
  5  6  1  0  0  0  0
  6  7  1  0  0  0  0
  7  8  1  0  0  0  0
  8  9  1  0  0  0  0
  9 10  1  0  0  0  0
 10 11  1  0  0  0  0
 11 12  1  0  0  0  0
 12 13  1  0  0  0  0
 13 14  1  0  0  0  0
 14 15  2  0  0  0  0
 14 16  1  0  0  0  0
 16 17  1  0  0  0  0
 17 18  2  0  0  0  0
 18 19  1  0  0  0  0
 19 20  2  0  0  0  0
 20 21  1  0  0  0  0
 21 22  2  0  0  0  0
 13 22  1  0  0  0  0
 17 22  1  0  0  0  0
 10 23  1  0  0  0  0
 23 24  1  0  0  0  0
  7 24  1  0  0  0  0
  5 25  1  0  0  0  0
 25 26  2  0  0  0  0
  2 26  1  0  0  0  0
M  END
> <chemblId>
CHEMBL108157

> <bioactivity__type>
Ki

> <units>
nM

> <value>
1207.0

$$$$

  CDK     11271518242D 0   0.00000     0.00000     0

 33 37  0  0  0  0              1 V2000 
    5.2553  -10.5956    0.0000 C   0  0  0  0  0  0  0  0  0  0  0  0
    6.7460  -10.4289    0.0000 C   0  0  0  0  0  0  0  0  0  0  0  0
    7.7571  -11.5369    0.0000 N   0  0  0  0  0  0  0  0  0  0  0  0
    9.1233  -10.9176    0.0000 C   0  0  0  0  0  0  0  0  0  0  0  0
    8.9566   -9.4269    0.0000 O   0  0  0  0  0  0  0  0  0  0  0  0
    7.4873   -9.1249    0.0000 C   0  0  0  0  0  0  0  0  0  0  0  0
    6.8681   -7.7586    0.0000 C   0  0  0  0  0  0  0  0  0  0  0  0
    7.6094   -6.4546    0.0000 N   0  0  0  0  0  0  0  0  0  0  0  0
    6.5983   -5.3466    0.0000 N   0  0  0  0  0  0  0  0  0  0  0  0
    5.2321   -5.9659    0.0000 C   0  0  0  0  0  0  0  0  0  0  0  0
    3.9281   -5.2246    0.0000 S   0  0  0  0  0  0  0  0  0  0  0  0
    3.9180   -3.7246    0.0000 C   0  0  0  0  0  0  0  0  0  0  0  0
    2.6140   -2.9833    0.0000 C   0  0  0  0  0  0  0  0  0  0  0  0
    2.6040   -1.4833    0.0000 C   0  0  0  0  0  0  0  0  0  0  0  0
    1.3000   -0.7420    0.0000 N   0  0  0  0  0  0  0  0  0  0  0  0
    0.0040   -1.5030    0.0000 C   0  0  0  0  0  0  0  0  0  0  0  0
   -1.2720   -0.7470    0.0000 C   0  0  0  0  0  0  0  0  0  0  0  0
   -1.3100    0.7360    0.0000 C   0  0  0  0  0  0  0  0  0  0  0  0
   -0.0140    1.4970    0.0000 C   0  0  0  0  0  0  0  0  0  0  0  0
    1.2910    0.7580    0.0000 C   0  0  0  0  0  0  0  0  0  0  0  0
   -0.0258    2.9970    0.0000 C   0  0  0  0  0  0  0  0  0  0  0  0
    1.2673    3.7571    0.0000 C   0  0  0  0  0  0  0  0  0  0  0  0
    1.2556    5.2571    0.0000 C   0  0  0  0  0  0  0  0  0  0  0  0
   -0.0493    5.9969    0.0000 C   0  0  0  0  0  0  0  0  0  0  0  0
   -0.0611    7.4968    0.0000 F   0  0  0  0  0  0  0  0  0  0  0  0
   -1.3424    5.2367    0.0000 C   0  0  0  0  0  0  0  0  0  0  0  0
   -1.3306    3.7367    0.0000 C   0  0  0  0  0  0  0  0  0  0  0  0
   -2.6473    5.9765    0.0000 C   0  0  0  0  0  0  0  0  0  0  0  0
   -2.6591    7.4764    0.0000 F   0  0  0  0  0  0  0  0  0  0  0  0
   -4.1265    6.2254    0.0000 F   0  0  0  0  0  0  0  0  0  0  0  0
   -3.1493    4.5630    0.0000 F   0  0  0  0  0  0  0  0  0  0  0  0
    5.3988   -7.4566    0.0000 N   0  0  0  0  0  0  0  0  0  0  0  0
    4.2908   -8.4677    0.0000 C   0  0  0  0  0  0  0  0  0  0  0  0
  1  2  1  0  0  0  0
  2  3  1  0  0  0  0
  3  4  2  0  0  0  0
  4  5  1  0  0  0  0
  5  6  1  0  0  0  0
  2  6  2  0  0  0  0
  6  7  1  0  0  0  0
  7  8  2  0  0  0  0
  8  9  1  0  0  0  0
  9 10  2  0  0  0  0
 10 11  1  0  0  0  0
 11 12  1  0  0  0  0
 12 13  1  0  0  0  0
 13 14  1  0  0  0  0
 14 15  1  0  0  0  0
 15 16  1  0  0  0  0
 16 17  1  0  0  0  0
 17 18  1  0  0  0  0
 18 19  1  0  0  0  0
 17 19  1  0  0  0  0
 19 20  1  0  0  0  0
 15 20  1  0  0  0  0
 19 21  1  0  0  0  0
 21 22  2  0  0  0  0
 22 23  1  0  0  0  0
 23 24  2  0  0  0  0
 24 25  1  0  0  0  0
 24 26  1  0  0  0  0
 26 27  2  0  0  0  0
 21 27  1  0  0  0  0
 26 28  1  0  0  0  0
 28 29  1  0  0  0  0
 28 30  1  0  0  0  0
 28 31  1  0  0  0  0
 10 32  1  0  0  0  0
  7 32  1  0  0  0  0
 32 33  1  0  0  0  0
M  END
> <chemblId>
CHEMBL1081587

> <bioactivity__type>
Ki

> <units>
nM

> <value>
100.0

$$$$

  CDK     11271518242D 0   0.00000     0.00000     0

 24 26  0  0  0  0              1 V2000 
    6.2305   -0.2614    0.0000 C   0  0  0  0  0  0  0  0  0  0  0  0
    5.1159   -1.2652    0.0000 Si  0  0  0  0  0  0  0  0  0  0  0  0
    4.4118   -2.5897    0.0000 C   0  0  0  0  0  0  0  0  0  0  0  0
    6.2980   -2.1886    0.0000 C   0  0  0  0  0  0  0  0  0  0  0  0
    3.6892   -0.8018    0.0000 C   0  0  0  0  0  0  0  0  0  0  0  0
    2.2626   -0.3384    0.0000 C   0  0  0  0  0  0  0  0  0  0  0  0
    0.8360    0.1250    0.0000 C   0  0  0  0  0  0  0  0  0  0  0  0
    0.3730    1.5510    0.0000 C   0  0  0  0  0  0  0  0  0  0  0  0
   -1.1270    1.5510    0.0000 C   0  0  0  0  0  0  0  0  0  0  0  0
   -1.5910    0.1250    0.0000 C   0  0  0  0  0  0  0  0  0  0  0  0
   -0.3770   -0.7570    0.0000 N   0  0  0  0  0  0  0  0  0  0  0  0
   -0.3767   -2.2570    0.0000 C   0  0  0  0  0  0  0  0  0  0  0  0
   -1.6756   -3.0073    0.0000 C   0  0  0  0  0  0  0  0  0  0  0  0
   -1.6753   -4.5073    0.0000 C   0  0  0  0  0  0  0  0  0  0  0  0
   -0.3761   -5.2570    0.0000 N   0  0  0  0  0  0  0  0  0  0  0  0
   -0.3758   -6.7570    0.0000 C   0  0  0  0  0  0  0  0  0  0  0  0
   -1.6747   -7.5073    0.0000 C   0  0  0  0  0  0  0  0  0  0  0  0
   -2.9739   -6.7575    0.0000 C   0  0  0  0  0  0  0  0  0  0  0  0
   -4.2728   -7.5078    0.0000 C   0  0  0  0  0  0  0  0  0  0  0  0
   -4.2725   -9.0078    0.0000 C   0  0  0  0  0  0  0  0  0  0  0  0
   -2.9733   -9.7575    0.0000 C   0  0  0  0  0  0  0  0  0  0  0  0
   -1.6744   -9.0073    0.0000 C   0  0  0  0  0  0  0  0  0  0  0  0
    0.9228   -4.5067    0.0000 C   0  0  0  0  0  0  0  0  0  0  0  0
    0.9225   -3.0067    0.0000 C   0  0  0  0  0  0  0  0  0  0  0  0
  1  2  1  0  0  0  0
  2  3  1  0  0  0  0
  2  4  1  0  0  0  0
  2  5  1  0  0  0  0
  5  6  3  0  0  0  0
  6  7  1  0  0  0  0
  7  8  2  0  0  0  0
  8  9  1  0  0  0  0
  9 10  2  0  0  0  0
 10 11  1  0  0  0  0
  7 11  1  0  0  0  0
 11 12  1  0  0  0  0
 12 13  1  0  0  0  0
 13 14  1  0  0  0  0
 14 15  1  0  0  0  0
 15 16  1  0  0  0  0
 16 17  1  0  0  0  0
 17 18  2  0  0  0  0
 18 19  1  0  0  0  0
 19 20  2  0  0  0  0
 20 21  1  0  0  0  0
 21 22  2  0  0  0  0
 17 22  1  0  0  0  0
 15 23  1  0  0  0  0
 23 24  1  0  0  0  0
 12 24  1  0  0  0  0
M  END
> <chemblId>
CHEMBL108160

> <bioactivity__type>
Ki

> <units>
nM

> <value>
5550.0

$$$$

  CDK     11271518242D 0   0.00000     0.00000     0

 30 34  0  0  0  0              1 V2000 
    5.2553  -10.5956    0.0000 C   0  0  0  0  0  0  0  0  0  0  0  0
    6.7460  -10.4289    0.0000 C   0  0  0  0  0  0  0  0  0  0  0  0
    7.7571  -11.5369    0.0000 N   0  0  0  0  0  0  0  0  0  0  0  0
    9.1233  -10.9176    0.0000 C   0  0  0  0  0  0  0  0  0  0  0  0
    8.9566   -9.4269    0.0000 O   0  0  0  0  0  0  0  0  0  0  0  0
    7.4873   -9.1249    0.0000 C   0  0  0  0  0  0  0  0  0  0  0  0
    6.8681   -7.7586    0.0000 C   0  0  0  0  0  0  0  0  0  0  0  0
    7.6094   -6.4546    0.0000 N   0  0  0  0  0  0  0  0  0  0  0  0
    6.5983   -5.3466    0.0000 N   0  0  0  0  0  0  0  0  0  0  0  0
    5.2321   -5.9659    0.0000 C   0  0  0  0  0  0  0  0  0  0  0  0
    3.9281   -5.2246    0.0000 S   0  0  0  0  0  0  0  0  0  0  0  0
    3.9180   -3.7246    0.0000 C   0  0  0  0  0  0  0  0  0  0  0  0
    2.6140   -2.9833    0.0000 C   0  0  0  0  0  0  0  0  0  0  0  0
    2.6040   -1.4833    0.0000 C   0  0  0  0  0  0  0  0  0  0  0  0
    1.3000   -0.7420    0.0000 N   0  0  0  0  0  0  0  0  0  0  0  0
    0.0040   -1.5030    0.0000 C   0  0  0  0  0  0  0  0  0  0  0  0
   -1.2720   -0.7470    0.0000 C   0  0  0  0  0  0  0  0  0  0  0  0
   -1.3100    0.7360    0.0000 C   0  0  0  0  0  0  0  0  0  0  0  0
   -0.0140    1.4970    0.0000 C   0  0  0  0  0  0  0  0  0  0  0  0
    1.2910    0.7580    0.0000 C   0  0  0  0  0  0  0  0  0  0  0  0
   -0.0258    2.9970    0.0000 C   0  0  0  0  0  0  0  0  0  0  0  0
    1.2673    3.7571    0.0000 C   0  0  0  0  0  0  0  0  0  0  0  0
    1.2556    5.2571    0.0000 C   0  0  0  0  0  0  0  0  0  0  0  0
   -0.0493    5.9969    0.0000 C   0  0  0  0  0  0  0  0  0  0  0  0
   -0.0611    7.4968    0.0000 Cl  0  0  0  0  0  0  0  0  0  0  0  0
   -1.3424    5.2367    0.0000 C   0  0  0  0  0  0  0  0  0  0  0  0
   -1.3306    3.7367    0.0000 C   0  0  0  0  0  0  0  0  0  0  0  0
   -2.6238    2.9766    0.0000 F   0  0  0  0  0  0  0  0  0  0  0  0
    5.3988   -7.4566    0.0000 N   0  0  0  0  0  0  0  0  0  0  0  0
    4.2908   -8.4677    0.0000 C   0  0  0  0  0  0  0  0  0  0  0  0
  1  2  1  0  0  0  0
  2  3  1  0  0  0  0
  3  4  2  0  0  0  0
  4  5  1  0  0  0  0
  5  6  1  0  0  0  0
  2  6  2  0  0  0  0
  6  7  1  0  0  0  0
  7  8  2  0  0  0  0
  8  9  1  0  0  0  0
  9 10  2  0  0  0  0
 10 11  1  0  0  0  0
 11 12  1  0  0  0  0
 12 13  1  0  0  0  0
 13 14  1  0  0  0  0
 14 15  1  0  0  0  0
 15 16  1  0  0  0  0
 16 17  1  0  0  0  0
 17 18  1  0  0  0  0
 18 19  1  0  0  0  0
 17 19  1  0  0  0  0
 19 20  1  0  0  0  0
 15 20  1  0  0  0  0
 19 21  1  0  0  0  0
 21 22  2  0  0  0  0
 22 23  1  0  0  0  0
 23 24  2  0  0  0  0
 24 25  1  0  0  0  0
 24 26  1  0  0  0  0
 26 27  2  0  0  0  0
 21 27  1  0  0  0  0
 27 28  1  0  0  0  0
 10 29  1  0  0  0  0
  7 29  1  0  0  0  0
 29 30  1  0  0  0  0
M  END
> <chemblId>
CHEMBL1081747

> <bioactivity__type>
Ki

> <units>
nM

> <value>
316.23

$$$$

  CDK     11271518242D 0   0.00000     0.00000     0

 33 37  0  0  0  0              1 V2000 
    5.2553  -10.5956    0.0000 C   0  0  0  0  0  0  0  0  0  0  0  0
    6.7460  -10.4289    0.0000 C   0  0  0  0  0  0  0  0  0  0  0  0
    7.7571  -11.5369    0.0000 N   0  0  0  0  0  0  0  0  0  0  0  0
    9.1233  -10.9176    0.0000 C   0  0  0  0  0  0  0  0  0  0  0  0
    8.9566   -9.4269    0.0000 O   0  0  0  0  0  0  0  0  0  0  0  0
    7.4873   -9.1249    0.0000 C   0  0  0  0  0  0  0  0  0  0  0  0
    6.8681   -7.7586    0.0000 C   0  0  0  0  0  0  0  0  0  0  0  0
    7.6094   -6.4546    0.0000 N   0  0  0  0  0  0  0  0  0  0  0  0
    6.5983   -5.3466    0.0000 N   0  0  0  0  0  0  0  0  0  0  0  0
    5.2321   -5.9659    0.0000 C   0  0  0  0  0  0  0  0  0  0  0  0
    3.9281   -5.2246    0.0000 S   0  0  0  0  0  0  0  0  0  0  0  0
    3.9180   -3.7246    0.0000 C   0  0  0  0  0  0  0  0  0  0  0  0
    2.6140   -2.9833    0.0000 C   0  0  0  0  0  0  0  0  0  0  0  0
    2.6040   -1.4833    0.0000 C   0  0  0  0  0  0  0  0  0  0  0  0
    1.3000   -0.7420    0.0000 N   0  0  0  0  0  0  0  0  0  0  0  0
    0.0040   -1.5030    0.0000 C   0  0  0  0  0  0  0  0  0  0  0  0
   -1.2720   -0.7470    0.0000 C   0  0  0  0  0  0  0  0  0  0  0  0
   -1.3100    0.7360    0.0000 C   0  0  0  0  0  0  0  0  0  0  0  0
   -0.0140    1.4970    0.0000 C   0  0  0  0  0  0  0  0  0  0  0  0
    1.2910    0.7580    0.0000 C   0  0  0  0  0  0  0  0  0  0  0  0
   -0.0258    2.9970    0.0000 C   0  0  0  0  0  0  0  0  0  0  0  0
    1.2673    3.7571    0.0000 C   0  0  0  0  0  0  0  0  0  0  0  0
    1.2556    5.2571    0.0000 C   0  0  0  0  0  0  0  0  0  0  0  0
    2.5487    6.0172    0.0000 F   0  0  0  0  0  0  0  0  0  0  0  0
   -0.0493    5.9969    0.0000 C   0  0  0  0  0  0  0  0  0  0  0  0
   -1.3424    5.2367    0.0000 C   0  0  0  0  0  0  0  0  0  0  0  0
   -1.3306    3.7367    0.0000 C   0  0  0  0  0  0  0  0  0  0  0  0
   -2.6473    5.9765    0.0000 C   0  0  0  0  0  0  0  0  0  0  0  0
   -2.6591    7.4764    0.0000 F   0  0  0  0  0  0  0  0  0  0  0  0
   -4.1265    6.2254    0.0000 F   0  0  0  0  0  0  0  0  0  0  0  0
   -3.1493    4.5630    0.0000 F   0  0  0  0  0  0  0  0  0  0  0  0
    5.3988   -7.4566    0.0000 N   0  0  0  0  0  0  0  0  0  0  0  0
    4.2908   -8.4677    0.0000 C   0  0  0  0  0  0  0  0  0  0  0  0
  1  2  1  0  0  0  0
  2  3  1  0  0  0  0
  3  4  2  0  0  0  0
  4  5  1  0  0  0  0
  5  6  1  0  0  0  0
  2  6  2  0  0  0  0
  6  7  1  0  0  0  0
  7  8  2  0  0  0  0
  8  9  1  0  0  0  0
  9 10  2  0  0  0  0
 10 11  1  0  0  0  0
 11 12  1  0  0  0  0
 12 13  1  0  0  0  0
 13 14  1  0  0  0  0
 14 15  1  0  0  0  0
 15 16  1  0  0  0  0
 16 17  1  0  0  0  0
 17 18  1  0  0  0  0
 18 19  1  0  0  0  0
 17 19  1  0  0  0  0
 19 20  1  0  0  0  0
 15 20  1  0  0  0  0
 19 21  1  0  0  0  0
 21 22  2  0  0  0  0
 22 23  1  0  0  0  0
 23 24  1  0  0  0  0
 23 25  2  0  0  0  0
 25 26  1  0  0  0  0
 26 27  2  0  0  0  0
 21 27  1  0  0  0  0
 26 28  1  0  0  0  0
 28 29  1  0  0  0  0
 28 30  1  0  0  0  0
 28 31  1  0  0  0  0
 10 32  1  0  0  0  0
  7 32  1  0  0  0  0
 32 33  1  0  0  0  0
M  END
> <chemblId>
CHEMBL1081868

> <bioactivity__type>
Ki

> <units>
nM

> <value>
22.105

$$$$

  CDK     11271518242D 0   0.00000     0.00000     0

 30 34  0  0  0  0              1 V2000 
   -6.4465   -3.7842    0.0000 C   0  0  0  0  0  0  0  0  0  0  0  0
   -5.1529   -3.0249    0.0000 C   0  0  0  0  0  0  0  0  0  0  0  0
   -3.8485   -3.7656    0.0000 C   0  0  0  0  0  0  0  0  0  0  0  0
   -2.5549   -3.0063    0.0000 C   0  0  0  0  0  0  0  0  0  0  0  0
   -2.5656   -1.5063    0.0000 C   0  0  0  0  0  0  0  0  0  0  0  0
   -3.8700   -0.7656    0.0000 C   0  0  0  0  0  0  0  0  0  0  0  0
   -3.8808    0.7343    0.0000 F   0  0  0  0  0  0  0  0  0  0  0  0
   -5.1636   -1.5249    0.0000 C   0  0  0  0  0  0  0  0  0  0  0  0
   -1.2720   -0.7470    0.0000 C   0  0  0  0  0  0  0  0  0  0  0  0
   -1.3100    0.7360    0.0000 C   0  0  0  0  0  0  0  0  0  0  0  0
   -0.0140    1.4970    0.0000 C   0  0  0  0  0  0  0  0  0  0  0  0
    1.2910    0.7580    0.0000 C   0  0  0  0  0  0  0  0  0  0  0  0
    1.3000   -0.7420    0.0000 N   0  0  0  0  0  0  0  0  0  0  0  0
    2.6040   -1.4833    0.0000 C   0  0  0  0  0  0  0  0  0  0  0  0
    3.8980   -0.7247    0.0000 C   0  0  0  0  0  0  0  0  0  0  0  0
    5.2020   -1.4660    0.0000 C   0  0  0  0  0  0  0  0  0  0  0  0
    6.4960   -0.7073    0.0000 S   0  0  0  0  0  0  0  0  0  0  0  0
    7.8001   -1.4486    0.0000 C   0  0  0  0  0  0  0  0  0  0  0  0
    7.9668   -2.9393    0.0000 N   0  0  0  0  0  0  0  0  0  0  0  0
    9.4361   -3.2414    0.0000 N   0  0  0  0  0  0  0  0  0  0  0  0
   10.1774   -1.9374    0.0000 C   0  0  0  0  0  0  0  0  0  0  0  0
   11.6681   -1.7706    0.0000 C   0  0  0  0  0  0  0  0  0  0  0  0
   12.6792   -2.8786    0.0000 O   0  0  0  0  0  0  0  0  0  0  0  0
   14.0454   -2.2594    0.0000 C   0  0  0  0  0  0  0  0  0  0  0  0
   13.8787   -0.7687    0.0000 N   0  0  0  0  0  0  0  0  0  0  0  0
   12.4094   -0.4666    0.0000 C   0  0  0  0  0  0  0  0  0  0  0  0
   11.7902    0.8996    0.0000 C   0  0  0  0  0  0  0  0  0  0  0  0
    9.1663   -0.8294    0.0000 N   0  0  0  0  0  0  0  0  0  0  0  0
    9.4683    0.6399    0.0000 C   0  0  0  0  0  0  0  0  0  0  0  0
    0.0040   -1.5030    0.0000 C   0  0  0  0  0  0  0  0  0  0  0  0
  1  2  1  0  0  0  0
  2  3  2  0  0  0  0
  3  4  1  0  0  0  0
  4  5  2  0  0  0  0
  5  6  1  0  0  0  0
  6  7  1  0  0  0  0
  6  8  2  0  0  0  0
  2  8  1  0  0  0  0
  5  9  1  0  0  0  0
  9 10  1  0  0  0  0
 10 11  1  0  0  0  0
  9 11  1  0  0  0  0
 11 12  1  0  0  0  0
 12 13  1  0  0  0  0
 13 14  1  0  0  0  0
 14 15  1  0  0  0  0
 15 16  1  0  0  0  0
 16 17  1  0  0  0  0
 17 18  1  0  0  0  0
 18 19  2  0  0  0  0
 19 20  1  0  0  0  0
 20 21  2  0  0  0  0
 21 22  1  0  0  0  0
 22 23  1  0  0  0  0
 23 24  1  0  0  0  0
 24 25  2  0  0  0  0
 25 26  1  0  0  0  0
 22 26  2  0  0  0  0
 26 27  1  0  0  0  0
 21 28  1  0  0  0  0
 18 28  1  0  0  0  0
 28 29  1  0  0  0  0
 13 30  1  0  0  0  0
  9 30  1  0  0  0  0
M  END
> <chemblId>
CHEMBL1081869

> <bioactivity__type>
Ki

> <units>
nM

> <value>
630.96

$$$$

  CDK     11271518242D 0   0.00000     0.00000     0

 33 37  0  0  0  0              1 V2000 
    5.0839  -10.5737    0.0000 C   0  0  0  0  0  0  0  0  0  0  0  0
    6.5700  -10.3697    0.0000 C   0  0  0  0  0  0  0  0  0  0  0  0
    8.3434  -11.7545    0.0000 N   0  0  0  0  0  0  0  0  0  0  0  0
    9.3287  -10.5626    0.0000 C   0  0  0  0  0  0  0  0  0  0  0  0
    8.8773   -9.2428    0.0000 O   0  0  0  0  0  0  0  0  0  0  0  0
    7.4873   -9.1249    0.0000 C   0  0  0  0  0  0  0  0  0  0  0  0
    6.8681   -7.7586    0.0000 C   0  0  0  0  0  0  0  0  0  0  0  0
    7.6094   -6.4546    0.0000 N   0  0  0  0  0  0  0  0  0  0  0  0
    6.5983   -5.3466    0.0000 N   0  0  0  0  0  0  0  0  0  0  0  0
    5.2321   -5.9659    0.0000 C   0  0  0  0  0  0  0  0  0  0  0  0
    3.9281   -5.2246    0.0000 S   0  0  0  0  0  0  0  0  0  0  0  0
    3.9180   -3.7246    0.0000 C   0  0  0  0  0  0  0  0  0  0  0  0
    2.6140   -2.9833    0.0000 C   0  0  0  0  0  0  0  0  0  0  0  0
    2.6040   -1.4833    0.0000 C   0  0  0  0  0  0  0  0  0  0  0  0
    1.3000   -0.7420    0.0000 N   0  0  0  0  0  0  0  0  0  0  0  0
    0.0040   -1.5030    0.0000 C   0  0  0  0  0  0  0  0  0  0  0  0
   -1.2720   -0.7470    0.0000 C   0  0  0  0  0  0  0  0  0  0  0  0
   -1.3100    0.7360    0.0000 C   0  0  0  0  0  0  0  0  0  0  0  0
   -0.0140    1.4970    0.0000 C   0  0  0  0  0  0  0  0  0  0  0  0
    1.2910    0.7580    0.0000 C   0  0  0  0  0  0  0  0  0  0  0  0
   -0.0258    2.9970    0.0000 C   0  0  0  0  0  0  0  0  0  0  0  0
    1.2673    3.7571    0.0000 C   0  0  0  0  0  0  0  0  0  0  0  0
    1.2556    5.2571    0.0000 C   0  0  0  0  0  0  0  0  0  0  0  0
   -0.0493    5.9969    0.0000 C   0  0  0  0  0  0  0  0  0  0  0  0
   -1.3424    5.2367    0.0000 C   0  0  0  0  0  0  0  0  0  0  0  0
   -2.6473    5.9765    0.0000 O   0  0  0  0  0  0  0  0  0  0  0  0
   -2.6591    7.4764    0.0000 C   0  0  0  0  0  0  0  0  0  0  0  0
   -3.9639    8.2162    0.0000 F   0  0  0  0  0  0  0  0  0  0  0  0
   -1.1799    7.2276    0.0000 F   0  0  0  0  0  0  0  0  0  0  0  0
   -2.1571    8.8900    0.0000 F   0  0  0  0  0  0  0  0  0  0  0  0
   -1.3306    3.7367    0.0000 C   0  0  0  0  0  0  0  0  0  0  0  0
    5.3988   -7.4566    0.0000 N   0  0  0  0  0  0  0  0  0  0  0  0
    4.2908   -8.4677    0.0000 C   0  0  0  0  0  0  0  0  0  0  0  0
  1  2  1  0  0  0  0
  2  3  1  0  0  0  0
  3  4  2  0  0  0  0
  4  5  1  0  0  0  0
  5  6  1  0  0  0  0
  2  6  2  0  0  0  0
  6  7  1  0  0  0  0
  7  8  2  0  0  0  0
  8  9  1  0  0  0  0
  9 10  2  0  0  0  0
 10 11  1  0  0  0  0
 11 12  1  0  0  0  0
 12 13  1  0  0  0  0
 13 14  1  0  0  0  0
 14 15  1  0  0  0  0
 15 16  1  0  0  0  0
 16 17  1  0  0  0  0
 17 18  1  0  0  0  0
 18 19  1  0  0  0  0
 17 19  1  0  0  0  0
 19 20  1  0  0  0  0
 15 20  1  0  0  0  0
 19 21  1  0  0  0  0
 21 22  2  0  0  0  0
 22 23  1  0  0  0  0
 23 24  2  0  0  0  0
 24 25  1  0  0  0  0
 25 26  1  0  0  0  0
 26 27  1  0  0  0  0
 27 28  1  0  0  0  0
 27 29  1  0  0  0  0
 27 30  1  0  0  0  0
 25 31  2  0  0  0  0
 21 31  1  0  0  0  0
 10 32  1  0  0  0  0
  7 32  1  0  0  0  0
 32 33  1  0  0  0  0
M  END
> <chemblId>
CHEMBL1081934

> <bioactivity__type>
Ki

> <units>
nM

> <value>
89.22

$$$$

  CDK     11271518242D 0   0.00000     0.00000     0

 32 36  0  0  0  0              1 V2000 
    5.2553  -10.5956    0.0000 C   0  0  0  0  0  0  0  0  0  0  0  0
    6.7460  -10.4289    0.0000 C   0  0  0  0  0  0  0  0  0  0  0  0
    7.7571  -11.5369    0.0000 N   0  0  0  0  0  0  0  0  0  0  0  0
    9.1233  -10.9176    0.0000 C   0  0  0  0  0  0  0  0  0  0  0  0
    8.9566   -9.4269    0.0000 O   0  0  0  0  0  0  0  0  0  0  0  0
    7.4873   -9.1249    0.0000 C   0  0  0  0  0  0  0  0  0  0  0  0
    6.8681   -7.7586    0.0000 C   0  0  0  0  0  0  0  0  0  0  0  0
    7.6094   -6.4546    0.0000 N   0  0  0  0  0  0  0  0  0  0  0  0
    6.5983   -5.3466    0.0000 N   0  0  0  0  0  0  0  0  0  0  0  0
    5.2321   -5.9659    0.0000 C   0  0  0  0  0  0  0  0  0  0  0  0
    3.9281   -5.2246    0.0000 S   0  0  0  0  0  0  0  0  0  0  0  0
    3.9180   -3.7246    0.0000 C   0  0  0  0  0  0  0  0  0  0  0  0
    2.6140   -2.9833    0.0000 C   0  0  0  0  0  0  0  0  0  0  0  0
    2.6040   -1.4833    0.0000 C   0  0  0  0  0  0  0  0  0  0  0  0
    1.3000   -0.7420    0.0000 N   0  0  0  0  0  0  0  0  0  0  0  0
    0.0040   -1.5030    0.0000 C   0  0  0  0  0  0  0  0  0  0  0  0
   -1.2720   -0.7470    0.0000 C   0  0  0  0  0  0  0  0  0  0  0  0
   -1.3100    0.7360    0.0000 C   0  0  0  0  0  0  0  0  0  0  0  0
   -0.0140    1.4970    0.0000 C   0  0  0  0  0  0  0  0  0  0  0  0
    1.2910    0.7580    0.0000 C   0  0  0  0  0  0  0  0  0  0  0  0
   -0.0258    2.9970    0.0000 C   0  0  0  0  0  0  0  0  0  0  0  0
    1.2673    3.7571    0.0000 C   0  0  0  0  0  0  0  0  0  0  0  0
    1.2556    5.2571    0.0000 C   0  0  0  0  0  0  0  0  0  0  0  0
   -0.0493    5.9969    0.0000 C   0  0  0  0  0  0  0  0  0  0  0  0
   -1.3424    5.2367    0.0000 C   0  0  0  0  0  0  0  0  0  0  0  0
   -1.3306    3.7367    0.0000 C   0  0  0  0  0  0  0  0  0  0  0  0
   -2.6473    5.9765    0.0000 C   0  0  0  0  0  0  0  0  0  0  0  0
   -2.6591    7.4764    0.0000 F   0  0  0  0  0  0  0  0  0  0  0  0
   -4.1265    6.2254    0.0000 F   0  0  0  0  0  0  0  0  0  0  0  0
   -3.1493    4.5630    0.0000 F   0  0  0  0  0  0  0  0  0  0  0  0
    5.3988   -7.4566    0.0000 N   0  0  0  0  0  0  0  0  0  0  0  0
    4.2908   -8.4677    0.0000 C   0  0  0  0  0  0  0  0  0  0  0  0
  1  2  1  0  0  0  0
  2  3  1  0  0  0  0
  3  4  2  0  0  0  0
  4  5  1  0  0  0  0
  5  6  1  0  0  0  0
  2  6  2  0  0  0  0
  6  7  1  0  0  0  0
  7  8  2  0  0  0  0
  8  9  1  0  0  0  0
  9 10  2  0  0  0  0
 10 11  1  0  0  0  0
 11 12  1  0  0  0  0
 12 13  1  0  0  0  0
 13 14  1  0  0  0  0
 14 15  1  0  0  0  0
 15 16  1  0  0  0  0
 16 17  1  0  0  0  0
 17 18  1  0  0  0  0
 18 19  1  0  0  0  0
 17 19  1  0  0  0  0
 19 20  1  0  0  0  0
 15 20  1  0  0  0  0
 19 21  1  0  0  0  0
 21 22  2  0  0  0  0
 22 23  1  0  0  0  0
 23 24  2  0  0  0  0
 24 25  1  0  0  0  0
 25 26  2  0  0  0  0
 21 26  1  0  0  0  0
 25 27  1  0  0  0  0
 27 28  1  0  0  0  0
 27 29  1  0  0  0  0
 27 30  1  0  0  0  0
 10 31  1  0  0  0  0
  7 31  1  0  0  0  0
 31 32  1  0  0  0  0
M  END
> <chemblId>
CHEMBL1081957

> <bioactivity__type>
Ki

> <units>
nM

> <value>
31.62

$$$$

  CDK     11271518242D 0   0.00000     0.00000     0

 33 37  0  0  0  0              1 V2000 
    5.2553  -10.5956    0.0000 C   0  0  0  0  0  0  0  0  0  0  0  0
    6.7460  -10.4289    0.0000 C   0  0  0  0  0  0  0  0  0  0  0  0
    7.7571  -11.5369    0.0000 N   0  0  0  0  0  0  0  0  0  0  0  0
    9.1233  -10.9176    0.0000 C   0  0  0  0  0  0  0  0  0  0  0  0
    8.9566   -9.4269    0.0000 O   0  0  0  0  0  0  0  0  0  0  0  0
    7.4873   -9.1249    0.0000 C   0  0  0  0  0  0  0  0  0  0  0  0
    6.8681   -7.7586    0.0000 C   0  0  0  0  0  0  0  0  0  0  0  0
    7.6094   -6.4546    0.0000 N   0  0  0  0  0  0  0  0  0  0  0  0
    6.5983   -5.3466    0.0000 N   0  0  0  0  0  0  0  0  0  0  0  0
    5.2321   -5.9659    0.0000 C   0  0  0  0  0  0  0  0  0  0  0  0
    3.9281   -5.2246    0.0000 S   0  0  0  0  0  0  0  0  0  0  0  0
    3.9180   -3.7246    0.0000 C   0  0  0  0  0  0  0  0  0  0  0  0
    2.6140   -2.9833    0.0000 C   0  0  0  0  0  0  0  0  0  0  0  0
    2.6040   -1.4833    0.0000 C   0  0  0  0  0  0  0  0  0  0  0  0
    1.3000   -0.7420    0.0000 N   0  0  0  0  0  0  0  0  0  0  0  0
    0.0040   -1.5030    0.0000 C   0  0  0  0  0  0  0  0  0  0  0  0
   -1.2720   -0.7470    0.0000 C   0  0  0  0  0  0  0  0  0  0  0  0
   -1.3100    0.7360    0.0000 C   0  0  0  0  0  0  0  0  0  0  0  0
   -0.0140    1.4970    0.0000 C   0  0  0  0  0  0  0  0  0  0  0  0
    1.2910    0.7580    0.0000 C   0  0  0  0  0  0  0  0  0  0  0  0
   -0.0258    2.9970    0.0000 C   0  0  0  0  0  0  0  0  0  0  0  0
    1.2673    3.7571    0.0000 C   0  0  0  0  0  0  0  0  0  0  0  0
    1.2556    5.2571    0.0000 C   0  0  0  0  0  0  0  0  0  0  0  0
   -0.0493    5.9969    0.0000 C   0  0  0  0  0  0  0  0  0  0  0  0
   -0.0611    7.4968    0.0000 O   0  0  0  0  0  0  0  0  0  0  0  0
   -1.3659    8.2366    0.0000 C   0  0  0  0  0  0  0  0  0  0  0  0
   -1.3777    9.7366    0.0000 F   0  0  0  0  0  0  0  0  0  0  0  0
   -2.8452    8.4855    0.0000 F   0  0  0  0  0  0  0  0  0  0  0  0
   -1.8679    6.8231    0.0000 F   0  0  0  0  0  0  0  0  0  0  0  0
   -1.3424    5.2367    0.0000 C   0  0  0  0  0  0  0  0  0  0  0  0
   -1.3306    3.7367    0.0000 C   0  0  0  0  0  0  0  0  0  0  0  0
    5.3988   -7.4566    0.0000 N   0  0  0  0  0  0  0  0  0  0  0  0
    4.2908   -8.4677    0.0000 C   0  0  0  0  0  0  0  0  0  0  0  0
  1  2  1  0  0  0  0
  2  3  1  0  0  0  0
  3  4  2  0  0  0  0
  4  5  1  0  0  0  0
  5  6  1  0  0  0  0
  2  6  2  0  0  0  0
  6  7  1  0  0  0  0
  7  8  2  0  0  0  0
  8  9  1  0  0  0  0
  9 10  2  0  0  0  0
 10 11  1  0  0  0  0
 11 12  1  0  0  0  0
 12 13  1  0  0  0  0
 13 14  1  0  0  0  0
 14 15  1  0  0  0  0
 15 16  1  0  0  0  0
 16 17  1  0  0  0  0
 17 18  1  0  0  0  0
 18 19  1  0  0  0  0
 17 19  1  0  0  0  0
 19 20  1  0  0  0  0
 15 20  1  0  0  0  0
 19 21  1  0  0  0  0
 21 22  2  0  0  0  0
 22 23  1  0  0  0  0
 23 24  2  0  0  0  0
 24 25  1  0  0  0  0
 25 26  1  0  0  0  0
 26 27  1  0  0  0  0
 26 28  1  0  0  0  0
 26 29  1  0  0  0  0
 24 30  1  0  0  0  0
 30 31  2  0  0  0  0
 21 31  1  0  0  0  0
 10 32  1  0  0  0  0
  7 32  1  0  0  0  0
 32 33  1  0  0  0  0
M  END
> <chemblId>
CHEMBL1081966

> <bioactivity__type>
Ki

> <units>
nM

> <value>
579.245

$$$$

  CDK     11271518242D 0   0.00000     0.00000     0

 29 33  0  0  0  0              1 V2000 
    5.2553  -10.5956    0.0000 C   0  0  0  0  0  0  0  0  0  0  0  0
    6.7460  -10.4289    0.0000 C   0  0  0  0  0  0  0  0  0  0  0  0
    7.7571  -11.5369    0.0000 N   0  0  0  0  0  0  0  0  0  0  0  0
    9.1233  -10.9176    0.0000 C   0  0  0  0  0  0  0  0  0  0  0  0
    8.9566   -9.4269    0.0000 O   0  0  0  0  0  0  0  0  0  0  0  0
    7.4873   -9.1249    0.0000 C   0  0  0  0  0  0  0  0  0  0  0  0
    6.8681   -7.7586    0.0000 C   0  0  0  0  0  0  0  0  0  0  0  0
    7.6094   -6.4546    0.0000 N   0  0  0  0  0  0  0  0  0  0  0  0
    6.5983   -5.3466    0.0000 N   0  0  0  0  0  0  0  0  0  0  0  0
    5.2321   -5.9659    0.0000 C   0  0  0  0  0  0  0  0  0  0  0  0
    3.9281   -5.2246    0.0000 S   0  0  0  0  0  0  0  0  0  0  0  0
[truncated: 10,969,061 more chars]
