# Supplementary material for: Comparison of Quantitative and Qualitative (Q)SAR Models Created for the Prediction of Ki and IC50 Values of Antitarget Inhibitors
Source: Front Pharmacol. 2018 Oct 10;9:1136. doi: 10.3389/fphar.2018.01136 (PMC6192375; doi:10.3389/fphar.2018.01136)
Supplement: Supplementary file 3 [file Data_Sheet_3.ZIP › DataSets/EDNRA_IC50.sdf]

  CDK     11271518522D 0   0.00000     0.00000     0

 27 31  0  0  0  0              1 V2000 
   -1.2990    5.2500    0.0000 N   0  0  0  0  0  0  0  0  0  0  0  0
   -1.2990    3.7500    0.0000 C   0  0  0  0  0  0  0  0  0  0  0  0
   -2.5981    3.0000    0.0000 O   0  0  0  0  0  0  0  0  0  0  0  0
    0.0000    3.0000    0.0000 C   0  0  0  0  0  0  0  0  0  0  0  0
    1.2990    3.7500    0.0000 C   0  0  0  0  0  0  0  0  0  0  0  0
    2.5981    3.0000    0.0000 C   0  0  0  0  0  0  0  0  0  0  0  0
    3.8971    3.7500    0.0000 C   0  0  0  0  0  0  0  0  0  0  0  0
    3.8971    5.2500    0.0000 C   0  0  0  0  0  0  0  0  0  0  0  0
    5.0118    6.2537    0.0000 O   0  0  0  0  0  0  0  0  0  0  0  0
    4.4017    7.6240    0.0000 C   0  0  0  0  0  0  0  0  0  0  0  0
    2.9099    7.4672    0.0000 O   0  0  0  0  0  0  0  0  0  0  0  0
    2.5981    6.0000    0.0000 C   0  0  0  0  0  0  0  0  0  0  0  0
    1.2990    5.2500    0.0000 C   0  0  0  0  0  0  0  0  0  0  0  0
    0.0000    1.5000    0.0000 C   0  0  0  0  0  0  0  0  0  0  0  0
    1.2990    0.7500    0.0000 C   0  0  0  0  0  0  0  0  0  0  0  0
    2.5980    1.5000    0.0000 C   0  0  0  0  0  0  0  0  0  0  0  0
    3.8970    0.7500    0.0000 C   0  0  0  0  0  0  0  0  0  0  0  0
    3.8970   -0.7500    0.0000 C   0  0  0  0  0  0  0  0  0  0  0  0
    2.5980   -1.5000    0.0000 C   0  0  0  0  0  0  0  0  0  0  0  0
    1.2990   -0.7500    0.0000 C   0  0  0  0  0  0  0  0  0  0  0  0
    0.0000   -1.5000    0.0000 N   0  0  0  0  0  0  0  0  0  0  0  0
   -1.2990   -0.7500    0.0000 C   0  0  0  0  0  0  0  0  0  0  0  0
   -2.5980   -1.5000    0.0000 C   0  0  0  0  0  0  0  0  0  0  0  0
   -3.8970   -0.7500    0.0000 C   0  0  0  0  0  0  0  0  0  0  0  0
   -3.8970    0.7500    0.0000 C   0  0  0  0  0  0  0  0  0  0  0  0
   -2.5980    1.5000    0.0000 C   0  0  0  0  0  0  0  0  0  0  0  0
   -1.2990    0.7500    0.0000 C   0  0  0  0  0  0  0  0  0  0  0  0
  1  2  1  0  0  0  0
  2  3  2  0  0  0  0
  2  4  1  0  0  0  0
  4  5  1  0  0  0  0
  5  6  2  0  0  0  0
  6  7  1  0  0  0  0
  7  8  2  0  0  0  0
  8  9  1  0  0  0  0
  9 10  1  0  0  0  0
 10 11  1  0  0  0  0
 11 12  1  0  0  0  0
  8 12  1  0  0  0  0
 12 13  2  0  0  0  0
  5 13  1  0  0  0  0
  4 14  1  0  0  0  0
 14 15  2  0  0  0  0
 15 16  1  0  0  0  0
 16 17  2  0  0  0  0
 17 18  1  0  0  0  0
 18 19  2  0  0  0  0
 19 20  1  0  0  0  0
 15 20  1  0  0  0  0
 20 21  2  0  0  0  0
 21 22  1  0  0  0  0
 22 23  2  0  0  0  0
 23 24  1  0  0  0  0
 24 25  2  0  0  0  0
 25 26  1  0  0  0  0
 26 27  2  0  0  0  0
 14 27  1  0  0  0  0
 22 27  1  0  0  0  0
M  END
> <chemblId>
CHEMBL100120

> <bioactivity__type>
IC50

> <units>
nM

> <value>
8500.0

$$$$

  CDK     11271518522D 0   0.00000     0.00000     0

 41 47  0  0  0  0              1 V2000 
   -4.9041    0.7500    0.0000 C   0  0  0  0  0  0  0  0  0  0  0  0
   -3.6050    1.5000    0.0000 O   0  0  0  0  0  0  0  0  0  0  0  0
   -2.3060    0.7500    0.0000 C   0  0  0  0  0  0  0  0  0  0  0  0
   -1.0070    1.5000    0.0000 C   0  0  0  0  0  0  0  0  0  0  0  0
    0.2930    0.7500    0.0000 C   0  0  0  0  0  0  0  0  0  0  0  0
    1.7190    1.2130    0.0000 C   0  0  0  0  0  0  0  0  0  0  0  0
    2.1824    2.6396    0.0000 C   0  0  0  0  0  0  0  0  0  0  0  0
    3.6496    2.9516    0.0000 C   0  0  0  0  0  0  0  0  0  0  0  0
    4.1130    4.3782    0.0000 C   0  0  0  0  0  0  0  0  0  0  0  0
    3.1092    5.4929    0.0000 C   0  0  0  0  0  0  0  0  0  0  0  0
    3.2659    6.9847    0.0000 O   0  0  0  0  0  0  0  0  0  0  0  0
    1.8955    7.5947    0.0000 C   0  0  0  0  0  0  0  0  0  0  0  0
    0.8919    6.4799    0.0000 O   0  0  0  0  0  0  0  0  0  0  0  0
    1.6420    5.1809    0.0000 C   0  0  0  0  0  0  0  0  0  0  0  0
    1.1786    3.7543    0.0000 C   0  0  0  0  0  0  0  0  0  0  0  0
    2.6010   -0.0000    0.0000 C   0  0  0  0  0  0  0  0  0  0  0  0
    4.1010    0.0003    0.0000 C   0  0  0  0  0  0  0  0  0  0  0  0
    4.8507    1.2995    0.0000 O   0  0  0  0  0  0  0  0  0  0  0  0
    4.8513   -1.2986    0.0000 O   0  0  0  0  0  0  0  0  0  0  0  0
    1.7190   -1.2140    0.0000 N   0  0  0  0  0  0  0  0  0  0  0  0
    2.1822   -2.6407    0.0000 C   0  0  0  0  0  0  0  0  0  0  0  0
    1.1783   -3.7552    0.0000 C   0  0  0  0  0  0  0  0  0  0  0  0
   -0.2888   -3.4430    0.0000 C   0  0  0  0  0  0  0  0  0  0  0  0
   -1.2928   -4.5575    0.0000 C   0  0  0  0  0  0  0  0  0  0  0  0
   -0.8295   -5.9842    0.0000 C   0  0  0  0  0  0  0  0  0  0  0  0
   -1.5798   -7.2831    0.0000 O   0  0  0  0  0  0  0  0  0  0  0  0
   -0.5763   -8.3980    0.0000 C   0  0  0  0  0  0  0  0  0  0  0  0
    0.7941   -7.7882    0.0000 O   0  0  0  0  0  0  0  0  0  0  0  0
    0.6376   -6.2964    0.0000 C   0  0  0  0  0  0  0  0  0  0  0  0
    1.6415   -5.1819    0.0000 C   0  0  0  0  0  0  0  0  0  0  0  0
    0.2930   -0.7500    0.0000 C   0  0  0  0  0  0  0  0  0  0  0  0
   -1.0070   -1.5000    0.0000 C   0  0  0  0  0  0  0  0  0  0  0  0
   -2.3060   -0.7500    0.0000 C   0  0  0  0  0  0  0  0  0  0  0  0
   -3.6050   -1.5000    0.0000 O   0  0  0  0  0  0  0  0  0  0  0  0
   -4.9041   -0.7500    0.0000 C   0  0  0  0  0  0  0  0  0  0  0  0
   -6.2031   -1.5000    0.0000 C   0  0  0  0  0  0  0  0  0  0  0  0
   -7.5022   -0.7500    0.0000 C   0  0  0  0  0  0  0  0  0  0  0  0
   -8.8012   -1.5000    0.0000 C   0  0  0  0  0  0  0  0  0  0  0  0
   -8.8012   -3.0000    0.0000 C   0  0  0  0  0  0  0  0  0  0  0  0
   -7.5022   -3.7500    0.0000 C   0  0  0  0  0  0  0  0  0  0  0  0
   -6.2031   -3.0000    0.0000 C   0  0  0  0  0  0  0  0  0  0  0  0
  1  2  1  0  0  0  0
  2  3  1  0  0  0  0
  3  4  1  0  0  0  0
  4  5  2  0  0  0  0
  5  6  1  0  0  0  0
  6  7  1  0  0  0  0
  7  8  2  0  0  0  0
  8  9  1  0  0  0  0
  9 10  2  0  0  0  0
 10 11  1  0  0  0  0
 11 12  1  0  0  0  0
 12 13  1  0  0  0  0
 13 14  1  0  0  0  0
 10 14  1  0  0  0  0
 14 15  2  0  0  0  0
  7 15  1  0  0  0  0
  6 16  2  0  0  0  0
 16 17  1  0  0  0  0
 17 18  2  0  0  0  0
 17 19  1  0  0  0  0
 16 20  1  0  0  0  0
 20 21  1  0  0  0  0
 21 22  1  0  0  0  0
 22 23  2  0  0  0  0
 23 24  1  0  0  0  0
 24 25  2  0  0  0  0
 25 26  1  0  0  0  0
 26 27  1  0  0  0  0
 27 28  1  0  0  0  0
 28 29  1  0  0  0  0
 25 29  1  0  0  0  0
 29 30  2  0  0  0  0
 22 30  1  0  0  0  0
 20 31  1  0  0  0  0
  5 31  1  0  0  0  0
 31 32  2  0  0  0  0
 32 33  1  0  0  0  0
  3 33  2  0  0  0  0
 33 34  1  0  0  0  0
 34 35  1  0  0  0  0
 35 36  1  0  0  0  0
 36 37  2  0  0  0  0
 37 38  1  0  0  0  0
 38 39  2  0  0  0  0
 39 40  1  0  0  0  0
 40 41  2  0  0  0  0
 36 41  1  0  0  0  0
M  END
> <chemblId>
CHEMBL10016

> <bioactivity__type>
IC50

> <units>
nM

> <value>
30.0

$$$$

  CDK     11271518522D 0   0.00000     0.00000     0

 36 40  0  0  0  0              1 V2000 
    5.0398    7.2315    0.0000 C   0  0  0  0  0  0  0  0  0  0  0  0
    3.5726    6.9195    0.0000 O   0  0  0  0  0  0  0  0  0  0  0  0
    3.1092    5.4929    0.0000 C   0  0  0  0  0  0  0  0  0  0  0  0
    1.6420    5.1809    0.0000 C   0  0  0  0  0  0  0  0  0  0  0  0
    1.1786    3.7543    0.0000 C   0  0  0  0  0  0  0  0  0  0  0  0
    2.1824    2.6396    0.0000 C   0  0  0  0  0  0  0  0  0  0  0  0
    3.6496    2.9516    0.0000 C   0  0  0  0  0  0  0  0  0  0  0  0
    4.1130    4.3782    0.0000 C   0  0  0  0  0  0  0  0  0  0  0  0
    5.5802    4.6902    0.0000 O   0  0  0  0  0  0  0  0  0  0  0  0
    6.0436    6.1169    0.0000 C   0  0  0  0  0  0  0  0  0  0  0  0
    1.7190    1.2130    0.0000 C   0  0  0  0  0  0  0  0  0  0  0  0
    2.6010   -0.0000    0.0000 C   0  0  0  0  0  0  0  0  0  0  0  0
    4.1010    0.0003    0.0000 C   0  0  0  0  0  0  0  0  0  0  0  0
    4.8507    1.2995    0.0000 O   0  0  0  0  0  0  0  0  0  0  0  0
    4.8513   -1.2986    0.0000 O   0  0  0  0  0  0  0  0  0  0  0  0
    1.7190   -1.2140    0.0000 N   0  0  0  0  0  0  0  0  0  0  0  0
    2.1822   -2.6407    0.0000 C   0  0  0  0  0  0  0  0  0  0  0  0
    1.1783   -3.7552    0.0000 C   0  0  0  0  0  0  0  0  0  0  0  0
   -0.2888   -3.4430    0.0000 C   0  0  0  0  0  0  0  0  0  0  0  0
   -1.2928   -4.5575    0.0000 C   0  0  0  0  0  0  0  0  0  0  0  0
   -0.8295   -5.9842    0.0000 C   0  0  0  0  0  0  0  0  0  0  0  0
   -1.5798   -7.2831    0.0000 O   0  0  0  0  0  0  0  0  0  0  0  0
   -0.5763   -8.3980    0.0000 C   0  0  0  0  0  0  0  0  0  0  0  0
    0.7941   -7.7882    0.0000 O   0  0  0  0  0  0  0  0  0  0  0  0
    0.6376   -6.2964    0.0000 C   0  0  0  0  0  0  0  0  0  0  0  0
    1.6415   -5.1819    0.0000 C   0  0  0  0  0  0  0  0  0  0  0  0
    0.2930   -0.7500    0.0000 C   0  0  0  0  0  0  0  0  0  0  0  0
   -1.0070   -1.5000    0.0000 C   0  0  0  0  0  0  0  0  0  0  0  0
   -2.3060   -0.7500    0.0000 C   0  0  0  0  0  0  0  0  0  0  0  0
   -3.6050   -1.5000    0.0000 O   0  0  0  0  0  0  0  0  0  0  0  0
   -4.9041   -0.7500    0.0000 C   0  0  0  0  0  0  0  0  0  0  0  0
   -2.3060    0.7500    0.0000 C   0  0  0  0  0  0  0  0  0  0  0  0
   -3.6050    1.5000    0.0000 O   0  0  0  0  0  0  0  0  0  0  0  0
   -4.9041    0.7500    0.0000 C   0  0  0  0  0  0  0  0  0  0  0  0
   -1.0070    1.5000    0.0000 C   0  0  0  0  0  0  0  0  0  0  0  0
    0.2930    0.7500    0.0000 C   0  0  0  0  0  0  0  0  0  0  0  0
  1  2  1  0  0  0  0
  2  3  1  0  0  0  0
  3  4  2  0  0  0  0
  4  5  1  0  0  0  0
  5  6  2  0  0  0  0
  6  7  1  0  0  0  0
  7  8  2  0  0  0  0
  3  8  1  0  0  0  0
  8  9  1  0  0  0  0
  9 10  1  0  0  0  0
  6 11  1  0  0  0  0
 11 12  2  0  0  0  0
 12 13  1  0  0  0  0
 13 14  2  0  0  0  0
 13 15  1  0  0  0  0
 12 16  1  0  0  0  0
 16 17  1  0  0  0  0
 17 18  1  0  0  0  0
 18 19  2  0  0  0  0
 19 20  1  0  0  0  0
 20 21  2  0  0  0  0
 21 22  1  0  0  0  0
 22 23  1  0  0  0  0
 23 24  1  0  0  0  0
 24 25  1  0  0  0  0
 21 25  1  0  0  0  0
 25 26  2  0  0  0  0
 18 26  1  0  0  0  0
 16 27  1  0  0  0  0
 27 28  2  0  0  0  0
 28 29  1  0  0  0  0
 29 30  1  0  0  0  0
 30 31  1  0  0  0  0
 29 32  2  0  0  0  0
 32 33  1  0  0  0  0
 33 34  1  0  0  0  0
 32 35  1  0  0  0  0
 35 36  2  0  0  0  0
 11 36  1  0  0  0  0
 27 36  1  0  0  0  0
M  END
> <chemblId>
CHEMBL10019

> <bioactivity__type>
IC50

> <units>
nM

> <value>
60.0

$$$$

  CDK     11271518522D 0   0.00000     0.00000     0

 26 30  0  0  0  0              1 V2000 
   -1.2990    5.2500    0.0000 O   0  0  0  0  0  0  0  0  0  0  0  0
   -1.2990    3.7500    0.0000 C   0  0  0  0  0  0  0  0  0  0  0  0
    0.0000    3.0000    0.0000 C   0  0  0  0  0  0  0  0  0  0  0  0
    1.2990    3.7500    0.0000 C   0  0  0  0  0  0  0  0  0  0  0  0
    2.5981    3.0000    0.0000 C   0  0  0  0  0  0  0  0  0  0  0  0
    3.8971    3.7500    0.0000 C   0  0  0  0  0  0  0  0  0  0  0  0
    3.8971    5.2500    0.0000 C   0  0  0  0  0  0  0  0  0  0  0  0
    5.0118    6.2537    0.0000 O   0  0  0  0  0  0  0  0  0  0  0  0
    4.4017    7.6240    0.0000 C   0  0  0  0  0  0  0  0  0  0  0  0
    2.9099    7.4672    0.0000 O   0  0  0  0  0  0  0  0  0  0  0  0
    2.5981    6.0000    0.0000 C   0  0  0  0  0  0  0  0  0  0  0  0
    1.2990    5.2500    0.0000 C   0  0  0  0  0  0  0  0  0  0  0  0
    0.0000    1.5000    0.0000 C   0  0  0  0  0  0  0  0  0  0  0  0
    1.2990    0.7500    0.0000 C   0  0  0  0  0  0  0  0  0  0  0  0
    2.5980    1.5000    0.0000 C   0  0  0  0  0  0  0  0  0  0  0  0
    3.8970    0.7500    0.0000 C   0  0  0  0  0  0  0  0  0  0  0  0
    3.8970   -0.7500    0.0000 C   0  0  0  0  0  0  0  0  0  0  0  0
    2.5980   -1.5000    0.0000 C   0  0  0  0  0  0  0  0  0  0  0  0
    1.2990   -0.7500    0.0000 C   0  0  0  0  0  0  0  0  0  0  0  0
    0.0000   -1.5000    0.0000 N   0  0  0  0  0  0  0  0  0  0  0  0
   -1.2990   -0.7500    0.0000 C   0  0  0  0  0  0  0  0  0  0  0  0
   -2.5980   -1.5000    0.0000 C   0  0  0  0  0  0  0  0  0  0  0  0
   -3.8970   -0.7500    0.0000 C   0  0  0  0  0  0  0  0  0  0  0  0
   -3.8970    0.7500    0.0000 C   0  0  0  0  0  0  0  0  0  0  0  0
   -2.5980    1.5000    0.0000 C   0  0  0  0  0  0  0  0  0  0  0  0
   -1.2990    0.7500    0.0000 C   0  0  0  0  0  0  0  0  0  0  0  0
  1  2  1  0  0  0  0
  2  3  1  0  0  0  0
  3  4  1  0  0  0  0
  4  5  2  0  0  0  0
  5  6  1  0  0  0  0
  6  7  2  0  0  0  0
  7  8  1  0  0  0  0
  8  9  1  0  0  0  0
  9 10  1  0  0  0  0
 10 11  1  0  0  0  0
  7 11  1  0  0  0  0
 11 12  2  0  0  0  0
  4 12  1  0  0  0  0
  3 13  1  0  0  0  0
 13 14  2  0  0  0  0
 14 15  1  0  0  0  0
 15 16  2  0  0  0  0
 16 17  1  0  0  0  0
 17 18  2  0  0  0  0
 18 19  1  0  0  0  0
 14 19  1  0  0  0  0
 19 20  2  0  0  0  0
 20 21  1  0  0  0  0
 21 22  2  0  0  0  0
 22 23  1  0  0  0  0
 23 24  2  0  0  0  0
 24 25  1  0  0  0  0
 25 26  2  0  0  0  0
 13 26  1  0  0  0  0
 21 26  1  0  0  0  0
M  END
> <chemblId>
CHEMBL100795

> <bioactivity__type>
IC50

> <units>
nM

> <value>
900.0

$$$$

  CDK     11271518522D 0   0.00000     0.00000     0

 31 35  0  0  0  0              1 V2000 
   -2.5981    7.5000    0.0000 C   0  0  0  0  0  0  0  0  0  0  0  0
   -2.5981    6.0000    0.0000 C   0  0  0  0  0  0  0  0  0  0  0  0
   -4.0753    6.2605    0.0000 C   0  0  0  0  0  0  0  0  0  0  0  0
   -3.1111    4.5905    0.0000 C   0  0  0  0  0  0  0  0  0  0  0  0
   -1.2990    5.2500    0.0000 O   0  0  0  0  0  0  0  0  0  0  0  0
   -1.2990    3.7500    0.0000 C   0  0  0  0  0  0  0  0  0  0  0  0
   -2.5981    3.0000    0.0000 O   0  0  0  0  0  0  0  0  0  0  0  0
    0.0000    3.0000    0.0000 C   0  0  0  0  0  0  0  0  0  0  0  0
    1.2990    3.7500    0.0000 C   0  0  0  0  0  0  0  0  0  0  0  0
    2.5981    3.0000    0.0000 C   0  0  0  0  0  0  0  0  0  0  0  0
    3.8971    3.7500    0.0000 C   0  0  0  0  0  0  0  0  0  0  0  0
    3.8971    5.2500    0.0000 C   0  0  0  0  0  0  0  0  0  0  0  0
    5.0118    6.2537    0.0000 O   0  0  0  0  0  0  0  0  0  0  0  0
    4.4017    7.6240    0.0000 C   0  0  0  0  0  0  0  0  0  0  0  0
    2.9099    7.4672    0.0000 O   0  0  0  0  0  0  0  0  0  0  0  0
    2.5981    6.0000    0.0000 C   0  0  0  0  0  0  0  0  0  0  0  0
    1.2990    5.2500    0.0000 C   0  0  0  0  0  0  0  0  0  0  0  0
    0.0000    1.5000    0.0000 C   0  0  0  0  0  0  0  0  0  0  0  0
    1.2990    0.7500    0.0000 C   0  0  0  0  0  0  0  0  0  0  0  0
    2.5980    1.5000    0.0000 C   0  0  0  0  0  0  0  0  0  0  0  0
    3.8970    0.7500    0.0000 C   0  0  0  0  0  0  0  0  0  0  0  0
    3.8970   -0.7500    0.0000 C   0  0  0  0  0  0  0  0  0  0  0  0
    2.5980   -1.5000    0.0000 C   0  0  0  0  0  0  0  0  0  0  0  0
    1.2990   -0.7500    0.0000 C   0  0  0  0  0  0  0  0  0  0  0  0
    0.0000   -1.5000    0.0000 N   0  0  0  0  0  0  0  0  0  0  0  0
   -1.2990   -0.7500    0.0000 C   0  0  0  0  0  0  0  0  0  0  0  0
   -2.5980   -1.5000    0.0000 C   0  0  0  0  0  0  0  0  0  0  0  0
   -3.8970   -0.7500    0.0000 C   0  0  0  0  0  0  0  0  0  0  0  0
   -3.8970    0.7500    0.0000 C   0  0  0  0  0  0  0  0  0  0  0  0
   -2.5980    1.5000    0.0000 C   0  0  0  0  0  0  0  0  0  0  0  0
   -1.2990    0.7500    0.0000 C   0  0  0  0  0  0  0  0  0  0  0  0
  1  2  1  0  0  0  0
  2  3  1  0  0  0  0
  2  4  1  0  0  0  0
  2  5  1  0  0  0  0
  5  6  1  0  0  0  0
  6  7  2  0  0  0  0
  6  8  1  0  0  0  0
  8  9  1  0  0  0  0
  9 10  2  0  0  0  0
 10 11  1  0  0  0  0
 11 12  2  0  0  0  0
 12 13  1  0  0  0  0
 13 14  1  0  0  0  0
 14 15  1  0  0  0  0
 15 16  1  0  0  0  0
 12 16  1  0  0  0  0
 16 17  2  0  0  0  0
  9 17  1  0  0  0  0
  8 18  1  0  0  0  0
 18 19  2  0  0  0  0
 19 20  1  0  0  0  0
 20 21  2  0  0  0  0
 21 22  1  0  0  0  0
 22 23  2  0  0  0  0
 23 24  1  0  0  0  0
 19 24  1  0  0  0  0
 24 25  2  0  0  0  0
 25 26  1  0  0  0  0
 26 27  2  0  0  0  0
 27 28  1  0  0  0  0
 28 29  2  0  0  0  0
 29 30  1  0  0  0  0
 30 31  2  0  0  0  0
 18 31  1  0  0  0  0
 26 31  1  0  0  0  0
M  END
> <chemblId>
CHEMBL100874

> <bioactivity__type>
IC50

> <units>
nM

> <value>
35800.0

$$$$

  CDK     11271518522D 0   0.00000     0.00000     0

 38 43  0  0  0  0              1 V2000 
    8.5141   -5.3160    0.0000 C   0  0  0  0  0  0  0  0  0  0  0  0
    8.0509   -3.8894    0.0000 O   0  0  0  0  0  0  0  0  0  0  0  0
    6.5837   -3.5772    0.0000 C   0  0  0  0  0  0  0  0  0  0  0  0
    6.1205   -2.1505    0.0000 C   0  0  0  0  0  0  0  0  0  0  0  0
    4.6533   -1.8383    0.0000 C   0  0  0  0  0  0  0  0  0  0  0  0
    3.6494   -2.9528    0.0000 C   0  0  0  0  0  0  0  0  0  0  0  0
    2.1822   -2.6407    0.0000 C   0  0  0  0  0  0  0  0  0  0  0  0
    1.7190   -1.2140    0.0000 N   0  0  0  0  0  0  0  0  0  0  0  0
    2.6010   -0.0000    0.0000 C   0  0  0  0  0  0  0  0  0  0  0  0
    4.1010    0.0003    0.0000 C   0  0  0  0  0  0  0  0  0  0  0  0
    4.8513   -1.2986    0.0000 O   0  0  0  0  0  0  0  0  0  0  0  0
    4.8507    1.2995    0.0000 O   0  0  0  0  0  0  0  0  0  0  0  0
    1.7190    1.2130    0.0000 C   0  0  0  0  0  0  0  0  0  0  0  0
    2.1824    2.6396    0.0000 C   0  0  0  0  0  0  0  0  0  0  0  0
    3.6496    2.9516    0.0000 C   0  0  0  0  0  0  0  0  0  0  0  0
    4.1130    4.3782    0.0000 C   0  0  0  0  0  0  0  0  0  0  0  0
    3.1092    5.4929    0.0000 C   0  0  0  0  0  0  0  0  0  0  0  0
    3.2659    6.9847    0.0000 O   0  0  0  0  0  0  0  0  0  0  0  0
    1.8955    7.5947    0.0000 C   0  0  0  0  0  0  0  0  0  0  0  0
    0.8919    6.4799    0.0000 O   0  0  0  0  0  0  0  0  0  0  0  0
    1.6420    5.1809    0.0000 C   0  0  0  0  0  0  0  0  0  0  0  0
    1.1786    3.7543    0.0000 C   0  0  0  0  0  0  0  0  0  0  0  0
    0.2930    0.7500    0.0000 C   0  0  0  0  0  0  0  0  0  0  0  0
   -1.0070    1.5000    0.0000 C   0  0  0  0  0  0  0  0  0  0  0  0
   -2.3060    0.7500    0.0000 C   0  0  0  0  0  0  0  0  0  0  0  0
   -3.6050    1.5000    0.0000 O   0  0  0  0  0  0  0  0  0  0  0  0
   -4.9041    0.7500    0.0000 C   0  0  0  0  0  0  0  0  0  0  0  0
   -6.2031    1.5000    0.0000 C   0  0  0  0  0  0  0  0  0  0  0  0
   -6.2031    3.0000    0.0000 C   0  0  0  0  0  0  0  0  0  0  0  0
   -7.5022    3.7500    0.0000 C   0  0  0  0  0  0  0  0  0  0  0  0
   -8.8012    3.0000    0.0000 C   0  0  0  0  0  0  0  0  0  0  0  0
   -8.8012    1.5000    0.0000 C   0  0  0  0  0  0  0  0  0  0  0  0
   -7.5022    0.7500    0.0000 C   0  0  0  0  0  0  0  0  0  0  0  0
   -2.3060   -0.7500    0.0000 C   0  0  0  0  0  0  0  0  0  0  0  0
   -1.0070   -1.5000    0.0000 C   0  0  0  0  0  0  0  0  0  0  0  0
    0.2930   -0.7500    0.0000 C   0  0  0  0  0  0  0  0  0  0  0  0
    4.1126   -4.3795    0.0000 C   0  0  0  0  0  0  0  0  0  0  0  0
    5.5798   -4.6917    0.0000 C   0  0  0  0  0  0  0  0  0  0  0  0
  1  2  1  0  0  0  0
  2  3  1  0  0  0  0
  3  4  2  0  0  0  0
  4  5  1  0  0  0  0
  5  6  2  0  0  0  0
  6  7  1  0  0  0  0
  7  8  1  0  0  0  0
  8  9  1  0  0  0  0
  9 10  1  0  0  0  0
 10 11  2  0  0  0  0
 10 12  1  0  0  0  0
  9 13  2  0  0  0  0
 13 14  1  0  0  0  0
 14 15  2  0  0  0  0
 15 16  1  0  0  0  0
 16 17  2  0  0  0  0
 17 18  1  0  0  0  0
 18 19  1  0  0  0  0
 19 20  1  0  0  0  0
 20 21  1  0  0  0  0
 17 21  1  0  0  0  0
 21 22  2  0  0  0  0
 14 22  1  0  0  0  0
 13 23  1  0  0  0  0
 23 24  2  0  0  0  0
 24 25  1  0  0  0  0
 25 26  1  0  0  0  0
 26 27  1  0  0  0  0
 27 28  1  0  0  0  0
 28 29  2  0  0  0  0
 29 30  1  0  0  0  0
 30 31  2  0  0  0  0
 31 32  1  0  0  0  0
 32 33  2  0  0  0  0
 28 33  1  0  0  0  0
 25 34  2  0  0  0  0
 34 35  1  0  0  0  0
 35 36  2  0  0  0  0
  8 36  1  0  0  0  0
 23 36  1  0  0  0  0
  6 37  1  0  0  0  0
 37 38  2  0  0  0  0
  3 38  1  0  0  0  0
M  END
> <chemblId>
CHEMBL10092

> <bioactivity__type>
IC50

> <units>
nM

> <value>
2700.0

$$$$

  CDK     11271518522D 0   0.00000     0.00000     0

 36 41  0  0  0  0              1 V2000 
   -3.8971   12.7500    0.0000 C   0  0  0  0  0  0  0  0  0  0  0  0
   -2.5981   12.0000    0.0000 O   0  0  0  0  0  0  0  0  0  0  0  0
   -2.5981   10.5000    0.0000 C   0  0  0  0  0  0  0  0  0  0  0  0
   -3.8971    9.7500    0.0000 C   0  0  0  0  0  0  0  0  0  0  0  0
   -3.8971    8.2500    0.0000 C   0  0  0  0  0  0  0  0  0  0  0  0
   -2.5981    7.5000    0.0000 C   0  0  0  0  0  0  0  0  0  0  0  0
   -2.5981    6.0000    0.0000 C   0  0  0  0  0  0  0  0  0  0  0  0
   -1.2990    5.2500    0.0000 O   0  0  0  0  0  0  0  0  0  0  0  0
   -1.2990    3.7500    0.0000 C   0  0  0  0  0  0  0  0  0  0  0  0
   -2.5981    3.0000    0.0000 O   0  0  0  0  0  0  0  0  0  0  0  0
    0.0000    3.0000    0.0000 C   0  0  0  0  0  0  0  0  0  0  0  0
    1.2990    3.7500    0.0000 C   0  0  0  0  0  0  0  0  0  0  0  0
    2.5981    3.0000    0.0000 C   0  0  0  0  0  0  0  0  0  0  0  0
    3.8971    3.7500    0.0000 C   0  0  0  0  0  0  0  0  0  0  0  0
    3.8971    5.2500    0.0000 C   0  0  0  0  0  0  0  0  0  0  0  0
    5.0118    6.2537    0.0000 O   0  0  0  0  0  0  0  0  0  0  0  0
    4.4017    7.6240    0.0000 C   0  0  0  0  0  0  0  0  0  0  0  0
    2.9099    7.4672    0.0000 O   0  0  0  0  0  0  0  0  0  0  0  0
    2.5981    6.0000    0.0000 C   0  0  0  0  0  0  0  0  0  0  0  0
    1.2990    5.2500    0.0000 C   0  0  0  0  0  0  0  0  0  0  0  0
    0.0000    1.5000    0.0000 C   0  0  0  0  0  0  0  0  0  0  0  0
    1.2990    0.7500    0.0000 C   0  0  0  0  0  0  0  0  0  0  0  0
    2.5980    1.5000    0.0000 C   0  0  0  0  0  0  0  0  0  0  0  0
    3.8970    0.7500    0.0000 C   0  0  0  0  0  0  0  0  0  0  0  0
    3.8970   -0.7500    0.0000 C   0  0  0  0  0  0  0  0  0  0  0  0
    2.5980   -1.5000    0.0000 C   0  0  0  0  0  0  0  0  0  0  0  0
    1.2990   -0.7500    0.0000 C   0  0  0  0  0  0  0  0  0  0  0  0
    0.0000   -1.5000    0.0000 N   0  0  0  0  0  0  0  0  0  0  0  0
   -1.2990   -0.7500    0.0000 C   0  0  0  0  0  0  0  0  0  0  0  0
   -2.5980   -1.5000    0.0000 C   0  0  0  0  0  0  0  0  0  0  0  0
   -3.8970   -0.7500    0.0000 C   0  0  0  0  0  0  0  0  0  0  0  0
   -3.8970    0.7500    0.0000 C   0  0  0  0  0  0  0  0  0  0  0  0
   -2.5980    1.5000    0.0000 C   0  0  0  0  0  0  0  0  0  0  0  0
   -1.2990    0.7500    0.0000 C   0  0  0  0  0  0  0  0  0  0  0  0
   -1.2990    8.2500    0.0000 C   0  0  0  0  0  0  0  0  0  0  0  0
   -1.2990    9.7500    0.0000 C   0  0  0  0  0  0  0  0  0  0  0  0
  1  2  1  0  0  0  0
  2  3  1  0  0  0  0
  3  4  2  0  0  0  0
  4  5  1  0  0  0  0
  5  6  2  0  0  0  0
  6  7  1  0  0  0  0
  7  8  1  0  0  0  0
  8  9  1  0  0  0  0
  9 10  2  0  0  0  0
  9 11  1  0  0  0  0
 11 12  1  0  0  0  0
 12 13  2  0  0  0  0
 13 14  1  0  0  0  0
 14 15  2  0  0  0  0
 15 16  1  0  0  0  0
 16 17  1  0  0  0  0
 17 18  1  0  0  0  0
 18 19  1  0  0  0  0
 15 19  1  0  0  0  0
 19 20  2  0  0  0  0
 12 20  1  0  0  0  0
 11 21  1  0  0  0  0
 21 22  2  0  0  0  0
 22 23  1  0  0  0  0
 23 24  2  0  0  0  0
 24 25  1  0  0  0  0
 25 26  2  0  0  0  0
 26 27  1  0  0  0  0
 22 27  1  0  0  0  0
 27 28  2  0  0  0  0
 28 29  1  0  0  0  0
 29 30  2  0  0  0  0
 30 31  1  0  0  0  0
 31 32  2  0  0  0  0
 32 33  1  0  0  0  0
 33 34  2  0  0  0  0
 21 34  1  0  0  0  0
 29 34  1  0  0  0  0
  6 35  1  0  0  0  0
 35 36  2  0  0  0  0
  3 36  1  0  0  0  0
M  END
> <chemblId>
CHEMBL101239

> <bioactivity__type>
IC50

> <units>
nM

> <value>
21100.0

$$$$

  CDK     11271518522D 0   0.00000     0.00000     0

 38 44  0  0  0  0              1 V2000 
    4.8513   -1.2986    0.0000 O   0  0  0  0  0  0  0  0  0  0  0  0
    4.1010    0.0003    0.0000 C   0  0  0  0  0  0  0  0  0  0  0  0
    4.8507    1.2995    0.0000 O   0  0  0  0  0  0  0  0  0  0  0  0
    2.6010   -0.0000    0.0000 C   0  0  0  0  0  0  0  0  0  0  0  0
    1.7190    1.2130    0.0000 C   0  0  0  0  0  0  0  0  0  0  0  0
    2.1824    2.6396    0.0000 C   0  0  0  0  0  0  0  0  0  0  0  0
    3.6496    2.9516    0.0000 C   0  0  0  0  0  0  0  0  0  0  0  0
    4.1130    4.3782    0.0000 C   0  0  0  0  0  0  0  0  0  0  0  0
    3.1092    5.4929    0.0000 C   0  0  0  0  0  0  0  0  0  0  0  0
    3.2659    6.9847    0.0000 O   0  0  0  0  0  0  0  0  0  0  0  0
    1.8955    7.5947    0.0000 C   0  0  0  0  0  0  0  0  0  0  0  0
    0.8919    6.4799    0.0000 O   0  0  0  0  0  0  0  0  0  0  0  0
    1.6420    5.1809    0.0000 C   0  0  0  0  0  0  0  0  0  0  0  0
    1.1786    3.7543    0.0000 C   0  0  0  0  0  0  0  0  0  0  0  0
    0.2930    0.7500    0.0000 C   0  0  0  0  0  0  0  0  0  0  0  0
   -1.0070    1.5000    0.0000 C   0  0  0  0  0  0  0  0  0  0  0  0
   -2.3060    0.7500    0.0000 C   0  0  0  0  0  0  0  0  0  0  0  0
   -3.6050    1.5000    0.0000 O   0  0  0  0  0  0  0  0  0  0  0  0
   -4.9041    0.7500    0.0000 C   0  0  0  0  0  0  0  0  0  0  0  0
   -6.2031    1.5000    0.0000 C   0  0  0  0  0  0  0  0  0  0  0  0
   -6.2031    3.0000    0.0000 C   0  0  0  0  0  0  0  0  0  0  0  0
   -7.5022    3.7500    0.0000 C   0  0  0  0  0  0  0  0  0  0  0  0
   -8.8012    3.0000    0.0000 C   0  0  0  0  0  0  0  0  0  0  0  0
   -8.8012    1.5000    0.0000 C   0  0  0  0  0  0  0  0  0  0  0  0
   -7.5022    0.7500    0.0000 C   0  0  0  0  0  0  0  0  0  0  0  0
   -2.3060   -0.7500    0.0000 C   0  0  0  0  0  0  0  0  0  0  0  0
   -1.0070   -1.5000    0.0000 C   0  0  0  0  0  0  0  0  0  0  0  0
    0.2930   -0.7500    0.0000 C   0  0  0  0  0  0  0  0  0  0  0  0
    1.7190   -1.2140    0.0000 N   0  0  0  0  0  0  0  0  0  0  0  0
    2.1822   -2.6407    0.0000 C   0  0  0  0  0  0  0  0  0  0  0  0
    1.1783   -3.7552    0.0000 C   0  0  0  0  0  0  0  0  0  0  0  0
    1.6415   -5.1819    0.0000 C   0  0  0  0  0  0  0  0  0  0  0  0
    3.1087   -5.4940    0.0000 C   0  0  0  0  0  0  0  0  0  0  0  0
    3.8584   -6.7932    0.0000 O   0  0  0  0  0  0  0  0  0  0  0  0
    5.3257   -6.4817    0.0000 C   0  0  0  0  0  0  0  0  0  0  0  0
    5.4828   -4.9899    0.0000 O   0  0  0  0  0  0  0  0  0  0  0  0
    4.1126   -4.3795    0.0000 C   0  0  0  0  0  0  0  0  0  0  0  0
    3.6494   -2.9528    0.0000 C   0  0  0  0  0  0  0  0  0  0  0  0
  1  2  1  0  0  0  0
  2  3  2  0  0  0  0
  2  4  1  0  0  0  0
  4  5  2  0  0  0  0
  5  6  1  0  0  0  0
  6  7  2  0  0  0  0
  7  8  1  0  0  0  0
  8  9  2  0  0  0  0
  9 10  1  0  0  0  0
 10 11  1  0  0  0  0
 11 12  1  0  0  0  0
 12 13  1  0  0  0  0
  9 13  1  0  0  0  0
 13 14  2  0  0  0  0
  6 14  1  0  0  0  0
  5 15  1  0  0  0  0
 15 16  2  0  0  0  0
 16 17  1  0  0  0  0
 17 18  1  0  0  0  0
 18 19  1  0  0  0  0
 19 20  1  0  0  0  0
 20 21  2  0  0  0  0
 21 22  1  0  0  0  0
 22 23  2  0  0  0  0
 23 24  1  0  0  0  0
 24 25  2  0  0  0  0
 20 25  1  0  0  0  0
 17 26  2  0  0  0  0
 26 27  1  0  0  0  0
 27 28  2  0  0  0  0
 15 28  1  0  0  0  0
 28 29  1  0  0  0  0
  4 29  1  0  0  0  0
 29 30  1  0  0  0  0
 30 31  2  0  0  0  0
 31 32  1  0  0  0  0
 32 33  2  0  0  0  0
 33 34  1  0  0  0  0
 34 35  1  0  0  0  0
 35 36  1  0  0  0  0
 36 37  1  0  0  0  0
 33 37  1  0  0  0  0
 37 38  2  0  0  0  0
 30 38  1  0  0  0  0
M  END
> <chemblId>
CHEMBL10136

> <bioactivity__type>
IC50

> <units>
nM

> <value>
1300.0

$$$$

  CDK     11271518522D 0   0.00000     0.00000     0

 33 37  0  0  0  0              1 V2000 
    5.0391   -7.2329    0.0000 C   0  0  0  0  0  0  0  0  0  0  0  0
    3.5719   -6.9207    0.0000 O   0  0  0  0  0  0  0  0  0  0  0  0
    3.1087   -5.4940    0.0000 C   0  0  0  0  0  0  0  0  0  0  0  0
    4.1126   -4.3795    0.0000 C   0  0  0  0  0  0  0  0  0  0  0  0
    3.6494   -2.9528    0.0000 C   0  0  0  0  0  0  0  0  0  0  0  0
    2.1822   -2.6407    0.0000 C   0  0  0  0  0  0  0  0  0  0  0  0
    1.1783   -3.7552    0.0000 C   0  0  0  0  0  0  0  0  0  0  0  0
    1.6415   -5.1819    0.0000 C   0  0  0  0  0  0  0  0  0  0  0  0
    1.7190   -1.2140    0.0000 C   0  0  0  0  0  0  0  0  0  0  0  0
    2.6010    0.0000    0.0000 C   0  0  0  0  0  0  0  0  0  0  0  0
    1.7190    1.2140    0.0000 C   0  0  0  0  0  0  0  0  0  0  0  0
    2.1822    2.6407    0.0000 C   0  0  0  0  0  0  0  0  0  0  0  0
    3.6494    2.9528    0.0000 C   0  0  0  0  0  0  0  0  0  0  0  0
    4.1126    4.3795    0.0000 C   0  0  0  0  0  0  0  0  0  0  0  0
    3.1087    5.4940    0.0000 C   0  0  0  0  0  0  0  0  0  0  0  0
    3.2652    6.9859    0.0000 O   0  0  0  0  0  0  0  0  0  0  0  0
    1.8947    7.5957    0.0000 C   0  0  0  0  0  0  0  0  0  0  0  0
    0.8913    6.4808    0.0000 O   0  0  0  0  0  0  0  0  0  0  0  0
    1.6415    5.1819    0.0000 C   0  0  0  0  0  0  0  0  0  0  0  0
    1.1783    3.7552    0.0000 C   0  0  0  0  0  0  0  0  0  0  0  0
    0.2930    0.7500    0.0000 C   0  0  0  0  0  0  0  0  0  0  0  0
   -1.0070    1.5000    0.0000 C   0  0  0  0  0  0  0  0  0  0  0  0
   -2.3060    0.7500    0.0000 C   0  0  0  0  0  0  0  0  0  0  0  0
   -2.3060   -0.7500    0.0000 C   0  0  0  0  0  0  0  0  0  0  0  0
   -3.6050   -1.5000    0.0000 C   0  0  0  0  0  0  0  0  0  0  0  0
   -4.9041   -0.7500    0.0000 C   0  0  0  0  0  0  0  0  0  0  0  0
   -6.2031   -1.5000    0.0000 C   0  0  0  0  0  0  0  0  0  0  0  0
   -7.5022   -0.7500    0.0000 C   0  0  0  0  0  0  0  0  0  0  0  0
   -1.0070   -1.5000    0.0000 N   0  0  0  0  0  0  0  0  0  0  0  0
    0.2930   -0.7500    0.0000 C   0  0  0  0  0  0  0  0  0  0  0  0
    4.1010    0.0000    0.0000 C   0  0  0  0  0  0  0  0  0  0  0  0
    4.8510    1.2990    0.0000 O   0  0  0  0  0  0  0  0  0  0  0  0
    4.8510   -1.2990    0.0000 O   0  0  0  0  0  0  0  0  0  0  0  0
  1  2  1  0  0  0  0
  2  3  1  0  0  0  0
  3  4  2  0  0  0  0
  4  5  1  0  0  0  0
  5  6  2  0  0  0  0
  6  7  1  0  0  0  0
  7  8  2  0  0  0  0
  3  8  1  0  0  0  0
  9  6  1  6  0  0  0
  9 10  1  0  0  0  0
 10 11  1  0  0  0  0
 11 12  1  6  0  0  0
 12 13  2  0  0  0  0
 13 14  1  0  0  0  0
 14 15  2  0  0  0  0
 15 16  1  0  0  0  0
 16 17  1  0  0  0  0
 17 18  1  0  0  0  0
 18 19  1  0  0  0  0
 15 19  1  0  0  0  0
 19 20  2  0  0  0  0
 12 20  1  0  0  0  0
 11 21  1  0  0  0  0
 21 22  2  0  0  0  0
 22 23  1  0  0  0  0
 23 24  2  0  0  0  0
 24 25  1  0  0  0  0
 25 26  1  0  0  0  0
 26 27  1  0  0  0  0
 27 28  2  0  0  0  0
 24 29  1  0  0  0  0
 29 30  2  0  0  0  0
  9 30  1  0  0  0  0
 21 30  1  0  0  0  0
 10 31  1  1  0  0  0
 31 32  2  0  0  0  0
 31 33  1  0  0  0  0
M  END
> <chemblId>
CHEMBL101424

> <bioactivity__type>
IC50

> <units>
nM

> <value>
0.2

$$$$

  CDK     11271518522D 0   0.00000     0.00000     0

 24 26  0  0  0  0              1 V2000 
    4.1126   -4.3795    0.0000 C   0  0  0  0  0  0  0  0  0  0  0  0
    3.6494   -2.9528    0.0000 C   0  0  0  0  0  0  0  0  0  0  0  0
    4.6533   -1.8383    0.0000 C   0  0  0  0  0  0  0  0  0  0  0  0
    2.1822   -2.6407    0.0000 O   0  0  0  0  0  0  0  0  0  0  0  0
    1.7190   -1.2140    0.0000 C   0  0  0  0  0  0  0  0  0  0  0  0
    2.6010    0.0000    0.0000 C   0  0  0  0  0  0  0  0  0  0  0  0
    1.7190    1.2140    0.0000 S   0  0  0  0  0  0  0  0  0  0  0  0
    0.2930    0.7500    0.0000 C   0  0  0  0  0  0  0  0  0  0  0  0
   -1.0070    1.5000    0.0000 C   0  0  0  0  0  0  0  0  0  0  0  0
   -2.3060    0.7500    0.0000 C   0  0  0  0  0  0  0  0  0  0  0  0
   -2.3060   -0.7500    0.0000 C   0  0  0  0  0  0  0  0  0  0  0  0
   -3.6050   -1.5000    0.0000 O   0  0  0  0  0  0  0  0  0  0  0  0
   -4.9041   -0.7500    0.0000 C   0  0  0  0  0  0  0  0  0  0  0  0
   -6.2031   -1.5000    0.0000 C   0  0  0  0  0  0  0  0  0  0  0  0
   -7.5022   -0.7500    0.0000 C   0  0  0  0  0  0  0  0  0  0  0  0
   -8.8012   -1.5000    0.0000 C   0  0  0  0  0  0  0  0  0  0  0  0
   -8.8012   -3.0000    0.0000 C   0  0  0  0  0  0  0  0  0  0  0  0
   -7.5022   -3.7500    0.0000 C   0  0  0  0  0  0  0  0  0  0  0  0
   -6.2031   -3.0000    0.0000 C   0  0  0  0  0  0  0  0  0  0  0  0
   -1.0070   -1.5000    0.0000 C   0  0  0  0  0  0  0  0  0  0  0  0
    0.2930   -0.7500    0.0000 C   0  0  0  0  0  0  0  0  0  0  0  0
    4.1010    0.0000    0.0000 C   0  0  0  0  0  0  0  0  0  0  0  0
    4.8510   -1.2990    0.0000 O   0  0  0  0  0  0  0  0  0  0  0  0
    4.8510    1.2990    0.0000 O   0  0  0  0  0  0  0  0  0  0  0  0
  1  2  1  0  0  0  0
  2  3  1  0  0  0  0
  2  4  1  0  0  0  0
  4  5  1  0  0  0  0
  5  6  2  0  0  0  0
  6  7  1  0  0  0  0
  7  8  1  0  0  0  0
  8  9  2  0  0  0  0
  9 10  1  0  0  0  0
 10 11  2  0  0  0  0
 11 12  1  0  0  0  0
 12 13  1  0  0  0  0
 13 14  1  0  0  0  0
 14 15  2  0  0  0  0
 15 16  1  0  0  0  0
 16 17  2  0  0  0  0
 17 18  1  0  0  0  0
 18 19  2  0  0  0  0
 14 19  1  0  0  0  0
 11 20  1  0  0  0  0
 20 21  2  0  0  0  0
  5 21  1  0  0  0  0
  8 21  1  0  0  0  0
  6 22  1  0  0  0  0
 22 23  2  0  0  0  0
 22 24  1  0  0  0  0
M  END
> <chemblId>
CHEMBL10143

> <bioactivity__type>
IC50

> <units>
nM

> <value>
7400.0

$$$$

  CDK     11271518522D 0   0.00000     0.00000     0

 29 33  0  0  0  0              1 V2000 
    5.0391   -7.2329    0.0000 C   0  0  0  0  0  0  0  0  0  0  0  0
    3.5719   -6.9207    0.0000 O   0  0  0  0  0  0  0  0  0  0  0  0
    3.1087   -5.4940    0.0000 C   0  0  0  0  0  0  0  0  0  0  0  0
    4.1126   -4.3795    0.0000 C   0  0  0  0  0  0  0  0  0  0  0  0
    3.6494   -2.9528    0.0000 C   0  0  0  0  0  0  0  0  0  0  0  0
    2.1822   -2.6407    0.0000 C   0  0  0  0  0  0  0  0  0  0  0  0
    1.1783   -3.7552    0.0000 C   0  0  0  0  0  0  0  0  0  0  0  0
    1.6415   -5.1819    0.0000 C   0  0  0  0  0  0  0  0  0  0  0  0
    1.7190   -1.2140    0.0000 N   0  0  0  0  0  0  0  0  0  0  0  0
    2.6010   -0.0000    0.0000 C   0  0  0  0  0  0  0  0  0  0  0  0
    4.1010    0.0003    0.0000 C   0  0  0  0  0  0  0  0  0  0  0  0
    4.8513   -1.2986    0.0000 O   0  0  0  0  0  0  0  0  0  0  0  0
    4.8507    1.2995    0.0000 O   0  0  0  0  0  0  0  0  0  0  0  0
    1.7190    1.2130    0.0000 C   0  0  0  0  0  0  0  0  0  0  0  0
    2.1824    2.6396    0.0000 C   0  0  0  0  0  0  0  0  0  0  0  0
    3.6496    2.9516    0.0000 C   0  0  0  0  0  0  0  0  0  0  0  0
    4.1130    4.3782    0.0000 C   0  0  0  0  0  0  0  0  0  0  0  0
    3.1092    5.4929    0.0000 C   0  0  0  0  0  0  0  0  0  0  0  0
    3.2659    6.9847    0.0000 O   0  0  0  0  0  0  0  0  0  0  0  0
    1.8955    7.5947    0.0000 C   0  0  0  0  0  0  0  0  0  0  0  0
    0.8919    6.4799    0.0000 O   0  0  0  0  0  0  0  0  0  0  0  0
    1.6420    5.1809    0.0000 C   0  0  0  0  0  0  0  0  0  0  0  0
    1.1786    3.7543    0.0000 C   0  0  0  0  0  0  0  0  0  0  0  0
    0.2930    0.7500    0.0000 C   0  0  0  0  0  0  0  0  0  0  0  0
   -1.0070    1.5000    0.0000 C   0  0  0  0  0  0  0  0  0  0  0  0
   -2.3060    0.7500    0.0000 C   0  0  0  0  0  0  0  0  0  0  0  0
   -2.3060   -0.7500    0.0000 C   0  0  0  0  0  0  0  0  0  0  0  0
   -1.0070   -1.5000    0.0000 C   0  0  0  0  0  0  0  0  0  0  0  0
    0.2930   -0.7500    0.0000 C   0  0  0  0  0  0  0  0  0  0  0  0
  1  2  1  0  0  0  0
  2  3  1  0  0  0  0
  3  4  2  0  0  0  0
  4  5  1  0  0  0  0
  5  6  2  0  0  0  0
  6  7  1  0  0  0  0
  7  8  2  0  0  0  0
  3  8  1  0  0  0  0
  6  9  1  0  0  0  0
  9 10  1  0  0  0  0
 10 11  1  0  0  0  0
 11 12  2  0  0  0  0
 11 13  1  0  0  0  0
 10 14  2  0  0  0  0
 14 15  1  0  0  0  0
 15 16  2  0  0  0  0
 16 17  1  0  0  0  0
 17 18  2  0  0  0  0
 18 19  1  0  0  0  0
 19 20  1  0  0  0  0
 20 21  1  0  0  0  0
 21 22  1  0  0  0  0
 18 22  1  0  0  0  0
 22 23  2  0  0  0  0
 15 23  1  0  0  0  0
 14 24  1  0  0  0  0
 24 25  2  0  0  0  0
 25 26  1  0  0  0  0
 26 27  2  0  0  0  0
 27 28  1  0  0  0  0
 28 29  2  0  0  0  0
  9 29  1  0  0  0  0
 24 29  1  0  0  0  0
M  END
> <chemblId>
CHEMBL10151

> <bioactivity__type>
IC50

> <units>
nM

> <value>
2300.0

$$$$

  CDK     11271518522D 0   0.00000     0.00000     0

 30 35  0  0  0  0              1 V2000 
    4.8513   -1.2986    0.0000 O   0  0  0  0  0  0  0  0  0  0  0  0
    4.1010    0.0003    0.0000 C   0  0  0  0  0  0  0  0  0  0  0  0
    4.8507    1.2995    0.0000 O   0  0  0  0  0  0  0  0  0  0  0  0
    2.6010   -0.0000    0.0000 C   0  0  0  0  0  0  0  0  0  0  0  0
    1.7190    1.2130    0.0000 C   0  0  0  0  0  0  0  0  0  0  0  0
    2.1824    2.6396    0.0000 C   0  0  0  0  0  0  0  0  0  0  0  0
    3.6496    2.9516    0.0000 C   0  0  0  0  0  0  0  0  0  0  0  0
    4.1130    4.3782    0.0000 C   0  0  0  0  0  0  0  0  0  0  0  0
    3.1092    5.4929    0.0000 C   0  0  0  0  0  0  0  0  0  0  0  0
    3.2659    6.9847    0.0000 O   0  0  0  0  0  0  0  0  0  0  0  0
    1.8955    7.5947    0.0000 C   0  0  0  0  0  0  0  0  0  0  0  0
    0.8919    6.4799    0.0000 O   0  0  0  0  0  0  0  0  0  0  0  0
    1.6420    5.1809    0.0000 C   0  0  0  0  0  0  0  0  0  0  0  0
    1.1786    3.7543    0.0000 C   0  0  0  0  0  0  0  0  0  0  0  0
    0.2930    0.7500    0.0000 C   0  0  0  0  0  0  0  0  0  0  0  0
   -1.0070    1.5000    0.0000 C   0  0  0  0  0  0  0  0  0  0  0  0
   -2.3060    0.7500    0.0000 C   0  0  0  0  0  0  0  0  0  0  0  0
   -2.3060   -0.7500    0.0000 C   0  0  0  0  0  0  0  0  0  0  0  0
   -1.0070   -1.5000    0.0000 C   0  0  0  0  0  0  0  0  0  0  0  0
    0.2930   -0.7500    0.0000 C   0  0  0  0  0  0  0  0  0  0  0  0
    1.7190   -1.2140    0.0000 N   0  0  0  0  0  0  0  0  0  0  0  0
    2.1822   -2.6407    0.0000 C   0  0  0  0  0  0  0  0  0  0  0  0
    1.1783   -3.7552    0.0000 C   0  0  0  0  0  0  0  0  0  0  0  0
    1.6415   -5.1819    0.0000 C   0  0  0  0  0  0  0  0  0  0  0  0
    3.1087   -5.4940    0.0000 C   0  0  0  0  0  0  0  0  0  0  0  0
    3.8584   -6.7932    0.0000 O   0  0  0  0  0  0  0  0  0  0  0  0
    5.3257   -6.4817    0.0000 C   0  0  0  0  0  0  0  0  0  0  0  0
    5.4828   -4.9899    0.0000 O   0  0  0  0  0  0  0  0  0  0  0  0
    4.1126   -4.3795    0.0000 C   0  0  0  0  0  0  0  0  0  0  0  0
    3.6494   -2.9528    0.0000 C   0  0  0  0  0  0  0  0  0  0  0  0
  1  2  1  0  0  0  0
  2  3  2  0  0  0  0
  2  4  1  0  0  0  0
  4  5  2  0  0  0  0
  5  6  1  0  0  0  0
  6  7  2  0  0  0  0
  7  8  1  0  0  0  0
  8  9  2  0  0  0  0
  9 10  1  0  0  0  0
 10 11  1  0  0  0  0
 11 12  1  0  0  0  0
 12 13  1  0  0  0  0
  9 13  1  0  0  0  0
 13 14  2  0  0  0  0
  6 14  1  0  0  0  0
  5 15  1  0  0  0  0
 15 16  2  0  0  0  0
 16 17  1  0  0  0  0
 17 18  2  0  0  0  0
 18 19  1  0  0  0  0
 19 20  2  0  0  0  0
 15 20  1  0  0  0  0
 20 21  1  0  0  0  0
  4 21  1  0  0  0  0
 21 22  1  0  0  0  0
 22 23  2  0  0  0  0
 23 24  1  0  0  0  0
 24 25  2  0  0  0  0
 25 26  1  0  0  0  0
 26 27  1  0  0  0  0
 27 28  1  0  0  0  0
 28 29  1  0  0  0  0
 25 29  1  0  0  0  0
 29 30  2  0  0  0  0
 22 30  1  0  0  0  0
M  END
> <chemblId>
CHEMBL10211

> <bioactivity__type>
IC50

> <units>
nM

> <value>
4100.0

$$$$

  CDK     11271518522D 0   0.00000     0.00000     0

 34 39  0  0  0  0              1 V2000 
    5.0391   -7.2329    0.0000 C   0  0  0  0  0  0  0  0  0  0  0  0
    3.5719   -6.9207    0.0000 O   0  0  0  0  0  0  0  0  0  0  0  0
    3.1087   -5.4940    0.0000 C   0  0  0  0  0  0  0  0  0  0  0  0
    4.1126   -4.3795    0.0000 C   0  0  0  0  0  0  0  0  0  0  0  0
    3.6494   -2.9528    0.0000 C   0  0  0  0  0  0  0  0  0  0  0  0
    2.1822   -2.6407    0.0000 C   0  0  0  0  0  0  0  0  0  0  0  0
    1.1783   -3.7552    0.0000 C   0  0  0  0  0  0  0  0  0  0  0  0
    1.6415   -5.1819    0.0000 C   0  0  0  0  0  0  0  0  0  0  0  0
    1.7190   -1.2140    0.0000 C   0  0  0  0  0  0  0  0  0  0  0  0
    2.6010    0.0000    0.0000 C   0  0  0  0  0  0  0  0  0  0  0  0
    1.7190    1.2140    0.0000 C   0  0  0  0  0  0  0  0  0  0  0  0
    2.1822    2.6407    0.0000 C   0  0  0  0  0  0  0  0  0  0  0  0
    3.6494    2.9528    0.0000 C   0  0  0  0  0  0  0  0  0  0  0  0
    4.1126    4.3795    0.0000 C   0  0  0  0  0  0  0  0  0  0  0  0
    3.1087    5.4940    0.0000 C   0  0  0  0  0  0  0  0  0  0  0  0
    3.2652    6.9859    0.0000 O   0  0  0  0  0  0  0  0  0  0  0  0
    1.8947    7.5957    0.0000 C   0  0  0  0  0  0  0  0  0  0  0  0
    0.8913    6.4808    0.0000 O   0  0  0  0  0  0  0  0  0  0  0  0
    1.6415    5.1819    0.0000 C   0  0  0  0  0  0  0  0  0  0  0  0
    1.1783    3.7552    0.0000 C   0  0  0  0  0  0  0  0  0  0  0  0
    0.2930    0.7500    0.0000 C   0  0  0  0  0  0  0  0  0  0  0  0
   -1.0070    1.5000    0.0000 C   0  0  0  0  0  0  0  0  0  0  0  0
   -2.3060    0.7500    0.0000 C   0  0  0  0  0  0  0  0  0  0  0  0
   -2.3060   -0.7500    0.0000 C   0  0  0  0  0  0  0  0  0  0  0  0
   -1.0070   -1.5000    0.0000 N   0  0  0  0  0  0  0  0  0  0  0  0
    0.2930   -0.7500    0.0000 C   0  0  0  0  0  0  0  0  0  0  0  0
   -3.6050   -1.5000    0.0000 N   0  0  0  0  0  0  0  0  0  0  0  0
   -4.9754   -0.8899    0.0000 C   0  0  0  0  0  0  0  0  0  0  0  0
   -5.9791   -2.0046    0.0000 C   0  0  0  0  0  0  0  0  0  0  0  0
   -5.2291   -3.3036    0.0000 C   0  0  0  0  0  0  0  0  0  0  0  0
   -3.7618   -2.9918    0.0000 C   0  0  0  0  0  0  0  0  0  0  0  0
    4.1010    0.0000    0.0000 C   0  0  0  0  0  0  0  0  0  0  0  0
    4.8510   -1.2990    0.0000 O   0  0  0  0  0  0  0  0  0  0  0  0
    4.8510    1.2990    0.0000 O   0  0  0  0  0  0  0  0  0  0  0  0
  1  2  1  0  0  0  0
  2  3  1  0  0  0  0
  3  4  2  0  0  0  0
  4  5  1  0  0  0  0
  5  6  2  0  0  0  0
  6  7  1  0  0  0  0
  7  8  2  0  0  0  0
  3  8  1  0  0  0  0
  9  6  1  6  0  0  0
  9 10  1  0  0  0  0
 10 11  1  0  0  0  0
 11 12  1  6  0  0  0
 12 13  2  0  0  0  0
 13 14  1  0  0  0  0
 14 15  2  0  0  0  0
 15 16  1  0  0  0  0
 16 17  1  0  0  0  0
 17 18  1  0  0  0  0
 18 19  1  0  0  0  0
 15 19  1  0  0  0  0
 19 20  2  0  0  0  0
 12 20  1  0  0  0  0
 11 21  1  0  0  0  0
 21 22  2  0  0  0  0
 22 23  1  0  0  0  0
 23 24  2  0  0  0  0
 24 25  1  0  0  0  0
 25 26  2  0  0  0  0
  9 26  1  0  0  0  0
 21 26  1  0  0  0  0
 24 27  1  0  0  0  0
 27 28  1  0  0  0  0
 28 29  1  0  0  0  0
 29 30  1  0  0  0  0
 30 31  1  0  0  0  0
 27 31  1  0  0  0  0
 10 32  1  1  0  0  0
 32 33  2  0  0  0  0
 32 34  1  0  0  0  0
M  END
> <chemblId>
CHEMBL102173

> <bioactivity__type>
IC50

> <units>
nM

> <value>
2.2

$$$$

  CDK     11271518522D 0   0.00000     0.00000     0

 35 40  0  0  0  0              1 V2000 
   -7.5022    0.7500    0.0000 C   0  0  0  0  0  0  0  0  0  0  0  0
   -6.2031    1.5000    0.0000 C   0  0  0  0  0  0  0  0  0  0  0  0
   -4.9041    0.7500    0.0000 C   0  0  0  0  0  0  0  0  0  0  0  0
   -3.6050    1.5000    0.0000 O   0  0  0  0  0  0  0  0  0  0  0  0
   -2.3060    0.7500    0.0000 C   0  0  0  0  0  0  0  0  0  0  0  0
   -2.3060   -0.7500    0.0000 C   0  0  0  0  0  0  0  0  0  0  0  0
   -1.0070   -1.5000    0.0000 C   0  0  0  0  0  0  0  0  0  0  0  0
    0.2930   -0.7500    0.0000 C   0  0  0  0  0  0  0  0  0  0  0  0
    0.2930    0.7500    0.0000 C   0  0  0  0  0  0  0  0  0  0  0  0
   -1.0070    1.5000    0.0000 C   0  0  0  0  0  0  0  0  0  0  0  0
    1.7190    1.2130    0.0000 C   0  0  0  0  0  0  0  0  0  0  0  0
    2.1824    2.6396    0.0000 C   0  0  0  0  0  0  0  0  0  0  0  0
    3.6496    2.9516    0.0000 C   0  0  0  0  0  0  0  0  0  0  0  0
    4.1130    4.3782    0.0000 C   0  0  0  0  0  0  0  0  0  0  0  0
    3.1092    5.4929    0.0000 C   0  0  0  0  0  0  0  0  0  0  0  0
    3.2659    6.9847    0.0000 O   0  0  0  0  0  0  0  0  0  0  0  0
    1.8955    7.5947    0.0000 C   0  0  0  0  0  0  0  0  0  0  0  0
    0.8919    6.4799    0.0000 O   0  0  0  0  0  0  0  0  0  0  0  0
    1.6420    5.1809    0.0000 C   0  0  0  0  0  0  0  0  0  0  0  0
    1.1786    3.7543    0.0000 C   0  0  0  0  0  0  0  0  0  0  0  0
    2.6010   -0.0000    0.0000 C   0  0  0  0  0  0  0  0  0  0  0  0
    4.1010    0.0003    0.0000 C   0  0  0  0  0  0  0  0  0  0  0  0
    4.8507    1.2995    0.0000 O   0  0  0  0  0  0  0  0  0  0  0  0
    4.8513   -1.2986    0.0000 O   0  0  0  0  0  0  0  0  0  0  0  0
    1.7190   -1.2140    0.0000 N   0  0  0  0  0  0  0  0  0  0  0  0
    2.1822   -2.6407    0.0000 C   0  0  0  0  0  0  0  0  0  0  0  0
    3.6494   -2.9528    0.0000 C   0  0  0  0  0  0  0  0  0  0  0  0
    4.1126   -4.3795    0.0000 C   0  0  0  0  0  0  0  0  0  0  0  0
    5.5798   -4.6917    0.0000 C   0  0  0  0  0  0  0  0  0  0  0  0
    6.5837   -3.5772    0.0000 C   0  0  0  0  0  0  0  0  0  0  0  0
    8.0837   -3.5775    0.0000 O   0  0  0  0  0  0  0  0  0  0  0  0
    8.5475   -2.1510    0.0000 C   0  0  0  0  0  0  0  0  0  0  0  0
    7.3342   -1.2691    0.0000 O   0  0  0  0  0  0  0  0  0  0  0  0
    6.1205   -2.1505    0.0000 C   0  0  0  0  0  0  0  0  0  0  0  0
    4.6533   -1.8383    0.0000 C   0  0  0  0  0  0  0  0  0  0  0  0
  1  2  1  0  0  0  0
  2  3  1  0  0  0  0
  3  4  1  0  0  0  0
  4  5  1  0  0  0  0
  5  6  2  0  0  0  0
  6  7  1  0  0  0  0
  7  8  2  0  0  0  0
  8  9  1  0  0  0  0
  9 10  2  0  0  0  0
  5 10  1  0  0  0  0
  9 11  1  0  0  0  0
 11 12  1  0  0  0  0
 12 13  2  0  0  0  0
 13 14  1  0  0  0  0
 14 15  2  0  0  0  0
 15 16  1  0  0  0  0
 16 17  1  0  0  0  0
 17 18  1  0  0  0  0
 18 19  1  0  0  0  0
 15 19  1  0  0  0  0
 19 20  2  0  0  0  0
 12 20  1  0  0  0  0
 11 21  2  0  0  0  0
 21 22  1  0  0  0  0
 22 23  2  0  0  0  0
 22 24  1  0  0  0  0
 21 25  1  0  0  0  0
  8 25  1  0  0  0  0
 25 26  1  0  0  0  0
 26 27  1  0  0  0  0
 27 28  2  0  0  0  0
 28 29  1  0  0  0  0
 29 30  2  0  0  0  0
 30 31  1  0  0  0  0
 31 32  1  0  0  0  0
 32 33  1  0  0  0  0
 33 34  1  0  0  0  0
 30 34  1  0  0  0  0
 34 35  2  0  0  0  0
 27 35  1  0  0  0  0
M  END
> <chemblId>
CHEMBL10218

> <bioactivity__type>
IC50

> <units>
nM

> <value>
130.0

$$$$

  CDK     11271518522D 0   0.00000     0.00000     0

 33 37  0  0  0  0              1 V2000 
    5.0391   -7.2329    0.0000 C   0  0  0  0  0  0  0  0  0  0  0  0
    3.5719   -6.9207    0.0000 O   0  0  0  0  0  0  0  0  0  0  0  0
    3.1087   -5.4940    0.0000 C   0  0  0  0  0  0  0  0  0  0  0  0
    4.1126   -4.3795    0.0000 C   0  0  0  0  0  0  0  0  0  0  0  0
    3.6494   -2.9528    0.0000 C   0  0  0  0  0  0  0  0  0  0  0  0
    2.1822   -2.6407    0.0000 C   0  0  0  0  0  0  0  0  0  0  0  0
    1.1783   -3.7552    0.0000 C   0  0  0  0  0  0  0  0  0  0  0  0
    1.6415   -5.1819    0.0000 C   0  0  0  0  0  0  0  0  0  0  0  0
    1.7190   -1.2140    0.0000 C   0  0  0  0  0  0  0  0  0  0  0  0
    2.6010    0.0000    0.0000 C   0  0  0  0  0  0  0  0  0  0  0  0
    1.7190    1.2140    0.0000 C   0  0  0  0  0  0  0  0  0  0  0  0
    2.1822    2.6407    0.0000 C   0  0  0  0  0  0  0  0  0  0  0  0
    3.6494    2.9528    0.0000 C   0  0  0  0  0  0  0  0  0  0  0  0
    4.1126    4.3795    0.0000 C   0  0  0  0  0  0  0  0  0  0  0  0
    3.1087    5.4940    0.0000 C   0  0  0  0  0  0  0  0  0  0  0  0
    3.2652    6.9859    0.0000 O   0  0  0  0  0  0  0  0  0  0  0  0
    1.8947    7.5957    0.0000 C   0  0  0  0  0  0  0  0  0  0  0  0
    0.8913    6.4808    0.0000 O   0  0  0  0  0  0  0  0  0  0  0  0
    1.6415    5.1819    0.0000 C   0  0  0  0  0  0  0  0  0  0  0  0
    1.1783    3.7552    0.0000 C   0  0  0  0  0  0  0  0  0  0  0  0
    0.2930    0.7500    0.0000 C   0  0  0  0  0  0  0  0  0  0  0  0
   -1.0070    1.5000    0.0000 C   0  0  0  0  0  0  0  0  0  0  0  0
   -2.3060    0.7500    0.0000 C   0  0  0  0  0  0  0  0  0  0  0  0
   -2.3060   -0.7500    0.0000 C   0  0  0  0  0  0  0  0  0  0  0  0
   -3.6050   -1.5000    0.0000 C   0  0  0  0  0  0  0  0  0  0  0  0
   -4.9041   -0.7500    0.0000 C   0  0  0  0  0  0  0  0  0  0  0  0
   -6.2031   -1.5000    0.0000 C   0  0  0  0  0  0  0  0  0  0  0  0
   -4.9041    0.7500    0.0000 C   0  0  0  0  0  0  0  0  0  0  0  0
   -1.0070   -1.5000    0.0000 N   0  0  0  0  0  0  0  0  0  0  0  0
    0.2930   -0.7500    0.0000 C   0  0  0  0  0  0  0  0  0  0  0  0
    4.1010    0.0000    0.0000 C   0  0  0  0  0  0  0  0  0  0  0  0
    4.8510    1.2990    0.0000 O   0  0  0  0  0  0  0  0  0  0  0  0
    4.8510   -1.2990    0.0000 O   0  0  0  0  0  0  0  0  0  0  0  0
  1  2  1  0  0  0  0
  2  3  1  0  0  0  0
  3  4  2  0  0  0  0
  4  5  1  0  0  0  0
  5  6  2  0  0  0  0
  6  7  1  0  0  0  0
  7  8  2  0  0  0  0
  3  8  1  0  0  0  0
  9  6  1  6  0  0  0
  9 10  1  0  0  0  0
 10 11  1  0  0  0  0
 11 12  1  6  0  0  0
 12 13  2  0  0  0  0
 13 14  1  0  0  0  0
 14 15  2  0  0  0  0
 15 16  1  0  0  0  0
 16 17  1  0  0  0  0
 17 18  1  0  0  0  0
 18 19  1  0  0  0  0
 15 19  1  0  0  0  0
 19 20  2  0  0  0  0
 12 20  1  0  0  0  0
 11 21  1  0  0  0  0
 21 22  2  0  0  0  0
 22 23  1  0  0  0  0
 23 24  2  0  0  0  0
 24 25  1  0  0  0  0
 25 26  1  0  0  0  0
 26 27  1  0  0  0  0
 26 28  1  0  0  0  0
 24 29  1  0  0  0  0
 29 30  2  0  0  0  0
  9 30  1  0  0  0  0
 21 30  1  0  0  0  0
 10 31  1  1  0  0  0
 31 32  2  0  0  0  0
 31 33  1  0  0  0  0
M  END
> <chemblId>
CHEMBL102314

> <bioactivity__type>
IC50

> <units>
nM

> <value>
0.32

$$$$

  CDK     11271518522D 0   0.00000     0.00000     0

 35 40  0  0  0  0              1 V2000 
    5.0391   -7.2329    0.0000 C   0  0  0  0  0  0  0  0  0  0  0  0
    3.5719   -6.9207    0.0000 O   0  0  0  0  0  0  0  0  0  0  0  0
    3.1087   -5.4940    0.0000 C   0  0  0  0  0  0  0  0  0  0  0  0
    4.1126   -4.3795    0.0000 C   0  0  0  0  0  0  0  0  0  0  0  0
    3.6494   -2.9528    0.0000 C   0  0  0  0  0  0  0  0  0  0  0  0
    2.1822   -2.6407    0.0000 C   0  0  0  0  0  0  0  0  0  0  0  0
    1.1783   -3.7552    0.0000 C   0  0  0  0  0  0  0  0  0  0  0  0
    1.6415   -5.1819    0.0000 C   0  0  0  0  0  0  0  0  0  0  0  0
    1.7190   -1.2140    0.0000 C   0  0  0  0  0  0  0  0  0  0  0  0
    2.6010    0.0000    0.0000 C   0  0  0  0  0  0  0  0  0  0  0  0
    1.7190    1.2140    0.0000 C   0  0  0  0  0  0  0  0  0  0  0  0
    2.1822    2.6407    0.0000 C   0  0  0  0  0  0  0  0  0  0  0  0
    3.6494    2.9528    0.0000 C   0  0  0  0  0  0  0  0  0  0  0  0
    4.1126    4.3795    0.0000 C   0  0  0  0  0  0  0  0  0  0  0  0
    3.1087    5.4940    0.0000 C   0  0  0  0  0  0  0  0  0  0  0  0
    3.2652    6.9859    0.0000 O   0  0  0  0  0  0  0  0  0  0  0  0
    1.8947    7.5957    0.0000 C   0  0  0  0  0  0  0  0  0  0  0  0
    0.8913    6.4808    0.0000 O   0  0  0  0  0  0  0  0  0  0  0  0
    1.6415    5.1819    0.0000 C   0  0  0  0  0  0  0  0  0  0  0  0
    1.1783    3.7552    0.0000 C   0  0  0  0  0  0  0  0  0  0  0  0
    0.2930    0.7500    0.0000 C   0  0  0  0  0  0  0  0  0  0  0  0
   -1.0070    1.5000    0.0000 C   0  0  0  0  0  0  0  0  0  0  0  0
   -2.3060    0.7500    0.0000 C   0  0  0  0  0  0  0  0  0  0  0  0
   -2.3060   -0.7500    0.0000 C   0  0  0  0  0  0  0  0  0  0  0  0
   -1.0070   -1.5000    0.0000 N   0  0  0  0  0  0  0  0  0  0  0  0
    0.2930   -0.7500    0.0000 C   0  0  0  0  0  0  0  0  0  0  0  0
   -3.6050   -1.5000    0.0000 C   0  0  0  0  0  0  0  0  0  0  0  0
   -4.9041   -0.7500    0.0000 C   0  0  0  0  0  0  0  0  0  0  0  0
   -6.2031   -1.5000    0.0000 C   0  0  0  0  0  0  0  0  0  0  0  0
   -6.2031   -3.0000    0.0000 C   0  0  0  0  0  0  0  0  0  0  0  0
   -4.9041   -3.7500    0.0000 C   0  0  0  0  0  0  0  0  0  0  0  0
   -3.6051   -3.0000    0.0000 C   0  0  0  0  0  0  0  0  0  0  0  0
    4.1010    0.0000    0.0000 C   0  0  0  0  0  0  0  0  0  0  0  0
    4.8510   -1.2990    0.0000 O   0  0  0  0  0  0  0  0  0  0  0  0
    4.8510    1.2990    0.0000 O   0  0  0  0  0  0  0  0  0  0  0  0
  1  2  1  0  0  0  0
  2  3  1  0  0  0  0
  3  4  2  0  0  0  0
  4  5  1  0  0  0  0
  5  6  2  0  0  0  0
  6  7  1  0  0  0  0
  7  8  2  0  0  0  0
  3  8  1  0  0  0  0
  9  6  1  6  0  0  0
  9 10  1  0  0  0  0
 10 11  1  0  0  0  0
 11 12  1  6  0  0  0
 12 13  2  0  0  0  0
 13 14  1  0  0  0  0
 14 15  2  0  0  0  0
 15 16  1  0  0  0  0
 16 17  1  0  0  0  0
 17 18  1  0  0  0  0
 18 19  1  0  0  0  0
 15 19  1  0  0  0  0
 19 20  2  0  0  0  0
 12 20  1  0  0  0  0
 11 21  1  0  0  0  0
 21 22  2  0  0  0  0
 22 23  1  0  0  0  0
 23 24  2  0  0  0  0
 24 25  1  0  0  0  0
 25 26  2  0  0  0  0
  9 26  1  0  0  0  0
 21 26  1  0  0  0  0
 24 27  1  0  0  0  0
 27 28  2  0  0  0  0
 28 29  1  0  0  0  0
 29 30  2  0  0  0  0
 30 31  1  0  0  0  0
 31 32  2  0  0  0  0
 27 32  1  0  0  0  0
 10 33  1  1  0  0  0
 33 34  2  0  0  0  0
 33 35  1  0  0  0  0
M  END
> <chemblId>
CHEMBL102411

> <bioactivity__type>
IC50

> <units>
nM

> <value>
15.0

$$$$

  CDK     11271518522D 0   0.00000     0.00000     0

 28 32  0  0  0  0              1 V2000 
   -2.5981    6.0000    0.0000 C   0  0  0  0  0  0  0  0  0  0  0  0
   -1.2990    5.2500    0.0000 O   0  0  0  0  0  0  0  0  0  0  0  0
   -1.2990    3.7500    0.0000 C   0  0  0  0  0  0  0  0  0  0  0  0
   -2.5981    3.0000    0.0000 O   0  0  0  0  0  0  0  0  0  0  0  0
    0.0000    3.0000    0.0000 C   0  0  0  0  0  0  0  0  0  0  0  0
    1.2990    3.7500    0.0000 C   0  0  0  0  0  0  0  0  0  0  0  0
    2.5981    3.0000    0.0000 C   0  0  0  0  0  0  0  0  0  0  0  0
    3.8971    3.7500    0.0000 C   0  0  0  0  0  0  0  0  0  0  0  0
    3.8971    5.2500    0.0000 C   0  0  0  0  0  0  0  0  0  0  0  0
    5.0118    6.2537    0.0000 O   0  0  0  0  0  0  0  0  0  0  0  0
    4.4017    7.6240    0.0000 C   0  0  0  0  0  0  0  0  0  0  0  0
    2.9099    7.4672    0.0000 O   0  0  0  0  0  0  0  0  0  0  0  0
    2.5981    6.0000    0.0000 C   0  0  0  0  0  0  0  0  0  0  0  0
    1.2990    5.2500    0.0000 C   0  0  0  0  0  0  0  0  0  0  0  0
    0.0000    1.5000    0.0000 C   0  0  0  0  0  0  0  0  0  0  0  0
    1.2990    0.7500    0.0000 C   0  0  0  0  0  0  0  0  0  0  0  0
    2.5980    1.5000    0.0000 C   0  0  0  0  0  0  0  0  0  0  0  0
    3.8970    0.7500    0.0000 C   0  0  0  0  0  0  0  0  0  0  0  0
    3.8970   -0.7500    0.0000 C   0  0  0  0  0  0  0  0  0  0  0  0
    2.5980   -1.5000    0.0000 C   0  0  0  0  0  0  0  0  0  0  0  0
    1.2990   -0.7500    0.0000 C   0  0  0  0  0  0  0  0  0  0  0  0
    0.0000   -1.5000    0.0000 N   0  0  0  0  0  0  0  0  0  0  0  0
   -1.2990   -0.7500    0.0000 C   0  0  0  0  0  0  0  0  0  0  0  0
   -2.5980   -1.5000    0.0000 C   0  0  0  0  0  0  0  0  0  0  0  0
   -3.8970   -0.7500    0.0000 C   0  0  0  0  0  0  0  0  0  0  0  0
   -3.8970    0.7500    0.0000 C   0  0  0  0  0  0  0  0  0  0  0  0
   -2.5980    1.5000    0.0000 C   0  0  0  0  0  0  0  0  0  0  0  0
   -1.2990    0.7500    0.0000 C   0  0  0  0  0  0  0  0  0  0  0  0
  1  2  1  0  0  0  0
  2  3  1  0  0  0  0
  3  4  2  0  0  0  0
  3  5  1  0  0  0  0
  5  6  1  0  0  0  0
  6  7  2  0  0  0  0
  7  8  1  0  0  0  0
  8  9  2  0  0  0  0
  9 10  1  0  0  0  0
 10 11  1  0  0  0  0
 11 12  1  0  0  0  0
 12 13  1  0  0  0  0
  9 13  1  0  0  0  0
 13 14  2  0  0  0  0
  6 14  1  0  0  0  0
  5 15  1  0  0  0  0
 15 16  2  0  0  0  0
 16 17  1  0  0  0  0
 17 18  1  0  0  0  0
 18 19  1  0  0  0  0
 19 20  1  0  0  0  0
 20 21  1  0  0  0  0
 16 21  1  0  0  0  0
 21 22  2  0  0  0  0
 22 23  1  0  0  0  0
 23 24  2  0  0  0  0
 24 25  1  0  0  0  0
 25 26  2  0  0  0  0
 26 27  1  0  0  0  0
 27 28  2  0  0  0  0
 15 28  1  0  0  0  0
 23 28  1  0  0  0  0
M  END
> <chemblId>
CHEMBL102494

> <bioactivity__type>
IC50

> <units>
nM

> <value>
11000.0

$$$$

  CDK     11271518522D 0   0.00000     0.00000     0

 31 35  0  0  0  0              1 V2000 
   -4.9041    0.7500    0.0000 C   0  0  0  0  0  0  0  0  0  0  0  0
   -3.6050    1.5000    0.0000 C   0  0  0  0  0  0  0  0  0  0  0  0
   -2.3060    0.7500    0.0000 C   0  0  0  0  0  0  0  0  0  0  0  0
   -2.3060   -0.7500    0.0000 C   0  0  0  0  0  0  0  0  0  0  0  0
   -1.0070   -1.5000    0.0000 C   0  0  0  0  0  0  0  0  0  0  0  0
    0.2930   -0.7500    0.0000 C   0  0  0  0  0  0  0  0  0  0  0  0
    1.7190   -1.2140    0.0000 C   0  0  0  0  0  0  0  0  0  0  0  0
    2.6010    0.0000    0.0000 C   0  0  0  0  0  0  0  0  0  0  0  0
    1.7190    1.2140    0.0000 C   0  0  0  0  0  0  0  0  0  0  0  0
    2.1822    2.6407    0.0000 C   0  0  0  0  0  0  0  0  0  0  0  0
    3.6494    2.9528    0.0000 C   0  0  0  0  0  0  0  0  0  0  0  0
    4.1126    4.3795    0.0000 C   0  0  0  0  0  0  0  0  0  0  0  0
    3.1087    5.4940    0.0000 C   0  0  0  0  0  0  0  0  0  0  0  0
    3.5719    6.9207    0.0000 O   0  0  0  0  0  0  0  0  0  0  0  0
    5.0391    7.2329    0.0000 C   0  0  0  0  0  0  0  0  0  0  0  0
    1.6415    5.1819    0.0000 C   0  0  0  0  0  0  0  0  0  0  0  0
    1.1783    3.7552    0.0000 C   0  0  0  0  0  0  0  0  0  0  0  0
    0.2930    0.7500    0.0000 C   0  0  0  0  0  0  0  0  0  0  0  0
   -1.0070    1.5000    0.0000 N   0  0  0  0  0  0  0  0  0  0  0  0
    4.1010    0.0000    0.0000 C   0  0  0  0  0  0  0  0  0  0  0  0
    4.8510    1.2990    0.0000 O   0  0  0  0  0  0  0  0  0  0  0  0
    4.8510   -1.2990    0.0000 O   0  0  0  0  0  0  0  0  0  0  0  0
    2.1822   -2.6407    0.0000 C   0  0  0  0  0  0  0  0  0  0  0  0
    1.1783   -3.7552    0.0000 C   0  0  0  0  0  0  0  0  0  0  0  0
    1.6415   -5.1819    0.0000 C   0  0  0  0  0  0  0  0  0  0  0  0
    3.1087   -5.4940    0.0000 C   0  0  0  0  0  0  0  0  0  0  0  0
    3.8584   -6.7932    0.0000 O   0  0  0  0  0  0  0  0  0  0  0  0
    5.3257   -6.4817    0.0000 C   0  0  0  0  0  0  0  0  0  0  0  0
    5.4828   -4.9899    0.0000 O   0  0  0  0  0  0  0  0  0  0  0  0
    4.1126   -4.3795    0.0000 C   0  0  0  0  0  0  0  0  0  0  0  0
    3.6494   -2.9528    0.0000 C   0  0  0  0  0  0  0  0  0  0  0  0
  1  2  1  0  0  0  0
  2  3  1  0  0  0  0
  3  4  2  0  0  0  0
  4  5  1  0  0  0  0
  5  6  2  0  0  0  0
  6  7  1  0  0  0  0
  7  8  1  0  0  0  0
  8  9  1  0  0  0  0
  9 10  1  1  0  0  0
 10 11  2  0  0  0  0
 11 12  1  0  0  0  0
 12 13  2  0  0  0  0
 13 14  1  0  0  0  0
 14 15  1  0  0  0  0
 13 16  1  0  0  0  0
 16 17  2  0  0  0  0
 10 17  1  0  0  0  0
  9 18  1  0  0  0  0
  6 18  1  0  0  0  0
 18 19  2  0  0  0  0
  3 19  1  0  0  0  0
  8 20  1  6  0  0  0
 20 21  2  0  0  0  0
 20 22  1  0  0  0  0
  7 23  1  1  0  0  0
 23 24  2  0  0  0  0
 24 25  1  0  0  0  0
 25 26  2  0  0  0  0
 26 27  1  0  0  0  0
 27 28  1  0  0  0  0
 28 29  1  0  0  0  0
 29 30  1  0  0  0  0
 26 30  1  0  0  0  0
 30 31  2  0  0  0  0
 23 31  1  0  0  0  0
M  END
> <chemblId>
CHEMBL102773

> <bioactivity__type>
IC50

> <units>
nM

> <value>
4.5

$$$$

  CDK     11271518522D 0   0.00000     0.00000     0

 29 33  0  0  0  0              1 V2000 
    5.0391   -7.2329    0.0000 C   0  0  0  0  0  0  0  0  0  0  0  0
    3.5719   -6.9207    0.0000 O   0  0  0  0  0  0  0  0  0  0  0  0
    3.1087   -5.4940    0.0000 C   0  0  0  0  0  0  0  0  0  0  0  0
    4.1126   -4.3795    0.0000 C   0  0  0  0  0  0  0  0  0  0  0  0
    3.6494   -2.9528    0.0000 C   0  0  0  0  0  0  0  0  0  0  0  0
    2.1822   -2.6407    0.0000 C   0  0  0  0  0  0  0  0  0  0  0  0
    1.1783   -3.7552    0.0000 C   0  0  0  0  0  0  0  0  0  0  0  0
    1.6415   -5.1819    0.0000 C   0  0  0  0  0  0  0  0  0  0  0  0
    1.7190   -1.2140    0.0000 C   0  0  0  0  0  0  0  0  0  0  0  0
    2.6010    0.0000    0.0000 C   0  0  0  0  0  0  0  0  0  0  0  0
    1.7190    1.2140    0.0000 C   0  0  0  0  0  0  0  0  0  0  0  0
    2.1822    2.6407    0.0000 C   0  0  0  0  0  0  0  0  0  0  0  0
    3.6494    2.9528    0.0000 C   0  0  0  0  0  0  0  0  0  0  0  0
    4.1126    4.3795    0.0000 C   0  0  0  0  0  0  0  0  0  0  0  0
    3.1087    5.4940    0.0000 C   0  0  0  0  0  0  0  0  0  0  0  0
    3.2652    6.9859    0.0000 O   0  0  0  0  0  0  0  0  0  0  0  0
    1.8947    7.5957    0.0000 C   0  0  0  0  0  0  0  0  0  0  0  0
    0.8913    6.4808    0.0000 O   0  0  0  0  0  0  0  0  0  0  0  0
    1.6415    5.1819    0.0000 C   0  0  0  0  0  0  0  0  0  0  0  0
    1.1783    3.7552    0.0000 C   0  0  0  0  0  0  0  0  0  0  0  0
    0.2930    0.7500    0.0000 C   0  0  0  0  0  0  0  0  0  0  0  0
   -1.0070    1.5000    0.0000 C   0  0  0  0  0  0  0  0  0  0  0  0
   -2.3060    0.7500    0.0000 C   0  0  0  0  0  0  0  0  0  0  0  0
   -2.3060   -0.7500    0.0000 C   0  0  0  0  0  0  0  0  0  0  0  0
   -1.0070   -1.5000    0.0000 N   0  0  0  0  0  0  0  0  0  0  0  0
    0.2930   -0.7500    0.0000 C   0  0  0  0  0  0  0  0  0  0  0  0
    4.1010    0.0000    0.0000 C   0  0  0  0  0  0  0  0  0  0  0  0
    4.8510    1.2990    0.0000 O   0  0  0  0  0  0  0  0  0  0  0  0
    4.8510   -1.2990    0.0000 O   0  0  0  0  0  0  0  0  0  0  0  0
  1  2  1  0  0  0  0
  2  3  1  0  0  0  0
  3  4  2  0  0  0  0
  4  5  1  0  0  0  0
  5  6  2  0  0  0  0
  6  7  1  0  0  0  0
  7  8  2  0  0  0  0
  3  8  1  0  0  0  0
  9  6  1  6  0  0  0
  9 10  1  0  0  0  0
 10 11  1  0  0  0  0
 11 12  1  6  0  0  0
 12 13  2  0  0  0  0
 13 14  1  0  0  0  0
 14 15  2  0  0  0  0
 15 16  1  0  0  0  0
 16 17  1  0  0  0  0
 17 18  1  0  0  0  0
 18 19  1  0  0  0  0
 15 19  1  0  0  0  0
 19 20  2  0  0  0  0
 12 20  1  0  0  0  0
 11 21  1  0  0  0  0
 21 22  2  0  0  0  0
 22 23  1  0  0  0  0
 23 24  2  0  0  0  0
 24 25  1  0  0  0  0
 25 26  2  0  0  0  0
  9 26  1  0  0  0  0
 21 26  1  0  0  0  0
 10 27  1  1  0  0  0
 27 28  2  0  0  0  0
 27 29  1  0  0  0  0
M  END
> <chemblId>
CHEMBL102825

> <bioactivity__type>
IC50

> <units>
nM

> <value>
2.4

$$$$

  CDK     11271518522D 0   0.00000     0.00000     0

 33 37  0  0  0  0              1 V2000 
   -7.5022    0.7500    0.0000 C   0  0  0  0  0  0  0  0  0  0  0  0
   -6.2031    1.5000    0.0000 C   0  0  0  0  0  0  0  0  0  0  0  0
   -4.9041    0.7500    0.0000 C   0  0  0  0  0  0  0  0  0  0  0  0
   -3.6050    1.5000    0.0000 C   0  0  0  0  0  0  0  0  0  0  0  0
   -2.3060    0.7500    0.0000 C   0  0  0  0  0  0  0  0  0  0  0  0
   -2.3060   -0.7500    0.0000 C   0  0  0  0  0  0  0  0  0  0  0  0
   -1.0070   -1.5000    0.0000 C   0  0  0  0  0  0  0  0  0  0  0  0
    0.2930   -0.7500    0.0000 C   0  0  0  0  0  0  0  0  0  0  0  0
    1.7190   -1.2140    0.0000 C   0  0  0  0  0  0  0  0  0  0  0  0
    2.6010    0.0000    0.0000 C   0  0  0  0  0  0  0  0  0  0  0  0
    1.7190    1.2140    0.0000 C   0  0  0  0  0  0  0  0  0  0  0  0
    2.1822    2.6407    0.0000 C   0  0  0  0  0  0  0  0  0  0  0  0
    3.6494    2.9528    0.0000 C   0  0  0  0  0  0  0  0  0  0  0  0
    4.1126    4.3795    0.0000 C   0  0  0  0  0  0  0  0  0  0  0  0
    3.1087    5.4940    0.0000 C   0  0  0  0  0  0  0  0  0  0  0  0
    3.5719    6.9207    0.0000 O   0  0  0  0  0  0  0  0  0  0  0  0
    5.0391    7.2329    0.0000 C   0  0  0  0  0  0  0  0  0  0  0  0
    1.6415    5.1819    0.0000 C   0  0  0  0  0  0  0  0  0  0  0  0
    1.1783    3.7552    0.0000 C   0  0  0  0  0  0  0  0  0  0  0  0
    0.2930    0.7500    0.0000 C   0  0  0  0  0  0  0  0  0  0  0  0
   -1.0070    1.5000    0.0000 N   0  0  0  0  0  0  0  0  0  0  0  0
    4.1010    0.0000    0.0000 C   0  0  0  0  0  0  0  0  0  0  0  0
    4.8510    1.2990    0.0000 O   0  0  0  0  0  0  0  0  0  0  0  0
    4.8510   -1.2990    0.0000 O   0  0  0  0  0  0  0  0  0  0  0  0
    2.1822   -2.6407    0.0000 C   0  0  0  0  0  0  0  0  0  0  0  0
    1.1783   -3.7552    0.0000 C   0  0  0  0  0  0  0  0  0  0  0  0
    1.6415   -5.1819    0.0000 C   0  0  0  0  0  0  0  0  0  0  0  0
    3.1087   -5.4940    0.0000 C   0  0  0  0  0  0  0  0  0  0  0  0
    3.8584   -6.7932    0.0000 O   0  0  0  0  0  0  0  0  0  0  0  0
    5.3257   -6.4817    0.0000 C   0  0  0  0  0  0  0  0  0  0  0  0
    5.4828   -4.9899    0.0000 O   0  0  0  0  0  0  0  0  0  0  0  0
    4.1126   -4.3795    0.0000 C   0  0  0  0  0  0  0  0  0  0  0  0
    3.6494   -2.9528    0.0000 C   0  0  0  0  0  0  0  0  0  0  0  0
  1  2  1  0  0  0  0
  2  3  1  0  0  0  0
  3  4  1  0  0  0  0
  4  5  1  0  0  0  0
  5  6  2  0  0  0  0
  6  7  1  0  0  0  0
  7  8  2  0  0  0  0
  8  9  1  0  0  0  0
  9 10  1  0  0  0  0
 10 11  1  0  0  0  0
 11 12  1  1  0  0  0
 12 13  2  0  0  0  0
 13 14  1  0  0  0  0
 14 15  2  0  0  0  0
 15 16  1  0  0  0  0
 16 17  1  0  0  0  0
 15 18  1  0  0  0  0
 18 19  2  0  0  0  0
 12 19  1  0  0  0  0
 11 20  1  0  0  0  0
  8 20  1  0  0  0  0
 20 21  2  0  0  0  0
  5 21  1  0  0  0  0
 10 22  1  6  0  0  0
 22 23  2  0  0  0  0
 22 24  1  0  0  0  0
  9 25  1  1  0  0  0
 25 26  2  0  0  0  0
 26 27  1  0  0  0  0
 27 28  2  0  0  0  0
 28 29  1  0  0  0  0
 29 30  1  0  0  0  0
 30 31  1  0  0  0  0
 31 32  1  0  0  0  0
 28 32  1  0  0  0  0
 32 33  2  0  0  0  0
 25 33  1  0  0  0  0
M  END
> <chemblId>
CHEMBL102969

> <bioactivity__type>
IC50

> <units>
nM

> <value>
0.21

$$$$

  CDK     11271518522D 0   0.00000     0.00000     0

 30 34  0  0  0  0              1 V2000 
    5.0391   -7.2329    0.0000 C   0  0  0  0  0  0  0  0  0  0  0  0
    3.5719   -6.9207    0.0000 O   0  0  0  0  0  0  0  0  0  0  0  0
    3.1087   -5.4940    0.0000 C   0  0  0  0  0  0  0  0  0  0  0  0
    4.1126   -4.3795    0.0000 C   0  0  0  0  0  0  0  0  0  0  0  0
    3.6494   -2.9528    0.0000 C   0  0  0  0  0  0  0  0  0  0  0  0
    2.1822   -2.6407    0.0000 C   0  0  0  0  0  0  0  0  0  0  0  0
    1.1783   -3.7552    0.0000 C   0  0  0  0  0  0  0  0  0  0  0  0
    1.6415   -5.1819    0.0000 C   0  0  0  0  0  0  0  0  0  0  0  0
    1.7190   -1.2140    0.0000 C   0  0  0  0  0  0  0  0  0  0  0  0
    2.6010    0.0000    0.0000 C   0  0  0  0  0  0  0  0  0  0  0  0
    1.7190    1.2140    0.0000 C   0  0  0  0  0  0  0  0  0  0  0  0
    2.1822    2.6407    0.0000 C   0  0  0  0  0  0  0  0  0  0  0  0
    3.6494    2.9528    0.0000 C   0  0  0  0  0  0  0  0  0  0  0  0
    4.1126    4.3795    0.0000 C   0  0  0  0  0  0  0  0  0  0  0  0
    3.1087    5.4940    0.0000 C   0  0  0  0  0  0  0  0  0  0  0  0
    3.2652    6.9859    0.0000 O   0  0  0  0  0  0  0  0  0  0  0  0
    1.8947    7.5957    0.0000 C   0  0  0  0  0  0  0  0  0  0  0  0
    0.8913    6.4808    0.0000 O   0  0  0  0  0  0  0  0  0  0  0  0
    1.6415    5.1819    0.0000 C   0  0  0  0  0  0  0  0  0  0  0  0
    1.1783    3.7552    0.0000 C   0  0  0  0  0  0  0  0  0  0  0  0
    0.2930    0.7500    0.0000 C   0  0  0  0  0  0  0  0  0  0  0  0
   -1.0070    1.5000    0.0000 C   0  0  0  0  0  0  0  0  0  0  0  0
   -2.3060    0.7500    0.0000 C   0  0  0  0  0  0  0  0  0  0  0  0
   -2.3060   -0.7500    0.0000 C   0  0  0  0  0  0  0  0  0  0  0  0
   -3.6050   -1.5000    0.0000 C   0  0  0  0  0  0  0  0  0  0  0  0
   -1.0070   -1.5000    0.0000 N   0  0  0  0  0  0  0  0  0  0  0  0
    0.2930   -0.7500    0.0000 C   0  0  0  0  0  0  0  0  0  0  0  0
    4.1010    0.0000    0.0000 C   0  0  0  0  0  0  0  0  0  0  0  0
    4.8510    1.2990    0.0000 O   0  0  0  0  0  0  0  0  0  0  0  0
    4.8510   -1.2990    0.0000 O   0  0  0  0  0  0  0  0  0  0  0  0
  1  2  1  0  0  0  0
  2  3  1  0  0  0  0
  3  4  2  0  0  0  0
  4  5  1  0  0  0  0
  5  6  2  0  0  0  0
  6  7  1  0  0  0  0
  7  8  2  0  0  0  0
  3  8  1  0  0  0  0
  9  6  1  6  0  0  0
  9 10  1  0  0  0  0
 10 11  1  0  0  0  0
 11 12  1  6  0  0  0
 12 13  2  0  0  0  0
 13 14  1  0  0  0  0
 14 15  2  0  0  0  0
 15 16  1  0  0  0  0
 16 17  1  0  0  0  0
 17 18  1  0  0  0  0
 18 19  1  0  0  0  0
 15 19  1  0  0  0  0
 19 20  2  0  0  0  0
 12 20  1  0  0  0  0
 11 21  1  0  0  0  0
 21 22  2  0  0  0  0
 22 23  1  0  0  0  0
 23 24  2  0  0  0  0
 24 25  1  0  0  0  0
 24 26  1  0  0  0  0
 26 27  2  0  0  0  0
  9 27  1  0  0  0  0
 21 27  1  0  0  0  0
 10 28  1  1  0  0  0
 28 29  2  0  0  0  0
 28 30  1  0  0  0  0
M  END
> <chemblId>
CHEMBL103001

> <bioactivity__type>
IC50

> <units>
nM

> <value>
5.7

$$$$

  CDK     11271518522D 0   0.00000     0.00000     0

 34 39  0  0  0  0              1 V2000 
   -7.5022    0.7500    0.0000 C   0  0  0  0  0  0  0  0  0  0  0  0
   -6.2031    1.5000    0.0000 C   0  0  0  0  0  0  0  0  0  0  0  0
   -4.9041    0.7500    0.0000 C   0  0  0  0  0  0  0  0  0  0  0  0
   -3.6050    1.5000    0.0000 O   0  0  0  0  0  0  0  0  0  0  0  0
   -2.3060    0.7500    0.0000 C   0  0  0  0  0  0  0  0  0  0  0  0
   -2.3060   -0.7500    0.0000 C   0  0  0  0  0  0  0  0  0  0  0  0
   -1.0070   -1.5000    0.0000 C   0  0  0  0  0  0  0  0  0  0  0  0
    0.2930   -0.7500    0.0000 C   0  0  0  0  0  0  0  0  0  0  0  0
    0.2930    0.7500    0.0000 C   0  0  0  0  0  0  0  0  0  0  0  0
   -1.0070    1.5000    0.0000 C   0  0  0  0  0  0  0  0  0  0  0  0
    1.7190    1.2130    0.0000 C   0  0  0  0  0  0  0  0  0  0  0  0
    2.1824    2.6396    0.0000 C   0  0  0  0  0  0  0  0  0  0  0  0
    3.6496    2.9516    0.0000 C   0  0  0  0  0  0  0  0  0  0  0  0
    4.1130    4.3782    0.0000 C   0  0  0  0  0  0  0  0  0  0  0  0
    3.1092    5.4929    0.0000 C   0  0  0  0  0  0  0  0  0  0  0  0
    3.2659    6.9847    0.0000 O   0  0  0  0  0  0  0  0  0  0  0  0
    1.8955    7.5947    0.0000 C   0  0  0  0  0  0  0  0  0  0  0  0
    0.8919    6.4799    0.0000 O   0  0  0  0  0  0  0  0  0  0  0  0
    1.6420    5.1809    0.0000 C   0  0  0  0  0  0  0  0  0  0  0  0
    1.1786    3.7543    0.0000 C   0  0  0  0  0  0  0  0  0  0  0  0
    2.6010   -0.0000    0.0000 C   0  0  0  0  0  0  0  0  0  0  0  0
    4.1010    0.0003    0.0000 C   0  0  0  0  0  0  0  0  0  0  0  0
    4.8507    1.2995    0.0000 O   0  0  0  0  0  0  0  0  0  0  0  0
    4.8513   -1.2986    0.0000 O   0  0  0  0  0  0  0  0  0  0  0  0
    1.7190   -1.2140    0.0000 N   0  0  0  0  0  0  0  0  0  0  0  0
    2.1822   -2.6407    0.0000 C   0  0  0  0  0  0  0  0  0  0  0  0
    1.1783   -3.7552    0.0000 C   0  0  0  0  0  0  0  0  0  0  0  0
    1.6415   -5.1819    0.0000 C   0  0  0  0  0  0  0  0  0  0  0  0
    3.1087   -5.4940    0.0000 C   0  0  0  0  0  0  0  0  0  0  0  0
    3.8584   -6.7932    0.0000 O   0  0  0  0  0  0  0  0  0  0  0  0
    5.3257   -6.4817    0.0000 C   0  0  0  0  0  0  0  0  0  0  0  0
    5.4828   -4.9899    0.0000 O   0  0  0  0  0  0  0  0  0  0  0  0
    4.1126   -4.3795    0.0000 C   0  0  0  0  0  0  0  0  0  0  0  0
    3.6494   -2.9528    0.0000 C   0  0  0  0  0  0  0  0  0  0  0  0
  1  2  1  0  0  0  0
  2  3  1  0  0  0  0
  3  4  1  0  0  0  0
  4  5  1  0  0  0  0
  5  6  2  0  0  0  0
  6  7  1  0  0  0  0
  7  8  2  0  0  0  0
  8  9  1  0  0  0  0
  9 10  2  0  0  0  0
  5 10  1  0  0  0  0
  9 11  1  0  0  0  0
 11 12  1  0  0  0  0
 12 13  2  0  0  0  0
 13 14  1  0  0  0  0
 14 15  2  0  0  0  0
 15 16  1  0  0  0  0
 16 17  1  0  0  0  0
 17 18  1  0  0  0  0
 18 19  1  0  0  0  0
 15 19  1  0  0  0  0
 19 20  2  0  0  0  0
 12 20  1  0  0  0  0
 11 21  2  0  0  0  0
 21 22  1  0  0  0  0
 22 23  2  0  0  0  0
 22 24  1  0  0  0  0
 21 25  1  0  0  0  0
  8 25  1  0  0  0  0
 25 26  1  0  0  0  0
 26 27  2  0  0  0  0
 27 28  1  0  0  0  0
 28 29  2  0  0  0  0
 29 30  1  0  0  0  0
 30 31  1  0  0  0  0
 31 32  1  0  0  0  0
 32 33  1  0  0  0  0
 29 33  1  0  0  0  0
 33 34  2  0  0  0  0
 26 34  1  0  0  0  0
M  END
> <chemblId>
CHEMBL10302

> <bioactivity__type>
IC50

> <units>
nM

> <value>
43.0

$$$$

  CDK     11271518522D 0   0.00000     0.00000     0

 34 38  0  0  0  0              1 V2000 
    5.0391   -7.2329    0.0000 C   0  0  0  0  0  0  0  0  0  0  0  0
    3.5719   -6.9207    0.0000 O   0  0  0  0  0  0  0  0  0  0  0  0
    3.1087   -5.4940    0.0000 C   0  0  0  0  0  0  0  0  0  0  0  0
    4.1126   -4.3795    0.0000 C   0  0  0  0  0  0  0  0  0  0  0  0
    3.6494   -2.9528    0.0000 C   0  0  0  0  0  0  0  0  0  0  0  0
    2.1822   -2.6407    0.0000 C   0  0  0  0  0  0  0  0  0  0  0  0
    1.1783   -3.7552    0.0000 C   0  0  0  0  0  0  0  0  0  0  0  0
    1.6415   -5.1819    0.0000 C   0  0  0  0  0  0  0  0  0  0  0  0
    1.7190   -1.2140    0.0000 C   0  0  0  0  0  0  0  0  0  0  0  0
    2.6010    0.0000    0.0000 C   0  0  0  0  0  0  0  0  0  0  0  0
    1.7190    1.2140    0.0000 C   0  0  0  0  0  0  0  0  0  0  0  0
    2.1822    2.6407    0.0000 C   0  0  0  0  0  0  0  0  0  0  0  0
    3.6494    2.9528    0.0000 C   0  0  0  0  0  0  0  0  0  0  0  0
    4.1126    4.3795    0.0000 C   0  0  0  0  0  0  0  0  0  0  0  0
    3.1087    5.4940    0.0000 C   0  0  0  0  0  0  0  0  0  0  0  0
    3.2652    6.9859    0.0000 O   0  0  0  0  0  0  0  0  0  0  0  0
    1.8947    7.5957    0.0000 C   0  0  0  0  0  0  0  0  0  0  0  0
    0.8913    6.4808    0.0000 O   0  0  0  0  0  0  0  0  0  0  0  0
    1.6415    5.1819    0.0000 C   0  0  0  0  0  0  0  0  0  0  0  0
    1.1783    3.7552    0.0000 C   0  0  0  0  0  0  0  0  0  0  0  0
    0.2930    0.7500    0.0000 C   0  0  0  0  0  0  0  0  0  0  0  0
   -1.0070    1.5000    0.0000 C   0  0  0  0  0  0  0  0  0  0  0  0
   -2.3060    0.7500    0.0000 C   0  0  0  0  0  0  0  0  0  0  0  0
   -2.3060   -0.7500    0.0000 C   0  0  0  0  0  0  0  0  0  0  0  0
   -1.0070   -1.5000    0.0000 N   0  0  0  0  0  0  0  0  0  0  0  0
    0.2930   -0.7500    0.0000 C   0  0  0  0  0  0  0  0  0  0  0  0
   -3.6050   -1.5000    0.0000 N   0  0  0  0  0  0  0  0  0  0  0  0
   -3.6051   -3.0000    0.0000 C   0  0  0  0  0  0  0  0  0  0  0  0
   -4.9041   -0.7500    0.0000 C   0  0  0  0  0  0  0  0  0  0  0  0
   -6.2031   -1.5000    0.0000 C   0  0  0  0  0  0  0  0  0  0  0  0
   -4.9041    0.7500    0.0000 C   0  0  0  0  0  0  0  0  0  0  0  0
    4.1010    0.0000    0.0000 C   0  0  0  0  0  0  0  0  0  0  0  0
    4.8510    1.2990    0.0000 O   0  0  0  0  0  0  0  0  0  0  0  0
    4.8510   -1.2990    0.0000 O   0  0  0  0  0  0  0  0  0  0  0  0
  1  2  1  0  0  0  0
  2  3  1  0  0  0  0
  3  4  2  0  0  0  0
  4  5  1  0  0  0  0
  5  6  2  0  0  0  0
  6  7  1  0  0  0  0
  7  8  2  0  0  0  0
  3  8  1  0  0  0  0
  9  6  1  6  0  0  0
  9 10  1  0  0  0  0
 10 11  1  0  0  0  0
 11 12  1  6  0  0  0
 12 13  2  0  0  0  0
 13 14  1  0  0  0  0
 14 15  2  0  0  0  0
 15 16  1  0  0  0  0
 16 17  1  0  0  0  0
 17 18  1  0  0  0  0
 18 19  1  0  0  0  0
 15 19  1  0  0  0  0
 19 20  2  0  0  0  0
 12 20  1  0  0  0  0
 11 21  1  0  0  0  0
 21 22  2  0  0  0  0
 22 23  1  0  0  0  0
 23 24  2  0  0  0  0
 24 25  1  0  0  0  0
 25 26  2  0  0  0  0
  9 26  1  0  0  0  0
 21 26  1  0  0  0  0
 24 27  1  0  0  0  0
 27 28  1  0  0  0  0
 27 29  1  0  0  0  0
 29 30  1  0  0  0  0
 29 31  1  0  0  0  0
 10 32  1  1  0  0  0
 32 33  2  0  0  0  0
 32 34  1  0  0  0  0
M  END
> <chemblId>
CHEMBL103090

> <bioactivity__type>
IC50

> <units>
nM

> <value>
3.2

$$$$

  CDK     11271518522D 0   0.00000     0.00000     0

 26 30  0  0  0  0              1 V2000 
   -1.2990    5.2500    0.0000 O   0  0  0  0  0  0  0  0  0  0  0  0
   -1.2990    3.7500    0.0000 C   0  0  0  0  0  0  0  0  0  0  0  0
    0.0000    3.0000    0.0000 C   0  0  0  0  0  0  0  0  0  0  0  0
    1.2990    3.7500    0.0000 C   0  0  0  0  0  0  0  0  0  0  0  0
    2.5981    3.0000    0.0000 C   0  0  0  0  0  0  0  0  0  0  0  0
    3.8971    3.7500    0.0000 C   0  0  0  0  0  0  0  0  0  0  0  0
    3.8971    5.2500    0.0000 C   0  0  0  0  0  0  0  0  0  0  0  0
    5.0118    6.2537    0.0000 O   0  0  0  0  0  0  0  0  0  0  0  0
    4.4017    7.6240    0.0000 C   0  0  0  0  0  0  0  0  0  0  0  0
    2.9099    7.4672    0.0000 O   0  0  0  0  0  0  0  0  0  0  0  0
    2.5981    6.0000    0.0000 C   0  0  0  0  0  0  0  0  0  0  0  0
    1.2990    5.2500    0.0000 C   0  0  0  0  0  0  0  0  0  0  0  0
    0.0000    1.5000    0.0000 C   0  0  0  0  0  0  0  0  0  0  0  0
    1.2990    0.7500    0.0000 C   0  0  0  0  0  0  0  0  0  0  0  0
    2.5980    1.5000    0.0000 C   0  0  0  0  0  0  0  0  0  0  0  0
    3.8970    0.7500    0.0000 C   0  0  0  0  0  0  0  0  0  0  0  0
    3.8970   -0.7500    0.0000 C   0  0  0  0  0  0  0  0  0  0  0  0
    2.5980   -1.5000    0.0000 C   0  0  0  0  0  0  0  0  0  0  0  0
    1.2990   -0.7500    0.0000 C   0  0  0  0  0  0  0  0  0  0  0  0
    0.0000   -1.5000    0.0000 N   0  0  0  0  0  0  0  0  0  0  0  0
   -1.2990   -0.7500    0.0000 C   0  0  0  0  0  0  0  0  0  0  0  0
   -2.5980   -1.5000    0.0000 C   0  0  0  0  0  0  0  0  0  0  0  0
   -3.8970   -0.7500    0.0000 C   0  0  0  0  0  0  0  0  0  0  0  0
   -3.8970    0.7500    0.0000 C   0  0  0  0  0  0  0  0  0  0  0  0
   -2.5980    1.5000    0.0000 C   0  0  0  0  0  0  0  0  0  0  0  0
   -1.2990    0.7500    0.0000 C   0  0  0  0  0  0  0  0  0  0  0  0
  1  2  2  0  0  0  0
  2  3  1  0  0  0  0
  3  4  1  0  0  0  0
  4  5  2  0  0  0  0
  5  6  1  0  0  0  0
  6  7  2  0  0  0  0
  7  8  1  0  0  0  0
  8  9  1  0  0  0  0
  9 10  1  0  0  0  0
 10 11  1  0  0  0  0
  7 11  1  0  0  0  0
 11 12  2  0  0  0  0
  4 12  1  0  0  0  0
  3 13  1  0  0  0  0
 13 14  2  0  0  0  0
 14 15  1  0  0  0  0
 15 16  2  0  0  0  0
 16 17  1  0  0  0  0
 17 18  2  0  0  0  0
 18 19  1  0  0  0  0
 14 19  1  0  0  0  0
 19 20  2  0  0  0  0
 20 21  1  0  0  0  0
 21 22  2  0  0  0  0
 22 23  1  0  0  0  0
 23 24  2  0  0  0  0
 24 25  1  0  0  0  0
 25 26  2  0  0  0  0
 13 26  1  0  0  0  0
 21 26  1  0  0  0  0
M  END
> <chemblId>
CHEMBL103484

> <bioactivity__type>
IC50

> <units>
nM

> <value>
10750.0

$$$$

  CDK     11271518522D 0   0.00000     0.00000     0

 25 28  0  0  0  0              1 V2000 
    7.1452    0.6191    0.0000 C   0  0  0  0  0  0  0  0  0  0  0  0
    5.8462    1.3693    0.0000 O   0  0  0  0  0  0  0  0  0  0  0  0
    4.5471    0.6195    0.0000 C   0  0  0  0  0  0  0  0  0  0  0  0
    4.5468   -0.8805    0.0000 O   0  0  0  0  0  0  0  0  0  0  0  0
    3.2482    1.3698    0.0000 C   0  0  0  0  0  0  0  0  0  0  0  0
    1.9490    0.6200    0.0000 C   0  0  0  0  0  0  0  0  0  0  0  0
    1.9490   -0.9010    0.0000 C   0  0  0  0  0  0  0  0  0  0  0  0
    0.6320   -1.6620    0.0000 C   0  0  0  0  0  0  0  0  0  0  0  0
   -0.6550   -0.9010    0.0000 C   0  0  0  0  0  0  0  0  0  0  0  0
   -2.0600   -1.3400    0.0000 O   0  0  0  0  0  0  0  0  0  0  0  0
   -2.9390   -0.2280    0.0000 C   0  0  0  0  0  0  0  0  0  0  0  0
   -2.0900    1.0590    0.0000 O   0  0  0  0  0  0  0  0  0  0  0  0
   -0.6550    0.6200    0.0000 C   0  0  0  0  0  0  0  0  0  0  0  0
    0.6320    1.3810    0.0000 C   0  0  0  0  0  0  0  0  0  0  0  0
    3.2484    2.8698    0.0000 C   0  0  0  0  0  0  0  0  0  0  0  0
    1.9495    3.6200    0.0000 C   0  0  0  0  0  0  0  0  0  0  0  0
    1.9498    5.1200    0.0000 C   0  0  0  0  0  0  0  0  0  0  0  0
    0.6509    5.8702    0.0000 C   0  0  0  0  0  0  0  0  0  0  0  0
    3.2490    5.8698    0.0000 N   0  0  0  0  0  0  0  0  0  0  0  0
    4.5479    5.1195    0.0000 C   0  0  0  0  0  0  0  0  0  0  0  0
    5.8471    5.8693    0.0000 C   0  0  0  0  0  0  0  0  0  0  0  0
    7.1460    5.1191    0.0000 C   0  0  0  0  0  0  0  0  0  0  0  0
    7.1457    3.6191    0.0000 C   0  0  0  0  0  0  0  0  0  0  0  0
    5.8465    2.8693    0.0000 C   0  0  0  0  0  0  0  0  0  0  0  0
    4.5476    3.6195    0.0000 C   0  0  0  0  0  0  0  0  0  0  0  0
  1  2  1  0  0  0  0
  2  3  1  0  0  0  0
  3  4  2  0  0  0  0
  3  5  1  0  0  0  0
  5  6  1  0  0  0  0
  6  7  2  0  0  0  0
  7  8  1  0  0  0  0
  8  9  2  0  0  0  0
  9 10  1  0  0  0  0
 10 11  1  0  0  0  0
 11 12  1  0  0  0  0
 12 13  1  0  0  0  0
  9 13  1  0  0  0  0
 13 14  2  0  0  0  0
  6 14  1  0  0  0  0
  5 15  1  0  0  0  0
 15 16  2  0  0  0  0
 16 17  1  0  0  0  0
 17 18  1  0  0  0  0
 17 19  2  0  0  0  0
 19 20  1  0  0  0  0
 20 21  2  0  0  0  0
 21 22  1  0  0  0  0
 22 23  2  0  0  0  0
 23 24  1  0  0  0  0
 24 25  2  0  0  0  0
 15 25  1  0  0  0  0
 20 25  1  0  0  0  0
M  END
> <chemblId>
CHEMBL103497

> <bioactivity__type>
IC50

> <units>
nM

> <value>
31900.0

$$$$

  CDK     11271518522D 0   0.00000     0.00000     0

 42 47  0  0  0  0              1 V2000 
   11.1035   -2.2740    0.0000 C   0  0  0  0  0  0  0  0  0  0  0  0
    9.6363   -2.5856    0.0000 O   0  0  0  0  0  0  0  0  0  0  0  0
    8.6328   -1.4707    0.0000 C   0  0  0  0  0  0  0  0  0  0  0  0
    9.0965   -0.0442    0.0000 C   0  0  0  0  0  0  0  0  0  0  0  0
    8.0931    1.0707    0.0000 C   0  0  0  0  0  0  0  0  0  0  0  0
    6.6258    0.7591    0.0000 C   0  0  0  0  0  0  0  0  0  0  0  0
    6.1620   -0.6674    0.0000 C   0  0  0  0  0  0  0  0  0  0  0  0
    7.1655   -1.7823    0.0000 C   0  0  0  0  0  0  0  0  0  0  0  0
    5.6223    1.8740    0.0000 C   0  0  0  0  0  0  0  0  0  0  0  0
    6.8360    2.7554    0.0000 O   0  0  0  0  0  0  0  0  0  0  0  0
    6.6794    4.2472    0.0000 C   0  0  0  0  0  0  0  0  0  0  0  0
    5.3092    4.8576    0.0000 O   0  0  0  0  0  0  0  0  0  0  0  0
    7.8931    5.1287    0.0000 N   0  0  0  0  0  0  0  0  0  0  0  0
    7.7366    6.6205    0.0000 C   0  0  0  0  0  0  0  0  0  0  0  0
    8.9503    7.5020    0.0000 C   0  0  0  0  0  0  0  0  0  0  0  0
    6.3664    7.2308    0.0000 C   0  0  0  0  0  0  0  0  0  0  0  0
    6.2099    8.7227    0.0000 C   0  0  0  0  0  0  0  0  0  0  0  0
    4.8397    9.3330    0.0000 C   0  0  0  0  0  0  0  0  0  0  0  0
    3.6260    8.4515    0.0000 C   0  0  0  0  0  0  0  0  0  0  0  0
    3.7825    6.9597    0.0000 C   0  0  0  0  0  0  0  0  0  0  0  0
    5.1527    6.3494    0.0000 C   0  0  0  0  0  0  0  0  0  0  0  0
    4.8725    3.1731    0.0000 O   0  0  0  0  0  0  0  0  0  0  0  0
    3.4052    2.8615    0.0000 C   0  0  0  0  0  0  0  0  0  0  0  0
    2.2907    3.8654    0.0000 O   0  0  0  0  0  0  0  0  0  0  0  0
    3.2482    1.3698    0.0000 C   0  0  0  0  0  0  0  0  0  0  0  0
    4.6184    0.7594    0.0000 C   0  0  0  0  0  0  0  0  0  0  0  0
    4.9300   -0.7079    0.0000 C   0  0  0  0  0  0  0  0  0  0  0  0
    3.8151   -1.7114    0.0000 C   0  0  0  0  0  0  0  0  0  0  0  0
    2.3886   -1.2476    0.0000 C   0  0  0  0  0  0  0  0  0  0  0  0
    1.2737   -2.2511    0.0000 C   0  0  0  0  0  0  0  0  0  0  0  0
    1.5853   -3.7183    0.0000 C   0  0  0  0  0  0  0  0  0  0  0  0
    3.0118   -4.1821    0.0000 C   0  0  0  0  0  0  0  0  0  0  0  0
    4.1267   -3.1786    0.0000 C   0  0  0  0  0  0  0  0  0  0  0  0
    1.9490    0.6200    0.0000 C   0  0  0  0  0  0  0  0  0  0  0  0
    1.9490   -0.9010    0.0000 C   0  0  0  0  0  0  0  0  0  0  0  0
    0.6320   -1.6620    0.0000 C   0  0  0  0  0  0  0  0  0  0  0  0
   -0.6550   -0.9010    0.0000 C   0  0  0  0  0  0  0  0  0  0  0  0
   -2.0600   -1.3400    0.0000 O   0  0  0  0  0  0  0  0  0  0  0  0
   -2.9390   -0.2280    0.0000 C   0  0  0  0  0  0  0  0  0  0  0  0
   -2.0900    1.0590    0.0000 O   0  0  0  0  0  0  0  0  0  0  0  0
   -0.6550    0.6200    0.0000 C   0  0  0  0  0  0  0  0  0  0  0  0
    0.6320    1.3810    0.0000 C   0  0  0  0  0  0  0  0  0  0  0  0
  1  2  1  0  0  0  0
  2  3  1  0  0  0  0
  3  4  2  0  0  0  0
  4  5  1  0  0  0  0
  5  6  2  0  0  0  0
  6  7  1  0  0  0  0
  7  8  2  0  0  0  0
  3  8  1  0  0  0  0
  6  9  1  0  0  0  0
  9 10  1  0  0  0  0
 10 11  1  0  0  0  0
 11 12  2  0  0  0  0
 11 13  1  0  0  0  0
 13 14  1  0  0  0  0
 14 15  1  6  0  0  0
 14 16  1  0  0  0  0
 16 17  2  0  0  0  0
 17 18  1  0  0  0  0
 18 19  2  0  0  0  0
 19 20  1  0  0  0  0
 20 21  2  0  0  0  0
 16 21  1  0  0  0  0
  9 22  1  0  0  0  0
 22 23  1  0  0  0  0
 23 24  2  0  0  0  0
 23 25  1  0  0  0  0
 25 26  2  0  0  0  0
  9 26  1  0  0  0  0
 26 27  1  0  0  0  0
 27 28  1  0  0  0  0
 28 29  2  0  0  0  0
 29 30  1  0  0  0  0
 30 31  2  0  0  0  0
 31 32  1  0  0  0  0
 32 33  2  0  0  0  0
 28 33  1  0  0  0  0
 25 34  1  0  0  0  0
 34 35  2  0  0  0  0
 35 36  1  0  0  0  0
 36 37  2  0  0  0  0
 37 38  1  0  0  0  0
 38 39  1  0  0  0  0
 39 40  1  0  0  0  0
 40 41  1  0  0  0  0
 37 41  1  0  0  0  0
 41 42  2  0  0  0  0
 34 42  1  0  0  0  0
M  END
> <chemblId>
CHEMBL103501

> <bioactivity__type>
IC50

> <units>
nM

> <value>
18.0

$$$$

  CDK     11271518522D 0   0.00000     0.00000     0

 49 53  0  0  0  0              1 V2000 
   15.5054   -1.3392    0.0000 C   0  0  0  0  0  0  0  0  0  0  0  0
   14.0381   -1.6508    0.0000 C   0  0  0  0  0  0  0  0  0  0  0  0
   13.0346   -0.5359    0.0000 O   0  0  0  0  0  0  0  0  0  0  0  0
   11.5673   -0.8475    0.0000 C   0  0  0  0  0  0  0  0  0  0  0  0
   11.1035   -2.2740    0.0000 O   0  0  0  0  0  0  0  0  0  0  0  0
   10.5638    0.2674    0.0000 C   0  0  0  0  0  0  0  0  0  0  0  0
    9.0965   -0.0442    0.0000 N   0  0  0  0  0  0  0  0  0  0  0  0
    8.0931    1.0707    0.0000 C   0  0  0  0  0  0  0  0  0  0  0  0
    8.5568    2.4972    0.0000 O   0  0  0  0  0  0  0  0  0  0  0  0
    6.6258    0.7591    0.0000 O   0  0  0  0  0  0  0  0  0  0  0  0
    5.6223    1.8740    0.0000 C   0  0  0  0  0  0  0  0  0  0  0  0
    4.8725    3.1731    0.0000 O   0  0  0  0  0  0  0  0  0  0  0  0
    3.4052    2.8615    0.0000 C   0  0  0  0  0  0  0  0  0  0  0  0
    2.2907    3.8654    0.0000 O   0  0  0  0  0  0  0  0  0  0  0  0
    3.2482    1.3698    0.0000 C   0  0  0  0  0  0  0  0  0  0  0  0
    4.6184    0.7594    0.0000 C   0  0  0  0  0  0  0  0  0  0  0  0
    4.9300   -0.7079    0.0000 C   0  0  0  0  0  0  0  0  0  0  0  0
    3.8151   -1.7114    0.0000 C   0  0  0  0  0  0  0  0  0  0  0  0
    2.3886   -1.2476    0.0000 C   0  0  0  0  0  0  0  0  0  0  0  0
    1.2737   -2.2511    0.0000 C   0  0  0  0  0  0  0  0  0  0  0  0
   -0.1528   -1.7873    0.0000 O   0  0  0  0  0  0  0  0  0  0  0  0
   -1.2677   -2.7908    0.0000 C   0  0  0  0  0  0  0  0  0  0  0  0
    1.5853   -3.7183    0.0000 C   0  0  0  0  0  0  0  0  0  0  0  0
    0.4704   -4.7218    0.0000 O   0  0  0  0  0  0  0  0  0  0  0  0
    0.7820   -6.1891    0.0000 C   0  0  0  0  0  0  0  0  0  0  0  0
    3.0118   -4.1821    0.0000 C   0  0  0  0  0  0  0  0  0  0  0  0
    3.3234   -5.6494    0.0000 O   0  0  0  0  0  0  0  0  0  0  0  0
    2.2085   -6.6529    0.0000 C   0  0  0  0  0  0  0  0  0  0  0  0
    4.1267   -3.1786    0.0000 C   0  0  0  0  0  0  0  0  0  0  0  0
    1.9490    0.6200    0.0000 C   0  0  0  0  0  0  0  0  0  0  0  0
    1.9490   -0.9010    0.0000 C   0  0  0  0  0  0  0  0  0  0  0  0
    0.6320   -1.6620    0.0000 C   0  0  0  0  0  0  0  0  0  0  0  0
   -0.6550   -0.9010    0.0000 C   0  0  0  0  0  0  0  0  0  0  0  0
   -2.0600   -1.3400    0.0000 O   0  0  0  0  0  0  0  0  0  0  0  0
   -2.9390   -0.2280    0.0000 C   0  0  0  0  0  0  0  0  0  0  0  0
   -2.0900    1.0590    0.0000 O   0  0  0  0  0  0  0  0  0  0  0  0
   -0.6550    0.6200    0.0000 C   0  0  0  0  0  0  0  0  0  0  0  0
    0.6320    1.3810    0.0000 C   0  0  0  0  0  0  0  0  0  0  0  0
    6.8360    2.7554    0.0000 C   0  0  0  0  0  0  0  0  0  0  0  0
    8.2062    2.1451    0.0000 C   0  0  0  0  0  0  0  0  0  0  0  0
    9.4199    3.0265    0.0000 C   0  0  0  0  0  0  0  0  0  0  0  0
    9.2633    4.5183    0.0000 C   0  0  0  0  0  0  0  0  0  0  0  0
   10.4770    5.3998    0.0000 O   0  0  0  0  0  0  0  0  0  0  0  0
   10.3205    6.8916    0.0000 C   0  0  0  0  0  0  0  0  0  0  0  0
    7.8931    5.1287    0.0000 C   0  0  0  0  0  0  0  0  0  0  0  0
    6.6794    4.2472    0.0000 C   0  0  0  0  0  0  0  0  0  0  0  0
   11.0276    1.6939    0.0000 C   0  0  0  0  0  0  0  0  0  0  0  0
   12.4949    2.0055    0.0000 C   0  0  0  0  0  0  0  0  0  0  0  0
   10.0241    2.8088    0.0000 C   0  0  0  0  0  0  0  0  0  0  0  0
  1  2  1  0  0  0  0
  2  3  1  0  0  0  0
  3  4  1  0  0  0  0
  4  5  2  0  0  0  0
  4  6  1  0  0  0  0
  6  7  1  0  0  0  0
  7  8  1  0  0  0  0
  8  9  2  0  0  0  0
  8 10  1  0  0  0  0
 10 11  1  0  0  0  0
 11 12  1  0  0  0  0
 12 13  1  0  0  0  0
 13 14  2  0  0  0  0
 13 15  1  0  0  0  0
 15 16  2  0  0  0  0
 11 16  1  0  0  0  0
 16 17  1  0  0  0  0
 17 18  1  0  0  0  0
 18 19  2  0  0  0  0
 19 20  1  0  0  0  0
 20 21  1  0  0  0  0
 21 22  1  0  0  0  0
 20 23  2  0  0  0  0
 23 24  1  0  0  0  0
 24 25  1  0  0  0  0
 23 26  1  0  0  0  0
 26 27  1  0  0  0  0
 27 28  1  0  0  0  0
 26 29  2  0  0  0  0
 18 29  1  0  0  0  0
 15 30  1  0  0  0  0
 30 31  2  0  0  0  0
 31 32  1  0  0  0  0
 32 33  2  0  0  0  0
 33 34  1  0  0  0  0
 34 35  1  0  0  0  0
 35 36  1  0  0  0  0
 36 37  1  0  0  0  0
 33 37  1  0  0  0  0
 37 38  2  0  0  0  0
 30 38  1  0  0  0  0
 11 39  1  0  0  0  0
 39 40  2  0  0  0  0
 40 41  1  0  0  0  0
 41 42  2  0  0  0  0
 42 43  1  0  0  0  0
 43 44  1  0  0  0  0
 42 45  1  0  0  0  0
 45 46  2  0  0  0  0
 39 46  1  0  0  0  0
  6 47  1  0  0  0  0
 47 48  1  0  0  0  0
 47 49  1  0  0  0  0
M  END
> <chemblId>
CHEMBL103846

> <bioactivity__type>
IC50

> <units>
nM

> <value>
0.6

$$$$

  CDK     11271518522D 0   0.00000     0.00000     0

 31 35  0  0  0  0              1 V2000 
    6.0436    6.1169    0.0000 C   0  0  0  0  0  0  0  0  0  0  0  0
    5.5802    4.6902    0.0000 O   0  0  0  0  0  0  0  0  0  0  0  0
    4.1130    4.3782    0.0000 C   0  0  0  0  0  0  0  0  0  0  0  0
    3.1092    5.4929    0.0000 C   0  0  0  0  0  0  0  0  0  0  0  0
    1.6420    5.1809    0.0000 C   0  0  0  0  0  0  0  0  0  0  0  0
    1.1786    3.7543    0.0000 C   0  0  0  0  0  0  0  0  0  0  0  0
    2.1824    2.6396    0.0000 C   0  0  0  0  0  0  0  0  0  0  0  0
    3.6496    2.9516    0.0000 C   0  0  0  0  0  0  0  0  0  0  0  0
    1.7190    1.2130    0.0000 C   0  0  0  0  0  0  0  0  0  0  0  0
    2.6010   -0.0000    0.0000 C   0  0  0  0  0  0  0  0  0  0  0  0
    4.1010    0.0003    0.0000 C   0  0  0  0  0  0  0  0  0  0  0  0
    4.8507    1.2995    0.0000 O   0  0  0  0  0  0  0  0  0  0  0  0
    4.8513   -1.2986    0.0000 O   0  0  0  0  0  0  0  0  0  0  0  0
    1.7190   -1.2140    0.0000 N   0  0  0  0  0  0  0  0  0  0  0  0
    2.1822   -2.6407    0.0000 C   0  0  0  0  0  0  0  0  0  0  0  0
    1.1783   -3.7552    0.0000 C   0  0  0  0  0  0  0  0  0  0  0  0
    1.6415   -5.1819    0.0000 C   0  0  0  0  0  0  0  0  0  0  0  0
    3.1087   -5.4940    0.0000 C   0  0  0  0  0  0  0  0  0  0  0  0
    3.8584   -6.7932    0.0000 O   0  0  0  0  0  0  0  0  0  0  0  0
    5.3257   -6.4817    0.0000 C   0  0  0  0  0  0  0  0  0  0  0  0
    5.4828   -4.9899    0.0000 O   0  0  0  0  0  0  0  0  0  0  0  0
    4.1126   -4.3795    0.0000 C   0  0  0  0  0  0  0  0  0  0  0  0
    3.6494   -2.9528    0.0000 C   0  0  0  0  0  0  0  0  0  0  0  0
    0.2930   -0.7500    0.0000 C   0  0  0  0  0  0  0  0  0  0  0  0
   -1.0070   -1.5000    0.0000 C   0  0  0  0  0  0  0  0  0  0  0  0
   -2.3060   -0.7500    0.0000 C   0  0  0  0  0  0  0  0  0  0  0  0
   -2.3060    0.7500    0.0000 C   0  0  0  0  0  0  0  0  0  0  0  0
   -3.6050    1.5000    0.0000 O   0  0  0  0  0  0  0  0  0  0  0  0
   -4.9041    0.7500    0.0000 C   0  0  0  0  0  0  0  0  0  0  0  0
   -1.0070    1.5000    0.0000 C   0  0  0  0  0  0  0  0  0  0  0  0
    0.2930    0.7500    0.0000 C   0  0  0  0  0  0  0  0  0  0  0  0
  1  2  1  0  0  0  0
  2  3  1  0  0  0  0
  3  4  2  0  0  0  0
  4  5  1  0  0  0  0
  5  6  2  0  0  0  0
  6  7  1  0  0  0  0
  7  8  2  0  0  0  0
  3  8  1  0  0  0  0
  7  9  1  0  0  0  0
  9 10  2  0  0  0  0
 10 11  1  0  0  0  0
 11 12  2  0  0  0  0
 11 13  1  0  0  0  0
 10 14  1  0  0  0  0
 14 15  1  0  0  0  0
 15 16  2  0  0  0  0
 16 17  1  0  0  0  0
 17 18  2  0  0  0  0
 18 19  1  0  0  0  0
 19 20  1  0  0  0  0
 20 21  1  0  0  0  0
 21 22  1  0  0  0  0
 18 22  1  0  0  0  0
 22 23  2  0  0  0  0
 15 23  1  0  0  0  0
 14 24  1  0  0  0  0
 24 25  2  0  0  0  0
 25 26  1  0  0  0  0
 26 27  2  0  0  0  0
 27 28  1  0  0  0  0
 28 29  1  0  0  0  0
 27 30  1  0  0  0  0
 30 31  2  0  0  0  0
  9 31  1  0  0  0  0
 24 31  1  0  0  0  0
M  END
> <chemblId>
CHEMBL10388

> <bioactivity__type>
IC50

> <units>
nM

> <value>
5500.0

$$$$

  CDK     11271518522D 0   0.00000     0.00000     0

 24 27  0  0  0  0              1 V2000 
    5.8471    5.8693    0.0000 C   0  0  0  0  0  0  0  0  0  0  0  0
    4.5479    5.1195    0.0000 C   0  0  0  0  0  0  0  0  0  0  0  0
    4.5476    3.6195    0.0000 C   0  0  0  0  0  0  0  0  0  0  0  0
    3.2484    2.8698    0.0000 C   0  0  0  0  0  0  0  0  0  0  0  0
    3.2482    1.3698    0.0000 C   0  0  0  0  0  0  0  0  0  0  0  0
    4.5471    0.6195    0.0000 C   0  0  0  0  0  0  0  0  0  0  0  0
    4.5468   -0.8805    0.0000 O   0  0  0  0  0  0  0  0  0  0  0  0
    5.8462    1.3693    0.0000 N   0  0  0  0  0  0  0  0  0  0  0  0
    1.9490    0.6200    0.0000 C   0  0  0  0  0  0  0  0  0  0  0  0
    1.9490   -0.9010    0.0000 C   0  0  0  0  0  0  0  0  0  0  0  0
    0.6320   -1.6620    0.0000 C   0  0  0  0  0  0  0  0  0  0  0  0
   -0.6550   -0.9010    0.0000 C   0  0  0  0  0  0  0  0  0  0  0  0
   -2.0600   -1.3400    0.0000 O   0  0  0  0  0  0  0  0  0  0  0  0
   -2.9390   -0.2280    0.0000 C   0  0  0  0  0  0  0  0  0  0  0  0
   -2.0900    1.0590    0.0000 O   0  0  0  0  0  0  0  0  0  0  0  0
   -0.6550    0.6200    0.0000 C   0  0  0  0  0  0  0  0  0  0  0  0
    0.6320    1.3810    0.0000 C   0  0  0  0  0  0  0  0  0  0  0  0
    1.9495    3.6200    0.0000 C   0  0  0  0  0  0  0  0  0  0  0  0
    0.6504    2.8702    0.0000 C   0  0  0  0  0  0  0  0  0  0  0  0
   -0.6485    3.6205    0.0000 C   0  0  0  0  0  0  0  0  0  0  0  0
   -0.6483    5.1205    0.0000 C   0  0  0  0  0  0  0  0  0  0  0  0
    0.6509    5.8702    0.0000 C   0  0  0  0  0  0  0  0  0  0  0  0
    1.9498    5.1200    0.0000 C   0  0  0  0  0  0  0  0  0  0  0  0
    3.2490    5.8698    0.0000 N   0  0  0  0  0  0  0  0  0  0  0  0
  1  2  1  0  0  0  0
  2  3  2  0  0  0  0
  3  4  1  0  0  0  0
  4  5  1  0  0  0  0
  5  6  1  0  0  0  0
  6  7  2  0  0  0  0
  6  8  1  0  0  0  0
  5  9  1  0  0  0  0
  9 10  2  0  0  0  0
 10 11  1  0  0  0  0
 11 12  2  0  0  0  0
 12 13  1  0  0  0  0
 13 14  1  0  0  0  0
 14 15  1  0  0  0  0
 15 16  1  0  0  0  0
 12 16  1  0  0  0  0
 16 17  2  0  0  0  0
  9 17  1  0  0  0  0
  4 18  2  0  0  0  0
 18 19  1  0  0  0  0
 19 20  2  0  0  0  0
 20 21  1  0  0  0  0
 21 22  2  0  0  0  0
 22 23  1  0  0  0  0
 18 23  1  0  0  0  0
 23 24  2  0  0  0  0
  2 24  1  0  0  0  0
M  END
> <chemblId>
CHEMBL103886

> <bioactivity__type>
IC50

> <units>
nM

> <value>
25000.0

$$$$

  CDK     11271518522D 0   0.00000     0.00000     0

 33 37  0  0  0  0              1 V2000 
   -4.9041    0.7500    0.0000 C   0  0  0  0  0  0  0  0  0  0  0  0
   -3.6050    1.5000    0.0000 O   0  0  0  0  0  0  0  0  0  0  0  0
   -2.3060    0.7500    0.0000 C   0  0  0  0  0  0  0  0  0  0  0  0
   -2.3060   -0.7500    0.0000 C   0  0  0  0  0  0  0  0  0  0  0  0
   -1.0070   -1.5000    0.0000 C   0  0  0  0  0  0  0  0  0  0  0  0
    0.2930   -0.7500    0.0000 C   0  0  0  0  0  0  0  0  0  0  0  0
    0.2930    0.7500    0.0000 C   0  0  0  0  0  0  0  0  0  0  0  0
   -1.0070    1.5000    0.0000 C   0  0  0  0  0  0  0  0  0  0  0  0
    1.7190    1.2130    0.0000 C   0  0  0  0  0  0  0  0  0  0  0  0
    2.1824    2.6396    0.0000 C   0  0  0  0  0  0  0  0  0  0  0  0
    3.6496    2.9516    0.0000 C   0  0  0  0  0  0  0  0  0  0  0  0
    4.1130    4.3782    0.0000 C   0  0  0  0  0  0  0  0  0  0  0  0
    3.1092    5.4929    0.0000 C   0  0  0  0  0  0  0  0  0  0  0  0
    3.5726    6.9195    0.0000 O   0  0  0  0  0  0  0  0  0  0  0  0
    5.0398    7.2315    0.0000 C   0  0  0  0  0  0  0  0  0  0  0  0
    1.6420    5.1809    0.0000 C   0  0  0  0  0  0  0  0  0  0  0  0
    0.6382    6.2955    0.0000 O   0  0  0  0  0  0  0  0  0  0  0  0
    1.1016    7.7221    0.0000 C   0  0  0  0  0  0  0  0  0  0  0  0
    1.1786    3.7543    0.0000 C   0  0  0  0  0  0  0  0  0  0  0  0
    2.6010   -0.0000    0.0000 C   0  0  0  0  0  0  0  0  0  0  0  0
    4.1010    0.0003    0.0000 C   0  0  0  0  0  0  0  0  0  0  0  0
    4.8507    1.2995    0.0000 O   0  0  0  0  0  0  0  0  0  0  0  0
    4.8513   -1.2986    0.0000 O   0  0  0  0  0  0  0  0  0  0  0  0
    1.7190   -1.2140    0.0000 N   0  0  0  0  0  0  0  0  0  0  0  0
    2.1822   -2.6407    0.0000 C   0  0  0  0  0  0  0  0  0  0  0  0
    1.1783   -3.7552    0.0000 C   0  0  0  0  0  0  0  0  0  0  0  0
    1.6415   -5.1819    0.0000 C   0  0  0  0  0  0  0  0  0  0  0  0
    3.1087   -5.4940    0.0000 C   0  0  0  0  0  0  0  0  0  0  0  0
    3.8584   -6.7932    0.0000 O   0  0  0  0  0  0  0  0  0  0  0  0
    5.3257   -6.4817    0.0000 C   0  0  0  0  0  0  0  0  0  0  0  0
    5.4828   -4.9899    0.0000 O   0  0  0  0  0  0  0  0  0  0  0  0
    4.1126   -4.3795    0.0000 C   0  0  0  0  0  0  0  0  0  0  0  0
    3.6494   -2.9528    0.0000 C   0  0  0  0  0  0  0  0  0  0  0  0
  1  2  1  0  0  0  0
  2  3  1  0  0  0  0
  3  4  2  0  0  0  0
  4  5  1  0  0  0  0
  5  6  2  0  0  0  0
  6  7  1  0  0  0  0
  7  8  2  0  0  0  0
  3  8  1  0  0  0  0
  7  9  1  0  0  0  0
  9 10  1  0  0  0  0
 10 11  1  0  0  0  0
 11 12  2  0  0  0  0
 12 13  1  0  0  0  0
 13 14  1  0  0  0  0
 14 15  1  0  0  0  0
 13 16  2  0  0  0  0
 16 17  1  0  0  0  0
 17 18  1  0  0  0  0
 16 19  1  0  0  0  0
 10 19  2  0  0  0  0
  9 20  2  0  0  0  0
 20 21  1  0  0  0  0
 21 22  2  0  0  0  0
 21 23  1  0  0  0  0
 20 24  1  0  0  0  0
  6 24  1  0  0  0  0
 24 25  1  0  0  0  0
 25 26  2  0  0  0  0
 26 27  1  0  0  0  0
 27 28  2  0  0  0  0
 28 29  1  0  0  0  0
 29 30  1  0  0  0  0
 30 31  1  0  0  0  0
 31 32  1  0  0  0  0
 28 32  1  0  0  0  0
 32 33  2  0  0  0  0
 25 33  1  0  0  0  0
M  END
> <chemblId>
CHEMBL10457

> <bioactivity__type>
IC50

> <units>
nM

> <value>
1500.0

$$$$

  CDK     11271518522D 0   0.00000     0.00000     0

 33 38  0  0  0  0              1 V2000 
   -4.9041    0.7500    0.0000 C   0  0  0  0  0  0  0  0  0  0  0  0
   -3.6050    1.5000    0.0000 O   0  0  0  0  0  0  0  0  0  0  0  0
   -2.3060    0.7500    0.0000 C   0  0  0  0  0  0  0  0  0  0  0  0
   -2.3060   -0.7500    0.0000 C   0  0  0  0  0  0  0  0  0  0  0  0
   -1.0070   -1.5000    0.0000 C   0  0  0  0  0  0  0  0  0  0  0  0
    0.2930   -0.7500    0.0000 C   0  0  0  0  0  0  0  0  0  0  0  0
    0.2930    0.7500    0.0000 C   0  0  0  0  0  0  0  0  0  0  0  0
   -1.0070    1.5000    0.0000 C   0  0  0  0  0  0  0  0  0  0  0  0
    1.7190    1.2130    0.0000 C   0  0  0  0  0  0  0  0  0  0  0  0
    2.1824    2.6396    0.0000 C   0  0  0  0  0  0  0  0  0  0  0  0
    3.6496    2.9516    0.0000 C   0  0  0  0  0  0  0  0  0  0  0  0
    4.1130    4.3782    0.0000 C   0  0  0  0  0  0  0  0  0  0  0  0
    3.1092    5.4929    0.0000 C   0  0  0  0  0  0  0  0  0  0  0  0
    3.2659    6.9847    0.0000 O   0  0  0  0  0  0  0  0  0  0  0  0
    1.8955    7.5947    0.0000 C   0  0  0  0  0  0  0  0  0  0  0  0
    0.8919    6.4799    0.0000 O   0  0  0  0  0  0  0  0  0  0  0  0
    1.6420    5.1809    0.0000 C   0  0  0  0  0  0  0  0  0  0  0  0
    1.1786    3.7543    0.0000 C   0  0  0  0  0  0  0  0  0  0  0  0
    2.6010   -0.0000    0.0000 C   0  0  0  0  0  0  0  0  0  0  0  0
    4.1010    0.0003    0.0000 C   0  0  0  0  0  0  0  0  0  0  0  0
    4.8507    1.2995    0.0000 O   0  0  0  0  0  0  0  0  0  0  0  0
    4.8513   -1.2986    0.0000 O   0  0  0  0  0  0  0  0  0  0  0  0
    1.7190   -1.2140    0.0000 N   0  0  0  0  0  0  0  0  0  0  0  0
    2.1822   -2.6407    0.0000 C   0  0  0  0  0  0  0  0  0  0  0  0
    1.1783   -3.7552    0.0000 C   0  0  0  0  0  0  0  0  0  0  0  0
   -0.2888   -3.4430    0.0000 C   0  0  0  0  0  0  0  0  0  0  0  0
   -1.2928   -4.5575    0.0000 C   0  0  0  0  0  0  0  0  0  0  0  0
   -0.8295   -5.9842    0.0000 C   0  0  0  0  0  0  0  0  0  0  0  0
   -1.5798   -7.2831    0.0000 O   0  0  0  0  0  0  0  0  0  0  0  0
   -0.5763   -8.3980    0.0000 C   0  0  0  0  0  0  0  0  0  0  0  0
    0.7941   -7.7882    0.0000 O   0  0  0  0  0  0  0  0  0  0  0  0
    0.6376   -6.2964    0.0000 C   0  0  0  0  0  0  0  0  0  0  0  0
    1.6415   -5.1819    0.0000 C   0  0  0  0  0  0  0  0  0  0  0  0
  1  2  1  0  0  0  0
  2  3  1  0  0  0  0
  3  4  2  0  0  0  0
  4  5  1  0  0  0  0
  5  6  2  0  0  0  0
  6  7  1  0  0  0  0
  7  8  2  0  0  0  0
  3  8  1  0  0  0  0
  7  9  1  0  0  0  0
  9 10  1  0  0  0  0
 10 11  2  0  0  0  0
 11 12  1  0  0  0  0
 12 13  2  0  0  0  0
 13 14  1  0  0  0  0
 14 15  1  0  0  0  0
 15 16  1  0  0  0  0
 16 17  1  0  0  0  0
 13 17  1  0  0  0  0
 17 18  2  0  0  0  0
 10 18  1  0  0  0  0
  9 19  2  0  0  0  0
 19 20  1  0  0  0  0
 20 21  2  0  0  0  0
 20 22  1  0  0  0  0
 19 23  1  0  0  0  0
  6 23  1  0  0  0  0
 23 24  1  0  0  0  0
 24 25  1  0  0  0  0
 25 26  2  0  0  0  0
 26 27  1  0  0  0  0
 27 28  2  0  0  0  0
 28 29  1  0  0  0  0
 29 30  1  0  0  0  0
 30 31  1  0  0  0  0
 31 32  1  0  0  0  0
 28 32  1  0  0  0  0
 32 33  2  0  0  0  0
 25 33  1  0  0  0  0
M  END
> <chemblId>
CHEMBL10523

> <bioactivity__type>
IC50

> <units>
nM

> <value>
350.0

$$$$

  CDK     11271518522D 0   0.00000     0.00000     0

 33 37  0  0  0  0              1 V2000 
   -7.5022    0.7500    0.0000 C   0  0  0  0  0  0  0  0  0  0  0  0
   -6.2031    1.5000    0.0000 C   0  0  0  0  0  0  0  0  0  0  0  0
   -4.9041    0.7500    0.0000 C   0  0  0  0  0  0  0  0  0  0  0  0
   -3.6050    1.5000    0.0000 S   0  0  0  0  0  0  0  0  0  0  0  0
   -2.3060    0.7500    0.0000 C   0  0  0  0  0  0  0  0  0  0  0  0
   -2.3060   -0.7500    0.0000 C   0  0  0  0  0  0  0  0  0  0  0  0
   -1.0070   -1.5000    0.0000 C   0  0  0  0  0  0  0  0  0  0  0  0
    0.2930   -0.7500    0.0000 C   0  0  0  0  0  0  0  0  0  0  0  0
    1.7190   -1.2140    0.0000 C   0  0  0  0  0  0  0  0  0  0  0  0
    2.6010    0.0000    0.0000 C   0  0  0  0  0  0  0  0  0  0  0  0
    1.7190    1.2140    0.0000 C   0  0  0  0  0  0  0  0  0  0  0  0
    2.1822    2.6407    0.0000 C   0  0  0  0  0  0  0  0  0  0  0  0
    3.6494    2.9528    0.0000 C   0  0  0  0  0  0  0  0  0  0  0  0
    4.1126    4.3795    0.0000 C   0  0  0  0  0  0  0  0  0  0  0  0
    3.1087    5.4940    0.0000 C   0  0  0  0  0  0  0  0  0  0  0  0
    3.5719    6.9207    0.0000 O   0  0  0  0  0  0  0  0  0  0  0  0
    5.0391    7.2329    0.0000 C   0  0  0  0  0  0  0  0  0  0  0  0
    1.6415    5.1819    0.0000 C   0  0  0  0  0  0  0  0  0  0  0  0
    1.1783    3.7552    0.0000 C   0  0  0  0  0  0  0  0  0  0  0  0
    0.2930    0.7500    0.0000 C   0  0  0  0  0  0  0  0  0  0  0  0
   -1.0070    1.5000    0.0000 N   0  0  0  0  0  0  0  0  0  0  0  0
    4.1010    0.0000    0.0000 C   0  0  0  0  0  0  0  0  0  0  0  0
    4.8510    1.2990    0.0000 O   0  0  0  0  0  0  0  0  0  0  0  0
    4.8510   -1.2990    0.0000 O   0  0  0  0  0  0  0  0  0  0  0  0
    2.1822   -2.6407    0.0000 C   0  0  0  0  0  0  0  0  0  0  0  0
    1.1783   -3.7552    0.0000 C   0  0  0  0  0  0  0  0  0  0  0  0
    1.6415   -5.1819    0.0000 C   0  0  0  0  0  0  0  0  0  0  0  0
    3.1087   -5.4940    0.0000 C   0  0  0  0  0  0  0  0  0  0  0  0
    3.8584   -6.7932    0.0000 O   0  0  0  0  0  0  0  0  0  0  0  0
    5.3257   -6.4817    0.0000 C   0  0  0  0  0  0  0  0  0  0  0  0
    5.4828   -4.9899    0.0000 O   0  0  0  0  0  0  0  0  0  0  0  0
    4.1126   -4.3795    0.0000 C   0  0  0  0  0  0  0  0  0  0  0  0
    3.6494   -2.9528    0.0000 C   0  0  0  0  0  0  0  0  0  0  0  0
  1  2  1  0  0  0  0
  2  3  1  0  0  0  0
  3  4  1  0  0  0  0
  4  5  1  0  0  0  0
  5  6  2  0  0  0  0
  6  7  1  0  0  0  0
  7  8  2  0  0  0  0
  8  9  1  0  0  0  0
  9 10  1  0  0  0  0
 10 11  1  0  0  0  0
 11 12  1  1  0  0  0
 12 13  2  0  0  0  0
 13 14  1  0  0  0  0
 14 15  2  0  0  0  0
 15 16  1  0  0  0  0
 16 17  1  0  0  0  0
 15 18  1  0  0  0  0
 18 19  2  0  0  0  0
 12 19  1  0  0  0  0
 11 20  1  0  0  0  0
  8 20  1  0  0  0  0
 20 21  2  0  0  0  0
  5 21  1  0  0  0  0
 10 22  1  6  0  0  0
 22 23  2  0  0  0  0
 22 24  1  0  0  0  0
  9 25  1  1  0  0  0
 25 26  2  0  0  0  0
 26 27  1  0  0  0  0
 27 28  2  0  0  0  0
 28 29  1  0  0  0  0
 29 30  1  0  0  0  0
 30 31  1  0  0  0  0
 31 32  1  0  0  0  0
 28 32  1  0  0  0  0
 32 33  2  0  0  0  0
 25 33  1  0  0  0  0
M  END
> <chemblId>
CHEMBL105494

> <bioactivity__type>
IC50

> <units>
nM

> <value>
8.2

$$$$

  CDK     11271518522D 0   0.00000     0.00000     0

 32 36  0  0  0  0              1 V2000 
   -6.2031    1.5000    0.0000 C   0  0  0  0  0  0  0  0  0  0  0  0
   -4.9041    0.7500    0.0000 C   0  0  0  0  0  0  0  0  0  0  0  0
   -3.6050    1.5000    0.0000 C   0  0  0  0  0  0  0  0  0  0  0  0
   -2.3060    0.7500    0.0000 C   0  0  0  0  0  0  0  0  0  0  0  0
   -2.3060   -0.7500    0.0000 C   0  0  0  0  0  0  0  0  0  0  0  0
   -1.0070   -1.5000    0.0000 C   0  0  0  0  0  0  0  0  0  0  0  0
    0.2930   -0.7500    0.0000 C   0  0  0  0  0  0  0  0  0  0  0  0
    1.7190   -1.2140    0.0000 C   0  0  0  0  0  0  0  0  0  0  0  0
    2.6010    0.0000    0.0000 C   0  0  0  0  0  0  0  0  0  0  0  0
    1.7190    1.2140    0.0000 C   0  0  0  0  0  0  0  0  0  0  0  0
    2.1822    2.6407    0.0000 C   0  0  0  0  0  0  0  0  0  0  0  0
    3.6494    2.9528    0.0000 C   0  0  0  0  0  0  0  0  0  0  0  0
    4.1126    4.3795    0.0000 C   0  0  0  0  0  0  0  0  0  0  0  0
    3.1087    5.4940    0.0000 C   0  0  0  0  0  0  0  0  0  0  0  0
    3.5719    6.9207    0.0000 O   0  0  0  0  0  0  0  0  0  0  0  0
    5.0391    7.2329    0.0000 C   0  0  0  0  0  0  0  0  0  0  0  0
    1.6415    5.1819    0.0000 C   0  0  0  0  0  0  0  0  0  0  0  0
    1.1783    3.7552    0.0000 C   0  0  0  0  0  0  0  0  0  0  0  0
    0.2930    0.7500    0.0000 C   0  0  0  0  0  0  0  0  0  0  0  0
   -1.0070    1.5000    0.0000 N   0  0  0  0  0  0  0  0  0  0  0  0
    4.1010    0.0000    0.0000 C   0  0  0  0  0  0  0  0  0  0  0  0
    4.8510    1.2990    0.0000 O   0  0  0  0  0  0  0  0  0  0  0  0
    4.8510   -1.2990    0.0000 O   0  0  0  0  0  0  0  0  0  0  0  0
    2.1822   -2.6407    0.0000 C   0  0  0  0  0  0  0  0  0  0  0  0
    1.1783   -3.7552    0.0000 C   0  0  0  0  0  0  0  0  0  0  0  0
    1.6415   -5.1819    0.0000 C   0  0  0  0  0  0  0  0  0  0  0  0
    3.1087   -5.4940    0.0000 C   0  0  0  0  0  0  0  0  0  0  0  0
    3.8584   -6.7932    0.0000 O   0  0  0  0  0  0  0  0  0  0  0  0
    5.3257   -6.4817    0.0000 C   0  0  0  0  0  0  0  0  0  0  0  0
    5.4828   -4.9899    0.0000 O   0  0  0  0  0  0  0  0  0  0  0  0
    4.1126   -4.3795    0.0000 C   0  0  0  0  0  0  0  0  0  0  0  0
    3.6494   -2.9528    0.0000 C   0  0  0  0  0  0  0  0  0  0  0  0
  1  2  1  0  0  0  0
  2  3  1  0  0  0  0
  3  4  1  0  0  0  0
  4  5  2  0  0  0  0
  5  6  1  0  0  0  0
  6  7  2  0  0  0  0
  7  8  1  0  0  0  0
  8  9  1  0  0  0  0
  9 10  1  0  0  0  0
 10 11  1  1  0  0  0
 11 12  2  0  0  0  0
 12 13  1  0  0  0  0
 13 14  2  0  0  0  0
 14 15  1  0  0  0  0
 15 16  1  0  0  0  0
 14 17  1  0  0  0  0
 17 18  2  0  0  0  0
 11 18  1  0  0  0  0
 10 19  1  0  0  0  0
  7 19  1  0  0  0  0
 19 20  2  0  0  0  0
  4 20  1  0  0  0  0
  9 21  1  6  0  0  0
 21 22  2  0  0  0  0
 21 23  1  0  0  0  0
  8 24  1  1  0  0  0
 24 25  2  0  0  0  0
 25 26  1  0  0  0  0
 26 27  2  0  0  0  0
 27 28  1  0  0  0  0
 28 29  1  0  0  0  0
 29 30  1  0  0  0  0
 30 31  1  0  0  0  0
 27 31  1  0  0  0  0
 31 32  2  0  0  0  0
 24 32  1  0  0  0  0
M  END
> <chemblId>
CHEMBL105591

> <bioactivity__type>
IC50

> <units>
nM

> <value>
0.37

$$$$

  CDK     11271518522D 0   0.00000     0.00000     0

 36 40  0  0  0  0              1 V2000 
   12.4712    2.4591    0.0000 C   0  0  0  0  0  0  0  0  0  0  0  0
   11.5893    1.2457    0.0000 O   0  0  0  0  0  0  0  0  0  0  0  0
   10.0975    1.4028    0.0000 C   0  0  0  0  0  0  0  0  0  0  0  0
    9.4877    2.7732    0.0000 C   0  0  0  0  0  0  0  0  0  0  0  0
    7.9959    2.9303    0.0000 C   0  0  0  0  0  0  0  0  0  0  0  0
    7.1140    1.7169    0.0000 C   0  0  0  0  0  0  0  0  0  0  0  0
    7.7239    0.3465    0.0000 C   0  0  0  0  0  0  0  0  0  0  0  0
    9.2156    0.1894    0.0000 C   0  0  0  0  0  0  0  0  0  0  0  0
    5.6223    1.8740    0.0000 C   0  0  0  0  0  0  0  0  0  0  0  0
    4.8725    3.1731    0.0000 O   0  0  0  0  0  0  0  0  0  0  0  0
    3.4052    2.8615    0.0000 C   0  0  0  0  0  0  0  0  0  0  0  0
    2.2907    3.8654    0.0000 O   0  0  0  0  0  0  0  0  0  0  0  0
    3.2482    1.3698    0.0000 C   0  0  0  0  0  0  0  0  0  0  0  0
    4.6184    0.7594    0.0000 C   0  0  0  0  0  0  0  0  0  0  0  0
    4.9300   -0.7079    0.0000 C   0  0  0  0  0  0  0  0  0  0  0  0
    6.3565   -1.1716    0.0000 C   0  0  0  0  0  0  0  0  0  0  0  0
    6.6681   -2.6389    0.0000 C   0  0  0  0  0  0  0  0  0  0  0  0
    8.0946   -3.1027    0.0000 C   0  0  0  0  0  0  0  0  0  0  0  0
    8.4062   -4.5700    0.0000 O   0  0  0  0  0  0  0  0  0  0  0  0
    9.8327   -5.0338    0.0000 C   0  0  0  0  0  0  0  0  0  0  0  0
    9.2095   -2.0992    0.0000 C   0  0  0  0  0  0  0  0  0  0  0  0
   10.6360   -2.5630    0.0000 O   0  0  0  0  0  0  0  0  0  0  0  0
   10.9476   -4.0303    0.0000 C   0  0  0  0  0  0  0  0  0  0  0  0
    8.8979   -0.6319    0.0000 C   0  0  0  0  0  0  0  0  0  0  0  0
   10.0128    0.3716    0.0000 O   0  0  0  0  0  0  0  0  0  0  0  0
   11.4393   -0.0922    0.0000 C   0  0  0  0  0  0  0  0  0  0  0  0
    7.4714   -0.1681    0.0000 C   0  0  0  0  0  0  0  0  0  0  0  0
    1.9490    0.6200    0.0000 C   0  0  0  0  0  0  0  0  0  0  0  0
    1.9490   -0.9010    0.0000 C   0  0  0  0  0  0  0  0  0  0  0  0
    0.6320   -1.6620    0.0000 C   0  0  0  0  0  0  0  0  0  0  0  0
   -0.6550   -0.9010    0.0000 C   0  0  0  0  0  0  0  0  0  0  0  0
   -2.0600   -1.3400    0.0000 O   0  0  0  0  0  0  0  0  0  0  0  0
   -2.9390   -0.2280    0.0000 C   0  0  0  0  0  0  0  0  0  0  0  0
   -2.0900    1.0590    0.0000 O   0  0  0  0  0  0  0  0  0  0  0  0
   -0.6550    0.6200    0.0000 C   0  0  0  0  0  0  0  0  0  0  0  0
    0.6320    1.3810    0.0000 C   0  0  0  0  0  0  0  0  0  0  0  0
  1  2  1  0  0  0  0
  2  3  1  0  0  0  0
  3  4  2  0  0  0  0
  4  5  1  0  0  0  0
  5  6  2  0  0  0  0
  6  7  1  0  0  0  0
  7  8  2  0  0  0  0
  3  8  1  0  0  0  0
  6  9  1  0  0  0  0
  9 10  1  0  0  0  0
 10 11  1  0  0  0  0
 11 12  2  0  0  0  0
 11 13  1  0  0  0  0
 13 14  2  0  0  0  0
  9 14  1  0  0  0  0
 14 15  1  0  0  0  0
 15 16  1  0  0  0  0
 16 17  2  0  0  0  0
 17 18  1  0  0  0  0
 18 19  1  0  0  0  0
 19 20  1  0  0  0  0
 18 21  2  0  0  0  0
 21 22  1  0  0  0  0
 22 23  1  0  0  0  0
 21 24  1  0  0  0  0
 24 25  1  0  0  0  0
 25 26  1  0  0  0  0
 24 27  2  0  0  0  0
 16 27  1  0  0  0  0
 13 28  1  0  0  0  0
 28 29  2  0  0  0  0
 29 30  1  0  0  0  0
 30 31  2  0  0  0  0
 31 32  1  0  0  0  0
 32 33  1  0  0  0  0
 33 34  1  0  0  0  0
 34 35  1  0  0  0  0
 31 35  1  0  0  0  0
 35 36  2  0  0  0  0
 28 36  1  0  0  0  0
M  END
> <chemblId>
CHEMBL10644

> <bioactivity__type>
IC50

> <units>
nM

> <value>
30.0

$$$$

  CDK     11271518522D 0   0.00000     0.00000     0

 31 34  0  0  0  0              1 V2000 
   -0.0738    8.9404    0.0000 C   0  0  0  0  0  0  0  0  0  0  0  0
    0.8080    7.7270    0.0000 O   0  0  0  0  0  0  0  0  0  0  0  0
    0.1981    6.3566    0.0000 C   0  0  0  0  0  0  0  0  0  0  0  0
   -1.2937    6.1996    0.0000 C   0  0  0  0  0  0  0  0  0  0  0  0
   -1.9037    4.8292    0.0000 C   0  0  0  0  0  0  0  0  0  0  0  0
   -1.0218    3.6158    0.0000 C   0  0  0  0  0  0  0  0  0  0  0  0
   -1.6318    2.2454    0.0000 C   0  0  0  0  0  0  0  0  0  0  0  0
   -0.7500    1.0320    0.0000 C   0  0  0  0  0  0  0  0  0  0  0  0
    0.7500    1.0320    0.0000 C   0  0  0  0  0  0  0  0  0  0  0  0
    1.2140   -0.3940    0.0000 C   0  0  0  0  0  0  0  0  0  0  0  0
    2.6407   -0.8572    0.0000 O   0  0  0  0  0  0  0  0  0  0  0  0
   -0.0000   -1.2760    0.0000 O   0  0  0  0  0  0  0  0  0  0  0  0
   -1.2130   -0.3940    0.0000 C   0  0  0  0  0  0  0  0  0  0  0  0
   -2.5833    0.2161    0.0000 O   0  0  0  0  0  0  0  0  0  0  0  0
   -1.9632   -1.6929    0.0000 C   0  0  0  0  0  0  0  0  0  0  0  0
   -3.4632   -1.6926    0.0000 C   0  0  0  0  0  0  0  0  0  0  0  0
   -4.2135   -2.9915    0.0000 C   0  0  0  0  0  0  0  0  0  0  0  0
   -3.4637   -4.2907    0.0000 C   0  0  0  0  0  0  0  0  0  0  0  0
   -4.2139   -5.5896    0.0000 O   0  0  0  0  0  0  0  0  0  0  0  0
   -3.4642   -6.8888    0.0000 C   0  0  0  0  0  0  0  0  0  0  0  0
   -1.9637   -4.2910    0.0000 C   0  0  0  0  0  0  0  0  0  0  0  0
   -1.2135   -2.9921    0.0000 C   0  0  0  0  0  0  0  0  0  0  0  0
    1.6314    2.2457    0.0000 C   0  0  0  0  0  0  0  0  0  0  0  0
    3.1232    2.0892    0.0000 C   0  0  0  0  0  0  0  0  0  0  0  0
    4.0047    3.3029    0.0000 C   0  0  0  0  0  0  0  0  0  0  0  0
    3.3943    4.6731    0.0000 C   0  0  0  0  0  0  0  0  0  0  0  0
    4.2757    5.8868    0.0000 Cl  0  0  0  0  0  0  0  0  0  0  0  0
    1.9025    4.8296    0.0000 C   0  0  0  0  0  0  0  0  0  0  0  0
    1.0210    3.6159    0.0000 C   0  0  0  0  0  0  0  0  0  0  0  0
    0.4699    3.7728    0.0000 C   0  0  0  0  0  0  0  0  0  0  0  0
    1.0799    5.1431    0.0000 C   0  0  0  0  0  0  0  0  0  0  0  0
  1  2  1  0  0  0  0
  2  3  1  0  0  0  0
  3  4  2  0  0  0  0
  4  5  1  0  0  0  0
  5  6  2  0  0  0  0
  6  7  1  0  0  0  0
  7  8  1  0  0  0  0
  8  9  2  0  0  0  0
  9 10  1  0  0  0  0
 10 11  2  0  0  0  0
 10 12  1  0  0  0  0
 12 13  1  0  0  0  0
  8 13  1  0  0  0  0
 13 14  1  0  0  0  0
 13 15  1  0  0  0  0
 15 16  2  0  0  0  0
 16 17  1  0  0  0  0
 17 18  2  0  0  0  0
 18 19  1  0  0  0  0
 19 20  1  0  0  0  0
 18 21  1  0  0  0  0
 21 22  2  0  0  0  0
 15 22  1  0  0  0  0
  9 23  1  0  0  0  0
 23 24  2  0  0  0  0
 24 25  1  0  0  0  0
 25 26  2  0  0  0  0
 26 27  1  0  0  0  0
 26 28  1  0  0  0  0
 28 29  2  0  0  0  0
 23 29  1  0  0  0  0
  6 30  1  0  0  0  0
 30 31  2  0  0  0  0
  3 31  1  0  0  0  0
M  END
> <chemblId>
CHEMBL10648

> <bioactivity__type>
IC50

> <units>
nM

> <value>
700.0

$$$$

  CDK     11271518522D 0   0.00000     0.00000     0

 32 37  0  0  0  0              1 V2000 
   -4.9041    0.7500    0.0000 C   0  0  0  0  0  0  0  0  0  0  0  0
   -3.6050    1.5000    0.0000 O   0  0  0  0  0  0  0  0  0  0  0  0
   -2.3060    0.7500    0.0000 C   0  0  0  0  0  0  0  0  0  0  0  0
   -2.3060   -0.7500    0.0000 C   0  0  0  0  0  0  0  0  0  0  0  0
   -1.0070   -1.5000    0.0000 C   0  0  0  0  0  0  0  0  0  0  0  0
    0.2930   -0.7500    0.0000 C   0  0  0  0  0  0  0  0  0  0  0  0
    0.2930    0.7500    0.0000 C   0  0  0  0  0  0  0  0  0  0  0  0
   -1.0070    1.5000    0.0000 C   0  0  0  0  0  0  0  0  0  0  0  0
    1.7190    1.2130    0.0000 C   0  0  0  0  0  0  0  0  0  0  0  0
    2.1824    2.6396    0.0000 C   0  0  0  0  0  0  0  0  0  0  0  0
    3.6496    2.9516    0.0000 C   0  0  0  0  0  0  0  0  0  0  0  0
    4.1130    4.3782    0.0000 C   0  0  0  0  0  0  0  0  0  0  0  0
    3.1092    5.4929    0.0000 C   0  0  0  0  0  0  0  0  0  0  0  0
    3.2659    6.9847    0.0000 O   0  0  0  0  0  0  0  0  0  0  0  0
    1.8955    7.5947    0.0000 C   0  0  0  0  0  0  0  0  0  0  0  0
    0.8919    6.4799    0.0000 O   0  0  0  0  0  0  0  0  0  0  0  0
    1.6420    5.1809    0.0000 C   0  0  0  0  0  0  0  0  0  0  0  0
    1.1786    3.7543    0.0000 C   0  0  0  0  0  0  0  0  0  0  0  0
    2.6010   -0.0000    0.0000 C   0  0  0  0  0  0  0  0  0  0  0  0
    4.1010    0.0003    0.0000 C   0  0  0  0  0  0  0  0  0  0  0  0
    4.8507    1.2995    0.0000 O   0  0  0  0  0  0  0  0  0  0  0  0
    4.8513   -1.2986    0.0000 O   0  0  0  0  0  0  0  0  0  0  0  0
    1.7190   -1.2140    0.0000 N   0  0  0  0  0  0  0  0  0  0  0  0
    2.1822   -2.6407    0.0000 C   0  0  0  0  0  0  0  0  0  0  0  0
    1.1783   -3.7552    0.0000 C   0  0  0  0  0  0  0  0  0  0  0  0
    1.6415   -5.1819    0.0000 C   0  0  0  0  0  0  0  0  0  0  0  0
    3.1087   -5.4940    0.0000 C   0  0  0  0  0  0  0  0  0  0  0  0
    3.8584   -6.7932    0.0000 O   0  0  0  0  0  0  0  0  0  0  0  0
    5.3257   -6.4817    0.0000 C   0  0  0  0  0  0  0  0  0  0  0  0
    5.4828   -4.9899    0.0000 O   0  0  0  0  0  0  0  0  0  0  0  0
    4.1126   -4.3795    0.0000 C   0  0  0  0  0  0  0  0  0  0  0  0
    3.6494   -2.9528    0.0000 C   0  0  0  0  0  0  0  0  0  0  0  0
  1  2  1  0  0  0  0
  2  3  1  0  0  0  0
  3  4  2  0  0  0  0
  4  5  1  0  0  0  0
  5  6  2  0  0  0  0
  6  7  1  0  0  0  0
  7  8  2  0  0  0  0
  3  8  1  0  0  0  0
  7  9  1  0  0  0  0
  9 10  1  0  0  0  0
 10 11  2  0  0  0  0
 11 12  1  0  0  0  0
 12 13  2  0  0  0  0
 13 14  1  0  0  0  0
 14 15  1  0  0  0  0
 15 16  1  0  0  0  0
 16 17  1  0  0  0  0
 13 17  1  0  0  0  0
 17 18  2  0  0  0  0
 10 18  1  0  0  0  0
  9 19  2  0  0  0  0
 19 20  1  0  0  0  0
 20 21  2  0  0  0  0
 20 22  1  0  0  0  0
 19 23  1  0  0  0  0
  6 23  1  0  0  0  0
 23 24  1  0  0  0  0
 24 25  2  0  0  0  0
 25 26  1  0  0  0  0
 26 27  2  0  0  0  0
 27 28  1  0  0  0  0
 28 29  1  0  0  0  0
 29 30  1  0  0  0  0
 30 31  1  0  0  0  0
 27 31  1  0  0  0  0
 31 32  2  0  0  0  0
 24 32  1  0  0  0  0
M  END
> <chemblId>
CHEMBL10699

> <bioactivity__type>
IC50

> <units>
nM

> <value>
260.0

$$$$

  CDK     11271518522D 0   0.00000     0.00000     0

 28 32  0  0  0  0              1 V2000 
    4.8513   -1.2986    0.0000 O   0  0  0  0  0  0  0  0  0  0  0  0
    4.1010    0.0003    0.0000 C   0  0  0  0  0  0  0  0  0  0  0  0
    4.8507    1.2995    0.0000 O   0  0  0  0  0  0  0  0  0  0  0  0
    2.6010   -0.0000    0.0000 C   0  0  0  0  0  0  0  0  0  0  0  0
    1.7190    1.2130    0.0000 C   0  0  0  0  0  0  0  0  0  0  0  0
    2.1824    2.6396    0.0000 C   0  0  0  0  0  0  0  0  0  0  0  0
    3.6496    2.9516    0.0000 C   0  0  0  0  0  0  0  0  0  0  0  0
    4.1130    4.3782    0.0000 C   0  0  0  0  0  0  0  0  0  0  0  0
    3.1092    5.4929    0.0000 C   0  0  0  0  0  0  0  0  0  0  0  0
    3.2659    6.9847    0.0000 O   0  0  0  0  0  0  0  0  0  0  0  0
    1.8955    7.5947    0.0000 C   0  0  0  0  0  0  0  0  0  0  0  0
    0.8919    6.4799    0.0000 O   0  0  0  0  0  0  0  0  0  0  0  0
    1.6420    5.1809    0.0000 C   0  0  0  0  0  0  0  0  0  0  0  0
    1.1786    3.7543    0.0000 C   0  0  0  0  0  0  0  0  0  0  0  0
    0.2930    0.7500    0.0000 C   0  0  0  0  0  0  0  0  0  0  0  0
   -1.0070    1.5000    0.0000 C   0  0  0  0  0  0  0  0  0  0  0  0
   -2.3060    0.7500    0.0000 C   0  0  0  0  0  0  0  0  0  0  0  0
   -2.3060   -0.7500    0.0000 C   0  0  0  0  0  0  0  0  0  0  0  0
   -1.0070   -1.5000    0.0000 C   0  0  0  0  0  0  0  0  0  0  0  0
    0.2930   -0.7500    0.0000 C   0  0  0  0  0  0  0  0  0  0  0  0
    1.7190   -1.2140    0.0000 N   0  0  0  0  0  0  0  0  0  0  0  0
    2.1822   -2.6407    0.0000 C   0  0  0  0  0  0  0  0  0  0  0  0
    1.1783   -3.7552    0.0000 C   0  0  0  0  0  0  0  0  0  0  0  0
   -0.2888   -3.4430    0.0000 C   0  0  0  0  0  0  0  0  0  0  0  0
   -1.2928   -4.5575    0.0000 C   0  0  0  0  0  0  0  0  0  0  0  0
   -0.8295   -5.9842    0.0000 C   0  0  0  0  0  0  0  0  0  0  0  0
    0.6376   -6.2964    0.0000 C   0  0  0  0  0  0  0  0  0  0  0  0
    1.6415   -5.1819    0.0000 C   0  0  0  0  0  0  0  0  0  0  0  0
  1  2  1  0  0  0  0
  2  3  2  0  0  0  0
  2  4  1  0  0  0  0
  4  5  2  0  0  0  0
  5  6  1  0  0  0  0
  6  7  2  0  0  0  0
  7  8  1  0  0  0  0
  8  9  2  0  0  0  0
  9 10  1  0  0  0  0
 10 11  1  0  0  0  0
 11 12  1  0  0  0  0
 12 13  1  0  0  0  0
  9 13  1  0  0  0  0
 13 14  2  0  0  0  0
  6 14  1  0  0  0  0
  5 15  1  0  0  0  0
 15 16  2  0  0  0  0
 16 17  1  0  0  0  0
 17 18  2  0  0  0  0
 18 19  1  0  0  0  0
 19 20  2  0  0  0  0
 15 20  1  0  0  0  0
 20 21  1  0  0  0  0
  4 21  1  0  0  0  0
 21 22  1  0  0  0  0
 22 23  1  0  0  0  0
 23 24  2  0  0  0  0
 24 25  1  0  0  0  0
 25 26  2  0  0  0  0
 26 27  1  0  0  0  0
 27 28  2  0  0  0  0
 23 28  1  0  0  0  0
M  END
> <chemblId>
CHEMBL10750

> <bioactivity__type>
IC50

> <units>
nM

> <value>
11000.0

$$$$

  CDK     11271518522D 0   0.00000     0.00000     0

 32 35  0  0  0  0              1 V2000 
    5.7147   -5.5896    0.0000 C   0  0  0  0  0  0  0  0  0  0  0  0
    4.2147   -5.5898    0.0000 O   0  0  0  0  0  0  0  0  0  0  0  0
    3.4645   -4.2908    0.0000 C   0  0  0  0  0  0  0  0  0  0  0  0
    4.2143   -2.9917    0.0000 C   0  0  0  0  0  0  0  0  0  0  0  0
    3.4642   -1.6927    0.0000 C   0  0  0  0  0  0  0  0  0  0  0  0
    1.9642   -1.6929    0.0000 C   0  0  0  0  0  0  0  0  0  0  0  0
    1.2143   -2.9921    0.0000 C   0  0  0  0  0  0  0  0  0  0  0  0
    1.9645   -4.2910    0.0000 C   0  0  0  0  0  0  0  0  0  0  0  0
    1.2140   -0.3940    0.0000 C   0  0  0  0  0  0  0  0  0  0  0  0
    2.5841    0.2165    0.0000 O   0  0  0  0  0  0  0  0  0  0  0  0
   -0.0000   -1.2760    0.0000 O   0  0  0  0  0  0  0  0  0  0  0  0
   -1.2130   -0.3940    0.0000 C   0  0  0  0  0  0  0  0  0  0  0  0
   -2.6396   -0.8574    0.0000 O   0  0  0  0  0  0  0  0  0  0  0  0
   -0.7500    1.0320    0.0000 C   0  0  0  0  0  0  0  0  0  0  0  0
    0.7500    1.0320    0.0000 C   0  0  0  0  0  0  0  0  0  0  0  0
    1.6314    2.2457    0.0000 C   0  0  0  0  0  0  0  0  0  0  0  0
    1.0210    3.6159    0.0000 C   0  0  0  0  0  0  0  0  0  0  0  0
    1.9025    4.8296    0.0000 C   0  0  0  0  0  0  0  0  0  0  0  0
    1.2921    6.1998    0.0000 C   0  0  0  0  0  0  0  0  0  0  0  0
   -0.1998    6.3563    0.0000 C   0  0  0  0  0  0  0  0  0  0  0  0
   -1.0812    5.1426    0.0000 C   0  0  0  0  0  0  0  0  0  0  0  0
   -0.4708    3.7724    0.0000 C   0  0  0  0  0  0  0  0  0  0  0  0
   -1.6318    2.2454    0.0000 C   0  0  0  0  0  0  0  0  0  0  0  0
   -1.0218    3.6158    0.0000 C   0  0  0  0  0  0  0  0  0  0  0  0
   -1.9037    4.8292    0.0000 C   0  0  0  0  0  0  0  0  0  0  0  0
   -3.3954    4.6723    0.0000 C   0  0  0  0  0  0  0  0  0  0  0  0
   -4.2772    5.8857    0.0000 O   0  0  0  0  0  0  0  0  0  0  0  0
   -5.7690    5.7288    0.0000 C   0  0  0  0  0  0  0  0  0  0  0  0
   -4.0054    3.3019    0.0000 C   0  0  0  0  0  0  0  0  0  0  0  0
   -3.1236    2.0885    0.0000 C   0  0  0  0  0  0  0  0  0  0  0  0
   -3.7335    0.7181    0.0000 O   0  0  0  0  0  0  0  0  0  0  0  0
   -5.2253    0.5611    0.0000 C   0  0  0  0  0  0  0  0  0  0  0  0
  1  2  1  0  0  0  0
  2  3  1  0  0  0  0
  3  4  2  0  0  0  0
  4  5  1  0  0  0  0
  5  6  2  0  0  0  0
  6  7  1  0  0  0  0
  7  8  2  0  0  0  0
  3  8  1  0  0  0  0
  6  9  1  0  0  0  0
  9 10  1  0  0  0  0
  9 11  1  0  0  0  0
 11 12  1  0  0  0  0
 12 13  2  0  0  0  0
 12 14  1  0  0  0  0
 14 15  2  0  0  0  0
  9 15  1  0  0  0  0
 15 16  1  0  0  0  0
 16 17  1  0  0  0  0
 17 18  2  0  0  0  0
 18 19  1  0  0  0  0
 19 20  2  0  0  0  0
 20 21  1  0  0  0  0
 21 22  2  0  0  0  0
 17 22  1  0  0  0  0
 14 23  1  0  0  0  0
 23 24  2  0  0  0  0
 24 25  1  0  0  0  0
 25 26  2  0  0  0  0
 26 27  1  0  0  0  0
 27 28  1  0  0  0  0
 26 29  1  0  0  0  0
 29 30  2  0  0  0  0
 23 30  1  0  0  0  0
 30 31  1  0  0  0  0
 31 32  1  0  0  0  0
M  END
> <chemblId>
CHEMBL10808

> <bioactivity__type>
IC50

> <units>
nM

> <value>
300.0

$$$$

  CDK     11271518522D 0   0.00000     0.00000     0

 34 37  0  0  0  0              1 V2000 
    5.7147   -5.5896    0.0000 C   0  0  0  0  0  0  0  0  0  0  0  0
    4.2147   -5.5898    0.0000 O   0  0  0  0  0  0  0  0  0  0  0  0
    3.4645   -4.2908    0.0000 C   0  0  0  0  0  0  0  0  0  0  0  0
    4.2143   -2.9917    0.0000 C   0  0  0  0  0  0  0  0  0  0  0  0
    3.4642   -1.6927    0.0000 C   0  0  0  0  0  0  0  0  0  0  0  0
    1.9642   -1.6929    0.0000 C   0  0  0  0  0  0  0  0  0  0  0  0
    1.2143   -2.9921    0.0000 C   0  0  0  0  0  0  0  0  0  0  0  0
    1.9645   -4.2910    0.0000 C   0  0  0  0  0  0  0  0  0  0  0  0
    1.2140   -0.3940    0.0000 C   0  0  0  0  0  0  0  0  0  0  0  0
    2.5841    0.2165    0.0000 O   0  0  0  0  0  0  0  0  0  0  0  0
   -0.0000   -1.2760    0.0000 O   0  0  0  0  0  0  0  0  0  0  0  0
   -1.2130   -0.3940    0.0000 C   0  0  0  0  0  0  0  0  0  0  0  0
   -2.6396   -0.8574    0.0000 O   0  0  0  0  0  0  0  0  0  0  0  0
   -0.7500    1.0320    0.0000 C   0  0  0  0  0  0  0  0  0  0  0  0
    0.7500    1.0320    0.0000 C   0  0  0  0  0  0  0  0  0  0  0  0
    1.6314    2.2457    0.0000 C   0  0  0  0  0  0  0  0  0  0  0  0
    1.0210    3.6159    0.0000 C   0  0  0  0  0  0  0  0  0  0  0  0
    1.9025    4.8296    0.0000 C   0  0  0  0  0  0  0  0  0  0  0  0
    1.2921    6.1998    0.0000 C   0  0  0  0  0  0  0  0  0  0  0  0
   -0.1998    6.3563    0.0000 C   0  0  0  0  0  0  0  0  0  0  0  0
   -1.0812    5.1426    0.0000 C   0  0  0  0  0  0  0  0  0  0  0  0
   -0.4708    3.7724    0.0000 C   0  0  0  0  0  0  0  0  0  0  0  0
   -1.6318    2.2454    0.0000 C   0  0  0  0  0  0  0  0  0  0  0  0
   -1.0218    3.6158    0.0000 C   0  0  0  0  0  0  0  0  0  0  0  0
   -1.9037    4.8292    0.0000 C   0  0  0  0  0  0  0  0  0  0  0  0
   -1.2937    6.1996    0.0000 O   0  0  0  0  0  0  0  0  0  0  0  0
   -2.1755    7.4131    0.0000 C   0  0  0  0  0  0  0  0  0  0  0  0
   -3.3954    4.6723    0.0000 C   0  0  0  0  0  0  0  0  0  0  0  0
   -4.2772    5.8857    0.0000 O   0  0  0  0  0  0  0  0  0  0  0  0
   -5.7690    5.7288    0.0000 C   0  0  0  0  0  0  0  0  0  0  0  0
   -4.0054    3.3019    0.0000 C   0  0  0  0  0  0  0  0  0  0  0  0
   -5.4971    3.1450    0.0000 O   0  0  0  0  0  0  0  0  0  0  0  0
   -6.3790    4.3584    0.0000 C   0  0  0  0  0  0  0  0  0  0  0  0
   -3.1236    2.0885    0.0000 C   0  0  0  0  0  0  0  0  0  0  0  0
  1  2  1  0  0  0  0
  2  3  1  0  0  0  0
  3  4  2  0  0  0  0
  4  5  1  0  0  0  0
  5  6  2  0  0  0  0
  6  7  1  0  0  0  0
  7  8  2  0  0  0  0
  3  8  1  0  0  0  0
  6  9  1  0  0  0  0
  9 10  1  0  0  0  0
  9 11  1  0  0  0  0
 11 12  1  0  0  0  0
 12 13  2  0  0  0  0
 12 14  1  0  0  0  0
 14 15  2  0  0  0  0
  9 15  1  0  0  0  0
 15 16  1  0  0  0  0
 16 17  1  0  0  0  0
 17 18  2  0  0  0  0
 18 19  1  0  0  0  0
 19 20  2  0  0  0  0
 20 21  1  0  0  0  0
 21 22  2  0  0  0  0
 17 22  1  0  0  0  0
 14 23  1  0  0  0  0
 23 24  2  0  0  0  0
 24 25  1  0  0  0  0
 25 26  1  0  0  0  0
 26 27  1  0  0  0  0
 25 28  2  0  0  0  0
 28 29  1  0  0  0  0
 29 30  1  0  0  0  0
 28 31  1  0  0  0  0
 31 32  1  0  0  0  0
 32 33  1  0  0  0  0
 31 34  2  0  0  0  0
 23 34  1  0  0  0  0
M  END
> <chemblId>
CHEMBL10819

> <bioactivity__type>
IC50

> <units>
nM

> <value>
1300.0

$$$$

  CDK     11271518522D 0   0.00000     0.00000     0

 30 34  0  0  0  0              1 V2000 
   11.1035   -2.2740    0.0000 C   0  0  0  0  0  0  0  0  0  0  0  0
    9.6363   -2.5856    0.0000 O   0  0  0  0  0  0  0  0  0  0  0  0
    8.6328   -1.4707    0.0000 C   0  0  0  0  0  0  0  0  0  0  0  0
    9.0965   -0.0442    0.0000 C   0  0  0  0  0  0  0  0  0  0  0  0
    8.0931    1.0707    0.0000 C   0  0  0  0  0  0  0  0  0  0  0  0
    6.6258    0.7591    0.0000 C   0  0  0  0  0  0  0  0  0  0  0  0
    6.1620   -0.6674    0.0000 C   0  0  0  0  0  0  0  0  0  0  0  0
    7.1655   -1.7823    0.0000 C   0  0  0  0  0  0  0  0  0  0  0  0
    5.6223    1.8740    0.0000 C   0  0  0  0  0  0  0  0  0  0  0  0
    6.8360    2.7554    0.0000 O   0  0  0  0  0  0  0  0  0  0  0  0
    4.8725    3.1731    0.0000 O   0  0  0  0  0  0  0  0  0  0  0  0
    3.4052    2.8615    0.0000 C   0  0  0  0  0  0  0  0  0  0  0  0
    2.2907    3.8654    0.0000 O   0  0  0  0  0  0  0  0  0  0  0  0
    3.2482    1.3698    0.0000 C   0  0  0  0  0  0  0  0  0  0  0  0
    4.6184    0.7594    0.0000 C   0  0  0  0  0  0  0  0  0  0  0  0
    4.9300   -0.7079    0.0000 C   0  0  0  0  0  0  0  0  0  0  0  0
    6.3565   -1.1716    0.0000 C   0  0  0  0  0  0  0  0  0  0  0  0
    6.8198   -2.5983    0.0000 C   0  0  0  0  0  0  0  0  0  0  0  0
    8.3198   -2.5986    0.0000 C   0  0  0  0  0  0  0  0  0  0  0  0
    8.7835   -1.1721    0.0000 C   0  0  0  0  0  0  0  0  0  0  0  0
    7.5702   -0.2902    0.0000 C   0  0  0  0  0  0  0  0  0  0  0  0
    1.9490    0.6200    0.0000 C   0  0  0  0  0  0  0  0  0  0  0  0
    1.9490   -0.9010    0.0000 C   0  0  0  0  0  0  0  0  0  0  0  0
    0.6320   -1.6620    0.0000 C   0  0  0  0  0  0  0  0  0  0  0  0
   -0.6550   -0.9010    0.0000 C   0  0  0  0  0  0  0  0  0  0  0  0
   -2.0600   -1.3400    0.0000 O   0  0  0  0  0  0  0  0  0  0  0  0
   -2.9390   -0.2280    0.0000 C   0  0  0  0  0  0  0  0  0  0  0  0
   -2.0900    1.0590    0.0000 O   0  0  0  0  0  0  0  0  0  0  0  0
   -0.6550    0.6200    0.0000 C   0  0  0  0  0  0  0  0  0  0  0  0
    0.6320    1.3810    0.0000 C   0  0  0  0  0  0  0  0  0  0  0  0
  1  2  1  0  0  0  0
  2  3  1  0  0  0  0
  3  4  2  0  0  0  0
  4  5  1  0  0  0  0
  5  6  2  0  0  0  0
  6  7  1  0  0  0  0
  7  8  2  0  0  0  0
  3  8  1  0  0  0  0
  6  9  1  0  0  0  0
  9 10  1  0  0  0  0
  9 11  1  0  0  0  0
 11 12  1  0  0  0  0
 12 13  2  0  0  0  0
 12 14  1  0  0  0  0
 14 15  2  0  0  0  0
  9 15  1  0  0  0  0
 15 16  1  0  0  0  0
 16 17  1  0  0  0  0
 17 18  1  0  0  0  0
 18 19  1  0  0  0  0
 19 20  1  0  0  0  0
 20 21  1  0  0  0  0
 17 21  1  0  0  0  0
 14 22  1  0  0  0  0
 22 23  2  0  0  0  0
 23 24  1  0  0  0  0
 24 25  2  0  0  0  0
 25 26  1  0  0  0  0
 26 27  1  0  0  0  0
 27 28  1  0  0  0  0
 28 29  1  0  0  0  0
 25 29  1  0  0  0  0
 29 30  2  0  0  0  0
 22 30  1  0  0  0  0
M  END
> <chemblId>
CHEMBL10843

> <bioactivity__type>
IC50

> <units>
nM

> <value>
10.0

$$$$

  CDK     11271518522D 0   0.00000     0.00000     0

 30 33  0  0  0  0              1 V2000 
   -0.0738    8.9404    0.0000 C   0  0  0  0  0  0  0  0  0  0  0  0
    0.8080    7.7270    0.0000 O   0  0  0  0  0  0  0  0  0  0  0  0
    0.1981    6.3566    0.0000 C   0  0  0  0  0  0  0  0  0  0  0  0
   -1.2937    6.1996    0.0000 C   0  0  0  0  0  0  0  0  0  0  0  0
   -1.9037    4.8292    0.0000 C   0  0  0  0  0  0  0  0  0  0  0  0
   -1.0218    3.6158    0.0000 C   0  0  0  0  0  0  0  0  0  0  0  0
   -1.6318    2.2454    0.0000 C   0  0  0  0  0  0  0  0  0  0  0  0
   -0.7500    1.0320    0.0000 C   0  0  0  0  0  0  0  0  0  0  0  0
    0.7500    1.0320    0.0000 C   0  0  0  0  0  0  0  0  0  0  0  0
    1.2140   -0.3940    0.0000 C   0  0  0  0  0  0  0  0  0  0  0  0
    2.6407   -0.8572    0.0000 O   0  0  0  0  0  0  0  0  0  0  0  0
   -0.0000   -1.2760    0.0000 O   0  0  0  0  0  0  0  0  0  0  0  0
   -1.2130   -0.3940    0.0000 C   0  0  0  0  0  0  0  0  0  0  0  0
   -2.5833    0.2161    0.0000 O   0  0  0  0  0  0  0  0  0  0  0  0
   -1.9632   -1.6929    0.0000 C   0  0  0  0  0  0  0  0  0  0  0  0
   -3.4632   -1.6926    0.0000 C   0  0  0  0  0  0  0  0  0  0  0  0
   -4.2135   -2.9915    0.0000 C   0  0  0  0  0  0  0  0  0  0  0  0
   -3.4637   -4.2907    0.0000 C   0  0  0  0  0  0  0  0  0  0  0  0
   -4.2139   -5.5896    0.0000 O   0  0  0  0  0  0  0  0  0  0  0  0
   -3.4642   -6.8888    0.0000 C   0  0  0  0  0  0  0  0  0  0  0  0
   -1.9637   -4.2910    0.0000 C   0  0  0  0  0  0  0  0  0  0  0  0
   -1.2135   -2.9921    0.0000 C   0  0  0  0  0  0  0  0  0  0  0  0
    1.6314    2.2457    0.0000 C   0  0  0  0  0  0  0  0  0  0  0  0
    3.1232    2.0892    0.0000 C   0  0  0  0  0  0  0  0  0  0  0  0
    4.0047    3.3029    0.0000 C   0  0  0  0  0  0  0  0  0  0  0  0
    3.3943    4.6731    0.0000 C   0  0  0  0  0  0  0  0  0  0  0  0
    1.9025    4.8296    0.0000 C   0  0  0  0  0  0  0  0  0  0  0  0
    1.0210    3.6159    0.0000 C   0  0  0  0  0  0  0  0  0  0  0  0
    0.4699    3.7728    0.0000 C   0  0  0  0  0  0  0  0  0  0  0  0
    1.0799    5.1431    0.0000 C   0  0  0  0  0  0  0  0  0  0  0  0
  1  2  1  0  0  0  0
  2  3  1  0  0  0  0
  3  4  2  0  0  0  0
  4  5  1  0  0  0  0
  5  6  2  0  0  0  0
  6  7  1  0  0  0  0
  7  8  1  0  0  0  0
  8  9  2  0  0  0  0
  9 10  1  0  0  0  0
 10 11  2  0  0  0  0
 10 12  1  0  0  0  0
 12 13  1  0  0  0  0
  8 13  1  0  0  0  0
 13 14  1  0  0  0  0
 13 15  1  0  0  0  0
 15 16  2  0  0  0  0
 16 17  1  0  0  0  0
 17 18  2  0  0  0  0
 18 19  1  0  0  0  0
 19 20  1  0  0  0  0
 18 21  1  0  0  0  0
 21 22  2  0  0  0  0
 15 22  1  0  0  0  0
  9 23  1  0  0  0  0
 23 24  2  0  0  0  0
 24 25  1  0  0  0  0
 25 26  2  0  0  0  0
 26 27  1  0  0  0  0
 27 28  2  0  0  0  0
 23 28  1  0  0  0  0
  6 29  1  0  0  0  0
 29 30  2  0  0  0  0
  3 30  1  0  0  0  0
M  END
> <chemblId>
CHEMBL10897

> <bioactivity__type>
IC50

> <units>
nM

> <value>
2200.0

$$$$

  CDK     11271518522D 0   0.00000     0.00000     0

 32 35  0  0  0  0              1 V2000 
    5.7147   -5.5896    0.0000 C   0  0  0  0  0  0  0  0  0  0  0  0
    4.2147   -5.5898    0.0000 O   0  0  0  0  0  0  0  0  0  0  0  0
    3.4645   -4.2908    0.0000 C   0  0  0  0  0  0  0  0  0  0  0  0
    4.2143   -2.9917    0.0000 C   0  0  0  0  0  0  0  0  0  0  0  0
    3.4642   -1.6927    0.0000 C   0  0  0  0  0  0  0  0  0  0  0  0
    1.9642   -1.6929    0.0000 C   0  0  0  0  0  0  0  0  0  0  0  0
    1.2143   -2.9921    0.0000 C   0  0  0  0  0  0  0  0  0  0  0  0
    1.9645   -4.2910    0.0000 C   0  0  0  0  0  0  0  0  0  0  0  0
    1.2140   -0.3940    0.0000 C   0  0  0  0  0  0  0  0  0  0  0  0
    2.5841    0.2165    0.0000 O   0  0  0  0  0  0  0  0  0  0  0  0
   -0.0000   -1.2760    0.0000 O   0  0  0  0  0  0  0  0  0  0  0  0
   -1.2130   -0.3940    0.0000 C   0  0  0  0  0  0  0  0  0  0  0  0
   -2.6396   -0.8574    0.0000 O   0  0  0  0  0  0  0  0  0  0  0  0
   -0.7500    1.0320    0.0000 C   0  0  0  0  0  0  0  0  0  0  0  0
    0.7500    1.0320    0.0000 C   0  0  0  0  0  0  0  0  0  0  0  0
    1.6314    2.2457    0.0000 C   0  0  0  0  0  0  0  0  0  0  0  0
    1.0210    3.6159    0.0000 C   0  0  0  0  0  0  0  0  0  0  0  0
    1.9025    4.8296    0.0000 C   0  0  0  0  0  0  0  0  0  0  0  0
    1.2921    6.1998    0.0000 C   0  0  0  0  0  0  0  0  0  0  0  0
   -0.1998    6.3563    0.0000 C   0  0  0  0  0  0  0  0  0  0  0  0
   -1.0812    5.1426    0.0000 C   0  0  0  0  0  0  0  0  0  0  0  0
   -0.4708    3.7724    0.0000 C   0  0  0  0  0  0  0  0  0  0  0  0
   -1.6318    2.2454    0.0000 C   0  0  0  0  0  0  0  0  0  0  0  0
   -1.0218    3.6158    0.0000 C   0  0  0  0  0  0  0  0  0  0  0  0
   -1.9037    4.8292    0.0000 C   0  0  0  0  0  0  0  0  0  0  0  0
   -3.3954    4.6723    0.0000 C   0  0  0  0  0  0  0  0  0  0  0  0
   -4.2772    5.8857    0.0000 O   0  0  0  0  0  0  0  0  0  0  0  0
   -5.7690    5.7288    0.0000 C   0  0  0  0  0  0  0  0  0  0  0  0
   -4.0054    3.3019    0.0000 C   0  0  0  0  0  0  0  0  0  0  0  0
   -5.4971    3.1450    0.0000 O   0  0  0  0  0  0  0  0  0  0  0  0
   -6.3790    4.3584    0.0000 C   0  0  0  0  0  0  0  0  0  0  0  0
   -3.1236    2.0885    0.0000 C   0  0  0  0  0  0  0  0  0  0  0  0
  1  2  1  0  0  0  0
  2  3  1  0  0  0  0
  3  4  2  0  0  0  0
  4  5  1  0  0  0  0
  5  6  2  0  0  0  0
  6  7  1  0  0  0  0
  7  8  2  0  0  0  0
  3  8  1  0  0  0  0
  6  9  1  0  0  0  0
  9 10  1  0  0  0  0
  9 11  1  0  0  0  0
 11 12  1  0  0  0  0
 12 13  2  0  0  0  0
 12 14  1  0  0  0  0
 14 15  2  0  0  0  0
  9 15  1  0  0  0  0
 15 16  1  0  0  0  0
 16 17  1  0  0  0  0
 17 18  2  0  0  0  0
 18 19  1  0  0  0  0
 19 20  2  0  0  0  0
 20 21  1  0  0  0  0
 21 22  2  0  0  0  0
 17 22  1  0  0  0  0
 14 23  1  0  0  0  0
 23 24  2  0  0  0  0
 24 25  1  0  0  0  0
 25 26  2  0  0  0  0
 26 27  1  0  0  0  0
 27 28  1  0  0  0  0
 26 29  1  0  0  0  0
 29 30  1  0  0  0  0
 30 31  1  0  0  0  0
 29 32  2  0  0  0  0
 23 32  1  0  0  0  0
M  END
> <chemblId>
CHEMBL10901

> <bioactivity__type>
IC50

> <units>
nM

> <value>
70.0

$$$$

  CDK     11271518522D 0   0.00000     0.00000     0

 32 36  0  0  0  0              1 V2000 
   11.1035   -2.2740    0.0000 C   0  0  0  0  0  0  0  0  0  0  0  0
    9.6363   -2.5856    0.0000 O   0  0  0  0  0  0  0  0  0  0  0  0
    8.6328   -1.4707    0.0000 C   0  0  0  0  0  0  0  0  0  0  0  0
    9.0965   -0.0442    0.0000 C   0  0  0  0  0  0  0  0  0  0  0  0
    8.0931    1.0707    0.0000 C   0  0  0  0  0  0  0  0  0  0  0  0
    6.6258    0.7591    0.0000 C   0  0  0  0  0  0  0  0  0  0  0  0
    6.1620   -0.6674    0.0000 C   0  0  0  0  0  0  0  0  0  0  0  0
    7.1655   -1.7823    0.0000 C   0  0  0  0  0  0  0  0  0  0  0  0
    5.6223    1.8740    0.0000 C   0  0  0  0  0  0  0  0  0  0  0  0
    6.8360    2.7554    0.0000 O   0  0  0  0  0  0  0  0  0  0  0  0
    4.8725    3.1731    0.0000 O   0  0  0  0  0  0  0  0  0  0  0  0
    3.4052    2.8615    0.0000 C   0  0  0  0  0  0  0  0  0  0  0  0
    2.2907    3.8654    0.0000 O   0  0  0  0  0  0  0  0  0  0  0  0
    3.2482    1.3698    0.0000 C   0  0  0  0  0  0  0  0  0  0  0  0
    4.6184    0.7594    0.0000 C   0  0  0  0  0  0  0  0  0  0  0  0
    4.9300   -0.7079    0.0000 C   0  0  0  0  0  0  0  0  0  0  0  0
    6.3565   -1.1716    0.0000 C   0  0  0  0  0  0  0  0  0  0  0  0
    6.5576   -2.6581    0.0000 C   0  0  0  0  0  0  0  0  0  0  0  0
    7.8451   -3.4277    0.0000 C   0  0  0  0  0  0  0  0  0  0  0  0
    9.2496   -2.9009    0.0000 C   0  0  0  0  0  0  0  0  0  0  0  0
    9.7133   -1.4744    0.0000 C   0  0  0  0  0  0  0  0  0  0  0  0
    8.8872   -0.2224    0.0000 C   0  0  0  0  0  0  0  0  0  0  0  0
    7.3933   -0.0876    0.0000 C   0  0  0  0  0  0  0  0  0  0  0  0
    1.9490    0.6200    0.0000 C   0  0  0  0  0  0  0  0  0  0  0  0
    1.9490   -0.9010    0.0000 C   0  0  0  0  0  0  0  0  0  0  0  0
    0.6320   -1.6620    0.0000 C   0  0  0  0  0  0  0  0  0  0  0  0
   -0.6550   -0.9010    0.0000 C   0  0  0  0  0  0  0  0  0  0  0  0
   -2.0600   -1.3400    0.0000 O   0  0  0  0  0  0  0  0  0  0  0  0
   -2.9390   -0.2280    0.0000 C   0  0  0  0  0  0  0  0  0  0  0  0
   -2.0900    1.0590    0.0000 O   0  0  0  0  0  0  0  0  0  0  0  0
   -0.6550    0.6200    0.0000 C   0  0  0  0  0  0  0  0  0  0  0  0
    0.6320    1.3810    0.0000 C   0  0  0  0  0  0  0  0  0  0  0  0
  1  2  1  0  0  0  0
  2  3  1  0  0  0  0
  3  4  2  0  0  0  0
  4  5  1  0  0  0  0
  5  6  2  0  0  0  0
  6  7  1  0  0  0  0
  7  8  2  0  0  0  0
  3  8  1  0  0  0  0
  6  9  1  0  0  0  0
  9 10  1  0  0  0  0
  9 11  1  0  0  0  0
 11 12  1  0  0  0  0
 12 13  2  0  0  0  0
 12 14  1  0  0  0  0
 14 15  2  0  0  0  0
  9 15  1  0  0  0  0
 15 16  1  0  0  0  0
 16 17  1  0  0  0  0
 17 18  1  0  0  0  0
 18 19  1  0  0  0  0
 19 20  1  0  0  0  0
 20 21  1  0  0  0  0
 21 22  1  0  0  0  0
 22 23  1  0  0  0  0
 17 23  1  0  0  0  0
 14 24  1  0  0  0  0
 24 25  2  0  0  0  0
 25 26  1  0  0  0  0
 26 27  2  0  0  0  0
 27 28  1  0  0  0  0
 28 29  1  0  0  0  0
 29 30  1  0  0  0  0
 30 31  1  0  0  0  0
 27 31  1  0  0  0  0
 31 32  2  0  0  0  0
 24 32  1  0  0  0  0
M  END
> <chemblId>
CHEMBL10919

> <bioactivity__type>
IC50

> <units>
nM

> <value>
35.0

$$$$

  CDK     11271518522D 0   0.00000     0.00000     0

 31 34  0  0  0  0              1 V2000 
   -0.0738    8.9404    0.0000 C   0  0  0  0  0  0  0  0  0  0  0  0
    0.8080    7.7270    0.0000 O   0  0  0  0  0  0  0  0  0  0  0  0
    0.1981    6.3566    0.0000 C   0  0  0  0  0  0  0  0  0  0  0  0
   -1.2937    6.1996    0.0000 C   0  0  0  0  0  0  0  0  0  0  0  0
   -1.9037    4.8292    0.0000 C   0  0  0  0  0  0  0  0  0  0  0  0
   -1.0218    3.6158    0.0000 C   0  0  0  0  0  0  0  0  0  0  0  0
   -1.6318    2.2454    0.0000 C   0  0  0  0  0  0  0  0  0  0  0  0
   -0.7500    1.0320    0.0000 C   0  0  0  0  0  0  0  0  0  0  0  0
    0.7500    1.0320    0.0000 C   0  0  0  0  0  0  0  0  0  0  0  0
    1.2140   -0.3940    0.0000 C   0  0  0  0  0  0  0  0  0  0  0  0
    2.6407   -0.8572    0.0000 O   0  0  0  0  0  0  0  0  0  0  0  0
   -0.0000   -1.2760    0.0000 O   0  0  0  0  0  0  0  0  0  0  0  0
   -1.2130   -0.3940    0.0000 C   0  0  0  0  0  0  0  0  0  0  0  0
   -2.5833    0.2161    0.0000 O   0  0  0  0  0  0  0  0  0  0  0  0
   -1.9632   -1.6929    0.0000 C   0  0  0  0  0  0  0  0  0  0  0  0
   -3.4632   -1.6926    0.0000 C   0  0  0  0  0  0  0  0  0  0  0  0
   -4.2135   -2.9915    0.0000 C   0  0  0  0  0  0  0  0  0  0  0  0
   -3.4637   -4.2907    0.0000 C   0  0  0  0  0  0  0  0  0  0  0  0
   -4.2139   -5.5896    0.0000 O   0  0  0  0  0  0  0  0  0  0  0  0
   -3.4642   -6.8888    0.0000 C   0  0  0  0  0  0  0  0  0  0  0  0
   -1.9637   -4.2910    0.0000 C   0  0  0  0  0  0  0  0  0  0  0  0
   -1.2135   -2.9921    0.0000 C   0  0  0  0  0  0  0  0  0  0  0  0
    1.6314    2.2457    0.0000 C   0  0  0  0  0  0  0  0  0  0  0  0
    3.1232    2.0892    0.0000 C   0  0  0  0  0  0  0  0  0  0  0  0
    4.0047    3.3029    0.0000 C   0  0  0  0  0  0  0  0  0  0  0  0
    3.3943    4.6731    0.0000 C   0  0  0  0  0  0  0  0  0  0  0  0
    4.2757    5.8868    0.0000 C   0  0  0  0  0  0  0  0  0  0  0  0
    1.9025    4.8296    0.0000 C   0  0  0  0  0  0  0  0  0  0  0  0
    1.0210    3.6159    0.0000 C   0  0  0  0  0  0  0  0  0  0  0  0
    0.4699    3.7728    0.0000 C   0  0  0  0  0  0  0  0  0  0  0  0
    1.0799    5.1431    0.0000 C   0  0  0  0  0  0  0  0  0  0  0  0
  1  2  1  0  0  0  0
  2  3  1  0  0  0  0
  3  4  2  0  0  0  0
  4  5  1  0  0  0  0
  5  6  2  0  0  0  0
  6  7  1  0  0  0  0
  7  8  1  0  0  0  0
  8  9  2  0  0  0  0
  9 10  1  0  0  0  0
 10 11  2  0  0  0  0
 10 12  1  0  0  0  0
 12 13  1  0  0  0  0
  8 13  1  0  0  0  0
 13 14  1  0  0  0  0
 13 15  1  0  0  0  0
 15 16  2  0  0  0  0
 16 17  1  0  0  0  0
 17 18  2  0  0  0  0
 18 19  1  0  0  0  0
 19 20  1  0  0  0  0
 18 21  1  0  0  0  0
 21 22  2  0  0  0  0
 15 22  1  0  0  0  0
  9 23  1  0  0  0  0
 23 24  2  0  0  0  0
 24 25  1  0  0  0  0
 25 26  2  0  0  0  0
 26 27  1  0  0  0  0
 26 28  1  0  0  0  0
 28 29  2  0  0  0  0
 23 29  1  0  0  0  0
  6 30  1  0  0  0  0
 30 31  2  0  0  0  0
  3 31  1  0  0  0  0
M  END
> <chemblId>
CHEMBL10951

> <bioactivity__type>
IC50

> <units>
nM

> <value>
570.0

$$$$

  CDK     11271518522D 0   0.00000     0.00000     0

 41 44  0  0  0  0              1 V2000 
   15.3833   10.8068    0.0000 C   0  0  0  0  0  0  0  0  0  0  0  0
   13.8915   10.6503    0.0000 C   0  0  0  0  0  0  0  0  0  0  0  0
   13.2812    9.2801    0.0000 C   0  0  0  0  0  0  0  0  0  0  0  0
   11.7893    9.1235    0.0000 C   0  0  0  0  0  0  0  0  0  0  0  0
   11.1790    7.7533    0.0000 C   0  0  0  0  0  0  0  0  0  0  0  0
    9.6872    7.5968    0.0000 C   0  0  0  0  0  0  0  0  0  0  0  0
    9.0768    6.2266    0.0000 S   0  0  0  0  0  0  0  0  0  0  0  0
    8.9719    4.7303    0.0000 O   0  0  0  0  0  0  0  0  0  0  0  0
   10.5322    5.8635    0.0000 O   0  0  0  0  0  0  0  0  0  0  0  0
    7.5850    6.0701    0.0000 N   0  0  0  0  0  0  0  0  0  0  0  0
    6.7036    7.2838    0.0000 C   0  0  0  0  0  0  0  0  0  0  0  0
    7.3139    8.6540    0.0000 C   0  0  0  0  0  0  0  0  0  0  0  0
    6.4325    9.8676    0.0000 C   0  0  0  0  0  0  0  0  0  0  0  0
    6.9747    4.6999    0.0000 C   0  0  0  0  0  0  0  0  0  0  0  0
    5.4829    4.5433    0.0000 C   0  0  0  0  0  0  0  0  0  0  0  0
    4.8725    3.1731    0.0000 N   0  0  0  0  0  0  0  0  0  0  0  0
    3.4052    2.8615    0.0000 C   0  0  0  0  0  0  0  0  0  0  0  0
    3.2482    1.3698    0.0000 C   0  0  0  0  0  0  0  0  0  0  0  0
    4.6184    0.7594    0.0000 C   0  0  0  0  0  0  0  0  0  0  0  0
    5.6223    1.8740    0.0000 C   0  0  0  0  0  0  0  0  0  0  0  0
    7.1140    1.7169    0.0000 C   0  0  0  0  0  0  0  0  0  0  0  0
    7.7239    0.3465    0.0000 C   0  0  0  0  0  0  0  0  0  0  0  0
    9.2156    0.1894    0.0000 C   0  0  0  0  0  0  0  0  0  0  0  0
   10.0975    1.4028    0.0000 C   0  0  0  0  0  0  0  0  0  0  0  0
   11.5893    1.2457    0.0000 O   0  0  0  0  0  0  0  0  0  0  0  0
   12.1992   -0.1247    0.0000 C   0  0  0  0  0  0  0  0  0  0  0  0
    9.4877    2.7732    0.0000 C   0  0  0  0  0  0  0  0  0  0  0  0
   10.3696    3.9866    0.0000 F   0  0  0  0  0  0  0  0  0  0  0  0
    7.9959    2.9303    0.0000 C   0  0  0  0  0  0  0  0  0  0  0  0
    4.9300   -0.7079    0.0000 C   0  0  0  0  0  0  0  0  0  0  0  0
    6.3565   -1.1716    0.0000 O   0  0  0  0  0  0  0  0  0  0  0  0
    3.8151   -1.7114    0.0000 O   0  0  0  0  0  0  0  0  0  0  0  0
    1.9490    0.6200    0.0000 C   0  0  0  0  0  0  0  0  0  0  0  0
    1.9490   -0.9010    0.0000 C   0  0  0  0  0  0  0  0  0  0  0  0
    0.6320   -1.6620    0.0000 C   0  0  0  0  0  0  0  0  0  0  0  0
   -0.6550   -0.9010    0.0000 C   0  0  0  0  0  0  0  0  0  0  0  0
   -2.0600   -1.3400    0.0000 O   0  0  0  0  0  0  0  0  0  0  0  0
   -2.9390   -0.2280    0.0000 C   0  0  0  0  0  0  0  0  0  0  0  0
   -2.0900    1.0590    0.0000 O   0  0  0  0  0  0  0  0  0  0  0  0
   -0.6550    0.6200    0.0000 C   0  0  0  0  0  0  0  0  0  0  0  0
    0.6320    1.3810    0.0000 C   0  0  0  0  0  0  0  0  0  0  0  0
  1  2  1  0  0  0  0
  2  3  1  0  0  0  0
  3  4  1  0  0  0  0
  4  5  1  0  0  0  0
  5  6  1  0  0  0  0
  6  7  1  0  0  0  0
  7  8  2  0  0  0  0
  7  9  2  0  0  0  0
  7 10  1  0  0  0  0
 10 11  1  0  0  0  0
 11 12  1  0  0  0  0
 12 13  1  0  0  0  0
 10 14  1  0  0  0  0
 14 15  1  0  0  0  0
 15 16  1  0  0  0  0
 16 17  1  0  0  0  0
 17 18  1  0  0  0  0
 18 19  1  0  0  0  0
 19 20  1  0  0  0  0
 16 20  1  0  0  0  0
 20 21  1  1  0  0  0
 21 22  2  0  0  0  0
 22 23  1  0  0  0  0
 23 24  2  0  0  0  0
 24 25  1  0  0  0  0
 25 26  1  0  0  0  0
 24 27  1  0  0  0  0
 27 28  1  0  0  0  0
 27 29  2  0  0  0  0
 21 29  1  0  0  0  0
 19 30  1  6  0  0  0
 30 31  2  0  0  0  0
 30 32  1  0  0  0  0
 18 33  1  1  0  0  0
 33 34  2  0  0  0  0
 34 35  1  0  0  0  0
 35 36  2  0  0  0  0
 36 37  1  0  0  0  0
 37 38  1  0  0  0  0
 38 39  1  0  0  0  0
 39 40  1  0  0  0  0
 36 40  1  0  0  0  0
 40 41  2  0  0  0  0
 33 41  1  0  0  0  0
M  END
> <chemblId>
CHEMBL109644

> <bioactivity__type>
IC50

> <units>
nM

> <value>
0.10850000000000001

$$$$

  CDK     11271518522D 0   0.00000     0.00000     0

 37 40  0  0  0  0              1 V2000 
   11.7893    9.1235    0.0000 C   0  0  0  0  0  0  0  0  0  0  0  0
   11.1790    7.7533    0.0000 C   0  0  0  0  0  0  0  0  0  0  0  0
    9.6872    7.5968    0.0000 C   0  0  0  0  0  0  0  0  0  0  0  0
    9.0768    6.2266    0.0000 C   0  0  0  0  0  0  0  0  0  0  0  0
    7.5850    6.0701    0.0000 N   0  0  0  0  0  0  0  0  0  0  0  0
    6.7036    7.2838    0.0000 C   0  0  0  0  0  0  0  0  0  0  0  0
    7.3139    8.6540    0.0000 C   0  0  0  0  0  0  0  0  0  0  0  0
    8.8057    8.8105    0.0000 C   0  0  0  0  0  0  0  0  0  0  0  0
    9.4161   10.1807    0.0000 C   0  0  0  0  0  0  0  0  0  0  0  0
    6.9747    4.6999    0.0000 C   0  0  0  0  0  0  0  0  0  0  0  0
    7.8561    3.4862    0.0000 O   0  0  0  0  0  0  0  0  0  0  0  0
    5.4829    4.5433    0.0000 C   0  0  0  0  0  0  0  0  0  0  0  0
    4.8725    3.1731    0.0000 N   0  0  0  0  0  0  0  0  0  0  0  0
    3.4052    2.8615    0.0000 C   0  0  0  0  0  0  0  0  0  0  0  0
    3.2482    1.3698    0.0000 C   0  0  0  0  0  0  0  0  0  0  0  0
    4.6184    0.7594    0.0000 C   0  0  0  0  0  0  0  0  0  0  0  0
    5.6223    1.8740    0.0000 C   0  0  0  0  0  0  0  0  0  0  0  0
    7.1140    1.7169    0.0000 C   0  0  0  0  0  0  0  0  0  0  0  0
    7.7239    0.3465    0.0000 C   0  0  0  0  0  0  0  0  0  0  0  0
    9.2156    0.1894    0.0000 C   0  0  0  0  0  0  0  0  0  0  0  0
    9.8255   -1.1810    0.0000 C   0  0  0  0  0  0  0  0  0  0  0  0
   11.3173   -1.3381    0.0000 C   0  0  0  0  0  0  0  0  0  0  0  0
   12.1992   -0.1247    0.0000 C   0  0  0  0  0  0  0  0  0  0  0  0
   11.5893    1.2457    0.0000 C   0  0  0  0  0  0  0  0  0  0  0  0
   10.0975    1.4028    0.0000 N   0  0  0  0  0  0  0  0  0  0  0  0
    4.9300   -0.7079    0.0000 C   0  0  0  0  0  0  0  0  0  0  0  0
    6.3565   -1.1716    0.0000 O   0  0  0  0  0  0  0  0  0  0  0  0
    3.8151   -1.7114    0.0000 O   0  0  0  0  0  0  0  0  0  0  0  0
    1.9490    0.6200    0.0000 C   0  0  0  0  0  0  0  0  0  0  0  0
    1.9490   -0.9010    0.0000 C   0  0  0  0  0  0  0  0  0  0  0  0
    0.6320   -1.6620    0.0000 C   0  0  0  0  0  0  0  0  0  0  0  0
   -0.6550   -0.9010    0.0000 C   0  0  0  0  0  0  0  0  0  0  0  0
   -2.0600   -1.3400    0.0000 O   0  0  0  0  0  0  0  0  0  0  0  0
   -2.9390   -0.2280    0.0000 C   0  0  0  0  0  0  0  0  0  0  0  0
   -2.0900    1.0590    0.0000 O   0  0  0  0  0  0  0  0  0  0  0  0
   -0.6550    0.6200    0.0000 C   0  0  0  0  0  0  0  0  0  0  0  0
    0.6320    1.3810    0.0000 C   0  0  0  0  0  0  0  0  0  0  0  0
  1  2  1  0  0  0  0
  2  3  1  0  0  0  0
  3  4  1  0  0  0  0
  4  5  1  0  0  0  0
  5  6  1  0  0  0  0
  6  7  1  0  0  0  0
  7  8  1  0  0  0  0
  8  9  1  0  0  0  0
  5 10  1  0  0  0  0
 10 11  2  0  0  0  0
 10 12  1  0  0  0  0
 12 13  1  0  0  0  0
 13 14  1  0  0  0  0
 14 15  1  0  0  0  0
 15 16  1  0  0  0  0
 16 17  1  0  0  0  0
 13 17  1  0  0  0  0
 17 18  1  1  0  0  0
 18 19  1  0  0  0  0
 19 20  1  0  0  0  0
 20 21  2  0  0  0  0
 21 22  1  0  0  0  0
 22 23  2  0  0  0  0
 23 24  1  0  0  0  0
 24 25  2  0  0  0  0
 20 25  1  0  0  0  0
 16 26  1  6  0  0  0
 26 27  2  0  0  0  0
 26 28  1  0  0  0  0
 15 29  1  1  0  0  0
 29 30  2  0  0  0  0
 30 31  1  0  0  0  0
 31 32  2  0  0  0  0
 32 33  1  0  0  0  0
 33 34  1  0  0  0  0
 34 35  1  0  0  0  0
 35 36  1  0  0  0  0
 32 36  1  0  0  0  0
 36 37  2  0  0  0  0
 29 37  1  0  0  0  0
M  END
> <chemblId>
CHEMBL109778

> <bioactivity__type>
IC50

> <units>
nM

> <value>
0.29

$$$$

  CDK     11271518522D 0   0.00000     0.00000     0

 38 40  0  0  0  0              1 V2000 
  -12.1449   -9.2552    0.0000 C   0  0  0  0  0  0  0  0  0  0  0  0
  -11.5348   -7.8849    0.0000 C   0  0  0  0  0  0  0  0  0  0  0  0
  -10.0430   -7.7281    0.0000 C   0  0  0  0  0  0  0  0  0  0  0  0
   -9.4329   -6.3578    0.0000 C   0  0  0  0  0  0  0  0  0  0  0  0
   -7.9411   -6.2010    0.0000 N   0  0  0  0  0  0  0  0  0  0  0  0
   -7.0594   -7.4146    0.0000 C   0  0  0  0  0  0  0  0  0  0  0  0
   -7.6695   -8.7849    0.0000 C   0  0  0  0  0  0  0  0  0  0  0  0
   -9.1613   -8.9417    0.0000 C   0  0  0  0  0  0  0  0  0  0  0  0
   -9.7714  -10.3120    0.0000 C   0  0  0  0  0  0  0  0  0  0  0  0
   -7.3310   -4.8307    0.0000 C   0  0  0  0  0  0  0  0  0  0  0  0
   -8.2126   -3.6172    0.0000 O   0  0  0  0  0  0  0  0  0  0  0  0
   -5.8392   -4.6739    0.0000 C   0  0  0  0  0  0  0  0  0  0  0  0
   -5.2291   -3.3036    0.0000 N   0  0  0  0  0  0  0  0  0  0  0  0
   -3.7618   -2.9918    0.0000 C   0  0  0  0  0  0  0  0  0  0  0  0
   -3.6050   -1.5000    0.0000 C   0  0  0  0  0  0  0  0  0  0  0  0
   -4.9754   -0.8899    0.0000 C   0  0  0  0  0  0  0  0  0  0  0  0
   -5.9791   -2.0046    0.0000 C   0  0  0  0  0  0  0  0  0  0  0  0
   -7.4708   -1.8478    0.0000 C   0  0  0  0  0  0  0  0  0  0  0  0
   -8.0809   -0.4775    0.0000 C   0  0  0  0  0  0  0  0  0  0  0  0
   -6.6255   -0.1146    0.0000 C   0  0  0  0  0  0  0  0  0  0  0  0
   -8.1856    1.0189    0.0000 C   0  0  0  0  0  0  0  0  0  0  0  0
   -9.5727   -0.3207    0.0000 C   0  0  0  0  0  0  0  0  0  0  0  0
  -10.1828    1.0497    0.0000 C   0  0  0  0  0  0  0  0  0  0  0  0
   -9.3011    2.2632    0.0000 C   0  0  0  0  0  0  0  0  0  0  0  0
   -5.2872    0.5773    0.0000 C   0  0  0  0  0  0  0  0  0  0  0  0
   -6.7138    1.0409    0.0000 O   0  0  0  0  0  0  0  0  0  0  0  0
   -4.1725    1.5810    0.0000 O   0  0  0  0  0  0  0  0  0  0  0  0
   -2.3060   -0.7500    0.0000 C   0  0  0  0  0  0  0  0  0  0  0  0
   -2.3060    0.7500    0.0000 C   0  0  0  0  0  0  0  0  0  0  0  0
   -1.0070    1.5000    0.0000 C   0  0  0  0  0  0  0  0  0  0  0  0
   -1.0072    3.0000    0.0000 O   0  0  0  0  0  0  0  0  0  0  0  0
    0.2917    3.7502    0.0000 C   0  0  0  0  0  0  0  0  0  0  0  0
    0.2930    0.7500    0.0000 C   0  0  0  0  0  0  0  0  0  0  0  0
    1.7190    1.2140    0.0000 O   0  0  0  0  0  0  0  0  0  0  0  0
    2.6010   -0.0000    0.0000 C   0  0  0  0  0  0  0  0  0  0  0  0
    1.7190   -1.2140    0.0000 O   0  0  0  0  0  0  0  0  0  0  0  0
    0.2930   -0.7500    0.0000 C   0  0  0  0  0  0  0  0  0  0  0  0
   -1.0070   -1.5000    0.0000 C   0  0  0  0  0  0  0  0  0  0  0  0
  1  2  1  0  0  0  0
  2  3  1  0  0  0  0
  3  4  1  0  0  0  0
  4  5  1  0  0  0  0
  5  6  1  0  0  0  0
  6  7  1  0  0  0  0
  7  8  1  0  0  0  0
  8  9  1  0  0  0  0
  5 10  1  0  0  0  0
 10 11  2  0  0  0  0
 10 12  1  0  0  0  0
 12 13  1  0  0  0  0
 13 14  1  0  0  0  0
 14 15  1  0  0  0  0
 15 16  1  0  0  0  0
 16 17  1  0  0  0  0
 13 17  1  0  0  0  0
 17 18  1  1  0  0  0
 18 19  1  0  0  0  0
 19 20  1  0  0  0  0
 19 21  1  0  0  0  0
 19 22  1  0  0  0  0
 22 23  2  0  0  0  0
 23 24  1  0  0  0  0
 16 25  1  6  0  0  0
 25 26  2  0  0  0  0
 25 27  1  0  0  0  0
 15 28  1  1  0  0  0
 28 29  2  0  0  0  0
 29 30  1  0  0  0  0
 30 31  1  0  0  0  0
 31 32  1  0  0  0  0
 30 33  2  0  0  0  0
 33 34  1  0  0  0  0
 34 35  1  0  0  0  0
 35 36  1  0  0  0  0
 36 37  1  0  0  0  0
 33 37  1  0  0  0  0
 37 38  2  0  0  0  0
 28 38  1  0  0  0  0
M  END
> <chemblId>
CHEMBL109926

> <bioactivity__type>
IC50

> <units>
nM

> <value>
0.29

$$$$

  CDK     11271518522D 0   0.00000     0.00000     0

 32 35  0  0  0  0              1 V2000 
   -0.0738    8.9404    0.0000 C   0  0  0  0  0  0  0  0  0  0  0  0
    0.8080    7.7270    0.0000 O   0  0  0  0  0  0  0  0  0  0  0  0
    0.1981    6.3566    0.0000 C   0  0  0  0  0  0  0  0  0  0  0  0
   -1.2937    6.1996    0.0000 C   0  0  0  0  0  0  0  0  0  0  0  0
   -1.9037    4.8292    0.0000 C   0  0  0  0  0  0  0  0  0  0  0  0
   -1.0218    3.6158    0.0000 C   0  0  0  0  0  0  0  0  0  0  0  0
   -1.6318    2.2454    0.0000 C   0  0  0  0  0  0  0  0  0  0  0  0
   -0.7500    1.0320    0.0000 C   0  0  0  0  0  0  0  0  0  0  0  0
    0.7500    1.0320    0.0000 C   0  0  0  0  0  0  0  0  0  0  0  0
    1.2140   -0.3940    0.0000 C   0  0  0  0  0  0  0  0  0  0  0  0
    2.6407   -0.8572    0.0000 O   0  0  0  0  0  0  0  0  0  0  0  0
   -0.0000   -1.2760    0.0000 O   0  0  0  0  0  0  0  0  0  0  0  0
   -1.2130   -0.3940    0.0000 C   0  0  0  0  0  0  0  0  0  0  0  0
   -2.5833    0.2161    0.0000 O   0  0  0  0  0  0  0  0  0  0  0  0
   -1.9632   -1.6929    0.0000 C   0  0  0  0  0  0  0  0  0  0  0  0
   -3.4632   -1.6926    0.0000 C   0  0  0  0  0  0  0  0  0  0  0  0
   -4.2135   -2.9915    0.0000 C   0  0  0  0  0  0  0  0  0  0  0  0
   -3.4637   -4.2907    0.0000 C   0  0  0  0  0  0  0  0  0  0  0  0
   -4.2139   -5.5896    0.0000 O   0  0  0  0  0  0  0  0  0  0  0  0
   -3.4642   -6.8888    0.0000 C   0  0  0  0  0  0  0  0  0  0  0  0
   -1.9637   -4.2910    0.0000 C   0  0  0  0  0  0  0  0  0  0  0  0
   -1.2135   -2.9921    0.0000 C   0  0  0  0  0  0  0  0  0  0  0  0
    1.6314    2.2457    0.0000 C   0  0  0  0  0  0  0  0  0  0  0  0
    3.1232    2.0892    0.0000 C   0  0  0  0  0  0  0  0  0  0  0  0
    4.0047    3.3029    0.0000 C   0  0  0  0  0  0  0  0  0  0  0  0
    3.3943    4.6731    0.0000 C   0  0  0  0  0  0  0  0  0  0  0  0
    4.2757    5.8868    0.0000 Cl  0  0  0  0  0  0  0  0  0  0  0  0
    1.9025    4.8296    0.0000 C   0  0  0  0  0  0  0  0  0  0  0  0
    1.2921    6.1998    0.0000 Cl  0  0  0  0  0  0  0  0  0  0  0  0
    1.0210    3.6159    0.0000 C   0  0  0  0  0  0  0  0  0  0  0  0
    0.4699    3.7728    0.0000 C   0  0  0  0  0  0  0  0  0  0  0  0
    1.0799    5.1431    0.0000 C   0  0  0  0  0  0  0  0  0  0  0  0
  1  2  1  0  0  0  0
  2  3  1  0  0  0  0
  3  4  2  0  0  0  0
  4  5  1  0  0  0  0
  5  6  2  0  0  0  0
  6  7  1  0  0  0  0
  7  8  1  0  0  0  0
  8  9  2  0  0  0  0
  9 10  1  0  0  0  0
 10 11  2  0  0  0  0
 10 12  1  0  0  0  0
 12 13  1  0  0  0  0
  8 13  1  0  0  0  0
 13 14  1  0  0  0  0
 13 15  1  0  0  0  0
 15 16  2  0  0  0  0
 16 17  1  0  0  0  0
 17 18  2  0  0  0  0
 18 19  1  0  0  0  0
 19 20  1  0  0  0  0
 18 21  1  0  0  0  0
 21 22  2  0  0  0  0
 15 22  1  0  0  0  0
  9 23  1  0  0  0  0
 23 24  2  0  0  0  0
 24 25  1  0  0  0  0
 25 26  2  0  0  0  0
 26 27  1  0  0  0  0
 26 28  1  0  0  0  0
 28 29  1  0  0  0  0
 28 30  2  0  0  0  0
 23 30  1  0  0  0  0
  6 31  1  0  0  0  0
 31 32  2  0  0  0  0
  3 32  1  0  0  0  0
M  END
> <chemblId>
CHEMBL10996

> <bioactivity__type>
IC50

> <units>
nM

> <value>
170.0

$$$$

  CDK     11271518522D 0   0.00000     0.00000     0

 37 40  0  0  0  0              1 V2000 
   11.7893    9.1235    0.0000 C   0  0  0  0  0  0  0  0  0  0  0  0
   11.1790    7.7533    0.0000 C   0  0  0  0  0  0  0  0  0  0  0  0
    9.6872    7.5968    0.0000 C   0  0  0  0  0  0  0  0  0  0  0  0
    9.0768    6.2266    0.0000 C   0  0  0  0  0  0  0  0  0  0  0  0
    7.5850    6.0701    0.0000 N   0  0  0  0  0  0  0  0  0  0  0  0
    6.7036    7.2838    0.0000 C   0  0  0  0  0  0  0  0  0  0  0  0
    7.3139    8.6540    0.0000 C   0  0  0  0  0  0  0  0  0  0  0  0
    8.8057    8.8105    0.0000 C   0  0  0  0  0  0  0  0  0  0  0  0
    9.4161   10.1807    0.0000 C   0  0  0  0  0  0  0  0  0  0  0  0
    6.9747    4.6999    0.0000 C   0  0  0  0  0  0  0  0  0  0  0  0
    7.8561    3.4862    0.0000 O   0  0  0  0  0  0  0  0  0  0  0  0
    5.4829    4.5433    0.0000 C   0  0  0  0  0  0  0  0  0  0  0  0
    4.8725    3.1731    0.0000 N   0  0  0  0  0  0  0  0  0  0  0  0
    3.4052    2.8615    0.0000 C   0  0  0  0  0  0  0  0  0  0  0  0
    3.2482    1.3698    0.0000 C   0  0  0  0  0  0  0  0  0  0  0  0
    4.6184    0.7594    0.0000 C   0  0  0  0  0  0  0  0  0  0  0  0
    5.6223    1.8740    0.0000 C   0  0  0  0  0  0  0  0  0  0  0  0
    7.1140    1.7169    0.0000 C   0  0  0  0  0  0  0  0  0  0  0  0
    7.7239    0.3465    0.0000 C   0  0  0  0  0  0  0  0  0  0  0  0
    9.2156    0.1894    0.0000 N   0  0  0  0  0  0  0  0  0  0  0  0
    9.9654   -1.1098    0.0000 C   0  0  0  0  0  0  0  0  0  0  0  0
   11.4327   -0.7982    0.0000 C   0  0  0  0  0  0  0  0  0  0  0  0
   11.5898    0.6936    0.0000 C   0  0  0  0  0  0  0  0  0  0  0  0
   10.2195    1.3039    0.0000 C   0  0  0  0  0  0  0  0  0  0  0  0
    9.9079    2.7712    0.0000 O   0  0  0  0  0  0  0  0  0  0  0  0
    4.9300   -0.7079    0.0000 C   0  0  0  0  0  0  0  0  0  0  0  0
    6.3565   -1.1716    0.0000 O   0  0  0  0  0  0  0  0  0  0  0  0
    3.8151   -1.7114    0.0000 O   0  0  0  0  0  0  0  0  0  0  0  0
    1.9490    0.6200    0.0000 C   0  0  0  0  0  0  0  0  0  0  0  0
    1.9490   -0.9010    0.0000 C   0  0  0  0  0  0  0  0  0  0  0  0
    0.6320   -1.6620    0.0000 C   0  0  0  0  0  0  0  0  0  0  0  0
   -0.6550   -0.9010    0.0000 C   0  0  0  0  0  0  0  0  0  0  0  0
   -2.0600   -1.3400    0.0000 O   0  0  0  0  0  0  0  0  0  0  0  0
   -2.9390   -0.2280    0.0000 C   0  0  0  0  0  0  0  0  0  0  0  0
   -2.0900    1.0590    0.0000 O   0  0  0  0  0  0  0  0  0  0  0  0
   -0.6550    0.6200    0.0000 C   0  0  0  0  0  0  0  0  0  0  0  0
    0.6320    1.3810    0.0000 C   0  0  0  0  0  0  0  0  0  0  0  0
  1  2  1  0  0  0  0
  2  3  1  0  0  0  0
  3  4  1  0  0  0  0
  4  5  1  0  0  0  0
  5  6  1  0  0  0  0
  6  7  1  0  0  0  0
  7  8  1  0  0  0  0
  8  9  1  0  0  0  0
  5 10  1  0  0  0  0
 10 11  2  0  0  0  0
 10 12  1  0  0  0  0
 12 13  1  0  0  0  0
 13 14  1  0  0  0  0
 14 15  1  0  0  0  0
 15 16  1  0  0  0  0
 16 17  1  0  0  0  0
 13 17  1  0  0  0  0
 17 18  1  1  0  0  0
 18 19  1  0  0  0  0
 19 20  1  0  0  0  0
 20 21  1  0  0  0  0
 21 22  1  0  0  0  0
 22 23  1  0  0  0  0
 23 24  1  0  0  0  0
 20 24  1  0  0  0  0
 24 25  2  0  0  0  0
 16 26  1  6  0  0  0
 26 27  2  0  0  0  0
 26 28  1  0  0  0  0
 15 29  1  1  0  0  0
 29 30  2  0  0  0  0
 30 31  1  0  0  0  0
 31 32  2  0  0  0  0
 32 33  1  0  0  0  0
 33 34  1  0  0  0  0
 34 35  1  0  0  0  0
 35 36  1  0  0  0  0
 32 36  1  0  0  0  0
 36 37  2  0  0  0  0
 29 37  1  0  0  0  0
M  END
> <chemblId>
CHEMBL110053

> <bioactivity__type>
IC50

> <units>
nM

> <value>
0.17

$$$$

  CDK     11271518522D 0   0.00000     0.00000     0

 28 30  0  0  0  0              1 V2000 
    2.4414    3.4596    0.0000 C   0  0  0  0  0  0  0  0  0  0  0  0
    1.4772    2.3105    0.0000 O   0  0  0  0  0  0  0  0  0  0  0  0
    0.0000    2.5710    0.0000 C   0  0  0  0  0  0  0  0  0  0  0  0
   -1.2990    3.3210    0.0000 C   0  0  0  0  0  0  0  0  0  0  0  0
   -1.2990    4.8210    0.0000 O   0  0  0  0  0  0  0  0  0  0  0  0
   -2.5981    5.5710    0.0000 C   0  0  0  0  0  0  0  0  0  0  0  0
   -2.5981    7.0710    0.0000 N   0  0  0  0  0  0  0  0  0  0  0  0
   -3.8971    7.8210    0.0000 C   0  0  0  0  0  0  0  0  0  0  0  0
   -3.8971    9.3210    0.0000 C   0  0  0  0  0  0  0  0  0  0  0  0
   -5.1962    7.0710    0.0000 C   0  0  0  0  0  0  0  0  0  0  0  0
   -5.1962    5.5710    0.0000 C   0  0  0  0  0  0  0  0  0  0  0  0
   -6.4952    4.8210    0.0000 C   0  0  0  0  0  0  0  0  0  0  0  0
   -3.8971    4.8210    0.0000 N   0  0  0  0  0  0  0  0  0  0  0  0
   -2.5981    2.5710    0.0000 C   0  0  0  0  0  0  0  0  0  0  0  0
   -3.8971    3.3210    0.0000 O   0  0  0  0  0  0  0  0  0  0  0  0
   -2.5981    1.0710    0.0000 O   0  0  0  0  0  0  0  0  0  0  0  0
    0.0000    1.0710    0.0000 C   0  0  0  0  0  0  0  0  0  0  0  0
    1.2990    0.3210    0.0000 C   0  0  0  0  0  0  0  0  0  0  0  0
    1.2990   -1.1790    0.0000 C   0  0  0  0  0  0  0  0  0  0  0  0
    0.0000   -1.9290    0.0000 C   0  0  0  0  0  0  0  0  0  0  0  0
   -1.2990   -1.1790    0.0000 C   0  0  0  0  0  0  0  0  0  0  0  0
   -1.2990    0.3210    0.0000 C   0  0  0  0  0  0  0  0  0  0  0  0
    0.5130    3.9805    0.0000 C   0  0  0  0  0  0  0  0  0  0  0  0
    1.9902    4.2410    0.0000 C   0  0  0  0  0  0  0  0  0  0  0  0
    2.5033    5.6506    0.0000 C   0  0  0  0  0  0  0  0  0  0  0  0
    1.5391    6.7996    0.0000 C   0  0  0  0  0  0  0  0  0  0  0  0
    0.0619    6.5391    0.0000 C   0  0  0  0  0  0  0  0  0  0  0  0
   -0.4512    5.1296    0.0000 C   0  0  0  0  0  0  0  0  0  0  0  0
  1  2  1  0  0  0  0
  2  3  1  0  0  0  0
  3  4  1  0  0  0  0
  4  5  1  1  0  0  0
  5  6  1  0  0  0  0
  6  7  2  0  0  0  0
  7  8  1  0  0  0  0
  8  9  1  0  0  0  0
  8 10  2  0  0  0  0
 10 11  1  0  0  0  0
 11 12  1  0  0  0  0
 11 13  2  0  0  0  0
  6 13  1  0  0  0  0
  4 14  1  0  0  0  0
 14 15  2  0  0  0  0
 14 16  1  0  0  0  0
  3 17  1  0  0  0  0
 17 18  2  0  0  0  0
 18 19  1  0  0  0  0
 19 20  2  0  0  0  0
 20 21  1  0  0  0  0
 21 22  2  0  0  0  0
 17 22  1  0  0  0  0
  3 23  1  0  0  0  0
 23 24  2  0  0  0  0
 24 25  1  0  0  0  0
 25 26  2  0  0  0  0
 26 27  1  0  0  0  0
 27 28  2  0  0  0  0
 23 28  1  0  0  0  0
M  END
> <chemblId>
CHEMBL1111

> <bioactivity__type>
IC50

> <units>
nM

> <value>
21.7

$$$$

  CDK     11271518522D 0   0.00000     0.00000     0

 40 43  0  0  0  0              1 V2000 
   13.8915   10.6503    0.0000 C   0  0  0  0  0  0  0  0  0  0  0  0
   13.2812    9.2801    0.0000 C   0  0  0  0  0  0  0  0  0  0  0  0
   11.7893    9.1235    0.0000 C   0  0  0  0  0  0  0  0  0  0  0  0
   11.1790    7.7533    0.0000 C   0  0  0  0  0  0  0  0  0  0  0  0
    9.6872    7.5968    0.0000 C   0  0  0  0  0  0  0  0  0  0  0  0
    9.0768    6.2266    0.0000 S   0  0  0  0  0  0  0  0  0  0  0  0
    8.9719    4.7303    0.0000 O   0  0  0  0  0  0  0  0  0  0  0  0
   10.5322    5.8635    0.0000 O   0  0  0  0  0  0  0  0  0  0  0  0
    7.5850    6.0701    0.0000 N   0  0  0  0  0  0  0  0  0  0  0  0
    6.7036    7.2838    0.0000 C   0  0  0  0  0  0  0  0  0  0  0  0
    7.3139    8.6540    0.0000 C   0  0  0  0  0  0  0  0  0  0  0  0
    6.4325    9.8676    0.0000 C   0  0  0  0  0  0  0  0  0  0  0  0
    6.9747    4.6999    0.0000 C   0  0  0  0  0  0  0  0  0  0  0  0
    5.4829    4.5433    0.0000 C   0  0  0  0  0  0  0  0  0  0  0  0
    4.8725    3.1731    0.0000 N   0  0  0  0  0  0  0  0  0  0  0  0
    3.4052    2.8615    0.0000 C   0  0  0  0  0  0  0  0  0  0  0  0
    3.2482    1.3698    0.0000 C   0  0  0  0  0  0  0  0  0  0  0  0
    4.6184    0.7594    0.0000 C   0  0  0  0  0  0  0  0  0  0  0  0
    5.6223    1.8740    0.0000 C   0  0  0  0  0  0  0  0  0  0  0  0
    7.1140    1.7169    0.0000 C   0  0  0  0  0  0  0  0  0  0  0  0
    7.7239    0.3465    0.0000 C   0  0  0  0  0  0  0  0  0  0  0  0
    9.2156    0.1894    0.0000 C   0  0  0  0  0  0  0  0  0  0  0  0
   10.0975    1.4028    0.0000 C   0  0  0  0  0  0  0  0  0  0  0  0
   11.5893    1.2457    0.0000 O   0  0  0  0  0  0  0  0  0  0  0  0
   12.1992   -0.1247    0.0000 C   0  0  0  0  0  0  0  0  0  0  0  0
    9.4877    2.7732    0.0000 C   0  0  0  0  0  0  0  0  0  0  0  0
   10.3696    3.9866    0.0000 F   0  0  0  0  0  0  0  0  0  0  0  0
    7.9959    2.9303    0.0000 C   0  0  0  0  0  0  0  0  0  0  0  0
    4.9300   -0.7079    0.0000 C   0  0  0  0  0  0  0  0  0  0  0  0
    6.3565   -1.1716    0.0000 O   0  0  0  0  0  0  0  0  0  0  0  0
    3.8151   -1.7114    0.0000 O   0  0  0  0  0  0  0  0  0  0  0  0
    1.9490    0.6200    0.0000 C   0  0  0  0  0  0  0  0  0  0  0  0
    1.9490   -0.9010    0.0000 C   0  0  0  0  0  0  0  0  0  0  0  0
    0.6320   -1.6620    0.0000 C   0  0  0  0  0  0  0  0  0  0  0  0
   -0.6550   -0.9010    0.0000 C   0  0  0  0  0  0  0  0  0  0  0  0
   -2.0600   -1.3400    0.0000 O   0  0  0  0  0  0  0  0  0  0  0  0
   -2.9390   -0.2280    0.0000 C   0  0  0  0  0  0  0  0  0  0  0  0
   -2.0900    1.0590    0.0000 O   0  0  0  0  0  0  0  0  0  0  0  0
   -0.6550    0.6200    0.0000 C   0  0  0  0  0  0  0  0  0  0  0  0
    0.6320    1.3810    0.0000 C   0  0  0  0  0  0  0  0  0  0  0  0
  1  2  1  0  0  0  0
  2  3  1  0  0  0  0
  3  4  1  0  0  0  0
  4  5  1  0  0  0  0
  5  6  1  0  0  0  0
  6  7  2  0  0  0  0
  6  8  2  0  0  0  0
  6  9  1  0  0  0  0
  9 10  1  0  0  0  0
 10 11  1  0  0  0  0
 11 12  1  0  0  0  0
  9 13  1  0  0  0  0
 13 14  1  0  0  0  0
 14 15  1  0  0  0  0
 15 16  1  0  0  0  0
 16 17  1  0  0  0  0
 17 18  1  0  0  0  0
 18 19  1  0  0  0  0
 15 19  1  0  0  0  0
 19 20  1  1  0  0  0
 20 21  2  0  0  0  0
 21 22  1  0  0  0  0
 22 23  2  0  0  0  0
 23 24  1  0  0  0  0
 24 25  1  0  0  0  0
 23 26  1  0  0  0  0
 26 27  1  0  0  0  0
 26 28  2  0  0  0  0
 20 28  1  0  0  0  0
 18 29  1  6  0  0  0
 29 30  2  0  0  0  0
 29 31  1  0  0  0  0
 17 32  1  1  0  0  0
 32 33  2  0  0  0  0
 33 34  1  0  0  0  0
 34 35  2  0  0  0  0
 35 36  1  0  0  0  0
 36 37  1  0  0  0  0
 37 38  1  0  0  0  0
 38 39  1  0  0  0  0
 35 39  1  0  0  0  0
 39 40  2  0  0  0  0
 32 40  1  0  0  0  0
M  END
> <chemblId>
CHEMBL111277

> <bioactivity__type>
IC50

> <units>
nM

> <value>
0.08

$$$$

  CDK     11271518522D 0   0.00000     0.00000     0

 29 33  0  0  0  0              1 V2000 
    6.6258    0.7591    0.0000 O   0  0  0  0  0  0  0  0  0  0  0  0
    5.6223    1.8740    0.0000 C   0  0  0  0  0  0  0  0  0  0  0  0
    4.8725    3.1731    0.0000 O   0  0  0  0  0  0  0  0  0  0  0  0
    3.4052    2.8615    0.0000 C   0  0  0  0  0  0  0  0  0  0  0  0
    2.2907    3.8654    0.0000 O   0  0  0  0  0  0  0  0  0  0  0  0
    3.2482    1.3698    0.0000 C   0  0  0  0  0  0  0  0  0  0  0  0
    4.6184    0.7594    0.0000 C   0  0  0  0  0  0  0  0  0  0  0  0
    4.9300   -0.7079    0.0000 C   0  0  0  0  0  0  0  0  0  0  0  0
    6.3565   -1.1716    0.0000 C   0  0  0  0  0  0  0  0  0  0  0  0
    6.6681   -2.6389    0.0000 C   0  0  0  0  0  0  0  0  0  0  0  0
    8.0946   -3.1027    0.0000 C   0  0  0  0  0  0  0  0  0  0  0  0
    9.2095   -2.0992    0.0000 C   0  0  0  0  0  0  0  0  0  0  0  0
    8.8979   -0.6319    0.0000 C   0  0  0  0  0  0  0  0  0  0  0  0
    7.4714   -0.1681    0.0000 C   0  0  0  0  0  0  0  0  0  0  0  0
    1.9490    0.6200    0.0000 C   0  0  0  0  0  0  0  0  0  0  0  0
    1.9490   -0.9010    0.0000 C   0  0  0  0  0  0  0  0  0  0  0  0
    0.6320   -1.6620    0.0000 C   0  0  0  0  0  0  0  0  0  0  0  0
   -0.6550   -0.9010    0.0000 C   0  0  0  0  0  0  0  0  0  0  0  0
   -2.0600   -1.3400    0.0000 O   0  0  0  0  0  0  0  0  0  0  0  0
   -2.9390   -0.2280    0.0000 C   0  0  0  0  0  0  0  0  0  0  0  0
   -2.0900    1.0590    0.0000 O   0  0  0  0  0  0  0  0  0  0  0  0
   -0.6550    0.6200    0.0000 C   0  0  0  0  0  0  0  0  0  0  0  0
    0.6320    1.3810    0.0000 C   0  0  0  0  0  0  0  0  0  0  0  0
    6.8360    2.7554    0.0000 C   0  0  0  0  0  0  0  0  0  0  0  0
    8.2062    2.1451    0.0000 C   0  0  0  0  0  0  0  0  0  0  0  0
    9.4199    3.0265    0.0000 C   0  0  0  0  0  0  0  0  0  0  0  0
    9.2633    4.5183    0.0000 C   0  0  0  0  0  0  0  0  0  0  0  0
    7.8931    5.1287    0.0000 C   0  0  0  0  0  0  0  0  0  0  0  0
    6.6794    4.2472    0.0000 C   0  0  0  0  0  0  0  0  0  0  0  0
  1  2  1  0  0  0  0
  2  3  1  0  0  0  0
  3  4  1  0  0  0  0
  4  5  2  0  0  0  0
  4  6  1  0  0  0  0
  6  7  2  0  0  0  0
  2  7  1  0  0  0  0
  7  8  1  0  0  0  0
  8  9  1  0  0  0  0
  9 10  2  0  0  0  0
 10 11  1  0  0  0  0
 11 12  2  0  0  0  0
 12 13  1  0  0  0  0
 13 14  2  0  0  0  0
  9 14  1  0  0  0  0
  6 15  1  0  0  0  0
 15 16  2  0  0  0  0
 16 17  1  0  0  0  0
 17 18  2  0  0  0  0
 18 19  1  0  0  0  0
 19 20  1  0  0  0  0
 20 21  1  0  0  0  0
 21 22  1  0  0  0  0
 18 22  1  0  0  0  0
 22 23  2  0  0  0  0
 15 23  1  0  0  0  0
  2 24  1  0  0  0  0
 24 25  2  0  0  0  0
 25 26  1  0  0  0  0
 26 27  2  0  0  0  0
 27 28  1  0  0  0  0
 28 29  2  0  0  0  0
 24 29  1  0  0  0  0
M  END
> <chemblId>
CHEMBL11131

> <bioactivity__type>
IC50

> <units>
nM

> <value>
600.0

$$$$

  CDK     11271518522D 0   0.00000     0.00000     0

 30 34  0  0  0  0              1 V2000 
   12.4712    2.4591    0.0000 C   0  0  0  0  0  0  0  0  0  0  0  0
   11.5893    1.2457    0.0000 O   0  0  0  0  0  0  0  0  0  0  0  0
   10.0975    1.4028    0.0000 C   0  0  0  0  0  0  0  0  0  0  0  0
    9.4877    2.7732    0.0000 C   0  0  0  0  0  0  0  0  0  0  0  0
    7.9959    2.9303    0.0000 C   0  0  0  0  0  0  0  0  0  0  0  0
    7.1140    1.7169    0.0000 C   0  0  0  0  0  0  0  0  0  0  0  0
    7.7239    0.3465    0.0000 C   0  0  0  0  0  0  0  0  0  0  0  0
    9.2156    0.1894    0.0000 C   0  0  0  0  0  0  0  0  0  0  0  0
    5.6223    1.8740    0.0000 C   0  0  0  0  0  0  0  0  0  0  0  0
    4.8725    3.1731    0.0000 O   0  0  0  0  0  0  0  0  0  0  0  0
    3.4052    2.8615    0.0000 C   0  0  0  0  0  0  0  0  0  0  0  0
    2.2907    3.8654    0.0000 O   0  0  0  0  0  0  0  0  0  0  0  0
    3.2482    1.3698    0.0000 C   0  0  0  0  0  0  0  0  0  0  0  0
    4.6184    0.7594    0.0000 C   0  0  0  0  0  0  0  0  0  0  0  0
    4.9300   -0.7079    0.0000 C   0  0  0  0  0  0  0  0  0  0  0  0
    6.3565   -1.1716    0.0000 C   0  0  0  0  0  0  0  0  0  0  0  0
    6.6681   -2.6389    0.0000 C   0  0  0  0  0  0  0  0  0  0  0  0
    8.0946   -3.1027    0.0000 C   0  0  0  0  0  0  0  0  0  0  0  0
    9.2095   -2.0992    0.0000 C   0  0  0  0  0  0  0  0  0  0  0  0
    8.8979   -0.6319    0.0000 C   0  0  0  0  0  0  0  0  0  0  0  0
    7.4714   -0.1681    0.0000 C   0  0  0  0  0  0  0  0  0  0  0  0
    1.9490    0.6200    0.0000 C   0  0  0  0  0  0  0  0  0  0  0  0
    1.9490   -0.9010    0.0000 C   0  0  0  0  0  0  0  0  0  0  0  0
    0.6320   -1.6620    0.0000 C   0  0  0  0  0  0  0  0  0  0  0  0
   -0.6550   -0.9010    0.0000 C   0  0  0  0  0  0  0  0  0  0  0  0
   -2.0600   -1.3400    0.0000 O   0  0  0  0  0  0  0  0  0  0  0  0
   -2.9390   -0.2280    0.0000 C   0  0  0  0  0  0  0  0  0  0  0  0
   -2.0900    1.0590    0.0000 O   0  0  0  0  0  0  0  0  0  0  0  0
   -0.6550    0.6200    0.0000 C   0  0  0  0  0  0  0  0  0  0  0  0
    0.6320    1.3810    0.0000 C   0  0  0  0  0  0  0  0  0  0  0  0
  1  2  1  0  0  0  0
  2  3  1  0  0  0  0
  3  4  2  0  0  0  0
  4  5  1  0  0  0  0
  5  6  2  0  0  0  0
  6  7  1  0  0  0  0
  7  8  2  0  0  0  0
  3  8  1  0  0  0  0
  6  9  1  0  0  0  0
  9 10  1  0  0  0  0
 10 11  1  0  0  0  0
 11 12  2  0  0  0  0
 11 13  1  0  0  0  0
 13 14  2  0  0  0  0
  9 14  1  0  0  0  0
 14 15  1  0  0  0  0
 15 16  1  0  0  0  0
 16 17  2  0  0  0  0
 17 18  1  0  0  0  0
 18 19  2  0  0  0  0
 19 20  1  0  0  0  0
 20 21  2  0  0  0  0
 16 21  1  0  0  0  0
 13 22  1  0  0  0  0
 22 23  2  0  0  0  0
 23 24  1  0  0  0  0
 24 25  2  0  0  0  0
 25 26  1  0  0  0  0
 26 27  1  0  0  0  0
 27 28  1  0  0  0  0
 28 29  1  0  0  0  0
 25 29  1  0  0  0  0
 29 30  2  0  0  0  0
 22 30  1  0  0  0  0
M  END
> <chemblId>
CHEMBL11152

> <bioactivity__type>
IC50

> <units>
nM

> <value>
700.0

$$$$

  CDK     11271518522D 0   0.00000     0.00000     0

 38 40  0  0  0  0              1 V2000 
  -12.1449   -9.2552    0.0000 C   0  0  0  0  0  0  0  0  0  0  0  0
  -11.5348   -7.8849    0.0000 C   0  0  0  0  0  0  0  0  0  0  0  0
  -10.0430   -7.7281    0.0000 C   0  0  0  0  0  0  0  0  0  0  0  0
   -9.4329   -6.3578    0.0000 C   0  0  0  0  0  0  0  0  0  0  0  0
   -7.9411   -6.2010    0.0000 N   0  0  0  0  0  0  0  0  0  0  0  0
   -7.0594   -7.4146    0.0000 C   0  0  0  0  0  0  0  0  0  0  0  0
   -7.6695   -8.7849    0.0000 C   0  0  0  0  0  0  0  0  0  0  0  0
   -9.1613   -8.9417    0.0000 C   0  0  0  0  0  0  0  0  0  0  0  0
   -9.7714  -10.3120    0.0000 C   0  0  0  0  0  0  0  0  0  0  0  0
   -7.3310   -4.8307    0.0000 C   0  0  0  0  0  0  0  0  0  0  0  0
   -8.2126   -3.6172    0.0000 O   0  0  0  0  0  0  0  0  0  0  0  0
   -5.8392   -4.6739    0.0000 C   0  0  0  0  0  0  0  0  0  0  0  0
   -5.2291   -3.3036    0.0000 N   0  0  0  0  0  0  0  0  0  0  0  0
   -3.7618   -2.9918    0.0000 C   0  0  0  0  0  0  0  0  0  0  0  0
   -3.6050   -1.5000    0.0000 C   0  0  0  0  0  0  0  0  0  0  0  0
   -4.9754   -0.8899    0.0000 C   0  0  0  0  0  0  0  0  0  0  0  0
   -5.9791   -2.0046    0.0000 C   0  0  0  0  0  0  0  0  0  0  0  0
   -7.4708   -1.8478    0.0000 C   0  0  0  0  0  0  0  0  0  0  0  0
   -8.0809   -0.4775    0.0000 C   0  0  0  0  0  0  0  0  0  0  0  0
   -6.6255   -0.1146    0.0000 C   0  0  0  0  0  0  0  0  0  0  0  0
   -8.1856    1.0189    0.0000 C   0  0  0  0  0  0  0  0  0  0  0  0
   -9.5727   -0.3207    0.0000 C   0  0  0  0  0  0  0  0  0  0  0  0
  -10.1828    1.0497    0.0000 C   0  0  0  0  0  0  0  0  0  0  0  0
  -11.6746    1.2065    0.0000 C   0  0  0  0  0  0  0  0  0  0  0  0
   -5.2872    0.5773    0.0000 C   0  0  0  0  0  0  0  0  0  0  0  0
   -6.7138    1.0409    0.0000 O   0  0  0  0  0  0  0  0  0  0  0  0
   -4.1725    1.5810    0.0000 O   0  0  0  0  0  0  0  0  0  0  0  0
   -2.3060   -0.7500    0.0000 C   0  0  0  0  0  0  0  0  0  0  0  0
   -2.3060    0.7500    0.0000 C   0  0  0  0  0  0  0  0  0  0  0  0
   -1.0070    1.5000    0.0000 C   0  0  0  0  0  0  0  0  0  0  0  0
   -1.0072    3.0000    0.0000 O   0  0  0  0  0  0  0  0  0  0  0  0
    0.2917    3.7502    0.0000 C   0  0  0  0  0  0  0  0  0  0  0  0
    0.2930    0.7500    0.0000 C   0  0  0  0  0  0  0  0  0  0  0  0
    1.7190    1.2140    0.0000 O   0  0  0  0  0  0  0  0  0  0  0  0
    2.6010   -0.0000    0.0000 C   0  0  0  0  0  0  0  0  0  0  0  0
    1.7190   -1.2140    0.0000 O   0  0  0  0  0  0  0  0  0  0  0  0
    0.2930   -0.7500    0.0000 C   0  0  0  0  0  0  0  0  0  0  0  0
   -1.0070   -1.5000    0.0000 C   0  0  0  0  0  0  0  0  0  0  0  0
  1  2  1  0  0  0  0
  2  3  1  0  0  0  0
  3  4  1  0  0  0  0
  4  5  1  0  0  0  0
  5  6  1  0  0  0  0
  6  7  1  0  0  0  0
  7  8  1  0  0  0  0
  8  9  1  0  0  0  0
  5 10  1  0  0  0  0
 10 11  2  0  0  0  0
 10 12  1  0  0  0  0
 12 13  1  0  0  0  0
 13 14  1  0  0  0  0
 14 15  1  0  0  0  0
 15 16  1  0  0  0  0
 16 17  1  0  0  0  0
 13 17  1  0  0  0  0
 17 18  1  1  0  0  0
 18 19  1  0  0  0  0
 19 20  1  0  0  0  0
 19 21  1  0  0  0  0
 19 22  1  0  0  0  0
 22 23  1  0  0  0  0
 23 24  1  0  0  0  0
 16 25  1  6  0  0  0
 25 26  2  0  0  0  0
 25 27  1  0  0  0  0
 15 28  1  1  0  0  0
 28 29  2  0  0  0  0
 29 30  1  0  0  0  0
 30 31  1  0  0  0  0
 31 32  1  0  0  0  0
 30 33  2  0  0  0  0
 33 34  1  0  0  0  0
 34 35  1  0  0  0  0
 35 36  1  0  0  0  0
 36 37  1  0  0  0  0
 33 37  1  0  0  0  0
 37 38  2  0  0  0  0
 28 38  1  0  0  0  0
M  END
> <chemblId>
CHEMBL111612

> <bioactivity__type>
IC50

> <units>
nM

> <value>
12450.245

$$$$

  CDK     11271518522D 0   0.00000     0.00000     0

 32 35  0  0  0  0              1 V2000 
   -0.0738    8.9404    0.0000 C   0  0  0  0  0  0  0  0  0  0  0  0
    0.8080    7.7270    0.0000 O   0  0  0  0  0  0  0  0  0  0  0  0
    0.1981    6.3566    0.0000 C   0  0  0  0  0  0  0  0  0  0  0  0
   -1.2937    6.1996    0.0000 C   0  0  0  0  0  0  0  0  0  0  0  0
   -1.9037    4.8292    0.0000 C   0  0  0  0  0  0  0  0  0  0  0  0
   -1.0218    3.6158    0.0000 C   0  0  0  0  0  0  0  0  0  0  0  0
   -1.6318    2.2454    0.0000 C   0  0  0  0  0  0  0  0  0  0  0  0
   -0.7500    1.0320    0.0000 C   0  0  0  0  0  0  0  0  0  0  0  0
    0.7500    1.0320    0.0000 C   0  0  0  0  0  0  0  0  0  0  0  0
    1.2140   -0.3940    0.0000 C   0  0  0  0  0  0  0  0  0  0  0  0
    2.6407   -0.8572    0.0000 O   0  0  0  0  0  0  0  0  0  0  0  0
   -0.0000   -1.2760    0.0000 O   0  0  0  0  0  0  0  0  0  0  0  0
   -1.2130   -0.3940    0.0000 C   0  0  0  0  0  0  0  0  0  0  0  0
   -2.5833    0.2161    0.0000 O   0  0  0  0  0  0  0  0  0  0  0  0
   -1.9632   -1.6929    0.0000 C   0  0  0  0  0  0  0  0  0  0  0  0
   -3.4632   -1.6926    0.0000 C   0  0  0  0  0  0  0  0  0  0  0  0
   -4.2135   -2.9915    0.0000 C   0  0  0  0  0  0  0  0  0  0  0  0
   -3.4637   -4.2907    0.0000 C   0  0  0  0  0  0  0  0  0  0  0  0
   -4.2139   -5.5896    0.0000 O   0  0  0  0  0  0  0  0  0  0  0  0
   -3.4642   -6.8888    0.0000 C   0  0  0  0  0  0  0  0  0  0  0  0
   -1.9637   -4.2910    0.0000 C   0  0  0  0  0  0  0  0  0  0  0  0
   -1.2135   -2.9921    0.0000 C   0  0  0  0  0  0  0  0  0  0  0  0
    1.6314    2.2457    0.0000 C   0  0  0  0  0  0  0  0  0  0  0  0
    3.1232    2.0892    0.0000 C   0  0  0  0  0  0  0  0  0  0  0  0
    4.0047    3.3029    0.0000 C   0  0  0  0  0  0  0  0  0  0  0  0
    3.3943    4.6731    0.0000 C   0  0  0  0  0  0  0  0  0  0  0  0
    4.2757    5.8868    0.0000 O   0  0  0  0  0  0  0  0  0  0  0  0
    5.7675    5.7304    0.0000 C   0  0  0  0  0  0  0  0  0  0  0  0
    1.9025    4.8296    0.0000 C   0  0  0  0  0  0  0  0  0  0  0  0
    1.0210    3.6159    0.0000 C   0  0  0  0  0  0  0  0  0  0  0  0
    0.4699    3.7728    0.0000 C   0  0  0  0  0  0  0  0  0  0  0  0
    1.0799    5.1431    0.0000 C   0  0  0  0  0  0  0  0  0  0  0  0
  1  2  1  0  0  0  0
  2  3  1  0  0  0  0
  3  4  2  0  0  0  0
  4  5  1  0  0  0  0
  5  6  2  0  0  0  0
  6  7  1  0  0  0  0
  7  8  1  0  0  0  0
  8  9  2  0  0  0  0
  9 10  1  0  0  0  0
 10 11  2  0  0  0  0
 10 12  1  0  0  0  0
 12 13  1  0  0  0  0
  8 13  1  0  0  0  0
 13 14  1  0  0  0  0
 13 15  1  0  0  0  0
 15 16  2  0  0  0  0
 16 17  1  0  0  0  0
 17 18  2  0  0  0  0
 18 19  1  0  0  0  0
 19 20  1  0  0  0  0
 18 21  1  0  0  0  0
 21 22  2  0  0  0  0
 15 22  1  0  0  0  0
  9 23  1  0  0  0  0
 23 24  2  0  0  0  0
 24 25  1  0  0  0  0
 25 26  2  0  0  0  0
 26 27  1  0  0  0  0
 27 28  1  0  0  0  0
 26 29  1  0  0  0  0
 29 30  2  0  0  0  0
 23 30  1  0  0  0  0
  6 31  1  0  0  0  0
 31 32  2  0  0  0  0
  3 32  1  0  0  0  0
M  END
> <chemblId>
CHEMBL11162

> <bioactivity__type>
IC50

> <units>
nM

> <value>
190.0

$$$$

  CDK     11271518522D 0   0.00000     0.00000     0

 39 42  0  0  0  0              1 V2000 
   -0.0903    2.9573    0.0000 C   0  0  0  0  0  0  0  0  0  0  0  0
   -0.0430    1.4580    0.0000 C   0  0  0  0  0  0  0  0  0  0  0  0
   -1.2820    0.7150    0.0000 C   0  0  0  0  0  0  0  0  0  0  0  0
   -1.2900   -0.7690    0.0000 C   0  0  0  0  0  0  0  0  0  0  0  0
    0.0430   -1.4580    0.0000 C   0  0  0  0  0  0  0  0  0  0  0  0
    1.2820   -0.7150    0.0000 C   0  0  0  0  0  0  0  0  0  0  0  0
    1.2900    0.7690    0.0000 C   0  0  0  0  0  0  0  0  0  0  0  0
    0.0903   -2.9573    0.0000 C   0  0  0  0  0  0  0  0  0  0  0  0
   -1.1844   -3.7479    0.0000 C   0  0  0  0  0  0  0  0  0  0  0  0
   -2.5064   -3.0392    0.0000 N   0  0  0  0  0  0  0  0  0  0  0  0
   -3.7812   -3.8299    0.0000 S   0  0  0  0  0  0  0  0  0  0  0  0
   -4.7086   -5.0088    0.0000 O   0  0  0  0  0  0  0  0  0  0  0  0
   -2.7812   -4.9479    0.0000 O   0  0  0  0  0  0  0  0  0  0  0  0
   -5.1032   -3.1212    0.0000 C   0  0  0  0  0  0  0  0  0  0  0  0
   -5.1506   -1.6220    0.0000 C   0  0  0  0  0  0  0  0  0  0  0  0
   -6.4726   -0.9133    0.0000 C   0  0  0  0  0  0  0  0  0  0  0  0
   -7.7473   -1.7040    0.0000 C   0  0  0  0  0  0  0  0  0  0  0  0
   -7.7000   -3.2032    0.0000 C   0  0  0  0  0  0  0  0  0  0  0  0
   -6.3780   -3.9118    0.0000 C   0  0  0  0  0  0  0  0  0  0  0  0
   -9.0694   -0.9953    0.0000 C   0  0  0  0  0  0  0  0  0  0  0  0
   -8.1420    0.1836    0.0000 C   0  0  0  0  0  0  0  0  0  0  0  0
  -10.0694    0.1227    0.0000 C   0  0  0  0  0  0  0  0  0  0  0  0
  -10.3441   -1.7859    0.0000 C   0  0  0  0  0  0  0  0  0  0  0  0
  -11.6662   -1.0773    0.0000 O   0  0  0  0  0  0  0  0  0  0  0  0
   -1.1371   -5.2471    0.0000 N   0  0  0  0  0  0  0  0  0  0  0  0
    0.1850   -5.9558    0.0000 C   0  0  0  0  0  0  0  0  0  0  0  0
    1.4597   -5.1651    0.0000 N   0  0  0  0  0  0  0  0  0  0  0  0
    1.4124   -3.6659    0.0000 C   0  0  0  0  0  0  0  0  0  0  0  0
    2.6871   -2.8753    0.0000 O   0  0  0  0  0  0  0  0  0  0  0  0
    4.0092   -3.5839    0.0000 C   0  0  0  0  0  0  0  0  0  0  0  0
    5.2839   -2.7933    0.0000 C   0  0  0  0  0  0  0  0  0  0  0  0
    6.6060   -3.5019    0.0000 O   0  0  0  0  0  0  0  0  0  0  0  0
    7.8807   -2.7113    0.0000 C   0  0  0  0  0  0  0  0  0  0  0  0
    9.2027   -3.4199    0.0000 N   0  0  0  0  0  0  0  0  0  0  0  0
   10.4775   -2.6293    0.0000 C   0  0  0  0  0  0  0  0  0  0  0  0
   10.4301   -1.1301    0.0000 C   0  0  0  0  0  0  0  0  0  0  0  0
   11.7049   -0.3394    0.0000 Br  0  0  0  0  0  0  0  0  0  0  0  0
    9.1081   -0.4214    0.0000 C   0  0  0  0  0  0  0  0  0  0  0  0
    7.8333   -1.2120    0.0000 N   0  0  0  0  0  0  0  0  0  0  0  0
  1  2  1  0  0  0  0
  2  3  2  0  0  0  0
  3  4  1  0  0  0  0
  4  5  2  0  0  0  0
  5  6  1  0  0  0  0
  6  7  2  0  0  0  0
  2  7  1  0  0  0  0
  5  8  1  0  0  0  0
  8  9  2  0  0  0  0
  9 10  1  0  0  0  0
 10 11  1  0  0  0  0
 11 12  2  0  0  0  0
 11 13  2  0  0  0  0
 11 14  1  0  0  0  0
 14 15  2  0  0  0  0
 15 16  1  0  0  0  0
 16 17  2  0  0  0  0
 17 18  1  0  0  0  0
 18 19  2  0  0  0  0
 14 19  1  0  0  0  0
 17 20  1  0  0  0  0
 20 21  1  0  0  0  0
 20 22  1  0  0  0  0
 20 23  1  0  0  0  0
 23 24  1  0  0  0  0
  9 25  1  0  0  0  0
 25 26  2  0  0  0  0
 26 27  1  0  0  0  0
 27 28  2  0  0  0  0
  8 28  1  0  0  0  0
 28 29  1  0  0  0  0
 29 30  1  0  0  0  0
 30 31  1  0  0  0  0
 31 32  1  0  0  0  0
 32 33  1  0  0  0  0
 33 34  2  0  0  0  0
 34 35  1  0  0  0  0
 35 36  2  0  0  0  0
 36 37  1  0  0  0  0
 36 38  1  0  0  0  0
 38 39  2  0  0  0  0
 33 39  1  0  0  0  0
M  END
> <chemblId>
CHEMBL112624

> <bioactivity__type>
IC50

> <units>
nM

> <value>
0.4

$$$$

  CDK     11271518522D 0   0.00000     0.00000     0

 37 42  0  0  0  0              1 V2000 
    6.6258    0.7591    0.0000 O   0  0  0  0  0  0  0  0  0  0  0  0
    5.6223    1.8740    0.0000 C   0  0  0  0  0  0  0  0  0  0  0  0
    4.8725    3.1731    0.0000 O   0  0  0  0  0  0  0  0  0  0  0  0
    3.4052    2.8615    0.0000 C   0  0  0  0  0  0  0  0  0  0  0  0
    2.2907    3.8654    0.0000 O   0  0  0  0  0  0  0  0  0  0  0  0
    3.2482    1.3698    0.0000 C   0  0  0  0  0  0  0  0  0  0  0  0
    4.6184    0.7594    0.0000 C   0  0  0  0  0  0  0  0  0  0  0  0
    4.9300   -0.7079    0.0000 C   0  0  0  0  0  0  0  0  0  0  0  0
    6.3565   -1.1716    0.0000 C   0  0  0  0  0  0  0  0  0  0  0  0
    6.6681   -2.6389    0.0000 C   0  0  0  0  0  0  0  0  0  0  0  0
    8.0946   -3.1027    0.0000 C   0  0  0  0  0  0  0  0  0  0  0  0
    9.2095   -2.0992    0.0000 C   0  0  0  0  0  0  0  0  0  0  0  0
    8.8979   -0.6319    0.0000 C   0  0  0  0  0  0  0  0  0  0  0  0
    7.4714   -0.1681    0.0000 C   0  0  0  0  0  0  0  0  0  0  0  0
    1.9490    0.6200    0.0000 C   0  0  0  0  0  0  0  0  0  0  0  0
    1.9490   -0.9010    0.0000 C   0  0  0  0  0  0  0  0  0  0  0  0
    0.6320   -1.6620    0.0000 C   0  0  0  0  0  0  0  0  0  0  0  0
   -0.6550   -0.9010    0.0000 C   0  0  0  0  0  0  0  0  0  0  0  0
   -2.0600   -1.3400    0.0000 O   0  0  0  0  0  0  0  0  0  0  0  0
   -2.9390   -0.2280    0.0000 C   0  0  0  0  0  0  0  0  0  0  0  0
   -2.0900    1.0590    0.0000 O   0  0  0  0  0  0  0  0  0  0  0  0
   -0.6550    0.6200    0.0000 C   0  0  0  0  0  0  0  0  0  0  0  0
    0.6320    1.3810    0.0000 C   0  0  0  0  0  0  0  0  0  0  0  0
    6.8360    2.7554    0.0000 C   0  0  0  0  0  0  0  0  0  0  0  0
    8.2062    2.1451    0.0000 C   0  0  0  0  0  0  0  0  0  0  0  0
    9.4199    3.0265    0.0000 C   0  0  0  0  0  0  0  0  0  0  0  0
    9.2633    4.5183    0.0000 C   0  0  0  0  0  0  0  0  0  0  0  0
   10.4770    5.3998    0.0000 O   0  0  0  0  0  0  0  0  0  0  0  0
   10.3205    6.8916    0.0000 C   0  0  0  0  0  0  0  0  0  0  0  0
   11.5342    7.7731    0.0000 C   0  0  0  0  0  0  0  0  0  0  0  0
   12.9044    7.1627    0.0000 C   0  0  0  0  0  0  0  0  0  0  0  0
   14.1181    8.0442    0.0000 C   0  0  0  0  0  0  0  0  0  0  0  0
   13.9615    9.5360    0.0000 C   0  0  0  0  0  0  0  0  0  0  0  0
   12.5913   10.1463    0.0000 C   0  0  0  0  0  0  0  0  0  0  0  0
   11.3776    9.2649    0.0000 C   0  0  0  0  0  0  0  0  0  0  0  0
    7.8931    5.1287    0.0000 C   0  0  0  0  0  0  0  0  0  0  0  0
    6.6794    4.2472    0.0000 C   0  0  0  0  0  0  0  0  0  0  0  0
  1  2  1  0  0  0  0
  2  3  1  0  0  0  0
  3  4  1  0  0  0  0
  4  5  2  0  0  0  0
  4  6  1  0  0  0  0
  6  7  2  0  0  0  0
  2  7  1  0  0  0  0
  7  8  1  0  0  0  0
  8  9  1  0  0  0  0
  9 10  2  0  0  0  0
 10 11  1  0  0  0  0
 11 12  2  0  0  0  0
 12 13  1  0  0  0  0
 13 14  2  0  0  0  0
  9 14  1  0  0  0  0
  6 15  1  0  0  0  0
 15 16  2  0  0  0  0
 16 17  1  0  0  0  0
 17 18  2  0  0  0  0
 18 19  1  0  0  0  0
 19 20  1  0  0  0  0
 20 21  1  0  0  0  0
 21 22  1  0  0  0  0
 18 22  1  0  0  0  0
 22 23  2  0  0  0  0
 15 23  1  0  0  0  0
  2 24  1  0  0  0  0
 24 25  2  0  0  0  0
 25 26  1  0  0  0  0
 26 27  2  0  0  0  0
 27 28  1  0  0  0  0
 28 29  1  0  0  0  0
 29 30  1  0  0  0  0
 30 31  2  0  0  0  0
 31 32  1  0  0  0  0
 32 33  2  0  0  0  0
 33 34  1  0  0  0  0
 34 35  2  0  0  0  0
 30 35  1  0  0  0  0
 27 36  1  0  0  0  0
 36 37  2  0  0  0  0
 24 37  1  0  0  0  0
M  END
> <chemblId>
CHEMBL11341

> <bioactivity__type>
IC50

> <units>
nM

> <value>
950.0

$$$$

  CDK     11271518522D 0   0.00000     0.00000     0

 37 41  0  0  0  0              1 V2000 
    8.8057    8.8105    0.0000 C   0  0  0  0  0  0  0  0  0  0  0  0
    7.3139    8.6540    0.0000 O   0  0  0  0  0  0  0  0  0  0  0  0
    6.7036    7.2838    0.0000 C   0  0  0  0  0  0  0  0  0  0  0  0
    5.2118    7.1272    0.0000 C   0  0  0  0  0  0  0  0  0  0  0  0
    4.6014    5.7570    0.0000 C   0  0  0  0  0  0  0  0  0  0  0  0
    5.4829    4.5433    0.0000 C   0  0  0  0  0  0  0  0  0  0  0  0
    6.9747    4.6999    0.0000 C   0  0  0  0  0  0  0  0  0  0  0  0
    7.5850    6.0701    0.0000 C   0  0  0  0  0  0  0  0  0  0  0  0
    4.8725    3.1731    0.0000 C   0  0  0  0  0  0  0  0  0  0  0  0
    3.4052    2.8615    0.0000 C   0  0  0  0  0  0  0  0  0  0  0  0
    3.2482    1.3698    0.0000 C   0  0  0  0  0  0  0  0  0  0  0  0
    4.6184    0.7594    0.0000 C   0  0  0  0  0  0  0  0  0  0  0  0
    5.6223    1.8740    0.0000 N   0  0  0  0  0  0  0  0  0  0  0  0
    7.1140    1.7169    0.0000 C   0  0  0  0  0  0  0  0  0  0  0  0
    7.7239    0.3465    0.0000 C   0  0  0  0  0  0  0  0  0  0  0  0
    6.8420   -0.8669    0.0000 O   0  0  0  0  0  0  0  0  0  0  0  0
    9.2156    0.1894    0.0000 N   0  0  0  0  0  0  0  0  0  0  0  0
    9.8255   -1.1810    0.0000 C   0  0  0  0  0  0  0  0  0  0  0  0
    8.9436   -2.3944    0.0000 C   0  0  0  0  0  0  0  0  0  0  0  0
    9.5535   -3.7648    0.0000 C   0  0  0  0  0  0  0  0  0  0  0  0
   11.0452   -3.9219    0.0000 C   0  0  0  0  0  0  0  0  0  0  0  0
   11.6551   -5.2923    0.0000 C   0  0  0  0  0  0  0  0  0  0  0  0
   11.9271   -2.7085    0.0000 C   0  0  0  0  0  0  0  0  0  0  0  0
   11.3173   -1.3381    0.0000 C   0  0  0  0  0  0  0  0  0  0  0  0
   12.1992   -0.1247    0.0000 C   0  0  0  0  0  0  0  0  0  0  0  0
    1.9490    0.6200    0.0000 C   0  0  0  0  0  0  0  0  0  0  0  0
    1.9490   -0.9010    0.0000 C   0  0  0  0  0  0  0  0  0  0  0  0
    0.6320   -1.6620    0.0000 C   0  0  0  0  0  0  0  0  0  0  0  0
   -0.6550   -0.9010    0.0000 C   0  0  0  0  0  0  0  0  0  0  0  0
   -2.0600   -1.3400    0.0000 O   0  0  0  0  0  0  0  0  0  0  0  0
   -2.9390   -0.2280    0.0000 C   0  0  0  0  0  0  0  0  0  0  0  0
   -2.0900    1.0590    0.0000 O   0  0  0  0  0  0  0  0  0  0  0  0
   -0.6550    0.6200    0.0000 C   0  0  0  0  0  0  0  0  0  0  0  0
    0.6320    1.3810    0.0000 C   0  0  0  0  0  0  0  0  0  0  0  0
    2.2907    3.8654    0.0000 C   0  0  0  0  0  0  0  0  0  0  0  0
    2.6028    5.3326    0.0000 O   0  0  0  0  0  0  0  0  0  0  0  0
    0.8640    3.4021    0.0000 O   0  0  0  0  0  0  0  0  0  0  0  0
  1  2  1  0  0  0  0
  2  3  1  0  0  0  0
  3  4  2  0  0  0  0
  4  5  1  0  0  0  0
  5  6  2  0  0  0  0
  6  7  1  0  0  0  0
  7  8  2  0  0  0  0
  3  8  1  0  0  0  0
  9  6  1  6  0  0  0
  9 10  1  0  0  0  0
 10 11  1  0  0  0  0
 11 12  1  0  0  0  0
 12 13  1  0  0  0  0
  9 13  1  0  0  0  0
 13 14  1  0  0  0  0
 14 15  1  0  0  0  0
 15 16  2  0  0  0  0
 15 17  1  0  0  0  0
 17 18  1  0  0  0  0
 18 19  2  0  0  0  0
 19 20  1  0  0  0  0
 20 21  2  0  0  0  0
 21 22  1  0  0  0  0
 21 23  1  0  0  0  0
 23 24  2  0  0  0  0
 18 24  1  0  0  0  0
 24 25  1  0  0  0  0
 11 26  1  6  0  0  0
 26 27  2  0  0  0  0
 27 28  1  0  0  0  0
 28 29  2  0  0  0  0
 29 30  1  0  0  0  0
 30 31  1  0  0  0  0
 31 32  1  0  0  0  0
 32 33  1  0  0  0  0
 29 33  1  0  0  0  0
 33 34  2  0  0  0  0
 26 34  1  0  0  0  0
 10 35  1  1  0  0  0
 35 36  2  0  0  0  0
 35 37  1  0  0  0  0
M  END
> <chemblId>
CHEMBL120106

> <bioactivity__type>
IC50

> <units>
nM

> <value>
25.0

$$$$

  CDK     11271518522D 0   0.00000     0.00000     0

 36 40  0  0  0  0              1 V2000 
   -4.9041   -0.7500    0.0000 C   0  0  0  0  0  0  0  0  0  0  0  0
   -3.6050   -1.5000    0.0000 C   0  0  0  0  0  0  0  0  0  0  0  0
   -2.3060   -0.7500    0.0000 C   0  0  0  0  0  0  0  0  0  0  0  0
   -1.0070   -1.5000    0.0000 C   0  0  0  0  0  0  0  0  0  0  0  0
    0.2930   -0.7500    0.0000 C   0  0  0  0  0  0  0  0  0  0  0  0
    1.7190   -1.2140    0.0000 O   0  0  0  0  0  0  0  0  0  0  0  0
    2.6010   -0.0000    0.0000 C   0  0  0  0  0  0  0  0  0  0  0  0
    1.7190    1.2140    0.0000 O   0  0  0  0  0  0  0  0  0  0  0  0
    0.2930    0.7500    0.0000 C   0  0  0  0  0  0  0  0  0  0  0  0
   -1.0070    1.5000    0.0000 C   0  0  0  0  0  0  0  0  0  0  0  0
   -2.3060    0.7500    0.0000 C   0  0  0  0  0  0  0  0  0  0  0  0
   -3.6050    1.5000    0.0000 C   0  0  0  0  0  0  0  0  0  0  0  0
   -3.6051    3.0000    0.0000 N   0  0  0  0  0  0  0  0  0  0  0  0
   -4.9041    3.7500    0.0000 C   0  0  0  0  0  0  0  0  0  0  0  0
   -4.9041    5.2500    0.0000 C   0  0  0  0  0  0  0  0  0  0  0  0
   -6.2031    6.0000    0.0000 C   0  0  0  0  0  0  0  0  0  0  0  0
   -6.2032    7.5000    0.0000 C   0  0  0  0  0  0  0  0  0  0  0  0
   -4.9041    8.2500    0.0000 C   0  0  0  0  0  0  0  0  0  0  0  0
   -4.9041    9.7500    0.0000 C   0  0  0  0  0  0  0  0  0  0  0  0
   -6.2032   10.5000    0.0000 C   0  0  0  0  0  0  0  0  0  0  0  0
   -7.5022    9.7500    0.0000 C   0  0  0  0  0  0  0  0  0  0  0  0
   -7.5022    8.2500    0.0000 C   0  0  0  0  0  0  0  0  0  0  0  0
   -8.8013   10.5000    0.0000 C   0  0  0  0  0  0  0  0  0  0  0  0
  -10.1003    9.7500    0.0000 O   0  0  0  0  0  0  0  0  0  0  0  0
   -8.8013   12.0000    0.0000 O   0  0  0  0  0  0  0  0  0  0  0  0
   -3.6051    6.0000    0.0000 C   0  0  0  0  0  0  0  0  0  0  0  0
   -3.6051    7.5000    0.0000 O   0  0  0  0  0  0  0  0  0  0  0  0
   -2.3060    5.2500    0.0000 C   0  0  0  0  0  0  0  0  0  0  0  0
   -1.0070    6.0000    0.0000 C   0  0  0  0  0  0  0  0  0  0  0  0
    0.2920    5.2500    0.0000 C   0  0  0  0  0  0  0  0  0  0  0  0
    0.2921    3.7500    0.0000 C   0  0  0  0  0  0  0  0  0  0  0  0
   -1.0070    3.0000    0.0000 C   0  0  0  0  0  0  0  0  0  0  0  0
   -2.3060    3.7500    0.0000 C   0  0  0  0  0  0  0  0  0  0  0  0
   -6.2031    3.0000    0.0000 C   0  0  0  0  0  0  0  0  0  0  0  0
   -6.2031    1.5000    0.0000 O   0  0  0  0  0  0  0  0  0  0  0  0
   -7.5022    3.7500    0.0000 O   0  0  0  0  0  0  0  0  0  0  0  0
  1  2  1  0  0  0  0
  2  3  1  0  0  0  0
  3  4  2  0  0  0  0
  4  5  1  0  0  0  0
  5  6  1  0  0  0  0
  6  7  1  0  0  0  0
  7  8  1  0  0  0  0
  8  9  1  0  0  0  0
  5  9  2  0  0  0  0
  9 10  1  0  0  0  0
 10 11  2  0  0  0  0
  3 11  1  0  0  0  0
 11 12  1  0  0  0  0
 12 13  1  0  0  0  0
 13 14  1  0  0  0  0
 14 15  2  0  0  0  0
 15 16  1  0  0  0  0
 16 17  1  0  0  0  0
 17 18  2  0  0  0  0
 18 19  1  0  0  0  0
 19 20  2  0  0  0  0
 20 21  1  0  0  0  0
 21 22  2  0  0  0  0
 17 22  1  0  0  0  0
 21 23  1  0  0  0  0
 23 24  2  0  0  0  0
 23 25  1  0  0  0  0
 15 26  1  0  0  0  0
 26 27  2  0  0  0  0
 26 28  1  0  0  0  0
 28 29  2  0  0  0  0
 29 30  1  0  0  0  0
 30 31  2  0  0  0  0
 31 32  1  0  0  0  0
 32 33  2  0  0  0  0
 13 33  1  0  0  0  0
 28 33  1  0  0  0  0
 14 34  1  0  0  0  0
 34 35  2  0  0  0  0
 34 36  1  0  0  0  0
M  END
> <chemblId>
CHEMBL1204990

> <bioactivity__type>
IC50

> <units>
nM

> <value>
0.69

$$$$

  CDK     11271518522D 0   0.00000     0.00000     0

 66 71  0  0  0  0              1 V2000 
    6.3777   -4.5183    0.0000 C   0  0  0  0  0  0  0  0  0  0  0  0
    6.8477   -3.0938    0.0000 C   0  0  0  0  0  0  0  0  0  0  0  0
    8.3163   -2.7886    0.0000 C   0  0  0  0  0  0  0  0  0  0  0  0
    5.8491   -1.9745    0.0000 C   0  0  0  0  0  0  0  0  0  0  0  0
    6.3191   -0.5501    0.0000 C   0  0  0  0  0  0  0  0  0  0  0  0
    7.8035   -0.7656    0.0000 N   0  0  0  0  0  0  0  0  0  0  0  0
    9.2721   -0.4603    0.0000 C   0  0  0  0  0  0  0  0  0  0  0  0
    9.8277   -1.8536    0.0000 O   0  0  0  0  0  0  0  0  0  0  0  0
   10.5478    0.3288    0.0000 C   0  0  0  0  0  0  0  0  0  0  0  0
   11.4766    1.5066    0.0000 N   0  0  0  0  0  0  0  0  0  0  0  0
   11.9466    2.9311    0.0000 C   0  0  0  0  0  0  0  0  0  0  0  0
   13.4310    2.7156    0.0000 O   0  0  0  0  0  0  0  0  0  0  0  0
   11.9010    4.4304    0.0000 C   0  0  0  0  0  0  0  0  0  0  0  0
   13.3697    4.7356    0.0000 C   0  0  0  0  0  0  0  0  0  0  0  0
   13.8396    6.1601    0.0000 C   0  0  0  0  0  0  0  0  0  0  0  0
   12.8410    7.2793    0.0000 O   0  0  0  0  0  0  0  0  0  0  0  0
   15.3083    6.4653    0.0000 O   0  0  0  0  0  0  0  0  0  0  0  0
   11.3454    5.8237    0.0000 N   0  0  0  0  0  0  0  0  0  0  0  0
   10.3468    6.9429    0.0000 C   0  0  0  0  0  0  0  0  0  0  0  0
   11.2756    8.1208    0.0000 O   0  0  0  0  0  0  0  0  0  0  0  0
    9.0256    7.6531    0.0000 C   0  0  0  0  0  0  0  0  0  0  0  0
    9.4956    9.0776    0.0000 C   0  0  0  0  0  0  0  0  0  0  0  0
   10.9642    9.3828    0.0000 C   0  0  0  0  0  0  0  0  0  0  0  0
   11.9628    8.2636    0.0000 O   0  0  0  0  0  0  0  0  0  0  0  0
   11.4342   10.8073    0.0000 N   0  0  0  0  0  0  0  0  0  0  0  0
   12.9028   11.1125    0.0000 C   0  0  0  0  0  0  0  0  0  0  0  0
   13.3728   12.5370    0.0000 C   0  0  0  0  0  0  0  0  0  0  0  0
   12.3741   13.6562    0.0000 N   0  0  0  0  0  0  0  0  0  0  0  0
   10.9055   13.3510    0.0000 C   0  0  0  0  0  0  0  0  0  0  0  0
   10.4355   11.9265    0.0000 C   0  0  0  0  0  0  0  0  0  0  0  0
   12.8441   15.0807    0.0000 C   0  0  0  0  0  0  0  0  0  0  0  0
   14.3127   15.3859    0.0000 C   0  0  0  0  0  0  0  0  0  0  0  0
   14.7827   16.8104    0.0000 C   0  0  0  0  0  0  0  0  0  0  0  0
   13.7841   17.9296    0.0000 C   0  0  0  0  0  0  0  0  0  0  0  0
   12.3155   17.6244    0.0000 C   0  0  0  0  0  0  0  0  0  0  0  0
   11.8455   16.2000    0.0000 C   0  0  0  0  0  0  0  0  0  0  0  0
    7.5411    7.8686    0.0000 N   0  0  0  0  0  0  0  0  0  0  0  0
    6.0725    7.5634    0.0000 C   0  0  0  0  0  0  0  0  0  0  0  0
    5.5169    8.9567    0.0000 O   0  0  0  0  0  0  0  0  0  0  0  0
    4.7969    6.7743    0.0000 C   0  0  0  0  0  0  0  0  0  0  0  0
    3.7982    7.8935    0.0000 C   0  0  0  0  0  0  0  0  0  0  0  0
    2.3296    7.5883    0.0000 C   0  0  0  0  0  0  0  0  0  0  0  0
    1.8596    6.1639    0.0000 O   0  0  0  0  0  0  0  0  0  0  0  0
    1.3310    8.7076    0.0000 O   0  0  0  0  0  0  0  0  0  0  0  0
    3.8680    5.5965    0.0000 N   0  0  0  0  0  0  0  0  0  0  0  0
    3.3980    4.1720    0.0000 C   0  0  0  0  0  0  0  0  0  0  0  0
    1.9136    4.3875    0.0000 O   0  0  0  0  0  0  0  0  0  0  0  0
    3.4436    2.6727    0.0000 C   0  0  0  0  0  0  0  0  0  0  0  0
    1.9750    2.3675    0.0000 C   0  0  0  0  0  0  0  0  0  0  0  0
    1.5050    0.9430    0.0000 C   0  0  0  0  0  0  0  0  0  0  0  0
    2.3810   -0.2740    0.0000 C   0  0  0  0  0  0  0  0  0  0  0  0
    1.4950   -1.4840    0.0000 N   0  0  0  0  0  0  0  0  0  0  0  0
    0.0700   -1.0140    0.0000 C   0  0  0  0  0  0  0  0  0  0  0  0
   -1.2320   -1.7590    0.0000 C   0  0  0  0  0  0  0  0  0  0  0  0
   -2.5280   -1.0030    0.0000 C   0  0  0  0  0  0  0  0  0  0  0  0
   -2.5220    0.4970    0.0000 C   0  0  0  0  0  0  0  0  0  0  0  0
   -1.2190    1.2410    0.0000 C   0  0  0  0  0  0  0  0  0  0  0  0
    0.0760    0.4860    0.0000 C   0  0  0  0  0  0  0  0  0  0  0  0
    3.9992    1.2794    0.0000 N   0  0  0  0  0  0  0  0  0  0  0  0
    4.9978    0.1601    0.0000 C   0  0  0  0  0  0  0  0  0  0  0  0
    4.0690   -1.0177    0.0000 O   0  0  0  0  0  0  0  0  0  0  0  0
   11.5464   -0.7905    0.0000 C   0  0  0  0  0  0  0  0  0  0  0  0
   11.2279   -2.2563    0.0000 C   0  0  0  0  0  0  0  0  0  0  0  0
   12.5235   -3.0122    0.0000 C   0  0  0  0  0  0  0  0  0  0  0  0
   13.6428   -2.0135    0.0000 C   0  0  0  0  0  0  0  0  0  0  0  0
   13.0389   -0.6404    0.0000 S   0  0  0  0  0  0  0  0  0  0  0  0
  1  2  1  0  0  0  0
  2  3  1  0  0  0  0
  2  4  1  0  0  0  0
  5  4  1  1  0  0  0
  5  6  1  0  0  0  0
  6  7  1  0  0  0  0
  7  8  2  0  0  0  0
  7  9  1  0  0  0  0
  9 10  1  0  0  0  0
 10 11  1  0  0  0  0
 11 12  2  0  0  0  0
 11 13  1  0  0  0  0
 13 14  1  1  0  0  0
 14 15  1  0  0  0  0
 15 16  2  0  0  0  0
 15 17  1  0  0  0  0
 13 18  1  0  0  0  0
 18 19  1  0  0  0  0
 19 20  2  0  0  0  0
 19 21  1  0  0  0  0
 21 22  1  1  0  0  0
 22 23  1  0  0  0  0
 23 24  2  0  0  0  0
 23 25  1  0  0  0  0
 25 26  1  0  0  0  0
 26 27  1  0  0  0  0
 27 28  1  0  0  0  0
 28 29  1  0  0  0  0
 29 30  1  0  0  0  0
 25 30  1  0  0  0  0
 28 31  1  0  0  0  0
 31 32  2  0  0  0  0
 32 33  1  0  0  0  0
 33 34  2  0  0  0  0
 34 35  1  0  0  0  0
 35 36  2  0  0  0  0
 31 36  1  0  0  0  0
 21 37  1  0  0  0  0
 37 38  1  0  0  0  0
 38 39  2  0  0  0  0
 38 40  1  0  0  0  0
 40 41  1  6  0  0  0
 41 42  1  0  0  0  0
 42 43  2  0  0  0  0
 42 44  1  0  0  0  0
 40 45  1  0  0  0  0
 45 46  1  0  0  0  0
 46 47  2  0  0  0  0
 46 48  1  0  0  0  0
 48 49  1  6  0  0  0
 49 50  1  0  0  0  0
 50 51  2  0  0  0  0
 51 52  1  0  0  0  0
 52 53  1  0  0  0  0
 53 54  2  0  0  0  0
 54 55  1  0  0  0  0
 55 56  2  0  0  0  0
 56 57  1  0  0  0  0
 57 58  2  0  0  0  0
 50 58  1  0  0  0  0
 53 58  1  0  0  0  0
 48 59  1  0  0  0  0
 59 60  1  0  0  0  0
  5 60  1  0  0  0  0
 60 61  2  0  0  0  0
  9 62  1  6  0  0  0
 62 63  2  0  0  0  0
 63 64  1  0  0  0  0
 64 65  2  0  0  0  0
 65 66  1  0  0  0  0
 62 66  1  0  0  0  0
M  END
> <chemblId>
CHEMBL1205177

> <bioactivity__type>
IC50

> <units>
nM

> <value>
0.24

$$$$
 stripped
BRStripMol11271518522D 0   0.00000     0.00000     0
This file has been stripped
 39 43  0  0  0  0              1 V2000 
    8.8057    8.8105    0.0000 C   0  0  0  0  0  0  0  0  0  0  0  0
    7.3139    8.6540    0.0000 O   0  0  0  0  0  0  0  0  0  0  0  0
    6.7036    7.2838    0.0000 C   0  0  0  0  0  0  0  0  0  0  0  0
    5.2118    7.1272    0.0000 C   0  0  0  0  0  0  0  0  0  0  0  0
    4.6014    5.7570    0.0000 C   0  0  0  0  0  0  0  0  0  0  0  0
    5.4829    4.5433    0.0000 C   0  0  0  0  0  0  0  0  0  0  0  0
    6.9747    4.6999    0.0000 C   0  0  0  0  0  0  0  0  0  0  0  0
    7.5850    6.0701    0.0000 C   0  0  0  0  0  0  0  0  0  0  0  0
    4.8725    3.1731    0.0000 C   0  0  0  0  0  0  0  0  0  0  0  0
    3.4052    2.8615    0.0000 C   0  0  0  0  0  0  0  0  0  0  0  0
    3.2482    1.3698    0.0000 C   0  0  0  0  0  0  0  0  0  0  0  0
    4.6184    0.7594    0.0000 C   0  0  0  0  0  0  0  0  0  0  0  0
    5.6223    1.8740    0.0000 N   0  0  0  0  0  0  0  0  0  0  0  0
    7.1140    1.7169    0.0000 C   0  0  0  0  0  0  0  0  0  0  0  0
    7.7239    0.3465    0.0000 C   0  0  0  0  0  0  0  0  0  0  0  0
    6.8420   -0.8669    0.0000 O   0  0  0  0  0  0  0  0  0  0  0  0
    9.2156    0.1894    0.0000 N   0  0  0  0  0  0  0  0  0  0  0  0
    9.8255   -1.1810    0.0000 C   0  0  0  0  0  0  0  0  0  0  0  0
   11.3173   -1.3381    0.0000 C   0  0  0  0  0  0  0  0  0  0  0  0
   11.9271   -2.7085    0.0000 C   0  0  0  0  0  0  0  0  0  0  0  0
   12.1992   -0.1247    0.0000 C   0  0  0  0  0  0  0  0  0  0  0  0
    8.9436   -2.3944    0.0000 C   0  0  0  0  0  0  0  0  0  0  0  0
    7.4519   -2.2373    0.0000 C   0  0  0  0  0  0  0  0  0  0  0  0
    6.5700   -3.4507    0.0000 C   0  0  0  0  0  0  0  0  0  0  0  0
    7.1798   -4.8211    0.0000 C   0  0  0  0  0  0  0  0  0  0  0  0
    8.6716   -4.9782    0.0000 C   0  0  0  0  0  0  0  0  0  0  0  0
    9.5535   -3.7648    0.0000 C   0  0  0  0  0  0  0  0  0  0  0  0
    1.9490    0.6200    0.0000 C   0  0  0  0  0  0  0  0  0  0  0  0
    1.9490   -0.9010    0.0000 C   0  0  0  0  0  0  0  0  0  0  0  0
    0.6320   -1.6620    0.0000 C   0  0  0  0  0  0  0  0  0  0  0  0
   -0.6550   -0.9010    0.0000 C   0  0  0  0  0  0  0  0  0  0  0  0
   -2.0600   -1.3400    0.0000 O   0  0  0  0  0  0  0  0  0  0  0  0
   -2.9390   -0.2280    0.0000 C   0  0  0  0  0  0  0  0  0  0  0  0
   -2.0900    1.0590    0.0000 O   0  0  0  0  0  0  0  0  0  0  0  0
   -0.6550    0.6200    0.0000 C   0  0  0  0  0  0  0  0  0  0  0  0
    0.6320    1.3810    0.0000 C   0  0  0  0  0  0  0  0  0  0  0  0
    2.2907    3.8654    0.0000 C   0  0  0  0  0  0  0  0  0  0  0  0
    0.8640    3.4021    0.0000 O   0  0  0  0  0  0  0  0  0  0  0  0
    2.6028    5.3326    0.0000 O   0  0  0  0  0  0  0  0  0  0  0  0
  1  2  1  0  0  0  0
  2  3  1  0  0  0  0
  3  4  2  0  0  0  0
  4  5  1  0  0  0  0
  5  6  2  0  0  0  0
  6  7  1  0  0  0  0
  7  8  2  0  0  0  0
  3  8  1  0  0  0  0
  9  6  1  6  0  0  0
  9 10  1  0  0  0  0
 10 11  1  0  0  0  0
 11 12  1  0  0  0  0
 12 13  1  0  0  0  0
  9 13  1  0  0  0  0
 13 14  1  0  0  0  0
 14 15  1  0  0  0  0
 15 16  2  0  0  0  0
 15 17  1  0  0  0  0
 17 18  1  0  0  0  0
 18 19  1  0  0  0  0
 19 20  1  0  0  0  0
 19 21  1  0  0  0  0
 18 22  1  0  0  0  0
 22 23  2  0  0  0  0
 23 24  1  0  0  0  0
 24 25  2  0  0  0  0
 25 26  1  0  0  0  0
 26 27  2  0  0  0  0
 22 27  1  0  0  0  0
 11 28  1  6  0  0  0
 28 29  2  0  0  0  0
 29 30  1  0  0  0  0
 30 31  2  0  0  0  0
 31 32  1  0  0  0  0
 32 33  1  0  0  0  0
 33 34  1  0  0  0  0
 34 35  1  0  0  0  0
 31 35  1  0  0  0  0
 35 36  2  0  0  0  0
 28 36  1  0  0  0  0
 10 37  1  1  0  0  0
 37 38  2  0  0  0  0
 37 39  1  0  0  0  0
M  END
> <chemblId>
CHEMBL121647

> <bioactivity__type>
IC50

> <units>
nM

> <value>
0.7

$$$$
 stripped
BRStripMol11271518522D 0   0.00000     0.00000     0
This file has been stripped
 37 41  0  0  0  0              1 V2000 
    8.8057    8.8105    0.0000 C   0  0  0  0  0  0  0  0  0  0  0  0
    7.3139    8.6540    0.0000 O   0  0  0  0  0  0  0  0  0  0  0  0
    6.7036    7.2838    0.0000 C   0  0  0  0  0  0  0  0  0  0  0  0
    5.2118    7.1272    0.0000 C   0  0  0  0  0  0  0  0  0  0  0  0
    4.6014    5.7570    0.0000 C   0  0  0  0  0  0  0  0  0  0  0  0
    5.4829    4.5433    0.0000 C   0  0  0  0  0  0  0  0  0  0  0  0
    6.9747    4.6999    0.0000 C   0  0  0  0  0  0  0  0  0  0  0  0
    7.5850    6.0701    0.0000 C   0  0  0  0  0  0  0  0  0  0  0  0
    4.8725    3.1731    0.0000 C   0  0  0  0  0  0  0  0  0  0  0  0
    3.4052    2.8615    0.0000 C   0  0  0  0  0  0  0  0  0  0  0  0
    3.2482    1.3698    0.0000 C   0  0  0  0  0  0  0  0  0  0  0  0
    4.6184    0.7594    0.0000 C   0  0  0  0  0  0  0  0  0  0  0  0
    5.6223    1.8740    0.0000 N   0  0  0  0  0  0  0  0  0  0  0  0
    7.1140    1.7169    0.0000 C   0  0  0  0  0  0  0  0  0  0  0  0
    7.7239    0.3465    0.0000 C   0  0  0  0  0  0  0  0  0  0  0  0
    6.8420   -0.8669    0.0000 O   0  0  0  0  0  0  0  0  0  0  0  0
    9.2156    0.1894    0.0000 N   0  0  0  0  0  0  0  0  0  0  0  0
    9.8255   -1.1810    0.0000 C   0  0  0  0  0  0  0  0  0  0  0  0
   11.3173   -1.3381    0.0000 C   0  0  0  0  0  0  0  0  0  0  0  0
    8.9436   -2.3944    0.0000 C   0  0  0  0  0  0  0  0  0  0  0  0
    7.4519   -2.2373    0.0000 C   0  0  0  0  0  0  0  0  0  0  0  0
    6.5700   -3.4507    0.0000 C   0  0  0  0  0  0  0  0  0  0  0  0
    7.1798   -4.8211    0.0000 C   0  0  0  0  0  0  0  0  0  0  0  0
    8.6716   -4.9782    0.0000 C   0  0  0  0  0  0  0  0  0  0  0  0
    9.5535   -3.7648    0.0000 C   0  0  0  0  0  0  0  0  0  0  0  0
    1.9490    0.6200    0.0000 C   0  0  0  0  0  0  0  0  0  0  0  0
    1.9490   -0.9010    0.0000 C   0  0  0  0  0  0  0  0  0  0  0  0
    0.6320   -1.6620    0.0000 C   0  0  0  0  0  0  0  0  0  0  0  0
   -0.6550   -0.9010    0.0000 C   0  0  0  0  0  0  0  0  0  0  0  0
   -2.0600   -1.3400    0.0000 O   0  0  0  0  0  0  0  0  0  0  0  0
   -2.9390   -0.2280    0.0000 C   0  0  0  0  0  0  0  0  0  0  0  0
   -2.0900    1.0590    0.0000 O   0  0  0  0  0  0  0  0  0  0  0  0
   -0.6550    0.6200    0.0000 C   0  0  0  0  0  0  0  0  0  0  0  0
    0.6320    1.3810    0.0000 C   0  0  0  0  0  0  0  0  0  0  0  0
    2.2907    3.8654    0.0000 C   0  0  0  0  0  0  0  0  0  0  0  0
    0.8640    3.4021    0.0000 O   0  0  0  0  0  0  0  0  0  0  0  0
    2.6028    5.3326    0.0000 O   0  0  0  0  0  0  0  0  0  0  0  0
  1  2  1  0  0  0  0
  2  3  1  0  0  0  0
  3  4  2  0  0  0  0
  4  5  1  0  0  0  0
  5  6  2  0  0  0  0
  6  7  1  0  0  0  0
  7  8  2  0  0  0  0
  3  8  1  0  0  0  0
  9  6  1  6  0  0  0
  9 10  1  0  0  0  0
 10 11  1  0  0  0  0
 11 12  1  0  0  0  0
 12 13  1  0  0  0  0
  9 13  1  0  0  0  0
 13 14  1  0  0  0  0
 14 15  1  0  0  0  0
 15 16  2  0  0  0  0
 15 17  1  0  0  0  0
 17 18  1  0  0  0  0
 18 19  1  0  0  0  0
 18 20  1  0  0  0  0
 20 21  2  0  0  0  0
 21 22  1  0  0  0  0
 22 23  2  0  0  0  0
 23 24  1  0  0  0  0
 24 25  2  0  0  0  0
 20 25  1  0  0  0  0
 11 26  1  6  0  0  0
 26 27  2  0  0  0  0
 27 28  1  0  0  0  0
 28 29  2  0  0  0  0
 29 30  1  0  0  0  0
 30 31  1  0  0  0  0
 31 32  1  0  0  0  0
 32 33  1  0  0  0  0
 29 33  1  0  0  0  0
 33 34  2  0  0  0  0
 26 34  1  0  0  0  0
 10 35  1  1  0  0  0
 35 36  2  0  0  0  0
 35 37  1  0  0  0  0
M  END
> <chemblId>
CHEMBL121761

> <bioactivity__type>
IC50

> <units>
nM

> <value>
5.5

$$$$

  CDK     11271518522D 0   0.00000     0.00000     0

 37 41  0  0  0  0              1 V2000 
    8.8057    8.8105    0.0000 C   0  0  0  0  0  0  0  0  0  0  0  0
    7.3139    8.6540    0.0000 O   0  0  0  0  0  0  0  0  0  0  0  0
    6.7036    7.2838    0.0000 C   0  0  0  0  0  0  0  0  0  0  0  0
    5.2118    7.1272    0.0000 C   0  0  0  0  0  0  0  0  0  0  0  0
    4.6014    5.7570    0.0000 C   0  0  0  0  0  0  0  0  0  0  0  0
    5.4829    4.5433    0.0000 C   0  0  0  0  0  0  0  0  0  0  0  0
    6.9747    4.6999    0.0000 C   0  0  0  0  0  0  0  0  0  0  0  0
    7.5850    6.0701    0.0000 C   0  0  0  0  0  0  0  0  0  0  0  0
    4.8725    3.1731    0.0000 C   0  0  0  0  0  0  0  0  0  0  0  0
    3.4052    2.8615    0.0000 C   0  0  0  0  0  0  0  0  0  0  0  0
    3.2482    1.3698    0.0000 C   0  0  0  0  0  0  0  0  0  0  0  0
    4.6184    0.7594    0.0000 C   0  0  0  0  0  0  0  0  0  0  0  0
    5.6223    1.8740    0.0000 N   0  0  0  0  0  0  0  0  0  0  0  0
    7.1140    1.7169    0.0000 C   0  0  0  0  0  0  0  0  0  0  0  0
    7.7239    0.3465    0.0000 C   0  0  0  0  0  0  0  0  0  0  0  0
    6.8420   -0.8669    0.0000 O   0  0  0  0  0  0  0  0  0  0  0  0
    9.2156    0.1894    0.0000 N   0  0  0  0  0  0  0  0  0  0  0  0
    9.8255   -1.1810    0.0000 C   0  0  0  0  0  0  0  0  0  0  0  0
    8.9436   -2.3944    0.0000 C   0  0  0  0  0  0  0  0  0  0  0  0
    9.5535   -3.7648    0.0000 C   0  0  0  0  0  0  0  0  0  0  0  0
    8.6716   -4.9782    0.0000 C   0  0  0  0  0  0  0  0  0  0  0  0
   11.0452   -3.9219    0.0000 C   0  0  0  0  0  0  0  0  0  0  0  0
   11.9271   -2.7085    0.0000 C   0  0  0  0  0  0  0  0  0  0  0  0
   11.3173   -1.3381    0.0000 C   0  0  0  0  0  0  0  0  0  0  0  0
   12.1992   -0.1247    0.0000 C   0  0  0  0  0  0  0  0  0  0  0  0
    1.9490    0.6200    0.0000 C   0  0  0  0  0  0  0  0  0  0  0  0
    1.9490   -0.9010    0.0000 C   0  0  0  0  0  0  0  0  0  0  0  0
    0.6320   -1.6620    0.0000 C   0  0  0  0  0  0  0  0  0  0  0  0
   -0.6550   -0.9010    0.0000 C   0  0  0  0  0  0  0  0  0  0  0  0
   -2.0600   -1.3400    0.0000 O   0  0  0  0  0  0  0  0  0  0  0  0
   -2.9390   -0.2280    0.0000 C   0  0  0  0  0  0  0  0  0  0  0  0
   -2.0900    1.0590    0.0000 O   0  0  0  0  0  0  0  0  0  0  0  0
   -0.6550    0.6200    0.0000 C   0  0  0  0  0  0  0  0  0  0  0  0
    0.6320    1.3810    0.0000 C   0  0  0  0  0  0  0  0  0  0  0  0
    2.2907    3.8654    0.0000 C   0  0  0  0  0  0  0  0  0  0  0  0
    2.6028    5.3326    0.0000 O   0  0  0  0  0  0  0  0  0  0  0  0
    0.8640    3.4021    0.0000 O   0  0  0  0  0  0  0  0  0  0  0  0
  1  2  1  0  0  0  0
  2  3  1  0  0  0  0
  3  4  2  0  0  0  0
  4  5  1  0  0  0  0
  5  6  2  0  0  0  0
  6  7  1  0  0  0  0
  7  8  2  0  0  0  0
  3  8  1  0  0  0  0
  9  6  1  6  0  0  0
  9 10  1  0  0  0  0
 10 11  1  0  0  0  0
 11 12  1  0  0  0  0
 12 13  1  0  0  0  0
  9 13  1  0  0  0  0
 13 14  1  0  0  0  0
 14 15  1  0  0  0  0
 15 16  2  0  0  0  0
 15 17  1  0  0  0  0
 17 18  1  0  0  0  0
 18 19  2  0  0  0  0
 19 20  1  0  0  0  0
 20 21  1  0  0  0  0
 20 22  2  0  0  0  0
 22 23  1  0  0  0  0
 23 24  2  0  0  0  0
 18 24  1  0  0  0  0
 24 25  1  0  0  0  0
 11 26  1  6  0  0  0
 26 27  2  0  0  0  0
 27 28  1  0  0  0  0
 28 29  2  0  0  0  0
 29 30  1  0  0  0  0
 30 31  1  0  0  0  0
 31 32  1  0  0  0  0
 32 33  1  0  0  0  0
 29 33  1  0  0  0  0
 33 34  2  0  0  0  0
 26 34  1  0  0  0  0
 10 35  1  1  0  0  0
 35 36  2  0  0  0  0
 35 37  1  0  0  0  0
M  END
> <chemblId>
CHEMBL122111

> <bioactivity__type>
IC50

> <units>
nM

> <value>
33.0

$$$$
 stripped
BRStripMol11271518522D 0   0.00000     0.00000     0
This file has been stripped
 43 48  0  0  0  0              1 V2000 
    8.8057    8.8105    0.0000 C   0  0  0  0  0  0  0  0  0  0  0  0
    7.3139    8.6540    0.0000 O   0  0  0  0  0  0  0  0  0  0  0  0
    6.7036    7.2838    0.0000 C   0  0  0  0  0  0  0  0  0  0  0  0
    5.2118    7.1272    0.0000 C   0  0  0  0  0  0  0  0  0  0  0  0
    4.6014    5.7570    0.0000 C   0  0  0  0  0  0  0  0  0  0  0  0
    5.4829    4.5433    0.0000 C   0  0  0  0  0  0  0  0  0  0  0  0
    6.9747    4.6999    0.0000 C   0  0  0  0  0  0  0  0  0  0  0  0
    7.5850    6.0701    0.0000 C   0  0  0  0  0  0  0  0  0  0  0  0
    4.8725    3.1731    0.0000 C   0  0  0  0  0  0  0  0  0  0  0  0
    3.4052    2.8615    0.0000 C   0  0  0  0  0  0  0  0  0  0  0  0
    3.2482    1.3698    0.0000 C   0  0  0  0  0  0  0  0  0  0  0  0
    4.6184    0.7594    0.0000 C   0  0  0  0  0  0  0  0  0  0  0  0
    5.6223    1.8740    0.0000 N   0  0  0  0  0  0  0  0  0  0  0  0
    7.1140    1.7169    0.0000 C   0  0  0  0  0  0  0  0  0  0  0  0
    7.7239    0.3465    0.0000 C   0  0  0  0  0  0  0  0  0  0  0  0
    6.8420   -0.8669    0.0000 O   0  0  0  0  0  0  0  0  0  0  0  0
    9.2156    0.1894    0.0000 N   0  0  0  0  0  0  0  0  0  0  0  0
    9.8255   -1.1810    0.0000 C   0  0  0  0  0  0  0  0  0  0  0  0
   11.3173   -1.3381    0.0000 C   0  0  0  0  0  0  0  0  0  0  0  0
   11.9271   -2.7085    0.0000 C   0  0  0  0  0  0  0  0  0  0  0  0
   11.0452   -3.9219    0.0000 C   0  0  0  0  0  0  0  0  0  0  0  0
   11.6551   -5.2923    0.0000 C   0  0  0  0  0  0  0  0  0  0  0  0
   13.1468   -5.4494    0.0000 C   0  0  0  0  0  0  0  0  0  0  0  0
   14.0287   -4.2360    0.0000 C   0  0  0  0  0  0  0  0  0  0  0  0
   13.4189   -2.8656    0.0000 C   0  0  0  0  0  0  0  0  0  0  0  0
    8.9436   -2.3944    0.0000 C   0  0  0  0  0  0  0  0  0  0  0  0
    7.4519   -2.2373    0.0000 C   0  0  0  0  0  0  0  0  0  0  0  0
    6.5700   -3.4507    0.0000 C   0  0  0  0  0  0  0  0  0  0  0  0
    7.1798   -4.8211    0.0000 C   0  0  0  0  0  0  0  0  0  0  0  0
    8.6716   -4.9782    0.0000 C   0  0  0  0  0  0  0  0  0  0  0  0
    9.5535   -3.7648    0.0000 C   0  0  0  0  0  0  0  0  0  0  0  0
    1.9490    0.6200    0.0000 C   0  0  0  0  0  0  0  0  0  0  0  0
    1.9490   -0.9010    0.0000 C   0  0  0  0  0  0  0  0  0  0  0  0
    0.6320   -1.6620    0.0000 C   0  0  0  0  0  0  0  0  0  0  0  0
   -0.6550   -0.9010    0.0000 C   0  0  0  0  0  0  0  0  0  0  0  0
   -2.0600   -1.3400    0.0000 O   0  0  0  0  0  0  0  0  0  0  0  0
   -2.9390   -0.2280    0.0000 C   0  0  0  0  0  0  0  0  0  0  0  0
   -2.0900    1.0590    0.0000 O   0  0  0  0  0  0  0  0  0  0  0  0
   -0.6550    0.6200    0.0000 C   0  0  0  0  0  0  0  0  0  0  0  0
    0.6320    1.3810    0.0000 C   0  0  0  0  0  0  0  0  0  0  0  0
    2.2907    3.8654    0.0000 C   0  0  0  0  0  0  0  0  0  0  0  0
    0.8640    3.4021    0.0000 O   0  0  0  0  0  0  0  0  0  0  0  0
    2.6028    5.3326    0.0000 O   0  0  0  0  0  0  0  0  0  0  0  0
  1  2  1  0  0  0  0
  2  3  1  0  0  0  0
  3  4  2  0  0  0  0
  4  5  1  0  0  0  0
  5  6  2  0  0  0  0
  6  7  1  0  0  0  0
  7  8  2  0  0  0  0
  3  8  1  0  0  0  0
  9  6  1  6  0  0  0
  9 10  1  0  0  0  0
 10 11  1  0  0  0  0
 11 12  1  0  0  0  0
 12 13  1  0  0  0  0
  9 13  1  0  0  0  0
 13 14  1  0  0  0  0
 14 15  1  0  0  0  0
 15 16  2  0  0  0  0
 15 17  1  0  0  0  0
 17 18  1  0  0  0  0
 18 19  1  0  0  0  0
 19 20  1  0  0  0  0
 20 21  2  0  0  0  0
 21 22  1  0  0  0  0
 22 23  2  0  0  0  0
 23 24  1  0  0  0  0
 24 25  2  0  0  0  0
 20 25  1  0  0  0  0
 18 26  1  0  0  0  0
 26 27  2  0  0  0  0
 27 28  1  0  0  0  0
 28 29  2  0  0  0  0
 29 30  1  0  0  0  0
 30 31  2  0  0  0  0
 26 31  1  0  0  0  0
 11 32  1  6  0  0  0
 32 33  2  0  0  0  0
 33 34  1  0  0  0  0
 34 35  2  0  0  0  0
 35 36  1  0  0  0  0
 36 37  1  0  0  0  0
 37 38  1  0  0  0  0
 38 39  1  0  0  0  0
 35 39  1  0  0  0  0
 39 40  2  0  0  0  0
 32 40  1  0  0  0  0
 10 41  1  1  0  0  0
 41 42  2  0  0  0  0
 41 43  1  0  0  0  0
M  END
> <chemblId>
CHEMBL122614

> <bioactivity__type>
IC50

> <units>
nM

> <value>
3.9

$$$$

  CDK     11271518522D 0   0.00000     0.00000     0

 39 43  0  0  0  0              1 V2000 
    8.8057    8.8105    0.0000 C   0  0  0  0  0  0  0  0  0  0  0  0
    7.3139    8.6540    0.0000 O   0  0  0  0  0  0  0  0  0  0  0  0
    6.7036    7.2838    0.0000 C   0  0  0  0  0  0  0  0  0  0  0  0
    5.2118    7.1272    0.0000 C   0  0  0  0  0  0  0  0  0  0  0  0
    4.6014    5.7570    0.0000 C   0  0  0  0  0  0  0  0  0  0  0  0
    5.4829    4.5433    0.0000 C   0  0  0  0  0  0  0  0  0  0  0  0
    6.9747    4.6999    0.0000 C   0  0  0  0  0  0  0  0  0  0  0  0
    7.5850    6.0701    0.0000 C   0  0  0  0  0  0  0  0  0  0  0  0
    4.8725    3.1731    0.0000 C   0  0  0  0  0  0  0  0  0  0  0  0
    3.4052    2.8615    0.0000 C   0  0  0  0  0  0  0  0  0  0  0  0
    3.2482    1.3698    0.0000 C   0  0  0  0  0  0  0  0  0  0  0  0
    4.6184    0.7594    0.0000 C   0  0  0  0  0  0  0  0  0  0  0  0
    5.6223    1.8740    0.0000 N   0  0  0  0  0  0  0  0  0  0  0  0
    7.1140    1.7169    0.0000 C   0  0  0  0  0  0  0  0  0  0  0  0
    7.7239    0.3465    0.0000 C   0  0  0  0  0  0  0  0  0  0  0  0
    6.8420   -0.8669    0.0000 O   0  0  0  0  0  0  0  0  0  0  0  0
    9.2156    0.1894    0.0000 N   0  0  0  0  0  0  0  0  0  0  0  0
    9.8255   -1.1810    0.0000 C   0  0  0  0  0  0  0  0  0  0  0  0
    8.9436   -2.3944    0.0000 C   0  0  0  0  0  0  0  0  0  0  0  0
    7.4519   -2.2373    0.0000 O   0  0  0  0  0  0  0  0  0  0  0  0
    6.5700   -3.4507    0.0000 C   0  0  0  0  0  0  0  0  0  0  0  0
    9.5535   -3.7648    0.0000 C   0  0  0  0  0  0  0  0  0  0  0  0
   11.0452   -3.9219    0.0000 C   0  0  0  0  0  0  0  0  0  0  0  0
   11.9271   -2.7085    0.0000 C   0  0  0  0  0  0  0  0  0  0  0  0
   11.3173   -1.3381    0.0000 C   0  0  0  0  0  0  0  0  0  0  0  0
   12.1992   -0.1247    0.0000 O   0  0  0  0  0  0  0  0  0  0  0  0
   13.6909   -0.2818    0.0000 C   0  0  0  0  0  0  0  0  0  0  0  0
    1.9490    0.6200    0.0000 C   0  0  0  0  0  0  0  0  0  0  0  0
    1.9490   -0.9010    0.0000 C   0  0  0  0  0  0  0  0  0  0  0  0
    0.6320   -1.6620    0.0000 C   0  0  0  0  0  0  0  0  0  0  0  0
   -0.6550   -0.9010    0.0000 C   0  0  0  0  0  0  0  0  0  0  0  0
   -2.0600   -1.3400    0.0000 O   0  0  0  0  0  0  0  0  0  0  0  0
   -2.9390   -0.2280    0.0000 C   0  0  0  0  0  0  0  0  0  0  0  0
   -2.0900    1.0590    0.0000 O   0  0  0  0  0  0  0  0  0  0  0  0
   -0.6550    0.6200    0.0000 C   0  0  0  0  0  0  0  0  0  0  0  0
    0.6320    1.3810    0.0000 C   0  0  0  0  0  0  0  0  0  0  0  0
    2.2907    3.8654    0.0000 C   0  0  0  0  0  0  0  0  0  0  0  0
    2.6028    5.3326    0.0000 O   0  0  0  0  0  0  0  0  0  0  0  0
    0.8640    3.4021    0.0000 O   0  0  0  0  0  0  0  0  0  0  0  0
  1  2  1  0  0  0  0
  2  3  1  0  0  0  0
  3  4  2  0  0  0  0
  4  5  1  0  0  0  0
  5  6  2  0  0  0  0
  6  7  1  0  0  0  0
  7  8  2  0  0  0  0
  3  8  1  0  0  0  0
  9  6  1  6  0  0  0
  9 10  1  0  0  0  0
 10 11  1  0  0  0  0
 11 12  1  0  0  0  0
 12 13  1  0  0  0  0
  9 13  1  0  0  0  0
 13 14  1  0  0  0  0
 14 15  1  0  0  0  0
 15 16  2  0  0  0  0
 15 17  1  0  0  0  0
 17 18  1  0  0  0  0
 18 19  2  0  0  0  0
 19 20  1  0  0  0  0
 20 21  1  0  0  0  0
 19 22  1  0  0  0  0
 22 23  2  0  0  0  0
 23 24  1  0  0  0  0
 24 25  2  0  0  0  0
 18 25  1  0  0  0  0
 25 26  1  0  0  0  0
 26 27  1  0  0  0  0
 11 28  1  6  0  0  0
 28 29  2  0  0  0  0
 29 30  1  0  0  0  0
 30 31  2  0  0  0  0
 31 32  1  0  0  0  0
 32 33  1  0  0  0  0
 33 34  1  0  0  0  0
 34 35  1  0  0  0  0
 31 35  1  0  0  0  0
 35 36  2  0  0  0  0
 28 36  1  0  0  0  0
 10 37  1  1  0  0  0
 37 38  2  0  0  0  0
 37 39  1  0  0  0  0
M  END
> <chemblId>
CHEMBL122832

> <bioactivity__type>
IC50

> <units>
nM

> <value>
16.0

$$$$
 stripped
BRStripMol11271518522D 0   0.00000     0.00000     0
This file has been stripped
 41 45  0  0  0  0              1 V2000 
    8.8057    8.8105    0.0000 C   0  0  0  0  0  0  0  0  0  0  0  0
    7.3139    8.6540    0.0000 O   0  0  0  0  0  0  0  0  0  0  0  0
    6.7036    7.2838    0.0000 C   0  0  0  0  0  0  0  0  0  0  0  0
    5.2118    7.1272    0.0000 C   0  0  0  0  0  0  0  0  0  0  0  0
    4.6014    5.7570    0.0000 C   0  0  0  0  0  0  0  0  0  0  0  0
    5.4829    4.5433    0.0000 C   0  0  0  0  0  0  0  0  0  0  0  0
    6.9747    4.6999    0.0000 C   0  0  0  0  0  0  0  0  0  0  0  0
    7.5850    6.0701    0.0000 C   0  0  0  0  0  0  0  0  0  0  0  0
    4.8725    3.1731    0.0000 C   0  0  0  0  0  0  0  0  0  0  0  0
    3.4052    2.8615    0.0000 C   0  0  0  0  0  0  0  0  0  0  0  0
    3.2482    1.3698    0.0000 C   0  0  0  0  0  0  0  0  0  0  0  0
    4.6184    0.7594    0.0000 C   0  0  0  0  0  0  0  0  0  0  0  0
    5.6223    1.8740    0.0000 N   0  0  0  0  0  0  0  0  0  0  0  0
    7.1140    1.7169    0.0000 C   0  0  0  0  0  0  0  0  0  0  0  0
    7.7239    0.3465    0.0000 C   0  0  0  0  0  0  0  0  0  0  0  0
    6.8420   -0.8669    0.0000 O   0  0  0  0  0  0  0  0  0  0  0  0
    9.2156    0.1894    0.0000 N   0  0  0  0  0  0  0  0  0  0  0  0
    9.8255   -1.1810    0.0000 C   0  0  0  0  0  0  0  0  0  0  0  0
   11.3173   -1.3381    0.0000 C   0  0  0  0  0  0  0  0  0  0  0  0
   11.9271   -2.7085    0.0000 C   0  0  0  0  0  0  0  0  0  0  0  0
   13.4189   -2.8656    0.0000 C   0  0  0  0  0  0  0  0  0  0  0  0
   10.4716   -3.0711    0.0000 C   0  0  0  0  0  0  0  0  0  0  0  0
   12.0315   -4.2049    0.0000 C   0  0  0  0  0  0  0  0  0  0  0  0
    8.9436   -2.3944    0.0000 C   0  0  0  0  0  0  0  0  0  0  0  0
    7.4519   -2.2373    0.0000 C   0  0  0  0  0  0  0  0  0  0  0  0
    6.5700   -3.4507    0.0000 C   0  0  0  0  0  0  0  0  0  0  0  0
    7.1798   -4.8211    0.0000 C   0  0  0  0  0  0  0  0  0  0  0  0
    8.6716   -4.9782    0.0000 C   0  0  0  0  0  0  0  0  0  0  0  0
    9.5535   -3.7648    0.0000 C   0  0  0  0  0  0  0  0  0  0  0  0
    1.9490    0.6200    0.0000 C   0  0  0  0  0  0  0  0  0  0  0  0
    1.9490   -0.9010    0.0000 C   0  0  0  0  0  0  0  0  0  0  0  0
    0.6320   -1.6620    0.0000 C   0  0  0  0  0  0  0  0  0  0  0  0
   -0.6550   -0.9010    0.0000 C   0  0  0  0  0  0  0  0  0  0  0  0
   -2.0600   -1.3400    0.0000 O   0  0  0  0  0  0  0  0  0  0  0  0
   -2.9390   -0.2280    0.0000 C   0  0  0  0  0  0  0  0  0  0  0  0
   -2.0900    1.0590    0.0000 O   0  0  0  0  0  0  0  0  0  0  0  0
   -0.6550    0.6200    0.0000 C   0  0  0  0  0  0  0  0  0  0  0  0
    0.6320    1.3810    0.0000 C   0  0  0  0  0  0  0  0  0  0  0  0
    2.2907    3.8654    0.0000 C   0  0  0  0  0  0  0  0  0  0  0  0
    0.8640    3.4021    0.0000 O   0  0  0  0  0  0  0  0  0  0  0  0
    2.6028    5.3326    0.0000 O   0  0  0  0  0  0  0  0  0  0  0  0
  1  2  1  0  0  0  0
  2  3  1  0  0  0  0
  3  4  2  0  0  0  0
  4  5  1  0  0  0  0
  5  6  2  0  0  0  0
  6  7  1  0  0  0  0
  7  8  2  0  0  0  0
  3  8  1  0  0  0  0
  9  6  1  6  0  0  0
  9 10  1  0  0  0  0
 10 11  1  0  0  0  0
 11 12  1  0  0  0  0
 12 13  1  0  0  0  0
  9 13  1  0  0  0  0
 13 14  1  0  0  0  0
 14 15  1  0  0  0  0
 15 16  2  0  0  0  0
 15 17  1  0  0  0  0
 17 18  1  0  0  0  0
 18 19  1  0  0  0  0
 19 20  1  0  0  0  0
 20 21  1  0  0  0  0
 20 22  1  0  0  0  0
 20 23  1  0  0  0  0
 18 24  1  0  0  0  0
 24 25  2  0  0  0  0
 25 26  1  0  0  0  0
 26 27  2  0  0  0  0
 27 28  1  0  0  0  0
 28 29  2  0  0  0  0
 24 29  1  0  0  0  0
 11 30  1  6  0  0  0
 30 31  2  0  0  0  0
 31 32  1  0  0  0  0
 32 33  2  0  0  0  0
 33 34  1  0  0  0  0
 34 35  1  0  0  0  0
 35 36  1  0  0  0  0
 36 37  1  0  0  0  0
 33 37  1  0  0  0  0
 37 38  2  0  0  0  0
 30 38  1  0  0  0  0
 10 39  1  1  0  0  0
 39 40  2  0  0  0  0
 39 41  1  0  0  0  0
M  END
> <chemblId>
CHEMBL122933

> <bioactivity__type>
IC50

> <units>
nM

> <value>
131.0

$$$$

  CDK     11271518522D 0   0.00000     0.00000     0

 37 41  0  0  0  0              1 V2000 
    8.8057    8.8105    0.0000 C   0  0  0  0  0  0  0  0  0  0  0  0
    7.3139    8.6540    0.0000 O   0  0  0  0  0  0  0  0  0  0  0  0
    6.7036    7.2838    0.0000 C   0  0  0  0  0  0  0  0  0  0  0  0
    5.2118    7.1272    0.0000 C   0  0  0  0  0  0  0  0  0  0  0  0
    4.6014    5.7570    0.0000 C   0  0  0  0  0  0  0  0  0  0  0  0
    5.4829    4.5433    0.0000 C   0  0  0  0  0  0  0  0  0  0  0  0
    6.9747    4.6999    0.0000 C   0  0  0  0  0  0  0  0  0  0  0  0
    7.5850    6.0701    0.0000 C   0  0  0  0  0  0  0  0  0  0  0  0
    4.8725    3.1731    0.0000 C   0  0  0  0  0  0  0  0  0  0  0  0
    3.4052    2.8615    0.0000 C   0  0  0  0  0  0  0  0  0  0  0  0
    3.2482    1.3698    0.0000 C   0  0  0  0  0  0  0  0  0  0  0  0
    4.6184    0.7594    0.0000 C   0  0  0  0  0  0  0  0  0  0  0  0
    5.6223    1.8740    0.0000 N   0  0  0  0  0  0  0  0  0  0  0  0
    7.1140    1.7169    0.0000 C   0  0  0  0  0  0  0  0  0  0  0  0
    7.7239    0.3465    0.0000 C   0  0  0  0  0  0  0  0  0  0  0  0
    6.8420   -0.8669    0.0000 O   0  0  0  0  0  0  0  0  0  0  0  0
    9.2156    0.1894    0.0000 N   0  0  0  0  0  0  0  0  0  0  0  0
    9.8255   -1.1810    0.0000 C   0  0  0  0  0  0  0  0  0  0  0  0
    8.9436   -2.3944    0.0000 C   0  0  0  0  0  0  0  0  0  0  0  0
    9.5535   -3.7648    0.0000 C   0  0  0  0  0  0  0  0  0  0  0  0
    8.6716   -4.9782    0.0000 C   0  0  0  0  0  0  0  0  0  0  0  0
   11.0452   -3.9219    0.0000 C   0  0  0  0  0  0  0  0  0  0  0  0
   11.9271   -2.7085    0.0000 C   0  0  0  0  0  0  0  0  0  0  0  0
   13.4189   -2.8656    0.0000 C   0  0  0  0  0  0  0  0  0  0  0  0
   11.3173   -1.3381    0.0000 C   0  0  0  0  0  0  0  0  0  0  0  0
    1.9490    0.6200    0.0000 C   0  0  0  0  0  0  0  0  0  0  0  0
    1.9490   -0.9010    0.0000 C   0  0  0  0  0  0  0  0  0  0  0  0
    0.6320   -1.6620    0.0000 C   0  0  0  0  0  0  0  0  0  0  0  0
   -0.6550   -0.9010    0.0000 C   0  0  0  0  0  0  0  0  0  0  0  0
   -2.0600   -1.3400    0.0000 O   0  0  0  0  0  0  0  0  0  0  0  0
   -2.9390   -0.2280    0.0000 C   0  0  0  0  0  0  0  0  0  0  0  0
   -2.0900    1.0590    0.0000 O   0  0  0  0  0  0  0  0  0  0  0  0
   -0.6550    0.6200    0.0000 C   0  0  0  0  0  0  0  0  0  0  0  0
    0.6320    1.3810    0.0000 C   0  0  0  0  0  0  0  0  0  0  0  0
    2.2907    3.8654    0.0000 C   0  0  0  0  0  0  0  0  0  0  0  0
    2.6028    5.3326    0.0000 O   0  0  0  0  0  0  0  0  0  0  0  0
    0.8640    3.4021    0.0000 O   0  0  0  0  0  0  0  0  0  0  0  0
  1  2  1  0  0  0  0
  2  3  1  0  0  0  0
  3  4  2  0  0  0  0
  4  5  1  0  0  0  0
  5  6  2  0  0  0  0
  6  7  1  0  0  0  0
  7  8  2  0  0  0  0
  3  8  1  0  0  0  0
  9  6  1  6  0  0  0
  9 10  1  0  0  0  0
 10 11  1  0  0  0  0
 11 12  1  0  0  0  0
 12 13  1  0  0  0  0
  9 13  1  0  0  0  0
 13 14  1  0  0  0  0
 14 15  1  0  0  0  0
 15 16  2  0  0  0  0
 15 17  1  0  0  0  0
 17 18  1  0  0  0  0
 18 19  2  0  0  0  0
 19 20  1  0  0  0  0
 20 21  1  0  0  0  0
 20 22  2  0  0  0  0
 22 23  1  0  0  0  0
 23 24  1  0  0  0  0
 23 25  2  0  0  0  0
 18 25  1  0  0  0  0
 11 26  1  6  0  0  0
 26 27  2  0  0  0  0
 27 28  1  0  0  0  0
 28 29  2  0  0  0  0
 29 30  1  0  0  0  0
 30 31  1  0  0  0  0
 31 32  1  0  0  0  0
 32 33  1  0  0  0  0
 29 33  1  0  0  0  0
 33 34  2  0  0  0  0
 26 34  1  0  0  0  0
 10 35  1  1  0  0  0
 35 36  2  0  0  0  0
 35 37  1  0  0  0  0
M  END
> <chemblId>
CHEMBL123077

> <bioactivity__type>
IC50

> <units>
nM

> <value>
160.0

$$$$
 stripped
BRStripMol11271518522D 0   0.00000     0.00000     0
This file has been stripped
 38 42  0  0  0  0              1 V2000 
   11.1790    7.7533    0.0000 C   0  0  0  0  0  0  0  0  0  0  0  0
    9.6872    7.5968    0.0000 C   0  0  0  0  0  0  0  0  0  0  0  0
    9.0768    6.2266    0.0000 C   0  0  0  0  0  0  0  0  0  0  0  0
    7.5850    6.0701    0.0000 N   0  0  0  0  0  0  0  0  0  0  0  0
    6.9747    4.6999    0.0000 C   0  0  0  0  0  0  0  0  0  0  0  0
    7.8561    3.4862    0.0000 O   0  0  0  0  0  0  0  0  0  0  0  0
    5.4829    4.5433    0.0000 C   0  0  0  0  0  0  0  0  0  0  0  0
    4.8725    3.1731    0.0000 N   0  0  0  0  0  0  0  0  0  0  0  0
    3.4052    2.8615    0.0000 C   0  0  0  0  0  0  0  0  0  0  0  0
    3.2482    1.3698    0.0000 C   0  0  0  0  0  0  0  0  0  0  0  0
    4.6184    0.7594    0.0000 C   0  0  0  0  0  0  0  0  0  0  0  0
    5.6223    1.8740    0.0000 C   0  0  0  0  0  0  0  0  0  0  0  0
    7.1140    1.7169    0.0000 C   0  0  0  0  0  0  0  0  0  0  0  0
    7.7239    0.3465    0.0000 C   0  0  0  0  0  0  0  0  0  0  0  0
    9.2156    0.1894    0.0000 C   0  0  0  0  0  0  0  0  0  0  0  0
   10.0975    1.4028    0.0000 C   0  0  0  0  0  0  0  0  0  0  0  0
   11.5893    1.2457    0.0000 O   0  0  0  0  0  0  0  0  0  0  0  0
   12.1992   -0.1247    0.0000 C   0  0  0  0  0  0  0  0  0  0  0  0
    9.4877    2.7732    0.0000 C   0  0  0  0  0  0  0  0  0  0  0  0
    7.9959    2.9303    0.0000 C   0  0  0  0  0  0  0  0  0  0  0  0
    4.9300   -0.7079    0.0000 C   0  0  0  0  0  0  0  0  0  0  0  0
    6.3565   -1.1716    0.0000 O   0  0  0  0  0  0  0  0  0  0  0  0
    3.8151   -1.7114    0.0000 O   0  0  0  0  0  0  0  0  0  0  0  0
    1.9490    0.6200    0.0000 C   0  0  0  0  0  0  0  0  0  0  0  0
    1.9490   -0.9010    0.0000 C   0  0  0  0  0  0  0  0  0  0  0  0
    0.6320   -1.6620    0.0000 C   0  0  0  0  0  0  0  0  0  0  0  0
   -0.6550   -0.9010    0.0000 C   0  0  0  0  0  0  0  0  0  0  0  0
   -2.0600   -1.3400    0.0000 O   0  0  0  0  0  0  0  0  0  0  0  0
   -2.9390   -0.2280    0.0000 C   0  0  0  0  0  0  0  0  0  0  0  0
   -2.0900    1.0590    0.0000 O   0  0  0  0  0  0  0  0  0  0  0  0
   -0.6550    0.6200    0.0000 C   0  0  0  0  0  0  0  0  0  0  0  0
    0.6320    1.3810    0.0000 C   0  0  0  0  0  0  0  0  0  0  0  0
    9.9583    5.0129    0.0000 C   0  0  0  0  0  0  0  0  0  0  0  0
    9.3479    3.6427    0.0000 C   0  0  0  0  0  0  0  0  0  0  0  0
   10.2294    2.4290    0.0000 C   0  0  0  0  0  0  0  0  0  0  0  0
   11.7212    2.5855    0.0000 C   0  0  0  0  0  0  0  0  0  0  0  0
   12.3316    3.9558    0.0000 C   0  0  0  0  0  0  0  0  0  0  0  0
   11.4501    5.1694    0.0000 C   0  0  0  0  0  0  0  0  0  0  0  0
  1  2  1  0  0  0  0
  2  3  1  0  0  0  0
  3  4  1  0  0  0  0
  4  5  1  0  0  0  0
  5  6  2  0  0  0  0
  5  7  1  0  0  0  0
  7  8  1  0  0  0  0
  8  9  1  0  0  0  0
  9 10  1  0  0  0  0
 10 11  1  0  0  0  0
 11 12  1  0  0  0  0
  8 12  1  0  0  0  0
 12 13  1  1  0  0  0
 13 14  2  0  0  0  0
 14 15  1  0  0  0  0
 15 16  2  0  0  0  0
 16 17  1  0  0  0  0
 17 18  1  0  0  0  0
 16 19  1  0  0  0  0
 19 20  2  0  0  0  0
 13 20  1  0  0  0  0
 11 21  1  6  0  0  0
 21 22  2  0  0  0  0
 21 23  1  0  0  0  0
 10 24  1  1  0  0  0
 24 25  2  0  0  0  0
 25 26  1  0  0  0  0
 26 27  2  0  0  0  0
 27 28  1  0  0  0  0
 28 29  1  0  0  0  0
 29 30  1  0  0  0  0
 30 31  1  0  0  0  0
 27 31  1  0  0  0  0
 31 32  2  0  0  0  0
 24 32  1  0  0  0  0
  3 33  1  0  0  0  0
 33 34  2  0  0  0  0
 34 35  1  0  0  0  0
 35 36  2  0  0  0  0
 36 37  1  0  0  0  0
 37 38  2  0  0  0  0
 33 38  1  0  0  0  0
M  END
> <chemblId>
CHEMBL123107

> <bioactivity__type>
IC50

> <units>
nM

> <value>
1.0

$$$$
 stripped
BRStripMol11271518522D 0   0.00000     0.00000     0
This file has been stripped
 38 42  0  0  0  0              1 V2000 
    8.8057    8.8105    0.0000 C   0  0  0  0  0  0  0  0  0  0  0  0
    7.3139    8.6540    0.0000 O   0  0  0  0  0  0  0  0  0  0  0  0
    6.7036    7.2838    0.0000 C   0  0  0  0  0  0  0  0  0  0  0  0
    5.2118    7.1272    0.0000 C   0  0  0  0  0  0  0  0  0  0  0  0
    4.6014    5.7570    0.0000 C   0  0  0  0  0  0  0  0  0  0  0  0
    5.4829    4.5433    0.0000 C   0  0  0  0  0  0  0  0  0  0  0  0
    6.9747    4.6999    0.0000 C   0  0  0  0  0  0  0  0  0  0  0  0
    7.5850    6.0701    0.0000 C   0  0  0  0  0  0  0  0  0  0  0  0
    4.8725    3.1731    0.0000 C   0  0  0  0  0  0  0  0  0  0  0  0
    3.4052    2.8615    0.0000 C   0  0  0  0  0  0  0  0  0  0  0  0
    3.2482    1.3698    0.0000 C   0  0  0  0  0  0  0  0  0  0  0  0
    4.6184    0.7594    0.0000 C   0  0  0  0  0  0  0  0  0  0  0  0
    5.6223    1.8740    0.0000 N   0  0  0  0  0  0  0  0  0  0  0  0
    7.1140    1.7169    0.0000 C   0  0  0  0  0  0  0  0  0  0  0  0
    7.7239    0.3465    0.0000 C   0  0  0  0  0  0  0  0  0  0  0  0
    6.8420   -0.8669    0.0000 O   0  0  0  0  0  0  0  0  0  0  0  0
    9.2156    0.1894    0.0000 N   0  0  0  0  0  0  0  0  0  0  0  0
    9.8255   -1.1810    0.0000 C   0  0  0  0  0  0  0  0  0  0  0  0
   11.3173   -1.3381    0.0000 C   0  0  0  0  0  0  0  0  0  0  0  0
    8.9436   -2.3944    0.0000 C   0  0  0  0  0  0  0  0  0  0  0  0
    7.4519   -2.2373    0.0000 C   0  0  0  0  0  0  0  0  0  0  0  0
    6.5700   -3.4507    0.0000 C   0  0  0  0  0  0  0  0  0  0  0  0
    7.1798   -4.8211    0.0000 C   0  0  0  0  0  0  0  0  0  0  0  0
    8.6716   -4.9782    0.0000 C   0  0  0  0  0  0  0  0  0  0  0  0
    9.5535   -3.7648    0.0000 C   0  0  0  0  0  0  0  0  0  0  0  0
   11.0452   -3.9219    0.0000 C   0  0  0  0  0  0  0  0  0  0  0  0
    1.9490    0.6200    0.0000 C   0  0  0  0  0  0  0  0  0  0  0  0
    1.9490   -0.9010    0.0000 C   0  0  0  0  0  0  0  0  0  0  0  0
    0.6320   -1.6620    0.0000 C   0  0  0  0  0  0  0  0  0  0  0  0
   -0.6550   -0.9010    0.0000 C   0  0  0  0  0  0  0  0  0  0  0  0
   -2.0600   -1.3400    0.0000 O   0  0  0  0  0  0  0  0  0  0  0  0
   -2.9390   -0.2280    0.0000 C   0  0  0  0  0  0  0  0  0  0  0  0
   -2.0900    1.0590    0.0000 O   0  0  0  0  0  0  0  0  0  0  0  0
   -0.6550    0.6200    0.0000 C   0  0  0  0  0  0  0  0  0  0  0  0
    0.6320    1.3810    0.0000 C   0  0  0  0  0  0  0  0  0  0  0  0
    2.2907    3.8654    0.0000 C   0  0  0  0  0  0  0  0  0  0  0  0
    0.8640    3.4021    0.0000 O   0  0  0  0  0  0  0  0  0  0  0  0
    2.6028    5.3326    0.0000 O   0  0  0  0  0  0  0  0  0  0  0  0
  1  2  1  0  0  0  0
  2  3  1  0  0  0  0
  3  4  2  0  0  0  0
  4  5  1  0  0  0  0
  5  6  2  0  0  0  0
  6  7  1  0  0  0  0
  7  8  2  0  0  0  0
  3  8  1  0  0  0  0
  9  6  1  6  0  0  0
  9 10  1  0  0  0  0
 10 11  1  0  0  0  0
 11 12  1  0  0  0  0
 12 13  1  0  0  0  0
  9 13  1  0  0  0  0
 13 14  1  0  0  0  0
 14 15  1  0  0  0  0
 15 16  2  0  0  0  0
 15 17  1  0  0  0  0
 17 18  1  0  0  0  0
 18 19  1  0  0  0  0
 18 20  1  0  0  0  0
 20 21  2  0  0  0  0
 21 22  1  0  0  0  0
 22 23  2  0  0  0  0
 23 24  1  0  0  0  0
 24 25  2  0  0  0  0
 20 25  1  0  0  0  0
 25 26  1  0  0  0  0
 11 27  1  6  0  0  0
 27 28  2  0  0  0  0
 28 29  1  0  0  0  0
 29 30  2  0  0  0  0
 30 31  1  0  0  0  0
 31 32  1  0  0  0  0
 32 33  1  0  0  0  0
 33 34  1  0  0  0  0
 30 34  1  0  0  0  0
 34 35  2  0  0  0  0
 27 35  1  0  0  0  0
 10 36  1  1  0  0  0
 36 37  2  0  0  0  0
 36 38  1  0  0  0  0
M  END
> <chemblId>
CHEMBL123146

> <bioactivity__type>
IC50

> <units>
nM

> <value>
16.0

$$$$

  CDK     11271518522D 0   0.00000     0.00000     0

 41 45  0  0  0  0              1 V2000 
   11.8154    0.3515    0.0000 C   0  0  0  0  0  0  0  0  0  0  0  0
   10.3473    0.6594    0.0000 C   0  0  0  0  0  0  0  0  0  0  0  0
    9.8800    2.0847    0.0000 C   0  0  0  0  0  0  0  0  0  0  0  0
   10.8807    3.2021    0.0000 C   0  0  0  0  0  0  0  0  0  0  0  0
   12.3487    2.8942    0.0000 C   0  0  0  0  0  0  0  0  0  0  0  0
   13.3494    4.0116    0.0000 C   0  0  0  0  0  0  0  0  0  0  0  0
   12.8820    5.4369    0.0000 C   0  0  0  0  0  0  0  0  0  0  0  0
   11.4140    5.7449    0.0000 C   0  0  0  0  0  0  0  0  0  0  0  0
   10.9466    7.1702    0.0000 C   0  0  0  0  0  0  0  0  0  0  0  0
   11.9473    8.2876    0.0000 C   0  0  0  0  0  0  0  0  0  0  0  0
   13.4154    7.9797    0.0000 C   0  0  0  0  0  0  0  0  0  0  0  0
   10.4133    4.6275    0.0000 C   0  0  0  0  0  0  0  0  0  0  0  0
    8.9452    4.9354    0.0000 N   0  0  0  0  0  0  0  0  0  0  0  0
    7.9445    3.8180    0.0000 C   0  0  0  0  0  0  0  0  0  0  0  0
    8.4119    2.3926    0.0000 O   0  0  0  0  0  0  0  0  0  0  0  0
    6.4765    4.1259    0.0000 C   0  0  0  0  0  0  0  0  0  0  0  0
    5.4758    3.0085    0.0000 N   0  0  0  0  0  0  0  0  0  0  0  0
    3.2277    2.9160    0.0000 C   0  0  0  0  0  0  0  0  0  0  0  0
    3.2482    1.3698    0.0000 C   0  0  0  0  0  0  0  0  0  0  0  0
    4.4466    0.6559    0.0000 C   0  0  0  0  0  0  0  0  0  0  0  0
    5.5824    1.4658    0.0000 C   0  0  0  0  0  0  0  0  0  0  0  0
    6.9387    0.8253    0.0000 C   0  0  0  0  0  0  0  0  0  0  0  0
    7.0622   -0.6697    0.0000 C   0  0  0  0  0  0  0  0  0  0  0  0
    8.4186   -1.3102    0.0000 C   0  0  0  0  0  0  0  0  0  0  0  0
    9.6515   -0.4558    0.0000 C   0  0  0  0  0  0  0  0  0  0  0  0
   11.0078   -1.0963    0.0000 O   0  0  0  0  0  0  0  0  0  0  0  0
   11.1313   -2.5913    0.0000 C   0  0  0  0  0  0  0  0  0  0  0  0
    9.5280    1.0391    0.0000 C   0  0  0  0  0  0  0  0  0  0  0  0
    8.1716    1.6796    0.0000 C   0  0  0  0  0  0  0  0  0  0  0  0
    4.5083   -0.8428    0.0000 C   0  0  0  0  0  0  0  0  0  0  0  0
    5.8370   -1.5388    0.0000 O   0  0  0  0  0  0  0  0  0  0  0  0
    3.2411   -1.6455    0.0000 O   0  0  0  0  0  0  0  0  0  0  0  0
    1.9490    0.6200    0.0000 C   0  0  0  0  0  0  0  0  0  0  0  0
    1.9490   -0.9010    0.0000 C   0  0  0  0  0  0  0  0  0  0  0  0
    0.6320   -1.6620    0.0000 C   0  0  0  0  0  0  0  0  0  0  0  0
   -0.6550   -0.9010    0.0000 C   0  0  0  0  0  0  0  0  0  0  0  0
   -2.0600   -1.3400    0.0000 O   0  0  0  0  0  0  0  0  0  0  0  0
   -2.9390   -0.2280    0.0000 C   0  0  0  0  0  0  0  0  0  0  0  0
   -2.0900    1.0590    0.0000 O   0  0  0  0  0  0  0  0  0  0  0  0
   -0.6550    0.6200    0.0000 C   0  0  0  0  0  0  0  0  0  0  0  0
    0.6320    1.3810    0.0000 C   0  0  0  0  0  0  0  0  0  0  0  0
  1  2  1  0  0  0  0
  2  3  1  0  0  0  0
  3  4  1  0  0  0  0
  4  5  2  0  0  0  0
  5  6  1  0  0  0  0
  6  7  2  0  0  0  0
  7  8  1  0  0  0  0
  8  9  1  0  0  0  0
  9 10  1  0  0  0  0
 10 11  1  0  0  0  0
  8 12  2  0  0  0  0
  4 12  1  0  0  0  0
 12 13  1  0  0  0  0
 13 14  1  0  0  0  0
 14 15  2  0  0  0  0
 14 16  1  0  0  0  0
 16 17  1  0  0  0  0
 17 18  1  0  0  0  0
 18 19  1  0  0  0  0
 19 20  1  0  0  0  0
 20 21  1  0  0  0  0
 17 21  1  0  0  0  0
 21 22  1  1  0  0  0
 22 23  2  0  0  0  0
 23 24  1  0  0  0  0
 24 25  2  0  0  0  0
 25 26  1  0  0  0  0
 26 27  1  0  0  0  0
 25 28  1  0  0  0  0
 28 29  2  0  0  0  0
 22 29  1  0  0  0  0
 20 30  1  6  0  0  0
 30 31  2  0  0  0  0
 30 32  1  0  0  0  0
 19 33  1  1  0  0  0
 33 34  2  0  0  0  0
 34 35  1  0  0  0  0
 35 36  2  0  0  0  0
 36 37  1  0  0  0  0
 37 38  1  0  0  0  0
 38 39  1  0  0  0  0
 39 40  1  0  0  0  0
 36 40  1  0  0  0  0
 40 41  2  0  0  0  0
 33 41  1  0  0  0  0
M  END
> <chemblId>
CHEMBL123305

> <bioactivity__type>
IC50

> <units>
nM

> <value>
12.0

$$$$
 stripped
BRStripMol11271518522D 0   0.00000     0.00000     0
This file has been stripped
 40 44  0  0  0  0              1 V2000 
    8.8057    8.8105    0.0000 C   0  0  0  0  0  0  0  0  0  0  0  0
    7.3139    8.6540    0.0000 O   0  0  0  0  0  0  0  0  0  0  0  0
    6.7036    7.2838    0.0000 C   0  0  0  0  0  0  0  0  0  0  0  0
    5.2118    7.1272    0.0000 C   0  0  0  0  0  0  0  0  0  0  0  0
    4.6014    5.7570    0.0000 C   0  0  0  0  0  0  0  0  0  0  0  0
    5.4829    4.5433    0.0000 C   0  0  0  0  0  0  0  0  0  0  0  0
    6.9747    4.6999    0.0000 C   0  0  0  0  0  0  0  0  0  0  0  0
    7.5850    6.0701    0.0000 C   0  0  0  0  0  0  0  0  0  0  0  0
    4.8725    3.1731    0.0000 C   0  0  0  0  0  0  0  0  0  0  0  0
    3.4052    2.8615    0.0000 C   0  0  0  0  0  0  0  0  0  0  0  0
    3.2482    1.3698    0.0000 C   0  0  0  0  0  0  0  0  0  0  0  0
    4.6184    0.7594    0.0000 C   0  0  0  0  0  0  0  0  0  0  0  0
    5.6223    1.8740    0.0000 N   0  0  0  0  0  0  0  0  0  0  0  0
    7.1140    1.7169    0.0000 C   0  0  0  0  0  0  0  0  0  0  0  0
    7.7239    0.3465    0.0000 C   0  0  0  0  0  0  0  0  0  0  0  0
    6.8420   -0.8669    0.0000 O   0  0  0  0  0  0  0  0  0  0  0  0
    9.2156    0.1894    0.0000 N   0  0  0  0  0  0  0  0  0  0  0  0
    9.8255   -1.1810    0.0000 C   0  0  0  0  0  0  0  0  0  0  0  0
    8.9436   -2.3944    0.0000 C   0  0  0  0  0  0  0  0  0  0  0  0
    7.4519   -2.2373    0.0000 C   0  0  0  0  0  0  0  0  0  0  0  0
    6.5700   -3.4507    0.0000 C   0  0  0  0  0  0  0  0  0  0  0  0
    7.1798   -4.8211    0.0000 C   0  0  0  0  0  0  0  0  0  0  0  0
    8.6716   -4.9782    0.0000 C   0  0  0  0  0  0  0  0  0  0  0  0
    9.5535   -3.7648    0.0000 C   0  0  0  0  0  0  0  0  0  0  0  0
   11.3173   -1.3381    0.0000 C   0  0  0  0  0  0  0  0  0  0  0  0
   11.9271   -2.7085    0.0000 C   0  0  0  0  0  0  0  0  0  0  0  0
   12.7728   -0.9755    0.0000 C   0  0  0  0  0  0  0  0  0  0  0  0
   11.2129    0.1583    0.0000 C   0  0  0  0  0  0  0  0  0  0  0  0
    1.9490    0.6200    0.0000 C   0  0  0  0  0  0  0  0  0  0  0  0
    1.9490   -0.9010    0.0000 C   0  0  0  0  0  0  0  0  0  0  0  0
    0.6320   -1.6620    0.0000 C   0  0  0  0  0  0  0  0  0  0  0  0
   -0.6550   -0.9010    0.0000 C   0  0  0  0  0  0  0  0  0  0  0  0
   -2.0600   -1.3400    0.0000 O   0  0  0  0  0  0  0  0  0  0  0  0
   -2.9390   -0.2280    0.0000 C   0  0  0  0  0  0  0  0  0  0  0  0
   -2.0900    1.0590    0.0000 O   0  0  0  0  0  0  0  0  0  0  0  0
   -0.6550    0.6200    0.0000 C   0  0  0  0  0  0  0  0  0  0  0  0
    0.6320    1.3810    0.0000 C   0  0  0  0  0  0  0  0  0  0  0  0
    2.2907    3.8654    0.0000 C   0  0  0  0  0  0  0  0  0  0  0  0
    2.6028    5.3326    0.0000 O   0  0  0  0  0  0  0  0  0  0  0  0
    0.8640    3.4021    0.0000 O   0  0  0  0  0  0  0  0  0  0  0  0
  1  2  1  0  0  0  0
  2  3  1  0  0  0  0
  3  4  2  0  0  0  0
  4  5  1  0  0  0  0
  5  6  2  0  0  0  0
  6  7  1  0  0  0  0
  7  8  2  0  0  0  0
  3  8  1  0  0  0  0
  9  6  1  6  0  0  0
  9 10  1  0  0  0  0
 10 11  1  0  0  0  0
 11 12  1  0  0  0  0
 12 13  1  0  0  0  0
  9 13  1  0  0  0  0
 13 14  1  0  0  0  0
 14 15  1  0  0  0  0
 15 16  2  0  0  0  0
 15 17  1  0  0  0  0
 17 18  1  0  0  0  0
 18 19  1  0  0  0  0
 19 20  2  0  0  0  0
 20 21  1  0  0  0  0
 21 22  2  0  0  0  0
 22 23  1  0  0  0  0
 23 24  2  0  0  0  0
 19 24  1  0  0  0  0
 18 25  1  0  0  0  0
 25 26  1  0  0  0  0
 25 27  1  0  0  0  0
 25 28  1  0  0  0  0
 11 29  1  6  0  0  0
 29 30  2  0  0  0  0
 30 31  1  0  0  0  0
 31 32  2  0  0  0  0
 32 33  1  0  0  0  0
 33 34  1  0  0  0  0
 34 35  1  0  0  0  0
 35 36  1  0  0  0  0
 32 36  1  0  0  0  0
 36 37  2  0  0  0  0
 29 37  1  0  0  0  0
 10 38  1  1  0  0  0
 38 39  2  0  0  0  0
 38 40  1  0  0  0  0
M  END
> <chemblId>
CHEMBL123316

> <bioactivity__type>
IC50

> <units>
nM

> <value>
8.8

$$$$
 stripped
BRStripMol11271518522D 0   0.00000     0.00000     0
This file has been stripped
 43 47  0  0  0  0              1 V2000 
   11.5182   11.7074    0.0000 C   0  0  0  0  0  0  0  0  0  0  0  0
   10.9079   10.3372    0.0000 O   0  0  0  0  0  0  0  0  0  0  0  0
    9.4161   10.1807    0.0000 C   0  0  0  0  0  0  0  0  0  0  0  0
    8.8057    8.8105    0.0000 C   0  0  0  0  0  0  0  0  0  0  0  0
    7.3139    8.6540    0.0000 O   0  0  0  0  0  0  0  0  0  0  0  0
    6.7036    7.2838    0.0000 C   0  0  0  0  0  0  0  0  0  0  0  0
    5.2118    7.1272    0.0000 C   0  0  0  0  0  0  0  0  0  0  0  0
    4.6014    5.7570    0.0000 C   0  0  0  0  0  0  0  0  0  0  0  0
    5.4829    4.5433    0.0000 C   0  0  0  0  0  0  0  0  0  0  0  0
    6.9747    4.6999    0.0000 C   0  0  0  0  0  0  0  0  0  0  0  0
    7.5850    6.0701    0.0000 C   0  0  0  0  0  0  0  0  0  0  0  0
    4.8725    3.1731    0.0000 C   0  0  0  0  0  0  0  0  0  0  0  0
    3.4052    2.8615    0.0000 C   0  0  0  0  0  0  0  0  0  0  0  0
    3.2482    1.3698    0.0000 C   0  0  0  0  0  0  0  0  0  0  0  0
    4.6184    0.7594    0.0000 C   0  0  0  0  0  0  0  0  0  0  0  0
    5.6223    1.8740    0.0000 N   0  0  0  0  0  0  0  0  0  0  0  0
    7.1140    1.7169    0.0000 C   0  0  0  0  0  0  0  0  0  0  0  0
    7.7239    0.3465    0.0000 C   0  0  0  0  0  0  0  0  0  0  0  0
    6.8420   -0.8669    0.0000 O   0  0  0  0  0  0  0  0  0  0  0  0
    9.2156    0.1894    0.0000 N   0  0  0  0  0  0  0  0  0  0  0  0
    9.8255   -1.1810    0.0000 C   0  0  0  0  0  0  0  0  0  0  0  0
    8.9436   -2.3944    0.0000 C   0  0  0  0  0  0  0  0  0  0  0  0
    7.4519   -2.2373    0.0000 C   0  0  0  0  0  0  0  0  0  0  0  0
    6.5700   -3.4507    0.0000 C   0  0  0  0  0  0  0  0  0  0  0  0
    7.1798   -4.8211    0.0000 C   0  0  0  0  0  0  0  0  0  0  0  0
    8.6716   -4.9782    0.0000 C   0  0  0  0  0  0  0  0  0  0  0  0
    9.5535   -3.7648    0.0000 C   0  0  0  0  0  0  0  0  0  0  0  0
   11.3173   -1.3381    0.0000 C   0  0  0  0  0  0  0  0  0  0  0  0
   11.9271   -2.7085    0.0000 C   0  0  0  0  0  0  0  0  0  0  0  0
   12.7728   -0.9755    0.0000 C   0  0  0  0  0  0  0  0  0  0  0  0
   11.2129    0.1583    0.0000 C   0  0  0  0  0  0  0  0  0  0  0  0
    1.9490    0.6200    0.0000 C   0  0  0  0  0  0  0  0  0  0  0  0
    1.9490   -0.9010    0.0000 C   0  0  0  0  0  0  0  0  0  0  0  0
    0.6320   -1.6620    0.0000 C   0  0  0  0  0  0  0  0  0  0  0  0
   -0.6550   -0.9010    0.0000 C   0  0  0  0  0  0  0  0  0  0  0  0
   -2.0600   -1.3400    0.0000 O   0  0  0  0  0  0  0  0  0  0  0  0
   -2.9390   -0.2280    0.0000 C   0  0  0  0  0  0  0  0  0  0  0  0
   -2.0900    1.0590    0.0000 O   0  0  0  0  0  0  0  0  0  0  0  0
   -0.6550    0.6200    0.0000 C   0  0  0  0  0  0  0  0  0  0  0  0
    0.6320    1.3810    0.0000 C   0  0  0  0  0  0  0  0  0  0  0  0
    2.2907    3.8654    0.0000 C   0  0  0  0  0  0  0  0  0  0  0  0
    2.6028    5.3326    0.0000 O   0  0  0  0  0  0  0  0  0  0  0  0
    0.8640    3.4021    0.0000 O   0  0  0  0  0  0  0  0  0  0  0  0
  1  2  1  0  0  0  0
  2  3  1  0  0  0  0
  3  4  1  0  0  0  0
  4  5  1  0  0  0  0
  5  6  1  0  0  0  0
  6  7  2  0  0  0  0
  7  8  1  0  0  0  0
  8  9  2  0  0  0  0
  9 10  1  0  0  0  0
 10 11  2  0  0  0  0
  6 11  1  0  0  0  0
 12  9  1  6  0  0  0
 12 13  1  0  0  0  0
 13 14  1  0  0  0  0
 14 15  1  0  0  0  0
 15 16  1  0  0  0  0
 12 16  1  0  0  0  0
 16 17  1  0  0  0  0
 17 18  1  0  0  0  0
 18 19  2  0  0  0  0
 18 20  1  0  0  0  0
 20 21  1  0  0  0  0
 21 22  1  0  0  0  0
 22 23  2  0  0  0  0
 23 24  1  0  0  0  0
 24 25  2  0  0  0  0
 25 26  1  0  0  0  0
 26 27  2  0  0  0  0
 22 27  1  0  0  0  0
 21 28  1  0  0  0  0
 28 29  1  0  0  0  0
 28 30  1  0  0  0  0
 28 31  1  0  0  0  0
 14 32  1  6  0  0  0
 32 33  2  0  0  0  0
 33 34  1  0  0  0  0
 34 35  2  0  0  0  0
 35 36  1  0  0  0  0
 36 37  1  0  0  0  0
 37 38  1  0  0  0  0
 38 39  1  0  0  0  0
 35 39  1  0  0  0  0
 39 40  2  0  0  0  0
 32 40  1  0  0  0  0
 13 41  1  1  0  0  0
 41 42  2  0  0  0  0
 41 43  1  0  0  0  0
M  END
> <chemblId>
CHEMBL123408

> <bioactivity__type>
IC50

> <units>
nM

> <value>
488.0

$$$$
 stripped
BRStripMol11271518522D 0   0.00000     0.00000     0
This file has been stripped
 47 52  0  0  0  0              1 V2000 
   11.5182   11.7074    0.0000 C   0  0  0  0  0  0  0  0  0  0  0  0
   10.9079   10.3372    0.0000 O   0  0  0  0  0  0  0  0  0  0  0  0
    9.4161   10.1807    0.0000 C   0  0  0  0  0  0  0  0  0  0  0  0
    8.8057    8.8105    0.0000 C   0  0  0  0  0  0  0  0  0  0  0  0
    7.3139    8.6540    0.0000 O   0  0  0  0  0  0  0  0  0  0  0  0
    6.7036    7.2838    0.0000 C   0  0  0  0  0  0  0  0  0  0  0  0
    5.2118    7.1272    0.0000 C   0  0  0  0  0  0  0  0  0  0  0  0
    4.6014    5.7570    0.0000 C   0  0  0  0  0  0  0  0  0  0  0  0
    5.4829    4.5433    0.0000 C   0  0  0  0  0  0  0  0  0  0  0  0
    6.9747    4.6999    0.0000 C   0  0  0  0  0  0  0  0  0  0  0  0
    7.5850    6.0701    0.0000 C   0  0  0  0  0  0  0  0  0  0  0  0
    4.8725    3.1731    0.0000 C   0  0  0  0  0  0  0  0  0  0  0  0
    3.4052    2.8615    0.0000 C   0  0  0  0  0  0  0  0  0  0  0  0
    3.2482    1.3698    0.0000 C   0  0  0  0  0  0  0  0  0  0  0  0
    4.6184    0.7594    0.0000 C   0  0  0  0  0  0  0  0  0  0  0  0
    5.6223    1.8740    0.0000 N   0  0  0  0  0  0  0  0  0  0  0  0
    7.1140    1.7169    0.0000 C   0  0  0  0  0  0  0  0  0  0  0  0
    7.7239    0.3465    0.0000 C   0  0  0  0  0  0  0  0  0  0  0  0
    6.8420   -0.8669    0.0000 O   0  0  0  0  0  0  0  0  0  0  0  0
    9.2156    0.1894    0.0000 N   0  0  0  0  0  0  0  0  0  0  0  0
    9.8255   -1.1810    0.0000 C   0  0  0  0  0  0  0  0  0  0  0  0
   11.3173   -1.3381    0.0000 C   0  0  0  0  0  0  0  0  0  0  0  0
   11.9271   -2.7085    0.0000 C   0  0  0  0  0  0  0  0  0  0  0  0
   13.4189   -2.8656    0.0000 C   0  0  0  0  0  0  0  0  0  0  0  0
   14.3008   -1.6522    0.0000 C   0  0  0  0  0  0  0  0  0  0  0  0
   13.6909   -0.2818    0.0000 C   0  0  0  0  0  0  0  0  0  0  0  0
   12.1992   -0.1247    0.0000 C   0  0  0  0  0  0  0  0  0  0  0  0
   11.5893    1.2457    0.0000 C   0  0  0  0  0  0  0  0  0  0  0  0
    8.9436   -2.3944    0.0000 C   0  0  0  0  0  0  0  0  0  0  0  0
    7.4519   -2.2373    0.0000 C   0  0  0  0  0  0  0  0  0  0  0  0
    6.5700   -3.4507    0.0000 C   0  0  0  0  0  0  0  0  0  0  0  0
    7.1798   -4.8211    0.0000 C   0  0  0  0  0  0  0  0  0  0  0  0
    8.6716   -4.9782    0.0000 C   0  0  0  0  0  0  0  0  0  0  0  0
    9.5535   -3.7648    0.0000 C   0  0  0  0  0  0  0  0  0  0  0  0
   11.0452   -3.9219    0.0000 C   0  0  0  0  0  0  0  0  0  0  0  0
    1.9490    0.6200    0.0000 C   0  0  0  0  0  0  0  0  0  0  0  0
    1.9490   -0.9010    0.0000 C   0  0  0  0  0  0  0  0  0  0  0  0
    0.6320   -1.6620    0.0000 C   0  0  0  0  0  0  0  0  0  0  0  0
   -0.6550   -0.9010    0.0000 C   0  0  0  0  0  0  0  0  0  0  0  0
   -2.0600   -1.3400    0.0000 O   0  0  0  0  0  0  0  0  0  0  0  0
   -2.9390   -0.2280    0.0000 C   0  0  0  0  0  0  0  0  0  0  0  0
   -2.0900    1.0590    0.0000 O   0  0  0  0  0  0  0  0  0  0  0  0
   -0.6550    0.6200    0.0000 C   0  0  0  0  0  0  0  0  0  0  0  0
    0.6320    1.3810    0.0000 C   0  0  0  0  0  0  0  0  0  0  0  0
    2.2907    3.8654    0.0000 C   0  0  0  0  0  0  0  0  0  0  0  0
    2.6028    5.3326    0.0000 O   0  0  0  0  0  0  0  0  0  0  0  0
    0.8640    3.4021    0.0000 O   0  0  0  0  0  0  0  0  0  0  0  0
  1  2  1  0  0  0  0
  2  3  1  0  0  0  0
  3  4  1  0  0  0  0
  4  5  1  0  0  0  0
  5  6  1  0  0  0  0
  6  7  2  0  0  0  0
  7  8  1  0  0  0  0
  8  9  2  0  0  0  0
  9 10  1  0  0  0  0
 10 11  2  0  0  0  0
  6 11  1  0  0  0  0
 12  9  1  6  0  0  0
 12 13  1  0  0  0  0
 13 14  1  0  0  0  0
 14 15  1  0  0  0  0
 15 16  1  0  0  0  0
 12 16  1  0  0  0  0
 16 17  1  0  0  0  0
 17 18  1  0  0  0  0
 18 19  2  0  0  0  0
 18 20  1  0  0  0  0
 20 21  1  0  0  0  0
 21 22  1  0  0  0  0
 22 23  2  0  0  0  0
 23 24  1  0  0  0  0
 24 25  2  0  0  0  0
 25 26  1  0  0  0  0
 26 27  2  0  0  0  0
 22 27  1  0  0  0  0
 27 28  1  0  0  0  0
 21 29  1  0  0  0  0
 29 30  2  0  0  0  0
 30 31  1  0  0  0  0
 31 32  2  0  0  0  0
 32 33  1  0  0  0  0
 33 34  2  0  0  0  0
 29 34  1  0  0  0  0
 34 35  1  0  0  0  0
 14 36  1  6  0  0  0
 36 37  2  0  0  0  0
 37 38  1  0  0  0  0
 38 39  2  0  0  0  0
 39 40  1  0  0  0  0
 40 41  1  0  0  0  0
 41 42  1  0  0  0  0
 42 43  1  0  0  0  0
 39 43  1  0  0  0  0
 43 44  2  0  0  0  0
 36 44  1  0  0  0  0
 13 45  1  1  0  0  0
 45 46  2  0  0  0  0
 45 47  1  0  0  0  0
M  END
> <chemblId>
CHEMBL123654

> <bioactivity__type>
IC50

> <units>
nM

> <value>
23787.0

$$$$

  CDK     11271518522D 0   0.00000     0.00000     0

 37 41  0  0  0  0              1 V2000 
    8.8057    8.8105    0.0000 C   0  0  0  0  0  0  0  0  0  0  0  0
    7.3139    8.6540    0.0000 O   0  0  0  0  0  0  0  0  0  0  0  0
    6.7036    7.2838    0.0000 C   0  0  0  0  0  0  0  0  0  0  0  0
    5.2118    7.1272    0.0000 C   0  0  0  0  0  0  0  0  0  0  0  0
    4.6014    5.7570    0.0000 C   0  0  0  0  0  0  0  0  0  0  0  0
    5.4829    4.5433    0.0000 C   0  0  0  0  0  0  0  0  0  0  0  0
    6.9747    4.6999    0.0000 C   0  0  0  0  0  0  0  0  0  0  0  0
    7.5850    6.0701    0.0000 C   0  0  0  0  0  0  0  0  0  0  0  0
    4.8725    3.1731    0.0000 C   0  0  0  0  0  0  0  0  0  0  0  0
    3.4052    2.8615    0.0000 C   0  0  0  0  0  0  0  0  0  0  0  0
    3.2482    1.3698    0.0000 C   0  0  0  0  0  0  0  0  0  0  0  0
    4.6184    0.7594    0.0000 C   0  0  0  0  0  0  0  0  0  0  0  0
    5.6223    1.8740    0.0000 N   0  0  0  0  0  0  0  0  0  0  0  0
    7.1140    1.7169    0.0000 C   0  0  0  0  0  0  0  0  0  0  0  0
    7.7239    0.3465    0.0000 C   0  0  0  0  0  0  0  0  0  0  0  0
    6.8420   -0.8669    0.0000 O   0  0  0  0  0  0  0  0  0  0  0  0
    9.2156    0.1894    0.0000 N   0  0  0  0  0  0  0  0  0  0  0  0
    9.8255   -1.1810    0.0000 C   0  0  0  0  0  0  0  0  0  0  0  0
    8.9436   -2.3944    0.0000 C   0  0  0  0  0  0  0  0  0  0  0  0
    7.4519   -2.2373    0.0000 Br  0  0  0  0  0  0  0  0  0  0  0  0
    9.5535   -3.7648    0.0000 C   0  0  0  0  0  0  0  0  0  0  0  0
   11.0452   -3.9219    0.0000 C   0  0  0  0  0  0  0  0  0  0  0  0
   11.9271   -2.7085    0.0000 C   0  0  0  0  0  0  0  0  0  0  0  0
   11.3173   -1.3381    0.0000 C   0  0  0  0  0  0  0  0  0  0  0  0
   12.1992   -0.1247    0.0000 Br  0  0  0  0  0  0  0  0  0  0  0  0
    1.9490    0.6200    0.0000 C   0  0  0  0  0  0  0  0  0  0  0  0
    1.9490   -0.9010    0.0000 C   0  0  0  0  0  0  0  0  0  0  0  0
    0.6320   -1.6620    0.0000 C   0  0  0  0  0  0  0  0  0  0  0  0
   -0.6550   -0.9010    0.0000 C   0  0  0  0  0  0  0  0  0  0  0  0
   -2.0600   -1.3400    0.0000 O   0  0  0  0  0  0  0  0  0  0  0  0
   -2.9390   -0.2280    0.0000 C   0  0  0  0  0  0  0  0  0  0  0  0
   -2.0900    1.0590    0.0000 O   0  0  0  0  0  0  0  0  0  0  0  0
   -0.6550    0.6200    0.0000 C   0  0  0  0  0  0  0  0  0  0  0  0
    0.6320    1.3810    0.0000 C   0  0  0  0  0  0  0  0  0  0  0  0
    2.2907    3.8654    0.0000 C   0  0  0  0  0  0  0  0  0  0  0  0
    2.6028    5.3326    0.0000 O   0  0  0  0  0  0  0  0  0  0  0  0
    0.8640    3.4021    0.0000 O   0  0  0  0  0  0  0  0  0  0  0  0
  1  2  1  0  0  0  0
  2  3  1  0  0  0  0
  3  4  2  0  0  0  0
  4  5  1  0  0  0  0
  5  6  2  0  0  0  0
  6  7  1  0  0  0  0
  7  8  2  0  0  0  0
  3  8  1  0  0  0  0
  9  6  1  6  0  0  0
  9 10  1  0  0  0  0
 10 11  1  0  0  0  0
 11 12  1  0  0  0  0
 12 13  1  0  0  0  0
  9 13  1  0  0  0  0
 13 14  1  0  0  0  0
 14 15  1  0  0  0  0
 15 16  2  0  0  0  0
 15 17  1  0  0  0  0
 17 18  1  0  0  0  0
 18 19  2  0  0  0  0
 19 20  1  0  0  0  0
 19 21  1  0  0  0  0
 21 22  2  0  0  0  0
 22 23  1  0  0  0  0
 23 24  2  0  0  0  0
 18 24  1  0  0  0  0
 24 25  1  0  0  0  0
 11 26  1  6  0  0  0
 26 27  2  0  0  0  0
 27 28  1  0  0  0  0
 28 29  2  0  0  0  0
 29 30  1  0  0  0  0
 30 31  1  0  0  0  0
 31 32  1  0  0  0  0
 32 33  1  0  0  0  0
 29 33  1  0  0  0  0
 33 34  2  0  0  0  0
 26 34  1  0  0  0  0
 10 35  1  1  0  0  0
 35 36  2  0  0  0  0
 35 37  1  0  0  0  0
M  END
> <chemblId>
CHEMBL123926

> <bioactivity__type>
IC50

> <units>
nM

> <value>
61.0

$$$$
 stripped
BRStripMol11271518522D 0   0.00000     0.00000     0
This file has been stripped
 42 47  0  0  0  0              1 V2000 
    8.8057    8.8105    0.0000 C   0  0  0  0  0  0  0  0  0  0  0  0
    7.3139    8.6540    0.0000 O   0  0  0  0  0  0  0  0  0  0  0  0
    6.7036    7.2838    0.0000 C   0  0  0  0  0  0  0  0  0  0  0  0
    5.2118    7.1272    0.0000 C   0  0  0  0  0  0  0  0  0  0  0  0
    4.6014    5.7570    0.0000 C   0  0  0  0  0  0  0  0  0  0  0  0
    5.4829    4.5433    0.0000 C   0  0  0  0  0  0  0  0  0  0  0  0
    6.9747    4.6999    0.0000 C   0  0  0  0  0  0  0  0  0  0  0  0
    7.5850    6.0701    0.0000 C   0  0  0  0  0  0  0  0  0  0  0  0
    4.8725    3.1731    0.0000 C   0  0  0  0  0  0  0  0  0  0  0  0
    3.4052    2.8615    0.0000 C   0  0  0  0  0  0  0  0  0  0  0  0
    3.2482    1.3698    0.0000 C   0  0  0  0  0  0  0  0  0  0  0  0
    4.6184    0.7594    0.0000 C   0  0  0  0  0  0  0  0  0  0  0  0
    5.6223    1.8740    0.0000 N   0  0  0  0  0  0  0  0  0  0  0  0
    7.1140    1.7169    0.0000 C   0  0  0  0  0  0  0  0  0  0  0  0
    7.7239    0.3465    0.0000 C   0  0  0  0  0  0  0  0  0  0  0  0
    6.8420   -0.8669    0.0000 O   0  0  0  0  0  0  0  0  0  0  0  0
    9.2156    0.1894    0.0000 N   0  0  0  0  0  0  0  0  0  0  0  0
    9.8255   -1.1810    0.0000 C   0  0  0  0  0  0  0  0  0  0  0  0
   11.3173   -1.3381    0.0000 C   0  0  0  0  0  0  0  0  0  0  0  0
   11.9271   -2.7085    0.0000 C   0  0  0  0  0  0  0  0  0  0  0  0
   13.4189   -2.8656    0.0000 C   0  0  0  0  0  0  0  0  0  0  0  0
   14.3008   -1.6522    0.0000 C   0  0  0  0  0  0  0  0  0  0  0  0
   13.6909   -0.2818    0.0000 C   0  0  0  0  0  0  0  0  0  0  0  0
   12.1992   -0.1247    0.0000 C   0  0  0  0  0  0  0  0  0  0  0  0
    8.9436   -2.3944    0.0000 C   0  0  0  0  0  0  0  0  0  0  0  0
    7.4519   -2.2373    0.0000 C   0  0  0  0  0  0  0  0  0  0  0  0
    6.5700   -3.4507    0.0000 C   0  0  0  0  0  0  0  0  0  0  0  0
    7.1798   -4.8211    0.0000 C   0  0  0  0  0  0  0  0  0  0  0  0
    8.6716   -4.9782    0.0000 C   0  0  0  0  0  0  0  0  0  0  0  0
    9.5535   -3.7648    0.0000 C   0  0  0  0  0  0  0  0  0  0  0  0
    1.9490    0.6200    0.0000 C   0  0  0  0  0  0  0  0  0  0  0  0
    1.9490   -0.9010    0.0000 C   0  0  0  0  0  0  0  0  0  0  0  0
    0.6320   -1.6620    0.0000 C   0  0  0  0  0  0  0  0  0  0  0  0
   -0.6550   -0.9010    0.0000 C   0  0  0  0  0  0  0  0  0  0  0  0
   -2.0600   -1.3400    0.0000 O   0  0  0  0  0  0  0  0  0  0  0  0
   -2.9390   -0.2280    0.0000 C   0  0  0  0  0  0  0  0  0  0  0  0
   -2.0900    1.0590    0.0000 O   0  0  0  0  0  0  0  0  0  0  0  0
   -0.6550    0.6200    0.0000 C   0  0  0  0  0  0  0  0  0  0  0  0
    0.6320    1.3810    0.0000 C   0  0  0  0  0  0  0  0  0  0  0  0
    2.2907    3.8654    0.0000 C   0  0  0  0  0  0  0  0  0  0  0  0
    2.6028    5.3326    0.0000 O   0  0  0  0  0  0  0  0  0  0  0  0
    0.8640    3.4021    0.0000 O   0  0  0  0  0  0  0  0  0  0  0  0
  1  2  1  0  0  0  0
  2  3  1  0  0  0  0
  3  4  2  0  0  0  0
  4  5  1  0  0  0  0
  5  6  2  0  0  0  0
  6  7  1  0  0  0  0
  7  8  2  0  0  0  0
  3  8  1  0  0  0  0
  9  6  1  6  0  0  0
  9 10  1  0  0  0  0
 10 11  1  0  0  0  0
 11 12  1  0  0  0  0
 12 13  1  0  0  0  0
  9 13  1  0  0  0  0
 13 14  1  0  0  0  0
 14 15  1  0  0  0  0
 15 16  2  0  0  0  0
 15 17  1  0  0  0  0
 17 18  1  0  0  0  0
 18 19  1  0  0  0  0
 19 20  2  0  0  0  0
 20 21  1  0  0  0  0
 21 22  2  0  0  0  0
 22 23  1  0  0  0  0
 23 24  2  0  0  0  0
 19 24  1  0  0  0  0
 18 25  1  0  0  0  0
 25 26  2  0  0  0  0
 26 27  1  0  0  0  0
 27 28  2  0  0  0  0
 28 29  1  0  0  0  0
 29 30  2  0  0  0  0
 25 30  1  0  0  0  0
 11 31  1  6  0  0  0
 31 32  2  0  0  0  0
 32 33  1  0  0  0  0
 33 34  2  0  0  0  0
 34 35  1  0  0  0  0
 35 36  1  0  0  0  0
 36 37  1  0  0  0  0
 37 38  1  0  0  0  0
 34 38  1  0  0  0  0
 38 39  2  0  0  0  0
 31 39  1  0  0  0  0
 10 40  1  1  0  0  0
 40 41  2  0  0  0  0
 40 42  1  0  0  0  0
M  END
> <chemblId>
CHEMBL123994

> <bioactivity__type>
IC50

> <units>
nM

> <value>
45.9

$$$$

  CDK     11271518522D 0   0.00000     0.00000     0

 40 44  0  0  0  0              1 V2000 
   11.7212    2.5855    0.0000 C   0  0  0  0  0  0  0  0  0  0  0  0
   10.2294    2.4290    0.0000 C   0  0  0  0  0  0  0  0  0  0  0  0
    9.3479    3.6427    0.0000 C   0  0  0  0  0  0  0  0  0  0  0  0
    9.9583    5.0129    0.0000 C   0  0  0  0  0  0  0  0  0  0  0  0
   11.4501    5.1694    0.0000 C   0  0  0  0  0  0  0  0  0  0  0  0
   12.0605    6.5396    0.0000 C   0  0  0  0  0  0  0  0  0  0  0  0
   11.1790    7.7533    0.0000 C   0  0  0  0  0  0  0  0  0  0  0  0
    9.6872    7.5968    0.0000 C   0  0  0  0  0  0  0  0  0  0  0  0
    8.8057    8.8105    0.0000 C   0  0  0  0  0  0  0  0  0  0  0  0
    9.4161   10.1807    0.0000 C   0  0  0  0  0  0  0  0  0  0  0  0
    9.0768    6.2266    0.0000 C   0  0  0  0  0  0  0  0  0  0  0  0
    7.5850    6.0701    0.0000 N   0  0  0  0  0  0  0  0  0  0  0  0
    6.9747    4.6999    0.0000 C   0  0  0  0  0  0  0  0  0  0  0  0
    7.8561    3.4862    0.0000 O   0  0  0  0  0  0  0  0  0  0  0  0
    5.4829    4.5433    0.0000 C   0  0  0  0  0  0  0  0  0  0  0  0
    4.8725    3.1731    0.0000 N   0  0  0  0  0  0  0  0  0  0  0  0
    3.4052    2.8615    0.0000 C   0  0  0  0  0  0  0  0  0  0  0  0
    3.2482    1.3698    0.0000 C   0  0  0  0  0  0  0  0  0  0  0  0
    4.6184    0.7594    0.0000 C   0  0  0  0  0  0  0  0  0  0  0  0
    5.6223    1.8740    0.0000 C   0  0  0  0  0  0  0  0  0  0  0  0
    7.1140    1.7169    0.0000 C   0  0  0  0  0  0  0  0  0  0  0  0
    7.7239    0.3465    0.0000 C   0  0  0  0  0  0  0  0  0  0  0  0
    9.2156    0.1894    0.0000 C   0  0  0  0  0  0  0  0  0  0  0  0
   10.0975    1.4028    0.0000 C   0  0  0  0  0  0  0  0  0  0  0  0
   11.5893    1.2457    0.0000 O   0  0  0  0  0  0  0  0  0  0  0  0
   12.1992   -0.1247    0.0000 C   0  0  0  0  0  0  0  0  0  0  0  0
    9.4877    2.7732    0.0000 C   0  0  0  0  0  0  0  0  0  0  0  0
    7.9959    2.9303    0.0000 C   0  0  0  0  0  0  0  0  0  0  0  0
    4.9300   -0.7079    0.0000 C   0  0  0  0  0  0  0  0  0  0  0  0
    6.3565   -1.1716    0.0000 O   0  0  0  0  0  0  0  0  0  0  0  0
    3.8151   -1.7114    0.0000 O   0  0  0  0  0  0  0  0  0  0  0  0
    1.9490    0.6200    0.0000 C   0  0  0  0  0  0  0  0  0  0  0  0
    1.9490   -0.9010    0.0000 C   0  0  0  0  0  0  0  0  0  0  0  0
    0.6320   -1.6620    0.0000 C   0  0  0  0  0  0  0  0  0  0  0  0
   -0.6550   -0.9010    0.0000 C   0  0  0  0  0  0  0  0  0  0  0  0
   -2.0600   -1.3400    0.0000 O   0  0  0  0  0  0  0  0  0  0  0  0
   -2.9390   -0.2280    0.0000 C   0  0  0  0  0  0  0  0  0  0  0  0
   -2.0900    1.0590    0.0000 O   0  0  0  0  0  0  0  0  0  0  0  0
   -0.6550    0.6200    0.0000 C   0  0  0  0  0  0  0  0  0  0  0  0
    0.6320    1.3810    0.0000 C   0  0  0  0  0  0  0  0  0  0  0  0
  1  2  1  0  0  0  0
  2  3  1  0  0  0  0
  3  4  1  0  0  0  0
  4  5  2  0  0  0  0
  5  6  1  0  0  0  0
  6  7  2  0  0  0  0
  7  8  1  0  0  0  0
  8  9  1  0  0  0  0
  9 10  1  0  0  0  0
  8 11  2  0  0  0  0
  4 11  1  0  0  0  0
 11 12  1  0  0  0  0
 12 13  1  0  0  0  0
 13 14  2  0  0  0  0
 13 15  1  0  0  0  0
 15 16  1  0  0  0  0
 16 17  1  0  0  0  0
 17 18  1  0  0  0  0
 18 19  1  0  0  0  0
 19 20  1  0  0  0  0
 16 20  1  0  0  0  0
 20 21  1  1  0  0  0
 21 22  2  0  0  0  0
 22 23  1  0  0  0  0
 23 24  2  0  0  0  0
 24 25  1  0  0  0  0
 25 26  1  0  0  0  0
 24 27  1  0  0  0  0
 27 28  2  0  0  0  0
 21 28  1  0  0  0  0
 19 29  1  6  0  0  0
 29 30  2  0  0  0  0
 29 31  1  0  0  0  0
 18 32  1  1  0  0  0
 32 33  2  0  0  0  0
 33 34  1  0  0  0  0
 34 35  2  0  0  0  0
 35 36  1  0  0  0  0
 36 37  1  0  0  0  0
 37 38  1  0  0  0  0
 38 39  1  0  0  0  0
 35 39  1  0  0  0  0
 39 40  2  0  0  0  0
 32 40  1  0  0  0  0
M  END
> <chemblId>
CHEMBL123997

> <bioactivity__type>
IC50

> <units>
nM

> <value>
15.0

$$$$

  CDK     11271518522D 0   0.00000     0.00000     0

 40 44  0  0  0  0              1 V2000 
   -4.9041   -0.7500    0.0000 C   0  0  0  0  0  0  0  0  0  0  0  0
   -3.6050   -1.5000    0.0000 C   0  0  0  0  0  0  0  0  0  0  0  0
   -2.3060   -0.7500    0.0000 C   0  0  0  0  0  0  0  0  0  0  0  0
   -1.0070   -1.5000    0.0000 C   0  0  0  0  0  0  0  0  0  0  0  0
    0.2930   -0.7500    0.0000 C   0  0  0  0  0  0  0  0  0  0  0  0
    1.7190   -1.2140    0.0000 O   0  0  0  0  0  0  0  0  0  0  0  0
    2.6010   -0.0000    0.0000 C   0  0  0  0  0  0  0  0  0  0  0  0
    1.7190    1.2140    0.0000 O   0  0  0  0  0  0  0  0  0  0  0  0
    0.2930    0.7500    0.0000 C   0  0  0  0  0  0  0  0  0  0  0  0
   -1.0070    1.5000    0.0000 C   0  0  0  0  0  0  0  0  0  0  0  0
   -2.3060    0.7500    0.0000 C   0  0  0  0  0  0  0  0  0  0  0  0
   -3.6050    1.5000    0.0000 C   0  0  0  0  0  0  0  0  0  0  0  0
   -3.6051    3.0000    0.0000 N   0  0  0  0  0  0  0  0  0  0  0  0
   -4.9041    3.7500    0.0000 C   0  0  0  0  0  0  0  0  0  0  0  0
   -4.9041    5.2500    0.0000 C   0  0  0  0  0  0  0  0  0  0  0  0
   -6.2031    6.0000    0.0000 C   0  0  0  0  0  0  0  0  0  0  0  0
   -6.2032    7.5000    0.0000 C   0  0  0  0  0  0  0  0  0  0  0  0
   -4.9041    8.2500    0.0000 C   0  0  0  0  0  0  0  0  0  0  0  0
   -4.9041    9.7500    0.0000 C   0  0  0  0  0  0  0  0  0  0  0  0
   -6.2032   10.5000    0.0000 C   0  0  0  0  0  0  0  0  0  0  0  0
   -7.5022    9.7500    0.0000 C   0  0  0  0  0  0  0  0  0  0  0  0
   -7.5022    8.2500    0.0000 C   0  0  0  0  0  0  0  0  0  0  0  0
   -8.8013   10.5000    0.0000 C   0  0  0  0  0  0  0  0  0  0  0  0
  -10.1003    9.7500    0.0000 O   0  0  0  0  0  0  0  0  0  0  0  0
   -8.8013   12.0000    0.0000 O   0  0  0  0  0  0  0  0  0  0  0  0
   -3.6051    6.0000    0.0000 C   0  0  0  0  0  0  0  0  0  0  0  0
   -3.6051    7.5000    0.0000 O   0  0  0  0  0  0  0  0  0  0  0  0
   -2.3060    5.2500    0.0000 C   0  0  0  0  0  0  0  0  0  0  0  0
   -1.0070    6.0000    0.0000 C   0  0  0  0  0  0  0  0  0  0  0  0
    0.2920    5.2500    0.0000 C   0  0  0  0  0  0  0  0  0  0  0  0
    1.5911    6.0000    0.0000 O   0  0  0  0  0  0  0  0  0  0  0  0
    2.8901    5.2500    0.0000 C   0  0  0  0  0  0  0  0  0  0  0  0
    4.1892    6.0000    0.0000 C   0  0  0  0  0  0  0  0  0  0  0  0
    5.4882    5.2500    0.0000 C   0  0  0  0  0  0  0  0  0  0  0  0
    0.2921    3.7500    0.0000 C   0  0  0  0  0  0  0  0  0  0  0  0
   -1.0070    3.0000    0.0000 C   0  0  0  0  0  0  0  0  0  0  0  0
   -2.3060    3.7500    0.0000 C   0  0  0  0  0  0  0  0  0  0  0  0
   -6.2031    3.0000    0.0000 C   0  0  0  0  0  0  0  0  0  0  0  0
   -6.2031    1.5000    0.0000 O   0  0  0  0  0  0  0  0  0  0  0  0
   -7.5022    3.7500    0.0000 O   0  0  0  0  0  0  0  0  0  0  0  0
  1  2  1  0  0  0  0
  2  3  1  0  0  0  0
  3  4  2  0  0  0  0
  4  5  1  0  0  0  0
  5  6  1  0  0  0  0
  6  7  1  0  0  0  0
  7  8  1  0  0  0  0
  8  9  1  0  0  0  0
  5  9  2  0  0  0  0
  9 10  1  0  0  0  0
 10 11  2  0  0  0  0
  3 11  1  0  0  0  0
 11 12  1  0  0  0  0
 12 13  1  0  0  0  0
 13 14  1  0  0  0  0
 14 15  2  0  0  0  0
 15 16  1  0  0  0  0
 16 17  1  0  0  0  0
 17 18  2  0  0  0  0
 18 19  1  0  0  0  0
 19 20  2  0  0  0  0
 20 21  1  0  0  0  0
 21 22  2  0  0  0  0
 17 22  1  0  0  0  0
 21 23  1  0  0  0  0
 23 24  2  0  0  0  0
 23 25  1  0  0  0  0
 15 26  1  0  0  0  0
 26 27  2  0  0  0  0
 26 28  1  0  0  0  0
 28 29  2  0  0  0  0
 29 30  1  0  0  0  0
 30 31  1  0  0  0  0
 31 32  1  0  0  0  0
 32 33  1  0  0  0  0
 33 34  2  0  0  0  0
 30 35  2  0  0  0  0
 35 36  1  0  0  0  0
 36 37  2  0  0  0  0
 13 37  1  0  0  0  0
 28 37  1  0  0  0  0
 14 38  1  0  0  0  0
 38 39  2  0  0  0  0
 38 40  1  0  0  0  0
M  END
> <chemblId>
CHEMBL1271479

> <bioactivity__type>
IC50

> <units>
nM

> <value>
38.1

$$$$

  CDK     11271518522D 0   0.00000     0.00000     0

 40 44  0  0  0  0              1 V2000 
   -4.9041   -0.7500    0.0000 C   0  0  0  0  0  0  0  0  0  0  0  0
   -3.6050   -1.5000    0.0000 C   0  0  0  0  0  0  0  0  0  0  0  0
   -2.3060   -0.7500    0.0000 C   0  0  0  0  0  0  0  0  0  0  0  0
   -1.0070   -1.5000    0.0000 C   0  0  0  0  0  0  0  0  0  0  0  0
    0.2930   -0.7500    0.0000 C   0  0  0  0  0  0  0  0  0  0  0  0
    1.7190   -1.2140    0.0000 O   0  0  0  0  0  0  0  0  0  0  0  0
    2.6010   -0.0000    0.0000 C   0  0  0  0  0  0  0  0  0  0  0  0
    1.7190    1.2140    0.0000 O   0  0  0  0  0  0  0  0  0  0  0  0
    0.2930    0.7500    0.0000 C   0  0  0  0  0  0  0  0  0  0  0  0
   -1.0070    1.5000    0.0000 C   0  0  0  0  0  0  0  0  0  0  0  0
   -2.3060    0.7500    0.0000 C   0  0  0  0  0  0  0  0  0  0  0  0
   -3.6050    1.5000    0.0000 C   0  0  0  0  0  0  0  0  0  0  0  0
   -3.6051    3.0000    0.0000 N   0  0  0  0  0  0  0  0  0  0  0  0
   -4.9041    3.7500    0.0000 C   0  0  0  0  0  0  0  0  0  0  0  0
   -4.9041    5.2500    0.0000 C   0  0  0  0  0  0  0  0  0  0  0  0
   -6.2031    6.0000    0.0000 C   0  0  0  0  0  0  0  0  0  0  0  0
   -6.2032    7.5000    0.0000 C   0  0  0  0  0  0  0  0  0  0  0  0
   -4.9041    8.2500    0.0000 C   0  0  0  0  0  0  0  0  0  0  0  0
   -4.9041    9.7500    0.0000 C   0  0  0  0  0  0  0  0  0  0  0  0
   -6.2032   10.5000    0.0000 C   0  0  0  0  0  0  0  0  0  0  0  0
   -7.5022    9.7500    0.0000 C   0  0  0  0  0  0  0  0  0  0  0  0
   -7.5022    8.2500    0.0000 C   0  0  0  0  0  0  0  0  0  0  0  0
   -8.8013   10.5000    0.0000 C   0  0  0  0  0  0  0  0  0  0  0  0
  -10.1003    9.7500    0.0000 O   0  0  0  0  0  0  0  0  0  0  0  0
   -8.8013   12.0000    0.0000 O   0  0  0  0  0  0  0  0  0  0  0  0
   -3.6051    6.0000    0.0000 C   0  0  0  0  0  0  0  0  0  0  0  0
   -3.6051    7.5000    0.0000 O   0  0  0  0  0  0  0  0  0  0  0  0
   -2.3060    5.2500    0.0000 C   0  0  0  0  0  0  0  0  0  0  0  0
   -1.0070    6.0000    0.0000 C   0  0  0  0  0  0  0  0  0  0  0  0
    0.2920    5.2500    0.0000 C   0  0  0  0  0  0  0  0  0  0  0  0
    1.5911    6.0000    0.0000 O   0  0  0  0  0  0  0  0  0  0  0  0
    2.8901    5.2500    0.0000 C   0  0  0  0  0  0  0  0  0  0  0  0
    4.1892    6.0000    0.0000 O   0  0  0  0  0  0  0  0  0  0  0  0
    5.4882    5.2500    0.0000 C   0  0  0  0  0  0  0  0  0  0  0  0
    0.2921    3.7500    0.0000 C   0  0  0  0  0  0  0  0  0  0  0  0
   -1.0070    3.0000    0.0000 C   0  0  0  0  0  0  0  0  0  0  0  0
   -2.3060    3.7500    0.0000 C   0  0  0  0  0  0  0  0  0  0  0  0
   -6.2031    3.0000    0.0000 C   0  0  0  0  0  0  0  0  0  0  0  0
   -6.2031    1.5000    0.0000 O   0  0  0  0  0  0  0  0  0  0  0  0
   -7.5022    3.7500    0.0000 O   0  0  0  0  0  0  0  0  0  0  0  0
  1  2  1  0  0  0  0
  2  3  1  0  0  0  0
  3  4  2  0  0  0  0
  4  5  1  0  0  0  0
  5  6  1  0  0  0  0
  6  7  1  0  0  0  0
  7  8  1  0  0  0  0
  8  9  1  0  0  0  0
  5  9  2  0  0  0  0
  9 10  1  0  0  0  0
 10 11  2  0  0  0  0
  3 11  1  0  0  0  0
 11 12  1  0  0  0  0
 12 13  1  0  0  0  0
 13 14  1  0  0  0  0
 14 15  2  0  0  0  0
 15 16  1  0  0  0  0
 16 17  1  0  0  0  0
 17 18  2  0  0  0  0
 18 19  1  0  0  0  0
 19 20  2  0  0  0  0
 20 21  1  0  0  0  0
 21 22  2  0  0  0  0
 17 22  1  0  0  0  0
 21 23  1  0  0  0  0
 23 24  2  0  0  0  0
 23 25  1  0  0  0  0
 15 26  1  0  0  0  0
 26 27  2  0  0  0  0
 26 28  1  0  0  0  0
 28 29  2  0  0  0  0
 29 30  1  0  0  0  0
 30 31  1  0  0  0  0
 31 32  1  0  0  0  0
 32 33  1  0  0  0  0
 33 34  1  0  0  0  0
 30 35  2  0  0  0  0
 35 36  1  0  0  0  0
 36 37  2  0  0  0  0
 13 37  1  0  0  0  0
 28 37  1  0  0  0  0
 14 38  1  0  0  0  0
 38 39  2  0  0  0  0
 38 40  1  0  0  0  0
M  END
> <chemblId>
CHEMBL1271531

> <bioactivity__type>
IC50

> <units>
nM

> <value>
24.4

$$$$

  CDK     11271518522D 0   0.00000     0.00000     0

 41 45  0  0  0  0              1 V2000 
   -4.9041   -0.7500    0.0000 C   0  0  0  0  0  0  0  0  0  0  0  0
   -3.6050   -1.5000    0.0000 C   0  0  0  0  0  0  0  0  0  0  0  0
   -2.3060   -0.7500    0.0000 C   0  0  0  0  0  0  0  0  0  0  0  0
   -1.0070   -1.5000    0.0000 C   0  0  0  0  0  0  0  0  0  0  0  0
    0.2930   -0.7500    0.0000 C   0  0  0  0  0  0  0  0  0  0  0  0
    1.7190   -1.2140    0.0000 O   0  0  0  0  0  0  0  0  0  0  0  0
    2.6010   -0.0000    0.0000 C   0  0  0  0  0  0  0  0  0  0  0  0
    1.7190    1.2140    0.0000 O   0  0  0  0  0  0  0  0  0  0  0  0
    0.2930    0.7500    0.0000 C   0  0  0  0  0  0  0  0  0  0  0  0
   -1.0070    1.5000    0.0000 C   0  0  0  0  0  0  0  0  0  0  0  0
   -2.3060    0.7500    0.0000 C   0  0  0  0  0  0  0  0  0  0  0  0
   -3.6050    1.5000    0.0000 C   0  0  0  0  0  0  0  0  0  0  0  0
   -3.6051    3.0000    0.0000 N   0  0  0  0  0  0  0  0  0  0  0  0
   -4.9041    3.7500    0.0000 C   0  0  0  0  0  0  0  0  0  0  0  0
   -4.9041    5.2500    0.0000 C   0  0  0  0  0  0  0  0  0  0  0  0
   -6.2031    6.0000    0.0000 C   0  0  0  0  0  0  0  0  0  0  0  0
   -6.2032    7.5000    0.0000 C   0  0  0  0  0  0  0  0  0  0  0  0
   -4.9041    8.2500    0.0000 C   0  0  0  0  0  0  0  0  0  0  0  0
   -4.9041    9.7500    0.0000 C   0  0  0  0  0  0  0  0  0  0  0  0
   -6.2032   10.5000    0.0000 C   0  0  0  0  0  0  0  0  0  0  0  0
   -7.5022    9.7500    0.0000 C   0  0  0  0  0  0  0  0  0  0  0  0
   -7.5022    8.2500    0.0000 C   0  0  0  0  0  0  0  0  0  0  0  0
   -8.8013   10.5000    0.0000 C   0  0  0  0  0  0  0  0  0  0  0  0
  -10.1003    9.7500    0.0000 O   0  0  0  0  0  0  0  0  0  0  0  0
   -8.8013   12.0000    0.0000 O   0  0  0  0  0  0  0  0  0  0  0  0
   -3.6051    6.0000    0.0000 C   0  0  0  0  0  0  0  0  0  0  0  0
   -3.6051    7.5000    0.0000 O   0  0  0  0  0  0  0  0  0  0  0  0
   -2.3060    5.2500    0.0000 C   0  0  0  0  0  0  0  0  0  0  0  0
   -1.0070    6.0000    0.0000 C   0  0  0  0  0  0  0  0  0  0  0  0
    0.2920    5.2500    0.0000 C   0  0  0  0  0  0  0  0  0  0  0  0
    1.5911    6.0000    0.0000 O   0  0  0  0  0  0  0  0  0  0  0  0
    2.8901    5.2500    0.0000 C   0  0  0  0  0  0  0  0  0  0  0  0
    4.1892    6.0000    0.0000 C   0  0  0  0  0  0  0  0  0  0  0  0
    5.4882    5.2500    0.0000 C   0  0  0  0  0  0  0  0  0  0  0  0
    4.1891    7.5000    0.0000 C   0  0  0  0  0  0  0  0  0  0  0  0
    0.2921    3.7500    0.0000 C   0  0  0  0  0  0  0  0  0  0  0  0
   -1.0070    3.0000    0.0000 C   0  0  0  0  0  0  0  0  0  0  0  0
   -2.3060    3.7500    0.0000 C   0  0  0  0  0  0  0  0  0  0  0  0
   -6.2031    3.0000    0.0000 C   0  0  0  0  0  0  0  0  0  0  0  0
   -6.2031    1.5000    0.0000 O   0  0  0  0  0  0  0  0  0  0  0  0
   -7.5022    3.7500    0.0000 O   0  0  0  0  0  0  0  0  0  0  0  0
  1  2  1  0  0  0  0
  2  3  1  0  0  0  0
  3  4  2  0  0  0  0
  4  5  1  0  0  0  0
  5  6  1  0  0  0  0
  6  7  1  0  0  0  0
  7  8  1  0  0  0  0
  8  9  1  0  0  0  0
  5  9  2  0  0  0  0
  9 10  1  0  0  0  0
 10 11  2  0  0  0  0
  3 11  1  0  0  0  0
 11 12  1  0  0  0  0
 12 13  1  0  0  0  0
 13 14  1  0  0  0  0
 14 15  2  0  0  0  0
 15 16  1  0  0  0  0
 16 17  1  0  0  0  0
 17 18  2  0  0  0  0
 18 19  1  0  0  0  0
 19 20  2  0  0  0  0
 20 21  1  0  0  0  0
 21 22  2  0  0  0  0
 17 22  1  0  0  0  0
 21 23  1  0  0  0  0
 23 24  2  0  0  0  0
 23 25  1  0  0  0  0
 15 26  1  0  0  0  0
 26 27  2  0  0  0  0
 26 28  1  0  0  0  0
 28 29  2  0  0  0  0
 29 30  1  0  0  0  0
 30 31  1  0  0  0  0
 31 32  1  0  0  0  0
 32 33  1  0  0  0  0
 33 34  1  0  0  0  0
 33 35  1  0  0  0  0
 30 36  2  0  0  0  0
 36 37  1  0  0  0  0
 37 38  2  0  0  0  0
 13 38  1  0  0  0  0
 28 38  1  0  0  0  0
 14 39  1  0  0  0  0
 39 40  2  0  0  0  0
 39 41  1  0  0  0  0
M  END
> <chemblId>
CHEMBL1271640

> <bioactivity__type>
IC50

> <units>
nM

> <value>
6.3

$$$$

  CDK     11271518522D 0   0.00000     0.00000     0

 41 46  0  0  0  0              1 V2000 
   -4.9041   -0.7500    0.0000 C   0  0  0  0  0  0  0  0  0  0  0  0
   -3.6050   -1.5000    0.0000 C   0  0  0  0  0  0  0  0  0  0  0  0
   -2.3060   -0.7500    0.0000 C   0  0  0  0  0  0  0  0  0  0  0  0
   -1.0070   -1.5000    0.0000 C   0  0  0  0  0  0  0  0  0  0  0  0
    0.2930   -0.7500    0.0000 C   0  0  0  0  0  0  0  0  0  0  0  0
    1.7190   -1.2140    0.0000 O   0  0  0  0  0  0  0  0  0  0  0  0
    2.6010   -0.0000    0.0000 C   0  0  0  0  0  0  0  0  0  0  0  0
    1.7190    1.2140    0.0000 O   0  0  0  0  0  0  0  0  0  0  0  0
    0.2930    0.7500    0.0000 C   0  0  0  0  0  0  0  0  0  0  0  0
   -1.0070    1.5000    0.0000 C   0  0  0  0  0  0  0  0  0  0  0  0
   -2.3060    0.7500    0.0000 C   0  0  0  0  0  0  0  0  0  0  0  0
   -3.6050    1.5000    0.0000 C   0  0  0  0  0  0  0  0  0  0  0  0
   -3.6051    3.0000    0.0000 N   0  0  0  0  0  0  0  0  0  0  0  0
   -4.9041    3.7500    0.0000 C   0  0  0  0  0  0  0  0  0  0  0  0
   -4.9041    5.2500    0.0000 C   0  0  0  0  0  0  0  0  0  0  0  0
   -6.2031    6.0000    0.0000 C   0  0  0  0  0  0  0  0  0  0  0  0
   -6.2032    7.5000    0.0000 C   0  0  0  0  0  0  0  0  0  0  0  0
   -4.9041    8.2500    0.0000 C   0  0  0  0  0  0  0  0  0  0  0  0
   -4.9041    9.7500    0.0000 C   0  0  0  0  0  0  0  0  0  0  0  0
   -6.2032   10.5000    0.0000 C   0  0  0  0  0  0  0  0  0  0  0  0
   -7.5022    9.7500    0.0000 C   0  0  0  0  0  0  0  0  0  0  0  0
   -7.5022    8.2500    0.0000 C   0  0  0  0  0  0  0  0  0  0  0  0
   -8.8013   10.5000    0.0000 C   0  0  0  0  0  0  0  0  0  0  0  0
  -10.1003    9.7500    0.0000 O   0  0  0  0  0  0  0  0  0  0  0  0
   -8.8013   12.0000    0.0000 O   0  0  0  0  0  0  0  0  0  0  0  0
   -3.6051    6.0000    0.0000 C   0  0  0  0  0  0  0  0  0  0  0  0
   -3.6051    7.5000    0.0000 O   0  0  0  0  0  0  0  0  0  0  0  0
   -2.3060    5.2500    0.0000 C   0  0  0  0  0  0  0  0  0  0  0  0
   -1.0070    6.0000    0.0000 C   0  0  0  0  0  0  0  0  0  0  0  0
    0.2920    5.2500    0.0000 C   0  0  0  0  0  0  0  0  0  0  0  0
    1.5911    6.0000    0.0000 O   0  0  0  0  0  0  0  0  0  0  0  0
    2.8901    5.2500    0.0000 C   0  0  0  0  0  0  0  0  0  0  0  0
    4.1892    6.0000    0.0000 C   0  0  0  0  0  0  0  0  0  0  0  0
    5.6892    6.0001    0.0000 C   0  0  0  0  0  0  0  0  0  0  0  0
    4.9391    7.2991    0.0000 C   0  0  0  0  0  0  0  0  0  0  0  0
    0.2921    3.7500    0.0000 C   0  0  0  0  0  0  0  0  0  0  0  0
   -1.0070    3.0000    0.0000 C   0  0  0  0  0  0  0  0  0  0  0  0
   -2.3060    3.7500    0.0000 C   0  0  0  0  0  0  0  0  0  0  0  0
   -6.2031    3.0000    0.0000 C   0  0  0  0  0  0  0  0  0  0  0  0
   -6.2031    1.5000    0.0000 O   0  0  0  0  0  0  0  0  0  0  0  0
   -7.5022    3.7500    0.0000 O   0  0  0  0  0  0  0  0  0  0  0  0
  1  2  1  0  0  0  0
  2  3  1  0  0  0  0
  3  4  2  0  0  0  0
  4  5  1  0  0  0  0
  5  6  1  0  0  0  0
  6  7  1  0  0  0  0
  7  8  1  0  0  0  0
  8  9  1  0  0  0  0
  5  9  2  0  0  0  0
  9 10  1  0  0  0  0
 10 11  2  0  0  0  0
  3 11  1  0  0  0  0
 11 12  1  0  0  0  0
 12 13  1  0  0  0  0
 13 14  1  0  0  0  0
 14 15  2  0  0  0  0
 15 16  1  0  0  0  0
 16 17  1  0  0  0  0
 17 18  2  0  0  0  0
 18 19  1  0  0  0  0
 19 20  2  0  0  0  0
 20 21  1  0  0  0  0
 21 22  2  0  0  0  0
 17 22  1  0  0  0  0
 21 23  1  0  0  0  0
 23 24  2  0  0  0  0
 23 25  1  0  0  0  0
 15 26  1  0  0  0  0
 26 27  2  0  0  0  0
 26 28  1  0  0  0  0
 28 29  2  0  0  0  0
 29 30  1  0  0  0  0
 30 31  1  0  0  0  0
 31 32  1  0  0  0  0
 32 33  1  0  0  0  0
 33 34  1  0  0  0  0
 34 35  1  0  0  0  0
 33 35  1  0  0  0  0
 30 36  2  0  0  0  0
 36 37  1  0  0  0  0
 37 38  2  0  0  0  0
 13 38  1  0  0  0  0
 28 38  1  0  0  0  0
 14 39  1  0  0  0  0
 39 40  2  0  0  0  0
 39 41  1  0  0  0  0
M  END
> <chemblId>
CHEMBL1271746

> <bioactivity__type>
IC50

> <units>
nM

> <value>
115.9

$$$$

  CDK     11271518522D 0   0.00000     0.00000     0

 41 45  0  0  0  0              1 V2000 
   -4.9041   -0.7500    0.0000 C   0  0  0  0  0  0  0  0  0  0  0  0
   -3.6050   -1.5000    0.0000 C   0  0  0  0  0  0  0  0  0  0  0  0
   -2.3060   -0.7500    0.0000 C   0  0  0  0  0  0  0  0  0  0  0  0
   -1.0070   -1.5000    0.0000 C   0  0  0  0  0  0  0  0  0  0  0  0
    0.2930   -0.7500    0.0000 C   0  0  0  0  0  0  0  0  0  0  0  0
    1.7190   -1.2140    0.0000 O   0  0  0  0  0  0  0  0  0  0  0  0
    2.6010   -0.0000    0.0000 C   0  0  0  0  0  0  0  0  0  0  0  0
    1.7190    1.2140    0.0000 O   0  0  0  0  0  0  0  0  0  0  0  0
    0.2930    0.7500    0.0000 C   0  0  0  0  0  0  0  0  0  0  0  0
   -1.0070    1.5000    0.0000 C   0  0  0  0  0  0  0  0  0  0  0  0
   -2.3060    0.7500    0.0000 C   0  0  0  0  0  0  0  0  0  0  0  0
   -3.6050    1.5000    0.0000 C   0  0  0  0  0  0  0  0  0  0  0  0
   -3.6051    3.0000    0.0000 N   0  0  0  0  0  0  0  0  0  0  0  0
   -4.9041    3.7500    0.0000 C   0  0  0  0  0  0  0  0  0  0  0  0
   -4.9041    5.2500    0.0000 C   0  0  0  0  0  0  0  0  0  0  0  0
   -6.2031    6.0000    0.0000 C   0  0  0  0  0  0  0  0  0  0  0  0
   -6.2032    7.5000    0.0000 C   0  0  0  0  0  0  0  0  0  0  0  0
   -4.9041    8.2500    0.0000 C   0  0  0  0  0  0  0  0  0  0  0  0
   -4.9041    9.7500    0.0000 C   0  0  0  0  0  0  0  0  0  0  0  0
   -6.2032   10.5000    0.0000 C   0  0  0  0  0  0  0  0  0  0  0  0
   -7.5022    9.7500    0.0000 C   0  0  0  0  0  0  0  0  0  0  0  0
   -7.5022    8.2500    0.0000 C   0  0  0  0  0  0  0  0  0  0  0  0
   -8.8013   10.5000    0.0000 C   0  0  0  0  0  0  0  0  0  0  0  0
  -10.1003    9.7500    0.0000 O   0  0  0  0  0  0  0  0  0  0  0  0
   -8.8013   12.0000    0.0000 O   0  0  0  0  0  0  0  0  0  0  0  0
   -3.6051    6.0000    0.0000 C   0  0  0  0  0  0  0  0  0  0  0  0
   -3.6051    7.5000    0.0000 O   0  0  0  0  0  0  0  0  0  0  0  0
   -2.3060    5.2500    0.0000 C   0  0  0  0  0  0  0  0  0  0  0  0
   -1.0070    6.0000    0.0000 C   0  0  0  0  0  0  0  0  0  0  0  0
    0.2920    5.2500    0.0000 C   0  0  0  0  0  0  0  0  0  0  0  0
    1.5911    6.0000    0.0000 O   0  0  0  0  0  0  0  0  0  0  0  0
    2.8901    5.2500    0.0000 C   0  0  0  0  0  0  0  0  0  0  0  0
    4.1892    6.0000    0.0000 C   0  0  0  0  0  0  0  0  0  0  0  0
    5.4882    5.2500    0.0000 C   0  0  0  0  0  0  0  0  0  0  0  0
    6.7872    6.0001    0.0000 O   0  0  0  0  0  0  0  0  0  0  0  0
    0.2921    3.7500    0.0000 C   0  0  0  0  0  0  0  0  0  0  0  0
   -1.0070    3.0000    0.0000 C   0  0  0  0  0  0  0  0  0  0  0  0
   -2.3060    3.7500    0.0000 C   0  0  0  0  0  0  0  0  0  0  0  0
   -6.2031    3.0000    0.0000 C   0  0  0  0  0  0  0  0  0  0  0  0
   -6.2031    1.5000    0.0000 O   0  0  0  0  0  0  0  0  0  0  0  0
   -7.5022    3.7500    0.0000 O   0  0  0  0  0  0  0  0  0  0  0  0
  1  2  1  0  0  0  0
  2  3  1  0  0  0  0
  3  4  2  0  0  0  0
  4  5  1  0  0  0  0
  5  6  1  0  0  0  0
  6  7  1  0  0  0  0
  7  8  1  0  0  0  0
  8  9  1  0  0  0  0
  5  9  2  0  0  0  0
  9 10  1  0  0  0  0
 10 11  2  0  0  0  0
  3 11  1  0  0  0  0
 11 12  1  0  0  0  0
 12 13  1  0  0  0  0
 13 14  1  0  0  0  0
 14 15  2  0  0  0  0
 15 16  1  0  0  0  0
 16 17  1  0  0  0  0
 17 18  2  0  0  0  0
 18 19  1  0  0  0  0
 19 20  2  0  0  0  0
 20 21  1  0  0  0  0
 21 22  2  0  0  0  0
 17 22  1  0  0  0  0
 21 23  1  0  0  0  0
 23 24  2  0  0  0  0
 23 25  1  0  0  0  0
 15 26  1  0  0  0  0
 26 27  2  0  0  0  0
 26 28  1  0  0  0  0
 28 29  2  0  0  0  0
 29 30  1  0  0  0  0
 30 31  1  0  0  0  0
 31 32  1  0  0  0  0
 32 33  1  0  0  0  0
 33 34  1  0  0  0  0
 34 35  1  0  0  0  0
 30 36  2  0  0  0  0
 36 37  1  0  0  0  0
 37 38  2  0  0  0  0
 13 38  1  0  0  0  0
 28 38  1  0  0  0  0
 14 39  1  0  0  0  0
 39 40  2  0  0  0  0
 39 41  1  0  0  0  0
M  END
> <chemblId>
CHEMBL1271807

> <bioactivity__type>
IC50

> <units>
nM

> <value>
7.4

$$$$

  CDK     11271518522D 0   0.00000     0.00000     0

 41 45  0  0  0  0              1 V2000 
   -4.9041   -0.7500    0.0000 C   0  0  0  0  0  0  0  0  0  0  0  0
   -3.6050   -1.5000    0.0000 C   0  0  0  0  0  0  0  0  0  0  0  0
   -2.3060   -0.7500    0.0000 C   0  0  0  0  0  0  0  0  0  0  0  0
   -1.0070   -1.5000    0.0000 C   0  0  0  0  0  0  0  0  0  0  0  0
    0.2930   -0.7500    0.0000 C   0  0  0  0  0  0  0  0  0  0  0  0
    1.7190   -1.2140    0.0000 O   0  0  0  0  0  0  0  0  0  0  0  0
    2.6010   -0.0000    0.0000 C   0  0  0  0  0  0  0  0  0  0  0  0
    1.7190    1.2140    0.0000 O   0  0  0  0  0  0  0  0  0  0  0  0
    0.2930    0.7500    0.0000 C   0  0  0  0  0  0  0  0  0  0  0  0
   -1.0070    1.5000    0.0000 C   0  0  0  0  0  0  0  0  0  0  0  0
   -2.3060    0.7500    0.0000 C   0  0  0  0  0  0  0  0  0  0  0  0
   -3.6050    1.5000    0.0000 C   0  0  0  0  0  0  0  0  0  0  0  0
   -3.6051    3.0000    0.0000 N   0  0  0  0  0  0  0  0  0  0  0  0
   -4.9041    3.7500    0.0000 C   0  0  0  0  0  0  0  0  0  0  0  0
   -4.9041    5.2500    0.0000 C   0  0  0  0  0  0  0  0  0  0  0  0
   -6.2031    6.0000    0.0000 C   0  0  0  0  0  0  0  0  0  0  0  0
   -6.2032    7.5000    0.0000 C   0  0  0  0  0  0  0  0  0  0  0  0
   -4.9041    8.2500    0.0000 C   0  0  0  0  0  0  0  0  0  0  0  0
   -4.9041    9.7500    0.0000 C   0  0  0  0  0  0  0  0  0  0  0  0
   -6.2032   10.5000    0.0000 C   0  0  0  0  0  0  0  0  0  0  0  0
   -7.5022    9.7500    0.0000 C   0  0  0  0  0  0  0  0  0  0  0  0
   -7.5022    8.2500    0.0000 C   0  0  0  0  0  0  0  0  0  0  0  0
   -8.8013   10.5000    0.0000 C   0  0  0  0  0  0  0  0  0  0  0  0
  -10.1003    9.7500    0.0000 O   0  0  0  0  0  0  0  0  0  0  0  0
   -8.8013   12.0000    0.0000 O   0  0  0  0  0  0  0  0  0  0  0  0
   -3.6051    6.0000    0.0000 C   0  0  0  0  0  0  0  0  0  0  0  0
   -3.6051    7.5000    0.0000 O   0  0  0  0  0  0  0  0  0  0  0  0
   -2.3060    5.2500    0.0000 C   0  0  0  0  0  0  0  0  0  0  0  0
   -1.0070    6.0000    0.0000 C   0  0  0  0  0  0  0  0  0  0  0  0
    0.2920    5.2500    0.0000 C   0  0  0  0  0  0  0  0  0  0  0  0
    1.5911    6.0000    0.0000 O   0  0  0  0  0  0  0  0  0  0  0  0
    2.8901    5.2500    0.0000 C   0  0  0  0  0  0  0  0  0  0  0  0
    4.1892    6.0000    0.0000 C   0  0  0  0  0  0  0  0  0  0  0  0
    4.1891    7.5000    0.0000 O   0  0  0  0  0  0  0  0  0  0  0  0
    5.4882    5.2500    0.0000 O   0  0  0  0  0  0  0  0  0  0  0  0
    0.2921    3.7500    0.0000 C   0  0  0  0  0  0  0  0  0  0  0  0
   -1.0070    3.0000    0.0000 C   0  0  0  0  0  0  0  0  0  0  0  0
   -2.3060    3.7500    0.0000 C   0  0  0  0  0  0  0  0  0  0  0  0
   -6.2031    3.0000    0.0000 C   0  0  0  0  0  0  0  0  0  0  0  0
   -6.2031    1.5000    0.0000 O   0  0  0  0  0  0  0  0  0  0  0  0
   -7.5022    3.7500    0.0000 O   0  0  0  0  0  0  0  0  0  0  0  0
  1  2  1  0  0  0  0
  2  3  1  0  0  0  0
  3  4  2  0  0  0  0
  4  5  1  0  0  0  0
  5  6  1  0  0  0  0
  6  7  1  0  0  0  0
  7  8  1  0  0  0  0
  8  9  1  0  0  0  0
  5  9  2  0  0  0  0
  9 10  1  0  0  0  0
 10 11  2  0  0  0  0
  3 11  1  0  0  0  0
 11 12  1  0  0  0  0
 12 13  1  0  0  0  0
 13 14  1  0  0  0  0
 14 15  2  0  0  0  0
 15 16  1  0  0  0  0
 16 17  1  0  0  0  0
 17 18  2  0  0  0  0
 18 19  1  0  0  0  0
 19 20  2  0  0  0  0
 20 21  1  0  0  0  0
 21 22  2  0  0  0  0
 17 22  1  0  0  0  0
 21 23  1  0  0  0  0
 23 24  2  0  0  0  0
 23 25  1  0  0  0  0
 15 26  1  0  0  0  0
 26 27  2  0  0  0  0
 26 28  1  0  0  0  0
 28 29  2  0  0  0  0
 29 30  1  0  0  0  0
 30 31  1  0  0  0  0
 31 32  1  0  0  0  0
 32 33  1  0  0  0  0
 33 34  2  0  0  0  0
 33 35  1  0  0  0  0
 30 36  2  0  0  0  0
 36 37  1  0  0  0  0
 37 38  2  0  0  0  0
 13 38  1  0  0  0  0
 28 38  1  0  0  0  0
 14 39  1  0  0  0  0
 39 40  2  0  0  0  0
 39 41  1  0  0  0  0
M  END
> <chemblId>
CHEMBL1271863

> <bioactivity__type>
IC50

> <units>
nM

> <value>
284.5

$$$$

  CDK     11271518522D 0   0.00000     0.00000     0

 37 41  0  0  0  0              1 V2000 
   -4.9041   -0.7500    0.0000 C   0  0  0  0  0  0  0  0  0  0  0  0
   -3.6050   -1.5000    0.0000 C   0  0  0  0  0  0  0  0  0  0  0  0
   -2.3060   -0.7500    0.0000 C   0  0  0  0  0  0  0  0  0  0  0  0
   -1.0070   -1.5000    0.0000 C   0  0  0  0  0  0  0  0  0  0  0  0
    0.2930   -0.7500    0.0000 C   0  0  0  0  0  0  0  0  0  0  0  0
    1.7190   -1.2140    0.0000 O   0  0  0  0  0  0  0  0  0  0  0  0
    2.6010   -0.0000    0.0000 C   0  0  0  0  0  0  0  0  0  0  0  0
    1.7190    1.2140    0.0000 O   0  0  0  0  0  0  0  0  0  0  0  0
    0.2930    0.7500    0.0000 C   0  0  0  0  0  0  0  0  0  0  0  0
   -1.0070    1.5000    0.0000 C   0  0  0  0  0  0  0  0  0  0  0  0
   -2.3060    0.7500    0.0000 C   0  0  0  0  0  0  0  0  0  0  0  0
   -3.6050    1.5000    0.0000 C   0  0  0  0  0  0  0  0  0  0  0  0
   -3.6051    3.0000    0.0000 N   0  0  0  0  0  0  0  0  0  0  0  0
   -4.9041    3.7500    0.0000 C   0  0  0  0  0  0  0  0  0  0  0  0
   -4.9041    5.2500    0.0000 C   0  0  0  0  0  0  0  0  0  0  0  0
   -6.2031    6.0000    0.0000 C   0  0  0  0  0  0  0  0  0  0  0  0
   -6.2032    7.5000    0.0000 C   0  0  0  0  0  0  0  0  0  0  0  0
   -4.9041    8.2500    0.0000 C   0  0  0  0  0  0  0  0  0  0  0  0
   -4.9041    9.7500    0.0000 C   0  0  0  0  0  0  0  0  0  0  0  0
   -6.2032   10.5000    0.0000 C   0  0  0  0  0  0  0  0  0  0  0  0
   -7.5022    9.7500    0.0000 C   0  0  0  0  0  0  0  0  0  0  0  0
   -7.5022    8.2500    0.0000 C   0  0  0  0  0  0  0  0  0  0  0  0
   -8.8013   10.5000    0.0000 C   0  0  0  0  0  0  0  0  0  0  0  0
  -10.1003    9.7500    0.0000 O   0  0  0  0  0  0  0  0  0  0  0  0
   -8.8013   12.0000    0.0000 O   0  0  0  0  0  0  0  0  0  0  0  0
   -3.6051    6.0000    0.0000 C   0  0  0  0  0  0  0  0  0  0  0  0
   -3.6051    7.5000    0.0000 O   0  0  0  0  0  0  0  0  0  0  0  0
   -2.3060    5.2500    0.0000 C   0  0  0  0  0  0  0  0  0  0  0  0
   -1.0070    6.0000    0.0000 C   0  0  0  0  0  0  0  0  0  0  0  0
    0.2920    5.2500    0.0000 C   0  0  0  0  0  0  0  0  0  0  0  0
    1.5911    6.0000    0.0000 O   0  0  0  0  0  0  0  0  0  0  0  0
    0.2921    3.7500    0.0000 C   0  0  0  0  0  0  0  0  0  0  0  0
   -1.0070    3.0000    0.0000 C   0  0  0  0  0  0  0  0  0  0  0  0
   -2.3060    3.7500    0.0000 C   0  0  0  0  0  0  0  0  0  0  0  0
   -6.2031    3.0000    0.0000 C   0  0  0  0  0  0  0  0  0  0  0  0
   -6.2031    1.5000    0.0000 O   0  0  0  0  0  0  0  0  0  0  0  0
   -7.5022    3.7500    0.0000 O   0  0  0  0  0  0  0  0  0  0  0  0
  1  2  1  0  0  0  0
  2  3  1  0  0  0  0
  3  4  2  0  0  0  0
  4  5  1  0  0  0  0
  5  6  1  0  0  0  0
  6  7  1  0  0  0  0
  7  8  1  0  0  0  0
  8  9  1  0  0  0  0
  5  9  2  0  0  0  0
  9 10  1  0  0  0  0
 10 11  2  0  0  0  0
  3 11  1  0  0  0  0
 11 12  1  0  0  0  0
 12 13  1  0  0  0  0
 13 14  1  0  0  0  0
 14 15  2  0  0  0  0
 15 16  1  0  0  0  0
 16 17  1  0  0  0  0
 17 18  2  0  0  0  0
 18 19  1  0  0  0  0
 19 20  2  0  0  0  0
 20 21  1  0  0  0  0
 21 22  2  0  0  0  0
 17 22  1  0  0  0  0
 21 23  1  0  0  0  0
 23 24  2  0  0  0  0
 23 25  1  0  0  0  0
 15 26  1  0  0  0  0
 26 27  2  0  0  0  0
 26 28  1  0  0  0  0
 28 29  2  0  0  0  0
 29 30  1  0  0  0  0
 30 31  1  0  0  0  0
 30 32  2  0  0  0  0
 32 33  1  0  0  0  0
 33 34  2  0  0  0  0
 13 34  1  0  0  0  0
 28 34  1  0  0  0  0
 14 35  1  0  0  0  0
 35 36  2  0  0  0  0
 35 37  1  0  0  0  0
M  END
> <chemblId>
CHEMBL1272137

> <bioactivity__type>
IC50

> <units>
nM

> <value>
38.9

$$$$

  CDK     11271518522D 0   0.00000     0.00000     0

 40 44  0  0  0  0              1 V2000 
   -4.9041   -0.7500    0.0000 C   0  0  0  0  0  0  0  0  0  0  0  0
   -3.6050   -1.5000    0.0000 C   0  0  0  0  0  0  0  0  0  0  0  0
   -2.3060   -0.7500    0.0000 C   0  0  0  0  0  0  0  0  0  0  0  0
   -1.0070   -1.5000    0.0000 C   0  0  0  0  0  0  0  0  0  0  0  0
    0.2930   -0.7500    0.0000 C   0  0  0  0  0  0  0  0  0  0  0  0
    1.7190   -1.2140    0.0000 O   0  0  0  0  0  0  0  0  0  0  0  0
    2.6010   -0.0000    0.0000 C   0  0  0  0  0  0  0  0  0  0  0  0
    1.7190    1.2140    0.0000 O   0  0  0  0  0  0  0  0  0  0  0  0
    0.2930    0.7500    0.0000 C   0  0  0  0  0  0  0  0  0  0  0  0
   -1.0070    1.5000    0.0000 C   0  0  0  0  0  0  0  0  0  0  0  0
   -2.3060    0.7500    0.0000 C   0  0  0  0  0  0  0  0  0  0  0  0
   -3.6050    1.5000    0.0000 C   0  0  0  0  0  0  0  0  0  0  0  0
   -3.6051    3.0000    0.0000 N   0  0  0  0  0  0  0  0  0  0  0  0
   -4.9041    3.7500    0.0000 C   0  0  0  0  0  0  0  0  0  0  0  0
   -4.9041    5.2500    0.0000 C   0  0  0  0  0  0  0  0  0  0  0  0
   -6.2031    6.0000    0.0000 C   0  0  0  0  0  0  0  0  0  0  0  0
   -6.2032    7.5000    0.0000 C   0  0  0  0  0  0  0  0  0  0  0  0
   -4.9041    8.2500    0.0000 C   0  0  0  0  0  0  0  0  0  0  0  0
   -4.9041    9.7500    0.0000 C   0  0  0  0  0  0  0  0  0  0  0  0
   -6.2032   10.5000    0.0000 C   0  0  0  0  0  0  0  0  0  0  0  0
   -7.5022    9.7500    0.0000 C   0  0  0  0  0  0  0  0  0  0  0  0
   -7.5022    8.2500    0.0000 C   0  0  0  0  0  0  0  0  0  0  0  0
   -8.8013   10.5000    0.0000 C   0  0  0  0  0  0  0  0  0  0  0  0
  -10.1003    9.7500    0.0000 O   0  0  0  0  0  0  0  0  0  0  0  0
   -8.8013   12.0000    0.0000 O   0  0  0  0  0  0  0  0  0  0  0  0
   -3.6051    6.0000    0.0000 C   0  0  0  0  0  0  0  0  0  0  0  0
   -3.6051    7.5000    0.0000 O   0  0  0  0  0  0  0  0  0  0  0  0
   -2.3060    5.2500    0.0000 C   0  0  0  0  0  0  0  0  0  0  0  0
   -1.0070    6.0000    0.0000 C   0  0  0  0  0  0  0  0  0  0  0  0
    0.2920    5.2500    0.0000 C   0  0  0  0  0  0  0  0  0  0  0  0
    1.5911    6.0000    0.0000 O   0  0  0  0  0  0  0  0  0  0  0  0
    2.8901    5.2500    0.0000 C   0  0  0  0  0  0  0  0  0  0  0  0
    4.1892    6.0000    0.0000 C   0  0  0  0  0  0  0  0  0  0  0  0
    2.8901    3.7500    0.0000 C   0  0  0  0  0  0  0  0  0  0  0  0
    0.2921    3.7500    0.0000 C   0  0  0  0  0  0  0  0  0  0  0  0
   -1.0070    3.0000    0.0000 C   0  0  0  0  0  0  0  0  0  0  0  0
   -2.3060    3.7500    0.0000 C   0  0  0  0  0  0  0  0  0  0  0  0
   -6.2031    3.0000    0.0000 C   0  0  0  0  0  0  0  0  0  0  0  0
   -6.2031    1.5000    0.0000 O   0  0  0  0  0  0  0  0  0  0  0  0
   -7.5022    3.7500    0.0000 O   0  0  0  0  0  0  0  0  0  0  0  0
  1  2  1  0  0  0  0
  2  3  1  0  0  0  0
  3  4  2  0  0  0  0
  4  5  1  0  0  0  0
  5  6  1  0  0  0  0
  6  7  1  0  0  0  0
  7  8  1  0  0  0  0
  8  9  1  0  0  0  0
  5  9  2  0  0  0  0
  9 10  1  0  0  0  0
 10 11  2  0  0  0  0
  3 11  1  0  0  0  0
 11 12  1  0  0  0  0
 12 13  1  0  0  0  0
 13 14  1  0  0  0  0
 14 15  2  0  0  0  0
 15 16  1  0  0  0  0
 16 17  1  0  0  0  0
 17 18  2  0  0  0  0
 18 19  1  0  0  0  0
 19 20  2  0  0  0  0
 20 21  1  0  0  0  0
 21 22  2  0  0  0  0
 17 22  1  0  0  0  0
 21 23  1  0  0  0  0
 23 24  2  0  0  0  0
 23 25  1  0  0  0  0
 15 26  1  0  0  0  0
 26 27  2  0  0  0  0
 26 28  1  0  0  0  0
 28 29  2  0  0  0  0
 29 30  1  0  0  0  0
 30 31  1  0  0  0  0
 31 32  1  0  0  0  0
 32 33  1  0  0  0  0
 32 34  1  0  0  0  0
 30 35  2  0  0  0  0
 35 36  1  0  0  0  0
 36 37  2  0  0  0  0
 13 37  1  0  0  0  0
 28 37  1  0  0  0  0
 14 38  1  0  0  0  0
 38 39  2  0  0  0  0
 38 40  1  0  0  0  0
M  END
> <chemblId>
CHEMBL1272299

> <bioactivity__type>
IC50

> <units>
nM

> <value>
13.5

$$$$

  CDK     11271518522D 0   0.00000     0.00000     0

 39 42  0  0  0  0              1 V2000 
  -14.8832    5.0179    0.0000 C   0  0  0  0  0  0  0  0  0  0  0  0
  -13.3915    5.1747    0.0000 C   0  0  0  0  0  0  0  0  0  0  0  0
  -12.5098    3.9612    0.0000 C   0  0  0  0  0  0  0  0  0  0  0  0
  -11.0180    4.1180    0.0000 C   0  0  0  0  0  0  0  0  0  0  0  0
  -10.1363    2.9045    0.0000 N   0  0  0  0  0  0  0  0  0  0  0  0
  -10.7464    1.5342    0.0000 C   0  0  0  0  0  0  0  0  0  0  0  0
  -12.2382    1.3774    0.0000 C   0  0  0  0  0  0  0  0  0  0  0  0
  -13.1199    2.5909    0.0000 C   0  0  0  0  0  0  0  0  0  0  0  0
  -14.6117    2.4341    0.0000 C   0  0  0  0  0  0  0  0  0  0  0  0
   -8.6445    3.0613    0.0000 C   0  0  0  0  0  0  0  0  0  0  0  0
   -8.0344    4.4316    0.0000 O   0  0  0  0  0  0  0  0  0  0  0  0
   -7.7628    1.8478    0.0000 C   0  0  0  0  0  0  0  0  0  0  0  0
   -6.2711    2.0046    0.0000 N   0  0  0  0  0  0  0  0  0  0  0  0
   -5.2674    0.8899    0.0000 C   0  0  0  0  0  0  0  0  0  0  0  0
   -3.8970    1.5000    0.0000 C   0  0  0  0  0  0  0  0  0  0  0  0
   -4.0538    2.9918    0.0000 C   0  0  0  0  0  0  0  0  0  0  0  0
   -5.5211    3.3036    0.0000 C   0  0  0  0  0  0  0  0  0  0  0  0
   -6.1312    4.6739    0.0000 C   0  0  0  0  0  0  0  0  0  0  0  0
   -5.2495    5.8875    0.0000 C   0  0  0  0  0  0  0  0  0  0  0  0
   -5.8596    7.2578    0.0000 C   0  0  0  0  0  0  0  0  0  0  0  0
   -7.3514    7.4146    0.0000 C   0  0  0  0  0  0  0  0  0  0  0  0
   -7.9615    8.7849    0.0000 C   0  0  0  0  0  0  0  0  0  0  0  0
   -7.0799    9.9984    0.0000 C   0  0  0  0  0  0  0  0  0  0  0  0
   -8.2331    6.2010    0.0000 C   0  0  0  0  0  0  0  0  0  0  0  0
   -9.7249    6.3578    0.0000 F   0  0  0  0  0  0  0  0  0  0  0  0
   -7.6230    4.8307    0.0000 C   0  0  0  0  0  0  0  0  0  0  0  0
   -2.9391    3.9955    0.0000 C   0  0  0  0  0  0  0  0  0  0  0  0
   -3.2510    5.4627    0.0000 O   0  0  0  0  0  0  0  0  0  0  0  0
   -1.5125    3.5320    0.0000 O   0  0  0  0  0  0  0  0  0  0  0  0
   -2.5980    0.7500    0.0000 C   0  0  0  0  0  0  0  0  0  0  0  0
   -2.5980   -0.7500    0.0000 C   0  0  0  0  0  0  0  0  0  0  0  0
   -1.2990   -1.5000    0.0000 C   0  0  0  0  0  0  0  0  0  0  0  0
    0.0000   -0.7500    0.0000 C   0  0  0  0  0  0  0  0  0  0  0  0
    1.2990   -1.5000    0.0000 O   0  0  0  0  0  0  0  0  0  0  0  0
    2.5980   -0.7500    0.0000 C   0  0  0  0  0  0  0  0  0  0  0  0
    2.5980    0.7500    0.0000 C   0  0  0  0  0  0  0  0  0  0  0  0
    1.2990    1.5000    0.0000 O   0  0  0  0  0  0  0  0  0  0  0  0
    0.0000    0.7500    0.0000 C   0  0  0  0  0  0  0  0  0  0  0  0
   -1.2990    1.5000    0.0000 C   0  0  0  0  0  0  0  0  0  0  0  0
  1  2  1  0  0  0  0
  2  3  1  0  0  0  0
  3  4  1  0  0  0  0
  4  5  1  0  0  0  0
  5  6  1  0  0  0  0
  6  7  1  0  0  0  0
  7  8  1  0  0  0  0
  8  9  1  0  0  0  0
  5 10  1  0  0  0  0
 10 11  2  0  0  0  0
 10 12  1  0  0  0  0
 12 13  1  0  0  0  0
 13 14  1  0  0  0  0
 14 15  1  0  0  0  0
 15 16  1  0  0  0  0
 16 17  1  0  0  0  0
 13 17  1  0  0  0  0
 17 18  1  1  0  0  0
 18 19  2  0  0  0  0
 19 20  1  0  0  0  0
 20 21  2  0  0  0  0
 21 22  1  0  0  0  0
 22 23  1  0  0  0  0
 21 24  1  0  0  0  0
 24 25  1  0  0  0  0
 24 26  2  0  0  0  0
 18 26  1  0  0  0  0
 16 27  1  6  0  0  0
 27 28  2  0  0  0  0
 27 29  1  0  0  0  0
 15 30  1  1  0  0  0
 30 31  2  0  0  0  0
 31 32  1  0  0  0  0
 32 33  2  0  0  0  0
 33 34  1  0  0  0  0
 34 35  1  0  0  0  0
 35 36  1  0  0  0  0
 36 37  1  0  0  0  0
 37 38  1  0  0  0  0
 33 38  1  0  0  0  0
 38 39  2  0  0  0  0
 30 39  1  0  0  0  0
M  END
> <chemblId>
CHEMBL128479

> <bioactivity__type>
IC50

> <units>
nM

> <value>
0.87

$$$$

  CDK     11271518522D 0   0.00000     0.00000     0

 37 40  0  0  0  0              1 V2000 
  -14.5905    5.0200    0.0000 C   0  0  0  0  0  0  0  0  0  0  0  0
  -13.0987    5.1765    0.0000 C   0  0  0  0  0  0  0  0  0  0  0  0
  -12.2172    3.9629    0.0000 C   0  0  0  0  0  0  0  0  0  0  0  0
  -10.7254    4.1194    0.0000 C   0  0  0  0  0  0  0  0  0  0  0  0
   -9.8440    2.9058    0.0000 N   0  0  0  0  0  0  0  0  0  0  0  0
  -10.4543    1.5355    0.0000 C   0  0  0  0  0  0  0  0  0  0  0  0
  -11.9461    1.3790    0.0000 C   0  0  0  0  0  0  0  0  0  0  0  0
  -12.8276    2.5927    0.0000 C   0  0  0  0  0  0  0  0  0  0  0  0
  -14.3194    2.4361    0.0000 C   0  0  0  0  0  0  0  0  0  0  0  0
   -8.3521    3.0623    0.0000 C   0  0  0  0  0  0  0  0  0  0  0  0
   -7.7418    4.4325    0.0000 O   0  0  0  0  0  0  0  0  0  0  0  0
   -7.4707    1.8486    0.0000 C   0  0  0  0  0  0  0  0  0  0  0  0
   -5.9789    2.0052    0.0000 N   0  0  0  0  0  0  0  0  0  0  0  0
   -4.9753    0.8903    0.0000 C   0  0  0  0  0  0  0  0  0  0  0  0
   -3.6049    1.5002    0.0000 C   0  0  0  0  0  0  0  0  0  0  0  0
   -3.7615    2.9920    0.0000 C   0  0  0  0  0  0  0  0  0  0  0  0
   -5.2286    3.3041    0.0000 C   0  0  0  0  0  0  0  0  0  0  0  0
   -5.8385    4.6745    0.0000 C   0  0  0  0  0  0  0  0  0  0  0  0
   -4.9567    5.8879    0.0000 C   0  0  0  0  0  0  0  0  0  0  0  0
   -5.5665    7.2583    0.0000 C   0  0  0  0  0  0  0  0  0  0  0  0
   -7.0583    7.4154    0.0000 C   0  0  0  0  0  0  0  0  0  0  0  0
   -7.6682    8.7858    0.0000 C   0  0  0  0  0  0  0  0  0  0  0  0
   -7.9402    6.2020    0.0000 C   0  0  0  0  0  0  0  0  0  0  0  0
   -9.4319    6.3590    0.0000 F   0  0  0  0  0  0  0  0  0  0  0  0
   -7.3303    4.8316    0.0000 C   0  0  0  0  0  0  0  0  0  0  0  0
   -2.6466    3.9955    0.0000 C   0  0  0  0  0  0  0  0  0  0  0  0
   -2.9582    5.4628    0.0000 O   0  0  0  0  0  0  0  0  0  0  0  0
   -1.2201    3.5318    0.0000 O   0  0  0  0  0  0  0  0  0  0  0  0
   -2.3060    0.7500    0.0000 C   0  0  0  0  0  0  0  0  0  0  0  0
   -2.3060   -0.7500    0.0000 C   0  0  0  0  0  0  0  0  0  0  0  0
   -1.0060   -1.5000    0.0000 C   0  0  0  0  0  0  0  0  0  0  0  0
    0.2930   -0.7500    0.0000 C   0  0  0  0  0  0  0  0  0  0  0  0
    1.7190   -1.2140    0.0000 O   0  0  0  0  0  0  0  0  0  0  0  0
    2.6010    0.0000    0.0000 C   0  0  0  0  0  0  0  0  0  0  0  0
    1.7190    1.2130    0.0000 C   0  0  0  0  0  0  0  0  0  0  0  0
    0.2930    0.7500    0.0000 C   0  0  0  0  0  0  0  0  0  0  0  0
   -1.0060    1.5000    0.0000 C   0  0  0  0  0  0  0  0  0  0  0  0
  1  2  1  0  0  0  0
  2  3  1  0  0  0  0
  3  4  1  0  0  0  0
  4  5  1  0  0  0  0
  5  6  1  0  0  0  0
  6  7  1  0  0  0  0
  7  8  1  0  0  0  0
  8  9  1  0  0  0  0
  5 10  1  0  0  0  0
 10 11  2  0  0  0  0
 10 12  1  0  0  0  0
 12 13  1  0  0  0  0
 13 14  1  0  0  0  0
 14 15  1  0  0  0  0
 15 16  1  0  0  0  0
 16 17  1  0  0  0  0
 13 17  1  0  0  0  0
 17 18  1  1  0  0  0
 18 19  2  0  0  0  0
 19 20  1  0  0  0  0
 20 21  2  0  0  0  0
 21 22  1  0  0  0  0
 21 23  1  0  0  0  0
 23 24  1  0  0  0  0
 23 25  2  0  0  0  0
 18 25  1  0  0  0  0
 16 26  1  6  0  0  0
 26 27  2  0  0  0  0
 26 28  1  0  0  0  0
 15 29  1  1  0  0  0
 29 30  2  0  0  0  0
 30 31  1  0  0  0  0
 31 32  2  0  0  0  0
 32 33  1  0  0  0  0
 33 34  1  0  0  0  0
 34 35  1  0  0  0  0
 35 36  1  0  0  0  0
 32 36  1  0  0  0  0
 36 37  2  0  0  0  0
 29 37  1  0  0  0  0
M  END
> <chemblId>
CHEMBL128818

> <bioactivity__type>
IC50

> <units>
nM

> <value>
0.16999999999999998

$$$$

  CDK     11271518522D 0   0.00000     0.00000     0

 48 52  0  0  0  0              1 V2000 
   -1.6240    3.1880    0.0000 C   0  0  0  0  0  0  0  0  0  0  0  0
   -0.3250    2.4380    0.0000 O   0  0  0  0  0  0  0  0  0  0  0  0
   -0.3250    0.9380    0.0000 C   0  0  0  0  0  0  0  0  0  0  0  0
   -1.6240    0.1870    0.0000 C   0  0  0  0  0  0  0  0  0  0  0  0
   -1.6240   -1.3130    0.0000 C   0  0  0  0  0  0  0  0  0  0  0  0
   -0.3250   -2.0620    0.0000 C   0  0  0  0  0  0  0  0  0  0  0  0
    0.9740   -1.3130    0.0000 C   0  0  0  0  0  0  0  0  0  0  0  0
    0.9740    0.1870    0.0000 C   0  0  0  0  0  0  0  0  0  0  0  0
    2.2733    0.9366    0.0000 O   0  0  0  0  0  0  0  0  0  0  0  0
    3.5721    0.1862    0.0000 C   0  0  0  0  0  0  0  0  0  0  0  0
    3.5716   -1.3138    0.0000 C   0  0  0  0  0  0  0  0  0  0  0  0
    2.2724   -2.0634    0.0000 N   0  0  0  0  0  0  0  0  0  0  0  0
    2.2719   -3.5634    0.0000 S   0  0  0  0  0  0  0  0  0  0  0  0
    2.7845   -4.9731    0.0000 O   0  0  0  0  0  0  0  0  0  0  0  0
    3.7492   -3.3033    0.0000 O   0  0  0  0  0  0  0  0  0  0  0  0
    0.9727   -4.3130    0.0000 C   0  0  0  0  0  0  0  0  0  0  0  0
   -0.3261   -3.5626    0.0000 C   0  0  0  0  0  0  0  0  0  0  0  0
   -1.6254   -4.3122    0.0000 C   0  0  0  0  0  0  0  0  0  0  0  0
   -1.6258   -5.8122    0.0000 C   0  0  0  0  0  0  0  0  0  0  0  0
   -0.3270   -6.5626    0.0000 C   0  0  0  0  0  0  0  0  0  0  0  0
    0.9722   -5.8130    0.0000 C   0  0  0  0  0  0  0  0  0  0  0  0
   -2.9251   -6.5619    0.0000 C   0  0  0  0  0  0  0  0  0  0  0  0
   -2.9255   -8.0619    0.0000 C   0  0  0  0  0  0  0  0  0  0  0  0
   -3.4377   -5.1522    0.0000 C   0  0  0  0  0  0  0  0  0  0  0  0
   -4.4024   -6.8219    0.0000 C   0  0  0  0  0  0  0  0  0  0  0  0
    4.8705   -2.0641    0.0000 N   0  0  0  0  0  0  0  0  0  0  0  0
    6.1697   -1.3145    0.0000 C   0  0  0  0  0  0  0  0  0  0  0  0
    6.1702    0.1855    0.0000 N   0  0  0  0  0  0  0  0  0  0  0  0
    4.8713    0.9359    0.0000 C   0  0  0  0  0  0  0  0  0  0  0  0
    4.8718    2.4359    0.0000 O   0  0  0  0  0  0  0  0  0  0  0  0
    6.1710    3.1855    0.0000 C   0  0  0  0  0  0  0  0  0  0  0  0
    6.1715    4.6855    0.0000 C   0  0  0  0  0  0  0  0  0  0  0  0
    6.1719    6.1855    0.0000 C   0  0  0  0  0  0  0  0  0  0  0  0
    6.1724    7.6855    0.0000 C   0  0  0  0  0  0  0  0  0  0  0  0
    7.4716    8.4351    0.0000 O   0  0  0  0  0  0  0  0  0  0  0  0
    7.4721    9.9351    0.0000 C   0  0  0  0  0  0  0  0  0  0  0  0
    8.7713   10.6847    0.0000 C   0  0  0  0  0  0  0  0  0  0  0  0
   10.0701    9.9343    0.0000 C   0  0  0  0  0  0  0  0  0  0  0  0
   11.3694   10.6839    0.0000 C   0  0  0  0  0  0  0  0  0  0  0  0
   11.3698   12.1839    0.0000 C   0  0  0  0  0  0  0  0  0  0  0  0
   10.0710   12.9343    0.0000 C   0  0  0  0  0  0  0  0  0  0  0  0
    8.7718   12.1847    0.0000 C   0  0  0  0  0  0  0  0  0  0  0  0
    7.4685   -2.0649    0.0000 C   0  0  0  0  0  0  0  0  0  0  0  0
    7.4681   -3.5649    0.0000 N   0  0  0  0  0  0  0  0  0  0  0  0
    8.7669   -4.3153    0.0000 C   0  0  0  0  0  0  0  0  0  0  0  0
   10.0662   -3.5657    0.0000 C   0  0  0  0  0  0  0  0  0  0  0  0
   10.0666   -2.0657    0.0000 C   0  0  0  0  0  0  0  0  0  0  0  0
    8.7678   -1.3153    0.0000 N   0  0  0  0  0  0  0  0  0  0  0  0
  1  2  1  0  0  0  0
  2  3  1  0  0  0  0
  3  4  2  0  0  0  0
  4  5  1  0  0  0  0
  5  6  2  0  0  0  0
  6  7  1  0  0  0  0
  7  8  2  0  0  0  0
  3  8  1  0  0  0  0
  8  9  1  0  0  0  0
  9 10  1  0  0  0  0
 10 11  2  0  0  0  0
 11 12  1  0  0  0  0
 12 13  1  0  0  0  0
 13 14  2  0  0  0  0
 13 15  2  0  0  0  0
 13 16  1  0  0  0  0
 16 17  2  0  0  0  0
 17 18  1  0  0  0  0
 18 19  2  0  0  0  0
 19 20  1  0  0  0  0
 20 21  2  0  0  0  0
 16 21  1  0  0  0  0
 19 22  1  0  0  0  0
 22 23  1  0  0  0  0
 22 24  1  0  0  0  0
 22 25  1  0  0  0  0
 11 26  1  0  0  0  0
 26 27  2  0  0  0  0
 27 28  1  0  0  0  0
 28 29  2  0  0  0  0
 10 29  1  0  0  0  0
 29 30  1  0  0  0  0
 30 31  1  0  0  0  0
 31 32  1  0  0  0  0
 32 33  3  0  0  0  0
 33 34  1  0  0  0  0
 34 35  1  0  0  0  0
 35 36  1  0  0  0  0
 36 37  1  0  0  0  0
 37 38  2  0  0  0  0
 38 39  1  0  0  0  0
 39 40  2  0  0  0  0
 40 41  1  0  0  0  0
 41 42  2  0  0  0  0
 37 42  1  0  0  0  0
 27 43  1  0  0  0  0
 43 44  2  0  0  0  0
 44 45  1  0  0  0  0
 45 46  2  0  0  0  0
 46 47  1  0  0  0  0
 47 48  2  0  0  0  0
 43 48  1  0  0  0  0
M  END
> <chemblId>
CHEMBL139734

> <bioactivity__type>
IC50

> <units>
nM

> <value>
1280.0

$$$$

  CDK     11271518522D 0   0.00000     0.00000     0

 26 28  0  0  0  0              1 V2000 
    4.1010    0.0000    0.0000 C   0  0  0  0  0  0  0  0  0  0  0  0
    2.6010    0.0000    0.0000 C   0  0  0  0  0  0  0  0  0  0  0  0
    1.7190    1.2140    0.0000 C   0  0  0  0  0  0  0  0  0  0  0  0
    2.1822    2.6407    0.0000 C   0  0  0  0  0  0  0  0  0  0  0  0
    3.6494    2.9528    0.0000 C   0  0  0  0  0  0  0  0  0  0  0  0
    4.6533    1.8383    0.0000 O   0  0  0  0  0  0  0  0  0  0  0  0
    4.1126    4.3795    0.0000 O   0  0  0  0  0  0  0  0  0  0  0  0
    0.2930    0.7500    0.0000 C   0  0  0  0  0  0  0  0  0  0  0  0
   -1.0070    1.5000    0.0000 C   0  0  0  0  0  0  0  0  0  0  0  0
   -2.3060    0.7500    0.0000 C   0  0  0  0  0  0  0  0  0  0  0  0
   -3.6050    1.5000    0.0000 F   0  0  0  0  0  0  0  0  0  0  0  0
   -2.3060   -0.7500    0.0000 C   0  0  0  0  0  0  0  0  0  0  0  0
   -1.0070   -1.5000    0.0000 C   0  0  0  0  0  0  0  0  0  0  0  0
    0.2930   -0.7500    0.0000 C   0  0  0  0  0  0  0  0  0  0  0  0
    1.7190   -1.2140    0.0000 C   0  0  0  0  0  0  0  0  0  0  0  0
    2.1822   -2.6407    0.0000 C   0  0  0  0  0  0  0  0  0  0  0  0
    3.6494   -2.9528    0.0000 C   0  0  0  0  0  0  0  0  0  0  0  0
    4.1126   -4.3795    0.0000 C   0  0  0  0  0  0  0  0  0  0  0  0
    5.5798   -4.6917    0.0000 C   0  0  0  0  0  0  0  0  0  0  0  0
    6.5837   -3.5772    0.0000 C   0  0  0  0  0  0  0  0  0  0  0  0
    6.1205   -2.1505    0.0000 C   0  0  0  0  0  0  0  0  0  0  0  0
    4.6533   -1.8383    0.0000 C   0  0  0  0  0  0  0  0  0  0  0  0
    8.0509   -3.8894    0.0000 S   0  0  0  0  0  0  0  0  0  0  0  0
    9.5363   -3.6809    0.0000 O   0  0  0  0  0  0  0  0  0  0  0  0
    8.1035   -2.3903    0.0000 O   0  0  0  0  0  0  0  0  0  0  0  0
    8.5141   -5.3160    0.0000 C   0  0  0  0  0  0  0  0  0  0  0  0
  1  2  1  0  0  0  0
  2  3  2  0  0  0  0
  3  4  1  0  0  0  0
  4  5  1  0  0  0  0
  5  6  2  0  0  0  0
  5  7  1  0  0  0  0
  3  8  1  0  0  0  0
  8  9  2  0  0  0  0
  9 10  1  0  0  0  0
 10 11  1  0  0  0  0
 10 12  2  0  0  0  0
 12 13  1  0  0  0  0
 13 14  2  0  0  0  0
  8 14  1  0  0  0  0
 14 15  1  0  0  0  0
  2 15  1  0  0  0  0
 15 16  2  0  0  0  0
 16 17  1  0  0  0  0
 17 18  2  0  0  0  0
 18 19  1  0  0  0  0
 19 20  2  0  0  0  0
 20 21  1  0  0  0  0
 21 22  2  0  0  0  0
 17 22  1  0  0  0  0
 20 23  1  0  0  0  0
 23 24  2  0  0  0  0
 23 25  2  0  0  0  0
 23 26  1  0  0  0  0
M  END
> <chemblId>
CHEMBL1406

> <bioactivity__type>
IC50

> <units>
nM

> <value>
9853.0

$$$$

  CDK     11271518522D 0   0.00000     0.00000     0

 64 67  0  0  0  0              1 V2000 
   12.6080   13.8649    0.0000 C   0  0  0  0  0  0  0  0  0  0  0  0
   11.1393   13.5596    0.0000 C   0  0  0  0  0  0  0  0  0  0  0  0
   10.6694   12.1352    0.0000 C   0  0  0  0  0  0  0  0  0  0  0  0
    9.2007   11.8299    0.0000 C   0  0  0  0  0  0  0  0  0  0  0  0
   11.6680   11.0159    0.0000 C   0  0  0  0  0  0  0  0  0  0  0  0
   11.1980    9.5914    0.0000 N   0  0  0  0  0  0  0  0  0  0  0  0
    9.7294    9.2862    0.0000 C   0  0  0  0  0  0  0  0  0  0  0  0
    8.7308   10.4055    0.0000 O   0  0  0  0  0  0  0  0  0  0  0  0
    9.2594    7.8618    0.0000 C   0  0  0  0  0  0  0  0  0  0  0  0
   10.2580    6.7425    0.0000 C   0  0  0  0  0  0  0  0  0  0  0  0
   11.7267    7.0477    0.0000 C   0  0  0  0  0  0  0  0  0  0  0  0
   12.1966    8.4722    0.0000 O   0  0  0  0  0  0  0  0  0  0  0  0
   12.7253    5.9285    0.0000 O   0  0  0  0  0  0  0  0  0  0  0  0
    7.7908    7.5565    0.0000 N   0  0  0  0  0  0  0  0  0  0  0  0
    7.3208    6.1321    0.0000 C   0  0  0  0  0  0  0  0  0  0  0  0
    8.3194    5.0128    0.0000 O   0  0  0  0  0  0  0  0  0  0  0  0
    5.8522    5.8268    0.0000 C   0  0  0  0  0  0  0  0  0  0  0  0
    4.8535    6.9461    0.0000 C   0  0  0  0  0  0  0  0  0  0  0  0
    3.3849    6.6409    0.0000 C   0  0  0  0  0  0  0  0  0  0  0  0
    2.3863    7.7601    0.0000 C   0  0  0  0  0  0  0  0  0  0  0  0
    0.9177    7.4549    0.0000 N   0  0  0  0  0  0  0  0  0  0  0  0
    5.3822    4.4024    0.0000 N   0  0  0  0  0  0  0  0  0  0  0  0
    3.9136    4.0972    0.0000 C   0  0  0  0  0  0  0  0  0  0  0  0
    2.9149    5.2164    0.0000 O   0  0  0  0  0  0  0  0  0  0  0  0
    3.4436    2.6727    0.0000 C   0  0  0  0  0  0  0  0  0  0  0  0
    1.9750    2.3675    0.0000 C   0  0  0  0  0  0  0  0  0  0  0  0
    1.5050    0.9430    0.0000 C   0  0  0  0  0  0  0  0  0  0  0  0
    2.3810   -0.2740    0.0000 C   0  0  0  0  0  0  0  0  0  0  0  0
    1.4950   -1.4840    0.0000 N   0  0  0  0  0  0  0  0  0  0  0  0
    0.0700   -1.0140    0.0000 C   0  0  0  0  0  0  0  0  0  0  0  0
   -1.2320   -1.7590    0.0000 C   0  0  0  0  0  0  0  0  0  0  0  0
   -2.5280   -1.0030    0.0000 C   0  0  0  0  0  0  0  0  0  0  0  0
   -2.5220    0.4970    0.0000 C   0  0  0  0  0  0  0  0  0  0  0  0
   -1.2190    1.2410    0.0000 C   0  0  0  0  0  0  0  0  0  0  0  0
    0.0760    0.4860    0.0000 C   0  0  0  0  0  0  0  0  0  0  0  0
    4.4422    1.5534    0.0000 N   0  0  0  0  0  0  0  0  0  0  0  0
    3.9723    0.1290    0.0000 C   0  0  0  0  0  0  0  0  0  0  0  0
    4.9709   -0.9903    0.0000 O   0  0  0  0  0  0  0  0  0  0  0  0
    2.5036   -0.1763    0.0000 C   0  0  0  0  0  0  0  0  0  0  0  0
   13.1366   11.3211    0.0000 C   0  0  0  0  0  0  0  0  0  0  0  0
   14.1352   10.2019    0.0000 O   0  0  0  0  0  0  0  0  0  0  0  0
   13.6066   12.7456    0.0000 N   0  0  0  0  0  0  0  0  0  0  0  0
   15.0752   13.0508    0.0000 C   0  0  0  0  0  0  0  0  0  0  0  0
   16.0738   11.9316    0.0000 C   0  0  0  0  0  0  0  0  0  0  0  0
   15.6039   10.5071    0.0000 C   0  0  0  0  0  0  0  0  0  0  0  0
   17.5425   12.2368    0.0000 C   0  0  0  0  0  0  0  0  0  0  0  0
   18.0125   13.6613    0.0000 C   0  0  0  0  0  0  0  0  0  0  0  0
   15.5452   14.4753    0.0000 C   0  0  0  0  0  0  0  0  0  0  0  0
   14.5466   15.5945    0.0000 O   0  0  0  0  0  0  0  0  0  0  0  0
   17.0138   14.7805    0.0000 N   0  0  0  0  0  0  0  0  0  0  0  0
   17.4838   16.2050    0.0000 C   0  0  0  0  0  0  0  0  0  0  0  0
   18.9524   16.5102    0.0000 C   0  0  0  0  0  0  0  0  0  0  0  0
   19.4224   17.9347    0.0000 C   0  0  0  0  0  0  0  0  0  0  0  0
   20.8511   18.3917    0.0000 C   0  0  0  0  0  0  0  0  0  0  0  0
   20.8579   19.8917    0.0000 N   0  0  0  0  0  0  0  0  0  0  0  0
   19.4334   20.3617    0.0000 C   0  0  0  0  0  0  0  0  0  0  0  0
   18.8295   21.7348    0.0000 C   0  0  0  0  0  0  0  0  0  0  0  0
   17.3384   21.8983    0.0000 C   0  0  0  0  0  0  0  0  0  0  0  0
   16.4513   20.6888    0.0000 C   0  0  0  0  0  0  0  0  0  0  0  0
   17.0552   19.3157    0.0000 C   0  0  0  0  0  0  0  0  0  0  0  0
   18.5462   19.1522    0.0000 C   0  0  0  0  0  0  0  0  0  0  0  0
   16.4852   17.3242    0.0000 C   0  0  0  0  0  0  0  0  0  0  0  0
   15.0165   17.0190    0.0000 O   0  0  0  0  0  0  0  0  0  0  0  0
   16.9551   18.7487    0.0000 O   0  0  0  0  0  0  0  0  0  0  0  0
  1  2  1  0  0  0  0
  2  3  1  0  0  0  0
  3  4  1  6  0  0  0
  3  5  1  0  0  0  0
  5  6  1  1  0  0  0
  6  7  1  0  0  0  0
  7  8  2  0  0  0  0
  7  9  1  0  0  0  0
  9 10  1  6  0  0  0
 10 11  1  0  0  0  0
 11 12  2  0  0  0  0
 11 13  1  0  0  0  0
  9 14  1  0  0  0  0
 14 15  1  0  0  0  0
 15 16  2  0  0  0  0
 15 17  1  0  0  0  0
 17 18  1  1  0  0  0
 18 19  1  0  0  0  0
 19 20  1  0  0  0  0
 20 21  1  0  0  0  0
 17 22  1  0  0  0  0
 22 23  1  0  0  0  0
 23 24  2  0  0  0  0
 23 25  1  0  0  0  0
 25 26  1  6  0  0  0
 26 27  1  0  0  0  0
 27 28  2  0  0  0  0
 28 29  1  0  0  0  0
 29 30  1  0  0  0  0
 30 31  2  0  0  0  0
 31 32  1  0  0  0  0
 32 33  2  0  0  0  0
 33 34  1  0  0  0  0
 34 35  2  0  0  0  0
 27 35  1  0  0  0  0
 30 35  1  0  0  0  0
 25 36  1  0  0  0  0
 36 37  1  0  0  0  0
 37 38  2  0  0  0  0
 37 39  1  0  0  0  0
  5 40  1  0  0  0  0
 40 41  2  0  0  0  0
 40 42  1  0  0  0  0
 43 42  1  6  0  0  0
 43 44  1  0  0  0  0
 44 45  1  1  0  0  0
 44 46  1  0  0  0  0
 46 47  1  0  0  0  0
 43 48  1  0  0  0  0
 48 49  2  0  0  0  0
 48 50  1  0  0  0  0
 50 51  1  0  0  0  0
 51 52  1  6  0  0  0
 52 53  1  0  0  0  0
 53 54  2  0  0  0  0
 54 55  1  0  0  0  0
 55 56  1  0  0  0  0
 56 57  2  0  0  0  0
 57 58  1  0  0  0  0
 58 59  2  0  0  0  0
 59 60  1  0  0  0  0
 60 61  2  0  0  0  0
 53 61  1  0  0  0  0
 56 61  1  0  0  0  0
 51 62  1  0  0  0  0
 62 63  2  0  0  0  0
 62 64  1  0  0  0  0
M  END
> <chemblId>
CHEMBL150719

> <bioactivity__type>
IC50

> <units>
nM

> <value>
130.0

$$$$

  CDK     11271518522D 0   0.00000     0.00000     0

 34 37  0  0  0  0              1 V2000 
    9.5955   -0.2336    0.0000 C   0  0  0  0  0  0  0  0  0  0  0  0
    8.5916   -1.3482    0.0000 C   0  0  0  0  0  0  0  0  0  0  0  0
    7.1244   -1.0360    0.0000 C   0  0  0  0  0  0  0  0  0  0  0  0
    6.1205   -2.1505    0.0000 C   0  0  0  0  0  0  0  0  0  0  0  0
    4.6533   -1.8383    0.0000 C   0  0  0  0  0  0  0  0  0  0  0  0
    3.6494   -2.9528    0.0000 C   0  0  0  0  0  0  0  0  0  0  0  0
    2.1822   -2.6407    0.0000 C   0  0  0  0  0  0  0  0  0  0  0  0
    1.7190   -1.2140    0.0000 N   0  0  0  0  0  0  0  0  0  0  0  0
    2.6010    0.0000    0.0000 C   0  0  0  0  0  0  0  0  0  0  0  0
    4.1010    0.0000    0.0000 C   0  0  0  0  0  0  0  0  0  0  0  0
    4.8510    1.2990    0.0000 C   0  0  0  0  0  0  0  0  0  0  0  0
    1.7190    1.2140    0.0000 N   0  0  0  0  0  0  0  0  0  0  0  0
    0.2930    0.7500    0.0000 C   0  0  0  0  0  0  0  0  0  0  0  0
   -1.0070    1.5000    0.0000 C   0  0  0  0  0  0  0  0  0  0  0  0
   -1.0072    3.0000    0.0000 C   0  0  0  0  0  0  0  0  0  0  0  0
   -2.3060    0.7500    0.0000 C   0  0  0  0  0  0  0  0  0  0  0  0
   -2.3060   -0.7500    0.0000 C   0  0  0  0  0  0  0  0  0  0  0  0
   -3.6050   -1.5000    0.0000 C   0  0  0  0  0  0  0  0  0  0  0  0
   -1.0070   -1.5000    0.0000 N   0  0  0  0  0  0  0  0  0  0  0  0
    0.2930   -0.7500    0.0000 C   0  0  0  0  0  0  0  0  0  0  0  0
    4.1126   -4.3795    0.0000 C   0  0  0  0  0  0  0  0  0  0  0  0
    5.5798   -4.6917    0.0000 C   0  0  0  0  0  0  0  0  0  0  0  0
    6.5837   -3.5772    0.0000 C   0  0  0  0  0  0  0  0  0  0  0  0
    8.0509   -3.8894    0.0000 O   0  0  0  0  0  0  0  0  0  0  0  0
    8.5141   -5.3160    0.0000 C   0  0  0  0  0  0  0  0  0  0  0  0
    9.9813   -5.6282    0.0000 C   0  0  0  0  0  0  0  0  0  0  0  0
   10.9852   -4.5137    0.0000 O   0  0  0  0  0  0  0  0  0  0  0  0
   10.4445   -7.0549    0.0000 O   0  0  0  0  0  0  0  0  0  0  0  0
    7.5102   -6.4305    0.0000 C   0  0  0  0  0  0  0  0  0  0  0  0
    6.0430   -6.1184    0.0000 C   0  0  0  0  0  0  0  0  0  0  0  0
    5.0391   -7.2329    0.0000 C   0  0  0  0  0  0  0  0  0  0  0  0
    5.5023   -8.6596    0.0000 C   0  0  0  0  0  0  0  0  0  0  0  0
    6.9695   -8.9717    0.0000 C   0  0  0  0  0  0  0  0  0  0  0  0
    7.9734   -7.8572    0.0000 C   0  0  0  0  0  0  0  0  0  0  0  0
  1  2  1  0  0  0  0
  2  3  1  0  0  0  0
  3  4  1  0  0  0  0
  4  5  2  0  0  0  0
  5  6  1  0  0  0  0
  6  7  1  0  0  0  0
  7  8  1  0  0  0  0
  8  9  1  0  0  0  0
  9 10  1  0  0  0  0
 10 11  1  0  0  0  0
  9 12  2  0  0  0  0
 12 13  1  0  0  0  0
 13 14  2  0  0  0  0
 14 15  1  0  0  0  0
 14 16  1  0  0  0  0
 16 17  2  0  0  0  0
 17 18  1  0  0  0  0
 17 19  1  0  0  0  0
 19 20  2  0  0  0  0
  8 20  1  0  0  0  0
 13 20  1  0  0  0  0
  6 21  2  0  0  0  0
 21 22  1  0  0  0  0
 22 23  2  0  0  0  0
  4 23  1  0  0  0  0
 23 24  1  0  0  0  0
 24 25  1  0  0  0  0
 25 26  1  0  0  0  0
 26 27  2  0  0  0  0
 26 28  1  0  0  0  0
 25 29  1  0  0  0  0
 29 30  2  0  0  0  0
 30 31  1  0  0  0  0
 31 32  2  0  0  0  0
 32 33  1  0  0  0  0
 33 34  2  0  0  0  0
 29 34  1  0  0  0  0
M  END
> <chemblId>
CHEMBL15689

> <bioactivity__type>
IC50

> <units>
nM

> <value>
11000.0

$$$$

  CDK     11271518522D 0   0.00000     0.00000     0

 30 33  0  0  0  0              1 V2000 
   -7.3670   10.5866    0.0000 C   0  0  0  0  0  0  0  0  0  0  0  0
   -7.0549    9.1195    0.0000 O   0  0  0  0  0  0  0  0  0  0  0  0
   -8.1694    8.1156    0.0000 C   0  0  0  0  0  0  0  0  0  0  0  0
   -9.5961    8.5788    0.0000 N   0  0  0  0  0  0  0  0  0  0  0  0
  -10.7106    7.5749    0.0000 C   0  0  0  0  0  0  0  0  0  0  0  0
  -12.1373    8.0381    0.0000 C   0  0  0  0  0  0  0  0  0  0  0  0
  -10.3984    6.1077    0.0000 C   0  0  0  0  0  0  0  0  0  0  0  0
   -8.9717    5.6445    0.0000 N   0  0  0  0  0  0  0  0  0  0  0  0
   -7.8572    6.6484    0.0000 C   0  0  0  0  0  0  0  0  0  0  0  0
   -6.4305    6.1852    0.0000 N   0  0  0  0  0  0  0  0  0  0  0  0
   -6.1184    4.7180    0.0000 S   0  0  0  0  0  0  0  0  0  0  0  0
   -5.3232    3.4461    0.0000 O   0  0  0  0  0  0  0  0  0  0  0  0
   -4.7277    5.2802    0.0000 O   0  0  0  0  0  0  0  0  0  0  0  0
   -7.2329    3.7141    0.0000 C   0  0  0  0  0  0  0  0  0  0  0  0
   -8.6596    4.1773    0.0000 C   0  0  0  0  0  0  0  0  0  0  0  0
   -9.7741    3.1734    0.0000 C   0  0  0  0  0  0  0  0  0  0  0  0
   -9.4619    1.7062    0.0000 C   0  0  0  0  0  0  0  0  0  0  0  0
   -8.0352    1.2430    0.0000 N   0  0  0  0  0  0  0  0  0  0  0  0
   -6.9207    2.2469    0.0000 C   0  0  0  0  0  0  0  0  0  0  0  0
   -5.4940    1.7837    0.0000 C   0  0  0  0  0  0  0  0  0  0  0  0
   -5.1819    0.3165    0.0000 C   0  0  0  0  0  0  0  0  0  0  0  0
   -3.7552   -0.1467    0.0000 C   0  0  0  0  0  0  0  0  0  0  0  0
   -2.6407    0.8572    0.0000 C   0  0  0  0  0  0  0  0  0  0  0  0
   -2.9528    2.3244    0.0000 C   0  0  0  0  0  0  0  0  0  0  0  0
   -4.3795    2.7876    0.0000 C   0  0  0  0  0  0  0  0  0  0  0  0
   -1.2140    0.3940    0.0000 C   0  0  0  0  0  0  0  0  0  0  0  0
    0.0000    1.2760    0.0000 O   0  0  0  0  0  0  0  0  0  0  0  0
    1.2130    0.3940    0.0000 C   0  0  0  0  0  0  0  0  0  0  0  0
    0.7500   -1.0320    0.0000 N   0  0  0  0  0  0  0  0  0  0  0  0
   -0.7500   -1.0320    0.0000 N   0  0  0  0  0  0  0  0  0  0  0  0
  1  2  1  0  0  0  0
  2  3  1  0  0  0  0
  3  4  2  0  0  0  0
  4  5  1  0  0  0  0
  5  6  1  0  0  0  0
  5  7  2  0  0  0  0
  7  8  1  0  0  0  0
  8  9  2  0  0  0  0
  3  9  1  0  0  0  0
  9 10  1  0  0  0  0
 10 11  1  0  0  0  0
 11 12  2  0  0  0  0
 11 13  2  0  0  0  0
 11 14  1  0  0  0  0
 14 15  2  0  0  0  0
 15 16  1  0  0  0  0
 16 17  2  0  0  0  0
 17 18  1  0  0  0  0
 18 19  2  0  0  0  0
 14 19  1  0  0  0  0
 19 20  1  0  0  0  0
 20 21  2  0  0  0  0
 21 22  1  0  0  0  0
 22 23  2  0  0  0  0
 23 24  1  0  0  0  0
 24 25  2  0  0  0  0
 20 25  1  0  0  0  0
 23 26  1  0  0  0  0
 26 27  1  0  0  0  0
 27 28  1  0  0  0  0
 28 29  2  0  0  0  0
 29 30  1  0  0  0  0
 26 30  2  0  0  0  0
M  END
> <chemblId>
CHEMBL1628688

> <bioactivity__type>
IC50

> <units>
nM

> <value>
5.01

$$$$

  CDK     11271518522D 0   0.00000     0.00000     0

 37 41  0  0  0  0              1 V2000 
    9.5955   -0.2336    0.0000 C   0  0  0  0  0  0  0  0  0  0  0  0
    8.5916   -1.3482    0.0000 C   0  0  0  0  0  0  0  0  0  0  0  0
    7.1244   -1.0360    0.0000 C   0  0  0  0  0  0  0  0  0  0  0  0
    6.1205   -2.1505    0.0000 C   0  0  0  0  0  0  0  0  0  0  0  0
    4.6533   -1.8383    0.0000 C   0  0  0  0  0  0  0  0  0  0  0  0
    3.6494   -2.9528    0.0000 C   0  0  0  0  0  0  0  0  0  0  0  0
    2.1822   -2.6407    0.0000 C   0  0  0  0  0  0  0  0  0  0  0  0
    1.7190   -1.2140    0.0000 N   0  0  0  0  0  0  0  0  0  0  0  0
    2.6010    0.0000    0.0000 C   0  0  0  0  0  0  0  0  0  0  0  0
    4.1010    0.0000    0.0000 C   0  0  0  0  0  0  0  0  0  0  0  0
    4.8510    1.2990    0.0000 C   0  0  0  0  0  0  0  0  0  0  0  0
    1.7190    1.2140    0.0000 N   0  0  0  0  0  0  0  0  0  0  0  0
    0.2930    0.7500    0.0000 C   0  0  0  0  0  0  0  0  0  0  0  0
   -1.0070    1.5000    0.0000 C   0  0  0  0  0  0  0  0  0  0  0  0
   -1.0072    3.0000    0.0000 C   0  0  0  0  0  0  0  0  0  0  0  0
   -2.3060    0.7500    0.0000 C   0  0  0  0  0  0  0  0  0  0  0  0
   -2.3060   -0.7500    0.0000 C   0  0  0  0  0  0  0  0  0  0  0  0
   -3.6050   -1.5000    0.0000 C   0  0  0  0  0  0  0  0  0  0  0  0
   -1.0070   -1.5000    0.0000 N   0  0  0  0  0  0  0  0  0  0  0  0
    0.2930   -0.7500    0.0000 C   0  0  0  0  0  0  0  0  0  0  0  0
    4.1126   -4.3795    0.0000 C   0  0  0  0  0  0  0  0  0  0  0  0
    5.5798   -4.6917    0.0000 C   0  0  0  0  0  0  0  0  0  0  0  0
    6.5837   -3.5772    0.0000 C   0  0  0  0  0  0  0  0  0  0  0  0
    8.0509   -3.8894    0.0000 O   0  0  0  0  0  0  0  0  0  0  0  0
    8.5141   -5.3160    0.0000 C   0  0  0  0  0  0  0  0  0  0  0  0
    9.9813   -5.6282    0.0000 C   0  0  0  0  0  0  0  0  0  0  0  0
   10.9852   -4.5137    0.0000 O   0  0  0  0  0  0  0  0  0  0  0  0
   10.4445   -7.0549    0.0000 O   0  0  0  0  0  0  0  0  0  0  0  0
    7.5102   -6.4305    0.0000 C   0  0  0  0  0  0  0  0  0  0  0  0
    6.0430   -6.1184    0.0000 C   0  0  0  0  0  0  0  0  0  0  0  0
    5.0391   -7.2329    0.0000 C   0  0  0  0  0  0  0  0  0  0  0  0
    5.5023   -8.6596    0.0000 C   0  0  0  0  0  0  0  0  0  0  0  0
    4.7521   -9.9585    0.0000 O   0  0  0  0  0  0  0  0  0  0  0  0
    5.7555  -11.0734    0.0000 C   0  0  0  0  0  0  0  0  0  0  0  0
    7.1260  -10.4635    0.0000 O   0  0  0  0  0  0  0  0  0  0  0  0
    6.9695   -8.9717    0.0000 C   0  0  0  0  0  0  0  0  0  0  0  0
    7.9734   -7.8572    0.0000 C   0  0  0  0  0  0  0  0  0  0  0  0
  1  2  1  0  0  0  0
  2  3  1  0  0  0  0
  3  4  1  0  0  0  0
  4  5  2  0  0  0  0
  5  6  1  0  0  0  0
  6  7  1  0  0  0  0
  7  8  1  0  0  0  0
  8  9  1  0  0  0  0
  9 10  1  0  0  0  0
 10 11  1  0  0  0  0
  9 12  2  0  0  0  0
 12 13  1  0  0  0  0
 13 14  2  0  0  0  0
 14 15  1  0  0  0  0
 14 16  1  0  0  0  0
 16 17  2  0  0  0  0
 17 18  1  0  0  0  0
 17 19  1  0  0  0  0
 19 20  2  0  0  0  0
  8 20  1  0  0  0  0
 13 20  1  0  0  0  0
  6 21  2  0  0  0  0
 21 22  1  0  0  0  0
 22 23  2  0  0  0  0
  4 23  1  0  0  0  0
 23 24  1  0  0  0  0
 24 25  1  0  0  0  0
 25 26  1  0  0  0  0
 26 27  2  0  0  0  0
 26 28  1  0  0  0  0
 25 29  1  0  0  0  0
 29 30  2  0  0  0  0
 30 31  1  0  0  0  0
 31 32  2  0  0  0  0
 32 33  1  0  0  0  0
 33 34  1  0  0  0  0
 34 35  1  0  0  0  0
 35 36  1  0  0  0  0
 32 36  1  0  0  0  0
 36 37  2  0  0  0  0
 29 37  1  0  0  0  0
M  END
> <chemblId>
CHEMBL16306

> <bioactivity__type>
IC50

> <units>
nM

> <value>
840.0

$$$$

  CDK     11271518522D 0   0.00000     0.00000     0

 47 51  0  0  0  0              1 V2000 
   -1.6240    3.1880    0.0000 C   0  0  0  0  0  0  0  0  0  0  0  0
   -0.3250    2.4380    0.0000 O   0  0  0  0  0  0  0  0  0  0  0  0
   -0.3250    0.9380    0.0000 C   0  0  0  0  0  0  0  0  0  0  0  0
   -1.6240    0.1870    0.0000 C   0  0  0  0  0  0  0  0  0  0  0  0
   -1.6240   -1.3130    0.0000 C   0  0  0  0  0  0  0  0  0  0  0  0
   -0.3250   -2.0620    0.0000 C   0  0  0  0  0  0  0  0  0  0  0  0
    0.9740   -1.3130    0.0000 C   0  0  0  0  0  0  0  0  0  0  0  0
    0.9740    0.1870    0.0000 C   0  0  0  0  0  0  0  0  0  0  0  0
    2.2733    0.9366    0.0000 O   0  0  0  0  0  0  0  0  0  0  0  0
    3.5721    0.1862    0.0000 C   0  0  0  0  0  0  0  0  0  0  0  0
    3.5716   -1.3138    0.0000 C   0  0  0  0  0  0  0  0  0  0  0  0
    2.2724   -2.0634    0.0000 N   0  0  0  0  0  0  0  0  0  0  0  0
    2.2719   -3.5634    0.0000 S   0  0  0  0  0  0  0  0  0  0  0  0
    2.7845   -4.9731    0.0000 O   0  0  0  0  0  0  0  0  0  0  0  0
    3.7492   -3.3033    0.0000 O   0  0  0  0  0  0  0  0  0  0  0  0
    0.9727   -4.3130    0.0000 C   0  0  0  0  0  0  0  0  0  0  0  0
   -0.3261   -3.5626    0.0000 C   0  0  0  0  0  0  0  0  0  0  0  0
   -1.6254   -4.3122    0.0000 C   0  0  0  0  0  0  0  0  0  0  0  0
   -1.6258   -5.8122    0.0000 C   0  0  0  0  0  0  0  0  0  0  0  0
   -2.9251   -6.5619    0.0000 C   0  0  0  0  0  0  0  0  0  0  0  0
   -0.3270   -6.5626    0.0000 C   0  0  0  0  0  0  0  0  0  0  0  0
    0.9722   -5.8130    0.0000 N   0  0  0  0  0  0  0  0  0  0  0  0
    4.8705   -2.0641    0.0000 N   0  0  0  0  0  0  0  0  0  0  0  0
    6.1697   -1.3145    0.0000 C   0  0  0  0  0  0  0  0  0  0  0  0
    6.1702    0.1855    0.0000 N   0  0  0  0  0  0  0  0  0  0  0  0
    4.8713    0.9359    0.0000 C   0  0  0  0  0  0  0  0  0  0  0  0
    4.8718    2.4359    0.0000 O   0  0  0  0  0  0  0  0  0  0  0  0
    6.1710    3.1855    0.0000 C   0  0  0  0  0  0  0  0  0  0  0  0
    6.1715    4.6855    0.0000 C   0  0  0  0  0  0  0  0  0  0  0  0
    6.1719    6.1855    0.0000 C   0  0  0  0  0  0  0  0  0  0  0  0
    6.1724    7.6855    0.0000 C   0  0  0  0  0  0  0  0  0  0  0  0
    7.4716    8.4351    0.0000 O   0  0  0  0  0  0  0  0  0  0  0  0
    7.4721    9.9351    0.0000 C   0  0  0  0  0  0  0  0  0  0  0  0
    6.1732   10.6855    0.0000 O   0  0  0  0  0  0  0  0  0  0  0  0
    8.7713   10.6847    0.0000 N   0  0  0  0  0  0  0  0  0  0  0  0
    8.7718   12.1847    0.0000 C   0  0  0  0  0  0  0  0  0  0  0  0
   10.0710   12.9343    0.0000 C   0  0  0  0  0  0  0  0  0  0  0  0
   10.0715   14.4343    0.0000 C   0  0  0  0  0  0  0  0  0  0  0  0
    8.7727   15.1847    0.0000 C   0  0  0  0  0  0  0  0  0  0  0  0
    7.4734   14.4351    0.0000 C   0  0  0  0  0  0  0  0  0  0  0  0
    7.4730   12.9351    0.0000 C   0  0  0  0  0  0  0  0  0  0  0  0
    7.4685   -2.0649    0.0000 N   0  0  0  0  0  0  0  0  0  0  0  0
    7.4681   -3.5649    0.0000 C   0  0  0  0  0  0  0  0  0  0  0  0
    8.7669   -4.3153    0.0000 C   0  0  0  0  0  0  0  0  0  0  0  0
   10.0662   -3.5657    0.0000 O   0  0  0  0  0  0  0  0  0  0  0  0
   10.0666   -2.0657    0.0000 C   0  0  0  0  0  0  0  0  0  0  0  0
    8.7678   -1.3153    0.0000 C   0  0  0  0  0  0  0  0  0  0  0  0
  1  2  1  0  0  0  0
  2  3  1  0  0  0  0
  3  4  2  0  0  0  0
  4  5  1  0  0  0  0
  5  6  2  0  0  0  0
  6  7  1  0  0  0  0
  7  8  2  0  0  0  0
  3  8  1  0  0  0  0
  8  9  1  0  0  0  0
  9 10  1  0  0  0  0
 10 11  2  0  0  0  0
 11 12  1  0  0  0  0
 12 13  1  0  0  0  0
 13 14  2  0  0  0  0
 13 15  2  0  0  0  0
 13 16  1  0  0  0  0
 16 17  2  0  0  0  0
 17 18  1  0  0  0  0
 18 19  2  0  0  0  0
 19 20  1  0  0  0  0
 19 21  1  0  0  0  0
 21 22  2  0  0  0  0
 16 22  1  0  0  0  0
 11 23  1  0  0  0  0
 23 24  2  0  0  0  0
 24 25  1  0  0  0  0
 25 26  2  0  0  0  0
 10 26  1  0  0  0  0
 26 27  1  0  0  0  0
 27 28  1  0  0  0  0
 28 29  1  0  0  0  0
 29 30  3  0  0  0  0
 30 31  1  0  0  0  0
 31 32  1  0  0  0  0
 32 33  1  0  0  0  0
 33 34  2  0  0  0  0
 33 35  1  0  0  0  0
 35 36  1  0  0  0  0
 36 37  2  0  0  0  0
 37 38  1  0  0  0  0
 38 39  2  0  0  0  0
 39 40  1  0  0  0  0
 40 41  2  0  0  0  0
 36 41  1  0  0  0  0
 24 42  1  0  0  0  0
 42 43  1  0  0  0  0
 43 44  1  0  0  0  0
 44 45  1  0  0  0  0
 45 46  1  0  0  0  0
 46 47  1  0  0  0  0
 42 47  1  0  0  0  0
M  END
> <chemblId>
CHEMBL163638

> <bioactivity__type>
IC50

> <units>
nM

> <value>
18.0

$$$$

  CDK     11271518522D 0   0.00000     0.00000     0

 28 30  0  0  0  0              1 V2000 
    5.8472  -12.6030    0.0000 C   0  0  0  0  0  0  0  0  0  0  0  0
    5.8472  -11.1030    0.0000 C   0  0  0  0  0  0  0  0  0  0  0  0
    4.5481  -10.3530    0.0000 C   0  0  0  0  0  0  0  0  0  0  0  0
    4.5481   -8.8530    0.0000 C   0  0  0  0  0  0  0  0  0  0  0  0
    3.2491   -8.1030    0.0000 C   0  0  0  0  0  0  0  0  0  0  0  0
    3.2491   -6.6030    0.0000 C   0  0  0  0  0  0  0  0  0  0  0  0
    1.9500   -5.8530    0.0000 C   0  0  0  0  0  0  0  0  0  0  0  0
    1.9500   -4.3530    0.0000 C   0  0  0  0  0  0  0  0  0  0  0  0
    3.2491   -3.6030    0.0000 O   0  0  0  0  0  0  0  0  0  0  0  0
    0.6510   -3.6030    0.0000 O   0  0  0  0  0  0  0  0  0  0  0  0
    0.6510   -2.1030    0.0000 C   0  0  0  0  0  0  0  0  0  0  0  0
    1.9500   -1.3530    0.0000 C   0  0  0  0  0  0  0  0  0  0  0  0
    1.9500    0.1470    0.0000 C   0  0  0  0  0  0  0  0  0  0  0  0
    3.0640    1.1500    0.0000 C   0  0  0  0  0  0  0  0  0  0  0  0
    2.4540    2.5200    0.0000 O   0  0  0  0  0  0  0  0  0  0  0  0
    0.9630    2.3640    0.0000 C   0  0  0  0  0  0  0  0  0  0  0  0
   -0.0404    3.4790    0.0000 O   0  0  0  0  0  0  0  0  0  0  0  0
    0.6510    0.8970    0.0000 C   0  0  0  0  0  0  0  0  0  0  0  0
   -0.5625    1.7787    0.0000 O   0  0  0  0  0  0  0  0  0  0  0  0
   -0.6480    0.1470    0.0000 C   0  0  0  0  0  0  0  0  0  0  0  0
   -0.6480    1.6470    0.0000 C   0  0  0  0  0  0  0  0  0  0  0  0
   -1.9470    0.8970    0.0000 C   0  0  0  0  0  0  0  0  0  0  0  0
   -3.2460    0.1470    0.0000 C   0  0  0  0  0  0  0  0  0  0  0  0
   -3.2460   -1.3530    0.0000 C   0  0  0  0  0  0  0  0  0  0  0  0
   -1.9470   -2.1030    0.0000 C   0  0  0  0  0  0  0  0  0  0  0  0
   -2.9112   -3.2521    0.0000 C   0  0  0  0  0  0  0  0  0  0  0  0
   -0.9828   -3.2521    0.0000 C   0  0  0  0  0  0  0  0  0  0  0  0
   -0.6480   -1.3530    0.0000 C   0  0  0  0  0  0  0  0  0  0  0  0
  1  2  1  0  0  0  0
  2  3  2  0  0  0  0
  3  4  1  0  0  0  0
  4  5  2  0  0  0  0
  5  6  1  0  0  0  0
  6  7  2  0  0  0  0
  7  8  1  0  0  0  0
  8  9  2  0  0  0  0
  8 10  1  0  0  0  0
 11 10  1  1  0  0  0
 11 12  1  0  0  0  0
 12 13  2  0  0  0  0
 13 14  1  0  0  0  0
 14 15  1  0  0  0  0
 15 16  1  0  0  0  0
 16 17  1  0  0  0  0
 16 18  1  0  0  0  0
 13 18  1  0  0  0  0
 18 19  1  6  0  0  0
 18 20  1  0  0  0  0
 20 21  1  1  0  0  0
 20 22  1  0  0  0  0
 22 23  1  0  0  0  0
 23 24  1  0  0  0  0
 24 25  1  0  0  0  0
 25 26  1  0  0  0  0
 25 27  1  0  0  0  0
 25 28  1  0  0  0  0
 11 28  1  0  0  0  0
 20 28  1  0  0  0  0
M  END
> <chemblId>
CHEMBL170335

> <bioactivity__type>
IC50

> <units>
nM

> <value>
63500.0

$$$$

  CDK     11271518522D 0   0.00000     0.00000     0

 34 36  0  0  0  0              1 V2000 
   -1.6240    3.1880    0.0000 C   0  0  0  0  0  0  0  0  0  0  0  0
   -0.3250    2.4380    0.0000 O   0  0  0  0  0  0  0  0  0  0  0  0
   -0.3250    0.9380    0.0000 C   0  0  0  0  0  0  0  0  0  0  0  0
   -1.6240    0.1870    0.0000 C   0  0  0  0  0  0  0  0  0  0  0  0
   -1.6240   -1.3130    0.0000 C   0  0  0  0  0  0  0  0  0  0  0  0
   -0.3250   -2.0620    0.0000 C   0  0  0  0  0  0  0  0  0  0  0  0
    0.9740   -1.3130    0.0000 C   0  0  0  0  0  0  0  0  0  0  0  0
    0.9740    0.1870    0.0000 C   0  0  0  0  0  0  0  0  0  0  0  0
    2.2733    0.9366    0.0000 O   0  0  0  0  0  0  0  0  0  0  0  0
    3.5721    0.1862    0.0000 C   0  0  0  0  0  0  0  0  0  0  0  0
    3.5716   -1.3138    0.0000 C   0  0  0  0  0  0  0  0  0  0  0  0
    2.2724   -2.0634    0.0000 N   0  0  0  0  0  0  0  0  0  0  0  0
    2.2719   -3.5634    0.0000 S   0  0  0  0  0  0  0  0  0  0  0  0
    0.7948   -3.3025    0.0000 O   0  0  0  0  0  0  0  0  0  0  0  0
    1.7585   -4.9728    0.0000 O   0  0  0  0  0  0  0  0  0  0  0  0
    3.5707   -4.3138    0.0000 C   0  0  0  0  0  0  0  0  0  0  0  0
    3.5703   -5.8138    0.0000 C   0  0  0  0  0  0  0  0  0  0  0  0
    4.8691   -6.5641    0.0000 C   0  0  0  0  0  0  0  0  0  0  0  0
    6.1684   -5.8145    0.0000 C   0  0  0  0  0  0  0  0  0  0  0  0
    6.1688   -4.3145    0.0000 C   0  0  0  0  0  0  0  0  0  0  0  0
    4.8700   -3.5641    0.0000 N   0  0  0  0  0  0  0  0  0  0  0  0
    7.4672   -6.5649    0.0000 C   0  0  0  0  0  0  0  0  0  0  0  0
    7.4668   -8.0649    0.0000 C   0  0  0  0  0  0  0  0  0  0  0  0
    8.7665   -5.8153    0.0000 C   0  0  0  0  0  0  0  0  0  0  0  0
    4.8705   -2.0641    0.0000 N   0  0  0  0  0  0  0  0  0  0  0  0
    6.1697   -1.3145    0.0000 C   0  0  0  0  0  0  0  0  0  0  0  0
    6.1702    0.1855    0.0000 N   0  0  0  0  0  0  0  0  0  0  0  0
    4.8713    0.9359    0.0000 C   0  0  0  0  0  0  0  0  0  0  0  0
    4.8718    2.4359    0.0000 O   0  0  0  0  0  0  0  0  0  0  0  0
    6.1710    3.1855    0.0000 C   0  0  0  0  0  0  0  0  0  0  0  0
    6.1715    4.6855    0.0000 C   0  0  0  0  0  0  0  0  0  0  0  0
    6.1719    6.1855    0.0000 C   0  0  0  0  0  0  0  0  0  0  0  0
    6.1724    7.6855    0.0000 C   0  0  0  0  0  0  0  0  0  0  0  0
    7.4716    8.4351    0.0000 O   0  0  0  0  0  0  0  0  0  0  0  0
  1  2  1  0  0  0  0
  2  3  1  0  0  0  0
  3  4  2  0  0  0  0
  4  5  1  0  0  0  0
  5  6  2  0  0  0  0
  6  7  1  0  0  0  0
  7  8  2  0  0  0  0
  3  8  1  0  0  0  0
  8  9  1  0  0  0  0
  9 10  1  0  0  0  0
 10 11  2  0  0  0  0
 11 12  1  0  0  0  0
 12 13  1  0  0  0  0
 13 14  2  0  0  0  0
 13 15  2  0  0  0  0
 13 16  1  0  0  0  0
 16 17  2  0  0  0  0
 17 18  1  0  0  0  0
 18 19  2  0  0  0  0
 19 20  1  0  0  0  0
 20 21  2  0  0  0  0
 16 21  1  0  0  0  0
 19 22  1  0  0  0  0
 22 23  1  0  0  0  0
 22 24  1  0  0  0  0
 11 25  1  0  0  0  0
 25 26  2  0  0  0  0
 26 27  1  0  0  0  0
 27 28  2  0  0  0  0
 10 28  1  0  0  0  0
 28 29  1  0  0  0  0
 29 30  1  0  0  0  0
 30 31  1  0  0  0  0
 31 32  3  0  0  0  0
 32 33  1  0  0  0  0
 33 34  1  0  0  0  0
M  END
> <chemblId>
CHEMBL170342

> <bioactivity__type>
IC50

> <units>
nM

> <value>
166.0

$$$$

  CDK     11271518522D 0   0.00000     0.00000     0

 20 21  0  0  0  0              1 V2000 
    3.6494    2.9528    0.0000 C   0  0  0  0  0  0  0  0  0  0  0  0
    2.1822    2.6407    0.0000 O   0  0  0  0  0  0  0  0  0  0  0  0
    1.7190    1.2140    0.0000 C   0  0  0  0  0  0  0  0  0  0  0  0
    2.6010    0.0000    0.0000 O   0  0  0  0  0  0  0  0  0  0  0  0
    1.7190   -1.2140    0.0000 C   0  0  0  0  0  0  0  0  0  0  0  0
    0.2930   -0.7500    0.0000 C   0  0  0  0  0  0  0  0  0  0  0  0
   -1.0070   -1.5000    0.0000 C   0  0  0  0  0  0  0  0  0  0  0  0
   -2.3060   -0.7500    0.0000 C   0  0  0  0  0  0  0  0  0  0  0  0
   -2.3060    0.7500    0.0000 C   0  0  0  0  0  0  0  0  0  0  0  0
   -1.0070    1.5000    0.0000 C   0  0  0  0  0  0  0  0  0  0  0  0
    0.2930    0.7500    0.0000 C   0  0  0  0  0  0  0  0  0  0  0  0
    0.4492    2.2418    0.0000 O   0  0  0  0  0  0  0  0  0  0  0  0
   -3.6050   -1.5000    0.0000 O   0  0  0  0  0  0  0  0  0  0  0  0
   -4.9041   -0.7500    0.0000 C   0  0  0  0  0  0  0  0  0  0  0  0
   -4.9041    0.7500    0.0000 O   0  0  0  0  0  0  0  0  0  0  0  0
   -6.2031   -1.5000    0.0000 C   0  0  0  0  0  0  0  0  0  0  0  0
   -7.5022   -0.7500    0.0000 C   0  0  0  0  0  0  0  0  0  0  0  0
   -8.8012   -1.5000    0.0000 C   0  0  0  0  0  0  0  0  0  0  0  0
  -10.1002   -0.7500    0.0000 C   0  0  0  0  0  0  0  0  0  0  0  0
  -11.3993   -1.4999    0.0000 C   0  0  0  0  0  0  0  0  0  0  0  0
  1  2  1  0  0  0  0
  2  3  1  0  0  0  0
  3  4  1  0  0  0  0
  4  5  1  0  0  0  0
  5  6  1  0  0  0  0
  6  7  2  0  0  0  0
  7  8  1  0  0  0  0
  8  9  1  0  0  0  0
  9 10  1  0  0  0  0
 10 11  1  0  0  0  0
  3 11  1  0  0  0  0
  6 11  1  0  0  0  0
 11 12  1  6  0  0  0
  8 13  1  1  0  0  0
 13 14  1  0  0  0  0
 14 15  2  0  0  0  0
 14 16  1  0  0  0  0
 16 17  2  0  0  0  0
 17 18  1  0  0  0  0
 18 19  2  0  0  0  0
 19 20  1  0  0  0  0
M  END
> <chemblId>
CHEMBL170446

> <bioactivity__type>
IC50

> <units>
nM

> <value>
8200.0

$$$$

  CDK     11271518522D 0   0.00000     0.00000     0

 19 20  0  0  0  0              1 V2000 
  -11.3993   -1.4999    0.0000 C   0  0  0  0  0  0  0  0  0  0  0  0
  -10.1002   -0.7500    0.0000 C   0  0  0  0  0  0  0  0  0  0  0  0
   -8.8012   -1.5000    0.0000 C   0  0  0  0  0  0  0  0  0  0  0  0
   -7.5022   -0.7500    0.0000 C   0  0  0  0  0  0  0  0  0  0  0  0
   -6.2031   -1.5000    0.0000 C   0  0  0  0  0  0  0  0  0  0  0  0
   -4.9041   -0.7500    0.0000 C   0  0  0  0  0  0  0  0  0  0  0  0
   -4.9041    0.7500    0.0000 O   0  0  0  0  0  0  0  0  0  0  0  0
   -3.6050   -1.5000    0.0000 O   0  0  0  0  0  0  0  0  0  0  0  0
   -2.3060   -0.7500    0.0000 C   0  0  0  0  0  0  0  0  0  0  0  0
   -2.3060    0.7500    0.0000 C   0  0  0  0  0  0  0  0  0  0  0  0
   -1.0070    1.5000    0.0000 C   0  0  0  0  0  0  0  0  0  0  0  0
    0.2930    0.7500    0.0000 C   0  0  0  0  0  0  0  0  0  0  0  0
    0.4492    2.2418    0.0000 O   0  0  0  0  0  0  0  0  0  0  0  0
    1.7190    1.2140    0.0000 C   0  0  0  0  0  0  0  0  0  0  0  0
    2.1822    2.6407    0.0000 O   0  0  0  0  0  0  0  0  0  0  0  0
    2.6010    0.0000    0.0000 O   0  0  0  0  0  0  0  0  0  0  0  0
    1.7190   -1.2140    0.0000 C   0  0  0  0  0  0  0  0  0  0  0  0
    0.2930   -0.7500    0.0000 C   0  0  0  0  0  0  0  0  0  0  0  0
   -1.0070   -1.5000    0.0000 C   0  0  0  0  0  0  0  0  0  0  0  0
  1  2  1  0  0  0  0
  2  3  2  0  0  0  0
  3  4  1  0  0  0  0
  4  5  2  0  0  0  0
  5  6  1  0  0  0  0
  6  7  2  0  0  0  0
  6  8  1  0  0  0  0
  9  8  1  1  0  0  0
  9 10  1  0  0  0  0
 10 11  1  0  0  0  0
 11 12  1  0  0  0  0
 12 13  1  6  0  0  0
 12 14  1  0  0  0  0
 14 15  2  0  0  0  0
 14 16  1  0  0  0  0
 16 17  1  0  0  0  0
 17 18  1  0  0  0  0
 12 18  1  0  0  0  0
 18 19  2  0  0  0  0
  9 19  1  0  0  0  0
M  END
> <chemblId>
CHEMBL170450

> <bioactivity__type>
IC50

> <units>
nM

> <value>
2600.0

$$$$

  CDK     11271518522D 0   0.00000     0.00000     0

 27 29  0  0  0  0              1 V2000 
  -12.0882   -2.6544    0.0000 C   0  0  0  0  0  0  0  0  0  0  0  0
  -10.7890   -1.9046    0.0000 C   0  0  0  0  0  0  0  0  0  0  0  0
   -9.4901   -2.6549    0.0000 C   0  0  0  0  0  0  0  0  0  0  0  0
   -8.1909   -1.9052    0.0000 C   0  0  0  0  0  0  0  0  0  0  0  0
   -6.8921   -2.6554    0.0000 C   0  0  0  0  0  0  0  0  0  0  0  0
   -8.1906   -0.4052    0.0000 C   0  0  0  0  0  0  0  0  0  0  0  0
   -6.8914    0.3446    0.0000 C   0  0  0  0  0  0  0  0  0  0  0  0
   -5.5926   -0.4057    0.0000 C   0  0  0  0  0  0  0  0  0  0  0  0
   -5.5929   -1.9057    0.0000 C   0  0  0  0  0  0  0  0  0  0  0  0
   -6.8066   -2.7871    0.0000 S   0  0  0  0  0  0  0  0  0  0  0  0
   -6.3433   -4.2138    0.0000 C   0  0  0  0  0  0  0  0  0  0  0  0
   -4.8433   -4.2141    0.0000 C   0  0  0  0  0  0  0  0  0  0  0  0
   -4.3795   -2.7876    0.0000 C   0  0  0  0  0  0  0  0  0  0  0  0
   -2.9528   -2.3244    0.0000 S   0  0  0  0  0  0  0  0  0  0  0  0
   -2.7444   -3.8098    0.0000 O   0  0  0  0  0  0  0  0  0  0  0  0
   -1.4538   -2.3770    0.0000 O   0  0  0  0  0  0  0  0  0  0  0  0
   -2.6407   -0.8572    0.0000 N   0  0  0  0  0  0  0  0  0  0  0  0
   -1.2140   -0.3940    0.0000 C   0  0  0  0  0  0  0  0  0  0  0  0
    0.0000   -1.2760    0.0000 O   0  0  0  0  0  0  0  0  0  0  0  0
    1.2140   -0.3940    0.0000 N   0  0  0  0  0  0  0  0  0  0  0  0
    0.7500    1.0320    0.0000 C   0  0  0  0  0  0  0  0  0  0  0  0
    1.6314    2.2457    0.0000 C   0  0  0  0  0  0  0  0  0  0  0  0
   -0.7500    1.0320    0.0000 C   0  0  0  0  0  0  0  0  0  0  0  0
   -1.6314    2.2457    0.0000 Br  0  0  0  0  0  0  0  0  0  0  0  0
   -9.4895    0.3451    0.0000 C   0  0  0  0  0  0  0  0  0  0  0  0
   -9.4892    1.8451    0.0000 C   0  0  0  0  0  0  0  0  0  0  0  0
  -10.7887   -0.4046    0.0000 C   0  0  0  0  0  0  0  0  0  0  0  0
  1  2  1  0  0  0  0
  2  3  2  0  0  0  0
  3  4  1  0  0  0  0
  4  5  1  0  0  0  0
  4  6  2  0  0  0  0
  6  7  1  0  0  0  0
  7  8  1  0  0  0  0
  8  9  1  0  0  0  0
  9 10  1  0  0  0  0
 10 11  1  0  0  0  0
 11 12  2  0  0  0  0
 12 13  1  0  0  0  0
  9 13  2  0  0  0  0
 13 14  1  0  0  0  0
 14 15  2  0  0  0  0
 14 16  2  0  0  0  0
 14 17  1  0  0  0  0
 17 18  1  0  0  0  0
 18 19  1  0  0  0  0
 19 20  1  0  0  0  0
 20 21  2  0  0  0  0
 21 22  1  0  0  0  0
 21 23  1  0  0  0  0
 18 23  2  0  0  0  0
 23 24  1  0  0  0  0
  6 25  1  0  0  0  0
 25 26  1  0  0  0  0
 25 27  2  0  0  0  0
  2 27  1  0  0  0  0
M  END
> <chemblId>
CHEMBL171972

> <bioactivity__type>
IC50

> <units>
nM

> <value>
46.0

$$$$

  CDK     11271518522D 0   0.00000     0.00000     0

 47 51  0  0  0  0              1 V2000 
   11.5129   -5.1038    0.0000 C   0  0  0  0  0  0  0  0  0  0  0  0
   11.2008   -3.6366    0.0000 O   0  0  0  0  0  0  0  0  0  0  0  0
   12.3153   -2.6327    0.0000 C   0  0  0  0  0  0  0  0  0  0  0  0
   13.7419   -3.0959    0.0000 C   0  0  0  0  0  0  0  0  0  0  0  0
   14.8565   -2.0920    0.0000 C   0  0  0  0  0  0  0  0  0  0  0  0
   14.5443   -0.6249    0.0000 C   0  0  0  0  0  0  0  0  0  0  0  0
   13.1176   -0.1616    0.0000 C   0  0  0  0  0  0  0  0  0  0  0  0
   12.0031   -1.1656    0.0000 C   0  0  0  0  0  0  0  0  0  0  0  0
   10.5764   -0.7023    0.0000 O   0  0  0  0  0  0  0  0  0  0  0  0
   10.2643    0.7648    0.0000 C   0  0  0  0  0  0  0  0  0  0  0  0
   11.3788    1.7688    0.0000 C   0  0  0  0  0  0  0  0  0  0  0  0
   12.8054    1.3055    0.0000 N   0  0  0  0  0  0  0  0  0  0  0  0
   13.9200    2.3095    0.0000 S   0  0  0  0  0  0  0  0  0  0  0  0
   14.6239    3.6340    0.0000 O   0  0  0  0  0  0  0  0  0  0  0  0
   12.7378    3.2327    0.0000 O   0  0  0  0  0  0  0  0  0  0  0  0
   15.3466    1.8462    0.0000 C   0  0  0  0  0  0  0  0  0  0  0  0
   15.6588    0.3791    0.0000 C   0  0  0  0  0  0  0  0  0  0  0  0
   17.0855   -0.0842    0.0000 C   0  0  0  0  0  0  0  0  0  0  0  0
   18.2000    0.9198    0.0000 C   0  0  0  0  0  0  0  0  0  0  0  0
   17.8878    2.3869    0.0000 C   0  0  0  0  0  0  0  0  0  0  0  0
   16.4611    2.8501    0.0000 C   0  0  0  0  0  0  0  0  0  0  0  0
   19.6267    0.4565    0.0000 C   0  0  0  0  0  0  0  0  0  0  0  0
   20.7412    1.4604    0.0000 C   0  0  0  0  0  0  0  0  0  0  0  0
   18.9227   -0.8680    0.0000 C   0  0  0  0  0  0  0  0  0  0  0  0
   20.8089   -0.4667    0.0000 C   0  0  0  0  0  0  0  0  0  0  0  0
   11.0666    3.2359    0.0000 N   0  0  0  0  0  0  0  0  0  0  0  0
    9.6399    3.6992    0.0000 C   0  0  0  0  0  0  0  0  0  0  0  0
    8.5254    2.6952    0.0000 N   0  0  0  0  0  0  0  0  0  0  0  0
    8.8376    1.2281    0.0000 C   0  0  0  0  0  0  0  0  0  0  0  0
    7.7231    0.2241    0.0000 O   0  0  0  0  0  0  0  0  0  0  0  0
    6.2964    0.6874    0.0000 C   0  0  0  0  0  0  0  0  0  0  0  0
    5.1819   -0.3165    0.0000 C   0  0  0  0  0  0  0  0  0  0  0  0
    3.7552    0.1467    0.0000 N   0  0  0  0  0  0  0  0  0  0  0  0
    2.6407   -0.8572    0.0000 S   0  0  0  0  0  0  0  0  0  0  0  0
    1.9367   -2.1818    0.0000 O   0  0  0  0  0  0  0  0  0  0  0  0
    3.8229   -1.7805    0.0000 O   0  0  0  0  0  0  0  0  0  0  0  0
    1.2140   -0.3940    0.0000 C   0  0  0  0  0  0  0  0  0  0  0  0
    0.7500    1.0320    0.0000 C   0  0  0  0  0  0  0  0  0  0  0  0
   -0.7500    1.0320    0.0000 C   0  0  0  0  0  0  0  0  0  0  0  0
   -1.2130   -0.3940    0.0000 C   0  0  0  0  0  0  0  0  0  0  0  0
   -0.0000   -1.2760    0.0000 S   0  0  0  0  0  0  0  0  0  0  0  0
    9.3278    5.1663    0.0000 C   0  0  0  0  0  0  0  0  0  0  0  0
   10.4423    6.1702    0.0000 N   0  0  0  0  0  0  0  0  0  0  0  0
   10.1301    7.6374    0.0000 C   0  0  0  0  0  0  0  0  0  0  0  0
    8.7034    8.1006    0.0000 C   0  0  0  0  0  0  0  0  0  0  0  0
    7.5889    7.0967    0.0000 C   0  0  0  0  0  0  0  0  0  0  0  0
    7.9011    5.6295    0.0000 N   0  0  0  0  0  0  0  0  0  0  0  0
  1  2  1  0  0  0  0
  2  3  1  0  0  0  0
  3  4  2  0  0  0  0
  4  5  1  0  0  0  0
  5  6  2  0  0  0  0
  6  7  1  0  0  0  0
  7  8  2  0  0  0  0
  3  8  1  0  0  0  0
  8  9  1  0  0  0  0
  9 10  1  0  0  0  0
 10 11  2  0  0  0  0
 11 12  1  0  0  0  0
 12 13  1  0  0  0  0
 13 14  2  0  0  0  0
 13 15  2  0  0  0  0
 13 16  1  0  0  0  0
 16 17  2  0  0  0  0
 17 18  1  0  0  0  0
 18 19  2  0  0  0  0
 19 20  1  0  0  0  0
 20 21  2  0  0  0  0
 16 21  1  0  0  0  0
 19 22  1  0  0  0  0
 22 23  1  0  0  0  0
 22 24  1  0  0  0  0
 22 25  1  0  0  0  0
 11 26  1  0  0  0  0
 26 27  2  0  0  0  0
 27 28  1  0  0  0  0
 28 29  2  0  0  0  0
 10 29  1  0  0  0  0
 29 30  1  0  0  0  0
 30 31  1  0  0  0  0
 31 32  1  0  0  0  0
 32 33  1  0  0  0  0
 33 34  1  0  0  0  0
 34 35  2  0  0  0  0
 34 36  2  0  0  0  0
 34 37  1  0  0  0  0
 37 38  2  0  0  0  0
 38 39  1  0  0  0  0
 39 40  2  0  0  0  0
 40 41  1  0  0  0  0
 37 41  1  0  0  0  0
 27 42  1  0  0  0  0
 42 43  2  0  0  0  0
 43 44  1  0  0  0  0
 44 45  2  0  0  0  0
 45 46  1  0  0  0  0
 46 47  2  0  0  0  0
 42 47  1  0  0  0  0
M  END
> <chemblId>
CHEMBL172030

> <bioactivity__type>
IC50

> <units>
nM

> <value>
64.0

$$$$

  CDK     11271518522D 0   0.00000     0.00000     0

 38 41  0  0  0  0              1 V2000 
   -1.6240    3.1880    0.0000 C   0  0  0  0  0  0  0  0  0  0  0  0
   -0.3250    2.4380    0.0000 O   0  0  0  0  0  0  0  0  0  0  0  0
   -0.3250    0.9380    0.0000 C   0  0  0  0  0  0  0  0  0  0  0  0
   -1.6240    0.1870    0.0000 C   0  0  0  0  0  0  0  0  0  0  0  0
   -1.6240   -1.3130    0.0000 C   0  0  0  0  0  0  0  0  0  0  0  0
   -0.3250   -2.0620    0.0000 C   0  0  0  0  0  0  0  0  0  0  0  0
    0.9740   -1.3130    0.0000 C   0  0  0  0  0  0  0  0  0  0  0  0
    0.9740    0.1870    0.0000 C   0  0  0  0  0  0  0  0  0  0  0  0
    2.2733    0.9366    0.0000 O   0  0  0  0  0  0  0  0  0  0  0  0
    3.5721    0.1862    0.0000 C   0  0  0  0  0  0  0  0  0  0  0  0
    3.5716   -1.3138    0.0000 C   0  0  0  0  0  0  0  0  0  0  0  0
    2.2724   -2.0634    0.0000 N   0  0  0  0  0  0  0  0  0  0  0  0
    2.2719   -3.5634    0.0000 S   0  0  0  0  0  0  0  0  0  0  0  0
    2.7845   -4.9731    0.0000 O   0  0  0  0  0  0  0  0  0  0  0  0
    3.7492   -3.3033    0.0000 O   0  0  0  0  0  0  0  0  0  0  0  0
    0.9727   -4.3130    0.0000 C   0  0  0  0  0  0  0  0  0  0  0  0
   -0.3261   -3.5626    0.0000 C   0  0  0  0  0  0  0  0  0  0  0  0
   -1.6254   -4.3122    0.0000 C   0  0  0  0  0  0  0  0  0  0  0  0
   -1.6258   -5.8122    0.0000 C   0  0  0  0  0  0  0  0  0  0  0  0
   -0.3270   -6.5626    0.0000 C   0  0  0  0  0  0  0  0  0  0  0  0
    0.9722   -5.8130    0.0000 N   0  0  0  0  0  0  0  0  0  0  0  0
   -2.9251   -6.5619    0.0000 C   0  0  0  0  0  0  0  0  0  0  0  0
   -2.9255   -8.0619    0.0000 C   0  0  0  0  0  0  0  0  0  0  0  0
   -4.2239   -5.8115    0.0000 C   0  0  0  0  0  0  0  0  0  0  0  0
    4.8705   -2.0641    0.0000 N   0  0  0  0  0  0  0  0  0  0  0  0
    6.1697   -1.3145    0.0000 C   0  0  0  0  0  0  0  0  0  0  0  0
    6.1702    0.1855    0.0000 N   0  0  0  0  0  0  0  0  0  0  0  0
    4.8713    0.9359    0.0000 C   0  0  0  0  0  0  0  0  0  0  0  0
    4.8718    2.4359    0.0000 O   0  0  0  0  0  0  0  0  0  0  0  0
    6.1710    3.1855    0.0000 C   0  0  0  0  0  0  0  0  0  0  0  0
    6.1715    4.6855    0.0000 C   0  0  0  0  0  0  0  0  0  0  0  0
    6.1719    6.1855    0.0000 C   0  0  0  0  0  0  0  0  0  0  0  0
    7.4685   -2.0649    0.0000 C   0  0  0  0  0  0  0  0  0  0  0  0
    7.4681   -3.5649    0.0000 N   0  0  0  0  0  0  0  0  0  0  0  0
    8.7669   -4.3153    0.0000 C   0  0  0  0  0  0  0  0  0  0  0  0
   10.0662   -3.5657    0.0000 C   0  0  0  0  0  0  0  0  0  0  0  0
   10.0666   -2.0657    0.0000 C   0  0  0  0  0  0  0  0  0  0  0  0
    8.7678   -1.3153    0.0000 N   0  0  0  0  0  0  0  0  0  0  0  0
  1  2  1  0  0  0  0
  2  3  1  0  0  0  0
  3  4  2  0  0  0  0
  4  5  1  0  0  0  0
  5  6  2  0  0  0  0
  6  7  1  0  0  0  0
  7  8  2  0  0  0  0
  3  8  1  0  0  0  0
  8  9  1  0  0  0  0
  9 10  1  0  0  0  0
 10 11  2  0  0  0  0
 11 12  1  0  0  0  0
 12 13  1  0  0  0  0
 13 14  2  0  0  0  0
 13 15  2  0  0  0  0
 13 16  1  0  0  0  0
 16 17  2  0  0  0  0
 17 18  1  0  0  0  0
 18 19  2  0  0  0  0
 19 20  1  0  0  0  0
 20 21  2  0  0  0  0
 16 21  1  0  0  0  0
 19 22  1  0  0  0  0
 22 23  1  0  0  0  0
 22 24  1  0  0  0  0
 11 25  1  0  0  0  0
 25 26  2  0  0  0  0
 26 27  1  0  0  0  0
 27 28  2  0  0  0  0
 10 28  1  0  0  0  0
 28 29  1  0  0  0  0
 29 30  1  0  0  0  0
 30 31  1  0  0  0  0
 31 32  3  0  0  0  0
 26 33  1  0  0  0  0
 33 34  2  0  0  0  0
 34 35  1  0  0  0  0
 35 36  2  0  0  0  0
 36 37  1  0  0  0  0
 37 38  2  0  0  0  0
 33 38  1  0  0  0  0
M  END
> <chemblId>
CHEMBL172184

> <bioactivity__type>
IC50

> <units>
nM

> <value>
96.0

$$$$

  CDK     11271518522D 0   0.00000     0.00000     0

 27 29  0  0  0  0              1 V2000 
  -12.0882   -2.6544    0.0000 C   0  0  0  0  0  0  0  0  0  0  0  0
  -10.7890   -1.9046    0.0000 C   0  0  0  0  0  0  0  0  0  0  0  0
   -9.4901   -2.6549    0.0000 C   0  0  0  0  0  0  0  0  0  0  0  0
   -8.1909   -1.9052    0.0000 C   0  0  0  0  0  0  0  0  0  0  0  0
   -6.8921   -2.6554    0.0000 C   0  0  0  0  0  0  0  0  0  0  0  0
   -8.1906   -0.4052    0.0000 C   0  0  0  0  0  0  0  0  0  0  0  0
   -6.8914    0.3446    0.0000 C   0  0  0  0  0  0  0  0  0  0  0  0
   -5.5926   -0.4057    0.0000 C   0  0  0  0  0  0  0  0  0  0  0  0
   -4.2934    0.3440    0.0000 C   0  0  0  0  0  0  0  0  0  0  0  0
   -4.1363    1.8358    0.0000 C   0  0  0  0  0  0  0  0  0  0  0  0
   -2.6690    2.1474    0.0000 C   0  0  0  0  0  0  0  0  0  0  0  0
   -1.9193    0.8482    0.0000 S   0  0  0  0  0  0  0  0  0  0  0  0
   -2.9232   -0.2663    0.0000 C   0  0  0  0  0  0  0  0  0  0  0  0
   -2.6116   -1.7336    0.0000 S   0  0  0  0  0  0  0  0  0  0  0  0
   -1.2207   -1.1720    0.0000 O   0  0  0  0  0  0  0  0  0  0  0  0
   -1.8170   -3.0059    0.0000 O   0  0  0  0  0  0  0  0  0  0  0  0
   -3.7265   -2.7371    0.0000 N   0  0  0  0  0  0  0  0  0  0  0  0
   -3.4150   -4.2044    0.0000 C   0  0  0  0  0  0  0  0  0  0  0  0
   -2.0444   -4.8153    0.0000 O   0  0  0  0  0  0  0  0  0  0  0  0
   -2.2018   -6.3076    0.0000 N   0  0  0  0  0  0  0  0  0  0  0  0
   -3.6689   -6.6182    0.0000 C   0  0  0  0  0  0  0  0  0  0  0  0
   -4.2799   -7.9881    0.0000 C   0  0  0  0  0  0  0  0  0  0  0  0
   -4.4184   -5.3188    0.0000 C   0  0  0  0  0  0  0  0  0  0  0  0
   -5.9101   -5.1617    0.0000 Br  0  0  0  0  0  0  0  0  0  0  0  0
   -9.4895    0.3451    0.0000 C   0  0  0  0  0  0  0  0  0  0  0  0
   -9.4892    1.8451    0.0000 C   0  0  0  0  0  0  0  0  0  0  0  0
  -10.7887   -0.4046    0.0000 C   0  0  0  0  0  0  0  0  0  0  0  0
  1  2  1  0  0  0  0
  2  3  2  0  0  0  0
  3  4  1  0  0  0  0
  4  5  1  0  0  0  0
  4  6  2  0  0  0  0
  6  7  1  0  0  0  0
  7  8  2  0  0  0  0
  8  9  1  0  0  0  0
  9 10  1  0  0  0  0
 10 11  2  0  0  0  0
 11 12  1  0  0  0  0
 12 13  1  0  0  0  0
  9 13  2  0  0  0  0
 13 14  1  0  0  0  0
 14 15  2  0  0  0  0
 14 16  2  0  0  0  0
 14 17  1  0  0  0  0
 17 18  1  0  0  0  0
 18 19  1  0  0  0  0
 19 20  1  0  0  0  0
 20 21  2  0  0  0  0
 21 22  1  0  0  0  0
 21 23  1  0  0  0  0
 18 23  2  0  0  0  0
 23 24  1  0  0  0  0
  6 25  1  0  0  0  0
 25 26  1  0  0  0  0
 25 27  2  0  0  0  0
  2 27  1  0  0  0  0
M  END
> <chemblId>
CHEMBL172248

> <bioactivity__type>
IC50

> <units>
nM

> <value>
53.0

$$$$

  CDK     11271518522D 0   0.00000     0.00000     0

 45 49  0  0  0  0              1 V2000 
   10.7750   -0.0000    0.0000 C   0  0  0  0  0  0  0  0  0  0  0  0
    9.2750   -0.0000    0.0000 O   0  0  0  0  0  0  0  0  0  0  0  0
    8.5250    1.2990    0.0000 C   0  0  0  0  0  0  0  0  0  0  0  0
    9.2750    2.5981    0.0000 C   0  0  0  0  0  0  0  0  0  0  0  0
    8.5250    3.8971    0.0000 C   0  0  0  0  0  0  0  0  0  0  0  0
    7.0250    3.8971    0.0000 C   0  0  0  0  0  0  0  0  0  0  0  0
    6.2750    2.5981    0.0000 C   0  0  0  0  0  0  0  0  0  0  0  0
    7.0250    1.2990    0.0000 C   0  0  0  0  0  0  0  0  0  0  0  0
    6.2750   -0.0000    0.0000 O   0  0  0  0  0  0  0  0  0  0  0  0
    4.7750   -0.0000    0.0000 C   0  0  0  0  0  0  0  0  0  0  0  0
    4.0250    1.2990    0.0000 C   0  0  0  0  0  0  0  0  0  0  0  0
    4.7750    2.5981    0.0000 N   0  0  0  0  0  0  0  0  0  0  0  0
    4.0250    3.8971    0.0000 S   0  0  0  0  0  0  0  0  0  0  0  0
    2.8759    4.8613    0.0000 O   0  0  0  0  0  0  0  0  0  0  0  0
    2.8759    2.9329    0.0000 O   0  0  0  0  0  0  0  0  0  0  0  0
    4.7750    5.1962    0.0000 C   0  0  0  0  0  0  0  0  0  0  0  0
    6.2750    5.1962    0.0000 C   0  0  0  0  0  0  0  0  0  0  0  0
    7.0250    6.4952    0.0000 C   0  0  0  0  0  0  0  0  0  0  0  0
    6.2750    7.7942    0.0000 C   0  0  0  0  0  0  0  0  0  0  0  0
    4.7750    7.7942    0.0000 C   0  0  0  0  0  0  0  0  0  0  0  0
    4.0250    6.4952    0.0000 C   0  0  0  0  0  0  0  0  0  0  0  0
    7.0250    9.0933    0.0000 C   0  0  0  0  0  0  0  0  0  0  0  0
    6.2750   10.3923    0.0000 C   0  0  0  0  0  0  0  0  0  0  0  0
    8.1741    8.1291    0.0000 C   0  0  0  0  0  0  0  0  0  0  0  0
    8.1741   10.0574    0.0000 C   0  0  0  0  0  0  0  0  0  0  0  0
    2.5250    1.2990    0.0000 N   0  0  0  0  0  0  0  0  0  0  0  0
    1.7750    0.0000    0.0000 C   0  0  0  0  0  0  0  0  0  0  0  0
    2.5250   -1.2990    0.0000 N   0  0  0  0  0  0  0  0  0  0  0  0
    4.0250   -1.2990    0.0000 C   0  0  0  0  0  0  0  0  0  0  0  0
    4.7750   -2.5981    0.0000 O   0  0  0  0  0  0  0  0  0  0  0  0
    4.0250   -3.8971    0.0000 C   0  0  0  0  0  0  0  0  0  0  0  0
    4.7750   -5.1962    0.0000 C   0  0  0  0  0  0  0  0  0  0  0  0
    4.0250   -6.4952    0.0000 C   0  0  0  0  0  0  0  0  0  0  0  0
    4.7750   -7.7942    0.0000 N   0  0  0  0  0  0  0  0  0  0  0  0
    4.0250   -9.0933    0.0000 S   0  0  0  0  0  0  0  0  0  0  0  0
    2.8759   -8.1291    0.0000 O   0  0  0  0  0  0  0  0  0  0  0  0
    2.8759  -10.0574    0.0000 O   0  0  0  0  0  0  0  0  0  0  0  0
    4.7750  -10.3923    0.0000 C   0  0  0  0  0  0  0  0  0  0  0  0
    4.1649  -11.7626    0.0000 C   0  0  0  0  0  0  0  0  0  0  0  0
    5.2796  -12.7663    0.0000 C   0  0  0  0  0  0  0  0  0  0  0  0
    6.5787  -12.0163    0.0000 C   0  0  0  0  0  0  0  0  0  0  0  0
    6.2668  -10.5491    0.0000 S   0  0  0  0  0  0  0  0  0  0  0  0
    0.2750    0.0000    0.0000 C   0  0  0  0  0  0  0  0  0  0  0  0
   -1.0250   -0.7500    0.0000 C   0  0  0  0  0  0  0  0  0  0  0  0
   -1.0250    0.7500    0.0000 C   0  0  0  0  0  0  0  0  0  0  0  0
  1  2  1  0  0  0  0
  2  3  1  0  0  0  0
  3  4  2  0  0  0  0
  4  5  1  0  0  0  0
  5  6  2  0  0  0  0
  6  7  1  0  0  0  0
  7  8  2  0  0  0  0
  3  8  1  0  0  0  0
  8  9  1  0  0  0  0
  9 10  1  0  0  0  0
 10 11  2  0  0  0  0
 11 12  1  0  0  0  0
 12 13  1  0  0  0  0
 13 14  2  0  0  0  0
 13 15  2  0  0  0  0
 13 16  1  0  0  0  0
 16 17  2  0  0  0  0
 17 18  1  0  0  0  0
 18 19  2  0  0  0  0
 19 20  1  0  0  0  0
 20 21  2  0  0  0  0
 16 21  1  0  0  0  0
 19 22  1  0  0  0  0
 22 23  1  0  0  0  0
 22 24  1  0  0  0  0
 22 25  1  0  0  0  0
 11 26  1  0  0  0  0
 26 27  2  0  0  0  0
 27 28  1  0  0  0  0
 28 29  2  0  0  0  0
 10 29  1  0  0  0  0
 29 30  1  0  0  0  0
 30 31  1  0  0  0  0
 31 32  1  0  0  0  0
 32 33  1  0  0  0  0
 33 34  1  0  0  0  0
 34 35  1  0  0  0  0
 35 36  2  0  0  0  0
 35 37  2  0  0  0  0
 35 38  1  0  0  0  0
 38 39  2  0  0  0  0
 39 40  1  0  0  0  0
 40 41  2  0  0  0  0
 41 42  1  0  0  0  0
 38 42  1  0  0  0  0
 27 43  1  0  0  0  0
 43 44  1  0  0  0  0
 44 45  1  0  0  0  0
 43 45  1  0  0  0  0
M  END
> <chemblId>
CHEMBL172297

> <bioactivity__type>
IC50

> <units>
nM

> <value>
14.0

$$$$

  CDK     11271518522D 0   0.00000     0.00000     0

 49 53  0  0  0  0              1 V2000 
   -1.6240    3.1880    0.0000 C   0  0  0  0  0  0  0  0  0  0  0  0
   -0.3250    2.4380    0.0000 O   0  0  0  0  0  0  0  0  0  0  0  0
   -0.3250    0.9380    0.0000 C   0  0  0  0  0  0  0  0  0  0  0  0
   -1.6240    0.1870    0.0000 C   0  0  0  0  0  0  0  0  0  0  0  0
   -1.6240   -1.3130    0.0000 C   0  0  0  0  0  0  0  0  0  0  0  0
   -0.3250   -2.0620    0.0000 C   0  0  0  0  0  0  0  0  0  0  0  0
    0.9740   -1.3130    0.0000 C   0  0  0  0  0  0  0  0  0  0  0  0
    0.9740    0.1870    0.0000 C   0  0  0  0  0  0  0  0  0  0  0  0
    2.2733    0.9366    0.0000 O   0  0  0  0  0  0  0  0  0  0  0  0
    3.5721    0.1862    0.0000 C   0  0  0  0  0  0  0  0  0  0  0  0
    3.5716   -1.3138    0.0000 C   0  0  0  0  0  0  0  0  0  0  0  0
    2.2724   -2.0634    0.0000 N   0  0  0  0  0  0  0  0  0  0  0  0
    2.2719   -3.5634    0.0000 S   0  0  0  0  0  0  0  0  0  0  0  0
    2.7845   -4.9731    0.0000 O   0  0  0  0  0  0  0  0  0  0  0  0
    3.7492   -3.3033    0.0000 O   0  0  0  0  0  0  0  0  0  0  0  0
    0.9727   -4.3130    0.0000 C   0  0  0  0  0  0  0  0  0  0  0  0
   -0.3261   -3.5626    0.0000 C   0  0  0  0  0  0  0  0  0  0  0  0
   -1.6254   -4.3122    0.0000 C   0  0  0  0  0  0  0  0  0  0  0  0
   -1.6258   -5.8122    0.0000 C   0  0  0  0  0  0  0  0  0  0  0  0
   -0.3270   -6.5626    0.0000 C   0  0  0  0  0  0  0  0  0  0  0  0
    0.9722   -5.8130    0.0000 C   0  0  0  0  0  0  0  0  0  0  0  0
   -2.9251   -6.5619    0.0000 C   0  0  0  0  0  0  0  0  0  0  0  0
   -2.9255   -8.0619    0.0000 C   0  0  0  0  0  0  0  0  0  0  0  0
   -3.4377   -5.1522    0.0000 C   0  0  0  0  0  0  0  0  0  0  0  0
   -4.4024   -6.8219    0.0000 C   0  0  0  0  0  0  0  0  0  0  0  0
    4.8705   -2.0641    0.0000 N   0  0  0  0  0  0  0  0  0  0  0  0
    6.1697   -1.3145    0.0000 C   0  0  0  0  0  0  0  0  0  0  0  0
    6.1702    0.1855    0.0000 N   0  0  0  0  0  0  0  0  0  0  0  0
    4.8713    0.9359    0.0000 C   0  0  0  0  0  0  0  0  0  0  0  0
    4.8718    2.4359    0.0000 O   0  0  0  0  0  0  0  0  0  0  0  0
    6.1710    3.1855    0.0000 C   0  0  0  0  0  0  0  0  0  0  0  0
    6.1715    4.6855    0.0000 C   0  0  0  0  0  0  0  0  0  0  0  0
    7.4707    5.4351    0.0000 N   0  0  0  0  0  0  0  0  0  0  0  0
    7.4712    6.9351    0.0000 S   0  0  0  0  0  0  0  0  0  0  0  0
    6.9586    8.3448    0.0000 O   0  0  0  0  0  0  0  0  0  0  0  0
    5.9939    6.6750    0.0000 O   0  0  0  0  0  0  0  0  0  0  0  0
    8.7704    7.6847    0.0000 C   0  0  0  0  0  0  0  0  0  0  0  0
   10.0693    6.9343    0.0000 C   0  0  0  0  0  0  0  0  0  0  0  0
   11.3685    7.6839    0.0000 C   0  0  0  0  0  0  0  0  0  0  0  0
   11.3690    9.1839    0.0000 C   0  0  0  0  0  0  0  0  0  0  0  0
   12.6682    9.9336    0.0000 C   0  0  0  0  0  0  0  0  0  0  0  0
   10.0701    9.9343    0.0000 C   0  0  0  0  0  0  0  0  0  0  0  0
    8.7709    9.1847    0.0000 C   0  0  0  0  0  0  0  0  0  0  0  0
    7.4685   -2.0649    0.0000 C   0  0  0  0  0  0  0  0  0  0  0  0
    7.4681   -3.5649    0.0000 N   0  0  0  0  0  0  0  0  0  0  0  0
    8.7669   -4.3153    0.0000 C   0  0  0  0  0  0  0  0  0  0  0  0
   10.0662   -3.5657    0.0000 C   0  0  0  0  0  0  0  0  0  0  0  0
   10.0666   -2.0657    0.0000 C   0  0  0  0  0  0  0  0  0  0  0  0
    8.7678   -1.3153    0.0000 N   0  0  0  0  0  0  0  0  0  0  0  0
  1  2  1  0  0  0  0
  2  3  1  0  0  0  0
  3  4  2  0  0  0  0
  4  5  1  0  0  0  0
  5  6  2  0  0  0  0
  6  7  1  0  0  0  0
  7  8  2  0  0  0  0
  3  8  1  0  0  0  0
  8  9  1  0  0  0  0
  9 10  1  0  0  0  0
 10 11  2  0  0  0  0
 11 12  1  0  0  0  0
 12 13  1  0  0  0  0
 13 14  2  0  0  0  0
 13 15  2  0  0  0  0
 13 16  1  0  0  0  0
 16 17  2  0  0  0  0
 17 18  1  0  0  0  0
 18 19  2  0  0  0  0
 19 20  1  0  0  0  0
 20 21  2  0  0  0  0
 16 21  1  0  0  0  0
 19 22  1  0  0  0  0
 22 23  1  0  0  0  0
 22 24  1  0  0  0  0
 22 25  1  0  0  0  0
 11 26  1  0  0  0  0
 26 27  2  0  0  0  0
 27 28  1  0  0  0  0
 28 29  2  0  0  0  0
 10 29  1  0  0  0  0
 29 30  1  0  0  0  0
 30 31  1  0  0  0  0
 31 32  1  0  0  0  0
 32 33  1  0  0  0  0
 33 34  1  0  0  0  0
 34 35  2  0  0  0  0
 34 36  2  0  0  0  0
 34 37  1  0  0  0  0
 37 38  2  0  0  0  0
 38 39  1  0  0  0  0
 39 40  2  0  0  0  0
 40 41  1  0  0  0  0
 40 42  1  0  0  0  0
 42 43  2  0  0  0  0
 37 43  1  0  0  0  0
 27 44  1  0  0  0  0
 44 45  2  0  0  0  0
 45 46  1  0  0  0  0
 46 47  2  0  0  0  0
 47 48  1  0  0  0  0
 48 49  2  0  0  0  0
 44 49  1  0  0  0  0
M  END
> <chemblId>
CHEMBL172441

> <bioactivity__type>
IC50

> <units>
nM

> <value>
8390.0

$$$$

  CDK     11271518522D 0   0.00000     0.00000     0

 25 27  0  0  0  0              1 V2000 
  -12.0882   -2.6544    0.0000 C   0  0  0  0  0  0  0  0  0  0  0  0
  -10.7890   -1.9046    0.0000 C   0  0  0  0  0  0  0  0  0  0  0  0
   -9.4901   -2.6549    0.0000 C   0  0  0  0  0  0  0  0  0  0  0  0
   -8.1909   -1.9052    0.0000 C   0  0  0  0  0  0  0  0  0  0  0  0
   -8.1906   -0.4052    0.0000 C   0  0  0  0  0  0  0  0  0  0  0  0
   -6.8914    0.3446    0.0000 O   0  0  0  0  0  0  0  0  0  0  0  0
   -5.5926   -0.4057    0.0000 C   0  0  0  0  0  0  0  0  0  0  0  0
   -5.5929   -1.9057    0.0000 C   0  0  0  0  0  0  0  0  0  0  0  0
   -6.8066   -2.7871    0.0000 S   0  0  0  0  0  0  0  0  0  0  0  0
   -6.3433   -4.2138    0.0000 C   0  0  0  0  0  0  0  0  0  0  0  0
   -4.8433   -4.2141    0.0000 C   0  0  0  0  0  0  0  0  0  0  0  0
   -4.3795   -2.7876    0.0000 C   0  0  0  0  0  0  0  0  0  0  0  0
   -2.9528   -2.3244    0.0000 S   0  0  0  0  0  0  0  0  0  0  0  0
   -2.7444   -3.8098    0.0000 O   0  0  0  0  0  0  0  0  0  0  0  0
   -1.4538   -2.3770    0.0000 O   0  0  0  0  0  0  0  0  0  0  0  0
   -2.6407   -0.8572    0.0000 N   0  0  0  0  0  0  0  0  0  0  0  0
   -1.2140   -0.3940    0.0000 C   0  0  0  0  0  0  0  0  0  0  0  0
    0.0000   -1.2760    0.0000 O   0  0  0  0  0  0  0  0  0  0  0  0
    1.2140   -0.3940    0.0000 N   0  0  0  0  0  0  0  0  0  0  0  0
    0.7500    1.0320    0.0000 C   0  0  0  0  0  0  0  0  0  0  0  0
    1.6314    2.2457    0.0000 C   0  0  0  0  0  0  0  0  0  0  0  0
   -0.7500    1.0320    0.0000 C   0  0  0  0  0  0  0  0  0  0  0  0
   -1.6314    2.2457    0.0000 Br  0  0  0  0  0  0  0  0  0  0  0  0
   -9.4895    0.3451    0.0000 C   0  0  0  0  0  0  0  0  0  0  0  0
  -10.7887   -0.4046    0.0000 C   0  0  0  0  0  0  0  0  0  0  0  0
  1  2  1  0  0  0  0
  2  3  2  0  0  0  0
  3  4  1  0  0  0  0
  4  5  2  0  0  0  0
  5  6  1  0  0  0  0
  6  7  1  0  0  0  0
  7  8  1  0  0  0  0
  8  9  1  0  0  0  0
  9 10  1  0  0  0  0
 10 11  2  0  0  0  0
 11 12  1  0  0  0  0
  8 12  2  0  0  0  0
 12 13  1  0  0  0  0
 13 14  2  0  0  0  0
 13 15  2  0  0  0  0
 13 16  1  0  0  0  0
 16 17  1  0  0  0  0
 17 18  1  0  0  0  0
 18 19  1  0  0  0  0
 19 20  2  0  0  0  0
 20 21  1  0  0  0  0
 20 22  1  0  0  0  0
 17 22  2  0  0  0  0
 22 23  1  0  0  0  0
  5 24  1  0  0  0  0
 24 25  2  0  0  0  0
  2 25  1  0  0  0  0
M  END
> <chemblId>
CHEMBL172538

> <bioactivity__type>
IC50

> <units>
nM

> <value>
1200.0

$$$$

  CDK     11271518522D 0   0.00000     0.00000     0

 30 33  0  0  0  0              1 V2000 
   -6.2031   -1.5000    0.0000 C   0  0  0  0  0  0  0  0  0  0  0  0
   -4.9041   -0.7500    0.0000 C   0  0  0  0  0  0  0  0  0  0  0  0
   -3.6050   -1.5000    0.0000 C   0  0  0  0  0  0  0  0  0  0  0  0
   -2.3060   -0.7500    0.0000 C   0  0  0  0  0  0  0  0  0  0  0  0
   -1.0070   -1.5000    0.0000 C   0  0  0  0  0  0  0  0  0  0  0  0
    0.2930   -0.7500    0.0000 C   0  0  0  0  0  0  0  0  0  0  0  0
    1.7190   -1.2140    0.0000 O   0  0  0  0  0  0  0  0  0  0  0  0
    2.6010   -0.0000    0.0000 C   0  0  0  0  0  0  0  0  0  0  0  0
    1.7190    1.2140    0.0000 O   0  0  0  0  0  0  0  0  0  0  0  0
    0.2930    0.7500    0.0000 C   0  0  0  0  0  0  0  0  0  0  0  0
   -1.0070    1.5000    0.0000 C   0  0  0  0  0  0  0  0  0  0  0  0
   -2.3060    0.7500    0.0000 C   0  0  0  0  0  0  0  0  0  0  0  0
   -3.6050    1.5000    0.0000 O   0  0  0  0  0  0  0  0  0  0  0  0
   -3.6051    3.0000    0.0000 C   0  0  0  0  0  0  0  0  0  0  0  0
   -4.9041    3.7500    0.0000 C   0  0  0  0  0  0  0  0  0  0  0  0
   -5.0609    5.2418    0.0000 S   0  0  0  0  0  0  0  0  0  0  0  0
   -6.5281    5.5536    0.0000 C   0  0  0  0  0  0  0  0  0  0  0  0
   -7.2781    4.2546    0.0000 C   0  0  0  0  0  0  0  0  0  0  0  0
   -6.2744    3.1399    0.0000 C   0  0  0  0  0  0  0  0  0  0  0  0
   -6.5863    1.6726    0.0000 S   0  0  0  0  0  0  0  0  0  0  0  0
   -6.3775    0.1872    0.0000 O   0  0  0  0  0  0  0  0  0  0  0  0
   -5.0872    1.6203    0.0000 O   0  0  0  0  0  0  0  0  0  0  0  0
   -8.0128    1.2091    0.0000 N   0  0  0  0  0  0  0  0  0  0  0  0
   -9.1276    2.2128    0.0000 C   0  0  0  0  0  0  0  0  0  0  0  0
   -8.9708    3.7046    0.0000 O   0  0  0  0  0  0  0  0  0  0  0  0
  -10.3411    4.3147    0.0000 N   0  0  0  0  0  0  0  0  0  0  0  0
  -11.3448    3.2000    0.0000 C   0  0  0  0  0  0  0  0  0  0  0  0
  -12.8366    3.3567    0.0000 C   0  0  0  0  0  0  0  0  0  0  0  0
  -10.5948    1.9009    0.0000 C   0  0  0  0  0  0  0  0  0  0  0  0
  -11.2049    0.5306    0.0000 Br  0  0  0  0  0  0  0  0  0  0  0  0
  1  2  1  0  0  0  0
  2  3  1  0  0  0  0
  3  4  1  0  0  0  0
  4  5  2  0  0  0  0
  5  6  1  0  0  0  0
  6  7  1  0  0  0  0
  7  8  1  0  0  0  0
  8  9  1  0  0  0  0
  9 10  1  0  0  0  0
  6 10  2  0  0  0  0
 10 11  1  0  0  0  0
 11 12  2  0  0  0  0
  4 12  1  0  0  0  0
 12 13  1  0  0  0  0
 13 14  1  0  0  0  0
 14 15  1  0  0  0  0
 15 16  1  0  0  0  0
 16 17  1  0  0  0  0
 17 18  2  0  0  0  0
 18 19  1  0  0  0  0
 15 19  2  0  0  0  0
 19 20  1  0  0  0  0
 20 21  2  0  0  0  0
 20 22  2  0  0  0  0
 20 23  1  0  0  0  0
 23 24  1  0  0  0  0
 24 25  1  0  0  0  0
 25 26  1  0  0  0  0
 26 27  2  0  0  0  0
 27 28  1  0  0  0  0
 27 29  1  0  0  0  0
 24 29  2  0  0  0  0
 29 30  1  0  0  0  0
M  END
> <chemblId>
CHEMBL172666

> <bioactivity__type>
IC50

> <units>
nM

> <value>
104.0

$$$$

  CDK     11271518522D 0   0.00000     0.00000     0

 46 50  0  0  0  0              1 V2000 
   11.5129   -5.1038    0.0000 C   0  0  0  0  0  0  0  0  0  0  0  0
   11.2008   -3.6366    0.0000 O   0  0  0  0  0  0  0  0  0  0  0  0
   12.3153   -2.6327    0.0000 C   0  0  0  0  0  0  0  0  0  0  0  0
   13.7419   -3.0959    0.0000 C   0  0  0  0  0  0  0  0  0  0  0  0
   14.8565   -2.0920    0.0000 C   0  0  0  0  0  0  0  0  0  0  0  0
   14.5443   -0.6249    0.0000 C   0  0  0  0  0  0  0  0  0  0  0  0
   13.1176   -0.1616    0.0000 C   0  0  0  0  0  0  0  0  0  0  0  0
   12.0031   -1.1656    0.0000 C   0  0  0  0  0  0  0  0  0  0  0  0
   10.5764   -0.7023    0.0000 O   0  0  0  0  0  0  0  0  0  0  0  0
   10.2643    0.7648    0.0000 C   0  0  0  0  0  0  0  0  0  0  0  0
   11.3788    1.7688    0.0000 C   0  0  0  0  0  0  0  0  0  0  0  0
   12.8054    1.3055    0.0000 N   0  0  0  0  0  0  0  0  0  0  0  0
   13.9200    2.3095    0.0000 S   0  0  0  0  0  0  0  0  0  0  0  0
   14.6239    3.6340    0.0000 O   0  0  0  0  0  0  0  0  0  0  0  0
   12.7378    3.2327    0.0000 O   0  0  0  0  0  0  0  0  0  0  0  0
   15.3466    1.8462    0.0000 C   0  0  0  0  0  0  0  0  0  0  0  0
   15.6588    0.3791    0.0000 C   0  0  0  0  0  0  0  0  0  0  0  0
   17.0855   -0.0842    0.0000 C   0  0  0  0  0  0  0  0  0  0  0  0
   18.2000    0.9198    0.0000 C   0  0  0  0  0  0  0  0  0  0  0  0
   17.8878    2.3869    0.0000 C   0  0  0  0  0  0  0  0  0  0  0  0
   16.4611    2.8501    0.0000 N   0  0  0  0  0  0  0  0  0  0  0  0
   19.6267    0.4565    0.0000 C   0  0  0  0  0  0  0  0  0  0  0  0
   20.7412    1.4604    0.0000 C   0  0  0  0  0  0  0  0  0  0  0  0
   19.9388   -1.0106    0.0000 C   0  0  0  0  0  0  0  0  0  0  0  0
   11.0666    3.2359    0.0000 N   0  0  0  0  0  0  0  0  0  0  0  0
    9.6399    3.6992    0.0000 C   0  0  0  0  0  0  0  0  0  0  0  0
    8.5254    2.6952    0.0000 N   0  0  0  0  0  0  0  0  0  0  0  0
    8.8376    1.2281    0.0000 C   0  0  0  0  0  0  0  0  0  0  0  0
    7.7231    0.2241    0.0000 O   0  0  0  0  0  0  0  0  0  0  0  0
    6.2964    0.6874    0.0000 C   0  0  0  0  0  0  0  0  0  0  0  0
    5.1819   -0.3165    0.0000 C   0  0  0  0  0  0  0  0  0  0  0  0
    3.7552    0.1467    0.0000 N   0  0  0  0  0  0  0  0  0  0  0  0
    2.6407   -0.8572    0.0000 S   0  0  0  0  0  0  0  0  0  0  0  0
    1.9367   -2.1818    0.0000 O   0  0  0  0  0  0  0  0  0  0  0  0
    3.8229   -1.7805    0.0000 O   0  0  0  0  0  0  0  0  0  0  0  0
    1.2140   -0.3940    0.0000 C   0  0  0  0  0  0  0  0  0  0  0  0
    0.7500    1.0320    0.0000 C   0  0  0  0  0  0  0  0  0  0  0  0
   -0.7500    1.0320    0.0000 C   0  0  0  0  0  0  0  0  0  0  0  0
   -1.2130   -0.3940    0.0000 C   0  0  0  0  0  0  0  0  0  0  0  0
   -0.0000   -1.2760    0.0000 S   0  0  0  0  0  0  0  0  0  0  0  0
    9.3278    5.1663    0.0000 N   0  0  0  0  0  0  0  0  0  0  0  0
   10.4423    6.1702    0.0000 C   0  0  0  0  0  0  0  0  0  0  0  0
   10.1301    7.6374    0.0000 C   0  0  0  0  0  0  0  0  0  0  0  0
    8.7034    8.1006    0.0000 O   0  0  0  0  0  0  0  0  0  0  0  0
    7.5889    7.0967    0.0000 C   0  0  0  0  0  0  0  0  0  0  0  0
    7.9011    5.6295    0.0000 C   0  0  0  0  0  0  0  0  0  0  0  0
  1  2  1  0  0  0  0
  2  3  1  0  0  0  0
  3  4  2  0  0  0  0
  4  5  1  0  0  0  0
  5  6  2  0  0  0  0
  6  7  1  0  0  0  0
  7  8  2  0  0  0  0
  3  8  1  0  0  0  0
  8  9  1  0  0  0  0
  9 10  1  0  0  0  0
 10 11  2  0  0  0  0
 11 12  1  0  0  0  0
 12 13  1  0  0  0  0
 13 14  2  0  0  0  0
 13 15  2  0  0  0  0
 13 16  1  0  0  0  0
 16 17  2  0  0  0  0
 17 18  1  0  0  0  0
 18 19  2  0  0  0  0
 19 20  1  0  0  0  0
 20 21  2  0  0  0  0
 16 21  1  0  0  0  0
 19 22  1  0  0  0  0
 22 23  1  0  0  0  0
 22 24  1  0  0  0  0
 11 25  1  0  0  0  0
 25 26  2  0  0  0  0
 26 27  1  0  0  0  0
 27 28  2  0  0  0  0
 10 28  1  0  0  0  0
 28 29  1  0  0  0  0
 29 30  1  0  0  0  0
 30 31  1  0  0  0  0
 31 32  1  0  0  0  0
 32 33  1  0  0  0  0
 33 34  2  0  0  0  0
 33 35  2  0  0  0  0
 33 36  1  0  0  0  0
 36 37  2  0  0  0  0
 37 38  1  0  0  0  0
 38 39  2  0  0  0  0
 39 40  1  0  0  0  0
 36 40  1  0  0  0  0
 26 41  1  0  0  0  0
 41 42  1  0  0  0  0
 42 43  1  0  0  0  0
 43 44  1  0  0  0  0
 44 45  1  0  0  0  0
 45 46  1  0  0  0  0
 41 46  1  0  0  0  0
M  END
> <chemblId>
CHEMBL172759

> <bioactivity__type>
IC50

> <units>
nM

> <value>
587.0

$$$$

  CDK     11271518522D 0   0.00000     0.00000     0

 26 28  0  0  0  0              1 V2000 
  -12.0882   -2.6544    0.0000 C   0  0  0  0  0  0  0  0  0  0  0  0
  -10.7890   -1.9046    0.0000 C   0  0  0  0  0  0  0  0  0  0  0  0
   -9.4901   -2.6549    0.0000 C   0  0  0  0  0  0  0  0  0  0  0  0
   -8.1909   -1.9052    0.0000 C   0  0  0  0  0  0  0  0  0  0  0  0
   -8.1906   -0.4052    0.0000 C   0  0  0  0  0  0  0  0  0  0  0  0
   -6.8914    0.3446    0.0000 C   0  0  0  0  0  0  0  0  0  0  0  0
   -5.5926   -0.4057    0.0000 C   0  0  0  0  0  0  0  0  0  0  0  0
   -4.2934    0.3440    0.0000 C   0  0  0  0  0  0  0  0  0  0  0  0
   -4.1363    1.8358    0.0000 S   0  0  0  0  0  0  0  0  0  0  0  0
   -2.6690    2.1474    0.0000 C   0  0  0  0  0  0  0  0  0  0  0  0
   -1.9193    0.8482    0.0000 C   0  0  0  0  0  0  0  0  0  0  0  0
   -2.9232   -0.2663    0.0000 C   0  0  0  0  0  0  0  0  0  0  0  0
   -2.6116   -1.7336    0.0000 S   0  0  0  0  0  0  0  0  0  0  0  0
   -1.2207   -1.1720    0.0000 O   0  0  0  0  0  0  0  0  0  0  0  0
   -1.8170   -3.0059    0.0000 O   0  0  0  0  0  0  0  0  0  0  0  0
   -3.7265   -2.7371    0.0000 N   0  0  0  0  0  0  0  0  0  0  0  0
   -3.4150   -4.2044    0.0000 C   0  0  0  0  0  0  0  0  0  0  0  0
   -2.0444   -4.8153    0.0000 O   0  0  0  0  0  0  0  0  0  0  0  0
   -2.2018   -6.3076    0.0000 N   0  0  0  0  0  0  0  0  0  0  0  0
   -3.6689   -6.6182    0.0000 C   0  0  0  0  0  0  0  0  0  0  0  0
   -4.2799   -7.9881    0.0000 C   0  0  0  0  0  0  0  0  0  0  0  0
   -4.4184   -5.3188    0.0000 C   0  0  0  0  0  0  0  0  0  0  0  0
   -5.9101   -5.1617    0.0000 Br  0  0  0  0  0  0  0  0  0  0  0  0
   -9.4895    0.3451    0.0000 C   0  0  0  0  0  0  0  0  0  0  0  0
   -9.4892    1.8451    0.0000 C   0  0  0  0  0  0  0  0  0  0  0  0
  -10.7887   -0.4046    0.0000 C   0  0  0  0  0  0  0  0  0  0  0  0
  1  2  1  0  0  0  0
  2  3  2  0  0  0  0
  3  4  1  0  0  0  0
  4  5  2  0  0  0  0
  5  6  1  0  0  0  0
  6  7  2  0  0  0  0
  7  8  1  0  0  0  0
  8  9  1  0  0  0  0
  9 10  1  0  0  0  0
 10 11  2  0  0  0  0
 11 12  1  0  0  0  0
  8 12  2  0  0  0  0
 12 13  1  0  0  0  0
 13 14  2  0  0  0  0
 13 15  2  0  0  0  0
 13 16  1  0  0  0  0
 16 17  1  0  0  0  0
 17 18  1  0  0  0  0
 18 19  1  0  0  0  0
 19 20  2  0  0  0  0
 20 21  1  0  0  0  0
 20 22  1  0  0  0  0
 17 22  2  0  0  0  0
 22 23  1  0  0  0  0
  5 24  1  0  0  0  0
 24 25  1  0  0  0  0
 24 26  2  0  0  0  0
  2 26  1  0  0  0  0
M  END
> <chemblId>
CHEMBL172987

> <bioactivity__type>
IC50

> <units>
nM

> <value>
166.0

$$$$

  CDK     11271518522D 0   0.00000     0.00000     0

 28 30  0  0  0  0              1 V2000 
    5.8472  -12.6030    0.0000 C   0  0  0  0  0  0  0  0  0  0  0  0
    5.8472  -11.1030    0.0000 C   0  0  0  0  0  0  0  0  0  0  0  0
    4.5481  -10.3530    0.0000 C   0  0  0  0  0  0  0  0  0  0  0  0
    4.5481   -8.8530    0.0000 C   0  0  0  0  0  0  0  0  0  0  0  0
    3.2491   -8.1030    0.0000 C   0  0  0  0  0  0  0  0  0  0  0  0
    3.2491   -6.6030    0.0000 C   0  0  0  0  0  0  0  0  0  0  0  0
    1.9500   -5.8530    0.0000 C   0  0  0  0  0  0  0  0  0  0  0  0
    1.9500   -4.3530    0.0000 C   0  0  0  0  0  0  0  0  0  0  0  0
    3.2491   -3.6030    0.0000 O   0  0  0  0  0  0  0  0  0  0  0  0
    0.6510   -3.6030    0.0000 O   0  0  0  0  0  0  0  0  0  0  0  0
    0.6510   -2.1030    0.0000 C   0  0  0  0  0  0  0  0  0  0  0  0
    1.9500   -1.3530    0.0000 C   0  0  0  0  0  0  0  0  0  0  0  0
    1.9500    0.1470    0.0000 C   0  0  0  0  0  0  0  0  0  0  0  0
    3.0640    1.1500    0.0000 C   0  0  0  0  0  0  0  0  0  0  0  0
    2.4540    2.5200    0.0000 O   0  0  0  0  0  0  0  0  0  0  0  0
    0.9630    2.3640    0.0000 C   0  0  0  0  0  0  0  0  0  0  0  0
   -0.0404    3.4790    0.0000 O   0  0  0  0  0  0  0  0  0  0  0  0
    0.6510    0.8970    0.0000 C   0  0  0  0  0  0  0  0  0  0  0  0
   -0.5625    1.7787    0.0000 O   0  0  0  0  0  0  0  0  0  0  0  0
   -0.6480    0.1470    0.0000 C   0  0  0  0  0  0  0  0  0  0  0  0
   -0.6480    1.6470    0.0000 C   0  0  0  0  0  0  0  0  0  0  0  0
   -1.9470    0.8970    0.0000 C   0  0  0  0  0  0  0  0  0  0  0  0
   -3.2460    0.1470    0.0000 C   0  0  0  0  0  0  0  0  0  0  0  0
   -3.2460   -1.3530    0.0000 C   0  0  0  0  0  0  0  0  0  0  0  0
   -1.9470   -2.1030    0.0000 C   0  0  0  0  0  0  0  0  0  0  0  0
   -2.9112   -3.2521    0.0000 C   0  0  0  0  0  0  0  0  0  0  0  0
   -0.9828   -3.2521    0.0000 C   0  0  0  0  0  0  0  0  0  0  0  0
   -0.6480   -1.3530    0.0000 C   0  0  0  0  0  0  0  0  0  0  0  0
  1  2  1  0  0  0  0
  2  3  2  0  0  0  0
  3  4  1  0  0  0  0
  4  5  2  0  0  0  0
  5  6  1  0  0  0  0
  6  7  2  0  0  0  0
  7  8  1  0  0  0  0
  8  9  2  0  0  0  0
  8 10  1  0  0  0  0
 11 10  1  1  0  0  0
 11 12  1  0  0  0  0
 12 13  2  0  0  0  0
 13 14  1  0  0  0  0
 14 15  1  0  0  0  0
 15 16  1  0  0  0  0
 16 17  2  0  0  0  0
 16 18  1  0  0  0  0
 13 18  1  0  0  0  0
 18 19  1  6  0  0  0
 18 20  1  0  0  0  0
 20 21  1  1  0  0  0
 20 22  1  0  0  0  0
 22 23  1  0  0  0  0
 23 24  1  0  0  0  0
 24 25  1  0  0  0  0
 25 26  1  0  0  0  0
 25 27  1  0  0  0  0
 25 28  1  0  0  0  0
 11 28  1  0  0  0  0
 20 28  1  0  0  0  0
M  END
> <chemblId>
CHEMBL173059

> <bioactivity__type>
IC50

> <units>
nM

> <value>
145000.0

$$$$

  CDK     11271518522D 0   0.00000     0.00000     0

 26 28  0  0  0  0              1 V2000 
  -12.0882   -2.6544    0.0000 C   0  0  0  0  0  0  0  0  0  0  0  0
  -10.7890   -1.9046    0.0000 C   0  0  0  0  0  0  0  0  0  0  0  0
   -9.4901   -2.6549    0.0000 C   0  0  0  0  0  0  0  0  0  0  0  0
   -8.1909   -1.9052    0.0000 C   0  0  0  0  0  0  0  0  0  0  0  0
   -8.1906   -0.4052    0.0000 C   0  0  0  0  0  0  0  0  0  0  0  0
   -6.8914    0.3446    0.0000 C   0  0  0  0  0  0  0  0  0  0  0  0
   -5.5926   -0.4057    0.0000 C   0  0  0  0  0  0  0  0  0  0  0  0
   -5.5929   -1.9057    0.0000 C   0  0  0  0  0  0  0  0  0  0  0  0
   -6.8066   -2.7871    0.0000 C   0  0  0  0  0  0  0  0  0  0  0  0
   -6.3433   -4.2138    0.0000 C   0  0  0  0  0  0  0  0  0  0  0  0
   -4.8433   -4.2141    0.0000 S   0  0  0  0  0  0  0  0  0  0  0  0
   -4.3795   -2.7876    0.0000 C   0  0  0  0  0  0  0  0  0  0  0  0
   -2.9528   -2.3244    0.0000 S   0  0  0  0  0  0  0  0  0  0  0  0
   -2.7444   -3.8098    0.0000 O   0  0  0  0  0  0  0  0  0  0  0  0
   -1.4538   -2.3770    0.0000 O   0  0  0  0  0  0  0  0  0  0  0  0
   -2.6407   -0.8572    0.0000 N   0  0  0  0  0  0  0  0  0  0  0  0
   -1.2140   -0.3940    0.0000 C   0  0  0  0  0  0  0  0  0  0  0  0
    0.0000   -1.2760    0.0000 O   0  0  0  0  0  0  0  0  0  0  0  0
    1.2140   -0.3940    0.0000 N   0  0  0  0  0  0  0  0  0  0  0  0
    0.7500    1.0320    0.0000 C   0  0  0  0  0  0  0  0  0  0  0  0
    1.6314    2.2457    0.0000 C   0  0  0  0  0  0  0  0  0  0  0  0
   -0.7500    1.0320    0.0000 C   0  0  0  0  0  0  0  0  0  0  0  0
   -1.6314    2.2457    0.0000 Br  0  0  0  0  0  0  0  0  0  0  0  0
   -9.4895    0.3451    0.0000 C   0  0  0  0  0  0  0  0  0  0  0  0
   -9.4892    1.8451    0.0000 C   0  0  0  0  0  0  0  0  0  0  0  0
  -10.7887   -0.4046    0.0000 C   0  0  0  0  0  0  0  0  0  0  0  0
  1  2  1  0  0  0  0
  2  3  2  0  0  0  0
  3  4  1  0  0  0  0
  4  5  2  0  0  0  0
  5  6  1  0  0  0  0
  6  7  1  0  0  0  0
  7  8  1  0  0  0  0
  8  9  1  0  0  0  0
  9 10  2  0  0  0  0
 10 11  1  0  0  0  0
 11 12  1  0  0  0  0
  8 12  2  0  0  0  0
 12 13  1  0  0  0  0
 13 14  2  0  0  0  0
 13 15  2  0  0  0  0
 13 16  1  0  0  0  0
 16 17  1  0  0  0  0
 17 18  1  0  0  0  0
 18 19  1  0  0  0  0
 19 20  2  0  0  0  0
 20 21  1  0  0  0  0
 20 22  1  0  0  0  0
 17 22  2  0  0  0  0
 22 23  1  0  0  0  0
  5 24  1  0  0  0  0
 24 25  1  0  0  0  0
 24 26  2  0  0  0  0
  2 26  1  0  0  0  0
M  END
> <chemblId>
CHEMBL173189

> <bioactivity__type>
IC50

> <units>
nM

> <value>
102.0

$$$$

  CDK     11271518522D 0   0.00000     0.00000     0

 54 58  0  0  0  0              1 V2000 
   -1.6240    3.1880    0.0000 C   0  0  0  0  0  0  0  0  0  0  0  0
   -0.3250    2.4380    0.0000 O   0  0  0  0  0  0  0  0  0  0  0  0
   -0.3250    0.9380    0.0000 C   0  0  0  0  0  0  0  0  0  0  0  0
   -1.6240    0.1870    0.0000 C   0  0  0  0  0  0  0  0  0  0  0  0
   -1.6240   -1.3130    0.0000 C   0  0  0  0  0  0  0  0  0  0  0  0
   -0.3250   -2.0620    0.0000 C   0  0  0  0  0  0  0  0  0  0  0  0
    0.9740   -1.3130    0.0000 C   0  0  0  0  0  0  0  0  0  0  0  0
    0.9740    0.1870    0.0000 C   0  0  0  0  0  0  0  0  0  0  0  0
    2.2733    0.9366    0.0000 O   0  0  0  0  0  0  0  0  0  0  0  0
    3.5721    0.1862    0.0000 C   0  0  0  0  0  0  0  0  0  0  0  0
    3.5716   -1.3138    0.0000 C   0  0  0  0  0  0  0  0  0  0  0  0
    2.2724   -2.0634    0.0000 N   0  0  0  0  0  0  0  0  0  0  0  0
    2.2719   -3.5634    0.0000 S   0  0  0  0  0  0  0  0  0  0  0  0
    2.7845   -4.9731    0.0000 O   0  0  0  0  0  0  0  0  0  0  0  0
    3.7492   -3.3033    0.0000 O   0  0  0  0  0  0  0  0  0  0  0  0
    0.9727   -4.3130    0.0000 C   0  0  0  0  0  0  0  0  0  0  0  0
   -0.3261   -3.5626    0.0000 C   0  0  0  0  0  0  0  0  0  0  0  0
   -1.6254   -4.3122    0.0000 C   0  0  0  0  0  0  0  0  0  0  0  0
   -1.6258   -5.8122    0.0000 C   0  0  0  0  0  0  0  0  0  0  0  0
   -0.3270   -6.5626    0.0000 C   0  0  0  0  0  0  0  0  0  0  0  0
    0.9722   -5.8130    0.0000 N   0  0  0  0  0  0  0  0  0  0  0  0
   -2.9251   -6.5619    0.0000 C   0  0  0  0  0  0  0  0  0  0  0  0
   -2.9255   -8.0619    0.0000 C   0  0  0  0  0  0  0  0  0  0  0  0
   -4.2239   -5.8115    0.0000 C   0  0  0  0  0  0  0  0  0  0  0  0
    4.8705   -2.0641    0.0000 N   0  0  0  0  0  0  0  0  0  0  0  0
    6.1697   -1.3145    0.0000 C   0  0  0  0  0  0  0  0  0  0  0  0
    6.1702    0.1855    0.0000 N   0  0  0  0  0  0  0  0  0  0  0  0
    4.8713    0.9359    0.0000 C   0  0  0  0  0  0  0  0  0  0  0  0
    4.8718    2.4359    0.0000 O   0  0  0  0  0  0  0  0  0  0  0  0
    6.1710    3.1855    0.0000 C   0  0  0  0  0  0  0  0  0  0  0  0
    6.1715    4.6855    0.0000 C   0  0  0  0  0  0  0  0  0  0  0  0
    7.4707    5.4351    0.0000 N   0  0  0  0  0  0  0  0  0  0  0  0
    7.4712    6.9351    0.0000 S   0  0  0  0  0  0  0  0  0  0  0  0
    6.9586    8.3448    0.0000 O   0  0  0  0  0  0  0  0  0  0  0  0
    5.9939    6.6750    0.0000 O   0  0  0  0  0  0  0  0  0  0  0  0
    8.7704    7.6847    0.0000 C   0  0  0  0  0  0  0  0  0  0  0  0
   10.0693    6.9343    0.0000 C   0  0  0  0  0  0  0  0  0  0  0  0
   11.3685    7.6839    0.0000 C   0  0  0  0  0  0  0  0  0  0  0  0
   11.3690    9.1839    0.0000 C   0  0  0  0  0  0  0  0  0  0  0  0
   12.6682    9.9336    0.0000 C   0  0  0  0  0  0  0  0  0  0  0  0
   10.0701    9.9343    0.0000 C   0  0  0  0  0  0  0  0  0  0  0  0
    8.7709    9.1847    0.0000 C   0  0  0  0  0  0  0  0  0  0  0  0
    7.4685   -2.0649    0.0000 C   0  0  0  0  0  0  0  0  0  0  0  0
    7.4681   -3.5649    0.0000 C   0  0  0  0  0  0  0  0  0  0  0  0
    8.7669   -4.3153    0.0000 C   0  0  0  0  0  0  0  0  0  0  0  0
    8.7665   -5.8153    0.0000 O   0  0  0  0  0  0  0  0  0  0  0  0
   10.0653   -6.5657    0.0000 C   0  0  0  0  0  0  0  0  0  0  0  0
   10.0662   -3.5657    0.0000 C   0  0  0  0  0  0  0  0  0  0  0  0
   11.3650   -4.3161    0.0000 O   0  0  0  0  0  0  0  0  0  0  0  0
   11.3645   -5.8161    0.0000 C   0  0  0  0  0  0  0  0  0  0  0  0
   10.0666   -2.0657    0.0000 C   0  0  0  0  0  0  0  0  0  0  0  0
   11.3659   -1.3161    0.0000 O   0  0  0  0  0  0  0  0  0  0  0  0
   12.6647   -2.0664    0.0000 C   0  0  0  0  0  0  0  0  0  0  0  0
    8.7678   -1.3153    0.0000 C   0  0  0  0  0  0  0  0  0  0  0  0
  1  2  1  0  0  0  0
  2  3  1  0  0  0  0
  3  4  2  0  0  0  0
  4  5  1  0  0  0  0
  5  6  2  0  0  0  0
  6  7  1  0  0  0  0
  7  8  2  0  0  0  0
  3  8  1  0  0  0  0
  8  9  1  0  0  0  0
  9 10  1  0  0  0  0
 10 11  2  0  0  0  0
 11 12  1  0  0  0  0
 12 13  1  0  0  0  0
 13 14  2  0  0  0  0
 13 15  2  0  0  0  0
 13 16  1  0  0  0  0
 16 17  2  0  0  0  0
 17 18  1  0  0  0  0
 18 19  2  0  0  0  0
 19 20  1  0  0  0  0
 20 21  2  0  0  0  0
 16 21  1  0  0  0  0
 19 22  1  0  0  0  0
 22 23  1  0  0  0  0
 22 24  1  0  0  0  0
 11 25  1  0  0  0  0
 25 26  2  0  0  0  0
 26 27  1  0  0  0  0
 27 28  2  0  0  0  0
 10 28  1  0  0  0  0
 28 29  1  0  0  0  0
 29 30  1  0  0  0  0
 30 31  1  0  0  0  0
 31 32  1  0  0  0  0
 32 33  1  0  0  0  0
 33 34  2  0  0  0  0
 33 35  2  0  0  0  0
 33 36  1  0  0  0  0
 36 37  2  0  0  0  0
 37 38  1  0  0  0  0
 38 39  2  0  0  0  0
 39 40  1  0  0  0  0
 39 41  1  0  0  0  0
 41 42  2  0  0  0  0
 36 42  1  0  0  0  0
 26 43  1  0  0  0  0
 43 44  2  0  0  0  0
 44 45  1  0  0  0  0
 45 46  1  0  0  0  0
 46 47  1  0  0  0  0
 45 48  2  0  0  0  0
 48 49  1  0  0  0  0
 49 50  1  0  0  0  0
 48 51  1  0  0  0  0
 51 52  1  0  0  0  0
 52 53  1  0  0  0  0
 51 54  2  0  0  0  0
 43 54  1  0  0  0  0
M  END
> <chemblId>
CHEMBL173201

> <bioactivity__type>
IC50

> <units>
nM

> <value>
5115.0

$$$$

  CDK     11271518522D 0   0.00000     0.00000     0

 19 20  0  0  0  0              1 V2000 
  -11.3993   -1.4999    0.0000 C   0  0  0  0  0  0  0  0  0  0  0  0
  -10.1002   -0.7500    0.0000 C   0  0  0  0  0  0  0  0  0  0  0  0
   -8.8012   -1.5000    0.0000 C   0  0  0  0  0  0  0  0  0  0  0  0
   -7.5022   -0.7500    0.0000 C   0  0  0  0  0  0  0  0  0  0  0  0
   -6.2031   -1.5000    0.0000 C   0  0  0  0  0  0  0  0  0  0  0  0
   -4.9041   -0.7500    0.0000 C   0  0  0  0  0  0  0  0  0  0  0  0
   -4.9041    0.7500    0.0000 O   0  0  0  0  0  0  0  0  0  0  0  0
   -3.6050   -1.5000    0.0000 O   0  0  0  0  0  0  0  0  0  0  0  0
   -2.3060   -0.7500    0.0000 C   0  0  0  0  0  0  0  0  0  0  0  0
   -2.3060    0.7500    0.0000 C   0  0  0  0  0  0  0  0  0  0  0  0
   -1.0070    1.5000    0.0000 C   0  0  0  0  0  0  0  0  0  0  0  0
    0.2930    0.7500    0.0000 C   0  0  0  0  0  0  0  0  0  0  0  0
    0.4492    2.2418    0.0000 O   0  0  0  0  0  0  0  0  0  0  0  0
    1.7190    1.2140    0.0000 C   0  0  0  0  0  0  0  0  0  0  0  0
    2.1822    2.6407    0.0000 O   0  0  0  0  0  0  0  0  0  0  0  0
    2.6010    0.0000    0.0000 O   0  0  0  0  0  0  0  0  0  0  0  0
    1.7190   -1.2140    0.0000 C   0  0  0  0  0  0  0  0  0  0  0  0
    0.2930   -0.7500    0.0000 C   0  0  0  0  0  0  0  0  0  0  0  0
   -1.0070   -1.5000    0.0000 C   0  0  0  0  0  0  0  0  0  0  0  0
  1  2  1  0  0  0  0
  2  3  2  0  0  0  0
  3  4  1  0  0  0  0
  4  5  2  0  0  0  0
  5  6  1  0  0  0  0
  6  7  2  0  0  0  0
  6  8  1  0  0  0  0
  9  8  1  1  0  0  0
  9 10  1  0  0  0  0
 10 11  1  0  0  0  0
 11 12  1  0  0  0  0
 12 13  1  6  0  0  0
 12 14  1  0  0  0  0
 14 15  1  0  0  0  0
 14 16  1  0  0  0  0
 16 17  1  0  0  0  0
 17 18  1  0  0  0  0
 12 18  1  0  0  0  0
 18 19  2  0  0  0  0
  9 19  1  0  0  0  0
M  END
> <chemblId>
CHEMBL173336

> <bioactivity__type>
IC50

> <units>
nM

> <value>
2500.0

$$$$

  CDK     11271518522D 0   0.00000     0.00000     0

 41 44  0  0  0  0              1 V2000 
   -1.6240    3.1880    0.0000 C   0  0  0  0  0  0  0  0  0  0  0  0
   -0.3250    2.4380    0.0000 O   0  0  0  0  0  0  0  0  0  0  0  0
   -0.3250    0.9380    0.0000 C   0  0  0  0  0  0  0  0  0  0  0  0
   -1.6240    0.1870    0.0000 C   0  0  0  0  0  0  0  0  0  0  0  0
   -1.6240   -1.3130    0.0000 C   0  0  0  0  0  0  0  0  0  0  0  0
   -0.3250   -2.0620    0.0000 C   0  0  0  0  0  0  0  0  0  0  0  0
    0.9740   -1.3130    0.0000 C   0  0  0  0  0  0  0  0  0  0  0  0
    0.9740    0.1870    0.0000 C   0  0  0  0  0  0  0  0  0  0  0  0
    2.2733    0.9366    0.0000 O   0  0  0  0  0  0  0  0  0  0  0  0
    3.5721    0.1862    0.0000 C   0  0  0  0  0  0  0  0  0  0  0  0
    3.5716   -1.3138    0.0000 C   0  0  0  0  0  0  0  0  0  0  0  0
    2.2724   -2.0634    0.0000 N   0  0  0  0  0  0  0  0  0  0  0  0
    2.2719   -3.5634    0.0000 S   0  0  0  0  0  0  0  0  0  0  0  0
    2.7845   -4.9731    0.0000 O   0  0  0  0  0  0  0  0  0  0  0  0
    3.7492   -3.3033    0.0000 O   0  0  0  0  0  0  0  0  0  0  0  0
    0.9727   -4.3130    0.0000 C   0  0  0  0  0  0  0  0  0  0  0  0
   -0.3261   -3.5626    0.0000 C   0  0  0  0  0  0  0  0  0  0  0  0
   -1.6254   -4.3122    0.0000 C   0  0  0  0  0  0  0  0  0  0  0  0
   -1.6258   -5.8122    0.0000 C   0  0  0  0  0  0  0  0  0  0  0  0
   -0.3270   -6.5626    0.0000 C   0  0  0  0  0  0  0  0  0  0  0  0
    0.9722   -5.8130    0.0000 C   0  0  0  0  0  0  0  0  0  0  0  0
   -2.9251   -6.5619    0.0000 C   0  0  0  0  0  0  0  0  0  0  0  0
   -2.9255   -8.0619    0.0000 C   0  0  0  0  0  0  0  0  0  0  0  0
   -3.4377   -5.1522    0.0000 C   0  0  0  0  0  0  0  0  0  0  0  0
   -4.4024   -6.8219    0.0000 C   0  0  0  0  0  0  0  0  0  0  0  0
    4.8705   -2.0641    0.0000 N   0  0  0  0  0  0  0  0  0  0  0  0
    6.1697   -1.3145    0.0000 C   0  0  0  0  0  0  0  0  0  0  0  0
    6.1702    0.1855    0.0000 N   0  0  0  0  0  0  0  0  0  0  0  0
    4.8713    0.9359    0.0000 C   0  0  0  0  0  0  0  0  0  0  0  0
    4.8718    2.4359    0.0000 O   0  0  0  0  0  0  0  0  0  0  0  0
    6.1710    3.1855    0.0000 C   0  0  0  0  0  0  0  0  0  0  0  0
    6.1715    4.6855    0.0000 C   0  0  0  0  0  0  0  0  0  0  0  0
    6.1719    6.1855    0.0000 C   0  0  0  0  0  0  0  0  0  0  0  0
    6.1724    7.6855    0.0000 C   0  0  0  0  0  0  0  0  0  0  0  0
    7.4716    8.4351    0.0000 O   0  0  0  0  0  0  0  0  0  0  0  0
    7.4685   -2.0649    0.0000 C   0  0  0  0  0  0  0  0  0  0  0  0
    7.4681   -3.5649    0.0000 C   0  0  0  0  0  0  0  0  0  0  0  0
    8.7669   -4.3153    0.0000 C   0  0  0  0  0  0  0  0  0  0  0  0
   10.0662   -3.5657    0.0000 N   0  0  0  0  0  0  0  0  0  0  0  0
   10.0666   -2.0657    0.0000 C   0  0  0  0  0  0  0  0  0  0  0  0
    8.7678   -1.3153    0.0000 C   0  0  0  0  0  0  0  0  0  0  0  0
  1  2  1  0  0  0  0
  2  3  1  0  0  0  0
  3  4  2  0  0  0  0
  4  5  1  0  0  0  0
  5  6  2  0  0  0  0
  6  7  1  0  0  0  0
  7  8  2  0  0  0  0
  3  8  1  0  0  0  0
  8  9  1  0  0  0  0
  9 10  1  0  0  0  0
 10 11  2  0  0  0  0
 11 12  1  0  0  0  0
 12 13  1  0  0  0  0
 13 14  2  0  0  0  0
 13 15  2  0  0  0  0
 13 16  1  0  0  0  0
 16 17  2  0  0  0  0
 17 18  1  0  0  0  0
 18 19  2  0  0  0  0
 19 20  1  0  0  0  0
 20 21  2  0  0  0  0
 16 21  1  0  0  0  0
 19 22  1  0  0  0  0
 22 23  1  0  0  0  0
 22 24  1  0  0  0  0
 22 25  1  0  0  0  0
 11 26  1  0  0  0  0
 26 27  2  0  0  0  0
 27 28  1  0  0  0  0
 28 29  2  0  0  0  0
 10 29  1  0  0  0  0
 29 30  1  0  0  0  0
 30 31  1  0  0  0  0
 31 32  1  0  0  0  0
 32 33  3  0  0  0  0
 33 34  1  0  0  0  0
 34 35  1  0  0  0  0
 27 36  1  0  0  0  0
 36 37  2  0  0  0  0
 37 38  1  0  0  0  0
 38 39  2  0  0  0  0
 39 40  1  0  0  0  0
 40 41  2  0  0  0  0
 36 41  1  0  0  0  0
M  END
> <chemblId>
CHEMBL173358

> <bioactivity__type>
IC50

> <units>
nM

> <value>
125.0

$$$$

  CDK     11271518522D 0   0.00000     0.00000     0

 40 43  0  0  0  0              1 V2000 
   -1.6240    3.1880    0.0000 C   0  0  0  0  0  0  0  0  0  0  0  0
   -0.3250    2.4380    0.0000 O   0  0  0  0  0  0  0  0  0  0  0  0
   -0.3250    0.9380    0.0000 C   0  0  0  0  0  0  0  0  0  0  0  0
   -1.6240    0.1870    0.0000 C   0  0  0  0  0  0  0  0  0  0  0  0
   -1.6240   -1.3130    0.0000 C   0  0  0  0  0  0  0  0  0  0  0  0
   -0.3250   -2.0620    0.0000 C   0  0  0  0  0  0  0  0  0  0  0  0
    0.9740   -1.3130    0.0000 C   0  0  0  0  0  0  0  0  0  0  0  0
    0.9740    0.1870    0.0000 C   0  0  0  0  0  0  0  0  0  0  0  0
    2.2733    0.9366    0.0000 O   0  0  0  0  0  0  0  0  0  0  0  0
    3.5721    0.1862    0.0000 C   0  0  0  0  0  0  0  0  0  0  0  0
    3.5716   -1.3138    0.0000 C   0  0  0  0  0  0  0  0  0  0  0  0
    2.2724   -2.0634    0.0000 N   0  0  0  0  0  0  0  0  0  0  0  0
    2.2719   -3.5634    0.0000 S   0  0  0  0  0  0  0  0  0  0  0  0
    2.7845   -4.9731    0.0000 O   0  0  0  0  0  0  0  0  0  0  0  0
    3.7492   -3.3033    0.0000 O   0  0  0  0  0  0  0  0  0  0  0  0
    0.9727   -4.3130    0.0000 C   0  0  0  0  0  0  0  0  0  0  0  0
   -0.3261   -3.5626    0.0000 C   0  0  0  0  0  0  0  0  0  0  0  0
   -1.6254   -4.3122    0.0000 C   0  0  0  0  0  0  0  0  0  0  0  0
   -1.6258   -5.8122    0.0000 C   0  0  0  0  0  0  0  0  0  0  0  0
   -0.3270   -6.5626    0.0000 C   0  0  0  0  0  0  0  0  0  0  0  0
    0.9722   -5.8130    0.0000 C   0  0  0  0  0  0  0  0  0  0  0  0
   -2.9251   -6.5619    0.0000 C   0  0  0  0  0  0  0  0  0  0  0  0
   -2.9255   -8.0619    0.0000 C   0  0  0  0  0  0  0  0  0  0  0  0
   -3.4377   -5.1522    0.0000 C   0  0  0  0  0  0  0  0  0  0  0  0
   -4.4024   -6.8219    0.0000 C   0  0  0  0  0  0  0  0  0  0  0  0
    4.8705   -2.0641    0.0000 N   0  0  0  0  0  0  0  0  0  0  0  0
    6.1697   -1.3145    0.0000 C   0  0  0  0  0  0  0  0  0  0  0  0
    6.1702    0.1855    0.0000 N   0  0  0  0  0  0  0  0  0  0  0  0
    4.8713    0.9359    0.0000 C   0  0  0  0  0  0  0  0  0  0  0  0
    4.8718    2.4359    0.0000 O   0  0  0  0  0  0  0  0  0  0  0  0
    6.1710    3.1855    0.0000 C   0  0  0  0  0  0  0  0  0  0  0  0
    6.1715    4.6855    0.0000 C   0  0  0  0  0  0  0  0  0  0  0  0
    7.4707    5.4351    0.0000 C   0  0  0  0  0  0  0  0  0  0  0  0
    7.4712    6.9351    0.0000 C   0  0  0  0  0  0  0  0  0  0  0  0
    7.4685   -2.0649    0.0000 C   0  0  0  0  0  0  0  0  0  0  0  0
    7.4681   -3.5649    0.0000 N   0  0  0  0  0  0  0  0  0  0  0  0
    8.7669   -4.3153    0.0000 C   0  0  0  0  0  0  0  0  0  0  0  0
   10.0662   -3.5657    0.0000 C   0  0  0  0  0  0  0  0  0  0  0  0
   10.0666   -2.0657    0.0000 C   0  0  0  0  0  0  0  0  0  0  0  0
    8.7678   -1.3153    0.0000 N   0  0  0  0  0  0  0  0  0  0  0  0
  1  2  1  0  0  0  0
  2  3  1  0  0  0  0
  3  4  2  0  0  0  0
  4  5  1  0  0  0  0
  5  6  2  0  0  0  0
  6  7  1  0  0  0  0
  7  8  2  0  0  0  0
  3  8  1  0  0  0  0
  8  9  1  0  0  0  0
  9 10  1  0  0  0  0
 10 11  2  0  0  0  0
 11 12  1  0  0  0  0
 12 13  1  0  0  0  0
 13 14  2  0  0  0  0
 13 15  2  0  0  0  0
 13 16  1  0  0  0  0
 16 17  2  0  0  0  0
 17 18  1  0  0  0  0
 18 19  2  0  0  0  0
 19 20  1  0  0  0  0
 20 21  2  0  0  0  0
 16 21  1  0  0  0  0
 19 22  1  0  0  0  0
 22 23  1  0  0  0  0
 22 24  1  0  0  0  0
 22 25  1  0  0  0  0
 11 26  1  0  0  0  0
 26 27  2  0  0  0  0
 27 28  1  0  0  0  0
 28 29  2  0  0  0  0
 10 29  1  0  0  0  0
 29 30  1  0  0  0  0
 30 31  1  0  0  0  0
 31 32  1  0  0  0  0
 32 33  2  0  0  0  0
 33 34  1  0  0  0  0
 27 35  1  0  0  0  0
 35 36  2  0  0  0  0
 36 37  1  0  0  0  0
[truncated: 2,639,636 more chars]
