# Supplementary material for: Comparison of Quantitative and Qualitative (Q)SAR Models Created for the Prediction of Ki and IC50 Values of Antitarget Inhibitors
Source: Front Pharmacol. 2018 Oct 10;9:1136. doi: 10.3389/fphar.2018.01136 (PMC6192375; doi:10.3389/fphar.2018.01136)
Supplement: Supplementary file 3 [file Data_Sheet_3.ZIP › DataSets/EDNRA_Ki.sdf]

  CDK     11271518432D 0   0.00000     0.00000     0

 36 39  0  0  0  0              1 V2000 
   -2.5981   11.5710    0.0000 C   0  0  0  0  0  0  0  0  0  0  0  0
   -2.5981   10.0710    0.0000 C   0  0  0  0  0  0  0  0  0  0  0  0
   -3.8971    9.3210    0.0000 C   0  0  0  0  0  0  0  0  0  0  0  0
   -3.8971    7.8210    0.0000 C   0  0  0  0  0  0  0  0  0  0  0  0
   -2.5981    7.0710    0.0000 C   0  0  0  0  0  0  0  0  0  0  0  0
   -2.5981    5.5710    0.0000 C   0  0  0  0  0  0  0  0  0  0  0  0
   -1.2990    4.8210    0.0000 C   0  0  0  0  0  0  0  0  0  0  0  0
   -1.2990    3.3210    0.0000 O   0  0  0  0  0  0  0  0  0  0  0  0
    0.0000    2.5710    0.0000 C   0  0  0  0  0  0  0  0  0  0  0  0
    1.4772    2.3105    0.0000 C   0  0  0  0  0  0  0  0  0  0  0  0
    1.9902    0.9010    0.0000 O   0  0  0  0  0  0  0  0  0  0  0  0
    3.4675    0.6405    0.0000 C   0  0  0  0  0  0  0  0  0  0  0  0
    3.9805   -0.7690    0.0000 N   0  0  0  0  0  0  0  0  0  0  0  0
    5.4577   -1.0295    0.0000 C   0  0  0  0  0  0  0  0  0  0  0  0
    5.9707   -2.4390    0.0000 C   0  0  0  0  0  0  0  0  0  0  0  0
    6.4219    0.1196    0.0000 C   0  0  0  0  0  0  0  0  0  0  0  0
    5.9088    1.5291    0.0000 C   0  0  0  0  0  0  0  0  0  0  0  0
    6.8730    2.6782    0.0000 C   0  0  0  0  0  0  0  0  0  0  0  0
    4.4316    1.7896    0.0000 N   0  0  0  0  0  0  0  0  0  0  0  0
    2.4414    3.4596    0.0000 C   0  0  0  0  0  0  0  0  0  0  0  0
    1.9284    4.8691    0.0000 O   0  0  0  0  0  0  0  0  0  0  0  0
    3.9186    3.1991    0.0000 O   0  0  0  0  0  0  0  0  0  0  0  0
    0.0000    1.0710    0.0000 C   0  0  0  0  0  0  0  0  0  0  0  0
    1.2990    0.3210    0.0000 C   0  0  0  0  0  0  0  0  0  0  0  0
    1.2990   -1.1790    0.0000 C   0  0  0  0  0  0  0  0  0  0  0  0
    0.0000   -1.9290    0.0000 C   0  0  0  0  0  0  0  0  0  0  0  0
   -1.2990   -1.1790    0.0000 C   0  0  0  0  0  0  0  0  0  0  0  0
   -1.2990    0.3210    0.0000 C   0  0  0  0  0  0  0  0  0  0  0  0
    0.5130    3.9805    0.0000 C   0  0  0  0  0  0  0  0  0  0  0  0
    1.9902    4.2410    0.0000 C   0  0  0  0  0  0  0  0  0  0  0  0
    2.5033    5.6506    0.0000 C   0  0  0  0  0  0  0  0  0  0  0  0
    1.5391    6.7996    0.0000 C   0  0  0  0  0  0  0  0  0  0  0  0
    0.0619    6.5391    0.0000 C   0  0  0  0  0  0  0  0  0  0  0  0
   -0.4512    5.1296    0.0000 C   0  0  0  0  0  0  0  0  0  0  0  0
   -1.2990    7.8210    0.0000 C   0  0  0  0  0  0  0  0  0  0  0  0
   -1.2990    9.3210    0.0000 C   0  0  0  0  0  0  0  0  0  0  0  0
  1  2  1  0  0  0  0
  2  3  2  0  0  0  0
  3  4  1  0  0  0  0
  4  5  2  0  0  0  0
  5  6  1  0  0  0  0
  6  7  1  0  0  0  0
  7  8  1  0  0  0  0
  8  9  1  0  0  0  0
  9 10  1  0  0  0  0
 10 11  1  0  0  0  0
 11 12  1  0  0  0  0
 12 13  2  0  0  0  0
 13 14  1  0  0  0  0
 14 15  1  0  0  0  0
 14 16  2  0  0  0  0
 16 17  1  0  0  0  0
 17 18  1  0  0  0  0
 17 19  2  0  0  0  0
 12 19  1  0  0  0  0
 10 20  1  0  0  0  0
 20 21  2  0  0  0  0
 20 22  1  0  0  0  0
  9 23  1  0  0  0  0
 23 24  2  0  0  0  0
 24 25  1  0  0  0  0
 25 26  2  0  0  0  0
 26 27  1  0  0  0  0
 27 28  2  0  0  0  0
 23 28  1  0  0  0  0
  9 29  1  0  0  0  0
 29 30  2  0  0  0  0
 30 31  1  0  0  0  0
 31 32  2  0  0  0  0
 32 33  1  0  0  0  0
 33 34  2  0  0  0  0
 29 34  1  0  0  0  0
  5 35  1  0  0  0  0
 35 36  2  0  0  0  0
  2 36  1  0  0  0  0
M  END
> <chemblId>
CHEMBL100954

> <bioactivity__type>
Ki

> <units>
nM

> <value>
32.5

$$$$

  CDK     11271518432D 0   0.00000     0.00000     0

 37 40  0  0  0  0              1 V2000 
   -3.8971   12.3210    0.0000 C   0  0  0  0  0  0  0  0  0  0  0  0
   -2.5981   11.5710    0.0000 O   0  0  0  0  0  0  0  0  0  0  0  0
   -2.5981   10.0710    0.0000 C   0  0  0  0  0  0  0  0  0  0  0  0
   -3.8971    9.3210    0.0000 C   0  0  0  0  0  0  0  0  0  0  0  0
   -3.8971    7.8210    0.0000 C   0  0  0  0  0  0  0  0  0  0  0  0
   -2.5981    7.0710    0.0000 C   0  0  0  0  0  0  0  0  0  0  0  0
   -2.5981    5.5710    0.0000 C   0  0  0  0  0  0  0  0  0  0  0  0
   -1.2990    4.8210    0.0000 C   0  0  0  0  0  0  0  0  0  0  0  0
   -1.2990    3.3210    0.0000 O   0  0  0  0  0  0  0  0  0  0  0  0
    0.0000    2.5710    0.0000 C   0  0  0  0  0  0  0  0  0  0  0  0
    1.4772    2.3105    0.0000 C   0  0  0  0  0  0  0  0  0  0  0  0
    1.9902    0.9010    0.0000 O   0  0  0  0  0  0  0  0  0  0  0  0
    3.4675    0.6405    0.0000 C   0  0  0  0  0  0  0  0  0  0  0  0
    3.9805   -0.7690    0.0000 N   0  0  0  0  0  0  0  0  0  0  0  0
    5.4577   -1.0295    0.0000 C   0  0  0  0  0  0  0  0  0  0  0  0
    5.9707   -2.4390    0.0000 C   0  0  0  0  0  0  0  0  0  0  0  0
    6.4219    0.1196    0.0000 C   0  0  0  0  0  0  0  0  0  0  0  0
    5.9088    1.5291    0.0000 C   0  0  0  0  0  0  0  0  0  0  0  0
    6.8730    2.6782    0.0000 C   0  0  0  0  0  0  0  0  0  0  0  0
    4.4316    1.7896    0.0000 N   0  0  0  0  0  0  0  0  0  0  0  0
    2.4414    3.4596    0.0000 C   0  0  0  0  0  0  0  0  0  0  0  0
    1.9284    4.8691    0.0000 O   0  0  0  0  0  0  0  0  0  0  0  0
    3.9186    3.1991    0.0000 O   0  0  0  0  0  0  0  0  0  0  0  0
    0.0000    1.0710    0.0000 C   0  0  0  0  0  0  0  0  0  0  0  0
    1.2990    0.3210    0.0000 C   0  0  0  0  0  0  0  0  0  0  0  0
    1.2990   -1.1790    0.0000 C   0  0  0  0  0  0  0  0  0  0  0  0
    0.0000   -1.9290    0.0000 C   0  0  0  0  0  0  0  0  0  0  0  0
   -1.2990   -1.1790    0.0000 C   0  0  0  0  0  0  0  0  0  0  0  0
   -1.2990    0.3210    0.0000 C   0  0  0  0  0  0  0  0  0  0  0  0
    0.5130    3.9805    0.0000 C   0  0  0  0  0  0  0  0  0  0  0  0
    1.9902    4.2410    0.0000 C   0  0  0  0  0  0  0  0  0  0  0  0
    2.5033    5.6506    0.0000 C   0  0  0  0  0  0  0  0  0  0  0  0
    1.5391    6.7996    0.0000 C   0  0  0  0  0  0  0  0  0  0  0  0
    0.0619    6.5391    0.0000 C   0  0  0  0  0  0  0  0  0  0  0  0
   -0.4512    5.1296    0.0000 C   0  0  0  0  0  0  0  0  0  0  0  0
   -1.2990    7.8210    0.0000 C   0  0  0  0  0  0  0  0  0  0  0  0
   -1.2990    9.3210    0.0000 C   0  0  0  0  0  0  0  0  0  0  0  0
  1  2  1  0  0  0  0
  2  3  1  0  0  0  0
  3  4  2  0  0  0  0
  4  5  1  0  0  0  0
  5  6  2  0  0  0  0
  6  7  1  0  0  0  0
  7  8  1  0  0  0  0
  8  9  1  0  0  0  0
  9 10  1  0  0  0  0
 10 11  1  0  0  0  0
 11 12  1  0  0  0  0
 12 13  1  0  0  0  0
 13 14  2  0  0  0  0
 14 15  1  0  0  0  0
 15 16  1  0  0  0  0
 15 17  2  0  0  0  0
 17 18  1  0  0  0  0
 18 19  1  0  0  0  0
 18 20  2  0  0  0  0
 13 20  1  0  0  0  0
 11 21  1  0  0  0  0
 21 22  2  0  0  0  0
 21 23  1  0  0  0  0
 10 24  1  0  0  0  0
 24 25  2  0  0  0  0
 25 26  1  0  0  0  0
 26 27  2  0  0  0  0
 27 28  1  0  0  0  0
 28 29  2  0  0  0  0
 24 29  1  0  0  0  0
 10 30  1  0  0  0  0
 30 31  2  0  0  0  0
 31 32  1  0  0  0  0
 32 33  2  0  0  0  0
 33 34  1  0  0  0  0
 34 35  2  0  0  0  0
 30 35  1  0  0  0  0
  6 36  1  0  0  0  0
 36 37  2  0  0  0  0
  3 37  1  0  0  0  0
M  END
> <chemblId>
CHEMBL101069

> <bioactivity__type>
Ki

> <units>
nM

> <value>
6.03

$$$$

  CDK     11271518432D 0   0.00000     0.00000     0

 38 41  0  0  0  0              1 V2000 
   -6.4952    9.3210    0.0000 C   0  0  0  0  0  0  0  0  0  0  0  0
   -6.4952    7.8210    0.0000 O   0  0  0  0  0  0  0  0  0  0  0  0
   -5.1962    7.0710    0.0000 C   0  0  0  0  0  0  0  0  0  0  0  0
   -5.1962    5.5710    0.0000 C   0  0  0  0  0  0  0  0  0  0  0  0
   -3.8971    4.8210    0.0000 C   0  0  0  0  0  0  0  0  0  0  0  0
   -2.5981    5.5710    0.0000 C   0  0  0  0  0  0  0  0  0  0  0  0
   -1.2990    4.8210    0.0000 C   0  0  0  0  0  0  0  0  0  0  0  0
   -1.2990    3.3210    0.0000 O   0  0  0  0  0  0  0  0  0  0  0  0
    0.0000    2.5710    0.0000 C   0  0  0  0  0  0  0  0  0  0  0  0
    1.4772    2.3105    0.0000 C   0  0  0  0  0  0  0  0  0  0  0  0
    1.9902    0.9010    0.0000 O   0  0  0  0  0  0  0  0  0  0  0  0
    3.4675    0.6405    0.0000 C   0  0  0  0  0  0  0  0  0  0  0  0
    3.9805   -0.7690    0.0000 N   0  0  0  0  0  0  0  0  0  0  0  0
    5.4577   -1.0295    0.0000 C   0  0  0  0  0  0  0  0  0  0  0  0
    5.9707   -2.4390    0.0000 C   0  0  0  0  0  0  0  0  0  0  0  0
    6.4219    0.1196    0.0000 C   0  0  0  0  0  0  0  0  0  0  0  0
    5.9088    1.5291    0.0000 C   0  0  0  0  0  0  0  0  0  0  0  0
    6.8730    2.6782    0.0000 C   0  0  0  0  0  0  0  0  0  0  0  0
    4.4316    1.7896    0.0000 N   0  0  0  0  0  0  0  0  0  0  0  0
    2.4414    3.4596    0.0000 C   0  0  0  0  0  0  0  0  0  0  0  0
    1.9284    4.8691    0.0000 O   0  0  0  0  0  0  0  0  0  0  0  0
    3.9186    3.1991    0.0000 O   0  0  0  0  0  0  0  0  0  0  0  0
    0.0000    1.0710    0.0000 C   0  0  0  0  0  0  0  0  0  0  0  0
    1.2990    0.3210    0.0000 C   0  0  0  0  0  0  0  0  0  0  0  0
    1.2990   -1.1790    0.0000 C   0  0  0  0  0  0  0  0  0  0  0  0
    0.0000   -1.9290    0.0000 C   0  0  0  0  0  0  0  0  0  0  0  0
   -1.2990   -1.1790    0.0000 C   0  0  0  0  0  0  0  0  0  0  0  0
   -1.2990    0.3210    0.0000 C   0  0  0  0  0  0  0  0  0  0  0  0
    0.5130    3.9805    0.0000 C   0  0  0  0  0  0  0  0  0  0  0  0
    1.9902    4.2410    0.0000 C   0  0  0  0  0  0  0  0  0  0  0  0
    2.5033    5.6506    0.0000 C   0  0  0  0  0  0  0  0  0  0  0  0
    1.5391    6.7996    0.0000 C   0  0  0  0  0  0  0  0  0  0  0  0
    0.0619    6.5391    0.0000 C   0  0  0  0  0  0  0  0  0  0  0  0
   -0.4512    5.1296    0.0000 C   0  0  0  0  0  0  0  0  0  0  0  0
   -2.5981    7.0710    0.0000 C   0  0  0  0  0  0  0  0  0  0  0  0
   -3.8971    7.8210    0.0000 C   0  0  0  0  0  0  0  0  0  0  0  0
   -3.8971    9.3210    0.0000 O   0  0  0  0  0  0  0  0  0  0  0  0
   -5.1962   10.0710    0.0000 C   0  0  0  0  0  0  0  0  0  0  0  0
  1  2  1  0  0  0  0
  2  3  1  0  0  0  0
  3  4  2  0  0  0  0
  4  5  1  0  0  0  0
  5  6  2  0  0  0  0
  6  7  1  0  0  0  0
  7  8  1  0  0  0  0
  8  9  1  0  0  0  0
  9 10  1  0  0  0  0
 10 11  1  0  0  0  0
 11 12  1  0  0  0  0
 12 13  2  0  0  0  0
 13 14  1  0  0  0  0
 14 15  1  0  0  0  0
 14 16  2  0  0  0  0
 16 17  1  0  0  0  0
 17 18  1  0  0  0  0
 17 19  2  0  0  0  0
 12 19  1  0  0  0  0
 10 20  1  0  0  0  0
 20 21  2  0  0  0  0
 20 22  1  0  0  0  0
  9 23  1  0  0  0  0
 23 24  2  0  0  0  0
 24 25  1  0  0  0  0
 25 26  2  0  0  0  0
 26 27  1  0  0  0  0
 27 28  2  0  0  0  0
 23 28  1  0  0  0  0
  9 29  1  0  0  0  0
 29 30  2  0  0  0  0
 30 31  1  0  0  0  0
 31 32  2  0  0  0  0
 32 33  1  0  0  0  0
 33 34  2  0  0  0  0
 29 34  1  0  0  0  0
  6 35  1  0  0  0  0
 35 36  2  0  0  0  0
  3 36  1  0  0  0  0
 36 37  1  0  0  0  0
 37 38  1  0  0  0  0
M  END
> <chemblId>
CHEMBL101587

> <bioactivity__type>
Ki

> <units>
nM

> <value>
2.0

$$$$

  CDK     11271518432D 0   0.00000     0.00000     0

 38 41  0  0  0  0              1 V2000 
    6.0940   12.9074    0.0000 C   0  0  0  0  0  0  0  0  0  0  0  0
    4.8192   12.1167    0.0000 C   0  0  0  0  0  0  0  0  0  0  0  0
    3.4972   12.8254    0.0000 C   0  0  0  0  0  0  0  0  0  0  0  0
    2.2224   12.0348    0.0000 C   0  0  0  0  0  0  0  0  0  0  0  0
    0.9004   12.7434    0.0000 C   0  0  0  0  0  0  0  0  0  0  0  0
    2.2698   10.5355    0.0000 N   0  0  0  0  0  0  0  0  0  0  0  0
    3.5918    9.8269    0.0000 C   0  0  0  0  0  0  0  0  0  0  0  0
    3.6392    8.3276    0.0000 O   0  0  0  0  0  0  0  0  0  0  0  0
    2.3644    7.5370    0.0000 C   0  0  0  0  0  0  0  0  0  0  0  0
    1.0424    8.2456    0.0000 C   0  0  0  0  0  0  0  0  0  0  0  0
   -0.2323    7.4550    0.0000 O   0  0  0  0  0  0  0  0  0  0  0  0
    0.9951    9.7449    0.0000 O   0  0  0  0  0  0  0  0  0  0  0  0
    2.4118    6.0377    0.0000 C   0  0  0  0  0  0  0  0  0  0  0  0
    1.1371    5.2471    0.0000 O   0  0  0  0  0  0  0  0  0  0  0  0
    1.1844    3.7479    0.0000 C   0  0  0  0  0  0  0  0  0  0  0  0
   -0.0903    2.9573    0.0000 C   0  0  0  0  0  0  0  0  0  0  0  0
   -0.0430    1.4580    0.0000 C   0  0  0  0  0  0  0  0  0  0  0  0
   -1.2820    0.7150    0.0000 C   0  0  0  0  0  0  0  0  0  0  0  0
   -1.2900   -0.7690    0.0000 C   0  0  0  0  0  0  0  0  0  0  0  0
    0.0430   -1.4580    0.0000 C   0  0  0  0  0  0  0  0  0  0  0  0
    1.2820   -0.7150    0.0000 C   0  0  0  0  0  0  0  0  0  0  0  0
    1.2900    0.7690    0.0000 C   0  0  0  0  0  0  0  0  0  0  0  0
    0.0903   -2.9573    0.0000 C   0  0  0  0  0  0  0  0  0  0  0  0
    1.4124   -3.6659    0.0000 O   0  0  0  0  0  0  0  0  0  0  0  0
   -1.1844   -3.7479    0.0000 O   0  0  0  0  0  0  0  0  0  0  0  0
    2.9690    4.6451    0.0000 C   0  0  0  0  0  0  0  0  0  0  0  0
    2.0416    3.4662    0.0000 C   0  0  0  0  0  0  0  0  0  0  0  0
    2.5988    2.0735    0.0000 C   0  0  0  0  0  0  0  0  0  0  0  0
    4.0835    1.8598    0.0000 C   0  0  0  0  0  0  0  0  0  0  0  0
    5.0110    3.0387    0.0000 C   0  0  0  0  0  0  0  0  0  0  0  0
    4.4537    4.4314    0.0000 C   0  0  0  0  0  0  0  0  0  0  0  0
    3.8800    6.3447    0.0000 C   0  0  0  0  0  0  0  0  0  0  0  0
    4.8800    5.2266    0.0000 C   0  0  0  0  0  0  0  0  0  0  0  0
    6.3483    5.5336    0.0000 C   0  0  0  0  0  0  0  0  0  0  0  0
    6.8165    6.9586    0.0000 C   0  0  0  0  0  0  0  0  0  0  0  0
    5.8166    8.0767    0.0000 C   0  0  0  0  0  0  0  0  0  0  0  0
    4.3483    7.7697    0.0000 C   0  0  0  0  0  0  0  0  0  0  0  0
    4.8666   10.6175    0.0000 N   0  0  0  0  0  0  0  0  0  0  0  0
  1  2  1  0  0  0  0
  2  3  2  0  0  0  0
  3  4  1  0  0  0  0
  4  5  1  0  0  0  0
  4  6  2  0  0  0  0
  6  7  1  0  0  0  0
  7  8  1  0  0  0  0
  8  9  1  0  0  0  0
  9 10  1  0  0  0  0
 10 11  2  0  0  0  0
 10 12  1  0  0  0  0
  9 13  1  0  0  0  0
 13 14  1  0  0  0  0
 14 15  1  0  0  0  0
 15 16  1  0  0  0  0
 16 17  1  0  0  0  0
 17 18  2  0  0  0  0
 18 19  1  0  0  0  0
 19 20  2  0  0  0  0
 20 21  1  0  0  0  0
 21 22  2  0  0  0  0
 17 22  1  0  0  0  0
 20 23  1  0  0  0  0
 23 24  2  0  0  0  0
 23 25  1  0  0  0  0
 13 26  1  0  0  0  0
 26 27  2  0  0  0  0
 27 28  1  0  0  0  0
 28 29  2  0  0  0  0
 29 30  1  0  0  0  0
 30 31  2  0  0  0  0
 26 31  1  0  0  0  0
 13 32  1  0  0  0  0
 32 33  2  0  0  0  0
 33 34  1  0  0  0  0
 34 35  2  0  0  0  0
 35 36  1  0  0  0  0
 36 37  2  0  0  0  0
 32 37  1  0  0  0  0
  7 38  2  0  0  0  0
  2 38  1  0  0  0  0
M  END
> <chemblId>
CHEMBL101742

> <bioactivity__type>
Ki

> <units>
nM

> <value>
1.5

$$$$

  CDK     11271518432D 0   0.00000     0.00000     0

 38 41  0  0  0  0              1 V2000 
   -3.8971   12.3210    0.0000 C   0  0  0  0  0  0  0  0  0  0  0  0
   -2.5981   11.5710    0.0000 O   0  0  0  0  0  0  0  0  0  0  0  0
   -2.5981   10.0710    0.0000 C   0  0  0  0  0  0  0  0  0  0  0  0
   -3.8971    9.3210    0.0000 C   0  0  0  0  0  0  0  0  0  0  0  0
   -3.8971    7.8210    0.0000 C   0  0  0  0  0  0  0  0  0  0  0  0
   -2.5981    7.0710    0.0000 C   0  0  0  0  0  0  0  0  0  0  0  0
   -2.5981    5.5710    0.0000 C   0  0  0  0  0  0  0  0  0  0  0  0
   -1.2990    4.8210    0.0000 C   0  0  0  0  0  0  0  0  0  0  0  0
   -1.2990    3.3210    0.0000 O   0  0  0  0  0  0  0  0  0  0  0  0
    0.0000    2.5710    0.0000 C   0  0  0  0  0  0  0  0  0  0  0  0
    1.4772    2.3105    0.0000 C   0  0  0  0  0  0  0  0  0  0  0  0
    1.9902    0.9010    0.0000 O   0  0  0  0  0  0  0  0  0  0  0  0
    3.4675    0.6405    0.0000 C   0  0  0  0  0  0  0  0  0  0  0  0
    3.9805   -0.7690    0.0000 N   0  0  0  0  0  0  0  0  0  0  0  0
    5.4577   -1.0295    0.0000 C   0  0  0  0  0  0  0  0  0  0  0  0
    5.9707   -2.4390    0.0000 C   0  0  0  0  0  0  0  0  0  0  0  0
    6.4219    0.1196    0.0000 C   0  0  0  0  0  0  0  0  0  0  0  0
    5.9088    1.5291    0.0000 C   0  0  0  0  0  0  0  0  0  0  0  0
    6.8730    2.6782    0.0000 O   0  0  0  0  0  0  0  0  0  0  0  0
    8.3502    2.4177    0.0000 C   0  0  0  0  0  0  0  0  0  0  0  0
    4.4316    1.7896    0.0000 N   0  0  0  0  0  0  0  0  0  0  0  0
    2.4414    3.4596    0.0000 C   0  0  0  0  0  0  0  0  0  0  0  0
    1.9284    4.8691    0.0000 O   0  0  0  0  0  0  0  0  0  0  0  0
    3.9186    3.1991    0.0000 O   0  0  0  0  0  0  0  0  0  0  0  0
    0.0000    1.0710    0.0000 C   0  0  0  0  0  0  0  0  0  0  0  0
    1.2990    0.3210    0.0000 C   0  0  0  0  0  0  0  0  0  0  0  0
    1.2990   -1.1790    0.0000 C   0  0  0  0  0  0  0  0  0  0  0  0
    0.0000   -1.9290    0.0000 C   0  0  0  0  0  0  0  0  0  0  0  0
   -1.2990   -1.1790    0.0000 C   0  0  0  0  0  0  0  0  0  0  0  0
   -1.2990    0.3210    0.0000 C   0  0  0  0  0  0  0  0  0  0  0  0
    0.5130    3.9805    0.0000 C   0  0  0  0  0  0  0  0  0  0  0  0
    1.9902    4.2410    0.0000 C   0  0  0  0  0  0  0  0  0  0  0  0
    2.5033    5.6506    0.0000 C   0  0  0  0  0  0  0  0  0  0  0  0
    1.5391    6.7996    0.0000 C   0  0  0  0  0  0  0  0  0  0  0  0
    0.0619    6.5391    0.0000 C   0  0  0  0  0  0  0  0  0  0  0  0
   -0.4512    5.1296    0.0000 C   0  0  0  0  0  0  0  0  0  0  0  0
   -1.2990    7.8210    0.0000 C   0  0  0  0  0  0  0  0  0  0  0  0
   -1.2990    9.3210    0.0000 C   0  0  0  0  0  0  0  0  0  0  0  0
  1  2  1  0  0  0  0
  2  3  1  0  0  0  0
  3  4  2  0  0  0  0
  4  5  1  0  0  0  0
  5  6  2  0  0  0  0
  6  7  1  0  0  0  0
  7  8  1  0  0  0  0
  8  9  1  0  0  0  0
  9 10  1  0  0  0  0
 10 11  1  0  0  0  0
 11 12  1  0  0  0  0
 12 13  1  0  0  0  0
 13 14  2  0  0  0  0
 14 15  1  0  0  0  0
 15 16  1  0  0  0  0
 15 17  2  0  0  0  0
 17 18  1  0  0  0  0
 18 19  1  0  0  0  0
 19 20  1  0  0  0  0
 18 21  2  0  0  0  0
 13 21  1  0  0  0  0
 11 22  1  0  0  0  0
 22 23  2  0  0  0  0
 22 24  1  0  0  0  0
 10 25  1  0  0  0  0
 25 26  2  0  0  0  0
 26 27  1  0  0  0  0
 27 28  2  0  0  0  0
 28 29  1  0  0  0  0
 29 30  2  0  0  0  0
 25 30  1  0  0  0  0
 10 31  1  0  0  0  0
 31 32  2  0  0  0  0
 32 33  1  0  0  0  0
 33 34  2  0  0  0  0
 34 35  1  0  0  0  0
 35 36  2  0  0  0  0
 31 36  1  0  0  0  0
  6 37  1  0  0  0  0
 37 38  2  0  0  0  0
  3 38  1  0  0  0  0
M  END
> <chemblId>
CHEMBL102307

> <bioactivity__type>
Ki

> <units>
nM

> <value>
1.95

$$$$

  CDK     11271518432D 0   0.00000     0.00000     0

 39 42  0  0  0  0              1 V2000 
   -3.8971   12.3210    0.0000 C   0  0  0  0  0  0  0  0  0  0  0  0
   -2.5981   11.5710    0.0000 O   0  0  0  0  0  0  0  0  0  0  0  0
   -2.5981   10.0710    0.0000 C   0  0  0  0  0  0  0  0  0  0  0  0
   -3.8971    9.3210    0.0000 C   0  0  0  0  0  0  0  0  0  0  0  0
   -3.8971    7.8210    0.0000 C   0  0  0  0  0  0  0  0  0  0  0  0
   -2.5981    7.0710    0.0000 C   0  0  0  0  0  0  0  0  0  0  0  0
   -2.5981    5.5710    0.0000 C   0  0  0  0  0  0  0  0  0  0  0  0
   -1.2990    4.8210    0.0000 C   0  0  0  0  0  0  0  0  0  0  0  0
   -1.2990    3.3210    0.0000 O   0  0  0  0  0  0  0  0  0  0  0  0
    0.0000    2.5710    0.0000 C   0  0  0  0  0  0  0  0  0  0  0  0
    1.4772    2.3105    0.0000 C   0  0  0  0  0  0  0  0  0  0  0  0
    1.9902    0.9010    0.0000 O   0  0  0  0  0  0  0  0  0  0  0  0
    3.4675    0.6405    0.0000 C   0  0  0  0  0  0  0  0  0  0  0  0
    3.9805   -0.7690    0.0000 N   0  0  0  0  0  0  0  0  0  0  0  0
    5.4577   -1.0295    0.0000 C   0  0  0  0  0  0  0  0  0  0  0  0
    5.9707   -2.4390    0.0000 C   0  0  0  0  0  0  0  0  0  0  0  0
    6.4219    0.1196    0.0000 C   0  0  0  0  0  0  0  0  0  0  0  0
    5.9088    1.5291    0.0000 C   0  0  0  0  0  0  0  0  0  0  0  0
    6.8730    2.6782    0.0000 C   0  0  0  0  0  0  0  0  0  0  0  0
    4.4316    1.7896    0.0000 N   0  0  0  0  0  0  0  0  0  0  0  0
    2.4414    3.4596    0.0000 C   0  0  0  0  0  0  0  0  0  0  0  0
    1.9284    4.8691    0.0000 O   0  0  0  0  0  0  0  0  0  0  0  0
    3.9186    3.1991    0.0000 O   0  0  0  0  0  0  0  0  0  0  0  0
    0.0000    1.0710    0.0000 C   0  0  0  0  0  0  0  0  0  0  0  0
    1.2990    0.3210    0.0000 C   0  0  0  0  0  0  0  0  0  0  0  0
    1.2990   -1.1790    0.0000 C   0  0  0  0  0  0  0  0  0  0  0  0
    0.0000   -1.9290    0.0000 C   0  0  0  0  0  0  0  0  0  0  0  0
   -1.2990   -1.1790    0.0000 C   0  0  0  0  0  0  0  0  0  0  0  0
   -1.2990    0.3210    0.0000 C   0  0  0  0  0  0  0  0  0  0  0  0
    0.5130    3.9805    0.0000 C   0  0  0  0  0  0  0  0  0  0  0  0
    1.9902    4.2410    0.0000 C   0  0  0  0  0  0  0  0  0  0  0  0
    2.5033    5.6506    0.0000 C   0  0  0  0  0  0  0  0  0  0  0  0
    1.5391    6.7996    0.0000 C   0  0  0  0  0  0  0  0  0  0  0  0
    0.0619    6.5391    0.0000 C   0  0  0  0  0  0  0  0  0  0  0  0
   -0.4512    5.1296    0.0000 C   0  0  0  0  0  0  0  0  0  0  0  0
   -1.2990    7.8210    0.0000 C   0  0  0  0  0  0  0  0  0  0  0  0
   -1.2990    9.3210    0.0000 C   0  0  0  0  0  0  0  0  0  0  0  0
    0.0000   10.0710    0.0000 O   0  0  0  0  0  0  0  0  0  0  0  0
    0.0000   11.5710    0.0000 C   0  0  0  0  0  0  0  0  0  0  0  0
  1  2  1  0  0  0  0
  2  3  1  0  0  0  0
  3  4  2  0  0  0  0
  4  5  1  0  0  0  0
  5  6  2  0  0  0  0
  6  7  1  0  0  0  0
  7  8  1  0  0  0  0
  8  9  1  0  0  0  0
  9 10  1  0  0  0  0
 10 11  1  0  0  0  0
 11 12  1  0  0  0  0
 12 13  1  0  0  0  0
 13 14  2  0  0  0  0
 14 15  1  0  0  0  0
 15 16  1  0  0  0  0
 15 17  2  0  0  0  0
 17 18  1  0  0  0  0
 18 19  1  0  0  0  0
 18 20  2  0  0  0  0
 13 20  1  0  0  0  0
 11 21  1  0  0  0  0
 21 22  2  0  0  0  0
 21 23  1  0  0  0  0
 10 24  1  0  0  0  0
 24 25  2  0  0  0  0
 25 26  1  0  0  0  0
 26 27  2  0  0  0  0
 27 28  1  0  0  0  0
 28 29  2  0  0  0  0
 24 29  1  0  0  0  0
 10 30  1  0  0  0  0
 30 31  2  0  0  0  0
 31 32  1  0  0  0  0
 32 33  2  0  0  0  0
 33 34  1  0  0  0  0
 34 35  2  0  0  0  0
 30 35  1  0  0  0  0
  6 36  1  0  0  0  0
 36 37  2  0  0  0  0
  3 37  1  0  0  0  0
 37 38  1  0  0  0  0
 38 39  1  0  0  0  0
M  END
> <chemblId>
CHEMBL102405

> <bioactivity__type>
Ki

> <units>
nM

> <value>
3.49

$$$$

  CDK     11271518432D 0   0.00000     0.00000     0

 40 43  0  0  0  0              1 V2000 
   -3.8971   13.8210    0.0000 C   0  0  0  0  0  0  0  0  0  0  0  0
   -3.8971   12.3210    0.0000 C   0  0  0  0  0  0  0  0  0  0  0  0
   -2.5981   11.5710    0.0000 O   0  0  0  0  0  0  0  0  0  0  0  0
   -2.5981   10.0710    0.0000 C   0  0  0  0  0  0  0  0  0  0  0  0
   -3.8971    9.3210    0.0000 C   0  0  0  0  0  0  0  0  0  0  0  0
   -3.8971    7.8210    0.0000 C   0  0  0  0  0  0  0  0  0  0  0  0
   -2.5981    7.0710    0.0000 C   0  0  0  0  0  0  0  0  0  0  0  0
   -2.5981    5.5710    0.0000 C   0  0  0  0  0  0  0  0  0  0  0  0
   -1.2990    4.8210    0.0000 C   0  0  0  0  0  0  0  0  0  0  0  0
   -1.2990    3.3210    0.0000 O   0  0  0  0  0  0  0  0  0  0  0  0
    0.0000    2.5710    0.0000 C   0  0  0  0  0  0  0  0  0  0  0  0
    1.4772    2.3105    0.0000 C   0  0  0  0  0  0  0  0  0  0  0  0
    1.9902    0.9010    0.0000 O   0  0  0  0  0  0  0  0  0  0  0  0
    3.4675    0.6405    0.0000 C   0  0  0  0  0  0  0  0  0  0  0  0
    3.9805   -0.7690    0.0000 N   0  0  0  0  0  0  0  0  0  0  0  0
    5.4577   -1.0295    0.0000 C   0  0  0  0  0  0  0  0  0  0  0  0
    5.9707   -2.4390    0.0000 C   0  0  0  0  0  0  0  0  0  0  0  0
    6.4219    0.1196    0.0000 C   0  0  0  0  0  0  0  0  0  0  0  0
    5.9088    1.5291    0.0000 C   0  0  0  0  0  0  0  0  0  0  0  0
    6.8730    2.6782    0.0000 C   0  0  0  0  0  0  0  0  0  0  0  0
    4.4316    1.7896    0.0000 N   0  0  0  0  0  0  0  0  0  0  0  0
    2.4414    3.4596    0.0000 C   0  0  0  0  0  0  0  0  0  0  0  0
    1.9284    4.8691    0.0000 O   0  0  0  0  0  0  0  0  0  0  0  0
    3.9186    3.1991    0.0000 O   0  0  0  0  0  0  0  0  0  0  0  0
    0.0000    1.0710    0.0000 C   0  0  0  0  0  0  0  0  0  0  0  0
    1.2990    0.3210    0.0000 C   0  0  0  0  0  0  0  0  0  0  0  0
    1.2990   -1.1790    0.0000 C   0  0  0  0  0  0  0  0  0  0  0  0
    0.0000   -1.9290    0.0000 C   0  0  0  0  0  0  0  0  0  0  0  0
   -1.2990   -1.1790    0.0000 C   0  0  0  0  0  0  0  0  0  0  0  0
   -1.2990    0.3210    0.0000 C   0  0  0  0  0  0  0  0  0  0  0  0
    0.5130    3.9805    0.0000 C   0  0  0  0  0  0  0  0  0  0  0  0
    1.9902    4.2410    0.0000 C   0  0  0  0  0  0  0  0  0  0  0  0
    2.5033    5.6506    0.0000 C   0  0  0  0  0  0  0  0  0  0  0  0
    1.5391    6.7996    0.0000 C   0  0  0  0  0  0  0  0  0  0  0  0
    0.0619    6.5391    0.0000 C   0  0  0  0  0  0  0  0  0  0  0  0
   -0.4512    5.1296    0.0000 C   0  0  0  0  0  0  0  0  0  0  0  0
   -1.2990    7.8210    0.0000 C   0  0  0  0  0  0  0  0  0  0  0  0
   -1.2990    9.3210    0.0000 C   0  0  0  0  0  0  0  0  0  0  0  0
    0.0000   10.0710    0.0000 O   0  0  0  0  0  0  0  0  0  0  0  0
    0.0000   11.5710    0.0000 C   0  0  0  0  0  0  0  0  0  0  0  0
  1  2  1  0  0  0  0
  2  3  1  0  0  0  0
  3  4  1  0  0  0  0
  4  5  2  0  0  0  0
  5  6  1  0  0  0  0
  6  7  2  0  0  0  0
  7  8  1  0  0  0  0
  8  9  1  0  0  0  0
  9 10  1  0  0  0  0
 10 11  1  0  0  0  0
 11 12  1  0  0  0  0
 12 13  1  0  0  0  0
 13 14  1  0  0  0  0
 14 15  2  0  0  0  0
 15 16  1  0  0  0  0
 16 17  1  0  0  0  0
 16 18  2  0  0  0  0
 18 19  1  0  0  0  0
 19 20  1  0  0  0  0
 19 21  2  0  0  0  0
 14 21  1  0  0  0  0
 12 22  1  0  0  0  0
 22 23  2  0  0  0  0
 22 24  1  0  0  0  0
 11 25  1  0  0  0  0
 25 26  2  0  0  0  0
 26 27  1  0  0  0  0
 27 28  2  0  0  0  0
 28 29  1  0  0  0  0
 29 30  2  0  0  0  0
 25 30  1  0  0  0  0
 11 31  1  0  0  0  0
 31 32  2  0  0  0  0
 32 33  1  0  0  0  0
 33 34  2  0  0  0  0
 34 35  1  0  0  0  0
 35 36  2  0  0  0  0
 31 36  1  0  0  0  0
  7 37  1  0  0  0  0
 37 38  2  0  0  0  0
  4 38  1  0  0  0  0
 38 39  1  0  0  0  0
 39 40  1  0  0  0  0
M  END
> <chemblId>
CHEMBL102797

> <bioactivity__type>
Ki

> <units>
nM

> <value>
3.13

$$$$

  CDK     11271518432D 0   0.00000     0.00000     0

 36 39  0  0  0  0              1 V2000 
   10.4236    7.4630    0.0000 C   0  0  0  0  0  0  0  0  0  0  0  0
    9.1276    8.2183    0.0000 C   0  0  0  0  0  0  0  0  0  0  0  0
    9.1337    9.7183    0.0000 C   0  0  0  0  0  0  0  0  0  0  0  0
    7.8377   10.4735    0.0000 C   0  0  0  0  0  0  0  0  0  0  0  0
    7.8438   11.9735    0.0000 C   0  0  0  0  0  0  0  0  0  0  0  0
    6.5357    9.7288    0.0000 N   0  0  0  0  0  0  0  0  0  0  0  0
    6.5296    8.2288    0.0000 C   0  0  0  0  0  0  0  0  0  0  0  0
    5.2275    7.4841    0.0000 O   0  0  0  0  0  0  0  0  0  0  0  0
    5.2214    5.9841    0.0000 C   0  0  0  0  0  0  0  0  0  0  0  0
    6.5174    5.2289    0.0000 C   0  0  0  0  0  0  0  0  0  0  0  0
    6.5113    3.7289    0.0000 O   0  0  0  0  0  0  0  0  0  0  0  0
    7.8195    5.9736    0.0000 O   0  0  0  0  0  0  0  0  0  0  0  0
    3.9193    5.2394    0.0000 C   0  0  0  0  0  0  0  0  0  0  0  0
    3.9132    3.7394    0.0000 O   0  0  0  0  0  0  0  0  0  0  0  0
    2.6112    2.9947    0.0000 C   0  0  0  0  0  0  0  0  0  0  0  0
    2.6051    1.4947    0.0000 C   0  0  0  0  0  0  0  0  0  0  0  0
    1.3030    0.7500    0.0000 C   0  0  0  0  0  0  0  0  0  0  0  0
    1.3030   -0.7500    0.0000 C   0  0  0  0  0  0  0  0  0  0  0  0
    0.0280   -1.5000    0.0000 C   0  0  0  0  0  0  0  0  0  0  0  0
   -1.3220   -0.7500    0.0000 C   0  0  0  0  0  0  0  0  0  0  0  0
   -2.6148   -1.5107    0.0000 O   0  0  0  0  0  0  0  0  0  0  0  0
   -1.3220    0.7500    0.0000 C   0  0  0  0  0  0  0  0  0  0  0  0
    0.0280    1.5000    0.0000 C   0  0  0  0  0  0  0  0  0  0  0  0
    3.4120    6.6510    0.0000 C   0  0  0  0  0  0  0  0  0  0  0  0
    4.3809    7.7962    0.0000 C   0  0  0  0  0  0  0  0  0  0  0  0
    3.8736    9.2078    0.0000 C   0  0  0  0  0  0  0  0  0  0  0  0
    2.3974    9.4742    0.0000 C   0  0  0  0  0  0  0  0  0  0  0  0
    1.4286    8.3291    0.0000 C   0  0  0  0  0  0  0  0  0  0  0  0
    1.9359    6.9175    0.0000 C   0  0  0  0  0  0  0  0  0  0  0  0
    2.4411    4.9849    0.0000 C   0  0  0  0  0  0  0  0  0  0  0  0
    1.4816    6.1379    0.0000 C   0  0  0  0  0  0  0  0  0  0  0  0
    0.0033    5.8834    0.0000 C   0  0  0  0  0  0  0  0  0  0  0  0
   -0.5154    4.4760    0.0000 C   0  0  0  0  0  0  0  0  0  0  0  0
    0.4441    3.3230    0.0000 C   0  0  0  0  0  0  0  0  0  0  0  0
    1.9223    3.5775    0.0000 C   0  0  0  0  0  0  0  0  0  0  0  0
    7.8256    7.4736    0.0000 N   0  0  0  0  0  0  0  0  0  0  0  0
  1  2  1  0  0  0  0
  2  3  2  0  0  0  0
  3  4  1  0  0  0  0
  4  5  1  0  0  0  0
  4  6  2  0  0  0  0
  6  7  1  0  0  0  0
  7  8  1  0  0  0  0
  8  9  1  0  0  0  0
  9 10  1  0  0  0  0
 10 11  2  0  0  0  0
 10 12  1  0  0  0  0
  9 13  1  0  0  0  0
 13 14  1  0  0  0  0
 14 15  1  0  0  0  0
 15 16  1  0  0  0  0
 16 17  1  0  0  0  0
 17 18  2  0  0  0  0
 18 19  1  0  0  0  0
 19 20  2  0  0  0  0
 20 21  1  0  0  0  0
 20 22  1  0  0  0  0
 22 23  2  0  0  0  0
 17 23  1  0  0  0  0
 13 24  1  0  0  0  0
 24 25  2  0  0  0  0
 25 26  1  0  0  0  0
 26 27  2  0  0  0  0
 27 28  1  0  0  0  0
 28 29  2  0  0  0  0
 24 29  1  0  0  0  0
 13 30  1  0  0  0  0
 30 31  2  0  0  0  0
 31 32  1  0  0  0  0
 32 33  2  0  0  0  0
 33 34  1  0  0  0  0
 34 35  2  0  0  0  0
 30 35  1  0  0  0  0
  7 36  2  0  0  0  0
  2 36  1  0  0  0  0
M  END
> <chemblId>
CHEMBL102868

> <bioactivity__type>
Ki

> <units>
nM

> <value>
3.48

$$$$

  CDK     11271518432D 0   0.00000     0.00000     0

 37 40  0  0  0  0              1 V2000 
   -7.7942   10.0710    0.0000 C   0  0  0  0  0  0  0  0  0  0  0  0
   -6.4952    9.3210    0.0000 C   0  0  0  0  0  0  0  0  0  0  0  0
   -6.4952    7.8210    0.0000 C   0  0  0  0  0  0  0  0  0  0  0  0
   -5.1962    7.0710    0.0000 C   0  0  0  0  0  0  0  0  0  0  0  0
   -3.8971    7.8210    0.0000 C   0  0  0  0  0  0  0  0  0  0  0  0
   -2.5981    7.0710    0.0000 C   0  0  0  0  0  0  0  0  0  0  0  0
   -2.5981    5.5710    0.0000 C   0  0  0  0  0  0  0  0  0  0  0  0
   -1.2990    4.8210    0.0000 C   0  0  0  0  0  0  0  0  0  0  0  0
   -1.2990    3.3210    0.0000 O   0  0  0  0  0  0  0  0  0  0  0  0
    0.0000    2.5710    0.0000 C   0  0  0  0  0  0  0  0  0  0  0  0
    1.4772    2.3105    0.0000 C   0  0  0  0  0  0  0  0  0  0  0  0
    1.9902    0.9010    0.0000 O   0  0  0  0  0  0  0  0  0  0  0  0
    3.4675    0.6405    0.0000 C   0  0  0  0  0  0  0  0  0  0  0  0
    3.9805   -0.7690    0.0000 N   0  0  0  0  0  0  0  0  0  0  0  0
    5.4577   -1.0295    0.0000 C   0  0  0  0  0  0  0  0  0  0  0  0
    5.9707   -2.4390    0.0000 C   0  0  0  0  0  0  0  0  0  0  0  0
    6.4219    0.1196    0.0000 C   0  0  0  0  0  0  0  0  0  0  0  0
    5.9088    1.5291    0.0000 C   0  0  0  0  0  0  0  0  0  0  0  0
    6.8730    2.6782    0.0000 C   0  0  0  0  0  0  0  0  0  0  0  0
    4.4316    1.7896    0.0000 N   0  0  0  0  0  0  0  0  0  0  0  0
    2.4414    3.4596    0.0000 C   0  0  0  0  0  0  0  0  0  0  0  0
    1.9284    4.8691    0.0000 O   0  0  0  0  0  0  0  0  0  0  0  0
    3.9186    3.1991    0.0000 O   0  0  0  0  0  0  0  0  0  0  0  0
    0.0000    1.0710    0.0000 C   0  0  0  0  0  0  0  0  0  0  0  0
    1.2990    0.3210    0.0000 C   0  0  0  0  0  0  0  0  0  0  0  0
    1.2990   -1.1790    0.0000 C   0  0  0  0  0  0  0  0  0  0  0  0
    0.0000   -1.9290    0.0000 C   0  0  0  0  0  0  0  0  0  0  0  0
   -1.2990   -1.1790    0.0000 C   0  0  0  0  0  0  0  0  0  0  0  0
   -1.2990    0.3210    0.0000 C   0  0  0  0  0  0  0  0  0  0  0  0
    0.5130    3.9805    0.0000 C   0  0  0  0  0  0  0  0  0  0  0  0
    1.9902    4.2410    0.0000 C   0  0  0  0  0  0  0  0  0  0  0  0
    2.5033    5.6506    0.0000 C   0  0  0  0  0  0  0  0  0  0  0  0
    1.5391    6.7996    0.0000 C   0  0  0  0  0  0  0  0  0  0  0  0
    0.0619    6.5391    0.0000 C   0  0  0  0  0  0  0  0  0  0  0  0
   -0.4512    5.1296    0.0000 C   0  0  0  0  0  0  0  0  0  0  0  0
   -3.8971    9.3210    0.0000 C   0  0  0  0  0  0  0  0  0  0  0  0
   -5.1962   10.0710    0.0000 C   0  0  0  0  0  0  0  0  0  0  0  0
  1  2  1  0  0  0  0
  2  3  2  0  0  0  0
  3  4  1  0  0  0  0
  4  5  2  0  0  0  0
  5  6  1  0  0  0  0
  6  7  1  0  0  0  0
  7  8  1  0  0  0  0
  8  9  1  0  0  0  0
  9 10  1  0  0  0  0
 10 11  1  0  0  0  0
 11 12  1  0  0  0  0
 12 13  1  0  0  0  0
 13 14  2  0  0  0  0
 14 15  1  0  0  0  0
 15 16  1  0  0  0  0
 15 17  2  0  0  0  0
 17 18  1  0  0  0  0
 18 19  1  0  0  0  0
 18 20  2  0  0  0  0
 13 20  1  0  0  0  0
 11 21  1  0  0  0  0
 21 22  2  0  0  0  0
 21 23  1  0  0  0  0
 10 24  1  0  0  0  0
 24 25  2  0  0  0  0
 25 26  1  0  0  0  0
 26 27  2  0  0  0  0
 27 28  1  0  0  0  0
 28 29  2  0  0  0  0
 24 29  1  0  0  0  0
 10 30  1  0  0  0  0
 30 31  2  0  0  0  0
 31 32  1  0  0  0  0
 32 33  2  0  0  0  0
 33 34  1  0  0  0  0
 34 35  2  0  0  0  0
 30 35  1  0  0  0  0
  5 36  1  0  0  0  0
 36 37  2  0  0  0  0
  2 37  1  0  0  0  0
M  END
> <chemblId>
CHEMBL103190

> <bioactivity__type>
Ki

> <units>
nM

> <value>
23.0

$$$$

  CDK     11271518432D 0   0.00000     0.00000     0

 41 44  0  0  0  0              1 V2000 
   -5.1962   11.5710    0.0000 C   0  0  0  0  0  0  0  0  0  0  0  0
   -5.1962   10.0710    0.0000 O   0  0  0  0  0  0  0  0  0  0  0  0
   -3.8971    9.3210    0.0000 C   0  0  0  0  0  0  0  0  0  0  0  0
   -3.8971    7.8210    0.0000 C   0  0  0  0  0  0  0  0  0  0  0  0
   -2.5981    7.0710    0.0000 C   0  0  0  0  0  0  0  0  0  0  0  0
   -2.5981    5.5710    0.0000 C   0  0  0  0  0  0  0  0  0  0  0  0
   -1.2990    4.8210    0.0000 C   0  0  0  0  0  0  0  0  0  0  0  0
   -1.2990    3.3210    0.0000 O   0  0  0  0  0  0  0  0  0  0  0  0
    0.0000    2.5710    0.0000 C   0  0  0  0  0  0  0  0  0  0  0  0
    1.4772    2.3105    0.0000 C   0  0  0  0  0  0  0  0  0  0  0  0
    1.9902    0.9010    0.0000 O   0  0  0  0  0  0  0  0  0  0  0  0
    3.4675    0.6405    0.0000 C   0  0  0  0  0  0  0  0  0  0  0  0
    3.9805   -0.7690    0.0000 N   0  0  0  0  0  0  0  0  0  0  0  0
    5.4577   -1.0295    0.0000 C   0  0  0  0  0  0  0  0  0  0  0  0
    5.9707   -2.4390    0.0000 C   0  0  0  0  0  0  0  0  0  0  0  0
    6.4219    0.1196    0.0000 C   0  0  0  0  0  0  0  0  0  0  0  0
    5.9088    1.5291    0.0000 C   0  0  0  0  0  0  0  0  0  0  0  0
    6.8730    2.6782    0.0000 C   0  0  0  0  0  0  0  0  0  0  0  0
    4.4316    1.7896    0.0000 N   0  0  0  0  0  0  0  0  0  0  0  0
    2.4414    3.4596    0.0000 C   0  0  0  0  0  0  0  0  0  0  0  0
    1.9284    4.8691    0.0000 O   0  0  0  0  0  0  0  0  0  0  0  0
    3.9186    3.1991    0.0000 O   0  0  0  0  0  0  0  0  0  0  0  0
    0.0000    1.0710    0.0000 C   0  0  0  0  0  0  0  0  0  0  0  0
    1.2990    0.3210    0.0000 C   0  0  0  0  0  0  0  0  0  0  0  0
    1.2990   -1.1790    0.0000 C   0  0  0  0  0  0  0  0  0  0  0  0
    0.0000   -1.9290    0.0000 C   0  0  0  0  0  0  0  0  0  0  0  0
   -1.2990   -1.1790    0.0000 C   0  0  0  0  0  0  0  0  0  0  0  0
   -1.2990    0.3210    0.0000 C   0  0  0  0  0  0  0  0  0  0  0  0
    0.5130    3.9805    0.0000 C   0  0  0  0  0  0  0  0  0  0  0  0
    1.9902    4.2410    0.0000 C   0  0  0  0  0  0  0  0  0  0  0  0
    2.5033    5.6506    0.0000 C   0  0  0  0  0  0  0  0  0  0  0  0
    1.5391    6.7996    0.0000 C   0  0  0  0  0  0  0  0  0  0  0  0
    0.0619    6.5391    0.0000 C   0  0  0  0  0  0  0  0  0  0  0  0
   -0.4512    5.1296    0.0000 C   0  0  0  0  0  0  0  0  0  0  0  0
   -1.2990    7.8210    0.0000 C   0  0  0  0  0  0  0  0  0  0  0  0
   -1.2990    9.3210    0.0000 C   0  0  0  0  0  0  0  0  0  0  0  0
    0.0000   10.0710    0.0000 O   0  0  0  0  0  0  0  0  0  0  0  0
    0.0000   11.5710    0.0000 C   0  0  0  0  0  0  0  0  0  0  0  0
   -2.5981   10.0710    0.0000 C   0  0  0  0  0  0  0  0  0  0  0  0
   -2.5981   11.5710    0.0000 O   0  0  0  0  0  0  0  0  0  0  0  0
   -3.8971   12.3210    0.0000 C   0  0  0  0  0  0  0  0  0  0  0  0
  1  2  1  0  0  0  0
  2  3  1  0  0  0  0
  3  4  2  0  0  0  0
  4  5  1  0  0  0  0
  5  6  1  0  0  0  0
  6  7  1  0  0  0  0
  7  8  1  0  0  0  0
  8  9  1  0  0  0  0
  9 10  1  0  0  0  0
 10 11  1  0  0  0  0
 11 12  1  0  0  0  0
 12 13  2  0  0  0  0
 13 14  1  0  0  0  0
 14 15  1  0  0  0  0
 14 16  2  0  0  0  0
 16 17  1  0  0  0  0
 17 18  1  0  0  0  0
 17 19  2  0  0  0  0
 12 19  1  0  0  0  0
 10 20  1  0  0  0  0
 20 21  2  0  0  0  0
 20 22  1  0  0  0  0
  9 23  1  0  0  0  0
 23 24  2  0  0  0  0
 24 25  1  0  0  0  0
 25 26  2  0  0  0  0
 26 27  1  0  0  0  0
 27 28  2  0  0  0  0
 23 28  1  0  0  0  0
  9 29  1  0  0  0  0
 29 30  2  0  0  0  0
 30 31  1  0  0  0  0
 31 32  2  0  0  0  0
 32 33  1  0  0  0  0
 33 34  2  0  0  0  0
 29 34  1  0  0  0  0
  5 35  2  0  0  0  0
 35 36  1  0  0  0  0
 36 37  1  0  0  0  0
 37 38  1  0  0  0  0
 36 39  2  0  0  0  0
  3 39  1  0  0  0  0
 39 40  1  0  0  0  0
 40 41  1  0  0  0  0
M  END
> <chemblId>
CHEMBL103201

> <bioactivity__type>
Ki

> <units>
nM

> <value>
1.38

$$$$

  CDK     11271518432D 0   0.00000     0.00000     0

 44 48  0  0  0  0              1 V2000 
  -16.5954    2.9999    0.0000 C   0  0  0  0  0  0  0  0  0  0  0  0
  -15.2964    3.7499    0.0000 O   0  0  0  0  0  0  0  0  0  0  0  0
  -13.9974    2.9999    0.0000 C   0  0  0  0  0  0  0  0  0  0  0  0
  -13.9973    1.4999    0.0000 C   0  0  0  0  0  0  0  0  0  0  0  0
  -12.6983    0.7499    0.0000 C   0  0  0  0  0  0  0  0  0  0  0  0
  -11.3993    1.4999    0.0000 C   0  0  0  0  0  0  0  0  0  0  0  0
  -10.1002    0.7500    0.0000 C   0  0  0  0  0  0  0  0  0  0  0  0
   -8.8012    1.5000    0.0000 C   0  0  0  0  0  0  0  0  0  0  0  0
   -7.5022    0.7500    0.0000 O   0  0  0  0  0  0  0  0  0  0  0  0
   -6.2031    1.5000    0.0000 C   0  0  0  0  0  0  0  0  0  0  0  0
   -4.9041    0.7500    0.0000 C   0  0  0  0  0  0  0  0  0  0  0  0
   -3.6050    1.5000    0.0000 O   0  0  0  0  0  0  0  0  0  0  0  0
   -2.3060    0.7500    0.0000 C   0  0  0  0  0  0  0  0  0  0  0  0
   -1.0070    1.5000    0.0000 N   0  0  0  0  0  0  0  0  0  0  0  0
    0.2930    0.7500    0.0000 C   0  0  0  0  0  0  0  0  0  0  0  0
    1.7190    1.2140    0.0000 C   0  0  0  0  0  0  0  0  0  0  0  0
    2.6010    0.0000    0.0000 C   0  0  0  0  0  0  0  0  0  0  0  0
    1.7190   -1.2140    0.0000 C   0  0  0  0  0  0  0  0  0  0  0  0
    0.2930   -0.7500    0.0000 C   0  0  0  0  0  0  0  0  0  0  0  0
   -1.0070   -1.5000    0.0000 C   0  0  0  0  0  0  0  0  0  0  0  0
   -1.0072   -3.0000    0.0000 O   0  0  0  0  0  0  0  0  0  0  0  0
    0.2917   -3.7502    0.0000 C   0  0  0  0  0  0  0  0  0  0  0  0
   -2.3060   -0.7500    0.0000 N   0  0  0  0  0  0  0  0  0  0  0  0
   -4.9041   -0.7500    0.0000 C   0  0  0  0  0  0  0  0  0  0  0  0
   -6.2031   -1.5000    0.0000 O   0  0  0  0  0  0  0  0  0  0  0  0
   -3.6050   -1.5000    0.0000 O   0  0  0  0  0  0  0  0  0  0  0  0
   -5.2389    2.6490    0.0000 C   0  0  0  0  0  0  0  0  0  0  0  0
   -4.2744    2.3851    0.0000 C   0  0  0  0  0  0  0  0  0  0  0  0
   -3.0104    3.2405    0.0000 C   0  0  0  0  0  0  0  0  0  0  0  0
   -3.3151    4.7913    0.0000 C   0  0  0  0  0  0  0  0  0  0  0  0
   -2.2164    5.8125    0.0000 Cl  0  0  0  0  0  0  0  0  0  0  0  0
   -4.8395    5.2084    0.0000 C   0  0  0  0  0  0  0  0  0  0  0  0
   -5.8913    4.0288    0.0000 C   0  0  0  0  0  0  0  0  0  0  0  0
   -7.1673    2.6490    0.0000 C   0  0  0  0  0  0  0  0  0  0  0  0
   -6.6543    4.0586    0.0000 C   0  0  0  0  0  0  0  0  0  0  0  0
   -7.6185    5.2076    0.0000 C   0  0  0  0  0  0  0  0  0  0  0  0
   -9.0957    4.9472    0.0000 C   0  0  0  0  0  0  0  0  0  0  0  0
  -10.0599    6.0962    0.0000 Cl  0  0  0  0  0  0  0  0  0  0  0  0
   -9.6087    3.5376    0.0000 C   0  0  0  0  0  0  0  0  0  0  0  0
   -8.6445    2.3886    0.0000 C   0  0  0  0  0  0  0  0  0  0  0  0
  -11.3993    2.9999    0.0000 C   0  0  0  0  0  0  0  0  0  0  0  0
  -12.6983    3.7499    0.0000 C   0  0  0  0  0  0  0  0  0  0  0  0
  -12.6983    5.2499    0.0000 O   0  0  0  0  0  0  0  0  0  0  0  0
  -13.9974    5.9999    0.0000 C   0  0  0  0  0  0  0  0  0  0  0  0
  1  2  1  0  0  0  0
  2  3  1  0  0  0  0
  3  4  2  0  0  0  0
  4  5  1  0  0  0  0
  5  6  2  0  0  0  0
  6  7  1  0  0  0  0
  7  8  1  0  0  0  0
  8  9  1  0  0  0  0
  9 10  1  0  0  0  0
 10 11  1  0  0  0  0
 11 12  1  0  0  0  0
 12 13  1  0  0  0  0
 13 14  2  0  0  0  0
 14 15  1  0  0  0  0
 15 16  1  0  0  0  0
 16 17  1  0  0  0  0
 17 18  1  0  0  0  0
 18 19  1  0  0  0  0
 15 19  2  0  0  0  0
 19 20  1  0  0  0  0
 20 21  1  0  0  0  0
 21 22  1  0  0  0  0
 20 23  2  0  0  0  0
 13 23  1  0  0  0  0
 11 24  1  0  0  0  0
 24 25  2  0  0  0  0
 24 26  1  0  0  0  0
 10 27  1  0  0  0  0
 27 28  2  0  0  0  0
 28 29  1  0  0  0  0
 29 30  2  0  0  0  0
 30 31  1  0  0  0  0
 30 32  1  0  0  0  0
 32 33  2  0  0  0  0
 27 33  1  0  0  0  0
 10 34  1  0  0  0  0
 34 35  2  0  0  0  0
 35 36  1  0  0  0  0
 36 37  2  0  0  0  0
 37 38  1  0  0  0  0
 37 39  1  0  0  0  0
 39 40  2  0  0  0  0
 34 40  1  0  0  0  0
  6 41  1  0  0  0  0
 41 42  2  0  0  0  0
  3 42  1  0  0  0  0
 42 43  1  0  0  0  0
 43 44  1  0  0  0  0
M  END
> <chemblId>
CHEMBL103605

> <bioactivity__type>
Ki

> <units>
nM

> <value>
290.0

$$$$

  CDK     11271518432D 0   0.00000     0.00000     0

 42 45  0  0  0  0              1 V2000 
   -5.1962   11.5710    0.0000 C   0  0  0  0  0  0  0  0  0  0  0  0
   -5.1962   10.0710    0.0000 O   0  0  0  0  0  0  0  0  0  0  0  0
   -3.8971    9.3210    0.0000 C   0  0  0  0  0  0  0  0  0  0  0  0
   -3.8971    7.8210    0.0000 C   0  0  0  0  0  0  0  0  0  0  0  0
   -2.5981    7.0710    0.0000 C   0  0  0  0  0  0  0  0  0  0  0  0
   -2.5981    5.5710    0.0000 C   0  0  0  0  0  0  0  0  0  0  0  0
   -1.2990    4.8210    0.0000 C   0  0  0  0  0  0  0  0  0  0  0  0
   -1.2990    3.3210    0.0000 O   0  0  0  0  0  0  0  0  0  0  0  0
    0.0000    2.5710    0.0000 C   0  0  0  0  0  0  0  0  0  0  0  0
    1.4772    2.3105    0.0000 C   0  0  0  0  0  0  0  0  0  0  0  0
    1.9902    0.9010    0.0000 O   0  0  0  0  0  0  0  0  0  0  0  0
    3.4675    0.6405    0.0000 C   0  0  0  0  0  0  0  0  0  0  0  0
    3.9805   -0.7690    0.0000 N   0  0  0  0  0  0  0  0  0  0  0  0
    5.4577   -1.0295    0.0000 C   0  0  0  0  0  0  0  0  0  0  0  0
    5.9707   -2.4390    0.0000 C   0  0  0  0  0  0  0  0  0  0  0  0
    6.4219    0.1196    0.0000 C   0  0  0  0  0  0  0  0  0  0  0  0
    5.9088    1.5291    0.0000 C   0  0  0  0  0  0  0  0  0  0  0  0
    6.8730    2.6782    0.0000 C   0  0  0  0  0  0  0  0  0  0  0  0
    4.4316    1.7896    0.0000 N   0  0  0  0  0  0  0  0  0  0  0  0
    2.4414    3.4596    0.0000 C   0  0  0  0  0  0  0  0  0  0  0  0
    1.9284    4.8691    0.0000 O   0  0  0  0  0  0  0  0  0  0  0  0
    3.9186    3.1991    0.0000 O   0  0  0  0  0  0  0  0  0  0  0  0
    0.0000    1.0710    0.0000 C   0  0  0  0  0  0  0  0  0  0  0  0
    1.2990    0.3210    0.0000 C   0  0  0  0  0  0  0  0  0  0  0  0
    1.2990   -1.1790    0.0000 C   0  0  0  0  0  0  0  0  0  0  0  0
    0.0000   -1.9290    0.0000 C   0  0  0  0  0  0  0  0  0  0  0  0
   -1.2990   -1.1790    0.0000 C   0  0  0  0  0  0  0  0  0  0  0  0
   -1.2990    0.3210    0.0000 C   0  0  0  0  0  0  0  0  0  0  0  0
    0.5130    3.9805    0.0000 C   0  0  0  0  0  0  0  0  0  0  0  0
    1.9902    4.2410    0.0000 C   0  0  0  0  0  0  0  0  0  0  0  0
    2.5033    5.6506    0.0000 C   0  0  0  0  0  0  0  0  0  0  0  0
    1.5391    6.7996    0.0000 C   0  0  0  0  0  0  0  0  0  0  0  0
    0.0619    6.5391    0.0000 C   0  0  0  0  0  0  0  0  0  0  0  0
   -0.4512    5.1296    0.0000 C   0  0  0  0  0  0  0  0  0  0  0  0
   -1.2990    7.8210    0.0000 C   0  0  0  0  0  0  0  0  0  0  0  0
   -1.2990    9.3210    0.0000 C   0  0  0  0  0  0  0  0  0  0  0  0
   -2.5981   10.0710    0.0000 C   0  0  0  0  0  0  0  0  0  0  0  0
   -2.5981   11.5710    0.0000 O   0  0  0  0  0  0  0  0  0  0  0  0
   -3.8971   12.3210    0.0000 C   0  0  0  0  0  0  0  0  0  0  0  0
   -3.8971   13.8210    0.0000 C   0  0  0  0  0  0  0  0  0  0  0  0
   -2.5981   14.5710    0.0000 O   0  0  0  0  0  0  0  0  0  0  0  0
   -5.1962   14.5710    0.0000 O   0  0  0  0  0  0  0  0  0  0  0  0
  1  2  1  0  0  0  0
  2  3  1  0  0  0  0
  3  4  2  0  0  0  0
  4  5  1  0  0  0  0
  5  6  1  0  0  0  0
  6  7  1  0  0  0  0
  7  8  1  0  0  0  0
  8  9  1  0  0  0  0
  9 10  1  0  0  0  0
 10 11  1  0  0  0  0
 11 12  1  0  0  0  0
 12 13  2  0  0  0  0
 13 14  1  0  0  0  0
 14 15  1  0  0  0  0
 14 16  2  0  0  0  0
 16 17  1  0  0  0  0
 17 18  1  0  0  0  0
 17 19  2  0  0  0  0
 12 19  1  0  0  0  0
 10 20  1  0  0  0  0
 20 21  2  0  0  0  0
 20 22  1  0  0  0  0
  9 23  1  0  0  0  0
 23 24  2  0  0  0  0
 24 25  1  0  0  0  0
 25 26  2  0  0  0  0
 26 27  1  0  0  0  0
 27 28  2  0  0  0  0
 23 28  1  0  0  0  0
  9 29  1  0  0  0  0
 29 30  2  0  0  0  0
 30 31  1  0  0  0  0
 31 32  2  0  0  0  0
 32 33  1  0  0  0  0
 33 34  2  0  0  0  0
 29 34  1  0  0  0  0
  5 35  2  0  0  0  0
 35 36  1  0  0  0  0
 36 37  2  0  0  0  0
  3 37  1  0  0  0  0
 37 38  1  0  0  0  0
 38 39  1  0  0  0  0
 39 40  1  0  0  0  0
 40 41  2  0  0  0  0
 40 42  1  0  0  0  0
M  END
> <chemblId>
CHEMBL103695

> <bioactivity__type>
Ki

> <units>
nM

> <value>
1.92

$$$$

  CDK     11271518432D 0   0.00000     0.00000     0

 29 32  0  0  0  0              1 V2000 
   -2.6407    0.8572    0.0000 C   0  0  0  0  0  0  0  0  0  0  0  0
   -1.2140    0.3940    0.0000 C   0  0  0  0  0  0  0  0  0  0  0  0
    0.0000    1.2760    0.0000 O   0  0  0  0  0  0  0  0  0  0  0  0
    1.2140    0.3940    0.0000 C   0  0  0  0  0  0  0  0  0  0  0  0
    0.7500   -1.0320    0.0000 N   0  0  0  0  0  0  0  0  0  0  0  0
   -0.7500   -1.0320    0.0000 C   0  0  0  0  0  0  0  0  0  0  0  0
   -1.6314   -2.2457    0.0000 C   0  0  0  0  0  0  0  0  0  0  0  0
   -3.1232   -2.0892    0.0000 C   0  0  0  0  0  0  0  0  0  0  0  0
   -4.0047   -3.3029    0.0000 C   0  0  0  0  0  0  0  0  0  0  0  0
   -3.3943   -4.6731    0.0000 C   0  0  0  0  0  0  0  0  0  0  0  0
   -1.9025   -4.8296    0.0000 C   0  0  0  0  0  0  0  0  0  0  0  0
   -1.0210   -3.6159    0.0000 C   0  0  0  0  0  0  0  0  0  0  0  0
   -4.2757   -5.8868    0.0000 C   0  0  0  0  0  0  0  0  0  0  0  0
   -5.7675   -5.7304    0.0000 C   0  0  0  0  0  0  0  0  0  0  0  0
   -6.6489   -6.9441    0.0000 C   0  0  0  0  0  0  0  0  0  0  0  0
   -6.0385   -8.3143    0.0000 C   0  0  0  0  0  0  0  0  0  0  0  0
   -4.5467   -8.4707    0.0000 C   0  0  0  0  0  0  0  0  0  0  0  0
   -3.6653   -7.2570    0.0000 C   0  0  0  0  0  0  0  0  0  0  0  0
   -2.1735   -7.4135    0.0000 S   0  0  0  0  0  0  0  0  0  0  0  0
   -0.7181   -7.0503    0.0000 O   0  0  0  0  0  0  0  0  0  0  0  0
   -2.2784   -5.9172    0.0000 O   0  0  0  0  0  0  0  0  0  0  0  0
   -1.5631   -8.7837    0.0000 N   0  0  0  0  0  0  0  0  0  0  0  0
   -2.4445   -9.9974    0.0000 C   0  0  0  0  0  0  0  0  0  0  0  0
   -3.9445   -9.9977    0.0000 O   0  0  0  0  0  0  0  0  0  0  0  0
   -4.4077  -11.4244    0.0000 N   0  0  0  0  0  0  0  0  0  0  0  0
   -3.1940  -12.3058    0.0000 C   0  0  0  0  0  0  0  0  0  0  0  0
   -3.1937  -13.8058    0.0000 C   0  0  0  0  0  0  0  0  0  0  0  0
   -1.9807  -11.4239    0.0000 C   0  0  0  0  0  0  0  0  0  0  0  0
   -0.5540  -11.8871    0.0000 C   0  0  0  0  0  0  0  0  0  0  0  0
  1  2  1  0  0  0  0
  2  3  1  0  0  0  0
  3  4  1  0  0  0  0
  4  5  2  0  0  0  0
  5  6  1  0  0  0  0
  2  6  2  0  0  0  0
  6  7  1  0  0  0  0
  7  8  1  0  0  0  0
  8  9  2  0  0  0  0
  9 10  1  0  0  0  0
 10 11  2  0  0  0  0
 11 12  1  0  0  0  0
  7 12  2  0  0  0  0
 10 13  1  0  0  0  0
 13 14  2  0  0  0  0
 14 15  1  0  0  0  0
 15 16  2  0  0  0  0
 16 17  1  0  0  0  0
 17 18  2  0  0  0  0
 13 18  1  0  0  0  0
 18 19  1  0  0  0  0
 19 20  2  0  0  0  0
 19 21  2  0  0  0  0
 19 22  1  0  0  0  0
 22 23  1  0  0  0  0
 23 24  1  0  0  0  0
 24 25  1  0  0  0  0
 25 26  2  0  0  0  0
 26 27  1  0  0  0  0
 26 28  1  0  0  0  0
 23 28  2  0  0  0  0
 28 29  1  0  0  0  0
M  END
> <chemblId>
CHEMBL104172

> <bioactivity__type>
Ki

> <units>
nM

> <value>
4.7

$$$$

  CDK     11271518432D 0   0.00000     0.00000     0

 29 32  0  0  0  0              1 V2000 
   -1.6314   -2.2457    0.0000 C   0  0  0  0  0  0  0  0  0  0  0  0
   -0.7500   -1.0320    0.0000 C   0  0  0  0  0  0  0  0  0  0  0  0
   -1.2140    0.3940    0.0000 C   0  0  0  0  0  0  0  0  0  0  0  0
    0.0000    1.2760    0.0000 O   0  0  0  0  0  0  0  0  0  0  0  0
    1.2140    0.3940    0.0000 C   0  0  0  0  0  0  0  0  0  0  0  0
    0.7500   -1.0320    0.0000 N   0  0  0  0  0  0  0  0  0  0  0  0
    2.6407    0.8572    0.0000 C   0  0  0  0  0  0  0  0  0  0  0  0
    3.7552   -0.1467    0.0000 C   0  0  0  0  0  0  0  0  0  0  0  0
    5.1819    0.3165    0.0000 C   0  0  0  0  0  0  0  0  0  0  0  0
    5.4940    1.7837    0.0000 C   0  0  0  0  0  0  0  0  0  0  0  0
    4.3795    2.7876    0.0000 C   0  0  0  0  0  0  0  0  0  0  0  0
    2.9528    2.3244    0.0000 C   0  0  0  0  0  0  0  0  0  0  0  0
    6.9207    2.2469    0.0000 C   0  0  0  0  0  0  0  0  0  0  0  0
    8.0352    1.2430    0.0000 C   0  0  0  0  0  0  0  0  0  0  0  0
    9.4619    1.7062    0.0000 C   0  0  0  0  0  0  0  0  0  0  0  0
    9.7741    3.1734    0.0000 C   0  0  0  0  0  0  0  0  0  0  0  0
    8.6596    4.1773    0.0000 C   0  0  0  0  0  0  0  0  0  0  0  0
    7.2329    3.7141    0.0000 C   0  0  0  0  0  0  0  0  0  0  0  0
    6.1184    4.7180    0.0000 S   0  0  0  0  0  0  0  0  0  0  0  0
    4.7277    5.2802    0.0000 O   0  0  0  0  0  0  0  0  0  0  0  0
    5.3232    3.4461    0.0000 O   0  0  0  0  0  0  0  0  0  0  0  0
    6.4305    6.1852    0.0000 N   0  0  0  0  0  0  0  0  0  0  0  0
    7.8572    6.6484    0.0000 C   0  0  0  0  0  0  0  0  0  0  0  0
    9.0706    5.7665    0.0000 O   0  0  0  0  0  0  0  0  0  0  0  0
   10.2843    6.6479    0.0000 N   0  0  0  0  0  0  0  0  0  0  0  0
    9.8210    8.0746    0.0000 C   0  0  0  0  0  0  0  0  0  0  0  0
   10.7030    9.2879    0.0000 C   0  0  0  0  0  0  0  0  0  0  0  0
    8.3210    8.0749    0.0000 C   0  0  0  0  0  0  0  0  0  0  0  0
    7.4396    9.2886    0.0000 C   0  0  0  0  0  0  0  0  0  0  0  0
  1  2  1  0  0  0  0
  2  3  2  0  0  0  0
  3  4  1  0  0  0  0
  4  5  1  0  0  0  0
  5  6  2  0  0  0  0
  2  6  1  0  0  0  0
  5  7  1  0  0  0  0
  7  8  2  0  0  0  0
  8  9  1  0  0  0  0
  9 10  2  0  0  0  0
 10 11  1  0  0  0  0
 11 12  2  0  0  0  0
  7 12  1  0  0  0  0
 10 13  1  0  0  0  0
 13 14  2  0  0  0  0
 14 15  1  0  0  0  0
 15 16  2  0  0  0  0
 16 17  1  0  0  0  0
 17 18  2  0  0  0  0
 13 18  1  0  0  0  0
 18 19  1  0  0  0  0
 19 20  2  0  0  0  0
 19 21  2  0  0  0  0
 19 22  1  0  0  0  0
 22 23  1  0  0  0  0
 23 24  1  0  0  0  0
 24 25  1  0  0  0  0
 25 26  2  0  0  0  0
 26 27  1  0  0  0  0
 26 28  1  0  0  0  0
 23 28  2  0  0  0  0
 28 29  1  0  0  0  0
M  END
> <chemblId>
CHEMBL104223

> <bioactivity__type>
Ki

> <units>
nM

> <value>
2.0

$$$$

  CDK     11271518432D 0   0.00000     0.00000     0

 28 31  0  0  0  0              1 V2000 
  -12.1408   -7.3082    0.0000 C   0  0  0  0  0  0  0  0  0  0  0  0
  -10.7144   -6.8444    0.0000 C   0  0  0  0  0  0  0  0  0  0  0  0
   -9.5006   -7.7258    0.0000 N   0  0  0  0  0  0  0  0  0  0  0  0
   -8.2873   -6.8439    0.0000 O   0  0  0  0  0  0  0  0  0  0  0  0
   -8.7511   -5.4174    0.0000 C   0  0  0  0  0  0  0  0  0  0  0  0
   -7.8697   -4.2037    0.0000 N   0  0  0  0  0  0  0  0  0  0  0  0
   -6.3779   -4.3602    0.0000 S   0  0  0  0  0  0  0  0  0  0  0  0
   -4.9225   -3.9970    0.0000 O   0  0  0  0  0  0  0  0  0  0  0  0
   -6.4828   -2.8639    0.0000 O   0  0  0  0  0  0  0  0  0  0  0  0
   -5.7675   -5.7304    0.0000 C   0  0  0  0  0  0  0  0  0  0  0  0
   -6.6489   -6.9441    0.0000 C   0  0  0  0  0  0  0  0  0  0  0  0
   -6.0385   -8.3143    0.0000 C   0  0  0  0  0  0  0  0  0  0  0  0
   -4.5467   -8.4707    0.0000 C   0  0  0  0  0  0  0  0  0  0  0  0
   -3.6653   -7.2570    0.0000 C   0  0  0  0  0  0  0  0  0  0  0  0
   -4.2757   -5.8868    0.0000 C   0  0  0  0  0  0  0  0  0  0  0  0
   -3.3943   -4.6731    0.0000 C   0  0  0  0  0  0  0  0  0  0  0  0
   -1.9025   -4.8296    0.0000 C   0  0  0  0  0  0  0  0  0  0  0  0
   -1.0210   -3.6159    0.0000 C   0  0  0  0  0  0  0  0  0  0  0  0
   -1.6314   -2.2457    0.0000 C   0  0  0  0  0  0  0  0  0  0  0  0
   -3.1232   -2.0892    0.0000 C   0  0  0  0  0  0  0  0  0  0  0  0
   -4.0047   -3.3029    0.0000 C   0  0  0  0  0  0  0  0  0  0  0  0
   -0.7500   -1.0320    0.0000 C   0  0  0  0  0  0  0  0  0  0  0  0
   -1.2140    0.3940    0.0000 C   0  0  0  0  0  0  0  0  0  0  0  0
    0.0000    1.2760    0.0000 O   0  0  0  0  0  0  0  0  0  0  0  0
    1.2140    0.3940    0.0000 C   0  0  0  0  0  0  0  0  0  0  0  0
    0.7500   -1.0320    0.0000 N   0  0  0  0  0  0  0  0  0  0  0  0
  -10.2511   -5.4177    0.0000 C   0  0  0  0  0  0  0  0  0  0  0  0
  -11.1331   -4.2044    0.0000 C   0  0  0  0  0  0  0  0  0  0  0  0
  1  2  1  0  0  0  0
  2  3  2  0  0  0  0
  3  4  1  0  0  0  0
  4  5  1  0  0  0  0
  5  6  1  0  0  0  0
  6  7  1  0  0  0  0
  7  8  2  0  0  0  0
  7  9  2  0  0  0  0
  7 10  1  0  0  0  0
 10 11  2  0  0  0  0
 11 12  1  0  0  0  0
 12 13  2  0  0  0  0
 13 14  1  0  0  0  0
 14 15  2  0  0  0  0
 10 15  1  0  0  0  0
 15 16  1  0  0  0  0
 16 17  2  0  0  0  0
 17 18  1  0  0  0  0
 18 19  2  0  0  0  0
 19 20  1  0  0  0  0
 20 21  2  0  0  0  0
 16 21  1  0  0  0  0
 19 22  1  0  0  0  0
 22 23  2  0  0  0  0
 23 24  1  0  0  0  0
 24 25  1  0  0  0  0
 25 26  2  0  0  0  0
 22 26  1  0  0  0  0
  5 27  2  0  0  0  0
  2 27  1  0  0  0  0
 27 28  1  0  0  0  0
M  END
> <chemblId>
CHEMBL104848

> <bioactivity__type>
Ki

> <units>
nM

> <value>
0.5

$$$$

  CDK     11271518432D 0   0.00000     0.00000     0

 27 29  0  0  0  0              1 V2000 
   -5.0477    6.5560    0.0000 C   0  0  0  0  0  0  0  0  0  0  0  0
   -5.3599    5.0889    0.0000 C   0  0  0  0  0  0  0  0  0  0  0  0
   -6.7866    4.6256    0.0000 C   0  0  0  0  0  0  0  0  0  0  0  0
   -4.2454    4.0849    0.0000 C   0  0  0  0  0  0  0  0  0  0  0  0
   -4.5575    2.6178    0.0000 C   0  0  0  0  0  0  0  0  0  0  0  0
   -5.9842    2.1545    0.0000 C   0  0  0  0  0  0  0  0  0  0  0  0
   -6.2964    0.6874    0.0000 C   0  0  0  0  0  0  0  0  0  0  0  0
   -5.1819   -0.3165    0.0000 C   0  0  0  0  0  0  0  0  0  0  0  0
   -3.7552    0.1467    0.0000 C   0  0  0  0  0  0  0  0  0  0  0  0
   -3.4430    1.6138    0.0000 C   0  0  0  0  0  0  0  0  0  0  0  0
   -5.4940   -1.7837    0.0000 C   0  0  0  0  0  0  0  0  0  0  0  0
   -6.9207   -2.2469    0.0000 C   0  0  0  0  0  0  0  0  0  0  0  0
   -7.2329   -3.7141    0.0000 C   0  0  0  0  0  0  0  0  0  0  0  0
   -6.1184   -4.7180    0.0000 C   0  0  0  0  0  0  0  0  0  0  0  0
   -4.6917   -4.2548    0.0000 C   0  0  0  0  0  0  0  0  0  0  0  0
   -4.3795   -2.7876    0.0000 C   0  0  0  0  0  0  0  0  0  0  0  0
   -2.9528   -2.3244    0.0000 S   0  0  0  0  0  0  0  0  0  0  0  0
   -2.7444   -3.8098    0.0000 O   0  0  0  0  0  0  0  0  0  0  0  0
   -1.4538   -2.3770    0.0000 O   0  0  0  0  0  0  0  0  0  0  0  0
   -2.6407   -0.8572    0.0000 N   0  0  0  0  0  0  0  0  0  0  0  0
   -1.2140   -0.3940    0.0000 C   0  0  0  0  0  0  0  0  0  0  0  0
    0.0000   -1.2760    0.0000 O   0  0  0  0  0  0  0  0  0  0  0  0
    1.2140   -0.3940    0.0000 N   0  0  0  0  0  0  0  0  0  0  0  0
    0.7500    1.0320    0.0000 C   0  0  0  0  0  0  0  0  0  0  0  0
    1.6314    2.2457    0.0000 C   0  0  0  0  0  0  0  0  0  0  0  0
   -0.7500    1.0320    0.0000 C   0  0  0  0  0  0  0  0  0  0  0  0
   -1.6314    2.2457    0.0000 C   0  0  0  0  0  0  0  0  0  0  0  0
  1  2  1  0  0  0  0
  2  3  1  0  0  0  0
  2  4  1  0  0  0  0
  4  5  1  0  0  0  0
  5  6  2  0  0  0  0
  6  7  1  0  0  0  0
  7  8  2  0  0  0  0
  8  9  1  0  0  0  0
  9 10  2  0  0  0  0
  5 10  1  0  0  0  0
  8 11  1  0  0  0  0
 11 12  2  0  0  0  0
 12 13  1  0  0  0  0
 13 14  2  0  0  0  0
 14 15  1  0  0  0  0
 15 16  2  0  0  0  0
 11 16  1  0  0  0  0
 16 17  1  0  0  0  0
 17 18  2  0  0  0  0
 17 19  2  0  0  0  0
 17 20  1  0  0  0  0
 20 21  1  0  0  0  0
 21 22  1  0  0  0  0
 22 23  1  0  0  0  0
 23 24  2  0  0  0  0
 24 25  1  0  0  0  0
 24 26  1  0  0  0  0
 21 26  2  0  0  0  0
 26 27  1  0  0  0  0
M  END
> <chemblId>
CHEMBL105490

> <bioactivity__type>
Ki

> <units>
nM

> <value>
18.0

$$$$

  CDK     11271518432D 0   0.00000     0.00000     0

 30 33  0  0  0  0              1 V2000 
   -2.6407    0.8572    0.0000 C   0  0  0  0  0  0  0  0  0  0  0  0
   -1.2140    0.3940    0.0000 C   0  0  0  0  0  0  0  0  0  0  0  0
    0.0000    1.2760    0.0000 O   0  0  0  0  0  0  0  0  0  0  0  0
    1.2140    0.3940    0.0000 C   0  0  0  0  0  0  0  0  0  0  0  0
    0.7500   -1.0320    0.0000 N   0  0  0  0  0  0  0  0  0  0  0  0
   -0.7500   -1.0320    0.0000 C   0  0  0  0  0  0  0  0  0  0  0  0
   -1.6314   -2.2457    0.0000 C   0  0  0  0  0  0  0  0  0  0  0  0
    2.6407    0.8572    0.0000 C   0  0  0  0  0  0  0  0  0  0  0  0
    3.7552   -0.1467    0.0000 C   0  0  0  0  0  0  0  0  0  0  0  0
    5.1819    0.3165    0.0000 C   0  0  0  0  0  0  0  0  0  0  0  0
    5.4940    1.7837    0.0000 C   0  0  0  0  0  0  0  0  0  0  0  0
    4.3795    2.7876    0.0000 C   0  0  0  0  0  0  0  0  0  0  0  0
    2.9528    2.3244    0.0000 C   0  0  0  0  0  0  0  0  0  0  0  0
    6.9207    2.2469    0.0000 C   0  0  0  0  0  0  0  0  0  0  0  0
    8.0352    1.2430    0.0000 C   0  0  0  0  0  0  0  0  0  0  0  0
    9.4619    1.7062    0.0000 C   0  0  0  0  0  0  0  0  0  0  0  0
    9.7741    3.1734    0.0000 C   0  0  0  0  0  0  0  0  0  0  0  0
    8.6596    4.1773    0.0000 C   0  0  0  0  0  0  0  0  0  0  0  0
    7.2329    3.7141    0.0000 C   0  0  0  0  0  0  0  0  0  0  0  0
    6.1184    4.7180    0.0000 S   0  0  0  0  0  0  0  0  0  0  0  0
    4.7277    5.2802    0.0000 O   0  0  0  0  0  0  0  0  0  0  0  0
    5.3232    3.4461    0.0000 O   0  0  0  0  0  0  0  0  0  0  0  0
    6.4305    6.1852    0.0000 N   0  0  0  0  0  0  0  0  0  0  0  0
    7.8572    6.6484    0.0000 C   0  0  0  0  0  0  0  0  0  0  0  0
    9.0706    5.7665    0.0000 O   0  0  0  0  0  0  0  0  0  0  0  0
   10.2843    6.6479    0.0000 N   0  0  0  0  0  0  0  0  0  0  0  0
    9.8210    8.0746    0.0000 C   0  0  0  0  0  0  0  0  0  0  0  0
   10.7030    9.2879    0.0000 C   0  0  0  0  0  0  0  0  0  0  0  0
    8.3210    8.0749    0.0000 C   0  0  0  0  0  0  0  0  0  0  0  0
    7.4396    9.2886    0.0000 C   0  0  0  0  0  0  0  0  0  0  0  0
  1  2  1  0  0  0  0
  2  3  1  0  0  0  0
  3  4  1  0  0  0  0
  4  5  2  0  0  0  0
  5  6  1  0  0  0  0
  2  6  2  0  0  0  0
  6  7  1  0  0  0  0
  4  8  1  0  0  0  0
  8  9  2  0  0  0  0
  9 10  1  0  0  0  0
 10 11  2  0  0  0  0
 11 12  1  0  0  0  0
 12 13  2  0  0  0  0
  8 13  1  0  0  0  0
 11 14  1  0  0  0  0
 14 15  2  0  0  0  0
 15 16  1  0  0  0  0
 16 17  2  0  0  0  0
 17 18  1  0  0  0  0
 18 19  2  0  0  0  0
 14 19  1  0  0  0  0
 19 20  1  0  0  0  0
 20 21  2  0  0  0  0
 20 22  2  0  0  0  0
 20 23  1  0  0  0  0
 23 24  1  0  0  0  0
 24 25  1  0  0  0  0
 25 26  1  0  0  0  0
 26 27  2  0  0  0  0
 27 28  1  0  0  0  0
 27 29  1  0  0  0  0
 24 29  2  0  0  0  0
 29 30  1  0  0  0  0
M  END
> <chemblId>
CHEMBL106749

> <bioactivity__type>
Ki

> <units>
nM

> <value>
16.0

$$$$

  CDK     11271518432D 0   0.00000     0.00000     0

 29 32  0  0  0  0              1 V2000 
    2.6407    0.8572    0.0000 C   0  0  0  0  0  0  0  0  0  0  0  0
    1.2140    0.3940    0.0000 C   0  0  0  0  0  0  0  0  0  0  0  0
    0.0000    1.2760    0.0000 O   0  0  0  0  0  0  0  0  0  0  0  0
   -1.2140    0.3940    0.0000 C   0  0  0  0  0  0  0  0  0  0  0  0
   -0.7500   -1.0320    0.0000 C   0  0  0  0  0  0  0  0  0  0  0  0
    0.7500   -1.0320    0.0000 N   0  0  0  0  0  0  0  0  0  0  0  0
   -1.6314   -2.2457    0.0000 C   0  0  0  0  0  0  0  0  0  0  0  0
   -3.1232   -2.0892    0.0000 C   0  0  0  0  0  0  0  0  0  0  0  0
   -4.0047   -3.3029    0.0000 C   0  0  0  0  0  0  0  0  0  0  0  0
   -3.3943   -4.6731    0.0000 C   0  0  0  0  0  0  0  0  0  0  0  0
   -1.9025   -4.8296    0.0000 C   0  0  0  0  0  0  0  0  0  0  0  0
   -1.0210   -3.6159    0.0000 C   0  0  0  0  0  0  0  0  0  0  0  0
   -4.2757   -5.8868    0.0000 C   0  0  0  0  0  0  0  0  0  0  0  0
   -5.7675   -5.7304    0.0000 C   0  0  0  0  0  0  0  0  0  0  0  0
   -6.6489   -6.9441    0.0000 C   0  0  0  0  0  0  0  0  0  0  0  0
   -6.0385   -8.3143    0.0000 C   0  0  0  0  0  0  0  0  0  0  0  0
   -4.5467   -8.4707    0.0000 C   0  0  0  0  0  0  0  0  0  0  0  0
   -3.6653   -7.2570    0.0000 C   0  0  0  0  0  0  0  0  0  0  0  0
   -2.1735   -7.4135    0.0000 S   0  0  0  0  0  0  0  0  0  0  0  0
   -0.7181   -7.0503    0.0000 O   0  0  0  0  0  0  0  0  0  0  0  0
   -2.2784   -5.9172    0.0000 O   0  0  0  0  0  0  0  0  0  0  0  0
   -1.5631   -8.7837    0.0000 N   0  0  0  0  0  0  0  0  0  0  0  0
   -2.4445   -9.9974    0.0000 C   0  0  0  0  0  0  0  0  0  0  0  0
   -3.9445   -9.9977    0.0000 O   0  0  0  0  0  0  0  0  0  0  0  0
   -4.4077  -11.4244    0.0000 N   0  0  0  0  0  0  0  0  0  0  0  0
   -3.1940  -12.3058    0.0000 C   0  0  0  0  0  0  0  0  0  0  0  0
   -3.1937  -13.8058    0.0000 C   0  0  0  0  0  0  0  0  0  0  0  0
   -1.9807  -11.4239    0.0000 C   0  0  0  0  0  0  0  0  0  0  0  0
   -0.5540  -11.8871    0.0000 C   0  0  0  0  0  0  0  0  0  0  0  0
  1  2  1  0  0  0  0
  2  3  1  0  0  0  0
  3  4  1  0  0  0  0
  4  5  2  0  0  0  0
  5  6  1  0  0  0  0
  2  6  2  0  0  0  0
  5  7  1  0  0  0  0
  7  8  2  0  0  0  0
  8  9  1  0  0  0  0
  9 10  2  0  0  0  0
 10 11  1  0  0  0  0
 11 12  2  0  0  0  0
  7 12  1  0  0  0  0
 10 13  1  0  0  0  0
 13 14  2  0  0  0  0
 14 15  1  0  0  0  0
 15 16  2  0  0  0  0
 16 17  1  0  0  0  0
 17 18  2  0  0  0  0
 13 18  1  0  0  0  0
 18 19  1  0  0  0  0
 19 20  2  0  0  0  0
 19 21  2  0  0  0  0
 19 22  1  0  0  0  0
 22 23  1  0  0  0  0
 23 24  1  0  0  0  0
 24 25  1  0  0  0  0
 25 26  2  0  0  0  0
 26 27  1  0  0  0  0
 26 28  1  0  0  0  0
 23 28  2  0  0  0  0
 28 29  1  0  0  0  0
M  END
> <chemblId>
CHEMBL106846

> <bioactivity__type>
Ki

> <units>
nM

> <value>
70.0

$$$$

  CDK     11271518432D 0   0.00000     0.00000     0

 28 31  0  0  0  0              1 V2000 
  -10.7030    9.2879    0.0000 C   0  0  0  0  0  0  0  0  0  0  0  0
   -9.8210    8.0746    0.0000 C   0  0  0  0  0  0  0  0  0  0  0  0
  -10.2843    6.6479    0.0000 N   0  0  0  0  0  0  0  0  0  0  0  0
   -9.0706    5.7665    0.0000 O   0  0  0  0  0  0  0  0  0  0  0  0
   -7.8572    6.6484    0.0000 C   0  0  0  0  0  0  0  0  0  0  0  0
   -6.4305    6.1852    0.0000 N   0  0  0  0  0  0  0  0  0  0  0  0
   -6.1184    4.7180    0.0000 S   0  0  0  0  0  0  0  0  0  0  0  0
   -5.3232    3.4461    0.0000 O   0  0  0  0  0  0  0  0  0  0  0  0
   -4.7277    5.2802    0.0000 O   0  0  0  0  0  0  0  0  0  0  0  0
   -7.2329    3.7141    0.0000 C   0  0  0  0  0  0  0  0  0  0  0  0
   -8.6596    4.1773    0.0000 C   0  0  0  0  0  0  0  0  0  0  0  0
   -9.7741    3.1734    0.0000 C   0  0  0  0  0  0  0  0  0  0  0  0
   -9.4619    1.7062    0.0000 C   0  0  0  0  0  0  0  0  0  0  0  0
   -8.0352    1.2430    0.0000 C   0  0  0  0  0  0  0  0  0  0  0  0
   -6.9207    2.2469    0.0000 C   0  0  0  0  0  0  0  0  0  0  0  0
   -5.4940    1.7837    0.0000 C   0  0  0  0  0  0  0  0  0  0  0  0
   -5.1819    0.3165    0.0000 C   0  0  0  0  0  0  0  0  0  0  0  0
   -3.7552   -0.1467    0.0000 C   0  0  0  0  0  0  0  0  0  0  0  0
   -2.6407    0.8572    0.0000 C   0  0  0  0  0  0  0  0  0  0  0  0
   -2.9528    2.3244    0.0000 C   0  0  0  0  0  0  0  0  0  0  0  0
   -4.3795    2.7876    0.0000 C   0  0  0  0  0  0  0  0  0  0  0  0
   -1.2140    0.3940    0.0000 C   0  0  0  0  0  0  0  0  0  0  0  0
    0.0000    1.2760    0.0000 O   0  0  0  0  0  0  0  0  0  0  0  0
    1.2140    0.3940    0.0000 C   0  0  0  0  0  0  0  0  0  0  0  0
    0.7500   -1.0320    0.0000 N   0  0  0  0  0  0  0  0  0  0  0  0
   -0.7500   -1.0320    0.0000 C   0  0  0  0  0  0  0  0  0  0  0  0
   -8.3210    8.0749    0.0000 C   0  0  0  0  0  0  0  0  0  0  0  0
   -7.4396    9.2886    0.0000 C   0  0  0  0  0  0  0  0  0  0  0  0
  1  2  1  0  0  0  0
  2  3  2  0  0  0  0
  3  4  1  0  0  0  0
  4  5  1  0  0  0  0
  5  6  1  0  0  0  0
  6  7  1  0  0  0  0
  7  8  2  0  0  0  0
  7  9  2  0  0  0  0
  7 10  1  0  0  0  0
 10 11  2  0  0  0  0
 11 12  1  0  0  0  0
 12 13  2  0  0  0  0
 13 14  1  0  0  0  0
 14 15  2  0  0  0  0
 10 15  1  0  0  0  0
 15 16  1  0  0  0  0
 16 17  2  0  0  0  0
 17 18  1  0  0  0  0
 18 19  2  0  0  0  0
 19 20  1  0  0  0  0
 20 21  2  0  0  0  0
 16 21  1  0  0  0  0
 19 22  1  0  0  0  0
 22 23  1  0  0  0  0
 23 24  1  0  0  0  0
 24 25  2  0  0  0  0
 25 26  1  0  0  0  0
 22 26  2  0  0  0  0
  5 27  2  0  0  0  0
  2 27  1  0  0  0  0
 27 28  1  0  0  0  0
M  END
> <chemblId>
CHEMBL107574

> <bioactivity__type>
Ki

> <units>
nM

> <value>
3.7

$$$$

  CDK     11271518432D 0   0.00000     0.00000     0

 38 40  0  0  0  0              1 V2000 
  -12.1449   -9.2552    0.0000 C   0  0  0  0  0  0  0  0  0  0  0  0
  -11.5348   -7.8849    0.0000 C   0  0  0  0  0  0  0  0  0  0  0  0
  -10.0430   -7.7281    0.0000 C   0  0  0  0  0  0  0  0  0  0  0  0
   -9.4329   -6.3578    0.0000 C   0  0  0  0  0  0  0  0  0  0  0  0
   -7.9411   -6.2010    0.0000 N   0  0  0  0  0  0  0  0  0  0  0  0
   -7.0594   -7.4146    0.0000 C   0  0  0  0  0  0  0  0  0  0  0  0
   -7.6695   -8.7849    0.0000 C   0  0  0  0  0  0  0  0  0  0  0  0
   -9.1613   -8.9417    0.0000 C   0  0  0  0  0  0  0  0  0  0  0  0
   -9.7714  -10.3120    0.0000 C   0  0  0  0  0  0  0  0  0  0  0  0
   -7.3310   -4.8307    0.0000 C   0  0  0  0  0  0  0  0  0  0  0  0
   -8.2126   -3.6172    0.0000 O   0  0  0  0  0  0  0  0  0  0  0  0
   -5.8392   -4.6739    0.0000 C   0  0  0  0  0  0  0  0  0  0  0  0
   -5.2291   -3.3036    0.0000 N   0  0  0  0  0  0  0  0  0  0  0  0
   -3.7618   -2.9918    0.0000 C   0  0  0  0  0  0  0  0  0  0  0  0
   -3.6050   -1.5000    0.0000 C   0  0  0  0  0  0  0  0  0  0  0  0
   -4.9754   -0.8899    0.0000 C   0  0  0  0  0  0  0  0  0  0  0  0
   -5.9791   -2.0046    0.0000 C   0  0  0  0  0  0  0  0  0  0  0  0
   -7.4708   -1.8478    0.0000 C   0  0  0  0  0  0  0  0  0  0  0  0
   -8.0809   -0.4775    0.0000 C   0  0  0  0  0  0  0  0  0  0  0  0
   -6.6255   -0.1146    0.0000 C   0  0  0  0  0  0  0  0  0  0  0  0
   -8.1856    1.0189    0.0000 C   0  0  0  0  0  0  0  0  0  0  0  0
   -9.5727   -0.3207    0.0000 C   0  0  0  0  0  0  0  0  0  0  0  0
  -10.1828    1.0497    0.0000 C   0  0  0  0  0  0  0  0  0  0  0  0
  -11.6746    1.2065    0.0000 C   0  0  0  0  0  0  0  0  0  0  0  0
   -5.2872    0.5773    0.0000 C   0  0  0  0  0  0  0  0  0  0  0  0
   -6.7138    1.0409    0.0000 O   0  0  0  0  0  0  0  0  0  0  0  0
   -4.1725    1.5810    0.0000 O   0  0  0  0  0  0  0  0  0  0  0  0
   -2.3060   -0.7500    0.0000 C   0  0  0  0  0  0  0  0  0  0  0  0
   -2.3060    0.7500    0.0000 C   0  0  0  0  0  0  0  0  0  0  0  0
   -1.0070    1.5000    0.0000 C   0  0  0  0  0  0  0  0  0  0  0  0
   -1.0072    3.0000    0.0000 O   0  0  0  0  0  0  0  0  0  0  0  0
    0.2917    3.7502    0.0000 C   0  0  0  0  0  0  0  0  0  0  0  0
    0.2930    0.7500    0.0000 C   0  0  0  0  0  0  0  0  0  0  0  0
    1.7190    1.2140    0.0000 O   0  0  0  0  0  0  0  0  0  0  0  0
    2.6010   -0.0000    0.0000 C   0  0  0  0  0  0  0  0  0  0  0  0
    1.7190   -1.2140    0.0000 O   0  0  0  0  0  0  0  0  0  0  0  0
    0.2930   -0.7500    0.0000 C   0  0  0  0  0  0  0  0  0  0  0  0
   -1.0070   -1.5000    0.0000 C   0  0  0  0  0  0  0  0  0  0  0  0
  1  2  1  0  0  0  0
  2  3  1  0  0  0  0
  3  4  1  0  0  0  0
  4  5  1  0  0  0  0
  5  6  1  0  0  0  0
  6  7  1  0  0  0  0
  7  8  1  0  0  0  0
  8  9  1  0  0  0  0
  5 10  1  0  0  0  0
 10 11  2  0  0  0  0
 10 12  1  0  0  0  0
 12 13  1  0  0  0  0
 13 14  1  0  0  0  0
 14 15  1  0  0  0  0
 15 16  1  0  0  0  0
 16 17  1  0  0  0  0
 13 17  1  0  0  0  0
 17 18  1  1  0  0  0
 18 19  1  0  0  0  0
 19 20  1  0  0  0  0
 19 21  1  0  0  0  0
 19 22  1  0  0  0  0
 22 23  1  0  0  0  0
 23 24  1  0  0  0  0
 16 25  1  6  0  0  0
 25 26  2  0  0  0  0
 25 27  1  0  0  0  0
 15 28  1  1  0  0  0
 28 29  2  0  0  0  0
 29 30  1  0  0  0  0
 30 31  1  0  0  0  0
 31 32  1  0  0  0  0
 30 33  2  0  0  0  0
 33 34  1  0  0  0  0
 34 35  1  0  0  0  0
 35 36  1  0  0  0  0
 36 37  1  0  0  0  0
 33 37  1  0  0  0  0
 37 38  2  0  0  0  0
 28 38  1  0  0  0  0
M  END
> <chemblId>
CHEMBL111612

> <bioactivity__type>
Ki

> <units>
nM

> <value>
0.46

$$$$

  CDK     11271518432D 0   0.00000     0.00000     0

 38 41  0  0  0  0              1 V2000 
   -0.0903    2.9573    0.0000 C   0  0  0  0  0  0  0  0  0  0  0  0
   -0.0430    1.4580    0.0000 C   0  0  0  0  0  0  0  0  0  0  0  0
   -1.2820    0.7150    0.0000 C   0  0  0  0  0  0  0  0  0  0  0  0
   -1.2900   -0.7690    0.0000 C   0  0  0  0  0  0  0  0  0  0  0  0
    0.0430   -1.4580    0.0000 C   0  0  0  0  0  0  0  0  0  0  0  0
    1.2820   -0.7150    0.0000 C   0  0  0  0  0  0  0  0  0  0  0  0
    1.2900    0.7690    0.0000 C   0  0  0  0  0  0  0  0  0  0  0  0
    0.0903   -2.9573    0.0000 C   0  0  0  0  0  0  0  0  0  0  0  0
   -1.1844   -3.7479    0.0000 C   0  0  0  0  0  0  0  0  0  0  0  0
   -2.5064   -3.0392    0.0000 N   0  0  0  0  0  0  0  0  0  0  0  0
   -3.7812   -3.8299    0.0000 S   0  0  0  0  0  0  0  0  0  0  0  0
   -4.7086   -5.0088    0.0000 O   0  0  0  0  0  0  0  0  0  0  0  0
   -2.7812   -4.9479    0.0000 O   0  0  0  0  0  0  0  0  0  0  0  0
   -5.1032   -3.1212    0.0000 C   0  0  0  0  0  0  0  0  0  0  0  0
   -5.1506   -1.6220    0.0000 C   0  0  0  0  0  0  0  0  0  0  0  0
   -6.4726   -0.9133    0.0000 C   0  0  0  0  0  0  0  0  0  0  0  0
   -7.7473   -1.7040    0.0000 C   0  0  0  0  0  0  0  0  0  0  0  0
   -7.7000   -3.2032    0.0000 C   0  0  0  0  0  0  0  0  0  0  0  0
   -6.3780   -3.9118    0.0000 C   0  0  0  0  0  0  0  0  0  0  0  0
   -9.0694   -0.9953    0.0000 C   0  0  0  0  0  0  0  0  0  0  0  0
  -10.3441   -1.7859    0.0000 C   0  0  0  0  0  0  0  0  0  0  0  0
   -8.1420    0.1836    0.0000 C   0  0  0  0  0  0  0  0  0  0  0  0
  -10.0694    0.1227    0.0000 C   0  0  0  0  0  0  0  0  0  0  0  0
   -1.1371   -5.2471    0.0000 N   0  0  0  0  0  0  0  0  0  0  0  0
    0.1850   -5.9558    0.0000 C   0  0  0  0  0  0  0  0  0  0  0  0
    1.4597   -5.1651    0.0000 N   0  0  0  0  0  0  0  0  0  0  0  0
    1.4124   -3.6659    0.0000 C   0  0  0  0  0  0  0  0  0  0  0  0
    2.6871   -2.8753    0.0000 O   0  0  0  0  0  0  0  0  0  0  0  0
    4.0092   -3.5839    0.0000 C   0  0  0  0  0  0  0  0  0  0  0  0
    5.2839   -2.7933    0.0000 C   0  0  0  0  0  0  0  0  0  0  0  0
    6.6060   -3.5019    0.0000 O   0  0  0  0  0  0  0  0  0  0  0  0
    7.8807   -2.7113    0.0000 C   0  0  0  0  0  0  0  0  0  0  0  0
    8.7146   -3.2632    0.0000 N   0  0  0  0  0  0  0  0  0  0  0  0
   10.1825   -2.8452    0.0000 C   0  0  0  0  0  0  0  0  0  0  0  0
   10.3772   -1.2768    0.0000 C   0  0  0  0  0  0  0  0  0  0  0  0
   11.7398   -0.6497    0.0000 Br  0  0  0  0  0  0  0  0  0  0  0  0
    9.0592   -0.4046    0.0000 C   0  0  0  0  0  0  0  0  0  0  0  0
    7.6917   -1.1968    0.0000 N   0  0  0  0  0  0  0  0  0  0  0  0
  1  2  1  0  0  0  0
  2  3  2  0  0  0  0
  3  4  1  0  0  0  0
  4  5  2  0  0  0  0
  5  6  1  0  0  0  0
  6  7  2  0  0  0  0
  2  7  1  0  0  0  0
  5  8  1  0  0  0  0
  8  9  2  0  0  0  0
  9 10  1  0  0  0  0
 10 11  1  0  0  0  0
 11 12  2  0  0  0  0
 11 13  2  0  0  0  0
 11 14  1  0  0  0  0
 14 15  2  0  0  0  0
 15 16  1  0  0  0  0
 16 17  2  0  0  0  0
 17 18  1  0  0  0  0
 18 19  2  0  0  0  0
 14 19  1  0  0  0  0
 17 20  1  0  0  0  0
 20 21  1  0  0  0  0
 20 22  1  0  0  0  0
 20 23  1  0  0  0  0
  9 24  1  0  0  0  0
 24 25  2  0  0  0  0
 25 26  1  0  0  0  0
 26 27  2  0  0  0  0
  8 27  1  0  0  0  0
 27 28  1  0  0  0  0
 28 29  1  0  0  0  0
 29 30  1  0  0  0  0
 30 31  1  0  0  0  0
 31 32  1  0  0  0  0
 32 33  2  0  0  0  0
 33 34  1  0  0  0  0
 34 35  2  0  0  0  0
 35 36  1  0  0  0  0
 35 37  1  0  0  0  0
 37 38  2  0  0  0  0
 32 38  1  0  0  0  0
M  END
> <chemblId>
CHEMBL112531

> <bioactivity__type>
Ki

> <units>
nM

> <value>
0.0042

$$$$

  CDK     11271518432D 0   0.00000     0.00000     0

 39 43  0  0  0  0              1 V2000 
    6.6320   -1.2990    0.0000 C   0  0  0  0  0  0  0  0  0  0  0  0
    5.1320   -1.2990    0.0000 C   0  0  0  0  0  0  0  0  0  0  0  0
    4.3820    0.0000    0.0000 C   0  0  0  0  0  0  0  0  0  0  0  0
    2.8820   -0.0000    0.0000 C   0  0  0  0  0  0  0  0  0  0  0  0
    2.0010   -1.2130    0.0000 N   0  0  0  0  0  0  0  0  0  0  0  0
    0.5740   -0.7500    0.0000 C   0  0  0  0  0  0  0  0  0  0  0  0
   -0.5990   -1.6850    0.0000 C   0  0  0  0  0  0  0  0  0  0  0  0
   -2.0610   -1.3510    0.0000 C   0  0  0  0  0  0  0  0  0  0  0  0
   -2.7120   -0.0000    0.0000 C   0  0  0  0  0  0  0  0  0  0  0  0
   -2.0610    1.3510    0.0000 C   0  0  0  0  0  0  0  0  0  0  0  0
   -0.5990    1.6850    0.0000 C   0  0  0  0  0  0  0  0  0  0  0  0
   -0.2655    3.1475    0.0000 O   0  0  0  0  0  0  0  0  0  0  0  0
    0.5740    0.7500    0.0000 C   0  0  0  0  0  0  0  0  0  0  0  0
    2.0010    1.2130    0.0000 N   0  0  0  0  0  0  0  0  0  0  0  0
    2.4649    2.6395    0.0000 C   0  0  0  0  0  0  0  0  0  0  0  0
    3.9322    2.9509    0.0000 C   0  0  0  0  0  0  0  0  0  0  0  0
    4.9356    1.8359    0.0000 C   0  0  0  0  0  0  0  0  0  0  0  0
    6.4029    2.1473    0.0000 C   0  0  0  0  0  0  0  0  0  0  0  0
    6.8669    3.5738    0.0000 C   0  0  0  0  0  0  0  0  0  0  0  0
    5.8635    4.6888    0.0000 C   0  0  0  0  0  0  0  0  0  0  0  0
    6.3274    6.1152    0.0000 C   0  0  0  0  0  0  0  0  0  0  0  0
    4.3962    4.3773    0.0000 C   0  0  0  0  0  0  0  0  0  0  0  0
    8.3342    3.8852    0.0000 C   0  0  0  0  0  0  0  0  0  0  0  0
    9.3376    2.7702    0.0000 C   0  0  0  0  0  0  0  0  0  0  0  0
   10.8049    3.0817    0.0000 C   0  0  0  0  0  0  0  0  0  0  0  0
   11.2688    4.5081    0.0000 C   0  0  0  0  0  0  0  0  0  0  0  0
   10.2654    5.6231    0.0000 C   0  0  0  0  0  0  0  0  0  0  0  0
    8.7981    5.3117    0.0000 C   0  0  0  0  0  0  0  0  0  0  0  0
    7.7947    6.4267    0.0000 S   0  0  0  0  0  0  0  0  0  0  0  0
    6.4705    7.1313    0.0000 O   0  0  0  0  0  0  0  0  0  0  0  0
    6.8709    5.2449    0.0000 O   0  0  0  0  0  0  0  0  0  0  0  0
    8.2587    7.8531    0.0000 N   0  0  0  0  0  0  0  0  0  0  0  0
    9.7260    8.1646    0.0000 C   0  0  0  0  0  0  0  0  0  0  0  0
   11.5954    6.9124    0.0000 O   0  0  0  0  0  0  0  0  0  0  0  0
   12.4914    8.1727    0.0000 N   0  0  0  0  0  0  0  0  0  0  0  0
   11.9453    9.4563    0.0000 C   0  0  0  0  0  0  0  0  0  0  0  0
   12.7800   10.7026    0.0000 C   0  0  0  0  0  0  0  0  0  0  0  0
   10.5504    9.4729    0.0000 C   0  0  0  0  0  0  0  0  0  0  0  0
    9.8335   10.7904    0.0000 C   0  0  0  0  0  0  0  0  0  0  0  0
  1  2  1  0  0  0  0
  2  3  1  0  0  0  0
  3  4  1  0  0  0  0
  4  5  2  0  0  0  0
  5  6  1  0  0  0  0
  6  7  1  0  0  0  0
  7  8  1  0  0  0  0
  8  9  1  0  0  0  0
  9 10  1  0  0  0  0
 10 11  1  0  0  0  0
 11 12  2  0  0  0  0
 11 13  1  0  0  0  0
  6 13  2  0  0  0  0
 13 14  1  0  0  0  0
  4 14  1  0  0  0  0
 14 15  1  0  0  0  0
 15 16  1  0  0  0  0
 16 17  2  0  0  0  0
 17 18  1  0  0  0  0
 18 19  2  0  0  0  0
 19 20  1  0  0  0  0
 20 21  1  0  0  0  0
 20 22  2  0  0  0  0
 16 22  1  0  0  0  0
 19 23  1  0  0  0  0
 23 24  2  0  0  0  0
 24 25  1  0  0  0  0
 25 26  2  0  0  0  0
 26 27  1  0  0  0  0
 27 28  2  0  0  0  0
 23 28  1  0  0  0  0
 28 29  1  0  0  0  0
 29 30  2  0  0  0  0
 29 31  2  0  0  0  0
 29 32  1  0  0  0  0
 32 33  1  0  0  0  0
 33 34  1  0  0  0  0
 34 35  1  0  0  0  0
 35 36  2  0  0  0  0
 36 37  1  0  0  0  0
 36 38  1  0  0  0  0
 33 38  2  0  0  0  0
 38 39  1  0  0  0  0
M  END
> <chemblId>
CHEMBL12013

> <bioactivity__type>
Ki

> <units>
nM

> <value>
13.0

$$$$

  CDK     11271518432D 0   0.00000     0.00000     0

 39 42  0  0  0  0              1 V2000 
    4.3782   -2.7880    0.0000 C   0  0  0  0  0  0  0  0  0  0  0  0
    2.9516   -2.3246    0.0000 C   0  0  0  0  0  0  0  0  0  0  0  0
    2.6396   -0.8574    0.0000 C   0  0  0  0  0  0  0  0  0  0  0  0
    1.2130   -0.3940    0.0000 C   0  0  0  0  0  0  0  0  0  0  0  0
    0.0000   -1.2760    0.0000 N   0  0  0  0  0  0  0  0  0  0  0  0
   -1.2130   -0.3940    0.0000 C   0  0  0  0  0  0  0  0  0  0  0  0
   -2.6396   -0.8574    0.0000 C   0  0  0  0  0  0  0  0  0  0  0  0
   -3.7543    0.1464    0.0000 C   0  0  0  0  0  0  0  0  0  0  0  0
   -0.7500    1.0320    0.0000 C   0  0  0  0  0  0  0  0  0  0  0  0
   -1.6318    2.2454    0.0000 C   0  0  0  0  0  0  0  0  0  0  0  0
   -1.0218    3.6158    0.0000 O   0  0  0  0  0  0  0  0  0  0  0  0
   -3.1236    2.0885    0.0000 N   0  0  0  0  0  0  0  0  0  0  0  0
   -4.0054    3.3019    0.0000 C   0  0  0  0  0  0  0  0  0  0  0  0
   -3.7335    0.7181    0.0000 C   0  0  0  0  0  0  0  0  0  0  0  0
    0.7500    1.0320    0.0000 N   0  0  0  0  0  0  0  0  0  0  0  0
    1.6318    2.2454    0.0000 C   0  0  0  0  0  0  0  0  0  0  0  0
    3.1236    2.0885    0.0000 C   0  0  0  0  0  0  0  0  0  0  0  0
    3.7335    0.7181    0.0000 C   0  0  0  0  0  0  0  0  0  0  0  0
    5.2253    0.5611    0.0000 C   0  0  0  0  0  0  0  0  0  0  0  0
    6.1071    1.7746    0.0000 C   0  0  0  0  0  0  0  0  0  0  0  0
    5.4971    3.1450    0.0000 C   0  0  0  0  0  0  0  0  0  0  0  0
    4.0054    3.3019    0.0000 C   0  0  0  0  0  0  0  0  0  0  0  0
    7.5989    1.6176    0.0000 C   0  0  0  0  0  0  0  0  0  0  0  0
    8.2088    0.2472    0.0000 C   0  0  0  0  0  0  0  0  0  0  0  0
    9.7006    0.0903    0.0000 C   0  0  0  0  0  0  0  0  0  0  0  0
   10.5824    1.3037    0.0000 C   0  0  0  0  0  0  0  0  0  0  0  0
    9.9724    2.6741    0.0000 C   0  0  0  0  0  0  0  0  0  0  0  0
    8.4807    2.8311    0.0000 C   0  0  0  0  0  0  0  0  0  0  0  0
    7.8707    4.2014    0.0000 S   0  0  0  0  0  0  0  0  0  0  0  0
    6.8288    5.2806    0.0000 O   0  0  0  0  0  0  0  0  0  0  0  0
    6.6271    3.3628    0.0000 O   0  0  0  0  0  0  0  0  0  0  0  0
    8.7525    5.4149    0.0000 N   0  0  0  0  0  0  0  0  0  0  0  0
   10.2443    5.2579    0.0000 C   0  0  0  0  0  0  0  0  0  0  0  0
   10.9942    3.9588    0.0000 O   0  0  0  0  0  0  0  0  0  0  0  0
   12.4614    4.2705    0.0000 N   0  0  0  0  0  0  0  0  0  0  0  0
   12.6184    5.7623    0.0000 C   0  0  0  0  0  0  0  0  0  0  0  0
   13.9175    6.5121    0.0000 C   0  0  0  0  0  0  0  0  0  0  0  0
   11.2481    6.3725    0.0000 C   0  0  0  0  0  0  0  0  0  0  0  0
   10.9364    7.8398    0.0000 C   0  0  0  0  0  0  0  0  0  0  0  0
  1  2  1  0  0  0  0
  2  3  1  0  0  0  0
  3  4  1  0  0  0  0
  4  5  2  0  0  0  0
  5  6  1  0  0  0  0
  6  7  1  0  0  0  0
  7  8  1  0  0  0  0
  6  9  2  0  0  0  0
  9 10  1  0  0  0  0
 10 11  2  0  0  0  0
 10 12  1  0  0  0  0
 12 13  1  0  0  0  0
 12 14  1  0  0  0  0
  9 15  1  0  0  0  0
  4 15  1  0  0  0  0
 15 16  1  0  0  0  0
 16 17  1  0  0  0  0
 17 18  2  0  0  0  0
 18 19  1  0  0  0  0
 19 20  2  0  0  0  0
 20 21  1  0  0  0  0
 21 22  2  0  0  0  0
 17 22  1  0  0  0  0
 20 23  1  0  0  0  0
 23 24  2  0  0  0  0
 24 25  1  0  0  0  0
 25 26  2  0  0  0  0
 26 27  1  0  0  0  0
 27 28  2  0  0  0  0
 23 28  1  0  0  0  0
 28 29  1  0  0  0  0
 29 30  2  0  0  0  0
 29 31  2  0  0  0  0
 29 32  1  0  0  0  0
 32 33  1  0  0  0  0
 33 34  1  0  0  0  0
 34 35  1  0  0  0  0
 35 36  2  0  0  0  0
 36 37  1  0  0  0  0
 36 38  1  0  0  0  0
 33 38  2  0  0  0  0
 38 39  1  0  0  0  0
M  END
> <chemblId>
CHEMBL12102

> <bioactivity__type>
Ki

> <units>
nM

> <value>
55.0

$$$$

  CDK     11271518432D 0   0.00000     0.00000     0

 38 41  0  0  0  0              1 V2000 
    4.3782   -2.7880    0.0000 C   0  0  0  0  0  0  0  0  0  0  0  0
    2.9516   -2.3246    0.0000 C   0  0  0  0  0  0  0  0  0  0  0  0
    2.6396   -0.8574    0.0000 C   0  0  0  0  0  0  0  0  0  0  0  0
    1.2130   -0.3940    0.0000 C   0  0  0  0  0  0  0  0  0  0  0  0
    0.0000   -1.2760    0.0000 N   0  0  0  0  0  0  0  0  0  0  0  0
   -1.2130   -0.3940    0.0000 C   0  0  0  0  0  0  0  0  0  0  0  0
   -2.6396   -0.8574    0.0000 C   0  0  0  0  0  0  0  0  0  0  0  0
   -3.7543    0.1464    0.0000 C   0  0  0  0  0  0  0  0  0  0  0  0
   -0.7500    1.0320    0.0000 C   0  0  0  0  0  0  0  0  0  0  0  0
   -1.6318    2.2454    0.0000 C   0  0  0  0  0  0  0  0  0  0  0  0
   -1.0218    3.6158    0.0000 O   0  0  0  0  0  0  0  0  0  0  0  0
   -3.1236    2.0885    0.0000 N   0  0  0  0  0  0  0  0  0  0  0  0
    0.7500    1.0320    0.0000 N   0  0  0  0  0  0  0  0  0  0  0  0
    1.6318    2.2454    0.0000 C   0  0  0  0  0  0  0  0  0  0  0  0
    3.1236    2.0885    0.0000 C   0  0  0  0  0  0  0  0  0  0  0  0
    3.7335    0.7181    0.0000 C   0  0  0  0  0  0  0  0  0  0  0  0
    5.2253    0.5611    0.0000 C   0  0  0  0  0  0  0  0  0  0  0  0
    6.1071    1.7746    0.0000 C   0  0  0  0  0  0  0  0  0  0  0  0
    5.4971    3.1450    0.0000 C   0  0  0  0  0  0  0  0  0  0  0  0
    6.3790    4.3584    0.0000 C   0  0  0  0  0  0  0  0  0  0  0  0
    4.0054    3.3019    0.0000 C   0  0  0  0  0  0  0  0  0  0  0  0
    7.5989    1.6176    0.0000 C   0  0  0  0  0  0  0  0  0  0  0  0
    8.2088    0.2472    0.0000 C   0  0  0  0  0  0  0  0  0  0  0  0
    9.7006    0.0903    0.0000 C   0  0  0  0  0  0  0  0  0  0  0  0
   10.5824    1.3037    0.0000 C   0  0  0  0  0  0  0  0  0  0  0  0
    9.9724    2.6741    0.0000 C   0  0  0  0  0  0  0  0  0  0  0  0
    8.4807    2.8311    0.0000 C   0  0  0  0  0  0  0  0  0  0  0  0
    7.8707    4.2014    0.0000 S   0  0  0  0  0  0  0  0  0  0  0  0
    6.8288    5.2806    0.0000 O   0  0  0  0  0  0  0  0  0  0  0  0
    6.6271    3.3628    0.0000 O   0  0  0  0  0  0  0  0  0  0  0  0
    8.7525    5.4149    0.0000 N   0  0  0  0  0  0  0  0  0  0  0  0
   10.2443    5.2579    0.0000 C   0  0  0  0  0  0  0  0  0  0  0  0
   10.9942    3.9588    0.0000 O   0  0  0  0  0  0  0  0  0  0  0  0
   12.4614    4.2705    0.0000 N   0  0  0  0  0  0  0  0  0  0  0  0
   12.6184    5.7623    0.0000 C   0  0  0  0  0  0  0  0  0  0  0  0
   13.9175    6.5121    0.0000 C   0  0  0  0  0  0  0  0  0  0  0  0
   11.2481    6.3725    0.0000 C   0  0  0  0  0  0  0  0  0  0  0  0
   10.9364    7.8398    0.0000 C   0  0  0  0  0  0  0  0  0  0  0  0
  1  2  1  0  0  0  0
  2  3  1  0  0  0  0
  3  4  1  0  0  0  0
  4  5  2  0  0  0  0
  5  6  1  0  0  0  0
  6  7  1  0  0  0  0
  7  8  1  0  0  0  0
  6  9  2  0  0  0  0
  9 10  1  0  0  0  0
 10 11  2  0  0  0  0
 10 12  1  0  0  0  0
  9 13  1  0  0  0  0
  4 13  1  0  0  0  0
 13 14  1  0  0  0  0
 14 15  1  0  0  0  0
 15 16  2  0  0  0  0
 16 17  1  0  0  0  0
 17 18  2  0  0  0  0
 18 19  1  0  0  0  0
 19 20  1  0  0  0  0
 19 21  2  0  0  0  0
 15 21  1  0  0  0  0
 18 22  1  0  0  0  0
 22 23  2  0  0  0  0
 23 24  1  0  0  0  0
 24 25  2  0  0  0  0
 25 26  1  0  0  0  0
 26 27  2  0  0  0  0
 22 27  1  0  0  0  0
 27 28  1  0  0  0  0
 28 29  2  0  0  0  0
 28 30  2  0  0  0  0
 28 31  1  0  0  0  0
 31 32  1  0  0  0  0
 32 33  1  0  0  0  0
 33 34  1  0  0  0  0
 34 35  2  0  0  0  0
 35 36  1  0  0  0  0
 35 37  1  0  0  0  0
 32 37  2  0  0  0  0
 37 38  1  0  0  0  0
M  END
> <chemblId>
CHEMBL12106

> <bioactivity__type>
Ki

> <units>
nM

> <value>
5.0

$$$$

  CDK     11271518432D 0   0.00000     0.00000     0

 37 40  0  0  0  0              1 V2000 
    4.3782   -2.7880    0.0000 C   0  0  0  0  0  0  0  0  0  0  0  0
    2.9516   -2.3246    0.0000 C   0  0  0  0  0  0  0  0  0  0  0  0
    2.6396   -0.8574    0.0000 C   0  0  0  0  0  0  0  0  0  0  0  0
    1.2130   -0.3940    0.0000 C   0  0  0  0  0  0  0  0  0  0  0  0
    0.0000   -1.2760    0.0000 N   0  0  0  0  0  0  0  0  0  0  0  0
   -1.2130   -0.3940    0.0000 C   0  0  0  0  0  0  0  0  0  0  0  0
   -2.6396   -0.8574    0.0000 Cl  0  0  0  0  0  0  0  0  0  0  0  0
   -0.7500    1.0320    0.0000 C   0  0  0  0  0  0  0  0  0  0  0  0
   -1.6318    2.2454    0.0000 C   0  0  0  0  0  0  0  0  0  0  0  0
   -1.0218    3.6158    0.0000 O   0  0  0  0  0  0  0  0  0  0  0  0
   -3.1236    2.0885    0.0000 O   0  0  0  0  0  0  0  0  0  0  0  0
   -4.0054    3.3019    0.0000 C   0  0  0  0  0  0  0  0  0  0  0  0
    0.7500    1.0320    0.0000 N   0  0  0  0  0  0  0  0  0  0  0  0
    1.6318    2.2454    0.0000 C   0  0  0  0  0  0  0  0  0  0  0  0
    3.1236    2.0885    0.0000 C   0  0  0  0  0  0  0  0  0  0  0  0
    3.7335    0.7181    0.0000 C   0  0  0  0  0  0  0  0  0  0  0  0
    5.2253    0.5611    0.0000 C   0  0  0  0  0  0  0  0  0  0  0  0
    6.1071    1.7746    0.0000 C   0  0  0  0  0  0  0  0  0  0  0  0
    5.4971    3.1450    0.0000 C   0  0  0  0  0  0  0  0  0  0  0  0
    4.0054    3.3019    0.0000 C   0  0  0  0  0  0  0  0  0  0  0  0
    7.5989    1.6176    0.0000 C   0  0  0  0  0  0  0  0  0  0  0  0
    8.2088    0.2472    0.0000 C   0  0  0  0  0  0  0  0  0  0  0  0
    9.7006    0.0903    0.0000 C   0  0  0  0  0  0  0  0  0  0  0  0
   10.5824    1.3037    0.0000 C   0  0  0  0  0  0  0  0  0  0  0  0
    9.9724    2.6741    0.0000 C   0  0  0  0  0  0  0  0  0  0  0  0
    8.4807    2.8311    0.0000 C   0  0  0  0  0  0  0  0  0  0  0  0
    7.8707    4.2014    0.0000 S   0  0  0  0  0  0  0  0  0  0  0  0
    6.8288    5.2806    0.0000 O   0  0  0  0  0  0  0  0  0  0  0  0
    6.6271    3.3628    0.0000 O   0  0  0  0  0  0  0  0  0  0  0  0
    8.7525    5.4149    0.0000 N   0  0  0  0  0  0  0  0  0  0  0  0
   10.2443    5.2579    0.0000 C   0  0  0  0  0  0  0  0  0  0  0  0
   10.9942    3.9588    0.0000 O   0  0  0  0  0  0  0  0  0  0  0  0
   12.4614    4.2705    0.0000 N   0  0  0  0  0  0  0  0  0  0  0  0
   12.6184    5.7623    0.0000 C   0  0  0  0  0  0  0  0  0  0  0  0
   13.9175    6.5121    0.0000 C   0  0  0  0  0  0  0  0  0  0  0  0
   11.2481    6.3725    0.0000 C   0  0  0  0  0  0  0  0  0  0  0  0
   10.9364    7.8398    0.0000 C   0  0  0  0  0  0  0  0  0  0  0  0
  1  2  1  0  0  0  0
  2  3  1  0  0  0  0
  3  4  1  0  0  0  0
  4  5  2  0  0  0  0
  5  6  1  0  0  0  0
  6  7  1  0  0  0  0
  6  8  2  0  0  0  0
  8  9  1  0  0  0  0
  9 10  2  0  0  0  0
  9 11  1  0  0  0  0
 11 12  1  0  0  0  0
  8 13  1  0  0  0  0
  4 13  1  0  0  0  0
 13 14  1  0  0  0  0
 14 15  1  0  0  0  0
 15 16  2  0  0  0  0
 16 17  1  0  0  0  0
 17 18  2  0  0  0  0
 18 19  1  0  0  0  0
 19 20  2  0  0  0  0
 15 20  1  0  0  0  0
 18 21  1  0  0  0  0
 21 22  2  0  0  0  0
 22 23  1  0  0  0  0
 23 24  2  0  0  0  0
 24 25  1  0  0  0  0
 25 26  2  0  0  0  0
 21 26  1  0  0  0  0
 26 27  1  0  0  0  0
 27 28  2  0  0  0  0
 27 29  2  0  0  0  0
 27 30  1  0  0  0  0
 30 31  1  0  0  0  0
 31 32  1  0  0  0  0
 32 33  1  0  0  0  0
 33 34  2  0  0  0  0
 34 35  1  0  0  0  0
 34 36  1  0  0  0  0
 31 36  2  0  0  0  0
 36 37  1  0  0  0  0
M  END
> <chemblId>
CHEMBL12172

> <bioactivity__type>
Ki

> <units>
nM

> <value>
460.0

$$$$

  CDK     11271518432D 0   0.00000     0.00000     0

 36 39  0  0  0  0              1 V2000 
    4.3782   -2.7880    0.0000 C   0  0  0  0  0  0  0  0  0  0  0  0
    2.9516   -2.3246    0.0000 C   0  0  0  0  0  0  0  0  0  0  0  0
    2.6396   -0.8574    0.0000 C   0  0  0  0  0  0  0  0  0  0  0  0
    1.2130   -0.3940    0.0000 C   0  0  0  0  0  0  0  0  0  0  0  0
    0.0000   -1.2760    0.0000 N   0  0  0  0  0  0  0  0  0  0  0  0
   -1.2130   -0.3940    0.0000 C   0  0  0  0  0  0  0  0  0  0  0  0
   -2.6396   -0.8574    0.0000 Cl  0  0  0  0  0  0  0  0  0  0  0  0
   -0.7500    1.0320    0.0000 C   0  0  0  0  0  0  0  0  0  0  0  0
   -1.6318    2.2454    0.0000 C   0  0  0  0  0  0  0  0  0  0  0  0
   -1.0218    3.6158    0.0000 O   0  0  0  0  0  0  0  0  0  0  0  0
   -3.1236    2.0885    0.0000 N   0  0  0  0  0  0  0  0  0  0  0  0
    0.7500    1.0320    0.0000 N   0  0  0  0  0  0  0  0  0  0  0  0
    1.6318    2.2454    0.0000 C   0  0  0  0  0  0  0  0  0  0  0  0
    1.0218    3.6158    0.0000 C   0  0  0  0  0  0  0  0  0  0  0  0
    1.9037    4.8292    0.0000 C   0  0  0  0  0  0  0  0  0  0  0  0
    1.2937    6.1996    0.0000 C   0  0  0  0  0  0  0  0  0  0  0  0
   -0.1981    6.3566    0.0000 C   0  0  0  0  0  0  0  0  0  0  0  0
   -1.0799    5.1431    0.0000 C   0  0  0  0  0  0  0  0  0  0  0  0
   -0.4699    3.7728    0.0000 C   0  0  0  0  0  0  0  0  0  0  0  0
   -0.8080    7.7270    0.0000 C   0  0  0  0  0  0  0  0  0  0  0  0
    0.0738    8.9404    0.0000 C   0  0  0  0  0  0  0  0  0  0  0  0
   -0.5362   10.3108    0.0000 C   0  0  0  0  0  0  0  0  0  0  0  0
   -2.0279   10.4677    0.0000 C   0  0  0  0  0  0  0  0  0  0  0  0
   -2.9098    9.2543    0.0000 C   0  0  0  0  0  0  0  0  0  0  0  0
   -2.2998    7.8839    0.0000 C   0  0  0  0  0  0  0  0  0  0  0  0
   -3.1816    6.6705    0.0000 S   0  0  0  0  0  0  0  0  0  0  0  0
   -3.5952    5.2286    0.0000 O   0  0  0  0  0  0  0  0  0  0  0  0
   -1.8335    6.0128    0.0000 O   0  0  0  0  0  0  0  0  0  0  0  0
   -4.6734    6.8274    0.0000 N   0  0  0  0  0  0  0  0  0  0  0  0
   -5.2833    8.1978    0.0000 C   0  0  0  0  0  0  0  0  0  0  0  0
   -4.5332    9.4968    0.0000 O   0  0  0  0  0  0  0  0  0  0  0  0
   -5.5368   10.6116    0.0000 N   0  0  0  0  0  0  0  0  0  0  0  0
   -6.9072   10.0016    0.0000 C   0  0  0  0  0  0  0  0  0  0  0  0
   -8.2061   10.7518    0.0000 C   0  0  0  0  0  0  0  0  0  0  0  0
   -6.7505    8.5098    0.0000 C   0  0  0  0  0  0  0  0  0  0  0  0
   -7.8653    7.5063    0.0000 C   0  0  0  0  0  0  0  0  0  0  0  0
  1  2  1  0  0  0  0
  2  3  1  0  0  0  0
  3  4  1  0  0  0  0
  4  5  2  0  0  0  0
  5  6  1  0  0  0  0
  6  7  1  0  0  0  0
  6  8  2  0  0  0  0
  8  9  1  0  0  0  0
  9 10  2  0  0  0  0
  9 11  1  0  0  0  0
  8 12  1  0  0  0  0
  4 12  1  0  0  0  0
 12 13  1  0  0  0  0
 13 14  1  0  0  0  0
 14 15  2  0  0  0  0
 15 16  1  0  0  0  0
 16 17  2  0  0  0  0
 17 18  1  0  0  0  0
 18 19  2  0  0  0  0
 14 19  1  0  0  0  0
 17 20  1  0  0  0  0
 20 21  2  0  0  0  0
 21 22  1  0  0  0  0
 22 23  2  0  0  0  0
 23 24  1  0  0  0  0
 24 25  2  0  0  0  0
 20 25  1  0  0  0  0
 25 26  1  0  0  0  0
 26 27  2  0  0  0  0
 26 28  2  0  0  0  0
 26 29  1  0  0  0  0
 29 30  1  0  0  0  0
 30 31  1  0  0  0  0
 31 32  1  0  0  0  0
 32 33  2  0  0  0  0
 33 34  1  0  0  0  0
 33 35  1  0  0  0  0
 30 35  2  0  0  0  0
 35 36  1  0  0  0  0
M  END
> <chemblId>
CHEMBL12333

> <bioactivity__type>
Ki

> <units>
nM

> <value>
40.0

$$$$

  CDK     11271518432D 0   0.00000     0.00000     0

 38 41  0  0  0  0              1 V2000 
    4.3782   -2.7880    0.0000 C   0  0  0  0  0  0  0  0  0  0  0  0
    2.9516   -2.3246    0.0000 C   0  0  0  0  0  0  0  0  0  0  0  0
    2.6396   -0.8574    0.0000 C   0  0  0  0  0  0  0  0  0  0  0  0
    1.2130   -0.3940    0.0000 C   0  0  0  0  0  0  0  0  0  0  0  0
    0.0000   -1.2760    0.0000 N   0  0  0  0  0  0  0  0  0  0  0  0
   -1.2130   -0.3940    0.0000 C   0  0  0  0  0  0  0  0  0  0  0  0
   -2.6396   -0.8574    0.0000 C   0  0  0  0  0  0  0  0  0  0  0  0
   -3.7543    0.1464    0.0000 C   0  0  0  0  0  0  0  0  0  0  0  0
   -0.7500    1.0320    0.0000 C   0  0  0  0  0  0  0  0  0  0  0  0
   -1.6318    2.2454    0.0000 C   0  0  0  0  0  0  0  0  0  0  0  0
   -1.0218    3.6158    0.0000 O   0  0  0  0  0  0  0  0  0  0  0  0
   -3.1236    2.0885    0.0000 N   0  0  0  0  0  0  0  0  0  0  0  0
    0.7500    1.0320    0.0000 N   0  0  0  0  0  0  0  0  0  0  0  0
    1.6318    2.2454    0.0000 C   0  0  0  0  0  0  0  0  0  0  0  0
    3.1236    2.0885    0.0000 C   0  0  0  0  0  0  0  0  0  0  0  0
    3.7335    0.7181    0.0000 C   0  0  0  0  0  0  0  0  0  0  0  0
    5.2253    0.5611    0.0000 C   0  0  0  0  0  0  0  0  0  0  0  0
    6.1071    1.7746    0.0000 C   0  0  0  0  0  0  0  0  0  0  0  0
    5.4971    3.1450    0.0000 C   0  0  0  0  0  0  0  0  0  0  0  0
    6.3790    4.3584    0.0000 Cl  0  0  0  0  0  0  0  0  0  0  0  0
    4.0054    3.3019    0.0000 C   0  0  0  0  0  0  0  0  0  0  0  0
    7.5989    1.6176    0.0000 C   0  0  0  0  0  0  0  0  0  0  0  0
    8.2088    0.2472    0.0000 C   0  0  0  0  0  0  0  0  0  0  0  0
    9.7006    0.0903    0.0000 C   0  0  0  0  0  0  0  0  0  0  0  0
   10.5824    1.3037    0.0000 C   0  0  0  0  0  0  0  0  0  0  0  0
    9.9724    2.6741    0.0000 C   0  0  0  0  0  0  0  0  0  0  0  0
    8.4807    2.8311    0.0000 C   0  0  0  0  0  0  0  0  0  0  0  0
    7.8707    4.2014    0.0000 S   0  0  0  0  0  0  0  0  0  0  0  0
    6.8288    5.2806    0.0000 O   0  0  0  0  0  0  0  0  0  0  0  0
    6.6271    3.3628    0.0000 O   0  0  0  0  0  0  0  0  0  0  0  0
    8.7525    5.4149    0.0000 N   0  0  0  0  0  0  0  0  0  0  0  0
   10.2443    5.2579    0.0000 C   0  0  0  0  0  0  0  0  0  0  0  0
   10.9942    3.9588    0.0000 O   0  0  0  0  0  0  0  0  0  0  0  0
   12.4614    4.2705    0.0000 N   0  0  0  0  0  0  0  0  0  0  0  0
   12.6184    5.7623    0.0000 C   0  0  0  0  0  0  0  0  0  0  0  0
   13.9175    6.5121    0.0000 C   0  0  0  0  0  0  0  0  0  0  0  0
   11.2481    6.3725    0.0000 C   0  0  0  0  0  0  0  0  0  0  0  0
   10.9364    7.8398    0.0000 C   0  0  0  0  0  0  0  0  0  0  0  0
  1  2  1  0  0  0  0
  2  3  1  0  0  0  0
  3  4  1  0  0  0  0
  4  5  2  0  0  0  0
  5  6  1  0  0  0  0
  6  7  1  0  0  0  0
  7  8  1  0  0  0  0
  6  9  2  0  0  0  0
  9 10  1  0  0  0  0
 10 11  2  0  0  0  0
 10 12  1  0  0  0  0
  9 13  1  0  0  0  0
  4 13  1  0  0  0  0
 13 14  1  0  0  0  0
 14 15  1  0  0  0  0
 15 16  2  0  0  0  0
 16 17  1  0  0  0  0
 17 18  2  0  0  0  0
 18 19  1  0  0  0  0
 19 20  1  0  0  0  0
 19 21  2  0  0  0  0
 15 21  1  0  0  0  0
 18 22  1  0  0  0  0
 22 23  2  0  0  0  0
 23 24  1  0  0  0  0
 24 25  2  0  0  0  0
 25 26  1  0  0  0  0
 26 27  2  0  0  0  0
 22 27  1  0  0  0  0
 27 28  1  0  0  0  0
 28 29  2  0  0  0  0
 28 30  2  0  0  0  0
 28 31  1  0  0  0  0
 31 32  1  0  0  0  0
 32 33  1  0  0  0  0
 33 34  1  0  0  0  0
 34 35  2  0  0  0  0
 35 36  1  0  0  0  0
 35 37  1  0  0  0  0
 32 37  2  0  0  0  0
 37 38  1  0  0  0  0
M  END
> <chemblId>
CHEMBL12348

> <bioactivity__type>
Ki

> <units>
nM

> <value>
700.0

$$$$

  CDK     11271518432D 0   0.00000     0.00000     0

 39 43  0  0  0  0              1 V2000 
    6.6320   -1.2990    0.0000 C   0  0  0  0  0  0  0  0  0  0  0  0
    5.1320   -1.2990    0.0000 C   0  0  0  0  0  0  0  0  0  0  0  0
    4.3820    0.0000    0.0000 C   0  0  0  0  0  0  0  0  0  0  0  0
    2.8820   -0.0000    0.0000 C   0  0  0  0  0  0  0  0  0  0  0  0
    2.0010   -1.2130    0.0000 N   0  0  0  0  0  0  0  0  0  0  0  0
    0.5740   -0.7500    0.0000 C   0  0  0  0  0  0  0  0  0  0  0  0
   -0.5990   -1.6850    0.0000 C   0  0  0  0  0  0  0  0  0  0  0  0
   -2.0610   -1.3510    0.0000 C   0  0  0  0  0  0  0  0  0  0  0  0
   -2.7120   -0.0000    0.0000 C   0  0  0  0  0  0  0  0  0  0  0  0
   -2.0610    1.3510    0.0000 C   0  0  0  0  0  0  0  0  0  0  0  0
   -0.5990    1.6850    0.0000 C   0  0  0  0  0  0  0  0  0  0  0  0
   -0.2655    3.1475    0.0000 O   0  0  0  0  0  0  0  0  0  0  0  0
    0.5740    0.7500    0.0000 C   0  0  0  0  0  0  0  0  0  0  0  0
    2.0010    1.2130    0.0000 N   0  0  0  0  0  0  0  0  0  0  0  0
    2.4649    2.6395    0.0000 C   0  0  0  0  0  0  0  0  0  0  0  0
    3.9322    2.9509    0.0000 C   0  0  0  0  0  0  0  0  0  0  0  0
    4.9356    1.8359    0.0000 C   0  0  0  0  0  0  0  0  0  0  0  0
    6.4029    2.1473    0.0000 C   0  0  0  0  0  0  0  0  0  0  0  0
    6.8669    3.5738    0.0000 C   0  0  0  0  0  0  0  0  0  0  0  0
    5.8635    4.6888    0.0000 C   0  0  0  0  0  0  0  0  0  0  0  0
    6.3274    6.1152    0.0000 F   0  0  0  0  0  0  0  0  0  0  0  0
    4.3962    4.3773    0.0000 C   0  0  0  0  0  0  0  0  0  0  0  0
    8.3342    3.8852    0.0000 C   0  0  0  0  0  0  0  0  0  0  0  0
    9.3376    2.7702    0.0000 C   0  0  0  0  0  0  0  0  0  0  0  0
   10.8049    3.0817    0.0000 C   0  0  0  0  0  0  0  0  0  0  0  0
   11.2688    4.5081    0.0000 C   0  0  0  0  0  0  0  0  0  0  0  0
   10.2654    5.6231    0.0000 C   0  0  0  0  0  0  0  0  0  0  0  0
    8.7981    5.3117    0.0000 C   0  0  0  0  0  0  0  0  0  0  0  0
    7.7947    6.4267    0.0000 S   0  0  0  0  0  0  0  0  0  0  0  0
    6.4705    7.1313    0.0000 O   0  0  0  0  0  0  0  0  0  0  0  0
    6.8709    5.2449    0.0000 O   0  0  0  0  0  0  0  0  0  0  0  0
    8.2587    7.8531    0.0000 N   0  0  0  0  0  0  0  0  0  0  0  0
    9.7260    8.1646    0.0000 C   0  0  0  0  0  0  0  0  0  0  0  0
   10.8404    7.1606    0.0000 O   0  0  0  0  0  0  0  0  0  0  0  0
   12.1397    7.9102    0.0000 N   0  0  0  0  0  0  0  0  0  0  0  0
   11.8282    9.3775    0.0000 C   0  0  0  0  0  0  0  0  0  0  0  0
   12.8323   10.4919    0.0000 C   0  0  0  0  0  0  0  0  0  0  0  0
   10.3365    9.5347    0.0000 C   0  0  0  0  0  0  0  0  0  0  0  0
    9.5869   10.8340    0.0000 C   0  0  0  0  0  0  0  0  0  0  0  0
  1  2  1  0  0  0  0
  2  3  1  0  0  0  0
  3  4  1  0  0  0  0
  4  5  2  0  0  0  0
  5  6  1  0  0  0  0
  6  7  1  0  0  0  0
  7  8  1  0  0  0  0
  8  9  1  0  0  0  0
  9 10  1  0  0  0  0
 10 11  1  0  0  0  0
 11 12  2  0  0  0  0
 11 13  1  0  0  0  0
  6 13  2  0  0  0  0
 13 14  1  0  0  0  0
  4 14  1  0  0  0  0
 14 15  1  0  0  0  0
 15 16  1  0  0  0  0
 16 17  2  0  0  0  0
 17 18  1  0  0  0  0
 18 19  2  0  0  0  0
 19 20  1  0  0  0  0
 20 21  1  0  0  0  0
 20 22  2  0  0  0  0
 16 22  1  0  0  0  0
 19 23  1  0  0  0  0
 23 24  2  0  0  0  0
 24 25  1  0  0  0  0
 25 26  2  0  0  0  0
 26 27  1  0  0  0  0
 27 28  2  0  0  0  0
 23 28  1  0  0  0  0
 28 29  1  0  0  0  0
 29 30  2  0  0  0  0
 29 31  2  0  0  0  0
 29 32  1  0  0  0  0
 32 33  1  0  0  0  0
 33 34  1  0  0  0  0
 34 35  1  0  0  0  0
 35 36  2  0  0  0  0
 36 37  1  0  0  0  0
 36 38  1  0  0  0  0
 33 38  2  0  0  0  0
 38 39  1  0  0  0  0
M  END
> <chemblId>
CHEMBL12590

> <bioactivity__type>
Ki

> <units>
nM

> <value>
20.0

$$$$

  CDK     11271518432D 0   0.00000     0.00000     0

 37 40  0  0  0  0              1 V2000 
    4.3782   -2.7880    0.0000 C   0  0  0  0  0  0  0  0  0  0  0  0
    2.9516   -2.3246    0.0000 C   0  0  0  0  0  0  0  0  0  0  0  0
    2.6396   -0.8574    0.0000 C   0  0  0  0  0  0  0  0  0  0  0  0
    1.2130   -0.3940    0.0000 C   0  0  0  0  0  0  0  0  0  0  0  0
    0.0000   -1.2760    0.0000 N   0  0  0  0  0  0  0  0  0  0  0  0
   -1.2130   -0.3940    0.0000 C   0  0  0  0  0  0  0  0  0  0  0  0
   -2.6396   -0.8574    0.0000 C   0  0  0  0  0  0  0  0  0  0  0  0
   -3.7543    0.1464    0.0000 C   0  0  0  0  0  0  0  0  0  0  0  0
   -0.7500    1.0320    0.0000 C   0  0  0  0  0  0  0  0  0  0  0  0
   -1.6318    2.2454    0.0000 C   0  0  0  0  0  0  0  0  0  0  0  0
   -1.0218    3.6158    0.0000 O   0  0  0  0  0  0  0  0  0  0  0  0
   -3.1236    2.0885    0.0000 N   0  0  0  0  0  0  0  0  0  0  0  0
    0.7500    1.0320    0.0000 N   0  0  0  0  0  0  0  0  0  0  0  0
    1.6318    2.2454    0.0000 C   0  0  0  0  0  0  0  0  0  0  0  0
    3.1236    2.0885    0.0000 C   0  0  0  0  0  0  0  0  0  0  0  0
    3.7335    0.7181    0.0000 C   0  0  0  0  0  0  0  0  0  0  0  0
    5.2253    0.5611    0.0000 C   0  0  0  0  0  0  0  0  0  0  0  0
    6.1071    1.7746    0.0000 C   0  0  0  0  0  0  0  0  0  0  0  0
    5.4971    3.1450    0.0000 C   0  0  0  0  0  0  0  0  0  0  0  0
    4.0054    3.3019    0.0000 C   0  0  0  0  0  0  0  0  0  0  0  0
    7.5989    1.6176    0.0000 C   0  0  0  0  0  0  0  0  0  0  0  0
    8.2088    0.2472    0.0000 C   0  0  0  0  0  0  0  0  0  0  0  0
    9.7006    0.0903    0.0000 C   0  0  0  0  0  0  0  0  0  0  0  0
   10.5824    1.3037    0.0000 C   0  0  0  0  0  0  0  0  0  0  0  0
    9.9724    2.6741    0.0000 C   0  0  0  0  0  0  0  0  0  0  0  0
    8.4807    2.8311    0.0000 C   0  0  0  0  0  0  0  0  0  0  0  0
    7.8707    4.2014    0.0000 S   0  0  0  0  0  0  0  0  0  0  0  0
    6.8288    5.2806    0.0000 O   0  0  0  0  0  0  0  0  0  0  0  0
    6.6271    3.3628    0.0000 O   0  0  0  0  0  0  0  0  0  0  0  0
    8.7525    5.4149    0.0000 N   0  0  0  0  0  0  0  0  0  0  0  0
   10.2443    5.2579    0.0000 C   0  0  0  0  0  0  0  0  0  0  0  0
   10.9942    3.9588    0.0000 O   0  0  0  0  0  0  0  0  0  0  0  0
   12.4614    4.2705    0.0000 N   0  0  0  0  0  0  0  0  0  0  0  0
   12.6184    5.7623    0.0000 C   0  0  0  0  0  0  0  0  0  0  0  0
   13.9175    6.5121    0.0000 C   0  0  0  0  0  0  0  0  0  0  0  0
   11.2481    6.3725    0.0000 C   0  0  0  0  0  0  0  0  0  0  0  0
   10.9364    7.8398    0.0000 C   0  0  0  0  0  0  0  0  0  0  0  0
  1  2  1  0  0  0  0
  2  3  1  0  0  0  0
  3  4  1  0  0  0  0
  4  5  2  0  0  0  0
  5  6  1  0  0  0  0
  6  7  1  0  0  0  0
  7  8  1  0  0  0  0
  6  9  2  0  0  0  0
  9 10  1  0  0  0  0
 10 11  2  0  0  0  0
 10 12  1  0  0  0  0
  9 13  1  0  0  0  0
  4 13  1  0  0  0  0
 13 14  1  0  0  0  0
 14 15  1  0  0  0  0
 15 16  2  0  0  0  0
 16 17  1  0  0  0  0
 17 18  2  0  0  0  0
 18 19  1  0  0  0  0
 19 20  2  0  0  0  0
 15 20  1  0  0  0  0
 18 21  1  0  0  0  0
 21 22  2  0  0  0  0
 22 23  1  0  0  0  0
 23 24  2  0  0  0  0
 24 25  1  0  0  0  0
 25 26  2  0  0  0  0
 21 26  1  0  0  0  0
 26 27  1  0  0  0  0
 27 28  2  0  0  0  0
 27 29  2  0  0  0  0
 27 30  1  0  0  0  0
 30 31  1  0  0  0  0
 31 32  1  0  0  0  0
 32 33  1  0  0  0  0
 33 34  2  0  0  0  0
 34 35  1  0  0  0  0
 34 36  1  0  0  0  0
 31 36  2  0  0  0  0
 36 37  1  0  0  0  0
M  END
> <chemblId>
CHEMBL12592

> <bioactivity__type>
Ki

> <units>
nM

> <value>
55.0

$$$$

  CDK     11271518432D 0   0.00000     0.00000     0

 38 42  0  0  0  0              1 V2000 
    6.8083   -3.3481    0.0000 C   0  0  0  0  0  0  0  0  0  0  0  0
    6.0583   -2.0490    0.0000 C   0  0  0  0  0  0  0  0  0  0  0  0
    4.5583   -2.0490    0.0000 C   0  0  0  0  0  0  0  0  0  0  0  0
    3.8083   -0.7500    0.0000 C   0  0  0  0  0  0  0  0  0  0  0  0
    2.3083   -0.7500    0.0000 C   0  0  0  0  0  0  0  0  0  0  0  0
    1.4266    0.4635    0.0000 N   0  0  0  0  0  0  0  0  0  0  0  0
   -0.0000    0.0000    0.0000 C   0  0  0  0  0  0  0  0  0  0  0  0
    0.0000    1.5000    0.0000 C   0  0  0  0  0  0  0  0  0  0  0  0
   -1.4266    1.9635    0.0000 C   0  0  0  0  0  0  0  0  0  0  0  0
   -2.3083    0.7500    0.0000 C   0  0  0  0  0  0  0  0  0  0  0  0
   -1.4266   -0.4635    0.0000 C   0  0  0  0  0  0  0  0  0  0  0  0
   -0.0000   -1.5000    0.0000 C   0  0  0  0  0  0  0  0  0  0  0  0
   -1.2135   -2.3817    0.0000 O   0  0  0  0  0  0  0  0  0  0  0  0
    1.4266   -1.9635    0.0000 N   0  0  0  0  0  0  0  0  0  0  0  0
    1.8901   -3.3901    0.0000 C   0  0  0  0  0  0  0  0  0  0  0  0
    0.8864   -4.5048    0.0000 C   0  0  0  0  0  0  0  0  0  0  0  0
   -0.5808   -4.1930    0.0000 C   0  0  0  0  0  0  0  0  0  0  0  0
   -1.5845   -5.3077    0.0000 C   0  0  0  0  0  0  0  0  0  0  0  0
   -1.1210   -6.7343    0.0000 C   0  0  0  0  0  0  0  0  0  0  0  0
    0.3462   -7.0461    0.0000 C   0  0  0  0  0  0  0  0  0  0  0  0
    1.3499   -5.9314    0.0000 C   0  0  0  0  0  0  0  0  0  0  0  0
   -2.1247   -7.8490    0.0000 C   0  0  0  0  0  0  0  0  0  0  0  0
   -3.5919   -7.5371    0.0000 C   0  0  0  0  0  0  0  0  0  0  0  0
   -4.5956   -8.6518    0.0000 C   0  0  0  0  0  0  0  0  0  0  0  0
   -4.1321  -10.0784    0.0000 C   0  0  0  0  0  0  0  0  0  0  0  0
   -2.6648  -10.3903    0.0000 C   0  0  0  0  0  0  0  0  0  0  0  0
   -1.6611   -9.2756    0.0000 C   0  0  0  0  0  0  0  0  0  0  0  0
   -0.1939   -9.5874    0.0000 S   0  0  0  0  0  0  0  0  0  0  0  0
    1.2915   -9.3787    0.0000 O   0  0  0  0  0  0  0  0  0  0  0  0
   -0.1416   -8.0883    0.0000 O   0  0  0  0  0  0  0  0  0  0  0  0
    0.2696  -11.0140    0.0000 N   0  0  0  0  0  0  0  0  0  0  0  0
   -0.7341  -12.1287    0.0000 C   0  0  0  0  0  0  0  0  0  0  0  0
   -2.2259  -11.9719    0.0000 O   0  0  0  0  0  0  0  0  0  0  0  0
   -2.8360  -13.3423    0.0000 N   0  0  0  0  0  0  0  0  0  0  0  0
   -1.7213  -14.3460    0.0000 C   0  0  0  0  0  0  0  0  0  0  0  0
   -1.8781  -15.8377    0.0000 C   0  0  0  0  0  0  0  0  0  0  0  0
   -0.4222  -13.5960    0.0000 C   0  0  0  0  0  0  0  0  0  0  0  0
    0.9481  -14.2061    0.0000 C   0  0  0  0  0  0  0  0  0  0  0  0
  1  2  1  0  0  0  0
  2  3  1  0  0  0  0
  3  4  1  0  0  0  0
  4  5  1  0  0  0  0
  5  6  2  0  0  0  0
  6  7  1  0  0  0  0
  7  8  1  0  0  0  0
  8  9  1  0  0  0  0
  9 10  1  0  0  0  0
 10 11  1  0  0  0  0
  7 11  1  0  0  0  0
  7 12  1  0  0  0  0
 12 13  2  0  0  0  0
 12 14  1  0  0  0  0
  5 14  1  0  0  0  0
 14 15  1  0  0  0  0
 15 16  1  0  0  0  0
 16 17  2  0  0  0  0
 17 18  1  0  0  0  0
 18 19  2  0  0  0  0
 19 20  1  0  0  0  0
 20 21  2  0  0  0  0
 16 21  1  0  0  0  0
 19 22  1  0  0  0  0
 22 23  2  0  0  0  0
 23 24  1  0  0  0  0
 24 25  2  0  0  0  0
 25 26  1  0  0  0  0
 26 27  2  0  0  0  0
 22 27  1  0  0  0  0
 27 28  1  0  0  0  0
 28 29  2  0  0  0  0
 28 30  2  0  0  0  0
 28 31  1  0  0  0  0
 31 32  1  0  0  0  0
 32 33  1  0  0  0  0
 33 34  1  0  0  0  0
 34 35  2  0  0  0  0
 35 36  1  0  0  0  0
 35 37  1  0  0  0  0
 32 37  2  0  0  0  0
 37 38  1  0  0  0  0
M  END
> <chemblId>
CHEMBL126755

> <bioactivity__type>
Ki

> <units>
nM

> <value>
39.0

$$$$

  CDK     11271518432D 0   0.00000     0.00000     0

 38 42  0  0  0  0              1 V2000 
    6.6320   -1.2990    0.0000 C   0  0  0  0  0  0  0  0  0  0  0  0
    5.1320   -1.2990    0.0000 C   0  0  0  0  0  0  0  0  0  0  0  0
    4.3820    0.0000    0.0000 C   0  0  0  0  0  0  0  0  0  0  0  0
    2.8820   -0.0000    0.0000 C   0  0  0  0  0  0  0  0  0  0  0  0
    2.0010   -1.2130    0.0000 N   0  0  0  0  0  0  0  0  0  0  0  0
    0.5740   -0.7500    0.0000 C   0  0  0  0  0  0  0  0  0  0  0  0
   -0.5990   -1.6850    0.0000 C   0  0  0  0  0  0  0  0  0  0  0  0
   -2.0610   -1.3510    0.0000 C   0  0  0  0  0  0  0  0  0  0  0  0
   -2.7120   -0.0000    0.0000 C   0  0  0  0  0  0  0  0  0  0  0  0
   -2.0610    1.3510    0.0000 C   0  0  0  0  0  0  0  0  0  0  0  0
   -0.5990    1.6850    0.0000 C   0  0  0  0  0  0  0  0  0  0  0  0
   -0.2655    3.1475    0.0000 O   0  0  0  0  0  0  0  0  0  0  0  0
    0.5740    0.7500    0.0000 C   0  0  0  0  0  0  0  0  0  0  0  0
    2.0010    1.2130    0.0000 N   0  0  0  0  0  0  0  0  0  0  0  0
    2.4649    2.6395    0.0000 C   0  0  0  0  0  0  0  0  0  0  0  0
    3.9322    2.9509    0.0000 C   0  0  0  0  0  0  0  0  0  0  0  0
    4.9356    1.8359    0.0000 C   0  0  0  0  0  0  0  0  0  0  0  0
    6.4029    2.1473    0.0000 C   0  0  0  0  0  0  0  0  0  0  0  0
    6.8669    3.5738    0.0000 C   0  0  0  0  0  0  0  0  0  0  0  0
    5.8635    4.6888    0.0000 C   0  0  0  0  0  0  0  0  0  0  0  0
    4.3962    4.3773    0.0000 C   0  0  0  0  0  0  0  0  0  0  0  0
    8.3342    3.8852    0.0000 C   0  0  0  0  0  0  0  0  0  0  0  0
    9.3376    2.7702    0.0000 C   0  0  0  0  0  0  0  0  0  0  0  0
   10.8049    3.0817    0.0000 C   0  0  0  0  0  0  0  0  0  0  0  0
   11.2688    4.5081    0.0000 C   0  0  0  0  0  0  0  0  0  0  0  0
   10.2654    5.6231    0.0000 C   0  0  0  0  0  0  0  0  0  0  0  0
    8.7981    5.3117    0.0000 C   0  0  0  0  0  0  0  0  0  0  0  0
    7.7947    6.4267    0.0000 S   0  0  0  0  0  0  0  0  0  0  0  0
    6.4705    7.1313    0.0000 O   0  0  0  0  0  0  0  0  0  0  0  0
    6.8709    5.2449    0.0000 O   0  0  0  0  0  0  0  0  0  0  0  0
    8.2587    7.8531    0.0000 N   0  0  0  0  0  0  0  0  0  0  0  0
    9.7260    8.1646    0.0000 C   0  0  0  0  0  0  0  0  0  0  0  0
   10.8404    7.1606    0.0000 O   0  0  0  0  0  0  0  0  0  0  0  0
   12.1397    7.9102    0.0000 N   0  0  0  0  0  0  0  0  0  0  0  0
   11.8282    9.3775    0.0000 C   0  0  0  0  0  0  0  0  0  0  0  0
   12.8323   10.4919    0.0000 C   0  0  0  0  0  0  0  0  0  0  0  0
   10.3365    9.5347    0.0000 C   0  0  0  0  0  0  0  0  0  0  0  0
    9.5869   10.8340    0.0000 C   0  0  0  0  0  0  0  0  0  0  0  0
  1  2  1  0  0  0  0
  2  3  1  0  0  0  0
  3  4  1  0  0  0  0
  4  5  2  0  0  0  0
  5  6  1  0  0  0  0
  6  7  1  0  0  0  0
  7  8  1  0  0  0  0
  8  9  1  0  0  0  0
  9 10  1  0  0  0  0
 10 11  1  0  0  0  0
 11 12  2  0  0  0  0
 11 13  1  0  0  0  0
  6 13  2  0  0  0  0
 13 14  1  0  0  0  0
  4 14  1  0  0  0  0
 14 15  1  0  0  0  0
 15 16  1  0  0  0  0
 16 17  2  0  0  0  0
 17 18  1  0  0  0  0
 18 19  2  0  0  0  0
 19 20  1  0  0  0  0
 20 21  2  0  0  0  0
 16 21  1  0  0  0  0
 19 22  1  0  0  0  0
 22 23  2  0  0  0  0
 23 24  1  0  0  0  0
 24 25  2  0  0  0  0
 25 26  1  0  0  0  0
 26 27  2  0  0  0  0
 22 27  1  0  0  0  0
 27 28  1  0  0  0  0
 28 29  2  0  0  0  0
 28 30  2  0  0  0  0
 28 31  1  0  0  0  0
 31 32  1  0  0  0  0
 32 33  1  0  0  0  0
 33 34  1  0  0  0  0
 34 35  2  0  0  0  0
 35 36  1  0  0  0  0
 35 37  1  0  0  0  0
 32 37  2  0  0  0  0
 37 38  1  0  0  0  0
M  END
> <chemblId>
CHEMBL12779

> <bioactivity__type>
Ki

> <units>
nM

> <value>
105.0

$$$$

  CDK     11271518432D 0   0.00000     0.00000     0

 37 40  0  0  0  0              1 V2000 
  -14.5905    5.0200    0.0000 C   0  0  0  0  0  0  0  0  0  0  0  0
  -13.0987    5.1765    0.0000 C   0  0  0  0  0  0  0  0  0  0  0  0
  -12.2172    3.9629    0.0000 C   0  0  0  0  0  0  0  0  0  0  0  0
  -10.7254    4.1194    0.0000 C   0  0  0  0  0  0  0  0  0  0  0  0
   -9.8440    2.9058    0.0000 N   0  0  0  0  0  0  0  0  0  0  0  0
  -10.4543    1.5355    0.0000 C   0  0  0  0  0  0  0  0  0  0  0  0
  -11.9461    1.3790    0.0000 C   0  0  0  0  0  0  0  0  0  0  0  0
  -12.8276    2.5927    0.0000 C   0  0  0  0  0  0  0  0  0  0  0  0
  -14.3194    2.4361    0.0000 C   0  0  0  0  0  0  0  0  0  0  0  0
   -8.3521    3.0623    0.0000 C   0  0  0  0  0  0  0  0  0  0  0  0
   -7.7418    4.4325    0.0000 O   0  0  0  0  0  0  0  0  0  0  0  0
   -7.4707    1.8486    0.0000 C   0  0  0  0  0  0  0  0  0  0  0  0
   -5.9789    2.0052    0.0000 N   0  0  0  0  0  0  0  0  0  0  0  0
   -4.9753    0.8903    0.0000 C   0  0  0  0  0  0  0  0  0  0  0  0
   -3.6049    1.5002    0.0000 C   0  0  0  0  0  0  0  0  0  0  0  0
   -3.7615    2.9920    0.0000 C   0  0  0  0  0  0  0  0  0  0  0  0
   -5.2286    3.3041    0.0000 C   0  0  0  0  0  0  0  0  0  0  0  0
   -5.8385    4.6745    0.0000 C   0  0  0  0  0  0  0  0  0  0  0  0
   -4.9567    5.8879    0.0000 C   0  0  0  0  0  0  0  0  0  0  0  0
   -5.5665    7.2583    0.0000 C   0  0  0  0  0  0  0  0  0  0  0  0
   -7.0583    7.4154    0.0000 C   0  0  0  0  0  0  0  0  0  0  0  0
   -7.6682    8.7858    0.0000 C   0  0  0  0  0  0  0  0  0  0  0  0
   -7.9402    6.2020    0.0000 C   0  0  0  0  0  0  0  0  0  0  0  0
   -9.4319    6.3590    0.0000 F   0  0  0  0  0  0  0  0  0  0  0  0
   -7.3303    4.8316    0.0000 C   0  0  0  0  0  0  0  0  0  0  0  0
   -2.6466    3.9955    0.0000 C   0  0  0  0  0  0  0  0  0  0  0  0
   -2.9582    5.4628    0.0000 O   0  0  0  0  0  0  0  0  0  0  0  0
   -1.2201    3.5318    0.0000 O   0  0  0  0  0  0  0  0  0  0  0  0
   -2.3060    0.7500    0.0000 C   0  0  0  0  0  0  0  0  0  0  0  0
   -2.3060   -0.7500    0.0000 C   0  0  0  0  0  0  0  0  0  0  0  0
   -1.0060   -1.5000    0.0000 C   0  0  0  0  0  0  0  0  0  0  0  0
    0.2930   -0.7500    0.0000 C   0  0  0  0  0  0  0  0  0  0  0  0
    1.7190   -1.2140    0.0000 O   0  0  0  0  0  0  0  0  0  0  0  0
    2.6010    0.0000    0.0000 C   0  0  0  0  0  0  0  0  0  0  0  0
    1.7190    1.2130    0.0000 C   0  0  0  0  0  0  0  0  0  0  0  0
    0.2930    0.7500    0.0000 C   0  0  0  0  0  0  0  0  0  0  0  0
   -1.0060    1.5000    0.0000 C   0  0  0  0  0  0  0  0  0  0  0  0
  1  2  1  0  0  0  0
  2  3  1  0  0  0  0
  3  4  1  0  0  0  0
  4  5  1  0  0  0  0
  5  6  1  0  0  0  0
  6  7  1  0  0  0  0
  7  8  1  0  0  0  0
  8  9  1  0  0  0  0
  5 10  1  0  0  0  0
 10 11  2  0  0  0  0
 10 12  1  0  0  0  0
 12 13  1  0  0  0  0
 13 14  1  0  0  0  0
 14 15  1  0  0  0  0
 15 16  1  0  0  0  0
 16 17  1  0  0  0  0
 13 17  1  0  0  0  0
 17 18  1  1  0  0  0
 18 19  2  0  0  0  0
 19 20  1  0  0  0  0
 20 21  2  0  0  0  0
 21 22  1  0  0  0  0
 21 23  1  0  0  0  0
 23 24  1  0  0  0  0
 23 25  2  0  0  0  0
 18 25  1  0  0  0  0
 16 26  1  6  0  0  0
 26 27  2  0  0  0  0
 26 28  1  0  0  0  0
 15 29  1  1  0  0  0
 29 30  2  0  0  0  0
 30 31  1  0  0  0  0
 31 32  2  0  0  0  0
 32 33  1  0  0  0  0
 33 34  1  0  0  0  0
 34 35  1  0  0  0  0
 35 36  1  0  0  0  0
 32 36  1  0  0  0  0
 36 37  2  0  0  0  0
 29 37  1  0  0  0  0
M  END
> <chemblId>
CHEMBL128818

> <bioactivity__type>
Ki

> <units>
nM

> <value>
0.039

$$$$

  CDK     11271518432D 0   0.00000     0.00000     0

 26 28  0  0  0  0              1 V2000 
    4.1010    0.0000    0.0000 C   0  0  0  0  0  0  0  0  0  0  0  0
    2.6010    0.0000    0.0000 C   0  0  0  0  0  0  0  0  0  0  0  0
    1.7190    1.2140    0.0000 C   0  0  0  0  0  0  0  0  0  0  0  0
    2.1822    2.6407    0.0000 C   0  0  0  0  0  0  0  0  0  0  0  0
    3.6494    2.9528    0.0000 C   0  0  0  0  0  0  0  0  0  0  0  0
    4.6533    1.8383    0.0000 O   0  0  0  0  0  0  0  0  0  0  0  0
    4.1126    4.3795    0.0000 O   0  0  0  0  0  0  0  0  0  0  0  0
    0.2930    0.7500    0.0000 C   0  0  0  0  0  0  0  0  0  0  0  0
   -1.0070    1.5000    0.0000 C   0  0  0  0  0  0  0  0  0  0  0  0
   -2.3060    0.7500    0.0000 C   0  0  0  0  0  0  0  0  0  0  0  0
   -3.6050    1.5000    0.0000 F   0  0  0  0  0  0  0  0  0  0  0  0
   -2.3060   -0.7500    0.0000 C   0  0  0  0  0  0  0  0  0  0  0  0
   -1.0070   -1.5000    0.0000 C   0  0  0  0  0  0  0  0  0  0  0  0
    0.2930   -0.7500    0.0000 C   0  0  0  0  0  0  0  0  0  0  0  0
    1.7190   -1.2140    0.0000 C   0  0  0  0  0  0  0  0  0  0  0  0
    2.1822   -2.6407    0.0000 C   0  0  0  0  0  0  0  0  0  0  0  0
    3.6494   -2.9528    0.0000 C   0  0  0  0  0  0  0  0  0  0  0  0
    4.1126   -4.3795    0.0000 C   0  0  0  0  0  0  0  0  0  0  0  0
    5.5798   -4.6917    0.0000 C   0  0  0  0  0  0  0  0  0  0  0  0
    6.5837   -3.5772    0.0000 C   0  0  0  0  0  0  0  0  0  0  0  0
    6.1205   -2.1505    0.0000 C   0  0  0  0  0  0  0  0  0  0  0  0
    4.6533   -1.8383    0.0000 C   0  0  0  0  0  0  0  0  0  0  0  0
    8.0509   -3.8894    0.0000 S   0  0  0  0  0  0  0  0  0  0  0  0
    9.5363   -3.6809    0.0000 O   0  0  0  0  0  0  0  0  0  0  0  0
    8.1035   -2.3903    0.0000 O   0  0  0  0  0  0  0  0  0  0  0  0
    8.5141   -5.3160    0.0000 C   0  0  0  0  0  0  0  0  0  0  0  0
  1  2  1  0  0  0  0
  2  3  2  0  0  0  0
  3  4  1  0  0  0  0
  4  5  1  0  0  0  0
  5  6  2  0  0  0  0
  5  7  1  0  0  0  0
  3  8  1  0  0  0  0
  8  9  2  0  0  0  0
  9 10  1  0  0  0  0
 10 11  1  0  0  0  0
 10 12  2  0  0  0  0
 12 13  1  0  0  0  0
 13 14  2  0  0  0  0
  8 14  1  0  0  0  0
 14 15  1  0  0  0  0
  2 15  1  0  0  0  0
 15 16  2  0  0  0  0
 16 17  1  0  0  0  0
 17 18  2  0  0  0  0
 18 19  1  0  0  0  0
 19 20  2  0  0  0  0
 20 21  1  0  0  0  0
 21 22  2  0  0  0  0
 17 22  1  0  0  0  0
 20 23  1  0  0  0  0
 23 24  2  0  0  0  0
 23 25  2  0  0  0  0
 23 26  1  0  0  0  0
M  END
> <chemblId>
CHEMBL1406

> <bioactivity__type>
Ki

> <units>
nM

> <value>
6064.0

$$$$

  CDK     11271518432D 0   0.00000     0.00000     0

 30 33  0  0  0  0              1 V2000 
    1.6314    2.2457    0.0000 C   0  0  0  0  0  0  0  0  0  0  0  0
    0.7500    1.0320    0.0000 C   0  0  0  0  0  0  0  0  0  0  0  0
    1.2140   -0.3940    0.0000 N   0  0  0  0  0  0  0  0  0  0  0  0
    0.0000   -1.2760    0.0000 O   0  0  0  0  0  0  0  0  0  0  0  0
   -1.2140   -0.3940    0.0000 C   0  0  0  0  0  0  0  0  0  0  0  0
   -2.6407   -0.8572    0.0000 N   0  0  0  0  0  0  0  0  0  0  0  0
   -2.9528   -2.3244    0.0000 S   0  0  0  0  0  0  0  0  0  0  0  0
   -2.7444   -3.8098    0.0000 O   0  0  0  0  0  0  0  0  0  0  0  0
   -1.4538   -2.3770    0.0000 O   0  0  0  0  0  0  0  0  0  0  0  0
   -4.3795   -2.7876    0.0000 C   0  0  0  0  0  0  0  0  0  0  0  0
   -5.4940   -1.7837    0.0000 C   0  0  0  0  0  0  0  0  0  0  0  0
   -6.9207   -2.2469    0.0000 C   0  0  0  0  0  0  0  0  0  0  0  0
   -7.2329   -3.7141    0.0000 C   0  0  0  0  0  0  0  0  0  0  0  0
   -6.1184   -4.7180    0.0000 C   0  0  0  0  0  0  0  0  0  0  0  0
   -4.6917   -4.2548    0.0000 C   0  0  0  0  0  0  0  0  0  0  0  0
   -3.5772   -5.2587    0.0000 C   0  0  0  0  0  0  0  0  0  0  0  0
   -3.8894   -6.7259    0.0000 C   0  0  0  0  0  0  0  0  0  0  0  0
   -2.7748   -7.7298    0.0000 C   0  0  0  0  0  0  0  0  0  0  0  0
   -1.3482   -7.2666    0.0000 C   0  0  0  0  0  0  0  0  0  0  0  0
   -1.0360   -5.7994    0.0000 C   0  0  0  0  0  0  0  0  0  0  0  0
   -2.1505   -4.7955    0.0000 C   0  0  0  0  0  0  0  0  0  0  0  0
   -0.2336   -8.2705    0.0000 C   0  0  0  0  0  0  0  0  0  0  0  0
   -0.5458   -9.7376    0.0000 C   0  0  0  0  0  0  0  0  0  0  0  0
    0.5687  -10.7416    0.0000 C   0  0  0  0  0  0  0  0  0  0  0  0
    1.9954  -10.2783    0.0000 C   0  0  0  0  0  0  0  0  0  0  0  0
    2.3075   -8.8112    0.0000 C   0  0  0  0  0  0  0  0  0  0  0  0
    1.1930   -7.8072    0.0000 N   0  3  0  0  0  0  0  0  0  0  0  0
    1.5052   -6.3401    0.0000 O   0  5  0  0  0  0  0  0  0  0  0  0
   -0.7500    1.0320    0.0000 C   0  0  0  0  0  0  0  0  0  0  0  0
   -1.6314    2.2457    0.0000 C   0  0  0  0  0  0  0  0  0  0  0  0
  1  2  1  0  0  0  0
  2  3  2  0  0  0  0
  3  4  1  0  0  0  0
  4  5  1  0  0  0  0
  5  6  1  0  0  0  0
  6  7  1  0  0  0  0
  7  8  2  0  0  0  0
  7  9  2  0  0  0  0
  7 10  1  0  0  0  0
 10 11  2  0  0  0  0
 11 12  1  0  0  0  0
 12 13  2  0  0  0  0
 13 14  1  0  0  0  0
 14 15  2  0  0  0  0
 10 15  1  0  0  0  0
 15 16  1  0  0  0  0
 16 17  2  0  0  0  0
 17 18  1  0  0  0  0
 18 19  2  0  0  0  0
 19 20  1  0  0  0  0
 20 21  2  0  0  0  0
 16 21  1  0  0  0  0
 19 22  1  0  0  0  0
 22 23  2  0  0  0  0
 23 24  1  0  0  0  0
 24 25  2  0  0  0  0
 25 26  1  0  0  0  0
 26 27  2  0  0  0  0
 22 27  1  0  0  0  0
 27 28  1  0  0  0  0
  5 29  2  0  0  0  0
  2 29  1  0  0  0  0
 29 30  1  0  0  0  0
M  END
> <chemblId>
CHEMBL147238

> <bioactivity__type>
Ki

> <units>
nM

> <value>
37.0

$$$$

  CDK     11271518432D 0   0.00000     0.00000     0

 29 32  0  0  0  0              1 V2000 
    1.6314    2.2457    0.0000 C   0  0  0  0  0  0  0  0  0  0  0  0
    0.7500    1.0320    0.0000 C   0  0  0  0  0  0  0  0  0  0  0  0
    1.2140   -0.3940    0.0000 N   0  0  0  0  0  0  0  0  0  0  0  0
    0.0000   -1.2760    0.0000 O   0  0  0  0  0  0  0  0  0  0  0  0
   -1.2140   -0.3940    0.0000 C   0  0  0  0  0  0  0  0  0  0  0  0
   -2.6407   -0.8572    0.0000 N   0  0  0  0  0  0  0  0  0  0  0  0
   -2.9528   -2.3244    0.0000 S   0  0  0  0  0  0  0  0  0  0  0  0
   -2.7444   -3.8098    0.0000 O   0  0  0  0  0  0  0  0  0  0  0  0
   -1.4538   -2.3770    0.0000 O   0  0  0  0  0  0  0  0  0  0  0  0
   -4.3795   -2.7876    0.0000 C   0  0  0  0  0  0  0  0  0  0  0  0
   -5.4940   -1.7837    0.0000 C   0  0  0  0  0  0  0  0  0  0  0  0
   -6.9207   -2.2469    0.0000 C   0  0  0  0  0  0  0  0  0  0  0  0
   -7.2329   -3.7141    0.0000 C   0  0  0  0  0  0  0  0  0  0  0  0
   -6.1184   -4.7180    0.0000 C   0  0  0  0  0  0  0  0  0  0  0  0
   -4.6917   -4.2548    0.0000 C   0  0  0  0  0  0  0  0  0  0  0  0
   -3.5772   -5.2587    0.0000 C   0  0  0  0  0  0  0  0  0  0  0  0
   -3.8894   -6.7259    0.0000 C   0  0  0  0  0  0  0  0  0  0  0  0
   -2.7748   -7.7298    0.0000 C   0  0  0  0  0  0  0  0  0  0  0  0
   -1.3482   -7.2666    0.0000 C   0  0  0  0  0  0  0  0  0  0  0  0
   -1.0360   -5.7994    0.0000 C   0  0  0  0  0  0  0  0  0  0  0  0
   -2.1505   -4.7955    0.0000 C   0  0  0  0  0  0  0  0  0  0  0  0
   -0.2336   -8.2705    0.0000 C   0  0  0  0  0  0  0  0  0  0  0  0
   -0.5458   -9.7376    0.0000 C   0  0  0  0  0  0  0  0  0  0  0  0
    0.5687  -10.7416    0.0000 N   0  0  0  0  0  0  0  0  0  0  0  0
    1.9954  -10.2783    0.0000 C   0  0  0  0  0  0  0  0  0  0  0  0
    2.3075   -8.8112    0.0000 C   0  0  0  0  0  0  0  0  0  0  0  0
    1.1930   -7.8072    0.0000 N   0  0  0  0  0  0  0  0  0  0  0  0
   -0.7500    1.0320    0.0000 C   0  0  0  0  0  0  0  0  0  0  0  0
   -1.6314    2.2457    0.0000 C   0  0  0  0  0  0  0  0  0  0  0  0
  1  2  1  0  0  0  0
  2  3  2  0  0  0  0
  3  4  1  0  0  0  0
  4  5  1  0  0  0  0
  5  6  1  0  0  0  0
  6  7  1  0  0  0  0
  7  8  2  0  0  0  0
  7  9  2  0  0  0  0
  7 10  1  0  0  0  0
 10 11  2  0  0  0  0
 11 12  1  0  0  0  0
 12 13  2  0  0  0  0
 13 14  1  0  0  0  0
 14 15  2  0  0  0  0
 10 15  1  0  0  0  0
 15 16  1  0  0  0  0
 16 17  2  0  0  0  0
 17 18  1  0  0  0  0
 18 19  2  0  0  0  0
 19 20  1  0  0  0  0
 20 21  2  0  0  0  0
 16 21  1  0  0  0  0
 19 22  1  0  0  0  0
 22 23  2  0  0  0  0
 23 24  1  0  0  0  0
 24 25  2  0  0  0  0
 25 26  1  0  0  0  0
 26 27  2  0  0  0  0
 22 27  1  0  0  0  0
  5 28  2  0  0  0  0
  2 28  1  0  0  0  0
 28 29  1  0  0  0  0
M  END
> <chemblId>
CHEMBL147340

> <bioactivity__type>
Ki

> <units>
nM

> <value>
6.2

$$$$

  CDK     11271518432D 0   0.00000     0.00000     0

 33 36  0  0  0  0              1 V2000 
   -0.7677    7.9457    0.0000 C   0  0  0  0  0  0  0  0  0  0  0  0
   -1.0798    6.4786    0.0000 O   0  0  0  0  0  0  0  0  0  0  0  0
   -2.5065    6.0153    0.0000 C   0  0  0  0  0  0  0  0  0  0  0  0
   -3.6210    7.0192    0.0000 C   0  0  0  0  0  0  0  0  0  0  0  0
   -5.0477    6.5560    0.0000 C   0  0  0  0  0  0  0  0  0  0  0  0
   -6.1622    7.5599    0.0000 O   0  0  0  0  0  0  0  0  0  0  0  0
   -5.8501    9.0271    0.0000 C   0  0  0  0  0  0  0  0  0  0  0  0
   -5.3599    5.0889    0.0000 N   0  0  0  0  0  0  0  0  0  0  0  0
   -4.2454    4.0849    0.0000 C   0  0  0  0  0  0  0  0  0  0  0  0
   -2.8187    4.5482    0.0000 N   0  0  0  0  0  0  0  0  0  0  0  0
   -4.5575    2.6178    0.0000 C   0  0  0  0  0  0  0  0  0  0  0  0
   -5.9842    2.1545    0.0000 C   0  0  0  0  0  0  0  0  0  0  0  0
   -6.2964    0.6874    0.0000 C   0  0  0  0  0  0  0  0  0  0  0  0
   -5.1819   -0.3165    0.0000 C   0  0  0  0  0  0  0  0  0  0  0  0
   -3.7552    0.1467    0.0000 C   0  0  0  0  0  0  0  0  0  0  0  0
   -3.4430    1.6138    0.0000 C   0  0  0  0  0  0  0  0  0  0  0  0
   -5.4940   -1.7837    0.0000 C   0  0  0  0  0  0  0  0  0  0  0  0
   -6.9207   -2.2469    0.0000 C   0  0  0  0  0  0  0  0  0  0  0  0
   -7.2329   -3.7141    0.0000 C   0  0  0  0  0  0  0  0  0  0  0  0
   -6.1184   -4.7180    0.0000 C   0  0  0  0  0  0  0  0  0  0  0  0
   -4.6917   -4.2548    0.0000 C   0  0  0  0  0  0  0  0  0  0  0  0
   -4.3795   -2.7876    0.0000 C   0  0  0  0  0  0  0  0  0  0  0  0
   -2.9528   -2.3244    0.0000 S   0  0  0  0  0  0  0  0  0  0  0  0
   -2.7444   -3.8098    0.0000 O   0  0  0  0  0  0  0  0  0  0  0  0
   -1.4538   -2.3770    0.0000 O   0  0  0  0  0  0  0  0  0  0  0  0
   -2.6407   -0.8572    0.0000 N   0  0  0  0  0  0  0  0  0  0  0  0
   -1.2140   -0.3940    0.0000 C   0  0  0  0  0  0  0  0  0  0  0  0
    0.0000   -1.2760    0.0000 O   0  0  0  0  0  0  0  0  0  0  0  0
    1.2140   -0.3940    0.0000 N   0  0  0  0  0  0  0  0  0  0  0  0
    0.7500    1.0320    0.0000 C   0  0  0  0  0  0  0  0  0  0  0  0
    1.6314    2.2457    0.0000 C   0  0  0  0  0  0  0  0  0  0  0  0
   -0.7500    1.0320    0.0000 C   0  0  0  0  0  0  0  0  0  0  0  0
   -1.6314    2.2457    0.0000 C   0  0  0  0  0  0  0  0  0  0  0  0
  1  2  1  0  0  0  0
  2  3  1  0  0  0  0
  3  4  2  0  0  0  0
  4  5  1  0  0  0  0
  5  6  1  0  0  0  0
  6  7  1  0  0  0  0
  5  8  2  0  0  0  0
  8  9  1  0  0  0  0
  9 10  2  0  0  0  0
  3 10  1  0  0  0  0
  9 11  1  0  0  0  0
 11 12  2  0  0  0  0
 12 13  1  0  0  0  0
 13 14  2  0  0  0  0
 14 15  1  0  0  0  0
 15 16  2  0  0  0  0
 11 16  1  0  0  0  0
 14 17  1  0  0  0  0
 17 18  2  0  0  0  0
 18 19  1  0  0  0  0
 19 20  2  0  0  0  0
 20 21  1  0  0  0  0
 21 22  2  0  0  0  0
 17 22  1  0  0  0  0
 22 23  1  0  0  0  0
 23 24  2  0  0  0  0
 23 25  2  0  0  0  0
 23 26  1  0  0  0  0
 26 27  1  0  0  0  0
 27 28  1  0  0  0  0
 28 29  1  0  0  0  0
 29 30  2  0  0  0  0
 30 31  1  0  0  0  0
 30 32  1  0  0  0  0
 27 32  2  0  0  0  0
 32 33  1  0  0  0  0
M  END
> <chemblId>
CHEMBL147365

> <bioactivity__type>
Ki

> <units>
nM

> <value>
220.0

$$$$

  CDK     11271518432D 0   0.00000     0.00000     0

 23 25  0  0  0  0              1 V2000 
    1.6314    2.2457    0.0000 C   0  0  0  0  0  0  0  0  0  0  0  0
    0.7500    1.0320    0.0000 C   0  0  0  0  0  0  0  0  0  0  0  0
    1.2140   -0.3940    0.0000 N   0  0  0  0  0  0  0  0  0  0  0  0
    0.0000   -1.2760    0.0000 O   0  0  0  0  0  0  0  0  0  0  0  0
   -1.2140   -0.3940    0.0000 C   0  0  0  0  0  0  0  0  0  0  0  0
   -2.6407   -0.8572    0.0000 N   0  0  0  0  0  0  0  0  0  0  0  0
   -2.9528   -2.3244    0.0000 S   0  0  0  0  0  0  0  0  0  0  0  0
   -2.7444   -3.8098    0.0000 O   0  0  0  0  0  0  0  0  0  0  0  0
   -1.4538   -2.3770    0.0000 O   0  0  0  0  0  0  0  0  0  0  0  0
   -4.3795   -2.7876    0.0000 C   0  0  0  0  0  0  0  0  0  0  0  0
   -5.4940   -1.7837    0.0000 C   0  0  0  0  0  0  0  0  0  0  0  0
   -6.9207   -2.2469    0.0000 C   0  0  0  0  0  0  0  0  0  0  0  0
   -7.2329   -3.7141    0.0000 C   0  0  0  0  0  0  0  0  0  0  0  0
   -6.1184   -4.7180    0.0000 C   0  0  0  0  0  0  0  0  0  0  0  0
   -4.6917   -4.2548    0.0000 C   0  0  0  0  0  0  0  0  0  0  0  0
   -3.5772   -5.2587    0.0000 C   0  0  0  0  0  0  0  0  0  0  0  0
   -3.8894   -6.7259    0.0000 C   0  0  0  0  0  0  0  0  0  0  0  0
   -2.7748   -7.7298    0.0000 C   0  0  0  0  0  0  0  0  0  0  0  0
   -1.3482   -7.2666    0.0000 C   0  0  0  0  0  0  0  0  0  0  0  0
   -1.0360   -5.7994    0.0000 N   0  0  0  0  0  0  0  0  0  0  0  0
   -2.1505   -4.7955    0.0000 C   0  0  0  0  0  0  0  0  0  0  0  0
   -0.7500    1.0320    0.0000 C   0  0  0  0  0  0  0  0  0  0  0  0
   -1.6314    2.2457    0.0000 C   0  0  0  0  0  0  0  0  0  0  0  0
  1  2  1  0  0  0  0
  2  3  2  0  0  0  0
  3  4  1  0  0  0  0
  4  5  1  0  0  0  0
  5  6  1  0  0  0  0
  6  7  1  0  0  0  0
  7  8  2  0  0  0  0
  7  9  2  0  0  0  0
  7 10  1  0  0  0  0
 10 11  2  0  0  0  0
 11 12  1  0  0  0  0
 12 13  2  0  0  0  0
 13 14  1  0  0  0  0
 14 15  2  0  0  0  0
 10 15  1  0  0  0  0
 15 16  1  0  0  0  0
 16 17  2  0  0  0  0
 17 18  1  0  0  0  0
 18 19  2  0  0  0  0
 19 20  1  0  0  0  0
 20 21  2  0  0  0  0
 16 21  1  0  0  0  0
  5 22  2  0  0  0  0
  2 22  1  0  0  0  0
 22 23  1  0  0  0  0
M  END
> <chemblId>
CHEMBL148637

> <bioactivity__type>
Ki

> <units>
nM

> <value>
260.0

$$$$

  CDK     11271518432D 0   0.00000     0.00000     0

 28 31  0  0  0  0              1 V2000 
    5.5288   13.0478    0.0000 C   0  0  0  0  0  0  0  0  0  0  0  0
    4.6471   11.8343    0.0000 C   0  0  0  0  0  0  0  0  0  0  0  0
    3.1471   11.8343    0.0000 N   0  0  0  0  0  0  0  0  0  0  0  0
    2.6836   10.4077    0.0000 O   0  0  0  0  0  0  0  0  0  0  0  0
    3.8971    9.5260    0.0000 C   0  0  0  0  0  0  0  0  0  0  0  0
    3.8971    8.0260    0.0000 N   0  0  0  0  0  0  0  0  0  0  0  0
    2.5981    7.2760    0.0000 S   0  0  0  0  0  0  0  0  0  0  0  0
    1.6339    6.1269    0.0000 O   0  0  0  0  0  0  0  0  0  0  0  0
    3.5623    6.1269    0.0000 O   0  0  0  0  0  0  0  0  0  0  0  0
    1.2990    8.0260    0.0000 C   0  0  0  0  0  0  0  0  0  0  0  0
    1.2990    9.5260    0.0000 C   0  0  0  0  0  0  0  0  0  0  0  0
    0.0000   10.2760    0.0000 C   0  0  0  0  0  0  0  0  0  0  0  0
   -1.2990    9.5260    0.0000 C   0  0  0  0  0  0  0  0  0  0  0  0
   -1.2990    8.0260    0.0000 C   0  0  0  0  0  0  0  0  0  0  0  0
    0.0000    7.2760    0.0000 C   0  0  0  0  0  0  0  0  0  0  0  0
    0.0000    5.7760    0.0000 C   0  0  0  0  0  0  0  0  0  0  0  0
   -1.2990    5.0260    0.0000 C   0  0  0  0  0  0  0  0  0  0  0  0
   -1.2990    3.5260    0.0000 C   0  0  0  0  0  0  0  0  0  0  0  0
   -0.0000    2.7760    0.0000 C   0  0  0  0  0  0  0  0  0  0  0  0
    1.2990    3.5260    0.0000 C   0  0  0  0  0  0  0  0  0  0  0  0
    1.2990    5.0260    0.0000 C   0  0  0  0  0  0  0  0  0  0  0  0
    0.0000    1.2760    0.0000 N   0  0  0  0  0  0  0  0  0  0  0  0
   -1.2140    0.3940    0.0000 C   0  0  0  0  0  0  0  0  0  0  0  0
   -0.7500   -1.0320    0.0000 C   0  0  0  0  0  0  0  0  0  0  0  0
    0.7500   -1.0320    0.0000 C   0  0  0  0  0  0  0  0  0  0  0  0
    1.2140    0.3940    0.0000 N   0  0  0  0  0  0  0  0  0  0  0  0
    5.1106   10.4077    0.0000 C   0  0  0  0  0  0  0  0  0  0  0  0
    6.5372    9.9442    0.0000 C   0  0  0  0  0  0  0  0  0  0  0  0
  1  2  1  0  0  0  0
  2  3  2  0  0  0  0
  3  4  1  0  0  0  0
  4  5  1  0  0  0  0
  5  6  1  0  0  0  0
  6  7  1  0  0  0  0
  7  8  2  0  0  0  0
  7  9  2  0  0  0  0
  7 10  1  0  0  0  0
 10 11  2  0  0  0  0
 11 12  1  0  0  0  0
 12 13  2  0  0  0  0
 13 14  1  0  0  0  0
 14 15  2  0  0  0  0
 10 15  1  0  0  0  0
 15 16  1  0  0  0  0
 16 17  2  0  0  0  0
 17 18  1  0  0  0  0
 18 19  2  0  0  0  0
 19 20  1  0  0  0  0
 20 21  2  0  0  0  0
 16 21  1  0  0  0  0
 19 22  1  0  0  0  0
 22 23  1  0  0  0  0
 23 24  2  0  0  0  0
 24 25  1  0  0  0  0
 25 26  2  0  0  0  0
 22 26  1  0  0  0  0
  5 27  2  0  0  0  0
  2 27  1  0  0  0  0
 27 28  1  0  0  0  0
M  END
> <chemblId>
CHEMBL148719

> <bioactivity__type>
Ki

> <units>
nM

> <value>
6.7

$$$$

  CDK     11271518432D 0   0.00000     0.00000     0

 28 31  0  0  0  0              1 V2000 
    9.3348  -10.5162    0.0000 C   0  0  0  0  0  0  0  0  0  0  0  0
    8.6819   -9.1658    0.0000 C   0  0  0  0  0  0  0  0  0  0  0  0
    9.3906   -7.8438    0.0000 N   0  0  0  0  0  0  0  0  0  0  0  0
    8.3523   -6.7612    0.0000 O   0  0  0  0  0  0  0  0  0  0  0  0
    7.0019   -7.4141    0.0000 C   0  0  0  0  0  0  0  0  0  0  0  0
    5.6799   -6.7054    0.0000 N   0  0  0  0  0  0  0  0  0  0  0  0
    5.6327   -5.2061    0.0000 S   0  0  0  0  0  0  0  0  0  0  0  0
    5.0755   -3.8134    0.0000 O   0  0  0  0  0  0  0  0  0  0  0  0
    4.1644   -5.5130    0.0000 O   0  0  0  0  0  0  0  0  0  0  0  0
    6.9074   -4.4156    0.0000 C   0  0  0  0  0  0  0  0  0  0  0  0
    8.2294   -5.1243    0.0000 C   0  0  0  0  0  0  0  0  0  0  0  0
    9.5042   -4.3338    0.0000 C   0  0  0  0  0  0  0  0  0  0  0  0
    9.4570   -2.8346    0.0000 C   0  0  0  0  0  0  0  0  0  0  0  0
    8.1350   -2.1258    0.0000 C   0  0  0  0  0  0  0  0  0  0  0  0
    6.8602   -2.9164    0.0000 C   0  0  0  0  0  0  0  0  0  0  0  0
    5.5382   -2.2076    0.0000 C   0  0  0  0  0  0  0  0  0  0  0  0
    5.1542    0.0094    0.0000 C   0  0  0  0  0  0  0  0  0  0  0  0
    3.6437    0.1184    0.0000 C   0  0  0  0  0  0  0  0  0  0  0  0
    2.6396   -0.8574    0.0000 C   0  0  0  0  0  0  0  0  0  0  0  0
    2.8786   -2.2370    0.0000 C   0  0  0  0  0  0  0  0  0  0  0  0
    4.1523   -2.8183    0.0000 C   0  0  0  0  0  0  0  0  0  0  0  0
    1.2130   -0.3940    0.0000 C   0  0  0  0  0  0  0  0  0  0  0  0
    0.0000   -1.2760    0.0000 N   0  0  0  0  0  0  0  0  0  0  0  0
   -1.2130   -0.3940    0.0000 C   0  0  0  0  0  0  0  0  0  0  0  0
   -0.7500    1.0320    0.0000 C   0  0  0  0  0  0  0  0  0  0  0  0
    0.7500    1.0320    0.0000 N   0  0  0  0  0  0  0  0  0  0  0  0
    7.2056   -8.9002    0.0000 C   0  0  0  0  0  0  0  0  0  0  0  0
    6.1230   -9.9385    0.0000 C   0  0  0  0  0  0  0  0  0  0  0  0
  1  2  1  0  0  0  0
  2  3  2  0  0  0  0
  3  4  1  0  0  0  0
  4  5  1  0  0  0  0
  5  6  1  0  0  0  0
  6  7  1  0  0  0  0
  7  8  2  0  0  0  0
  7  9  2  0  0  0  0
  7 10  1  0  0  0  0
 10 11  2  0  0  0  0
 11 12  1  0  0  0  0
 12 13  2  0  0  0  0
 13 14  1  0  0  0  0
 14 15  2  0  0  0  0
 10 15  1  0  0  0  0
 15 16  1  0  0  0  0
 16 17  2  0  0  0  0
 17 18  1  0  0  0  0
 18 19  2  0  0  0  0
 19 20  1  0  0  0  0
 20 21  2  0  0  0  0
 16 21  1  0  0  0  0
 19 22  1  0  0  0  0
 22 23  2  0  0  0  0
 23 24  1  0  0  0  0
 24 25  2  0  0  0  0
 25 26  1  0  0  0  0
 22 26  1  0  0  0  0
  5 27  2  0  0  0  0
  2 27  1  0  0  0  0
 27 28  1  0  0  0  0
M  END
> <chemblId>
CHEMBL148855

> <bioactivity__type>
Ki

> <units>
nM

> <value>
44.0

$$$$

  CDK     11271518432D 0   0.00000     0.00000     0

 26 29  0  0  0  0              1 V2000 
    9.8739   -5.5274    0.0000 C   0  0  0  0  0  0  0  0  0  0  0  0
    8.6602   -4.6459    0.0000 C   0  0  0  0  0  0  0  0  0  0  0  0
    8.6599   -3.1459    0.0000 N   0  0  0  0  0  0  0  0  0  0  0  0
    7.2332   -2.6827    0.0000 O   0  0  0  0  0  0  0  0  0  0  0  0
    6.3518   -3.8964    0.0000 C   0  0  0  0  0  0  0  0  0  0  0  0
    4.8518   -3.8967    0.0000 N   0  0  0  0  0  0  0  0  0  0  0  0
    4.1015   -2.5978    0.0000 S   0  0  0  0  0  0  0  0  0  0  0  0
    2.9523   -1.6338    0.0000 O   0  0  0  0  0  0  0  0  0  0  0  0
    2.9526   -3.5622    0.0000 O   0  0  0  0  0  0  0  0  0  0  0  0
    4.8513   -1.2986    0.0000 C   0  0  0  0  0  0  0  0  0  0  0  0
    6.3513   -1.2983    0.0000 C   0  0  0  0  0  0  0  0  0  0  0  0
    7.1010    0.0009    0.0000 C   0  0  0  0  0  0  0  0  0  0  0  0
    6.3507    1.2998    0.0000 C   0  0  0  0  0  0  0  0  0  0  0  0
    4.8507    1.2995    0.0000 C   0  0  0  0  0  0  0  0  0  0  0  0
    4.1010    0.0003    0.0000 C   0  0  0  0  0  0  0  0  0  0  0  0
    2.6010    0.0000    0.0000 C   0  0  0  0  0  0  0  0  0  0  0  0
    1.7190    1.2130    0.0000 C   0  0  0  0  0  0  0  0  0  0  0  0
    0.2930    0.7500    0.0000 C   0  0  0  0  0  0  0  0  0  0  0  0
   -1.0070    1.5000    0.0000 C   0  0  0  0  0  0  0  0  0  0  0  0
   -2.3060    0.7500    0.0000 C   0  0  0  0  0  0  0  0  0  0  0  0
   -2.3060   -0.7500    0.0000 C   0  0  0  0  0  0  0  0  0  0  0  0
   -1.0070   -1.5000    0.0000 C   0  0  0  0  0  0  0  0  0  0  0  0
    0.2930   -0.7500    0.0000 C   0  0  0  0  0  0  0  0  0  0  0  0
    1.7190   -1.2140    0.0000 N   0  0  0  0  0  0  0  0  0  0  0  0
    7.2337   -5.1097    0.0000 C   0  0  0  0  0  0  0  0  0  0  0  0
    6.7704   -6.5364    0.0000 C   0  0  0  0  0  0  0  0  0  0  0  0
  1  2  1  0  0  0  0
  2  3  2  0  0  0  0
  3  4  1  0  0  0  0
  4  5  1  0  0  0  0
  5  6  1  0  0  0  0
  6  7  1  0  0  0  0
  7  8  2  0  0  0  0
  7  9  2  0  0  0  0
  7 10  1  0  0  0  0
 10 11  2  0  0  0  0
 11 12  1  0  0  0  0
 12 13  2  0  0  0  0
 13 14  1  0  0  0  0
 14 15  2  0  0  0  0
 10 15  1  0  0  0  0
 15 16  1  0  0  0  0
 16 17  2  0  0  0  0
 17 18  1  0  0  0  0
 18 19  2  0  0  0  0
 19 20  1  0  0  0  0
 20 21  2  0  0  0  0
 21 22  1  0  0  0  0
 22 23  2  0  0  0  0
 18 23  1  0  0  0  0
 23 24  1  0  0  0  0
 16 24  1  0  0  0  0
  5 25  2  0  0  0  0
  2 25  1  0  0  0  0
 25 26  1  0  0  0  0
M  END
> <chemblId>
CHEMBL148967

> <bioactivity__type>
Ki

> <units>
nM

> <value>
340.0

$$$$

  CDK     11271518432D 0   0.00000     0.00000     0

 29 32  0  0  0  0              1 V2000 
   10.7009   -9.2891    0.0000 C   0  0  0  0  0  0  0  0  0  0  0  0
    9.8191   -8.0756    0.0000 C   0  0  0  0  0  0  0  0  0  0  0  0
   10.2825   -6.6490    0.0000 N   0  0  0  0  0  0  0  0  0  0  0  0
    9.0689   -5.7674    0.0000 O   0  0  0  0  0  0  0  0  0  0  0  0
    7.8555   -6.6492    0.0000 C   0  0  0  0  0  0  0  0  0  0  0  0
    6.4288   -6.1858    0.0000 N   0  0  0  0  0  0  0  0  0  0  0  0
    6.1169   -4.7186    0.0000 S   0  0  0  0  0  0  0  0  0  0  0  0
    5.3219   -3.4466    0.0000 O   0  0  0  0  0  0  0  0  0  0  0  0
    4.7261   -5.2806    0.0000 O   0  0  0  0  0  0  0  0  0  0  0  0
    7.2315   -3.7148    0.0000 C   0  0  0  0  0  0  0  0  0  0  0  0
    8.6581   -4.1782    0.0000 C   0  0  0  0  0  0  0  0  0  0  0  0
    9.7727   -3.1744    0.0000 C   0  0  0  0  0  0  0  0  0  0  0  0
    9.4608   -1.7072    0.0000 C   0  0  0  0  0  0  0  0  0  0  0  0
    8.0341   -1.2438    0.0000 C   0  0  0  0  0  0  0  0  0  0  0  0
    6.9195   -2.2476    0.0000 C   0  0  0  0  0  0  0  0  0  0  0  0
    5.4929   -1.7842    0.0000 C   0  0  0  0  0  0  0  0  0  0  0  0
    5.1809   -0.3170    0.0000 C   0  0  0  0  0  0  0  0  0  0  0  0
    3.7543    0.1464    0.0000 C   0  0  0  0  0  0  0  0  0  0  0  0
    2.6396   -0.8574    0.0000 C   0  0  0  0  0  0  0  0  0  0  0  0
    2.9516   -2.3246    0.0000 C   0  0  0  0  0  0  0  0  0  0  0  0
    4.3782   -2.7880    0.0000 C   0  0  0  0  0  0  0  0  0  0  0  0
    1.2130   -0.3940    0.0000 C   0  0  0  0  0  0  0  0  0  0  0  0
    0.0000   -1.2760    0.0000 N   0  0  0  0  0  0  0  0  0  0  0  0
   -1.2130   -0.3940    0.0000 C   0  0  0  0  0  0  0  0  0  0  0  0
   -0.7500    1.0320    0.0000 C   0  0  0  0  0  0  0  0  0  0  0  0
    0.7500    1.0320    0.0000 N   0  0  0  0  0  0  0  0  0  0  0  0
    1.6318    2.2454    0.0000 C   0  0  0  0  0  0  0  0  0  0  0  0
    8.3191   -8.0758    0.0000 C   0  0  0  0  0  0  0  0  0  0  0  0
    7.4375   -9.2894    0.0000 C   0  0  0  0  0  0  0  0  0  0  0  0
  1  2  1  0  0  0  0
  2  3  2  0  0  0  0
  3  4  1  0  0  0  0
  4  5  1  0  0  0  0
  5  6  1  0  0  0  0
  6  7  1  0  0  0  0
  7  8  2  0  0  0  0
  7  9  2  0  0  0  0
  7 10  1  0  0  0  0
 10 11  2  0  0  0  0
 11 12  1  0  0  0  0
 12 13  2  0  0  0  0
 13 14  1  0  0  0  0
 14 15  2  0  0  0  0
 10 15  1  0  0  0  0
 15 16  1  0  0  0  0
 16 17  2  0  0  0  0
 17 18  1  0  0  0  0
 18 19  2  0  0  0  0
 19 20  1  0  0  0  0
 20 21  2  0  0  0  0
 16 21  1  0  0  0  0
 19 22  1  0  0  0  0
 22 23  2  0  0  0  0
 23 24  1  0  0  0  0
 24 25  2  0  0  0  0
 25 26  1  0  0  0  0
 22 26  1  0  0  0  0
 26 27  1  0  0  0  0
  5 28  2  0  0  0  0
  2 28  1  0  0  0  0
 28 29  1  0  0  0  0
M  END
> <chemblId>
CHEMBL149010

> <bioactivity__type>
Ki

> <units>
nM

> <value>
19.0

$$$$

  CDK     11271518432D 0   0.00000     0.00000     0

 23 25  0  0  0  0              1 V2000 
    1.6314    2.2457    0.0000 C   0  0  0  0  0  0  0  0  0  0  0  0
    0.7500    1.0320    0.0000 C   0  0  0  0  0  0  0  0  0  0  0  0
    1.2140   -0.3940    0.0000 N   0  0  0  0  0  0  0  0  0  0  0  0
    0.0000   -1.2760    0.0000 O   0  0  0  0  0  0  0  0  0  0  0  0
   -1.2140   -0.3940    0.0000 C   0  0  0  0  0  0  0  0  0  0  0  0
   -2.6407   -0.8572    0.0000 N   0  0  0  0  0  0  0  0  0  0  0  0
   -2.9528   -2.3244    0.0000 S   0  0  0  0  0  0  0  0  0  0  0  0
   -2.7444   -3.8098    0.0000 O   0  0  0  0  0  0  0  0  0  0  0  0
   -1.4538   -2.3770    0.0000 O   0  0  0  0  0  0  0  0  0  0  0  0
   -4.3795   -2.7876    0.0000 C   0  0  0  0  0  0  0  0  0  0  0  0
   -5.4940   -1.7837    0.0000 C   0  0  0  0  0  0  0  0  0  0  0  0
   -6.9207   -2.2469    0.0000 C   0  0  0  0  0  0  0  0  0  0  0  0
   -7.2329   -3.7141    0.0000 C   0  0  0  0  0  0  0  0  0  0  0  0
   -6.1184   -4.7180    0.0000 C   0  0  0  0  0  0  0  0  0  0  0  0
   -4.6917   -4.2548    0.0000 C   0  0  0  0  0  0  0  0  0  0  0  0
   -3.5772   -5.2587    0.0000 C   0  0  0  0  0  0  0  0  0  0  0  0
   -3.8894   -6.7259    0.0000 C   0  0  0  0  0  0  0  0  0  0  0  0
   -2.7748   -7.7298    0.0000 C   0  0  0  0  0  0  0  0  0  0  0  0
   -1.3482   -7.2666    0.0000 C   0  0  0  0  0  0  0  0  0  0  0  0
   -1.0360   -5.7994    0.0000 C   0  0  0  0  0  0  0  0  0  0  0  0
   -2.1505   -4.7955    0.0000 N   0  0  0  0  0  0  0  0  0  0  0  0
   -0.7500    1.0320    0.0000 C   0  0  0  0  0  0  0  0  0  0  0  0
   -1.6314    2.2457    0.0000 C   0  0  0  0  0  0  0  0  0  0  0  0
  1  2  1  0  0  0  0
  2  3  2  0  0  0  0
  3  4  1  0  0  0  0
  4  5  1  0  0  0  0
  5  6  1  0  0  0  0
  6  7  1  0  0  0  0
  7  8  2  0  0  0  0
  7  9  2  0  0  0  0
  7 10  1  0  0  0  0
 10 11  2  0  0  0  0
 11 12  1  0  0  0  0
 12 13  2  0  0  0  0
 13 14  1  0  0  0  0
 14 15  2  0  0  0  0
 10 15  1  0  0  0  0
 15 16  1  0  0  0  0
 16 17  2  0  0  0  0
 17 18  1  0  0  0  0
 18 19  2  0  0  0  0
 19 20  1  0  0  0  0
 20 21  2  0  0  0  0
 16 21  1  0  0  0  0
  5 22  2  0  0  0  0
  2 22  1  0  0  0  0
 22 23  1  0  0  0  0
M  END
> <chemblId>
CHEMBL149018

> <bioactivity__type>
Ki

> <units>
nM

> <value>
820.0

$$$$

  CDK     11271518432D 0   0.00000     0.00000     0

 29 32  0  0  0  0              1 V2000 
    1.6314    2.2457    0.0000 C   0  0  0  0  0  0  0  0  0  0  0  0
    0.7500    1.0320    0.0000 C   0  0  0  0  0  0  0  0  0  0  0  0
    1.2140   -0.3940    0.0000 N   0  0  0  0  0  0  0  0  0  0  0  0
    0.0000   -1.2760    0.0000 O   0  0  0  0  0  0  0  0  0  0  0  0
   -1.2140   -0.3940    0.0000 C   0  0  0  0  0  0  0  0  0  0  0  0
   -2.6407   -0.8572    0.0000 N   0  0  0  0  0  0  0  0  0  0  0  0
   -2.9528   -2.3244    0.0000 S   0  0  0  0  0  0  0  0  0  0  0  0
   -2.7444   -3.8098    0.0000 O   0  0  0  0  0  0  0  0  0  0  0  0
   -1.4538   -2.3770    0.0000 O   0  0  0  0  0  0  0  0  0  0  0  0
   -4.3795   -2.7876    0.0000 C   0  0  0  0  0  0  0  0  0  0  0  0
   -5.4940   -1.7837    0.0000 C   0  0  0  0  0  0  0  0  0  0  0  0
   -6.9207   -2.2469    0.0000 C   0  0  0  0  0  0  0  0  0  0  0  0
   -7.2329   -3.7141    0.0000 C   0  0  0  0  0  0  0  0  0  0  0  0
   -6.1184   -4.7180    0.0000 C   0  0  0  0  0  0  0  0  0  0  0  0
   -4.6917   -4.2548    0.0000 C   0  0  0  0  0  0  0  0  0  0  0  0
   -3.5772   -5.2587    0.0000 C   0  0  0  0  0  0  0  0  0  0  0  0
   -3.8894   -6.7259    0.0000 C   0  0  0  0  0  0  0  0  0  0  0  0
   -2.7748   -7.7298    0.0000 C   0  0  0  0  0  0  0  0  0  0  0  0
   -1.3482   -7.2666    0.0000 C   0  0  0  0  0  0  0  0  0  0  0  0
   -1.0360   -5.7994    0.0000 C   0  0  0  0  0  0  0  0  0  0  0  0
   -2.1505   -4.7955    0.0000 C   0  0  0  0  0  0  0  0  0  0  0  0
   -0.2336   -8.2705    0.0000 C   0  0  0  0  0  0  0  0  0  0  0  0
   -0.5458   -9.7376    0.0000 C   0  0  0  0  0  0  0  0  0  0  0  0
    0.5687  -10.7416    0.0000 C   0  0  0  0  0  0  0  0  0  0  0  0
    1.9954  -10.2783    0.0000 C   0  0  0  0  0  0  0  0  0  0  0  0
    2.3075   -8.8112    0.0000 C   0  0  0  0  0  0  0  0  0  0  0  0
    1.1930   -7.8072    0.0000 N   0  0  0  0  0  0  0  0  0  0  0  0
   -0.7500    1.0320    0.0000 C   0  0  0  0  0  0  0  0  0  0  0  0
   -1.6314    2.2457    0.0000 C   0  0  0  0  0  0  0  0  0  0  0  0
  1  2  1  0  0  0  0
  2  3  2  0  0  0  0
  3  4  1  0  0  0  0
  4  5  1  0  0  0  0
  5  6  1  0  0  0  0
  6  7  1  0  0  0  0
  7  8  2  0  0  0  0
  7  9  2  0  0  0  0
  7 10  1  0  0  0  0
 10 11  2  0  0  0  0
 11 12  1  0  0  0  0
 12 13  2  0  0  0  0
 13 14  1  0  0  0  0
 14 15  2  0  0  0  0
 10 15  1  0  0  0  0
 15 16  1  0  0  0  0
 16 17  2  0  0  0  0
 17 18  1  0  0  0  0
 18 19  2  0  0  0  0
 19 20  1  0  0  0  0
 20 21  2  0  0  0  0
 16 21  1  0  0  0  0
 19 22  1  0  0  0  0
 22 23  2  0  0  0  0
 23 24  1  0  0  0  0
 24 25  2  0  0  0  0
 25 26  1  0  0  0  0
 26 27  2  0  0  0  0
 22 27  1  0  0  0  0
  5 28  2  0  0  0  0
  2 28  1  0  0  0  0
 28 29  1  0  0  0  0
M  END
> <chemblId>
CHEMBL149232

> <bioactivity__type>
Ki

> <units>
nM

> <value>
2.3

$$$$

  CDK     11271518432D 0   0.00000     0.00000     0

 29 32  0  0  0  0              1 V2000 
    1.6314    2.2457    0.0000 C   0  0  0  0  0  0  0  0  0  0  0  0
    0.7500    1.0320    0.0000 C   0  0  0  0  0  0  0  0  0  0  0  0
    1.2140   -0.3940    0.0000 N   0  0  0  0  0  0  0  0  0  0  0  0
    0.0000   -1.2760    0.0000 O   0  0  0  0  0  0  0  0  0  0  0  0
   -1.2140   -0.3940    0.0000 C   0  0  0  0  0  0  0  0  0  0  0  0
   -2.6407   -0.8572    0.0000 N   0  0  0  0  0  0  0  0  0  0  0  0
   -2.9528   -2.3244    0.0000 S   0  0  0  0  0  0  0  0  0  0  0  0
   -2.7444   -3.8098    0.0000 O   0  0  0  0  0  0  0  0  0  0  0  0
   -1.4538   -2.3770    0.0000 O   0  0  0  0  0  0  0  0  0  0  0  0
   -4.3795   -2.7876    0.0000 C   0  0  0  0  0  0  0  0  0  0  0  0
   -5.4940   -1.7837    0.0000 C   0  0  0  0  0  0  0  0  0  0  0  0
   -6.9207   -2.2469    0.0000 C   0  0  0  0  0  0  0  0  0  0  0  0
   -7.2329   -3.7141    0.0000 C   0  0  0  0  0  0  0  0  0  0  0  0
   -6.1184   -4.7180    0.0000 C   0  0  0  0  0  0  0  0  0  0  0  0
   -4.6917   -4.2548    0.0000 C   0  0  0  0  0  0  0  0  0  0  0  0
   -3.5772   -5.2587    0.0000 C   0  0  0  0  0  0  0  0  0  0  0  0
   -3.8894   -6.7259    0.0000 C   0  0  0  0  0  0  0  0  0  0  0  0
   -2.7748   -7.7298    0.0000 C   0  0  0  0  0  0  0  0  0  0  0  0
   -1.3482   -7.2666    0.0000 C   0  0  0  0  0  0  0  0  0  0  0  0
   -1.0360   -5.7994    0.0000 C   0  0  0  0  0  0  0  0  0  0  0  0
   -2.1505   -4.7955    0.0000 C   0  0  0  0  0  0  0  0  0  0  0  0
   -0.2336   -8.2705    0.0000 C   0  0  0  0  0  0  0  0  0  0  0  0
   -0.5458   -9.7376    0.0000 C   0  0  0  0  0  0  0  0  0  0  0  0
    0.5687  -10.7416    0.0000 N   0  0  0  0  0  0  0  0  0  0  0  0
    1.9954  -10.2783    0.0000 C   0  0  0  0  0  0  0  0  0  0  0  0
    2.3075   -8.8112    0.0000 N   0  0  0  0  0  0  0  0  0  0  0  0
    1.1930   -7.8072    0.0000 C   0  0  0  0  0  0  0  0  0  0  0  0
   -0.7500    1.0320    0.0000 C   0  0  0  0  0  0  0  0  0  0  0  0
   -1.6314    2.2457    0.0000 C   0  0  0  0  0  0  0  0  0  0  0  0
  1  2  1  0  0  0  0
  2  3  2  0  0  0  0
  3  4  1  0  0  0  0
  4  5  1  0  0  0  0
  5  6  1  0  0  0  0
  6  7  1  0  0  0  0
  7  8  2  0  0  0  0
  7  9  2  0  0  0  0
  7 10  1  0  0  0  0
 10 11  2  0  0  0  0
 11 12  1  0  0  0  0
 12 13  2  0  0  0  0
 13 14  1  0  0  0  0
 14 15  2  0  0  0  0
 10 15  1  0  0  0  0
 15 16  1  0  0  0  0
 16 17  2  0  0  0  0
 17 18  1  0  0  0  0
 18 19  2  0  0  0  0
 19 20  1  0  0  0  0
 20 21  2  0  0  0  0
 16 21  1  0  0  0  0
 19 22  1  0  0  0  0
 22 23  2  0  0  0  0
 23 24  1  0  0  0  0
 24 25  2  0  0  0  0
 25 26  1  0  0  0  0
 26 27  2  0  0  0  0
 22 27  1  0  0  0  0
  5 28  2  0  0  0  0
  2 28  1  0  0  0  0
 28 29  1  0  0  0  0
M  END
> <chemblId>
CHEMBL149340

> <bioactivity__type>
Ki

> <units>
nM

> <value>
300.0

$$$$

  CDK     11271518432D 0   0.00000     0.00000     0

 28 31  0  0  0  0              1 V2000 
  -14.1178    1.2292    0.0000 C   0  0  0  0  0  0  0  0  0  0  0  0
  -12.6913    0.7653    0.0000 C   0  0  0  0  0  0  0  0  0  0  0  0
  -12.2281   -0.6613    0.0000 N   0  0  0  0  0  0  0  0  0  0  0  0
  -10.7281   -0.6617    0.0000 O   0  0  0  0  0  0  0  0  0  0  0  0
  -10.2643    0.7648    0.0000 C   0  0  0  0  0  0  0  0  0  0  0  0
   -8.8376    1.2281    0.0000 N   0  0  0  0  0  0  0  0  0  0  0  0
   -7.7231    0.2241    0.0000 S   0  0  0  0  0  0  0  0  0  0  0  0
   -6.3324   -0.3380    0.0000 O   0  0  0  0  0  0  0  0  0  0  0  0
   -6.9279    1.4961    0.0000 O   0  0  0  0  0  0  0  0  0  0  0  0
   -8.0352   -1.2430    0.0000 C   0  0  0  0  0  0  0  0  0  0  0  0
   -9.4619   -1.7062    0.0000 C   0  0  0  0  0  0  0  0  0  0  0  0
   -9.7741   -3.1734    0.0000 C   0  0  0  0  0  0  0  0  0  0  0  0
   -8.6596   -4.1773    0.0000 C   0  0  0  0  0  0  0  0  0  0  0  0
   -7.2329   -3.7141    0.0000 C   0  0  0  0  0  0  0  0  0  0  0  0
   -6.9207   -2.2469    0.0000 C   0  0  0  0  0  0  0  0  0  0  0  0
   -5.4940   -1.7837    0.0000 C   0  0  0  0  0  0  0  0  0  0  0  0
   -4.3795   -2.7876    0.0000 C   0  0  0  0  0  0  0  0  0  0  0  0
   -2.9528   -2.3244    0.0000 C   0  0  0  0  0  0  0  0  0  0  0  0
   -2.6407   -0.8572    0.0000 C   0  0  0  0  0  0  0  0  0  0  0  0
   -3.7552    0.1467    0.0000 C   0  0  0  0  0  0  0  0  0  0  0  0
   -5.1819   -0.3165    0.0000 C   0  0  0  0  0  0  0  0  0  0  0  0
   -1.2140   -0.3940    0.0000 C   0  0  0  0  0  0  0  0  0  0  0  0
    0.0000   -1.2760    0.0000 O   0  0  0  0  0  0  0  0  0  0  0  0
    1.2140   -0.3940    0.0000 N   0  0  0  0  0  0  0  0  0  0  0  0
    0.7500    1.0320    0.0000 C   0  0  0  0  0  0  0  0  0  0  0  0
   -0.7500    1.0320    0.0000 C   0  0  0  0  0  0  0  0  0  0  0  0
  -11.4776    1.6468    0.0000 C   0  0  0  0  0  0  0  0  0  0  0  0
  -11.4773    3.1468    0.0000 C   0  0  0  0  0  0  0  0  0  0  0  0
  1  2  1  0  0  0  0
  2  3  2  0  0  0  0
  3  4  1  0  0  0  0
  4  5  1  0  0  0  0
  5  6  1  0  0  0  0
  6  7  1  0  0  0  0
  7  8  2  0  0  0  0
  7  9  2  0  0  0  0
  7 10  1  0  0  0  0
 10 11  2  0  0  0  0
 11 12  1  0  0  0  0
 12 13  2  0  0  0  0
 13 14  1  0  0  0  0
 14 15  2  0  0  0  0
 10 15  1  0  0  0  0
 15 16  1  0  0  0  0
 16 17  2  0  0  0  0
 17 18  1  0  0  0  0
 18 19  2  0  0  0  0
 19 20  1  0  0  0  0
 20 21  2  0  0  0  0
 16 21  1  0  0  0  0
 19 22  1  0  0  0  0
 22 23  1  0  0  0  0
 23 24  1  0  0  0  0
 24 25  2  0  0  0  0
 25 26  1  0  0  0  0
 22 26  2  0  0  0  0
  5 27  2  0  0  0  0
  2 27  1  0  0  0  0
 27 28  1  0  0  0  0
M  END
> <chemblId>
CHEMBL149592

> <bioactivity__type>
Ki

> <units>
nM

> <value>
270.0

$$$$

  CDK     11271518432D 0   0.00000     0.00000     0

 29 32  0  0  0  0              1 V2000 
    1.6314    2.2457    0.0000 C   0  0  0  0  0  0  0  0  0  0  0  0
    0.7500    1.0320    0.0000 C   0  0  0  0  0  0  0  0  0  0  0  0
    1.2140   -0.3940    0.0000 N   0  0  0  0  0  0  0  0  0  0  0  0
    0.0000   -1.2760    0.0000 O   0  0  0  0  0  0  0  0  0  0  0  0
   -1.2140   -0.3940    0.0000 C   0  0  0  0  0  0  0  0  0  0  0  0
   -2.6407   -0.8572    0.0000 N   0  0  0  0  0  0  0  0  0  0  0  0
   -2.9528   -2.3244    0.0000 S   0  0  0  0  0  0  0  0  0  0  0  0
   -2.7444   -3.8098    0.0000 O   0  0  0  0  0  0  0  0  0  0  0  0
   -1.4538   -2.3770    0.0000 O   0  0  0  0  0  0  0  0  0  0  0  0
   -4.3795   -2.7876    0.0000 C   0  0  0  0  0  0  0  0  0  0  0  0
   -5.4940   -1.7837    0.0000 C   0  0  0  0  0  0  0  0  0  0  0  0
   -6.9207   -2.2469    0.0000 C   0  0  0  0  0  0  0  0  0  0  0  0
   -7.2329   -3.7141    0.0000 C   0  0  0  0  0  0  0  0  0  0  0  0
   -6.1184   -4.7180    0.0000 C   0  0  0  0  0  0  0  0  0  0  0  0
   -4.6917   -4.2548    0.0000 C   0  0  0  0  0  0  0  0  0  0  0  0
   -3.5772   -5.2587    0.0000 C   0  0  0  0  0  0  0  0  0  0  0  0
   -3.8894   -6.7259    0.0000 C   0  0  0  0  0  0  0  0  0  0  0  0
   -2.7748   -7.7298    0.0000 C   0  0  0  0  0  0  0  0  0  0  0  0
   -1.3482   -7.2666    0.0000 C   0  0  0  0  0  0  0  0  0  0  0  0
   -1.0360   -5.7994    0.0000 C   0  0  0  0  0  0  0  0  0  0  0  0
   -2.1505   -4.7955    0.0000 C   0  0  0  0  0  0  0  0  0  0  0  0
   -0.2336   -8.2705    0.0000 C   0  0  0  0  0  0  0  0  0  0  0  0
   -0.5458   -9.7376    0.0000 C   0  0  0  0  0  0  0  0  0  0  0  0
    0.5687  -10.7416    0.0000 C   0  0  0  0  0  0  0  0  0  0  0  0
    1.9954  -10.2783    0.0000 C   0  0  0  0  0  0  0  0  0  0  0  0
    2.3075   -8.8112    0.0000 C   0  0  0  0  0  0  0  0  0  0  0  0
    1.1930   -7.8072    0.0000 C   0  0  0  0  0  0  0  0  0  0  0  0
   -0.7500    1.0320    0.0000 C   0  0  0  0  0  0  0  0  0  0  0  0
   -1.6314    2.2457    0.0000 C   0  0  0  0  0  0  0  0  0  0  0  0
  1  2  1  0  0  0  0
  2  3  2  0  0  0  0
  3  4  1  0  0  0  0
  4  5  1  0  0  0  0
  5  6  1  0  0  0  0
  6  7  1  0  0  0  0
  7  8  2  0  0  0  0
  7  9  2  0  0  0  0
  7 10  1  0  0  0  0
 10 11  2  0  0  0  0
 11 12  1  0  0  0  0
 12 13  2  0  0  0  0
 13 14  1  0  0  0  0
 14 15  2  0  0  0  0
 10 15  1  0  0  0  0
 15 16  1  0  0  0  0
 16 17  2  0  0  0  0
 17 18  1  0  0  0  0
 18 19  2  0  0  0  0
 19 20  1  0  0  0  0
 20 21  2  0  0  0  0
 16 21  1  0  0  0  0
 19 22  1  0  0  0  0
 22 23  2  0  0  0  0
 23 24  1  0  0  0  0
 24 25  2  0  0  0  0
 25 26  1  0  0  0  0
 26 27  2  0  0  0  0
 22 27  1  0  0  0  0
  5 28  2  0  0  0  0
  2 28  1  0  0  0  0
 28 29  1  0  0  0  0
M  END
> <chemblId>
CHEMBL149763

> <bioactivity__type>
Ki

> <units>
nM

> <value>
38.0

$$$$

  CDK     11271518432D 0   0.00000     0.00000     0

 28 31  0  0  0  0              1 V2000 
    1.6314    2.2457    0.0000 C   0  0  0  0  0  0  0  0  0  0  0  0
    0.7500    1.0320    0.0000 C   0  0  0  0  0  0  0  0  0  0  0  0
    1.2140   -0.3940    0.0000 N   0  0  0  0  0  0  0  0  0  0  0  0
    0.0000   -1.2760    0.0000 O   0  0  0  0  0  0  0  0  0  0  0  0
   -1.2140   -0.3940    0.0000 C   0  0  0  0  0  0  0  0  0  0  0  0
   -2.6407   -0.8572    0.0000 N   0  0  0  0  0  0  0  0  0  0  0  0
   -2.9528   -2.3244    0.0000 S   0  0  0  0  0  0  0  0  0  0  0  0
   -2.7444   -3.8098    0.0000 O   0  0  0  0  0  0  0  0  0  0  0  0
   -1.4538   -2.3770    0.0000 O   0  0  0  0  0  0  0  0  0  0  0  0
   -4.3795   -2.7876    0.0000 C   0  0  0  0  0  0  0  0  0  0  0  0
   -5.4940   -1.7837    0.0000 C   0  0  0  0  0  0  0  0  0  0  0  0
   -6.9207   -2.2469    0.0000 C   0  0  0  0  0  0  0  0  0  0  0  0
   -7.2329   -3.7141    0.0000 C   0  0  0  0  0  0  0  0  0  0  0  0
   -6.1184   -4.7180    0.0000 C   0  0  0  0  0  0  0  0  0  0  0  0
   -4.6917   -4.2548    0.0000 C   0  0  0  0  0  0  0  0  0  0  0  0
   -3.5772   -5.2587    0.0000 C   0  0  0  0  0  0  0  0  0  0  0  0
   -3.8894   -6.7259    0.0000 C   0  0  0  0  0  0  0  0  0  0  0  0
   -2.7748   -7.7298    0.0000 C   0  0  0  0  0  0  0  0  0  0  0  0
   -1.3482   -7.2666    0.0000 C   0  0  0  0  0  0  0  0  0  0  0  0
   -1.0360   -5.7994    0.0000 C   0  0  0  0  0  0  0  0  0  0  0  0
   -2.1505   -4.7955    0.0000 C   0  0  0  0  0  0  0  0  0  0  0  0
   -0.2336   -8.2705    0.0000 C   0  0  0  0  0  0  0  0  0  0  0  0
   -0.3907   -9.7622    0.0000 N   0  0  0  0  0  0  0  0  0  0  0  0
    0.9794  -10.3726    0.0000 N   0  0  0  0  0  0  0  0  0  0  0  0
    1.9834   -9.2581    0.0000 N   0  0  0  0  0  0  0  0  0  0  0  0
    1.2336   -7.9589    0.0000 N   0  0  0  0  0  0  0  0  0  0  0  0
   -0.7500    1.0320    0.0000 C   0  0  0  0  0  0  0  0  0  0  0  0
   -1.6314    2.2457    0.0000 C   0  0  0  0  0  0  0  0  0  0  0  0
  1  2  1  0  0  0  0
  2  3  2  0  0  0  0
  3  4  1  0  0  0  0
  4  5  1  0  0  0  0
  5  6  1  0  0  0  0
  6  7  1  0  0  0  0
  7  8  2  0  0  0  0
  7  9  2  0  0  0  0
  7 10  1  0  0  0  0
 10 11  2  0  0  0  0
 11 12  1  0  0  0  0
 12 13  2  0  0  0  0
 13 14  1  0  0  0  0
 14 15  2  0  0  0  0
 10 15  1  0  0  0  0
 15 16  1  0  0  0  0
 16 17  2  0  0  0  0
 17 18  1  0  0  0  0
 18 19  2  0  0  0  0
 19 20  1  0  0  0  0
 20 21  2  0  0  0  0
 16 21  1  0  0  0  0
 19 22  1  0  0  0  0
 22 23  1  0  0  0  0
 23 24  2  0  0  0  0
 24 25  1  0  0  0  0
 25 26  1  0  0  0  0
 22 26  2  0  0  0  0
  5 27  2  0  0  0  0
  2 27  1  0  0  0  0
 27 28  1  0  0  0  0
M  END
> <chemblId>
CHEMBL149778

> <bioactivity__type>
Ki

> <units>
nM

> <value>
3800.0

$$$$

  CDK     11271518432D 0   0.00000     0.00000     0

 28 31  0  0  0  0              1 V2000 
    1.6314    2.2457    0.0000 C   0  0  0  0  0  0  0  0  0  0  0  0
    0.7500    1.0320    0.0000 C   0  0  0  0  0  0  0  0  0  0  0  0
    1.2140   -0.3940    0.0000 N   0  0  0  0  0  0  0  0  0  0  0  0
    0.0000   -1.2760    0.0000 O   0  0  0  0  0  0  0  0  0  0  0  0
   -1.2140   -0.3940    0.0000 C   0  0  0  0  0  0  0  0  0  0  0  0
   -2.6407   -0.8572    0.0000 N   0  0  0  0  0  0  0  0  0  0  0  0
   -2.9528   -2.3244    0.0000 S   0  0  0  0  0  0  0  0  0  0  0  0
   -2.7444   -3.8098    0.0000 O   0  0  0  0  0  0  0  0  0  0  0  0
   -1.4538   -2.3770    0.0000 O   0  0  0  0  0  0  0  0  0  0  0  0
   -4.3795   -2.7876    0.0000 C   0  0  0  0  0  0  0  0  0  0  0  0
   -5.4940   -1.7837    0.0000 C   0  0  0  0  0  0  0  0  0  0  0  0
   -6.9207   -2.2469    0.0000 C   0  0  0  0  0  0  0  0  0  0  0  0
   -7.2329   -3.7141    0.0000 C   0  0  0  0  0  0  0  0  0  0  0  0
   -6.1184   -4.7180    0.0000 C   0  0  0  0  0  0  0  0  0  0  0  0
   -4.6917   -4.2548    0.0000 C   0  0  0  0  0  0  0  0  0  0  0  0
   -3.5772   -5.2587    0.0000 C   0  0  0  0  0  0  0  0  0  0  0  0
   -3.8894   -6.7259    0.0000 C   0  0  0  0  0  0  0  0  0  0  0  0
   -2.7748   -7.7298    0.0000 C   0  0  0  0  0  0  0  0  0  0  0  0
   -1.3482   -7.2666    0.0000 C   0  0  0  0  0  0  0  0  0  0  0  0
   -1.0360   -5.7994    0.0000 C   0  0  0  0  0  0  0  0  0  0  0  0
   -2.1505   -4.7955    0.0000 C   0  0  0  0  0  0  0  0  0  0  0  0
   -0.2336   -8.2705    0.0000 C   0  0  0  0  0  0  0  0  0  0  0  0
   -0.3907   -9.7622    0.0000 N   0  0  0  0  0  0  0  0  0  0  0  0
    0.9794  -10.3726    0.0000 C   0  0  0  0  0  0  0  0  0  0  0  0
    1.9834   -9.2581    0.0000 C   0  0  0  0  0  0  0  0  0  0  0  0
    1.2336   -7.9589    0.0000 S   0  0  0  0  0  0  0  0  0  0  0  0
   -0.7500    1.0320    0.0000 C   0  0  0  0  0  0  0  0  0  0  0  0
   -1.6314    2.2457    0.0000 C   0  0  0  0  0  0  0  0  0  0  0  0
  1  2  1  0  0  0  0
  2  3  2  0  0  0  0
  3  4  1  0  0  0  0
  4  5  1  0  0  0  0
  5  6  1  0  0  0  0
  6  7  1  0  0  0  0
  7  8  2  0  0  0  0
  7  9  2  0  0  0  0
  7 10  1  0  0  0  0
 10 11  2  0  0  0  0
 11 12  1  0  0  0  0
 12 13  2  0  0  0  0
 13 14  1  0  0  0  0
 14 15  2  0  0  0  0
 10 15  1  0  0  0  0
 15 16  1  0  0  0  0
 16 17  2  0  0  0  0
 17 18  1  0  0  0  0
 18 19  2  0  0  0  0
 19 20  1  0  0  0  0
 20 21  2  0  0  0  0
 16 21  1  0  0  0  0
 19 22  1  0  0  0  0
 22 23  2  0  0  0  0
 23 24  1  0  0  0  0
 24 25  2  0  0  0  0
 25 26  1  0  0  0  0
 22 26  1  0  0  0  0
  5 27  2  0  0  0  0
  2 27  1  0  0  0  0
 27 28  1  0  0  0  0
M  END
> <chemblId>
CHEMBL150260

> <bioactivity__type>
Ki

> <units>
nM

> <value>
5.6

$$$$

  CDK     11271518432D 0   0.00000     0.00000     0

 32 36  0  0  0  0              1 V2000 
    6.8083   -3.3481    0.0000 C   0  0  0  0  0  0  0  0  0  0  0  0
    6.0583   -2.0490    0.0000 C   0  0  0  0  0  0  0  0  0  0  0  0
    4.5583   -2.0490    0.0000 C   0  0  0  0  0  0  0  0  0  0  0  0
    3.8083   -0.7500    0.0000 C   0  0  0  0  0  0  0  0  0  0  0  0
    2.3083   -0.7500    0.0000 C   0  0  0  0  0  0  0  0  0  0  0  0
    1.4266    0.4635    0.0000 N   0  0  0  0  0  0  0  0  0  0  0  0
   -0.0000    0.0000    0.0000 C   0  0  0  0  0  0  0  0  0  0  0  0
    0.0000    1.5000    0.0000 C   0  0  0  0  0  0  0  0  0  0  0  0
   -1.4266    1.9635    0.0000 C   0  0  0  0  0  0  0  0  0  0  0  0
   -2.3083    0.7500    0.0000 C   0  0  0  0  0  0  0  0  0  0  0  0
   -1.4266   -0.4635    0.0000 C   0  0  0  0  0  0  0  0  0  0  0  0
   -0.0000   -1.5000    0.0000 C   0  0  0  0  0  0  0  0  0  0  0  0
   -1.2135   -2.3817    0.0000 O   0  0  0  0  0  0  0  0  0  0  0  0
    1.4266   -1.9635    0.0000 N   0  0  0  0  0  0  0  0  0  0  0  0
    1.8901   -3.3901    0.0000 C   0  0  0  0  0  0  0  0  0  0  0  0
    0.8864   -4.5048    0.0000 C   0  0  0  0  0  0  0  0  0  0  0  0
   -0.5808   -4.1930    0.0000 C   0  0  0  0  0  0  0  0  0  0  0  0
   -1.5845   -5.3077    0.0000 C   0  0  0  0  0  0  0  0  0  0  0  0
   -1.1210   -6.7343    0.0000 C   0  0  0  0  0  0  0  0  0  0  0  0
    0.3462   -7.0461    0.0000 C   0  0  0  0  0  0  0  0  0  0  0  0
    1.3499   -5.9314    0.0000 C   0  0  0  0  0  0  0  0  0  0  0  0
   -2.1247   -7.8490    0.0000 C   0  0  0  0  0  0  0  0  0  0  0  0
   -3.5919   -7.5371    0.0000 C   0  0  0  0  0  0  0  0  0  0  0  0
   -4.5956   -8.6518    0.0000 C   0  0  0  0  0  0  0  0  0  0  0  0
   -4.1321  -10.0784    0.0000 C   0  0  0  0  0  0  0  0  0  0  0  0
   -2.6648  -10.3903    0.0000 C   0  0  0  0  0  0  0  0  0  0  0  0
   -1.6611   -9.2756    0.0000 C   0  0  0  0  0  0  0  0  0  0  0  0
   -0.1939   -9.5874    0.0000 C   0  0  0  0  0  0  0  0  0  0  0  0
    0.4162  -10.9577    0.0000 N   0  0  0  0  0  0  0  0  0  0  0  0
    1.9080  -10.8010    0.0000 N   0  0  0  0  0  0  0  0  0  0  0  0
    2.2198   -9.3337    0.0000 N   0  0  0  0  0  0  0  0  0  0  0  0
    0.9208   -8.5837    0.0000 N   0  0  0  0  0  0  0  0  0  0  0  0
  1  2  1  0  0  0  0
  2  3  1  0  0  0  0
  3  4  1  0  0  0  0
  4  5  1  0  0  0  0
  5  6  2  0  0  0  0
  6  7  1  0  0  0  0
  7  8  1  0  0  0  0
  8  9  1  0  0  0  0
  9 10  1  0  0  0  0
 10 11  1  0  0  0  0
  7 11  1  0  0  0  0
  7 12  1  0  0  0  0
 12 13  2  0  0  0  0
 12 14  1  0  0  0  0
  5 14  1  0  0  0  0
 14 15  1  0  0  0  0
 15 16  1  0  0  0  0
 16 17  2  0  0  0  0
 17 18  1  0  0  0  0
 18 19  2  0  0  0  0
 19 20  1  0  0  0  0
 20 21  2  0  0  0  0
 16 21  1  0  0  0  0
 19 22  1  0  0  0  0
 22 23  2  0  0  0  0
 23 24  1  0  0  0  0
 24 25  2  0  0  0  0
 25 26  1  0  0  0  0
 26 27  2  0  0  0  0
 22 27  1  0  0  0  0
 27 28  1  0  0  0  0
 28 29  1  0  0  0  0
 29 30  2  0  0  0  0
 30 31  1  0  0  0  0
 31 32  1  0  0  0  0
 28 32  2  0  0  0  0
M  END
> <chemblId>
CHEMBL1513

> <bioactivity__type>
Ki

> <units>
nM

> <value>
10000.0

$$$$

  CDK     11271518432D 0   0.00000     0.00000     0

 22 24  0  0  0  0              1 V2000 
    1.6314    2.2457    0.0000 C   0  0  0  0  0  0  0  0  0  0  0  0
    0.7500    1.0320    0.0000 C   0  0  0  0  0  0  0  0  0  0  0  0
    1.2140   -0.3940    0.0000 N   0  0  0  0  0  0  0  0  0  0  0  0
    0.0000   -1.2760    0.0000 O   0  0  0  0  0  0  0  0  0  0  0  0
   -1.2140   -0.3940    0.0000 C   0  0  0  0  0  0  0  0  0  0  0  0
   -2.6407   -0.8572    0.0000 N   0  0  0  0  0  0  0  0  0  0  0  0
   -2.9528   -2.3244    0.0000 S   0  0  0  0  0  0  0  0  0  0  0  0
   -2.7444   -3.8098    0.0000 O   0  0  0  0  0  0  0  0  0  0  0  0
   -1.4538   -2.3770    0.0000 O   0  0  0  0  0  0  0  0  0  0  0  0
   -4.3795   -2.7876    0.0000 C   0  0  0  0  0  0  0  0  0  0  0  0
   -5.4940   -1.7837    0.0000 C   0  0  0  0  0  0  0  0  0  0  0  0
   -6.9207   -2.2469    0.0000 C   0  0  0  0  0  0  0  0  0  0  0  0
   -7.2329   -3.7141    0.0000 C   0  0  0  0  0  0  0  0  0  0  0  0
   -6.1184   -4.7180    0.0000 C   0  0  0  0  0  0  0  0  0  0  0  0
   -4.6917   -4.2548    0.0000 C   0  0  0  0  0  0  0  0  0  0  0  0
   -3.5772   -5.2587    0.0000 C   0  0  0  0  0  0  0  0  0  0  0  0
   -3.7343   -6.7505    0.0000 C   0  0  0  0  0  0  0  0  0  0  0  0
   -2.3641   -7.3608    0.0000 C   0  0  0  0  0  0  0  0  0  0  0  0
   -1.3602   -6.2463    0.0000 S   0  0  0  0  0  0  0  0  0  0  0  0
   -2.1099   -4.9471    0.0000 C   0  0  0  0  0  0  0  0  0  0  0  0
   -0.7500    1.0320    0.0000 C   0  0  0  0  0  0  0  0  0  0  0  0
   -1.6314    2.2457    0.0000 C   0  0  0  0  0  0  0  0  0  0  0  0
  1  2  1  0  0  0  0
  2  3  2  0  0  0  0
  3  4  1  0  0  0  0
  4  5  1  0  0  0  0
  5  6  1  0  0  0  0
  6  7  1  0  0  0  0
  7  8  2  0  0  0  0
  7  9  2  0  0  0  0
  7 10  1  0  0  0  0
 10 11  2  0  0  0  0
 11 12  1  0  0  0  0
 12 13  2  0  0  0  0
 13 14  1  0  0  0  0
 14 15  2  0  0  0  0
 10 15  1  0  0  0  0
 15 16  1  0  0  0  0
 16 17  1  0  0  0  0
 17 18  2  0  0  0  0
 18 19  1  0  0  0  0
 19 20  1  0  0  0  0
 16 20  2  0  0  0  0
  5 21  2  0  0  0  0
  2 21  1  0  0  0  0
 21 22  1  0  0  0  0
M  END
> <chemblId>
CHEMBL151819

> <bioactivity__type>
Ki

> <units>
nM

> <value>
900.0

$$$$
 stripped
BRStripMol11271518432D 0   0.00000     0.00000     0
This file has been stripped
 39 42  0  0  0  0              1 V2000 
   -0.0903    2.9573    0.0000 C   0  0  0  0  0  0  0  0  0  0  0  0
   -0.0430    1.4580    0.0000 C   0  0  0  0  0  0  0  0  0  0  0  0
   -1.2820    0.7150    0.0000 C   0  0  0  0  0  0  0  0  0  0  0  0
   -1.2900   -0.7690    0.0000 C   0  0  0  0  0  0  0  0  0  0  0  0
    0.0430   -1.4580    0.0000 C   0  0  0  0  0  0  0  0  0  0  0  0
    1.2820   -0.7150    0.0000 C   0  0  0  0  0  0  0  0  0  0  0  0
    1.2900    0.7690    0.0000 C   0  0  0  0  0  0  0  0  0  0  0  0
    0.0903   -2.9573    0.0000 C   0  0  0  0  0  0  0  0  0  0  0  0
   -1.6375   -4.3984    0.0000 C   0  0  0  0  0  0  0  0  0  0  0  0
   -3.1040   -4.0828    0.0000 N   0  0  0  0  0  0  0  0  0  0  0  0
   -4.1105   -5.1949    0.0000 S   0  0  0  0  0  0  0  0  0  0  0  0
   -4.6760   -6.5842    0.0000 O   0  0  0  0  0  0  0  0  0  0  0  0
   -2.8405   -5.9931    0.0000 O   0  0  0  0  0  0  0  0  0  0  0  0
   -5.5769   -4.8793    0.0000 C   0  0  0  0  0  0  0  0  0  0  0  0
   -6.0368   -3.4515    0.0000 C   0  0  0  0  0  0  0  0  0  0  0  0
   -7.5032   -3.1359    0.0000 C   0  0  0  0  0  0  0  0  0  0  0  0
   -8.5098   -4.2480    0.0000 C   0  0  0  0  0  0  0  0  0  0  0  0
   -8.0499   -5.6758    0.0000 C   0  0  0  0  0  0  0  0  0  0  0  0
   -6.5835   -5.9914    0.0000 C   0  0  0  0  0  0  0  0  0  0  0  0
   -9.9762   -3.9323    0.0000 C   0  0  0  0  0  0  0  0  0  0  0  0
   -9.4107   -2.5430    0.0000 C   0  0  0  0  0  0  0  0  0  0  0  0
  -11.2462   -3.1342    0.0000 C   0  0  0  0  0  0  0  0  0  0  0  0
  -10.9827   -5.0445    0.0000 C   0  0  0  0  0  0  0  0  0  0  0  0
  -12.4491   -4.7288    0.0000 O   0  0  0  0  0  0  0  0  0  0  0  0
   -0.9766   -5.7611    0.0000 N   0  0  0  0  0  0  0  0  0  0  0  0
    0.3706   -6.1426    0.0000 C   0  0  0  0  0  0  0  0  0  0  0  0
    1.4458   -5.2458    0.0000 N   0  0  0  0  0  0  0  0  0  0  0  0
    1.3122   -3.8520    0.0000 C   0  0  0  0  0  0  0  0  0  0  0  0
    2.6161   -3.1104    0.0000 O   0  0  0  0  0  0  0  0  0  0  0  0
    3.9103   -3.8688    0.0000 C   0  0  0  0  0  0  0  0  0  0  0  0
    5.2141   -3.1272    0.0000 C   0  0  0  0  0  0  0  0  0  0  0  0
    6.5083   -3.8856    0.0000 O   0  0  0  0  0  0  0  0  0  0  0  0
    7.8121   -3.1440    0.0000 C   0  0  0  0  0  0  0  0  0  0  0  0
    9.1063   -3.9024    0.0000 N   0  0  0  0  0  0  0  0  0  0  0  0
   10.4102   -3.1608    0.0000 C   0  0  0  0  0  0  0  0  0  0  0  0
   10.4199   -1.6608    0.0000 C   0  0  0  0  0  0  0  0  0  0  0  0
   11.7237   -0.9192    0.0000 Br  0  0  0  0  0  0  0  0  0  0  0  0
    9.1257   -0.9025    0.0000 C   0  0  0  0  0  0  0  0  0  0  0  0
    7.8218   -1.6440    0.0000 N   0  0  0  0  0  0  0  0  0  0  0  0
  1  2  1  0  0  0  0
  2  3  2  0  0  0  0
  3  4  1  0  0  0  0
  4  5  2  0  0  0  0
  5  6  1  0  0  0  0
  6  7  2  0  0  0  0
  2  7  1  0  0  0  0
  5  8  1  0  0  0  0
  8  9  2  0  0  0  0
  9 10  1  0  0  0  0
 10 11  1  0  0  0  0
 11 12  2  0  0  0  0
 11 13  2  0  0  0  0
 11 14  1  0  0  0  0
 14 15  2  0  0  0  0
 15 16  1  0  0  0  0
 16 17  2  0  0  0  0
 17 18  1  0  0  0  0
 18 19  2  0  0  0  0
 14 19  1  0  0  0  0
 17 20  1  0  0  0  0
 20 21  1  0  0  0  0
 20 22  1  0  0  0  0
 20 23  1  0  0  0  0
 23 24  1  0  0  0  0
  9 25  1  0  0  0  0
 25 26  2  0  0  0  0
 26 27  1  0  0  0  0
 27 28  2  0  0  0  0
  8 28  1  0  0  0  0
 28 29  1  0  0  0  0
 29 30  1  0  0  0  0
 30 31  1  0  0  0  0
 31 32  1  0  0  0  0
 32 33  1  0  0  0  0
 33 34  2  0  0  0  0
 34 35  1  0  0  0  0
 35 36  2  0  0  0  0
 36 37  1  0  0  0  0
 36 38  1  0  0  0  0
 38 39  2  0  0  0  0
 33 39  1  0  0  0  0
M  END
> <chemblId>
CHEMBL1627022

> <bioactivity__type>
Ki

> <units>
nM

> <value>
0.015

$$$$
 stripped
BRStripMol11271518432D 0   0.00000     0.00000     0
This file has been stripped
 39 42  0  0  0  0              1 V2000 
   -1.6240    3.1880    0.0000 C   0  0  0  0  0  0  0  0  0  0  0  0
   -0.3250    2.4380    0.0000 O   0  0  0  0  0  0  0  0  0  0  0  0
   -0.3250    0.9380    0.0000 C   0  0  0  0  0  0  0  0  0  0  0  0
   -1.6240    0.1870    0.0000 C   0  0  0  0  0  0  0  0  0  0  0  0
   -1.6240   -1.3130    0.0000 C   0  0  0  0  0  0  0  0  0  0  0  0
   -0.3250   -2.0620    0.0000 C   0  0  0  0  0  0  0  0  0  0  0  0
    0.9740   -1.3130    0.0000 C   0  0  0  0  0  0  0  0  0  0  0  0
    0.9740    0.1870    0.0000 C   0  0  0  0  0  0  0  0  0  0  0  0
    2.2733    0.9366    0.0000 O   0  0  0  0  0  0  0  0  0  0  0  0
    3.5721    0.1862    0.0000 C   0  0  0  0  0  0  0  0  0  0  0  0
    3.5716   -1.3138    0.0000 C   0  0  0  0  0  0  0  0  0  0  0  0
    2.2724   -2.0634    0.0000 N   0  0  0  0  0  0  0  0  0  0  0  0
    2.2719   -3.5634    0.0000 S   0  0  0  0  0  0  0  0  0  0  0  0
    2.7845   -4.9731    0.0000 O   0  0  0  0  0  0  0  0  0  0  0  0
    3.7492   -3.3033    0.0000 O   0  0  0  0  0  0  0  0  0  0  0  0
    0.9727   -4.3130    0.0000 C   0  0  0  0  0  0  0  0  0  0  0  0
   -0.3261   -3.5626    0.0000 C   0  0  0  0  0  0  0  0  0  0  0  0
   -1.6254   -4.3122    0.0000 C   0  0  0  0  0  0  0  0  0  0  0  0
   -1.6258   -5.8122    0.0000 C   0  0  0  0  0  0  0  0  0  0  0  0
   -0.3270   -6.5626    0.0000 C   0  0  0  0  0  0  0  0  0  0  0  0
    0.9722   -5.8130    0.0000 C   0  0  0  0  0  0  0  0  0  0  0  0
   -2.9251   -6.5619    0.0000 C   0  0  0  0  0  0  0  0  0  0  0  0
   -2.9255   -8.0619    0.0000 C   0  0  0  0  0  0  0  0  0  0  0  0
   -3.4377   -5.1522    0.0000 C   0  0  0  0  0  0  0  0  0  0  0  0
   -4.4024   -6.8219    0.0000 C   0  0  0  0  0  0  0  0  0  0  0  0
    4.8705   -2.0641    0.0000 N   0  0  0  0  0  0  0  0  0  0  0  0
    6.1697   -1.3145    0.0000 C   0  0  0  0  0  0  0  0  0  0  0  0
    6.1702    0.1855    0.0000 N   0  0  0  0  0  0  0  0  0  0  0  0
    4.8713    0.9359    0.0000 C   0  0  0  0  0  0  0  0  0  0  0  0
    4.8718    2.4359    0.0000 O   0  0  0  0  0  0  0  0  0  0  0  0
    6.1710    3.1855    0.0000 C   0  0  0  0  0  0  0  0  0  0  0  0
    6.1715    4.6855    0.0000 C   0  0  0  0  0  0  0  0  0  0  0  0
    7.4707    5.4351    0.0000 O   0  0  0  0  0  0  0  0  0  0  0  0
    7.4685   -2.0649    0.0000 C   0  0  0  0  0  0  0  0  0  0  0  0
    7.4681   -3.5649    0.0000 N   0  0  0  0  0  0  0  0  0  0  0  0
    8.7669   -4.3153    0.0000 C   0  0  0  0  0  0  0  0  0  0  0  0
   10.0662   -3.5657    0.0000 C   0  0  0  0  0  0  0  0  0  0  0  0
   10.0666   -2.0657    0.0000 C   0  0  0  0  0  0  0  0  0  0  0  0
    8.7678   -1.3153    0.0000 N   0  0  0  0  0  0  0  0  0  0  0  0
  1  2  1  0  0  0  0
  2  3  1  0  0  0  0
  3  4  2  0  0  0  0
  4  5  1  0  0  0  0
  5  6  2  0  0  0  0
  6  7  1  0  0  0  0
  7  8  2  0  0  0  0
  3  8  1  0  0  0  0
  8  9  1  0  0  0  0
  9 10  1  0  0  0  0
 10 11  2  0  0  0  0
 11 12  1  0  0  0  0
 12 13  1  0  0  0  0
 13 14  2  0  0  0  0
 13 15  2  0  0  0  0
 13 16  1  0  0  0  0
 16 17  2  0  0  0  0
 17 18  1  0  0  0  0
 18 19  2  0  0  0  0
 19 20  1  0  0  0  0
 20 21  2  0  0  0  0
 16 21  1  0  0  0  0
 19 22  1  0  0  0  0
 22 23  1  0  0  0  0
 22 24  1  0  0  0  0
 22 25  1  0  0  0  0
 11 26  1  0  0  0  0
 26 27  2  0  0  0  0
 27 28  1  0  0  0  0
 28 29  2  0  0  0  0
 10 29  1  0  0  0  0
 29 30  1  0  0  0  0
 30 31  1  0  0  0  0
 31 32  1  0  0  0  0
 32 33  1  0  0  0  0
 27 34  1  0  0  0  0
 34 35  2  0  0  0  0
 35 36  1  0  0  0  0
 36 37  2  0  0  0  0
 37 38  1  0  0  0  0
 38 39  2  0  0  0  0
 34 39  1  0  0  0  0
M  END
> <chemblId>
CHEMBL175616

> <bioactivity__type>
Ki

> <units>
nM

> <value>
81.0

$$$$

  CDK     11271518432D 0   0.00000     0.00000     0

 37 41  0  0  0  0              1 V2000 
   -7.7624   -3.8753    0.0000 C   0  0  0  0  0  0  0  0  0  0  0  0
   -6.2706   -4.0318    0.0000 C   0  0  0  0  0  0  0  0  0  0  0  0
   -5.5203   -5.3307    0.0000 O   0  0  0  0  0  0  0  0  0  0  0  0
   -4.0532   -5.0186    0.0000 N   0  0  0  0  0  0  0  0  0  0  0  0
   -3.8967   -3.5268    0.0000 C   0  0  0  0  0  0  0  0  0  0  0  0
   -2.5978   -2.7765    0.0000 N   0  0  0  0  0  0  0  0  0  0  0  0
   -1.2986   -3.5263    0.0000 S   0  0  0  0  0  0  0  0  0  0  0  0
    0.1787   -3.7864    0.0000 O   0  0  0  0  0  0  0  0  0  0  0  0
   -0.7858   -2.1166    0.0000 O   0  0  0  0  0  0  0  0  0  0  0  0
   -1.2983   -5.0263    0.0000 C   0  0  0  0  0  0  0  0  0  0  0  0
   -2.5972   -5.7765    0.0000 C   0  0  0  0  0  0  0  0  0  0  0  0
   -2.5969   -7.2765    0.0000 C   0  0  0  0  0  0  0  0  0  0  0  0
   -1.2977   -8.0263    0.0000 C   0  0  0  0  0  0  0  0  0  0  0  0
    0.0012   -7.2760    0.0000 C   0  0  0  0  0  0  0  0  0  0  0  0
    0.0009   -5.7760    0.0000 C   0  0  0  0  0  0  0  0  0  0  0  0
    1.2998   -5.0257    0.0000 C   0  0  0  0  0  0  0  0  0  0  0  0
    2.5990   -5.7755    0.0000 C   0  0  0  0  0  0  0  0  0  0  0  0
    3.8978   -5.0252    0.0000 C   0  0  0  0  0  0  0  0  0  0  0  0
    3.8976   -3.5252    0.0000 C   0  0  0  0  0  0  0  0  0  0  0  0
    2.5984   -2.7755    0.0000 C   0  0  0  0  0  0  0  0  0  0  0  0
    1.2995   -3.5257    0.0000 C   0  0  0  0  0  0  0  0  0  0  0  0
    0.0003   -2.7760    0.0000 C   0  0  0  0  0  0  0  0  0  0  0  0
    0.0000   -1.2760    0.0000 N   0  0  0  0  0  0  0  0  0  0  0  0
    1.2130   -0.3940    0.0000 C   0  0  0  0  0  0  0  0  0  0  0  0
    0.7500    1.0320    0.0000 C   0  0  0  0  0  0  0  0  0  0  0  0
   -0.7500    1.0320    0.0000 C   0  0  0  0  0  0  0  0  0  0  0  0
   -0.5930    2.5238    0.0000 C   0  0  0  0  0  0  0  0  0  0  0  0
   -2.2171    1.3443    0.0000 C   0  0  0  0  0  0  0  0  0  0  0  0
   -1.2140   -0.3940    0.0000 C   0  0  0  0  0  0  0  0  0  0  0  0
   -2.6407   -0.8572    0.0000 O   0  0  0  0  0  0  0  0  0  0  0  0
    5.1964   -2.7750    0.0000 C   0  0  0  0  0  0  0  0  0  0  0  0
    6.5669   -3.3848    0.0000 O   0  0  0  0  0  0  0  0  0  0  0  0
    7.5704   -2.2699    0.0000 C   0  0  0  0  0  0  0  0  0  0  0  0
    6.8201   -0.9710    0.0000 C   0  0  0  0  0  0  0  0  0  0  0  0
    5.3529   -1.2832    0.0000 N   0  0  0  0  0  0  0  0  0  0  0  0
   -5.2671   -2.9169    0.0000 C   0  0  0  0  0  0  0  0  0  0  0  0
   -5.5793   -1.4498    0.0000 C   0  0  0  0  0  0  0  0  0  0  0  0
  1  2  1  0  0  0  0
  2  3  1  0  0  0  0
  3  4  1  0  0  0  0
  4  5  2  0  0  0  0
  5  6  1  0  0  0  0
  6  7  1  0  0  0  0
  7  8  2  0  0  0  0
  7  9  2  0  0  0  0
  7 10  1  0  0  0  0
 10 11  2  0  0  0  0
 11 12  1  0  0  0  0
 12 13  2  0  0  0  0
 13 14  1  0  0  0  0
 14 15  2  0  0  0  0
 10 15  1  0  0  0  0
 15 16  1  0  0  0  0
 16 17  2  0  0  0  0
 17 18  1  0  0  0  0
 18 19  2  0  0  0  0
 19 20  1  0  0  0  0
 20 21  2  0  0  0  0
 16 21  1  0  0  0  0
 21 22  1  0  0  0  0
 22 23  1  0  0  0  0
 23 24  1  0  0  0  0
 24 25  1  0  0  0  0
 25 26  1  0  0  0  0
 26 27  1  0  0  0  0
 26 28  1  0  0  0  0
 26 29  1  0  0  0  0
 23 29  1  0  0  0  0
 29 30  2  0  0  0  0
 19 31  1  0  0  0  0
 31 32  1  0  0  0  0
 32 33  1  0  0  0  0
 33 34  2  0  0  0  0
 34 35  1  0  0  0  0
 31 35  2  0  0  0  0
  5 36  1  0  0  0  0
  2 36  2  0  0  0  0
 36 37  1  0  0  0  0
M  END
> <chemblId>
CHEMBL2113316

> <bioactivity__type>
Ki

> <units>
nM

> <value>
0.04

$$$$

  CDK     11271518432D 0   0.00000     0.00000     0

 38 42  0  0  0  0              1 V2000 
    9.9818    5.6262    0.0000 C   0  0  0  0  0  0  0  0  0  0  0  0
    8.5146    5.3142    0.0000 O   0  0  0  0  0  0  0  0  0  0  0  0
    7.5108    6.4288    0.0000 C   0  0  0  0  0  0  0  0  0  0  0  0
    7.9742    7.8555    0.0000 C   0  0  0  0  0  0  0  0  0  0  0  0
    6.9704    8.9701    0.0000 C   0  0  0  0  0  0  0  0  0  0  0  0
    7.4338   10.3967    0.0000 C   0  0  0  0  0  0  0  0  0  0  0  0
    5.5032    8.6581    0.0000 C   0  0  0  0  0  0  0  0  0  0  0  0
    5.0398    7.2315    0.0000 C   0  0  0  0  0  0  0  0  0  0  0  0
    6.0436    6.1169    0.0000 C   0  0  0  0  0  0  0  0  0  0  0  0
    5.5802    4.6902    0.0000 S   0  0  0  0  0  0  0  0  0  0  0  0
    5.6327    3.1911    0.0000 O   0  0  0  0  0  0  0  0  0  0  0  0
    7.0656    4.4816    0.0000 O   0  0  0  0  0  0  0  0  0  0  0  0
    4.1130    4.3782    0.0000 N   0  0  0  0  0  0  0  0  0  0  0  0
    3.6496    2.9516    0.0000 C   0  0  0  0  0  0  0  0  0  0  0  0
    4.6534    1.8370    0.0000 O   0  0  0  0  0  0  0  0  0  0  0  0
    2.1824    2.6396    0.0000 C   0  0  0  0  0  0  0  0  0  0  0  0
    1.1786    3.7543    0.0000 C   0  0  0  0  0  0  0  0  0  0  0  0
    1.6420    5.1809    0.0000 C   0  0  0  0  0  0  0  0  0  0  0  0
    0.6382    6.2955    0.0000 C   0  0  0  0  0  0  0  0  0  0  0  0
   -0.8290    5.9835    0.0000 C   0  0  0  0  0  0  0  0  0  0  0  0
   -2.0426    6.8651    0.0000 O   0  0  0  0  0  0  0  0  0  0  0  0
   -3.2560    5.9833    0.0000 C   0  0  0  0  0  0  0  0  0  0  0  0
   -2.7924    4.5568    0.0000 O   0  0  0  0  0  0  0  0  0  0  0  0
   -1.2924    4.5569    0.0000 C   0  0  0  0  0  0  0  0  0  0  0  0
   -0.2886    3.4423    0.0000 C   0  0  0  0  0  0  0  0  0  0  0  0
    1.7190    1.2130    0.0000 C   0  0  0  0  0  0  0  0  0  0  0  0
    2.6010   -0.0000    0.0000 C   0  0  0  0  0  0  0  0  0  0  0  0
    1.7190   -1.2140    0.0000 N   0  0  0  0  0  0  0  0  0  0  0  0
    2.1822   -2.6407    0.0000 C   0  0  0  0  0  0  0  0  0  0  0  0
    0.2930   -0.7500    0.0000 C   0  0  0  0  0  0  0  0  0  0  0  0
   -1.0070   -1.5000    0.0000 C   0  0  0  0  0  0  0  0  0  0  0  0
   -2.3060   -0.7500    0.0000 C   0  0  0  0  0  0  0  0  0  0  0  0
   -2.3060    0.7500    0.0000 C   0  0  0  0  0  0  0  0  0  0  0  0
   -1.0070    1.5000    0.0000 C   0  0  0  0  0  0  0  0  0  0  0  0
    0.2930    0.7500    0.0000 C   0  0  0  0  0  0  0  0  0  0  0  0
   -3.6050   -1.5000    0.0000 C   0  0  0  0  0  0  0  0  0  0  0  0
   -4.9041   -0.7500    0.0000 O   0  0  0  0  0  0  0  0  0  0  0  0
   -3.6051   -3.0000    0.0000 O   0  0  0  0  0  0  0  0  0  0  0  0
  1  2  1  0  0  0  0
  2  3  1  0  0  0  0
  3  4  2  0  0  0  0
  4  5  1  0  0  0  0
  5  6  1  0  0  0  0
  5  7  2  0  0  0  0
  7  8  1  0  0  0  0
  8  9  2  0  0  0  0
  3  9  1  0  0  0  0
  9 10  1  0  0  0  0
 10 11  2  0  0  0  0
 10 12  2  0  0  0  0
 10 13  1  0  0  0  0
 13 14  1  0  0  0  0
 14 15  2  0  0  0  0
 16 14  1  6  0  0  0
 16 17  1  0  0  0  0
 17 18  2  0  0  0  0
 18 19  1  0  0  0  0
 19 20  2  0  0  0  0
 20 21  1  0  0  0  0
 21 22  1  0  0  0  0
 22 23  1  0  0  0  0
 23 24  1  0  0  0  0
 20 24  1  0  0  0  0
 24 25  2  0  0  0  0
 17 25  1  0  0  0  0
 16 26  1  0  0  0  0
 26 27  2  0  0  0  0
 27 28  1  0  0  0  0
 28 29  1  0  0  0  0
 28 30  1  0  0  0  0
 30 31  2  0  0  0  0
 31 32  1  0  0  0  0
 32 33  2  0  0  0  0
 33 34  1  0  0  0  0
 34 35  2  0  0  0  0
 26 35  1  0  0  0  0
 30 35  1  0  0  0  0
 32 36  1  0  0  0  0
 36 37  2  0  0  0  0
 36 38  1  0  0  0  0
M  END
> <chemblId>
CHEMBL2261359

> <bioactivity__type>
Ki

> <units>
nM

> <value>
4.2

$$$$

  CDK     11271518432D 0   0.00000     0.00000     0

 37 41  0  0  0  0              1 V2000 
    9.9818    5.6262    0.0000 C   0  0  0  0  0  0  0  0  0  0  0  0
    8.5146    5.3142    0.0000 O   0  0  0  0  0  0  0  0  0  0  0  0
    7.5108    6.4288    0.0000 C   0  0  0  0  0  0  0  0  0  0  0  0
    7.9742    7.8555    0.0000 C   0  0  0  0  0  0  0  0  0  0  0  0
    6.9704    8.9701    0.0000 C   0  0  0  0  0  0  0  0  0  0  0  0
    7.4338   10.3967    0.0000 C   0  0  0  0  0  0  0  0  0  0  0  0
    5.5032    8.6581    0.0000 C   0  0  0  0  0  0  0  0  0  0  0  0
    5.0398    7.2315    0.0000 C   0  0  0  0  0  0  0  0  0  0  0  0
    6.0436    6.1169    0.0000 C   0  0  0  0  0  0  0  0  0  0  0  0
    5.5802    4.6902    0.0000 S   0  0  0  0  0  0  0  0  0  0  0  0
    5.6327    3.1911    0.0000 O   0  0  0  0  0  0  0  0  0  0  0  0
    7.0656    4.4816    0.0000 O   0  0  0  0  0  0  0  0  0  0  0  0
    4.1130    4.3782    0.0000 N   0  0  0  0  0  0  0  0  0  0  0  0
    3.6496    2.9516    0.0000 C   0  0  0  0  0  0  0  0  0  0  0  0
    4.6534    1.8370    0.0000 O   0  0  0  0  0  0  0  0  0  0  0  0
    2.1824    2.6396    0.0000 C   0  0  0  0  0  0  0  0  0  0  0  0
    1.1786    3.7543    0.0000 C   0  0  0  0  0  0  0  0  0  0  0  0
    1.6420    5.1809    0.0000 C   0  0  0  0  0  0  0  0  0  0  0  0
    0.6382    6.2955    0.0000 C   0  0  0  0  0  0  0  0  0  0  0  0
   -0.8290    5.9835    0.0000 C   0  0  0  0  0  0  0  0  0  0  0  0
   -2.0426    6.8651    0.0000 O   0  0  0  0  0  0  0  0  0  0  0  0
   -3.2560    5.9833    0.0000 C   0  0  0  0  0  0  0  0  0  0  0  0
   -2.7924    4.5568    0.0000 O   0  0  0  0  0  0  0  0  0  0  0  0
   -1.2924    4.5569    0.0000 C   0  0  0  0  0  0  0  0  0  0  0  0
   -0.2886    3.4423    0.0000 C   0  0  0  0  0  0  0  0  0  0  0  0
    1.7190    1.2130    0.0000 C   0  0  0  0  0  0  0  0  0  0  0  0
    2.6010   -0.0000    0.0000 C   0  0  0  0  0  0  0  0  0  0  0  0
    1.7190   -1.2140    0.0000 N   0  0  0  0  0  0  0  0  0  0  0  0
    2.1822   -2.6407    0.0000 C   0  0  0  0  0  0  0  0  0  0  0  0
    0.2930   -0.7500    0.0000 C   0  0  0  0  0  0  0  0  0  0  0  0
   -1.0070   -1.5000    0.0000 C   0  0  0  0  0  0  0  0  0  0  0  0
   -2.3060   -0.7500    0.0000 C   0  0  0  0  0  0  0  0  0  0  0  0
   -3.6050   -1.5000    0.0000 C   0  0  0  0  0  0  0  0  0  0  0  0
   -3.6051   -3.0000    0.0000 O   0  0  0  0  0  0  0  0  0  0  0  0
   -2.3060    0.7500    0.0000 C   0  0  0  0  0  0  0  0  0  0  0  0
   -1.0070    1.5000    0.0000 C   0  0  0  0  0  0  0  0  0  0  0  0
    0.2930    0.7500    0.0000 C   0  0  0  0  0  0  0  0  0  0  0  0
  1  2  1  0  0  0  0
  2  3  1  0  0  0  0
  3  4  2  0  0  0  0
  4  5  1  0  0  0  0
  5  6  1  0  0  0  0
  5  7  2  0  0  0  0
  7  8  1  0  0  0  0
  8  9  2  0  0  0  0
  3  9  1  0  0  0  0
  9 10  1  0  0  0  0
 10 11  2  0  0  0  0
 10 12  2  0  0  0  0
 10 13  1  0  0  0  0
 13 14  1  0  0  0  0
 14 15  2  0  0  0  0
 16 14  1  6  0  0  0
 16 17  1  0  0  0  0
 17 18  2  0  0  0  0
 18 19  1  0  0  0  0
 19 20  2  0  0  0  0
 20 21  1  0  0  0  0
 21 22  1  0  0  0  0
 22 23  1  0  0  0  0
 23 24  1  0  0  0  0
 20 24  1  0  0  0  0
 24 25  2  0  0  0  0
 17 25  1  0  0  0  0
 16 26  1  0  0  0  0
 26 27  2  0  0  0  0
 27 28  1  0  0  0  0
 28 29  1  0  0  0  0
 28 30  1  0  0  0  0
 30 31  2  0  0  0  0
 31 32  1  0  0  0  0
 32 33  1  0  0  0  0
 33 34  1  0  0  0  0
 32 35  2  0  0  0  0
 35 36  1  0  0  0  0
 36 37  2  0  0  0  0
 26 37  1  0  0  0  0
 30 37  1  0  0  0  0
M  END
> <chemblId>
CHEMBL2261361

> <bioactivity__type>
Ki

> <units>
nM

> <value>
2.2

$$$$

  CDK     11271518432D 0   0.00000     0.00000     0

 30 32  0  0  0  0              1 V2000 
   -5.1962   10.0710    0.0000 C   0  0  0  0  0  0  0  0  0  0  0  0
   -3.8971    9.3210    0.0000 O   0  0  0  0  0  0  0  0  0  0  0  0
   -3.8971    7.8210    0.0000 C   0  0  0  0  0  0  0  0  0  0  0  0
   -5.1962    7.0710    0.0000 C   0  0  0  0  0  0  0  0  0  0  0  0
   -5.1962    5.5710    0.0000 C   0  0  0  0  0  0  0  0  0  0  0  0
   -6.4952    4.8210    0.0000 O   0  0  0  0  0  0  0  0  0  0  0  0
   -7.7942    5.5710    0.0000 C   0  0  0  0  0  0  0  0  0  0  0  0
   -3.8971    4.8210    0.0000 N   0  0  0  0  0  0  0  0  0  0  0  0
   -2.5981    5.5710    0.0000 C   0  0  0  0  0  0  0  0  0  0  0  0
   -1.2990    4.8210    0.0000 O   0  0  0  0  0  0  0  0  0  0  0  0
   -1.2990    3.3210    0.0000 C   0  0  0  0  0  0  0  0  0  0  0  0
   -2.5981    2.5710    0.0000 C   0  0  0  0  0  0  0  0  0  0  0  0
   -3.8971    3.3210    0.0000 O   0  0  0  0  0  0  0  0  0  0  0  0
   -2.5981    1.0710    0.0000 O   0  0  0  0  0  0  0  0  0  0  0  0
    0.0000    2.5710    0.0000 C   0  0  0  0  0  0  0  0  0  0  0  0
    1.4772    2.3105    0.0000 O   0  0  0  0  0  0  0  0  0  0  0  0
    1.9902    0.9010    0.0000 C   0  0  0  0  0  0  0  0  0  0  0  0
    0.0000    1.0710    0.0000 C   0  0  0  0  0  0  0  0  0  0  0  0
    1.2990    0.3210    0.0000 C   0  0  0  0  0  0  0  0  0  0  0  0
    1.2990   -1.1790    0.0000 C   0  0  0  0  0  0  0  0  0  0  0  0
    0.0000   -1.9290    0.0000 C   0  0  0  0  0  0  0  0  0  0  0  0
   -1.2990   -1.1790    0.0000 C   0  0  0  0  0  0  0  0  0  0  0  0
   -1.2990    0.3210    0.0000 C   0  0  0  0  0  0  0  0  0  0  0  0
    0.5130    3.9805    0.0000 C   0  0  0  0  0  0  0  0  0  0  0  0
    1.9902    4.2410    0.0000 C   0  0  0  0  0  0  0  0  0  0  0  0
    2.5033    5.6506    0.0000 C   0  0  0  0  0  0  0  0  0  0  0  0
    1.5391    6.7996    0.0000 C   0  0  0  0  0  0  0  0  0  0  0  0
    0.0619    6.5391    0.0000 C   0  0  0  0  0  0  0  0  0  0  0  0
   -0.4512    5.1296    0.0000 C   0  0  0  0  0  0  0  0  0  0  0  0
   -2.5981    7.0710    0.0000 N   0  0  0  0  0  0  0  0  0  0  0  0
  1  2  1  0  0  0  0
  2  3  1  0  0  0  0
  3  4  2  0  0  0  0
  4  5  1  0  0  0  0
  5  6  1  0  0  0  0
  6  7  1  0  0  0  0
  5  8  2  0  0  0  0
  8  9  1  0  0  0  0
  9 10  1  0  0  0  0
 11 10  1  1  0  0  0
 11 12  1  0  0  0  0
 12 13  2  0  0  0  0
 12 14  1  0  0  0  0
 11 15  1  0  0  0  0
 15 16  1  0  0  0  0
 16 17  1  0  0  0  0
 15 18  1  0  0  0  0
 18 19  2  0  0  0  0
 19 20  1  0  0  0  0
 20 21  2  0  0  0  0
 21 22  1  0  0  0  0
 22 23  2  0  0  0  0
 18 23  1  0  0  0  0
 15 24  1  0  0  0  0
 24 25  2  0  0  0  0
 25 26  1  0  0  0  0
 26 27  2  0  0  0  0
 27 28  1  0  0  0  0
 28 29  2  0  0  0  0
 24 29  1  0  0  0  0
  9 30  2  0  0  0  0
  3 30  1  0  0  0  0
M  END
> <chemblId>
CHEMBL23261

> <bioactivity__type>
Ki

> <units>
nM

> <value>
1.26

$$$$

  CDK     11271518432D 0   0.00000     0.00000     0

 28 31  0  0  0  0              1 V2000 
   13.7334   -3.0247    0.0000 C   0  0  0  0  0  0  0  0  0  0  0  0
   12.4116   -2.3156    0.0000 C   0  0  0  0  0  0  0  0  0  0  0  0
   12.2083   -0.8295    0.0000 N   0  0  0  0  0  0  0  0  0  0  0  0
   10.7321   -0.5635    0.0000 O   0  0  0  0  0  0  0  0  0  0  0  0
   10.0230   -1.8853    0.0000 C   0  0  0  0  0  0  0  0  0  0  0  0
    8.5368   -2.0886    0.0000 N   0  0  0  0  0  0  0  0  0  0  0  0
    7.6177   -0.9031    0.0000 S   0  0  0  0  0  0  0  0  0  0  0  0
    6.3486   -0.1035    0.0000 O   0  0  0  0  0  0  0  0  0  0  0  0
    6.6099   -2.0141    0.0000 O   0  0  0  0  0  0  0  0  0  0  0  0
    8.1848    0.4856    0.0000 C   0  0  0  0  0  0  0  0  0  0  0  0
    9.6709    0.6888    0.0000 C   0  0  0  0  0  0  0  0  0  0  0  0
   10.2380    2.0775    0.0000 C   0  0  0  0  0  0  0  0  0  0  0  0
    9.3189    3.2629    0.0000 C   0  0  0  0  0  0  0  0  0  0  0  0
    7.8327    3.0597    0.0000 C   0  0  0  0  0  0  0  0  0  0  0  0
    7.2657    1.6710    0.0000 C   0  0  0  0  0  0  0  0  0  0  0  0
    5.7795    1.4677    0.0000 C   0  0  0  0  0  0  0  0  0  0  0  0
    4.1662    3.0361    0.0000 C   0  0  0  0  0  0  0  0  0  0  0  0
    2.8798    2.2368    0.0000 C   0  0  0  0  0  0  0  0  0  0  0  0
    2.6407    0.8572    0.0000 C   0  0  0  0  0  0  0  0  0  0  0  0
    3.6446   -0.1187    0.0000 C   0  0  0  0  0  0  0  0  0  0  0  0
    5.0169    0.1593    0.0000 C   0  0  0  0  0  0  0  0  0  0  0  0
    1.2140    0.3940    0.0000 C   0  0  0  0  0  0  0  0  0  0  0  0
    0.0000    1.2760    0.0000 O   0  0  0  0  0  0  0  0  0  0  0  0
   -1.2140    0.3940    0.0000 C   0  0  0  0  0  0  0  0  0  0  0  0
   -0.7500   -1.0320    0.0000 C   0  0  0  0  0  0  0  0  0  0  0  0
    0.7500   -1.0320    0.0000 N   0  0  0  0  0  0  0  0  0  0  0  0
   11.0609   -2.9682    0.0000 C   0  0  0  0  0  0  0  0  0  0  0  0
   10.7950   -4.4444    0.0000 C   0  0  0  0  0  0  0  0  0  0  0  0
  1  2  1  0  0  0  0
  2  3  2  0  0  0  0
  3  4  1  0  0  0  0
  4  5  1  0  0  0  0
  5  6  1  0  0  0  0
  6  7  1  0  0  0  0
  7  8  2  0  0  0  0
  7  9  2  0  0  0  0
  7 10  1  0  0  0  0
 10 11  2  0  0  0  0
 11 12  1  0  0  0  0
 12 13  2  0  0  0  0
 13 14  1  0  0  0  0
 14 15  2  0  0  0  0
 10 15  1  0  0  0  0
 15 16  1  0  0  0  0
 16 17  2  0  0  0  0
 17 18  1  0  0  0  0
 18 19  2  0  0  0  0
 19 20  1  0  0  0  0
 20 21  2  0  0  0  0
 16 21  1  0  0  0  0
 19 22  1  0  0  0  0
 22 23  1  0  0  0  0
 23 24  1  0  0  0  0
 24 25  2  0  0  0  0
 25 26  1  0  0  0  0
 22 26  2  0  0  0  0
  5 27  2  0  0  0  0
  2 27  1  0  0  0  0
 27 28  1  0  0  0  0
M  END
> <chemblId>
CHEMBL24461

> <bioactivity__type>
Ki

> <units>
nM

> <value>
1.4

$$$$

  CDK     11271518432D 0   0.00000     0.00000     0

 32 34  0  0  0  0              1 V2000 
    0.0000   12.0000    0.0000 C   0  0  0  0  0  0  0  0  0  0  0  0
    0.0000   10.5000    0.0000 O   0  0  0  0  0  0  0  0  0  0  0  0
   -1.2990    9.7500    0.0000 C   0  0  0  0  0  0  0  0  0  0  0  0
   -2.5981   10.5000    0.0000 C   0  0  0  0  0  0  0  0  0  0  0  0
   -3.8971    9.7500    0.0000 C   0  0  0  0  0  0  0  0  0  0  0  0
   -5.1962   10.5000    0.0000 O   0  0  0  0  0  0  0  0  0  0  0  0
   -5.1962   12.0000    0.0000 C   0  0  0  0  0  0  0  0  0  0  0  0
   -3.8971    8.2500    0.0000 N   0  0  0  0  0  0  0  0  0  0  0  0
   -2.5981    7.5000    0.0000 C   0  0  0  0  0  0  0  0  0  0  0  0
   -2.5981    6.0000    0.0000 C   0  0  0  0  0  0  0  0  0  0  0  0
   -1.2990    5.2500    0.0000 C   0  0  0  0  0  0  0  0  0  0  0  0
    0.0000    6.0000    0.0000 C   0  0  0  0  0  0  0  0  0  0  0  0
    0.0000    7.5000    0.0000 O   0  0  0  0  0  0  0  0  0  0  0  0
    1.2990    5.2500    0.0000 O   0  0  0  0  0  0  0  0  0  0  0  0
   -1.2990    3.7500    0.0000 C   0  0  0  0  0  0  0  0  0  0  0  0
   -2.7762    4.0105    0.0000 C   0  0  0  0  0  0  0  0  0  0  0  0
    0.0000    3.0000    0.0000 O   0  0  0  0  0  0  0  0  0  0  0  0
    0.0000    1.5000    0.0000 C   0  0  0  0  0  0  0  0  0  0  0  0
   -1.2990    0.7500    0.0000 C   0  0  0  0  0  0  0  0  0  0  0  0
   -1.2990   -0.7500    0.0000 C   0  0  0  0  0  0  0  0  0  0  0  0
    0.0000   -1.5000    0.0000 C   0  0  0  0  0  0  0  0  0  0  0  0
   -0.0000   -3.0000    0.0000 S   0  0  0  0  0  0  0  0  0  0  0  0
    1.2990   -3.7500    0.0000 C   0  0  0  0  0  0  0  0  0  0  0  0
    1.2990   -0.7500    0.0000 C   0  0  0  0  0  0  0  0  0  0  0  0
    1.2990    0.7500    0.0000 C   0  0  0  0  0  0  0  0  0  0  0  0
   -1.8121    2.3405    0.0000 C   0  0  0  0  0  0  0  0  0  0  0  0
   -3.2893    2.0800    0.0000 C   0  0  0  0  0  0  0  0  0  0  0  0
   -3.8023    0.6704    0.0000 C   0  0  0  0  0  0  0  0  0  0  0  0
   -2.8381   -0.4786    0.0000 C   0  0  0  0  0  0  0  0  0  0  0  0
   -1.3609   -0.2181    0.0000 C   0  0  0  0  0  0  0  0  0  0  0  0
   -0.8479    1.1914    0.0000 C   0  0  0  0  0  0  0  0  0  0  0  0
   -1.2990    8.2500    0.0000 N   0  0  0  0  0  0  0  0  0  0  0  0
  1  2  1  0  0  0  0
  2  3  1  0  0  0  0
  3  4  2  0  0  0  0
  4  5  1  0  0  0  0
  5  6  1  0  0  0  0
  6  7  1  0  0  0  0
  5  8  2  0  0  0  0
  8  9  1  0  0  0  0
  9 10  1  0  0  0  0
 10 11  1  0  0  0  0
 11 12  1  0  0  0  0
 12 13  2  0  0  0  0
 12 14  1  0  0  0  0
 11 15  1  0  0  0  0
 15 16  1  0  0  0  0
 15 17  1  0  0  0  0
 17 18  1  0  0  0  0
 18 19  2  0  0  0  0
 19 20  1  0  0  0  0
 20 21  2  0  0  0  0
 21 22  1  0  0  0  0
 22 23  1  0  0  0  0
 21 24  1  0  0  0  0
 24 25  2  0  0  0  0
 18 25  1  0  0  0  0
 15 26  1  0  0  0  0
 26 27  2  0  0  0  0
 27 28  1  0  0  0  0
 28 29  2  0  0  0  0
 29 30  1  0  0  0  0
 30 31  2  0  0  0  0
 26 31  1  0  0  0  0
  9 32  2  0  0  0  0
  3 32  1  0  0  0  0
M  END
> <chemblId>
CHEMBL24906

> <bioactivity__type>
Ki

> <units>
nM

> <value>
160.0

$$$$

  CDK     11271518432D 0   0.00000     0.00000     0

 30 32  0  0  0  0              1 V2000 
   -5.1962   10.0710    0.0000 C   0  0  0  0  0  0  0  0  0  0  0  0
   -3.8971    9.3210    0.0000 O   0  0  0  0  0  0  0  0  0  0  0  0
   -3.8971    7.8210    0.0000 C   0  0  0  0  0  0  0  0  0  0  0  0
   -5.1962    7.0710    0.0000 C   0  0  0  0  0  0  0  0  0  0  0  0
   -5.1962    5.5710    0.0000 C   0  0  0  0  0  0  0  0  0  0  0  0
   -6.4952    4.8210    0.0000 O   0  0  0  0  0  0  0  0  0  0  0  0
   -7.7942    5.5710    0.0000 C   0  0  0  0  0  0  0  0  0  0  0  0
   -3.8971    4.8210    0.0000 N   0  0  0  0  0  0  0  0  0  0  0  0
   -2.5981    5.5710    0.0000 C   0  0  0  0  0  0  0  0  0  0  0  0
   -1.2990    4.8210    0.0000 O   0  0  0  0  0  0  0  0  0  0  0  0
   -1.2990    3.3210    0.0000 C   0  0  0  0  0  0  0  0  0  0  0  0
   -2.5981    2.5710    0.0000 C   0  0  0  0  0  0  0  0  0  0  0  0
   -3.8971    3.3210    0.0000 O   0  0  0  0  0  0  0  0  0  0  0  0
   -2.5981    1.0710    0.0000 O   0  0  0  0  0  0  0  0  0  0  0  0
    0.0000    2.5710    0.0000 C   0  0  0  0  0  0  0  0  0  0  0  0
    1.4772    2.3105    0.0000 O   0  0  0  0  0  0  0  0  0  0  0  0
    1.9902    0.9010    0.0000 C   0  0  0  0  0  0  0  0  0  0  0  0
    0.0000    1.0710    0.0000 C   0  0  0  0  0  0  0  0  0  0  0  0
    1.2990    0.3210    0.0000 C   0  0  0  0  0  0  0  0  0  0  0  0
    1.2990   -1.1790    0.0000 C   0  0  0  0  0  0  0  0  0  0  0  0
    0.0000   -1.9290    0.0000 C   0  0  0  0  0  0  0  0  0  0  0  0
   -1.2990   -1.1790    0.0000 C   0  0  0  0  0  0  0  0  0  0  0  0
   -1.2990    0.3210    0.0000 C   0  0  0  0  0  0  0  0  0  0  0  0
    0.5130    3.9805    0.0000 C   0  0  0  0  0  0  0  0  0  0  0  0
    1.9902    4.2410    0.0000 C   0  0  0  0  0  0  0  0  0  0  0  0
    2.5033    5.6506    0.0000 C   0  0  0  0  0  0  0  0  0  0  0  0
    1.5391    6.7996    0.0000 C   0  0  0  0  0  0  0  0  0  0  0  0
    0.0619    6.5391    0.0000 C   0  0  0  0  0  0  0  0  0  0  0  0
   -0.4512    5.1296    0.0000 C   0  0  0  0  0  0  0  0  0  0  0  0
   -2.5981    7.0710    0.0000 N   0  0  0  0  0  0  0  0  0  0  0  0
  1  2  1  0  0  0  0
  2  3  1  0  0  0  0
  3  4  2  0  0  0  0
  4  5  1  0  0  0  0
  5  6  1  0  0  0  0
  6  7  1  0  0  0  0
  5  8  2  0  0  0  0
  8  9  1  0  0  0  0
  9 10  1  0  0  0  0
 10 11  1  0  0  0  0
 11 12  1  0  0  0  0
 12 13  2  0  0  0  0
 12 14  1  0  0  0  0
 11 15  1  0  0  0  0
 15 16  1  0  0  0  0
 16 17  1  0  0  0  0
 15 18  1  0  0  0  0
 18 19  2  0  0  0  0
 19 20  1  0  0  0  0
 20 21  2  0  0  0  0
 21 22  1  0  0  0  0
 22 23  2  0  0  0  0
 18 23  1  0  0  0  0
 15 24  1  0  0  0  0
 24 25  2  0  0  0  0
 25 26  1  0  0  0  0
 26 27  2  0  0  0  0
 27 28  1  0  0  0  0
 28 29  2  0  0  0  0
 24 29  1  0  0  0  0
  9 30  2  0  0  0  0
  3 30  1  0  0  0  0
M  END
> <chemblId>
CHEMBL25344

> <bioactivity__type>
Ki

> <units>
nM

> <value>
6.0

$$$$

  CDK     11271518432D 0   0.00000     0.00000     0

 39 42  0  0  0  0              1 V2000 
    4.3782   -2.7880    0.0000 C   0  0  0  0  0  0  0  0  0  0  0  0
    2.9516   -2.3246    0.0000 C   0  0  0  0  0  0  0  0  0  0  0  0
    2.6396   -0.8574    0.0000 C   0  0  0  0  0  0  0  0  0  0  0  0
    1.2130   -0.3940    0.0000 C   0  0  0  0  0  0  0  0  0  0  0  0
    0.0000   -1.2760    0.0000 N   0  0  0  0  0  0  0  0  0  0  0  0
   -1.2130   -0.3940    0.0000 C   0  0  0  0  0  0  0  0  0  0  0  0
   -2.6396   -0.8574    0.0000 C   0  0  0  0  0  0  0  0  0  0  0  0
   -3.7543    0.1464    0.0000 C   0  0  0  0  0  0  0  0  0  0  0  0
   -0.7500    1.0320    0.0000 C   0  0  0  0  0  0  0  0  0  0  0  0
   -1.6318    2.2454    0.0000 C   0  0  0  0  0  0  0  0  0  0  0  0
   -1.0218    3.6158    0.0000 O   0  0  0  0  0  0  0  0  0  0  0  0
   -3.1236    2.0885    0.0000 N   0  0  0  0  0  0  0  0  0  0  0  0
   -4.0054    3.3019    0.0000 C   0  0  0  0  0  0  0  0  0  0  0  0
    0.7500    1.0320    0.0000 N   0  0  0  0  0  0  0  0  0  0  0  0
    1.6318    2.2454    0.0000 C   0  0  0  0  0  0  0  0  0  0  0  0
    3.1236    2.0885    0.0000 C   0  0  0  0  0  0  0  0  0  0  0  0
    3.7335    0.7181    0.0000 C   0  0  0  0  0  0  0  0  0  0  0  0
    5.2253    0.5611    0.0000 C   0  0  0  0  0  0  0  0  0  0  0  0
    6.1071    1.7746    0.0000 C   0  0  0  0  0  0  0  0  0  0  0  0
    5.4971    3.1450    0.0000 C   0  0  0  0  0  0  0  0  0  0  0  0
    6.3790    4.3584    0.0000 C   0  0  0  0  0  0  0  0  0  0  0  0
    4.0054    3.3019    0.0000 C   0  0  0  0  0  0  0  0  0  0  0  0
    7.5989    1.6176    0.0000 C   0  0  0  0  0  0  0  0  0  0  0  0
    8.7917   -0.2901    0.0000 C   0  0  0  0  0  0  0  0  0  0  0  0
   10.2316    0.1794    0.0000 C   0  0  0  0  0  0  0  0  0  0  0  0
   10.7927    1.4622    0.0000 C   0  0  0  0  0  0  0  0  0  0  0  0
   10.0504    2.6493    0.0000 C   0  0  0  0  0  0  0  0  0  0  0  0
    8.6515    2.7065    0.0000 C   0  0  0  0  0  0  0  0  0  0  0  0
    8.0940    4.0991    0.0000 S   0  0  0  0  0  0  0  0  0  0  0  0
    7.0939    5.2171    0.0000 O   0  0  0  0  0  0  0  0  0  0  0  0
    6.8194    3.3083    0.0000 O   0  0  0  0  0  0  0  0  0  0  0  0
    9.0213    5.2781    0.0000 N   0  0  0  0  0  0  0  0  0  0  0  0
   10.5061    5.0646    0.0000 C   0  0  0  0  0  0  0  0  0  0  0  0
   11.2060    3.7379    0.0000 O   0  0  0  0  0  0  0  0  0  0  0  0
   12.6840    3.9936    0.0000 N   0  0  0  0  0  0  0  0  0  0  0  0
   12.8976    5.4783    0.0000 C   0  0  0  0  0  0  0  0  0  0  0  0
   14.2243    6.1783    0.0000 C   0  0  0  0  0  0  0  0  0  0  0  0
   11.5515    6.1402    0.0000 C   0  0  0  0  0  0  0  0  0  0  0  0
   11.2958    7.6183    0.0000 C   0  0  0  0  0  0  0  0  0  0  0  0
  1  2  1  0  0  0  0
  2  3  1  0  0  0  0
  3  4  1  0  0  0  0
  4  5  2  0  0  0  0
  5  6  1  0  0  0  0
  6  7  1  0  0  0  0
  7  8  1  0  0  0  0
  6  9  2  0  0  0  0
  9 10  1  0  0  0  0
 10 11  2  0  0  0  0
 10 12  1  0  0  0  0
 12 13  1  0  0  0  0
  9 14  1  0  0  0  0
  4 14  1  0  0  0  0
 14 15  1  0  0  0  0
 15 16  1  0  0  0  0
 16 17  2  0  0  0  0
 17 18  1  0  0  0  0
 18 19  2  0  0  0  0
 19 20  1  0  0  0  0
 20 21  1  0  0  0  0
 20 22  2  0  0  0  0
 16 22  1  0  0  0  0
 19 23  1  0  0  0  0
 23 24  2  0  0  0  0
 24 25  1  0  0  0  0
 25 26  2  0  0  0  0
 26 27  1  0  0  0  0
 27 28  2  0  0  0  0
 23 28  1  0  0  0  0
 28 29  1  0  0  0  0
 29 30  2  0  0  0  0
 29 31  2  0  0  0  0
 29 32  1  0  0  0  0
 32 33  1  0  0  0  0
 33 34  1  0  0  0  0
 34 35  1  0  0  0  0
 35 36  2  0  0  0  0
 36 37  1  0  0  0  0
 36 38  1  0  0  0  0
 33 38  2  0  0  0  0
 38 39  1  0  0  0  0
M  END
> <chemblId>
CHEMBL266628

> <bioactivity__type>
Ki

> <units>
nM

> <value>
5.0

$$$$

  CDK     11271518432D 0   0.00000     0.00000     0

 24 26  0  0  0  0              1 V2000 
   -2.5980   -3.7500    0.0000 C   0  0  0  0  0  0  0  0  0  0  0  0
   -1.2990   -3.0000    0.0000 N   0  0  0  0  0  0  0  0  0  0  0  0
    0.0000   -3.7500    0.0000 C   0  0  0  0  0  0  0  0  0  0  0  0
   -1.2990   -1.5000    0.0000 C   0  0  0  0  0  0  0  0  0  0  0  0
   -2.5980   -0.7500    0.0000 C   0  0  0  0  0  0  0  0  0  0  0  0
   -2.5980    0.7500    0.0000 C   0  0  0  0  0  0  0  0  0  0  0  0
   -1.2990    1.5000    0.0000 C   0  0  0  0  0  0  0  0  0  0  0  0
   -0.0000    0.7500    0.0000 C   0  0  0  0  0  0  0  0  0  0  0  0
    1.2990    1.5000    0.0000 C   0  0  0  0  0  0  0  0  0  0  0  0
    2.5980    0.7500    0.0000 C   0  0  0  0  0  0  0  0  0  0  0  0
    2.5980   -0.7500    0.0000 C   0  0  0  0  0  0  0  0  0  0  0  0
    1.2990   -1.5000    0.0000 C   0  0  0  0  0  0  0  0  0  0  0  0
   -0.0000   -0.7500    0.0000 C   0  0  0  0  0  0  0  0  0  0  0  0
    1.2990    3.0000    0.0000 S   0  0  0  0  0  0  0  0  0  0  0  0
    0.7860    4.4095    0.0000 O   0  0  0  0  0  0  0  0  0  0  0  0
   -0.1782    2.7395    0.0000 O   0  0  0  0  0  0  0  0  0  0  0  0
    2.5980    3.7500    0.0000 N   0  0  0  0  0  0  0  0  0  0  0  0
    2.5980    5.2500    0.0000 C   0  0  0  0  0  0  0  0  0  0  0  0
    3.8116    6.1317    0.0000 O   0  0  0  0  0  0  0  0  0  0  0  0
    3.3480    7.5583    0.0000 N   0  0  0  0  0  0  0  0  0  0  0  0
    1.8480    7.5583    0.0000 C   0  0  0  0  0  0  0  0  0  0  0  0
    0.9664    8.7718    0.0000 C   0  0  0  0  0  0  0  0  0  0  0  0
    1.3845    6.1317    0.0000 C   0  0  0  0  0  0  0  0  0  0  0  0
   -0.0421    5.6682    0.0000 C   0  0  0  0  0  0  0  0  0  0  0  0
  1  2  1  0  0  0  0
  2  3  1  0  0  0  0
  2  4  1  0  0  0  0
  4  5  2  0  0  0  0
  5  6  1  0  0  0  0
  6  7  2  0  0  0  0
  7  8  1  0  0  0  0
  8  9  2  0  0  0  0
  9 10  1  0  0  0  0
 10 11  2  0  0  0  0
 11 12  1  0  0  0  0
 12 13  2  0  0  0  0
  4 13  1  0  0  0  0
  8 13  1  0  0  0  0
  9 14  1  0  0  0  0
 14 15  2  0  0  0  0
 14 16  2  0  0  0  0
 14 17  1  0  0  0  0
 17 18  1  0  0  0  0
 18 19  1  0  0  0  0
 19 20  1  0  0  0  0
 20 21  2  0  0  0  0
 21 22  1  0  0  0  0
 21 23  1  0  0  0  0
 18 23  2  0  0  0  0
 23 24  1  0  0  0  0
M  END
> <chemblId>
CHEMBL267458

> <bioactivity__type>
Ki

> <units>
nM

> <value>
51.5

$$$$

  CDK     11271518432D 0   0.00000     0.00000     0

 36 39  0  0  0  0              1 V2000 
    4.3782   -2.7880    0.0000 C   0  0  0  0  0  0  0  0  0  0  0  0
    2.9516   -2.3246    0.0000 C   0  0  0  0  0  0  0  0  0  0  0  0
    2.6396   -0.8574    0.0000 C   0  0  0  0  0  0  0  0  0  0  0  0
    1.2130   -0.3940    0.0000 C   0  0  0  0  0  0  0  0  0  0  0  0
    0.0000   -1.2760    0.0000 N   0  0  0  0  0  0  0  0  0  0  0  0
   -1.2130   -0.3940    0.0000 C   0  0  0  0  0  0  0  0  0  0  0  0
   -2.6396   -0.8574    0.0000 Cl  0  0  0  0  0  0  0  0  0  0  0  0
   -0.7500    1.0320    0.0000 C   0  0  0  0  0  0  0  0  0  0  0  0
   -1.6318    2.2454    0.0000 C   0  0  0  0  0  0  0  0  0  0  0  0
   -1.0218    3.6158    0.0000 O   0  0  0  0  0  0  0  0  0  0  0  0
   -3.1236    2.0885    0.0000 C   0  0  0  0  0  0  0  0  0  0  0  0
    0.7500    1.0320    0.0000 N   0  0  0  0  0  0  0  0  0  0  0  0
    1.6318    2.2454    0.0000 C   0  0  0  0  0  0  0  0  0  0  0  0
    1.0218    3.6158    0.0000 C   0  0  0  0  0  0  0  0  0  0  0  0
    1.9037    4.8292    0.0000 C   0  0  0  0  0  0  0  0  0  0  0  0
    1.2937    6.1996    0.0000 C   0  0  0  0  0  0  0  0  0  0  0  0
   -0.1981    6.3566    0.0000 C   0  0  0  0  0  0  0  0  0  0  0  0
   -1.0799    5.1431    0.0000 C   0  0  0  0  0  0  0  0  0  0  0  0
   -0.4699    3.7728    0.0000 C   0  0  0  0  0  0  0  0  0  0  0  0
   -0.8080    7.7270    0.0000 C   0  0  0  0  0  0  0  0  0  0  0  0
    0.0738    8.9404    0.0000 C   0  0  0  0  0  0  0  0  0  0  0  0
   -0.5362   10.3108    0.0000 C   0  0  0  0  0  0  0  0  0  0  0  0
   -2.0279   10.4677    0.0000 C   0  0  0  0  0  0  0  0  0  0  0  0
   -2.9098    9.2543    0.0000 C   0  0  0  0  0  0  0  0  0  0  0  0
   -2.2998    7.8839    0.0000 C   0  0  0  0  0  0  0  0  0  0  0  0
   -3.1816    6.6705    0.0000 S   0  0  0  0  0  0  0  0  0  0  0  0
   -3.5952    5.2286    0.0000 O   0  0  0  0  0  0  0  0  0  0  0  0
   -1.8335    6.0128    0.0000 O   0  0  0  0  0  0  0  0  0  0  0  0
   -4.6734    6.8274    0.0000 N   0  0  0  0  0  0  0  0  0  0  0  0
   -5.2833    8.1978    0.0000 C   0  0  0  0  0  0  0  0  0  0  0  0
   -4.5332    9.4968    0.0000 O   0  0  0  0  0  0  0  0  0  0  0  0
   -5.5368   10.6116    0.0000 N   0  0  0  0  0  0  0  0  0  0  0  0
   -6.9072   10.0016    0.0000 C   0  0  0  0  0  0  0  0  0  0  0  0
   -8.2061   10.7518    0.0000 C   0  0  0  0  0  0  0  0  0  0  0  0
   -6.7505    8.5098    0.0000 C   0  0  0  0  0  0  0  0  0  0  0  0
   -7.8653    7.5063    0.0000 C   0  0  0  0  0  0  0  0  0  0  0  0
  1  2  1  0  0  0  0
  2  3  1  0  0  0  0
  3  4  1  0  0  0  0
  4  5  2  0  0  0  0
  5  6  1  0  0  0  0
  6  7  1  0  0  0  0
  6  8  2  0  0  0  0
  8  9  1  0  0  0  0
  9 10  2  0  0  0  0
  9 11  1  0  0  0  0
  8 12  1  0  0  0  0
  4 12  1  0  0  0  0
 12 13  1  0  0  0  0
 13 14  1  0  0  0  0
 14 15  2  0  0  0  0
 15 16  1  0  0  0  0
 16 17  2  0  0  0  0
 17 18  1  0  0  0  0
 18 19  2  0  0  0  0
 14 19  1  0  0  0  0
 17 20  1  0  0  0  0
 20 21  2  0  0  0  0
 21 22  1  0  0  0  0
 22 23  2  0  0  0  0
 23 24  1  0  0  0  0
 24 25  2  0  0  0  0
 20 25  1  0  0  0  0
 25 26  1  0  0  0  0
 26 27  2  0  0  0  0
 26 28  2  0  0  0  0
 26 29  1  0  0  0  0
 29 30  1  0  0  0  0
 30 31  1  0  0  0  0
 31 32  1  0  0  0  0
 32 33  2  0  0  0  0
 33 34  1  0  0  0  0
 33 35  1  0  0  0  0
 30 35  2  0  0  0  0
 35 36  1  0  0  0  0
M  END
> <chemblId>
CHEMBL274154

> <bioactivity__type>
Ki

> <units>
nM

> <value>
40.0

$$$$

  CDK     11271518432D 0   0.00000     0.00000     0

 42 45  0  0  0  0              1 V2000 
   -9.0933    7.8210    0.0000 C   0  0  0  0  0  0  0  0  0  0  0  0
   -7.7942    7.0710    0.0000 O   0  0  0  0  0  0  0  0  0  0  0  0
   -6.4952    7.8210    0.0000 C   0  0  0  0  0  0  0  0  0  0  0  0
   -5.1962    7.0710    0.0000 C   0  0  0  0  0  0  0  0  0  0  0  0
   -3.8971    7.8210    0.0000 C   0  0  0  0  0  0  0  0  0  0  0  0
   -2.5981    7.0710    0.0000 C   0  0  0  0  0  0  0  0  0  0  0  0
   -2.5981    5.5710    0.0000 C   0  0  0  0  0  0  0  0  0  0  0  0
   -1.2990    4.8210    0.0000 C   0  0  0  0  0  0  0  0  0  0  0  0
   -1.2990    3.3210    0.0000 O   0  0  0  0  0  0  0  0  0  0  0  0
    0.0000    2.5710    0.0000 C   0  0  0  0  0  0  0  0  0  0  0  0
    1.4772    2.3105    0.0000 C   0  0  0  0  0  0  0  0  0  0  0  0
    1.9902    0.9010    0.0000 O   0  0  0  0  0  0  0  0  0  0  0  0
    3.4675    0.6405    0.0000 C   0  0  0  0  0  0  0  0  0  0  0  0
    3.9805   -0.7690    0.0000 N   0  0  0  0  0  0  0  0  0  0  0  0
    5.4577   -1.0295    0.0000 C   0  0  0  0  0  0  0  0  0  0  0  0
    5.9707   -2.4390    0.0000 C   0  0  0  0  0  0  0  0  0  0  0  0
    6.4219    0.1196    0.0000 C   0  0  0  0  0  0  0  0  0  0  0  0
    5.9088    1.5291    0.0000 C   0  0  0  0  0  0  0  0  0  0  0  0
    6.8730    2.6782    0.0000 C   0  0  0  0  0  0  0  0  0  0  0  0
    4.4316    1.7896    0.0000 N   0  0  0  0  0  0  0  0  0  0  0  0
    2.4414    3.4596    0.0000 C   0  0  0  0  0  0  0  0  0  0  0  0
    1.9284    4.8691    0.0000 O   0  0  0  0  0  0  0  0  0  0  0  0
    3.9186    3.1991    0.0000 O   0  0  0  0  0  0  0  0  0  0  0  0
    0.0000    1.0710    0.0000 C   0  0  0  0  0  0  0  0  0  0  0  0
    1.2990    0.3210    0.0000 C   0  0  0  0  0  0  0  0  0  0  0  0
    1.2990   -1.1790    0.0000 C   0  0  0  0  0  0  0  0  0  0  0  0
    0.0000   -1.9290    0.0000 C   0  0  0  0  0  0  0  0  0  0  0  0
   -1.2990   -1.1790    0.0000 C   0  0  0  0  0  0  0  0  0  0  0  0
   -1.2990    0.3210    0.0000 C   0  0  0  0  0  0  0  0  0  0  0  0
    0.5130    3.9805    0.0000 C   0  0  0  0  0  0  0  0  0  0  0  0
    1.9902    4.2410    0.0000 C   0  0  0  0  0  0  0  0  0  0  0  0
    2.5033    5.6506    0.0000 C   0  0  0  0  0  0  0  0  0  0  0  0
    1.5391    6.7996    0.0000 C   0  0  0  0  0  0  0  0  0  0  0  0
    0.0619    6.5391    0.0000 C   0  0  0  0  0  0  0  0  0  0  0  0
   -0.4512    5.1296    0.0000 C   0  0  0  0  0  0  0  0  0  0  0  0
   -3.8971    9.3210    0.0000 C   0  0  0  0  0  0  0  0  0  0  0  0
   -5.1962   10.0710    0.0000 C   0  0  0  0  0  0  0  0  0  0  0  0
   -5.1962   11.5710    0.0000 O   0  0  0  0  0  0  0  0  0  0  0  0
   -6.4952   12.3210    0.0000 C   0  0  0  0  0  0  0  0  0  0  0  0
   -6.4952    9.3210    0.0000 C   0  0  0  0  0  0  0  0  0  0  0  0
   -7.7942   10.0710    0.0000 O   0  0  0  0  0  0  0  0  0  0  0  0
   -7.7942   11.5710    0.0000 C   0  0  0  0  0  0  0  0  0  0  0  0
  1  2  1  0  0  0  0
  2  3  1  0  0  0  0
  3  4  2  0  0  0  0
  4  5  1  0  0  0  0
  5  6  1  0  0  0  0
  6  7  2  0  0  0  0
  7  8  1  0  0  0  0
  8  9  1  0  0  0  0
  9 10  1  0  0  0  0
 10 11  1  0  0  0  0
 11 12  1  0  0  0  0
 12 13  1  0  0  0  0
 13 14  2  0  0  0  0
 14 15  1  0  0  0  0
 15 16  1  0  0  0  0
 15 17  2  0  0  0  0
 17 18  1  0  0  0  0
 18 19  1  0  0  0  0
 18 20  2  0  0  0  0
 13 20  1  0  0  0  0
 11 21  1  0  0  0  0
 21 22  2  0  0  0  0
 21 23  1  0  0  0  0
 10 24  1  0  0  0  0
 24 25  2  0  0  0  0
 25 26  1  0  0  0  0
 26 27  2  0  0  0  0
 27 28  1  0  0  0  0
 28 29  2  0  0  0  0
 24 29  1  0  0  0  0
 10 30  1  0  0  0  0
 30 31  2  0  0  0  0
 31 32  1  0  0  0  0
 32 33  2  0  0  0  0
 33 34  1  0  0  0  0
 34 35  2  0  0  0  0
 30 35  1  0  0  0  0
  5 36  2  0  0  0  0
 36 37  1  0  0  0  0
 37 38  1  0  0  0  0
 38 39  1  0  0  0  0
 37 40  2  0  0  0  0
  3 40  1  0  0  0  0
 40 41  1  0  0  0  0
 41 42  1  0  0  0  0
M  END
> <chemblId>
CHEMBL275471

> <bioactivity__type>
Ki

> <units>
nM

> <value>
48.0

$$$$

  CDK     11271518432D 0   0.00000     0.00000     0

 38 41  0  0  0  0              1 V2000 
    4.3782   -2.7880    0.0000 C   0  0  0  0  0  0  0  0  0  0  0  0
    2.9516   -2.3246    0.0000 C   0  0  0  0  0  0  0  0  0  0  0  0
    2.6396   -0.8574    0.0000 C   0  0  0  0  0  0  0  0  0  0  0  0
    1.2130   -0.3940    0.0000 C   0  0  0  0  0  0  0  0  0  0  0  0
    0.0000   -1.2760    0.0000 N   0  0  0  0  0  0  0  0  0  0  0  0
   -1.2130   -0.3940    0.0000 C   0  0  0  0  0  0  0  0  0  0  0  0
   -2.6396   -0.8574    0.0000 C   0  0  0  0  0  0  0  0  0  0  0  0
   -3.7543    0.1464    0.0000 C   0  0  0  0  0  0  0  0  0  0  0  0
   -0.7500    1.0320    0.0000 C   0  0  0  0  0  0  0  0  0  0  0  0
   -1.6318    2.2454    0.0000 C   0  0  0  0  0  0  0  0  0  0  0  0
   -1.0218    3.6158    0.0000 O   0  0  0  0  0  0  0  0  0  0  0  0
   -3.1236    2.0885    0.0000 N   0  0  0  0  0  0  0  0  0  0  0  0
   -4.0054    3.3019    0.0000 C   0  0  0  0  0  0  0  0  0  0  0  0
    0.7500    1.0320    0.0000 N   0  0  0  0  0  0  0  0  0  0  0  0
    1.6318    2.2454    0.0000 C   0  0  0  0  0  0  0  0  0  0  0  0
    3.1236    2.0885    0.0000 C   0  0  0  0  0  0  0  0  0  0  0  0
    3.7335    0.7181    0.0000 C   0  0  0  0  0  0  0  0  0  0  0  0
    5.2253    0.5611    0.0000 C   0  0  0  0  0  0  0  0  0  0  0  0
    6.1071    1.7746    0.0000 C   0  0  0  0  0  0  0  0  0  0  0  0
    5.4971    3.1450    0.0000 C   0  0  0  0  0  0  0  0  0  0  0  0
    4.0054    3.3019    0.0000 C   0  0  0  0  0  0  0  0  0  0  0  0
    7.5989    1.6176    0.0000 C   0  0  0  0  0  0  0  0  0  0  0  0
    8.2088    0.2472    0.0000 C   0  0  0  0  0  0  0  0  0  0  0  0
    9.7006    0.0903    0.0000 C   0  0  0  0  0  0  0  0  0  0  0  0
   10.5824    1.3037    0.0000 C   0  0  0  0  0  0  0  0  0  0  0  0
    9.9724    2.6741    0.0000 C   0  0  0  0  0  0  0  0  0  0  0  0
    8.4807    2.8311    0.0000 C   0  0  0  0  0  0  0  0  0  0  0  0
    7.8707    4.2014    0.0000 S   0  0  0  0  0  0  0  0  0  0  0  0
    6.8288    5.2806    0.0000 O   0  0  0  0  0  0  0  0  0  0  0  0
    6.6271    3.3628    0.0000 O   0  0  0  0  0  0  0  0  0  0  0  0
    8.7525    5.4149    0.0000 N   0  0  0  0  0  0  0  0  0  0  0  0
   10.2443    5.2579    0.0000 C   0  0  0  0  0  0  0  0  0  0  0  0
   10.9942    3.9588    0.0000 O   0  0  0  0  0  0  0  0  0  0  0  0
   12.4614    4.2705    0.0000 N   0  0  0  0  0  0  0  0  0  0  0  0
   12.6184    5.7623    0.0000 C   0  0  0  0  0  0  0  0  0  0  0  0
   13.9175    6.5121    0.0000 C   0  0  0  0  0  0  0  0  0  0  0  0
   11.2481    6.3725    0.0000 C   0  0  0  0  0  0  0  0  0  0  0  0
   10.9364    7.8398    0.0000 C   0  0  0  0  0  0  0  0  0  0  0  0
  1  2  1  0  0  0  0
  2  3  1  0  0  0  0
  3  4  1  0  0  0  0
  4  5  2  0  0  0  0
  5  6  1  0  0  0  0
  6  7  1  0  0  0  0
  7  8  1  0  0  0  0
  6  9  2  0  0  0  0
  9 10  1  0  0  0  0
 10 11  2  0  0  0  0
 10 12  1  0  0  0  0
 12 13  1  0  0  0  0
  9 14  1  0  0  0  0
  4 14  1  0  0  0  0
 14 15  1  0  0  0  0
 15 16  1  0  0  0  0
 16 17  2  0  0  0  0
 17 18  1  0  0  0  0
 18 19  2  0  0  0  0
 19 20  1  0  0  0  0
 20 21  2  0  0  0  0
 16 21  1  0  0  0  0
 19 22  1  0  0  0  0
 22 23  2  0  0  0  0
 23 24  1  0  0  0  0
 24 25  2  0  0  0  0
 25 26  1  0  0  0  0
 26 27  2  0  0  0  0
 22 27  1  0  0  0  0
 27 28  1  0  0  0  0
 28 29  2  0  0  0  0
 28 30  2  0  0  0  0
 28 31  1  0  0  0  0
 31 32  1  0  0  0  0
 32 33  1  0  0  0  0
 33 34  1  0  0  0  0
 34 35  2  0  0  0  0
 35 36  1  0  0  0  0
 35 37  1  0  0  0  0
 32 37  2  0  0  0  0
 37 38  1  0  0  0  0
M  END
> <chemblId>
CHEMBL275523

> <bioactivity__type>
Ki

> <units>
nM

> <value>
16.0

$$$$

  CDK     11271518432D 0   0.00000     0.00000     0

 42 45  0  0  0  0              1 V2000 
   -1.5880   14.4170    0.0000 C   0  0  0  0  0  0  0  0  0  0  0  0
   -1.5880   12.9170    0.0000 O   0  0  0  0  0  0  0  0  0  0  0  0
   -2.8871   12.1670    0.0000 C   0  0  0  0  0  0  0  0  0  0  0  0
   -4.1861   12.9170    0.0000 C   0  0  0  0  0  0  0  0  0  0  0  0
   -5.4852   12.1670    0.0000 C   0  0  0  0  0  0  0  0  0  0  0  0
   -6.7842   12.9170    0.0000 C   0  0  0  0  0  0  0  0  0  0  0  0
   -5.4852   10.6670    0.0000 N   0  0  0  0  0  0  0  0  0  0  0  0
   -4.1861    9.9170    0.0000 C   0  0  0  0  0  0  0  0  0  0  0  0
   -4.1861    8.4170    0.0000 O   0  0  0  0  0  0  0  0  0  0  0  0
   -2.8871    7.6670    0.0000 C   0  0  0  0  0  0  0  0  0  0  0  0
   -1.5880    8.4170    0.0000 C   0  0  0  0  0  0  0  0  0  0  0  0
   -0.2890    7.6670    0.0000 O   0  0  0  0  0  0  0  0  0  0  0  0
   -1.5880    9.9170    0.0000 O   0  0  0  0  0  0  0  0  0  0  0  0
   -2.8871    6.1670    0.0000 C   0  0  0  0  0  0  0  0  0  0  0  0
   -1.5880    5.4170    0.0000 O   0  0  0  0  0  0  0  0  0  0  0  0
   -1.5880    3.9170    0.0000 C   0  0  0  0  0  0  0  0  0  0  0  0
   -0.2890    3.1670    0.0000 C   0  0  0  0  0  0  0  0  0  0  0  0
   -0.2890    1.6670    0.0000 C   0  0  0  0  0  0  0  0  0  0  0  0
   -1.5880    0.9170    0.0000 C   0  0  0  0  0  0  0  0  0  0  0  0
   -1.5880   -0.5830    0.0000 C   0  0  0  0  0  0  0  0  0  0  0  0
   -0.2890   -1.3330    0.0000 C   0  0  0  0  0  0  0  0  0  0  0  0
   -0.2890   -2.8330    0.0000 O   0  0  0  0  0  0  0  0  0  0  0  0
    1.0100   -3.5830    0.0000 C   0  0  0  0  0  0  0  0  0  0  0  0
    1.0100   -0.5830    0.0000 C   0  0  0  0  0  0  0  0  0  0  0  0
    2.3090   -1.3330    0.0000 O   0  0  0  0  0  0  0  0  0  0  0  0
    2.3091   -2.8330    0.0000 C   0  0  0  0  0  0  0  0  0  0  0  0
    1.0100    0.9170    0.0000 C   0  0  0  0  0  0  0  0  0  0  0  0
   -4.3643    6.4275    0.0000 C   0  0  0  0  0  0  0  0  0  0  0  0
   -4.8773    7.8370    0.0000 C   0  0  0  0  0  0  0  0  0  0  0  0
   -6.3545    8.0975    0.0000 C   0  0  0  0  0  0  0  0  0  0  0  0
   -7.3187    6.9484    0.0000 C   0  0  0  0  0  0  0  0  0  0  0  0
   -8.7959    7.2089    0.0000 Cl  0  0  0  0  0  0  0  0  0  0  0  0
   -6.8057    5.5389    0.0000 C   0  0  0  0  0  0  0  0  0  0  0  0
   -5.3285    5.2784    0.0000 C   0  0  0  0  0  0  0  0  0  0  0  0
   -3.4001    4.7575    0.0000 C   0  0  0  0  0  0  0  0  0  0  0  0
   -4.8773    4.4970    0.0000 C   0  0  0  0  0  0  0  0  0  0  0  0
   -5.3903    3.0874    0.0000 C   0  0  0  0  0  0  0  0  0  0  0  0
   -4.4262    1.9384    0.0000 C   0  0  0  0  0  0  0  0  0  0  0  0
   -4.9392    0.5288    0.0000 Cl  0  0  0  0  0  0  0  0  0  0  0  0
   -2.9490    2.1989    0.0000 C   0  0  0  0  0  0  0  0  0  0  0  0
   -2.4359    3.6084    0.0000 C   0  0  0  0  0  0  0  0  0  0  0  0
   -2.8871   10.6670    0.0000 N   0  0  0  0  0  0  0  0  0  0  0  0
  1  2  1  0  0  0  0
  2  3  1  0  0  0  0
  3  4  2  0  0  0  0
  4  5  1  0  0  0  0
  5  6  1  0  0  0  0
  5  7  2  0  0  0  0
  7  8  1  0  0  0  0
  8  9  1  0  0  0  0
  9 10  1  0  0  0  0
 10 11  1  0  0  0  0
 11 12  2  0  0  0  0
 11 13  1  0  0  0  0
 10 14  1  0  0  0  0
 14 15  1  0  0  0  0
 15 16  1  0  0  0  0
 16 17  1  0  0  0  0
 17 18  1  0  0  0  0
 18 19  2  0  0  0  0
 19 20  1  0  0  0  0
 20 21  2  0  0  0  0
 21 22  1  0  0  0  0
 22 23  1  0  0  0  0
 21 24  1  0  0  0  0
 24 25  1  0  0  0  0
 25 26  1  0  0  0  0
 24 27  2  0  0  0  0
 18 27  1  0  0  0  0
 14 28  1  0  0  0  0
 28 29  2  0  0  0  0
 29 30  1  0  0  0  0
 30 31  2  0  0  0  0
 31 32  1  0  0  0  0
 31 33  1  0  0  0  0
 33 34  2  0  0  0  0
 28 34  1  0  0  0  0
 14 35  1  0  0  0  0
 35 36  2  0  0  0  0
 36 37  1  0  0  0  0
 37 38  2  0  0  0  0
 38 39  1  0  0  0  0
 38 40  1  0  0  0  0
 40 41  2  0  0  0  0
 35 41  1  0  0  0  0
  8 42  2  0  0  0  0
  3 42  1  0  0  0  0
M  END
> <chemblId>
CHEMBL276288

> <bioactivity__type>
Ki

> <units>
nM

> <value>
230.0

$$$$

  CDK     11271518432D 0   0.00000     0.00000     0

 37 40  0  0  0  0              1 V2000 
   14.1178   -1.2292    0.0000 C   0  0  0  0  0  0  0  0  0  0  0  0
   12.6913   -0.7653    0.0000 C   0  0  0  0  0  0  0  0  0  0  0  0
   12.2281    0.6613    0.0000 N   0  0  0  0  0  0  0  0  0  0  0  0
   10.7281    0.6617    0.0000 O   0  0  0  0  0  0  0  0  0  0  0  0
   10.2643   -0.7648    0.0000 C   0  0  0  0  0  0  0  0  0  0  0  0
    8.8376   -1.2281    0.0000 N   0  0  0  0  0  0  0  0  0  0  0  0
    7.7231   -0.2241    0.0000 S   0  0  0  0  0  0  0  0  0  0  0  0
    6.3324    0.3380    0.0000 O   0  0  0  0  0  0  0  0  0  0  0  0
    6.9279   -1.4961    0.0000 O   0  0  0  0  0  0  0  0  0  0  0  0
    8.0352    1.2430    0.0000 C   0  0  0  0  0  0  0  0  0  0  0  0
    9.4619    1.7062    0.0000 C   0  0  0  0  0  0  0  0  0  0  0  0
    9.7741    3.1734    0.0000 C   0  0  0  0  0  0  0  0  0  0  0  0
    8.6596    4.1773    0.0000 C   0  0  0  0  0  0  0  0  0  0  0  0
    7.2329    3.7141    0.0000 C   0  0  0  0  0  0  0  0  0  0  0  0
    6.9207    2.2469    0.0000 C   0  0  0  0  0  0  0  0  0  0  0  0
    5.4940    1.7837    0.0000 C   0  0  0  0  0  0  0  0  0  0  0  0
    4.3795    2.7876    0.0000 C   0  0  0  0  0  0  0  0  0  0  0  0
    2.9528    2.3244    0.0000 C   0  0  0  0  0  0  0  0  0  0  0  0
    2.6407    0.8572    0.0000 C   0  0  0  0  0  0  0  0  0  0  0  0
    3.7552   -0.1467    0.0000 C   0  0  0  0  0  0  0  0  0  0  0  0
    5.1819    0.3165    0.0000 C   0  0  0  0  0  0  0  0  0  0  0  0
    6.2964   -0.6874    0.0000 C   0  0  0  0  0  0  0  0  0  0  0  0
    5.9842   -2.1545    0.0000 N   0  0  0  0  0  0  0  0  0  0  0  0
    4.5575   -2.6178    0.0000 C   0  0  0  0  0  0  0  0  0  0  0  0
    3.4430   -1.6138    0.0000 O   0  0  0  0  0  0  0  0  0  0  0  0
    4.2454   -4.0849    0.0000 C   0  0  0  0  0  0  0  0  0  0  0  0
    2.8187   -4.5482    0.0000 C   0  0  0  0  0  0  0  0  0  0  0  0
    2.5065   -6.0153    0.0000 C   0  0  0  0  0  0  0  0  0  0  0  0
    2.6102   -3.0627    0.0000 C   0  0  0  0  0  0  0  0  0  0  0  0
    1.3196   -4.4955    0.0000 C   0  0  0  0  0  0  0  0  0  0  0  0
    1.2140    0.3940    0.0000 C   0  0  0  0  0  0  0  0  0  0  0  0
    0.0000    1.2760    0.0000 O   0  0  0  0  0  0  0  0  0  0  0  0
   -1.2140    0.3940    0.0000 C   0  0  0  0  0  0  0  0  0  0  0  0
   -0.7500   -1.0320    0.0000 C   0  0  0  0  0  0  0  0  0  0  0  0
    0.7500   -1.0320    0.0000 N   0  0  0  0  0  0  0  0  0  0  0  0
   11.4776   -1.6468    0.0000 C   0  0  0  0  0  0  0  0  0  0  0  0
   11.4773   -3.1468    0.0000 C   0  0  0  0  0  0  0  0  0  0  0  0
  1  2  1  0  0  0  0
  2  3  2  0  0  0  0
  3  4  1  0  0  0  0
  4  5  1  0  0  0  0
  5  6  1  0  0  0  0
  6  7  1  0  0  0  0
  7  8  2  0  0  0  0
  7  9  2  0  0  0  0
  7 10  1  0  0  0  0
 10 11  2  0  0  0  0
 11 12  1  0  0  0  0
 12 13  2  0  0  0  0
 13 14  1  0  0  0  0
 14 15  2  0  0  0  0
 10 15  1  0  0  0  0
 15 16  1  0  0  0  0
 16 17  2  0  0  0  0
 17 18  1  0  0  0  0
 18 19  2  0  0  0  0
 19 20  1  0  0  0  0
 20 21  2  0  0  0  0
 16 21  1  0  0  0  0
 21 22  1  0  0  0  0
 22 23  1  0  0  0  0
 23 24  1  0  0  0  0
 24 25  2  0  0  0  0
 24 26  1  0  0  0  0
 26 27  1  0  0  0  0
 27 28  1  0  0  0  0
 27 29  1  0  0  0  0
 27 30  1  0  0  0  0
 19 31  1  0  0  0  0
 31 32  1  0  0  0  0
 32 33  1  0  0  0  0
 33 34  2  0  0  0  0
 34 35  1  0  0  0  0
 31 35  2  0  0  0  0
  5 36  2  0  0  0  0
  2 36  1  0  0  0  0
 36 37  1  0  0  0  0
M  END
> <chemblId>
CHEMBL277447

> <bioactivity__type>
Ki

> <units>
nM

> <value>
0.01

$$$$

  CDK     11271518432D 0   0.00000     0.00000     0

 43 48  0  0  0  0              1 V2000 
   -0.8076    4.4211    0.0000 C   0  0  0  0  0  0  0  0  0  0  0  0
   -2.2358    3.9628    0.0000 N   0  0  0  0  0  0  0  0  0  0  0  0
   -3.3469    4.9706    0.0000 C   0  0  0  0  0  0  0  0  0  0  0  0
   -3.0297    6.4367    0.0000 C   0  0  0  0  0  0  0  0  0  0  0  0
   -1.6014    6.8950    0.0000 C   0  0  0  0  0  0  0  0  0  0  0  0
   -1.2842    8.3611    0.0000 C   0  0  0  0  0  0  0  0  0  0  0  0
   -2.3952    9.3688    0.0000 C   0  0  0  0  0  0  0  0  0  0  0  0
   -3.8235    8.9105    0.0000 C   0  0  0  0  0  0  0  0  0  0  0  0
   -4.1407    7.4444    0.0000 C   0  0  0  0  0  0  0  0  0  0  0  0
   -5.5690    6.9861    0.0000 C   0  0  0  0  0  0  0  0  0  0  0  0
   -6.6800    7.9938    0.0000 C   0  0  0  0  0  0  0  0  0  0  0  0
   -8.1083    7.5355    0.0000 C   0  0  0  0  0  0  0  0  0  0  0  0
   -8.4255    6.0694    0.0000 C   0  0  0  0  0  0  0  0  0  0  0  0
   -7.3145    5.0617    0.0000 C   0  0  0  0  0  0  0  0  0  0  0  0
   -5.8862    5.5200    0.0000 C   0  0  0  0  0  0  0  0  0  0  0  0
   -4.7752    4.5123    0.0000 S   0  0  0  0  0  0  0  0  0  0  0  0
   -3.3864    3.9453    0.0000 O   0  0  0  0  0  0  0  0  0  0  0  0
   -3.9756    5.7814    0.0000 O   0  0  0  0  0  0  0  0  0  0  0  0
   -5.0924    3.0462    0.0000 N   0  0  0  0  0  0  0  0  0  0  0  0
   -6.5206    2.5879    0.0000 C   0  0  0  0  0  0  0  0  0  0  0  0
   -7.7309    3.4740    0.0000 O   0  0  0  0  0  0  0  0  0  0  0  0
   -8.9477    2.5967    0.0000 N   0  0  0  0  0  0  0  0  0  0  0  0
   -8.4893    1.1684    0.0000 C   0  0  0  0  0  0  0  0  0  0  0  0
   -9.3754   -0.0419    0.0000 C   0  0  0  0  0  0  0  0  0  0  0  0
   -6.9894    1.1630    0.0000 C   0  0  0  0  0  0  0  0  0  0  0  0
   -6.1121   -0.0538    0.0000 C   0  0  0  0  0  0  0  0  0  0  0  0
    0.1441    8.8194    0.0000 C   0  0  0  0  0  0  0  0  0  0  0  0
    1.3544    7.9333    0.0000 O   0  0  0  0  0  0  0  0  0  0  0  0
    2.5711    8.8105    0.0000 C   0  0  0  0  0  0  0  0  0  0  0  0
    2.1128   10.2388    0.0000 C   0  0  0  0  0  0  0  0  0  0  0  0
    0.6128   10.2443    0.0000 N   0  0  0  0  0  0  0  0  0  0  0  0
   -2.5531    2.4968    0.0000 C   0  0  0  0  0  0  0  0  0  0  0  0
   -3.9813    2.0384    0.0000 O   0  0  0  0  0  0  0  0  0  0  0  0
   -1.4420    1.4890    0.0000 C   0  0  0  0  0  0  0  0  0  0  0  0
    0.0260    1.8020    0.0000 C   0  0  0  0  0  0  0  0  0  0  0  0
    0.7700    0.5080    0.0000 C   0  0  0  0  0  0  0  0  0  0  0  0
    2.2380    0.1890    0.0000 C   0  0  0  0  0  0  0  0  0  0  0  0
    2.6950   -1.2360    0.0000 C   0  0  0  0  0  0  0  0  0  0  0  0
    1.6950   -2.3480    0.0000 C   0  0  0  0  0  0  0  0  0  0  0  0
    0.2260   -2.0290    0.0000 C   0  0  0  0  0  0  0  0  0  0  0  0
   -0.2360   -0.6050    0.0000 C   0  0  0  0  0  0  0  0  0  0  0  0
   -1.6110   -0.0050    0.0000 N   0  0  0  0  0  0  0  0  0  0  0  0
   -2.9102   -0.7547    0.0000 C   0  0  0  0  0  0  0  0  0  0  0  0
  1  2  1  0  0  0  0
  2  3  1  0  0  0  0
  3  4  1  0  0  0  0
  4  5  2  0  0  0  0
  5  6  1  0  0  0  0
  6  7  2  0  0  0  0
  7  8  1  0  0  0  0
  8  9  2  0  0  0  0
  4  9  1  0  0  0  0
  9 10  1  0  0  0  0
 10 11  2  0  0  0  0
 11 12  1  0  0  0  0
 12 13  2  0  0  0  0
 13 14  1  0  0  0  0
 14 15  2  0  0  0  0
 10 15  1  0  0  0  0
 15 16  1  0  0  0  0
 16 17  2  0  0  0  0
 16 18  2  0  0  0  0
 16 19  1  0  0  0  0
 19 20  1  0  0  0  0
 20 21  1  0  0  0  0
 21 22  1  0  0  0  0
 22 23  2  0  0  0  0
 23 24  1  0  0  0  0
 23 25  1  0  0  0  0
 20 25  2  0  0  0  0
 25 26  1  0  0  0  0
  6 27  1  0  0  0  0
 27 28  1  0  0  0  0
 28 29  1  0  0  0  0
 29 30  2  0  0  0  0
 30 31  1  0  0  0  0
 27 31  2  0  0  0  0
  2 32  1  0  0  0  0
 32 33  2  0  0  0  0
 32 34  1  0  0  0  0
 34 35  2  0  0  0  0
 35 36  1  0  0  0  0
 36 37  2  0  0  0  0
 37 38  1  0  0  0  0
 38 39  2  0  0  0  0
 39 40  1  0  0  0  0
 40 41  2  0  0  0  0
 36 41  1  0  0  0  0
 41 42  1  0  0  0  0
 34 42  1  0  0  0  0
 42 43  1  0  0  0  0
M  END
> <chemblId>
CHEMBL281977

> <bioactivity__type>
Ki

> <units>
nM

> <value>
0.005

$$$$

  CDK     11271518432D 0   0.00000     0.00000     0

 29 32  0  0  0  0              1 V2000 
   -3.6050   -1.5000    0.0000 C   0  0  0  0  0  0  0  0  0  0  0  0
   -2.3060   -0.7500    0.0000 C   0  0  0  0  0  0  0  0  0  0  0  0
   -1.0070   -1.5000    0.0000 C   0  0  0  0  0  0  0  0  0  0  0  0
    0.2930   -0.7500    0.0000 C   0  0  0  0  0  0  0  0  0  0  0  0
    1.7190   -1.2140    0.0000 O   0  0  0  0  0  0  0  0  0  0  0  0
    2.6010   -0.0000    0.0000 C   0  0  0  0  0  0  0  0  0  0  0  0
    1.7190    1.2140    0.0000 O   0  0  0  0  0  0  0  0  0  0  0  0
    0.2930    0.7500    0.0000 C   0  0  0  0  0  0  0  0  0  0  0  0
   -1.0070    1.5000    0.0000 C   0  0  0  0  0  0  0  0  0  0  0  0
   -2.3060    0.7500    0.0000 C   0  0  0  0  0  0  0  0  0  0  0  0
   -3.6050    1.5000    0.0000 C   0  0  0  0  0  0  0  0  0  0  0  0
   -4.9041    0.7500    0.0000 C   0  0  0  0  0  0  0  0  0  0  0  0
   -4.9041   -0.7500    0.0000 O   0  0  0  0  0  0  0  0  0  0  0  0
   -6.2031    1.5000    0.0000 C   0  0  0  0  0  0  0  0  0  0  0  0
   -6.3599    2.9918    0.0000 S   0  0  0  0  0  0  0  0  0  0  0  0
   -7.8271    3.3036    0.0000 C   0  0  0  0  0  0  0  0  0  0  0  0
   -8.5771    2.0046    0.0000 C   0  0  0  0  0  0  0  0  0  0  0  0
   -7.5734    0.8899    0.0000 C   0  0  0  0  0  0  0  0  0  0  0  0
   -7.8853   -0.5774    0.0000 S   0  0  0  0  0  0  0  0  0  0  0  0
   -7.6765   -2.0628    0.0000 O   0  0  0  0  0  0  0  0  0  0  0  0
   -6.3862   -0.6297    0.0000 O   0  0  0  0  0  0  0  0  0  0  0  0
   -9.3119   -1.0409    0.0000 N   0  0  0  0  0  0  0  0  0  0  0  0
  -10.4266   -0.0372    0.0000 C   0  0  0  0  0  0  0  0  0  0  0  0
  -10.2698    1.4546    0.0000 O   0  0  0  0  0  0  0  0  0  0  0  0
  -11.6401    2.0647    0.0000 N   0  0  0  0  0  0  0  0  0  0  0  0
  -12.6438    0.9499    0.0000 C   0  0  0  0  0  0  0  0  0  0  0  0
  -14.1356    1.1067    0.0000 C   0  0  0  0  0  0  0  0  0  0  0  0
  -11.8938   -0.3491    0.0000 C   0  0  0  0  0  0  0  0  0  0  0  0
  -12.5039   -1.7194    0.0000 Cl  0  0  0  0  0  0  0  0  0  0  0  0
  1  2  1  0  0  0  0
  2  3  2  0  0  0  0
  3  4  1  0  0  0  0
  4  5  1  0  0  0  0
  5  6  1  0  0  0  0
  6  7  1  0  0  0  0
  7  8  1  0  0  0  0
  4  8  2  0  0  0  0
  8  9  1  0  0  0  0
  9 10  2  0  0  0  0
  2 10  1  0  0  0  0
 10 11  1  0  0  0  0
 11 12  1  0  0  0  0
 12 13  2  0  0  0  0
 12 14  1  0  0  0  0
 14 15  1  0  0  0  0
 15 16  1  0  0  0  0
 16 17  2  0  0  0  0
 17 18  1  0  0  0  0
 14 18  2  0  0  0  0
 18 19  1  0  0  0  0
 19 20  2  0  0  0  0
 19 21  2  0  0  0  0
 19 22  1  0  0  0  0
 22 23  1  0  0  0  0
 23 24  1  0  0  0  0
 24 25  1  0  0  0  0
 25 26  2  0  0  0  0
 26 27  1  0  0  0  0
 26 28  1  0  0  0  0
 23 28  2  0  0  0  0
 28 29  1  0  0  0  0
M  END
> <chemblId>
CHEMBL282724

> <bioactivity__type>
Ki

> <units>
nM

> <value>
0.43

$$$$

  CDK     11271518432D 0   0.00000     0.00000     0

 38 42  0  0  0  0              1 V2000 
   14.1178   -1.2292    0.0000 C   0  0  0  0  0  0  0  0  0  0  0  0
   12.6913   -0.7653    0.0000 C   0  0  0  0  0  0  0  0  0  0  0  0
   12.2281    0.6613    0.0000 N   0  0  0  0  0  0  0  0  0  0  0  0
   10.7281    0.6617    0.0000 O   0  0  0  0  0  0  0  0  0  0  0  0
   10.2643   -0.7648    0.0000 C   0  0  0  0  0  0  0  0  0  0  0  0
    8.8376   -1.2281    0.0000 N   0  0  0  0  0  0  0  0  0  0  0  0
    7.7231   -0.2241    0.0000 S   0  0  0  0  0  0  0  0  0  0  0  0
    6.3324    0.3380    0.0000 O   0  0  0  0  0  0  0  0  0  0  0  0
    6.9279   -1.4961    0.0000 O   0  0  0  0  0  0  0  0  0  0  0  0
    8.0352    1.2430    0.0000 C   0  0  0  0  0  0  0  0  0  0  0  0
    9.4619    1.7062    0.0000 C   0  0  0  0  0  0  0  0  0  0  0  0
    9.7741    3.1734    0.0000 C   0  0  0  0  0  0  0  0  0  0  0  0
    8.6596    4.1773    0.0000 C   0  0  0  0  0  0  0  0  0  0  0  0
    7.2329    3.7141    0.0000 C   0  0  0  0  0  0  0  0  0  0  0  0
    6.9207    2.2469    0.0000 C   0  0  0  0  0  0  0  0  0  0  0  0
    5.4940    1.7837    0.0000 C   0  0  0  0  0  0  0  0  0  0  0  0
    4.3795    2.7876    0.0000 C   0  0  0  0  0  0  0  0  0  0  0  0
    2.9528    2.3244    0.0000 C   0  0  0  0  0  0  0  0  0  0  0  0
    2.6407    0.8572    0.0000 C   0  0  0  0  0  0  0  0  0  0  0  0
    3.7552   -0.1467    0.0000 C   0  0  0  0  0  0  0  0  0  0  0  0
    5.1819    0.3165    0.0000 C   0  0  0  0  0  0  0  0  0  0  0  0
    6.2964   -0.6874    0.0000 C   0  0  0  0  0  0  0  0  0  0  0  0
    5.9842   -2.1545    0.0000 N   0  0  0  0  0  0  0  0  0  0  0  0
    4.5575   -2.6178    0.0000 C   0  0  0  0  0  0  0  0  0  0  0  0
    4.2454   -4.0849    0.0000 C   0  0  0  0  0  0  0  0  0  0  0  0
    5.3599   -5.0889    0.0000 C   0  0  0  0  0  0  0  0  0  0  0  0
    6.7866   -4.6256    0.0000 C   0  0  0  0  0  0  0  0  0  0  0  0
    6.9950   -6.1111    0.0000 C   0  0  0  0  0  0  0  0  0  0  0  0
    8.2856   -4.6783    0.0000 C   0  0  0  0  0  0  0  0  0  0  0  0
    7.0987   -3.1585    0.0000 C   0  0  0  0  0  0  0  0  0  0  0  0
    8.5254   -2.6952    0.0000 O   0  0  0  0  0  0  0  0  0  0  0  0
    1.2140    0.3940    0.0000 C   0  0  0  0  0  0  0  0  0  0  0  0
    0.0000    1.2760    0.0000 O   0  0  0  0  0  0  0  0  0  0  0  0
   -1.2140    0.3940    0.0000 C   0  0  0  0  0  0  0  0  0  0  0  0
   -0.7500   -1.0320    0.0000 C   0  0  0  0  0  0  0  0  0  0  0  0
    0.7500   -1.0320    0.0000 N   0  0  0  0  0  0  0  0  0  0  0  0
   11.4776   -1.6468    0.0000 C   0  0  0  0  0  0  0  0  0  0  0  0
   11.4773   -3.1468    0.0000 C   0  0  0  0  0  0  0  0  0  0  0  0
  1  2  1  0  0  0  0
  2  3  2  0  0  0  0
  3  4  1  0  0  0  0
  4  5  1  0  0  0  0
  5  6  1  0  0  0  0
  6  7  1  0  0  0  0
  7  8  2  0  0  0  0
  7  9  2  0  0  0  0
  7 10  1  0  0  0  0
 10 11  2  0  0  0  0
 11 12  1  0  0  0  0
 12 13  2  0  0  0  0
 13 14  1  0  0  0  0
 14 15  2  0  0  0  0
 10 15  1  0  0  0  0
 15 16  1  0  0  0  0
 16 17  2  0  0  0  0
 17 18  1  0  0  0  0
 18 19  2  0  0  0  0
 19 20  1  0  0  0  0
 20 21  2  0  0  0  0
 16 21  1  0  0  0  0
 21 22  1  0  0  0  0
 22 23  1  0  0  0  0
 23 24  1  0  0  0  0
 24 25  1  0  0  0  0
 25 26  1  0  0  0  0
 26 27  1  0  0  0  0
 27 28  1  0  0  0  0
 27 29  1  0  0  0  0
 27 30  1  0  0  0  0
 23 30  1  0  0  0  0
 30 31  2  0  0  0  0
 19 32  1  0  0  0  0
 32 33  1  0  0  0  0
 33 34  1  0  0  0  0
 34 35  2  0  0  0  0
 35 36  1  0  0  0  0
 32 36  2  0  0  0  0
  5 37  2  0  0  0  0
  2 37  1  0  0  0  0
 37 38  1  0  0  0  0
M  END
> <chemblId>
CHEMBL283610

> <bioactivity__type>
Ki

> <units>
nM

> <value>
0.39

$$$$

  CDK     11271518432D 0   0.00000     0.00000     0

 33 35  0  0  0  0              1 V2000 
  -13.0068   -1.5964    0.0000 C   0  0  0  0  0  0  0  0  0  0  0  0
  -11.7140   -0.8357    0.0000 O   0  0  0  0  0  0  0  0  0  0  0  0
  -10.4088   -1.5750    0.0000 C   0  0  0  0  0  0  0  0  0  0  0  0
  -10.3964   -3.0749    0.0000 C   0  0  0  0  0  0  0  0  0  0  0  0
   -9.0912   -3.8142    0.0000 C   0  0  0  0  0  0  0  0  0  0  0  0
   -9.0788   -5.3141    0.0000 O   0  0  0  0  0  0  0  0  0  0  0  0
  -10.3716   -6.0748    0.0000 C   0  0  0  0  0  0  0  0  0  0  0  0
   -7.7984   -3.0535    0.0000 N   0  0  0  0  0  0  0  0  0  0  0  0
   -7.8108   -1.5536    0.0000 C   0  0  0  0  0  0  0  0  0  0  0  0
   -6.5180   -0.7929    0.0000 C   0  0  0  0  0  0  0  0  0  0  0  0
   -5.2128   -1.5321    0.0000 C   0  0  0  0  0  0  0  0  0  0  0  0
   -5.2004   -3.0321    0.0000 C   0  0  0  0  0  0  0  0  0  0  0  0
   -6.4932   -3.7928    0.0000 O   0  0  0  0  0  0  0  0  0  0  0  0
   -3.8952   -3.7713    0.0000 O   0  0  0  0  0  0  0  0  0  0  0  0
   -3.9200   -0.7714    0.0000 C   0  0  0  0  0  0  0  0  0  0  0  0
   -2.9653    0.3855    0.0000 C   0  0  0  0  0  0  0  0  0  0  0  0
   -2.6148   -1.5107    0.0000 O   0  0  0  0  0  0  0  0  0  0  0  0
   -1.3220   -0.7500    0.0000 C   0  0  0  0  0  0  0  0  0  0  0  0
    0.0280   -1.5000    0.0000 C   0  0  0  0  0  0  0  0  0  0  0  0
    1.3030   -0.7500    0.0000 C   0  0  0  0  0  0  0  0  0  0  0  0
    1.3030    0.7500    0.0000 C   0  0  0  0  0  0  0  0  0  0  0  0
    0.0280    1.5000    0.0000 C   0  0  0  0  0  0  0  0  0  0  0  0
   -1.3220    0.7500    0.0000 C   0  0  0  0  0  0  0  0  0  0  0  0
    2.6051    1.4947    0.0000 C   0  0  0  0  0  0  0  0  0  0  0  0
    3.9011    0.7394    0.0000 C   0  0  0  0  0  0  0  0  0  0  0  0
    2.6112    2.9947    0.0000 C   0  0  0  0  0  0  0  0  0  0  0  0
   -4.8936    0.3696    0.0000 C   0  0  0  0  0  0  0  0  0  0  0  0
   -4.3922    1.7834    0.0000 C   0  0  0  0  0  0  0  0  0  0  0  0
   -5.3659    2.9244    0.0000 C   0  0  0  0  0  0  0  0  0  0  0  0
   -6.8409    2.6518    0.0000 C   0  0  0  0  0  0  0  0  0  0  0  0
   -7.3423    1.2381    0.0000 C   0  0  0  0  0  0  0  0  0  0  0  0
   -6.3686    0.0970    0.0000 C   0  0  0  0  0  0  0  0  0  0  0  0
   -9.1160   -0.8143    0.0000 N   0  0  0  0  0  0  0  0  0  0  0  0
  1  2  1  0  0  0  0
  2  3  1  0  0  0  0
  3  4  2  0  0  0  0
  4  5  1  0  0  0  0
  5  6  1  0  0  0  0
  6  7  1  0  0  0  0
  5  8  2  0  0  0  0
  8  9  1  0  0  0  0
  9 10  1  0  0  0  0
 10 11  1  0  0  0  0
 11 12  1  0  0  0  0
 12 13  2  0  0  0  0
 12 14  1  0  0  0  0
 11 15  1  0  0  0  0
 15 16  1  0  0  0  0
 15 17  1  0  0  0  0
 17 18  1  0  0  0  0
 18 19  2  0  0  0  0
 19 20  1  0  0  0  0
 20 21  2  0  0  0  0
 21 22  1  0  0  0  0
 22 23  2  0  0  0  0
 18 23  1  0  0  0  0
 21 24  1  0  0  0  0
 24 25  1  0  0  0  0
 24 26  1  0  0  0  0
 15 27  1  0  0  0  0
 27 28  2  0  0  0  0
 28 29  1  0  0  0  0
 29 30  2  0  0  0  0
 30 31  1  0  0  0  0
 31 32  2  0  0  0  0
 27 32  1  0  0  0  0
  9 33  2  0  0  0  0
  3 33  1  0  0  0  0
M  END
> <chemblId>
CHEMBL283637

> <bioactivity__type>
Ki

> <units>
nM

> <value>
250.0

$$$$

  CDK     11271518432D 0   0.00000     0.00000     0

 38 42  0  0  0  0              1 V2000 
    7.7629    3.8738    0.0000 C   0  0  0  0  0  0  0  0  0  0  0  0
    6.2711    4.0306    0.0000 C   0  0  0  0  0  0  0  0  0  0  0  0
    5.5211    5.3297    0.0000 N   0  0  0  0  0  0  0  0  0  0  0  0
    4.0539    5.0178    0.0000 O   0  0  0  0  0  0  0  0  0  0  0  0
    3.8971    3.5260    0.0000 C   0  0  0  0  0  0  0  0  0  0  0  0
    2.5981    2.7760    0.0000 N   0  0  0  0  0  0  0  0  0  0  0  0
    1.2990    3.5260    0.0000 S   0  0  0  0  0  0  0  0  0  0  0  0
   -0.1782    3.7865    0.0000 O   0  0  0  0  0  0  0  0  0  0  0  0
    0.7860    2.1165    0.0000 O   0  0  0  0  0  0  0  0  0  0  0  0
    1.2990    5.0260    0.0000 C   0  0  0  0  0  0  0  0  0  0  0  0
    2.5981    5.7760    0.0000 C   0  0  0  0  0  0  0  0  0  0  0  0
    2.5981    7.2760    0.0000 C   0  0  0  0  0  0  0  0  0  0  0  0
    1.2990    8.0260    0.0000 C   0  0  0  0  0  0  0  0  0  0  0  0
    0.0000    7.2760    0.0000 C   0  0  0  0  0  0  0  0  0  0  0  0
    0.0000    5.7760    0.0000 C   0  0  0  0  0  0  0  0  0  0  0  0
   -1.2990    5.0260    0.0000 C   0  0  0  0  0  0  0  0  0  0  0  0
   -2.5981    5.7760    0.0000 C   0  0  0  0  0  0  0  0  0  0  0  0
   -3.8971    5.0260    0.0000 C   0  0  0  0  0  0  0  0  0  0  0  0
   -3.8971    3.5260    0.0000 C   0  0  0  0  0  0  0  0  0  0  0  0
   -2.5981    2.7760    0.0000 C   0  0  0  0  0  0  0  0  0  0  0  0
   -1.2990    3.5260    0.0000 C   0  0  0  0  0  0  0  0  0  0  0  0
    0.0000    2.7760    0.0000 C   0  0  0  0  0  0  0  0  0  0  0  0
    0.0000    1.2760    0.0000 N   0  0  0  0  0  0  0  0  0  0  0  0
   -1.2140    0.3940    0.0000 C   0  0  0  0  0  0  0  0  0  0  0  0
   -0.7500   -1.0320    0.0000 C   0  0  0  0  0  0  0  0  0  0  0  0
    0.7500   -1.0320    0.0000 C   0  0  0  0  0  0  0  0  0  0  0  0
    1.2140    0.3940    0.0000 N   0  0  0  0  0  0  0  0  0  0  0  0
    1.6314   -2.2457    0.0000 C   0  0  0  0  0  0  0  0  0  0  0  0
    1.0210   -3.6159    0.0000 F   0  0  0  0  0  0  0  0  0  0  0  0
    2.8748   -3.0848    0.0000 F   0  0  0  0  0  0  0  0  0  0  0  0
    2.6736   -1.1669    0.0000 F   0  0  0  0  0  0  0  0  0  0  0  0
   -5.1962    2.7760    0.0000 C   0  0  0  0  0  0  0  0  0  0  0  0
   -6.5665    3.3861    0.0000 O   0  0  0  0  0  0  0  0  0  0  0  0
   -7.5702    2.2714    0.0000 C   0  0  0  0  0  0  0  0  0  0  0  0
   -6.8202    0.9723    0.0000 C   0  0  0  0  0  0  0  0  0  0  0  0
   -5.3529    1.2842    0.0000 N   0  0  0  0  0  0  0  0  0  0  0  0
    5.2674    2.9159    0.0000 C   0  0  0  0  0  0  0  0  0  0  0  0
    5.5793    1.4487    0.0000 C   0  0  0  0  0  0  0  0  0  0  0  0
  1  2  1  0  0  0  0
  2  3  2  0  0  0  0
  3  4  1  0  0  0  0
  4  5  1  0  0  0  0
  5  6  1  0  0  0  0
  6  7  1  0  0  0  0
  7  8  2  0  0  0  0
  7  9  2  0  0  0  0
  7 10  1  0  0  0  0
 10 11  2  0  0  0  0
 11 12  1  0  0  0  0
 12 13  2  0  0  0  0
 13 14  1  0  0  0  0
 14 15  2  0  0  0  0
 10 15  1  0  0  0  0
 15 16  1  0  0  0  0
 16 17  2  0  0  0  0
 17 18  1  0  0  0  0
 18 19  2  0  0  0  0
 19 20  1  0  0  0  0
 20 21  2  0  0  0  0
 16 21  1  0  0  0  0
 21 22  1  0  0  0  0
 22 23  1  0  0  0  0
 23 24  1  0  0  0  0
 24 25  2  0  0  0  0
 25 26  1  0  0  0  0
 26 27  2  0  0  0  0
 23 27  1  0  0  0  0
 26 28  1  0  0  0  0
 28 29  1  0  0  0  0
 28 30  1  0  0  0  0
 28 31  1  0  0  0  0
 19 32  1  0  0  0  0
 32 33  1  0  0  0  0
 33 34  1  0  0  0  0
 34 35  2  0  0  0  0
 35 36  1  0  0  0  0
 32 36  2  0  0  0  0
  5 37  2  0  0  0  0
  2 37  1  0  0  0  0
 37 38  1  0  0  0  0
M  END
> <chemblId>
CHEMBL285832

> <bioactivity__type>
Ki

> <units>
nM

> <value>
0.02

$$$$

  CDK     11271518432D 0   0.00000     0.00000     0

 36 40  0  0  0  0              1 V2000 
   14.1178   -1.2292    0.0000 C   0  0  0  0  0  0  0  0  0  0  0  0
   12.6913   -0.7653    0.0000 C   0  0  0  0  0  0  0  0  0  0  0  0
   12.2281    0.6613    0.0000 N   0  0  0  0  0  0  0  0  0  0  0  0
   10.7281    0.6617    0.0000 O   0  0  0  0  0  0  0  0  0  0  0  0
   10.2643   -0.7648    0.0000 C   0  0  0  0  0  0  0  0  0  0  0  0
    8.8376   -1.2281    0.0000 N   0  0  0  0  0  0  0  0  0  0  0  0
    7.7231   -0.2241    0.0000 S   0  0  0  0  0  0  0  0  0  0  0  0
    6.3324    0.3380    0.0000 O   0  0  0  0  0  0  0  0  0  0  0  0
    6.9279   -1.4961    0.0000 O   0  0  0  0  0  0  0  0  0  0  0  0
    8.0352    1.2430    0.0000 C   0  0  0  0  0  0  0  0  0  0  0  0
    9.4619    1.7062    0.0000 C   0  0  0  0  0  0  0  0  0  0  0  0
    9.7741    3.1734    0.0000 C   0  0  0  0  0  0  0  0  0  0  0  0
    8.6596    4.1773    0.0000 C   0  0  0  0  0  0  0  0  0  0  0  0
    7.2329    3.7141    0.0000 C   0  0  0  0  0  0  0  0  0  0  0  0
    6.9207    2.2469    0.0000 C   0  0  0  0  0  0  0  0  0  0  0  0
    5.4940    1.7837    0.0000 C   0  0  0  0  0  0  0  0  0  0  0  0
    4.3795    2.7876    0.0000 C   0  0  0  0  0  0  0  0  0  0  0  0
    2.9528    2.3244    0.0000 C   0  0  0  0  0  0  0  0  0  0  0  0
    2.6407    0.8572    0.0000 C   0  0  0  0  0  0  0  0  0  0  0  0
    3.7552   -0.1467    0.0000 C   0  0  0  0  0  0  0  0  0  0  0  0
    5.1819    0.3165    0.0000 C   0  0  0  0  0  0  0  0  0  0  0  0
    6.2964   -0.6874    0.0000 C   0  0  0  0  0  0  0  0  0  0  0  0
    5.9842   -2.1545    0.0000 O   0  0  0  0  0  0  0  0  0  0  0  0
    4.5575   -2.6178    0.0000 C   0  0  0  0  0  0  0  0  0  0  0  0
    3.4430   -1.6138    0.0000 C   0  0  0  0  0  0  0  0  0  0  0  0
    2.0163   -2.0771    0.0000 C   0  0  0  0  0  0  0  0  0  0  0  0
    1.7042   -3.5442    0.0000 C   0  0  0  0  0  0  0  0  0  0  0  0
    2.8187   -4.5482    0.0000 C   0  0  0  0  0  0  0  0  0  0  0  0
    4.2454   -4.0849    0.0000 C   0  0  0  0  0  0  0  0  0  0  0  0
    1.2140    0.3940    0.0000 C   0  0  0  0  0  0  0  0  0  0  0  0
    0.0000    1.2760    0.0000 O   0  0  0  0  0  0  0  0  0  0  0  0
   -1.2140    0.3940    0.0000 C   0  0  0  0  0  0  0  0  0  0  0  0
   -0.7500   -1.0320    0.0000 C   0  0  0  0  0  0  0  0  0  0  0  0
    0.7500   -1.0320    0.0000 N   0  0  0  0  0  0  0  0  0  0  0  0
   11.4776   -1.6468    0.0000 C   0  0  0  0  0  0  0  0  0  0  0  0
   11.4773   -3.1468    0.0000 C   0  0  0  0  0  0  0  0  0  0  0  0
  1  2  1  0  0  0  0
  2  3  2  0  0  0  0
  3  4  1  0  0  0  0
  4  5  1  0  0  0  0
  5  6  1  0  0  0  0
  6  7  1  0  0  0  0
  7  8  2  0  0  0  0
  7  9  2  0  0  0  0
  7 10  1  0  0  0  0
 10 11  2  0  0  0  0
 11 12  1  0  0  0  0
 12 13  2  0  0  0  0
 13 14  1  0  0  0  0
 14 15  2  0  0  0  0
 10 15  1  0  0  0  0
 15 16  1  0  0  0  0
 16 17  2  0  0  0  0
 17 18  1  0  0  0  0
 18 19  2  0  0  0  0
 19 20  1  0  0  0  0
 20 21  2  0  0  0  0
 16 21  1  0  0  0  0
 21 22  1  0  0  0  0
 22 23  1  0  0  0  0
 23 24  1  0  0  0  0
 24 25  2  0  0  0  0
 25 26  1  0  0  0  0
 26 27  2  0  0  0  0
 27 28  1  0  0  0  0
 28 29  2  0  0  0  0
 24 29  1  0  0  0  0
 19 30  1  0  0  0  0
 30 31  1  0  0  0  0
 31 32  1  0  0  0  0
 32 33  2  0  0  0  0
 33 34  1  0  0  0  0
 30 34  2  0  0  0  0
  5 35  2  0  0  0  0
  2 35  1  0  0  0  0
 35 36  1  0  0  0  0
M  END
> <chemblId>
CHEMBL28586

> <bioactivity__type>
Ki

> <units>
nM

> <value>
1.0

$$$$

  CDK     11271518432D 0   0.00000     0.00000     0

 36 40  0  0  0  0              1 V2000 
   14.1178   -1.2292    0.0000 C   0  0  0  0  0  0  0  0  0  0  0  0
   12.6913   -0.7653    0.0000 C   0  0  0  0  0  0  0  0  0  0  0  0
   12.2281    0.6613    0.0000 N   0  0  0  0  0  0  0  0  0  0  0  0
   10.7281    0.6617    0.0000 O   0  0  0  0  0  0  0  0  0  0  0  0
   10.2643   -0.7648    0.0000 C   0  0  0  0  0  0  0  0  0  0  0  0
    8.8376   -1.2281    0.0000 N   0  0  0  0  0  0  0  0  0  0  0  0
    7.7231   -0.2241    0.0000 S   0  0  0  0  0  0  0  0  0  0  0  0
    6.3324    0.3380    0.0000 O   0  0  0  0  0  0  0  0  0  0  0  0
    6.9279   -1.4961    0.0000 O   0  0  0  0  0  0  0  0  0  0  0  0
    8.0352    1.2430    0.0000 C   0  0  0  0  0  0  0  0  0  0  0  0
    9.4619    1.7062    0.0000 C   0  0  0  0  0  0  0  0  0  0  0  0
    9.7741    3.1734    0.0000 C   0  0  0  0  0  0  0  0  0  0  0  0
    8.6596    4.1773    0.0000 C   0  0  0  0  0  0  0  0  0  0  0  0
    7.2329    3.7141    0.0000 C   0  0  0  0  0  0  0  0  0  0  0  0
    6.9207    2.2469    0.0000 C   0  0  0  0  0  0  0  0  0  0  0  0
    5.4940    1.7837    0.0000 C   0  0  0  0  0  0  0  0  0  0  0  0
    4.3795    2.7876    0.0000 C   0  0  0  0  0  0  0  0  0  0  0  0
    2.9528    2.3244    0.0000 C   0  0  0  0  0  0  0  0  0  0  0  0
    2.6407    0.8572    0.0000 C   0  0  0  0  0  0  0  0  0  0  0  0
    3.7552   -0.1467    0.0000 C   0  0  0  0  0  0  0  0  0  0  0  0
    5.1819    0.3165    0.0000 C   0  0  0  0  0  0  0  0  0  0  0  0
    6.2964   -0.6874    0.0000 C   0  0  0  0  0  0  0  0  0  0  0  0
    5.9842   -2.1545    0.0000 C   0  0  0  0  0  0  0  0  0  0  0  0
    7.0987   -3.1585    0.0000 C   0  0  0  0  0  0  0  0  0  0  0  0
    8.5254   -2.6952    0.0000 C   0  0  0  0  0  0  0  0  0  0  0  0
    9.6399   -3.6992    0.0000 C   0  0  0  0  0  0  0  0  0  0  0  0
    9.3278   -5.1663    0.0000 C   0  0  0  0  0  0  0  0  0  0  0  0
    7.9011   -5.6295    0.0000 C   0  0  0  0  0  0  0  0  0  0  0  0
    6.7866   -4.6256    0.0000 C   0  0  0  0  0  0  0  0  0  0  0  0
    1.2140    0.3940    0.0000 C   0  0  0  0  0  0  0  0  0  0  0  0
    0.0000    1.2760    0.0000 O   0  0  0  0  0  0  0  0  0  0  0  0
   -1.2140    0.3940    0.0000 C   0  0  0  0  0  0  0  0  0  0  0  0
   -0.7500   -1.0320    0.0000 C   0  0  0  0  0  0  0  0  0  0  0  0
    0.7500   -1.0320    0.0000 N   0  0  0  0  0  0  0  0  0  0  0  0
   11.4776   -1.6468    0.0000 C   0  0  0  0  0  0  0  0  0  0  0  0
   11.4773   -3.1468    0.0000 C   0  0  0  0  0  0  0  0  0  0  0  0
  1  2  1  0  0  0  0
  2  3  2  0  0  0  0
  3  4  1  0  0  0  0
  4  5  1  0  0  0  0
  5  6  1  0  0  0  0
  6  7  1  0  0  0  0
  7  8  2  0  0  0  0
  7  9  2  0  0  0  0
  7 10  1  0  0  0  0
 10 11  2  0  0  0  0
 11 12  1  0  0  0  0
 12 13  2  0  0  0  0
 13 14  1  0  0  0  0
 14 15  2  0  0  0  0
 10 15  1  0  0  0  0
 15 16  1  0  0  0  0
 16 17  2  0  0  0  0
 17 18  1  0  0  0  0
 18 19  2  0  0  0  0
 19 20  1  0  0  0  0
 20 21  2  0  0  0  0
 16 21  1  0  0  0  0
 21 22  1  0  0  0  0
 22 23  2  0  0  0  0
 23 24  1  0  0  0  0
 24 25  2  0  0  0  0
 25 26  1  0  0  0  0
 26 27  2  0  0  0  0
 27 28  1  0  0  0  0
 28 29  2  0  0  0  0
 24 29  1  0  0  0  0
 19 30  1  0  0  0  0
 30 31  1  0  0  0  0
 31 32  1  0  0  0  0
 32 33  2  0  0  0  0
 33 34  1  0  0  0  0
 30 34  2  0  0  0  0
  5 35  2  0  0  0  0
  2 35  1  0  0  0  0
 35 36  1  0  0  0  0
M  END
> <chemblId>
CHEMBL286279

> <bioactivity__type>
Ki

> <units>
nM

> <value>
2.5

$$$$

  CDK     11271518432D 0   0.00000     0.00000     0

 28 31  0  0  0  0              1 V2000 
    5.0391   -7.2329    0.0000 C   0  0  0  0  0  0  0  0  0  0  0  0
    3.5719   -6.9207    0.0000 O   0  0  0  0  0  0  0  0  0  0  0  0
    3.1087   -5.4940    0.0000 C   0  0  0  0  0  0  0  0  0  0  0  0
    4.1126   -4.3795    0.0000 C   0  0  0  0  0  0  0  0  0  0  0  0
    3.6494   -2.9528    0.0000 C   0  0  0  0  0  0  0  0  0  0  0  0
    2.1822   -2.6407    0.0000 C   0  0  0  0  0  0  0  0  0  0  0  0
    1.1783   -3.7552    0.0000 C   0  0  0  0  0  0  0  0  0  0  0  0
    1.6415   -5.1819    0.0000 C   0  0  0  0  0  0  0  0  0  0  0  0
    1.7190   -1.2140    0.0000 C   0  0  0  0  0  0  0  0  0  0  0  0
    2.6010    0.0000    0.0000 C   0  0  0  0  0  0  0  0  0  0  0  0
    1.7190    1.2140    0.0000 C   0  0  0  0  0  0  0  0  0  0  0  0
    2.1822    2.6407    0.0000 C   0  0  0  0  0  0  0  0  0  0  0  0
    3.6494    2.9528    0.0000 C   0  0  0  0  0  0  0  0  0  0  0  0
    4.1126    4.3795    0.0000 C   0  0  0  0  0  0  0  0  0  0  0  0
    3.1087    5.4940    0.0000 C   0  0  0  0  0  0  0  0  0  0  0  0
    3.5719    6.9207    0.0000 O   0  0  0  0  0  0  0  0  0  0  0  0
    2.5680    8.0352    0.0000 C   0  0  0  0  0  0  0  0  0  0  0  0
    1.6415    5.1819    0.0000 C   0  0  0  0  0  0  0  0  0  0  0  0
    1.1783    3.7552    0.0000 C   0  0  0  0  0  0  0  0  0  0  0  0
    0.2930    0.7500    0.0000 C   0  0  0  0  0  0  0  0  0  0  0  0
   -1.0070    1.5000    0.0000 C   0  0  0  0  0  0  0  0  0  0  0  0
   -2.3060    0.7500    0.0000 C   0  0  0  0  0  0  0  0  0  0  0  0
   -2.3060   -0.7500    0.0000 C   0  0  0  0  0  0  0  0  0  0  0  0
   -1.0070   -1.5000    0.0000 C   0  0  0  0  0  0  0  0  0  0  0  0
    0.2930   -0.7500    0.0000 C   0  0  0  0  0  0  0  0  0  0  0  0
    4.1010    0.0000    0.0000 C   0  0  0  0  0  0  0  0  0  0  0  0
    4.8510    1.2990    0.0000 O   0  0  0  0  0  0  0  0  0  0  0  0
    4.8510   -1.2990    0.0000 O   0  0  0  0  0  0  0  0  0  0  0  0
  1  2  1  0  0  0  0
  2  3  1  0  0  0  0
  3  4  2  0  0  0  0
  4  5  1  0  0  0  0
  5  6  2  0  0  0  0
  6  7  1  0  0  0  0
  7  8  2  0  0  0  0
  3  8  1  0  0  0  0
  9  6  1  6  0  0  0
  9 10  1  0  0  0  0
 10 11  1  0  0  0  0
 11 12  1  6  0  0  0
 12 13  2  0  0  0  0
 13 14  1  0  0  0  0
 14 15  2  0  0  0  0
 15 16  1  0  0  0  0
 16 17  1  0  0  0  0
 15 18  1  0  0  0  0
 18 19  2  0  0  0  0
 12 19  1  0  0  0  0
 11 20  1  0  0  0  0
 20 21  2  0  0  0  0
 21 22  1  0  0  0  0
 22 23  2  0  0  0  0
 23 24  1  0  0  0  0
 24 25  2  0  0  0  0
  9 25  1  0  0  0  0
 20 25  1  0  0  0  0
 10 26  1  1  0  0  0
 26 27  2  0  0  0  0
 26 28  1  0  0  0  0
M  END
> <chemblId>
CHEMBL290026

> <bioactivity__type>
Ki

> <units>
nM

> <value>
422.0

$$$$

  CDK     11271518432D 0   0.00000     0.00000     0

 36 40  0  0  0  0              1 V2000 
   14.1178   -1.2292    0.0000 C   0  0  0  0  0  0  0  0  0  0  0  0
   12.6913   -0.7653    0.0000 C   0  0  0  0  0  0  0  0  0  0  0  0
   12.2281    0.6613    0.0000 N   0  0  0  0  0  0  0  0  0  0  0  0
   10.7281    0.6617    0.0000 O   0  0  0  0  0  0  0  0  0  0  0  0
   10.2643   -0.7648    0.0000 C   0  0  0  0  0  0  0  0  0  0  0  0
    8.8376   -1.2281    0.0000 N   0  0  0  0  0  0  0  0  0  0  0  0
    7.7231   -0.2241    0.0000 S   0  0  0  0  0  0  0  0  0  0  0  0
    6.3324    0.3380    0.0000 O   0  0  0  0  0  0  0  0  0  0  0  0
    6.9279   -1.4961    0.0000 O   0  0  0  0  0  0  0  0  0  0  0  0
    8.0352    1.2430    0.0000 C   0  0  0  0  0  0  0  0  0  0  0  0
    9.4619    1.7062    0.0000 C   0  0  0  0  0  0  0  0  0  0  0  0
    9.7741    3.1734    0.0000 C   0  0  0  0  0  0  0  0  0  0  0  0
    8.6596    4.1773    0.0000 C   0  0  0  0  0  0  0  0  0  0  0  0
    7.2329    3.7141    0.0000 C   0  0  0  0  0  0  0  0  0  0  0  0
    6.9207    2.2469    0.0000 C   0  0  0  0  0  0  0  0  0  0  0  0
    5.4940    1.7837    0.0000 C   0  0  0  0  0  0  0  0  0  0  0  0
    4.3795    2.7876    0.0000 C   0  0  0  0  0  0  0  0  0  0  0  0
    2.9528    2.3244    0.0000 C   0  0  0  0  0  0  0  0  0  0  0  0
    2.6407    0.8572    0.0000 C   0  0  0  0  0  0  0  0  0  0  0  0
    3.7552   -0.1467    0.0000 C   0  0  0  0  0  0  0  0  0  0  0  0
    5.1819    0.3165    0.0000 C   0  0  0  0  0  0  0  0  0  0  0  0
    6.2964   -0.6874    0.0000 C   0  0  0  0  0  0  0  0  0  0  0  0
    5.9842   -2.1545    0.0000 C   0  0  0  0  0  0  0  0  0  0  0  0
    4.5575   -2.6178    0.0000 C   0  0  0  0  0  0  0  0  0  0  0  0
    3.4430   -1.6138    0.0000 C   0  0  0  0  0  0  0  0  0  0  0  0
    2.0163   -2.0771    0.0000 C   0  0  0  0  0  0  0  0  0  0  0  0
    1.7042   -3.5442    0.0000 C   0  0  0  0  0  0  0  0  0  0  0  0
    2.8187   -4.5482    0.0000 C   0  0  0  0  0  0  0  0  0  0  0  0
    4.2454   -4.0849    0.0000 C   0  0  0  0  0  0  0  0  0  0  0  0
    1.2140    0.3940    0.0000 C   0  0  0  0  0  0  0  0  0  0  0  0
    0.0000    1.2760    0.0000 O   0  0  0  0  0  0  0  0  0  0  0  0
   -1.2140    0.3940    0.0000 C   0  0  0  0  0  0  0  0  0  0  0  0
   -0.7500   -1.0320    0.0000 C   0  0  0  0  0  0  0  0  0  0  0  0
    0.7500   -1.0320    0.0000 N   0  0  0  0  0  0  0  0  0  0  0  0
   11.4776   -1.6468    0.0000 C   0  0  0  0  0  0  0  0  0  0  0  0
   11.4773   -3.1468    0.0000 C   0  0  0  0  0  0  0  0  0  0  0  0
  1  2  1  0  0  0  0
  2  3  2  0  0  0  0
  3  4  1  0  0  0  0
  4  5  1  0  0  0  0
  5  6  1  0  0  0  0
  6  7  1  0  0  0  0
  7  8  2  0  0  0  0
  7  9  2  0  0  0  0
  7 10  1  0  0  0  0
 10 11  2  0  0  0  0
 11 12  1  0  0  0  0
 12 13  2  0  0  0  0
 13 14  1  0  0  0  0
 14 15  2  0  0  0  0
 10 15  1  0  0  0  0
 15 16  1  0  0  0  0
 16 17  2  0  0  0  0
 17 18  1  0  0  0  0
 18 19  2  0  0  0  0
 19 20  1  0  0  0  0
 20 21  2  0  0  0  0
 16 21  1  0  0  0  0
 21 22  1  0  0  0  0
 22 23  2  0  0  0  0
 23 24  1  0  0  0  0
 24 25  2  0  0  0  0
 25 26  1  0  0  0  0
 26 27  2  0  0  0  0
 27 28  1  0  0  0  0
 28 29  2  0  0  0  0
 24 29  1  0  0  0  0
 19 30  1  0  0  0  0
 30 31  1  0  0  0  0
 31 32  1  0  0  0  0
 32 33  2  0  0  0  0
 33 34  1  0  0  0  0
 30 34  2  0  0  0  0
  5 35  2  0  0  0  0
  2 35  1  0  0  0  0
 35 36  1  0  0  0  0
M  END
> <chemblId>
CHEMBL29313

> <bioactivity__type>
Ki

> <units>
nM

> <value>
1.5

$$$$

  CDK     11271518432D 0   0.00000     0.00000     0

 35 38  0  0  0  0              1 V2000 
   14.1178   -1.2292    0.0000 C   0  0  0  0  0  0  0  0  0  0  0  0
   12.6913   -0.7653    0.0000 C   0  0  0  0  0  0  0  0  0  0  0  0
   12.2281    0.6613    0.0000 N   0  0  0  0  0  0  0  0  0  0  0  0
   10.7281    0.6617    0.0000 O   0  0  0  0  0  0  0  0  0  0  0  0
   10.2643   -0.7648    0.0000 C   0  0  0  0  0  0  0  0  0  0  0  0
    8.8376   -1.2281    0.0000 N   0  0  0  0  0  0  0  0  0  0  0  0
    7.7231   -0.2241    0.0000 S   0  0  0  0  0  0  0  0  0  0  0  0
    6.3324    0.3380    0.0000 O   0  0  0  0  0  0  0  0  0  0  0  0
    6.9279   -1.4961    0.0000 O   0  0  0  0  0  0  0  0  0  0  0  0
    8.0352    1.2430    0.0000 C   0  0  0  0  0  0  0  0  0  0  0  0
    9.4619    1.7062    0.0000 C   0  0  0  0  0  0  0  0  0  0  0  0
    9.7741    3.1734    0.0000 C   0  0  0  0  0  0  0  0  0  0  0  0
    8.6596    4.1773    0.0000 C   0  0  0  0  0  0  0  0  0  0  0  0
    7.2329    3.7141    0.0000 C   0  0  0  0  0  0  0  0  0  0  0  0
    6.9207    2.2469    0.0000 C   0  0  0  0  0  0  0  0  0  0  0  0
    5.4940    1.7837    0.0000 C   0  0  0  0  0  0  0  0  0  0  0  0
    4.3795    2.7876    0.0000 C   0  0  0  0  0  0  0  0  0  0  0  0
    2.9528    2.3244    0.0000 C   0  0  0  0  0  0  0  0  0  0  0  0
    2.6407    0.8572    0.0000 C   0  0  0  0  0  0  0  0  0  0  0  0
    3.7552   -0.1467    0.0000 C   0  0  0  0  0  0  0  0  0  0  0  0
    5.1819    0.3165    0.0000 C   0  0  0  0  0  0  0  0  0  0  0  0
    6.2964   -0.6874    0.0000 C   0  0  0  0  0  0  0  0  0  0  0  0
    5.9842   -2.1545    0.0000 N   0  0  0  0  0  0  0  0  0  0  0  0
    4.5575   -2.6178    0.0000 C   0  0  0  0  0  0  0  0  0  0  0  0
    4.2454   -4.0849    0.0000 C   0  0  0  0  0  0  0  0  0  0  0  0
    2.8187   -4.5482    0.0000 F   0  0  0  0  0  0  0  0  0  0  0  0
    4.4538   -5.5704    0.0000 F   0  0  0  0  0  0  0  0  0  0  0  0
    5.7444   -4.1376    0.0000 F   0  0  0  0  0  0  0  0  0  0  0  0
    1.2140    0.3940    0.0000 C   0  0  0  0  0  0  0  0  0  0  0  0
    0.0000    1.2760    0.0000 O   0  0  0  0  0  0  0  0  0  0  0  0
   -1.2140    0.3940    0.0000 C   0  0  0  0  0  0  0  0  0  0  0  0
   -0.7500   -1.0320    0.0000 C   0  0  0  0  0  0  0  0  0  0  0  0
    0.7500   -1.0320    0.0000 N   0  0  0  0  0  0  0  0  0  0  0  0
   11.4776   -1.6468    0.0000 C   0  0  0  0  0  0  0  0  0  0  0  0
   11.4773   -3.1468    0.0000 C   0  0  0  0  0  0  0  0  0  0  0  0
  1  2  1  0  0  0  0
  2  3  2  0  0  0  0
  3  4  1  0  0  0  0
  4  5  1  0  0  0  0
  5  6  1  0  0  0  0
  6  7  1  0  0  0  0
  7  8  2  0  0  0  0
  7  9  2  0  0  0  0
  7 10  1  0  0  0  0
 10 11  2  0  0  0  0
 11 12  1  0  0  0  0
 12 13  2  0  0  0  0
 13 14  1  0  0  0  0
 14 15  2  0  0  0  0
 10 15  1  0  0  0  0
 15 16  1  0  0  0  0
 16 17  2  0  0  0  0
 17 18  1  0  0  0  0
 18 19  2  0  0  0  0
 19 20  1  0  0  0  0
 20 21  2  0  0  0  0
 16 21  1  0  0  0  0
 21 22  1  0  0  0  0
 22 23  1  0  0  0  0
 23 24  1  0  0  0  0
 24 25  1  0  0  0  0
 25 26  1  0  0  0  0
 25 27  1  0  0  0  0
 25 28  1  0  0  0  0
 19 29  1  0  0  0  0
 29 30  1  0  0  0  0
 30 31  1  0  0  0  0
 31 32  2  0  0  0  0
 32 33  1  0  0  0  0
 29 33  2  0  0  0  0
  5 34  2  0  0  0  0
  2 34  1  0  0  0  0
 34 35  1  0  0  0  0
M  END
> <chemblId>
CHEMBL29420

> <bioactivity__type>
Ki

> <units>
nM

> <value>
0.8

$$$$

  CDK     11271518432D 0   0.00000     0.00000     0

 36 40  0  0  0  0              1 V2000 
   14.1178   -1.2292    0.0000 C   0  0  0  0  0  0  0  0  0  0  0  0
   12.6913   -0.7653    0.0000 C   0  0  0  0  0  0  0  0  0  0  0  0
   12.2281    0.6613    0.0000 N   0  0  0  0  0  0  0  0  0  0  0  0
   10.7281    0.6617    0.0000 O   0  0  0  0  0  0  0  0  0  0  0  0
   10.2643   -0.7648    0.0000 C   0  0  0  0  0  0  0  0  0  0  0  0
    8.8376   -1.2281    0.0000 N   0  0  0  0  0  0  0  0  0  0  0  0
    7.7231   -0.2241    0.0000 S   0  0  0  0  0  0  0  0  0  0  0  0
    6.3324    0.3380    0.0000 O   0  0  0  0  0  0  0  0  0  0  0  0
    6.9279   -1.4961    0.0000 O   0  0  0  0  0  0  0  0  0  0  0  0
    8.0352    1.2430    0.0000 C   0  0  0  0  0  0  0  0  0  0  0  0
    9.4619    1.7062    0.0000 C   0  0  0  0  0  0  0  0  0  0  0  0
    9.7741    3.1734    0.0000 C   0  0  0  0  0  0  0  0  0  0  0  0
    8.6596    4.1773    0.0000 C   0  0  0  0  0  0  0  0  0  0  0  0
    7.2329    3.7141    0.0000 C   0  0  0  0  0  0  0  0  0  0  0  0
    6.9207    2.2469    0.0000 C   0  0  0  0  0  0  0  0  0  0  0  0
    5.4940    1.7837    0.0000 C   0  0  0  0  0  0  0  0  0  0  0  0
    4.3795    2.7876    0.0000 C   0  0  0  0  0  0  0  0  0  0  0  0
    2.9528    2.3244    0.0000 C   0  0  0  0  0  0  0  0  0  0  0  0
    2.6407    0.8572    0.0000 C   0  0  0  0  0  0  0  0  0  0  0  0
    3.7552   -0.1467    0.0000 C   0  0  0  0  0  0  0  0  0  0  0  0
    5.1819    0.3165    0.0000 C   0  0  0  0  0  0  0  0  0  0  0  0
    6.2964   -0.6874    0.0000 C   0  0  0  0  0  0  0  0  0  0  0  0
    5.9842   -2.1545    0.0000 N   0  0  0  0  0  0  0  0  0  0  0  0
    4.5575   -2.6178    0.0000 C   0  0  0  0  0  0  0  0  0  0  0  0
    3.4430   -1.6138    0.0000 C   0  0  0  0  0  0  0  0  0  0  0  0
    2.0163   -2.0771    0.0000 C   0  0  0  0  0  0  0  0  0  0  0  0
    1.7042   -3.5442    0.0000 N   0  0  0  0  0  0  0  0  0  0  0  0
    2.8187   -4.5482    0.0000 C   0  0  0  0  0  0  0  0  0  0  0  0
    4.2454   -4.0849    0.0000 N   0  0  0  0  0  0  0  0  0  0  0  0
    1.2140    0.3940    0.0000 C   0  0  0  0  0  0  0  0  0  0  0  0
    0.0000    1.2760    0.0000 O   0  0  0  0  0  0  0  0  0  0  0  0
   -1.2140    0.3940    0.0000 C   0  0  0  0  0  0  0  0  0  0  0  0
   -0.7500   -1.0320    0.0000 C   0  0  0  0  0  0  0  0  0  0  0  0
    0.7500   -1.0320    0.0000 N   0  0  0  0  0  0  0  0  0  0  0  0
   11.4776   -1.6468    0.0000 C   0  0  0  0  0  0  0  0  0  0  0  0
   11.4773   -3.1468    0.0000 C   0  0  0  0  0  0  0  0  0  0  0  0
  1  2  1  0  0  0  0
  2  3  2  0  0  0  0
  3  4  1  0  0  0  0
  4  5  1  0  0  0  0
  5  6  1  0  0  0  0
  6  7  1  0  0  0  0
  7  8  2  0  0  0  0
  7  9  2  0  0  0  0
  7 10  1  0  0  0  0
 10 11  2  0  0  0  0
 11 12  1  0  0  0  0
 12 13  2  0  0  0  0
 13 14  1  0  0  0  0
 14 15  2  0  0  0  0
 10 15  1  0  0  0  0
 15 16  1  0  0  0  0
 16 17  2  0  0  0  0
 17 18  1  0  0  0  0
 18 19  2  0  0  0  0
 19 20  1  0  0  0  0
 20 21  2  0  0  0  0
 16 21  1  0  0  0  0
 21 22  1  0  0  0  0
 22 23  1  0  0  0  0
 23 24  1  0  0  0  0
 24 25  2  0  0  0  0
 25 26  1  0  0  0  0
 26 27  2  0  0  0  0
 27 28  1  0  0  0  0
 28 29  2  0  0  0  0
 24 29  1  0  0  0  0
 19 30  1  0  0  0  0
 30 31  1  0  0  0  0
 31 32  1  0  0  0  0
 32 33  2  0  0  0  0
 33 34  1  0  0  0  0
 30 34  2  0  0  0  0
  5 35  2  0  0  0  0
  2 35  1  0  0  0  0
 35 36  1  0  0  0  0
M  END
> <chemblId>
CHEMBL29464

> <bioactivity__type>
Ki

> <units>
nM

> <value>
0.15

$$$$

  CDK     11271518432D 0   0.00000     0.00000     0

 37 41  0  0  0  0              1 V2000 
   -7.7624   -3.8753    0.0000 C   0  0  0  0  0  0  0  0  0  0  0  0
   -6.2706   -4.0318    0.0000 C   0  0  0  0  0  0  0  0  0  0  0  0
   -5.5203   -5.3307    0.0000 N   0  0  0  0  0  0  0  0  0  0  0  0
   -4.0532   -5.0186    0.0000 O   0  0  0  0  0  0  0  0  0  0  0  0
   -3.8967   -3.5268    0.0000 C   0  0  0  0  0  0  0  0  0  0  0  0
   -2.5978   -2.7765    0.0000 N   0  0  0  0  0  0  0  0  0  0  0  0
   -1.2986   -3.5263    0.0000 S   0  0  0  0  0  0  0  0  0  0  0  0
    0.1787   -3.7864    0.0000 O   0  0  0  0  0  0  0  0  0  0  0  0
   -0.7858   -2.1166    0.0000 O   0  0  0  0  0  0  0  0  0  0  0  0
   -1.2983   -5.0263    0.0000 C   0  0  0  0  0  0  0  0  0  0  0  0
   -2.5972   -5.7765    0.0000 C   0  0  0  0  0  0  0  0  0  0  0  0
   -2.5969   -7.2765    0.0000 C   0  0  0  0  0  0  0  0  0  0  0  0
   -1.2977   -8.0263    0.0000 C   0  0  0  0  0  0  0  0  0  0  0  0
    0.0012   -7.2760    0.0000 C   0  0  0  0  0  0  0  0  0  0  0  0
    0.0009   -5.7760    0.0000 C   0  0  0  0  0  0  0  0  0  0  0  0
    1.2998   -5.0257    0.0000 C   0  0  0  0  0  0  0  0  0  0  0  0
    2.5990   -5.7755    0.0000 C   0  0  0  0  0  0  0  0  0  0  0  0
    3.8978   -5.0252    0.0000 C   0  0  0  0  0  0  0  0  0  0  0  0
    3.8976   -3.5252    0.0000 C   0  0  0  0  0  0  0  0  0  0  0  0
    2.5984   -2.7755    0.0000 C   0  0  0  0  0  0  0  0  0  0  0  0
    1.2995   -3.5257    0.0000 C   0  0  0  0  0  0  0  0  0  0  0  0
    0.0003   -2.7760    0.0000 C   0  0  0  0  0  0  0  0  0  0  0  0
    0.0000   -1.2760    0.0000 N   0  0  0  0  0  0  0  0  0  0  0  0
    1.2130   -0.3940    0.0000 C   0  0  0  0  0  0  0  0  0  0  0  0
    0.7500    1.0320    0.0000 C   0  0  0  0  0  0  0  0  0  0  0  0
   -0.7500    1.0320    0.0000 C   0  0  0  0  0  0  0  0  0  0  0  0
   -0.5930    2.5238    0.0000 C   0  0  0  0  0  0  0  0  0  0  0  0
   -2.2171    1.3443    0.0000 C   0  0  0  0  0  0  0  0  0  0  0  0
   -1.2140   -0.3940    0.0000 C   0  0  0  0  0  0  0  0  0  0  0  0
   -2.6407   -0.8572    0.0000 O   0  0  0  0  0  0  0  0  0  0  0  0
    5.1964   -2.7750    0.0000 C   0  0  0  0  0  0  0  0  0  0  0  0
    6.5669   -3.3848    0.0000 O   0  0  0  0  0  0  0  0  0  0  0  0
    7.5704   -2.2699    0.0000 C   0  0  0  0  0  0  0  0  0  0  0  0
    6.8201   -0.9710    0.0000 C   0  0  0  0  0  0  0  0  0  0  0  0
    5.3529   -1.2832    0.0000 N   0  0  0  0  0  0  0  0  0  0  0  0
   -5.2671   -2.9169    0.0000 C   0  0  0  0  0  0  0  0  0  0  0  0
   -5.5793   -1.4498    0.0000 C   0  0  0  0  0  0  0  0  0  0  0  0
  1  2  1  0  0  0  0
  2  3  2  0  0  0  0
  3  4  1  0  0  0  0
  4  5  1  0  0  0  0
  5  6  1  0  0  0  0
  6  7  1  0  0  0  0
  7  8  2  0  0  0  0
  7  9  2  0  0  0  0
  7 10  1  0  0  0  0
 10 11  2  0  0  0  0
 11 12  1  0  0  0  0
 12 13  2  0  0  0  0
 13 14  1  0  0  0  0
 14 15  2  0  0  0  0
 10 15  1  0  0  0  0
 15 16  1  0  0  0  0
 16 17  2  0  0  0  0
 17 18  1  0  0  0  0
 18 19  2  0  0  0  0
 19 20  1  0  0  0  0
 20 21  2  0  0  0  0
 16 21  1  0  0  0  0
 21 22  1  0  0  0  0
 22 23  1  0  0  0  0
 23 24  1  0  0  0  0
 24 25  1  0  0  0  0
 25 26  1  0  0  0  0
 26 27  1  0  0  0  0
 26 28  1  0  0  0  0
 26 29  1  0  0  0  0
 23 29  1  0  0  0  0
 29 30  2  0  0  0  0
 19 31  1  0  0  0  0
 31 32  1  0  0  0  0
 32 33  1  0  0  0  0
 33 34  2  0  0  0  0
 34 35  1  0  0  0  0
 31 35  2  0  0  0  0
  5 36  2  0  0  0  0
  2 36  1  0  0  0  0
 36 37  1  0  0  0  0
M  END
> <chemblId>
CHEMBL29972

> <bioactivity__type>
Ki

> <units>
nM

> <value>
0.005

$$$$

  CDK     11271518432D 0   0.00000     0.00000     0

 34 38  0  0  0  0              1 V2000 
    7.7634    3.4103    0.0000 C   0  0  0  0  0  0  0  0  0  0  0  0
    6.2717    3.5674    0.0000 C   0  0  0  0  0  0  0  0  0  0  0  0
    5.5219    4.8666    0.0000 N   0  0  0  0  0  0  0  0  0  0  0  0
    4.0546    4.5550    0.0000 O   0  0  0  0  0  0  0  0  0  0  0  0
    3.8976    3.0632    0.0000 C   0  0  0  0  0  0  0  0  0  0  0  0
    2.5984    2.3135    0.0000 N   0  0  0  0  0  0  0  0  0  0  0  0
    1.2995    3.0637    0.0000 S   0  0  0  0  0  0  0  0  0  0  0  0
   -0.1777    3.3245    0.0000 O   0  0  0  0  0  0  0  0  0  0  0  0
    0.7862    1.6543    0.0000 O   0  0  0  0  0  0  0  0  0  0  0  0
    1.2998    4.5637    0.0000 C   0  0  0  0  0  0  0  0  0  0  0  0
    2.5990    5.3135    0.0000 C   0  0  0  0  0  0  0  0  0  0  0  0
    2.5993    6.8135    0.0000 C   0  0  0  0  0  0  0  0  0  0  0  0
    1.3004    7.5637    0.0000 C   0  0  0  0  0  0  0  0  0  0  0  0
    0.0012    6.8140    0.0000 C   0  0  0  0  0  0  0  0  0  0  0  0
    0.0009    5.3140    0.0000 C   0  0  0  0  0  0  0  0  0  0  0  0
   -1.2983    4.5643    0.0000 C   0  0  0  0  0  0  0  0  0  0  0  0
   -2.5972    5.3145    0.0000 C   0  0  0  0  0  0  0  0  0  0  0  0
   -3.8964    4.5648    0.0000 C   0  0  0  0  0  0  0  0  0  0  0  0
   -3.8967    3.0648    0.0000 C   0  0  0  0  0  0  0  0  0  0  0  0
   -2.5978    2.3145    0.0000 C   0  0  0  0  0  0  0  0  0  0  0  0
   -1.2986    3.0643    0.0000 C   0  0  0  0  0  0  0  0  0  0  0  0
    0.0003    2.3140    0.0000 C   0  0  0  0  0  0  0  0  0  0  0  0
    0.0000    0.8140    0.0000 N   0  0  0  0  0  0  0  0  0  0  0  0
   -1.2140   -0.0680    0.0000 C   0  0  0  0  0  0  0  0  0  0  0  0
   -0.7500   -1.4950    0.0000 C   0  0  0  0  0  0  0  0  0  0  0  0
    0.7500   -1.4950    0.0000 N   0  0  0  0  0  0  0  0  0  0  0  0
    1.2130   -0.0680    0.0000 C   0  0  0  0  0  0  0  0  0  0  0  0
   -5.1959    2.3150    0.0000 C   0  0  0  0  0  0  0  0  0  0  0  0
   -6.5661    2.9254    0.0000 O   0  0  0  0  0  0  0  0  0  0  0  0
   -7.5700    1.8109    0.0000 C   0  0  0  0  0  0  0  0  0  0  0  0
   -6.8202    0.5117    0.0000 C   0  0  0  0  0  0  0  0  0  0  0  0
   -5.3529    0.8233    0.0000 N   0  0  0  0  0  0  0  0  0  0  0  0
    5.2678    2.4529    0.0000 C   0  0  0  0  0  0  0  0  0  0  0  0
    5.5793    0.9856    0.0000 C   0  0  0  0  0  0  0  0  0  0  0  0
  1  2  1  0  0  0  0
  2  3  2  0  0  0  0
  3  4  1  0  0  0  0
  4  5  1  0  0  0  0
  5  6  1  0  0  0  0
  6  7  1  0  0  0  0
  7  8  2  0  0  0  0
  7  9  2  0  0  0  0
  7 10  1  0  0  0  0
 10 11  2  0  0  0  0
 11 12  1  0  0  0  0
 12 13  2  0  0  0  0
 13 14  1  0  0  0  0
 14 15  2  0  0  0  0
 10 15  1  0  0  0  0
 15 16  1  0  0  0  0
 16 17  2  0  0  0  0
 17 18  1  0  0  0  0
 18 19  2  0  0  0  0
 19 20  1  0  0  0  0
 20 21  2  0  0  0  0
 16 21  1  0  0  0  0
 21 22  1  0  0  0  0
 22 23  1  0  0  0  0
 23 24  1  0  0  0  0
 24 25  2  0  0  0  0
 25 26  1  0  0  0  0
 26 27  2  0  0  0  0
 23 27  1  0  0  0  0
 19 28  1  0  0  0  0
 28 29  1  0  0  0  0
 29 30  1  0  0  0  0
 30 31  2  0  0  0  0
 31 32  1  0  0  0  0
 28 32  2  0  0  0  0
  5 33  2  0  0  0  0
  2 33  1  0  0  0  0
 33 34  1  0  0  0  0
M  END
> <chemblId>
CHEMBL30009

> <bioactivity__type>
Ki

> <units>
nM

> <value>
0.3

$$$$

  CDK     11271518432D 0   0.00000     0.00000     0

 34 38  0  0  0  0              1 V2000 
    7.7629    3.8738    0.0000 C   0  0  0  0  0  0  0  0  0  0  0  0
    6.2711    4.0306    0.0000 C   0  0  0  0  0  0  0  0  0  0  0  0
    5.5211    5.3297    0.0000 N   0  0  0  0  0  0  0  0  0  0  0  0
    4.0539    5.0178    0.0000 O   0  0  0  0  0  0  0  0  0  0  0  0
    3.8971    3.5260    0.0000 C   0  0  0  0  0  0  0  0  0  0  0  0
    2.5981    2.7760    0.0000 N   0  0  0  0  0  0  0  0  0  0  0  0
    1.2990    3.5260    0.0000 S   0  0  0  0  0  0  0  0  0  0  0  0
   -0.1782    3.7865    0.0000 O   0  0  0  0  0  0  0  0  0  0  0  0
    0.7860    2.1165    0.0000 O   0  0  0  0  0  0  0  0  0  0  0  0
    1.2990    5.0260    0.0000 C   0  0  0  0  0  0  0  0  0  0  0  0
    2.5981    5.7760    0.0000 C   0  0  0  0  0  0  0  0  0  0  0  0
    2.5981    7.2760    0.0000 C   0  0  0  0  0  0  0  0  0  0  0  0
    1.2990    8.0260    0.0000 C   0  0  0  0  0  0  0  0  0  0  0  0
    0.0000    7.2760    0.0000 C   0  0  0  0  0  0  0  0  0  0  0  0
    0.0000    5.7760    0.0000 C   0  0  0  0  0  0  0  0  0  0  0  0
   -1.2990    5.0260    0.0000 C   0  0  0  0  0  0  0  0  0  0  0  0
   -2.5981    5.7760    0.0000 C   0  0  0  0  0  0  0  0  0  0  0  0
   -3.8971    5.0260    0.0000 C   0  0  0  0  0  0  0  0  0  0  0  0
   -3.8971    3.5260    0.0000 C   0  0  0  0  0  0  0  0  0  0  0  0
   -2.5981    2.7760    0.0000 C   0  0  0  0  0  0  0  0  0  0  0  0
   -1.2990    3.5260    0.0000 C   0  0  0  0  0  0  0  0  0  0  0  0
    0.0000    2.7760    0.0000 C   0  0  0  0  0  0  0  0  0  0  0  0
    0.0000    1.2760    0.0000 N   0  0  0  0  0  0  0  0  0  0  0  0
   -1.2140    0.3940    0.0000 C   0  0  0  0  0  0  0  0  0  0  0  0
   -0.7500   -1.0320    0.0000 C   0  0  0  0  0  0  0  0  0  0  0  0
    0.7500   -1.0320    0.0000 C   0  0  0  0  0  0  0  0  0  0  0  0
    1.2140    0.3940    0.0000 N   0  0  0  0  0  0  0  0  0  0  0  0
   -5.1962    2.7760    0.0000 C   0  0  0  0  0  0  0  0  0  0  0  0
   -6.5665    3.3861    0.0000 O   0  0  0  0  0  0  0  0  0  0  0  0
   -7.5702    2.2714    0.0000 C   0  0  0  0  0  0  0  0  0  0  0  0
   -6.8202    0.9723    0.0000 C   0  0  0  0  0  0  0  0  0  0  0  0
   -5.3529    1.2842    0.0000 N   0  0  0  0  0  0  0  0  0  0  0  0
    5.2674    2.9159    0.0000 C   0  0  0  0  0  0  0  0  0  0  0  0
    5.5793    1.4487    0.0000 C   0  0  0  0  0  0  0  0  0  0  0  0
  1  2  1  0  0  0  0
  2  3  2  0  0  0  0
  3  4  1  0  0  0  0
  4  5  1  0  0  0  0
  5  6  1  0  0  0  0
  6  7  1  0  0  0  0
  7  8  2  0  0  0  0
  7  9  2  0  0  0  0
  7 10  1  0  0  0  0
 10 11  2  0  0  0  0
 11 12  1  0  0  0  0
 12 13  2  0  0  0  0
 13 14  1  0  0  0  0
 14 15  2  0  0  0  0
 10 15  1  0  0  0  0
 15 16  1  0  0  0  0
 16 17  2  0  0  0  0
 17 18  1  0  0  0  0
 18 19  2  0  0  0  0
 19 20  1  0  0  0  0
 20 21  2  0  0  0  0
 16 21  1  0  0  0  0
 21 22  1  0  0  0  0
 22 23  1  0  0  0  0
 23 24  1  0  0  0  0
 24 25  2  0  0  0  0
 25 26  1  0  0  0  0
 26 27  2  0  0  0  0
 23 27  1  0  0  0  0
 19 28  1  0  0  0  0
 28 29  1  0  0  0  0
 29 30  1  0  0  0  0
 30 31  2  0  0  0  0
 31 32  1  0  0  0  0
 28 32  2  0  0  0  0
  5 33  2  0  0  0  0
  2 33  1  0  0  0  0
 33 34  1  0  0  0  0
M  END
> <chemblId>
CHEMBL30092

> <bioactivity__type>
Ki

> <units>
nM

> <value>
0.3

$$$$

  CDK     11271518432D 0   0.00000     0.00000     0

 36 39  0  0  0  0              1 V2000 
   14.1178   -1.2292    0.0000 C   0  0  0  0  0  0  0  0  0  0  0  0
   12.6913   -0.7653    0.0000 C   0  0  0  0  0  0  0  0  0  0  0  0
   12.2281    0.6613    0.0000 N   0  0  0  0  0  0  0  0  0  0  0  0
   10.7281    0.6617    0.0000 O   0  0  0  0  0  0  0  0  0  0  0  0
   10.2643   -0.7648    0.0000 C   0  0  0  0  0  0  0  0  0  0  0  0
    8.8376   -1.2281    0.0000 N   0  0  0  0  0  0  0  0  0  0  0  0
    7.7231   -0.2241    0.0000 S   0  0  0  0  0  0  0  0  0  0  0  0
    6.3324    0.3380    0.0000 O   0  0  0  0  0  0  0  0  0  0  0  0
    6.9279   -1.4961    0.0000 O   0  0  0  0  0  0  0  0  0  0  0  0
    8.0352    1.2430    0.0000 C   0  0  0  0  0  0  0  0  0  0  0  0
    9.4619    1.7062    0.0000 C   0  0  0  0  0  0  0  0  0  0  0  0
    9.7741    3.1734    0.0000 C   0  0  0  0  0  0  0  0  0  0  0  0
    8.6596    4.1773    0.0000 C   0  0  0  0  0  0  0  0  0  0  0  0
    7.2329    3.7141    0.0000 C   0  0  0  0  0  0  0  0  0  0  0  0
    6.9207    2.2469    0.0000 C   0  0  0  0  0  0  0  0  0  0  0  0
    5.4940    1.7837    0.0000 C   0  0  0  0  0  0  0  0  0  0  0  0
    4.3795    2.7876    0.0000 C   0  0  0  0  0  0  0  0  0  0  0  0
    2.9528    2.3244    0.0000 C   0  0  0  0  0  0  0  0  0  0  0  0
    2.6407    0.8572    0.0000 C   0  0  0  0  0  0  0  0  0  0  0  0
    3.7552   -0.1467    0.0000 C   0  0  0  0  0  0  0  0  0  0  0  0
    5.1819    0.3165    0.0000 C   0  0  0  0  0  0  0  0  0  0  0  0
    6.2964   -0.6874    0.0000 C   0  0  0  0  0  0  0  0  0  0  0  0
    5.9842   -2.1545    0.0000 C   0  0  0  0  0  0  0  0  0  0  0  0
    7.0987   -3.1585    0.0000 O   0  0  0  0  0  0  0  0  0  0  0  0
    4.5575   -2.6178    0.0000 N   0  0  0  0  0  0  0  0  0  0  0  0
    4.2454   -4.0849    0.0000 C   0  0  0  0  0  0  0  0  0  0  0  0
    2.8187   -4.5482    0.0000 C   0  0  0  0  0  0  0  0  0  0  0  0
    4.4538   -5.5704    0.0000 C   0  0  0  0  0  0  0  0  0  0  0  0
    5.7444   -4.1376    0.0000 C   0  0  0  0  0  0  0  0  0  0  0  0
    1.2140    0.3940    0.0000 C   0  0  0  0  0  0  0  0  0  0  0  0
    0.0000    1.2760    0.0000 O   0  0  0  0  0  0  0  0  0  0  0  0
   -1.2140    0.3940    0.0000 C   0  0  0  0  0  0  0  0  0  0  0  0
   -0.7500   -1.0320    0.0000 C   0  0  0  0  0  0  0  0  0  0  0  0
    0.7500   -1.0320    0.0000 N   0  0  0  0  0  0  0  0  0  0  0  0
   11.4776   -1.6468    0.0000 C   0  0  0  0  0  0  0  0  0  0  0  0
   11.4773   -3.1468    0.0000 C   0  0  0  0  0  0  0  0  0  0  0  0
  1  2  1  0  0  0  0
  2  3  2  0  0  0  0
  3  4  1  0  0  0  0
  4  5  1  0  0  0  0
  5  6  1  0  0  0  0
  6  7  1  0  0  0  0
  7  8  2  0  0  0  0
  7  9  2  0  0  0  0
  7 10  1  0  0  0  0
 10 11  2  0  0  0  0
 11 12  1  0  0  0  0
 12 13  2  0  0  0  0
 13 14  1  0  0  0  0
 14 15  2  0  0  0  0
 10 15  1  0  0  0  0
 15 16  1  0  0  0  0
 16 17  2  0  0  0  0
 17 18  1  0  0  0  0
 18 19  2  0  0  0  0
 19 20  1  0  0  0  0
 20 21  2  0  0  0  0
 16 21  1  0  0  0  0
 21 22  1  0  0  0  0
 22 23  1  0  0  0  0
 23 24  2  0  0  0  0
 23 25  1  0  0  0  0
 25 26  1  0  0  0  0
 26 27  1  0  0  0  0
 26 28  1  0  0  0  0
 26 29  1  0  0  0  0
 19 30  1  0  0  0  0
 30 31  1  0  0  0  0
 31 32  1  0  0  0  0
 32 33  2  0  0  0  0
 33 34  1  0  0  0  0
 30 34  2  0  0  0  0
  5 35  2  0  0  0  0
  2 35  1  0  0  0  0
 35 36  1  0  0  0  0
M  END
> <chemblId>
CHEMBL30215

> <bioactivity__type>
Ki

> <units>
nM

> <value>
0.6

$$$$

  CDK     11271518432D 0   0.00000     0.00000     0

 31 34  0  0  0  0              1 V2000 
   -2.3064    3.7498    0.0000 C   0  0  0  0  0  0  0  0  0  0  0  0
   -1.0072    3.0000    0.0000 O   0  0  0  0  0  0  0  0  0  0  0  0
   -1.0070    1.5000    0.0000 C   0  0  0  0  0  0  0  0  0  0  0  0
   -2.3060    0.7500    0.0000 N   0  0  0  0  0  0  0  0  0  0  0  0
   -2.3060   -0.7500    0.0000 C   0  0  0  0  0  0  0  0  0  0  0  0
   -3.6050   -1.5000    0.0000 O   0  0  0  0  0  0  0  0  0  0  0  0
   -3.6051   -3.0000    0.0000 C   0  0  0  0  0  0  0  0  0  0  0  0
   -2.3060   -3.7500    0.0000 C   0  0  0  0  0  0  0  0  0  0  0  0
   -1.0070   -3.0000    0.0000 O   0  0  0  0  0  0  0  0  0  0  0  0
   -2.3060   -5.2500    0.0000 O   0  0  0  0  0  0  0  0  0  0  0  0
   -4.9041   -3.7500    0.0000 C   0  0  0  0  0  0  0  0  0  0  0  0
   -4.9041   -5.2500    0.0000 O   0  0  0  0  0  0  0  0  0  0  0  0
   -6.2031   -6.0000    0.0000 C   0  0  0  0  0  0  0  0  0  0  0  0
   -5.4171   -2.3404    0.0000 C   0  0  0  0  0  0  0  0  0  0  0  0
   -4.4529   -1.1914    0.0000 C   0  0  0  0  0  0  0  0  0  0  0  0
   -4.9659    0.2182    0.0000 C   0  0  0  0  0  0  0  0  0  0  0  0
   -6.4432    0.4786    0.0000 C   0  0  0  0  0  0  0  0  0  0  0  0
   -7.4073   -0.6704    0.0000 C   0  0  0  0  0  0  0  0  0  0  0  0
   -6.8943   -2.0800    0.0000 C   0  0  0  0  0  0  0  0  0  0  0  0
   -6.3813   -4.0104    0.0000 C   0  0  0  0  0  0  0  0  0  0  0  0
   -7.3455   -2.8614    0.0000 C   0  0  0  0  0  0  0  0  0  0  0  0
   -8.8227   -3.1218    0.0000 C   0  0  0  0  0  0  0  0  0  0  0  0
   -9.3357   -4.5314    0.0000 C   0  0  0  0  0  0  0  0  0  0  0  0
   -8.3716   -5.6804    0.0000 C   0  0  0  0  0  0  0  0  0  0  0  0
   -6.8943   -5.4200    0.0000 C   0  0  0  0  0  0  0  0  0  0  0  0
   -1.0070   -1.5000    0.0000 N   0  0  0  0  0  0  0  0  0  0  0  0
    0.2930   -0.7500    0.0000 C   0  0  0  0  0  0  0  0  0  0  0  0
    1.7190   -1.2140    0.0000 C   0  0  0  0  0  0  0  0  0  0  0  0
    2.6010    0.0000    0.0000 C   0  0  0  0  0  0  0  0  0  0  0  0
    1.7190    1.2140    0.0000 C   0  0  0  0  0  0  0  0  0  0  0  0
    0.2930    0.7500    0.0000 C   0  0  0  0  0  0  0  0  0  0  0  0
  1  2  1  0  0  0  0
  2  3  1  0  0  0  0
  3  4  2  0  0  0  0
  4  5  1  0  0  0  0
  5  6  1  0  0  0  0
  6  7  1  0  0  0  0
  7  8  1  0  0  0  0
  8  9  2  0  0  0  0
  8 10  1  0  0  0  0
  7 11  1  0  0  0  0
 11 12  1  0  0  0  0
 12 13  1  0  0  0  0
 11 14  1  0  0  0  0
 14 15  2  0  0  0  0
 15 16  1  0  0  0  0
 16 17  2  0  0  0  0
 17 18  1  0  0  0  0
 18 19  2  0  0  0  0
 14 19  1  0  0  0  0
 11 20  1  0  0  0  0
 20 21  2  0  0  0  0
 21 22  1  0  0  0  0
 22 23  2  0  0  0  0
 23 24  1  0  0  0  0
 24 25  2  0  0  0  0
 20 25  1  0  0  0  0
  5 26  2  0  0  0  0
 26 27  1  0  0  0  0
 27 28  1  0  0  0  0
 28 29  1  0  0  0  0
 29 30  1  0  0  0  0
 30 31  1  0  0  0  0
  3 31  1  0  0  0  0
 27 31  2  0  0  0  0
M  END
> <chemblId>
CHEMBL302564

> <bioactivity__type>
Ki

> <units>
nM

> <value>
0.4

$$$$

  CDK     11271518432D 0   0.00000     0.00000     0

 28 30  0  0  0  0              1 V2000 
    2.4414    3.4596    0.0000 C   0  0  0  0  0  0  0  0  0  0  0  0
    1.4772    2.3105    0.0000 O   0  0  0  0  0  0  0  0  0  0  0  0
    0.0000    2.5710    0.0000 C   0  0  0  0  0  0  0  0  0  0  0  0
   -1.2990    3.3210    0.0000 C   0  0  0  0  0  0  0  0  0  0  0  0
   -1.2990    4.8210    0.0000 O   0  0  0  0  0  0  0  0  0  0  0  0
   -2.5981    5.5710    0.0000 C   0  0  0  0  0  0  0  0  0  0  0  0
   -2.5981    7.0710    0.0000 N   0  0  0  0  0  0  0  0  0  0  0  0
   -3.8971    7.8210    0.0000 C   0  0  0  0  0  0  0  0  0  0  0  0
   -3.8971    9.3210    0.0000 C   0  0  0  0  0  0  0  0  0  0  0  0
   -5.1962    7.0710    0.0000 C   0  0  0  0  0  0  0  0  0  0  0  0
   -5.1962    5.5710    0.0000 C   0  0  0  0  0  0  0  0  0  0  0  0
   -6.4952    4.8210    0.0000 C   0  0  0  0  0  0  0  0  0  0  0  0
   -3.8971    4.8210    0.0000 N   0  0  0  0  0  0  0  0  0  0  0  0
   -2.5981    2.5710    0.0000 C   0  0  0  0  0  0  0  0  0  0  0  0
   -3.8971    3.3210    0.0000 O   0  0  0  0  0  0  0  0  0  0  0  0
   -2.5981    1.0710    0.0000 O   0  0  0  0  0  0  0  0  0  0  0  0
    0.0000    1.0710    0.0000 C   0  0  0  0  0  0  0  0  0  0  0  0
    1.2990    0.3210    0.0000 C   0  0  0  0  0  0  0  0  0  0  0  0
    1.2990   -1.1790    0.0000 C   0  0  0  0  0  0  0  0  0  0  0  0
    0.0000   -1.9290    0.0000 C   0  0  0  0  0  0  0  0  0  0  0  0
   -1.2990   -1.1790    0.0000 C   0  0  0  0  0  0  0  0  0  0  0  0
   -1.2990    0.3210    0.0000 C   0  0  0  0  0  0  0  0  0  0  0  0
    0.5130    3.9805    0.0000 C   0  0  0  0  0  0  0  0  0  0  0  0
    1.9902    4.2410    0.0000 C   0  0  0  0  0  0  0  0  0  0  0  0
    2.5033    5.6506    0.0000 C   0  0  0  0  0  0  0  0  0  0  0  0
    1.5391    6.7996    0.0000 C   0  0  0  0  0  0  0  0  0  0  0  0
    0.0619    6.5391    0.0000 C   0  0  0  0  0  0  0  0  0  0  0  0
   -0.4512    5.1296    0.0000 C   0  0  0  0  0  0  0  0  0  0  0  0
  1  2  1  0  0  0  0
  2  3  1  0  0  0  0
  3  4  1  0  0  0  0
  4  5  1  0  0  0  0
  5  6  1  0  0  0  0
  6  7  2  0  0  0  0
  7  8  1  0  0  0  0
  8  9  1  0  0  0  0
  8 10  2  0  0  0  0
 10 11  1  0  0  0  0
 11 12  1  0  0  0  0
 11 13  2  0  0  0  0
  6 13  1  0  0  0  0
  4 14  1  0  0  0  0
 14 15  2  0  0  0  0
 14 16  1  0  0  0  0
  3 17  1  0  0  0  0
 17 18  2  0  0  0  0
 18 19  1  0  0  0  0
 19 20  2  0  0  0  0
 20 21  1  0  0  0  0
 21 22  2  0  0  0  0
 17 22  1  0  0  0  0
  3 23  1  0  0  0  0
 23 24  2  0  0  0  0
 24 25  1  0  0  0  0
 25 26  2  0  0  0  0
 26 27  1  0  0  0  0
 27 28  2  0  0  0  0
 23 28  1  0  0  0  0
M  END
> <chemblId>
CHEMBL302753

> <bioactivity__type>
Ki

> <units>
nM

> <value>
1.0

$$$$

  CDK     11271518432D 0   0.00000     0.00000     0

 32 34  0  0  0  0              1 V2000 
    7.6053    6.2017    0.0000 C   0  0  0  0  0  0  0  0  0  0  0  0
    6.3306    5.4111    0.0000 O   0  0  0  0  0  0  0  0  0  0  0  0
    5.0086    6.1197    0.0000 C   0  0  0  0  0  0  0  0  0  0  0  0
    4.9612    7.6190    0.0000 C   0  0  0  0  0  0  0  0  0  0  0  0
    3.6392    8.3276    0.0000 C   0  0  0  0  0  0  0  0  0  0  0  0
    3.5918    9.8269    0.0000 O   0  0  0  0  0  0  0  0  0  0  0  0
    4.8666   10.6175    0.0000 C   0  0  0  0  0  0  0  0  0  0  0  0
    2.3644    7.5370    0.0000 N   0  0  0  0  0  0  0  0  0  0  0  0
    2.4118    6.0377    0.0000 C   0  0  0  0  0  0  0  0  0  0  0  0
    1.1371    5.2471    0.0000 O   0  0  0  0  0  0  0  0  0  0  0  0
    1.1844    3.7479    0.0000 C   0  0  0  0  0  0  0  0  0  0  0  0
    2.5064    3.0392    0.0000 C   0  0  0  0  0  0  0  0  0  0  0  0
    3.7812    3.8299    0.0000 O   0  0  0  0  0  0  0  0  0  0  0  0
    2.5538    1.5400    0.0000 O   0  0  0  0  0  0  0  0  0  0  0  0
   -0.0903    2.9573    0.0000 C   0  0  0  0  0  0  0  0  0  0  0  0
   -0.6476    4.3499    0.0000 O   0  0  0  0  0  0  0  0  0  0  0  0
   -2.1323    4.5636    0.0000 C   0  0  0  0  0  0  0  0  0  0  0  0
   -0.0430    1.4580    0.0000 C   0  0  0  0  0  0  0  0  0  0  0  0
   -1.2820    0.7150    0.0000 C   0  0  0  0  0  0  0  0  0  0  0  0
   -1.2900   -0.7690    0.0000 C   0  0  0  0  0  0  0  0  0  0  0  0
    0.0430   -1.4580    0.0000 C   0  0  0  0  0  0  0  0  0  0  0  0
    0.0903   -2.9573    0.0000 C   0  0  0  0  0  0  0  0  0  0  0  0
    1.2820   -0.7150    0.0000 C   0  0  0  0  0  0  0  0  0  0  0  0
    1.2900    0.7690    0.0000 C   0  0  0  0  0  0  0  0  0  0  0  0
   -1.5586    2.6503    0.0000 C   0  0  0  0  0  0  0  0  0  0  0  0
   -2.5586    3.7684    0.0000 C   0  0  0  0  0  0  0  0  0  0  0  0
   -4.0268    3.4614    0.0000 C   0  0  0  0  0  0  0  0  0  0  0  0
   -4.4951    2.0364    0.0000 C   0  0  0  0  0  0  0  0  0  0  0  0
   -5.9634    1.7294    0.0000 C   0  0  0  0  0  0  0  0  0  0  0  0
   -3.4951    0.9183    0.0000 C   0  0  0  0  0  0  0  0  0  0  0  0
   -2.0269    1.2253    0.0000 C   0  0  0  0  0  0  0  0  0  0  0  0
    3.7338    5.3291    0.0000 N   0  0  0  0  0  0  0  0  0  0  0  0
  1  2  1  0  0  0  0
  2  3  1  0  0  0  0
  3  4  2  0  0  0  0
  4  5  1  0  0  0  0
  5  6  1  0  0  0  0
  6  7  1  0  0  0  0
  5  8  2  0  0  0  0
  8  9  1  0  0  0  0
  9 10  1  0  0  0  0
 10 11  1  0  0  0  0
 11 12  1  0  0  0  0
 12 13  2  0  0  0  0
 12 14  1  0  0  0  0
 11 15  1  0  0  0  0
 15 16  1  0  0  0  0
 16 17  1  0  0  0  0
 15 18  1  0  0  0  0
 18 19  2  0  0  0  0
 19 20  1  0  0  0  0
 20 21  2  0  0  0  0
 21 22  1  0  0  0  0
 21 23  1  0  0  0  0
 23 24  2  0  0  0  0
 18 24  1  0  0  0  0
 15 25  1  0  0  0  0
 25 26  2  0  0  0  0
 26 27  1  0  0  0  0
 27 28  2  0  0  0  0
 28 29  1  0  0  0  0
 28 30  1  0  0  0  0
 30 31  2  0  0  0  0
 25 31  1  0  0  0  0
  9 32  2  0  0  0  0
  3 32  1  0  0  0  0
M  END
> <chemblId>
CHEMBL303034

> <bioactivity__type>
Ki

> <units>
nM

> <value>
200.0

$$$$

  CDK     11271518432D 0   0.00000     0.00000     0

 34 36  0  0  0  0              1 V2000 
   -1.6240    3.5620    0.0000 C   0  0  0  0  0  0  0  0  0  0  0  0
   -0.3250    2.8120    0.0000 O   0  0  0  0  0  0  0  0  0  0  0  0
   -0.3250    1.3120    0.0000 C   0  0  0  0  0  0  0  0  0  0  0  0
   -1.6240    0.5620    0.0000 C   0  0  0  0  0  0  0  0  0  0  0  0
   -1.6240   -0.9370    0.0000 C   0  0  0  0  0  0  0  0  0  0  0  0
   -0.3250   -1.6870    0.0000 C   0  0  0  0  0  0  0  0  0  0  0  0
    0.9740   -0.9370    0.0000 C   0  0  0  0  0  0  0  0  0  0  0  0
    0.9740    0.5620    0.0000 C   0  0  0  0  0  0  0  0  0  0  0  0
    2.2730   -1.6870    0.0000 C   0  0  0  0  0  0  0  0  0  0  0  0
    3.7503   -1.9475    0.0000 O   0  0  0  0  0  0  0  0  0  0  0  0
    4.2633   -3.3570    0.0000 C   0  0  0  0  0  0  0  0  0  0  0  0
    2.2731   -3.1870    0.0000 C   0  0  0  0  0  0  0  0  0  0  0  0
    3.5721   -3.9370    0.0000 O   0  0  0  0  0  0  0  0  0  0  0  0
    3.5721   -5.4370    0.0000 C   0  0  0  0  0  0  0  0  0  0  0  0
    2.2731   -6.1870    0.0000 N   0  0  0  0  0  0  0  0  0  0  0  0
    2.2731   -7.6870    0.0000 C   0  0  0  0  0  0  0  0  0  0  0  0
    0.9740   -8.4370    0.0000 O   0  0  0  0  0  0  0  0  0  0  0  0
    0.9741   -9.9370    0.0000 C   0  0  0  0  0  0  0  0  0  0  0  0
    3.5721   -8.4370    0.0000 C   0  0  0  0  0  0  0  0  0  0  0  0
    4.8712   -7.6870    0.0000 C   0  0  0  0  0  0  0  0  0  0  0  0
    6.1702   -8.4370    0.0000 O   0  0  0  0  0  0  0  0  0  0  0  0
    6.1702   -9.9370    0.0000 C   0  0  0  0  0  0  0  0  0  0  0  0
    4.8711   -6.1870    0.0000 N   0  0  0  0  0  0  0  0  0  0  0  0
    0.9740   -3.9370    0.0000 C   0  0  0  0  0  0  0  0  0  0  0  0
    0.9740   -5.4370    0.0000 O   0  0  0  0  0  0  0  0  0  0  0  0
   -0.3250   -3.1870    0.0000 O   0  0  0  0  0  0  0  0  0  0  0  0
    2.7861   -0.2774    0.0000 C   0  0  0  0  0  0  0  0  0  0  0  0
    4.2633   -0.0170    0.0000 C   0  0  0  0  0  0  0  0  0  0  0  0
    4.7763    1.3926    0.0000 C   0  0  0  0  0  0  0  0  0  0  0  0
    3.8121    2.5416    0.0000 C   0  0  0  0  0  0  0  0  0  0  0  0
    2.3349    2.2812    0.0000 C   0  0  0  0  0  0  0  0  0  0  0  0
    1.3707    3.4302    0.0000 O   0  0  0  0  0  0  0  0  0  0  0  0
    1.8837    4.8398    0.0000 C   0  0  0  0  0  0  0  0  0  0  0  0
    1.8219    0.8716    0.0000 C   0  0  0  0  0  0  0  0  0  0  0  0
  1  2  1  0  0  0  0
  2  3  1  0  0  0  0
  3  4  2  0  0  0  0
  4  5  1  0  0  0  0
  5  6  2  0  0  0  0
  6  7  1  0  0  0  0
  7  8  2  0  0  0  0
  3  8  1  0  0  0  0
  7  9  1  0  0  0  0
  9 10  1  0  0  0  0
 10 11  1  0  0  0  0
  9 12  1  0  0  0  0
 12 13  1  0  0  0  0
 13 14  1  0  0  0  0
 14 15  2  0  0  0  0
 15 16  1  0  0  0  0
 16 17  1  0  0  0  0
 17 18  1  0  0  0  0
 16 19  2  0  0  0  0
 19 20  1  0  0  0  0
 20 21  1  0  0  0  0
 21 22  1  0  0  0  0
 20 23  2  0  0  0  0
 14 23  1  0  0  0  0
 12 24  1  0  0  0  0
 24 25  2  0  0  0  0
 24 26  1  0  0  0  0
  9 27  1  0  0  0  0
 27 28  2  0  0  0  0
 28 29  1  0  0  0  0
 29 30  2  0  0  0  0
 30 31  1  0  0  0  0
 31 32  1  0  0  0  0
 32 33  1  0  0  0  0
 31 34  2  0  0  0  0
 27 34  1  0  0  0  0
M  END
> <chemblId>
CHEMBL303390

> <bioactivity__type>
Ki

> <units>
nM

> <value>
22.0

$$$$

  CDK     11271518432D 0   0.00000     0.00000     0

 32 34  0  0  0  0              1 V2000 
   -5.5212    9.9380    0.0000 C   0  0  0  0  0  0  0  0  0  0  0  0
   -4.2221    9.1880    0.0000 O   0  0  0  0  0  0  0  0  0  0  0  0
   -4.2221    7.6880    0.0000 C   0  0  0  0  0  0  0  0  0  0  0  0
   -5.5212    6.9380    0.0000 C   0  0  0  0  0  0  0  0  0  0  0  0
   -5.5212    5.4380    0.0000 C   0  0  0  0  0  0  0  0  0  0  0  0
   -6.8202    4.6880    0.0000 O   0  0  0  0  0  0  0  0  0  0  0  0
   -8.1192    5.4380    0.0000 C   0  0  0  0  0  0  0  0  0  0  0  0
   -4.2221    4.6880    0.0000 N   0  0  0  0  0  0  0  0  0  0  0  0
   -2.9231    5.4380    0.0000 C   0  0  0  0  0  0  0  0  0  0  0  0
   -1.6240    4.6880    0.0000 O   0  0  0  0  0  0  0  0  0  0  0  0
   -1.6240    3.1880    0.0000 C   0  0  0  0  0  0  0  0  0  0  0  0
   -2.9231    2.4380    0.0000 C   0  0  0  0  0  0  0  0  0  0  0  0
   -4.2221    3.1880    0.0000 O   0  0  0  0  0  0  0  0  0  0  0  0
   -2.9231    0.9380    0.0000 O   0  0  0  0  0  0  0  0  0  0  0  0
   -0.3250    2.4380    0.0000 C   0  0  0  0  0  0  0  0  0  0  0  0
    1.1522    2.1775    0.0000 O   0  0  0  0  0  0  0  0  0  0  0  0
    1.6652    0.7680    0.0000 C   0  0  0  0  0  0  0  0  0  0  0  0
   -0.3250    0.9380    0.0000 C   0  0  0  0  0  0  0  0  0  0  0  0
   -1.6240    0.1880    0.0000 C   0  0  0  0  0  0  0  0  0  0  0  0
   -1.6240   -1.3130    0.0000 C   0  0  0  0  0  0  0  0  0  0  0  0
   -0.3250   -2.0630    0.0000 C   0  0  0  0  0  0  0  0  0  0  0  0
    0.9740   -1.3130    0.0000 C   0  0  0  0  0  0  0  0  0  0  0  0
    0.9740    0.1880    0.0000 C   0  0  0  0  0  0  0  0  0  0  0  0
    2.2730    0.9380    0.0000 F   0  0  0  0  0  0  0  0  0  0  0  0
    0.1880    3.8475    0.0000 C   0  0  0  0  0  0  0  0  0  0  0  0
    1.6652    4.1080    0.0000 C   0  0  0  0  0  0  0  0  0  0  0  0
    2.1783    5.5175    0.0000 C   0  0  0  0  0  0  0  0  0  0  0  0
    1.2141    6.6666    0.0000 C   0  0  0  0  0  0  0  0  0  0  0  0
   -0.2631    6.4061    0.0000 C   0  0  0  0  0  0  0  0  0  0  0  0
   -0.7762    4.9966    0.0000 C   0  0  0  0  0  0  0  0  0  0  0  0
   -2.2534    4.7361    0.0000 F   0  0  0  0  0  0  0  0  0  0  0  0
   -2.9231    6.9380    0.0000 N   0  0  0  0  0  0  0  0  0  0  0  0
  1  2  1  0  0  0  0
  2  3  1  0  0  0  0
  3  4  2  0  0  0  0
  4  5  1  0  0  0  0
  5  6  1  0  0  0  0
  6  7  1  0  0  0  0
  5  8  2  0  0  0  0
  8  9  1  0  0  0  0
  9 10  1  0  0  0  0
 10 11  1  0  0  0  0
 11 12  1  0  0  0  0
 12 13  2  0  0  0  0
 12 14  1  0  0  0  0
 11 15  1  0  0  0  0
 15 16  1  0  0  0  0
 16 17  1  0  0  0  0
 15 18  1  0  0  0  0
 18 19  2  0  0  0  0
 19 20  1  0  0  0  0
 20 21  2  0  0  0  0
 21 22  1  0  0  0  0
 22 23  2  0  0  0  0
 18 23  1  0  0  0  0
 23 24  1  0  0  0  0
 15 25  1  0  0  0  0
 25 26  2  0  0  0  0
 26 27  1  0  0  0  0
 27 28  2  0  0  0  0
 28 29  1  0  0  0  0
 29 30  2  0  0  0  0
 25 30  1  0  0  0  0
 30 31  1  0  0  0  0
  9 32  2  0  0  0  0
  3 32  1  0  0  0  0
M  END
> <chemblId>
CHEMBL303501

> <bioactivity__type>
Ki

> <units>
nM

> <value>
150.0

$$$$

  CDK     11271518432D 0   0.00000     0.00000     0

 29 31  0  0  0  0              1 V2000 
   -5.1962   10.0710    0.0000 C   0  0  0  0  0  0  0  0  0  0  0  0
   -3.8971    9.3210    0.0000 O   0  0  0  0  0  0  0  0  0  0  0  0
   -3.8971    7.8210    0.0000 C   0  0  0  0  0  0  0  0  0  0  0  0
   -5.1962    7.0710    0.0000 C   0  0  0  0  0  0  0  0  0  0  0  0
   -5.1962    5.5710    0.0000 C   0  0  0  0  0  0  0  0  0  0  0  0
   -6.4952    4.8210    0.0000 C   0  0  0  0  0  0  0  0  0  0  0  0
   -3.8971    4.8210    0.0000 N   0  0  0  0  0  0  0  0  0  0  0  0
   -2.5981    5.5710    0.0000 C   0  0  0  0  0  0  0  0  0  0  0  0
   -1.2990    4.8210    0.0000 O   0  0  0  0  0  0  0  0  0  0  0  0
   -1.2990    3.3210    0.0000 C   0  0  0  0  0  0  0  0  0  0  0  0
   -2.5981    2.5710    0.0000 C   0  0  0  0  0  0  0  0  0  0  0  0
   -3.8971    3.3210    0.0000 O   0  0  0  0  0  0  0  0  0  0  0  0
   -2.5981    1.0710    0.0000 O   0  0  0  0  0  0  0  0  0  0  0  0
    0.0000    2.5710    0.0000 C   0  0  0  0  0  0  0  0  0  0  0  0
    1.4772    2.3105    0.0000 O   0  0  0  0  0  0  0  0  0  0  0  0
    1.9902    0.9010    0.0000 C   0  0  0  0  0  0  0  0  0  0  0  0
    0.0000    1.0710    0.0000 C   0  0  0  0  0  0  0  0  0  0  0  0
    1.2990    0.3210    0.0000 C   0  0  0  0  0  0  0  0  0  0  0  0
    1.2990   -1.1790    0.0000 C   0  0  0  0  0  0  0  0  0  0  0  0
    0.0000   -1.9290    0.0000 C   0  0  0  0  0  0  0  0  0  0  0  0
   -1.2990   -1.1790    0.0000 C   0  0  0  0  0  0  0  0  0  0  0  0
   -1.2990    0.3210    0.0000 C   0  0  0  0  0  0  0  0  0  0  0  0
    0.5130    3.9805    0.0000 C   0  0  0  0  0  0  0  0  0  0  0  0
    1.9902    4.2410    0.0000 C   0  0  0  0  0  0  0  0  0  0  0  0
    2.5033    5.6506    0.0000 C   0  0  0  0  0  0  0  0  0  0  0  0
    1.5391    6.7996    0.0000 C   0  0  0  0  0  0  0  0  0  0  0  0
    0.0619    6.5391    0.0000 C   0  0  0  0  0  0  0  0  0  0  0  0
   -0.4512    5.1296    0.0000 C   0  0  0  0  0  0  0  0  0  0  0  0
   -2.5981    7.0710    0.0000 N   0  0  0  0  0  0  0  0  0  0  0  0
  1  2  1  0  0  0  0
  2  3  1  0  0  0  0
  3  4  2  0  0  0  0
  4  5  1  0  0  0  0
  5  6  1  0  0  0  0
  5  7  2  0  0  0  0
  7  8  1  0  0  0  0
  8  9  1  0  0  0  0
  9 10  1  0  0  0  0
 10 11  1  0  0  0  0
 11 12  2  0  0  0  0
 11 13  1  0  0  0  0
 10 14  1  0  0  0  0
 14 15  1  0  0  0  0
 15 16  1  0  0  0  0
 14 17  1  0  0  0  0
 17 18  2  0  0  0  0
 18 19  1  0  0  0  0
 19 20  2  0  0  0  0
 20 21  1  0  0  0  0
 21 22  2  0  0  0  0
 17 22  1  0  0  0  0
 14 23  1  0  0  0  0
 23 24  2  0  0  0  0
 24 25  1  0  0  0  0
 25 26  2  0  0  0  0
 26 27  1  0  0  0  0
 27 28  2  0  0  0  0
 23 28  1  0  0  0  0
  8 29  2  0  0  0  0
  3 29  1  0  0  0  0
M  END
> <chemblId>
CHEMBL303631

> <bioactivity__type>
Ki

> <units>
nM

> <value>
0.12

$$$$

  CDK     11271518432D 0   0.00000     0.00000     0

 35 37  0  0  0  0              1 V2000 
    7.8991   -0.1409    0.0000 C   0  0  0  0  0  0  0  0  0  0  0  0
    6.4219    0.1196    0.0000 O   0  0  0  0  0  0  0  0  0  0  0  0
    5.9088    1.5291    0.0000 C   0  0  0  0  0  0  0  0  0  0  0  0
    6.8730    2.6782    0.0000 C   0  0  0  0  0  0  0  0  0  0  0  0
    6.3600    4.0877    0.0000 C   0  0  0  0  0  0  0  0  0  0  0  0
    7.3242    5.2368    0.0000 O   0  0  0  0  0  0  0  0  0  0  0  0
    8.8014    4.9763    0.0000 C   0  0  0  0  0  0  0  0  0  0  0  0
    4.8828    4.3482    0.0000 N   0  0  0  0  0  0  0  0  0  0  0  0
    3.9186    3.1991    0.0000 C   0  0  0  0  0  0  0  0  0  0  0  0
    2.4414    3.4596    0.0000 O   0  0  0  0  0  0  0  0  0  0  0  0
    1.4772    2.3105    0.0000 C   0  0  0  0  0  0  0  0  0  0  0  0
    1.9902    0.9010    0.0000 C   0  0  0  0  0  0  0  0  0  0  0  0
    3.4675    0.6405    0.0000 O   0  0  0  0  0  0  0  0  0  0  0  0
    1.0261   -0.2481    0.0000 O   0  0  0  0  0  0  0  0  0  0  0  0
    0.0000    2.5710    0.0000 C   0  0  0  0  0  0  0  0  0  0  0  0
   -1.2990    3.3210    0.0000 O   0  0  0  0  0  0  0  0  0  0  0  0
   -1.2990    4.8210    0.0000 C   0  0  0  0  0  0  0  0  0  0  0  0
   -2.5981    5.5710    0.0000 C   0  0  0  0  0  0  0  0  0  0  0  0
   -2.5981    7.0710    0.0000 C   0  0  0  0  0  0  0  0  0  0  0  0
   -3.8971    7.8210    0.0000 C   0  0  0  0  0  0  0  0  0  0  0  0
   -1.1209    6.8105    0.0000 C   0  0  0  0  0  0  0  0  0  0  0  0
   -2.0850    8.4805    0.0000 C   0  0  0  0  0  0  0  0  0  0  0  0
    0.0000    1.0710    0.0000 C   0  0  0  0  0  0  0  0  0  0  0  0
    1.2990    0.3210    0.0000 C   0  0  0  0  0  0  0  0  0  0  0  0
    1.2990   -1.1790    0.0000 C   0  0  0  0  0  0  0  0  0  0  0  0
    0.0000   -1.9290    0.0000 C   0  0  0  0  0  0  0  0  0  0  0  0
   -1.2990   -1.1790    0.0000 C   0  0  0  0  0  0  0  0  0  0  0  0
   -1.2990    0.3210    0.0000 C   0  0  0  0  0  0  0  0  0  0  0  0
    0.5130    3.9805    0.0000 C   0  0  0  0  0  0  0  0  0  0  0  0
    1.9902    4.2410    0.0000 C   0  0  0  0  0  0  0  0  0  0  0  0
    2.5033    5.6506    0.0000 C   0  0  0  0  0  0  0  0  0  0  0  0
    1.5391    6.7996    0.0000 C   0  0  0  0  0  0  0  0  0  0  0  0
    0.0619    6.5391    0.0000 C   0  0  0  0  0  0  0  0  0  0  0  0
   -0.4512    5.1296    0.0000 C   0  0  0  0  0  0  0  0  0  0  0  0
    4.4316    1.7896    0.0000 N   0  0  0  0  0  0  0  0  0  0  0  0
  1  2  1  0  0  0  0
  2  3  1  0  0  0  0
  3  4  2  0  0  0  0
  4  5  1  0  0  0  0
  5  6  1  0  0  0  0
  6  7  1  0  0  0  0
  5  8  2  0  0  0  0
  8  9  1  0  0  0  0
  9 10  1  0  0  0  0
 10 11  1  0  0  0  0
 11 12  1  0  0  0  0
 12 13  2  0  0  0  0
 12 14  1  0  0  0  0
 11 15  1  0  0  0  0
 15 16  1  0  0  0  0
 16 17  1  0  0  0  0
 17 18  1  0  0  0  0
 18 19  1  0  0  0  0
 19 20  1  0  0  0  0
 19 21  1  0  0  0  0
 19 22  1  0  0  0  0
 15 23  1  0  0  0  0
 23 24  2  0  0  0  0
 24 25  1  0  0  0  0
 25 26  2  0  0  0  0
 26 27  1  0  0  0  0
 27 28  2  0  0  0  0
 23 28  1  0  0  0  0
 15 29  1  0  0  0  0
 29 30  2  0  0  0  0
 30 31  1  0  0  0  0
 31 32  2  0  0  0  0
 32 33  1  0  0  0  0
 33 34  2  0  0  0  0
 29 34  1  0  0  0  0
  9 35  2  0  0  0  0
  3 35  1  0  0  0  0
M  END
> <chemblId>
CHEMBL304173

> <bioactivity__type>
Ki

> <units>
nM

> <value>
340.0

$$$$

  CDK     11271518432D 0   0.00000     0.00000     0

 32 34  0  0  0  0              1 V2000 
    6.4952    9.7500    0.0000 C   0  0  0  0  0  0  0  0  0  0  0  0
    6.4952    8.2500    0.0000 O   0  0  0  0  0  0  0  0  0  0  0  0
    5.1962    7.5000    0.0000 C   0  0  0  0  0  0  0  0  0  0  0  0
    3.8971    8.2500    0.0000 C   0  0  0  0  0  0  0  0  0  0  0  0
    2.5981    7.5000    0.0000 C   0  0  0  0  0  0  0  0  0  0  0  0
    1.2990    8.2500    0.0000 O   0  0  0  0  0  0  0  0  0  0  0  0
    1.2991    9.7500    0.0000 C   0  0  0  0  0  0  0  0  0  0  0  0
    2.5981    6.0000    0.0000 N   0  0  0  0  0  0  0  0  0  0  0  0
    3.8971    5.2500    0.0000 C   0  0  0  0  0  0  0  0  0  0  0  0
    3.8971    3.7500    0.0000 O   0  0  0  0  0  0  0  0  0  0  0  0
    2.5981    3.0000    0.0000 C   0  0  0  0  0  0  0  0  0  0  0  0
    1.2990    3.7500    0.0000 C   0  0  0  0  0  0  0  0  0  0  0  0
    1.2990    5.2500    0.0000 O   0  0  0  0  0  0  0  0  0  0  0  0
   -0.0000    3.0000    0.0000 O   0  0  0  0  0  0  0  0  0  0  0  0
    2.5980    1.5000    0.0000 C   0  0  0  0  0  0  0  0  0  0  0  0
    3.1111    0.0904    0.0000 O   0  0  0  0  0  0  0  0  0  0  0  0
    2.1469   -1.0586    0.0000 C   0  0  0  0  0  0  0  0  0  0  0  0
    1.2990    0.7500    0.0000 C   0  0  0  0  0  0  0  0  0  0  0  0
    1.2990   -0.7500    0.0000 C   0  0  0  0  0  0  0  0  0  0  0  0
    0.0000   -1.5000    0.0000 C   0  0  0  0  0  0  0  0  0  0  0  0
   -1.2990   -0.7500    0.0000 C   0  0  0  0  0  0  0  0  0  0  0  0
   -2.5980   -1.5000    0.0000 F   0  0  0  0  0  0  0  0  0  0  0  0
   -1.2990    0.7500    0.0000 C   0  0  0  0  0  0  0  0  0  0  0  0
    0.0000    1.5000    0.0000 C   0  0  0  0  0  0  0  0  0  0  0  0
    4.0753    1.7605    0.0000 C   0  0  0  0  0  0  0  0  0  0  0  0
    5.0394    0.6114    0.0000 C   0  0  0  0  0  0  0  0  0  0  0  0
    6.5166    0.8718    0.0000 C   0  0  0  0  0  0  0  0  0  0  0  0
    7.0297    2.2814    0.0000 C   0  0  0  0  0  0  0  0  0  0  0  0
    8.5069    2.5418    0.0000 F   0  0  0  0  0  0  0  0  0  0  0  0
    6.0655    3.4305    0.0000 C   0  0  0  0  0  0  0  0  0  0  0  0
    4.5883    3.1700    0.0000 C   0  0  0  0  0  0  0  0  0  0  0  0
    5.1961    6.0000    0.0000 N   0  0  0  0  0  0  0  0  0  0  0  0
  1  2  1  0  0  0  0
  2  3  1  0  0  0  0
  3  4  2  0  0  0  0
  4  5  1  0  0  0  0
  5  6  1  0  0  0  0
  6  7  1  0  0  0  0
  5  8  2  0  0  0  0
  8  9  1  0  0  0  0
  9 10  1  0  0  0  0
 10 11  1  0  0  0  0
 11 12  1  0  0  0  0
 12 13  2  0  0  0  0
 12 14  1  0  0  0  0
 11 15  1  0  0  0  0
 15 16  1  0  0  0  0
 16 17  1  0  0  0  0
 15 18  1  0  0  0  0
 18 19  2  0  0  0  0
 19 20  1  0  0  0  0
 20 21  2  0  0  0  0
 21 22  1  0  0  0  0
 21 23  1  0  0  0  0
 23 24  2  0  0  0  0
 18 24  1  0  0  0  0
 15 25  1  0  0  0  0
 25 26  2  0  0  0  0
 26 27  1  0  0  0  0
 27 28  2  0  0  0  0
 28 29  1  0  0  0  0
 28 30  1  0  0  0  0
 30 31  2  0  0  0  0
 25 31  1  0  0  0  0
  9 32  2  0  0  0  0
  3 32  1  0  0  0  0
M  END
> <chemblId>
CHEMBL304721

> <bioactivity__type>
Ki

> <units>
nM

> <value>
33.0

$$$$

  CDK     11271518432D 0   0.00000     0.00000     0

 31 33  0  0  0  0              1 V2000 
   -2.5981    5.5710    0.0000 C   0  0  0  0  0  0  0  0  0  0  0  0
   -1.2990    4.8210    0.0000 C   0  0  0  0  0  0  0  0  0  0  0  0
   -1.2990    3.3210    0.0000 O   0  0  0  0  0  0  0  0  0  0  0  0
    0.0000    2.5710    0.0000 C   0  0  0  0  0  0  0  0  0  0  0  0
    1.4772    2.3105    0.0000 C   0  0  0  0  0  0  0  0  0  0  0  0
    2.4414    3.4596    0.0000 O   0  0  0  0  0  0  0  0  0  0  0  0
    3.9186    3.1991    0.0000 C   0  0  0  0  0  0  0  0  0  0  0  0
    4.4316    1.7896    0.0000 N   0  0  0  0  0  0  0  0  0  0  0  0
    5.9088    1.5291    0.0000 C   0  0  0  0  0  0  0  0  0  0  0  0
    6.4219    0.1196    0.0000 O   0  0  0  0  0  0  0  0  0  0  0  0
    7.8991   -0.1409    0.0000 C   0  0  0  0  0  0  0  0  0  0  0  0
    6.8730    2.6782    0.0000 C   0  0  0  0  0  0  0  0  0  0  0  0
    6.3600    4.0877    0.0000 C   0  0  0  0  0  0  0  0  0  0  0  0
    7.3242    5.2368    0.0000 O   0  0  0  0  0  0  0  0  0  0  0  0
    8.8014    4.9763    0.0000 C   0  0  0  0  0  0  0  0  0  0  0  0
    4.8828    4.3482    0.0000 N   0  0  0  0  0  0  0  0  0  0  0  0
    1.9902    0.9010    0.0000 C   0  0  0  0  0  0  0  0  0  0  0  0
    3.4675    0.6405    0.0000 O   0  0  0  0  0  0  0  0  0  0  0  0
    1.0261   -0.2481    0.0000 O   0  0  0  0  0  0  0  0  0  0  0  0
    0.0000    1.0710    0.0000 C   0  0  0  0  0  0  0  0  0  0  0  0
    1.2990    0.3210    0.0000 C   0  0  0  0  0  0  0  0  0  0  0  0
    1.2990   -1.1790    0.0000 C   0  0  0  0  0  0  0  0  0  0  0  0
    0.0000   -1.9290    0.0000 C   0  0  0  0  0  0  0  0  0  0  0  0
   -1.2990   -1.1790    0.0000 C   0  0  0  0  0  0  0  0  0  0  0  0
   -1.2990    0.3210    0.0000 C   0  0  0  0  0  0  0  0  0  0  0  0
    0.5130    3.9805    0.0000 C   0  0  0  0  0  0  0  0  0  0  0  0
    1.9902    4.2410    0.0000 C   0  0  0  0  0  0  0  0  0  0  0  0
    2.5033    5.6506    0.0000 C   0  0  0  0  0  0  0  0  0  0  0  0
    1.5391    6.7996    0.0000 C   0  0  0  0  0  0  0  0  0  0  0  0
    0.0619    6.5391    0.0000 C   0  0  0  0  0  0  0  0  0  0  0  0
   -0.4512    5.1296    0.0000 C   0  0  0  0  0  0  0  0  0  0  0  0
  1  2  1  0  0  0  0
  2  3  1  0  0  0  0
  3  4  1  0  0  0  0
  4  5  1  0  0  0  0
  5  6  1  0  0  0  0
  6  7  1  0  0  0  0
  7  8  2  0  0  0  0
  8  9  1  0  0  0  0
  9 10  1  0  0  0  0
 10 11  1  0  0  0  0
  9 12  2  0  0  0  0
 12 13  1  0  0  0  0
 13 14  1  0  0  0  0
 14 15  1  0  0  0  0
 13 16  2  0  0  0  0
  7 16  1  0  0  0  0
  5 17  1  0  0  0  0
 17 18  2  0  0  0  0
 17 19  1  0  0  0  0
  4 20  1  0  0  0  0
 20 21  2  0  0  0  0
 21 22  1  0  0  0  0
 22 23  2  0  0  0  0
 23 24  1  0  0  0  0
 24 25  2  0  0  0  0
 20 25  1  0  0  0  0
  4 26  1  0  0  0  0
 26 27  2  0  0  0  0
 27 28  1  0  0  0  0
 28 29  2  0  0  0  0
 29 30  1  0  0  0  0
 30 31  2  0  0  0  0
 26 31  1  0  0  0  0
M  END
> <chemblId>
CHEMBL304778

> <bioactivity__type>
Ki

> <units>
nM

> <value>
7.0

$$$$

  CDK     11271518432D 0   0.00000     0.00000     0

 29 31  0  0  0  0              1 V2000 
   -5.1962   10.0710    0.0000 C   0  0  0  0  0  0  0  0  0  0  0  0
   -3.8971    9.3210    0.0000 C   0  0  0  0  0  0  0  0  0  0  0  0
   -3.8971    7.8210    0.0000 C   0  0  0  0  0  0  0  0  0  0  0  0
   -5.1962    7.0710    0.0000 C   0  0  0  0  0  0  0  0  0  0  0  0
   -5.1962    5.5710    0.0000 C   0  0  0  0  0  0  0  0  0  0  0  0
   -6.4952    4.8210    0.0000 C   0  0  0  0  0  0  0  0  0  0  0  0
   -3.8971    4.8210    0.0000 N   0  0  0  0  0  0  0  0  0  0  0  0
   -2.5981    5.5710    0.0000 C   0  0  0  0  0  0  0  0  0  0  0  0
   -1.2990    4.8210    0.0000 O   0  0  0  0  0  0  0  0  0  0  0  0
   -1.2990    3.3210    0.0000 C   0  0  0  0  0  0  0  0  0  0  0  0
   -2.5981    2.5710    0.0000 C   0  0  0  0  0  0  0  0  0  0  0  0
   -3.8971    3.3210    0.0000 O   0  0  0  0  0  0  0  0  0  0  0  0
   -2.5981    1.0710    0.0000 O   0  0  0  0  0  0  0  0  0  0  0  0
    0.0000    2.5710    0.0000 C   0  0  0  0  0  0  0  0  0  0  0  0
    1.4772    2.3105    0.0000 O   0  0  0  0  0  0  0  0  0  0  0  0
    1.9902    0.9010    0.0000 C   0  0  0  0  0  0  0  0  0  0  0  0
    0.0000    1.0710    0.0000 C   0  0  0  0  0  0  0  0  0  0  0  0
    1.2990    0.3210    0.0000 C   0  0  0  0  0  0  0  0  0  0  0  0
    1.2990   -1.1790    0.0000 C   0  0  0  0  0  0  0  0  0  0  0  0
    0.0000   -1.9290    0.0000 C   0  0  0  0  0  0  0  0  0  0  0  0
   -1.2990   -1.1790    0.0000 C   0  0  0  0  0  0  0  0  0  0  0  0
   -1.2990    0.3210    0.0000 C   0  0  0  0  0  0  0  0  0  0  0  0
    0.5130    3.9805    0.0000 C   0  0  0  0  0  0  0  0  0  0  0  0
    1.9902    4.2410    0.0000 C   0  0  0  0  0  0  0  0  0  0  0  0
    2.5033    5.6506    0.0000 C   0  0  0  0  0  0  0  0  0  0  0  0
    1.5391    6.7996    0.0000 C   0  0  0  0  0  0  0  0  0  0  0  0
    0.0619    6.5391    0.0000 C   0  0  0  0  0  0  0  0  0  0  0  0
   -0.4512    5.1296    0.0000 C   0  0  0  0  0  0  0  0  0  0  0  0
   -2.5981    7.0710    0.0000 N   0  0  0  0  0  0  0  0  0  0  0  0
  1  2  1  0  0  0  0
  2  3  1  0  0  0  0
  3  4  2  0  0  0  0
  4  5  1  0  0  0  0
  5  6  1  0  0  0  0
  5  7  2  0  0  0  0
  7  8  1  0  0  0  0
  8  9  1  0  0  0  0
  9 10  1  0  0  0  0
 10 11  1  0  0  0  0
 11 12  2  0  0  0  0
 11 13  1  0  0  0  0
 10 14  1  0  0  0  0
 14 15  1  0  0  0  0
 15 16  1  0  0  0  0
 14 17  1  0  0  0  0
 17 18  2  0  0  0  0
 18 19  1  0  0  0  0
 19 20  2  0  0  0  0
 20 21  1  0  0  0  0
 21 22  2  0  0  0  0
 17 22  1  0  0  0  0
 14 23  1  0  0  0  0
 23 24  2  0  0  0  0
 24 25  1  0  0  0  0
 25 26  2  0  0  0  0
 26 27  1  0  0  0  0
 27 28  2  0  0  0  0
 23 28  1  0  0  0  0
  8 29  2  0  0  0  0
  3 29  1  0  0  0  0
M  END
> <chemblId>
CHEMBL305270

> <bioactivity__type>
Ki

> <units>
nM

> <value>
0.7

$$$$

  CDK     11271518432D 0   0.00000     0.00000     0

 31 34  0  0  0  0              1 V2000 
   -2.3064    3.7498    0.0000 C   0  0  0  0  0  0  0  0  0  0  0  0
   -1.0072    3.0000    0.0000 O   0  0  0  0  0  0  0  0  0  0  0  0
   -1.0070    1.5000    0.0000 C   0  0  0  0  0  0  0  0  0  0  0  0
   -2.3060    0.7500    0.0000 N   0  0  0  0  0  0  0  0  0  0  0  0
   -2.3060   -0.7500    0.0000 C   0  0  0  0  0  0  0  0  0  0  0  0
   -3.6050   -1.5000    0.0000 O   0  0  0  0  0  0  0  0  0  0  0  0
   -3.6051   -3.0000    0.0000 C   0  0  0  0  0  0  0  0  0  0  0  0
   -2.3060   -3.7500    0.0000 C   0  0  0  0  0  0  0  0  0  0  0  0
   -1.0070   -3.0000    0.0000 O   0  0  0  0  0  0  0  0  0  0  0  0
   -2.3060   -5.2500    0.0000 O   0  0  0  0  0  0  0  0  0  0  0  0
   -4.9041   -3.7500    0.0000 C   0  0  0  0  0  0  0  0  0  0  0  0
   -4.9041   -5.2500    0.0000 O   0  0  0  0  0  0  0  0  0  0  0  0
   -6.2031   -6.0000    0.0000 C   0  0  0  0  0  0  0  0  0  0  0  0
   -5.4171   -2.3404    0.0000 C   0  0  0  0  0  0  0  0  0  0  0  0
   -4.4529   -1.1914    0.0000 C   0  0  0  0  0  0  0  0  0  0  0  0
   -4.9659    0.2182    0.0000 C   0  0  0  0  0  0  0  0  0  0  0  0
   -6.4432    0.4786    0.0000 C   0  0  0  0  0  0  0  0  0  0  0  0
   -7.4073   -0.6704    0.0000 C   0  0  0  0  0  0  0  0  0  0  0  0
   -6.8943   -2.0800    0.0000 C   0  0  0  0  0  0  0  0  0  0  0  0
   -6.3813   -4.0104    0.0000 C   0  0  0  0  0  0  0  0  0  0  0  0
   -7.3455   -2.8614    0.0000 C   0  0  0  0  0  0  0  0  0  0  0  0
   -8.8227   -3.1218    0.0000 C   0  0  0  0  0  0  0  0  0  0  0  0
   -9.3357   -4.5314    0.0000 C   0  0  0  0  0  0  0  0  0  0  0  0
   -8.3716   -5.6804    0.0000 C   0  0  0  0  0  0  0  0  0  0  0  0
   -6.8943   -5.4200    0.0000 C   0  0  0  0  0  0  0  0  0  0  0  0
   -1.0070   -1.5000    0.0000 N   0  0  0  0  0  0  0  0  0  0  0  0
    0.2930   -0.7500    0.0000 C   0  0  0  0  0  0  0  0  0  0  0  0
    1.7190   -1.2140    0.0000 O   0  0  0  0  0  0  0  0  0  0  0  0
    2.6010    0.0000    0.0000 C   0  0  0  0  0  0  0  0  0  0  0  0
    1.7190    1.2140    0.0000 C   0  0  0  0  0  0  0  0  0  0  0  0
    0.2930    0.7500    0.0000 C   0  0  0  0  0  0  0  0  0  0  0  0
  1  2  1  0  0  0  0
  2  3  1  0  0  0  0
  3  4  2  0  0  0  0
  4  5  1  0  0  0  0
  5  6  1  0  0  0  0
  6  7  1  0  0  0  0
  7  8  1  0  0  0  0
  8  9  2  0  0  0  0
  8 10  1  0  0  0  0
  7 11  1  0  0  0  0
 11 12  1  0  0  0  0
 12 13  1  0  0  0  0
 11 14  1  0  0  0  0
 14 15  2  0  0  0  0
 15 16  1  0  0  0  0
 16 17  2  0  0  0  0
 17 18  1  0  0  0  0
 18 19  2  0  0  0  0
 14 19  1  0  0  0  0
 11 20  1  0  0  0  0
 20 21  2  0  0  0  0
 21 22  1  0  0  0  0
 22 23  2  0  0  0  0
 23 24  1  0  0  0  0
 24 25  2  0  0  0  0
 20 25  1  0  0  0  0
  5 26  2  0  0  0  0
 26 27  1  0  0  0  0
 27 28  1  0  0  0  0
 28 29  1  0  0  0  0
 29 30  1  0  0  0  0
 30 31  1  0  0  0  0
  3 31  1  0  0  0  0
 27 31  2  0  0  0  0
M  END
> <chemblId>
CHEMBL305980

> <bioactivity__type>
Ki

> <units>
nM

> <value>
0.9

$$$$

  CDK     11271518432D 0   0.00000     0.00000     0

 27 29  0  0  0  0              1 V2000 
    2.4414    3.4596    0.0000 C   0  0  0  0  0  0  0  0  0  0  0  0
    1.4772    2.3105    0.0000 O   0  0  0  0  0  0  0  0  0  0  0  0
    0.0000    2.5710    0.0000 C   0  0  0  0  0  0  0  0  0  0  0  0
   -1.2990    3.3210    0.0000 C   0  0  0  0  0  0  0  0  0  0  0  0
   -1.2990    4.8210    0.0000 O   0  0  0  0  0  0  0  0  0  0  0  0
   -2.5981    5.5710    0.0000 C   0  0  0  0  0  0  0  0  0  0  0  0
   -2.5981    7.0710    0.0000 N   0  0  0  0  0  0  0  0  0  0  0  0
   -3.8971    7.8210    0.0000 C   0  0  0  0  0  0  0  0  0  0  0  0
   -5.1962    7.0710    0.0000 C   0  0  0  0  0  0  0  0  0  0  0  0
   -5.1962    5.5710    0.0000 C   0  0  0  0  0  0  0  0  0  0  0  0
   -6.4952    4.8210    0.0000 C   0  0  0  0  0  0  0  0  0  0  0  0
   -3.8971    4.8210    0.0000 N   0  0  0  0  0  0  0  0  0  0  0  0
   -2.5981    2.5710    0.0000 C   0  0  0  0  0  0  0  0  0  0  0  0
   -2.5981    1.0710    0.0000 O   0  0  0  0  0  0  0  0  0  0  0  0
   -3.8971    3.3210    0.0000 O   0  0  0  0  0  0  0  0  0  0  0  0
    0.0000    1.0710    0.0000 C   0  0  0  0  0  0  0  0  0  0  0  0
    1.2990    0.3210    0.0000 C   0  0  0  0  0  0  0  0  0  0  0  0
    1.2990   -1.1790    0.0000 C   0  0  0  0  0  0  0  0  0  0  0  0
    0.0000   -1.9290    0.0000 C   0  0  0  0  0  0  0  0  0  0  0  0
   -1.2990   -1.1790    0.0000 C   0  0  0  0  0  0  0  0  0  0  0  0
   -1.2990    0.3210    0.0000 C   0  0  0  0  0  0  0  0  0  0  0  0
    0.5130    3.9805    0.0000 C   0  0  0  0  0  0  0  0  0  0  0  0
    1.9902    4.2410    0.0000 C   0  0  0  0  0  0  0  0  0  0  0  0
    2.5033    5.6506    0.0000 C   0  0  0  0  0  0  0  0  0  0  0  0
    1.5391    6.7996    0.0000 C   0  0  0  0  0  0  0  0  0  0  0  0
    0.0619    6.5391    0.0000 C   0  0  0  0  0  0  0  0  0  0  0  0
   -0.4512    5.1296    0.0000 C   0  0  0  0  0  0  0  0  0  0  0  0
  1  2  1  0  0  0  0
  2  3  1  0  0  0  0
  3  4  1  0  0  0  0
  4  5  1  0  0  0  0
  5  6  1  0  0  0  0
  6  7  2  0  0  0  0
  7  8  1  0  0  0  0
  8  9  2  0  0  0  0
  9 10  1  0  0  0  0
 10 11  1  0  0  0  0
 10 12  2  0  0  0  0
  6 12  1  0  0  0  0
  4 13  1  0  0  0  0
 13 14  2  0  0  0  0
 13 15  1  0  0  0  0
  3 16  1  0  0  0  0
 16 17  2  0  0  0  0
 17 18  1  0  0  0  0
 18 19  2  0  0  0  0
 19 20  1  0  0  0  0
 20 21  2  0  0  0  0
 16 21  1  0  0  0  0
  3 22  1  0  0  0  0
 22 23  2  0  0  0  0
 23 24  1  0  0  0  0
 24 25  2  0  0  0  0
 25 26  1  0  0  0  0
 26 27  2  0  0  0  0
 22 27  1  0  0  0  0
M  END
> <chemblId>
CHEMBL306218

> <bioactivity__type>
Ki

> <units>
nM

> <value>
19.0

$$$$

  CDK     11271518432D 0   0.00000     0.00000     0

 33 37  0  0  0  0              1 V2000 
   -1.2996    5.0628    0.0000 C   0  0  0  0  0  0  0  0  0  0  0  0
   -1.2994    3.5628    0.0000 C   0  0  0  0  0  0  0  0  0  0  0  0
   -0.0002    2.8130    0.0000 C   0  0  0  0  0  0  0  0  0  0  0  0
    0.0000    1.3130    0.0000 N   0  0  0  0  0  0  0  0  0  0  0  0
    1.3520    0.6620    0.0000 C   0  0  0  0  0  0  0  0  0  0  0  0
    2.4510    1.6820    0.0000 C   0  0  0  0  0  0  0  0  0  0  0  0
    3.8840    1.2400    0.0000 C   0  0  0  0  0  0  0  0  0  0  0  0
    4.2180   -0.2220    0.0000 C   0  0  0  0  0  0  0  0  0  0  0  0
    5.6515   -0.6635    0.0000 C   0  0  0  0  0  0  0  0  0  0  0  0
    6.7507    0.3572    0.0000 C   0  0  0  0  0  0  0  0  0  0  0  0
    8.2225    0.0679    0.0000 C   0  0  0  0  0  0  0  0  0  0  0  0
    8.9525    1.3783    0.0000 N   0  0  0  0  0  0  0  0  0  0  0  0
    7.9318    2.4775    0.0000 C   0  0  0  0  0  0  0  0  0  0  0  0
    8.0656    3.9715    0.0000 C   0  0  0  0  0  0  0  0  0  0  0  0
    6.8387    4.8344    0.0000 C   0  0  0  0  0  0  0  0  0  0  0  0
    5.4779    4.2033    0.0000 C   0  0  0  0  0  0  0  0  0  0  0  0
    5.3441    2.7093    0.0000 C   0  0  0  0  0  0  0  0  0  0  0  0
    6.5710    1.8464    0.0000 C   0  0  0  0  0  0  0  0  0  0  0  0
    3.1190   -1.2430    0.0000 C   0  0  0  0  0  0  0  0  0  0  0  0
    1.6850   -0.8010    0.0000 C   0  0  0  0  0  0  0  0  0  0  0  0
    0.7500   -1.9730    0.0000 N   0  0  0  0  0  0  0  0  0  0  0  0
    1.4007   -3.3245    0.0000 C   0  0  0  0  0  0  0  0  0  0  0  0
    0.5556   -4.5638    0.0000 C   0  0  0  0  0  0  0  0  0  0  0  0
   -0.9402   -4.4516    0.0000 O   0  0  0  0  0  0  0  0  0  0  0  0
    1.2063   -5.9153    0.0000 O   0  0  0  0  0  0  0  0  0  0  0  0
   -0.7500   -1.9730    0.0000 C   0  0  0  0  0  0  0  0  0  0  0  0
   -1.4007   -3.3245    0.0000 O   0  0  0  0  0  0  0  0  0  0  0  0
   -1.6850   -0.8010    0.0000 C   0  0  0  0  0  0  0  0  0  0  0  0
   -3.1190   -1.2430    0.0000 C   0  0  0  0  0  0  0  0  0  0  0  0
   -4.2180   -0.2230    0.0000 C   0  0  0  0  0  0  0  0  0  0  0  0
   -3.8850    1.2390    0.0000 C   0  0  0  0  0  0  0  0  0  0  0  0
   -2.4510    1.6820    0.0000 C   0  0  0  0  0  0  0  0  0  0  0  0
   -1.3510    0.6620    0.0000 C   0  0  0  0  0  0  0  0  0  0  0  0
  1  2  1  0  0  0  0
  2  3  1  0  0  0  0
  3  4  1  0  0  0  0
  4  5  1  0  0  0  0
  5  6  2  0  0  0  0
  6  7  1  0  0  0  0
  7  8  2  0  0  0  0
  8  9  1  0  0  0  0
  9 10  1  0  0  0  0
 10 11  2  0  0  0  0
 11 12  1  0  0  0  0
 12 13  1  0  0  0  0
 13 14  2  0  0  0  0
 14 15  1  0  0  0  0
 15 16  2  0  0  0  0
 16 17  1  0  0  0  0
 17 18  2  0  0  0  0
 10 18  1  0  0  0  0
 13 18  1  0  0  0  0
  8 19  1  0  0  0  0
 19 20  2  0  0  0  0
  5 20  1  0  0  0  0
 20 21  1  0  0  0  0
 21 22  1  0  0  0  0
 22 23  1  0  0  0  0
 23 24  2  0  0  0  0
 23 25  1  0  0  0  0
 21 26  1  0  0  0  0
 26 27  2  0  0  0  0
 26 28  1  0  0  0  0
 28 29  2  0  0  0  0
 29 30  1  0  0  0  0
 30 31  2  0  0  0  0
 31 32  1  0  0  0  0
 32 33  2  0  0  0  0
  4 33  1  0  0  0  0
 28 33  1  0  0  0  0
M  END
> <chemblId>
CHEMBL313184

> <bioactivity__type>
Ki

> <units>
nM

> <value>
41000.0

$$$$

  CDK     11271518432D 0   0.00000     0.00000     0

 35 39  0  0  0  0              1 V2000 
   -1.2996    5.0628    0.0000 C   0  0  0  0  0  0  0  0  0  0  0  0
   -1.2994    3.5628    0.0000 C   0  0  0  0  0  0  0  0  0  0  0  0
   -0.0002    2.8130    0.0000 C   0  0  0  0  0  0  0  0  0  0  0  0
    0.0000    1.3130    0.0000 N   0  0  0  0  0  0  0  0  0  0  0  0
    1.3520    0.6620    0.0000 C   0  0  0  0  0  0  0  0  0  0  0  0
    2.4510    1.6820    0.0000 C   0  0  0  0  0  0  0  0  0  0  0  0
    3.8840    1.2400    0.0000 C   0  0  0  0  0  0  0  0  0  0  0  0
    4.2180   -0.2220    0.0000 C   0  0  0  0  0  0  0  0  0  0  0  0
    5.6515   -0.6635    0.0000 N   0  0  0  0  0  0  0  0  0  0  0  0
    6.7507    0.3572    0.0000 C   0  0  0  0  0  0  0  0  0  0  0  0
    6.4163    1.8194    0.0000 O   0  0  0  0  0  0  0  0  0  0  0  0
    8.1842   -0.0844    0.0000 C   0  0  0  0  0  0  0  0  0  0  0  0
    8.6696   -1.5037    0.0000 C   0  0  0  0  0  0  0  0  0  0  0  0
   10.1695   -1.4806    0.0000 C   0  0  0  0  0  0  0  0  0  0  0  0
   11.1902   -2.5798    0.0000 C   0  0  0  0  0  0  0  0  0  0  0  0
   12.6524   -2.2454    0.0000 C   0  0  0  0  0  0  0  0  0  0  0  0
   13.0940   -0.8118    0.0000 C   0  0  0  0  0  0  0  0  0  0  0  0
   12.0733    0.2873    0.0000 C   0  0  0  0  0  0  0  0  0  0  0  0
   10.6110   -0.0471    0.0000 C   0  0  0  0  0  0  0  0  0  0  0  0
    9.3841    0.8159    0.0000 N   0  0  0  0  0  0  0  0  0  0  0  0
    3.1190   -1.2430    0.0000 C   0  0  0  0  0  0  0  0  0  0  0  0
    1.6850   -0.8010    0.0000 C   0  0  0  0  0  0  0  0  0  0  0  0
    0.7500   -1.9730    0.0000 N   0  0  0  0  0  0  0  0  0  0  0  0
    1.4007   -3.3245    0.0000 C   0  0  0  0  0  0  0  0  0  0  0  0
    0.5556   -4.5638    0.0000 C   0  0  0  0  0  0  0  0  0  0  0  0
   -0.9402   -4.4516    0.0000 O   0  0  0  0  0  0  0  0  0  0  0  0
    1.2063   -5.9153    0.0000 O   0  0  0  0  0  0  0  0  0  0  0  0
   -0.7500   -1.9730    0.0000 C   0  0  0  0  0  0  0  0  0  0  0  0
   -1.4007   -3.3245    0.0000 O   0  0  0  0  0  0  0  0  0  0  0  0
   -1.6850   -0.8010    0.0000 C   0  0  0  0  0  0  0  0  0  0  0  0
   -3.1190   -1.2430    0.0000 C   0  0  0  0  0  0  0  0  0  0  0  0
   -4.2180   -0.2230    0.0000 C   0  0  0  0  0  0  0  0  0  0  0  0
   -3.8850    1.2390    0.0000 C   0  0  0  0  0  0  0  0  0  0  0  0
   -2.4510    1.6820    0.0000 C   0  0  0  0  0  0  0  0  0  0  0  0
   -1.3510    0.6620    0.0000 C   0  0  0  0  0  0  0  0  0  0  0  0
  1  2  1  0  0  0  0
  2  3  1  0  0  0  0
  3  4  1  0  0  0  0
  4  5  1  0  0  0  0
  5  6  2  0  0  0  0
  6  7  1  0  0  0  0
  7  8  2  0  0  0  0
  8  9  1  0  0  0  0
  9 10  1  0  0  0  0
 10 11  2  0  0  0  0
 10 12  1  0  0  0  0
 12 13  2  0  0  0  0
 13 14  1  0  0  0  0
 14 15  2  0  0  0  0
 15 16  1  0  0  0  0
 16 17  2  0  0  0  0
 17 18  1  0  0  0  0
 18 19  2  0  0  0  0
 14 19  1  0  0  0  0
 19 20  1  0  0  0  0
 12 20  1  0  0  0  0
  8 21  1  0  0  0  0
 21 22  2  0  0  0  0
  5 22  1  0  0  0  0
 22 23  1  0  0  0  0
 23 24  1  0  0  0  0
 24 25  1  0  0  0  0
 25 26  2  0  0  0  0
 25 27  1  0  0  0  0
 23 28  1  0  0  0  0
 28 29  2  0  0  0  0
 28 30  1  0  0  0  0
 30 31  2  0  0  0  0
 31 32  1  0  0  0  0
 32 33  2  0  0  0  0
 33 34  1  0  0  0  0
 34 35  2  0  0  0  0
  4 35  1  0  0  0  0
 30 35  1  0  0  0  0
M  END
> <chemblId>
CHEMBL314364

> <bioactivity__type>
Ki

> <units>
nM

> <value>
33000.0

$$$$

  CDK     11271518432D 0   0.00000     0.00000     0

 35 39  0  0  0  0              1 V2000 
   -1.2996    5.0628    0.0000 C   0  0  0  0  0  0  0  0  0  0  0  0
   -1.2994    3.5628    0.0000 C   0  0  0  0  0  0  0  0  0  0  0  0
   -0.0002    2.8130    0.0000 C   0  0  0  0  0  0  0  0  0  0  0  0
    0.0000    1.3130    0.0000 N   0  0  0  0  0  0  0  0  0  0  0  0
    1.3520    0.6620    0.0000 C   0  0  0  0  0  0  0  0  0  0  0  0
    2.4510    1.6820    0.0000 C   0  0  0  0  0  0  0  0  0  0  0  0
    3.8840    1.2400    0.0000 C   0  0  0  0  0  0  0  0  0  0  0  0
    4.2180   -0.2220    0.0000 C   0  0  0  0  0  0  0  0  0  0  0  0
    5.6515   -0.6635    0.0000 N   0  0  0  0  0  0  0  0  0  0  0  0
    6.7507    0.3572    0.0000 C   0  0  0  0  0  0  0  0  0  0  0  0
    8.1842   -0.0844    0.0000 C   0  0  0  0  0  0  0  0  0  0  0  0
    9.2834    0.9363    0.0000 C   0  0  0  0  0  0  0  0  0  0  0  0
   10.7169    0.4948    0.0000 C   0  0  0  0  0  0  0  0  0  0  0  0
   11.0513   -0.9675    0.0000 C   0  0  0  0  0  0  0  0  0  0  0  0
    9.9522   -1.9882    0.0000 C   0  0  0  0  0  0  0  0  0  0  0  0
   10.2865   -3.4504    0.0000 C   0  0  0  0  0  0  0  0  0  0  0  0
    9.1874   -4.4711    0.0000 C   0  0  0  0  0  0  0  0  0  0  0  0
    7.7539   -4.0296    0.0000 C   0  0  0  0  0  0  0  0  0  0  0  0
    7.4195   -2.5673    0.0000 C   0  0  0  0  0  0  0  0  0  0  0  0
    8.5186   -1.5466    0.0000 C   0  0  0  0  0  0  0  0  0  0  0  0
    3.1190   -1.2430    0.0000 C   0  0  0  0  0  0  0  0  0  0  0  0
    1.6850   -0.8010    0.0000 C   0  0  0  0  0  0  0  0  0  0  0  0
    0.7500   -1.9730    0.0000 N   0  0  0  0  0  0  0  0  0  0  0  0
    1.4007   -3.3245    0.0000 C   0  0  0  0  0  0  0  0  0  0  0  0
    0.5556   -4.5638    0.0000 C   0  0  0  0  0  0  0  0  0  0  0  0
   -0.9402   -4.4516    0.0000 O   0  0  0  0  0  0  0  0  0  0  0  0
    1.2063   -5.9153    0.0000 O   0  0  0  0  0  0  0  0  0  0  0  0
   -0.7500   -1.9730    0.0000 C   0  0  0  0  0  0  0  0  0  0  0  0
   -1.4007   -3.3245    0.0000 O   0  0  0  0  0  0  0  0  0  0  0  0
   -1.6850   -0.8010    0.0000 C   0  0  0  0  0  0  0  0  0  0  0  0
   -3.1190   -1.2430    0.0000 C   0  0  0  0  0  0  0  0  0  0  0  0
   -4.2180   -0.2230    0.0000 C   0  0  0  0  0  0  0  0  0  0  0  0
   -3.8850    1.2390    0.0000 C   0  0  0  0  0  0  0  0  0  0  0  0
   -2.4510    1.6820    0.0000 C   0  0  0  0  0  0  0  0  0  0  0  0
   -1.3510    0.6620    0.0000 C   0  0  0  0  0  0  0  0  0  0  0  0
  1  2  1  0  0  0  0
  2  3  1  0  0  0  0
  3  4  1  0  0  0  0
  4  5  1  0  0  0  0
  5  6  2  0  0  0  0
  6  7  1  0  0  0  0
  7  8  2  0  0  0  0
  8  9  1  0  0  0  0
  9 10  1  0  0  0  0
 10 11  1  0  0  0  0
 11 12  2  0  0  0  0
 12 13  1  0  0  0  0
 13 14  2  0  0  0  0
 14 15  1  0  0  0  0
 15 16  2  0  0  0  0
 16 17  1  0  0  0  0
 17 18  2  0  0  0  0
 18 19  1  0  0  0  0
 19 20  2  0  0  0  0
 11 20  1  0  0  0  0
 15 20  1  0  0  0  0
  8 21  1  0  0  0  0
 21 22  2  0  0  0  0
  5 22  1  0  0  0  0
 22 23  1  0  0  0  0
 23 24  1  0  0  0  0
 24 25  1  0  0  0  0
 25 26  2  0  0  0  0
 25 27  1  0  0  0  0
 23 28  1  0  0  0  0
 28 29  2  0  0  0  0
 28 30  1  0  0  0  0
 30 31  2  0  0  0  0
 31 32  1  0  0  0  0
 32 33  2  0  0  0  0
 33 34  1  0  0  0  0
 34 35  2  0  0  0  0
  4 35  1  0  0  0  0
 30 35  1  0  0  0  0
M  END
> <chemblId>
CHEMBL314915

> <bioactivity__type>
Ki

> <units>
nM

> <value>
17000.0

$$$$

  CDK     11271518432D 0   0.00000     0.00000     0

 35 39  0  0  0  0              1 V2000 
   -1.2996    5.0628    0.0000 C   0  0  0  0  0  0  0  0  0  0  0  0
   -1.2994    3.5628    0.0000 C   0  0  0  0  0  0  0  0  0  0  0  0
   -0.0002    2.8130    0.0000 C   0  0  0  0  0  0  0  0  0  0  0  0
    0.0000    1.3130    0.0000 N   0  0  0  0  0  0  0  0  0  0  0  0
    1.3520    0.6620    0.0000 C   0  0  0  0  0  0  0  0  0  0  0  0
    2.4510    1.6820    0.0000 C   0  0  0  0  0  0  0  0  0  0  0  0
    3.8840    1.2400    0.0000 C   0  0  0  0  0  0  0  0  0  0  0  0
    4.2180   -0.2220    0.0000 C   0  0  0  0  0  0  0  0  0  0  0  0
    5.6515   -0.6635    0.0000 N   0  0  0  0  0  0  0  0  0  0  0  0
    6.7507    0.3572    0.0000 C   0  0  0  0  0  0  0  0  0  0  0  0
    6.4163    1.8194    0.0000 O   0  0  0  0  0  0  0  0  0  0  0  0
    8.1842   -0.0844    0.0000 C   0  0  0  0  0  0  0  0  0  0  0  0
    8.6696   -1.5037    0.0000 C   0  0  0  0  0  0  0  0  0  0  0  0
   10.1695   -1.4806    0.0000 N   0  0  0  0  0  0  0  0  0  0  0  0
   10.6110   -0.0471    0.0000 C   0  0  0  0  0  0  0  0  0  0  0  0
   11.9718    0.5840    0.0000 C   0  0  0  0  0  0  0  0  0  0  0  0
   12.1056    2.0780    0.0000 C   0  0  0  0  0  0  0  0  0  0  0  0
   10.8787    2.9410    0.0000 C   0  0  0  0  0  0  0  0  0  0  0  0
    9.5179    2.3099    0.0000 C   0  0  0  0  0  0  0  0  0  0  0  0
    9.3841    0.8159    0.0000 C   0  0  0  0  0  0  0  0  0  0  0  0
    3.1190   -1.2430    0.0000 C   0  0  0  0  0  0  0  0  0  0  0  0
    1.6850   -0.8010    0.0000 C   0  0  0  0  0  0  0  0  0  0  0  0
    0.7500   -1.9730    0.0000 N   0  0  0  0  0  0  0  0  0  0  0  0
    1.4007   -3.3245    0.0000 C   0  0  0  0  0  0  0  0  0  0  0  0
    0.5556   -4.5638    0.0000 C   0  0  0  0  0  0  0  0  0  0  0  0
   -0.9402   -4.4516    0.0000 O   0  0  0  0  0  0  0  0  0  0  0  0
    1.2063   -5.9153    0.0000 O   0  0  0  0  0  0  0  0  0  0  0  0
   -0.7500   -1.9730    0.0000 C   0  0  0  0  0  0  0  0  0  0  0  0
   -1.4007   -3.3245    0.0000 O   0  0  0  0  0  0  0  0  0  0  0  0
   -1.6850   -0.8010    0.0000 C   0  0  0  0  0  0  0  0  0  0  0  0
   -3.1190   -1.2430    0.0000 C   0  0  0  0  0  0  0  0  0  0  0  0
   -4.2180   -0.2230    0.0000 C   0  0  0  0  0  0  0  0  0  0  0  0
   -3.8850    1.2390    0.0000 C   0  0  0  0  0  0  0  0  0  0  0  0
   -2.4510    1.6820    0.0000 C   0  0  0  0  0  0  0  0  0  0  0  0
   -1.3510    0.6620    0.0000 C   0  0  0  0  0  0  0  0  0  0  0  0
  1  2  1  0  0  0  0
  2  3  1  0  0  0  0
  3  4  1  0  0  0  0
  4  5  1  0  0  0  0
  5  6  2  0  0  0  0
  6  7  1  0  0  0  0
  7  8  2  0  0  0  0
  8  9  1  0  0  0  0
  9 10  1  0  0  0  0
 10 11  2  0  0  0  0
 10 12  1  0  0  0  0
 12 13  2  0  0  0  0
 13 14  1  0  0  0  0
 14 15  1  0  0  0  0
 15 16  2  0  0  0  0
 16 17  1  0  0  0  0
 17 18  2  0  0  0  0
 18 19  1  0  0  0  0
 19 20  2  0  0  0  0
 12 20  1  0  0  0  0
 15 20  1  0  0  0  0
  8 21  1  0  0  0  0
 21 22  2  0  0  0  0
  5 22  1  0  0  0  0
 22 23  1  0  0  0  0
 23 24  1  0  0  0  0
 24 25  1  0  0  0  0
 25 26  2  0  0  0  0
 25 27  1  0  0  0  0
 23 28  1  0  0  0  0
 28 29  2  0  0  0  0
 28 30  1  0  0  0  0
 30 31  2  0  0  0  0
 31 32  1  0  0  0  0
 32 33  2  0  0  0  0
 33 34  1  0  0  0  0
 34 35  2  0  0  0  0
  4 35  1  0  0  0  0
 30 35  1  0  0  0  0
M  END
> <chemblId>
CHEMBL315096

> <bioactivity__type>
Ki

> <units>
nM

> <value>
80000.0

$$$$

  CDK     11271518432D 0   0.00000     0.00000     0

 45 48  0  0  0  0              1 V2000 
    0.8999   12.5403    0.0000 C   0  0  0  0  0  0  0  0  0  0  0  0
    1.0567   11.0485    0.0000 C   0  0  0  0  0  0  0  0  0  0  0  0
    2.4271   10.4384    0.0000 C   0  0  0  0  0  0  0  0  0  0  0  0
   -0.1568   10.1669    0.0000 C   0  0  0  0  0  0  0  0  0  0  0  0
    0.0000    8.6751    0.0000 C   0  0  0  0  0  0  0  0  0  0  0  0
   -1.4266    8.2116    0.0000 N   0  0  0  0  0  0  0  0  0  0  0  0
   -2.5413    7.2079    0.0000 C   0  0  0  0  0  0  0  0  0  0  0  0
   -3.7548    8.0895    0.0000 O   0  0  0  0  0  0  0  0  0  0  0  0
   -3.1514    5.8375    0.0000 C   0  0  0  0  0  0  0  0  0  0  0  0
   -3.1514    4.3375    0.0000 N   0  0  0  0  0  0  0  0  0  0  0  0
   -2.5413    2.9672    0.0000 C   0  0  0  0  0  0  0  0  0  0  0  0
   -3.7548    2.0855    0.0000 O   0  0  0  0  0  0  0  0  0  0  0  0
   -1.4266    1.9635    0.0000 C   0  0  0  0  0  0  0  0  0  0  0  0
   -2.3083    0.7500    0.0000 C   0  0  0  0  0  0  0  0  0  0  0  0
   -1.4266   -0.4635    0.0000 C   0  0  0  0  0  0  0  0  0  0  0  0
    0.0000    0.0000    0.0000 C   0  0  0  0  0  0  0  0  0  0  0  0
    0.0000    1.5000    0.0000 N   0  0  0  0  0  0  0  0  0  0  0  0
    1.4918    1.6568    0.0000 C   0  0  0  0  0  0  0  0  0  0  0  0
    1.9553    0.2302    0.0000 O   0  0  0  0  0  0  0  0  0  0  0  0
    2.7908    2.4068    0.0000 C   0  0  0  0  0  0  0  0  0  0  0  0
    3.7945    1.2921    0.0000 C   0  0  0  0  0  0  0  0  0  0  0  0
    3.3310   -0.1345    0.0000 C   0  0  0  0  0  0  0  0  0  0  0  0
    1.8638   -0.4464    0.0000 O   0  0  0  0  0  0  0  0  0  0  0  0
    4.3347   -1.2492    0.0000 O   0  0  0  0  0  0  0  0  0  0  0  0
    3.6725    3.6203    0.0000 N   0  0  0  0  0  0  0  0  0  0  0  0
    3.9844    5.0875    0.0000 C   0  0  0  0  0  0  0  0  0  0  0  0
    5.4844    5.0875    0.0000 O   0  0  0  0  0  0  0  0  0  0  0  0
    3.6725    6.5548    0.0000 C   0  0  0  0  0  0  0  0  0  0  0  0
    5.0428    7.1649    0.0000 C   0  0  0  0  0  0  0  0  0  0  0  0
    5.1996    8.6566    0.0000 C   0  0  0  0  0  0  0  0  0  0  0  0
    4.1106    9.7091    0.0000 C   0  0  0  0  0  0  0  0  0  0  0  0
    4.1676   11.1081    0.0000 C   0  0  0  0  0  0  0  0  0  0  0  0
    5.3547   11.8505    0.0000 C   0  0  0  0  0  0  0  0  0  0  0  0
    6.6376   11.2895    0.0000 C   0  0  0  0  0  0  0  0  0  0  0  0
    7.9223   12.1924    0.0000 C   0  0  0  0  0  0  0  0  0  0  0  0
    9.3252   11.6610    0.0000 C   0  0  0  0  0  0  0  0  0  0  0  0
    9.5663   10.1802    0.0000 C   0  0  0  0  0  0  0  0  0  0  0  0
    8.4042    9.2313    0.0000 C   0  0  0  0  0  0  0  0  0  0  0  0
    7.1073    9.8497    0.0000 C   0  0  0  0  0  0  0  0  0  0  0  0
    2.7908    7.7683    0.0000 N   0  0  0  0  0  0  0  0  0  0  0  0
    1.4918    8.5183    0.0000 C   0  0  0  0  0  0  0  0  0  0  0  0
    1.9553    9.9449    0.0000 O   0  0  0  0  0  0  0  0  0  0  0  0
   -4.6186    6.1494    0.0000 C   0  0  0  0  0  0  0  0  0  0  0  0
   -5.6223    5.0347    0.0000 C   0  0  0  0  0  0  0  0  0  0  0  0
   -5.0822    7.5760    0.0000 C   0  0  0  0  0  0  0  0  0  0  0  0
  1  2  1  0  0  0  0
  2  3  1  0  0  0  0
  2  4  1  0  0  0  0
  5  4  1  1  0  0  0
  5  6  1  0  0  0  0
  6  7  1  0  0  0  0
  7  8  2  0  0  0  0
  7  9  1  0  0  0  0
  9 10  1  0  0  0  0
 10 11  1  0  0  0  0
 11 12  2  0  0  0  0
 11 13  1  0  0  0  0
 13 14  1  1  0  0  0
 14 15  1  0  0  0  0
 15 16  1  0  0  0  0
 16 17  1  0  0  0  0
 13 17  1  0  0  0  0
 17 18  1  0  0  0  0
 18 19  2  0  0  0  0
 18 20  1  0  0  0  0
 20 21  1  6  0  0  0
 21 22  1  0  0  0  0
 22 23  2  0  0  0  0
 22 24  1  0  0  0  0
 20 25  1  0  0  0  0
 25 26  1  0  0  0  0
 26 27  2  0  0  0  0
 26 28  1  0  0  0  0
 28 29  1  6  0  0  0
 29 30  1  0  0  0  0
 30 31  2  0  0  0  0
 31 32  1  0  0  0  0
 32 33  2  0  0  0  0
 33 34  1  0  0  0  0
 34 35  2  0  0  0  0
 35 36  1  0  0  0  0
 36 37  2  0  0  0  0
 37 38  1  0  0  0  0
 38 39  2  0  0  0  0
 30 39  1  0  0  0  0
 34 39  1  0  0  0  0
 28 40  1  0  0  0  0
 40 41  1  0  0  0  0
  5 41  1  0  0  0  0
 41 42  2  0  0  0  0
  9 43  1  6  0  0  0
 43 44  1  0  0  0  0
 43 45  1  0  0  0  0
M  END
> <chemblId>
CHEMBL315927

> <bioactivity__type>
Ki

> <units>
nM

> <value>
224.0

$$$$

  CDK     11271518432D 0   0.00000     0.00000     0

 36 40  0  0  0  0              1 V2000 
   -1.2996    5.0628    0.0000 C   0  0  0  0  0  0  0  0  0  0  0  0
   -1.2994    3.5628    0.0000 C   0  0  0  0  0  0  0  0  0  0  0  0
   -0.0002    2.8130    0.0000 C   0  0  0  0  0  0  0  0  0  0  0  0
    0.0000    1.3130    0.0000 N   0  0  0  0  0  0  0  0  0  0  0  0
    1.3520    0.6620    0.0000 C   0  0  0  0  0  0  0  0  0  0  0  0
    2.4510    1.6820    0.0000 C   0  0  0  0  0  0  0  0  0  0  0  0
    3.8840    1.2400    0.0000 C   0  0  0  0  0  0  0  0  0  0  0  0
    4.2180   -0.2220    0.0000 C   0  0  0  0  0  0  0  0  0  0  0  0
    5.6515   -0.6635    0.0000 N   0  0  0  0  0  0  0  0  0  0  0  0
    6.7507    0.3572    0.0000 C   0  0  0  0  0  0  0  0  0  0  0  0
    6.4163    1.8194    0.0000 O   0  0  0  0  0  0  0  0  0  0  0  0
    8.1842   -0.0844    0.0000 C   0  0  0  0  0  0  0  0  0  0  0  0
    9.2834    0.9363    0.0000 C   0  0  0  0  0  0  0  0  0  0  0  0
   10.7169    0.4948    0.0000 C   0  0  0  0  0  0  0  0  0  0  0  0
   11.0513   -0.9675    0.0000 C   0  0  0  0  0  0  0  0  0  0  0  0
    9.9522   -1.9882    0.0000 C   0  0  0  0  0  0  0  0  0  0  0  0
   10.2865   -3.4504    0.0000 C   0  0  0  0  0  0  0  0  0  0  0  0
    9.1874   -4.4711    0.0000 C   0  0  0  0  0  0  0  0  0  0  0  0
    7.7539   -4.0296    0.0000 C   0  0  0  0  0  0  0  0  0  0  0  0
    7.4195   -2.5673    0.0000 C   0  0  0  0  0  0  0  0  0  0  0  0
    8.5186   -1.5466    0.0000 C   0  0  0  0  0  0  0  0  0  0  0  0
    3.1190   -1.2430    0.0000 C   0  0  0  0  0  0  0  0  0  0  0  0
    1.6850   -0.8010    0.0000 C   0  0  0  0  0  0  0  0  0  0  0  0
    0.7500   -1.9730    0.0000 N   0  0  0  0  0  0  0  0  0  0  0  0
    1.4007   -3.3245    0.0000 C   0  0  0  0  0  0  0  0  0  0  0  0
    0.5556   -4.5638    0.0000 C   0  0  0  0  0  0  0  0  0  0  0  0
   -0.9402   -4.4516    0.0000 O   0  0  0  0  0  0  0  0  0  0  0  0
    1.2063   -5.9153    0.0000 O   0  0  0  0  0  0  0  0  0  0  0  0
   -0.7500   -1.9730    0.0000 C   0  0  0  0  0  0  0  0  0  0  0  0
   -1.4007   -3.3245    0.0000 O   0  0  0  0  0  0  0  0  0  0  0  0
   -1.6850   -0.8010    0.0000 C   0  0  0  0  0  0  0  0  0  0  0  0
   -3.1190   -1.2430    0.0000 C   0  0  0  0  0  0  0  0  0  0  0  0
   -4.2180   -0.2230    0.0000 C   0  0  0  0  0  0  0  0  0  0  0  0
   -3.8850    1.2390    0.0000 C   0  0  0  0  0  0  0  0  0  0  0  0
   -2.4510    1.6820    0.0000 C   0  0  0  0  0  0  0  0  0  0  0  0
   -1.3510    0.6620    0.0000 C   0  0  0  0  0  0  0  0  0  0  0  0
  1  2  1  0  0  0  0
  2  3  1  0  0  0  0
  3  4  1  0  0  0  0
  4  5  1  0  0  0  0
  5  6  2  0  0  0  0
  6  7  1  0  0  0  0
  7  8  2  0  0  0  0
  8  9  1  0  0  0  0
  9 10  1  0  0  0  0
 10 11  2  0  0  0  0
 10 12  1  0  0  0  0
 12 13  2  0  0  0  0
 13 14  1  0  0  0  0
 14 15  2  0  0  0  0
 15 16  1  0  0  0  0
 16 17  2  0  0  0  0
 17 18  1  0  0  0  0
 18 19  2  0  0  0  0
 19 20  1  0  0  0  0
 20 21  2  0  0  0  0
 12 21  1  0  0  0  0
 16 21  1  0  0  0  0
  8 22  1  0  0  0  0
 22 23  2  0  0  0  0
  5 23  1  0  0  0  0
 23 24  1  0  0  0  0
 24 25  1  0  0  0  0
 25 26  1  0  0  0  0
 26 27  2  0  0  0  0
 26 28  1  0  0  0  0
 24 29  1  0  0  0  0
 29 30  2  0  0  0  0
 29 31  1  0  0  0  0
 31 32  2  0  0  0  0
 32 33  1  0  0  0  0
 33 34  2  0  0  0  0
 34 35  1  0  0  0  0
 35 36  2  0  0  0  0
  4 36  1  0  0  0  0
 31 36  1  0  0  0  0
M  END
> <chemblId>
CHEMBL316247

> <bioactivity__type>
Ki

> <units>
nM

> <value>
83000.0

$$$$

  CDK     11271518432D 0   0.00000     0.00000     0

 39 42  0  0  0  0              1 V2000 
   -3.8971   12.3210    0.0000 C   0  0  0  0  0  0  0  0  0  0  0  0
   -2.5981   11.5710    0.0000 O   0  0  0  0  0  0  0  0  0  0  0  0
   -2.5981   10.0710    0.0000 C   0  0  0  0  0  0  0  0  0  0  0  0
   -3.8971    9.3210    0.0000 C   0  0  0  0  0  0  0  0  0  0  0  0
   -3.8971    7.8210    0.0000 C   0  0  0  0  0  0  0  0  0  0  0  0
   -2.5981    7.0710    0.0000 C   0  0  0  0  0  0  0  0  0  0  0  0
   -2.5981    5.5710    0.0000 C   0  0  0  0  0  0  0  0  0  0  0  0
   -1.2990    4.8210    0.0000 C   0  0  0  0  0  0  0  0  0  0  0  0
   -1.2990    3.3210    0.0000 O   0  0  0  0  0  0  0  0  0  0  0  0
    0.0000    2.5710    0.0000 C   0  0  0  0  0  0  0  0  0  0  0  0
    1.4772    2.3105    0.0000 C   0  0  0  0  0  0  0  0  0  0  0  0
    1.9902    0.9010    0.0000 O   0  0  0  0  0  0  0  0  0  0  0  0
    3.4675    0.6405    0.0000 C   0  0  0  0  0  0  0  0  0  0  0  0
    3.9805   -0.7690    0.0000 N   0  0  0  0  0  0  0  0  0  0  0  0
    5.4577   -1.0295    0.0000 C   0  0  0  0  0  0  0  0  0  0  0  0
    5.9707   -2.4390    0.0000 C   0  0  0  0  0  0  0  0  0  0  0  0
    6.4219    0.1196    0.0000 C   0  0  0  0  0  0  0  0  0  0  0  0
    5.9088    1.5291    0.0000 C   0  0  0  0  0  0  0  0  0  0  0  0
    6.8730    2.6782    0.0000 C   0  0  0  0  0  0  0  0  0  0  0  0
    4.4316    1.7896    0.0000 N   0  0  0  0  0  0  0  0  0  0  0  0
    2.4414    3.4596    0.0000 C   0  0  0  0  0  0  0  0  0  0  0  0
    1.9284    4.8691    0.0000 O   0  0  0  0  0  0  0  0  0  0  0  0
    3.9186    3.1991    0.0000 O   0  0  0  0  0  0  0  0  0  0  0  0
    0.0000    1.0710    0.0000 C   0  0  0  0  0  0  0  0  0  0  0  0
    1.2990    0.3210    0.0000 C   0  0  0  0  0  0  0  0  0  0  0  0
    1.2990   -1.1790    0.0000 C   0  0  0  0  0  0  0  0  0  0  0  0
    0.0000   -1.9290    0.0000 C   0  0  0  0  0  0  0  0  0  0  0  0
   -1.2990   -1.1790    0.0000 C   0  0  0  0  0  0  0  0  0  0  0  0
   -1.2990    0.3210    0.0000 C   0  0  0  0  0  0  0  0  0  0  0  0
    0.5130    3.9805    0.0000 C   0  0  0  0  0  0  0  0  0  0  0  0
    1.9902    4.2410    0.0000 C   0  0  0  0  0  0  0  0  0  0  0  0
    2.5033    5.6506    0.0000 C   0  0  0  0  0  0  0  0  0  0  0  0
    1.5391    6.7996    0.0000 C   0  0  0  0  0  0  0  0  0  0  0  0
    0.0619    6.5391    0.0000 C   0  0  0  0  0  0  0  0  0  0  0  0
   -0.4512    5.1296    0.0000 C   0  0  0  0  0  0  0  0  0  0  0  0
   -1.2990    7.8210    0.0000 C   0  0  0  0  0  0  0  0  0  0  0  0
   -1.2990    9.3210    0.0000 C   0  0  0  0  0  0  0  0  0  0  0  0
    0.0000   10.0710    0.0000 O   0  0  0  0  0  0  0  0  0  0  0  0
    0.0000   11.5710    0.0000 C   0  0  0  0  0  0  0  0  0  0  0  0
  1  2  1  0  0  0  0
  2  3  1  0  0  0  0
  3  4  2  0  0  0  0
  4  5  1  0  0  0  0
  5  6  2  0  0  0  0
  6  7  1  0  0  0  0
  7  8  1  0  0  0  0
  8  9  1  0  0  0  0
  9 10  1  0  0  0  0
 10 11  1  0  0  0  0
 11 12  1  1  0  0  0
 12 13  1  0  0  0  0
 13 14  2  0  0  0  0
 14 15  1  0  0  0  0
 15 16  1  0  0  0  0
 15 17  2  0  0  0  0
 17 18  1  0  0  0  0
 18 19  1  0  0  0  0
 18 20  2  0  0  0  0
 13 20  1  0  0  0  0
 11 21  1  0  0  0  0
 21 22  2  0  0  0  0
 21 23  1  0  0  0  0
 10 24  1  0  0  0  0
 24 25  2  0  0  0  0
 25 26  1  0  0  0  0
 26 27  2  0  0  0  0
 27 28  1  0  0  0  0
 28 29  2  0  0  0  0
 24 29  1  0  0  0  0
 10 30  1  0  0  0  0
 30 31  2  0  0  0  0
 31 32  1  0  0  0  0
 32 33  2  0  0  0  0
 33 34  1  0  0  0  0
 34 35  2  0  0  0  0
 30 35  1  0  0  0  0
  6 36  1  0  0  0  0
 36 37  2  0  0  0  0
  3 37  1  0  0  0  0
 37 38  1  0  0  0  0
 38 39  1  0  0  0  0
M  END
> <chemblId>
CHEMBL316735

> <bioactivity__type>
Ki

> <units>
nM

> <value>
2.15

$$$$

  CDK     11271518432D 0   0.00000     0.00000     0

 35 38  0  0  0  0              1 V2000 
   -1.2990   12.3210    0.0000 C   0  0  0  0  0  0  0  0  0  0  0  0
   -2.5981   11.5710    0.0000 C   0  0  0  0  0  0  0  0  0  0  0  0
   -3.8971   12.3210    0.0000 C   0  0  0  0  0  0  0  0  0  0  0  0
   -5.1962   11.5710    0.0000 C   0  0  0  0  0  0  0  0  0  0  0  0
   -6.4952   12.3210    0.0000 C   0  0  0  0  0  0  0  0  0  0  0  0
   -5.1962   10.0710    0.0000 N   0  0  0  0  0  0  0  0  0  0  0  0
   -3.8971    9.3210    0.0000 C   0  0  0  0  0  0  0  0  0  0  0  0
   -3.8971    7.8210    0.0000 O   0  0  0  0  0  0  0  0  0  0  0  0
   -2.5981    7.0710    0.0000 C   0  0  0  0  0  0  0  0  0  0  0  0
   -1.2990    7.8210    0.0000 C   0  0  0  0  0  0  0  0  0  0  0  0
    0.0000    7.0710    0.0000 O   0  0  0  0  0  0  0  0  0  0  0  0
   -1.2990    9.3210    0.0000 O   0  0  0  0  0  0  0  0  0  0  0  0
   -2.5981    5.5710    0.0000 C   0  0  0  0  0  0  0  0  0  0  0  0
   -1.2990    4.8210    0.0000 O   0  0  0  0  0  0  0  0  0  0  0  0
   -1.2990    3.3210    0.0000 C   0  0  0  0  0  0  0  0  0  0  0  0
    0.0000    2.5710    0.0000 C   0  0  0  0  0  0  0  0  0  0  0  0
    0.0000    1.0710    0.0000 C   0  0  0  0  0  0  0  0  0  0  0  0
    1.2990    0.3210    0.0000 C   0  0  0  0  0  0  0  0  0  0  0  0
    1.2990   -1.1790    0.0000 C   0  0  0  0  0  0  0  0  0  0  0  0
    0.0000   -1.9290    0.0000 C   0  0  0  0  0  0  0  0  0  0  0  0
   -1.2990   -1.1790    0.0000 C   0  0  0  0  0  0  0  0  0  0  0  0
   -1.2990    0.3210    0.0000 C   0  0  0  0  0  0  0  0  0  0  0  0
   -4.0753    5.8315    0.0000 C   0  0  0  0  0  0  0  0  0  0  0  0
   -4.5883    7.2410    0.0000 C   0  0  0  0  0  0  0  0  0  0  0  0
   -6.0655    7.5015    0.0000 C   0  0  0  0  0  0  0  0  0  0  0  0
   -7.0297    6.3524    0.0000 C   0  0  0  0  0  0  0  0  0  0  0  0
   -6.5167    4.9429    0.0000 C   0  0  0  0  0  0  0  0  0  0  0  0
   -5.0395    4.6824    0.0000 C   0  0  0  0  0  0  0  0  0  0  0  0
   -3.1111    4.1615    0.0000 C   0  0  0  0  0  0  0  0  0  0  0  0
   -4.5883    3.9010    0.0000 C   0  0  0  0  0  0  0  0  0  0  0  0
   -5.1013    2.4914    0.0000 C   0  0  0  0  0  0  0  0  0  0  0  0
   -4.1372    1.3424    0.0000 C   0  0  0  0  0  0  0  0  0  0  0  0
   -2.6600    1.6029    0.0000 C   0  0  0  0  0  0  0  0  0  0  0  0
   -2.1469    3.0124    0.0000 C   0  0  0  0  0  0  0  0  0  0  0  0
   -2.5981   10.0710    0.0000 N   0  0  0  0  0  0  0  0  0  0  0  0
  1  2  1  0  0  0  0
  2  3  2  0  0  0  0
  3  4  1  0  0  0  0
  4  5  1  0  0  0  0
  4  6  2  0  0  0  0
  6  7  1  0  0  0  0
  7  8  1  0  0  0  0
  8  9  1  0  0  0  0
  9 10  1  0  0  0  0
 10 11  2  0  0  0  0
 10 12  1  0  0  0  0
  9 13  1  0  0  0  0
 13 14  1  0  0  0  0
 14 15  1  0  0  0  0
 15 16  1  0  0  0  0
 16 17  1  0  0  0  0
 17 18  2  0  0  0  0
 18 19  1  0  0  0  0
 19 20  2  0  0  0  0
 20 21  1  0  0  0  0
 21 22  2  0  0  0  0
 17 22  1  0  0  0  0
 13 23  1  0  0  0  0
 23 24  2  0  0  0  0
 24 25  1  0  0  0  0
 25 26  2  0  0  0  0
 26 27  1  0  0  0  0
 27 28  2  0  0  0  0
 23 28  1  0  0  0  0
 13 29  1  0  0  0  0
 29 30  2  0  0  0  0
 30 31  1  0  0  0  0
 31 32  2  0  0  0  0
 32 33  1  0  0  0  0
 33 34  2  0  0  0  0
 29 34  1  0  0  0  0
  7 35  2  0  0  0  0
  2 35  1  0  0  0  0
M  END
> <chemblId>
CHEMBL317233

> <bioactivity__type>
Ki

> <units>
nM

> <value>
25.0

$$$$

  CDK     11271518432D 0   0.00000     0.00000     0

 41 44  0  0  0  0              1 V2000 
    1.1844    3.7479    0.0000 C   0  0  0  0  0  0  0  0  0  0  0  0
   -0.0903    2.9573    0.0000 C   0  0  0  0  0  0  0  0  0  0  0  0
   -0.0430    1.4580    0.0000 C   0  0  0  0  0  0  0  0  0  0  0  0
   -1.2820    0.7150    0.0000 C   0  0  0  0  0  0  0  0  0  0  0  0
   -1.2900   -0.7690    0.0000 C   0  0  0  0  0  0  0  0  0  0  0  0
    0.0430   -1.4580    0.0000 C   0  0  0  0  0  0  0  0  0  0  0  0
    1.2820   -0.7150    0.0000 C   0  0  0  0  0  0  0  0  0  0  0  0
    1.2900    0.7690    0.0000 C   0  0  0  0  0  0  0  0  0  0  0  0
    0.0903   -2.9573    0.0000 C   0  0  0  0  0  0  0  0  0  0  0  0
   -1.1844   -3.7479    0.0000 O   0  0  0  0  0  0  0  0  0  0  0  0
   -1.1371   -5.2471    0.0000 C   0  0  0  0  0  0  0  0  0  0  0  0
   -2.4118   -6.0377    0.0000 C   0  0  0  0  0  0  0  0  0  0  0  0
   -2.3644   -7.5370    0.0000 C   0  0  0  0  0  0  0  0  0  0  0  0
   -3.6392   -8.3276    0.0000 C   0  0  0  0  0  0  0  0  0  0  0  0
   -3.5918   -9.8269    0.0000 C   0  0  0  0  0  0  0  0  0  0  0  0
   -2.2698  -10.5355    0.0000 C   0  0  0  0  0  0  0  0  0  0  0  0
   -2.2224  -12.0348    0.0000 O   0  0  0  0  0  0  0  0  0  0  0  0
   -3.4972  -12.8254    0.0000 C   0  0  0  0  0  0  0  0  0  0  0  0
   -0.9951   -9.7449    0.0000 C   0  0  0  0  0  0  0  0  0  0  0  0
   -1.0424   -8.2456    0.0000 C   0  0  0  0  0  0  0  0  0  0  0  0
    0.6476   -4.3499    0.0000 C   0  0  0  0  0  0  0  0  0  0  0  0
    2.1323   -4.5636    0.0000 O   0  0  0  0  0  0  0  0  0  0  0  0
    3.0597   -3.3847    0.0000 C   0  0  0  0  0  0  0  0  0  0  0  0
    4.5444   -3.5984    0.0000 N   0  0  0  0  0  0  0  0  0  0  0  0
    5.4719   -2.4195    0.0000 C   0  0  0  0  0  0  0  0  0  0  0  0
    6.9566   -2.6332    0.0000 C   0  0  0  0  0  0  0  0  0  0  0  0
    4.9146   -1.0269    0.0000 C   0  0  0  0  0  0  0  0  0  0  0  0
    3.4299   -0.8131    0.0000 C   0  0  0  0  0  0  0  0  0  0  0  0
    2.8727    0.5795    0.0000 C   0  0  0  0  0  0  0  0  0  0  0  0
    2.5025   -1.9921    0.0000 N   0  0  0  0  0  0  0  0  0  0  0  0
   -0.2799   -5.5288    0.0000 C   0  0  0  0  0  0  0  0  0  0  0  0
   -1.7645   -5.3151    0.0000 O   0  0  0  0  0  0  0  0  0  0  0  0
    0.2774   -6.9215    0.0000 O   0  0  0  0  0  0  0  0  0  0  0  0
    1.5586   -2.6503    0.0000 C   0  0  0  0  0  0  0  0  0  0  0  0
    2.5586   -3.7684    0.0000 C   0  0  0  0  0  0  0  0  0  0  0  0
    4.0268   -3.4614    0.0000 C   0  0  0  0  0  0  0  0  0  0  0  0
    4.4951   -2.0364    0.0000 C   0  0  0  0  0  0  0  0  0  0  0  0
    5.9634   -1.7294    0.0000 C   0  0  0  0  0  0  0  0  0  0  0  0
    6.4317   -0.3044    0.0000 C   0  0  0  0  0  0  0  0  0  0  0  0
    3.4951   -0.9183    0.0000 C   0  0  0  0  0  0  0  0  0  0  0  0
    2.0269   -1.2253    0.0000 C   0  0  0  0  0  0  0  0  0  0  0  0
  1  2  1  0  0  0  0
  2  3  1  0  0  0  0
  3  4  2  0  0  0  0
  4  5  1  0  0  0  0
  5  6  2  0  0  0  0
  6  7  1  0  0  0  0
  7  8  2  0  0  0  0
  3  8  1  0  0  0  0
  6  9  1  0  0  0  0
  9 10  1  0  0  0  0
 10 11  1  0  0  0  0
 11 12  1  0  0  0  0
 12 13  1  0  0  0  0
 13 14  2  0  0  0  0
 14 15  1  0  0  0  0
 15 16  2  0  0  0  0
 16 17  1  0  0  0  0
 17 18  1  0  0  0  0
 16 19  1  0  0  0  0
 19 20  2  0  0  0  0
 13 20  1  0  0  0  0
  9 21  1  0  0  0  0
 21 22  1  0  0  0  0
 22 23  1  0  0  0  0
 23 24  2  0  0  0  0
 24 25  1  0  0  0  0
 25 26  1  0  0  0  0
 25 27  2  0  0  0  0
 27 28  1  0  0  0  0
 28 29  1  0  0  0  0
 28 30  2  0  0  0  0
 23 30  1  0  0  0  0
 21 31  1  0  0  0  0
 31 32  2  0  0  0  0
 31 33  1  0  0  0  0
  9 34  1  0  0  0  0
 34 35  2  0  0  0  0
 35 36  1  0  0  0  0
 36 37  2  0  0  0  0
 37 38  1  0  0  0  0
 38 39  1  0  0  0  0
 37 40  1  0  0  0  0
 40 41  2  0  0  0  0
 34 41  1  0  0  0  0
M  END
> <chemblId>
CHEMBL317716

> <bioactivity__type>
Ki

> <units>
nM

> <value>
250.0

$$$$

  CDK     11271518432D 0   0.00000     0.00000     0

 42 46  0  0  0  0              1 V2000 
  -16.5954    2.9999    0.0000 C   0  0  0  0  0  0  0  0  0  0  0  0
  -15.2964    3.7499    0.0000 O   0  0  0  0  0  0  0  0  0  0  0  0
  -13.9974    2.9999    0.0000 C   0  0  0  0  0  0  0  0  0  0  0  0
  -13.9973    1.4999    0.0000 C   0  0  0  0  0  0  0  0  0  0  0  0
  -12.6983    0.7499    0.0000 C   0  0  0  0  0  0  0  0  0  0  0  0
  -11.3993    1.4999    0.0000 C   0  0  0  0  0  0  0  0  0  0  0  0
  -10.1002    0.7500    0.0000 C   0  0  0  0  0  0  0  0  0  0  0  0
   -8.8012    1.5000    0.0000 C   0  0  0  0  0  0  0  0  0  0  0  0
   -7.5022    0.7500    0.0000 O   0  0  0  0  0  0  0  0  0  0  0  0
   -6.2031    1.5000    0.0000 C   0  0  0  0  0  0  0  0  0  0  0  0
   -4.9041    0.7500    0.0000 C   0  0  0  0  0  0  0  0  0  0  0  0
   -3.6050    1.5000    0.0000 O   0  0  0  0  0  0  0  0  0  0  0  0
   -2.3060    0.7500    0.0000 C   0  0  0  0  0  0  0  0  0  0  0  0
   -1.0070    1.5000    0.0000 N   0  0  0  0  0  0  0  0  0  0  0  0
    0.2930    0.7500    0.0000 C   0  0  0  0  0  0  0  0  0  0  0  0
    1.7190    1.2140    0.0000 C   0  0  0  0  0  0  0  0  0  0  0  0
    2.6010    0.0000    0.0000 O   0  0  0  0  0  0  0  0  0  0  0  0
    1.7190   -1.2140    0.0000 C   0  0  0  0  0  0  0  0  0  0  0  0
    0.2930   -0.7500    0.0000 C   0  0  0  0  0  0  0  0  0  0  0  0
   -1.0070   -1.5000    0.0000 C   0  0  0  0  0  0  0  0  0  0  0  0
   -1.0072   -3.0000    0.0000 O   0  0  0  0  0  0  0  0  0  0  0  0
    0.2917   -3.7502    0.0000 C   0  0  0  0  0  0  0  0  0  0  0  0
   -2.3060   -0.7500    0.0000 N   0  0  0  0  0  0  0  0  0  0  0  0
   -4.9041   -0.7500    0.0000 C   0  0  0  0  0  0  0  0  0  0  0  0
   -6.2031   -1.5000    0.0000 O   0  0  0  0  0  0  0  0  0  0  0  0
   -3.6050   -1.5000    0.0000 O   0  0  0  0  0  0  0  0  0  0  0  0
   -5.2389    2.6490    0.0000 C   0  0  0  0  0  0  0  0  0  0  0  0
   -3.7617    2.3886    0.0000 C   0  0  0  0  0  0  0  0  0  0  0  0
   -2.7976    3.5377    0.0000 C   0  0  0  0  0  0  0  0  0  0  0  0
   -3.3106    4.9472    0.0000 C   0  0  0  0  0  0  0  0  0  0  0  0
   -2.3464    6.0963    0.0000 C   0  0  0  0  0  0  0  0  0  0  0  0
   -4.7878    5.2077    0.0000 C   0  0  0  0  0  0  0  0  0  0  0  0
   -5.7520    4.0586    0.0000 C   0  0  0  0  0  0  0  0  0  0  0  0
   -7.1673    2.6490    0.0000 C   0  0  0  0  0  0  0  0  0  0  0  0
   -6.6543    4.0586    0.0000 C   0  0  0  0  0  0  0  0  0  0  0  0
   -7.6185    5.2076    0.0000 C   0  0  0  0  0  0  0  0  0  0  0  0
   -9.0957    4.9472    0.0000 C   0  0  0  0  0  0  0  0  0  0  0  0
  -10.0599    6.0962    0.0000 C   0  0  0  0  0  0  0  0  0  0  0  0
   -9.6087    3.5376    0.0000 C   0  0  0  0  0  0  0  0  0  0  0  0
   -8.6445    2.3886    0.0000 C   0  0  0  0  0  0  0  0  0  0  0  0
  -11.3993    2.9999    0.0000 C   0  0  0  0  0  0  0  0  0  0  0  0
  -12.6983    3.7499    0.0000 C   0  0  0  0  0  0  0  0  0  0  0  0
  1  2  1  0  0  0  0
  2  3  1  0  0  0  0
  3  4  2  0  0  0  0
  4  5  1  0  0  0  0
  5  6  2  0  0  0  0
  6  7  1  0  0  0  0
  7  8  1  0  0  0  0
  8  9  1  0  0  0  0
  9 10  1  0  0  0  0
 10 11  1  0  0  0  0
 11 12  1  0  0  0  0
 12 13  1  0  0  0  0
 13 14  2  0  0  0  0
 14 15  1  0  0  0  0
 15 16  1  0  0  0  0
 16 17  1  0  0  0  0
 17 18  1  0  0  0  0
 18 19  1  0  0  0  0
 15 19  2  0  0  0  0
 19 20  1  0  0  0  0
 20 21  1  0  0  0  0
 21 22  1  0  0  0  0
 20 23  2  0  0  0  0
 13 23  1  0  0  0  0
 11 24  1  0  0  0  0
 24 25  2  0  0  0  0
 24 26  1  0  0  0  0
 10 27  1  0  0  0  0
 27 28  2  0  0  0  0
 28 29  1  0  0  0  0
 29 30  2  0  0  0  0
 30 31  1  0  0  0  0
 30 32  1  0  0  0  0
 32 33  2  0  0  0  0
 27 33  1  0  0  0  0
 10 34  1  0  0  0  0
 34 35  2  0  0  0  0
 35 36  1  0  0  0  0
 36 37  2  0  0  0  0
 37 38  1  0  0  0  0
 37 39  1  0  0  0  0
 39 40  2  0  0  0  0
 34 40  1  0  0  0  0
  6 41  1  0  0  0  0
 41 42  2  0  0  0  0
  3 42  1  0  0  0  0
M  END
> <chemblId>
CHEMBL318146

> <bioactivity__type>
Ki

> <units>
nM

> <value>
105.0

$$$$

  CDK     11271518432D 0   0.00000     0.00000     0

 44 47  0  0  0  0              1 V2000 
    1.1844    3.7479    0.0000 C   0  0  0  0  0  0  0  0  0  0  0  0
   -0.0903    2.9573    0.0000 C   0  0  0  0  0  0  0  0  0  0  0  0
   -0.0430    1.4580    0.0000 C   0  0  0  0  0  0  0  0  0  0  0  0
   -1.2820    0.7150    0.0000 C   0  0  0  0  0  0  0  0  0  0  0  0
   -1.2900   -0.7690    0.0000 C   0  0  0  0  0  0  0  0  0  0  0  0
    0.0430   -1.4580    0.0000 C   0  0  0  0  0  0  0  0  0  0  0  0
    1.2820   -0.7150    0.0000 C   0  0  0  0  0  0  0  0  0  0  0  0
    1.2900    0.7690    0.0000 C   0  0  0  0  0  0  0  0  0  0  0  0
    0.0903   -2.9573    0.0000 C   0  0  0  0  0  0  0  0  0  0  0  0
   -1.1844   -3.7479    0.0000 O   0  0  0  0  0  0  0  0  0  0  0  0
   -1.1371   -5.2471    0.0000 C   0  0  0  0  0  0  0  0  0  0  0  0
   -2.4118   -6.0377    0.0000 C   0  0  0  0  0  0  0  0  0  0  0  0
   -2.3644   -7.5370    0.0000 C   0  0  0  0  0  0  0  0  0  0  0  0
   -4.0923   -8.9782    0.0000 C   0  0  0  0  0  0  0  0  0  0  0  0
   -3.4314  -10.3408    0.0000 C   0  0  0  0  0  0  0  0  0  0  0  0
   -2.0842  -10.7223    0.0000 C   0  0  0  0  0  0  0  0  0  0  0  0
   -1.7721  -12.1895    0.0000 O   0  0  0  0  0  0  0  0  0  0  0  0
   -2.8867  -13.1934    0.0000 C   0  0  0  0  0  0  0  0  0  0  0  0
   -1.0090   -9.8255    0.0000 C   0  0  0  0  0  0  0  0  0  0  0  0
    0.3783  -10.3959    0.0000 O   0  0  0  0  0  0  0  0  0  0  0  0
    0.5781  -11.8825    0.0000 C   0  0  0  0  0  0  0  0  0  0  0  0
   -1.1425   -8.4318    0.0000 C   0  0  0  0  0  0  0  0  0  0  0  0
    0.6476   -4.3499    0.0000 C   0  0  0  0  0  0  0  0  0  0  0  0
    2.1323   -4.5636    0.0000 O   0  0  0  0  0  0  0  0  0  0  0  0
    3.0597   -3.3847    0.0000 C   0  0  0  0  0  0  0  0  0  0  0  0
    4.5444   -3.5984    0.0000 N   0  0  0  0  0  0  0  0  0  0  0  0
    5.4719   -2.4195    0.0000 C   0  0  0  0  0  0  0  0  0  0  0  0
    6.9566   -2.6332    0.0000 C   0  0  0  0  0  0  0  0  0  0  0  0
    4.9146   -1.0269    0.0000 C   0  0  0  0  0  0  0  0  0  0  0  0
    3.4299   -0.8131    0.0000 C   0  0  0  0  0  0  0  0  0  0  0  0
    2.8727    0.5795    0.0000 O   0  0  0  0  0  0  0  0  0  0  0  0
    3.8001    1.7584    0.0000 C   0  0  0  0  0  0  0  0  0  0  0  0
    2.5025   -1.9921    0.0000 N   0  0  0  0  0  0  0  0  0  0  0  0
   -0.2799   -5.5288    0.0000 C   0  0  0  0  0  0  0  0  0  0  0  0
   -1.7645   -5.3151    0.0000 O   0  0  0  0  0  0  0  0  0  0  0  0
    0.2774   -6.9215    0.0000 O   0  0  0  0  0  0  0  0  0  0  0  0
    1.5586   -2.6503    0.0000 C   0  0  0  0  0  0  0  0  0  0  0  0
    2.5586   -3.7684    0.0000 C   0  0  0  0  0  0  0  0  0  0  0  0
    4.0268   -3.4614    0.0000 C   0  0  0  0  0  0  0  0  0  0  0  0
    4.4951   -2.0364    0.0000 C   0  0  0  0  0  0  0  0  0  0  0  0
    5.9634   -1.7294    0.0000 C   0  0  0  0  0  0  0  0  0  0  0  0
    6.4317   -0.3044    0.0000 C   0  0  0  0  0  0  0  0  0  0  0  0
    3.4951   -0.9183    0.0000 C   0  0  0  0  0  0  0  0  0  0  0  0
    2.0269   -1.2253    0.0000 C   0  0  0  0  0  0  0  0  0  0  0  0
  1  2  1  0  0  0  0
  2  3  1  0  0  0  0
  3  4  2  0  0  0  0
  4  5  1  0  0  0  0
  5  6  2  0  0  0  0
  6  7  1  0  0  0  0
  7  8  2  0  0  0  0
  3  8  1  0  0  0  0
  6  9  1  0  0  0  0
  9 10  1  0  0  0  0
 10 11  1  0  0  0  0
 11 12  1  0  0  0  0
 12 13  1  0  0  0  0
 13 14  2  0  0  0  0
 14 15  1  0  0  0  0
 15 16  2  0  0  0  0
 16 17  1  0  0  0  0
 17 18  1  0  0  0  0
 16 19  1  0  0  0  0
 19 20  1  0  0  0  0
 20 21  1  0  0  0  0
 19 22  2  0  0  0  0
 13 22  1  0  0  0  0
  9 23  1  0  0  0  0
 23 24  1  0  0  0  0
 24 25  1  0  0  0  0
 25 26  2  0  0  0  0
 26 27  1  0  0  0  0
 27 28  1  0  0  0  0
 27 29  2  0  0  0  0
 29 30  1  0  0  0  0
 30 31  1  0  0  0  0
 31 32  1  0  0  0  0
 30 33  2  0  0  0  0
 25 33  1  0  0  0  0
 23 34  1  0  0  0  0
 34 35  2  0  0  0  0
 34 36  1  0  0  0  0
  9 37  1  0  0  0  0
 37 38  2  0  0  0  0
 38 39  1  0  0  0  0
 39 40  2  0  0  0  0
 40 41  1  0  0  0  0
 41 42  1  0  0  0  0
 40 43  1  0  0  0  0
 43 44  2  0  0  0  0
 37 44  1  0  0  0  0
M  END
> <chemblId>
CHEMBL318535

> <bioactivity__type>
Ki

> <units>
nM

> <value>
39.3

$$$$

  CDK     11271518432D 0   0.00000     0.00000     0

 40 43  0  0  0  0              1 V2000 
   -1.5880   14.4170    0.0000 C   0  0  0  0  0  0  0  0  0  0  0  0
   -1.5880   12.9170    0.0000 O   0  0  0  0  0  0  0  0  0  0  0  0
   -2.8871   12.1670    0.0000 C   0  0  0  0  0  0  0  0  0  0  0  0
   -4.1861   12.9170    0.0000 C   0  0  0  0  0  0  0  0  0  0  0  0
   -5.4852   12.1670    0.0000 C   0  0  0  0  0  0  0  0  0  0  0  0
   -6.7842   12.9170    0.0000 C   0  0  0  0  0  0  0  0  0  0  0  0
   -5.4852   10.6670    0.0000 N   0  0  0  0  0  0  0  0  0  0  0  0
   -4.1861    9.9170    0.0000 C   0  0  0  0  0  0  0  0  0  0  0  0
   -4.1861    8.4170    0.0000 O   0  0  0  0  0  0  0  0  0  0  0  0
   -2.8871    7.6670    0.0000 C   0  0  0  0  0  0  0  0  0  0  0  0
   -1.5880    8.4170    0.0000 C   0  0  0  0  0  0  0  0  0  0  0  0
   -0.2890    7.6670    0.0000 O   0  0  0  0  0  0  0  0  0  0  0  0
   -1.5880    9.9170    0.0000 O   0  0  0  0  0  0  0  0  0  0  0  0
   -2.8871    6.1670    0.0000 C   0  0  0  0  0  0  0  0  0  0  0  0
   -1.5880    5.4170    0.0000 O   0  0  0  0  0  0  0  0  0  0  0  0
   -1.5880    3.9170    0.0000 C   0  0  0  0  0  0  0  0  0  0  0  0
   -0.2890    3.1670    0.0000 C   0  0  0  0  0  0  0  0  0  0  0  0
   -0.2890    1.6670    0.0000 C   0  0  0  0  0  0  0  0  0  0  0  0
   -1.5880    0.9170    0.0000 C   0  0  0  0  0  0  0  0  0  0  0  0
   -1.5880   -0.5830    0.0000 C   0  0  0  0  0  0  0  0  0  0  0  0
   -0.2890   -1.3330    0.0000 C   0  0  0  0  0  0  0  0  0  0  0  0
   -0.2890   -2.8330    0.0000 O   0  0  0  0  0  0  0  0  0  0  0  0
    1.0100   -3.5830    0.0000 C   0  0  0  0  0  0  0  0  0  0  0  0
    1.0100   -0.5830    0.0000 C   0  0  0  0  0  0  0  0  0  0  0  0
    2.3090   -1.3330    0.0000 O   0  0  0  0  0  0  0  0  0  0  0  0
    2.3091   -2.8330    0.0000 C   0  0  0  0  0  0  0  0  0  0  0  0
    1.0100    0.9170    0.0000 C   0  0  0  0  0  0  0  0  0  0  0  0
   -4.3643    6.4275    0.0000 C   0  0  0  0  0  0  0  0  0  0  0  0
   -4.8773    7.8370    0.0000 C   0  0  0  0  0  0  0  0  0  0  0  0
   -6.3545    8.0975    0.0000 C   0  0  0  0  0  0  0  0  0  0  0  0
   -7.3187    6.9484    0.0000 C   0  0  0  0  0  0  0  0  0  0  0  0
   -6.8057    5.5389    0.0000 C   0  0  0  0  0  0  0  0  0  0  0  0
   -5.3285    5.2784    0.0000 C   0  0  0  0  0  0  0  0  0  0  0  0
   -3.4001    4.7575    0.0000 C   0  0  0  0  0  0  0  0  0  0  0  0
   -4.8773    4.4970    0.0000 C   0  0  0  0  0  0  0  0  0  0  0  0
   -5.3903    3.0874    0.0000 C   0  0  0  0  0  0  0  0  0  0  0  0
   -4.4262    1.9384    0.0000 C   0  0  0  0  0  0  0  0  0  0  0  0
   -2.9490    2.1989    0.0000 C   0  0  0  0  0  0  0  0  0  0  0  0
   -2.4359    3.6084    0.0000 C   0  0  0  0  0  0  0  0  0  0  0  0
   -2.8871   10.6670    0.0000 N   0  0  0  0  0  0  0  0  0  0  0  0
  1  2  1  0  0  0  0
  2  3  1  0  0  0  0
  3  4  2  0  0  0  0
  4  5  1  0  0  0  0
  5  6  1  0  0  0  0
  5  7  2  0  0  0  0
  7  8  1  0  0  0  0
  8  9  1  0  0  0  0
  9 10  1  0  0  0  0
 10 11  1  0  0  0  0
 11 12  2  0  0  0  0
 11 13  1  0  0  0  0
 10 14  1  0  0  0  0
 14 15  1  0  0  0  0
 15 16  1  0  0  0  0
 16 17  1  0  0  0  0
 17 18  1  0  0  0  0
 18 19  2  0  0  0  0
 19 20  1  0  0  0  0
 20 21  2  0  0  0  0
 21 22  1  0  0  0  0
 22 23  1  0  0  0  0
 21 24  1  0  0  0  0
 24 25  1  0  0  0  0
 25 26  1  0  0  0  0
 24 27  2  0  0  0  0
 18 27  1  0  0  0  0
 14 28  1  0  0  0  0
 28 29  2  0  0  0  0
 29 30  1  0  0  0  0
 30 31  2  0  0  0  0
 31 32  1  0  0  0  0
 32 33  2  0  0  0  0
 28 33  1  0  0  0  0
 14 34  1  0  0  0  0
 34 35  2  0  0  0  0
 35 36  1  0  0  0  0
 36 37  2  0  0  0  0
 37 38  1  0  0  0  0
 38 39  2  0  0  0  0
 34 39  1  0  0  0  0
  8 40  2  0  0  0  0
  3 40  1  0  0  0  0
M  END
> <chemblId>
CHEMBL319031

> <bioactivity__type>
Ki

> <units>
nM

> <value>
2.37

$$$$

  CDK     11271518432D 0   0.00000     0.00000     0

 32 36  0  0  0  0              1 V2000 
   14.3739   -5.5265    0.0000 C   0  0  0  0  0  0  0  0  0  0  0  0
   13.1602   -4.6450    0.0000 C   0  0  0  0  0  0  0  0  0  0  0  0
   13.1599   -3.1450    0.0000 N   0  0  0  0  0  0  0  0  0  0  0  0
   11.7332   -2.6818    0.0000 O   0  0  0  0  0  0  0  0  0  0  0  0
   10.8518   -3.8955    0.0000 C   0  0  0  0  0  0  0  0  0  0  0  0
    9.3518   -3.8958    0.0000 N   0  0  0  0  0  0  0  0  0  0  0  0
    8.6015   -2.5969    0.0000 S   0  0  0  0  0  0  0  0  0  0  0  0
    7.4523   -1.6329    0.0000 O   0  0  0  0  0  0  0  0  0  0  0  0
    7.4526   -3.5613    0.0000 O   0  0  0  0  0  0  0  0  0  0  0  0
    9.3513   -1.2977    0.0000 C   0  0  0  0  0  0  0  0  0  0  0  0
   10.8513   -1.2974    0.0000 C   0  0  0  0  0  0  0  0  0  0  0  0
   11.6010    0.0018    0.0000 C   0  0  0  0  0  0  0  0  0  0  0  0
   10.8507    1.3007    0.0000 C   0  0  0  0  0  0  0  0  0  0  0  0
    9.3507    1.3004    0.0000 C   0  0  0  0  0  0  0  0  0  0  0  0
    8.6010    0.0012    0.0000 C   0  0  0  0  0  0  0  0  0  0  0  0
    7.1010    0.0009    0.0000 C   0  0  0  0  0  0  0  0  0  0  0  0
    6.3507    1.2998    0.0000 C   0  0  0  0  0  0  0  0  0  0  0  0
    4.8507    1.2995    0.0000 C   0  0  0  0  0  0  0  0  0  0  0  0
    4.1010    0.0003    0.0000 C   0  0  0  0  0  0  0  0  0  0  0  0
    4.8513   -1.2986    0.0000 C   0  0  0  0  0  0  0  0  0  0  0  0
    6.3513   -1.2983    0.0000 C   0  0  0  0  0  0  0  0  0  0  0  0
    2.6010    0.0000    0.0000 C   0  0  0  0  0  0  0  0  0  0  0  0
    1.7190   -1.2140    0.0000 O   0  0  0  0  0  0  0  0  0  0  0  0
    0.2930   -0.7500    0.0000 C   0  0  0  0  0  0  0  0  0  0  0  0
   -1.0070   -1.5000    0.0000 C   0  0  0  0  0  0  0  0  0  0  0  0
   -2.3050   -0.7500    0.0000 C   0  0  0  0  0  0  0  0  0  0  0  0
   -2.3050    0.7500    0.0000 C   0  0  0  0  0  0  0  0  0  0  0  0
   -1.0070    1.5000    0.0000 C   0  0  0  0  0  0  0  0  0  0  0  0
    0.2930    0.7500    0.0000 C   0  0  0  0  0  0  0  0  0  0  0  0
    1.7190    1.2130    0.0000 N   0  0  0  0  0  0  0  0  0  0  0  0
   11.7337   -5.1089    0.0000 C   0  0  0  0  0  0  0  0  0  0  0  0
   11.2704   -6.5355    0.0000 C   0  0  0  0  0  0  0  0  0  0  0  0
  1  2  1  0  0  0  0
  2  3  2  0  0  0  0
  3  4  1  0  0  0  0
  4  5  1  0  0  0  0
  5  6  1  0  0  0  0
  6  7  1  0  0  0  0
  7  8  2  0  0  0  0
  7  9  2  0  0  0  0
  7 10  1  0  0  0  0
 10 11  2  0  0  0  0
 11 12  1  0  0  0  0
 12 13  2  0  0  0  0
 13 14  1  0  0  0  0
 14 15  2  0  0  0  0
 10 15  1  0  0  0  0
 15 16  1  0  0  0  0
 16 17  2  0  0  0  0
 17 18  1  0  0  0  0
 18 19  2  0  0  0  0
 19 20  1  0  0  0  0
 20 21  2  0  0  0  0
 16 21  1  0  0  0  0
 19 22  1  0  0  0  0
 22 23  1  0  0  0  0
 23 24  1  0  0  0  0
 24 25  2  0  0  0  0
 25 26  1  0  0  0  0
 26 27  2  0  0  0  0
 27 28  1  0  0  0  0
 28 29  2  0  0  0  0
 24 29  1  0  0  0  0
 29 30  1  0  0  0  0
 22 30  2  0  0  0  0
  5 31  2  0  0  0  0
  2 31  1  0  0  0  0
 31 32  1  0  0  0  0
M  END
> <chemblId>
CHEMBL319036

> <bioactivity__type>
Ki

> <units>
nM

> <value>
2000.0

$$$$

  CDK     11271518432D 0   0.00000     0.00000     0

 29 32  0  0  0  0              1 V2000 
    7.6869  -11.1294    0.0000 C   0  0  0  0  0  0  0  0  0  0  0  0
    7.3753   -9.6621    0.0000 C   0  0  0  0  0  0  0  0  0  0  0  0
    8.3792   -8.5476    0.0000 N   0  0  0  0  0  0  0  0  0  0  0  0
    7.6295   -7.2484    0.0000 O   0  0  0  0  0  0  0  0  0  0  0  0
    6.1622   -7.5599    0.0000 C   0  0  0  0  0  0  0  0  0  0  0  0
    5.0477   -6.5560    0.0000 N   0  0  0  0  0  0  0  0  0  0  0  0
    5.3599   -5.0889    0.0000 S   0  0  0  0  0  0  0  0  0  0  0  0
    5.1514   -3.6034    0.0000 O   0  0  0  0  0  0  0  0  0  0  0  0
    3.8608   -5.0362    0.0000 O   0  0  0  0  0  0  0  0  0  0  0  0
    6.7866   -4.6256    0.0000 C   0  0  0  0  0  0  0  0  0  0  0  0
    7.9011   -5.6295    0.0000 C   0  0  0  0  0  0  0  0  0  0  0  0
    9.3278   -5.1663    0.0000 C   0  0  0  0  0  0  0  0  0  0  0  0
    9.6399   -3.6992    0.0000 C   0  0  0  0  0  0  0  0  0  0  0  0
    8.5254   -2.6952    0.0000 C   0  0  0  0  0  0  0  0  0  0  0  0
    7.0987   -3.1585    0.0000 C   0  0  0  0  0  0  0  0  0  0  0  0
    5.9842   -2.1545    0.0000 C   0  0  0  0  0  0  0  0  0  0  0  0
    6.2964   -0.6874    0.0000 C   0  0  0  0  0  0  0  0  0  0  0  0
    5.1819    0.3165    0.0000 C   0  0  0  0  0  0  0  0  0  0  0  0
    3.7552   -0.1467    0.0000 C   0  0  0  0  0  0  0  0  0  0  0  0
    2.6407    0.8572    0.0000 C   0  0  0  0  0  0  0  0  0  0  0  0
    1.2140    0.3940    0.0000 C   0  0  0  0  0  0  0  0  0  0  0  0
    0.0000    1.2760    0.0000 O   0  0  0  0  0  0  0  0  0  0  0  0
   -1.2140    0.3940    0.0000 C   0  0  0  0  0  0  0  0  0  0  0  0
   -0.7500   -1.0320    0.0000 C   0  0  0  0  0  0  0  0  0  0  0  0
    0.7500   -1.0320    0.0000 N   0  0  0  0  0  0  0  0  0  0  0  0
    3.4430   -1.6138    0.0000 C   0  0  0  0  0  0  0  0  0  0  0  0
    4.5575   -2.6178    0.0000 C   0  0  0  0  0  0  0  0  0  0  0  0
    6.0051   -9.0517    0.0000 C   0  0  0  0  0  0  0  0  0  0  0  0
    4.7059   -9.8014    0.0000 C   0  0  0  0  0  0  0  0  0  0  0  0
  1  2  1  0  0  0  0
  2  3  2  0  0  0  0
  3  4  1  0  0  0  0
  4  5  1  0  0  0  0
  5  6  1  0  0  0  0
  6  7  1  0  0  0  0
  7  8  2  0  0  0  0
  7  9  2  0  0  0  0
  7 10  1  0  0  0  0
 10 11  2  0  0  0  0
 11 12  1  0  0  0  0
 12 13  2  0  0  0  0
 13 14  1  0  0  0  0
 14 15  2  0  0  0  0
 10 15  1  0  0  0  0
 15 16  1  0  0  0  0
 16 17  2  0  0  0  0
 17 18  1  0  0  0  0
 18 19  2  0  0  0  0
 19 20  1  0  0  0  0
 20 21  1  0  0  0  0
 21 22  1  0  0  0  0
 22 23  1  0  0  0  0
 23 24  2  0  0  0  0
 24 25  1  0  0  0  0
 21 25  2  0  0  0  0
 19 26  1  0  0  0  0
 26 27  2  0  0  0  0
 16 27  1  0  0  0  0
  5 28  2  0  0  0  0
  2 28  1  0  0  0  0
 28 29  1  0  0  0  0
M  END
> <chemblId>
CHEMBL319924

> <bioactivity__type>
Ki

> <units>
nM

> <value>
19.0

$$$$

  CDK     11271518432D 0   0.00000     0.00000     0

 37 40  0  0  0  0              1 V2000 
    6.8111    6.6463    0.0000 C   0  0  0  0  0  0  0  0  0  0  0  0
    5.3339    6.9068    0.0000 O   0  0  0  0  0  0  0  0  0  0  0  0
    4.3698    5.7577    0.0000 C   0  0  0  0  0  0  0  0  0  0  0  0
    2.8925    6.0182    0.0000 C   0  0  0  0  0  0  0  0  0  0  0  0
    1.9284    4.8691    0.0000 C   0  0  0  0  0  0  0  0  0  0  0  0
    2.4414    3.4596    0.0000 C   0  0  0  0  0  0  0  0  0  0  0  0
    1.4772    2.3105    0.0000 O   0  0  0  0  0  0  0  0  0  0  0  0
    0.0000    2.5710    0.0000 C   0  0  0  0  0  0  0  0  0  0  0  0
   -1.2990    3.3210    0.0000 C   0  0  0  0  0  0  0  0  0  0  0  0
   -1.2990    4.8210    0.0000 O   0  0  0  0  0  0  0  0  0  0  0  0
   -2.5981    5.5710    0.0000 C   0  0  0  0  0  0  0  0  0  0  0  0
   -2.5981    7.0710    0.0000 N   0  0  0  0  0  0  0  0  0  0  0  0
   -3.8971    7.8210    0.0000 C   0  0  0  0  0  0  0  0  0  0  0  0
   -3.8971    9.3210    0.0000 C   0  0  0  0  0  0  0  0  0  0  0  0
   -5.1962    7.0710    0.0000 C   0  0  0  0  0  0  0  0  0  0  0  0
   -5.1962    5.5710    0.0000 C   0  0  0  0  0  0  0  0  0  0  0  0
   -6.4952    4.8210    0.0000 C   0  0  0  0  0  0  0  0  0  0  0  0
   -3.8971    4.8210    0.0000 N   0  0  0  0  0  0  0  0  0  0  0  0
   -2.5981    2.5710    0.0000 C   0  0  0  0  0  0  0  0  0  0  0  0
   -2.5981    1.0710    0.0000 O   0  0  0  0  0  0  0  0  0  0  0  0
   -3.8971    3.3210    0.0000 O   0  0  0  0  0  0  0  0  0  0  0  0
    0.0000    1.0710    0.0000 C   0  0  0  0  0  0  0  0  0  0  0  0
    1.2990    0.3210    0.0000 C   0  0  0  0  0  0  0  0  0  0  0  0
    1.2990   -1.1790    0.0000 C   0  0  0  0  0  0  0  0  0  0  0  0
    0.0000   -1.9290    0.0000 C   0  0  0  0  0  0  0  0  0  0  0  0
   -1.2990   -1.1790    0.0000 C   0  0  0  0  0  0  0  0  0  0  0  0
   -1.2990    0.3210    0.0000 C   0  0  0  0  0  0  0  0  0  0  0  0
    0.5130    3.9805    0.0000 C   0  0  0  0  0  0  0  0  0  0  0  0
    1.9902    4.2410    0.0000 C   0  0  0  0  0  0  0  0  0  0  0  0
    2.5033    5.6506    0.0000 C   0  0  0  0  0  0  0  0  0  0  0  0
    1.5391    6.7996    0.0000 C   0  0  0  0  0  0  0  0  0  0  0  0
    0.0619    6.5391    0.0000 C   0  0  0  0  0  0  0  0  0  0  0  0
   -0.4512    5.1296    0.0000 C   0  0  0  0  0  0  0  0  0  0  0  0
    3.9186    3.1991    0.0000 C   0  0  0  0  0  0  0  0  0  0  0  0
    4.8828    4.3482    0.0000 C   0  0  0  0  0  0  0  0  0  0  0  0
    6.3600    4.0877    0.0000 O   0  0  0  0  0  0  0  0  0  0  0  0
    7.3242    5.2368    0.0000 C   0  0  0  0  0  0  0  0  0  0  0  0
  1  2  1  0  0  0  0
  2  3  1  0  0  0  0
  3  4  2  0  0  0  0
  4  5  1  0  0  0  0
  5  6  2  0  0  0  0
  6  7  1  0  0  0  0
  7  8  1  0  0  0  0
  8  9  1  0  0  0  0
  9 10  1  0  0  0  0
 10 11  1  0  0  0  0
 11 12  2  0  0  0  0
 12 13  1  0  0  0  0
 13 14  1  0  0  0  0
 13 15  2  0  0  0  0
 15 16  1  0  0  0  0
 16 17  1  0  0  0  0
 16 18  2  0  0  0  0
 11 18  1  0  0  0  0
  9 19  1  0  0  0  0
 19 20  2  0  0  0  0
 19 21  1  0  0  0  0
  8 22  1  0  0  0  0
 22 23  2  0  0  0  0
 23 24  1  0  0  0  0
 24 25  2  0  0  0  0
 25 26  1  0  0  0  0
 26 27  2  0  0  0  0
 22 27  1  0  0  0  0
  8 28  1  0  0  0  0
 28 29  2  0  0  0  0
 29 30  1  0  0  0  0
 30 31  2  0  0  0  0
 31 32  1  0  0  0  0
 32 33  2  0  0  0  0
 28 33  1  0  0  0  0
  6 34  1  0  0  0  0
 34 35  2  0  0  0  0
  3 35  1  0  0  0  0
 35 36  1  0  0  0  0
 36 37  1  0  0  0  0
M  END
> <chemblId>
CHEMBL320224

> <bioactivity__type>
Ki

> <units>
nM

> <value>
0.48

$$$$

  CDK     11271518432D 0   0.00000     0.00000     0

 37 40  0  0  0  0              1 V2000 
   -7.7942   10.0710    0.0000 C   0  0  0  0  0  0  0  0  0  0  0  0
   -6.4952    9.3210    0.0000 C   0  0  0  0  0  0  0  0  0  0  0  0
   -6.4952    7.8210    0.0000 C   0  0  0  0  0  0  0  0  0  0  0  0
   -5.1962    7.0710    0.0000 C   0  0  0  0  0  0  0  0  0  0  0  0
   -3.8971    7.8210    0.0000 C   0  0  0  0  0  0  0  0  0  0  0  0
   -2.5981    7.0710    0.0000 C   0  0  0  0  0  0  0  0  0  0  0  0
   -2.5981    5.5710    0.0000 C   0  0  0  0  0  0  0  0  0  0  0  0
   -1.2990    4.8210    0.0000 C   0  0  0  0  0  0  0  0  0  0  0  0
   -1.2990    3.3210    0.0000 O   0  0  0  0  0  0  0  0  0  0  0  0
    0.0000    2.5710    0.0000 C   0  0  0  0  0  0  0  0  0  0  0  0
    1.4772    2.3105    0.0000 C   0  0  0  0  0  0  0  0  0  0  0  0
    1.9902    0.9010    0.0000 O   0  0  0  0  0  0  0  0  0  0  0  0
    3.4675    0.6405    0.0000 C   0  0  0  0  0  0  0  0  0  0  0  0
    3.9805   -0.7690    0.0000 N   0  0  0  0  0  0  0  0  0  0  0  0
    5.4577   -1.0295    0.0000 C   0  0  0  0  0  0  0  0  0  0  0  0
    5.9707   -2.4390    0.0000 C   0  0  0  0  0  0  0  0  0  0  0  0
    6.4219    0.1196    0.0000 C   0  0  0  0  0  0  0  0  0  0  0  0
    5.9088    1.5291    0.0000 C   0  0  0  0  0  0  0  0  0  0  0  0
    6.8730    2.6782    0.0000 C   0  0  0  0  0  0  0  0  0  0  0  0
    4.4316    1.7896    0.0000 N   0  0  0  0  0  0  0  0  0  0  0  0
    2.4414    3.4596    0.0000 C   0  0  0  0  0  0  0  0  0  0  0  0
    1.9284    4.8691    0.0000 O   0  0  0  0  0  0  0  0  0  0  0  0
    3.9186    3.1991    0.0000 O   0  0  0  0  0  0  0  0  0  0  0  0
    0.0000    1.0710    0.0000 C   0  0  0  0  0  0  0  0  0  0  0  0
    1.2990    0.3210    0.0000 C   0  0  0  0  0  0  0  0  0  0  0  0
    1.2990   -1.1790    0.0000 C   0  0  0  0  0  0  0  0  0  0  0  0
    0.0000   -1.9290    0.0000 C   0  0  0  0  0  0  0  0  0  0  0  0
   -1.2990   -1.1790    0.0000 C   0  0  0  0  0  0  0  0  0  0  0  0
   -1.2990    0.3210    0.0000 C   0  0  0  0  0  0  0  0  0  0  0  0
    0.5130    3.9805    0.0000 C   0  0  0  0  0  0  0  0  0  0  0  0
    1.9902    4.2410    0.0000 C   0  0  0  0  0  0  0  0  0  0  0  0
    2.5033    5.6506    0.0000 C   0  0  0  0  0  0  0  0  0  0  0  0
    1.5391    6.7996    0.0000 C   0  0  0  0  0  0  0  0  0  0  0  0
    0.0619    6.5391    0.0000 C   0  0  0  0  0  0  0  0  0  0  0  0
   -0.4512    5.1296    0.0000 C   0  0  0  0  0  0  0  0  0  0  0  0
   -3.8971    9.3210    0.0000 C   0  0  0  0  0  0  0  0  0  0  0  0
   -5.1962   10.0710    0.0000 C   0  0  0  0  0  0  0  0  0  0  0  0
  1  2  1  0  0  0  0
  2  3  2  0  0  0  0
  3  4  1  0  0  0  0
  4  5  2  0  0  0  0
  5  6  1  0  0  0  0
  6  7  2  0  0  0  0
  7  8  1  0  0  0  0
  8  9  1  0  0  0  0
  9 10  1  0  0  0  0
 10 11  1  0  0  0  0
 11 12  1  0  0  0  0
 12 13  1  0  0  0  0
 13 14  2  0  0  0  0
 14 15  1  0  0  0  0
 15 16  1  0  0  0  0
 15 17  2  0  0  0  0
 17 18  1  0  0  0  0
 18 19  1  0  0  0  0
 18 20  2  0  0  0  0
 13 20  1  0  0  0  0
 11 21  1  0  0  0  0
 21 22  2  0  0  0  0
 21 23  1  0  0  0  0
 10 24  1  0  0  0  0
 24 25  2  0  0  0  0
 25 26  1  0  0  0  0
 26 27  2  0  0  0  0
 27 28  1  0  0  0  0
 28 29  2  0  0  0  0
 24 29  1  0  0  0  0
 10 30  1  0  0  0  0
 30 31  2  0  0  0  0
 31 32  1  0  0  0  0
 32 33  2  0  0  0  0
 33 34  1  0  0  0  0
 34 35  2  0  0  0  0
 30 35  1  0  0  0  0
  5 36  1  0  0  0  0
 36 37  2  0  0  0  0
  2 37  1  0  0  0  0
M  END
> <chemblId>
CHEMBL321984

> <bioactivity__type>
Ki

> <units>
nM

> <value>
32.0

$$$$

  CDK     11271518432D 0   0.00000     0.00000     0

 29 32  0  0  0  0              1 V2000 
   -2.6407    0.8572    0.0000 C   0  0  0  0  0  0  0  0  0  0  0  0
   -1.2140    0.3940    0.0000 C   0  0  0  0  0  0  0  0  0  0  0  0
    0.0000    1.2760    0.0000 O   0  0  0  0  0  0  0  0  0  0  0  0
    1.2140    0.3940    0.0000 C   0  0  0  0  0  0  0  0  0  0  0  0
    0.7500   -1.0320    0.0000 N   0  0  0  0  0  0  0  0  0  0  0  0
   -0.7500   -1.0320    0.0000 C   0  0  0  0  0  0  0  0  0  0  0  0
    2.6407    0.8572    0.0000 C   0  0  0  0  0  0  0  0  0  0  0  0
    3.7552   -0.1467    0.0000 C   0  0  0  0  0  0  0  0  0  0  0  0
    5.1819    0.3165    0.0000 C   0  0  0  0  0  0  0  0  0  0  0  0
    5.4940    1.7837    0.0000 C   0  0  0  0  0  0  0  0  0  0  0  0
    4.3795    2.7876    0.0000 C   0  0  0  0  0  0  0  0  0  0  0  0
    2.9528    2.3244    0.0000 C   0  0  0  0  0  0  0  0  0  0  0  0
    6.9207    2.2469    0.0000 C   0  0  0  0  0  0  0  0  0  0  0  0
    8.0352    1.2430    0.0000 C   0  0  0  0  0  0  0  0  0  0  0  0
    9.4619    1.7062    0.0000 C   0  0  0  0  0  0  0  0  0  0  0  0
    9.7741    3.1734    0.0000 C   0  0  0  0  0  0  0  0  0  0  0  0
    8.6596    4.1773    0.0000 C   0  0  0  0  0  0  0  0  0  0  0  0
    7.2329    3.7141    0.0000 C   0  0  0  0  0  0  0  0  0  0  0  0
    6.1184    4.7180    0.0000 S   0  0  0  0  0  0  0  0  0  0  0  0
    4.7277    5.2802    0.0000 O   0  0  0  0  0  0  0  0  0  0  0  0
    5.3232    3.4461    0.0000 O   0  0  0  0  0  0  0  0  0  0  0  0
    6.4305    6.1852    0.0000 N   0  0  0  0  0  0  0  0  0  0  0  0
    7.8572    6.6484    0.0000 C   0  0  0  0  0  0  0  0  0  0  0  0
    9.0706    5.7665    0.0000 O   0  0  0  0  0  0  0  0  0  0  0  0
   10.2843    6.6479    0.0000 N   0  0  0  0  0  0  0  0  0  0  0  0
    9.8210    8.0746    0.0000 C   0  0  0  0  0  0  0  0  0  0  0  0
   10.7030    9.2879    0.0000 C   0  0  0  0  0  0  0  0  0  0  0  0
    8.3210    8.0749    0.0000 C   0  0  0  0  0  0  0  0  0  0  0  0
    7.4396    9.2886    0.0000 C   0  0  0  0  0  0  0  0  0  0  0  0
  1  2  1  0  0  0  0
  2  3  1  0  0  0  0
  3  4  1  0  0  0  0
  4  5  2  0  0  0  0
  5  6  1  0  0  0  0
  2  6  2  0  0  0  0
  4  7  1  0  0  0  0
  7  8  2  0  0  0  0
  8  9  1  0  0  0  0
  9 10  2  0  0  0  0
 10 11  1  0  0  0  0
 11 12  2  0  0  0  0
  7 12  1  0  0  0  0
 10 13  1  0  0  0  0
 13 14  2  0  0  0  0
 14 15  1  0  0  0  0
 15 16  2  0  0  0  0
 16 17  1  0  0  0  0
 17 18  2  0  0  0  0
 13 18  1  0  0  0  0
 18 19  1  0  0  0  0
 19 20  2  0  0  0  0
 19 21  2  0  0  0  0
 19 22  1  0  0  0  0
 22 23  1  0  0  0  0
 23 24  1  0  0  0  0
 24 25  1  0  0  0  0
 25 26  2  0  0  0  0
 26 27  1  0  0  0  0
 26 28  1  0  0  0  0
 23 28  2  0  0  0  0
 28 29  1  0  0  0  0
M  END
> <chemblId>
CHEMBL322674

> <bioactivity__type>
Ki

> <units>
nM

> <value>
11.0

$$$$

  CDK     11271518432D 0   0.00000     0.00000     0

 42 45  0  0  0  0              1 V2000 
    1.1844    3.7479    0.0000 C   0  0  0  0  0  0  0  0  0  0  0  0
   -0.0903    2.9573    0.0000 C   0  0  0  0  0  0  0  0  0  0  0  0
   -0.0430    1.4580    0.0000 C   0  0  0  0  0  0  0  0  0  0  0  0
   -1.2820    0.7150    0.0000 C   0  0  0  0  0  0  0  0  0  0  0  0
   -1.2900   -0.7690    0.0000 C   0  0  0  0  0  0  0  0  0  0  0  0
    0.0430   -1.4580    0.0000 C   0  0  0  0  0  0  0  0  0  0  0  0
    1.2820   -0.7150    0.0000 C   0  0  0  0  0  0  0  0  0  0  0  0
    1.2900    0.7690    0.0000 C   0  0  0  0  0  0  0  0  0  0  0  0
    0.0903   -2.9573    0.0000 C   0  0  0  0  0  0  0  0  0  0  0  0
   -1.1844   -3.7479    0.0000 O   0  0  0  0  0  0  0  0  0  0  0  0
   -1.1371   -5.2471    0.0000 C   0  0  0  0  0  0  0  0  0  0  0  0
   -2.4118   -6.0377    0.0000 C   0  0  0  0  0  0  0  0  0  0  0  0
   -2.3644   -7.5370    0.0000 C   0  0  0  0  0  0  0  0  0  0  0  0
   -3.6392   -8.3276    0.0000 C   0  0  0  0  0  0  0  0  0  0  0  0
   -3.5918   -9.8269    0.0000 C   0  0  0  0  0  0  0  0  0  0  0  0
   -2.2698  -10.5355    0.0000 C   0  0  0  0  0  0  0  0  0  0  0  0
   -2.2224  -12.0348    0.0000 O   0  0  0  0  0  0  0  0  0  0  0  0
   -3.4972  -12.8254    0.0000 C   0  0  0  0  0  0  0  0  0  0  0  0
   -0.9951   -9.7449    0.0000 C   0  0  0  0  0  0  0  0  0  0  0  0
   -1.0424   -8.2456    0.0000 C   0  0  0  0  0  0  0  0  0  0  0  0
    0.6476   -4.3499    0.0000 C   0  0  0  0  0  0  0  0  0  0  0  0
    2.1323   -4.5636    0.0000 O   0  0  0  0  0  0  0  0  0  0  0  0
    3.0597   -3.3847    0.0000 C   0  0  0  0  0  0  0  0  0  0  0  0
    4.5444   -3.5984    0.0000 N   0  0  0  0  0  0  0  0  0  0  0  0
    5.4719   -2.4195    0.0000 C   0  0  0  0  0  0  0  0  0  0  0  0
    6.9566   -2.6332    0.0000 C   0  0  0  0  0  0  0  0  0  0  0  0
    4.9146   -1.0269    0.0000 C   0  0  0  0  0  0  0  0  0  0  0  0
    3.4299   -0.8131    0.0000 C   0  0  0  0  0  0  0  0  0  0  0  0
    2.8727    0.5795    0.0000 O   0  0  0  0  0  0  0  0  0  0  0  0
    3.8001    1.7584    0.0000 C   0  0  0  0  0  0  0  0  0  0  0  0
    2.5025   -1.9921    0.0000 N   0  0  0  0  0  0  0  0  0  0  0  0
   -0.2799   -5.5288    0.0000 C   0  0  0  0  0  0  0  0  0  0  0  0
   -1.7645   -5.3151    0.0000 O   0  0  0  0  0  0  0  0  0  0  0  0
    0.2774   -6.9215    0.0000 O   0  0  0  0  0  0  0  0  0  0  0  0
    1.5586   -2.6503    0.0000 C   0  0  0  0  0  0  0  0  0  0  0  0
    2.5586   -3.7684    0.0000 C   0  0  0  0  0  0  0  0  0  0  0  0
    4.0268   -3.4614    0.0000 C   0  0  0  0  0  0  0  0  0  0  0  0
    4.4951   -2.0364    0.0000 C   0  0  0  0  0  0  0  0  0  0  0  0
    5.9634   -1.7294    0.0000 C   0  0  0  0  0  0  0  0  0  0  0  0
    6.4317   -0.3044    0.0000 C   0  0  0  0  0  0  0  0  0  0  0  0
    3.4951   -0.9183    0.0000 C   0  0  0  0  0  0  0  0  0  0  0  0
    2.0269   -1.2253    0.0000 C   0  0  0  0  0  0  0  0  0  0  0  0
  1  2  1  0  0  0  0
  2  3  1  0  0  0  0
  3  4  2  0  0  0  0
  4  5  1  0  0  0  0
  5  6  2  0  0  0  0
  6  7  1  0  0  0  0
  7  8  2  0  0  0  0
  3  8  1  0  0  0  0
  6  9  1  0  0  0  0
  9 10  1  0  0  0  0
 10 11  1  0  0  0  0
 11 12  1  0  0  0  0
 12 13  1  0  0  0  0
 13 14  2  0  0  0  0
 14 15  1  0  0  0  0
 15 16  2  0  0  0  0
 16 17  1  0  0  0  0
 17 18  1  0  0  0  0
 16 19  1  0  0  0  0
 19 20  2  0  0  0  0
 13 20  1  0  0  0  0
  9 21  1  0  0  0  0
 21 22  1  0  0  0  0
 22 23  1  0  0  0  0
 23 24  2  0  0  0  0
 24 25  1  0  0  0  0
 25 26  1  0  0  0  0
 25 27  2  0  0  0  0
 27 28  1  0  0  0  0
 28 29  1  0  0  0  0
 29 30  1  0  0  0  0
 28 31  2  0  0  0  0
 23 31  1  0  0  0  0
 21 32  1  0  0  0  0
 32 33  2  0  0  0  0
 32 34  1  0  0  0  0
  9 35  1  0  0  0  0
 35 36  2  0  0  0  0
 36 37  1  0  0  0  0
 37 38  2  0  0  0  0
 38 39  1  0  0  0  0
 39 40  1  0  0  0  0
 38 41  1  0  0  0  0
 41 42  2  0  0  0  0
 35 42  1  0  0  0  0
M  END
> <chemblId>
CHEMBL322996

> <bioactivity__type>
Ki

> <units>
nM

> <value>
155.0

$$$$

  CDK     11271518432D 0   0.00000     0.00000     0

 29 32  0  0  0  0              1 V2000 
   -3.6050   -1.5000    0.0000 C   0  0  0  0  0  0  0  0  0  0  0  0
   -2.3060   -0.7500    0.0000 C   0  0  0  0  0  0  0  0  0  0  0  0
   -1.0070   -1.5000    0.0000 C   0  0  0  0  0  0  0  0  0  0  0  0
    0.2930   -0.7500    0.0000 C   0  0  0  0  0  0  0  0  0  0  0  0
    1.7190   -1.2140    0.0000 O   0  0  0  0  0  0  0  0  0  0  0  0
    2.6010   -0.0000    0.0000 C   0  0  0  0  0  0  0  0  0  0  0  0
    1.7190    1.2140    0.0000 O   0  0  0  0  0  0  0  0  0  0  0  0
    0.2930    0.7500    0.0000 C   0  0  0  0  0  0  0  0  0  0  0  0
   -1.0070    1.5000    0.0000 C   0  0  0  0  0  0  0  0  0  0  0  0
   -2.3060    0.7500    0.0000 C   0  0  0  0  0  0  0  0  0  0  0  0
   -3.6050    1.5000    0.0000 C   0  0  0  0  0  0  0  0  0  0  0  0
   -4.9041    0.7500    0.0000 C   0  0  0  0  0  0  0  0  0  0  0  0
   -4.9041   -0.7500    0.0000 O   0  0  0  0  0  0  0  0  0  0  0  0
   -6.2031    1.5000    0.0000 C   0  0  0  0  0  0  0  0  0  0  0  0
   -6.3599    2.9918    0.0000 C   0  0  0  0  0  0  0  0  0  0  0  0
   -7.8271    3.3036    0.0000 C   0  0  0  0  0  0  0  0  0  0  0  0
   -8.5771    2.0046    0.0000 S   0  0  0  0  0  0  0  0  0  0  0  0
   -7.5734    0.8899    0.0000 C   0  0  0  0  0  0  0  0  0  0  0  0
   -7.8853   -0.5774    0.0000 S   0  0  0  0  0  0  0  0  0  0  0  0
   -7.6765   -2.0628    0.0000 O   0  0  0  0  0  0  0  0  0  0  0  0
   -6.3862   -0.6297    0.0000 O   0  0  0  0  0  0  0  0  0  0  0  0
   -9.3119   -1.0409    0.0000 N   0  0  0  0  0  0  0  0  0  0  0  0
  -10.4266   -0.0372    0.0000 C   0  0  0  0  0  0  0  0  0  0  0  0
  -10.2698    1.4546    0.0000 O   0  0  0  0  0  0  0  0  0  0  0  0
  -11.6401    2.0647    0.0000 N   0  0  0  0  0  0  0  0  0  0  0  0
  -12.6438    0.9499    0.0000 C   0  0  0  0  0  0  0  0  0  0  0  0
  -14.1356    1.1067    0.0000 C   0  0  0  0  0  0  0  0  0  0  0  0
  -11.8938   -0.3491    0.0000 C   0  0  0  0  0  0  0  0  0  0  0  0
  -12.5039   -1.7194    0.0000 Cl  0  0  0  0  0  0  0  0  0  0  0  0
  1  2  1  0  0  0  0
  2  3  2  0  0  0  0
  3  4  1  0  0  0  0
  4  5  1  0  0  0  0
  5  6  1  0  0  0  0
  6  7  1  0  0  0  0
  7  8  1  0  0  0  0
  4  8  2  0  0  0  0
  8  9  1  0  0  0  0
  9 10  2  0  0  0  0
  2 10  1  0  0  0  0
 10 11  1  0  0  0  0
 11 12  1  0  0  0  0
 12 13  2  0  0  0  0
 12 14  1  0  0  0  0
 14 15  1  0  0  0  0
 15 16  2  0  0  0  0
 16 17  1  0  0  0  0
 17 18  1  0  0  0  0
 14 18  2  0  0  0  0
 18 19  1  0  0  0  0
 19 20  2  0  0  0  0
 19 21  2  0  0  0  0
 19 22  1  0  0  0  0
 22 23  1  0  0  0  0
 23 24  1  0  0  0  0
 24 25  1  0  0  0  0
 25 26  2  0  0  0  0
 26 27  1  0  0  0  0
 26 28  1  0  0  0  0
 23 28  2  0  0  0  0
 28 29  1  0  0  0  0
M  END
> <chemblId>
CHEMBL326059

> <bioactivity__type>
Ki

> <units>
nM

> <value>
0.43

$$$$

  CDK     11271518432D 0   0.00000     0.00000     0

 29 32  0  0  0  0              1 V2000 
    1.6314    2.2457    0.0000 C   0  0  0  0  0  0  0  0  0  0  0  0
    0.7500    1.0320    0.0000 C   0  0  0  0  0  0  0  0  0  0  0  0
    1.2140   -0.3940    0.0000 N   0  0  0  0  0  0  0  0  0  0  0  0
    0.0000   -1.2760    0.0000 O   0  0  0  0  0  0  0  0  0  0  0  0
   -1.2140   -0.3940    0.0000 C   0  0  0  0  0  0  0  0  0  0  0  0
   -2.6407   -0.8572    0.0000 N   0  0  0  0  0  0  0  0  0  0  0  0
   -2.9528   -2.3244    0.0000 S   0  0  0  0  0  0  0  0  0  0  0  0
   -2.7444   -3.8098    0.0000 O   0  0  0  0  0  0  0  0  0  0  0  0
   -1.4538   -2.3770    0.0000 O   0  0  0  0  0  0  0  0  0  0  0  0
   -4.3795   -2.7876    0.0000 C   0  0  0  0  0  0  0  0  0  0  0  0
   -5.4940   -1.7837    0.0000 C   0  0  0  0  0  0  0  0  0  0  0  0
   -6.9207   -2.2469    0.0000 C   0  0  0  0  0  0  0  0  0  0  0  0
   -7.2329   -3.7141    0.0000 C   0  0  0  0  0  0  0  0  0  0  0  0
   -6.1184   -4.7180    0.0000 C   0  0  0  0  0  0  0  0  0  0  0  0
   -4.6917   -4.2548    0.0000 C   0  0  0  0  0  0  0  0  0  0  0  0
   -3.5772   -5.2587    0.0000 C   0  0  0  0  0  0  0  0  0  0  0  0
   -3.8894   -6.7259    0.0000 C   0  0  0  0  0  0  0  0  0  0  0  0
   -2.7748   -7.7298    0.0000 C   0  0  0  0  0  0  0  0  0  0  0  0
   -1.3482   -7.2666    0.0000 C   0  0  0  0  0  0  0  0  0  0  0  0
   -1.0360   -5.7994    0.0000 C   0  0  0  0  0  0  0  0  0  0  0  0
   -2.1505   -4.7955    0.0000 C   0  0  0  0  0  0  0  0  0  0  0  0
   -0.2336   -8.2705    0.0000 C   0  0  0  0  0  0  0  0  0  0  0  0
   -0.5458   -9.7376    0.0000 C   0  0  0  0  0  0  0  0  0  0  0  0
    0.5687  -10.7416    0.0000 C   0  0  0  0  0  0  0  0  0  0  0  0
    1.9954  -10.2783    0.0000 C   0  0  0  0  0  0  0  0  0  0  0  0
    2.3075   -8.8112    0.0000 N   0  0  0  0  0  0  0  0  0  0  0  0
    1.1930   -7.8072    0.0000 C   0  0  0  0  0  0  0  0  0  0  0  0
   -0.7500    1.0320    0.0000 C   0  0  0  0  0  0  0  0  0  0  0  0
   -1.6314    2.2457    0.0000 C   0  0  0  0  0  0  0  0  0  0  0  0
  1  2  1  0  0  0  0
  2  3  2  0  0  0  0
  3  4  1  0  0  0  0
  4  5  1  0  0  0  0
  5  6  1  0  0  0  0
  6  7  1  0  0  0  0
  7  8  2  0  0  0  0
  7  9  2  0  0  0  0
  7 10  1  0  0  0  0
 10 11  2  0  0  0  0
 11 12  1  0  0  0  0
 12 13  2  0  0  0  0
 13 14  1  0  0  0  0
 14 15  2  0  0  0  0
 10 15  1  0  0  0  0
 15 16  1  0  0  0  0
 16 17  2  0  0  0  0
 17 18  1  0  0  0  0
 18 19  2  0  0  0  0
 19 20  1  0  0  0  0
 20 21  2  0  0  0  0
 16 21  1  0  0  0  0
 19 22  1  0  0  0  0
 22 23  2  0  0  0  0
 23 24  1  0  0  0  0
 24 25  2  0  0  0  0
 25 26  1  0  0  0  0
 26 27  2  0  0  0  0
 22 27  1  0  0  0  0
  5 28  2  0  0  0  0
  2 28  1  0  0  0  0
 28 29  1  0  0  0  0
M  END
> <chemblId>
CHEMBL345951

> <bioactivity__type>
Ki

> <units>
nM

> <value>
3.3

$$$$

  CDK     11271518432D 0   0.00000     0.00000     0

 29 32  0  0  0  0              1 V2000 
    1.6314    2.2457    0.0000 C   0  0  0  0  0  0  0  0  0  0  0  0
    0.7500    1.0320    0.0000 C   0  0  0  0  0  0  0  0  0  0  0  0
    1.2140   -0.3940    0.0000 N   0  0  0  0  0  0  0  0  0  0  0  0
    0.0000   -1.2760    0.0000 O   0  0  0  0  0  0  0  0  0  0  0  0
   -1.2140   -0.3940    0.0000 C   0  0  0  0  0  0  0  0  0  0  0  0
   -2.6407   -0.8572    0.0000 N   0  0  0  0  0  0  0  0  0  0  0  0
   -2.9528   -2.3244    0.0000 S   0  0  0  0  0  0  0  0  0  0  0  0
   -2.7444   -3.8098    0.0000 O   0  0  0  0  0  0  0  0  0  0  0  0
   -1.4538   -2.3770    0.0000 O   0  0  0  0  0  0  0  0  0  0  0  0
   -4.3795   -2.7876    0.0000 C   0  0  0  0  0  0  0  0  0  0  0  0
   -5.4940   -1.7837    0.0000 C   0  0  0  0  0  0  0  0  0  0  0  0
   -6.9207   -2.2469    0.0000 C   0  0  0  0  0  0  0  0  0  0  0  0
   -7.2329   -3.7141    0.0000 C   0  0  0  0  0  0  0  0  0  0  0  0
   -6.1184   -4.7180    0.0000 C   0  0  0  0  0  0  0  0  0  0  0  0
   -4.6917   -4.2548    0.0000 C   0  0  0  0  0  0  0  0  0  0  0  0
   -3.5772   -5.2587    0.0000 C   0  0  0  0  0  0  0  0  0  0  0  0
   -3.8894   -6.7259    0.0000 C   0  0  0  0  0  0  0  0  0  0  0  0
   -2.7748   -7.7298    0.0000 C   0  0  0  0  0  0  0  0  0  0  0  0
   -1.3482   -7.2666    0.0000 C   0  0  0  0  0  0  0  0  0  0  0  0
   -1.0360   -5.7994    0.0000 C   0  0  0  0  0  0  0  0  0  0  0  0
   -2.1505   -4.7955    0.0000 C   0  0  0  0  0  0  0  0  0  0  0  0
   -0.2336   -8.2705    0.0000 C   0  0  0  0  0  0  0  0  0  0  0  0
   -0.5458   -9.7376    0.0000 C   0  0  0  0  0  0  0  0  0  0  0  0
    0.5687  -10.7416    0.0000 C   0  0  0  0  0  0  0  0  0  0  0  0
    1.9954  -10.2783    0.0000 N   0  0  0  0  0  0  0  0  0  0  0  0
    2.3075   -8.8112    0.0000 C   0  0  0  0  0  0  0  0  0  0  0  0
    1.1930   -7.8072    0.0000 N   0  0  0  0  0  0  0  0  0  0  0  0
   -0.7500    1.0320    0.0000 C   0  0  0  0  0  0  0  0  0  0  0  0
   -1.6314    2.2457    0.0000 C   0  0  0  0  0  0  0  0  0  0  0  0
  1  2  1  0  0  0  0
  2  3  2  0  0  0  0
  3  4  1  0  0  0  0
  4  5  1  0  0  0  0
  5  6  1  0  0  0  0
  6  7  1  0  0  0  0
  7  8  2  0  0  0  0
  7  9  2  0  0  0  0
  7 10  1  0  0  0  0
 10 11  2  0  0  0  0
 11 12  1  0  0  0  0
 12 13  2  0  0  0  0
 13 14  1  0  0  0  0
 14 15  2  0  0  0  0
 10 15  1  0  0  0  0
 15 16  1  0  0  0  0
 16 17  2  0  0  0  0
 17 18  1  0  0  0  0
 18 19  2  0  0  0  0
 19 20  1  0  0  0  0
 20 21  2  0  0  0  0
 16 21  1  0  0  0  0
 19 22  1  0  0  0  0
 22 23  2  0  0  0  0
 23 24  1  0  0  0  0
 24 25  2  0  0  0  0
 25 26  1  0  0  0  0
 26 27  2  0  0  0  0
 22 27  1  0  0  0  0
  5 28  2  0  0  0  0
  2 28  1  0  0  0  0
 28 29  1  0  0  0  0
M  END
> <chemblId>
CHEMBL346862

> <bioactivity__type>
Ki

> <units>
nM

> <value>
25.0

$$$$

  CDK     11271518432D 0   0.00000     0.00000     0

 28 31  0  0  0  0              1 V2000 
    1.6314    2.2457    0.0000 C   0  0  0  0  0  0  0  0  0  0  0  0
    0.7500    1.0320    0.0000 C   0  0  0  0  0  0  0  0  0  0  0  0
    1.2140   -0.3940    0.0000 N   0  0  0  0  0  0  0  0  0  0  0  0
    0.0000   -1.2760    0.0000 O   0  0  0  0  0  0  0  0  0  0  0  0
   -1.2140   -0.3940    0.0000 C   0  0  0  0  0  0  0  0  0  0  0  0
   -2.6407   -0.8572    0.0000 N   0  0  0  0  0  0  0  0  0  0  0  0
   -2.9528   -2.3244    0.0000 S   0  0  0  0  0  0  0  0  0  0  0  0
   -2.7444   -3.8098    0.0000 O   0  0  0  0  0  0  0  0  0  0  0  0
   -1.4538   -2.3770    0.0000 O   0  0  0  0  0  0  0  0  0  0  0  0
   -4.3795   -2.7876    0.0000 C   0  0  0  0  0  0  0  0  0  0  0  0
   -5.4940   -1.7837    0.0000 C   0  0  0  0  0  0  0  0  0  0  0  0
   -6.9207   -2.2469    0.0000 C   0  0  0  0  0  0  0  0  0  0  0  0
   -7.2329   -3.7141    0.0000 C   0  0  0  0  0  0  0  0  0  0  0  0
   -6.1184   -4.7180    0.0000 C   0  0  0  0  0  0  0  0  0  0  0  0
   -4.6917   -4.2548    0.0000 C   0  0  0  0  0  0  0  0  0  0  0  0
   -3.5772   -5.2587    0.0000 C   0  0  0  0  0  0  0  0  0  0  0  0
   -3.8894   -6.7259    0.0000 C   0  0  0  0  0  0  0  0  0  0  0  0
   -2.7748   -7.7298    0.0000 C   0  0  0  0  0  0  0  0  0  0  0  0
   -1.3482   -7.2666    0.0000 C   0  0  0  0  0  0  0  0  0  0  0  0
   -1.0360   -5.7994    0.0000 C   0  0  0  0  0  0  0  0  0  0  0  0
   -2.1505   -4.7955    0.0000 C   0  0  0  0  0  0  0  0  0  0  0  0
   -0.2336   -8.2705    0.0000 C   0  0  0  0  0  0  0  0  0  0  0  0
   -0.3907   -9.7622    0.0000 O   0  0  0  0  0  0  0  0  0  0  0  0
    0.9794  -10.3726    0.0000 C   0  0  0  0  0  0  0  0  0  0  0  0
    1.9834   -9.2581    0.0000 N   0  0  0  0  0  0  0  0  0  0  0  0
    1.2336   -7.9589    0.0000 N   0  0  0  0  0  0  0  0  0  0  0  0
   -0.7500    1.0320    0.0000 C   0  0  0  0  0  0  0  0  0  0  0  0
   -1.6314    2.2457    0.0000 C   0  0  0  0  0  0  0  0  0  0  0  0
  1  2  1  0  0  0  0
  2  3  2  0  0  0  0
  3  4  1  0  0  0  0
  4  5  1  0  0  0  0
  5  6  1  0  0  0  0
  6  7  1  0  0  0  0
  7  8  2  0  0  0  0
  7  9  2  0  0  0  0
  7 10  1  0  0  0  0
 10 11  2  0  0  0  0
 11 12  1  0  0  0  0
 12 13  2  0  0  0  0
 13 14  1  0  0  0  0
 14 15  2  0  0  0  0
 10 15  1  0  0  0  0
 15 16  1  0  0  0  0
 16 17  2  0  0  0  0
 17 18  1  0  0  0  0
 18 19  2  0  0  0  0
 19 20  1  0  0  0  0
 20 21  2  0  0  0  0
 16 21  1  0  0  0  0
 19 22  1  0  0  0  0
 22 23  1  0  0  0  0
 23 24  1  0  0  0  0
 24 25  2  0  0  0  0
 25 26  1  0  0  0  0
 22 26  2  0  0  0  0
  5 27  2  0  0  0  0
  2 27  1  0  0  0  0
 27 28  1  0  0  0  0
M  END
> <chemblId>
CHEMBL357077

> <bioactivity__type>
Ki

> <units>
nM

> <value>
4.0

$$$$

  CDK     11271518432D 0   0.00000     0.00000     0

 26 29  0  0  0  0              1 V2000 
    8.0366   -2.9747    0.0000 C   0  0  0  0  0  0  0  0  0  0  0  0
    7.8866   -1.4823    0.0000 C   0  0  0  0  0  0  0  0  0  0  0  0
    9.0059   -0.4836    0.0000 N   0  0  0  0  0  0  0  0  0  0  0  0
    8.4020    0.8894    0.0000 O   0  0  0  0  0  0  0  0  0  0  0  0
    6.9095    0.7394    0.0000 C   0  0  0  0  0  0  0  0  0  0  0  0
    5.9109    1.8587    0.0000 N   0  0  0  0  0  0  0  0  0  0  0  0
    4.4422    1.5534    0.0000 S   0  0  0  0  0  0  0  0  0  0  0  0
    3.1666    0.7643    0.0000 O   0  0  0  0  0  0  0  0  0  0  0  0
    4.9978    0.1601    0.0000 O   0  0  0  0  0  0  0  0  0  0  0  0
    3.4436    2.6727    0.0000 C   0  0  0  0  0  0  0  0  0  0  0  0
    3.9136    4.0972    0.0000 C   0  0  0  0  0  0  0  0  0  0  0  0
    2.9149    5.2164    0.0000 C   0  0  0  0  0  0  0  0  0  0  0  0
    1.4463    4.9112    0.0000 C   0  0  0  0  0  0  0  0  0  0  0  0
    0.9763    3.4867    0.0000 C   0  0  0  0  0  0  0  0  0  0  0  0
    1.9750    2.3675    0.0000 C   0  0  0  0  0  0  0  0  0  0  0  0
    1.5050    0.9430    0.0000 C   0  0  0  0  0  0  0  0  0  0  0  0
    2.3810   -0.2740    0.0000 C   0  0  0  0  0  0  0  0  0  0  0  0
    1.4950   -1.4840    0.0000 N   0  0  0  0  0  0  0  0  0  0  0  0
    0.0700   -1.0140    0.0000 C   0  0  0  0  0  0  0  0  0  0  0  0
   -1.2320   -1.7590    0.0000 C   0  0  0  0  0  0  0  0  0  0  0  0
   -2.5280   -1.0030    0.0000 C   0  0  0  0  0  0  0  0  0  0  0  0
   -2.5220    0.4970    0.0000 C   0  0  0  0  0  0  0  0  0  0  0  0
   -1.2190    1.2410    0.0000 C   0  0  0  0  0  0  0  0  0  0  0  0
    0.0760    0.4860    0.0000 C   0  0  0  0  0  0  0  0  0  0  0  0
    6.5910   -0.7264    0.0000 C   0  0  0  0  0  0  0  0  0  0  0  0
    5.2179   -1.3303    0.0000 C   0  0  0  0  0  0  0  0  0  0  0  0
  1  2  1  0  0  0  0
  2  3  2  0  0  0  0
  3  4  1  0  0  0  0
  4  5  1  0  0  0  0
  5  6  1  0  0  0  0
  6  7  1  0  0  0  0
  7  8  2  0  0  0  0
  7  9  2  0  0  0  0
  7 10  1  0  0  0  0
 10 11  2  0  0  0  0
 11 12  1  0  0  0  0
 12 13  2  0  0  0  0
 13 14  1  0  0  0  0
 14 15  2  0  0  0  0
 10 15  1  0  0  0  0
 15 16  1  0  0  0  0
 16 17  2  0  0  0  0
 17 18  1  0  0  0  0
 18 19  1  0  0  0  0
 19 20  2  0  0  0  0
 20 21  1  0  0  0  0
 21 22  2  0  0  0  0
 22 23  1  0  0  0  0
 23 24  2  0  0  0  0
 16 24  1  0  0  0  0
 19 24  1  0  0  0  0
  5 25  2  0  0  0  0
  2 25  1  0  0  0  0
 25 26  1  0  0  0  0
M  END
> <chemblId>
CHEMBL357331

> <bioactivity__type>
Ki

> <units>
nM

> <value>
520.0

$$$$

  CDK     11271518432D 0   0.00000     0.00000     0

 23 25  0  0  0  0              1 V2000 
    1.6314    2.2457    0.0000 C   0  0  0  0  0  0  0  0  0  0  0  0
    0.7500    1.0320    0.0000 C   0  0  0  0  0  0  0  0  0  0  0  0
    1.2140   -0.3940    0.0000 N   0  0  0  0  0  0  0  0  0  0  0  0
    0.0000   -1.2760    0.0000 O   0  0  0  0  0  0  0  0  0  0  0  0
   -1.2140   -0.3940    0.0000 C   0  0  0  0  0  0  0  0  0  0  0  0
   -2.6407   -0.8572    0.0000 N   0  0  0  0  0  0  0  0  0  0  0  0
   -2.9528   -2.3244    0.0000 S   0  0  0  0  0  0  0  0  0  0  0  0
   -2.7444   -3.8098    0.0000 O   0  0  0  0  0  0  0  0  0  0  0  0
   -1.4538   -2.3770    0.0000 O   0  0  0  0  0  0  0  0  0  0  0  0
   -4.3795   -2.7876    0.0000 C   0  0  0  0  0  0  0  0  0  0  0  0
   -5.4940   -1.7837    0.0000 C   0  0  0  0  0  0  0  0  0  0  0  0
   -6.9207   -2.2469    0.0000 C   0  0  0  0  0  0  0  0  0  0  0  0
   -7.2329   -3.7141    0.0000 C   0  0  0  0  0  0  0  0  0  0  0  0
   -6.1184   -4.7180    0.0000 C   0  0  0  0  0  0  0  0  0  0  0  0
   -4.6917   -4.2548    0.0000 C   0  0  0  0  0  0  0  0  0  0  0  0
   -3.5772   -5.2587    0.0000 C   0  0  0  0  0  0  0  0  0  0  0  0
   -3.8894   -6.7259    0.0000 N   0  0  0  0  0  0  0  0  0  0  0  0
   -2.7748   -7.7298    0.0000 C   0  0  0  0  0  0  0  0  0  0  0  0
   -1.3482   -7.2666    0.0000 C   0  0  0  0  0  0  0  0  0  0  0  0
   -1.0360   -5.7994    0.0000 C   0  0  0  0  0  0  0  0  0  0  0  0
   -2.1505   -4.7955    0.0000 N   0  0  0  0  0  0  0  0  0  0  0  0
   -0.7500    1.0320    0.0000 C   0  0  0  0  0  0  0  0  0  0  0  0
   -1.6314    2.2457    0.0000 C   0  0  0  0  0  0  0  0  0  0  0  0
  1  2  1  0  0  0  0
  2  3  2  0  0  0  0
  3  4  1  0  0  0  0
  4  5  1  0  0  0  0
  5  6  1  0  0  0  0
  6  7  1  0  0  0  0
  7  8  2  0  0  0  0
  7  9  2  0  0  0  0
  7 10  1  0  0  0  0
 10 11  2  0  0  0  0
 11 12  1  0  0  0  0
 12 13  2  0  0  0  0
 13 14  1  0  0  0  0
 14 15  2  0  0  0  0
 10 15  1  0  0  0  0
 15 16  1  0  0  0  0
 16 17  2  0  0  0  0
 17 18  1  0  0  0  0
 18 19  2  0  0  0  0
 19 20  1  0  0  0  0
 20 21  2  0  0  0  0
 16 21  1  0  0  0  0
  5 22  2  0  0  0  0
  2 22  1  0  0  0  0
 22 23  1  0  0  0  0
M  END
> <chemblId>
CHEMBL357678

> <bioactivity__type>
Ki

> <units>
nM

> <value>
8800.0

$$$$

  CDK     11271518432D 0   0.00000     0.00000     0

 22 24  0  0  0  0              1 V2000 
    1.6314    2.2457    0.0000 C   0  0  0  0  0  0  0  0  0  0  0  0
    0.7500    1.0320    0.0000 C   0  0  0  0  0  0  0  0  0  0  0  0
    1.2140   -0.3940    0.0000 N   0  0  0  0  0  0  0  0  0  0  0  0
    0.0000   -1.2760    0.0000 O   0  0  0  0  0  0  0  0  0  0  0  0
   -1.2140   -0.3940    0.0000 C   0  0  0  0  0  0  0  0  0  0  0  0
   -2.6407   -0.8572    0.0000 N   0  0  0  0  0  0  0  0  0  0  0  0
   -2.9528   -2.3244    0.0000 S   0  0  0  0  0  0  0  0  0  0  0  0
   -2.7444   -3.8098    0.0000 O   0  0  0  0  0  0  0  0  0  0  0  0
   -1.4538   -2.3770    0.0000 O   0  0  0  0  0  0  0  0  0  0  0  0
   -4.3795   -2.7876    0.0000 C   0  0  0  0  0  0  0  0  0  0  0  0
   -5.4940   -1.7837    0.0000 C   0  0  0  0  0  0  0  0  0  0  0  0
   -6.9207   -2.2469    0.0000 C   0  0  0  0  0  0  0  0  0  0  0  0
   -7.2329   -3.7141    0.0000 C   0  0  0  0  0  0  0  0  0  0  0  0
   -6.1184   -4.7180    0.0000 C   0  0  0  0  0  0  0  0  0  0  0  0
   -4.6917   -4.2548    0.0000 C   0  0  0  0  0  0  0  0  0  0  0  0
   -3.5772   -5.2587    0.0000 C   0  0  0  0  0  0  0  0  0  0  0  0
   -3.7343   -6.7505    0.0000 C   0  0  0  0  0  0  0  0  0  0  0  0
   -2.3641   -7.3608    0.0000 C   0  0  0  0  0  0  0  0  0  0  0  0
   -1.3602   -6.2463    0.0000 C   0  0  0  0  0  0  0  0  0  0  0  0
   -2.1099   -4.9471    0.0000 S   0  0  0  0  0  0  0  0  0  0  0  0
   -0.7500    1.0320    0.0000 C   0  0  0  0  0  0  0  0  0  0  0  0
   -1.6314    2.2457    0.0000 C   0  0  0  0  0  0  0  0  0  0  0  0
  1  2  1  0  0  0  0
  2  3  2  0  0  0  0
  3  4  1  0  0  0  0
  4  5  1  0  0  0  0
  5  6  1  0  0  0  0
  6  7  1  0  0  0  0
  7  8  2  0  0  0  0
  7  9  2  0  0  0  0
  7 10  1  0  0  0  0
 10 11  2  0  0  0  0
 11 12  1  0  0  0  0
 12 13  2  0  0  0  0
 13 14  1  0  0  0  0
 14 15  2  0  0  0  0
 10 15  1  0  0  0  0
 15 16  1  0  0  0  0
 16 17  2  0  0  0  0
 17 18  1  0  0  0  0
 18 19  2  0  0  0  0
 19 20  1  0  0  0  0
 16 20  1  0  0  0  0
  5 21  2  0  0  0  0
  2 21  1  0  0  0  0
 21 22  1  0  0  0  0
M  END
> <chemblId>
CHEMBL357789

> <bioactivity__type>
Ki

> <units>
nM

> <value>
950.0

$$$$

  CDK     11271518432D 0   0.00000     0.00000     0

 29 32  0  0  0  0              1 V2000 
    1.6314    2.2457    0.0000 C   0  0  0  0  0  0  0  0  0  0  0  0
    0.7500    1.0320    0.0000 C   0  0  0  0  0  0  0  0  0  0  0  0
    1.2140   -0.3940    0.0000 N   0  0  0  0  0  0  0  0  0  0  0  0
    0.0000   -1.2760    0.0000 O   0  0  0  0  0  0  0  0  0  0  0  0
   -1.2140   -0.3940    0.0000 C   0  0  0  0  0  0  0  0  0  0  0  0
   -2.6407   -0.8572    0.0000 N   0  0  0  0  0  0  0  0  0  0  0  0
   -2.9528   -2.3244    0.0000 S   0  0  0  0  0  0  0  0  0  0  0  0
   -2.7444   -3.8098    0.0000 O   0  0  0  0  0  0  0  0  0  0  0  0
   -1.4538   -2.3770    0.0000 O   0  0  0  0  0  0  0  0  0  0  0  0
   -4.3795   -2.7876    0.0000 C   0  0  0  0  0  0  0  0  0  0  0  0
   -5.4940   -1.7837    0.0000 C   0  0  0  0  0  0  0  0  0  0  0  0
   -6.9207   -2.2469    0.0000 C   0  0  0  0  0  0  0  0  0  0  0  0
   -7.2329   -3.7141    0.0000 C   0  0  0  0  0  0  0  0  0  0  0  0
   -6.1184   -4.7180    0.0000 C   0  0  0  0  0  0  0  0  0  0  0  0
   -4.6917   -4.2548    0.0000 C   0  0  0  0  0  0  0  0  0  0  0  0
   -3.5772   -5.2587    0.0000 C   0  0  0  0  0  0  0  0  0  0  0  0
   -3.8894   -6.7259    0.0000 C   0  0  0  0  0  0  0  0  0  0  0  0
   -2.7748   -7.7298    0.0000 C   0  0  0  0  0  0  0  0  0  0  0  0
   -1.3482   -7.2666    0.0000 C   0  0  0  0  0  0  0  0  0  0  0  0
   -1.0360   -5.7994    0.0000 C   0  0  0  0  0  0  0  0  0  0  0  0
   -2.1505   -4.7955    0.0000 C   0  0  0  0  0  0  0  0  0  0  0  0
   -0.2336   -8.2705    0.0000 C   0  0  0  0  0  0  0  0  0  0  0  0
   -0.5458   -9.7376    0.0000 N   0  0  0  0  0  0  0  0  0  0  0  0
    0.5687  -10.7416    0.0000 C   0  0  0  0  0  0  0  0  0  0  0  0
    1.9954  -10.2783    0.0000 C   0  0  0  0  0  0  0  0  0  0  0  0
    2.3075   -8.8112    0.0000 C   0  0  0  0  0  0  0  0  0  0  0  0
    1.1930   -7.8072    0.0000 N   0  0  0  0  0  0  0  0  0  0  0  0
   -0.7500    1.0320    0.0000 C   0  0  0  0  0  0  0  0  0  0  0  0
   -1.6314    2.2457    0.0000 C   0  0  0  0  0  0  0  0  0  0  0  0
  1  2  1  0  0  0  0
  2  3  2  0  0  0  0
  3  4  1  0  0  0  0
  4  5  1  0  0  0  0
  5  6  1  0  0  0  0
  6  7  1  0  0  0  0
  7  8  2  0  0  0  0
  7  9  2  0  0  0  0
  7 10  1  0  0  0  0
 10 11  2  0  0  0  0
 11 12  1  0  0  0  0
 12 13  2  0  0  0  0
 13 14  1  0  0  0  0
 14 15  2  0  0  0  0
 10 15  1  0  0  0  0
 15 16  1  0  0  0  0
 16 17  2  0  0  0  0
 17 18  1  0  0  0  0
 18 19  2  0  0  0  0
 19 20  1  0  0  0  0
 20 21  2  0  0  0  0
 16 21  1  0  0  0  0
 19 22  1  0  0  0  0
 22 23  2  0  0  0  0
 23 24  1  0  0  0  0
 24 25  2  0  0  0  0
 25 26  1  0  0  0  0
 26 27  2  0  0  0  0
 22 27  1  0  0  0  0
  5 28  2  0  0  0  0
  2 28  1  0  0  0  0
 28 29  1  0  0  0  0
M  END
> <chemblId>
CHEMBL359273

> <bioactivity__type>
Ki

> <units>
nM

> <value>
0.9

$$$$

  CDK     11271518432D 0   0.00000     0.00000     0

 38 41  0  0  0  0              1 V2000 
    1.3604   -0.3382    0.0000 C   0  0  0  0  0  0  0  0  0  0  0  0
    2.8522   -0.4947    0.0000 N   0  0  0  0  0  0  0  0  0  0  0  0
    3.7336    0.7190    0.0000 C   0  0  0  0  0  0  0  0  0  0  0  0
    5.2254    0.5626    0.0000 C   0  0  0  0  0  0  0  0  0  0  0  0
    5.8358   -0.8076    0.0000 C   0  0  0  0  0  0  0  0  0  0  0  0
    7.3277   -0.9641    0.0000 C   0  0  0  0  0  0  0  0  0  0  0  0
    8.2091    0.2496    0.0000 C   0  0  0  0  0  0  0  0  0  0  0  0
[truncated: 118,536 more chars]
