# Supplementary material for: Comparison of Quantitative and Qualitative (Q)SAR Models Created for the Prediction of Ki and IC50 Values of Antitarget Inhibitors
Source: Front Pharmacol. 2018 Oct 10;9:1136. doi: 10.3389/fphar.2018.01136 (PMC6192375; doi:10.3389/fphar.2018.01136)
Supplement: Supplementary file 3 [file Data_Sheet_3.ZIP › DataSets/HRH1_IC50.sdf]

  CDK     11301513322D 0   0.00000     0.00000     0

 25 28  0  0  0  0              1 V2000 
    0.0009    5.3140    0.0000 Cl  0  0  0  0  0  0  0  0  0  0  0  0
   -1.2983    4.5643    0.0000 C   0  0  0  0  0  0  0  0  0  0  0  0
   -2.5972    5.3145    0.0000 C   0  0  0  0  0  0  0  0  0  0  0  0
   -3.8964    4.5648    0.0000 C   0  0  0  0  0  0  0  0  0  0  0  0
   -3.8967    3.0648    0.0000 C   0  0  0  0  0  0  0  0  0  0  0  0
   -2.5978    2.3145    0.0000 C   0  0  0  0  0  0  0  0  0  0  0  0
   -1.2986    3.0643    0.0000 C   0  0  0  0  0  0  0  0  0  0  0  0
    0.0003    2.3140    0.0000 C   0  0  0  0  0  0  0  0  0  0  0  0
    1.4775    2.0532    0.0000 C   0  0  0  0  0  0  0  0  0  0  0  0
    1.9902    0.6436    0.0000 C   0  0  0  0  0  0  0  0  0  0  0  0
    3.4674    0.3828    0.0000 C   0  0  0  0  0  0  0  0  0  0  0  0
    4.4318    1.5317    0.0000 C   0  0  0  0  0  0  0  0  0  0  0  0
    3.9190    2.9414    0.0000 C   0  0  0  0  0  0  0  0  0  0  0  0
    2.4419    3.2021    0.0000 C   0  0  0  0  0  0  0  0  0  0  0  0
    0.5136    3.7234    0.0000 C   0  0  0  0  0  0  0  0  0  0  0  0
    1.9909    3.9836    0.0000 C   0  0  0  0  0  0  0  0  0  0  0  0
    2.5042    5.3931    0.0000 C   0  0  0  0  0  0  0  0  0  0  0  0
    1.5402    6.5423    0.0000 C   0  0  0  0  0  0  0  0  0  0  0  0
    0.0630    6.2821    0.0000 C   0  0  0  0  0  0  0  0  0  0  0  0
   -0.4504    4.8727    0.0000 C   0  0  0  0  0  0  0  0  0  0  0  0
    0.0000    0.8140    0.0000 N   0  0  0  0  0  0  0  0  0  0  0  0
   -1.2140   -0.0680    0.0000 C   0  0  0  0  0  0  0  0  0  0  0  0
   -0.7500   -1.4950    0.0000 C   0  0  0  0  0  0  0  0  0  0  0  0
    0.7500   -1.4950    0.0000 N   0  0  0  0  0  0  0  0  0  0  0  0
    1.2130   -0.0680    0.0000 C   0  0  0  0  0  0  0  0  0  0  0  0
  1  2  1  0  0  0  0
  2  3  2  0  0  0  0
  3  4  1  0  0  0  0
  4  5  2  0  0  0  0
  5  6  1  0  0  0  0
  6  7  2  0  0  0  0
  2  7  1  0  0  0  0
  7  8  1  0  0  0  0
  8  9  1  0  0  0  0
  9 10  2  0  0  0  0
 10 11  1  0  0  0  0
 11 12  2  0  0  0  0
 12 13  1  0  0  0  0
 13 14  2  0  0  0  0
  9 14  1  0  0  0  0
  8 15  1  0  0  0  0
 15 16  2  0  0  0  0
 16 17  1  0  0  0  0
 17 18  2  0  0  0  0
 18 19  1  0  0  0  0
 19 20  2  0  0  0  0
 15 20  1  0  0  0  0
  8 21  1  0  0  0  0
 21 22  1  0  0  0  0
 22 23  2  0  0  0  0
 23 24  1  0  0  0  0
 24 25  2  0  0  0  0
 21 25  1  0  0  0  0
M  END
> <chemblId>
CHEMBL104

> <bioactivity__type>
IC50

> <units>
nM

> <value>
29406.0

$$$$

  CDK     11301513322D 0   0.00000     0.00000     0

 22 24  0  0  0  0              1 V2000 
    3.6494   -2.9528    0.0000 C   0  0  0  0  0  0  0  0  0  0  0  0
    2.1822   -2.6407    0.0000 C   0  0  0  0  0  0  0  0  0  0  0  0
    1.1783   -3.7552    0.0000 C   0  0  0  0  0  0  0  0  0  0  0  0
   -0.2888   -3.4430    0.0000 C   0  0  0  0  0  0  0  0  0  0  0  0
   -1.2928   -4.5575    0.0000 C   0  0  0  0  0  0  0  0  0  0  0  0
   -0.8295   -5.9842    0.0000 C   0  0  0  0  0  0  0  0  0  0  0  0
    0.6376   -6.2964    0.0000 C   0  0  0  0  0  0  0  0  0  0  0  0
    1.6415   -5.1819    0.0000 N   0  0  0  0  0  0  0  0  0  0  0  0
    1.7190   -1.2140    0.0000 C   0  0  0  0  0  0  0  0  0  0  0  0
    2.6010    0.0000    0.0000 C   0  0  0  0  0  0  0  0  0  0  0  0
    4.1010    0.0000    0.0000 C   0  0  0  0  0  0  0  0  0  0  0  0
    4.8510    1.2990    0.0000 C   0  0  0  0  0  0  0  0  0  0  0  0
    6.3510    1.2990    0.0000 N   0  0  0  0  0  0  0  0  0  0  0  0
    7.1010    2.5981    0.0000 C   0  0  0  0  0  0  0  0  0  0  0  0
    7.1010   -0.0000    0.0000 C   0  0  0  0  0  0  0  0  0  0  0  0
    1.7190    1.2140    0.0000 S   0  0  0  0  0  0  0  0  0  0  0  0
    0.2930    0.7500    0.0000 C   0  0  0  0  0  0  0  0  0  0  0  0
   -1.0070    1.5000    0.0000 C   0  0  0  0  0  0  0  0  0  0  0  0
   -2.3060    0.7500    0.0000 C   0  0  0  0  0  0  0  0  0  0  0  0
   -2.3060   -0.7500    0.0000 C   0  0  0  0  0  0  0  0  0  0  0  0
   -1.0070   -1.5000    0.0000 C   0  0  0  0  0  0  0  0  0  0  0  0
    0.2930   -0.7500    0.0000 C   0  0  0  0  0  0  0  0  0  0  0  0
  2  1  1  6  0  0  0
  2  3  1  0  0  0  0
  3  4  2  0  0  0  0
  4  5  1  0  0  0  0
  5  6  2  0  0  0  0
  6  7  1  0  0  0  0
  7  8  2  0  0  0  0
  3  8  1  0  0  0  0
  2  9  1  0  0  0  0
  9 10  2  0  0  0  0
 10 11  1  0  0  0  0
 11 12  1  0  0  0  0
 12 13  1  0  0  0  0
 13 14  1  0  0  0  0
 13 15  1  0  0  0  0
 10 16  1  0  0  0  0
 16 17  1  0  0  0  0
 17 18  2  0  0  0  0
 18 19  1  0  0  0  0
 19 20  2  0  0  0  0
 20 21  1  0  0  0  0
 21 22  2  0  0  0  0
  9 22  1  0  0  0  0
 17 22  1  0  0  0  0
M  END
> <chemblId>
CHEMBL1090433

> <bioactivity__type>
IC50

> <units>
nM

> <value>
256000.0

$$$$

  CDK     11301513322D 0   0.00000     0.00000     0

 24 27  0  0  0  0              1 V2000 
    3.6494   -2.9528    0.0000 C   0  0  0  0  0  0  0  0  0  0  0  0
    2.1822   -2.6407    0.0000 C   0  0  0  0  0  0  0  0  0  0  0  0
    1.1783   -3.7552    0.0000 C   0  0  0  0  0  0  0  0  0  0  0  0
   -0.2888   -3.4430    0.0000 C   0  0  0  0  0  0  0  0  0  0  0  0
   -1.2928   -4.5575    0.0000 C   0  0  0  0  0  0  0  0  0  0  0  0
   -0.8295   -5.9842    0.0000 C   0  0  0  0  0  0  0  0  0  0  0  0
    0.6376   -6.2964    0.0000 C   0  0  0  0  0  0  0  0  0  0  0  0
    1.6415   -5.1819    0.0000 N   0  0  0  0  0  0  0  0  0  0  0  0
    1.7190   -1.2140    0.0000 C   0  0  0  0  0  0  0  0  0  0  0  0
    2.6010    0.0000    0.0000 C   0  0  0  0  0  0  0  0  0  0  0  0
    4.1010    0.0000    0.0000 C   0  0  0  0  0  0  0  0  0  0  0  0
    4.8510    1.2990    0.0000 C   0  0  0  0  0  0  0  0  0  0  0  0
    6.3510    1.2990    0.0000 N   0  0  0  0  0  0  0  0  0  0  0  0
    7.2327    0.0855    0.0000 C   0  0  0  0  0  0  0  0  0  0  0  0
    8.6593    0.5490    0.0000 C   0  0  0  0  0  0  0  0  0  0  0  0
    8.6593    2.0490    0.0000 C   0  0  0  0  0  0  0  0  0  0  0  0
    7.2327    2.5126    0.0000 C   0  0  0  0  0  0  0  0  0  0  0  0
    1.7190    1.2140    0.0000 S   0  0  0  0  0  0  0  0  0  0  0  0
    0.2930    0.7500    0.0000 C   0  0  0  0  0  0  0  0  0  0  0  0
   -1.0070    1.5000    0.0000 C   0  0  0  0  0  0  0  0  0  0  0  0
   -2.3060    0.7500    0.0000 C   0  0  0  0  0  0  0  0  0  0  0  0
   -2.3060   -0.7500    0.0000 C   0  0  0  0  0  0  0  0  0  0  0  0
   -1.0070   -1.5000    0.0000 C   0  0  0  0  0  0  0  0  0  0  0  0
    0.2930   -0.7500    0.0000 C   0  0  0  0  0  0  0  0  0  0  0  0
  2  1  1  1  0  0  0
  2  3  1  0  0  0  0
  3  4  2  0  0  0  0
  4  5  1  0  0  0  0
  5  6  2  0  0  0  0
  6  7  1  0  0  0  0
  7  8  2  0  0  0  0
  3  8  1  0  0  0  0
  2  9  1  0  0  0  0
  9 10  2  0  0  0  0
 10 11  1  0  0  0  0
 11 12  1  0  0  0  0
 12 13  1  0  0  0  0
 13 14  1  0  0  0  0
 14 15  1  0  0  0  0
 15 16  1  0  0  0  0
 16 17  1  0  0  0  0
 13 17  1  0  0  0  0
 10 18  1  0  0  0  0
 18 19  1  0  0  0  0
 19 20  2  0  0  0  0
 20 21  1  0  0  0  0
 21 22  2  0  0  0  0
 22 23  1  0  0  0  0
 23 24  2  0  0  0  0
  9 24  1  0  0  0  0
 19 24  1  0  0  0  0
M  END
> <chemblId>
CHEMBL1091774

> <bioactivity__type>
IC50

> <units>
nM

> <value>
6100.0

$$$$

  CDK     11301513322D 0   0.00000     0.00000     0

 22 24  0  0  0  0              1 V2000 
    3.6494   -2.9528    0.0000 C   0  0  0  0  0  0  0  0  0  0  0  0
    2.1822   -2.6407    0.0000 C   0  0  0  0  0  0  0  0  0  0  0  0
    1.1783   -3.7552    0.0000 C   0  0  0  0  0  0  0  0  0  0  0  0
   -0.2888   -3.4430    0.0000 C   0  0  0  0  0  0  0  0  0  0  0  0
   -1.2928   -4.5575    0.0000 C   0  0  0  0  0  0  0  0  0  0  0  0
   -0.8295   -5.9842    0.0000 C   0  0  0  0  0  0  0  0  0  0  0  0
    0.6376   -6.2964    0.0000 N   0  0  0  0  0  0  0  0  0  0  0  0
    1.6415   -5.1819    0.0000 C   0  0  0  0  0  0  0  0  0  0  0  0
    1.7190   -1.2140    0.0000 C   0  0  0  0  0  0  0  0  0  0  0  0
    2.6010    0.0000    0.0000 C   0  0  0  0  0  0  0  0  0  0  0  0
    4.1010    0.0000    0.0000 C   0  0  0  0  0  0  0  0  0  0  0  0
    4.8510    1.2990    0.0000 C   0  0  0  0  0  0  0  0  0  0  0  0
    6.3510    1.2990    0.0000 N   0  0  0  0  0  0  0  0  0  0  0  0
    7.1010    2.5981    0.0000 C   0  0  0  0  0  0  0  0  0  0  0  0
    7.1010   -0.0000    0.0000 C   0  0  0  0  0  0  0  0  0  0  0  0
    1.7190    1.2140    0.0000 S   0  0  0  0  0  0  0  0  0  0  0  0
    0.2930    0.7500    0.0000 C   0  0  0  0  0  0  0  0  0  0  0  0
   -1.0070    1.5000    0.0000 C   0  0  0  0  0  0  0  0  0  0  0  0
   -2.3060    0.7500    0.0000 C   0  0  0  0  0  0  0  0  0  0  0  0
   -2.3060   -0.7500    0.0000 C   0  0  0  0  0  0  0  0  0  0  0  0
   -1.0070   -1.5000    0.0000 C   0  0  0  0  0  0  0  0  0  0  0  0
    0.2930   -0.7500    0.0000 C   0  0  0  0  0  0  0  0  0  0  0  0
  2  1  1  6  0  0  0
  2  3  1  0  0  0  0
  3  4  2  0  0  0  0
  4  5  1  0  0  0  0
  5  6  2  0  0  0  0
  6  7  1  0  0  0  0
  7  8  2  0  0  0  0
  3  8  1  0  0  0  0
  2  9  1  0  0  0  0
  9 10  2  0  0  0  0
 10 11  1  0  0  0  0
 11 12  1  0  0  0  0
 12 13  1  0  0  0  0
 13 14  1  0  0  0  0
 13 15  1  0  0  0  0
 10 16  1  0  0  0  0
 16 17  1  0  0  0  0
 17 18  2  0  0  0  0
 18 19  1  0  0  0  0
 19 20  2  0  0  0  0
 20 21  1  0  0  0  0
 21 22  2  0  0  0  0
  9 22  1  0  0  0  0
 17 22  1  0  0  0  0
M  END
> <chemblId>
CHEMBL1091777

> <bioactivity__type>
IC50

> <units>
nM

> <value>
3500.0

$$$$

  CDK     11301513322D 0   0.00000     0.00000     0

 22 24  0  0  0  0              1 V2000 
    3.6494   -2.9528    0.0000 C   0  0  0  0  0  0  0  0  0  0  0  0
    2.1822   -2.6407    0.0000 C   0  0  0  0  0  0  0  0  0  0  0  0
    1.1783   -3.7552    0.0000 C   0  0  0  0  0  0  0  0  0  0  0  0
   -0.2888   -3.4430    0.0000 C   0  0  0  0  0  0  0  0  0  0  0  0
   -1.2928   -4.5575    0.0000 C   0  0  0  0  0  0  0  0  0  0  0  0
   -0.8295   -5.9842    0.0000 N   0  0  0  0  0  0  0  0  0  0  0  0
    0.6376   -6.2964    0.0000 C   0  0  0  0  0  0  0  0  0  0  0  0
    1.6415   -5.1819    0.0000 C   0  0  0  0  0  0  0  0  0  0  0  0
    1.7190   -1.2140    0.0000 C   0  0  0  0  0  0  0  0  0  0  0  0
    2.6010    0.0000    0.0000 C   0  0  0  0  0  0  0  0  0  0  0  0
    4.1010    0.0000    0.0000 C   0  0  0  0  0  0  0  0  0  0  0  0
    4.8510    1.2990    0.0000 C   0  0  0  0  0  0  0  0  0  0  0  0
    6.3510    1.2990    0.0000 N   0  0  0  0  0  0  0  0  0  0  0  0
    7.1010    2.5981    0.0000 C   0  0  0  0  0  0  0  0  0  0  0  0
    7.1010   -0.0000    0.0000 C   0  0  0  0  0  0  0  0  0  0  0  0
    1.7190    1.2140    0.0000 S   0  0  0  0  0  0  0  0  0  0  0  0
    0.2930    0.7500    0.0000 C   0  0  0  0  0  0  0  0  0  0  0  0
   -1.0070    1.5000    0.0000 C   0  0  0  0  0  0  0  0  0  0  0  0
   -2.3060    0.7500    0.0000 C   0  0  0  0  0  0  0  0  0  0  0  0
   -2.3060   -0.7500    0.0000 C   0  0  0  0  0  0  0  0  0  0  0  0
   -1.0070   -1.5000    0.0000 C   0  0  0  0  0  0  0  0  0  0  0  0
    0.2930   -0.7500    0.0000 C   0  0  0  0  0  0  0  0  0  0  0  0
  1  2  1  0  0  0  0
  2  3  1  0  0  0  0
  3  4  2  0  0  0  0
  4  5  1  0  0  0  0
  5  6  2  0  0  0  0
  6  7  1  0  0  0  0
  7  8  2  0  0  0  0
  3  8  1  0  0  0  0
  2  9  1  0  0  0  0
  9 10  2  0  0  0  0
 10 11  1  0  0  0  0
 11 12  1  0  0  0  0
 12 13  1  0  0  0  0
 13 14  1  0  0  0  0
 13 15  1  0  0  0  0
 10 16  1  0  0  0  0
 16 17  1  0  0  0  0
 17 18  2  0  0  0  0
 18 19  1  0  0  0  0
 19 20  2  0  0  0  0
 20 21  1  0  0  0  0
 21 22  2  0  0  0  0
  9 22  1  0  0  0  0
 17 22  1  0  0  0  0
M  END
> <chemblId>
CHEMBL1091790

> <bioactivity__type>
IC50

> <units>
nM

> <value>
23000.0

$$$$

  CDK     11301513322D 0   0.00000     0.00000     0

 25 28  0  0  0  0              1 V2000 
   -1.3000    8.0628    0.0000 C   0  0  0  0  0  0  0  0  0  0  0  0
   -0.0009    7.3130    0.0000 C   0  0  0  0  0  0  0  0  0  0  0  0
    1.2981    8.0632    0.0000 O   0  0  0  0  0  0  0  0  0  0  0  0
   -0.0007    5.8130    0.0000 N   0  0  0  0  0  0  0  0  0  0  0  0
   -1.2996    5.0628    0.0000 C   0  0  0  0  0  0  0  0  0  0  0  0
   -1.2994    3.5628    0.0000 C   0  0  0  0  0  0  0  0  0  0  0  0
   -0.0002    2.8130    0.0000 C   0  0  0  0  0  0  0  0  0  0  0  0
    0.0000    1.3130    0.0000 C   0  0  0  0  0  0  0  0  0  0  0  0
    1.3520    0.6620    0.0000 C   0  0  0  0  0  0  0  0  0  0  0  0
    2.4510    1.6820    0.0000 C   0  0  0  0  0  0  0  0  0  0  0  0
    3.8840    1.2400    0.0000 C   0  0  0  0  0  0  0  0  0  0  0  0
    4.2180   -0.2220    0.0000 C   0  0  0  0  0  0  0  0  0  0  0  0
    5.6515   -0.6635    0.0000 Cl  0  0  0  0  0  0  0  0  0  0  0  0
    3.1190   -1.2430    0.0000 C   0  0  0  0  0  0  0  0  0  0  0  0
    1.6850   -0.8010    0.0000 C   0  0  0  0  0  0  0  0  0  0  0  0
    0.7500   -1.9730    0.0000 C   0  0  0  0  0  0  0  0  0  0  0  0
   -0.7500   -1.9730    0.0000 C   0  0  0  0  0  0  0  0  0  0  0  0
   -1.6850   -0.8010    0.0000 C   0  0  0  0  0  0  0  0  0  0  0  0
   -3.1190   -1.2430    0.0000 C   0  0  0  0  0  0  0  0  0  0  0  0
   -4.2180   -0.2230    0.0000 C   0  0  0  0  0  0  0  0  0  0  0  0
   -3.8850    1.2390    0.0000 C   0  0  0  0  0  0  0  0  0  0  0  0
   -2.4510    1.6820    0.0000 N   0  0  0  0  0  0  0  0  0  0  0  0
   -1.3510    0.6620    0.0000 C   0  0  0  0  0  0  0  0  0  0  0  0
    1.2987    3.5632    0.0000 C   0  0  0  0  0  0  0  0  0  0  0  0
    1.2985    5.0632    0.0000 C   0  0  0  0  0  0  0  0  0  0  0  0
  1  2  1  0  0  0  0
  2  3  2  0  0  0  0
  2  4  1  0  0  0  0
  4  5  1  0  0  0  0
  5  6  1  0  0  0  0
  6  7  1  0  0  0  0
  7  8  2  0  0  0  0
  8  9  1  0  0  0  0
  9 10  2  0  0  0  0
 10 11  1  0  0  0  0
 11 12  2  0  0  0  0
 12 13  1  0  0  0  0
 12 14  1  0  0  0  0
 14 15  2  0  0  0  0
  9 15  1  0  0  0  0
 15 16  1  0  0  0  0
 16 17  1  0  0  0  0
 17 18  1  0  0  0  0
 18 19  2  0  0  0  0
 19 20  1  0  0  0  0
 20 21  2  0  0  0  0
 21 22  1  0  0  0  0
 22 23  2  0  0  0  0
  8 23  1  0  0  0  0
 18 23  1  0  0  0  0
  7 24  1  0  0  0  0
 24 25  1  0  0  0  0
  4 25  1  0  0  0  0
M  END
> <chemblId>
CHEMBL10971

> <bioactivity__type>
IC50

> <units>
nM

> <value>
100.0

$$$$

  CDK     11301513322D 0   0.00000     0.00000     0

 21 23  0  0  0  0              1 V2000 
    2.5981   -7.1370    0.0000 C   0  0  0  0  0  0  0  0  0  0  0  0
    2.5981   -5.6370    0.0000 N   0  0  0  0  0  0  0  0  0  0  0  0
    3.8971   -4.8870    0.0000 C   0  0  0  0  0  0  0  0  0  0  0  0
    1.2990   -4.8870    0.0000 C   0  0  0  0  0  0  0  0  0  0  0  0
    1.2990   -3.3870    0.0000 C   0  0  0  0  0  0  0  0  0  0  0  0
   -0.0000   -2.6370    0.0000 C   0  0  0  0  0  0  0  0  0  0  0  0
    0.0000   -1.1370    0.0000 N   0  0  0  0  0  0  0  0  0  0  0  0
    1.3510   -0.4860    0.0000 C   0  0  0  0  0  0  0  0  0  0  0  0
    2.4510   -1.5060    0.0000 C   0  0  0  0  0  0  0  0  0  0  0  0
    3.8840   -1.0640    0.0000 C   0  0  0  0  0  0  0  0  0  0  0  0
    4.2180    0.3980    0.0000 C   0  0  0  0  0  0  0  0  0  0  0  0
    3.1190    1.4190    0.0000 C   0  0  0  0  0  0  0  0  0  0  0  0
    1.6850    0.9770    0.0000 C   0  0  0  0  0  0  0  0  0  0  0  0
    0.7500    2.1490    0.0000 C   0  0  0  0  0  0  0  0  0  0  0  0
   -0.7500    2.1490    0.0000 C   0  0  0  0  0  0  0  0  0  0  0  0
   -1.6850    0.9770    0.0000 C   0  0  0  0  0  0  0  0  0  0  0  0
   -3.1190    1.4190    0.0000 C   0  0  0  0  0  0  0  0  0  0  0  0
   -4.2180    0.3980    0.0000 C   0  0  0  0  0  0  0  0  0  0  0  0
   -3.8840   -1.0640    0.0000 C   0  0  0  0  0  0  0  0  0  0  0  0
   -2.4510   -1.5060    0.0000 C   0  0  0  0  0  0  0  0  0  0  0  0
   -1.3510   -0.4860    0.0000 C   0  0  0  0  0  0  0  0  0  0  0  0
  1  2  1  0  0  0  0
  2  3  1  0  0  0  0
  2  4  1  0  0  0  0
  4  5  1  0  0  0  0
  5  6  1  0  0  0  0
  6  7  1  0  0  0  0
  7  8  1  0  0  0  0
  8  9  2  0  0  0  0
  9 10  1  0  0  0  0
 10 11  2  0  0  0  0
 11 12  1  0  0  0  0
 12 13  2  0  0  0  0
  8 13  1  0  0  0  0
 13 14  1  0  0  0  0
 14 15  1  0  0  0  0
 15 16  1  0  0  0  0
 16 17  2  0  0  0  0
 17 18  1  0  0  0  0
 18 19  2  0  0  0  0
 19 20  1  0  0  0  0
 20 21  2  0  0  0  0
  7 21  1  0  0  0  0
 16 21  1  0  0  0  0
M  END
> <chemblId>
CHEMBL11

> <bioactivity__type>
IC50

> <units>
nM

> <value>
27.0

$$$$

  CDK     11301513322D 0   0.00000     0.00000     0

 28 31  0  0  0  0              1 V2000 
    8.8254  -14.6759    0.0000 F   0  0  0  0  0  0  0  0  0  0  0  0
    8.3619  -13.2493    0.0000 C   0  0  0  0  0  0  0  0  0  0  0  0
    9.3656  -12.1345    0.0000 C   0  0  0  0  0  0  0  0  0  0  0  0
    8.9020  -10.7080    0.0000 C   0  0  0  0  0  0  0  0  0  0  0  0
    7.4348  -10.3961    0.0000 C   0  0  0  0  0  0  0  0  0  0  0  0
    6.4311  -11.5109    0.0000 C   0  0  0  0  0  0  0  0  0  0  0  0
    6.8947  -12.9374    0.0000 C   0  0  0  0  0  0  0  0  0  0  0  0
    6.9712   -8.9696    0.0000 C   0  0  0  0  0  0  0  0  0  0  0  0
    7.9749   -7.8548    0.0000 O   0  0  0  0  0  0  0  0  0  0  0  0
    5.5040   -8.6577    0.0000 C   0  0  0  0  0  0  0  0  0  0  0  0
    5.0404   -7.2311    0.0000 C   0  0  0  0  0  0  0  0  0  0  0  0
    3.5732   -6.9193    0.0000 C   0  0  0  0  0  0  0  0  0  0  0  0
    3.1097   -5.4927    0.0000 N   0  0  0  0  0  0  0  0  0  0  0  0
    4.1133   -4.3780    0.0000 C   0  0  0  0  0  0  0  0  0  0  0  0
    3.6498   -2.9514    0.0000 C   0  0  0  0  0  0  0  0  0  0  0  0
    2.1826   -2.6396    0.0000 C   0  0  0  0  0  0  0  0  0  0  0  0
    1.1789   -3.7543    0.0000 C   0  0  0  0  0  0  0  0  0  0  0  0
    1.6424   -5.1809    0.0000 C   0  0  0  0  0  0  0  0  0  0  0  0
    1.7190   -1.2130    0.0000 N   0  0  0  0  0  0  0  0  0  0  0  0
    2.6010    0.0000    0.0000 C   0  0  0  0  0  0  0  0  0  0  0  0
    4.1010    0.0000    0.0000 O   0  0  0  0  0  0  0  0  0  0  0  0
    1.7190    1.2130    0.0000 N   0  0  0  0  0  0  0  0  0  0  0  0
    0.2920    0.7500    0.0000 C   0  0  0  0  0  0  0  0  0  0  0  0
   -1.0060    1.5000    0.0000 C   0  0  0  0  0  0  0  0  0  0  0  0
   -2.3060    0.7500    0.0000 C   0  0  0  0  0  0  0  0  0  0  0  0
   -2.3060   -0.7500    0.0000 C   0  0  0  0  0  0  0  0  0  0  0  0
   -1.0060   -1.5000    0.0000 C   0  0  0  0  0  0  0  0  0  0  0  0
    0.2920   -0.7500    0.0000 C   0  0  0  0  0  0  0  0  0  0  0  0
  1  2  1  0  0  0  0
  2  3  2  0  0  0  0
  3  4  1  0  0  0  0
  4  5  2  0  0  0  0
  5  6  1  0  0  0  0
  6  7  2  0  0  0  0
  2  7  1  0  0  0  0
  5  8  1  0  0  0  0
  8  9  2  0  0  0  0
  8 10  1  0  0  0  0
 10 11  1  0  0  0  0
 11 12  1  0  0  0  0
 12 13  1  0  0  0  0
 13 14  1  0  0  0  0
 14 15  1  0  0  0  0
 15 16  1  0  0  0  0
 16 17  2  0  0  0  0
 17 18  1  0  0  0  0
 13 18  1  0  0  0  0
 16 19  1  0  0  0  0
 19 20  1  0  0  0  0
 20 21  2  0  0  0  0
 20 22  1  0  0  0  0
 22 23  1  0  0  0  0
 23 24  2  0  0  0  0
 24 25  1  0  0  0  0
 25 26  2  0  0  0  0
 26 27  1  0  0  0  0
 27 28  2  0  0  0  0
 19 28  1  0  0  0  0
 23 28  1  0  0  0  0
M  END
> <chemblId>
CHEMBL1108

> <bioactivity__type>
IC50

> <units>
nM

> <value>
4519.0

$$$$

  CDK     11301513322D 0   0.00000     0.00000     0

 22 25  0  0  0  0              1 V2000 
   -5.6513   -0.6654    0.0000 Cl  0  0  0  0  0  0  0  0  0  0  0  0
   -4.2180   -0.2230    0.0000 C   0  0  0  0  0  0  0  0  0  0  0  0
   -3.8850    1.2390    0.0000 C   0  0  0  0  0  0  0  0  0  0  0  0
   -2.4510    1.6820    0.0000 C   0  0  0  0  0  0  0  0  0  0  0  0
   -1.3510    0.6620    0.0000 C   0  0  0  0  0  0  0  0  0  0  0  0
    0.0000    1.3130    0.0000 O   0  0  0  0  0  0  0  0  0  0  0  0
    1.3520    0.6620    0.0000 C   0  0  0  0  0  0  0  0  0  0  0  0
    2.4510    1.6820    0.0000 C   0  0  0  0  0  0  0  0  0  0  0  0
    3.8840    1.2400    0.0000 C   0  0  0  0  0  0  0  0  0  0  0  0
    4.2180   -0.2220    0.0000 C   0  0  0  0  0  0  0  0  0  0  0  0
    3.1190   -1.2430    0.0000 C   0  0  0  0  0  0  0  0  0  0  0  0
    1.6850   -0.8010    0.0000 C   0  0  0  0  0  0  0  0  0  0  0  0
    0.7500   -1.9730    0.0000 N   0  0  0  0  0  0  0  0  0  0  0  0
   -0.7500   -1.9730    0.0000 C   0  0  0  0  0  0  0  0  0  0  0  0
   -1.4007   -3.3245    0.0000 N   0  0  0  0  0  0  0  0  0  0  0  0
   -2.8965   -3.4368    0.0000 C   0  0  0  0  0  0  0  0  0  0  0  0
   -3.5472   -4.7883    0.0000 C   0  0  0  0  0  0  0  0  0  0  0  0
   -2.7021   -6.0275    0.0000 N   0  0  0  0  0  0  0  0  0  0  0  0
   -1.2063   -5.9153    0.0000 C   0  0  0  0  0  0  0  0  0  0  0  0
   -0.5556   -4.5638    0.0000 C   0  0  0  0  0  0  0  0  0  0  0  0
   -1.6850   -0.8010    0.0000 C   0  0  0  0  0  0  0  0  0  0  0  0
   -3.1190   -1.2430    0.0000 C   0  0  0  0  0  0  0  0  0  0  0  0
  1  2  1  0  0  0  0
  2  3  2  0  0  0  0
  3  4  1  0  0  0  0
  4  5  2  0  0  0  0
  5  6  1  0  0  0  0
  6  7  1  0  0  0  0
  7  8  2  0  0  0  0
  8  9  1  0  0  0  0
  9 10  2  0  0  0  0
 10 11  1  0  0  0  0
 11 12  2  0  0  0  0
  7 12  1  0  0  0  0
 12 13  1  0  0  0  0
 13 14  2  0  0  0  0
 14 15  1  0  0  0  0
 15 16  1  0  0  0  0
 16 17  1  0  0  0  0
 17 18  1  0  0  0  0
 18 19  1  0  0  0  0
 19 20  1  0  0  0  0
 15 20  1  0  0  0  0
 14 21  1  0  0  0  0
  5 21  1  0  0  0  0
 21 22  2  0  0  0  0
  2 22  1  0  0  0  0
M  END
> <chemblId>
CHEMBL1113

> <bioactivity__type>
IC50

> <units>
nM

> <value>
99.0

$$$$

  CDK     11301513322D 0   0.00000     0.00000     0

 38 41  0  0  0  0              1 V2000 
   16.8876   17.2499    0.0000 C   0  0  0  0  0  0  0  0  0  0  0  0
   15.5885   16.4999    0.0000 C   0  0  0  0  0  0  0  0  0  0  0  0
   15.5885   14.9999    0.0000 O   0  0  0  0  0  0  0  0  0  0  0  0
   14.2895   14.2499    0.0000 C   0  0  0  0  0  0  0  0  0  0  0  0
   12.9904   14.9999    0.0000 C   0  0  0  0  0  0  0  0  0  0  0  0
   11.6914   14.2499    0.0000 C   0  0  0  0  0  0  0  0  0  0  0  0
   11.6914   12.7499    0.0000 C   0  0  0  0  0  0  0  0  0  0  0  0
   10.3923   11.9999    0.0000 C   0  0  0  0  0  0  0  0  0  0  0  0
   10.3923   10.4999    0.0000 C   0  0  0  0  0  0  0  0  0  0  0  0
    9.0933    9.7500    0.0000 N   0  0  0  0  0  0  0  0  0  0  0  0
    9.0933    8.2500    0.0000 C   0  0  0  0  0  0  0  0  0  0  0  0
   10.3923    7.4999    0.0000 O   0  0  0  0  0  0  0  0  0  0  0  0
    7.7942    7.5000    0.0000 N   0  0  0  0  0  0  0  0  0  0  0  0
    6.4952    8.2500    0.0000 C   0  0  0  0  0  0  0  0  0  0  0  0
    5.1962    7.5000    0.0000 C   0  0  0  0  0  0  0  0  0  0  0  0
    5.1961    6.0000    0.0000 N   0  0  0  0  0  0  0  0  0  0  0  0
    3.8971    5.2500    0.0000 C   0  0  0  0  0  0  0  0  0  0  0  0
    3.8971    3.7500    0.0000 C   0  0  0  0  0  0  0  0  0  0  0  0
    2.5981    3.0000    0.0000 C   0  0  0  0  0  0  0  0  0  0  0  0
    2.5980    1.5000    0.0000 C   0  0  0  0  0  0  0  0  0  0  0  0
    1.2990    0.7500    0.0000 C   0  0  0  0  0  0  0  0  0  0  0  0
    1.2990   -0.7500    0.0000 C   0  0  0  0  0  0  0  0  0  0  0  0
    0.0000   -1.5000    0.0000 C   0  0  0  0  0  0  0  0  0  0  0  0
   -1.2990   -0.7500    0.0000 C   0  0  0  0  0  0  0  0  0  0  0  0
   -2.5980   -1.5000    0.0000 F   0  0  0  0  0  0  0  0  0  0  0  0
   -1.2990    0.7500    0.0000 C   0  0  0  0  0  0  0  0  0  0  0  0
    0.0000    1.5000    0.0000 C   0  0  0  0  0  0  0  0  0  0  0  0
    3.8971    0.7500    0.0000 C   0  0  0  0  0  0  0  0  0  0  0  0
    3.8971   -0.7500    0.0000 C   0  0  0  0  0  0  0  0  0  0  0  0
    5.1961   -1.5000    0.0000 C   0  0  0  0  0  0  0  0  0  0  0  0
    6.4951   -0.7500    0.0000 C   0  0  0  0  0  0  0  0  0  0  0  0
    7.7942   -1.5000    0.0000 F   0  0  0  0  0  0  0  0  0  0  0  0
    6.4952    0.7500    0.0000 C   0  0  0  0  0  0  0  0  0  0  0  0
    5.1961    1.5000    0.0000 C   0  0  0  0  0  0  0  0  0  0  0  0
    6.4952    5.2500    0.0000 C   0  0  0  0  0  0  0  0  0  0  0  0
    7.7942    6.0000    0.0000 C   0  0  0  0  0  0  0  0  0  0  0  0
   12.9904   11.9999    0.0000 C   0  0  0  0  0  0  0  0  0  0  0  0
   14.2895   12.7499    0.0000 C   0  0  0  0  0  0  0  0  0  0  0  0
  1  2  1  0  0  0  0
  2  3  1  0  0  0  0
  3  4  1  0  0  0  0
  4  5  2  0  0  0  0
  5  6  1  0  0  0  0
  6  7  2  0  0  0  0
  7  8  1  0  0  0  0
  8  9  1  0  0  0  0
  9 10  1  0  0  0  0
 10 11  1  0  0  0  0
 11 12  2  0  0  0  0
 11 13  1  0  0  0  0
 13 14  1  0  0  0  0
 14 15  1  0  0  0  0
 15 16  1  0  0  0  0
 16 17  1  0  0  0  0
 17 18  1  0  0  0  0
 18 19  1  0  0  0  0
 19 20  1  0  0  0  0
 20 21  1  0  0  0  0
 21 22  2  0  0  0  0
 22 23  1  0  0  0  0
 23 24  2  0  0  0  0
 24 25  1  0  0  0  0
 24 26  1  0  0  0  0
 26 27  2  0  0  0  0
 21 27  1  0  0  0  0
 20 28  1  0  0  0  0
 28 29  2  0  0  0  0
 29 30  1  0  0  0  0
 30 31  2  0  0  0  0
 31 32  1  0  0  0  0
 31 33  1  0  0  0  0
 33 34  2  0  0  0  0
 28 34  1  0  0  0  0
 16 35  1  0  0  0  0
 35 36  1  0  0  0  0
 13 36  1  0  0  0  0
  7 37  1  0  0  0  0
 37 38  2  0  0  0  0
  4 38  1  0  0  0  0
M  END
> <chemblId>
CHEMBL113956

> <bioactivity__type>
IC50

> <units>
nM

> <value>
1820.0

$$$$

  CDK     11301513322D 0   0.00000     0.00000     0

 31 35  0  0  0  0              1 V2000 
    1.2135   -0.8817    0.0000 O   0  0  0  0  0  0  0  0  0  0  0  0
    0.0000    0.0000    0.0000 C   0  0  0  0  0  0  0  0  0  0  0  0
    0.0000    1.5000    0.0000 N   0  0  0  0  0  0  0  0  0  0  0  0
   -1.4266    1.9635    0.0000 C   0  0  0  0  0  0  0  0  0  0  0  0
   -2.3083    0.7500    0.0000 N   0  0  0  0  0  0  0  0  0  0  0  0
   -3.8083    0.7500    0.0000 C   0  0  0  0  0  0  0  0  0  0  0  0
   -4.5583    2.0490    0.0000 C   0  0  0  0  0  0  0  0  0  0  0  0
   -6.0583    2.0490    0.0000 C   0  0  0  0  0  0  0  0  0  0  0  0
   -6.8083    0.7500    0.0000 C   0  0  0  0  0  0  0  0  0  0  0  0
   -6.0583   -0.5490    0.0000 C   0  0  0  0  0  0  0  0  0  0  0  0
   -4.5583   -0.5490    0.0000 C   0  0  0  0  0  0  0  0  0  0  0  0
   -1.4266   -0.4635    0.0000 C   0  0  0  0  0  0  0  0  0  0  0  0
   -0.4229   -1.5782    0.0000 C   0  0  0  0  0  0  0  0  0  0  0  0
   -0.8864   -3.0048    0.0000 C   0  0  0  0  0  0  0  0  0  0  0  0
   -2.3536   -3.3167    0.0000 N   0  0  0  0  0  0  0  0  0  0  0  0
   -2.8172   -4.7433    0.0000 C   0  0  0  0  0  0  0  0  0  0  0  0
   -1.8135   -5.8580    0.0000 C   0  0  0  0  0  0  0  0  0  0  0  0
   -2.2770   -7.2846    0.0000 C   0  0  0  0  0  0  0  0  0  0  0  0
   -1.2733   -8.3993    0.0000 C   0  0  0  0  0  0  0  0  0  0  0  0
    0.1939   -8.0874    0.0000 C   0  0  0  0  0  0  0  0  0  0  0  0
    0.6575   -6.6608    0.0000 C   0  0  0  0  0  0  0  0  0  0  0  0
    2.1247   -6.3490    0.0000 O   0  0  0  0  0  0  0  0  0  0  0  0
    3.1284   -7.4637    0.0000 C   0  0  0  0  0  0  0  0  0  0  0  0
    2.6648   -8.8903    0.0000 C   0  0  0  0  0  0  0  0  0  0  0  0
    3.6685  -10.0050    0.0000 C   0  0  0  0  0  0  0  0  0  0  0  0
    5.1358   -9.6931    0.0000 C   0  0  0  0  0  0  0  0  0  0  0  0
    5.5993   -8.2665    0.0000 C   0  0  0  0  0  0  0  0  0  0  0  0
    4.5956   -7.1518    0.0000 C   0  0  0  0  0  0  0  0  0  0  0  0
   -0.3462   -5.5461    0.0000 C   0  0  0  0  0  0  0  0  0  0  0  0
   -3.3573   -2.2020    0.0000 C   0  0  0  0  0  0  0  0  0  0  0  0
   -2.8938   -0.7754    0.0000 C   0  0  0  0  0  0  0  0  0  0  0  0
  1  2  2  0  0  0  0
  2  3  1  0  0  0  0
  3  4  1  0  0  0  0
  4  5  1  0  0  0  0
  5  6  1  0  0  0  0
  6  7  2  0  0  0  0
  7  8  1  0  0  0  0
  8  9  2  0  0  0  0
  9 10  1  0  0  0  0
 10 11  2  0  0  0  0
  6 11  1  0  0  0  0
  5 12  1  0  0  0  0
  2 12  1  0  0  0  0
 12 13  1  0  0  0  0
 13 14  1  0  0  0  0
 14 15  1  0  0  0  0
 15 16  1  0  0  0  0
 16 17  1  0  0  0  0
 17 18  2  0  0  0  0
 18 19  1  0  0  0  0
 19 20  2  0  0  0  0
 20 21  1  0  0  0  0
 21 22  1  0  0  0  0
 22 23  1  0  0  0  0
 23 24  2  0  0  0  0
 24 25  1  0  0  0  0
 25 26  2  0  0  0  0
 26 27  1  0  0  0  0
 27 28  2  0  0  0  0
 23 28  1  0  0  0  0
 21 29  2  0  0  0  0
 17 29  1  0  0  0  0
 15 30  1  0  0  0  0
 30 31  1  0  0  0  0
 12 31  1  0  0  0  0
M  END
> <chemblId>
CHEMBL115280

> <bioactivity__type>
IC50

> <units>
nM

> <value>
496.0

$$$$

  CDK     11301513322D 0   0.00000     0.00000     0

 38 41  0  0  0  0              1 V2000 
   -2.5980   -1.5000    0.0000 F   0  0  0  0  0  0  0  0  0  0  0  0
   -1.2990   -0.7500    0.0000 C   0  0  0  0  0  0  0  0  0  0  0  0
    0.0000   -1.5000    0.0000 C   0  0  0  0  0  0  0  0  0  0  0  0
    1.2990   -0.7500    0.0000 C   0  0  0  0  0  0  0  0  0  0  0  0
    1.2990    0.7500    0.0000 C   0  0  0  0  0  0  0  0  0  0  0  0
    0.0000    1.5000    0.0000 C   0  0  0  0  0  0  0  0  0  0  0  0
   -1.2990    0.7500    0.0000 C   0  0  0  0  0  0  0  0  0  0  0  0
    2.5980    1.5000    0.0000 C   0  0  0  0  0  0  0  0  0  0  0  0
    2.5981    3.0000    0.0000 C   0  0  0  0  0  0  0  0  0  0  0  0
    3.8971    3.7500    0.0000 C   0  0  0  0  0  0  0  0  0  0  0  0
    3.8971    5.2500    0.0000 C   0  0  0  0  0  0  0  0  0  0  0  0
    5.1961    6.0000    0.0000 N   0  0  0  0  0  0  0  0  0  0  0  0
    6.4952    5.2500    0.0000 C   0  0  0  0  0  0  0  0  0  0  0  0
    7.7942    6.0000    0.0000 C   0  0  0  0  0  0  0  0  0  0  0  0
    7.7942    7.5000    0.0000 C   0  0  0  0  0  0  0  0  0  0  0  0
    6.4952    8.2500    0.0000 C   0  0  0  0  0  0  0  0  0  0  0  0
    5.1962    7.5000    0.0000 C   0  0  0  0  0  0  0  0  0  0  0  0
    9.0933    8.2500    0.0000 N   0  0  0  0  0  0  0  0  0  0  0  0
    9.0933    9.7500    0.0000 C   0  0  0  0  0  0  0  0  0  0  0  0
    7.7943   10.5000    0.0000 O   0  0  0  0  0  0  0  0  0  0  0  0
   10.3923   10.4999    0.0000 O   0  0  0  0  0  0  0  0  0  0  0  0
   10.3923   11.9999    0.0000 C   0  0  0  0  0  0  0  0  0  0  0  0
   11.6914   12.7499    0.0000 C   0  0  0  0  0  0  0  0  0  0  0  0
   11.6914   14.2499    0.0000 C   0  0  0  0  0  0  0  0  0  0  0  0
   12.9904   14.9999    0.0000 C   0  0  0  0  0  0  0  0  0  0  0  0
   12.9904   16.4999    0.0000 C   0  0  0  0  0  0  0  0  0  0  0  0
   11.6914   17.2499    0.0000 C   0  0  0  0  0  0  0  0  0  0  0  0
   10.3924   16.4999    0.0000 C   0  0  0  0  0  0  0  0  0  0  0  0
   10.3924   14.9999    0.0000 C   0  0  0  0  0  0  0  0  0  0  0  0
   11.6914   18.7499    0.0000 C   0  0  0  0  0  0  0  0  0  0  0  0
   11.6914   20.2499    0.0000 N   0  0  0  0  0  0  0  0  0  0  0  0
    3.8971    0.7500    0.0000 C   0  0  0  0  0  0  0  0  0  0  0  0
    3.8971   -0.7500    0.0000 C   0  0  0  0  0  0  0  0  0  0  0  0
    5.1961   -1.5000    0.0000 C   0  0  0  0  0  0  0  0  0  0  0  0
    6.4951   -0.7500    0.0000 C   0  0  0  0  0  0  0  0  0  0  0  0
    7.7942   -1.5000    0.0000 F   0  0  0  0  0  0  0  0  0  0  0  0
    6.4952    0.7500    0.0000 C   0  0  0  0  0  0  0  0  0  0  0  0
    5.1961    1.5000    0.0000 C   0  0  0  0  0  0  0  0  0  0  0  0
  1  2  1  0  0  0  0
  2  3  2  0  0  0  0
  3  4  1  0  0  0  0
  4  5  2  0  0  0  0
  5  6  1  0  0  0  0
  6  7  2  0  0  0  0
  2  7  1  0  0  0  0
  5  8  1  0  0  0  0
  8  9  1  0  0  0  0
  9 10  1  0  0  0  0
 10 11  1  0  0  0  0
 11 12  1  0  0  0  0
 12 13  1  0  0  0  0
 13 14  1  0  0  0  0
 14 15  1  0  0  0  0
 15 16  1  0  0  0  0
 16 17  1  0  0  0  0
 12 17  1  0  0  0  0
 15 18  1  0  0  0  0
 18 19  1  0  0  0  0
 19 20  2  0  0  0  0
 19 21  1  0  0  0  0
 21 22  1  0  0  0  0
 22 23  1  0  0  0  0
 23 24  1  0  0  0  0
 24 25  2  0  0  0  0
 25 26  1  0  0  0  0
 26 27  2  0  0  0  0
 27 28  1  0  0  0  0
 28 29  2  0  0  0  0
 24 29  1  0  0  0  0
 27 30  1  0  0  0  0
 30 31  3  0  0  0  0
  8 32  1  0  0  0  0
 32 33  2  0  0  0  0
 33 34  1  0  0  0  0
 34 35  2  0  0  0  0
 35 36  1  0  0  0  0
 35 37  1  0  0  0  0
 37 38  2  0  0  0  0
 32 38  1  0  0  0  0
M  END
> <chemblId>
CHEMBL116463

> <bioactivity__type>
IC50

> <units>
nM

> <value>
454.0

$$$$

  CDK     11301513322D 0   0.00000     0.00000     0

 35 38  0  0  0  0              1 V2000 
   10.3924   16.4999    0.0000 F   0  0  0  0  0  0  0  0  0  0  0  0
   10.3924   14.9999    0.0000 C   0  0  0  0  0  0  0  0  0  0  0  0
    9.0933   14.2500    0.0000 C   0  0  0  0  0  0  0  0  0  0  0  0
    9.0933   12.7500    0.0000 C   0  0  0  0  0  0  0  0  0  0  0  0
   10.3923   11.9999    0.0000 C   0  0  0  0  0  0  0  0  0  0  0  0
   10.3923   10.4999    0.0000 C   0  0  0  0  0  0  0  0  0  0  0  0
    9.0933    9.7500    0.0000 C   0  0  0  0  0  0  0  0  0  0  0  0
    9.0933    8.2500    0.0000 C   0  0  0  0  0  0  0  0  0  0  0  0
   10.3923    7.4999    0.0000 O   0  0  0  0  0  0  0  0  0  0  0  0
    7.7942    7.5000    0.0000 N   0  0  0  0  0  0  0  0  0  0  0  0
    6.4952    8.2500    0.0000 C   0  0  0  0  0  0  0  0  0  0  0  0
    5.1962    7.5000    0.0000 C   0  0  0  0  0  0  0  0  0  0  0  0
    5.1961    6.0000    0.0000 N   0  0  0  0  0  0  0  0  0  0  0  0
    3.8971    5.2500    0.0000 C   0  0  0  0  0  0  0  0  0  0  0  0
    3.8971    3.7500    0.0000 C   0  0  0  0  0  0  0  0  0  0  0  0
    2.5981    3.0000    0.0000 C   0  0  0  0  0  0  0  0  0  0  0  0
    2.5980    1.5000    0.0000 C   0  0  0  0  0  0  0  0  0  0  0  0
    1.2990    0.7500    0.0000 C   0  0  0  0  0  0  0  0  0  0  0  0
    1.2990   -0.7500    0.0000 C   0  0  0  0  0  0  0  0  0  0  0  0
    0.0000   -1.5000    0.0000 C   0  0  0  0  0  0  0  0  0  0  0  0
   -1.2990   -0.7500    0.0000 C   0  0  0  0  0  0  0  0  0  0  0  0
   -2.5980   -1.5000    0.0000 F   0  0  0  0  0  0  0  0  0  0  0  0
   -1.2990    0.7500    0.0000 C   0  0  0  0  0  0  0  0  0  0  0  0
    0.0000    1.5000    0.0000 C   0  0  0  0  0  0  0  0  0  0  0  0
    3.8971    0.7500    0.0000 C   0  0  0  0  0  0  0  0  0  0  0  0
    3.8971   -0.7500    0.0000 C   0  0  0  0  0  0  0  0  0  0  0  0
    5.1961   -1.5000    0.0000 C   0  0  0  0  0  0  0  0  0  0  0  0
    6.4951   -0.7500    0.0000 C   0  0  0  0  0  0  0  0  0  0  0  0
    7.7942   -1.5000    0.0000 F   0  0  0  0  0  0  0  0  0  0  0  0
    6.4952    0.7500    0.0000 C   0  0  0  0  0  0  0  0  0  0  0  0
    5.1961    1.5000    0.0000 C   0  0  0  0  0  0  0  0  0  0  0  0
    6.4952    5.2500    0.0000 C   0  0  0  0  0  0  0  0  0  0  0  0
    7.7942    6.0000    0.0000 C   0  0  0  0  0  0  0  0  0  0  0  0
   11.6914   12.7499    0.0000 C   0  0  0  0  0  0  0  0  0  0  0  0
   11.6914   14.2499    0.0000 C   0  0  0  0  0  0  0  0  0  0  0  0
  1  2  1  0  0  0  0
  2  3  2  0  0  0  0
  3  4  1  0  0  0  0
  4  5  2  0  0  0  0
  5  6  1  0  0  0  0
  6  7  1  0  0  0  0
  7  8  1  0  0  0  0
  8  9  2  0  0  0  0
  8 10  1  0  0  0  0
 10 11  1  0  0  0  0
 11 12  1  0  0  0  0
 12 13  1  0  0  0  0
 13 14  1  0  0  0  0
 14 15  1  0  0  0  0
 15 16  1  0  0  0  0
 16 17  1  0  0  0  0
 17 18  1  0  0  0  0
 18 19  2  0  0  0  0
 19 20  1  0  0  0  0
 20 21  2  0  0  0  0
 21 22  1  0  0  0  0
 21 23  1  0  0  0  0
 23 24  2  0  0  0  0
 18 24  1  0  0  0  0
 17 25  1  0  0  0  0
 25 26  2  0  0  0  0
 26 27  1  0  0  0  0
 27 28  2  0  0  0  0
 28 29  1  0  0  0  0
 28 30  1  0  0  0  0
 30 31  2  0  0  0  0
 25 31  1  0  0  0  0
 13 32  1  0  0  0  0
 32 33  1  0  0  0  0
 10 33  1  0  0  0  0
  5 34  1  0  0  0  0
 34 35  2  0  0  0  0
  2 35  1  0  0  0  0
M  END
> <chemblId>
CHEMBL116735

> <bioactivity__type>
IC50

> <units>
nM

> <value>
1660.0

$$$$

  CDK     11301513322D 0   0.00000     0.00000     0

 22 25  0  0  0  0              1 V2000 
    5.6515   -0.6635    0.0000 Cl  0  0  0  0  0  0  0  0  0  0  0  0
    4.2180   -0.2220    0.0000 C   0  0  0  0  0  0  0  0  0  0  0  0
    3.8840    1.2400    0.0000 C   0  0  0  0  0  0  0  0  0  0  0  0
    2.4510    1.6820    0.0000 C   0  0  0  0  0  0  0  0  0  0  0  0
    1.3520    0.6620    0.0000 C   0  0  0  0  0  0  0  0  0  0  0  0
    0.0000    1.3130    0.0000 C   0  0  0  0  0  0  0  0  0  0  0  0
   -0.0002    2.8130    0.0000 C   0  0  0  0  0  0  0  0  0  0  0  0
    1.2987    3.5632    0.0000 C   0  0  0  0  0  0  0  0  0  0  0  0
    1.2985    5.0632    0.0000 C   0  0  0  0  0  0  0  0  0  0  0  0
   -0.0007    5.8130    0.0000 N   0  0  0  0  0  0  0  0  0  0  0  0
   -1.2996    5.0628    0.0000 C   0  0  0  0  0  0  0  0  0  0  0  0
   -1.2994    3.5628    0.0000 C   0  0  0  0  0  0  0  0  0  0  0  0
   -1.3510    0.6620    0.0000 C   0  0  0  0  0  0  0  0  0  0  0  0
   -2.4510    1.6820    0.0000 N   0  0  0  0  0  0  0  0  0  0  0  0
   -3.8850    1.2390    0.0000 C   0  0  0  0  0  0  0  0  0  0  0  0
   -4.2180   -0.2230    0.0000 C   0  0  0  0  0  0  0  0  0  0  0  0
   -3.1190   -1.2430    0.0000 C   0  0  0  0  0  0  0  0  0  0  0  0
   -1.6850   -0.8010    0.0000 C   0  0  0  0  0  0  0  0  0  0  0  0
   -0.7500   -1.9730    0.0000 C   0  0  0  0  0  0  0  0  0  0  0  0
    0.7500   -1.9730    0.0000 C   0  0  0  0  0  0  0  0  0  0  0  0
    1.6850   -0.8010    0.0000 C   0  0  0  0  0  0  0  0  0  0  0  0
    3.1190   -1.2430    0.0000 C   0  0  0  0  0  0  0  0  0  0  0  0
  1  2  1  0  0  0  0
  2  3  2  0  0  0  0
  3  4  1  0  0  0  0
  4  5  2  0  0  0  0
  5  6  1  0  0  0  0
  6  7  2  0  0  0  0
  7  8  1  0  0  0  0
  8  9  1  0  0  0  0
  9 10  1  0  0  0  0
 10 11  1  0  0  0  0
 11 12  1  0  0  0  0
  7 12  1  0  0  0  0
  6 13  1  0  0  0  0
 13 14  2  0  0  0  0
 14 15  1  0  0  0  0
 15 16  2  0  0  0  0
 16 17  1  0  0  0  0
 17 18  2  0  0  0  0
 13 18  1  0  0  0  0
 18 19  1  0  0  0  0
 19 20  1  0  0  0  0
 20 21  1  0  0  0  0
  5 21  1  0  0  0  0
 21 22  2  0  0  0  0
  2 22  1  0  0  0  0
M  END
> <chemblId>
CHEMBL1172

> <bioactivity__type>
IC50

> <units>
nM

> <value>
9.98

$$$$

  CDK     11301513322D 0   0.00000     0.00000     0

 35 38  0  0  0  0              1 V2000 
   -2.5980   -1.5000    0.0000 F   0  0  0  0  0  0  0  0  0  0  0  0
   -1.2990   -0.7500    0.0000 C   0  0  0  0  0  0  0  0  0  0  0  0
    0.0000   -1.5000    0.0000 C   0  0  0  0  0  0  0  0  0  0  0  0
    1.2990   -0.7500    0.0000 C   0  0  0  0  0  0  0  0  0  0  0  0
    1.2990    0.7500    0.0000 C   0  0  0  0  0  0  0  0  0  0  0  0
    0.0000    1.5000    0.0000 C   0  0  0  0  0  0  0  0  0  0  0  0
   -1.2990    0.7500    0.0000 C   0  0  0  0  0  0  0  0  0  0  0  0
    2.5980    1.5000    0.0000 C   0  0  0  0  0  0  0  0  0  0  0  0
    2.5981    3.0000    0.0000 C   0  0  0  0  0  0  0  0  0  0  0  0
    3.8971    3.7500    0.0000 C   0  0  0  0  0  0  0  0  0  0  0  0
    3.8971    5.2500    0.0000 C   0  0  0  0  0  0  0  0  0  0  0  0
    5.1961    6.0000    0.0000 N   0  0  0  0  0  0  0  0  0  0  0  0
    6.4952    5.2500    0.0000 C   0  0  0  0  0  0  0  0  0  0  0  0
    7.7942    6.0000    0.0000 C   0  0  0  0  0  0  0  0  0  0  0  0
    7.7942    7.5000    0.0000 N   0  0  0  0  0  0  0  0  0  0  0  0
    6.4952    8.2500    0.0000 C   0  0  0  0  0  0  0  0  0  0  0  0
    5.1962    7.5000    0.0000 C   0  0  0  0  0  0  0  0  0  0  0  0
    9.0933    8.2500    0.0000 C   0  0  0  0  0  0  0  0  0  0  0  0
   10.3923    7.4999    0.0000 O   0  0  0  0  0  0  0  0  0  0  0  0
    9.0933    9.7500    0.0000 C   0  0  0  0  0  0  0  0  0  0  0  0
   10.3923   10.4999    0.0000 C   0  0  0  0  0  0  0  0  0  0  0  0
   10.3923   11.9999    0.0000 C   0  0  0  0  0  0  0  0  0  0  0  0
   11.6914   12.7499    0.0000 C   0  0  0  0  0  0  0  0  0  0  0  0
   12.9904   11.9999    0.0000 C   0  0  0  0  0  0  0  0  0  0  0  0
   14.2895   12.7499    0.0000 C   0  0  0  0  0  0  0  0  0  0  0  0
   14.2895   14.2499    0.0000 C   0  0  0  0  0  0  0  0  0  0  0  0
   12.9904   14.9999    0.0000 C   0  0  0  0  0  0  0  0  0  0  0  0
   11.6914   14.2499    0.0000 C   0  0  0  0  0  0  0  0  0  0  0  0
    3.8971    0.7500    0.0000 C   0  0  0  0  0  0  0  0  0  0  0  0
    3.8971   -0.7500    0.0000 C   0  0  0  0  0  0  0  0  0  0  0  0
    5.1961   -1.5000    0.0000 C   0  0  0  0  0  0  0  0  0  0  0  0
    6.4951   -0.7500    0.0000 C   0  0  0  0  0  0  0  0  0  0  0  0
    7.7942   -1.5000    0.0000 F   0  0  0  0  0  0  0  0  0  0  0  0
    6.4952    0.7500    0.0000 C   0  0  0  0  0  0  0  0  0  0  0  0
    5.1961    1.5000    0.0000 C   0  0  0  0  0  0  0  0  0  0  0  0
  1  2  1  0  0  0  0
  2  3  2  0  0  0  0
  3  4  1  0  0  0  0
  4  5  2  0  0  0  0
  5  6  1  0  0  0  0
  6  7  2  0  0  0  0
  2  7  1  0  0  0  0
  5  8  1  0  0  0  0
  8  9  1  0  0  0  0
  9 10  1  0  0  0  0
 10 11  1  0  0  0  0
 11 12  1  0  0  0  0
 12 13  1  0  0  0  0
 13 14  1  0  0  0  0
 14 15  1  0  0  0  0
 15 16  1  0  0  0  0
 16 17  1  0  0  0  0
 12 17  1  0  0  0  0
 15 18  1  0  0  0  0
 18 19  2  0  0  0  0
 18 20  1  0  0  0  0
 20 21  1  0  0  0  0
 21 22  1  0  0  0  0
 22 23  1  0  0  0  0
 23 24  2  0  0  0  0
 24 25  1  0  0  0  0
 25 26  2  0  0  0  0
 26 27  1  0  0  0  0
 27 28  2  0  0  0  0
 23 28  1  0  0  0  0
  8 29  1  0  0  0  0
 29 30  2  0  0  0  0
 30 31  1  0  0  0  0
 31 32  2  0  0  0  0
 32 33  1  0  0  0  0
 32 34  1  0  0  0  0
 34 35  2  0  0  0  0
 29 35  1  0  0  0  0
M  END
> <chemblId>
CHEMBL117537

> <bioactivity__type>
IC50

> <units>
nM

> <value>
1930.0

$$$$
 stripped
BRStripMol11301513322D 0   0.00000     0.00000     0
This file has been stripped
 19 20  0  0  0  0              1 V2000 
   -3.8971    7.8210    0.0000 C   0  0  0  0  0  0  0  0  0  0  0  0
   -2.5981    7.0710    0.0000 N   0  0  0  0  0  0  0  0  0  0  0  0
   -1.2990    7.8210    0.0000 C   0  0  0  0  0  0  0  0  0  0  0  0
   -2.5981    5.5710    0.0000 C   0  0  0  0  0  0  0  0  0  0  0  0
   -1.2990    4.8210    0.0000 C   0  0  0  0  0  0  0  0  0  0  0  0
   -1.2990    3.3210    0.0000 O   0  0  0  0  0  0  0  0  0  0  0  0
    0.0000    2.5710    0.0000 C   0  0  0  0  0  0  0  0  0  0  0  0
    0.0000    1.0710    0.0000 C   0  0  0  0  0  0  0  0  0  0  0  0
    1.2990    0.3210    0.0000 C   0  0  0  0  0  0  0  0  0  0  0  0
    1.2990   -1.1790    0.0000 C   0  0  0  0  0  0  0  0  0  0  0  0
    0.0000   -1.9290    0.0000 C   0  0  0  0  0  0  0  0  0  0  0  0
   -1.2990   -1.1790    0.0000 C   0  0  0  0  0  0  0  0  0  0  0  0
   -1.2990    0.3210    0.0000 C   0  0  0  0  0  0  0  0  0  0  0  0
    1.2990    3.3210    0.0000 C   0  0  0  0  0  0  0  0  0  0  0  0
    2.5981    2.5710    0.0000 C   0  0  0  0  0  0  0  0  0  0  0  0
    3.8971    3.3210    0.0000 C   0  0  0  0  0  0  0  0  0  0  0  0
    3.8971    4.8210    0.0000 C   0  0  0  0  0  0  0  0  0  0  0  0
    2.5981    5.5710    0.0000 C   0  0  0  0  0  0  0  0  0  0  0  0
    1.2990    4.8210    0.0000 C   0  0  0  0  0  0  0  0  0  0  0  0
  1  2  1  0  0  0  0
  2  3  1  0  0  0  0
  2  4  1  0  0  0  0
  4  5  1  0  0  0  0
  5  6  1  0  0  0  0
  6  7  1  0  0  0  0
  7  8  1  0  0  0  0
  8  9  2  0  0  0  0
  9 10  1  0  0  0  0
 10 11  2  0  0  0  0
 11 12  1  0  0  0  0
 12 13  2  0  0  0  0
  8 13  1  0  0  0  0
  7 14  1  0  0  0  0
 14 15  2  0  0  0  0
 15 16  1  0  0  0  0
 16 17  2  0  0  0  0
 17 18  1  0  0  0  0
 18 19  2  0  0  0  0
 14 19  1  0  0  0  0
M  END
> <chemblId>
CHEMBL1200406

> <bioactivity__type>
IC50

> <units>
nM

> <value>
319.0

$$$$

  CDK     11301513322D 0   0.00000     0.00000     0

 23 26  0  0  0  0              1 V2000 
   -2.8310    0.0000    0.0000 C   0  0  0  0  0  0  0  0  0  0  0  0
   -1.3310    0.0000    0.0000 N   0  0  0  0  0  0  0  0  0  0  0  0
   -0.5990   -1.5970    0.0000 C   0  0  0  0  0  0  0  0  0  0  0  0
   -2.0120   -0.8890    0.0000 C   0  0  0  0  0  0  0  0  0  0  0  0
   -2.0120    0.8890    0.0000 C   0  0  0  0  0  0  0  0  0  0  0  0
   -0.5990    1.5970    0.0000 C   0  0  0  0  0  0  0  0  0  0  0  0
    0.8640    1.2670    0.0000 C   0  0  0  0  0  0  0  0  0  0  0  0
    1.5960    0.0000    0.0000 C   0  0  0  0  0  0  0  0  0  0  0  0
    0.8640   -1.2670    0.0000 C   0  0  0  0  0  0  0  0  0  0  0  0
    3.0960    0.0000    0.0000 O   0  0  0  0  0  0  0  0  0  0  0  0
    3.8460    1.2990    0.0000 C   0  0  0  0  0  0  0  0  0  0  0  0
    5.3460    1.2990    0.0000 C   0  0  0  0  0  0  0  0  0  0  0  0
    6.0960   -0.0000    0.0000 C   0  0  0  0  0  0  0  0  0  0  0  0
    7.5960   -0.0000    0.0000 C   0  0  0  0  0  0  0  0  0  0  0  0
    8.3460    1.2990    0.0000 C   0  0  0  0  0  0  0  0  0  0  0  0
    7.5960    2.5981    0.0000 C   0  0  0  0  0  0  0  0  0  0  0  0
    6.0960    2.5981    0.0000 C   0  0  0  0  0  0  0  0  0  0  0  0
    3.0960    2.5981    0.0000 C   0  0  0  0  0  0  0  0  0  0  0  0
    3.8460    3.8971    0.0000 C   0  0  0  0  0  0  0  0  0  0  0  0
    3.0960    5.1962    0.0000 C   0  0  0  0  0  0  0  0  0  0  0  0
    1.5960    5.1962    0.0000 C   0  0  0  0  0  0  0  0  0  0  0  0
    0.8460    3.8971    0.0000 C   0  0  0  0  0  0  0  0  0  0  0  0
    1.5960    2.5981    0.0000 C   0  0  0  0  0  0  0  0  0  0  0  0
  1  2  1  0  0  0  0
  2  3  1  0  0  0  0
  3  4  1  1  0  0  0
  4  5  1  0  0  0  0
  6  5  1  1  0  0  0
  2  6  1  0  0  0  0
  6  7  1  0  0  0  0
  7  8  1  0  0  0  0
  8  9  1  0  0  0  0
  3  9  1  0  0  0  0
  8 10  1  1  0  0  0
 10 11  1  0  0  0  0
 11 12  1  0  0  0  0
 12 13  2  0  0  0  0
 13 14  1  0  0  0  0
 14 15  2  0  0  0  0
 15 16  1  0  0  0  0
 16 17  2  0  0  0  0
 12 17  1  0  0  0  0
 11 18  1  0  0  0  0
 18 19  2  0  0  0  0
 19 20  1  0  0  0  0
 20 21  2  0  0  0  0
 21 22  1  0  0  0  0
 22 23  2  0  0  0  0
 18 23  1  0  0  0  0
M  END
> <chemblId>
CHEMBL1201203

> <bioactivity__type>
IC50

> <units>
nM

> <value>
3.18

$$$$

  CDK     11301513322D 0   0.00000     0.00000     0

 19 20  0  0  0  0              1 V2000 
    2.5731    7.5096    0.0000 C   0  0  0  0  0  0  0  0  0  0  0  0
    2.5781    6.0096    0.0000 N   0  0  0  0  0  0  0  0  0  0  0  0
    3.8796    5.2640    0.0000 C   0  0  0  0  0  0  0  0  0  0  0  0
    1.2815    5.2553    0.0000 C   0  0  0  0  0  0  0  0  0  0  0  0
    1.2865    3.7553    0.0000 C   0  0  0  0  0  0  0  0  0  0  0  0
   -0.0100    3.0010    0.0000 C   0  0  0  0  0  0  0  0  0  0  0  0
   -0.0050    1.5010    0.0000 C   0  0  0  0  0  0  0  0  0  0  0  0
   -1.2930    0.7540    0.0000 C   0  0  0  0  0  0  0  0  0  0  0  0
   -1.2930   -0.7460    0.0000 C   0  0  0  0  0  0  0  0  0  0  0  0
   -0.0050   -1.5130    0.0000 C   0  0  0  0  0  0  0  0  0  0  0  0
   -0.0101   -3.0130    0.0000 Cl  0  0  0  0  0  0  0  0  0  0  0  0
    1.3030   -0.7460    0.0000 C   0  0  0  0  0  0  0  0  0  0  0  0
    1.3030    0.7540    0.0000 C   0  0  0  0  0  0  0  0  0  0  0  0
   -1.3115    3.7467    0.0000 C   0  0  0  0  0  0  0  0  0  0  0  0
   -1.3165    5.2467    0.0000 C   0  0  0  0  0  0  0  0  0  0  0  0
   -2.6181    5.9923    0.0000 C   0  0  0  0  0  0  0  0  0  0  0  0
   -3.9146    5.2380    0.0000 C   0  0  0  0  0  0  0  0  0  0  0  0
   -3.9096    3.7380    0.0000 C   0  0  0  0  0  0  0  0  0  0  0  0
   -2.6081    2.9923    0.0000 N   0  0  0  0  0  0  0  0  0  0  0  0
  1  2  1  0  0  0  0
  2  3  1  0  0  0  0
  2  4  1  0  0  0  0
  4  5  1  0  0  0  0
  6  5  1  1  0  0  0
  6  7  1  0  0  0  0
  7  8  2  0  0  0  0
  8  9  1  0  0  0  0
  9 10  2  0  0  0  0
 10 11  1  0  0  0  0
 10 12  1  0  0  0  0
 12 13  2  0  0  0  0
  7 13  1  0  0  0  0
  6 14  1  0  0  0  0
 14 15  2  0  0  0  0
 15 16  1  0  0  0  0
 16 17  2  0  0  0  0
 17 18  1  0  0  0  0
 18 19  2  0  0  0  0
 14 19  1  0  0  0  0
M  END
> <chemblId>
CHEMBL1201353

> <bioactivity__type>
IC50

> <units>
nM

> <value>
6.29

$$$$

  CDK     11301513322D 0   0.00000     0.00000     0

 19 20  0  0  0  0              1 V2000 
   -3.8971    7.8210    0.0000 C   0  0  0  0  0  0  0  0  0  0  0  0
   -2.5981    7.0710    0.0000 N   0  0  0  0  0  0  0  0  0  0  0  0
   -1.2990    7.8210    0.0000 C   0  0  0  0  0  0  0  0  0  0  0  0
   -2.5981    5.5710    0.0000 C   0  0  0  0  0  0  0  0  0  0  0  0
   -1.2990    4.8210    0.0000 C   0  0  0  0  0  0  0  0  0  0  0  0
   -1.2990    3.3210    0.0000 N   0  0  0  0  0  0  0  0  0  0  0  0
    0.0000    2.5710    0.0000 C   0  0  0  0  0  0  0  0  0  0  0  0
    0.0000    1.0710    0.0000 C   0  0  0  0  0  0  0  0  0  0  0  0
    1.2990    0.3210    0.0000 C   0  0  0  0  0  0  0  0  0  0  0  0
    1.2990   -1.1790    0.0000 C   0  0  0  0  0  0  0  0  0  0  0  0
    0.0000   -1.9290    0.0000 C   0  0  0  0  0  0  0  0  0  0  0  0
   -1.2990   -1.1790    0.0000 C   0  0  0  0  0  0  0  0  0  0  0  0
   -1.2990    0.3210    0.0000 C   0  0  0  0  0  0  0  0  0  0  0  0
   -2.5981    2.5710    0.0000 C   0  0  0  0  0  0  0  0  0  0  0  0
   -3.8971    3.3210    0.0000 C   0  0  0  0  0  0  0  0  0  0  0  0
   -5.1962    2.5710    0.0000 C   0  0  0  0  0  0  0  0  0  0  0  0
   -5.1962    1.0710    0.0000 C   0  0  0  0  0  0  0  0  0  0  0  0
   -3.8971    0.3210    0.0000 C   0  0  0  0  0  0  0  0  0  0  0  0
   -2.5981    1.0710    0.0000 N   0  0  0  0  0  0  0  0  0  0  0  0
  1  2  1  0  0  0  0
  2  3  1  0  0  0  0
  2  4  1  0  0  0  0
  4  5  1  0  0  0  0
  5  6  1  0  0  0  0
  6  7  1  0  0  0  0
  7  8  1  0  0  0  0
  8  9  2  0  0  0  0
  9 10  1  0  0  0  0
 10 11  2  0  0  0  0
 11 12  1  0  0  0  0
 12 13  2  0  0  0  0
  8 13  1  0  0  0  0
  6 14  1  0  0  0  0
 14 15  2  0  0  0  0
 15 16  1  0  0  0  0
 16 17  2  0  0  0  0
 17 18  1  0  0  0  0
 18 19  2  0  0  0  0
 14 19  1  0  0  0  0
M  END
> <chemblId>
CHEMBL1241

> <bioactivity__type>
IC50

> <units>
nM

> <value>
39.81

$$$$

  CDK     11301513322D 0   0.00000     0.00000     0

 32 36  0  0  0  0              1 V2000 
    3.8970   -1.5000    0.0000 N   0  0  0  0  0  0  0  0  0  0  0  0
    2.5980   -0.7500    0.0000 N   0  0  0  0  0  0  0  0  0  0  0  0
    2.5980    0.7500    0.0000 C   0  0  0  0  0  0  0  0  0  0  0  0
    1.2990    1.5000    0.0000 N   0  0  0  0  0  0  0  0  0  0  0  0
    0.0000    0.7500    0.0000 C   0  0  0  0  0  0  0  0  0  0  0  0
    0.0000   -0.7500    0.0000 C   0  0  0  0  0  0  0  0  0  0  0  0
   -1.2990   -1.5000    0.0000 C   0  0  0  0  0  0  0  0  0  0  0  0
   -2.5980   -0.7500    0.0000 C   0  0  0  0  0  0  0  0  0  0  0  0
   -2.5980    0.7500    0.0000 C   0  0  0  0  0  0  0  0  0  0  0  0
   -1.2990    1.5000    0.0000 C   0  0  0  0  0  0  0  0  0  0  0  0
    1.2990   -1.5000    0.0000 C   0  0  0  0  0  0  0  0  0  0  0  0
    1.2990   -3.0000    0.0000 O   0  0  0  0  0  0  0  0  0  0  0  0
    3.8970    1.5000    0.0000 C   0  0  0  0  0  0  0  0  0  0  0  0
    5.1961    0.7500    0.0000 C   0  0  0  0  0  0  0  0  0  0  0  0
    6.4951    1.5000    0.0000 C   0  0  0  0  0  0  0  0  0  0  0  0
    7.7942    0.7500    0.0000 C   0  0  0  0  0  0  0  0  0  0  0  0
    9.0932    1.5000    0.0000 N   0  0  0  0  0  0  0  0  0  0  0  0
   10.3922    0.7500    0.0000 C   0  0  0  0  0  0  0  0  0  0  0  0
   11.6913    1.4999    0.0000 C   0  0  0  0  0  0  0  0  0  0  0  0
   11.6913    2.9999    0.0000 N   0  0  0  0  0  0  0  0  0  0  0  0
   10.3922    3.7500    0.0000 C   0  0  0  0  0  0  0  0  0  0  0  0
    9.0932    3.0000    0.0000 C   0  0  0  0  0  0  0  0  0  0  0  0
   12.9903    3.7499    0.0000 C   0  0  0  0  0  0  0  0  0  0  0  0
   12.9903    5.2499    0.0000 C   0  0  0  0  0  0  0  0  0  0  0  0
   14.2894    5.9999    0.0000 C   0  0  0  0  0  0  0  0  0  0  0  0
   15.5884    5.2499    0.0000 C   0  0  0  0  0  0  0  0  0  0  0  0
   16.8875    5.9999    0.0000 C   0  0  0  0  0  0  0  0  0  0  0  0
   18.1865    5.2499    0.0000 C   0  0  0  0  0  0  0  0  0  0  0  0
   18.1865    3.7499    0.0000 C   0  0  0  0  0  0  0  0  0  0  0  0
   16.8874    2.9999    0.0000 C   0  0  0  0  0  0  0  0  0  0  0  0
   15.5884    3.7499    0.0000 C   0  0  0  0  0  0  0  0  0  0  0  0
   14.2894    2.9999    0.0000 N   0  0  0  0  0  0  0  0  0  0  0  0
  1  2  1  0  0  0  0
  2  3  1  0  0  0  0
  3  4  2  0  0  0  0
  4  5  1  0  0  0  0
  5  6  2  0  0  0  0
  6  7  1  0  0  0  0
  7  8  1  0  0  0  0
  8  9  1  0  0  0  0
  9 10  1  0  0  0  0
  5 10  1  0  0  0  0
  6 11  1  0  0  0  0
  2 11  1  0  0  0  0
 11 12  2  0  0  0  0
  3 13  1  0  0  0  0
 13 14  1  0  0  0  0
 14 15  1  0  0  0  0
 15 16  1  0  0  0  0
 16 17  1  0  0  0  0
 17 18  1  0  0  0  0
 18 19  1  0  0  0  0
 19 20  1  0  0  0  0
 20 21  1  0  0  0  0
 21 22  1  0  0  0  0
 17 22  1  0  0  0  0
 20 23  1  0  0  0  0
 23 24  2  0  0  0  0
 24 25  1  0  0  0  0
 25 26  2  0  0  0  0
 26 27  1  0  0  0  0
 27 28  2  0  0  0  0
 28 29  1  0  0  0  0
 29 30  2  0  0  0  0
 30 31  1  0  0  0  0
 26 31  1  0  0  0  0
 31 32  2  0  0  0  0
 23 32  1  0  0  0  0
M  END
> <chemblId>
CHEMBL1278088

> <bioactivity__type>
IC50

> <units>
nM

> <value>
1000.0

$$$$

  CDK     11301513322D 0   0.00000     0.00000     0

 26 29  0  0  0  0              1 V2000 
   -3.8971   -2.2500    0.0000 C   0  0  0  0  0  0  0  0  0  0  0  0
   -3.8971   -0.7500    0.0000 O   0  0  0  0  0  0  0  0  0  0  0  0
   -2.5981   -0.0000    0.0000 C   0  0  0  0  0  0  0  0  0  0  0  0
   -1.2990   -0.7500    0.0000 C   0  0  0  0  0  0  0  0  0  0  0  0
    0.0000    0.0000    0.0000 C   0  0  0  0  0  0  0  0  0  0  0  0
    1.2990   -0.7500    0.0000 C   0  0  0  0  0  0  0  0  0  0  0  0
    2.5981   -0.0000    0.0000 C   0  0  0  0  0  0  0  0  0  0  0  0
    2.5981    1.5000    0.0000 C   0  0  0  0  0  0  0  0  0  0  0  0
    1.2990    2.2500    0.0000 C   0  0  0  0  0  0  0  0  0  0  0  0
    0.0000    1.5000    0.0000 C   0  0  0  0  0  0  0  0  0  0  0  0
   -1.2990    2.2500    0.0000 C   0  0  0  0  0  0  0  0  0  0  0  0
   -2.5981    3.0000    0.0000 C   0  0  0  0  0  0  0  0  0  0  0  0
   -2.5981    4.5000    0.0000 C   0  0  0  0  0  0  0  0  0  0  0  0
   -1.2990    5.2500    0.0000 N   0  0  0  0  0  0  0  0  0  0  0  0
   -1.2990    6.7500    0.0000 C   0  0  0  0  0  0  0  0  0  0  0  0
   -2.5981    7.5000    0.0000 C   0  0  0  0  0  0  0  0  0  0  0  0
   -2.5981    9.0000    0.0000 C   0  0  0  0  0  0  0  0  0  0  0  0
   -3.8971    9.7500    0.0000 C   0  0  0  0  0  0  0  0  0  0  0  0
   -3.8971   11.2500    0.0000 C   0  0  0  0  0  0  0  0  0  0  0  0
   -5.1962   12.0000    0.0000 C   0  0  0  0  0  0  0  0  0  0  0  0
   -6.4952   11.2500    0.0000 C   0  0  0  0  0  0  0  0  0  0  0  0
   -6.4952    9.7500    0.0000 C   0  0  0  0  0  0  0  0  0  0  0  0
   -5.1962    9.0000    0.0000 C   0  0  0  0  0  0  0  0  0  0  0  0
    0.0000    4.5000    0.0000 C   0  0  0  0  0  0  0  0  0  0  0  0
   -0.0000    3.0000    0.0000 C   0  0  0  0  0  0  0  0  0  0  0  0
   -2.5981    1.5000    0.0000 O   0  0  0  0  0  0  0  0  0  0  0  0
  1  2  1  0  0  0  0
  2  3  1  0  0  0  0
  3  4  1  0  0  0  0
  4  5  1  0  0  0  0
  5  6  2  0  0  0  0
  6  7  1  0  0  0  0
  7  8  2  0  0  0  0
  8  9  1  0  0  0  0
  9 10  2  0  0  0  0
  5 10  1  0  0  0  0
 10 11  1  0  0  0  0
 11 12  1  0  0  0  0
 12 13  1  0  0  0  0
 13 14  1  0  0  0  0
 14 15  1  0  0  0  0
 15 16  1  0  0  0  0
 16 17  1  0  0  0  0
 17 18  1  0  0  0  0
 18 19  2  0  0  0  0
 19 20  1  0  0  0  0
 20 21  2  0  0  0  0
 21 22  1  0  0  0  0
 22 23  2  0  0  0  0
 18 23  1  0  0  0  0
 14 24  1  0  0  0  0
 24 25  1  0  0  0  0
 11 25  1  0  0  0  0
 11 26  1  0  0  0  0
  3 26  1  0  0  0  0
M  END
> <chemblId>
CHEMBL138458

> <bioactivity__type>
IC50

> <units>
nM

> <value>
8000.0

$$$$

  CDK     11301513322D 0   0.00000     0.00000     0

 18 19  0  0  0  0              1 V2000 
    8.3976    1.3711    0.0000 C   0  0  0  0  0  0  0  0  0  0  0  0
    7.2831    0.3671    0.0000 N   0  0  0  0  0  0  0  0  0  0  0  0
    7.5952   -1.1000    0.0000 C   0  0  0  0  0  0  0  0  0  0  0  0
    5.8564    0.8304    0.0000 C   0  0  0  0  0  0  0  0  0  0  0  0
    4.7419   -0.1735    0.0000 C   0  0  0  0  0  0  0  0  0  0  0  0
    3.3152    0.2897    0.0000 N   0  0  0  0  0  0  0  0  0  0  0  0
    2.2007   -0.7142    0.0000 C   0  0  0  0  0  0  0  0  0  0  0  0
    0.7740   -0.2510    0.0000 C   0  0  0  0  0  0  0  0  0  0  0  0
    0.3100    1.1750    0.0000 C   0  0  0  0  0  0  0  0  0  0  0  0
   -1.1900    1.1750    0.0000 C   0  0  0  0  0  0  0  0  0  0  0  0
   -1.6540   -0.2510    0.0000 C   0  0  0  0  0  0  0  0  0  0  0  0
   -0.4400   -1.1330    0.0000 S   0  0  0  0  0  0  0  0  0  0  0  0
    3.0030    1.7568    0.0000 C   0  0  0  0  0  0  0  0  0  0  0  0
    4.1175    2.7608    0.0000 C   0  0  0  0  0  0  0  0  0  0  0  0
    3.8054    4.2279    0.0000 C   0  0  0  0  0  0  0  0  0  0  0  0
    2.3787    4.6912    0.0000 C   0  0  0  0  0  0  0  0  0  0  0  0
    1.2642    3.6872    0.0000 C   0  0  0  0  0  0  0  0  0  0  0  0
    1.5763    2.2201    0.0000 N   0  0  0  0  0  0  0  0  0  0  0  0
  1  2  1  0  0  0  0
  2  3  1  0  0  0  0
  2  4  1  0  0  0  0
  4  5  1  0  0  0  0
  5  6  1  0  0  0  0
  6  7  1  0  0  0  0
  7  8  1  0  0  0  0
  8  9  2  0  0  0  0
  9 10  1  0  0  0  0
 10 11  2  0  0  0  0
 11 12  1  0  0  0  0
  8 12  1  0  0  0  0
  6 13  1  0  0  0  0
 13 14  2  0  0  0  0
 14 15  1  0  0  0  0
 15 16  2  0  0  0  0
 16 17  1  0  0  0  0
 17 18  2  0  0  0  0
 13 18  1  0  0  0  0
M  END
> <chemblId>
CHEMBL1411979

> <bioactivity__type>
IC50

> <units>
nM

> <value>
16.0

$$$$

  CDK     11301513322D 0   0.00000     0.00000     0

 38 43  0  0  0  0              1 V2000 
   -3.7350    1.4060    0.0000 C   0  0  0  0  0  0  0  0  0  0  0  0
   -2.4360    0.6560    0.0000 C   0  0  0  0  0  0  0  0  0  0  0  0
   -1.1370    1.4060    0.0000 C   0  0  0  0  0  0  0  0  0  0  0  0
   -1.1370    2.9060    0.0000 C   0  0  0  0  0  0  0  0  0  0  0  0
    0.1620    0.6560    0.0000 C   0  0  0  0  0  0  0  0  0  0  0  0
    1.4610    1.4060    0.0000 O   0  0  0  0  0  0  0  0  0  0  0  0
    2.7600    0.6560    0.0000 C   0  0  0  0  0  0  0  0  0  0  0  0
    4.2372    0.3955    0.0000 C   0  0  0  0  0  0  0  0  0  0  0  0
    3.2730    2.0655    0.0000 C   0  0  0  0  0  0  0  0  0  0  0  0
    4.7503    2.3260    0.0000 N   0  0  0  0  0  0  0  0  0  0  0  0
    5.7144    1.1769    0.0000 C   0  0  0  0  0  0  0  0  0  0  0  0
    7.1916    1.4374    0.0000 C   0  0  0  0  0  0  0  0  0  0  0  0
    7.7047    2.8469    0.0000 N   0  0  0  0  0  0  0  0  0  0  0  0
    6.7405    3.9960    0.0000 C   0  0  0  0  0  0  0  0  0  0  0  0
    5.2633    3.7355    0.0000 C   0  0  0  0  0  0  0  0  0  0  0  0
    9.1819    3.1074    0.0000 C   0  0  0  0  0  0  0  0  0  0  0  0
   10.1461    1.9583    0.0000 C   0  0  0  0  0  0  0  0  0  0  0  0
   11.6233    2.2188    0.0000 C   0  0  0  0  0  0  0  0  0  0  0  0
   12.1363    3.6283    0.0000 N   0  0  0  0  0  0  0  0  0  0  0  0
   11.1722    4.7774    0.0000 C   0  0  0  0  0  0  0  0  0  0  0  0
    9.6949    4.5169    0.0000 N   0  0  0  0  0  0  0  0  0  0  0  0
   11.6852    6.1869    0.0000 N   0  0  0  0  0  0  0  0  0  0  0  0
   13.1271    6.6003    0.0000 C   0  0  0  0  0  0  0  0  0  0  0  0
   13.1795    8.0994    0.0000 C   0  0  0  0  0  0  0  0  0  0  0  0
   11.7699    8.6125    0.0000 C   0  0  0  0  0  0  0  0  0  0  0  0
   10.8464    7.4305    0.0000 C   0  0  0  0  0  0  0  0  0  0  0  0
   12.5875    1.0697    0.0000 N   0  0  0  0  0  0  0  0  0  0  0  0
   12.2246   -0.3858    0.0000 C   0  0  0  0  0  0  0  0  0  0  0  0
   13.4966   -1.1806    0.0000 C   0  0  0  0  0  0  0  0  0  0  0  0
   14.6457   -0.2165    0.0000 C   0  0  0  0  0  0  0  0  0  0  0  0
   14.0838    1.1743    0.0000 C   0  0  0  0  0  0  0  0  0  0  0  0
    2.7600   -0.8440    0.0000 C   0  0  0  0  0  0  0  0  0  0  0  0
    1.4610   -1.5940    0.0000 C   0  0  0  0  0  0  0  0  0  0  0  0
    0.1620   -0.8440    0.0000 C   0  0  0  0  0  0  0  0  0  0  0  0
   -1.1370   -1.5940    0.0000 C   0  0  0  0  0  0  0  0  0  0  0  0
   -1.1370   -3.0940    0.0000 C   0  0  0  0  0  0  0  0  0  0  0  0
   -2.4360   -0.8440    0.0000 C   0  0  0  0  0  0  0  0  0  0  0  0
   -3.7350   -1.5940    0.0000 O   0  0  0  0  0  0  0  0  0  0  0  0
  1  2  1  0  0  0  0
  2  3  2  0  0  0  0
  3  4  1  0  0  0  0
  3  5  1  0  0  0  0
  5  6  1  0  0  0  0
  6  7  1  0  0  0  0
  7  8  1  0  0  0  0
  7  9  1  0  0  0  0
  9 10  1  0  0  0  0
 10 11  1  0  0  0  0
 11 12  1  0  0  0  0
 12 13  1  0  0  0  0
 13 14  1  0  0  0  0
 14 15  1  0  0  0  0
 10 15  1  0  0  0  0
 13 16  1  0  0  0  0
 16 17  2  0  0  0  0
 17 18  1  0  0  0  0
 18 19  2  0  0  0  0
 19 20  1  0  0  0  0
 20 21  2  0  0  0  0
 16 21  1  0  0  0  0
 20 22  1  0  0  0  0
 22 23  1  0  0  0  0
 23 24  1  0  0  0  0
 24 25  1  0  0  0  0
 25 26  1  0  0  0  0
 22 26  1  0  0  0  0
 18 27  1  0  0  0  0
 27 28  1  0  0  0  0
 28 29  1  0  0  0  0
 29 30  1  0  0  0  0
 30 31  1  0  0  0  0
 27 31  1  0  0  0  0
  7 32  1  0  0  0  0
 32 33  1  0  0  0  0
 33 34  1  0  0  0  0
  5 34  2  0  0  0  0
 34 35  1  0  0  0  0
 35 36  1  0  0  0  0
 35 37  2  0  0  0  0
  2 37  1  0  0  0  0
 37 38  1  0  0  0  0
M  END
> <chemblId>
CHEMBL141343

> <bioactivity__type>
IC50

> <units>
nM

> <value>
14791.0

$$$$

  CDK     11301513322D 0   0.00000     0.00000     0

 19 19  0  0  0  0              1 V2000 
   10.0214   14.7859    0.0000 N   0  0  0  0  0  0  0  0  0  0  0  0
    8.7223   14.0360    0.0000 C   0  0  0  0  0  0  0  0  0  0  0  0
    8.7223   12.5360    0.0000 C   0  0  0  0  0  0  0  0  0  0  0  0
    7.4233   11.7860    0.0000 C   0  0  0  0  0  0  0  0  0  0  0  0
    7.4233   10.2860    0.0000 C   0  0  0  0  0  0  0  0  0  0  0  0
    6.1242    9.5360    0.0000 C   0  0  0  0  0  0  0  0  0  0  0  0
    6.1242    8.0360    0.0000 C   0  0  0  0  0  0  0  0  0  0  0  0
    4.8252    7.2860    0.0000 C   0  0  0  0  0  0  0  0  0  0  0  0
    4.8251    5.7860    0.0000 C   0  0  0  0  0  0  0  0  0  0  0  0
    3.5261    5.0360    0.0000 C   0  0  0  0  0  0  0  0  0  0  0  0
    3.5261    3.5360    0.0000 C   0  0  0  0  0  0  0  0  0  0  0  0
    2.2271    2.7860    0.0000 C   0  0  0  0  0  0  0  0  0  0  0  0
    2.2270    1.2860    0.0000 C   0  0  0  0  0  0  0  0  0  0  0  0
    0.9280    0.5360    0.0000 C   0  0  0  0  0  0  0  0  0  0  0  0
   -0.3710    1.2860    0.0000 C   0  0  0  0  0  0  0  0  0  0  0  0
   -1.6700    0.5360    0.0000 C   0  0  0  0  0  0  0  0  0  0  0  0
   -1.6700   -0.9640    0.0000 C   0  0  0  0  0  0  0  0  0  0  0  0
   -0.3710   -1.7140    0.0000 N   0  0  0  0  0  0  0  0  0  0  0  0
    0.9280   -0.9640    0.0000 C   0  0  0  0  0  0  0  0  0  0  0  0
  1  2  1  0  0  0  0
  2  3  1  0  0  0  0
  3  4  1  0  0  0  0
  4  5  1  0  0  0  0
  5  6  1  0  0  0  0
  6  7  1  0  0  0  0
  7  8  1  0  0  0  0
  8  9  1  0  0  0  0
  9 10  1  0  0  0  0
 10 11  1  0  0  0  0
 11 12  1  0  0  0  0
 12 13  1  0  0  0  0
 13 14  1  0  0  0  0
 14 15  2  0  0  0  0
 15 16  1  0  0  0  0
 16 17  2  0  0  0  0
 17 18  1  0  0  0  0
 18 19  2  0  0  0  0
 14 19  1  0  0  0  0
M  END
> <chemblId>
CHEMBL152122

> <bioactivity__type>
IC50

> <units>
nM

> <value>
1258.93

$$$$

  CDK     11301513322D 0   0.00000     0.00000     0

 18 19  0  0  0  0              1 V2000 
   -2.5981    5.3130    0.0000 C   0  0  0  0  0  0  0  0  0  0  0  0
   -2.5981    6.8130    0.0000 C   0  0  0  0  0  0  0  0  0  0  0  0
   -3.8971    7.5630    0.0000 C   0  0  0  0  0  0  0  0  0  0  0  0
   -3.8971    9.0630    0.0000 C   0  0  0  0  0  0  0  0  0  0  0  0
   -5.1962    9.8130    0.0000 C   0  0  0  0  0  0  0  0  0  0  0  0
   -5.1962   11.3130    0.0000 C   0  0  0  0  0  0  0  0  0  0  0  0
   -3.9826   12.1947    0.0000 C   0  0  0  0  0  0  0  0  0  0  0  0
   -4.4462   13.6213    0.0000 N   0  0  0  0  0  0  0  0  0  0  0  0
   -5.9462   13.6213    0.0000 C   0  0  0  0  0  0  0  0  0  0  0  0
   -6.4097   12.1947    0.0000 N   0  0  0  0  0  0  0  0  0  0  0  0
   -1.2990    4.5630    0.0000 C   0  0  0  0  0  0  0  0  0  0  0  0
   -1.2990    3.0630    0.0000 C   0  0  0  0  0  0  0  0  0  0  0  0
    0.0000    2.3130    0.0000 C   0  0  0  0  0  0  0  0  0  0  0  0
    0.0000    0.8130    0.0000 N   0  0  0  0  0  0  0  0  0  0  0  0
    1.2130   -0.0680    0.0000 C   0  0  0  0  0  0  0  0  0  0  0  0
    0.7500   -1.4950    0.0000 C   0  0  0  0  0  0  0  0  0  0  0  0
   -0.7500   -1.4950    0.0000 C   0  0  0  0  0  0  0  0  0  0  0  0
   -1.2130   -0.0680    0.0000 C   0  0  0  0  0  0  0  0  0  0  0  0
  1  2  1  0  0  0  0
  2  3  1  0  0  0  0
  3  4  1  0  0  0  0
  4  5  1  0  0  0  0
  5  6  1  0  0  0  0
  6  7  2  0  0  0  0
  7  8  1  0  0  0  0
  8  9  1  0  0  0  0
  9 10  2  0  0  0  0
  6 10  1  0  0  0  0
  1 11  1  0  0  0  0
 11 12  1  0  0  0  0
 12 13  1  0  0  0  0
 13 14  1  0  0  0  0
 14 15  1  0  0  0  0
 15 16  1  0  0  0  0
 16 17  1  0  0  0  0
 17 18  1  0  0  0  0
 14 18  1  0  0  0  0
M  END
> <chemblId>
CHEMBL152126

> <bioactivity__type>
IC50

> <units>
nM

> <value>
630.96

$$$$

  CDK     11301513322D 0   0.00000     0.00000     0

 22 23  0  0  0  0              1 V2000 
   -3.8971    7.5630    0.0000 C   0  0  0  0  0  0  0  0  0  0  0  0
   -3.8971    9.0630    0.0000 C   0  0  0  0  0  0  0  0  0  0  0  0
   -5.1962    9.8130    0.0000 C   0  0  0  0  0  0  0  0  0  0  0  0
   -5.1962   11.3130    0.0000 C   0  0  0  0  0  0  0  0  0  0  0  0
   -6.4952   12.0630    0.0000 C   0  0  0  0  0  0  0  0  0  0  0  0
   -6.4952   13.5630    0.0000 C   0  0  0  0  0  0  0  0  0  0  0  0
   -7.7942   14.3130    0.0000 C   0  0  0  0  0  0  0  0  0  0  0  0
   -7.7942   15.8130    0.0000 C   0  0  0  0  0  0  0  0  0  0  0  0
   -6.5807   16.6947    0.0000 C   0  0  0  0  0  0  0  0  0  0  0  0
   -7.0442   18.1213    0.0000 N   0  0  0  0  0  0  0  0  0  0  0  0
   -8.5442   18.1213    0.0000 C   0  0  0  0  0  0  0  0  0  0  0  0
   -9.0078   16.6947    0.0000 N   0  0  0  0  0  0  0  0  0  0  0  0
   -2.5981    6.8130    0.0000 C   0  0  0  0  0  0  0  0  0  0  0  0
   -2.5981    5.3130    0.0000 C   0  0  0  0  0  0  0  0  0  0  0  0
   -1.2990    4.5630    0.0000 C   0  0  0  0  0  0  0  0  0  0  0  0
   -1.2990    3.0630    0.0000 C   0  0  0  0  0  0  0  0  0  0  0  0
    0.0000    2.3130    0.0000 C   0  0  0  0  0  0  0  0  0  0  0  0
    0.0000    0.8130    0.0000 N   0  0  0  0  0  0  0  0  0  0  0  0
    1.2130   -0.0680    0.0000 C   0  0  0  0  0  0  0  0  0  0  0  0
    0.7500   -1.4950    0.0000 C   0  0  0  0  0  0  0  0  0  0  0  0
   -0.7500   -1.4950    0.0000 C   0  0  0  0  0  0  0  0  0  0  0  0
   -1.2130   -0.0680    0.0000 C   0  0  0  0  0  0  0  0  0  0  0  0
  1  2  1  0  0  0  0
  2  3  1  0  0  0  0
  3  4  1  0  0  0  0
  4  5  1  0  0  0  0
  5  6  1  0  0  0  0
  6  7  1  0  0  0  0
  7  8  1  0  0  0  0
  8  9  2  0  0  0  0
  9 10  1  0  0  0  0
 10 11  1  0  0  0  0
 11 12  2  0  0  0  0
  8 12  1  0  0  0  0
  1 13  1  0  0  0  0
 13 14  1  0  0  0  0
 14 15  1  0  0  0  0
 15 16  1  0  0  0  0
 16 17  1  0  0  0  0
 17 18  1  0  0  0  0
 18 19  1  0  0  0  0
 19 20  1  0  0  0  0
 20 21  1  0  0  0  0
 21 22  1  0  0  0  0
 18 22  1  0  0  0  0
M  END
> <chemblId>
CHEMBL152221

> <bioactivity__type>
IC50

> <units>
nM

> <value>
3981.07

$$$$

  CDK     11301513322D 0   0.00000     0.00000     0

 16 17  0  0  0  0              1 V2000 
    4.9872    1.4161    0.0000 N   0  0  0  0  0  0  0  0  0  0  0  0
    3.7286    0.6001    0.0000 C   0  0  0  0  0  0  0  0  0  0  0  0
    2.3926    1.2820    0.0000 C   0  0  0  0  0  0  0  0  0  0  0  0
    1.1340    0.4660    0.0000 C   0  0  0  0  0  0  0  0  0  0  0  0
    1.0470   -1.0400    0.0000 C   0  0  0  0  0  0  0  0  0  0  0  0
   -0.3860   -1.4380    0.0000 N   0  0  0  0  0  0  0  0  0  0  0  0
   -1.2020   -0.1790    0.0000 C   0  0  0  0  0  0  0  0  0  0  0  0
   -0.2760    1.0010    0.0000 N   0  0  0  0  0  0  0  0  0  0  0  0
   -2.7005   -0.1113    0.0000 C   0  0  0  0  0  0  0  0  0  0  0  0
   -3.3911    1.2203    0.0000 C   0  0  0  0  0  0  0  0  0  0  0  0
   -4.8895    1.2880    0.0000 C   0  0  0  0  0  0  0  0  0  0  0  0
   -5.6974    0.0241    0.0000 C   0  0  0  0  0  0  0  0  0  0  0  0
   -7.1959    0.0918    0.0000 Cl  0  0  0  0  0  0  0  0  0  0  0  0
   -5.0068   -1.3074    0.0000 C   0  0  0  0  0  0  0  0  0  0  0  0
   -5.8147   -2.5713    0.0000 Cl  0  0  0  0  0  0  0  0  0  0  0  0
   -3.5083   -1.3752    0.0000 C   0  0  0  0  0  0  0  0  0  0  0  0
  1  2  1  0  0  0  0
  2  3  1  0  0  0  0
  3  4  1  0  0  0  0
  4  5  2  0  0  0  0
  5  6  1  0  0  0  0
  6  7  1  0  0  0  0
  7  8  2  0  0  0  0
  4  8  1  0  0  0  0
  7  9  1  0  0  0  0
  9 10  2  0  0  0  0
 10 11  1  0  0  0  0
 11 12  2  0  0  0  0
 12 13  1  0  0  0  0
 12 14  1  0  0  0  0
 14 15  1  0  0  0  0
 14 16  2  0  0  0  0
  9 16  1  0  0  0  0
M  END
> <chemblId>
CHEMBL154068

> <bioactivity__type>
IC50

> <units>
nM

> <value>
50118.72

$$$$

  CDK     11301513322D 0   0.00000     0.00000     0

 16 16  0  0  0  0              1 V2000 
    7.4233   11.7860    0.0000 N   0  0  0  0  0  0  0  0  0  0  0  0
    7.4233   10.2860    0.0000 C   0  0  0  0  0  0  0  0  0  0  0  0
    6.1242    9.5360    0.0000 C   0  0  0  0  0  0  0  0  0  0  0  0
    6.1242    8.0360    0.0000 C   0  0  0  0  0  0  0  0  0  0  0  0
    4.8252    7.2860    0.0000 C   0  0  0  0  0  0  0  0  0  0  0  0
    4.8251    5.7860    0.0000 C   0  0  0  0  0  0  0  0  0  0  0  0
    3.5261    5.0360    0.0000 C   0  0  0  0  0  0  0  0  0  0  0  0
    3.5261    3.5360    0.0000 C   0  0  0  0  0  0  0  0  0  0  0  0
    2.2271    2.7860    0.0000 C   0  0  0  0  0  0  0  0  0  0  0  0
    2.2270    1.2860    0.0000 C   0  0  0  0  0  0  0  0  0  0  0  0
    0.9280    0.5360    0.0000 C   0  0  0  0  0  0  0  0  0  0  0  0
    0.9280   -0.9640    0.0000 C   0  0  0  0  0  0  0  0  0  0  0  0
   -0.3710   -1.7140    0.0000 C   0  0  0  0  0  0  0  0  0  0  0  0
   -1.6700   -0.9640    0.0000 C   0  0  0  0  0  0  0  0  0  0  0  0
   -1.6700    0.5360    0.0000 C   0  0  0  0  0  0  0  0  0  0  0  0
   -0.3710    1.2860    0.0000 N   0  0  0  0  0  0  0  0  0  0  0  0
  1  2  1  0  0  0  0
  2  3  1  0  0  0  0
  3  4  1  0  0  0  0
  4  5  1  0  0  0  0
  5  6  1  0  0  0  0
  6  7  1  0  0  0  0
  7  8  1  0  0  0  0
  8  9  1  0  0  0  0
  9 10  1  0  0  0  0
 10 11  1  0  0  0  0
 11 12  2  0  0  0  0
 12 13  1  0  0  0  0
 13 14  2  0  0  0  0
 14 15  1  0  0  0  0
 15 16  2  0  0  0  0
 11 16  1  0  0  0  0
M  END
> <chemblId>
CHEMBL154566

> <bioactivity__type>
IC50

> <units>
nM

> <value>
7943.28

$$$$

  CDK     11301513322D 0   0.00000     0.00000     0

 18 18  0  0  0  0              1 V2000 
   15.8063    7.8085    0.0000 N   0  0  0  0  0  0  0  0  0  0  0  0
   14.8937    6.6180    0.0000 C   0  0  0  0  0  0  0  0  0  0  0  0
   13.4065    6.8130    0.0000 C   0  0  0  0  0  0  0  0  0  0  0  0
   12.4940    5.6225    0.0000 C   0  0  0  0  0  0  0  0  0  0  0  0
   11.0067    5.8175    0.0000 C   0  0  0  0  0  0  0  0  0  0  0  0
   10.0942    4.6270    0.0000 C   0  0  0  0  0  0  0  0  0  0  0  0
    8.6069    4.8220    0.0000 C   0  0  0  0  0  0  0  0  0  0  0  0
    7.6944    3.6315    0.0000 C   0  0  0  0  0  0  0  0  0  0  0  0
    6.2071    3.8265    0.0000 C   0  0  0  0  0  0  0  0  0  0  0  0
    5.2946    2.6360    0.0000 C   0  0  0  0  0  0  0  0  0  0  0  0
    3.8073    2.8310    0.0000 C   0  0  0  0  0  0  0  0  0  0  0  0
    2.8948    1.6405    0.0000 C   0  0  0  0  0  0  0  0  0  0  0  0
    1.4075    1.8355    0.0000 C   0  0  0  0  0  0  0  0  0  0  0  0
    0.4950    0.6450    0.0000 C   0  0  0  0  0  0  0  0  0  0  0  0
    0.9220   -0.7920    0.0000 C   0  0  0  0  0  0  0  0  0  0  0  0
   -0.3140   -1.6430    0.0000 N   0  0  0  0  0  0  0  0  0  0  0  0
   -1.5050   -0.7300    0.0000 C   0  0  0  0  0  0  0  0  0  0  0  0
   -1.0050    0.6840    0.0000 N   0  0  0  0  0  0  0  0  0  0  0  0
  1  2  1  0  0  0  0
  2  3  1  0  0  0  0
  3  4  1  0  0  0  0
  4  5  1  0  0  0  0
  5  6  1  0  0  0  0
  6  7  1  0  0  0  0
  7  8  1  0  0  0  0
  8  9  1  0  0  0  0
  9 10  1  0  0  0  0
 10 11  1  0  0  0  0
 11 12  1  0  0  0  0
 12 13  1  0  0  0  0
 13 14  1  0  0  0  0
 14 15  2  0  0  0  0
 15 16  1  0  0  0  0
 16 17  1  0  0  0  0
 17 18  2  0  0  0  0
 14 18  1  0  0  0  0
M  END
> <chemblId>
CHEMBL155188

> <bioactivity__type>
IC50

> <units>
nM

> <value>
1000.0

$$$$

  CDK     11301513322D 0   0.00000     0.00000     0

 20 20  0  0  0  0              1 V2000 
   18.2061    8.8040    0.0000 N   0  0  0  0  0  0  0  0  0  0  0  0
   17.2935    7.6135    0.0000 C   0  0  0  0  0  0  0  0  0  0  0  0
   15.8063    7.8085    0.0000 C   0  0  0  0  0  0  0  0  0  0  0  0
   14.8937    6.6180    0.0000 C   0  0  0  0  0  0  0  0  0  0  0  0
   13.4065    6.8130    0.0000 C   0  0  0  0  0  0  0  0  0  0  0  0
   12.4940    5.6225    0.0000 C   0  0  0  0  0  0  0  0  0  0  0  0
   11.0067    5.8175    0.0000 C   0  0  0  0  0  0  0  0  0  0  0  0
   10.0942    4.6270    0.0000 C   0  0  0  0  0  0  0  0  0  0  0  0
    8.6069    4.8220    0.0000 C   0  0  0  0  0  0  0  0  0  0  0  0
    7.6944    3.6315    0.0000 C   0  0  0  0  0  0  0  0  0  0  0  0
    6.2071    3.8265    0.0000 C   0  0  0  0  0  0  0  0  0  0  0  0
    5.2946    2.6360    0.0000 C   0  0  0  0  0  0  0  0  0  0  0  0
    3.8073    2.8310    0.0000 C   0  0  0  0  0  0  0  0  0  0  0  0
    2.8948    1.6405    0.0000 C   0  0  0  0  0  0  0  0  0  0  0  0
    1.4075    1.8355    0.0000 C   0  0  0  0  0  0  0  0  0  0  0  0
    0.4950    0.6450    0.0000 C   0  0  0  0  0  0  0  0  0  0  0  0
    0.9220   -0.7920    0.0000 C   0  0  0  0  0  0  0  0  0  0  0  0
   -0.3140   -1.6430    0.0000 N   0  0  0  0  0  0  0  0  0  0  0  0
   -1.5050   -0.7300    0.0000 C   0  0  0  0  0  0  0  0  0  0  0  0
   -1.0050    0.6840    0.0000 N   0  0  0  0  0  0  0  0  0  0  0  0
  1  2  1  0  0  0  0
  2  3  1  0  0  0  0
  3  4  1  0  0  0  0
  4  5  1  0  0  0  0
  5  6  1  0  0  0  0
  6  7  1  0  0  0  0
  7  8  1  0  0  0  0
  8  9  1  0  0  0  0
  9 10  1  0  0  0  0
 10 11  1  0  0  0  0
 11 12  1  0  0  0  0
 12 13  1  0  0  0  0
 13 14  1  0  0  0  0
 14 15  1  0  0  0  0
 15 16  1  0  0  0  0
 16 17  2  0  0  0  0
 17 18  1  0  0  0  0
 18 19  1  0  0  0  0
 19 20  2  0  0  0  0
 16 20  1  0  0  0  0
M  END
> <chemblId>
CHEMBL155314

> <bioactivity__type>
IC50

> <units>
nM

> <value>
1995.26

$$$$

  CDK     11301513322D 0   0.00000     0.00000     0

 19 19  0  0  0  0              1 V2000 
   17.2935    7.6135    0.0000 N   0  0  0  0  0  0  0  0  0  0  0  0
   15.8063    7.8085    0.0000 C   0  0  0  0  0  0  0  0  0  0  0  0
   14.8937    6.6180    0.0000 C   0  0  0  0  0  0  0  0  0  0  0  0
   13.4065    6.8130    0.0000 C   0  0  0  0  0  0  0  0  0  0  0  0
   12.4940    5.6225    0.0000 C   0  0  0  0  0  0  0  0  0  0  0  0
   11.0067    5.8175    0.0000 C   0  0  0  0  0  0  0  0  0  0  0  0
   10.0942    4.6270    0.0000 C   0  0  0  0  0  0  0  0  0  0  0  0
    8.6069    4.8220    0.0000 C   0  0  0  0  0  0  0  0  0  0  0  0
    7.6944    3.6315    0.0000 C   0  0  0  0  0  0  0  0  0  0  0  0
    6.2071    3.8265    0.0000 C   0  0  0  0  0  0  0  0  0  0  0  0
    5.2946    2.6360    0.0000 C   0  0  0  0  0  0  0  0  0  0  0  0
    3.8073    2.8310    0.0000 C   0  0  0  0  0  0  0  0  0  0  0  0
    2.8948    1.6405    0.0000 C   0  0  0  0  0  0  0  0  0  0  0  0
    1.4075    1.8355    0.0000 C   0  0  0  0  0  0  0  0  0  0  0  0
    0.4950    0.6450    0.0000 C   0  0  0  0  0  0  0  0  0  0  0  0
    0.9220   -0.7920    0.0000 C   0  0  0  0  0  0  0  0  0  0  0  0
   -0.3140   -1.6430    0.0000 N   0  0  0  0  0  0  0  0  0  0  0  0
   -1.5050   -0.7300    0.0000 C   0  0  0  0  0  0  0  0  0  0  0  0
   -1.0050    0.6840    0.0000 N   0  0  0  0  0  0  0  0  0  0  0  0
  1  2  1  0  0  0  0
  2  3  1  0  0  0  0
  3  4  1  0  0  0  0
  4  5  1  0  0  0  0
  5  6  1  0  0  0  0
  6  7  1  0  0  0  0
  7  8  1  0  0  0  0
  8  9  1  0  0  0  0
  9 10  1  0  0  0  0
 10 11  1  0  0  0  0
 11 12  1  0  0  0  0
 12 13  1  0  0  0  0
 13 14  1  0  0  0  0
 14 15  1  0  0  0  0
 15 16  2  0  0  0  0
 16 17  1  0  0  0  0
 17 18  1  0  0  0  0
 18 19  2  0  0  0  0
 15 19  1  0  0  0  0
M  END
> <chemblId>
CHEMBL156071

> <bioactivity__type>
IC50

> <units>
nM

> <value>
1258.93

$$$$

  CDK     11301513322D 0   0.00000     0.00000     0

 25 28  0  0  0  0              1 V2000 
   -5.9167    8.6305    0.0000 C   0  0  0  0  0  0  0  0  0  0  0  0
   -4.6236    7.8703    0.0000 C   0  0  0  0  0  0  0  0  0  0  0  0
   -4.6354    6.3704    0.0000 N   0  0  0  0  0  0  0  0  0  0  0  0
   -5.9403    5.6306    0.0000 C   0  0  0  0  0  0  0  0  0  0  0  0
   -7.2334    6.3908    0.0000 C   0  0  0  0  0  0  0  0  0  0  0  0
   -3.3423    5.6102    0.0000 C   0  0  0  0  0  0  0  0  0  0  0  0
   -2.0374    6.3499    0.0000 O   0  0  0  0  0  0  0  0  0  0  0  0
   -3.3541    4.1102    0.0000 N   0  0  0  0  0  0  0  0  0  0  0  0
   -2.0610    3.3500    0.0000 C   0  0  0  0  0  0  0  0  0  0  0  0
   -0.7650    4.0850    0.0000 C   0  0  0  0  0  0  0  0  0  0  0  0
    0.5220    3.3290    0.0000 N   0  0  0  0  0  0  0  0  0  0  0  0
    1.8238    4.0741    0.0000 C   0  0  0  0  0  0  0  0  0  0  0  0
    0.5220    1.8200    0.0000 C   0  0  0  0  0  0  0  0  0  0  0  0
    1.8240    1.0460    0.0000 C   0  0  0  0  0  0  0  0  0  0  0  0
    1.8190   -0.4520    0.0000 C   0  0  0  0  0  0  0  0  0  0  0  0
    2.8690   -1.5290    0.0000 C   0  0  0  0  0  0  0  0  0  0  0  0
    2.1670   -2.8580    0.0000 N   0  0  0  0  0  0  0  0  0  0  0  0
    0.6850   -2.6000    0.0000 C   0  0  0  0  0  0  0  0  0  0  0  0
   -0.5600   -3.4450    0.0000 C   0  0  0  0  0  0  0  0  0  0  0  0
   -1.9120   -2.7970    0.0000 C   0  0  0  0  0  0  0  0  0  0  0  0
   -2.0170   -1.3010    0.0000 C   0  0  0  0  0  0  0  0  0  0  0  0
   -0.7710   -0.4490    0.0000 C   0  0  0  0  0  0  0  0  0  0  0  0
   -0.7740    1.0800    0.0000 C   0  0  0  0  0  0  0  0  0  0  0  0
   -2.0730    1.8590    0.0000 C   0  0  0  0  0  0  0  0  0  0  0  0
    0.5250   -1.1370    0.0000 C   0  0  0  0  0  0  0  0  0  0  0  0
  1  2  1  0  0  0  0
  2  3  1  0  0  0  0
  3  4  1  0  0  0  0
  4  5  1  0  0  0  0
  3  6  1  0  0  0  0
  6  7  2  0  0  0  0
  6  8  1  0  0  0  0
  9  8  1  6  0  0  0
  9 10  1  0  0  0  0
 10 11  1  0  0  0  0
 11 12  1  0  0  0  0
 11 13  1  0  0  0  0
 13 14  1  6  0  0  0
 14 15  1  0  0  0  0
 15 16  2  0  0  0  0
 16 17  1  0  0  0  0
 17 18  1  0  0  0  0
 18 19  2  0  0  0  0
 19 20  1  0  0  0  0
 20 21  2  0  0  0  0
 21 22  1  0  0  0  0
 22 23  1  0  0  0  0
 13 23  1  0  0  0  0
 23 24  2  0  0  0  0
  9 24  1  0  0  0  0
 22 25  2  0  0  0  0
 15 25  1  0  0  0  0
 18 25  1  0  0  0  0
M  END
> <chemblId>
CHEMBL157138

> <bioactivity__type>
IC50

> <units>
nM

> <value>
160.0

$$$$

  CDK     11301513322D 0   0.00000     0.00000     0

 20 21  0  0  0  0              1 V2000 
   -2.5981    6.8130    0.0000 C   0  0  0  0  0  0  0  0  0  0  0  0
   -3.8971    7.5630    0.0000 C   0  0  0  0  0  0  0  0  0  0  0  0
   -3.8971    9.0630    0.0000 C   0  0  0  0  0  0  0  0  0  0  0  0
   -5.1962    9.8130    0.0000 C   0  0  0  0  0  0  0  0  0  0  0  0
   -5.1962   11.3130    0.0000 C   0  0  0  0  0  0  0  0  0  0  0  0
   -6.4952   12.0630    0.0000 C   0  0  0  0  0  0  0  0  0  0  0  0
   -6.4952   13.5630    0.0000 C   0  0  0  0  0  0  0  0  0  0  0  0
   -5.2817   14.4447    0.0000 C   0  0  0  0  0  0  0  0  0  0  0  0
   -5.7452   15.8713    0.0000 N   0  0  0  0  0  0  0  0  0  0  0  0
   -7.2452   15.8713    0.0000 C   0  0  0  0  0  0  0  0  0  0  0  0
   -7.7087   14.4447    0.0000 N   0  0  0  0  0  0  0  0  0  0  0  0
   -2.5981    5.3130    0.0000 C   0  0  0  0  0  0  0  0  0  0  0  0
   -1.2990    4.5630    0.0000 C   0  0  0  0  0  0  0  0  0  0  0  0
   -1.2990    3.0630    0.0000 C   0  0  0  0  0  0  0  0  0  0  0  0
    0.0000    2.3130    0.0000 C   0  0  0  0  0  0  0  0  0  0  0  0
    0.0000    0.8130    0.0000 N   0  0  0  0  0  0  0  0  0  0  0  0
    1.2130   -0.0680    0.0000 C   0  0  0  0  0  0  0  0  0  0  0  0
    0.7500   -1.4950    0.0000 C   0  0  0  0  0  0  0  0  0  0  0  0
   -0.7500   -1.4950    0.0000 C   0  0  0  0  0  0  0  0  0  0  0  0
   -1.2130   -0.0680    0.0000 C   0  0  0  0  0  0  0  0  0  0  0  0
  1  2  1  0  0  0  0
  2  3  1  0  0  0  0
  3  4  1  0  0  0  0
  4  5  1  0  0  0  0
  5  6  1  0  0  0  0
  6  7  1  0  0  0  0
  7  8  2  0  0  0  0
  8  9  1  0  0  0  0
  9 10  1  0  0  0  0
 10 11  2  0  0  0  0
  7 11  1  0  0  0  0
  1 12  1  0  0  0  0
 12 13  1  0  0  0  0
 13 14  1  0  0  0  0
 14 15  1  0  0  0  0
 15 16  1  0  0  0  0
 16 17  1  0  0  0  0
 17 18  1  0  0  0  0
 18 19  1  0  0  0  0
 19 20  1  0  0  0  0
 16 20  1  0  0  0  0
M  END
> <chemblId>
CHEMBL157217

> <bioactivity__type>
IC50

> <units>
nM

> <value>
398.11

$$$$

  CDK     11301513322D 0   0.00000     0.00000     0

 19 19  0  0  0  0              1 V2000 
   -7.7942   16.0720    0.0000 N   0  0  0  0  0  0  0  0  0  0  0  0
   -7.7942   14.5720    0.0000 C   0  0  0  0  0  0  0  0  0  0  0  0
   -6.4952   13.8220    0.0000 C   0  0  0  0  0  0  0  0  0  0  0  0
   -6.4952   12.3220    0.0000 C   0  0  0  0  0  0  0  0  0  0  0  0
   -5.1962   11.5720    0.0000 C   0  0  0  0  0  0  0  0  0  0  0  0
   -5.1962   10.0720    0.0000 C   0  0  0  0  0  0  0  0  0  0  0  0
   -3.8971    9.3220    0.0000 C   0  0  0  0  0  0  0  0  0  0  0  0
   -3.8971    7.8220    0.0000 C   0  0  0  0  0  0  0  0  0  0  0  0
   -2.5981    7.0720    0.0000 C   0  0  0  0  0  0  0  0  0  0  0  0
   -2.5981    5.5720    0.0000 C   0  0  0  0  0  0  0  0  0  0  0  0
   -1.2990    4.8220    0.0000 C   0  0  0  0  0  0  0  0  0  0  0  0
   -1.2990    3.3220    0.0000 C   0  0  0  0  0  0  0  0  0  0  0  0
    0.0000    2.5720    0.0000 C   0  0  0  0  0  0  0  0  0  0  0  0
    0.0000    1.0720    0.0000 C   0  0  0  0  0  0  0  0  0  0  0  0
    1.2990    0.3210    0.0000 C   0  0  0  0  0  0  0  0  0  0  0  0
    1.2990   -1.1790    0.0000 C   0  0  0  0  0  0  0  0  0  0  0  0
    0.0000   -1.9290    0.0000 N   0  0  0  0  0  0  0  0  0  0  0  0
   -1.2990   -1.1790    0.0000 C   0  0  0  0  0  0  0  0  0  0  0  0
   -1.2990    0.3210    0.0000 C   0  0  0  0  0  0  0  0  0  0  0  0
  1  2  1  0  0  0  0
  2  3  1  0  0  0  0
  3  4  1  0  0  0  0
  4  5  1  0  0  0  0
  5  6  1  0  0  0  0
  6  7  1  0  0  0  0
  7  8  1  0  0  0  0
  8  9  1  0  0  0  0
  9 10  1  0  0  0  0
 10 11  1  0  0  0  0
 11 12  1  0  0  0  0
 12 13  1  0  0  0  0
 13 14  1  0  0  0  0
 14 15  2  0  0  0  0
 15 16  1  0  0  0  0
 16 17  2  0  0  0  0
 17 18  1  0  0  0  0
 18 19  2  0  0  0  0
 14 19  1  0  0  0  0
M  END
> <chemblId>
CHEMBL157273

> <bioactivity__type>
IC50

> <units>
nM

> <value>
398.11

$$$$

  CDK     11301513322D 0   0.00000     0.00000     0

 17 17  0  0  0  0              1 V2000 
    8.7223   12.5360    0.0000 N   0  0  0  0  0  0  0  0  0  0  0  0
    7.4233   11.7860    0.0000 C   0  0  0  0  0  0  0  0  0  0  0  0
    7.4233   10.2860    0.0000 C   0  0  0  0  0  0  0  0  0  0  0  0
    6.1242    9.5360    0.0000 C   0  0  0  0  0  0  0  0  0  0  0  0
    6.1242    8.0360    0.0000 C   0  0  0  0  0  0  0  0  0  0  0  0
    4.8252    7.2860    0.0000 C   0  0  0  0  0  0  0  0  0  0  0  0
    4.8251    5.7860    0.0000 C   0  0  0  0  0  0  0  0  0  0  0  0
    3.5261    5.0360    0.0000 C   0  0  0  0  0  0  0  0  0  0  0  0
    3.5261    3.5360    0.0000 C   0  0  0  0  0  0  0  0  0  0  0  0
    2.2271    2.7860    0.0000 C   0  0  0  0  0  0  0  0  0  0  0  0
    2.2270    1.2860    0.0000 C   0  0  0  0  0  0  0  0  0  0  0  0
    0.9280    0.5360    0.0000 C   0  0  0  0  0  0  0  0  0  0  0  0
   -0.3710    1.2860    0.0000 C   0  0  0  0  0  0  0  0  0  0  0  0
   -1.6700    0.5360    0.0000 C   0  0  0  0  0  0  0  0  0  0  0  0
   -1.6700   -0.9640    0.0000 C   0  0  0  0  0  0  0  0  0  0  0  0
   -0.3710   -1.7140    0.0000 N   0  0  0  0  0  0  0  0  0  0  0  0
    0.9280   -0.9640    0.0000 C   0  0  0  0  0  0  0  0  0  0  0  0
  1  2  1  0  0  0  0
  2  3  1  0  0  0  0
  3  4  1  0  0  0  0
  4  5  1  0  0  0  0
  5  6  1  0  0  0  0
  6  7  1  0  0  0  0
  7  8  1  0  0  0  0
  8  9  1  0  0  0  0
  9 10  1  0  0  0  0
 10 11  1  0  0  0  0
 11 12  1  0  0  0  0
 12 13  2  0  0  0  0
 13 14  1  0  0  0  0
 14 15  2  0  0  0  0
 15 16  1  0  0  0  0
 16 17  2  0  0  0  0
 12 17  1  0  0  0  0
M  END
> <chemblId>
CHEMBL157842

> <bioactivity__type>
IC50

> <units>
nM

> <value>
2511.89

$$$$

  CDK     11301513322D 0   0.00000     0.00000     0

 17 17  0  0  0  0              1 V2000 
   14.8937    6.6180    0.0000 N   0  0  0  0  0  0  0  0  0  0  0  0
   13.4065    6.8130    0.0000 C   0  0  0  0  0  0  0  0  0  0  0  0
   12.4940    5.6225    0.0000 C   0  0  0  0  0  0  0  0  0  0  0  0
   11.0067    5.8175    0.0000 C   0  0  0  0  0  0  0  0  0  0  0  0
   10.0942    4.6270    0.0000 C   0  0  0  0  0  0  0  0  0  0  0  0
    8.6069    4.8220    0.0000 C   0  0  0  0  0  0  0  0  0  0  0  0
    7.6944    3.6315    0.0000 C   0  0  0  0  0  0  0  0  0  0  0  0
    6.2071    3.8265    0.0000 C   0  0  0  0  0  0  0  0  0  0  0  0
    5.2946    2.6360    0.0000 C   0  0  0  0  0  0  0  0  0  0  0  0
    3.8073    2.8310    0.0000 C   0  0  0  0  0  0  0  0  0  0  0  0
    2.8948    1.6405    0.0000 C   0  0  0  0  0  0  0  0  0  0  0  0
    1.4075    1.8355    0.0000 C   0  0  0  0  0  0  0  0  0  0  0  0
    0.4950    0.6450    0.0000 C   0  0  0  0  0  0  0  0  0  0  0  0
    0.9220   -0.7920    0.0000 C   0  0  0  0  0  0  0  0  0  0  0  0
   -0.3140   -1.6430    0.0000 N   0  0  0  0  0  0  0  0  0  0  0  0
   -1.5050   -0.7300    0.0000 C   0  0  0  0  0  0  0  0  0  0  0  0
   -1.0050    0.6840    0.0000 N   0  0  0  0  0  0  0  0  0  0  0  0
  1  2  1  0  0  0  0
  2  3  1  0  0  0  0
  3  4  1  0  0  0  0
  4  5  1  0  0  0  0
  5  6  1  0  0  0  0
  6  7  1  0  0  0  0
  7  8  1  0  0  0  0
  8  9  1  0  0  0  0
  9 10  1  0  0  0  0
 10 11  1  0  0  0  0
 11 12  1  0  0  0  0
 12 13  1  0  0  0  0
 13 14  2  0  0  0  0
 14 15  1  0  0  0  0
 15 16  1  0  0  0  0
 16 17  2  0  0  0  0
 13 17  1  0  0  0  0
M  END
> <chemblId>
CHEMBL158352

> <bioactivity__type>
IC50

> <units>
nM

> <value>
251.19

$$$$

  CDK     11301513322D 0   0.00000     0.00000     0

 24 26  0  0  0  0              1 V2000 
   -0.3767   -2.2570    0.0000 C   0  0  0  0  0  0  0  0  0  0  0  0
   -0.3770   -0.7570    0.0000 N   0  0  0  0  0  0  0  0  0  0  0  0
   -1.5910    0.1250    0.0000 C   0  0  0  0  0  0  0  0  0  0  0  0
   -1.1270    1.5510    0.0000 C   0  0  0  0  0  0  0  0  0  0  0  0
    0.3730    1.5510    0.0000 C   0  0  0  0  0  0  0  0  0  0  0  0
    0.8360    0.1250    0.0000 C   0  0  0  0  0  0  0  0  0  0  0  0
    2.2626   -0.3384    0.0000 C   0  0  0  0  0  0  0  0  0  0  0  0
    3.3773    0.6654    0.0000 C   0  0  0  0  0  0  0  0  0  0  0  0
    4.8039    0.2020    0.0000 O   0  0  0  0  0  0  0  0  0  0  0  0
    5.9185    1.2058    0.0000 C   0  0  0  0  0  0  0  0  0  0  0  0
    7.3451    0.7424    0.0000 C   0  0  0  0  0  0  0  0  0  0  0  0
    6.6226    2.5302    0.0000 C   0  0  0  0  0  0  0  0  0  0  0  0
    8.1217    2.5827    0.0000 C   0  0  0  0  0  0  0  0  0  0  0  0
    8.8258    3.9072    0.0000 C   0  0  0  0  0  0  0  0  0  0  0  0
    8.0308    5.1792    0.0000 C   0  0  0  0  0  0  0  0  0  0  0  0
    6.5317    5.1267    0.0000 C   0  0  0  0  0  0  0  0  0  0  0  0
    5.8276    3.8023    0.0000 C   0  0  0  0  0  0  0  0  0  0  0  0
    4.7364    2.1292    0.0000 C   0  0  0  0  0  0  0  0  0  0  0  0
    4.9451    3.6146    0.0000 C   0  0  0  0  0  0  0  0  0  0  0  0
    3.7630    4.5380    0.0000 C   0  0  0  0  0  0  0  0  0  0  0  0
    2.3722    3.9759    0.0000 C   0  0  0  0  0  0  0  0  0  0  0  0
    1.1901    4.8993    0.0000 Cl  0  0  0  0  0  0  0  0  0  0  0  0
    2.1636    2.4905    0.0000 C   0  0  0  0  0  0  0  0  0  0  0  0
    3.3457    1.5671    0.0000 C   0  0  0  0  0  0  0  0  0  0  0  0
  1  2  1  0  0  0  0
  2  3  1  0  0  0  0
  3  4  1  0  0  0  0
  4  5  1  0  0  0  0
  5  6  1  0  0  0  0
  2  6  1  0  0  0  0
  6  7  1  6  0  0  0
  7  8  1  0  0  0  0
  8  9  1  0  0  0  0
  9 10  1  0  0  0  0
 10 11  1  6  0  0  0
 10 12  1  0  0  0  0
 12 13  2  0  0  0  0
 13 14  1  0  0  0  0
 14 15  2  0  0  0  0
 15 16  1  0  0  0  0
 16 17  2  0  0  0  0
 12 17  1  0  0  0  0
 10 18  1  0  0  0  0
 18 19  2  0  0  0  0
 19 20  1  0  0  0  0
 20 21  2  0  0  0  0
 21 22  1  0  0  0  0
 21 23  1  0  0  0  0
 23 24  2  0  0  0  0
 18 24  1  0  0  0  0
M  END
> <chemblId>
CHEMBL1626

> <bioactivity__type>
IC50

> <units>
nM

> <value>
0.421

$$$$

  CDK     11301513322D 0   0.00000     0.00000     0

 21 23  0  0  0  0              1 V2000 
    2.5981   -7.1370    0.0000 C   0  0  0  0  0  0  0  0  0  0  0  0
    2.5981   -5.6370    0.0000 N   0  0  0  0  0  0  0  0  0  0  0  0
    3.8971   -4.8870    0.0000 C   0  0  0  0  0  0  0  0  0  0  0  0
    1.2990   -4.8870    0.0000 C   0  0  0  0  0  0  0  0  0  0  0  0
    1.2990   -3.3870    0.0000 C   0  0  0  0  0  0  0  0  0  0  0  0
   -0.0000   -2.6370    0.0000 C   0  0  0  0  0  0  0  0  0  0  0  0
   -0.0000   -1.1370    0.0000 C   0  0  0  0  0  0  0  0  0  0  0  0
   -1.3510   -0.4860    0.0000 C   0  0  0  0  0  0  0  0  0  0  0  0
   -2.4510   -1.5060    0.0000 C   0  0  0  0  0  0  0  0  0  0  0  0
   -3.8840   -1.0640    0.0000 C   0  0  0  0  0  0  0  0  0  0  0  0
   -4.2180    0.3980    0.0000 C   0  0  0  0  0  0  0  0  0  0  0  0
   -3.1190    1.4190    0.0000 C   0  0  0  0  0  0  0  0  0  0  0  0
   -1.6850    0.9770    0.0000 C   0  0  0  0  0  0  0  0  0  0  0  0
   -0.7500    2.1490    0.0000 C   0  0  0  0  0  0  0  0  0  0  0  0
    0.7500    2.1490    0.0000 O   0  0  0  0  0  0  0  0  0  0  0  0
    1.6850    0.9770    0.0000 C   0  0  0  0  0  0  0  0  0  0  0  0
    3.1190    1.4190    0.0000 C   0  0  0  0  0  0  0  0  0  0  0  0
    4.2180    0.3980    0.0000 C   0  0  0  0  0  0  0  0  0  0  0  0
    3.8840   -1.0640    0.0000 C   0  0  0  0  0  0  0  0  0  0  0  0
    2.4510   -1.5060    0.0000 C   0  0  0  0  0  0  0  0  0  0  0  0
    1.3510   -0.4860    0.0000 C   0  0  0  0  0  0  0  0  0  0  0  0
  1  2  1  0  0  0  0
  2  3  1  0  0  0  0
  2  4  1  0  0  0  0
  4  5  1  0  0  0  0
  5  6  1  0  0  0  0
  6  7  2  0  0  0  0
  7  8  1  0  0  0  0
  8  9  2  0  0  0  0
  9 10  1  0  0  0  0
 10 11  2  0  0  0  0
 11 12  1  0  0  0  0
 12 13  2  0  0  0  0
  8 13  1  0  0  0  0
 13 14  1  0  0  0  0
 14 15  1  0  0  0  0
 15 16  1  0  0  0  0
 16 17  2  0  0  0  0
 17 18  1  0  0  0  0
 18 19  2  0  0  0  0
 19 20  1  0  0  0  0
 20 21  2  0  0  0  0
  7 21  1  0  0  0  0
 16 21  1  0  0  0  0
M  END
> <chemblId>
CHEMBL1628227

> <bioactivity__type>
IC50

> <units>
nM

> <value>
0.57

$$$$
 stripped
BRStripMol11301513322D 0   0.00000     0.00000     0
This file has been stripped
 22 25  0  0  0  0              1 V2000 
    5.4058   -2.6033    0.0000 C   0  0  0  0  0  0  0  0  0  0  0  0
    4.0544   -1.9525    0.0000 N   0  0  0  0  0  0  0  0  0  0  0  0
    3.9423   -0.4567    0.0000 C   0  0  0  0  0  0  0  0  0  0  0  0
    2.5908    0.1942    0.0000 C   0  0  0  0  0  0  0  0  0  0  0  0
    1.3515   -0.6508    0.0000 C   0  0  0  0  0  0  0  0  0  0  0  0
    0.0000    0.0000    0.0000 C   0  0  0  0  0  0  0  0  0  0  0  0
   -1.1727   -0.9352    0.0000 C   0  0  0  0  0  0  0  0  0  0  0  0
   -0.7306   -2.3686    0.0000 C   0  0  0  0  0  0  0  0  0  0  0  0
   -1.7509   -3.4682    0.0000 C   0  0  0  0  0  0  0  0  0  0  0  0
   -3.2133   -3.1344    0.0000 C   0  0  0  0  0  0  0  0  0  0  0  0
   -3.6554   -1.7010    0.0000 C   0  0  0  0  0  0  0  0  0  0  0  0
   -2.6351   -0.6015    0.0000 C   0  0  0  0  0  0  0  0  0  0  0  0
   -3.2860    0.7500    0.0000 C   0  0  0  0  0  0  0  0  0  0  0  0
   -2.6351    2.1015    0.0000 C   0  0  0  0  0  0  0  0  0  0  0  0
   -3.5704    3.2742    0.0000 O   0  0  0  0  0  0  0  0  0  0  0  0
   -1.1727    2.4352    0.0000 C   0  0  0  0  0  0  0  0  0  0  0  0
   -0.6457    3.8396    0.0000 S   0  0  0  0  0  0  0  0  0  0  0  0
    0.8528    3.7723    0.0000 C   0  0  0  0  0  0  0  0  0  0  0  0
    1.2519    2.3263    0.0000 C   0  0  0  0  0  0  0  0  0  0  0  0
    0.0000    1.5000    0.0000 C   0  0  0  0  0  0  0  0  0  0  0  0
    1.4635   -2.1466    0.0000 C   0  0  0  0  0  0  0  0  0  0  0  0
    2.8150   -2.7975    0.0000 C   0  0  0  0  0  0  0  0  0  0  0  0
  1  2  1  0  0  0  0
  2  3  1  0  0  0  0
  3  4  1  0  0  0  0
  4  5  1  0  0  0  0
  5  6  2  0  0  0  0
  6  7  1  0  0  0  0
  7  8  2  0  0  0  0
  8  9  1  0  0  0  0
  9 10  2  0  0  0  0
 10 11  1  0  0  0  0
 11 12  2  0  0  0  0
  7 12  1  0  0  0  0
 12 13  1  0  0  0  0
 13 14  1  0  0  0  0
 14 15  2  0  0  0  0
 14 16  1  0  0  0  0
 16 17  1  0  0  0  0
 17 18  1  0  0  0  0
 18 19  2  0  0  0  0
 19 20  1  0  0  0  0
  6 20  1  0  0  0  0
 16 20  2  0  0  0  0
  5 21  1  0  0  0  0
 21 22  1  0  0  0  0
  2 22  1  0  0  0  0
M  END
> <chemblId>
CHEMBL1633

> <bioactivity__type>
IC50

> <units>
nM

> <value>
1.0

$$$$

  CDK     11301513322D 0   0.00000     0.00000     0

 33 37  0  0  0  0              1 V2000 
  -10.1003    9.7500    0.0000 O   0  0  0  0  0  0  0  0  0  0  0  0
  -10.1003    8.2500    0.0000 C   0  0  0  0  0  0  0  0  0  0  0  0
  -11.3993    7.4999    0.0000 O   0  0  0  0  0  0  0  0  0  0  0  0
   -8.8012    7.5000    0.0000 C   0  0  0  0  0  0  0  0  0  0  0  0
   -8.8012    6.0000    0.0000 C   0  0  0  0  0  0  0  0  0  0  0  0
   -7.5022    5.2500    0.0000 C   0  0  0  0  0  0  0  0  0  0  0  0
   -6.2031    6.0000    0.0000 C   0  0  0  0  0  0  0  0  0  0  0  0
   -6.2032    7.5000    0.0000 C   0  0  0  0  0  0  0  0  0  0  0  0
   -7.5022    8.2500    0.0000 C   0  0  0  0  0  0  0  0  0  0  0  0
   -7.5022    9.7500    0.0000 Cl  0  0  0  0  0  0  0  0  0  0  0  0
   -7.5022    3.7500    0.0000 C   0  0  0  0  0  0  0  0  0  0  0  0
   -8.8012    3.0000    0.0000 C   0  0  0  0  0  0  0  0  0  0  0  0
   -8.8012    1.5000    0.0000 C   0  0  0  0  0  0  0  0  0  0  0  0
   -7.5022    0.7500    0.0000 C   0  0  0  0  0  0  0  0  0  0  0  0
   -6.2031    1.5000    0.0000 C   0  0  0  0  0  0  0  0  0  0  0  0
   -4.9041    0.7500    0.0000 C   0  0  0  0  0  0  0  0  0  0  0  0
   -3.6050    1.5000    0.0000 O   0  0  0  0  0  0  0  0  0  0  0  0
   -2.3060    0.7500    0.0000 C   0  0  0  0  0  0  0  0  0  0  0  0
   -2.3060   -0.7500    0.0000 C   0  0  0  0  0  0  0  0  0  0  0  0
   -1.0070   -1.5000    0.0000 C   0  0  0  0  0  0  0  0  0  0  0  0
    0.2930   -0.7500    0.0000 C   0  0  0  0  0  0  0  0  0  0  0  0
    1.7190   -1.2140    0.0000 C   0  0  0  0  0  0  0  0  0  0  0  0
    2.1822   -2.6407    0.0000 O   0  0  0  0  0  0  0  0  0  0  0  0
    2.6010    0.0000    0.0000 N   0  0  0  0  0  0  0  0  0  0  0  0
    1.7190    1.2140    0.0000 C   0  0  0  0  0  0  0  0  0  0  0  0
    0.2930    0.7500    0.0000 C   0  0  0  0  0  0  0  0  0  0  0  0
   -1.0070    1.5000    0.0000 C   0  0  0  0  0  0  0  0  0  0  0  0
    4.1010   -0.0000    0.0000 C   0  0  0  0  0  0  0  0  0  0  0  0
    4.9827   -1.2135    0.0000 C   0  0  0  0  0  0  0  0  0  0  0  0
    6.4093   -0.7500    0.0000 C   0  0  0  0  0  0  0  0  0  0  0  0
    6.4093    0.7500    0.0000 C   0  0  0  0  0  0  0  0  0  0  0  0
    4.9827    1.2135    0.0000 C   0  0  0  0  0  0  0  0  0  0  0  0
   -6.2031    3.0000    0.0000 C   0  0  0  0  0  0  0  0  0  0  0  0
  1  2  1  0  0  0  0
  2  3  2  0  0  0  0
  2  4  1  0  0  0  0
  4  5  2  0  0  0  0
  5  6  1  0  0  0  0
  6  7  2  0  0  0  0
  7  8  1  0  0  0  0
  8  9  2  0  0  0  0
  4  9  1  0  0  0  0
  9 10  1  0  0  0  0
  6 11  1  0  0  0  0
 11 12  2  0  0  0  0
 12 13  1  0  0  0  0
 13 14  2  0  0  0  0
 14 15  1  0  0  0  0
 15 16  1  0  0  0  0
 16 17  1  0  0  0  0
 17 18  1  0  0  0  0
 18 19  2  0  0  0  0
 19 20  1  0  0  0  0
 20 21  2  0  0  0  0
 21 22  1  0  0  0  0
 22 23  2  0  0  0  0
 22 24  1  0  0  0  0
 24 25  1  0  0  0  0
 25 26  1  0  0  0  0
 21 26  1  0  0  0  0
 26 27  2  0  0  0  0
 18 27  1  0  0  0  0
 24 28  1  0  0  0  0
 28 29  1  0  0  0  0
 29 30  1  0  0  0  0
 30 31  1  0  0  0  0
 31 32  1  0  0  0  0
 28 32  1  0  0  0  0
 15 33  2  0  0  0  0
 11 33  1  0  0  0  0
M  END
> <chemblId>
CHEMBL1651208

> <bioactivity__type>
IC50

> <units>
nM

> <value>
8150.0

$$$$

  CDK     11301513322D 0   0.00000     0.00000     0

 35 38  0  0  0  0              1 V2000 
    1.1844    3.7479    0.0000 C   0  0  0  0  0  0  0  0  0  0  0  0
   -0.0903    2.9573    0.0000 C   0  0  0  0  0  0  0  0  0  0  0  0
   -0.6476    4.3499    0.0000 C   0  0  0  0  0  0  0  0  0  0  0  0
   -1.5586    2.6503    0.0000 C   0  0  0  0  0  0  0  0  0  0  0  0
   -0.0430    1.4580    0.0000 C   0  0  0  0  0  0  0  0  0  0  0  0
   -1.2820    0.7150    0.0000 C   0  0  0  0  0  0  0  0  0  0  0  0
   -1.2900   -0.7690    0.0000 C   0  0  0  0  0  0  0  0  0  0  0  0
    0.0430   -1.4580    0.0000 C   0  0  0  0  0  0  0  0  0  0  0  0
    1.2820   -0.7150    0.0000 C   0  0  0  0  0  0  0  0  0  0  0  0
    1.2900    0.7690    0.0000 C   0  0  0  0  0  0  0  0  0  0  0  0
    0.0903   -2.9573    0.0000 C   0  0  0  0  0  0  0  0  0  0  0  0
   -1.1844   -3.7479    0.0000 O   0  0  0  0  0  0  0  0  0  0  0  0
    1.4124   -3.6659    0.0000 C   0  0  0  0  0  0  0  0  0  0  0  0
    1.4597   -5.1651    0.0000 C   0  0  0  0  0  0  0  0  0  0  0  0
    2.7818   -5.8738    0.0000 C   0  0  0  0  0  0  0  0  0  0  0  0
    2.8291   -7.3730    0.0000 N   0  0  0  0  0  0  0  0  0  0  0  0
    1.5544   -8.1636    0.0000 C   0  0  0  0  0  0  0  0  0  0  0  0
    1.6017   -9.6629    0.0000 C   0  0  0  0  0  0  0  0  0  0  0  0
    2.9238  -10.3715    0.0000 C   0  0  0  0  0  0  0  0  0  0  0  0
    4.1985   -9.5809    0.0000 C   0  0  0  0  0  0  0  0  0  0  0  0
    4.1512   -8.0817    0.0000 C   0  0  0  0  0  0  0  0  0  0  0  0
    2.9711  -11.8708    0.0000 C   0  0  0  0  0  0  0  0  0  0  0  0
    1.4864  -11.6571    0.0000 O   0  0  0  0  0  0  0  0  0  0  0  0
    4.2932  -12.5794    0.0000 C   0  0  0  0  0  0  0  0  0  0  0  0
    4.3405  -14.0787    0.0000 C   0  0  0  0  0  0  0  0  0  0  0  0
    5.6626  -14.7873    0.0000 C   0  0  0  0  0  0  0  0  0  0  0  0
    6.9373  -13.9967    0.0000 C   0  0  0  0  0  0  0  0  0  0  0  0
    6.8900  -12.4974    0.0000 C   0  0  0  0  0  0  0  0  0  0  0  0
    5.5679  -11.7888    0.0000 C   0  0  0  0  0  0  0  0  0  0  0  0
    2.5028  -13.2958    0.0000 C   0  0  0  0  0  0  0  0  0  0  0  0
    1.0346  -13.6028    0.0000 C   0  0  0  0  0  0  0  0  0  0  0  0
    0.5663  -15.0278    0.0000 C   0  0  0  0  0  0  0  0  0  0  0  0
    1.5662  -16.1459    0.0000 C   0  0  0  0  0  0  0  0  0  0  0  0
    3.0345  -15.8389    0.0000 C   0  0  0  0  0  0  0  0  0  0  0  0
    3.5028  -14.4139    0.0000 C   0  0  0  0  0  0  0  0  0  0  0  0
  1  2  1  0  0  0  0
  2  3  1  0  0  0  0
  2  4  1  0  0  0  0
  2  5  1  0  0  0  0
  5  6  2  0  0  0  0
  6  7  1  0  0  0  0
  7  8  2  0  0  0  0
  8  9  1  0  0  0  0
  9 10  2  0  0  0  0
  5 10  1  0  0  0  0
  8 11  1  0  0  0  0
 11 12  1  0  0  0  0
 11 13  1  0  0  0  0
 13 14  1  0  0  0  0
 14 15  1  0  0  0  0
 15 16  1  0  0  0  0
 16 17  1  0  0  0  0
 17 18  1  0  0  0  0
 18 19  1  0  0  0  0
 19 20  1  0  0  0  0
 20 21  1  0  0  0  0
 16 21  1  0  0  0  0
 19 22  1  0  0  0  0
 22 23  1  0  0  0  0
 22 24  1  0  0  0  0
 24 25  2  0  0  0  0
 25 26  1  0  0  0  0
 26 27  2  0  0  0  0
 27 28  1  0  0  0  0
 28 29  2  0  0  0  0
 24 29  1  0  0  0  0
 22 30  1  0  0  0  0
 30 31  2  0  0  0  0
 31 32  1  0  0  0  0
 32 33  2  0  0  0  0
 33 34  1  0  0  0  0
 34 35  2  0  0  0  0
 30 35  1  0  0  0  0
M  END
> <chemblId>
CHEMBL17157

> <bioactivity__type>
IC50

> <units>
nM

> <value>
292.5

$$$$

  CDK     11301513322D 0   0.00000     0.00000     0

 37 41  0  0  0  0              1 V2000 
   10.3910   10.3145    0.0000 C   0  0  0  0  0  0  0  0  0  0  0  0
    9.0921    9.5643    0.0000 N   0  0  0  0  0  0  0  0  0  0  0  0
    7.7929   10.3141    0.0000 C   0  0  0  0  0  0  0  0  0  0  0  0
    7.7927   11.8141    0.0000 O   0  0  0  0  0  0  0  0  0  0  0  0
    6.4940    9.5639    0.0000 C   0  0  0  0  0  0  0  0  0  0  0  0
    6.4942    8.0639    0.0000 C   0  0  0  0  0  0  0  0  0  0  0  0
    5.1953    7.3138    0.0000 N   0  0  0  0  0  0  0  0  0  0  0  0
    3.8961    8.0636    0.0000 C   0  0  0  0  0  0  0  0  0  0  0  0
    2.5972    7.3134    0.0000 C   0  0  0  0  0  0  0  0  0  0  0  0
    2.5974    5.8134    0.0000 N   0  0  0  0  0  0  0  0  0  0  0  0
    1.2985    5.0632    0.0000 C   0  0  0  0  0  0  0  0  0  0  0  0
    1.2987    3.5632    0.0000 C   0  0  0  0  0  0  0  0  0  0  0  0
   -0.0002    2.8130    0.0000 C   0  0  0  0  0  0  0  0  0  0  0  0
    0.0000    1.3130    0.0000 N   0  0  0  0  0  0  0  0  0  0  0  0
    1.3520    0.6620    0.0000 C   0  0  0  0  0  0  0  0  0  0  0  0
    2.4510    1.6820    0.0000 C   0  0  0  0  0  0  0  0  0  0  0  0
    3.8840    1.2400    0.0000 C   0  0  0  0  0  0  0  0  0  0  0  0
    4.2180   -0.2220    0.0000 C   0  0  0  0  0  0  0  0  0  0  0  0
    3.1190   -1.2430    0.0000 C   0  0  0  0  0  0  0  0  0  0  0  0
    1.6850   -0.8010    0.0000 C   0  0  0  0  0  0  0  0  0  0  0  0
    0.7500   -1.9730    0.0000 C   0  0  0  0  0  0  0  0  0  0  0  0
   -0.7500   -1.9730    0.0000 O   0  0  0  0  0  0  0  0  0  0  0  0
   -1.6850   -0.8010    0.0000 C   0  0  0  0  0  0  0  0  0  0  0  0
   -3.1190   -1.2430    0.0000 C   0  0  0  0  0  0  0  0  0  0  0  0
   -4.2180   -0.2230    0.0000 C   0  0  0  0  0  0  0  0  0  0  0  0
   -3.8850    1.2390    0.0000 C   0  0  0  0  0  0  0  0  0  0  0  0
   -2.4510    1.6820    0.0000 C   0  0  0  0  0  0  0  0  0  0  0  0
   -1.3510    0.6620    0.0000 C   0  0  0  0  0  0  0  0  0  0  0  0
   -4.9850    2.2588    0.0000 C   0  0  0  0  0  0  0  0  0  0  0  0
   -4.6519    3.7213    0.0000 O   0  0  0  0  0  0  0  0  0  0  0  0
   -6.4182    1.8160    0.0000 O   0  0  0  0  0  0  0  0  0  0  0  0
    3.8966    5.0636    0.0000 C   0  0  0  0  0  0  0  0  0  0  0  0
    5.1955    5.8138    0.0000 C   0  0  0  0  0  0  0  0  0  0  0  0
    7.7934    7.3141    0.0000 N   0  0  0  0  0  0  0  0  0  0  0  0
    7.7936    5.8141    0.0000 C   0  0  0  0  0  0  0  0  0  0  0  0
    9.0923    8.0643    0.0000 C   0  0  0  0  0  0  0  0  0  0  0  0
   10.3914    7.3145    0.0000 O   0  0  0  0  0  0  0  0  0  0  0  0
  1  2  1  0  0  0  0
  2  3  1  0  0  0  0
  3  4  2  0  0  0  0
  3  5  1  0  0  0  0
  5  6  2  0  0  0  0
  6  7  1  0  0  0  0
  7  8  1  0  0  0  0
  8  9  1  0  0  0  0
  9 10  1  0  0  0  0
 10 11  1  0  0  0  0
 11 12  1  0  0  0  0
 12 13  1  0  0  0  0
 13 14  1  0  0  0  0
 14 15  1  0  0  0  0
 15 16  2  0  0  0  0
 16 17  1  0  0  0  0
 17 18  2  0  0  0  0
 18 19  1  0  0  0  0
 19 20  2  0  0  0  0
 15 20  1  0  0  0  0
 20 21  1  0  0  0  0
 21 22  1  0  0  0  0
 22 23  1  0  0  0  0
 23 24  2  0  0  0  0
 24 25  1  0  0  0  0
 25 26  2  0  0  0  0
 26 27  1  0  0  0  0
 27 28  2  0  0  0  0
 14 28  1  0  0  0  0
 23 28  1  0  0  0  0
 26 29  1  0  0  0  0
 29 30  2  0  0  0  0
 29 31  1  0  0  0  0
 10 32  1  0  0  0  0
 32 33  1  0  0  0  0
  7 33  1  0  0  0  0
  6 34  1  0  0  0  0
 34 35  1  0  0  0  0
 34 36  1  0  0  0  0
  2 36  1  0  0  0  0
 36 37  2  0  0  0  0
M  END
> <chemblId>
CHEMBL1774490

> <bioactivity__type>
IC50

> <units>
nM

> <value>
140.0

$$$$

  CDK     11301513322D 0   0.00000     0.00000     0

 38 42  0  0  0  0              1 V2000 
   11.8012    7.2566    0.0000 C   0  0  0  0  0  0  0  0  0  0  0  0
   10.3054    7.1442    0.0000 N   0  0  0  0  0  0  0  0  0  0  0  0
    9.4602    8.3835    0.0000 C   0  0  0  0  0  0  0  0  0  0  0  0
   10.1108    9.7350    0.0000 O   0  0  0  0  0  0  0  0  0  0  0  0
    7.9644    8.2712    0.0000 C   0  0  0  0  0  0  0  0  0  0  0  0
    7.3138    6.9196    0.0000 C   0  0  0  0  0  0  0  0  0  0  0  0
    5.8180    6.8073    0.0000 N   0  0  0  0  0  0  0  0  0  0  0  0
    5.0678    8.1062    0.0000 C   0  0  0  0  0  0  0  0  0  0  0  0
    3.5845    8.3296    0.0000 C   0  0  0  0  0  0  0  0  0  0  0  0
    2.4851    7.3092    0.0000 C   0  0  0  0  0  0  0  0  0  0  0  0
    2.5974    5.8134    0.0000 N   0  0  0  0  0  0  0  0  0  0  0  0
    1.2985    5.0632    0.0000 C   0  0  0  0  0  0  0  0  0  0  0  0
    1.2987    3.5632    0.0000 C   0  0  0  0  0  0  0  0  0  0  0  0
   -0.0002    2.8130    0.0000 C   0  0  0  0  0  0  0  0  0  0  0  0
    0.0000    1.3130    0.0000 N   0  0  0  0  0  0  0  0  0  0  0  0
    1.3520    0.6620    0.0000 C   0  0  0  0  0  0  0  0  0  0  0  0
    2.4510    1.6820    0.0000 C   0  0  0  0  0  0  0  0  0  0  0  0
    3.8840    1.2400    0.0000 C   0  0  0  0  0  0  0  0  0  0  0  0
    4.2180   -0.2220    0.0000 C   0  0  0  0  0  0  0  0  0  0  0  0
    3.1190   -1.2430    0.0000 C   0  0  0  0  0  0  0  0  0  0  0  0
    1.6850   -0.8010    0.0000 C   0  0  0  0  0  0  0  0  0  0  0  0
    0.7500   -1.9730    0.0000 C   0  0  0  0  0  0  0  0  0  0  0  0
   -0.7500   -1.9730    0.0000 O   0  0  0  0  0  0  0  0  0  0  0  0
   -1.6850   -0.8010    0.0000 C   0  0  0  0  0  0  0  0  0  0  0  0
   -3.1190   -1.2430    0.0000 C   0  0  0  0  0  0  0  0  0  0  0  0
   -4.2180   -0.2230    0.0000 C   0  0  0  0  0  0  0  0  0  0  0  0
   -3.8850    1.2390    0.0000 C   0  0  0  0  0  0  0  0  0  0  0  0
   -2.4510    1.6820    0.0000 C   0  0  0  0  0  0  0  0  0  0  0  0
   -1.3510    0.6620    0.0000 C   0  0  0  0  0  0  0  0  0  0  0  0
   -4.9850    2.2588    0.0000 C   0  0  0  0  0  0  0  0  0  0  0  0
   -4.6519    3.7213    0.0000 O   0  0  0  0  0  0  0  0  0  0  0  0
   -6.4182    1.8160    0.0000 O   0  0  0  0  0  0  0  0  0  0  0  0
    3.8369    4.9686    0.0000 C   0  0  0  0  0  0  0  0  0  0  0  0
    5.2702    5.4109    0.0000 C   0  0  0  0  0  0  0  0  0  0  0  0
    8.1590    5.6804    0.0000 N   0  0  0  0  0  0  0  0  0  0  0  0
    7.5083    4.3288    0.0000 C   0  0  0  0  0  0  0  0  0  0  0  0
    9.6547    5.7927    0.0000 C   0  0  0  0  0  0  0  0  0  0  0  0
   10.4999    4.5535    0.0000 O   0  0  0  0  0  0  0  0  0  0  0  0
  1  2  1  0  0  0  0
  2  3  1  0  0  0  0
  3  4  2  0  0  0  0
  3  5  1  0  0  0  0
  5  6  2  0  0  0  0
  6  7  1  0  0  0  0
  7  8  1  0  0  0  0
  8  9  1  0  0  0  0
  9 10  1  0  0  0  0
 10 11  1  0  0  0  0
 11 12  1  0  0  0  0
 12 13  1  0  0  0  0
 13 14  1  0  0  0  0
 14 15  1  0  0  0  0
 15 16  1  0  0  0  0
 16 17  2  0  0  0  0
 17 18  1  0  0  0  0
 18 19  2  0  0  0  0
 19 20  1  0  0  0  0
 20 21  2  0  0  0  0
 16 21  1  0  0  0  0
 21 22  1  0  0  0  0
 22 23  1  0  0  0  0
 23 24  1  0  0  0  0
 24 25  2  0  0  0  0
 25 26  1  0  0  0  0
 26 27  2  0  0  0  0
 27 28  1  0  0  0  0
 28 29  2  0  0  0  0
 15 29  1  0  0  0  0
 24 29  1  0  0  0  0
 27 30  1  0  0  0  0
 30 31  2  0  0  0  0
 30 32  1  0  0  0  0
 11 33  1  0  0  0  0
 33 34  1  0  0  0  0
  7 34  1  0  0  0  0
  6 35  1  0  0  0  0
 35 36  1  0  0  0  0
 35 37  1  0  0  0  0
  2 37  1  0  0  0  0
 37 38  2  0  0  0  0
M  END
> <chemblId>
CHEMBL1774491

> <bioactivity__type>
IC50

> <units>
nM

> <value>
41.0

$$$$

  CDK     11301513322D 0   0.00000     0.00000     0

 38 42  0  0  0  0              1 V2000 
   10.3910   10.3145    0.0000 C   0  0  0  0  0  0  0  0  0  0  0  0
    9.0921    9.5643    0.0000 N   0  0  0  0  0  0  0  0  0  0  0  0
    7.7929   10.3141    0.0000 C   0  0  0  0  0  0  0  0  0  0  0  0
    7.7927   11.8141    0.0000 O   0  0  0  0  0  0  0  0  0  0  0  0
    6.4940    9.5639    0.0000 C   0  0  0  0  0  0  0  0  0  0  0  0
    6.4942    8.0639    0.0000 C   0  0  0  0  0  0  0  0  0  0  0  0
    5.1953    7.3138    0.0000 N   0  0  0  0  0  0  0  0  0  0  0  0
    3.8961    8.0636    0.0000 C   0  0  0  0  0  0  0  0  0  0  0  0
    2.5972    7.3134    0.0000 C   0  0  0  0  0  0  0  0  0  0  0  0
    2.5974    5.8134    0.0000 N   0  0  0  0  0  0  0  0  0  0  0  0
    1.2985    5.0632    0.0000 C   0  0  0  0  0  0  0  0  0  0  0  0
    1.2987    3.5632    0.0000 C   0  0  0  0  0  0  0  0  0  0  0  0
   -0.0002    2.8130    0.0000 C   0  0  0  0  0  0  0  0  0  0  0  0
    0.0000    1.3130    0.0000 N   0  0  0  0  0  0  0  0  0  0  0  0
    1.3520    0.6620    0.0000 C   0  0  0  0  0  0  0  0  0  0  0  0
    2.4510    1.6820    0.0000 C   0  0  0  0  0  0  0  0  0  0  0  0
    3.8840    1.2400    0.0000 C   0  0  0  0  0  0  0  0  0  0  0  0
    4.2180   -0.2220    0.0000 C   0  0  0  0  0  0  0  0  0  0  0  0
    3.1190   -1.2430    0.0000 C   0  0  0  0  0  0  0  0  0  0  0  0
    1.6850   -0.8010    0.0000 C   0  0  0  0  0  0  0  0  0  0  0  0
    0.7500   -1.9730    0.0000 C   0  0  0  0  0  0  0  0  0  0  0  0
   -0.7500   -1.9730    0.0000 O   0  0  0  0  0  0  0  0  0  0  0  0
   -1.6850   -0.8010    0.0000 C   0  0  0  0  0  0  0  0  0  0  0  0
   -3.1190   -1.2430    0.0000 C   0  0  0  0  0  0  0  0  0  0  0  0
   -4.2180   -0.2230    0.0000 C   0  0  0  0  0  0  0  0  0  0  0  0
   -3.8850    1.2390    0.0000 C   0  0  0  0  0  0  0  0  0  0  0  0
   -4.9850    2.2588    0.0000 C   0  0  0  0  0  0  0  0  0  0  0  0
   -6.4182    1.8160    0.0000 C   0  0  0  0  0  0  0  0  0  0  0  0
   -6.7513    0.3535    0.0000 O   0  0  0  0  0  0  0  0  0  0  0  0
   -7.5182    2.8358    0.0000 O   0  0  0  0  0  0  0  0  0  0  0  0
   -2.4510    1.6820    0.0000 C   0  0  0  0  0  0  0  0  0  0  0  0
   -1.3510    0.6620    0.0000 C   0  0  0  0  0  0  0  0  0  0  0  0
    3.8966    5.0636    0.0000 C   0  0  0  0  0  0  0  0  0  0  0  0
    5.1955    5.8138    0.0000 C   0  0  0  0  0  0  0  0  0  0  0  0
    7.7934    7.3141    0.0000 N   0  0  0  0  0  0  0  0  0  0  0  0
    7.7936    5.8141    0.0000 C   0  0  0  0  0  0  0  0  0  0  0  0
    9.0923    8.0643    0.0000 C   0  0  0  0  0  0  0  0  0  0  0  0
   10.3914    7.3145    0.0000 O   0  0  0  0  0  0  0  0  0  0  0  0
  1  2  1  0  0  0  0
  2  3  1  0  0  0  0
  3  4  2  0  0  0  0
  3  5  1  0  0  0  0
  5  6  2  0  0  0  0
  6  7  1  0  0  0  0
  7  8  1  0  0  0  0
  8  9  1  0  0  0  0
  9 10  1  0  0  0  0
 10 11  1  0  0  0  0
 11 12  1  0  0  0  0
 12 13  1  0  0  0  0
 13 14  1  0  0  0  0
 14 15  1  0  0  0  0
 15 16  2  0  0  0  0
 16 17  1  0  0  0  0
 17 18  2  0  0  0  0
 18 19  1  0  0  0  0
 19 20  2  0  0  0  0
 15 20  1  0  0  0  0
 20 21  1  0  0  0  0
 21 22  1  0  0  0  0
 22 23  1  0  0  0  0
 23 24  2  0  0  0  0
 24 25  1  0  0  0  0
 25 26  2  0  0  0  0
 26 27  1  0  0  0  0
 27 28  1  0  0  0  0
 28 29  2  0  0  0  0
 28 30  1  0  0  0  0
 26 31  1  0  0  0  0
 31 32  2  0  0  0  0
 14 32  1  0  0  0  0
 23 32  1  0  0  0  0
 10 33  1  0  0  0  0
 33 34  1  0  0  0  0
  7 34  1  0  0  0  0
  6 35  1  0  0  0  0
 35 36  1  0  0  0  0
 35 37  1  0  0  0  0
  2 37  1  0  0  0  0
 37 38  2  0  0  0  0
M  END
> <chemblId>
CHEMBL1774492

> <bioactivity__type>
IC50

> <units>
nM

> <value>
255.0

$$$$

  CDK     11301513322D 0   0.00000     0.00000     0

 39 43  0  0  0  0              1 V2000 
   11.8012    7.2566    0.0000 C   0  0  0  0  0  0  0  0  0  0  0  0
   10.3054    7.1442    0.0000 N   0  0  0  0  0  0  0  0  0  0  0  0
    9.4602    8.3835    0.0000 C   0  0  0  0  0  0  0  0  0  0  0  0
   10.1108    9.7350    0.0000 O   0  0  0  0  0  0  0  0  0  0  0  0
    7.9644    8.2712    0.0000 C   0  0  0  0  0  0  0  0  0  0  0  0
    7.3138    6.9196    0.0000 C   0  0  0  0  0  0  0  0  0  0  0  0
    5.8180    6.8073    0.0000 N   0  0  0  0  0  0  0  0  0  0  0  0
    5.0678    8.1062    0.0000 C   0  0  0  0  0  0  0  0  0  0  0  0
    3.5845    8.3296    0.0000 C   0  0  0  0  0  0  0  0  0  0  0  0
    2.4851    7.3092    0.0000 C   0  0  0  0  0  0  0  0  0  0  0  0
    2.5974    5.8134    0.0000 N   0  0  0  0  0  0  0  0  0  0  0  0
    1.2985    5.0632    0.0000 C   0  0  0  0  0  0  0  0  0  0  0  0
    1.2987    3.5632    0.0000 C   0  0  0  0  0  0  0  0  0  0  0  0
   -0.0002    2.8130    0.0000 C   0  0  0  0  0  0  0  0  0  0  0  0
    0.0000    1.3130    0.0000 N   0  0  0  0  0  0  0  0  0  0  0  0
    1.3520    0.6620    0.0000 C   0  0  0  0  0  0  0  0  0  0  0  0
    2.4510    1.6820    0.0000 C   0  0  0  0  0  0  0  0  0  0  0  0
    3.8840    1.2400    0.0000 C   0  0  0  0  0  0  0  0  0  0  0  0
    4.2180   -0.2220    0.0000 C   0  0  0  0  0  0  0  0  0  0  0  0
    3.1190   -1.2430    0.0000 C   0  0  0  0  0  0  0  0  0  0  0  0
    1.6850   -0.8010    0.0000 C   0  0  0  0  0  0  0  0  0  0  0  0
    0.7500   -1.9730    0.0000 C   0  0  0  0  0  0  0  0  0  0  0  0
   -0.7500   -1.9730    0.0000 O   0  0  0  0  0  0  0  0  0  0  0  0
   -1.6850   -0.8010    0.0000 C   0  0  0  0  0  0  0  0  0  0  0  0
   -3.1190   -1.2430    0.0000 C   0  0  0  0  0  0  0  0  0  0  0  0
   -4.2180   -0.2230    0.0000 C   0  0  0  0  0  0  0  0  0  0  0  0
   -3.8850    1.2390    0.0000 C   0  0  0  0  0  0  0  0  0  0  0  0
   -4.9850    2.2588    0.0000 C   0  0  0  0  0  0  0  0  0  0  0  0
   -6.4182    1.8160    0.0000 C   0  0  0  0  0  0  0  0  0  0  0  0
   -6.7513    0.3535    0.0000 O   0  0  0  0  0  0  0  0  0  0  0  0
   -7.5182    2.8358    0.0000 O   0  0  0  0  0  0  0  0  0  0  0  0
   -2.4510    1.6820    0.0000 C   0  0  0  0  0  0  0  0  0  0  0  0
   -1.3510    0.6620    0.0000 C   0  0  0  0  0  0  0  0  0  0  0  0
    3.8369    4.9686    0.0000 C   0  0  0  0  0  0  0  0  0  0  0  0
    5.2702    5.4109    0.0000 C   0  0  0  0  0  0  0  0  0  0  0  0
    8.1590    5.6804    0.0000 N   0  0  0  0  0  0  0  0  0  0  0  0
    7.5083    4.3288    0.0000 C   0  0  0  0  0  0  0  0  0  0  0  0
    9.6547    5.7927    0.0000 C   0  0  0  0  0  0  0  0  0  0  0  0
   10.4999    4.5535    0.0000 O   0  0  0  0  0  0  0  0  0  0  0  0
  1  2  1  0  0  0  0
  2  3  1  0  0  0  0
  3  4  2  0  0  0  0
  3  5  1  0  0  0  0
  5  6  2  0  0  0  0
  6  7  1  0  0  0  0
  7  8  1  0  0  0  0
  8  9  1  0  0  0  0
  9 10  1  0  0  0  0
 10 11  1  0  0  0  0
 11 12  1  0  0  0  0
 12 13  1  0  0  0  0
 13 14  1  0  0  0  0
 14 15  1  0  0  0  0
 15 16  1  0  0  0  0
 16 17  2  0  0  0  0
 17 18  1  0  0  0  0
 18 19  2  0  0  0  0
 19 20  1  0  0  0  0
 20 21  2  0  0  0  0
 16 21  1  0  0  0  0
 21 22  1  0  0  0  0
 22 23  1  0  0  0  0
 23 24  1  0  0  0  0
 24 25  2  0  0  0  0
 25 26  1  0  0  0  0
 26 27  2  0  0  0  0
 27 28  1  0  0  0  0
 28 29  1  0  0  0  0
 29 30  2  0  0  0  0
 29 31  1  0  0  0  0
 27 32  1  0  0  0  0
 32 33  2  0  0  0  0
 15 33  1  0  0  0  0
 24 33  1  0  0  0  0
 11 34  1  0  0  0  0
 34 35  1  0  0  0  0
  7 35  1  0  0  0  0
  6 36  1  0  0  0  0
 36 37  1  0  0  0  0
 36 38  1  0  0  0  0
  2 38  1  0  0  0  0
 38 39  2  0  0  0  0
M  END
> <chemblId>
CHEMBL1774493

> <bioactivity__type>
IC50

> <units>
nM

> <value>
128.0

$$$$

  CDK     11301513322D 0   0.00000     0.00000     0

 40 44  0  0  0  0              1 V2000 
   -4.6519    3.7213    0.0000 C   0  0  0  0  0  0  0  0  0  0  0  0
   -4.9850    2.2588    0.0000 C   0  0  0  0  0  0  0  0  0  0  0  0
   -6.4182    1.8160    0.0000 C   0  0  0  0  0  0  0  0  0  0  0  0
   -6.7513    0.3535    0.0000 O   0  0  0  0  0  0  0  0  0  0  0  0
   -7.5182    2.8358    0.0000 O   0  0  0  0  0  0  0  0  0  0  0  0
   -3.8850    1.2390    0.0000 C   0  0  0  0  0  0  0  0  0  0  0  0
   -4.2180   -0.2230    0.0000 C   0  0  0  0  0  0  0  0  0  0  0  0
   -3.1190   -1.2430    0.0000 C   0  0  0  0  0  0  0  0  0  0  0  0
   -1.6850   -0.8010    0.0000 C   0  0  0  0  0  0  0  0  0  0  0  0
   -0.7500   -1.9730    0.0000 O   0  0  0  0  0  0  0  0  0  0  0  0
    0.7500   -1.9730    0.0000 C   0  0  0  0  0  0  0  0  0  0  0  0
    1.6850   -0.8010    0.0000 C   0  0  0  0  0  0  0  0  0  0  0  0
    3.1190   -1.2430    0.0000 C   0  0  0  0  0  0  0  0  0  0  0  0
    4.2180   -0.2220    0.0000 C   0  0  0  0  0  0  0  0  0  0  0  0
    3.8840    1.2400    0.0000 C   0  0  0  0  0  0  0  0  0  0  0  0
    2.4510    1.6820    0.0000 C   0  0  0  0  0  0  0  0  0  0  0  0
    1.3520    0.6620    0.0000 C   0  0  0  0  0  0  0  0  0  0  0  0
    0.0000    1.3130    0.0000 N   0  0  0  0  0  0  0  0  0  0  0  0
   -0.0002    2.8130    0.0000 C   0  0  0  0  0  0  0  0  0  0  0  0
    1.2987    3.5632    0.0000 C   0  0  0  0  0  0  0  0  0  0  0  0
    1.2985    5.0632    0.0000 C   0  0  0  0  0  0  0  0  0  0  0  0
    2.5974    5.8134    0.0000 N   0  0  0  0  0  0  0  0  0  0  0  0
    3.8369    4.9686    0.0000 C   0  0  0  0  0  0  0  0  0  0  0  0
    5.2702    5.4109    0.0000 C   0  0  0  0  0  0  0  0  0  0  0  0
    5.8180    6.8073    0.0000 C   0  0  0  0  0  0  0  0  0  0  0  0
    5.0678    8.1062    0.0000 N   0  0  0  0  0  0  0  0  0  0  0  0
    3.5845    8.3296    0.0000 C   0  0  0  0  0  0  0  0  0  0  0  0
    2.4851    7.3092    0.0000 C   0  0  0  0  0  0  0  0  0  0  0  0
    5.9126    9.3457    0.0000 C   0  0  0  0  0  0  0  0  0  0  0  0
    7.4084    9.2338    0.0000 C   0  0  0  0  0  0  0  0  0  0  0  0
    8.2532   10.4733    0.0000 C   0  0  0  0  0  0  0  0  0  0  0  0
    9.7491   10.3614    0.0000 O   0  0  0  0  0  0  0  0  0  0  0  0
    7.6022   11.8247    0.0000 N   0  0  0  0  0  0  0  0  0  0  0  0
    8.4470   13.0642    0.0000 C   0  0  0  0  0  0  0  0  0  0  0  0
    6.1064   11.9366    0.0000 C   0  0  0  0  0  0  0  0  0  0  0  0
    5.4554   13.2879    0.0000 O   0  0  0  0  0  0  0  0  0  0  0  0
    5.2616   10.6971    0.0000 N   0  0  0  0  0  0  0  0  0  0  0  0
    3.7658   10.8090    0.0000 C   0  0  0  0  0  0  0  0  0  0  0  0
   -1.3510    0.6620    0.0000 C   0  0  0  0  0  0  0  0  0  0  0  0
   -2.4510    1.6820    0.0000 C   0  0  0  0  0  0  0  0  0  0  0  0
  1  2  1  0  0  0  0
  2  3  1  0  0  0  0
  3  4  2  0  0  0  0
  3  5  1  0  0  0  0
  2  6  1  0  0  0  0
  6  7  2  0  0  0  0
  7  8  1  0  0  0  0
  8  9  2  0  0  0  0
  9 10  1  0  0  0  0
 10 11  1  0  0  0  0
 11 12  1  0  0  0  0
 12 13  2  0  0  0  0
 13 14  1  0  0  0  0
 14 15  2  0  0  0  0
 15 16  1  0  0  0  0
 16 17  2  0  0  0  0
 12 17  1  0  0  0  0
 17 18  1  0  0  0  0
 18 19  1  0  0  0  0
 19 20  1  0  0  0  0
 20 21  1  0  0  0  0
 21 22  1  0  0  0  0
 22 23  1  0  0  0  0
 23 24  1  0  0  0  0
 24 25  1  0  0  0  0
 25 26  1  0  0  0  0
 26 27  1  0  0  0  0
 27 28  1  0  0  0  0
 22 28  1  0  0  0  0
 26 29  1  0  0  0  0
 29 30  2  0  0  0  0
 30 31  1  0  0  0  0
 31 32  2  0  0  0  0
 31 33  1  0  0  0  0
 33 34  1  0  0  0  0
 33 35  1  0  0  0  0
 35 36  2  0  0  0  0
 35 37  1  0  0  0  0
 29 37  1  0  0  0  0
 37 38  1  0  0  0  0
 18 39  1  0  0  0  0
  9 39  1  0  0  0  0
 39 40  2  0  0  0  0
  6 40  1  0  0  0  0
M  END
> <chemblId>
CHEMBL1774494

> <bioactivity__type>
IC50

> <units>
nM

> <value>
128.0

$$$$

  CDK     11301513322D 0   0.00000     0.00000     0

 41 45  0  0  0  0              1 V2000 
   11.8012    7.2566    0.0000 C   0  0  0  0  0  0  0  0  0  0  0  0
   10.3054    7.1442    0.0000 N   0  0  0  0  0  0  0  0  0  0  0  0
    9.4602    8.3835    0.0000 C   0  0  0  0  0  0  0  0  0  0  0  0
   10.1108    9.7350    0.0000 O   0  0  0  0  0  0  0  0  0  0  0  0
    7.9644    8.2712    0.0000 C   0  0  0  0  0  0  0  0  0  0  0  0
    7.3138    6.9196    0.0000 C   0  0  0  0  0  0  0  0  0  0  0  0
    5.8180    6.8073    0.0000 N   0  0  0  0  0  0  0  0  0  0  0  0
    5.0678    8.1062    0.0000 C   0  0  0  0  0  0  0  0  0  0  0  0
    3.5845    8.3296    0.0000 C   0  0  0  0  0  0  0  0  0  0  0  0
    2.4851    7.3092    0.0000 C   0  0  0  0  0  0  0  0  0  0  0  0
    2.5974    5.8134    0.0000 N   0  0  0  0  0  0  0  0  0  0  0  0
    1.2985    5.0632    0.0000 C   0  0  0  0  0  0  0  0  0  0  0  0
    1.2987    3.5632    0.0000 C   0  0  0  0  0  0  0  0  0  0  0  0
   -0.0002    2.8130    0.0000 C   0  0  0  0  0  0  0  0  0  0  0  0
    0.0000    1.3130    0.0000 N   0  0  0  0  0  0  0  0  0  0  0  0
    1.3520    0.6620    0.0000 C   0  0  0  0  0  0  0  0  0  0  0  0
    2.4510    1.6820    0.0000 C   0  0  0  0  0  0  0  0  0  0  0  0
    3.8840    1.2400    0.0000 C   0  0  0  0  0  0  0  0  0  0  0  0
    4.2180   -0.2220    0.0000 C   0  0  0  0  0  0  0  0  0  0  0  0
    3.1190   -1.2430    0.0000 C   0  0  0  0  0  0  0  0  0  0  0  0
    1.6850   -0.8010    0.0000 C   0  0  0  0  0  0  0  0  0  0  0  0
    0.7500   -1.9730    0.0000 C   0  0  0  0  0  0  0  0  0  0  0  0
   -0.7500   -1.9730    0.0000 O   0  0  0  0  0  0  0  0  0  0  0  0
   -1.6850   -0.8010    0.0000 C   0  0  0  0  0  0  0  0  0  0  0  0
   -3.1190   -1.2430    0.0000 C   0  0  0  0  0  0  0  0  0  0  0  0
   -4.2180   -0.2230    0.0000 C   0  0  0  0  0  0  0  0  0  0  0  0
   -3.8850    1.2390    0.0000 C   0  0  0  0  0  0  0  0  0  0  0  0
   -2.4510    1.6820    0.0000 C   0  0  0  0  0  0  0  0  0  0  0  0
   -1.3510    0.6620    0.0000 C   0  0  0  0  0  0  0  0  0  0  0  0
   -4.9850    2.2588    0.0000 C   0  0  0  0  0  0  0  0  0  0  0  0
   -3.7897    3.1650    0.0000 C   0  0  0  0  0  0  0  0  0  0  0  0
   -5.6699    3.5933    0.0000 C   0  0  0  0  0  0  0  0  0  0  0  0
   -6.4182    1.8160    0.0000 C   0  0  0  0  0  0  0  0  0  0  0  0
   -6.7513    0.3535    0.0000 O   0  0  0  0  0  0  0  0  0  0  0  0
   -7.5182    2.8358    0.0000 O   0  0  0  0  0  0  0  0  0  0  0  0
    3.8369    4.9686    0.0000 C   0  0  0  0  0  0  0  0  0  0  0  0
    5.2702    5.4109    0.0000 C   0  0  0  0  0  0  0  0  0  0  0  0
    8.1590    5.6804    0.0000 N   0  0  0  0  0  0  0  0  0  0  0  0
    7.5083    4.3288    0.0000 C   0  0  0  0  0  0  0  0  0  0  0  0
    9.6547    5.7927    0.0000 C   0  0  0  0  0  0  0  0  0  0  0  0
   10.4999    4.5535    0.0000 O   0  0  0  0  0  0  0  0  0  0  0  0
  1  2  1  0  0  0  0
  2  3  1  0  0  0  0
  3  4  2  0  0  0  0
  3  5  1  0  0  0  0
  5  6  2  0  0  0  0
  6  7  1  0  0  0  0
  7  8  1  0  0  0  0
  8  9  1  0  0  0  0
  9 10  1  0  0  0  0
 10 11  1  0  0  0  0
 11 12  1  0  0  0  0
 12 13  1  0  0  0  0
 13 14  1  0  0  0  0
 14 15  1  0  0  0  0
 15 16  1  0  0  0  0
 16 17  2  0  0  0  0
 17 18  1  0  0  0  0
 18 19  2  0  0  0  0
 19 20  1  0  0  0  0
 20 21  2  0  0  0  0
 16 21  1  0  0  0  0
 21 22  1  0  0  0  0
 22 23  1  0  0  0  0
 23 24  1  0  0  0  0
 24 25  2  0  0  0  0
 25 26  1  0  0  0  0
 26 27  2  0  0  0  0
 27 28  1  0  0  0  0
 28 29  2  0  0  0  0
 15 29  1  0  0  0  0
 24 29  1  0  0  0  0
 27 30  1  0  0  0  0
 30 31  1  0  0  0  0
 30 32  1  0  0  0  0
 30 33  1  0  0  0  0
 33 34  2  0  0  0  0
 33 35  1  0  0  0  0
 11 36  1  0  0  0  0
 36 37  1  0  0  0  0
  7 37  1  0  0  0  0
  6 38  1  0  0  0  0
 38 39  1  0  0  0  0
 38 40  1  0  0  0  0
  2 40  1  0  0  0  0
 40 41  2  0  0  0  0
M  END
> <chemblId>
CHEMBL1774495

> <bioactivity__type>
IC50

> <units>
nM

> <value>
150.0

$$$$

  CDK     11301513322D 0   0.00000     0.00000     0

 38 42  0  0  0  0              1 V2000 
   11.8012    7.2566    0.0000 C   0  0  0  0  0  0  0  0  0  0  0  0
   10.3054    7.1442    0.0000 N   0  0  0  0  0  0  0  0  0  0  0  0
    9.4602    8.3835    0.0000 C   0  0  0  0  0  0  0  0  0  0  0  0
   10.1108    9.7350    0.0000 O   0  0  0  0  0  0  0  0  0  0  0  0
    7.9644    8.2712    0.0000 C   0  0  0  0  0  0  0  0  0  0  0  0
    7.3138    6.9196    0.0000 C   0  0  0  0  0  0  0  0  0  0  0  0
    5.8180    6.8073    0.0000 N   0  0  0  0  0  0  0  0  0  0  0  0
    5.0678    8.1062    0.0000 C   0  0  0  0  0  0  0  0  0  0  0  0
    3.5845    8.3296    0.0000 C   0  0  0  0  0  0  0  0  0  0  0  0
    2.4851    7.3092    0.0000 C   0  0  0  0  0  0  0  0  0  0  0  0
    2.5974    5.8134    0.0000 N   0  0  0  0  0  0  0  0  0  0  0  0
    1.2985    5.0632    0.0000 C   0  0  0  0  0  0  0  0  0  0  0  0
    1.2987    3.5632    0.0000 C   0  0  0  0  0  0  0  0  0  0  0  0
   -0.0002    2.8130    0.0000 C   0  0  0  0  0  0  0  0  0  0  0  0
    0.0000    1.3130    0.0000 N   0  0  0  0  0  0  0  0  0  0  0  0
    1.3520    0.6620    0.0000 C   0  0  0  0  0  0  0  0  0  0  0  0
    2.4510    1.6820    0.0000 C   0  0  0  0  0  0  0  0  0  0  0  0
    3.8840    1.2400    0.0000 C   0  0  0  0  0  0  0  0  0  0  0  0
    4.2180   -0.2220    0.0000 C   0  0  0  0  0  0  0  0  0  0  0  0
    3.1190   -1.2430    0.0000 C   0  0  0  0  0  0  0  0  0  0  0  0
    1.6850   -0.8010    0.0000 C   0  0  0  0  0  0  0  0  0  0  0  0
    0.7500   -1.9730    0.0000 O   0  0  0  0  0  0  0  0  0  0  0  0
   -0.7500   -1.9730    0.0000 C   0  0  0  0  0  0  0  0  0  0  0  0
   -1.6850   -0.8010    0.0000 C   0  0  0  0  0  0  0  0  0  0  0  0
   -3.1190   -1.2430    0.0000 C   0  0  0  0  0  0  0  0  0  0  0  0
   -4.2180   -0.2230    0.0000 C   0  0  0  0  0  0  0  0  0  0  0  0
   -3.8850    1.2390    0.0000 C   0  0  0  0  0  0  0  0  0  0  0  0
   -2.4510    1.6820    0.0000 C   0  0  0  0  0  0  0  0  0  0  0  0
   -1.3510    0.6620    0.0000 C   0  0  0  0  0  0  0  0  0  0  0  0
   -4.9850    2.2588    0.0000 C   0  0  0  0  0  0  0  0  0  0  0  0
   -4.6519    3.7213    0.0000 O   0  0  0  0  0  0  0  0  0  0  0  0
   -6.4182    1.8160    0.0000 O   0  0  0  0  0  0  0  0  0  0  0  0
    3.8369    4.9686    0.0000 C   0  0  0  0  0  0  0  0  0  0  0  0
    5.2702    5.4109    0.0000 C   0  0  0  0  0  0  0  0  0  0  0  0
    8.1590    5.6804    0.0000 N   0  0  0  0  0  0  0  0  0  0  0  0
    7.5083    4.3288    0.0000 C   0  0  0  0  0  0  0  0  0  0  0  0
    9.6547    5.7927    0.0000 C   0  0  0  0  0  0  0  0  0  0  0  0
   10.4999    4.5535    0.0000 O   0  0  0  0  0  0  0  0  0  0  0  0
  1  2  1  0  0  0  0
  2  3  1  0  0  0  0
  3  4  2  0  0  0  0
  3  5  1  0  0  0  0
  5  6  2  0  0  0  0
  6  7  1  0  0  0  0
  7  8  1  0  0  0  0
  8  9  1  0  0  0  0
  9 10  1  0  0  0  0
 10 11  1  0  0  0  0
 11 12  1  0  0  0  0
 12 13  1  0  0  0  0
 13 14  1  0  0  0  0
 14 15  1  0  0  0  0
 15 16  1  0  0  0  0
 16 17  2  0  0  0  0
 17 18  1  0  0  0  0
 18 19  2  0  0  0  0
 19 20  1  0  0  0  0
 20 21  2  0  0  0  0
 16 21  1  0  0  0  0
 21 22  1  0  0  0  0
 22 23  1  0  0  0  0
 23 24  1  0  0  0  0
 24 25  2  0  0  0  0
 25 26  1  0  0  0  0
 26 27  2  0  0  0  0
 27 28  1  0  0  0  0
 28 29  2  0  0  0  0
 15 29  1  0  0  0  0
 24 29  1  0  0  0  0
 27 30  1  0  0  0  0
 30 31  2  0  0  0  0
 30 32  1  0  0  0  0
 11 33  1  0  0  0  0
 33 34  1  0  0  0  0
  7 34  1  0  0  0  0
  6 35  1  0  0  0  0
 35 36  1  0  0  0  0
 35 37  1  0  0  0  0
  2 37  1  0  0  0  0
 37 38  2  0  0  0  0
M  END
> <chemblId>
CHEMBL1774496

> <bioactivity__type>
IC50

> <units>
nM

> <value>
530.0

$$$$

  CDK     11301513322D 0   0.00000     0.00000     0

 38 42  0  0  0  0              1 V2000 
  -11.8020   -7.2548    0.0000 C   0  0  0  0  0  0  0  0  0  0  0  0
  -10.3062   -7.1427    0.0000 N   0  0  0  0  0  0  0  0  0  0  0  0
   -9.4612   -8.3821    0.0000 C   0  0  0  0  0  0  0  0  0  0  0  0
  -10.1121   -9.7336    0.0000 O   0  0  0  0  0  0  0  0  0  0  0  0
   -7.9654   -8.2700    0.0000 C   0  0  0  0  0  0  0  0  0  0  0  0
   -7.3146   -6.9186    0.0000 C   0  0  0  0  0  0  0  0  0  0  0  0
   -5.8188   -6.8065    0.0000 N   0  0  0  0  0  0  0  0  0  0  0  0
   -5.0688   -8.1055    0.0000 C   0  0  0  0  0  0  0  0  0  0  0  0
   -3.5856   -8.3291    0.0000 C   0  0  0  0  0  0  0  0  0  0  0  0
   -2.4860   -7.3088    0.0000 C   0  0  0  0  0  0  0  0  0  0  0  0
   -2.5981   -5.8130    0.0000 N   0  0  0  0  0  0  0  0  0  0  0  0
   -1.2990   -5.0630    0.0000 C   0  0  0  0  0  0  0  0  0  0  0  0
   -1.2990   -3.5630    0.0000 C   0  0  0  0  0  0  0  0  0  0  0  0
   -0.0000   -2.8130    0.0000 C   0  0  0  0  0  0  0  0  0  0  0  0
    0.0000   -1.3130    0.0000 N   0  0  0  0  0  0  0  0  0  0  0  0
   -1.3510   -0.6620    0.0000 C   0  0  0  0  0  0  0  0  0  0  0  0
   -2.4510   -1.6820    0.0000 C   0  0  0  0  0  0  0  0  0  0  0  0
   -3.8840   -1.2400    0.0000 C   0  0  0  0  0  0  0  0  0  0  0  0
   -4.2180    0.2230    0.0000 C   0  0  0  0  0  0  0  0  0  0  0  0
   -3.1190    1.2430    0.0000 C   0  0  0  0  0  0  0  0  0  0  0  0
   -1.6850    0.8010    0.0000 C   0  0  0  0  0  0  0  0  0  0  0  0
   -0.7500    1.9740    0.0000 C   0  0  0  0  0  0  0  0  0  0  0  0
    0.7500    1.9740    0.0000 C   0  0  0  0  0  0  0  0  0  0  0  0
    1.6850    0.8010    0.0000 C   0  0  0  0  0  0  0  0  0  0  0  0
    3.1190    1.2430    0.0000 C   0  0  0  0  0  0  0  0  0  0  0  0
    4.2180    0.2230    0.0000 C   0  0  0  0  0  0  0  0  0  0  0  0
    3.8840   -1.2400    0.0000 C   0  0  0  0  0  0  0  0  0  0  0  0
    2.4510   -1.6820    0.0000 C   0  0  0  0  0  0  0  0  0  0  0  0
    1.3510   -0.6620    0.0000 C   0  0  0  0  0  0  0  0  0  0  0  0
    4.9835   -2.2603    0.0000 C   0  0  0  0  0  0  0  0  0  0  0  0
    4.6497   -3.7227    0.0000 O   0  0  0  0  0  0  0  0  0  0  0  0
    6.4169   -1.8182    0.0000 O   0  0  0  0  0  0  0  0  0  0  0  0
   -3.8374   -4.9680    0.0000 C   0  0  0  0  0  0  0  0  0  0  0  0
   -5.2708   -5.4102    0.0000 C   0  0  0  0  0  0  0  0  0  0  0  0
   -8.1596   -5.6792    0.0000 N   0  0  0  0  0  0  0  0  0  0  0  0
   -7.5088   -4.3277    0.0000 C   0  0  0  0  0  0  0  0  0  0  0  0
   -9.6554   -5.7913    0.0000 C   0  0  0  0  0  0  0  0  0  0  0  0
  -10.5004   -4.5519    0.0000 O   0  0  0  0  0  0  0  0  0  0  0  0
  1  2  1  0  0  0  0
  2  3  1  0  0  0  0
  3  4  2  0  0  0  0
  3  5  1  0  0  0  0
  5  6  2  0  0  0  0
  6  7  1  0  0  0  0
  7  8  1  0  0  0  0
  8  9  1  0  0  0  0
  9 10  1  0  0  0  0
 10 11  1  0  0  0  0
 11 12  1  0  0  0  0
 12 13  1  0  0  0  0
 13 14  1  0  0  0  0
 14 15  1  0  0  0  0
 15 16  1  0  0  0  0
 16 17  2  0  0  0  0
 17 18  1  0  0  0  0
 18 19  2  0  0  0  0
 19 20  1  0  0  0  0
 20 21  2  0  0  0  0
 16 21  1  0  0  0  0
 21 22  1  0  0  0  0
 22 23  1  0  0  0  0
 23 24  1  0  0  0  0
 24 25  2  0  0  0  0
 25 26  1  0  0  0  0
 26 27  2  0  0  0  0
 27 28  1  0  0  0  0
 28 29  2  0  0  0  0
 15 29  1  0  0  0  0
 24 29  1  0  0  0  0
 27 30  1  0  0  0  0
 30 31  2  0  0  0  0
 30 32  1  0  0  0  0
 11 33  1  0  0  0  0
 33 34  1  0  0  0  0
  7 34  1  0  0  0  0
  6 35  1  0  0  0  0
 35 36  1  0  0  0  0
 35 37  1  0  0  0  0
  2 37  1  0  0  0  0
 37 38  2  0  0  0  0
M  END
> <chemblId>
CHEMBL1774497

> <bioactivity__type>
IC50

> <units>
nM

> <value>
70.0

$$$$

  CDK     11301513322D 0   0.00000     0.00000     0

 39 43  0  0  0  0              1 V2000 
  -11.8020   -7.2548    0.0000 C   0  0  0  0  0  0  0  0  0  0  0  0
  -10.3062   -7.1427    0.0000 N   0  0  0  0  0  0  0  0  0  0  0  0
   -9.4612   -8.3821    0.0000 C   0  0  0  0  0  0  0  0  0  0  0  0
  -10.1121   -9.7336    0.0000 O   0  0  0  0  0  0  0  0  0  0  0  0
   -7.9654   -8.2700    0.0000 C   0  0  0  0  0  0  0  0  0  0  0  0
   -7.3146   -6.9186    0.0000 C   0  0  0  0  0  0  0  0  0  0  0  0
   -5.8188   -6.8065    0.0000 N   0  0  0  0  0  0  0  0  0  0  0  0
   -5.0688   -8.1055    0.0000 C   0  0  0  0  0  0  0  0  0  0  0  0
   -3.5856   -8.3291    0.0000 C   0  0  0  0  0  0  0  0  0  0  0  0
   -2.4860   -7.3088    0.0000 C   0  0  0  0  0  0  0  0  0  0  0  0
   -2.5981   -5.8130    0.0000 N   0  0  0  0  0  0  0  0  0  0  0  0
   -1.2990   -5.0630    0.0000 C   0  0  0  0  0  0  0  0  0  0  0  0
   -1.2990   -3.5630    0.0000 C   0  0  0  0  0  0  0  0  0  0  0  0
   -0.0000   -2.8130    0.0000 C   0  0  0  0  0  0  0  0  0  0  0  0
    0.0000   -1.3130    0.0000 N   0  0  0  0  0  0  0  0  0  0  0  0
   -1.3510   -0.6620    0.0000 C   0  0  0  0  0  0  0  0  0  0  0  0
   -2.4510   -1.6820    0.0000 C   0  0  0  0  0  0  0  0  0  0  0  0
   -3.8840   -1.2400    0.0000 C   0  0  0  0  0  0  0  0  0  0  0  0
   -4.2180    0.2230    0.0000 C   0  0  0  0  0  0  0  0  0  0  0  0
   -3.1190    1.2430    0.0000 C   0  0  0  0  0  0  0  0  0  0  0  0
   -1.6850    0.8010    0.0000 C   0  0  0  0  0  0  0  0  0  0  0  0
   -0.7500    1.9740    0.0000 C   0  0  0  0  0  0  0  0  0  0  0  0
    0.7500    1.9740    0.0000 C   0  0  0  0  0  0  0  0  0  0  0  0
    1.6850    0.8010    0.0000 C   0  0  0  0  0  0  0  0  0  0  0  0
    3.1190    1.2430    0.0000 C   0  0  0  0  0  0  0  0  0  0  0  0
    4.2180    0.2230    0.0000 C   0  0  0  0  0  0  0  0  0  0  0  0
    3.8840   -1.2400    0.0000 C   0  0  0  0  0  0  0  0  0  0  0  0
    4.9835   -2.2603    0.0000 C   0  0  0  0  0  0  0  0  0  0  0  0
    6.4169   -1.8182    0.0000 C   0  0  0  0  0  0  0  0  0  0  0  0
    6.7507   -0.3558    0.0000 O   0  0  0  0  0  0  0  0  0  0  0  0
    7.5165   -2.8385    0.0000 O   0  0  0  0  0  0  0  0  0  0  0  0
    2.4510   -1.6820    0.0000 C   0  0  0  0  0  0  0  0  0  0  0  0
    1.3510   -0.6620    0.0000 C   0  0  0  0  0  0  0  0  0  0  0  0
   -3.8374   -4.9680    0.0000 C   0  0  0  0  0  0  0  0  0  0  0  0
   -5.2708   -5.4102    0.0000 C   0  0  0  0  0  0  0  0  0  0  0  0
   -8.1596   -5.6792    0.0000 N   0  0  0  0  0  0  0  0  0  0  0  0
   -7.5088   -4.3277    0.0000 C   0  0  0  0  0  0  0  0  0  0  0  0
   -9.6554   -5.7913    0.0000 C   0  0  0  0  0  0  0  0  0  0  0  0
  -10.5004   -4.5519    0.0000 O   0  0  0  0  0  0  0  0  0  0  0  0
  1  2  1  0  0  0  0
  2  3  1  0  0  0  0
  3  4  2  0  0  0  0
  3  5  1  0  0  0  0
  5  6  2  0  0  0  0
  6  7  1  0  0  0  0
  7  8  1  0  0  0  0
  8  9  1  0  0  0  0
  9 10  1  0  0  0  0
 10 11  1  0  0  0  0
 11 12  1  0  0  0  0
 12 13  1  0  0  0  0
 13 14  1  0  0  0  0
 14 15  1  0  0  0  0
 15 16  1  0  0  0  0
 16 17  2  0  0  0  0
 17 18  1  0  0  0  0
 18 19  2  0  0  0  0
 19 20  1  0  0  0  0
 20 21  2  0  0  0  0
 16 21  1  0  0  0  0
 21 22  1  0  0  0  0
 22 23  1  0  0  0  0
 23 24  1  0  0  0  0
 24 25  2  0  0  0  0
 25 26  1  0  0  0  0
 26 27  2  0  0  0  0
 27 28  1  0  0  0  0
 28 29  1  0  0  0  0
 29 30  2  0  0  0  0
 29 31  1  0  0  0  0
 27 32  1  0  0  0  0
 32 33  2  0  0  0  0
 15 33  1  0  0  0  0
 24 33  1  0  0  0  0
 11 34  1  0  0  0  0
 34 35  1  0  0  0  0
  7 35  1  0  0  0  0
  6 36  1  0  0  0  0
 36 37  1  0  0  0  0
 36 38  1  0  0  0  0
  2 38  1  0  0  0  0
 38 39  2  0  0  0  0
M  END
> <chemblId>
CHEMBL1774498

> <bioactivity__type>
IC50

> <units>
nM

> <value>
54.0

$$$$

  CDK     11301513322D 0   0.00000     0.00000     0

 41 45  0  0  0  0              1 V2000 
  -11.8020   -7.2548    0.0000 C   0  0  0  0  0  0  0  0  0  0  0  0
  -10.3062   -7.1427    0.0000 N   0  0  0  0  0  0  0  0  0  0  0  0
   -9.4612   -8.3821    0.0000 C   0  0  0  0  0  0  0  0  0  0  0  0
  -10.1121   -9.7336    0.0000 O   0  0  0  0  0  0  0  0  0  0  0  0
   -7.9654   -8.2700    0.0000 C   0  0  0  0  0  0  0  0  0  0  0  0
   -7.3146   -6.9186    0.0000 C   0  0  0  0  0  0  0  0  0  0  0  0
   -5.8188   -6.8065    0.0000 N   0  0  0  0  0  0  0  0  0  0  0  0
   -5.0688   -8.1055    0.0000 C   0  0  0  0  0  0  0  0  0  0  0  0
   -3.5856   -8.3291    0.0000 C   0  0  0  0  0  0  0  0  0  0  0  0
   -2.4860   -7.3088    0.0000 C   0  0  0  0  0  0  0  0  0  0  0  0
   -2.5981   -5.8130    0.0000 N   0  0  0  0  0  0  0  0  0  0  0  0
   -1.2990   -5.0630    0.0000 C   0  0  0  0  0  0  0  0  0  0  0  0
   -1.2990   -3.5630    0.0000 C   0  0  0  0  0  0  0  0  0  0  0  0
   -0.0000   -2.8130    0.0000 C   0  0  0  0  0  0  0  0  0  0  0  0
    0.0000   -1.3130    0.0000 N   0  0  0  0  0  0  0  0  0  0  0  0
   -1.3510   -0.6620    0.0000 C   0  0  0  0  0  0  0  0  0  0  0  0
   -2.4510   -1.6820    0.0000 C   0  0  0  0  0  0  0  0  0  0  0  0
   -3.8840   -1.2400    0.0000 C   0  0  0  0  0  0  0  0  0  0  0  0
   -4.2180    0.2230    0.0000 C   0  0  0  0  0  0  0  0  0  0  0  0
   -3.1190    1.2430    0.0000 C   0  0  0  0  0  0  0  0  0  0  0  0
   -1.6850    0.8010    0.0000 C   0  0  0  0  0  0  0  0  0  0  0  0
   -0.7500    1.9740    0.0000 C   0  0  0  0  0  0  0  0  0  0  0  0
    0.7500    1.9740    0.0000 C   0  0  0  0  0  0  0  0  0  0  0  0
    1.6850    0.8010    0.0000 C   0  0  0  0  0  0  0  0  0  0  0  0
    3.1190    1.2430    0.0000 C   0  0  0  0  0  0  0  0  0  0  0  0
    4.2180    0.2230    0.0000 C   0  0  0  0  0  0  0  0  0  0  0  0
    3.8840   -1.2400    0.0000 C   0  0  0  0  0  0  0  0  0  0  0  0
    2.4510   -1.6820    0.0000 C   0  0  0  0  0  0  0  0  0  0  0  0
    1.3510   -0.6620    0.0000 C   0  0  0  0  0  0  0  0  0  0  0  0
    4.9835   -2.2603    0.0000 C   0  0  0  0  0  0  0  0  0  0  0  0
    3.7878   -3.1660    0.0000 C   0  0  0  0  0  0  0  0  0  0  0  0
    5.6678   -3.5951    0.0000 C   0  0  0  0  0  0  0  0  0  0  0  0
    6.4169   -1.8182    0.0000 C   0  0  0  0  0  0  0  0  0  0  0  0
    6.7507   -0.3558    0.0000 O   0  0  0  0  0  0  0  0  0  0  0  0
    7.5165   -2.8385    0.0000 O   0  0  0  0  0  0  0  0  0  0  0  0
   -3.8374   -4.9680    0.0000 C   0  0  0  0  0  0  0  0  0  0  0  0
   -5.2708   -5.4102    0.0000 C   0  0  0  0  0  0  0  0  0  0  0  0
   -8.1596   -5.6792    0.0000 N   0  0  0  0  0  0  0  0  0  0  0  0
   -7.5088   -4.3277    0.0000 C   0  0  0  0  0  0  0  0  0  0  0  0
   -9.6554   -5.7913    0.0000 C   0  0  0  0  0  0  0  0  0  0  0  0
  -10.5004   -4.5519    0.0000 O   0  0  0  0  0  0  0  0  0  0  0  0
  1  2  1  0  0  0  0
  2  3  1  0  0  0  0
  3  4  2  0  0  0  0
  3  5  1  0  0  0  0
  5  6  2  0  0  0  0
  6  7  1  0  0  0  0
  7  8  1  0  0  0  0
  8  9  1  0  0  0  0
  9 10  1  0  0  0  0
 10 11  1  0  0  0  0
 11 12  1  0  0  0  0
 12 13  1  0  0  0  0
 13 14  1  0  0  0  0
 14 15  1  0  0  0  0
 15 16  1  0  0  0  0
 16 17  2  0  0  0  0
 17 18  1  0  0  0  0
 18 19  2  0  0  0  0
 19 20  1  0  0  0  0
 20 21  2  0  0  0  0
 16 21  1  0  0  0  0
 21 22  1  0  0  0  0
 22 23  1  0  0  0  0
 23 24  1  0  0  0  0
 24 25  2  0  0  0  0
 25 26  1  0  0  0  0
 26 27  2  0  0  0  0
 27 28  1  0  0  0  0
 28 29  2  0  0  0  0
 15 29  1  0  0  0  0
 24 29  1  0  0  0  0
 27 30  1  0  0  0  0
 30 31  1  0  0  0  0
 30 32  1  0  0  0  0
 30 33  1  0  0  0  0
 33 34  2  0  0  0  0
 33 35  1  0  0  0  0
 11 36  1  0  0  0  0
 36 37  1  0  0  0  0
  7 37  1  0  0  0  0
  6 38  1  0  0  0  0
 38 39  1  0  0  0  0
 38 40  1  0  0  0  0
  2 40  1  0  0  0  0
 40 41  2  0  0  0  0
M  END
> <chemblId>
CHEMBL1774499

> <bioactivity__type>
IC50

> <units>
nM

> <value>
75.0

$$$$

  CDK     11301513322D 0   0.00000     0.00000     0

 38 42  0  0  0  0              1 V2000 
  -10.3923  -10.3130    0.0000 C   0  0  0  0  0  0  0  0  0  0  0  0
   -9.0933   -9.5630    0.0000 N   0  0  0  0  0  0  0  0  0  0  0  0
   -7.7942  -10.3130    0.0000 C   0  0  0  0  0  0  0  0  0  0  0  0
   -7.7942  -11.8130    0.0000 O   0  0  0  0  0  0  0  0  0  0  0  0
   -6.4952   -9.5630    0.0000 C   0  0  0  0  0  0  0  0  0  0  0  0
   -6.4952   -8.0630    0.0000 C   0  0  0  0  0  0  0  0  0  0  0  0
   -5.1962   -7.3130    0.0000 N   0  0  0  0  0  0  0  0  0  0  0  0
   -3.8971   -8.0630    0.0000 C   0  0  0  0  0  0  0  0  0  0  0  0
   -2.5981   -7.3130    0.0000 C   0  0  0  0  0  0  0  0  0  0  0  0
   -2.5981   -5.8130    0.0000 N   0  0  0  0  0  0  0  0  0  0  0  0
   -1.2990   -5.0630    0.0000 C   0  0  0  0  0  0  0  0  0  0  0  0
   -1.2990   -3.5630    0.0000 C   0  0  0  0  0  0  0  0  0  0  0  0
   -0.0000   -2.8130    0.0000 C   0  0  0  0  0  0  0  0  0  0  0  0
   -0.0000   -1.3130    0.0000 C   0  0  0  0  0  0  0  0  0  0  0  0
    1.3510   -0.6620    0.0000 C   0  0  0  0  0  0  0  0  0  0  0  0
    2.4510   -1.6820    0.0000 C   0  0  0  0  0  0  0  0  0  0  0  0
    3.8840   -1.2400    0.0000 C   0  0  0  0  0  0  0  0  0  0  0  0
    4.2180    0.2230    0.0000 C   0  0  0  0  0  0  0  0  0  0  0  0
    3.1190    1.2430    0.0000 C   0  0  0  0  0  0  0  0  0  0  0  0
    1.6850    0.8010    0.0000 C   0  0  0  0  0  0  0  0  0  0  0  0
    0.7500    1.9730    0.0000 C   0  0  0  0  0  0  0  0  0  0  0  0
   -0.7500    1.9730    0.0000 O   0  0  0  0  0  0  0  0  0  0  0  0
   -1.6850    0.8010    0.0000 C   0  0  0  0  0  0  0  0  0  0  0  0
   -3.1190    1.2430    0.0000 C   0  0  0  0  0  0  0  0  0  0  0  0
   -4.2180    0.2230    0.0000 C   0  0  0  0  0  0  0  0  0  0  0  0
   -3.8840   -1.2400    0.0000 C   0  0  0  0  0  0  0  0  0  0  0  0
   -4.9835   -2.2603    0.0000 C   0  0  0  0  0  0  0  0  0  0  0  0
   -6.4169   -1.8182    0.0000 C   0  0  0  0  0  0  0  0  0  0  0  0
   -6.7507   -0.3558    0.0000 O   0  0  0  0  0  0  0  0  0  0  0  0
   -7.5165   -2.8385    0.0000 O   0  0  0  0  0  0  0  0  0  0  0  0
   -2.4510   -1.6820    0.0000 C   0  0  0  0  0  0  0  0  0  0  0  0
   -1.3510   -0.6620    0.0000 C   0  0  0  0  0  0  0  0  0  0  0  0
   -3.8971   -5.0630    0.0000 C   0  0  0  0  0  0  0  0  0  0  0  0
   -5.1962   -5.8130    0.0000 C   0  0  0  0  0  0  0  0  0  0  0  0
   -7.7942   -7.3130    0.0000 N   0  0  0  0  0  0  0  0  0  0  0  0
   -7.7942   -5.8130    0.0000 C   0  0  0  0  0  0  0  0  0  0  0  0
   -9.0933   -8.0630    0.0000 C   0  0  0  0  0  0  0  0  0  0  0  0
  -10.3923   -7.3130    0.0000 O   0  0  0  0  0  0  0  0  0  0  0  0
  1  2  1  0  0  0  0
  2  3  1  0  0  0  0
  3  4  2  0  0  0  0
  3  5  1  0  0  0  0
  5  6  2  0  0  0  0
  6  7  1  0  0  0  0
  7  8  1  0  0  0  0
  8  9  1  0  0  0  0
  9 10  1  0  0  0  0
 10 11  1  0  0  0  0
 11 12  1  0  0  0  0
 12 13  1  0  0  0  0
 13 14  2  0  0  0  0
 14 15  1  0  0  0  0
 15 16  2  0  0  0  0
 16 17  1  0  0  0  0
 17 18  2  0  0  0  0
 18 19  1  0  0  0  0
 19 20  2  0  0  0  0
 15 20  1  0  0  0  0
 20 21  1  0  0  0  0
 21 22  1  0  0  0  0
 22 23  1  0  0  0  0
 23 24  2  0  0  0  0
 24 25  1  0  0  0  0
 25 26  2  0  0  0  0
 26 27  1  0  0  0  0
 27 28  1  0  0  0  0
 28 29  2  0  0  0  0
 28 30  1  0  0  0  0
 26 31  1  0  0  0  0
 31 32  2  0  0  0  0
 14 32  1  0  0  0  0
 23 32  1  0  0  0  0
 10 33  1  0  0  0  0
 33 34  1  0  0  0  0
  7 34  1  0  0  0  0
  6 35  1  0  0  0  0
 35 36  1  0  0  0  0
 35 37  1  0  0  0  0
  2 37  1  0  0  0  0
 37 38  2  0  0  0  0
M  END
> <chemblId>
CHEMBL1774500

> <bioactivity__type>
IC50

> <units>
nM

> <value>
84.0

$$$$

  CDK     11301513322D 0   0.00000     0.00000     0

 38 42  0  0  0  0              1 V2000 
  -10.3923  -10.3130    0.0000 C   0  0  0  0  0  0  0  0  0  0  0  0
   -9.0933   -9.5630    0.0000 N   0  0  0  0  0  0  0  0  0  0  0  0
   -7.7942  -10.3130    0.0000 C   0  0  0  0  0  0  0  0  0  0  0  0
   -7.7942  -11.8130    0.0000 O   0  0  0  0  0  0  0  0  0  0  0  0
   -6.4952   -9.5630    0.0000 C   0  0  0  0  0  0  0  0  0  0  0  0
   -6.4952   -8.0630    0.0000 C   0  0  0  0  0  0  0  0  0  0  0  0
   -5.1962   -7.3130    0.0000 N   0  0  0  0  0  0  0  0  0  0  0  0
   -3.8971   -8.0630    0.0000 C   0  0  0  0  0  0  0  0  0  0  0  0
   -2.5981   -7.3130    0.0000 C   0  0  0  0  0  0  0  0  0  0  0  0
   -2.5981   -5.8130    0.0000 N   0  0  0  0  0  0  0  0  0  0  0  0
   -1.2990   -5.0630    0.0000 C   0  0  0  0  0  0  0  0  0  0  0  0
   -1.2990   -3.5630    0.0000 C   0  0  0  0  0  0  0  0  0  0  0  0
   -0.0000   -2.8130    0.0000 C   0  0  0  0  0  0  0  0  0  0  0  0
   -0.0000   -1.3130    0.0000 C   0  0  0  0  0  0  0  0  0  0  0  0
   -1.3510   -0.6620    0.0000 C   0  0  0  0  0  0  0  0  0  0  0  0
   -2.4510   -1.6820    0.0000 C   0  0  0  0  0  0  0  0  0  0  0  0
   -3.8840   -1.2400    0.0000 C   0  0  0  0  0  0  0  0  0  0  0  0
   -4.2180    0.2230    0.0000 C   0  0  0  0  0  0  0  0  0  0  0  0
   -3.1190    1.2430    0.0000 C   0  0  0  0  0  0  0  0  0  0  0  0
   -1.6850    0.8010    0.0000 C   0  0  0  0  0  0  0  0  0  0  0  0
   -0.7500    1.9730    0.0000 C   0  0  0  0  0  0  0  0  0  0  0  0
    0.7500    1.9730    0.0000 O   0  0  0  0  0  0  0  0  0  0  0  0
    1.6850    0.8010    0.0000 C   0  0  0  0  0  0  0  0  0  0  0  0
    3.1190    1.2430    0.0000 C   0  0  0  0  0  0  0  0  0  0  0  0
    4.2180    0.2230    0.0000 C   0  0  0  0  0  0  0  0  0  0  0  0
    3.8840   -1.2400    0.0000 C   0  0  0  0  0  0  0  0  0  0  0  0
    4.9835   -2.2603    0.0000 C   0  0  0  0  0  0  0  0  0  0  0  0
    6.4169   -1.8182    0.0000 C   0  0  0  0  0  0  0  0  0  0  0  0
    6.7507   -0.3558    0.0000 O   0  0  0  0  0  0  0  0  0  0  0  0
    7.5165   -2.8385    0.0000 O   0  0  0  0  0  0  0  0  0  0  0  0
    2.4510   -1.6820    0.0000 C   0  0  0  0  0  0  0  0  0  0  0  0
    1.3510   -0.6620    0.0000 C   0  0  0  0  0  0  0  0  0  0  0  0
   -3.8971   -5.0630    0.0000 C   0  0  0  0  0  0  0  0  0  0  0  0
   -5.1962   -5.8130    0.0000 C   0  0  0  0  0  0  0  0  0  0  0  0
   -7.7942   -7.3130    0.0000 N   0  0  0  0  0  0  0  0  0  0  0  0
   -7.7942   -5.8130    0.0000 C   0  0  0  0  0  0  0  0  0  0  0  0
   -9.0933   -8.0630    0.0000 C   0  0  0  0  0  0  0  0  0  0  0  0
  -10.3923   -7.3130    0.0000 O   0  0  0  0  0  0  0  0  0  0  0  0
  1  2  1  0  0  0  0
  2  3  1  0  0  0  0
  3  4  2  0  0  0  0
  3  5  1  0  0  0  0
  5  6  2  0  0  0  0
  6  7  1  0  0  0  0
  7  8  1  0  0  0  0
  8  9  1  0  0  0  0
  9 10  1  0  0  0  0
 10 11  1  0  0  0  0
 11 12  1  0  0  0  0
 12 13  1  0  0  0  0
 13 14  2  0  0  0  0
 14 15  1  0  0  0  0
 15 16  2  0  0  0  0
 16 17  1  0  0  0  0
 17 18  2  0  0  0  0
 18 19  1  0  0  0  0
 19 20  2  0  0  0  0
 15 20  1  0  0  0  0
 20 21  1  0  0  0  0
 21 22  1  0  0  0  0
 22 23  1  0  0  0  0
 23 24  2  0  0  0  0
 24 25  1  0  0  0  0
 25 26  2  0  0  0  0
 26 27  1  0  0  0  0
 27 28  1  0  0  0  0
 28 29  2  0  0  0  0
 28 30  1  0  0  0  0
 26 31  1  0  0  0  0
 31 32  2  0  0  0  0
 14 32  1  0  0  0  0
 23 32  1  0  0  0  0
 10 33  1  0  0  0  0
 33 34  1  0  0  0  0
  7 34  1  0  0  0  0
  6 35  1  0  0  0  0
 35 36  1  0  0  0  0
 35 37  1  0  0  0  0
  2 37  1  0  0  0  0
 37 38  2  0  0  0  0
M  END
> <chemblId>
CHEMBL1774501

> <bioactivity__type>
IC50

> <units>
nM

> <value>
540.0

$$$$

  CDK     11301513322D 0   0.00000     0.00000     0

 39 43  0  0  0  0              1 V2000 
  -11.8020   -7.2548    0.0000 C   0  0  0  0  0  0  0  0  0  0  0  0
  -10.3062   -7.1427    0.0000 N   0  0  0  0  0  0  0  0  0  0  0  0
   -9.4612   -8.3821    0.0000 C   0  0  0  0  0  0  0  0  0  0  0  0
  -10.1121   -9.7336    0.0000 O   0  0  0  0  0  0  0  0  0  0  0  0
   -7.9654   -8.2700    0.0000 C   0  0  0  0  0  0  0  0  0  0  0  0
   -7.3146   -6.9186    0.0000 C   0  0  0  0  0  0  0  0  0  0  0  0
   -5.8188   -6.8065    0.0000 N   0  0  0  0  0  0  0  0  0  0  0  0
   -5.0688   -8.1055    0.0000 C   0  0  0  0  0  0  0  0  0  0  0  0
   -3.5856   -8.3291    0.0000 C   0  0  0  0  0  0  0  0  0  0  0  0
   -2.4860   -7.3088    0.0000 C   0  0  0  0  0  0  0  0  0  0  0  0
   -2.5981   -5.8130    0.0000 N   0  0  0  0  0  0  0  0  0  0  0  0
   -1.2990   -5.0630    0.0000 C   0  0  0  0  0  0  0  0  0  0  0  0
   -1.2990   -3.5630    0.0000 C   0  0  0  0  0  0  0  0  0  0  0  0
   -0.0000   -2.8130    0.0000 C   0  0  0  0  0  0  0  0  0  0  0  0
   -0.0000   -1.3130    0.0000 C   0  0  0  0  0  0  0  0  0  0  0  0
    1.3510   -0.6620    0.0000 C   0  0  0  0  0  0  0  0  0  0  0  0
    2.4510   -1.6820    0.0000 C   0  0  0  0  0  0  0  0  0  0  0  0
    3.8840   -1.2400    0.0000 C   0  0  0  0  0  0  0  0  0  0  0  0
    4.2180    0.2230    0.0000 C   0  0  0  0  0  0  0  0  0  0  0  0
    3.1190    1.2430    0.0000 C   0  0  0  0  0  0  0  0  0  0  0  0
    1.6850    0.8010    0.0000 C   0  0  0  0  0  0  0  0  0  0  0  0
    0.7500    1.9730    0.0000 C   0  0  0  0  0  0  0  0  0  0  0  0
   -0.7500    1.9730    0.0000 O   0  0  0  0  0  0  0  0  0  0  0  0
   -1.6850    0.8010    0.0000 C   0  0  0  0  0  0  0  0  0  0  0  0
   -3.1190    1.2430    0.0000 C   0  0  0  0  0  0  0  0  0  0  0  0
   -4.2180    0.2230    0.0000 C   0  0  0  0  0  0  0  0  0  0  0  0
   -3.8840   -1.2400    0.0000 C   0  0  0  0  0  0  0  0  0  0  0  0
   -4.9835   -2.2603    0.0000 C   0  0  0  0  0  0  0  0  0  0  0  0
   -6.4169   -1.8182    0.0000 C   0  0  0  0  0  0  0  0  0  0  0  0
   -6.7507   -0.3558    0.0000 O   0  0  0  0  0  0  0  0  0  0  0  0
   -7.5165   -2.8385    0.0000 O   0  0  0  0  0  0  0  0  0  0  0  0
   -2.4510   -1.6820    0.0000 C   0  0  0  0  0  0  0  0  0  0  0  0
   -1.3510   -0.6620    0.0000 C   0  0  0  0  0  0  0  0  0  0  0  0
   -3.8374   -4.9680    0.0000 C   0  0  0  0  0  0  0  0  0  0  0  0
   -5.2708   -5.4102    0.0000 C   0  0  0  0  0  0  0  0  0  0  0  0
   -8.1596   -5.6792    0.0000 N   0  0  0  0  0  0  0  0  0  0  0  0
   -7.5088   -4.3277    0.0000 C   0  0  0  0  0  0  0  0  0  0  0  0
   -9.6554   -5.7913    0.0000 C   0  0  0  0  0  0  0  0  0  0  0  0
  -10.5004   -4.5519    0.0000 O   0  0  0  0  0  0  0  0  0  0  0  0
  1  2  1  0  0  0  0
  2  3  1  0  0  0  0
  3  4  2  0  0  0  0
  3  5  1  0  0  0  0
  5  6  2  0  0  0  0
  6  7  1  0  0  0  0
  7  8  1  0  0  0  0
  8  9  1  0  0  0  0
  9 10  1  0  0  0  0
 10 11  1  0  0  0  0
 11 12  1  0  0  0  0
 12 13  1  0  0  0  0
 13 14  1  0  0  0  0
 14 15  2  0  0  0  0
 15 16  1  0  0  0  0
 16 17  2  0  0  0  0
 17 18  1  0  0  0  0
 18 19  2  0  0  0  0
 19 20  1  0  0  0  0
 20 21  2  0  0  0  0
 16 21  1  0  0  0  0
 21 22  1  0  0  0  0
 22 23  1  0  0  0  0
 23 24  1  0  0  0  0
 24 25  2  0  0  0  0
 25 26  1  0  0  0  0
 26 27  2  0  0  0  0
 27 28  1  0  0  0  0
 28 29  1  0  0  0  0
 29 30  2  0  0  0  0
 29 31  1  0  0  0  0
 27 32  1  0  0  0  0
 32 33  2  0  0  0  0
 15 33  1  0  0  0  0
 24 33  1  0  0  0  0
 11 34  1  0  0  0  0
 34 35  1  0  0  0  0
  7 35  1  0  0  0  0
  6 36  1  0  0  0  0
 36 37  1  0  0  0  0
 36 38  1  0  0  0  0
  2 38  1  0  0  0  0
 38 39  2  0  0  0  0
M  END
> <chemblId>
CHEMBL1774502

> <bioactivity__type>
IC50

> <units>
nM

> <value>
92.0

$$$$

  CDK     11301513322D 0   0.00000     0.00000     0

 37 41  0  0  0  0              1 V2000 
  -10.3923  -10.3130    0.0000 C   0  0  0  0  0  0  0  0  0  0  0  0
   -9.0933   -9.5630    0.0000 N   0  0  0  0  0  0  0  0  0  0  0  0
   -7.7942  -10.3130    0.0000 C   0  0  0  0  0  0  0  0  0  0  0  0
   -7.7942  -11.8130    0.0000 O   0  0  0  0  0  0  0  0  0  0  0  0
   -6.4952   -9.5630    0.0000 C   0  0  0  0  0  0  0  0  0  0  0  0
   -6.4952   -8.0630    0.0000 C   0  0  0  0  0  0  0  0  0  0  0  0
   -5.1962   -7.3130    0.0000 N   0  0  0  0  0  0  0  0  0  0  0  0
   -3.8971   -8.0630    0.0000 C   0  0  0  0  0  0  0  0  0  0  0  0
   -2.5981   -7.3130    0.0000 C   0  0  0  0  0  0  0  0  0  0  0  0
   -2.5981   -5.8130    0.0000 N   0  0  0  0  0  0  0  0  0  0  0  0
   -1.2990   -5.0630    0.0000 C   0  0  0  0  0  0  0  0  0  0  0  0
   -1.2990   -3.5630    0.0000 C   0  0  0  0  0  0  0  0  0  0  0  0
   -0.0000   -2.8130    0.0000 C   0  0  0  0  0  0  0  0  0  0  0  0
   -0.0000   -1.3130    0.0000 C   0  0  0  0  0  0  0  0  0  0  0  0
    1.3510   -0.6620    0.0000 C   0  0  0  0  0  0  0  0  0  0  0  0
    2.4510   -1.6820    0.0000 C   0  0  0  0  0  0  0  0  0  0  0  0
    3.8840   -1.2400    0.0000 C   0  0  0  0  0  0  0  0  0  0  0  0
    4.2180    0.2230    0.0000 C   0  0  0  0  0  0  0  0  0  0  0  0
    3.1190    1.2430    0.0000 C   0  0  0  0  0  0  0  0  0  0  0  0
    1.6850    0.8010    0.0000 C   0  0  0  0  0  0  0  0  0  0  0  0
    0.7500    1.9730    0.0000 C   0  0  0  0  0  0  0  0  0  0  0  0
   -0.7500    1.9730    0.0000 O   0  0  0  0  0  0  0  0  0  0  0  0
   -1.6850    0.8010    0.0000 C   0  0  0  0  0  0  0  0  0  0  0  0
   -3.1190    1.2430    0.0000 C   0  0  0  0  0  0  0  0  0  0  0  0
   -4.2180    0.2230    0.0000 C   0  0  0  0  0  0  0  0  0  0  0  0
   -3.8840   -1.2400    0.0000 C   0  0  0  0  0  0  0  0  0  0  0  0
   -2.4510   -1.6820    0.0000 C   0  0  0  0  0  0  0  0  0  0  0  0
   -1.3510   -0.6620    0.0000 C   0  0  0  0  0  0  0  0  0  0  0  0
   -4.9835   -2.2603    0.0000 C   0  0  0  0  0  0  0  0  0  0  0  0
   -4.6497   -3.7227    0.0000 O   0  0  0  0  0  0  0  0  0  0  0  0
   -6.4169   -1.8182    0.0000 O   0  0  0  0  0  0  0  0  0  0  0  0
   -3.8971   -5.0630    0.0000 C   0  0  0  0  0  0  0  0  0  0  0  0
   -5.1962   -5.8130    0.0000 C   0  0  0  0  0  0  0  0  0  0  0  0
   -7.7942   -7.3130    0.0000 N   0  0  0  0  0  0  0  0  0  0  0  0
   -7.7942   -5.8130    0.0000 C   0  0  0  0  0  0  0  0  0  0  0  0
   -9.0933   -8.0630    0.0000 C   0  0  0  0  0  0  0  0  0  0  0  0
  -10.3923   -7.3130    0.0000 O   0  0  0  0  0  0  0  0  0  0  0  0
  1  2  1  0  0  0  0
  2  3  1  0  0  0  0
  3  4  2  0  0  0  0
  3  5  1  0  0  0  0
  5  6  2  0  0  0  0
  6  7  1  0  0  0  0
  7  8  1  0  0  0  0
  8  9  1  0  0  0  0
  9 10  1  0  0  0  0
 10 11  1  0  0  0  0
 11 12  1  0  0  0  0
 12 13  1  0  0  0  0
 13 14  2  0  0  0  0
 14 15  1  0  0  0  0
 15 16  2  0  0  0  0
 16 17  1  0  0  0  0
 17 18  2  0  0  0  0
 18 19  1  0  0  0  0
 19 20  2  0  0  0  0
 15 20  1  0  0  0  0
 20 21  1  0  0  0  0
 21 22  1  0  0  0  0
 22 23  1  0  0  0  0
 23 24  2  0  0  0  0
 24 25  1  0  0  0  0
 25 26  2  0  0  0  0
 26 27  1  0  0  0  0
 27 28  2  0  0  0  0
 14 28  1  0  0  0  0
 23 28  1  0  0  0  0
 26 29  1  0  0  0  0
 29 30  2  0  0  0  0
 29 31  1  0  0  0  0
 10 32  1  0  0  0  0
 32 33  1  0  0  0  0
  7 33  1  0  0  0  0
  6 34  1  0  0  0  0
 34 35  1  0  0  0  0
 34 36  1  0  0  0  0
  2 36  1  0  0  0  0
 36 37  2  0  0  0  0
M  END
> <chemblId>
CHEMBL1774503

> <bioactivity__type>
IC50

> <units>
nM

> <value>
325.0

$$$$

  CDK     11301513322D 0   0.00000     0.00000     0

 38 42  0  0  0  0              1 V2000 
  -11.8020   -7.2548    0.0000 C   0  0  0  0  0  0  0  0  0  0  0  0
  -10.3062   -7.1427    0.0000 N   0  0  0  0  0  0  0  0  0  0  0  0
   -9.4612   -8.3821    0.0000 C   0  0  0  0  0  0  0  0  0  0  0  0
  -10.1121   -9.7336    0.0000 O   0  0  0  0  0  0  0  0  0  0  0  0
   -7.9654   -8.2700    0.0000 C   0  0  0  0  0  0  0  0  0  0  0  0
   -7.3146   -6.9186    0.0000 C   0  0  0  0  0  0  0  0  0  0  0  0
   -5.8188   -6.8065    0.0000 N   0  0  0  0  0  0  0  0  0  0  0  0
   -5.0688   -8.1055    0.0000 C   0  0  0  0  0  0  0  0  0  0  0  0
   -3.5856   -8.3291    0.0000 C   0  0  0  0  0  0  0  0  0  0  0  0
   -2.4860   -7.3088    0.0000 C   0  0  0  0  0  0  0  0  0  0  0  0
   -2.5981   -5.8130    0.0000 N   0  0  0  0  0  0  0  0  0  0  0  0
   -1.2990   -5.0630    0.0000 C   0  0  0  0  0  0  0  0  0  0  0  0
   -1.2990   -3.5630    0.0000 C   0  0  0  0  0  0  0  0  0  0  0  0
   -0.0000   -2.8130    0.0000 C   0  0  0  0  0  0  0  0  0  0  0  0
   -0.0000   -1.3130    0.0000 C   0  0  0  0  0  0  0  0  0  0  0  0
    1.3510   -0.6620    0.0000 C   0  0  0  0  0  0  0  0  0  0  0  0
    2.4510   -1.6820    0.0000 C   0  0  0  0  0  0  0  0  0  0  0  0
    3.8840   -1.2400    0.0000 C   0  0  0  0  0  0  0  0  0  0  0  0
    4.2180    0.2230    0.0000 C   0  0  0  0  0  0  0  0  0  0  0  0
    3.1190    1.2430    0.0000 C   0  0  0  0  0  0  0  0  0  0  0  0
    1.6850    0.8010    0.0000 C   0  0  0  0  0  0  0  0  0  0  0  0
    0.7500    1.9730    0.0000 C   0  0  0  0  0  0  0  0  0  0  0  0
   -0.7500    1.9730    0.0000 O   0  0  0  0  0  0  0  0  0  0  0  0
   -1.6850    0.8010    0.0000 C   0  0  0  0  0  0  0  0  0  0  0  0
   -3.1190    1.2430    0.0000 C   0  0  0  0  0  0  0  0  0  0  0  0
   -4.2180    0.2230    0.0000 C   0  0  0  0  0  0  0  0  0  0  0  0
   -3.8840   -1.2400    0.0000 C   0  0  0  0  0  0  0  0  0  0  0  0
   -2.4510   -1.6820    0.0000 C   0  0  0  0  0  0  0  0  0  0  0  0
   -1.3510   -0.6620    0.0000 C   0  0  0  0  0  0  0  0  0  0  0  0
   -4.9835   -2.2603    0.0000 C   0  0  0  0  0  0  0  0  0  0  0  0
   -4.6497   -3.7227    0.0000 O   0  0  0  0  0  0  0  0  0  0  0  0
   -6.4169   -1.8182    0.0000 O   0  0  0  0  0  0  0  0  0  0  0  0
   -3.8374   -4.9680    0.0000 C   0  0  0  0  0  0  0  0  0  0  0  0
   -5.2708   -5.4102    0.0000 C   0  0  0  0  0  0  0  0  0  0  0  0
   -8.1596   -5.6792    0.0000 N   0  0  0  0  0  0  0  0  0  0  0  0
   -7.5088   -4.3277    0.0000 C   0  0  0  0  0  0  0  0  0  0  0  0
   -9.6554   -5.7913    0.0000 C   0  0  0  0  0  0  0  0  0  0  0  0
  -10.5004   -4.5519    0.0000 O   0  0  0  0  0  0  0  0  0  0  0  0
  1  2  1  0  0  0  0
  2  3  1  0  0  0  0
  3  4  2  0  0  0  0
  3  5  1  0  0  0  0
  5  6  2  0  0  0  0
  6  7  1  0  0  0  0
  7  8  1  0  0  0  0
  8  9  1  0  0  0  0
  9 10  1  0  0  0  0
 10 11  1  0  0  0  0
 11 12  1  0  0  0  0
 12 13  1  0  0  0  0
 13 14  1  0  0  0  0
 14 15  2  0  0  0  0
 15 16  1  0  0  0  0
 16 17  2  0  0  0  0
 17 18  1  0  0  0  0
 18 19  2  0  0  0  0
 19 20  1  0  0  0  0
 20 21  2  0  0  0  0
 16 21  1  0  0  0  0
 21 22  1  0  0  0  0
 22 23  1  0  0  0  0
 23 24  1  0  0  0  0
 24 25  2  0  0  0  0
 25 26  1  0  0  0  0
 26 27  2  0  0  0  0
 27 28  1  0  0  0  0
 28 29  2  0  0  0  0
 15 29  1  0  0  0  0
 24 29  1  0  0  0  0
 27 30  1  0  0  0  0
 30 31  2  0  0  0  0
 30 32  1  0  0  0  0
 11 33  1  0  0  0  0
 33 34  1  0  0  0  0
  7 34  1  0  0  0  0
  6 35  1  0  0  0  0
 35 36  1  0  0  0  0
 35 37  1  0  0  0  0
  2 37  1  0  0  0  0
 37 38  2  0  0  0  0
M  END
> <chemblId>
CHEMBL1774504

> <bioactivity__type>
IC50

> <units>
nM

> <value>
63.0

$$$$

  CDK     11301513322D 0   0.00000     0.00000     0

 38 42  0  0  0  0              1 V2000 
   10.3910   10.3145    0.0000 C   0  0  0  0  0  0  0  0  0  0  0  0
    9.0921    9.5643    0.0000 N   0  0  0  0  0  0  0  0  0  0  0  0
    7.7929   10.3141    0.0000 C   0  0  0  0  0  0  0  0  0  0  0  0
    7.7927   11.8141    0.0000 O   0  0  0  0  0  0  0  0  0  0  0  0
    6.4940    9.5639    0.0000 C   0  0  0  0  0  0  0  0  0  0  0  0
    6.4942    8.0639    0.0000 C   0  0  0  0  0  0  0  0  0  0  0  0
    5.1953    7.3138    0.0000 N   0  0  0  0  0  0  0  0  0  0  0  0
    3.8961    8.0636    0.0000 C   0  0  0  0  0  0  0  0  0  0  0  0
    2.5972    7.3134    0.0000 C   0  0  0  0  0  0  0  0  0  0  0  0
    2.5974    5.8134    0.0000 N   0  0  0  0  0  0  0  0  0  0  0  0
    1.2985    5.0632    0.0000 C   0  0  0  0  0  0  0  0  0  0  0  0
    1.2987    3.5632    0.0000 C   0  0  0  0  0  0  0  0  0  0  0  0
   -0.0002    2.8130    0.0000 C   0  0  0  0  0  0  0  0  0  0  0  0
    0.0000    1.3130    0.0000 C   0  0  0  0  0  0  0  0  0  0  0  0
   -1.3518    0.6616    0.0000 C   0  0  0  0  0  0  0  0  0  0  0  0
   -2.4511    1.6813    0.0000 C   0  0  0  0  0  0  0  0  0  0  0  0
   -3.8840    1.2389    0.0000 C   0  0  0  0  0  0  0  0  0  0  0  0
   -4.2176   -0.2232    0.0000 C   0  0  0  0  0  0  0  0  0  0  0  0
   -3.1183   -1.2439    0.0000 C   0  0  0  0  0  0  0  0  0  0  0  0
   -1.6844   -0.8015    0.0000 C   0  0  0  0  0  0  0  0  0  0  0  0
   -0.7490   -1.9732    0.0000 C   0  0  0  0  0  0  0  0  0  0  0  0
    0.7510   -1.9728    0.0000 C   0  0  0  0  0  0  0  0  0  0  0  0
    1.6856   -0.8005    0.0000 C   0  0  0  0  0  0  0  0  0  0  0  0
    3.1197   -1.2421    0.0000 C   0  0  0  0  0  0  0  0  0  0  0  0
    4.2184   -0.2218    0.0000 C   0  0  0  0  0  0  0  0  0  0  0  0
    3.8850    1.2401    0.0000 C   0  0  0  0  0  0  0  0  0  0  0  0
    4.9848    2.2602    0.0000 C   0  0  0  0  0  0  0  0  0  0  0  0
    6.4180    1.8179    0.0000 C   0  0  0  0  0  0  0  0  0  0  0  0
    6.7516    0.3554    0.0000 O   0  0  0  0  0  0  0  0  0  0  0  0
    7.5178    2.8380    0.0000 O   0  0  0  0  0  0  0  0  0  0  0  0
    2.4509    1.6827    0.0000 C   0  0  0  0  0  0  0  0  0  0  0  0
    1.3512    0.6624    0.0000 C   0  0  0  0  0  0  0  0  0  0  0  0
    3.8966    5.0636    0.0000 C   0  0  0  0  0  0  0  0  0  0  0  0
    5.1955    5.8138    0.0000 C   0  0  0  0  0  0  0  0  0  0  0  0
    7.7934    7.3141    0.0000 N   0  0  0  0  0  0  0  0  0  0  0  0
    7.7936    5.8141    0.0000 C   0  0  0  0  0  0  0  0  0  0  0  0
    9.0923    8.0643    0.0000 C   0  0  0  0  0  0  0  0  0  0  0  0
   10.3914    7.3145    0.0000 O   0  0  0  0  0  0  0  0  0  0  0  0
  1  2  1  0  0  0  0
  2  3  1  0  0  0  0
  3  4  2  0  0  0  0
  3  5  1  0  0  0  0
  5  6  2  0  0  0  0
  6  7  1  0  0  0  0
  7  8  1  0  0  0  0
  8  9  1  0  0  0  0
  9 10  1  0  0  0  0
 10 11  1  0  0  0  0
 11 12  1  0  0  0  0
 12 13  1  0  0  0  0
 13 14  2  0  0  0  0
 14 15  1  0  0  0  0
 15 16  2  0  0  0  0
 16 17  1  0  0  0  0
 17 18  2  0  0  0  0
 18 19  1  0  0  0  0
 19 20  2  0  0  0  0
 15 20  1  0  0  0  0
 20 21  1  0  0  0  0
 21 22  1  0  0  0  0
 22 23  1  0  0  0  0
 23 24  2  0  0  0  0
 24 25  1  0  0  0  0
 25 26  2  0  0  0  0
 26 27  1  0  0  0  0
 27 28  1  0  0  0  0
 28 29  2  0  0  0  0
 28 30  1  0  0  0  0
 26 31  1  0  0  0  0
 31 32  2  0  0  0  0
 14 32  1  0  0  0  0
 23 32  1  0  0  0  0
 10 33  1  0  0  0  0
 33 34  1  0  0  0  0
  7 34  1  0  0  0  0
  6 35  1  0  0  0  0
 35 36  1  0  0  0  0
 35 37  1  0  0  0  0
  2 37  1  0  0  0  0
 37 38  2  0  0  0  0
M  END
> <chemblId>
CHEMBL1774505

> <bioactivity__type>
IC50

> <units>
nM

> <value>
195.0

$$$$

  CDK     11301513322D 0   0.00000     0.00000     0

 39 43  0  0  0  0              1 V2000 
   11.8012    7.2566    0.0000 C   0  0  0  0  0  0  0  0  0  0  0  0
   10.3054    7.1442    0.0000 N   0  0  0  0  0  0  0  0  0  0  0  0
    9.4602    8.3835    0.0000 C   0  0  0  0  0  0  0  0  0  0  0  0
   10.1108    9.7350    0.0000 O   0  0  0  0  0  0  0  0  0  0  0  0
    7.9644    8.2712    0.0000 C   0  0  0  0  0  0  0  0  0  0  0  0
    7.3138    6.9196    0.0000 C   0  0  0  0  0  0  0  0  0  0  0  0
    5.8180    6.8073    0.0000 N   0  0  0  0  0  0  0  0  0  0  0  0
    5.0678    8.1062    0.0000 C   0  0  0  0  0  0  0  0  0  0  0  0
    3.5845    8.3296    0.0000 C   0  0  0  0  0  0  0  0  0  0  0  0
    2.4851    7.3092    0.0000 C   0  0  0  0  0  0  0  0  0  0  0  0
    2.5974    5.8134    0.0000 N   0  0  0  0  0  0  0  0  0  0  0  0
    1.2985    5.0632    0.0000 C   0  0  0  0  0  0  0  0  0  0  0  0
    1.2987    3.5632    0.0000 C   0  0  0  0  0  0  0  0  0  0  0  0
   -0.0002    2.8130    0.0000 C   0  0  0  0  0  0  0  0  0  0  0  0
    0.0000    1.3130    0.0000 C   0  0  0  0  0  0  0  0  0  0  0  0
   -1.3518    0.6616    0.0000 C   0  0  0  0  0  0  0  0  0  0  0  0
   -2.4511    1.6813    0.0000 C   0  0  0  0  0  0  0  0  0  0  0  0
   -3.8840    1.2389    0.0000 C   0  0  0  0  0  0  0  0  0  0  0  0
   -4.2176   -0.2232    0.0000 C   0  0  0  0  0  0  0  0  0  0  0  0
   -3.1183   -1.2439    0.0000 C   0  0  0  0  0  0  0  0  0  0  0  0
   -1.6844   -0.8015    0.0000 C   0  0  0  0  0  0  0  0  0  0  0  0
   -0.7490   -1.9732    0.0000 C   0  0  0  0  0  0  0  0  0  0  0  0
    0.7510   -1.9728    0.0000 C   0  0  0  0  0  0  0  0  0  0  0  0
    1.6856   -0.8005    0.0000 C   0  0  0  0  0  0  0  0  0  0  0  0
    3.1197   -1.2421    0.0000 C   0  0  0  0  0  0  0  0  0  0  0  0
    4.2184   -0.2218    0.0000 C   0  0  0  0  0  0  0  0  0  0  0  0
    3.8850    1.2401    0.0000 C   0  0  0  0  0  0  0  0  0  0  0  0
    4.9848    2.2602    0.0000 C   0  0  0  0  0  0  0  0  0  0  0  0
    6.4180    1.8179    0.0000 C   0  0  0  0  0  0  0  0  0  0  0  0
    6.7516    0.3554    0.0000 O   0  0  0  0  0  0  0  0  0  0  0  0
    7.5178    2.8380    0.0000 O   0  0  0  0  0  0  0  0  0  0  0  0
    2.4509    1.6827    0.0000 C   0  0  0  0  0  0  0  0  0  0  0  0
    1.3512    0.6624    0.0000 C   0  0  0  0  0  0  0  0  0  0  0  0
    3.8369    4.9686    0.0000 C   0  0  0  0  0  0  0  0  0  0  0  0
    5.2702    5.4109    0.0000 C   0  0  0  0  0  0  0  0  0  0  0  0
    8.1590    5.6804    0.0000 N   0  0  0  0  0  0  0  0  0  0  0  0
    7.5083    4.3288    0.0000 C   0  0  0  0  0  0  0  0  0  0  0  0
    9.6547    5.7927    0.0000 C   0  0  0  0  0  0  0  0  0  0  0  0
   10.4999    4.5535    0.0000 O   0  0  0  0  0  0  0  0  0  0  0  0
  1  2  1  0  0  0  0
  2  3  1  0  0  0  0
  3  4  2  0  0  0  0
  3  5  1  0  0  0  0
  5  6  2  0  0  0  0
  6  7  1  0  0  0  0
  7  8  1  0  0  0  0
  8  9  1  0  0  0  0
  9 10  1  0  0  0  0
 10 11  1  0  0  0  0
 11 12  1  0  0  0  0
 12 13  1  0  0  0  0
 13 14  1  0  0  0  0
 14 15  2  0  0  0  0
 15 16  1  0  0  0  0
 16 17  2  0  0  0  0
 17 18  1  0  0  0  0
 18 19  2  0  0  0  0
 19 20  1  0  0  0  0
 20 21  2  0  0  0  0
 16 21  1  0  0  0  0
 21 22  1  0  0  0  0
 22 23  1  0  0  0  0
 23 24  1  0  0  0  0
 24 25  2  0  0  0  0
 25 26  1  0  0  0  0
 26 27  2  0  0  0  0
 27 28  1  0  0  0  0
 28 29  1  0  0  0  0
 29 30  2  0  0  0  0
 29 31  1  0  0  0  0
 27 32  1  0  0  0  0
 32 33  2  0  0  0  0
 15 33  1  0  0  0  0
 24 33  1  0  0  0  0
 11 34  1  0  0  0  0
 34 35  1  0  0  0  0
  7 35  1  0  0  0  0
  6 36  1  0  0  0  0
 36 37  1  0  0  0  0
 36 38  1  0  0  0  0
  2 38  1  0  0  0  0
 38 39  2  0  0  0  0
M  END
> <chemblId>
CHEMBL1774506

> <bioactivity__type>
IC50

> <units>
nM

> <value>
135.0

$$$$

  CDK     11301513322D 0   0.00000     0.00000     0

 38 42  0  0  0  0              1 V2000 
   11.8012    7.2566    0.0000 C   0  0  0  0  0  0  0  0  0  0  0  0
   10.3054    7.1442    0.0000 N   0  0  0  0  0  0  0  0  0  0  0  0
    9.4602    8.3835    0.0000 C   0  0  0  0  0  0  0  0  0  0  0  0
   10.1108    9.7350    0.0000 O   0  0  0  0  0  0  0  0  0  0  0  0
    7.9644    8.2712    0.0000 C   0  0  0  0  0  0  0  0  0  0  0  0
    7.3138    6.9196    0.0000 C   0  0  0  0  0  0  0  0  0  0  0  0
    5.8180    6.8073    0.0000 N   0  0  0  0  0  0  0  0  0  0  0  0
    5.0678    8.1062    0.0000 C   0  0  0  0  0  0  0  0  0  0  0  0
    3.5845    8.3296    0.0000 C   0  0  0  0  0  0  0  0  0  0  0  0
    2.4851    7.3092    0.0000 C   0  0  0  0  0  0  0  0  0  0  0  0
    2.5974    5.8134    0.0000 N   0  0  0  0  0  0  0  0  0  0  0  0
    1.2985    5.0632    0.0000 C   0  0  0  0  0  0  0  0  0  0  0  0
    1.2987    3.5632    0.0000 C   0  0  0  0  0  0  0  0  0  0  0  0
   -0.0002    2.8130    0.0000 C   0  0  0  0  0  0  0  0  0  0  0  0
    0.0000    1.3130    0.0000 C   0  0  0  0  0  0  0  0  0  0  0  0
   -1.3518    0.6616    0.0000 C   0  0  0  0  0  0  0  0  0  0  0  0
   -2.4511    1.6813    0.0000 C   0  0  0  0  0  0  0  0  0  0  0  0
   -3.8840    1.2389    0.0000 C   0  0  0  0  0  0  0  0  0  0  0  0
   -4.2176   -0.2232    0.0000 C   0  0  0  0  0  0  0  0  0  0  0  0
   -3.1183   -1.2439    0.0000 C   0  0  0  0  0  0  0  0  0  0  0  0
   -1.6844   -0.8015    0.0000 C   0  0  0  0  0  0  0  0  0  0  0  0
   -0.7490   -1.9732    0.0000 C   0  0  0  0  0  0  0  0  0  0  0  0
    0.7510   -1.9728    0.0000 C   0  0  0  0  0  0  0  0  0  0  0  0
    1.6856   -0.8005    0.0000 C   0  0  0  0  0  0  0  0  0  0  0  0
    3.1197   -1.2421    0.0000 C   0  0  0  0  0  0  0  0  0  0  0  0
    4.2184   -0.2218    0.0000 C   0  0  0  0  0  0  0  0  0  0  0  0
    3.8850    1.2401    0.0000 C   0  0  0  0  0  0  0  0  0  0  0  0
    2.4509    1.6827    0.0000 C   0  0  0  0  0  0  0  0  0  0  0  0
    1.3512    0.6624    0.0000 C   0  0  0  0  0  0  0  0  0  0  0  0
    4.9848    2.2602    0.0000 C   0  0  0  0  0  0  0  0  0  0  0  0
    4.6512    3.7227    0.0000 O   0  0  0  0  0  0  0  0  0  0  0  0
    6.4180    1.8179    0.0000 O   0  0  0  0  0  0  0  0  0  0  0  0
    3.8369    4.9686    0.0000 C   0  0  0  0  0  0  0  0  0  0  0  0
    5.2702    5.4109    0.0000 C   0  0  0  0  0  0  0  0  0  0  0  0
    8.1590    5.6804    0.0000 N   0  0  0  0  0  0  0  0  0  0  0  0
    7.5083    4.3288    0.0000 C   0  0  0  0  0  0  0  0  0  0  0  0
    9.6547    5.7927    0.0000 C   0  0  0  0  0  0  0  0  0  0  0  0
   10.4999    4.5535    0.0000 O   0  0  0  0  0  0  0  0  0  0  0  0
  1  2  1  0  0  0  0
  2  3  1  0  0  0  0
  3  4  2  0  0  0  0
  3  5  1  0  0  0  0
  5  6  2  0  0  0  0
  6  7  1  0  0  0  0
  7  8  1  0  0  0  0
  8  9  1  0  0  0  0
  9 10  1  0  0  0  0
 10 11  1  0  0  0  0
 11 12  1  0  0  0  0
 12 13  1  0  0  0  0
 13 14  1  0  0  0  0
 14 15  2  0  0  0  0
 15 16  1  0  0  0  0
 16 17  2  0  0  0  0
 17 18  1  0  0  0  0
 18 19  2  0  0  0  0
 19 20  1  0  0  0  0
 20 21  2  0  0  0  0
 16 21  1  0  0  0  0
 21 22  1  0  0  0  0
 22 23  1  0  0  0  0
 23 24  1  0  0  0  0
 24 25  2  0  0  0  0
 25 26  1  0  0  0  0
 26 27  2  0  0  0  0
 27 28  1  0  0  0  0
 28 29  2  0  0  0  0
 15 29  1  0  0  0  0
 24 29  1  0  0  0  0
 27 30  1  0  0  0  0
 30 31  2  0  0  0  0
 30 32  1  0  0  0  0
 11 33  1  0  0  0  0
 33 34  1  0  0  0  0
  7 34  1  0  0  0  0
  6 35  1  0  0  0  0
 35 36  1  0  0  0  0
 35 37  1  0  0  0  0
  2 37  1  0  0  0  0
 37 38  2  0  0  0  0
M  END
> <chemblId>
CHEMBL1774507

> <bioactivity__type>
IC50

> <units>
nM

> <value>
153.0

$$$$

  CDK     11301513322D 0   0.00000     0.00000     0

 22 25  0  0  0  0              1 V2000 
    4.2245   -2.3829    0.0000 C   0  0  0  0  0  0  0  0  0  0  0  0
    3.2210   -1.2680    0.0000 N   0  0  0  0  0  0  0  0  0  0  0  0
    3.6850    0.1580    0.0000 C   0  0  0  0  0  0  0  0  0  0  0  0
    2.6810    1.2730    0.0000 C   0  0  0  0  0  0  0  0  0  0  0  0
    1.2140    0.9610    0.0000 C   0  0  0  0  0  0  0  0  0  0  0  0
    0.7500   -0.4660    0.0000 C   0  0  0  0  0  0  0  0  0  0  0  0
    1.7540   -1.5800    0.0000 C   0  0  0  0  0  0  0  0  0  0  0  0
   -0.7500   -0.4660    0.0000 C   0  0  0  0  0  0  0  0  0  0  0  0
   -1.7540   -1.5800    0.0000 C   0  0  0  0  0  0  0  0  0  0  0  0
   -3.2210   -1.2680    0.0000 C   0  0  0  0  0  0  0  0  0  0  0  0
   -3.6840    0.1580    0.0000 C   0  0  0  0  0  0  0  0  0  0  0  0
   -2.6810    1.2730    0.0000 C   0  0  0  0  0  0  0  0  0  0  0  0
   -1.2130    0.9610    0.0000 C   0  0  0  0  0  0  0  0  0  0  0  0
   -0.0000    1.8430    0.0000 N   0  0  0  0  0  0  0  0  0  0  0  0
   -0.0003    3.3430    0.0000 C   0  0  0  0  0  0  0  0  0  0  0  0
   -1.2995    4.0927    0.0000 C   0  0  0  0  0  0  0  0  0  0  0  0
   -1.2998    5.5927    0.0000 C   0  0  0  0  0  0  0  0  0  0  0  0
   -0.0009    6.3430    0.0000 C   0  0  0  0  0  0  0  0  0  0  0  0
   -0.0012    7.8430    0.0000 C   0  0  0  0  0  0  0  0  0  0  0  0
   -1.3004    8.5927    0.0000 C   0  0  0  0  0  0  0  0  0  0  0  0
   -2.5993    7.8425    0.0000 C   0  0  0  0  0  0  0  0  0  0  0  0
   -2.5990    6.3425    0.0000 N   0  0  0  0  0  0  0  0  0  0  0  0
  1  2  1  0  0  0  0
  2  3  1  0  0  0  0
  3  4  1  0  0  0  0
  4  5  1  0  0  0  0
  5  6  2  0  0  0  0
  6  7  1  0  0  0  0
  2  7  1  0  0  0  0
  6  8  1  0  0  0  0
  8  9  2  0  0  0  0
  9 10  1  0  0  0  0
 10 11  2  0  0  0  0
 11 12  1  0  0  0  0
 12 13  2  0  0  0  0
  8 13  1  0  0  0  0
 13 14  1  0  0  0  0
  5 14  1  0  0  0  0
 14 15  1  0  0  0  0
 15 16  1  0  0  0  0
 16 17  1  0  0  0  0
 17 18  2  0  0  0  0
 18 19  1  0  0  0  0
 19 20  2  0  0  0  0
 20 21  1  0  0  0  0
 21 22  2  0  0  0  0
 17 22  1  0  0  0  0
M  END
> <chemblId>
CHEMBL1783953

> <bioactivity__type>
IC50

> <units>
nM

> <value>
1375.0

$$$$

  CDK     11301513322D 0   0.00000     0.00000     0

 23 26  0  0  0  0              1 V2000 
    4.2245   -2.3829    0.0000 C   0  0  0  0  0  0  0  0  0  0  0  0
    3.2210   -1.2680    0.0000 N   0  0  0  0  0  0  0  0  0  0  0  0
    3.6850    0.1580    0.0000 C   0  0  0  0  0  0  0  0  0  0  0  0
    2.6810    1.2730    0.0000 C   0  0  0  0  0  0  0  0  0  0  0  0
    1.2140    0.9610    0.0000 C   0  0  0  0  0  0  0  0  0  0  0  0
    0.7500   -0.4660    0.0000 C   0  0  0  0  0  0  0  0  0  0  0  0
    1.7540   -1.5800    0.0000 C   0  0  0  0  0  0  0  0  0  0  0  0
   -0.7500   -0.4660    0.0000 C   0  0  0  0  0  0  0  0  0  0  0  0
   -1.7540   -1.5800    0.0000 C   0  0  0  0  0  0  0  0  0  0  0  0
   -3.2210   -1.2680    0.0000 C   0  0  0  0  0  0  0  0  0  0  0  0
   -4.2249   -2.3826    0.0000 C   0  0  0  0  0  0  0  0  0  0  0  0
   -3.6840    0.1580    0.0000 C   0  0  0  0  0  0  0  0  0  0  0  0
   -2.6810    1.2730    0.0000 C   0  0  0  0  0  0  0  0  0  0  0  0
   -1.2130    0.9610    0.0000 C   0  0  0  0  0  0  0  0  0  0  0  0
   -0.0000    1.8430    0.0000 N   0  0  0  0  0  0  0  0  0  0  0  0
   -0.0003    3.3430    0.0000 C   0  0  0  0  0  0  0  0  0  0  0  0
    1.2986    4.0933    0.0000 C   0  0  0  0  0  0  0  0  0  0  0  0
    1.2983    5.5933    0.0000 C   0  0  0  0  0  0  0  0  0  0  0  0
    2.5972    6.3435    0.0000 C   0  0  0  0  0  0  0  0  0  0  0  0
    2.5969    7.8435    0.0000 C   0  0  0  0  0  0  0  0  0  0  0  0
    1.2977    8.5933    0.0000 C   0  0  0  0  0  0  0  0  0  0  0  0
   -0.0012    7.8430    0.0000 C   0  0  0  0  0  0  0  0  0  0  0  0
   -0.0009    6.3430    0.0000 N   0  0  0  0  0  0  0  0  0  0  0  0
  1  2  1  0  0  0  0
  2  3  1  0  0  0  0
  3  4  1  0  0  0  0
  4  5  1  0  0  0  0
  5  6  2  0  0  0  0
  6  7  1  0  0  0  0
  2  7  1  0  0  0  0
  6  8  1  0  0  0  0
  8  9  2  0  0  0  0
  9 10  1  0  0  0  0
 10 11  1  0  0  0  0
 10 12  2  0  0  0  0
 12 13  1  0  0  0  0
 13 14  2  0  0  0  0
  8 14  1  0  0  0  0
 14 15  1  0  0  0  0
  5 15  1  0  0  0  0
 15 16  1  0  0  0  0
 16 17  1  0  0  0  0
 17 18  1  0  0  0  0
 18 19  2  0  0  0  0
 19 20  1  0  0  0  0
 20 21  2  0  0  0  0
 21 22  1  0  0  0  0
 22 23  2  0  0  0  0
 18 23  1  0  0  0  0
M  END
> <chemblId>
CHEMBL1783954

> <bioactivity__type>
IC50

> <units>
nM

> <value>
5250.0

$$$$

  CDK     11301513322D 0   0.00000     0.00000     0

 24 27  0  0  0  0              1 V2000 
    5.6918   -2.0712    0.0000 C   0  0  0  0  0  0  0  0  0  0  0  0
    4.2245   -2.3829    0.0000 O   0  0  0  0  0  0  0  0  0  0  0  0
    3.2210   -1.2680    0.0000 C   0  0  0  0  0  0  0  0  0  0  0  0
    3.6850    0.1580    0.0000 C   0  0  0  0  0  0  0  0  0  0  0  0
    2.6810    1.2730    0.0000 C   0  0  0  0  0  0  0  0  0  0  0  0
    1.2140    0.9610    0.0000 C   0  0  0  0  0  0  0  0  0  0  0  0
    0.7500   -0.4660    0.0000 C   0  0  0  0  0  0  0  0  0  0  0  0
    1.7540   -1.5800    0.0000 C   0  0  0  0  0  0  0  0  0  0  0  0
   -0.7500   -0.4660    0.0000 C   0  0  0  0  0  0  0  0  0  0  0  0
   -1.7540   -1.5800    0.0000 C   0  0  0  0  0  0  0  0  0  0  0  0
   -3.2210   -1.2680    0.0000 N   0  0  0  0  0  0  0  0  0  0  0  0
   -4.2249   -2.3826    0.0000 C   0  0  0  0  0  0  0  0  0  0  0  0
   -3.6840    0.1580    0.0000 C   0  0  0  0  0  0  0  0  0  0  0  0
   -2.6810    1.2730    0.0000 C   0  0  0  0  0  0  0  0  0  0  0  0
   -1.2130    0.9610    0.0000 C   0  0  0  0  0  0  0  0  0  0  0  0
   -0.0000    1.8430    0.0000 N   0  0  0  0  0  0  0  0  0  0  0  0
   -0.0003    3.3430    0.0000 C   0  0  0  0  0  0  0  0  0  0  0  0
   -1.2995    4.0927    0.0000 C   0  0  0  0  0  0  0  0  0  0  0  0
   -1.2998    5.5927    0.0000 C   0  0  0  0  0  0  0  0  0  0  0  0
   -0.0009    6.3430    0.0000 C   0  0  0  0  0  0  0  0  0  0  0  0
   -0.0012    7.8430    0.0000 C   0  0  0  0  0  0  0  0  0  0  0  0
   -1.3004    8.5927    0.0000 C   0  0  0  0  0  0  0  0  0  0  0  0
   -2.5993    7.8425    0.0000 C   0  0  0  0  0  0  0  0  0  0  0  0
   -2.5990    6.3425    0.0000 N   0  0  0  0  0  0  0  0  0  0  0  0
  1  2  1  0  0  0  0
  2  3  1  0  0  0  0
  3  4  2  0  0  0  0
  4  5  1  0  0  0  0
  5  6  2  0  0  0  0
  6  7  1  0  0  0  0
  7  8  2  0  0  0  0
  3  8  1  0  0  0  0
  7  9  1  0  0  0  0
  9 10  1  0  0  0  0
 10 11  1  0  0  0  0
 11 12  1  0  0  0  0
 11 13  1  0  0  0  0
 13 14  1  0  0  0  0
 14 15  1  0  0  0  0
  9 15  2  0  0  0  0
 15 16  1  0  0  0  0
  6 16  1  0  0  0  0
 16 17  1  0  0  0  0
 17 18  1  0  0  0  0
 18 19  1  0  0  0  0
 19 20  2  0  0  0  0
 20 21  1  0  0  0  0
 21 22  2  0  0  0  0
 22 23  1  0  0  0  0
 23 24  2  0  0  0  0
 19 24  1  0  0  0  0
M  END
> <chemblId>
CHEMBL1783955

> <bioactivity__type>
IC50

> <units>
nM

> <value>
4670.0

$$$$

  CDK     11301513322D 0   0.00000     0.00000     0

 23 26  0  0  0  0              1 V2000 
    4.2245   -2.3829    0.0000 C   0  0  0  0  0  0  0  0  0  0  0  0
    3.2210   -1.2680    0.0000 N   0  0  0  0  0  0  0  0  0  0  0  0
    3.6850    0.1580    0.0000 C   0  0  0  0  0  0  0  0  0  0  0  0
    2.6810    1.2730    0.0000 C   0  0  0  0  0  0  0  0  0  0  0  0
    1.2140    0.9610    0.0000 C   0  0  0  0  0  0  0  0  0  0  0  0
    0.7500   -0.4660    0.0000 C   0  0  0  0  0  0  0  0  0  0  0  0
    1.7540   -1.5800    0.0000 C   0  0  0  0  0  0  0  0  0  0  0  0
   -0.7500   -0.4660    0.0000 C   0  0  0  0  0  0  0  0  0  0  0  0
   -1.7540   -1.5800    0.0000 C   0  0  0  0  0  0  0  0  0  0  0  0
   -3.2210   -1.2680    0.0000 C   0  0  0  0  0  0  0  0  0  0  0  0
   -4.2249   -2.3826    0.0000 F   0  0  0  0  0  0  0  0  0  0  0  0
   -3.6840    0.1580    0.0000 C   0  0  0  0  0  0  0  0  0  0  0  0
   -2.6810    1.2730    0.0000 C   0  0  0  0  0  0  0  0  0  0  0  0
   -1.2130    0.9610    0.0000 C   0  0  0  0  0  0  0  0  0  0  0  0
   -0.0000    1.8430    0.0000 N   0  0  0  0  0  0  0  0  0  0  0  0
   -0.0003    3.3430    0.0000 C   0  0  0  0  0  0  0  0  0  0  0  0
    1.2986    4.0933    0.0000 C   0  0  0  0  0  0  0  0  0  0  0  0
    1.2983    5.5933    0.0000 C   0  0  0  0  0  0  0  0  0  0  0  0
    2.5972    6.3435    0.0000 C   0  0  0  0  0  0  0  0  0  0  0  0
    2.5969    7.8435    0.0000 C   0  0  0  0  0  0  0  0  0  0  0  0
    1.2977    8.5933    0.0000 C   0  0  0  0  0  0  0  0  0  0  0  0
   -0.0012    7.8430    0.0000 C   0  0  0  0  0  0  0  0  0  0  0  0
   -0.0009    6.3430    0.0000 N   0  0  0  0  0  0  0  0  0  0  0  0
  1  2  1  0  0  0  0
  2  3  1  0  0  0  0
  3  4  1  0  0  0  0
  4  5  1  0  0  0  0
  5  6  2  0  0  0  0
  6  7  1  0  0  0  0
  2  7  1  0  0  0  0
  6  8  1  0  0  0  0
  8  9  2  0  0  0  0
  9 10  1  0  0  0  0
 10 11  1  0  0  0  0
 10 12  2  0  0  0  0
 12 13  1  0  0  0  0
 13 14  2  0  0  0  0
  8 14  1  0  0  0  0
 14 15  1  0  0  0  0
  5 15  1  0  0  0  0
 15 16  1  0  0  0  0
 16 17  1  0  0  0  0
 17 18  1  0  0  0  0
 18 19  2  0  0  0  0
 19 20  1  0  0  0  0
 20 21  2  0  0  0  0
 21 22  1  0  0  0  0
 22 23  2  0  0  0  0
 18 23  1  0  0  0  0
M  END
> <chemblId>
CHEMBL1783956

> <bioactivity__type>
IC50

> <units>
nM

> <value>
775.0

$$$$

  CDK     11301513322D 0   0.00000     0.00000     0

 23 26  0  0  0  0              1 V2000 
    4.2245   -2.3829    0.0000 C   0  0  0  0  0  0  0  0  0  0  0  0
    3.2210   -1.2680    0.0000 N   0  0  0  0  0  0  0  0  0  0  0  0
    3.6850    0.1580    0.0000 C   0  0  0  0  0  0  0  0  0  0  0  0
    2.6810    1.2730    0.0000 C   0  0  0  0  0  0  0  0  0  0  0  0
    1.2140    0.9610    0.0000 C   0  0  0  0  0  0  0  0  0  0  0  0
    0.7500   -0.4660    0.0000 C   0  0  0  0  0  0  0  0  0  0  0  0
    1.7540   -1.5800    0.0000 C   0  0  0  0  0  0  0  0  0  0  0  0
   -0.7500   -0.4660    0.0000 C   0  0  0  0  0  0  0  0  0  0  0  0
   -1.7540   -1.5800    0.0000 C   0  0  0  0  0  0  0  0  0  0  0  0
   -3.2210   -1.2680    0.0000 C   0  0  0  0  0  0  0  0  0  0  0  0
   -4.2249   -2.3826    0.0000 Br  0  0  0  0  0  0  0  0  0  0  0  0
   -3.6840    0.1580    0.0000 C   0  0  0  0  0  0  0  0  0  0  0  0
   -2.6810    1.2730    0.0000 C   0  0  0  0  0  0  0  0  0  0  0  0
   -1.2130    0.9610    0.0000 C   0  0  0  0  0  0  0  0  0  0  0  0
   -0.0000    1.8430    0.0000 N   0  0  0  0  0  0  0  0  0  0  0  0
   -0.0003    3.3430    0.0000 C   0  0  0  0  0  0  0  0  0  0  0  0
    1.2986    4.0933    0.0000 C   0  0  0  0  0  0  0  0  0  0  0  0
    1.2983    5.5933    0.0000 C   0  0  0  0  0  0  0  0  0  0  0  0
    2.5972    6.3435    0.0000 C   0  0  0  0  0  0  0  0  0  0  0  0
    2.5969    7.8435    0.0000 C   0  0  0  0  0  0  0  0  0  0  0  0
    1.2977    8.5933    0.0000 C   0  0  0  0  0  0  0  0  0  0  0  0
   -0.0012    7.8430    0.0000 C   0  0  0  0  0  0  0  0  0  0  0  0
   -0.0009    6.3430    0.0000 N   0  0  0  0  0  0  0  0  0  0  0  0
  1  2  1  0  0  0  0
  2  3  1  0  0  0  0
  3  4  1  0  0  0  0
  4  5  1  0  0  0  0
  5  6  2  0  0  0  0
  6  7  1  0  0  0  0
  2  7  1  0  0  0  0
  6  8  1  0  0  0  0
  8  9  2  0  0  0  0
  9 10  1  0  0  0  0
 10 11  1  0  0  0  0
 10 12  2  0  0  0  0
 12 13  1  0  0  0  0
 13 14  2  0  0  0  0
  8 14  1  0  0  0  0
 14 15  1  0  0  0  0
  5 15  1  0  0  0  0
 15 16  1  0  0  0  0
 16 17  1  0  0  0  0
 17 18  1  0  0  0  0
 18 19  2  0  0  0  0
 19 20  1  0  0  0  0
 20 21  2  0  0  0  0
 21 22  1  0  0  0  0
 22 23  2  0  0  0  0
 18 23  1  0  0  0  0
M  END
> <chemblId>
CHEMBL1783957

> <bioactivity__type>
IC50

> <units>
nM

> <value>
120.0

$$$$

  CDK     11301513322D 0   0.00000     0.00000     0

 26 29  0  0  0  0              1 V2000 
    4.2245   -2.3829    0.0000 C   0  0  0  0  0  0  0  0  0  0  0  0
    3.2210   -1.2680    0.0000 N   0  0  0  0  0  0  0  0  0  0  0  0
    3.6850    0.1580    0.0000 C   0  0  0  0  0  0  0  0  0  0  0  0
    2.6810    1.2730    0.0000 C   0  0  0  0  0  0  0  0  0  0  0  0
    1.2140    0.9610    0.0000 C   0  0  0  0  0  0  0  0  0  0  0  0
    0.7500   -0.4660    0.0000 C   0  0  0  0  0  0  0  0  0  0  0  0
    1.7540   -1.5800    0.0000 C   0  0  0  0  0  0  0  0  0  0  0  0
   -0.7500   -0.4660    0.0000 C   0  0  0  0  0  0  0  0  0  0  0  0
   -1.7540   -1.5800    0.0000 C   0  0  0  0  0  0  0  0  0  0  0  0
   -3.2210   -1.2680    0.0000 C   0  0  0  0  0  0  0  0  0  0  0  0
   -3.6840    0.1580    0.0000 C   0  0  0  0  0  0  0  0  0  0  0  0
   -2.6810    1.2730    0.0000 C   0  0  0  0  0  0  0  0  0  0  0  0
   -1.2130    0.9610    0.0000 C   0  0  0  0  0  0  0  0  0  0  0  0
   -0.0000    1.8430    0.0000 N   0  0  0  0  0  0  0  0  0  0  0  0
   -0.0003    3.3430    0.0000 C   0  0  0  0  0  0  0  0  0  0  0  0
    1.2986    4.0933    0.0000 C   0  0  0  0  0  0  0  0  0  0  0  0
    1.2983    5.5933    0.0000 C   0  0  0  0  0  0  0  0  0  0  0  0
    2.5972    6.3435    0.0000 C   0  0  0  0  0  0  0  0  0  0  0  0
    2.5969    7.8435    0.0000 C   0  0  0  0  0  0  0  0  0  0  0  0
    1.2977    8.5933    0.0000 C   0  0  0  0  0  0  0  0  0  0  0  0
   -0.0012    7.8430    0.0000 C   0  0  0  0  0  0  0  0  0  0  0  0
   -0.0009    6.3430    0.0000 N   0  0  0  0  0  0  0  0  0  0  0  0
   -4.2249   -2.3826    0.0000 C   0  0  0  0  0  0  0  0  0  0  0  0
   -5.6920   -2.0704    0.0000 F   0  0  0  0  0  0  0  0  0  0  0  0
   -4.7870   -3.7732    0.0000 F   0  0  0  0  0  0  0  0  0  0  0  0
   -2.9529   -3.1776    0.0000 F   0  0  0  0  0  0  0  0  0  0  0  0
  1  2  1  0  0  0  0
  2  3  1  0  0  0  0
  3  4  1  0  0  0  0
  4  5  1  0  0  0  0
  5  6  2  0  0  0  0
  6  7  1  0  0  0  0
  2  7  1  0  0  0  0
  6  8  1  0  0  0  0
  8  9  2  0  0  0  0
  9 10  1  0  0  0  0
 10 11  2  0  0  0  0
 11 12  1  0  0  0  0
 12 13  2  0  0  0  0
  8 13  1  0  0  0  0
 13 14  1  0  0  0  0
  5 14  1  0  0  0  0
 14 15  1  0  0  0  0
 15 16  1  0  0  0  0
 16 17  1  0  0  0  0
 17 18  2  0  0  0  0
 18 19  1  0  0  0  0
 19 20  2  0  0  0  0
 20 21  1  0  0  0  0
 21 22  2  0  0  0  0
 17 22  1  0  0  0  0
 10 23  1  0  0  0  0
 23 24  1  0  0  0  0
 23 25  1  0  0  0  0
 23 26  1  0  0  0  0
M  END
> <chemblId>
CHEMBL1783958

> <bioactivity__type>
IC50

> <units>
nM

> <value>
1075.0

$$$$

  CDK     11301513322D 0   0.00000     0.00000     0

 22 25  0  0  0  0              1 V2000 
    4.2245   -2.3829    0.0000 C   0  0  0  0  0  0  0  0  0  0  0  0
    3.2210   -1.2680    0.0000 N   0  0  0  0  0  0  0  0  0  0  0  0
    3.6850    0.1580    0.0000 C   0  0  0  0  0  0  0  0  0  0  0  0
    2.6810    1.2730    0.0000 C   0  0  0  0  0  0  0  0  0  0  0  0
    1.2140    0.9610    0.0000 C   0  0  0  0  0  0  0  0  0  0  0  0
    0.7500   -0.4660    0.0000 C   0  0  0  0  0  0  0  0  0  0  0  0
    1.7540   -1.5800    0.0000 C   0  0  0  0  0  0  0  0  0  0  0  0
   -0.7500   -0.4660    0.0000 C   0  0  0  0  0  0  0  0  0  0  0  0
   -1.7540   -1.5800    0.0000 C   0  0  0  0  0  0  0  0  0  0  0  0
   -3.2210   -1.2680    0.0000 C   0  0  0  0  0  0  0  0  0  0  0  0
   -3.6840    0.1580    0.0000 C   0  0  0  0  0  0  0  0  0  0  0  0
   -2.6810    1.2730    0.0000 C   0  0  0  0  0  0  0  0  0  0  0  0
   -1.2130    0.9610    0.0000 C   0  0  0  0  0  0  0  0  0  0  0  0
   -0.0000    1.8430    0.0000 N   0  0  0  0  0  0  0  0  0  0  0  0
   -0.0003    3.3430    0.0000 C   0  0  0  0  0  0  0  0  0  0  0  0
   -1.2995    4.0927    0.0000 C   0  0  0  0  0  0  0  0  0  0  0  0
   -1.2998    5.5927    0.0000 C   0  0  0  0  0  0  0  0  0  0  0  0
   -0.0009    6.3430    0.0000 C   0  0  0  0  0  0  0  0  0  0  0  0
   -0.0012    7.8430    0.0000 C   0  0  0  0  0  0  0  0  0  0  0  0
   -1.3004    8.5927    0.0000 C   0  0  0  0  0  0  0  0  0  0  0  0
   -2.5993    7.8425    0.0000 N   0  0  0  0  0  0  0  0  0  0  0  0
   -2.5990    6.3425    0.0000 C   0  0  0  0  0  0  0  0  0  0  0  0
  1  2  1  0  0  0  0
  2  3  1  0  0  0  0
  3  4  1  0  0  0  0
  4  5  1  0  0  0  0
  5  6  2  0  0  0  0
  6  7  1  0  0  0  0
  2  7  1  0  0  0  0
  6  8  1  0  0  0  0
  8  9  2  0  0  0  0
  9 10  1  0  0  0  0
 10 11  2  0  0  0  0
 11 12  1  0  0  0  0
 12 13  2  0  0  0  0
  8 13  1  0  0  0  0
 13 14  1  0  0  0  0
  5 14  1  0  0  0  0
 14 15  1  0  0  0  0
 15 16  1  0  0  0  0
 16 17  1  0  0  0  0
 17 18  2  0  0  0  0
 18 19  1  0  0  0  0
 19 20  2  0  0  0  0
 20 21  1  0  0  0  0
 21 22  2  0  0  0  0
 17 22  1  0  0  0  0
M  END
> <chemblId>
CHEMBL1783959

> <bioactivity__type>
IC50

> <units>
nM

> <value>
255.0

$$$$

  CDK     11301513322D 0   0.00000     0.00000     0

 23 26  0  0  0  0              1 V2000 
    4.2245   -2.3829    0.0000 C   0  0  0  0  0  0  0  0  0  0  0  0
    3.2210   -1.2680    0.0000 N   0  0  0  0  0  0  0  0  0  0  0  0
    3.6850    0.1580    0.0000 C   0  0  0  0  0  0  0  0  0  0  0  0
    2.6810    1.2730    0.0000 C   0  0  0  0  0  0  0  0  0  0  0  0
    1.2140    0.9610    0.0000 C   0  0  0  0  0  0  0  0  0  0  0  0
    0.7500   -0.4660    0.0000 C   0  0  0  0  0  0  0  0  0  0  0  0
    1.7540   -1.5800    0.0000 C   0  0  0  0  0  0  0  0  0  0  0  0
   -0.7500   -0.4660    0.0000 C   0  0  0  0  0  0  0  0  0  0  0  0
   -1.7540   -1.5800    0.0000 C   0  0  0  0  0  0  0  0  0  0  0  0
   -3.2210   -1.2680    0.0000 C   0  0  0  0  0  0  0  0  0  0  0  0
   -4.2249   -2.3826    0.0000 C   0  0  0  0  0  0  0  0  0  0  0  0
   -3.6840    0.1580    0.0000 C   0  0  0  0  0  0  0  0  0  0  0  0
   -2.6810    1.2730    0.0000 C   0  0  0  0  0  0  0  0  0  0  0  0
   -1.2130    0.9610    0.0000 C   0  0  0  0  0  0  0  0  0  0  0  0
   -0.0000    1.8430    0.0000 N   0  0  0  0  0  0  0  0  0  0  0  0
   -0.0003    3.3430    0.0000 C   0  0  0  0  0  0  0  0  0  0  0  0
    1.2986    4.0933    0.0000 C   0  0  0  0  0  0  0  0  0  0  0  0
    1.2983    5.5933    0.0000 C   0  0  0  0  0  0  0  0  0  0  0  0
    2.5972    6.3435    0.0000 C   0  0  0  0  0  0  0  0  0  0  0  0
    2.5969    7.8435    0.0000 C   0  0  0  0  0  0  0  0  0  0  0  0
    1.2977    8.5933    0.0000 C   0  0  0  0  0  0  0  0  0  0  0  0
   -0.0012    7.8430    0.0000 N   0  0  0  0  0  0  0  0  0  0  0  0
   -0.0009    6.3430    0.0000 C   0  0  0  0  0  0  0  0  0  0  0  0
  1  2  1  0  0  0  0
  2  3  1  0  0  0  0
  3  4  1  0  0  0  0
  4  5  1  0  0  0  0
  5  6  2  0  0  0  0
  6  7  1  0  0  0  0
  2  7  1  0  0  0  0
  6  8  1  0  0  0  0
  8  9  2  0  0  0  0
  9 10  1  0  0  0  0
 10 11  1  0  0  0  0
 10 12  2  0  0  0  0
 12 13  1  0  0  0  0
 13 14  2  0  0  0  0
  8 14  1  0  0  0  0
 14 15  1  0  0  0  0
  5 15  1  0  0  0  0
 15 16  1  0  0  0  0
 16 17  1  0  0  0  0
 17 18  1  0  0  0  0
 18 19  2  0  0  0  0
 19 20  1  0  0  0  0
 20 21  2  0  0  0  0
 21 22  1  0  0  0  0
 22 23  2  0  0  0  0
 18 23  1  0  0  0  0
M  END
> <chemblId>
CHEMBL1783960

> <bioactivity__type>
IC50

> <units>
nM

> <value>
1830.0

$$$$

  CDK     11301513322D 0   0.00000     0.00000     0

 23 26  0  0  0  0              1 V2000 
    4.2245   -2.3829    0.0000 C   0  0  0  0  0  0  0  0  0  0  0  0
    3.2210   -1.2680    0.0000 N   0  0  0  0  0  0  0  0  0  0  0  0
    3.6850    0.1580    0.0000 C   0  0  0  0  0  0  0  0  0  0  0  0
    2.6810    1.2730    0.0000 C   0  0  0  0  0  0  0  0  0  0  0  0
    1.2140    0.9610    0.0000 C   0  0  0  0  0  0  0  0  0  0  0  0
    0.7500   -0.4660    0.0000 C   0  0  0  0  0  0  0  0  0  0  0  0
    1.7540   -1.5800    0.0000 C   0  0  0  0  0  0  0  0  0  0  0  0
   -0.7500   -0.4660    0.0000 C   0  0  0  0  0  0  0  0  0  0  0  0
   -1.7540   -1.5800    0.0000 C   0  0  0  0  0  0  0  0  0  0  0  0
   -3.2210   -1.2680    0.0000 C   0  0  0  0  0  0  0  0  0  0  0  0
   -4.2249   -2.3826    0.0000 F   0  0  0  0  0  0  0  0  0  0  0  0
   -3.6840    0.1580    0.0000 C   0  0  0  0  0  0  0  0  0  0  0  0
   -2.6810    1.2730    0.0000 C   0  0  0  0  0  0  0  0  0  0  0  0
   -1.2130    0.9610    0.0000 C   0  0  0  0  0  0  0  0  0  0  0  0
   -0.0000    1.8430    0.0000 N   0  0  0  0  0  0  0  0  0  0  0  0
   -0.0003    3.3430    0.0000 C   0  0  0  0  0  0  0  0  0  0  0  0
    1.2986    4.0933    0.0000 C   0  0  0  0  0  0  0  0  0  0  0  0
    1.2983    5.5933    0.0000 C   0  0  0  0  0  0  0  0  0  0  0  0
    2.5972    6.3435    0.0000 C   0  0  0  0  0  0  0  0  0  0  0  0
    2.5969    7.8435    0.0000 C   0  0  0  0  0  0  0  0  0  0  0  0
    1.2977    8.5933    0.0000 C   0  0  0  0  0  0  0  0  0  0  0  0
   -0.0012    7.8430    0.0000 N   0  0  0  0  0  0  0  0  0  0  0  0
   -0.0009    6.3430    0.0000 C   0  0  0  0  0  0  0  0  0  0  0  0
  1  2  1  0  0  0  0
  2  3  1  0  0  0  0
  3  4  1  0  0  0  0
  4  5  1  0  0  0  0
  5  6  2  0  0  0  0
  6  7  1  0  0  0  0
  2  7  1  0  0  0  0
  6  8  1  0  0  0  0
  8  9  2  0  0  0  0
  9 10  1  0  0  0  0
 10 11  1  0  0  0  0
 10 12  2  0  0  0  0
 12 13  1  0  0  0  0
 13 14  2  0  0  0  0
  8 14  1  0  0  0  0
 14 15  1  0  0  0  0
  5 15  1  0  0  0  0
 15 16  1  0  0  0  0
 16 17  1  0  0  0  0
 17 18  1  0  0  0  0
 18 19  2  0  0  0  0
 19 20  1  0  0  0  0
 20 21  2  0  0  0  0
 21 22  1  0  0  0  0
 22 23  2  0  0  0  0
 18 23  1  0  0  0  0
M  END
> <chemblId>
CHEMBL1783961

> <bioactivity__type>
IC50

> <units>
nM

> <value>
790.0

$$$$

  CDK     11301513322D 0   0.00000     0.00000     0

 24 27  0  0  0  0              1 V2000 
    4.2245   -2.3829    0.0000 C   0  0  0  0  0  0  0  0  0  0  0  0
    3.2210   -1.2680    0.0000 N   0  0  0  0  0  0  0  0  0  0  0  0
    3.6850    0.1580    0.0000 C   0  0  0  0  0  0  0  0  0  0  0  0
    2.6810    1.2730    0.0000 C   0  0  0  0  0  0  0  0  0  0  0  0
    1.2140    0.9610    0.0000 C   0  0  0  0  0  0  0  0  0  0  0  0
    0.7500   -0.4660    0.0000 C   0  0  0  0  0  0  0  0  0  0  0  0
    1.7540   -1.5800    0.0000 C   0  0  0  0  0  0  0  0  0  0  0  0
   -0.7500   -0.4660    0.0000 C   0  0  0  0  0  0  0  0  0  0  0  0
   -1.7540   -1.5800    0.0000 C   0  0  0  0  0  0  0  0  0  0  0  0
   -3.2210   -1.2680    0.0000 C   0  0  0  0  0  0  0  0  0  0  0  0
   -4.2249   -2.3826    0.0000 F   0  0  0  0  0  0  0  0  0  0  0  0
   -3.6840    0.1580    0.0000 C   0  0  0  0  0  0  0  0  0  0  0  0
   -2.6810    1.2730    0.0000 C   0  0  0  0  0  0  0  0  0  0  0  0
   -1.2130    0.9610    0.0000 C   0  0  0  0  0  0  0  0  0  0  0  0
   -0.0000    1.8430    0.0000 N   0  0  0  0  0  0  0  0  0  0  0  0
   -0.0003    3.3430    0.0000 C   0  0  0  0  0  0  0  0  0  0  0  0
    1.2986    4.0933    0.0000 C   0  0  0  0  0  0  0  0  0  0  0  0
    1.2983    5.5933    0.0000 C   0  0  0  0  0  0  0  0  0  0  0  0
    2.5972    6.3435    0.0000 C   0  0  0  0  0  0  0  0  0  0  0  0
    2.5969    7.8435    0.0000 C   0  0  0  0  0  0  0  0  0  0  0  0
    1.2977    8.5933    0.0000 C   0  0  0  0  0  0  0  0  0  0  0  0
    1.2974   10.0933    0.0000 C   0  0  0  0  0  0  0  0  0  0  0  0
   -0.0012    7.8430    0.0000 N   0  0  0  0  0  0  0  0  0  0  0  0
   -0.0009    6.3430    0.0000 C   0  0  0  0  0  0  0  0  0  0  0  0
  1  2  1  0  0  0  0
  2  3  1  0  0  0  0
  3  4  1  0  0  0  0
  4  5  1  0  0  0  0
  5  6  2  0  0  0  0
  6  7  1  0  0  0  0
  2  7  1  0  0  0  0
  6  8  1  0  0  0  0
  8  9  2  0  0  0  0
  9 10  1  0  0  0  0
 10 11  1  0  0  0  0
 10 12  2  0  0  0  0
 12 13  1  0  0  0  0
 13 14  2  0  0  0  0
  8 14  1  0  0  0  0
 14 15  1  0  0  0  0
  5 15  1  0  0  0  0
 15 16  1  0  0  0  0
 16 17  1  0  0  0  0
 17 18  1  0  0  0  0
 18 19  2  0  0  0  0
 19 20  1  0  0  0  0
 20 21  2  0  0  0  0
 21 22  1  0  0  0  0
 21 23  1  0  0  0  0
 23 24  2  0  0  0  0
 18 24  1  0  0  0  0
M  END
> <chemblId>
CHEMBL1783963

> <bioactivity__type>
IC50

> <units>
nM

> <value>
420.0

$$$$

  CDK     11301513322D 0   0.00000     0.00000     0

 22 25  0  0  0  0              1 V2000 
    4.2245   -2.3829    0.0000 C   0  0  0  0  0  0  0  0  0  0  0  0
    3.2210   -1.2680    0.0000 N   0  0  0  0  0  0  0  0  0  0  0  0
    3.6850    0.1580    0.0000 C   0  0  0  0  0  0  0  0  0  0  0  0
    2.6810    1.2730    0.0000 C   0  0  0  0  0  0  0  0  0  0  0  0
    1.2140    0.9610    0.0000 C   0  0  0  0  0  0  0  0  0  0  0  0
    0.7500   -0.4660    0.0000 C   0  0  0  0  0  0  0  0  0  0  0  0
    1.7540   -1.5800    0.0000 C   0  0  0  0  0  0  0  0  0  0  0  0
   -0.7500   -0.4660    0.0000 C   0  0  0  0  0  0  0  0  0  0  0  0
   -1.7540   -1.5800    0.0000 C   0  0  0  0  0  0  0  0  0  0  0  0
   -3.2210   -1.2680    0.0000 C   0  0  0  0  0  0  0  0  0  0  0  0
   -3.6840    0.1580    0.0000 C   0  0  0  0  0  0  0  0  0  0  0  0
   -2.6810    1.2730    0.0000 C   0  0  0  0  0  0  0  0  0  0  0  0
   -1.2130    0.9610    0.0000 C   0  0  0  0  0  0  0  0  0  0  0  0
   -0.0000    1.8430    0.0000 N   0  0  0  0  0  0  0  0  0  0  0  0
   -0.0003    3.3430    0.0000 C   0  0  0  0  0  0  0  0  0  0  0  0
   -1.2995    4.0927    0.0000 C   0  0  0  0  0  0  0  0  0  0  0  0
   -1.2998    5.5927    0.0000 C   0  0  0  0  0  0  0  0  0  0  0  0
   -0.0009    6.3430    0.0000 C   0  0  0  0  0  0  0  0  0  0  0  0
   -0.0012    7.8430    0.0000 C   0  0  0  0  0  0  0  0  0  0  0  0
   -1.3004    8.5927    0.0000 N   0  0  0  0  0  0  0  0  0  0  0  0
   -2.5993    7.8425    0.0000 C   0  0  0  0  0  0  0  0  0  0  0  0
   -2.5990    6.3425    0.0000 C   0  0  0  0  0  0  0  0  0  0  0  0
  1  2  1  0  0  0  0
  2  3  1  0  0  0  0
  3  4  1  0  0  0  0
  4  5  1  0  0  0  0
  5  6  2  0  0  0  0
  6  7  1  0  0  0  0
  2  7  1  0  0  0  0
  6  8  1  0  0  0  0
  8  9  2  0  0  0  0
  9 10  1  0  0  0  0
 10 11  2  0  0  0  0
 11 12  1  0  0  0  0
 12 13  2  0  0  0  0
  8 13  1  0  0  0  0
 13 14  1  0  0  0  0
  5 14  1  0  0  0  0
 14 15  1  0  0  0  0
 15 16  1  0  0  0  0
 16 17  1  0  0  0  0
 17 18  2  0  0  0  0
 18 19  1  0  0  0  0
 19 20  2  0  0  0  0
 20 21  1  0  0  0  0
 21 22  2  0  0  0  0
 17 22  1  0  0  0  0
M  END
> <chemblId>
CHEMBL1783964

> <bioactivity__type>
IC50

> <units>
nM

> <value>
310.0

$$$$

  CDK     11301513322D 0   0.00000     0.00000     0

 23 26  0  0  0  0              1 V2000 
    4.2245   -2.3829    0.0000 C   0  0  0  0  0  0  0  0  0  0  0  0
    3.2210   -1.2680    0.0000 N   0  0  0  0  0  0  0  0  0  0  0  0
    3.6850    0.1580    0.0000 C   0  0  0  0  0  0  0  0  0  0  0  0
    2.6810    1.2730    0.0000 C   0  0  0  0  0  0  0  0  0  0  0  0
    1.2140    0.9610    0.0000 C   0  0  0  0  0  0  0  0  0  0  0  0
    0.7500   -0.4660    0.0000 C   0  0  0  0  0  0  0  0  0  0  0  0
    1.7540   -1.5800    0.0000 C   0  0  0  0  0  0  0  0  0  0  0  0
   -0.7500   -0.4660    0.0000 C   0  0  0  0  0  0  0  0  0  0  0  0
   -1.7540   -1.5800    0.0000 C   0  0  0  0  0  0  0  0  0  0  0  0
   -3.2210   -1.2680    0.0000 C   0  0  0  0  0  0  0  0  0  0  0  0
   -4.2249   -2.3826    0.0000 C   0  0  0  0  0  0  0  0  0  0  0  0
   -3.6840    0.1580    0.0000 C   0  0  0  0  0  0  0  0  0  0  0  0
   -2.6810    1.2730    0.0000 C   0  0  0  0  0  0  0  0  0  0  0  0
   -1.2130    0.9610    0.0000 C   0  0  0  0  0  0  0  0  0  0  0  0
   -0.0000    1.8430    0.0000 N   0  0  0  0  0  0  0  0  0  0  0  0
   -0.0003    3.3430    0.0000 C   0  0  0  0  0  0  0  0  0  0  0  0
    1.2986    4.0933    0.0000 C   0  0  0  0  0  0  0  0  0  0  0  0
    1.2983    5.5933    0.0000 C   0  0  0  0  0  0  0  0  0  0  0  0
    2.5972    6.3435    0.0000 C   0  0  0  0  0  0  0  0  0  0  0  0
    2.5969    7.8435    0.0000 C   0  0  0  0  0  0  0  0  0  0  0  0
    1.2977    8.5933    0.0000 N   0  0  0  0  0  0  0  0  0  0  0  0
   -0.0012    7.8430    0.0000 C   0  0  0  0  0  0  0  0  0  0  0  0
   -0.0009    6.3430    0.0000 C   0  0  0  0  0  0  0  0  0  0  0  0
  1  2  1  0  0  0  0
  2  3  1  0  0  0  0
  3  4  1  0  0  0  0
  4  5  1  0  0  0  0
  5  6  2  0  0  0  0
  6  7  1  0  0  0  0
  2  7  1  0  0  0  0
  6  8  1  0  0  0  0
  8  9  2  0  0  0  0
  9 10  1  0  0  0  0
 10 11  1  0  0  0  0
 10 12  2  0  0  0  0
 12 13  1  0  0  0  0
 13 14  2  0  0  0  0
  8 14  1  0  0  0  0
 14 15  1  0  0  0  0
  5 15  1  0  0  0  0
 15 16  1  0  0  0  0
 16 17  1  0  0  0  0
 17 18  1  0  0  0  0
 18 19  2  0  0  0  0
 19 20  1  0  0  0  0
 20 21  2  0  0  0  0
 21 22  1  0  0  0  0
 22 23  2  0  0  0  0
 18 23  1  0  0  0  0
M  END
> <chemblId>
CHEMBL1783965

> <bioactivity__type>
IC50

> <units>
nM

> <value>
2070.0

$$$$

  CDK     11301513322D 0   0.00000     0.00000     0

 24 27  0  0  0  0              1 V2000 
    5.6918   -2.0712    0.0000 C   0  0  0  0  0  0  0  0  0  0  0  0
    4.2245   -2.3829    0.0000 O   0  0  0  0  0  0  0  0  0  0  0  0
    3.2210   -1.2680    0.0000 C   0  0  0  0  0  0  0  0  0  0  0  0
    3.6850    0.1580    0.0000 C   0  0  0  0  0  0  0  0  0  0  0  0
    2.6810    1.2730    0.0000 C   0  0  0  0  0  0  0  0  0  0  0  0
    1.2140    0.9610    0.0000 C   0  0  0  0  0  0  0  0  0  0  0  0
    0.7500   -0.4660    0.0000 C   0  0  0  0  0  0  0  0  0  0  0  0
    1.7540   -1.5800    0.0000 C   0  0  0  0  0  0  0  0  0  0  0  0
   -0.7500   -0.4660    0.0000 C   0  0  0  0  0  0  0  0  0  0  0  0
   -1.7540   -1.5800    0.0000 C   0  0  0  0  0  0  0  0  0  0  0  0
   -3.2210   -1.2680    0.0000 N   0  0  0  0  0  0  0  0  0  0  0  0
   -4.2249   -2.3826    0.0000 C   0  0  0  0  0  0  0  0  0  0  0  0
   -3.6840    0.1580    0.0000 C   0  0  0  0  0  0  0  0  0  0  0  0
   -2.6810    1.2730    0.0000 C   0  0  0  0  0  0  0  0  0  0  0  0
   -1.2130    0.9610    0.0000 C   0  0  0  0  0  0  0  0  0  0  0  0
   -0.0000    1.8430    0.0000 N   0  0  0  0  0  0  0  0  0  0  0  0
   -0.0003    3.3430    0.0000 C   0  0  0  0  0  0  0  0  0  0  0  0
   -1.2995    4.0927    0.0000 C   0  0  0  0  0  0  0  0  0  0  0  0
   -1.2998    5.5927    0.0000 C   0  0  0  0  0  0  0  0  0  0  0  0
   -0.0009    6.3430    0.0000 C   0  0  0  0  0  0  0  0  0  0  0  0
   -0.0012    7.8430    0.0000 C   0  0  0  0  0  0  0  0  0  0  0  0
   -1.3004    8.5927    0.0000 N   0  0  0  0  0  0  0  0  0  0  0  0
   -2.5993    7.8425    0.0000 C   0  0  0  0  0  0  0  0  0  0  0  0
   -2.5990    6.3425    0.0000 C   0  0  0  0  0  0  0  0  0  0  0  0
  1  2  1  0  0  0  0
  2  3  1  0  0  0  0
  3  4  2  0  0  0  0
  4  5  1  0  0  0  0
  5  6  2  0  0  0  0
  6  7  1  0  0  0  0
  7  8  2  0  0  0  0
  3  8  1  0  0  0  0
  7  9  1  0  0  0  0
  9 10  1  0  0  0  0
 10 11  1  0  0  0  0
 11 12  1  0  0  0  0
 11 13  1  0  0  0  0
 13 14  1  0  0  0  0
 14 15  1  0  0  0  0
  9 15  2  0  0  0  0
 15 16  1  0  0  0  0
  6 16  1  0  0  0  0
 16 17  1  0  0  0  0
 17 18  1  0  0  0  0
 18 19  1  0  0  0  0
 19 20  2  0  0  0  0
 20 21  1  0  0  0  0
 21 22  2  0  0  0  0
 22 23  1  0  0  0  0
 23 24  2  0  0  0  0
 19 24  1  0  0  0  0
M  END
> <chemblId>
CHEMBL1783966

> <bioactivity__type>
IC50

> <units>
nM

> <value>
390.0

$$$$

  CDK     11301513322D 0   0.00000     0.00000     0

 23 26  0  0  0  0              1 V2000 
    4.2245   -2.3829    0.0000 C   0  0  0  0  0  0  0  0  0  0  0  0
    3.2210   -1.2680    0.0000 N   0  0  0  0  0  0  0  0  0  0  0  0
    3.6850    0.1580    0.0000 C   0  0  0  0  0  0  0  0  0  0  0  0
    2.6810    1.2730    0.0000 C   0  0  0  0  0  0  0  0  0  0  0  0
    1.2140    0.9610    0.0000 C   0  0  0  0  0  0  0  0  0  0  0  0
    0.7500   -0.4660    0.0000 C   0  0  0  0  0  0  0  0  0  0  0  0
    1.7540   -1.5800    0.0000 C   0  0  0  0  0  0  0  0  0  0  0  0
   -0.7500   -0.4660    0.0000 C   0  0  0  0  0  0  0  0  0  0  0  0
   -1.7540   -1.5800    0.0000 C   0  0  0  0  0  0  0  0  0  0  0  0
   -3.2210   -1.2680    0.0000 C   0  0  0  0  0  0  0  0  0  0  0  0
   -4.2249   -2.3826    0.0000 F   0  0  0  0  0  0  0  0  0  0  0  0
   -3.6840    0.1580    0.0000 C   0  0  0  0  0  0  0  0  0  0  0  0
   -2.6810    1.2730    0.0000 C   0  0  0  0  0  0  0  0  0  0  0  0
   -1.2130    0.9610    0.0000 C   0  0  0  0  0  0  0  0  0  0  0  0
   -0.0000    1.8430    0.0000 N   0  0  0  0  0  0  0  0  0  0  0  0
   -0.0003    3.3430    0.0000 C   0  0  0  0  0  0  0  0  0  0  0  0
    1.2986    4.0933    0.0000 C   0  0  0  0  0  0  0  0  0  0  0  0
    1.2983    5.5933    0.0000 C   0  0  0  0  0  0  0  0  0  0  0  0
    2.5972    6.3435    0.0000 C   0  0  0  0  0  0  0  0  0  0  0  0
    2.5969    7.8435    0.0000 C   0  0  0  0  0  0  0  0  0  0  0  0
    1.2977    8.5933    0.0000 N   0  0  0  0  0  0  0  0  0  0  0  0
   -0.0012    7.8430    0.0000 C   0  0  0  0  0  0  0  0  0  0  0  0
   -0.0009    6.3430    0.0000 C   0  0  0  0  0  0  0  0  0  0  0  0
  1  2  1  0  0  0  0
  2  3  1  0  0  0  0
  3  4  1  0  0  0  0
  4  5  1  0  0  0  0
  5  6  2  0  0  0  0
  6  7  1  0  0  0  0
  2  7  1  0  0  0  0
  6  8  1  0  0  0  0
  8  9  2  0  0  0  0
  9 10  1  0  0  0  0
 10 11  1  0  0  0  0
 10 12  2  0  0  0  0
 12 13  1  0  0  0  0
 13 14  2  0  0  0  0
  8 14  1  0  0  0  0
 14 15  1  0  0  0  0
  5 15  1  0  0  0  0
 15 16  1  0  0  0  0
 16 17  1  0  0  0  0
 17 18  1  0  0  0  0
 18 19  2  0  0  0  0
 19 20  1  0  0  0  0
 20 21  2  0  0  0  0
 21 22  1  0  0  0  0
 22 23  2  0  0  0  0
 18 23  1  0  0  0  0
M  END
> <chemblId>
CHEMBL1783967

> <bioactivity__type>
IC50

> <units>
nM

> <value>
295.0

$$$$

  CDK     11301513322D 0   0.00000     0.00000     0

 26 29  0  0  0  0              1 V2000 
    4.2245   -2.3829    0.0000 C   0  0  0  0  0  0  0  0  0  0  0  0
    3.2210   -1.2680    0.0000 N   0  0  0  0  0  0  0  0  0  0  0  0
    3.6850    0.1580    0.0000 C   0  0  0  0  0  0  0  0  0  0  0  0
    2.6810    1.2730    0.0000 C   0  0  0  0  0  0  0  0  0  0  0  0
    1.2140    0.9610    0.0000 C   0  0  0  0  0  0  0  0  0  0  0  0
    0.7500   -0.4660    0.0000 C   0  0  0  0  0  0  0  0  0  0  0  0
    1.7540   -1.5800    0.0000 C   0  0  0  0  0  0  0  0  0  0  0  0
   -0.7500   -0.4660    0.0000 C   0  0  0  0  0  0  0  0  0  0  0  0
   -1.7540   -1.5800    0.0000 C   0  0  0  0  0  0  0  0  0  0  0  0
   -3.2210   -1.2680    0.0000 C   0  0  0  0  0  0  0  0  0  0  0  0
   -3.6840    0.1580    0.0000 C   0  0  0  0  0  0  0  0  0  0  0  0
   -2.6810    1.2730    0.0000 C   0  0  0  0  0  0  0  0  0  0  0  0
   -1.2130    0.9610    0.0000 C   0  0  0  0  0  0  0  0  0  0  0  0
   -0.0000    1.8430    0.0000 N   0  0  0  0  0  0  0  0  0  0  0  0
   -0.0003    3.3430    0.0000 C   0  0  0  0  0  0  0  0  0  0  0  0
    1.2986    4.0933    0.0000 C   0  0  0  0  0  0  0  0  0  0  0  0
    1.2983    5.5933    0.0000 C   0  0  0  0  0  0  0  0  0  0  0  0
    2.5972    6.3435    0.0000 C   0  0  0  0  0  0  0  0  0  0  0  0
    2.5969    7.8435    0.0000 C   0  0  0  0  0  0  0  0  0  0  0  0
    1.2977    8.5933    0.0000 N   0  0  0  0  0  0  0  0  0  0  0  0
   -0.0012    7.8430    0.0000 C   0  0  0  0  0  0  0  0  0  0  0  0
   -0.0009    6.3430    0.0000 C   0  0  0  0  0  0  0  0  0  0  0  0
   -4.2249   -2.3826    0.0000 C   0  0  0  0  0  0  0  0  0  0  0  0
   -5.6920   -2.0704    0.0000 F   0  0  0  0  0  0  0  0  0  0  0  0
   -4.7870   -3.7732    0.0000 F   0  0  0  0  0  0  0  0  0  0  0  0
   -2.9529   -3.1776    0.0000 F   0  0  0  0  0  0  0  0  0  0  0  0
  1  2  1  0  0  0  0
  2  3  1  0  0  0  0
  3  4  1  0  0  0  0
  4  5  1  0  0  0  0
  5  6  2  0  0  0  0
  6  7  1  0  0  0  0
  2  7  1  0  0  0  0
  6  8  1  0  0  0  0
  8  9  2  0  0  0  0
  9 10  1  0  0  0  0
 10 11  2  0  0  0  0
 11 12  1  0  0  0  0
 12 13  2  0  0  0  0
  8 13  1  0  0  0  0
 13 14  1  0  0  0  0
  5 14  1  0  0  0  0
 14 15  1  0  0  0  0
 15 16  1  0  0  0  0
 16 17  1  0  0  0  0
 17 18  2  0  0  0  0
 18 19  1  0  0  0  0
 19 20  2  0  0  0  0
 20 21  1  0  0  0  0
 21 22  2  0  0  0  0
 17 22  1  0  0  0  0
 10 23  1  0  0  0  0
 23 24  1  0  0  0  0
 23 25  1  0  0  0  0
 23 26  1  0  0  0  0
M  END
> <chemblId>
CHEMBL1783968

> <bioactivity__type>
IC50

> <units>
nM

> <value>
220.0

$$$$

  CDK     11301513322D 0   0.00000     0.00000     0

 23 26  0  0  0  0              1 V2000 
    4.2245   -2.3829    0.0000 C   0  0  0  0  0  0  0  0  0  0  0  0
    3.2210   -1.2680    0.0000 N   0  0  0  0  0  0  0  0  0  0  0  0
    3.6850    0.1580    0.0000 C   0  0  0  0  0  0  0  0  0  0  0  0
    2.6810    1.2730    0.0000 C   0  0  0  0  0  0  0  0  0  0  0  0
    1.2140    0.9610    0.0000 C   0  0  0  0  0  0  0  0  0  0  0  0
    0.7500   -0.4660    0.0000 C   0  0  0  0  0  0  0  0  0  0  0  0
    1.7540   -1.5800    0.0000 C   0  0  0  0  0  0  0  0  0  0  0  0
   -0.7500   -0.4660    0.0000 C   0  0  0  0  0  0  0  0  0  0  0  0
   -1.7540   -1.5800    0.0000 C   0  0  0  0  0  0  0  0  0  0  0  0
   -3.2210   -1.2680    0.0000 C   0  0  0  0  0  0  0  0  0  0  0  0
   -4.2249   -2.3826    0.0000 C   0  0  0  0  0  0  0  0  0  0  0  0
   -3.6840    0.1580    0.0000 C   0  0  0  0  0  0  0  0  0  0  0  0
   -2.6810    1.2730    0.0000 C   0  0  0  0  0  0  0  0  0  0  0  0
   -1.2130    0.9610    0.0000 C   0  0  0  0  0  0  0  0  0  0  0  0
   -0.0000    1.8430    0.0000 N   0  0  0  0  0  0  0  0  0  0  0  0
   -0.0003    3.3430    0.0000 C   0  0  0  0  0  0  0  0  0  0  0  0
    1.2986    4.0933    0.0000 C   0  0  0  0  0  0  0  0  0  0  0  0
    1.2983    5.5933    0.0000 C   0  0  0  0  0  0  0  0  0  0  0  0
    2.5972    6.3435    0.0000 C   0  0  0  0  0  0  0  0  0  0  0  0
    2.5969    7.8435    0.0000 N   0  0  0  0  0  0  0  0  0  0  0  0
    1.2977    8.5933    0.0000 C   0  0  0  0  0  0  0  0  0  0  0  0
   -0.0012    7.8430    0.0000 C   0  0  0  0  0  0  0  0  0  0  0  0
   -0.0009    6.3430    0.0000 N   0  0  0  0  0  0  0  0  0  0  0  0
  1  2  1  0  0  0  0
  2  3  1  0  0  0  0
  3  4  1  0  0  0  0
  4  5  1  0  0  0  0
  5  6  2  0  0  0  0
  6  7  1  0  0  0  0
  2  7  1  0  0  0  0
  6  8  1  0  0  0  0
  8  9  2  0  0  0  0
  9 10  1  0  0  0  0
 10 11  1  0  0  0  0
 10 12  2  0  0  0  0
 12 13  1  0  0  0  0
 13 14  2  0  0  0  0
  8 14  1  0  0  0  0
 14 15  1  0  0  0  0
  5 15  1  0  0  0  0
 15 16  1  0  0  0  0
 16 17  1  0  0  0  0
 17 18  1  0  0  0  0
 18 19  2  0  0  0  0
 19 20  1  0  0  0  0
 20 21  2  0  0  0  0
 21 22  1  0  0  0  0
 22 23  2  0  0  0  0
 18 23  1  0  0  0  0
M  END
> <chemblId>
CHEMBL1783970

> <bioactivity__type>
IC50

> <units>
nM

> <value>
4130.0

$$$$

  CDK     11301513322D 0   0.00000     0.00000     0

 24 27  0  0  0  0              1 V2000 
    4.2245   -2.3829    0.0000 C   0  0  0  0  0  0  0  0  0  0  0  0
    3.2210   -1.2680    0.0000 N   0  0  0  0  0  0  0  0  0  0  0  0
    3.6850    0.1580    0.0000 C   0  0  0  0  0  0  0  0  0  0  0  0
    2.6810    1.2730    0.0000 C   0  0  0  0  0  0  0  0  0  0  0  0
    1.2140    0.9610    0.0000 C   0  0  0  0  0  0  0  0  0  0  0  0
    0.7500   -0.4660    0.0000 C   0  0  0  0  0  0  0  0  0  0  0  0
    1.7540   -1.5800    0.0000 C   0  0  0  0  0  0  0  0  0  0  0  0
   -0.7500   -0.4660    0.0000 C   0  0  0  0  0  0  0  0  0  0  0  0
   -1.7540   -1.5800    0.0000 C   0  0  0  0  0  0  0  0  0  0  0  0
   -3.2210   -1.2680    0.0000 C   0  0  0  0  0  0  0  0  0  0  0  0
   -3.6840    0.1580    0.0000 C   0  0  0  0  0  0  0  0  0  0  0  0
   -2.6810    1.2730    0.0000 C   0  0  0  0  0  0  0  0  0  0  0  0
   -1.2130    0.9610    0.0000 C   0  0  0  0  0  0  0  0  0  0  0  0
   -0.0000    1.8430    0.0000 N   0  0  0  0  0  0  0  0  0  0  0  0
   -0.0003    3.3430    0.0000 C   0  0  0  0  0  0  0  0  0  0  0  0
    1.2986    4.0933    0.0000 C   0  0  0  0  0  0  0  0  0  0  0  0
    1.2983    5.5933    0.0000 C   0  0  0  0  0  0  0  0  0  0  0  0
    2.5972    6.3435    0.0000 C   0  0  0  0  0  0  0  0  0  0  0  0
    2.5969    7.8435    0.0000 C   0  0  0  0  0  0  0  0  0  0  0  0
    1.2977    8.5933    0.0000 C   0  0  0  0  0  0  0  0  0  0  0  0
   -0.0012    7.8430    0.0000 C   0  0  0  0  0  0  0  0  0  0  0  0
   -0.0009    6.3430    0.0000 N   0  0  0  0  0  0  0  0  0  0  0  0
   -4.2249   -2.3826    0.0000 C   0  0  0  0  0  0  0  0  0  0  0  0
   -5.2288   -3.4971    0.0000 N   0  0  0  0  0  0  0  0  0  0  0  0
  1  2  1  0  0  0  0
  2  3  1  0  0  0  0
  3  4  1  0  0  0  0
  4  5  1  0  0  0  0
  5  6  2  0  0  0  0
  6  7  1  0  0  0  0
  2  7  1  0  0  0  0
  6  8  1  0  0  0  0
  8  9  2  0  0  0  0
  9 10  1  0  0  0  0
 10 11  2  0  0  0  0
 11 12  1  0  0  0  0
 12 13  2  0  0  0  0
  8 13  1  0  0  0  0
 13 14  1  0  0  0  0
  5 14  1  0  0  0  0
 14 15  1  0  0  0  0
 15 16  1  0  0  0  0
 16 17  1  0  0  0  0
 17 18  2  0  0  0  0
 18 19  1  0  0  0  0
 19 20  2  0  0  0  0
 20 21  1  0  0  0  0
 21 22  2  0  0  0  0
 17 22  1  0  0  0  0
 10 23  1  0  0  0  0
 23 24  3  0  0  0  0
M  END
> <chemblId>
CHEMBL1783971

> <bioactivity__type>
IC50

> <units>
nM

> <value>
1290.0

$$$$

  CDK     11301513322D 0   0.00000     0.00000     0

 28 32  0  0  0  0              1 V2000 
    4.2245   -2.3829    0.0000 C   0  0  0  0  0  0  0  0  0  0  0  0
    3.2210   -1.2680    0.0000 N   0  0  0  0  0  0  0  0  0  0  0  0
    3.6850    0.1580    0.0000 C   0  0  0  0  0  0  0  0  0  0  0  0
    2.6810    1.2730    0.0000 C   0  0  0  0  0  0  0  0  0  0  0  0
    1.2140    0.9610    0.0000 C   0  0  0  0  0  0  0  0  0  0  0  0
    0.7500   -0.4660    0.0000 C   0  0  0  0  0  0  0  0  0  0  0  0
    1.7540   -1.5800    0.0000 C   0  0  0  0  0  0  0  0  0  0  0  0
   -0.7500   -0.4660    0.0000 C   0  0  0  0  0  0  0  0  0  0  0  0
   -1.7540   -1.5800    0.0000 C   0  0  0  0  0  0  0  0  0  0  0  0
   -3.2210   -1.2680    0.0000 C   0  0  0  0  0  0  0  0  0  0  0  0
   -3.6840    0.1580    0.0000 C   0  0  0  0  0  0  0  0  0  0  0  0
   -2.6810    1.2730    0.0000 C   0  0  0  0  0  0  0  0  0  0  0  0
   -1.2130    0.9610    0.0000 C   0  0  0  0  0  0  0  0  0  0  0  0
   -0.0000    1.8430    0.0000 N   0  0  0  0  0  0  0  0  0  0  0  0
   -0.0003    3.3430    0.0000 C   0  0  0  0  0  0  0  0  0  0  0  0
    1.2986    4.0933    0.0000 C   0  0  0  0  0  0  0  0  0  0  0  0
    1.2983    5.5933    0.0000 C   0  0  0  0  0  0  0  0  0  0  0  0
    2.5972    6.3435    0.0000 C   0  0  0  0  0  0  0  0  0  0  0  0
    2.5969    7.8435    0.0000 C   0  0  0  0  0  0  0  0  0  0  0  0
    1.2977    8.5933    0.0000 C   0  0  0  0  0  0  0  0  0  0  0  0
   -0.0012    7.8430    0.0000 C   0  0  0  0  0  0  0  0  0  0  0  0
   -0.0009    6.3430    0.0000 N   0  0  0  0  0  0  0  0  0  0  0  0
   -4.2249   -2.3826    0.0000 C   0  0  0  0  0  0  0  0  0  0  0  0
   -5.6920   -2.0704    0.0000 C   0  0  0  0  0  0  0  0  0  0  0  0
   -6.6959   -3.1850    0.0000 C   0  0  0  0  0  0  0  0  0  0  0  0
   -6.2326   -4.6117    0.0000 C   0  0  0  0  0  0  0  0  0  0  0  0
   -4.7655   -4.9238    0.0000 N   0  0  0  0  0  0  0  0  0  0  0  0
   -3.7616   -3.8092    0.0000 C   0  0  0  0  0  0  0  0  0  0  0  0
  1  2  1  0  0  0  0
  2  3  1  0  0  0  0
  3  4  1  0  0  0  0
  4  5  1  0  0  0  0
  5  6  2  0  0  0  0
  6  7  1  0  0  0  0
  2  7  1  0  0  0  0
  6  8  1  0  0  0  0
  8  9  2  0  0  0  0
  9 10  1  0  0  0  0
 10 11  2  0  0  0  0
 11 12  1  0  0  0  0
 12 13  2  0  0  0  0
  8 13  1  0  0  0  0
 13 14  1  0  0  0  0
  5 14  1  0  0  0  0
 14 15  1  0  0  0  0
 15 16  1  0  0  0  0
 16 17  1  0  0  0  0
 17 18  2  0  0  0  0
 18 19  1  0  0  0  0
 19 20  2  0  0  0  0
 20 21  1  0  0  0  0
 21 22  2  0  0  0  0
 17 22  1  0  0  0  0
 10 23  1  0  0  0  0
 23 24  2  0  0  0  0
 24 25  1  0  0  0  0
 25 26  2  0  0  0  0
 26 27  1  0  0  0  0
 27 28  2  0  0  0  0
 23 28  1  0  0  0  0
M  END
> <chemblId>
CHEMBL1783972

> <bioactivity__type>
IC50

> <units>
nM

> <value>
7160.0

$$$$

  CDK     11301513322D 0   0.00000     0.00000     0

 29 33  0  0  0  0              1 V2000 
    7.2351   -5.7275    0.0000 C   0  0  0  0  0  0  0  0  0  0  0  0
    6.2316   -4.6126    0.0000 N   0  0  0  0  0  0  0  0  0  0  0  0
    6.6953   -3.1861    0.0000 C   0  0  0  0  0  0  0  0  0  0  0  0
    5.6918   -2.0712    0.0000 C   0  0  0  0  0  0  0  0  0  0  0  0
    4.2245   -2.3829    0.0000 C   0  0  0  0  0  0  0  0  0  0  0  0
    3.7608   -3.8094    0.0000 C   0  0  0  0  0  0  0  0  0  0  0  0
    4.7643   -4.9243    0.0000 C   0  0  0  0  0  0  0  0  0  0  0  0
    3.2210   -1.2680    0.0000 N   0  0  0  0  0  0  0  0  0  0  0  0
    3.6850    0.1580    0.0000 C   0  0  0  0  0  0  0  0  0  0  0  0
    2.6810    1.2730    0.0000 C   0  0  0  0  0  0  0  0  0  0  0  0
    1.2140    0.9610    0.0000 C   0  0  0  0  0  0  0  0  0  0  0  0
    0.7500   -0.4660    0.0000 C   0  0  0  0  0  0  0  0  0  0  0  0
    1.7540   -1.5800    0.0000 C   0  0  0  0  0  0  0  0  0  0  0  0
   -0.7500   -0.4660    0.0000 C   0  0  0  0  0  0  0  0  0  0  0  0
   -1.7540   -1.5800    0.0000 C   0  0  0  0  0  0  0  0  0  0  0  0
   -3.2210   -1.2680    0.0000 C   0  0  0  0  0  0  0  0  0  0  0  0
   -4.2249   -2.3826    0.0000 C   0  0  0  0  0  0  0  0  0  0  0  0
   -3.6840    0.1580    0.0000 C   0  0  0  0  0  0  0  0  0  0  0  0
   -2.6810    1.2730    0.0000 C   0  0  0  0  0  0  0  0  0  0  0  0
   -1.2130    0.9610    0.0000 C   0  0  0  0  0  0  0  0  0  0  0  0
   -0.0000    1.8430    0.0000 N   0  0  0  0  0  0  0  0  0  0  0  0
   -0.0003    3.3430    0.0000 C   0  0  0  0  0  0  0  0  0  0  0  0
   -1.2995    4.0927    0.0000 C   0  0  0  0  0  0  0  0  0  0  0  0
   -1.2998    5.5927    0.0000 C   0  0  0  0  0  0  0  0  0  0  0  0
   -0.0009    6.3430    0.0000 C   0  0  0  0  0  0  0  0  0  0  0  0
   -0.0012    7.8430    0.0000 C   0  0  0  0  0  0  0  0  0  0  0  0
   -1.3004    8.5927    0.0000 C   0  0  0  0  0  0  0  0  0  0  0  0
   -2.5993    7.8425    0.0000 N   0  0  0  0  0  0  0  0  0  0  0  0
   -2.5990    6.3425    0.0000 C   0  0  0  0  0  0  0  0  0  0  0  0
  1  2  1  0  0  0  0
  2  3  1  0  0  0  0
  3  4  1  0  0  0  0
  4  5  1  0  0  0  0
  5  6  1  0  0  0  0
  6  7  1  0  0  0  0
  2  7  1  0  0  0  0
  5  8  1  0  0  0  0
  8  9  1  0  0  0  0
  9 10  1  0  0  0  0
 10 11  1  0  0  0  0
 11 12  2  0  0  0  0
 12 13  1  0  0  0  0
  8 13  1  0  0  0  0
 12 14  1  0  0  0  0
 14 15  2  0  0  0  0
 15 16  1  0  0  0  0
 16 17  1  0  0  0  0
 16 18  2  0  0  0  0
 18 19  1  0  0  0  0
 19 20  2  0  0  0  0
 14 20  1  0  0  0  0
 20 21  1  0  0  0  0
 11 21  1  0  0  0  0
 21 22  1  0  0  0  0
 22 23  1  0  0  0  0
 23 24  1  0  0  0  0
 24 25  2  0  0  0  0
 25 26  1  0  0  0  0
 26 27  2  0  0  0  0
 27 28  1  0  0  0  0
 28 29  2  0  0  0  0
 24 29  1  0  0  0  0
M  END
> <chemblId>
CHEMBL1783974

> <bioactivity__type>
IC50

> <units>
nM

> <value>
2790.0

$$$$

  CDK     11301513322D 0   0.00000     0.00000     0

 29 33  0  0  0  0              1 V2000 
    7.2351   -5.7275    0.0000 C   0  0  0  0  0  0  0  0  0  0  0  0
    6.2316   -4.6126    0.0000 N   0  0  0  0  0  0  0  0  0  0  0  0
    6.6953   -3.1861    0.0000 C   0  0  0  0  0  0  0  0  0  0  0  0
    5.6918   -2.0712    0.0000 C   0  0  0  0  0  0  0  0  0  0  0  0
    4.2245   -2.3829    0.0000 C   0  0  0  0  0  0  0  0  0  0  0  0
    3.7608   -3.8094    0.0000 C   0  0  0  0  0  0  0  0  0  0  0  0
    4.7643   -4.9243    0.0000 C   0  0  0  0  0  0  0  0  0  0  0  0
    3.2210   -1.2680    0.0000 N   0  0  0  0  0  0  0  0  0  0  0  0
    3.6850    0.1580    0.0000 C   0  0  0  0  0  0  0  0  0  0  0  0
    2.6810    1.2730    0.0000 C   0  0  0  0  0  0  0  0  0  0  0  0
    1.2140    0.9610    0.0000 C   0  0  0  0  0  0  0  0  0  0  0  0
    0.7500   -0.4660    0.0000 C   0  0  0  0  0  0  0  0  0  0  0  0
    1.7540   -1.5800    0.0000 C   0  0  0  0  0  0  0  0  0  0  0  0
   -0.7500   -0.4660    0.0000 C   0  0  0  0  0  0  0  0  0  0  0  0
   -1.7540   -1.5800    0.0000 C   0  0  0  0  0  0  0  0  0  0  0  0
   -3.2210   -1.2680    0.0000 C   0  0  0  0  0  0  0  0  0  0  0  0
   -4.2249   -2.3826    0.0000 C   0  0  0  0  0  0  0  0  0  0  0  0
   -3.6840    0.1580    0.0000 C   0  0  0  0  0  0  0  0  0  0  0  0
   -2.6810    1.2730    0.0000 C   0  0  0  0  0  0  0  0  0  0  0  0
   -1.2130    0.9610    0.0000 C   0  0  0  0  0  0  0  0  0  0  0  0
   -0.0000    1.8430    0.0000 N   0  0  0  0  0  0  0  0  0  0  0  0
   -0.0003    3.3430    0.0000 C   0  0  0  0  0  0  0  0  0  0  0  0
   -1.2995    4.0927    0.0000 C   0  0  0  0  0  0  0  0  0  0  0  0
   -1.2998    5.5927    0.0000 C   0  0  0  0  0  0  0  0  0  0  0  0
   -0.0009    6.3430    0.0000 C   0  0  0  0  0  0  0  0  0  0  0  0
   -0.0012    7.8430    0.0000 C   0  0  0  0  0  0  0  0  0  0  0  0
   -1.3004    8.5927    0.0000 N   0  0  0  0  0  0  0  0  0  0  0  0
   -2.5993    7.8425    0.0000 C   0  0  0  0  0  0  0  0  0  0  0  0
   -2.5990    6.3425    0.0000 C   0  0  0  0  0  0  0  0  0  0  0  0
  1  2  1  0  0  0  0
  2  3  1  0  0  0  0
  3  4  1  0  0  0  0
  4  5  1  0  0  0  0
  5  6  1  0  0  0  0
  6  7  1  0  0  0  0
  2  7  1  0  0  0  0
  5  8  1  0  0  0  0
  8  9  1  0  0  0  0
  9 10  1  0  0  0  0
 10 11  1  0  0  0  0
 11 12  2  0  0  0  0
 12 13  1  0  0  0  0
  8 13  1  0  0  0  0
 12 14  1  0  0  0  0
 14 15  2  0  0  0  0
 15 16  1  0  0  0  0
 16 17  1  0  0  0  0
 16 18  2  0  0  0  0
 18 19  1  0  0  0  0
 19 20  2  0  0  0  0
 14 20  1  0  0  0  0
 20 21  1  0  0  0  0
 11 21  1  0  0  0  0
 21 22  1  0  0  0  0
 22 23  1  0  0  0  0
 23 24  1  0  0  0  0
 24 25  2  0  0  0  0
 25 26  1  0  0  0  0
 26 27  2  0  0  0  0
 27 28  1  0  0  0  0
 28 29  2  0  0  0  0
 24 29  1  0  0  0  0
M  END
> <chemblId>
CHEMBL1783975

> <bioactivity__type>
IC50

> <units>
nM

> <value>
7570.0

$$$$

  CDK     11301513322D 0   0.00000     0.00000     0

 31 34  0  0  0  0              1 V2000 
    2.5980   -3.7500    0.0000 C   0  0  0  0  0  0  0  0  0  0  0  0
    1.2990   -3.0000    0.0000 N   0  0  0  0  0  0  0  0  0  0  0  0
   -0.0000   -3.7500    0.0000 C   0  0  0  0  0  0  0  0  0  0  0  0
    1.2990   -1.5000    0.0000 C   0  0  0  0  0  0  0  0  0  0  0  0
    2.5980   -0.7500    0.0000 N   0  0  0  0  0  0  0  0  0  0  0  0
    2.5980    0.7500    0.0000 C   0  0  0  0  0  0  0  0  0  0  0  0
    3.8970    1.5000    0.0000 N   0  0  0  0  0  0  0  0  0  0  0  0
    3.8971    3.0000    0.0000 C   0  0  0  0  0  0  0  0  0  0  0  0
    5.1961    3.7500    0.0000 C   0  0  0  0  0  0  0  0  0  0  0  0
    5.1961    5.2500    0.0000 C   0  0  0  0  0  0  0  0  0  0  0  0
    3.8971    6.0000    0.0000 C   0  0  0  0  0  0  0  0  0  0  0  0
    2.5980    5.2500    0.0000 C   0  0  0  0  0  0  0  0  0  0  0  0
    2.5980    3.7500    0.0000 C   0  0  0  0  0  0  0  0  0  0  0  0
    3.8971    7.5000    0.0000 N   0  0  0  0  0  0  0  0  0  0  0  0
    5.1961    8.2500    0.0000 C   0  0  0  0  0  0  0  0  0  0  0  0
    6.4952    7.5000    0.0000 O   0  0  0  0  0  0  0  0  0  0  0  0
    5.1961    9.7500    0.0000 C   0  0  0  0  0  0  0  0  0  0  0  0
    6.4952   10.5000    0.0000 C   0  0  0  0  0  0  0  0  0  0  0  0
    6.4952   12.0000    0.0000 C   0  0  0  0  0  0  0  0  0  0  0  0
    5.1962   12.7500    0.0000 C   0  0  0  0  0  0  0  0  0  0  0  0
    5.1962   14.2500    0.0000 F   0  0  0  0  0  0  0  0  0  0  0  0
    3.8971   12.0000    0.0000 C   0  0  0  0  0  0  0  0  0  0  0  0
    2.5981   12.7500    0.0000 F   0  0  0  0  0  0  0  0  0  0  0  0
    3.8971   10.5000    0.0000 C   0  0  0  0  0  0  0  0  0  0  0  0
    1.2990    1.5000    0.0000 N   0  0  0  0  0  0  0  0  0  0  0  0
    0.0000    0.7500    0.0000 C   0  0  0  0  0  0  0  0  0  0  0  0
   -1.2990    1.5000    0.0000 C   0  0  0  0  0  0  0  0  0  0  0  0
   -2.5980    0.7500    0.0000 C   0  0  0  0  0  0  0  0  0  0  0  0
   -2.5980   -0.7500    0.0000 C   0  0  0  0  0  0  0  0  0  0  0  0
   -1.2990   -1.5000    0.0000 C   0  0  0  0  0  0  0  0  0  0  0  0
    0.0000   -0.7500    0.0000 C   0  0  0  0  0  0  0  0  0  0  0  0
  1  2  1  0  0  0  0
  2  3  1  0  0  0  0
  2  4  1  0  0  0  0
  4  5  2  0  0  0  0
  5  6  1  0  0  0  0
  6  7  1  0  0  0  0
  8  7  1  1  0  0  0
  8  9  1  0  0  0  0
  9 10  1  0  0  0  0
 10 11  1  0  0  0  0
 11 12  1  0  0  0  0
 12 13  1  0  0  0  0
  8 13  1  0  0  0  0
 11 14  1  1  0  0  0
 14 15  1  0  0  0  0
 15 16  2  0  0  0  0
 15 17  1  0  0  0  0
 17 18  2  0  0  0  0
 18 19  1  0  0  0  0
 19 20  2  0  0  0  0
 20 21  1  0  0  0  0
 20 22  1  0  0  0  0
 22 23  1  0  0  0  0
 22 24  2  0  0  0  0
 17 24  1  0  0  0  0
  6 25  2  0  0  0  0
 25 26  1  0  0  0  0
 26 27  2  0  0  0  0
 27 28  1  0  0  0  0
 28 29  2  0  0  0  0
 29 30  1  0  0  0  0
 30 31  2  0  0  0  0
  4 31  1  0  0  0  0
 26 31  1  0  0  0  0
M  END
> <chemblId>
CHEMBL182150

> <bioactivity__type>
IC50

> <units>
nM

> <value>
150.0

$$$$

  CDK     11301513322D 0   0.00000     0.00000     0

 27 30  0  0  0  0              1 V2000 
   -6.8202    9.4690    0.0000 N   0  0  0  0  0  0  0  0  0  0  0  0
   -6.8202    7.9690    0.0000 C   0  0  0  0  0  0  0  0  0  0  0  0
   -8.1192    7.2190    0.0000 O   0  0  0  0  0  0  0  0  0  0  0  0
   -5.5212    7.2190    0.0000 C   0  0  0  0  0  0  0  0  0  0  0  0
   -5.5212    5.7190    0.0000 C   0  0  0  0  0  0  0  0  0  0  0  0
   -4.2221    4.9690    0.0000 C   0  0  0  0  0  0  0  0  0  0  0  0
   -2.9231    5.7190    0.0000 N   0  0  0  0  0  0  0  0  0  0  0  0
   -1.6240    4.9690    0.0000 C   0  0  0  0  0  0  0  0  0  0  0  0
   -1.6240    3.4690    0.0000 C   0  0  0  0  0  0  0  0  0  0  0  0
   -0.3250    2.7190    0.0000 C   0  0  0  0  0  0  0  0  0  0  0  0
   -0.3250    1.2190    0.0000 N   0  0  0  0  0  0  0  0  0  0  0  0
   -1.6240    0.4690    0.0000 C   0  0  0  0  0  0  0  0  0  0  0  0
   -2.9230    1.2190    0.0000 C   0  0  0  0  0  0  0  0  0  0  0  0
   -4.2220    0.4690    0.0000 C   0  0  0  0  0  0  0  0  0  0  0  0
   -4.2220   -1.0310    0.0000 C   0  0  0  0  0  0  0  0  0  0  0  0
   -2.9230   -1.7810    0.0000 C   0  0  0  0  0  0  0  0  0  0  0  0
   -1.6240   -1.0310    0.0000 C   0  0  0  0  0  0  0  0  0  0  0  0
   -0.3250   -1.7810    0.0000 S   0  0  0  0  0  0  0  0  0  0  0  0
    0.9740   -1.0310    0.0000 C   0  0  0  0  0  0  0  0  0  0  0  0
    2.2730   -1.7810    0.0000 C   0  0  0  0  0  0  0  0  0  0  0  0
    3.5720   -1.0310    0.0000 C   0  0  0  0  0  0  0  0  0  0  0  0
    3.5720    0.4690    0.0000 C   0  0  0  0  0  0  0  0  0  0  0  0
    4.8710    1.2190    0.0000 Cl  0  0  0  0  0  0  0  0  0  0  0  0
    2.2730    1.2190    0.0000 C   0  0  0  0  0  0  0  0  0  0  0  0
    0.9740    0.4690    0.0000 C   0  0  0  0  0  0  0  0  0  0  0  0
   -2.9231    7.2190    0.0000 C   0  0  0  0  0  0  0  0  0  0  0  0
   -4.2221    7.9690    0.0000 C   0  0  0  0  0  0  0  0  0  0  0  0
  1  2  1  0  0  0  0
  2  3  2  0  0  0  0
  2  4  1  0  0  0  0
  4  5  1  0  0  0  0
  5  6  1  0  0  0  0
  6  7  1  0  0  0  0
  7  8  1  0  0  0  0
  8  9  1  0  0  0  0
  9 10  1  0  0  0  0
 10 11  1  0  0  0  0
 11 12  1  0  0  0  0
 12 13  2  0  0  0  0
 13 14  1  0  0  0  0
 14 15  2  0  0  0  0
 15 16  1  0  0  0  0
 16 17  2  0  0  0  0
 12 17  1  0  0  0  0
 17 18  1  0  0  0  0
 18 19  1  0  0  0  0
 19 20  2  0  0  0  0
 20 21  1  0  0  0  0
 21 22  2  0  0  0  0
 22 23  1  0  0  0  0
 22 24  1  0  0  0  0
 24 25  2  0  0  0  0
 11 25  1  0  0  0  0
 19 25  1  0  0  0  0
  7 26  1  0  0  0  0
 26 27  1  0  0  0  0
  4 27  1  0  0  0  0
M  END
> <chemblId>
CHEMBL1909072

> <bioactivity__type>
IC50

> <units>
nM

> <value>
9.94

$$$$

  CDK     11301513322D 0   0.00000     0.00000     0

 30 34  0  0  0  0              1 V2000 
    1.8238    4.0741    0.0000 C   0  0  0  0  0  0  0  0  0  0  0  0
    0.5220    3.3290    0.0000 N   0  0  0  0  0  0  0  0  0  0  0  0
   -0.7650    4.0850    0.0000 C   0  0  0  0  0  0  0  0  0  0  0  0
   -2.0610    3.3500    0.0000 C   0  0  0  0  0  0  0  0  0  0  0  0
   -3.3541    4.1102    0.0000 C   0  0  0  0  0  0  0  0  0  0  0  0
   -3.3423    5.6102    0.0000 N   0  0  0  0  0  0  0  0  0  0  0  0
   -4.6354    6.3704    0.0000 C   0  0  0  0  0  0  0  0  0  0  0  0
   -5.9403    5.6306    0.0000 O   0  0  0  0  0  0  0  0  0  0  0  0
   -4.6236    7.8703    0.0000 O   0  0  0  0  0  0  0  0  0  0  0  0
   -5.9167    8.6305    0.0000 C   0  0  0  0  0  0  0  0  0  0  0  0
   -5.9048   10.1305    0.0000 C   0  0  0  0  0  0  0  0  0  0  0  0
   -4.5999   10.8702    0.0000 C   0  0  0  0  0  0  0  0  0  0  0  0
   -4.5881   12.3702    0.0000 C   0  0  0  0  0  0  0  0  0  0  0  0
   -5.8812   13.1304    0.0000 C   0  0  0  0  0  0  0  0  0  0  0  0
   -7.1861   12.3906    0.0000 C   0  0  0  0  0  0  0  0  0  0  0  0
   -7.1979   10.8907    0.0000 C   0  0  0  0  0  0  0  0  0  0  0  0
   -2.0730    1.8590    0.0000 C   0  0  0  0  0  0  0  0  0  0  0  0
   -0.7740    1.0800    0.0000 C   0  0  0  0  0  0  0  0  0  0  0  0
    0.5220    1.8200    0.0000 C   0  0  0  0  0  0  0  0  0  0  0  0
    1.8240    1.0460    0.0000 C   0  0  0  0  0  0  0  0  0  0  0  0
    1.8190   -0.4520    0.0000 C   0  0  0  0  0  0  0  0  0  0  0  0
    2.8690   -1.5290    0.0000 C   0  0  0  0  0  0  0  0  0  0  0  0
    2.1670   -2.8580    0.0000 N   0  0  0  0  0  0  0  0  0  0  0  0
    2.8279   -4.2046    0.0000 C   0  0  0  0  0  0  0  0  0  0  0  0
    0.6850   -2.6000    0.0000 C   0  0  0  0  0  0  0  0  0  0  0  0
   -0.5600   -3.4450    0.0000 C   0  0  0  0  0  0  0  0  0  0  0  0
   -1.9120   -2.7970    0.0000 C   0  0  0  0  0  0  0  0  0  0  0  0
   -2.0170   -1.3010    0.0000 C   0  0  0  0  0  0  0  0  0  0  0  0
   -0.7710   -0.4490    0.0000 C   0  0  0  0  0  0  0  0  0  0  0  0
    0.5250   -1.1370    0.0000 C   0  0  0  0  0  0  0  0  0  0  0  0
  1  2  1  0  0  0  0
  2  3  1  0  0  0  0
  3  4  1  0  0  0  0
  4  5  1  1  0  0  0
  5  6  1  0  0  0  0
  6  7  1  0  0  0  0
  7  8  2  0  0  0  0
  7  9  1  0  0  0  0
  9 10  1  0  0  0  0
 10 11  1  0  0  0  0
 11 12  2  0  0  0  0
 12 13  1  0  0  0  0
 13 14  2  0  0  0  0
 14 15  1  0  0  0  0
 15 16  2  0  0  0  0
 11 16  1  0  0  0  0
  4 17  1  0  0  0  0
 18 17  1  1  0  0  0
 18 19  1  0  0  0  0
  2 19  1  0  0  0  0
 19 20  1  6  0  0  0
 20 21  1  0  0  0  0
 21 22  2  0  0  0  0
 22 23  1  0  0  0  0
 23 24  1  0  0  0  0
 23 25  1  0  0  0  0
 25 26  2  0  0  0  0
 26 27  1  0  0  0  0
 27 28  2  0  0  0  0
 28 29  1  0  0  0  0
 18 29  1  0  0  0  0
 29 30  2  0  0  0  0
 21 30  1  0  0  0  0
 25 30  1  0  0  0  0
M  END
> <chemblId>
CHEMBL19215

> <bioactivity__type>
IC50

> <units>
nM

> <value>
4133.0

$$$$

  CDK     11301513322D 0   0.00000     0.00000     0

 30 32  0  0  0  0              1 V2000 
    9.0932   -1.5000    0.0000 C   0  0  0  0  0  0  0  0  0  0  0  0
    7.7942   -0.7500    0.0000 N   0  0  0  0  0  0  0  0  0  0  0  0
    7.7941    0.7500    0.0000 C   0  0  0  0  0  0  0  0  0  0  0  0
    6.4951   -1.5000    0.0000 C   0  0  0  0  0  0  0  0  0  0  0  0
    5.1961   -0.7500    0.0000 C   0  0  0  0  0  0  0  0  0  0  0  0
    3.8970   -1.5000    0.0000 O   0  0  0  0  0  0  0  0  0  0  0  0
    2.5980   -0.7500    0.0000 C   0  0  0  0  0  0  0  0  0  0  0  0
    2.5980    0.7500    0.0000 C   0  0  0  0  0  0  0  0  0  0  0  0
    1.2990    1.5000    0.0000 C   0  0  0  0  0  0  0  0  0  0  0  0
    1.2990    3.0000    0.0000 C   0  0  0  0  0  0  0  0  0  0  0  0
   -0.0000    0.7500    0.0000 C   0  0  0  0  0  0  0  0  0  0  0  0
   -1.2990    1.5000    0.0000 C   0  0  0  0  0  0  0  0  0  0  0  0
   -2.5980    0.7500    0.0000 C   0  0  0  0  0  0  0  0  0  0  0  0
   -3.8970    1.5000    0.0000 N   0  0  0  0  0  0  0  0  0  0  0  0
   -5.1961    0.7500    0.0000 C   0  0  0  0  0  0  0  0  0  0  0  0
   -5.1961   -0.7500    0.0000 O   0  0  0  0  0  0  0  0  0  0  0  0
   -6.4951    1.5000    0.0000 C   0  0  0  0  0  0  0  0  0  0  0  0
   -7.7942    0.7500    0.0000 O   0  0  0  0  0  0  0  0  0  0  0  0
   -9.0932    1.5000    0.0000 C   0  0  0  0  0  0  0  0  0  0  0  0
   -9.0932    3.0000    0.0000 C   0  0  0  0  0  0  0  0  0  0  0  0
  -10.3922    3.7500    0.0000 C   0  0  0  0  0  0  0  0  0  0  0  0
  -11.6913    2.9999    0.0000 C   0  0  0  0  0  0  0  0  0  0  0  0
  -12.9903    3.7499    0.0000 Cl  0  0  0  0  0  0  0  0  0  0  0  0
  -11.6913    1.4999    0.0000 C   0  0  0  0  0  0  0  0  0  0  0  0
  -10.3922    0.7500    0.0000 C   0  0  0  0  0  0  0  0  0  0  0  0
  -10.3922   -0.7500    0.0000 Cl  0  0  0  0  0  0  0  0  0  0  0  0
   -2.5980   -0.7500    0.0000 C   0  0  0  0  0  0  0  0  0  0  0  0
   -1.2990   -1.5000    0.0000 C   0  0  0  0  0  0  0  0  0  0  0  0
   -0.0000   -0.7500    0.0000 C   0  0  0  0  0  0  0  0  0  0  0  0
    1.2990   -1.5000    0.0000 N   0  0  0  0  0  0  0  0  0  0  0  0
  1  2  1  0  0  0  0
  2  3  1  0  0  0  0
  2  4  1  0  0  0  0
  4  5  1  0  0  0  0
  5  6  1  0  0  0  0
  6  7  1  0  0  0  0
  7  8  2  0  0  0  0
  8  9  1  0  0  0  0
  9 10  1  0  0  0  0
  9 11  2  0  0  0  0
 11 12  1  0  0  0  0
 12 13  2  0  0  0  0
 13 14  1  0  0  0  0
 14 15  1  0  0  0  0
 15 16  2  0  0  0  0
 15 17  1  0  0  0  0
 17 18  1  0  0  0  0
 18 19  1  0  0  0  0
 19 20  2  0  0  0  0
 20 21  1  0  0  0  0
 21 22  2  0  0  0  0
 22 23  1  0  0  0  0
 22 24  1  0  0  0  0
 24 25  2  0  0  0  0
 19 25  1  0  0  0  0
 25 26  1  0  0  0  0
 13 27  1  0  0  0  0
 27 28  2  0  0  0  0
 28 29  1  0  0  0  0
 11 29  1  0  0  0  0
 29 30  2  0  0  0  0
  7 30  1  0  0  0  0
M  END
> <chemblId>
CHEMBL194837

> <bioactivity__type>
IC50

> <units>
nM

> <value>
3.5

$$$$

  CDK     11301513322D 0   0.00000     0.00000     0

 25 27  0  0  0  0              1 V2000 
   -3.8971    4.8210    0.0000 C   0  0  0  0  0  0  0  0  0  0  0  0
   -2.5981    5.5710    0.0000 N   0  0  0  0  0  0  0  0  0  0  0  0
   -1.2990    4.8210    0.0000 C   0  0  0  0  0  0  0  0  0  0  0  0
   -1.2990    3.3210    0.0000 C   0  0  0  0  0  0  0  0  0  0  0  0
    0.0000    2.5710    0.0000 C   0  0  0  0  0  0  0  0  0  0  0  0
    1.2990    3.3210    0.0000 O   0  0  0  0  0  0  0  0  0  0  0  0
    0.0000    1.0710    0.0000 C   0  0  0  0  0  0  0  0  0  0  0  0
    1.2990    0.3210    0.0000 C   0  0  0  0  0  0  0  0  0  0  0  0
    1.2990   -1.1790    0.0000 C   0  0  0  0  0  0  0  0  0  0  0  0
    0.0000   -1.9290    0.0000 C   0  0  0  0  0  0  0  0  0  0  0  0
   -1.2990   -1.1790    0.0000 C   0  0  0  0  0  0  0  0  0  0  0  0
   -1.2990    0.3210    0.0000 C   0  0  0  0  0  0  0  0  0  0  0  0
    0.0000    5.5710    0.0000 C   0  0  0  0  0  0  0  0  0  0  0  0
    0.0000    7.0710    0.0000 C   0  0  0  0  0  0  0  0  0  0  0  0
   -1.2990    7.8210    0.0000 C   0  0  0  0  0  0  0  0  0  0  0  0
   -2.5981    7.0710    0.0000 C   0  0  0  0  0  0  0  0  0  0  0  0
   -3.8971    7.8210    0.0000 C   0  0  0  0  0  0  0  0  0  0  0  0
   -3.8971    9.3210    0.0000 C   0  0  0  0  0  0  0  0  0  0  0  0
   -2.5981   10.0710    0.0000 O   0  0  0  0  0  0  0  0  0  0  0  0
   -5.1962   10.0710    0.0000 C   0  0  0  0  0  0  0  0  0  0  0  0
   -5.1962   11.5710    0.0000 C   0  0  0  0  0  0  0  0  0  0  0  0
   -6.4952   12.3210    0.0000 C   0  0  0  0  0  0  0  0  0  0  0  0
   -7.7942   11.5710    0.0000 C   0  0  0  0  0  0  0  0  0  0  0  0
   -7.7942   10.0710    0.0000 C   0  0  0  0  0  0  0  0  0  0  0  0
   -6.4952    9.3210    0.0000 C   0  0  0  0  0  0  0  0  0  0  0  0
  1  2  1  0  0  0  0
  2  3  1  0  0  0  0
  3  4  1  1  0  0  0
  4  5  1  0  0  0  0
  5  6  2  0  0  0  0
  5  7  1  0  0  0  0
  7  8  2  0  0  0  0
  8  9  1  0  0  0  0
  9 10  2  0  0  0  0
 10 11  1  0  0  0  0
 11 12  2  0  0  0  0
  7 12  1  0  0  0  0
  3 13  1  0  0  0  0
 13 14  1  0  0  0  0
 14 15  1  0  0  0  0
 15 16  1  0  0  0  0
  2 16  1  0  0  0  0
 16 17  1  1  0  0  0
 17 18  1  0  0  0  0
 18 19  1  1  0  0  0
 18 20  1  0  0  0  0
 20 21  2  0  0  0  0
 21 22  1  0  0  0  0
 22 23  2  0  0  0  0
 23 24  1  0  0  0  0
 24 25  2  0  0  0  0
 20 25  1  0  0  0  0
M  END
> <chemblId>
CHEMBL2103769

> <bioactivity__type>
IC50

> <units>
nM

> <value>
44668.36

$$$$

  CDK     11301513322D 0   0.00000     0.00000     0

 19 21  0  0  0  0              1 V2000 
  -11.1423    2.9599    0.0000 Cl  0  0  0  0  0  0  0  0  0  0  0  0
   -9.8433    2.2099    0.0000 C   0  0  0  0  0  0  0  0  0  0  0  0
   -9.8433    0.7099    0.0000 C   0  0  0  0  0  0  0  0  0  0  0  0
   -8.5442   -0.0400    0.0000 C   0  0  0  0  0  0  0  0  0  0  0  0
   -7.2452    0.7100    0.0000 C   0  0  0  0  0  0  0  0  0  0  0  0
   -5.9462   -0.0400    0.0000 C   0  0  0  0  0  0  0  0  0  0  0  0
   -4.6471    0.7100    0.0000 N   0  0  0  0  0  0  0  0  0  0  0  0
   -3.3481   -0.0400    0.0000 C   0  0  0  0  0  0  0  0  0  0  0  0
   -2.0490    0.7100    0.0000 C   0  0  0  0  0  0  0  0  0  0  0  0
   -0.7500   -0.0400    0.0000 C   0  0  0  0  0  0  0  0  0  0  0  0
    0.0000   -1.3390    0.0000 C   0  0  0  0  0  0  0  0  0  0  0  0
    0.7500   -0.0400    0.0000 C   0  0  0  0  0  0  0  0  0  0  0  0
    2.0490    0.7100    0.0000 C   0  0  0  0  0  0  0  0  0  0  0  0
    3.4194    0.0999    0.0000 C   0  0  0  0  0  0  0  0  0  0  0  0
    4.4231    1.2146    0.0000 N   0  0  0  0  0  0  0  0  0  0  0  0
    3.6731    2.5136    0.0000 C   0  0  0  0  0  0  0  0  0  0  0  0
    2.2058    2.2018    0.0000 N   0  0  0  0  0  0  0  0  0  0  0  0
   -7.2452    2.2100    0.0000 C   0  0  0  0  0  0  0  0  0  0  0  0
   -8.5442    2.9600    0.0000 C   0  0  0  0  0  0  0  0  0  0  0  0
  1  2  1  0  0  0  0
  2  3  2  0  0  0  0
  3  4  1  0  0  0  0
  4  5  2  0  0  0  0
  5  6  1  0  0  0  0
  6  7  1  0  0  0  0
  7  8  1  0  0  0  0
  8  9  1  0  0  0  0
 10  9  1  1  0  0  0
 10 11  1  0  0  0  0
 11 12  1  0  0  0  0
 10 12  1  0  0  0  0
 12 13  1  6  0  0  0
 13 14  2  0  0  0  0
 14 15  1  0  0  0  0
 15 16  1  0  0  0  0
 16 17  2  0  0  0  0
 13 17  1  0  0  0  0
  5 18  1  0  0  0  0
 18 19  2  0  0  0  0
  2 19  1  0  0  0  0
M  END
> <chemblId>
CHEMBL213886

> <bioactivity__type>
IC50

> <units>
nM

> <value>
6800.0

$$$$

  CDK     11301513322D 0   0.00000     0.00000     0

 19 21  0  0  0  0              1 V2000 
  -11.1423    2.9599    0.0000 Cl  0  0  0  0  0  0  0  0  0  0  0  0
   -9.8433    2.2099    0.0000 C   0  0  0  0  0  0  0  0  0  0  0  0
   -9.8433    0.7099    0.0000 C   0  0  0  0  0  0  0  0  0  0  0  0
   -8.5442   -0.0400    0.0000 C   0  0  0  0  0  0  0  0  0  0  0  0
   -7.2452    0.7100    0.0000 C   0  0  0  0  0  0  0  0  0  0  0  0
   -5.9462   -0.0400    0.0000 C   0  0  0  0  0  0  0  0  0  0  0  0
   -4.6471    0.7100    0.0000 N   0  0  0  0  0  0  0  0  0  0  0  0
   -3.3481   -0.0400    0.0000 C   0  0  0  0  0  0  0  0  0  0  0  0
   -2.0490    0.7100    0.0000 C   0  0  0  0  0  0  0  0  0  0  0  0
   -0.7500   -0.0400    0.0000 C   0  0  0  0  0  0  0  0  0  0  0  0
    0.0000   -1.3390    0.0000 C   0  0  0  0  0  0  0  0  0  0  0  0
    0.7500   -0.0400    0.0000 C   0  0  0  0  0  0  0  0  0  0  0  0
    2.0490    0.7100    0.0000 C   0  0  0  0  0  0  0  0  0  0  0  0
    3.4194    0.0999    0.0000 C   0  0  0  0  0  0  0  0  0  0  0  0
    4.4231    1.2146    0.0000 N   0  0  0  0  0  0  0  0  0  0  0  0
    3.6731    2.5136    0.0000 C   0  0  0  0  0  0  0  0  0  0  0  0
    2.2058    2.2018    0.0000 N   0  0  0  0  0  0  0  0  0  0  0  0
   -7.2452    2.2100    0.0000 C   0  0  0  0  0  0  0  0  0  0  0  0
   -8.5442    2.9600    0.0000 C   0  0  0  0  0  0  0  0  0  0  0  0
  1  2  1  0  0  0  0
  2  3  2  0  0  0  0
  3  4  1  0  0  0  0
  4  5  2  0  0  0  0
  5  6  1  0  0  0  0
  6  7  1  0  0  0  0
  7  8  1  0  0  0  0
  8  9  1  0  0  0  0
 10  9  1  6  0  0  0
 10 11  1  0  0  0  0
 11 12  1  0  0  0  0
 10 12  1  0  0  0  0
 12 13  1  1  0  0  0
 13 14  2  0  0  0  0
 14 15  1  0  0  0  0
 15 16  1  0  0  0  0
 16 17  2  0  0  0  0
 13 17  1  0  0  0  0
  5 18  1  0  0  0  0
 18 19  2  0  0  0  0
  2 19  1  0  0  0  0
M  END
> <chemblId>
CHEMBL214311

> <bioactivity__type>
IC50

> <units>
nM

> <value>
8500.0

$$$$

  CDK     11301513322D 0   0.00000     0.00000     0

 34 37  0  0  0  0              1 V2000 
    2.5974    1.4937    0.0000 C   0  0  0  0  0  0  0  0  0  0  0  0
    1.2970    0.7460    0.0000 C   0  0  0  0  0  0  0  0  0  0  0  0
    0.0000    1.5010    0.0000 C   0  0  0  0  0  0  0  0  0  0  0  0
   -1.3030    0.7460    0.0000 C   0  0  0  0  0  0  0  0  0  0  0  0
   -1.3030   -0.7500    0.0000 C   0  0  0  0  0  0  0  0  0  0  0  0
    0.0000   -1.4980    0.0000 C   0  0  0  0  0  0  0  0  0  0  0  0
    1.2970   -0.7500    0.0000 C   0  0  0  0  0  0  0  0  0  0  0  0
   -2.6011   -1.5016    0.0000 S   0  0  0  0  0  0  0  0  0  0  0  0
   -3.5639   -2.6519    0.0000 O   0  0  0  0  0  0  0  0  0  0  0  0
   -1.6355   -2.6495    0.0000 O   0  0  0  0  0  0  0  0  0  0  0  0
   -3.9011   -0.7532    0.0000 N   0  0  0  0  0  0  0  0  0  0  0  0
   -5.1992   -1.5048    0.0000 C   0  0  0  0  0  0  0  0  0  0  0  0
   -5.1973   -3.0048    0.0000 O   0  0  0  0  0  0  0  0  0  0  0  0
   -6.4991   -0.7564    0.0000 N   0  0  0  0  0  0  0  0  0  0  0  0
   -6.5010    0.7436    0.0000 C   0  0  0  0  0  0  0  0  0  0  0  0
   -7.8010    1.4920    0.0000 C   0  0  0  0  0  0  0  0  0  0  0  0
   -9.0991    0.7404    0.0000 C   0  0  0  0  0  0  0  0  0  0  0  0
   -9.0972   -0.7596    0.0000 C   0  0  0  0  0  0  0  0  0  0  0  0
   -7.7973   -1.5080    0.0000 C   0  0  0  0  0  0  0  0  0  0  0  0
  -10.3990    1.4888    0.0000 N   0  0  0  0  0  0  0  0  0  0  0  0
  -10.4009    2.9888    0.0000 C   0  0  0  0  0  0  0  0  0  0  0  0
  -11.7009    3.7372    0.0000 C   0  0  0  0  0  0  0  0  0  0  0  0
  -12.9990    2.9856    0.0000 C   0  0  0  0  0  0  0  0  0  0  0  0
  -12.9971    1.4856    0.0000 C   0  0  0  0  0  0  0  0  0  0  0  0
  -11.6972    0.7372    0.0000 C   0  0  0  0  0  0  0  0  0  0  0  0
  -14.2989    3.7339    0.0000 O   0  0  0  0  0  0  0  0  0  0  0  0
  -15.5970    2.9823    0.0000 C   0  0  0  0  0  0  0  0  0  0  0  0
  -16.8970    3.7307    0.0000 C   0  0  0  0  0  0  0  0  0  0  0  0
  -18.1951    2.9791    0.0000 C   0  0  0  0  0  0  0  0  0  0  0  0
  -18.1933    1.4791    0.0000 C   0  0  0  0  0  0  0  0  0  0  0  0
  -19.4914    0.7275    0.0000 Cl  0  0  0  0  0  0  0  0  0  0  0  0
  -16.8933    0.7307    0.0000 C   0  0  0  0  0  0  0  0  0  0  0  0
  -16.8914   -0.7693    0.0000 Cl  0  0  0  0  0  0  0  0  0  0  0  0
  -15.5952    1.4823    0.0000 C   0  0  0  0  0  0  0  0  0  0  0  0
  1  2  1  0  0  0  0
  2  3  2  0  0  0  0
  3  4  1  0  0  0  0
  4  5  2  0  0  0  0
  5  6  1  0  0  0  0
  6  7  2  0  0  0  0
  2  7  1  0  0  0  0
  5  8  1  0  0  0  0
  8  9  2  0  0  0  0
  8 10  2  0  0  0  0
  8 11  1  0  0  0  0
 11 12  1  0  0  0  0
 12 13  2  0  0  0  0
 12 14  1  0  0  0  0
 14 15  1  0  0  0  0
 15 16  1  0  0  0  0
 16 17  1  0  0  0  0
 17 18  1  0  0  0  0
 18 19  1  0  0  0  0
 14 19  1  0  0  0  0
 17 20  1  0  0  0  0
 20 21  1  0  0  0  0
 21 22  1  0  0  0  0
 22 23  1  0  0  0  0
 23 24  1  0  0  0  0
 24 25  1  0  0  0  0
 20 25  1  0  0  0  0
 23 26  1  0  0  0  0
 26 27  1  0  0  0  0
 27 28  2  0  0  0  0
 28 29  1  0  0  0  0
 29 30  2  0  0  0  0
 30 31  1  0  0  0  0
 30 32  1  0  0  0  0
 32 33  1  0  0  0  0
 32 34  2  0  0  0  0
 27 34  1  0  0  0  0
M  END
> <chemblId>
CHEMBL2158814

> <bioactivity__type>
IC50

> <units>
nM

> <value>
40.0

$$$$

  CDK     11301513322D 0   0.00000     0.00000     0

 21 24  0  0  0  0              1 V2000 
    6.4952   -0.7500    0.0000 C   0  0  0  0  0  0  0  0  0  0  0  0
    5.1962   -0.0000    0.0000 N   0  0  0  0  0  0  0  0  0  0  0  0
    3.8971   -0.7500    0.0000 C   0  0  0  0  0  0  0  0  0  0  0  0
    2.5981   -0.0000    0.0000 C   0  0  0  0  0  0  0  0  0  0  0  0
    1.2990   -0.7500    0.0000 C   0  0  0  0  0  0  0  0  0  0  0  0
    0.0000    0.0000    0.0000 C   0  0  0  0  0  0  0  0  0  0  0  0
   -1.2990   -0.7500    0.0000 C   0  0  0  0  0  0  0  0  0  0  0  0
   -2.5981   -0.0000    0.0000 C   0  0  0  0  0  0  0  0  0  0  0  0
   -2.5981    1.5000    0.0000 C   0  0  0  0  0  0  0  0  0  0  0  0
   -1.2990    2.2500    0.0000 C   0  0  0  0  0  0  0  0  0  0  0  0
   -1.2990    3.7500    0.0000 C   0  0  0  0  0  0  0  0  0  0  0  0
    0.0000    4.5000    0.0000 C   0  0  0  0  0  0  0  0  0  0  0  0
    1.2990    3.7500    0.0000 C   0  0  0  0  0  0  0  0  0  0  0  0
    1.2990    2.2500    0.0000 C   0  0  0  0  0  0  0  0  0  0  0  0
    0.0000    1.5000    0.0000 C   0  0  0  0  0  0  0  0  0  0  0  0
   -3.8430   -1.4141    0.0000 C   0  0  0  0  0  0  0  0  0  0  0  0
   -4.8970   -2.5009    0.0000 C   0  0  0  0  0  0  0  0  0  0  0  0
   -4.7915   -3.8980    0.0000 C   0  0  0  0  0  0  0  0  0  0  0  0
   -3.5781   -4.5986    0.0000 C   0  0  0  0  0  0  0  0  0  0  0  0
   -2.3155   -3.9914    0.0000 C   0  0  0  0  0  0  0  0  0  0  0  0
   -1.9012   -2.5352    0.0000 C   0  0  0  0  0  0  0  0  0  0  0  0
  1  2  1  0  0  0  0
  2  3  1  0  0  0  0
  3  4  1  0  0  0  0
  4  5  1  0  0  0  0
  5  6  1  0  0  0  0
  6  7  1  0  0  0  0
  7  8  1  0  0  0  0
  8  9  1  0  0  0  0
  9 10  1  0  0  0  0
 10 11  2  0  0  0  0
 11 12  1  0  0  0  0
 12 13  2  0  0  0  0
 13 14  1  0  0  0  0
 14 15  2  0  0  0  0
  6 15  1  0  0  0  0
 10 15  1  0  0  0  0
  9 16  1  0  0  0  0
 16 17  2  0  0  0  0
 17 18  1  0  0  0  0
 18 19  2  0  0  0  0
 19 20  1  0  0  0  0
 20 21  2  0  0  0  0
  6 21  1  0  0  0  0
 16 21  1  0  0  0  0
M  END
> <chemblId>
CHEMBL21731

> <bioactivity__type>
IC50

> <units>
nM

> <value>
8.79

$$$$

  CDK     11301513322D 0   0.00000     0.00000     0

 30 34  0  0  0  0              1 V2000 
   14.9940   -2.3716    0.0000 Cl  0  0  0  0  0  0  0  0  0  0  0  0
   13.6950   -3.1216    0.0000 C   0  0  0  0  0  0  0  0  0  0  0  0
   12.3959   -2.3716    0.0000 C   0  0  0  0  0  0  0  0  0  0  0  0
   11.0969   -3.1216    0.0000 C   0  0  0  0  0  0  0  0  0  0  0  0
   11.0969   -4.6216    0.0000 C   0  0  0  0  0  0  0  0  0  0  0  0
    9.9822   -5.6253    0.0000 N   0  0  0  0  0  0  0  0  0  0  0  0
    8.5150   -5.3135    0.0000 C   0  0  0  0  0  0  0  0  0  0  0  0
    8.0515   -3.8869    0.0000 C   0  0  0  0  0  0  0  0  0  0  0  0
    6.5842   -3.5751    0.0000 C   0  0  0  0  0  0  0  0  0  0  0  0
    5.5806   -4.6898    0.0000 N   0  0  0  0  0  0  0  0  0  0  0  0
    4.1133   -4.3780    0.0000 C   0  0  0  0  0  0  0  0  0  0  0  0
    3.6498   -2.9514    0.0000 C   0  0  0  0  0  0  0  0  0  0  0  0
    2.1826   -2.6396    0.0000 C   0  0  0  0  0  0  0  0  0  0  0  0
    1.7190   -1.2130    0.0000 N   0  0  0  0  0  0  0  0  0  0  0  0
    2.6010    0.0000    0.0000 C   0  0  0  0  0  0  0  0  0  0  0  0
    4.1010    0.0000    0.0000 O   0  0  0  0  0  0  0  0  0  0  0  0
    1.7190    1.2130    0.0000 N   0  0  0  0  0  0  0  0  0  0  0  0
    0.2920    0.7500    0.0000 C   0  0  0  0  0  0  0  0  0  0  0  0
   -1.0060    1.5000    0.0000 C   0  0  0  0  0  0  0  0  0  0  0  0
   -2.3060    0.7500    0.0000 C   0  0  0  0  0  0  0  0  0  0  0  0
   -2.3060   -0.7500    0.0000 C   0  0  0  0  0  0  0  0  0  0  0  0
   -1.0060   -1.5000    0.0000 C   0  0  0  0  0  0  0  0  0  0  0  0
    0.2920   -0.7500    0.0000 C   0  0  0  0  0  0  0  0  0  0  0  0
    6.0441   -6.1164    0.0000 C   0  0  0  0  0  0  0  0  0  0  0  0
    7.5113   -6.4282    0.0000 C   0  0  0  0  0  0  0  0  0  0  0  0
   10.5924   -6.9957    0.0000 C   0  0  0  0  0  0  0  0  0  0  0  0
    9.8424   -8.2947    0.0000 O   0  0  0  0  0  0  0  0  0  0  0  0
   12.0842   -6.8388    0.0000 N   0  0  0  0  0  0  0  0  0  0  0  0
   12.3960   -5.3716    0.0000 C   0  0  0  0  0  0  0  0  0  0  0  0
   13.6950   -4.6216    0.0000 C   0  0  0  0  0  0  0  0  0  0  0  0
  1  2  1  0  0  0  0
  2  3  2  0  0  0  0
  3  4  1  0  0  0  0
  4  5  2  0  0  0  0
  5  6  1  0  0  0  0
  6  7  1  0  0  0  0
  7  8  1  0  0  0  0
  8  9  1  0  0  0  0
  9 10  1  0  0  0  0
 10 11  1  0  0  0  0
 11 12  1  0  0  0  0
 12 13  1  0  0  0  0
 13 14  1  0  0  0  0
 14 15  1  0  0  0  0
 15 16  2  0  0  0  0
 15 17  1  0  0  0  0
 17 18  1  0  0  0  0
 18 19  2  0  0  0  0
 19 20  1  0  0  0  0
 20 21  2  0  0  0  0
 21 22  1  0  0  0  0
 22 23  2  0  0  0  0
 14 23  1  0  0  0  0
 18 23  1  0  0  0  0
 10 24  1  0  0  0  0
 24 25  1  0  0  0  0
  7 25  1  0  0  0  0
  6 26  1  0  0  0  0
 26 27  2  0  0  0  0
 26 28  1  0  0  0  0
 28 29  1  0  0  0  0
  5 29  1  0  0  0  0
 29 30  2  0  0  0  0
  2 30  1  0  0  0  0
M  END
> <chemblId>
CHEMBL219916

> <bioactivity__type>
IC50

> <units>
nM

> <value>
1344.0

$$$$

  CDK     11301513322D 0   0.00000     0.00000     0

 33 36  0  0  0  0              1 V2000 
    5.0967   -0.4147    0.0000 O   0  0  0  0  0  0  0  0  0  0  0  0
    6.1573    0.6460    0.0000 C   0  0  0  0  0  0  0  0  0  0  0  0
    5.7691    2.0949    0.0000 C   0  0  0  0  0  0  0  0  0  0  0  0
    4.3202    2.4831    0.0000 O   0  0  0  0  0  0  0  0  0  0  0  0
    3.9320    3.9320    0.0000 C   0  0  0  0  0  0  0  0  0  0  0  0
    4.9926    4.9926    0.0000 C   0  0  0  0  0  0  0  0  0  0  0  0
    4.6044    6.4415    0.0000 C   0  0  0  0  0  0  0  0  0  0  0  0
    3.1555    6.8298    0.0000 C   0  0  0  0  0  0  0  0  0  0  0  0
    2.0949    5.7691    0.0000 C   0  0  0  0  0  0  0  0  0  0  0  0
    2.4831    4.3202    0.0000 C   0  0  0  0  0  0  0  0  0  0  0  0
    1.4224    3.2595    0.0000 N   0  0  0  0  0  0  0  0  0  0  0  0
    1.8107    1.8107    0.0000 C   0  0  0  0  0  0  0  0  0  0  0  0
    3.2595    1.4224    0.0000 O   0  0  0  0  0  0  0  0  0  0  0  0
    0.7500    0.7500    0.0000 C   0  0  0  0  0  0  0  0  0  0  0  0
    0.7500   -0.7500    0.0000 C   0  0  0  0  0  0  0  0  0  0  0  0
   -0.7500   -0.7500    0.0000 C   0  0  0  0  0  0  0  0  0  0  0  0
   -0.7500    0.7500    0.0000 C   0  0  0  0  0  0  0  0  0  0  0  0
    7.6062    0.2577    0.0000 C   0  0  0  0  0  0  0  0  0  0  0  0
    7.9944   -1.1911    0.0000 N   0  0  0  0  0  0  0  0  0  0  0  0
    6.9338   -2.2518    0.0000 C   0  0  0  0  0  0  0  0  0  0  0  0
    7.3220   -3.7007    0.0000 C   0  0  0  0  0  0  0  0  0  0  0  0
    8.7709   -4.0889    0.0000 C   0  0  0  0  0  0  0  0  0  0  0  0
    9.8316   -3.0283    0.0000 C   0  0  0  0  0  0  0  0  0  0  0  0
    9.4433   -1.5794    0.0000 C   0  0  0  0  0  0  0  0  0  0  0  0
    9.1591   -5.5378    0.0000 O   0  0  0  0  0  0  0  0  0  0  0  0
   10.6080   -5.9260    0.0000 C   0  0  0  0  0  0  0  0  0  0  0  0
   10.9962   -7.3749    0.0000 C   0  0  0  0  0  0  0  0  0  0  0  0
   12.4451   -7.7632    0.0000 C   0  0  0  0  0  0  0  0  0  0  0  0
   13.5058   -6.7025    0.0000 C   0  0  0  0  0  0  0  0  0  0  0  0
   14.9547   -7.0907    0.0000 Cl  0  0  0  0  0  0  0  0  0  0  0  0
   13.1176   -5.2536    0.0000 C   0  0  0  0  0  0  0  0  0  0  0  0
   14.1782   -4.1929    0.0000 Cl  0  0  0  0  0  0  0  0  0  0  0  0
   11.6687   -4.8654    0.0000 C   0  0  0  0  0  0  0  0  0  0  0  0
  1  2  1  0  0  0  0
  2  3  1  0  0  0  0
  3  4  1  0  0  0  0
  4  5  1  0  0  0  0
  5  6  2  0  0  0  0
  6  7  1  0  0  0  0
  7  8  2  0  0  0  0
  8  9  1  0  0  0  0
  9 10  2  0  0  0  0
  5 10  1  0  0  0  0
 10 11  1  0  0  0  0
 11 12  1  0  0  0  0
 12 13  2  0  0  0  0
 12 14  1  0  0  0  0
 14 15  1  0  0  0  0
 15 16  1  0  0  0  0
 16 17  1  0  0  0  0
 14 17  1  0  0  0  0
  2 18  1  0  0  0  0
 18 19  1  0  0  0  0
 19 20  1  0  0  0  0
 20 21  1  0  0  0  0
 21 22  1  0  0  0  0
 22 23  1  0  0  0  0
 23 24  1  0  0  0  0
 19 24  1  0  0  0  0
 22 25  1  0  0  0  0
 25 26  1  0  0  0  0
 26 27  2  0  0  0  0
 27 28  1  0  0  0  0
 28 29  2  0  0  0  0
 29 30  1  0  0  0  0
 29 31  1  0  0  0  0
 31 32  1  0  0  0  0
 31 33  2  0  0  0  0
 26 33  1  0  0  0  0
M  END
> <chemblId>
CHEMBL2208416

> <bioactivity__type>
IC50

> <units>
nM

> <value>
5011.87

$$$$

  CDK     11301513322D 0   0.00000     0.00000     0

 18 19  0  0  0  0              1 V2000 
    4.9872    1.4161    0.0000 N   0  0  0  0  0  0  0  0  0  0  0  0
    3.7286    0.6001    0.0000 C   0  0  0  0  0  0  0  0  0  0  0  0
    2.3926    1.2820    0.0000 C   0  0  0  0  0  0  0  0  0  0  0  0
    1.1340    0.4660    0.0000 C   0  0  0  0  0  0  0  0  0  0  0  0
    1.0470   -1.0400    0.0000 C   0  0  0  0  0  0  0  0  0  0  0  0
   -0.3860   -1.4380    0.0000 N   0  0  0  0  0  0  0  0  0  0  0  0
   -1.2020   -0.1790    0.0000 C   0  0  0  0  0  0  0  0  0  0  0  0
   -0.2760    1.0010    0.0000 N   0  0  0  0  0  0  0  0  0  0  0  0
   -2.7005   -0.1113    0.0000 C   0  0  0  0  0  0  0  0  0  0  0  0
   -3.3911    1.2203    0.0000 C   0  0  0  0  0  0  0  0  0  0  0  0
   -4.8895    1.2880    0.0000 C   0  0  0  0  0  0  0  0  0  0  0  0
   -5.6974    0.0241    0.0000 C   0  0  0  0  0  0  0  0  0  0  0  0
   -5.0068   -1.3074    0.0000 C   0  0  0  0  0  0  0  0  0  0  0  0
   -3.5083   -1.3752    0.0000 C   0  0  0  0  0  0  0  0  0  0  0  0
   -5.8147   -2.5713    0.0000 C   0  0  0  0  0  0  0  0  0  0  0  0
   -7.3132   -2.5036    0.0000 F   0  0  0  0  0  0  0  0  0  0  0  0
   -6.1416   -4.0353    0.0000 F   0  0  0  0  0  0  0  0  0  0  0  0
   -4.4297   -3.1474    0.0000 F   0  0  0  0  0  0  0  0  0  0  0  0
  1  2  1  0  0  0  0
  2  3  1  0  0  0  0
  3  4  1  0  0  0  0
  4  5  2  0  0  0  0
  5  6  1  0  0  0  0
  6  7  1  0  0  0  0
  7  8  2  0  0  0  0
  4  8  1  0  0  0  0
  7  9  1  0  0  0  0
  9 10  2  0  0  0  0
 10 11  1  0  0  0  0
 11 12  2  0  0  0  0
 12 13  1  0  0  0  0
 13 14  2  0  0  0  0
  9 14  1  0  0  0  0
 13 15  1  0  0  0  0
 15 16  1  0  0  0  0
 15 17  1  0  0  0  0
 15 18  1  0  0  0  0
M  END
> <chemblId>
CHEMBL24665

> <bioactivity__type>
IC50

> <units>
nM

> <value>
1000.0

$$$$

  CDK     11301513322D 0   0.00000     0.00000     0

 54 60  0  0  0  0              1 V2000 
   15.9104   13.4903    0.0000 C   0  0  0  0  0  0  0  0  0  0  0  0
   14.4186   13.3335    0.0000 O   0  0  0  0  0  0  0  0  0  0  0  0
   13.8085   11.9632    0.0000 C   0  0  0  0  0  0  0  0  0  0  0  0
   12.3167   11.8064    0.0000 C   0  0  0  0  0  0  0  0  0  0  0  0
   11.7066   10.4361    0.0000 C   0  0  0  0  0  0  0  0  0  0  0  0
   12.5883    9.2225    0.0000 C   0  0  0  0  0  0  0  0  0  0  0  0
   14.0800    9.3793    0.0000 C   0  0  0  0  0  0  0  0  0  0  0  0
   14.9617    8.1658    0.0000 O   0  0  0  0  0  0  0  0  0  0  0  0
   16.4535    8.3226    0.0000 C   0  0  0  0  0  0  0  0  0  0  0  0
   14.6901   10.7496    0.0000 C   0  0  0  0  0  0  0  0  0  0  0  0
   16.1819   10.9064    0.0000 O   0  0  0  0  0  0  0  0  0  0  0  0
   16.7920   12.2768    0.0000 C   0  0  0  0  0  0  0  0  0  0  0  0
   10.2148   10.2793    0.0000 C   0  0  0  0  0  0  0  0  0  0  0  0
    9.3331   11.4928    0.0000 O   0  0  0  0  0  0  0  0  0  0  0  0
    9.6047    8.9089    0.0000 N   0  0  0  0  0  0  0  0  0  0  0  0
    8.1375    8.5971    0.0000 C   0  0  0  0  0  0  0  0  0  0  0  0
    7.9807    7.1053    0.0000 C   0  0  0  0  0  0  0  0  0  0  0  0
    9.3510    6.4952    0.0000 C   0  0  0  0  0  0  0  0  0  0  0  0
    8.6010    5.1962    0.0000 C   0  0  0  0  0  0  0  0  0  0  0  0
    7.1010    5.1962    0.0000 C   0  0  0  0  0  0  0  0  0  0  0  0
    6.3510    3.8971    0.0000 N   0  0  0  0  0  0  0  0  0  0  0  0
    4.8510    3.8971    0.0000 C   0  0  0  0  0  0  0  0  0  0  0  0
    4.1010    2.5981    0.0000 C   0  0  0  0  0  0  0  0  0  0  0  0
    4.8510    1.2990    0.0000 C   0  0  0  0  0  0  0  0  0  0  0  0
    6.3510    1.2990    0.0000 C   0  0  0  0  0  0  0  0  0  0  0  0
    7.1010    2.5981    0.0000 C   0  0  0  0  0  0  0  0  0  0  0  0
    4.1010    0.0000    0.0000 C   0  0  0  0  0  0  0  0  0  0  0  0
    4.8510   -1.2990    0.0000 O   0  0  0  0  0  0  0  0  0  0  0  0
    2.6010    0.0000    0.0000 C   0  0  0  0  0  0  0  0  0  0  0  0
    1.7190    1.2130    0.0000 N   0  0  0  0  0  0  0  0  0  0  0  0
    0.2920    0.7500    0.0000 C   0  0  0  0  0  0  0  0  0  0  0  0
   -1.0060    1.5000    0.0000 C   0  0  0  0  0  0  0  0  0  0  0  0
   -2.3060    0.7500    0.0000 C   0  0  0  0  0  0  0  0  0  0  0  0
   -2.3060   -0.7500    0.0000 C   0  0  0  0  0  0  0  0  0  0  0  0
   -1.0060   -1.5000    0.0000 C   0  0  0  0  0  0  0  0  0  0  0  0
    0.2920   -0.7500    0.0000 C   0  0  0  0  0  0  0  0  0  0  0  0
    1.7190   -1.2130    0.0000 N   0  0  0  0  0  0  0  0  0  0  0  0
    2.1826   -2.6396    0.0000 C   0  0  0  0  0  0  0  0  0  0  0  0
    1.1789   -3.7543    0.0000 C   0  0  0  0  0  0  0  0  0  0  0  0
   -0.2883   -3.4425    0.0000 C   0  0  0  0  0  0  0  0  0  0  0  0
   -1.2920   -4.5572    0.0000 C   0  0  0  0  0  0  0  0  0  0  0  0
   -0.8285   -5.9838    0.0000 C   0  0  0  0  0  0  0  0  0  0  0  0
   -1.8321   -7.0985    0.0000 F   0  0  0  0  0  0  0  0  0  0  0  0
    0.6388   -6.2956    0.0000 C   0  0  0  0  0  0  0  0  0  0  0  0
    1.6424   -5.1809    0.0000 C   0  0  0  0  0  0  0  0  0  0  0  0
   10.3547    7.6099    0.0000 C   0  0  0  0  0  0  0  0  0  0  0  0
   10.5645    5.6135    0.0000 C   0  0  0  0  0  0  0  0  0  0  0  0
   10.4077    4.1217    0.0000 C   0  0  0  0  0  0  0  0  0  0  0  0
   11.6213    3.2401    0.0000 C   0  0  0  0  0  0  0  0  0  0  0  0
   12.9916    3.8502    0.0000 C   0  0  0  0  0  0  0  0  0  0  0  0
   14.2051    2.9685    0.0000 F   0  0  0  0  0  0  0  0  0  0  0  0
   13.1484    5.3419    0.0000 C   0  0  0  0  0  0  0  0  0  0  0  0
   11.9348    6.2236    0.0000 C   0  0  0  0  0  0  0  0  0  0  0  0
   12.0916    7.7154    0.0000 F   0  0  0  0  0  0  0  0  0  0  0  0
  1  2  1  0  0  0  0
  2  3  1  0  0  0  0
  3  4  2  0  0  0  0
  4  5  1  0  0  0  0
  5  6  2  0  0  0  0
  6  7  1  0  0  0  0
  7  8  1  0  0  0  0
  8  9  1  0  0  0  0
  7 10  2  0  0  0  0
  3 10  1  0  0  0  0
 10 11  1  0  0  0  0
 11 12  1  0  0  0  0
  5 13  1  0  0  0  0
 13 14  2  0  0  0  0
 13 15  1  0  0  0  0
 15 16  1  0  0  0  0
 16 17  1  0  0  0  0
 17 18  1  0  0  0  0
 18 19  1  0  0  0  0
 19 20  1  0  0  0  0
 20 21  1  0  0  0  0
 21 22  1  0  0  0  0
 22 23  1  0  0  0  0
 23 24  1  0  0  0  0
 24 25  1  0  0  0  0
 25 26  1  0  0  0  0
 21 26  1  0  0  0  0
 24 27  1  0  0  0  0
 27 28  2  0  0  0  0
 27 29  1  0  0  0  0
 29 30  2  0  0  0  0
 30 31  1  0  0  0  0
 31 32  2  0  0  0  0
 32 33  1  0  0  0  0
 33 34  2  0  0  0  0
 34 35  1  0  0  0  0
 35 36  2  0  0  0  0
 31 36  1  0  0  0  0
 36 37  1  0  0  0  0
 29 37  1  0  0  0  0
 37 38  1  0  0  0  0
 38 39  1  0  0  0  0
 39 40  2  0  0  0  0
 40 41  1  0  0  0  0
 41 42  2  0  0  0  0
 42 43  1  0  0  0  0
 42 44  1  0  0  0  0
 44 45  2  0  0  0  0
 39 45  1  0  0  0  0
 18 46  1  0  0  0  0
 15 46  1  0  0  0  0
 18 47  1  0  0  0  0
 47 48  2  0  0  0  0
 48 49  1  0  0  0  0
 49 50  2  0  0  0  0
 50 51  1  0  0  0  0
 50 52  1  0  0  0  0
 52 53  2  0  0  0  0
 47 53  1  0  0  0  0
 53 54  1  0  0  0  0
M  END
> <chemblId>
CHEMBL264007

> <bioactivity__type>
IC50

> <units>
nM

> <value>
221.18

$$$$

  CDK     11301513322D 0   0.00000     0.00000     0

 58 64  0  0  0  0              1 V2000 
    3.7129   10.4274    0.0000 C   0  0  0  0  0  0  0  0  0  0  0  0
    3.8697    8.9356    0.0000 O   0  0  0  0  0  0  0  0  0  0  0  0
    5.2400    8.3255    0.0000 C   0  0  0  0  0  0  0  0  0  0  0  0
    5.3968    6.8337    0.0000 C   0  0  0  0  0  0  0  0  0  0  0  0
    6.7672    6.2236    0.0000 C   0  0  0  0  0  0  0  0  0  0  0  0
    7.9807    7.1053    0.0000 C   0  0  0  0  0  0  0  0  0  0  0  0
    7.8239    8.5971    0.0000 C   0  0  0  0  0  0  0  0  0  0  0  0
    6.4536    9.2072    0.0000 C   0  0  0  0  0  0  0  0  0  0  0  0
    6.2968   10.6990    0.0000 O   0  0  0  0  0  0  0  0  0  0  0  0
    7.5103   11.5806    0.0000 C   0  0  0  0  0  0  0  0  0  0  0  0
    9.3510    6.4952    0.0000 C   0  0  0  0  0  0  0  0  0  0  0  0
    8.6010    5.1962    0.0000 C   0  0  0  0  0  0  0  0  0  0  0  0
    7.1010    5.1962    0.0000 C   0  0  0  0  0  0  0  0  0  0  0  0
    6.3510    3.8971    0.0000 N   0  0  0  0  0  0  0  0  0  0  0  0
    4.8510    3.8971    0.0000 C   0  0  0  0  0  0  0  0  0  0  0  0
    4.1010    2.5981    0.0000 C   0  0  0  0  0  0  0  0  0  0  0  0
    4.8510    1.2990    0.0000 C   0  0  0  0  0  0  0  0  0  0  0  0
    6.3510    1.2990    0.0000 C   0  0  0  0  0  0  0  0  0  0  0  0
    7.1010    2.5981    0.0000 C   0  0  0  0  0  0  0  0  0  0  0  0
    4.1010    0.0000    0.0000 C   0  0  0  0  0  0  0  0  0  0  0  0
    4.8510   -1.2990    0.0000 O   0  0  0  0  0  0  0  0  0  0  0  0
    2.6010    0.0000    0.0000 C   0  0  0  0  0  0  0  0  0  0  0  0
    1.7190    1.2130    0.0000 N   0  0  0  0  0  0  0  0  0  0  0  0
    0.2920    0.7500    0.0000 C   0  0  0  0  0  0  0  0  0  0  0  0
   -1.0060    1.5000    0.0000 C   0  0  0  0  0  0  0  0  0  0  0  0
   -2.3060    0.7500    0.0000 C   0  0  0  0  0  0  0  0  0  0  0  0
   -2.3060   -0.7500    0.0000 C   0  0  0  0  0  0  0  0  0  0  0  0
   -1.0060   -1.5000    0.0000 C   0  0  0  0  0  0  0  0  0  0  0  0
    0.2920   -0.7500    0.0000 C   0  0  0  0  0  0  0  0  0  0  0  0
    1.7190   -1.2130    0.0000 N   0  0  0  0  0  0  0  0  0  0  0  0
    2.1826   -2.6396    0.0000 C   0  0  0  0  0  0  0  0  0  0  0  0
    1.1789   -3.7543    0.0000 C   0  0  0  0  0  0  0  0  0  0  0  0
   -0.2883   -3.4425    0.0000 C   0  0  0  0  0  0  0  0  0  0  0  0
   -1.2920   -4.5572    0.0000 C   0  0  0  0  0  0  0  0  0  0  0  0
   -0.8285   -5.9838    0.0000 C   0  0  0  0  0  0  0  0  0  0  0  0
    0.6388   -6.2956    0.0000 C   0  0  0  0  0  0  0  0  0  0  0  0
    1.6424   -5.1809    0.0000 C   0  0  0  0  0  0  0  0  0  0  0  0
   -1.8321   -7.0985    0.0000 C   0  0  0  0  0  0  0  0  0  0  0  0
   -3.2994   -6.7867    0.0000 O   0  0  0  0  0  0  0  0  0  0  0  0
   -1.3686   -8.5251    0.0000 O   0  0  0  0  0  0  0  0  0  0  0  0
   10.5645    5.6135    0.0000 C   0  0  0  0  0  0  0  0  0  0  0  0
   11.7781    6.4952    0.0000 C   0  0  0  0  0  0  0  0  0  0  0  0
   11.3145    7.9218    0.0000 N   0  0  0  0  0  0  0  0  0  0  0  0
    9.8145    7.9218    0.0000 C   0  0  0  0  0  0  0  0  0  0  0  0
   12.1962    9.1353    0.0000 C   0  0  0  0  0  0  0  0  0  0  0  0
   11.5861   10.5056    0.0000 O   0  0  0  0  0  0  0  0  0  0  0  0
   13.6880    8.9785    0.0000 C   0  0  0  0  0  0  0  0  0  0  0  0
   14.2981    7.6082    0.0000 C   0  0  0  0  0  0  0  0  0  0  0  0
   15.7899    7.4514    0.0000 C   0  0  0  0  0  0  0  0  0  0  0  0
   16.4000    6.0811    0.0000 O   0  0  0  0  0  0  0  0  0  0  0  0
   17.8918    5.9243    0.0000 C   0  0  0  0  0  0  0  0  0  0  0  0
   16.6716    8.6649    0.0000 C   0  0  0  0  0  0  0  0  0  0  0  0
   18.1633    8.5081    0.0000 O   0  0  0  0  0  0  0  0  0  0  0  0
   19.0450    9.7217    0.0000 C   0  0  0  0  0  0  0  0  0  0  0  0
   16.0614   10.0352    0.0000 C   0  0  0  0  0  0  0  0  0  0  0  0
   16.9431   11.2488    0.0000 O   0  0  0  0  0  0  0  0  0  0  0  0
   18.4349   11.0920    0.0000 C   0  0  0  0  0  0  0  0  0  0  0  0
   14.5697   10.1920    0.0000 C   0  0  0  0  0  0  0  0  0  0  0  0
  1  2  1  0  0  0  0
  2  3  1  0  0  0  0
  3  4  2  0  0  0  0
  4  5  1  0  0  0  0
  5  6  2  0  0  0  0
  6  7  1  0  0  0  0
  7  8  2  0  0  0  0
  3  8  1  0  0  0  0
  8  9  1  0  0  0  0
  9 10  1  0  0  0  0
  6 11  1  0  0  0  0
 11 12  1  0  0  0  0
 12 13  1  0  0  0  0
 13 14  1  0  0  0  0
 14 15  1  0  0  0  0
 15 16  1  0  0  0  0
 16 17  1  0  0  0  0
 17 18  1  0  0  0  0
 18 19  1  0  0  0  0
 14 19  1  0  0  0  0
 17 20  1  0  0  0  0
 20 21  2  0  0  0  0
 20 22  1  0  0  0  0
 22 23  2  0  0  0  0
 23 24  1  0  0  0  0
 24 25  2  0  0  0  0
 25 26  1  0  0  0  0
 26 27  2  0  0  0  0
 27 28  1  0  0  0  0
 28 29  2  0  0  0  0
 24 29  1  0  0  0  0
 29 30  1  0  0  0  0
 22 30  1  0  0  0  0
 30 31  1  0  0  0  0
 31 32  1  0  0  0  0
 32 33  2  0  0  0  0
 33 34  1  0  0  0  0
 34 35  2  0  0  0  0
 35 36  1  0  0  0  0
 36 37  2  0  0  0  0
 32 37  1  0  0  0  0
 35 38  1  0  0  0  0
 38 39  2  0  0  0  0
 38 40  1  0  0  0  0
 11 41  1  0  0  0  0
 41 42  1  0  0  0  0
 42 43  1  0  0  0  0
 43 44  1  0  0  0  0
 11 44  1  0  0  0  0
 43 45  1  0  0  0  0
 45 46  2  0  0  0  0
 45 47  1  0  0  0  0
 47 48  2  0  0  0  0
 48 49  1  0  0  0  0
 49 50  1  0  0  0  0
 50 51  1  0  0  0  0
 49 52  2  0  0  0  0
 52 53  1  0  0  0  0
 53 54  1  0  0  0  0
 52 55  1  0  0  0  0
 55 56  1  0  0  0  0
 56 57  1  0  0  0  0
 55 58  2  0  0  0  0
 47 58  1  0  0  0  0
M  END
> <chemblId>
CHEMBL273915

> <bioactivity__type>
IC50

> <units>
nM

> <value>
4.56

$$$$

  CDK     11301513322D 0   0.00000     0.00000     0

 23 25  0  0  0  0              1 V2000 
    4.9872    1.4161    0.0000 N   0  0  0  0  0  0  0  0  0  0  0  0
    3.7286    0.6001    0.0000 C   0  0  0  0  0  0  0  0  0  0  0  0
    2.3926    1.2820    0.0000 C   0  0  0  0  0  0  0  0  0  0  0  0
    1.1340    0.4660    0.0000 C   0  0  0  0  0  0  0  0  0  0  0  0
    1.0470   -1.0400    0.0000 C   0  0  0  0  0  0  0  0  0  0  0  0
   -0.3860   -1.4380    0.0000 N   0  0  0  0  0  0  0  0  0  0  0  0
   -1.2020   -0.1790    0.0000 C   0  0  0  0  0  0  0  0  0  0  0  0
   -2.7005   -0.1113    0.0000 C   0  0  0  0  0  0  0  0  0  0  0  0
   -3.5083   -1.3752    0.0000 C   0  0  0  0  0  0  0  0  0  0  0  0
   -5.0068   -1.3074    0.0000 C   0  0  0  0  0  0  0  0  0  0  0  0
   -5.8147   -2.5713    0.0000 C   0  0  0  0  0  0  0  0  0  0  0  0
   -7.3132   -2.5036    0.0000 C   0  0  0  0  0  0  0  0  0  0  0  0
   -8.1210   -3.7675    0.0000 C   0  0  0  0  0  0  0  0  0  0  0  0
   -7.4304   -5.0990    0.0000 C   0  0  0  0  0  0  0  0  0  0  0  0
   -5.9320   -5.1667    0.0000 C   0  0  0  0  0  0  0  0  0  0  0  0
   -5.1241   -3.9029    0.0000 C   0  0  0  0  0  0  0  0  0  0  0  0
   -5.6974    0.0241    0.0000 C   0  0  0  0  0  0  0  0  0  0  0  0
   -4.8895    1.2880    0.0000 C   0  0  0  0  0  0  0  0  0  0  0  0
   -5.5801    2.6196    0.0000 C   0  0  0  0  0  0  0  0  0  0  0  0
   -7.0786    2.6873    0.0000 C   0  0  0  0  0  0  0  0  0  0  0  0
   -7.8865    1.4234    0.0000 C   0  0  0  0  0  0  0  0  0  0  0  0
   -7.1959    0.0918    0.0000 C   0  0  0  0  0  0  0  0  0  0  0  0
   -0.2760    1.0010    0.0000 N   0  0  0  0  0  0  0  0  0  0  0  0
  1  2  1  0  0  0  0
  2  3  1  0  0  0  0
  3  4  1  0  0  0  0
  4  5  2  0  0  0  0
  5  6  1  0  0  0  0
  6  7  1  0  0  0  0
  7  8  1  0  0  0  0
  8  9  1  0  0  0  0
  9 10  1  0  0  0  0
 10 11  1  0  0  0  0
 11 12  2  0  0  0  0
 12 13  1  0  0  0  0
 13 14  2  0  0  0  0
 14 15  1  0  0  0  0
 15 16  2  0  0  0  0
 11 16  1  0  0  0  0
 10 17  1  0  0  0  0
 17 18  2  0  0  0  0
 18 19  1  0  0  0  0
 19 20  2  0  0  0  0
 20 21  1  0  0  0  0
 21 22  2  0  0  0  0
 17 22  1  0  0  0  0
  7 23  2  0  0  0  0
  4 23  1  0  0  0  0
M  END
> <chemblId>
CHEMBL275507

> <bioactivity__type>
IC50

> <units>
nM

> <value>
794.33

$$$$

  CDK     11301513322D 0   0.00000     0.00000     0

 15 16  0  0  0  0              1 V2000 
    4.9872    1.4161    0.0000 N   0  0  0  0  0  0  0  0  0  0  0  0
    3.7286    0.6001    0.0000 C   0  0  0  0  0  0  0  0  0  0  0  0
    2.3926    1.2820    0.0000 C   0  0  0  0  0  0  0  0  0  0  0  0
    1.1340    0.4660    0.0000 C   0  0  0  0  0  0  0  0  0  0  0  0
    1.0470   -1.0400    0.0000 C   0  0  0  0  0  0  0  0  0  0  0  0
   -0.3860   -1.4380    0.0000 N   0  0  0  0  0  0  0  0  0  0  0  0
   -1.2020   -0.1790    0.0000 C   0  0  0  0  0  0  0  0  0  0  0  0
   -0.2760    1.0010    0.0000 N   0  0  0  0  0  0  0  0  0  0  0  0
   -2.7005   -0.1113    0.0000 C   0  0  0  0  0  0  0  0  0  0  0  0
   -3.3911    1.2203    0.0000 C   0  0  0  0  0  0  0  0  0  0  0  0
   -4.8895    1.2880    0.0000 C   0  0  0  0  0  0  0  0  0  0  0  0
   -5.6974    0.0241    0.0000 C   0  0  0  0  0  0  0  0  0  0  0  0
   -5.0068   -1.3074    0.0000 C   0  0  0  0  0  0  0  0  0  0  0  0
   -5.8147   -2.5713    0.0000 Cl  0  0  0  0  0  0  0  0  0  0  0  0
   -3.5083   -1.3752    0.0000 C   0  0  0  0  0  0  0  0  0  0  0  0
  1  2  1  0  0  0  0
  2  3  1  0  0  0  0
  3  4  1  0  0  0  0
  4  5  2  0  0  0  0
  5  6  1  0  0  0  0
  6  7  1  0  0  0  0
  7  8  2  0  0  0  0
  4  8  1  0  0  0  0
  7  9  1  0  0  0  0
  9 10  2  0  0  0  0
 10 11  1  0  0  0  0
 11 12  2  0  0  0  0
 12 13  1  0  0  0  0
 13 14  1  0  0  0  0
 13 15  2  0  0  0  0
  9 15  1  0  0  0  0
M  END
> <chemblId>
CHEMBL287052

> <bioactivity__type>
IC50

> <units>
nM

> <value>
1995.26

$$$$

  CDK     11301513322D 0   0.00000     0.00000     0

 34 38  0  0  0  0              1 V2000 
   13.1010   10.3923    0.0000 C   0  0  0  0  0  0  0  0  0  0  0  0
   11.6010   10.3923    0.0000 O   0  0  0  0  0  0  0  0  0  0  0  0
   10.8510    9.0933    0.0000 C   0  0  0  0  0  0  0  0  0  0  0  0
    9.3510    9.0933    0.0000 C   0  0  0  0  0  0  0  0  0  0  0  0
    8.6010    7.7942    0.0000 C   0  0  0  0  0  0  0  0  0  0  0  0
    9.3510    6.4952    0.0000 C   0  0  0  0  0  0  0  0  0  0  0  0
    8.6010    5.1962    0.0000 C   0  0  0  0  0  0  0  0  0  0  0  0
    7.1010    5.1962    0.0000 C   0  0  0  0  0  0  0  0  0  0  0  0
    6.3510    3.8971    0.0000 N   0  0  0  0  0  0  0  0  0  0  0  0
    4.8510    3.8971    0.0000 C   0  0  0  0  0  0  0  0  0  0  0  0
    4.1010    2.5981    0.0000 C   0  0  0  0  0  0  0  0  0  0  0  0
    4.8510    1.2990    0.0000 C   0  0  0  0  0  0  0  0  0  0  0  0
    6.3510    1.2990    0.0000 C   0  0  0  0  0  0  0  0  0  0  0  0
    7.1010    2.5981    0.0000 C   0  0  0  0  0  0  0  0  0  0  0  0
    4.1010    0.0000    0.0000 N   0  0  0  0  0  0  0  0  0  0  0  0
    2.6010    0.0000    0.0000 C   0  0  0  0  0  0  0  0  0  0  0  0
    1.7190    1.2130    0.0000 N   0  0  0  0  0  0  0  0  0  0  0  0
    0.2920    0.7500    0.0000 C   0  0  0  0  0  0  0  0  0  0  0  0
   -1.0060    1.5000    0.0000 C   0  0  0  0  0  0  0  0  0  0  0  0
   -2.3060    0.7500    0.0000 C   0  0  0  0  0  0  0  0  0  0  0  0
   -2.3060   -0.7500    0.0000 C   0  0  0  0  0  0  0  0  0  0  0  0
   -1.0060   -1.5000    0.0000 C   0  0  0  0  0  0  0  0  0  0  0  0
    0.2920   -0.7500    0.0000 C   0  0  0  0  0  0  0  0  0  0  0  0
    1.7190   -1.2130    0.0000 N   0  0  0  0  0  0  0  0  0  0  0  0
    2.1826   -2.6396    0.0000 C   0  0  0  0  0  0  0  0  0  0  0  0
    1.1789   -3.7543    0.0000 C   0  0  0  0  0  0  0  0  0  0  0  0
   -0.2883   -3.4425    0.0000 C   0  0  0  0  0  0  0  0  0  0  0  0
   -1.2920   -4.5572    0.0000 C   0  0  0  0  0  0  0  0  0  0  0  0
   -0.8285   -5.9838    0.0000 C   0  0  0  0  0  0  0  0  0  0  0  0
   -1.8321   -7.0985    0.0000 F   0  0  0  0  0  0  0  0  0  0  0  0
    0.6388   -6.2956    0.0000 C   0  0  0  0  0  0  0  0  0  0  0  0
    1.6424   -5.1809    0.0000 C   0  0  0  0  0  0  0  0  0  0  0  0
   10.8510    6.4952    0.0000 C   0  0  0  0  0  0  0  0  0  0  0  0
   11.6010    7.7942    0.0000 C   0  0  0  0  0  0  0  0  0  0  0  0
  1  2  1  0  0  0  0
  2  3  1  0  0  0  0
  3  4  2  0  0  0  0
  4  5  1  0  0  0  0
  5  6  2  0  0  0  0
  6  7  1  0  0  0  0
  7  8  1  0  0  0  0
  8  9  1  0  0  0  0
  9 10  1  0  0  0  0
 10 11  1  0  0  0  0
 11 12  1  0  0  0  0
 12 13  1  0  0  0  0
 13 14  1  0  0  0  0
  9 14  1  0  0  0  0
 12 15  1  0  0  0  0
 15 16  1  0  0  0  0
 16 17  2  0  0  0  0
 17 18  1  0  0  0  0
 18 19  2  0  0  0  0
 19 20  1  0  0  0  0
 20 21  2  0  0  0  0
 21 22  1  0  0  0  0
 22 23  2  0  0  0  0
 18 23  1  0  0  0  0
 23 24  1  0  0  0  0
 16 24  1  0  0  0  0
 24 25  1  0  0  0  0
 25 26  1  0  0  0  0
 26 27  2  0  0  0  0
 27 28  1  0  0  0  0
 28 29  2  0  0  0  0
 29 30  1  0  0  0  0
 29 31  1  0  0  0  0
 31 32  2  0  0  0  0
 26 32  1  0  0  0  0
  6 33  1  0  0  0  0
 33 34  2  0  0  0  0
  3 34  1  0  0  0  0
M  END
> <chemblId>
CHEMBL296419

> <bioactivity__type>
IC50

> <units>
nM

> <value>
14.0

$$$$

  CDK     11301513322D 0   0.00000     0.00000     0

 30 33  0  0  0  0              1 V2000 
   -2.5980   -1.5000    0.0000 F   0  0  0  0  0  0  0  0  0  0  0  0
   -1.2990   -0.7500    0.0000 C   0  0  0  0  0  0  0  0  0  0  0  0
    0.0000   -1.5000    0.0000 C   0  0  0  0  0  0  0  0  0  0  0  0
    1.2990   -0.7500    0.0000 C   0  0  0  0  0  0  0  0  0  0  0  0
    1.2990    0.7500    0.0000 C   0  0  0  0  0  0  0  0  0  0  0  0
    0.0000    1.5000    0.0000 C   0  0  0  0  0  0  0  0  0  0  0  0
   -1.2990    0.7500    0.0000 C   0  0  0  0  0  0  0  0  0  0  0  0
    2.5980    1.5000    0.0000 C   0  0  0  0  0  0  0  0  0  0  0  0
    2.5981    3.0000    0.0000 N   0  0  0  0  0  0  0  0  0  0  0  0
    3.8971    3.7500    0.0000 C   0  0  0  0  0  0  0  0  0  0  0  0
    3.8971    5.2500    0.0000 C   0  0  0  0  0  0  0  0  0  0  0  0
    2.5981    6.0000    0.0000 N   0  0  0  0  0  0  0  0  0  0  0  0
    2.5981    7.5000    0.0000 C   0  0  0  0  0  0  0  0  0  0  0  0
    3.8971    8.2500    0.0000 C   0  0  0  0  0  0  0  0  0  0  0  0
    3.8971    9.7500    0.0000 C   0  0  0  0  0  0  0  0  0  0  0  0
    5.1962   10.5000    0.0000 C   0  0  0  0  0  0  0  0  0  0  0  0
    6.4952    9.7500    0.0000 C   0  0  0  0  0  0  0  0  0  0  0  0
    7.7943   10.5000    0.0000 C   0  0  0  0  0  0  0  0  0  0  0  0
    7.7943   12.0000    0.0000 C   0  0  0  0  0  0  0  0  0  0  0  0
    6.4952   12.7500    0.0000 C   0  0  0  0  0  0  0  0  0  0  0  0
    5.1962   12.0000    0.0000 C   0  0  0  0  0  0  0  0  0  0  0  0
    1.2990    5.2500    0.0000 C   0  0  0  0  0  0  0  0  0  0  0  0
    1.2990    3.7500    0.0000 C   0  0  0  0  0  0  0  0  0  0  0  0
    3.8971    0.7500    0.0000 C   0  0  0  0  0  0  0  0  0  0  0  0
    3.8971   -0.7500    0.0000 C   0  0  0  0  0  0  0  0  0  0  0  0
    5.1961   -1.5000    0.0000 C   0  0  0  0  0  0  0  0  0  0  0  0
    6.4951   -0.7500    0.0000 C   0  0  0  0  0  0  0  0  0  0  0  0
    7.7942   -1.5000    0.0000 F   0  0  0  0  0  0  0  0  0  0  0  0
    6.4952    0.7500    0.0000 C   0  0  0  0  0  0  0  0  0  0  0  0
    5.1961    1.5000    0.0000 C   0  0  0  0  0  0  0  0  0  0  0  0
  1  2  1  0  0  0  0
  2  3  2  0  0  0  0
  3  4  1  0  0  0  0
  4  5  2  0  0  0  0
  5  6  1  0  0  0  0
  6  7  2  0  0  0  0
  2  7  1  0  0  0  0
  5  8  1  0  0  0  0
  8  9  1  0  0  0  0
  9 10  1  0  0  0  0
 10 11  1  0  0  0  0
 11 12  1  0  0  0  0
 12 13  1  0  0  0  0
 13 14  1  0  0  0  0
 14 15  2  0  0  0  0
 15 16  1  0  0  0  0
 16 17  2  0  0  0  0
 17 18  1  0  0  0  0
 18 19  2  0  0  0  0
 19 20  1  0  0  0  0
 20 21  2  0  0  0  0
 16 21  1  0  0  0  0
 12 22  1  0  0  0  0
 22 23  1  0  0  0  0
  9 23  1  0  0  0  0
  8 24  1  0  0  0  0
 24 25  2  0  0  0  0
 25 26  1  0  0  0  0
 26 27  2  0  0  0  0
 27 28  1  0  0  0  0
 27 29  1  0  0  0  0
 29 30  2  0  0  0  0
 24 30  1  0  0  0  0
M  END
> <chemblId>
CHEMBL30008

> <bioactivity__type>
IC50

> <units>
nM

> <value>
158.0

$$$$

  CDK     11301513322D 0   0.00000     0.00000     0

 24 26  0  0  0  0              1 V2000 
    3.9132    3.7394    0.0000 C   0  0  0  0  0  0  0  0  0  0  0  0
    2.6112    2.9947    0.0000 C   0  0  0  0  0  0  0  0  0  0  0  0
    2.6051    1.4947    0.0000 C   0  0  0  0  0  0  0  0  0  0  0  0
    3.9011    0.7394    0.0000 O   0  0  0  0  0  0  0  0  0  0  0  0
    1.3030    0.7500    0.0000 C   0  0  0  0  0  0  0  0  0  0  0  0
    1.3030   -0.7500    0.0000 C   0  0  0  0  0  0  0  0  0  0  0  0
    0.0280   -1.5000    0.0000 C   0  0  0  0  0  0  0  0  0  0  0  0
   -1.3220   -0.7500    0.0000 C   0  0  0  0  0  0  0  0  0  0  0  0
   -2.6148   -1.5107    0.0000 O   0  0  0  0  0  0  0  0  0  0  0  0
   -1.3220    0.7500    0.0000 C   0  0  0  0  0  0  0  0  0  0  0  0
    0.0280    1.5000    0.0000 C   0  0  0  0  0  0  0  0  0  0  0  0
    1.3152    3.7500    0.0000 N   0  0  0  0  0  0  0  0  0  0  0  0
    1.3213    5.2500    0.0000 C   0  0  0  0  0  0  0  0  0  0  0  0
    0.0253    6.0052    0.0000 C   0  0  0  0  0  0  0  0  0  0  0  0
   -1.2768    5.2605    0.0000 C   0  0  0  0  0  0  0  0  0  0  0  0
   -2.5728    6.0158    0.0000 C   0  0  0  0  0  0  0  0  0  0  0  0
   -2.5667    7.5158    0.0000 C   0  0  0  0  0  0  0  0  0  0  0  0
   -1.2646    8.2605    0.0000 C   0  0  0  0  0  0  0  0  0  0  0  0
   -1.2585    9.7605    0.0000 C   0  0  0  0  0  0  0  0  0  0  0  0
   -2.5545   10.5158    0.0000 C   0  0  0  0  0  0  0  0  0  0  0  0
   -3.8565    9.7710    0.0000 C   0  0  0  0  0  0  0  0  0  0  0  0
   -3.8626    8.2710    0.0000 C   0  0  0  0  0  0  0  0  0  0  0  0
   -1.2829    3.7605    0.0000 C   0  0  0  0  0  0  0  0  0  0  0  0
    0.0131    3.0053    0.0000 C   0  0  0  0  0  0  0  0  0  0  0  0
  1  2  1  0  0  0  0
  2  3  1  0  0  0  0
  3  4  1  0  0  0  0
  3  5  1  0  0  0  0
  5  6  2  0  0  0  0
  6  7  1  0  0  0  0
  7  8  2  0  0  0  0
  8  9  1  0  0  0  0
  8 10  1  0  0  0  0
 10 11  2  0  0  0  0
  5 11  1  0  0  0  0
  2 12  1  0  0  0  0
 12 13  1  0  0  0  0
 13 14  1  0  0  0  0
 14 15  1  0  0  0  0
 15 16  1  0  0  0  0
 16 17  1  0  0  0  0
 17 18  2  0  0  0  0
 18 19  1  0  0  0  0
 19 20  2  0  0  0  0
 20 21  1  0  0  0  0
 21 22  2  0  0  0  0
 17 22  1  0  0  0  0
 15 23  1  0  0  0  0
 23 24  1  0  0  0  0
 12 24  1  0  0  0  0
M  END
> <chemblId>
CHEMBL305187

> <bioactivity__type>
IC50

> <units>
nM

> <value>
1000.0

$$$$

  CDK     11301513322D 0   0.00000     0.00000     0

 35 38  0  0  0  0              1 V2000 
    1.1844    3.7479    0.0000 C   0  0  0  0  0  0  0  0  0  0  0  0
   -0.0903    2.9573    0.0000 C   0  0  0  0  0  0  0  0  0  0  0  0
   -0.6476    4.3499    0.0000 C   0  0  0  0  0  0  0  0  0  0  0  0
   -1.5586    2.6503    0.0000 C   0  0  0  0  0  0  0  0  0  0  0  0
   -0.0430    1.4580    0.0000 C   0  0  0  0  0  0  0  0  0  0  0  0
   -1.2820    0.7150    0.0000 C   0  0  0  0  0  0  0  0  0  0  0  0
   -1.2900   -0.7690    0.0000 C   0  0  0  0  0  0  0  0  0  0  0  0
    0.0430   -1.4580    0.0000 C   0  0  0  0  0  0  0  0  0  0  0  0
    1.2820   -0.7150    0.0000 C   0  0  0  0  0  0  0  0  0  0  0  0
    1.2900    0.7690    0.0000 C   0  0  0  0  0  0  0  0  0  0  0  0
    0.0903   -2.9573    0.0000 C   0  0  0  0  0  0  0  0  0  0  0  0
   -1.1844   -3.7479    0.0000 O   0  0  0  0  0  0  0  0  0  0  0  0
    1.4124   -3.6659    0.0000 C   0  0  0  0  0  0  0  0  0  0  0  0
    1.4597   -5.1651    0.0000 C   0  0  0  0  0  0  0  0  0  0  0  0
    2.7818   -5.8738    0.0000 C   0  0  0  0  0  0  0  0  0  0  0  0
    2.8291   -7.3730    0.0000 N   0  0  0  0  0  0  0  0  0  0  0  0
    1.5544   -8.1636    0.0000 C   0  0  0  0  0  0  0  0  0  0  0  0
    1.6017   -9.6629    0.0000 C   0  0  0  0  0  0  0  0  0  0  0  0
    2.9238  -10.3715    0.0000 C   0  0  0  0  0  0  0  0  0  0  0  0
    4.1985   -9.5809    0.0000 C   0  0  0  0  0  0  0  0  0  0  0  0
    4.1512   -8.0817    0.0000 C   0  0  0  0  0  0  0  0  0  0  0  0
    2.9711  -11.8708    0.0000 O   0  0  0  0  0  0  0  0  0  0  0  0
    4.2932  -12.5794    0.0000 C   0  0  0  0  0  0  0  0  0  0  0  0
    4.3405  -14.0787    0.0000 C   0  0  0  0  0  0  0  0  0  0  0  0
    3.0658  -14.8693    0.0000 C   0  0  0  0  0  0  0  0  0  0  0  0
    3.1131  -16.3685    0.0000 C   0  0  0  0  0  0  0  0  0  0  0  0
    4.4352  -17.0772    0.0000 C   0  0  0  0  0  0  0  0  0  0  0  0
    5.7099  -16.2866    0.0000 C   0  0  0  0  0  0  0  0  0  0  0  0
    5.6626  -14.7873    0.0000 C   0  0  0  0  0  0  0  0  0  0  0  0
    5.5679  -11.7888    0.0000 C   0  0  0  0  0  0  0  0  0  0  0  0
    6.8900  -12.4974    0.0000 C   0  0  0  0  0  0  0  0  0  0  0  0
    8.1647  -11.7068    0.0000 C   0  0  0  0  0  0  0  0  0  0  0  0
    8.1174  -10.2076    0.0000 C   0  0  0  0  0  0  0  0  0  0  0  0
    6.7953   -9.4989    0.0000 C   0  0  0  0  0  0  0  0  0  0  0  0
    5.5206  -10.2895    0.0000 C   0  0  0  0  0  0  0  0  0  0  0  0
  1  2  1  0  0  0  0
  2  3  1  0  0  0  0
  2  4  1  0  0  0  0
  2  5  1  0  0  0  0
  5  6  2  0  0  0  0
  6  7  1  0  0  0  0
  7  8  2  0  0  0  0
  8  9  1  0  0  0  0
  9 10  2  0  0  0  0
  5 10  1  0  0  0  0
  8 11  1  0  0  0  0
 11 12  2  0  0  0  0
 11 13  1  0  0  0  0
 13 14  1  0  0  0  0
 14 15  1  0  0  0  0
 15 16  1  0  0  0  0
 16 17  1  0  0  0  0
 17 18  1  0  0  0  0
 18 19  1  0  0  0  0
 19 20  1  0  0  0  0
 20 21  1  0  0  0  0
 16 21  1  0  0  0  0
 19 22  1  0  0  0  0
 22 23  1  0  0  0  0
 23 24  1  0  0  0  0
 24 25  2  0  0  0  0
 25 26  1  0  0  0  0
 26 27  2  0  0  0  0
 27 28  1  0  0  0  0
 28 29  2  0  0  0  0
 24 29  1  0  0  0  0
 23 30  1  0  0  0  0
 30 31  2  0  0  0  0
 31 32  1  0  0  0  0
 32 33  2  0  0  0  0
 33 34  1  0  0  0  0
 34 35  2  0  0  0  0
 30 35  1  0  0  0  0
M  END
> <chemblId>
CHEMBL305660

> <bioactivity__type>
IC50

> <units>
nM

> <value>
28.3

$$$$

  CDK     11301513322D 0   0.00000     0.00000     0

 26 29  0  0  0  0              1 V2000 
   -5.9519    8.3278    0.0000 C   0  0  0  0  0  0  0  0  0  0  0  0
   -4.5185    7.8857    0.0000 C   0  0  0  0  0  0  0  0  0  0  0  0
   -3.4189    8.9059    0.0000 C   0  0  0  0  0  0  0  0  0  0  0  0
   -4.1847    6.4233    0.0000 N   0  0  0  0  0  0  0  0  0  0  0  0
   -2.7514    5.9811    0.0000 C   0  0  0  0  0  0  0  0  0  0  0  0
   -2.4176    4.5187    0.0000 C   0  0  0  0  0  0  0  0  0  0  0  0
   -1.0383    3.9292    0.0000 C   0  0  0  0  0  0  0  0  0  0  0  0
   -1.1727    2.4352    0.0000 C   0  0  0  0  0  0  0  0  0  0  0  0
   -2.6351    2.1015    0.0000 N   0  0  0  0  0  0  0  0  0  0  0  0
   -3.4045    3.3891    0.0000 O   0  0  0  0  0  0  0  0  0  0  0  0
   -3.2860    0.7500    0.0000 C   0  0  0  0  0  0  0  0  0  0  0  0
   -4.7818    0.8621    0.0000 C   0  0  0  0  0  0  0  0  0  0  0  0
   -5.6268   -0.3773    0.0000 C   0  0  0  0  0  0  0  0  0  0  0  0
   -4.9759   -1.7287    0.0000 C   0  0  0  0  0  0  0  0  0  0  0  0
   -3.4801   -1.8408    0.0000 C   0  0  0  0  0  0  0  0  0  0  0  0
   -2.6351   -0.6015    0.0000 C   0  0  0  0  0  0  0  0  0  0  0  0
   -1.1727   -0.9352    0.0000 C   0  0  0  0  0  0  0  0  0  0  0  0
    0.0000    0.0000    0.0000 C   0  0  0  0  0  0  0  0  0  0  0  0
    1.2990   -0.7500    0.0000 C   0  0  0  0  0  0  0  0  0  0  0  0
    2.5981   -0.0000    0.0000 C   0  0  0  0  0  0  0  0  0  0  0  0
    2.5981    1.5000    0.0000 C   0  0  0  0  0  0  0  0  0  0  0  0
    1.2990    2.2500    0.0000 C   0  0  0  0  0  0  0  0  0  0  0  0
    0.0000    1.5000    0.0000 C   0  0  0  0  0  0  0  0  0  0  0  0
   -5.2843    5.4030    0.0000 C   0  0  0  0  0  0  0  0  0  0  0  0
   -6.7177    5.8451    0.0000 C   0  0  0  0  0  0  0  0  0  0  0  0
   -4.9505    3.9406    0.0000 C   0  0  0  0  0  0  0  0  0  0  0  0
  1  2  1  0  0  0  0
  2  3  1  0  0  0  0
  2  4  1  0  0  0  0
  4  5  1  0  0  0  0
  5  6  1  0  0  0  0
  6  7  1  0  0  0  0
  7  8  1  0  0  0  0
  8  9  1  0  0  0  0
  9 10  1  0  0  0  0
  6 10  1  0  0  0  0
  9 11  1  0  0  0  0
 11 12  2  0  0  0  0
 12 13  1  0  0  0  0
 13 14  2  0  0  0  0
 14 15  1  0  0  0  0
 15 16  2  0  0  0  0
 11 16  1  0  0  0  0
 16 17  1  0  0  0  0
 17 18  1  0  0  0  0
 18 19  2  0  0  0  0
 19 20  1  0  0  0  0
 20 21  2  0  0  0  0
 21 22  1  0  0  0  0
 22 23  2  0  0  0  0
  8 23  1  0  0  0  0
 18 23  1  0  0  0  0
  4 24  1  0  0  0  0
 24 25  1  0  0  0  0
 24 26  1  0  0  0  0
M  END
> <chemblId>
CHEMBL309904

> <bioactivity__type>
IC50

> <units>
nM

> <value>
151.36

$$$$

  CDK     11301513322D 0   0.00000     0.00000     0

 24 27  0  0  0  0              1 V2000 
   -6.2856    9.7902    0.0000 C   0  0  0  0  0  0  0  0  0  0  0  0
   -5.9519    8.3278    0.0000 N   0  0  0  0  0  0  0  0  0  0  0  0
   -7.0514    7.3075    0.0000 C   0  0  0  0  0  0  0  0  0  0  0  0
   -4.5185    7.8857    0.0000 C   0  0  0  0  0  0  0  0  0  0  0  0
   -4.1847    6.4233    0.0000 C   0  0  0  0  0  0  0  0  0  0  0  0
   -2.7514    5.9811    0.0000 C   0  0  0  0  0  0  0  0  0  0  0  0
   -2.4176    4.5187    0.0000 C   0  0  0  0  0  0  0  0  0  0  0  0
   -1.0383    3.9292    0.0000 C   0  0  0  0  0  0  0  0  0  0  0  0
   -1.1727    2.4352    0.0000 C   0  0  0  0  0  0  0  0  0  0  0  0
   -2.6351    2.1015    0.0000 N   0  0  0  0  0  0  0  0  0  0  0  0
   -3.4045    3.3891    0.0000 O   0  0  0  0  0  0  0  0  0  0  0  0
   -3.2860    0.7500    0.0000 C   0  0  0  0  0  0  0  0  0  0  0  0
   -4.7818    0.8621    0.0000 C   0  0  0  0  0  0  0  0  0  0  0  0
   -5.6268   -0.3773    0.0000 C   0  0  0  0  0  0  0  0  0  0  0  0
   -4.9759   -1.7287    0.0000 C   0  0  0  0  0  0  0  0  0  0  0  0
   -3.4801   -1.8408    0.0000 C   0  0  0  0  0  0  0  0  0  0  0  0
   -2.6351   -0.6015    0.0000 C   0  0  0  0  0  0  0  0  0  0  0  0
   -1.1727   -0.9352    0.0000 C   0  0  0  0  0  0  0  0  0  0  0  0
    0.0000    0.0000    0.0000 C   0  0  0  0  0  0  0  0  0  0  0  0
    1.2990   -0.7500    0.0000 C   0  0  0  0  0  0  0  0  0  0  0  0
    2.5981   -0.0000    0.0000 C   0  0  0  0  0  0  0  0  0  0  0  0
    2.5981    1.5000    0.0000 C   0  0  0  0  0  0  0  0  0  0  0  0
    1.2990    2.2500    0.0000 C   0  0  0  0  0  0  0  0  0  0  0  0
    0.0000    1.5000    0.0000 C   0  0  0  0  0  0  0  0  0  0  0  0
  1  2  1  0  0  0  0
  2  3  1  0  0  0  0
  2  4  1  0  0  0  0
  4  5  1  0  0  0  0
  5  6  1  0  0  0  0
  6  7  1  0  0  0  0
  7  8  1  0  0  0  0
  8  9  1  0  0  0  0
  9 10  1  0  0  0  0
 10 11  1  0  0  0  0
  7 11  1  0  0  0  0
 10 12  1  0  0  0  0
 12 13  2  0  0  0  0
 13 14  1  0  0  0  0
 14 15  2  0  0  0  0
 15 16  1  0  0  0  0
 16 17  2  0  0  0  0
 12 17  1  0  0  0  0
 17 18  1  0  0  0  0
 18 19  1  0  0  0  0
 19 20  2  0  0  0  0
 20 21  1  0  0  0  0
 21 22  2  0  0  0  0
 22 23  1  0  0  0  0
 23 24  2  0  0  0  0
  9 24  1  0  0  0  0
 19 24  1  0  0  0  0
M  END
> <chemblId>
CHEMBL310018

> <bioactivity__type>
IC50

> <units>
nM

> <value>
676.08

$$$$

  CDK     11301513322D 0   0.00000     0.00000     0

 23 26  0  0  0  0              1 V2000 
   -1.9856    8.4638    0.0000 C   0  0  0  0  0  0  0  0  0  0  0  0
   -1.6518    7.0014    0.0000 N   0  0  0  0  0  0  0  0  0  0  0  0
   -0.2184    6.5593    0.0000 C   0  0  0  0  0  0  0  0  0  0  0  0
   -2.7514    5.9811    0.0000 C   0  0  0  0  0  0  0  0  0  0  0  0
   -2.4176    4.5187    0.0000 C   0  0  0  0  0  0  0  0  0  0  0  0
   -1.0383    3.9292    0.0000 C   0  0  0  0  0  0  0  0  0  0  0  0
   -1.1727    2.4352    0.0000 C   0  0  0  0  0  0  0  0  0  0  0  0
   -2.6351    2.1015    0.0000 N   0  0  0  0  0  0  0  0  0  0  0  0
   -3.4045    3.3891    0.0000 O   0  0  0  0  0  0  0  0  0  0  0  0
   -3.2860    0.7500    0.0000 C   0  0  0  0  0  0  0  0  0  0  0  0
   -4.7818    0.8621    0.0000 C   0  0  0  0  0  0  0  0  0  0  0  0
   -5.6268   -0.3773    0.0000 C   0  0  0  0  0  0  0  0  0  0  0  0
   -7.1226   -0.2652    0.0000 Cl  0  0  0  0  0  0  0  0  0  0  0  0
   -4.9759   -1.7287    0.0000 C   0  0  0  0  0  0  0  0  0  0  0  0
   -3.4801   -1.8408    0.0000 C   0  0  0  0  0  0  0  0  0  0  0  0
   -2.6351   -0.6015    0.0000 C   0  0  0  0  0  0  0  0  0  0  0  0
   -1.1727   -0.9352    0.0000 O   0  0  0  0  0  0  0  0  0  0  0  0
    0.0000    0.0000    0.0000 C   0  0  0  0  0  0  0  0  0  0  0  0
    1.2990   -0.7500    0.0000 C   0  0  0  0  0  0  0  0  0  0  0  0
    2.5981   -0.0000    0.0000 C   0  0  0  0  0  0  0  0  0  0  0  0
    2.5981    1.5000    0.0000 C   0  0  0  0  0  0  0  0  0  0  0  0
    1.2990    2.2500    0.0000 C   0  0  0  0  0  0  0  0  0  0  0  0
    0.0000    1.5000    0.0000 C   0  0  0  0  0  0  0  0  0  0  0  0
  1  2  1  0  0  0  0
  2  3  1  0  0  0  0
  2  4  1  0  0  0  0
  4  5  1  0  0  0  0
  5  6  1  0  0  0  0
  6  7  1  0  0  0  0
  7  8  1  0  0  0  0
  8  9  1  0  0  0  0
  5  9  1  0  0  0  0
  8 10  1  0  0  0  0
 10 11  2  0  0  0  0
 11 12  1  0  0  0  0
 12 13  1  0  0  0  0
 12 14  2  0  0  0  0
 14 15  1  0  0  0  0
 15 16  2  0  0  0  0
 10 16  1  0  0  0  0
 16 17  1  0  0  0  0
 17 18  1  0  0  0  0
 18 19  2  0  0  0  0
 19 20  1  0  0  0  0
 20 21  2  0  0  0  0
 21 22  1  0  0  0  0
 22 23  2  0  0  0  0
  7 23  1  0  0  0  0
 18 23  1  0  0  0  0
M  END
> <chemblId>
CHEMBL310183

> <bioactivity__type>
IC50

> <units>
nM

> <value>
102.33

$$$$

  CDK     11301513322D 0   0.00000     0.00000     0

 23 26  0  0  0  0              1 V2000 
   -5.9519    8.3278    0.0000 C   0  0  0  0  0  0  0  0  0  0  0  0
   -4.5185    7.8857    0.0000 N   0  0  0  0  0  0  0  0  0  0  0  0
   -3.4189    8.9059    0.0000 C   0  0  0  0  0  0  0  0  0  0  0  0
   -4.1847    6.4233    0.0000 C   0  0  0  0  0  0  0  0  0  0  0  0
   -2.7514    5.9811    0.0000 C   0  0  0  0  0  0  0  0  0  0  0  0
   -2.4176    4.5187    0.0000 C   0  0  0  0  0  0  0  0  0  0  0  0
   -1.0383    3.9292    0.0000 C   0  0  0  0  0  0  0  0  0  0  0  0
   -1.1727    2.4352    0.0000 C   0  0  0  0  0  0  0  0  0  0  0  0
   -2.6351    2.1015    0.0000 N   0  0  0  0  0  0  0  0  0  0  0  0
   -3.4045    3.3891    0.0000 O   0  0  0  0  0  0  0  0  0  0  0  0
   -3.2860    0.7500    0.0000 C   0  0  0  0  0  0  0  0  0  0  0  0
   -4.7818    0.8621    0.0000 C   0  0  0  0  0  0  0  0  0  0  0  0
   -5.6268   -0.3773    0.0000 C   0  0  0  0  0  0  0  0  0  0  0  0
   -4.9759   -1.7287    0.0000 C   0  0  0  0  0  0  0  0  0  0  0  0
   -3.4801   -1.8408    0.0000 C   0  0  0  0  0  0  0  0  0  0  0  0
   -2.6351   -0.6015    0.0000 C   0  0  0  0  0  0  0  0  0  0  0  0
   -1.1727   -0.9352    0.0000 C   0  0  0  0  0  0  0  0  0  0  0  0
    0.0000    0.0000    0.0000 C   0  0  0  0  0  0  0  0  0  0  0  0
    1.2990   -0.7500    0.0000 C   0  0  0  0  0  0  0  0  0  0  0  0
    2.5981   -0.0000    0.0000 C   0  0  0  0  0  0  0  0  0  0  0  0
    2.5981    1.5000    0.0000 C   0  0  0  0  0  0  0  0  0  0  0  0
    1.2990    2.2500    0.0000 C   0  0  0  0  0  0  0  0  0  0  0  0
    0.0000    1.5000    0.0000 C   0  0  0  0  0  0  0  0  0  0  0  0
  1  2  1  0  0  0  0
  2  3  1  0  0  0  0
  2  4  1  0  0  0  0
  4  5  1  0  0  0  0
  5  6  1  0  0  0  0
  6  7  1  0  0  0  0
  7  8  1  0  0  0  0
  8  9  1  0  0  0  0
  9 10  1  0  0  0  0
  6 10  1  0  0  0  0
  9 11  1  0  0  0  0
 11 12  2  0  0  0  0
 12 13  1  0  0  0  0
 13 14  2  0  0  0  0
 14 15  1  0  0  0  0
 15 16  2  0  0  0  0
 11 16  1  0  0  0  0
 16 17  1  0  0  0  0
 17 18  1  0  0  0  0
 18 19  2  0  0  0  0
 19 20  1  0  0  0  0
 20 21  2  0  0  0  0
 21 22  1  0  0  0  0
 22 23  2  0  0  0  0
  8 23  1  0  0  0  0
 18 23  1  0  0  0  0
M  END
> <chemblId>
CHEMBL313189

> <bioactivity__type>
IC50

> <units>
nM

> <value>
83.18

$$$$

  CDK     11301513322D 0   0.00000     0.00000     0

 23 26  0  0  0  0              1 V2000 
   -1.9856    8.4638    0.0000 C   0  0  0  0  0  0  0  0  0  0  0  0
   -1.6518    7.0014    0.0000 N   0  0  0  0  0  0  0  0  0  0  0  0
   -0.2184    6.5593    0.0000 C   0  0  0  0  0  0  0  0  0  0  0  0
   -2.7514    5.9811    0.0000 C   0  0  0  0  0  0  0  0  0  0  0  0
   -2.4176    4.5187    0.0000 C   0  0  0  0  0  0  0  0  0  0  0  0
   -1.0383    3.9292    0.0000 C   0  0  0  0  0  0  0  0  0  0  0  0
   -1.1727    2.4352    0.0000 C   0  0  0  0  0  0  0  0  0  0  0  0
   -2.6351    2.1015    0.0000 N   0  0  0  0  0  0  0  0  0  0  0  0
   -3.4045    3.3891    0.0000 O   0  0  0  0  0  0  0  0  0  0  0  0
   -3.2860    0.7500    0.0000 C   0  0  0  0  0  0  0  0  0  0  0  0
   -4.7818    0.8621    0.0000 C   0  0  0  0  0  0  0  0  0  0  0  0
   -5.4326    2.2135    0.0000 Cl  0  0  0  0  0  0  0  0  0  0  0  0
   -5.6268   -0.3773    0.0000 C   0  0  0  0  0  0  0  0  0  0  0  0
   -4.9759   -1.7287    0.0000 C   0  0  0  0  0  0  0  0  0  0  0  0
   -3.4801   -1.8408    0.0000 C   0  0  0  0  0  0  0  0  0  0  0  0
   -2.6351   -0.6015    0.0000 C   0  0  0  0  0  0  0  0  0  0  0  0
   -1.1727   -0.9352    0.0000 C   0  0  0  0  0  0  0  0  0  0  0  0
    0.0000    0.0000    0.0000 C   0  0  0  0  0  0  0  0  0  0  0  0
    1.2990   -0.7500    0.0000 C   0  0  0  0  0  0  0  0  0  0  0  0
    2.5981   -0.0000    0.0000 C   0  0  0  0  0  0  0  0  0  0  0  0
    2.5981    1.5000    0.0000 C   0  0  0  0  0  0  0  0  0  0  0  0
    1.2990    2.2500    0.0000 C   0  0  0  0  0  0  0  0  0  0  0  0
    0.0000    1.5000    0.0000 C   0  0  0  0  0  0  0  0  0  0  0  0
  1  2  1  0  0  0  0
  2  3  1  0  0  0  0
  2  4  1  0  0  0  0
  4  5  1  0  0  0  0
  5  6  1  0  0  0  0
  6  7  1  0  0  0  0
  7  8  1  0  0  0  0
  8  9  1  0  0  0  0
  5  9  1  0  0  0  0
  8 10  1  0  0  0  0
 10 11  2  0  0  0  0
 11 12  1  0  0  0  0
 11 13  1  0  0  0  0
 13 14  2  0  0  0  0
 14 15  1  0  0  0  0
 15 16  2  0  0  0  0
 10 16  1  0  0  0  0
 16 17  1  0  0  0  0
 17 18  1  0  0  0  0
 18 19  2  0  0  0  0
 19 20  1  0  0  0  0
 20 21  2  0  0  0  0
 21 22  1  0  0  0  0
 22 23  2  0  0  0  0
  7 23  1  0  0  0  0
 18 23  1  0  0  0  0
M  END
> <chemblId>
CHEMBL313604

> <bioactivity__type>
IC50

> <units>
nM

> <value>
15.49

$$$$

  CDK     11301513322D 0   0.00000     0.00000     0

 24 27  0  0  0  0              1 V2000 
   -4.5185    7.8857    0.0000 C   0  0  0  0  0  0  0  0  0  0  0  0
   -4.1847    6.4233    0.0000 N   0  0  0  0  0  0  0  0  0  0  0  0
   -5.2843    5.4030    0.0000 C   0  0  0  0  0  0  0  0  0  0  0  0
   -2.7514    5.9811    0.0000 C   0  0  0  0  0  0  0  0  0  0  0  0
   -2.4176    4.5187    0.0000 C   0  0  0  0  0  0  0  0  0  0  0  0
   -1.0383    3.9292    0.0000 C   0  0  0  0  0  0  0  0  0  0  0  0
   -1.1727    2.4352    0.0000 C   0  0  0  0  0  0  0  0  0  0  0  0
   -2.6351    2.1015    0.0000 N   0  0  0  0  0  0  0  0  0  0  0  0
   -3.4045    3.3891    0.0000 O   0  0  0  0  0  0  0  0  0  0  0  0
   -3.2860    0.7500    0.0000 C   0  0  0  0  0  0  0  0  0  0  0  0
   -4.7818    0.8621    0.0000 C   0  0  0  0  0  0  0  0  0  0  0  0
   -5.6268   -0.3773    0.0000 C   0  0  0  0  0  0  0  0  0  0  0  0
   -7.1226   -0.2652    0.0000 F   0  0  0  0  0  0  0  0  0  0  0  0
   -4.9759   -1.7287    0.0000 C   0  0  0  0  0  0  0  0  0  0  0  0
   -3.4801   -1.8408    0.0000 C   0  0  0  0  0  0  0  0  0  0  0  0
   -2.6351   -0.6015    0.0000 C   0  0  0  0  0  0  0  0  0  0  0  0
   -1.1727   -0.9352    0.0000 C   0  0  0  0  0  0  0  0  0  0  0  0
    0.0000    0.0000    0.0000 C   0  0  0  0  0  0  0  0  0  0  0  0
    1.2990   -0.7500    0.0000 C   0  0  0  0  0  0  0  0  0  0  0  0
    2.5981   -0.0000    0.0000 C   0  0  0  0  0  0  0  0  0  0  0  0
    2.5981    1.5000    0.0000 C   0  0  0  0  0  0  0  0  0  0  0  0
    3.8971    2.2500    0.0000 F   0  0  0  0  0  0  0  0  0  0  0  0
    1.2990    2.2500    0.0000 C   0  0  0  0  0  0  0  0  0  0  0  0
    0.0000    1.5000    0.0000 C   0  0  0  0  0  0  0  0  0  0  0  0
  1  2  1  0  0  0  0
  2  3  1  0  0  0  0
  2  4  1  0  0  0  0
  4  5  1  0  0  0  0
  5  6  1  0  0  0  0
  6  7  1  0  0  0  0
  7  8  1  0  0  0  0
  8  9  1  0  0  0  0
  5  9  1  0  0  0  0
  8 10  1  0  0  0  0
 10 11  2  0  0  0  0
 11 12  1  0  0  0  0
 12 13  1  0  0  0  0
 12 14  2  0  0  0  0
 14 15  1  0  0  0  0
 15 16  2  0  0  0  0
 10 16  1  0  0  0  0
 16 17  1  0  0  0  0
 17 18  1  0  0  0  0
 18 19  2  0  0  0  0
 19 20  1  0  0  0  0
 20 21  2  0  0  0  0
 21 22  1  0  0  0  0
 21 23  1  0  0  0  0
 23 24  2  0  0  0  0
  7 24  1  0  0  0  0
 18 24  1  0  0  0  0
M  END
> <chemblId>
CHEMBL314107

> <bioactivity__type>
IC50

> <units>
nM

> <value>
16.98

$$$$

  CDK     11301513322D 0   0.00000     0.00000     0

 23 26  0  0  0  0              1 V2000 
   -4.5185    7.8857    0.0000 C   0  0  0  0  0  0  0  0  0  0  0  0
   -4.1847    6.4233    0.0000 N   0  0  0  0  0  0  0  0  0  0  0  0
   -5.2843    5.4030    0.0000 C   0  0  0  0  0  0  0  0  0  0  0  0
   -2.7514    5.9811    0.0000 C   0  0  0  0  0  0  0  0  0  0  0  0
   -2.4176    4.5187    0.0000 C   0  0  0  0  0  0  0  0  0  0  0  0
   -1.0383    3.9292    0.0000 C   0  0  0  0  0  0  0  0  0  0  0  0
   -1.1727    2.4352    0.0000 C   0  0  0  0  0  0  0  0  0  0  0  0
   -2.6351    2.1015    0.0000 N   0  0  0  0  0  0  0  0  0  0  0  0
   -3.4045    3.3891    0.0000 O   0  0  0  0  0  0  0  0  0  0  0  0
   -3.2860    0.7500    0.0000 C   0  0  0  0  0  0  0  0  0  0  0  0
   -4.7818    0.8621    0.0000 C   0  0  0  0  0  0  0  0  0  0  0  0
   -5.6268   -0.3773    0.0000 C   0  0  0  0  0  0  0  0  0  0  0  0
   -4.9759   -1.7287    0.0000 C   0  0  0  0  0  0  0  0  0  0  0  0
   -3.4801   -1.8408    0.0000 C   0  0  0  0  0  0  0  0  0  0  0  0
   -2.6351   -0.6015    0.0000 C   0  0  0  0  0  0  0  0  0  0  0  0
   -1.1727   -0.9352    0.0000 C   0  0  0  0  0  0  0  0  0  0  0  0
    0.0000    0.0000    0.0000 C   0  0  0  0  0  0  0  0  0  0  0  0
    1.2990   -0.7500    0.0000 C   0  0  0  0  0  0  0  0  0  0  0  0
    2.5981   -0.0000    0.0000 C   0  0  0  0  0  0  0  0  0  0  0  0
    2.5981    1.5000    0.0000 C   0  0  0  0  0  0  0  0  0  0  0  0
    1.2990    2.2500    0.0000 C   0  0  0  0  0  0  0  0  0  0  0  0
    1.2990    3.7500    0.0000 C   0  0  0  0  0  0  0  0  0  0  0  0
    0.0000    1.5000    0.0000 C   0  0  0  0  0  0  0  0  0  0  0  0
  1  2  1  0  0  0  0
  2  3  1  0  0  0  0
  2  4  1  0  0  0  0
  4  5  1  0  0  0  0
  5  6  1  0  0  0  0
  6  7  1  0  0  0  0
  7  8  1  0  0  0  0
  8  9  1  0  0  0  0
  5  9  1  0  0  0  0
  8 10  1  0  0  0  0
 10 11  2  0  0  0  0
 11 12  1  0  0  0  0
 12 13  2  0  0  0  0
 13 14  1  0  0  0  0
 14 15  2  0  0  0  0
 10 15  1  0  0  0  0
 15 16  1  0  0  0  0
 16 17  1  0  0  0  0
 17 18  2  0  0  0  0
 18 19  1  0  0  0  0
 19 20  2  0  0  0  0
 20 21  1  0  0  0  0
 21 22  1  0  0  0  0
 21 23  2  0  0  0  0
  7 23  1  0  0  0  0
 17 23  1  0  0  0  0
M  END
> <chemblId>
CHEMBL314795

> <bioactivity__type>
IC50

> <units>
nM

> <value>
11.75

$$$$

  CDK     11301513322D 0   0.00000     0.00000     0

 23 26  0  0  0  0              1 V2000 
   -4.5185    7.8857    0.0000 C   0  0  0  0  0  0  0  0  0  0  0  0
   -4.1847    6.4233    0.0000 N   0  0  0  0  0  0  0  0  0  0  0  0
   -5.2843    5.4030    0.0000 C   0  0  0  0  0  0  0  0  0  0  0  0
   -2.7514    5.9811    0.0000 C   0  0  0  0  0  0  0  0  0  0  0  0
   -2.4176    4.5187    0.0000 C   0  0  0  0  0  0  0  0  0  0  0  0
   -1.0383    3.9292    0.0000 C   0  0  0  0  0  0  0  0  0  0  0  0
   -1.1727    2.4352    0.0000 C   0  0  0  0  0  0  0  0  0  0  0  0
   -2.6351    2.1015    0.0000 N   0  0  0  0  0  0  0  0  0  0  0  0
   -3.4045    3.3891    0.0000 O   0  0  0  0  0  0  0  0  0  0  0  0
   -3.2860    0.7500    0.0000 C   0  0  0  0  0  0  0  0  0  0  0  0
   -4.7818    0.8621    0.0000 C   0  0  0  0  0  0  0  0  0  0  0  0
   -5.6268   -0.3773    0.0000 C   0  0  0  0  0  0  0  0  0  0  0  0
   -4.9759   -1.7287    0.0000 C   0  0  0  0  0  0  0  0  0  0  0  0
   -3.4801   -1.8408    0.0000 C   0  0  0  0  0  0  0  0  0  0  0  0
   -2.6351   -0.6015    0.0000 C   0  0  0  0  0  0  0  0  0  0  0  0
   -1.1727   -0.9352    0.0000 C   0  0  0  0  0  0  0  0  0  0  0  0
    0.0000    0.0000    0.0000 C   0  0  0  0  0  0  0  0  0  0  0  0
    1.2990   -0.7500    0.0000 C   0  0  0  0  0  0  0  0  0  0  0  0
    2.5981   -0.0000    0.0000 C   0  0  0  0  0  0  0  0  0  0  0  0
    2.5981    1.5000    0.0000 C   0  0  0  0  0  0  0  0  0  0  0  0
    3.8971    2.2500    0.0000 F   0  0  0  0  0  0  0  0  0  0  0  0
    1.2990    2.2500    0.0000 C   0  0  0  0  0  0  0  0  0  0  0  0
    0.0000    1.5000    0.0000 C   0  0  0  0  0  0  0  0  0  0  0  0
  1  2  1  0  0  0  0
  2  3  1  0  0  0  0
  2  4  1  0  0  0  0
  4  5  1  0  0  0  0
  5  6  1  0  0  0  0
  6  7  1  0  0  0  0
  7  8  1  0  0  0  0
  8  9  1  0  0  0  0
  5  9  1  0  0  0  0
  8 10  1  0  0  0  0
 10 11  2  0  0  0  0
 11 12  1  0  0  0  0
 12 13  2  0  0  0  0
 13 14  1  0  0  0  0
 14 15  2  0  0  0  0
 10 15  1  0  0  0  0
 15 16  1  0  0  0  0
 16 17  1  0  0  0  0
 17 18  2  0  0  0  0
 18 19  1  0  0  0  0
 19 20  2  0  0  0  0
 20 21  1  0  0  0  0
 20 22  1  0  0  0  0
 22 23  2  0  0  0  0
  7 23  1  0  0  0  0
 17 23  1  0  0  0  0
M  END
> <chemblId>
CHEMBL314885

> <bioactivity__type>
IC50

> <units>
nM

> <value>
3.8

$$$$

  CDK     11301513322D 0   0.00000     0.00000     0

 24 27  0  0  0  0              1 V2000 
    3.2397    5.5625    0.0000 C   0  0  0  0  0  0  0  0  0  0  0  0
    3.0162    4.0793    0.0000 O   0  0  0  0  0  0  0  0  0  0  0  0
    1.6199    3.5313    0.0000 C   0  0  0  0  0  0  0  0  0  0  0  0
    0.4471    4.4665    0.0000 C   0  0  0  0  0  0  0  0  0  0  0  0
   -0.9492    3.9185    0.0000 C   0  0  0  0  0  0  0  0  0  0  0  0
   -1.1727    2.4352    0.0000 C   0  0  0  0  0  0  0  0  0  0  0  0
   -2.6351    2.1015    0.0000 C   0  0  0  0  0  0  0  0  0  0  0  0
   -3.2860    0.7500    0.0000 C   0  0  0  0  0  0  0  0  0  0  0  0
   -4.7818    0.8621    0.0000 C   0  0  0  0  0  0  0  0  0  0  0  0
   -5.6268   -0.3773    0.0000 C   0  0  0  0  0  0  0  0  0  0  0  0
   -4.9759   -1.7287    0.0000 C   0  0  0  0  0  0  0  0  0  0  0  0
   -3.4801   -1.8408    0.0000 C   0  0  0  0  0  0  0  0  0  0  0  0
   -2.6351   -0.6015    0.0000 C   0  0  0  0  0  0  0  0  0  0  0  0
   -1.1727   -0.9352    0.0000 N   0  0  0  0  0  0  0  0  0  0  0  0
   -0.6457   -2.3396    0.0000 O   0  0  0  0  0  0  0  0  0  0  0  0
    0.8528   -2.2723    0.0000 C   0  0  0  0  0  0  0  0  0  0  0  0
    1.7880   -3.4450    0.0000 C   0  0  0  0  0  0  0  0  0  0  0  0
    1.2400   -4.8413    0.0000 N   0  0  0  0  0  0  0  0  0  0  0  0
    2.1753   -6.0141    0.0000 C   0  0  0  0  0  0  0  0  0  0  0  0
   -0.2432   -5.0649    0.0000 C   0  0  0  0  0  0  0  0  0  0  0  0
    1.2519   -0.8263    0.0000 C   0  0  0  0  0  0  0  0  0  0  0  0
    0.0000    0.0000    0.0000 C   0  0  0  0  0  0  0  0  0  0  0  0
    0.0000    1.5000    0.0000 C   0  0  0  0  0  0  0  0  0  0  0  0
    1.3963    2.0480    0.0000 C   0  0  0  0  0  0  0  0  0  0  0  0
  1  2  1  0  0  0  0
  2  3  1  0  0  0  0
  3  4  2  0  0  0  0
  4  5  1  0  0  0  0
  5  6  2  0  0  0  0
  6  7  1  0  0  0  0
  7  8  1  0  0  0  0
  8  9  2  0  0  0  0
  9 10  1  0  0  0  0
 10 11  2  0  0  0  0
 11 12  1  0  0  0  0
 12 13  2  0  0  0  0
  8 13  1  0  0  0  0
 13 14  1  0  0  0  0
 14 15  1  0  0  0  0
 15 16  1  0  0  0  0
 16 17  1  0  0  0  0
 17 18  1  0  0  0  0
 18 19  1  0  0  0  0
 18 20  1  0  0  0  0
 16 21  1  0  0  0  0
 21 22  1  0  0  0  0
 14 22  1  0  0  0  0
 22 23  1  0  0  0  0
  6 23  1  0  0  0  0
 23 24  2  0  0  0  0
  3 24  1  0  0  0  0
M  END
> <chemblId>
CHEMBL315044

> <bioactivity__type>
IC50

> <units>
nM

> <value>
14.45

$$$$

  CDK     11301513322D 0   0.00000     0.00000     0

 28 32  0  0  0  0              1 V2000 
   -1.9856    8.4638    0.0000 C   0  0  0  0  0  0  0  0  0  0  0  0
   -1.6518    7.0014    0.0000 N   0  0  0  0  0  0  0  0  0  0  0  0
   -0.2184    6.5593    0.0000 C   0  0  0  0  0  0  0  0  0  0  0  0
   -2.7514    5.9811    0.0000 C   0  0  0  0  0  0  0  0  0  0  0  0
   -2.4176    4.5187    0.0000 C   0  0  0  0  0  0  0  0  0  0  0  0
   -1.0383    3.9292    0.0000 C   0  0  0  0  0  0  0  0  0  0  0  0
   -1.1727    2.4352    0.0000 C   0  0  0  0  0  0  0  0  0  0  0  0
   -2.6351    2.1015    0.0000 N   0  0  0  0  0  0  0  0  0  0  0  0
   -3.4045    3.3891    0.0000 O   0  0  0  0  0  0  0  0  0  0  0  0
   -3.2860    0.7500    0.0000 C   0  0  0  0  0  0  0  0  0  0  0  0
   -4.7818    0.8621    0.0000 C   0  0  0  0  0  0  0  0  0  0  0  0
   -5.6268   -0.3773    0.0000 C   0  0  0  0  0  0  0  0  0  0  0  0
   -4.9759   -1.7287    0.0000 C   0  0  0  0  0  0  0  0  0  0  0  0
   -3.4801   -1.8408    0.0000 C   0  0  0  0  0  0  0  0  0  0  0  0
   -2.6351   -0.6015    0.0000 C   0  0  0  0  0  0  0  0  0  0  0  0
   -1.1727   -0.9352    0.0000 C   0  0  0  0  0  0  0  0  0  0  0  0
    0.0000    0.0000    0.0000 C   0  0  0  0  0  0  0  0  0  0  0  0
    1.2990   -0.7500    0.0000 C   0  0  0  0  0  0  0  0  0  0  0  0
    2.5981   -0.0000    0.0000 C   0  0  0  0  0  0  0  0  0  0  0  0
    2.5981    1.5000    0.0000 C   0  0  0  0  0  0  0  0  0  0  0  0
    1.2990    2.2500    0.0000 C   0  0  0  0  0  0  0  0  0  0  0  0
    0.0000    1.5000    0.0000 C   0  0  0  0  0  0  0  0  0  0  0  0
   -7.1226   -0.2652    0.0000 C   0  0  0  0  0  0  0  0  0  0  0  0
   -7.7734    1.0863    0.0000 C   0  0  0  0  0  0  0  0  0  0  0  0
   -9.2692    1.1984    0.0000 C   0  0  0  0  0  0  0  0  0  0  0  0
  -10.1142   -0.0410    0.0000 C   0  0  0  0  0  0  0  0  0  0  0  0
   -9.4633   -1.3924    0.0000 C   0  0  0  0  0  0  0  0  0  0  0  0
   -7.9675   -1.5045    0.0000 C   0  0  0  0  0  0  0  0  0  0  0  0
  1  2  1  0  0  0  0
  2  3  1  0  0  0  0
  2  4  1  0  0  0  0
  4  5  1  0  0  0  0
  5  6  1  0  0  0  0
  6  7  1  0  0  0  0
  7  8  1  0  0  0  0
  8  9  1  0  0  0  0
  5  9  1  0  0  0  0
  8 10  1  0  0  0  0
 10 11  2  0  0  0  0
 11 12  1  0  0  0  0
 12 13  2  0  0  0  0
 13 14  1  0  0  0  0
 14 15  2  0  0  0  0
 10 15  1  0  0  0  0
 15 16  1  0  0  0  0
 16 17  1  0  0  0  0
 17 18  2  0  0  0  0
 18 19  1  0  0  0  0
 19 20  2  0  0  0  0
 20 21  1  0  0  0  0
 21 22  2  0  0  0  0
  7 22  1  0  0  0  0
 17 22  1  0  0  0  0
 12 23  1  0  0  0  0
 23 24  2  0  0  0  0
 24 25  1  0  0  0  0
 25 26  2  0  0  0  0
 26 27  1  0  0  0  0
 27 28  2  0  0  0  0
 23 28  1  0  0  0  0
M  END
> <chemblId>
CHEMBL315308

> <bioactivity__type>
IC50

> <units>
nM

> <value>
7.94

$$$$

  CDK     11301513322D 0   0.00000     0.00000     0

 23 26  0  0  0  0              1 V2000 
   -1.9856    8.4638    0.0000 C   0  0  0  0  0  0  0  0  0  0  0  0
   -1.6518    7.0014    0.0000 N   0  0  0  0  0  0  0  0  0  0  0  0
   -0.2184    6.5593    0.0000 C   0  0  0  0  0  0  0  0  0  0  0  0
   -2.7514    5.9811    0.0000 C   0  0  0  0  0  0  0  0  0  0  0  0
   -2.4176    4.5187    0.0000 C   0  0  0  0  0  0  0  0  0  0  0  0
   -1.0383    3.9292    0.0000 C   0  0  0  0  0  0  0  0  0  0  0  0
   -1.1727    2.4352    0.0000 C   0  0  0  0  0  0  0  0  0  0  0  0
   -2.6351    2.1015    0.0000 N   0  0  0  0  0  0  0  0  0  0  0  0
   -3.4045    3.3891    0.0000 O   0  0  0  0  0  0  0  0  0  0  0  0
   -3.2860    0.7500    0.0000 C   0  0  0  0  0  0  0  0  0  0  0  0
   -4.7818    0.8621    0.0000 C   0  0  0  0  0  0  0  0  0  0  0  0
   -5.6268   -0.3773    0.0000 C   0  0  0  0  0  0  0  0  0  0  0  0
   -7.1226   -0.2652    0.0000 Cl  0  0  0  0  0  0  0  0  0  0  0  0
   -4.9759   -1.7287    0.0000 C   0  0  0  0  0  0  0  0  0  0  0  0
   -3.4801   -1.8408    0.0000 C   0  0  0  0  0  0  0  0  0  0  0  0
   -2.6351   -0.6015    0.0000 C   0  0  0  0  0  0  0  0  0  0  0  0
   -1.1727   -0.9352    0.0000 C   0  0  0  0  0  0  0  0  0  0  0  0
    0.0000    0.0000    0.0000 C   0  0  0  0  0  0  0  0  0  0  0  0
    1.2990   -0.7500    0.0000 C   0  0  0  0  0  0  0  0  0  0  0  0
    2.5981   -0.0000    0.0000 C   0  0  0  0  0  0  0  0  0  0  0  0
    2.5981    1.5000    0.0000 C   0  0  0  0  0  0  0  0  0  0  0  0
    1.2990    2.2500    0.0000 C   0  0  0  0  0  0  0  0  0  0  0  0
    0.0000    1.5000    0.0000 C   0  0  0  0  0  0  0  0  0  0  0  0
  1  2  1  0  0  0  0
  2  3  1  0  0  0  0
  2  4  1  0  0  0  0
  4  5  1  0  0  0  0
  5  6  1  0  0  0  0
  6  7  1  0  0  0  0
  7  8  1  0  0  0  0
  8  9  1  0  0  0  0
  5  9  1  0  0  0  0
  8 10  1  0  0  0  0
 10 11  2  0  0  0  0
 11 12  1  0  0  0  0
 12 13  1  0  0  0  0
 12 14  2  0  0  0  0
 14 15  1  0  0  0  0
 15 16  2  0  0  0  0
 10 16  1  0  0  0  0
 16 17  1  0  0  0  0
 17 18  1  0  0  0  0
 18 19  2  0  0  0  0
 19 20  1  0  0  0  0
 20 21  2  0  0  0  0
 21 22  1  0  0  0  0
 22 23  2  0  0  0  0
  7 23  1  0  0  0  0
 18 23  1  0  0  0  0
M  END
> <chemblId>
CHEMBL315772

> <bioactivity__type>
IC50

> <units>
nM

> <value>
2.34

$$$$

  CDK     11301513322D 0   0.00000     0.00000     0

 23 26  0  0  0  0              1 V2000 
   -1.9856    8.4638    0.0000 C   0  0  0  0  0  0  0  0  0  0  0  0
   -1.6518    7.0014    0.0000 N   0  0  0  0  0  0  0  0  0  0  0  0
   -0.2184    6.5593    0.0000 C   0  0  0  0  0  0  0  0  0  0  0  0
   -2.7514    5.9811    0.0000 C   0  0  0  0  0  0  0  0  0  0  0  0
   -2.4176    4.5187    0.0000 C   0  0  0  0  0  0  0  0  0  0  0  0
   -1.0383    3.9292    0.0000 C   0  0  0  0  0  0  0  0  0  0  0  0
   -1.1727    2.4352    0.0000 C   0  0  0  0  0  0  0  0  0  0  0  0
   -2.6351    2.1015    0.0000 N   0  0  0  0  0  0  0  0  0  0  0  0
   -3.4045    3.3891    0.0000 O   0  0  0  0  0  0  0  0  0  0  0  0
   -3.2860    0.7500    0.0000 C   0  0  0  0  0  0  0  0  0  0  0  0
   -4.7818    0.8621    0.0000 C   0  0  0  0  0  0  0  0  0  0  0  0
   -5.6268   -0.3773    0.0000 C   0  0  0  0  0  0  0  0  0  0  0  0
   -4.9759   -1.7287    0.0000 C   0  0  0  0  0  0  0  0  0  0  0  0
   -3.4801   -1.8408    0.0000 C   0  0  0  0  0  0  0  0  0  0  0  0
   -2.8293   -3.1923    0.0000 F   0  0  0  0  0  0  0  0  0  0  0  0
   -2.6351   -0.6015    0.0000 C   0  0  0  0  0  0  0  0  0  0  0  0
   -1.1727   -0.9352    0.0000 C   0  0  0  0  0  0  0  0  0  0  0  0
    0.0000    0.0000    0.0000 C   0  0  0  0  0  0  0  0  0  0  0  0
    1.2990   -0.7500    0.0000 C   0  0  0  0  0  0  0  0  0  0  0  0
    2.5981   -0.0000    0.0000 C   0  0  0  0  0  0  0  0  0  0  0  0
    2.5981    1.5000    0.0000 C   0  0  0  0  0  0  0  0  0  0  0  0
    1.2990    2.2500    0.0000 C   0  0  0  0  0  0  0  0  0  0  0  0
    0.0000    1.5000    0.0000 C   0  0  0  0  0  0  0  0  0  0  0  0
  1  2  1  0  0  0  0
  2  3  1  0  0  0  0
  2  4  1  0  0  0  0
  4  5  1  0  0  0  0
  5  6  1  0  0  0  0
  6  7  1  0  0  0  0
  7  8  1  0  0  0  0
  8  9  1  0  0  0  0
  5  9  1  0  0  0  0
  8 10  1  0  0  0  0
 10 11  2  0  0  0  0
 11 12  1  0  0  0  0
 12 13  2  0  0  0  0
 13 14  1  0  0  0  0
 14 15  1  0  0  0  0
 14 16  2  0  0  0  0
 10 16  1  0  0  0  0
 16 17  1  0  0  0  0
 17 18  1  0  0  0  0
 18 19  2  0  0  0  0
 19 20  1  0  0  0  0
 20 21  2  0  0  0  0
 21 22  1  0  0  0  0
 22 23  2  0  0  0  0
  7 23  1  0  0  0  0
 18 23  1  0  0  0  0
M  END
> <chemblId>
CHEMBL315834

> <bioactivity__type>
IC50

> <units>
nM

> <value>
1.74

$$$$

  CDK     11301513322D 0   0.00000     0.00000     0

 24 28  0  0  0  0              1 V2000 
   -2.7514    5.9811    0.0000 C   0  0  0  0  0  0  0  0  0  0  0  0
   -2.4176    4.5187    0.0000 C   0  0  0  0  0  0  0  0  0  0  0  0
   -1.0383    3.9292    0.0000 C   0  0  0  0  0  0  0  0  0  0  0  0
   -1.1727    2.4352    0.0000 C   0  0  0  0  0  0  0  0  0  0  0  0
   -2.6351    2.1015    0.0000 N   0  0  0  0  0  0  0  0  0  0  0  0
   -3.4045    3.3891    0.0000 O   0  0  0  0  0  0  0  0  0  0  0  0
   -3.2860    0.7500    0.0000 C   0  0  0  0  0  0  0  0  0  0  0  0
   -4.7818    0.8621    0.0000 C   0  0  0  0  0  0  0  0  0  0  0  0
   -5.6268   -0.3773    0.0000 C   0  0  0  0  0  0  0  0  0  0  0  0
   -4.9759   -1.7287    0.0000 C   0  0  0  0  0  0  0  0  0  0  0  0
   -3.4801   -1.8408    0.0000 C   0  0  0  0  0  0  0  0  0  0  0  0
   -2.6351   -0.6015    0.0000 C   0  0  0  0  0  0  0  0  0  0  0  0
   -1.1727   -0.9352    0.0000 C   0  0  0  0  0  0  0  0  0  0  0  0
    0.0000    0.0000    0.0000 C   0  0  0  0  0  0  0  0  0  0  0  0
    1.2990   -0.7500    0.0000 C   0  0  0  0  0  0  0  0  0  0  0  0
    2.5981   -0.0000    0.0000 C   0  0  0  0  0  0  0  0  0  0  0  0
    2.5981    1.5000    0.0000 C   0  0  0  0  0  0  0  0  0  0  0  0
    1.2990    2.2500    0.0000 C   0  0  0  0  0  0  0  0  0  0  0  0
    0.0000    1.5000    0.0000 C   0  0  0  0  0  0  0  0  0  0  0  0
   -4.1847    6.4233    0.0000 N   0  0  0  0  0  0  0  0  0  0  0  0
   -4.6695    7.8427    0.0000 C   0  0  0  0  0  0  0  0  0  0  0  0
   -6.1694    7.8203    0.0000 C   0  0  0  0  0  0  0  0  0  0  0  0
   -6.6115    6.3870    0.0000 C   0  0  0  0  0  0  0  0  0  0  0  0
   -5.3849    5.5235    0.0000 C   0  0  0  0  0  0  0  0  0  0  0  0
  1  2  1  0  0  0  0
  2  3  1  0  0  0  0
  3  4  1  0  0  0  0
  4  5  1  0  0  0  0
  5  6  1  0  0  0  0
  2  6  1  0  0  0  0
  5  7  1  0  0  0  0
  7  8  2  0  0  0  0
  8  9  1  0  0  0  0
  9 10  2  0  0  0  0
 10 11  1  0  0  0  0
 11 12  2  0  0  0  0
  7 12  1  0  0  0  0
 12 13  1  0  0  0  0
 13 14  1  0  0  0  0
 14 15  2  0  0  0  0
 15 16  1  0  0  0  0
 16 17  2  0  0  0  0
 17 18  1  0  0  0  0
 18 19  2  0  0  0  0
  4 19  1  0  0  0  0
 14 19  1  0  0  0  0
  1 20  1  0  0  0  0
 20 21  1  0  0  0  0
 21 22  1  0  0  0  0
 22 23  1  0  0  0  0
 23 24  1  0  0  0  0
 20 24  1  0  0  0  0
M  END
> <chemblId>
CHEMBL316438

> <bioactivity__type>
IC50

> <units>
nM

> <value>
3.02

$$$$

  CDK     11301513322D 0   0.00000     0.00000     0

 58 64  0  0  0  0              1 V2000 
    3.0331   -9.4606    0.0000 C   0  0  0  0  0  0  0  0  0  0  0  0
    2.5695   -8.0340    0.0000 O   0  0  0  0  0  0  0  0  0  0  0  0
    3.5732   -6.9193    0.0000 C   0  0  0  0  0  0  0  0  0  0  0  0
    3.1097   -5.4927    0.0000 O   0  0  0  0  0  0  0  0  0  0  0  0
    5.0404   -7.2311    0.0000 C   0  0  0  0  0  0  0  0  0  0  0  0
    5.5040   -8.6577    0.0000 C   0  0  0  0  0  0  0  0  0  0  0  0
    6.9712   -8.9696    0.0000 C   0  0  0  0  0  0  0  0  0  0  0  0
    7.9749   -7.8548    0.0000 C   0  0  0  0  0  0  0  0  0  0  0  0
    7.5113   -6.4282    0.0000 C   0  0  0  0  0  0  0  0  0  0  0  0
    6.0441   -6.1164    0.0000 C   0  0  0  0  0  0  0  0  0  0  0  0
    5.5806   -4.6898    0.0000 O   0  0  0  0  0  0  0  0  0  0  0  0
    4.1133   -4.3780    0.0000 C   0  0  0  0  0  0  0  0  0  0  0  0
    3.6498   -2.9514    0.0000 C   0  0  0  0  0  0  0  0  0  0  0  0
    2.1826   -2.6396    0.0000 C   0  0  0  0  0  0  0  0  0  0  0  0
    1.7190   -1.2130    0.0000 N   0  0  0  0  0  0  0  0  0  0  0  0
    2.6010    0.0000    0.0000 C   0  0  0  0  0  0  0  0  0  0  0  0
    1.7190    1.2130    0.0000 N   0  0  0  0  0  0  0  0  0  0  0  0
    0.2920    0.7500    0.0000 C   0  0  0  0  0  0  0  0  0  0  0  0
   -1.0060    1.5000    0.0000 C   0  0  0  0  0  0  0  0  0  0  0  0
   -2.3060    0.7500    0.0000 C   0  0  0  0  0  0  0  0  0  0  0  0
   -2.3060   -0.7500    0.0000 C   0  0  0  0  0  0  0  0  0  0  0  0
   -1.0060   -1.5000    0.0000 C   0  0  0  0  0  0  0  0  0  0  0  0
    0.2920   -0.7500    0.0000 C   0  0  0  0  0  0  0  0  0  0  0  0
    4.1010    0.0000    0.0000 C   0  0  0  0  0  0  0  0  0  0  0  0
    4.8510   -1.2990    0.0000 O   0  0  0  0  0  0  0  0  0  0  0  0
    4.8510    1.2990    0.0000 C   0  0  0  0  0  0  0  0  0  0  0  0
    6.3510    1.2990    0.0000 C   0  0  0  0  0  0  0  0  0  0  0  0
    7.1010    2.5981    0.0000 C   0  0  0  0  0  0  0  0  0  0  0  0
    6.3510    3.8971    0.0000 N   0  0  0  0  0  0  0  0  0  0  0  0
    7.1010    5.1962    0.0000 C   0  0  0  0  0  0  0  0  0  0  0  0
    6.3510    6.4952    0.0000 C   0  0  0  0  0  0  0  0  0  0  0  0
    7.1010    7.7942    0.0000 C   0  0  0  0  0  0  0  0  0  0  0  0
    8.1047    8.9089    0.0000 C   0  0  0  0  0  0  0  0  0  0  0  0
    7.3547   10.2080    0.0000 C   0  0  0  0  0  0  0  0  0  0  0  0
    5.8875    9.8961    0.0000 N   0  0  0  0  0  0  0  0  0  0  0  0
    5.7307    8.4043    0.0000 C   0  0  0  0  0  0  0  0  0  0  0  0
    4.7728   10.8998    0.0000 C   0  0  0  0  0  0  0  0  0  0  0  0
    3.3462   10.4363    0.0000 O   0  0  0  0  0  0  0  0  0  0  0  0
    5.0846   12.3670    0.0000 C   0  0  0  0  0  0  0  0  0  0  0  0
    6.5112   12.8306    0.0000 C   0  0  0  0  0  0  0  0  0  0  0  0
    6.8231   14.2978    0.0000 C   0  0  0  0  0  0  0  0  0  0  0  0
    8.2497   14.7613    0.0000 O   0  0  0  0  0  0  0  0  0  0  0  0
    8.5615   16.2285    0.0000 C   0  0  0  0  0  0  0  0  0  0  0  0
    5.7084   15.3015    0.0000 C   0  0  0  0  0  0  0  0  0  0  0  0
    6.0202   16.7687    0.0000 O   0  0  0  0  0  0  0  0  0  0  0  0
    4.9055   17.7724    0.0000 C   0  0  0  0  0  0  0  0  0  0  0  0
    4.2818   14.8380    0.0000 C   0  0  0  0  0  0  0  0  0  0  0  0
    3.1671   15.8416    0.0000 O   0  0  0  0  0  0  0  0  0  0  0  0
    3.4789   17.3089    0.0000 C   0  0  0  0  0  0  0  0  0  0  0  0
    3.9699   13.3707    0.0000 C   0  0  0  0  0  0  0  0  0  0  0  0
    8.3145    6.9126    0.0000 C   0  0  0  0  0  0  0  0  0  0  0  0
    8.1577    5.4208    0.0000 C   0  0  0  0  0  0  0  0  0  0  0  0
    9.3713    4.5391    0.0000 C   0  0  0  0  0  0  0  0  0  0  0  0
   10.7416    5.1492    0.0000 C   0  0  0  0  0  0  0  0  0  0  0  0
   10.8984    6.6410    0.0000 C   0  0  0  0  0  0  0  0  0  0  0  0
    9.6848    7.5227    0.0000 C   0  0  0  0  0  0  0  0  0  0  0  0
    4.8510    3.8971    0.0000 C   0  0  0  0  0  0  0  0  0  0  0  0
    4.1010    2.5981    0.0000 C   0  0  0  0  0  0  0  0  0  0  0  0
  1  2  1  0  0  0  0
  2  3  1  0  0  0  0
  3  4  2  0  0  0  0
  3  5  1  0  0  0  0
  5  6  2  0  0  0  0
  6  7  1  0  0  0  0
  7  8  2  0  0  0  0
  8  9  1  0  0  0  0
  9 10  2  0  0  0  0
  5 10  1  0  0  0  0
 10 11  1  0  0  0  0
 11 12  1  0  0  0  0
 12 13  1  0  0  0  0
 13 14  1  0  0  0  0
 14 15  1  0  0  0  0
 15 16  1  0  0  0  0
 16 17  2  0  0  0  0
 17 18  1  0  0  0  0
 18 19  2  0  0  0  0
 19 20  1  0  0  0  0
 20 21  2  0  0  0  0
 21 22  1  0  0  0  0
 22 23  2  0  0  0  0
 15 23  1  0  0  0  0
 18 23  1  0  0  0  0
 16 24  1  0  0  0  0
 24 25  2  0  0  0  0
 24 26  1  0  0  0  0
 26 27  1  0  0  0  0
 27 28  1  0  0  0  0
 28 29  1  0  0  0  0
 29 30  1  0  0  0  0
 30 31  1  0  0  0  0
 31 32  1  0  0  0  0
 32 33  1  0  0  0  0
 33 34  1  0  0  0  0
 34 35  1  0  0  0  0
 35 36  1  0  0  0  0
 32 36  1  0  0  0  0
 35 37  1  0  0  0  0
 37 38  2  0  0  0  0
 37 39  1  0  0  0  0
 39 40  2  0  0  0  0
 40 41  1  0  0  0  0
 41 42  1  0  0  0  0
 42 43  1  0  0  0  0
 41 44  2  0  0  0  0
 44 45  1  0  0  0  0
 45 46  1  0  0  0  0
 44 47  1  0  0  0  0
 47 48  1  0  0  0  0
 48 49  1  0  0  0  0
 47 50  2  0  0  0  0
 39 50  1  0  0  0  0
 32 51  1  0  0  0  0
 51 52  2  0  0  0  0
 52 53  1  0  0  0  0
 53 54  2  0  0  0  0
 54 55  1  0  0  0  0
 55 56  2  0  0  0  0
 51 56  1  0  0  0  0
 29 57  1  0  0  0  0
 57 58  1  0  0  0  0
 26 58  1  0  0  0  0
M  END
> <chemblId>
CHEMBL316705

> <bioactivity__type>
IC50

> <units>
nM

> <value>
994.0

$$$$
 stripped
BRStripMol11301513322D 0   0.00000     0.00000     0
This file has been stripped
 55 62  0  0  0  0              1 V2000 
   15.9104   13.4903    0.0000 C   0  0  0  0  0  0  0  0  0  0  0  0
   14.4186   13.3335    0.0000 O   0  0  0  0  0  0  0  0  0  0  0  0
   13.8085   11.9632    0.0000 C   0  0  0  0  0  0  0  0  0  0  0  0
   12.3167   11.8064    0.0000 C   0  0  0  0  0  0  0  0  0  0  0  0
   11.7066   10.4361    0.0000 C   0  0  0  0  0  0  0  0  0  0  0  0
   12.5883    9.2225    0.0000 C   0  0  0  0  0  0  0  0  0  0  0  0
   14.0800    9.3793    0.0000 C   0  0  0  0  0  0  0  0  0  0  0  0
   14.9617    8.1658    0.0000 O   0  0  0  0  0  0  0  0  0  0  0  0
   16.4535    8.3226    0.0000 C   0  0  0  0  0  0  0  0  0  0  0  0
   14.6901   10.7496    0.0000 C   0  0  0  0  0  0  0  0  0  0  0  0
   16.1819   10.9064    0.0000 O   0  0  0  0  0  0  0  0  0  0  0  0
   16.7920   12.2768    0.0000 C   0  0  0  0  0  0  0  0  0  0  0  0
   10.2148   10.2793    0.0000 C   0  0  0  0  0  0  0  0  0  0  0  0
    9.3331   11.4928    0.0000 O   0  0  0  0  0  0  0  0  0  0  0  0
    9.6047    8.9089    0.0000 N   0  0  0  0  0  0  0  0  0  0  0  0
    8.1375    8.5971    0.0000 C   0  0  0  0  0  0  0  0  0  0  0  0
    7.9807    7.1053    0.0000 C   0  0  0  0  0  0  0  0  0  0  0  0
    9.3510    6.4952    0.0000 C   0  0  0  0  0  0  0  0  0  0  0  0
    8.6010    5.1962    0.0000 C   0  0  0  0  0  0  0  0  0  0  0  0
    7.1010    5.1962    0.0000 C   0  0  0  0  0  0  0  0  0  0  0  0
    6.3510    3.8971    0.0000 N   0  0  0  0  0  0  0  0  0  0  0  0
    4.8510    3.8971    0.0000 C   0  0  0  0  0  0  0  0  0  0  0  0
    4.1010    2.5981    0.0000 C   0  0  0  0  0  0  0  0  0  0  0  0
    4.8510    1.2990    0.0000 C   0  0  0  0  0  0  0  0  0  0  0  0
    6.3510    1.2990    0.0000 C   0  0  0  0  0  0  0  0  0  0  0  0
    7.1010    2.5981    0.0000 C   0  0  0  0  0  0  0  0  0  0  0  0
    4.1010    0.0000    0.0000 C   0  0  0  0  0  0  0  0  0  0  0  0
    4.8510   -1.2990    0.0000 O   0  0  0  0  0  0  0  0  0  0  0  0
    2.6010    0.0000    0.0000 C   0  0  0  0  0  0  0  0  0  0  0  0
    1.7190    1.2130    0.0000 N   0  0  0  0  0  0  0  0  0  0  0  0
    0.2920    0.7500    0.0000 C   0  0  0  0  0  0  0  0  0  0  0  0
   -1.0060    1.5000    0.0000 C   0  0  0  0  0  0  0  0  0  0  0  0
   -2.3060    0.7500    0.0000 C   0  0  0  0  0  0  0  0  0  0  0  0
   -2.3060   -0.7500    0.0000 C   0  0  0  0  0  0  0  0  0  0  0  0
   -1.0060   -1.5000    0.0000 C   0  0  0  0  0  0  0  0  0  0  0  0
    0.2920   -0.7500    0.0000 C   0  0  0  0  0  0  0  0  0  0  0  0
    1.7190   -1.2130    0.0000 N   0  0  0  0  0  0  0  0  0  0  0  0
    2.1826   -2.6396    0.0000 C   0  0  0  0  0  0  0  0  0  0  0  0
    1.1789   -3.7543    0.0000 C   0  0  0  0  0  0  0  0  0  0  0  0
   -0.2883   -3.4425    0.0000 C   0  0  0  0  0  0  0  0  0  0  0  0
   -1.2920   -4.5572    0.0000 C   0  0  0  0  0  0  0  0  0  0  0  0
   -0.8285   -5.9838    0.0000 C   0  0  0  0  0  0  0  0  0  0  0  0
   -1.8321   -7.0985    0.0000 F   0  0  0  0  0  0  0  0  0  0  0  0
    0.6388   -6.2956    0.0000 C   0  0  0  0  0  0  0  0  0  0  0  0
    1.6424   -5.1809    0.0000 C   0  0  0  0  0  0  0  0  0  0  0  0
   10.3547    7.6099    0.0000 C   0  0  0  0  0  0  0  0  0  0  0  0
   10.5645    5.6135    0.0000 C   0  0  0  0  0  0  0  0  0  0  0  0
   10.4077    4.1217    0.0000 C   0  0  0  0  0  0  0  0  0  0  0  0
   11.6213    3.2401    0.0000 C   0  0  0  0  0  0  0  0  0  0  0  0
   12.9916    3.8502    0.0000 C   0  0  0  0  0  0  0  0  0  0  0  0
   14.3619    3.2401    0.0000 O   0  0  0  0  0  0  0  0  0  0  0  0
   15.3656    4.3548    0.0000 C   0  0  0  0  0  0  0  0  0  0  0  0
   14.6156    5.6538    0.0000 O   0  0  0  0  0  0  0  0  0  0  0  0
   13.1484    5.3419    0.0000 C   0  0  0  0  0  0  0  0  0  0  0  0
   11.9348    6.2236    0.0000 C   0  0  0  0  0  0  0  0  0  0  0  0
  1  2  1  0  0  0  0
  2  3  1  0  0  0  0
  3  4  2  0  0  0  0
  4  5  1  0  0  0  0
  5  6  2  0  0  0  0
  6  7  1  0  0  0  0
  7  8  1  0  0  0  0
  8  9  1  0  0  0  0
  7 10  2  0  0  0  0
  3 10  1  0  0  0  0
 10 11  1  0  0  0  0
 11 12  1  0  0  0  0
  5 13  1  0  0  0  0
 13 14  2  0  0  0  0
 13 15  1  0  0  0  0
 15 16  1  0  0  0  0
 16 17  1  0  0  0  0
 17 18  1  0  0  0  0
 18 19  1  0  0  0  0
 19 20  1  0  0  0  0
 20 21  1  0  0  0  0
 21 22  1  0  0  0  0
 22 23  1  0  0  0  0
 23 24  1  0  0  0  0
 24 25  1  0  0  0  0
 25 26  1  0  0  0  0
 21 26  1  0  0  0  0
 24 27  1  0  0  0  0
 27 28  2  0  0  0  0
 27 29  1  0  0  0  0
 29 30  2  0  0  0  0
 30 31  1  0  0  0  0
 31 32  2  0  0  0  0
 32 33  1  0  0  0  0
 33 34  2  0  0  0  0
 34 35  1  0  0  0  0
 35 36  2  0  0  0  0
 31 36  1  0  0  0  0
 36 37  1  0  0  0  0
 29 37  1  0  0  0  0
 37 38  1  0  0  0  0
 38 39  1  0  0  0  0
 39 40  2  0  0  0  0
 40 41  1  0  0  0  0
 41 42  2  0  0  0  0
 42 43  1  0  0  0  0
 42 44  1  0  0  0  0
 44 45  2  0  0  0  0
 39 45  1  0  0  0  0
 18 46  1  0  0  0  0
 15 46  1  0  0  0  0
 18 47  1  0  0  0  0
 47 48  2  0  0  0  0
 48 49  1  0  0  0  0
 49 50  2  0  0  0  0
 50 51  1  0  0  0  0
 51 52  1  0  0  0  0
 52 53  1  0  0  0  0
 53 54  1  0  0  0  0
 50 54  1  0  0  0  0
 54 55  2  0  0  0  0
 47 55  1  0  0  0  0
M  END
> <chemblId>
CHEMBL317524

> <bioactivity__type>
IC50

> <units>
nM

> <value>
204.0

$$$$

  CDK     11301513322D 0   0.00000     0.00000     0

 54 59  0  0  0  0              1 V2000 
    7.9749   -7.8548    0.0000 C   0  0  0  0  0  0  0  0  0  0  0  0
    7.5113   -6.4282    0.0000 C   0  0  0  0  0  0  0  0  0  0  0  0
    6.0441   -6.1164    0.0000 O   0  0  0  0  0  0  0  0  0  0  0  0
    5.5806   -4.6898    0.0000 C   0  0  0  0  0  0  0  0  0  0  0  0
    6.5842   -3.5751    0.0000 O   0  0  0  0  0  0  0  0  0  0  0  0
    4.1133   -4.3780    0.0000 C   0  0  0  0  0  0  0  0  0  0  0  0
    3.6498   -2.9514    0.0000 C   0  0  0  0  0  0  0  0  0  0  0  0
    2.1826   -2.6396    0.0000 C   0  0  0  0  0  0  0  0  0  0  0  0
    1.7190   -1.2130    0.0000 N   0  0  0  0  0  0  0  0  0  0  0  0
    2.6010    0.0000    0.0000 C   0  0  0  0  0  0  0  0  0  0  0  0
    1.7190    1.2130    0.0000 N   0  0  0  0  0  0  0  0  0  0  0  0
    0.2920    0.7500    0.0000 C   0  0  0  0  0  0  0  0  0  0  0  0
   -1.0060    1.5000    0.0000 C   0  0  0  0  0  0  0  0  0  0  0  0
   -2.3060    0.7500    0.0000 C   0  0  0  0  0  0  0  0  0  0  0  0
   -2.3060   -0.7500    0.0000 C   0  0  0  0  0  0  0  0  0  0  0  0
   -1.0060   -1.5000    0.0000 C   0  0  0  0  0  0  0  0  0  0  0  0
    0.2920   -0.7500    0.0000 C   0  0  0  0  0  0  0  0  0  0  0  0
    4.1010    0.0000    0.0000 C   0  0  0  0  0  0  0  0  0  0  0  0
    4.8510   -1.2990    0.0000 O   0  0  0  0  0  0  0  0  0  0  0  0
    4.8510    1.2990    0.0000 C   0  0  0  0  0  0  0  0  0  0  0  0
    6.3510    1.2990    0.0000 C   0  0  0  0  0  0  0  0  0  0  0  0
    7.1010    2.5981    0.0000 C   0  0  0  0  0  0  0  0  0  0  0  0
    6.3510    3.8971    0.0000 N   0  0  0  0  0  0  0  0  0  0  0  0
    7.1010    5.1962    0.0000 C   0  0  0  0  0  0  0  0  0  0  0  0
    8.6010    5.1962    0.0000 C   0  0  0  0  0  0  0  0  0  0  0  0
    9.3510    6.4952    0.0000 C   0  0  0  0  0  0  0  0  0  0  0  0
   10.3547    7.6099    0.0000 C   0  0  0  0  0  0  0  0  0  0  0  0
    9.6047    8.9089    0.0000 C   0  0  0  0  0  0  0  0  0  0  0  0
    8.1375    8.5971    0.0000 N   0  0  0  0  0  0  0  0  0  0  0  0
    7.9807    7.1053    0.0000 C   0  0  0  0  0  0  0  0  0  0  0  0
    7.0228    9.6008    0.0000 C   0  0  0  0  0  0  0  0  0  0  0  0
    5.5962    9.1372    0.0000 O   0  0  0  0  0  0  0  0  0  0  0  0
    7.3346   11.0680    0.0000 C   0  0  0  0  0  0  0  0  0  0  0  0
    8.7612   11.5315    0.0000 C   0  0  0  0  0  0  0  0  0  0  0  0
    9.0731   12.9987    0.0000 C   0  0  0  0  0  0  0  0  0  0  0  0
   10.4997   13.4623    0.0000 O   0  0  0  0  0  0  0  0  0  0  0  0
   10.8115   14.9295    0.0000 C   0  0  0  0  0  0  0  0  0  0  0  0
    7.9584   14.0024    0.0000 C   0  0  0  0  0  0  0  0  0  0  0  0
    8.2702   15.4697    0.0000 O   0  0  0  0  0  0  0  0  0  0  0  0
    9.6968   15.9332    0.0000 C   0  0  0  0  0  0  0  0  0  0  0  0
    6.5318   13.5389    0.0000 C   0  0  0  0  0  0  0  0  0  0  0  0
    5.4171   14.5426    0.0000 O   0  0  0  0  0  0  0  0  0  0  0  0
    5.7289   16.0098    0.0000 C   0  0  0  0  0  0  0  0  0  0  0  0
    6.2199   12.0717    0.0000 C   0  0  0  0  0  0  0  0  0  0  0  0
   10.5645    5.6135    0.0000 C   0  0  0  0  0  0  0  0  0  0  0  0
   10.4077    4.1217    0.0000 C   0  0  0  0  0  0  0  0  0  0  0  0
   11.6213    3.2401    0.0000 C   0  0  0  0  0  0  0  0  0  0  0  0
   12.9916    3.8502    0.0000 C   0  0  0  0  0  0  0  0  0  0  0  0
   14.2051    2.9685    0.0000 Cl  0  0  0  0  0  0  0  0  0  0  0  0
   13.1484    5.3419    0.0000 C   0  0  0  0  0  0  0  0  0  0  0  0
   14.5187    5.9520    0.0000 Cl  0  0  0  0  0  0  0  0  0  0  0  0
   11.9348    6.2236    0.0000 C   0  0  0  0  0  0  0  0  0  0  0  0
    4.8510    3.8971    0.0000 C   0  0  0  0  0  0  0  0  0  0  0  0
    4.1010    2.5981    0.0000 C   0  0  0  0  0  0  0  0  0  0  0  0
  1  2  1  0  0  0  0
  2  3  1  0  0  0  0
  3  4  1  0  0  0  0
  4  5  2  0  0  0  0
  4  6  1  0  0  0  0
  6  7  1  0  0  0  0
  7  8  1  0  0  0  0
  8  9  1  0  0  0  0
  9 10  1  0  0  0  0
 10 11  2  0  0  0  0
 11 12  1  0  0  0  0
 12 13  2  0  0  0  0
 13 14  1  0  0  0  0
 14 15  2  0  0  0  0
 15 16  1  0  0  0  0
 16 17  2  0  0  0  0
  9 17  1  0  0  0  0
 12 17  1  0  0  0  0
 10 18  1  0  0  0  0
 18 19  2  0  0  0  0
 18 20  1  0  0  0  0
 20 21  1  0  0  0  0
 21 22  1  0  0  0  0
 22 23  1  0  0  0  0
 23 24  1  0  0  0  0
 24 25  1  0  0  0  0
 25 26  1  0  0  0  0
 26 27  1  0  0  0  0
 27 28  1  0  0  0  0
 28 29  1  0  0  0  0
 29 30  1  0  0  0  0
 26 30  1  0  0  0  0
 29 31  1  0  0  0  0
 31 32  2  0  0  0  0
 31 33  1  0  0  0  0
 33 34  2  0  0  0  0
 34 35  1  0  0  0  0
 35 36  1  0  0  0  0
 36 37  1  0  0  0  0
 35 38  2  0  0  0  0
 38 39  1  0  0  0  0
 39 40  1  0  0  0  0
 38 41  1  0  0  0  0
 41 42  1  0  0  0  0
 42 43  1  0  0  0  0
 41 44  2  0  0  0  0
 33 44  1  0  0  0  0
 26 45  1  0  0  0  0
 45 46  2  0  0  0  0
 46 47  1  0  0  0  0
 47 48  2  0  0  0  0
 48 49  1  0  0  0  0
 48 50  1  0  0  0  0
 50 51  1  0  0  0  0
 50 52  2  0  0  0  0
 45 52  1  0  0  0  0
 23 53  1  0  0  0  0
 53 54  1  0  0  0  0
 20 54  1  0  0  0  0
M  END
> <chemblId>
CHEMBL318369

> <bioactivity__type>
IC50

> <units>
nM

> <value>
6.02

$$$$

  CDK     11301513322D 0   0.00000     0.00000     0

 54 61  0  0  0  0              1 V2000 
   18.0122   15.0174    0.0000 C   0  0  0  0  0  0  0  0  0  0  0  0
   16.5205   14.8606    0.0000 C   0  0  0  0  0  0  0  0  0  0  0  0
   15.6388   16.0741    0.0000 C   0  0  0  0  0  0  0  0  0  0  0  0
   15.9104   13.4903    0.0000 O   0  0  0  0  0  0  0  0  0  0  0  0
   14.4186   13.3335    0.0000 C   0  0  0  0  0  0  0  0  0  0  0  0
   13.5369   14.5470    0.0000 C   0  0  0  0  0  0  0  0  0  0  0  0
   12.0451   14.3902    0.0000 C   0  0  0  0  0  0  0  0  0  0  0  0
   11.4350   13.0199    0.0000 C   0  0  0  0  0  0  0  0  0  0  0  0
   12.3167   11.8064    0.0000 C   0  0  0  0  0  0  0  0  0  0  0  0
   11.7066   10.4361    0.0000 C   0  0  0  0  0  0  0  0  0  0  0  0
   10.2148   10.2793    0.0000 C   0  0  0  0  0  0  0  0  0  0  0  0
    9.3331   11.4928    0.0000 O   0  0  0  0  0  0  0  0  0  0  0  0
    9.6047    8.9089    0.0000 N   0  0  0  0  0  0  0  0  0  0  0  0
    8.1375    8.5971    0.0000 C   0  0  0  0  0  0  0  0  0  0  0  0
    7.9807    7.1053    0.0000 C   0  0  0  0  0  0  0  0  0  0  0  0
    9.3510    6.4952    0.0000 C   0  0  0  0  0  0  0  0  0  0  0  0
    8.6010    5.1962    0.0000 C   0  0  0  0  0  0  0  0  0  0  0  0
    7.1010    5.1962    0.0000 C   0  0  0  0  0  0  0  0  0  0  0  0
    6.3510    3.8971    0.0000 N   0  0  0  0  0  0  0  0  0  0  0  0
    4.8510    3.8971    0.0000 C   0  0  0  0  0  0  0  0  0  0  0  0
    4.1010    2.5981    0.0000 C   0  0  0  0  0  0  0  0  0  0  0  0
    4.8510    1.2990    0.0000 C   0  0  0  0  0  0  0  0  0  0  0  0
    6.3510    1.2990    0.0000 C   0  0  0  0  0  0  0  0  0  0  0  0
    7.1010    2.5981    0.0000 C   0  0  0  0  0  0  0  0  0  0  0  0
    4.1010    0.0000    0.0000 C   0  0  0  0  0  0  0  0  0  0  0  0
    4.8510   -1.2990    0.0000 O   0  0  0  0  0  0  0  0  0  0  0  0
    2.6010    0.0000    0.0000 C   0  0  0  0  0  0  0  0  0  0  0  0
    1.7190    1.2130    0.0000 N   0  0  0  0  0  0  0  0  0  0  0  0
    0.2920    0.7500    0.0000 C   0  0  0  0  0  0  0  0  0  0  0  0
   -1.0060    1.5000    0.0000 C   0  0  0  0  0  0  0  0  0  0  0  0
   -2.3060    0.7500    0.0000 C   0  0  0  0  0  0  0  0  0  0  0  0
   -2.3060   -0.7500    0.0000 C   0  0  0  0  0  0  0  0  0  0  0  0
   -1.0060   -1.5000    0.0000 C   0  0  0  0  0  0  0  0  0  0  0  0
    0.2920   -0.7500    0.0000 C   0  0  0  0  0  0  0  0  0  0  0  0
    1.7190   -1.2130    0.0000 N   0  0  0  0  0  0  0  0  0  0  0  0
    2.1826   -2.6396    0.0000 C   0  0  0  0  0  0  0  0  0  0  0  0
    1.1789   -3.7543    0.0000 C   0  0  0  0  0  0  0  0  0  0  0  0
   -0.2883   -3.4425    0.0000 C   0  0  0  0  0  0  0  0  0  0  0  0
   -1.2920   -4.5572    0.0000 C   0  0  0  0  0  0  0  0  0  0  0  0
   -0.8285   -5.9838    0.0000 C   0  0  0  0  0  0  0  0  0  0  0  0
   -1.8321   -7.0985    0.0000 F   0  0  0  0  0  0  0  0  0  0  0  0
    0.6388   -6.2956    0.0000 C   0  0  0  0  0  0  0  0  0  0  0  0
    1.6424   -5.1809    0.0000 C   0  0  0  0  0  0  0  0  0  0  0  0
   10.3547    7.6099    0.0000 C   0  0  0  0  0  0  0  0  0  0  0  0
   10.5645    5.6135    0.0000 C   0  0  0  0  0  0  0  0  0  0  0  0
   10.4077    4.1217    0.0000 C   0  0  0  0  0  0  0  0  0  0  0  0
   11.6213    3.2401    0.0000 C   0  0  0  0  0  0  0  0  0  0  0  0
   12.9916    3.8502    0.0000 C   0  0  0  0  0  0  0  0  0  0  0  0
   14.3619    3.2401    0.0000 O   0  0  0  0  0  0  0  0  0  0  0  0
   15.3656    4.3548    0.0000 C   0  0  0  0  0  0  0  0  0  0  0  0
   14.6156    5.6538    0.0000 O   0  0  0  0  0  0  0  0  0  0  0  0
   13.1484    5.3419    0.0000 C   0  0  0  0  0  0  0  0  0  0  0  0
   11.9348    6.2236    0.0000 C   0  0  0  0  0  0  0  0  0  0  0  0
   13.8085   11.9632    0.0000 C   0  0  0  0  0  0  0  0  0  0  0  0
  1  2  1  0  0  0  0
  2  3  1  0  0  0  0
  2  4  1  0  0  0  0
  4  5  1  0  0  0  0
  5  6  2  0  0  0  0
  6  7  1  0  0  0  0
  7  8  2  0  0  0  0
  8  9  1  0  0  0  0
  9 10  1  0  0  0  0
 10 11  1  0  0  0  0
 11 12  2  0  0  0  0
 11 13  1  0  0  0  0
 13 14  1  0  0  0  0
 14 15  1  0  0  0  0
 15 16  1  0  0  0  0
 16 17  1  0  0  0  0
 17 18  1  0  0  0  0
 18 19  1  0  0  0  0
 19 20  1  0  0  0  0
 20 21  1  0  0  0  0
 21 22  1  0  0  0  0
 22 23  1  0  0  0  0
 23 24  1  0  0  0  0
 19 24  1  0  0  0  0
 22 25  1  0  0  0  0
 25 26  2  0  0  0  0
 25 27  1  0  0  0  0
 27 28  2  0  0  0  0
 28 29  1  0  0  0  0
 29 30  2  0  0  0  0
 30 31  1  0  0  0  0
 31 32  2  0  0  0  0
 32 33  1  0  0  0  0
 33 34  2  0  0  0  0
 29 34  1  0  0  0  0
 34 35  1  0  0  0  0
 27 35  1  0  0  0  0
 35 36  1  0  0  0  0
 36 37  1  0  0  0  0
 37 38  2  0  0  0  0
 38 39  1  0  0  0  0
 39 40  2  0  0  0  0
 40 41  1  0  0  0  0
 40 42  1  0  0  0  0
 42 43  2  0  0  0  0
 37 43  1  0  0  0  0
 16 44  1  0  0  0  0
 13 44  1  0  0  0  0
 16 45  1  0  0  0  0
 45 46  2  0  0  0  0
 46 47  1  0  0  0  0
 47 48  2  0  0  0  0
 48 49  1  0  0  0  0
 49 50  1  0  0  0  0
 50 51  1  0  0  0  0
 51 52  1  0  0  0  0
 48 52  1  0  0  0  0
 52 53  2  0  0  0  0
 45 53  1  0  0  0  0
  9 54  2  0  0  0  0
  5 54  1  0  0  0  0
M  END
> <chemblId>
CHEMBL319535

> <bioactivity__type>
IC50

> <units>
nM

> <value>
6.6

$$$$

  CDK     11301513322D 0   0.00000     0.00000     0

 55 62  0  0  0  0              1 V2000 
   15.9104   13.4903    0.0000 C   0  0  0  0  0  0  0  0  0  0  0  0
   14.4186   13.3335    0.0000 O   0  0  0  0  0  0  0  0  0  0  0  0
   13.8085   11.9632    0.0000 C   0  0  0  0  0  0  0  0  0  0  0  0
   12.3167   11.8064    0.0000 C   0  0  0  0  0  0  0  0  0  0  0  0
   11.7066   10.4361    0.0000 C   0  0  0  0  0  0  0  0  0  0  0  0
   12.5883    9.2225    0.0000 C   0  0  0  0  0  0  0  0  0  0  0  0
   14.0800    9.3793    0.0000 C   0  0  0  0  0  0  0  0  0  0  0  0
   14.9617    8.1658    0.0000 O   0  0  0  0  0  0  0  0  0  0  0  0
   16.4535    8.3226    0.0000 C   0  0  0  0  0  0  0  0  0  0  0  0
   14.6901   10.7496    0.0000 C   0  0  0  0  0  0  0  0  0  0  0  0
   16.1819   10.9064    0.0000 O   0  0  0  0  0  0  0  0  0  0  0  0
   16.7920   12.2768    0.0000 C   0  0  0  0  0  0  0  0  0  0  0  0
   10.2148   10.2793    0.0000 C   0  0  0  0  0  0  0  0  0  0  0  0
    9.3331   11.4928    0.0000 O   0  0  0  0  0  0  0  0  0  0  0  0
    9.6047    8.9089    0.0000 N   0  0  0  0  0  0  0  0  0  0  0  0
    8.1375    8.5971    0.0000 C   0  0  0  0  0  0  0  0  0  0  0  0
    7.9807    7.1053    0.0000 C   0  0  0  0  0  0  0  0  0  0  0  0
    9.3510    6.4952    0.0000 C   0  0  0  0  0  0  0  0  0  0  0  0
    8.6010    5.1962    0.0000 C   0  0  0  0  0  0  0  0  0  0  0  0
    7.1010    5.1962    0.0000 C   0  0  0  0  0  0  0  0  0  0  0  0
    6.3510    3.8971    0.0000 N   0  0  0  0  0  0  0  0  0  0  0  0
    4.8510    3.8971    0.0000 C   0  0  0  0  0  0  0  0  0  0  0  0
    4.1010    2.5981    0.0000 C   0  0  0  0  0  0  0  0  0  0  0  0
    4.8510    1.2990    0.0000 C   0  0  0  0  0  0  0  0  0  0  0  0
    6.3510    1.2990    0.0000 C   0  0  0  0  0  0  0  0  0  0  0  0
    7.1010    2.5981    0.0000 C   0  0  0  0  0  0  0  0  0  0  0  0
    4.1010    0.0000    0.0000 C   0  0  0  0  0  0  0  0  0  0  0  0
    4.8510   -1.2990    0.0000 O   0  0  0  0  0  0  0  0  0  0  0  0
    2.6010    0.0000    0.0000 C   0  0  0  0  0  0  0  0  0  0  0  0
    1.7190    1.2130    0.0000 N   0  0  0  0  0  0  0  0  0  0  0  0
    0.2920    0.7500    0.0000 C   0  0  0  0  0  0  0  0  0  0  0  0
   -1.0060    1.5000    0.0000 C   0  0  0  0  0  0  0  0  0  0  0  0
   -2.3060    0.7500    0.0000 C   0  0  0  0  0  0  0  0  0  0  0  0
   -2.3060   -0.7500    0.0000 C   0  0  0  0  0  0  0  0  0  0  0  0
   -1.0060   -1.5000    0.0000 C   0  0  0  0  0  0  0  0  0  0  0  0
    0.2920   -0.7500    0.0000 C   0  0  0  0  0  0  0  0  0  0  0  0
    1.7190   -1.2130    0.0000 N   0  0  0  0  0  0  0  0  0  0  0  0
    2.1826   -2.6396    0.0000 C   0  0  0  0  0  0  0  0  0  0  0  0
    1.1789   -3.7543    0.0000 C   0  0  0  0  0  0  0  0  0  0  0  0
   -0.2883   -3.4425    0.0000 C   0  0  0  0  0  0  0  0  0  0  0  0
   -1.2920   -4.5572    0.0000 C   0  0  0  0  0  0  0  0  0  0  0  0
   -0.8285   -5.9838    0.0000 C   0  0  0  0  0  0  0  0  0  0  0  0
   -1.8321   -7.0985    0.0000 F   0  0  0  0  0  0  0  0  0  0  0  0
    0.6388   -6.2956    0.0000 C   0  0  0  0  0  0  0  0  0  0  0  0
    1.6424   -5.1809    0.0000 C   0  0  0  0  0  0  0  0  0  0  0  0
   10.3547    7.6099    0.0000 C   0  0  0  0  0  0  0  0  0  0  0  0
   10.5645    5.6135    0.0000 C   0  0  0  0  0  0  0  0  0  0  0  0
   10.4077    4.1217    0.0000 C   0  0  0  0  0  0  0  0  0  0  0  0
   11.6213    3.2401    0.0000 C   0  0  0  0  0  0  0  0  0  0  0  0
   12.9916    3.8502    0.0000 C   0  0  0  0  0  0  0  0  0  0  0  0
   14.3619    3.2401    0.0000 O   0  0  0  0  0  0  0  0  0  0  0  0
   15.3656    4.3548    0.0000 C   0  0  0  0  0  0  0  0  0  0  0  0
   14.6156    5.6538    0.0000 O   0  0  0  0  0  0  0  0  0  0  0  0
   13.1484    5.3419    0.0000 C   0  0  0  0  0  0  0  0  0  0  0  0
   11.9348    6.2236    0.0000 C   0  0  0  0  0  0  0  0  0  0  0  0
  1  2  1  0  0  0  0
  2  3  1  0  0  0  0
  3  4  2  0  0  0  0
  4  5  1  0  0  0  0
  5  6  2  0  0  0  0
  6  7  1  0  0  0  0
  7  8  1  0  0  0  0
  8  9  1  0  0  0  0
  7 10  2  0  0  0  0
  3 10  1  0  0  0  0
 10 11  1  0  0  0  0
 11 12  1  0  0  0  0
  5 13  1  0  0  0  0
 13 14  2  0  0  0  0
 13 15  1  0  0  0  0
 15 16  1  0  0  0  0
 16 17  1  0  0  0  0
 17 18  1  0  0  0  0
 18 19  1  0  0  0  0
 19 20  1  0  0  0  0
 20 21  1  0  0  0  0
 21 22  1  0  0  0  0
 22 23  1  0  0  0  0
 23 24  1  0  0  0  0
 24 25  1  0  0  0  0
 25 26  1  0  0  0  0
 21 26  1  0  0  0  0
 24 27  1  0  0  0  0
 27 28  2  0  0  0  0
 27 29  1  0  0  0  0
 29 30  2  0  0  0  0
 30 31  1  0  0  0  0
 31 32  2  0  0  0  0
 32 33  1  0  0  0  0
 33 34  2  0  0  0  0
 34 35  1  0  0  0  0
 35 36  2  0  0  0  0
 31 36  1  0  0  0  0
 36 37  1  0  0  0  0
 29 37  1  0  0  0  0
 37 38  1  0  0  0  0
 38 39  1  0  0  0  0
 39 40  2  0  0  0  0
 40 41  1  0  0  0  0
 41 42  2  0  0  0  0
 42 43  1  0  0  0  0
 42 44  1  0  0  0  0
 44 45  2  0  0  0  0
 39 45  1  0  0  0  0
 18 46  1  0  0  0  0
 15 46  1  0  0  0  0
 18 47  1  0  0  0  0
 47 48  2  0  0  0  0
 48 49  1  0  0  0  0
 49 50  2  0  0  0  0
 50 51  1  0  0  0  0
 51 52  1  0  0  0  0
 52 53  1  0  0  0  0
 53 54  1  0  0  0  0
 50 54  1  0  0  0  0
 54 55  2  0  0  0  0
 47 55  1  0  0  0  0
M  END
> <chemblId>
CHEMBL320002

> <bioactivity__type>
IC50

> <units>
nM

> <value>
6.69

$$$$

  CDK     11301513322D 0   0.00000     0.00000     0

 46 51  0  0  0  0              1 V2000 
   15.5004   13.4903    0.0000 C   0  0  0  0  0  0  0  0  0  0  0  0
   14.0086   13.3335    0.0000 O   0  0  0  0  0  0  0  0  0  0  0  0
   13.3985   11.9632    0.0000 C   0  0  0  0  0  0  0  0  0  0  0  0
   11.9067   11.8064    0.0000 C   0  0  0  0  0  0  0  0  0  0  0  0
   11.2966   10.4361    0.0000 C   0  0  0  0  0  0  0  0  0  0  0  0
   12.1783    9.2225    0.0000 C   0  0  0  0  0  0  0  0  0  0  0  0
   13.6700    9.3793    0.0000 C   0  0  0  0  0  0  0  0  0  0  0  0
   14.5517    8.1658    0.0000 O   0  0  0  0  0  0  0  0  0  0  0  0
   16.0435    8.3226    0.0000 C   0  0  0  0  0  0  0  0  0  0  0  0
   14.2801   10.7496    0.0000 C   0  0  0  0  0  0  0  0  0  0  0  0
   15.7719   10.9064    0.0000 O   0  0  0  0  0  0  0  0  0  0  0  0
   16.3820   12.2768    0.0000 C   0  0  0  0  0  0  0  0  0  0  0  0
    9.8048   10.2793    0.0000 C   0  0  0  0  0  0  0  0  0  0  0  0
    8.9231   11.4928    0.0000 O   0  0  0  0  0  0  0  0  0  0  0  0
    9.1947    8.9089    0.0000 N   0  0  0  0  0  0  0  0  0  0  0  0
    7.7275    8.5971    0.0000 C   0  0  0  0  0  0  0  0  0  0  0  0
    7.5707    7.1053    0.0000 C   0  0  0  0  0  0  0  0  0  0  0  0
    8.9410    6.4952    0.0000 C   0  0  0  0  0  0  0  0  0  0  0  0
    8.1910    5.1962    0.0000 C   0  0  0  0  0  0  0  0  0  0  0  0
    6.6910    5.1962    0.0000 C   0  0  0  0  0  0  0  0  0  0  0  0
    5.9410    3.8971    0.0000 N   0  0  0  0  0  0  0  0  0  0  0  0
    4.4410    3.8971    0.0000 C   0  0  0  0  0  0  0  0  0  0  0  0
    3.6910    2.5981    0.0000 C   0  0  0  0  0  0  0  0  0  0  0  0
    4.4410    1.2990    0.0000 C   0  0  0  0  0  0  0  0  0  0  0  0
    5.9410    1.2990    0.0000 C   0  0  0  0  0  0  0  0  0  0  0  0
    6.6910    2.5981    0.0000 C   0  0  0  0  0  0  0  0  0  0  0  0
    3.6910    0.0000    0.0000 C   0  0  0  0  0  0  0  0  0  0  0  0
    4.4410   -1.2990    0.0000 O   0  0  0  0  0  0  0  0  0  0  0  0
    2.1910    0.0000    0.0000 C   0  0  0  0  0  0  0  0  0  0  0  0
    1.3090    1.2130    0.0000 N   0  0  0  0  0  0  0  0  0  0  0  0
   -0.1170    0.7500    0.0000 C   0  0  0  0  0  0  0  0  0  0  0  0
   -1.4170    1.5000    0.0000 C   0  0  0  0  0  0  0  0  0  0  0  0
   -2.7160    0.7500    0.0000 C   0  0  0  0  0  0  0  0  0  0  0  0
   -2.7160   -0.7500    0.0000 C   0  0  0  0  0  0  0  0  0  0  0  0
   -1.4170   -1.5000    0.0000 C   0  0  0  0  0  0  0  0  0  0  0  0
   -0.1170   -0.7500    0.0000 C   0  0  0  0  0  0  0  0  0  0  0  0
    1.3090   -1.2130    0.0000 N   0  0  0  0  0  0  0  0  0  0  0  0
    9.9447    7.6099    0.0000 C   0  0  0  0  0  0  0  0  0  0  0  0
   10.1545    5.6135    0.0000 C   0  0  0  0  0  0  0  0  0  0  0  0
    9.9977    4.1217    0.0000 C   0  0  0  0  0  0  0  0  0  0  0  0
   11.2113    3.2401    0.0000 C   0  0  0  0  0  0  0  0  0  0  0  0
   12.5816    3.8502    0.0000 C   0  0  0  0  0  0  0  0  0  0  0  0
   13.7951    2.9685    0.0000 Cl  0  0  0  0  0  0  0  0  0  0  0  0
   12.7384    5.3419    0.0000 C   0  0  0  0  0  0  0  0  0  0  0  0
   14.1087    5.9520    0.0000 Cl  0  0  0  0  0  0  0  0  0  0  0  0
   11.5248    6.2236    0.0000 C   0  0  0  0  0  0  0  0  0  0  0  0
  1  2  1  0  0  0  0
  2  3  1  0  0  0  0
  3  4  2  0  0  0  0
  4  5  1  0  0  0  0
  5  6  2  0  0  0  0
  6  7  1  0  0  0  0
  7  8  1  0  0  0  0
  8  9  1  0  0  0  0
  7 10  2  0  0  0  0
  3 10  1  0  0  0  0
 10 11  1  0  0  0  0
 11 12  1  0  0  0  0
  5 13  1  0  0  0  0
 13 14  2  0  0  0  0
 13 15  1  0  0  0  0
 15 16  1  0  0  0  0
 16 17  1  0  0  0  0
 17 18  1  0  0  0  0
 18 19  1  0  0  0  0
 19 20  1  0  0  0  0
 20 21  1  0  0  0  0
 21 22  1  0  0  0  0
 22 23  1  0  0  0  0
 23 24  1  0  0  0  0
 24 25  1  0  0  0  0
 25 26  1  0  0  0  0
 21 26  1  0  0  0  0
 24 27  1  0  0  0  0
 27 28  2  0  0  0  0
 27 29  1  0  0  0  0
 29 30  2  0  0  0  0
 30 31  1  0  0  0  0
 31 32  2  0  0  0  0
 32 33  1  0  0  0  0
 33 34  2  0  0  0  0
 34 35  1  0  0  0  0
 35 36  2  0  0  0  0
 31 36  1  0  0  0  0
 36 37  1  0  0  0  0
 29 37  1  0  0  0  0
 18 38  1  0  0  0  0
 15 38  1  0  0  0  0
 18 39  1  0  0  0  0
 39 40  2  0  0  0  0
 40 41  1  0  0  0  0
 41 42  2  0  0  0  0
 42 43  1  0  0  0  0
 42 44  1  0  0  0  0
 44 45  1  0  0  0  0
 44 46  2  0  0  0  0
 39 46  1  0  0  0  0
M  END
> <chemblId>
CHEMBL320003

> <bioactivity__type>
IC50

> <units>
nM

> <value>
6.39

$$$$

  CDK     11301513322D 0   0.00000     0.00000     0

 49 54  0  0  0  0              1 V2000 
    6.0441   -6.1164    0.0000 C   0  0  0  0  0  0  0  0  0  0  0  0
    5.5806   -4.6898    0.0000 C   0  0  0  0  0  0  0  0  0  0  0  0
    4.1133   -4.3780    0.0000 O   0  0  0  0  0  0  0  0  0  0  0  0
    3.6498   -2.9514    0.0000 C   0  0  0  0  0  0  0  0  0  0  0  0
    2.1826   -2.6396    0.0000 C   0  0  0  0  0  0  0  0  0  0  0  0
    1.7190   -1.2130    0.0000 N   0  0  0  0  0  0  0  0  0  0  0  0
    2.6010    0.0000    0.0000 C   0  0  0  0  0  0  0  0  0  0  0  0
    1.7190    1.2130    0.0000 N   0  0  0  0  0  0  0  0  0  0  0  0
    0.2920    0.7500    0.0000 C   0  0  0  0  0  0  0  0  0  0  0  0
   -1.0060    1.5000    0.0000 C   0  0  0  0  0  0  0  0  0  0  0  0
   -2.3060    0.7500    0.0000 C   0  0  0  0  0  0  0  0  0  0  0  0
   -2.3060   -0.7500    0.0000 C   0  0  0  0  0  0  0  0  0  0  0  0
   -1.0060   -1.5000    0.0000 C   0  0  0  0  0  0  0  0  0  0  0  0
    0.2920   -0.7500    0.0000 C   0  0  0  0  0  0  0  0  0  0  0  0
    4.1010    0.0000    0.0000 C   0  0  0  0  0  0  0  0  0  0  0  0
    4.8510   -1.2990    0.0000 O   0  0  0  0  0  0  0  0  0  0  0  0
    4.8510    1.2990    0.0000 C   0  0  0  0  0  0  0  0  0  0  0  0
    7.0790    1.6130    0.0000 C   0  0  0  0  0  0  0  0  0  0  0  0
    7.2355    3.1194    0.0000 C   0  0  0  0  0  0  0  0  0  0  0  0
    6.2918    4.1537    0.0000 N   0  0  0  0  0  0  0  0  0  0  0  0
    6.7999    5.5650    0.0000 C   0  0  0  0  0  0  0  0  0  0  0  0
    8.2762    5.8307    0.0000 C   0  0  0  0  0  0  0  0  0  0  0  0
    8.7843    7.2420    0.0000 C   0  0  0  0  0  0  0  0  0  0  0  0
    9.5747    8.5168    0.0000 C   0  0  0  0  0  0  0  0  0  0  0  0
    8.6065    9.6625    0.0000 C   0  0  0  0  0  0  0  0  0  0  0  0
    7.2177    9.0957    0.0000 N   0  0  0  0  0  0  0  0  0  0  0  0
    7.3275    7.5998    0.0000 C   0  0  0  0  0  0  0  0  0  0  0  0
    5.9428    9.8862    0.0000 C   0  0  0  0  0  0  0  0  0  0  0  0
    4.6209    9.1773    0.0000 O   0  0  0  0  0  0  0  0  0  0  0  0
    5.9899   11.3854    0.0000 C   0  0  0  0  0  0  0  0  0  0  0  0
    7.3119   12.0943    0.0000 C   0  0  0  0  0  0  0  0  0  0  0  0
    7.3589   13.5935    0.0000 C   0  0  0  0  0  0  0  0  0  0  0  0
    8.6809   14.3024    0.0000 O   0  0  0  0  0  0  0  0  0  0  0  0
    8.7280   15.8016    0.0000 C   0  0  0  0  0  0  0  0  0  0  0  0
    6.0841   14.3839    0.0000 C   0  0  0  0  0  0  0  0  0  0  0  0
    6.1312   15.8832    0.0000 O   0  0  0  0  0  0  0  0  0  0  0  0
    7.4531   16.5921    0.0000 C   0  0  0  0  0  0  0  0  0  0  0  0
    4.7622   13.6751    0.0000 C   0  0  0  0  0  0  0  0  0  0  0  0
    3.4873   14.4655    0.0000 O   0  0  0  0  0  0  0  0  0  0  0  0
    3.5344   15.9648    0.0000 C   0  0  0  0  0  0  0  0  0  0  0  0
    4.7151   12.1758    0.0000 C   0  0  0  0  0  0  0  0  0  0  0  0
   10.1347    6.5892    0.0000 C   0  0  0  0  0  0  0  0  0  0  0  0
   10.2446    5.0932    0.0000 C   0  0  0  0  0  0  0  0  0  0  0  0
   11.5951    4.4404    0.0000 C   0  0  0  0  0  0  0  0  0  0  0  0
   12.8357    5.2835    0.0000 C   0  0  0  0  0  0  0  0  0  0  0  0
   12.7258    6.7795    0.0000 C   0  0  0  0  0  0  0  0  0  0  0  0
   11.3753    7.4323    0.0000 C   0  0  0  0  0  0  0  0  0  0  0  0
    4.9053    3.9583    0.0000 C   0  0  0  0  0  0  0  0  0  0  0  0
    4.2842    2.7035    0.0000 C   0  0  0  0  0  0  0  0  0  0  0  0
  1  2  1  0  0  0  0
  2  3  1  0  0  0  0
  3  4  1  0  0  0  0
  4  5  1  0  0  0  0
  5  6  1  0  0  0  0
  6  7  1  0  0  0  0
  7  8  2  0  0  0  0
  8  9  1  0  0  0  0
  9 10  2  0  0  0  0
 10 11  1  0  0  0  0
 11 12  2  0  0  0  0
 12 13  1  0  0  0  0
 13 14  2  0  0  0  0
  6 14  1  0  0  0  0
  9 14  1  0  0  0  0
  7 15  1  0  0  0  0
 15 16  2  0  0  0  0
 15 17  1  0  0  0  0
 17 18  1  0  0  0  0
 18 19  1  0  0  0  0
 19 20  1  0  0  0  0
 20 21  1  0  0  0  0
 21 22  1  0  0  0  0
 22 23  1  0  0  0  0
 23 24  1  0  0  0  0
 24 25  1  0  0  0  0
 25 26  1  0  0  0  0
 26 27  1  0  0  0  0
 23 27  1  0  0  0  0
 26 28  1  0  0  0  0
 28 29  2  0  0  0  0
 28 30  1  0  0  0  0
 30 31  2  0  0  0  0
 31 32  1  0  0  0  0
 32 33  1  0  0  0  0
 33 34  1  0  0  0  0
 32 35  2  0  0  0  0
 35 36  1  0  0  0  0
 36 37  1  0  0  0  0
 35 38  1  0  0  0  0
 38 39  1  0  0  0  0
 39 40  1  0  0  0  0
 38 41  2  0  0  0  0
 30 41  1  0  0  0  0
 23 42  1  0  0  0  0
 42 43  2  0  0  0  0
 43 44  1  0  0  0  0
 44 45  2  0  0  0  0
 45 46  1  0  0  0  0
 46 47  2  0  0  0  0
 42 47  1  0  0  0  0
 20 48  1  0  0  0  0
 48 49  1  0  0  0  0
 17 49  1  0  0  0  0
M  END
> <chemblId>
CHEMBL322194

> <bioactivity__type>
IC50

> <units>
nM

> <value>
193.71

$$$$

  CDK     11301513322D 0   0.00000     0.00000     0

 28 30  0  0  0  0              1 V2000 
    3.7338    5.3291    0.0000 O   0  0  0  0  0  0  0  0  0  0  0  0
    2.4118    6.0377    0.0000 C   0  0  0  0  0  0  0  0  0  0  0  0
    1.1371    5.2471    0.0000 O   0  0  0  0  0  0  0  0  0  0  0  0
    1.1844    3.7479    0.0000 C   0  0  0  0  0  0  0  0  0  0  0  0
   -0.0903    2.9573    0.0000 C   0  0  0  0  0  0  0  0  0  0  0  0
   -0.0430    1.4580    0.0000 C   0  0  0  0  0  0  0  0  0  0  0  0
   -1.2820    0.7150    0.0000 C   0  0  0  0  0  0  0  0  0  0  0  0
   -1.2900   -0.7690    0.0000 C   0  0  0  0  0  0  0  0  0  0  0  0
    0.0430   -1.4580    0.0000 C   0  0  0  0  0  0  0  0  0  0  0  0
    1.2820   -0.7150    0.0000 C   0  0  0  0  0  0  0  0  0  0  0  0
    1.2900    0.7690    0.0000 C   0  0  0  0  0  0  0  0  0  0  0  0
    0.0903   -2.9573    0.0000 C   0  0  0  0  0  0  0  0  0  0  0  0
    0.1377   -4.4565    0.0000 N   0  0  0  0  0  0  0  0  0  0  0  0
    2.3644    7.5370    0.0000 N   0  0  0  0  0  0  0  0  0  0  0  0
    3.6392    8.3276    0.0000 C   0  0  0  0  0  0  0  0  0  0  0  0
    3.5918    9.8269    0.0000 C   0  0  0  0  0  0  0  0  0  0  0  0
    2.2698   10.5355    0.0000 N   0  0  0  0  0  0  0  0  0  0  0  0
    2.2224   12.0348    0.0000 C   0  0  0  0  0  0  0  0  0  0  0  0
    3.4972   12.8254    0.0000 C   0  0  0  0  0  0  0  0  0  0  0  0
    3.4498   14.3246    0.0000 C   0  0  0  0  0  0  0  0  0  0  0  0
    4.7246   15.1152    0.0000 C   0  0  0  0  0  0  0  0  0  0  0  0
    6.0466   14.4066    0.0000 C   0  0  0  0  0  0  0  0  0  0  0  0
    7.3213   15.1972    0.0000 C   0  0  0  0  0  0  0  0  0  0  0  0
    7.2740   16.6965    0.0000 C   0  0  0  0  0  0  0  0  0  0  0  0
    5.9519   17.4051    0.0000 C   0  0  0  0  0  0  0  0  0  0  0  0
    4.6772   16.6145    0.0000 C   0  0  0  0  0  0  0  0  0  0  0  0
    0.9951    9.7449    0.0000 C   0  0  0  0  0  0  0  0  0  0  0  0
    1.0424    8.2456    0.0000 C   0  0  0  0  0  0  0  0  0  0  0  0
  1  2  2  0  0  0  0
  2  3  1  0  0  0  0
  3  4  1  0  0  0  0
  4  5  1  0  0  0  0
  5  6  1  0  0  0  0
  6  7  2  0  0  0  0
  7  8  1  0  0  0  0
  8  9  2  0  0  0  0
  9 10  1  0  0  0  0
 10 11  2  0  0  0  0
  6 11  1  0  0  0  0
  9 12  1  0  0  0  0
 12 13  3  0  0  0  0
  2 14  1  0  0  0  0
 14 15  1  0  0  0  0
 15 16  1  0  0  0  0
 16 17  1  0  0  0  0
 17 18  1  0  0  0  0
 18 19  1  0  0  0  0
 19 20  1  0  0  0  0
 20 21  1  0  0  0  0
 21 22  2  0  0  0  0
 22 23  1  0  0  0  0
 23 24  2  0  0  0  0
 24 25  1  0  0  0  0
 25 26  2  0  0  0  0
 21 26  1  0  0  0  0
 17 27  1  0  0  0  0
 27 28  1  0  0  0  0
 14 28  1  0  0  0  0
M  END
> <chemblId>
CHEMBL325258

> <bioactivity__type>
IC50

> <units>
nM

> <value>
280.0

$$$$

  CDK     11301513322D 0   0.00000     0.00000     0

 36 39  0  0  0  0              1 V2000 
   15.5885   14.9999    0.0000 F   0  0  0  0  0  0  0  0  0  0  0  0
   14.2895   14.2499    0.0000 C   0  0  0  0  0  0  0  0  0  0  0  0
   12.9904   14.9999    0.0000 C   0  0  0  0  0  0  0  0  0  0  0  0
   11.6914   14.2499    0.0000 C   0  0  0  0  0  0  0  0  0  0  0  0
   11.6914   12.7499    0.0000 C   0  0  0  0  0  0  0  0  0  0  0  0
   10.3923   11.9999    0.0000 C   0  0  0  0  0  0  0  0  0  0  0  0
   10.3923   10.4999    0.0000 C   0  0  0  0  0  0  0  0  0  0  0  0
    9.0933    9.7500    0.0000 O   0  0  0  0  0  0  0  0  0  0  0  0
    9.0933    8.2500    0.0000 C   0  0  0  0  0  0  0  0  0  0  0  0
   10.3923    7.4999    0.0000 O   0  0  0  0  0  0  0  0  0  0  0  0
    7.7942    7.5000    0.0000 N   0  0  0  0  0  0  0  0  0  0  0  0
    6.4952    8.2500    0.0000 C   0  0  0  0  0  0  0  0  0  0  0  0
    5.1962    7.5000    0.0000 C   0  0  0  0  0  0  0  0  0  0  0  0
    5.1961    6.0000    0.0000 N   0  0  0  0  0  0  0  0  0  0  0  0
    3.8971    5.2500    0.0000 C   0  0  0  0  0  0  0  0  0  0  0  0
    3.8971    3.7500    0.0000 C   0  0  0  0  0  0  0  0  0  0  0  0
    2.5981    3.0000    0.0000 C   0  0  0  0  0  0  0  0  0  0  0  0
    2.5980    1.5000    0.0000 C   0  0  0  0  0  0  0  0  0  0  0  0
    1.2990    0.7500    0.0000 C   0  0  0  0  0  0  0  0  0  0  0  0
    1.2990   -0.7500    0.0000 C   0  0  0  0  0  0  0  0  0  0  0  0
    0.0000   -1.5000    0.0000 C   0  0  0  0  0  0  0  0  0  0  0  0
   -1.2990   -0.7500    0.0000 C   0  0  0  0  0  0  0  0  0  0  0  0
   -2.5980   -1.5000    0.0000 F   0  0  0  0  0  0  0  0  0  0  0  0
   -1.2990    0.7500    0.0000 C   0  0  0  0  0  0  0  0  0  0  0  0
    0.0000    1.5000    0.0000 C   0  0  0  0  0  0  0  0  0  0  0  0
    3.8971    0.7500    0.0000 C   0  0  0  0  0  0  0  0  0  0  0  0
    3.8971   -0.7500    0.0000 C   0  0  0  0  0  0  0  0  0  0  0  0
    5.1961   -1.5000    0.0000 C   0  0  0  0  0  0  0  0  0  0  0  0
    6.4951   -0.7500    0.0000 C   0  0  0  0  0  0  0  0  0  0  0  0
    7.7942   -1.5000    0.0000 F   0  0  0  0  0  0  0  0  0  0  0  0
    6.4952    0.7500    0.0000 C   0  0  0  0  0  0  0  0  0  0  0  0
    5.1961    1.5000    0.0000 C   0  0  0  0  0  0  0  0  0  0  0  0
    6.4952    5.2500    0.0000 C   0  0  0  0  0  0  0  0  0  0  0  0
    7.7942    6.0000    0.0000 C   0  0  0  0  0  0  0  0  0  0  0  0
   12.9904   11.9999    0.0000 C   0  0  0  0  0  0  0  0  0  0  0  0
   14.2895   12.7499    0.0000 C   0  0  0  0  0  0  0  0  0  0  0  0
  1  2  1  0  0  0  0
  2  3  2  0  0  0  0
  3  4  1  0  0  0  0
  4  5  2  0  0  0  0
  5  6  1  0  0  0  0
  6  7  1  0  0  0  0
  7  8  1  0  0  0  0
  8  9  1  0  0  0  0
  9 10  2  0  0  0  0
  9 11  1  0  0  0  0
 11 12  1  0  0  0  0
 12 13  1  0  0  0  0
 13 14  1  0  0  0  0
 14 15  1  0  0  0  0
 15 16  1  0  0  0  0
 16 17  1  0  0  0  0
 17 18  1  0  0  0  0
 18 19  1  0  0  0  0
 19 20  2  0  0  0  0
 20 21  1  0  0  0  0
 21 22  2  0  0  0  0
 22 23  1  0  0  0  0
 22 24  1  0  0  0  0
 24 25  2  0  0  0  0
 19 25  1  0  0  0  0
 18 26  1  0  0  0  0
 26 27  2  0  0  0  0
 27 28  1  0  0  0  0
 28 29  2  0  0  0  0
 29 30  1  0  0  0  0
 29 31  1  0  0  0  0
 31 32  2  0  0  0  0
 26 32  1  0  0  0  0
 14 33  1  0  0  0  0
 33 34  1  0  0  0  0
 11 34  1  0  0  0  0
  5 35  1  0  0  0  0
 35 36  2  0  0  0  0
  2 36  1  0  0  0  0
M  END
> <chemblId>
CHEMBL325516

> <bioactivity__type>
IC50

> <units>
nM

> <value>
1280.0

$$$$

  CDK     11301513322D 0   0.00000     0.00000     0

 37 40  0  0  0  0              1 V2000 
   -2.5980   -1.5000    0.0000 F   0  0  0  0  0  0  0  0  0  0  0  0
   -1.2990   -0.7500    0.0000 C   0  0  0  0  0  0  0  0  0  0  0  0
    0.0000   -1.5000    0.0000 C   0  0  0  0  0  0  0  0  0  0  0  0
    1.2990   -0.7500    0.0000 C   0  0  0  0  0  0  0  0  0  0  0  0
    1.2990    0.7500    0.0000 C   0  0  0  0  0  0  0  0  0  0  0  0
    0.0000    1.5000    0.0000 C   0  0  0  0  0  0  0  0  0  0  0  0
   -1.2990    0.7500    0.0000 C   0  0  0  0  0  0  0  0  0  0  0  0
    2.5980    1.5000    0.0000 C   0  0  0  0  0  0  0  0  0  0  0  0
    2.5981    3.0000    0.0000 C   0  0  0  0  0  0  0  0  0  0  0  0
    3.8971    3.7500    0.0000 C   0  0  0  0  0  0  0  0  0  0  0  0
    3.8971    5.2500    0.0000 C   0  0  0  0  0  0  0  0  0  0  0  0
    5.1961    6.0000    0.0000 N   0  0  0  0  0  0  0  0  0  0  0  0
    6.4952    5.2500    0.0000 C   0  0  0  0  0  0  0  0  0  0  0  0
    7.7942    6.0000    0.0000 C   0  0  0  0  0  0  0  0  0  0  0  0
    7.7942    7.5000    0.0000 N   0  0  0  0  0  0  0  0  0  0  0  0
    6.4952    8.2500    0.0000 C   0  0  0  0  0  0  0  0  0  0  0  0
    5.1962    7.5000    0.0000 C   0  0  0  0  0  0  0  0  0  0  0  0
    9.0933    8.2500    0.0000 C   0  0  0  0  0  0  0  0  0  0  0  0
   10.3923    7.4999    0.0000 O   0  0  0  0  0  0  0  0  0  0  0  0
    9.0933    9.7500    0.0000 O   0  0  0  0  0  0  0  0  0  0  0  0
   10.3923   10.4999    0.0000 C   0  0  0  0  0  0  0  0  0  0  0  0
   10.3923   11.9999    0.0000 C   0  0  0  0  0  0  0  0  0  0  0  0
   11.6914   12.7499    0.0000 C   0  0  0  0  0  0  0  0  0  0  0  0
   12.9904   11.9999    0.0000 C   0  0  0  0  0  0  0  0  0  0  0  0
   14.2895   12.7499    0.0000 C   0  0  0  0  0  0  0  0  0  0  0  0
   14.2895   14.2499    0.0000 C   0  0  0  0  0  0  0  0  0  0  0  0
   12.9904   14.9999    0.0000 C   0  0  0  0  0  0  0  0  0  0  0  0
   11.6914   14.2499    0.0000 C   0  0  0  0  0  0  0  0  0  0  0  0
   15.5885   14.9999    0.0000 C   0  0  0  0  0  0  0  0  0  0  0  0
   16.8876   15.7499    0.0000 N   0  0  0  0  0  0  0  0  0  0  0  0
    3.8971    0.7500    0.0000 C   0  0  0  0  0  0  0  0  0  0  0  0
    3.8971   -0.7500    0.0000 C   0  0  0  0  0  0  0  0  0  0  0  0
    5.1961   -1.5000    0.0000 C   0  0  0  0  0  0  0  0  0  0  0  0
    6.4951   -0.7500    0.0000 C   0  0  0  0  0  0  0  0  0  0  0  0
    7.7942   -1.5000    0.0000 F   0  0  0  0  0  0  0  0  0  0  0  0
    6.4952    0.7500    0.0000 C   0  0  0  0  0  0  0  0  0  0  0  0
    5.1961    1.5000    0.0000 C   0  0  0  0  0  0  0  0  0  0  0  0
  1  2  1  0  0  0  0
  2  3  2  0  0  0  0
  3  4  1  0  0  0  0
  4  5  2  0  0  0  0
  5  6  1  0  0  0  0
  6  7  2  0  0  0  0
  2  7  1  0  0  0  0
  5  8  1  0  0  0  0
  8  9  1  0  0  0  0
  9 10  1  0  0  0  0
 10 11  1  0  0  0  0
 11 12  1  0  0  0  0
 12 13  1  0  0  0  0
 13 14  1  0  0  0  0
 14 15  1  0  0  0  0
 15 16  1  0  0  0  0
 16 17  1  0  0  0  0
 12 17  1  0  0  0  0
 15 18  1  0  0  0  0
 18 19  2  0  0  0  0
 18 20  1  0  0  0  0
 20 21  1  0  0  0  0
 21 22  1  0  0  0  0
 22 23  1  0  0  0  0
 23 24  2  0  0  0  0
 24 25  1  0  0  0  0
 25 26  2  0  0  0  0
 26 27  1  0  0  0  0
 27 28  2  0  0  0  0
 23 28  1  0  0  0  0
 26 29  1  0  0  0  0
 29 30  3  0  0  0  0
  8 31  1  0  0  0  0
 31 32  2  0  0  0  0
 32 33  1  0  0  0  0
 33 34  2  0  0  0  0
 34 35  1  0  0  0  0
 34 36  1  0  0  0  0
 36 37  2  0  0  0  0
 31 37  1  0  0  0  0
M  END
> <chemblId>
CHEMBL326263

> <bioactivity__type>
IC50

> <units>
nM

> <value>
795.0

$$$$

  CDK     11301513322D 0   0.00000     0.00000     0

 50 56  0  0  0  0              1 V2000 
    3.7129   10.4274    0.0000 C   0  0  0  0  0  0  0  0  0  0  0  0
    3.8697    8.9356    0.0000 O   0  0  0  0  0  0  0  0  0  0  0  0
    5.2400    8.3255    0.0000 C   0  0  0  0  0  0  0  0  0  0  0  0
    5.3968    6.8337    0.0000 C   0  0  0  0  0  0  0  0  0  0  0  0
    6.7672    6.2236    0.0000 C   0  0  0  0  0  0  0  0  0  0  0  0
    7.9807    7.1053    0.0000 C   0  0  0  0  0  0  0  0  0  0  0  0
    7.8239    8.5971    0.0000 C   0  0  0  0  0  0  0  0  0  0  0  0
    6.4536    9.2072    0.0000 C   0  0  0  0  0  0  0  0  0  0  0  0
    6.2968   10.6990    0.0000 O   0  0  0  0  0  0  0  0  0  0  0  0
    7.5103   11.5806    0.0000 C   0  0  0  0  0  0  0  0  0  0  0  0
    9.3510    6.4952    0.0000 C   0  0  0  0  0  0  0  0  0  0  0  0
    8.6010    5.1962    0.0000 C   0  0  0  0  0  0  0  0  0  0  0  0
    7.1010    5.1962    0.0000 C   0  0  0  0  0  0  0  0  0  0  0  0
    6.3510    3.8971    0.0000 N   0  0  0  0  0  0  0  0  0  0  0  0
    4.8510    3.8971    0.0000 C   0  0  0  0  0  0  0  0  0  0  0  0
    4.1010    2.5981    0.0000 C   0  0  0  0  0  0  0  0  0  0  0  0
    4.8510    1.2990    0.0000 C   0  0  0  0  0  0  0  0  0  0  0  0
    6.3510    1.2990    0.0000 C   0  0  0  0  0  0  0  0  0  0  0  0
    7.1010    2.5981    0.0000 C   0  0  0  0  0  0  0  0  0  0  0  0
    4.1010    0.0000    0.0000 C   0  0  0  0  0  0  0  0  0  0  0  0
    4.8510   -1.2990    0.0000 O   0  0  0  0  0  0  0  0  0  0  0  0
    2.6010    0.0000    0.0000 C   0  0  0  0  0  0  0  0  0  0  0  0
    1.7190    1.2130    0.0000 N   0  0  0  0  0  0  0  0  0  0  0  0
    0.2920    0.7500    0.0000 C   0  0  0  0  0  0  0  0  0  0  0  0
   -1.0060    1.5000    0.0000 C   0  0  0  0  0  0  0  0  0  0  0  0
   -2.3060    0.7500    0.0000 C   0  0  0  0  0  0  0  0  0  0  0  0
   -2.3060   -0.7500    0.0000 C   0  0  0  0  0  0  0  0  0  0  0  0
   -1.0060   -1.5000    0.0000 C   0  0  0  0  0  0  0  0  0  0  0  0
    0.2920   -0.7500    0.0000 C   0  0  0  0  0  0  0  0  0  0  0  0
    1.7190   -1.2130    0.0000 N   0  0  0  0  0  0  0  0  0  0  0  0
    2.1826   -2.6396    0.0000 C   0  0  0  0  0  0  0  0  0  0  0  0
    1.1789   -3.7543    0.0000 C   0  0  0  0  0  0  0  0  0  0  0  0
   -0.2883   -3.4425    0.0000 C   0  0  0  0  0  0  0  0  0  0  0  0
   -1.2920   -4.5572    0.0000 C   0  0  0  0  0  0  0  0  0  0  0  0
   -0.8285   -5.9838    0.0000 C   0  0  0  0  0  0  0  0  0  0  0  0
   -1.8321   -7.0985    0.0000 F   0  0  0  0  0  0  0  0  0  0  0  0
    0.6388   -6.2956    0.0000 C   0  0  0  0  0  0  0  0  0  0  0  0
    1.6424   -5.1809    0.0000 C   0  0  0  0  0  0  0  0  0  0  0  0
   10.5645    5.6135    0.0000 C   0  0  0  0  0  0  0  0  0  0  0  0
   11.7781    6.4952    0.0000 C   0  0  0  0  0  0  0  0  0  0  0  0
   11.3145    7.9218    0.0000 N   0  0  0  0  0  0  0  0  0  0  0  0
    9.8145    7.9218    0.0000 C   0  0  0  0  0  0  0  0  0  0  0  0
   12.1962    9.1353    0.0000 C   0  0  0  0  0  0  0  0  0  0  0  0
   11.5861   10.5056    0.0000 O   0  0  0  0  0  0  0  0  0  0  0  0
   13.6880    8.9785    0.0000 C   0  0  0  0  0  0  0  0  0  0  0  0
   14.2981    7.6082    0.0000 C   0  0  0  0  0  0  0  0  0  0  0  0
   15.7899    7.4514    0.0000 C   0  0  0  0  0  0  0  0  0  0  0  0
   16.6716    8.6649    0.0000 C   0  0  0  0  0  0  0  0  0  0  0  0
   16.0614   10.0352    0.0000 C   0  0  0  0  0  0  0  0  0  0  0  0
   14.5697   10.1920    0.0000 C   0  0  0  0  0  0  0  0  0  0  0  0
  1  2  1  0  0  0  0
  2  3  1  0  0  0  0
  3  4  2  0  0  0  0
  4  5  1  0  0  0  0
  5  6  2  0  0  0  0
  6  7  1  0  0  0  0
  7  8  2  0  0  0  0
  3  8  1  0  0  0  0
  8  9  1  0  0  0  0
  9 10  1  0  0  0  0
  6 11  1  0  0  0  0
 11 12  1  0  0  0  0
 12 13  1  0  0  0  0
 13 14  1  0  0  0  0
 14 15  1  0  0  0  0
 15 16  1  0  0  0  0
 16 17  1  0  0  0  0
 17 18  1  0  0  0  0
 18 19  1  0  0  0  0
 14 19  1  0  0  0  0
 17 20  1  0  0  0  0
 20 21  2  0  0  0  0
 20 22  1  0  0  0  0
 22 23  2  0  0  0  0
 23 24  1  0  0  0  0
 24 25  2  0  0  0  0
 25 26  1  0  0  0  0
 26 27  2  0  0  0  0
 27 28  1  0  0  0  0
 28 29  2  0  0  0  0
 24 29  1  0  0  0  0
 29 30  1  0  0  0  0
 22 30  1  0  0  0  0
 30 31  1  0  0  0  0
 31 32  1  0  0  0  0
 32 33  2  0  0  0  0
 33 34  1  0  0  0  0
 34 35  2  0  0  0  0
 35 36  1  0  0  0  0
 35 37  1  0  0  0  0
 37 38  2  0  0  0  0
 32 38  1  0  0  0  0
 11 39  1  0  0  0  0
 39 40  1  0  0  0  0
 40 41  1  0  0  0  0
 41 42  1  0  0  0  0
 11 42  1  0  0  0  0
 41 43  1  0  0  0  0
 43 44  2  0  0  0  0
 43 45  1  0  0  0  0
 45 46  2  0  0  0  0
 46 47  1  0  0  0  0
 47 48  2  0  0  0  0
 48 49  1  0  0  0  0
 49 50  2  0  0  0  0
 45 50  1  0  0  0  0
M  END
> <chemblId>
CHEMBL327497

> <bioactivity__type>
IC50

> <units>
nM

> <value>
123.31

$$$$

  CDK     11301513322D 0   0.00000     0.00000     0

 53 58  0  0  0  0              1 V2000 
    6.0441   -6.1164    0.0000 C   0  0  0  0  0  0  0  0  0  0  0  0
    5.5806   -4.6898    0.0000 C   0  0  0  0  0  0  0  0  0  0  0  0
    4.1133   -4.3780    0.0000 O   0  0  0  0  0  0  0  0  0  0  0  0
    3.6498   -2.9514    0.0000 C   0  0  0  0  0  0  0  0  0  0  0  0
    2.1826   -2.6396    0.0000 C   0  0  0  0  0  0  0  0  0  0  0  0
    1.7190   -1.2130    0.0000 N   0  0  0  0  0  0  0  0  0  0  0  0
    2.6010    0.0000    0.0000 C   0  0  0  0  0  0  0  0  0  0  0  0
    1.7190    1.2130    0.0000 N   0  0  0  0  0  0  0  0  0  0  0  0
    0.2920    0.7500    0.0000 C   0  0  0  0  0  0  0  0  0  0  0  0
   -1.0060    1.5000    0.0000 C   0  0  0  0  0  0  0  0  0  0  0  0
   -2.3060    0.7500    0.0000 C   0  0  0  0  0  0  0  0  0  0  0  0
   -2.3060   -0.7500    0.0000 C   0  0  0  0  0  0  0  0  0  0  0  0
   -1.0060   -1.5000    0.0000 C   0  0  0  0  0  0  0  0  0  0  0  0
    0.2920   -0.7500    0.0000 C   0  0  0  0  0  0  0  0  0  0  0  0
    4.1010    0.0000    0.0000 C   0  0  0  0  0  0  0  0  0  0  0  0
    4.8510   -1.2990    0.0000 O   0  0  0  0  0  0  0  0  0  0  0  0
    4.8510    1.2990    0.0000 C   0  0  0  0  0  0  0  0  0  0  0  0
    6.3510    1.2990    0.0000 C   0  0  0  0  0  0  0  0  0  0  0  0
    7.1010    2.5981    0.0000 C   0  0  0  0  0  0  0  0  0  0  0  0
    6.3510    3.8971    0.0000 N   0  0  0  0  0  0  0  0  0  0  0  0
    7.1010    5.1962    0.0000 C   0  0  0  0  0  0  0  0  0  0  0  0
    8.6010    5.1962    0.0000 C   0  0  0  0  0  0  0  0  0  0  0  0
    9.3510    6.4952    0.0000 C   0  0  0  0  0  0  0  0  0  0  0  0
   10.3547    7.6099    0.0000 C   0  0  0  0  0  0  0  0  0  0  0  0
    9.6047    8.9089    0.0000 C   0  0  0  0  0  0  0  0  0  0  0  0
    8.1375    8.5971    0.0000 N   0  0  0  0  0  0  0  0  0  0  0  0
    7.9807    7.1053    0.0000 C   0  0  0  0  0  0  0  0  0  0  0  0
    7.0228    9.6008    0.0000 C   0  0  0  0  0  0  0  0  0  0  0  0
    5.5962    9.1372    0.0000 O   0  0  0  0  0  0  0  0  0  0  0  0
    7.3346   11.0680    0.0000 C   0  0  0  0  0  0  0  0  0  0  0  0
    8.7612   11.5315    0.0000 C   0  0  0  0  0  0  0  0  0  0  0  0
    9.0731   12.9987    0.0000 C   0  0  0  0  0  0  0  0  0  0  0  0
   10.4997   13.4623    0.0000 O   0  0  0  0  0  0  0  0  0  0  0  0
   10.8115   14.9295    0.0000 C   0  0  0  0  0  0  0  0  0  0  0  0
    7.9584   14.0024    0.0000 C   0  0  0  0  0  0  0  0  0  0  0  0
    8.2702   15.4697    0.0000 O   0  0  0  0  0  0  0  0  0  0  0  0
    9.6968   15.9332    0.0000 C   0  0  0  0  0  0  0  0  0  0  0  0
    6.5318   13.5389    0.0000 C   0  0  0  0  0  0  0  0  0  0  0  0
    5.4171   14.5426    0.0000 O   0  0  0  0  0  0  0  0  0  0  0  0
    5.7289   16.0098    0.0000 C   0  0  0  0  0  0  0  0  0  0  0  0
    6.2199   12.0717    0.0000 C   0  0  0  0  0  0  0  0  0  0  0  0
   10.5645    5.6135    0.0000 C   0  0  0  0  0  0  0  0  0  0  0  0
   10.4077    4.1217    0.0000 C   0  0  0  0  0  0  0  0  0  0  0  0
   11.6213    3.2401    0.0000 C   0  0  0  0  0  0  0  0  0  0  0  0
   12.9916    3.8502    0.0000 C   0  0  0  0  0  0  0  0  0  0  0  0
   14.2051    2.9685    0.0000 O   0  0  0  0  0  0  0  0  0  0  0  0
   15.5754    3.5786    0.0000 C   0  0  0  0  0  0  0  0  0  0  0  0
   13.1484    5.3419    0.0000 C   0  0  0  0  0  0  0  0  0  0  0  0
   14.5187    5.9520    0.0000 O   0  0  0  0  0  0  0  0  0  0  0  0
   15.7322    5.0704    0.0000 C   0  0  0  0  0  0  0  0  0  0  0  0
   11.9348    6.2236    0.0000 C   0  0  0  0  0  0  0  0  0  0  0  0
    4.8510    3.8971    0.0000 C   0  0  0  0  0  0  0  0  0  0  0  0
    4.1010    2.5981    0.0000 C   0  0  0  0  0  0  0  0  0  0  0  0
  1  2  1  0  0  0  0
  2  3  1  0  0  0  0
  3  4  1  0  0  0  0
  4  5  1  0  0  0  0
  5  6  1  0  0  0  0
  6  7  1  0  0  0  0
  7  8  2  0  0  0  0
  8  9  1  0  0  0  0
  9 10  2  0  0  0  0
 10 11  1  0  0  0  0
 11 12  2  0  0  0  0
 12 13  1  0  0  0  0
 13 14  2  0  0  0  0
  6 14  1  0  0  0  0
  9 14  1  0  0  0  0
  7 15  1  0  0  0  0
 15 16  2  0  0  0  0
 15 17  1  0  0  0  0
 17 18  1  0  0  0  0
 18 19  1  0  0  0  0
 19 20  1  0  0  0  0
 20 21  1  0  0  0  0
 21 22  1  0  0  0  0
 22 23  1  0  0  0  0
 23 24  1  0  0  0  0
 24 25  1  0  0  0  0
 25 26  1  0  0  0  0
 26 27  1  0  0  0  0
 23 27  1  0  0  0  0
 26 28  1  0  0  0  0
 28 29  2  0  0  0  0
 28 30  1  0  0  0  0
 30 31  2  0  0  0  0
 31 32  1  0  0  0  0
 32 33  1  0  0  0  0
 33 34  1  0  0  0  0
 32 35  2  0  0  0  0
 35 36  1  0  0  0  0
 36 37  1  0  0  0  0
 35 38  1  0  0  0  0
 38 39  1  0  0  0  0
 39 40  1  0  0  0  0
 38 41  2  0  0  0  0
 30 41  1  0  0  0  0
 23 42  1  0  0  0  0
 42 43  2  0  0  0  0
 43 44  1  0  0  0  0
 44 45  2  0  0  0  0
 45 46  1  0  0  0  0
 46 47  1  0  0  0  0
 45 48  1  0  0  0  0
 48 49  1  0  0  0  0
 49 50  1  0  0  0  0
 48 51  2  0  0  0  0
 42 51  1  0  0  0  0
 20 52  1  0  0  0  0
 52 53  1  0  0  0  0
 17 53  1  0  0  0  0
M  END
> <chemblId>
CHEMBL327888

> <bioactivity__type>
IC50

> <units>
nM

> <value>
6.2

$$$$

  CDK     11301513322D 0   0.00000     0.00000     0

  9  9  0  0  0  0              1 V2000 
    3.5261    3.5360    0.0000 N   0  0  0  0  0  0  0  0  0  0  0  0
    2.2271    2.7860    0.0000 C   0  0  0  0  0  0  0  0  0  0  0  0
    2.2270    1.2860    0.0000 C   0  0  0  0  0  0  0  0  0  0  0  0
    0.9280    0.5360    0.0000 C   0  0  0  0  0  0  0  0  0  0  0  0
    0.9280   -0.9640    0.0000 C   0  0  0  0  0  0  0  0  0  0  0  0
   -0.3710   -1.7140    0.0000 C   0  0  0  0  0  0  0  0  0  0  0  0
   -1.6700   -0.9640    0.0000 C   0  0  0  0  0  0  0  0  0  0  0  0
   -1.6700    0.5360    0.0000 C   0  0  0  0  0  0  0  0  0  0  0  0
   -0.3710    1.2860    0.0000 N   0  0  0  0  0  0  0  0  0  0  0  0
  1  2  1  0  0  0  0
  2  3  1  0  0  0  0
  3  4  1  0  0  0  0
  4  5  2  0  0  0  0
  5  6  1  0  0  0  0
  6  7  2  0  0  0  0
  7  8  1  0  0  0  0
  8  9  2  0  0  0  0
  4  9  1  0  0  0  0
M  END
> <chemblId>
CHEMBL32813

> <bioactivity__type>
IC50

> <units>
nM

> <value>
1258.93

$$$$

  CDK     11301513322D 0   0.00000     0.00000     0

 55 61  0  0  0  0              1 V2000 
    9.9822   -5.6253    0.0000 C   0  0  0  0  0  0  0  0  0  0  0  0
    8.5150   -5.3135    0.0000 O   0  0  0  0  0  0  0  0  0  0  0  0
    8.0515   -3.8869    0.0000 C   0  0  0  0  0  0  0  0  0  0  0  0
    9.0551   -2.7722    0.0000 O   0  0  0  0  0  0  0  0  0  0  0  0
    6.5842   -3.5751    0.0000 C   0  0  0  0  0  0  0  0  0  0  0  0
    6.1207   -2.1485    0.0000 C   0  0  0  0  0  0  0  0  0  0  0  0
    4.6535   -1.8367    0.0000 C   0  0  0  0  0  0  0  0  0  0  0  0
    3.6498   -2.9514    0.0000 C   0  0  0  0  0  0  0  0  0  0  0  0
    2.1826   -2.6396    0.0000 C   0  0  0  0  0  0  0  0  0  0  0  0
    1.7190   -1.2130    0.0000 N   0  0  0  0  0  0  0  0  0  0  0  0
    2.6010    0.0000    0.0000 C   0  0  0  0  0  0  0  0  0  0  0  0
    1.7190    1.2130    0.0000 N   0  0  0  0  0  0  0  0  0  0  0  0
    0.2920    0.7500    0.0000 C   0  0  0  0  0  0  0  0  0  0  0  0
   -1.0060    1.5000    0.0000 C   0  0  0  0  0  0  0  0  0  0  0  0
   -2.3060    0.7500    0.0000 C   0  0  0  0  0  0  0  0  0  0  0  0
   -2.3060   -0.7500    0.0000 C   0  0  0  0  0  0  0  0  0  0  0  0
   -1.0060   -1.5000    0.0000 C   0  0  0  0  0  0  0  0  0  0  0  0
    0.2920   -0.7500    0.0000 C   0  0  0  0  0  0  0  0  0  0  0  0
    4.1010    0.0000    0.0000 C   0  0  0  0  0  0  0  0  0  0  0  0
    4.8510   -1.2990    0.0000 O   0  0  0  0  0  0  0  0  0  0  0  0
    4.8510    1.2990    0.0000 C   0  0  0  0  0  0  0  0  0  0  0  0
    6.3510    1.2990    0.0000 C   0  0  0  0  0  0  0  0  0  0  0  0
    7.1010    2.5981    0.0000 C   0  0  0  0  0  0  0  0  0  0  0  0
    6.3510    3.8971    0.0000 N   0  0  0  0  0  0  0  0  0  0  0  0
    7.1010    5.1962    0.0000 C   0  0  0  0  0  0  0  0  0  0  0  0
    6.3510    6.4952    0.0000 C   0  0  0  0  0  0  0  0  0  0  0  0
    7.1010    7.7942    0.0000 C   0  0  0  0  0  0  0  0  0  0  0  0
    8.1047    8.9089    0.0000 C   0  0  0  0  0  0  0  0  0  0  0  0
    7.3547   10.2080    0.0000 C   0  0  0  0  0  0  0  0  0  0  0  0
    5.8875    9.8961    0.0000 N   0  0  0  0  0  0  0  0  0  0  0  0
    5.7307    8.4043    0.0000 C   0  0  0  0  0  0  0  0  0  0  0  0
    4.7728   10.8998    0.0000 C   0  0  0  0  0  0  0  0  0  0  0  0
    3.3462   10.4363    0.0000 O   0  0  0  0  0  0  0  0  0  0  0  0
    5.0846   12.3670    0.0000 C   0  0  0  0  0  0  0  0  0  0  0  0
    6.5112   12.8306    0.0000 C   0  0  0  0  0  0  0  0  0  0  0  0
    6.8231   14.2978    0.0000 C   0  0  0  0  0  0  0  0  0  0  0  0
    8.2497   14.7613    0.0000 O   0  0  0  0  0  0  0  0  0  0  0  0
    8.5615   16.2285    0.0000 C   0  0  0  0  0  0  0  0  0  0  0  0
    5.7084   15.3015    0.0000 C   0  0  0  0  0  0  0  0  0  0  0  0
    6.0202   16.7687    0.0000 O   0  0  0  0  0  0  0  0  0  0  0  0
    4.9055   17.7724    0.0000 C   0  0  0  0  0  0  0  0  0  0  0  0
    4.2818   14.8380    0.0000 C   0  0  0  0  0  0  0  0  0  0  0  0
    3.1671   15.8416    0.0000 O   0  0  0  0  0  0  0  0  0  0  0  0
    3.4789   17.3089    0.0000 C   0  0  0  0  0  0  0  0  0  0  0  0
    3.9699   13.3707    0.0000 C   0  0  0  0  0  0  0  0  0  0  0  0
    8.3145    6.9126    0.0000 C   0  0  0  0  0  0  0  0  0  0  0  0
    8.1577    5.4208    0.0000 C   0  0  0  0  0  0  0  0  0  0  0  0
    9.3713    4.5391    0.0000 C   0  0  0  0  0  0  0  0  0  0  0  0
   10.7416    5.1492    0.0000 C   0  0  0  0  0  0  0  0  0  0  0  0
   10.8984    6.6410    0.0000 C   0  0  0  0  0  0  0  0  0  0  0  0
    9.6848    7.5227    0.0000 C   0  0  0  0  0  0  0  0  0  0  0  0
    4.8510    3.8971    0.0000 C   0  0  0  0  0  0  0  0  0  0  0  0
    4.1010    2.5981    0.0000 C   0  0  0  0  0  0  0  0  0  0  0  0
    4.1133   -4.3780    0.0000 C   0  0  0  0  0  0  0  0  0  0  0  0
    5.5806   -4.6898    0.0000 C   0  0  0  0  0  0  0  0  0  0  0  0
  1  2  1  0  0  0  0
  2  3  1  0  0  0  0
  3  4  2  0  0  0  0
  3  5  1  0  0  0  0
  5  6  2  0  0  0  0
  6  7  1  0  0  0  0
  7  8  2  0  0  0  0
  8  9  1  0  0  0  0
  9 10  1  0  0  0  0
 10 11  1  0  0  0  0
 11 12  2  0  0  0  0
 12 13  1  0  0  0  0
 13 14  2  0  0  0  0
 14 15  1  0  0  0  0
 15 16  2  0  0  0  0
 16 17  1  0  0  0  0
 17 18  2  0  0  0  0
 10 18  1  0  0  0  0
 13 18  1  0  0  0  0
 11 19  1  0  0  0  0
 19 20  2  0  0  0  0
 19 21  1  0  0  0  0
 21 22  1  0  0  0  0
 22 23  1  0  0  0  0
 23 24  1  0  0  0  0
 24 25  1  0  0  0  0
 25 26  1  0  0  0  0
 26 27  1  0  0  0  0
 27 28  1  0  0  0  0
 28 29  1  0  0  0  0
 29 30  1  0  0  0  0
 30 31  1  0  0  0  0
 27 31  1  0  0  0  0
 30 32  1  0  0  0  0
 32 33  2  0  0  0  0
 32 34  1  0  0  0  0
 34 35  2  0  0  0  0
 35 36  1  0  0  0  0
 36 37  1  0  0  0  0
 37 38  1  0  0  0  0
 36 39  2  0  0  0  0
 39 40  1  0  0  0  0
 40 41  1  0  0  0  0
 39 42  1  0  0  0  0
 42 43  1  0  0  0  0
 43 44  1  0  0  0  0
 42 45  2  0  0  0  0
 34 45  1  0  0  0  0
 27 46  1  0  0  0  0
 46 47  2  0  0  0  0
 47 48  1  0  0  0  0
 48 49  2  0  0  0  0
 49 50  1  0  0  0  0
 50 51  2  0  0  0  0
 46 51  1  0  0  0  0
 24 52  1  0  0  0  0
 52 53  1  0  0  0  0
 21 53  1  0  0  0  0
  8 54  1  0  0  0  0
 54 55  2  0  0  0  0
  5 55  1  0  0  0  0
M  END
> <chemblId>
CHEMBL328511

> <bioactivity__type>
IC50

> <units>
nM

> <value>
607.965

$$$$

  CDK     11301513322D 0   0.00000     0.00000     0

 55 61  0  0  0  0              1 V2000 
    7.7882   15.3585    0.0000 C   0  0  0  0  0  0  0  0  0  0  0  0
    8.0486   13.8812    0.0000 O   0  0  0  0  0  0  0  0  0  0  0  0
    9.4582   13.3682    0.0000 C   0  0  0  0  0  0  0  0  0  0  0  0
    9.7186   11.8910    0.0000 C   0  0  0  0  0  0  0  0  0  0  0  0
   11.1282   11.3780    0.0000 C   0  0  0  0  0  0  0  0  0  0  0  0
   12.2773   12.3422    0.0000 C   0  0  0  0  0  0  0  0  0  0  0  0
   12.0168   13.8194    0.0000 C   0  0  0  0  0  0  0  0  0  0  0  0
   13.1658   14.7836    0.0000 O   0  0  0  0  0  0  0  0  0  0  0  0
   12.9054   16.2608    0.0000 C   0  0  0  0  0  0  0  0  0  0  0  0
   10.6072   14.3324    0.0000 C   0  0  0  0  0  0  0  0  0  0  0  0
   10.3468   15.8096    0.0000 O   0  0  0  0  0  0  0  0  0  0  0  0
   11.4958   16.7738    0.0000 C   0  0  0  0  0  0  0  0  0  0  0  0
   11.3887    9.9008    0.0000 C   0  0  0  0  0  0  0  0  0  0  0  0
   12.7982    9.3877    0.0000 O   0  0  0  0  0  0  0  0  0  0  0  0
   10.2396    8.9366    0.0000 N   0  0  0  0  0  0  0  0  0  0  0  0
    8.8301    9.4496    0.0000 C   0  0  0  0  0  0  0  0  0  0  0  0
    7.6810    8.4854    0.0000 C   0  0  0  0  0  0  0  0  0  0  0  0
    7.9415    7.0082    0.0000 C   0  0  0  0  0  0  0  0  0  0  0  0
    9.3510    6.4952    0.0000 C   0  0  0  0  0  0  0  0  0  0  0  0
    8.6010    5.1962    0.0000 C   0  0  0  0  0  0  0  0  0  0  0  0
    7.1010    5.1962    0.0000 C   0  0  0  0  0  0  0  0  0  0  0  0
    6.3510    3.8971    0.0000 N   0  0  0  0  0  0  0  0  0  0  0  0
    4.8510    3.8971    0.0000 C   0  0  0  0  0  0  0  0  0  0  0  0
    4.1010    2.5981    0.0000 C   0  0  0  0  0  0  0  0  0  0  0  0
    4.8510    1.2990    0.0000 C   0  0  0  0  0  0  0  0  0  0  0  0
    6.3510    1.2990    0.0000 C   0  0  0  0  0  0  0  0  0  0  0  0
    7.1010    2.5981    0.0000 C   0  0  0  0  0  0  0  0  0  0  0  0
    4.1010    0.0000    0.0000 C   0  0  0  0  0  0  0  0  0  0  0  0
    4.8510   -1.2990    0.0000 O   0  0  0  0  0  0  0  0  0  0  0  0
    2.6010    0.0000    0.0000 C   0  0  0  0  0  0  0  0  0  0  0  0
    1.7190    1.2130    0.0000 N   0  0  0  0  0  0  0  0  0  0  0  0
    0.2920    0.7500    0.0000 C   0  0  0  0  0  0  0  0  0  0  0  0
   -1.0060    1.5000    0.0000 C   0  0  0  0  0  0  0  0  0  0  0  0
   -2.3060    0.7500    0.0000 C   0  0  0  0  0  0  0  0  0  0  0  0
   -2.3060   -0.7500    0.0000 C   0  0  0  0  0  0  0  0  0  0  0  0
   -1.0060   -1.5000    0.0000 C   0  0  0  0  0  0  0  0  0  0  0  0
    0.2920   -0.7500    0.0000 C   0  0  0  0  0  0  0  0  0  0  0  0
    1.7190   -1.2130    0.0000 N   0  0  0  0  0  0  0  0  0  0  0  0
    2.1826   -2.6396    0.0000 C   0  0  0  0  0  0  0  0  0  0  0  0
    1.1789   -3.7543    0.0000 C   0  0  0  0  0  0  0  0  0  0  0  0
   -0.2883   -3.4425    0.0000 C   0  0  0  0  0  0  0  0  0  0  0  0
   -1.2920   -4.5572    0.0000 C   0  0  0  0  0  0  0  0  0  0  0  0
   -0.8285   -5.9838    0.0000 C   0  0  0  0  0  0  0  0  0  0  0  0
   -1.8321   -7.0985    0.0000 F   0  0  0  0  0  0  0  0  0  0  0  0
    0.6388   -6.2956    0.0000 C   0  0  0  0  0  0  0  0  0  0  0  0
    1.6424   -5.1809    0.0000 C   0  0  0  0  0  0  0  0  0  0  0  0
   10.5001    7.4594    0.0000 C   0  0  0  0  0  0  0  0  0  0  0  0
   10.5001    5.5310    0.0000 C   0  0  0  0  0  0  0  0  0  0  0  0
   10.2396    4.0538    0.0000 C   0  0  0  0  0  0  0  0  0  0  0  0
   11.3887    3.0896    0.0000 C   0  0  0  0  0  0  0  0  0  0  0  0
   12.7982    3.6026    0.0000 C   0  0  0  0  0  0  0  0  0  0  0  0
   13.9473    2.6385    0.0000 Cl  0  0  0  0  0  0  0  0  0  0  0  0
   13.0587    5.0799    0.0000 C   0  0  0  0  0  0  0  0  0  0  0  0
   14.4682    5.5929    0.0000 Cl  0  0  0  0  0  0  0  0  0  0  0  0
   11.9096    6.0440    0.0000 C   0  0  0  0  0  0  0  0  0  0  0  0
  1  2  1  0  0  0  0
  2  3  1  0  0  0  0
  3  4  2  0  0  0  0
  4  5  1  0  0  0  0
  5  6  2  0  0  0  0
  6  7  1  0  0  0  0
  7  8  1  0  0  0  0
  8  9  1  0  0  0  0
  7 10  2  0  0  0  0
  3 10  1  0  0  0  0
 10 11  1  0  0  0  0
 11 12  1  0  0  0  0
  5 13  1  0  0  0  0
 13 14  2  0  0  0  0
 13 15  1  0  0  0  0
 15 16  1  0  0  0  0
 16 17  1  0  0  0  0
 17 18  1  0  0  0  0
 18 19  1  0  0  0  0
 19 20  1  0  0  0  0
 20 21  1  0  0  0  0
 21 22  1  0  0  0  0
 22 23  1  0  0  0  0
 23 24  1  0  0  0  0
 24 25  1  0  0  0  0
 25 26  1  0  0  0  0
 26 27  1  0  0  0  0
 22 27  1  0  0  0  0
 25 28  1  0  0  0  0
 28 29  2  0  0  0  0
 28 30  1  0  0  0  0
 30 31  2  0  0  0  0
 31 32  1  0  0  0  0
 32 33  2  0  0  0  0
 33 34  1  0  0  0  0
 34 35  2  0  0  0  0
 35 36  1  0  0  0  0
 36 37  2  0  0  0  0
 32 37  1  0  0  0  0
 37 38  1  0  0  0  0
 30 38  1  0  0  0  0
 38 39  1  0  0  0  0
 39 40  1  0  0  0  0
 40 41  2  0  0  0  0
 41 42  1  0  0  0  0
 42 43  2  0  0  0  0
 43 44  1  0  0  0  0
 43 45  1  0  0  0  0
 45 46  2  0  0  0  0
 40 46  1  0  0  0  0
 19 47  1  0  0  0  0
 15 47  1  0  0  0  0
 19 48  1  0  0  0  0
 48 49  2  0  0  0  0
 49 50  1  0  0  0  0
 50 51  2  0  0  0  0
 51 52  1  0  0  0  0
 51 53  1  0  0  0  0
 53 54  1  0  0  0  0
 53 55  2  0  0  0  0
 48 55  1  0  0  0  0
M  END
> <chemblId>
CHEMBL329055

> <bioactivity__type>
IC50

> <units>
nM

> <value>
6.67

$$$$

  CDK     11301513322D 0   0.00000     0.00000     0

 52 58  0  0  0  0              1 V2000 
   15.9104   13.4903    0.0000 C   0  0  0  0  0  0  0  0  0  0  0  0
   14.4186   13.3335    0.0000 O   0  0  0  0  0  0  0  0  0  0  0  0
   13.8085   11.9632    0.0000 C   0  0  0  0  0  0  0  0  0  0  0  0
   12.3167   11.8064    0.0000 C   0  0  0  0  0  0  0  0  0  0  0  0
   11.7066   10.4361    0.0000 C   0  0  0  0  0  0  0  0  0  0  0  0
   12.5883    9.2225    0.0000 C   0  0  0  0  0  0  0  0  0  0  0  0
   14.0800    9.3793    0.0000 C   0  0  0  0  0  0  0  0  0  0  0  0
   14.9617    8.1658    0.0000 O   0  0  0  0  0  0  0  0  0  0  0  0
   16.4535    8.3226    0.0000 C   0  0  0  0  0  0  0  0  0  0  0  0
   14.6901   10.7496    0.0000 C   0  0  0  0  0  0  0  0  0  0  0  0
   16.1819   10.9064    0.0000 O   0  0  0  0  0  0  0  0  0  0  0  0
   16.7920   12.2768    0.0000 C   0  0  0  0  0  0  0  0  0  0  0  0
   10.2148   10.2793    0.0000 C   0  0  0  0  0  0  0  0  0  0  0  0
    9.3331   11.4928    0.0000 O   0  0  0  0  0  0  0  0  0  0  0  0
    9.6047    8.9089    0.0000 N   0  0  0  0  0  0  0  0  0  0  0  0
    8.1375    8.5971    0.0000 C   0  0  0  0  0  0  0  0  0  0  0  0
    7.9807    7.1053    0.0000 C   0  0  0  0  0  0  0  0  0  0  0  0
    9.3510    6.4952    0.0000 C   0  0  0  0  0  0  0  0  0  0  0  0
    8.6010    5.1962    0.0000 C   0  0  0  0  0  0  0  0  0  0  0  0
    7.1010    5.1962    0.0000 C   0  0  0  0  0  0  0  0  0  0  0  0
    6.3510    3.8971    0.0000 N   0  0  0  0  0  0  0  0  0  0  0  0
    4.8510    3.8971    0.0000 C   0  0  0  0  0  0  0  0  0  0  0  0
    4.1010    2.5981    0.0000 C   0  0  0  0  0  0  0  0  0  0  0  0
    4.8510    1.2990    0.0000 C   0  0  0  0  0  0  0  0  0  0  0  0
    6.3510    1.2990    0.0000 C   0  0  0  0  0  0  0  0  0  0  0  0
    7.1010    2.5981    0.0000 C   0  0  0  0  0  0  0  0  0  0  0  0
    4.1010    0.0000    0.0000 C   0  0  0  0  0  0  0  0  0  0  0  0
    4.8510   -1.2990    0.0000 O   0  0  0  0  0  0  0  0  0  0  0  0
    2.6010    0.0000    0.0000 C   0  0  0  0  0  0  0  0  0  0  0  0
    1.7190    1.2130    0.0000 N   0  0  0  0  0  0  0  0  0  0  0  0
    0.2920    0.7500    0.0000 C   0  0  0  0  0  0  0  0  0  0  0  0
   -1.0060    1.5000    0.0000 C   0  0  0  0  0  0  0  0  0  0  0  0
   -2.3060    0.7500    0.0000 C   0  0  0  0  0  0  0  0  0  0  0  0
   -2.3060   -0.7500    0.0000 C   0  0  0  0  0  0  0  0  0  0  0  0
   -1.0060   -1.5000    0.0000 C   0  0  0  0  0  0  0  0  0  0  0  0
    0.2920   -0.7500    0.0000 C   0  0  0  0  0  0  0  0  0  0  0  0
    1.7190   -1.2130    0.0000 N   0  0  0  0  0  0  0  0  0  0  0  0
    2.1826   -2.6396    0.0000 C   0  0  0  0  0  0  0  0  0  0  0  0
    1.1789   -3.7543    0.0000 C   0  0  0  0  0  0  0  0  0  0  0  0
    1.6424   -5.1809    0.0000 O   0  0  0  0  0  0  0  0  0  0  0  0
    0.6388   -6.2956    0.0000 C   0  0  0  0  0  0  0  0  0  0  0  0
   -0.8530   -6.1389    0.0000 O   0  0  0  0  0  0  0  0  0  0  0  0
   -1.4631   -7.5092    0.0000 C   0  0  0  0  0  0  0  0  0  0  0  0
   -0.3484   -8.5129    0.0000 C   0  0  0  0  0  0  0  0  0  0  0  0
    0.9507   -7.7628    0.0000 C   0  0  0  0  0  0  0  0  0  0  0  0
   10.3547    7.6099    0.0000 C   0  0  0  0  0  0  0  0  0  0  0  0
   10.5645    5.6135    0.0000 C   0  0  0  0  0  0  0  0  0  0  0  0
   10.4077    4.1217    0.0000 C   0  0  0  0  0  0  0  0  0  0  0  0
   11.6213    3.2401    0.0000 C   0  0  0  0  0  0  0  0  0  0  0  0
   12.9916    3.8502    0.0000 C   0  0  0  0  0  0  0  0  0  0  0  0
   13.1484    5.3419    0.0000 C   0  0  0  0  0  0  0  0  0  0  0  0
   11.9348    6.2236    0.0000 C   0  0  0  0  0  0  0  0  0  0  0  0
  1  2  1  0  0  0  0
  2  3  1  0  0  0  0
  3  4  2  0  0  0  0
  4  5  1  0  0  0  0
  5  6  2  0  0  0  0
  6  7  1  0  0  0  0
  7  8  1  0  0  0  0
  8  9  1  0  0  0  0
  7 10  2  0  0  0  0
  3 10  1  0  0  0  0
 10 11  1  0  0  0  0
 11 12  1  0  0  0  0
  5 13  1  0  0  0  0
 13 14  2  0  0  0  0
 13 15  1  0  0  0  0
 15 16  1  0  0  0  0
 16 17  1  0  0  0  0
 17 18  1  0  0  0  0
 18 19  1  0  0  0  0
 19 20  1  0  0  0  0
 20 21  1  0  0  0  0
 21 22  1  0  0  0  0
 22 23  1  0  0  0  0
 23 24  1  0  0  0  0
 24 25  1  0  0  0  0
 25 26  1  0  0  0  0
 21 26  1  0  0  0  0
 24 27  1  0  0  0  0
 27 28  2  0  0  0  0
 27 29  1  0  0  0  0
 29 30  2  0  0  0  0
 30 31  1  0  0  0  0
 31 32  2  0  0  0  0
 32 33  1  0  0  0  0
 33 34  2  0  0  0  0
 34 35  1  0  0  0  0
 35 36  2  0  0  0  0
 31 36  1  0  0  0  0
 36 37  1  0  0  0  0
 29 37  1  0  0  0  0
 37 38  1  0  0  0  0
 38 39  1  0  0  0  0
 39 40  1  0  0  0  0
 40 41  1  0  0  0  0
 41 42  1  0  0  0  0
 42 43  1  0  0  0  0
 43 44  2  0  0  0  0
 44 45  1  0  0  0  0
 41 45  2  0  0  0  0
 18 46  1  0  0  0  0
 15 46  1  0  0  0  0
 18 47  1  0  0  0  0
 47 48  2  0  0  0  0
 48 49  1  0  0  0  0
 49 50  2  0  0  0  0
 50 51  1  0  0  0  0
 51 52  2  0  0  0  0
 47 52  1  0  0  0  0
M  END
> <chemblId>
CHEMBL329450

> <bioactivity__type>
IC50

> <units>
nM

> <value>
446.0

$$$$

  CDK     11301513322D 0   0.00000     0.00000     0

 51 57  0  0  0  0              1 V2000 
   15.9104   13.4903    0.0000 C   0  0  0  0  0  0  0  0  0  0  0  0
   14.4186   13.3335    0.0000 O   0  0  0  0  0  0  0  0  0  0  0  0
   13.8085   11.9632    0.0000 C   0  0  0  0  0  0  0  0  0  0  0  0
   12.3167   11.8064    0.0000 C   0  0  0  0  0  0  0  0  0  0  0  0
   11.7066   10.4361    0.0000 C   0  0  0  0  0  0  0  0  0  0  0  0
   12.5883    9.2225    0.0000 C   0  0  0  0  0  0  0  0  0  0  0  0
   14.0800    9.3793    0.0000 C   0  0  0  0  0  0  0  0  0  0  0  0
   14.9617    8.1658    0.0000 O   0  0  0  0  0  0  0  0  0  0  0  0
   16.4535    8.3226    0.0000 C   0  0  0  0  0  0  0  0  0  0  0  0
   14.6901   10.7496    0.0000 C   0  0  0  0  0  0  0  0  0  0  0  0
   16.1819   10.9064    0.0000 O   0  0  0  0  0  0  0  0  0  0  0  0
   16.7920   12.2768    0.0000 C   0  0  0  0  0  0  0  0  0  0  0  0
   10.2148   10.2793    0.0000 C   0  0  0  0  0  0  0  0  0  0  0  0
    9.3331   11.4928    0.0000 O   0  0  0  0  0  0  0  0  0  0  0  0
    9.6047    8.9089    0.0000 N   0  0  0  0  0  0  0  0  0  0  0  0
    8.1375    8.5971    0.0000 C   0  0  0  0  0  0  0  0  0  0  0  0
    7.9807    7.1053    0.0000 C   0  0  0  0  0  0  0  0  0  0  0  0
    9.3510    6.4952    0.0000 C   0  0  0  0  0  0  0  0  0  0  0  0
    8.6010    5.1962    0.0000 C   0  0  0  0  0  0  0  0  0  0  0  0
    7.1010    5.1962    0.0000 C   0  0  0  0  0  0  0  0  0  0  0  0
    6.3510    3.8971    0.0000 N   0  0  0  0  0  0  0  0  0  0  0  0
    4.8510    3.8971    0.0000 C   0  0  0  0  0  0  0  0  0  0  0  0
    4.1010    2.5981    0.0000 C   0  0  0  0  0  0  0  0  0  0  0  0
    4.8510    1.2990    0.0000 C   0  0  0  0  0  0  0  0  0  0  0  0
    6.3510    1.2990    0.0000 C   0  0  0  0  0  0  0  0  0  0  0  0
    7.1010    2.5981    0.0000 C   0  0  0  0  0  0  0  0  0  0  0  0
    4.1010    0.0000    0.0000 C   0  0  0  0  0  0  0  0  0  0  0  0
    4.8510   -1.2990    0.0000 O   0  0  0  0  0  0  0  0  0  0  0  0
    2.6010    0.0000    0.0000 C   0  0  0  0  0  0  0  0  0  0  0  0
    1.7190    1.2130    0.0000 N   0  0  0  0  0  0  0  0  0  0  0  0
    0.2920    0.7500    0.0000 C   0  0  0  0  0  0  0  0  0  0  0  0
   -1.0060    1.5000    0.0000 C   0  0  0  0  0  0  0  0  0  0  0  0
   -2.3060    0.7500    0.0000 C   0  0  0  0  0  0  0  0  0  0  0  0
   -2.3060   -0.7500    0.0000 C   0  0  0  0  0  0  0  0  0  0  0  0
   -1.0060   -1.5000    0.0000 C   0  0  0  0  0  0  0  0  0  0  0  0
    0.2920   -0.7500    0.0000 C   0  0  0  0  0  0  0  0  0  0  0  0
    1.7190   -1.2130    0.0000 N   0  0  0  0  0  0  0  0  0  0  0  0
    2.1826   -2.6396    0.0000 C   0  0  0  0  0  0  0  0  0  0  0  0
    1.1789   -3.7543    0.0000 C   0  0  0  0  0  0  0  0  0  0  0  0
   -0.2883   -3.4425    0.0000 C   0  0  0  0  0  0  0  0  0  0  0  0
   -1.2920   -4.5572    0.0000 C   0  0  0  0  0  0  0  0  0  0  0  0
   -0.8285   -5.9838    0.0000 C   0  0  0  0  0  0  0  0  0  0  0  0
    0.6388   -6.2956    0.0000 N   0  0  0  0  0  0  0  0  0  0  0  0
    1.6424   -5.1809    0.0000 C   0  0  0  0  0  0  0  0  0  0  0  0
   10.3547    7.6099    0.0000 C   0  0  0  0  0  0  0  0  0  0  0  0
   10.5645    5.6135    0.0000 C   0  0  0  0  0  0  0  0  0  0  0  0
   10.4077    4.1217    0.0000 C   0  0  0  0  0  0  0  0  0  0  0  0
   11.6213    3.2401    0.0000 C   0  0  0  0  0  0  0  0  0  0  0  0
   12.9916    3.8502    0.0000 C   0  0  0  0  0  0  0  0  0  0  0  0
   13.1484    5.3419    0.0000 C   0  0  0  0  0  0  0  0  0  0  0  0
   11.9348    6.2236    0.0000 C   0  0  0  0  0  0  0  0  0  0  0  0
  1  2  1  0  0  0  0
  2  3  1  0  0  0  0
  3  4  2  0  0  0  0
  4  5  1  0  0  0  0
  5  6  2  0  0  0  0
  6  7  1  0  0  0  0
  7  8  1  0  0  0  0
  8  9  1  0  0  0  0
  7 10  2  0  0  0  0
  3 10  1  0  0  0  0
 10 11  1  0  0  0  0
 11 12  1  0  0  0  0
  5 13  1  0  0  0  0
 13 14  2  0  0  0  0
 13 15  1  0  0  0  0
 15 16  1  0  0  0  0
 16 17  1  0  0  0  0
 17 18  1  0  0  0  0
 18 19  1  0  0  0  0
 19 20  1  0  0  0  0
 20 21  1  0  0  0  0
 21 22  1  0  0  0  0
 22 23  1  0  0  0  0
 23 24  1  0  0  0  0
 24 25  1  0  0  0  0
 25 26  1  0  0  0  0
 21 26  1  0  0  0  0
 24 27  1  0  0  0  0
 27 28  2  0  0  0  0
 27 29  1  0  0  0  0
 29 30  2  0  0  0  0
 30 31  1  0  0  0  0
 31 32  2  0  0  0  0
 32 33  1  0  0  0  0
 33 34  2  0  0  0  0
 34 35  1  0  0  0  0
 35 36  2  0  0  0  0
 31 36  1  0  0  0  0
 36 37  1  0  0  0  0
 29 37  1  0  0  0  0
 37 38  1  0  0  0  0
 38 39  1  0  0  0  0
 39 40  2  0  0  0  0
 40 41  1  0  0  0  0
 41 42  2  0  0  0  0
 42 43  1  0  0  0  0
 43 44  2  0  0  0  0
 39 44  1  0  0  0  0
 18 45  1  0  0  0  0
 15 45  1  0  0  0  0
 18 46  1  0  0  0  0
 46 47  2  0  0  0  0
 47 48  1  0  0  0  0
 48 49  2  0  0  0  0
 49 50  1  0  0  0  0
 50 51  2  0  0  0  0
 46 51  1  0  0  0  0
M  END
> <chemblId>
CHEMBL330172

> <bioactivity__type>
IC50

> <units>
nM

> <value>
211.19

$$$$

  CDK     11301513322D 0   0.00000     0.00000     0

 44 48  0  0  0  0              1 V2000 
    6.4956   -3.5247    0.0000 C   0  0  0  0  0  0  0  0  0  0  0  0
    5.1964   -2.7750    0.0000 O   0  0  0  0  0  0  0  0  0  0  0  0
    3.8976   -3.5252    0.0000 C   0  0  0  0  0  0  0  0  0  0  0  0
    2.5984   -2.7755    0.0000 C   0  0  0  0  0  0  0  0  0  0  0  0
    1.2995   -3.5257    0.0000 C   0  0  0  0  0  0  0  0  0  0  0  0
    1.2998   -5.0257    0.0000 C   0  0  0  0  0  0  0  0  0  0  0  0
    2.5990   -5.7755    0.0000 C   0  0  0  0  0  0  0  0  0  0  0  0
    2.5993   -7.2755    0.0000 O   0  0  0  0  0  0  0  0  0  0  0  0
    3.8984   -8.0252    0.0000 C   0  0  0  0  0  0  0  0  0  0  0  0
    3.8978   -5.0252    0.0000 C   0  0  0  0  0  0  0  0  0  0  0  0
    5.1970   -5.7750    0.0000 O   0  0  0  0  0  0  0  0  0  0  0  0
    5.1973   -7.2750    0.0000 C   0  0  0  0  0  0  0  0  0  0  0  0
    0.0003   -2.7760    0.0000 C   0  0  0  0  0  0  0  0  0  0  0  0
   -1.2986   -3.5263    0.0000 O   0  0  0  0  0  0  0  0  0  0  0  0
    0.0000   -1.2760    0.0000 N   0  0  0  0  0  0  0  0  0  0  0  0
    1.2130   -0.3940    0.0000 C   0  0  0  0  0  0  0  0  0  0  0  0
    0.7500    1.0320    0.0000 C   0  0  0  0  0  0  0  0  0  0  0  0
   -0.7500    1.0320    0.0000 C   0  0  0  0  0  0  0  0  0  0  0  0
   -0.5930    2.5238    0.0000 C   0  0  0  0  0  0  0  0  0  0  0  0
   -1.8064    3.4056    0.0000 C   0  0  0  0  0  0  0  0  0  0  0  0
   -1.6494    4.8974    0.0000 N   0  0  0  0  0  0  0  0  0  0  0  0
   -0.2790    5.5073    0.0000 C   0  0  0  0  0  0  0  0  0  0  0  0
   -0.1220    6.9990    0.0000 C   0  0  0  0  0  0  0  0  0  0  0  0
   -1.3354    7.8809    0.0000 C   0  0  0  0  0  0  0  0  0  0  0  0
   -2.7058    7.2710    0.0000 C   0  0  0  0  0  0  0  0  0  0  0  0
   -2.8628    5.7792    0.0000 C   0  0  0  0  0  0  0  0  0  0  0  0
   -0.2562    8.9227    0.0000 C   0  0  0  0  0  0  0  0  0  0  0  0
    1.1856    8.5091    0.0000 O   0  0  0  0  0  0  0  0  0  0  0  0
   -0.6189   10.3782    0.0000 N   0  0  0  0  0  0  0  0  0  0  0  0
   -2.1740    9.1246    0.0000 C   0  0  0  0  0  0  0  0  0  0  0  0
   -1.5163   10.4727    0.0000 C   0  0  0  0  0  0  0  0  0  0  0  0
   -2.3549   11.7163    0.0000 C   0  0  0  0  0  0  0  0  0  0  0  0
   -3.8512   11.6119    0.0000 C   0  0  0  0  0  0  0  0  0  0  0  0
   -4.5090   10.2638    0.0000 C   0  0  0  0  0  0  0  0  0  0  0  0
   -3.6704    9.0201    0.0000 C   0  0  0  0  0  0  0  0  0  0  0  0
   -1.2140   -0.3940    0.0000 C   0  0  0  0  0  0  0  0  0  0  0  0
   -2.2171    1.3443    0.0000 C   0  0  0  0  0  0  0  0  0  0  0  0
   -2.6803    2.7710    0.0000 C   0  0  0  0  0  0  0  0  0  0  0  0
   -4.1474    3.0833    0.0000 C   0  0  0  0  0  0  0  0  0  0  0  0
   -5.1514    1.9688    0.0000 C   0  0  0  0  0  0  0  0  0  0  0  0
   -6.6185    2.2811    0.0000 Cl  0  0  0  0  0  0  0  0  0  0  0  0
   -4.6883    0.5421    0.0000 C   0  0  0  0  0  0  0  0  0  0  0  0
   -5.6923   -0.5723    0.0000 Cl  0  0  0  0  0  0  0  0  0  0  0  0
   -3.2211    0.2298    0.0000 C   0  0  0  0  0  0  0  0  0  0  0  0
  1  2  1  0  0  0  0
  2  3  1  0  0  0  0
  3  4  2  0  0  0  0
  4  5  1  0  0  0  0
  5  6  2  0  0  0  0
  6  7  1  0  0  0  0
  7  8  1  0  0  0  0
  8  9  1  0  0  0  0
  7 10  2  0  0  0  0
  3 10  1  0  0  0  0
 10 11  1  0  0  0  0
 11 12  1  0  0  0  0
  5 13  1  0  0  0  0
 13 14  2  0  0  0  0
 13 15  1  0  0  0  0
 15 16  1  0  0  0  0
 16 17  1  0  0  0  0
 17 18  1  0  0  0  0
 18 19  1  6  0  0  0
 19 20  1  0  0  0  0
 20 21  1  0  0  0  0
 21 22  1  0  0  0  0
 22 23  1  0  0  0  0
 23 24  1  0  0  0  0
 24 25  1  0  0  0  0
 25 26  1  0  0  0  0
 21 26  1  0  0  0  0
 24 27  1  0  0  0  0
 27 28  2  0  0  0  0
 27 29  1  0  0  0  0
 24 30  1  0  0  0  0
 30 31  2  0  0  0  0
 31 32  1  0  0  0  0
 32 33  2  0  0  0  0
 33 34  1  0  0  0  0
 34 35  2  0  0  0  0
 30 35  1  0  0  0  0
 18 36  1  0  0  0  0
 15 36  1  0  0  0  0
 18 37  1  0  0  0  0
 37 38  2  0  0  0  0
 38 39  1  0  0  0  0
 39 40  2  0  0  0  0
 40 41  1  0  0  0  0
 40 42  1  0  0  0  0
 42 43  1  0  0  0  0
 42 44  2  0  0  0  0
 37 44  1  0  0  0  0
M  END
> <chemblId>
CHEMBL330366

> <bioactivity__type>
IC50

> <units>
nM

> <value>
5001.5

$$$$
 stripped
BRStripMol11301513322D 0   0.00000     0.00000     0
This file has been stripped
 59 65  0  0  0  0              1 V2000 
   16.5205   14.8606    0.0000 C   0  0  0  0  0  0  0  0  0  0  0  0
   15.9104   13.4903    0.0000 C   0  0  0  0  0  0  0  0  0  0  0  0
   14.4186   13.3335    0.0000 O   0  0  0  0  0  0  0  0  0  0  0  0
   13.8085   11.9632    0.0000 C   0  0  0  0  0  0  0  0  0  0  0  0
   12.3167   11.8064    0.0000 C   0  0  0  0  0  0  0  0  0  0  0  0
   11.7066   10.4361    0.0000 C   0  0  0  0  0  0  0  0  0  0  0  0
   12.5883    9.2225    0.0000 C   0  0  0  0  0  0  0  0  0  0  0  0
   14.0800    9.3793    0.0000 C   0  0  0  0  0  0  0  0  0  0  0  0
   14.9617    8.1658    0.0000 O   0  0  0  0  0  0  0  0  0  0  0  0
   16.4535    8.3226    0.0000 C   0  0  0  0  0  0  0  0  0  0  0  0
   17.0636    9.6929    0.0000 C   0  0  0  0  0  0  0  0  0  0  0  0
   14.6901   10.7496    0.0000 C   0  0  0  0  0  0  0  0  0  0  0  0
   16.1819   10.9064    0.0000 O   0  0  0  0  0  0  0  0  0  0  0  0
   16.7920   12.2768    0.0000 C   0  0  0  0  0  0  0  0  0  0  0  0
   18.2838   12.4335    0.0000 C   0  0  0  0  0  0  0  0  0  0  0  0
   10.2148   10.2793    0.0000 C   0  0  0  0  0  0  0  0  0  0  0  0
    9.3331   11.4928    0.0000 O   0  0  0  0  0  0  0  0  0  0  0  0
    9.6047    8.9089    0.0000 N   0  0  0  0  0  0  0  0  0  0  0  0
    8.1375    8.5971    0.0000 C   0  0  0  0  0  0  0  0  0  0  0  0
    7.9807    7.1053    0.0000 C   0  0  0  0  0  0  0  0  0  0  0  0
    9.3510    6.4952    0.0000 C   0  0  0  0  0  0  0  0  0  0  0  0
    8.6010    5.1962    0.0000 C   0  0  0  0  0  0  0  0  0  0  0  0
    7.1010    5.1962    0.0000 C   0  0  0  0  0  0  0  0  0  0  0  0
    6.3510    3.8971    0.0000 N   0  0  0  0  0  0  0  0  0  0  0  0
    4.8510    3.8971    0.0000 C   0  0  0  0  0  0  0  0  0  0  0  0
    4.1010    2.5981    0.0000 C   0  0  0  0  0  0  0  0  0  0  0  0
    4.8510    1.2990    0.0000 C   0  0  0  0  0  0  0  0  0  0  0  0
    6.3510    1.2990    0.0000 C   0  0  0  0  0  0  0  0  0  0  0  0
    7.1010    2.5981    0.0000 C   0  0  0  0  0  0  0  0  0  0  0  0
    4.1010    0.0000    0.0000 C   0  0  0  0  0  0  0  0  0  0  0  0
    4.8510   -1.2990    0.0000 O   0  0  0  0  0  0  0  0  0  0  0  0
    2.6010    0.0000    0.0000 C   0  0  0  0  0  0  0  0  0  0  0  0
    1.7190    1.2130    0.0000 N   0  0  0  0  0  0  0  0  0  0  0  0
    0.2920    0.7500    0.0000 C   0  0  0  0  0  0  0  0  0  0  0  0
   -1.0060    1.5000    0.0000 C   0  0  0  0  0  0  0  0  0  0  0  0
   -2.3060    0.7500    0.0000 C   0  0  0  0  0  0  0  0  0  0  0  0
   -2.3060   -0.7500    0.0000 C   0  0  0  0  0  0  0  0  0  0  0  0
   -1.0060   -1.5000    0.0000 C   0  0  0  0  0  0  0  0  0  0  0  0
    0.2920   -0.7500    0.0000 C   0  0  0  0  0  0  0  0  0  0  0  0
    1.7190   -1.2130    0.0000 N   0  0  0  0  0  0  0  0  0  0  0  0
    2.1826   -2.6396    0.0000 C   0  0  0  0  0  0  0  0  0  0  0  0
    1.1789   -3.7543    0.0000 C   0  0  0  0  0  0  0  0  0  0  0  0
   -0.2883   -3.4425    0.0000 C   0  0  0  0  0  0  0  0  0  0  0  0
   -1.2920   -4.5572    0.0000 C   0  0  0  0  0  0  0  0  0  0  0  0
   -0.8285   -5.9838    0.0000 C   0  0  0  0  0  0  0  0  0  0  0  0
   -1.8321   -7.0985    0.0000 F   0  0  0  0  0  0  0  0  0  0  0  0
    0.6388   -6.2956    0.0000 C   0  0  0  0  0  0  0  0  0  0  0  0
    1.6424   -5.1809    0.0000 C   0  0  0  0  0  0  0  0  0  0  0  0
   10.3547    7.6099    0.0000 C   0  0  0  0  0  0  0  0  0  0  0  0
   10.5645    5.6135    0.0000 C   0  0  0  0  0  0  0  0  0  0  0  0
   10.4077    4.1217    0.0000 C   0  0  0  0  0  0  0  0  0  0  0  0
   11.6213    3.2401    0.0000 C   0  0  0  0  0  0  0  0  0  0  0  0
   12.9916    3.8502    0.0000 C   0  0  0  0  0  0  0  0  0  0  0  0
   14.2051    2.9685    0.0000 O   0  0  0  0  0  0  0  0  0  0  0  0
   15.5754    3.5786    0.0000 C   0  0  0  0  0  0  0  0  0  0  0  0
   13.1484    5.3419    0.0000 C   0  0  0  0  0  0  0  0  0  0  0  0
   14.5187    5.9520    0.0000 O   0  0  0  0  0  0  0  0  0  0  0  0
   15.7322    5.0704    0.0000 C   0  0  0  0  0  0  0  0  0  0  0  0
   11.9348    6.2236    0.0000 C   0  0  0  0  0  0  0  0  0  0  0  0
  1  2  1  0  0  0  0
  2  3  1  0  0  0  0
  3  4  1  0  0  0  0
  4  5  2  0  0  0  0
  5  6  1  0  0  0  0
  6  7  2  0  0  0  0
  7  8  1  0  0  0  0
  8  9  1  0  0  0  0
  9 10  1  0  0  0  0
 10 11  1  0  0  0  0
  8 12  2  0  0  0  0
  4 12  1  0  0  0  0
 12 13  1  0  0  0  0
 13 14  1  0  0  0  0
 14 15  1  0  0  0  0
  6 16  1  0  0  0  0
 16 17  2  0  0  0  0
 16 18  1  0  0  0  0
 18 19  1  0  0  0  0
 19 20  1  0  0  0  0
 20 21  1  0  0  0  0
 21 22  1  0  0  0  0
 22 23  1  0  0  0  0
 23 24  1  0  0  0  0
 24 25  1  0  0  0  0
 25 26  1  0  0  0  0
 26 27  1  0  0  0  0
 27 28  1  0  0  0  0
 28 29  1  0  0  0  0
 24 29  1  0  0  0  0
 27 30  1  0  0  0  0
 30 31  2  0  0  0  0
 30 32  1  0  0  0  0
 32 33  2  0  0  0  0
 33 34  1  0  0  0  0
 34 35  2  0  0  0  0
 35 36  1  0  0  0  0
 36 37  2  0  0  0  0
 37 38  1  0  0  0  0
 38 39  2  0  0  0  0
 34 39  1  0  0  0  0
 39 40  1  0  0  0  0
 32 40  1  0  0  0  0
 40 41  1  0  0  0  0
 41 42  1  0  0  0  0
 42 43  2  0  0  0  0
 43 44  1  0  0  0  0
 44 45  2  0  0  0  0
 45 46  1  0  0  0  0
 45 47  1  0  0  0  0
 47 48  2  0  0  0  0
 42 48  1  0  0  0  0
 21 49  1  0  0  0  0
 18 49  1  0  0  0  0
 21 50  1  0  0  0  0
 50 51  2  0  0  0  0
 51 52  1  0  0  0  0
 52 53  2  0  0  0  0
 53 54  1  0  0  0  0
 54 55  1  0  0  0  0
 53 56  1  0  0  0  0
 56 57  1  0  0  0  0
 57 58  1  0  0  0  0
 56 59  2  0  0  0  0
 50 59  1  0  0  0  0
M  END
> <chemblId>
CHEMBL330367

> <bioactivity__type>
IC50

> <units>
nM

> <value>
158.0

$$$$
 stripped
BRStripMol11301513322D 0   0.00000     0.00000     0
This file has been stripped
 54 60  0  0  0  0              1 V2000 
   15.9104   13.4903    0.0000 C   0  0  0  0  0  0  0  0  0  0  0  0
   14.4186   13.3335    0.0000 O   0  0  0  0  0  0  0  0  0  0  0  0
   13.8085   11.9632    0.0000 C   0  0  0  0  0  0  0  0  0  0  0  0
   12.3167   11.8064    0.0000 C   0  0  0  0  0  0  0  0  0  0  0  0
   11.7066   10.4361    0.0000 C   0  0  0  0  0  0  0  0  0  0  0  0
   12.5883    9.2225    0.0000 C   0  0  0  0  0  0  0  0  0  0  0  0
   14.0800    9.3793    0.0000 C   0  0  0  0  0  0  0  0  0  0  0  0
[truncated: 430,781 more chars]
