# Supplementary material for: Comparison of Quantitative and Qualitative (Q)SAR Models Created for the Prediction of Ki and IC50 Values of Antitarget Inhibitors
Source: Front Pharmacol. 2018 Oct 10;9:1136. doi: 10.3389/fphar.2018.01136 (PMC6192375; doi:10.3389/fphar.2018.01136)
Supplement: Supplementary file 3 [file Data_Sheet_3.ZIP › DataSets/HRH1_Ki.sdf]

  CDK     11301513352D 0   0.00000     0.00000     0

 27 29  0  0  0  0              1 V2000 
   -7.7942   11.5710    0.0000 O   0  0  0  0  0  0  0  0  0  0  0  0
   -7.7942   10.0710    0.0000 C   0  0  0  0  0  0  0  0  0  0  0  0
   -9.0933    9.3210    0.0000 O   0  0  0  0  0  0  0  0  0  0  0  0
   -6.4952    9.3210    0.0000 C   0  0  0  0  0  0  0  0  0  0  0  0
   -6.4952    7.8210    0.0000 O   0  0  0  0  0  0  0  0  0  0  0  0
   -5.1962    7.0710    0.0000 C   0  0  0  0  0  0  0  0  0  0  0  0
   -5.1962    5.5710    0.0000 C   0  0  0  0  0  0  0  0  0  0  0  0
   -3.8971    4.8210    0.0000 N   0  0  0  0  0  0  0  0  0  0  0  0
   -3.8971    3.3210    0.0000 C   0  0  0  0  0  0  0  0  0  0  0  0
   -2.5981    2.5710    0.0000 C   0  0  0  0  0  0  0  0  0  0  0  0
   -1.2990    3.3210    0.0000 N   0  0  0  0  0  0  0  0  0  0  0  0
   -1.2990    4.8210    0.0000 C   0  0  0  0  0  0  0  0  0  0  0  0
   -2.5981    5.5710    0.0000 C   0  0  0  0  0  0  0  0  0  0  0  0
    0.0000    2.5710    0.0000 C   0  0  0  0  0  0  0  0  0  0  0  0
    0.0000    1.0710    0.0000 C   0  0  0  0  0  0  0  0  0  0  0  0
    1.2990    0.3210    0.0000 C   0  0  0  0  0  0  0  0  0  0  0  0
    1.2990   -1.1790    0.0000 C   0  0  0  0  0  0  0  0  0  0  0  0
    0.0000   -1.9290    0.0000 C   0  0  0  0  0  0  0  0  0  0  0  0
   -1.2990   -1.1790    0.0000 C   0  0  0  0  0  0  0  0  0  0  0  0
   -1.2990    0.3210    0.0000 C   0  0  0  0  0  0  0  0  0  0  0  0
    1.2990    3.3210    0.0000 C   0  0  0  0  0  0  0  0  0  0  0  0
    2.5981    2.5710    0.0000 C   0  0  0  0  0  0  0  0  0  0  0  0
    3.8971    3.3210    0.0000 C   0  0  0  0  0  0  0  0  0  0  0  0
    3.8971    4.8210    0.0000 C   0  0  0  0  0  0  0  0  0  0  0  0
    5.1962    5.5710    0.0000 Cl  0  0  0  0  0  0  0  0  0  0  0  0
    2.5981    5.5710    0.0000 C   0  0  0  0  0  0  0  0  0  0  0  0
    1.2990    4.8210    0.0000 C   0  0  0  0  0  0  0  0  0  0  0  0
  1  2  1  0  0  0  0
  2  3  2  0  0  0  0
  2  4  1  0  0  0  0
  4  5  1  0  0  0  0
  5  6  1  0  0  0  0
  6  7  1  0  0  0  0
  7  8  1  0  0  0  0
  8  9  1  0  0  0  0
  9 10  1  0  0  0  0
 10 11  1  0  0  0  0
 11 12  1  0  0  0  0
 12 13  1  0  0  0  0
  8 13  1  0  0  0  0
 11 14  1  0  0  0  0
 14 15  1  0  0  0  0
 15 16  2  0  0  0  0
 16 17  1  0  0  0  0
 17 18  2  0  0  0  0
 18 19  1  0  0  0  0
 19 20  2  0  0  0  0
 15 20  1  0  0  0  0
 14 21  1  0  0  0  0
 21 22  2  0  0  0  0
 22 23  1  0  0  0  0
 23 24  2  0  0  0  0
 24 25  1  0  0  0  0
 24 26  1  0  0  0  0
 26 27  2  0  0  0  0
 21 27  1  0  0  0  0
M  END
> <chemblId>
CHEMBL1000

> <bioactivity__type>
Ki

> <units>
nM

> <value>
14.0

$$$$

  CDK     11301513352D 0   0.00000     0.00000     0

 23 26  0  0  0  0              1 V2000 
   -1.0880    8.8370    0.0000 C   0  0  0  0  0  0  0  0  0  0  0  0
   -1.1594    7.3387    0.0000 N   0  0  0  0  0  0  0  0  0  0  0  0
   -2.4926    6.6514    0.0000 C   0  0  0  0  0  0  0  0  0  0  0  0
   -2.5640    5.1531    0.0000 C   0  0  0  0  0  0  0  0  0  0  0  0
   -1.3022    4.3421    0.0000 N   0  0  0  0  0  0  0  0  0  0  0  0
    0.0311    5.0294    0.0000 C   0  0  0  0  0  0  0  0  0  0  0  0
    0.1025    6.5277    0.0000 C   0  0  0  0  0  0  0  0  0  0  0  0
   -1.3736    2.8438    0.0000 C   0  0  0  0  0  0  0  0  0  0  0  0
   -2.7129    2.4106    0.0000 N   0  0  0  0  0  0  0  0  0  0  0  0
   -3.2860    1.1250    0.0000 C   0  0  0  0  0  0  0  0  0  0  0  0
   -4.7855    1.2977    0.0000 C   0  0  0  0  0  0  0  0  0  0  0  0
   -5.6678    0.0673    0.0000 C   0  0  0  0  0  0  0  0  0  0  0  0
   -5.0284   -1.3052    0.0000 C   0  0  0  0  0  0  0  0  0  0  0  0
   -3.5188   -1.4213    0.0000 C   0  0  0  0  0  0  0  0  0  0  0  0
   -2.7129   -0.1606    0.0000 C   0  0  0  0  0  0  0  0  0  0  0  0
   -1.3736   -0.5938    0.0000 N   0  0  0  0  0  0  0  0  0  0  0  0
    0.0000    0.0000    0.0000 C   0  0  0  0  0  0  0  0  0  0  0  0
    1.5458   -0.0431    0.0000 S   0  0  0  0  0  0  0  0  0  0  0  0
    2.3083    1.1250    0.0000 C   0  0  0  0  0  0  0  0  0  0  0  0
    3.8083    1.1250    0.0000 C   0  0  0  0  0  0  0  0  0  0  0  0
    4.5583   -0.1740    0.0000 O   0  0  0  0  0  0  0  0  0  0  0  0
    1.5458    2.2931    0.0000 C   0  0  0  0  0  0  0  0  0  0  0  0
    0.0000    2.2500    0.0000 C   0  0  0  0  0  0  0  0  0  0  0  0
  1  2  1  0  0  0  0
  2  3  1  0  0  0  0
  3  4  1  0  0  0  0
  4  5  1  0  0  0  0
  5  6  1  0  0  0  0
  6  7  1  0  0  0  0
  2  7  1  0  0  0  0
  5  8  1  0  0  0  0
  8  9  2  0  0  0  0
  9 10  1  0  0  0  0
 10 11  2  0  0  0  0
 11 12  1  0  0  0  0
 12 13  2  0  0  0  0
 13 14  1  0  0  0  0
 14 15  2  0  0  0  0
 10 15  1  0  0  0  0
 15 16  1  0  0  0  0
 16 17  1  0  0  0  0
 17 18  1  0  0  0  0
 18 19  1  0  0  0  0
 19 20  1  0  0  0  0
 20 21  1  0  0  0  0
 19 22  2  0  0  0  0
 22 23  1  0  0  0  0
  8 23  1  0  0  0  0
 17 23  2  0  0  0  0
M  END
> <chemblId>
CHEMBL100454

> <bioactivity__type>
Ki

> <units>
nM

> <value>
6.0

$$$$

  CDK     11301513352D 0   0.00000     0.00000     0

 32 35  0  0  0  0              1 V2000 
    3.8993  -12.5252    0.0000 C   0  0  0  0  0  0  0  0  0  0  0  0
    2.6001  -11.7755    0.0000 C   0  0  0  0  0  0  0  0  0  0  0  0
    1.3012  -12.5257    0.0000 O   0  0  0  0  0  0  0  0  0  0  0  0
    2.5998  -10.2755    0.0000 C   0  0  0  0  0  0  0  0  0  0  0  0
    3.8987   -9.5252    0.0000 C   0  0  0  0  0  0  0  0  0  0  0  0
    3.8984   -8.0252    0.0000 C   0  0  0  0  0  0  0  0  0  0  0  0
    2.5993   -7.2755    0.0000 C   0  0  0  0  0  0  0  0  0  0  0  0
    2.5990   -5.7755    0.0000 O   0  0  0  0  0  0  0  0  0  0  0  0
    1.2998   -5.0257    0.0000 C   0  0  0  0  0  0  0  0  0  0  0  0
    1.2995   -3.5257    0.0000 C   0  0  0  0  0  0  0  0  0  0  0  0
    0.0003   -2.7760    0.0000 C   0  0  0  0  0  0  0  0  0  0  0  0
    0.0000   -1.2760    0.0000 N   0  0  0  0  0  0  0  0  0  0  0  0
    1.2130   -0.3940    0.0000 C   0  0  0  0  0  0  0  0  0  0  0  0
    0.7500    1.0320    0.0000 C   0  0  0  0  0  0  0  0  0  0  0  0
   -0.7500    1.0320    0.0000 C   0  0  0  0  0  0  0  0  0  0  0  0
   -1.2140   -0.3940    0.0000 C   0  0  0  0  0  0  0  0  0  0  0  0
   -1.6314    2.2457    0.0000 N   0  0  0  0  0  0  0  0  0  0  0  0
   -1.0210    3.6159    0.0000 C   0  0  0  0  0  0  0  0  0  0  0  0
    0.4708    3.7724    0.0000 O   0  0  0  0  0  0  0  0  0  0  0  0
   -1.9025    4.8296    0.0000 C   0  0  0  0  0  0  0  0  0  0  0  0
   -1.4386    6.2561    0.0000 C   0  0  0  0  0  0  0  0  0  0  0  0
   -2.6520    7.1380    0.0000 S   0  0  0  0  0  0  0  0  0  0  0  0
   -3.8657    6.2566    0.0000 C   0  0  0  0  0  0  0  0  0  0  0  0
   -3.4025    4.8299    0.0000 N   0  0  0  0  0  0  0  0  0  0  0  0
   -5.2922    6.7204    0.0000 C   0  0  0  0  0  0  0  0  0  0  0  0
   -5.6037    8.1877    0.0000 C   0  0  0  0  0  0  0  0  0  0  0  0
   -7.0302    8.6516    0.0000 C   0  0  0  0  0  0  0  0  0  0  0  0
   -8.1451    7.6481    0.0000 C   0  0  0  0  0  0  0  0  0  0  0  0
   -7.8336    6.1808    0.0000 N   0  0  0  0  0  0  0  0  0  0  0  0
   -6.4071    5.7170    0.0000 C   0  0  0  0  0  0  0  0  0  0  0  0
    1.3004   -8.0257    0.0000 C   0  0  0  0  0  0  0  0  0  0  0  0
    1.3007   -9.5257    0.0000 C   0  0  0  0  0  0  0  0  0  0  0  0
  1  2  1  0  0  0  0
  2  3  2  0  0  0  0
  2  4  1  0  0  0  0
  4  5  2  0  0  0  0
  5  6  1  0  0  0  0
  6  7  2  0  0  0  0
  7  8  1  0  0  0  0
  8  9  1  0  0  0  0
  9 10  1  0  0  0  0
 10 11  1  0  0  0  0
 11 12  1  0  0  0  0
 12 13  1  0  0  0  0
 13 14  1  0  0  0  0
 14 15  1  0  0  0  0
 15 16  1  0  0  0  0
 12 16  1  0  0  0  0
 15 17  1  1  0  0  0
 17 18  1  0  0  0  0
 18 19  2  0  0  0  0
 18 20  1  0  0  0  0
 20 21  2  0  0  0  0
 21 22  1  0  0  0  0
 22 23  1  0  0  0  0
 23 24  2  0  0  0  0
 20 24  1  0  0  0  0
 23 25  1  0  0  0  0
 25 26  2  0  0  0  0
 26 27  1  0  0  0  0
 27 28  2  0  0  0  0
 28 29  1  0  0  0  0
 29 30  2  0  0  0  0
 25 30  1  0  0  0  0
  7 31  1  0  0  0  0
 31 32  2  0  0  0  0
  4 32  1  0  0  0  0
M  END
> <chemblId>
CHEMBL101634

> <bioactivity__type>
Ki

> <units>
nM

> <value>
11000.0

$$$$

  CDK     11301513352D 0   0.00000     0.00000     0

 30 33  0  0  0  0              1 V2000 
    2.5250   -1.2990    0.0000 O   0  0  0  0  0  0  0  0  0  0  0  0
    1.7750    0.0000    0.0000 C   0  0  0  0  0  0  0  0  0  0  0  0
    0.2750    0.0000    0.0000 C   0  0  0  0  0  0  0  0  0  0  0  0
   -1.0250   -0.7500    0.0000 C   0  0  0  0  0  0  0  0  0  0  0  0
   -1.0250    0.7500    0.0000 C   0  0  0  0  0  0  0  0  0  0  0  0
    2.5250    1.2990    0.0000 C   0  0  0  0  0  0  0  0  0  0  0  0
    4.0250    1.2990    0.0000 C   0  0  0  0  0  0  0  0  0  0  0  0
    4.7750    2.5981    0.0000 C   0  0  0  0  0  0  0  0  0  0  0  0
    4.0250    3.8971    0.0000 C   0  0  0  0  0  0  0  0  0  0  0  0
    4.7750    5.1962    0.0000 O   0  0  0  0  0  0  0  0  0  0  0  0
    6.2750    5.1962    0.0000 C   0  0  0  0  0  0  0  0  0  0  0  0
    7.0250    6.4952    0.0000 C   0  0  0  0  0  0  0  0  0  0  0  0
    8.5250    6.4952    0.0000 C   0  0  0  0  0  0  0  0  0  0  0  0
    9.2750    7.7942    0.0000 N   0  0  0  0  0  0  0  0  0  0  0  0
   10.7668    7.9510    0.0000 C   0  0  0  0  0  0  0  0  0  0  0  0
   11.0787    9.4182    0.0000 C   0  0  0  0  0  0  0  0  0  0  0  0
    9.7796   10.1682    0.0000 C   0  0  0  0  0  0  0  0  0  0  0  0
    8.6649    9.1645    0.0000 C   0  0  0  0  0  0  0  0  0  0  0  0
    9.6228   11.6600    0.0000 N   0  0  0  0  0  0  0  0  0  0  0  0
   10.8363   12.5417    0.0000 S   0  0  0  0  0  0  0  0  0  0  0  0
   11.4939   11.1935    0.0000 O   0  0  0  0  0  0  0  0  0  0  0  0
   12.2782   12.9552    0.0000 O   0  0  0  0  0  0  0  0  0  0  0  0
   10.6796   14.0335    0.0000 C   0  0  0  0  0  0  0  0  0  0  0  0
   11.8931   14.9152    0.0000 C   0  0  0  0  0  0  0  0  0  0  0  0
   11.7363   16.4069    0.0000 C   0  0  0  0  0  0  0  0  0  0  0  0
   10.3660   17.0171    0.0000 C   0  0  0  0  0  0  0  0  0  0  0  0
    9.1524   16.1354    0.0000 C   0  0  0  0  0  0  0  0  0  0  0  0
    9.3092   14.6436    0.0000 C   0  0  0  0  0  0  0  0  0  0  0  0
    2.5250    3.8971    0.0000 C   0  0  0  0  0  0  0  0  0  0  0  0
    1.7750    2.5981    0.0000 C   0  0  0  0  0  0  0  0  0  0  0  0
  1  2  2  0  0  0  0
  2  3  1  0  0  0  0
  3  4  1  0  0  0  0
  4  5  1  0  0  0  0
  3  5  1  0  0  0  0
  2  6  1  0  0  0  0
  6  7  2  0  0  0  0
  7  8  1  0  0  0  0
  8  9  2  0  0  0  0
  9 10  1  0  0  0  0
 10 11  1  0  0  0  0
 11 12  1  0  0  0  0
 12 13  1  0  0  0  0
 13 14  1  0  0  0  0
 14 15  1  0  0  0  0
 15 16  1  0  0  0  0
 16 17  1  0  0  0  0
 17 18  1  0  0  0  0
 14 18  1  0  0  0  0
 17 19  1  1  0  0  0
 19 20  1  0  0  0  0
 20 21  2  0  0  0  0
 20 22  2  0  0  0  0
 20 23  1  0  0  0  0
 23 24  2  0  0  0  0
 24 25  1  0  0  0  0
 25 26  2  0  0  0  0
 26 27  1  0  0  0  0
 27 28  2  0  0  0  0
 23 28  1  0  0  0  0
  9 29  1  0  0  0  0
 29 30  2  0  0  0  0
  6 30  1  0  0  0  0
M  END
> <chemblId>
CHEMBL101691

> <bioactivity__type>
Ki

> <units>
nM

> <value>
9100.0

$$$$

  CDK     11301513352D 0   0.00000     0.00000     0

 32 35  0  0  0  0              1 V2000 
    2.5250   -1.2990    0.0000 O   0  0  0  0  0  0  0  0  0  0  0  0
    1.7750    0.0000    0.0000 C   0  0  0  0  0  0  0  0  0  0  0  0
    0.2750    0.0000    0.0000 C   0  0  0  0  0  0  0  0  0  0  0  0
   -1.0250   -0.7500    0.0000 C   0  0  0  0  0  0  0  0  0  0  0  0
   -1.0250    0.7500    0.0000 C   0  0  0  0  0  0  0  0  0  0  0  0
    2.5250    1.2990    0.0000 C   0  0  0  0  0  0  0  0  0  0  0  0
    4.0250    1.2990    0.0000 C   0  0  0  0  0  0  0  0  0  0  0  0
    4.7750    2.5981    0.0000 C   0  0  0  0  0  0  0  0  0  0  0  0
    4.0250    3.8971    0.0000 C   0  0  0  0  0  0  0  0  0  0  0  0
    4.7750    5.1962    0.0000 O   0  0  0  0  0  0  0  0  0  0  0  0
    6.2750    5.1962    0.0000 C   0  0  0  0  0  0  0  0  0  0  0  0
    7.0250    6.4952    0.0000 C   0  0  0  0  0  0  0  0  0  0  0  0
    8.5250    6.4952    0.0000 C   0  0  0  0  0  0  0  0  0  0  0  0
    9.2750    7.7942    0.0000 N   0  0  0  0  0  0  0  0  0  0  0  0
   10.7668    7.9510    0.0000 C   0  0  0  0  0  0  0  0  0  0  0  0
   11.0787    9.4182    0.0000 C   0  0  0  0  0  0  0  0  0  0  0  0
    9.7796   10.1682    0.0000 C   0  0  0  0  0  0  0  0  0  0  0  0
    8.6649    9.1645    0.0000 C   0  0  0  0  0  0  0  0  0  0  0  0
    9.6228   11.6600    0.0000 N   0  0  0  0  0  0  0  0  0  0  0  0
   10.8363   12.5417    0.0000 S   0  0  0  0  0  0  0  0  0  0  0  0
   11.4939   11.1935    0.0000 O   0  0  0  0  0  0  0  0  0  0  0  0
   12.2782   12.9552    0.0000 O   0  0  0  0  0  0  0  0  0  0  0  0
   10.6796   14.0335    0.0000 C   0  0  0  0  0  0  0  0  0  0  0  0
   11.8931   14.9152    0.0000 C   0  0  0  0  0  0  0  0  0  0  0  0
   11.7363   16.4069    0.0000 C   0  0  0  0  0  0  0  0  0  0  0  0
   10.3660   17.0171    0.0000 C   0  0  0  0  0  0  0  0  0  0  0  0
    9.1524   16.1354    0.0000 C   0  0  0  0  0  0  0  0  0  0  0  0
    9.3092   14.6436    0.0000 C   0  0  0  0  0  0  0  0  0  0  0  0
    7.7821   16.7455    0.0000 C   0  0  0  0  0  0  0  0  0  0  0  0
    6.4118   17.3556    0.0000 N   0  0  0  0  0  0  0  0  0  0  0  0
    2.5250    3.8971    0.0000 C   0  0  0  0  0  0  0  0  0  0  0  0
    1.7750    2.5981    0.0000 C   0  0  0  0  0  0  0  0  0  0  0  0
  1  2  2  0  0  0  0
  2  3  1  0  0  0  0
  3  4  1  0  0  0  0
  4  5  1  0  0  0  0
  3  5  1  0  0  0  0
  2  6  1  0  0  0  0
  6  7  2  0  0  0  0
  7  8  1  0  0  0  0
  8  9  2  0  0  0  0
  9 10  1  0  0  0  0
 10 11  1  0  0  0  0
 11 12  1  0  0  0  0
 12 13  1  0  0  0  0
 13 14  1  0  0  0  0
 14 15  1  0  0  0  0
 15 16  1  0  0  0  0
 16 17  1  0  0  0  0
 17 18  1  0  0  0  0
 14 18  1  0  0  0  0
 17 19  1  1  0  0  0
 19 20  1  0  0  0  0
 20 21  2  0  0  0  0
 20 22  2  0  0  0  0
 20 23  1  0  0  0  0
 23 24  2  0  0  0  0
 24 25  1  0  0  0  0
 25 26  2  0  0  0  0
 26 27  1  0  0  0  0
 27 28  2  0  0  0  0
 23 28  1  0  0  0  0
 27 29  1  0  0  0  0
 29 30  3  0  0  0  0
  9 31  1  0  0  0  0
 31 32  2  0  0  0  0
  6 32  1  0  0  0  0
M  END
> <chemblId>
CHEMBL101748

> <bioactivity__type>
Ki

> <units>
nM

> <value>
8900.0

$$$$

  CDK     11301513352D 0   0.00000     0.00000     0

 27 29  0  0  0  0              1 V2000 
    3.8993  -12.5252    0.0000 C   0  0  0  0  0  0  0  0  0  0  0  0
    2.6001  -11.7755    0.0000 C   0  0  0  0  0  0  0  0  0  0  0  0
    1.3012  -12.5257    0.0000 O   0  0  0  0  0  0  0  0  0  0  0  0
    2.5998  -10.2755    0.0000 C   0  0  0  0  0  0  0  0  0  0  0  0
    3.8987   -9.5252    0.0000 C   0  0  0  0  0  0  0  0  0  0  0  0
    3.8984   -8.0252    0.0000 C   0  0  0  0  0  0  0  0  0  0  0  0
    2.5993   -7.2755    0.0000 C   0  0  0  0  0  0  0  0  0  0  0  0
    2.5990   -5.7755    0.0000 O   0  0  0  0  0  0  0  0  0  0  0  0
    1.2998   -5.0257    0.0000 C   0  0  0  0  0  0  0  0  0  0  0  0
    1.2995   -3.5257    0.0000 C   0  0  0  0  0  0  0  0  0  0  0  0
    0.0003   -2.7760    0.0000 C   0  0  0  0  0  0  0  0  0  0  0  0
    0.0000   -1.2760    0.0000 N   0  0  0  0  0  0  0  0  0  0  0  0
    1.2130   -0.3940    0.0000 C   0  0  0  0  0  0  0  0  0  0  0  0
    0.7500    1.0320    0.0000 C   0  0  0  0  0  0  0  0  0  0  0  0
   -0.7500    1.0320    0.0000 C   0  0  0  0  0  0  0  0  0  0  0  0
   -1.2140   -0.3940    0.0000 C   0  0  0  0  0  0  0  0  0  0  0  0
   -1.6314    2.2457    0.0000 N   0  0  0  0  0  0  0  0  0  0  0  0
   -1.0210    3.6159    0.0000 C   0  0  0  0  0  0  0  0  0  0  0  0
    0.4708    3.7724    0.0000 O   0  0  0  0  0  0  0  0  0  0  0  0
   -1.9025    4.8296    0.0000 C   0  0  0  0  0  0  0  0  0  0  0  0
   -1.2921    6.1998    0.0000 C   0  0  0  0  0  0  0  0  0  0  0  0
   -2.1735    7.4135    0.0000 C   0  0  0  0  0  0  0  0  0  0  0  0
   -3.6653    7.2570    0.0000 C   0  0  0  0  0  0  0  0  0  0  0  0
   -4.2757    5.8868    0.0000 N   0  0  0  0  0  0  0  0  0  0  0  0
   -3.3943    4.6731    0.0000 C   0  0  0  0  0  0  0  0  0  0  0  0
    1.3004   -8.0257    0.0000 C   0  0  0  0  0  0  0  0  0  0  0  0
    1.3007   -9.5257    0.0000 C   0  0  0  0  0  0  0  0  0  0  0  0
  1  2  1  0  0  0  0
  2  3  2  0  0  0  0
  2  4  1  0  0  0  0
  4  5  2  0  0  0  0
  5  6  1  0  0  0  0
  6  7  2  0  0  0  0
  7  8  1  0  0  0  0
  8  9  1  0  0  0  0
  9 10  1  0  0  0  0
 10 11  1  0  0  0  0
 11 12  1  0  0  0  0
 12 13  1  0  0  0  0
 13 14  1  0  0  0  0
 14 15  1  0  0  0  0
 15 16  1  0  0  0  0
 12 16  1  0  0  0  0
 15 17  1  1  0  0  0
 17 18  1  0  0  0  0
 18 19  2  0  0  0  0
 18 20  1  0  0  0  0
 20 21  2  0  0  0  0
 21 22  1  0  0  0  0
 22 23  2  0  0  0  0
 23 24  1  0  0  0  0
 24 25  2  0  0  0  0
 20 25  1  0  0  0  0
  7 26  1  0  0  0  0
 26 27  2  0  0  0  0
  4 27  1  0  0  0  0
M  END
> <chemblId>
CHEMBL102331

> <bioactivity__type>
Ki

> <units>
nM

> <value>
7400.0

$$$$

  CDK     11301513352D 0   0.00000     0.00000     0

 31 34  0  0  0  0              1 V2000 
   15.0328    9.7568    0.0000 Cl  0  0  0  0  0  0  0  0  0  0  0  0
   15.1896   11.2486    0.0000 C   0  0  0  0  0  0  0  0  0  0  0  0
   16.5599   11.8587    0.0000 C   0  0  0  0  0  0  0  0  0  0  0  0
   16.7167   13.3504    0.0000 C   0  0  0  0  0  0  0  0  0  0  0  0
   15.5032   14.2321    0.0000 C   0  0  0  0  0  0  0  0  0  0  0  0
   14.1329   13.6220    0.0000 C   0  0  0  0  0  0  0  0  0  0  0  0
   13.9761   12.1302    0.0000 C   0  0  0  0  0  0  0  0  0  0  0  0
   12.6058   11.5201    0.0000 S   0  0  0  0  0  0  0  0  0  0  0  0
   12.2429   12.9756    0.0000 O   0  0  0  0  0  0  0  0  0  0  0  0
   11.1094   11.4155    0.0000 O   0  0  0  0  0  0  0  0  0  0  0  0
   12.4490   10.0283    0.0000 N   0  0  0  0  0  0  0  0  0  0  0  0
   11.0787    9.4182    0.0000 C   0  0  0  0  0  0  0  0  0  0  0  0
    9.7796   10.1682    0.0000 C   0  0  0  0  0  0  0  0  0  0  0  0
    8.6649    9.1645    0.0000 C   0  0  0  0  0  0  0  0  0  0  0  0
    9.2750    7.7942    0.0000 N   0  0  0  0  0  0  0  0  0  0  0  0
    8.5250    6.4952    0.0000 C   0  0  0  0  0  0  0  0  0  0  0  0
    7.0250    6.4952    0.0000 C   0  0  0  0  0  0  0  0  0  0  0  0
    6.2750    5.1962    0.0000 C   0  0  0  0  0  0  0  0  0  0  0  0
    4.7750    5.1962    0.0000 O   0  0  0  0  0  0  0  0  0  0  0  0
    4.0250    3.8971    0.0000 C   0  0  0  0  0  0  0  0  0  0  0  0
    2.5250    3.8971    0.0000 C   0  0  0  0  0  0  0  0  0  0  0  0
    1.7750    2.5981    0.0000 C   0  0  0  0  0  0  0  0  0  0  0  0
    2.5250    1.2990    0.0000 C   0  0  0  0  0  0  0  0  0  0  0  0
    4.0250    1.2990    0.0000 C   0  0  0  0  0  0  0  0  0  0  0  0
    4.7750    2.5981    0.0000 C   0  0  0  0  0  0  0  0  0  0  0  0
    1.7750   -0.0000    0.0000 C   0  0  0  0  0  0  0  0  0  0  0  0
    2.5250   -1.2990    0.0000 O   0  0  0  0  0  0  0  0  0  0  0  0
    0.2750    0.0000    0.0000 C   0  0  0  0  0  0  0  0  0  0  0  0
   -1.0250   -0.7500    0.0000 C   0  0  0  0  0  0  0  0  0  0  0  0
   -1.0250    0.7500    0.0000 C   0  0  0  0  0  0  0  0  0  0  0  0
   10.7668    7.9510    0.0000 C   0  0  0  0  0  0  0  0  0  0  0  0
  1  2  1  0  0  0  0
  2  3  2  0  0  0  0
  3  4  1  0  0  0  0
  4  5  2  0  0  0  0
  5  6  1  0  0  0  0
  6  7  2  0  0  0  0
  2  7  1  0  0  0  0
  7  8  1  0  0  0  0
  8  9  2  0  0  0  0
  8 10  2  0  0  0  0
  8 11  1  0  0  0  0
 12 11  1  6  0  0  0
 12 13  1  0  0  0  0
 13 14  1  0  0  0  0
 14 15  1  0  0  0  0
 15 16  1  0  0  0  0
 16 17  1  0  0  0  0
 17 18  1  0  0  0  0
 18 19  1  0  0  0  0
 19 20  1  0  0  0  0
 20 21  2  0  0  0  0
 21 22  1  0  0  0  0
 22 23  2  0  0  0  0
 23 24  1  0  0  0  0
 24 25  2  0  0  0  0
 20 25  1  0  0  0  0
 23 26  1  0  0  0  0
 26 27  2  0  0  0  0
 26 28  1  0  0  0  0
 28 29  1  0  0  0  0
 29 30  1  0  0  0  0
 28 30  1  0  0  0  0
 15 31  1  0  0  0  0
 12 31  1  0  0  0  0
M  END
> <chemblId>
CHEMBL102384

> <bioactivity__type>
Ki

> <units>
nM

> <value>
4500.0

$$$$

  CDK     11301513352D 0   0.00000     0.00000     0

 32 33  0  0  0  0              1 V2000 
    3.8993  -12.5252    0.0000 C   0  0  0  0  0  0  0  0  0  0  0  0
    2.6001  -11.7755    0.0000 C   0  0  0  0  0  0  0  0  0  0  0  0
    1.3012  -12.5257    0.0000 O   0  0  0  0  0  0  0  0  0  0  0  0
    2.5998  -10.2755    0.0000 C   0  0  0  0  0  0  0  0  0  0  0  0
    3.8987   -9.5252    0.0000 C   0  0  0  0  0  0  0  0  0  0  0  0
    3.8984   -8.0252    0.0000 C   0  0  0  0  0  0  0  0  0  0  0  0
    2.5993   -7.2755    0.0000 C   0  0  0  0  0  0  0  0  0  0  0  0
    2.5990   -5.7755    0.0000 O   0  0  0  0  0  0  0  0  0  0  0  0
    1.2998   -5.0257    0.0000 C   0  0  0  0  0  0  0  0  0  0  0  0
    1.2995   -3.5257    0.0000 C   0  0  0  0  0  0  0  0  0  0  0  0
    0.0003   -2.7760    0.0000 C   0  0  0  0  0  0  0  0  0  0  0  0
    0.0000   -1.2760    0.0000 N   0  0  0  0  0  0  0  0  0  0  0  0
    1.2130   -0.3940    0.0000 C   0  0  0  0  0  0  0  0  0  0  0  0
    0.7500    1.0320    0.0000 C   0  0  0  0  0  0  0  0  0  0  0  0
   -0.7500    1.0320    0.0000 C   0  0  0  0  0  0  0  0  0  0  0  0
   -1.2140   -0.3940    0.0000 C   0  0  0  0  0  0  0  0  0  0  0  0
   -1.6314    2.2457    0.0000 N   0  0  0  0  0  0  0  0  0  0  0  0
   -1.0210    3.6159    0.0000 C   0  0  0  0  0  0  0  0  0  0  0  0
    0.4708    3.7724    0.0000 O   0  0  0  0  0  0  0  0  0  0  0  0
   -1.9025    4.8296    0.0000 C   0  0  0  0  0  0  0  0  0  0  0  0
   -3.3943    4.6731    0.0000 C   0  0  0  0  0  0  0  0  0  0  0  0
   -4.2757    5.8868    0.0000 O   0  0  0  0  0  0  0  0  0  0  0  0
   -1.2921    6.1998    0.0000 N   0  0  0  0  0  0  0  0  0  0  0  0
   -2.1735    7.4135    0.0000 C   0  0  0  0  0  0  0  0  0  0  0  0
   -3.6653    7.2570    0.0000 O   0  0  0  0  0  0  0  0  0  0  0  0
   -1.5631    8.7837    0.0000 O   0  0  0  0  0  0  0  0  0  0  0  0
   -2.4445    9.9974    0.0000 C   0  0  0  0  0  0  0  0  0  0  0  0
   -1.8341   11.3676    0.0000 C   0  0  0  0  0  0  0  0  0  0  0  0
   -3.6879   10.8365    0.0000 C   0  0  0  0  0  0  0  0  0  0  0  0
   -3.4867    8.9186    0.0000 C   0  0  0  0  0  0  0  0  0  0  0  0
    1.3004   -8.0257    0.0000 C   0  0  0  0  0  0  0  0  0  0  0  0
    1.3007   -9.5257    0.0000 C   0  0  0  0  0  0  0  0  0  0  0  0
  1  2  1  0  0  0  0
  2  3  2  0  0  0  0
  2  4  1  0  0  0  0
  4  5  2  0  0  0  0
  5  6  1  0  0  0  0
  6  7  2  0  0  0  0
  7  8  1  0  0  0  0
  8  9  1  0  0  0  0
  9 10  1  0  0  0  0
 10 11  1  0  0  0  0
 11 12  1  0  0  0  0
 12 13  1  0  0  0  0
 13 14  1  0  0  0  0
 14 15  1  0  0  0  0
 15 16  1  0  0  0  0
 12 16  1  0  0  0  0
 15 17  1  1  0  0  0
 17 18  1  0  0  0  0
 18 19  2  0  0  0  0
 18 20  1  0  0  0  0
 20 21  1  1  0  0  0
 21 22  1  0  0  0  0
 20 23  1  0  0  0  0
 23 24  1  0  0  0  0
 24 25  2  0  0  0  0
 24 26  1  0  0  0  0
 26 27  1  0  0  0  0
 27 28  1  0  0  0  0
 27 29  1  0  0  0  0
 27 30  1  0  0  0  0
  7 31  1  0  0  0  0
 31 32  2  0  0  0  0
  4 32  1  0  0  0  0
M  END
> <chemblId>
CHEMBL102390

> <bioactivity__type>
Ki

> <units>
nM

> <value>
80000.0

$$$$

  CDK     11301513352D 0   0.00000     0.00000     0

 30 32  0  0  0  0              1 V2000 
    3.8993  -12.5252    0.0000 C   0  0  0  0  0  0  0  0  0  0  0  0
    2.6001  -11.7755    0.0000 C   0  0  0  0  0  0  0  0  0  0  0  0
    1.3012  -12.5257    0.0000 O   0  0  0  0  0  0  0  0  0  0  0  0
    2.5998  -10.2755    0.0000 C   0  0  0  0  0  0  0  0  0  0  0  0
    3.8987   -9.5252    0.0000 C   0  0  0  0  0  0  0  0  0  0  0  0
    3.8984   -8.0252    0.0000 C   0  0  0  0  0  0  0  0  0  0  0  0
    2.5993   -7.2755    0.0000 C   0  0  0  0  0  0  0  0  0  0  0  0
    2.5990   -5.7755    0.0000 O   0  0  0  0  0  0  0  0  0  0  0  0
    1.2998   -5.0257    0.0000 C   0  0  0  0  0  0  0  0  0  0  0  0
    1.2995   -3.5257    0.0000 C   0  0  0  0  0  0  0  0  0  0  0  0
    0.0003   -2.7760    0.0000 C   0  0  0  0  0  0  0  0  0  0  0  0
    0.0000   -1.2760    0.0000 N   0  0  0  0  0  0  0  0  0  0  0  0
    1.2130   -0.3940    0.0000 C   0  0  0  0  0  0  0  0  0  0  0  0
    0.7500    1.0320    0.0000 C   0  0  0  0  0  0  0  0  0  0  0  0
   -0.7500    1.0320    0.0000 C   0  0  0  0  0  0  0  0  0  0  0  0
   -1.2140   -0.3940    0.0000 C   0  0  0  0  0  0  0  0  0  0  0  0
   -1.6314    2.2457    0.0000 N   0  0  0  0  0  0  0  0  0  0  0  0
   -1.0210    3.6159    0.0000 S   0  0  0  0  0  0  0  0  0  0  0  0
    0.2224    2.7768    0.0000 O   0  0  0  0  0  0  0  0  0  0  0  0
    0.0212    4.6947    0.0000 O   0  0  0  0  0  0  0  0  0  0  0  0
   -1.9025    4.8296    0.0000 C   0  0  0  0  0  0  0  0  0  0  0  0
   -1.2921    6.1998    0.0000 C   0  0  0  0  0  0  0  0  0  0  0  0
   -2.1735    7.4135    0.0000 C   0  0  0  0  0  0  0  0  0  0  0  0
   -3.6653    7.2570    0.0000 C   0  0  0  0  0  0  0  0  0  0  0  0
   -4.2757    5.8868    0.0000 C   0  0  0  0  0  0  0  0  0  0  0  0
   -3.3943    4.6731    0.0000 C   0  0  0  0  0  0  0  0  0  0  0  0
   -4.5467    8.4707    0.0000 C   0  0  0  0  0  0  0  0  0  0  0  0
   -5.4281    9.6845    0.0000 N   0  0  0  0  0  0  0  0  0  0  0  0
    1.3004   -8.0257    0.0000 C   0  0  0  0  0  0  0  0  0  0  0  0
    1.3007   -9.5257    0.0000 C   0  0  0  0  0  0  0  0  0  0  0  0
  1  2  1  0  0  0  0
  2  3  2  0  0  0  0
  2  4  1  0  0  0  0
  4  5  2  0  0  0  0
  5  6  1  0  0  0  0
  6  7  2  0  0  0  0
  7  8  1  0  0  0  0
  8  9  1  0  0  0  0
  9 10  1  0  0  0  0
 10 11  1  0  0  0  0
 11 12  1  0  0  0  0
 12 13  1  0  0  0  0
 13 14  1  0  0  0  0
 14 15  1  0  0  0  0
 15 16  1  0  0  0  0
 12 16  1  0  0  0  0
 15 17  1  1  0  0  0
 17 18  1  0  0  0  0
 18 19  2  0  0  0  0
 18 20  2  0  0  0  0
 18 21  1  0  0  0  0
 21 22  2  0  0  0  0
 22 23  1  0  0  0  0
 23 24  2  0  0  0  0
 24 25  1  0  0  0  0
 25 26  2  0  0  0  0
 21 26  1  0  0  0  0
 24 27  1  0  0  0  0
 27 28  3  0  0  0  0
  7 29  1  0  0  0  0
 29 30  2  0  0  0  0
  4 30  1  0  0  0  0
M  END
> <chemblId>
CHEMBL102840

> <bioactivity__type>
Ki

> <units>
nM

> <value>
14000.0

$$$$

  CDK     11301513352D 0   0.00000     0.00000     0

 32 35  0  0  0  0              1 V2000 
   18.2438   15.4523    0.0000 C   0  0  0  0  0  0  0  0  0  0  0  0
   18.0870   13.9606    0.0000 C   0  0  0  0  0  0  0  0  0  0  0  0
   16.7167   13.3504    0.0000 C   0  0  0  0  0  0  0  0  0  0  0  0
   15.5032   14.2321    0.0000 C   0  0  0  0  0  0  0  0  0  0  0  0
   14.1329   13.6220    0.0000 C   0  0  0  0  0  0  0  0  0  0  0  0
   13.9761   12.1302    0.0000 C   0  0  0  0  0  0  0  0  0  0  0  0
   15.1896   11.2486    0.0000 C   0  0  0  0  0  0  0  0  0  0  0  0
   16.5599   11.8587    0.0000 C   0  0  0  0  0  0  0  0  0  0  0  0
   12.6058   11.5201    0.0000 S   0  0  0  0  0  0  0  0  0  0  0  0
   12.2429   12.9756    0.0000 O   0  0  0  0  0  0  0  0  0  0  0  0
   11.1094   11.4155    0.0000 O   0  0  0  0  0  0  0  0  0  0  0  0
   12.4490   10.0283    0.0000 N   0  0  0  0  0  0  0  0  0  0  0  0
   11.0787    9.4182    0.0000 C   0  0  0  0  0  0  0  0  0  0  0  0
    9.7796   10.1682    0.0000 C   0  0  0  0  0  0  0  0  0  0  0  0
    8.6649    9.1645    0.0000 C   0  0  0  0  0  0  0  0  0  0  0  0
    9.2750    7.7942    0.0000 N   0  0  0  0  0  0  0  0  0  0  0  0
    8.5250    6.4952    0.0000 C   0  0  0  0  0  0  0  0  0  0  0  0
    7.0250    6.4952    0.0000 C   0  0  0  0  0  0  0  0  0  0  0  0
    6.2750    5.1962    0.0000 C   0  0  0  0  0  0  0  0  0  0  0  0
    4.7750    5.1962    0.0000 O   0  0  0  0  0  0  0  0  0  0  0  0
    4.0250    3.8971    0.0000 C   0  0  0  0  0  0  0  0  0  0  0  0
    2.5250    3.8971    0.0000 C   0  0  0  0  0  0  0  0  0  0  0  0
    1.7750    2.5981    0.0000 C   0  0  0  0  0  0  0  0  0  0  0  0
    2.5250    1.2990    0.0000 C   0  0  0  0  0  0  0  0  0  0  0  0
    4.0250    1.2990    0.0000 C   0  0  0  0  0  0  0  0  0  0  0  0
    4.7750    2.5981    0.0000 C   0  0  0  0  0  0  0  0  0  0  0  0
    1.7750   -0.0000    0.0000 C   0  0  0  0  0  0  0  0  0  0  0  0
    2.5250   -1.2990    0.0000 O   0  0  0  0  0  0  0  0  0  0  0  0
    0.2750    0.0000    0.0000 C   0  0  0  0  0  0  0  0  0  0  0  0
   -1.0250   -0.7500    0.0000 C   0  0  0  0  0  0  0  0  0  0  0  0
   -1.0250    0.7500    0.0000 C   0  0  0  0  0  0  0  0  0  0  0  0
   10.7668    7.9510    0.0000 C   0  0  0  0  0  0  0  0  0  0  0  0
  1  2  1  0  0  0  0
  2  3  1  0  0  0  0
  3  4  2  0  0  0  0
  4  5  1  0  0  0  0
  5  6  2  0  0  0  0
  6  7  1  0  0  0  0
  7  8  2  0  0  0  0
  3  8  1  0  0  0  0
  6  9  1  0  0  0  0
  9 10  2  0  0  0  0
  9 11  2  0  0  0  0
  9 12  1  0  0  0  0
 13 12  1  6  0  0  0
 13 14  1  0  0  0  0
 14 15  1  0  0  0  0
 15 16  1  0  0  0  0
 16 17  1  0  0  0  0
 17 18  1  0  0  0  0
 18 19  1  0  0  0  0
 19 20  1  0  0  0  0
 20 21  1  0  0  0  0
 21 22  2  0  0  0  0
 22 23  1  0  0  0  0
 23 24  2  0  0  0  0
 24 25  1  0  0  0  0
 25 26  2  0  0  0  0
 21 26  1  0  0  0  0
 24 27  1  0  0  0  0
 27 28  2  0  0  0  0
 27 29  1  0  0  0  0
 29 30  1  0  0  0  0
 30 31  1  0  0  0  0
 29 31  1  0  0  0  0
 16 32  1  0  0  0  0
 13 32  1  0  0  0  0
M  END
> <chemblId>
CHEMBL102925

> <bioactivity__type>
Ki

> <units>
nM

> <value>
2300.0

$$$$

  CDK     11301513352D 0   0.00000     0.00000     0

 31 34  0  0  0  0              1 V2000 
   15.0328    9.7568    0.0000 C   0  0  0  0  0  0  0  0  0  0  0  0
   15.1896   11.2486    0.0000 C   0  0  0  0  0  0  0  0  0  0  0  0
   16.5599   11.8587    0.0000 C   0  0  0  0  0  0  0  0  0  0  0  0
   16.7167   13.3504    0.0000 C   0  0  0  0  0  0  0  0  0  0  0  0
   15.5032   14.2321    0.0000 C   0  0  0  0  0  0  0  0  0  0  0  0
   14.1329   13.6220    0.0000 C   0  0  0  0  0  0  0  0  0  0  0  0
   13.9761   12.1302    0.0000 C   0  0  0  0  0  0  0  0  0  0  0  0
   12.6058   11.5201    0.0000 S   0  0  0  0  0  0  0  0  0  0  0  0
   12.2429   12.9756    0.0000 O   0  0  0  0  0  0  0  0  0  0  0  0
   11.1094   11.4155    0.0000 O   0  0  0  0  0  0  0  0  0  0  0  0
   12.4490   10.0283    0.0000 N   0  0  0  0  0  0  0  0  0  0  0  0
   11.0787    9.4182    0.0000 C   0  0  0  0  0  0  0  0  0  0  0  0
    9.7796   10.1682    0.0000 C   0  0  0  0  0  0  0  0  0  0  0  0
    8.6649    9.1645    0.0000 C   0  0  0  0  0  0  0  0  0  0  0  0
    9.2750    7.7942    0.0000 N   0  0  0  0  0  0  0  0  0  0  0  0
    8.5250    6.4952    0.0000 C   0  0  0  0  0  0  0  0  0  0  0  0
    7.0250    6.4952    0.0000 C   0  0  0  0  0  0  0  0  0  0  0  0
    6.2750    5.1962    0.0000 C   0  0  0  0  0  0  0  0  0  0  0  0
    4.7750    5.1962    0.0000 O   0  0  0  0  0  0  0  0  0  0  0  0
    4.0250    3.8971    0.0000 C   0  0  0  0  0  0  0  0  0  0  0  0
    2.5250    3.8971    0.0000 C   0  0  0  0  0  0  0  0  0  0  0  0
    1.7750    2.5981    0.0000 C   0  0  0  0  0  0  0  0  0  0  0  0
    2.5250    1.2990    0.0000 C   0  0  0  0  0  0  0  0  0  0  0  0
    4.0250    1.2990    0.0000 C   0  0  0  0  0  0  0  0  0  0  0  0
    4.7750    2.5981    0.0000 C   0  0  0  0  0  0  0  0  0  0  0  0
    1.7750   -0.0000    0.0000 C   0  0  0  0  0  0  0  0  0  0  0  0
    2.5250   -1.2990    0.0000 O   0  0  0  0  0  0  0  0  0  0  0  0
    0.2750    0.0000    0.0000 C   0  0  0  0  0  0  0  0  0  0  0  0
   -1.0250   -0.7500    0.0000 C   0  0  0  0  0  0  0  0  0  0  0  0
   -1.0250    0.7500    0.0000 C   0  0  0  0  0  0  0  0  0  0  0  0
   10.7668    7.9510    0.0000 C   0  0  0  0  0  0  0  0  0  0  0  0
  1  2  1  0  0  0  0
  2  3  2  0  0  0  0
  3  4  1  0  0  0  0
  4  5  2  0  0  0  0
  5  6  1  0  0  0  0
  6  7  2  0  0  0  0
  2  7  1  0  0  0  0
  7  8  1  0  0  0  0
  8  9  2  0  0  0  0
  8 10  2  0  0  0  0
  8 11  1  0  0  0  0
 12 11  1  6  0  0  0
 12 13  1  0  0  0  0
 13 14  1  0  0  0  0
 14 15  1  0  0  0  0
 15 16  1  0  0  0  0
 16 17  1  0  0  0  0
 17 18  1  0  0  0  0
 18 19  1  0  0  0  0
 19 20  1  0  0  0  0
 20 21  2  0  0  0  0
 21 22  1  0  0  0  0
 22 23  2  0  0  0  0
 23 24  1  0  0  0  0
 24 25  2  0  0  0  0
 20 25  1  0  0  0  0
 23 26  1  0  0  0  0
 26 27  2  0  0  0  0
 26 28  1  0  0  0  0
 28 29  1  0  0  0  0
 29 30  1  0  0  0  0
 28 30  1  0  0  0  0
 15 31  1  0  0  0  0
 12 31  1  0  0  0  0
M  END
> <chemblId>
CHEMBL102929

> <bioactivity__type>
Ki

> <units>
nM

> <value>
16000.0

$$$$

  CDK     11301513352D 0   0.00000     0.00000     0

 31 34  0  0  0  0              1 V2000 
   17.7734   10.9770    0.0000 C   0  0  0  0  0  0  0  0  0  0  0  0
   16.5599   11.8587    0.0000 C   0  0  0  0  0  0  0  0  0  0  0  0
   16.7167   13.3504    0.0000 C   0  0  0  0  0  0  0  0  0  0  0  0
   15.5032   14.2321    0.0000 C   0  0  0  0  0  0  0  0  0  0  0  0
   14.1329   13.6220    0.0000 C   0  0  0  0  0  0  0  0  0  0  0  0
   13.9761   12.1302    0.0000 C   0  0  0  0  0  0  0  0  0  0  0  0
   15.1896   11.2486    0.0000 C   0  0  0  0  0  0  0  0  0  0  0  0
   12.6058   11.5201    0.0000 S   0  0  0  0  0  0  0  0  0  0  0  0
   12.2429   12.9756    0.0000 O   0  0  0  0  0  0  0  0  0  0  0  0
   11.1094   11.4155    0.0000 O   0  0  0  0  0  0  0  0  0  0  0  0
   12.4490   10.0283    0.0000 N   0  0  0  0  0  0  0  0  0  0  0  0
   11.0787    9.4182    0.0000 C   0  0  0  0  0  0  0  0  0  0  0  0
    9.7796   10.1682    0.0000 C   0  0  0  0  0  0  0  0  0  0  0  0
    8.6649    9.1645    0.0000 C   0  0  0  0  0  0  0  0  0  0  0  0
    9.2750    7.7942    0.0000 N   0  0  0  0  0  0  0  0  0  0  0  0
    8.5250    6.4952    0.0000 C   0  0  0  0  0  0  0  0  0  0  0  0
    7.0250    6.4952    0.0000 C   0  0  0  0  0  0  0  0  0  0  0  0
    6.2750    5.1962    0.0000 C   0  0  0  0  0  0  0  0  0  0  0  0
    4.7750    5.1962    0.0000 O   0  0  0  0  0  0  0  0  0  0  0  0
    4.0250    3.8971    0.0000 C   0  0  0  0  0  0  0  0  0  0  0  0
    2.5250    3.8971    0.0000 C   0  0  0  0  0  0  0  0  0  0  0  0
    1.7750    2.5981    0.0000 C   0  0  0  0  0  0  0  0  0  0  0  0
    2.5250    1.2990    0.0000 C   0  0  0  0  0  0  0  0  0  0  0  0
    4.0250    1.2990    0.0000 C   0  0  0  0  0  0  0  0  0  0  0  0
    4.7750    2.5981    0.0000 C   0  0  0  0  0  0  0  0  0  0  0  0
    1.7750   -0.0000    0.0000 C   0  0  0  0  0  0  0  0  0  0  0  0
    2.5250   -1.2990    0.0000 O   0  0  0  0  0  0  0  0  0  0  0  0
    0.2750    0.0000    0.0000 C   0  0  0  0  0  0  0  0  0  0  0  0
   -1.0250   -0.7500    0.0000 C   0  0  0  0  0  0  0  0  0  0  0  0
   -1.0250    0.7500    0.0000 C   0  0  0  0  0  0  0  0  0  0  0  0
   10.7668    7.9510    0.0000 C   0  0  0  0  0  0  0  0  0  0  0  0
  1  2  1  0  0  0  0
  2  3  2  0  0  0  0
  3  4  1  0  0  0  0
  4  5  2  0  0  0  0
  5  6  1  0  0  0  0
  6  7  2  0  0  0  0
  2  7  1  0  0  0  0
  6  8  1  0  0  0  0
  8  9  2  0  0  0  0
  8 10  2  0  0  0  0
  8 11  1  0  0  0  0
 12 11  1  6  0  0  0
 12 13  1  0  0  0  0
 13 14  1  0  0  0  0
 14 15  1  0  0  0  0
 15 16  1  0  0  0  0
 16 17  1  0  0  0  0
 17 18  1  0  0  0  0
 18 19  1  0  0  0  0
 19 20  1  0  0  0  0
 20 21  2  0  0  0  0
 21 22  1  0  0  0  0
 22 23  2  0  0  0  0
 23 24  1  0  0  0  0
 24 25  2  0  0  0  0
 20 25  1  0  0  0  0
 23 26  1  0  0  0  0
 26 27  2  0  0  0  0
 26 28  1  0  0  0  0
 28 29  1  0  0  0  0
 29 30  1  0  0  0  0
 28 30  1  0  0  0  0
 15 31  1  0  0  0  0
 12 31  1  0  0  0  0
M  END
> <chemblId>
CHEMBL103027

> <bioactivity__type>
Ki

> <units>
nM

> <value>
6600.0

$$$$

  CDK     11301513352D 0   0.00000     0.00000     0

 31 32  0  0  0  0              1 V2000 
    3.3954    4.6723    0.0000 C   0  0  0  0  0  0  0  0  0  0  0  0
    1.9037    4.8292    0.0000 C   0  0  0  0  0  0  0  0  0  0  0  0
    1.2937    6.1996    0.0000 N   0  0  0  0  0  0  0  0  0  0  0  0
    2.1755    7.4131    0.0000 C   0  0  0  0  0  0  0  0  0  0  0  0
    3.6673    7.2561    0.0000 O   0  0  0  0  0  0  0  0  0  0  0  0
    1.5655    8.7834    0.0000 O   0  0  0  0  0  0  0  0  0  0  0  0
    2.4474    9.9969    0.0000 C   0  0  0  0  0  0  0  0  0  0  0  0
    1.8374   11.3673    0.0000 C   0  0  0  0  0  0  0  0  0  0  0  0
    3.4892    8.9178    0.0000 C   0  0  0  0  0  0  0  0  0  0  0  0
    3.6910   10.8355    0.0000 C   0  0  0  0  0  0  0  0  0  0  0  0
    1.0218    3.6158    0.0000 C   0  0  0  0  0  0  0  0  0  0  0  0
   -0.4699    3.7728    0.0000 O   0  0  0  0  0  0  0  0  0  0  0  0
    1.6318    2.2454    0.0000 N   0  0  0  0  0  0  0  0  0  0  0  0
    0.7500    1.0320    0.0000 C   0  0  0  0  0  0  0  0  0  0  0  0
   -0.7500    1.0320    0.0000 C   0  0  0  0  0  0  0  0  0  0  0  0
   -1.2140   -0.3940    0.0000 C   0  0  0  0  0  0  0  0  0  0  0  0
    0.0000   -1.2760    0.0000 N   0  0  0  0  0  0  0  0  0  0  0  0
    0.0003   -2.7760    0.0000 C   0  0  0  0  0  0  0  0  0  0  0  0
   -1.2986   -3.5263    0.0000 C   0  0  0  0  0  0  0  0  0  0  0  0
   -1.2983   -5.0263    0.0000 C   0  0  0  0  0  0  0  0  0  0  0  0
   -2.5972   -5.7765    0.0000 O   0  0  0  0  0  0  0  0  0  0  0  0
   -2.5969   -7.2765    0.0000 C   0  0  0  0  0  0  0  0  0  0  0  0
   -3.8958   -8.0268    0.0000 C   0  0  0  0  0  0  0  0  0  0  0  0
   -3.8955   -9.5268    0.0000 C   0  0  0  0  0  0  0  0  0  0  0  0
   -2.5963  -10.2765    0.0000 C   0  0  0  0  0  0  0  0  0  0  0  0
   -1.2974   -9.5263    0.0000 C   0  0  0  0  0  0  0  0  0  0  0  0
   -1.2977   -8.0263    0.0000 C   0  0  0  0  0  0  0  0  0  0  0  0
   -2.5960  -11.7765    0.0000 C   0  0  0  0  0  0  0  0  0  0  0  0
   -1.2968  -12.5263    0.0000 O   0  0  0  0  0  0  0  0  0  0  0  0
   -3.8949  -12.5268    0.0000 C   0  0  0  0  0  0  0  0  0  0  0  0
    1.2130   -0.3940    0.0000 C   0  0  0  0  0  0  0  0  0  0  0  0
  2  1  1  6  0  0  0
  2  3  1  0  0  0  0
  3  4  1  0  0  0  0
  4  5  2  0  0  0  0
  4  6  1  0  0  0  0
  6  7  1  0  0  0  0
  7  8  1  0  0  0  0
  7  9  1  0  0  0  0
  7 10  1  0  0  0  0
  2 11  1  0  0  0  0
 11 12  2  0  0  0  0
 11 13  1  0  0  0  0
 14 13  1  6  0  0  0
 14 15  1  0  0  0  0
 15 16  1  0  0  0  0
 16 17  1  0  0  0  0
 17 18  1  0  0  0  0
 18 19  1  0  0  0  0
 19 20  1  0  0  0  0
 20 21  1  0  0  0  0
 21 22  1  0  0  0  0
 22 23  2  0  0  0  0
 23 24  1  0  0  0  0
 24 25  2  0  0  0  0
 25 26  1  0  0  0  0
 26 27  2  0  0  0  0
 22 27  1  0  0  0  0
 25 28  1  0  0  0  0
 28 29  2  0  0  0  0
 28 30  1  0  0  0  0
 17 31  1  0  0  0  0
 14 31  1  0  0  0  0
M  END
> <chemblId>
CHEMBL103828

> <bioactivity__type>
Ki

> <units>
nM

> <value>
56000.0

$$$$

  CDK     11301513352D 0   0.00000     0.00000     0

 25 28  0  0  0  0              1 V2000 
    0.0009    5.3140    0.0000 Cl  0  0  0  0  0  0  0  0  0  0  0  0
   -1.2983    4.5643    0.0000 C   0  0  0  0  0  0  0  0  0  0  0  0
   -2.5972    5.3145    0.0000 C   0  0  0  0  0  0  0  0  0  0  0  0
   -3.8964    4.5648    0.0000 C   0  0  0  0  0  0  0  0  0  0  0  0
   -3.8967    3.0648    0.0000 C   0  0  0  0  0  0  0  0  0  0  0  0
   -2.5978    2.3145    0.0000 C   0  0  0  0  0  0  0  0  0  0  0  0
   -1.2986    3.0643    0.0000 C   0  0  0  0  0  0  0  0  0  0  0  0
    0.0003    2.3140    0.0000 C   0  0  0  0  0  0  0  0  0  0  0  0
    1.4775    2.0532    0.0000 C   0  0  0  0  0  0  0  0  0  0  0  0
    1.9902    0.6436    0.0000 C   0  0  0  0  0  0  0  0  0  0  0  0
    3.4674    0.3828    0.0000 C   0  0  0  0  0  0  0  0  0  0  0  0
    4.4318    1.5317    0.0000 C   0  0  0  0  0  0  0  0  0  0  0  0
    3.9190    2.9414    0.0000 C   0  0  0  0  0  0  0  0  0  0  0  0
    2.4419    3.2021    0.0000 C   0  0  0  0  0  0  0  0  0  0  0  0
    0.5136    3.7234    0.0000 C   0  0  0  0  0  0  0  0  0  0  0  0
    1.9909    3.9836    0.0000 C   0  0  0  0  0  0  0  0  0  0  0  0
    2.5042    5.3931    0.0000 C   0  0  0  0  0  0  0  0  0  0  0  0
    1.5402    6.5423    0.0000 C   0  0  0  0  0  0  0  0  0  0  0  0
    0.0630    6.2821    0.0000 C   0  0  0  0  0  0  0  0  0  0  0  0
   -0.4504    4.8727    0.0000 C   0  0  0  0  0  0  0  0  0  0  0  0
    0.0000    0.8140    0.0000 N   0  0  0  0  0  0  0  0  0  0  0  0
   -1.2140   -0.0680    0.0000 C   0  0  0  0  0  0  0  0  0  0  0  0
   -0.7500   -1.4950    0.0000 C   0  0  0  0  0  0  0  0  0  0  0  0
    0.7500   -1.4950    0.0000 N   0  0  0  0  0  0  0  0  0  0  0  0
    1.2130   -0.0680    0.0000 C   0  0  0  0  0  0  0  0  0  0  0  0
  1  2  1  0  0  0  0
  2  3  2  0  0  0  0
  3  4  1  0  0  0  0
  4  5  2  0  0  0  0
  5  6  1  0  0  0  0
  6  7  2  0  0  0  0
  2  7  1  0  0  0  0
  7  8  1  0  0  0  0
  8  9  1  0  0  0  0
  9 10  2  0  0  0  0
 10 11  1  0  0  0  0
 11 12  2  0  0  0  0
 12 13  1  0  0  0  0
 13 14  2  0  0  0  0
  9 14  1  0  0  0  0
  8 15  1  0  0  0  0
 15 16  2  0  0  0  0
 16 17  1  0  0  0  0
 17 18  2  0  0  0  0
 18 19  1  0  0  0  0
 19 20  2  0  0  0  0
 15 20  1  0  0  0  0
  8 21  1  0  0  0  0
 21 22  1  0  0  0  0
 22 23  2  0  0  0  0
 23 24  1  0  0  0  0
 24 25  2  0  0  0  0
 21 25  1  0  0  0  0
M  END
> <chemblId>
CHEMBL104

> <bioactivity__type>
Ki

> <units>
nM

> <value>
3416.0

$$$$

  CDK     11301513352D 0   0.00000     0.00000     0

 31 34  0  0  0  0              1 V2000 
   18.0870   13.9606    0.0000 Cl  0  0  0  0  0  0  0  0  0  0  0  0
   16.7167   13.3504    0.0000 C   0  0  0  0  0  0  0  0  0  0  0  0
   15.5032   14.2321    0.0000 C   0  0  0  0  0  0  0  0  0  0  0  0
   14.1329   13.6220    0.0000 C   0  0  0  0  0  0  0  0  0  0  0  0
   13.9761   12.1302    0.0000 C   0  0  0  0  0  0  0  0  0  0  0  0
   15.1896   11.2486    0.0000 C   0  0  0  0  0  0  0  0  0  0  0  0
   16.5599   11.8587    0.0000 C   0  0  0  0  0  0  0  0  0  0  0  0
   12.6058   11.5201    0.0000 S   0  0  0  0  0  0  0  0  0  0  0  0
   12.2429   12.9756    0.0000 O   0  0  0  0  0  0  0  0  0  0  0  0
   11.1094   11.4155    0.0000 O   0  0  0  0  0  0  0  0  0  0  0  0
   12.4490   10.0283    0.0000 N   0  0  0  0  0  0  0  0  0  0  0  0
   11.0787    9.4182    0.0000 C   0  0  0  0  0  0  0  0  0  0  0  0
    9.7796   10.1682    0.0000 C   0  0  0  0  0  0  0  0  0  0  0  0
    8.6649    9.1645    0.0000 C   0  0  0  0  0  0  0  0  0  0  0  0
    9.2750    7.7942    0.0000 N   0  0  0  0  0  0  0  0  0  0  0  0
    8.5250    6.4952    0.0000 C   0  0  0  0  0  0  0  0  0  0  0  0
    7.0250    6.4952    0.0000 C   0  0  0  0  0  0  0  0  0  0  0  0
    6.2750    5.1962    0.0000 C   0  0  0  0  0  0  0  0  0  0  0  0
    4.7750    5.1962    0.0000 O   0  0  0  0  0  0  0  0  0  0  0  0
    4.0250    3.8971    0.0000 C   0  0  0  0  0  0  0  0  0  0  0  0
    2.5250    3.8971    0.0000 C   0  0  0  0  0  0  0  0  0  0  0  0
    1.7750    2.5981    0.0000 C   0  0  0  0  0  0  0  0  0  0  0  0
    2.5250    1.2990    0.0000 C   0  0  0  0  0  0  0  0  0  0  0  0
    4.0250    1.2990    0.0000 C   0  0  0  0  0  0  0  0  0  0  0  0
    4.7750    2.5981    0.0000 C   0  0  0  0  0  0  0  0  0  0  0  0
    1.7750   -0.0000    0.0000 C   0  0  0  0  0  0  0  0  0  0  0  0
    2.5250   -1.2990    0.0000 O   0  0  0  0  0  0  0  0  0  0  0  0
    0.2750    0.0000    0.0000 C   0  0  0  0  0  0  0  0  0  0  0  0
   -1.0250   -0.7500    0.0000 C   0  0  0  0  0  0  0  0  0  0  0  0
   -1.0250    0.7500    0.0000 C   0  0  0  0  0  0  0  0  0  0  0  0
   10.7668    7.9510    0.0000 C   0  0  0  0  0  0  0  0  0  0  0  0
  1  2  1  0  0  0  0
  2  3  2  0  0  0  0
  3  4  1  0  0  0  0
  4  5  2  0  0  0  0
  5  6  1  0  0  0  0
  6  7  2  0  0  0  0
  2  7  1  0  0  0  0
  5  8  1  0  0  0  0
  8  9  2  0  0  0  0
  8 10  2  0  0  0  0
  8 11  1  0  0  0  0
 12 11  1  6  0  0  0
 12 13  1  0  0  0  0
 13 14  1  0  0  0  0
 14 15  1  0  0  0  0
 15 16  1  0  0  0  0
 16 17  1  0  0  0  0
 17 18  1  0  0  0  0
 18 19  1  0  0  0  0
 19 20  1  0  0  0  0
 20 21  2  0  0  0  0
 21 22  1  0  0  0  0
 22 23  2  0  0  0  0
 23 24  1  0  0  0  0
 24 25  2  0  0  0  0
 20 25  1  0  0  0  0
 23 26  1  0  0  0  0
 26 27  2  0  0  0  0
 26 28  1  0  0  0  0
 28 29  1  0  0  0  0
 29 30  1  0  0  0  0
 28 30  1  0  0  0  0
 15 31  1  0  0  0  0
 12 31  1  0  0  0  0
M  END
> <chemblId>
CHEMBL104344

> <bioactivity__type>
Ki

> <units>
nM

> <value>
2500.0

$$$$

  CDK     11301513352D 0   0.00000     0.00000     0

 31 34  0  0  0  0              1 V2000 
   15.0328    9.7568    0.0000 F   0  0  0  0  0  0  0  0  0  0  0  0
   15.1896   11.2486    0.0000 C   0  0  0  0  0  0  0  0  0  0  0  0
   16.5599   11.8587    0.0000 C   0  0  0  0  0  0  0  0  0  0  0  0
   16.7167   13.3504    0.0000 C   0  0  0  0  0  0  0  0  0  0  0  0
   15.5032   14.2321    0.0000 C   0  0  0  0  0  0  0  0  0  0  0  0
   14.1329   13.6220    0.0000 C   0  0  0  0  0  0  0  0  0  0  0  0
   13.9761   12.1302    0.0000 C   0  0  0  0  0  0  0  0  0  0  0  0
   12.6058   11.5201    0.0000 S   0  0  0  0  0  0  0  0  0  0  0  0
   12.2429   12.9756    0.0000 O   0  0  0  0  0  0  0  0  0  0  0  0
   11.1094   11.4155    0.0000 O   0  0  0  0  0  0  0  0  0  0  0  0
   12.4490   10.0283    0.0000 N   0  0  0  0  0  0  0  0  0  0  0  0
   11.0787    9.4182    0.0000 C   0  0  0  0  0  0  0  0  0  0  0  0
    9.7796   10.1682    0.0000 C   0  0  0  0  0  0  0  0  0  0  0  0
    8.6649    9.1645    0.0000 C   0  0  0  0  0  0  0  0  0  0  0  0
    9.2750    7.7942    0.0000 N   0  0  0  0  0  0  0  0  0  0  0  0
    8.5250    6.4952    0.0000 C   0  0  0  0  0  0  0  0  0  0  0  0
    7.0250    6.4952    0.0000 C   0  0  0  0  0  0  0  0  0  0  0  0
    6.2750    5.1962    0.0000 C   0  0  0  0  0  0  0  0  0  0  0  0
    4.7750    5.1962    0.0000 O   0  0  0  0  0  0  0  0  0  0  0  0
    4.0250    3.8971    0.0000 C   0  0  0  0  0  0  0  0  0  0  0  0
    2.5250    3.8971    0.0000 C   0  0  0  0  0  0  0  0  0  0  0  0
    1.7750    2.5981    0.0000 C   0  0  0  0  0  0  0  0  0  0  0  0
    2.5250    1.2990    0.0000 C   0  0  0  0  0  0  0  0  0  0  0  0
    4.0250    1.2990    0.0000 C   0  0  0  0  0  0  0  0  0  0  0  0
    4.7750    2.5981    0.0000 C   0  0  0  0  0  0  0  0  0  0  0  0
    1.7750   -0.0000    0.0000 C   0  0  0  0  0  0  0  0  0  0  0  0
    2.5250   -1.2990    0.0000 O   0  0  0  0  0  0  0  0  0  0  0  0
    0.2750    0.0000    0.0000 C   0  0  0  0  0  0  0  0  0  0  0  0
   -1.0250   -0.7500    0.0000 C   0  0  0  0  0  0  0  0  0  0  0  0
   -1.0250    0.7500    0.0000 C   0  0  0  0  0  0  0  0  0  0  0  0
   10.7668    7.9510    0.0000 C   0  0  0  0  0  0  0  0  0  0  0  0
  1  2  1  0  0  0  0
  2  3  2  0  0  0  0
  3  4  1  0  0  0  0
  4  5  2  0  0  0  0
  5  6  1  0  0  0  0
  6  7  2  0  0  0  0
  2  7  1  0  0  0  0
  7  8  1  0  0  0  0
  8  9  2  0  0  0  0
  8 10  2  0  0  0  0
  8 11  1  0  0  0  0
 12 11  1  6  0  0  0
 12 13  1  0  0  0  0
 13 14  1  0  0  0  0
 14 15  1  0  0  0  0
 15 16  1  0  0  0  0
 16 17  1  0  0  0  0
 17 18  1  0  0  0  0
 18 19  1  0  0  0  0
 19 20  1  0  0  0  0
 20 21  2  0  0  0  0
 21 22  1  0  0  0  0
 22 23  2  0  0  0  0
 23 24  1  0  0  0  0
 24 25  2  0  0  0  0
 20 25  1  0  0  0  0
 23 26  1  0  0  0  0
 26 27  2  0  0  0  0
 26 28  1  0  0  0  0
 28 29  1  0  0  0  0
 29 30  1  0  0  0  0
 28 30  1  0  0  0  0
 15 31  1  0  0  0  0
 12 31  1  0  0  0  0
M  END
> <chemblId>
CHEMBL104618

> <bioactivity__type>
Ki

> <units>
nM

> <value>
9400.0

$$$$

  CDK     11301513352D 0   0.00000     0.00000     0

 31 34  0  0  0  0              1 V2000 
   18.0870   13.9606    0.0000 F   0  0  0  0  0  0  0  0  0  0  0  0
   16.7167   13.3504    0.0000 C   0  0  0  0  0  0  0  0  0  0  0  0
   15.5032   14.2321    0.0000 C   0  0  0  0  0  0  0  0  0  0  0  0
   14.1329   13.6220    0.0000 C   0  0  0  0  0  0  0  0  0  0  0  0
   13.9761   12.1302    0.0000 C   0  0  0  0  0  0  0  0  0  0  0  0
   15.1896   11.2486    0.0000 C   0  0  0  0  0  0  0  0  0  0  0  0
   16.5599   11.8587    0.0000 C   0  0  0  0  0  0  0  0  0  0  0  0
   12.6058   11.5201    0.0000 S   0  0  0  0  0  0  0  0  0  0  0  0
   12.2429   12.9756    0.0000 O   0  0  0  0  0  0  0  0  0  0  0  0
   11.1094   11.4155    0.0000 O   0  0  0  0  0  0  0  0  0  0  0  0
   12.4490   10.0283    0.0000 N   0  0  0  0  0  0  0  0  0  0  0  0
   11.0787    9.4182    0.0000 C   0  0  0  0  0  0  0  0  0  0  0  0
    9.7796   10.1682    0.0000 C   0  0  0  0  0  0  0  0  0  0  0  0
    8.6649    9.1645    0.0000 C   0  0  0  0  0  0  0  0  0  0  0  0
    9.2750    7.7942    0.0000 N   0  0  0  0  0  0  0  0  0  0  0  0
    8.5250    6.4952    0.0000 C   0  0  0  0  0  0  0  0  0  0  0  0
    7.0250    6.4952    0.0000 C   0  0  0  0  0  0  0  0  0  0  0  0
    6.2750    5.1962    0.0000 C   0  0  0  0  0  0  0  0  0  0  0  0
    4.7750    5.1962    0.0000 O   0  0  0  0  0  0  0  0  0  0  0  0
    4.0250    3.8971    0.0000 C   0  0  0  0  0  0  0  0  0  0  0  0
    2.5250    3.8971    0.0000 C   0  0  0  0  0  0  0  0  0  0  0  0
    1.7750    2.5981    0.0000 C   0  0  0  0  0  0  0  0  0  0  0  0
    2.5250    1.2990    0.0000 C   0  0  0  0  0  0  0  0  0  0  0  0
    4.0250    1.2990    0.0000 C   0  0  0  0  0  0  0  0  0  0  0  0
    4.7750    2.5981    0.0000 C   0  0  0  0  0  0  0  0  0  0  0  0
    1.7750   -0.0000    0.0000 C   0  0  0  0  0  0  0  0  0  0  0  0
    2.5250   -1.2990    0.0000 O   0  0  0  0  0  0  0  0  0  0  0  0
    0.2750    0.0000    0.0000 C   0  0  0  0  0  0  0  0  0  0  0  0
   -1.0250   -0.7500    0.0000 C   0  0  0  0  0  0  0  0  0  0  0  0
   -1.0250    0.7500    0.0000 C   0  0  0  0  0  0  0  0  0  0  0  0
   10.7668    7.9510    0.0000 C   0  0  0  0  0  0  0  0  0  0  0  0
  1  2  1  0  0  0  0
  2  3  2  0  0  0  0
  3  4  1  0  0  0  0
  4  5  2  0  0  0  0
  5  6  1  0  0  0  0
  6  7  2  0  0  0  0
  2  7  1  0  0  0  0
  5  8  1  0  0  0  0
  8  9  2  0  0  0  0
  8 10  2  0  0  0  0
  8 11  1  0  0  0  0
 12 11  1  6  0  0  0
 12 13  1  0  0  0  0
 13 14  1  0  0  0  0
 14 15  1  0  0  0  0
 15 16  1  0  0  0  0
 16 17  1  0  0  0  0
 17 18  1  0  0  0  0
 18 19  1  0  0  0  0
 19 20  1  0  0  0  0
 20 21  2  0  0  0  0
 21 22  1  0  0  0  0
 22 23  2  0  0  0  0
 23 24  1  0  0  0  0
 24 25  2  0  0  0  0
 20 25  1  0  0  0  0
 23 26  1  0  0  0  0
 26 27  2  0  0  0  0
 26 28  1  0  0  0  0
 28 29  1  0  0  0  0
 29 30  1  0  0  0  0
 28 30  1  0  0  0  0
 15 31  1  0  0  0  0
 12 31  1  0  0  0  0
M  END
> <chemblId>
CHEMBL104808

> <bioactivity__type>
Ki

> <units>
nM

> <value>
9200.0

$$$$

  CDK     11301513352D 0   0.00000     0.00000     0

 31 34  0  0  0  0              1 V2000 
   17.7734   10.9770    0.0000 F   0  0  0  0  0  0  0  0  0  0  0  0
   16.5599   11.8587    0.0000 C   0  0  0  0  0  0  0  0  0  0  0  0
   16.7167   13.3504    0.0000 C   0  0  0  0  0  0  0  0  0  0  0  0
   15.5032   14.2321    0.0000 C   0  0  0  0  0  0  0  0  0  0  0  0
   14.1329   13.6220    0.0000 C   0  0  0  0  0  0  0  0  0  0  0  0
   13.9761   12.1302    0.0000 C   0  0  0  0  0  0  0  0  0  0  0  0
   15.1896   11.2486    0.0000 C   0  0  0  0  0  0  0  0  0  0  0  0
   12.6058   11.5201    0.0000 S   0  0  0  0  0  0  0  0  0  0  0  0
   12.2429   12.9756    0.0000 O   0  0  0  0  0  0  0  0  0  0  0  0
   11.1094   11.4155    0.0000 O   0  0  0  0  0  0  0  0  0  0  0  0
   12.4490   10.0283    0.0000 N   0  0  0  0  0  0  0  0  0  0  0  0
   11.0787    9.4182    0.0000 C   0  0  0  0  0  0  0  0  0  0  0  0
    9.7796   10.1682    0.0000 C   0  0  0  0  0  0  0  0  0  0  0  0
    8.6649    9.1645    0.0000 C   0  0  0  0  0  0  0  0  0  0  0  0
    9.2750    7.7942    0.0000 N   0  0  0  0  0  0  0  0  0  0  0  0
    8.5250    6.4952    0.0000 C   0  0  0  0  0  0  0  0  0  0  0  0
    7.0250    6.4952    0.0000 C   0  0  0  0  0  0  0  0  0  0  0  0
    6.2750    5.1962    0.0000 C   0  0  0  0  0  0  0  0  0  0  0  0
    4.7750    5.1962    0.0000 O   0  0  0  0  0  0  0  0  0  0  0  0
    4.0250    3.8971    0.0000 C   0  0  0  0  0  0  0  0  0  0  0  0
    2.5250    3.8971    0.0000 C   0  0  0  0  0  0  0  0  0  0  0  0
    1.7750    2.5981    0.0000 C   0  0  0  0  0  0  0  0  0  0  0  0
    2.5250    1.2990    0.0000 C   0  0  0  0  0  0  0  0  0  0  0  0
    4.0250    1.2990    0.0000 C   0  0  0  0  0  0  0  0  0  0  0  0
    4.7750    2.5981    0.0000 C   0  0  0  0  0  0  0  0  0  0  0  0
    1.7750   -0.0000    0.0000 C   0  0  0  0  0  0  0  0  0  0  0  0
    2.5250   -1.2990    0.0000 O   0  0  0  0  0  0  0  0  0  0  0  0
    0.2750    0.0000    0.0000 C   0  0  0  0  0  0  0  0  0  0  0  0
   -1.0250   -0.7500    0.0000 C   0  0  0  0  0  0  0  0  0  0  0  0
   -1.0250    0.7500    0.0000 C   0  0  0  0  0  0  0  0  0  0  0  0
   10.7668    7.9510    0.0000 C   0  0  0  0  0  0  0  0  0  0  0  0
  1  2  1  0  0  0  0
  2  3  2  0  0  0  0
  3  4  1  0  0  0  0
  4  5  2  0  0  0  0
  5  6  1  0  0  0  0
  6  7  2  0  0  0  0
  2  7  1  0  0  0  0
  6  8  1  0  0  0  0
  8  9  2  0  0  0  0
  8 10  2  0  0  0  0
  8 11  1  0  0  0  0
 12 11  1  6  0  0  0
 12 13  1  0  0  0  0
 13 14  1  0  0  0  0
 14 15  1  0  0  0  0
 15 16  1  0  0  0  0
 16 17  1  0  0  0  0
 17 18  1  0  0  0  0
 18 19  1  0  0  0  0
 19 20  1  0  0  0  0
 20 21  2  0  0  0  0
 21 22  1  0  0  0  0
 22 23  2  0  0  0  0
 23 24  1  0  0  0  0
 24 25  2  0  0  0  0
 20 25  1  0  0  0  0
 23 26  1  0  0  0  0
 26 27  2  0  0  0  0
 26 28  1  0  0  0  0
 28 29  1  0  0  0  0
 29 30  1  0  0  0  0
 28 30  1  0  0  0  0
 15 31  1  0  0  0  0
 12 31  1  0  0  0  0
M  END
> <chemblId>
CHEMBL104809

> <bioactivity__type>
Ki

> <units>
nM

> <value>
5900.0

$$$$

  CDK     11301513352D 0   0.00000     0.00000     0

 25 26  0  0  0  0              1 V2000 
    3.8993  -12.5252    0.0000 C   0  0  0  0  0  0  0  0  0  0  0  0
    2.6001  -11.7755    0.0000 C   0  0  0  0  0  0  0  0  0  0  0  0
    1.3012  -12.5257    0.0000 O   0  0  0  0  0  0  0  0  0  0  0  0
    2.5998  -10.2755    0.0000 C   0  0  0  0  0  0  0  0  0  0  0  0
    3.8987   -9.5252    0.0000 C   0  0  0  0  0  0  0  0  0  0  0  0
    3.8984   -8.0252    0.0000 C   0  0  0  0  0  0  0  0  0  0  0  0
    2.5993   -7.2755    0.0000 C   0  0  0  0  0  0  0  0  0  0  0  0
    2.5990   -5.7755    0.0000 O   0  0  0  0  0  0  0  0  0  0  0  0
    1.2998   -5.0257    0.0000 C   0  0  0  0  0  0  0  0  0  0  0  0
    1.2995   -3.5257    0.0000 C   0  0  0  0  0  0  0  0  0  0  0  0
    0.0003   -2.7760    0.0000 C   0  0  0  0  0  0  0  0  0  0  0  0
    0.0000   -1.2760    0.0000 N   0  0  0  0  0  0  0  0  0  0  0  0
    1.2130   -0.3940    0.0000 C   0  0  0  0  0  0  0  0  0  0  0  0
    0.7500    1.0320    0.0000 C   0  0  0  0  0  0  0  0  0  0  0  0
   -0.7500    1.0320    0.0000 C   0  0  0  0  0  0  0  0  0  0  0  0
   -1.2140   -0.3940    0.0000 C   0  0  0  0  0  0  0  0  0  0  0  0
   -1.6314    2.2457    0.0000 N   0  0  0  0  0  0  0  0  0  0  0  0
   -1.0210    3.6159    0.0000 C   0  0  0  0  0  0  0  0  0  0  0  0
    0.4708    3.7724    0.0000 O   0  0  0  0  0  0  0  0  0  0  0  0
   -1.9025    4.8296    0.0000 C   0  0  0  0  0  0  0  0  0  0  0  0
   -3.3943    4.6731    0.0000 N   0  0  0  0  0  0  0  0  0  0  0  0
   -1.2921    6.1998    0.0000 C   0  0  0  0  0  0  0  0  0  0  0  0
   -2.1735    7.4135    0.0000 O   0  0  0  0  0  0  0  0  0  0  0  0
    1.3004   -8.0257    0.0000 C   0  0  0  0  0  0  0  0  0  0  0  0
    1.3007   -9.5257    0.0000 C   0  0  0  0  0  0  0  0  0  0  0  0
  1  2  1  0  0  0  0
  2  3  2  0  0  0  0
  2  4  1  0  0  0  0
  4  5  2  0  0  0  0
  5  6  1  0  0  0  0
  6  7  2  0  0  0  0
  7  8  1  0  0  0  0
  8  9  1  0  0  0  0
  9 10  1  0  0  0  0
 10 11  1  0  0  0  0
 11 12  1  0  0  0  0
 12 13  1  0  0  0  0
 13 14  1  0  0  0  0
 14 15  1  0  0  0  0
 15 16  1  0  0  0  0
 12 16  1  0  0  0  0
 15 17  1  1  0  0  0
 17 18  1  0  0  0  0
 18 19  2  0  0  0  0
 18 20  1  0  0  0  0
 20 21  1  1  0  0  0
 20 22  1  0  0  0  0
 22 23  1  0  0  0  0
  7 24  1  0  0  0  0
 24 25  2  0  0  0  0
  4 25  1  0  0  0  0
M  END
> <chemblId>
CHEMBL104994

> <bioactivity__type>
Ki

> <units>
nM

> <value>
43000.0

$$$$

  CDK     11301513352D 0   0.00000     0.00000     0

 34 37  0  0  0  0              1 V2000 
   18.2438   15.4523    0.0000 C   0  0  0  0  0  0  0  0  0  0  0  0
   18.0870   13.9606    0.0000 C   0  0  0  0  0  0  0  0  0  0  0  0
   18.4499   12.5051    0.0000 C   0  0  0  0  0  0  0  0  0  0  0  0
   19.5834   14.0652    0.0000 C   0  0  0  0  0  0  0  0  0  0  0  0
   16.7167   13.3504    0.0000 C   0  0  0  0  0  0  0  0  0  0  0  0
   15.5032   14.2321    0.0000 C   0  0  0  0  0  0  0  0  0  0  0  0
   14.1329   13.6220    0.0000 C   0  0  0  0  0  0  0  0  0  0  0  0
   13.9761   12.1302    0.0000 C   0  0  0  0  0  0  0  0  0  0  0  0
   15.1896   11.2486    0.0000 C   0  0  0  0  0  0  0  0  0  0  0  0
   16.5599   11.8587    0.0000 C   0  0  0  0  0  0  0  0  0  0  0  0
   12.6058   11.5201    0.0000 S   0  0  0  0  0  0  0  0  0  0  0  0
   12.2429   12.9756    0.0000 O   0  0  0  0  0  0  0  0  0  0  0  0
   11.1094   11.4155    0.0000 O   0  0  0  0  0  0  0  0  0  0  0  0
   12.4490   10.0283    0.0000 N   0  0  0  0  0  0  0  0  0  0  0  0
   11.0787    9.4182    0.0000 C   0  0  0  0  0  0  0  0  0  0  0  0
    9.7796   10.1682    0.0000 C   0  0  0  0  0  0  0  0  0  0  0  0
    8.6649    9.1645    0.0000 C   0  0  0  0  0  0  0  0  0  0  0  0
    9.2750    7.7942    0.0000 N   0  0  0  0  0  0  0  0  0  0  0  0
    8.5250    6.4952    0.0000 C   0  0  0  0  0  0  0  0  0  0  0  0
    7.0250    6.4952    0.0000 C   0  0  0  0  0  0  0  0  0  0  0  0
    6.2750    5.1962    0.0000 C   0  0  0  0  0  0  0  0  0  0  0  0
    4.7750    5.1962    0.0000 O   0  0  0  0  0  0  0  0  0  0  0  0
    4.0250    3.8971    0.0000 C   0  0  0  0  0  0  0  0  0  0  0  0
    2.5250    3.8971    0.0000 C   0  0  0  0  0  0  0  0  0  0  0  0
    1.7750    2.5981    0.0000 C   0  0  0  0  0  0  0  0  0  0  0  0
    2.5250    1.2990    0.0000 C   0  0  0  0  0  0  0  0  0  0  0  0
    4.0250    1.2990    0.0000 C   0  0  0  0  0  0  0  0  0  0  0  0
    4.7750    2.5981    0.0000 C   0  0  0  0  0  0  0  0  0  0  0  0
    1.7750   -0.0000    0.0000 C   0  0  0  0  0  0  0  0  0  0  0  0
    2.5250   -1.2990    0.0000 O   0  0  0  0  0  0  0  0  0  0  0  0
    0.2750    0.0000    0.0000 C   0  0  0  0  0  0  0  0  0  0  0  0
   -1.0250   -0.7500    0.0000 C   0  0  0  0  0  0  0  0  0  0  0  0
   -1.0250    0.7500    0.0000 C   0  0  0  0  0  0  0  0  0  0  0  0
   10.7668    7.9510    0.0000 C   0  0  0  0  0  0  0  0  0  0  0  0
  1  2  1  0  0  0  0
  2  3  1  0  0  0  0
  2  4  1  0  0  0  0
  2  5  1  0  0  0  0
  5  6  2  0  0  0  0
  6  7  1  0  0  0  0
  7  8  2  0  0  0  0
  8  9  1  0  0  0  0
  9 10  2  0  0  0  0
  5 10  1  0  0  0  0
  8 11  1  0  0  0  0
 11 12  2  0  0  0  0
 11 13  2  0  0  0  0
 11 14  1  0  0  0  0
 15 14  1  6  0  0  0
 15 16  1  0  0  0  0
 16 17  1  0  0  0  0
 17 18  1  0  0  0  0
 18 19  1  0  0  0  0
 19 20  1  0  0  0  0
 20 21  1  0  0  0  0
 21 22  1  0  0  0  0
 22 23  1  0  0  0  0
 23 24  2  0  0  0  0
 24 25  1  0  0  0  0
 25 26  2  0  0  0  0
 26 27  1  0  0  0  0
 27 28  2  0  0  0  0
 23 28  1  0  0  0  0
 26 29  1  0  0  0  0
 29 30  2  0  0  0  0
 29 31  1  0  0  0  0
 31 32  1  0  0  0  0
 32 33  1  0  0  0  0
 31 33  1  0  0  0  0
 18 34  1  0  0  0  0
 15 34  1  0  0  0  0
M  END
> <chemblId>
CHEMBL105071

> <bioactivity__type>
Ki

> <units>
nM

> <value>
2300.0

$$$$

  CDK     11301513352D 0   0.00000     0.00000     0

 17 18  0  0  0  0              1 V2000 
   -2.5981    5.5710    0.0000 C   0  0  0  0  0  0  0  0  0  0  0  0
   -1.2990    4.8210    0.0000 N   0  0  0  0  0  0  0  0  0  0  0  0
    0.0000    5.5710    0.0000 C   0  0  0  0  0  0  0  0  0  0  0  0
   -1.2990    3.3210    0.0000 C   0  0  0  0  0  0  0  0  0  0  0  0
    0.0000    2.5710    0.0000 C   0  0  0  0  0  0  0  0  0  0  0  0
    0.0000    1.0710    0.0000 C   0  0  0  0  0  0  0  0  0  0  0  0
    1.2990    0.3210    0.0000 C   0  0  0  0  0  0  0  0  0  0  0  0
    1.2990   -1.1790    0.0000 C   0  0  0  0  0  0  0  0  0  0  0  0
    0.0000   -1.9290    0.0000 C   0  0  0  0  0  0  0  0  0  0  0  0
   -1.2990   -1.1790    0.0000 C   0  0  0  0  0  0  0  0  0  0  0  0
   -1.2990    0.3210    0.0000 C   0  0  0  0  0  0  0  0  0  0  0  0
    1.2990    3.3210    0.0000 C   0  0  0  0  0  0  0  0  0  0  0  0
    2.5981    2.5710    0.0000 C   0  0  0  0  0  0  0  0  0  0  0  0
    3.8971    3.3210    0.0000 C   0  0  0  0  0  0  0  0  0  0  0  0
    3.8971    4.8210    0.0000 C   0  0  0  0  0  0  0  0  0  0  0  0
    2.5981    5.5710    0.0000 C   0  0  0  0  0  0  0  0  0  0  0  0
    1.2990    4.8210    0.0000 C   0  0  0  0  0  0  0  0  0  0  0  0
  1  2  1  0  0  0  0
  2  3  1  0  0  0  0
  2  4  1  0  0  0  0
  4  5  1  0  0  0  0
  5  6  1  0  0  0  0
  6  7  2  0  0  0  0
  7  8  1  0  0  0  0
  8  9  2  0  0  0  0
  9 10  1  0  0  0  0
 10 11  2  0  0  0  0
  6 11  1  0  0  0  0
  5 12  1  0  0  0  0
 12 13  2  0  0  0  0
 13 14  1  0  0  0  0
 14 15  2  0  0  0  0
 15 16  1  0  0  0  0
 16 17  2  0  0  0  0
 12 17  1  0  0  0  0
M  END
> <chemblId>
CHEMBL10602

> <bioactivity__type>
Ki

> <units>
nM

> <value>
5172.0

$$$$

  CDK     11301513352D 0   0.00000     0.00000     0

 32 35  0  0  0  0              1 V2000 
   18.2438   15.4523    0.0000 C   0  0  0  0  0  0  0  0  0  0  0  0
   18.0870   13.9606    0.0000 O   0  0  0  0  0  0  0  0  0  0  0  0
   16.7167   13.3504    0.0000 C   0  0  0  0  0  0  0  0  0  0  0  0
   15.5032   14.2321    0.0000 C   0  0  0  0  0  0  0  0  0  0  0  0
   14.1329   13.6220    0.0000 C   0  0  0  0  0  0  0  0  0  0  0  0
   13.9761   12.1302    0.0000 C   0  0  0  0  0  0  0  0  0  0  0  0
   15.1896   11.2486    0.0000 C   0  0  0  0  0  0  0  0  0  0  0  0
   16.5599   11.8587    0.0000 C   0  0  0  0  0  0  0  0  0  0  0  0
   12.6058   11.5201    0.0000 S   0  0  0  0  0  0  0  0  0  0  0  0
   12.2429   12.9756    0.0000 O   0  0  0  0  0  0  0  0  0  0  0  0
   11.1094   11.4155    0.0000 O   0  0  0  0  0  0  0  0  0  0  0  0
   12.4490   10.0283    0.0000 N   0  0  0  0  0  0  0  0  0  0  0  0
   11.0787    9.4182    0.0000 C   0  0  0  0  0  0  0  0  0  0  0  0
    9.7796   10.1682    0.0000 C   0  0  0  0  0  0  0  0  0  0  0  0
    8.6649    9.1645    0.0000 C   0  0  0  0  0  0  0  0  0  0  0  0
    9.2750    7.7942    0.0000 N   0  0  0  0  0  0  0  0  0  0  0  0
    8.5250    6.4952    0.0000 C   0  0  0  0  0  0  0  0  0  0  0  0
    7.0250    6.4952    0.0000 C   0  0  0  0  0  0  0  0  0  0  0  0
    6.2750    5.1962    0.0000 C   0  0  0  0  0  0  0  0  0  0  0  0
    4.7750    5.1962    0.0000 O   0  0  0  0  0  0  0  0  0  0  0  0
    4.0250    3.8971    0.0000 C   0  0  0  0  0  0  0  0  0  0  0  0
    2.5250    3.8971    0.0000 C   0  0  0  0  0  0  0  0  0  0  0  0
    1.7750    2.5981    0.0000 C   0  0  0  0  0  0  0  0  0  0  0  0
    2.5250    1.2990    0.0000 C   0  0  0  0  0  0  0  0  0  0  0  0
    4.0250    1.2990    0.0000 C   0  0  0  0  0  0  0  0  0  0  0  0
    4.7750    2.5981    0.0000 C   0  0  0  0  0  0  0  0  0  0  0  0
    1.7750   -0.0000    0.0000 C   0  0  0  0  0  0  0  0  0  0  0  0
    2.5250   -1.2990    0.0000 O   0  0  0  0  0  0  0  0  0  0  0  0
    0.2750    0.0000    0.0000 C   0  0  0  0  0  0  0  0  0  0  0  0
   -1.0250   -0.7500    0.0000 C   0  0  0  0  0  0  0  0  0  0  0  0
   -1.0250    0.7500    0.0000 C   0  0  0  0  0  0  0  0  0  0  0  0
   10.7668    7.9510    0.0000 C   0  0  0  0  0  0  0  0  0  0  0  0
  1  2  1  0  0  0  0
  2  3  1  0  0  0  0
  3  4  2  0  0  0  0
  4  5  1  0  0  0  0
  5  6  2  0  0  0  0
  6  7  1  0  0  0  0
  7  8  2  0  0  0  0
  3  8  1  0  0  0  0
  6  9  1  0  0  0  0
  9 10  2  0  0  0  0
  9 11  2  0  0  0  0
  9 12  1  0  0  0  0
 13 12  1  6  0  0  0
 13 14  1  0  0  0  0
 14 15  1  0  0  0  0
 15 16  1  0  0  0  0
 16 17  1  0  0  0  0
 17 18  1  0  0  0  0
 18 19  1  0  0  0  0
 19 20  1  0  0  0  0
 20 21  1  0  0  0  0
 21 22  2  0  0  0  0
 22 23  1  0  0  0  0
 23 24  2  0  0  0  0
 24 25  1  0  0  0  0
 25 26  2  0  0  0  0
 21 26  1  0  0  0  0
 24 27  1  0  0  0  0
 27 28  2  0  0  0  0
 27 29  1  0  0  0  0
 29 30  1  0  0  0  0
 30 31  1  0  0  0  0
 29 31  1  0  0  0  0
 16 32  1  0  0  0  0
 13 32  1  0  0  0  0
M  END
> <chemblId>
CHEMBL107162

> <bioactivity__type>
Ki

> <units>
nM

> <value>
4400.0

$$$$

  CDK     11301513352D 0   0.00000     0.00000     0

 31 34  0  0  0  0              1 V2000 
   18.0870   13.9606    0.0000 C   0  0  0  0  0  0  0  0  0  0  0  0
   16.7167   13.3504    0.0000 C   0  0  0  0  0  0  0  0  0  0  0  0
   15.5032   14.2321    0.0000 C   0  0  0  0  0  0  0  0  0  0  0  0
   14.1329   13.6220    0.0000 C   0  0  0  0  0  0  0  0  0  0  0  0
   13.9761   12.1302    0.0000 C   0  0  0  0  0  0  0  0  0  0  0  0
   15.1896   11.2486    0.0000 C   0  0  0  0  0  0  0  0  0  0  0  0
   16.5599   11.8587    0.0000 C   0  0  0  0  0  0  0  0  0  0  0  0
   12.6058   11.5201    0.0000 S   0  0  0  0  0  0  0  0  0  0  0  0
   12.2429   12.9756    0.0000 O   0  0  0  0  0  0  0  0  0  0  0  0
   11.1094   11.4155    0.0000 O   0  0  0  0  0  0  0  0  0  0  0  0
   12.4490   10.0283    0.0000 N   0  0  0  0  0  0  0  0  0  0  0  0
   11.0787    9.4182    0.0000 C   0  0  0  0  0  0  0  0  0  0  0  0
    9.7796   10.1682    0.0000 C   0  0  0  0  0  0  0  0  0  0  0  0
    8.6649    9.1645    0.0000 C   0  0  0  0  0  0  0  0  0  0  0  0
    9.2750    7.7942    0.0000 N   0  0  0  0  0  0  0  0  0  0  0  0
    8.5250    6.4952    0.0000 C   0  0  0  0  0  0  0  0  0  0  0  0
    7.0250    6.4952    0.0000 C   0  0  0  0  0  0  0  0  0  0  0  0
    6.2750    5.1962    0.0000 C   0  0  0  0  0  0  0  0  0  0  0  0
    4.7750    5.1962    0.0000 O   0  0  0  0  0  0  0  0  0  0  0  0
    4.0250    3.8971    0.0000 C   0  0  0  0  0  0  0  0  0  0  0  0
    2.5250    3.8971    0.0000 C   0  0  0  0  0  0  0  0  0  0  0  0
    1.7750    2.5981    0.0000 C   0  0  0  0  0  0  0  0  0  0  0  0
    2.5250    1.2990    0.0000 C   0  0  0  0  0  0  0  0  0  0  0  0
    4.0250    1.2990    0.0000 C   0  0  0  0  0  0  0  0  0  0  0  0
    4.7750    2.5981    0.0000 C   0  0  0  0  0  0  0  0  0  0  0  0
    1.7750   -0.0000    0.0000 C   0  0  0  0  0  0  0  0  0  0  0  0
    2.5250   -1.2990    0.0000 O   0  0  0  0  0  0  0  0  0  0  0  0
    0.2750    0.0000    0.0000 C   0  0  0  0  0  0  0  0  0  0  0  0
   -1.0250   -0.7500    0.0000 C   0  0  0  0  0  0  0  0  0  0  0  0
   -1.0250    0.7500    0.0000 C   0  0  0  0  0  0  0  0  0  0  0  0
   10.7668    7.9510    0.0000 C   0  0  0  0  0  0  0  0  0  0  0  0
  1  2  1  0  0  0  0
  2  3  2  0  0  0  0
  3  4  1  0  0  0  0
  4  5  2  0  0  0  0
  5  6  1  0  0  0  0
  6  7  2  0  0  0  0
  2  7  1  0  0  0  0
  5  8  1  0  0  0  0
  8  9  2  0  0  0  0
  8 10  2  0  0  0  0
  8 11  1  0  0  0  0
 12 11  1  6  0  0  0
 12 13  1  0  0  0  0
 13 14  1  0  0  0  0
 14 15  1  0  0  0  0
 15 16  1  0  0  0  0
 16 17  1  0  0  0  0
 17 18  1  0  0  0  0
 18 19  1  0  0  0  0
 19 20  1  0  0  0  0
 20 21  2  0  0  0  0
 21 22  1  0  0  0  0
 22 23  2  0  0  0  0
 23 24  1  0  0  0  0
 24 25  2  0  0  0  0
 20 25  1  0  0  0  0
 23 26  1  0  0  0  0
 26 27  2  0  0  0  0
 26 28  1  0  0  0  0
 28 29  1  0  0  0  0
 29 30  1  0  0  0  0
 28 30  1  0  0  0  0
 15 31  1  0  0  0  0
 12 31  1  0  0  0  0
M  END
> <chemblId>
CHEMBL107293

> <bioactivity__type>
Ki

> <units>
nM

> <value>
5500.0

$$$$

  CDK     11301513352D 0   0.00000     0.00000     0

 38 42  0  0  0  0              1 V2000 
   13.8518   -3.8949    0.0000 C   0  0  0  0  0  0  0  0  0  0  0  0
   13.1015   -2.5960    0.0000 C   0  0  0  0  0  0  0  0  0  0  0  0
   11.6015   -2.5963    0.0000 O   0  0  0  0  0  0  0  0  0  0  0  0
   10.8518   -3.8955    0.0000 C   0  0  0  0  0  0  0  0  0  0  0  0
    9.3518   -3.8958    0.0000 C   0  0  0  0  0  0  0  0  0  0  0  0
    8.6020   -5.1950    0.0000 C   0  0  0  0  0  0  0  0  0  0  0  0
    7.1020   -5.1953    0.0000 C   0  0  0  0  0  0  0  0  0  0  0  0
    6.3518   -3.8964    0.0000 N   0  0  0  0  0  0  0  0  0  0  0  0
    7.1015   -2.5972    0.0000 C   0  0  0  0  0  0  0  0  0  0  0  0
    6.3513   -1.2983    0.0000 C   0  0  0  0  0  0  0  0  0  0  0  0
    4.8513   -1.2986    0.0000 C   0  0  0  0  0  0  0  0  0  0  0  0
    4.1015   -2.5978    0.0000 C   0  0  0  0  0  0  0  0  0  0  0  0
    4.8518   -3.8967    0.0000 C   0  0  0  0  0  0  0  0  0  0  0  0
    4.1010    0.0003    0.0000 N   0  0  0  0  0  0  0  0  0  0  0  0
    2.6010    0.0000    0.0000 C   0  0  0  0  0  0  0  0  0  0  0  0
    1.7190   -1.2140    0.0000 O   0  0  0  0  0  0  0  0  0  0  0  0
    0.2930   -0.7500    0.0000 C   0  0  0  0  0  0  0  0  0  0  0  0
   -1.0070   -1.5000    0.0000 C   0  0  0  0  0  0  0  0  0  0  0  0
   -2.3050   -0.7500    0.0000 C   0  0  0  0  0  0  0  0  0  0  0  0
   -2.3050    0.7500    0.0000 C   0  0  0  0  0  0  0  0  0  0  0  0
   -3.6042    1.4998    0.0000 N   0  0  0  0  0  0  0  0  0  0  0  0
   -4.9031    0.7496    0.0000 S   0  0  0  0  0  0  0  0  0  0  0  0
   -5.8671   -0.3997    0.0000 O   0  0  0  0  0  0  0  0  0  0  0  0
   -3.9387   -0.3993    0.0000 O   0  0  0  0  0  0  0  0  0  0  0  0
   -6.2022    1.4993    0.0000 C   0  0  0  0  0  0  0  0  0  0  0  0
   -6.2025    2.9993    0.0000 C   0  0  0  0  0  0  0  0  0  0  0  0
   -7.5017    3.7491    0.0000 C   0  0  0  0  0  0  0  0  0  0  0  0
   -8.8006    2.9989    0.0000 C   0  0  0  0  0  0  0  0  0  0  0  0
   -8.8003    1.4989    0.0000 C   0  0  0  0  0  0  0  0  0  0  0  0
   -7.5012    0.7491    0.0000 C   0  0  0  0  0  0  0  0  0  0  0  0
   -1.0070    1.5000    0.0000 C   0  0  0  0  0  0  0  0  0  0  0  0
    0.2930    0.7500    0.0000 C   0  0  0  0  0  0  0  0  0  0  0  0
    1.7190    1.2130    0.0000 N   0  0  0  0  0  0  0  0  0  0  0  0
    9.3523   -6.4939    0.0000 C   0  0  0  0  0  0  0  0  0  0  0  0
   10.8523   -6.4936    0.0000 C   0  0  0  0  0  0  0  0  0  0  0  0
   11.6020   -5.1944    0.0000 C   0  0  0  0  0  0  0  0  0  0  0  0
   13.1020   -5.1941    0.0000 O   0  0  0  0  0  0  0  0  0  0  0  0
   13.8523   -6.4930    0.0000 C   0  0  0  0  0  0  0  0  0  0  0  0
  1  2  1  0  0  0  0
  2  3  1  0  0  0  0
  3  4  1  0  0  0  0
  4  5  2  0  0  0  0
  5  6  1  0  0  0  0
  6  7  1  0  0  0  0
  7  8  1  0  0  0  0
  8  9  1  0  0  0  0
  9 10  1  0  0  0  0
 10 11  1  0  0  0  0
 11 12  1  0  0  0  0
 12 13  1  0  0  0  0
  8 13  1  0  0  0  0
 11 14  1  0  0  0  0
 14 15  1  0  0  0  0
 15 16  1  0  0  0  0
 16 17  1  0  0  0  0
 17 18  2  0  0  0  0
 18 19  1  0  0  0  0
 19 20  2  0  0  0  0
 20 21  1  0  0  0  0
 21 22  1  0  0  0  0
 22 23  2  0  0  0  0
 22 24  2  0  0  0  0
 22 25  1  0  0  0  0
 25 26  2  0  0  0  0
 26 27  1  0  0  0  0
 27 28  2  0  0  0  0
 28 29  1  0  0  0  0
 29 30  2  0  0  0  0
 25 30  1  0  0  0  0
 20 31  1  0  0  0  0
 31 32  2  0  0  0  0
 17 32  1  0  0  0  0
 32 33  1  0  0  0  0
 15 33  2  0  0  0  0
  6 34  2  0  0  0  0
 34 35  1  0  0  0  0
 35 36  2  0  0  0  0
  4 36  1  0  0  0  0
 36 37  1  0  0  0  0
 37 38  1  0  0  0  0
M  END
> <chemblId>
CHEMBL1077908

> <bioactivity__type>
Ki

> <units>
nM

> <value>
199.0

$$$$

  CDK     11301513352D 0   0.00000     0.00000     0

 33 36  0  0  0  0              1 V2000 
   13.8518   -3.8949    0.0000 C   0  0  0  0  0  0  0  0  0  0  0  0
   13.1015   -2.5960    0.0000 C   0  0  0  0  0  0  0  0  0  0  0  0
   11.6015   -2.5963    0.0000 O   0  0  0  0  0  0  0  0  0  0  0  0
   10.8518   -3.8955    0.0000 C   0  0  0  0  0  0  0  0  0  0  0  0
    9.3518   -3.8958    0.0000 C   0  0  0  0  0  0  0  0  0  0  0  0
    8.6020   -5.1950    0.0000 C   0  0  0  0  0  0  0  0  0  0  0  0
    7.1020   -5.1953    0.0000 C   0  0  0  0  0  0  0  0  0  0  0  0
    6.3518   -3.8964    0.0000 N   0  0  0  0  0  0  0  0  0  0  0  0
    7.1015   -2.5972    0.0000 C   0  0  0  0  0  0  0  0  0  0  0  0
    6.3513   -1.2983    0.0000 C   0  0  0  0  0  0  0  0  0  0  0  0
    4.8513   -1.2986    0.0000 C   0  0  0  0  0  0  0  0  0  0  0  0
    4.1015   -2.5978    0.0000 C   0  0  0  0  0  0  0  0  0  0  0  0
    4.8518   -3.8967    0.0000 C   0  0  0  0  0  0  0  0  0  0  0  0
    4.1010    0.0003    0.0000 N   0  0  0  0  0  0  0  0  0  0  0  0
    2.6010    0.0000    0.0000 C   0  0  0  0  0  0  0  0  0  0  0  0
    1.7190   -1.2140    0.0000 O   0  0  0  0  0  0  0  0  0  0  0  0
    0.2930   -0.7500    0.0000 C   0  0  0  0  0  0  0  0  0  0  0  0
   -1.0070   -1.5000    0.0000 C   0  0  0  0  0  0  0  0  0  0  0  0
   -2.3050   -0.7500    0.0000 C   0  0  0  0  0  0  0  0  0  0  0  0
   -2.3050    0.7500    0.0000 C   0  0  0  0  0  0  0  0  0  0  0  0
   -3.6042    1.4998    0.0000 Cl  0  0  0  0  0  0  0  0  0  0  0  0
   -1.0070    1.5000    0.0000 C   0  0  0  0  0  0  0  0  0  0  0  0
    0.2930    0.7500    0.0000 C   0  0  0  0  0  0  0  0  0  0  0  0
    1.7190    1.2130    0.0000 N   0  0  0  0  0  0  0  0  0  0  0  0
   -3.6042   -1.4998    0.0000 S   0  0  0  0  0  0  0  0  0  0  0  0
   -4.5685   -2.6487    0.0000 O   0  0  0  0  0  0  0  0  0  0  0  0
   -2.6402   -2.6490    0.0000 O   0  0  0  0  0  0  0  0  0  0  0  0
   -4.9031   -0.7496    0.0000 N   0  0  0  0  0  0  0  0  0  0  0  0
    9.3523   -6.4939    0.0000 C   0  0  0  0  0  0  0  0  0  0  0  0
   10.8523   -6.4936    0.0000 C   0  0  0  0  0  0  0  0  0  0  0  0
   11.6020   -5.1944    0.0000 C   0  0  0  0  0  0  0  0  0  0  0  0
   13.1020   -5.1941    0.0000 O   0  0  0  0  0  0  0  0  0  0  0  0
   13.8523   -6.4930    0.0000 C   0  0  0  0  0  0  0  0  0  0  0  0
  1  2  1  0  0  0  0
  2  3  1  0  0  0  0
  3  4  1  0  0  0  0
  4  5  2  0  0  0  0
  5  6  1  0  0  0  0
  6  7  1  0  0  0  0
  7  8  1  0  0  0  0
  8  9  1  0  0  0  0
  9 10  1  0  0  0  0
 10 11  1  0  0  0  0
 11 12  1  0  0  0  0
 12 13  1  0  0  0  0
  8 13  1  0  0  0  0
 11 14  1  0  0  0  0
 14 15  1  0  0  0  0
 15 16  1  0  0  0  0
 16 17  1  0  0  0  0
 17 18  2  0  0  0  0
 18 19  1  0  0  0  0
 19 20  2  0  0  0  0
 20 21  1  0  0  0  0
 20 22  1  0  0  0  0
 22 23  2  0  0  0  0
 17 23  1  0  0  0  0
 23 24  1  0  0  0  0
 15 24  2  0  0  0  0
 19 25  1  0  0  0  0
 25 26  2  0  0  0  0
 25 27  2  0  0  0  0
 25 28  1  0  0  0  0
  6 29  2  0  0  0  0
 29 30  1  0  0  0  0
 30 31  2  0  0  0  0
  4 31  1  0  0  0  0
 31 32  1  0  0  0  0
 32 33  1  0  0  0  0
M  END
> <chemblId>
CHEMBL1078240

> <bioactivity__type>
Ki

> <units>
nM

> <value>
1013.0

$$$$

  CDK     11301513352D 0   0.00000     0.00000     0

 24 25  0  0  0  0              1 V2000 
   11.2437    1.8559    0.0000 N   0  0  0  0  0  0  0  0  0  0  0  0
    9.7564    2.0509    0.0000 C   0  0  0  0  0  0  0  0  0  0  0  0
    8.2691    2.2460    0.0000 N   0  0  0  0  0  0  0  0  0  0  0  0
    7.6944    3.6315    0.0000 C   0  0  0  0  0  0  0  0  0  0  0  0
    6.2071    3.8265    0.0000 N   0  0  0  0  0  0  0  0  0  0  0  0
    5.2946    2.6360    0.0000 C   0  0  0  0  0  0  0  0  0  0  0  0
    3.8073    2.8310    0.0000 C   0  0  0  0  0  0  0  0  0  0  0  0
    2.8948    1.6405    0.0000 C   0  0  0  0  0  0  0  0  0  0  0  0
    1.4075    1.8355    0.0000 C   0  0  0  0  0  0  0  0  0  0  0  0
    0.4950    0.6450    0.0000 C   0  0  0  0  0  0  0  0  0  0  0  0
    0.9220   -0.7920    0.0000 C   0  0  0  0  0  0  0  0  0  0  0  0
   -0.3140   -1.6430    0.0000 N   0  0  0  0  0  0  0  0  0  0  0  0
   -1.5050   -0.7300    0.0000 C   0  0  0  0  0  0  0  0  0  0  0  0
   -1.0050    0.6840    0.0000 N   0  0  0  0  0  0  0  0  0  0  0  0
    8.6069    4.8220    0.0000 N   0  0  0  0  0  0  0  0  0  0  0  0
   10.0942    4.6270    0.0000 C   0  0  0  0  0  0  0  0  0  0  0  0
   11.0067    5.8175    0.0000 C   0  0  0  0  0  0  0  0  0  0  0  0
   12.4940    5.6225    0.0000 S   0  0  0  0  0  0  0  0  0  0  0  0
   13.4065    6.8130    0.0000 C   0  0  0  0  0  0  0  0  0  0  0  0
   14.8937    6.6180    0.0000 C   0  0  0  0  0  0  0  0  0  0  0  0
   15.8063    7.8085    0.0000 C   0  0  0  0  0  0  0  0  0  0  0  0
   15.2315    9.1940    0.0000 C   0  0  0  0  0  0  0  0  0  0  0  0
   13.7442    9.3890    0.0000 C   0  0  0  0  0  0  0  0  0  0  0  0
   12.8317    8.1985    0.0000 C   0  0  0  0  0  0  0  0  0  0  0  0
  1  2  3  0  0  0  0
  2  3  1  0  0  0  0
  3  4  2  0  0  0  0
  4  5  1  0  0  0  0
  5  6  1  0  0  0  0
  6  7  1  0  0  0  0
  7  8  1  0  0  0  0
  8  9  1  0  0  0  0
  9 10  1  0  0  0  0
 10 11  2  0  0  0  0
 11 12  1  0  0  0  0
 12 13  1  0  0  0  0
 13 14  2  0  0  0  0
 10 14  1  0  0  0  0
  4 15  1  0  0  0  0
 15 16  1  0  0  0  0
 16 17  1  0  0  0  0
 17 18  1  0  0  0  0
 18 19  1  0  0  0  0
 19 20  2  0  0  0  0
 20 21  1  0  0  0  0
 21 22  2  0  0  0  0
 22 23  1  0  0  0  0
 23 24  2  0  0  0  0
 19 24  1  0  0  0  0
M  END
> <chemblId>
CHEMBL1078642

> <bioactivity__type>
Ki

> <units>
nM

> <value>
25703.96

$$$$

  CDK     11301513352D 0   0.00000     0.00000     0

 33 37  0  0  0  0              1 V2000 
   13.8518   -3.8949    0.0000 C   0  0  0  0  0  0  0  0  0  0  0  0
   13.1015   -2.5960    0.0000 C   0  0  0  0  0  0  0  0  0  0  0  0
   11.6015   -2.5963    0.0000 O   0  0  0  0  0  0  0  0  0  0  0  0
   10.8518   -3.8955    0.0000 C   0  0  0  0  0  0  0  0  0  0  0  0
    9.3518   -3.8958    0.0000 C   0  0  0  0  0  0  0  0  0  0  0  0
    8.6020   -5.1950    0.0000 C   0  0  0  0  0  0  0  0  0  0  0  0
    7.1020   -5.1953    0.0000 C   0  0  0  0  0  0  0  0  0  0  0  0
    6.3518   -3.8964    0.0000 N   0  0  0  0  0  0  0  0  0  0  0  0
    7.1015   -2.5972    0.0000 C   0  0  0  0  0  0  0  0  0  0  0  0
    6.3513   -1.2983    0.0000 C   0  0  0  0  0  0  0  0  0  0  0  0
    4.8513   -1.2986    0.0000 C   0  0  0  0  0  0  0  0  0  0  0  0
    4.1015   -2.5978    0.0000 C   0  0  0  0  0  0  0  0  0  0  0  0
    4.8518   -3.8967    0.0000 C   0  0  0  0  0  0  0  0  0  0  0  0
    4.1010    0.0003    0.0000 N   0  0  0  0  0  0  0  0  0  0  0  0
    2.6010    0.0000    0.0000 C   0  0  0  0  0  0  0  0  0  0  0  0
    1.7190   -1.2140    0.0000 O   0  0  0  0  0  0  0  0  0  0  0  0
    0.2930   -0.7500    0.0000 C   0  0  0  0  0  0  0  0  0  0  0  0
   -1.0070   -1.5000    0.0000 C   0  0  0  0  0  0  0  0  0  0  0  0
   -2.3050   -0.7500    0.0000 C   0  0  0  0  0  0  0  0  0  0  0  0
   -2.3050    0.7500    0.0000 C   0  0  0  0  0  0  0  0  0  0  0  0
   -1.0070    1.5000    0.0000 C   0  0  0  0  0  0  0  0  0  0  0  0
    0.2930    0.7500    0.0000 C   0  0  0  0  0  0  0  0  0  0  0  0
    1.7190    1.2130    0.0000 N   0  0  0  0  0  0  0  0  0  0  0  0
    9.3523   -6.4939    0.0000 C   0  0  0  0  0  0  0  0  0  0  0  0
   10.8523   -6.4936    0.0000 C   0  0  0  0  0  0  0  0  0  0  0  0
   11.6025   -7.7925    0.0000 O   0  0  0  0  0  0  0  0  0  0  0  0
   13.1025   -7.7922    0.0000 C   0  0  0  0  0  0  0  0  0  0  0  0
   13.8528   -9.0911    0.0000 C   0  0  0  0  0  0  0  0  0  0  0  0
   15.3528   -9.0908    0.0000 C   0  0  0  0  0  0  0  0  0  0  0  0
   16.1025   -7.7916    0.0000 O   0  0  0  0  0  0  0  0  0  0  0  0
   15.3523   -6.4927    0.0000 C   0  0  0  0  0  0  0  0  0  0  0  0
   13.8523   -6.4930    0.0000 C   0  0  0  0  0  0  0  0  0  0  0  0
   11.6020   -5.1944    0.0000 C   0  0  0  0  0  0  0  0  0  0  0  0
  1  2  1  0  0  0  0
  2  3  1  0  0  0  0
  3  4  1  0  0  0  0
  4  5  2  0  0  0  0
  5  6  1  0  0  0  0
  6  7  1  0  0  0  0
  7  8  1  0  0  0  0
  8  9  1  0  0  0  0
  9 10  1  0  0  0  0
 10 11  1  0  0  0  0
 11 12  1  0  0  0  0
 12 13  1  0  0  0  0
  8 13  1  0  0  0  0
 11 14  1  0  0  0  0
 14 15  1  0  0  0  0
 15 16  1  0  0  0  0
 16 17  1  0  0  0  0
 17 18  2  0  0  0  0
 18 19  1  0  0  0  0
 19 20  2  0  0  0  0
 20 21  1  0  0  0  0
 21 22  2  0  0  0  0
 17 22  1  0  0  0  0
 22 23  1  0  0  0  0
 15 23  2  0  0  0  0
  6 24  2  0  0  0  0
 24 25  1  0  0  0  0
 25 26  1  0  0  0  0
 26 27  1  0  0  0  0
 27 28  1  0  0  0  0
 28 29  1  0  0  0  0
 29 30  1  0  0  0  0
 30 31  1  0  0  0  0
 31 32  1  0  0  0  0
 27 32  1  0  0  0  0
 25 33  2  0  0  0  0
  4 33  1  0  0  0  0
M  END
> <chemblId>
CHEMBL1078745

> <bioactivity__type>
Ki

> <units>
nM

> <value>
3600.0

$$$$

  CDK     11301513352D 0   0.00000     0.00000     0

 35 39  0  0  0  0              1 V2000 
   13.8518   -3.8949    0.0000 C   0  0  0  0  0  0  0  0  0  0  0  0
   13.1015   -2.5960    0.0000 C   0  0  0  0  0  0  0  0  0  0  0  0
   11.6015   -2.5963    0.0000 O   0  0  0  0  0  0  0  0  0  0  0  0
   10.8518   -3.8955    0.0000 C   0  0  0  0  0  0  0  0  0  0  0  0
    9.3518   -3.8958    0.0000 C   0  0  0  0  0  0  0  0  0  0  0  0
    8.6020   -5.1950    0.0000 C   0  0  0  0  0  0  0  0  0  0  0  0
    7.1020   -5.1953    0.0000 C   0  0  0  0  0  0  0  0  0  0  0  0
    6.3518   -3.8964    0.0000 N   0  0  0  0  0  0  0  0  0  0  0  0
    7.1015   -2.5972    0.0000 C   0  0  0  0  0  0  0  0  0  0  0  0
    6.3513   -1.2983    0.0000 C   0  0  0  0  0  0  0  0  0  0  0  0
    4.8513   -1.2986    0.0000 C   0  0  0  0  0  0  0  0  0  0  0  0
    4.1015   -2.5978    0.0000 C   0  0  0  0  0  0  0  0  0  0  0  0
    4.8518   -3.8967    0.0000 C   0  0  0  0  0  0  0  0  0  0  0  0
    4.1010    0.0003    0.0000 N   0  0  0  0  0  0  0  0  0  0  0  0
    2.6010    0.0000    0.0000 C   0  0  0  0  0  0  0  0  0  0  0  0
    1.7190   -1.2140    0.0000 O   0  0  0  0  0  0  0  0  0  0  0  0
    0.2930   -0.7500    0.0000 C   0  0  0  0  0  0  0  0  0  0  0  0
   -1.0070   -1.5000    0.0000 C   0  0  0  0  0  0  0  0  0  0  0  0
   -2.3050   -0.7500    0.0000 C   0  0  0  0  0  0  0  0  0  0  0  0
   -2.3050    0.7500    0.0000 C   0  0  0  0  0  0  0  0  0  0  0  0
   -3.6042    1.4998    0.0000 N   0  0  0  0  0  0  0  0  0  0  0  0
   -4.9031    0.7496    0.0000 C   0  0  0  0  0  0  0  0  0  0  0  0
   -4.9028   -0.7504    0.0000 O   0  0  0  0  0  0  0  0  0  0  0  0
   -6.2022    1.4993    0.0000 C   0  0  0  0  0  0  0  0  0  0  0  0
   -6.5907    2.9481    0.0000 C   0  0  0  0  0  0  0  0  0  0  0  0
   -8.0395    2.5597    0.0000 C   0  0  0  0  0  0  0  0  0  0  0  0
   -7.6511    1.1108    0.0000 C   0  0  0  0  0  0  0  0  0  0  0  0
   -1.0070    1.5000    0.0000 C   0  0  0  0  0  0  0  0  0  0  0  0
    0.2930    0.7500    0.0000 C   0  0  0  0  0  0  0  0  0  0  0  0
    1.7190    1.2130    0.0000 N   0  0  0  0  0  0  0  0  0  0  0  0
    9.3523   -6.4939    0.0000 C   0  0  0  0  0  0  0  0  0  0  0  0
   10.8523   -6.4936    0.0000 C   0  0  0  0  0  0  0  0  0  0  0  0
   11.6020   -5.1944    0.0000 C   0  0  0  0  0  0  0  0  0  0  0  0
   13.1020   -5.1941    0.0000 O   0  0  0  0  0  0  0  0  0  0  0  0
   13.8523   -6.4930    0.0000 C   0  0  0  0  0  0  0  0  0  0  0  0
  1  2  1  0  0  0  0
  2  3  1  0  0  0  0
  3  4  1  0  0  0  0
  4  5  2  0  0  0  0
  5  6  1  0  0  0  0
  6  7  1  0  0  0  0
  7  8  1  0  0  0  0
  8  9  1  0  0  0  0
  9 10  1  0  0  0  0
 10 11  1  0  0  0  0
 11 12  1  0  0  0  0
 12 13  1  0  0  0  0
  8 13  1  0  0  0  0
 11 14  1  0  0  0  0
 14 15  1  0  0  0  0
 15 16  1  0  0  0  0
 16 17  1  0  0  0  0
 17 18  2  0  0  0  0
 18 19  1  0  0  0  0
 19 20  2  0  0  0  0
 20 21  1  0  0  0  0
 21 22  1  0  0  0  0
 22 23  2  0  0  0  0
 22 24  1  0  0  0  0
 24 25  1  0  0  0  0
 25 26  1  0  0  0  0
 26 27  1  0  0  0  0
 24 27  1  0  0  0  0
 20 28  1  0  0  0  0
 28 29  2  0  0  0  0
 17 29  1  0  0  0  0
 29 30  1  0  0  0  0
 15 30  2  0  0  0  0
  6 31  2  0  0  0  0
 31 32  1  0  0  0  0
 32 33  2  0  0  0  0
  4 33  1  0  0  0  0
 33 34  1  0  0  0  0
 34 35  1  0  0  0  0
M  END
> <chemblId>
CHEMBL1078896

> <bioactivity__type>
Ki

> <units>
nM

> <value>
923.0

$$$$

  CDK     11301513352D 0   0.00000     0.00000     0

 32 35  0  0  0  0              1 V2000 
   13.8518   -3.8949    0.0000 C   0  0  0  0  0  0  0  0  0  0  0  0
   13.1015   -2.5960    0.0000 C   0  0  0  0  0  0  0  0  0  0  0  0
   11.6015   -2.5963    0.0000 O   0  0  0  0  0  0  0  0  0  0  0  0
   10.8518   -3.8955    0.0000 C   0  0  0  0  0  0  0  0  0  0  0  0
    9.3518   -3.8958    0.0000 C   0  0  0  0  0  0  0  0  0  0  0  0
    8.6020   -5.1950    0.0000 C   0  0  0  0  0  0  0  0  0  0  0  0
    7.1020   -5.1953    0.0000 C   0  0  0  0  0  0  0  0  0  0  0  0
    6.3518   -3.8964    0.0000 N   0  0  0  0  0  0  0  0  0  0  0  0
    7.1015   -2.5972    0.0000 C   0  0  0  0  0  0  0  0  0  0  0  0
    6.3513   -1.2983    0.0000 C   0  0  0  0  0  0  0  0  0  0  0  0
    4.8513   -1.2986    0.0000 C   0  0  0  0  0  0  0  0  0  0  0  0
    4.1015   -2.5978    0.0000 C   0  0  0  0  0  0  0  0  0  0  0  0
    4.8518   -3.8967    0.0000 C   0  0  0  0  0  0  0  0  0  0  0  0
    4.1010    0.0003    0.0000 N   0  0  0  0  0  0  0  0  0  0  0  0
    2.6010    0.0000    0.0000 C   0  0  0  0  0  0  0  0  0  0  0  0
    1.7190   -1.2140    0.0000 O   0  0  0  0  0  0  0  0  0  0  0  0
    0.2930   -0.7500    0.0000 C   0  0  0  0  0  0  0  0  0  0  0  0
   -1.0070   -1.5000    0.0000 C   0  0  0  0  0  0  0  0  0  0  0  0
   -2.3050   -0.7500    0.0000 C   0  0  0  0  0  0  0  0  0  0  0  0
   -2.3050    0.7500    0.0000 C   0  0  0  0  0  0  0  0  0  0  0  0
   -3.6042    1.4998    0.0000 Cl  0  0  0  0  0  0  0  0  0  0  0  0
   -1.0070    1.5000    0.0000 C   0  0  0  0  0  0  0  0  0  0  0  0
    0.2930    0.7500    0.0000 C   0  0  0  0  0  0  0  0  0  0  0  0
    1.7190    1.2130    0.0000 N   0  0  0  0  0  0  0  0  0  0  0  0
   -3.6042   -1.4998    0.0000 S   0  0  0  0  0  0  0  0  0  0  0  0
   -4.5685   -2.6487    0.0000 O   0  0  0  0  0  0  0  0  0  0  0  0
   -2.6402   -2.6490    0.0000 O   0  0  0  0  0  0  0  0  0  0  0  0
   -4.9031   -0.7496    0.0000 N   0  0  0  0  0  0  0  0  0  0  0  0
    9.3523   -6.4939    0.0000 C   0  0  0  0  0  0  0  0  0  0  0  0
   10.8523   -6.4936    0.0000 C   0  0  0  0  0  0  0  0  0  0  0  0
   11.6020   -5.1944    0.0000 C   0  0  0  0  0  0  0  0  0  0  0  0
   13.1020   -5.1941    0.0000 F   0  0  0  0  0  0  0  0  0  0  0  0
  1  2  1  0  0  0  0
  2  3  1  0  0  0  0
  3  4  1  0  0  0  0
  4  5  2  0  0  0  0
  5  6  1  0  0  0  0
  6  7  1  0  0  0  0
  7  8  1  0  0  0  0
  8  9  1  0  0  0  0
  9 10  1  0  0  0  0
 10 11  1  0  0  0  0
 11 12  1  0  0  0  0
 12 13  1  0  0  0  0
  8 13  1  0  0  0  0
 11 14  1  0  0  0  0
 14 15  1  0  0  0  0
 15 16  1  0  0  0  0
 16 17  1  0  0  0  0
 17 18  2  0  0  0  0
 18 19  1  0  0  0  0
 19 20  2  0  0  0  0
 20 21  1  0  0  0  0
 20 22  1  0  0  0  0
 22 23  2  0  0  0  0
 17 23  1  0  0  0  0
 23 24  1  0  0  0  0
 15 24  2  0  0  0  0
 19 25  1  0  0  0  0
 25 26  2  0  0  0  0
 25 27  2  0  0  0  0
 25 28  1  0  0  0  0
  6 29  2  0  0  0  0
 29 30  1  0  0  0  0
 30 31  2  0  0  0  0
  4 31  1  0  0  0  0
 31 32  1  0  0  0  0
M  END
> <chemblId>
CHEMBL1079180

> <bioactivity__type>
Ki

> <units>
nM

> <value>
1374.0

$$$$

  CDK     11301513352D 0   0.00000     0.00000     0

 40 44  0  0  0  0              1 V2000 
   13.8518   -3.8949    0.0000 C   0  0  0  0  0  0  0  0  0  0  0  0
   13.1015   -2.5960    0.0000 C   0  0  0  0  0  0  0  0  0  0  0  0
   11.6015   -2.5963    0.0000 O   0  0  0  0  0  0  0  0  0  0  0  0
   10.8518   -3.8955    0.0000 C   0  0  0  0  0  0  0  0  0  0  0  0
    9.3518   -3.8958    0.0000 C   0  0  0  0  0  0  0  0  0  0  0  0
    8.6020   -5.1950    0.0000 C   0  0  0  0  0  0  0  0  0  0  0  0
    7.1020   -5.1953    0.0000 C   0  0  0  0  0  0  0  0  0  0  0  0
    6.3518   -3.8964    0.0000 N   0  0  0  0  0  0  0  0  0  0  0  0
    7.1015   -2.5972    0.0000 C   0  0  0  0  0  0  0  0  0  0  0  0
    6.3513   -1.2983    0.0000 C   0  0  0  0  0  0  0  0  0  0  0  0
    4.8513   -1.2986    0.0000 C   0  0  0  0  0  0  0  0  0  0  0  0
    4.1015   -2.5978    0.0000 C   0  0  0  0  0  0  0  0  0  0  0  0
    4.8518   -3.8967    0.0000 C   0  0  0  0  0  0  0  0  0  0  0  0
    4.1010    0.0003    0.0000 N   0  0  0  0  0  0  0  0  0  0  0  0
    2.6010    0.0000    0.0000 C   0  0  0  0  0  0  0  0  0  0  0  0
    1.7190   -1.2140    0.0000 O   0  0  0  0  0  0  0  0  0  0  0  0
    0.2930   -0.7500    0.0000 C   0  0  0  0  0  0  0  0  0  0  0  0
   -1.0070   -1.5000    0.0000 C   0  0  0  0  0  0  0  0  0  0  0  0
   -2.3050   -0.7500    0.0000 C   0  0  0  0  0  0  0  0  0  0  0  0
   -2.3050    0.7500    0.0000 C   0  0  0  0  0  0  0  0  0  0  0  0
   -1.0070    1.5000    0.0000 C   0  0  0  0  0  0  0  0  0  0  0  0
    0.2930    0.7500    0.0000 C   0  0  0  0  0  0  0  0  0  0  0  0
    1.7190    1.2130    0.0000 N   0  0  0  0  0  0  0  0  0  0  0  0
   -3.6042    1.4998    0.0000 S   0  0  0  0  0  0  0  0  0  0  0  0
   -2.6402    2.6490    0.0000 O   0  0  0  0  0  0  0  0  0  0  0  0
   -4.5685    2.6487    0.0000 O   0  0  0  0  0  0  0  0  0  0  0  0
   -4.9031    0.7496    0.0000 N   0  0  0  0  0  0  0  0  0  0  0  0
   -6.2022    1.4993    0.0000 C   0  0  0  0  0  0  0  0  0  0  0  0
   -4.9028   -0.7504    0.0000 C   0  0  0  0  0  0  0  0  0  0  0  0
    9.3523   -6.4939    0.0000 C   0  0  0  0  0  0  0  0  0  0  0  0
   10.8523   -6.4936    0.0000 C   0  0  0  0  0  0  0  0  0  0  0  0
   11.6025   -7.7925    0.0000 O   0  0  0  0  0  0  0  0  0  0  0  0
   13.1025   -7.7922    0.0000 C   0  0  0  0  0  0  0  0  0  0  0  0
   13.8528   -9.0911    0.0000 C   0  0  0  0  0  0  0  0  0  0  0  0
   11.6020   -5.1944    0.0000 C   0  0  0  0  0  0  0  0  0  0  0  0
   13.1020   -5.1941    0.0000 N   0  0  0  0  0  0  0  0  0  0  0  0
   13.9839   -6.4074    0.0000 C   0  0  0  0  0  0  0  0  0  0  0  0
   15.4104   -5.9436    0.0000 C   0  0  0  0  0  0  0  0  0  0  0  0
   15.4101   -4.4436    0.0000 C   0  0  0  0  0  0  0  0  0  0  0  0
   13.9835   -3.9804    0.0000 C   0  0  0  0  0  0  0  0  0  0  0  0
  1  2  1  0  0  0  0
  2  3  1  0  0  0  0
  3  4  1  0  0  0  0
  4  5  2  0  0  0  0
  5  6  1  0  0  0  0
  6  7  1  0  0  0  0
  7  8  1  0  0  0  0
  8  9  1  0  0  0  0
  9 10  1  0  0  0  0
 10 11  1  0  0  0  0
 11 12  1  0  0  0  0
 12 13  1  0  0  0  0
  8 13  1  0  0  0  0
 11 14  1  0  0  0  0
 14 15  1  0  0  0  0
 15 16  1  0  0  0  0
 16 17  1  0  0  0  0
 17 18  2  0  0  0  0
 18 19  1  0  0  0  0
 19 20  2  0  0  0  0
 20 21  1  0  0  0  0
 21 22  2  0  0  0  0
 17 22  1  0  0  0  0
 22 23  1  0  0  0  0
 15 23  2  0  0  0  0
 20 24  1  0  0  0  0
 24 25  2  0  0  0  0
 24 26  2  0  0  0  0
 24 27  1  0  0  0  0
 27 28  1  0  0  0  0
 27 29  1  0  0  0  0
  6 30  2  0  0  0  0
 30 31  1  0  0  0  0
 31 32  1  0  0  0  0
 32 33  1  0  0  0  0
 33 34  1  0  0  0  0
 31 35  2  0  0  0  0
  4 35  1  0  0  0  0
 35 36  1  0  0  0  0
 36 37  1  0  0  0  0
 37 38  2  0  0  0  0
 38 39  1  0  0  0  0
 39 40  2  0  0  0  0
 36 40  1  0  0  0  0
M  END
> <chemblId>
CHEMBL1079686

> <bioactivity__type>
Ki

> <units>
nM

> <value>
5000.0

$$$$

  CDK     11301513352D 0   0.00000     0.00000     0

 38 42  0  0  0  0              1 V2000 
   13.8518   -3.8949    0.0000 C   0  0  0  0  0  0  0  0  0  0  0  0
   13.1015   -2.5960    0.0000 C   0  0  0  0  0  0  0  0  0  0  0  0
   11.6015   -2.5963    0.0000 O   0  0  0  0  0  0  0  0  0  0  0  0
   10.8518   -3.8955    0.0000 C   0  0  0  0  0  0  0  0  0  0  0  0
    9.3518   -3.8958    0.0000 C   0  0  0  0  0  0  0  0  0  0  0  0
    8.6020   -5.1950    0.0000 C   0  0  0  0  0  0  0  0  0  0  0  0
    7.1020   -5.1953    0.0000 C   0  0  0  0  0  0  0  0  0  0  0  0
    6.3518   -3.8964    0.0000 N   0  0  0  0  0  0  0  0  0  0  0  0
    7.1015   -2.5972    0.0000 C   0  0  0  0  0  0  0  0  0  0  0  0
    6.3513   -1.2983    0.0000 C   0  0  0  0  0  0  0  0  0  0  0  0
    4.8513   -1.2986    0.0000 C   0  0  0  0  0  0  0  0  0  0  0  0
    4.1015   -2.5978    0.0000 C   0  0  0  0  0  0  0  0  0  0  0  0
    4.8518   -3.8967    0.0000 C   0  0  0  0  0  0  0  0  0  0  0  0
    4.1010    0.0003    0.0000 N   0  0  0  0  0  0  0  0  0  0  0  0
    2.6010    0.0000    0.0000 C   0  0  0  0  0  0  0  0  0  0  0  0
    1.7190   -1.2140    0.0000 O   0  0  0  0  0  0  0  0  0  0  0  0
    0.2930   -0.7500    0.0000 C   0  0  0  0  0  0  0  0  0  0  0  0
   -1.0070   -1.5000    0.0000 C   0  0  0  0  0  0  0  0  0  0  0  0
   -2.3050   -0.7500    0.0000 C   0  0  0  0  0  0  0  0  0  0  0  0
   -2.3050    0.7500    0.0000 C   0  0  0  0  0  0  0  0  0  0  0  0
   -1.0070    1.5000    0.0000 C   0  0  0  0  0  0  0  0  0  0  0  0
    0.2930    0.7500    0.0000 C   0  0  0  0  0  0  0  0  0  0  0  0
    1.7190    1.2130    0.0000 N   0  0  0  0  0  0  0  0  0  0  0  0
   -3.6042    1.4998    0.0000 S   0  0  0  0  0  0  0  0  0  0  0  0
   -2.6402    2.6490    0.0000 O   0  0  0  0  0  0  0  0  0  0  0  0
   -4.5685    2.6487    0.0000 O   0  0  0  0  0  0  0  0  0  0  0  0
   -4.9031    0.7496    0.0000 C   0  0  0  0  0  0  0  0  0  0  0  0
   -6.2022    1.4993    0.0000 C   0  0  0  0  0  0  0  0  0  0  0  0
    9.3523   -6.4939    0.0000 C   0  0  0  0  0  0  0  0  0  0  0  0
   10.8523   -6.4936    0.0000 C   0  0  0  0  0  0  0  0  0  0  0  0
   11.6025   -7.7925    0.0000 O   0  0  0  0  0  0  0  0  0  0  0  0
   13.1025   -7.7922    0.0000 C   0  0  0  0  0  0  0  0  0  0  0  0
   13.8528   -9.0911    0.0000 C   0  0  0  0  0  0  0  0  0  0  0  0
   15.3528   -9.0908    0.0000 C   0  0  0  0  0  0  0  0  0  0  0  0
   16.1025   -7.7916    0.0000 O   0  0  0  0  0  0  0  0  0  0  0  0
   15.3523   -6.4927    0.0000 C   0  0  0  0  0  0  0  0  0  0  0  0
   13.8523   -6.4930    0.0000 C   0  0  0  0  0  0  0  0  0  0  0  0
   11.6020   -5.1944    0.0000 C   0  0  0  0  0  0  0  0  0  0  0  0
  1  2  1  0  0  0  0
  2  3  1  0  0  0  0
  3  4  1  0  0  0  0
  4  5  2  0  0  0  0
  5  6  1  0  0  0  0
  6  7  1  0  0  0  0
  7  8  1  0  0  0  0
  8  9  1  0  0  0  0
  9 10  1  0  0  0  0
 10 11  1  0  0  0  0
 11 12  1  0  0  0  0
 12 13  1  0  0  0  0
  8 13  1  0  0  0  0
 11 14  1  0  0  0  0
 14 15  1  0  0  0  0
 15 16  1  0  0  0  0
 16 17  1  0  0  0  0
 17 18  2  0  0  0  0
 18 19  1  0  0  0  0
 19 20  2  0  0  0  0
 20 21  1  0  0  0  0
 21 22  2  0  0  0  0
 17 22  1  0  0  0  0
 22 23  1  0  0  0  0
 15 23  2  0  0  0  0
 20 24  1  0  0  0  0
 24 25  2  0  0  0  0
 24 26  2  0  0  0  0
 24 27  1  0  0  0  0
 27 28  1  0  0  0  0
  6 29  2  0  0  0  0
 29 30  1  0  0  0  0
 30 31  1  0  0  0  0
 31 32  1  0  0  0  0
 32 33  1  0  0  0  0
 33 34  1  0  0  0  0
 34 35  1  0  0  0  0
 35 36  1  0  0  0  0
 36 37  1  0  0  0  0
 32 37  1  0  0  0  0
 30 38  2  0  0  0  0
  4 38  1  0  0  0  0
M  END
> <chemblId>
CHEMBL1082036

> <bioactivity__type>
Ki

> <units>
nM

> <value>
38400.0

$$$$

  CDK     11301513352D 0   0.00000     0.00000     0

 18 20  0  0  0  0              1 V2000 
   -0.0000   -2.7760    0.0000 C   0  0  0  0  0  0  0  0  0  0  0  0
   -1.2990   -3.5260    0.0000 C   0  0  0  0  0  0  0  0  0  0  0  0
   -2.5981   -2.7760    0.0000 C   0  0  0  0  0  0  0  0  0  0  0  0
   -3.8971   -3.5260    0.0000 C   0  0  0  0  0  0  0  0  0  0  0  0
   -3.8971   -5.0260    0.0000 C   0  0  0  0  0  0  0  0  0  0  0  0
   -2.5981   -5.7760    0.0000 C   0  0  0  0  0  0  0  0  0  0  0  0
   -1.2990   -5.0260    0.0000 N   0  0  0  0  0  0  0  0  0  0  0  0
    0.0000   -1.2760    0.0000 N   0  0  0  0  0  0  0  0  0  0  0  0
   -1.2130   -0.3940    0.0000 C   0  0  0  0  0  0  0  0  0  0  0  0
   -0.7500    1.0320    0.0000 C   0  0  0  0  0  0  0  0  0  0  0  0
    0.7500    1.0320    0.0000 N   0  0  0  0  0  0  0  0  0  0  0  0
    1.2130   -0.3940    0.0000 C   0  0  0  0  0  0  0  0  0  0  0  0
    1.6318    2.2454    0.0000 C   0  0  0  0  0  0  0  0  0  0  0  0
    3.1236    2.0885    0.0000 C   0  0  0  0  0  0  0  0  0  0  0  0
    4.0054    3.3019    0.0000 C   0  0  0  0  0  0  0  0  0  0  0  0
    3.3954    4.6723    0.0000 C   0  0  0  0  0  0  0  0  0  0  0  0
    1.9037    4.8292    0.0000 C   0  0  0  0  0  0  0  0  0  0  0  0
    1.0218    3.6158    0.0000 C   0  0  0  0  0  0  0  0  0  0  0  0
  1  2  1  0  0  0  0
  2  3  1  0  0  0  0
  3  4  1  0  0  0  0
  4  5  1  0  0  0  0
  5  6  1  0  0  0  0
  6  7  1  0  0  0  0
  2  7  1  0  0  0  0
  1  8  1  0  0  0  0
  8  9  1  0  0  0  0
  9 10  1  0  0  0  0
 10 11  1  0  0  0  0
 11 12  1  0  0  0  0
  8 12  1  0  0  0  0
 11 13  1  0  0  0  0
 13 14  2  0  0  0  0
 14 15  1  0  0  0  0
 15 16  2  0  0  0  0
 16 17  1  0  0  0  0
 17 18  2  0  0  0  0
 13 18  1  0  0  0  0
M  END
> <chemblId>
CHEMBL1084132

> <bioactivity__type>
Ki

> <units>
nM

> <value>
2511.89

$$$$

  CDK     11301513352D 0   0.00000     0.00000     0

 20 22  0  0  0  0              1 V2000 
   -2.5981   -5.7760    0.0000 Cl  0  0  0  0  0  0  0  0  0  0  0  0
   -1.2990   -5.0260    0.0000 C   0  0  0  0  0  0  0  0  0  0  0  0
   -0.0000   -5.7760    0.0000 C   0  0  0  0  0  0  0  0  0  0  0  0
    1.2990   -5.0260    0.0000 C   0  0  0  0  0  0  0  0  0  0  0  0
    1.2990   -3.5260    0.0000 C   0  0  0  0  0  0  0  0  0  0  0  0
   -0.0000   -2.7760    0.0000 C   0  0  0  0  0  0  0  0  0  0  0  0
   -1.2990   -3.5260    0.0000 C   0  0  0  0  0  0  0  0  0  0  0  0
    0.0000   -1.2760    0.0000 N   0  0  0  0  0  0  0  0  0  0  0  0
   -1.2130   -0.3940    0.0000 C   0  0  0  0  0  0  0  0  0  0  0  0
   -0.7500    1.0320    0.0000 C   0  0  0  0  0  0  0  0  0  0  0  0
    0.7500    1.0320    0.0000 N   0  0  0  0  0  0  0  0  0  0  0  0
    1.6318    2.2454    0.0000 C   0  0  0  0  0  0  0  0  0  0  0  0
    1.0218    3.6158    0.0000 C   0  0  0  0  0  0  0  0  0  0  0  0
    1.9037    4.8292    0.0000 C   0  0  0  0  0  0  0  0  0  0  0  0
    1.2937    6.1996    0.0000 C   0  0  0  0  0  0  0  0  0  0  0  0
   -0.1981    6.3566    0.0000 C   0  0  0  0  0  0  0  0  0  0  0  0
   -1.0799    5.1431    0.0000 C   0  0  0  0  0  0  0  0  0  0  0  0
   -0.4699    3.7728    0.0000 N   0  0  0  0  0  0  0  0  0  0  0  0
    1.2130   -0.3940    0.0000 C   0  0  0  0  0  0  0  0  0  0  0  0
    2.6396   -0.8574    0.0000 O   0  0  0  0  0  0  0  0  0  0  0  0
  1  2  1  0  0  0  0
  2  3  2  0  0  0  0
  3  4  1  0  0  0  0
  4  5  2  0  0  0  0
  5  6  1  0  0  0  0
  6  7  2  0  0  0  0
  2  7  1  0  0  0  0
  6  8  1  0  0  0  0
  8  9  1  0  0  0  0
  9 10  1  0  0  0  0
 10 11  1  0  0  0  0
 11 12  1  0  0  0  0
 12 13  1  0  0  0  0
 13 14  1  0  0  0  0
 14 15  1  0  0  0  0
 15 16  1  0  0  0  0
 16 17  1  0  0  0  0
 17 18  1  0  0  0  0
 13 18  1  0  0  0  0
 11 19  1  0  0  0  0
  8 19  1  0  0  0  0
 19 20  2  0  0  0  0
M  END
> <chemblId>
CHEMBL1085672

> <bioactivity__type>
Ki

> <units>
nM

> <value>
1995.26

$$$$

  CDK     11301513352D 0   0.00000     0.00000     0

 24 27  0  0  0  0              1 V2000 
    7.1010   -2.5981    0.0000 C   0  0  0  0  0  0  0  0  0  0  0  0
    6.3510   -1.2990    0.0000 N   0  0  0  0  0  0  0  0  0  0  0  0
    7.1010   -0.0000    0.0000 C   0  0  0  0  0  0  0  0  0  0  0  0
    6.3510    1.2990    0.0000 C   0  0  0  0  0  0  0  0  0  0  0  0
    4.8510    1.2990    0.0000 C   0  0  0  0  0  0  0  0  0  0  0  0
    4.1010    0.0000    0.0000 C   0  0  0  0  0  0  0  0  0  0  0  0
    4.8510   -1.2990    0.0000 C   0  0  0  0  0  0  0  0  0  0  0  0
    2.6010    0.0000    0.0000 C   0  0  0  0  0  0  0  0  0  0  0  0
    1.7190    1.2130    0.0000 N   0  0  0  0  0  0  0  0  0  0  0  0
    0.2920    0.7500    0.0000 C   0  0  0  0  0  0  0  0  0  0  0  0
   -1.0060    1.5000    0.0000 C   0  0  0  0  0  0  0  0  0  0  0  0
   -2.3060    0.7500    0.0000 C   0  0  0  0  0  0  0  0  0  0  0  0
   -2.3060   -0.7500    0.0000 C   0  0  0  0  0  0  0  0  0  0  0  0
   -1.0060   -1.5000    0.0000 C   0  0  0  0  0  0  0  0  0  0  0  0
    0.2920   -0.7500    0.0000 C   0  0  0  0  0  0  0  0  0  0  0  0
    1.7190   -1.2130    0.0000 N   0  0  0  0  0  0  0  0  0  0  0  0
    2.1826   -2.6396    0.0000 C   0  0  0  0  0  0  0  0  0  0  0  0
    1.1789   -3.7543    0.0000 C   0  0  0  0  0  0  0  0  0  0  0  0
   -0.2883   -3.4425    0.0000 C   0  0  0  0  0  0  0  0  0  0  0  0
   -1.2920   -4.5572    0.0000 C   0  0  0  0  0  0  0  0  0  0  0  0
   -0.8285   -5.9838    0.0000 C   0  0  0  0  0  0  0  0  0  0  0  0
   -1.8321   -7.0985    0.0000 F   0  0  0  0  0  0  0  0  0  0  0  0
    0.6388   -6.2956    0.0000 C   0  0  0  0  0  0  0  0  0  0  0  0
    1.6424   -5.1809    0.0000 C   0  0  0  0  0  0  0  0  0  0  0  0
  1  2  1  0  0  0  0
  2  3  1  0  0  0  0
  3  4  1  0  0  0  0
  4  5  1  0  0  0  0
  5  6  1  0  0  0  0
  6  7  1  0  0  0  0
  2  7  1  0  0  0  0
  6  8  1  0  0  0  0
  8  9  2  0  0  0  0
  9 10  1  0  0  0  0
 10 11  2  0  0  0  0
 11 12  1  0  0  0  0
 12 13  2  0  0  0  0
 13 14  1  0  0  0  0
 14 15  2  0  0  0  0
 10 15  1  0  0  0  0
 15 16  1  0  0  0  0
  8 16  1  0  0  0  0
 16 17  1  0  0  0  0
 17 18  1  0  0  0  0
 18 19  2  0  0  0  0
 19 20  1  0  0  0  0
 20 21  2  0  0  0  0
 21 22  1  0  0  0  0
 21 23  1  0  0  0  0
 23 24  2  0  0  0  0
 18 24  1  0  0  0  0
M  END
> <chemblId>
CHEMBL1087089

> <bioactivity__type>
Ki

> <units>
nM

> <value>
0.5

$$$$

  CDK     11301513352D 0   0.00000     0.00000     0

 26 29  0  0  0  0              1 V2000 
    8.5150   -5.3135    0.0000 C   0  0  0  0  0  0  0  0  0  0  0  0
    8.0515   -3.8869    0.0000 O   0  0  0  0  0  0  0  0  0  0  0  0
    6.5842   -3.5751    0.0000 C   0  0  0  0  0  0  0  0  0  0  0  0
    6.1207   -2.1485    0.0000 C   0  0  0  0  0  0  0  0  0  0  0  0
    4.6535   -1.8367    0.0000 C   0  0  0  0  0  0  0  0  0  0  0  0
    3.6498   -2.9514    0.0000 C   0  0  0  0  0  0  0  0  0  0  0  0
    2.1826   -2.6396    0.0000 C   0  0  0  0  0  0  0  0  0  0  0  0
    1.7190   -1.2130    0.0000 N   0  0  0  0  0  0  0  0  0  0  0  0
    2.6010    0.0000    0.0000 C   0  0  0  0  0  0  0  0  0  0  0  0
    1.7190    1.2130    0.0000 N   0  0  0  0  0  0  0  0  0  0  0  0
    0.2920    0.7500    0.0000 C   0  0  0  0  0  0  0  0  0  0  0  0
   -1.0060    1.5000    0.0000 C   0  0  0  0  0  0  0  0  0  0  0  0
   -2.3060    0.7500    0.0000 C   0  0  0  0  0  0  0  0  0  0  0  0
   -2.3060   -0.7500    0.0000 C   0  0  0  0  0  0  0  0  0  0  0  0
   -1.0060   -1.5000    0.0000 C   0  0  0  0  0  0  0  0  0  0  0  0
    0.2920   -0.7500    0.0000 C   0  0  0  0  0  0  0  0  0  0  0  0
    4.1010   -0.0000    0.0000 N   0  0  0  0  0  0  0  0  0  0  0  0
    4.9827   -1.2135    0.0000 C   0  0  0  0  0  0  0  0  0  0  0  0
    6.4093   -0.7500    0.0000 C   0  0  0  0  0  0  0  0  0  0  0  0
    6.4093    0.7500    0.0000 C   0  0  0  0  0  0  0  0  0  0  0  0
    4.9827    1.2135    0.0000 C   0  0  0  0  0  0  0  0  0  0  0  0
    7.6228    1.6317    0.0000 N   0  0  0  0  0  0  0  0  0  0  0  0
    8.9931    1.0216    0.0000 C   0  0  0  0  0  0  0  0  0  0  0  0
    7.4660    3.1235    0.0000 C   0  0  0  0  0  0  0  0  0  0  0  0
    4.1133   -4.3780    0.0000 C   0  0  0  0  0  0  0  0  0  0  0  0
    5.5806   -4.6898    0.0000 C   0  0  0  0  0  0  0  0  0  0  0  0
  1  2  1  0  0  0  0
  2  3  1  0  0  0  0
  3  4  2  0  0  0  0
  4  5  1  0  0  0  0
  5  6  2  0  0  0  0
  6  7  1  0  0  0  0
  7  8  1  0  0  0  0
  8  9  1  0  0  0  0
  9 10  2  0  0  0  0
 10 11  1  0  0  0  0
 11 12  2  0  0  0  0
 12 13  1  0  0  0  0
 13 14  2  0  0  0  0
 14 15  1  0  0  0  0
 15 16  2  0  0  0  0
  8 16  1  0  0  0  0
 11 16  1  0  0  0  0
  9 17  1  0  0  0  0
 17 18  1  0  0  0  0
 18 19  1  0  0  0  0
 19 20  1  0  0  0  0
 20 21  1  0  0  0  0
 17 21  1  0  0  0  0
 20 22  1  6  0  0  0
 22 23  1  0  0  0  0
 22 24  1  0  0  0  0
  6 25  1  0  0  0  0
 25 26  2  0  0  0  0
  3 26  1  0  0  0  0
M  END
> <chemblId>
CHEMBL1087367

> <bioactivity__type>
Ki

> <units>
nM

> <value>
8.4

$$$$

  CDK     11301513352D 0   0.00000     0.00000     0

 22 24  0  0  0  0              1 V2000 
    6.0441   -6.1164    0.0000 C   0  0  0  0  0  0  0  0  0  0  0  0
    5.5806   -4.6898    0.0000 C   0  0  0  0  0  0  0  0  0  0  0  0
    4.1133   -4.3780    0.0000 O   0  0  0  0  0  0  0  0  0  0  0  0
    3.6498   -2.9514    0.0000 C   0  0  0  0  0  0  0  0  0  0  0  0
    2.1826   -2.6396    0.0000 C   0  0  0  0  0  0  0  0  0  0  0  0
    1.7190   -1.2130    0.0000 N   0  0  0  0  0  0  0  0  0  0  0  0
    2.6010    0.0000    0.0000 C   0  0  0  0  0  0  0  0  0  0  0  0
    1.7190    1.2130    0.0000 N   0  0  0  0  0  0  0  0  0  0  0  0
    0.2920    0.7500    0.0000 C   0  0  0  0  0  0  0  0  0  0  0  0
   -1.0060    1.5000    0.0000 C   0  0  0  0  0  0  0  0  0  0  0  0
   -2.3060    0.7500    0.0000 C   0  0  0  0  0  0  0  0  0  0  0  0
   -2.3060   -0.7500    0.0000 C   0  0  0  0  0  0  0  0  0  0  0  0
   -1.0060   -1.5000    0.0000 C   0  0  0  0  0  0  0  0  0  0  0  0
    0.2920   -0.7500    0.0000 C   0  0  0  0  0  0  0  0  0  0  0  0
    4.1010   -0.0000    0.0000 N   0  0  0  0  0  0  0  0  0  0  0  0
    4.9827   -1.2135    0.0000 C   0  0  0  0  0  0  0  0  0  0  0  0
    6.4093   -0.7500    0.0000 C   0  0  0  0  0  0  0  0  0  0  0  0
    6.4093    0.7500    0.0000 C   0  0  0  0  0  0  0  0  0  0  0  0
    4.9827    1.2135    0.0000 C   0  0  0  0  0  0  0  0  0  0  0  0
    7.6228    1.6317    0.0000 N   0  0  0  0  0  0  0  0  0  0  0  0
    8.9931    1.0216    0.0000 C   0  0  0  0  0  0  0  0  0  0  0  0
    7.4660    3.1235    0.0000 C   0  0  0  0  0  0  0  0  0  0  0  0
  1  2  1  0  0  0  0
  2  3  1  0  0  0  0
  3  4  1  0  0  0  0
  4  5  1  0  0  0  0
  5  6  1  0  0  0  0
  6  7  1  0  0  0  0
  7  8  2  0  0  0  0
  8  9  1  0  0  0  0
  9 10  2  0  0  0  0
 10 11  1  0  0  0  0
 11 12  2  0  0  0  0
 12 13  1  0  0  0  0
 13 14  2  0  0  0  0
  6 14  1  0  0  0  0
  9 14  1  0  0  0  0
  7 15  1  0  0  0  0
 15 16  1  0  0  0  0
 16 17  1  0  0  0  0
 17 18  1  0  0  0  0
 18 19  1  0  0  0  0
 15 19  1  0  0  0  0
 18 20  1  1  0  0  0
 20 21  1  0  0  0  0
 20 22  1  0  0  0  0
M  END
> <chemblId>
CHEMBL1087493

> <bioactivity__type>
Ki

> <units>
nM

> <value>
4.8

$$$$

  CDK     11301513352D 0   0.00000     0.00000     0

 22 24  0  0  0  0              1 V2000 
    7.1010   -2.5981    0.0000 C   0  0  0  0  0  0  0  0  0  0  0  0
    6.3510   -1.2990    0.0000 N   0  0  0  0  0  0  0  0  0  0  0  0
    7.1010   -0.0000    0.0000 C   0  0  0  0  0  0  0  0  0  0  0  0
    4.8510   -1.2990    0.0000 C   0  0  0  0  0  0  0  0  0  0  0  0
    4.1010    0.0000    0.0000 C   0  0  0  0  0  0  0  0  0  0  0  0
    2.6010    0.0000    0.0000 C   0  0  0  0  0  0  0  0  0  0  0  0
    1.7190    1.2140    0.0000 C   0  0  0  0  0  0  0  0  0  0  0  0
    2.1822    2.6407    0.0000 C   0  0  0  0  0  0  0  0  0  0  0  0
    1.1783    3.7552    0.0000 C   0  0  0  0  0  0  0  0  0  0  0  0
    1.6415    5.1819    0.0000 C   0  0  0  0  0  0  0  0  0  0  0  0
    0.6376    6.2964    0.0000 N   0  0  0  0  0  0  0  0  0  0  0  0
   -0.8295    5.9842    0.0000 C   0  0  0  0  0  0  0  0  0  0  0  0
   -1.2928    4.5575    0.0000 C   0  0  0  0  0  0  0  0  0  0  0  0
   -2.7599    4.2454    0.0000 C   0  0  0  0  0  0  0  0  0  0  0  0
   -0.2888    3.4430    0.0000 N   0  0  0  0  0  0  0  0  0  0  0  0
    0.2930    0.7500    0.0000 C   0  0  0  0  0  0  0  0  0  0  0  0
   -1.0070    1.5000    0.0000 C   0  0  0  0  0  0  0  0  0  0  0  0
   -2.3060    0.7500    0.0000 C   0  0  0  0  0  0  0  0  0  0  0  0
   -2.3060   -0.7500    0.0000 C   0  0  0  0  0  0  0  0  0  0  0  0
   -1.0070   -1.5000    0.0000 C   0  0  0  0  0  0  0  0  0  0  0  0
    0.2930   -0.7500    0.0000 C   0  0  0  0  0  0  0  0  0  0  0  0
    1.7190   -1.2140    0.0000 C   0  0  0  0  0  0  0  0  0  0  0  0
  1  2  1  0  0  0  0
  2  3  1  0  0  0  0
  2  4  1  0  0  0  0
  4  5  1  0  0  0  0
  5  6  1  0  0  0  0
  6  7  2  0  0  0  0
  7  8  1  0  0  0  0
  8  9  1  0  0  0  0
  9 10  2  0  0  0  0
 10 11  1  0  0  0  0
 11 12  2  0  0  0  0
 12 13  1  0  0  0  0
 13 14  1  0  0  0  0
 13 15  2  0  0  0  0
  9 15  1  0  0  0  0
  7 16  1  0  0  0  0
 16 17  2  0  0  0  0
 17 18  1  0  0  0  0
 18 19  2  0  0  0  0
 19 20  1  0  0  0  0
 20 21  2  0  0  0  0
 16 21  1  0  0  0  0
 21 22  1  0  0  0  0
  6 22  1  0  0  0  0
M  END
> <chemblId>
CHEMBL1088882

> <bioactivity__type>
Ki

> <units>
nM

> <value>
12.0

$$$$

  CDK     11301513352D 0   0.00000     0.00000     0

 22 24  0  0  0  0              1 V2000 
    7.1010   -2.5981    0.0000 C   0  0  0  0  0  0  0  0  0  0  0  0
    6.3510   -1.2990    0.0000 N   0  0  0  0  0  0  0  0  0  0  0  0
    7.1010   -0.0000    0.0000 C   0  0  0  0  0  0  0  0  0  0  0  0
    4.8510   -1.2990    0.0000 C   0  0  0  0  0  0  0  0  0  0  0  0
    4.1010    0.0000    0.0000 C   0  0  0  0  0  0  0  0  0  0  0  0
    2.6010    0.0000    0.0000 C   0  0  0  0  0  0  0  0  0  0  0  0
    1.7190    1.2140    0.0000 C   0  0  0  0  0  0  0  0  0  0  0  0
    2.1822    2.6407    0.0000 C   0  0  0  0  0  0  0  0  0  0  0  0
    1.1783    3.7552    0.0000 C   0  0  0  0  0  0  0  0  0  0  0  0
    1.6415    5.1819    0.0000 N   0  0  0  0  0  0  0  0  0  0  0  0
    0.6376    6.2964    0.0000 C   0  0  0  0  0  0  0  0  0  0  0  0
   -0.8295    5.9842    0.0000 C   0  0  0  0  0  0  0  0  0  0  0  0
   -1.2928    4.5575    0.0000 N   0  0  0  0  0  0  0  0  0  0  0  0
   -0.2888    3.4430    0.0000 C   0  0  0  0  0  0  0  0  0  0  0  0
   -0.7521    2.0163    0.0000 C   0  0  0  0  0  0  0  0  0  0  0  0
    0.2930    0.7500    0.0000 C   0  0  0  0  0  0  0  0  0  0  0  0
   -1.0070    1.5000    0.0000 C   0  0  0  0  0  0  0  0  0  0  0  0
   -2.3060    0.7500    0.0000 C   0  0  0  0  0  0  0  0  0  0  0  0
   -2.3060   -0.7500    0.0000 C   0  0  0  0  0  0  0  0  0  0  0  0
   -1.0070   -1.5000    0.0000 C   0  0  0  0  0  0  0  0  0  0  0  0
    0.2930   -0.7500    0.0000 C   0  0  0  0  0  0  0  0  0  0  0  0
    1.7190   -1.2140    0.0000 C   0  0  0  0  0  0  0  0  0  0  0  0
  1  2  1  0  0  0  0
  2  3  1  0  0  0  0
  2  4  1  0  0  0  0
  4  5  1  0  0  0  0
  5  6  1  0  0  0  0
  6  7  2  0  0  0  0
  7  8  1  0  0  0  0
  8  9  1  0  0  0  0
  9 10  2  0  0  0  0
 10 11  1  0  0  0  0
 11 12  2  0  0  0  0
 12 13  1  0  0  0  0
 13 14  2  0  0  0  0
  9 14  1  0  0  0  0
 14 15  1  0  0  0  0
  7 16  1  0  0  0  0
 16 17  2  0  0  0  0
 17 18  1  0  0  0  0
 18 19  2  0  0  0  0
 19 20  1  0  0  0  0
 20 21  2  0  0  0  0
 16 21  1  0  0  0  0
 21 22  1  0  0  0  0
  6 22  1  0  0  0  0
M  END
> <chemblId>
CHEMBL1088898

> <bioactivity__type>
Ki

> <units>
nM

> <value>
63.0

$$$$

  CDK     11301513352D 0   0.00000     0.00000     0

 22 24  0  0  0  0              1 V2000 
    7.1010   -2.5981    0.0000 C   0  0  0  0  0  0  0  0  0  0  0  0
    6.3510   -1.2990    0.0000 N   0  0  0  0  0  0  0  0  0  0  0  0
    7.1010   -0.0000    0.0000 C   0  0  0  0  0  0  0  0  0  0  0  0
    4.8510   -1.2990    0.0000 C   0  0  0  0  0  0  0  0  0  0  0  0
    4.1010    0.0000    0.0000 C   0  0  0  0  0  0  0  0  0  0  0  0
    2.6010    0.0000    0.0000 C   0  0  0  0  0  0  0  0  0  0  0  0
    1.7190    1.2140    0.0000 C   0  0  0  0  0  0  0  0  0  0  0  0
    2.1822    2.6407    0.0000 C   0  0  0  0  0  0  0  0  0  0  0  0
    1.1783    3.7552    0.0000 C   0  0  0  0  0  0  0  0  0  0  0  0
    1.6415    5.1819    0.0000 C   0  0  0  0  0  0  0  0  0  0  0  0
    0.6376    6.2964    0.0000 N   0  0  0  0  0  0  0  0  0  0  0  0
   -0.8295    5.9842    0.0000 C   0  0  0  0  0  0  0  0  0  0  0  0
   -1.8335    7.0987    0.0000 C   0  0  0  0  0  0  0  0  0  0  0  0
   -1.2928    4.5575    0.0000 C   0  0  0  0  0  0  0  0  0  0  0  0
   -0.2888    3.4430    0.0000 N   0  0  0  0  0  0  0  0  0  0  0  0
    0.2930    0.7500    0.0000 C   0  0  0  0  0  0  0  0  0  0  0  0
   -1.0070    1.5000    0.0000 C   0  0  0  0  0  0  0  0  0  0  0  0
   -2.3060    0.7500    0.0000 C   0  0  0  0  0  0  0  0  0  0  0  0
   -2.3060   -0.7500    0.0000 C   0  0  0  0  0  0  0  0  0  0  0  0
   -1.0070   -1.5000    0.0000 C   0  0  0  0  0  0  0  0  0  0  0  0
    0.2930   -0.7500    0.0000 C   0  0  0  0  0  0  0  0  0  0  0  0
    1.7190   -1.2140    0.0000 C   0  0  0  0  0  0  0  0  0  0  0  0
  1  2  1  0  0  0  0
  2  3  1  0  0  0  0
  2  4  1  0  0  0  0
  4  5  1  0  0  0  0
  5  6  1  0  0  0  0
  6  7  2  0  0  0  0
  7  8  1  0  0  0  0
  8  9  1  0  0  0  0
  9 10  2  0  0  0  0
 10 11  1  0  0  0  0
 11 12  2  0  0  0  0
 12 13  1  0  0  0  0
 12 14  1  0  0  0  0
 14 15  2  0  0  0  0
  9 15  1  0  0  0  0
  7 16  1  0  0  0  0
 16 17  2  0  0  0  0
 17 18  1  0  0  0  0
 18 19  2  0  0  0  0
 19 20  1  0  0  0  0
 20 21  2  0  0  0  0
 16 21  1  0  0  0  0
 21 22  1  0  0  0  0
  6 22  1  0  0  0  0
M  END
> <chemblId>
CHEMBL1088899

> <bioactivity__type>
Ki

> <units>
nM

> <value>
35.0

$$$$

  CDK     11301513352D 0   0.00000     0.00000     0

 23 25  0  0  0  0              1 V2000 
    3.5719   -6.9207    0.0000 C   0  0  0  0  0  0  0  0  0  0  0  0
    3.1087   -5.4940    0.0000 O   0  0  0  0  0  0  0  0  0  0  0  0
    4.1126   -4.3795    0.0000 C   0  0  0  0  0  0  0  0  0  0  0  0
    5.5798   -4.6917    0.0000 N   0  0  0  0  0  0  0  0  0  0  0  0
    6.5837   -3.5772    0.0000 C   0  0  0  0  0  0  0  0  0  0  0  0
    6.1205   -2.1505    0.0000 C   0  0  0  0  0  0  0  0  0  0  0  0
    4.6533   -1.8383    0.0000 N   0  0  0  0  0  0  0  0  0  0  0  0
    3.6494   -2.9528    0.0000 C   0  0  0  0  0  0  0  0  0  0  0  0
    2.1822   -2.6407    0.0000 C   0  0  0  0  0  0  0  0  0  0  0  0
    1.7190   -1.2140    0.0000 C   0  0  0  0  0  0  0  0  0  0  0  0
    2.6010    0.0000    0.0000 C   0  0  0  0  0  0  0  0  0  0  0  0
    4.1010    0.0000    0.0000 C   0  0  0  0  0  0  0  0  0  0  0  0
    4.8510    1.2990    0.0000 C   0  0  0  0  0  0  0  0  0  0  0  0
    6.3510    1.2990    0.0000 N   0  0  0  0  0  0  0  0  0  0  0  0
    7.1010    2.5981    0.0000 C   0  0  0  0  0  0  0  0  0  0  0  0
    7.1010   -0.0000    0.0000 C   0  0  0  0  0  0  0  0  0  0  0  0
    1.7190    1.2140    0.0000 C   0  0  0  0  0  0  0  0  0  0  0  0
    0.2930    0.7500    0.0000 C   0  0  0  0  0  0  0  0  0  0  0  0
   -1.0070    1.5000    0.0000 C   0  0  0  0  0  0  0  0  0  0  0  0
   -2.3060    0.7500    0.0000 C   0  0  0  0  0  0  0  0  0  0  0  0
   -2.3060   -0.7500    0.0000 C   0  0  0  0  0  0  0  0  0  0  0  0
   -1.0070   -1.5000    0.0000 C   0  0  0  0  0  0  0  0  0  0  0  0
    0.2930   -0.7500    0.0000 C   0  0  0  0  0  0  0  0  0  0  0  0
  1  2  1  0  0  0  0
  2  3  1  0  0  0  0
  3  4  2  0  0  0  0
  4  5  1  0  0  0  0
  5  6  2  0  0  0  0
  6  7  1  0  0  0  0
  7  8  2  0  0  0  0
  3  8  1  0  0  0  0
  8  9  1  0  0  0  0
  9 10  1  0  0  0  0
 10 11  2  0  0  0  0
 11 12  1  0  0  0  0
 12 13  1  0  0  0  0
 13 14  1  0  0  0  0
 14 15  1  0  0  0  0
 14 16  1  0  0  0  0
 11 17  1  0  0  0  0
 17 18  1  0  0  0  0
 18 19  2  0  0  0  0
 19 20  1  0  0  0  0
 20 21  2  0  0  0  0
 21 22  1  0  0  0  0
 22 23  2  0  0  0  0
 10 23  1  0  0  0  0
 18 23  1  0  0  0  0
M  END
> <chemblId>
CHEMBL1088900

> <bioactivity__type>
Ki

> <units>
nM

> <value>
2.2

$$$$

  CDK     11301513352D 0   0.00000     0.00000     0

 24 26  0  0  0  0              1 V2000 
   -4.9041    0.7500    0.0000 C   0  0  0  0  0  0  0  0  0  0  0  0
   -3.6050    1.5000    0.0000 O   0  0  0  0  0  0  0  0  0  0  0  0
   -2.3060    0.7500    0.0000 C   0  0  0  0  0  0  0  0  0  0  0  0
   -2.3060   -0.7500    0.0000 C   0  0  0  0  0  0  0  0  0  0  0  0
   -1.0070   -1.5000    0.0000 C   0  0  0  0  0  0  0  0  0  0  0  0
    0.2930   -0.7500    0.0000 C   0  0  0  0  0  0  0  0  0  0  0  0
    1.7190   -1.2140    0.0000 C   0  0  0  0  0  0  0  0  0  0  0  0
    2.6010    0.0000    0.0000 C   0  0  0  0  0  0  0  0  0  0  0  0
    4.1010    0.0000    0.0000 C   0  0  0  0  0  0  0  0  0  0  0  0
    4.8510    1.2990    0.0000 C   0  0  0  0  0  0  0  0  0  0  0  0
    6.3510    1.2990    0.0000 N   0  0  0  0  0  0  0  0  0  0  0  0
    7.1010    2.5981    0.0000 C   0  0  0  0  0  0  0  0  0  0  0  0
    7.1010   -0.0000    0.0000 C   0  0  0  0  0  0  0  0  0  0  0  0
    1.7190    1.2140    0.0000 C   0  0  0  0  0  0  0  0  0  0  0  0
    0.2930    0.7500    0.0000 C   0  0  0  0  0  0  0  0  0  0  0  0
   -1.0070    1.5000    0.0000 C   0  0  0  0  0  0  0  0  0  0  0  0
    2.1822   -2.6407    0.0000 C   0  0  0  0  0  0  0  0  0  0  0  0
    1.1783   -3.7552    0.0000 C   0  0  0  0  0  0  0  0  0  0  0  0
    3.6494   -2.9528    0.0000 C   0  0  0  0  0  0  0  0  0  0  0  0
    4.1126   -4.3795    0.0000 C   0  0  0  0  0  0  0  0  0  0  0  0
    5.5798   -4.6917    0.0000 N   0  0  0  0  0  0  0  0  0  0  0  0
    6.5837   -3.5772    0.0000 C   0  0  0  0  0  0  0  0  0  0  0  0
    6.1205   -2.1505    0.0000 C   0  0  0  0  0  0  0  0  0  0  0  0
    4.6533   -1.8383    0.0000 N   0  0  0  0  0  0  0  0  0  0  0  0
  1  2  1  0  0  0  0
  2  3  1  0  0  0  0
  3  4  2  0  0  0  0
  4  5  1  0  0  0  0
  5  6  2  0  0  0  0
  6  7  1  0  0  0  0
  7  8  2  0  0  0  0
  8  9  1  0  0  0  0
  9 10  1  0  0  0  0
 10 11  1  0  0  0  0
 11 12  1  0  0  0  0
 11 13  1  0  0  0  0
  8 14  1  0  0  0  0
 14 15  1  0  0  0  0
  6 15  1  0  0  0  0
 15 16  2  0  0  0  0
  3 16  1  0  0  0  0
  7 17  1  0  0  0  0
 17 18  1  6  0  0  0
 17 19  1  0  0  0  0
 19 20  2  0  0  0  0
 20 21  1  0  0  0  0
 21 22  2  0  0  0  0
 22 23  1  0  0  0  0
 23 24  2  0  0  0  0
 19 24  1  0  0  0  0
M  END
> <chemblId>
CHEMBL1090175

> <bioactivity__type>
Ki

> <units>
nM

> <value>
3.1

$$$$

  CDK     11301513352D 0   0.00000     0.00000     0

 25 27  0  0  0  0              1 V2000 
   -2.2583   -1.6266    0.0000 C   0  0  0  0  0  0  0  0  0  0  0  0
   -0.7804   -1.8828    0.0000 O   0  0  0  0  0  0  0  0  0  0  0  0
   -0.2632   -3.2908    0.0000 C   0  0  0  0  0  0  0  0  0  0  0  0
   -1.4492   -5.2029    0.0000 N   0  0  0  0  0  0  0  0  0  0  0  0
   -0.3928   -6.2880    0.0000 C   0  0  0  0  0  0  0  0  0  0  0  0
    1.0060   -6.2258    0.0000 C   0  0  0  0  0  0  0  0  0  0  0  0
    1.7440   -5.0360    0.0000 N   0  0  0  0  0  0  0  0  0  0  0  0
    1.1783   -3.7552    0.0000 C   0  0  0  0  0  0  0  0  0  0  0  0
    2.1822   -2.6407    0.0000 C   0  0  0  0  0  0  0  0  0  0  0  0
    3.6494   -2.9528    0.0000 C   0  0  0  0  0  0  0  0  0  0  0  0
    1.7190   -1.2140    0.0000 C   0  0  0  0  0  0  0  0  0  0  0  0
    2.6010    0.0000    0.0000 C   0  0  0  0  0  0  0  0  0  0  0  0
    4.1010    0.0000    0.0000 C   0  0  0  0  0  0  0  0  0  0  0  0
    4.8510    1.2990    0.0000 C   0  0  0  0  0  0  0  0  0  0  0  0
    6.3510    1.2990    0.0000 N   0  0  0  0  0  0  0  0  0  0  0  0
    7.1010    2.5981    0.0000 C   0  0  0  0  0  0  0  0  0  0  0  0
    7.1010   -0.0000    0.0000 C   0  0  0  0  0  0  0  0  0  0  0  0
    1.7190    1.2140    0.0000 C   0  0  0  0  0  0  0  0  0  0  0  0
    0.2930    0.7500    0.0000 C   0  0  0  0  0  0  0  0  0  0  0  0
   -1.0070    1.5000    0.0000 C   0  0  0  0  0  0  0  0  0  0  0  0
   -2.3060    0.7500    0.0000 C   0  0  0  0  0  0  0  0  0  0  0  0
   -3.6050    1.5000    0.0000 C   0  0  0  0  0  0  0  0  0  0  0  0
   -2.3060   -0.7500    0.0000 C   0  0  0  0  0  0  0  0  0  0  0  0
   -1.0070   -1.5000    0.0000 C   0  0  0  0  0  0  0  0  0  0  0  0
    0.2930   -0.7500    0.0000 C   0  0  0  0  0  0  0  0  0  0  0  0
  1  2  1  0  0  0  0
  2  3  1  0  0  0  0
  3  4  2  0  0  0  0
  4  5  1  0  0  0  0
  5  6  2  0  0  0  0
  6  7  1  0  0  0  0
  7  8  2  0  0  0  0
  3  8  1  0  0  0  0
  8  9  1  0  0  0  0
  9 10  1  1  0  0  0
  9 11  1  0  0  0  0
 11 12  2  0  0  0  0
 12 13  1  0  0  0  0
 13 14  1  0  0  0  0
 14 15  1  0  0  0  0
 15 16  1  0  0  0  0
 15 17  1  0  0  0  0
 12 18  1  0  0  0  0
 18 19  1  0  0  0  0
 19 20  2  0  0  0  0
 20 21  1  0  0  0  0
 21 22  1  0  0  0  0
 21 23  2  0  0  0  0
 23 24  1  0  0  0  0
 24 25  2  0  0  0  0
 11 25  1  0  0  0  0
 19 25  1  0  0  0  0
M  END
> <chemblId>
CHEMBL1090176

> <bioactivity__type>
Ki

> <units>
nM

> <value>
2.7

$$$$

  CDK     11301513352D 0   0.00000     0.00000     0

 26 28  0  0  0  0              1 V2000 
   -4.9041    0.7500    0.0000 C   0  0  0  0  0  0  0  0  0  0  0  0
   -3.6050    1.5000    0.0000 O   0  0  0  0  0  0  0  0  0  0  0  0
   -2.3060    0.7500    0.0000 C   0  0  0  0  0  0  0  0  0  0  0  0
   -2.3060   -0.7500    0.0000 C   0  0  0  0  0  0  0  0  0  0  0  0
   -1.0070   -1.5000    0.0000 C   0  0  0  0  0  0  0  0  0  0  0  0
    0.2930   -0.7500    0.0000 C   0  0  0  0  0  0  0  0  0  0  0  0
    1.7190   -1.2140    0.0000 C   0  0  0  0  0  0  0  0  0  0  0  0
    2.6010    0.0000    0.0000 C   0  0  0  0  0  0  0  0  0  0  0  0
    4.1010    0.0000    0.0000 C   0  0  0  0  0  0  0  0  0  0  0  0
    4.8510    1.2990    0.0000 C   0  0  0  0  0  0  0  0  0  0  0  0
    6.3510    1.2990    0.0000 N   0  0  0  0  0  0  0  0  0  0  0  0
    7.1010    2.5981    0.0000 C   0  0  0  0  0  0  0  0  0  0  0  0
    7.1010   -0.0000    0.0000 C   0  0  0  0  0  0  0  0  0  0  0  0
    1.7190    1.2140    0.0000 C   0  0  0  0  0  0  0  0  0  0  0  0
    0.2930    0.7500    0.0000 C   0  0  0  0  0  0  0  0  0  0  0  0
   -1.0070    1.5000    0.0000 C   0  0  0  0  0  0  0  0  0  0  0  0
    2.1822   -2.6407    0.0000 C   0  0  0  0  0  0  0  0  0  0  0  0
    1.1783   -3.7552    0.0000 C   0  0  0  0  0  0  0  0  0  0  0  0
    3.6494   -2.9528    0.0000 C   0  0  0  0  0  0  0  0  0  0  0  0
    4.1126   -4.3795    0.0000 N   0  0  0  0  0  0  0  0  0  0  0  0
    5.5798   -4.6917    0.0000 C   0  0  0  0  0  0  0  0  0  0  0  0
    6.5837   -3.5772    0.0000 C   0  0  0  0  0  0  0  0  0  0  0  0
    6.1205   -2.1505    0.0000 N   0  0  0  0  0  0  0  0  0  0  0  0
    4.6533   -1.8383    0.0000 C   0  0  0  0  0  0  0  0  0  0  0  0
    4.1901   -0.4117    0.0000 O   0  0  0  0  0  0  0  0  0  0  0  0
    5.1940    0.7029    0.0000 C   0  0  0  0  0  0  0  0  0  0  0  0
  1  2  1  0  0  0  0
  2  3  1  0  0  0  0
  3  4  2  0  0  0  0
  4  5  1  0  0  0  0
  5  6  2  0  0  0  0
  6  7  1  0  0  0  0
  7  8  2  0  0  0  0
  8  9  1  0  0  0  0
  9 10  1  0  0  0  0
 10 11  1  0  0  0  0
 11 12  1  0  0  0  0
 11 13  1  0  0  0  0
  8 14  1  0  0  0  0
 14 15  1  0  0  0  0
  6 15  1  0  0  0  0
 15 16  2  0  0  0  0
  3 16  1  0  0  0  0
  7 17  1  0  0  0  0
 17 18  1  6  0  0  0
 17 19  1  0  0  0  0
 19 20  2  0  0  0  0
 20 21  1  0  0  0  0
 21 22  2  0  0  0  0
 22 23  1  0  0  0  0
 23 24  2  0  0  0  0
 19 24  1  0  0  0  0
 24 25  1  0  0  0  0
 25 26  1  0  0  0  0
M  END
> <chemblId>
CHEMBL1090186

> <bioactivity__type>
Ki

> <units>
nM

> <value>
1.3

$$$$

  CDK     11301513352D 0   0.00000     0.00000     0

 21 23  0  0  0  0              1 V2000 
    7.1010   -2.5981    0.0000 C   0  0  0  0  0  0  0  0  0  0  0  0
    6.3510   -1.2990    0.0000 N   0  0  0  0  0  0  0  0  0  0  0  0
    7.1010   -0.0000    0.0000 C   0  0  0  0  0  0  0  0  0  0  0  0
    4.8510   -1.2990    0.0000 C   0  0  0  0  0  0  0  0  0  0  0  0
    4.1010    0.0000    0.0000 C   0  0  0  0  0  0  0  0  0  0  0  0
    2.6010    0.0000    0.0000 C   0  0  0  0  0  0  0  0  0  0  0  0
    1.7190    1.2140    0.0000 C   0  0  0  0  0  0  0  0  0  0  0  0
    2.1822    2.6407    0.0000 C   0  0  0  0  0  0  0  0  0  0  0  0
    1.1783    3.7552    0.0000 C   0  0  0  0  0  0  0  0  0  0  0  0
    1.6415    5.1819    0.0000 C   0  0  0  0  0  0  0  0  0  0  0  0
    0.6376    6.2964    0.0000 C   0  0  0  0  0  0  0  0  0  0  0  0
   -0.8295    5.9842    0.0000 C   0  0  0  0  0  0  0  0  0  0  0  0
   -1.2928    4.5575    0.0000 N   0  0  0  0  0  0  0  0  0  0  0  0
   -0.2888    3.4430    0.0000 N   0  0  0  0  0  0  0  0  0  0  0  0
    0.2930    0.7500    0.0000 C   0  0  0  0  0  0  0  0  0  0  0  0
   -1.0070    1.5000    0.0000 C   0  0  0  0  0  0  0  0  0  0  0  0
   -2.3060    0.7500    0.0000 C   0  0  0  0  0  0  0  0  0  0  0  0
   -2.3060   -0.7500    0.0000 C   0  0  0  0  0  0  0  0  0  0  0  0
   -1.0070   -1.5000    0.0000 C   0  0  0  0  0  0  0  0  0  0  0  0
    0.2930   -0.7500    0.0000 C   0  0  0  0  0  0  0  0  0  0  0  0
    1.7190   -1.2140    0.0000 C   0  0  0  0  0  0  0  0  0  0  0  0
  1  2  1  0  0  0  0
  2  3  1  0  0  0  0
  2  4  1  0  0  0  0
  4  5  1  0  0  0  0
  5  6  1  0  0  0  0
  6  7  2  0  0  0  0
  7  8  1  0  0  0  0
  8  9  1  0  0  0  0
  9 10  2  0  0  0  0
 10 11  1  0  0  0  0
 11 12  2  0  0  0  0
 12 13  1  0  0  0  0
 13 14  2  0  0  0  0
  9 14  1  0  0  0  0
  7 15  1  0  0  0  0
 15 16  2  0  0  0  0
 16 17  1  0  0  0  0
 17 18  2  0  0  0  0
 18 19  1  0  0  0  0
 19 20  2  0  0  0  0
 15 20  1  0  0  0  0
 20 21  1  0  0  0  0
  6 21  1  0  0  0  0
M  END
> <chemblId>
CHEMBL1090197

> <bioactivity__type>
Ki

> <units>
nM

> <value>
7.7

$$$$

  CDK     11301513352D 0   0.00000     0.00000     0

 21 23  0  0  0  0              1 V2000 
    7.1010   -2.5981    0.0000 C   0  0  0  0  0  0  0  0  0  0  0  0
    6.3510   -1.2990    0.0000 N   0  0  0  0  0  0  0  0  0  0  0  0
    7.1010   -0.0000    0.0000 C   0  0  0  0  0  0  0  0  0  0  0  0
    4.8510   -1.2990    0.0000 C   0  0  0  0  0  0  0  0  0  0  0  0
    4.1010    0.0000    0.0000 C   0  0  0  0  0  0  0  0  0  0  0  0
    2.6010    0.0000    0.0000 C   0  0  0  0  0  0  0  0  0  0  0  0
    1.7190    1.2140    0.0000 C   0  0  0  0  0  0  0  0  0  0  0  0
    2.1822    2.6407    0.0000 C   0  0  0  0  0  0  0  0  0  0  0  0
    1.1783    3.7552    0.0000 C   0  0  0  0  0  0  0  0  0  0  0  0
    1.6415    5.1819    0.0000 N   0  0  0  0  0  0  0  0  0  0  0  0
    0.6376    6.2964    0.0000 C   0  0  0  0  0  0  0  0  0  0  0  0
   -0.8295    5.9842    0.0000 C   0  0  0  0  0  0  0  0  0  0  0  0
   -1.2928    4.5575    0.0000 C   0  0  0  0  0  0  0  0  0  0  0  0
   -0.2888    3.4430    0.0000 N   0  0  0  0  0  0  0  0  0  0  0  0
    0.2930    0.7500    0.0000 C   0  0  0  0  0  0  0  0  0  0  0  0
   -1.0070    1.5000    0.0000 C   0  0  0  0  0  0  0  0  0  0  0  0
   -2.3060    0.7500    0.0000 C   0  0  0  0  0  0  0  0  0  0  0  0
   -2.3060   -0.7500    0.0000 C   0  0  0  0  0  0  0  0  0  0  0  0
   -1.0070   -1.5000    0.0000 C   0  0  0  0  0  0  0  0  0  0  0  0
    0.2930   -0.7500    0.0000 C   0  0  0  0  0  0  0  0  0  0  0  0
    1.7190   -1.2140    0.0000 C   0  0  0  0  0  0  0  0  0  0  0  0
  1  2  1  0  0  0  0
  2  3  1  0  0  0  0
  2  4  1  0  0  0  0
  4  5  1  0  0  0  0
  5  6  1  0  0  0  0
  6  7  2  0  0  0  0
  7  8  1  0  0  0  0
  8  9  1  0  0  0  0
  9 10  2  0  0  0  0
 10 11  1  0  0  0  0
 11 12  2  0  0  0  0
 12 13  1  0  0  0  0
 13 14  2  0  0  0  0
  9 14  1  0  0  0  0
  7 15  1  0  0  0  0
 15 16  2  0  0  0  0
 16 17  1  0  0  0  0
 17 18  2  0  0  0  0
 18 19  1  0  0  0  0
 19 20  2  0  0  0  0
 15 20  1  0  0  0  0
 20 21  1  0  0  0  0
  6 21  1  0  0  0  0
M  END
> <chemblId>
CHEMBL1090198

> <bioactivity__type>
Ki

> <units>
nM

> <value>
15.0

$$$$

  CDK     11301513352D 0   0.00000     0.00000     0

 22 24  0  0  0  0              1 V2000 
    3.6494   -2.9528    0.0000 C   0  0  0  0  0  0  0  0  0  0  0  0
    2.1822   -2.6407    0.0000 C   0  0  0  0  0  0  0  0  0  0  0  0
    1.1783   -3.7552    0.0000 C   0  0  0  0  0  0  0  0  0  0  0  0
   -0.2888   -3.4430    0.0000 C   0  0  0  0  0  0  0  0  0  0  0  0
   -1.2928   -4.5575    0.0000 C   0  0  0  0  0  0  0  0  0  0  0  0
   -0.8295   -5.9842    0.0000 C   0  0  0  0  0  0  0  0  0  0  0  0
    0.6376   -6.2964    0.0000 C   0  0  0  0  0  0  0  0  0  0  0  0
    1.6415   -5.1819    0.0000 N   0  0  0  0  0  0  0  0  0  0  0  0
    1.7190   -1.2140    0.0000 C   0  0  0  0  0  0  0  0  0  0  0  0
    2.6010    0.0000    0.0000 C   0  0  0  0  0  0  0  0  0  0  0  0
    4.1010    0.0000    0.0000 C   0  0  0  0  0  0  0  0  0  0  0  0
    4.8510    1.2990    0.0000 C   0  0  0  0  0  0  0  0  0  0  0  0
    6.3510    1.2990    0.0000 N   0  0  0  0  0  0  0  0  0  0  0  0
    7.1010    2.5981    0.0000 C   0  0  0  0  0  0  0  0  0  0  0  0
    7.1010   -0.0000    0.0000 C   0  0  0  0  0  0  0  0  0  0  0  0
    1.7190    1.2140    0.0000 S   0  0  0  0  0  0  0  0  0  0  0  0
    0.2930    0.7500    0.0000 C   0  0  0  0  0  0  0  0  0  0  0  0
   -1.0070    1.5000    0.0000 C   0  0  0  0  0  0  0  0  0  0  0  0
   -2.3060    0.7500    0.0000 C   0  0  0  0  0  0  0  0  0  0  0  0
   -2.3060   -0.7500    0.0000 C   0  0  0  0  0  0  0  0  0  0  0  0
   -1.0070   -1.5000    0.0000 C   0  0  0  0  0  0  0  0  0  0  0  0
    0.2930   -0.7500    0.0000 C   0  0  0  0  0  0  0  0  0  0  0  0
  1  2  1  0  0  0  0
  2  3  1  0  0  0  0
  3  4  2  0  0  0  0
  4  5  1  0  0  0  0
  5  6  2  0  0  0  0
  6  7  1  0  0  0  0
  7  8  2  0  0  0  0
  3  8  1  0  0  0  0
  2  9  1  0  0  0  0
  9 10  2  0  0  0  0
 10 11  1  0  0  0  0
 11 12  1  0  0  0  0
 12 13  1  0  0  0  0
 13 14  1  0  0  0  0
 13 15  1  0  0  0  0
 10 16  1  0  0  0  0
 16 17  1  0  0  0  0
 17 18  2  0  0  0  0
 18 19  1  0  0  0  0
 19 20  2  0  0  0  0
 20 21  1  0  0  0  0
 21 22  2  0  0  0  0
  9 22  1  0  0  0  0
 17 22  1  0  0  0  0
M  END
> <chemblId>
CHEMBL1090432

> <bioactivity__type>
Ki

> <units>
nM

> <value>
12.0

$$$$

  CDK     11301513352D 0   0.00000     0.00000     0

 25 27  0  0  0  0              1 V2000 
   -2.2192   -1.7042    0.0000 C   0  0  0  0  0  0  0  0  0  0  0  0
   -0.7521   -2.0163    0.0000 O   0  0  0  0  0  0  0  0  0  0  0  0
   -0.2888   -3.4430    0.0000 C   0  0  0  0  0  0  0  0  0  0  0  0
   -1.2928   -4.5575    0.0000 N   0  0  0  0  0  0  0  0  0  0  0  0
   -0.8295   -5.9842    0.0000 C   0  0  0  0  0  0  0  0  0  0  0  0
    0.6376   -6.2964    0.0000 C   0  0  0  0  0  0  0  0  0  0  0  0
    1.6415   -5.1819    0.0000 N   0  0  0  0  0  0  0  0  0  0  0  0
    1.1783   -3.7552    0.0000 C   0  0  0  0  0  0  0  0  0  0  0  0
    2.1822   -2.6407    0.0000 C   0  0  0  0  0  0  0  0  0  0  0  0
    3.6494   -2.9528    0.0000 C   0  0  0  0  0  0  0  0  0  0  0  0
    1.7190   -1.2140    0.0000 C   0  0  0  0  0  0  0  0  0  0  0  0
    2.6010    0.0000    0.0000 C   0  0  0  0  0  0  0  0  0  0  0  0
    4.1010    0.0000    0.0000 C   0  0  0  0  0  0  0  0  0  0  0  0
    4.8510    1.2990    0.0000 C   0  0  0  0  0  0  0  0  0  0  0  0
    6.3510    1.2990    0.0000 N   0  0  0  0  0  0  0  0  0  0  0  0
    7.1010    2.5981    0.0000 C   0  0  0  0  0  0  0  0  0  0  0  0
    7.1010   -0.0000    0.0000 C   0  0  0  0  0  0  0  0  0  0  0  0
    1.7190    1.2140    0.0000 C   0  0  0  0  0  0  0  0  0  0  0  0
    0.2930    0.7500    0.0000 C   0  0  0  0  0  0  0  0  0  0  0  0
   -1.0070    1.5000    0.0000 C   0  0  0  0  0  0  0  0  0  0  0  0
   -2.3060    0.7500    0.0000 C   0  0  0  0  0  0  0  0  0  0  0  0
   -3.6050    1.5000    0.0000 F   0  0  0  0  0  0  0  0  0  0  0  0
   -2.3060   -0.7500    0.0000 C   0  0  0  0  0  0  0  0  0  0  0  0
   -1.0070   -1.5000    0.0000 C   0  0  0  0  0  0  0  0  0  0  0  0
    0.2930   -0.7500    0.0000 C   0  0  0  0  0  0  0  0  0  0  0  0
  1  2  1  0  0  0  0
  2  3  1  0  0  0  0
  3  4  2  0  0  0  0
  4  5  1  0  0  0  0
  5  6  2  0  0  0  0
  6  7  1  0  0  0  0
  7  8  2  0  0  0  0
  3  8  1  0  0  0  0
  8  9  1  0  0  0  0
  9 10  1  1  0  0  0
  9 11  1  0  0  0  0
 11 12  2  0  0  0  0
 12 13  1  0  0  0  0
 13 14  1  0  0  0  0
 14 15  1  0  0  0  0
 15 16  1  0  0  0  0
 15 17  1  0  0  0  0
 12 18  1  0  0  0  0
 18 19  1  0  0  0  0
 19 20  2  0  0  0  0
 20 21  1  0  0  0  0
 21 22  1  0  0  0  0
 21 23  2  0  0  0  0
 23 24  1  0  0  0  0
 24 25  2  0  0  0  0
 11 25  1  0  0  0  0
 19 25  1  0  0  0  0
M  END
> <chemblId>
CHEMBL1090526

> <bioactivity__type>
Ki

> <units>
nM

> <value>
0.7

$$$$

  CDK     11301513352D 0   0.00000     0.00000     0

 22 24  0  0  0  0              1 V2000 
    3.6494   -2.9528    0.0000 C   0  0  0  0  0  0  0  0  0  0  0  0
    2.1822   -2.6407    0.0000 C   0  0  0  0  0  0  0  0  0  0  0  0
    1.7190   -1.2140    0.0000 C   0  0  0  0  0  0  0  0  0  0  0  0
    2.6010    0.0000    0.0000 C   0  0  0  0  0  0  0  0  0  0  0  0
    4.1010    0.0000    0.0000 C   0  0  0  0  0  0  0  0  0  0  0  0
    4.8510    1.2990    0.0000 C   0  0  0  0  0  0  0  0  0  0  0  0
    6.3510    1.2990    0.0000 N   0  0  0  0  0  0  0  0  0  0  0  0
    7.1010    2.5981    0.0000 C   0  0  0  0  0  0  0  0  0  0  0  0
    7.1010   -0.0000    0.0000 C   0  0  0  0  0  0  0  0  0  0  0  0
    1.7190    1.2140    0.0000 C   0  0  0  0  0  0  0  0  0  0  0  0
    0.2930    0.7500    0.0000 C   0  0  0  0  0  0  0  0  0  0  0  0
   -1.0070    1.5000    0.0000 C   0  0  0  0  0  0  0  0  0  0  0  0
   -2.3060    0.7500    0.0000 C   0  0  0  0  0  0  0  0  0  0  0  0
   -3.6050    1.5000    0.0000 F   0  0  0  0  0  0  0  0  0  0  0  0
   -2.3060   -0.7500    0.0000 C   0  0  0  0  0  0  0  0  0  0  0  0
   -1.0070   -1.5000    0.0000 C   0  0  0  0  0  0  0  0  0  0  0  0
    0.2930   -0.7500    0.0000 C   0  0  0  0  0  0  0  0  0  0  0  0
    1.1783   -3.7552    0.0000 C   0  0  0  0  0  0  0  0  0  0  0  0
   -0.3134   -3.5981    0.0000 N   0  0  0  0  0  0  0  0  0  0  0  0
   -0.9238   -4.9683    0.0000 C   0  0  0  0  0  0  0  0  0  0  0  0
    0.1907   -5.9722    0.0000 C   0  0  0  0  0  0  0  0  0  0  0  0
    1.4899   -5.2225    0.0000 S   0  0  0  0  0  0  0  0  0  0  0  0
  2  1  1  1  0  0  0
  2  3  1  0  0  0  0
  3  4  2  0  0  0  0
  4  5  1  0  0  0  0
  5  6  1  0  0  0  0
  6  7  1  0  0  0  0
  7  8  1  0  0  0  0
  7  9  1  0  0  0  0
  4 10  1  0  0  0  0
 10 11  1  0  0  0  0
 11 12  2  0  0  0  0
 12 13  1  0  0  0  0
 13 14  1  0  0  0  0
 13 15  2  0  0  0  0
 15 16  1  0  0  0  0
 16 17  2  0  0  0  0
  3 17  1  0  0  0  0
 11 17  1  0  0  0  0
  2 18  1  0  0  0  0
 18 19  2  0  0  0  0
 19 20  1  0  0  0  0
 20 21  2  0  0  0  0
 21 22  1  0  0  0  0
 18 22  1  0  0  0  0
M  END
> <chemblId>
CHEMBL1090527

> <bioactivity__type>
Ki

> <units>
nM

> <value>
0.3

$$$$

  CDK     11301513352D 0   0.00000     0.00000     0

 22 24  0  0  0  0              1 V2000 
    3.6494   -2.9528    0.0000 C   0  0  0  0  0  0  0  0  0  0  0  0
    2.1822   -2.6407    0.0000 C   0  0  0  0  0  0  0  0  0  0  0  0
    1.7190   -1.2140    0.0000 C   0  0  0  0  0  0  0  0  0  0  0  0
    2.6010    0.0000    0.0000 C   0  0  0  0  0  0  0  0  0  0  0  0
    4.1010    0.0000    0.0000 C   0  0  0  0  0  0  0  0  0  0  0  0
    4.8510    1.2990    0.0000 C   0  0  0  0  0  0  0  0  0  0  0  0
    6.3510    1.2990    0.0000 N   0  0  0  0  0  0  0  0  0  0  0  0
    7.1010    2.5981    0.0000 C   0  0  0  0  0  0  0  0  0  0  0  0
    7.1010   -0.0000    0.0000 C   0  0  0  0  0  0  0  0  0  0  0  0
    1.7190    1.2140    0.0000 C   0  0  0  0  0  0  0  0  0  0  0  0
    0.2930    0.7500    0.0000 C   0  0  0  0  0  0  0  0  0  0  0  0
   -1.0070    1.5000    0.0000 C   0  0  0  0  0  0  0  0  0  0  0  0
   -2.3060    0.7500    0.0000 C   0  0  0  0  0  0  0  0  0  0  0  0
   -3.6050    1.5000    0.0000 C   0  0  0  0  0  0  0  0  0  0  0  0
   -2.3060   -0.7500    0.0000 C   0  0  0  0  0  0  0  0  0  0  0  0
   -1.0070   -1.5000    0.0000 C   0  0  0  0  0  0  0  0  0  0  0  0
    0.2930   -0.7500    0.0000 C   0  0  0  0  0  0  0  0  0  0  0  0
    1.1783   -3.7552    0.0000 C   0  0  0  0  0  0  0  0  0  0  0  0
   -0.3134   -3.5981    0.0000 N   0  0  0  0  0  0  0  0  0  0  0  0
   -0.9238   -4.9683    0.0000 C   0  0  0  0  0  0  0  0  0  0  0  0
    0.1907   -5.9722    0.0000 C   0  0  0  0  0  0  0  0  0  0  0  0
    1.4899   -5.2225    0.0000 S   0  0  0  0  0  0  0  0  0  0  0  0
  2  1  1  1  0  0  0
  2  3  1  0  0  0  0
  3  4  2  0  0  0  0
  4  5  1  0  0  0  0
  5  6  1  0  0  0  0
  6  7  1  0  0  0  0
  7  8  1  0  0  0  0
  7  9  1  0  0  0  0
  4 10  1  0  0  0  0
 10 11  1  0  0  0  0
 11 12  2  0  0  0  0
 12 13  1  0  0  0  0
 13 14  1  0  0  0  0
 13 15  2  0  0  0  0
 15 16  1  0  0  0  0
 16 17  2  0  0  0  0
  3 17  1  0  0  0  0
 11 17  1  0  0  0  0
  2 18  1  0  0  0  0
 18 19  2  0  0  0  0
 19 20  1  0  0  0  0
 20 21  2  0  0  0  0
 21 22  1  0  0  0  0
 18 22  1  0  0  0  0
M  END
> <chemblId>
CHEMBL1090528

> <bioactivity__type>
Ki

> <units>
nM

> <value>
2.2

$$$$

  CDK     11301513352D 0   0.00000     0.00000     0

 24 26  0  0  0  0              1 V2000 
   -2.2192   -1.7042    0.0000 C   0  0  0  0  0  0  0  0  0  0  0  0
   -0.7521   -2.0163    0.0000 O   0  0  0  0  0  0  0  0  0  0  0  0
   -0.2888   -3.4430    0.0000 C   0  0  0  0  0  0  0  0  0  0  0  0
   -1.2928   -4.5575    0.0000 C   0  0  0  0  0  0  0  0  0  0  0  0
   -0.8295   -5.9842    0.0000 C   0  0  0  0  0  0  0  0  0  0  0  0
    0.6376   -6.2964    0.0000 C   0  0  0  0  0  0  0  0  0  0  0  0
    1.6415   -5.1819    0.0000 N   0  0  0  0  0  0  0  0  0  0  0  0
    1.1783   -3.7552    0.0000 C   0  0  0  0  0  0  0  0  0  0  0  0
    2.1822   -2.6407    0.0000 C   0  0  0  0  0  0  0  0  0  0  0  0
    3.6494   -2.9528    0.0000 C   0  0  0  0  0  0  0  0  0  0  0  0
    1.7190   -1.2140    0.0000 C   0  0  0  0  0  0  0  0  0  0  0  0
    2.6010    0.0000    0.0000 C   0  0  0  0  0  0  0  0  0  0  0  0
    4.1010    0.0000    0.0000 C   0  0  0  0  0  0  0  0  0  0  0  0
    4.8510    1.2990    0.0000 C   0  0  0  0  0  0  0  0  0  0  0  0
    6.3510    1.2990    0.0000 N   0  0  0  0  0  0  0  0  0  0  0  0
    7.1010    2.5981    0.0000 C   0  0  0  0  0  0  0  0  0  0  0  0
    7.1010   -0.0000    0.0000 C   0  0  0  0  0  0  0  0  0  0  0  0
    1.7190    1.2140    0.0000 S   0  0  0  0  0  0  0  0  0  0  0  0
    0.2930    0.7500    0.0000 C   0  0  0  0  0  0  0  0  0  0  0  0
   -1.0070    1.5000    0.0000 C   0  0  0  0  0  0  0  0  0  0  0  0
   -2.3060    0.7500    0.0000 C   0  0  0  0  0  0  0  0  0  0  0  0
   -2.3060   -0.7500    0.0000 C   0  0  0  0  0  0  0  0  0  0  0  0
   -1.0070   -1.5000    0.0000 C   0  0  0  0  0  0  0  0  0  0  0  0
    0.2930   -0.7500    0.0000 C   0  0  0  0  0  0  0  0  0  0  0  0
  1  2  1  0  0  0  0
  2  3  1  0  0  0  0
  3  4  2  0  0  0  0
  4  5  1  0  0  0  0
  5  6  2  0  0  0  0
  6  7  1  0  0  0  0
  7  8  2  0  0  0  0
  3  8  1  0  0  0  0
  8  9  1  0  0  0  0
  9 10  1  1  0  0  0
  9 11  1  0  0  0  0
 11 12  2  0  0  0  0
 12 13  1  0  0  0  0
 13 14  1  0  0  0  0
 14 15  1  0  0  0  0
 15 16  1  0  0  0  0
 15 17  1  0  0  0  0
 12 18  1  0  0  0  0
 18 19  1  0  0  0  0
 19 20  2  0  0  0  0
 20 21  1  0  0  0  0
 21 22  2  0  0  0  0
 22 23  1  0  0  0  0
 23 24  2  0  0  0  0
 11 24  1  0  0  0  0
 19 24  1  0  0  0  0
M  END
> <chemblId>
CHEMBL1091069

> <bioactivity__type>
Ki

> <units>
nM

> <value>
5.0

$$$$

  CDK     11301513352D 0   0.00000     0.00000     0

 23 26  0  0  0  0              1 V2000 
    3.6494   -2.9528    0.0000 C   0  0  0  0  0  0  0  0  0  0  0  0
    2.1822   -2.6407    0.0000 C   0  0  0  0  0  0  0  0  0  0  0  0
    1.1783   -3.7552    0.0000 C   0  0  0  0  0  0  0  0  0  0  0  0
   -0.2888   -3.4430    0.0000 C   0  0  0  0  0  0  0  0  0  0  0  0
   -1.2928   -4.5575    0.0000 C   0  0  0  0  0  0  0  0  0  0  0  0
   -0.8295   -5.9842    0.0000 C   0  0  0  0  0  0  0  0  0  0  0  0
    0.6376   -6.2964    0.0000 C   0  0  0  0  0  0  0  0  0  0  0  0
    1.6415   -5.1819    0.0000 N   0  0  0  0  0  0  0  0  0  0  0  0
    1.7190   -1.2140    0.0000 C   0  0  0  0  0  0  0  0  0  0  0  0
    2.6010    0.0000    0.0000 C   0  0  0  0  0  0  0  0  0  0  0  0
    4.1010    0.0000    0.0000 C   0  0  0  0  0  0  0  0  0  0  0  0
    4.8510    1.2990    0.0000 C   0  0  0  0  0  0  0  0  0  0  0  0
    6.3510    1.2990    0.0000 N   0  0  0  0  0  0  0  0  0  0  0  0
    7.4117    0.2384    0.0000 C   0  0  0  0  0  0  0  0  0  0  0  0
    8.4723    1.2990    0.0000 C   0  0  0  0  0  0  0  0  0  0  0  0
    7.4117    2.3597    0.0000 C   0  0  0  0  0  0  0  0  0  0  0  0
    1.7190    1.2140    0.0000 S   0  0  0  0  0  0  0  0  0  0  0  0
    0.2930    0.7500    0.0000 C   0  0  0  0  0  0  0  0  0  0  0  0
   -1.0070    1.5000    0.0000 C   0  0  0  0  0  0  0  0  0  0  0  0
   -2.3060    0.7500    0.0000 C   0  0  0  0  0  0  0  0  0  0  0  0
   -2.3060   -0.7500    0.0000 C   0  0  0  0  0  0  0  0  0  0  0  0
   -1.0070   -1.5000    0.0000 C   0  0  0  0  0  0  0  0  0  0  0  0
    0.2930   -0.7500    0.0000 C   0  0  0  0  0  0  0  0  0  0  0  0
  2  1  1  1  0  0  0
  2  3  1  0  0  0  0
  3  4  2  0  0  0  0
  4  5  1  0  0  0  0
  5  6  2  0  0  0  0
  6  7  1  0  0  0  0
  7  8  2  0  0  0  0
  3  8  1  0  0  0  0
  2  9  1  0  0  0  0
  9 10  2  0  0  0  0
 10 11  1  0  0  0  0
 11 12  1  0  0  0  0
 12 13  1  0  0  0  0
 13 14  1  0  0  0  0
 14 15  1  0  0  0  0
 15 16  1  0  0  0  0
 13 16  1  0  0  0  0
 10 17  1  0  0  0  0
 17 18  1  0  0  0  0
 18 19  2  0  0  0  0
 19 20  1  0  0  0  0
 20 21  2  0  0  0  0
 21 22  1  0  0  0  0
 22 23  2  0  0  0  0
  9 23  1  0  0  0  0
 18 23  1  0  0  0  0
M  END
> <chemblId>
CHEMBL1091775

> <bioactivity__type>
Ki

> <units>
nM

> <value>
3.9

$$$$

  CDK     11301513352D 0   0.00000     0.00000     0

 22 24  0  0  0  0              1 V2000 
    3.6494   -2.9528    0.0000 C   0  0  0  0  0  0  0  0  0  0  0  0
    2.1822   -2.6407    0.0000 C   0  0  0  0  0  0  0  0  0  0  0  0
    1.1783   -3.7552    0.0000 C   0  0  0  0  0  0  0  0  0  0  0  0
   -0.2888   -3.4430    0.0000 C   0  0  0  0  0  0  0  0  0  0  0  0
   -1.2928   -4.5575    0.0000 C   0  0  0  0  0  0  0  0  0  0  0  0
   -0.8295   -5.9842    0.0000 C   0  0  0  0  0  0  0  0  0  0  0  0
    0.6376   -6.2964    0.0000 N   0  0  0  0  0  0  0  0  0  0  0  0
    1.6415   -5.1819    0.0000 C   0  0  0  0  0  0  0  0  0  0  0  0
    1.7190   -1.2140    0.0000 C   0  0  0  0  0  0  0  0  0  0  0  0
    2.6010    0.0000    0.0000 C   0  0  0  0  0  0  0  0  0  0  0  0
    4.1010    0.0000    0.0000 C   0  0  0  0  0  0  0  0  0  0  0  0
    4.8510    1.2990    0.0000 C   0  0  0  0  0  0  0  0  0  0  0  0
    6.3510    1.2990    0.0000 N   0  0  0  0  0  0  0  0  0  0  0  0
    7.1010    2.5981    0.0000 C   0  0  0  0  0  0  0  0  0  0  0  0
    7.1010   -0.0000    0.0000 C   0  0  0  0  0  0  0  0  0  0  0  0
    1.7190    1.2140    0.0000 S   0  0  0  0  0  0  0  0  0  0  0  0
    0.2930    0.7500    0.0000 C   0  0  0  0  0  0  0  0  0  0  0  0
   -1.0070    1.5000    0.0000 C   0  0  0  0  0  0  0  0  0  0  0  0
   -2.3060    0.7500    0.0000 C   0  0  0  0  0  0  0  0  0  0  0  0
   -2.3060   -0.7500    0.0000 C   0  0  0  0  0  0  0  0  0  0  0  0
   -1.0070   -1.5000    0.0000 C   0  0  0  0  0  0  0  0  0  0  0  0
    0.2930   -0.7500    0.0000 C   0  0  0  0  0  0  0  0  0  0  0  0
  1  2  1  0  0  0  0
  2  3  1  0  0  0  0
  3  4  2  0  0  0  0
  4  5  1  0  0  0  0
  5  6  2  0  0  0  0
  6  7  1  0  0  0  0
  7  8  2  0  0  0  0
  3  8  1  0  0  0  0
  2  9  1  0  0  0  0
  9 10  2  0  0  0  0
 10 11  1  0  0  0  0
 11 12  1  0  0  0  0
 12 13  1  0  0  0  0
 13 14  1  0  0  0  0
 13 15  1  0  0  0  0
 10 16  1  0  0  0  0
 16 17  1  0  0  0  0
 17 18  2  0  0  0  0
 18 19  1  0  0  0  0
 19 20  2  0  0  0  0
 20 21  1  0  0  0  0
 21 22  2  0  0  0  0
  9 22  1  0  0  0  0
 17 22  1  0  0  0  0
M  END
> <chemblId>
CHEMBL1091776

> <bioactivity__type>
Ki

> <units>
nM

> <value>
10000.0

$$$$

  CDK     11301513352D 0   0.00000     0.00000     0

 22 24  0  0  0  0              1 V2000 
    3.6494   -2.9528    0.0000 C   0  0  0  0  0  0  0  0  0  0  0  0
    2.1822   -2.6407    0.0000 C   0  0  0  0  0  0  0  0  0  0  0  0
    1.1783   -3.7552    0.0000 C   0  0  0  0  0  0  0  0  0  0  0  0
   -0.2888   -3.4430    0.0000 C   0  0  0  0  0  0  0  0  0  0  0  0
   -1.2928   -4.5575    0.0000 C   0  0  0  0  0  0  0  0  0  0  0  0
   -0.8295   -5.9842    0.0000 C   0  0  0  0  0  0  0  0  0  0  0  0
    0.6376   -6.2964    0.0000 N   0  0  0  0  0  0  0  0  0  0  0  0
    1.6415   -5.1819    0.0000 C   0  0  0  0  0  0  0  0  0  0  0  0
    1.7190   -1.2140    0.0000 C   0  0  0  0  0  0  0  0  0  0  0  0
    2.6010    0.0000    0.0000 C   0  0  0  0  0  0  0  0  0  0  0  0
    4.1010    0.0000    0.0000 C   0  0  0  0  0  0  0  0  0  0  0  0
    4.8510    1.2990    0.0000 C   0  0  0  0  0  0  0  0  0  0  0  0
    6.3510    1.2990    0.0000 N   0  0  0  0  0  0  0  0  0  0  0  0
    7.1010    2.5981    0.0000 C   0  0  0  0  0  0  0  0  0  0  0  0
    7.1010   -0.0000    0.0000 C   0  0  0  0  0  0  0  0  0  0  0  0
    1.7190    1.2140    0.0000 S   0  0  0  0  0  0  0  0  0  0  0  0
    0.2930    0.7500    0.0000 C   0  0  0  0  0  0  0  0  0  0  0  0
   -1.0070    1.5000    0.0000 C   0  0  0  0  0  0  0  0  0  0  0  0
   -2.3060    0.7500    0.0000 C   0  0  0  0  0  0  0  0  0  0  0  0
   -2.3060   -0.7500    0.0000 C   0  0  0  0  0  0  0  0  0  0  0  0
   -1.0070   -1.5000    0.0000 C   0  0  0  0  0  0  0  0  0  0  0  0
    0.2930   -0.7500    0.0000 C   0  0  0  0  0  0  0  0  0  0  0  0
  2  1  1  1  0  0  0
  2  3  1  0  0  0  0
  3  4  2  0  0  0  0
  4  5  1  0  0  0  0
  5  6  2  0  0  0  0
  6  7  1  0  0  0  0
  7  8  2  0  0  0  0
  3  8  1  0  0  0  0
  2  9  1  0  0  0  0
  9 10  2  0  0  0  0
 10 11  1  0  0  0  0
 11 12  1  0  0  0  0
 12 13  1  0  0  0  0
 13 14  1  0  0  0  0
 13 15  1  0  0  0  0
 10 16  1  0  0  0  0
 16 17  1  0  0  0  0
 17 18  2  0  0  0  0
 18 19  1  0  0  0  0
 19 20  2  0  0  0  0
 20 21  1  0  0  0  0
 21 22  2  0  0  0  0
  9 22  1  0  0  0  0
 17 22  1  0  0  0  0
M  END
> <chemblId>
CHEMBL1091778

> <bioactivity__type>
Ki

> <units>
nM

> <value>
79000.0

$$$$

  CDK     11301513352D 0   0.00000     0.00000     0

 21 23  0  0  0  0              1 V2000 
    3.6494   -2.9528    0.0000 C   0  0  0  0  0  0  0  0  0  0  0  0
    2.1822   -2.6407    0.0000 C   0  0  0  0  0  0  0  0  0  0  0  0
    1.1783   -3.7552    0.0000 C   0  0  0  0  0  0  0  0  0  0  0  0
   -0.3134   -3.5981    0.0000 C   0  0  0  0  0  0  0  0  0  0  0  0
   -0.9238   -4.9683    0.0000 S   0  0  0  0  0  0  0  0  0  0  0  0
    0.1907   -5.9722    0.0000 C   0  0  0  0  0  0  0  0  0  0  0  0
    1.4899   -5.2225    0.0000 N   0  0  0  0  0  0  0  0  0  0  0  0
    1.7190   -1.2140    0.0000 C   0  0  0  0  0  0  0  0  0  0  0  0
    2.6010    0.0000    0.0000 C   0  0  0  0  0  0  0  0  0  0  0  0
    4.1010    0.0000    0.0000 C   0  0  0  0  0  0  0  0  0  0  0  0
    4.8510    1.2990    0.0000 C   0  0  0  0  0  0  0  0  0  0  0  0
    6.3510    1.2990    0.0000 N   0  0  0  0  0  0  0  0  0  0  0  0
    7.1010    2.5981    0.0000 C   0  0  0  0  0  0  0  0  0  0  0  0
    7.1010   -0.0000    0.0000 C   0  0  0  0  0  0  0  0  0  0  0  0
    1.7190    1.2140    0.0000 S   0  0  0  0  0  0  0  0  0  0  0  0
    0.2930    0.7500    0.0000 C   0  0  0  0  0  0  0  0  0  0  0  0
   -1.0070    1.5000    0.0000 C   0  0  0  0  0  0  0  0  0  0  0  0
   -2.3060    0.7500    0.0000 C   0  0  0  0  0  0  0  0  0  0  0  0
   -2.3060   -0.7500    0.0000 C   0  0  0  0  0  0  0  0  0  0  0  0
   -1.0070   -1.5000    0.0000 C   0  0  0  0  0  0  0  0  0  0  0  0
    0.2930   -0.7500    0.0000 C   0  0  0  0  0  0  0  0  0  0  0  0
  2  1  1  1  0  0  0
  2  3  1  0  0  0  0
  3  4  2  0  0  0  0
  4  5  1  0  0  0  0
  5  6  1  0  0  0  0
  6  7  2  0  0  0  0
  3  7  1  0  0  0  0
  2  8  1  0  0  0  0
  8  9  2  0  0  0  0
  9 10  1  0  0  0  0
 10 11  1  0  0  0  0
 11 12  1  0  0  0  0
 12 13  1  0  0  0  0
 12 14  1  0  0  0  0
  9 15  1  0  0  0  0
 15 16  1  0  0  0  0
 16 17  2  0  0  0  0
 17 18  1  0  0  0  0
 18 19  2  0  0  0  0
 19 20  1  0  0  0  0
 20 21  2  0  0  0  0
  8 21  1  0  0  0  0
 16 21  1  0  0  0  0
M  END
> <chemblId>
CHEMBL1091782

> <bioactivity__type>
Ki

> <units>
nM

> <value>
4.6

$$$$

  CDK     11301513352D 0   0.00000     0.00000     0

 23 25  0  0  0  0              1 V2000 
    3.6494   -2.9528    0.0000 C   0  0  0  0  0  0  0  0  0  0  0  0
    2.1822   -2.6407    0.0000 C   0  0  0  0  0  0  0  0  0  0  0  0
    1.1783   -3.7552    0.0000 C   0  0  0  0  0  0  0  0  0  0  0  0
   -0.2888   -3.4430    0.0000 C   0  0  0  0  0  0  0  0  0  0  0  0
   -1.2928   -4.5575    0.0000 C   0  0  0  0  0  0  0  0  0  0  0  0
   -2.7599   -4.2454    0.0000 C   0  0  0  0  0  0  0  0  0  0  0  0
   -0.8295   -5.9842    0.0000 C   0  0  0  0  0  0  0  0  0  0  0  0
    0.6376   -6.2964    0.0000 C   0  0  0  0  0  0  0  0  0  0  0  0
    1.6415   -5.1819    0.0000 N   0  0  0  0  0  0  0  0  0  0  0  0
    1.7190   -1.2140    0.0000 C   0  0  0  0  0  0  0  0  0  0  0  0
    2.6010    0.0000    0.0000 C   0  0  0  0  0  0  0  0  0  0  0  0
    4.1010    0.0000    0.0000 C   0  0  0  0  0  0  0  0  0  0  0  0
    4.8510    1.2990    0.0000 C   0  0  0  0  0  0  0  0  0  0  0  0
    6.3510    1.2990    0.0000 N   0  0  0  0  0  0  0  0  0  0  0  0
    7.1010    2.5981    0.0000 C   0  0  0  0  0  0  0  0  0  0  0  0
    7.1010   -0.0000    0.0000 C   0  0  0  0  0  0  0  0  0  0  0  0
    1.7190    1.2140    0.0000 S   0  0  0  0  0  0  0  0  0  0  0  0
    0.2930    0.7500    0.0000 C   0  0  0  0  0  0  0  0  0  0  0  0
   -1.0070    1.5000    0.0000 C   0  0  0  0  0  0  0  0  0  0  0  0
   -2.3060    0.7500    0.0000 C   0  0  0  0  0  0  0  0  0  0  0  0
   -2.3060   -0.7500    0.0000 C   0  0  0  0  0  0  0  0  0  0  0  0
   -1.0070   -1.5000    0.0000 C   0  0  0  0  0  0  0  0  0  0  0  0
    0.2930   -0.7500    0.0000 C   0  0  0  0  0  0  0  0  0  0  0  0
  1  2  1  0  0  0  0
  2  3  1  0  0  0  0
  3  4  2  0  0  0  0
  4  5  1  0  0  0  0
  5  6  1  0  0  0  0
  5  7  2  0  0  0  0
  7  8  1  0  0  0  0
  8  9  2  0  0  0  0
  3  9  1  0  0  0  0
  2 10  1  0  0  0  0
 10 11  2  0  0  0  0
 11 12  1  0  0  0  0
 12 13  1  0  0  0  0
 13 14  1  0  0  0  0
 14 15  1  0  0  0  0
 14 16  1  0  0  0  0
 11 17  1  0  0  0  0
 17 18  1  0  0  0  0
 18 19  2  0  0  0  0
 19 20  1  0  0  0  0
 20 21  2  0  0  0  0
 21 22  1  0  0  0  0
 22 23  2  0  0  0  0
 10 23  1  0  0  0  0
 18 23  1  0  0  0  0
M  END
> <chemblId>
CHEMBL1091791

> <bioactivity__type>
Ki

> <units>
nM

> <value>
390.0

$$$$

  CDK     11301513352D 0   0.00000     0.00000     0

 24 26  0  0  0  0              1 V2000 
   -3.7639   -5.3599    0.0000 C   0  0  0  0  0  0  0  0  0  0  0  0
   -2.7599   -4.2454    0.0000 O   0  0  0  0  0  0  0  0  0  0  0  0
   -1.2928   -4.5575    0.0000 C   0  0  0  0  0  0  0  0  0  0  0  0
   -0.8295   -5.9842    0.0000 C   0  0  0  0  0  0  0  0  0  0  0  0
    0.6376   -6.2964    0.0000 C   0  0  0  0  0  0  0  0  0  0  0  0
    1.6415   -5.1819    0.0000 C   0  0  0  0  0  0  0  0  0  0  0  0
    1.1783   -3.7552    0.0000 C   0  0  0  0  0  0  0  0  0  0  0  0
   -0.2888   -3.4430    0.0000 N   0  0  0  0  0  0  0  0  0  0  0  0
    2.1822   -2.6407    0.0000 C   0  0  0  0  0  0  0  0  0  0  0  0
    3.6494   -2.9528    0.0000 C   0  0  0  0  0  0  0  0  0  0  0  0
    1.7190   -1.2140    0.0000 C   0  0  0  0  0  0  0  0  0  0  0  0
    2.6010    0.0000    0.0000 C   0  0  0  0  0  0  0  0  0  0  0  0
    4.1010    0.0000    0.0000 C   0  0  0  0  0  0  0  0  0  0  0  0
    4.8510    1.2990    0.0000 C   0  0  0  0  0  0  0  0  0  0  0  0
    6.3510    1.2990    0.0000 N   0  0  0  0  0  0  0  0  0  0  0  0
    7.1010    2.5981    0.0000 C   0  0  0  0  0  0  0  0  0  0  0  0
    7.1010   -0.0000    0.0000 C   0  0  0  0  0  0  0  0  0  0  0  0
    1.7190    1.2140    0.0000 S   0  0  0  0  0  0  0  0  0  0  0  0
    0.2930    0.7500    0.0000 C   0  0  0  0  0  0  0  0  0  0  0  0
   -1.0070    1.5000    0.0000 C   0  0  0  0  0  0  0  0  0  0  0  0
   -2.3060    0.7500    0.0000 C   0  0  0  0  0  0  0  0  0  0  0  0
   -2.3060   -0.7500    0.0000 C   0  0  0  0  0  0  0  0  0  0  0  0
   -1.0070   -1.5000    0.0000 C   0  0  0  0  0  0  0  0  0  0  0  0
    0.2930   -0.7500    0.0000 C   0  0  0  0  0  0  0  0  0  0  0  0
  1  2  1  0  0  0  0
  2  3  1  0  0  0  0
  3  4  2  0  0  0  0
  4  5  1  0  0  0  0
  5  6  2  0  0  0  0
  6  7  1  0  0  0  0
  7  8  2  0  0  0  0
  3  8  1  0  0  0  0
  7  9  1  0  0  0  0
  9 10  1  0  0  0  0
  9 11  1  0  0  0  0
 11 12  2  0  0  0  0
 12 13  1  0  0  0  0
 13 14  1  0  0  0  0
 14 15  1  0  0  0  0
 15 16  1  0  0  0  0
 15 17  1  0  0  0  0
 12 18  1  0  0  0  0
 18 19  1  0  0  0  0
 19 20  2  0  0  0  0
 20 21  1  0  0  0  0
 21 22  2  0  0  0  0
 22 23  1  0  0  0  0
 23 24  2  0  0  0  0
 11 24  1  0  0  0  0
 19 24  1  0  0  0  0
M  END
> <chemblId>
CHEMBL1091792

> <bioactivity__type>
Ki

> <units>
nM

> <value>
59.0

$$$$

  CDK     11301513352D 0   0.00000     0.00000     0

 23 25  0  0  0  0              1 V2000 
    3.6494   -2.9528    0.0000 C   0  0  0  0  0  0  0  0  0  0  0  0
    2.1822   -2.6407    0.0000 C   0  0  0  0  0  0  0  0  0  0  0  0
    1.1783   -3.7552    0.0000 C   0  0  0  0  0  0  0  0  0  0  0  0
   -0.2888   -3.4430    0.0000 C   0  0  0  0  0  0  0  0  0  0  0  0
   -1.2928   -4.5575    0.0000 C   0  0  0  0  0  0  0  0  0  0  0  0
   -0.8295   -5.9842    0.0000 C   0  0  0  0  0  0  0  0  0  0  0  0
    0.6376   -6.2964    0.0000 C   0  0  0  0  0  0  0  0  0  0  0  0
    1.1009   -7.7231    0.0000 F   0  0  0  0  0  0  0  0  0  0  0  0
    1.6415   -5.1819    0.0000 N   0  0  0  0  0  0  0  0  0  0  0  0
    1.7190   -1.2140    0.0000 C   0  0  0  0  0  0  0  0  0  0  0  0
    2.6010    0.0000    0.0000 C   0  0  0  0  0  0  0  0  0  0  0  0
    4.1010    0.0000    0.0000 C   0  0  0  0  0  0  0  0  0  0  0  0
    4.8510    1.2990    0.0000 C   0  0  0  0  0  0  0  0  0  0  0  0
    6.3510    1.2990    0.0000 N   0  0  0  0  0  0  0  0  0  0  0  0
    7.1010    2.5981    0.0000 C   0  0  0  0  0  0  0  0  0  0  0  0
    7.1010   -0.0000    0.0000 C   0  0  0  0  0  0  0  0  0  0  0  0
    1.7190    1.2140    0.0000 S   0  0  0  0  0  0  0  0  0  0  0  0
    0.2930    0.7500    0.0000 C   0  0  0  0  0  0  0  0  0  0  0  0
   -1.0070    1.5000    0.0000 C   0  0  0  0  0  0  0  0  0  0  0  0
   -2.3060    0.7500    0.0000 C   0  0  0  0  0  0  0  0  0  0  0  0
   -2.3060   -0.7500    0.0000 C   0  0  0  0  0  0  0  0  0  0  0  0
   -1.0070   -1.5000    0.0000 C   0  0  0  0  0  0  0  0  0  0  0  0
    0.2930   -0.7500    0.0000 C   0  0  0  0  0  0  0  0  0  0  0  0
  1  2  1  0  0  0  0
  2  3  1  0  0  0  0
  3  4  2  0  0  0  0
  4  5  1  0  0  0  0
  5  6  2  0  0  0  0
  6  7  1  0  0  0  0
  7  8  1  0  0  0  0
  7  9  2  0  0  0  0
  3  9  1  0  0  0  0
  2 10  1  0  0  0  0
 10 11  2  0  0  0  0
 11 12  1  0  0  0  0
 12 13  1  0  0  0  0
 13 14  1  0  0  0  0
 14 15  1  0  0  0  0
 14 16  1  0  0  0  0
 11 17  1  0  0  0  0
 17 18  1  0  0  0  0
 18 19  2  0  0  0  0
 19 20  1  0  0  0  0
 20 21  2  0  0  0  0
 21 22  1  0  0  0  0
 22 23  2  0  0  0  0
 10 23  1  0  0  0  0
 18 23  1  0  0  0  0
M  END
> <chemblId>
CHEMBL1091793

> <bioactivity__type>
Ki

> <units>
nM

> <value>
38.0

$$$$

  CDK     11301513352D 0   0.00000     0.00000     0

 21 23  0  0  0  0              1 V2000 
    3.6494   -2.9528    0.0000 C   0  0  0  0  0  0  0  0  0  0  0  0
    2.1822   -2.6407    0.0000 C   0  0  0  0  0  0  0  0  0  0  0  0
    1.1783   -3.7552    0.0000 C   0  0  0  0  0  0  0  0  0  0  0  0
   -0.3134   -3.5981    0.0000 C   0  0  0  0  0  0  0  0  0  0  0  0
   -0.9238   -4.9683    0.0000 N   0  0  0  0  0  0  0  0  0  0  0  0
    0.1907   -5.9722    0.0000 C   0  0  0  0  0  0  0  0  0  0  0  0
    1.4899   -5.2225    0.0000 S   0  0  0  0  0  0  0  0  0  0  0  0
    1.7190   -1.2140    0.0000 C   0  0  0  0  0  0  0  0  0  0  0  0
    2.6010    0.0000    0.0000 C   0  0  0  0  0  0  0  0  0  0  0  0
    4.1010    0.0000    0.0000 C   0  0  0  0  0  0  0  0  0  0  0  0
    4.8510    1.2990    0.0000 C   0  0  0  0  0  0  0  0  0  0  0  0
    6.3510    1.2990    0.0000 N   0  0  0  0  0  0  0  0  0  0  0  0
    7.1010    2.5981    0.0000 C   0  0  0  0  0  0  0  0  0  0  0  0
    7.1010   -0.0000    0.0000 C   0  0  0  0  0  0  0  0  0  0  0  0
    1.7190    1.2140    0.0000 S   0  0  0  0  0  0  0  0  0  0  0  0
    0.2930    0.7500    0.0000 C   0  0  0  0  0  0  0  0  0  0  0  0
   -1.0070    1.5000    0.0000 C   0  0  0  0  0  0  0  0  0  0  0  0
   -2.3060    0.7500    0.0000 C   0  0  0  0  0  0  0  0  0  0  0  0
   -2.3060   -0.7500    0.0000 C   0  0  0  0  0  0  0  0  0  0  0  0
   -1.0070   -1.5000    0.0000 C   0  0  0  0  0  0  0  0  0  0  0  0
    0.2930   -0.7500    0.0000 C   0  0  0  0  0  0  0  0  0  0  0  0
  2  1  1  1  0  0  0
  2  3  1  0  0  0  0
  3  4  2  0  0  0  0
  4  5  1  0  0  0  0
  5  6  2  0  0  0  0
  6  7  1  0  0  0  0
  3  7  1  0  0  0  0
  2  8  1  0  0  0  0
  8  9  2  0  0  0  0
  9 10  1  0  0  0  0
 10 11  1  0  0  0  0
 11 12  1  0  0  0  0
 12 13  1  0  0  0  0
 12 14  1  0  0  0  0
  9 15  1  0  0  0  0
 15 16  1  0  0  0  0
 16 17  2  0  0  0  0
 17 18  1  0  0  0  0
 18 19  2  0  0  0  0
 19 20  1  0  0  0  0
 20 21  2  0  0  0  0
  8 21  1  0  0  0  0
 16 21  1  0  0  0  0
M  END
> <chemblId>
CHEMBL1092118

> <bioactivity__type>
Ki

> <units>
nM

> <value>
5.2

$$$$

  CDK     11301513352D 0   0.00000     0.00000     0

 23 25  0  0  0  0              1 V2000 
    3.6494   -2.9528    0.0000 C   0  0  0  0  0  0  0  0  0  0  0  0
    2.1822   -2.6407    0.0000 C   0  0  0  0  0  0  0  0  0  0  0  0
    1.1783   -3.7552    0.0000 C   0  0  0  0  0  0  0  0  0  0  0  0
   -0.2888   -3.4430    0.0000 N   0  0  0  0  0  0  0  0  0  0  0  0
   -1.2928   -4.5575    0.0000 C   0  0  0  0  0  0  0  0  0  0  0  0
   -0.8295   -5.9842    0.0000 C   0  0  0  0  0  0  0  0  0  0  0  0
    0.6376   -6.2964    0.0000 C   0  0  0  0  0  0  0  0  0  0  0  0
    1.6415   -5.1819    0.0000 C   0  0  0  0  0  0  0  0  0  0  0  0
    3.1087   -5.4940    0.0000 C   0  0  0  0  0  0  0  0  0  0  0  0
    1.7190   -1.2140    0.0000 C   0  0  0  0  0  0  0  0  0  0  0  0
    2.6010    0.0000    0.0000 C   0  0  0  0  0  0  0  0  0  0  0  0
    4.1010    0.0000    0.0000 C   0  0  0  0  0  0  0  0  0  0  0  0
    4.8510    1.2990    0.0000 C   0  0  0  0  0  0  0  0  0  0  0  0
    6.3510    1.2990    0.0000 N   0  0  0  0  0  0  0  0  0  0  0  0
    7.1010    2.5981    0.0000 C   0  0  0  0  0  0  0  0  0  0  0  0
    7.1010   -0.0000    0.0000 C   0  0  0  0  0  0  0  0  0  0  0  0
    1.7190    1.2140    0.0000 S   0  0  0  0  0  0  0  0  0  0  0  0
    0.2930    0.7500    0.0000 C   0  0  0  0  0  0  0  0  0  0  0  0
   -1.0070    1.5000    0.0000 C   0  0  0  0  0  0  0  0  0  0  0  0
   -2.3060    0.7500    0.0000 C   0  0  0  0  0  0  0  0  0  0  0  0
   -2.3060   -0.7500    0.0000 C   0  0  0  0  0  0  0  0  0  0  0  0
   -1.0070   -1.5000    0.0000 C   0  0  0  0  0  0  0  0  0  0  0  0
    0.2930   -0.7500    0.0000 C   0  0  0  0  0  0  0  0  0  0  0  0
  2  1  1  1  0  0  0
  2  3  1  0  0  0  0
  3  4  2  0  0  0  0
  4  5  1  0  0  0  0
  5  6  2  0  0  0  0
  6  7  1  0  0  0  0
  7  8  2  0  0  0  0
  3  8  1  0  0  0  0
  8  9  1  0  0  0  0
  2 10  1  0  0  0  0
 10 11  2  0  0  0  0
 11 12  1  0  0  0  0
 12 13  1  0  0  0  0
 13 14  1  0  0  0  0
 14 15  1  0  0  0  0
 14 16  1  0  0  0  0
 11 17  1  0  0  0  0
 17 18  1  0  0  0  0
 18 19  2  0  0  0  0
 19 20  1  0  0  0  0
 20 21  2  0  0  0  0
 21 22  1  0  0  0  0
 22 23  2  0  0  0  0
 10 23  1  0  0  0  0
 18 23  1  0  0  0  0
M  END
> <chemblId>
CHEMBL1092126

> <bioactivity__type>
Ki

> <units>
nM

> <value>
9.3

$$$$

  CDK     11301513352D 0   0.00000     0.00000     0

 23 25  0  0  0  0              1 V2000 
   -4.9041    0.7500    0.0000 C   0  0  0  0  0  0  0  0  0  0  0  0
   -3.6050    1.5000    0.0000 O   0  0  0  0  0  0  0  0  0  0  0  0
   -2.3060    0.7500    0.0000 C   0  0  0  0  0  0  0  0  0  0  0  0
   -2.3060   -0.7500    0.0000 C   0  0  0  0  0  0  0  0  0  0  0  0
   -1.0070   -1.5000    0.0000 C   0  0  0  0  0  0  0  0  0  0  0  0
    0.2930   -0.7500    0.0000 C   0  0  0  0  0  0  0  0  0  0  0  0
    1.7190   -1.2140    0.0000 C   0  0  0  0  0  0  0  0  0  0  0  0
    2.6010    0.0000    0.0000 C   0  0  0  0  0  0  0  0  0  0  0  0
    4.1010    0.0000    0.0000 C   0  0  0  0  0  0  0  0  0  0  0  0
    4.8510    1.2990    0.0000 C   0  0  0  0  0  0  0  0  0  0  0  0
    6.3510    1.2990    0.0000 N   0  0  0  0  0  0  0  0  0  0  0  0
    7.1010    2.5981    0.0000 C   0  0  0  0  0  0  0  0  0  0  0  0
    7.1010   -0.0000    0.0000 C   0  0  0  0  0  0  0  0  0  0  0  0
    1.7190    1.2140    0.0000 C   0  0  0  0  0  0  0  0  0  0  0  0
    0.2930    0.7500    0.0000 C   0  0  0  0  0  0  0  0  0  0  0  0
   -1.0070    1.5000    0.0000 C   0  0  0  0  0  0  0  0  0  0  0  0
    2.1822   -2.6407    0.0000 C   0  0  0  0  0  0  0  0  0  0  0  0
    1.1783   -3.7552    0.0000 C   0  0  0  0  0  0  0  0  0  0  0  0
   -0.2888   -3.4430    0.0000 C   0  0  0  0  0  0  0  0  0  0  0  0
   -1.2928   -4.5575    0.0000 N   0  0  0  0  0  0  0  0  0  0  0  0
   -0.8295   -5.9842    0.0000 C   0  0  0  0  0  0  0  0  0  0  0  0
    0.6376   -6.2964    0.0000 C   0  0  0  0  0  0  0  0  0  0  0  0
    1.6415   -5.1819    0.0000 N   0  0  0  0  0  0  0  0  0  0  0  0
  1  2  1  0  0  0  0
  2  3  1  0  0  0  0
  3  4  2  0  0  0  0
  4  5  1  0  0  0  0
  5  6  2  0  0  0  0
  6  7  1  0  0  0  0
  7  8  2  0  0  0  0
  8  9  1  0  0  0  0
  9 10  1  0  0  0  0
 10 11  1  0  0  0  0
 11 12  1  0  0  0  0
 11 13  1  0  0  0  0
  8 14  1  0  0  0  0
 14 15  1  0  0  0  0
  6 15  1  0  0  0  0
 15 16  2  0  0  0  0
  3 16  1  0  0  0  0
  7 17  1  0  0  0  0
 17 18  1  0  0  0  0
 18 19  2  0  0  0  0
 19 20  1  0  0  0  0
 20 21  2  0  0  0  0
 21 22  1  0  0  0  0
 22 23  2  0  0  0  0
 18 23  1  0  0  0  0
M  END
> <chemblId>
CHEMBL1092258

> <bioactivity__type>
Ki

> <units>
nM

> <value>
8.9

$$$$

  CDK     11301513352D 0   0.00000     0.00000     0

 22 24  0  0  0  0              1 V2000 
    7.1010   -2.5981    0.0000 C   0  0  0  0  0  0  0  0  0  0  0  0
    6.3510   -1.2990    0.0000 N   0  0  0  0  0  0  0  0  0  0  0  0
    7.1010   -0.0000    0.0000 C   0  0  0  0  0  0  0  0  0  0  0  0
    4.8510   -1.2990    0.0000 C   0  0  0  0  0  0  0  0  0  0  0  0
    4.1010    0.0000    0.0000 C   0  0  0  0  0  0  0  0  0  0  0  0
    2.6010    0.0000    0.0000 C   0  0  0  0  0  0  0  0  0  0  0  0
    1.7190    1.2140    0.0000 C   0  0  0  0  0  0  0  0  0  0  0  0
    2.1822    2.6407    0.0000 C   0  0  0  0  0  0  0  0  0  0  0  0
    1.1783    3.7552    0.0000 C   0  0  0  0  0  0  0  0  0  0  0  0
    1.6415    5.1819    0.0000 C   0  0  0  0  0  0  0  0  0  0  0  0
    0.6376    6.2964    0.0000 N   0  0  0  0  0  0  0  0  0  0  0  0
   -0.8295    5.9842    0.0000 C   0  0  0  0  0  0  0  0  0  0  0  0
   -1.2928    4.5575    0.0000 C   0  0  0  0  0  0  0  0  0  0  0  0
   -0.2888    3.4430    0.0000 N   0  0  0  0  0  0  0  0  0  0  0  0
    0.2930    0.7500    0.0000 C   0  0  0  0  0  0  0  0  0  0  0  0
   -1.0070    1.5000    0.0000 C   0  0  0  0  0  0  0  0  0  0  0  0
   -2.3060    0.7500    0.0000 C   0  0  0  0  0  0  0  0  0  0  0  0
   -2.3060   -0.7500    0.0000 C   0  0  0  0  0  0  0  0  0  0  0  0
   -3.6050   -1.5000    0.0000 Cl  0  0  0  0  0  0  0  0  0  0  0  0
   -1.0070   -1.5000    0.0000 C   0  0  0  0  0  0  0  0  0  0  0  0
    0.2930   -0.7500    0.0000 C   0  0  0  0  0  0  0  0  0  0  0  0
    1.7190   -1.2140    0.0000 C   0  0  0  0  0  0  0  0  0  0  0  0
  1  2  1  0  0  0  0
  2  3  1  0  0  0  0
  2  4  1  0  0  0  0
  4  5  1  0  0  0  0
  5  6  1  0  0  0  0
  6  7  2  0  0  0  0
  7  8  1  0  0  0  0
  8  9  1  0  0  0  0
  9 10  2  0  0  0  0
 10 11  1  0  0  0  0
 11 12  2  0  0  0  0
 12 13  1  0  0  0  0
 13 14  2  0  0  0  0
  9 14  1  0  0  0  0
  7 15  1  0  0  0  0
 15 16  2  0  0  0  0
 16 17  1  0  0  0  0
 17 18  2  0  0  0  0
 18 19  1  0  0  0  0
 18 20  1  0  0  0  0
 20 21  2  0  0  0  0
 15 21  1  0  0  0  0
 21 22  1  0  0  0  0
  6 22  1  0  0  0  0
M  END
> <chemblId>
CHEMBL1092259

> <bioactivity__type>
Ki

> <units>
nM

> <value>
1.4

$$$$

  CDK     11301513352D 0   0.00000     0.00000     0

 23 25  0  0  0  0              1 V2000 
    3.6494   -2.9528    0.0000 C   0  0  0  0  0  0  0  0  0  0  0  0
    2.1822   -2.6407    0.0000 C   0  0  0  0  0  0  0  0  0  0  0  0
    1.1783   -3.7552    0.0000 C   0  0  0  0  0  0  0  0  0  0  0  0
   -0.2888   -3.4430    0.0000 N   0  0  0  0  0  0  0  0  0  0  0  0
   -1.2928   -4.5575    0.0000 C   0  0  0  0  0  0  0  0  0  0  0  0
   -0.8295   -5.9842    0.0000 C   0  0  0  0  0  0  0  0  0  0  0  0
    0.6376   -6.2964    0.0000 C   0  0  0  0  0  0  0  0  0  0  0  0
    1.6415   -5.1819    0.0000 C   0  0  0  0  0  0  0  0  0  0  0  0
    3.1087   -5.4940    0.0000 F   0  0  0  0  0  0  0  0  0  0  0  0
    1.7190   -1.2140    0.0000 C   0  0  0  0  0  0  0  0  0  0  0  0
    2.6010    0.0000    0.0000 C   0  0  0  0  0  0  0  0  0  0  0  0
    4.1010    0.0000    0.0000 C   0  0  0  0  0  0  0  0  0  0  0  0
    4.8510    1.2990    0.0000 C   0  0  0  0  0  0  0  0  0  0  0  0
    6.3510    1.2990    0.0000 N   0  0  0  0  0  0  0  0  0  0  0  0
    7.1010    2.5981    0.0000 C   0  0  0  0  0  0  0  0  0  0  0  0
    7.1010   -0.0000    0.0000 C   0  0  0  0  0  0  0  0  0  0  0  0
    1.7190    1.2140    0.0000 S   0  0  0  0  0  0  0  0  0  0  0  0
    0.2930    0.7500    0.0000 C   0  0  0  0  0  0  0  0  0  0  0  0
   -1.0070    1.5000    0.0000 C   0  0  0  0  0  0  0  0  0  0  0  0
   -2.3060    0.7500    0.0000 C   0  0  0  0  0  0  0  0  0  0  0  0
   -2.3060   -0.7500    0.0000 C   0  0  0  0  0  0  0  0  0  0  0  0
   -1.0070   -1.5000    0.0000 C   0  0  0  0  0  0  0  0  0  0  0  0
    0.2930   -0.7500    0.0000 C   0  0  0  0  0  0  0  0  0  0  0  0
  2  1  1  1  0  0  0
  2  3  1  0  0  0  0
  3  4  2  0  0  0  0
  4  5  1  0  0  0  0
  5  6  2  0  0  0  0
  6  7  1  0  0  0  0
  7  8  2  0  0  0  0
  3  8  1  0  0  0  0
  8  9  1  0  0  0  0
  2 10  1  0  0  0  0
 10 11  2  0  0  0  0
 11 12  1  0  0  0  0
 12 13  1  0  0  0  0
 13 14  1  0  0  0  0
 14 15  1  0  0  0  0
 14 16  1  0  0  0  0
 11 17  1  0  0  0  0
 17 18  1  0  0  0  0
 18 19  2  0  0  0  0
 19 20  1  0  0  0  0
 20 21  2  0  0  0  0
 21 22  1  0  0  0  0
 22 23  2  0  0  0  0
 10 23  1  0  0  0  0
 18 23  1  0  0  0  0
M  END
> <chemblId>
CHEMBL1092377

> <bioactivity__type>
Ki

> <units>
nM

> <value>
2.7

$$$$

  CDK     11301513352D 0   0.00000     0.00000     0

 23 25  0  0  0  0              1 V2000 
    3.6494   -2.9528    0.0000 C   0  0  0  0  0  0  0  0  0  0  0  0
    2.1822   -2.6407    0.0000 C   0  0  0  0  0  0  0  0  0  0  0  0
    1.1783   -3.7552    0.0000 C   0  0  0  0  0  0  0  0  0  0  0  0
   -0.2888   -3.4430    0.0000 N   0  0  0  0  0  0  0  0  0  0  0  0
   -1.2928   -4.5575    0.0000 C   0  0  0  0  0  0  0  0  0  0  0  0
   -0.8295   -5.9842    0.0000 C   0  0  0  0  0  0  0  0  0  0  0  0
    0.6376   -6.2964    0.0000 C   0  0  0  0  0  0  0  0  0  0  0  0
    1.6415   -5.1819    0.0000 C   0  0  0  0  0  0  0  0  0  0  0  0
    3.1087   -5.4940    0.0000 Cl  0  0  0  0  0  0  0  0  0  0  0  0
    1.7190   -1.2140    0.0000 C   0  0  0  0  0  0  0  0  0  0  0  0
    2.6010    0.0000    0.0000 C   0  0  0  0  0  0  0  0  0  0  0  0
    4.1010    0.0000    0.0000 C   0  0  0  0  0  0  0  0  0  0  0  0
    4.8510    1.2990    0.0000 C   0  0  0  0  0  0  0  0  0  0  0  0
    6.3510    1.2990    0.0000 N   0  0  0  0  0  0  0  0  0  0  0  0
    7.1010    2.5981    0.0000 C   0  0  0  0  0  0  0  0  0  0  0  0
    7.1010   -0.0000    0.0000 C   0  0  0  0  0  0  0  0  0  0  0  0
    1.7190    1.2140    0.0000 S   0  0  0  0  0  0  0  0  0  0  0  0
    0.2930    0.7500    0.0000 C   0  0  0  0  0  0  0  0  0  0  0  0
   -1.0070    1.5000    0.0000 C   0  0  0  0  0  0  0  0  0  0  0  0
   -2.3060    0.7500    0.0000 C   0  0  0  0  0  0  0  0  0  0  0  0
   -2.3060   -0.7500    0.0000 C   0  0  0  0  0  0  0  0  0  0  0  0
   -1.0070   -1.5000    0.0000 C   0  0  0  0  0  0  0  0  0  0  0  0
    0.2930   -0.7500    0.0000 C   0  0  0  0  0  0  0  0  0  0  0  0
  2  1  1  1  0  0  0
  2  3  1  0  0  0  0
  3  4  2  0  0  0  0
  4  5  1  0  0  0  0
  5  6  2  0  0  0  0
  6  7  1  0  0  0  0
  7  8  2  0  0  0  0
  3  8  1  0  0  0  0
  8  9  1  0  0  0  0
  2 10  1  0  0  0  0
 10 11  2  0  0  0  0
 11 12  1  0  0  0  0
 12 13  1  0  0  0  0
 13 14  1  0  0  0  0
 14 15  1  0  0  0  0
 14 16  1  0  0  0  0
 11 17  1  0  0  0  0
 17 18  1  0  0  0  0
 18 19  2  0  0  0  0
 19 20  1  0  0  0  0
 20 21  2  0  0  0  0
 21 22  1  0  0  0  0
 22 23  2  0  0  0  0
 10 23  1  0  0  0  0
 18 23  1  0  0  0  0
M  END
> <chemblId>
CHEMBL1092494

> <bioactivity__type>
Ki

> <units>
nM

> <value>
8.0

$$$$

  CDK     11301513352D 0   0.00000     0.00000     0

 23 25  0  0  0  0              1 V2000 
    3.6494   -2.9528    0.0000 C   0  0  0  0  0  0  0  0  0  0  0  0
    2.1822   -2.6407    0.0000 C   0  0  0  0  0  0  0  0  0  0  0  0
    1.1783   -3.7552    0.0000 C   0  0  0  0  0  0  0  0  0  0  0  0
   -0.2888   -3.4430    0.0000 C   0  0  0  0  0  0  0  0  0  0  0  0
   -1.2928   -4.5575    0.0000 C   0  0  0  0  0  0  0  0  0  0  0  0
   -0.8295   -5.9842    0.0000 C   0  0  0  0  0  0  0  0  0  0  0  0
   -1.8335   -7.0987    0.0000 F   0  0  0  0  0  0  0  0  0  0  0  0
    0.6376   -6.2964    0.0000 C   0  0  0  0  0  0  0  0  0  0  0  0
    1.6415   -5.1819    0.0000 N   0  0  0  0  0  0  0  0  0  0  0  0
    1.7190   -1.2140    0.0000 C   0  0  0  0  0  0  0  0  0  0  0  0
    2.6010    0.0000    0.0000 C   0  0  0  0  0  0  0  0  0  0  0  0
    4.1010    0.0000    0.0000 C   0  0  0  0  0  0  0  0  0  0  0  0
    4.8510    1.2990    0.0000 C   0  0  0  0  0  0  0  0  0  0  0  0
    6.3510    1.2990    0.0000 N   0  0  0  0  0  0  0  0  0  0  0  0
    7.1010    2.5981    0.0000 C   0  0  0  0  0  0  0  0  0  0  0  0
    7.1010   -0.0000    0.0000 C   0  0  0  0  0  0  0  0  0  0  0  0
    1.7190    1.2140    0.0000 S   0  0  0  0  0  0  0  0  0  0  0  0
    0.2930    0.7500    0.0000 C   0  0  0  0  0  0  0  0  0  0  0  0
   -1.0070    1.5000    0.0000 C   0  0  0  0  0  0  0  0  0  0  0  0
   -2.3060    0.7500    0.0000 C   0  0  0  0  0  0  0  0  0  0  0  0
   -2.3060   -0.7500    0.0000 C   0  0  0  0  0  0  0  0  0  0  0  0
   -1.0070   -1.5000    0.0000 C   0  0  0  0  0  0  0  0  0  0  0  0
    0.2930   -0.7500    0.0000 C   0  0  0  0  0  0  0  0  0  0  0  0
  2  1  1  1  0  0  0
  2  3  1  0  0  0  0
  3  4  2  0  0  0  0
  4  5  1  0  0  0  0
  5  6  2  0  0  0  0
  6  7  1  0  0  0  0
  6  8  1  0  0  0  0
  8  9  2  0  0  0  0
  3  9  1  0  0  0  0
  2 10  1  0  0  0  0
 10 11  2  0  0  0  0
 11 12  1  0  0  0  0
 12 13  1  0  0  0  0
 13 14  1  0  0  0  0
 14 15  1  0  0  0  0
 14 16  1  0  0  0  0
 11 17  1  0  0  0  0
 17 18  1  0  0  0  0
 18 19  2  0  0  0  0
 19 20  1  0  0  0  0
 20 21  2  0  0  0  0
 21 22  1  0  0  0  0
 22 23  2  0  0  0  0
 10 23  1  0  0  0  0
 18 23  1  0  0  0  0
M  END
> <chemblId>
CHEMBL1092495

> <bioactivity__type>
Ki

> <units>
nM

> <value>
13.0

$$$$

  CDK     11301513352D 0   0.00000     0.00000     0

 23 25  0  0  0  0              1 V2000 
    3.6494   -2.9528    0.0000 C   0  0  0  0  0  0  0  0  0  0  0  0
    2.1822   -2.6407    0.0000 C   0  0  0  0  0  0  0  0  0  0  0  0
    1.1783   -3.7552    0.0000 C   0  0  0  0  0  0  0  0  0  0  0  0
   -0.2888   -3.4430    0.0000 C   0  0  0  0  0  0  0  0  0  0  0  0
   -1.2928   -4.5575    0.0000 C   0  0  0  0  0  0  0  0  0  0  0  0
   -0.8295   -5.9842    0.0000 C   0  0  0  0  0  0  0  0  0  0  0  0
   -1.8335   -7.0987    0.0000 C   0  0  0  0  0  0  0  0  0  0  0  0
    0.6376   -6.2964    0.0000 N   0  0  0  0  0  0  0  0  0  0  0  0
    1.6415   -5.1819    0.0000 C   0  0  0  0  0  0  0  0  0  0  0  0
    1.7190   -1.2140    0.0000 C   0  0  0  0  0  0  0  0  0  0  0  0
    2.6010    0.0000    0.0000 C   0  0  0  0  0  0  0  0  0  0  0  0
    4.1010    0.0000    0.0000 C   0  0  0  0  0  0  0  0  0  0  0  0
    4.8510    1.2990    0.0000 C   0  0  0  0  0  0  0  0  0  0  0  0
    6.3510    1.2990    0.0000 N   0  0  0  0  0  0  0  0  0  0  0  0
    7.1010    2.5981    0.0000 C   0  0  0  0  0  0  0  0  0  0  0  0
    7.1010   -0.0000    0.0000 C   0  0  0  0  0  0  0  0  0  0  0  0
    1.7190    1.2140    0.0000 S   0  0  0  0  0  0  0  0  0  0  0  0
    0.2930    0.7500    0.0000 C   0  0  0  0  0  0  0  0  0  0  0  0
   -1.0070    1.5000    0.0000 C   0  0  0  0  0  0  0  0  0  0  0  0
   -2.3060    0.7500    0.0000 C   0  0  0  0  0  0  0  0  0  0  0  0
   -2.3060   -0.7500    0.0000 C   0  0  0  0  0  0  0  0  0  0  0  0
   -1.0070   -1.5000    0.0000 C   0  0  0  0  0  0  0  0  0  0  0  0
    0.2930   -0.7500    0.0000 C   0  0  0  0  0  0  0  0  0  0  0  0
  1  2  1  0  0  0  0
  2  3  1  0  0  0  0
  3  4  2  0  0  0  0
  4  5  1  0  0  0  0
  5  6  2  0  0  0  0
  6  7  1  0  0  0  0
  6  8  1  0  0  0  0
  8  9  2  0  0  0  0
  3  9  1  0  0  0  0
  2 10  1  0  0  0  0
 10 11  2  0  0  0  0
 11 12  1  0  0  0  0
 12 13  1  0  0  0  0
 13 14  1  0  0  0  0
 14 15  1  0  0  0  0
 14 16  1  0  0  0  0
 11 17  1  0  0  0  0
 17 18  1  0  0  0  0
 18 19  2  0  0  0  0
 19 20  1  0  0  0  0
 20 21  2  0  0  0  0
 21 22  1  0  0  0  0
 22 23  2  0  0  0  0
 10 23  1  0  0  0  0
 18 23  1  0  0  0  0
M  END
> <chemblId>
CHEMBL1092496

> <bioactivity__type>
Ki

> <units>
nM

> <value>
69.0

$$$$

  CDK     11301513352D 0   0.00000     0.00000     0

 24 26  0  0  0  0              1 V2000 
   -2.2192   -1.7042    0.0000 C   0  0  0  0  0  0  0  0  0  0  0  0
   -0.7521   -2.0163    0.0000 O   0  0  0  0  0  0  0  0  0  0  0  0
   -0.2888   -3.4430    0.0000 C   0  0  0  0  0  0  0  0  0  0  0  0
   -1.2928   -4.5575    0.0000 N   0  0  0  0  0  0  0  0  0  0  0  0
   -0.8295   -5.9842    0.0000 C   0  0  0  0  0  0  0  0  0  0  0  0
    0.6376   -6.2964    0.0000 C   0  0  0  0  0  0  0  0  0  0  0  0
    1.6415   -5.1819    0.0000 N   0  0  0  0  0  0  0  0  0  0  0  0
    1.1783   -3.7552    0.0000 C   0  0  0  0  0  0  0  0  0  0  0  0
    2.1822   -2.6407    0.0000 C   0  0  0  0  0  0  0  0  0  0  0  0
    3.6494   -2.9528    0.0000 C   0  0  0  0  0  0  0  0  0  0  0  0
    1.7190   -1.2140    0.0000 C   0  0  0  0  0  0  0  0  0  0  0  0
    2.6010    0.0000    0.0000 C   0  0  0  0  0  0  0  0  0  0  0  0
    4.1010    0.0000    0.0000 C   0  0  0  0  0  0  0  0  0  0  0  0
    4.8510    1.2990    0.0000 C   0  0  0  0  0  0  0  0  0  0  0  0
    6.3510    1.2990    0.0000 N   0  0  0  0  0  0  0  0  0  0  0  0
    7.1010    2.5981    0.0000 C   0  0  0  0  0  0  0  0  0  0  0  0
    7.1010   -0.0000    0.0000 C   0  0  0  0  0  0  0  0  0  0  0  0
    1.7190    1.2140    0.0000 C   0  0  0  0  0  0  0  0  0  0  0  0
    0.2930    0.7500    0.0000 C   0  0  0  0  0  0  0  0  0  0  0  0
   -1.0070    1.5000    0.0000 C   0  0  0  0  0  0  0  0  0  0  0  0
   -2.3060    0.7500    0.0000 C   0  0  0  0  0  0  0  0  0  0  0  0
   -2.3060   -0.7500    0.0000 C   0  0  0  0  0  0  0  0  0  0  0  0
   -1.0070   -1.5000    0.0000 C   0  0  0  0  0  0  0  0  0  0  0  0
    0.2930   -0.7500    0.0000 C   0  0  0  0  0  0  0  0  0  0  0  0
  1  2  1  0  0  0  0
  2  3  1  0  0  0  0
  3  4  2  0  0  0  0
  4  5  1  0  0  0  0
  5  6  2  0  0  0  0
  6  7  1  0  0  0  0
  7  8  2  0  0  0  0
  3  8  1  0  0  0  0
  8  9  1  0  0  0  0
  9 10  1  1  0  0  0
  9 11  1  0  0  0  0
 11 12  2  0  0  0  0
 12 13  1  0  0  0  0
 13 14  1  0  0  0  0
 14 15  1  0  0  0  0
 15 16  1  0  0  0  0
 15 17  1  0  0  0  0
 12 18  1  0  0  0  0
 18 19  1  0  0  0  0
 19 20  2  0  0  0  0
 20 21  1  0  0  0  0
 21 22  2  0  0  0  0
 22 23  1  0  0  0  0
 23 24  2  0  0  0  0
 11 24  1  0  0  0  0
 19 24  1  0  0  0  0
M  END
> <chemblId>
CHEMBL1092597

> <bioactivity__type>
Ki

> <units>
nM

> <value>
1.0

$$$$

  CDK     11301513352D 0   0.00000     0.00000     0

 21 23  0  0  0  0              1 V2000 
    3.6494   -2.9528    0.0000 C   0  0  0  0  0  0  0  0  0  0  0  0
    2.1822   -2.6407    0.0000 C   0  0  0  0  0  0  0  0  0  0  0  0
    1.7190   -1.2140    0.0000 C   0  0  0  0  0  0  0  0  0  0  0  0
    2.6010    0.0000    0.0000 C   0  0  0  0  0  0  0  0  0  0  0  0
    4.1010    0.0000    0.0000 C   0  0  0  0  0  0  0  0  0  0  0  0
    4.8510    1.2990    0.0000 C   0  0  0  0  0  0  0  0  0  0  0  0
    6.3510    1.2990    0.0000 N   0  0  0  0  0  0  0  0  0  0  0  0
    7.1010    2.5981    0.0000 C   0  0  0  0  0  0  0  0  0  0  0  0
    7.1010   -0.0000    0.0000 C   0  0  0  0  0  0  0  0  0  0  0  0
    1.7190    1.2140    0.0000 C   0  0  0  0  0  0  0  0  0  0  0  0
    0.2930    0.7500    0.0000 C   0  0  0  0  0  0  0  0  0  0  0  0
   -1.0070    1.5000    0.0000 C   0  0  0  0  0  0  0  0  0  0  0  0
   -2.3060    0.7500    0.0000 C   0  0  0  0  0  0  0  0  0  0  0  0
   -2.3060   -0.7500    0.0000 C   0  0  0  0  0  0  0  0  0  0  0  0
   -1.0070   -1.5000    0.0000 C   0  0  0  0  0  0  0  0  0  0  0  0
    0.2930   -0.7500    0.0000 C   0  0  0  0  0  0  0  0  0  0  0  0
    1.1783   -3.7552    0.0000 C   0  0  0  0  0  0  0  0  0  0  0  0
   -0.3134   -3.5981    0.0000 N   0  0  0  0  0  0  0  0  0  0  0  0
   -0.9238   -4.9683    0.0000 C   0  0  0  0  0  0  0  0  0  0  0  0
    0.1907   -5.9722    0.0000 C   0  0  0  0  0  0  0  0  0  0  0  0
    1.4899   -5.2225    0.0000 S   0  0  0  0  0  0  0  0  0  0  0  0
  2  1  1  1  0  0  0
  2  3  1  0  0  0  0
  3  4  2  0  0  0  0
  4  5  1  0  0  0  0
  5  6  1  0  0  0  0
  6  7  1  0  0  0  0
  7  8  1  0  0  0  0
  7  9  1  0  0  0  0
  4 10  1  0  0  0  0
 10 11  1  0  0  0  0
 11 12  2  0  0  0  0
 12 13  1  0  0  0  0
 13 14  2  0  0  0  0
 14 15  1  0  0  0  0
 15 16  2  0  0  0  0
  3 16  1  0  0  0  0
 11 16  1  0  0  0  0
  2 17  1  0  0  0  0
 17 18  2  0  0  0  0
 18 19  1  0  0  0  0
 19 20  2  0  0  0  0
 20 21  1  0  0  0  0
 17 21  1  0  0  0  0
M  END
> <chemblId>
CHEMBL1092598

> <bioactivity__type>
Ki

> <units>
nM

> <value>
0.8

$$$$

  CDK     11301513352D 0   0.00000     0.00000     0

 22 24  0  0  0  0              1 V2000 
    3.6494   -2.9528    0.0000 C   0  0  0  0  0  0  0  0  0  0  0  0
    2.1822   -2.6407    0.0000 C   0  0  0  0  0  0  0  0  0  0  0  0
    1.7190   -1.2140    0.0000 C   0  0  0  0  0  0  0  0  0  0  0  0
    2.6010    0.0000    0.0000 C   0  0  0  0  0  0  0  0  0  0  0  0
    4.1010    0.0000    0.0000 C   0  0  0  0  0  0  0  0  0  0  0  0
    4.8510    1.2990    0.0000 C   0  0  0  0  0  0  0  0  0  0  0  0
    6.3510    1.2990    0.0000 N   0  0  0  0  0  0  0  0  0  0  0  0
    7.1010    2.5981    0.0000 C   0  0  0  0  0  0  0  0  0  0  0  0
    7.1010   -0.0000    0.0000 C   0  0  0  0  0  0  0  0  0  0  0  0
    1.7190    1.2140    0.0000 C   0  0  0  0  0  0  0  0  0  0  0  0
    0.2930    0.7500    0.0000 C   0  0  0  0  0  0  0  0  0  0  0  0
   -1.0070    1.5000    0.0000 C   0  0  0  0  0  0  0  0  0  0  0  0
   -2.3060    0.7500    0.0000 C   0  0  0  0  0  0  0  0  0  0  0  0
   -2.3060   -0.7500    0.0000 C   0  0  0  0  0  0  0  0  0  0  0  0
   -1.0070   -1.5000    0.0000 C   0  0  0  0  0  0  0  0  0  0  0  0
    0.2930   -0.7500    0.0000 C   0  0  0  0  0  0  0  0  0  0  0  0
    1.1783   -3.7552    0.0000 C   0  0  0  0  0  0  0  0  0  0  0  0
   -0.3134   -3.5981    0.0000 N   0  0  0  0  0  0  0  0  0  0  0  0
   -0.9238   -4.9683    0.0000 C   0  0  0  0  0  0  0  0  0  0  0  0
   -2.3911   -5.2799    0.0000 C   0  0  0  0  0  0  0  0  0  0  0  0
    0.1907   -5.9722    0.0000 C   0  0  0  0  0  0  0  0  0  0  0  0
    1.4899   -5.2225    0.0000 S   0  0  0  0  0  0  0  0  0  0  0  0
  2  1  1  1  0  0  0
  2  3  1  0  0  0  0
  3  4  2  0  0  0  0
  4  5  1  0  0  0  0
  5  6  1  0  0  0  0
  6  7  1  0  0  0  0
  7  8  1  0  0  0  0
  7  9  1  0  0  0  0
  4 10  1  0  0  0  0
 10 11  1  0  0  0  0
 11 12  2  0  0  0  0
 12 13  1  0  0  0  0
 13 14  2  0  0  0  0
 14 15  1  0  0  0  0
 15 16  2  0  0  0  0
  3 16  1  0  0  0  0
 11 16  1  0  0  0  0
  2 17  1  0  0  0  0
 17 18  2  0  0  0  0
 18 19  1  0  0  0  0
 19 20  1  0  0  0  0
 19 21  2  0  0  0  0
 21 22  1  0  0  0  0
 17 22  1  0  0  0  0
M  END
> <chemblId>
CHEMBL1092599

> <bioactivity__type>
Ki

> <units>
nM

> <value>
3.1

$$$$

  CDK     11301513352D 0   0.00000     0.00000     0

 22 24  0  0  0  0              1 V2000 
    7.1010   -2.5981    0.0000 C   0  0  0  0  0  0  0  0  0  0  0  0
    6.3510   -1.2990    0.0000 N   0  0  0  0  0  0  0  0  0  0  0  0
    7.1010   -0.0000    0.0000 C   0  0  0  0  0  0  0  0  0  0  0  0
    4.8510   -1.2990    0.0000 C   0  0  0  0  0  0  0  0  0  0  0  0
    4.1010    0.0000    0.0000 C   0  0  0  0  0  0  0  0  0  0  0  0
    2.6010    0.0000    0.0000 C   0  0  0  0  0  0  0  0  0  0  0  0
    1.7190    1.2140    0.0000 C   0  0  0  0  0  0  0  0  0  0  0  0
    2.1822    2.6407    0.0000 C   0  0  0  0  0  0  0  0  0  0  0  0
    1.1783    3.7552    0.0000 C   0  0  0  0  0  0  0  0  0  0  0  0
    1.6415    5.1819    0.0000 C   0  0  0  0  0  0  0  0  0  0  0  0
    0.6376    6.2964    0.0000 N   0  0  0  0  0  0  0  0  0  0  0  0
   -0.8295    5.9842    0.0000 C   0  0  0  0  0  0  0  0  0  0  0  0
   -1.2928    4.5575    0.0000 C   0  0  0  0  0  0  0  0  0  0  0  0
   -0.2888    3.4430    0.0000 N   0  0  0  0  0  0  0  0  0  0  0  0
    0.2930    0.7500    0.0000 C   0  0  0  0  0  0  0  0  0  0  0  0
   -1.0070    1.5000    0.0000 C   0  0  0  0  0  0  0  0  0  0  0  0
   -2.3060    0.7500    0.0000 C   0  0  0  0  0  0  0  0  0  0  0  0
   -2.3060   -0.7500    0.0000 C   0  0  0  0  0  0  0  0  0  0  0  0
   -3.6050   -1.5000    0.0000 C   0  0  0  0  0  0  0  0  0  0  0  0
   -1.0070   -1.5000    0.0000 C   0  0  0  0  0  0  0  0  0  0  0  0
    0.2930   -0.7500    0.0000 C   0  0  0  0  0  0  0  0  0  0  0  0
    1.7190   -1.2140    0.0000 C   0  0  0  0  0  0  0  0  0  0  0  0
  1  2  1  0  0  0  0
  2  3  1  0  0  0  0
  2  4  1  0  0  0  0
  4  5  1  0  0  0  0
  5  6  1  0  0  0  0
  6  7  2  0  0  0  0
  7  8  1  0  0  0  0
  8  9  1  0  0  0  0
  9 10  2  0  0  0  0
 10 11  1  0  0  0  0
 11 12  2  0  0  0  0
 12 13  1  0  0  0  0
 13 14  2  0  0  0  0
  9 14  1  0  0  0  0
  7 15  1  0  0  0  0
 15 16  2  0  0  0  0
 16 17  1  0  0  0  0
 17 18  2  0  0  0  0
 18 19  1  0  0  0  0
 18 20  1  0  0  0  0
 20 21  2  0  0  0  0
 15 21  1  0  0  0  0
 21 22  1  0  0  0  0
  6 22  1  0  0  0  0
M  END
> <chemblId>
CHEMBL1092600

> <bioactivity__type>
Ki

> <units>
nM

> <value>
11.9

$$$$

  CDK     11301513352D 0   0.00000     0.00000     0

 22 24  0  0  0  0              1 V2000 
    7.1010   -2.5981    0.0000 C   0  0  0  0  0  0  0  0  0  0  0  0
    6.3510   -1.2990    0.0000 N   0  0  0  0  0  0  0  0  0  0  0  0
    7.1010   -0.0000    0.0000 C   0  0  0  0  0  0  0  0  0  0  0  0
    4.8510   -1.2990    0.0000 C   0  0  0  0  0  0  0  0  0  0  0  0
    4.1010    0.0000    0.0000 C   0  0  0  0  0  0  0  0  0  0  0  0
    2.6010    0.0000    0.0000 C   0  0  0  0  0  0  0  0  0  0  0  0
    1.7190    1.2140    0.0000 C   0  0  0  0  0  0  0  0  0  0  0  0
    2.1822    2.6407    0.0000 C   0  0  0  0  0  0  0  0  0  0  0  0
    1.1783    3.7552    0.0000 C   0  0  0  0  0  0  0  0  0  0  0  0
    1.6415    5.1819    0.0000 C   0  0  0  0  0  0  0  0  0  0  0  0
    0.6376    6.2964    0.0000 N   0  0  0  0  0  0  0  0  0  0  0  0
   -0.8295    5.9842    0.0000 C   0  0  0  0  0  0  0  0  0  0  0  0
   -1.2928    4.5575    0.0000 C   0  0  0  0  0  0  0  0  0  0  0  0
   -0.2888    3.4430    0.0000 N   0  0  0  0  0  0  0  0  0  0  0  0
    0.2930    0.7500    0.0000 C   0  0  0  0  0  0  0  0  0  0  0  0
   -1.0070    1.5000    0.0000 C   0  0  0  0  0  0  0  0  0  0  0  0
   -2.3060    0.7500    0.0000 C   0  0  0  0  0  0  0  0  0  0  0  0
   -2.3060   -0.7500    0.0000 C   0  0  0  0  0  0  0  0  0  0  0  0
   -3.6050   -1.5000    0.0000 F   0  0  0  0  0  0  0  0  0  0  0  0
   -1.0070   -1.5000    0.0000 C   0  0  0  0  0  0  0  0  0  0  0  0
    0.2930   -0.7500    0.0000 C   0  0  0  0  0  0  0  0  0  0  0  0
    1.7190   -1.2140    0.0000 C   0  0  0  0  0  0  0  0  0  0  0  0
  1  2  1  0  0  0  0
  2  3  1  0  0  0  0
  2  4  1  0  0  0  0
  4  5  1  0  0  0  0
  5  6  1  0  0  0  0
  6  7  2  0  0  0  0
  7  8  1  0  0  0  0
  8  9  1  0  0  0  0
  9 10  2  0  0  0  0
 10 11  1  0  0  0  0
 11 12  2  0  0  0  0
 12 13  1  0  0  0  0
 13 14  2  0  0  0  0
  9 14  1  0  0  0  0
  7 15  1  0  0  0  0
 15 16  2  0  0  0  0
 16 17  1  0  0  0  0
 17 18  2  0  0  0  0
 18 19  1  0  0  0  0
 18 20  1  0  0  0  0
 20 21  2  0  0  0  0
 15 21  1  0  0  0  0
 21 22  1  0  0  0  0
  6 22  1  0  0  0  0
M  END
> <chemblId>
CHEMBL1092649

> <bioactivity__type>
Ki

> <units>
nM

> <value>
1.4

$$$$

  CDK     11301513352D 0   0.00000     0.00000     0

 24 26  0  0  0  0              1 V2000 
    3.5719   -6.9207    0.0000 C   0  0  0  0  0  0  0  0  0  0  0  0
    3.1087   -5.4940    0.0000 O   0  0  0  0  0  0  0  0  0  0  0  0
    4.1126   -4.3795    0.0000 C   0  0  0  0  0  0  0  0  0  0  0  0
    5.5798   -4.6917    0.0000 N   0  0  0  0  0  0  0  0  0  0  0  0
    6.5837   -3.5772    0.0000 C   0  0  0  0  0  0  0  0  0  0  0  0
    6.1205   -2.1505    0.0000 C   0  0  0  0  0  0  0  0  0  0  0  0
    4.6533   -1.8383    0.0000 N   0  0  0  0  0  0  0  0  0  0  0  0
    3.6494   -2.9528    0.0000 C   0  0  0  0  0  0  0  0  0  0  0  0
    2.1822   -2.6407    0.0000 C   0  0  0  0  0  0  0  0  0  0  0  0
    1.7190   -1.2140    0.0000 C   0  0  0  0  0  0  0  0  0  0  0  0
    2.6010    0.0000    0.0000 C   0  0  0  0  0  0  0  0  0  0  0  0
    4.1010    0.0000    0.0000 C   0  0  0  0  0  0  0  0  0  0  0  0
    4.8510    1.2990    0.0000 C   0  0  0  0  0  0  0  0  0  0  0  0
    6.3510    1.2990    0.0000 N   0  0  0  0  0  0  0  0  0  0  0  0
    7.1010    2.5981    0.0000 C   0  0  0  0  0  0  0  0  0  0  0  0
    7.1010   -0.0000    0.0000 C   0  0  0  0  0  0  0  0  0  0  0  0
    1.7190    1.2140    0.0000 C   0  0  0  0  0  0  0  0  0  0  0  0
    0.2930    0.7500    0.0000 C   0  0  0  0  0  0  0  0  0  0  0  0
   -1.0070    1.5000    0.0000 C   0  0  0  0  0  0  0  0  0  0  0  0
   -2.3060    0.7500    0.0000 C   0  0  0  0  0  0  0  0  0  0  0  0
   -3.6050    1.5000    0.0000 Cl  0  0  0  0  0  0  0  0  0  0  0  0
   -2.3060   -0.7500    0.0000 C   0  0  0  0  0  0  0  0  0  0  0  0
   -1.0070   -1.5000    0.0000 C   0  0  0  0  0  0  0  0  0  0  0  0
    0.2930   -0.7500    0.0000 C   0  0  0  0  0  0  0  0  0  0  0  0
  1  2  1  0  0  0  0
  2  3  1  0  0  0  0
  3  4  2  0  0  0  0
  4  5  1  0  0  0  0
  5  6  2  0  0  0  0
  6  7  1  0  0  0  0
  7  8  2  0  0  0  0
  3  8  1  0  0  0  0
  8  9  1  0  0  0  0
  9 10  1  0  0  0  0
 10 11  2  0  0  0  0
 11 12  1  0  0  0  0
 12 13  1  0  0  0  0
 13 14  1  0  0  0  0
 14 15  1  0  0  0  0
 14 16  1  0  0  0  0
 11 17  1  0  0  0  0
 17 18  1  0  0  0  0
 18 19  2  0  0  0  0
 19 20  1  0  0  0  0
 20 21  1  0  0  0  0
 20 22  2  0  0  0  0
 22 23  1  0  0  0  0
 23 24  2  0  0  0  0
 10 24  1  0  0  0  0
 18 24  1  0  0  0  0
M  END
> <chemblId>
CHEMBL1092650

> <bioactivity__type>
Ki

> <units>
nM

> <value>
1.5

$$$$

  CDK     11301513352D 0   0.00000     0.00000     0

 24 26  0  0  0  0              1 V2000 
    3.5719   -6.9207    0.0000 C   0  0  0  0  0  0  0  0  0  0  0  0
    3.1087   -5.4940    0.0000 O   0  0  0  0  0  0  0  0  0  0  0  0
    4.1126   -4.3795    0.0000 C   0  0  0  0  0  0  0  0  0  0  0  0
    5.5798   -4.6917    0.0000 N   0  0  0  0  0  0  0  0  0  0  0  0
    6.5837   -3.5772    0.0000 C   0  0  0  0  0  0  0  0  0  0  0  0
    6.1205   -2.1505    0.0000 C   0  0  0  0  0  0  0  0  0  0  0  0
    4.6533   -1.8383    0.0000 N   0  0  0  0  0  0  0  0  0  0  0  0
    3.6494   -2.9528    0.0000 C   0  0  0  0  0  0  0  0  0  0  0  0
    2.1822   -2.6407    0.0000 C   0  0  0  0  0  0  0  0  0  0  0  0
    1.7190   -1.2140    0.0000 C   0  0  0  0  0  0  0  0  0  0  0  0
    2.6010    0.0000    0.0000 C   0  0  0  0  0  0  0  0  0  0  0  0
    4.1010    0.0000    0.0000 C   0  0  0  0  0  0  0  0  0  0  0  0
    4.8510    1.2990    0.0000 C   0  0  0  0  0  0  0  0  0  0  0  0
    6.3510    1.2990    0.0000 N   0  0  0  0  0  0  0  0  0  0  0  0
    7.1010    2.5981    0.0000 C   0  0  0  0  0  0  0  0  0  0  0  0
    7.1010   -0.0000    0.0000 C   0  0  0  0  0  0  0  0  0  0  0  0
    1.7190    1.2140    0.0000 C   0  0  0  0  0  0  0  0  0  0  0  0
    0.2930    0.7500    0.0000 C   0  0  0  0  0  0  0  0  0  0  0  0
   -1.0070    1.5000    0.0000 C   0  0  0  0  0  0  0  0  0  0  0  0
   -2.3060    0.7500    0.0000 C   0  0  0  0  0  0  0  0  0  0  0  0
   -3.6050    1.5000    0.0000 F   0  0  0  0  0  0  0  0  0  0  0  0
   -2.3060   -0.7500    0.0000 C   0  0  0  0  0  0  0  0  0  0  0  0
   -1.0070   -1.5000    0.0000 C   0  0  0  0  0  0  0  0  0  0  0  0
    0.2930   -0.7500    0.0000 C   0  0  0  0  0  0  0  0  0  0  0  0
  1  2  1  0  0  0  0
  2  3  1  0  0  0  0
  3  4  2  0  0  0  0
  4  5  1  0  0  0  0
  5  6  2  0  0  0  0
  6  7  1  0  0  0  0
  7  8  2  0  0  0  0
  3  8  1  0  0  0  0
  8  9  1  0  0  0  0
  9 10  1  0  0  0  0
 10 11  2  0  0  0  0
 11 12  1  0  0  0  0
 12 13  1  0  0  0  0
 13 14  1  0  0  0  0
 14 15  1  0  0  0  0
 14 16  1  0  0  0  0
 11 17  1  0  0  0  0
 17 18  1  0  0  0  0
 18 19  2  0  0  0  0
 19 20  1  0  0  0  0
 20 21  1  0  0  0  0
 20 22  2  0  0  0  0
 22 23  1  0  0  0  0
 23 24  2  0  0  0  0
 10 24  1  0  0  0  0
 18 24  1  0  0  0  0
M  END
> <chemblId>
CHEMBL1092651

> <bioactivity__type>
Ki

> <units>
nM

> <value>
0.8

$$$$

  CDK     11301513352D 0   0.00000     0.00000     0

 22 24  0  0  0  0              1 V2000 
    7.1010   -2.5981    0.0000 C   0  0  0  0  0  0  0  0  0  0  0  0
    6.3510   -1.2990    0.0000 N   0  0  0  0  0  0  0  0  0  0  0  0
    7.1010   -0.0000    0.0000 C   0  0  0  0  0  0  0  0  0  0  0  0
    4.8510   -1.2990    0.0000 C   0  0  0  0  0  0  0  0  0  0  0  0
    4.1010    0.0000    0.0000 C   0  0  0  0  0  0  0  0  0  0  0  0
    2.6010    0.0000    0.0000 C   0  0  0  0  0  0  0  0  0  0  0  0
    1.7190    1.2140    0.0000 C   0  0  0  0  0  0  0  0  0  0  0  0
    2.1822    2.6407    0.0000 C   0  0  0  0  0  0  0  0  0  0  0  0
    1.1783    3.7552    0.0000 C   0  0  0  0  0  0  0  0  0  0  0  0
    1.6415    5.1819    0.0000 C   0  0  0  0  0  0  0  0  0  0  0  0
    0.6376    6.2964    0.0000 C   0  0  0  0  0  0  0  0  0  0  0  0
   -0.8295    5.9842    0.0000 C   0  0  0  0  0  0  0  0  0  0  0  0
   -1.2928    4.5575    0.0000 N   0  0  0  0  0  0  0  0  0  0  0  0
   -0.2888    3.4430    0.0000 N   0  0  0  0  0  0  0  0  0  0  0  0
    0.2930    0.7500    0.0000 C   0  0  0  0  0  0  0  0  0  0  0  0
   -1.0070    1.5000    0.0000 C   0  0  0  0  0  0  0  0  0  0  0  0
   -2.3060    0.7500    0.0000 C   0  0  0  0  0  0  0  0  0  0  0  0
   -2.3060   -0.7500    0.0000 C   0  0  0  0  0  0  0  0  0  0  0  0
   -3.6050   -1.5000    0.0000 Cl  0  0  0  0  0  0  0  0  0  0  0  0
   -1.0070   -1.5000    0.0000 C   0  0  0  0  0  0  0  0  0  0  0  0
    0.2930   -0.7500    0.0000 C   0  0  0  0  0  0  0  0  0  0  0  0
    1.7190   -1.2140    0.0000 C   0  0  0  0  0  0  0  0  0  0  0  0
  1  2  1  0  0  0  0
  2  3  1  0  0  0  0
  2  4  1  0  0  0  0
  4  5  1  0  0  0  0
  5  6  1  0  0  0  0
  6  7  2  0  0  0  0
  7  8  1  0  0  0  0
  8  9  1  0  0  0  0
  9 10  2  0  0  0  0
 10 11  1  0  0  0  0
 11 12  2  0  0  0  0
 12 13  1  0  0  0  0
 13 14  2  0  0  0  0
  9 14  1  0  0  0  0
  7 15  1  0  0  0  0
 15 16  2  0  0  0  0
 16 17  1  0  0  0  0
 17 18  2  0  0  0  0
 18 19  1  0  0  0  0
 18 20  1  0  0  0  0
 20 21  2  0  0  0  0
 15 21  1  0  0  0  0
 21 22  1  0  0  0  0
  6 22  1  0  0  0  0
M  END
> <chemblId>
CHEMBL1092652

> <bioactivity__type>
Ki

> <units>
nM

> <value>
2.1

$$$$

  CDK     11301513352D 0   0.00000     0.00000     0

 22 24  0  0  0  0              1 V2000 
    7.1010   -2.5981    0.0000 C   0  0  0  0  0  0  0  0  0  0  0  0
    6.3510   -1.2990    0.0000 N   0  0  0  0  0  0  0  0  0  0  0  0
    7.1010   -0.0000    0.0000 C   0  0  0  0  0  0  0  0  0  0  0  0
    4.8510   -1.2990    0.0000 C   0  0  0  0  0  0  0  0  0  0  0  0
    4.1010    0.0000    0.0000 C   0  0  0  0  0  0  0  0  0  0  0  0
    2.6010    0.0000    0.0000 C   0  0  0  0  0  0  0  0  0  0  0  0
    1.7190    1.2140    0.0000 C   0  0  0  0  0  0  0  0  0  0  0  0
    2.1822    2.6407    0.0000 C   0  0  0  0  0  0  0  0  0  0  0  0
    1.1783    3.7552    0.0000 C   0  0  0  0  0  0  0  0  0  0  0  0
    1.6415    5.1819    0.0000 C   0  0  0  0  0  0  0  0  0  0  0  0
    0.6376    6.2964    0.0000 C   0  0  0  0  0  0  0  0  0  0  0  0
   -0.8295    5.9842    0.0000 C   0  0  0  0  0  0  0  0  0  0  0  0
   -1.2928    4.5575    0.0000 N   0  0  0  0  0  0  0  0  0  0  0  0
   -0.2888    3.4430    0.0000 N   0  0  0  0  0  0  0  0  0  0  0  0
    0.2930    0.7500    0.0000 C   0  0  0  0  0  0  0  0  0  0  0  0
   -1.0070    1.5000    0.0000 C   0  0  0  0  0  0  0  0  0  0  0  0
   -2.3060    0.7500    0.0000 C   0  0  0  0  0  0  0  0  0  0  0  0
   -2.3060   -0.7500    0.0000 C   0  0  0  0  0  0  0  0  0  0  0  0
   -3.6050   -1.5000    0.0000 F   0  0  0  0  0  0  0  0  0  0  0  0
   -1.0070   -1.5000    0.0000 C   0  0  0  0  0  0  0  0  0  0  0  0
    0.2930   -0.7500    0.0000 C   0  0  0  0  0  0  0  0  0  0  0  0
    1.7190   -1.2140    0.0000 C   0  0  0  0  0  0  0  0  0  0  0  0
  1  2  1  0  0  0  0
  2  3  1  0  0  0  0
  2  4  1  0  0  0  0
  4  5  1  0  0  0  0
  5  6  1  0  0  0  0
  6  7  2  0  0  0  0
  7  8  1  0  0  0  0
  8  9  1  0  0  0  0
  9 10  2  0  0  0  0
 10 11  1  0  0  0  0
 11 12  2  0  0  0  0
 12 13  1  0  0  0  0
 13 14  2  0  0  0  0
  9 14  1  0  0  0  0
  7 15  1  0  0  0  0
 15 16  2  0  0  0  0
 16 17  1  0  0  0  0
 17 18  2  0  0  0  0
 18 19  1  0  0  0  0
 18 20  1  0  0  0  0
 20 21  2  0  0  0  0
 15 21  1  0  0  0  0
 21 22  1  0  0  0  0
  6 22  1  0  0  0  0
M  END
> <chemblId>
CHEMBL1092662

> <bioactivity__type>
Ki

> <units>
nM

> <value>
1.7

$$$$

  CDK     11301513352D 0   0.00000     0.00000     0

 23 25  0  0  0  0              1 V2000 
    3.6494   -2.9528    0.0000 C   0  0  0  0  0  0  0  0  0  0  0  0
    2.1822   -2.6407    0.0000 C   0  0  0  0  0  0  0  0  0  0  0  0
    1.7190   -1.2140    0.0000 C   0  0  0  0  0  0  0  0  0  0  0  0
    2.6010    0.0000    0.0000 C   0  0  0  0  0  0  0  0  0  0  0  0
    4.1010    0.0000    0.0000 C   0  0  0  0  0  0  0  0  0  0  0  0
    4.8510    1.2990    0.0000 C   0  0  0  0  0  0  0  0  0  0  0  0
    6.3510    1.2990    0.0000 N   0  0  0  0  0  0  0  0  0  0  0  0
    7.1010    2.5981    0.0000 C   0  0  0  0  0  0  0  0  0  0  0  0
    7.1010   -0.0000    0.0000 C   0  0  0  0  0  0  0  0  0  0  0  0
    1.7190    1.2140    0.0000 C   0  0  0  0  0  0  0  0  0  0  0  0
    0.2930    0.7500    0.0000 C   0  0  0  0  0  0  0  0  0  0  0  0
   -1.0070    1.5000    0.0000 C   0  0  0  0  0  0  0  0  0  0  0  0
   -2.3060    0.7500    0.0000 C   0  0  0  0  0  0  0  0  0  0  0  0
   -3.6050    1.5000    0.0000 C   0  0  0  0  0  0  0  0  0  0  0  0
   -2.3060   -0.7500    0.0000 C   0  0  0  0  0  0  0  0  0  0  0  0
   -1.0070   -1.5000    0.0000 C   0  0  0  0  0  0  0  0  0  0  0  0
    0.2930   -0.7500    0.0000 C   0  0  0  0  0  0  0  0  0  0  0  0
    1.1783   -3.7552    0.0000 C   0  0  0  0  0  0  0  0  0  0  0  0
   -0.2888   -3.4430    0.0000 C   0  0  0  0  0  0  0  0  0  0  0  0
   -1.2928   -4.5575    0.0000 N   0  0  0  0  0  0  0  0  0  0  0  0
   -0.8295   -5.9842    0.0000 C   0  0  0  0  0  0  0  0  0  0  0  0
    0.6376   -6.2964    0.0000 C   0  0  0  0  0  0  0  0  0  0  0  0
    1.6415   -5.1819    0.0000 N   0  0  0  0  0  0  0  0  0  0  0  0
  2  1  1  1  0  0  0
  2  3  1  0  0  0  0
  3  4  2  0  0  0  0
  4  5  1  0  0  0  0
  5  6  1  0  0  0  0
  6  7  1  0  0  0  0
  7  8  1  0  0  0  0
  7  9  1  0  0  0  0
  4 10  1  0  0  0  0
 10 11  1  0  0  0  0
 11 12  2  0  0  0  0
 12 13  1  0  0  0  0
 13 14  1  0  0  0  0
 13 15  2  0  0  0  0
 15 16  1  0  0  0  0
 16 17  2  0  0  0  0
  3 17  1  0  0  0  0
 11 17  1  0  0  0  0
  2 18  1  0  0  0  0
 18 19  2  0  0  0  0
 19 20  1  0  0  0  0
 20 21  2  0  0  0  0
 21 22  1  0  0  0  0
 22 23  2  0  0  0  0
 18 23  1  0  0  0  0
M  END
> <chemblId>
CHEMBL1092663

> <bioactivity__type>
Ki

> <units>
nM

> <value>
4.2

$$$$

  CDK     11301513352D 0   0.00000     0.00000     0

 23 25  0  0  0  0              1 V2000 
    3.6494   -2.9528    0.0000 C   0  0  0  0  0  0  0  0  0  0  0  0
    2.1822   -2.6407    0.0000 C   0  0  0  0  0  0  0  0  0  0  0  0
    1.1783   -3.7552    0.0000 C   0  0  0  0  0  0  0  0  0  0  0  0
   -0.2888   -3.4430    0.0000 C   0  0  0  0  0  0  0  0  0  0  0  0
   -1.2928   -4.5575    0.0000 C   0  0  0  0  0  0  0  0  0  0  0  0
   -0.8295   -5.9842    0.0000 C   0  0  0  0  0  0  0  0  0  0  0  0
    0.6376   -6.2964    0.0000 N   0  0  0  0  0  0  0  0  0  0  0  0
    1.6415   -5.1819    0.0000 C   0  0  0  0  0  0  0  0  0  0  0  0
    3.1087   -5.4940    0.0000 F   0  0  0  0  0  0  0  0  0  0  0  0
    1.7190   -1.2140    0.0000 C   0  0  0  0  0  0  0  0  0  0  0  0
    2.6010    0.0000    0.0000 C   0  0  0  0  0  0  0  0  0  0  0  0
    4.1010    0.0000    0.0000 C   0  0  0  0  0  0  0  0  0  0  0  0
    4.8510    1.2990    0.0000 C   0  0  0  0  0  0  0  0  0  0  0  0
    6.3510    1.2990    0.0000 N   0  0  0  0  0  0  0  0  0  0  0  0
    7.1010    2.5981    0.0000 C   0  0  0  0  0  0  0  0  0  0  0  0
    7.1010   -0.0000    0.0000 C   0  0  0  0  0  0  0  0  0  0  0  0
    1.7190    1.2140    0.0000 S   0  0  0  0  0  0  0  0  0  0  0  0
    0.2930    0.7500    0.0000 C   0  0  0  0  0  0  0  0  0  0  0  0
   -1.0070    1.5000    0.0000 C   0  0  0  0  0  0  0  0  0  0  0  0
   -2.3060    0.7500    0.0000 C   0  0  0  0  0  0  0  0  0  0  0  0
   -2.3060   -0.7500    0.0000 C   0  0  0  0  0  0  0  0  0  0  0  0
   -1.0070   -1.5000    0.0000 C   0  0  0  0  0  0  0  0  0  0  0  0
    0.2930   -0.7500    0.0000 C   0  0  0  0  0  0  0  0  0  0  0  0
  2  1  1  6  0  0  0
  2  3  1  0  0  0  0
  3  4  2  0  0  0  0
  4  5  1  0  0  0  0
  5  6  2  0  0  0  0
  6  7  1  0  0  0  0
  7  8  2  0  0  0  0
  3  8  1  0  0  0  0
  8  9  1  0  0  0  0
  2 10  1  0  0  0  0
 10 11  2  0  0  0  0
 11 12  1  0  0  0  0
 12 13  1  0  0  0  0
 13 14  1  0  0  0  0
 14 15  1  0  0  0  0
 14 16  1  0  0  0  0
 11 17  1  0  0  0  0
 17 18  1  0  0  0  0
 18 19  2  0  0  0  0
 19 20  1  0  0  0  0
 20 21  2  0  0  0  0
 21 22  1  0  0  0  0
 22 23  2  0  0  0  0
 10 23  1  0  0  0  0
 18 23  1  0  0  0  0
M  END
> <chemblId>
CHEMBL1092765

> <bioactivity__type>
Ki

> <units>
nM

> <value>
1.7

$$$$

  CDK     11301513352D 0   0.00000     0.00000     0

 23 25  0  0  0  0              1 V2000 
    3.6494   -2.9528    0.0000 C   0  0  0  0  0  0  0  0  0  0  0  0
    2.1822   -2.6407    0.0000 C   0  0  0  0  0  0  0  0  0  0  0  0
    1.1783   -3.7552    0.0000 C   0  0  0  0  0  0  0  0  0  0  0  0
   -0.2888   -3.4430    0.0000 C   0  0  0  0  0  0  0  0  0  0  0  0
   -1.2928   -4.5575    0.0000 C   0  0  0  0  0  0  0  0  0  0  0  0
   -0.8295   -5.9842    0.0000 C   0  0  0  0  0  0  0  0  0  0  0  0
    0.6376   -6.2964    0.0000 N   0  0  0  0  0  0  0  0  0  0  0  0
    1.6415   -5.1819    0.0000 C   0  0  0  0  0  0  0  0  0  0  0  0
    3.1087   -5.4940    0.0000 Cl  0  0  0  0  0  0  0  0  0  0  0  0
    1.7190   -1.2140    0.0000 C   0  0  0  0  0  0  0  0  0  0  0  0
    2.6010    0.0000    0.0000 C   0  0  0  0  0  0  0  0  0  0  0  0
    4.1010    0.0000    0.0000 C   0  0  0  0  0  0  0  0  0  0  0  0
    4.8510    1.2990    0.0000 C   0  0  0  0  0  0  0  0  0  0  0  0
    6.3510    1.2990    0.0000 N   0  0  0  0  0  0  0  0  0  0  0  0
    7.1010    2.5981    0.0000 C   0  0  0  0  0  0  0  0  0  0  0  0
    7.1010   -0.0000    0.0000 C   0  0  0  0  0  0  0  0  0  0  0  0
    1.7190    1.2140    0.0000 S   0  0  0  0  0  0  0  0  0  0  0  0
    0.2930    0.7500    0.0000 C   0  0  0  0  0  0  0  0  0  0  0  0
   -1.0070    1.5000    0.0000 C   0  0  0  0  0  0  0  0  0  0  0  0
   -2.3060    0.7500    0.0000 C   0  0  0  0  0  0  0  0  0  0  0  0
   -2.3060   -0.7500    0.0000 C   0  0  0  0  0  0  0  0  0  0  0  0
   -1.0070   -1.5000    0.0000 C   0  0  0  0  0  0  0  0  0  0  0  0
    0.2930   -0.7500    0.0000 C   0  0  0  0  0  0  0  0  0  0  0  0
  2  1  1  6  0  0  0
  2  3  1  0  0  0  0
  3  4  2  0  0  0  0
  4  5  1  0  0  0  0
  5  6  2  0  0  0  0
  6  7  1  0  0  0  0
  7  8  2  0  0  0  0
  3  8  1  0  0  0  0
  8  9  1  0  0  0  0
  2 10  1  0  0  0  0
 10 11  2  0  0  0  0
 11 12  1  0  0  0  0
 12 13  1  0  0  0  0
 13 14  1  0  0  0  0
 14 15  1  0  0  0  0
 14 16  1  0  0  0  0
 11 17  1  0  0  0  0
 17 18  1  0  0  0  0
 18 19  2  0  0  0  0
 19 20  1  0  0  0  0
 20 21  2  0  0  0  0
 21 22  1  0  0  0  0
 22 23  2  0  0  0  0
 10 23  1  0  0  0  0
 18 23  1  0  0  0  0
M  END
> <chemblId>
CHEMBL1092766

> <bioactivity__type>
Ki

> <units>
nM

> <value>
2.9

$$$$

  CDK     11301513352D 0   0.00000     0.00000     0

 21 23  0  0  0  0              1 V2000 
    3.6494   -2.9528    0.0000 C   0  0  0  0  0  0  0  0  0  0  0  0
    2.1822   -2.6407    0.0000 C   0  0  0  0  0  0  0  0  0  0  0  0
    1.1783   -3.7552    0.0000 C   0  0  0  0  0  0  0  0  0  0  0  0
   -0.3134   -3.5981    0.0000 N   0  0  0  0  0  0  0  0  0  0  0  0
   -0.9238   -4.9683    0.0000 C   0  0  0  0  0  0  0  0  0  0  0  0
    0.1907   -5.9722    0.0000 C   0  0  0  0  0  0  0  0  0  0  0  0
    1.4899   -5.2225    0.0000 S   0  0  0  0  0  0  0  0  0  0  0  0
    1.7190   -1.2140    0.0000 C   0  0  0  0  0  0  0  0  0  0  0  0
    2.6010    0.0000    0.0000 C   0  0  0  0  0  0  0  0  0  0  0  0
    4.1010    0.0000    0.0000 C   0  0  0  0  0  0  0  0  0  0  0  0
    4.8510    1.2990    0.0000 C   0  0  0  0  0  0  0  0  0  0  0  0
    6.3510    1.2990    0.0000 N   0  0  0  0  0  0  0  0  0  0  0  0
    7.1010    2.5981    0.0000 C   0  0  0  0  0  0  0  0  0  0  0  0
    7.1010   -0.0000    0.0000 C   0  0  0  0  0  0  0  0  0  0  0  0
    1.7190    1.2140    0.0000 S   0  0  0  0  0  0  0  0  0  0  0  0
    0.2930    0.7500    0.0000 C   0  0  0  0  0  0  0  0  0  0  0  0
   -1.0070    1.5000    0.0000 C   0  0  0  0  0  0  0  0  0  0  0  0
   -2.3060    0.7500    0.0000 C   0  0  0  0  0  0  0  0  0  0  0  0
   -2.3060   -0.7500    0.0000 C   0  0  0  0  0  0  0  0  0  0  0  0
   -1.0070   -1.5000    0.0000 C   0  0  0  0  0  0  0  0  0  0  0  0
    0.2930   -0.7500    0.0000 C   0  0  0  0  0  0  0  0  0  0  0  0
  1  2  1  0  0  0  0
  2  3  1  0  0  0  0
  3  4  2  0  0  0  0
  4  5  1  0  0  0  0
  5  6  2  0  0  0  0
  6  7  1  0  0  0  0
  3  7  1  0  0  0  0
  2  8  1  0  0  0  0
  8  9  2  0  0  0  0
  9 10  1  0  0  0  0
 10 11  1  0  0  0  0
 11 12  1  0  0  0  0
 12 13  1  0  0  0  0
 12 14  1  0  0  0  0
  9 15  1  0  0  0  0
 15 16  1  0  0  0  0
 16 17  2  0  0  0  0
 17 18  1  0  0  0  0
 18 19  2  0  0  0  0
 19 20  1  0  0  0  0
 20 21  2  0  0  0  0
  8 21  1  0  0  0  0
 16 21  1  0  0  0  0
M  END
> <chemblId>
CHEMBL1092767

> <bioactivity__type>
Ki

> <units>
nM

> <value>
35.0

$$$$

  CDK     11301513352D 0   0.00000     0.00000     0

 24 26  0  0  0  0              1 V2000 
   -1.3702   -8.5254    0.0000 C   0  0  0  0  0  0  0  0  0  0  0  0
   -1.8335   -7.0987    0.0000 O   0  0  0  0  0  0  0  0  0  0  0  0
   -0.8295   -5.9842    0.0000 C   0  0  0  0  0  0  0  0  0  0  0  0
    0.6376   -6.2964    0.0000 C   0  0  0  0  0  0  0  0  0  0  0  0
    1.6415   -5.1819    0.0000 C   0  0  0  0  0  0  0  0  0  0  0  0
    1.1783   -3.7552    0.0000 C   0  0  0  0  0  0  0  0  0  0  0  0
   -0.2888   -3.4430    0.0000 C   0  0  0  0  0  0  0  0  0  0  0  0
   -1.2928   -4.5575    0.0000 N   0  0  0  0  0  0  0  0  0  0  0  0
    2.1822   -2.6407    0.0000 C   0  0  0  0  0  0  0  0  0  0  0  0
    3.6494   -2.9528    0.0000 C   0  0  0  0  0  0  0  0  0  0  0  0
    1.7190   -1.2140    0.0000 C   0  0  0  0  0  0  0  0  0  0  0  0
    2.6010    0.0000    0.0000 C   0  0  0  0  0  0  0  0  0  0  0  0
    4.1010    0.0000    0.0000 C   0  0  0  0  0  0  0  0  0  0  0  0
    4.8510    1.2990    0.0000 C   0  0  0  0  0  0  0  0  0  0  0  0
    6.3510    1.2990    0.0000 N   0  0  0  0  0  0  0  0  0  0  0  0
    7.1010    2.5981    0.0000 C   0  0  0  0  0  0  0  0  0  0  0  0
    7.1010   -0.0000    0.0000 C   0  0  0  0  0  0  0  0  0  0  0  0
    1.7190    1.2140    0.0000 S   0  0  0  0  0  0  0  0  0  0  0  0
    0.2930    0.7500    0.0000 C   0  0  0  0  0  0  0  0  0  0  0  0
   -1.0070    1.5000    0.0000 C   0  0  0  0  0  0  0  0  0  0  0  0
   -2.3060    0.7500    0.0000 C   0  0  0  0  0  0  0  0  0  0  0  0
   -2.3060   -0.7500    0.0000 C   0  0  0  0  0  0  0  0  0  0  0  0
   -1.0070   -1.5000    0.0000 C   0  0  0  0  0  0  0  0  0  0  0  0
    0.2930   -0.7500    0.0000 C   0  0  0  0  0  0  0  0  0  0  0  0
  1  2  1  0  0  0  0
  2  3  1  0  0  0  0
  3  4  2  0  0  0  0
  4  5  1  0  0  0  0
  5  6  2  0  0  0  0
  6  7  1  0  0  0  0
  7  8  2  0  0  0  0
  3  8  1  0  0  0  0
  6  9  1  0  0  0  0
  9 10  1  0  0  0  0
  9 11  1  0  0  0  0
 11 12  2  0  0  0  0
 12 13  1  0  0  0  0
 13 14  1  0  0  0  0
 14 15  1  0  0  0  0
 15 16  1  0  0  0  0
 15 17  1  0  0  0  0
 12 18  1  0  0  0  0
 18 19  1  0  0  0  0
 19 20  2  0  0  0  0
 20 21  1  0  0  0  0
 21 22  2  0  0  0  0
 22 23  1  0  0  0  0
 23 24  2  0  0  0  0
 11 24  1  0  0  0  0
 19 24  1  0  0  0  0
M  END
> <chemblId>
CHEMBL1092812

> <bioactivity__type>
Ki

> <units>
nM

> <value>
120.0

$$$$

  CDK     11301513352D 0   0.00000     0.00000     0

 23 25  0  0  0  0              1 V2000 
    3.6494   -2.9528    0.0000 C   0  0  0  0  0  0  0  0  0  0  0  0
    2.1822   -2.6407    0.0000 C   0  0  0  0  0  0  0  0  0  0  0  0
    1.1783   -3.7552    0.0000 C   0  0  0  0  0  0  0  0  0  0  0  0
   -0.2888   -3.4430    0.0000 C   0  0  0  0  0  0  0  0  0  0  0  0
   -1.2928   -4.5575    0.0000 C   0  0  0  0  0  0  0  0  0  0  0  0
   -0.8295   -5.9842    0.0000 C   0  0  0  0  0  0  0  0  0  0  0  0
    0.6376   -6.2964    0.0000 N   0  0  0  0  0  0  0  0  0  0  0  0
    1.6415   -5.1819    0.0000 C   0  0  0  0  0  0  0  0  0  0  0  0
    3.1087   -5.4940    0.0000 C   0  0  0  0  0  0  0  0  0  0  0  0
    1.7190   -1.2140    0.0000 C   0  0  0  0  0  0  0  0  0  0  0  0
    2.6010    0.0000    0.0000 C   0  0  0  0  0  0  0  0  0  0  0  0
    4.1010    0.0000    0.0000 C   0  0  0  0  0  0  0  0  0  0  0  0
    4.8510    1.2990    0.0000 C   0  0  0  0  0  0  0  0  0  0  0  0
    6.3510    1.2990    0.0000 N   0  0  0  0  0  0  0  0  0  0  0  0
    7.1010    2.5981    0.0000 C   0  0  0  0  0  0  0  0  0  0  0  0
    7.1010   -0.0000    0.0000 C   0  0  0  0  0  0  0  0  0  0  0  0
    1.7190    1.2140    0.0000 S   0  0  0  0  0  0  0  0  0  0  0  0
    0.2930    0.7500    0.0000 C   0  0  0  0  0  0  0  0  0  0  0  0
   -1.0070    1.5000    0.0000 C   0  0  0  0  0  0  0  0  0  0  0  0
   -2.3060    0.7500    0.0000 C   0  0  0  0  0  0  0  0  0  0  0  0
   -2.3060   -0.7500    0.0000 C   0  0  0  0  0  0  0  0  0  0  0  0
   -1.0070   -1.5000    0.0000 C   0  0  0  0  0  0  0  0  0  0  0  0
    0.2930   -0.7500    0.0000 C   0  0  0  0  0  0  0  0  0  0  0  0
  2  1  1  6  0  0  0
  2  3  1  0  0  0  0
  3  4  2  0  0  0  0
  4  5  1  0  0  0  0
  5  6  2  0  0  0  0
  6  7  1  0  0  0  0
  7  8  2  0  0  0  0
  3  8  1  0  0  0  0
  8  9  1  0  0  0  0
  2 10  1  0  0  0  0
 10 11  2  0  0  0  0
 11 12  1  0  0  0  0
 12 13  1  0  0  0  0
 13 14  1  0  0  0  0
 14 15  1  0  0  0  0
 14 16  1  0  0  0  0
 11 17  1  0  0  0  0
 17 18  1  0  0  0  0
 18 19  2  0  0  0  0
 19 20  1  0  0  0  0
 20 21  2  0  0  0  0
 21 22  1  0  0  0  0
 22 23  2  0  0  0  0
 10 23  1  0  0  0  0
 18 23  1  0  0  0  0
M  END
> <chemblId>
CHEMBL1092813

> <bioactivity__type>
Ki

> <units>
nM

> <value>
17.0

$$$$

  CDK     11301513352D 0   0.00000     0.00000     0

 21 23  0  0  0  0              1 V2000 
    7.1010    2.5981    0.0000 C   0  0  0  0  0  0  0  0  0  0  0  0
    6.3510    1.2990    0.0000 N   0  0  0  0  0  0  0  0  0  0  0  0
    4.8510    1.2990    0.0000 C   0  0  0  0  0  0  0  0  0  0  0  0
    4.1010    0.0000    0.0000 C   0  0  0  0  0  0  0  0  0  0  0  0
    2.6010    0.0000    0.0000 C   0  0  0  0  0  0  0  0  0  0  0  0
    1.7190    1.2140    0.0000 S   0  0  0  0  0  0  0  0  0  0  0  0
    0.2930    0.7500    0.0000 C   0  0  0  0  0  0  0  0  0  0  0  0
   -1.0070    1.5000    0.0000 C   0  0  0  0  0  0  0  0  0  0  0  0
   -2.3060    0.7500    0.0000 C   0  0  0  0  0  0  0  0  0  0  0  0
   -2.3060   -0.7500    0.0000 C   0  0  0  0  0  0  0  0  0  0  0  0
   -1.0070   -1.5000    0.0000 C   0  0  0  0  0  0  0  0  0  0  0  0
    0.2930   -0.7500    0.0000 C   0  0  0  0  0  0  0  0  0  0  0  0
    1.7190   -1.2140    0.0000 C   0  0  0  0  0  0  0  0  0  0  0  0
    2.1822   -2.6407    0.0000 C   0  0  0  0  0  0  0  0  0  0  0  0
    1.1783   -3.7552    0.0000 C   0  0  0  0  0  0  0  0  0  0  0  0
    3.6494   -2.9528    0.0000 C   0  0  0  0  0  0  0  0  0  0  0  0
    4.1126   -4.3795    0.0000 C   0  0  0  0  0  0  0  0  0  0  0  0
    5.5798   -4.6917    0.0000 C   0  0  0  0  0  0  0  0  0  0  0  0
    6.5837   -3.5772    0.0000 C   0  0  0  0  0  0  0  0  0  0  0  0
    6.1205   -2.1505    0.0000 C   0  0  0  0  0  0  0  0  0  0  0  0
    4.6533   -1.8383    0.0000 N   0  0  0  0  0  0  0  0  0  0  0  0
  1  2  1  0  0  0  0
  2  3  1  0  0  0  0
  3  4  1  0  0  0  0
  4  5  1  0  0  0  0
  5  6  1  0  0  0  0
  6  7  1  0  0  0  0
  7  8  2  0  0  0  0
  8  9  1  0  0  0  0
  9 10  2  0  0  0  0
 10 11  1  0  0  0  0
 11 12  2  0  0  0  0
  7 12  1  0  0  0  0
 12 13  1  0  0  0  0
  5 13  2  0  0  0  0
 13 14  1  0  0  0  0
 14 15  1  6  0  0  0
 14 16  1  0  0  0  0
 16 17  2  0  0  0  0
 17 18  1  0  0  0  0
 18 19  2  0  0  0  0
 19 20  1  0  0  0  0
 20 21  2  0  0  0  0
 16 21  1  0  0  0  0
M  END
> <chemblId>
CHEMBL1093044

> <bioactivity__type>
Ki

> <units>
nM

> <value>
32000.0

$$$$

  CDK     11301513352D 0   0.00000     0.00000     0

 21 23  0  0  0  0              1 V2000 
    3.6494   -2.9528    0.0000 C   0  0  0  0  0  0  0  0  0  0  0  0
    2.1822   -2.6407    0.0000 C   0  0  0  0  0  0  0  0  0  0  0  0
    1.7190   -1.2140    0.0000 C   0  0  0  0  0  0  0  0  0  0  0  0
    2.6010    0.0000    0.0000 C   0  0  0  0  0  0  0  0  0  0  0  0
    4.1010    0.0000    0.0000 C   0  0  0  0  0  0  0  0  0  0  0  0
    4.8510    1.2990    0.0000 C   0  0  0  0  0  0  0  0  0  0  0  0
    6.3510    1.2990    0.0000 N   0  0  0  0  0  0  0  0  0  0  0  0
    7.1010    2.5981    0.0000 C   0  0  0  0  0  0  0  0  0  0  0  0
    7.1010   -0.0000    0.0000 C   0  0  0  0  0  0  0  0  0  0  0  0
    1.7190    1.2140    0.0000 S   0  0  0  0  0  0  0  0  0  0  0  0
    0.2930    0.7500    0.0000 C   0  0  0  0  0  0  0  0  0  0  0  0
   -1.0070    1.5000    0.0000 C   0  0  0  0  0  0  0  0  0  0  0  0
   -2.3060    0.7500    0.0000 C   0  0  0  0  0  0  0  0  0  0  0  0
   -2.3060   -0.7500    0.0000 C   0  0  0  0  0  0  0  0  0  0  0  0
   -1.0070   -1.5000    0.0000 C   0  0  0  0  0  0  0  0  0  0  0  0
    0.2930   -0.7500    0.0000 C   0  0  0  0  0  0  0  0  0  0  0  0
    1.1783   -3.7552    0.0000 N   0  0  0  0  0  0  0  0  0  0  0  0
   -0.3134   -3.5981    0.0000 C   0  0  0  0  0  0  0  0  0  0  0  0
   -0.9238   -4.9683    0.0000 C   0  0  0  0  0  0  0  0  0  0  0  0
    0.1907   -5.9722    0.0000 C   0  0  0  0  0  0  0  0  0  0  0  0
    1.4899   -5.2225    0.0000 N   0  0  0  0  0  0  0  0  0  0  0  0
  2  1  1  1  0  0  0
  2  3  1  0  0  0  0
  3  4  2  0  0  0  0
  4  5  1  0  0  0  0
  5  6  1  0  0  0  0
  6  7  1  0  0  0  0
  7  8  1  0  0  0  0
  7  9  1  0  0  0  0
  4 10  1  0  0  0  0
 10 11  1  0  0  0  0
 11 12  2  0  0  0  0
 12 13  1  0  0  0  0
 13 14  2  0  0  0  0
 14 15  1  0  0  0  0
 15 16  2  0  0  0  0
  3 16  1  0  0  0  0
 11 16  1  0  0  0  0
  2 17  1  0  0  0  0
 17 18  1  0  0  0  0
 18 19  2  0  0  0  0
 19 20  1  0  0  0  0
 20 21  2  0  0  0  0
 17 21  1  0  0  0  0
M  END
> <chemblId>
CHEMBL1093058

> <bioactivity__type>
Ki

> <units>
nM

> <value>
4.4

$$$$

  CDK     11301513352D 0   0.00000     0.00000     0

 24 26  0  0  0  0              1 V2000 
   -2.2192   -1.7042    0.0000 C   0  0  0  0  0  0  0  0  0  0  0  0
   -0.7521   -2.0163    0.0000 O   0  0  0  0  0  0  0  0  0  0  0  0
   -0.2888   -3.4430    0.0000 C   0  0  0  0  0  0  0  0  0  0  0  0
   -1.2928   -4.5575    0.0000 N   0  0  0  0  0  0  0  0  0  0  0  0
   -0.8295   -5.9842    0.0000 C   0  0  0  0  0  0  0  0  0  0  0  0
    0.6376   -6.2964    0.0000 C   0  0  0  0  0  0  0  0  0  0  0  0
    1.6415   -5.1819    0.0000 C   0  0  0  0  0  0  0  0  0  0  0  0
    1.1783   -3.7552    0.0000 C   0  0  0  0  0  0  0  0  0  0  0  0
    2.1822   -2.6407    0.0000 C   0  0  0  0  0  0  0  0  0  0  0  0
    3.6494   -2.9528    0.0000 C   0  0  0  0  0  0  0  0  0  0  0  0
    1.7190   -1.2140    0.0000 C   0  0  0  0  0  0  0  0  0  0  0  0
    2.6010    0.0000    0.0000 C   0  0  0  0  0  0  0  0  0  0  0  0
    4.1010    0.0000    0.0000 C   0  0  0  0  0  0  0  0  0  0  0  0
    4.8510    1.2990    0.0000 C   0  0  0  0  0  0  0  0  0  0  0  0
    6.3510    1.2990    0.0000 N   0  0  0  0  0  0  0  0  0  0  0  0
    7.1010    2.5981    0.0000 C   0  0  0  0  0  0  0  0  0  0  0  0
    7.1010   -0.0000    0.0000 C   0  0  0  0  0  0  0  0  0  0  0  0
    1.7190    1.2140    0.0000 S   0  0  0  0  0  0  0  0  0  0  0  0
    0.2930    0.7500    0.0000 C   0  0  0  0  0  0  0  0  0  0  0  0
   -1.0070    1.5000    0.0000 C   0  0  0  0  0  0  0  0  0  0  0  0
   -2.3060    0.7500    0.0000 C   0  0  0  0  0  0  0  0  0  0  0  0
   -2.3060   -0.7500    0.0000 C   0  0  0  0  0  0  0  0  0  0  0  0
   -1.0070   -1.5000    0.0000 C   0  0  0  0  0  0  0  0  0  0  0  0
    0.2930   -0.7500    0.0000 C   0  0  0  0  0  0  0  0  0  0  0  0
  1  2  1  0  0  0  0
  2  3  1  0  0  0  0
  3  4  2  0  0  0  0
  4  5  1  0  0  0  0
  5  6  2  0  0  0  0
  6  7  1  0  0  0  0
  7  8  2  0  0  0  0
  3  8  1  0  0  0  0
  8  9  1  0  0  0  0
  9 10  1  6  0  0  0
  9 11  1  0  0  0  0
 11 12  2  0  0  0  0
 12 13  1  0  0  0  0
 13 14  1  0  0  0  0
 14 15  1  0  0  0  0
 15 16  1  0  0  0  0
 15 17  1  0  0  0  0
 12 18  1  0  0  0  0
 18 19  1  0  0  0  0
 19 20  2  0  0  0  0
 20 21  1  0  0  0  0
 21 22  2  0  0  0  0
 22 23  1  0  0  0  0
 23 24  2  0  0  0  0
 11 24  1  0  0  0  0
 19 24  1  0  0  0  0
M  END
> <chemblId>
CHEMBL1093294

> <bioactivity__type>
Ki

> <units>
nM

> <value>
2.9

$$$$

  CDK     11301513352D 0   0.00000     0.00000     0

 21 23  0  0  0  0              1 V2000 
    3.6494   -2.9528    0.0000 C   0  0  0  0  0  0  0  0  0  0  0  0
    2.1822   -2.6407    0.0000 C   0  0  0  0  0  0  0  0  0  0  0  0
    1.7190   -1.2140    0.0000 C   0  0  0  0  0  0  0  0  0  0  0  0
    2.6010    0.0000    0.0000 C   0  0  0  0  0  0  0  0  0  0  0  0
    4.1010    0.0000    0.0000 C   0  0  0  0  0  0  0  0  0  0  0  0
    4.8510    1.2990    0.0000 C   0  0  0  0  0  0  0  0  0  0  0  0
    6.3510    1.2990    0.0000 N   0  0  0  0  0  0  0  0  0  0  0  0
    7.1010    2.5981    0.0000 C   0  0  0  0  0  0  0  0  0  0  0  0
    7.1010   -0.0000    0.0000 C   0  0  0  0  0  0  0  0  0  0  0  0
    1.7190    1.2140    0.0000 S   0  0  0  0  0  0  0  0  0  0  0  0
    0.2930    0.7500    0.0000 C   0  0  0  0  0  0  0  0  0  0  0  0
   -1.0070    1.5000    0.0000 C   0  0  0  0  0  0  0  0  0  0  0  0
   -2.3060    0.7500    0.0000 C   0  0  0  0  0  0  0  0  0  0  0  0
   -2.3060   -0.7500    0.0000 C   0  0  0  0  0  0  0  0  0  0  0  0
   -1.0070   -1.5000    0.0000 C   0  0  0  0  0  0  0  0  0  0  0  0
    0.2930   -0.7500    0.0000 C   0  0  0  0  0  0  0  0  0  0  0  0
    1.1783   -3.7552    0.0000 N   0  0  0  0  0  0  0  0  0  0  0  0
   -0.3134   -3.5981    0.0000 C   0  0  0  0  0  0  0  0  0  0  0  0
   -0.9238   -4.9683    0.0000 C   0  0  0  0  0  0  0  0  0  0  0  0
    0.1907   -5.9722    0.0000 N   0  0  0  0  0  0  0  0  0  0  0  0
    1.4899   -5.2225    0.0000 C   0  0  0  0  0  0  0  0  0  0  0  0
  1  2  1  0  0  0  0
  2  3  1  0  0  0  0
  3  4  2  0  0  0  0
  4  5  1  0  0  0  0
  5  6  1  0  0  0  0
  6  7  1  0  0  0  0
  7  8  1  0  0  0  0
  7  9  1  0  0  0  0
  4 10  1  0  0  0  0
 10 11  1  0  0  0  0
 11 12  2  0  0  0  0
 12 13  1  0  0  0  0
 13 14  2  0  0  0  0
 14 15  1  0  0  0  0
 15 16  2  0  0  0  0
  3 16  1  0  0  0  0
 11 16  1  0  0  0  0
  2 17  1  0  0  0  0
 17 18  1  0  0  0  0
 18 19  2  0  0  0  0
 19 20  1  0  0  0  0
 20 21  2  0  0  0  0
 17 21  1  0  0  0  0
M  END
> <chemblId>
CHEMBL1093607

> <bioactivity__type>
Ki

> <units>
nM

> <value>
122.0

$$$$

  CDK     11301513352D 0   0.00000     0.00000     0

 23 25  0  0  0  0              1 V2000 
   -4.9041    0.7500    0.0000 C   0  0  0  0  0  0  0  0  0  0  0  0
   -3.6050    1.5000    0.0000 O   0  0  0  0  0  0  0  0  0  0  0  0
   -2.3060    0.7500    0.0000 C   0  0  0  0  0  0  0  0  0  0  0  0
   -2.3060   -0.7500    0.0000 C   0  0  0  0  0  0  0  0  0  0  0  0
   -1.0070   -1.5000    0.0000 C   0  0  0  0  0  0  0  0  0  0  0  0
    0.2930   -0.7500    0.0000 C   0  0  0  0  0  0  0  0  0  0  0  0
    1.7190   -1.2140    0.0000 C   0  0  0  0  0  0  0  0  0  0  0  0
    2.6010    0.0000    0.0000 C   0  0  0  0  0  0  0  0  0  0  0  0
    4.1010    0.0000    0.0000 C   0  0  0  0  0  0  0  0  0  0  0  0
    4.8510    1.2990    0.0000 C   0  0  0  0  0  0  0  0  0  0  0  0
    6.3510    1.2990    0.0000 N   0  0  0  0  0  0  0  0  0  0  0  0
    7.1010    2.5981    0.0000 C   0  0  0  0  0  0  0  0  0  0  0  0
    7.1010   -0.0000    0.0000 C   0  0  0  0  0  0  0  0  0  0  0  0
    1.7190    1.2140    0.0000 C   0  0  0  0  0  0  0  0  0  0  0  0
    0.2930    0.7500    0.0000 C   0  0  0  0  0  0  0  0  0  0  0  0
   -1.0070    1.5000    0.0000 C   0  0  0  0  0  0  0  0  0  0  0  0
    2.1822   -2.6407    0.0000 C   0  0  0  0  0  0  0  0  0  0  0  0
    1.1783   -3.7552    0.0000 C   0  0  0  0  0  0  0  0  0  0  0  0
    3.6494   -2.9528    0.0000 C   0  0  0  0  0  0  0  0  0  0  0  0
    4.2592   -4.3233    0.0000 N   0  0  0  0  0  0  0  0  0  0  0  0
    5.7510   -4.1668    0.0000 C   0  0  0  0  0  0  0  0  0  0  0  0
    6.0632   -2.6996    0.0000 C   0  0  0  0  0  0  0  0  0  0  0  0
    4.7643   -1.9494    0.0000 S   0  0  0  0  0  0  0  0  0  0  0  0
  1  2  1  0  0  0  0
  2  3  1  0  0  0  0
  3  4  2  0  0  0  0
  4  5  1  0  0  0  0
  5  6  2  0  0  0  0
  6  7  1  0  0  0  0
  7  8  2  0  0  0  0
  8  9  1  0  0  0  0
  9 10  1  0  0  0  0
 10 11  1  0  0  0  0
 11 12  1  0  0  0  0
 11 13  1  0  0  0  0
  8 14  1  0  0  0  0
 14 15  1  0  0  0  0
  6 15  1  0  0  0  0
 15 16  2  0  0  0  0
  3 16  1  0  0  0  0
  7 17  1  0  0  0  0
 17 18  1  6  0  0  0
 17 19  1  0  0  0  0
 19 20  2  0  0  0  0
 20 21  1  0  0  0  0
 21 22  2  0  0  0  0
 22 23  1  0  0  0  0
 19 23  1  0  0  0  0
M  END
> <chemblId>
CHEMBL1093623

> <bioactivity__type>
Ki

> <units>
nM

> <value>
2.5

$$$$

  CDK     11301513352D 0   0.00000     0.00000     0

 25 28  0  0  0  0              1 V2000 
    7.1010   -2.5981    0.0000 C   0  0  0  0  0  0  0  0  0  0  0  0
    6.3510   -1.2990    0.0000 N   0  0  0  0  0  0  0  0  0  0  0  0
    7.1010   -0.0000    0.0000 C   0  0  0  0  0  0  0  0  0  0  0  0
    6.3510    1.2990    0.0000 C   0  0  0  0  0  0  0  0  0  0  0  0
    4.8510    1.2990    0.0000 C   0  0  0  0  0  0  0  0  0  0  0  0
    4.1010    0.0000    0.0000 C   0  0  0  0  0  0  0  0  0  0  0  0
    4.8510   -1.2990    0.0000 C   0  0  0  0  0  0  0  0  0  0  0  0
    2.6010    0.0000    0.0000 C   0  0  0  0  0  0  0  0  0  0  0  0
    1.7190    1.2130    0.0000 N   0  0  0  0  0  0  0  0  0  0  0  0
    0.2920    0.7500    0.0000 C   0  0  0  0  0  0  0  0  0  0  0  0
   -1.0060    1.5000    0.0000 C   0  0  0  0  0  0  0  0  0  0  0  0
   -2.3060    0.7500    0.0000 C   0  0  0  0  0  0  0  0  0  0  0  0
   -2.3060   -0.7500    0.0000 C   0  0  0  0  0  0  0  0  0  0  0  0
   -1.0060   -1.5000    0.0000 C   0  0  0  0  0  0  0  0  0  0  0  0
    0.2920   -0.7500    0.0000 C   0  0  0  0  0  0  0  0  0  0  0  0
    1.7190   -1.2130    0.0000 N   0  0  0  0  0  0  0  0  0  0  0  0
    2.1826   -2.6396    0.0000 C   0  0  0  0  0  0  0  0  0  0  0  0
    1.1789   -3.7543    0.0000 C   0  0  0  0  0  0  0  0  0  0  0  0
    1.6424   -5.1809    0.0000 O   0  0  0  0  0  0  0  0  0  0  0  0
    0.6388   -6.2956    0.0000 C   0  0  0  0  0  0  0  0  0  0  0  0
   -0.8285   -5.9838    0.0000 C   0  0  0  0  0  0  0  0  0  0  0  0
   -1.8321   -7.0985    0.0000 C   0  0  0  0  0  0  0  0  0  0  0  0
   -1.3686   -8.5251    0.0000 C   0  0  0  0  0  0  0  0  0  0  0  0
    0.0986   -8.8369    0.0000 C   0  0  0  0  0  0  0  0  0  0  0  0
    1.1023   -7.7222    0.0000 C   0  0  0  0  0  0  0  0  0  0  0  0
  1  2  1  0  0  0  0
  2  3  1  0  0  0  0
  3  4  1  0  0  0  0
  4  5  1  0  0  0  0
  5  6  1  0  0  0  0
  6  7  1  0  0  0  0
  2  7  1  0  0  0  0
  6  8  1  0  0  0  0
  8  9  2  0  0  0  0
  9 10  1  0  0  0  0
 10 11  2  0  0  0  0
 11 12  1  0  0  0  0
 12 13  2  0  0  0  0
 13 14  1  0  0  0  0
 14 15  2  0  0  0  0
 10 15  1  0  0  0  0
 15 16  1  0  0  0  0
  8 16  1  0  0  0  0
 16 17  1  0  0  0  0
 17 18  1  0  0  0  0
 18 19  1  0  0  0  0
 19 20  1  0  0  0  0
 20 21  2  0  0  0  0
 21 22  1  0  0  0  0
 22 23  2  0  0  0  0
 23 24  1  0  0  0  0
 24 25  2  0  0  0  0
 20 25  1  0  0  0  0
M  END
> <chemblId>
CHEMBL1094510

> <bioactivity__type>
Ki

> <units>
nM

> <value>
0.8

$$$$

  CDK     11301513352D 0   0.00000     0.00000     0

 24 27  0  0  0  0              1 V2000 
    7.1010   -2.5981    0.0000 C   0  0  0  0  0  0  0  0  0  0  0  0
    6.3510   -1.2990    0.0000 N   0  0  0  0  0  0  0  0  0  0  0  0
    7.1010   -0.0000    0.0000 C   0  0  0  0  0  0  0  0  0  0  0  0
    6.3510    1.2990    0.0000 C   0  0  0  0  0  0  0  0  0  0  0  0
    4.8510    1.2990    0.0000 C   0  0  0  0  0  0  0  0  0  0  0  0
    4.1010    0.0000    0.0000 C   0  0  0  0  0  0  0  0  0  0  0  0
    4.8510   -1.2990    0.0000 C   0  0  0  0  0  0  0  0  0  0  0  0
    2.6010    0.0000    0.0000 C   0  0  0  0  0  0  0  0  0  0  0  0
    1.7190    1.2130    0.0000 N   0  0  0  0  0  0  0  0  0  0  0  0
    0.2920    0.7500    0.0000 C   0  0  0  0  0  0  0  0  0  0  0  0
   -1.0060    1.5000    0.0000 C   0  0  0  0  0  0  0  0  0  0  0  0
   -2.3060    0.7500    0.0000 C   0  0  0  0  0  0  0  0  0  0  0  0
   -2.3060   -0.7500    0.0000 C   0  0  0  0  0  0  0  0  0  0  0  0
   -1.0060   -1.5000    0.0000 C   0  0  0  0  0  0  0  0  0  0  0  0
    0.2920   -0.7500    0.0000 C   0  0  0  0  0  0  0  0  0  0  0  0
    1.7190   -1.2130    0.0000 N   0  0  0  0  0  0  0  0  0  0  0  0
    2.1826   -2.6396    0.0000 C   0  0  0  0  0  0  0  0  0  0  0  0
    1.1789   -3.7543    0.0000 C   0  0  0  0  0  0  0  0  0  0  0  0
   -0.2883   -3.4425    0.0000 C   0  0  0  0  0  0  0  0  0  0  0  0
   -1.2920   -4.5572    0.0000 C   0  0  0  0  0  0  0  0  0  0  0  0
   -0.8285   -5.9838    0.0000 C   0  0  0  0  0  0  0  0  0  0  0  0
   -1.8321   -7.0985    0.0000 F   0  0  0  0  0  0  0  0  0  0  0  0
    0.6388   -6.2956    0.0000 C   0  0  0  0  0  0  0  0  0  0  0  0
    1.6424   -5.1809    0.0000 C   0  0  0  0  0  0  0  0  0  0  0  0
  1  2  1  0  0  0  0
  2  3  1  0  0  0  0
  3  4  1  0  0  0  0
  4  5  1  0  0  0  0
  5  6  1  0  0  0  0
  6  7  1  0  0  0  0
  2  7  1  0  0  0  0
  6  8  1  6  0  0  0
  8  9  2  0  0  0  0
  9 10  1  0  0  0  0
 10 11  2  0  0  0  0
 11 12  1  0  0  0  0
 12 13  2  0  0  0  0
 13 14  1  0  0  0  0
 14 15  2  0  0  0  0
 10 15  1  0  0  0  0
 15 16  1  0  0  0  0
  8 16  1  0  0  0  0
 16 17  1  0  0  0  0
 17 18  1  0  0  0  0
 18 19  2  0  0  0  0
 19 20  1  0  0  0  0
 20 21  2  0  0  0  0
 21 22  1  0  0  0  0
 21 23  1  0  0  0  0
 23 24  2  0  0  0  0
 18 24  1  0  0  0  0
M  END
> <chemblId>
CHEMBL1095819

> <bioactivity__type>
Ki

> <units>
nM

> <value>
0.9

$$$$

  CDK     11301513352D 0   0.00000     0.00000     0

 28 31  0  0  0  0              1 V2000 
    8.8254  -14.6759    0.0000 F   0  0  0  0  0  0  0  0  0  0  0  0
    8.3619  -13.2493    0.0000 C   0  0  0  0  0  0  0  0  0  0  0  0
    9.3656  -12.1345    0.0000 C   0  0  0  0  0  0  0  0  0  0  0  0
    8.9020  -10.7080    0.0000 C   0  0  0  0  0  0  0  0  0  0  0  0
    7.4348  -10.3961    0.0000 C   0  0  0  0  0  0  0  0  0  0  0  0
    6.4311  -11.5109    0.0000 C   0  0  0  0  0  0  0  0  0  0  0  0
    6.8947  -12.9374    0.0000 C   0  0  0  0  0  0  0  0  0  0  0  0
    6.9712   -8.9696    0.0000 C   0  0  0  0  0  0  0  0  0  0  0  0
    7.9749   -7.8548    0.0000 O   0  0  0  0  0  0  0  0  0  0  0  0
    5.5040   -8.6577    0.0000 C   0  0  0  0  0  0  0  0  0  0  0  0
    5.0404   -7.2311    0.0000 C   0  0  0  0  0  0  0  0  0  0  0  0
    3.5732   -6.9193    0.0000 C   0  0  0  0  0  0  0  0  0  0  0  0
    3.1097   -5.4927    0.0000 N   0  0  0  0  0  0  0  0  0  0  0  0
    4.1133   -4.3780    0.0000 C   0  0  0  0  0  0  0  0  0  0  0  0
    3.6498   -2.9514    0.0000 C   0  0  0  0  0  0  0  0  0  0  0  0
    2.1826   -2.6396    0.0000 C   0  0  0  0  0  0  0  0  0  0  0  0
    1.1789   -3.7543    0.0000 C   0  0  0  0  0  0  0  0  0  0  0  0
    1.6424   -5.1809    0.0000 C   0  0  0  0  0  0  0  0  0  0  0  0
    1.7190   -1.2130    0.0000 N   0  0  0  0  0  0  0  0  0  0  0  0
    2.6010    0.0000    0.0000 C   0  0  0  0  0  0  0  0  0  0  0  0
    4.1010    0.0000    0.0000 O   0  0  0  0  0  0  0  0  0  0  0  0
    1.7190    1.2130    0.0000 N   0  0  0  0  0  0  0  0  0  0  0  0
    0.2920    0.7500    0.0000 C   0  0  0  0  0  0  0  0  0  0  0  0
   -1.0060    1.5000    0.0000 C   0  0  0  0  0  0  0  0  0  0  0  0
   -2.3060    0.7500    0.0000 C   0  0  0  0  0  0  0  0  0  0  0  0
   -2.3060   -0.7500    0.0000 C   0  0  0  0  0  0  0  0  0  0  0  0
   -1.0060   -1.5000    0.0000 C   0  0  0  0  0  0  0  0  0  0  0  0
    0.2920   -0.7500    0.0000 C   0  0  0  0  0  0  0  0  0  0  0  0
  1  2  1  0  0  0  0
  2  3  2  0  0  0  0
  3  4  1  0  0  0  0
  4  5  2  0  0  0  0
  5  6  1  0  0  0  0
  6  7  2  0  0  0  0
  2  7  1  0  0  0  0
  5  8  1  0  0  0  0
  8  9  2  0  0  0  0
  8 10  1  0  0  0  0
 10 11  1  0  0  0  0
 11 12  1  0  0  0  0
 12 13  1  0  0  0  0
 13 14  1  0  0  0  0
 14 15  1  0  0  0  0
 15 16  1  0  0  0  0
 16 17  2  0  0  0  0
 17 18  1  0  0  0  0
 13 18  1  0  0  0  0
 16 19  1  0  0  0  0
 19 20  1  0  0  0  0
 20 21  2  0  0  0  0
 20 22  1  0  0  0  0
 22 23  1  0  0  0  0
 23 24  2  0  0  0  0
 24 25  1  0  0  0  0
 25 26  2  0  0  0  0
 26 27  1  0  0  0  0
 27 28  2  0  0  0  0
 19 28  1  0  0  0  0
 23 28  1  0  0  0  0
M  END
> <chemblId>
CHEMBL1108

> <bioactivity__type>
Ki

> <units>
nM

> <value>
525.0

$$$$

  CDK     11301513352D 0   0.00000     0.00000     0

 30 33  0  0  0  0              1 V2000 
  -15.5883    5.2501    0.0000 Cl  0  0  0  0  0  0  0  0  0  0  0  0
  -15.5884    3.7501    0.0000 C   0  0  0  0  0  0  0  0  0  0  0  0
  -16.8874    3.0001    0.0000 C   0  0  0  0  0  0  0  0  0  0  0  0
  -16.8874    1.5001    0.0000 C   0  0  0  0  0  0  0  0  0  0  0  0
  -15.5884    0.7501    0.0000 C   0  0  0  0  0  0  0  0  0  0  0  0
  -14.2893    1.5001    0.0000 C   0  0  0  0  0  0  0  0  0  0  0  0
  -12.9903    0.7501    0.0000 N   0  0  0  0  0  0  0  0  0  0  0  0
  -12.9903   -0.7499    0.0000 C   0  0  0  0  0  0  0  0  0  0  0  0
  -11.6913   -1.4999    0.0000 C   0  0  0  0  0  0  0  0  0  0  0  0
  -10.3922   -0.7500    0.0000 N   0  0  0  0  0  0  0  0  0  0  0  0
   -9.0932   -1.5000    0.0000 C   0  0  0  0  0  0  0  0  0  0  0  0
   -7.7942   -0.7500    0.0000 C   0  0  0  0  0  0  0  0  0  0  0  0
   -6.4951   -1.5000    0.0000 C   0  0  0  0  0  0  0  0  0  0  0  0
   -5.1961   -0.7500    0.0000 C   0  0  0  0  0  0  0  0  0  0  0  0
   -3.8970   -1.5000    0.0000 O   0  0  0  0  0  0  0  0  0  0  0  0
   -2.5980   -0.7500    0.0000 C   0  0  0  0  0  0  0  0  0  0  0  0
   -2.5980    0.7500    0.0000 C   0  0  0  0  0  0  0  0  0  0  0  0
   -1.2990    1.5000    0.0000 C   0  0  0  0  0  0  0  0  0  0  0  0
   -0.0000    0.7500    0.0000 C   0  0  0  0  0  0  0  0  0  0  0  0
    1.2990    1.5000    0.0000 C   0  0  0  0  0  0  0  0  0  0  0  0
    2.5980    0.7500    0.0000 C   0  0  0  0  0  0  0  0  0  0  0  0
    2.5980   -0.7500    0.0000 C   0  0  0  0  0  0  0  0  0  0  0  0
    3.8970   -1.5000    0.0000 O   0  0  0  0  0  0  0  0  0  0  0  0
    1.2990   -1.5000    0.0000 N   0  0  0  0  0  0  0  0  0  0  0  0
   -0.0000   -0.7500    0.0000 C   0  0  0  0  0  0  0  0  0  0  0  0
   -1.2990   -1.5000    0.0000 C   0  0  0  0  0  0  0  0  0  0  0  0
  -10.3922    0.7500    0.0000 C   0  0  0  0  0  0  0  0  0  0  0  0
  -11.6913    1.5001    0.0000 C   0  0  0  0  0  0  0  0  0  0  0  0
  -14.2893    3.0001    0.0000 C   0  0  0  0  0  0  0  0  0  0  0  0
  -12.9903    3.7501    0.0000 Cl  0  0  0  0  0  0  0  0  0  0  0  0
  1  2  1  0  0  0  0
  2  3  2  0  0  0  0
  3  4  1  0  0  0  0
  4  5  2  0  0  0  0
  5  6  1  0  0  0  0
  6  7  1  0  0  0  0
  7  8  1  0  0  0  0
  8  9  1  0  0  0  0
  9 10  1  0  0  0  0
 10 11  1  0  0  0  0
 11 12  1  0  0  0  0
 12 13  1  0  0  0  0
 13 14  1  0  0  0  0
 14 15  1  0  0  0  0
 15 16  1  0  0  0  0
 16 17  2  0  0  0  0
 17 18  1  0  0  0  0
 18 19  2  0  0  0  0
 19 20  1  0  0  0  0
 20 21  1  0  0  0  0
 21 22  1  0  0  0  0
 22 23  2  0  0  0  0
 22 24  1  0  0  0  0
 24 25  1  0  0  0  0
 19 25  1  0  0  0  0
 25 26  2  0  0  0  0
 16 26  1  0  0  0  0
 10 27  1  0  0  0  0
 27 28  1  0  0  0  0
  7 28  1  0  0  0  0
  6 29  2  0  0  0  0
  2 29  1  0  0  0  0
 29 30  1  0  0  0  0
M  END
> <chemblId>
CHEMBL1112

> <bioactivity__type>
Ki

> <units>
nM

> <value>
100.0

$$$$

  CDK     11301513352D 0   0.00000     0.00000     0

 22 25  0  0  0  0              1 V2000 
   -5.6513   -0.6654    0.0000 Cl  0  0  0  0  0  0  0  0  0  0  0  0
   -4.2180   -0.2230    0.0000 C   0  0  0  0  0  0  0  0  0  0  0  0
   -3.8850    1.2390    0.0000 C   0  0  0  0  0  0  0  0  0  0  0  0
   -2.4510    1.6820    0.0000 C   0  0  0  0  0  0  0  0  0  0  0  0
   -1.3510    0.6620    0.0000 C   0  0  0  0  0  0  0  0  0  0  0  0
    0.0000    1.3130    0.0000 O   0  0  0  0  0  0  0  0  0  0  0  0
    1.3520    0.6620    0.0000 C   0  0  0  0  0  0  0  0  0  0  0  0
    2.4510    1.6820    0.0000 C   0  0  0  0  0  0  0  0  0  0  0  0
    3.8840    1.2400    0.0000 C   0  0  0  0  0  0  0  0  0  0  0  0
    4.2180   -0.2220    0.0000 C   0  0  0  0  0  0  0  0  0  0  0  0
    3.1190   -1.2430    0.0000 C   0  0  0  0  0  0  0  0  0  0  0  0
    1.6850   -0.8010    0.0000 C   0  0  0  0  0  0  0  0  0  0  0  0
    0.7500   -1.9730    0.0000 N   0  0  0  0  0  0  0  0  0  0  0  0
   -0.7500   -1.9730    0.0000 C   0  0  0  0  0  0  0  0  0  0  0  0
   -1.4007   -3.3245    0.0000 N   0  0  0  0  0  0  0  0  0  0  0  0
   -2.8965   -3.4368    0.0000 C   0  0  0  0  0  0  0  0  0  0  0  0
   -3.5472   -4.7883    0.0000 C   0  0  0  0  0  0  0  0  0  0  0  0
   -2.7021   -6.0275    0.0000 N   0  0  0  0  0  0  0  0  0  0  0  0
   -1.2063   -5.9153    0.0000 C   0  0  0  0  0  0  0  0  0  0  0  0
   -0.5556   -4.5638    0.0000 C   0  0  0  0  0  0  0  0  0  0  0  0
   -1.6850   -0.8010    0.0000 C   0  0  0  0  0  0  0  0  0  0  0  0
   -3.1190   -1.2430    0.0000 C   0  0  0  0  0  0  0  0  0  0  0  0
  1  2  1  0  0  0  0
  2  3  2  0  0  0  0
  3  4  1  0  0  0  0
  4  5  2  0  0  0  0
  5  6  1  0  0  0  0
  6  7  1  0  0  0  0
  7  8  2  0  0  0  0
  8  9  1  0  0  0  0
  9 10  2  0  0  0  0
 10 11  1  0  0  0  0
 11 12  2  0  0  0  0
  7 12  1  0  0  0  0
 12 13  1  0  0  0  0
 13 14  2  0  0  0  0
 14 15  1  0  0  0  0
 15 16  1  0  0  0  0
 16 17  1  0  0  0  0
 17 18  1  0  0  0  0
 18 19  1  0  0  0  0
 19 20  1  0  0  0  0
 15 20  1  0  0  0  0
 14 21  1  0  0  0  0
  5 21  1  0  0  0  0
 21 22  2  0  0  0  0
  2 22  1  0  0  0  0
M  END
> <chemblId>
CHEMBL1113

> <bioactivity__type>
Ki

> <units>
nM

> <value>
11.0

$$$$

  CDK     11301513352D 0   0.00000     0.00000     0

 21 24  0  0  0  0              1 V2000 
    1.7880    4.9450    0.0000 C   0  0  0  0  0  0  0  0  0  0  0  0
    0.8528    3.7723    0.0000 C   0  0  0  0  0  0  0  0  0  0  0  0
   -0.6457    3.8396    0.0000 C   0  0  0  0  0  0  0  0  0  0  0  0
   -1.1727    2.4352    0.0000 C   0  0  0  0  0  0  0  0  0  0  0  0
   -2.6351    2.1015    0.0000 C   0  0  0  0  0  0  0  0  0  0  0  0
   -3.2860    0.7500    0.0000 N   0  0  0  0  0  0  0  0  0  0  0  0
   -2.6351   -0.6015    0.0000 C   0  0  0  0  0  0  0  0  0  0  0  0
   -3.6554   -1.7010    0.0000 C   0  0  0  0  0  0  0  0  0  0  0  0
   -3.2133   -3.1344    0.0000 C   0  0  0  0  0  0  0  0  0  0  0  0
   -1.7509   -3.4682    0.0000 C   0  0  0  0  0  0  0  0  0  0  0  0
   -0.7306   -2.3686    0.0000 C   0  0  0  0  0  0  0  0  0  0  0  0
   -1.1727   -0.9352    0.0000 C   0  0  0  0  0  0  0  0  0  0  0  0
    0.0000    0.0000    0.0000 N   0  0  0  0  0  0  0  0  0  0  0  0
    0.0000    1.5000    0.0000 C   0  0  0  0  0  0  0  0  0  0  0  0
    1.2519    2.3263    0.0000 S   0  0  0  0  0  0  0  0  0  0  0  0
   -3.5704    3.2742    0.0000 N   0  0  0  0  0  0  0  0  0  0  0  0
   -3.0224    4.6705    0.0000 C   0  0  0  0  0  0  0  0  0  0  0  0
   -3.9576    5.8433    0.0000 C   0  0  0  0  0  0  0  0  0  0  0  0
   -5.4408    5.6197    0.0000 N   0  0  0  0  0  0  0  0  0  0  0  0
   -5.9889    4.2234    0.0000 C   0  0  0  0  0  0  0  0  0  0  0  0
   -5.0536    3.0506    0.0000 C   0  0  0  0  0  0  0  0  0  0  0  0
  1  2  1  0  0  0  0
  2  3  2  0  0  0  0
  3  4  1  0  0  0  0
  4  5  1  0  0  0  0
  5  6  2  0  0  0  0
  6  7  1  0  0  0  0
  7  8  2  0  0  0  0
  8  9  1  0  0  0  0
  9 10  2  0  0  0  0
 10 11  1  0  0  0  0
 11 12  2  0  0  0  0
  7 12  1  0  0  0  0
 12 13  1  0  0  0  0
 13 14  1  0  0  0  0
  4 14  2  0  0  0  0
 14 15  1  0  0  0  0
  2 15  1  0  0  0  0
  5 16  1  0  0  0  0
 16 17  1  0  0  0  0
 17 18  1  0  0  0  0
 18 19  1  0  0  0  0
 19 20  1  0  0  0  0
 20 21  1  0  0  0  0
 16 21  1  0  0  0  0
M  END
> <chemblId>
CHEMBL1125

> <bioactivity__type>
Ki

> <units>
nM

> <value>
22.0

$$$$

  CDK     11301513352D 0   0.00000     0.00000     0

 22 25  0  0  0  0              1 V2000 
    5.6515   -0.6635    0.0000 Cl  0  0  0  0  0  0  0  0  0  0  0  0
    4.2180   -0.2220    0.0000 C   0  0  0  0  0  0  0  0  0  0  0  0
    3.8840    1.2400    0.0000 C   0  0  0  0  0  0  0  0  0  0  0  0
    2.4510    1.6820    0.0000 C   0  0  0  0  0  0  0  0  0  0  0  0
    1.3520    0.6620    0.0000 C   0  0  0  0  0  0  0  0  0  0  0  0
    0.0000    1.3130    0.0000 C   0  0  0  0  0  0  0  0  0  0  0  0
   -0.0002    2.8130    0.0000 C   0  0  0  0  0  0  0  0  0  0  0  0
    1.2987    3.5632    0.0000 C   0  0  0  0  0  0  0  0  0  0  0  0
    1.2985    5.0632    0.0000 C   0  0  0  0  0  0  0  0  0  0  0  0
   -0.0007    5.8130    0.0000 N   0  0  0  0  0  0  0  0  0  0  0  0
   -1.2996    5.0628    0.0000 C   0  0  0  0  0  0  0  0  0  0  0  0
   -1.2994    3.5628    0.0000 C   0  0  0  0  0  0  0  0  0  0  0  0
   -1.3510    0.6620    0.0000 C   0  0  0  0  0  0  0  0  0  0  0  0
   -2.4510    1.6820    0.0000 N   0  0  0  0  0  0  0  0  0  0  0  0
   -3.8850    1.2390    0.0000 C   0  0  0  0  0  0  0  0  0  0  0  0
   -4.2180   -0.2230    0.0000 C   0  0  0  0  0  0  0  0  0  0  0  0
   -3.1190   -1.2430    0.0000 C   0  0  0  0  0  0  0  0  0  0  0  0
   -1.6850   -0.8010    0.0000 C   0  0  0  0  0  0  0  0  0  0  0  0
   -0.7500   -1.9730    0.0000 C   0  0  0  0  0  0  0  0  0  0  0  0
    0.7500   -1.9730    0.0000 C   0  0  0  0  0  0  0  0  0  0  0  0
    1.6850   -0.8010    0.0000 C   0  0  0  0  0  0  0  0  0  0  0  0
    3.1190   -1.2430    0.0000 C   0  0  0  0  0  0  0  0  0  0  0  0
  1  2  1  0  0  0  0
  2  3  2  0  0  0  0
  3  4  1  0  0  0  0
  4  5  2  0  0  0  0
  5  6  1  0  0  0  0
  6  7  2  0  0  0  0
  7  8  1  0  0  0  0
  8  9  1  0  0  0  0
  9 10  1  0  0  0  0
 10 11  1  0  0  0  0
 11 12  1  0  0  0  0
  7 12  1  0  0  0  0
  6 13  1  0  0  0  0
 13 14  2  0  0  0  0
 14 15  1  0  0  0  0
 15 16  2  0  0  0  0
 16 17  1  0  0  0  0
 17 18  2  0  0  0  0
 13 18  1  0  0  0  0
 18 19  1  0  0  0  0
 19 20  1  0  0  0  0
 20 21  1  0  0  0  0
  5 21  1  0  0  0  0
 21 22  2  0  0  0  0
  2 22  1  0  0  0  0
M  END
> <chemblId>
CHEMBL1172

> <bioactivity__type>
Ki

> <units>
nM

> <value>
1.065

$$$$
 stripped
BRStripMol11301513352D 0   0.00000     0.00000     0
This file has been stripped
 19 20  0  0  0  0              1 V2000 
   -3.8971    7.8210    0.0000 C   0  0  0  0  0  0  0  0  0  0  0  0
   -2.5981    7.0710    0.0000 N   0  0  0  0  0  0  0  0  0  0  0  0
   -1.2990    7.8210    0.0000 C   0  0  0  0  0  0  0  0  0  0  0  0
   -2.5981    5.5710    0.0000 C   0  0  0  0  0  0  0  0  0  0  0  0
   -1.2990    4.8210    0.0000 C   0  0  0  0  0  0  0  0  0  0  0  0
   -1.2990    3.3210    0.0000 O   0  0  0  0  0  0  0  0  0  0  0  0
    0.0000    2.5710    0.0000 C   0  0  0  0  0  0  0  0  0  0  0  0
    0.0000    1.0710    0.0000 C   0  0  0  0  0  0  0  0  0  0  0  0
    1.2990    0.3210    0.0000 C   0  0  0  0  0  0  0  0  0  0  0  0
    1.2990   -1.1790    0.0000 C   0  0  0  0  0  0  0  0  0  0  0  0
    0.0000   -1.9290    0.0000 C   0  0  0  0  0  0  0  0  0  0  0  0
   -1.2990   -1.1790    0.0000 C   0  0  0  0  0  0  0  0  0  0  0  0
   -1.2990    0.3210    0.0000 C   0  0  0  0  0  0  0  0  0  0  0  0
    1.2990    3.3210    0.0000 C   0  0  0  0  0  0  0  0  0  0  0  0
    2.5981    2.5710    0.0000 C   0  0  0  0  0  0  0  0  0  0  0  0
    3.8971    3.3210    0.0000 C   0  0  0  0  0  0  0  0  0  0  0  0
    3.8971    4.8210    0.0000 C   0  0  0  0  0  0  0  0  0  0  0  0
    2.5981    5.5710    0.0000 C   0  0  0  0  0  0  0  0  0  0  0  0
    1.2990    4.8210    0.0000 C   0  0  0  0  0  0  0  0  0  0  0  0
  1  2  1  0  0  0  0
  2  3  1  0  0  0  0
  2  4  1  0  0  0  0
  4  5  1  0  0  0  0
  5  6  1  0  0  0  0
  6  7  1  0  0  0  0
  7  8  1  0  0  0  0
  8  9  2  0  0  0  0
  9 10  1  0  0  0  0
 10 11  2  0  0  0  0
 11 12  1  0  0  0  0
 12 13  2  0  0  0  0
  8 13  1  0  0  0  0
  7 14  1  0  0  0  0
 14 15  2  0  0  0  0
 15 16  1  0  0  0  0
 16 17  2  0  0  0  0
 17 18  1  0  0  0  0
 18 19  2  0  0  0  0
 14 19  1  0  0  0  0
M  END
> <chemblId>
CHEMBL1200406

> <bioactivity__type>
Ki

> <units>
nM

> <value>
37.0

$$$$
 stripped stripped
BRStripMol11301513352D 0   0.00000     0.00000     0
This file has been stripped
 27 29  0  0  0  0              1 V2000 
   -7.7942   11.5710    0.0000 O   0  0  0  0  0  0  0  0  0  0  0  0
   -7.7942   10.0710    0.0000 C   0  0  0  0  0  0  0  0  0  0  0  0
   -9.0933    9.3210    0.0000 O   0  0  0  0  0  0  0  0  0  0  0  0
   -6.4952    9.3210    0.0000 C   0  0  0  0  0  0  0  0  0  0  0  0
   -6.4952    7.8210    0.0000 O   0  0  0  0  0  0  0  0  0  0  0  0
   -5.1962    7.0710    0.0000 C   0  0  0  0  0  0  0  0  0  0  0  0
   -5.1962    5.5710    0.0000 C   0  0  0  0  0  0  0  0  0  0  0  0
   -3.8971    4.8210    0.0000 N   0  0  0  0  0  0  0  0  0  0  0  0
   -3.8971    3.3210    0.0000 C   0  0  0  0  0  0  0  0  0  0  0  0
   -2.5981    2.5710    0.0000 C   0  0  0  0  0  0  0  0  0  0  0  0
   -1.2990    3.3210    0.0000 N   0  0  0  0  0  0  0  0  0  0  0  0
   -1.2990    4.8210    0.0000 C   0  0  0  0  0  0  0  0  0  0  0  0
   -2.5981    5.5710    0.0000 C   0  0  0  0  0  0  0  0  0  0  0  0
    0.0000    2.5710    0.0000 C   0  0  0  0  0  0  0  0  0  0  0  0
    0.0000    1.0710    0.0000 C   0  0  0  0  0  0  0  0  0  0  0  0
    1.2990    0.3210    0.0000 C   0  0  0  0  0  0  0  0  0  0  0  0
    1.2990   -1.1790    0.0000 C   0  0  0  0  0  0  0  0  0  0  0  0
    0.0000   -1.9290    0.0000 C   0  0  0  0  0  0  0  0  0  0  0  0
   -1.2990   -1.1790    0.0000 C   0  0  0  0  0  0  0  0  0  0  0  0
   -1.2990    0.3210    0.0000 C   0  0  0  0  0  0  0  0  0  0  0  0
    1.2990    3.3210    0.0000 C   0  0  0  0  0  0  0  0  0  0  0  0
    2.5981    2.5710    0.0000 C   0  0  0  0  0  0  0  0  0  0  0  0
    3.8971    3.3210    0.0000 C   0  0  0  0  0  0  0  0  0  0  0  0
    3.8971    4.8210    0.0000 C   0  0  0  0  0  0  0  0  0  0  0  0
    5.1962    5.5710    0.0000 Cl  0  0  0  0  0  0  0  0  0  0  0  0
    2.5981    5.5710    0.0000 C   0  0  0  0  0  0  0  0  0  0  0  0
    1.2990    4.8210    0.0000 C   0  0  0  0  0  0  0  0  0  0  0  0
  1  2  1  0  0  0  0
  2  3  2  0  0  0  0
  2  4  1  0  0  0  0
  4  5  1  0  0  0  0
  5  6  1  0  0  0  0
  6  7  1  0  0  0  0
  7  8  1  0  0  0  0
  8  9  1  0  0  0  0
  9 10  1  0  0  0  0
 10 11  1  0  0  0  0
 11 12  1  0  0  0  0
 12 13  1  0  0  0  0
  8 13  1  0  0  0  0
 11 14  1  0  0  0  0
 14 15  1  1  0  0  0
 15 16  2  0  0  0  0
 16 17  1  0  0  0  0
 17 18  2  0  0  0  0
 18 19  1  0  0  0  0
 19 20  2  0  0  0  0
 15 20  1  0  0  0  0
 14 21  1  0  0  0  0
 21 22  2  0  0  0  0
 22 23  1  0  0  0  0
 23 24  2  0  0  0  0
 24 25  1  0  0  0  0
 24 26  1  0  0  0  0
 26 27  2  0  0  0  0
 21 27  1  0  0  0  0
M  END
> <chemblId>
CHEMBL1201190

> <bioactivity__type>
Ki

> <units>
nM

> <value>
50.0

$$$$

  CDK     11301513352D 0   0.00000     0.00000     0

 23 26  0  0  0  0              1 V2000 
   -2.8310    0.0000    0.0000 C   0  0  0  0  0  0  0  0  0  0  0  0
   -1.3310    0.0000    0.0000 N   0  0  0  0  0  0  0  0  0  0  0  0
   -0.5990   -1.5970    0.0000 C   0  0  0  0  0  0  0  0  0  0  0  0
   -2.0120   -0.8890    0.0000 C   0  0  0  0  0  0  0  0  0  0  0  0
   -2.0120    0.8890    0.0000 C   0  0  0  0  0  0  0  0  0  0  0  0
   -0.5990    1.5970    0.0000 C   0  0  0  0  0  0  0  0  0  0  0  0
    0.8640    1.2670    0.0000 C   0  0  0  0  0  0  0  0  0  0  0  0
    1.5960    0.0000    0.0000 C   0  0  0  0  0  0  0  0  0  0  0  0
    0.8640   -1.2670    0.0000 C   0  0  0  0  0  0  0  0  0  0  0  0
    3.0960    0.0000    0.0000 O   0  0  0  0  0  0  0  0  0  0  0  0
    3.8460    1.2990    0.0000 C   0  0  0  0  0  0  0  0  0  0  0  0
    5.3460    1.2990    0.0000 C   0  0  0  0  0  0  0  0  0  0  0  0
    6.0960   -0.0000    0.0000 C   0  0  0  0  0  0  0  0  0  0  0  0
    7.5960   -0.0000    0.0000 C   0  0  0  0  0  0  0  0  0  0  0  0
    8.3460    1.2990    0.0000 C   0  0  0  0  0  0  0  0  0  0  0  0
    7.5960    2.5981    0.0000 C   0  0  0  0  0  0  0  0  0  0  0  0
    6.0960    2.5981    0.0000 C   0  0  0  0  0  0  0  0  0  0  0  0
    3.0960    2.5981    0.0000 C   0  0  0  0  0  0  0  0  0  0  0  0
    3.8460    3.8971    0.0000 C   0  0  0  0  0  0  0  0  0  0  0  0
    3.0960    5.1962    0.0000 C   0  0  0  0  0  0  0  0  0  0  0  0
    1.5960    5.1962    0.0000 C   0  0  0  0  0  0  0  0  0  0  0  0
    0.8460    3.8971    0.0000 C   0  0  0  0  0  0  0  0  0  0  0  0
    1.5960    2.5981    0.0000 C   0  0  0  0  0  0  0  0  0  0  0  0
  1  2  1  0  0  0  0
  2  3  1  0  0  0  0
  3  4  1  1  0  0  0
  4  5  1  0  0  0  0
  6  5  1  1  0  0  0
  2  6  1  0  0  0  0
  6  7  1  0  0  0  0
  7  8  1  0  0  0  0
  8  9  1  0  0  0  0
  3  9  1  0  0  0  0
  8 10  1  1  0  0  0
 10 11  1  0  0  0  0
 11 12  1  0  0  0  0
 12 13  2  0  0  0  0
 13 14  1  0  0  0  0
 14 15  2  0  0  0  0
 15 16  1  0  0  0  0
 16 17  2  0  0  0  0
 12 17  1  0  0  0  0
 11 18  1  0  0  0  0
 18 19  2  0  0  0  0
 19 20  1  0  0  0  0
 20 21  2  0  0  0  0
 21 22  1  0  0  0  0
 22 23  2  0  0  0  0
 18 23  1  0  0  0  0
M  END
> <chemblId>
CHEMBL1201203

> <bioactivity__type>
Ki

> <units>
nM

> <value>
0.37

$$$$

  CDK     11301513352D 0   0.00000     0.00000     0

 19 20  0  0  0  0              1 V2000 
    2.5731    7.5096    0.0000 C   0  0  0  0  0  0  0  0  0  0  0  0
    2.5781    6.0096    0.0000 N   0  0  0  0  0  0  0  0  0  0  0  0
    3.8796    5.2640    0.0000 C   0  0  0  0  0  0  0  0  0  0  0  0
    1.2815    5.2553    0.0000 C   0  0  0  0  0  0  0  0  0  0  0  0
    1.2865    3.7553    0.0000 C   0  0  0  0  0  0  0  0  0  0  0  0
   -0.0100    3.0010    0.0000 C   0  0  0  0  0  0  0  0  0  0  0  0
   -0.0050    1.5010    0.0000 C   0  0  0  0  0  0  0  0  0  0  0  0
   -1.2930    0.7540    0.0000 C   0  0  0  0  0  0  0  0  0  0  0  0
   -1.2930   -0.7460    0.0000 C   0  0  0  0  0  0  0  0  0  0  0  0
   -0.0050   -1.5130    0.0000 C   0  0  0  0  0  0  0  0  0  0  0  0
   -0.0101   -3.0130    0.0000 Cl  0  0  0  0  0  0  0  0  0  0  0  0
    1.3030   -0.7460    0.0000 C   0  0  0  0  0  0  0  0  0  0  0  0
    1.3030    0.7540    0.0000 C   0  0  0  0  0  0  0  0  0  0  0  0
   -1.3115    3.7467    0.0000 C   0  0  0  0  0  0  0  0  0  0  0  0
   -1.3165    5.2467    0.0000 C   0  0  0  0  0  0  0  0  0  0  0  0
   -2.6181    5.9923    0.0000 C   0  0  0  0  0  0  0  0  0  0  0  0
   -3.9146    5.2380    0.0000 C   0  0  0  0  0  0  0  0  0  0  0  0
   -3.9096    3.7380    0.0000 C   0  0  0  0  0  0  0  0  0  0  0  0
   -2.6081    2.9923    0.0000 N   0  0  0  0  0  0  0  0  0  0  0  0
  1  2  1  0  0  0  0
  2  3  1  0  0  0  0
  2  4  1  0  0  0  0
  4  5  1  0  0  0  0
  6  5  1  1  0  0  0
  6  7  1  0  0  0  0
  7  8  2  0  0  0  0
  8  9  1  0  0  0  0
  9 10  2  0  0  0  0
 10 11  1  0  0  0  0
 10 12  1  0  0  0  0
 12 13  2  0  0  0  0
  7 13  1  0  0  0  0
  6 14  1  0  0  0  0
 14 15  2  0  0  0  0
 15 16  1  0  0  0  0
 16 17  2  0  0  0  0
 17 18  1  0  0  0  0
 18 19  2  0  0  0  0
 14 19  1  0  0  0  0
M  END
> <chemblId>
CHEMBL1201353

> <bioactivity__type>
Ki

> <units>
nM

> <value>
0.73

$$$$

  CDK     11301513352D 0   0.00000     0.00000     0

 20 23  0  0  0  0              1 V2000 
   -1.6048    6.3803    0.0000 C   0  0  0  0  0  0  0  0  0  0  0  0
   -1.9385    4.9179    0.0000 C   0  0  0  0  0  0  0  0  0  0  0  0
   -0.8390    3.8976    0.0000 N   0  0  0  0  0  0  0  0  0  0  0  0
    0.5944    4.3398    0.0000 C   0  0  0  0  0  0  0  0  0  0  0  0
    0.9282    5.8022    0.0000 C   0  0  0  0  0  0  0  0  0  0  0  0
   -0.1714    6.8224    0.0000 N   0  0  0  0  0  0  0  0  0  0  0  0
   -1.1727    2.4352    0.0000 C   0  0  0  0  0  0  0  0  0  0  0  0
   -2.6351    2.1015    0.0000 C   0  0  0  0  0  0  0  0  0  0  0  0
   -3.2860    0.7500    0.0000 C   0  0  0  0  0  0  0  0  0  0  0  0
   -4.7818    0.8621    0.0000 C   0  0  0  0  0  0  0  0  0  0  0  0
   -5.6268   -0.3773    0.0000 C   0  0  0  0  0  0  0  0  0  0  0  0
   -4.9759   -1.7287    0.0000 C   0  0  0  0  0  0  0  0  0  0  0  0
   -3.4801   -1.8408    0.0000 C   0  0  0  0  0  0  0  0  0  0  0  0
   -2.6351   -0.6015    0.0000 C   0  0  0  0  0  0  0  0  0  0  0  0
   -1.1727   -0.9352    0.0000 C   0  0  0  0  0  0  0  0  0  0  0  0
    0.0000    0.0000    0.0000 N   0  0  0  0  0  0  0  0  0  0  0  0
    1.4266   -0.4635    0.0000 C   0  0  0  0  0  0  0  0  0  0  0  0
    2.3083    0.7500    0.0000 C   0  0  0  0  0  0  0  0  0  0  0  0
    1.4266    1.9635    0.0000 N   0  0  0  0  0  0  0  0  0  0  0  0
    0.0000    1.5000    0.0000 C   0  0  0  0  0  0  0  0  0  0  0  0
  1  2  1  0  0  0  0
  2  3  1  0  0  0  0
  3  4  1  0  0  0  0
  4  5  1  0  0  0  0
  5  6  1  0  0  0  0
  1  6  1  0  0  0  0
  3  7  1  0  0  0  0
  7  8  2  0  0  0  0
  8  9  1  0  0  0  0
  9 10  2  0  0  0  0
 10 11  1  0  0  0  0
 11 12  2  0  0  0  0
 12 13  1  0  0  0  0
 13 14  2  0  0  0  0
  9 14  1  0  0  0  0
 14 15  1  0  0  0  0
 15 16  1  0  0  0  0
 16 17  1  0  0  0  0
 17 18  2  0  0  0  0
 18 19  1  0  0  0  0
 19 20  2  0  0  0  0
  7 20  1  0  0  0  0
 16 20  1  0  0  0  0
M  END
> <chemblId>
CHEMBL1222552

> <bioactivity__type>
Ki

> <units>
nM

> <value>
0.631

$$$$

  CDK     11301513352D 0   0.00000     0.00000     0

 25 28  0  0  0  0              1 V2000 
    3.3629   10.6315    0.0000 O   0  0  0  0  0  0  0  0  0  0  0  0
    1.9295   10.1893    0.0000 C   0  0  0  0  0  0  0  0  0  0  0  0
    0.8299   11.2096    0.0000 O   0  0  0  0  0  0  0  0  0  0  0  0
    1.5957    8.7269    0.0000 C   0  0  0  0  0  0  0  0  0  0  0  0
    0.1624    8.2848    0.0000 C   0  0  0  0  0  0  0  0  0  0  0  0
   -0.1714    6.8224    0.0000 N   0  0  0  0  0  0  0  0  0  0  0  0
   -1.6048    6.3803    0.0000 C   0  0  0  0  0  0  0  0  0  0  0  0
   -1.9385    4.9179    0.0000 C   0  0  0  0  0  0  0  0  0  0  0  0
   -0.8390    3.8976    0.0000 N   0  0  0  0  0  0  0  0  0  0  0  0
    0.5944    4.3398    0.0000 C   0  0  0  0  0  0  0  0  0  0  0  0
    0.9282    5.8022    0.0000 C   0  0  0  0  0  0  0  0  0  0  0  0
   -1.1727    2.4352    0.0000 C   0  0  0  0  0  0  0  0  0  0  0  0
   -2.6351    2.1015    0.0000 C   0  0  0  0  0  0  0  0  0  0  0  0
   -3.2860    0.7500    0.0000 C   0  0  0  0  0  0  0  0  0  0  0  0
   -4.7818    0.8621    0.0000 C   0  0  0  0  0  0  0  0  0  0  0  0
   -5.6268   -0.3773    0.0000 C   0  0  0  0  0  0  0  0  0  0  0  0
   -4.9759   -1.7287    0.0000 C   0  0  0  0  0  0  0  0  0  0  0  0
   -3.4801   -1.8408    0.0000 C   0  0  0  0  0  0  0  0  0  0  0  0
   -2.6351   -0.6015    0.0000 C   0  0  0  0  0  0  0  0  0  0  0  0
   -1.1727   -0.9352    0.0000 C   0  0  0  0  0  0  0  0  0  0  0  0
    0.0000    0.0000    0.0000 N   0  0  0  0  0  0  0  0  0  0  0  0
    1.4266   -0.4635    0.0000 C   0  0  0  0  0  0  0  0  0  0  0  0
    2.3083    0.7500    0.0000 C   0  0  0  0  0  0  0  0  0  0  0  0
    1.4266    1.9635    0.0000 N   0  0  0  0  0  0  0  0  0  0  0  0
    0.0000    1.5000    0.0000 C   0  0  0  0  0  0  0  0  0  0  0  0
  1  2  1  0  0  0  0
  2  3  2  0  0  0  0
  2  4  1  0  0  0  0
  4  5  1  0  0  0  0
  5  6  1  0  0  0  0
  6  7  1  0  0  0  0
  7  8  1  0  0  0  0
  8  9  1  0  0  0  0
  9 10  1  0  0  0  0
 10 11  1  0  0  0  0
  6 11  1  0  0  0  0
  9 12  1  0  0  0  0
 12 13  2  0  0  0  0
 13 14  1  0  0  0  0
 14 15  2  0  0  0  0
 15 16  1  0  0  0  0
 16 17  2  0  0  0  0
 17 18  1  0  0  0  0
 18 19  2  0  0  0  0
 14 19  1  0  0  0  0
 19 20  1  0  0  0  0
 20 21  1  0  0  0  0
 21 22  1  0  0  0  0
 22 23  2  0  0  0  0
 23 24  1  0  0  0  0
 24 25  2  0  0  0  0
 12 25  1  0  0  0  0
 21 25  1  0  0  0  0
M  END
> <chemblId>
CHEMBL1222553

> <bioactivity__type>
Ki

> <units>
nM

> <value>
50.12

$$$$

  CDK     11301513352D 0   0.00000     0.00000     0

 27 30  0  0  0  0              1 V2000 
    1.7823    7.2386    0.0000 C   0  0  0  0  0  0  0  0  0  0  0  0
    1.5957    8.7269    0.0000 C   0  0  0  0  0  0  0  0  0  0  0  0
    3.0939    8.6522    0.0000 C   0  0  0  0  0  0  0  0  0  0  0  0
    0.1624    8.2848    0.0000 C   0  0  0  0  0  0  0  0  0  0  0  0
   -0.1714    6.8224    0.0000 N   0  0  0  0  0  0  0  0  0  0  0  0
   -1.6048    6.3803    0.0000 C   0  0  0  0  0  0  0  0  0  0  0  0
   -1.9385    4.9179    0.0000 C   0  0  0  0  0  0  0  0  0  0  0  0
   -0.8390    3.8976    0.0000 N   0  0  0  0  0  0  0  0  0  0  0  0
    0.5944    4.3398    0.0000 C   0  0  0  0  0  0  0  0  0  0  0  0
    0.9282    5.8022    0.0000 C   0  0  0  0  0  0  0  0  0  0  0  0
   -1.1727    2.4352    0.0000 C   0  0  0  0  0  0  0  0  0  0  0  0
   -2.6351    2.1015    0.0000 C   0  0  0  0  0  0  0  0  0  0  0  0
   -3.2860    0.7500    0.0000 C   0  0  0  0  0  0  0  0  0  0  0  0
   -4.7818    0.8621    0.0000 C   0  0  0  0  0  0  0  0  0  0  0  0
   -5.6268   -0.3773    0.0000 C   0  0  0  0  0  0  0  0  0  0  0  0
   -4.9759   -1.7287    0.0000 C   0  0  0  0  0  0  0  0  0  0  0  0
   -3.4801   -1.8408    0.0000 C   0  0  0  0  0  0  0  0  0  0  0  0
   -2.6351   -0.6015    0.0000 C   0  0  0  0  0  0  0  0  0  0  0  0
   -1.1727   -0.9352    0.0000 C   0  0  0  0  0  0  0  0  0  0  0  0
    0.0000    0.0000    0.0000 N   0  0  0  0  0  0  0  0  0  0  0  0
    1.4266   -0.4635    0.0000 C   0  0  0  0  0  0  0  0  0  0  0  0
    2.3083    0.7500    0.0000 C   0  0  0  0  0  0  0  0  0  0  0  0
    1.4266    1.9635    0.0000 N   0  0  0  0  0  0  0  0  0  0  0  0
    0.0000    1.5000    0.0000 C   0  0  0  0  0  0  0  0  0  0  0  0
    1.9295   10.1893    0.0000 C   0  0  0  0  0  0  0  0  0  0  0  0
    0.8299   11.2096    0.0000 O   0  0  0  0  0  0  0  0  0  0  0  0
    3.3629   10.6315    0.0000 O   0  0  0  0  0  0  0  0  0  0  0  0
  1  2  1  0  0  0  0
  2  3  1  0  0  0  0
  2  4  1  0  0  0  0
  4  5  1  0  0  0  0
  5  6  1  0  0  0  0
  6  7  1  0  0  0  0
  7  8  1  0  0  0  0
  8  9  1  0  0  0  0
  9 10  1  0  0  0  0
  5 10  1  0  0  0  0
  8 11  1  0  0  0  0
 11 12  2  0  0  0  0
 12 13  1  0  0  0  0
 13 14  2  0  0  0  0
 14 15  1  0  0  0  0
 15 16  2  0  0  0  0
 16 17  1  0  0  0  0
 17 18  2  0  0  0  0
 13 18  1  0  0  0  0
 18 19  1  0  0  0  0
 19 20  1  0  0  0  0
 20 21  1  0  0  0  0
 21 22  2  0  0  0  0
 22 23  1  0  0  0  0
 23 24  2  0  0  0  0
 11 24  1  0  0  0  0
 20 24  1  0  0  0  0
  2 25  1  0  0  0  0
 25 26  2  0  0  0  0
 25 27  1  0  0  0  0
M  END
> <chemblId>
CHEMBL1222554

> <bioactivity__type>
Ki

> <units>
nM

> <value>
25.12

$$$$

  CDK     11301513352D 0   0.00000     0.00000     0

 28 31  0  0  0  0              1 V2000 
    0.0181   10.6280    0.0000 C   0  0  0  0  0  0  0  0  0  0  0  0
    1.0106    9.5034    0.0000 C   0  0  0  0  0  0  0  0  0  0  0  0
   -0.2693    8.7212    0.0000 C   0  0  0  0  0  0  0  0  0  0  0  0
    1.5587    8.1071    0.0000 C   0  0  0  0  0  0  0  0  0  0  0  0
    0.6234    6.9343    0.0000 N   0  0  0  0  0  0  0  0  0  0  0  0
   -0.8390    7.2681    0.0000 C   0  0  0  0  0  0  0  0  0  0  0  0
   -2.0117    6.3329    0.0000 C   0  0  0  0  0  0  0  0  0  0  0  0
   -2.0117    4.8329    0.0000 C   0  0  0  0  0  0  0  0  0  0  0  0
   -0.8390    3.8976    0.0000 N   0  0  0  0  0  0  0  0  0  0  0  0
    0.6234    4.2314    0.0000 C   0  0  0  0  0  0  0  0  0  0  0  0
    1.2743    5.5829    0.0000 C   0  0  0  0  0  0  0  0  0  0  0  0
   -1.1727    2.4352    0.0000 C   0  0  0  0  0  0  0  0  0  0  0  0
   -2.6351    2.1015    0.0000 C   0  0  0  0  0  0  0  0  0  0  0  0
   -3.2860    0.7500    0.0000 C   0  0  0  0  0  0  0  0  0  0  0  0
   -4.7818    0.8621    0.0000 C   0  0  0  0  0  0  0  0  0  0  0  0
   -5.6268   -0.3773    0.0000 C   0  0  0  0  0  0  0  0  0  0  0  0
   -4.9759   -1.7287    0.0000 C   0  0  0  0  0  0  0  0  0  0  0  0
   -3.4801   -1.8408    0.0000 C   0  0  0  0  0  0  0  0  0  0  0  0
   -2.6351   -0.6015    0.0000 C   0  0  0  0  0  0  0  0  0  0  0  0
   -1.1727   -0.9352    0.0000 C   0  0  0  0  0  0  0  0  0  0  0  0
    0.0000    0.0000    0.0000 N   0  0  0  0  0  0  0  0  0  0  0  0
    1.4266   -0.4635    0.0000 C   0  0  0  0  0  0  0  0  0  0  0  0
    2.3083    0.7500    0.0000 C   0  0  0  0  0  0  0  0  0  0  0  0
    1.4266    1.9635    0.0000 N   0  0  0  0  0  0  0  0  0  0  0  0
    0.0000    1.5000    0.0000 C   0  0  0  0  0  0  0  0  0  0  0  0
    1.9459   10.6761    0.0000 C   0  0  0  0  0  0  0  0  0  0  0  0
    3.4291   10.4526    0.0000 O   0  0  0  0  0  0  0  0  0  0  0  0
    1.3979   12.0724    0.0000 O   0  0  0  0  0  0  0  0  0  0  0  0
  1  2  1  0  0  0  0
  2  3  1  0  0  0  0
  2  4  1  0  0  0  0
  4  5  1  0  0  0  0
  5  6  1  0  0  0  0
  6  7  1  0  0  0  0
  7  8  1  0  0  0  0
  8  9  1  0  0  0  0
  9 10  1  0  0  0  0
 10 11  1  0  0  0  0
  5 11  1  0  0  0  0
  9 12  1  0  0  0  0
 12 13  2  0  0  0  0
 13 14  1  0  0  0  0
 14 15  2  0  0  0  0
 15 16  1  0  0  0  0
 16 17  2  0  0  0  0
 17 18  1  0  0  0  0
 18 19  2  0  0  0  0
 14 19  1  0  0  0  0
 19 20  1  0  0  0  0
 20 21  1  0  0  0  0
 21 22  1  0  0  0  0
 22 23  2  0  0  0  0
 23 24  1  0  0  0  0
 24 25  2  0  0  0  0
 12 25  1  0  0  0  0
 21 25  1  0  0  0  0
  2 26  1  0  0  0  0
 26 27  2  0  0  0  0
 26 28  1  0  0  0  0
M  END
> <chemblId>
CHEMBL1222623

> <bioactivity__type>
Ki

> <units>
nM

> <value>
50.12

$$$$

  CDK     11301513352D 0   0.00000     0.00000     0

 27 30  0  0  0  0              1 V2000 
   -2.7043    7.4005    0.0000 C   0  0  0  0  0  0  0  0  0  0  0  0
   -1.6048    6.3803    0.0000 C   0  0  0  0  0  0  0  0  0  0  0  0
   -1.9385    4.9179    0.0000 C   0  0  0  0  0  0  0  0  0  0  0  0
   -0.8390    3.8976    0.0000 N   0  0  0  0  0  0  0  0  0  0  0  0
    0.5944    4.3398    0.0000 C   0  0  0  0  0  0  0  0  0  0  0  0
    0.9282    5.8022    0.0000 C   0  0  0  0  0  0  0  0  0  0  0  0
    2.3615    6.2443    0.0000 C   0  0  0  0  0  0  0  0  0  0  0  0
   -0.1714    6.8224    0.0000 N   0  0  0  0  0  0  0  0  0  0  0  0
    0.1624    8.2848    0.0000 C   0  0  0  0  0  0  0  0  0  0  0  0
    1.5957    8.7269    0.0000 C   0  0  0  0  0  0  0  0  0  0  0  0
    1.9295   10.1893    0.0000 C   0  0  0  0  0  0  0  0  0  0  0  0
    0.8299   11.2096    0.0000 O   0  0  0  0  0  0  0  0  0  0  0  0
    3.3629   10.6315    0.0000 O   0  0  0  0  0  0  0  0  0  0  0  0
   -1.1727    2.4352    0.0000 C   0  0  0  0  0  0  0  0  0  0  0  0
   -2.6351    2.1015    0.0000 C   0  0  0  0  0  0  0  0  0  0  0  0
   -3.2860    0.7500    0.0000 C   0  0  0  0  0  0  0  0  0  0  0  0
   -4.7818    0.8621    0.0000 C   0  0  0  0  0  0  0  0  0  0  0  0
   -5.6268   -0.3773    0.0000 C   0  0  0  0  0  0  0  0  0  0  0  0
   -4.9759   -1.7287    0.0000 C   0  0  0  0  0  0  0  0  0  0  0  0
   -3.4801   -1.8408    0.0000 C   0  0  0  0  0  0  0  0  0  0  0  0
   -2.6351   -0.6015    0.0000 C   0  0  0  0  0  0  0  0  0  0  0  0
   -1.1727   -0.9352    0.0000 C   0  0  0  0  0  0  0  0  0  0  0  0
    0.0000    0.0000    0.0000 N   0  0  0  0  0  0  0  0  0  0  0  0
    1.4266   -0.4635    0.0000 C   0  0  0  0  0  0  0  0  0  0  0  0
    2.3083    0.7500    0.0000 C   0  0  0  0  0  0  0  0  0  0  0  0
    1.4266    1.9635    0.0000 N   0  0  0  0  0  0  0  0  0  0  0  0
    0.0000    1.5000    0.0000 C   0  0  0  0  0  0  0  0  0  0  0  0
  1  2  1  0  0  0  0
  2  3  1  0  0  0  0
  3  4  1  0  0  0  0
  4  5  1  0  0  0  0
  5  6  1  0  0  0  0
  6  7  1  0  0  0  0
  6  8  1  0  0  0  0
  2  8  1  0  0  0  0
  8  9  1  0  0  0  0
  9 10  1  0  0  0  0
 10 11  1  0  0  0  0
 11 12  2  0  0  0  0
 11 13  1  0  0  0  0
  4 14  1  0  0  0  0
 14 15  2  0  0  0  0
 15 16  1  0  0  0  0
 16 17  2  0  0  0  0
 17 18  1  0  0  0  0
 18 19  2  0  0  0  0
 19 20  1  0  0  0  0
 20 21  2  0  0  0  0
 16 21  1  0  0  0  0
 21 22  1  0  0  0  0
 22 23  1  0  0  0  0
 23 24  1  0  0  0  0
 24 25  2  0  0  0  0
 25 26  1  0  0  0  0
 26 27  2  0  0  0  0
 14 27  1  0  0  0  0
 23 27  1  0  0  0  0
M  END
> <chemblId>
CHEMBL1222624

> <bioactivity__type>
Ki

> <units>
nM

> <value>
19.95

$$$$

  CDK     11301513352D 0   0.00000     0.00000     0

 26 29  0  0  0  0              1 V2000 
    3.3629   10.6315    0.0000 O   0  0  0  0  0  0  0  0  0  0  0  0
    1.9295   10.1893    0.0000 C   0  0  0  0  0  0  0  0  0  0  0  0
    0.8299   11.2096    0.0000 O   0  0  0  0  0  0  0  0  0  0  0  0
    1.5957    8.7269    0.0000 C   0  0  0  0  0  0  0  0  0  0  0  0
    2.6953    7.7067    0.0000 C   0  0  0  0  0  0  0  0  0  0  0  0
    0.1624    8.2848    0.0000 C   0  0  0  0  0  0  0  0  0  0  0  0
   -0.1714    6.8224    0.0000 N   0  0  0  0  0  0  0  0  0  0  0  0
   -1.6048    6.3803    0.0000 C   0  0  0  0  0  0  0  0  0  0  0  0
   -1.9385    4.9179    0.0000 C   0  0  0  0  0  0  0  0  0  0  0  0
   -0.8390    3.8976    0.0000 N   0  0  0  0  0  0  0  0  0  0  0  0
    0.5944    4.3398    0.0000 C   0  0  0  0  0  0  0  0  0  0  0  0
    0.9282    5.8022    0.0000 C   0  0  0  0  0  0  0  0  0  0  0  0
   -1.1727    2.4352    0.0000 C   0  0  0  0  0  0  0  0  0  0  0  0
   -2.6351    2.1015    0.0000 C   0  0  0  0  0  0  0  0  0  0  0  0
   -3.2860    0.7500    0.0000 C   0  0  0  0  0  0  0  0  0  0  0  0
   -4.7818    0.8621    0.0000 C   0  0  0  0  0  0  0  0  0  0  0  0
   -5.6268   -0.3773    0.0000 C   0  0  0  0  0  0  0  0  0  0  0  0
   -4.9759   -1.7287    0.0000 C   0  0  0  0  0  0  0  0  0  0  0  0
   -3.4801   -1.8408    0.0000 C   0  0  0  0  0  0  0  0  0  0  0  0
   -2.6351   -0.6015    0.0000 C   0  0  0  0  0  0  0  0  0  0  0  0
   -1.1727   -0.9352    0.0000 C   0  0  0  0  0  0  0  0  0  0  0  0
    0.0000    0.0000    0.0000 N   0  0  0  0  0  0  0  0  0  0  0  0
    1.4266   -0.4635    0.0000 C   0  0  0  0  0  0  0  0  0  0  0  0
    2.3083    0.7500    0.0000 C   0  0  0  0  0  0  0  0  0  0  0  0
    1.4266    1.9635    0.0000 N   0  0  0  0  0  0  0  0  0  0  0  0
    0.0000    1.5000    0.0000 C   0  0  0  0  0  0  0  0  0  0  0  0
  1  2  1  0  0  0  0
  2  3  2  0  0  0  0
  2  4  1  0  0  0  0
  4  5  2  0  0  0  0
  4  6  1  0  0  0  0
  6  7  1  0  0  0  0
  7  8  1  0  0  0  0
  8  9  1  0  0  0  0
  9 10  1  0  0  0  0
 10 11  1  0  0  0  0
 11 12  1  0  0  0  0
  7 12  1  0  0  0  0
 10 13  1  0  0  0  0
 13 14  2  0  0  0  0
 14 15  1  0  0  0  0
 15 16  2  0  0  0  0
 16 17  1  0  0  0  0
 17 18  2  0  0  0  0
 18 19  1  0  0  0  0
 19 20  2  0  0  0  0
 15 20  1  0  0  0  0
 20 21  1  0  0  0  0
 21 22  1  0  0  0  0
 22 23  1  0  0  0  0
 23 24  2  0  0  0  0
 24 25  1  0  0  0  0
 25 26  2  0  0  0  0
 13 26  1  0  0  0  0
 22 26  1  0  0  0  0
M  END
> <chemblId>
CHEMBL1222625

> <bioactivity__type>
Ki

> <units>
nM

> <value>
31.62

$$$$

  CDK     11301513352D 0   0.00000     0.00000     0

 27 31  0  0  0  0              1 V2000 
    2.4016   12.2575    0.0000 O   0  0  0  0  0  0  0  0  0  0  0  0
    0.9682   11.8153    0.0000 C   0  0  0  0  0  0  0  0  0  0  0  0
   -0.1314   12.8356    0.0000 O   0  0  0  0  0  0  0  0  0  0  0  0
    0.6344   10.3529    0.0000 C   0  0  0  0  0  0  0  0  0  0  0  0
   -0.6357    9.5549    0.0000 C   0  0  0  0  0  0  0  0  0  0  0  0
    0.1624    8.2848    0.0000 C   0  0  0  0  0  0  0  0  0  0  0  0
    1.4325    9.0829    0.0000 C   0  0  0  0  0  0  0  0  0  0  0  0
   -0.1714    6.8224    0.0000 N   0  0  0  0  0  0  0  0  0  0  0  0
   -1.6048    6.3803    0.0000 C   0  0  0  0  0  0  0  0  0  0  0  0
   -1.9385    4.9179    0.0000 C   0  0  0  0  0  0  0  0  0  0  0  0
   -0.8390    3.8976    0.0000 N   0  0  0  0  0  0  0  0  0  0  0  0
    0.5944    4.3398    0.0000 C   0  0  0  0  0  0  0  0  0  0  0  0
    0.9282    5.8022    0.0000 C   0  0  0  0  0  0  0  0  0  0  0  0
   -1.1727    2.4352    0.0000 C   0  0  0  0  0  0  0  0  0  0  0  0
   -2.6351    2.1015    0.0000 C   0  0  0  0  0  0  0  0  0  0  0  0
   -3.2860    0.7500    0.0000 C   0  0  0  0  0  0  0  0  0  0  0  0
   -4.7818    0.8621    0.0000 C   0  0  0  0  0  0  0  0  0  0  0  0
   -5.6268   -0.3773    0.0000 C   0  0  0  0  0  0  0  0  0  0  0  0
   -4.9759   -1.7287    0.0000 C   0  0  0  0  0  0  0  0  0  0  0  0
   -3.4801   -1.8408    0.0000 C   0  0  0  0  0  0  0  0  0  0  0  0
   -2.6351   -0.6015    0.0000 C   0  0  0  0  0  0  0  0  0  0  0  0
   -1.1727   -0.9352    0.0000 C   0  0  0  0  0  0  0  0  0  0  0  0
    0.0000    0.0000    0.0000 N   0  0  0  0  0  0  0  0  0  0  0  0
    1.4266   -0.4635    0.0000 C   0  0  0  0  0  0  0  0  0  0  0  0
    2.3083    0.7500    0.0000 C   0  0  0  0  0  0  0  0  0  0  0  0
    1.4266    1.9635    0.0000 N   0  0  0  0  0  0  0  0  0  0  0  0
    0.0000    1.5000    0.0000 C   0  0  0  0  0  0  0  0  0  0  0  0
  1  2  1  0  0  0  0
  2  3  2  0  0  0  0
  2  4  1  0  0  0  0
  4  5  1  0  0  0  0
  5  6  1  0  0  0  0
  6  7  1  0  0  0  0
  4  7  1  0  0  0  0
  6  8  1  0  0  0  0
  8  9  1  0  0  0  0
  9 10  1  0  0  0  0
 10 11  1  0  0  0  0
 11 12  1  0  0  0  0
 12 13  1  0  0  0  0
  8 13  1  0  0  0  0
 11 14  1  0  0  0  0
 14 15  2  0  0  0  0
 15 16  1  0  0  0  0
 16 17  2  0  0  0  0
 17 18  1  0  0  0  0
 18 19  2  0  0  0  0
 19 20  1  0  0  0  0
 20 21  2  0  0  0  0
 16 21  1  0  0  0  0
 21 22  1  0  0  0  0
 22 23  1  0  0  0  0
 23 24  1  0  0  0  0
 24 25  2  0  0  0  0
 25 26  1  0  0  0  0
 26 27  2  0  0  0  0
 14 27  1  0  0  0  0
 23 27  1  0  0  0  0
M  END
> <chemblId>
CHEMBL1222626

> <bioactivity__type>
Ki

> <units>
nM

> <value>
18.855

$$$$

  CDK     11301513352D 0   0.00000     0.00000     0

 29 33  0  0  0  0              1 V2000 
    0.4595   14.0192    0.0000 O   0  0  0  0  0  0  0  0  0  0  0  0
   -0.8738   13.3319    0.0000 C   0  0  0  0  0  0  0  0  0  0  0  0
   -2.1356   14.1429    0.0000 O   0  0  0  0  0  0  0  0  0  0  0  0
   -0.9452   11.8336    0.0000 C   0  0  0  0  0  0  0  0  0  0  0  0
   -2.2784   11.1463    0.0000 C   0  0  0  0  0  0  0  0  0  0  0  0
   -2.3498    9.6480    0.0000 C   0  0  0  0  0  0  0  0  0  0  0  0
   -1.0880    8.8370    0.0000 C   0  0  0  0  0  0  0  0  0  0  0  0
    0.2453    9.5243    0.0000 C   0  0  0  0  0  0  0  0  0  0  0  0
    0.3167   11.0226    0.0000 C   0  0  0  0  0  0  0  0  0  0  0  0
   -1.1594    7.3387    0.0000 N   0  0  0  0  0  0  0  0  0  0  0  0
   -2.4926    6.6514    0.0000 C   0  0  0  0  0  0  0  0  0  0  0  0
   -2.5640    5.1531    0.0000 C   0  0  0  0  0  0  0  0  0  0  0  0
   -1.3022    4.3421    0.0000 N   0  0  0  0  0  0  0  0  0  0  0  0
    0.0311    5.0294    0.0000 C   0  0  0  0  0  0  0  0  0  0  0  0
    0.1025    6.5277    0.0000 C   0  0  0  0  0  0  0  0  0  0  0  0
   -1.3736    2.8438    0.0000 C   0  0  0  0  0  0  0  0  0  0  0  0
   -2.7129    2.4106    0.0000 C   0  0  0  0  0  0  0  0  0  0  0  0
   -3.2860    1.1250    0.0000 C   0  0  0  0  0  0  0  0  0  0  0  0
   -4.7855    1.2977    0.0000 C   0  0  0  0  0  0  0  0  0  0  0  0
   -5.6678    0.0673    0.0000 C   0  0  0  0  0  0  0  0  0  0  0  0
   -5.0284   -1.3052    0.0000 C   0  0  0  0  0  0  0  0  0  0  0  0
   -3.5188   -1.4213    0.0000 C   0  0  0  0  0  0  0  0  0  0  0  0
   -2.7129   -0.1606    0.0000 C   0  0  0  0  0  0  0  0  0  0  0  0
   -1.3736   -0.5938    0.0000 C   0  0  0  0  0  0  0  0  0  0  0  0
    0.0000    0.0000    0.0000 N   0  0  0  0  0  0  0  0  0  0  0  0
    1.5458   -0.0431    0.0000 C   0  0  0  0  0  0  0  0  0  0  0  0
    2.3083    1.1250    0.0000 C   0  0  0  0  0  0  0  0  0  0  0  0
    1.5458    2.2931    0.0000 N   0  0  0  0  0  0  0  0  0  0  0  0
    0.0000    2.2500    0.0000 C   0  0  0  0  0  0  0  0  0  0  0  0
  1  2  1  0  0  0  0
  2  3  2  0  0  0  0
  2  4  1  0  0  0  0
  4  5  1  0  0  0  0
  5  6  1  0  0  0  0
  6  7  1  0  0  0  0
  7  8  1  0  0  0  0
  8  9  1  0  0  0  0
  4  9  1  0  0  0  0
  7 10  1  0  0  0  0
 10 11  1  0  0  0  0
 11 12  1  0  0  0  0
 12 13  1  0  0  0  0
 13 14  1  0  0  0  0
 14 15  1  0  0  0  0
 10 15  1  0  0  0  0
 13 16  1  0  0  0  0
 16 17  2  0  0  0  0
 17 18  1  0  0  0  0
 18 19  2  0  0  0  0
 19 20  1  0  0  0  0
 20 21  2  0  0  0  0
 21 22  1  0  0  0  0
 22 23  2  0  0  0  0
 18 23  1  0  0  0  0
 23 24  1  0  0  0  0
 24 25  1  0  0  0  0
 25 26  1  0  0  0  0
 26 27  2  0  0  0  0
 27 28  1  0  0  0  0
 28 29  2  0  0  0  0
 16 29  1  0  0  0  0
 25 29  1  0  0  0  0
M  END
> <chemblId>
CHEMBL1222692

> <bioactivity__type>
Ki

> <units>
nM

> <value>
94.495

$$$$

  CDK     11301513352D 0   0.00000     0.00000     0

 29 32  0  0  0  0              1 V2000 
    1.7880    4.9450    0.0000 C   0  0  0  0  0  0  0  0  0  0  0  0
    0.8528    3.7723    0.0000 C   0  0  0  0  0  0  0  0  0  0  0  0
   -0.6457    3.8396    0.0000 N   0  0  0  0  0  0  0  0  0  0  0  0
   -1.1727    2.4352    0.0000 C   0  0  0  0  0  0  0  0  0  0  0  0
   -2.6351    2.1015    0.0000 C   0  0  0  0  0  0  0  0  0  0  0  0
   -3.2860    0.7500    0.0000 C   0  0  0  0  0  0  0  0  0  0  0  0
   -2.6351   -0.6015    0.0000 C   0  0  0  0  0  0  0  0  0  0  0  0
   -3.6554   -1.7010    0.0000 C   0  0  0  0  0  0  0  0  0  0  0  0
   -3.2133   -3.1344    0.0000 C   0  0  0  0  0  0  0  0  0  0  0  0
   -1.7509   -3.4682    0.0000 C   0  0  0  0  0  0  0  0  0  0  0  0
   -0.7306   -2.3686    0.0000 C   0  0  0  0  0  0  0  0  0  0  0  0
   -1.1727   -0.9352    0.0000 C   0  0  0  0  0  0  0  0  0  0  0  0
    0.0000    0.0000    0.0000 C   0  0  0  0  0  0  0  0  0  0  0  0
    0.0000    1.5000    0.0000 N   0  0  0  0  0  0  0  0  0  0  0  0
    1.2519    2.3263    0.0000 C   0  0  0  0  0  0  0  0  0  0  0  0
    2.6562    1.7993    0.0000 C   0  0  0  0  0  0  0  0  0  0  0  0
   -3.5704    3.2742    0.0000 N   0  0  0  0  0  0  0  0  0  0  0  0
   -3.0224    4.6705    0.0000 C   0  0  0  0  0  0  0  0  0  0  0  0
   -3.9576    5.8433    0.0000 C   0  0  0  0  0  0  0  0  0  0  0  0
   -5.4408    5.6197    0.0000 N   0  0  0  0  0  0  0  0  0  0  0  0
   -6.3761    6.7924    0.0000 C   0  0  0  0  0  0  0  0  0  0  0  0
   -7.8593    6.5689    0.0000 C   0  0  0  0  0  0  0  0  0  0  0  0
   -9.1767    5.8515    0.0000 C   0  0  0  0  0  0  0  0  0  0  0  0
   -7.3816    5.1470    0.0000 C   0  0  0  0  0  0  0  0  0  0  0  0
   -8.7946    7.7416    0.0000 C   0  0  0  0  0  0  0  0  0  0  0  0
   -8.2465    9.1379    0.0000 O   0  0  0  0  0  0  0  0  0  0  0  0
  -10.2778    7.5181    0.0000 O   0  0  0  0  0  0  0  0  0  0  0  0
   -5.9889    4.2234    0.0000 C   0  0  0  0  0  0  0  0  0  0  0  0
   -5.0536    3.0506    0.0000 C   0  0  0  0  0  0  0  0  0  0  0  0
  1  2  1  0  0  0  0
  2  3  1  0  0  0  0
  3  4  2  0  0  0  0
  4  5  1  0  0  0  0
  5  6  2  0  0  0  0
  6  7  1  0  0  0  0
  7  8  2  0  0  0  0
  8  9  1  0  0  0  0
  9 10  2  0  0  0  0
 10 11  1  0  0  0  0
 11 12  2  0  0  0  0
  7 12  1  0  0  0  0
 12 13  1  0  0  0  0
 13 14  1  0  0  0  0
  4 14  1  0  0  0  0
 14 15  1  0  0  0  0
  2 15  2  0  0  0  0
 15 16  1  0  0  0  0
  5 17  1  0  0  0  0
 17 18  1  0  0  0  0
 18 19  1  0  0  0  0
 19 20  1  0  0  0  0
 20 21  1  0  0  0  0
 21 22  1  0  0  0  0
 22 23  1  0  0  0  0
 22 24  1  0  0  0  0
 22 25  1  0  0  0  0
 25 26  2  0  0  0  0
 25 27  1  0  0  0  0
 20 28  1  0  0  0  0
 28 29  1  0  0  0  0
 17 29  1  0  0  0  0
M  END
> <chemblId>
CHEMBL1222693

> <bioactivity__type>
Ki

> <units>
nM

> <value>
39.81

$$$$

  CDK     11301513352D 0   0.00000     0.00000     0

 28 31  0  0  0  0              1 V2000 
    1.7880    4.9450    0.0000 C   0  0  0  0  0  0  0  0  0  0  0  0
    0.8528    3.7723    0.0000 C   0  0  0  0  0  0  0  0  0  0  0  0
   -0.6457    3.8396    0.0000 C   0  0  0  0  0  0  0  0  0  0  0  0
   -1.1727    2.4352    0.0000 N   0  0  0  0  0  0  0  0  0  0  0  0
   -2.6351    2.1015    0.0000 C   0  0  0  0  0  0  0  0  0  0  0  0
   -3.2860    0.7500    0.0000 C   0  0  0  0  0  0  0  0  0  0  0  0
   -4.7818    0.8621    0.0000 C   0  0  0  0  0  0  0  0  0  0  0  0
   -5.6268   -0.3773    0.0000 C   0  0  0  0  0  0  0  0  0  0  0  0
   -4.9759   -1.7287    0.0000 C   0  0  0  0  0  0  0  0  0  0  0  0
   -3.4801   -1.8408    0.0000 C   0  0  0  0  0  0  0  0  0  0  0  0
   -2.6351   -0.6015    0.0000 C   0  0  0  0  0  0  0  0  0  0  0  0
   -1.1727   -0.9352    0.0000 C   0  0  0  0  0  0  0  0  0  0  0  0
    0.0000    0.0000    0.0000 C   0  0  0  0  0  0  0  0  0  0  0  0
    1.3515   -0.6508    0.0000 N   0  0  0  0  0  0  0  0  0  0  0  0
    1.4635   -2.1466    0.0000 C   0  0  0  0  0  0  0  0  0  0  0  0
    2.8150   -2.7975    0.0000 C   0  0  0  0  0  0  0  0  0  0  0  0
    4.0544   -1.9525    0.0000 N   0  0  0  0  0  0  0  0  0  0  0  0
    5.4058   -2.6033    0.0000 C   0  0  0  0  0  0  0  0  0  0  0  0
    5.5179   -4.0991    0.0000 C   0  0  0  0  0  0  0  0  0  0  0  0
    4.0254   -3.9498    0.0000 C   0  0  0  0  0  0  0  0  0  0  0  0
    5.1116   -5.5430    0.0000 C   0  0  0  0  0  0  0  0  0  0  0  0
    6.8694   -4.7499    0.0000 C   0  0  0  0  0  0  0  0  0  0  0  0
    8.1087   -3.9050    0.0000 O   0  0  0  0  0  0  0  0  0  0  0  0
    6.9815   -6.2457    0.0000 O   0  0  0  0  0  0  0  0  0  0  0  0
    3.9423   -0.4567    0.0000 C   0  0  0  0  0  0  0  0  0  0  0  0
    2.5908    0.1942    0.0000 C   0  0  0  0  0  0  0  0  0  0  0  0
    0.0000    1.5000    0.0000 C   0  0  0  0  0  0  0  0  0  0  0  0
    1.2519    2.3263    0.0000 N   0  0  0  0  0  0  0  0  0  0  0  0
  1  2  1  0  0  0  0
  2  3  2  0  0  0  0
  3  4  1  0  0  0  0
  4  5  1  0  0  0  0
  5  6  1  0  0  0  0
  6  7  2  0  0  0  0
  7  8  1  0  0  0  0
  8  9  2  0  0  0  0
  9 10  1  0  0  0  0
 10 11  2  0  0  0  0
  6 11  1  0  0  0  0
 11 12  1  0  0  0  0
 12 13  2  0  0  0  0
 13 14  1  0  0  0  0
 14 15  1  0  0  0  0
 15 16  1  0  0  0  0
 16 17  1  0  0  0  0
 17 18  1  0  0  0  0
 18 19  1  0  0  0  0
 19 20  1  0  0  0  0
 19 21  1  0  0  0  0
 19 22  1  0  0  0  0
 22 23  2  0  0  0  0
 22 24  1  0  0  0  0
 17 25  1  0  0  0  0
 25 26  1  0  0  0  0
 14 26  1  0  0  0  0
 13 27  1  0  0  0  0
  4 27  1  0  0  0  0
 27 28  2  0  0  0  0
  2 28  1  0  0  0  0
M  END
> <chemblId>
CHEMBL1222694

> <bioactivity__type>
Ki

> <units>
nM

> <value>
50.12

$$$$

  CDK     11301513352D 0   0.00000     0.00000     0

 28 31  0  0  0  0              1 V2000 
   -2.3194    9.8877    0.0000 C   0  0  0  0  0  0  0  0  0  0  0  0
   -0.9372    9.3051    0.0000 C   0  0  0  0  0  0  0  0  0  0  0  0
   -1.7510    8.0450    0.0000 C   0  0  0  0  0  0  0  0  0  0  0  0
    0.1624    8.2848    0.0000 C   0  0  0  0  0  0  0  0  0  0  0  0
   -0.1714    6.8224    0.0000 N   0  0  0  0  0  0  0  0  0  0  0  0
   -1.6048    6.3803    0.0000 C   0  0  0  0  0  0  0  0  0  0  0  0
   -1.9385    4.9179    0.0000 C   0  0  0  0  0  0  0  0  0  0  0  0
   -0.8390    3.8976    0.0000 N   0  0  0  0  0  0  0  0  0  0  0  0
    0.5944    4.3398    0.0000 C   0  0  0  0  0  0  0  0  0  0  0  0
    0.9282    5.8022    0.0000 C   0  0  0  0  0  0  0  0  0  0  0  0
   -1.1727    2.4352    0.0000 C   0  0  0  0  0  0  0  0  0  0  0  0
   -2.6351    2.1015    0.0000 C   0  0  0  0  0  0  0  0  0  0  0  0
   -3.2860    0.7500    0.0000 C   0  0  0  0  0  0  0  0  0  0  0  0
   -4.7818    0.8621    0.0000 C   0  0  0  0  0  0  0  0  0  0  0  0
   -5.6268   -0.3773    0.0000 C   0  0  0  0  0  0  0  0  0  0  0  0
   -4.9759   -1.7287    0.0000 C   0  0  0  0  0  0  0  0  0  0  0  0
   -3.4801   -1.8408    0.0000 C   0  0  0  0  0  0  0  0  0  0  0  0
   -2.6351   -0.6015    0.0000 C   0  0  0  0  0  0  0  0  0  0  0  0
   -1.1727   -0.9352    0.0000 C   0  0  0  0  0  0  0  0  0  0  0  0
    0.0000    0.0000    0.0000 N   0  0  0  0  0  0  0  0  0  0  0  0
    1.4266   -0.4635    0.0000 C   0  0  0  0  0  0  0  0  0  0  0  0
    2.3083    0.7500    0.0000 C   0  0  0  0  0  0  0  0  0  0  0  0
    3.8083    0.7500    0.0000 Cl  0  0  0  0  0  0  0  0  0  0  0  0
    1.4266    1.9635    0.0000 N   0  0  0  0  0  0  0  0  0  0  0  0
    0.0000    1.5000    0.0000 C   0  0  0  0  0  0  0  0  0  0  0  0
   -0.6034   10.7675    0.0000 C   0  0  0  0  0  0  0  0  0  0  0  0
    0.8299   11.2096    0.0000 O   0  0  0  0  0  0  0  0  0  0  0  0
   -1.7030   11.7877    0.0000 O   0  0  0  0  0  0  0  0  0  0  0  0
  1  2  1  0  0  0  0
  2  3  1  0  0  0  0
  2  4  1  0  0  0  0
  4  5  1  0  0  0  0
  5  6  1  0  0  0  0
  6  7  1  0  0  0  0
  7  8  1  0  0  0  0
  8  9  1  0  0  0  0
  9 10  1  0  0  0  0
  5 10  1  0  0  0  0
  8 11  1  0  0  0  0
 11 12  2  0  0  0  0
 12 13  1  0  0  0  0
 13 14  2  0  0  0  0
 14 15  1  0  0  0  0
 15 16  2  0  0  0  0
 16 17  1  0  0  0  0
 17 18  2  0  0  0  0
 13 18  1  0  0  0  0
 18 19  1  0  0  0  0
 19 20  1  0  0  0  0
 20 21  1  0  0  0  0
 21 22  2  0  0  0  0
 22 23  1  0  0  0  0
 22 24  1  0  0  0  0
 24 25  2  0  0  0  0
 11 25  1  0  0  0  0
 20 25  1  0  0  0  0
  2 26  1  0  0  0  0
 26 27  2  0  0  0  0
 26 28  1  0  0  0  0
M  END
> <chemblId>
CHEMBL1222695

> <bioactivity__type>
Ki

> <units>
nM

> <value>
79.43

$$$$

  CDK     11301513352D 0   0.00000     0.00000     0

 28 31  0  0  0  0              1 V2000 
   -2.3194    9.8877    0.0000 C   0  0  0  0  0  0  0  0  0  0  0  0
   -0.9372    9.3051    0.0000 C   0  0  0  0  0  0  0  0  0  0  0  0
   -1.7510    8.0450    0.0000 C   0  0  0  0  0  0  0  0  0  0  0  0
    0.1624    8.2848    0.0000 C   0  0  0  0  0  0  0  0  0  0  0  0
   -0.1714    6.8224    0.0000 N   0  0  0  0  0  0  0  0  0  0  0  0
   -1.6048    6.3803    0.0000 C   0  0  0  0  0  0  0  0  0  0  0  0
   -1.9385    4.9179    0.0000 C   0  0  0  0  0  0  0  0  0  0  0  0
   -0.8390    3.8976    0.0000 N   0  0  0  0  0  0  0  0  0  0  0  0
    0.5944    4.3398    0.0000 C   0  0  0  0  0  0  0  0  0  0  0  0
    0.9282    5.8022    0.0000 C   0  0  0  0  0  0  0  0  0  0  0  0
   -1.1727    2.4352    0.0000 C   0  0  0  0  0  0  0  0  0  0  0  0
   -2.6351    2.1015    0.0000 C   0  0  0  0  0  0  0  0  0  0  0  0
   -3.2860    0.7500    0.0000 C   0  0  0  0  0  0  0  0  0  0  0  0
   -4.7818    0.8621    0.0000 C   0  0  0  0  0  0  0  0  0  0  0  0
   -5.6268   -0.3773    0.0000 C   0  0  0  0  0  0  0  0  0  0  0  0
   -4.9759   -1.7287    0.0000 C   0  0  0  0  0  0  0  0  0  0  0  0
   -3.4801   -1.8408    0.0000 C   0  0  0  0  0  0  0  0  0  0  0  0
   -2.6351   -0.6015    0.0000 C   0  0  0  0  0  0  0  0  0  0  0  0
   -1.1727   -0.9352    0.0000 C   0  0  0  0  0  0  0  0  0  0  0  0
    0.0000    0.0000    0.0000 N   0  0  0  0  0  0  0  0  0  0  0  0
    1.4266   -0.4635    0.0000 C   0  0  0  0  0  0  0  0  0  0  0  0
    1.8901   -1.8901    0.0000 Cl  0  0  0  0  0  0  0  0  0  0  0  0
    2.3083    0.7500    0.0000 C   0  0  0  0  0  0  0  0  0  0  0  0
    1.4266    1.9635    0.0000 N   0  0  0  0  0  0  0  0  0  0  0  0
    0.0000    1.5000    0.0000 C   0  0  0  0  0  0  0  0  0  0  0  0
   -0.6034   10.7675    0.0000 C   0  0  0  0  0  0  0  0  0  0  0  0
    0.8299   11.2096    0.0000 O   0  0  0  0  0  0  0  0  0  0  0  0
   -1.7030   11.7877    0.0000 O   0  0  0  0  0  0  0  0  0  0  0  0
  1  2  1  0  0  0  0
  2  3  1  0  0  0  0
  2  4  1  0  0  0  0
  4  5  1  0  0  0  0
  5  6  1  0  0  0  0
  6  7  1  0  0  0  0
  7  8  1  0  0  0  0
  8  9  1  0  0  0  0
  9 10  1  0  0  0  0
  5 10  1  0  0  0  0
  8 11  1  0  0  0  0
 11 12  2  0  0  0  0
 12 13  1  0  0  0  0
 13 14  2  0  0  0  0
 14 15  1  0  0  0  0
 15 16  2  0  0  0  0
 16 17  1  0  0  0  0
 17 18  2  0  0  0  0
 13 18  1  0  0  0  0
 18 19  1  0  0  0  0
 19 20  1  0  0  0  0
 20 21  1  0  0  0  0
 21 22  1  0  0  0  0
 21 23  2  0  0  0  0
 23 24  1  0  0  0  0
 24 25  2  0  0  0  0
 11 25  1  0  0  0  0
 20 25  1  0  0  0  0
  2 26  1  0  0  0  0
 26 27  2  0  0  0  0
 26 28  1  0  0  0  0
M  END
> <chemblId>
CHEMBL1222762

> <bioactivity__type>
Ki

> <units>
nM

> <value>
39.81

$$$$

  CDK     11301513352D 0   0.00000     0.00000     0

 28 31  0  0  0  0              1 V2000 
   -2.3194    9.8877    0.0000 C   0  0  0  0  0  0  0  0  0  0  0  0
   -0.9372    9.3051    0.0000 C   0  0  0  0  0  0  0  0  0  0  0  0
   -1.7510    8.0450    0.0000 C   0  0  0  0  0  0  0  0  0  0  0  0
    0.1624    8.2848    0.0000 C   0  0  0  0  0  0  0  0  0  0  0  0
   -0.1714    6.8224    0.0000 N   0  0  0  0  0  0  0  0  0  0  0  0
   -1.6048    6.3803    0.0000 C   0  0  0  0  0  0  0  0  0  0  0  0
   -1.9385    4.9179    0.0000 C   0  0  0  0  0  0  0  0  0  0  0  0
   -0.8390    3.8976    0.0000 N   0  0  0  0  0  0  0  0  0  0  0  0
    0.5944    4.3398    0.0000 C   0  0  0  0  0  0  0  0  0  0  0  0
    0.9282    5.8022    0.0000 C   0  0  0  0  0  0  0  0  0  0  0  0
   -1.1727    2.4352    0.0000 C   0  0  0  0  0  0  0  0  0  0  0  0
   -2.6351    2.1015    0.0000 C   0  0  0  0  0  0  0  0  0  0  0  0
   -3.2860    0.7500    0.0000 C   0  0  0  0  0  0  0  0  0  0  0  0
   -4.7818    0.8621    0.0000 C   0  0  0  0  0  0  0  0  0  0  0  0
   -5.6268   -0.3773    0.0000 C   0  0  0  0  0  0  0  0  0  0  0  0
   -4.9759   -1.7287    0.0000 C   0  0  0  0  0  0  0  0  0  0  0  0
   -3.4801   -1.8408    0.0000 C   0  0  0  0  0  0  0  0  0  0  0  0
   -2.6351   -0.6015    0.0000 C   0  0  0  0  0  0  0  0  0  0  0  0
   -1.1727   -0.9352    0.0000 C   0  0  0  0  0  0  0  0  0  0  0  0
    0.0000    0.0000    0.0000 N   0  0  0  0  0  0  0  0  0  0  0  0
    1.4266   -0.4635    0.0000 C   0  0  0  0  0  0  0  0  0  0  0  0
    2.3083    0.7500    0.0000 C   0  0  0  0  0  0  0  0  0  0  0  0
    3.8083    0.7500    0.0000 F   0  0  0  0  0  0  0  0  0  0  0  0
    1.4266    1.9635    0.0000 N   0  0  0  0  0  0  0  0  0  0  0  0
    0.0000    1.5000    0.0000 C   0  0  0  0  0  0  0  0  0  0  0  0
   -0.6034   10.7675    0.0000 C   0  0  0  0  0  0  0  0  0  0  0  0
    0.8299   11.2096    0.0000 O   0  0  0  0  0  0  0  0  0  0  0  0
   -1.7030   11.7877    0.0000 O   0  0  0  0  0  0  0  0  0  0  0  0
  1  2  1  0  0  0  0
  2  3  1  0  0  0  0
  2  4  1  0  0  0  0
  4  5  1  0  0  0  0
  5  6  1  0  0  0  0
  6  7  1  0  0  0  0
  7  8  1  0  0  0  0
  8  9  1  0  0  0  0
  9 10  1  0  0  0  0
  5 10  1  0  0  0  0
  8 11  1  0  0  0  0
 11 12  2  0  0  0  0
 12 13  1  0  0  0  0
 13 14  2  0  0  0  0
 14 15  1  0  0  0  0
 15 16  2  0  0  0  0
 16 17  1  0  0  0  0
 17 18  2  0  0  0  0
 13 18  1  0  0  0  0
 18 19  1  0  0  0  0
 19 20  1  0  0  0  0
 20 21  1  0  0  0  0
 21 22  2  0  0  0  0
 22 23  1  0  0  0  0
 22 24  1  0  0  0  0
 24 25  2  0  0  0  0
 11 25  1  0  0  0  0
 20 25  1  0  0  0  0
  2 26  1  0  0  0  0
 26 27  2  0  0  0  0
 26 28  1  0  0  0  0
M  END
> <chemblId>
CHEMBL1222763

> <bioactivity__type>
Ki

> <units>
nM

> <value>
39.81

$$$$

  CDK     11301513352D 0   0.00000     0.00000     0

 29 32  0  0  0  0              1 V2000 
    3.8148    2.7520    0.0000 C   0  0  0  0  0  0  0  0  0  0  0  0
    2.6562    1.7993    0.0000 O   0  0  0  0  0  0  0  0  0  0  0  0
    1.2519    2.3263    0.0000 C   0  0  0  0  0  0  0  0  0  0  0  0
    0.8528    3.7723    0.0000 C   0  0  0  0  0  0  0  0  0  0  0  0
   -0.6457    3.8396    0.0000 N   0  0  0  0  0  0  0  0  0  0  0  0
   -1.1727    2.4352    0.0000 C   0  0  0  0  0  0  0  0  0  0  0  0
   -2.6351    2.1015    0.0000 C   0  0  0  0  0  0  0  0  0  0  0  0
   -3.2860    0.7500    0.0000 C   0  0  0  0  0  0  0  0  0  0  0  0
   -2.6351   -0.6015    0.0000 C   0  0  0  0  0  0  0  0  0  0  0  0
   -3.6554   -1.7010    0.0000 C   0  0  0  0  0  0  0  0  0  0  0  0
   -3.2133   -3.1344    0.0000 C   0  0  0  0  0  0  0  0  0  0  0  0
   -1.7509   -3.4682    0.0000 C   0  0  0  0  0  0  0  0  0  0  0  0
   -0.7306   -2.3686    0.0000 C   0  0  0  0  0  0  0  0  0  0  0  0
   -1.1727   -0.9352    0.0000 C   0  0  0  0  0  0  0  0  0  0  0  0
    0.0000    0.0000    0.0000 C   0  0  0  0  0  0  0  0  0  0  0  0
    0.0000    1.5000    0.0000 N   0  0  0  0  0  0  0  0  0  0  0  0
   -3.5704    3.2742    0.0000 N   0  0  0  0  0  0  0  0  0  0  0  0
   -3.0224    4.6705    0.0000 C   0  0  0  0  0  0  0  0  0  0  0  0
   -3.9576    5.8433    0.0000 C   0  0  0  0  0  0  0  0  0  0  0  0
   -5.4408    5.6197    0.0000 N   0  0  0  0  0  0  0  0  0  0  0  0
   -6.3761    6.7924    0.0000 C   0  0  0  0  0  0  0  0  0  0  0  0
   -7.8593    6.5689    0.0000 C   0  0  0  0  0  0  0  0  0  0  0  0
   -9.1767    5.8515    0.0000 C   0  0  0  0  0  0  0  0  0  0  0  0
   -7.3816    5.1470    0.0000 C   0  0  0  0  0  0  0  0  0  0  0  0
   -8.7946    7.7416    0.0000 C   0  0  0  0  0  0  0  0  0  0  0  0
   -8.2465    9.1379    0.0000 O   0  0  0  0  0  0  0  0  0  0  0  0
  -10.2778    7.5181    0.0000 O   0  0  0  0  0  0  0  0  0  0  0  0
   -5.9889    4.2234    0.0000 C   0  0  0  0  0  0  0  0  0  0  0  0
   -5.0536    3.0506    0.0000 C   0  0  0  0  0  0  0  0  0  0  0  0
  1  2  1  0  0  0  0
  2  3  1  0  0  0  0
  3  4  2  0  0  0  0
  4  5  1  0  0  0  0
  5  6  2  0  0  0  0
  6  7  1  0  0  0  0
  7  8  2  0  0  0  0
  8  9  1  0  0  0  0
  9 10  2  0  0  0  0
 10 11  1  0  0  0  0
 11 12  2  0  0  0  0
 12 13  1  0  0  0  0
 13 14  2  0  0  0  0
  9 14  1  0  0  0  0
 14 15  1  0  0  0  0
 15 16  1  0  0  0  0
  3 16  1  0  0  0  0
  6 16  1  0  0  0  0
  7 17  1  0  0  0  0
 17 18  1  0  0  0  0
 18 19  1  0  0  0  0
 19 20  1  0  0  0  0
 20 21  1  0  0  0  0
 21 22  1  0  0  0  0
 22 23  1  0  0  0  0
 22 24  1  0  0  0  0
 22 25  1  0  0  0  0
 25 26  2  0  0  0  0
 25 27  1  0  0  0  0
 20 28  1  0  0  0  0
 28 29  1  0  0  0  0
 17 29  1  0  0  0  0
M  END
> <chemblId>
CHEMBL1222764

> <bioactivity__type>
Ki

> <units>
nM

> <value>
125.89

$$$$

  CDK     11301513352D 0   0.00000     0.00000     0

 30 33  0  0  0  0              1 V2000 
    6.4827  -10.5011    0.0000 O   0  0  0  0  0  0  0  0  0  0  0  0
    7.7816   -9.7509    0.0000 C   0  0  0  0  0  0  0  0  0  0  0  0
    9.0807  -10.5007    0.0000 C   0  0  0  0  0  0  0  0  0  0  0  0
    9.0810  -12.0007    0.0000 C   0  0  0  0  0  0  0  0  0  0  0  0
    7.7821  -12.7509    0.0000 C   0  0  0  0  0  0  0  0  0  0  0  0
    7.7823  -14.2509    0.0000 C   0  0  0  0  0  0  0  0  0  0  0  0
    9.0815  -15.0007    0.0000 C   0  0  0  0  0  0  0  0  0  0  0  0
   10.3804  -14.2505    0.0000 C   0  0  0  0  0  0  0  0  0  0  0  0
   10.3802  -12.7505    0.0000 C   0  0  0  0  0  0  0  0  0  0  0  0
    7.7813   -8.2509    0.0000 N   0  0  0  0  0  0  0  0  0  0  0  0
    6.4822   -7.5011    0.0000 C   0  0  0  0  0  0  0  0  0  0  0  0
    6.4819   -6.0011    0.0000 C   0  0  0  0  0  0  0  0  0  0  0  0
    5.1827   -5.2513    0.0000 C   0  0  0  0  0  0  0  0  0  0  0  0
    3.8838   -6.0016    0.0000 N   0  0  0  0  0  0  0  0  0  0  0  0
    2.5847   -5.2518    0.0000 C   0  0  0  0  0  0  0  0  0  0  0  0
    2.5844   -3.7518    0.0000 C   0  0  0  0  0  0  0  0  0  0  0  0
    1.2853   -3.0020    0.0000 C   0  0  0  0  0  0  0  0  0  0  0  0
    1.2850   -1.5020    0.0000 N   0  0  0  0  0  0  0  0  0  0  0  0
    2.5810   -0.7480    0.0000 C   0  0  0  0  0  0  0  0  0  0  0  0
    3.8813   -1.4958    0.0000 O   0  0  0  0  0  0  0  0  0  0  0  0
    2.5810    0.7600    0.0000 C   0  0  0  0  0  0  0  0  0  0  0  0
    1.2850    1.4840    0.0000 O   0  0  0  0  0  0  0  0  0  0  0  0
   -0.0120    0.7600    0.0000 C   0  0  0  0  0  0  0  0  0  0  0  0
   -1.2790    1.4840    0.0000 C   0  0  0  0  0  0  0  0  0  0  0  0
   -2.5750    0.7600    0.0000 C   0  0  0  0  0  0  0  0  0  0  0  0
   -2.5750   -0.7480    0.0000 C   0  0  0  0  0  0  0  0  0  0  0  0
   -1.2790   -1.5020    0.0000 C   0  0  0  0  0  0  0  0  0  0  0  0
   -0.0120   -0.7480    0.0000 C   0  0  0  0  0  0  0  0  0  0  0  0
    3.8841   -7.5016    0.0000 C   0  0  0  0  0  0  0  0  0  0  0  0
    5.1832   -8.2513    0.0000 C   0  0  0  0  0  0  0  0  0  0  0  0
  1  2  2  0  0  0  0
  2  3  1  0  0  0  0
  3  4  1  0  0  0  0
  4  5  2  0  0  0  0
  5  6  1  0  0  0  0
  6  7  2  0  0  0  0
  7  8  1  0  0  0  0
  8  9  2  0  0  0  0
  4  9  1  0  0  0  0
  2 10  1  0  0  0  0
 10 11  1  0  0  0  0
 11 12  1  0  0  0  0
 12 13  1  0  0  0  0
 13 14  1  0  0  0  0
 14 15  1  0  0  0  0
 15 16  1  0  0  0  0
 16 17  1  0  0  0  0
 17 18  1  0  0  0  0
 18 19  1  0  0  0  0
 19 20  2  0  0  0  0
 19 21  1  0  0  0  0
 21 22  1  0  0  0  0
 22 23  1  0  0  0  0
 23 24  2  0  0  0  0
 24 25  1  0  0  0  0
 25 26  2  0  0  0  0
 26 27  1  0  0  0  0
 27 28  2  0  0  0  0
 18 28  1  0  0  0  0
 23 28  1  0  0  0  0
 14 29  1  0  0  0  0
 29 30  1  0  0  0  0
 11 30  1  0  0  0  0
M  END
> <chemblId>
CHEMBL1242923

> <bioactivity__type>
Ki

> <units>
nM

> <value>
780.0

$$$$

  CDK     11301513352D 0   0.00000     0.00000     0

 22 23  0  0  0  0              1 V2000 
   -5.5212   14.4380    0.0000 C   0  0  0  0  0  0  0  0  0  0  0  0
   -4.2221   13.6880    0.0000 C   0  0  0  0  0  0  0  0  0  0  0  0
   -4.2221   12.1880    0.0000 C   0  0  0  0  0  0  0  0  0  0  0  0
   -2.9231   11.4380    0.0000 C   0  0  0  0  0  0  0  0  0  0  0  0
   -2.9231    9.9380    0.0000 C   0  0  0  0  0  0  0  0  0  0  0  0
   -4.2221    9.1880    0.0000 C   0  0  0  0  0  0  0  0  0  0  0  0
   -4.2221    7.6880    0.0000 C   0  0  0  0  0  0  0  0  0  0  0  0
   -2.9231    6.9380    0.0000 N   0  0  0  0  0  0  0  0  0  0  0  0
   -2.9231    5.4380    0.0000 C   0  0  0  0  0  0  0  0  0  0  0  0
   -1.6240    4.6880    0.0000 C   0  0  0  0  0  0  0  0  0  0  0  0
   -1.6240    3.1880    0.0000 C   0  0  0  0  0  0  0  0  0  0  0  0
   -0.3250    2.4380    0.0000 C   0  0  0  0  0  0  0  0  0  0  0  0
    0.9740    3.1880    0.0000 O   0  0  0  0  0  0  0  0  0  0  0  0
   -0.3250    0.9380    0.0000 C   0  0  0  0  0  0  0  0  0  0  0  0
   -1.6240    0.1880    0.0000 C   0  0  0  0  0  0  0  0  0  0  0  0
   -1.6240   -1.3120    0.0000 C   0  0  0  0  0  0  0  0  0  0  0  0
   -0.3250   -2.0620    0.0000 C   0  0  0  0  0  0  0  0  0  0  0  0
    0.9740   -1.3120    0.0000 C   0  0  0  0  0  0  0  0  0  0  0  0
    0.9740    0.1880    0.0000 C   0  0  0  0  0  0  0  0  0  0  0  0
    2.2730    0.9380    0.0000 C   0  0  0  0  0  0  0  0  0  0  0  0
   -1.6240    7.6880    0.0000 C   0  0  0  0  0  0  0  0  0  0  0  0
   -1.6240    9.1880    0.0000 C   0  0  0  0  0  0  0  0  0  0  0  0
  1  2  1  0  0  0  0
  2  3  1  0  0  0  0
  3  4  1  0  0  0  0
  4  5  1  0  0  0  0
  5  6  1  0  0  0  0
  6  7  1  0  0  0  0
  7  8  1  0  0  0  0
  8  9  1  0  0  0  0
  9 10  1  0  0  0  0
 10 11  1  0  0  0  0
 11 12  1  0  0  0  0
 12 13  2  0  0  0  0
 12 14  1  0  0  0  0
 14 15  2  0  0  0  0
 15 16  1  0  0  0  0
 16 17  2  0  0  0  0
 17 18  1  0  0  0  0
 18 19  2  0  0  0  0
 14 19  1  0  0  0  0
 19 20  1  0  0  0  0
  8 21  1  0  0  0  0
 21 22  1  0  0  0  0
  5 22  1  0  0  0  0
M  END
> <chemblId>
CHEMBL1242950

> <bioactivity__type>
Ki

> <units>
nM

> <value>
610.0

$$$$

  CDK     11301513352D 0   0.00000     0.00000     0

 24 26  0  0  0  0              1 V2000 
   10.6689    3.2415    0.0000 F   0  0  0  0  0  0  0  0  0  0  0  0
    9.7564    2.0509    0.0000 C   0  0  0  0  0  0  0  0  0  0  0  0
    9.3061    0.6201    0.0000 F   0  0  0  0  0  0  0  0  0  0  0  0
   11.0873    1.3590    0.0000 F   0  0  0  0  0  0  0  0  0  0  0  0
    8.2691    2.2460    0.0000 C   0  0  0  0  0  0  0  0  0  0  0  0
    7.6944    3.6315    0.0000 C   0  0  0  0  0  0  0  0  0  0  0  0
    6.2071    3.8265    0.0000 C   0  0  0  0  0  0  0  0  0  0  0  0
    5.2946    2.6360    0.0000 C   0  0  0  0  0  0  0  0  0  0  0  0
    3.8073    2.8310    0.0000 S   0  0  0  0  0  0  0  0  0  0  0  0
    2.8948    1.6405    0.0000 C   0  0  0  0  0  0  0  0  0  0  0  0
    1.4075    1.8355    0.0000 C   0  0  0  0  0  0  0  0  0  0  0  0
    0.8328    3.2210    0.0000 C   0  0  0  0  0  0  0  0  0  0  0  0
    1.7453    4.4115    0.0000 C   0  0  0  0  0  0  0  0  0  0  0  0
    1.1705    5.7971    0.0000 C   0  0  0  0  0  0  0  0  0  0  0  0
   -0.3167    5.9921    0.0000 N   0  0  0  0  0  0  0  0  0  0  0  0
   -1.2292    4.8016    0.0000 C   0  0  0  0  0  0  0  0  0  0  0  0
   -0.6545    3.4160    0.0000 C   0  0  0  0  0  0  0  0  0  0  0  0
    0.4950    0.6450    0.0000 C   0  0  0  0  0  0  0  0  0  0  0  0
    0.9220   -0.7920    0.0000 C   0  0  0  0  0  0  0  0  0  0  0  0
   -0.3140   -1.6430    0.0000 N   0  0  0  0  0  0  0  0  0  0  0  0
   -1.5050   -0.7300    0.0000 C   0  0  0  0  0  0  0  0  0  0  0  0
   -1.0050    0.6840    0.0000 N   0  0  0  0  0  0  0  0  0  0  0  0
    5.8693    1.2505    0.0000 C   0  0  0  0  0  0  0  0  0  0  0  0
    7.3566    1.0555    0.0000 C   0  0  0  0  0  0  0  0  0  0  0  0
  1  2  1  0  0  0  0
  2  3  1  0  0  0  0
  2  4  1  0  0  0  0
  2  5  1  0  0  0  0
  5  6  2  0  0  0  0
  6  7  1  0  0  0  0
  7  8  2  0  0  0  0
  8  9  1  0  0  0  0
  9 10  1  0  0  0  0
 10 11  1  0  0  0  0
 11 12  1  0  0  0  0
 12 13  2  0  0  0  0
 13 14  1  0  0  0  0
 14 15  2  0  0  0  0
 15 16  1  0  0  0  0
 16 17  2  0  0  0  0
 12 17  1  0  0  0  0
 11 18  1  0  0  0  0
 18 19  2  0  0  0  0
 19 20  1  0  0  0  0
 20 21  1  0  0  0  0
 21 22  2  0  0  0  0
 18 22  1  0  0  0  0
  8 23  1  0  0  0  0
 23 24  2  0  0  0  0
  5 24  1  0  0  0  0
M  END
> <chemblId>
CHEMBL1243367

> <bioactivity__type>
Ki

> <units>
nM

> <value>
540.0

$$$$

  CDK     11301513352D 0   0.00000     0.00000     0

 24 26  0  0  0  0              1 V2000 
   10.6689    3.2415    0.0000 F   0  0  0  0  0  0  0  0  0  0  0  0
    9.7564    2.0509    0.0000 C   0  0  0  0  0  0  0  0  0  0  0  0
    9.3061    0.6201    0.0000 F   0  0  0  0  0  0  0  0  0  0  0  0
   11.0873    1.3590    0.0000 F   0  0  0  0  0  0  0  0  0  0  0  0
    8.2691    2.2460    0.0000 C   0  0  0  0  0  0  0  0  0  0  0  0
    7.6944    3.6315    0.0000 C   0  0  0  0  0  0  0  0  0  0  0  0
    6.2071    3.8265    0.0000 C   0  0  0  0  0  0  0  0  0  0  0  0
    5.2946    2.6360    0.0000 C   0  0  0  0  0  0  0  0  0  0  0  0
    3.8073    2.8310    0.0000 S   0  0  0  0  0  0  0  0  0  0  0  0
    2.8948    1.6405    0.0000 C   0  0  0  0  0  0  0  0  0  0  0  0
    1.4075    1.8355    0.0000 C   0  0  0  0  0  0  0  0  0  0  0  0
    0.8328    3.2210    0.0000 C   0  0  0  0  0  0  0  0  0  0  0  0
    1.7453    4.4115    0.0000 C   0  0  0  0  0  0  0  0  0  0  0  0
    1.1705    5.7971    0.0000 C   0  0  0  0  0  0  0  0  0  0  0  0
   -0.3167    5.9921    0.0000 N   0  0  0  0  0  0  0  0  0  0  0  0
   -1.2292    4.8016    0.0000 C   0  0  0  0  0  0  0  0  0  0  0  0
   -0.6545    3.4160    0.0000 C   0  0  0  0  0  0  0  0  0  0  0  0
    0.4950    0.6450    0.0000 C   0  0  0  0  0  0  0  0  0  0  0  0
    0.9220   -0.7920    0.0000 C   0  0  0  0  0  0  0  0  0  0  0  0
   -0.3140   -1.6430    0.0000 N   0  0  0  0  0  0  0  0  0  0  0  0
   -1.5050   -0.7300    0.0000 C   0  0  0  0  0  0  0  0  0  0  0  0
   -1.0050    0.6840    0.0000 N   0  0  0  0  0  0  0  0  0  0  0  0
    5.8693    1.2505    0.0000 C   0  0  0  0  0  0  0  0  0  0  0  0
    7.3566    1.0555    0.0000 C   0  0  0  0  0  0  0  0  0  0  0  0
  1  2  1  0  0  0  0
  2  3  1  0  0  0  0
  2  4  1  0  0  0  0
  2  5  1  0  0  0  0
  5  6  2  0  0  0  0
  6  7  1  0  0  0  0
  7  8  2  0  0  0  0
  8  9  1  0  0  0  0
  9 10  1  0  0  0  0
 11 10  1  6  0  0  0
 11 12  1  0  0  0  0
 12 13  1  0  0  0  0
 13 14  1  0  0  0  0
 14 15  1  0  0  0  0
 15 16  1  0  0  0  0
 16 17  1  0  0  0  0
 12 17  1  0  0  0  0
 11 18  1  0  0  0  0
 18 19  2  0  0  0  0
 19 20  1  0  0  0  0
 20 21  1  0  0  0  0
 21 22  2  0  0  0  0
 18 22  1  0  0  0  0
  8 23  1  0  0  0  0
 23 24  2  0  0  0  0
  5 24  1  0  0  0  0
M  END
> <chemblId>
CHEMBL1243394

> <bioactivity__type>
Ki

> <units>
nM

> <value>
280.0

$$$$

  CDK     11301513352D 0   0.00000     0.00000     0

 24 26  0  0  0  0              1 V2000 
   10.6689    3.2415    0.0000 F   0  0  0  0  0  0  0  0  0  0  0  0
    9.7564    2.0509    0.0000 C   0  0  0  0  0  0  0  0  0  0  0  0
    9.3061    0.6201    0.0000 F   0  0  0  0  0  0  0  0  0  0  0  0
   11.0873    1.3590    0.0000 F   0  0  0  0  0  0  0  0  0  0  0  0
    8.2691    2.2460    0.0000 C   0  0  0  0  0  0  0  0  0  0  0  0
    7.6944    3.6315    0.0000 C   0  0  0  0  0  0  0  0  0  0  0  0
    6.2071    3.8265    0.0000 C   0  0  0  0  0  0  0  0  0  0  0  0
    5.2946    2.6360    0.0000 C   0  0  0  0  0  0  0  0  0  0  0  0
    3.8073    2.8310    0.0000 S   0  0  0  0  0  0  0  0  0  0  0  0
    2.8948    1.6405    0.0000 C   0  0  0  0  0  0  0  0  0  0  0  0
    1.4075    1.8355    0.0000 C   0  0  0  0  0  0  0  0  0  0  0  0
    0.8328    3.2210    0.0000 C   0  0  0  0  0  0  0  0  0  0  0  0
    1.7453    4.4115    0.0000 C   0  0  0  0  0  0  0  0  0  0  0  0
    1.1705    5.7971    0.0000 C   0  0  0  0  0  0  0  0  0  0  0  0
   -0.3167    5.9921    0.0000 N   0  0  0  0  0  0  0  0  0  0  0  0
   -1.2292    4.8016    0.0000 C   0  0  0  0  0  0  0  0  0  0  0  0
   -0.6545    3.4160    0.0000 C   0  0  0  0  0  0  0  0  0  0  0  0
    0.4950    0.6450    0.0000 C   0  0  0  0  0  0  0  0  0  0  0  0
    0.9220   -0.7920    0.0000 C   0  0  0  0  0  0  0  0  0  0  0  0
   -0.3140   -1.6430    0.0000 N   0  0  0  0  0  0  0  0  0  0  0  0
   -1.5050   -0.7300    0.0000 C   0  0  0  0  0  0  0  0  0  0  0  0
   -1.0050    0.6840    0.0000 N   0  0  0  0  0  0  0  0  0  0  0  0
    5.8693    1.2505    0.0000 C   0  0  0  0  0  0  0  0  0  0  0  0
    7.3566    1.0555    0.0000 C   0  0  0  0  0  0  0  0  0  0  0  0
  1  2  1  0  0  0  0
  2  3  1  0  0  0  0
  2  4  1  0  0  0  0
  2  5  1  0  0  0  0
  5  6  2  0  0  0  0
  6  7  1  0  0  0  0
  7  8  2  0  0  0  0
  8  9  1  0  0  0  0
  9 10  1  0  0  0  0
 11 10  1  1  0  0  0
 11 12  1  0  0  0  0
 12 13  1  0  0  0  0
 13 14  1  0  0  0  0
 14 15  1  0  0  0  0
 15 16  1  0  0  0  0
 16 17  1  0  0  0  0
 12 17  1  0  0  0  0
 11 18  1  0  0  0  0
 18 19  2  0  0  0  0
 19 20  1  0  0  0  0
 20 21  1  0  0  0  0
 21 22  2  0  0  0  0
 18 22  1  0  0  0  0
  8 23  1  0  0  0  0
 23 24  2  0  0  0  0
  5 24  1  0  0  0  0
M  END
> <chemblId>
CHEMBL1243395

> <bioactivity__type>
Ki

> <units>
nM

> <value>
48.0

$$$$

  CDK     11301513352D 0   0.00000     0.00000     0

 32 36  0  0  0  0              1 V2000 
   -4.9041    0.7500    0.0000 N   0  0  0  0  0  0  0  0  0  0  0  0
   -3.6050    1.5000    0.0000 C   0  0  0  0  0  0  0  0  0  0  0  0
   -2.3060    0.7500    0.0000 C   0  0  0  0  0  0  0  0  0  0  0  0
   -2.3060   -0.7500    0.0000 C   0  0  0  0  0  0  0  0  0  0  0  0
   -1.0070   -1.5000    0.0000 C   0  0  0  0  0  0  0  0  0  0  0  0
    0.2930   -0.7500    0.0000 C   0  0  0  0  0  0  0  0  0  0  0  0
    0.2930    0.7500    0.0000 C   0  0  0  0  0  0  0  0  0  0  0  0
   -1.0070    1.5000    0.0000 C   0  0  0  0  0  0  0  0  0  0  0  0
    1.7190    1.2130    0.0000 C   0  0  0  0  0  0  0  0  0  0  0  0
    2.6010   -0.0000    0.0000 C   0  0  0  0  0  0  0  0  0  0  0  0
    1.7190   -1.2140    0.0000 N   0  0  0  0  0  0  0  0  0  0  0  0
    2.1822   -2.6407    0.0000 C   0  0  0  0  0  0  0  0  0  0  0  0
    1.1783   -3.7552    0.0000 C   0  0  0  0  0  0  0  0  0  0  0  0
    1.6415   -5.1819    0.0000 C   0  0  0  0  0  0  0  0  0  0  0  0
    3.1087   -5.4940    0.0000 C   0  0  0  0  0  0  0  0  0  0  0  0
    3.5719   -6.9207    0.0000 F   0  0  0  0  0  0  0  0  0  0  0  0
    4.1126   -4.3795    0.0000 C   0  0  0  0  0  0  0  0  0  0  0  0
    3.6494   -2.9528    0.0000 C   0  0  0  0  0  0  0  0  0  0  0  0
    2.1824    2.6396    0.0000 C   0  0  0  0  0  0  0  0  0  0  0  0
    3.6496    2.9516    0.0000 C   0  0  0  0  0  0  0  0  0  0  0  0
    4.1130    4.3782    0.0000 C   0  0  0  0  0  0  0  0  0  0  0  0
    3.1092    5.4929    0.0000 N   0  0  0  0  0  0  0  0  0  0  0  0
    3.5726    6.9195    0.0000 C   0  0  0  0  0  0  0  0  0  0  0  0
    5.0398    7.2315    0.0000 C   0  0  0  0  0  0  0  0  0  0  0  0
    5.5032    8.6581    0.0000 N   0  0  0  0  0  0  0  0  0  0  0  0
    6.9298    9.1218    0.0000 C   0  0  0  0  0  0  0  0  0  0  0  0
    6.9296   10.6218    0.0000 C   0  0  0  0  0  0  0  0  0  0  0  0
    5.5030   11.0852    0.0000 N   0  0  0  0  0  0  0  0  0  0  0  0
    4.6214    9.8716    0.0000 C   0  0  0  0  0  0  0  0  0  0  0  0
    3.1214    9.8714    0.0000 O   0  0  0  0  0  0  0  0  0  0  0  0
    1.6420    5.1809    0.0000 C   0  0  0  0  0  0  0  0  0  0  0  0
    1.1786    3.7543    0.0000 C   0  0  0  0  0  0  0  0  0  0  0  0
  1  2  1  0  0  0  0
  2  3  1  0  0  0  0
  3  4  2  0  0  0  0
  4  5  1  0  0  0  0
  5  6  2  0  0  0  0
  6  7  1  0  0  0  0
  7  8  2  0  0  0  0
  3  8  1  0  0  0  0
  7  9  1  0  0  0  0
  9 10  2  0  0  0  0
 10 11  1  0  0  0  0
  6 11  1  0  0  0  0
 11 12  1  0  0  0  0
 12 13  2  0  0  0  0
 13 14  1  0  0  0  0
 14 15  2  0  0  0  0
 15 16  1  0  0  0  0
 15 17  1  0  0  0  0
 17 18  2  0  0  0  0
 12 18  1  0  0  0  0
  9 19  1  0  0  0  0
 19 20  1  0  0  0  0
 20 21  1  0  0  0  0
 21 22  1  0  0  0  0
 22 23  1  0  0  0  0
 23 24  1  0  0  0  0
 24 25  1  0  0  0  0
 25 26  1  0  0  0  0
 26 27  1  0  0  0  0
 27 28  1  0  0  0  0
 28 29  1  0  0  0  0
 25 29  1  0  0  0  0
 29 30  2  0  0  0  0
 22 31  1  0  0  0  0
 31 32  1  0  0  0  0
 19 32  1  0  0  0  0
M  END
> <chemblId>
CHEMBL1259172

> <bioactivity__type>
Ki

> <units>
nM

> <value>
64.0

$$$$

  CDK     11301513352D 0   0.00000     0.00000     0

 27 30  0  0  0  0              1 V2000 
    3.1959   -7.4146    0.0000 C   0  0  0  0  0  0  0  0  0  0  0  0
    2.5727   -6.0502    0.0000 N   0  0  0  0  0  0  0  0  0  0  0  0
    3.4427   -4.8283    0.0000 C   0  0  0  0  0  0  0  0  0  0  0  0
    2.8194   -3.4639    0.0000 C   0  0  0  0  0  0  0  0  0  0  0  0
    1.3262   -3.3214    0.0000 N   0  0  0  0  0  0  0  0  0  0  0  0
    0.4562   -4.5433    0.0000 C   0  0  0  0  0  0  0  0  0  0  0  0
    1.0794   -5.9077    0.0000 C   0  0  0  0  0  0  0  0  0  0  0  0
    0.7030   -1.9570    0.0000 C   0  0  0  0  0  0  0  0  0  0  0  0
   -0.8030   -1.9570    0.0000 C   0  0  0  0  0  0  0  0  0  0  0  0
   -1.7060   -0.7530    0.0000 C   0  0  0  0  0  0  0  0  0  0  0  0
   -3.1370   -1.2050    0.0000 C   0  0  0  0  0  0  0  0  0  0  0  0
   -4.2660   -0.1510    0.0000 C   0  0  0  0  0  0  0  0  0  0  0  0
   -3.8900    1.2800    0.0000 C   0  0  0  0  0  0  0  0  0  0  0  0
   -2.4590    1.7310    0.0000 C   0  0  0  0  0  0  0  0  0  0  0  0
   -1.3300    0.6780    0.0000 C   0  0  0  0  0  0  0  0  0  0  0  0
    0.0250    1.2800    0.0000 S   0  0  0  0  0  0  0  0  0  0  0  0
    1.3800    0.6020    0.0000 C   0  0  0  0  0  0  0  0  0  0  0  0
    2.5090    1.6560    0.0000 C   0  0  0  0  0  0  0  0  0  0  0  0
    3.9400    1.2050    0.0000 C   0  0  0  0  0  0  0  0  0  0  0  0
    4.2410   -0.3010    0.0000 C   0  0  0  0  0  0  0  0  0  0  0  0
    5.6603   -0.7865    0.0000 C   0  0  0  0  0  0  0  0  0  0  0  0
    6.7903    0.1999    0.0000 N   0  0  0  0  0  0  0  0  0  0  0  0
    8.2096   -0.2856    0.0000 C   0  0  0  0  0  0  0  0  0  0  0  0
    8.4988   -1.7574    0.0000 O   0  0  0  0  0  0  0  0  0  0  0  0
    9.3397    0.7008    0.0000 C   0  0  0  0  0  0  0  0  0  0  0  0
    3.1120   -1.2800    0.0000 C   0  0  0  0  0  0  0  0  0  0  0  0
    1.6810   -0.8280    0.0000 C   0  0  0  0  0  0  0  0  0  0  0  0
  1  2  1  0  0  0  0
  2  3  1  0  0  0  0
  3  4  1  0  0  0  0
  4  5  1  0  0  0  0
  5  6  1  0  0  0  0
  6  7  1  0  0  0  0
  2  7  1  0  0  0  0
  8  5  1  6  0  0  0
  8  9  1  0  0  0  0
  9 10  1  0  0  0  0
 10 11  2  0  0  0  0
 11 12  1  0  0  0  0
 12 13  2  0  0  0  0
 13 14  1  0  0  0  0
 14 15  2  0  0  0  0
 10 15  1  0  0  0  0
 15 16  1  0  0  0  0
 16 17  1  0  0  0  0
 17 18  2  0  0  0  0
 18 19  1  0  0  0  0
 19 20  2  0  0  0  0
 20 21  1  0  0  0  0
 21 22  1  0  0  0  0
 22 23  1  0  0  0  0
 23 24  2  0  0  0  0
 23 25  1  0  0  0  0
 20 26  1  0  0  0  0
 26 27  2  0  0  0  0
  8 27  1  0  0  0  0
 17 27  1  0  0  0  0
M  END
> <chemblId>
CHEMBL1259173

> <bioactivity__type>
Ki

> <units>
nM

> <value>
3.6

$$$$

  CDK     11301513352D 0   0.00000     0.00000     0

 27 30  0  0  0  0              1 V2000 
    3.1959   -7.4146    0.0000 C   0  0  0  0  0  0  0  0  0  0  0  0
    2.5727   -6.0502    0.0000 N   0  0  0  0  0  0  0  0  0  0  0  0
    3.4427   -4.8283    0.0000 C   0  0  0  0  0  0  0  0  0  0  0  0
    2.8194   -3.4639    0.0000 C   0  0  0  0  0  0  0  0  0  0  0  0
    1.3262   -3.3214    0.0000 N   0  0  0  0  0  0  0  0  0  0  0  0
    0.4562   -4.5433    0.0000 C   0  0  0  0  0  0  0  0  0  0  0  0
    1.0794   -5.9077    0.0000 C   0  0  0  0  0  0  0  0  0  0  0  0
    0.7030   -1.9570    0.0000 C   0  0  0  0  0  0  0  0  0  0  0  0
   -0.8030   -1.9570    0.0000 C   0  0  0  0  0  0  0  0  0  0  0  0
   -1.7060   -0.7530    0.0000 C   0  0  0  0  0  0  0  0  0  0  0  0
   -3.1370   -1.2050    0.0000 C   0  0  0  0  0  0  0  0  0  0  0  0
   -4.2660   -0.1510    0.0000 C   0  0  0  0  0  0  0  0  0  0  0  0
   -3.8900    1.2800    0.0000 C   0  0  0  0  0  0  0  0  0  0  0  0
   -2.4590    1.7310    0.0000 C   0  0  0  0  0  0  0  0  0  0  0  0
   -1.3300    0.6780    0.0000 C   0  0  0  0  0  0  0  0  0  0  0  0
    0.0250    1.2800    0.0000 S   0  0  0  0  0  0  0  0  0  0  0  0
    1.3800    0.6020    0.0000 C   0  0  0  0  0  0  0  0  0  0  0  0
    2.5090    1.6560    0.0000 C   0  0  0  0  0  0  0  0  0  0  0  0
    3.9400    1.2050    0.0000 C   0  0  0  0  0  0  0  0  0  0  0  0
    4.2410   -0.3010    0.0000 C   0  0  0  0  0  0  0  0  0  0  0  0
    5.6603   -0.7865    0.0000 C   0  0  0  0  0  0  0  0  0  0  0  0
    6.7903    0.1999    0.0000 N   0  0  0  0  0  0  0  0  0  0  0  0
    8.2096   -0.2856    0.0000 C   0  0  0  0  0  0  0  0  0  0  0  0
    8.4988   -1.7574    0.0000 O   0  0  0  0  0  0  0  0  0  0  0  0
    9.3397    0.7008    0.0000 C   0  0  0  0  0  0  0  0  0  0  0  0
    3.1120   -1.2800    0.0000 C   0  0  0  0  0  0  0  0  0  0  0  0
    1.6810   -0.8280    0.0000 C   0  0  0  0  0  0  0  0  0  0  0  0
  1  2  1  0  0  0  0
  2  3  1  0  0  0  0
  3  4  1  0  0  0  0
  4  5  1  0  0  0  0
  5  6  1  0  0  0  0
  6  7  1  0  0  0  0
  2  7  1  0  0  0  0
  8  5  1  1  0  0  0
  8  9  1  0  0  0  0
  9 10  1  0  0  0  0
 10 11  2  0  0  0  0
 11 12  1  0  0  0  0
 12 13  2  0  0  0  0
 13 14  1  0  0  0  0
 14 15  2  0  0  0  0
 10 15  1  0  0  0  0
 15 16  1  0  0  0  0
 16 17  1  0  0  0  0
 17 18  2  0  0  0  0
 18 19  1  0  0  0  0
 19 20  2  0  0  0  0
 20 21  1  0  0  0  0
 21 22  1  0  0  0  0
 22 23  1  0  0  0  0
 23 24  2  0  0  0  0
 23 25  1  0  0  0  0
 20 26  1  0  0  0  0
 26 27  2  0  0  0  0
  8 27  1  0  0  0  0
 17 27  1  0  0  0  0
M  END
> <chemblId>
CHEMBL1259174

> <bioactivity__type>
Ki

> <units>
nM

> <value>
2.5

$$$$

  CDK     11301513352D 0   0.00000     0.00000     0

 35 39  0  0  0  0              1 V2000 
   -7.5022    0.7500    0.0000 C   0  0  0  0  0  0  0  0  0  0  0  0
   -6.2031    1.5000    0.0000 C   0  0  0  0  0  0  0  0  0  0  0  0
   -6.2031    3.0000    0.0000 O   0  0  0  0  0  0  0  0  0  0  0  0
   -4.9041    0.7500    0.0000 N   0  0  0  0  0  0  0  0  0  0  0  0
   -3.6050    1.5000    0.0000 C   0  0  0  0  0  0  0  0  0  0  0  0
   -2.3060    0.7500    0.0000 C   0  0  0  0  0  0  0  0  0  0  0  0
   -2.3060   -0.7500    0.0000 C   0  0  0  0  0  0  0  0  0  0  0  0
   -1.0070   -1.5000    0.0000 C   0  0  0  0  0  0  0  0  0  0  0  0
    0.2930   -0.7500    0.0000 C   0  0  0  0  0  0  0  0  0  0  0  0
    0.2930    0.7500    0.0000 C   0  0  0  0  0  0  0  0  0  0  0  0
   -1.0070    1.5000    0.0000 C   0  0  0  0  0  0  0  0  0  0  0  0
    1.7190    1.2130    0.0000 C   0  0  0  0  0  0  0  0  0  0  0  0
    2.6010   -0.0000    0.0000 C   0  0  0  0  0  0  0  0  0  0  0  0
    1.7190   -1.2140    0.0000 N   0  0  0  0  0  0  0  0  0  0  0  0
    2.1822   -2.6407    0.0000 C   0  0  0  0  0  0  0  0  0  0  0  0
    1.1783   -3.7552    0.0000 C   0  0  0  0  0  0  0  0  0  0  0  0
    1.6415   -5.1819    0.0000 C   0  0  0  0  0  0  0  0  0  0  0  0
    3.1087   -5.4940    0.0000 C   0  0  0  0  0  0  0  0  0  0  0  0
    3.5719   -6.9207    0.0000 F   0  0  0  0  0  0  0  0  0  0  0  0
    4.1126   -4.3795    0.0000 C   0  0  0  0  0  0  0  0  0  0  0  0
    3.6494   -2.9528    0.0000 C   0  0  0  0  0  0  0  0  0  0  0  0
    2.1824    2.6396    0.0000 C   0  0  0  0  0  0  0  0  0  0  0  0
    3.6496    2.9516    0.0000 C   0  0  0  0  0  0  0  0  0  0  0  0
    4.1130    4.3782    0.0000 C   0  0  0  0  0  0  0  0  0  0  0  0
    3.1092    5.4929    0.0000 N   0  0  0  0  0  0  0  0  0  0  0  0
    3.5726    6.9195    0.0000 C   0  0  0  0  0  0  0  0  0  0  0  0
    5.0398    7.2315    0.0000 C   0  0  0  0  0  0  0  0  0  0  0  0
    5.5032    8.6581    0.0000 N   0  0  0  0  0  0  0  0  0  0  0  0
    6.9298    9.1218    0.0000 C   0  0  0  0  0  0  0  0  0  0  0  0
    6.9296   10.6218    0.0000 C   0  0  0  0  0  0  0  0  0  0  0  0
    5.5030   11.0852    0.0000 N   0  0  0  0  0  0  0  0  0  0  0  0
    4.6214    9.8716    0.0000 C   0  0  0  0  0  0  0  0  0  0  0  0
    3.1214    9.8714    0.0000 O   0  0  0  0  0  0  0  0  0  0  0  0
    1.6420    5.1809    0.0000 C   0  0  0  0  0  0  0  0  0  0  0  0
    1.1786    3.7543    0.0000 C   0  0  0  0  0  0  0  0  0  0  0  0
  1  2  1  0  0  0  0
  2  3  2  0  0  0  0
  2  4  1  0  0  0  0
  4  5  1  0  0  0  0
  5  6  1  0  0  0  0
  6  7  2  0  0  0  0
  7  8  1  0  0  0  0
  8  9  2  0  0  0  0
  9 10  1  0  0  0  0
 10 11  2  0  0  0  0
  6 11  1  0  0  0  0
 10 12  1  0  0  0  0
 12 13  2  0  0  0  0
 13 14  1  0  0  0  0
  9 14  1  0  0  0  0
 14 15  1  0  0  0  0
 15 16  2  0  0  0  0
 16 17  1  0  0  0  0
 17 18  2  0  0  0  0
 18 19  1  0  0  0  0
 18 20  1  0  0  0  0
 20 21  2  0  0  0  0
 15 21  1  0  0  0  0
 12 22  1  0  0  0  0
 22 23  1  0  0  0  0
 23 24  1  0  0  0  0
 24 25  1  0  0  0  0
 25 26  1  0  0  0  0
 26 27  1  0  0  0  0
 27 28  1  0  0  0  0
 28 29  1  0  0  0  0
 29 30  1  0  0  0  0
 30 31  1  0  0  0  0
 31 32  1  0  0  0  0
 28 32  1  0  0  0  0
 32 33  2  0  0  0  0
 25 34  1  0  0  0  0
 34 35  1  0  0  0  0
 22 35  1  0  0  0  0
M  END
> <chemblId>
CHEMBL1259187

> <bioactivity__type>
Ki

> <units>
nM

> <value>
64.0

$$$$

  CDK     11301513352D 0   0.00000     0.00000     0

 29 32  0  0  0  0              1 V2000 
   10.7589    0.2153    0.0000 C   0  0  0  0  0  0  0  0  0  0  0  0
    9.3397    0.7008    0.0000 C   0  0  0  0  0  0  0  0  0  0  0  0
    9.0505    2.1727    0.0000 C   0  0  0  0  0  0  0  0  0  0  0  0
    8.2096   -0.2856    0.0000 C   0  0  0  0  0  0  0  0  0  0  0  0
    8.4988   -1.7574    0.0000 O   0  0  0  0  0  0  0  0  0  0  0  0
    6.7903    0.1999    0.0000 N   0  0  0  0  0  0  0  0  0  0  0  0
    5.6603   -0.7865    0.0000 C   0  0  0  0  0  0  0  0  0  0  0  0
    4.2410   -0.3010    0.0000 C   0  0  0  0  0  0  0  0  0  0  0  0
    3.9400    1.2050    0.0000 C   0  0  0  0  0  0  0  0  0  0  0  0
    2.5090    1.6560    0.0000 C   0  0  0  0  0  0  0  0  0  0  0  0
    1.3800    0.6020    0.0000 C   0  0  0  0  0  0  0  0  0  0  0  0
    0.0250    1.2800    0.0000 S   0  0  0  0  0  0  0  0  0  0  0  0
   -1.3300    0.6780    0.0000 C   0  0  0  0  0  0  0  0  0  0  0  0
   -2.4590    1.7310    0.0000 C   0  0  0  0  0  0  0  0  0  0  0  0
   -3.8900    1.2800    0.0000 C   0  0  0  0  0  0  0  0  0  0  0  0
   -4.2660   -0.1510    0.0000 C   0  0  0  0  0  0  0  0  0  0  0  0
   -3.1370   -1.2050    0.0000 C   0  0  0  0  0  0  0  0  0  0  0  0
   -1.7060   -0.7530    0.0000 C   0  0  0  0  0  0  0  0  0  0  0  0
   -0.8030   -1.9570    0.0000 C   0  0  0  0  0  0  0  0  0  0  0  0
    0.7030   -1.9570    0.0000 C   0  0  0  0  0  0  0  0  0  0  0  0
    1.3262   -3.3214    0.0000 N   0  0  0  0  0  0  0  0  0  0  0  0
    0.4562   -4.5433    0.0000 C   0  0  0  0  0  0  0  0  0  0  0  0
    1.0794   -5.9077    0.0000 C   0  0  0  0  0  0  0  0  0  0  0  0
    2.5727   -6.0502    0.0000 N   0  0  0  0  0  0  0  0  0  0  0  0
    3.1959   -7.4146    0.0000 C   0  0  0  0  0  0  0  0  0  0  0  0
    3.4427   -4.8283    0.0000 C   0  0  0  0  0  0  0  0  0  0  0  0
    2.8194   -3.4639    0.0000 C   0  0  0  0  0  0  0  0  0  0  0  0
    1.6810   -0.8280    0.0000 C   0  0  0  0  0  0  0  0  0  0  0  0
    3.1120   -1.2800    0.0000 C   0  0  0  0  0  0  0  0  0  0  0  0
  1  2  1  0  0  0  0
  2  3  1  0  0  0  0
  2  4  1  0  0  0  0
  4  5  2  0  0  0  0
  4  6  1  0  0  0  0
  6  7  1  0  0  0  0
  7  8  1  0  0  0  0
  8  9  2  0  0  0  0
  9 10  1  0  0  0  0
 10 11  2  0  0  0  0
 11 12  1  0  0  0  0
 12 13  1  0  0  0  0
 13 14  2  0  0  0  0
 14 15  1  0  0  0  0
 15 16  2  0  0  0  0
 16 17  1  0  0  0  0
 17 18  2  0  0  0  0
 13 18  1  0  0  0  0
 18 19  1  0  0  0  0
 19 20  1  0  0  0  0
 20 21  1  6  0  0  0
 21 22  1  0  0  0  0
 22 23  1  0  0  0  0
 23 24  1  0  0  0  0
 24 25  1  0  0  0  0
 24 26  1  0  0  0  0
 26 27  1  0  0  0  0
 21 27  1  0  0  0  0
 20 28  1  0  0  0  0
 11 28  1  0  0  0  0
 28 29  2  0  0  0  0
  8 29  1  0  0  0  0
M  END
> <chemblId>
CHEMBL1259189

> <bioactivity__type>
Ki

> <units>
nM

> <value>
4.5

$$$$

  CDK     11301513352D 0   0.00000     0.00000     0

 29 32  0  0  0  0              1 V2000 
   10.7589    0.2153    0.0000 C   0  0  0  0  0  0  0  0  0  0  0  0
    9.3397    0.7008    0.0000 C   0  0  0  0  0  0  0  0  0  0  0  0
    9.0505    2.1727    0.0000 C   0  0  0  0  0  0  0  0  0  0  0  0
    8.2096   -0.2856    0.0000 C   0  0  0  0  0  0  0  0  0  0  0  0
    8.4988   -1.7574    0.0000 O   0  0  0  0  0  0  0  0  0  0  0  0
    6.7903    0.1999    0.0000 N   0  0  0  0  0  0  0  0  0  0  0  0
    5.6603   -0.7865    0.0000 C   0  0  0  0  0  0  0  0  0  0  0  0
    4.2410   -0.3010    0.0000 C   0  0  0  0  0  0  0  0  0  0  0  0
    3.9400    1.2050    0.0000 C   0  0  0  0  0  0  0  0  0  0  0  0
    2.5090    1.6560    0.0000 C   0  0  0  0  0  0  0  0  0  0  0  0
    1.3800    0.6020    0.0000 C   0  0  0  0  0  0  0  0  0  0  0  0
    0.0250    1.2800    0.0000 S   0  0  0  0  0  0  0  0  0  0  0  0
   -1.3300    0.6780    0.0000 C   0  0  0  0  0  0  0  0  0  0  0  0
   -2.4590    1.7310    0.0000 C   0  0  0  0  0  0  0  0  0  0  0  0
   -3.8900    1.2800    0.0000 C   0  0  0  0  0  0  0  0  0  0  0  0
   -4.2660   -0.1510    0.0000 C   0  0  0  0  0  0  0  0  0  0  0  0
   -3.1370   -1.2050    0.0000 C   0  0  0  0  0  0  0  0  0  0  0  0
   -1.7060   -0.7530    0.0000 C   0  0  0  0  0  0  0  0  0  0  0  0
   -0.8030   -1.9570    0.0000 C   0  0  0  0  0  0  0  0  0  0  0  0
    0.7030   -1.9570    0.0000 C   0  0  0  0  0  0  0  0  0  0  0  0
    1.3262   -3.3214    0.0000 N   0  0  0  0  0  0  0  0  0  0  0  0
    0.4562   -4.5433    0.0000 C   0  0  0  0  0  0  0  0  0  0  0  0
    1.0794   -5.9077    0.0000 C   0  0  0  0  0  0  0  0  0  0  0  0
    2.5727   -6.0502    0.0000 N   0  0  0  0  0  0  0  0  0  0  0  0
    3.1959   -7.4146    0.0000 C   0  0  0  0  0  0  0  0  0  0  0  0
    3.4427   -4.8283    0.0000 C   0  0  0  0  0  0  0  0  0  0  0  0
    2.8194   -3.4639    0.0000 C   0  0  0  0  0  0  0  0  0  0  0  0
    1.6810   -0.8280    0.0000 C   0  0  0  0  0  0  0  0  0  0  0  0
    3.1120   -1.2800    0.0000 C   0  0  0  0  0  0  0  0  0  0  0  0
  1  2  1  0  0  0  0
  2  3  1  0  0  0  0
  2  4  1  0  0  0  0
  4  5  2  0  0  0  0
  4  6  1  0  0  0  0
  6  7  1  0  0  0  0
  7  8  1  0  0  0  0
  8  9  2  0  0  0  0
  9 10  1  0  0  0  0
 10 11  2  0  0  0  0
 11 12  1  0  0  0  0
 12 13  1  0  0  0  0
 13 14  2  0  0  0  0
 14 15  1  0  0  0  0
 15 16  2  0  0  0  0
 16 17  1  0  0  0  0
 17 18  2  0  0  0  0
 13 18  1  0  0  0  0
 18 19  1  0  0  0  0
 19 20  1  0  0  0  0
 20 21  1  1  0  0  0
 21 22  1  0  0  0  0
 22 23  1  0  0  0  0
 23 24  1  0  0  0  0
 24 25  1  0  0  0  0
 24 26  1  0  0  0  0
 26 27  1  0  0  0  0
 21 27  1  0  0  0  0
 20 28  1  0  0  0  0
 11 28  1  0  0  0  0
 28 29  2  0  0  0  0
  8 29  1  0  0  0  0
M  END
> <chemblId>
CHEMBL1259190

> <bioactivity__type>
Ki

> <units>
nM

> <value>
5.0

$$$$

  CDK     11301513352D 0   0.00000     0.00000     0

 31 35  0  0  0  0              1 V2000 
    3.5719   -6.9207    0.0000 F   0  0  0  0  0  0  0  0  0  0  0  0
    3.1087   -5.4940    0.0000 C   0  0  0  0  0  0  0  0  0  0  0  0
    4.1126   -4.3795    0.0000 C   0  0  0  0  0  0  0  0  0  0  0  0
    3.6494   -2.9528    0.0000 C   0  0  0  0  0  0  0  0  0  0  0  0
    2.1822   -2.6407    0.0000 C   0  0  0  0  0  0  0  0  0  0  0  0
    1.1783   -3.7552    0.0000 C   0  0  0  0  0  0  0  0  0  0  0  0
    1.6415   -5.1819    0.0000 C   0  0  0  0  0  0  0  0  0  0  0  0
    1.7190   -1.2140    0.0000 N   0  0  0  0  0  0  0  0  0  0  0  0
    2.6010   -0.0000    0.0000 C   0  0  0  0  0  0  0  0  0  0  0  0
    1.7190    1.2130    0.0000 C   0  0  0  0  0  0  0  0  0  0  0  0
    2.1824    2.6396    0.0000 C   0  0  0  0  0  0  0  0  0  0  0  0
    3.6496    2.9516    0.0000 C   0  0  0  0  0  0  0  0  0  0  0  0
    4.1130    4.3782    0.0000 C   0  0  0  0  0  0  0  0  0  0  0  0
    3.1092    5.4929    0.0000 N   0  0  0  0  0  0  0  0  0  0  0  0
    3.5726    6.9195    0.0000 C   0  0  0  0  0  0  0  0  0  0  0  0
    2.5688    8.0341    0.0000 C   0  0  0  0  0  0  0  0  0  0  0  0
    3.0322    9.4608    0.0000 N   0  0  0  0  0  0  0  0  0  0  0  0
    4.4588    9.9244    0.0000 C   0  0  0  0  0  0  0  0  0  0  0  0
    4.4587   11.4244    0.0000 C   0  0  0  0  0  0  0  0  0  0  0  0
    3.0320   11.8878    0.0000 N   0  0  0  0  0  0  0  0  0  0  0  0
    2.1505   10.6742    0.0000 C   0  0  0  0  0  0  0  0  0  0  0  0
    0.6505   10.6741    0.0000 O   0  0  0  0  0  0  0  0  0  0  0  0
    1.6420    5.1809    0.0000 C   0  0  0  0  0  0  0  0  0  0  0  0
    1.1786    3.7543    0.0000 C   0  0  0  0  0  0  0  0  0  0  0  0
    0.2930    0.7500    0.0000 C   0  0  0  0  0  0  0  0  0  0  0  0
   -1.0070    1.5000    0.0000 C   0  0  0  0  0  0  0  0  0  0  0  0
   -2.3060    0.7500    0.0000 C   0  0  0  0  0  0  0  0  0  0  0  0
   -3.6050    1.5000    0.0000 Cl  0  0  0  0  0  0  0  0  0  0  0  0
   -2.3060   -0.7500    0.0000 C   0  0  0  0  0  0  0  0  0  0  0  0
   -1.0070   -1.5000    0.0000 C   0  0  0  0  0  0  0  0  0  0  0  0
    0.2930   -0.7500    0.0000 C   0  0  0  0  0  0  0  0  0  0  0  0
  1  2  1  0  0  0  0
  2  3  2  0  0  0  0
  3  4  1  0  0  0  0
  4  5  2  0  0  0  0
  5  6  1  0  0  0  0
  6  7  2  0  0  0  0
  2  7  1  0  0  0  0
  5  8  1  0  0  0  0
  8  9  1  0  0  0  0
  9 10  2  0  0  0  0
 10 11  1  0  0  0  0
 11 12  1  0  0  0  0
 12 13  1  0  0  0  0
 13 14  1  0  0  0  0
 14 15  1  0  0  0  0
 15 16  1  0  0  0  0
 16 17  1  0  0  0  0
 17 18  1  0  0  0  0
 18 19  1  0  0  0  0
 19 20  1  0  0  0  0
 20 21  1  0  0  0  0
 17 21  1  0  0  0  0
 21 22  2  0  0  0  0
 14 23  1  0  0  0  0
 23 24  1  0  0  0  0
 11 24  1  0  0  0  0
 10 25  1  0  0  0  0
 25 26  2  0  0  0  0
 26 27  1  0  0  0  0
 27 28  1  0  0  0  0
 27 29  2  0  0  0  0
 29 30  1  0  0  0  0
 30 31  2  0  0  0  0
  8 31  1  0  0  0  0
 25 31  1  0  0  0  0
M  END
> <chemblId>
CHEMBL12713

> <bioactivity__type>
Ki

> <units>
nM

> <value>
285.255

$$$$

  CDK     11301513352D 0   0.00000     0.00000     0

 20 22  0  0  0  0              1 V2000 
    1.4772    2.3105    0.0000 O   0  0  0  0  0  0  0  0  0  0  0  0
    0.0000    2.5710    0.0000 C   0  0  0  0  0  0  0  0  0  0  0  0
   -1.2990    3.3210    0.0000 C   0  0  0  0  0  0  0  0  0  0  0  0
   -1.2990    4.8210    0.0000 C   0  0  0  0  0  0  0  0  0  0  0  0
   -2.5981    5.5710    0.0000 C   0  0  0  0  0  0  0  0  0  0  0  0
   -3.8971    4.8210    0.0000 N   0  0  0  0  0  0  0  0  0  0  0  0
   -3.8971    3.3210    0.0000 C   0  0  0  0  0  0  0  0  0  0  0  0
   -2.5981    2.5710    0.0000 C   0  0  0  0  0  0  0  0  0  0  0  0
    0.0000    1.0710    0.0000 C   0  0  0  0  0  0  0  0  0  0  0  0
    1.2990    0.3210    0.0000 C   0  0  0  0  0  0  0  0  0  0  0  0
    1.2990   -1.1790    0.0000 C   0  0  0  0  0  0  0  0  0  0  0  0
    0.0000   -1.9290    0.0000 C   0  0  0  0  0  0  0  0  0  0  0  0
   -1.2990   -1.1790    0.0000 C   0  0  0  0  0  0  0  0  0  0  0  0
   -1.2990    0.3210    0.0000 C   0  0  0  0  0  0  0  0  0  0  0  0
    0.5130    3.9805    0.0000 C   0  0  0  0  0  0  0  0  0  0  0  0
    1.9902    4.2410    0.0000 C   0  0  0  0  0  0  0  0  0  0  0  0
    2.5033    5.6506    0.0000 C   0  0  0  0  0  0  0  0  0  0  0  0
    1.5391    6.7996    0.0000 C   0  0  0  0  0  0  0  0  0  0  0  0
    0.0619    6.5391    0.0000 C   0  0  0  0  0  0  0  0  0  0  0  0
   -0.4512    5.1296    0.0000 C   0  0  0  0  0  0  0  0  0  0  0  0
  1  2  1  0  0  0  0
  2  3  1  0  0  0  0
  3  4  1  0  0  0  0
  4  5  1  0  0  0  0
  5  6  1  0  0  0  0
  6  7  1  0  0  0  0
  7  8  1  0  0  0  0
  3  8  1  0  0  0  0
  2  9  1  0  0  0  0
  9 10  2  0  0  0  0
 10 11  1  0  0  0  0
 11 12  2  0  0  0  0
 12 13  1  0  0  0  0
 13 14  2  0  0  0  0
  9 14  1  0  0  0  0
  2 15  1  0  0  0  0
 15 16  2  0  0  0  0
 16 17  1  0  0  0  0
 17 18  2  0  0  0  0
 18 19  1  0  0  0  0
 19 20  2  0  0  0  0
 15 20  1  0  0  0  0
M  END
> <chemblId>
CHEMBL127508

> <bioactivity__type>
Ki

> <units>
nM

> <value>
659.0

$$$$

  CDK     11301513352D 0   0.00000     0.00000     0

 28 32  0  0  0  0              1 V2000 
    6.4210    9.0776    0.0000 O   0  0  0  0  0  0  0  0  0  0  0  0
    4.9406    8.8355    0.0000 C   0  0  0  0  0  0  0  0  0  0  0  0
    3.9908    9.9965    0.0000 O   0  0  0  0  0  0  0  0  0  0  0  0
    4.4101    7.4325    0.0000 C   0  0  0  0  0  0  0  0  0  0  0  0
    2.9298    7.1904    0.0000 C   0  0  0  0  0  0  0  0  0  0  0  0
    1.8638    8.2458    0.0000 C   0  0  0  0  0  0  0  0  0  0  0  0
    0.5307    7.5581    0.0000 C   0  0  0  0  0  0  0  0  0  0  0  0
    0.7728    6.0777    0.0000 N   0  0  0  0  0  0  0  0  0  0  0  0
    2.2555    5.8505    0.0000 C   0  0  0  0  0  0  0  0  0  0  0  0
   -0.2826    5.0118    0.0000 C   0  0  0  0  0  0  0  0  0  0  0  0
   -1.7652    5.2390    0.0000 C   0  0  0  0  0  0  0  0  0  0  0  0
   -2.4395    3.8991    0.0000 C   0  0  0  0  0  0  0  0  0  0  0  0
   -1.3736    2.8438    0.0000 C   0  0  0  0  0  0  0  0  0  0  0  0
   -0.0405    3.5314    0.0000 C   0  0  0  0  0  0  0  0  0  0  0  0
   -2.7129    2.4106    0.0000 C   0  0  0  0  0  0  0  0  0  0  0  0
   -3.2860    1.1250    0.0000 C   0  0  0  0  0  0  0  0  0  0  0  0
   -4.7855    1.2977    0.0000 C   0  0  0  0  0  0  0  0  0  0  0  0
   -5.6678    0.0673    0.0000 C   0  0  0  0  0  0  0  0  0  0  0  0
   -5.0284   -1.3052    0.0000 C   0  0  0  0  0  0  0  0  0  0  0  0
   -3.5188   -1.4213    0.0000 C   0  0  0  0  0  0  0  0  0  0  0  0
   -2.7129   -0.1606    0.0000 C   0  0  0  0  0  0  0  0  0  0  0  0
   -1.3736   -0.5938    0.0000 C   0  0  0  0  0  0  0  0  0  0  0  0
    0.0000    0.0000    0.0000 C   0  0  0  0  0  0  0  0  0  0  0  0
    1.4698   -0.3653    0.0000 C   0  0  0  0  0  0  0  0  0  0  0  0
    2.6256    0.4249    0.0000 C   0  0  0  0  0  0  0  0  0  0  0  0
    2.6256    1.8251    0.0000 C   0  0  0  0  0  0  0  0  0  0  0  0
    1.4698    2.6153    0.0000 C   0  0  0  0  0  0  0  0  0  0  0  0
    0.0000    2.2500    0.0000 C   0  0  0  0  0  0  0  0  0  0  0  0
  1  2  1  0  0  0  0
  2  3  2  0  0  0  0
  2  4  1  0  0  0  0
  4  5  1  0  0  0  0
  5  6  1  0  0  0  0
  6  7  1  0  0  0  0
  7  8  1  0  0  0  0
  8  9  1  0  0  0  0
  5  9  1  0  0  0  0
  8 10  1  0  0  0  0
 10 11  1  0  0  0  0
 11 12  1  0  0  0  0
 13 12  1  6  0  0  0
 13 14  1  0  0  0  0
 10 14  1  0  0  0  0
 13 15  1  0  0  0  0
 15 16  1  0  0  0  0
 16 17  2  0  0  0  0
 17 18  1  0  0  0  0
 18 19  2  0  0  0  0
 19 20  1  0  0  0  0
 20 21  2  0  0  0  0
 16 21  1  0  0  0  0
 21 22  1  0  0  0  0
 22 23  1  0  0  0  0
 23 24  2  0  0  0  0
 24 25  1  0  0  0  0
 25 26  2  0  0  0  0
 26 27  1  0  0  0  0
 27 28  2  0  0  0  0
 13 28  1  0  0  0  0
 23 28  1  0  0  0  0
M  END
> <chemblId>
CHEMBL1276859

> <bioactivity__type>
Ki

> <units>
nM

> <value>
31.62

$$$$

  CDK     11301513352D 0   0.00000     0.00000     0

 28 33  0  0  0  0              1 V2000 
    4.7580   10.3377    0.0000 O   0  0  0  0  0  0  0  0  0  0  0  0
    5.0479    8.8659    0.0000 C   0  0  0  0  0  0  0  0  0  0  0  0
    6.4673    8.3811    0.0000 O   0  0  0  0  0  0  0  0  0  0  0  0
    3.9182    7.8790    0.0000 C   0  0  0  0  0  0  0  0  0  0  0  0
    2.1998    7.8715    0.0000 C   0  0  0  0  0  0  0  0  0  0  0  0
    1.0074    6.8870    0.0000 C   0  0  0  0  0  0  0  0  0  0  0  0
    1.2017    5.5056    0.0000 N   0  0  0  0  0  0  0  0  0  0  0  0
    2.5444    5.1277    0.0000 C   0  0  0  0  0  0  0  0  0  0  0  0
    3.6802    6.1771    0.0000 C   0  0  0  0  0  0  0  0  0  0  0  0
    0.0721    4.5187    0.0000 C   0  0  0  0  0  0  0  0  0  0  0  0
   -1.3903    4.8525    0.0000 C   0  0  0  0  0  0  0  0  0  0  0  0
   -2.1597    3.5648    0.0000 C   0  0  0  0  0  0  0  0  0  0  0  0
   -1.1727    2.4352    0.0000 C   0  0  0  0  0  0  0  0  0  0  0  0
    0.2065    3.0248    0.0000 C   0  0  0  0  0  0  0  0  0  0  0  0
   -2.6351    2.1015    0.0000 C   0  0  0  0  0  0  0  0  0  0  0  0
   -3.2860    0.7500    0.0000 C   0  0  0  0  0  0  0  0  0  0  0  0
   -4.7818    0.8621    0.0000 C   0  0  0  0  0  0  0  0  0  0  0  0
   -5.6268   -0.3773    0.0000 C   0  0  0  0  0  0  0  0  0  0  0  0
   -4.9759   -1.7287    0.0000 C   0  0  0  0  0  0  0  0  0  0  0  0
   -3.4801   -1.8408    0.0000 C   0  0  0  0  0  0  0  0  0  0  0  0
   -2.6351   -0.6015    0.0000 C   0  0  0  0  0  0  0  0  0  0  0  0
   -1.1727   -0.9352    0.0000 C   0  0  0  0  0  0  0  0  0  0  0  0
    0.0000    0.0000    0.0000 C   0  0  0  0  0  0  0  0  0  0  0  0
    1.2990   -0.7500    0.0000 C   0  0  0  0  0  0  0  0  0  0  0  0
    2.5981   -0.0000    0.0000 C   0  0  0  0  0  0  0  0  0  0  0  0
    2.5981    1.5000    0.0000 C   0  0  0  0  0  0  0  0  0  0  0  0
    1.2990    2.2500    0.0000 C   0  0  0  0  0  0  0  0  0  0  0  0
    0.0000    1.5000    0.0000 C   0  0  0  0  0  0  0  0  0  0  0  0
  1  2  1  0  0  0  0
  2  3  2  0  0  0  0
  4  2  1  6  0  0  0
  4  5  1  0  0  0  0
  5  6  1  1  0  0  0
  6  7  1  0  0  0  0
  7  8  1  0  0  0  0
  9  8  1  1  0  0  0
  4  9  1  0  0  0  0
  5  9  1  0  0  0  0
  7 10  1  0  0  0  0
 10 11  1  0  0  0  0
 11 12  1  0  0  0  0
 12 13  1  0  0  0  0
 13 14  1  0  0  0  0
 10 14  1  0  0  0  0
 13 15  1  0  0  0  0
 15 16  1  0  0  0  0
 16 17  2  0  0  0  0
 17 18  1  0  0  0  0
 18 19  2  0  0  0  0
 19 20  1  0  0  0  0
 20 21  2  0  0  0  0
 16 21  1  0  0  0  0
 21 22  1  0  0  0  0
 22 23  1  0  0  0  0
 23 24  2  0  0  0  0
 24 25  1  0  0  0  0
 25 26  2  0  0  0  0
 26 27  1  0  0  0  0
 27 28  2  0  0  0  0
 13 28  1  0  0  0  0
 23 28  1  0  0  0  0
M  END
> <chemblId>
CHEMBL1276860

> <bioactivity__type>
Ki

> <units>
nM

> <value>
39.81

$$$$

  CDK     11301513352D 0   0.00000     0.00000     0

 26 30  0  0  0  0              1 V2000 
    3.6389    9.3600    0.0000 O   0  0  0  0  0  0  0  0  0  0  0  0
    3.9288    7.8882    0.0000 C   0  0  0  0  0  0  0  0  0  0  0  0
    5.3483    7.4034    0.0000 O   0  0  0  0  0  0  0  0  0  0  0  0
    2.7992    6.9013    0.0000 C   0  0  0  0  0  0  0  0  0  0  0  0
    1.3026    7.0022    0.0000 C   0  0  0  0  0  0  0  0  0  0  0  0
    1.2017    5.5056    0.0000 N   0  0  0  0  0  0  0  0  0  0  0  0
    2.6983    5.4047    0.0000 C   0  0  0  0  0  0  0  0  0  0  0  0
    0.0721    4.5187    0.0000 C   0  0  0  0  0  0  0  0  0  0  0  0
   -1.3903    4.8525    0.0000 C   0  0  0  0  0  0  0  0  0  0  0  0
   -2.1597    3.5648    0.0000 C   0  0  0  0  0  0  0  0  0  0  0  0
   -1.1727    2.4352    0.0000 C   0  0  0  0  0  0  0  0  0  0  0  0
    0.2065    3.0248    0.0000 C   0  0  0  0  0  0  0  0  0  0  0  0
   -2.6351    2.1015    0.0000 C   0  0  0  0  0  0  0  0  0  0  0  0
   -3.2860    0.7500    0.0000 C   0  0  0  0  0  0  0  0  0  0  0  0
   -4.7818    0.8621    0.0000 C   0  0  0  0  0  0  0  0  0  0  0  0
   -5.6268   -0.3773    0.0000 C   0  0  0  0  0  0  0  0  0  0  0  0
   -4.9759   -1.7287    0.0000 C   0  0  0  0  0  0  0  0  0  0  0  0
   -3.4801   -1.8408    0.0000 C   0  0  0  0  0  0  0  0  0  0  0  0
   -2.6351   -0.6015    0.0000 C   0  0  0  0  0  0  0  0  0  0  0  0
   -1.1727   -0.9352    0.0000 C   0  0  0  0  0  0  0  0  0  0  0  0
    0.0000    0.0000    0.0000 C   0  0  0  0  0  0  0  0  0  0  0  0
    1.2990   -0.7500    0.0000 C   0  0  0  0  0  0  0  0  0  0  0  0
    2.5981   -0.0000    0.0000 C   0  0  0  0  0  0  0  0  0  0  0  0
    2.5981    1.5000    0.0000 C   0  0  0  0  0  0  0  0  0  0  0  0
    1.2990    2.2500    0.0000 C   0  0  0  0  0  0  0  0  0  0  0  0
    0.0000    1.5000    0.0000 C   0  0  0  0  0  0  0  0  0  0  0  0
  1  2  1  0  0  0  0
  2  3  2  0  0  0  0
  2  4  1  0  0  0  0
  4  5  1  0  0  0  0
  5  6  1  0  0  0  0
  6  7  1  0  0  0  0
  4  7  1  0  0  0  0
  6  8  1  0  0  0  0
  8  9  1  0  0  0  0
  9 10  1  0  0  0  0
 11 10  1  6  0  0  0
 11 12  1  0  0  0  0
  8 12  1  0  0  0  0
 11 13  1  0  0  0  0
 13 14  1  0  0  0  0
 14 15  2  0  0  0  0
 15 16  1  0  0  0  0
 16 17  2  0  0  0  0
 17 18  1  0  0  0  0
 18 19  2  0  0  0  0
 14 19  1  0  0  0  0
 19 20  1  0  0  0  0
 20 21  1  0  0  0  0
 21 22  2  0  0  0  0
 22 23  1  0  0  0  0
 23 24  2  0  0  0  0
 24 25  1  0  0  0  0
 25 26  2  0  0  0  0
 11 26  1  0  0  0  0
 21 26  1  0  0  0  0
M  END
> <chemblId>
CHEMBL1276948

> <bioactivity__type>
Ki

> <units>
nM

> <value>
6.31

$$$$

  CDK     11301513352D 0   0.00000     0.00000     0

 27 31  0  0  0  0              1 V2000 
    4.7685   10.3469    0.0000 O   0  0  0  0  0  0  0  0  0  0  0  0
    3.6389    9.3600    0.0000 C   0  0  0  0  0  0  0  0  0  0  0  0
    2.2194    9.8448    0.0000 O   0  0  0  0  0  0  0  0  0  0  0  0
    3.9288    7.8882    0.0000 C   0  0  0  0  0  0  0  0  0  0  0  0
    2.7992    6.9013    0.0000 C   0  0  0  0  0  0  0  0  0  0  0  0
    1.3026    7.0022    0.0000 C   0  0  0  0  0  0  0  0  0  0  0  0
    1.2017    5.5056    0.0000 N   0  0  0  0  0  0  0  0  0  0  0  0
    2.6983    5.4047    0.0000 C   0  0  0  0  0  0  0  0  0  0  0  0
    0.0721    4.5187    0.0000 C   0  0  0  0  0  0  0  0  0  0  0  0
   -1.3903    4.8525    0.0000 C   0  0  0  0  0  0  0  0  0  0  0  0
   -2.1597    3.5648    0.0000 C   0  0  0  0  0  0  0  0  0  0  0  0
   -1.1727    2.4352    0.0000 C   0  0  0  0  0  0  0  0  0  0  0  0
    0.2065    3.0248    0.0000 C   0  0  0  0  0  0  0  0  0  0  0  0
   -2.6351    2.1015    0.0000 C   0  0  0  0  0  0  0  0  0  0  0  0
   -3.2860    0.7500    0.0000 C   0  0  0  0  0  0  0  0  0  0  0  0
   -4.7818    0.8621    0.0000 C   0  0  0  0  0  0  0  0  0  0  0  0
   -5.6268   -0.3773    0.0000 C   0  0  0  0  0  0  0  0  0  0  0  0
   -4.9759   -1.7287    0.0000 C   0  0  0  0  0  0  0  0  0  0  0  0
   -3.4801   -1.8408    0.0000 C   0  0  0  0  0  0  0  0  0  0  0  0
   -2.6351   -0.6015    0.0000 C   0  0  0  0  0  0  0  0  0  0  0  0
   -1.1727   -0.9352    0.0000 C   0  0  0  0  0  0  0  0  0  0  0  0
    0.0000    0.0000    0.0000 C   0  0  0  0  0  0  0  0  0  0  0  0
    1.2990   -0.7500    0.0000 C   0  0  0  0  0  0  0  0  0  0  0  0
    2.5981   -0.0000    0.0000 C   0  0  0  0  0  0  0  0  0  0  0  0
    2.5981    1.5000    0.0000 C   0  0  0  0  0  0  0  0  0  0  0  0
    1.2990    2.2500    0.0000 C   0  0  0  0  0  0  0  0  0  0  0  0
    0.0000    1.5000    0.0000 C   0  0  0  0  0  0  0  0  0  0  0  0
  1  2  1  0  0  0  0
  2  3  2  0  0  0  0
  2  4  1  0  0  0  0
  4  5  1  0  0  0  0
  5  6  1  0  0  0  0
  6  7  1  0  0  0  0
  7  8  1  0  0  0  0
  5  8  1  0  0  0  0
  7  9  1  0  0  0  0
  9 10  1  0  0  0  0
 10 11  1  0  0  0  0
 11 12  1  0  0  0  0
 12 13  1  0  0  0  0
  9 13  1  0  0  0  0
 12 14  1  0  0  0  0
 14 15  1  0  0  0  0
 15 16  2  0  0  0  0
 16 17  1  0  0  0  0
 17 18  2  0  0  0  0
 18 19  1  0  0  0  0
 19 20  2  0  0  0  0
 15 20  1  0  0  0  0
 20 21  1  0  0  0  0
 21 22  1  0  0  0  0
 22 23  2  0  0  0  0
 23 24  1  0  0  0  0
 24 25  2  0  0  0  0
 25 26  1  0  0  0  0
 26 27  2  0  0  0  0
 12 27  1  0  0  0  0
 22 27  1  0  0  0  0
M  END
> <chemblId>
CHEMBL1277034

> <bioactivity__type>
Ki

> <units>
nM

> <value>
316.23

$$$$

  CDK     11301513352D 0   0.00000     0.00000     0

 27 31  0  0  0  0              1 V2000 
    4.7685   10.3469    0.0000 O   0  0  0  0  0  0  0  0  0  0  0  0
    3.6389    9.3600    0.0000 C   0  0  0  0  0  0  0  0  0  0  0  0
    2.2194    9.8448    0.0000 O   0  0  0  0  0  0  0  0  0  0  0  0
    3.9288    7.8882    0.0000 C   0  0  0  0  0  0  0  0  0  0  0  0
    2.7992    6.9013    0.0000 C   0  0  0  0  0  0  0  0  0  0  0  0
    1.3026    7.0022    0.0000 C   0  0  0  0  0  0  0  0  0  0  0  0
    1.2017    5.5056    0.0000 N   0  0  0  0  0  0  0  0  0  0  0  0
    2.6983    5.4047    0.0000 C   0  0  0  0  0  0  0  0  0  0  0  0
    0.0721    4.5187    0.0000 C   0  0  0  0  0  0  0  0  0  0  0  0
   -1.3903    4.8525    0.0000 C   0  0  0  0  0  0  0  0  0  0  0  0
   -2.1597    3.5648    0.0000 C   0  0  0  0  0  0  0  0  0  0  0  0
   -1.1727    2.4352    0.0000 C   0  0  0  0  0  0  0  0  0  0  0  0
    0.2065    3.0248    0.0000 C   0  0  0  0  0  0  0  0  0  0  0  0
   -2.6351    2.1015    0.0000 C   0  0  0  0  0  0  0  0  0  0  0  0
   -3.2860    0.7500    0.0000 C   0  0  0  0  0  0  0  0  0  0  0  0
   -4.7818    0.8621    0.0000 C   0  0  0  0  0  0  0  0  0  0  0  0
   -5.6268   -0.3773    0.0000 C   0  0  0  0  0  0  0  0  0  0  0  0
   -4.9759   -1.7287    0.0000 C   0  0  0  0  0  0  0  0  0  0  0  0
   -3.4801   -1.8408    0.0000 C   0  0  0  0  0  0  0  0  0  0  0  0
   -2.6351   -0.6015    0.0000 C   0  0  0  0  0  0  0  0  0  0  0  0
   -1.1727   -0.9352    0.0000 C   0  0  0  0  0  0  0  0  0  0  0  0
    0.0000    0.0000    0.0000 C   0  0  0  0  0  0  0  0  0  0  0  0
    1.2990   -0.7500    0.0000 C   0  0  0  0  0  0  0  0  0  0  0  0
    2.5981   -0.0000    0.0000 C   0  0  0  0  0  0  0  0  0  0  0  0
    2.5981    1.5000    0.0000 C   0  0  0  0  0  0  0  0  0  0  0  0
    1.2990    2.2500    0.0000 C   0  0  0  0  0  0  0  0  0  0  0  0
    0.0000    1.5000    0.0000 C   0  0  0  0  0  0  0  0  0  0  0  0
  1  2  1  0  0  0  0
  2  3  2  0  0  0  0
  2  4  1  0  0  0  0
  4  5  2  0  0  0  0
  5  6  1  0  0  0  0
  6  7  1  0  0  0  0
  7  8  1  0  0  0  0
  5  8  1  0  0  0  0
  7  9  1  0  0  0  0
  9 10  1  0  0  0  0
 10 11  1  0  0  0  0
 11 12  1  0  0  0  0
 12 13  1  0  0  0  0
  9 13  1  0  0  0  0
 12 14  1  0  0  0  0
 14 15  1  0  0  0  0
 15 16  2  0  0  0  0
 16 17  1  0  0  0  0
 17 18  2  0  0  0  0
 18 19  1  0  0  0  0
 19 20  2  0  0  0  0
 15 20  1  0  0  0  0
 20 21  1  0  0  0  0
 21 22  1  0  0  0  0
 22 23  2  0  0  0  0
 23 24  1  0  0  0  0
 24 25  2  0  0  0  0
 25 26  1  0  0  0  0
 26 27  2  0  0  0  0
 12 27  1  0  0  0  0
 22 27  1  0  0  0  0
M  END
> <chemblId>
CHEMBL1277035

> <bioactivity__type>
Ki

> <units>
nM

> <value>
199.53

$$$$

  CDK     11301513352D 0   0.00000     0.00000     0

 28 32  0  0  0  0              1 V2000 
    6.2999    6.5098    0.0000 O   0  0  0  0  0  0  0  0  0  0  0  0
    5.1703    5.5229    0.0000 C   0  0  0  0  0  0  0  0  0  0  0  0
    5.4602    4.0512    0.0000 O   0  0  0  0  0  0  0  0  0  0  0  0
    3.7508    6.0077    0.0000 C   0  0  0  0  0  0  0  0  0  0  0  0
    3.4609    7.4795    0.0000 C   0  0  0  0  0  0  0  0  0  0  0  0
    2.0414    7.9643    0.0000 C   0  0  0  0  0  0  0  0  0  0  0  0
    0.9118    6.9774    0.0000 C   0  0  0  0  0  0  0  0  0  0  0  0
    1.2017    5.5056    0.0000 N   0  0  0  0  0  0  0  0  0  0  0  0
    2.6212    5.0208    0.0000 C   0  0  0  0  0  0  0  0  0  0  0  0
    0.0721    4.5187    0.0000 C   0  0  0  0  0  0  0  0  0  0  0  0
   -1.3903    4.8525    0.0000 C   0  0  0  0  0  0  0  0  0  0  0  0
   -2.1597    3.5648    0.0000 C   0  0  0  0  0  0  0  0  0  0  0  0
   -1.1727    2.4352    0.0000 C   0  0  0  0  0  0  0  0  0  0  0  0
    0.2065    3.0248    0.0000 C   0  0  0  0  0  0  0  0  0  0  0  0
   -2.6351    2.1015    0.0000 C   0  0  0  0  0  0  0  0  0  0  0  0
   -3.2860    0.7500    0.0000 C   0  0  0  0  0  0  0  0  0  0  0  0
   -4.7818    0.8621    0.0000 C   0  0  0  0  0  0  0  0  0  0  0  0
   -5.6268   -0.3773    0.0000 C   0  0  0  0  0  0  0  0  0  0  0  0
   -4.9759   -1.7287    0.0000 C   0  0  0  0  0  0  0  0  0  0  0  0
   -3.4801   -1.8408    0.0000 C   0  0  0  0  0  0  0  0  0  0  0  0
   -2.6351   -0.6015    0.0000 C   0  0  0  0  0  0  0  0  0  0  0  0
   -1.1727   -0.9352    0.0000 O   0  0  0  0  0  0  0  0  0  0  0  0
    0.0000    0.0000    0.0000 C   0  0  0  0  0  0  0  0  0  0  0  0
    1.2990   -0.7500    0.0000 C   0  0  0  0  0  0  0  0  0  0  0  0
    2.5981   -0.0000    0.0000 C   0  0  0  0  0  0  0  0  0  0  0  0
    2.5981    1.5000    0.0000 C   0  0  0  0  0  0  0  0  0  0  0  0
    1.2990    2.2500    0.0000 C   0  0  0  0  0  0  0  0  0  0  0  0
    0.0000    1.5000    0.0000 C   0  0  0  0  0  0  0  0  0  0  0  0
  1  2  1  0  0  0  0
  2  3  2  0  0  0  0
  2  4  1  0  0  0  0
  4  5  2  0  0  0  0
  5  6  1  0  0  0  0
  6  7  1  0  0  0  0
  7  8  1  0  0  0  0
  8  9  1  0  0  0  0
  4  9  1  0  0  0  0
  8 10  1  0  0  0  0
 10 11  1  0  0  0  0
 11 12  1  0  0  0  0
 12 13  1  0  0  0  0
 13 14  1  0  0  0  0
 10 14  1  0  0  0  0
 13 15  1  0  0  0  0
 15 16  1  0  0  0  0
 16 17  2  0  0  0  0
 17 18  1  0  0  0  0
 18 19  2  0  0  0  0
 19 20  1  0  0  0  0
 20 21  2  0  0  0  0
 16 21  1  0  0  0  0
 21 22  1  0  0  0  0
 22 23  1  0  0  0  0
 23 24  2  0  0  0  0
 24 25  1  0  0  0  0
 25 26  2  0  0  0  0
 26 27  1  0  0  0  0
 27 28  2  0  0  0  0
 13 28  1  0  0  0  0
 23 28  1  0  0  0  0
M  END
> <chemblId>
CHEMBL1277125

> <bioactivity__type>
Ki

> <units>
nM

> <value>
100.0

$$$$

  CDK     11301513352D 0   0.00000     0.00000     0

 28 32  0  0  0  0              1 V2000 
    4.3006    9.9381    0.0000 O   0  0  0  0  0  0  0  0  0  0  0  0
    4.5905    8.4664    0.0000 C   0  0  0  0  0  0  0  0  0  0  0  0
    6.0100    7.9816    0.0000 O   0  0  0  0  0  0  0  0  0  0  0  0
    3.4609    7.4795    0.0000 C   0  0  0  0  0  0  0  0  0  0  0  0
    2.0414    7.9643    0.0000 C   0  0  0  0  0  0  0  0  0  0  0  0
    0.9118    6.9774    0.0000 C   0  0  0  0  0  0  0  0  0  0  0  0
    1.2017    5.5056    0.0000 N   0  0  0  0  0  0  0  0  0  0  0  0
    2.6212    5.0208    0.0000 C   0  0  0  0  0  0  0  0  0  0  0  0
    3.7508    6.0077    0.0000 C   0  0  0  0  0  0  0  0  0  0  0  0
    0.0721    4.5187    0.0000 C   0  0  0  0  0  0  0  0  0  0  0  0
   -1.3903    4.8525    0.0000 C   0  0  0  0  0  0  0  0  0  0  0  0
   -2.1597    3.5648    0.0000 C   0  0  0  0  0  0  0  0  0  0  0  0
   -1.1727    2.4352    0.0000 C   0  0  0  0  0  0  0  0  0  0  0  0
    0.2065    3.0248    0.0000 C   0  0  0  0  0  0  0  0  0  0  0  0
   -2.6351    2.1015    0.0000 C   0  0  0  0  0  0  0  0  0  0  0  0
   -3.2860    0.7500    0.0000 C   0  0  0  0  0  0  0  0  0  0  0  0
   -4.7818    0.8621    0.0000 C   0  0  0  0  0  0  0  0  0  0  0  0
   -5.6268   -0.3773    0.0000 C   0  0  0  0  0  0  0  0  0  0  0  0
   -4.9759   -1.7287    0.0000 C   0  0  0  0  0  0  0  0  0  0  0  0
   -3.4801   -1.8408    0.0000 C   0  0  0  0  0  0  0  0  0  0  0  0
   -2.6351   -0.6015    0.0000 C   0  0  0  0  0  0  0  0  0  0  0  0
   -1.1727   -0.9352    0.0000 O   0  0  0  0  0  0  0  0  0  0  0  0
    0.0000    0.0000    0.0000 C   0  0  0  0  0  0  0  0  0  0  0  0
    1.2990   -0.7500    0.0000 C   0  0  0  0  0  0  0  0  0  0  0  0
    2.5981   -0.0000    0.0000 C   0  0  0  0  0  0  0  0  0  0  0  0
    2.5981    1.5000    0.0000 C   0  0  0  0  0  0  0  0  0  0  0  0
    1.2990    2.2500    0.0000 C   0  0  0  0  0  0  0  0  0  0  0  0
    0.0000    1.5000    0.0000 C   0  0  0  0  0  0  0  0  0  0  0  0
  1  2  1  0  0  0  0
  2  3  2  0  0  0  0
  2  4  1  0  0  0  0
  4  5  2  0  0  0  0
  5  6  1  0  0  0  0
  6  7  1  0  0  0  0
  7  8  1  0  0  0  0
  8  9  1  0  0  0  0
  4  9  1  0  0  0  0
  7 10  1  0  0  0  0
 10 11  1  0  0  0  0
 11 12  1  0  0  0  0
 12 13  1  0  0  0  0
 13 14  1  0  0  0  0
 10 14  1  0  0  0  0
 13 15  1  0  0  0  0
 15 16  1  0  0  0  0
 16 17  2  0  0  0  0
 17 18  1  0  0  0  0
 18 19  2  0  0  0  0
 19 20  1  0  0  0  0
 20 21  2  0  0  0  0
 16 21  1  0  0  0  0
 21 22  1  0  0  0  0
 22 23  1  0  0  0  0
 23 24  2  0  0  0  0
 24 25  1  0  0  0  0
 25 26  2  0  0  0  0
 26 27  1  0  0  0  0
 27 28  2  0  0  0  0
 13 28  1  0  0  0  0
 23 28  1  0  0  0  0
M  END
> <chemblId>
CHEMBL1277126

> <bioactivity__type>
Ki

> <units>
nM

> <value>
50.12

$$$$

  CDK     11301513352D 0   0.00000     0.00000     0

 28 32  0  0  0  0              1 V2000 
    4.3006    9.9381    0.0000 O   0  0  0  0  0  0  0  0  0  0  0  0
    4.5905    8.4664    0.0000 C   0  0  0  0  0  0  0  0  0  0  0  0
    6.0100    7.9816    0.0000 O   0  0  0  0  0  0  0  0  0  0  0  0
    3.4609    7.4795    0.0000 C   0  0  0  0  0  0  0  0  0  0  0  0
    2.0414    7.9643    0.0000 C   0  0  0  0  0  0  0  0  0  0  0  0
    0.9118    6.9774    0.0000 C   0  0  0  0  0  0  0  0  0  0  0  0
    1.2017    5.5056    0.0000 N   0  0  0  0  0  0  0  0  0  0  0  0
    2.6212    5.0208    0.0000 C   0  0  0  0  0  0  0  0  0  0  0  0
    3.7508    6.0077    0.0000 C   0  0  0  0  0  0  0  0  0  0  0  0
    0.0721    4.5187    0.0000 C   0  0  0  0  0  0  0  0  0  0  0  0
   -1.3903    4.8525    0.0000 C   0  0  0  0  0  0  0  0  0  0  0  0
   -2.1597    3.5648    0.0000 C   0  0  0  0  0  0  0  0  0  0  0  0
   -1.1727    2.4352    0.0000 C   0  0  0  0  0  0  0  0  0  0  0  0
    0.2065    3.0248    0.0000 C   0  0  0  0  0  0  0  0  0  0  0  0
   -2.6351    2.1015    0.0000 C   0  0  0  0  0  0  0  0  0  0  0  0
   -3.2860    0.7500    0.0000 C   0  0  0  0  0  0  0  0  0  0  0  0
   -4.7818    0.8621    0.0000 C   0  0  0  0  0  0  0  0  0  0  0  0
   -5.6268   -0.3773    0.0000 C   0  0  0  0  0  0  0  0  0  0  0  0
   -4.9759   -1.7287    0.0000 C   0  0  0  0  0  0  0  0  0  0  0  0
   -3.4801   -1.8408    0.0000 C   0  0  0  0  0  0  0  0  0  0  0  0
   -2.6351   -0.6015    0.0000 C   0  0  0  0  0  0  0  0  0  0  0  0
   -1.1727   -0.9352    0.0000 O   0  0  0  0  0  0  0  0  0  0  0  0
    0.0000    0.0000    0.0000 C   0  0  0  0  0  0  0  0  0  0  0  0
    1.2990   -0.7500    0.0000 C   0  0  0  0  0  0  0  0  0  0  0  0
    2.5981   -0.0000    0.0000 C   0  0  0  0  0  0  0  0  0  0  0  0
    2.5981    1.5000    0.0000 C   0  0  0  0  0  0  0  0  0  0  0  0
    1.2990    2.2500    0.0000 C   0  0  0  0  0  0  0  0  0  0  0  0
    0.0000    1.5000    0.0000 C   0  0  0  0  0  0  0  0  0  0  0  0
  1  2  1  0  0  0  0
  2  3  2  0  0  0  0
  2  4  1  0  0  0  0
  4  5  1  0  0  0  0
  5  6  1  0  0  0  0
  6  7  1  0  0  0  0
  7  8  1  0  0  0  0
  8  9  1  0  0  0  0
  4  9  1  0  0  0  0
  7 10  1  0  0  0  0
 10 11  1  0  0  0  0
 11 12  1  0  0  0  0
 12 13  1  0  0  0  0
 13 14  1  0  0  0  0
 10 14  1  0  0  0  0
 13 15  1  0  0  0  0
 15 16  1  0  0  0  0
 16 17  2  0  0  0  0
 17 18  1  0  0  0  0
 18 19  2  0  0  0  0
 19 20  1  0  0  0  0
 20 21  2  0  0  0  0
 16 21  1  0  0  0  0
 21 22  1  0  0  0  0
 22 23  1  0  0  0  0
 23 24  2  0  0  0  0
 24 25  1  0  0  0  0
 25 26  2  0  0  0  0
 26 27  1  0  0  0  0
 27 28  2  0  0  0  0
 13 28  1  0  0  0  0
 23 28  1  0  0  0  0
M  END
> <chemblId>
CHEMBL1277216

> <bioactivity__type>
Ki

> <units>
nM

> <value>
79.43

$$$$

  CDK     11301513352D 0   0.00000     0.00000     0

 29 33  0  0  0  0              1 V2000 
    5.6845    8.8231    0.0000 O   0  0  0  0  0  0  0  0  0  0  0  0
    4.9606    7.5094    0.0000 C   0  0  0  0  0  0  0  0  0  0  0  0
    5.7364    6.2256    0.0000 O   0  0  0  0  0  0  0  0  0  0  0  0
    3.4609    7.4795    0.0000 C   0  0  0  0  0  0  0  0  0  0  0  0
    3.6919    8.9616    0.0000 F   0  0  0  0  0  0  0  0  0  0  0  0
    2.0414    7.9643    0.0000 C   0  0  0  0  0  0  0  0  0  0  0  0
    0.9118    6.9774    0.0000 C   0  0  0  0  0  0  0  0  0  0  0  0
    1.2017    5.5056    0.0000 N   0  0  0  0  0  0  0  0  0  0  0  0
    2.6212    5.0208    0.0000 C   0  0  0  0  0  0  0  0  0  0  0  0
    3.7508    6.0077    0.0000 C   0  0  0  0  0  0  0  0  0  0  0  0
    0.0721    4.5187    0.0000 C   0  0  0  0  0  0  0  0  0  0  0  0
   -1.3903    4.8525    0.0000 C   0  0  0  0  0  0  0  0  0  0  0  0
   -2.1597    3.5648    0.0000 C   0  0  0  0  0  0  0  0  0  0  0  0
   -1.1727    2.4352    0.0000 C   0  0  0  0  0  0  0  0  0  0  0  0
    0.2065    3.0248    0.0000 C   0  0  0  0  0  0  0  0  0  0  0  0
   -2.6351    2.1015    0.0000 C   0  0  0  0  0  0  0  0  0  0  0  0
   -3.2860    0.7500    0.0000 C   0  0  0  0  0  0  0  0  0  0  0  0
   -4.7818    0.8621    0.0000 C   0  0  0  0  0  0  0  0  0  0  0  0
   -5.6268   -0.3773    0.0000 C   0  0  0  0  0  0  0  0  0  0  0  0
   -4.9759   -1.7287    0.0000 C   0  0  0  0  0  0  0  0  0  0  0  0
   -3.4801   -1.8408    0.0000 C   0  0  0  0  0  0  0  0  0  0  0  0
   -2.6351   -0.6015    0.0000 C   0  0  0  0  0  0  0  0  0  0  0  0
   -1.1727   -0.9352    0.0000 O   0  0  0  0  0  0  0  0  0  0  0  0
    0.0000    0.0000    0.0000 C   0  0  0  0  0  0  0  0  0  0  0  0
    1.2990   -0.7500    0.0000 C   0  0  0  0  0  0  0  0  0  0  0  0
    2.5981   -0.0000    0.0000 C   0  0  0  0  0  0  0  0  0  0  0  0
    2.5981    1.5000    0.0000 C   0  0  0  0  0  0  0  0  0  0  0  0
    1.2990    2.2500    0.0000 C   0  0  0  0  0  0  0  0  0  0  0  0
    0.0000    1.5000    0.0000 C   0  0  0  0  0  0  0  0  0  0  0  0
  1  2  1  0  0  0  0
  2  3  2  0  0  0  0
  2  4  1  0  0  0  0
  4  5  1  0  0  0  0
  4  6  1  0  0  0  0
  6  7  1  0  0  0  0
  7  8  1  0  0  0  0
  8  9  1  0  0  0  0
  9 10  1  0  0  0  0
  4 10  1  0  0  0  0
  8 11  1  0  0  0  0
 11 12  1  0  0  0  0
 12 13  1  0  0  0  0
 13 14  1  0  0  0  0
 14 15  1  0  0  0  0
 11 15  1  0  0  0  0
 14 16  1  0  0  0  0
 16 17  1  0  0  0  0
 17 18  2  0  0  0  0
 18 19  1  0  0  0  0
 19 20  2  0  0  0  0
 20 21  1  0  0  0  0
 21 22  2  0  0  0  0
 17 22  1  0  0  0  0
 22 23  1  0  0  0  0
 23 24  1  0  0  0  0
 24 25  2  0  0  0  0
 25 26  1  0  0  0  0
 26 27  2  0  0  0  0
 27 28  1  0  0  0  0
 28 29  2  0  0  0  0
 14 29  1  0  0  0  0
 24 29  1  0  0  0  0
M  END
> <chemblId>
CHEMBL1277217

> <bioactivity__type>
Ki

> <units>
nM

> <value>
158.49

$$$$

  CDK     11301513352D 0   0.00000     0.00000     0

 28 32  0  0  0  0              1 V2000 
    6.4416    5.9371    0.0000 O   0  0  0  0  0  0  0  0  0  0  0  0
    5.2174    5.0703    0.0000 C   0  0  0  0  0  0  0  0  0  0  0  0
    5.3559    3.5767    0.0000 O   0  0  0  0  0  0  0  0  0  0  0  0
    3.8546    5.6971    0.0000 C   0  0  0  0  0  0  0  0  0  0  0  0
    3.3362    7.8866    0.0000 C   0  0  0  0  0  0  0  0  0  0  0  0
    1.8218    7.9034    0.0000 C   0  0  0  0  0  0  0  0  0  0  0  0
    0.8791    6.8681    0.0000 C   0  0  0  0  0  0  0  0  0  0  0  0
    1.2017    5.5056    0.0000 N   0  0  0  0  0  0  0  0  0  0  0  0
    2.5085    5.0031    0.0000 C   0  0  0  0  0  0  0  0  0  0  0  0
    0.0721    4.5187    0.0000 C   0  0  0  0  0  0  0  0  0  0  0  0
   -1.3903    4.8525    0.0000 C   0  0  0  0  0  0  0  0  0  0  0  0
   -2.1597    3.5648    0.0000 C   0  0  0  0  0  0  0  0  0  0  0  0
   -1.1727    2.4352    0.0000 C   0  0  0  0  0  0  0  0  0  0  0  0
    0.2065    3.0248    0.0000 C   0  0  0  0  0  0  0  0  0  0  0  0
   -2.6351    2.1015    0.0000 C   0  0  0  0  0  0  0  0  0  0  0  0
   -3.2860    0.7500    0.0000 C   0  0  0  0  0  0  0  0  0  0  0  0
   -4.7818    0.8621    0.0000 C   0  0  0  0  0  0  0  0  0  0  0  0
   -5.6268   -0.3773    0.0000 C   0  0  0  0  0  0  0  0  0  0  0  0
   -4.9759   -1.7287    0.0000 C   0  0  0  0  0  0  0  0  0  0  0  0
   -3.4801   -1.8408    0.0000 C   0  0  0  0  0  0  0  0  0  0  0  0
   -2.6351   -0.6015    0.0000 C   0  0  0  0  0  0  0  0  0  0  0  0
   -1.1727   -0.9352    0.0000 O   0  0  0  0  0  0  0  0  0  0  0  0
    0.0000    0.0000    0.0000 C   0  0  0  0  0  0  0  0  0  0  0  0
    1.2990   -0.7500    0.0000 C   0  0  0  0  0  0  0  0  0  0  0  0
    2.5981   -0.0000    0.0000 C   0  0  0  0  0  0  0  0  0  0  0  0
    2.5981    1.5000    0.0000 C   0  0  0  0  0  0  0  0  0  0  0  0
    1.2990    2.2500    0.0000 C   0  0  0  0  0  0  0  0  0  0  0  0
    0.0000    1.5000    0.0000 C   0  0  0  0  0  0  0  0  0  0  0  0
  1  2  1  0  0  0  0
  2  3  2  0  0  0  0
  4  2  1  1  0  0  0
  4  5  1  0  0  0  0
  5  6  1  0  0  0  0
  6  7  1  0  0  0  0
  7  8  1  0  0  0  0
  8  9  1  0  0  0  0
  4  9  1  0  0  0  0
  8 10  1  0  0  0  0
 10 11  1  0  0  0  0
 11 12  1  0  0  0  0
 12 13  1  0  0  0  0
 13 14  1  0  0  0  0
 10 14  1  0  0  0  0
 13 15  1  0  0  0  0
 15 16  1  0  0  0  0
 16 17  2  0  0  0  0
 17 18  1  0  0  0  0
 18 19  2  0  0  0  0
 19 20  1  0  0  0  0
 20 21  2  0  0  0  0
 16 21  1  0  0  0  0
 21 22  1  0  0  0  0
 22 23  1  0  0  0  0
 23 24  2  0  0  0  0
 24 25  1  0  0  0  0
 25 26  2  0  0  0  0
 26 27  1  0  0  0  0
 27 28  2  0  0  0  0
 13 28  1  0  0  0  0
 23 28  1  0  0  0  0
M  END
> <chemblId>
CHEMBL1277311

> <bioactivity__type>
Ki

> <units>
nM

> <value>
125.89

$$$$

  CDK     11301513352D 0   0.00000     0.00000     0

 26 30  0  0  0  0              1 V2000 
    3.6389    9.3600    0.0000 O   0  0  0  0  0  0  0  0  0  0  0  0
    3.9288    7.8882    0.0000 C   0  0  0  0  0  0  0  0  0  0  0  0
    5.3483    7.4034    0.0000 O   0  0  0  0  0  0  0  0  0  0  0  0
    2.7992    6.9013    0.0000 C   0  0  0  0  0  0  0  0  0  0  0  0
    1.3026    7.0022    0.0000 C   0  0  0  0  0  0  0  0  0  0  0  0
    1.2017    5.5056    0.0000 N   0  0  0  0  0  0  0  0  0  0  0  0
    2.6983    5.4047    0.0000 C   0  0  0  0  0  0  0  0  0  0  0  0
    0.0721    4.5187    0.0000 C   0  0  0  0  0  0  0  0  0  0  0  0
   -1.3903    4.8525    0.0000 C   0  0  0  0  0  0  0  0  0  0  0  0
   -2.1597    3.5648    0.0000 C   0  0  0  0  0  0  0  0  0  0  0  0
   -1.1727    2.4352    0.0000 C   0  0  0  0  0  0  0  0  0  0  0  0
    0.2065    3.0248    0.0000 C   0  0  0  0  0  0  0  0  0  0  0  0
   -2.6351    2.1015    0.0000 C   0  0  0  0  0  0  0  0  0  0  0  0
   -3.2860    0.7500    0.0000 C   0  0  0  0  0  0  0  0  0  0  0  0
   -4.7818    0.8621    0.0000 C   0  0  0  0  0  0  0  0  0  0  0  0
   -5.6268   -0.3773    0.0000 C   0  0  0  0  0  0  0  0  0  0  0  0
   -4.9759   -1.7287    0.0000 C   0  0  0  0  0  0  0  0  0  0  0  0
   -3.4801   -1.8408    0.0000 C   0  0  0  0  0  0  0  0  0  0  0  0
   -2.6351   -0.6015    0.0000 C   0  0  0  0  0  0  0  0  0  0  0  0
   -1.1727   -0.9352    0.0000 O   0  0  0  0  0  0  0  0  0  0  0  0
    0.0000    0.0000    0.0000 C   0  0  0  0  0  0  0  0  0  0  0  0
    1.2990   -0.7500    0.0000 C   0  0  0  0  0  0  0  0  0  0  0  0
    2.5981   -0.0000    0.0000 C   0  0  0  0  0  0  0  0  0  0  0  0
    2.5981    1.5000    0.0000 C   0  0  0  0  0  0  0  0  0  0  0  0
    1.2990    2.2500    0.0000 C   0  0  0  0  0  0  0  0  0  0  0  0
    0.0000    1.5000    0.0000 C   0  0  0  0  0  0  0  0  0  0  0  0
  1  2  1  0  0  0  0
  2  3  2  0  0  0  0
  2  4  1  0  0  0  0
  4  5  1  0  0  0  0
  5  6  1  0  0  0  0
  6  7  1  0  0  0  0
  4  7  1  0  0  0  0
  6  8  1  0  0  0  0
  8  9  1  0  0  0  0
  9 10  1  0  0  0  0
 10 11  1  0  0  0  0
 11 12  1  0  0  0  0
  8 12  1  0  0  0  0
 11 13  1  0  0  0  0
 13 14  1  0  0  0  0
 14 15  2  0  0  0  0
 15 16  1  0  0  0  0
 16 17  2  0  0  0  0
 17 18  1  0  0  0  0
 18 19  2  0  0  0  0
 14 19  1  0  0  0  0
 19 20  1  0  0  0  0
 20 21  1  0  0  0  0
 21 22  2  0  0  0  0
 22 23  1  0  0  0  0
 23 24  2  0  0  0  0
 24 25  1  0  0  0  0
 25 26  2  0  0  0  0
 11 26  1  0  0  0  0
 21 26  1  0  0  0  0
M  END
> <chemblId>
CHEMBL1277312

> <bioactivity__type>
Ki

> <units>
nM

> <value>
50.12

$$$$

  CDK     11301513352D 0   0.00000     0.00000     0

 29 33  0  0  0  0              1 V2000 
    6.2999    6.5098    0.0000 O   0  0  0  0  0  0  0  0  0  0  0  0
    5.1703    5.5229    0.0000 C   0  0  0  0  0  0  0  0  0  0  0  0
    5.4602    4.0512    0.0000 O   0  0  0  0  0  0  0  0  0  0  0  0
    3.7508    6.0077    0.0000 C   0  0  0  0  0  0  0  0  0  0  0  0
    3.4609    7.4795    0.0000 C   0  0  0  0  0  0  0  0  0  0  0  0
    2.0414    7.9643    0.0000 C   0  0  0  0  0  0  0  0  0  0  0  0
    0.9118    6.9774    0.0000 C   0  0  0  0  0  0  0  0  0  0  0  0
    1.2017    5.5056    0.0000 N   0  0  0  0  0  0  0  0  0  0  0  0
    2.6212    5.0208    0.0000 C   0  0  0  0  0  0  0  0  0  0  0  0
    0.0721    4.5187    0.0000 C   0  0  0  0  0  0  0  0  0  0  0  0
   -1.3903    4.8525    0.0000 C   0  0  0  0  0  0  0  0  0  0  0  0
   -2.1597    3.5648    0.0000 C   0  0  0  0  0  0  0  0  0  0  0  0
   -1.1727    2.4352    0.0000 C   0  0  0  0  0  0  0  0  0  0  0  0
    0.2065    3.0248    0.0000 C   0  0  0  0  0  0  0  0  0  0  0  0
   -2.6351    2.1015    0.0000 C   0  0  0  0  0  0  0  0  0  0  0  0
   -3.5704    3.2742    0.0000 O   0  0  0  0  0  0  0  0  0  0  0  0
   -3.2860    0.7500    0.0000 C   0  0  0  0  0  0  0  0  0  0  0  0
   -4.7818    0.8621    0.0000 C   0  0  0  0  0  0  0  0  0  0  0  0
   -5.6268   -0.3773    0.0000 C   0  0  0  0  0  0  0  0  0  0  0  0
   -4.9759   -1.7287    0.0000 C   0  0  0  0  0  0  0  0  0  0  0  0
   -3.4801   -1.8408    0.0000 C   0  0  0  0  0  0  0  0  0  0  0  0
   -2.6351   -0.6015    0.0000 C   0  0  0  0  0  0  0  0  0  0  0  0
   -1.1727   -0.9352    0.0000 C   0  0  0  0  0  0  0  0  0  0  0  0
    0.0000    0.0000    0.0000 C   0  0  0  0  0  0  0  0  0  0  0  0
    1.2990   -0.7500    0.0000 C   0  0  0  0  0  0  0  0  0  0  0  0
    2.5981   -0.0000    0.0000 C   0  0  0  0  0  0  0  0  0  0  0  0
    2.5981    1.5000    0.0000 C   0  0  0  0  0  0  0  0  0  0  0  0
    1.2990    2.2500    0.0000 C   0  0  0  0  0  0  0  0  0  0  0  0
    0.0000    1.5000    0.0000 C   0  0  0  0  0  0  0  0  0  0  0  0
  1  2  1  0  0  0  0
  2  3  2  0  0  0  0
  2  4  1  0  0  0  0
  4  5  2  0  0  0  0
  5  6  1  0  0  0  0
  6  7  1  0  0  0  0
  7  8  1  0  0  0  0
  8  9  1  0  0  0  0
  4  9  1  0  0  0  0
  8 10  1  0  0  0  0
 10 11  1  0  0  0  0
 11 12  1  0  0  0  0
 12 13  1  0  0  0  0
 13 14  1  0  0  0  0
 10 14  1  0  0  0  0
 13 15  1  0  0  0  0
 15 16  2  0  0  0  0
 15 17  1  0  0  0  0
 17 18  2  0  0  0  0
 18 19  1  0  0  0  0
 19 20  2  0  0  0  0
 20 21  1  0  0  0  0
 21 22  2  0  0  0  0
 17 22  1  0  0  0  0
 22 23  1  0  0  0  0
 23 24  1  0  0  0  0
 24 25  2  0  0  0  0
 25 26  1  0  0  0  0
 26 27  2  0  0  0  0
 27 28  1  0  0  0  0
 28 29  2  0  0  0  0
 13 29  1  0  0  0  0
 24 29  1  0  0  0  0
M  END
> <chemblId>
CHEMBL1277400

> <bioactivity__type>
Ki

> <units>
nM

> <value>
79.43

$$$$

  CDK     11301513352D 0   0.00000     0.00000     0

 30 34  0  0  0  0              1 V2000 
    4.3006    9.9381    0.0000 O   0  0  0  0  0  0  0  0  0  0  0  0
    4.5905    8.4664    0.0000 C   0  0  0  0  0  0  0  0  0  0  0  0
    6.0100    7.9816    0.0000 O   0  0  0  0  0  0  0  0  0  0  0  0
    3.4609    7.4795    0.0000 C   0  0  0  0  0  0  0  0  0  0  0  0
    2.0414    7.9643    0.0000 C   0  0  0  0  0  0  0  0  0  0  0  0
    0.9118    6.9774    0.0000 C   0  0  0  0  0  0  0  0  0  0  0  0
    1.2017    5.5056    0.0000 N   0  0  0  0  0  0  0  0  0  0  0  0
    2.6212    5.0208    0.0000 C   0  0  0  0  0  0  0  0  0  0  0  0
    3.7508    6.0077    0.0000 C   0  0  0  0  0  0  0  0  0  0  0  0
    0.0721    4.5187    0.0000 C   0  0  0  0  0  0  0  0  0  0  0  0
   -1.3903    4.8525    0.0000 C   0  0  0  0  0  0  0  0  0  0  0  0
   -2.1597    3.5648    0.0000 C   0  0  0  0  0  0  0  0  0  0  0  0
   -1.1727    2.4352    0.0000 C   0  0  0  0  0  0  0  0  0  0  0  0
    0.2065    3.0248    0.0000 C   0  0  0  0  0  0  0  0  0  0  0  0
   -2.6351    2.1015    0.0000 C   0  0  0  0  0  0  0  0  0  0  0  0
   -3.5704    3.2742    0.0000 O   0  0  0  0  0  0  0  0  0  0  0  0
   -3.2860    0.7500    0.0000 C   0  0  0  0  0  0  0  0  0  0  0  0
   -4.7818    0.8621    0.0000 C   0  0  0  0  0  0  0  0  0  0  0  0
   -5.6268   -0.3773    0.0000 C   0  0  0  0  0  0  0  0  0  0  0  0
   -7.1226   -0.2652    0.0000 Cl  0  0  0  0  0  0  0  0  0  0  0  0
   -4.9759   -1.7287    0.0000 C   0  0  0  0  0  0  0  0  0  0  0  0
   -3.4801   -1.8408    0.0000 C   0  0  0  0  0  0  0  0  0  0  0  0
   -2.6351   -0.6015    0.0000 C   0  0  0  0  0  0  0  0  0  0  0  0
   -1.1727   -0.9352    0.0000 O   0  0  0  0  0  0  0  0  0  0  0  0
    0.0000    0.0000    0.0000 C   0  0  0  0  0  0  0  0  0  0  0  0
    1.2990   -0.7500    0.0000 C   0  0  0  0  0  0  0  0  0  0  0  0
    2.5981   -0.0000    0.0000 C   0  0  0  0  0  0  0  0  0  0  0  0
    2.5981    1.5000    0.0000 C   0  0  0  0  0  0  0  0  0  0  0  0
    1.2990    2.2500    0.0000 C   0  0  0  0  0  0  0  0  0  0  0  0
    0.0000    1.5000    0.0000 C   0  0  0  0  0  0  0  0  0  0  0  0
  1  2  1  0  0  0  0
  2  3  2  0  0  0  0
  2  4  1  0  0  0  0
  4  5  1  0  0  0  0
  5  6  1  0  0  0  0
  6  7  1  0  0  0  0
  7  8  1  0  0  0  0
  8  9  1  0  0  0  0
  4  9  1  0  0  0  0
  7 10  1  0  0  0  0
 10 11  1  0  0  0  0
 11 12  1  0  0  0  0
 12 13  1  0  0  0  0
 13 14  1  0  0  0  0
 10 14  1  0  0  0  0
 13 15  1  0  0  0  0
 15 16  2  0  0  0  0
 15 17  1  0  0  0  0
 17 18  2  0  0  0  0
 18 19  1  0  0  0  0
 19 20  1  0  0  0  0
 19 21  2  0  0  0  0
 21 22  1  0  0  0  0
 22 23  2  0  0  0  0
 17 23  1  0  0  0  0
 23 24  1  0  0  0  0
 24 25  1  0  0  0  0
 25 26  2  0  0  0  0
 26 27  1  0  0  0  0
 27 28  2  0  0  0  0
 28 29  1  0  0  0  0
 29 30  2  0  0  0  0
 13 30  1  0  0  0  0
 25 30  1  0  0  0  0
M  END
> <chemblId>
CHEMBL1277401

> <bioactivity__type>
Ki

> <units>
nM

> <value>
1000.0

$$$$

  CDK     11301513352D 0   0.00000     0.00000     0

 30 34  0  0  0  0              1 V2000 
    4.3006    9.9381    0.0000 O   0  0  0  0  0  0  0  0  0  0  0  0
    4.5905    8.4664    0.0000 C   0  0  0  0  0  0  0  0  0  0  0  0
    6.0100    7.9816    0.0000 O   0  0  0  0  0  0  0  0  0  0  0  0
    3.4609    7.4795    0.0000 C   0  0  0  0  0  0  0  0  0  0  0  0
    2.0414    7.9643    0.0000 C   0  0  0  0  0  0  0  0  0  0  0  0
    0.9118    6.9774    0.0000 C   0  0  0  0  0  0  0  0  0  0  0  0
    1.2017    5.5056    0.0000 N   0  0  0  0  0  0  0  0  0  0  0  0
    2.6212    5.0208    0.0000 C   0  0  0  0  0  0  0  0  0  0  0  0
    3.7508    6.0077    0.0000 C   0  0  0  0  0  0  0  0  0  0  0  0
    0.0721    4.5187    0.0000 C   0  0  0  0  0  0  0  0  0  0  0  0
   -1.3903    4.8525    0.0000 C   0  0  0  0  0  0  0  0  0  0  0  0
   -2.1597    3.5648    0.0000 C   0  0  0  0  0  0  0  0  0  0  0  0
   -1.1727    2.4352    0.0000 C   0  0  0  0  0  0  0  0  0  0  0  0
    0.2065    3.0248    0.0000 C   0  0  0  0  0  0  0  0  0  0  0  0
   -2.6351    2.1015    0.0000 C   0  0  0  0  0  0  0  0  0  0  0  0
   -3.5704    3.2742    0.0000 O   0  0  0  0  0  0  0  0  0  0  0  0
   -3.2860    0.7500    0.0000 C   0  0  0  0  0  0  0  0  0  0  0  0
   -4.7818    0.8621    0.0000 C   0  0  0  0  0  0  0  0  0  0  0  0
   -5.6268   -0.3773    0.0000 C   0  0  0  0  0  0  0  0  0  0  0  0
   -7.1226   -0.2652    0.0000 F   0  0  0  0  0  0  0  0  0  0  0  0
   -4.9759   -1.7287    0.0000 C   0  0  0  0  0  0  0  0  0  0  0  0
   -3.4801   -1.8408    0.0000 C   0  0  0  0  0  0  0  0  0  0  0  0
   -2.6351   -0.6015    0.0000 C   0  0  0  0  0  0  0  0  0  0  0  0
   -1.1727   -0.9352    0.0000 S   0  0  0  0  0  0  0  0  0  0  0  0
    0.0000    0.0000    0.0000 C   0  0  0  0  0  0  0  0  0  0  0  0
    1.2990   -0.7500    0.0000 C   0  0  0  0  0  0  0  0  0  0  0  0
    2.5981   -0.0000    0.0000 C   0  0  0  0  0  0  0  0  0  0  0  0
    2.5981    1.5000    0.0000 C   0  0  0  0  0  0  0  0  0  0  0  0
    1.2990    2.2500    0.0000 C   0  0  0  0  0  0  0  0  0  0  0  0
    0.0000    1.5000    0.0000 C   0  0  0  0  0  0  0  0  0  0  0  0
  1  2  1  0  0  0  0
  2  3  2  0  0  0  0
  2  4  1  0  0  0  0
  4  5  1  0  0  0  0
  5  6  1  0  0  0  0
  6  7  1  0  0  0  0
  7  8  1  0  0  0  0
  8  9  1  0  0  0  0
  4  9  1  0  0  0  0
  7 10  1  0  0  0  0
 10 11  1  0  0  0  0
 11 12  1  0  0  0  0
 12 13  1  0  0  0  0
 13 14  1  0  0  0  0
 10 14  1  0  0  0  0
 13 15  1  0  0  0  0
 15 16  2  0  0  0  0
 15 17  1  0  0  0  0
 17 18  2  0  0  0  0
 18 19  1  0  0  0  0
 19 20  1  0  0  0  0
 19 21  2  0  0  0  0
 21 22  1  0  0  0  0
 22 23  2  0  0  0  0
 17 23  1  0  0  0  0
 23 24  1  0  0  0  0
 24 25  1  0  0  0  0
 25 26  2  0  0  0  0
 26 27  1  0  0  0  0
 27 28  2  0  0  0  0
 28 29  1  0  0  0  0
 29 30  2  0  0  0  0
 13 30  1  0  0  0  0
 25 30  1  0  0  0  0
M  END
> <chemblId>
CHEMBL1277491

> <bioactivity__type>
Ki

> <units>
nM

> <value>
199.53

$$$$

  CDK     11301513352D 0   0.00000     0.00000     0

 30 34  0  0  0  0              1 V2000 
    6.2999    6.5098    0.0000 O   0  0  0  0  0  0  0  0  0  0  0  0
    5.1703    5.5229    0.0000 C   0  0  0  0  0  0  0  0  0  0  0  0
    5.4602    4.0512    0.0000 O   0  0  0  0  0  0  0  0  0  0  0  0
    3.7508    6.0077    0.0000 C   0  0  0  0  0  0  0  0  0  0  0  0
    3.4609    7.4795    0.0000 C   0  0  0  0  0  0  0  0  0  0  0  0
    2.0414    7.9643    0.0000 C   0  0  0  0  0  0  0  0  0  0  0  0
    0.9118    6.9774    0.0000 C   0  0  0  0  0  0  0  0  0  0  0  0
    1.2017    5.5056    0.0000 N   0  0  0  0  0  0  0  0  0  0  0  0
    2.6212    5.0208    0.0000 C   0  0  0  0  0  0  0  0  0  0  0  0
    0.0721    4.5187    0.0000 C   0  0  0  0  0  0  0  0  0  0  0  0
   -1.3903    4.8525    0.0000 C   0  0  0  0  0  0  0  0  0  0  0  0
   -2.1597    3.5648    0.0000 C   0  0  0  0  0  0  0  0  0  0  0  0
   -1.1727    2.4352    0.0000 C   0  0  0  0  0  0  0  0  0  0  0  0
    0.2065    3.0248    0.0000 C   0  0  0  0  0  0  0  0  0  0  0  0
   -2.6351    2.1015    0.0000 C   0  0  0  0  0  0  0  0  0  0  0  0
   -3.5704    3.2742    0.0000 O   0  0  0  0  0  0  0  0  0  0  0  0
   -3.2860    0.7500    0.0000 C   0  0  0  0  0  0  0  0  0  0  0  0
   -4.7818    0.8621    0.0000 C   0  0  0  0  0  0  0  0  0  0  0  0
   -5.6268   -0.3773    0.0000 C   0  0  0  0  0  0  0  0  0  0  0  0
   -7.1226   -0.2652    0.0000 Cl  0  0  0  0  0  0  0  0  0  0  0  0
   -4.9759   -1.7287    0.0000 C   0  0  0  0  0  0  0  0  0  0  0  0
   -3.4801   -1.8408    0.0000 C   0  0  0  0  0  0  0  0  0  0  0  0
   -2.6351   -0.6015    0.0000 C   0  0  0  0  0  0  0  0  0  0  0  0
   -1.1727   -0.9352    0.0000 O   0  0  0  0  0  0  0  0  0  0  0  0
    0.0000    0.0000    0.0000 C   0  0  0  0  0  0  0  0  0  0  0  0
    1.2990   -0.7500    0.0000 C   0  0  0  0  0  0  0  0  0  0  0  0
    2.5981   -0.0000    0.0000 C   0  0  0  0  0  0  0  0  0  0  0  0
    2.5981    1.5000    0.0000 C   0  0  0  0  0  0  0  0  0  0  0  0
    1.2990    2.2500    0.0000 C   0  0  0  0  0  0  0  0  0  0  0  0
    0.0000    1.5000    0.0000 C   0  0  0  0  0  0  0  0  0  0  0  0
  1  2  1  0  0  0  0
  2  3  2  0  0  0  0
  4  2  1  1  0  0  0
  4  5  1  0  0  0  0
  5  6  1  0  0  0  0
  6  7  1  0  0  0  0
  7  8  1  0  0  0  0
  8  9  1  0  0  0  0
  4  9  1  0  0  0  0
  8 10  1  0  0  0  0
 10 11  1  0  0  0  0
 11 12  1  0  0  0  0
 12 13  1  0  0  0  0
 13 14  1  0  0  0  0
 10 14  1  0  0  0  0
 13 15  1  0  0  0  0
 15 16  2  0  0  0  0
 15 17  1  0  0  0  0
 17 18  2  0  0  0  0
 18 19  1  0  0  0  0
 19 20  1  0  0  0  0
 19 21  2  0  0  0  0
 21 22  1  0  0  0  0
 22 23  2  0  0  0  0
 17 23  1  0  0  0  0
 23 24  1  0  0  0  0
 24 25  1  0  0  0  0
 25 26  2  0  0  0  0
 26 27  1  0  0  0  0
 27 28  2  0  0  0  0
 28 29  1  0  0  0  0
 29 30  2  0  0  0  0
 13 30  1  0  0  0  0
 25 30  1  0  0  0  0
M  END
> <chemblId>
CHEMBL1277492

> <bioactivity__type>
Ki

> <units>
nM

> <value>
199.53

$$$$

  CDK     11301513352D 0   0.00000     0.00000     0

 28 32  0  0  0  0              1 V2000 
    6.2999    6.5098    0.0000 O   0  0  0  0  0  0  0  0  0  0  0  0
    5.1703    5.5229    0.0000 C   0  0  0  0  0  0  0  0  0  0  0  0
    5.4602    4.0512    0.0000 O   0  0  0  0  0  0  0  0  0  0  0  0
    3.7508    6.0077    0.0000 C   0  0  0  0  0  0  0  0  0  0  0  0
    3.4609    7.4795    0.0000 C   0  0  0  0  0  0  0  0  0  0  0  0
    2.0414    7.9643    0.0000 C   0  0  0  0  0  0  0  0  0  0  0  0
    0.9118    6.9774    0.0000 C   0  0  0  0  0  0  0  0  0  0  0  0
    1.2017    5.5056    0.0000 N   0  0  0  0  0  0  0  0  0  0  0  0
    2.6212    5.0208    0.0000 C   0  0  0  0  0  0  0  0  0  0  0  0
    0.0721    4.5187    0.0000 C   0  0  0  0  0  0  0  0  0  0  0  0
   -1.3903    4.8525    0.0000 C   0  0  0  0  0  0  0  0  0  0  0  0
   -2.1597    3.5648    0.0000 C   0  0  0  0  0  0  0  0  0  0  0  0
   -1.1727    2.4352    0.0000 C   0  0  0  0  0  0  0  0  0  0  0  0
    0.2065    3.0248    0.0000 C   0  0  0  0  0  0  0  0  0  0  0  0
   -2.6351    2.1015    0.0000 C   0  0  0  0  0  0  0  0  0  0  0  0
   -3.2860    0.7500    0.0000 C   0  0  0  0  0  0  0  0  0  0  0  0
   -4.7818    0.8621    0.0000 C   0  0  0  0  0  0  0  0  0  0  0  0
   -5.6268   -0.3773    0.0000 C   0  0  0  0  0  0  0  0  0  0  0  0
   -4.9759   -1.7287    0.0000 C   0  0  0  0  0  0  0  0  0  0  0  0
   -3.4801   -1.8408    0.0000 C   0  0  0  0  0  0  0  0  0  0  0  0
   -2.6351   -0.6015    0.0000 C   0  0  0  0  0  0  0  0  0  0  0  0
   -1.1727   -0.9352    0.0000 C   0  0  0  0  0  0  0  0  0  0  0  0
    0.0000    0.0000    0.0000 C   0  0  0  0  0  0  0  0  0  0  0  0
    1.2990   -0.7500    0.0000 C   0  0  0  0  0  0  0  0  0  0  0  0
    2.5981   -0.0000    0.0000 C   0  0  0  0  0  0  0  0  0  0  0  0
    2.5981    1.5000    0.0000 C   0  0  0  0  0  0  0  0  0  0  0  0
    1.2990    2.2500    0.0000 C   0  0  0  0  0  0  0  0  0  0  0  0
    0.0000    1.5000    0.0000 C   0  0  0  0  0  0  0  0  0  0  0  0
  1  2  1  0  0  0  0
  2  3  2  0  0  0  0
  4  2  1  1  0  0  0
  4  5  1  0  0  0  0
  5  6  1  0  0  0  0
  6  7  1  0  0  0  0
  7  8  1  0  0  0  0
  8  9  1  0  0  0  0
  4  9  1  0  0  0  0
  8 10  1  0  0  0  0
 10 11  1  0  0  0  0
 11 12  1  0  0  0  0
 13 12  1  6  0  0  0
 13 14  1  0  0  0  0
 10 14  1  0  0  0  0
 13 15  1  0  0  0  0
 15 16  1  0  0  0  0
 16 17  2  0  0  0  0
 17 18  1  0  0  0  0
 18 19  2  0  0  0  0
 19 20  1  0  0  0  0
 20 21  2  0  0  0  0
 16 21  1  0  0  0  0
 21 22  1  0  0  0  0
 22 23  1  0  0  0  0
 23 24  2  0  0  0  0
 24 25  1  0  0  0  0
 25 26  2  0  0  0  0
 26 27  1  0  0  0  0
 27 28  2  0  0  0  0
 13 28  1  0  0  0  0
 23 28  1  0  0  0  0
M  END
> <chemblId>
CHEMBL1277584

> <bioactivity__type>
Ki

> <units>
nM

> <value>
19.95

$$$$

  CDK     11301513352D 0   0.00000     0.00000     0

 29 33  0  0  0  0              1 V2000 
    5.4302   10.9250    0.0000 O   0  0  0  0  0  0  0  0  0  0  0  0
    4.3006    9.9381    0.0000 C   0  0  0  0  0  0  0  0  0  0  0  0
    2.8811   10.4229    0.0000 O   0  0  0  0  0  0  0  0  0  0  0  0
    4.5905    8.4664    0.0000 C   0  0  0  0  0  0  0  0  0  0  0  0
    3.4609    7.4795    0.0000 C   0  0  0  0  0  0  0  0  0  0  0  0
    2.0414    7.9643    0.0000 C   0  0  0  0  0  0  0  0  0  0  0  0
    0.9118    6.9774    0.0000 C   0  0  0  0  0  0  0  0  0  0  0  0
    1.2017    5.5056    0.0000 N   0  0  0  0  0  0  0  0  0  0  0  0
    2.6212    5.0208    0.0000 C   0  0  0  0  0  0  0  0  0  0  0  0
    3.7508    6.0077    0.0000 C   0  0  0  0  0  0  0  0  0  0  0  0
    0.0721    4.5187    0.0000 C   0  0  0  0  0  0  0  0  0  0  0  0
   -1.3903    4.8525    0.0000 C   0  0  0  0  0  0  0  0  0  0  0  0
   -2.1597    3.5648    0.0000 C   0  0  0  0  0  0  0  0  0  0  0  0
   -1.1727    2.4352    0.0000 C   0  0  0  0  0  0  0  0  0  0  0  0
    0.2065    3.0248    0.0000 C   0  0  0  0  0  0  0  0  0  0  0  0
   -2.6351    2.1015    0.0000 C   0  0  0  0  0  0  0  0  0  0  0  0
   -3.2860    0.7500    0.0000 C   0  0  0  0  0  0  0  0  0  0  0  0
   -4.7818    0.8621    0.0000 C   0  0  0  0  0  0  0  0  0  0  0  0
   -5.6268   -0.3773    0.0000 C   0  0  0  0  0  0  0  0  0  0  0  0
   -4.9759   -1.7287    0.0000 C   0  0  0  0  0  0  0  0  0  0  0  0
   -3.4801   -1.8408    0.0000 C   0  0  0  0  0  0  0  0  0  0  0  0
   -2.6351   -0.6015    0.0000 C   0  0  0  0  0  0  0  0  0  0  0  0
   -1.1727   -0.9352    0.0000 C   0  0  0  0  0  0  0  0  0  0  0  0
    0.0000    0.0000    0.0000 C   0  0  0  0  0  0  0  0  0  0  0  0
    1.2990   -0.7500    0.0000 C   0  0  0  0  0  0  0  0  0  0  0  0
    2.5981   -0.0000    0.0000 C   0  0  0  0  0  0  0  0  0  0  0  0
    2.5981    1.5000    0.0000 C   0  0  0  0  0  0  0  0  0  0  0  0
    1.2990    2.2500    0.0000 C   0  0  0  0  0  0  0  0  0  0  0  0
    0.0000    1.5000    0.0000 C   0  0  0  0  0  0  0  0  0  0  0  0
  1  2  1  0  0  0  0
  2  3  2  0  0  0  0
  2  4  1  0  0  0  0
  4  5  1  0  0  0  0
  5  6  1  0  0  0  0
  6  7  1  0  0  0  0
  7  8  1  0  0  0  0
  8  9  1  0  0  0  0
  9 10  1  0  0  0  0
  5 10  1  0  0  0  0
  8 11  1  0  0  0  0
 11 12  1  0  0  0  0
 12 13  1  0  0  0  0
 13 14  1  0  0  0  0
 14 15  1  0  0  0  0
 11 15  1  0  0  0  0
 14 16  1  0  0  0  0
 16 17  1  0  0  0  0
 17 18  2  0  0  0  0
 18 19  1  0  0  0  0
 19 20  2  0  0  0  0
 20 21  1  0  0  0  0
 21 22  2  0  0  0  0
 17 22  1  0  0  0  0
 22 23  1  0  0  0  0
 23 24  1  0  0  0  0
 24 25  2  0  0  0  0
 25 26  1  0  0  0  0
 26 27  2  0  0  0  0
 27 28  1  0  0  0  0
 28 29  2  0  0  0  0
 14 29  1  0  0  0  0
 24 29  1  0  0  0  0
M  END
> <chemblId>
CHEMBL1277585

> <bioactivity__type>
Ki

> <units>
nM

> <value>
25.12

$$$$

  CDK     11301513352D 0   0.00000     0.00000     0

 29 33  0  0  0  0              1 V2000 
    5.6845    8.8231    0.0000 O   0  0  0  0  0  0  0  0  0  0  0  0
    4.9606    7.5094    0.0000 C   0  0  0  0  0  0  0  0  0  0  0  0
    5.7364    6.2256    0.0000 O   0  0  0  0  0  0  0  0  0  0  0  0
    3.4609    7.4795    0.0000 C   0  0  0  0  0  0  0  0  0  0  0  0
    3.6919    8.9616    0.0000 F   0  0  0  0  0  0  0  0  0  0  0  0
    2.0414    7.9643    0.0000 C   0  0  0  0  0  0  0  0  0  0  0  0
    0.9118    6.9774    0.0000 C   0  0  0  0  0  0  0  0  0  0  0  0
    1.2017    5.5056    0.0000 N   0  0  0  0  0  0  0  0  0  0  0  0
    2.6212    5.0208    0.0000 C   0  0  0  0  0  0  0  0  0  0  0  0
    3.7508    6.0077    0.0000 C   0  0  0  0  0  0  0  0  0  0  0  0
    0.0721    4.5187    0.0000 C   0  0  0  0  0  0  0  0  0  0  0  0
   -1.3903    4.8525    0.0000 C   0  0  0  0  0  0  0  0  0  0  0  0
   -2.1597    3.5648    0.0000 C   0  0  0  0  0  0  0  0  0  0  0  0
   -1.1727    2.4352    0.0000 C   0  0  0  0  0  0  0  0  0  0  0  0
    0.2065    3.0248    0.0000 C   0  0  0  0  0  0  0  0  0  0  0  0
   -2.6351    2.1015    0.0000 C   0  0  0  0  0  0  0  0  0  0  0  0
   -3.2860    0.7500    0.0000 C   0  0  0  0  0  0  0  0  0  0  0  0
   -4.7818    0.8621    0.0000 C   0  0  0  0  0  0  0  0  0  0  0  0
   -5.6268   -0.3773    0.0000 C   0  0  0  0  0  0  0  0  0  0  0  0
   -4.9759   -1.7287    0.0000 C   0  0  0  0  0  0  0  0  0  0  0  0
   -3.4801   -1.8408    0.0000 C   0  0  0  0  0  0  0  0  0  0  0  0
   -2.6351   -0.6015    0.0000 C   0  0  0  0  0  0  0  0  0  0  0  0
   -1.1727   -0.9352    0.0000 C   0  0  0  0  0  0  0  0  0  0  0  0
    0.0000    0.0000    0.0000 C   0  0  0  0  0  0  0  0  0  0  0  0
    1.2990   -0.7500    0.0000 C   0  0  0  0  0  0  0  0  0  0  0  0
    2.5981   -0.0000    0.0000 C   0  0  0  0  0  0  0  0  0  0  0  0
    2.5981    1.5000    0.0000 C   0  0  0  0  0  0  0  0  0  0  0  0
    1.2990    2.2500    0.0000 C   0  0  0  0  0  0  0  0  0  0  0  0
    0.0000    1.5000    0.0000 C   0  0  0  0  0  0  0  0  0  0  0  0
  1  2  1  0  0  0  0
  2  3  2  0  0  0  0
  2  4  1  0  0  0  0
  4  5  1  0  0  0  0
  4  6  1  0  0  0  0
  6  7  1  0  0  0  0
  7  8  1  0  0  0  0
  8  9  1  0  0  0  0
  9 10  1  0  0  0  0
  4 10  1  0  0  0  0
  8 11  1  0  0  0  0
 11 12  1  0  0  0  0
 12 13  1  0  0  0  0
 14 13  1  6  0  0  0
 14 15  1  0  0  0  0
 11 15  1  0  0  0  0
 14 16  1  0  0  0  0
 16 17  1  0  0  0  0
 17 18  2  0  0  0  0
 18 19  1  0  0  0  0
 19 20  2  0  0  0  0
 20 21  1  0  0  0  0
 21 22  2  0  0  0  0
 17 22  1  0  0  0  0
 22 23  1  0  0  0  0
 23 24  1  0  0  0  0
 24 25  2  0  0  0  0
 25 26  1  0  0  0  0
 26 27  2  0  0  0  0
 27 28  1  0  0  0  0
 28 29  2  0  0  0  0
 14 29  1  0  0  0  0
 24 29  1  0  0  0  0
M  END
> <chemblId>
CHEMBL1277678

> <bioactivity__type>
Ki

> <units>
nM

> <value>
39.81

$$$$

  CDK     11301513352D 0   0.00000     0.00000     0

 29 33  0  0  0  0              1 V2000 
    5.6845    8.8231    0.0000 O   0  0  0  0  0  0  0  0  0  0  0  0
    4.9606    7.5094    0.0000 C   0  0  0  0  0  0  0  0  0  0  0  0
    5.7364    6.2256    0.0000 O   0  0  0  0  0  0  0  0  0  0  0  0
    3.4609    7.4795    0.0000 C   0  0  0  0  0  0  0  0  0  0  0  0
    3.6919    8.9616    0.0000 O   0  0  0  0  0  0  0  0  0  0  0  0
    2.0414    7.9643    0.0000 C   0  0  0  0  0  0  0  0  0  0  0  0
    0.9118    6.9774    0.0000 C   0  0  0  0  0  0  0  0  0  0  0  0
    1.2017    5.5056    0.0000 N   0  0  0  0  0  0  0  0  0  0  0  0
    2.6212    5.0208    0.0000 C   0  0  0  0  0  0  0  0  0  0  0  0
    3.7508    6.0077    0.0000 C   0  0  0  0  0  0  0  0  0  0  0  0
    0.0721    4.5187    0.0000 C   0  0  0  0  0  0  0  0  0  0  0  0
   -1.3903    4.8525    0.0000 C   0  0  0  0  0  0  0  0  0  0  0  0
   -2.1597    3.5648    0.0000 C   0  0  0  0  0  0  0  0  0  0  0  0
   -1.1727    2.4352    0.0000 C   0  0  0  0  0  0  0  0  0  0  0  0
    0.2065    3.0248    0.0000 C   0  0  0  0  0  0  0  0  0  0  0  0
   -2.6351    2.1015    0.0000 C   0  0  0  0  0  0  0  0  0  0  0  0
   -3.2860    0.7500    0.0000 C   0  0  0  0  0  0  0  0  0  0  0  0
   -4.7818    0.8621    0.0000 C   0  0  0  0  0  0  0  0  0  0  0  0
   -5.6268   -0.3773    0.0000 C   0  0  0  0  0  0  0  0  0  0  0  0
   -4.9759   -1.7287    0.0000 C   0  0  0  0  0  0  0  0  0  0  0  0
   -3.4801   -1.8408    0.0000 C   0  0  0  0  0  0  0  0  0  0  0  0
   -2.6351   -0.6015    0.0000 C   0  0  0  0  0  0  0  0  0  0  0  0
   -1.1727   -0.9352    0.0000 C   0  0  0  0  0  0  0  0  0  0  0  0
    0.0000    0.0000    0.0000 C   0  0  0  0  0  0  0  0  0  0  0  0
    1.2990   -0.7500    0.0000 C   0  0  0  0  0  0  0  0  0  0  0  0
    2.5981   -0.0000    0.0000 C   0  0  0  0  0  0  0  0  0  0  0  0
    2.5981    1.5000    0.0000 C   0  0  0  0  0  0  0  0  0  0  0  0
    1.2990    2.2500    0.0000 C   0  0  0  0  0  0  0  0  0  0  0  0
    0.0000    1.5000    0.0000 C   0  0  0  0  0  0  0  0  0  0  0  0
  1  2  1  0  0  0  0
  2  3  2  0  0  0  0
  2  4  1  0  0  0  0
  4  5  1  0  0  0  0
  4  6  1  0  0  0  0
  6  7  1  0  0  0  0
  7  8  1  0  0  0  0
  8  9  1  0  0  0  0
  9 10  1  0  0  0  0
  4 10  1  0  0  0  0
  8 11  1  0  0  0  0
 11 12  1  0  0  0  0
 12 13  1  0  0  0  0
 13 14  1  0  0  0  0
 14 15  1  0  0  0  0
 11 15  1  0  0  0  0
 14 16  1  0  0  0  0
 16 17  1  0  0  0  0
 17 18  2  0  0  0  0
 18 19  1  0  0  0  0
 19 20  2  0  0  0  0
 20 21  1  0  0  0  0
 21 22  2  0  0  0  0
 17 22  1  0  0  0  0
 22 23  1  0  0  0  0
 23 24  1  0  0  0  0
 24 25  2  0  0  0  0
 25 26  1  0  0  0  0
 26 27  2  0  0  0  0
 27 28  1  0  0  0  0
 28 29  2  0  0  0  0
 14 29  1  0  0  0  0
 24 29  1  0  0  0  0
M  END
> <chemblId>
CHEMBL1277679

> <bioactivity__type>
Ki

> <units>
nM

> <value>
50.12

$$$$

  CDK     11301513352D 0   0.00000     0.00000     0

 29 33  0  0  0  0              1 V2000 
    4.9606    7.5094    0.0000 C   0  0  0  0  0  0  0  0  0  0  0  0
    3.4609    7.4795    0.0000 C   0  0  0  0  0  0  0  0  0  0  0  0
    2.0414    7.9643    0.0000 C   0  0  0  0  0  0  0  0  0  0  0  0
    0.9118    6.9774    0.0000 C   0  0  0  0  0  0  0  0  0  0  0  0
    1.2017    5.5056    0.0000 N   0  0  0  0  0  0  0  0  0  0  0  0
    2.6212    5.0208    0.0000 C   0  0  0  0  0  0  0  0  0  0  0  0
    3.7508    6.0077    0.0000 C   0  0  0  0  0  0  0  0  0  0  0  0
    0.0721    4.5187    0.0000 C   0  0  0  0  0  0  0  0  0  0  0  0
   -1.3903    4.8525    0.0000 C   0  0  0  0  0  0  0  0  0  0  0  0
   -2.1597    3.5648    0.0000 C   0  0  0  0  0  0  0  0  0  0  0  0
   -1.1727    2.4352    0.0000 C   0  0  0  0  0  0  0  0  0  0  0  0
    0.2065    3.0248    0.0000 C   0  0  0  0  0  0  0  0  0  0  0  0
   -2.6351    2.1015    0.0000 C   0  0  0  0  0  0  0  0  0  0  0  0
   -3.2860    0.7500    0.0000 C   0  0  0  0  0  0  0  0  0  0  0  0
   -4.7818    0.8621    0.0000 C   0  0  0  0  0  0  0  0  0  0  0  0
   -5.6268   -0.3773    0.0000 C   0  0  0  0  0  0  0  0  0  0  0  0
   -4.9759   -1.7287    0.0000 C   0  0  0  0  0  0  0  0  0  0  0  0
   -3.4801   -1.8408    0.0000 C   0  0  0  0  0  0  0  0  0  0  0  0
   -2.6351   -0.6015    0.0000 C   0  0  0  0  0  0  0  0  0  0  0  0
   -1.1727   -0.9352    0.0000 C   0  0  0  0  0  0  0  0  0  0  0  0
    0.0000    0.0000    0.0000 C   0  0  0  0  0  0  0  0  0  0  0  0
    1.2990   -0.7500    0.0000 C   0  0  0  0  0  0  0  0  0  0  0  0
    2.5981   -0.0000    0.0000 C   0  0  0  0  0  0  0  0  0  0  0  0
    2.5981    1.5000    0.0000 C   0  0  0  0  0  0  0  0  0  0  0  0
    1.2990    2.2500    0.0000 C   0  0  0  0  0  0  0  0  0  0  0  0
    0.0000    1.5000    0.0000 C   0  0  0  0  0  0  0  0  0  0  0  0
    3.6919    8.9616    0.0000 C   0  0  0  0  0  0  0  0  0  0  0  0
    2.5238    9.9026    0.0000 O   0  0  0  0  0  0  0  0  0  0  0  0
    5.0909    9.5026    0.0000 O   0  0  0  0  0  0  0  0  0  0  0  0
  1  2  1  0  0  0  0
  2  3  1  0  0  0  0
  3  4  1  0  0  0  0
  4  5  1  0  0  0  0
  5  6  1  0  0  0  0
  6  7  1  0  0  0  0
  2  7  1  0  0  0  0
  5  8  1  0  0  0  0
  8  9  1  0  0  0  0
  9 10  1  0  0  0  0
 10 11  1  0  0  0  0
 11 12  1  0  0  0  0
  8 12  1  0  0  0  0
 11 13  1  0  0  0  0
 13 14  1  0  0  0  0
 14 15  2  0  0  0  0
 15 16  1  0  0  0  0
 16 17  2  0  0  0  0
 17 18  1  0  0  0  0
 18 19  2  0  0  0  0
 14 19  1  0  0  0  0
 19 20  1  0  0  0  0
 20 21  1  0  0  0  0
 21 22  2  0  0  0  0
 22 23  1  0  0  0  0
 23 24  2  0  0  0  0
 24 25  1  0  0  0  0
 25 26  2  0  0  0  0
 11 26  1  0  0  0  0
 21 26  1  0  0  0  0
  2 27  1  0  0  0  0
 27 28  2  0  0  0  0
 27 29  1  0  0  0  0
M  END
> <chemblId>
CHEMBL1277769

> <bioactivity__type>
Ki

> <units>
nM

> <value>
50.12

$$$$

  CDK     11301513352D 0   0.00000     0.00000     0

 28 32  0  0  0  0              1 V2000 
    4.3006    9.9381    0.0000 O   0  0  0  0  0  0  0  0  0  0  0  0
    4.5905    8.4664    0.0000 C   0  0  0  0  0  0  0  0  0  0  0  0
    6.0100    7.9816    0.0000 O   0  0  0  0  0  0  0  0  0  0  0  0
    3.4609    7.4795    0.0000 C   0  0  0  0  0  0  0  0  0  0  0  0
    2.0414    7.9643    0.0000 C   0  0  0  0  0  0  0  0  0  0  0  0
    0.9118    6.9774    0.0000 C   0  0  0  0  0  0  0  0  0  0  0  0
    1.2017    5.5056    0.0000 N   0  0  0  0  0  0  0  0  0  0  0  0
    2.6212    5.0208    0.0000 C   0  0  0  0  0  0  0  0  0  0  0  0
    3.7508    6.0077    0.0000 C   0  0  0  0  0  0  0  0  0  0  0  0
    0.0721    4.5187    0.0000 C   0  0  0  0  0  0  0  0  0  0  0  0
   -1.3903    4.8525    0.0000 C   0  0  0  0  0  0  0  0  0  0  0  0
   -2.1597    3.5648    0.0000 C   0  0  0  0  0  0  0  0  0  0  0  0
   -1.1727    2.4352    0.0000 C   0  0  0  0  0  0  0  0  0  0  0  0
    0.2065    3.0248    0.0000 C   0  0  0  0  0  0  0  0  0  0  0  0
   -2.6351    2.1015    0.0000 C   0  0  0  0  0  0  0  0  0  0  0  0
   -3.2860    0.7500    0.0000 C   0  0  0  0  0  0  0  0  0  0  0  0
   -4.7818    0.8621    0.0000 C   0  0  0  0  0  0  0  0  0  0  0  0
   -5.6268   -0.3773    0.0000 C   0  0  0  0  0  0  0  0  0  0  0  0
   -4.9759   -1.7287    0.0000 C   0  0  0  0  0  0  0  0  0  0  0  0
   -3.4801   -1.8408    0.0000 C   0  0  0  0  0  0  0  0  0  0  0  0
   -2.6351   -0.6015    0.0000 C   0  0  0  0  0  0  0  0  0  0  0  0
   -1.1727   -0.9352    0.0000 C   0  0  0  0  0  0  0  0  0  0  0  0
    0.0000    0.0000    0.0000 C   0  0  0  0  0  0  0  0  0  0  0  0
    1.2990   -0.7500    0.0000 C   0  0  0  0  0  0  0  0  0  0  0  0
    2.5981   -0.0000    0.0000 C   0  0  0  0  0  0  0  0  0  0  0  0
    2.5981    1.5000    0.0000 C   0  0  0  0  0  0  0  0  0  0  0  0
    1.2990    2.2500    0.0000 C   0  0  0  0  0  0  0  0  0  0  0  0
    0.0000    1.5000    0.0000 C   0  0  0  0  0  0  0  0  0  0  0  0
  1  2  1  0  0  0  0
  2  3  2  0  0  0  0
  2  4  1  0  0  0  0
  4  5  1  0  0  0  0
  5  6  1  0  0  0  0
  6  7  1  0  0  0  0
  7  8  1  0  0  0  0
  8  9  1  0  0  0  0
  4  9  1  0  0  0  0
  7 10  1  0  0  0  0
 10 11  1  0  0  0  0
 11 12  1  0  0  0  0
 13 12  1  6  0  0  0
 13 14  1  0  0  0  0
 10 14  1  0  0  0  0
 13 15  1  0  0  0  0
 15 16  1  0  0  0  0
 16 17  2  0  0  0  0
 17 18  1  0  0  0  0
 18 19  2  0  0  0  0
 19 20  1  0  0  0  0
 20 21  2  0  0  0  0
 16 21  1  0  0  0  0
 21 22  1  0  0  0  0
 22 23  1  0  0  0  0
 23 24  2  0  0  0  0
 24 25  1  0  0  0  0
 25 26  2  0  0  0  0
 26 27  1  0  0  0  0
 27 28  2  0  0  0  0
 13 28  1  0  0  0  0
 23 28  1  0  0  0  0
M  END
> <chemblId>
CHEMBL1277770

> <bioactivity__type>
Ki

> <units>
nM

> <value>
50.12

$$$$

  CDK     11301513352D 0   0.00000     0.00000     0

 28 32  0  0  0  0              1 V2000 
    3.5433   10.7225    0.0000 O   0  0  0  0  0  0  0  0  0  0  0  0
    3.9388    9.2756    0.0000 C   0  0  0  0  0  0  0  0  0  0  0  0
    5.3896    8.8947    0.0000 O   0  0  0  0  0  0  0  0  0  0  0  0
    2.8835    8.2097    0.0000 C   0  0  0  0  0  0  0  0  0  0  0  0
    1.4326    8.5906    0.0000 C   0  0  0  0  0  0  0  0  0  0  0  0
    0.3773    7.5247    0.0000 C   0  0  0  0  0  0  0  0  0  0  0  0
    0.7728    6.0777    0.0000 N   0  0  0  0  0  0  0  0  0  0  0  0
    2.2236    5.6968    0.0000 C   0  0  0  0  0  0  0  0  0  0  0  0
    3.2789    6.7627    0.0000 C   0  0  0  0  0  0  0  0  0  0  0  0
   -0.2826    5.0118    0.0000 C   0  0  0  0  0  0  0  0  0  0  0  0
   -1.7652    5.2390    0.0000 C   0  0  0  0  0  0  0  0  0  0  0  0
   -2.4395    3.8991    0.0000 C   0  0  0  0  0  0  0  0  0  0  0  0
   -1.3736    2.8438    0.0000 C   0  0  0  0  0  0  0  0  0  0  0  0
   -0.0405    3.5314    0.0000 C   0  0  0  0  0  0  0  0  0  0  0  0
   -2.7129    2.4106    0.0000 C   0  0  0  0  0  0  0  0  0  0  0  0
   -3.2860    1.1250    0.0000 C   0  0  0  0  0  0  0  0  0  0  0  0
   -4.7855    1.2977    0.0000 C   0  0  0  0  0  0  0  0  0  0  0  0
   -5.6678    0.0673    0.0000 C   0  0  0  0  0  0  0  0  0  0  0  0
   -5.0284   -1.3052    0.0000 C   0  0  0  0  0  0  0  0  0  0  0  0
   -3.5188   -1.4213    0.0000 C   0  0  0  0  0  0  0  0  0  0  0  0
   -2.7129   -0.1606    0.0000 C   0  0  0  0  0  0  0  0  0  0  0  0
   -1.3736   -0.5938    0.0000 C   0  0  0  0  0  0  0  0  0  0  0  0
    0.0000    0.0000    0.0000 C   0  0  0  0  0  0  0  0  0  0  0  0
    1.4698   -0.3653    0.0000 C   0  0  0  0  0  0  0  0  0  0  0  0
    2.6256    0.4249    0.0000 C   0  0  0  0  0  0  0  0  0  0  0  0
    2.6256    1.8251    0.0000 C   0  0  0  0  0  0  0  0  0  0  0  0
    1.4698    2.6153    0.0000 C   0  0  0  0  0  0  0  0  0  0  0  0
    0.0000    2.2500    0.0000 C   0  0  0  0  0  0  0  0  0  0  0  0
  1  2  1  0  0  0  0
  2  3  2  0  0  0  0
  2  4  1  0  0  0  0
  4  5  2  0  0  0  0
  5  6  1  0  0  0  0
  6  7  1  0  0  0  0
  7  8  1  0  0  0  0
  8  9  1  0  0  0  0
  4  9  1  0  0  0  0
  7 10  1  0  0  0  0
 10 11  1  0  0  0  0
 11 12  1  0  0  0  0
 12 13  1  0  0  0  0
 13 14  1  0  0  0  0
 10 14  1  0  0  0  0
 13 15  1  0  0  0  0
 15 16  1  0  0  0  0
 16 17  2  0  0  0  0
 17 18  1  0  0  0  0
 18 19  2  0  0  0  0
 19 20  1  0  0  0  0
 20 21  2  0  0  0  0
 16 21  1  0  0  0  0
 21 22  1  0  0  0  0
 22 23  1  0  0  0  0
 23 24  2  0  0  0  0
 24 25  1  0  0  0  0
 25 26  2  0  0  0  0
 26 27  1  0  0  0  0
 27 28  2  0  0  0  0
 13 28  1  0  0  0  0
 23 28  1  0  0  0  0
M  END
> <chemblId>
CHEMBL1277854

> <bioactivity__type>
Ki

> <units>
nM

> <value>
39.81

$$$$

  CDK     11301513352D 0   0.00000     0.00000     0

 29 33  0  0  0  0              1 V2000 
    6.2999    6.5098    0.0000 O   0  0  0  0  0  0  0  0  0  0  0  0
    5.1703    5.5229    0.0000 C   0  0  0  0  0  0  0  0  0  0  0  0
    5.4602    4.0512    0.0000 O   0  0  0  0  0  0  0  0  0  0  0  0
    3.7508    6.0077    0.0000 C   0  0  0  0  0  0  0  0  0  0  0  0
    3.4609    7.4795    0.0000 C   0  0  0  0  0  0  0  0  0  0  0  0
    2.0414    7.9643    0.0000 C   0  0  0  0  0  0  0  0  0  0  0  0
    0.9118    6.9774    0.0000 C   0  0  0  0  0  0  0  0  0  0  0  0
    1.2017    5.5056    0.0000 N   0  0  0  0  0  0  0  0  0  0  0  0
    2.6212    5.0208    0.0000 C   0  0  0  0  0  0  0  0  0  0  0  0
    0.0721    4.5187    0.0000 C   0  0  0  0  0  0  0  0  0  0  0  0
   -1.3903    4.8525    0.0000 C   0  0  0  0  0  0  0  0  0  0  0  0
   -2.1597    3.5648    0.0000 C   0  0  0  0  0  0  0  0  0  0  0  0
   -1.1727    2.4352    0.0000 C   0  0  0  0  0  0  0  0  0  0  0  0
    0.2065    3.0248    0.0000 C   0  0  0  0  0  0  0  0  0  0  0  0
   -2.6351    2.1015    0.0000 C   0  0  0  0  0  0  0  0  0  0  0  0
   -3.2860    0.7500    0.0000 C   0  0  0  0  0  0  0  0  0  0  0  0
   -4.7818    0.8621    0.0000 C   0  0  0  0  0  0  0  0  0  0  0  0
   -5.6268   -0.3773    0.0000 C   0  0  0  0  0  0  0  0  0  0  0  0
   -7.1226   -0.2652    0.0000 F   0  0  0  0  0  0  0  0  0  0  0  0
   -4.9759   -1.7287    0.0000 C   0  0  0  0  0  0  0  0  0  0  0  0
   -3.4801   -1.8408    0.0000 C   0  0  0  0  0  0  0  0  0  0  0  0
   -2.6351   -0.6015    0.0000 C   0  0  0  0  0  0  0  0  0  0  0  0
   -1.1727   -0.9352    0.0000 C   0  0  0  0  0  0  0  0  0  0  0  0
    0.0000    0.0000    0.0000 C   0  0  0  0  0  0  0  0  0  0  0  0
    1.2990   -0.7500    0.0000 C   0  0  0  0  0  0  0  0  0  0  0  0
    2.5981   -0.0000    0.0000 C   0  0  0  0  0  0  0  0  0  0  0  0
    2.5981    1.5000    0.0000 C   0  0  0  0  0  0  0  0  0  0  0  0
    1.2990    2.2500    0.0000 C   0  0  0  0  0  0  0  0  0  0  0  0
    0.0000    1.5000    0.0000 C   0  0  0  0  0  0  0  0  0  0  0  0
  1  2  1  0  0  0  0
  2  3  2  0  0  0  0
  2  4  1  0  0  0  0
  4  5  2  0  0  0  0
  5  6  1  0  0  0  0
  6  7  1  0  0  0  0
  7  8  1  0  0  0  0
  8  9  1  0  0  0  0
  4  9  1  0  0  0  0
  8 10  1  0  0  0  0
 10 11  1  0  0  0  0
 11 12  1  0  0  0  0
 12 13  1  0  0  0  0
 13 14  1  0  0  0  0
 10 14  1  0  0  0  0
 13 15  1  0  0  0  0
 15 16  1  0  0  0  0
 16 17  2  0  0  0  0
 17 18  1  0  0  0  0
 18 19  1  0  0  0  0
 18 20  2  0  0  0  0
 20 21  1  0  0  0  0
 21 22  2  0  0  0  0
 16 22  1  0  0  0  0
 22 23  1  0  0  0  0
 23 24  1  0  0  0  0
 24 25  2  0  0  0  0
 25 26  1  0  0  0  0
 26 27  2  0  0  0  0
 27 28  1  0  0  0  0
 28 29  2  0  0  0  0
 13 29  1  0  0  0  0
 24 29  1  0  0  0  0
M  END
> <chemblId>
CHEMBL1277855

> <bioactivity__type>
Ki

> <units>
nM

> <value>
39.81

$$$$

  CDK     11301513352D 0   0.00000     0.00000     0

 28 32  0  0  0  0              1 V2000 
    6.2999    6.5098    0.0000 O   0  0  0  0  0  0  0  0  0  0  0  0
    5.1703    5.5229    0.0000 C   0  0  0  0  0  0  0  0  0  0  0  0
    5.4602    4.0512    0.0000 O   0  0  0  0  0  0  0  0  0  0  0  0
    3.7508    6.0077    0.0000 C   0  0  0  0  0  0  0  0  0  0  0  0
    3.4609    7.4795    0.0000 C   0  0  0  0  0  0  0  0  0  0  0  0
    2.0414    7.9643    0.0000 C   0  0  0  0  0  0  0  0  0  0  0  0
    0.9118    6.9774    0.0000 C   0  0  0  0  0  0  0  0  0  0  0  0
    1.2017    5.5056    0.0000 N   0  0  0  0  0  0  0  0  0  0  0  0
    2.6212    5.0208    0.0000 C   0  0  0  0  0  0  0  0  0  0  0  0
    0.0721    4.5187    0.0000 C   0  0  0  0  0  0  0  0  0  0  0  0
   -1.3903    4.8525    0.0000 C   0  0  0  0  0  0  0  0  0  0  0  0
   -2.1597    3.5648    0.0000 C   0  0  0  0  0  0  0  0  0  0  0  0
   -1.1727    2.4352    0.0000 C   0  0  0  0  0  0  0  0  0  0  0  0
    0.2065    3.0248    0.0000 C   0  0  0  0  0  0  0  0  0  0  0  0
   -2.6351    2.1015    0.0000 C   0  0  0  0  0  0  0  0  0  0  0  0
   -3.2860    0.7500    0.0000 C   0  0  0  0  0  0  0  0  0  0  0  0
   -4.7818    0.8621    0.0000 C   0  0  0  0  0  0  0  0  0  0  0  0
   -5.6268   -0.3773    0.0000 C   0  0  0  0  0  0  0  0  0  0  0  0
   -4.9759   -1.7287    0.0000 C   0  0  0  0  0  0  0  0  0  0  0  0
   -3.4801   -1.8408    0.0000 C   0  0  0  0  0  0  0  0  0  0  0  0
   -2.6351   -0.6015    0.0000 C   0  0  0  0  0  0  0  0  0  0  0  0
   -1.1727   -0.9352    0.0000 C   0  0  0  0  0  0  0  0  0  0  0  0
    0.0000    0.0000    0.0000 C   0  0  0  0  0  0  0  0  0  0  0  0
    1.2990   -0.7500    0.0000 C   0  0  0  0  0  0  0  0  0  0  0  0
    2.5981   -0.0000    0.0000 C   0  0  0  0  0  0  0  0  0  0  0  0
    2.5981    1.5000    0.0000 C   0  0  0  0  0  0  0  0  0  0  0  0
    1.2990    2.2500    0.0000 C   0  0  0  0  0  0  0  0  0  0  0  0
    0.0000    1.5000    0.0000 C   0  0  0  0  0  0  0  0  0  0  0  0
  1  2  1  0  0  0  0
  2  3  2  0  0  0  0
  2  4  1  0  0  0  0
  4  5  2  0  0  0  0
  5  6  1  0  0  0  0
  6  7  1  0  0  0  0
  7  8  1  0  0  0  0
  8  9  1  0  0  0  0
  4  9  1  0  0  0  0
  8 10  1  0  0  0  0
 10 11  1  0  0  0  0
 11 12  1  0  0  0  0
 13 12  1  6  0  0  0
 13 14  1  0  0  0  0
 10 14  1  0  0  0  0
 13 15  1  0  0  0  0
 15 16  1  0  0  0  0
 16 17  2  0  0  0  0
 17 18  1  0  0  0  0
 18 19  2  0  0  0  0
 19 20  1  0  0  0  0
 20 21  2  0  0  0  0
 16 21  1  0  0  0  0
 21 22  1  0  0  0  0
 22 23  1  0  0  0  0
 23 24  2  0  0  0  0
 24 25  1  0  0  0  0
 25 26  2  0  0  0  0
 26 27  1  0  0  0  0
 27 28  2  0  0  0  0
 13 28  1  0  0  0  0
 23 28  1  0  0  0  0
M  END
> <chemblId>
CHEMBL1277935

> <bioactivity__type>
Ki

> <units>
nM

> <value>
22.535

$$$$

  CDK     11301513352D 0   0.00000     0.00000     0

 29 33  0  0  0  0              1 V2000 
    6.0263    4.7538    0.0000 O   0  0  0  0  0  0  0  0  0  0  0  0
    4.5266    4.7239    0.0000 C   0  0  0  0  0  0  0  0  0  0  0  0
    3.8026    3.4102    0.0000 O   0  0  0  0  0  0  0  0  0  0  0  0
    3.7508    6.0077    0.0000 C   0  0  0  0  0  0  0  0  0  0  0  0
    5.1498    6.5488    0.0000 F   0  0  0  0  0  0  0  0  0  0  0  0
    3.4609    7.4795    0.0000 C   0  0  0  0  0  0  0  0  0  0  0  0
    2.0414    7.9643    0.0000 C   0  0  0  0  0  0  0  0  0  0  0  0
    0.9118    6.9774    0.0000 C   0  0  0  0  0  0  0  0  0  0  0  0
    1.2017    5.5056    0.0000 N   0  0  0  0  0  0  0  0  0  0  0  0
    2.6212    5.0208    0.0000 C   0  0  0  0  0  0  0  0  0  0  0  0
    0.0721    4.5187    0.0000 C   0  0  0  0  0  0  0  0  0  0  0  0
   -1.3903    4.8525    0.0000 C   0  0  0  0  0  0  0  0  0  0  0  0
   -2.1597    3.5648    0.0000 C   0  0  0  0  0  0  0  0  0  0  0  0
   -1.1727    2.4352    0.0000 C   0  0  0  0  0  0  0  0  0  0  0  0
    0.2065    3.0248    0.0000 C   0  0  0  0  0  0  0  0  0  0  0  0
   -2.6351    2.1015    0.0000 C   0  0  0  0  0  0  0  0  0  0  0  0
   -3.2860    0.7500    0.0000 C   0  0  0  0  0  0  0  0  0  0  0  0
   -4.7818    0.8621    0.0000 C   0  0  0  0  0  0  0  0  0  0  0  0
   -5.6268   -0.3773    0.0000 C   0  0  0  0  0  0  0  0  0  0  0  0
   -4.9759   -1.7287    0.0000 C   0  0  0  0  0  0  0  0  0  0  0  0
   -3.4801   -1.8408    0.0000 C   0  0  0  0  0  0  0  0  0  0  0  0
   -2.6351   -0.6015    0.0000 C   0  0  0  0  0  0  0  0  0  0  0  0
   -1.1727   -0.9352    0.0000 C   0  0  0  0  0  0  0  0  0  0  0  0
    0.0000    0.0000    0.0000 C   0  0  0  0  0  0  0  0  0  0  0  0
    1.2990   -0.7500    0.0000 C   0  0  0  0  0  0  0  0  0  0  0  0
    2.5981   -0.0000    0.0000 C   0  0  0  0  0  0  0  0  0  0  0  0
    2.5981    1.5000    0.0000 C   0  0  0  0  0  0  0  0  0  0  0  0
    1.2990    2.2500    0.0000 C   0  0  0  0  0  0  0  0  0  0  0  0
    0.0000    1.5000    0.0000 C   0  0  0  0  0  0  0  0  0  0  0  0
  1  2  1  0  0  0  0
  2  3  2  0  0  0  0
  2  4  1  0  0  0  0
  4  5  1  0  0  0  0
  4  6  1  0  0  0  0
  6  7  1  0  0  0  0
  7  8  1  0  0  0  0
  8  9  1  0  0  0  0
  9 10  1  0  0  0  0
  4 10  1  0  0  0  0
  9 11  1  0  0  0  0
 11 12  1  0  0  0  0
 12 13  1  0  0  0  0
 14 13  1  6  0  0  0
 14 15  1  0  0  0  0
 11 15  1  0  0  0  0
 14 16  1  0  0  0  0
 16 17  1  0  0  0  0
 17 18  2  0  0  0  0
 18 19  1  0  0  0  0
 19 20  2  0  0  0  0
 20 21  1  0  0  0  0
 21 22  2  0  0  0  0
 17 22  1  0  0  0  0
 22 23  1  0  0  0  0
 23 24  1  0  0  0  0
 24 25  2  0  0  0  0
 25 26  1  0  0  0  0
 26 27  2  0  0  0  0
 27 28  1  0  0  0  0
 28 29  2  0  0  0  0
 14 29  1  0  0  0  0
 24 29  1  0  0  0  0
M  END
> <chemblId>
CHEMBL1278019

> <bioactivity__type>
Ki

> <units>
nM

> <value>
794.33

$$$$

  CDK     11301513352D 0   0.00000     0.00000     0

 29 33  0  0  0  0              1 V2000 
    7.3723    6.3600    0.0000 C   0  0  0  0  0  0  0  0  0  0  0  0
    5.9678    6.8867    0.0000 O   0  0  0  0  0  0  0  0  0  0  0  0
    4.8094    5.9338    0.0000 C   0  0  0  0  0  0  0  0  0  0  0  0
    5.0555    4.4541    0.0000 O   0  0  0  0  0  0  0  0  0  0  0  0
    3.4049    6.4605    0.0000 C   0  0  0  0  0  0  0  0  0  0  0  0
    2.7296    8.6067    0.0000 C   0  0  0  0  0  0  0  0  0  0  0  0
    1.2180    8.5140    0.0000 C   0  0  0  0  0  0  0  0  0  0  0  0
    0.3526    7.4133    0.0000 C   0  0  0  0  0  0  0  0  0  0  0  0
    0.7728    6.0777    0.0000 N   0  0  0  0  0  0  0  0  0  0  0  0
    2.1125    5.6709    0.0000 C   0  0  0  0  0  0  0  0  0  0  0  0
   -0.2826    5.0118    0.0000 C   0  0  0  0  0  0  0  0  0  0  0  0
   -1.7652    5.2390    0.0000 C   0  0  0  0  0  0  0  0  0  0  0  0
   -2.4395    3.8991    0.0000 C   0  0  0  0  0  0  0  0  0  0  0  0
   -1.3736    2.8438    0.0000 C   0  0  0  0  0  0  0  0  0  0  0  0
   -0.0405    3.5314    0.0000 C   0  0  0  0  0  0  0  0  0  0  0  0
   -2.7129    2.4106    0.0000 C   0  0  0  0  0  0  0  0  0  0  0  0
   -3.2860    1.1250    0.0000 C   0  0  0  0  0  0  0  0  0  0  0  0
   -4.7855    1.2977    0.0000 C   0  0  0  0  0  0  0  0  0  0  0  0
   -5.6678    0.0673    0.0000 C   0  0  0  0  0  0  0  0  0  0  0  0
   -5.0284   -1.3052    0.0000 C   0  0  0  0  0  0  0  0  0  0  0  0
   -3.5188   -1.4213    0.0000 C   0  0  0  0  0  0  0  0  0  0  0  0
   -2.7129   -0.1606    0.0000 C   0  0  0  0  0  0  0  0  0  0  0  0
   -1.3736   -0.5938    0.0000 C   0  0  0  0  0  0  0  0  0  0  0  0
    0.0000    0.0000    0.0000 C   0  0  0  0  0  0  0  0  0  0  0  0
    1.4698   -0.3653    0.0000 C   0  0  0  0  0  0  0  0  0  0  0  0
    2.6256    0.4249    0.0000 C   0  0  0  0  0  0  0  0  0  0  0  0
    2.6256    1.8251    0.0000 C   0  0  0  0  0  0  0  0  0  0  0  0
    1.4698    2.6153    0.0000 C   0  0  0  0  0  0  0  0  0  0  0  0
    0.0000    2.2500    0.0000 C   0  0  0  0  0  0  0  0  0  0  0  0
  1  2  1  0  0  0  0
  2  3  1  0  0  0  0
  3  4  2  0  0  0  0
  3  5  1  0  0  0  0
  5  6  2  0  0  0  0
  6  7  1  0  0  0  0
  7  8  1  0  0  0  0
  8  9  1  0  0  0  0
  9 10  1  0  0  0  0
  5 10  1  0  0  0  0
  9 11  1  0  0  0  0
 11 12  1  0  0  0  0
 12 13  1  0  0  0  0
 14 13  1  6  0  0  0
 14 15  1  0  0  0  0
 11 15  1  0  0  0  0
 14 16  1  0  0  0  0
 16 17  1  0  0  0  0
 17 18  2  0  0  0  0
 18 19  1  0  0  0  0
 19 20  2  0  0  0  0
 20 21  1  0  0  0  0
 21 22  2  0  0  0  0
 17 22  1  0  0  0  0
 22 23  1  0  0  0  0
 23 24  1  0  0  0  0
 24 25  2  0  0  0  0
 25 26  1  0  0  0  0
 26 27  2  0  0  0  0
 27 28  1  0  0  0  0
 28 29  2  0  0  0  0
 14 29  1  0  0  0  0
 24 29  1  0  0  0  0
M  END
> <chemblId>
CHEMBL1278020

> <bioactivity__type>
Ki

> <units>
nM

> <value>
15.85

$$$$

  CDK     11301513352D 0   0.00000     0.00000     0

 28 32  0  0  0  0              1 V2000 
    5.9678    6.8867    0.0000 O   0  0  0  0  0  0  0  0  0  0  0  0
    4.8094    5.9338    0.0000 C   0  0  0  0  0  0  0  0  0  0  0  0
    5.0555    4.4541    0.0000 O   0  0  0  0  0  0  0  0  0  0  0  0
    3.4049    6.4605    0.0000 C   0  0  0  0  0  0  0  0  0  0  0  0
    2.7296    8.6067    0.0000 C   0  0  0  0  0  0  0  0  0  0  0  0
    1.2180    8.5140    0.0000 C   0  0  0  0  0  0  0  0  0  0  0  0
    0.3526    7.4133    0.0000 C   0  0  0  0  0  0  0  0  0  0  0  0
    0.7728    6.0777    0.0000 N   0  0  0  0  0  0  0  0  0  0  0  0
    2.1125    5.6709    0.0000 C   0  0  0  0  0  0  0  0  0  0  0  0
   -0.2826    5.0118    0.0000 C   0  0  0  0  0  0  0  0  0  0  0  0
   -1.7652    5.2390    0.0000 C   0  0  0  0  0  0  0  0  0  0  0  0
   -2.4395    3.8991    0.0000 C   0  0  0  0  0  0  0  0  0  0  0  0
   -1.3736    2.8438    0.0000 C   0  0  0  0  0  0  0  0  0  0  0  0
   -0.0405    3.5314    0.0000 C   0  0  0  0  0  0  0  0  0  0  0  0
   -2.7129    2.4106    0.0000 C   0  0  0  0  0  0  0  0  0  0  0  0
   -3.2860    1.1250    0.0000 C   0  0  0  0  0  0  0  0  0  0  0  0
   -4.7855    1.2977    0.0000 C   0  0  0  0  0  0  0  0  0  0  0  0
   -5.6678    0.0673    0.0000 C   0  0  0  0  0  0  0  0  0  0  0  0
   -5.0284   -1.3052    0.0000 C   0  0  0  0  0  0  0  0  0  0  0  0
   -3.5188   -1.4213    0.0000 C   0  0  0  0  0  0  0  0  0  0  0  0
   -2.7129   -0.1606    0.0000 C   0  0  0  0  0  0  0  0  0  0  0  0
   -1.3736   -0.5938    0.0000 C   0  0  0  0  0  0  0  0  0  0  0  0
    0.0000    0.0000    0.0000 C   0  0  0  0  0  0  0  0  0  0  0  0
    1.4698   -0.3653    0.0000 C   0  0  0  0  0  0  0  0  0  0  0  0
    2.6256    0.4249    0.0000 C   0  0  0  0  0  0  0  0  0  0  0  0
    2.6256    1.8251    0.0000 C   0  0  0  0  0  0  0  0  0  0  0  0
    1.4698    2.6153    0.0000 C   0  0  0  0  0  0  0  0  0  0  0  0
    0.0000    2.2500    0.0000 C   0  0  0  0  0  0  0  0  0  0  0  0
  1  2  1  0  0  0  0
  2  3  2  0  0  0  0
  2  4  1  0  0  0  0
  4  5  2  0  0  0  0
  5  6  1  0  0  0  0
  6  7  1  0  0  0  0
  7  8  1  0  0  0  0
  8  9  1  0  0  0  0
  4  9  1  0  0  0  0
  8 10  1  0  0  0  0
 10 11  1  0  0  0  0
 11 12  1  0  0  0  0
 13 12  1  1  0  0  0
 13 14  1  0  0  0  0
 10 14  1  0  0  0  0
 13 15  1  0  0  0  0
 15 16  1  0  0  0  0
 16 17  2  0  0  0  0
 17 18  1  0  0  0  0
 18 19  2  0  0  0  0
 19 20  1  0  0  0  0
 20 21  2  0  0  0  0
 16 21  1  0  0  0  0
 21 22  1  0  0  0  0
 22 23  1  0  0  0  0
 23 24  2  0  0  0  0
 24 25  1  0  0  0  0
 25 26  2  0  0  0  0
 26 27  1  0  0  0  0
 27 28  2  0  0  0  0
 13 28  1  0  0  0  0
 23 28  1  0  0  0  0
M  END
> <chemblId>
CHEMBL1278021

> <bioactivity__type>
Ki

> <units>
nM

> <value>
158.49

$$$$

  CDK     11301513352D 0   0.00000     0.00000     0

 28 32  0  0  0  0              1 V2000 
    3.4806   10.9642    0.0000 O   0  0  0  0  0  0  0  0  0  0  0  0
    2.1448   10.2817    0.0000 C   0  0  0  0  0  0  0  0  0  0  0  0
    0.8859   11.0973    0.0000 O   0  0  0  0  0  0  0  0  0  0  0  0
    2.0680    8.7837    0.0000 C   0  0  0  0  0  0  0  0  0  0  0  0
    0.2268    7.4904    0.0000 C   0  0  0  0  0  0  0  0  0  0  0  0
    0.7728    6.0777    0.0000 N   0  0  0  0  0  0  0  0  0  0  0  0
    2.0838    5.5861    0.0000 C   0  0  0  0  0  0  0  0  0  0  0  0
[truncated: 1,778,459 more chars]
