# Supplementary material for: Comparison of Quantitative and Qualitative (Q)SAR Models Created for the Prediction of Ki and IC50 Values of Antitarget Inhibitors
Source: Front Pharmacol. 2018 Oct 10;9:1136. doi: 10.3389/fphar.2018.01136 (PMC6192375; doi:10.3389/fphar.2018.01136)
Supplement: Supplementary file 3 [file Data_Sheet_3.ZIP › DataSets/HTR1A_IC50.sdf]

  CDK     11271513352D 0   0.00000     0.00000     0

 28 32  0  0  0  0              1 V2000 
    4.8535    6.9461    0.0000 C   0  0  0  0  0  0  0  0  0  0  0  0
    3.3849    6.6409    0.0000 C   0  0  0  0  0  0  0  0  0  0  0  0
    2.9149    5.2164    0.0000 N   0  0  0  0  0  0  0  0  0  0  0  0
    1.4463    4.9112    0.0000 C   0  0  0  0  0  0  0  0  0  0  0  0
    0.9763    3.4867    0.0000 C   0  0  0  0  0  0  0  0  0  0  0  0
    1.9750    2.3675    0.0000 C   0  0  0  0  0  0  0  0  0  0  0  0
    3.4436    2.6727    0.0000 C   0  0  0  0  0  0  0  0  0  0  0  0
    3.9136    4.0972    0.0000 C   0  0  0  0  0  0  0  0  0  0  0  0
    1.5050    0.9430    0.0000 C   0  0  0  0  0  0  0  0  0  0  0  0
    2.3810   -0.2740    0.0000 C   0  0  0  0  0  0  0  0  0  0  0  0
    1.4950   -1.4840    0.0000 N   0  0  0  0  0  0  0  0  0  0  0  0
    0.0700   -1.0140    0.0000 C   0  0  0  0  0  0  0  0  0  0  0  0
   -1.2320   -1.7590    0.0000 C   0  0  0  0  0  0  0  0  0  0  0  0
   -2.5280   -1.0030    0.0000 C   0  0  0  0  0  0  0  0  0  0  0  0
   -2.5220    0.4970    0.0000 C   0  0  0  0  0  0  0  0  0  0  0  0
   -1.2190    1.2410    0.0000 C   0  0  0  0  0  0  0  0  0  0  0  0
    0.0760    0.4860    0.0000 C   0  0  0  0  0  0  0  0  0  0  0  0
    5.3235    8.3706    0.0000 O   0  0  0  0  0  0  0  0  0  0  0  0
    6.7922    8.6758    0.0000 C   0  0  0  0  0  0  0  0  0  0  0  0
    7.2621   10.1003    0.0000 C   0  0  0  0  0  0  0  0  0  0  0  0
    8.7308   10.4055    0.0000 C   0  0  0  0  0  0  0  0  0  0  0  0
    9.7294    9.2862    0.0000 C   0  0  0  0  0  0  0  0  0  0  0  0
    9.2594    7.8618    0.0000 C   0  0  0  0  0  0  0  0  0  0  0  0
   10.2580    6.7425    0.0000 O   0  0  0  0  0  0  0  0  0  0  0  0
    9.7881    5.3180    0.0000 C   0  0  0  0  0  0  0  0  0  0  0  0
    8.3194    5.0128    0.0000 C   0  0  0  0  0  0  0  0  0  0  0  0
    7.3208    6.1321    0.0000 O   0  0  0  0  0  0  0  0  0  0  0  0
    7.7908    7.5565    0.0000 C   0  0  0  0  0  0  0  0  0  0  0  0
  1  2  1  0  0  0  0
  2  3  1  0  0  0  0
  3  4  1  0  0  0  0
  4  5  1  0  0  0  0
  5  6  1  0  0  0  0
  6  7  2  0  0  0  0
  7  8  1  0  0  0  0
  3  8  1  0  0  0  0
  6  9  1  0  0  0  0
  9 10  2  0  0  0  0
 10 11  1  0  0  0  0
 11 12  1  0  0  0  0
 12 13  2  0  0  0  0
 13 14  1  0  0  0  0
 14 15  2  0  0  0  0
 15 16  1  0  0  0  0
 16 17  2  0  0  0  0
  9 17  1  0  0  0  0
 12 17  1  0  0  0  0
  1 18  1  0  0  0  0
 18 19  1  0  0  0  0
 19 20  2  0  0  0  0
 20 21  1  0  0  0  0
 21 22  2  0  0  0  0
 22 23  1  0  0  0  0
 23 24  1  0  0  0  0
 24 25  1  0  0  0  0
 25 26  1  0  0  0  0
 26 27  1  0  0  0  0
 27 28  1  0  0  0  0
 19 28  1  0  0  0  0
 23 28  2  0  0  0  0
M  END
> <chemblId>
CHEMBL104144

> <bioactivity__type>
IC50

> <units>
nM

> <value>
168.5

$$$$

  CDK     11271513352D 0   0.00000     0.00000     0

 27 31  0  0  0  0              1 V2000 
    5.0391   -7.2329    0.0000 C   0  0  0  0  0  0  0  0  0  0  0  0
    3.5719   -6.9207    0.0000 C   0  0  0  0  0  0  0  0  0  0  0  0
    3.1087   -5.4940    0.0000 N   0  0  0  0  0  0  0  0  0  0  0  0
    4.1126   -4.3795    0.0000 C   0  0  0  0  0  0  0  0  0  0  0  0
    3.6494   -2.9528    0.0000 C   0  0  0  0  0  0  0  0  0  0  0  0
    2.1822   -2.6407    0.0000 C   0  0  0  0  0  0  0  0  0  0  0  0
    1.1783   -3.7552    0.0000 C   0  0  0  0  0  0  0  0  0  0  0  0
    1.6415   -5.1819    0.0000 C   0  0  0  0  0  0  0  0  0  0  0  0
    1.7190   -1.2140    0.0000 C   0  0  0  0  0  0  0  0  0  0  0  0
    2.6010    0.0000    0.0000 C   0  0  0  0  0  0  0  0  0  0  0  0
    1.7190    1.2140    0.0000 N   0  0  0  0  0  0  0  0  0  0  0  0
    0.2930    0.7500    0.0000 C   0  0  0  0  0  0  0  0  0  0  0  0
   -1.0070    1.5000    0.0000 N   0  0  0  0  0  0  0  0  0  0  0  0
   -2.3060    0.7500    0.0000 C   0  0  0  0  0  0  0  0  0  0  0  0
   -2.3060   -0.7500    0.0000 C   0  0  0  0  0  0  0  0  0  0  0  0
   -1.0070   -1.5000    0.0000 C   0  0  0  0  0  0  0  0  0  0  0  0
    0.2930   -0.7500    0.0000 C   0  0  0  0  0  0  0  0  0  0  0  0
    5.5023   -8.6596    0.0000 O   0  0  0  0  0  0  0  0  0  0  0  0
    6.9695   -8.9717    0.0000 C   0  0  0  0  0  0  0  0  0  0  0  0
    7.4327  -10.3984    0.0000 C   0  0  0  0  0  0  0  0  0  0  0  0
    8.8999  -10.7106    0.0000 C   0  0  0  0  0  0  0  0  0  0  0  0
    9.9038   -9.5961    0.0000 C   0  0  0  0  0  0  0  0  0  0  0  0
    9.4406   -8.1694    0.0000 C   0  0  0  0  0  0  0  0  0  0  0  0
   10.1908   -6.8705    0.0000 N   0  0  0  0  0  0  0  0  0  0  0  0
    9.1874   -5.7556    0.0000 C   0  0  0  0  0  0  0  0  0  0  0  0
    7.8169   -6.3654    0.0000 C   0  0  0  0  0  0  0  0  0  0  0  0
    7.9734   -7.8572    0.0000 C   0  0  0  0  0  0  0  0  0  0  0  0
  1  2  1  0  0  0  0
  2  3  1  0  0  0  0
  3  4  1  0  0  0  0
  4  5  1  0  0  0  0
  5  6  1  0  0  0  0
  6  7  2  0  0  0  0
  7  8  1  0  0  0  0
  3  8  1  0  0  0  0
  6  9  1  0  0  0  0
  9 10  2  0  0  0  0
 10 11  1  0  0  0  0
 11 12  1  0  0  0  0
 12 13  2  0  0  0  0
 13 14  1  0  0  0  0
 14 15  2  0  0  0  0
 15 16  1  0  0  0  0
 16 17  2  0  0  0  0
  9 17  1  0  0  0  0
 12 17  1  0  0  0  0
  1 18  1  0  0  0  0
 18 19  1  0  0  0  0
 19 20  2  0  0  0  0
 20 21  1  0  0  0  0
 21 22  2  0  0  0  0
 22 23  1  0  0  0  0
 23 24  1  0  0  0  0
 24 25  1  0  0  0  0
 25 26  2  0  0  0  0
 26 27  1  0  0  0  0
 19 27  1  0  0  0  0
 23 27  2  0  0  0  0
M  END
> <chemblId>
CHEMBL104229

> <bioactivity__type>
IC50

> <units>
nM

> <value>
25.45

$$$$

  CDK     11271513352D 0   0.00000     0.00000     0

 29 33  0  0  0  0              1 V2000 
   -3.6050    1.5000    0.0000 F   0  0  0  0  0  0  0  0  0  0  0  0
   -2.3060    0.7500    0.0000 C   0  0  0  0  0  0  0  0  0  0  0  0
   -2.3060   -0.7500    0.0000 C   0  0  0  0  0  0  0  0  0  0  0  0
   -1.0070   -1.5000    0.0000 C   0  0  0  0  0  0  0  0  0  0  0  0
    0.2930   -0.7500    0.0000 C   0  0  0  0  0  0  0  0  0  0  0  0
    1.7190   -1.2140    0.0000 N   0  0  0  0  0  0  0  0  0  0  0  0
    2.6010   -0.0000    0.0000 C   0  0  0  0  0  0  0  0  0  0  0  0
    1.7190    1.2130    0.0000 C   0  0  0  0  0  0  0  0  0  0  0  0
    2.1824    2.6396    0.0000 C   0  0  0  0  0  0  0  0  0  0  0  0
    3.6496    2.9516    0.0000 C   0  0  0  0  0  0  0  0  0  0  0  0
    4.1130    4.3782    0.0000 C   0  0  0  0  0  0  0  0  0  0  0  0
    3.1092    5.4929    0.0000 N   0  0  0  0  0  0  0  0  0  0  0  0
    3.5726    6.9195    0.0000 C   0  0  0  0  0  0  0  0  0  0  0  0
    5.0398    7.2315    0.0000 C   0  0  0  0  0  0  0  0  0  0  0  0
    5.5032    8.6581    0.0000 O   0  0  0  0  0  0  0  0  0  0  0  0
    6.9704    8.9701    0.0000 C   0  0  0  0  0  0  0  0  0  0  0  0
    7.4338   10.3967    0.0000 C   0  0  0  0  0  0  0  0  0  0  0  0
    8.9010   10.7087    0.0000 C   0  0  0  0  0  0  0  0  0  0  0  0
    9.9048    9.5941    0.0000 C   0  0  0  0  0  0  0  0  0  0  0  0
    9.4414    8.1675    0.0000 C   0  0  0  0  0  0  0  0  0  0  0  0
   10.4452    7.0528    0.0000 O   0  0  0  0  0  0  0  0  0  0  0  0
    9.9818    5.6262    0.0000 C   0  0  0  0  0  0  0  0  0  0  0  0
    8.5146    5.3142    0.0000 C   0  0  0  0  0  0  0  0  0  0  0  0
    7.5108    6.4288    0.0000 O   0  0  0  0  0  0  0  0  0  0  0  0
    7.9742    7.8555    0.0000 C   0  0  0  0  0  0  0  0  0  0  0  0
    1.6420    5.1809    0.0000 C   0  0  0  0  0  0  0  0  0  0  0  0
    1.1786    3.7543    0.0000 C   0  0  0  0  0  0  0  0  0  0  0  0
    0.2930    0.7500    0.0000 C   0  0  0  0  0  0  0  0  0  0  0  0
   -1.0070    1.5000    0.0000 C   0  0  0  0  0  0  0  0  0  0  0  0
  1  2  1  0  0  0  0
  2  3  2  0  0  0  0
  3  4  1  0  0  0  0
  4  5  2  0  0  0  0
  5  6  1  0  0  0  0
  6  7  1  0  0  0  0
  7  8  2  0  0  0  0
  8  9  1  0  0  0  0
  9 10  2  0  0  0  0
 10 11  1  0  0  0  0
 11 12  1  0  0  0  0
 12 13  1  0  0  0  0
 13 14  1  0  0  0  0
 14 15  1  0  0  0  0
 15 16  1  0  0  0  0
 16 17  2  0  0  0  0
 17 18  1  0  0  0  0
 18 19  2  0  0  0  0
 19 20  1  0  0  0  0
 20 21  1  0  0  0  0
 21 22  1  0  0  0  0
 22 23  1  0  0  0  0
 23 24  1  0  0  0  0
 24 25  1  0  0  0  0
 16 25  1  0  0  0  0
 20 25  2  0  0  0  0
 12 26  1  0  0  0  0
 26 27  1  0  0  0  0
  9 27  1  0  0  0  0
  8 28  1  0  0  0  0
  5 28  1  0  0  0  0
 28 29  2  0  0  0  0
  2 29  1  0  0  0  0
M  END
> <chemblId>
CHEMBL105390

> <bioactivity__type>
IC50

> <units>
nM

> <value>
860.0

$$$$

  CDK     11271513352D 0   0.00000     0.00000     0

 32 35  0  0  0  0              1 V2000 
   -2.6407   -0.8572    0.0000 C   0  0  0  0  0  0  0  0  0  0  0  0
   -1.2140   -0.3940    0.0000 C   0  0  0  0  0  0  0  0  0  0  0  0
    0.0000   -1.2760    0.0000 N   0  0  0  0  0  0  0  0  0  0  0  0
    1.2130   -0.3940    0.0000 C   0  0  0  0  0  0  0  0  0  0  0  0
    0.7500    1.0320    0.0000 C   0  0  0  0  0  0  0  0  0  0  0  0
   -0.7500    1.0320    0.0000 C   0  0  0  0  0  0  0  0  0  0  0  0
   -1.6314    2.2457    0.0000 C   0  0  0  0  0  0  0  0  0  0  0  0
   -3.1232    2.0892    0.0000 O   0  0  0  0  0  0  0  0  0  0  0  0
   -1.0210    3.6159    0.0000 N   0  0  0  0  0  0  0  0  0  0  0  0
   -1.9025    4.8296    0.0000 C   0  0  0  0  0  0  0  0  0  0  0  0
   -1.2921    6.1998    0.0000 C   0  0  0  0  0  0  0  0  0  0  0  0
   -2.1735    7.4135    0.0000 C   0  0  0  0  0  0  0  0  0  0  0  0
   -1.5631    8.7837    0.0000 N   0  0  0  0  0  0  0  0  0  0  0  0
   -0.0713    8.9402    0.0000 C   0  0  0  0  0  0  0  0  0  0  0  0
    0.5391   10.3104    0.0000 C   0  0  0  0  0  0  0  0  0  0  0  0
   -0.3423   11.5241    0.0000 N   0  0  0  0  0  0  0  0  0  0  0  0
   -1.8341   11.3676    0.0000 C   0  0  0  0  0  0  0  0  0  0  0  0
   -2.4445    9.9974    0.0000 C   0  0  0  0  0  0  0  0  0  0  0  0
    0.2681   12.8943    0.0000 C   0  0  0  0  0  0  0  0  0  0  0  0
    1.7599   13.0507    0.0000 C   0  0  0  0  0  0  0  0  0  0  0  0
    2.3703   14.4209    0.0000 C   0  0  0  0  0  0  0  0  0  0  0  0
    1.4889   15.6347    0.0000 C   0  0  0  0  0  0  0  0  0  0  0  0
   -0.0029   15.4782    0.0000 C   0  0  0  0  0  0  0  0  0  0  0  0
   -0.8844   16.6919    0.0000 Cl  0  0  0  0  0  0  0  0  0  0  0  0
   -0.6133   14.1080    0.0000 C   0  0  0  0  0  0  0  0  0  0  0  0
   -2.1051   13.9515    0.0000 Cl  0  0  0  0  0  0  0  0  0  0  0  0
    2.6396   -0.8574    0.0000 C   0  0  0  0  0  0  0  0  0  0  0  0
    2.9516   -2.3246    0.0000 C   0  0  0  0  0  0  0  0  0  0  0  0
    4.3782   -2.7880    0.0000 C   0  0  0  0  0  0  0  0  0  0  0  0
    5.4929   -1.7842    0.0000 C   0  0  0  0  0  0  0  0  0  0  0  0
    5.1809   -0.3170    0.0000 C   0  0  0  0  0  0  0  0  0  0  0  0
    3.7543    0.1464    0.0000 C   0  0  0  0  0  0  0  0  0  0  0  0
  1  2  1  0  0  0  0
  2  3  1  0  0  0  0
  3  4  1  0  0  0  0
  4  5  2  0  0  0  0
  5  6  1  0  0  0  0
  2  6  2  0  0  0  0
  6  7  1  0  0  0  0
  7  8  2  0  0  0  0
  7  9  1  0  0  0  0
  9 10  1  0  0  0  0
 10 11  1  0  0  0  0
 11 12  1  0  0  0  0
 12 13  1  0  0  0  0
 13 14  1  0  0  0  0
 14 15  1  0  0  0  0
 15 16  1  0  0  0  0
 16 17  1  0  0  0  0
 17 18  1  0  0  0  0
 13 18  1  0  0  0  0
 16 19  1  0  0  0  0
 19 20  2  0  0  0  0
 20 21  1  0  0  0  0
 21 22  2  0  0  0  0
 22 23  1  0  0  0  0
 23 24  1  0  0  0  0
 23 25  2  0  0  0  0
 19 25  1  0  0  0  0
 25 26  1  0  0  0  0
  4 27  1  0  0  0  0
 27 28  2  0  0  0  0
 28 29  1  0  0  0  0
 29 30  2  0  0  0  0
 30 31  1  0  0  0  0
 31 32  2  0  0  0  0
 27 32  1  0  0  0  0
M  END
> <chemblId>
CHEMBL1086626

> <bioactivity__type>
IC50

> <units>
nM

> <value>
117.0

$$$$

  CDK     11271513352D 0   0.00000     0.00000     0

 33 36  0  0  0  0              1 V2000 
    2.6396   -0.8574    0.0000 C   0  0  0  0  0  0  0  0  0  0  0  0
    1.2130   -0.3940    0.0000 C   0  0  0  0  0  0  0  0  0  0  0  0
    0.7500    1.0320    0.0000 C   0  0  0  0  0  0  0  0  0  0  0  0
   -0.7500    1.0320    0.0000 C   0  0  0  0  0  0  0  0  0  0  0  0
   -1.2140   -0.3940    0.0000 C   0  0  0  0  0  0  0  0  0  0  0  0
   -2.6407   -0.8572    0.0000 C   0  0  0  0  0  0  0  0  0  0  0  0
   -3.7552    0.1467    0.0000 C   0  0  0  0  0  0  0  0  0  0  0  0
   -5.1819   -0.3165    0.0000 C   0  0  0  0  0  0  0  0  0  0  0  0
   -5.4940   -1.7837    0.0000 C   0  0  0  0  0  0  0  0  0  0  0  0
   -4.3795   -2.7876    0.0000 C   0  0  0  0  0  0  0  0  0  0  0  0
   -2.9528   -2.3244    0.0000 C   0  0  0  0  0  0  0  0  0  0  0  0
    0.0000   -1.2760    0.0000 N   0  0  0  0  0  0  0  0  0  0  0  0
    0.0003   -2.7760    0.0000 C   0  0  0  0  0  0  0  0  0  0  0  0
    1.6318    2.2454    0.0000 C   0  0  0  0  0  0  0  0  0  0  0  0
    1.0218    3.6158    0.0000 O   0  0  0  0  0  0  0  0  0  0  0  0
    3.1236    2.0885    0.0000 N   0  0  0  0  0  0  0  0  0  0  0  0
    4.0054    3.3019    0.0000 C   0  0  0  0  0  0  0  0  0  0  0  0
    5.4971    3.1450    0.0000 C   0  0  0  0  0  0  0  0  0  0  0  0
    6.3790    4.3584    0.0000 C   0  0  0  0  0  0  0  0  0  0  0  0
    7.8707    4.2014    0.0000 N   0  0  0  0  0  0  0  0  0  0  0  0
    8.4807    2.8311    0.0000 C   0  0  0  0  0  0  0  0  0  0  0  0
    9.9724    2.6741    0.0000 C   0  0  0  0  0  0  0  0  0  0  0  0
   10.8543    3.8875    0.0000 N   0  0  0  0  0  0  0  0  0  0  0  0
   10.2443    5.2579    0.0000 C   0  0  0  0  0  0  0  0  0  0  0  0
    8.7525    5.4149    0.0000 C   0  0  0  0  0  0  0  0  0  0  0  0
   12.3460    3.7306    0.0000 C   0  0  0  0  0  0  0  0  0  0  0  0
   12.9560    2.3602    0.0000 C   0  0  0  0  0  0  0  0  0  0  0  0
   14.4477    2.2033    0.0000 C   0  0  0  0  0  0  0  0  0  0  0  0
   15.3295    3.4167    0.0000 C   0  0  0  0  0  0  0  0  0  0  0  0
   14.7196    4.7871    0.0000 C   0  0  0  0  0  0  0  0  0  0  0  0
   15.6014    6.0005    0.0000 Cl  0  0  0  0  0  0  0  0  0  0  0  0
   13.2278    4.9440    0.0000 C   0  0  0  0  0  0  0  0  0  0  0  0
   12.6179    6.3144    0.0000 Cl  0  0  0  0  0  0  0  0  0  0  0  0
  1  2  1  0  0  0  0
  2  3  2  0  0  0  0
  3  4  1  0  0  0  0
  4  5  2  0  0  0  0
  5  6  1  0  0  0  0
  6  7  2  0  0  0  0
  7  8  1  0  0  0  0
  8  9  2  0  0  0  0
  9 10  1  0  0  0  0
 10 11  2  0  0  0  0
  6 11  1  0  0  0  0
  5 12  1  0  0  0  0
  2 12  1  0  0  0  0
 12 13  1  0  0  0  0
  3 14  1  0  0  0  0
 14 15  2  0  0  0  0
 14 16  1  0  0  0  0
 16 17  1  0  0  0  0
 17 18  1  0  0  0  0
 18 19  1  0  0  0  0
 19 20  1  0  0  0  0
 20 21  1  0  0  0  0
 21 22  1  0  0  0  0
 22 23  1  0  0  0  0
 23 24  1  0  0  0  0
 24 25  1  0  0  0  0
 20 25  1  0  0  0  0
 23 26  1  0  0  0  0
 26 27  2  0  0  0  0
 27 28  1  0  0  0  0
 28 29  2  0  0  0  0
 29 30  1  0  0  0  0
 30 31  1  0  0  0  0
 30 32  2  0  0  0  0
 26 32  1  0  0  0  0
 32 33  1  0  0  0  0
M  END
> <chemblId>
CHEMBL1086754

> <bioactivity__type>
IC50

> <units>
nM

> <value>
54.0

$$$$

  CDK     11271513352D 0   0.00000     0.00000     0

 35 38  0  0  0  0              1 V2000 
   -1.2983   -5.0263    0.0000 C   0  0  0  0  0  0  0  0  0  0  0  0
   -1.2986   -3.5263    0.0000 C   0  0  0  0  0  0  0  0  0  0  0  0
    0.0003   -2.7760    0.0000 C   0  0  0  0  0  0  0  0  0  0  0  0
    0.0000   -1.2760    0.0000 N   0  0  0  0  0  0  0  0  0  0  0  0
    1.2130   -0.3940    0.0000 C   0  0  0  0  0  0  0  0  0  0  0  0
    2.6396   -0.8574    0.0000 C   0  0  0  0  0  0  0  0  0  0  0  0
    0.7500    1.0320    0.0000 C   0  0  0  0  0  0  0  0  0  0  0  0
   -0.7500    1.0320    0.0000 C   0  0  0  0  0  0  0  0  0  0  0  0
   -1.2140   -0.3940    0.0000 C   0  0  0  0  0  0  0  0  0  0  0  0
   -2.6407   -0.8572    0.0000 C   0  0  0  0  0  0  0  0  0  0  0  0
   -3.7552    0.1467    0.0000 C   0  0  0  0  0  0  0  0  0  0  0  0
   -5.1819   -0.3165    0.0000 C   0  0  0  0  0  0  0  0  0  0  0  0
   -5.4940   -1.7837    0.0000 C   0  0  0  0  0  0  0  0  0  0  0  0
   -4.3795   -2.7876    0.0000 C   0  0  0  0  0  0  0  0  0  0  0  0
   -2.9528   -2.3244    0.0000 C   0  0  0  0  0  0  0  0  0  0  0  0
    1.6318    2.2454    0.0000 C   0  0  0  0  0  0  0  0  0  0  0  0
    1.0218    3.6158    0.0000 O   0  0  0  0  0  0  0  0  0  0  0  0
    3.1236    2.0885    0.0000 N   0  0  0  0  0  0  0  0  0  0  0  0
    4.0054    3.3019    0.0000 C   0  0  0  0  0  0  0  0  0  0  0  0
    5.4971    3.1450    0.0000 C   0  0  0  0  0  0  0  0  0  0  0  0
    6.3790    4.3584    0.0000 C   0  0  0  0  0  0  0  0  0  0  0  0
    7.8707    4.2014    0.0000 N   0  0  0  0  0  0  0  0  0  0  0  0
    8.4807    2.8311    0.0000 C   0  0  0  0  0  0  0  0  0  0  0  0
    9.9724    2.6741    0.0000 C   0  0  0  0  0  0  0  0  0  0  0  0
   10.8543    3.8875    0.0000 N   0  0  0  0  0  0  0  0  0  0  0  0
   10.2443    5.2579    0.0000 C   0  0  0  0  0  0  0  0  0  0  0  0
    8.7525    5.4149    0.0000 C   0  0  0  0  0  0  0  0  0  0  0  0
   12.3460    3.7306    0.0000 C   0  0  0  0  0  0  0  0  0  0  0  0
   12.9560    2.3602    0.0000 C   0  0  0  0  0  0  0  0  0  0  0  0
   14.4477    2.2033    0.0000 C   0  0  0  0  0  0  0  0  0  0  0  0
   15.3295    3.4167    0.0000 C   0  0  0  0  0  0  0  0  0  0  0  0
   14.7196    4.7871    0.0000 C   0  0  0  0  0  0  0  0  0  0  0  0
   15.6014    6.0005    0.0000 Cl  0  0  0  0  0  0  0  0  0  0  0  0
   13.2278    4.9440    0.0000 C   0  0  0  0  0  0  0  0  0  0  0  0
   12.6179    6.3144    0.0000 Cl  0  0  0  0  0  0  0  0  0  0  0  0
  1  2  1  0  0  0  0
  2  3  1  0  0  0  0
  3  4  1  0  0  0  0
  4  5  1  0  0  0  0
  5  6  1  0  0  0  0
  5  7  2  0  0  0  0
  7  8  1  0  0  0  0
  8  9  2  0  0  0  0
  4  9  1  0  0  0  0
  9 10  1  0  0  0  0
 10 11  2  0  0  0  0
 11 12  1  0  0  0  0
 12 13  2  0  0  0  0
 13 14  1  0  0  0  0
 14 15  2  0  0  0  0
 10 15  1  0  0  0  0
  7 16  1  0  0  0  0
 16 17  2  0  0  0  0
 16 18  1  0  0  0  0
 18 19  1  0  0  0  0
 19 20  1  0  0  0  0
 20 21  1  0  0  0  0
 21 22  1  0  0  0  0
 22 23  1  0  0  0  0
 23 24  1  0  0  0  0
 24 25  1  0  0  0  0
 25 26  1  0  0  0  0
 26 27  1  0  0  0  0
 22 27  1  0  0  0  0
 25 28  1  0  0  0  0
 28 29  2  0  0  0  0
 29 30  1  0  0  0  0
 30 31  2  0  0  0  0
 31 32  1  0  0  0  0
 32 33  1  0  0  0  0
 32 34  2  0  0  0  0
 28 34  1  0  0  0  0
 34 35  1  0  0  0  0
M  END
> <chemblId>
CHEMBL1086756

> <bioactivity__type>
IC50

> <units>
nM

> <value>
94.0

$$$$

  CDK     11271513352D 0   0.00000     0.00000     0

 35 40  0  0  0  0              1 V2000 
    1.2991  -16.5000    0.0000 C   0  0  0  0  0  0  0  0  0  0  0  0
    1.2991  -15.0000    0.0000 O   0  0  0  0  0  0  0  0  0  0  0  0
    0.0000  -14.2500    0.0000 C   0  0  0  0  0  0  0  0  0  0  0  0
    0.0000  -12.7500    0.0000 C   0  0  0  0  0  0  0  0  0  0  0  0
   -1.2990  -12.0000    0.0000 C   0  0  0  0  0  0  0  0  0  0  0  0
   -1.2990  -10.5000    0.0000 N   0  0  0  0  0  0  0  0  0  0  0  0
    0.0000   -9.7500    0.0000 C   0  0  0  0  0  0  0  0  0  0  0  0
    0.0000   -8.2500    0.0000 C   0  0  0  0  0  0  0  0  0  0  0  0
   -1.2990   -7.5000    0.0000 N   0  0  0  0  0  0  0  0  0  0  0  0
   -2.5980   -8.2500    0.0000 C   0  0  0  0  0  0  0  0  0  0  0  0
   -2.5980   -9.7500    0.0000 C   0  0  0  0  0  0  0  0  0  0  0  0
   -1.2990   -6.0000    0.0000 C   0  0  0  0  0  0  0  0  0  0  0  0
    0.0000   -5.2500    0.0000 C   0  0  0  0  0  0  0  0  0  0  0  0
    0.0000   -3.7500    0.0000 C   0  0  0  0  0  0  0  0  0  0  0  0
   -1.2990   -3.0000    0.0000 N   0  0  0  0  0  0  0  0  0  0  0  0
   -2.5980   -3.7500    0.0000 C   0  0  0  0  0  0  0  0  0  0  0  0
   -2.5980   -5.2500    0.0000 C   0  0  0  0  0  0  0  0  0  0  0  0
   -1.2990   -1.5000    0.0000 C   0  0  0  0  0  0  0  0  0  0  0  0
   -2.5980   -0.7500    0.0000 C   0  0  0  0  0  0  0  0  0  0  0  0
   -2.5980    0.7500    0.0000 C   0  0  0  0  0  0  0  0  0  0  0  0
   -1.2990    1.5000    0.0000 C   0  0  0  0  0  0  0  0  0  0  0  0
   -0.0000    0.7500    0.0000 C   0  0  0  0  0  0  0  0  0  0  0  0
    1.2990    1.5000    0.0000 C   0  0  0  0  0  0  0  0  0  0  0  0
    2.5980    0.7500    0.0000 C   0  0  0  0  0  0  0  0  0  0  0  0
    3.8970    1.5000    0.0000 C   0  0  0  0  0  0  0  0  0  0  0  0
    2.5980   -0.7500    0.0000 C   0  0  0  0  0  0  0  0  0  0  0  0
    1.2990   -1.5000    0.0000 N   0  0  0  0  0  0  0  0  0  0  0  0
   -0.0000   -0.7500    0.0000 C   0  0  0  0  0  0  0  0  0  0  0  0
   -2.5980  -12.7500    0.0000 C   0  0  0  0  0  0  0  0  0  0  0  0
   -3.8971  -12.0000    0.0000 N   0  0  0  0  0  0  0  0  0  0  0  0
   -5.1961  -12.7500    0.0000 C   0  0  0  0  0  0  0  0  0  0  0  0
   -5.1961  -14.2500    0.0000 C   0  0  0  0  0  0  0  0  0  0  0  0
   -3.8971  -15.0000    0.0000 C   0  0  0  0  0  0  0  0  0  0  0  0
   -2.5980  -14.2500    0.0000 C   0  0  0  0  0  0  0  0  0  0  0  0
   -1.2990  -15.0000    0.0000 C   0  0  0  0  0  0  0  0  0  0  0  0
  1  2  1  0  0  0  0
  2  3  1  0  0  0  0
  3  4  2  0  0  0  0
  4  5  1  0  0  0  0
  5  6  1  0  0  0  0
  6  7  1  0  0  0  0
  7  8  1  0  0  0  0
  8  9  1  0  0  0  0
  9 10  1  0  0  0  0
 10 11  1  0  0  0  0
  6 11  1  0  0  0  0
  9 12  1  0  0  0  0
 12 13  1  0  0  0  0
 13 14  1  0  0  0  0
 14 15  1  0  0  0  0
 15 16  1  0  0  0  0
 16 17  1  0  0  0  0
 12 17  1  0  0  0  0
 15 18  1  0  0  0  0
 18 19  2  0  0  0  0
 19 20  1  0  0  0  0
 20 21  2  0  0  0  0
 21 22  1  0  0  0  0
 22 23  2  0  0  0  0
 23 24  1  0  0  0  0
 24 25  1  0  0  0  0
 24 26  2  0  0  0  0
 26 27  1  0  0  0  0
 27 28  2  0  0  0  0
 18 28  1  0  0  0  0
 22 28  1  0  0  0  0
  5 29  2  0  0  0  0
 29 30  1  0  0  0  0
 30 31  2  0  0  0  0
 31 32  1  0  0  0  0
 32 33  2  0  0  0  0
 33 34  1  0  0  0  0
 29 34  1  0  0  0  0
 34 35  2  0  0  0  0
  3 35  1  0  0  0  0
M  END
> <chemblId>
CHEMBL1094556

> <bioactivity__type>
IC50

> <units>
nM

> <value>
5.9

$$$$

  CDK     11271513352D 0   0.00000     0.00000     0

 38 43  0  0  0  0              1 V2000 
    1.2991  -16.5000    0.0000 C   0  0  0  0  0  0  0  0  0  0  0  0
    1.2991  -15.0000    0.0000 O   0  0  0  0  0  0  0  0  0  0  0  0
    0.0000  -14.2500    0.0000 C   0  0  0  0  0  0  0  0  0  0  0  0
    0.0000  -12.7500    0.0000 C   0  0  0  0  0  0  0  0  0  0  0  0
   -1.2990  -12.0000    0.0000 C   0  0  0  0  0  0  0  0  0  0  0  0
   -1.2990  -10.5000    0.0000 N   0  0  0  0  0  0  0  0  0  0  0  0
    0.0000   -9.7500    0.0000 C   0  0  0  0  0  0  0  0  0  0  0  0
    0.0000   -8.2500    0.0000 C   0  0  0  0  0  0  0  0  0  0  0  0
   -1.2990   -7.5000    0.0000 N   0  0  0  0  0  0  0  0  0  0  0  0
   -2.5980   -8.2500    0.0000 C   0  0  0  0  0  0  0  0  0  0  0  0
   -2.5980   -9.7500    0.0000 C   0  0  0  0  0  0  0  0  0  0  0  0
   -1.2990   -6.0000    0.0000 C   0  0  0  0  0  0  0  0  0  0  0  0
    0.0000   -5.2500    0.0000 C   0  0  0  0  0  0  0  0  0  0  0  0
    0.0000   -3.7500    0.0000 C   0  0  0  0  0  0  0  0  0  0  0  0
   -1.2990   -3.0000    0.0000 N   0  0  0  0  0  0  0  0  0  0  0  0
   -2.5980   -3.7500    0.0000 C   0  0  0  0  0  0  0  0  0  0  0  0
   -2.5980   -5.2500    0.0000 C   0  0  0  0  0  0  0  0  0  0  0  0
   -1.2990   -1.5000    0.0000 C   0  0  0  0  0  0  0  0  0  0  0  0
   -2.5980   -0.7500    0.0000 C   0  0  0  0  0  0  0  0  0  0  0  0
   -2.5980    0.7500    0.0000 C   0  0  0  0  0  0  0  0  0  0  0  0
   -1.2990    1.5000    0.0000 C   0  0  0  0  0  0  0  0  0  0  0  0
   -0.0000    0.7500    0.0000 C   0  0  0  0  0  0  0  0  0  0  0  0
    1.2990    1.5000    0.0000 C   0  0  0  0  0  0  0  0  0  0  0  0
    2.5980    0.7500    0.0000 C   0  0  0  0  0  0  0  0  0  0  0  0
    2.5980   -0.7500    0.0000 C   0  0  0  0  0  0  0  0  0  0  0  0
    1.2990   -1.5000    0.0000 N   0  0  0  0  0  0  0  0  0  0  0  0
   -0.0000   -0.7500    0.0000 C   0  0  0  0  0  0  0  0  0  0  0  0
    3.8970    1.5000    0.0000 C   0  0  0  0  0  0  0  0  0  0  0  0
    3.8971    3.0000    0.0000 F   0  0  0  0  0  0  0  0  0  0  0  0
    4.4101    0.0904    0.0000 F   0  0  0  0  0  0  0  0  0  0  0  0
    5.3743    1.7605    0.0000 F   0  0  0  0  0  0  0  0  0  0  0  0
   -2.5980  -12.7500    0.0000 C   0  0  0  0  0  0  0  0  0  0  0  0
   -3.8971  -12.0000    0.0000 N   0  0  0  0  0  0  0  0  0  0  0  0
   -5.1961  -12.7500    0.0000 C   0  0  0  0  0  0  0  0  0  0  0  0
   -5.1961  -14.2500    0.0000 C   0  0  0  0  0  0  0  0  0  0  0  0
   -3.8971  -15.0000    0.0000 C   0  0  0  0  0  0  0  0  0  0  0  0
   -2.5980  -14.2500    0.0000 C   0  0  0  0  0  0  0  0  0  0  0  0
   -1.2990  -15.0000    0.0000 C   0  0  0  0  0  0  0  0  0  0  0  0
  1  2  1  0  0  0  0
  2  3  1  0  0  0  0
  3  4  2  0  0  0  0
  4  5  1  0  0  0  0
  5  6  1  0  0  0  0
  6  7  1  0  0  0  0
  7  8  1  0  0  0  0
  8  9  1  0  0  0  0
  9 10  1  0  0  0  0
 10 11  1  0  0  0  0
  6 11  1  0  0  0  0
  9 12  1  0  0  0  0
 12 13  1  0  0  0  0
 13 14  1  0  0  0  0
 14 15  1  0  0  0  0
 15 16  1  0  0  0  0
 16 17  1  0  0  0  0
 12 17  1  0  0  0  0
 15 18  1  0  0  0  0
 18 19  2  0  0  0  0
 19 20  1  0  0  0  0
 20 21  2  0  0  0  0
 21 22  1  0  0  0  0
 22 23  2  0  0  0  0
 23 24  1  0  0  0  0
 24 25  2  0  0  0  0
 25 26  1  0  0  0  0
 26 27  2  0  0  0  0
 18 27  1  0  0  0  0
 22 27  1  0  0  0  0
 24 28  1  0  0  0  0
 28 29  1  0  0  0  0
 28 30  1  0  0  0  0
 28 31  1  0  0  0  0
  5 32  2  0  0  0  0
 32 33  1  0  0  0  0
 33 34  2  0  0  0  0
 34 35  1  0  0  0  0
 35 36  2  0  0  0  0
 36 37  1  0  0  0  0
 32 37  1  0  0  0  0
 37 38  2  0  0  0  0
  3 38  1  0  0  0  0
M  END
> <chemblId>
CHEMBL1094557

> <bioactivity__type>
IC50

> <units>
nM

> <value>
30.0

$$$$

  CDK     11271513352D 0   0.00000     0.00000     0

 35 40  0  0  0  0              1 V2000 
    1.2991  -16.5000    0.0000 C   0  0  0  0  0  0  0  0  0  0  0  0
    1.2991  -15.0000    0.0000 O   0  0  0  0  0  0  0  0  0  0  0  0
    0.0000  -14.2500    0.0000 C   0  0  0  0  0  0  0  0  0  0  0  0
    0.0000  -12.7500    0.0000 C   0  0  0  0  0  0  0  0  0  0  0  0
   -1.2990  -12.0000    0.0000 C   0  0  0  0  0  0  0  0  0  0  0  0
   -1.2990  -10.5000    0.0000 N   0  0  0  0  0  0  0  0  0  0  0  0
    0.0000   -9.7500    0.0000 C   0  0  0  0  0  0  0  0  0  0  0  0
    0.0000   -8.2500    0.0000 C   0  0  0  0  0  0  0  0  0  0  0  0
   -1.2990   -7.5000    0.0000 N   0  0  0  0  0  0  0  0  0  0  0  0
   -2.5980   -8.2500    0.0000 C   0  0  0  0  0  0  0  0  0  0  0  0
   -2.5980   -9.7500    0.0000 C   0  0  0  0  0  0  0  0  0  0  0  0
   -1.2990   -6.0000    0.0000 C   0  0  0  0  0  0  0  0  0  0  0  0
    0.0000   -5.2500    0.0000 C   0  0  0  0  0  0  0  0  0  0  0  0
    0.0000   -3.7500    0.0000 C   0  0  0  0  0  0  0  0  0  0  0  0
   -1.2990   -3.0000    0.0000 N   0  0  0  0  0  0  0  0  0  0  0  0
   -2.5980   -3.7500    0.0000 C   0  0  0  0  0  0  0  0  0  0  0  0
   -2.5980   -5.2500    0.0000 C   0  0  0  0  0  0  0  0  0  0  0  0
   -1.2990   -1.5000    0.0000 C   0  0  0  0  0  0  0  0  0  0  0  0
   -2.5980   -0.7500    0.0000 C   0  0  0  0  0  0  0  0  0  0  0  0
   -2.5980    0.7500    0.0000 C   0  0  0  0  0  0  0  0  0  0  0  0
   -1.2990    1.5000    0.0000 C   0  0  0  0  0  0  0  0  0  0  0  0
   -0.0000    0.7500    0.0000 C   0  0  0  0  0  0  0  0  0  0  0  0
    1.2990    1.5000    0.0000 C   0  0  0  0  0  0  0  0  0  0  0  0
    1.2990    3.0000    0.0000 C   0  0  0  0  0  0  0  0  0  0  0  0
    2.5980    0.7500    0.0000 C   0  0  0  0  0  0  0  0  0  0  0  0
    2.5980   -0.7500    0.0000 C   0  0  0  0  0  0  0  0  0  0  0  0
    1.2990   -1.5000    0.0000 N   0  0  0  0  0  0  0  0  0  0  0  0
   -0.0000   -0.7500    0.0000 C   0  0  0  0  0  0  0  0  0  0  0  0
   -2.5980  -12.7500    0.0000 C   0  0  0  0  0  0  0  0  0  0  0  0
   -3.8971  -12.0000    0.0000 N   0  0  0  0  0  0  0  0  0  0  0  0
   -5.1961  -12.7500    0.0000 C   0  0  0  0  0  0  0  0  0  0  0  0
   -5.1961  -14.2500    0.0000 C   0  0  0  0  0  0  0  0  0  0  0  0
   -3.8971  -15.0000    0.0000 C   0  0  0  0  0  0  0  0  0  0  0  0
   -2.5980  -14.2500    0.0000 C   0  0  0  0  0  0  0  0  0  0  0  0
   -1.2990  -15.0000    0.0000 C   0  0  0  0  0  0  0  0  0  0  0  0
  1  2  1  0  0  0  0
  2  3  1  0  0  0  0
  3  4  2  0  0  0  0
  4  5  1  0  0  0  0
  5  6  1  0  0  0  0
  6  7  1  0  0  0  0
  7  8  1  0  0  0  0
  8  9  1  0  0  0  0
  9 10  1  0  0  0  0
 10 11  1  0  0  0  0
  6 11  1  0  0  0  0
  9 12  1  0  0  0  0
 12 13  1  0  0  0  0
 13 14  1  0  0  0  0
 14 15  1  0  0  0  0
 15 16  1  0  0  0  0
 16 17  1  0  0  0  0
 12 17  1  0  0  0  0
 15 18  1  0  0  0  0
 18 19  2  0  0  0  0
 19 20  1  0  0  0  0
 20 21  2  0  0  0  0
 21 22  1  0  0  0  0
 22 23  2  0  0  0  0
 23 24  1  0  0  0  0
 23 25  1  0  0  0  0
 25 26  2  0  0  0  0
 26 27  1  0  0  0  0
 27 28  2  0  0  0  0
 18 28  1  0  0  0  0
 22 28  1  0  0  0  0
  5 29  2  0  0  0  0
 29 30  1  0  0  0  0
 30 31  2  0  0  0  0
 31 32  1  0  0  0  0
 32 33  2  0  0  0  0
 33 34  1  0  0  0  0
 29 34  1  0  0  0  0
 34 35  2  0  0  0  0
  3 35  1  0  0  0  0
M  END
> <chemblId>
CHEMBL1094558

> <bioactivity__type>
IC50

> <units>
nM

> <value>
1.4

$$$$

  CDK     11271513352D 0   0.00000     0.00000     0

 34 39  0  0  0  0              1 V2000 
    1.2991  -16.5000    0.0000 C   0  0  0  0  0  0  0  0  0  0  0  0
    1.2991  -15.0000    0.0000 O   0  0  0  0  0  0  0  0  0  0  0  0
    0.0000  -14.2500    0.0000 C   0  0  0  0  0  0  0  0  0  0  0  0
    0.0000  -12.7500    0.0000 C   0  0  0  0  0  0  0  0  0  0  0  0
   -1.2990  -12.0000    0.0000 C   0  0  0  0  0  0  0  0  0  0  0  0
   -1.2990  -10.5000    0.0000 N   0  0  0  0  0  0  0  0  0  0  0  0
    0.0000   -9.7500    0.0000 C   0  0  0  0  0  0  0  0  0  0  0  0
    0.0000   -8.2500    0.0000 C   0  0  0  0  0  0  0  0  0  0  0  0
   -1.2990   -7.5000    0.0000 N   0  0  0  0  0  0  0  0  0  0  0  0
   -2.5980   -8.2500    0.0000 C   0  0  0  0  0  0  0  0  0  0  0  0
   -2.5980   -9.7500    0.0000 C   0  0  0  0  0  0  0  0  0  0  0  0
   -1.2990   -6.0000    0.0000 C   0  0  0  0  0  0  0  0  0  0  0  0
    0.0000   -5.2500    0.0000 C   0  0  0  0  0  0  0  0  0  0  0  0
    0.0000   -3.7500    0.0000 C   0  0  0  0  0  0  0  0  0  0  0  0
   -1.2990   -3.0000    0.0000 N   0  0  0  0  0  0  0  0  0  0  0  0
   -2.5980   -3.7500    0.0000 C   0  0  0  0  0  0  0  0  0  0  0  0
   -2.5980   -5.2500    0.0000 C   0  0  0  0  0  0  0  0  0  0  0  0
   -1.2990   -1.5000    0.0000 C   0  0  0  0  0  0  0  0  0  0  0  0
   -2.5980   -0.7500    0.0000 C   0  0  0  0  0  0  0  0  0  0  0  0
   -2.5980    0.7500    0.0000 C   0  0  0  0  0  0  0  0  0  0  0  0
   -1.2990    1.5000    0.0000 C   0  0  0  0  0  0  0  0  0  0  0  0
   -0.0000    0.7500    0.0000 C   0  0  0  0  0  0  0  0  0  0  0  0
    1.2990    1.5000    0.0000 C   0  0  0  0  0  0  0  0  0  0  0  0
    2.5980    0.7500    0.0000 C   0  0  0  0  0  0  0  0  0  0  0  0
    2.5980   -0.7500    0.0000 C   0  0  0  0  0  0  0  0  0  0  0  0
    1.2990   -1.5000    0.0000 N   0  0  0  0  0  0  0  0  0  0  0  0
   -0.0000   -0.7500    0.0000 C   0  0  0  0  0  0  0  0  0  0  0  0
   -2.5980  -12.7500    0.0000 C   0  0  0  0  0  0  0  0  0  0  0  0
   -3.8971  -12.0000    0.0000 N   0  0  0  0  0  0  0  0  0  0  0  0
   -5.1961  -12.7500    0.0000 C   0  0  0  0  0  0  0  0  0  0  0  0
   -5.1961  -14.2500    0.0000 C   0  0  0  0  0  0  0  0  0  0  0  0
   -3.8971  -15.0000    0.0000 C   0  0  0  0  0  0  0  0  0  0  0  0
   -2.5980  -14.2500    0.0000 C   0  0  0  0  0  0  0  0  0  0  0  0
   -1.2990  -15.0000    0.0000 C   0  0  0  0  0  0  0  0  0  0  0  0
  1  2  1  0  0  0  0
  2  3  1  0  0  0  0
  3  4  2  0  0  0  0
  4  5  1  0  0  0  0
  5  6  1  0  0  0  0
  6  7  1  0  0  0  0
  7  8  1  0  0  0  0
  8  9  1  0  0  0  0
  9 10  1  0  0  0  0
 10 11  1  0  0  0  0
  6 11  1  0  0  0  0
  9 12  1  0  0  0  0
 12 13  1  0  0  0  0
 13 14  1  0  0  0  0
 14 15  1  0  0  0  0
 15 16  1  0  0  0  0
 16 17  1  0  0  0  0
 12 17  1  0  0  0  0
 15 18  1  0  0  0  0
 18 19  2  0  0  0  0
 19 20  1  0  0  0  0
 20 21  2  0  0  0  0
 21 22  1  0  0  0  0
 22 23  2  0  0  0  0
 23 24  1  0  0  0  0
 24 25  2  0  0  0  0
 25 26  1  0  0  0  0
 26 27  2  0  0  0  0
 18 27  1  0  0  0  0
 22 27  1  0  0  0  0
  5 28  2  0  0  0  0
 28 29  1  0  0  0  0
 29 30  2  0  0  0  0
 30 31  1  0  0  0  0
 31 32  2  0  0  0  0
 32 33  1  0  0  0  0
 28 33  1  0  0  0  0
 33 34  2  0  0  0  0
  3 34  1  0  0  0  0
M  END
> <chemblId>
CHEMBL1094872

> <bioactivity__type>
IC50

> <units>
nM

> <value>
3.9

$$$$

  CDK     11271513352D 0   0.00000     0.00000     0

 36 41  0  0  0  0              1 V2000 
    1.2991  -16.5000    0.0000 C   0  0  0  0  0  0  0  0  0  0  0  0
    1.2991  -15.0000    0.0000 O   0  0  0  0  0  0  0  0  0  0  0  0
    0.0000  -14.2500    0.0000 C   0  0  0  0  0  0  0  0  0  0  0  0
    0.0000  -12.7500    0.0000 C   0  0  0  0  0  0  0  0  0  0  0  0
   -1.2990  -12.0000    0.0000 C   0  0  0  0  0  0  0  0  0  0  0  0
   -1.2990  -10.5000    0.0000 N   0  0  0  0  0  0  0  0  0  0  0  0
    0.0000   -9.7500    0.0000 C   0  0  0  0  0  0  0  0  0  0  0  0
    0.0000   -8.2500    0.0000 C   0  0  0  0  0  0  0  0  0  0  0  0
   -1.2990   -7.5000    0.0000 N   0  0  0  0  0  0  0  0  0  0  0  0
   -2.5980   -8.2500    0.0000 C   0  0  0  0  0  0  0  0  0  0  0  0
   -2.5980   -9.7500    0.0000 C   0  0  0  0  0  0  0  0  0  0  0  0
   -1.2990   -6.0000    0.0000 C   0  0  0  0  0  0  0  0  0  0  0  0
    0.0000   -5.2500    0.0000 C   0  0  0  0  0  0  0  0  0  0  0  0
    0.0000   -3.7500    0.0000 C   0  0  0  0  0  0  0  0  0  0  0  0
   -1.2990   -3.0000    0.0000 N   0  0  0  0  0  0  0  0  0  0  0  0
   -2.5980   -3.7500    0.0000 C   0  0  0  0  0  0  0  0  0  0  0  0
   -2.5980   -5.2500    0.0000 C   0  0  0  0  0  0  0  0  0  0  0  0
   -1.2990   -1.5000    0.0000 C   0  0  0  0  0  0  0  0  0  0  0  0
   -2.5980   -0.7500    0.0000 C   0  0  0  0  0  0  0  0  0  0  0  0
   -2.5980    0.7500    0.0000 C   0  0  0  0  0  0  0  0  0  0  0  0
   -1.2990    1.5000    0.0000 C   0  0  0  0  0  0  0  0  0  0  0  0
   -0.0000    0.7500    0.0000 C   0  0  0  0  0  0  0  0  0  0  0  0
    1.2990    1.5000    0.0000 C   0  0  0  0  0  0  0  0  0  0  0  0
    1.2990    3.0000    0.0000 C   0  0  0  0  0  0  0  0  0  0  0  0
    2.5980    0.7500    0.0000 C   0  0  0  0  0  0  0  0  0  0  0  0
    2.5980   -0.7500    0.0000 C   0  0  0  0  0  0  0  0  0  0  0  0
    3.8970   -1.5000    0.0000 C   0  0  0  0  0  0  0  0  0  0  0  0
    1.2990   -1.5000    0.0000 N   0  0  0  0  0  0  0  0  0  0  0  0
   -0.0000   -0.7500    0.0000 C   0  0  0  0  0  0  0  0  0  0  0  0
   -2.5980  -12.7500    0.0000 C   0  0  0  0  0  0  0  0  0  0  0  0
   -3.8971  -12.0000    0.0000 N   0  0  0  0  0  0  0  0  0  0  0  0
   -5.1961  -12.7500    0.0000 C   0  0  0  0  0  0  0  0  0  0  0  0
   -5.1961  -14.2500    0.0000 C   0  0  0  0  0  0  0  0  0  0  0  0
   -3.8971  -15.0000    0.0000 C   0  0  0  0  0  0  0  0  0  0  0  0
   -2.5980  -14.2500    0.0000 C   0  0  0  0  0  0  0  0  0  0  0  0
   -1.2990  -15.0000    0.0000 C   0  0  0  0  0  0  0  0  0  0  0  0
  1  2  1  0  0  0  0
  2  3  1  0  0  0  0
  3  4  2  0  0  0  0
  4  5  1  0  0  0  0
  5  6  1  0  0  0  0
  6  7  1  0  0  0  0
  7  8  1  0  0  0  0
  8  9  1  0  0  0  0
  9 10  1  0  0  0  0
 10 11  1  0  0  0  0
  6 11  1  0  0  0  0
  9 12  1  0  0  0  0
 12 13  1  0  0  0  0
 13 14  1  0  0  0  0
 14 15  1  0  0  0  0
 15 16  1  0  0  0  0
 16 17  1  0  0  0  0
 12 17  1  0  0  0  0
 15 18  1  0  0  0  0
 18 19  2  0  0  0  0
 19 20  1  0  0  0  0
 20 21  2  0  0  0  0
 21 22  1  0  0  0  0
 22 23  2  0  0  0  0
 23 24  1  0  0  0  0
 23 25  1  0  0  0  0
 25 26  2  0  0  0  0
 26 27  1  0  0  0  0
 26 28  1  0  0  0  0
 28 29  2  0  0  0  0
 18 29  1  0  0  0  0
 22 29  1  0  0  0  0
  5 30  2  0  0  0  0
 30 31  1  0  0  0  0
 31 32  2  0  0  0  0
 32 33  1  0  0  0  0
 33 34  2  0  0  0  0
 34 35  1  0  0  0  0
 30 35  1  0  0  0  0
 35 36  2  0  0  0  0
  3 36  1  0  0  0  0
M  END
> <chemblId>
CHEMBL1096155

> <bioactivity__type>
IC50

> <units>
nM

> <value>
4.8

$$$$

  CDK     11271513352D 0   0.00000     0.00000     0

 40 45  0  0  0  0              1 V2000 
    1.2991  -16.5000    0.0000 C   0  0  0  0  0  0  0  0  0  0  0  0
    1.2991  -15.0000    0.0000 O   0  0  0  0  0  0  0  0  0  0  0  0
    0.0000  -14.2500    0.0000 C   0  0  0  0  0  0  0  0  0  0  0  0
    0.0000  -12.7500    0.0000 C   0  0  0  0  0  0  0  0  0  0  0  0
   -1.2990  -12.0000    0.0000 C   0  0  0  0  0  0  0  0  0  0  0  0
   -1.2990  -10.5000    0.0000 N   0  0  0  0  0  0  0  0  0  0  0  0
    0.0000   -9.7500    0.0000 C   0  0  0  0  0  0  0  0  0  0  0  0
    0.0000   -8.2500    0.0000 C   0  0  0  0  0  0  0  0  0  0  0  0
   -1.2990   -7.5000    0.0000 N   0  0  0  0  0  0  0  0  0  0  0  0
   -2.5980   -8.2500    0.0000 C   0  0  0  0  0  0  0  0  0  0  0  0
   -2.5980   -9.7500    0.0000 C   0  0  0  0  0  0  0  0  0  0  0  0
   -1.2990   -6.0000    0.0000 C   0  0  0  0  0  0  0  0  0  0  0  0
    0.0000   -5.2500    0.0000 C   0  0  0  0  0  0  0  0  0  0  0  0
    0.0000   -3.7500    0.0000 C   0  0  0  0  0  0  0  0  0  0  0  0
   -1.2990   -3.0000    0.0000 N   0  0  0  0  0  0  0  0  0  0  0  0
   -2.5980   -3.7500    0.0000 C   0  0  0  0  0  0  0  0  0  0  0  0
   -2.5980   -5.2500    0.0000 C   0  0  0  0  0  0  0  0  0  0  0  0
   -1.2990   -1.5000    0.0000 C   0  0  0  0  0  0  0  0  0  0  0  0
   -2.5980   -0.7500    0.0000 C   0  0  0  0  0  0  0  0  0  0  0  0
   -2.5980    0.7500    0.0000 C   0  0  0  0  0  0  0  0  0  0  0  0
   -1.2990    1.5000    0.0000 C   0  0  0  0  0  0  0  0  0  0  0  0
   -0.0000    0.7500    0.0000 C   0  0  0  0  0  0  0  0  0  0  0  0
    1.2990    1.5000    0.0000 C   0  0  0  0  0  0  0  0  0  0  0  0
    1.2990    3.0000    0.0000 O   0  0  0  0  0  0  0  0  0  0  0  0
    2.5980    3.7500    0.0000 C   0  0  0  0  0  0  0  0  0  0  0  0
    2.5980    0.7500    0.0000 C   0  0  0  0  0  0  0  0  0  0  0  0
    2.5980   -0.7500    0.0000 C   0  0  0  0  0  0  0  0  0  0  0  0
    1.2990   -1.5000    0.0000 N   0  0  0  0  0  0  0  0  0  0  0  0
   -0.0000   -0.7500    0.0000 C   0  0  0  0  0  0  0  0  0  0  0  0
    3.8970   -1.5000    0.0000 C   0  0  0  0  0  0  0  0  0  0  0  0
    5.1961   -0.7500    0.0000 F   0  0  0  0  0  0  0  0  0  0  0  0
    2.9329   -2.6491    0.0000 F   0  0  0  0  0  0  0  0  0  0  0  0
    4.8612   -2.6491    0.0000 F   0  0  0  0  0  0  0  0  0  0  0  0
   -2.5980  -12.7500    0.0000 C   0  0  0  0  0  0  0  0  0  0  0  0
   -3.8971  -12.0000    0.0000 N   0  0  0  0  0  0  0  0  0  0  0  0
   -5.1961  -12.7500    0.0000 C   0  0  0  0  0  0  0  0  0  0  0  0
   -5.1961  -14.2500    0.0000 C   0  0  0  0  0  0  0  0  0  0  0  0
   -3.8971  -15.0000    0.0000 C   0  0  0  0  0  0  0  0  0  0  0  0
   -2.5980  -14.2500    0.0000 C   0  0  0  0  0  0  0  0  0  0  0  0
   -1.2990  -15.0000    0.0000 C   0  0  0  0  0  0  0  0  0  0  0  0
  1  2  1  0  0  0  0
  2  3  1  0  0  0  0
  3  4  2  0  0  0  0
  4  5  1  0  0  0  0
  5  6  1  0  0  0  0
  6  7  1  0  0  0  0
  7  8  1  0  0  0  0
  8  9  1  0  0  0  0
  9 10  1  0  0  0  0
 10 11  1  0  0  0  0
  6 11  1  0  0  0  0
  9 12  1  0  0  0  0
 12 13  1  0  0  0  0
 13 14  1  0  0  0  0
 14 15  1  0  0  0  0
 15 16  1  0  0  0  0
 16 17  1  0  0  0  0
 12 17  1  0  0  0  0
 15 18  1  0  0  0  0
 18 19  2  0  0  0  0
 19 20  1  0  0  0  0
 20 21  2  0  0  0  0
 21 22  1  0  0  0  0
 22 23  2  0  0  0  0
 23 24  1  0  0  0  0
 24 25  1  0  0  0  0
 23 26  1  0  0  0  0
 26 27  2  0  0  0  0
 27 28  1  0  0  0  0
 28 29  2  0  0  0  0
 18 29  1  0  0  0  0
 22 29  1  0  0  0  0
 27 30  1  0  0  0  0
 30 31  1  0  0  0  0
 30 32  1  0  0  0  0
 30 33  1  0  0  0  0
  5 34  2  0  0  0  0
 34 35  1  0  0  0  0
 35 36  2  0  0  0  0
 36 37  1  0  0  0  0
 37 38  2  0  0  0  0
 38 39  1  0  0  0  0
 34 39  1  0  0  0  0
 39 40  2  0  0  0  0
  3 40  1  0  0  0  0
M  END
> <chemblId>
CHEMBL1096156

> <bioactivity__type>
IC50

> <units>
nM

> <value>
30.0

$$$$

  CDK     11271513352D 0   0.00000     0.00000     0

 35 40  0  0  0  0              1 V2000 
    1.2991  -16.5000    0.0000 C   0  0  0  0  0  0  0  0  0  0  0  0
    1.2991  -15.0000    0.0000 O   0  0  0  0  0  0  0  0  0  0  0  0
    0.0000  -14.2500    0.0000 C   0  0  0  0  0  0  0  0  0  0  0  0
    0.0000  -12.7500    0.0000 C   0  0  0  0  0  0  0  0  0  0  0  0
   -1.2990  -12.0000    0.0000 C   0  0  0  0  0  0  0  0  0  0  0  0
   -1.2990  -10.5000    0.0000 N   0  0  0  0  0  0  0  0  0  0  0  0
    0.0000   -9.7500    0.0000 C   0  0  0  0  0  0  0  0  0  0  0  0
    0.0000   -8.2500    0.0000 C   0  0  0  0  0  0  0  0  0  0  0  0
   -1.2990   -7.5000    0.0000 N   0  0  0  0  0  0  0  0  0  0  0  0
   -2.5980   -8.2500    0.0000 C   0  0  0  0  0  0  0  0  0  0  0  0
   -2.5980   -9.7500    0.0000 C   0  0  0  0  0  0  0  0  0  0  0  0
   -1.2990   -6.0000    0.0000 C   0  0  0  0  0  0  0  0  0  0  0  0
    0.0000   -5.2500    0.0000 C   0  0  0  0  0  0  0  0  0  0  0  0
    0.0000   -3.7500    0.0000 C   0  0  0  0  0  0  0  0  0  0  0  0
   -1.2990   -3.0000    0.0000 N   0  0  0  0  0  0  0  0  0  0  0  0
   -2.5980   -3.7500    0.0000 C   0  0  0  0  0  0  0  0  0  0  0  0
   -2.5980   -5.2500    0.0000 C   0  0  0  0  0  0  0  0  0  0  0  0
   -1.2990   -1.5000    0.0000 C   0  0  0  0  0  0  0  0  0  0  0  0
   -2.5980   -0.7500    0.0000 C   0  0  0  0  0  0  0  0  0  0  0  0
   -2.5980    0.7500    0.0000 C   0  0  0  0  0  0  0  0  0  0  0  0
   -1.2990    1.5000    0.0000 C   0  0  0  0  0  0  0  0  0  0  0  0
   -1.2990    3.0000    0.0000 F   0  0  0  0  0  0  0  0  0  0  0  0
   -0.0000    0.7500    0.0000 C   0  0  0  0  0  0  0  0  0  0  0  0
    1.2990    1.5000    0.0000 C   0  0  0  0  0  0  0  0  0  0  0  0
    2.5980    0.7500    0.0000 C   0  0  0  0  0  0  0  0  0  0  0  0
    2.5980   -0.7500    0.0000 C   0  0  0  0  0  0  0  0  0  0  0  0
    1.2990   -1.5000    0.0000 N   0  0  0  0  0  0  0  0  0  0  0  0
   -0.0000   -0.7500    0.0000 C   0  0  0  0  0  0  0  0  0  0  0  0
   -2.5980  -12.7500    0.0000 C   0  0  0  0  0  0  0  0  0  0  0  0
   -3.8971  -12.0000    0.0000 N   0  0  0  0  0  0  0  0  0  0  0  0
   -5.1961  -12.7500    0.0000 C   0  0  0  0  0  0  0  0  0  0  0  0
   -5.1961  -14.2500    0.0000 C   0  0  0  0  0  0  0  0  0  0  0  0
   -3.8971  -15.0000    0.0000 C   0  0  0  0  0  0  0  0  0  0  0  0
   -2.5980  -14.2500    0.0000 C   0  0  0  0  0  0  0  0  0  0  0  0
   -1.2990  -15.0000    0.0000 C   0  0  0  0  0  0  0  0  0  0  0  0
  1  2  1  0  0  0  0
  2  3  1  0  0  0  0
  3  4  2  0  0  0  0
  4  5  1  0  0  0  0
  5  6  1  0  0  0  0
  6  7  1  0  0  0  0
  7  8  1  0  0  0  0
  8  9  1  0  0  0  0
  9 10  1  0  0  0  0
 10 11  1  0  0  0  0
  6 11  1  0  0  0  0
  9 12  1  0  0  0  0
 12 13  1  0  0  0  0
 13 14  1  0  0  0  0
 14 15  1  0  0  0  0
 15 16  1  0  0  0  0
 16 17  1  0  0  0  0
 12 17  1  0  0  0  0
 15 18  1  0  0  0  0
 18 19  2  0  0  0  0
 19 20  1  0  0  0  0
 20 21  2  0  0  0  0
 21 22  1  0  0  0  0
 21 23  1  0  0  0  0
 23 24  2  0  0  0  0
 24 25  1  0  0  0  0
 25 26  2  0  0  0  0
 26 27  1  0  0  0  0
 27 28  2  0  0  0  0
 18 28  1  0  0  0  0
 23 28  1  0  0  0  0
  5 29  2  0  0  0  0
 29 30  1  0  0  0  0
 30 31  2  0  0  0  0
 31 32  1  0  0  0  0
 32 33  2  0  0  0  0
 33 34  1  0  0  0  0
 29 34  1  0  0  0  0
 34 35  2  0  0  0  0
  3 35  1  0  0  0  0
M  END
> <chemblId>
CHEMBL1096476

> <bioactivity__type>
IC50

> <units>
nM

> <value>
2.7

$$$$

  CDK     11271513352D 0   0.00000     0.00000     0

 35 40  0  0  0  0              1 V2000 
    1.2991  -16.5000    0.0000 C   0  0  0  0  0  0  0  0  0  0  0  0
    1.2991  -15.0000    0.0000 O   0  0  0  0  0  0  0  0  0  0  0  0
    0.0000  -14.2500    0.0000 C   0  0  0  0  0  0  0  0  0  0  0  0
    0.0000  -12.7500    0.0000 C   0  0  0  0  0  0  0  0  0  0  0  0
   -1.2990  -12.0000    0.0000 C   0  0  0  0  0  0  0  0  0  0  0  0
   -1.2990  -10.5000    0.0000 N   0  0  0  0  0  0  0  0  0  0  0  0
    0.0000   -9.7500    0.0000 C   0  0  0  0  0  0  0  0  0  0  0  0
    0.0000   -8.2500    0.0000 C   0  0  0  0  0  0  0  0  0  0  0  0
   -1.2990   -7.5000    0.0000 N   0  0  0  0  0  0  0  0  0  0  0  0
   -2.5980   -8.2500    0.0000 C   0  0  0  0  0  0  0  0  0  0  0  0
   -2.5980   -9.7500    0.0000 C   0  0  0  0  0  0  0  0  0  0  0  0
   -1.2990   -6.0000    0.0000 C   0  0  0  0  0  0  0  0  0  0  0  0
    0.0000   -5.2500    0.0000 C   0  0  0  0  0  0  0  0  0  0  0  0
    0.0000   -3.7500    0.0000 C   0  0  0  0  0  0  0  0  0  0  0  0
   -1.2990   -3.0000    0.0000 N   0  0  0  0  0  0  0  0  0  0  0  0
   -2.5980   -3.7500    0.0000 C   0  0  0  0  0  0  0  0  0  0  0  0
   -2.5980   -5.2500    0.0000 C   0  0  0  0  0  0  0  0  0  0  0  0
   -1.2990   -1.5000    0.0000 C   0  0  0  0  0  0  0  0  0  0  0  0
   -2.5980   -0.7500    0.0000 C   0  0  0  0  0  0  0  0  0  0  0  0
   -2.5980    0.7500    0.0000 C   0  0  0  0  0  0  0  0  0  0  0  0
   -3.8970    1.5000    0.0000 F   0  0  0  0  0  0  0  0  0  0  0  0
   -1.2990    1.5000    0.0000 C   0  0  0  0  0  0  0  0  0  0  0  0
   -0.0000    0.7500    0.0000 C   0  0  0  0  0  0  0  0  0  0  0  0
    1.2990    1.5000    0.0000 C   0  0  0  0  0  0  0  0  0  0  0  0
    2.5980    0.7500    0.0000 C   0  0  0  0  0  0  0  0  0  0  0  0
    2.5980   -0.7500    0.0000 C   0  0  0  0  0  0  0  0  0  0  0  0
    1.2990   -1.5000    0.0000 N   0  0  0  0  0  0  0  0  0  0  0  0
   -0.0000   -0.7500    0.0000 C   0  0  0  0  0  0  0  0  0  0  0  0
   -2.5980  -12.7500    0.0000 C   0  0  0  0  0  0  0  0  0  0  0  0
   -3.8971  -12.0000    0.0000 N   0  0  0  0  0  0  0  0  0  0  0  0
   -5.1961  -12.7500    0.0000 C   0  0  0  0  0  0  0  0  0  0  0  0
   -5.1961  -14.2500    0.0000 C   0  0  0  0  0  0  0  0  0  0  0  0
   -3.8971  -15.0000    0.0000 C   0  0  0  0  0  0  0  0  0  0  0  0
   -2.5980  -14.2500    0.0000 C   0  0  0  0  0  0  0  0  0  0  0  0
   -1.2990  -15.0000    0.0000 C   0  0  0  0  0  0  0  0  0  0  0  0
  1  2  1  0  0  0  0
  2  3  1  0  0  0  0
  3  4  2  0  0  0  0
  4  5  1  0  0  0  0
  5  6  1  0  0  0  0
  6  7  1  0  0  0  0
  7  8  1  0  0  0  0
  8  9  1  0  0  0  0
  9 10  1  0  0  0  0
 10 11  1  0  0  0  0
  6 11  1  0  0  0  0
  9 12  1  0  0  0  0
 12 13  1  0  0  0  0
 13 14  1  0  0  0  0
 14 15  1  0  0  0  0
 15 16  1  0  0  0  0
 16 17  1  0  0  0  0
 12 17  1  0  0  0  0
 15 18  1  0  0  0  0
 18 19  2  0  0  0  0
 19 20  1  0  0  0  0
 20 21  1  0  0  0  0
 20 22  2  0  0  0  0
 22 23  1  0  0  0  0
 23 24  2  0  0  0  0
 24 25  1  0  0  0  0
 25 26  2  0  0  0  0
 26 27  1  0  0  0  0
 27 28  2  0  0  0  0
 18 28  1  0  0  0  0
 23 28  1  0  0  0  0
  5 29  2  0  0  0  0
 29 30  1  0  0  0  0
 30 31  2  0  0  0  0
 31 32  1  0  0  0  0
 32 33  2  0  0  0  0
 33 34  1  0  0  0  0
 29 34  1  0  0  0  0
 34 35  2  0  0  0  0
  3 35  1  0  0  0  0
M  END
> <chemblId>
CHEMBL1096477

> <bioactivity__type>
IC50

> <units>
nM

> <value>
46.5

$$$$

  CDK     11271513352D 0   0.00000     0.00000     0

 35 40  0  0  0  0              1 V2000 
    1.2991  -16.5000    0.0000 C   0  0  0  0  0  0  0  0  0  0  0  0
    1.2991  -15.0000    0.0000 O   0  0  0  0  0  0  0  0  0  0  0  0
    0.0000  -14.2500    0.0000 C   0  0  0  0  0  0  0  0  0  0  0  0
    0.0000  -12.7500    0.0000 C   0  0  0  0  0  0  0  0  0  0  0  0
   -1.2990  -12.0000    0.0000 C   0  0  0  0  0  0  0  0  0  0  0  0
   -1.2990  -10.5000    0.0000 N   0  0  0  0  0  0  0  0  0  0  0  0
    0.0000   -9.7500    0.0000 C   0  0  0  0  0  0  0  0  0  0  0  0
    0.0000   -8.2500    0.0000 C   0  0  0  0  0  0  0  0  0  0  0  0
   -1.2990   -7.5000    0.0000 N   0  0  0  0  0  0  0  0  0  0  0  0
   -2.5980   -8.2500    0.0000 C   0  0  0  0  0  0  0  0  0  0  0  0
   -2.5980   -9.7500    0.0000 C   0  0  0  0  0  0  0  0  0  0  0  0
   -1.2990   -6.0000    0.0000 C   0  0  0  0  0  0  0  0  0  0  0  0
    0.0000   -5.2500    0.0000 C   0  0  0  0  0  0  0  0  0  0  0  0
    0.0000   -3.7500    0.0000 C   0  0  0  0  0  0  0  0  0  0  0  0
   -1.2990   -3.0000    0.0000 N   0  0  0  0  0  0  0  0  0  0  0  0
   -2.5980   -3.7500    0.0000 C   0  0  0  0  0  0  0  0  0  0  0  0
   -2.5980   -5.2500    0.0000 C   0  0  0  0  0  0  0  0  0  0  0  0
   -1.2990   -1.5000    0.0000 C   0  0  0  0  0  0  0  0  0  0  0  0
   -2.5980   -0.7500    0.0000 C   0  0  0  0  0  0  0  0  0  0  0  0
   -2.5980    0.7500    0.0000 C   0  0  0  0  0  0  0  0  0  0  0  0
   -3.8970    1.5000    0.0000 Br  0  0  0  0  0  0  0  0  0  0  0  0
   -1.2990    1.5000    0.0000 C   0  0  0  0  0  0  0  0  0  0  0  0
   -0.0000    0.7500    0.0000 C   0  0  0  0  0  0  0  0  0  0  0  0
    1.2990    1.5000    0.0000 C   0  0  0  0  0  0  0  0  0  0  0  0
    2.5980    0.7500    0.0000 C   0  0  0  0  0  0  0  0  0  0  0  0
    2.5980   -0.7500    0.0000 C   0  0  0  0  0  0  0  0  0  0  0  0
    1.2990   -1.5000    0.0000 N   0  0  0  0  0  0  0  0  0  0  0  0
   -0.0000   -0.7500    0.0000 C   0  0  0  0  0  0  0  0  0  0  0  0
   -2.5980  -12.7500    0.0000 C   0  0  0  0  0  0  0  0  0  0  0  0
   -3.8971  -12.0000    0.0000 N   0  0  0  0  0  0  0  0  0  0  0  0
   -5.1961  -12.7500    0.0000 C   0  0  0  0  0  0  0  0  0  0  0  0
   -5.1961  -14.2500    0.0000 C   0  0  0  0  0  0  0  0  0  0  0  0
   -3.8971  -15.0000    0.0000 C   0  0  0  0  0  0  0  0  0  0  0  0
   -2.5980  -14.2500    0.0000 C   0  0  0  0  0  0  0  0  0  0  0  0
   -1.2990  -15.0000    0.0000 C   0  0  0  0  0  0  0  0  0  0  0  0
  1  2  1  0  0  0  0
  2  3  1  0  0  0  0
  3  4  2  0  0  0  0
  4  5  1  0  0  0  0
  5  6  1  0  0  0  0
  6  7  1  0  0  0  0
  7  8  1  0  0  0  0
  8  9  1  0  0  0  0
  9 10  1  0  0  0  0
 10 11  1  0  0  0  0
  6 11  1  0  0  0  0
  9 12  1  0  0  0  0
 12 13  1  0  0  0  0
 13 14  1  0  0  0  0
 14 15  1  0  0  0  0
 15 16  1  0  0  0  0
 16 17  1  0  0  0  0
 12 17  1  0  0  0  0
 15 18  1  0  0  0  0
 18 19  2  0  0  0  0
 19 20  1  0  0  0  0
 20 21  1  0  0  0  0
 20 22  2  0  0  0  0
 22 23  1  0  0  0  0
 23 24  2  0  0  0  0
 24 25  1  0  0  0  0
 25 26  2  0  0  0  0
 26 27  1  0  0  0  0
 27 28  2  0  0  0  0
 18 28  1  0  0  0  0
 23 28  1  0  0  0  0
  5 29  2  0  0  0  0
 29 30  1  0  0  0  0
 30 31  2  0  0  0  0
 31 32  1  0  0  0  0
 32 33  2  0  0  0  0
 33 34  1  0  0  0  0
 29 34  1  0  0  0  0
 34 35  2  0  0  0  0
  3 35  1  0  0  0  0
M  END
> <chemblId>
CHEMBL1096529

> <bioactivity__type>
IC50

> <units>
nM

> <value>
10.0

$$$$

  CDK     11271513352D 0   0.00000     0.00000     0

 35 40  0  0  0  0              1 V2000 
    1.2991  -16.5000    0.0000 C   0  0  0  0  0  0  0  0  0  0  0  0
    1.2991  -15.0000    0.0000 O   0  0  0  0  0  0  0  0  0  0  0  0
    0.0000  -14.2500    0.0000 C   0  0  0  0  0  0  0  0  0  0  0  0
    0.0000  -12.7500    0.0000 C   0  0  0  0  0  0  0  0  0  0  0  0
   -1.2990  -12.0000    0.0000 C   0  0  0  0  0  0  0  0  0  0  0  0
   -1.2990  -10.5000    0.0000 N   0  0  0  0  0  0  0  0  0  0  0  0
    0.0000   -9.7500    0.0000 C   0  0  0  0  0  0  0  0  0  0  0  0
    0.0000   -8.2500    0.0000 C   0  0  0  0  0  0  0  0  0  0  0  0
   -1.2990   -7.5000    0.0000 N   0  0  0  0  0  0  0  0  0  0  0  0
   -2.5980   -8.2500    0.0000 C   0  0  0  0  0  0  0  0  0  0  0  0
   -2.5980   -9.7500    0.0000 C   0  0  0  0  0  0  0  0  0  0  0  0
   -1.2990   -6.0000    0.0000 C   0  0  0  0  0  0  0  0  0  0  0  0
    0.0000   -5.2500    0.0000 C   0  0  0  0  0  0  0  0  0  0  0  0
    0.0000   -3.7500    0.0000 C   0  0  0  0  0  0  0  0  0  0  0  0
   -1.2990   -3.0000    0.0000 N   0  0  0  0  0  0  0  0  0  0  0  0
   -2.5980   -3.7500    0.0000 C   0  0  0  0  0  0  0  0  0  0  0  0
   -2.5980   -5.2500    0.0000 C   0  0  0  0  0  0  0  0  0  0  0  0
   -1.2990   -1.5000    0.0000 C   0  0  0  0  0  0  0  0  0  0  0  0
   -2.5980   -0.7500    0.0000 C   0  0  0  0  0  0  0  0  0  0  0  0
   -3.8970   -1.5000    0.0000 F   0  0  0  0  0  0  0  0  0  0  0  0
   -2.5980    0.7500    0.0000 C   0  0  0  0  0  0  0  0  0  0  0  0
   -1.2990    1.5000    0.0000 C   0  0  0  0  0  0  0  0  0  0  0  0
   -0.0000    0.7500    0.0000 C   0  0  0  0  0  0  0  0  0  0  0  0
    1.2990    1.5000    0.0000 C   0  0  0  0  0  0  0  0  0  0  0  0
    2.5980    0.7500    0.0000 C   0  0  0  0  0  0  0  0  0  0  0  0
    2.5980   -0.7500    0.0000 C   0  0  0  0  0  0  0  0  0  0  0  0
    1.2990   -1.5000    0.0000 N   0  0  0  0  0  0  0  0  0  0  0  0
   -0.0000   -0.7500    0.0000 C   0  0  0  0  0  0  0  0  0  0  0  0
   -2.5980  -12.7500    0.0000 C   0  0  0  0  0  0  0  0  0  0  0  0
   -3.8971  -12.0000    0.0000 N   0  0  0  0  0  0  0  0  0  0  0  0
   -5.1961  -12.7500    0.0000 C   0  0  0  0  0  0  0  0  0  0  0  0
   -5.1961  -14.2500    0.0000 C   0  0  0  0  0  0  0  0  0  0  0  0
   -3.8971  -15.0000    0.0000 C   0  0  0  0  0  0  0  0  0  0  0  0
   -2.5980  -14.2500    0.0000 C   0  0  0  0  0  0  0  0  0  0  0  0
   -1.2990  -15.0000    0.0000 C   0  0  0  0  0  0  0  0  0  0  0  0
  1  2  1  0  0  0  0
  2  3  1  0  0  0  0
  3  4  2  0  0  0  0
  4  5  1  0  0  0  0
  5  6  1  0  0  0  0
  6  7  1  0  0  0  0
  7  8  1  0  0  0  0
  8  9  1  0  0  0  0
  9 10  1  0  0  0  0
 10 11  1  0  0  0  0
  6 11  1  0  0  0  0
  9 12  1  0  0  0  0
 12 13  1  0  0  0  0
 13 14  1  0  0  0  0
 14 15  1  0  0  0  0
 15 16  1  0  0  0  0
 16 17  1  0  0  0  0
 12 17  1  0  0  0  0
 15 18  1  0  0  0  0
 18 19  2  0  0  0  0
 19 20  1  0  0  0  0
 19 21  1  0  0  0  0
 21 22  2  0  0  0  0
 22 23  1  0  0  0  0
 23 24  2  0  0  0  0
 24 25  1  0  0  0  0
 25 26  2  0  0  0  0
 26 27  1  0  0  0  0
 27 28  2  0  0  0  0
 18 28  1  0  0  0  0
 23 28  1  0  0  0  0
  5 29  2  0  0  0  0
 29 30  1  0  0  0  0
 30 31  2  0  0  0  0
 31 32  1  0  0  0  0
 32 33  2  0  0  0  0
 33 34  1  0  0  0  0
 29 34  1  0  0  0  0
 34 35  2  0  0  0  0
  3 35  1  0  0  0  0
M  END
> <chemblId>
CHEMBL1096530

> <bioactivity__type>
IC50

> <units>
nM

> <value>
331.0

$$$$

  CDK     11271513352D 0   0.00000     0.00000     0

 38 43  0  0  0  0              1 V2000 
    1.2991  -16.5000    0.0000 C   0  0  0  0  0  0  0  0  0  0  0  0
    1.2991  -15.0000    0.0000 O   0  0  0  0  0  0  0  0  0  0  0  0
    0.0000  -14.2500    0.0000 C   0  0  0  0  0  0  0  0  0  0  0  0
    0.0000  -12.7500    0.0000 C   0  0  0  0  0  0  0  0  0  0  0  0
   -1.2990  -12.0000    0.0000 C   0  0  0  0  0  0  0  0  0  0  0  0
   -1.2990  -10.5000    0.0000 N   0  0  0  0  0  0  0  0  0  0  0  0
    0.0000   -9.7500    0.0000 C   0  0  0  0  0  0  0  0  0  0  0  0
    0.0000   -8.2500    0.0000 C   0  0  0  0  0  0  0  0  0  0  0  0
   -1.2990   -7.5000    0.0000 N   0  0  0  0  0  0  0  0  0  0  0  0
   -2.5980   -8.2500    0.0000 C   0  0  0  0  0  0  0  0  0  0  0  0
   -2.5980   -9.7500    0.0000 C   0  0  0  0  0  0  0  0  0  0  0  0
   -1.2990   -6.0000    0.0000 C   0  0  0  0  0  0  0  0  0  0  0  0
    0.0000   -5.2500    0.0000 C   0  0  0  0  0  0  0  0  0  0  0  0
    0.0000   -3.7500    0.0000 C   0  0  0  0  0  0  0  0  0  0  0  0
   -1.2990   -3.0000    0.0000 N   0  0  0  0  0  0  0  0  0  0  0  0
   -2.5980   -3.7500    0.0000 C   0  0  0  0  0  0  0  0  0  0  0  0
   -2.5980   -5.2500    0.0000 C   0  0  0  0  0  0  0  0  0  0  0  0
   -1.2990   -1.5000    0.0000 C   0  0  0  0  0  0  0  0  0  0  0  0
   -2.5980   -0.7500    0.0000 C   0  0  0  0  0  0  0  0  0  0  0  0
   -2.5980    0.7500    0.0000 C   0  0  0  0  0  0  0  0  0  0  0  0
   -1.2990    1.5000    0.0000 C   0  0  0  0  0  0  0  0  0  0  0  0
   -0.0000    0.7500    0.0000 C   0  0  0  0  0  0  0  0  0  0  0  0
    1.2990    1.5000    0.0000 C   0  0  0  0  0  0  0  0  0  0  0  0
    2.5980    0.7500    0.0000 C   0  0  0  0  0  0  0  0  0  0  0  0
    2.5980   -0.7500    0.0000 C   0  0  0  0  0  0  0  0  0  0  0  0
    1.2990   -1.5000    0.0000 N   0  0  0  0  0  0  0  0  0  0  0  0
   -0.0000   -0.7500    0.0000 C   0  0  0  0  0  0  0  0  0  0  0  0
    3.8970   -1.5000    0.0000 C   0  0  0  0  0  0  0  0  0  0  0  0
    5.1961   -0.7500    0.0000 F   0  0  0  0  0  0  0  0  0  0  0  0
    2.9329   -2.6491    0.0000 F   0  0  0  0  0  0  0  0  0  0  0  0
    4.8612   -2.6491    0.0000 F   0  0  0  0  0  0  0  0  0  0  0  0
   -2.5980  -12.7500    0.0000 C   0  0  0  0  0  0  0  0  0  0  0  0
   -3.8971  -12.0000    0.0000 N   0  0  0  0  0  0  0  0  0  0  0  0
   -5.1961  -12.7500    0.0000 C   0  0  0  0  0  0  0  0  0  0  0  0
   -5.1961  -14.2500    0.0000 C   0  0  0  0  0  0  0  0  0  0  0  0
   -3.8971  -15.0000    0.0000 C   0  0  0  0  0  0  0  0  0  0  0  0
   -2.5980  -14.2500    0.0000 C   0  0  0  0  0  0  0  0  0  0  0  0
   -1.2990  -15.0000    0.0000 C   0  0  0  0  0  0  0  0  0  0  0  0
  1  2  1  0  0  0  0
  2  3  1  0  0  0  0
  3  4  2  0  0  0  0
  4  5  1  0  0  0  0
  5  6  1  0  0  0  0
  6  7  1  0  0  0  0
  7  8  1  0  0  0  0
  8  9  1  0  0  0  0
  9 10  1  0  0  0  0
 10 11  1  0  0  0  0
  6 11  1  0  0  0  0
  9 12  1  0  0  0  0
 12 13  1  0  0  0  0
 13 14  1  0  0  0  0
 14 15  1  0  0  0  0
 15 16  1  0  0  0  0
 16 17  1  0  0  0  0
 12 17  1  0  0  0  0
 15 18  1  0  0  0  0
 18 19  2  0  0  0  0
 19 20  1  0  0  0  0
 20 21  2  0  0  0  0
 21 22  1  0  0  0  0
 22 23  2  0  0  0  0
 23 24  1  0  0  0  0
 24 25  2  0  0  0  0
 25 26  1  0  0  0  0
 26 27  2  0  0  0  0
 18 27  1  0  0  0  0
 22 27  1  0  0  0  0
 25 28  1  0  0  0  0
 28 29  1  0  0  0  0
 28 30  1  0  0  0  0
 28 31  1  0  0  0  0
  5 32  2  0  0  0  0
 32 33  1  0  0  0  0
 33 34  2  0  0  0  0
 34 35  1  0  0  0  0
 35 36  2  0  0  0  0
 36 37  1  0  0  0  0
 32 37  1  0  0  0  0
 37 38  2  0  0  0  0
  3 38  1  0  0  0  0
M  END
> <chemblId>
CHEMBL1096540

> <bioactivity__type>
IC50

> <units>
nM

> <value>
23.0

$$$$

  CDK     11271513352D 0   0.00000     0.00000     0

 41 46  0  0  0  0              1 V2000 
    1.2991  -16.5000    0.0000 C   0  0  0  0  0  0  0  0  0  0  0  0
    1.2991  -15.0000    0.0000 O   0  0  0  0  0  0  0  0  0  0  0  0
    0.0000  -14.2500    0.0000 C   0  0  0  0  0  0  0  0  0  0  0  0
    0.0000  -12.7500    0.0000 C   0  0  0  0  0  0  0  0  0  0  0  0
   -1.2990  -12.0000    0.0000 C   0  0  0  0  0  0  0  0  0  0  0  0
   -1.2990  -10.5000    0.0000 N   0  0  0  0  0  0  0  0  0  0  0  0
    0.0000   -9.7500    0.0000 C   0  0  0  0  0  0  0  0  0  0  0  0
    0.0000   -8.2500    0.0000 C   0  0  0  0  0  0  0  0  0  0  0  0
   -1.2990   -7.5000    0.0000 N   0  0  0  0  0  0  0  0  0  0  0  0
   -2.5980   -8.2500    0.0000 C   0  0  0  0  0  0  0  0  0  0  0  0
   -2.5980   -9.7500    0.0000 C   0  0  0  0  0  0  0  0  0  0  0  0
   -1.2990   -6.0000    0.0000 C   0  0  0  0  0  0  0  0  0  0  0  0
    0.0000   -5.2500    0.0000 C   0  0  0  0  0  0  0  0  0  0  0  0
    0.0000   -3.7500    0.0000 C   0  0  0  0  0  0  0  0  0  0  0  0
   -1.2990   -3.0000    0.0000 N   0  0  0  0  0  0  0  0  0  0  0  0
   -2.5980   -3.7500    0.0000 C   0  0  0  0  0  0  0  0  0  0  0  0
   -2.5980   -5.2500    0.0000 C   0  0  0  0  0  0  0  0  0  0  0  0
   -1.2990   -1.5000    0.0000 C   0  0  0  0  0  0  0  0  0  0  0  0
   -2.5980   -0.7500    0.0000 C   0  0  0  0  0  0  0  0  0  0  0  0
   -2.5980    0.7500    0.0000 C   0  0  0  0  0  0  0  0  0  0  0  0
   -1.2990    1.5000    0.0000 C   0  0  0  0  0  0  0  0  0  0  0  0
   -1.2990    3.0000    0.0000 F   0  0  0  0  0  0  0  0  0  0  0  0
   -0.0000    0.7500    0.0000 C   0  0  0  0  0  0  0  0  0  0  0  0
    1.2990    1.5000    0.0000 C   0  0  0  0  0  0  0  0  0  0  0  0
    1.2990    3.0000    0.0000 O   0  0  0  0  0  0  0  0  0  0  0  0
    2.5980    3.7500    0.0000 C   0  0  0  0  0  0  0  0  0  0  0  0
    2.5980    0.7500    0.0000 C   0  0  0  0  0  0  0  0  0  0  0  0
    2.5980   -0.7500    0.0000 C   0  0  0  0  0  0  0  0  0  0  0  0
    1.2990   -1.5000    0.0000 N   0  0  0  0  0  0  0  0  0  0  0  0
   -0.0000   -0.7500    0.0000 C   0  0  0  0  0  0  0  0  0  0  0  0
    3.8970   -1.5000    0.0000 C   0  0  0  0  0  0  0  0  0  0  0  0
    5.1961   -0.7500    0.0000 F   0  0  0  0  0  0  0  0  0  0  0  0
    2.9329   -2.6491    0.0000 F   0  0  0  0  0  0  0  0  0  0  0  0
    4.8612   -2.6491    0.0000 F   0  0  0  0  0  0  0  0  0  0  0  0
   -2.5980  -12.7500    0.0000 C   0  0  0  0  0  0  0  0  0  0  0  0
   -3.8971  -12.0000    0.0000 N   0  0  0  0  0  0  0  0  0  0  0  0
   -5.1961  -12.7500    0.0000 C   0  0  0  0  0  0  0  0  0  0  0  0
   -5.1961  -14.2500    0.0000 C   0  0  0  0  0  0  0  0  0  0  0  0
   -3.8971  -15.0000    0.0000 C   0  0  0  0  0  0  0  0  0  0  0  0
   -2.5980  -14.2500    0.0000 C   0  0  0  0  0  0  0  0  0  0  0  0
   -1.2990  -15.0000    0.0000 C   0  0  0  0  0  0  0  0  0  0  0  0
  1  2  1  0  0  0  0
  2  3  1  0  0  0  0
  3  4  2  0  0  0  0
  4  5  1  0  0  0  0
  5  6  1  0  0  0  0
  6  7  1  0  0  0  0
  7  8  1  0  0  0  0
  8  9  1  0  0  0  0
  9 10  1  0  0  0  0
 10 11  1  0  0  0  0
  6 11  1  0  0  0  0
  9 12  1  0  0  0  0
 12 13  1  0  0  0  0
 13 14  1  0  0  0  0
 14 15  1  0  0  0  0
 15 16  1  0  0  0  0
 16 17  1  0  0  0  0
 12 17  1  0  0  0  0
 15 18  1  0  0  0  0
 18 19  2  0  0  0  0
 19 20  1  0  0  0  0
 20 21  2  0  0  0  0
 21 22  1  0  0  0  0
 21 23  1  0  0  0  0
 23 24  2  0  0  0  0
 24 25  1  0  0  0  0
 25 26  1  0  0  0  0
 24 27  1  0  0  0  0
 27 28  2  0  0  0  0
 28 29  1  0  0  0  0
 29 30  2  0  0  0  0
 18 30  1  0  0  0  0
 23 30  1  0  0  0  0
 28 31  1  0  0  0  0
 31 32  1  0  0  0  0
 31 33  1  0  0  0  0
 31 34  1  0  0  0  0
  5 35  2  0  0  0  0
 35 36  1  0  0  0  0
 36 37  2  0  0  0  0
 37 38  1  0  0  0  0
 38 39  2  0  0  0  0
 39 40  1  0  0  0  0
 35 40  1  0  0  0  0
 40 41  2  0  0  0  0
  3 41  1  0  0  0  0
M  END
> <chemblId>
CHEMBL1096671

> <bioactivity__type>
IC50

> <units>
nM

> <value>
9.1

$$$$

  CDK     11271513352D 0   0.00000     0.00000     0

 35 40  0  0  0  0              1 V2000 
    1.2991  -16.5000    0.0000 C   0  0  0  0  0  0  0  0  0  0  0  0
    1.2991  -15.0000    0.0000 O   0  0  0  0  0  0  0  0  0  0  0  0
    0.0000  -14.2500    0.0000 C   0  0  0  0  0  0  0  0  0  0  0  0
    0.0000  -12.7500    0.0000 C   0  0  0  0  0  0  0  0  0  0  0  0
   -1.2990  -12.0000    0.0000 C   0  0  0  0  0  0  0  0  0  0  0  0
   -1.2990  -10.5000    0.0000 N   0  0  0  0  0  0  0  0  0  0  0  0
    0.0000   -9.7500    0.0000 C   0  0  0  0  0  0  0  0  0  0  0  0
    0.0000   -8.2500    0.0000 C   0  0  0  0  0  0  0  0  0  0  0  0
   -1.2990   -7.5000    0.0000 N   0  0  0  0  0  0  0  0  0  0  0  0
   -2.5980   -8.2500    0.0000 C   0  0  0  0  0  0  0  0  0  0  0  0
   -2.5980   -9.7500    0.0000 C   0  0  0  0  0  0  0  0  0  0  0  0
   -1.2990   -6.0000    0.0000 C   0  0  0  0  0  0  0  0  0  0  0  0
    0.0000   -5.2500    0.0000 C   0  0  0  0  0  0  0  0  0  0  0  0
    0.0000   -3.7500    0.0000 C   0  0  0  0  0  0  0  0  0  0  0  0
   -1.2990   -3.0000    0.0000 N   0  0  0  0  0  0  0  0  0  0  0  0
   -2.5980   -3.7500    0.0000 C   0  0  0  0  0  0  0  0  0  0  0  0
   -2.5980   -5.2500    0.0000 C   0  0  0  0  0  0  0  0  0  0  0  0
   -1.2990   -1.5000    0.0000 C   0  0  0  0  0  0  0  0  0  0  0  0
   -2.5980   -0.7500    0.0000 C   0  0  0  0  0  0  0  0  0  0  0  0
   -2.5980    0.7500    0.0000 C   0  0  0  0  0  0  0  0  0  0  0  0
   -1.2990    1.5000    0.0000 C   0  0  0  0  0  0  0  0  0  0  0  0
   -0.0000    0.7500    0.0000 C   0  0  0  0  0  0  0  0  0  0  0  0
    1.2990    1.5000    0.0000 C   0  0  0  0  0  0  0  0  0  0  0  0
    2.5980    0.7500    0.0000 C   0  0  0  0  0  0  0  0  0  0  0  0
    2.5980   -0.7500    0.0000 C   0  0  0  0  0  0  0  0  0  0  0  0
    3.8970   -1.5000    0.0000 C   0  0  0  0  0  0  0  0  0  0  0  0
    1.2990   -1.5000    0.0000 N   0  0  0  0  0  0  0  0  0  0  0  0
   -0.0000   -0.7500    0.0000 C   0  0  0  0  0  0  0  0  0  0  0  0
   -2.5980  -12.7500    0.0000 C   0  0  0  0  0  0  0  0  0  0  0  0
   -3.8971  -12.0000    0.0000 N   0  0  0  0  0  0  0  0  0  0  0  0
   -5.1961  -12.7500    0.0000 C   0  0  0  0  0  0  0  0  0  0  0  0
   -5.1961  -14.2500    0.0000 C   0  0  0  0  0  0  0  0  0  0  0  0
   -3.8971  -15.0000    0.0000 C   0  0  0  0  0  0  0  0  0  0  0  0
   -2.5980  -14.2500    0.0000 C   0  0  0  0  0  0  0  0  0  0  0  0
   -1.2990  -15.0000    0.0000 C   0  0  0  0  0  0  0  0  0  0  0  0
  1  2  1  0  0  0  0
  2  3  1  0  0  0  0
  3  4  2  0  0  0  0
  4  5  1  0  0  0  0
  5  6  1  0  0  0  0
  6  7  1  0  0  0  0
  7  8  1  0  0  0  0
  8  9  1  0  0  0  0
  9 10  1  0  0  0  0
 10 11  1  0  0  0  0
  6 11  1  0  0  0  0
  9 12  1  0  0  0  0
 12 13  1  0  0  0  0
 13 14  1  0  0  0  0
 14 15  1  0  0  0  0
 15 16  1  0  0  0  0
 16 17  1  0  0  0  0
 12 17  1  0  0  0  0
 15 18  1  0  0  0  0
 18 19  2  0  0  0  0
 19 20  1  0  0  0  0
 20 21  2  0  0  0  0
 21 22  1  0  0  0  0
 22 23  2  0  0  0  0
 23 24  1  0  0  0  0
 24 25  2  0  0  0  0
 25 26  1  0  0  0  0
 25 27  1  0  0  0  0
 27 28  2  0  0  0  0
 18 28  1  0  0  0  0
 22 28  1  0  0  0  0
  5 29  2  0  0  0  0
 29 30  1  0  0  0  0
 30 31  2  0  0  0  0
 31 32  1  0  0  0  0
 32 33  2  0  0  0  0
 33 34  1  0  0  0  0
 29 34  1  0  0  0  0
 34 35  2  0  0  0  0
  3 35  1  0  0  0  0
M  END
> <chemblId>
CHEMBL1096802

> <bioactivity__type>
IC50

> <units>
nM

> <value>
47.0

$$$$

  CDK     11271513352D 0   0.00000     0.00000     0

 37 42  0  0  0  0              1 V2000 
    1.2991  -16.5000    0.0000 C   0  0  0  0  0  0  0  0  0  0  0  0
    1.2991  -15.0000    0.0000 O   0  0  0  0  0  0  0  0  0  0  0  0
    0.0000  -14.2500    0.0000 C   0  0  0  0  0  0  0  0  0  0  0  0
    0.0000  -12.7500    0.0000 C   0  0  0  0  0  0  0  0  0  0  0  0
   -1.2990  -12.0000    0.0000 C   0  0  0  0  0  0  0  0  0  0  0  0
   -1.2990  -10.5000    0.0000 N   0  0  0  0  0  0  0  0  0  0  0  0
    0.0000   -9.7500    0.0000 C   0  0  0  0  0  0  0  0  0  0  0  0
    0.0000   -8.2500    0.0000 C   0  0  0  0  0  0  0  0  0  0  0  0
   -1.2990   -7.5000    0.0000 N   0  0  0  0  0  0  0  0  0  0  0  0
   -2.5980   -8.2500    0.0000 C   0  0  0  0  0  0  0  0  0  0  0  0
   -2.5980   -9.7500    0.0000 C   0  0  0  0  0  0  0  0  0  0  0  0
   -1.2990   -6.0000    0.0000 C   0  0  0  0  0  0  0  0  0  0  0  0
    0.0000   -5.2500    0.0000 C   0  0  0  0  0  0  0  0  0  0  0  0
    0.0000   -3.7500    0.0000 C   0  0  0  0  0  0  0  0  0  0  0  0
   -1.2990   -3.0000    0.0000 N   0  0  0  0  0  0  0  0  0  0  0  0
   -2.5980   -3.7500    0.0000 C   0  0  0  0  0  0  0  0  0  0  0  0
   -2.5980   -5.2500    0.0000 C   0  0  0  0  0  0  0  0  0  0  0  0
   -1.2990   -1.5000    0.0000 C   0  0  0  0  0  0  0  0  0  0  0  0
   -2.5980   -0.7500    0.0000 C   0  0  0  0  0  0  0  0  0  0  0  0
   -2.5980    0.7500    0.0000 C   0  0  0  0  0  0  0  0  0  0  0  0
   -1.2990    1.5000    0.0000 C   0  0  0  0  0  0  0  0  0  0  0  0
   -1.2990    3.0000    0.0000 F   0  0  0  0  0  0  0  0  0  0  0  0
   -0.0000    0.7500    0.0000 C   0  0  0  0  0  0  0  0  0  0  0  0
    1.2990    1.5000    0.0000 C   0  0  0  0  0  0  0  0  0  0  0  0
    1.2990    3.0000    0.0000 C   0  0  0  0  0  0  0  0  0  0  0  0
    2.5980    0.7500    0.0000 C   0  0  0  0  0  0  0  0  0  0  0  0
    2.5980   -0.7500    0.0000 C   0  0  0  0  0  0  0  0  0  0  0  0
    3.8970   -1.5000    0.0000 C   0  0  0  0  0  0  0  0  0  0  0  0
    1.2990   -1.5000    0.0000 N   0  0  0  0  0  0  0  0  0  0  0  0
   -0.0000   -0.7500    0.0000 C   0  0  0  0  0  0  0  0  0  0  0  0
   -2.5980  -12.7500    0.0000 C   0  0  0  0  0  0  0  0  0  0  0  0
   -3.8971  -12.0000    0.0000 N   0  0  0  0  0  0  0  0  0  0  0  0
   -5.1961  -12.7500    0.0000 C   0  0  0  0  0  0  0  0  0  0  0  0
   -5.1961  -14.2500    0.0000 C   0  0  0  0  0  0  0  0  0  0  0  0
   -3.8971  -15.0000    0.0000 C   0  0  0  0  0  0  0  0  0  0  0  0
   -2.5980  -14.2500    0.0000 C   0  0  0  0  0  0  0  0  0  0  0  0
   -1.2990  -15.0000    0.0000 C   0  0  0  0  0  0  0  0  0  0  0  0
  1  2  1  0  0  0  0
  2  3  1  0  0  0  0
  3  4  2  0  0  0  0
  4  5  1  0  0  0  0
  5  6  1  0  0  0  0
  6  7  1  0  0  0  0
  7  8  1  0  0  0  0
  8  9  1  0  0  0  0
  9 10  1  0  0  0  0
 10 11  1  0  0  0  0
  6 11  1  0  0  0  0
  9 12  1  0  0  0  0
 12 13  1  0  0  0  0
 13 14  1  0  0  0  0
 14 15  1  0  0  0  0
 15 16  1  0  0  0  0
 16 17  1  0  0  0  0
 12 17  1  0  0  0  0
 15 18  1  0  0  0  0
 18 19  2  0  0  0  0
 19 20  1  0  0  0  0
 20 21  2  0  0  0  0
 21 22  1  0  0  0  0
 21 23  1  0  0  0  0
 23 24  2  0  0  0  0
 24 25  1  0  0  0  0
 24 26  1  0  0  0  0
 26 27  2  0  0  0  0
 27 28  1  0  0  0  0
 27 29  1  0  0  0  0
 29 30  2  0  0  0  0
 18 30  1  0  0  0  0
 23 30  1  0  0  0  0
  5 31  2  0  0  0  0
 31 32  1  0  0  0  0
 32 33  2  0  0  0  0
 33 34  1  0  0  0  0
 34 35  2  0  0  0  0
 35 36  1  0  0  0  0
 31 36  1  0  0  0  0
 36 37  2  0  0  0  0
  3 37  1  0  0  0  0
M  END
> <chemblId>
CHEMBL1097181

> <bioactivity__type>
IC50

> <units>
nM

> <value>
2.8

$$$$

  CDK     11271513352D 0   0.00000     0.00000     0

 39 44  0  0  0  0              1 V2000 
    1.2991  -16.5000    0.0000 C   0  0  0  0  0  0  0  0  0  0  0  0
    1.2991  -15.0000    0.0000 O   0  0  0  0  0  0  0  0  0  0  0  0
    0.0000  -14.2500    0.0000 C   0  0  0  0  0  0  0  0  0  0  0  0
    0.0000  -12.7500    0.0000 C   0  0  0  0  0  0  0  0  0  0  0  0
   -1.2990  -12.0000    0.0000 C   0  0  0  0  0  0  0  0  0  0  0  0
   -1.2990  -10.5000    0.0000 N   0  0  0  0  0  0  0  0  0  0  0  0
    0.0000   -9.7500    0.0000 C   0  0  0  0  0  0  0  0  0  0  0  0
    0.0000   -8.2500    0.0000 C   0  0  0  0  0  0  0  0  0  0  0  0
   -1.2990   -7.5000    0.0000 N   0  0  0  0  0  0  0  0  0  0  0  0
   -2.5980   -8.2500    0.0000 C   0  0  0  0  0  0  0  0  0  0  0  0
   -2.5980   -9.7500    0.0000 C   0  0  0  0  0  0  0  0  0  0  0  0
   -1.2990   -6.0000    0.0000 C   0  0  0  0  0  0  0  0  0  0  0  0
    0.0000   -5.2500    0.0000 C   0  0  0  0  0  0  0  0  0  0  0  0
    0.0000   -3.7500    0.0000 C   0  0  0  0  0  0  0  0  0  0  0  0
   -1.2990   -3.0000    0.0000 N   0  0  0  0  0  0  0  0  0  0  0  0
   -2.5980   -3.7500    0.0000 C   0  0  0  0  0  0  0  0  0  0  0  0
   -2.5980   -5.2500    0.0000 C   0  0  0  0  0  0  0  0  0  0  0  0
   -1.2990   -1.5000    0.0000 C   0  0  0  0  0  0  0  0  0  0  0  0
   -2.5980   -0.7500    0.0000 C   0  0  0  0  0  0  0  0  0  0  0  0
   -2.5980    0.7500    0.0000 C   0  0  0  0  0  0  0  0  0  0  0  0
   -1.2990    1.5000    0.0000 C   0  0  0  0  0  0  0  0  0  0  0  0
   -1.2990    3.0000    0.0000 F   0  0  0  0  0  0  0  0  0  0  0  0
   -0.0000    0.7500    0.0000 C   0  0  0  0  0  0  0  0  0  0  0  0
    1.2990    1.5000    0.0000 C   0  0  0  0  0  0  0  0  0  0  0  0
    2.5980    0.7500    0.0000 C   0  0  0  0  0  0  0  0  0  0  0  0
    2.5980   -0.7500    0.0000 C   0  0  0  0  0  0  0  0  0  0  0  0
    1.2990   -1.5000    0.0000 N   0  0  0  0  0  0  0  0  0  0  0  0
   -0.0000   -0.7500    0.0000 C   0  0  0  0  0  0  0  0  0  0  0  0
    3.8970   -1.5000    0.0000 C   0  0  0  0  0  0  0  0  0  0  0  0
    5.1961   -0.7500    0.0000 F   0  0  0  0  0  0  0  0  0  0  0  0
    2.9329   -2.6491    0.0000 F   0  0  0  0  0  0  0  0  0  0  0  0
    4.8612   -2.6491    0.0000 F   0  0  0  0  0  0  0  0  0  0  0  0
   -2.5980  -12.7500    0.0000 C   0  0  0  0  0  0  0  0  0  0  0  0
   -3.8971  -12.0000    0.0000 N   0  0  0  0  0  0  0  0  0  0  0  0
   -5.1961  -12.7500    0.0000 C   0  0  0  0  0  0  0  0  0  0  0  0
   -5.1961  -14.2500    0.0000 C   0  0  0  0  0  0  0  0  0  0  0  0
   -3.8971  -15.0000    0.0000 C   0  0  0  0  0  0  0  0  0  0  0  0
   -2.5980  -14.2500    0.0000 C   0  0  0  0  0  0  0  0  0  0  0  0
   -1.2990  -15.0000    0.0000 C   0  0  0  0  0  0  0  0  0  0  0  0
  1  2  1  0  0  0  0
  2  3  1  0  0  0  0
  3  4  2  0  0  0  0
  4  5  1  0  0  0  0
  5  6  1  0  0  0  0
  6  7  1  0  0  0  0
  7  8  1  0  0  0  0
  8  9  1  0  0  0  0
  9 10  1  0  0  0  0
 10 11  1  0  0  0  0
  6 11  1  0  0  0  0
  9 12  1  0  0  0  0
 12 13  1  0  0  0  0
 13 14  1  0  0  0  0
 14 15  1  0  0  0  0
 15 16  1  0  0  0  0
 16 17  1  0  0  0  0
 12 17  1  0  0  0  0
 15 18  1  0  0  0  0
 18 19  2  0  0  0  0
 19 20  1  0  0  0  0
 20 21  2  0  0  0  0
 21 22  1  0  0  0  0
 21 23  1  0  0  0  0
 23 24  2  0  0  0  0
 24 25  1  0  0  0  0
 25 26  2  0  0  0  0
 26 27  1  0  0  0  0
 27 28  2  0  0  0  0
 18 28  1  0  0  0  0
 23 28  1  0  0  0  0
 26 29  1  0  0  0  0
 29 30  1  0  0  0  0
 29 31  1  0  0  0  0
 29 32  1  0  0  0  0
  5 33  2  0  0  0  0
 33 34  1  0  0  0  0
 34 35  2  0  0  0  0
 35 36  1  0  0  0  0
 36 37  2  0  0  0  0
 37 38  1  0  0  0  0
 33 38  1  0  0  0  0
 38 39  2  0  0  0  0
  3 39  1  0  0  0  0
M  END
> <chemblId>
CHEMBL1097484

> <bioactivity__type>
IC50

> <units>
nM

> <value>
7.0

$$$$

  CDK     11271513352D 0   0.00000     0.00000     0

 39 44  0  0  0  0              1 V2000 
    1.2991  -16.5000    0.0000 C   0  0  0  0  0  0  0  0  0  0  0  0
    1.2991  -15.0000    0.0000 O   0  0  0  0  0  0  0  0  0  0  0  0
    0.0000  -14.2500    0.0000 C   0  0  0  0  0  0  0  0  0  0  0  0
    0.0000  -12.7500    0.0000 C   0  0  0  0  0  0  0  0  0  0  0  0
   -1.2990  -12.0000    0.0000 C   0  0  0  0  0  0  0  0  0  0  0  0
   -1.2990  -10.5000    0.0000 N   0  0  0  0  0  0  0  0  0  0  0  0
    0.0000   -9.7500    0.0000 C   0  0  0  0  0  0  0  0  0  0  0  0
    0.0000   -8.2500    0.0000 C   0  0  0  0  0  0  0  0  0  0  0  0
   -1.2990   -7.5000    0.0000 N   0  0  0  0  0  0  0  0  0  0  0  0
   -2.5980   -8.2500    0.0000 C   0  0  0  0  0  0  0  0  0  0  0  0
   -2.5980   -9.7500    0.0000 C   0  0  0  0  0  0  0  0  0  0  0  0
   -1.2990   -6.0000    0.0000 C   0  0  0  0  0  0  0  0  0  0  0  0
    0.0000   -5.2500    0.0000 C   0  0  0  0  0  0  0  0  0  0  0  0
    0.0000   -3.7500    0.0000 C   0  0  0  0  0  0  0  0  0  0  0  0
   -1.2990   -3.0000    0.0000 N   0  0  0  0  0  0  0  0  0  0  0  0
   -2.5980   -3.7500    0.0000 C   0  0  0  0  0  0  0  0  0  0  0  0
   -2.5980   -5.2500    0.0000 C   0  0  0  0  0  0  0  0  0  0  0  0
   -1.2990   -1.5000    0.0000 C   0  0  0  0  0  0  0  0  0  0  0  0
   -2.5980   -0.7500    0.0000 C   0  0  0  0  0  0  0  0  0  0  0  0
   -2.5980    0.7500    0.0000 C   0  0  0  0  0  0  0  0  0  0  0  0
   -1.2990    1.5000    0.0000 C   0  0  0  0  0  0  0  0  0  0  0  0
   -1.2990    3.0000    0.0000 F   0  0  0  0  0  0  0  0  0  0  0  0
   -0.0000    0.7500    0.0000 C   0  0  0  0  0  0  0  0  0  0  0  0
    1.2990    1.5000    0.0000 C   0  0  0  0  0  0  0  0  0  0  0  0
    2.5980    0.7500    0.0000 C   0  0  0  0  0  0  0  0  0  0  0  0
    2.5980   -0.7500    0.0000 C   0  0  0  0  0  0  0  0  0  0  0  0
    1.2990   -1.5000    0.0000 N   0  0  0  0  0  0  0  0  0  0  0  0
   -0.0000   -0.7500    0.0000 C   0  0  0  0  0  0  0  0  0  0  0  0
    3.8970    1.5000    0.0000 C   0  0  0  0  0  0  0  0  0  0  0  0
    3.8971    3.0000    0.0000 F   0  0  0  0  0  0  0  0  0  0  0  0
    4.4101    0.0904    0.0000 F   0  0  0  0  0  0  0  0  0  0  0  0
    5.3743    1.7605    0.0000 F   0  0  0  0  0  0  0  0  0  0  0  0
   -2.5980  -12.7500    0.0000 C   0  0  0  0  0  0  0  0  0  0  0  0
   -3.8971  -12.0000    0.0000 N   0  0  0  0  0  0  0  0  0  0  0  0
   -5.1961  -12.7500    0.0000 C   0  0  0  0  0  0  0  0  0  0  0  0
   -5.1961  -14.2500    0.0000 C   0  0  0  0  0  0  0  0  0  0  0  0
   -3.8971  -15.0000    0.0000 C   0  0  0  0  0  0  0  0  0  0  0  0
   -2.5980  -14.2500    0.0000 C   0  0  0  0  0  0  0  0  0  0  0  0
   -1.2990  -15.0000    0.0000 C   0  0  0  0  0  0  0  0  0  0  0  0
  1  2  1  0  0  0  0
  2  3  1  0  0  0  0
  3  4  2  0  0  0  0
  4  5  1  0  0  0  0
  5  6  1  0  0  0  0
  6  7  1  0  0  0  0
  7  8  1  0  0  0  0
  8  9  1  0  0  0  0
  9 10  1  0  0  0  0
 10 11  1  0  0  0  0
  6 11  1  0  0  0  0
  9 12  1  0  0  0  0
 12 13  1  0  0  0  0
 13 14  1  0  0  0  0
 14 15  1  0  0  0  0
 15 16  1  0  0  0  0
 16 17  1  0  0  0  0
 12 17  1  0  0  0  0
 15 18  1  0  0  0  0
 18 19  2  0  0  0  0
 19 20  1  0  0  0  0
 20 21  2  0  0  0  0
 21 22  1  0  0  0  0
 21 23  1  0  0  0  0
 23 24  2  0  0  0  0
 24 25  1  0  0  0  0
 25 26  2  0  0  0  0
 26 27  1  0  0  0  0
 27 28  2  0  0  0  0
 18 28  1  0  0  0  0
 23 28  1  0  0  0  0
 25 29  1  0  0  0  0
 29 30  1  0  0  0  0
 29 31  1  0  0  0  0
 29 32  1  0  0  0  0
  5 33  2  0  0  0  0
 33 34  1  0  0  0  0
 34 35  2  0  0  0  0
 35 36  1  0  0  0  0
 36 37  2  0  0  0  0
 37 38  1  0  0  0  0
 33 38  1  0  0  0  0
 38 39  2  0  0  0  0
  3 39  1  0  0  0  0
M  END
> <chemblId>
CHEMBL1098133

> <bioactivity__type>
IC50

> <units>
nM

> <value>
15.0

$$$$

  CDK     11271513352D 0   0.00000     0.00000     0

 36 41  0  0  0  0              1 V2000 
    1.2991  -16.5000    0.0000 C   0  0  0  0  0  0  0  0  0  0  0  0
    1.2991  -15.0000    0.0000 O   0  0  0  0  0  0  0  0  0  0  0  0
    0.0000  -14.2500    0.0000 C   0  0  0  0  0  0  0  0  0  0  0  0
    0.0000  -12.7500    0.0000 C   0  0  0  0  0  0  0  0  0  0  0  0
   -1.2990  -12.0000    0.0000 C   0  0  0  0  0  0  0  0  0  0  0  0
   -1.2990  -10.5000    0.0000 N   0  0  0  0  0  0  0  0  0  0  0  0
    0.0000   -9.7500    0.0000 C   0  0  0  0  0  0  0  0  0  0  0  0
    0.0000   -8.2500    0.0000 C   0  0  0  0  0  0  0  0  0  0  0  0
   -1.2990   -7.5000    0.0000 N   0  0  0  0  0  0  0  0  0  0  0  0
   -2.5980   -8.2500    0.0000 C   0  0  0  0  0  0  0  0  0  0  0  0
   -2.5980   -9.7500    0.0000 C   0  0  0  0  0  0  0  0  0  0  0  0
   -1.2990   -6.0000    0.0000 C   0  0  0  0  0  0  0  0  0  0  0  0
    0.0000   -5.2500    0.0000 C   0  0  0  0  0  0  0  0  0  0  0  0
    0.0000   -3.7500    0.0000 C   0  0  0  0  0  0  0  0  0  0  0  0
   -1.2990   -3.0000    0.0000 N   0  0  0  0  0  0  0  0  0  0  0  0
   -2.5980   -3.7500    0.0000 C   0  0  0  0  0  0  0  0  0  0  0  0
   -2.5980   -5.2500    0.0000 C   0  0  0  0  0  0  0  0  0  0  0  0
   -1.2990   -1.5000    0.0000 C   0  0  0  0  0  0  0  0  0  0  0  0
   -2.5980   -0.7500    0.0000 C   0  0  0  0  0  0  0  0  0  0  0  0
   -2.5980    0.7500    0.0000 C   0  0  0  0  0  0  0  0  0  0  0  0
   -1.2990    1.5000    0.0000 C   0  0  0  0  0  0  0  0  0  0  0  0
   -1.2990    3.0000    0.0000 F   0  0  0  0  0  0  0  0  0  0  0  0
   -0.0000    0.7500    0.0000 C   0  0  0  0  0  0  0  0  0  0  0  0
    1.2990    1.5000    0.0000 C   0  0  0  0  0  0  0  0  0  0  0  0
    2.5980    0.7500    0.0000 C   0  0  0  0  0  0  0  0  0  0  0  0
    3.8970    1.5000    0.0000 F   0  0  0  0  0  0  0  0  0  0  0  0
    2.5980   -0.7500    0.0000 C   0  0  0  0  0  0  0  0  0  0  0  0
    1.2990   -1.5000    0.0000 N   0  0  0  0  0  0  0  0  0  0  0  0
   -0.0000   -0.7500    0.0000 C   0  0  0  0  0  0  0  0  0  0  0  0
   -2.5980  -12.7500    0.0000 C   0  0  0  0  0  0  0  0  0  0  0  0
   -3.8971  -12.0000    0.0000 N   0  0  0  0  0  0  0  0  0  0  0  0
   -5.1961  -12.7500    0.0000 C   0  0  0  0  0  0  0  0  0  0  0  0
   -5.1961  -14.2500    0.0000 C   0  0  0  0  0  0  0  0  0  0  0  0
   -3.8971  -15.0000    0.0000 C   0  0  0  0  0  0  0  0  0  0  0  0
   -2.5980  -14.2500    0.0000 C   0  0  0  0  0  0  0  0  0  0  0  0
   -1.2990  -15.0000    0.0000 C   0  0  0  0  0  0  0  0  0  0  0  0
  1  2  1  0  0  0  0
  2  3  1  0  0  0  0
  3  4  2  0  0  0  0
  4  5  1  0  0  0  0
  5  6  1  0  0  0  0
  6  7  1  0  0  0  0
  7  8  1  0  0  0  0
  8  9  1  0  0  0  0
  9 10  1  0  0  0  0
 10 11  1  0  0  0  0
  6 11  1  0  0  0  0
  9 12  1  0  0  0  0
 12 13  1  0  0  0  0
 13 14  1  0  0  0  0
 14 15  1  0  0  0  0
 15 16  1  0  0  0  0
 16 17  1  0  0  0  0
 12 17  1  0  0  0  0
 15 18  1  0  0  0  0
 18 19  2  0  0  0  0
 19 20  1  0  0  0  0
 20 21  2  0  0  0  0
 21 22  1  0  0  0  0
 21 23  1  0  0  0  0
 23 24  2  0  0  0  0
 24 25  1  0  0  0  0
 25 26  1  0  0  0  0
 25 27  2  0  0  0  0
 27 28  1  0  0  0  0
 28 29  2  0  0  0  0
 18 29  1  0  0  0  0
 23 29  1  0  0  0  0
  5 30  2  0  0  0  0
 30 31  1  0  0  0  0
 31 32  2  0  0  0  0
 32 33  1  0  0  0  0
 33 34  2  0  0  0  0
 34 35  1  0  0  0  0
 30 35  1  0  0  0  0
 35 36  2  0  0  0  0
  3 36  1  0  0  0  0
M  END
> <chemblId>
CHEMBL1098134

> <bioactivity__type>
IC50

> <units>
nM

> <value>
20.0

$$$$

  CDK     11271513352D 0   0.00000     0.00000     0

 35 40  0  0  0  0              1 V2000 
    1.2991  -16.5000    0.0000 C   0  0  0  0  0  0  0  0  0  0  0  0
    1.2991  -15.0000    0.0000 O   0  0  0  0  0  0  0  0  0  0  0  0
    0.0000  -14.2500    0.0000 C   0  0  0  0  0  0  0  0  0  0  0  0
    0.0000  -12.7500    0.0000 C   0  0  0  0  0  0  0  0  0  0  0  0
   -1.2990  -12.0000    0.0000 C   0  0  0  0  0  0  0  0  0  0  0  0
   -1.2990  -10.5000    0.0000 N   0  0  0  0  0  0  0  0  0  0  0  0
    0.0000   -9.7500    0.0000 C   0  0  0  0  0  0  0  0  0  0  0  0
    0.0000   -8.2500    0.0000 C   0  0  0  0  0  0  0  0  0  0  0  0
   -1.2990   -7.5000    0.0000 N   0  0  0  0  0  0  0  0  0  0  0  0
   -2.5980   -8.2500    0.0000 C   0  0  0  0  0  0  0  0  0  0  0  0
   -2.5980   -9.7500    0.0000 C   0  0  0  0  0  0  0  0  0  0  0  0
   -1.2990   -6.0000    0.0000 C   0  0  0  0  0  0  0  0  0  0  0  0
    0.0000   -5.2500    0.0000 C   0  0  0  0  0  0  0  0  0  0  0  0
    0.0000   -3.7500    0.0000 C   0  0  0  0  0  0  0  0  0  0  0  0
   -1.2990   -3.0000    0.0000 N   0  0  0  0  0  0  0  0  0  0  0  0
   -2.5980   -3.7500    0.0000 C   0  0  0  0  0  0  0  0  0  0  0  0
   -2.5980   -5.2500    0.0000 C   0  0  0  0  0  0  0  0  0  0  0  0
   -1.2990   -1.5000    0.0000 C   0  0  0  0  0  0  0  0  0  0  0  0
   -2.5980   -0.7500    0.0000 C   0  0  0  0  0  0  0  0  0  0  0  0
   -2.5980    0.7500    0.0000 C   0  0  0  0  0  0  0  0  0  0  0  0
   -1.2990    1.5000    0.0000 C   0  0  0  0  0  0  0  0  0  0  0  0
   -0.0000    0.7500    0.0000 C   0  0  0  0  0  0  0  0  0  0  0  0
    1.2990    1.5000    0.0000 C   0  0  0  0  0  0  0  0  0  0  0  0
    2.5980    0.7500    0.0000 C   0  0  0  0  0  0  0  0  0  0  0  0
    3.8970    1.5000    0.0000 F   0  0  0  0  0  0  0  0  0  0  0  0
    2.5980   -0.7500    0.0000 C   0  0  0  0  0  0  0  0  0  0  0  0
    1.2990   -1.5000    0.0000 N   0  0  0  0  0  0  0  0  0  0  0  0
   -0.0000   -0.7500    0.0000 C   0  0  0  0  0  0  0  0  0  0  0  0
   -2.5980  -12.7500    0.0000 C   0  0  0  0  0  0  0  0  0  0  0  0
   -3.8971  -12.0000    0.0000 N   0  0  0  0  0  0  0  0  0  0  0  0
   -5.1961  -12.7500    0.0000 C   0  0  0  0  0  0  0  0  0  0  0  0
   -5.1961  -14.2500    0.0000 C   0  0  0  0  0  0  0  0  0  0  0  0
   -3.8971  -15.0000    0.0000 C   0  0  0  0  0  0  0  0  0  0  0  0
   -2.5980  -14.2500    0.0000 C   0  0  0  0  0  0  0  0  0  0  0  0
   -1.2990  -15.0000    0.0000 C   0  0  0  0  0  0  0  0  0  0  0  0
  1  2  1  0  0  0  0
  2  3  1  0  0  0  0
  3  4  2  0  0  0  0
  4  5  1  0  0  0  0
  5  6  1  0  0  0  0
  6  7  1  0  0  0  0
  7  8  1  0  0  0  0
  8  9  1  0  0  0  0
  9 10  1  0  0  0  0
 10 11  1  0  0  0  0
  6 11  1  0  0  0  0
  9 12  1  0  0  0  0
 12 13  1  0  0  0  0
 13 14  1  0  0  0  0
 14 15  1  0  0  0  0
 15 16  1  0  0  0  0
 16 17  1  0  0  0  0
 12 17  1  0  0  0  0
 15 18  1  0  0  0  0
 18 19  2  0  0  0  0
 19 20  1  0  0  0  0
 20 21  2  0  0  0  0
 21 22  1  0  0  0  0
 22 23  2  0  0  0  0
 23 24  1  0  0  0  0
 24 25  1  0  0  0  0
 24 26  2  0  0  0  0
 26 27  1  0  0  0  0
 27 28  2  0  0  0  0
 18 28  1  0  0  0  0
 22 28  1  0  0  0  0
  5 29  2  0  0  0  0
 29 30  1  0  0  0  0
 30 31  2  0  0  0  0
 31 32  1  0  0  0  0
 32 33  2  0  0  0  0
 33 34  1  0  0  0  0
 29 34  1  0  0  0  0
 34 35  2  0  0  0  0
  3 35  1  0  0  0  0
M  END
> <chemblId>
CHEMBL1098483

> <bioactivity__type>
IC50

> <units>
nM

> <value>
5.6

$$$$

  CDK     11271513352D 0   0.00000     0.00000     0

 20 21  0  0  0  0              1 V2000 
    9.0932   -1.5000    0.0000 C   0  0  0  0  0  0  0  0  0  0  0  0
    7.7942   -0.7500    0.0000 C   0  0  0  0  0  0  0  0  0  0  0  0
    6.4951   -1.5000    0.0000 C   0  0  0  0  0  0  0  0  0  0  0  0
    5.1961   -0.7500    0.0000 N   0  0  0  0  0  0  0  0  0  0  0  0
    5.1961    0.7500    0.0000 C   0  0  0  0  0  0  0  0  0  0  0  0
    6.4951    1.5000    0.0000 C   0  0  0  0  0  0  0  0  0  0  0  0
    7.7941    0.7500    0.0000 C   0  0  0  0  0  0  0  0  0  0  0  0
    3.8970   -1.5000    0.0000 C   0  0  0  0  0  0  0  0  0  0  0  0
    2.5980   -0.7500    0.0000 C   0  0  0  0  0  0  0  0  0  0  0  0
    2.5980    0.7500    0.0000 C   0  0  0  0  0  0  0  0  0  0  0  0
    1.2990    1.5000    0.0000 O   0  0  0  0  0  0  0  0  0  0  0  0
    0.0000    0.7500    0.0000 C   0  0  0  0  0  0  0  0  0  0  0  0
   -1.2990    1.5000    0.0000 C   0  0  0  0  0  0  0  0  0  0  0  0
   -2.5980    0.7500    0.0000 C   0  0  0  0  0  0  0  0  0  0  0  0
   -2.5980   -0.7500    0.0000 C   0  0  0  0  0  0  0  0  0  0  0  0
   -1.2990   -1.5000    0.0000 C   0  0  0  0  0  0  0  0  0  0  0  0
   -1.2990   -3.0000    0.0000 O   0  0  0  0  0  0  0  0  0  0  0  0
   -2.5980   -3.7500    0.0000 C   0  0  0  0  0  0  0  0  0  0  0  0
    0.0000   -0.7500    0.0000 C   0  0  0  0  0  0  0  0  0  0  0  0
    1.2990   -1.5000    0.0000 C   0  0  0  0  0  0  0  0  0  0  0  0
  1  2  1  0  0  0  0
  2  3  1  0  0  0  0
  3  4  1  0  0  0  0
  4  5  1  0  0  0  0
  5  6  1  0  0  0  0
  6  7  1  0  0  0  0
  4  8  1  0  0  0  0
  8  9  1  0  0  0  0
  9 10  1  0  0  0  0
 10 11  1  0  0  0  0
 11 12  1  0  0  0  0
 12 13  2  0  0  0  0
 13 14  1  0  0  0  0
 14 15  2  0  0  0  0
 15 16  1  0  0  0  0
 16 17  1  0  0  0  0
 17 18  1  0  0  0  0
 16 19  2  0  0  0  0
 12 19  1  0  0  0  0
 19 20  1  0  0  0  0
  9 20  1  0  0  0  0
M  END
> <chemblId>
CHEMBL11262

> <bioactivity__type>
IC50

> <units>
nM

> <value>
234.42

$$$$

  CDK     11271513352D 0   0.00000     0.00000     0

 32 36  0  0  0  0              1 V2000 
    2.5981    4.5000    0.0000 C   0  0  0  0  0  0  0  0  0  0  0  0
    1.2990    3.7500    0.0000 O   0  0  0  0  0  0  0  0  0  0  0  0
    1.2990    2.2500    0.0000 C   0  0  0  0  0  0  0  0  0  0  0  0
    2.5981    1.5000    0.0000 C   0  0  0  0  0  0  0  0  0  0  0  0
    2.5981   -0.0000    0.0000 C   0  0  0  0  0  0  0  0  0  0  0  0
    1.2990   -0.7500    0.0000 C   0  0  0  0  0  0  0  0  0  0  0  0
    0.0000    0.0000    0.0000 C   0  0  0  0  0  0  0  0  0  0  0  0
   -1.2990   -0.7500    0.0000 O   0  0  0  0  0  0  0  0  0  0  0  0
   -2.5981   -0.0000    0.0000 C   0  0  0  0  0  0  0  0  0  0  0  0
   -2.5981    1.5000    0.0000 C   0  0  0  0  0  0  0  0  0  0  0  0
   -3.9684    0.8899    0.0000 C   0  0  0  0  0  0  0  0  0  0  0  0
   -4.9721    2.0046    0.0000 C   0  0  0  0  0  0  0  0  0  0  0  0
   -4.2221    3.3037    0.0000 C   0  0  0  0  0  0  0  0  0  0  0  0
   -2.7549    2.9918    0.0000 N   0  0  0  0  0  0  0  0  0  0  0  0
   -1.6402    3.9955    0.0000 C   0  0  0  0  0  0  0  0  0  0  0  0
   -1.9520    5.4627    0.0000 C   0  0  0  0  0  0  0  0  0  0  0  0
   -3.3786    5.9262    0.0000 C   0  0  0  0  0  0  0  0  0  0  0  0
   -3.6905    7.3934    0.0000 C   0  0  0  0  0  0  0  0  0  0  0  0
   -5.1171    7.8570    0.0000 N   0  0  0  0  0  0  0  0  0  0  0  0
   -5.4289    9.3242    0.0000 C   0  0  0  0  0  0  0  0  0  0  0  0
   -4.3142   10.3279    0.0000 O   0  0  0  0  0  0  0  0  0  0  0  0
   -6.8555    9.7877    0.0000 C   0  0  0  0  0  0  0  0  0  0  0  0
   -7.9702    8.7840    0.0000 C   0  0  0  0  0  0  0  0  0  0  0  0
   -8.4338   10.2106    0.0000 C   0  0  0  0  0  0  0  0  0  0  0  0
   -9.9338   10.2106    0.0000 C   0  0  0  0  0  0  0  0  0  0  0  0
  -10.3973    8.7840    0.0000 C   0  0  0  0  0  0  0  0  0  0  0  0
   -9.1838    7.9023    0.0000 C   0  0  0  0  0  0  0  0  0  0  0  0
   -7.6584    7.3168    0.0000 C   0  0  0  0  0  0  0  0  0  0  0  0
   -6.2318    6.8533    0.0000 C   0  0  0  0  0  0  0  0  0  0  0  0
   -5.9199    5.3861    0.0000 O   0  0  0  0  0  0  0  0  0  0  0  0
   -1.2990    2.2500    0.0000 C   0  0  0  0  0  0  0  0  0  0  0  0
    0.0000    1.5000    0.0000 C   0  0  0  0  0  0  0  0  0  0  0  0
  1  2  1  0  0  0  0
  2  3  1  0  0  0  0
  3  4  2  0  0  0  0
  4  5  1  0  0  0  0
  5  6  2  0  0  0  0
  6  7  1  0  0  0  0
  7  8  1  0  0  0  0
  8  9  1  0  0  0  0
  9 10  1  0  0  0  0
 10 11  1  0  0  0  0
 11 12  1  0  0  0  0
 12 13  1  0  0  0  0
 13 14  1  0  0  0  0
 10 14  1  0  0  0  0
 14 15  1  0  0  0  0
 15 16  1  0  0  0  0
 16 17  1  0  0  0  0
 17 18  1  0  0  0  0
 18 19  1  0  0  0  0
 19 20  1  0  0  0  0
 20 21  2  0  0  0  0
 20 22  1  0  0  0  0
 22 23  1  0  0  0  0
 23 24  1  0  0  0  0
 24 25  1  0  0  0  0
 25 26  1  0  0  0  0
 26 27  1  0  0  0  0
 23 27  1  0  0  0  0
 23 28  1  0  0  0  0
 28 29  1  0  0  0  0
 19 29  1  0  0  0  0
 29 30  2  0  0  0  0
 10 31  1  0  0  0  0
 31 32  1  0  0  0  0
  3 32  1  0  0  0  0
  7 32  2  0  0  0  0
M  END
> <chemblId>
CHEMBL11265

> <bioactivity__type>
IC50

> <units>
nM

> <value>
10.72

$$$$

  CDK     11271513352D 0   0.00000     0.00000     0

 36 40  0  0  0  0              1 V2000 
    3.8971    2.2500    0.0000 C   0  0  0  0  0  0  0  0  0  0  0  0
    2.5981    3.0000    0.0000 C   0  0  0  0  0  0  0  0  0  0  0  0
    1.2990    2.2500    0.0000 C   0  0  0  0  0  0  0  0  0  0  0  0
   -0.0000    3.0000    0.0000 N   0  0  0  0  0  0  0  0  0  0  0  0
    0.0000    4.5000    0.0000 C   0  0  0  0  0  0  0  0  0  0  0  0
   -1.2990    5.2500    0.0000 C   0  0  0  0  0  0  0  0  0  0  0  0
   -2.5981    4.5000    0.0000 N   0  0  0  0  0  0  0  0  0  0  0  0
   -3.8971    5.2500    0.0000 C   0  0  0  0  0  0  0  0  0  0  0  0
   -3.8971    6.7500    0.0000 C   0  0  0  0  0  0  0  0  0  0  0  0
   -5.1962    7.5000    0.0000 C   0  0  0  0  0  0  0  0  0  0  0  0
   -5.1962    9.0000    0.0000 C   0  0  0  0  0  0  0  0  0  0  0  0
   -6.4952    9.7500    0.0000 N   0  0  0  0  0  0  0  0  0  0  0  0
   -6.4952   11.2500    0.0000 C   0  0  0  0  0  0  0  0  0  0  0  0
   -5.1962   12.0000    0.0000 O   0  0  0  0  0  0  0  0  0  0  0  0
   -7.7942   12.0000    0.0000 C   0  0  0  0  0  0  0  0  0  0  0  0
   -9.0933   11.2500    0.0000 C   0  0  0  0  0  0  0  0  0  0  0  0
   -9.2501   12.7418    0.0000 C   0  0  0  0  0  0  0  0  0  0  0  0
  -10.7173   13.0537    0.0000 C   0  0  0  0  0  0  0  0  0  0  0  0
  -11.4673   11.7546    0.0000 C   0  0  0  0  0  0  0  0  0  0  0  0
  -10.4636   10.6399    0.0000 C   0  0  0  0  0  0  0  0  0  0  0  0
   -9.0933    9.7500    0.0000 C   0  0  0  0  0  0  0  0  0  0  0  0
   -7.7942    9.0000    0.0000 C   0  0  0  0  0  0  0  0  0  0  0  0
   -7.7942    7.5000    0.0000 O   0  0  0  0  0  0  0  0  0  0  0  0
   -2.5981    3.0000    0.0000 C   0  0  0  0  0  0  0  0  0  0  0  0
   -1.2990    2.2500    0.0000 C   0  0  0  0  0  0  0  0  0  0  0  0
   -2.5981    1.5000    0.0000 C   0  0  0  0  0  0  0  0  0  0  0  0
   -2.5981   -0.0000    0.0000 O   0  0  0  0  0  0  0  0  0  0  0  0
   -1.2990   -0.7500    0.0000 C   0  0  0  0  0  0  0  0  0  0  0  0
   -1.2990   -2.2500    0.0000 C   0  0  0  0  0  0  0  0  0  0  0  0
    0.0000   -3.0000    0.0000 C   0  0  0  0  0  0  0  0  0  0  0  0
    1.2990   -2.2500    0.0000 C   0  0  0  0  0  0  0  0  0  0  0  0
    1.2990   -0.7500    0.0000 C   0  0  0  0  0  0  0  0  0  0  0  0
    2.5981   -0.0000    0.0000 O   0  0  0  0  0  0  0  0  0  0  0  0
    3.8971   -0.7500    0.0000 C   0  0  0  0  0  0  0  0  0  0  0  0
    0.0000    0.0000    0.0000 C   0  0  0  0  0  0  0  0  0  0  0  0
    0.0000    1.5000    0.0000 C   0  0  0  0  0  0  0  0  0  0  0  0
  1  2  1  0  0  0  0
  2  3  1  0  0  0  0
  3  4  1  0  0  0  0
  4  5  1  0  0  0  0
  5  6  1  0  0  0  0
  6  7  1  0  0  0  0
  7  8  1  0  0  0  0
  8  9  1  0  0  0  0
  9 10  1  0  0  0  0
 10 11  1  0  0  0  0
 11 12  1  0  0  0  0
 12 13  1  0  0  0  0
 13 14  2  0  0  0  0
 13 15  1  0  0  0  0
 15 16  1  0  0  0  0
 16 17  1  0  0  0  0
 17 18  1  0  0  0  0
 18 19  1  0  0  0  0
 19 20  1  0  0  0  0
 16 20  1  0  0  0  0
 16 21  1  0  0  0  0
 21 22  1  0  0  0  0
 12 22  1  0  0  0  0
 22 23  2  0  0  0  0
  7 24  1  0  0  0  0
 24 25  1  0  0  0  0
  4 25  1  0  0  0  0
 25 26  1  0  0  0  0
 26 27  1  0  0  0  0
 27 28  1  0  0  0  0
 28 29  2  0  0  0  0
 29 30  1  0  0  0  0
 30 31  2  0  0  0  0
 31 32  1  0  0  0  0
 32 33  1  0  0  0  0
 33 34  1  0  0  0  0
 32 35  2  0  0  0  0
 28 35  1  0  0  0  0
 35 36  1  0  0  0  0
 25 36  1  0  0  0  0
M  END
> <chemblId>
CHEMBL11409

> <bioactivity__type>
IC50

> <units>
nM

> <value>
15848.93

$$$$

  CDK     11271513352D 0   0.00000     0.00000     0

 28 31  0  0  0  0              1 V2000 
    3.9542    0.3385    0.0000 O   0  0  0  0  0  0  0  0  0  0  0  0
    2.5838   -0.2716    0.0000 C   0  0  0  0  0  0  0  0  0  0  0  0
    1.3703    0.6101    0.0000 C   0  0  0  0  0  0  0  0  0  0  0  0
    0.0000    0.0000    0.0000 C   0  0  0  0  0  0  0  0  0  0  0  0
    0.0000    1.5000    0.0000 C   0  0  0  0  0  0  0  0  0  0  0  0
   -1.4266    1.9635    0.0000 C   0  0  0  0  0  0  0  0  0  0  0  0
   -2.3083    0.7500    0.0000 C   0  0  0  0  0  0  0  0  0  0  0  0
   -1.4266   -0.4635    0.0000 C   0  0  0  0  0  0  0  0  0  0  0  0
   -0.1568   -1.4918    0.0000 C   0  0  0  0  0  0  0  0  0  0  0  0
    1.0567   -2.3735    0.0000 C   0  0  0  0  0  0  0  0  0  0  0  0
    0.8999   -3.8652    0.0000 O   0  0  0  0  0  0  0  0  0  0  0  0
    2.4271   -1.7634    0.0000 N   0  0  0  0  0  0  0  0  0  0  0  0
    3.6406   -2.6450    0.0000 C   0  0  0  0  0  0  0  0  0  0  0  0
    5.0109   -2.0349    0.0000 C   0  0  0  0  0  0  0  0  0  0  0  0
    6.2244   -2.9166    0.0000 C   0  0  0  0  0  0  0  0  0  0  0  0
    7.5947   -2.3065    0.0000 C   0  0  0  0  0  0  0  0  0  0  0  0
    8.8083   -3.1882    0.0000 N   0  0  0  0  0  0  0  0  0  0  0  0
   10.1786   -2.5781    0.0000 C   0  0  0  0  0  0  0  0  0  0  0  0
   11.3921   -3.4598    0.0000 C   0  0  0  0  0  0  0  0  0  0  0  0
   12.7624   -2.8496    0.0000 C   0  0  0  0  0  0  0  0  0  0  0  0
   13.9760   -3.7313    0.0000 O   0  0  0  0  0  0  0  0  0  0  0  0
   13.8192   -5.2231    0.0000 C   0  0  0  0  0  0  0  0  0  0  0  0
   15.0327   -6.1048    0.0000 C   0  0  0  0  0  0  0  0  0  0  0  0
   14.8759   -7.5966    0.0000 C   0  0  0  0  0  0  0  0  0  0  0  0
   13.5056   -8.2067    0.0000 C   0  0  0  0  0  0  0  0  0  0  0  0
   12.2920   -7.3250    0.0000 C   0  0  0  0  0  0  0  0  0  0  0  0
   12.4488   -5.8332    0.0000 C   0  0  0  0  0  0  0  0  0  0  0  0
   11.2353   -4.9515    0.0000 C   0  0  0  0  0  0  0  0  0  0  0  0
  1  2  2  0  0  0  0
  2  3  1  0  0  0  0
  3  4  1  0  0  0  0
  4  5  1  0  0  0  0
  5  6  1  0  0  0  0
  6  7  1  0  0  0  0
  7  8  1  0  0  0  0
  4  8  1  0  0  0  0
  4  9  1  0  0  0  0
  9 10  1  0  0  0  0
 10 11  2  0  0  0  0
 10 12  1  0  0  0  0
  2 12  1  0  0  0  0
 12 13  1  0  0  0  0
 13 14  1  0  0  0  0
 14 15  1  0  0  0  0
 15 16  1  0  0  0  0
 16 17  1  0  0  0  0
 17 18  1  0  0  0  0
 18 19  1  0  0  0  0
 19 20  1  0  0  0  0
 20 21  1  0  0  0  0
 21 22  1  0  0  0  0
 22 23  2  0  0  0  0
 23 24  1  0  0  0  0
 24 25  2  0  0  0  0
 25 26  1  0  0  0  0
 26 27  2  0  0  0  0
 22 27  1  0  0  0  0
 27 28  1  0  0  0  0
 19 28  1  0  0  0  0
M  END
> <chemblId>
CHEMBL11425

> <bioactivity__type>
IC50

> <units>
nM

> <value>
6.31

$$$$

  CDK     11271513352D 0   0.00000     0.00000     0

 30 34  0  0  0  0              1 V2000 
    4.1010    0.0000    0.0000 O   0  0  0  0  0  0  0  0  0  0  0  0
    2.6010    0.0000    0.0000 C   0  0  0  0  0  0  0  0  0  0  0  0
    1.7190    1.2130    0.0000 N   0  0  0  0  0  0  0  0  0  0  0  0
    0.2920    0.7500    0.0000 C   0  0  0  0  0  0  0  0  0  0  0  0
   -1.0060    1.5000    0.0000 C   0  0  0  0  0  0  0  0  0  0  0  0
   -2.3060    0.7500    0.0000 C   0  0  0  0  0  0  0  0  0  0  0  0
   -2.3060   -0.7500    0.0000 C   0  0  0  0  0  0  0  0  0  0  0  0
   -1.0060   -1.5000    0.0000 C   0  0  0  0  0  0  0  0  0  0  0  0
    0.2920   -0.7500    0.0000 C   0  0  0  0  0  0  0  0  0  0  0  0
    1.7190   -1.2130    0.0000 N   0  0  0  0  0  0  0  0  0  0  0  0
    2.1826   -2.6396    0.0000 C   0  0  0  0  0  0  0  0  0  0  0  0
    1.1789   -3.7543    0.0000 C   0  0  0  0  0  0  0  0  0  0  0  0
    1.6424   -5.1809    0.0000 C   0  0  0  0  0  0  0  0  0  0  0  0
    3.1097   -5.4927    0.0000 N   0  0  0  0  0  0  0  0  0  0  0  0
    4.1133   -4.3780    0.0000 C   0  0  0  0  0  0  0  0  0  0  0  0
    3.6498   -2.9514    0.0000 C   0  0  0  0  0  0  0  0  0  0  0  0
    3.5732   -6.9193    0.0000 C   0  0  0  0  0  0  0  0  0  0  0  0
    2.5695   -8.0340    0.0000 O   0  0  0  0  0  0  0  0  0  0  0  0
    5.0404   -7.2311    0.0000 O   0  0  0  0  0  0  0  0  0  0  0  0
    5.5040   -8.6577    0.0000 C   0  0  0  0  0  0  0  0  0  0  0  0
    6.9712   -8.9696    0.0000 C   0  0  0  0  0  0  0  0  0  0  0  0
    7.4348  -10.3961    0.0000 C   0  0  0  0  0  0  0  0  0  0  0  0
    8.9020  -10.7080    0.0000 C   0  0  0  0  0  0  0  0  0  0  0  0
    9.6520  -12.0070    0.0000 O   0  0  0  0  0  0  0  0  0  0  0  0
   11.1192  -11.6951    0.0000 C   0  0  0  0  0  0  0  0  0  0  0  0
   11.2760  -10.2033    0.0000 O   0  0  0  0  0  0  0  0  0  0  0  0
    9.9057   -9.5932    0.0000 C   0  0  0  0  0  0  0  0  0  0  0  0
    9.4421   -8.1667    0.0000 C   0  0  0  0  0  0  0  0  0  0  0  0
    7.9749   -7.8548    0.0000 C   0  0  0  0  0  0  0  0  0  0  0  0
    7.5113   -6.4282    0.0000 Cl  0  0  0  0  0  0  0  0  0  0  0  0
  1  2  1  0  0  0  0
  2  3  2  0  0  0  0
  3  4  1  0  0  0  0
  4  5  2  0  0  0  0
  5  6  1  0  0  0  0
  6  7  2  0  0  0  0
  7  8  1  0  0  0  0
  8  9  2  0  0  0  0
  4  9  1  0  0  0  0
  9 10  1  0  0  0  0
  2 10  1  0  0  0  0
 10 11  1  0  0  0  0
 11 12  1  0  0  0  0
 12 13  1  0  0  0  0
 13 14  1  0  0  0  0
 14 15  1  0  0  0  0
 15 16  1  0  0  0  0
 11 16  1  0  0  0  0
 14 17  1  0  0  0  0
 17 18  2  0  0  0  0
 17 19  1  0  0  0  0
 19 20  1  0  0  0  0
 20 21  1  0  0  0  0
 21 22  2  0  0  0  0
 22 23  1  0  0  0  0
 23 24  1  0  0  0  0
 24 25  1  0  0  0  0
 25 26  1  0  0  0  0
 26 27  1  0  0  0  0
 23 27  2  0  0  0  0
 27 28  1  0  0  0  0
 28 29  2  0  0  0  0
 21 29  1  0  0  0  0
 29 30  1  0  0  0  0
M  END
> <chemblId>
CHEMBL115444

> <bioactivity__type>
IC50

> <units>
nM

> <value>
4650.0

$$$$

  CDK     11271513352D 0   0.00000     0.00000     0

 32 35  0  0  0  0              1 V2000 
   12.7624   -2.8496    0.0000 C   0  0  0  0  0  0  0  0  0  0  0  0
   11.3921   -3.4598    0.0000 C   0  0  0  0  0  0  0  0  0  0  0  0
   10.1786   -2.5781    0.0000 C   0  0  0  0  0  0  0  0  0  0  0  0
    8.8083   -3.1882    0.0000 N   0  0  0  0  0  0  0  0  0  0  0  0
    7.5947   -2.3065    0.0000 C   0  0  0  0  0  0  0  0  0  0  0  0
    6.2244   -2.9166    0.0000 C   0  0  0  0  0  0  0  0  0  0  0  0
    5.0109   -2.0349    0.0000 C   0  0  0  0  0  0  0  0  0  0  0  0
    3.6406   -2.6450    0.0000 C   0  0  0  0  0  0  0  0  0  0  0  0
    2.4271   -1.7634    0.0000 N   0  0  0  0  0  0  0  0  0  0  0  0
    2.5838   -0.2716    0.0000 C   0  0  0  0  0  0  0  0  0  0  0  0
    3.9542    0.3385    0.0000 O   0  0  0  0  0  0  0  0  0  0  0  0
    1.3703    0.6101    0.0000 C   0  0  0  0  0  0  0  0  0  0  0  0
    0.0000    0.0000    0.0000 C   0  0  0  0  0  0  0  0  0  0  0  0
    0.0000    1.5000    0.0000 C   0  0  0  0  0  0  0  0  0  0  0  0
   -1.4266    1.9635    0.0000 C   0  0  0  0  0  0  0  0  0  0  0  0
   -2.3083    0.7500    0.0000 C   0  0  0  0  0  0  0  0  0  0  0  0
   -1.4266   -0.4635    0.0000 C   0  0  0  0  0  0  0  0  0  0  0  0
   -0.1568   -1.4918    0.0000 C   0  0  0  0  0  0  0  0  0  0  0  0
    1.0567   -2.3735    0.0000 C   0  0  0  0  0  0  0  0  0  0  0  0
    0.8999   -3.8652    0.0000 O   0  0  0  0  0  0  0  0  0  0  0  0
    8.6515   -4.6800    0.0000 C   0  0  0  0  0  0  0  0  0  0  0  0
    9.8650   -5.5616    0.0000 C   0  0  0  0  0  0  0  0  0  0  0  0
    9.7082   -7.0534    0.0000 O   0  0  0  0  0  0  0  0  0  0  0  0
    8.3379   -7.6635    0.0000 C   0  0  0  0  0  0  0  0  0  0  0  0
    8.1811   -9.1553    0.0000 C   0  0  0  0  0  0  0  0  0  0  0  0
    6.8108   -9.7654    0.0000 C   0  0  0  0  0  0  0  0  0  0  0  0
    5.5972   -8.8837    0.0000 C   0  0  0  0  0  0  0  0  0  0  0  0
    5.7540   -7.3920    0.0000 C   0  0  0  0  0  0  0  0  0  0  0  0
    4.5405   -6.5103    0.0000 O   0  0  0  0  0  0  0  0  0  0  0  0
    3.1702   -7.1204    0.0000 C   0  0  0  0  0  0  0  0  0  0  0  0
    7.1244   -6.7819    0.0000 C   0  0  0  0  0  0  0  0  0  0  0  0
    7.2812   -5.2901    0.0000 C   0  0  0  0  0  0  0  0  0  0  0  0
  1  2  1  0  0  0  0
  2  3  1  0  0  0  0
  3  4  1  0  0  0  0
  4  5  1  0  0  0  0
  5  6  1  0  0  0  0
  6  7  1  0  0  0  0
  7  8  1  0  0  0  0
  8  9  1  0  0  0  0
  9 10  1  0  0  0  0
 10 11  2  0  0  0  0
 10 12  1  0  0  0  0
 12 13  1  0  0  0  0
 13 14  1  0  0  0  0
 14 15  1  0  0  0  0
 15 16  1  0  0  0  0
 16 17  1  0  0  0  0
 13 17  1  0  0  0  0
 13 18  1  0  0  0  0
 18 19  1  0  0  0  0
  9 19  1  0  0  0  0
 19 20  2  0  0  0  0
  4 21  1  0  0  0  0
 21 22  1  0  0  0  0
 22 23  1  0  0  0  0
 23 24  1  0  0  0  0
 24 25  2  0  0  0  0
 25 26  1  0  0  0  0
 26 27  2  0  0  0  0
 27 28  1  0  0  0  0
 28 29  1  0  0  0  0
 29 30  1  0  0  0  0
 28 31  2  0  0  0  0
 24 31  1  0  0  0  0
 31 32  1  0  0  0  0
 21 32  1  0  0  0  0
M  END
> <chemblId>
CHEMBL11592

> <bioactivity__type>
IC50

> <units>
nM

> <value>
0.2

$$$$

  CDK     11271513352D 0   0.00000     0.00000     0

 38 41  0  0  0  0              1 V2000 
   -2.5980   -1.5000    0.0000 F   0  0  0  0  0  0  0  0  0  0  0  0
   -1.2990   -0.7500    0.0000 C   0  0  0  0  0  0  0  0  0  0  0  0
    0.0000   -1.5000    0.0000 C   0  0  0  0  0  0  0  0  0  0  0  0
    1.2990   -0.7500    0.0000 C   0  0  0  0  0  0  0  0  0  0  0  0
    1.2990    0.7500    0.0000 C   0  0  0  0  0  0  0  0  0  0  0  0
    0.0000    1.5000    0.0000 C   0  0  0  0  0  0  0  0  0  0  0  0
   -1.2990    0.7500    0.0000 C   0  0  0  0  0  0  0  0  0  0  0  0
    2.5980    1.5000    0.0000 C   0  0  0  0  0  0  0  0  0  0  0  0
    2.5981    3.0000    0.0000 C   0  0  0  0  0  0  0  0  0  0  0  0
    3.8971    3.7500    0.0000 C   0  0  0  0  0  0  0  0  0  0  0  0
    3.8971    5.2500    0.0000 C   0  0  0  0  0  0  0  0  0  0  0  0
    5.1961    6.0000    0.0000 N   0  0  0  0  0  0  0  0  0  0  0  0
    6.4952    5.2500    0.0000 C   0  0  0  0  0  0  0  0  0  0  0  0
    7.7942    6.0000    0.0000 C   0  0  0  0  0  0  0  0  0  0  0  0
    7.7942    7.5000    0.0000 C   0  0  0  0  0  0  0  0  0  0  0  0
    6.4952    8.2500    0.0000 C   0  0  0  0  0  0  0  0  0  0  0  0
    5.1962    7.5000    0.0000 C   0  0  0  0  0  0  0  0  0  0  0  0
    9.0933    8.2500    0.0000 N   0  0  0  0  0  0  0  0  0  0  0  0
    9.0933    9.7500    0.0000 C   0  0  0  0  0  0  0  0  0  0  0  0
    7.7943   10.5000    0.0000 O   0  0  0  0  0  0  0  0  0  0  0  0
   10.3923   10.4999    0.0000 O   0  0  0  0  0  0  0  0  0  0  0  0
   10.3923   11.9999    0.0000 C   0  0  0  0  0  0  0  0  0  0  0  0
   11.6914   12.7499    0.0000 C   0  0  0  0  0  0  0  0  0  0  0  0
   11.6914   14.2499    0.0000 C   0  0  0  0  0  0  0  0  0  0  0  0
   12.9904   14.9999    0.0000 C   0  0  0  0  0  0  0  0  0  0  0  0
   12.9904   16.4999    0.0000 C   0  0  0  0  0  0  0  0  0  0  0  0
   11.6914   17.2499    0.0000 C   0  0  0  0  0  0  0  0  0  0  0  0
   10.3924   16.4999    0.0000 C   0  0  0  0  0  0  0  0  0  0  0  0
   10.3924   14.9999    0.0000 C   0  0  0  0  0  0  0  0  0  0  0  0
   11.6914   18.7499    0.0000 C   0  0  0  0  0  0  0  0  0  0  0  0
   11.6914   20.2499    0.0000 N   0  0  0  0  0  0  0  0  0  0  0  0
    3.8971    0.7500    0.0000 C   0  0  0  0  0  0  0  0  0  0  0  0
    3.8971   -0.7500    0.0000 C   0  0  0  0  0  0  0  0  0  0  0  0
    5.1961   -1.5000    0.0000 C   0  0  0  0  0  0  0  0  0  0  0  0
    6.4951   -0.7500    0.0000 C   0  0  0  0  0  0  0  0  0  0  0  0
    7.7942   -1.5000    0.0000 F   0  0  0  0  0  0  0  0  0  0  0  0
    6.4952    0.7500    0.0000 C   0  0  0  0  0  0  0  0  0  0  0  0
    5.1961    1.5000    0.0000 C   0  0  0  0  0  0  0  0  0  0  0  0
  1  2  1  0  0  0  0
  2  3  2  0  0  0  0
  3  4  1  0  0  0  0
  4  5  2  0  0  0  0
  5  6  1  0  0  0  0
  6  7  2  0  0  0  0
  2  7  1  0  0  0  0
  5  8  1  0  0  0  0
  8  9  1  0  0  0  0
  9 10  1  0  0  0  0
 10 11  1  0  0  0  0
 11 12  1  0  0  0  0
 12 13  1  0  0  0  0
 13 14  1  0  0  0  0
 14 15  1  0  0  0  0
 15 16  1  0  0  0  0
 16 17  1  0  0  0  0
 12 17  1  0  0  0  0
 15 18  1  0  0  0  0
 18 19  1  0  0  0  0
 19 20  2  0  0  0  0
 19 21  1  0  0  0  0
 21 22  1  0  0  0  0
 22 23  1  0  0  0  0
 23 24  1  0  0  0  0
 24 25  2  0  0  0  0
 25 26  1  0  0  0  0
 26 27  2  0  0  0  0
 27 28  1  0  0  0  0
 28 29  2  0  0  0  0
 24 29  1  0  0  0  0
 27 30  1  0  0  0  0
 30 31  3  0  0  0  0
  8 32  1  0  0  0  0
 32 33  2  0  0  0  0
 33 34  1  0  0  0  0
 34 35  2  0  0  0  0
 35 36  1  0  0  0  0
 35 37  1  0  0  0  0
 37 38  2  0  0  0  0
 32 38  1  0  0  0  0
M  END
> <chemblId>
CHEMBL116463

> <bioactivity__type>
IC50

> <units>
nM

> <value>
985.0

$$$$

  CDK     11271513352D 0   0.00000     0.00000     0

 35 38  0  0  0  0              1 V2000 
   10.3924   16.4999    0.0000 F   0  0  0  0  0  0  0  0  0  0  0  0
   10.3924   14.9999    0.0000 C   0  0  0  0  0  0  0  0  0  0  0  0
    9.0933   14.2500    0.0000 C   0  0  0  0  0  0  0  0  0  0  0  0
    9.0933   12.7500    0.0000 C   0  0  0  0  0  0  0  0  0  0  0  0
   10.3923   11.9999    0.0000 C   0  0  0  0  0  0  0  0  0  0  0  0
   10.3923   10.4999    0.0000 C   0  0  0  0  0  0  0  0  0  0  0  0
    9.0933    9.7500    0.0000 C   0  0  0  0  0  0  0  0  0  0  0  0
    9.0933    8.2500    0.0000 C   0  0  0  0  0  0  0  0  0  0  0  0
   10.3923    7.4999    0.0000 O   0  0  0  0  0  0  0  0  0  0  0  0
    7.7942    7.5000    0.0000 N   0  0  0  0  0  0  0  0  0  0  0  0
    6.4952    8.2500    0.0000 C   0  0  0  0  0  0  0  0  0  0  0  0
    5.1962    7.5000    0.0000 C   0  0  0  0  0  0  0  0  0  0  0  0
    5.1961    6.0000    0.0000 N   0  0  0  0  0  0  0  0  0  0  0  0
    3.8971    5.2500    0.0000 C   0  0  0  0  0  0  0  0  0  0  0  0
    3.8971    3.7500    0.0000 C   0  0  0  0  0  0  0  0  0  0  0  0
    2.5981    3.0000    0.0000 C   0  0  0  0  0  0  0  0  0  0  0  0
    2.5980    1.5000    0.0000 C   0  0  0  0  0  0  0  0  0  0  0  0
    1.2990    0.7500    0.0000 C   0  0  0  0  0  0  0  0  0  0  0  0
    1.2990   -0.7500    0.0000 C   0  0  0  0  0  0  0  0  0  0  0  0
    0.0000   -1.5000    0.0000 C   0  0  0  0  0  0  0  0  0  0  0  0
   -1.2990   -0.7500    0.0000 C   0  0  0  0  0  0  0  0  0  0  0  0
   -2.5980   -1.5000    0.0000 F   0  0  0  0  0  0  0  0  0  0  0  0
   -1.2990    0.7500    0.0000 C   0  0  0  0  0  0  0  0  0  0  0  0
    0.0000    1.5000    0.0000 C   0  0  0  0  0  0  0  0  0  0  0  0
    3.8971    0.7500    0.0000 C   0  0  0  0  0  0  0  0  0  0  0  0
    3.8971   -0.7500    0.0000 C   0  0  0  0  0  0  0  0  0  0  0  0
    5.1961   -1.5000    0.0000 C   0  0  0  0  0  0  0  0  0  0  0  0
    6.4951   -0.7500    0.0000 C   0  0  0  0  0  0  0  0  0  0  0  0
    7.7942   -1.5000    0.0000 F   0  0  0  0  0  0  0  0  0  0  0  0
    6.4952    0.7500    0.0000 C   0  0  0  0  0  0  0  0  0  0  0  0
    5.1961    1.5000    0.0000 C   0  0  0  0  0  0  0  0  0  0  0  0
    6.4952    5.2500    0.0000 C   0  0  0  0  0  0  0  0  0  0  0  0
    7.7942    6.0000    0.0000 C   0  0  0  0  0  0  0  0  0  0  0  0
   11.6914   12.7499    0.0000 C   0  0  0  0  0  0  0  0  0  0  0  0
   11.6914   14.2499    0.0000 C   0  0  0  0  0  0  0  0  0  0  0  0
  1  2  1  0  0  0  0
  2  3  2  0  0  0  0
  3  4  1  0  0  0  0
  4  5  2  0  0  0  0
  5  6  1  0  0  0  0
  6  7  1  0  0  0  0
  7  8  1  0  0  0  0
  8  9  2  0  0  0  0
  8 10  1  0  0  0  0
 10 11  1  0  0  0  0
 11 12  1  0  0  0  0
 12 13  1  0  0  0  0
 13 14  1  0  0  0  0
 14 15  1  0  0  0  0
 15 16  1  0  0  0  0
 16 17  1  0  0  0  0
 17 18  1  0  0  0  0
 18 19  2  0  0  0  0
 19 20  1  0  0  0  0
 20 21  2  0  0  0  0
 21 22  1  0  0  0  0
 21 23  1  0  0  0  0
 23 24  2  0  0  0  0
 18 24  1  0  0  0  0
 17 25  1  0  0  0  0
 25 26  2  0  0  0  0
 26 27  1  0  0  0  0
 27 28  2  0  0  0  0
 28 29  1  0  0  0  0
 28 30  1  0  0  0  0
 30 31  2  0  0  0  0
 25 31  1  0  0  0  0
 13 32  1  0  0  0  0
 32 33  1  0  0  0  0
 10 33  1  0  0  0  0
  5 34  1  0  0  0  0
 34 35  2  0  0  0  0
  2 35  1  0  0  0  0
M  END
> <chemblId>
CHEMBL116735

> <bioactivity__type>
IC50

> <units>
nM

> <value>
1110.0

$$$$

  CDK     11271513352D 0   0.00000     0.00000     0

 24 26  0  0  0  0              1 V2000 
    3.1372   -5.1157    0.0000 C   0  0  0  0  0  0  0  0  0  0  0  0
    4.2517   -4.1118    0.0000 C   0  0  0  0  0  0  0  0  0  0  0  0
    5.6784   -4.5750    0.0000 N   0  0  0  0  0  0  0  0  0  0  0  0
    5.9905   -6.0422    0.0000 O   0  0  0  0  0  0  0  0  0  0  0  0
    7.4172   -6.5054    0.0000 C   0  0  0  0  0  0  0  0  0  0  0  0
    8.5317   -5.5015    0.0000 O   0  0  0  0  0  0  0  0  0  0  0  0
    7.7294   -7.9726    0.0000 N   0  0  0  0  0  0  0  0  0  0  0  0
    9.1561   -8.4358    0.0000 C   0  0  0  0  0  0  0  0  0  0  0  0
    9.4682   -9.9030    0.0000 C   0  0  0  0  0  0  0  0  0  0  0  0
   10.8949  -10.3662    0.0000 C   0  0  0  0  0  0  0  0  0  0  0  0
   12.0094   -9.3623    0.0000 C   0  0  0  0  0  0  0  0  0  0  0  0
   11.6973   -7.8951    0.0000 C   0  0  0  0  0  0  0  0  0  0  0  0
   10.2706   -7.4319    0.0000 C   0  0  0  0  0  0  0  0  0  0  0  0
    3.9395   -2.6446    0.0000 C   0  0  0  0  0  0  0  0  0  0  0  0
    5.0540   -1.6407    0.0000 C   0  0  0  0  0  0  0  0  0  0  0  0
    4.7419   -0.1735    0.0000 C   0  0  0  0  0  0  0  0  0  0  0  0
    3.3152    0.2897    0.0000 C   0  0  0  0  0  0  0  0  0  0  0  0
    2.2007   -0.7142    0.0000 C   0  0  0  0  0  0  0  0  0  0  0  0
    2.5128   -2.1814    0.0000 C   0  0  0  0  0  0  0  0  0  0  0  0
    0.7740   -0.2510    0.0000 C   0  0  0  0  0  0  0  0  0  0  0  0
    0.3100    1.1750    0.0000 C   0  0  0  0  0  0  0  0  0  0  0  0
   -1.1900    1.1750    0.0000 C   0  0  0  0  0  0  0  0  0  0  0  0
   -1.6540   -0.2510    0.0000 C   0  0  0  0  0  0  0  0  0  0  0  0
   -0.4400   -1.1330    0.0000 S   0  0  0  0  0  0  0  0  0  0  0  0
  1  2  1  0  0  0  0
  2  3  2  0  0  0  0
  3  4  1  0  0  0  0
  4  5  1  0  0  0  0
  5  6  2  0  0  0  0
  5  7  1  0  0  0  0
  7  8  1  0  0  0  0
  8  9  2  0  0  0  0
  9 10  1  0  0  0  0
 10 11  2  0  0  0  0
 11 12  1  0  0  0  0
 12 13  2  0  0  0  0
  8 13  1  0  0  0  0
  2 14  1  0  0  0  0
 14 15  2  0  0  0  0
 15 16  1  0  0  0  0
 16 17  2  0  0  0  0
 17 18  1  0  0  0  0
 18 19  2  0  0  0  0
 14 19  1  0  0  0  0
 18 20  1  0  0  0  0
 20 21  2  0  0  0  0
 21 22  1  0  0  0  0
 22 23  2  0  0  0  0
 23 24  1  0  0  0  0
 20 24  1  0  0  0  0
M  END
> <chemblId>
CHEMBL1210154

> <bioactivity__type>
IC50

> <units>
nM

> <value>
1.0

$$$$

  CDK     11271513352D 0   0.00000     0.00000     0

 31 35  0  0  0  0              1 V2000 
   -1.6532   -6.1360    0.0000 C   0  0  0  0  0  0  0  0  0  0  0  0
   -0.3541   -5.3860    0.0000 N   0  0  0  0  0  0  0  0  0  0  0  0
    0.9449   -6.1360    0.0000 C   0  0  0  0  0  0  0  0  0  0  0  0
    2.2440   -5.3860    0.0000 C   0  0  0  0  0  0  0  0  0  0  0  0
    2.2440   -3.8860    0.0000 N   0  0  0  0  0  0  0  0  0  0  0  0
    0.9449   -3.1360    0.0000 C   0  0  0  0  0  0  0  0  0  0  0  0
   -0.3541   -3.8860    0.0000 C   0  0  0  0  0  0  0  0  0  0  0  0
    3.5430   -3.1360    0.0000 C   0  0  0  0  0  0  0  0  0  0  0  0
    4.8420   -3.8860    0.0000 C   0  0  0  0  0  0  0  0  0  0  0  0
    6.1411   -3.1360    0.0000 C   0  0  0  0  0  0  0  0  0  0  0  0
    6.1411   -1.6360    0.0000 C   0  0  0  0  0  0  0  0  0  0  0  0
    4.8421   -0.8860    0.0000 C   0  0  0  0  0  0  0  0  0  0  0  0
    3.5430   -1.6360    0.0000 C   0  0  0  0  0  0  0  0  0  0  0  0
    4.8421    0.6140    0.0000 N   0  0  0  0  0  0  0  0  0  0  0  0
    6.1411    1.3640    0.0000 C   0  0  0  0  0  0  0  0  0  0  0  0
    6.1411    2.8640    0.0000 C   0  0  0  0  0  0  0  0  0  0  0  0
    6.8911    4.1630    0.0000 C   0  0  0  0  0  0  0  0  0  0  0  0
    5.3911    4.1630    0.0000 C   0  0  0  0  0  0  0  0  0  0  0  0
    3.5430    1.3640    0.0000 S   0  0  0  0  0  0  0  0  0  0  0  0
    4.5072    2.5131    0.0000 O   0  0  0  0  0  0  0  0  0  0  0  0
    2.5789    2.5131    0.0000 O   0  0  0  0  0  0  0  0  0  0  0  0
    2.2440    0.6140    0.0000 C   0  0  0  0  0  0  0  0  0  0  0  0
    2.2440   -0.8860    0.0000 C   0  0  0  0  0  0  0  0  0  0  0  0
    0.9450   -1.6360    0.0000 C   0  0  0  0  0  0  0  0  0  0  0  0
   -0.3540   -0.8860    0.0000 C   0  0  0  0  0  0  0  0  0  0  0  0
   -1.6530   -1.6360    0.0000 C   0  0  0  0  0  0  0  0  0  0  0  0
   -2.9520   -0.8860    0.0000 C   0  0  0  0  0  0  0  0  0  0  0  0
   -2.9520    0.6140    0.0000 C   0  0  0  0  0  0  0  0  0  0  0  0
   -1.6530    1.3640    0.0000 C   0  0  0  0  0  0  0  0  0  0  0  0
   -0.3540    0.6140    0.0000 C   0  0  0  0  0  0  0  0  0  0  0  0
    0.9450    1.3640    0.0000 C   0  0  0  0  0  0  0  0  0  0  0  0
  1  2  1  0  0  0  0
  2  3  1  0  0  0  0
  3  4  1  0  0  0  0
  4  5  1  0  0  0  0
  5  6  1  0  0  0  0
  6  7  1  0  0  0  0
  2  7  1  0  0  0  0
  5  8  1  0  0  0  0
  8  9  2  0  0  0  0
  9 10  1  0  0  0  0
 10 11  2  0  0  0  0
 11 12  1  0  0  0  0
 12 13  2  0  0  0  0
  8 13  1  0  0  0  0
 12 14  1  0  0  0  0
 14 15  1  0  0  0  0
 15 16  1  0  0  0  0
 16 17  1  0  0  0  0
 17 18  1  0  0  0  0
 16 18  1  0  0  0  0
 14 19  1  0  0  0  0
 19 20  2  0  0  0  0
 19 21  2  0  0  0  0
 19 22  1  0  0  0  0
 22 23  2  0  0  0  0
 23 24  1  0  0  0  0
 24 25  2  0  0  0  0
 25 26  1  0  0  0  0
 26 27  2  0  0  0  0
 27 28  1  0  0  0  0
 28 29  2  0  0  0  0
 29 30  1  0  0  0  0
 25 30  1  0  0  0  0
 30 31  2  0  0  0  0
 22 31  1  0  0  0  0
M  END
> <chemblId>
CHEMBL1221449

> <bioactivity__type>
IC50

> <units>
nM

> <value>
672.0

$$$$

  CDK     11271513352D 0   0.00000     0.00000     0

 34 38  0  0  0  0              1 V2000 
   -1.6532   -6.1360    0.0000 C   0  0  0  0  0  0  0  0  0  0  0  0
   -0.3541   -5.3860    0.0000 N   0  0  0  0  0  0  0  0  0  0  0  0
    0.9449   -6.1360    0.0000 C   0  0  0  0  0  0  0  0  0  0  0  0
    2.2440   -5.3860    0.0000 C   0  0  0  0  0  0  0  0  0  0  0  0
    2.2440   -3.8860    0.0000 N   0  0  0  0  0  0  0  0  0  0  0  0
    0.9449   -3.1360    0.0000 C   0  0  0  0  0  0  0  0  0  0  0  0
   -0.3541   -3.8860    0.0000 C   0  0  0  0  0  0  0  0  0  0  0  0
    3.5430   -3.1360    0.0000 C   0  0  0  0  0  0  0  0  0  0  0  0
    4.8420   -3.8860    0.0000 C   0  0  0  0  0  0  0  0  0  0  0  0
    6.1411   -3.1360    0.0000 C   0  0  0  0  0  0  0  0  0  0  0  0
    6.1411   -1.6360    0.0000 C   0  0  0  0  0  0  0  0  0  0  0  0
    4.8421   -0.8860    0.0000 C   0  0  0  0  0  0  0  0  0  0  0  0
    3.5430   -1.6360    0.0000 C   0  0  0  0  0  0  0  0  0  0  0  0
    4.8421    0.6140    0.0000 N   0  0  0  0  0  0  0  0  0  0  0  0
    6.1411    1.3640    0.0000 C   0  0  0  0  0  0  0  0  0  0  0  0
    6.1411    2.8640    0.0000 C   0  0  0  0  0  0  0  0  0  0  0  0
    7.4402    3.6140    0.0000 C   0  0  0  0  0  0  0  0  0  0  0  0
    7.4402    5.1140    0.0000 C   0  0  0  0  0  0  0  0  0  0  0  0
    6.1411    5.8640    0.0000 C   0  0  0  0  0  0  0  0  0  0  0  0
    4.8421    5.1140    0.0000 C   0  0  0  0  0  0  0  0  0  0  0  0
    4.8421    3.6140    0.0000 C   0  0  0  0  0  0  0  0  0  0  0  0
    3.5430    1.3640    0.0000 S   0  0  0  0  0  0  0  0  0  0  0  0
    4.5072    2.5131    0.0000 O   0  0  0  0  0  0  0  0  0  0  0  0
    2.5789    2.5131    0.0000 O   0  0  0  0  0  0  0  0  0  0  0  0
    2.2440    0.6140    0.0000 C   0  0  0  0  0  0  0  0  0  0  0  0
    2.2440   -0.8860    0.0000 C   0  0  0  0  0  0  0  0  0  0  0  0
    0.9450   -1.6360    0.0000 C   0  0  0  0  0  0  0  0  0  0  0  0
   -0.3540   -0.8860    0.0000 C   0  0  0  0  0  0  0  0  0  0  0  0
   -1.6530   -1.6360    0.0000 C   0  0  0  0  0  0  0  0  0  0  0  0
   -2.9520   -0.8860    0.0000 C   0  0  0  0  0  0  0  0  0  0  0  0
   -2.9520    0.6140    0.0000 C   0  0  0  0  0  0  0  0  0  0  0  0
   -1.6530    1.3640    0.0000 C   0  0  0  0  0  0  0  0  0  0  0  0
   -0.3540    0.6140    0.0000 C   0  0  0  0  0  0  0  0  0  0  0  0
    0.9450    1.3640    0.0000 C   0  0  0  0  0  0  0  0  0  0  0  0
  1  2  1  0  0  0  0
  2  3  1  0  0  0  0
  3  4  1  0  0  0  0
  4  5  1  0  0  0  0
  5  6  1  0  0  0  0
  6  7  1  0  0  0  0
  2  7  1  0  0  0  0
  5  8  1  0  0  0  0
  8  9  2  0  0  0  0
  9 10  1  0  0  0  0
 10 11  2  0  0  0  0
 11 12  1  0  0  0  0
 12 13  2  0  0  0  0
  8 13  1  0  0  0  0
 12 14  1  0  0  0  0
 14 15  1  0  0  0  0
 15 16  1  0  0  0  0
 16 17  2  0  0  0  0
 17 18  1  0  0  0  0
 18 19  2  0  0  0  0
 19 20  1  0  0  0  0
 20 21  2  0  0  0  0
 16 21  1  0  0  0  0
 14 22  1  0  0  0  0
 22 23  2  0  0  0  0
 22 24  2  0  0  0  0
 22 25  1  0  0  0  0
 25 26  2  0  0  0  0
 26 27  1  0  0  0  0
 27 28  2  0  0  0  0
 28 29  1  0  0  0  0
 29 30  2  0  0  0  0
 30 31  1  0  0  0  0
 31 32  2  0  0  0  0
 32 33  1  0  0  0  0
 28 33  1  0  0  0  0
 33 34  2  0  0  0  0
 25 34  1  0  0  0  0
M  END
> <chemblId>
CHEMBL1221452

> <bioactivity__type>
IC50

> <units>
nM

> <value>
280.0

$$$$

  CDK     11271513352D 0   0.00000     0.00000     0

 27 30  0  0  0  0              1 V2000 
   13.9353   -1.6361    0.0000 C   0  0  0  0  0  0  0  0  0  0  0  0
   12.6363   -0.8861    0.0000 N   0  0  0  0  0  0  0  0  0  0  0  0
   12.6363    0.6139    0.0000 C   0  0  0  0  0  0  0  0  0  0  0  0
   11.3373    1.3639    0.0000 C   0  0  0  0  0  0  0  0  0  0  0  0
   10.0382    0.6140    0.0000 N   0  0  0  0  0  0  0  0  0  0  0  0
   10.0382   -0.8860    0.0000 C   0  0  0  0  0  0  0  0  0  0  0  0
   11.3373   -1.6361    0.0000 C   0  0  0  0  0  0  0  0  0  0  0  0
    8.7392    1.3640    0.0000 C   0  0  0  0  0  0  0  0  0  0  0  0
    8.7392    2.8640    0.0000 C   0  0  0  0  0  0  0  0  0  0  0  0
    7.4402    3.6140    0.0000 C   0  0  0  0  0  0  0  0  0  0  0  0
    6.1411    2.8640    0.0000 C   0  0  0  0  0  0  0  0  0  0  0  0
    6.1411    1.3640    0.0000 C   0  0  0  0  0  0  0  0  0  0  0  0
    4.8421    0.6140    0.0000 N   0  0  0  0  0  0  0  0  0  0  0  0
    3.5430    1.3640    0.0000 S   0  0  0  0  0  0  0  0  0  0  0  0
    4.5072    2.5131    0.0000 O   0  0  0  0  0  0  0  0  0  0  0  0
    2.5789    2.5131    0.0000 O   0  0  0  0  0  0  0  0  0  0  0  0
    2.2440    0.6140    0.0000 C   0  0  0  0  0  0  0  0  0  0  0  0
    2.2440   -0.8860    0.0000 C   0  0  0  0  0  0  0  0  0  0  0  0
    0.9450   -1.6360    0.0000 C   0  0  0  0  0  0  0  0  0  0  0  0
   -0.3540   -0.8860    0.0000 C   0  0  0  0  0  0  0  0  0  0  0  0
   -1.6530   -1.6360    0.0000 C   0  0  0  0  0  0  0  0  0  0  0  0
   -2.9520   -0.8860    0.0000 C   0  0  0  0  0  0  0  0  0  0  0  0
   -2.9520    0.6140    0.0000 C   0  0  0  0  0  0  0  0  0  0  0  0
   -1.6530    1.3640    0.0000 C   0  0  0  0  0  0  0  0  0  0  0  0
   -0.3540    0.6140    0.0000 C   0  0  0  0  0  0  0  0  0  0  0  0
    0.9450    1.3640    0.0000 C   0  0  0  0  0  0  0  0  0  0  0  0
    7.4402    0.6140    0.0000 C   0  0  0  0  0  0  0  0  0  0  0  0
  1  2  1  0  0  0  0
  2  3  1  0  0  0  0
  3  4  1  0  0  0  0
  4  5  1  0  0  0  0
  5  6  1  0  0  0  0
  6  7  1  0  0  0  0
  2  7  1  0  0  0  0
  5  8  1  0  0  0  0
  8  9  2  0  0  0  0
  9 10  1  0  0  0  0
 10 11  2  0  0  0  0
 11 12  1  0  0  0  0
 12 13  1  0  0  0  0
 13 14  1  0  0  0  0
 14 15  2  0  0  0  0
 14 16  2  0  0  0  0
 14 17  1  0  0  0  0
 17 18  2  0  0  0  0
 18 19  1  0  0  0  0
 19 20  2  0  0  0  0
 20 21  1  0  0  0  0
 21 22  2  0  0  0  0
 22 23  1  0  0  0  0
 23 24  2  0  0  0  0
 24 25  1  0  0  0  0
 20 25  1  0  0  0  0
 25 26  2  0  0  0  0
 17 26  1  0  0  0  0
 12 27  2  0  0  0  0
  8 27  1  0  0  0  0
M  END
> <chemblId>
CHEMBL1221497

> <bioactivity__type>
IC50

> <units>
nM

> <value>
57.0

$$$$

  CDK     11271513352D 0   0.00000     0.00000     0

 26 28  0  0  0  0              1 V2000 
   -3.8971    3.7500    0.0000 C   0  0  0  0  0  0  0  0  0  0  0  0
   -2.5981    3.0000    0.0000 C   0  0  0  0  0  0  0  0  0  0  0  0
   -1.2990    3.7500    0.0000 C   0  0  0  0  0  0  0  0  0  0  0  0
   -2.5980    1.5000    0.0000 N   0  0  0  0  0  0  0  0  0  0  0  0
   -1.2990    0.7500    0.0000 C   0  0  0  0  0  0  0  0  0  0  0  0
    0.0000    1.5000    0.0000 C   0  0  0  0  0  0  0  0  0  0  0  0
    1.2990    0.7500    0.0000 C   0  0  0  0  0  0  0  0  0  0  0  0
    1.2990   -0.7500    0.0000 C   0  0  0  0  0  0  0  0  0  0  0  0
    0.0000   -1.5000    0.0000 C   0  0  0  0  0  0  0  0  0  0  0  0
   -1.2990   -0.7500    0.0000 C   0  0  0  0  0  0  0  0  0  0  0  0
   -0.0000   -3.0000    0.0000 N   0  0  0  0  0  0  0  0  0  0  0  0
   -1.2990   -3.7500    0.0000 C   0  0  0  0  0  0  0  0  0  0  0  0
   -1.2990   -5.2500    0.0000 C   0  0  0  0  0  0  0  0  0  0  0  0
    0.0000   -6.0000    0.0000 N   0  0  0  0  0  0  0  0  0  0  0  0
    0.0000   -7.5000    0.0000 C   0  0  0  0  0  0  0  0  0  0  0  0
    1.2990   -5.2500    0.0000 C   0  0  0  0  0  0  0  0  0  0  0  0
    1.2990   -3.7500    0.0000 C   0  0  0  0  0  0  0  0  0  0  0  0
   -3.8971    0.7500    0.0000 S   0  0  0  0  0  0  0  0  0  0  0  0
   -4.8613   -0.3991    0.0000 O   0  0  0  0  0  0  0  0  0  0  0  0
   -2.9329   -0.3991    0.0000 O   0  0  0  0  0  0  0  0  0  0  0  0
   -5.1961    1.5000    0.0000 C   0  0  0  0  0  0  0  0  0  0  0  0
   -5.1961    3.0000    0.0000 C   0  0  0  0  0  0  0  0  0  0  0  0
   -6.4952    3.7500    0.0000 C   0  0  0  0  0  0  0  0  0  0  0  0
   -7.7942    3.0000    0.0000 C   0  0  0  0  0  0  0  0  0  0  0  0
   -7.7942    1.5000    0.0000 C   0  0  0  0  0  0  0  0  0  0  0  0
   -6.4952    0.7500    0.0000 C   0  0  0  0  0  0  0  0  0  0  0  0
  1  2  1  0  0  0  0
  2  3  1  0  0  0  0
  2  4  1  0  0  0  0
  4  5  1  0  0  0  0
  5  6  2  0  0  0  0
  6  7  1  0  0  0  0
  7  8  2  0  0  0  0
  8  9  1  0  0  0  0
  9 10  2  0  0  0  0
  5 10  1  0  0  0  0
  9 11  1  0  0  0  0
 11 12  1  0  0  0  0
 12 13  1  0  0  0  0
 13 14  1  0  0  0  0
 14 15  1  0  0  0  0
 14 16  1  0  0  0  0
 16 17  1  0  0  0  0
 11 17  1  0  0  0  0
  4 18  1  0  0  0  0
 18 19  2  0  0  0  0
 18 20  2  0  0  0  0
 18 21  1  0  0  0  0
 21 22  2  0  0  0  0
 22 23  1  0  0  0  0
 23 24  2  0  0  0  0
 24 25  1  0  0  0  0
 25 26  2  0  0  0  0
 21 26  1  0  0  0  0
M  END
> <chemblId>
CHEMBL1222138

> <bioactivity__type>
IC50

> <units>
nM

> <value>
3399.0

$$$$

  CDK     11271513352D 0   0.00000     0.00000     0

 30 33  0  0  0  0              1 V2000 
    3.7791    5.7270    0.0000 C   0  0  0  0  0  0  0  0  0  0  0  0
    2.4800    4.9770    0.0000 C   0  0  0  0  0  0  0  0  0  0  0  0
    1.1810    5.7270    0.0000 C   0  0  0  0  0  0  0  0  0  0  0  0
    2.4800    3.4770    0.0000 N   0  0  0  0  0  0  0  0  0  0  0  0
    3.7791    2.7270    0.0000 C   0  0  0  0  0  0  0  0  0  0  0  0
    3.7791    1.2270    0.0000 C   0  0  0  0  0  0  0  0  0  0  0  0
    5.0781    0.4770    0.0000 C   0  0  0  0  0  0  0  0  0  0  0  0
    6.3772    1.2270    0.0000 C   0  0  0  0  0  0  0  0  0  0  0  0
    6.3772    2.7270    0.0000 C   0  0  0  0  0  0  0  0  0  0  0  0
    5.0781    3.4770    0.0000 C   0  0  0  0  0  0  0  0  0  0  0  0
    7.6762    3.4770    0.0000 N   0  0  0  0  0  0  0  0  0  0  0  0
    8.9752    2.7270    0.0000 C   0  0  0  0  0  0  0  0  0  0  0  0
   10.2743    3.4770    0.0000 C   0  0  0  0  0  0  0  0  0  0  0  0
   10.2743    4.9770    0.0000 N   0  0  0  0  0  0  0  0  0  0  0  0
   11.5733    5.7270    0.0000 C   0  0  0  0  0  0  0  0  0  0  0  0
    8.9752    5.7270    0.0000 C   0  0  0  0  0  0  0  0  0  0  0  0
    7.6762    4.9770    0.0000 C   0  0  0  0  0  0  0  0  0  0  0  0
    1.1810    2.7270    0.0000 S   0  0  0  0  0  0  0  0  0  0  0  0
    0.6680    4.1365    0.0000 O   0  0  0  0  0  0  0  0  0  0  0  0
   -0.2962    2.4665    0.0000 O   0  0  0  0  0  0  0  0  0  0  0  0
    1.1810    1.2270    0.0000 C   0  0  0  0  0  0  0  0  0  0  0  0
    2.4800    0.4770    0.0000 C   0  0  0  0  0  0  0  0  0  0  0  0
    2.4800   -1.0230    0.0000 C   0  0  0  0  0  0  0  0  0  0  0  0
    1.1810   -1.7730    0.0000 C   0  0  0  0  0  0  0  0  0  0  0  0
   -0.1180   -1.0230    0.0000 C   0  0  0  0  0  0  0  0  0  0  0  0
   -1.4170   -1.7730    0.0000 C   0  0  0  0  0  0  0  0  0  0  0  0
   -2.7160   -1.0230    0.0000 C   0  0  0  0  0  0  0  0  0  0  0  0
   -2.7160    0.4770    0.0000 C   0  0  0  0  0  0  0  0  0  0  0  0
   -1.4170    1.2270    0.0000 C   0  0  0  0  0  0  0  0  0  0  0  0
   -0.1180    0.4770    0.0000 C   0  0  0  0  0  0  0  0  0  0  0  0
  1  2  1  0  0  0  0
  2  3  1  0  0  0  0
  2  4  1  0  0  0  0
  4  5  1  0  0  0  0
  5  6  2  0  0  0  0
  6  7  1  0  0  0  0
  7  8  2  0  0  0  0
  8  9  1  0  0  0  0
  9 10  2  0  0  0  0
  5 10  1  0  0  0  0
  9 11  1  0  0  0  0
 11 12  1  0  0  0  0
 12 13  1  0  0  0  0
 13 14  1  0  0  0  0
 14 15  1  0  0  0  0
 14 16  1  0  0  0  0
 16 17  1  0  0  0  0
 11 17  1  0  0  0  0
  4 18  1  0  0  0  0
 18 19  2  0  0  0  0
 18 20  2  0  0  0  0
 18 21  1  0  0  0  0
 21 22  2  0  0  0  0
 22 23  1  0  0  0  0
 23 24  2  0  0  0  0
 24 25  1  0  0  0  0
 25 26  2  0  0  0  0
 26 27  1  0  0  0  0
 27 28  2  0  0  0  0
 28 29  1  0  0  0  0
 29 30  2  0  0  0  0
 21 30  1  0  0  0  0
 25 30  1  0  0  0  0
M  END
> <chemblId>
CHEMBL1222234

> <bioactivity__type>
IC50

> <units>
nM

> <value>
298.0

$$$$

  CDK     11271513352D 0   0.00000     0.00000     0

 28 31  0  0  0  0              1 V2000 
    6.1411    1.3640    0.0000 C   0  0  0  0  0  0  0  0  0  0  0  0
    4.8421    0.6140    0.0000 N   0  0  0  0  0  0  0  0  0  0  0  0
    4.8421   -0.8860    0.0000 C   0  0  0  0  0  0  0  0  0  0  0  0
    3.5430   -1.6360    0.0000 C   0  0  0  0  0  0  0  0  0  0  0  0
    3.5430   -3.1360    0.0000 C   0  0  0  0  0  0  0  0  0  0  0  0
    4.8420   -3.8860    0.0000 C   0  0  0  0  0  0  0  0  0  0  0  0
    6.1411   -3.1360    0.0000 C   0  0  0  0  0  0  0  0  0  0  0  0
    6.1411   -1.6360    0.0000 C   0  0  0  0  0  0  0  0  0  0  0  0
    7.4401   -3.8860    0.0000 N   0  0  0  0  0  0  0  0  0  0  0  0
    7.4401   -5.3860    0.0000 C   0  0  0  0  0  0  0  0  0  0  0  0
    8.7391   -6.1360    0.0000 C   0  0  0  0  0  0  0  0  0  0  0  0
   10.0382   -5.3860    0.0000 N   0  0  0  0  0  0  0  0  0  0  0  0
   11.3372   -6.1361    0.0000 C   0  0  0  0  0  0  0  0  0  0  0  0
   10.0382   -3.8860    0.0000 C   0  0  0  0  0  0  0  0  0  0  0  0
    8.7392   -3.1360    0.0000 C   0  0  0  0  0  0  0  0  0  0  0  0
    3.5430    1.3640    0.0000 S   0  0  0  0  0  0  0  0  0  0  0  0
    4.5072    2.5131    0.0000 O   0  0  0  0  0  0  0  0  0  0  0  0
    2.5789    2.5131    0.0000 O   0  0  0  0  0  0  0  0  0  0  0  0
    2.2440    0.6140    0.0000 C   0  0  0  0  0  0  0  0  0  0  0  0
    2.2440   -0.8860    0.0000 C   0  0  0  0  0  0  0  0  0  0  0  0
    0.9450   -1.6360    0.0000 C   0  0  0  0  0  0  0  0  0  0  0  0
   -0.3540   -0.8860    0.0000 C   0  0  0  0  0  0  0  0  0  0  0  0
   -1.6530   -1.6360    0.0000 C   0  0  0  0  0  0  0  0  0  0  0  0
   -2.9520   -0.8860    0.0000 C   0  0  0  0  0  0  0  0  0  0  0  0
   -2.9520    0.6140    0.0000 C   0  0  0  0  0  0  0  0  0  0  0  0
   -1.6530    1.3640    0.0000 C   0  0  0  0  0  0  0  0  0  0  0  0
   -0.3540    0.6140    0.0000 C   0  0  0  0  0  0  0  0  0  0  0  0
    0.9450    1.3640    0.0000 C   0  0  0  0  0  0  0  0  0  0  0  0
  1  2  1  0  0  0  0
  2  3  1  0  0  0  0
  3  4  2  0  0  0  0
  4  5  1  0  0  0  0
  5  6  2  0  0  0  0
  6  7  1  0  0  0  0
  7  8  2  0  0  0  0
  3  8  1  0  0  0  0
  7  9  1  0  0  0  0
  9 10  1  0  0  0  0
 10 11  1  0  0  0  0
 11 12  1  0  0  0  0
 12 13  1  0  0  0  0
 12 14  1  0  0  0  0
 14 15  1  0  0  0  0
  9 15  1  0  0  0  0
  2 16  1  0  0  0  0
 16 17  2  0  0  0  0
 16 18  2  0  0  0  0
 16 19  1  0  0  0  0
 19 20  2  0  0  0  0
 20 21  1  0  0  0  0
 21 22  2  0  0  0  0
 22 23  1  0  0  0  0
 23 24  2  0  0  0  0
 24 25  1  0  0  0  0
 25 26  2  0  0  0  0
 26 27  1  0  0  0  0
 22 27  1  0  0  0  0
 27 28  2  0  0  0  0
 19 28  1  0  0  0  0
M  END
> <chemblId>
CHEMBL1222362

> <bioactivity__type>
IC50

> <units>
nM

> <value>
95.0

$$$$

  CDK     11271513352D 0   0.00000     0.00000     0

 30 33  0  0  0  0              1 V2000 
    8.7392    1.3640    0.0000 C   0  0  0  0  0  0  0  0  0  0  0  0
    7.4402    0.6140    0.0000 C   0  0  0  0  0  0  0  0  0  0  0  0
    6.1411    1.3640    0.0000 C   0  0  0  0  0  0  0  0  0  0  0  0
    4.8421    0.6140    0.0000 N   0  0  0  0  0  0  0  0  0  0  0  0
    4.8421   -0.8860    0.0000 C   0  0  0  0  0  0  0  0  0  0  0  0
    3.5430   -1.6360    0.0000 C   0  0  0  0  0  0  0  0  0  0  0  0
    3.5430   -3.1360    0.0000 C   0  0  0  0  0  0  0  0  0  0  0  0
    4.8420   -3.8860    0.0000 C   0  0  0  0  0  0  0  0  0  0  0  0
    6.1411   -3.1360    0.0000 C   0  0  0  0  0  0  0  0  0  0  0  0
    6.1411   -1.6360    0.0000 C   0  0  0  0  0  0  0  0  0  0  0  0
    7.4401   -3.8860    0.0000 N   0  0  0  0  0  0  0  0  0  0  0  0
    7.4401   -5.3860    0.0000 C   0  0  0  0  0  0  0  0  0  0  0  0
    8.7391   -6.1360    0.0000 C   0  0  0  0  0  0  0  0  0  0  0  0
   10.0382   -5.3860    0.0000 N   0  0  0  0  0  0  0  0  0  0  0  0
   11.3372   -6.1361    0.0000 C   0  0  0  0  0  0  0  0  0  0  0  0
   10.0382   -3.8860    0.0000 C   0  0  0  0  0  0  0  0  0  0  0  0
    8.7392   -3.1360    0.0000 C   0  0  0  0  0  0  0  0  0  0  0  0
    3.5430    1.3640    0.0000 S   0  0  0  0  0  0  0  0  0  0  0  0
    4.5072    2.5131    0.0000 O   0  0  0  0  0  0  0  0  0  0  0  0
    2.5789    2.5131    0.0000 O   0  0  0  0  0  0  0  0  0  0  0  0
    2.2440    0.6140    0.0000 C   0  0  0  0  0  0  0  0  0  0  0  0
    2.2440   -0.8860    0.0000 C   0  0  0  0  0  0  0  0  0  0  0  0
    0.9450   -1.6360    0.0000 C   0  0  0  0  0  0  0  0  0  0  0  0
   -0.3540   -0.8860    0.0000 C   0  0  0  0  0  0  0  0  0  0  0  0
   -1.6530   -1.6360    0.0000 C   0  0  0  0  0  0  0  0  0  0  0  0
   -2.9520   -0.8860    0.0000 C   0  0  0  0  0  0  0  0  0  0  0  0
   -2.9520    0.6140    0.0000 C   0  0  0  0  0  0  0  0  0  0  0  0
   -1.6530    1.3640    0.0000 C   0  0  0  0  0  0  0  0  0  0  0  0
   -0.3540    0.6140    0.0000 C   0  0  0  0  0  0  0  0  0  0  0  0
    0.9450    1.3640    0.0000 C   0  0  0  0  0  0  0  0  0  0  0  0
  1  2  1  0  0  0  0
  2  3  1  0  0  0  0
  3  4  1  0  0  0  0
  4  5  1  0  0  0  0
  5  6  2  0  0  0  0
  6  7  1  0  0  0  0
  7  8  2  0  0  0  0
  8  9  1  0  0  0  0
  9 10  2  0  0  0  0
  5 10  1  0  0  0  0
  9 11  1  0  0  0  0
 11 12  1  0  0  0  0
 12 13  1  0  0  0  0
 13 14  1  0  0  0  0
 14 15  1  0  0  0  0
 14 16  1  0  0  0  0
 16 17  1  0  0  0  0
 11 17  1  0  0  0  0
  4 18  1  0  0  0  0
 18 19  2  0  0  0  0
 18 20  2  0  0  0  0
 18 21  1  0  0  0  0
 21 22  2  0  0  0  0
 22 23  1  0  0  0  0
 23 24  2  0  0  0  0
 24 25  1  0  0  0  0
 25 26  2  0  0  0  0
 26 27  1  0  0  0  0
 27 28  2  0  0  0  0
 28 29  1  0  0  0  0
 24 29  1  0  0  0  0
 29 30  2  0  0  0  0
 21 30  1  0  0  0  0
M  END
> <chemblId>
CHEMBL1222363

> <bioactivity__type>
IC50

> <units>
nM

> <value>
3756.0

$$$$

  CDK     11271513352D 0   0.00000     0.00000     0

 29 32  0  0  0  0              1 V2000 
    7.4402    0.6140    0.0000 C   0  0  0  0  0  0  0  0  0  0  0  0
    6.1411    1.3640    0.0000 C   0  0  0  0  0  0  0  0  0  0  0  0
    4.8421    0.6140    0.0000 N   0  0  0  0  0  0  0  0  0  0  0  0
    4.8421   -0.8860    0.0000 C   0  0  0  0  0  0  0  0  0  0  0  0
    3.5430   -1.6360    0.0000 C   0  0  0  0  0  0  0  0  0  0  0  0
    3.5430   -3.1360    0.0000 C   0  0  0  0  0  0  0  0  0  0  0  0
    4.8420   -3.8860    0.0000 C   0  0  0  0  0  0  0  0  0  0  0  0
    6.1411   -3.1360    0.0000 C   0  0  0  0  0  0  0  0  0  0  0  0
    6.1411   -1.6360    0.0000 C   0  0  0  0  0  0  0  0  0  0  0  0
    7.4401   -3.8860    0.0000 N   0  0  0  0  0  0  0  0  0  0  0  0
    7.4401   -5.3860    0.0000 C   0  0  0  0  0  0  0  0  0  0  0  0
    8.7391   -6.1360    0.0000 C   0  0  0  0  0  0  0  0  0  0  0  0
   10.0382   -5.3860    0.0000 N   0  0  0  0  0  0  0  0  0  0  0  0
   11.3372   -6.1361    0.0000 C   0  0  0  0  0  0  0  0  0  0  0  0
   10.0382   -3.8860    0.0000 C   0  0  0  0  0  0  0  0  0  0  0  0
    8.7392   -3.1360    0.0000 C   0  0  0  0  0  0  0  0  0  0  0  0
    3.5430    1.3640    0.0000 S   0  0  0  0  0  0  0  0  0  0  0  0
    4.5072    2.5131    0.0000 O   0  0  0  0  0  0  0  0  0  0  0  0
    2.5789    2.5131    0.0000 O   0  0  0  0  0  0  0  0  0  0  0  0
    2.2440    0.6140    0.0000 C   0  0  0  0  0  0  0  0  0  0  0  0
    2.2440   -0.8860    0.0000 C   0  0  0  0  0  0  0  0  0  0  0  0
    0.9450   -1.6360    0.0000 C   0  0  0  0  0  0  0  0  0  0  0  0
   -0.3540   -0.8860    0.0000 C   0  0  0  0  0  0  0  0  0  0  0  0
   -1.6530   -1.6360    0.0000 C   0  0  0  0  0  0  0  0  0  0  0  0
   -2.9520   -0.8860    0.0000 C   0  0  0  0  0  0  0  0  0  0  0  0
   -2.9520    0.6140    0.0000 C   0  0  0  0  0  0  0  0  0  0  0  0
   -1.6530    1.3640    0.0000 C   0  0  0  0  0  0  0  0  0  0  0  0
   -0.3540    0.6140    0.0000 C   0  0  0  0  0  0  0  0  0  0  0  0
    0.9450    1.3640    0.0000 C   0  0  0  0  0  0  0  0  0  0  0  0
  1  2  1  0  0  0  0
  2  3  1  0  0  0  0
  3  4  1  0  0  0  0
  4  5  2  0  0  0  0
  5  6  1  0  0  0  0
  6  7  2  0  0  0  0
  7  8  1  0  0  0  0
  8  9  2  0  0  0  0
  4  9  1  0  0  0  0
  8 10  1  0  0  0  0
 10 11  1  0  0  0  0
 11 12  1  0  0  0  0
 12 13  1  0  0  0  0
 13 14  1  0  0  0  0
 13 15  1  0  0  0  0
 15 16  1  0  0  0  0
 10 16  1  0  0  0  0
  3 17  1  0  0  0  0
 17 18  2  0  0  0  0
 17 19  2  0  0  0  0
 17 20  1  0  0  0  0
 20 21  2  0  0  0  0
 21 22  1  0  0  0  0
 22 23  2  0  0  0  0
 23 24  1  0  0  0  0
 24 25  2  0  0  0  0
 25 26  1  0  0  0  0
 26 27  2  0  0  0  0
 27 28  1  0  0  0  0
 23 28  1  0  0  0  0
 28 29  2  0  0  0  0
 20 29  1  0  0  0  0
M  END
> <chemblId>
CHEMBL1222364

> <bioactivity__type>
IC50

> <units>
nM

> <value>
485.0

$$$$

  CDK     11271513352D 0   0.00000     0.00000     0

 28 31  0  0  0  0              1 V2000 
   -3.6050    1.5000    0.0000 F   0  0  0  0  0  0  0  0  0  0  0  0
   -2.3060    0.7500    0.0000 C   0  0  0  0  0  0  0  0  0  0  0  0
   -2.3060   -0.7500    0.0000 C   0  0  0  0  0  0  0  0  0  0  0  0
   -1.0070   -1.5000    0.0000 C   0  0  0  0  0  0  0  0  0  0  0  0
    0.2930   -0.7500    0.0000 C   0  0  0  0  0  0  0  0  0  0  0  0
    1.7190   -1.2140    0.0000 N   0  0  0  0  0  0  0  0  0  0  0  0
    2.6010   -0.0000    0.0000 C   0  0  0  0  0  0  0  0  0  0  0  0
    1.7190    1.2130    0.0000 C   0  0  0  0  0  0  0  0  0  0  0  0
    2.1824    2.6396    0.0000 C   0  0  0  0  0  0  0  0  0  0  0  0
    3.6496    2.9516    0.0000 C   0  0  0  0  0  0  0  0  0  0  0  0
    4.1130    4.3782    0.0000 C   0  0  0  0  0  0  0  0  0  0  0  0
    5.5802    4.6902    0.0000 N   0  0  0  0  0  0  0  0  0  0  0  0
    6.0436    6.1169    0.0000 C   0  0  0  0  0  0  0  0  0  0  0  0
    7.5108    6.4288    0.0000 C   0  0  0  0  0  0  0  0  0  0  0  0
    7.9742    7.8555    0.0000 O   0  0  0  0  0  0  0  0  0  0  0  0
    9.4414    8.1675    0.0000 C   0  0  0  0  0  0  0  0  0  0  0  0
    9.9048    9.5941    0.0000 C   0  0  0  0  0  0  0  0  0  0  0  0
   11.3720    9.9061    0.0000 C   0  0  0  0  0  0  0  0  0  0  0  0
   11.8354   11.3327    0.0000 F   0  0  0  0  0  0  0  0  0  0  0  0
   12.3758    8.7914    0.0000 C   0  0  0  0  0  0  0  0  0  0  0  0
   11.9124    7.3648    0.0000 C   0  0  0  0  0  0  0  0  0  0  0  0
   12.9162    6.2502    0.0000 C   0  0  0  0  0  0  0  0  0  0  0  0
   12.4528    4.8236    0.0000 C   0  0  0  0  0  0  0  0  0  0  0  0
   10.9856    4.5116    0.0000 C   0  0  0  0  0  0  0  0  0  0  0  0
    9.9818    5.6262    0.0000 O   0  0  0  0  0  0  0  0  0  0  0  0
   10.4452    7.0528    0.0000 C   0  0  0  0  0  0  0  0  0  0  0  0
    0.2930    0.7500    0.0000 C   0  0  0  0  0  0  0  0  0  0  0  0
   -1.0070    1.5000    0.0000 C   0  0  0  0  0  0  0  0  0  0  0  0
  1  2  1  0  0  0  0
  2  3  2  0  0  0  0
  3  4  1  0  0  0  0
  4  5  2  0  0  0  0
  5  6  1  0  0  0  0
  6  7  1  0  0  0  0
  7  8  2  0  0  0  0
  8  9  1  0  0  0  0
  9 10  1  0  0  0  0
 10 11  1  0  0  0  0
 11 12  1  0  0  0  0
 12 13  1  0  0  0  0
 13 14  1  0  0  0  0
 14 15  1  0  0  0  0
 15 16  1  0  0  0  0
 16 17  2  0  0  0  0
 17 18  1  0  0  0  0
 18 19  1  0  0  0  0
 18 20  2  0  0  0  0
 20 21  1  0  0  0  0
 21 22  1  0  0  0  0
 22 23  1  0  0  0  0
 23 24  1  0  0  0  0
 24 25  1  0  0  0  0
 25 26  1  0  0  0  0
 16 26  1  0  0  0  0
 21 26  2  0  0  0  0
  8 27  1  0  0  0  0
  5 27  1  0  0  0  0
 27 28  2  0  0  0  0
  2 28  1  0  0  0  0
M  END
> <chemblId>
CHEMBL124069

> <bioactivity__type>
IC50

> <units>
nM

> <value>
85.0

$$$$

  CDK     11271513352D 0   0.00000     0.00000     0

 26 29  0  0  0  0              1 V2000 
   11.1980    9.5914    0.0000 F   0  0  0  0  0  0  0  0  0  0  0  0
    9.7294    9.2862    0.0000 C   0  0  0  0  0  0  0  0  0  0  0  0
    8.7308   10.4055    0.0000 C   0  0  0  0  0  0  0  0  0  0  0  0
    7.2621   10.1003    0.0000 C   0  0  0  0  0  0  0  0  0  0  0  0
    6.2635   11.2195    0.0000 C   0  0  0  0  0  0  0  0  0  0  0  0
    4.7949   10.9143    0.0000 C   0  0  0  0  0  0  0  0  0  0  0  0
    4.3249    9.4898    0.0000 C   0  0  0  0  0  0  0  0  0  0  0  0
    5.3235    8.3706    0.0000 O   0  0  0  0  0  0  0  0  0  0  0  0
    6.7922    8.6758    0.0000 C   0  0  0  0  0  0  0  0  0  0  0  0
    7.7908    7.5565    0.0000 C   0  0  0  0  0  0  0  0  0  0  0  0
    7.3208    6.1321    0.0000 O   0  0  0  0  0  0  0  0  0  0  0  0
    5.8522    5.8268    0.0000 C   0  0  0  0  0  0  0  0  0  0  0  0
    5.3822    4.4024    0.0000 C   0  0  0  0  0  0  0  0  0  0  0  0
    3.9136    4.0972    0.0000 N   0  0  0  0  0  0  0  0  0  0  0  0
    3.4436    2.6727    0.0000 C   0  0  0  0  0  0  0  0  0  0  0  0
    1.9750    2.3675    0.0000 C   0  0  0  0  0  0  0  0  0  0  0  0
    1.5050    0.9430    0.0000 C   0  0  0  0  0  0  0  0  0  0  0  0
    2.3810   -0.2740    0.0000 C   0  0  0  0  0  0  0  0  0  0  0  0
    1.4950   -1.4840    0.0000 N   0  0  0  0  0  0  0  0  0  0  0  0
    0.0700   -1.0140    0.0000 C   0  0  0  0  0  0  0  0  0  0  0  0
   -1.2320   -1.7590    0.0000 C   0  0  0  0  0  0  0  0  0  0  0  0
   -2.5280   -1.0030    0.0000 C   0  0  0  0  0  0  0  0  0  0  0  0
   -2.5220    0.4970    0.0000 C   0  0  0  0  0  0  0  0  0  0  0  0
   -1.2190    1.2410    0.0000 C   0  0  0  0  0  0  0  0  0  0  0  0
    0.0760    0.4860    0.0000 C   0  0  0  0  0  0  0  0  0  0  0  0
    9.2594    7.8618    0.0000 C   0  0  0  0  0  0  0  0  0  0  0  0
  1  2  1  0  0  0  0
  2  3  2  0  0  0  0
  3  4  1  0  0  0  0
  4  5  1  0  0  0  0
  5  6  1  0  0  0  0
  6  7  1  0  0  0  0
  7  8  1  0  0  0  0
  8  9  1  0  0  0  0
  4  9  2  0  0  0  0
  9 10  1  0  0  0  0
 10 11  1  0  0  0  0
 11 12  1  0  0  0  0
 12 13  1  0  0  0  0
 13 14  1  0  0  0  0
 14 15  1  0  0  0  0
 15 16  1  0  0  0  0
 16 17  1  0  0  0  0
 17 18  2  0  0  0  0
 18 19  1  0  0  0  0
 19 20  1  0  0  0  0
 20 21  2  0  0  0  0
 21 22  1  0  0  0  0
 22 23  2  0  0  0  0
 23 24  1  0  0  0  0
 24 25  2  0  0  0  0
 17 25  1  0  0  0  0
 20 25  1  0  0  0  0
 10 26  2  0  0  0  0
  2 26  1  0  0  0  0
M  END
> <chemblId>
CHEMBL124638

> <bioactivity__type>
IC50

> <units>
nM

> <value>
36.0

$$$$

  CDK     11271513352D 0   0.00000     0.00000     0

 19 21  0  0  0  0              1 V2000 
    2.8566   -7.2247    0.0000 C   0  0  0  0  0  0  0  0  0  0  0  0
    1.8538   -6.1092    0.0000 N   0  0  0  0  0  0  0  0  0  0  0  0
    0.3863   -6.4199    0.0000 C   0  0  0  0  0  0  0  0  0  0  0  0
    2.3185   -4.6830    0.0000 C   0  0  0  0  0  0  0  0  0  0  0  0
    3.7454   -4.2206    0.0000 C   0  0  0  0  0  0  0  0  0  0  0  0
    3.7466   -2.7206    0.0000 C   0  0  0  0  0  0  0  0  0  0  0  0
    2.3204   -2.2560    0.0000 C   0  0  0  0  0  0  0  0  0  0  0  0
    1.4378   -3.4688    0.0000 C   0  0  0  0  0  0  0  0  0  0  0  0
    1.8580   -0.8290    0.0000 C   0  0  0  0  0  0  0  0  0  0  0  0
    2.7380    0.3750    0.0000 C   0  0  0  0  0  0  0  0  0  0  0  0
    1.8640    1.5910    0.0000 N   0  0  0  0  0  0  0  0  0  0  0  0
    0.4360    1.1360    0.0000 C   0  0  0  0  0  0  0  0  0  0  0  0
   -0.8670    1.8780    0.0000 C   0  0  0  0  0  0  0  0  0  0  0  0
   -2.1590    1.1300    0.0000 C   0  0  0  0  0  0  0  0  0  0  0  0
   -2.1650   -0.3740    0.0000 C   0  0  0  0  0  0  0  0  0  0  0  0
   -0.8610   -1.1280    0.0000 C   0  0  0  0  0  0  0  0  0  0  0  0
    0.4300   -0.3670    0.0000 C   0  0  0  0  0  0  0  0  0  0  0  0
   -3.4658   -1.1210    0.0000 C   0  0  0  0  0  0  0  0  0  0  0  0
   -4.7666   -1.8680    0.0000 N   0  0  0  0  0  0  0  0  0  0  0  0
  1  2  1  0  0  0  0
  2  3  1  0  0  0  0
  4  2  1  1  0  0  0
  4  5  1  0  0  0  0
  5  6  1  0  0  0  0
  6  7  1  0  0  0  0
  7  8  1  0  0  0  0
  4  8  1  0  0  0  0
  7  9  1  1  0  0  0
  9 10  2  0  0  0  0
 10 11  1  0  0  0  0
 11 12  1  0  0  0  0
 12 13  2  0  0  0  0
 13 14  1  0  0  0  0
 14 15  2  0  0  0  0
 15 16  1  0  0  0  0
 16 17  2  0  0  0  0
  9 17  1  0  0  0  0
 12 17  1  0  0  0  0
 15 18  1  0  0  0  0
 18 19  3  0  0  0  0
M  END
> <chemblId>
CHEMBL1275709

> <bioactivity__type>
IC50

> <units>
nM

> <value>
1300.0

$$$$

  CDK     11271513352D 0   0.00000     0.00000     0

 18 20  0  0  0  0              1 V2000 
    4.6654    6.9768    0.0000 C   0  0  0  0  0  0  0  0  0  0  0  0
    4.8223    5.4850    0.0000 N   0  0  0  0  0  0  0  0  0  0  0  0
    6.1926    4.8751    0.0000 C   0  0  0  0  0  0  0  0  0  0  0  0
    3.6088    4.6033    0.0000 C   0  0  0  0  0  0  0  0  0  0  0  0
    2.1822    5.0667    0.0000 C   0  0  0  0  0  0  0  0  0  0  0  0
    1.3006    3.8531    0.0000 C   0  0  0  0  0  0  0  0  0  0  0  0
    2.1824    2.6396    0.0000 C   0  0  0  0  0  0  0  0  0  0  0  0
    3.6090    3.1033    0.0000 C   0  0  0  0  0  0  0  0  0  0  0  0
    1.7190    1.2130    0.0000 C   0  0  0  0  0  0  0  0  0  0  0  0
    2.6010   -0.0000    0.0000 C   0  0  0  0  0  0  0  0  0  0  0  0
    1.7190   -1.2140    0.0000 N   0  0  0  0  0  0  0  0  0  0  0  0
    0.2930   -0.7500    0.0000 C   0  0  0  0  0  0  0  0  0  0  0  0
   -1.0070   -1.5000    0.0000 C   0  0  0  0  0  0  0  0  0  0  0  0
   -2.3060   -0.7500    0.0000 C   0  0  0  0  0  0  0  0  0  0  0  0
   -2.3060    0.7500    0.0000 C   0  0  0  0  0  0  0  0  0  0  0  0
   -3.6050    1.5000    0.0000 F   0  0  0  0  0  0  0  0  0  0  0  0
   -1.0070    1.5000    0.0000 C   0  0  0  0  0  0  0  0  0  0  0  0
    0.2930    0.7500    0.0000 C   0  0  0  0  0  0  0  0  0  0  0  0
  1  2  1  0  0  0  0
  2  3  1  0  0  0  0
  4  2  1  6  0  0  0
  4  5  1  0  0  0  0
  5  6  1  0  0  0  0
  6  7  1  0  0  0  0
  7  8  1  0  0  0  0
  4  8  1  0  0  0  0
  7  9  1  6  0  0  0
  9 10  2  0  0  0  0
 10 11  1  0  0  0  0
 11 12  1  0  0  0  0
 12 13  2  0  0  0  0
 13 14  1  0  0  0  0
 14 15  2  0  0  0  0
 15 16  1  0  0  0  0
 15 17  1  0  0  0  0
 17 18  2  0  0  0  0
  9 18  1  0  0  0  0
 12 18  1  0  0  0  0
M  END
> <chemblId>
CHEMBL1275791

> <bioactivity__type>
IC50

> <units>
nM

> <value>
1100.0

$$$$

  CDK     11271513352D 0   0.00000     0.00000     0

 33 37  0  0  0  0              1 V2000 
    4.1010    0.0000    0.0000 C   0  0  0  0  0  0  0  0  0  0  0  0
    2.6010    0.0000    0.0000 C   0  0  0  0  0  0  0  0  0  0  0  0
    1.7190    1.2140    0.0000 S   0  0  0  0  0  0  0  0  0  0  0  0
    0.2930    0.7500    0.0000 C   0  0  0  0  0  0  0  0  0  0  0  0
   -1.0070    1.5000    0.0000 N   0  0  0  0  0  0  0  0  0  0  0  0
   -2.3060    0.7500    0.0000 C   0  0  0  0  0  0  0  0  0  0  0  0
   -3.6050    1.5000    0.0000 S   0  0  0  0  0  0  0  0  0  0  0  0
   -4.9041    0.7500    0.0000 C   0  0  0  0  0  0  0  0  0  0  0  0
   -6.2031    1.5000    0.0000 C   0  0  0  0  0  0  0  0  0  0  0  0
   -7.5022    0.7500    0.0000 C   0  0  0  0  0  0  0  0  0  0  0  0
   -8.8012    1.5000    0.0000 N   0  0  0  0  0  0  0  0  0  0  0  0
   -8.8012    3.0000    0.0000 C   0  0  0  0  0  0  0  0  0  0  0  0
  -10.1002    3.7500    0.0000 C   0  0  0  0  0  0  0  0  0  0  0  0
  -11.3993    2.9999    0.0000 N   0  0  0  0  0  0  0  0  0  0  0  0
  -11.3993    1.4999    0.0000 C   0  0  0  0  0  0  0  0  0  0  0  0
  -10.1002    0.7500    0.0000 C   0  0  0  0  0  0  0  0  0  0  0  0
  -12.6983    3.7499    0.0000 C   0  0  0  0  0  0  0  0  0  0  0  0
  -13.9974    2.9999    0.0000 C   0  0  0  0  0  0  0  0  0  0  0  0
  -15.2964    3.7499    0.0000 C   0  0  0  0  0  0  0  0  0  0  0  0
  -15.2964    5.2499    0.0000 C   0  0  0  0  0  0  0  0  0  0  0  0
  -16.5955    5.9999    0.0000 C   0  0  0  0  0  0  0  0  0  0  0  0
  -16.5955    7.4999    0.0000 C   0  0  0  0  0  0  0  0  0  0  0  0
  -15.2964    8.2499    0.0000 C   0  0  0  0  0  0  0  0  0  0  0  0
  -13.9974    7.4999    0.0000 C   0  0  0  0  0  0  0  0  0  0  0  0
  -13.9974    5.9999    0.0000 C   0  0  0  0  0  0  0  0  0  0  0  0
  -12.6983    5.2499    0.0000 N   0  0  0  0  0  0  0  0  0  0  0  0
   -2.3060   -0.7500    0.0000 N   0  0  0  0  0  0  0  0  0  0  0  0
   -3.6050   -1.5000    0.0000 N   0  0  0  0  0  0  0  0  0  0  0  0
   -1.0070   -1.5000    0.0000 C   0  0  0  0  0  0  0  0  0  0  0  0
   -1.0072   -3.0000    0.0000 O   0  0  0  0  0  0  0  0  0  0  0  0
    0.2930   -0.7500    0.0000 C   0  0  0  0  0  0  0  0  0  0  0  0
    1.7190   -1.2140    0.0000 C   0  0  0  0  0  0  0  0  0  0  0  0
    2.1822   -2.6407    0.0000 C   0  0  0  0  0  0  0  0  0  0  0  0
  1  2  1  0  0  0  0
  2  3  1  0  0  0  0
  3  4  1  0  0  0  0
  4  5  1  0  0  0  0
  5  6  2  0  0  0  0
  6  7  1  0  0  0  0
  7  8  1  0  0  0  0
  8  9  1  0  0  0  0
  9 10  1  0  0  0  0
 10 11  1  0  0  0  0
 11 12  1  0  0  0  0
 12 13  1  0  0  0  0
 13 14  1  0  0  0  0
 14 15  1  0  0  0  0
 15 16  1  0  0  0  0
 11 16  1  0  0  0  0
 14 17  1  0  0  0  0
 17 18  2  0  0  0  0
 18 19  1  0  0  0  0
 19 20  2  0  0  0  0
 20 21  1  0  0  0  0
 21 22  2  0  0  0  0
 22 23  1  0  0  0  0
 23 24  2  0  0  0  0
 24 25  1  0  0  0  0
 20 25  1  0  0  0  0
 25 26  2  0  0  0  0
 17 26  1  0  0  0  0
  6 27  1  0  0  0  0
 27 28  1  0  0  0  0
 27 29  1  0  0  0  0
 29 30  2  0  0  0  0
 29 31  1  0  0  0  0
  4 31  2  0  0  0  0
 31 32  1  0  0  0  0
  2 32  2  0  0  0  0
 32 33  1  0  0  0  0
M  END
> <chemblId>
CHEMBL1276832

> <bioactivity__type>
IC50

> <units>
nM

> <value>
36.4

$$$$

  CDK     11271513352D 0   0.00000     0.00000     0

 34 38  0  0  0  0              1 V2000 
  -13.9974    7.4999    0.0000 C   0  0  0  0  0  0  0  0  0  0  0  0
  -13.9974    5.9999    0.0000 C   0  0  0  0  0  0  0  0  0  0  0  0
  -12.6983    5.2499    0.0000 C   0  0  0  0  0  0  0  0  0  0  0  0
  -12.6983    3.7499    0.0000 C   0  0  0  0  0  0  0  0  0  0  0  0
  -13.9974    2.9999    0.0000 N   0  0  0  0  0  0  0  0  0  0  0  0
  -15.2964    3.7499    0.0000 C   0  0  0  0  0  0  0  0  0  0  0  0
  -16.5954    2.9999    0.0000 C   0  0  0  0  0  0  0  0  0  0  0  0
  -17.8945    3.7499    0.0000 C   0  0  0  0  0  0  0  0  0  0  0  0
  -17.8945    5.2499    0.0000 C   0  0  0  0  0  0  0  0  0  0  0  0
  -16.5955    5.9999    0.0000 C   0  0  0  0  0  0  0  0  0  0  0  0
  -15.2964    5.2499    0.0000 C   0  0  0  0  0  0  0  0  0  0  0  0
  -11.3993    2.9999    0.0000 N   0  0  0  0  0  0  0  0  0  0  0  0
  -11.3993    1.4999    0.0000 C   0  0  0  0  0  0  0  0  0  0  0  0
  -10.1002    0.7500    0.0000 C   0  0  0  0  0  0  0  0  0  0  0  0
   -8.8012    1.5000    0.0000 N   0  0  0  0  0  0  0  0  0  0  0  0
   -7.5022    0.7500    0.0000 C   0  0  0  0  0  0  0  0  0  0  0  0
   -6.2031    1.5000    0.0000 C   0  0  0  0  0  0  0  0  0  0  0  0
   -4.9041    0.7500    0.0000 C   0  0  0  0  0  0  0  0  0  0  0  0
   -3.6050    1.5000    0.0000 S   0  0  0  0  0  0  0  0  0  0  0  0
   -2.3060    0.7500    0.0000 C   0  0  0  0  0  0  0  0  0  0  0  0
   -1.0070    1.5000    0.0000 N   0  0  0  0  0  0  0  0  0  0  0  0
    0.2930    0.7500    0.0000 C   0  0  0  0  0  0  0  0  0  0  0  0
    1.7190    1.2140    0.0000 S   0  0  0  0  0  0  0  0  0  0  0  0
    2.6010    0.0000    0.0000 C   0  0  0  0  0  0  0  0  0  0  0  0
    4.1010    0.0000    0.0000 C   0  0  0  0  0  0  0  0  0  0  0  0
    1.7190   -1.2140    0.0000 C   0  0  0  0  0  0  0  0  0  0  0  0
    2.1822   -2.6407    0.0000 C   0  0  0  0  0  0  0  0  0  0  0  0
    0.2930   -0.7500    0.0000 C   0  0  0  0  0  0  0  0  0  0  0  0
   -1.0070   -1.5000    0.0000 C   0  0  0  0  0  0  0  0  0  0  0  0
   -1.0072   -3.0000    0.0000 O   0  0  0  0  0  0  0  0  0  0  0  0
   -2.3060   -0.7500    0.0000 N   0  0  0  0  0  0  0  0  0  0  0  0
   -3.6050   -1.5000    0.0000 N   0  0  0  0  0  0  0  0  0  0  0  0
   -8.8012    3.0000    0.0000 C   0  0  0  0  0  0  0  0  0  0  0  0
  -10.1002    3.7500    0.0000 C   0  0  0  0  0  0  0  0  0  0  0  0
  1  2  1  0  0  0  0
  2  3  2  0  0  0  0
  3  4  1  0  0  0  0
  4  5  2  0  0  0  0
  5  6  1  0  0  0  0
  6  7  2  0  0  0  0
  7  8  1  0  0  0  0
  8  9  2  0  0  0  0
  9 10  1  0  0  0  0
 10 11  2  0  0  0  0
  2 11  1  0  0  0  0
  6 11  1  0  0  0  0
  4 12  1  0  0  0  0
 12 13  1  0  0  0  0
 13 14  1  0  0  0  0
 14 15  1  0  0  0  0
 15 16  1  0  0  0  0
 16 17  1  0  0  0  0
 17 18  1  0  0  0  0
 18 19  1  0  0  0  0
 19 20  1  0  0  0  0
 20 21  2  0  0  0  0
 21 22  1  0  0  0  0
 22 23  1  0  0  0  0
 23 24  1  0  0  0  0
 24 25  1  0  0  0  0
 24 26  2  0  0  0  0
 26 27  1  0  0  0  0
 26 28  1  0  0  0  0
 22 28  2  0  0  0  0
 28 29  1  0  0  0  0
 29 30  2  0  0  0  0
 29 31  1  0  0  0  0
 20 31  1  0  0  0  0
 31 32  1  0  0  0  0
 15 33  1  0  0  0  0
 33 34  1  0  0  0  0
 12 34  1  0  0  0  0
M  END
> <chemblId>
CHEMBL1276833

> <bioactivity__type>
IC50

> <units>
nM

> <value>
4.3

$$$$

  CDK     11271513352D 0   0.00000     0.00000     0

 33 37  0  0  0  0              1 V2000 
    4.1010    0.0000    0.0000 C   0  0  0  0  0  0  0  0  0  0  0  0
    2.6010    0.0000    0.0000 C   0  0  0  0  0  0  0  0  0  0  0  0
    1.7190    1.2140    0.0000 S   0  0  0  0  0  0  0  0  0  0  0  0
    0.2930    0.7500    0.0000 C   0  0  0  0  0  0  0  0  0  0  0  0
   -1.0070    1.5000    0.0000 N   0  0  0  0  0  0  0  0  0  0  0  0
   -2.3060    0.7500    0.0000 C   0  0  0  0  0  0  0  0  0  0  0  0
   -3.6050    1.5000    0.0000 S   0  0  0  0  0  0  0  0  0  0  0  0
   -4.9041    0.7500    0.0000 C   0  0  0  0  0  0  0  0  0  0  0  0
   -6.2031    1.5000    0.0000 C   0  0  0  0  0  0  0  0  0  0  0  0
   -7.5022    0.7500    0.0000 C   0  0  0  0  0  0  0  0  0  0  0  0
   -8.8012    1.5000    0.0000 N   0  0  0  0  0  0  0  0  0  0  0  0
   -8.8012    3.0000    0.0000 C   0  0  0  0  0  0  0  0  0  0  0  0
  -10.1002    3.7500    0.0000 C   0  0  0  0  0  0  0  0  0  0  0  0
  -11.3993    2.9999    0.0000 N   0  0  0  0  0  0  0  0  0  0  0  0
  -11.3993    1.4999    0.0000 C   0  0  0  0  0  0  0  0  0  0  0  0
  -10.1002    0.7500    0.0000 C   0  0  0  0  0  0  0  0  0  0  0  0
  -12.6983    3.7499    0.0000 C   0  0  0  0  0  0  0  0  0  0  0  0
  -13.9974    2.9999    0.0000 C   0  0  0  0  0  0  0  0  0  0  0  0
  -15.2964    3.7499    0.0000 C   0  0  0  0  0  0  0  0  0  0  0  0
  -15.2964    5.2499    0.0000 C   0  0  0  0  0  0  0  0  0  0  0  0
  -16.5955    5.9999    0.0000 C   0  0  0  0  0  0  0  0  0  0  0  0
  -16.5955    7.4999    0.0000 C   0  0  0  0  0  0  0  0  0  0  0  0
  -15.2964    8.2499    0.0000 C   0  0  0  0  0  0  0  0  0  0  0  0
  -13.9974    7.4999    0.0000 C   0  0  0  0  0  0  0  0  0  0  0  0
  -13.9974    5.9999    0.0000 C   0  0  0  0  0  0  0  0  0  0  0  0
  -12.6983    5.2499    0.0000 N   0  0  0  0  0  0  0  0  0  0  0  0
   -2.3060   -0.7500    0.0000 N   0  0  0  0  0  0  0  0  0  0  0  0
   -3.6050   -1.5000    0.0000 N   0  0  0  0  0  0  0  0  0  0  0  0
   -1.0070   -1.5000    0.0000 C   0  0  0  0  0  0  0  0  0  0  0  0
   -1.0072   -3.0000    0.0000 O   0  0  0  0  0  0  0  0  0  0  0  0
    0.2930   -0.7500    0.0000 C   0  0  0  0  0  0  0  0  0  0  0  0
    1.7190   -1.2140    0.0000 C   0  0  0  0  0  0  0  0  0  0  0  0
    2.1822   -2.6407    0.0000 C   0  0  0  0  0  0  0  0  0  0  0  0
  1  2  1  0  0  0  0
  2  3  1  0  0  0  0
  3  4  1  0  0  0  0
  4  5  1  0  0  0  0
  5  6  2  0  0  0  0
  6  7  1  0  0  0  0
  7  8  1  0  0  0  0
  8  9  1  0  0  0  0
  9 10  1  0  0  0  0
 10 11  1  0  0  0  0
 11 12  1  0  0  0  0
 12 13  1  0  0  0  0
 13 14  1  0  0  0  0
 14 15  1  0  0  0  0
 15 16  1  0  0  0  0
 11 16  1  0  0  0  0
 14 17  1  0  0  0  0
 17 18  2  0  0  0  0
 18 19  1  0  0  0  0
 19 20  2  0  0  0  0
 20 21  1  0  0  0  0
 21 22  1  0  0  0  0
 22 23  1  0  0  0  0
 23 24  1  0  0  0  0
 24 25  1  0  0  0  0
 20 25  1  0  0  0  0
 25 26  2  0  0  0  0
 17 26  1  0  0  0  0
  6 27  1  0  0  0  0
 27 28  1  0  0  0  0
 27 29  1  0  0  0  0
 29 30  2  0  0  0  0
 29 31  1  0  0  0  0
  4 31  2  0  0  0  0
 31 32  1  0  0  0  0
  2 32  2  0  0  0  0
 32 33  1  0  0  0  0
M  END
> <chemblId>
CHEMBL1276919

> <bioactivity__type>
IC50

> <units>
nM

> <value>
6.1

$$$$

  CDK     11271513352D 0   0.00000     0.00000     0

 32 36  0  0  0  0              1 V2000 
    4.1010    0.0000    0.0000 C   0  0  0  0  0  0  0  0  0  0  0  0
    2.6010    0.0000    0.0000 C   0  0  0  0  0  0  0  0  0  0  0  0
    1.7190    1.2140    0.0000 S   0  0  0  0  0  0  0  0  0  0  0  0
    0.2930    0.7500    0.0000 C   0  0  0  0  0  0  0  0  0  0  0  0
   -1.0070    1.5000    0.0000 N   0  0  0  0  0  0  0  0  0  0  0  0
   -2.3060    0.7500    0.0000 C   0  0  0  0  0  0  0  0  0  0  0  0
   -3.6050    1.5000    0.0000 S   0  0  0  0  0  0  0  0  0  0  0  0
   -4.9041    0.7500    0.0000 C   0  0  0  0  0  0  0  0  0  0  0  0
   -6.2031    1.5000    0.0000 C   0  0  0  0  0  0  0  0  0  0  0  0
   -7.5022    0.7500    0.0000 C   0  0  0  0  0  0  0  0  0  0  0  0
   -8.8012    1.5000    0.0000 N   0  0  0  0  0  0  0  0  0  0  0  0
   -8.8012    3.0000    0.0000 C   0  0  0  0  0  0  0  0  0  0  0  0
  -10.1002    3.7500    0.0000 C   0  0  0  0  0  0  0  0  0  0  0  0
  -11.3993    2.9999    0.0000 N   0  0  0  0  0  0  0  0  0  0  0  0
  -11.3993    1.4999    0.0000 C   0  0  0  0  0  0  0  0  0  0  0  0
  -10.1002    0.7500    0.0000 C   0  0  0  0  0  0  0  0  0  0  0  0
  -12.6983    3.7499    0.0000 C   0  0  0  0  0  0  0  0  0  0  0  0
  -12.8551    5.2417    0.0000 N   0  0  0  0  0  0  0  0  0  0  0  0
  -14.3223    5.5536    0.0000 C   0  0  0  0  0  0  0  0  0  0  0  0
  -15.0724    6.8526    0.0000 C   0  0  0  0  0  0  0  0  0  0  0  0
  -16.5724    6.8526    0.0000 C   0  0  0  0  0  0  0  0  0  0  0  0
  -17.3223    5.5536    0.0000 C   0  0  0  0  0  0  0  0  0  0  0  0
  -16.5723    4.2545    0.0000 C   0  0  0  0  0  0  0  0  0  0  0  0
  -15.0723    4.2545    0.0000 C   0  0  0  0  0  0  0  0  0  0  0  0
  -14.0686    3.1398    0.0000 S   0  0  0  0  0  0  0  0  0  0  0  0
   -2.3060   -0.7500    0.0000 N   0  0  0  0  0  0  0  0  0  0  0  0
   -3.6050   -1.5000    0.0000 N   0  0  0  0  0  0  0  0  0  0  0  0
   -1.0070   -1.5000    0.0000 C   0  0  0  0  0  0  0  0  0  0  0  0
   -1.0072   -3.0000    0.0000 O   0  0  0  0  0  0  0  0  0  0  0  0
    0.2930   -0.7500    0.0000 C   0  0  0  0  0  0  0  0  0  0  0  0
    1.7190   -1.2140    0.0000 C   0  0  0  0  0  0  0  0  0  0  0  0
    2.1822   -2.6407    0.0000 C   0  0  0  0  0  0  0  0  0  0  0  0
  1  2  1  0  0  0  0
  2  3  1  0  0  0  0
  3  4  1  0  0  0  0
  4  5  1  0  0  0  0
  5  6  2  0  0  0  0
  6  7  1  0  0  0  0
  7  8  1  0  0  0  0
  8  9  1  0  0  0  0
  9 10  1  0  0  0  0
 10 11  1  0  0  0  0
 11 12  1  0  0  0  0
 12 13  1  0  0  0  0
 13 14  1  0  0  0  0
 14 15  1  0  0  0  0
 15 16  1  0  0  0  0
 11 16  1  0  0  0  0
 14 17  1  0  0  0  0
 17 18  2  0  0  0  0
 18 19  1  0  0  0  0
 19 20  2  0  0  0  0
 20 21  1  0  0  0  0
 21 22  2  0  0  0  0
 22 23  1  0  0  0  0
 23 24  2  0  0  0  0
 19 24  1  0  0  0  0
 24 25  1  0  0  0  0
 17 25  1  0  0  0  0
  6 26  1  0  0  0  0
 26 27  1  0  0  0  0
 26 28  1  0  0  0  0
 28 29  2  0  0  0  0
 28 30  1  0  0  0  0
  4 30  2  0  0  0  0
 30 31  1  0  0  0  0
  2 31  2  0  0  0  0
 31 32  1  0  0  0  0
M  END
> <chemblId>
CHEMBL1276920

> <bioactivity__type>
IC50

> <units>
nM

> <value>
66.6

$$$$

  CDK     11271513352D 0   0.00000     0.00000     0

 31 35  0  0  0  0              1 V2000 
    1.2990   -3.0000    0.0000 O   0  0  0  0  0  0  0  0  0  0  0  0
    1.2990   -1.5000    0.0000 C   0  0  0  0  0  0  0  0  0  0  0  0
    2.5980   -0.7500    0.0000 N   0  0  0  0  0  0  0  0  0  0  0  0
    2.5980    0.7500    0.0000 C   0  0  0  0  0  0  0  0  0  0  0  0
    1.2990    1.5000    0.0000 N   0  0  0  0  0  0  0  0  0  0  0  0
    0.0000    0.7500    0.0000 C   0  0  0  0  0  0  0  0  0  0  0  0
    0.0000   -0.7500    0.0000 C   0  0  0  0  0  0  0  0  0  0  0  0
   -1.2990   -1.5000    0.0000 C   0  0  0  0  0  0  0  0  0  0  0  0
   -2.5980   -0.7500    0.0000 C   0  0  0  0  0  0  0  0  0  0  0  0
   -2.5980    0.7500    0.0000 C   0  0  0  0  0  0  0  0  0  0  0  0
   -1.2990    1.5000    0.0000 C   0  0  0  0  0  0  0  0  0  0  0  0
    3.8970    1.5000    0.0000 C   0  0  0  0  0  0  0  0  0  0  0  0
    5.1961    0.7500    0.0000 C   0  0  0  0  0  0  0  0  0  0  0  0
    6.4951    1.5000    0.0000 C   0  0  0  0  0  0  0  0  0  0  0  0
    7.7942    0.7500    0.0000 C   0  0  0  0  0  0  0  0  0  0  0  0
    9.0932    1.5000    0.0000 N   0  0  0  0  0  0  0  0  0  0  0  0
   10.3922    0.7500    0.0000 C   0  0  0  0  0  0  0  0  0  0  0  0
   11.6913    1.4999    0.0000 C   0  0  0  0  0  0  0  0  0  0  0  0
   11.6913    2.9999    0.0000 N   0  0  0  0  0  0  0  0  0  0  0  0
   10.3922    3.7500    0.0000 C   0  0  0  0  0  0  0  0  0  0  0  0
    9.0932    3.0000    0.0000 C   0  0  0  0  0  0  0  0  0  0  0  0
   12.9903    3.7499    0.0000 C   0  0  0  0  0  0  0  0  0  0  0  0
   12.9903    5.2499    0.0000 C   0  0  0  0  0  0  0  0  0  0  0  0
   14.2894    5.9999    0.0000 C   0  0  0  0  0  0  0  0  0  0  0  0
   15.5884    5.2499    0.0000 C   0  0  0  0  0  0  0  0  0  0  0  0
   16.8875    5.9999    0.0000 C   0  0  0  0  0  0  0  0  0  0  0  0
   18.1865    5.2499    0.0000 C   0  0  0  0  0  0  0  0  0  0  0  0
   18.1865    3.7499    0.0000 C   0  0  0  0  0  0  0  0  0  0  0  0
   16.8874    2.9999    0.0000 C   0  0  0  0  0  0  0  0  0  0  0  0
   15.5884    3.7499    0.0000 C   0  0  0  0  0  0  0  0  0  0  0  0
   14.2894    2.9999    0.0000 N   0  0  0  0  0  0  0  0  0  0  0  0
  1  2  2  0  0  0  0
  2  3  1  0  0  0  0
  3  4  1  0  0  0  0
  4  5  2  0  0  0  0
  5  6  1  0  0  0  0
  6  7  2  0  0  0  0
  2  7  1  0  0  0  0
  7  8  1  0  0  0  0
  8  9  1  0  0  0  0
  9 10  1  0  0  0  0
 10 11  1  0  0  0  0
  6 11  1  0  0  0  0
  4 12  1  0  0  0  0
 12 13  1  0  0  0  0
 13 14  1  0  0  0  0
 14 15  1  0  0  0  0
 15 16  1  0  0  0  0
 16 17  1  0  0  0  0
 17 18  1  0  0  0  0
 18 19  1  0  0  0  0
 19 20  1  0  0  0  0
 20 21  1  0  0  0  0
 16 21  1  0  0  0  0
 19 22  1  0  0  0  0
 22 23  2  0  0  0  0
 23 24  1  0  0  0  0
 24 25  2  0  0  0  0
 25 26  1  0  0  0  0
 26 27  2  0  0  0  0
 27 28  1  0  0  0  0
 28 29  2  0  0  0  0
 29 30  1  0  0  0  0
 25 30  1  0  0  0  0
 30 31  2  0  0  0  0
 22 31  1  0  0  0  0
M  END
> <chemblId>
CHEMBL1277006

> <bioactivity__type>
IC50

> <units>
nM

> <value>
6.2

$$$$

  CDK     11271513352D 0   0.00000     0.00000     0

 37 42  0  0  0  0              1 V2000 
   -0.5084  -18.7271    0.0000 C   0  0  0  0  0  0  0  0  0  0  0  0
   -1.2584  -17.4280    0.0000 C   0  0  0  0  0  0  0  0  0  0  0  0
   -0.6483  -16.0577    0.0000 S   0  0  0  0  0  0  0  0  0  0  0  0
   -1.7630  -15.0540    0.0000 C   0  0  0  0  0  0  0  0  0  0  0  0
   -1.7630  -13.5540    0.0000 N   0  0  0  0  0  0  0  0  0  0  0  0
   -3.0621  -12.8040    0.0000 C   0  0  0  0  0  0  0  0  0  0  0  0
   -3.0621  -11.3040    0.0000 S   0  0  0  0  0  0  0  0  0  0  0  0
   -1.7630  -10.5540    0.0000 C   0  0  0  0  0  0  0  0  0  0  0  0
   -1.7630   -9.0540    0.0000 C   0  0  0  0  0  0  0  0  0  0  0  0
   -0.4640   -8.3040    0.0000 C   0  0  0  0  0  0  0  0  0  0  0  0
   -0.4640   -6.8040    0.0000 N   0  0  0  0  0  0  0  0  0  0  0  0
    0.8350   -6.0540    0.0000 C   0  0  0  0  0  0  0  0  0  0  0  0
    0.8350   -4.5540    0.0000 C   0  0  0  0  0  0  0  0  0  0  0  0
   -0.4640   -3.8040    0.0000 N   0  0  0  0  0  0  0  0  0  0  0  0
   -1.7630   -4.5540    0.0000 C   0  0  0  0  0  0  0  0  0  0  0  0
   -1.7630   -6.0540    0.0000 C   0  0  0  0  0  0  0  0  0  0  0  0
   -0.4640   -2.3040    0.0000 C   0  0  0  0  0  0  0  0  0  0  0  0
   -1.7630   -1.5540    0.0000 N   0  0  0  0  0  0  0  0  0  0  0  0
   -1.7630   -0.0540    0.0000 C   0  0  0  0  0  0  0  0  0  0  0  0
   -3.0620    0.6960    0.0000 C   0  0  0  0  0  0  0  0  0  0  0  0
   -3.0620    2.1960    0.0000 C   0  0  0  0  0  0  0  0  0  0  0  0
   -1.7630    2.9460    0.0000 C   0  0  0  0  0  0  0  0  0  0  0  0
   -0.4640    2.1960    0.0000 C   0  0  0  0  0  0  0  0  0  0  0  0
   -0.4640    0.6960    0.0000 C   0  0  0  0  0  0  0  0  0  0  0  0
    0.8350   -0.0540    0.0000 C   0  0  0  0  0  0  0  0  0  0  0  0
    2.1340    0.6960    0.0000 C   0  0  0  0  0  0  0  0  0  0  0  0
    3.4330   -0.0540    0.0000 C   0  0  0  0  0  0  0  0  0  0  0  0
    3.4330   -1.5540    0.0000 C   0  0  0  0  0  0  0  0  0  0  0  0
    2.1340   -2.3040    0.0000 C   0  0  0  0  0  0  0  0  0  0  0  0
    0.8350   -1.5540    0.0000 C   0  0  0  0  0  0  0  0  0  0  0  0
   -4.3611  -13.5540    0.0000 N   0  0  0  0  0  0  0  0  0  0  0  0
   -5.6602  -12.8040    0.0000 N   0  0  0  0  0  0  0  0  0  0  0  0
   -4.3611  -15.0540    0.0000 C   0  0  0  0  0  0  0  0  0  0  0  0
   -5.6602  -15.8040    0.0000 O   0  0  0  0  0  0  0  0  0  0  0  0
   -3.0621  -15.8040    0.0000 C   0  0  0  0  0  0  0  0  0  0  0  0
   -2.7502  -17.2712    0.0000 C   0  0  0  0  0  0  0  0  0  0  0  0
   -3.7539  -18.3859    0.0000 C   0  0  0  0  0  0  0  0  0  0  0  0
  1  2  1  0  0  0  0
  2  3  1  0  0  0  0
  3  4  1  0  0  0  0
  4  5  1  0  0  0  0
  5  6  2  0  0  0  0
  6  7  1  0  0  0  0
  7  8  1  0  0  0  0
  8  9  1  0  0  0  0
  9 10  1  0  0  0  0
 10 11  1  0  0  0  0
 11 12  1  0  0  0  0
 12 13  1  0  0  0  0
 13 14  1  0  0  0  0
 14 15  1  0  0  0  0
 15 16  1  0  0  0  0
 11 16  1  0  0  0  0
 14 17  1  0  0  0  0
 17 18  2  0  0  0  0
 18 19  1  0  0  0  0
 19 20  2  0  0  0  0
 20 21  1  0  0  0  0
 21 22  2  0  0  0  0
 22 23  1  0  0  0  0
 23 24  2  0  0  0  0
 19 24  1  0  0  0  0
 24 25  1  0  0  0  0
 25 26  2  0  0  0  0
 26 27  1  0  0  0  0
 27 28  2  0  0  0  0
 28 29  1  0  0  0  0
 29 30  2  0  0  0  0
 17 30  1  0  0  0  0
 25 30  1  0  0  0  0
  6 31  1  0  0  0  0
 31 32  1  0  0  0  0
 31 33  1  0  0  0  0
 33 34  2  0  0  0  0
 33 35  1  0  0  0  0
  4 35  2  0  0  0  0
 35 36  1  0  0  0  0
  2 36  2  0  0  0  0
 36 37  1  0  0  0  0
M  END
> <chemblId>
CHEMBL1277098

> <bioactivity__type>
IC50

> <units>
nM

> <value>
55.4

$$$$

  CDK     11271513352D 0   0.00000     0.00000     0

 33 37  0  0  0  0              1 V2000 
   11.6913    5.9999    0.0000 C   0  0  0  0  0  0  0  0  0  0  0  0
   12.9903    5.2499    0.0000 C   0  0  0  0  0  0  0  0  0  0  0  0
   14.2894    5.9999    0.0000 C   0  0  0  0  0  0  0  0  0  0  0  0
   15.5884    5.2499    0.0000 C   0  0  0  0  0  0  0  0  0  0  0  0
   16.8875    5.9999    0.0000 C   0  0  0  0  0  0  0  0  0  0  0  0
   18.1865    5.2499    0.0000 C   0  0  0  0  0  0  0  0  0  0  0  0
   18.1865    3.7499    0.0000 C   0  0  0  0  0  0  0  0  0  0  0  0
   16.8874    2.9999    0.0000 C   0  0  0  0  0  0  0  0  0  0  0  0
   15.5884    3.7499    0.0000 C   0  0  0  0  0  0  0  0  0  0  0  0
   14.2894    2.9999    0.0000 N   0  0  0  0  0  0  0  0  0  0  0  0
   12.9903    3.7499    0.0000 C   0  0  0  0  0  0  0  0  0  0  0  0
   11.6913    2.9999    0.0000 N   0  0  0  0  0  0  0  0  0  0  0  0
   10.3922    3.7500    0.0000 C   0  0  0  0  0  0  0  0  0  0  0  0
    9.0932    3.0000    0.0000 C   0  0  0  0  0  0  0  0  0  0  0  0
    9.0932    1.5000    0.0000 N   0  0  0  0  0  0  0  0  0  0  0  0
    7.7942    0.7500    0.0000 C   0  0  0  0  0  0  0  0  0  0  0  0
    6.4951    1.5000    0.0000 C   0  0  0  0  0  0  0  0  0  0  0  0
    5.1961    0.7500    0.0000 C   0  0  0  0  0  0  0  0  0  0  0  0
    3.8970    1.5000    0.0000 C   0  0  0  0  0  0  0  0  0  0  0  0
    2.5980    0.7500    0.0000 C   0  0  0  0  0  0  0  0  0  0  0  0
    1.2990    1.5000    0.0000 N   0  0  0  0  0  0  0  0  0  0  0  0
    0.0000    0.7500    0.0000 C   0  0  0  0  0  0  0  0  0  0  0  0
    0.0000   -0.7500    0.0000 C   0  0  0  0  0  0  0  0  0  0  0  0
   -1.2990   -1.5000    0.0000 C   0  0  0  0  0  0  0  0  0  0  0  0
   -2.5980   -0.7500    0.0000 C   0  0  0  0  0  0  0  0  0  0  0  0
   -2.5980    0.7500    0.0000 C   0  0  0  0  0  0  0  0  0  0  0  0
   -1.2990    1.5000    0.0000 C   0  0  0  0  0  0  0  0  0  0  0  0
    1.2990   -1.5000    0.0000 C   0  0  0  0  0  0  0  0  0  0  0  0
    1.2990   -3.0000    0.0000 O   0  0  0  0  0  0  0  0  0  0  0  0
    2.5980   -0.7500    0.0000 N   0  0  0  0  0  0  0  0  0  0  0  0
    3.8970   -1.5000    0.0000 N   0  0  0  0  0  0  0  0  0  0  0  0
   10.3922    0.7500    0.0000 C   0  0  0  0  0  0  0  0  0  0  0  0
   11.6913    1.4999    0.0000 C   0  0  0  0  0  0  0  0  0  0  0  0
  1  2  1  0  0  0  0
  2  3  2  0  0  0  0
  3  4  1  0  0  0  0
  4  5  2  0  0  0  0
  5  6  1  0  0  0  0
  6  7  2  0  0  0  0
  7  8  1  0  0  0  0
  8  9  2  0  0  0  0
  4  9  1  0  0  0  0
  9 10  1  0  0  0  0
 10 11  2  0  0  0  0
  2 11  1  0  0  0  0
 11 12  1  0  0  0  0
 12 13  1  0  0  0  0
 13 14  1  0  0  0  0
 14 15  1  0  0  0  0
 15 16  1  0  0  0  0
 16 17  1  0  0  0  0
 17 18  1  0  0  0  0
 18 19  1  0  0  0  0
 19 20  1  0  0  0  0
 20 21  2  0  0  0  0
 21 22  1  0  0  0  0
 22 23  2  0  0  0  0
 23 24  1  0  0  0  0
 24 25  1  0  0  0  0
 25 26  1  0  0  0  0
 26 27  1  0  0  0  0
 22 27  1  0  0  0  0
 23 28  1  0  0  0  0
 28 29  2  0  0  0  0
 28 30  1  0  0  0  0
 20 30  1  0  0  0  0
 30 31  1  0  0  0  0
 15 32  1  0  0  0  0
 32 33  1  0  0  0  0
 12 33  1  0  0  0  0
M  END
> <chemblId>
CHEMBL1277100

> <bioactivity__type>
IC50

> <units>
nM

> <value>
96.0

$$$$

  CDK     11271513352D 0   0.00000     0.00000     0

 34 38  0  0  0  0              1 V2000 
   11.6913    5.9999    0.0000 C   0  0  0  0  0  0  0  0  0  0  0  0
   12.9903    5.2499    0.0000 C   0  0  0  0  0  0  0  0  0  0  0  0
   14.2894    5.9999    0.0000 C   0  0  0  0  0  0  0  0  0  0  0  0
   14.2894    7.4999    0.0000 C   0  0  0  0  0  0  0  0  0  0  0  0
   15.5884    5.2499    0.0000 C   0  0  0  0  0  0  0  0  0  0  0  0
   16.8875    5.9999    0.0000 C   0  0  0  0  0  0  0  0  0  0  0  0
   18.1865    5.2499    0.0000 C   0  0  0  0  0  0  0  0  0  0  0  0
   18.1865    3.7499    0.0000 C   0  0  0  0  0  0  0  0  0  0  0  0
   16.8874    2.9999    0.0000 C   0  0  0  0  0  0  0  0  0  0  0  0
   15.5884    3.7499    0.0000 C   0  0  0  0  0  0  0  0  0  0  0  0
   14.2894    2.9999    0.0000 N   0  0  0  0  0  0  0  0  0  0  0  0
   12.9903    3.7499    0.0000 C   0  0  0  0  0  0  0  0  0  0  0  0
   11.6913    2.9999    0.0000 N   0  0  0  0  0  0  0  0  0  0  0  0
   10.3922    3.7500    0.0000 C   0  0  0  0  0  0  0  0  0  0  0  0
    9.0932    3.0000    0.0000 C   0  0  0  0  0  0  0  0  0  0  0  0
    9.0932    1.5000    0.0000 N   0  0  0  0  0  0  0  0  0  0  0  0
    7.7942    0.7500    0.0000 C   0  0  0  0  0  0  0  0  0  0  0  0
    6.4951    1.5000    0.0000 C   0  0  0  0  0  0  0  0  0  0  0  0
    5.1961    0.7500    0.0000 C   0  0  0  0  0  0  0  0  0  0  0  0
    3.8970    1.5000    0.0000 C   0  0  0  0  0  0  0  0  0  0  0  0
    2.5980    0.7500    0.0000 C   0  0  0  0  0  0  0  0  0  0  0  0
    1.2990    1.5000    0.0000 N   0  0  0  0  0  0  0  0  0  0  0  0
    0.0000    0.7500    0.0000 C   0  0  0  0  0  0  0  0  0  0  0  0
    0.0000   -0.7500    0.0000 C   0  0  0  0  0  0  0  0  0  0  0  0
   -1.2990   -1.5000    0.0000 C   0  0  0  0  0  0  0  0  0  0  0  0
   -2.5980   -0.7500    0.0000 C   0  0  0  0  0  0  0  0  0  0  0  0
   -2.5980    0.7500    0.0000 C   0  0  0  0  0  0  0  0  0  0  0  0
   -1.2990    1.5000    0.0000 C   0  0  0  0  0  0  0  0  0  0  0  0
    1.2990   -1.5000    0.0000 C   0  0  0  0  0  0  0  0  0  0  0  0
    1.2990   -3.0000    0.0000 O   0  0  0  0  0  0  0  0  0  0  0  0
    2.5980   -0.7500    0.0000 N   0  0  0  0  0  0  0  0  0  0  0  0
    3.8970   -1.5000    0.0000 N   0  0  0  0  0  0  0  0  0  0  0  0
   10.3922    0.7500    0.0000 C   0  0  0  0  0  0  0  0  0  0  0  0
   11.6913    1.4999    0.0000 C   0  0  0  0  0  0  0  0  0  0  0  0
  1  2  1  0  0  0  0
  2  3  2  0  0  0  0
  3  4  1  0  0  0  0
  3  5  1  0  0  0  0
  5  6  2  0  0  0  0
  6  7  1  0  0  0  0
  7  8  2  0  0  0  0
  8  9  1  0  0  0  0
  9 10  2  0  0  0  0
  5 10  1  0  0  0  0
 10 11  1  0  0  0  0
 11 12  2  0  0  0  0
  2 12  1  0  0  0  0
 12 13  1  0  0  0  0
 13 14  1  0  0  0  0
 14 15  1  0  0  0  0
 15 16  1  0  0  0  0
 16 17  1  0  0  0  0
 17 18  1  0  0  0  0
 18 19  1  0  0  0  0
 19 20  1  0  0  0  0
 20 21  1  0  0  0  0
 21 22  2  0  0  0  0
 22 23  1  0  0  0  0
 23 24  2  0  0  0  0
 24 25  1  0  0  0  0
 25 26  1  0  0  0  0
 26 27  1  0  0  0  0
 27 28  1  0  0  0  0
 23 28  1  0  0  0  0
 24 29  1  0  0  0  0
 29 30  2  0  0  0  0
 29 31  1  0  0  0  0
 21 31  1  0  0  0  0
 31 32  1  0  0  0  0
 16 33  1  0  0  0  0
 33 34  1  0  0  0  0
 13 34  1  0  0  0  0
M  END
> <chemblId>
CHEMBL1277101

> <bioactivity__type>
IC50

> <units>
nM

> <value>
64.6

$$$$

  CDK     11271513352D 0   0.00000     0.00000     0

 35 40  0  0  0  0              1 V2000 
    8.4453  -11.1030    0.0000 N   0  0  0  0  0  0  0  0  0  0  0  0
    9.7443  -10.3530    0.0000 N   0  0  0  0  0  0  0  0  0  0  0  0
    9.7443   -8.8530    0.0000 C   0  0  0  0  0  0  0  0  0  0  0  0
   11.0433   -8.1029    0.0000 N   0  0  0  0  0  0  0  0  0  0  0  0
   12.3424   -8.8529    0.0000 C   0  0  0  0  0  0  0  0  0  0  0  0
   12.3424  -10.3529    0.0000 C   0  0  0  0  0  0  0  0  0  0  0  0
   13.6414  -11.1029    0.0000 C   0  0  0  0  0  0  0  0  0  0  0  0
   14.9404  -10.3529    0.0000 C   0  0  0  0  0  0  0  0  0  0  0  0
   14.9404   -8.8529    0.0000 C   0  0  0  0  0  0  0  0  0  0  0  0
   13.6414   -8.1029    0.0000 C   0  0  0  0  0  0  0  0  0  0  0  0
   11.0433  -11.1029    0.0000 C   0  0  0  0  0  0  0  0  0  0  0  0
   11.0433  -12.6029    0.0000 O   0  0  0  0  0  0  0  0  0  0  0  0
    8.4452   -8.1030    0.0000 C   0  0  0  0  0  0  0  0  0  0  0  0
    8.4452   -6.6030    0.0000 C   0  0  0  0  0  0  0  0  0  0  0  0
    7.1462   -5.8530    0.0000 C   0  0  0  0  0  0  0  0  0  0  0  0
    7.1462   -4.3530    0.0000 C   0  0  0  0  0  0  0  0  0  0  0  0
    5.8471   -3.6030    0.0000 N   0  0  0  0  0  0  0  0  0  0  0  0
    5.8471   -2.1030    0.0000 C   0  0  0  0  0  0  0  0  0  0  0  0
    4.5481   -1.3530    0.0000 C   0  0  0  0  0  0  0  0  0  0  0  0
    3.2490   -2.1030    0.0000 N   0  0  0  0  0  0  0  0  0  0  0  0
    3.2491   -3.6030    0.0000 C   0  0  0  0  0  0  0  0  0  0  0  0
    4.5481   -4.3530    0.0000 C   0  0  0  0  0  0  0  0  0  0  0  0
    1.9500   -1.3530    0.0000 C   0  0  0  0  0  0  0  0  0  0  0  0
    0.6510   -2.1030    0.0000 N   0  0  0  0  0  0  0  0  0  0  0  0
   -0.6480   -1.3530    0.0000 C   0  0  0  0  0  0  0  0  0  0  0  0
   -1.9470   -2.1030    0.0000 C   0  0  0  0  0  0  0  0  0  0  0  0
   -3.2460   -1.3530    0.0000 C   0  0  0  0  0  0  0  0  0  0  0  0
   -3.2460    0.1470    0.0000 C   0  0  0  0  0  0  0  0  0  0  0  0
   -1.9470    0.8970    0.0000 C   0  0  0  0  0  0  0  0  0  0  0  0
   -0.6480    0.1470    0.0000 C   0  0  0  0  0  0  0  0  0  0  0  0
    0.6510    0.8970    0.0000 C   0  0  0  0  0  0  0  0  0  0  0  0
    0.9630    2.3640    0.0000 C   0  0  0  0  0  0  0  0  0  0  0  0
    2.4540    2.5200    0.0000 C   0  0  0  0  0  0  0  0  0  0  0  0
    3.0640    1.1500    0.0000 C   0  0  0  0  0  0  0  0  0  0  0  0
    1.9500    0.1470    0.0000 C   0  0  0  0  0  0  0  0  0  0  0  0
  1  2  1  0  0  0  0
  2  3  1  0  0  0  0
  3  4  2  0  0  0  0
  4  5  1  0  0  0  0
  5  6  2  0  0  0  0
  6  7  1  0  0  0  0
  7  8  1  0  0  0  0
  8  9  1  0  0  0  0
  9 10  1  0  0  0  0
  5 10  1  0  0  0  0
  6 11  1  0  0  0  0
  2 11  1  0  0  0  0
 11 12  2  0  0  0  0
  3 13  1  0  0  0  0
 13 14  1  0  0  0  0
 14 15  1  0  0  0  0
 15 16  1  0  0  0  0
 16 17  1  0  0  0  0
 17 18  1  0  0  0  0
 18 19  1  0  0  0  0
 19 20  1  0  0  0  0
 20 21  1  0  0  0  0
 21 22  1  0  0  0  0
 17 22  1  0  0  0  0
 20 23  1  0  0  0  0
 23 24  2  0  0  0  0
 24 25  1  0  0  0  0
 25 26  2  0  0  0  0
 26 27  1  0  0  0  0
 27 28  2  0  0  0  0
 28 29  1  0  0  0  0
 29 30  2  0  0  0  0
 25 30  1  0  0  0  0
 30 31  1  0  0  0  0
 31 32  1  0  0  0  0
 32 33  1  0  0  0  0
 33 34  1  0  0  0  0
 34 35  1  0  0  0  0
 23 35  1  0  0  0  0
 31 35  2  0  0  0  0
M  END
> <chemblId>
CHEMBL1277188

> <bioactivity__type>
IC50

> <units>
nM

> <value>
62.3

$$$$

  CDK     11271513352D 0   0.00000     0.00000     0

 32 36  0  0  0  0              1 V2000 
   11.6913   -5.9999    0.0000 N   0  0  0  0  0  0  0  0  0  0  0  0
   12.9903   -5.2499    0.0000 N   0  0  0  0  0  0  0  0  0  0  0  0
   12.9903   -3.7499    0.0000 C   0  0  0  0  0  0  0  0  0  0  0  0
   14.2894   -2.9999    0.0000 N   0  0  0  0  0  0  0  0  0  0  0  0
   15.5884   -3.7499    0.0000 C   0  0  0  0  0  0  0  0  0  0  0  0
   16.8874   -2.9999    0.0000 C   0  0  0  0  0  0  0  0  0  0  0  0
   18.1865   -3.7499    0.0000 C   0  0  0  0  0  0  0  0  0  0  0  0
   18.1865   -5.2499    0.0000 C   0  0  0  0  0  0  0  0  0  0  0  0
   16.8875   -5.9999    0.0000 C   0  0  0  0  0  0  0  0  0  0  0  0
   15.5884   -5.2499    0.0000 C   0  0  0  0  0  0  0  0  0  0  0  0
   14.2894   -5.9999    0.0000 C   0  0  0  0  0  0  0  0  0  0  0  0
   14.2894   -7.4999    0.0000 O   0  0  0  0  0  0  0  0  0  0  0  0
   11.6913   -2.9999    0.0000 S   0  0  0  0  0  0  0  0  0  0  0  0
   10.3922   -3.7500    0.0000 C   0  0  0  0  0  0  0  0  0  0  0  0
    9.0932   -3.0000    0.0000 C   0  0  0  0  0  0  0  0  0  0  0  0
    7.7942   -3.7500    0.0000 C   0  0  0  0  0  0  0  0  0  0  0  0
    6.4951   -3.0000    0.0000 N   0  0  0  0  0  0  0  0  0  0  0  0
    6.4951   -1.5000    0.0000 C   0  0  0  0  0  0  0  0  0  0  0  0
    5.1961   -0.7500    0.0000 C   0  0  0  0  0  0  0  0  0  0  0  0
    3.8970   -1.5000    0.0000 N   0  0  0  0  0  0  0  0  0  0  0  0
    3.8971   -3.0000    0.0000 C   0  0  0  0  0  0  0  0  0  0  0  0
    5.1961   -3.7500    0.0000 C   0  0  0  0  0  0  0  0  0  0  0  0
    2.5980   -0.7500    0.0000 C   0  0  0  0  0  0  0  0  0  0  0  0
    2.5980    0.7500    0.0000 C   0  0  0  0  0  0  0  0  0  0  0  0
    1.2990    1.5000    0.0000 C   0  0  0  0  0  0  0  0  0  0  0  0
   -0.0000    0.7500    0.0000 C   0  0  0  0  0  0  0  0  0  0  0  0
   -1.2990    1.5000    0.0000 C   0  0  0  0  0  0  0  0  0  0  0  0
   -2.5980    0.7500    0.0000 C   0  0  0  0  0  0  0  0  0  0  0  0
   -2.5980   -0.7500    0.0000 C   0  0  0  0  0  0  0  0  0  0  0  0
   -1.2990   -1.5000    0.0000 C   0  0  0  0  0  0  0  0  0  0  0  0
   -0.0000   -0.7500    0.0000 C   0  0  0  0  0  0  0  0  0  0  0  0
    1.2990   -1.5000    0.0000 N   0  0  0  0  0  0  0  0  0  0  0  0
  1  2  1  0  0  0  0
  2  3  1  0  0  0  0
  3  4  2  0  0  0  0
  4  5  1  0  0  0  0
  5  6  2  0  0  0  0
  6  7  1  0  0  0  0
  7  8  2  0  0  0  0
  8  9  1  0  0  0  0
  9 10  2  0  0  0  0
  5 10  1  0  0  0  0
 10 11  1  0  0  0  0
  2 11  1  0  0  0  0
 11 12  2  0  0  0  0
  3 13  1  0  0  0  0
 13 14  1  0  0  0  0
 14 15  1  0  0  0  0
 15 16  1  0  0  0  0
 16 17  1  0  0  0  0
 17 18  1  0  0  0  0
 18 19  1  0  0  0  0
 19 20  1  0  0  0  0
 20 21  1  0  0  0  0
 21 22  1  0  0  0  0
 17 22  1  0  0  0  0
 20 23  1  0  0  0  0
 23 24  2  0  0  0  0
 24 25  1  0  0  0  0
 25 26  2  0  0  0  0
 26 27  1  0  0  0  0
 27 28  2  0  0  0  0
 28 29  1  0  0  0  0
 29 30  2  0  0  0  0
 30 31  1  0  0  0  0
 26 31  1  0  0  0  0
 31 32  2  0  0  0  0
 23 32  1  0  0  0  0
M  END
> <chemblId>
CHEMBL1277280

> <bioactivity__type>
IC50

> <units>
nM

> <value>
24.4

$$$$

  CDK     11271513352D 0   0.00000     0.00000     0

 32 36  0  0  0  0              1 V2000 
    3.8970   -1.5000    0.0000 N   0  0  0  0  0  0  0  0  0  0  0  0
    2.5980   -0.7500    0.0000 N   0  0  0  0  0  0  0  0  0  0  0  0
    1.2990   -1.5000    0.0000 C   0  0  0  0  0  0  0  0  0  0  0  0
    1.2990   -3.0000    0.0000 O   0  0  0  0  0  0  0  0  0  0  0  0
    0.0000   -0.7500    0.0000 C   0  0  0  0  0  0  0  0  0  0  0  0
    0.0000    0.7500    0.0000 C   0  0  0  0  0  0  0  0  0  0  0  0
   -1.2990    1.5000    0.0000 C   0  0  0  0  0  0  0  0  0  0  0  0
   -2.5980    0.7500    0.0000 C   0  0  0  0  0  0  0  0  0  0  0  0
   -2.5980   -0.7500    0.0000 C   0  0  0  0  0  0  0  0  0  0  0  0
   -1.2990   -1.5000    0.0000 C   0  0  0  0  0  0  0  0  0  0  0  0
    1.2990    1.5000    0.0000 N   0  0  0  0  0  0  0  0  0  0  0  0
    2.5980    0.7500    0.0000 C   0  0  0  0  0  0  0  0  0  0  0  0
    3.8970    1.5000    0.0000 S   0  0  0  0  0  0  0  0  0  0  0  0
    5.1961    0.7500    0.0000 C   0  0  0  0  0  0  0  0  0  0  0  0
    6.4951    1.5000    0.0000 C   0  0  0  0  0  0  0  0  0  0  0  0
    7.7942    0.7500    0.0000 C   0  0  0  0  0  0  0  0  0  0  0  0
    9.0932    1.5000    0.0000 N   0  0  0  0  0  0  0  0  0  0  0  0
   10.3922    0.7500    0.0000 C   0  0  0  0  0  0  0  0  0  0  0  0
   11.6913    1.4999    0.0000 C   0  0  0  0  0  0  0  0  0  0  0  0
   11.6913    2.9999    0.0000 N   0  0  0  0  0  0  0  0  0  0  0  0
   10.3922    3.7500    0.0000 C   0  0  0  0  0  0  0  0  0  0  0  0
    9.0932    3.0000    0.0000 C   0  0  0  0  0  0  0  0  0  0  0  0
   12.9903    3.7499    0.0000 C   0  0  0  0  0  0  0  0  0  0  0  0
   12.9903    5.2499    0.0000 C   0  0  0  0  0  0  0  0  0  0  0  0
   14.2894    5.9999    0.0000 C   0  0  0  0  0  0  0  0  0  0  0  0
   15.5884    5.2499    0.0000 C   0  0  0  0  0  0  0  0  0  0  0  0
   16.8875    5.9999    0.0000 C   0  0  0  0  0  0  0  0  0  0  0  0
   18.1865    5.2499    0.0000 C   0  0  0  0  0  0  0  0  0  0  0  0
   18.1865    3.7499    0.0000 C   0  0  0  0  0  0  0  0  0  0  0  0
   16.8874    2.9999    0.0000 C   0  0  0  0  0  0  0  0  0  0  0  0
   15.5884    3.7499    0.0000 C   0  0  0  0  0  0  0  0  0  0  0  0
   14.2894    2.9999    0.0000 N   0  0  0  0  0  0  0  0  0  0  0  0
  1  2  1  0  0  0  0
  2  3  1  0  0  0  0
  3  4  2  0  0  0  0
  3  5  1  0  0  0  0
  5  6  2  0  0  0  0
  6  7  1  0  0  0  0
  7  8  1  0  0  0  0
  8  9  1  0  0  0  0
  9 10  1  0  0  0  0
  5 10  1  0  0  0  0
  6 11  1  0  0  0  0
 11 12  2  0  0  0  0
  2 12  1  0  0  0  0
 12 13  1  0  0  0  0
 13 14  1  0  0  0  0
 14 15  1  0  0  0  0
 15 16  1  0  0  0  0
 16 17  1  0  0  0  0
 17 18  1  0  0  0  0
 18 19  1  0  0  0  0
 19 20  1  0  0  0  0
 20 21  1  0  0  0  0
 21 22  1  0  0  0  0
 17 22  1  0  0  0  0
 20 23  1  0  0  0  0
 23 24  2  0  0  0  0
 24 25  1  0  0  0  0
 25 26  2  0  0  0  0
 26 27  1  0  0  0  0
 27 28  2  0  0  0  0
 28 29  1  0  0  0  0
 29 30  2  0  0  0  0
 30 31  1  0  0  0  0
 26 31  1  0  0  0  0
 31 32  2  0  0  0  0
 23 32  1  0  0  0  0
M  END
> <chemblId>
CHEMBL1277281

> <bioactivity__type>
IC50

> <units>
nM

> <value>
5.6

$$$$

  CDK     11271513352D 0   0.00000     0.00000     0

 33 37  0  0  0  0              1 V2000 
    3.8970   -1.5000    0.0000 N   0  0  0  0  0  0  0  0  0  0  0  0
    2.5980   -0.7500    0.0000 N   0  0  0  0  0  0  0  0  0  0  0  0
    2.5980    0.7500    0.0000 C   0  0  0  0  0  0  0  0  0  0  0  0
    1.2990    1.5000    0.0000 N   0  0  0  0  0  0  0  0  0  0  0  0
    0.0000    0.7500    0.0000 C   0  0  0  0  0  0  0  0  0  0  0  0
    0.0000   -0.7500    0.0000 C   0  0  0  0  0  0  0  0  0  0  0  0
   -1.2990   -1.5000    0.0000 C   0  0  0  0  0  0  0  0  0  0  0  0
   -2.5980   -0.7500    0.0000 C   0  0  0  0  0  0  0  0  0  0  0  0
   -2.5980    0.7500    0.0000 C   0  0  0  0  0  0  0  0  0  0  0  0
   -1.2990    1.5000    0.0000 C   0  0  0  0  0  0  0  0  0  0  0  0
    1.2990   -1.5000    0.0000 C   0  0  0  0  0  0  0  0  0  0  0  0
    1.2990   -3.0000    0.0000 O   0  0  0  0  0  0  0  0  0  0  0  0
    3.8970    1.5000    0.0000 C   0  0  0  0  0  0  0  0  0  0  0  0
    5.1961    0.7500    0.0000 C   0  0  0  0  0  0  0  0  0  0  0  0
    6.4951    1.5000    0.0000 C   0  0  0  0  0  0  0  0  0  0  0  0
    7.7942    0.7500    0.0000 C   0  0  0  0  0  0  0  0  0  0  0  0
    9.0932    1.5000    0.0000 N   0  0  0  0  0  0  0  0  0  0  0  0
   10.3922    0.7500    0.0000 C   0  0  0  0  0  0  0  0  0  0  0  0
   11.6913    1.4999    0.0000 C   0  0  0  0  0  0  0  0  0  0  0  0
   11.6913    2.9999    0.0000 N   0  0  0  0  0  0  0  0  0  0  0  0
   10.3922    3.7500    0.0000 C   0  0  0  0  0  0  0  0  0  0  0  0
    9.0932    3.0000    0.0000 C   0  0  0  0  0  0  0  0  0  0  0  0
   12.9903    3.7499    0.0000 C   0  0  0  0  0  0  0  0  0  0  0  0
   12.9903    5.2499    0.0000 N   0  0  0  0  0  0  0  0  0  0  0  0
   14.2894    5.9999    0.0000 C   0  0  0  0  0  0  0  0  0  0  0  0
   14.2894    7.4999    0.0000 C   0  0  0  0  0  0  0  0  0  0  0  0
   15.5884    8.2499    0.0000 C   0  0  0  0  0  0  0  0  0  0  0  0
   16.8875    7.4999    0.0000 C   0  0  0  0  0  0  0  0  0  0  0  0
   16.8875    5.9999    0.0000 C   0  0  0  0  0  0  0  0  0  0  0  0
   15.5884    5.2499    0.0000 C   0  0  0  0  0  0  0  0  0  0  0  0
   15.5884    3.7499    0.0000 C   0  0  0  0  0  0  0  0  0  0  0  0
   14.2894    2.9999    0.0000 C   0  0  0  0  0  0  0  0  0  0  0  0
   14.2893    1.4999    0.0000 O   0  0  0  0  0  0  0  0  0  0  0  0
  1  2  1  0  0  0  0
  2  3  1  0  0  0  0
  3  4  2  0  0  0  0
  4  5  1  0  0  0  0
  5  6  2  0  0  0  0
  6  7  1  0  0  0  0
  7  8  1  0  0  0  0
  8  9  1  0  0  0  0
  9 10  1  0  0  0  0
  5 10  1  0  0  0  0
  6 11  1  0  0  0  0
  2 11  1  0  0  0  0
 11 12  2  0  0  0  0
  3 13  1  0  0  0  0
 13 14  1  0  0  0  0
 14 15  1  0  0  0  0
 15 16  1  0  0  0  0
 16 17  1  0  0  0  0
 17 18  1  0  0  0  0
 18 19  1  0  0  0  0
 19 20  1  0  0  0  0
 20 21  1  0  0  0  0
 21 22  1  0  0  0  0
 17 22  1  0  0  0  0
 20 23  1  0  0  0  0
 23 24  2  0  0  0  0
 24 25  1  0  0  0  0
 25 26  2  0  0  0  0
 26 27  1  0  0  0  0
 27 28  2  0  0  0  0
 28 29  1  0  0  0  0
 29 30  2  0  0  0  0
 25 30  1  0  0  0  0
 30 31  1  0  0  0  0
 31 32  2  0  0  0  0
 23 32  1  0  0  0  0
 32 33  1  0  0  0  0
M  END
> <chemblId>
CHEMBL1277282

> <bioactivity__type>
IC50

> <units>
nM

> <value>
96.4

$$$$

  CDK     11271513352D 0   0.00000     0.00000     0

 33 37  0  0  0  0              1 V2000 
    3.8970   -1.5000    0.0000 N   0  0  0  0  0  0  0  0  0  0  0  0
    2.5980   -0.7500    0.0000 N   0  0  0  0  0  0  0  0  0  0  0  0
    2.5980    0.7500    0.0000 C   0  0  0  0  0  0  0  0  0  0  0  0
    1.2990    1.5000    0.0000 N   0  0  0  0  0  0  0  0  0  0  0  0
    0.0000    0.7500    0.0000 C   0  0  0  0  0  0  0  0  0  0  0  0
    0.0000   -0.7500    0.0000 C   0  0  0  0  0  0  0  0  0  0  0  0
   -1.2990   -1.5000    0.0000 C   0  0  0  0  0  0  0  0  0  0  0  0
   -2.5980   -0.7500    0.0000 C   0  0  0  0  0  0  0  0  0  0  0  0
   -2.5980    0.7500    0.0000 C   0  0  0  0  0  0  0  0  0  0  0  0
   -1.2990    1.5000    0.0000 C   0  0  0  0  0  0  0  0  0  0  0  0
    1.2990   -1.5000    0.0000 C   0  0  0  0  0  0  0  0  0  0  0  0
    1.2990   -3.0000    0.0000 O   0  0  0  0  0  0  0  0  0  0  0  0
    3.8970    1.5000    0.0000 C   0  0  0  0  0  0  0  0  0  0  0  0
    5.1961    0.7500    0.0000 C   0  0  0  0  0  0  0  0  0  0  0  0
    6.4951    1.5000    0.0000 C   0  0  0  0  0  0  0  0  0  0  0  0
    7.7942    0.7500    0.0000 C   0  0  0  0  0  0  0  0  0  0  0  0
    9.0932    1.5000    0.0000 N   0  0  0  0  0  0  0  0  0  0  0  0
   10.3922    0.7500    0.0000 C   0  0  0  0  0  0  0  0  0  0  0  0
   11.6913    1.4999    0.0000 C   0  0  0  0  0  0  0  0  0  0  0  0
   11.6913    2.9999    0.0000 N   0  0  0  0  0  0  0  0  0  0  0  0
   10.3922    3.7500    0.0000 C   0  0  0  0  0  0  0  0  0  0  0  0
    9.0932    3.0000    0.0000 C   0  0  0  0  0  0  0  0  0  0  0  0
   12.9903    3.7499    0.0000 C   0  0  0  0  0  0  0  0  0  0  0  0
   12.9903    5.2499    0.0000 C   0  0  0  0  0  0  0  0  0  0  0  0
   14.2894    5.9999    0.0000 C   0  0  0  0  0  0  0  0  0  0  0  0
   15.5884    5.2499    0.0000 C   0  0  0  0  0  0  0  0  0  0  0  0
   16.8875    5.9999    0.0000 C   0  0  0  0  0  0  0  0  0  0  0  0
   18.1865    5.2499    0.0000 C   0  0  0  0  0  0  0  0  0  0  0  0
   19.4855    5.9999    0.0000 O   0  0  0  0  0  0  0  0  0  0  0  0
   18.1865    3.7499    0.0000 C   0  0  0  0  0  0  0  0  0  0  0  0
   16.8874    2.9999    0.0000 C   0  0  0  0  0  0  0  0  0  0  0  0
   15.5884    3.7499    0.0000 C   0  0  0  0  0  0  0  0  0  0  0  0
   14.2894    2.9999    0.0000 N   0  0  0  0  0  0  0  0  0  0  0  0
  1  2  1  0  0  0  0
  2  3  1  0  0  0  0
  3  4  2  0  0  0  0
  4  5  1  0  0  0  0
  5  6  2  0  0  0  0
  6  7  1  0  0  0  0
  7  8  1  0  0  0  0
  8  9  1  0  0  0  0
  9 10  1  0  0  0  0
  5 10  1  0  0  0  0
  6 11  1  0  0  0  0
  2 11  1  0  0  0  0
 11 12  2  0  0  0  0
  3 13  1  0  0  0  0
 13 14  1  0  0  0  0
 14 15  1  0  0  0  0
 15 16  1  0  0  0  0
 16 17  1  0  0  0  0
 17 18  1  0  0  0  0
 18 19  1  0  0  0  0
 19 20  1  0  0  0  0
 20 21  1  0  0  0  0
 21 22  1  0  0  0  0
 17 22  1  0  0  0  0
 20 23  1  0  0  0  0
 23 24  2  0  0  0  0
 24 25  1  0  0  0  0
 25 26  2  0  0  0  0
 26 27  1  0  0  0  0
 27 28  2  0  0  0  0
 28 29  1  0  0  0  0
 28 30  1  0  0  0  0
 30 31  2  0  0  0  0
 31 32  1  0  0  0  0
 26 32  1  0  0  0  0
 32 33  2  0  0  0  0
 23 33  1  0  0  0  0
M  END
> <chemblId>
CHEMBL1277283

> <bioactivity__type>
IC50

> <units>
nM

> <value>
59.3

$$$$

  CDK     11271513352D 0   0.00000     0.00000     0

 35 39  0  0  0  0              1 V2000 
   11.6913   -5.9999    0.0000 N   0  0  0  0  0  0  0  0  0  0  0  0
   12.9903   -5.2499    0.0000 N   0  0  0  0  0  0  0  0  0  0  0  0
   12.9903   -3.7499    0.0000 C   0  0  0  0  0  0  0  0  0  0  0  0
   14.2894   -2.9999    0.0000 N   0  0  0  0  0  0  0  0  0  0  0  0
   15.5884   -3.7499    0.0000 C   0  0  0  0  0  0  0  0  0  0  0  0
   16.8874   -2.9999    0.0000 C   0  0  0  0  0  0  0  0  0  0  0  0
   18.1865   -3.7499    0.0000 C   0  0  0  0  0  0  0  0  0  0  0  0
   18.1865   -5.2499    0.0000 C   0  0  0  0  0  0  0  0  0  0  0  0
   16.8875   -5.9999    0.0000 C   0  0  0  0  0  0  0  0  0  0  0  0
   15.5884   -5.2499    0.0000 C   0  0  0  0  0  0  0  0  0  0  0  0
   14.2894   -5.9999    0.0000 C   0  0  0  0  0  0  0  0  0  0  0  0
   14.2894   -7.4999    0.0000 O   0  0  0  0  0  0  0  0  0  0  0  0
   19.4855   -2.9999    0.0000 N   0  3  0  0  0  0  0  0  0  0  0  0
   20.7846   -3.7499    0.0000 O   0  0  0  0  0  0  0  0  0  0  0  0
   19.4855   -1.4999    0.0000 O   0  5  0  0  0  0  0  0  0  0  0  0
   11.6913   -2.9999    0.0000 S   0  0  0  0  0  0  0  0  0  0  0  0
   10.3922   -3.7500    0.0000 C   0  0  0  0  0  0  0  0  0  0  0  0
    9.0932   -3.0000    0.0000 C   0  0  0  0  0  0  0  0  0  0  0  0
    7.7942   -3.7500    0.0000 C   0  0  0  0  0  0  0  0  0  0  0  0
    6.4951   -3.0000    0.0000 N   0  0  0  0  0  0  0  0  0  0  0  0
    6.4951   -1.5000    0.0000 C   0  0  0  0  0  0  0  0  0  0  0  0
    5.1961   -0.7500    0.0000 C   0  0  0  0  0  0  0  0  0  0  0  0
    3.8970   -1.5000    0.0000 N   0  0  0  0  0  0  0  0  0  0  0  0
    3.8971   -3.0000    0.0000 C   0  0  0  0  0  0  0  0  0  0  0  0
    5.1961   -3.7500    0.0000 C   0  0  0  0  0  0  0  0  0  0  0  0
    2.5980   -0.7500    0.0000 C   0  0  0  0  0  0  0  0  0  0  0  0
    2.5980    0.7500    0.0000 C   0  0  0  0  0  0  0  0  0  0  0  0
    1.2990    1.5000    0.0000 C   0  0  0  0  0  0  0  0  0  0  0  0
   -0.0000    0.7500    0.0000 C   0  0  0  0  0  0  0  0  0  0  0  0
   -1.2990    1.5000    0.0000 C   0  0  0  0  0  0  0  0  0  0  0  0
   -2.5980    0.7500    0.0000 C   0  0  0  0  0  0  0  0  0  0  0  0
   -2.5980   -0.7500    0.0000 C   0  0  0  0  0  0  0  0  0  0  0  0
   -1.2990   -1.5000    0.0000 C   0  0  0  0  0  0  0  0  0  0  0  0
   -0.0000   -0.7500    0.0000 C   0  0  0  0  0  0  0  0  0  0  0  0
    1.2990   -1.5000    0.0000 N   0  0  0  0  0  0  0  0  0  0  0  0
  1  2  1  0  0  0  0
  2  3  1  0  0  0  0
  3  4  2  0  0  0  0
  4  5  1  0  0  0  0
  5  6  2  0  0  0  0
  6  7  1  0  0  0  0
  7  8  2  0  0  0  0
  8  9  1  0  0  0  0
  9 10  2  0  0  0  0
  5 10  1  0  0  0  0
 10 11  1  0  0  0  0
  2 11  1  0  0  0  0
 11 12  2  0  0  0  0
  7 13  1  0  0  0  0
 13 14  2  0  0  0  0
 13 15  1  0  0  0  0
  3 16  1  0  0  0  0
 16 17  1  0  0  0  0
 17 18  1  0  0  0  0
 18 19  1  0  0  0  0
 19 20  1  0  0  0  0
 20 21  1  0  0  0  0
 21 22  1  0  0  0  0
 22 23  1  0  0  0  0
 23 24  1  0  0  0  0
 24 25  1  0  0  0  0
 20 25  1  0  0  0  0
 23 26  1  0  0  0  0
 26 27  2  0  0  0  0
 27 28  1  0  0  0  0
 28 29  2  0  0  0  0
 29 30  1  0  0  0  0
 30 31  2  0  0  0  0
 31 32  1  0  0  0  0
 32 33  2  0  0  0  0
 33 34  1  0  0  0  0
 29 34  1  0  0  0  0
 34 35  2  0  0  0  0
 26 35  1  0  0  0  0
M  END
> <chemblId>
CHEMBL1277371

> <bioactivity__type>
IC50

> <units>
nM

> <value>
1.3

$$$$

  CDK     11271513352D 0   0.00000     0.00000     0

 33 37  0  0  0  0              1 V2000 
    3.8970   -1.5000    0.0000 N   0  0  0  0  0  0  0  0  0  0  0  0
    2.5980   -0.7500    0.0000 N   0  0  0  0  0  0  0  0  0  0  0  0
    2.5980    0.7500    0.0000 C   0  0  0  0  0  0  0  0  0  0  0  0
    1.2990    1.5000    0.0000 N   0  0  0  0  0  0  0  0  0  0  0  0
    0.0000    0.7500    0.0000 C   0  0  0  0  0  0  0  0  0  0  0  0
    0.0000   -0.7500    0.0000 C   0  0  0  0  0  0  0  0  0  0  0  0
   -1.2990   -1.5000    0.0000 C   0  0  0  0  0  0  0  0  0  0  0  0
   -2.5980   -0.7500    0.0000 C   0  0  0  0  0  0  0  0  0  0  0  0
   -2.5980    0.7500    0.0000 C   0  0  0  0  0  0  0  0  0  0  0  0
   -1.2990    1.5000    0.0000 C   0  0  0  0  0  0  0  0  0  0  0  0
    1.2990   -1.5000    0.0000 C   0  0  0  0  0  0  0  0  0  0  0  0
    1.2990   -3.0000    0.0000 O   0  0  0  0  0  0  0  0  0  0  0  0
    3.8970    1.5000    0.0000 C   0  0  0  0  0  0  0  0  0  0  0  0
    5.1961    0.7500    0.0000 C   0  0  0  0  0  0  0  0  0  0  0  0
    6.4951    1.5000    0.0000 C   0  0  0  0  0  0  0  0  0  0  0  0
    7.7942    0.7500    0.0000 C   0  0  0  0  0  0  0  0  0  0  0  0
    9.0932    1.5000    0.0000 N   0  0  0  0  0  0  0  0  0  0  0  0
   10.3922    0.7500    0.0000 C   0  0  0  0  0  0  0  0  0  0  0  0
   11.6913    1.4999    0.0000 C   0  0  0  0  0  0  0  0  0  0  0  0
   11.6913    2.9999    0.0000 N   0  0  0  0  0  0  0  0  0  0  0  0
   10.3922    3.7500    0.0000 C   0  0  0  0  0  0  0  0  0  0  0  0
    9.0932    3.0000    0.0000 C   0  0  0  0  0  0  0  0  0  0  0  0
   12.9903    3.7499    0.0000 C   0  0  0  0  0  0  0  0  0  0  0  0
   12.9903    5.2499    0.0000 C   0  0  0  0  0  0  0  0  0  0  0  0
   14.2894    5.9999    0.0000 C   0  0  0  0  0  0  0  0  0  0  0  0
   15.5884    5.2499    0.0000 C   0  0  0  0  0  0  0  0  0  0  0  0
   16.8875    5.9999    0.0000 C   0  0  0  0  0  0  0  0  0  0  0  0
   18.1865    5.2499    0.0000 C   0  0  0  0  0  0  0  0  0  0  0  0
   18.1865    3.7499    0.0000 C   0  0  0  0  0  0  0  0  0  0  0  0
   19.4855    2.9999    0.0000 O   0  0  0  0  0  0  0  0  0  0  0  0
   16.8874    2.9999    0.0000 C   0  0  0  0  0  0  0  0  0  0  0  0
   15.5884    3.7499    0.0000 C   0  0  0  0  0  0  0  0  0  0  0  0
   14.2894    2.9999    0.0000 N   0  0  0  0  0  0  0  0  0  0  0  0
  1  2  1  0  0  0  0
  2  3  1  0  0  0  0
  3  4  2  0  0  0  0
  4  5  1  0  0  0  0
  5  6  2  0  0  0  0
  6  7  1  0  0  0  0
  7  8  1  0  0  0  0
  8  9  1  0  0  0  0
  9 10  1  0  0  0  0
  5 10  1  0  0  0  0
  6 11  1  0  0  0  0
  2 11  1  0  0  0  0
 11 12  2  0  0  0  0
  3 13  1  0  0  0  0
 13 14  1  0  0  0  0
 14 15  1  0  0  0  0
 15 16  1  0  0  0  0
 16 17  1  0  0  0  0
 17 18  1  0  0  0  0
 18 19  1  0  0  0  0
 19 20  1  0  0  0  0
 20 21  1  0  0  0  0
 21 22  1  0  0  0  0
 17 22  1  0  0  0  0
 20 23  1  0  0  0  0
 23 24  2  0  0  0  0
 24 25  1  0  0  0  0
 25 26  2  0  0  0  0
 26 27  1  0  0  0  0
 27 28  2  0  0  0  0
 28 29  1  0  0  0  0
 29 30  1  0  0  0  0
 29 31  2  0  0  0  0
 31 32  1  0  0  0  0
 26 32  1  0  0  0  0
 32 33  2  0  0  0  0
 23 33  1  0  0  0  0
M  END
> <chemblId>
CHEMBL1277373

> <bioactivity__type>
IC50

> <units>
nM

> <value>
46.6

$$$$

  CDK     11271513352D 0   0.00000     0.00000     0

 35 40  0  0  0  0              1 V2000 
   -4.2249   -2.3826    0.0000 N   0  0  0  0  0  0  0  0  0  0  0  0
   -3.2210   -1.2680    0.0000 N   0  0  0  0  0  0  0  0  0  0  0  0
   -1.7540   -1.5800    0.0000 C   0  0  0  0  0  0  0  0  0  0  0  0
   -1.2909   -3.0067    0.0000 O   0  0  0  0  0  0  0  0  0  0  0  0
   -0.7500   -0.4660    0.0000 C   0  0  0  0  0  0  0  0  0  0  0  0
    0.7500   -0.4660    0.0000 C   0  0  0  0  0  0  0  0  0  0  0  0
    1.7540   -1.5800    0.0000 C   0  0  0  0  0  0  0  0  0  0  0  0
    3.2210   -1.2680    0.0000 C   0  0  0  0  0  0  0  0  0  0  0  0
    3.6850    0.1580    0.0000 N   0  0  0  0  0  0  0  0  0  0  0  0
    2.6810    1.2730    0.0000 C   0  0  0  0  0  0  0  0  0  0  0  0
    1.2140    0.9610    0.0000 C   0  0  0  0  0  0  0  0  0  0  0  0
   -0.0000    1.8430    0.0000 S   0  0  0  0  0  0  0  0  0  0  0  0
   -1.2130    0.9610    0.0000 C   0  0  0  0  0  0  0  0  0  0  0  0
   -2.6810    1.2730    0.0000 N   0  0  0  0  0  0  0  0  0  0  0  0
   -3.6840    0.1580    0.0000 C   0  0  0  0  0  0  0  0  0  0  0  0
   -5.1513    0.4697    0.0000 S   0  0  0  0  0  0  0  0  0  0  0  0
   -6.1548   -0.6452    0.0000 C   0  0  0  0  0  0  0  0  0  0  0  0
   -7.6221   -0.3335    0.0000 C   0  0  0  0  0  0  0  0  0  0  0  0
   -8.6256   -1.4483    0.0000 C   0  0  0  0  0  0  0  0  0  0  0  0
  -10.0929   -1.1367    0.0000 N   0  0  0  0  0  0  0  0  0  0  0  0
  -10.5566    0.2899    0.0000 C   0  0  0  0  0  0  0  0  0  0  0  0
  -12.0239    0.6015    0.0000 C   0  0  0  0  0  0  0  0  0  0  0  0
  -13.0274   -0.5133    0.0000 N   0  0  0  0  0  0  0  0  0  0  0  0
  -12.5637   -1.9398    0.0000 C   0  0  0  0  0  0  0  0  0  0  0  0
  -11.0964   -2.2515    0.0000 C   0  0  0  0  0  0  0  0  0  0  0  0
  -14.4947   -0.2016    0.0000 C   0  0  0  0  0  0  0  0  0  0  0  0
  -15.4982   -1.3165    0.0000 C   0  0  0  0  0  0  0  0  0  0  0  0
  -16.9655   -1.0048    0.0000 C   0  0  0  0  0  0  0  0  0  0  0  0
  -17.4292    0.4217    0.0000 C   0  0  0  0  0  0  0  0  0  0  0  0
  -18.8965    0.7334    0.0000 C   0  0  0  0  0  0  0  0  0  0  0  0
  -19.3602    2.1599    0.0000 C   0  0  0  0  0  0  0  0  0  0  0  0
  -18.3566    3.2748    0.0000 C   0  0  0  0  0  0  0  0  0  0  0  0
  -16.8894    2.9631    0.0000 C   0  0  0  0  0  0  0  0  0  0  0  0
  -16.4256    1.5366    0.0000 C   0  0  0  0  0  0  0  0  0  0  0  0
  -14.9584    1.2249    0.0000 N   0  0  0  0  0  0  0  0  0  0  0  0
  1  2  1  0  0  0  0
  2  3  1  0  0  0  0
  3  4  2  0  0  0  0
  3  5  1  0  0  0  0
  5  6  1  0  0  0  0
  6  7  1  0  0  0  0
  7  8  1  0  0  0  0
  8  9  1  0  0  0  0
  9 10  1  0  0  0  0
 10 11  1  0  0  0  0
  6 11  2  0  0  0  0
 11 12  1  0  0  0  0
 12 13  1  0  0  0  0
  5 13  2  0  0  0  0
 13 14  1  0  0  0  0
 14 15  2  0  0  0  0
  2 15  1  0  0  0  0
 15 16  1  0  0  0  0
 16 17  1  0  0  0  0
 17 18  1  0  0  0  0
 18 19  1  0  0  0  0
 19 20  1  0  0  0  0
 20 21  1  0  0  0  0
 21 22  1  0  0  0  0
 22 23  1  0  0  0  0
 23 24  1  0  0  0  0
 24 25  1  0  0  0  0
 20 25  1  0  0  0  0
 23 26  1  0  0  0  0
 26 27  2  0  0  0  0
 27 28  1  0  0  0  0
 28 29  2  0  0  0  0
 29 30  1  0  0  0  0
 30 31  2  0  0  0  0
 31 32  1  0  0  0  0
 32 33  2  0  0  0  0
 33 34  1  0  0  0  0
 29 34  1  0  0  0  0
 34 35  2  0  0  0  0
 26 35  1  0  0  0  0
M  END
> <chemblId>
CHEMBL1277463

> <bioactivity__type>
IC50

> <units>
nM

> <value>
5.2

$$$$

  CDK     11271513352D 0   0.00000     0.00000     0

 31 35  0  0  0  0              1 V2000 
    3.8970   -1.5000    0.0000 N   0  0  0  0  0  0  0  0  0  0  0  0
    2.5980   -0.7500    0.0000 N   0  0  0  0  0  0  0  0  0  0  0  0
    2.5980    0.7500    0.0000 C   0  0  0  0  0  0  0  0  0  0  0  0
    1.2990    1.5000    0.0000 N   0  0  0  0  0  0  0  0  0  0  0  0
    0.0000    0.7500    0.0000 C   0  0  0  0  0  0  0  0  0  0  0  0
    0.0000   -0.7500    0.0000 C   0  0  0  0  0  0  0  0  0  0  0  0
   -1.2990   -1.5000    0.0000 C   0  0  0  0  0  0  0  0  0  0  0  0
   -2.5980   -0.7500    0.0000 C   0  0  0  0  0  0  0  0  0  0  0  0
   -2.5980    0.7500    0.0000 C   0  0  0  0  0  0  0  0  0  0  0  0
   -1.2990    1.5000    0.0000 C   0  0  0  0  0  0  0  0  0  0  0  0
    1.2990   -1.5000    0.0000 C   0  0  0  0  0  0  0  0  0  0  0  0
    1.2990   -3.0000    0.0000 O   0  0  0  0  0  0  0  0  0  0  0  0
    3.8970    1.5000    0.0000 C   0  0  0  0  0  0  0  0  0  0  0  0
    5.1961    0.7500    0.0000 C   0  0  0  0  0  0  0  0  0  0  0  0
    6.4951    1.5000    0.0000 C   0  0  0  0  0  0  0  0  0  0  0  0
    7.7942    0.7500    0.0000 N   0  0  0  0  0  0  0  0  0  0  0  0
    7.7941   -0.7500    0.0000 C   0  0  0  0  0  0  0  0  0  0  0  0
    9.0932   -1.5000    0.0000 C   0  0  0  0  0  0  0  0  0  0  0  0
   10.3922   -0.7500    0.0000 N   0  0  0  0  0  0  0  0  0  0  0  0
   10.3922    0.7500    0.0000 C   0  0  0  0  0  0  0  0  0  0  0  0
    9.0932    1.5000    0.0000 C   0  0  0  0  0  0  0  0  0  0  0  0
   11.6913   -1.5001    0.0000 C   0  0  0  0  0  0  0  0  0  0  0  0
   12.9903   -0.7501    0.0000 C   0  0  0  0  0  0  0  0  0  0  0  0
   14.2893   -1.5001    0.0000 C   0  0  0  0  0  0  0  0  0  0  0  0
   14.2893   -3.0001    0.0000 C   0  0  0  0  0  0  0  0  0  0  0  0
   15.5884   -3.7501    0.0000 C   0  0  0  0  0  0  0  0  0  0  0  0
   15.5883   -5.2501    0.0000 C   0  0  0  0  0  0  0  0  0  0  0  0
   14.2893   -6.0001    0.0000 C   0  0  0  0  0  0  0  0  0  0  0  0
   12.9903   -5.2501    0.0000 C   0  0  0  0  0  0  0  0  0  0  0  0
   12.9903   -3.7501    0.0000 C   0  0  0  0  0  0  0  0  0  0  0  0
   11.6912   -3.0001    0.0000 N   0  0  0  0  0  0  0  0  0  0  0  0
  1  2  1  0  0  0  0
  2  3  1  0  0  0  0
  3  4  2  0  0  0  0
  4  5  1  0  0  0  0
  5  6  2  0  0  0  0
  6  7  1  0  0  0  0
  7  8  1  0  0  0  0
  8  9  1  0  0  0  0
  9 10  1  0  0  0  0
  5 10  1  0  0  0  0
  6 11  1  0  0  0  0
  2 11  1  0  0  0  0
 11 12  2  0  0  0  0
  3 13  1  0  0  0  0
 13 14  1  0  0  0  0
 14 15  1  0  0  0  0
 15 16  1  0  0  0  0
 16 17  1  0  0  0  0
 17 18  1  0  0  0  0
 18 19  1  0  0  0  0
 19 20  1  0  0  0  0
 20 21  1  0  0  0  0
 16 21  1  0  0  0  0
 19 22  1  0  0  0  0
 22 23  2  0  0  0  0
 23 24  1  0  0  0  0
 24 25  2  0  0  0  0
 25 26  1  0  0  0  0
 26 27  2  0  0  0  0
 27 28  1  0  0  0  0
 28 29  2  0  0  0  0
 29 30  1  0  0  0  0
 25 30  1  0  0  0  0
 30 31  2  0  0  0  0
 22 31  1  0  0  0  0
M  END
> <chemblId>
CHEMBL1277465

> <bioactivity__type>
IC50

> <units>
nM

> <value>
90.4

$$$$

  CDK     11271513352D 0   0.00000     0.00000     0

 38 43  0  0  0  0              1 V2000 
    6.1558   -0.6453    0.0000 C   0  0  0  0  0  0  0  0  0  0  0  0
    5.1523    0.4696    0.0000 C   0  0  0  0  0  0  0  0  0  0  0  0
    5.6161    1.8961    0.0000 O   0  0  0  0  0  0  0  0  0  0  0  0
    3.6850    0.1580    0.0000 N   0  0  0  0  0  0  0  0  0  0  0  0
    3.2210   -1.2680    0.0000 C   0  0  0  0  0  0  0  0  0  0  0  0
    1.7540   -1.5800    0.0000 C   0  0  0  0  0  0  0  0  0  0  0  0
    0.7500   -0.4660    0.0000 C   0  0  0  0  0  0  0  0  0  0  0  0
    1.2140    0.9610    0.0000 C   0  0  0  0  0  0  0  0  0  0  0  0
    2.6810    1.2730    0.0000 C   0  0  0  0  0  0  0  0  0  0  0  0
   -0.0000    1.8430    0.0000 S   0  0  0  0  0  0  0  0  0  0  0  0
   -1.2130    0.9610    0.0000 C   0  0  0  0  0  0  0  0  0  0  0  0
   -2.6810    1.2730    0.0000 N   0  0  0  0  0  0  0  0  0  0  0  0
   -3.6840    0.1580    0.0000 C   0  0  0  0  0  0  0  0  0  0  0  0
   -5.1513    0.4697    0.0000 S   0  0  0  0  0  0  0  0  0  0  0  0
   -6.1548   -0.6452    0.0000 C   0  0  0  0  0  0  0  0  0  0  0  0
   -7.6221   -0.3335    0.0000 C   0  0  0  0  0  0  0  0  0  0  0  0
   -8.6256   -1.4483    0.0000 C   0  0  0  0  0  0  0  0  0  0  0  0
  -10.0929   -1.1367    0.0000 N   0  0  0  0  0  0  0  0  0  0  0  0
  -10.5566    0.2899    0.0000 C   0  0  0  0  0  0  0  0  0  0  0  0
  -12.0239    0.6015    0.0000 C   0  0  0  0  0  0  0  0  0  0  0  0
  -13.0274   -0.5133    0.0000 N   0  0  0  0  0  0  0  0  0  0  0  0
  -12.5637   -1.9398    0.0000 C   0  0  0  0  0  0  0  0  0  0  0  0
  -11.0964   -2.2515    0.0000 C   0  0  0  0  0  0  0  0  0  0  0  0
  -14.4947   -0.2016    0.0000 C   0  0  0  0  0  0  0  0  0  0  0  0
  -15.4982   -1.3165    0.0000 C   0  0  0  0  0  0  0  0  0  0  0  0
  -16.9655   -1.0048    0.0000 C   0  0  0  0  0  0  0  0  0  0  0  0
  -17.4292    0.4217    0.0000 C   0  0  0  0  0  0  0  0  0  0  0  0
  -18.8965    0.7334    0.0000 C   0  0  0  0  0  0  0  0  0  0  0  0
  -19.3602    2.1599    0.0000 C   0  0  0  0  0  0  0  0  0  0  0  0
  -18.3566    3.2748    0.0000 C   0  0  0  0  0  0  0  0  0  0  0  0
  -16.8894    2.9631    0.0000 C   0  0  0  0  0  0  0  0  0  0  0  0
  -16.4256    1.5366    0.0000 C   0  0  0  0  0  0  0  0  0  0  0  0
  -14.9584    1.2249    0.0000 N   0  0  0  0  0  0  0  0  0  0  0  0
   -3.2210   -1.2680    0.0000 N   0  0  0  0  0  0  0  0  0  0  0  0
   -4.2249   -2.3826    0.0000 N   0  0  0  0  0  0  0  0  0  0  0  0
   -1.7540   -1.5800    0.0000 C   0  0  0  0  0  0  0  0  0  0  0  0
   -1.2909   -3.0067    0.0000 O   0  0  0  0  0  0  0  0  0  0  0  0
   -0.7500   -0.4660    0.0000 C   0  0  0  0  0  0  0  0  0  0  0  0
  1  2  1  0  0  0  0
  2  3  2  0  0  0  0
  2  4  1  0  0  0  0
  4  5  1  0  0  0  0
  5  6  1  0  0  0  0
  6  7  1  0  0  0  0
  7  8  2  0  0  0  0
  8  9  1  0  0  0  0
  4  9  1  0  0  0  0
  8 10  1  0  0  0  0
 10 11  1  0  0  0  0
 11 12  1  0  0  0  0
 12 13  2  0  0  0  0
 13 14  1  0  0  0  0
 14 15  1  0  0  0  0
 15 16  1  0  0  0  0
 16 17  1  0  0  0  0
 17 18  1  0  0  0  0
 18 19  1  0  0  0  0
 19 20  1  0  0  0  0
 20 21  1  0  0  0  0
 21 22  1  0  0  0  0
 22 23  1  0  0  0  0
 18 23  1  0  0  0  0
 21 24  1  0  0  0  0
 24 25  2  0  0  0  0
 25 26  1  0  0  0  0
 26 27  2  0  0  0  0
 27 28  1  0  0  0  0
 28 29  2  0  0  0  0
 29 30  1  0  0  0  0
 30 31  2  0  0  0  0
 31 32  1  0  0  0  0
 27 32  1  0  0  0  0
 32 33  2  0  0  0  0
 24 33  1  0  0  0  0
 13 34  1  0  0  0  0
 34 35  1  0  0  0  0
 34 36  1  0  0  0  0
 36 37  2  0  0  0  0
 36 38  1  0  0  0  0
  7 38  1  0  0  0  0
 11 38  2  0  0  0  0
M  END
> <chemblId>
CHEMBL1277558

> <bioactivity__type>
IC50

> <units>
nM

> <value>
2.5

$$$$

  CDK     11271513352D 0   0.00000     0.00000     0

 33 37  0  0  0  0              1 V2000 
    3.8970   -1.5000    0.0000 N   0  0  0  0  0  0  0  0  0  0  0  0
    2.5980   -0.7500    0.0000 N   0  0  0  0  0  0  0  0  0  0  0  0
    2.5980    0.7500    0.0000 C   0  0  0  0  0  0  0  0  0  0  0  0
    1.2990    1.5000    0.0000 N   0  0  0  0  0  0  0  0  0  0  0  0
    0.0000    0.7500    0.0000 C   0  0  0  0  0  0  0  0  0  0  0  0
    0.0000   -0.7500    0.0000 C   0  0  0  0  0  0  0  0  0  0  0  0
   -1.2990   -1.5000    0.0000 C   0  0  0  0  0  0  0  0  0  0  0  0
   -2.5980   -0.7500    0.0000 C   0  0  0  0  0  0  0  0  0  0  0  0
   -2.5980    0.7500    0.0000 C   0  0  0  0  0  0  0  0  0  0  0  0
   -1.2990    1.5000    0.0000 C   0  0  0  0  0  0  0  0  0  0  0  0
    1.2990   -1.5000    0.0000 C   0  0  0  0  0  0  0  0  0  0  0  0
    1.2990   -3.0000    0.0000 O   0  0  0  0  0  0  0  0  0  0  0  0
    3.8970    1.5000    0.0000 C   0  0  0  0  0  0  0  0  0  0  0  0
    5.1961    0.7500    0.0000 C   0  0  0  0  0  0  0  0  0  0  0  0
    6.4951    1.5000    0.0000 C   0  0  0  0  0  0  0  0  0  0  0  0
    7.7942    0.7500    0.0000 C   0  0  0  0  0  0  0  0  0  0  0  0
    9.0932    1.5000    0.0000 C   0  0  0  0  0  0  0  0  0  0  0  0
   10.3922    0.7500    0.0000 N   0  0  0  0  0  0  0  0  0  0  0  0
   10.3922   -0.7500    0.0000 C   0  0  0  0  0  0  0  0  0  0  0  0
   11.6913   -1.5001    0.0000 C   0  0  0  0  0  0  0  0  0  0  0  0
   12.9903   -0.7501    0.0000 N   0  0  0  0  0  0  0  0  0  0  0  0
   12.9903    0.7499    0.0000 C   0  0  0  0  0  0  0  0  0  0  0  0
   11.6913    1.4999    0.0000 C   0  0  0  0  0  0  0  0  0  0  0  0
   14.2893   -1.5001    0.0000 C   0  0  0  0  0  0  0  0  0  0  0  0
   15.5884   -0.7501    0.0000 C   0  0  0  0  0  0  0  0  0  0  0  0
   16.8874   -1.5001    0.0000 C   0  0  0  0  0  0  0  0  0  0  0  0
   16.8874   -3.0001    0.0000 C   0  0  0  0  0  0  0  0  0  0  0  0
   18.1864   -3.7501    0.0000 C   0  0  0  0  0  0  0  0  0  0  0  0
   18.1864   -5.2501    0.0000 C   0  0  0  0  0  0  0  0  0  0  0  0
   16.8874   -6.0001    0.0000 C   0  0  0  0  0  0  0  0  0  0  0  0
   15.5883   -5.2501    0.0000 C   0  0  0  0  0  0  0  0  0  0  0  0
   15.5884   -3.7501    0.0000 C   0  0  0  0  0  0  0  0  0  0  0  0
   14.2893   -3.0001    0.0000 N   0  0  0  0  0  0  0  0  0  0  0  0
  1  2  1  0  0  0  0
  2  3  1  0  0  0  0
  3  4  2  0  0  0  0
  4  5  1  0  0  0  0
  5  6  2  0  0  0  0
  6  7  1  0  0  0  0
  7  8  1  0  0  0  0
  8  9  1  0  0  0  0
  9 10  1  0  0  0  0
  5 10  1  0  0  0  0
  6 11  1  0  0  0  0
  2 11  1  0  0  0  0
 11 12  2  0  0  0  0
  3 13  1  0  0  0  0
 13 14  1  0  0  0  0
 14 15  1  0  0  0  0
 15 16  1  0  0  0  0
 16 17  1  0  0  0  0
 17 18  1  0  0  0  0
 18 19  1  0  0  0  0
 19 20  1  0  0  0  0
 20 21  1  0  0  0  0
 21 22  1  0  0  0  0
 22 23  1  0  0  0  0
 18 23  1  0  0  0  0
 21 24  1  0  0  0  0
 24 25  2  0  0  0  0
 25 26  1  0  0  0  0
 26 27  2  0  0  0  0
 27 28  1  0  0  0  0
 28 29  2  0  0  0  0
 29 30  1  0  0  0  0
 30 31  2  0  0  0  0
 31 32  1  0  0  0  0
 27 32  1  0  0  0  0
 32 33  2  0  0  0  0
 24 33  1  0  0  0  0
M  END
> <chemblId>
CHEMBL1277560

> <bioactivity__type>
IC50

> <units>
nM

> <value>
7.6

$$$$

  CDK     11271513352D 0   0.00000     0.00000     0

 33 37  0  0  0  0              1 V2000 
   11.6913   -5.9999    0.0000 N   0  0  0  0  0  0  0  0  0  0  0  0
   12.9903   -5.2499    0.0000 N   0  0  0  0  0  0  0  0  0  0  0  0
   12.9903   -3.7499    0.0000 C   0  0  0  0  0  0  0  0  0  0  0  0
   14.2894   -2.9999    0.0000 N   0  0  0  0  0  0  0  0  0  0  0  0
   15.5884   -3.7499    0.0000 C   0  0  0  0  0  0  0  0  0  0  0  0
   16.8874   -2.9999    0.0000 C   0  0  0  0  0  0  0  0  0  0  0  0
   18.1865   -3.7499    0.0000 C   0  0  0  0  0  0  0  0  0  0  0  0
   19.4855   -2.9999    0.0000 Cl  0  0  0  0  0  0  0  0  0  0  0  0
   18.1865   -5.2499    0.0000 C   0  0  0  0  0  0  0  0  0  0  0  0
   16.8875   -5.9999    0.0000 C   0  0  0  0  0  0  0  0  0  0  0  0
   15.5884   -5.2499    0.0000 C   0  0  0  0  0  0  0  0  0  0  0  0
   14.2894   -5.9999    0.0000 C   0  0  0  0  0  0  0  0  0  0  0  0
   14.2894   -7.4999    0.0000 O   0  0  0  0  0  0  0  0  0  0  0  0
   11.6913   -2.9999    0.0000 C   0  0  0  0  0  0  0  0  0  0  0  0
   10.3922   -3.7500    0.0000 C   0  0  0  0  0  0  0  0  0  0  0  0
    9.0932   -3.0000    0.0000 C   0  0  0  0  0  0  0  0  0  0  0  0
    7.7942   -3.7500    0.0000 C   0  0  0  0  0  0  0  0  0  0  0  0
    6.4951   -3.0000    0.0000 N   0  0  0  0  0  0  0  0  0  0  0  0
    6.4951   -1.5000    0.0000 C   0  0  0  0  0  0  0  0  0  0  0  0
    5.1961   -0.7500    0.0000 C   0  0  0  0  0  0  0  0  0  0  0  0
    3.8970   -1.5000    0.0000 N   0  0  0  0  0  0  0  0  0  0  0  0
    3.8971   -3.0000    0.0000 C   0  0  0  0  0  0  0  0  0  0  0  0
    5.1961   -3.7500    0.0000 C   0  0  0  0  0  0  0  0  0  0  0  0
    2.5980   -0.7500    0.0000 C   0  0  0  0  0  0  0  0  0  0  0  0
    2.5980    0.7500    0.0000 C   0  0  0  0  0  0  0  0  0  0  0  0
    1.2990    1.5000    0.0000 C   0  0  0  0  0  0  0  0  0  0  0  0
   -0.0000    0.7500    0.0000 C   0  0  0  0  0  0  0  0  0  0  0  0
   -1.2990    1.5000    0.0000 C   0  0  0  0  0  0  0  0  0  0  0  0
   -2.5980    0.7500    0.0000 C   0  0  0  0  0  0  0  0  0  0  0  0
   -2.5980   -0.7500    0.0000 C   0  0  0  0  0  0  0  0  0  0  0  0
   -1.2990   -1.5000    0.0000 C   0  0  0  0  0  0  0  0  0  0  0  0
   -0.0000   -0.7500    0.0000 C   0  0  0  0  0  0  0  0  0  0  0  0
    1.2990   -1.5000    0.0000 N   0  0  0  0  0  0  0  0  0  0  0  0
  1  2  1  0  0  0  0
  2  3  1  0  0  0  0
  3  4  2  0  0  0  0
  4  5  1  0  0  0  0
  5  6  2  0  0  0  0
  6  7  1  0  0  0  0
  7  8  1  0  0  0  0
  7  9  2  0  0  0  0
  9 10  1  0  0  0  0
 10 11  2  0  0  0  0
  5 11  1  0  0  0  0
 11 12  1  0  0  0  0
  2 12  1  0  0  0  0
 12 13  2  0  0  0  0
  3 14  1  0  0  0  0
 14 15  1  0  0  0  0
 15 16  1  0  0  0  0
 16 17  1  0  0  0  0
 17 18  1  0  0  0  0
 18 19  1  0  0  0  0
 19 20  1  0  0  0  0
 20 21  1  0  0  0  0
 21 22  1  0  0  0  0
 22 23  1  0  0  0  0
 18 23  1  0  0  0  0
 21 24  1  0  0  0  0
 24 25  2  0  0  0  0
 25 26  1  0  0  0  0
 26 27  2  0  0  0  0
 27 28  1  0  0  0  0
 28 29  2  0  0  0  0
 29 30  1  0  0  0  0
 30 31  2  0  0  0  0
 31 32  1  0  0  0  0
 27 32  1  0  0  0  0
 32 33  2  0  0  0  0
 24 33  1  0  0  0  0
M  END
> <chemblId>
CHEMBL1277913

> <bioactivity__type>
IC50

> <units>
nM

> <value>
18.0

$$$$

  CDK     11271513352D 0   0.00000     0.00000     0

 33 37  0  0  0  0              1 V2000 
   18.1865   -5.2499    0.0000 C   0  0  0  0  0  0  0  0  0  0  0  0
   16.8875   -5.9999    0.0000 C   0  0  0  0  0  0  0  0  0  0  0  0
   16.8875   -7.4999    0.0000 C   0  0  0  0  0  0  0  0  0  0  0  0
   15.5884   -8.2499    0.0000 C   0  0  0  0  0  0  0  0  0  0  0  0
   14.2894   -7.4999    0.0000 C   0  0  0  0  0  0  0  0  0  0  0  0
   14.2894   -5.9999    0.0000 C   0  0  0  0  0  0  0  0  0  0  0  0
   12.9903   -5.2499    0.0000 N   0  0  0  0  0  0  0  0  0  0  0  0
   12.9903   -3.7499    0.0000 C   0  0  0  0  0  0  0  0  0  0  0  0
   11.6913   -2.9999    0.0000 C   0  0  0  0  0  0  0  0  0  0  0  0
   10.3922   -3.7500    0.0000 C   0  0  0  0  0  0  0  0  0  0  0  0
    9.0932   -3.0000    0.0000 C   0  0  0  0  0  0  0  0  0  0  0  0
    7.7942   -3.7500    0.0000 C   0  0  0  0  0  0  0  0  0  0  0  0
    6.4951   -3.0000    0.0000 N   0  0  0  0  0  0  0  0  0  0  0  0
    6.4951   -1.5000    0.0000 C   0  0  0  0  0  0  0  0  0  0  0  0
    5.1961   -0.7500    0.0000 C   0  0  0  0  0  0  0  0  0  0  0  0
    3.8970   -1.5000    0.0000 N   0  0  0  0  0  0  0  0  0  0  0  0
    3.8971   -3.0000    0.0000 C   0  0  0  0  0  0  0  0  0  0  0  0
    5.1961   -3.7500    0.0000 C   0  0  0  0  0  0  0  0  0  0  0  0
    2.5980   -0.7500    0.0000 C   0  0  0  0  0  0  0  0  0  0  0  0
    2.5980    0.7500    0.0000 C   0  0  0  0  0  0  0  0  0  0  0  0
    1.2990    1.5000    0.0000 C   0  0  0  0  0  0  0  0  0  0  0  0
   -0.0000    0.7500    0.0000 C   0  0  0  0  0  0  0  0  0  0  0  0
   -1.2990    1.5000    0.0000 C   0  0  0  0  0  0  0  0  0  0  0  0
   -2.5980    0.7500    0.0000 C   0  0  0  0  0  0  0  0  0  0  0  0
   -2.5980   -0.7500    0.0000 C   0  0  0  0  0  0  0  0  0  0  0  0
   -1.2990   -1.5000    0.0000 C   0  0  0  0  0  0  0  0  0  0  0  0
   -0.0000   -0.7500    0.0000 C   0  0  0  0  0  0  0  0  0  0  0  0
    1.2990   -1.5000    0.0000 N   0  0  0  0  0  0  0  0  0  0  0  0
   14.2894   -2.9999    0.0000 N   0  0  0  0  0  0  0  0  0  0  0  0
   14.2893   -1.4999    0.0000 N   0  0  0  0  0  0  0  0  0  0  0  0
   15.5884   -3.7499    0.0000 C   0  0  0  0  0  0  0  0  0  0  0  0
   16.8874   -2.9999    0.0000 O   0  0  0  0  0  0  0  0  0  0  0  0
   15.5884   -5.2499    0.0000 C   0  0  0  0  0  0  0  0  0  0  0  0
  1  2  1  0  0  0  0
  2  3  2  0  0  0  0
  3  4  1  0  0  0  0
  4  5  2  0  0  0  0
  5  6  1  0  0  0  0
  6  7  1  0  0  0  0
  7  8  2  0  0  0  0
  8  9  1  0  0  0  0
  9 10  1  0  0  0  0
 10 11  1  0  0  0  0
 11 12  1  0  0  0  0
 12 13  1  0  0  0  0
 13 14  1  0  0  0  0
 14 15  1  0  0  0  0
 15 16  1  0  0  0  0
 16 17  1  0  0  0  0
 17 18  1  0  0  0  0
 13 18  1  0  0  0  0
 16 19  1  0  0  0  0
 19 20  2  0  0  0  0
 20 21  1  0  0  0  0
 21 22  2  0  0  0  0
 22 23  1  0  0  0  0
 23 24  2  0  0  0  0
 24 25  1  0  0  0  0
 25 26  2  0  0  0  0
 26 27  1  0  0  0  0
 22 27  1  0  0  0  0
 27 28  2  0  0  0  0
 19 28  1  0  0  0  0
  8 29  1  0  0  0  0
 29 30  1  0  0  0  0
 29 31  1  0  0  0  0
 31 32  2  0  0  0  0
 31 33  1  0  0  0  0
  2 33  1  0  0  0  0
  6 33  2  0  0  0  0
M  END
> <chemblId>
CHEMBL1277995

> <bioactivity__type>
IC50

> <units>
nM

> <value>
13.5

$$$$

  CDK     11271513352D 0   0.00000     0.00000     0

 32 36  0  0  0  0              1 V2000 
    3.8970   -1.5000    0.0000 N   0  0  0  0  0  0  0  0  0  0  0  0
    2.5980   -0.7500    0.0000 N   0  0  0  0  0  0  0  0  0  0  0  0
    2.5980    0.7500    0.0000 C   0  0  0  0  0  0  0  0  0  0  0  0
    1.2990    1.5000    0.0000 N   0  0  0  0  0  0  0  0  0  0  0  0
    0.0000    0.7500    0.0000 C   0  0  0  0  0  0  0  0  0  0  0  0
    0.0000   -0.7500    0.0000 C   0  0  0  0  0  0  0  0  0  0  0  0
   -1.2990   -1.5000    0.0000 C   0  0  0  0  0  0  0  0  0  0  0  0
   -2.5980   -0.7500    0.0000 C   0  0  0  0  0  0  0  0  0  0  0  0
   -2.5980    0.7500    0.0000 C   0  0  0  0  0  0  0  0  0  0  0  0
   -1.2990    1.5000    0.0000 C   0  0  0  0  0  0  0  0  0  0  0  0
    1.2990   -1.5000    0.0000 C   0  0  0  0  0  0  0  0  0  0  0  0
    1.2990   -3.0000    0.0000 O   0  0  0  0  0  0  0  0  0  0  0  0
    3.8970    1.5000    0.0000 C   0  0  0  0  0  0  0  0  0  0  0  0
    5.1961    0.7500    0.0000 C   0  0  0  0  0  0  0  0  0  0  0  0
    6.4951    1.5000    0.0000 C   0  0  0  0  0  0  0  0  0  0  0  0
    7.7942    0.7500    0.0000 C   0  0  0  0  0  0  0  0  0  0  0  0
    9.0932    1.5000    0.0000 N   0  0  0  0  0  0  0  0  0  0  0  0
   10.3922    0.7500    0.0000 C   0  0  0  0  0  0  0  0  0  0  0  0
   11.6913    1.4999    0.0000 C   0  0  0  0  0  0  0  0  0  0  0  0
   11.6913    2.9999    0.0000 N   0  0  0  0  0  0  0  0  0  0  0  0
   10.3922    3.7500    0.0000 C   0  0  0  0  0  0  0  0  0  0  0  0
    9.0932    3.0000    0.0000 C   0  0  0  0  0  0  0  0  0  0  0  0
   12.9903    3.7499    0.0000 C   0  0  0  0  0  0  0  0  0  0  0  0
   12.9903    5.2499    0.0000 C   0  0  0  0  0  0  0  0  0  0  0  0
   14.2894    5.9999    0.0000 C   0  0  0  0  0  0  0  0  0  0  0  0
   15.5884    5.2499    0.0000 C   0  0  0  0  0  0  0  0  0  0  0  0
   16.8875    5.9999    0.0000 C   0  0  0  0  0  0  0  0  0  0  0  0
   18.1865    5.2499    0.0000 C   0  0  0  0  0  0  0  0  0  0  0  0
   18.1865    3.7499    0.0000 C   0  0  0  0  0  0  0  0  0  0  0  0
   16.8874    2.9999    0.0000 C   0  0  0  0  0  0  0  0  0  0  0  0
   15.5884    3.7499    0.0000 C   0  0  0  0  0  0  0  0  0  0  0  0
   14.2894    2.9999    0.0000 N   0  0  0  0  0  0  0  0  0  0  0  0
  1  2  1  0  0  0  0
  2  3  1  0  0  0  0
  3  4  2  0  0  0  0
  4  5  1  0  0  0  0
  5  6  2  0  0  0  0
  6  7  1  0  0  0  0
  7  8  1  0  0  0  0
  8  9  1  0  0  0  0
  9 10  1  0  0  0  0
  5 10  1  0  0  0  0
  6 11  1  0  0  0  0
  2 11  1  0  0  0  0
 11 12  2  0  0  0  0
  3 13  1  0  0  0  0
 13 14  1  0  0  0  0
 14 15  1  0  0  0  0
 15 16  1  0  0  0  0
 16 17  1  0  0  0  0
 17 18  1  0  0  0  0
 18 19  1  0  0  0  0
 19 20  1  0  0  0  0
 20 21  1  0  0  0  0
 21 22  1  0  0  0  0
 17 22  1  0  0  0  0
 20 23  1  0  0  0  0
 23 24  2  0  0  0  0
 24 25  1  0  0  0  0
 25 26  2  0  0  0  0
 26 27  1  0  0  0  0
 27 28  2  0  0  0  0
 28 29  1  0  0  0  0
 29 30  2  0  0  0  0
 30 31  1  0  0  0  0
 26 31  1  0  0  0  0
 31 32  2  0  0  0  0
 23 32  1  0  0  0  0
M  END
> <chemblId>
CHEMBL1278088

> <bioactivity__type>
IC50

> <units>
nM

> <value>
1.4

$$$$

  CDK     11271513352D 0   0.00000     0.00000     0

 29 32  0  0  0  0              1 V2000 
    4.1010    0.0000    0.0000 C   0  0  0  0  0  0  0  0  0  0  0  0
    2.6010    0.0000    0.0000 C   0  0  0  0  0  0  0  0  0  0  0  0
    1.7190    1.2140    0.0000 S   0  0  0  0  0  0  0  0  0  0  0  0
    0.2930    0.7500    0.0000 C   0  0  0  0  0  0  0  0  0  0  0  0
   -1.0070    1.5000    0.0000 N   0  0  0  0  0  0  0  0  0  0  0  0
   -2.3060    0.7500    0.0000 C   0  0  0  0  0  0  0  0  0  0  0  0
   -3.6050    1.5000    0.0000 S   0  0  0  0  0  0  0  0  0  0  0  0
   -4.9041    0.7500    0.0000 C   0  0  0  0  0  0  0  0  0  0  0  0
   -6.2031    1.5000    0.0000 C   0  0  0  0  0  0  0  0  0  0  0  0
   -7.5022    0.7500    0.0000 C   0  0  0  0  0  0  0  0  0  0  0  0
   -8.8012    1.5000    0.0000 N   0  0  0  0  0  0  0  0  0  0  0  0
   -8.8012    3.0000    0.0000 C   0  0  0  0  0  0  0  0  0  0  0  0
  -10.1002    3.7500    0.0000 C   0  0  0  0  0  0  0  0  0  0  0  0
  -11.3993    2.9999    0.0000 N   0  0  0  0  0  0  0  0  0  0  0  0
  -11.3993    1.4999    0.0000 C   0  0  0  0  0  0  0  0  0  0  0  0
  -10.1002    0.7500    0.0000 C   0  0  0  0  0  0  0  0  0  0  0  0
  -12.6983    3.7499    0.0000 C   0  0  0  0  0  0  0  0  0  0  0  0
  -12.6983    5.2499    0.0000 C   0  0  0  0  0  0  0  0  0  0  0  0
  -13.9974    5.9999    0.0000 C   0  0  0  0  0  0  0  0  0  0  0  0
  -15.2964    5.2499    0.0000 C   0  0  0  0  0  0  0  0  0  0  0  0
  -15.2964    3.7499    0.0000 C   0  0  0  0  0  0  0  0  0  0  0  0
  -13.9974    2.9999    0.0000 N   0  0  0  0  0  0  0  0  0  0  0  0
   -2.3060   -0.7500    0.0000 N   0  0  0  0  0  0  0  0  0  0  0  0
   -3.6050   -1.5000    0.0000 N   0  0  0  0  0  0  0  0  0  0  0  0
   -1.0070   -1.5000    0.0000 C   0  0  0  0  0  0  0  0  0  0  0  0
   -1.0072   -3.0000    0.0000 O   0  0  0  0  0  0  0  0  0  0  0  0
    0.2930   -0.7500    0.0000 C   0  0  0  0  0  0  0  0  0  0  0  0
    1.7190   -1.2140    0.0000 C   0  0  0  0  0  0  0  0  0  0  0  0
    2.1822   -2.6407    0.0000 C   0  0  0  0  0  0  0  0  0  0  0  0
  1  2  1  0  0  0  0
  2  3  1  0  0  0  0
  3  4  1  0  0  0  0
  4  5  1  0  0  0  0
  5  6  2  0  0  0  0
  6  7  1  0  0  0  0
  7  8  1  0  0  0  0
  8  9  1  0  0  0  0
  9 10  1  0  0  0  0
 10 11  1  0  0  0  0
 11 12  1  0  0  0  0
 12 13  1  0  0  0  0
 13 14  1  0  0  0  0
 14 15  1  0  0  0  0
 15 16  1  0  0  0  0
 11 16  1  0  0  0  0
 14 17  1  0  0  0  0
 17 18  2  0  0  0  0
 18 19  1  0  0  0  0
 19 20  2  0  0  0  0
 20 21  1  0  0  0  0
 21 22  2  0  0  0  0
 17 22  1  0  0  0  0
  6 23  1  0  0  0  0
 23 24  1  0  0  0  0
 23 25  1  0  0  0  0
 25 26  2  0  0  0  0
 25 27  1  0  0  0  0
  4 27  2  0  0  0  0
 27 28  1  0  0  0  0
  2 28  2  0  0  0  0
 28 29  1  0  0  0  0
M  END
> <chemblId>
CHEMBL1278174

> <bioactivity__type>
IC50

> <units>
nM

> <value>
4.2

$$$$

  CDK     11271513352D 0   0.00000     0.00000     0

 20 21  0  0  0  0              1 V2000 
   -7.3611   -0.3619    0.0000 C   0  0  0  0  0  0  0  0  0  0  0  0
   -6.0638   -1.1150    0.0000 N   0  0  0  0  0  0  0  0  0  0  0  0
   -4.7631   -0.3680    0.0000 S   0  0  0  0  0  0  0  0  0  0  0  0
   -3.7962    0.7789    0.0000 O   0  0  0  0  0  0  0  0  0  0  0  0
   -5.7246    0.7833    0.0000 O   0  0  0  0  0  0  0  0  0  0  0  0
   -3.4658   -1.1210    0.0000 C   0  0  0  0  0  0  0  0  0  0  0  0
   -2.1650   -0.3740    0.0000 C   0  0  0  0  0  0  0  0  0  0  0  0
   -2.1590    1.1300    0.0000 C   0  0  0  0  0  0  0  0  0  0  0  0
   -0.8670    1.8780    0.0000 C   0  0  0  0  0  0  0  0  0  0  0  0
    0.4360    1.1360    0.0000 C   0  0  0  0  0  0  0  0  0  0  0  0
    1.8640    1.5910    0.0000 N   0  0  0  0  0  0  0  0  0  0  0  0
    2.7380    0.3750    0.0000 C   0  0  0  0  0  0  0  0  0  0  0  0
    1.8580   -0.8290    0.0000 C   0  0  0  0  0  0  0  0  0  0  0  0
    2.3204   -2.2560    0.0000 C   0  0  0  0  0  0  0  0  0  0  0  0
    3.7874   -2.5690    0.0000 C   0  0  0  0  0  0  0  0  0  0  0  0
    4.2498   -3.9959    0.0000 N   0  0  0  0  0  0  0  0  0  0  0  0
    5.7167   -4.3090    0.0000 C   0  0  0  0  0  0  0  0  0  0  0  0
    3.2452   -5.1099    0.0000 C   0  0  0  0  0  0  0  0  0  0  0  0
    0.4300   -0.3670    0.0000 C   0  0  0  0  0  0  0  0  0  0  0  0
   -0.8610   -1.1280    0.0000 C   0  0  0  0  0  0  0  0  0  0  0  0
  1  2  1  0  0  0  0
  2  3  1  0  0  0  0
  3  4  2  0  0  0  0
  3  5  2  0  0  0  0
  3  6  1  0  0  0  0
  6  7  1  0  0  0  0
  7  8  2  0  0  0  0
  8  9  1  0  0  0  0
  9 10  2  0  0  0  0
 10 11  1  0  0  0  0
 11 12  1  0  0  0  0
 12 13  2  0  0  0  0
 13 14  1  0  0  0  0
 14 15  1  0  0  0  0
 15 16  1  0  0  0  0
 16 17  1  0  0  0  0
 16 18  1  0  0  0  0
 13 19  1  0  0  0  0
 10 19  1  0  0  0  0
 19 20  2  0  0  0  0
  7 20  1  0  0  0  0
M  END
> <chemblId>
CHEMBL128

> <bioactivity__type>
IC50

> <units>
nM

> <value>
398.11

$$$$

  CDK     11271513352D 0   0.00000     0.00000     0

 27 30  0  0  0  0              1 V2000 
   -3.6508    3.1212    0.0000 C   0  0  0  0  0  0  0  0  0  0  0  0
   -2.1590    2.9644    0.0000 O   0  0  0  0  0  0  0  0  0  0  0  0
   -1.5490    1.5940    0.0000 C   0  0  0  0  0  0  0  0  0  0  0  0
   -2.4310    0.3800    0.0000 C   0  0  0  0  0  0  0  0  0  0  0  0
   -1.8200   -0.9900    0.0000 C   0  0  0  0  0  0  0  0  0  0  0  0
   -0.3290   -1.1470    0.0000 C   0  0  0  0  0  0  0  0  0  0  0  0
    0.5530   -2.3610    0.0000 N   0  0  0  0  0  0  0  0  0  0  0  0
    1.9800   -1.8970    0.0000 C   0  0  0  0  0  0  0  0  0  0  0  0
    1.9800   -0.3970    0.0000 C   0  0  0  0  0  0  0  0  0  0  0  0
    3.1933    0.4849    0.0000 C   0  0  0  0  0  0  0  0  0  0  0  0
    4.5638   -0.1249    0.0000 C   0  0  0  0  0  0  0  0  0  0  0  0
    5.7771    0.7570    0.0000 C   0  0  0  0  0  0  0  0  0  0  0  0
    7.1476    0.1472    0.0000 C   0  0  0  0  0  0  0  0  0  0  0  0
    8.3609    1.0292    0.0000 N   0  0  0  0  0  0  0  0  0  0  0  0
    9.7314    0.4193    0.0000 C   0  0  0  0  0  0  0  0  0  0  0  0
   10.9447    1.3013    0.0000 C   0  0  0  0  0  0  0  0  0  0  0  0
   10.7876    2.7930    0.0000 C   0  0  0  0  0  0  0  0  0  0  0  0
    9.4172    3.4028    0.0000 C   0  0  0  0  0  0  0  0  0  0  0  0
    8.2038    2.5209    0.0000 C   0  0  0  0  0  0  0  0  0  0  0  0
   12.0009    3.6750    0.0000 C   0  0  0  0  0  0  0  0  0  0  0  0
   13.3714    3.0651    0.0000 C   0  0  0  0  0  0  0  0  0  0  0  0
   14.5847    3.9471    0.0000 C   0  0  0  0  0  0  0  0  0  0  0  0
   14.4276    5.4388    0.0000 C   0  0  0  0  0  0  0  0  0  0  0  0
   13.0572    6.0486    0.0000 C   0  0  0  0  0  0  0  0  0  0  0  0
   11.8438    5.1667    0.0000 C   0  0  0  0  0  0  0  0  0  0  0  0
    0.5530    0.0660    0.0000 C   0  0  0  0  0  0  0  0  0  0  0  0
   -0.0570    1.4370    0.0000 C   0  0  0  0  0  0  0  0  0  0  0  0
  1  2  1  0  0  0  0
  2  3  1  0  0  0  0
  3  4  2  0  0  0  0
  4  5  1  0  0  0  0
  5  6  2  0  0  0  0
  6  7  1  0  0  0  0
  7  8  1  0  0  0  0
  8  9  2  0  0  0  0
  9 10  1  0  0  0  0
 10 11  1  0  0  0  0
 11 12  1  0  0  0  0
 12 13  1  0  0  0  0
 13 14  1  0  0  0  0
 14 15  1  0  0  0  0
 15 16  1  0  0  0  0
 16 17  1  0  0  0  0
 17 18  2  0  0  0  0
 18 19  1  0  0  0  0
 14 19  1  0  0  0  0
 17 20  1  0  0  0  0
 20 21  2  0  0  0  0
 21 22  1  0  0  0  0
 22 23  2  0  0  0  0
 23 24  1  0  0  0  0
 24 25  2  0  0  0  0
 20 25  1  0  0  0  0
  9 26  1  0  0  0  0
  6 26  1  0  0  0  0
 26 27  2  0  0  0  0
  3 27  1  0  0  0  0
M  END
> <chemblId>
CHEMBL130327

> <bioactivity__type>
IC50

> <units>
nM

> <value>
20.0

$$$$

  CDK     11271513352D 0   0.00000     0.00000     0

 18 20  0  0  0  0              1 V2000 
   -0.5798    6.0205    0.0000 C   0  0  0  0  0  0  0  0  0  0  0  0
    0.4236    4.9055    0.0000 C   0  0  0  0  0  0  0  0  0  0  0  0
    1.8909    5.2169    0.0000 N   0  0  0  0  0  0  0  0  0  0  0  0
   -0.0404    3.4790    0.0000 C   0  0  0  0  0  0  0  0  0  0  0  0
    0.9630    2.3640    0.0000 C   0  0  0  0  0  0  0  0  0  0  0  0
    2.4540    2.5200    0.0000 C   0  0  0  0  0  0  0  0  0  0  0  0
    3.0640    1.1500    0.0000 N   0  0  0  0  0  0  0  0  0  0  0  0
    4.5312    0.8381    0.0000 C   0  0  0  0  0  0  0  0  0  0  0  0
    1.9500    0.1470    0.0000 C   0  0  0  0  0  0  0  0  0  0  0  0
    1.9500   -1.3530    0.0000 C   0  0  0  0  0  0  0  0  0  0  0  0
    0.6510   -2.1030    0.0000 C   0  0  0  0  0  0  0  0  0  0  0  0
   -0.6480   -1.3530    0.0000 C   0  0  0  0  0  0  0  0  0  0  0  0
   -1.9470   -2.1030    0.0000 O   0  0  0  0  0  0  0  0  0  0  0  0
   -3.2460   -1.3530    0.0000 C   0  0  0  0  0  0  0  0  0  0  0  0
   -3.2460    0.1470    0.0000 C   0  0  0  0  0  0  0  0  0  0  0  0
   -1.9470    0.8970    0.0000 C   0  0  0  0  0  0  0  0  0  0  0  0
   -0.6480    0.1470    0.0000 C   0  0  0  0  0  0  0  0  0  0  0  0
    0.6510    0.8970    0.0000 C   0  0  0  0  0  0  0  0  0  0  0  0
  1  2  1  0  0  0  0
  2  3  1  0  0  0  0
  2  4  1  0  0  0  0
  4  5  1  0  0  0  0
  5  6  2  0  0  0  0
  6  7  1  0  0  0  0
  7  8  1  0  0  0  0
  7  9  1  0  0  0  0
  9 10  2  0  0  0  0
 10 11  1  0  0  0  0
 11 12  2  0  0  0  0
 12 13  1  0  0  0  0
 13 14  1  0  0  0  0
 14 15  1  0  0  0  0
 15 16  1  0  0  0  0
 16 17  1  0  0  0  0
 12 17  1  0  0  0  0
 17 18  2  0  0  0  0
  5 18  1  0  0  0  0
  9 18  1  0  0  0  0
M  END
> <chemblId>
CHEMBL131736

> <bioactivity__type>
IC50

> <units>
nM

> <value>
12200.0

$$$$

  CDK     11271513352D 0   0.00000     0.00000     0

 17 19  0  0  0  0              1 V2000 
   -0.5798    6.0205    0.0000 C   0  0  0  0  0  0  0  0  0  0  0  0
    0.4236    4.9055    0.0000 C   0  0  0  0  0  0  0  0  0  0  0  0
    1.8909    5.2169    0.0000 N   0  0  0  0  0  0  0  0  0  0  0  0
   -0.0404    3.4790    0.0000 C   0  0  0  0  0  0  0  0  0  0  0  0
    0.9630    2.3640    0.0000 C   0  0  0  0  0  0  0  0  0  0  0  0
    2.4540    2.5200    0.0000 C   0  0  0  0  0  0  0  0  0  0  0  0
    3.0640    1.1500    0.0000 N   0  0  0  0  0  0  0  0  0  0  0  0
    1.9500    0.1470    0.0000 C   0  0  0  0  0  0  0  0  0  0  0  0
    1.9500   -1.3530    0.0000 C   0  0  0  0  0  0  0  0  0  0  0  0
    0.6510   -2.1030    0.0000 C   0  0  0  0  0  0  0  0  0  0  0  0
   -0.6480   -1.3530    0.0000 C   0  0  0  0  0  0  0  0  0  0  0  0
   -1.9470   -2.1030    0.0000 O   0  0  0  0  0  0  0  0  0  0  0  0
   -3.2460   -1.3530    0.0000 C   0  0  0  0  0  0  0  0  0  0  0  0
   -3.2460    0.1470    0.0000 C   0  0  0  0  0  0  0  0  0  0  0  0
   -1.9470    0.8970    0.0000 C   0  0  0  0  0  0  0  0  0  0  0  0
   -0.6480    0.1470    0.0000 C   0  0  0  0  0  0  0  0  0  0  0  0
    0.6510    0.8970    0.0000 C   0  0  0  0  0  0  0  0  0  0  0  0
  1  2  1  0  0  0  0
  2  3  1  0  0  0  0
  2  4  1  0  0  0  0
  4  5  1  0  0  0  0
  5  6  2  0  0  0  0
  6  7  1  0  0  0  0
  7  8  1  0  0  0  0
  8  9  2  0  0  0  0
  9 10  1  0  0  0  0
 10 11  2  0  0  0  0
 11 12  1  0  0  0  0
 12 13  1  0  0  0  0
 13 14  1  0  0  0  0
 14 15  1  0  0  0  0
 15 16  1  0  0  0  0
 11 16  1  0  0  0  0
 16 17  2  0  0  0  0
  5 17  1  0  0  0  0
  8 17  1  0  0  0  0
M  END
> <chemblId>
CHEMBL133868

> <bioactivity__type>
IC50

> <units>
nM

> <value>
10900.0

$$$$

  CDK     11271513352D 0   0.00000     0.00000     0

 18 20  0  0  0  0              1 V2000 
   -3.6508    3.1212    0.0000 C   0  0  0  0  0  0  0  0  0  0  0  0
   -2.1590    2.9644    0.0000 O   0  0  0  0  0  0  0  0  0  0  0  0
   -1.5490    1.5940    0.0000 C   0  0  0  0  0  0  0  0  0  0  0  0
   -2.4310    0.3800    0.0000 C   0  0  0  0  0  0  0  0  0  0  0  0
   -1.8200   -0.9900    0.0000 C   0  0  0  0  0  0  0  0  0  0  0  0
   -0.3290   -1.1470    0.0000 C   0  0  0  0  0  0  0  0  0  0  0  0
    0.5530   -2.3610    0.0000 N   0  0  0  0  0  0  0  0  0  0  0  0
    1.9800   -1.8970    0.0000 C   0  0  0  0  0  0  0  0  0  0  0  0
    1.9800   -0.3970    0.0000 C   0  0  0  0  0  0  0  0  0  0  0  0
    3.1933    0.4849    0.0000 C   0  0  0  0  0  0  0  0  0  0  0  0
    4.5638   -0.1249    0.0000 C   0  0  0  0  0  0  0  0  0  0  0  0
    4.8760   -1.5920    0.0000 C   0  0  0  0  0  0  0  0  0  0  0  0
    6.3678   -1.7485    0.0000 C   0  0  0  0  0  0  0  0  0  0  0  0
    6.9776   -0.3781    0.0000 C   0  0  0  0  0  0  0  0  0  0  0  0
    5.8627    0.6254    0.0000 N   0  0  0  0  0  0  0  0  0  0  0  0
    6.0191    2.1172    0.0000 C   0  0  0  0  0  0  0  0  0  0  0  0
    0.5530    0.0660    0.0000 C   0  0  0  0  0  0  0  0  0  0  0  0
   -0.0570    1.4370    0.0000 C   0  0  0  0  0  0  0  0  0  0  0  0
  1  2  1  0  0  0  0
  2  3  1  0  0  0  0
  3  4  2  0  0  0  0
  4  5  1  0  0  0  0
  5  6  2  0  0  0  0
  6  7  1  0  0  0  0
  7  8  1  0  0  0  0
  8  9  2  0  0  0  0
  9 10  1  0  0  0  0
 11 10  1  1  0  0  0
 11 12  1  0  0  0  0
 12 13  1  0  0  0  0
 13 14  1  0  0  0  0
 14 15  1  0  0  0  0
 11 15  1  0  0  0  0
 15 16  1  0  0  0  0
  9 17  1  0  0  0  0
  6 17  1  0  0  0  0
 17 18  2  0  0  0  0
  3 18  1  0  0  0  0
M  END
> <chemblId>
CHEMBL133939

> <bioactivity__type>
IC50

> <units>
nM

> <value>
140.0

$$$$

  CDK     11271513352D 0   0.00000     0.00000     0

 15 15  0  0  0  0              1 V2000 
   -2.5981    3.0000    0.0000 C   0  0  0  0  0  0  0  0  0  0  0  0
   -2.5980    1.5000    0.0000 O   0  0  0  0  0  0  0  0  0  0  0  0
   -1.2990    0.7500    0.0000 C   0  0  0  0  0  0  0  0  0  0  0  0
    0.0000    1.5000    0.0000 C   0  0  0  0  0  0  0  0  0  0  0  0
    1.2990    0.7500    0.0000 C   0  0  0  0  0  0  0  0  0  0  0  0
    2.5980    1.5000    0.0000 C   0  0  0  0  0  0  0  0  0  0  0  0
    3.8971    0.7500    0.0000 C   0  0  0  0  0  0  0  0  0  0  0  0
    5.1961    1.5000    0.0000 C   0  0  0  0  0  0  0  0  0  0  0  0
    3.8971   -0.7500    0.0000 N   0  0  0  0  0  0  0  0  0  0  0  0
    1.2990   -0.7500    0.0000 C   0  0  0  0  0  0  0  0  0  0  0  0
    2.5980   -1.5000    0.0000 O   0  0  0  0  0  0  0  0  0  0  0  0
    2.5981   -3.0000    0.0000 C   0  0  0  0  0  0  0  0  0  0  0  0
    0.0000   -1.5000    0.0000 C   0  0  0  0  0  0  0  0  0  0  0  0
   -1.2990   -0.7500    0.0000 C   0  0  0  0  0  0  0  0  0  0  0  0
   -2.5980   -1.5000    0.0000 I   0  0  0  0  0  0  0  0  0  0  0  0
  1  2  1  0  0  0  0
  2  3  1  0  0  0  0
  3  4  2  0  0  0  0
  4  5  1  0  0  0  0
  5  6  1  0  0  0  0
  6  7  1  0  0  0  0
  7  8  1  1  0  0  0
  7  9  1  0  0  0  0
  5 10  2  0  0  0  0
 10 11  1  0  0  0  0
 11 12  1  0  0  0  0
 10 13  1  0  0  0  0
 13 14  2  0  0  0  0
  3 14  1  0  0  0  0
 14 15  1  0  0  0  0
M  END
> <chemblId>
CHEMBL134519

> <bioactivity__type>
IC50

> <units>
nM

> <value>
3843.0

$$$$

  CDK     11271513352D 0   0.00000     0.00000     0

 17 19  0  0  0  0              1 V2000 
   -0.5798    6.0205    0.0000 C   0  0  0  0  0  0  0  0  0  0  0  0
    0.4236    4.9055    0.0000 C   0  0  0  0  0  0  0  0  0  0  0  0
    1.8909    5.2169    0.0000 N   0  0  0  0  0  0  0  0  0  0  0  0
   -0.0404    3.4790    0.0000 C   0  0  0  0  0  0  0  0  0  0  0  0
    0.9630    2.3640    0.0000 C   0  0  0  0  0  0  0  0  0  0  0  0
    2.4540    2.5200    0.0000 C   0  0  0  0  0  0  0  0  0  0  0  0
    3.0640    1.1500    0.0000 N   0  0  0  0  0  0  0  0  0  0  0  0
    1.9500    0.1470    0.0000 C   0  0  0  0  0  0  0  0  0  0  0  0
    1.9500   -1.3530    0.0000 C   0  0  0  0  0  0  0  0  0  0  0  0
    0.6510   -2.1030    0.0000 C   0  0  0  0  0  0  0  0  0  0  0  0
   -0.6480   -1.3530    0.0000 C   0  0  0  0  0  0  0  0  0  0  0  0
   -1.9470   -2.1030    0.0000 O   0  0  0  0  0  0  0  0  0  0  0  0
   -3.2460   -1.3530    0.0000 C   0  0  0  0  0  0  0  0  0  0  0  0
   -3.2460    0.1470    0.0000 C   0  0  0  0  0  0  0  0  0  0  0  0
   -1.9470    0.8970    0.0000 C   0  0  0  0  0  0  0  0  0  0  0  0
   -0.6480    0.1470    0.0000 C   0  0  0  0  0  0  0  0  0  0  0  0
    0.6510    0.8970    0.0000 C   0  0  0  0  0  0  0  0  0  0  0  0
  2  1  1  1  0  0  0
  2  3  1  0  0  0  0
  2  4  1  0  0  0  0
  4  5  1  0  0  0  0
  5  6  2  0  0  0  0
  6  7  1  0  0  0  0
  7  8  1  0  0  0  0
  8  9  2  0  0  0  0
  9 10  1  0  0  0  0
 10 11  2  0  0  0  0
 11 12  1  0  0  0  0
 12 13  1  0  0  0  0
 13 14  1  0  0  0  0
 14 15  1  0  0  0  0
 15 16  1  0  0  0  0
 11 16  1  0  0  0  0
 16 17  2  0  0  0  0
  5 17  1  0  0  0  0
  8 17  1  0  0  0  0
M  END
> <chemblId>
CHEMBL135076

> <bioactivity__type>
IC50

> <units>
nM

> <value>
8650.0

$$$$

  CDK     11271513352D 0   0.00000     0.00000     0

 18 20  0  0  0  0              1 V2000 
   -3.6508    3.1212    0.0000 C   0  0  0  0  0  0  0  0  0  0  0  0
   -2.1590    2.9644    0.0000 O   0  0  0  0  0  0  0  0  0  0  0  0
   -1.5490    1.5940    0.0000 C   0  0  0  0  0  0  0  0  0  0  0  0
   -2.4310    0.3800    0.0000 C   0  0  0  0  0  0  0  0  0  0  0  0
   -1.8200   -0.9900    0.0000 C   0  0  0  0  0  0  0  0  0  0  0  0
   -0.3290   -1.1470    0.0000 C   0  0  0  0  0  0  0  0  0  0  0  0
    0.5530   -2.3610    0.0000 N   0  0  0  0  0  0  0  0  0  0  0  0
    1.9800   -1.8970    0.0000 C   0  0  0  0  0  0  0  0  0  0  0  0
    1.9800   -0.3970    0.0000 C   0  0  0  0  0  0  0  0  0  0  0  0
    3.1933    0.4849    0.0000 C   0  0  0  0  0  0  0  0  0  0  0  0
    4.5638   -0.1249    0.0000 C   0  0  0  0  0  0  0  0  0  0  0  0
    4.8760   -1.5920    0.0000 C   0  0  0  0  0  0  0  0  0  0  0  0
    6.3678   -1.7485    0.0000 C   0  0  0  0  0  0  0  0  0  0  0  0
    6.9776   -0.3781    0.0000 C   0  0  0  0  0  0  0  0  0  0  0  0
    5.8627    0.6254    0.0000 N   0  0  0  0  0  0  0  0  0  0  0  0
    6.0191    2.1172    0.0000 C   0  0  0  0  0  0  0  0  0  0  0  0
    0.5530    0.0660    0.0000 C   0  0  0  0  0  0  0  0  0  0  0  0
   -0.0570    1.4370    0.0000 C   0  0  0  0  0  0  0  0  0  0  0  0
  1  2  1  0  0  0  0
  2  3  1  0  0  0  0
  3  4  2  0  0  0  0
  4  5  1  0  0  0  0
  5  6  2  0  0  0  0
  6  7  1  0  0  0  0
  7  8  1  0  0  0  0
  8  9  2  0  0  0  0
  9 10  1  0  0  0  0
 11 10  1  6  0  0  0
 11 12  1  0  0  0  0
 12 13  1  0  0  0  0
 13 14  1  0  0  0  0
 14 15  1  0  0  0  0
 11 15  1  0  0  0  0
 15 16  1  0  0  0  0
  9 17  1  0  0  0  0
  6 17  1  0  0  0  0
 17 18  2  0  0  0  0
  3 18  1  0  0  0  0
M  END
> <chemblId>
CHEMBL137485

> <bioactivity__type>
IC50

> <units>
nM

> <value>
10.0

$$$$

  CDK     11271513352D 0   0.00000     0.00000     0

 32 37  0  0  0  0              1 V2000 
   -1.3206   -8.9012    0.0000 C   0  0  0  0  0  0  0  0  0  0  0  0
   -1.3185   -7.4012    0.0000 O   0  0  0  0  0  0  0  0  0  0  0  0
   -2.6165   -6.6494    0.0000 C   0  0  0  0  0  0  0  0  0  0  0  0
   -3.9166   -7.3975    0.0000 C   0  0  0  0  0  0  0  0  0  0  0  0
   -5.2146   -6.6457    0.0000 C   0  0  0  0  0  0  0  0  0  0  0  0
   -5.2125   -5.1457    0.0000 C   0  0  0  0  0  0  0  0  0  0  0  0
   -3.9124   -4.3975    0.0000 C   0  0  0  0  0  0  0  0  0  0  0  0
   -3.9103   -2.8975    0.0000 O   0  0  0  0  0  0  0  0  0  0  0  0
   -2.6102   -2.1494    0.0000 C   0  0  0  0  0  0  0  0  0  0  0  0
   -1.3122   -2.9012    0.0000 C   0  0  0  0  0  0  0  0  0  0  0  0
   -0.0121   -2.1530    0.0000 C   0  0  0  0  0  0  0  0  0  0  0  0
   -0.0100   -0.6530    0.0000 N   0  0  0  0  0  0  0  0  0  0  0  0
   -1.6840   -0.2910    0.0000 C   0  0  0  0  0  0  0  0  0  0  0  0
   -0.7490   -1.4640    0.0000 C   0  0  0  0  0  0  0  0  0  0  0  0
    0.7510   -1.4640    0.0000 C   0  0  0  0  0  0  0  0  0  0  0  0
    1.6870   -0.2910    0.0000 C   0  0  0  0  0  0  0  0  0  0  0  0
    1.3530    1.1710    0.0000 C   0  0  0  0  0  0  0  0  0  0  0  0
    0.0010    1.8220    0.0000 C   0  0  0  0  0  0  0  0  0  0  0  0
    0.9361    2.9949    0.0000 O   0  0  0  0  0  0  0  0  0  0  0  0
   -1.3500    1.1710    0.0000 C   0  0  0  0  0  0  0  0  0  0  0  0
   -0.9344    2.9946    0.0000 C   0  0  0  0  0  0  0  0  0  0  0  0
   -2.4176    2.7708    0.0000 C   0  0  0  0  0  0  0  0  0  0  0  0
   -3.3531    3.9433    0.0000 C   0  0  0  0  0  0  0  0  0  0  0  0
   -2.8053    5.3398    0.0000 C   0  0  0  0  0  0  0  0  0  0  0  0
   -3.7408    6.5123    0.0000 C   0  0  0  0  0  0  0  0  0  0  0  0
   -3.1930    7.9087    0.0000 C   0  0  0  0  0  0  0  0  0  0  0  0
   -1.7098    8.1326    0.0000 C   0  0  0  0  0  0  0  0  0  0  0  0
   -0.7743    6.9600    0.0000 C   0  0  0  0  0  0  0  0  0  0  0  0
   -1.3221    5.5636    0.0000 C   0  0  0  0  0  0  0  0  0  0  0  0
   -0.3867    4.3910    0.0000 C   0  0  0  0  0  0  0  0  0  0  0  0
   -1.3143   -4.4012    0.0000 O   0  0  0  0  0  0  0  0  0  0  0  0
   -2.6144   -5.1494    0.0000 C   0  0  0  0  0  0  0  0  0  0  0  0
  1  2  1  0  0  0  0
  2  3  1  0  0  0  0
  3  4  2  0  0  0  0
  4  5  1  0  0  0  0
  5  6  2  0  0  0  0
  6  7  1  0  0  0  0
  7  8  1  0  0  0  0
  8  9  1  0  0  0  0
  9 10  1  0  0  0  0
 10 11  1  6  0  0  0
 11 12  1  0  0  0  0
 12 13  1  0  0  0  0
 13 14  1  6  0  0  0
 14 15  1  0  0  0  0
 16 15  1  6  0  0  0
 12 16  1  0  0  0  0
 16 17  1  0  0  0  0
 17 18  1  0  0  0  0
 18 19  1  6  0  0  0
 18 20  1  0  0  0  0
 13 20  1  0  0  0  0
 18 21  1  0  0  0  0
 21 22  2  0  0  0  0
 22 23  1  0  0  0  0
 23 24  2  0  0  0  0
 24 25  1  0  0  0  0
 25 26  2  0  0  0  0
 26 27  1  0  0  0  0
 27 28  2  0  0  0  0
 28 29  1  0  0  0  0
 24 29  1  0  0  0  0
 29 30  2  0  0  0  0
 21 30  1  0  0  0  0
 10 31  1  0  0  0  0
 31 32  1  0  0  0  0
  3 32  1  0  0  0  0
  7 32  2  0  0  0  0
M  END
> <chemblId>
CHEMBL146751

> <bioactivity__type>
IC50

> <units>
nM

> <value>
15.425

$$$$

  CDK     11271513352D 0   0.00000     0.00000     0

 31 36  0  0  0  0              1 V2000 
   -1.3206   -8.9012    0.0000 C   0  0  0  0  0  0  0  0  0  0  0  0
   -1.3185   -7.4012    0.0000 O   0  0  0  0  0  0  0  0  0  0  0  0
   -2.6165   -6.6494    0.0000 C   0  0  0  0  0  0  0  0  0  0  0  0
   -3.9166   -7.3975    0.0000 C   0  0  0  0  0  0  0  0  0  0  0  0
   -5.2146   -6.6457    0.0000 C   0  0  0  0  0  0  0  0  0  0  0  0
   -5.2125   -5.1457    0.0000 C   0  0  0  0  0  0  0  0  0  0  0  0
   -3.9124   -4.3975    0.0000 C   0  0  0  0  0  0  0  0  0  0  0  0
   -3.9103   -2.8975    0.0000 O   0  0  0  0  0  0  0  0  0  0  0  0
   -2.6102   -2.1494    0.0000 C   0  0  0  0  0  0  0  0  0  0  0  0
   -1.3122   -2.9012    0.0000 C   0  0  0  0  0  0  0  0  0  0  0  0
   -0.0121   -2.1530    0.0000 C   0  0  0  0  0  0  0  0  0  0  0  0
   -0.0100   -0.6530    0.0000 N   0  0  0  0  0  0  0  0  0  0  0  0
   -1.6840   -0.2910    0.0000 C   0  0  0  0  0  0  0  0  0  0  0  0
   -0.7490   -1.4640    0.0000 C   0  0  0  0  0  0  0  0  0  0  0  0
    0.7510   -1.4640    0.0000 C   0  0  0  0  0  0  0  0  0  0  0  0
    1.6870   -0.2910    0.0000 C   0  0  0  0  0  0  0  0  0  0  0  0
    1.3530    1.1710    0.0000 C   0  0  0  0  0  0  0  0  0  0  0  0
    0.0010    1.8220    0.0000 C   0  0  0  0  0  0  0  0  0  0  0  0
    0.9361    2.9949    0.0000 O   0  0  0  0  0  0  0  0  0  0  0  0
   -1.3500    1.1710    0.0000 C   0  0  0  0  0  0  0  0  0  0  0  0
   -0.9344    2.9946    0.0000 C   0  0  0  0  0  0  0  0  0  0  0  0
   -0.5356    4.4406    0.0000 C   0  0  0  0  0  0  0  0  0  0  0  0
   -1.7876    5.2667    0.0000 S   0  0  0  0  0  0  0  0  0  0  0  0
   -2.9602    4.3313    0.0000 C   0  0  0  0  0  0  0  0  0  0  0  0
   -4.4400    4.5768    0.0000 C   0  0  0  0  0  0  0  0  0  0  0  0
   -5.3925    3.4180    0.0000 C   0  0  0  0  0  0  0  0  0  0  0  0
   -4.8652    2.0137    0.0000 C   0  0  0  0  0  0  0  0  0  0  0  0
   -3.3854    1.7682    0.0000 C   0  0  0  0  0  0  0  0  0  0  0  0
   -2.4329    2.9270    0.0000 C   0  0  0  0  0  0  0  0  0  0  0  0
   -1.3143   -4.4012    0.0000 O   0  0  0  0  0  0  0  0  0  0  0  0
   -2.6144   -5.1494    0.0000 C   0  0  0  0  0  0  0  0  0  0  0  0
  1  2  1  0  0  0  0
  2  3  1  0  0  0  0
  3  4  2  0  0  0  0
  4  5  1  0  0  0  0
  5  6  2  0  0  0  0
  6  7  1  0  0  0  0
  7  8  1  0  0  0  0
  8  9  1  0  0  0  0
  9 10  1  0  0  0  0
 10 11  1  6  0  0  0
 11 12  1  0  0  0  0
 12 13  1  0  0  0  0
 13 14  1  6  0  0  0
 14 15  1  0  0  0  0
 16 15  1  6  0  0  0
 12 16  1  0  0  0  0
 16 17  1  0  0  0  0
 17 18  1  0  0  0  0
 18 19  1  6  0  0  0
 18 20  1  0  0  0  0
 13 20  1  0  0  0  0
 18 21  1  0  0  0  0
 21 22  2  0  0  0  0
 22 23  1  0  0  0  0
 23 24  1  0  0  0  0
 24 25  2  0  0  0  0
 25 26  1  0  0  0  0
 26 27  2  0  0  0  0
 27 28  1  0  0  0  0
 28 29  2  0  0  0  0
 21 29  1  0  0  0  0
 24 29  1  0  0  0  0
 10 30  1  0  0  0  0
 30 31  1  0  0  0  0
  3 31  1  0  0  0  0
  7 31  2  0  0  0  0
M  END
> <chemblId>
CHEMBL148860

> <bioactivity__type>
IC50

> <units>
nM

> <value>
83.0

$$$$

  CDK     11271513352D 0   0.00000     0.00000     0

 28 32  0  0  0  0              1 V2000 
   -1.3206   -8.9012    0.0000 C   0  0  0  0  0  0  0  0  0  0  0  0
   -1.3185   -7.4012    0.0000 O   0  0  0  0  0  0  0  0  0  0  0  0
   -2.6165   -6.6494    0.0000 C   0  0  0  0  0  0  0  0  0  0  0  0
   -3.9166   -7.3975    0.0000 C   0  0  0  0  0  0  0  0  0  0  0  0
   -5.2146   -6.6457    0.0000 C   0  0  0  0  0  0  0  0  0  0  0  0
   -5.2125   -5.1457    0.0000 C   0  0  0  0  0  0  0  0  0  0  0  0
   -3.9124   -4.3975    0.0000 C   0  0  0  0  0  0  0  0  0  0  0  0
   -3.9103   -2.8975    0.0000 O   0  0  0  0  0  0  0  0  0  0  0  0
   -2.6102   -2.1494    0.0000 C   0  0  0  0  0  0  0  0  0  0  0  0
   -1.3122   -2.9012    0.0000 C   0  0  0  0  0  0  0  0  0  0  0  0
   -0.0121   -2.1530    0.0000 C   0  0  0  0  0  0  0  0  0  0  0  0
   -0.0100   -0.6530    0.0000 N   0  0  0  0  0  0  0  0  0  0  0  0
   -1.6840   -0.2910    0.0000 C   0  0  0  0  0  0  0  0  0  0  0  0
   -0.7490   -1.4640    0.0000 C   0  0  0  0  0  0  0  0  0  0  0  0
    0.7510   -1.4640    0.0000 C   0  0  0  0  0  0  0  0  0  0  0  0
    1.6870   -0.2910    0.0000 C   0  0  0  0  0  0  0  0  0  0  0  0
    1.3530    1.1710    0.0000 C   0  0  0  0  0  0  0  0  0  0  0  0
    0.0010    1.8220    0.0000 C   0  0  0  0  0  0  0  0  0  0  0  0
    0.9361    2.9949    0.0000 O   0  0  0  0  0  0  0  0  0  0  0  0
   -1.3500    1.1710    0.0000 C   0  0  0  0  0  0  0  0  0  0  0  0
   -0.9344    2.9946    0.0000 C   0  0  0  0  0  0  0  0  0  0  0  0
   -0.3867    4.3910    0.0000 C   0  0  0  0  0  0  0  0  0  0  0  0
   -1.3221    5.5636    0.0000 C   0  0  0  0  0  0  0  0  0  0  0  0
   -2.8053    5.3398    0.0000 C   0  0  0  0  0  0  0  0  0  0  0  0
   -3.3531    3.9433    0.0000 C   0  0  0  0  0  0  0  0  0  0  0  0
   -2.4176    2.7708    0.0000 C   0  0  0  0  0  0  0  0  0  0  0  0
   -1.3143   -4.4012    0.0000 O   0  0  0  0  0  0  0  0  0  0  0  0
   -2.6144   -5.1494    0.0000 C   0  0  0  0  0  0  0  0  0  0  0  0
  1  2  1  0  0  0  0
  2  3  1  0  0  0  0
  3  4  2  0  0  0  0
  4  5  1  0  0  0  0
  5  6  2  0  0  0  0
  6  7  1  0  0  0  0
  7  8  1  0  0  0  0
  8  9  1  0  0  0  0
  9 10  1  0  0  0  0
 10 11  1  6  0  0  0
 11 12  1  0  0  0  0
 12 13  1  0  0  0  0
 13 14  1  6  0  0  0
 14 15  1  0  0  0  0
 16 15  1  6  0  0  0
 12 16  1  0  0  0  0
 16 17  1  0  0  0  0
 17 18  1  0  0  0  0
 18 19  1  6  0  0  0
 18 20  1  0  0  0  0
 13 20  1  0  0  0  0
 18 21  1  0  0  0  0
 21 22  2  0  0  0  0
 22 23  1  0  0  0  0
 23 24  2  0  0  0  0
 24 25  1  0  0  0  0
 25 26  2  0  0  0  0
 21 26  1  0  0  0  0
 10 27  1  0  0  0  0
 27 28  1  0  0  0  0
  3 28  1  0  0  0  0
  7 28  2  0  0  0  0
M  END
> <chemblId>
CHEMBL151266

> <bioactivity__type>
IC50

> <units>
nM

> <value>
23.0

$$$$

  CDK     11271513352D 0   0.00000     0.00000     0

 26 28  0  0  0  0              1 V2000 
   11.3664   -8.4379    0.0000 N   0  0  0  0  0  0  0  0  0  0  0  0
   10.0673   -7.6879    0.0000 C   0  0  0  0  0  0  0  0  0  0  0  0
   10.0673   -6.1879    0.0000 C   0  0  0  0  0  0  0  0  0  0  0  0
    8.7683   -5.4380    0.0000 C   0  0  0  0  0  0  0  0  0  0  0  0
    7.4692   -6.1880    0.0000 C   0  0  0  0  0  0  0  0  0  0  0  0
    6.1702   -5.4380    0.0000 C   0  0  0  0  0  0  0  0  0  0  0  0
    6.1702   -3.9380    0.0000 C   0  0  0  0  0  0  0  0  0  0  0  0
    4.8711   -3.1880    0.0000 N   0  0  0  0  0  0  0  0  0  0  0  0
    4.8711   -1.6880    0.0000 C   0  0  0  0  0  0  0  0  0  0  0  0
    3.5721   -0.9380    0.0000 C   0  0  0  0  0  0  0  0  0  0  0  0
    2.2730   -1.6880    0.0000 N   0  0  0  0  0  0  0  0  0  0  0  0
    2.2731   -3.1880    0.0000 C   0  0  0  0  0  0  0  0  0  0  0  0
    3.5721   -3.9380    0.0000 C   0  0  0  0  0  0  0  0  0  0  0  0
    0.9740   -0.9380    0.0000 C   0  0  0  0  0  0  0  0  0  0  0  0
   -0.3250   -1.6880    0.0000 C   0  0  0  0  0  0  0  0  0  0  0  0
   -1.6240   -0.9380    0.0000 C   0  0  0  0  0  0  0  0  0  0  0  0
   -1.6240    0.5620    0.0000 C   0  0  0  0  0  0  0  0  0  0  0  0
   -0.3250    1.3130    0.0000 C   0  0  0  0  0  0  0  0  0  0  0  0
    0.9740    0.5620    0.0000 C   0  0  0  0  0  0  0  0  0  0  0  0
   -0.3250    2.8130    0.0000 C   0  0  0  0  0  0  0  0  0  0  0  0
   -1.6240    3.5630    0.0000 F   0  0  0  0  0  0  0  0  0  0  0  0
    1.1522    2.5525    0.0000 F   0  0  0  0  0  0  0  0  0  0  0  0
    0.1880    4.2225    0.0000 F   0  0  0  0  0  0  0  0  0  0  0  0
    7.4692   -7.6880    0.0000 C   0  0  0  0  0  0  0  0  0  0  0  0
    8.7683   -8.4380    0.0000 C   0  0  0  0  0  0  0  0  0  0  0  0
    8.7683   -9.9380    0.0000 I   0  0  0  0  0  0  0  0  0  0  0  0
  1  2  1  0  0  0  0
  2  3  2  0  0  0  0
  3  4  1  0  0  0  0
  4  5  2  0  0  0  0
  5  6  1  0  0  0  0
  6  7  1  0  0  0  0
  7  8  1  0  0  0  0
  8  9  1  0  0  0  0
  9 10  1  0  0  0  0
 10 11  1  0  0  0  0
 11 12  1  0  0  0  0
 12 13  1  0  0  0  0
  8 13  1  0  0  0  0
 11 14  1  0  0  0  0
 14 15  2  0  0  0  0
 15 16  1  0  0  0  0
 16 17  2  0  0  0  0
 17 18  1  0  0  0  0
 18 19  2  0  0  0  0
 14 19  1  0  0  0  0
 18 20  1  0  0  0  0
 20 21  1  0  0  0  0
 20 22  1  0  0  0  0
 20 23  1  0  0  0  0
  5 24  1  0  0  0  0
 24 25  2  0  0  0  0
  2 25  1  0  0  0  0
 25 26  1  0  0  0  0
M  END
> <chemblId>
CHEMBL153174

> <bioactivity__type>
IC50

> <units>
nM

> <value>
39.0

$$$$

  CDK     11271513352D 0   0.00000     0.00000     0

 28 30  0  0  0  0              1 V2000 
   -1.6240    3.5630    0.0000 F   0  0  0  0  0  0  0  0  0  0  0  0
   -0.3250    2.8130    0.0000 C   0  0  0  0  0  0  0  0  0  0  0  0
    1.1522    2.5525    0.0000 F   0  0  0  0  0  0  0  0  0  0  0  0
    0.1880    4.2225    0.0000 F   0  0  0  0  0  0  0  0  0  0  0  0
   -0.3250    1.3130    0.0000 C   0  0  0  0  0  0  0  0  0  0  0  0
   -1.6240    0.5620    0.0000 C   0  0  0  0  0  0  0  0  0  0  0  0
   -1.6240   -0.9380    0.0000 C   0  0  0  0  0  0  0  0  0  0  0  0
   -0.3250   -1.6880    0.0000 C   0  0  0  0  0  0  0  0  0  0  0  0
    0.9740   -0.9380    0.0000 C   0  0  0  0  0  0  0  0  0  0  0  0
    0.9740    0.5620    0.0000 C   0  0  0  0  0  0  0  0  0  0  0  0
    2.2730   -1.6880    0.0000 N   0  0  0  0  0  0  0  0  0  0  0  0
    2.2731   -3.1880    0.0000 C   0  0  0  0  0  0  0  0  0  0  0  0
    3.5721   -3.9380    0.0000 C   0  0  0  0  0  0  0  0  0  0  0  0
    4.8711   -3.1880    0.0000 N   0  0  0  0  0  0  0  0  0  0  0  0
    6.1702   -3.9380    0.0000 C   0  0  0  0  0  0  0  0  0  0  0  0
    6.1702   -5.4380    0.0000 C   0  0  0  0  0  0  0  0  0  0  0  0
    7.4692   -6.1880    0.0000 C   0  0  0  0  0  0  0  0  0  0  0  0
    7.4692   -7.6880    0.0000 C   0  0  0  0  0  0  0  0  0  0  0  0
    8.7683   -8.4380    0.0000 C   0  0  0  0  0  0  0  0  0  0  0  0
   10.0673   -7.6879    0.0000 C   0  0  0  0  0  0  0  0  0  0  0  0
   11.3664   -8.4379    0.0000 N   0  0  0  0  0  0  0  0  0  0  0  0
   11.3664   -9.9379    0.0000 N   0  3  0  0  0  0  0  0  0  0  0  0
   12.6654  -10.6879    0.0000 N   0  5  0  0  0  0  0  0  0  0  0  0
   10.0673   -6.1879    0.0000 C   0  0  0  0  0  0  0  0  0  0  0  0
   11.3663   -5.4379    0.0000 I   0  0  0  0  0  0  0  0  0  0  0  0
    8.7683   -5.4380    0.0000 C   0  0  0  0  0  0  0  0  0  0  0  0
    4.8711   -1.6880    0.0000 C   0  0  0  0  0  0  0  0  0  0  0  0
    3.5721   -0.9380    0.0000 C   0  0  0  0  0  0  0  0  0  0  0  0
  1  2  1  0  0  0  0
  2  3  1  0  0  0  0
  2  4  1  0  0  0  0
  2  5  1  0  0  0  0
  5  6  2  0  0  0  0
  6  7  1  0  0  0  0
  7  8  2  0  0  0  0
  8  9  1  0  0  0  0
  9 10  2  0  0  0  0
  5 10  1  0  0  0  0
  9 11  1  0  0  0  0
 11 12  1  0  0  0  0
 12 13  1  0  0  0  0
 13 14  1  0  0  0  0
 14 15  1  0  0  0  0
 15 16  1  0  0  0  0
 16 17  1  0  0  0  0
 17 18  2  0  0  0  0
 18 19  1  0  0  0  0
 19 20  2  0  0  0  0
 20 21  1  0  0  0  0
 21 22  2  0  0  0  0
 22 23  2  0  0  0  0
 20 24  1  0  0  0  0
 24 25  1  0  0  0  0
 24 26  2  0  0  0  0
 17 26  1  0  0  0  0
 14 27  1  0  0  0  0
 27 28  1  0  0  0  0
 11 28  1  0  0  0  0
M  END
> <chemblId>
CHEMBL155615

> <bioactivity__type>
IC50

> <units>
nM

> <value>
37.75

$$$$

  CDK     11271513352D 0   0.00000     0.00000     0

 32 36  0  0  0  0              1 V2000 
   -8.6280   -0.0112    0.0000 O   0  0  0  0  0  0  0  0  0  0  0  0
   -7.1359    0.1422    0.0000 C   0  0  0  0  0  0  0  0  0  0  0  0
   -6.1348   -0.9749    0.0000 N   0  0  0  0  0  0  0  0  0  0  0  0
   -4.7631   -0.3680    0.0000 C   0  0  0  0  0  0  0  0  0  0  0  0
   -3.4658   -1.1210    0.0000 C   0  0  0  0  0  0  0  0  0  0  0  0
   -2.1650   -0.3740    0.0000 C   0  0  0  0  0  0  0  0  0  0  0  0
   -2.1590    1.1300    0.0000 C   0  0  0  0  0  0  0  0  0  0  0  0
   -0.8670    1.8780    0.0000 C   0  0  0  0  0  0  0  0  0  0  0  0
    0.4360    1.1360    0.0000 C   0  0  0  0  0  0  0  0  0  0  0  0
    1.8640    1.5910    0.0000 N   0  0  0  0  0  0  0  0  0  0  0  0
    2.7380    0.3750    0.0000 C   0  0  0  0  0  0  0  0  0  0  0  0
    1.8580   -0.8290    0.0000 C   0  0  0  0  0  0  0  0  0  0  0  0
    2.3204   -2.2560    0.0000 C   0  0  0  0  0  0  0  0  0  0  0  0
    3.7874   -2.5690    0.0000 C   0  0  0  0  0  0  0  0  0  0  0  0
    4.2498   -3.9959    0.0000 N   0  0  0  0  0  0  0  0  0  0  0  0
    3.3671   -5.2088    0.0000 C   0  0  0  0  0  0  0  0  0  0  0  0
    4.2478   -6.4230    0.0000 C   0  0  0  0  0  0  0  0  0  0  0  0
    5.6748   -5.9606    0.0000 C   0  0  0  0  0  0  0  0  0  0  0  0
    6.8876   -6.8432    0.0000 C   0  0  0  0  0  0  0  0  0  0  0  0
    6.7296   -8.3349    0.0000 N   0  0  0  0  0  0  0  0  0  0  0  0
    7.9425   -9.2175    0.0000 C   0  0  0  0  0  0  0  0  0  0  0  0
    7.7845  -10.7092    0.0000 C   0  0  0  0  0  0  0  0  0  0  0  0
    6.4137  -11.3182    0.0000 C   0  0  0  0  0  0  0  0  0  0  0  0
    6.2557  -12.8099    0.0000 C   0  0  0  0  0  0  0  0  0  0  0  0
    7.4685  -13.6925    0.0000 C   0  0  0  0  0  0  0  0  0  0  0  0
    8.8393  -13.0835    0.0000 C   0  0  0  0  0  0  0  0  0  0  0  0
    8.9973  -11.5918    0.0000 C   0  0  0  0  0  0  0  0  0  0  0  0
    5.6760   -4.4606    0.0000 C   0  0  0  0  0  0  0  0  0  0  0  0
    0.4300   -0.3670    0.0000 C   0  0  0  0  0  0  0  0  0  0  0  0
   -0.8610   -1.1280    0.0000 C   0  0  0  0  0  0  0  0  0  0  0  0
   -4.9164    1.1242    0.0000 C   0  0  0  0  0  0  0  0  0  0  0  0
   -6.3829    1.4394    0.0000 O   0  0  0  0  0  0  0  0  0  0  0  0
  1  2  2  0  0  0  0
  2  3  1  0  0  0  0
  3  4  1  0  0  0  0
  4  5  1  6  0  0  0
  5  6  1  0  0  0  0
  6  7  2  0  0  0  0
  7  8  1  0  0  0  0
  8  9  2  0  0  0  0
  9 10  1  0  0  0  0
 10 11  1  0  0  0  0
 11 12  2  0  0  0  0
 12 13  1  0  0  0  0
 13 14  1  0  0  0  0
 14 15  1  0  0  0  0
 15 16  1  0  0  0  0
 16 17  1  0  0  0  0
 17 18  1  0  0  0  0
 18 19  1  6  0  0  0
 19 20  1  0  0  0  0
 20 21  1  0  0  0  0
 21 22  1  0  0  0  0
 22 23  2  0  0  0  0
 23 24  1  0  0  0  0
 24 25  2  0  0  0  0
 25 26  1  0  0  0  0
 26 27  2  0  0  0  0
 22 27  1  0  0  0  0
 18 28  1  0  0  0  0
 15 28  1  0  0  0  0
 12 29  1  0  0  0  0
  9 29  1  0  0  0  0
 29 30  2  0  0  0  0
  6 30  1  0  0  0  0
  4 31  1  0  0  0  0
 31 32  1  0  0  0  0
  2 32  1  0  0  0  0
M  END
> <chemblId>
CHEMBL159483

> <bioactivity__type>
IC50

> <units>
nM

> <value>
17.0

$$$$

  CDK     11271513352D 0   0.00000     0.00000     0

 33 37  0  0  0  0              1 V2000 
    5.3241  -11.5064    0.0000 C   0  0  0  0  0  0  0  0  0  0  0  0
    4.3213  -10.3909    0.0000 C   0  0  0  0  0  0  0  0  0  0  0  0
    4.7860   -8.9647    0.0000 N   0  0  0  0  0  0  0  0  0  0  0  0
    3.7832   -7.8492    0.0000 C   0  0  0  0  0  0  0  0  0  0  0  0
    4.2478   -6.4230    0.0000 C   0  0  0  0  0  0  0  0  0  0  0  0
    5.6748   -5.9606    0.0000 C   0  0  0  0  0  0  0  0  0  0  0  0
    5.6760   -4.4606    0.0000 C   0  0  0  0  0  0  0  0  0  0  0  0
    4.2498   -3.9959    0.0000 N   0  0  0  0  0  0  0  0  0  0  0  0
    3.7874   -2.5690    0.0000 C   0  0  0  0  0  0  0  0  0  0  0  0
    2.3204   -2.2560    0.0000 C   0  0  0  0  0  0  0  0  0  0  0  0
    1.8580   -0.8290    0.0000 C   0  0  0  0  0  0  0  0  0  0  0  0
    2.7380    0.3750    0.0000 C   0  0  0  0  0  0  0  0  0  0  0  0
    1.8640    1.5910    0.0000 N   0  0  0  0  0  0  0  0  0  0  0  0
    0.4360    1.1360    0.0000 C   0  0  0  0  0  0  0  0  0  0  0  0
   -0.8670    1.8780    0.0000 C   0  0  0  0  0  0  0  0  0  0  0  0
   -2.1590    1.1300    0.0000 C   0  0  0  0  0  0  0  0  0  0  0  0
   -2.1650   -0.3740    0.0000 C   0  0  0  0  0  0  0  0  0  0  0  0
   -3.4658   -1.1210    0.0000 C   0  0  0  0  0  0  0  0  0  0  0  0
   -4.7631   -0.3680    0.0000 C   0  0  0  0  0  0  0  0  0  0  0  0
   -4.9164    1.1242    0.0000 C   0  0  0  0  0  0  0  0  0  0  0  0
   -6.3829    1.4394    0.0000 O   0  0  0  0  0  0  0  0  0  0  0  0
   -7.1359    0.1422    0.0000 C   0  0  0  0  0  0  0  0  0  0  0  0
   -8.6280   -0.0112    0.0000 O   0  0  0  0  0  0  0  0  0  0  0  0
   -6.1348   -0.9749    0.0000 N   0  0  0  0  0  0  0  0  0  0  0  0
   -0.8610   -1.1280    0.0000 C   0  0  0  0  0  0  0  0  0  0  0  0
    0.4300   -0.3670    0.0000 C   0  0  0  0  0  0  0  0  0  0  0  0
    3.3671   -5.2088    0.0000 C   0  0  0  0  0  0  0  0  0  0  0  0
    2.8539  -10.7016    0.0000 C   0  0  0  0  0  0  0  0  0  0  0  0
    1.8511   -9.5861    0.0000 C   0  0  0  0  0  0  0  0  0  0  0  0
    0.3836   -9.8968    0.0000 C   0  0  0  0  0  0  0  0  0  0  0  0
   -0.0811  -11.3230    0.0000 C   0  0  0  0  0  0  0  0  0  0  0  0
    0.9217  -12.4386    0.0000 C   0  0  0  0  0  0  0  0  0  0  0  0
    2.3892  -12.1279    0.0000 C   0  0  0  0  0  0  0  0  0  0  0  0
  2  1  1  1  0  0  0
  2  3  1  0  0  0  0
  3  4  1  0  0  0  0
  5  4  1  1  0  0  0
  5  6  1  0  0  0  0
  6  7  1  0  0  0  0
  7  8  1  0  0  0  0
  8  9  1  0  0  0  0
  9 10  1  0  0  0  0
 10 11  1  0  0  0  0
 11 12  2  0  0  0  0
 12 13  1  0  0  0  0
 13 14  1  0  0  0  0
 14 15  2  0  0  0  0
 15 16  1  0  0  0  0
 16 17  2  0  0  0  0
 17 18  1  0  0  0  0
 19 18  1  6  0  0  0
 19 20  1  0  0  0  0
 20 21  1  0  0  0  0
 21 22  1  0  0  0  0
 22 23  2  0  0  0  0
 22 24  1  0  0  0  0
 19 24  1  0  0  0  0
 17 25  1  0  0  0  0
 25 26  2  0  0  0  0
 11 26  1  0  0  0  0
 14 26  1  0  0  0  0
  8 27  1  0  0  0  0
  5 27  1  0  0  0  0
  2 28  1  0  0  0  0
 28 29  2  0  0  0  0
 29 30  1  0  0  0  0
 30 31  2  0  0  0  0
 31 32  1  0  0  0  0
 32 33  2  0  0  0  0
 28 33  1  0  0  0  0
M  END
> <chemblId>
CHEMBL160070

> <bioactivity__type>
IC50

> <units>
nM

> <value>
8.7

$$$$

  CDK     11271513352D 0   0.00000     0.00000     0

 31 34  0  0  0  0              1 V2000 
   -7.3611   -0.3619    0.0000 C   0  0  0  0  0  0  0  0  0  0  0  0
   -6.0638   -1.1150    0.0000 N   0  0  0  0  0  0  0  0  0  0  0  0
   -4.7631   -0.3680    0.0000 S   0  0  0  0  0  0  0  0  0  0  0  0
   -3.7962    0.7789    0.0000 O   0  0  0  0  0  0  0  0  0  0  0  0
   -5.7246    0.7833    0.0000 O   0  0  0  0  0  0  0  0  0  0  0  0
   -3.4658   -1.1210    0.0000 C   0  0  0  0  0  0  0  0  0  0  0  0
   -2.1650   -0.3740    0.0000 C   0  0  0  0  0  0  0  0  0  0  0  0
   -2.1590    1.1300    0.0000 C   0  0  0  0  0  0  0  0  0  0  0  0
   -0.8670    1.8780    0.0000 C   0  0  0  0  0  0  0  0  0  0  0  0
    0.4360    1.1360    0.0000 C   0  0  0  0  0  0  0  0  0  0  0  0
    1.8640    1.5910    0.0000 N   0  0  0  0  0  0  0  0  0  0  0  0
    2.7380    0.3750    0.0000 C   0  0  0  0  0  0  0  0  0  0  0  0
    1.8580   -0.8290    0.0000 C   0  0  0  0  0  0  0  0  0  0  0  0
    2.3204   -2.2560    0.0000 C   0  0  0  0  0  0  0  0  0  0  0  0
    3.7874   -2.5690    0.0000 C   0  0  0  0  0  0  0  0  0  0  0  0
    4.2498   -3.9959    0.0000 N   0  0  0  0  0  0  0  0  0  0  0  0
    3.3671   -5.2088    0.0000 C   0  0  0  0  0  0  0  0  0  0  0  0
    4.2478   -6.4230    0.0000 C   0  0  0  0  0  0  0  0  0  0  0  0
    5.6748   -5.9606    0.0000 C   0  0  0  0  0  0  0  0  0  0  0  0
    6.8876   -6.8432    0.0000 C   0  0  0  0  0  0  0  0  0  0  0  0
    6.7296   -8.3349    0.0000 N   0  0  0  0  0  0  0  0  0  0  0  0
    7.9425   -9.2175    0.0000 C   0  0  0  0  0  0  0  0  0  0  0  0
    7.7845  -10.7092    0.0000 C   0  0  0  0  0  0  0  0  0  0  0  0
    6.4137  -11.3182    0.0000 C   0  0  0  0  0  0  0  0  0  0  0  0
    6.2557  -12.8099    0.0000 C   0  0  0  0  0  0  0  0  0  0  0  0
    7.4685  -13.6925    0.0000 C   0  0  0  0  0  0  0  0  0  0  0  0
    8.8393  -13.0835    0.0000 C   0  0  0  0  0  0  0  0  0  0  0  0
    8.9973  -11.5918    0.0000 C   0  0  0  0  0  0  0  0  0  0  0  0
    5.6760   -4.4606    0.0000 C   0  0  0  0  0  0  0  0  0  0  0  0
    0.4300   -0.3670    0.0000 C   0  0  0  0  0  0  0  0  0  0  0  0
   -0.8610   -1.1280    0.0000 C   0  0  0  0  0  0  0  0  0  0  0  0
  1  2  1  0  0  0  0
  2  3  1  0  0  0  0
  3  4  2  0  0  0  0
  3  5  2  0  0  0  0
  3  6  1  0  0  0  0
  6  7  1  0  0  0  0
  7  8  2  0  0  0  0
  8  9  1  0  0  0  0
  9 10  2  0  0  0  0
 10 11  1  0  0  0  0
 11 12  1  0  0  0  0
 12 13  2  0  0  0  0
 13 14  1  0  0  0  0
 14 15  1  0  0  0  0
 15 16  1  0  0  0  0
 16 17  1  0  0  0  0
 17 18  1  0  0  0  0
 18 19  1  0  0  0  0
 19 20  1  6  0  0  0
 20 21  1  0  0  0  0
 21 22  1  0  0  0  0
 22 23  1  0  0  0  0
 23 24  2  0  0  0  0
 24 25  1  0  0  0  0
 25 26  2  0  0  0  0
 26 27  1  0  0  0  0
 27 28  2  0  0  0  0
 23 28  1  0  0  0  0
 19 29  1  0  0  0  0
 16 29  1  0  0  0  0
 13 30  1  0  0  0  0
 10 30  1  0  0  0  0
 30 31  2  0  0  0  0
  7 31  1  0  0  0  0
M  END
> <chemblId>
CHEMBL161780

> <bioactivity__type>
IC50

> <units>
nM

> <value>
41.0

$$$$

  CDK     11271513352D 0   0.00000     0.00000     0

 31 35  0  0  0  0              1 V2000 
   -1.6532   -6.1360    0.0000 C   0  0  0  0  0  0  0  0  0  0  0  0
   -0.3541   -5.3860    0.0000 N   0  0  0  0  0  0  0  0  0  0  0  0
    0.9449   -6.1360    0.0000 C   0  0  0  0  0  0  0  0  0  0  0  0
    2.2440   -5.3860    0.0000 C   0  0  0  0  0  0  0  0  0  0  0  0
    2.2440   -3.8860    0.0000 N   0  0  0  0  0  0  0  0  0  0  0  0
    0.9449   -3.1360    0.0000 C   0  0  0  0  0  0  0  0  0  0  0  0
   -0.3541   -3.8860    0.0000 C   0  0  0  0  0  0  0  0  0  0  0  0
    3.5430   -3.1360    0.0000 C   0  0  0  0  0  0  0  0  0  0  0  0
    4.8420   -3.8860    0.0000 C   0  0  0  0  0  0  0  0  0  0  0  0
    6.1411   -3.1360    0.0000 C   0  0  0  0  0  0  0  0  0  0  0  0
    6.1411   -1.6360    0.0000 C   0  0  0  0  0  0  0  0  0  0  0  0
    7.4401   -0.8860    0.0000 C   0  0  0  0  0  0  0  0  0  0  0  0
    8.7392   -1.6360    0.0000 O   0  0  0  0  0  0  0  0  0  0  0  0
    7.4402    0.6140    0.0000 C   0  0  0  0  0  0  0  0  0  0  0  0
    6.1411    1.3640    0.0000 C   0  0  0  0  0  0  0  0  0  0  0  0
    4.8421    0.6140    0.0000 N   0  0  0  0  0  0  0  0  0  0  0  0
    4.8421   -0.8860    0.0000 C   0  0  0  0  0  0  0  0  0  0  0  0
    3.5430   -1.6360    0.0000 C   0  0  0  0  0  0  0  0  0  0  0  0
    3.5430    1.3640    0.0000 S   0  0  0  0  0  0  0  0  0  0  0  0
    4.5072    2.5131    0.0000 O   0  0  0  0  0  0  0  0  0  0  0  0
    2.5789    2.5131    0.0000 O   0  0  0  0  0  0  0  0  0  0  0  0
    2.2440    0.6140    0.0000 C   0  0  0  0  0  0  0  0  0  0  0  0
    2.2440   -0.8860    0.0000 C   0  0  0  0  0  0  0  0  0  0  0  0
    0.9450   -1.6360    0.0000 C   0  0  0  0  0  0  0  0  0  0  0  0
   -0.3540   -0.8860    0.0000 C   0  0  0  0  0  0  0  0  0  0  0  0
   -1.6530   -1.6360    0.0000 C   0  0  0  0  0  0  0  0  0  0  0  0
   -2.9520   -0.8860    0.0000 C   0  0  0  0  0  0  0  0  0  0  0  0
   -2.9520    0.6140    0.0000 C   0  0  0  0  0  0  0  0  0  0  0  0
   -1.6530    1.3640    0.0000 C   0  0  0  0  0  0  0  0  0  0  0  0
   -0.3540    0.6140    0.0000 C   0  0  0  0  0  0  0  0  0  0  0  0
    0.9450    1.3640    0.0000 C   0  0  0  0  0  0  0  0  0  0  0  0
  1  2  1  0  0  0  0
  2  3  1  0  0  0  0
  3  4  1  0  0  0  0
  4  5  1  0  0  0  0
  5  6  1  0  0  0  0
  6  7  1  0  0  0  0
  2  7  1  0  0  0  0
  5  8  1  0  0  0  0
  8  9  2  0  0  0  0
  9 10  1  0  0  0  0
 10 11  2  0  0  0  0
 11 12  1  0  0  0  0
 12 13  2  0  0  0  0
 12 14  1  0  0  0  0
 14 15  1  0  0  0  0
 15 16  1  0  0  0  0
 16 17  1  0  0  0  0
 11 17  1  0  0  0  0
 17 18  2  0  0  0  0
  8 18  1  0  0  0  0
 16 19  1  0  0  0  0
 19 20  2  0  0  0  0
 19 21  2  0  0  0  0
 19 22  1  0  0  0  0
 22 23  2  0  0  0  0
 23 24  1  0  0  0  0
 24 25  2  0  0  0  0
 25 26  1  0  0  0  0
 26 27  2  0  0  0  0
 27 28  1  0  0  0  0
 28 29  2  0  0  0  0
 29 30  1  0  0  0  0
 25 30  1  0  0  0  0
 30 31  2  0  0  0  0
 22 31  1  0  0  0  0
M  END
> <chemblId>
CHEMBL1642116

> <bioactivity__type>
IC50

> <units>
nM

> <value>
672.0

$$$$

  CDK     11271513352D 0   0.00000     0.00000     0

 31 35  0  0  0  0              1 V2000 
   11.3372   -6.1361    0.0000 C   0  0  0  0  0  0  0  0  0  0  0  0
   10.0382   -5.3860    0.0000 N   0  0  0  0  0  0  0  0  0  0  0  0
   10.0382   -3.8860    0.0000 C   0  0  0  0  0  0  0  0  0  0  0  0
    8.7392   -3.1360    0.0000 C   0  0  0  0  0  0  0  0  0  0  0  0
    7.4401   -3.8860    0.0000 N   0  0  0  0  0  0  0  0  0  0  0  0
    7.4401   -5.3860    0.0000 C   0  0  0  0  0  0  0  0  0  0  0  0
    8.7391   -6.1360    0.0000 C   0  0  0  0  0  0  0  0  0  0  0  0
    6.1411   -3.1360    0.0000 C   0  0  0  0  0  0  0  0  0  0  0  0
    4.8420   -3.8860    0.0000 C   0  0  0  0  0  0  0  0  0  0  0  0
    3.5430   -3.1360    0.0000 C   0  0  0  0  0  0  0  0  0  0  0  0
    3.5430   -1.6360    0.0000 C   0  0  0  0  0  0  0  0  0  0  0  0
    4.8421   -0.8860    0.0000 C   0  0  0  0  0  0  0  0  0  0  0  0
    4.8421    0.6140    0.0000 N   0  0  0  0  0  0  0  0  0  0  0  0
    6.1411    1.3640    0.0000 C   0  0  0  0  0  0  0  0  0  0  0  0
    7.4402    0.6140    0.0000 C   0  0  0  0  0  0  0  0  0  0  0  0
    7.4401   -0.8860    0.0000 C   0  0  0  0  0  0  0  0  0  0  0  0
    8.7392   -1.6360    0.0000 O   0  0  0  0  0  0  0  0  0  0  0  0
    6.1411   -1.6360    0.0000 C   0  0  0  0  0  0  0  0  0  0  0  0
    3.5430    1.3640    0.0000 S   0  0  0  0  0  0  0  0  0  0  0  0
    4.5072    2.5131    0.0000 O   0  0  0  0  0  0  0  0  0  0  0  0
    2.5789    2.5131    0.0000 O   0  0  0  0  0  0  0  0  0  0  0  0
    2.2440    0.6140    0.0000 C   0  0  0  0  0  0  0  0  0  0  0  0
    2.2440   -0.8860    0.0000 C   0  0  0  0  0  0  0  0  0  0  0  0
    0.9450   -1.6360    0.0000 C   0  0  0  0  0  0  0  0  0  0  0  0
   -0.3540   -0.8860    0.0000 C   0  0  0  0  0  0  0  0  0  0  0  0
   -1.6530   -1.6360    0.0000 C   0  0  0  0  0  0  0  0  0  0  0  0
   -2.9520   -0.8860    0.0000 C   0  0  0  0  0  0  0  0  0  0  0  0
   -2.9520    0.6140    0.0000 C   0  0  0  0  0  0  0  0  0  0  0  0
   -1.6530    1.3640    0.0000 C   0  0  0  0  0  0  0  0  0  0  0  0
   -0.3540    0.6140    0.0000 C   0  0  0  0  0  0  0  0  0  0  0  0
    0.9450    1.3640    0.0000 C   0  0  0  0  0  0  0  0  0  0  0  0
  1  2  1  0  0  0  0
  2  3  1  0  0  0  0
  3  4  1  0  0  0  0
  4  5  1  0  0  0  0
  5  6  1  0  0  0  0
  6  7  1  0  0  0  0
  2  7  1  0  0  0  0
  5  8  1  0  0  0  0
  8  9  2  0  0  0  0
  9 10  1  0  0  0  0
 10 11  2  0  0  0  0
 11 12  1  0  0  0  0
 12 13  1  0  0  0  0
 13 14  1  0  0  0  0
 14 15  1  0  0  0  0
 15 16  1  0  0  0  0
 16 17  2  0  0  0  0
 16 18  1  0  0  0  0
  8 18  1  0  0  0  0
 12 18  2  0  0  0  0
 13 19  1  0  0  0  0
 19 20  2  0  0  0  0
 19 21  2  0  0  0  0
 19 22  1  0  0  0  0
 22 23  2  0  0  0  0
 23 24  1  0  0  0  0
 24 25  2  0  0  0  0
 25 26  1  0  0  0  0
 26 27  2  0  0  0  0
 27 28  1  0  0  0  0
 28 29  2  0  0  0  0
 29 30  1  0  0  0  0
 25 30  1  0  0  0  0
 30 31  2  0  0  0  0
 22 31  1  0  0  0  0
M  END
> <chemblId>
CHEMBL1642117

> <bioactivity__type>
IC50

> <units>
nM

> <value>
333.0

$$$$

  CDK     11271513352D 0   0.00000     0.00000     0

 32 36  0  0  0  0              1 V2000 
    6.1411    2.8640    0.0000 C   0  0  0  0  0  0  0  0  0  0  0  0
    6.1411    1.3640    0.0000 C   0  0  0  0  0  0  0  0  0  0  0  0
    7.4402    0.6140    0.0000 C   0  0  0  0  0  0  0  0  0  0  0  0
    7.4401   -0.8860    0.0000 C   0  0  0  0  0  0  0  0  0  0  0  0
    8.7392   -1.6360    0.0000 O   0  0  0  0  0  0  0  0  0  0  0  0
    6.1411   -1.6360    0.0000 C   0  0  0  0  0  0  0  0  0  0  0  0
    6.1411   -3.1360    0.0000 C   0  0  0  0  0  0  0  0  0  0  0  0
    4.8420   -3.8860    0.0000 C   0  0  0  0  0  0  0  0  0  0  0  0
    3.5430   -3.1360    0.0000 C   0  0  0  0  0  0  0  0  0  0  0  0
    3.5430   -1.6360    0.0000 C   0  0  0  0  0  0  0  0  0  0  0  0
    4.8421   -0.8860    0.0000 C   0  0  0  0  0  0  0  0  0  0  0  0
    4.8421    0.6140    0.0000 N   0  0  0  0  0  0  0  0  0  0  0  0
    3.5430    1.3640    0.0000 S   0  0  0  0  0  0  0  0  0  0  0  0
    4.5072    2.5131    0.0000 O   0  0  0  0  0  0  0  0  0  0  0  0
    2.5789    2.5131    0.0000 O   0  0  0  0  0  0  0  0  0  0  0  0
    2.2440    0.6140    0.0000 C   0  0  0  0  0  0  0  0  0  0  0  0
    2.2440   -0.8860    0.0000 C   0  0  0  0  0  0  0  0  0  0  0  0
    0.9450   -1.6360    0.0000 C   0  0  0  0  0  0  0  0  0  0  0  0
   -0.3540   -0.8860    0.0000 C   0  0  0  0  0  0  0  0  0  0  0  0
   -1.6530   -1.6360    0.0000 C   0  0  0  0  0  0  0  0  0  0  0  0
   -2.9520   -0.8860    0.0000 C   0  0  0  0  0  0  0  0  0  0  0  0
   -2.9520    0.6140    0.0000 C   0  0  0  0  0  0  0  0  0  0  0  0
   -1.6530    1.3640    0.0000 C   0  0  0  0  0  0  0  0  0  0  0  0
   -0.3540    0.6140    0.0000 C   0  0  0  0  0  0  0  0  0  0  0  0
    0.9450    1.3640    0.0000 C   0  0  0  0  0  0  0  0  0  0  0  0
    2.2440   -3.8860    0.0000 N   0  0  0  0  0  0  0  0  0  0  0  0
    0.9449   -3.1360    0.0000 C   0  0  0  0  0  0  0  0  0  0  0  0
   -0.3541   -3.8860    0.0000 C   0  0  0  0  0  0  0  0  0  0  0  0
   -0.3541   -5.3860    0.0000 N   0  0  0  0  0  0  0  0  0  0  0  0
   -1.6532   -6.1360    0.0000 C   0  0  0  0  0  0  0  0  0  0  0  0
    0.9449   -6.1360    0.0000 C   0  0  0  0  0  0  0  0  0  0  0  0
    2.2440   -5.3860    0.0000 C   0  0  0  0  0  0  0  0  0  0  0  0
  1  2  1  0  0  0  0
  2  3  1  0  0  0  0
  3  4  1  0  0  0  0
  4  5  2  0  0  0  0
  4  6  1  0  0  0  0
  6  7  2  0  0  0  0
  7  8  1  0  0  0  0
  8  9  2  0  0  0  0
  9 10  1  0  0  0  0
 10 11  2  0  0  0  0
  6 11  1  0  0  0  0
 11 12  1  0  0  0  0
  2 12  1  0  0  0  0
 12 13  1  0  0  0  0
 13 14  2  0  0  0  0
 13 15  2  0  0  0  0
 13 16  1  0  0  0  0
 16 17  2  0  0  0  0
 17 18  1  0  0  0  0
 18 19  2  0  0  0  0
 19 20  1  0  0  0  0
 20 21  2  0  0  0  0
 21 22  1  0  0  0  0
 22 23  2  0  0  0  0
 23 24  1  0  0  0  0
 19 24  1  0  0  0  0
 24 25  2  0  0  0  0
 16 25  1  0  0  0  0
  9 26  1  0  0  0  0
 26 27  1  0  0  0  0
 27 28  1  0  0  0  0
 28 29  1  0  0  0  0
 29 30  1  0  0  0  0
 29 31  1  0  0  0  0
 31 32  1  0  0  0  0
 26 32  1  0  0  0  0
M  END
> <chemblId>
CHEMBL1642118

> <bioactivity__type>
IC50

> <units>
nM

> <value>
1598.0

$$$$

  CDK     11271513352D 0   0.00000     0.00000     0

 32 36  0  0  0  0              1 V2000 
    6.1411    2.8640    0.0000 C   0  0  0  0  0  0  0  0  0  0  0  0
    6.1411    1.3640    0.0000 C   0  0  0  0  0  0  0  0  0  0  0  0
    7.4402    0.6140    0.0000 C   0  0  0  0  0  0  0  0  0  0  0  0
    7.4401   -0.8860    0.0000 C   0  0  0  0  0  0  0  0  0  0  0  0
    8.7392   -1.6360    0.0000 O   0  0  0  0  0  0  0  0  0  0  0  0
    6.1411   -1.6360    0.0000 C   0  0  0  0  0  0  0  0  0  0  0  0
    6.1411   -3.1360    0.0000 C   0  0  0  0  0  0  0  0  0  0  0  0
    4.8420   -3.8860    0.0000 C   0  0  0  0  0  0  0  0  0  0  0  0
    3.5430   -3.1360    0.0000 C   0  0  0  0  0  0  0  0  0  0  0  0
    3.5430   -1.6360    0.0000 C   0  0  0  0  0  0  0  0  0  0  0  0
    4.8421   -0.8860    0.0000 C   0  0  0  0  0  0  0  0  0  0  0  0
    4.8421    0.6140    0.0000 N   0  0  0  0  0  0  0  0  0  0  0  0
    3.5430    1.3640    0.0000 S   0  0  0  0  0  0  0  0  0  0  0  0
    4.5072    2.5131    0.0000 O   0  0  0  0  0  0  0  0  0  0  0  0
    2.5789    2.5131    0.0000 O   0  0  0  0  0  0  0  0  0  0  0  0
    2.2440    0.6140    0.0000 C   0  0  0  0  0  0  0  0  0  0  0  0
    2.2440   -0.8860    0.0000 C   0  0  0  0  0  0  0  0  0  0  0  0
    0.9450   -1.6360    0.0000 C   0  0  0  0  0  0  0  0  0  0  0  0
   -0.3540   -0.8860    0.0000 C   0  0  0  0  0  0  0  0  0  0  0  0
   -1.6530   -1.6360    0.0000 C   0  0  0  0  0  0  0  0  0  0  0  0
   -2.9520   -0.8860    0.0000 C   0  0  0  0  0  0  0  0  0  0  0  0
   -2.9520    0.6140    0.0000 C   0  0  0  0  0  0  0  0  0  0  0  0
   -1.6530    1.3640    0.0000 C   0  0  0  0  0  0  0  0  0  0  0  0
   -0.3540    0.6140    0.0000 C   0  0  0  0  0  0  0  0  0  0  0  0
    0.9450    1.3640    0.0000 C   0  0  0  0  0  0  0  0  0  0  0  0
    7.4401   -3.8860    0.0000 N   0  0  0  0  0  0  0  0  0  0  0  0
    7.4401   -5.3860    0.0000 C   0  0  0  0  0  0  0  0  0  0  0  0
    8.7391   -6.1360    0.0000 C   0  0  0  0  0  0  0  0  0  0  0  0
   10.0382   -5.3860    0.0000 N   0  0  0  0  0  0  0  0  0  0  0  0
   11.3372   -6.1361    0.0000 C   0  0  0  0  0  0  0  0  0  0  0  0
   10.0382   -3.8860    0.0000 C   0  0  0  0  0  0  0  0  0  0  0  0
    8.7392   -3.1360    0.0000 C   0  0  0  0  0  0  0  0  0  0  0  0
  1  2  1  0  0  0  0
  2  3  1  0  0  0  0
  3  4  1  0  0  0  0
  4  5  2  0  0  0  0
  4  6  1  0  0  0  0
  6  7  2  0  0  0  0
  7  8  1  0  0  0  0
  8  9  2  0  0  0  0
  9 10  1  0  0  0  0
 10 11  2  0  0  0  0
  6 11  1  0  0  0  0
 11 12  1  0  0  0  0
  2 12  1  0  0  0  0
 12 13  1  0  0  0  0
 13 14  2  0  0  0  0
 13 15  2  0  0  0  0
 13 16  1  0  0  0  0
 16 17  2  0  0  0  0
 17 18  1  0  0  0  0
 18 19  2  0  0  0  0
 19 20  1  0  0  0  0
 20 21  2  0  0  0  0
 21 22  1  0  0  0  0
 22 23  2  0  0  0  0
 23 24  1  0  0  0  0
 19 24  1  0  0  0  0
 24 25  2  0  0  0  0
 16 25  1  0  0  0  0
  7 26  1  0  0  0  0
 26 27  1  0  0  0  0
 27 28  1  0  0  0  0
 28 29  1  0  0  0  0
 29 30  1  0  0  0  0
 29 31  1  0  0  0  0
 31 32  1  0  0  0  0
 26 32  1  0  0  0  0
M  END
> <chemblId>
CHEMBL1642123

> <bioactivity__type>
IC50

> <units>
nM

> <value>
1210.0

$$$$

  CDK     11271513352D 0   0.00000     0.00000     0

 33 37  0  0  0  0              1 V2000 
    7.4402    3.6140    0.0000 C   0  0  0  0  0  0  0  0  0  0  0  0
    6.1411    2.8640    0.0000 C   0  0  0  0  0  0  0  0  0  0  0  0
    6.1411    1.3640    0.0000 C   0  0  0  0  0  0  0  0  0  0  0  0
    7.4402    0.6140    0.0000 C   0  0  0  0  0  0  0  0  0  0  0  0
    7.4401   -0.8860    0.0000 C   0  0  0  0  0  0  0  0  0  0  0  0
    8.7392   -1.6360    0.0000 O   0  0  0  0  0  0  0  0  0  0  0  0
    6.1411   -1.6360    0.0000 C   0  0  0  0  0  0  0  0  0  0  0  0
    6.1411   -3.1360    0.0000 C   0  0  0  0  0  0  0  0  0  0  0  0
    4.8420   -3.8860    0.0000 C   0  0  0  0  0  0  0  0  0  0  0  0
    3.5430   -3.1360    0.0000 C   0  0  0  0  0  0  0  0  0  0  0  0
    3.5430   -1.6360    0.0000 C   0  0  0  0  0  0  0  0  0  0  0  0
    4.8421   -0.8860    0.0000 C   0  0  0  0  0  0  0  0  0  0  0  0
    4.8421    0.6140    0.0000 N   0  0  0  0  0  0  0  0  0  0  0  0
    3.5430    1.3640    0.0000 S   0  0  0  0  0  0  0  0  0  0  0  0
    4.5072    2.5131    0.0000 O   0  0  0  0  0  0  0  0  0  0  0  0
    2.5789    2.5131    0.0000 O   0  0  0  0  0  0  0  0  0  0  0  0
    2.2440    0.6140    0.0000 C   0  0  0  0  0  0  0  0  0  0  0  0
    2.2440   -0.8860    0.0000 C   0  0  0  0  0  0  0  0  0  0  0  0
    0.9450   -1.6360    0.0000 C   0  0  0  0  0  0  0  0  0  0  0  0
   -0.3540   -0.8860    0.0000 C   0  0  0  0  0  0  0  0  0  0  0  0
   -1.6530   -1.6360    0.0000 C   0  0  0  0  0  0  0  0  0  0  0  0
   -2.9520   -0.8860    0.0000 C   0  0  0  0  0  0  0  0  0  0  0  0
   -2.9520    0.6140    0.0000 C   0  0  0  0  0  0  0  0  0  0  0  0
   -1.6530    1.3640    0.0000 C   0  0  0  0  0  0  0  0  0  0  0  0
   -0.3540    0.6140    0.0000 C   0  0  0  0  0  0  0  0  0  0  0  0
    0.9450    1.3640    0.0000 C   0  0  0  0  0  0  0  0  0  0  0  0
    7.4401   -3.8860    0.0000 N   0  0  0  0  0  0  0  0  0  0  0  0
    7.4401   -5.3860    0.0000 C   0  0  0  0  0  0  0  0  0  0  0  0
    8.7391   -6.1360    0.0000 C   0  0  0  0  0  0  0  0  0  0  0  0
   10.0382   -5.3860    0.0000 N   0  0  0  0  0  0  0  0  0  0  0  0
   11.3372   -6.1361    0.0000 C   0  0  0  0  0  0  0  0  0  0  0  0
   10.0382   -3.8860    0.0000 C   0  0  0  0  0  0  0  0  0  0  0  0
    8.7392   -3.1360    0.0000 C   0  0  0  0  0  0  0  0  0  0  0  0
  1  2  1  0  0  0  0
  2  3  1  0  0  0  0
  3  4  1  0  0  0  0
  4  5  1  0  0  0  0
  5  6  2  0  0  0  0
  5  7  1  0  0  0  0
  7  8  2  0  0  0  0
  8  9  1  0  0  0  0
  9 10  2  0  0  0  0
 10 11  1  0  0  0  0
 11 12  2  0  0  0  0
  7 12  1  0  0  0  0
 12 13  1  0  0  0  0
  3 13  1  0  0  0  0
 13 14  1  0  0  0  0
 14 15  2  0  0  0  0
 14 16  2  0  0  0  0
 14 17  1  0  0  0  0
 17 18  2  0  0  0  0
 18 19  1  0  0  0  0
 19 20  2  0  0  0  0
 20 21  1  0  0  0  0
 21 22  2  0  0  0  0
 22 23  1  0  0  0  0
 23 24  2  0  0  0  0
 24 25  1  0  0  0  0
 20 25  1  0  0  0  0
 25 26  2  0  0  0  0
 17 26  1  0  0  0  0
  8 27  1  0  0  0  0
 27 28  1  0  0  0  0
 28 29  1  0  0  0  0
 29 30  1  0  0  0  0
 30 31  1  0  0  0  0
 30 32  1  0  0  0  0
 32 33  1  0  0  0  0
 27 33  1  0  0  0  0
M  END
> <chemblId>
CHEMBL1642126

> <bioactivity__type>
IC50

> <units>
nM

> <value>
999.0

$$$$

  CDK     11271513352D 0   0.00000     0.00000     0

 33 37  0  0  0  0              1 V2000 
    6.1411    2.8640    0.0000 C   0  0  0  0  0  0  0  0  0  0  0  0
    6.1411    1.3640    0.0000 C   0  0  0  0  0  0  0  0  0  0  0  0
    7.4402    0.6140    0.0000 C   0  0  0  0  0  0  0  0  0  0  0  0
    7.4401   -0.8860    0.0000 C   0  0  0  0  0  0  0  0  0  0  0  0
    8.7392   -1.6360    0.0000 O   0  0  0  0  0  0  0  0  0  0  0  0
    6.1411   -1.6360    0.0000 C   0  0  0  0  0  0  0  0  0  0  0  0
    6.1411   -3.1360    0.0000 C   0  0  0  0  0  0  0  0  0  0  0  0
    4.8420   -3.8860    0.0000 C   0  0  0  0  0  0  0  0  0  0  0  0
    3.5430   -3.1360    0.0000 C   0  0  0  0  0  0  0  0  0  0  0  0
    2.2440   -3.8860    0.0000 C   0  0  0  0  0  0  0  0  0  0  0  0
    3.5430   -1.6360    0.0000 C   0  0  0  0  0  0  0  0  0  0  0  0
    4.8421   -0.8860    0.0000 C   0  0  0  0  0  0  0  0  0  0  0  0
    4.8421    0.6140    0.0000 N   0  0  0  0  0  0  0  0  0  0  0  0
    3.5430    1.3640    0.0000 S   0  0  0  0  0  0  0  0  0  0  0  0
    4.5072    2.5131    0.0000 O   0  0  0  0  0  0  0  0  0  0  0  0
    2.5789    2.5131    0.0000 O   0  0  0  0  0  0  0  0  0  0  0  0
    2.2440    0.6140    0.0000 C   0  0  0  0  0  0  0  0  0  0  0  0
    2.2440   -0.8860    0.0000 C   0  0  0  0  0  0  0  0  0  0  0  0
    0.9450   -1.6360    0.0000 C   0  0  0  0  0  0  0  0  0  0  0  0
   -0.3540   -0.8860    0.0000 C   0  0  0  0  0  0  0  0  0  0  0  0
   -1.6530   -1.6360    0.0000 C   0  0  0  0  0  0  0  0  0  0  0  0
   -2.9520   -0.8860    0.0000 C   0  0  0  0  0  0  0  0  0  0  0  0
   -2.9520    0.6140    0.0000 C   0  0  0  0  0  0  0  0  0  0  0  0
   -1.6530    1.3640    0.0000 C   0  0  0  0  0  0  0  0  0  0  0  0
   -0.3540    0.6140    0.0000 C   0  0  0  0  0  0  0  0  0  0  0  0
    0.9450    1.3640    0.0000 C   0  0  0  0  0  0  0  0  0  0  0  0
    7.4401   -3.8860    0.0000 N   0  0  0  0  0  0  0  0  0  0  0  0
    7.4401   -5.3860    0.0000 C   0  0  0  0  0  0  0  0  0  0  0  0
    8.7391   -6.1360    0.0000 C   0  0  0  0  0  0  0  0  0  0  0  0
   10.0382   -5.3860    0.0000 N   0  0  0  0  0  0  0  0  0  0  0  0
   11.3372   -6.1361    0.0000 C   0  0  0  0  0  0  0  0  0  0  0  0
   10.0382   -3.8860    0.0000 C   0  0  0  0  0  0  0  0  0  0  0  0
    8.7392   -3.1360    0.0000 C   0  0  0  0  0  0  0  0  0  0  0  0
  1  2  1  0  0  0  0
  2  3  1  0  0  0  0
  3  4  1  0  0  0  0
  4  5  2  0  0  0  0
  4  6  1  0  0  0  0
  6  7  2  0  0  0  0
  7  8  1  0  0  0  0
  8  9  2  0  0  0  0
  9 10  1  0  0  0  0
  9 11  1  0  0  0  0
 11 12  2  0  0  0  0
  6 12  1  0  0  0  0
 12 13  1  0  0  0  0
  2 13  1  0  0  0  0
 13 14  1  0  0  0  0
 14 15  2  0  0  0  0
 14 16  2  0  0  0  0
 14 17  1  0  0  0  0
 17 18  2  0  0  0  0
 18 19  1  0  0  0  0
 19 20  2  0  0  0  0
 20 21  1  0  0  0  0
 21 22  2  0  0  0  0
 22 23  1  0  0  0  0
 23 24  2  0  0  0  0
 24 25  1  0  0  0  0
 20 25  1  0  0  0  0
 25 26  2  0  0  0  0
 17 26  1  0  0  0  0
  7 27  1  0  0  0  0
 27 28  1  0  0  0  0
 28 29  1  0  0  0  0
 29 30  1  0  0  0  0
 30 31  1  0  0  0  0
 30 32  1  0  0  0  0
 32 33  1  0  0  0  0
 27 33  1  0  0  0  0
M  END
> <chemblId>
CHEMBL1642128

> <bioactivity__type>
IC50

> <units>
nM

> <value>
1226.0

$$$$

  CDK     11271513352D 0   0.00000     0.00000     0

 36 41  0  0  0  0              1 V2000 
   11.0714   -9.0387    0.0000 C   0  0  0  0  0  0  0  0  0  0  0  0
   10.6403   -7.6020    0.0000 O   0  0  0  0  0  0  0  0  0  0  0  0
   11.6690   -6.5103    0.0000 C   0  0  0  0  0  0  0  0  0  0  0  0
   13.1287   -6.8553    0.0000 C   0  0  0  0  0  0  0  0  0  0  0  0
   14.1574   -5.7636    0.0000 C   0  0  0  0  0  0  0  0  0  0  0  0
   13.7263   -4.3269    0.0000 C   0  0  0  0  0  0  0  0  0  0  0  0
   12.2666   -3.9819    0.0000 C   0  0  0  0  0  0  0  0  0  0  0  0
   11.2379   -5.0736    0.0000 C   0  0  0  0  0  0  0  0  0  0  0  0
    9.7781   -4.7286    0.0000 N   0  0  0  0  0  0  0  0  0  0  0  0
    9.3470   -3.2918    0.0000 C   0  0  0  0  0  0  0  0  0  0  0  0
    7.8872   -2.9468    0.0000 C   0  0  0  0  0  0  0  0  0  0  0  0
    6.8585   -4.0385    0.0000 N   0  0  0  0  0  0  0  0  0  0  0  0
    5.3987   -3.6935    0.0000 C   0  0  0  0  0  0  0  0  0  0  0  0
    4.9677   -2.2568    0.0000 C   0  0  0  0  0  0  0  0  0  0  0  0
    3.5079   -1.9117    0.0000 N   0  0  0  0  0  0  0  0  0  0  0  0
    3.0768   -0.4750    0.0000 C   0  0  0  0  0  0  0  0  0  0  0  0
    4.1055    0.6167    0.0000 O   0  0  0  0  0  0  0  0  0  0  0  0
    1.6170   -0.1300    0.0000 C   0  0  0  0  0  0  0  0  0  0  0  0
    0.3170   -0.8800    0.0000 C   0  0  0  0  0  0  0  0  0  0  0  0
   -0.9810   -0.1300    0.0000 C   0  0  0  0  0  0  0  0  0  0  0  0
   -1.7930   -1.6080    0.0000 C   0  0  0  0  0  0  0  0  0  0  0  0
   -0.4940   -1.0020    0.0000 C   0  0  0  0  0  0  0  0  0  0  0  0
   -0.4940    0.4980    0.0000 C   0  0  0  0  0  0  0  0  0  0  0  0
    0.3170    2.1200    0.0000 C   0  0  0  0  0  0  0  0  0  0  0  0
    0.3165    3.6200    0.0000 I   0  0  0  0  0  0  0  0  0  0  0  0
   -0.9810    1.3700    0.0000 C   0  0  0  0  0  0  0  0  0  0  0  0
    1.6170    1.3700    0.0000 C   0  0  0  0  0  0  0  0  0  0  0  0
    0.8770   -1.6080    0.0000 C   0  0  0  0  0  0  0  0  0  0  0  0
    2.4792   -3.0034    0.0000 C   0  0  0  0  0  0  0  0  0  0  0  0
    1.0194   -2.6584    0.0000 C   0  0  0  0  0  0  0  0  0  0  0  0
   -0.0093   -3.7501    0.0000 C   0  0  0  0  0  0  0  0  0  0  0  0
    0.4218   -5.1868    0.0000 C   0  0  0  0  0  0  0  0  0  0  0  0
    1.8816   -5.5319    0.0000 C   0  0  0  0  0  0  0  0  0  0  0  0
    2.9103   -4.4402    0.0000 N   0  0  0  0  0  0  0  0  0  0  0  0
    7.2896   -5.4752    0.0000 C   0  0  0  0  0  0  0  0  0  0  0  0
    8.7494   -5.8203    0.0000 C   0  0  0  0  0  0  0  0  0  0  0  0
  1  2  1  0  0  0  0
  2  3  1  0  0  0  0
  3  4  2  0  0  0  0
  4  5  1  0  0  0  0
  5  6  2  0  0  0  0
  6  7  1  0  0  0  0
  7  8  2  0  0  0  0
  3  8  1  0  0  0  0
  8  9  1  0  0  0  0
  9 10  1  0  0  0  0
 10 11  1  0  0  0  0
 11 12  1  0  0  0  0
 12 13  1  0  0  0  0
 13 14  1  0  0  0  0
 14 15  1  0  0  0  0
 15 16  1  0  0  0  0
 16 17  2  0  0  0  0
 16 18  1  0  0  0  0
 18 19  1  0  0  0  0
 19 20  1  0  0  0  0
 20 21  1  0  0  0  0
 21 22  1  0  0  0  0
 22 23  1  0  0  0  0
 23 24  1  0  0  0  0
 24 25  1  0  0  0  0
 24 26  1  0  0  0  0
 20 26  1  0  0  0  0
 24 27  1  0  0  0  0
 18 27  1  0  0  0  0
 22 28  1  0  0  0  0
 18 28  1  0  0  0  0
 15 29  1  0  0  0  0
 29 30  2  0  0  0  0
 30 31  1  0  0  0  0
 31 32  2  0  0  0  0
 32 33  1  0  0  0  0
 33 34  2  0  0  0  0
 29 34  1  0  0  0  0
 12 35  1  0  0  0  0
 35 36  1  0  0  0  0
  9 36  1  0  0  0  0
M  END
> <chemblId>
CHEMBL1774990

> <bioactivity__type>
IC50

> <units>
nM

> <value>
5.04

$$$$

  CDK     11271513352D 0   0.00000     0.00000     0

 34 41  0  0  0  0              1 V2000 
   10.4745   -4.8331    0.0000 C   0  0  0  0  0  0  0  0  0  0  0  0
   10.2353   -3.3523    0.0000 O   0  0  0  0  0  0  0  0  0  0  0  0
   11.3980   -2.4047    0.0000 C   0  0  0  0  0  0  0  0  0  0  0  0
   12.8001   -2.9379    0.0000 C   0  0  0  0  0  0  0  0  0  0  0  0
   13.9628   -1.9903    0.0000 C   0  0  0  0  0  0  0  0  0  0  0  0
   13.7236   -0.5095    0.0000 C   0  0  0  0  0  0  0  0  0  0  0  0
   12.3215    0.0237    0.0000 C   0  0  0  0  0  0  0  0  0  0  0  0
   11.1588   -0.9239    0.0000 C   0  0  0  0  0  0  0  0  0  0  0  0
    9.7567   -0.3907    0.0000 N   0  0  0  0  0  0  0  0  0  0  0  0
    9.5175    1.0901    0.0000 C   0  0  0  0  0  0  0  0  0  0  0  0
    8.1154    1.6233    0.0000 C   0  0  0  0  0  0  0  0  0  0  0  0
    6.9527    0.6756    0.0000 N   0  0  0  0  0  0  0  0  0  0  0  0
    5.5506    1.2088    0.0000 C   0  0  0  0  0  0  0  0  0  0  0  0
    4.3878    0.2612    0.0000 C   0  0  0  0  0  0  0  0  0  0  0  0
    2.9858    0.7944    0.0000 N   0  0  0  0  0  0  0  0  0  0  0  0
    1.8230   -0.1532    0.0000 C   0  0  0  0  0  0  0  0  0  0  0  0
    2.0623   -1.6340    0.0000 O   0  0  0  0  0  0  0  0  0  0  0  0
    0.4210    0.3800    0.0000 C   0  0  0  0  0  0  0  0  0  0  0  0
    0.4210   -1.1210    0.0000 C   0  0  0  0  0  0  0  0  0  0  0  0
    1.0790   -0.3800    0.0000 C   0  0  0  0  0  0  0  0  0  0  0  0
    1.0790    1.1200    0.0000 C   0  0  0  0  0  0  0  0  0  0  0  0
   -0.4210    1.1200    0.0000 C   0  0  0  0  0  0  0  0  0  0  0  0
   -1.0790    0.3800    0.0000 C   0  0  0  0  0  0  0  0  0  0  0  0
   -1.0790   -1.1210    0.0000 C   0  0  0  0  0  0  0  0  0  0  0  0
   -0.4210   -0.3800    0.0000 C   0  0  0  0  0  0  0  0  0  0  0  0
   -1.8232    0.1527    0.0000 I   0  0  0  0  0  0  0  0  0  0  0  0
    2.7465    2.2752    0.0000 C   0  0  0  0  0  0  0  0  0  0  0  0
    3.9093    3.2228    0.0000 C   0  0  0  0  0  0  0  0  0  0  0  0
    3.6701    4.7036    0.0000 C   0  0  0  0  0  0  0  0  0  0  0  0
    2.2680    5.2368    0.0000 C   0  0  0  0  0  0  0  0  0  0  0  0
    1.1052    4.2892    0.0000 C   0  0  0  0  0  0  0  0  0  0  0  0
    1.3445    2.8084    0.0000 N   0  0  0  0  0  0  0  0  0  0  0  0
    7.1919   -0.8051    0.0000 C   0  0  0  0  0  0  0  0  0  0  0  0
    8.5940   -1.3383    0.0000 C   0  0  0  0  0  0  0  0  0  0  0  0
  1  2  1  0  0  0  0
  2  3  1  0  0  0  0
  3  4  2  0  0  0  0
  4  5  1  0  0  0  0
  5  6  2  0  0  0  0
  6  7  1  0  0  0  0
  7  8  2  0  0  0  0
  3  8  1  0  0  0  0
  8  9  1  0  0  0  0
  9 10  1  0  0  0  0
 10 11  1  0  0  0  0
 11 12  1  0  0  0  0
 12 13  1  0  0  0  0
 13 14  1  0  0  0  0
 14 15  1  0  0  0  0
 15 16  1  0  0  0  0
 16 17  2  0  0  0  0
 16 18  1  0  0  0  0
 18 19  1  0  0  0  0
 19 20  1  0  0  0  0
 20 21  1  0  0  0  0
 18 21  1  0  0  0  0
 21 22  1  0  0  0  0
 22 23  1  0  0  0  0
 18 23  1  0  0  0  0
 23 24  1  0  0  0  0
 19 24  1  0  0  0  0
 24 25  1  0  0  0  0
 20 25  1  0  0  0  0
 22 25  1  0  0  0  0
 25 26  1  0  0  0  0
 15 27  1  0  0  0  0
 27 28  2  0  0  0  0
 28 29  1  0  0  0  0
 29 30  2  0  0  0  0
 30 31  1  0  0  0  0
 31 32  2  0  0  0  0
 27 32  1  0  0  0  0
 12 33  1  0  0  0  0
 33 34  1  0  0  0  0
  9 34  1  0  0  0  0
M  END
> <chemblId>
CHEMBL1774991

> <bioactivity__type>
IC50

> <units>
nM

> <value>
2.59

$$$$

  CDK     11271513352D 0   0.00000     0.00000     0

 34 38  0  0  0  0              1 V2000 
  -15.5885    0.0000    0.0000 C   0  0  0  0  0  0  0  0  0  0  0  0
  -14.2894   -0.7500    0.0000 O   0  0  0  0  0  0  0  0  0  0  0  0
  -14.2894   -2.2500    0.0000 C   0  0  0  0  0  0  0  0  0  0  0  0
  -15.5885   -3.0000    0.0000 C   0  0  0  0  0  0  0  0  0  0  0  0
  -15.5885   -4.5000    0.0000 C   0  0  0  0  0  0  0  0  0  0  0  0
  -14.2894   -5.2500    0.0000 C   0  0  0  0  0  0  0  0  0  0  0  0
  -12.9904   -4.5000    0.0000 C   0  0  0  0  0  0  0  0  0  0  0  0
  -12.9904   -3.0000    0.0000 C   0  0  0  0  0  0  0  0  0  0  0  0
  -11.6913   -2.2500    0.0000 N   0  0  0  0  0  0  0  0  0  0  0  0
  -10.3923   -3.0000    0.0000 C   0  0  0  0  0  0  0  0  0  0  0  0
   -9.0933   -2.2500    0.0000 C   0  0  0  0  0  0  0  0  0  0  0  0
   -9.0933   -0.7500    0.0000 N   0  0  0  0  0  0  0  0  0  0  0  0
   -7.7942    0.0000    0.0000 C   0  0  0  0  0  0  0  0  0  0  0  0
   -6.4952   -0.7500    0.0000 C   0  0  0  0  0  0  0  0  0  0  0  0
   -5.1962   -0.0000    0.0000 N   0  0  0  0  0  0  0  0  0  0  0  0
   -3.8971   -0.7500    0.0000 C   0  0  0  0  0  0  0  0  0  0  0  0
   -3.8971   -2.2500    0.0000 O   0  0  0  0  0  0  0  0  0  0  0  0
   -2.5981   -0.0000    0.0000 C   0  0  0  0  0  0  0  0  0  0  0  0
   -1.2990   -0.7500    0.0000 C   0  0  0  0  0  0  0  0  0  0  0  0
    0.0000    0.0000    0.0000 C   0  0  0  0  0  0  0  0  0  0  0  0
    0.0000    1.5000    0.0000 C   0  0  0  0  0  0  0  0  0  0  0  0
    1.2990    2.2500    0.0000 I   0  0  0  0  0  0  0  0  0  0  0  0
   -1.2990    2.2500    0.0000 C   0  0  0  0  0  0  0  0  0  0  0  0
   -2.5981    1.5000    0.0000 C   0  0  0  0  0  0  0  0  0  0  0  0
    1.2449   -1.4141    0.0000 C   0  0  0  0  0  0  0  0  0  0  0  0
   -0.6969   -2.5352    0.0000 C   0  0  0  0  0  0  0  0  0  0  0  0
   -5.1962    1.5000    0.0000 C   0  0  0  0  0  0  0  0  0  0  0  0
   -3.8971    2.2500    0.0000 C   0  0  0  0  0  0  0  0  0  0  0  0
   -3.8971    3.7500    0.0000 C   0  0  0  0  0  0  0  0  0  0  0  0
   -5.1962    4.5000    0.0000 C   0  0  0  0  0  0  0  0  0  0  0  0
   -6.4952    3.7500    0.0000 C   0  0  0  0  0  0  0  0  0  0  0  0
   -6.4952    2.2500    0.0000 N   0  0  0  0  0  0  0  0  0  0  0  0
  -10.3923    0.0000    0.0000 C   0  0  0  0  0  0  0  0  0  0  0  0
  -11.6913   -0.7500    0.0000 C   0  0  0  0  0  0  0  0  0  0  0  0
  1  2  1  0  0  0  0
  2  3  1  0  0  0  0
  3  4  2  0  0  0  0
  4  5  1  0  0  0  0
  5  6  2  0  0  0  0
  6  7  1  0  0  0  0
  7  8  2  0  0  0  0
  3  8  1  0  0  0  0
  8  9  1  0  0  0  0
  9 10  1  0  0  0  0
 10 11  1  0  0  0  0
 11 12  1  0  0  0  0
 12 13  1  0  0  0  0
 13 14  1  0  0  0  0
 14 15  1  0  0  0  0
 15 16  1  0  0  0  0
 16 17  2  0  0  0  0
 16 18  1  0  0  0  0
 18 19  1  0  0  0  0
 19 20  1  0  0  0  0
 20 21  1  0  0  0  0
 21 22  1  0  0  0  0
 21 23  1  0  0  0  0
 23 24  1  0  0  0  0
 18 24  1  0  0  0  0
 21 25  1  0  0  0  0
 25 26  1  0  0  0  0
 18 26  1  0  0  0  0
 15 27  1  0  0  0  0
 27 28  2  0  0  0  0
 28 29  1  0  0  0  0
 29 30  2  0  0  0  0
 30 31  1  0  0  0  0
 31 32  2  0  0  0  0
 27 32  1  0  0  0  0
 12 33  1  0  0  0  0
 33 34  1  0  0  0  0
  9 34  1  0  0  0  0
M  END
> <chemblId>
CHEMBL1774992

> <bioactivity__type>
IC50

> <units>
nM

> <value>
2.61

$$$$

  CDK     11271513352D 0   0.00000     0.00000     0

 33 37  0  0  0  0              1 V2000 
   -6.5602  -12.7500    0.0000 C   0  0  0  0  0  0  0  0  0  0  0  0
   -5.2612  -12.0000    0.0000 O   0  0  0  0  0  0  0  0  0  0  0  0
   -3.9621  -12.7500    0.0000 C   0  0  0  0  0  0  0  0  0  0  0  0
   -3.9621  -14.2500    0.0000 C   0  0  0  0  0  0  0  0  0  0  0  0
   -2.6631  -15.0000    0.0000 C   0  0  0  0  0  0  0  0  0  0  0  0
   -1.3640  -14.2500    0.0000 C   0  0  0  0  0  0  0  0  0  0  0  0
   -1.3640  -12.7500    0.0000 C   0  0  0  0  0  0  0  0  0  0  0  0
   -2.6631  -12.0000    0.0000 C   0  0  0  0  0  0  0  0  0  0  0  0
   -2.6631  -10.5000    0.0000 N   0  0  0  0  0  0  0  0  0  0  0  0
   -1.3640   -9.7500    0.0000 C   0  0  0  0  0  0  0  0  0  0  0  0
   -1.3640   -8.2500    0.0000 C   0  0  0  0  0  0  0  0  0  0  0  0
   -2.6631   -7.5000    0.0000 N   0  0  0  0  0  0  0  0  0  0  0  0
   -2.6631   -6.0000    0.0000 C   0  0  0  0  0  0  0  0  0  0  0  0
   -1.3640   -5.2500    0.0000 C   0  0  0  0  0  0  0  0  0  0  0  0
   -1.3640   -3.7500    0.0000 N   0  0  0  0  0  0  0  0  0  0  0  0
   -0.0650   -3.0000    0.0000 C   0  0  0  0  0  0  0  0  0  0  0  0
    1.2340   -3.7500    0.0000 O   0  0  0  0  0  0  0  0  0  0  0  0
   -0.0650   -1.5000    0.0000 C   0  0  0  0  0  0  0  0  0  0  0  0
    1.2340   -0.7500    0.0000 C   0  0  0  0  0  0  0  0  0  0  0  0
    1.2340    0.7500    0.0000 C   0  0  0  0  0  0  0  0  0  0  0  0
   -0.0650    1.5000    0.0000 C   0  0  0  0  0  0  0  0  0  0  0  0
   -0.0650    3.0000    0.0000 I   0  0  0  0  0  0  0  0  0  0  0  0
   -1.3640    0.7500    0.0000 C   0  0  0  0  0  0  0  0  0  0  0  0
   -1.3640   -0.7500    0.0000 C   0  0  0  0  0  0  0  0  0  0  0  0
    0.3920   -0.0000    0.0000 C   0  0  0  0  0  0  0  0  0  0  0  0
   -2.6631   -3.0000    0.0000 C   0  0  0  0  0  0  0  0  0  0  0  0
   -2.6631   -1.5000    0.0000 C   0  0  0  0  0  0  0  0  0  0  0  0
   -3.9621   -0.7500    0.0000 C   0  0  0  0  0  0  0  0  0  0  0  0
   -5.2612   -1.5000    0.0000 C   0  0  0  0  0  0  0  0  0  0  0  0
   -5.2612   -3.0000    0.0000 C   0  0  0  0  0  0  0  0  0  0  0  0
   -3.9621   -3.7500    0.0000 N   0  0  0  0  0  0  0  0  0  0  0  0
   -3.9621   -8.2500    0.0000 C   0  0  0  0  0  0  0  0  0  0  0  0
   -3.9621   -9.7500    0.0000 C   0  0  0  0  0  0  0  0  0  0  0  0
  1  2  1  0  0  0  0
  2  3  1  0  0  0  0
  3  4  2  0  0  0  0
  4  5  1  0  0  0  0
  5  6  2  0  0  0  0
  6  7  1  0  0  0  0
  7  8  2  0  0  0  0
  3  8  1  0  0  0  0
  8  9  1  0  0  0  0
  9 10  1  0  0  0  0
 10 11  1  0  0  0  0
 11 12  1  0  0  0  0
 12 13  1  0  0  0  0
 13 14  1  0  0  0  0
 14 15  1  0  0  0  0
 15 16  1  0  0  0  0
 16 17  2  0  0  0  0
 16 18  1  0  0  0  0
 18 19  1  0  0  0  0
 19 20  1  0  0  0  0
 20 21  1  0  0  0  0
 21 22  1  0  0  0  0
 21 23  1  0  0  0  0
 23 24  1  0  0  0  0
 18 24  1  0  0  0  0
 21 25  1  0  0  0  0
 18 25  1  0  0  0  0
 15 26  1  0  0  0  0
 26 27  2  0  0  0  0
 27 28  1  0  0  0  0
 28 29  2  0  0  0  0
 29 30  1  0  0  0  0
 30 31  2  0  0  0  0
 26 31  1  0  0  0  0
 12 32  1  0  0  0  0
 32 33  1  0  0  0  0
  9 33  1  0  0  0  0
M  END
> <chemblId>
CHEMBL1774993

> <bioactivity__type>
IC50

> <units>
nM

> <value>
2.02

$$$$

  CDK     11271513352D 0   0.00000     0.00000     0

 35 40  0  0  0  0              1 V2000 
   11.8355   -2.5452    0.0000 O   0  0  0  0  0  0  0  0  0  0  0  0
   12.8642   -1.4535    0.0000 C   0  0  0  0  0  0  0  0  0  0  0  0
   14.3239   -1.7985    0.0000 C   0  0  0  0  0  0  0  0  0  0  0  0
   15.3526   -0.7068    0.0000 C   0  0  0  0  0  0  0  0  0  0  0  0
   14.9215    0.7299    0.0000 C   0  0  0  0  0  0  0  0  0  0  0  0
   13.4618    1.0749    0.0000 C   0  0  0  0  0  0  0  0  0  0  0  0
   12.4331   -0.0168    0.0000 C   0  0  0  0  0  0  0  0  0  0  0  0
   10.9733    0.3283    0.0000 N   0  0  0  0  0  0  0  0  0  0  0  0
   10.5422    1.7650    0.0000 C   0  0  0  0  0  0  0  0  0  0  0  0
    9.0824    2.1100    0.0000 C   0  0  0  0  0  0  0  0  0  0  0  0
    8.0537    1.0183    0.0000 N   0  0  0  0  0  0  0  0  0  0  0  0
    6.5939    1.3633    0.0000 C   0  0  0  0  0  0  0  0  0  0  0  0
    5.5653    0.2716    0.0000 C   0  0  0  0  0  0  0  0  0  0  0  0
    4.1055    0.6167    0.0000 N   0  0  0  0  0  0  0  0  0  0  0  0
    3.0768   -0.4750    0.0000 C   0  0  0  0  0  0  0  0  0  0  0  0
    3.5079   -1.9117    0.0000 O   0  0  0  0  0  0  0  0  0  0  0  0
    1.6170   -0.1300    0.0000 C   0  0  0  0  0  0  0  0  0  0  0  0
    0.3170   -0.8800    0.0000 C   0  0  0  0  0  0  0  0  0  0  0  0
   -0.9810   -0.1300    0.0000 C   0  0  0  0  0  0  0  0  0  0  0  0
   -1.7930   -1.6080    0.0000 C   0  0  0  0  0  0  0  0  0  0  0  0
   -0.4940   -1.0020    0.0000 C   0  0  0  0  0  0  0  0  0  0  0  0
    0.8770   -1.6080    0.0000 C   0  0  0  0  0  0  0  0  0  0  0  0
   -0.4940    0.4980    0.0000 C   0  0  0  0  0  0  0  0  0  0  0  0
   -1.9539    0.8426    0.0000 I   0  0  0  0  0  0  0  0  0  0  0  0
    0.3170    2.1200    0.0000 C   0  0  0  0  0  0  0  0  0  0  0  0
   -0.9810    1.3700    0.0000 C   0  0  0  0  0  0  0  0  0  0  0  0
    1.6170    1.3700    0.0000 C   0  0  0  0  0  0  0  0  0  0  0  0
    3.6744    2.0534    0.0000 C   0  0  0  0  0  0  0  0  0  0  0  0
    4.7031    3.1451    0.0000 C   0  0  0  0  0  0  0  0  0  0  0  0
    4.2720    4.5818    0.0000 C   0  0  0  0  0  0  0  0  0  0  0  0
    2.8122    4.9268    0.0000 C   0  0  0  0  0  0  0  0  0  0  0  0
    1.7835    3.8351    0.0000 C   0  0  0  0  0  0  0  0  0  0  0  0
    2.2146    2.3984    0.0000 N   0  0  0  0  0  0  0  0  0  0  0  0
    8.4848   -0.4184    0.0000 C   0  0  0  0  0  0  0  0  0  0  0  0
    9.9446   -0.7634    0.0000 C   0  0  0  0  0  0  0  0  0  0  0  0
  1  2  1  0  0  0  0
  2  3  2  0  0  0  0
  3  4  1  0  0  0  0
  4  5  2  0  0  0  0
  5  6  1  0  0  0  0
  6  7  2  0  0  0  0
  2  7  1  0  0  0  0
  7  8  1  0  0  0  0
  8  9  1  0  0  0  0
  9 10  1  0  0  0  0
 10 11  1  0  0  0  0
 11 12  1  0  0  0  0
 12 13  1  0  0  0  0
 13 14  1  0  0  0  0
 14 15  1  0  0  0  0
 15 16  2  0  0  0  0
 15 17  1  0  0  0  0
 17 18  1  0  0  0  0
 18 19  1  0  0  0  0
 19 20  1  0  0  0  0
 20 21  1  0  0  0  0
 21 22  1  0  0  0  0
 17 22  1  0  0  0  0
 21 23  1  0  0  0  0
 23 24  1  0  0  0  0
 23 25  1  0  0  0  0
 25 26  1  0  0  0  0
 19 26  1  0  0  0  0
 25 27  1  0  0  0  0
 17 27  1  0  0  0  0
 14 28  1  0  0  0  0
 28 29  2  0  0  0  0
 29 30  1  0  0  0  0
 30 31  2  0  0  0  0
 31 32  1  0  0  0  0
 32 33  2  0  0  0  0
 28 33  1  0  0  0  0
 11 34  1  0  0  0  0
 34 35  1  0  0  0  0
  8 35  1  0  0  0  0
M  END
> <chemblId>
CHEMBL1774994

> <bioactivity__type>
IC50

> <units>
nM

> <value>
3.95

$$$$

  CDK     11271513352D 0   0.00000     0.00000     0

 33 40  0  0  0  0              1 V2000 
   10.2353   -3.3523    0.0000 O   0  0  0  0  0  0  0  0  0  0  0  0
   11.3980   -2.4047    0.0000 C   0  0  0  0  0  0  0  0  0  0  0  0
   12.8001   -2.9379    0.0000 C   0  0  0  0  0  0  0  0  0  0  0  0
   13.9628   -1.9903    0.0000 C   0  0  0  0  0  0  0  0  0  0  0  0
   13.7236   -0.5095    0.0000 C   0  0  0  0  0  0  0  0  0  0  0  0
   12.3215    0.0237    0.0000 C   0  0  0  0  0  0  0  0  0  0  0  0
   11.1588   -0.9239    0.0000 C   0  0  0  0  0  0  0  0  0  0  0  0
    9.7567   -0.3907    0.0000 N   0  0  0  0  0  0  0  0  0  0  0  0
    9.5175    1.0901    0.0000 C   0  0  0  0  0  0  0  0  0  0  0  0
    8.1154    1.6233    0.0000 C   0  0  0  0  0  0  0  0  0  0  0  0
    6.9527    0.6756    0.0000 N   0  0  0  0  0  0  0  0  0  0  0  0
    5.5506    1.2088    0.0000 C   0  0  0  0  0  0  0  0  0  0  0  0
    4.3878    0.2612    0.0000 C   0  0  0  0  0  0  0  0  0  0  0  0
    2.9858    0.7944    0.0000 N   0  0  0  0  0  0  0  0  0  0  0  0
    1.8230   -0.1532    0.0000 C   0  0  0  0  0  0  0  0  0  0  0  0
    2.0623   -1.6340    0.0000 O   0  0  0  0  0  0  0  0  0  0  0  0
    0.4210    0.3800    0.0000 C   0  0  0  0  0  0  0  0  0  0  0  0
    0.4210   -1.1210    0.0000 C   0  0  0  0  0  0  0  0  0  0  0  0
    1.0790   -0.3800    0.0000 C   0  0  0  0  0  0  0  0  0  0  0  0
    1.0790    1.1200    0.0000 C   0  0  0  0  0  0  0  0  0  0  0  0
   -0.4210    1.1200    0.0000 C   0  0  0  0  0  0  0  0  0  0  0  0
   -1.0790    0.3800    0.0000 C   0  0  0  0  0  0  0  0  0  0  0  0
   -1.0790   -1.1210    0.0000 C   0  0  0  0  0  0  0  0  0  0  0  0
   -0.4210   -0.3800    0.0000 C   0  0  0  0  0  0  0  0  0  0  0  0
   -1.8232    0.1527    0.0000 I   0  0  0  0  0  0  0  0  0  0  0  0
    2.7465    2.2752    0.0000 C   0  0  0  0  0  0  0  0  0  0  0  0
    3.9093    3.2228    0.0000 C   0  0  0  0  0  0  0  0  0  0  0  0
    3.6701    4.7036    0.0000 C   0  0  0  0  0  0  0  0  0  0  0  0
    2.2680    5.2368    0.0000 C   0  0  0  0  0  0  0  0  0  0  0  0
    1.1052    4.2892    0.0000 C   0  0  0  0  0  0  0  0  0  0  0  0
    1.3445    2.8084    0.0000 N   0  0  0  0  0  0  0  0  0  0  0  0
    7.1919   -0.8051    0.0000 C   0  0  0  0  0  0  0  0  0  0  0  0
    8.5940   -1.3383    0.0000 C   0  0  0  0  0  0  0  0  0  0  0  0
  1  2  1  0  0  0  0
  2  3  2  0  0  0  0
  3  4  1  0  0  0  0
  4  5  2  0  0  0  0
  5  6  1  0  0  0  0
  6  7  2  0  0  0  0
  2  7  1  0  0  0  0
  7  8  1  0  0  0  0
  8  9  1  0  0  0  0
  9 10  1  0  0  0  0
 10 11  1  0  0  0  0
 11 12  1  0  0  0  0
 12 13  1  0  0  0  0
 13 14  1  0  0  0  0
 14 15  1  0  0  0  0
 15 16  2  0  0  0  0
 15 17  1  0  0  0  0
 17 18  1  0  0  0  0
 18 19  1  0  0  0  0
 19 20  1  0  0  0  0
 17 20  1  0  0  0  0
 20 21  1  0  0  0  0
 21 22  1  0  0  0  0
 17 22  1  0  0  0  0
 22 23  1  0  0  0  0
 18 23  1  0  0  0  0
 23 24  1  0  0  0  0
 19 24  1  0  0  0  0
 21 24  1  0  0  0  0
 24 25  1  0  0  0  0
 14 26  1  0  0  0  0
 26 27  2  0  0  0  0
 27 28  1  0  0  0  0
 28 29  2  0  0  0  0
 29 30  1  0  0  0  0
 30 31  2  0  0  0  0
 26 31  1  0  0  0  0
 11 32  1  0  0  0  0
 32 33  1  0  0  0  0
  8 33  1  0  0  0  0
M  END
> <chemblId>
CHEMBL1774995

> <bioactivity__type>
IC50

> <units>
nM

> <value>
1.5

$$$$

  CDK     11271513352D 0   0.00000     0.00000     0

 33 37  0  0  0  0              1 V2000 
  -14.2894   -0.7500    0.0000 O   0  0  0  0  0  0  0  0  0  0  0  0
  -14.2894   -2.2500    0.0000 C   0  0  0  0  0  0  0  0  0  0  0  0
  -15.5885   -3.0000    0.0000 C   0  0  0  0  0  0  0  0  0  0  0  0
  -15.5885   -4.5000    0.0000 C   0  0  0  0  0  0  0  0  0  0  0  0
  -14.2894   -5.2500    0.0000 C   0  0  0  0  0  0  0  0  0  0  0  0
  -12.9904   -4.5000    0.0000 C   0  0  0  0  0  0  0  0  0  0  0  0
  -12.9904   -3.0000    0.0000 C   0  0  0  0  0  0  0  0  0  0  0  0
  -11.6913   -2.2500    0.0000 N   0  0  0  0  0  0  0  0  0  0  0  0
  -10.3923   -3.0000    0.0000 C   0  0  0  0  0  0  0  0  0  0  0  0
   -9.0933   -2.2500    0.0000 C   0  0  0  0  0  0  0  0  0  0  0  0
   -9.0933   -0.7500    0.0000 N   0  0  0  0  0  0  0  0  0  0  0  0
   -7.7942    0.0000    0.0000 C   0  0  0  0  0  0  0  0  0  0  0  0
   -6.4952   -0.7500    0.0000 C   0  0  0  0  0  0  0  0  0  0  0  0
   -5.1962   -0.0000    0.0000 N   0  0  0  0  0  0  0  0  0  0  0  0
   -3.8971   -0.7500    0.0000 C   0  0  0  0  0  0  0  0  0  0  0  0
   -3.8971   -2.2500    0.0000 O   0  0  0  0  0  0  0  0  0  0  0  0
   -2.5981   -0.0000    0.0000 C   0  0  0  0  0  0  0  0  0  0  0  0
   -1.2990   -0.7500    0.0000 C   0  0  0  0  0  0  0  0  0  0  0  0
    0.0000    0.0000    0.0000 C   0  0  0  0  0  0  0  0  0  0  0  0
    0.0000    1.5000    0.0000 C   0  0  0  0  0  0  0  0  0  0  0  0
    1.2990    2.2500    0.0000 I   0  0  0  0  0  0  0  0  0  0  0  0
   -1.2990    2.2500    0.0000 C   0  0  0  0  0  0  0  0  0  0  0  0
   -2.5981    1.5000    0.0000 C   0  0  0  0  0  0  0  0  0  0  0  0
    1.2449   -1.4141    0.0000 C   0  0  0  0  0  0  0  0  0  0  0  0
   -0.6969   -2.5352    0.0000 C   0  0  0  0  0  0  0  0  0  0  0  0
   -5.1962    1.5000    0.0000 C   0  0  0  0  0  0  0  0  0  0  0  0
   -3.8971    2.2500    0.0000 C   0  0  0  0  0  0  0  0  0  0  0  0
   -3.8971    3.7500    0.0000 C   0  0  0  0  0  0  0  0  0  0  0  0
   -5.1962    4.5000    0.0000 C   0  0  0  0  0  0  0  0  0  0  0  0
   -6.4952    3.7500    0.0000 C   0  0  0  0  0  0  0  0  0  0  0  0
   -6.4952    2.2500    0.0000 N   0  0  0  0  0  0  0  0  0  0  0  0
  -10.3923    0.0000    0.0000 C   0  0  0  0  0  0  0  0  0  0  0  0
  -11.6913   -0.7500    0.0000 C   0  0  0  0  0  0  0  0  0  0  0  0
  1  2  1  0  0  0  0
  2  3  2  0  0  0  0
  3  4  1  0  0  0  0
  4  5  2  0  0  0  0
  5  6  1  0  0  0  0
  6  7  2  0  0  0  0
  2  7  1  0  0  0  0
  7  8  1  0  0  0  0
  8  9  1  0  0  0  0
  9 10  1  0  0  0  0
 10 11  1  0  0  0  0
 11 12  1  0  0  0  0
 12 13  1  0  0  0  0
 13 14  1  0  0  0  0
 14 15  1  0  0  0  0
 15 16  2  0  0  0  0
 15 17  1  0  0  0  0
 17 18  1  0  0  0  0
 18 19  1  0  0  0  0
 19 20  1  0  0  0  0
 20 21  1  0  0  0  0
 20 22  1  0  0  0  0
 22 23  1  0  0  0  0
 17 23  1  0  0  0  0
 20 24  1  0  0  0  0
 24 25  1  0  0  0  0
 17 25  1  0  0  0  0
 14 26  1  0  0  0  0
 26 27  2  0  0  0  0
 27 28  1  0  0  0  0
 28 29  2  0  0  0  0
 29 30  1  0  0  0  0
 30 31  2  0  0  0  0
 26 31  1  0  0  0  0
 11 32  1  0  0  0  0
 32 33  1  0  0  0  0
  8 33  1  0  0  0  0
M  END
> <chemblId>
CHEMBL1774996

> <bioactivity__type>
IC50

> <units>
nM

> <value>
4.57

$$$$

  CDK     11271513352D 0   0.00000     0.00000     0

 32 36  0  0  0  0              1 V2000 
   -5.2612  -12.0000    0.0000 O   0  0  0  0  0  0  0  0  0  0  0  0
   -3.9621  -12.7500    0.0000 C   0  0  0  0  0  0  0  0  0  0  0  0
   -3.9621  -14.2500    0.0000 C   0  0  0  0  0  0  0  0  0  0  0  0
   -2.6631  -15.0000    0.0000 C   0  0  0  0  0  0  0  0  0  0  0  0
   -1.3640  -14.2500    0.0000 C   0  0  0  0  0  0  0  0  0  0  0  0
   -1.3640  -12.7500    0.0000 C   0  0  0  0  0  0  0  0  0  0  0  0
   -2.6631  -12.0000    0.0000 C   0  0  0  0  0  0  0  0  0  0  0  0
   -2.6631  -10.5000    0.0000 N   0  0  0  0  0  0  0  0  0  0  0  0
   -1.3640   -9.7500    0.0000 C   0  0  0  0  0  0  0  0  0  0  0  0
   -1.3640   -8.2500    0.0000 C   0  0  0  0  0  0  0  0  0  0  0  0
   -2.6631   -7.5000    0.0000 N   0  0  0  0  0  0  0  0  0  0  0  0
   -2.6631   -6.0000    0.0000 C   0  0  0  0  0  0  0  0  0  0  0  0
   -1.3640   -5.2500    0.0000 C   0  0  0  0  0  0  0  0  0  0  0  0
   -1.3640   -3.7500    0.0000 N   0  0  0  0  0  0  0  0  0  0  0  0
   -0.0650   -3.0000    0.0000 C   0  0  0  0  0  0  0  0  0  0  0  0
    1.2340   -3.7500    0.0000 O   0  0  0  0  0  0  0  0  0  0  0  0
   -0.0650   -1.5000    0.0000 C   0  0  0  0  0  0  0  0  0  0  0  0
    1.2340   -0.7500    0.0000 C   0  0  0  0  0  0  0  0  0  0  0  0
    1.2340    0.7500    0.0000 C   0  0  0  0  0  0  0  0  0  0  0  0
   -0.0650    1.5000    0.0000 C   0  0  0  0  0  0  0  0  0  0  0  0
   -0.0650    3.0000    0.0000 I   0  0  0  0  0  0  0  0  0  0  0  0
   -1.3640    0.7500    0.0000 C   0  0  0  0  0  0  0  0  0  0  0  0
   -1.3640   -0.7500    0.0000 C   0  0  0  0  0  0  0  0  0  0  0  0
    0.3920   -0.0000    0.0000 C   0  0  0  0  0  0  0  0  0  0  0  0
   -2.6631   -3.0000    0.0000 C   0  0  0  0  0  0  0  0  0  0  0  0
   -2.6631   -1.5000    0.0000 C   0  0  0  0  0  0  0  0  0  0  0  0
   -3.9621   -0.7500    0.0000 C   0  0  0  0  0  0  0  0  0  0  0  0
   -5.2612   -1.5000    0.0000 C   0  0  0  0  0  0  0  0  0  0  0  0
   -5.2612   -3.0000    0.0000 C   0  0  0  0  0  0  0  0  0  0  0  0
   -3.9621   -3.7500    0.0000 N   0  0  0  0  0  0  0  0  0  0  0  0
   -3.9621   -8.2500    0.0000 C   0  0  0  0  0  0  0  0  0  0  0  0
   -3.9621   -9.7500    0.0000 C   0  0  0  0  0  0  0  0  0  0  0  0
  1  2  1  0  0  0  0
  2  3  2  0  0  0  0
  3  4  1  0  0  0  0
  4  5  2  0  0  0  0
  5  6  1  0  0  0  0
  6  7  2  0  0  0  0
  2  7  1  0  0  0  0
  7  8  1  0  0  0  0
  8  9  1  0  0  0  0
  9 10  1  0  0  0  0
 10 11  1  0  0  0  0
 11 12  1  0  0  0  0
 12 13  1  0  0  0  0
 13 14  1  0  0  0  0
 14 15  1  0  0  0  0
 15 16  2  0  0  0  0
 15 17  1  0  0  0  0
 17 18  1  0  0  0  0
 18 19  1  0  0  0  0
 19 20  1  0  0  0  0
 20 21  1  0  0  0  0
 20 22  1  0  0  0  0
 22 23  1  0  0  0  0
 17 23  1  0  0  0  0
 20 24  1  0  0  0  0
 17 24  1  0  0  0  0
 14 25  1  0  0  0  0
 25 26  2  0  0  0  0
 26 27  1  0  0  0  0
 27 28  2  0  0  0  0
 28 29  1  0  0  0  0
 29 30  2  0  0  0  0
 25 30  1  0  0  0  0
 11 31  1  0  0  0  0
 31 32  1  0  0  0  0
  8 32  1  0  0  0  0
M  END
> <chemblId>
CHEMBL1774997

> <bioactivity__type>
IC50

> <units>
nM

> <value>
1.19

$$$$

  CDK     11271513352D 0   0.00000     0.00000     0

 31 34  0  0  0  0              1 V2000 
    2.5980   -3.7500    0.0000 C   0  0  0  0  0  0  0  0  0  0  0  0
    1.2990   -3.0000    0.0000 N   0  0  0  0  0  0  0  0  0  0  0  0
   -0.0000   -3.7500    0.0000 C   0  0  0  0  0  0  0  0  0  0  0  0
    1.2990   -1.5000    0.0000 C   0  0  0  0  0  0  0  0  0  0  0  0
    2.5980   -0.7500    0.0000 N   0  0  0  0  0  0  0  0  0  0  0  0
    2.5980    0.7500    0.0000 C   0  0  0  0  0  0  0  0  0  0  0  0
    3.8970    1.5000    0.0000 N   0  0  0  0  0  0  0  0  0  0  0  0
    3.8971    3.0000    0.0000 C   0  0  0  0  0  0  0  0  0  0  0  0
    5.1961    3.7500    0.0000 C   0  0  0  0  0  0  0  0  0  0  0  0
    5.1961    5.2500    0.0000 C   0  0  0  0  0  0  0  0  0  0  0  0
    3.8971    6.0000    0.0000 C   0  0  0  0  0  0  0  0  0  0  0  0
    2.5980    5.2500    0.0000 C   0  0  0  0  0  0  0  0  0  0  0  0
    2.5980    3.7500    0.0000 C   0  0  0  0  0  0  0  0  0  0  0  0
    3.8971    7.5000    0.0000 N   0  0  0  0  0  0  0  0  0  0  0  0
    5.1961    8.2500    0.0000 C   0  0  0  0  0  0  0  0  0  0  0  0
    6.4952    7.5000    0.0000 O   0  0  0  0  0  0  0  0  0  0  0  0
    5.1961    9.7500    0.0000 C   0  0  0  0  0  0  0  0  0  0  0  0
    6.4952   10.5000    0.0000 C   0  0  0  0  0  0  0  0  0  0  0  0
    6.4952   12.0000    0.0000 C   0  0  0  0  0  0  0  0  0  0  0  0
    5.1962   12.7500    0.0000 C   0  0  0  0  0  0  0  0  0  0  0  0
    5.1962   14.2500    0.0000 F   0  0  0  0  0  0  0  0  0  0  0  0
    3.8971   12.0000    0.0000 C   0  0  0  0  0  0  0  0  0  0  0  0
    2.5981   12.7500    0.0000 F   0  0  0  0  0  0  0  0  0  0  0  0
    3.8971   10.5000    0.0000 C   0  0  0  0  0  0  0  0  0  0  0  0
    1.2990    1.5000    0.0000 N   0  0  0  0  0  0  0  0  0  0  0  0
    0.0000    0.7500    0.0000 C   0  0  0  0  0  0  0  0  0  0  0  0
   -1.2990    1.5000    0.0000 C   0  0  0  0  0  0  0  0  0  0  0  0
   -2.5980    0.7500    0.0000 C   0  0  0  0  0  0  0  0  0  0  0  0
   -2.5980   -0.7500    0.0000 C   0  0  0  0  0  0  0  0  0  0  0  0
   -1.2990   -1.5000    0.0000 C   0  0  0  0  0  0  0  0  0  0  0  0
    0.0000   -0.7500    0.0000 C   0  0  0  0  0  0  0  0  0  0  0  0
  1  2  1  0  0  0  0
  2  3  1  0  0  0  0
  2  4  1  0  0  0  0
  4  5  2  0  0  0  0
  5  6  1  0  0  0  0
  6  7  1  0  0  0  0
  8  7  1  1  0  0  0
  8  9  1  0  0  0  0
  9 10  1  0  0  0  0
 10 11  1  0  0  0  0
 11 12  1  0  0  0  0
 12 13  1  0  0  0  0
  8 13  1  0  0  0  0
 11 14  1  1  0  0  0
 14 15  1  0  0  0  0
 15 16  2  0  0  0  0
 15 17  1  0  0  0  0
 17 18  2  0  0  0  0
 18 19  1  0  0  0  0
 19 20  2  0  0  0  0
 20 21  1  0  0  0  0
 20 22  1  0  0  0  0
 22 23  1  0  0  0  0
 22 24  2  0  0  0  0
 17 24  1  0  0  0  0
  6 25  2  0  0  0  0
 25 26  1  0  0  0  0
 26 27  2  0  0  0  0
 27 28  1  0  0  0  0
 28 29  2  0  0  0  0
 29 30  1  0  0  0  0
 30 31  2  0  0  0  0
  4 31  1  0  0  0  0
 26 31  1  0  0  0  0
M  END
> <chemblId>
CHEMBL182150

> <bioactivity__type>
IC50

> <units>
nM

> <value>
16.9

$$$$

  CDK     11271513352D 0   0.00000     0.00000     0

 17 18  0  0  0  0              1 V2000 
    5.5802    4.6902    0.0000 C   0  0  0  0  0  0  0  0  0  0  0  0
    4.1130    4.3782    0.0000 N   0  0  0  0  0  0  0  0  0  0  0  0
    3.1092    5.4929    0.0000 C   0  0  0  0  0  0  0  0  0  0  0  0
    3.6496    2.9516    0.0000 C   0  0  0  0  0  0  0  0  0  0  0  0
    2.1824    2.6396    0.0000 C   0  0  0  0  0  0  0  0  0  0  0  0
    1.7190    1.2130    0.0000 C   0  0  0  0  0  0  0  0  0  0  0  0
    2.6010    0.0000    0.0000 C   0  0  0  0  0  0  0  0  0  0  0  0
    1.7190   -1.2140    0.0000 O   0  0  0  0  0  0  0  0  0  0  0  0
    0.2930   -0.7500    0.0000 C   0  0  0  0  0  0  0  0  0  0  0  0
   -1.0060   -1.5000    0.0000 C   0  0  0  0  0  0  0  0  0  0  0  0
   -2.3060   -0.7500    0.0000 C   0  0  0  0  0  0  0  0  0  0  0  0
   -2.3060    0.7500    0.0000 C   0  0  0  0  0  0  0  0  0  0  0  0
   -1.0060    1.5000    0.0000 C   0  0  0  0  0  0  0  0  0  0  0  0
    0.2930    0.7500    0.0000 C   0  0  0  0  0  0  0  0  0  0  0  0
   -3.6049    1.5002    0.0000 C   0  0  0  0  0  0  0  0  0  0  0  0
   -3.6047    3.0002    0.0000 O   0  0  0  0  0  0  0  0  0  0  0  0
   -4.9041    0.7504    0.0000 N   0  0  0  0  0  0  0  0  0  0  0  0
  1  2  1  0  0  0  0
  2  3  1  0  0  0  0
  2  4  1  0  0  0  0
  4  5  1  0  0  0  0
  5  6  1  0  0  0  0
  6  7  2  0  0  0  0
  7  8  1  0  0  0  0
  8  9  1  0  0  0  0
  9 10  2  0  0  0  0
 10 11  1  0  0  0  0
 11 12  2  0  0  0  0
 12 13  1  0  0  0  0
 13 14  2  0  0  0  0
  6 14  1  0  0  0  0
  9 14  1  0  0  0  0
 12 15  1  0  0  0  0
 15 16  2  0  0  0  0
 15 17  1  0  0  0  0
M  END
> <chemblId>
CHEMBL18710

> <bioactivity__type>
IC50

> <units>
nM

> <value>
9.12

$$$$

  CDK     11271513352D 0   0.00000     0.00000     0

 16 18  0  0  0  0              1 V2000 
    6.4951   -1.5000    0.0000 C   0  0  0  0  0  0  0  0  0  0  0  0
    5.1961   -0.7500    0.0000 C   0  0  0  0  0  0  0  0  0  0  0  0
    3.8970   -1.5000    0.0000 N   0  0  0  0  0  0  0  0  0  0  0  0
    3.8971   -3.0000    0.0000 C   0  0  0  0  0  0  0  0  0  0  0  0
    5.1961   -3.7500    0.0000 C   0  0  0  0  0  0  0  0  0  0  0  0
    6.4951   -3.0000    0.0000 N   0  0  0  0  0  0  0  0  0  0  0  0
    2.5980   -0.7500    0.0000 C   0  0  0  0  0  0  0  0  0  0  0  0
    2.5980    0.7500    0.0000 C   0  0  0  0  0  0  0  0  0  0  0  0
    1.2990    1.5000    0.0000 C   0  0  0  0  0  0  0  0  0  0  0  0
   -0.0000    0.7500    0.0000 C   0  0  0  0  0  0  0  0  0  0  0  0
   -1.2990    1.5000    0.0000 C   0  0  0  0  0  0  0  0  0  0  0  0
   -2.5980    0.7500    0.0000 C   0  0  0  0  0  0  0  0  0  0  0  0
   -2.5980   -0.7500    0.0000 C   0  0  0  0  0  0  0  0  0  0  0  0
   -1.2990   -1.5000    0.0000 C   0  0  0  0  0  0  0  0  0  0  0  0
   -0.0000   -0.7500    0.0000 C   0  0  0  0  0  0  0  0  0  0  0  0
    1.2990   -1.5000    0.0000 N   0  0  0  0  0  0  0  0  0  0  0  0
  1  2  1  0  0  0  0
  2  3  1  0  0  0  0
  3  4  1  0  0  0  0
  4  5  1  0  0  0  0
  5  6  1  0  0  0  0
  1  6  1  0  0  0  0
  3  7  1  0  0  0  0
  7  8  2  0  0  0  0
  8  9  1  0  0  0  0
  9 10  2  0  0  0  0
 10 11  1  0  0  0  0
 11 12  2  0  0  0  0
 12 13  1  0  0  0  0
 13 14  2  0  0  0  0
 14 15  1  0  0  0  0
 10 15  1  0  0  0  0
 15 16  2  0  0  0  0
  7 16  1  0  0  0  0
M  END
> <chemblId>
CHEMBL18772

> <bioactivity__type>
IC50

> <units>
nM

> <value>
1445.44

$$$$

  CDK     11271513352D 0   0.00000     0.00000     0

 15 16  0  0  0  0              1 V2000 
    4.2498   -3.9959    0.0000 N   0  0  0  0  0  0  0  0  0  0  0  0
    3.7874   -2.5690    0.0000 C   0  0  0  0  0  0  0  0  0  0  0  0
    2.3204   -2.2560    0.0000 C   0  0  0  0  0  0  0  0  0  0  0  0
    1.8580   -0.8290    0.0000 C   0  0  0  0  0  0  0  0  0  0  0  0
    2.7380    0.3750    0.0000 C   0  0  0  0  0  0  0  0  0  0  0  0
    1.8640    1.5910    0.0000 N   0  0  0  0  0  0  0  0  0  0  0  0
    0.4360    1.1360    0.0000 C   0  0  0  0  0  0  0  0  0  0  0  0
   -0.8670    1.8780    0.0000 C   0  0  0  0  0  0  0  0  0  0  0  0
   -2.1590    1.1300    0.0000 C   0  0  0  0  0  0  0  0  0  0  0  0
   -2.1650   -0.3740    0.0000 C   0  0  0  0  0  0  0  0  0  0  0  0
   -0.8610   -1.1280    0.0000 C   0  0  0  0  0  0  0  0  0  0  0  0
    0.4300   -0.3670    0.0000 C   0  0  0  0  0  0  0  0  0  0  0  0
   -3.4658   -1.1210    0.0000 C   0  0  0  0  0  0  0  0  0  0  0  0
   -3.4693   -2.6210    0.0000 O   0  0  0  0  0  0  0  0  0  0  0  0
   -4.7631   -0.3680    0.0000 N   0  0  0  0  0  0  0  0  0  0  0  0
  1  2  1  0  0  0  0
  2  3  1  0  0  0  0
  3  4  1  0  0  0  0
  4  5  2  0  0  0  0
  5  6  1  0  0  0  0
  6  7  1  0  0  0  0
  7  8  2  0  0  0  0
  8  9  1  0  0  0  0
  9 10  2  0  0  0  0
 10 11  1  0  0  0  0
 11 12  2  0  0  0  0
  4 12  1  0  0  0  0
  7 12  1  0  0  0  0
 10 13  1  0  0  0  0
 13 14  2  0  0  0  0
 13 15  1  0  0  0  0
M  END
> <chemblId>
CHEMBL18840

> <bioactivity__type>
IC50

> <units>
nM

> <value>
0.295

$$$$

  CDK     11271513352D 0   0.00000     0.00000     0

 15 16  0  0  0  0              1 V2000 
    4.1130    4.3782    0.0000 N   0  0  0  0  0  0  0  0  0  0  0  0
    3.6496    2.9516    0.0000 C   0  0  0  0  0  0  0  0  0  0  0  0
    2.1824    2.6396    0.0000 C   0  0  0  0  0  0  0  0  0  0  0  0
    1.7190    1.2130    0.0000 C   0  0  0  0  0  0  0  0  0  0  0  0
    2.6010    0.0000    0.0000 C   0  0  0  0  0  0  0  0  0  0  0  0
    1.7190   -1.2140    0.0000 O   0  0  0  0  0  0  0  0  0  0  0  0
    0.2930   -0.7500    0.0000 C   0  0  0  0  0  0  0  0  0  0  0  0
   -1.0060   -1.5000    0.0000 C   0  0  0  0  0  0  0  0  0  0  0  0
   -2.3060   -0.7500    0.0000 C   0  0  0  0  0  0  0  0  0  0  0  0
   -2.3060    0.7500    0.0000 C   0  0  0  0  0  0  0  0  0  0  0  0
   -1.0060    1.5000    0.0000 C   0  0  0  0  0  0  0  0  0  0  0  0
    0.2930    0.7500    0.0000 C   0  0  0  0  0  0  0  0  0  0  0  0
   -3.6049    1.5002    0.0000 C   0  0  0  0  0  0  0  0  0  0  0  0
   -3.6047    3.0002    0.0000 O   0  0  0  0  0  0  0  0  0  0  0  0
   -4.9041    0.7504    0.0000 N   0  0  0  0  0  0  0  0  0  0  0  0
  1  2  1  0  0  0  0
  2  3  1  0  0  0  0
  3  4  1  0  0  0  0
  4  5  1  0  0  0  0
  5  6  1  0  0  0  0
  6  7  1  0  0  0  0
  7  8  2  0  0  0  0
  8  9  1  0  0  0  0
  9 10  2  0  0  0  0
 10 11  1  0  0  0  0
 11 12  2  0  0  0  0
  4 12  1  0  0  0  0
  7 12  1  0  0  0  0
 10 13  1  0  0  0  0
 13 14  2  0  0  0  0
 13 15  1  0  0  0  0
M  END
> <chemblId>
CHEMBL18928

> <bioactivity__type>
IC50

> <units>
nM

> <value>
72.44

$$$$

  CDK     11271513352D 0   0.00000     0.00000     0

 37 42  0  0  0  0              1 V2000 
   11.0714   -9.0387    0.0000 C   0  0  0  0  0  0  0  0  0  0  0  0
   10.6403   -7.6020    0.0000 O   0  0  0  0  0  0  0  0  0  0  0  0
   11.6690   -6.5103    0.0000 C   0  0  0  0  0  0  0  0  0  0  0  0
   13.1287   -6.8553    0.0000 C   0  0  0  0  0  0  0  0  0  0  0  0
   14.1574   -5.7636    0.0000 C   0  0  0  0  0  0  0  0  0  0  0  0
   13.7263   -4.3269    0.0000 C   0  0  0  0  0  0  0  0  0  0  0  0
   12.2666   -3.9819    0.0000 C   0  0  0  0  0  0  0  0  0  0  0  0
   11.2379   -5.0736    0.0000 C   0  0  0  0  0  0  0  0  0  0  0  0
    9.7781   -4.7286    0.0000 N   0  0  0  0  0  0  0  0  0  0  0  0
    9.3470   -3.2918    0.0000 C   0  0  0  0  0  0  0  0  0  0  0  0
    7.8872   -2.9468    0.0000 C   0  0  0  0  0  0  0  0  0  0  0  0
    6.8585   -4.0385    0.0000 N   0  0  0  0  0  0  0  0  0  0  0  0
    5.3987   -3.6935    0.0000 C   0  0  0  0  0  0  0  0  0  0  0  0
    4.9677   -2.2568    0.0000 C   0  0  0  0  0  0  0  0  0  0  0  0
    3.5079   -1.9117    0.0000 N   0  0  0  0  0  0  0  0  0  0  0  0
    3.0768   -0.4750    0.0000 C   0  0  0  0  0  0  0  0  0  0  0  0
    4.1055    0.6167    0.0000 O   0  0  0  0  0  0  0  0  0  0  0  0
    1.6170   -0.1300    0.0000 C   0  0  0  0  0  0  0  0  0  0  0  0
    0.3170   -0.8800    0.0000 C   0  0  0  0  0  0  0  0  0  0  0  0
   -0.9810   -0.1300    0.0000 C   0  0  0  0  0  0  0  0  0  0  0  0
   -1.7930   -1.6080    0.0000 C   0  0  0  0  0  0  0  0  0  0  0  0
   -0.4940   -1.0020    0.0000 C   0  0  0  0  0  0  0  0  0  0  0  0
   -0.4940    0.4980    0.0000 C   0  0  0  0  0  0  0  0  0  0  0  0
    0.3170    2.1200    0.0000 C   0  0  0  0  0  0  0  0  0  0  0  0
    0.3165    3.6200    0.0000 C   0  0  0  0  0  0  0  0  0  0  0  0
   -0.9828    4.3696    0.0000 F   0  0  0  0  0  0  0  0  0  0  0  0
   -0.9810    1.3700    0.0000 C   0  0  0  0  0  0  0  0  0  0  0  0
    1.6170    1.3700    0.0000 C   0  0  0  0  0  0  0  0  0  0  0  0
    0.8770   -1.6080    0.0000 C   0  0  0  0  0  0  0  0  0  0  0  0
    2.4792   -3.0034    0.0000 C   0  0  0  0  0  0  0  0  0  0  0  0
    1.0194   -2.6584    0.0000 C   0  0  0  0  0  0  0  0  0  0  0  0
   -0.0093   -3.7501    0.0000 C   0  0  0  0  0  0  0  0  0  0  0  0
    0.4218   -5.1868    0.0000 C   0  0  0  0  0  0  0  0  0  0  0  0
    1.8816   -5.5319    0.0000 C   0  0  0  0  0  0  0  0  0  0  0  0
    2.9103   -4.4402    0.0000 N   0  0  0  0  0  0  0  0  0  0  0  0
    7.2896   -5.4752    0.0000 C   0  0  0  0  0  0  0  0  0  0  0  0
    8.7494   -5.8203    0.0000 C   0  0  0  0  0  0  0  0  0  0  0  0
  1  2  1  0  0  0  0
  2  3  1  0  0  0  0
  3  4  2  0  0  0  0
  4  5  1  0  0  0  0
  5  6  2  0  0  0  0
  6  7  1  0  0  0  0
  7  8  2  0  0  0  0
  3  8  1  0  0  0  0
  8  9  1  0  0  0  0
  9 10  1  0  0  0  0
 10 11  1  0  0  0  0
 11 12  1  0  0  0  0
 12 13  1  0  0  0  0
 13 14  1  0  0  0  0
 14 15  1  0  0  0  0
 15 16  1  0  0  0  0
 16 17  2  0  0  0  0
 16 18  1  0  0  0  0
 18 19  1  0  0  0  0
 19 20  1  0  0  0  0
 20 21  1  0  0  0  0
 21 22  1  0  0  0  0
 22 23  1  0  0  0  0
 23 24  1  0  0  0  0
 24 25  1  0  0  0  0
 25 26  1  0  0  0  0
 24 27  1  0  0  0  0
 20 27  1  0  0  0  0
 24 28  1  0  0  0  0
 18 28  1  0  0  0  0
 22 29  1  0  0  0  0
 18 29  1  0  0  0  0
 15 30  1  0  0  0  0
 30 31  2  0  0  0  0
 31 32  1  0  0  0  0
 32 33  2  0  0  0  0
 33 34  1  0  0  0  0
 34 35  2  0  0  0  0
 30 35  1  0  0  0  0
 12 36  1  0  0  0  0
 36 37  1  0  0  0  0
  9 37  1  0  0  0  0
M  END
> <chemblId>
CHEMBL1910138

> <bioactivity__type>
IC50

> <units>
nM

> <value>
4.27

$$$$

  CDK     11271513352D 0   0.00000     0.00000     0

 35 42  0  0  0  0              1 V2000 
   10.4745   -4.8331    0.0000 C   0  0  0  0  0  0  0  0  0  0  0  0
   10.2353   -3.3523    0.0000 O   0  0  0  0  0  0  0  0  0  0  0  0
   11.3980   -2.4047    0.0000 C   0  0  0  0  0  0  0  0  0  0  0  0
   12.8001   -2.9379    0.0000 C   0  0  0  0  0  0  0  0  0  0  0  0
   13.9628   -1.9903    0.0000 C   0  0  0  0  0  0  0  0  0  0  0  0
   13.7236   -0.5095    0.0000 C   0  0  0  0  0  0  0  0  0  0  0  0
   12.3215    0.0237    0.0000 C   0  0  0  0  0  0  0  0  0  0  0  0
   11.1588   -0.9239    0.0000 C   0  0  0  0  0  0  0  0  0  0  0  0
    9.7567   -0.3907    0.0000 N   0  0  0  0  0  0  0  0  0  0  0  0
    9.5175    1.0901    0.0000 C   0  0  0  0  0  0  0  0  0  0  0  0
    8.1154    1.6233    0.0000 C   0  0  0  0  0  0  0  0  0  0  0  0
    6.9527    0.6756    0.0000 N   0  0  0  0  0  0  0  0  0  0  0  0
    5.5506    1.2088    0.0000 C   0  0  0  0  0  0  0  0  0  0  0  0
    4.3878    0.2612    0.0000 C   0  0  0  0  0  0  0  0  0  0  0  0
    2.9858    0.7944    0.0000 N   0  0  0  0  0  0  0  0  0  0  0  0
    1.8230   -0.1532    0.0000 C   0  0  0  0  0  0  0  0  0  0  0  0
    2.0623   -1.6340    0.0000 O   0  0  0  0  0  0  0  0  0  0  0  0
    0.4210    0.3800    0.0000 C   0  0  0  0  0  0  0  0  0  0  0  0
    0.4210   -1.1210    0.0000 C   0  0  0  0  0  0  0  0  0  0  0  0
    1.0790   -0.3800    0.0000 C   0  0  0  0  0  0  0  0  0  0  0  0
    1.0790    1.1200    0.0000 C   0  0  0  0  0  0  0  0  0  0  0  0
   -0.4210    1.1200    0.0000 C   0  0  0  0  0  0  0  0  0  0  0  0
   -1.0790    0.3800    0.0000 C   0  0  0  0  0  0  0  0  0  0  0  0
   -1.0790   -1.1210    0.0000 C   0  0  0  0  0  0  0  0  0  0  0  0
   -0.4210   -0.3800    0.0000 C   0  0  0  0  0  0  0  0  0  0  0  0
   -1.8232    0.1527    0.0000 C   0  0  0  0  0  0  0  0  0  0  0  0
   -2.9857   -0.7953    0.0000 F   0  0  0  0  0  0  0  0  0  0  0  0
    2.7465    2.2752    0.0000 C   0  0  0  0  0  0  0  0  0  0  0  0
    3.9093    3.2228    0.0000 C   0  0  0  0  0  0  0  0  0  0  0  0
    3.6701    4.7036    0.0000 C   0  0  0  0  0  0  0  0  0  0  0  0
    2.2680    5.2368    0.0000 C   0  0  0  0  0  0  0  0  0  0  0  0
    1.1052    4.2892    0.0000 C   0  0  0  0  0  0  0  0  0  0  0  0
    1.3445    2.8084    0.0000 N   0  0  0  0  0  0  0  0  0  0  0  0
    7.1919   -0.8051    0.0000 C   0  0  0  0  0  0  0  0  0  0  0  0
    8.5940   -1.3383    0.0000 C   0  0  0  0  0  0  0  0  0  0  0  0
  1  2  1  0  0  0  0
  2  3  1  0  0  0  0
  3  4  2  0  0  0  0
  4  5  1  0  0  0  0
  5  6  2  0  0  0  0
  6  7  1  0  0  0  0
  7  8  2  0  0  0  0
  3  8  1  0  0  0  0
  8  9  1  0  0  0  0
  9 10  1  0  0  0  0
 10 11  1  0  0  0  0
 11 12  1  0  0  0  0
 12 13  1  0  0  0  0
 13 14  1  0  0  0  0
 14 15  1  0  0  0  0
 15 16  1  0  0  0  0
 16 17  2  0  0  0  0
 16 18  1  0  0  0  0
 18 19  1  0  0  0  0
 19 20  1  0  0  0  0
 20 21  1  0  0  0  0
 18 21  1  0  0  0  0
 21 22  1  0  0  0  0
 22 23  1  0  0  0  0
 18 23  1  0  0  0  0
 23 24  1  0  0  0  0
 19 24  1  0  0  0  0
 24 25  1  0  0  0  0
 20 25  1  0  0  0  0
 22 25  1  0  0  0  0
 25 26  1  0  0  0  0
 26 27  1  0  0  0  0
 15 28  1  0  0  0  0
 28 29  2  0  0  0  0
 29 30  1  0  0  0  0
 30 31  2  0  0  0  0
 31 32  1  0  0  0  0
 32 33  2  0  0  0  0
 28 33  1  0  0  0  0
 12 34  1  0  0  0  0
 34 35  1  0  0  0  0
  9 35  1  0  0  0  0
M  END
> <chemblId>
CHEMBL1910139

> <bioactivity__type>
IC50

> <units>
nM

> <value>
1.27

$$$$

  CDK     11271513352D 0   0.00000     0.00000     0

 35 39  0  0  0  0              1 V2000 
  -15.5885    0.0000    0.0000 C   0  0  0  0  0  0  0  0  0  0  0  0
  -14.2894   -0.7500    0.0000 O   0  0  0  0  0  0  0  0  0  0  0  0
  -14.2894   -2.2500    0.0000 C   0  0  0  0  0  0  0  0  0  0  0  0
  -15.5885   -3.0000    0.0000 C   0  0  0  0  0  0  0  0  0  0  0  0
  -15.5885   -4.5000    0.0000 C   0  0  0  0  0  0  0  0  0  0  0  0
  -14.2894   -5.2500    0.0000 C   0  0  0  0  0  0  0  0  0  0  0  0
  -12.9904   -4.5000    0.0000 C   0  0  0  0  0  0  0  0  0  0  0  0
  -12.9904   -3.0000    0.0000 C   0  0  0  0  0  0  0  0  0  0  0  0
  -11.6913   -2.2500    0.0000 N   0  0  0  0  0  0  0  0  0  0  0  0
  -10.3923   -3.0000    0.0000 C   0  0  0  0  0  0  0  0  0  0  0  0
   -9.0933   -2.2500    0.0000 C   0  0  0  0  0  0  0  0  0  0  0  0
   -9.0933   -0.7500    0.0000 N   0  0  0  0  0  0  0  0  0  0  0  0
   -7.7942    0.0000    0.0000 C   0  0  0  0  0  0  0  0  0  0  0  0
   -6.4952   -0.7500    0.0000 C   0  0  0  0  0  0  0  0  0  0  0  0
   -5.1962   -0.0000    0.0000 N   0  0  0  0  0  0  0  0  0  0  0  0
   -3.8971   -0.7500    0.0000 C   0  0  0  0  0  0  0  0  0  0  0  0
   -3.8971   -2.2500    0.0000 O   0  0  0  0  0  0  0  0  0  0  0  0
   -2.5981   -0.0000    0.0000 C   0  0  0  0  0  0  0  0  0  0  0  0
   -1.2990   -0.7500    0.0000 C   0  0  0  0  0  0  0  0  0  0  0  0
    0.0000    0.0000    0.0000 C   0  0  0  0  0  0  0  0  0  0  0  0
    0.0000    1.5000    0.0000 C   0  0  0  0  0  0  0  0  0  0  0  0
    1.2990    2.2500    0.0000 C   0  0  0  0  0  0  0  0  0  0  0  0
    2.5981    1.5000    0.0000 F   0  0  0  0  0  0  0  0  0  0  0  0
   -1.2990    2.2500    0.0000 C   0  0  0  0  0  0  0  0  0  0  0  0
   -2.5981    1.5000    0.0000 C   0  0  0  0  0  0  0  0  0  0  0  0
    1.2449   -1.4141    0.0000 C   0  0  0  0  0  0  0  0  0  0  0  0
   -0.6969   -2.5352    0.0000 C   0  0  0  0  0  0  0  0  0  0  0  0
   -5.1962    1.5000    0.0000 C   0  0  0  0  0  0  0  0  0  0  0  0
   -3.8971    2.2500    0.0000 C   0  0  0  0  0  0  0  0  0  0  0  0
   -3.8971    3.7500    0.0000 C   0  0  0  0  0  0  0  0  0  0  0  0
   -5.1962    4.5000    0.0000 C   0  0  0  0  0  0  0  0  0  0  0  0
   -6.4952    3.7500    0.0000 C   0  0  0  0  0  0  0  0  0  0  0  0
   -6.4952    2.2500    0.0000 N   0  0  0  0  0  0  0  0  0  0  0  0
  -10.3923    0.0000    0.0000 C   0  0  0  0  0  0  0  0  0  0  0  0
  -11.6913   -0.7500    0.0000 C   0  0  0  0  0  0  0  0  0  0  0  0
  1  2  1  0  0  0  0
  2  3  1  0  0  0  0
  3  4  2  0  0  0  0
  4  5  1  0  0  0  0
  5  6  2  0  0  0  0
  6  7  1  0  0  0  0
  7  8  2  0  0  0  0
  3  8  1  0  0  0  0
  8  9  1  0  0  0  0
  9 10  1  0  0  0  0
 10 11  1  0  0  0  0
 11 12  1  0  0  0  0
 12 13  1  0  0  0  0
 13 14  1  0  0  0  0
 14 15  1  0  0  0  0
 15 16  1  0  0  0  0
 16 17  2  0  0  0  0
 16 18  1  0  0  0  0
 18 19  1  0  0  0  0
 19 20  1  0  0  0  0
 20 21  1  0  0  0  0
 21 22  1  0  0  0  0
 22 23  1  0  0  0  0
 21 24  1  0  0  0  0
 24 25  1  0  0  0  0
 18 25  1  0  0  0  0
 21 26  1  0  0  0  0
 26 27  1  0  0  0  0
 18 27  1  0  0  0  0
 15 28  1  0  0  0  0
 28 29  2  0  0  0  0
 29 30  1  0  0  0  0
 30 31  2  0  0  0  0
 31 32  1  0  0  0  0
 32 33  2  0  0  0  0
 28 33  1  0  0  0  0
 12 34  1  0  0  0  0
 34 35  1  0  0  0  0
  9 35  1  0  0  0  0
M  END
> <chemblId>
CHEMBL1910140

> <bioactivity__type>
IC50

> <units>
nM

> <value>
1.53

$$$$

  CDK     11271513352D 0   0.00000     0.00000     0

 34 38  0  0  0  0              1 V2000 
   -6.5602  -12.7500    0.0000 C   0  0  0  0  0  0  0  0  0  0  0  0
   -5.2612  -12.0000    0.0000 O   0  0  0  0  0  0  0  0  0  0  0  0
   -3.9621  -12.7500    0.0000 C   0  0  0  0  0  0  0  0  0  0  0  0
   -3.9621  -14.2500    0.0000 C   0  0  0  0  0  0  0  0  0  0  0  0
   -2.6631  -15.0000    0.0000 C   0  0  0  0  0  0  0  0  0  0  0  0
   -1.3640  -14.2500    0.0000 C   0  0  0  0  0  0  0  0  0  0  0  0
   -1.3640  -12.7500    0.0000 C   0  0  0  0  0  0  0  0  0  0  0  0
   -2.6631  -12.0000    0.0000 C   0  0  0  0  0  0  0  0  0  0  0  0
   -2.6631  -10.5000    0.0000 N   0  0  0  0  0  0  0  0  0  0  0  0
   -1.3640   -9.7500    0.0000 C   0  0  0  0  0  0  0  0  0  0  0  0
   -1.3640   -8.2500    0.0000 C   0  0  0  0  0  0  0  0  0  0  0  0
   -2.6631   -7.5000    0.0000 N   0  0  0  0  0  0  0  0  0  0  0  0
   -2.6631   -6.0000    0.0000 C   0  0  0  0  0  0  0  0  0  0  0  0
   -1.3640   -5.2500    0.0000 C   0  0  0  0  0  0  0  0  0  0  0  0
   -1.3640   -3.7500    0.0000 N   0  0  0  0  0  0  0  0  0  0  0  0
   -0.0650   -3.0000    0.0000 C   0  0  0  0  0  0  0  0  0  0  0  0
    1.2340   -3.7500    0.0000 O   0  0  0  0  0  0  0  0  0  0  0  0
   -0.0650   -1.5000    0.0000 C   0  0  0  0  0  0  0  0  0  0  0  0
    1.2340   -0.7500    0.0000 C   0  0  0  0  0  0  0  0  0  0  0  0
    1.2340    0.7500    0.0000 C   0  0  0  0  0  0  0  0  0  0  0  0
   -0.0650    1.5000    0.0000 C   0  0  0  0  0  0  0  0  0  0  0  0
   -0.0650    3.0000    0.0000 C   0  0  0  0  0  0  0  0  0  0  0  0
    1.2340    3.7500    0.0000 F   0  0  0  0  0  0  0  0  0  0  0  0
   -1.3640    0.7500    0.0000 C   0  0  0  0  0  0  0  0  0  0  0  0
   -1.3640   -0.7500    0.0000 C   0  0  0  0  0  0  0  0  0  0  0  0
    0.3920   -0.0000    0.0000 C   0  0  0  0  0  0  0  0  0  0  0  0
   -2.6631   -3.0000    0.0000 C   0  0  0  0  0  0  0  0  0  0  0  0
   -2.6631   -1.5000    0.0000 C   0  0  0  0  0  0  0  0  0  0  0  0
   -3.9621   -0.7500    0.0000 C   0  0  0  0  0  0  0  0  0  0  0  0
   -5.2612   -1.5000    0.0000 C   0  0  0  0  0  0  0  0  0  0  0  0
   -5.2612   -3.0000    0.0000 C   0  0  0  0  0  0  0  0  0  0  0  0
   -3.9621   -3.7500    0.0000 N   0  0  0  0  0  0  0  0  0  0  0  0
   -3.9621   -8.2500    0.0000 C   0  0  0  0  0  0  0  0  0  0  0  0
   -3.9621   -9.7500    0.0000 C   0  0  0  0  0  0  0  0  0  0  0  0
  1  2  1  0  0  0  0
  2  3  1  0  0  0  0
  3  4  2  0  0  0  0
  4  5  1  0  0  0  0
  5  6  2  0  0  0  0
  6  7  1  0  0  0  0
  7  8  2  0  0  0  0
  3  8  1  0  0  0  0
  8  9  1  0  0  0  0
  9 10  1  0  0  0  0
 10 11  1  0  0  0  0
 11 12  1  0  0  0  0
 12 13  1  0  0  0  0
 13 14  1  0  0  0  0
 14 15  1  0  0  0  0
 15 16  1  0  0  0  0
 16 17  2  0  0  0  0
 16 18  1  0  0  0  0
 18 19  1  0  0  0  0
 19 20  1  0  0  0  0
 20 21  1  0  0  0  0
 21 22  1  0  0  0  0
 22 23  1  0  0  0  0
 21 24  1  0  0  0  0
 24 25  1  0  0  0  0
 18 25  1  0  0  0  0
 21 26  1  0  0  0  0
 18 26  1  0  0  0  0
 15 27  1  0  0  0  0
 27 28  2  0  0  0  0
 28 29  1  0  0  0  0
 29 30  2  0  0  0  0
 30 31  1  0  0  0  0
 31 32  2  0  0  0  0
 27 32  1  0  0  0  0
 12 33  1  0  0  0  0
 33 34  1  0  0  0  0
  9 34  1  0  0  0  0
M  END
> <chemblId>
CHEMBL1910141

> <bioactivity__type>
IC50

> <units>
nM

> <value>
2.02

$$$$

  CDK     11271513352D 0   0.00000     0.00000     0

 36 41  0  0  0  0              1 V2000 
   10.6403   -7.6020    0.0000 O   0  0  0  0  0  0  0  0  0  0  0  0
   11.6690   -6.5103    0.0000 C   0  0  0  0  0  0  0  0  0  0  0  0
   13.1287   -6.8553    0.0000 C   0  0  0  0  0  0  0  0  0  0  0  0
   14.1574   -5.7636    0.0000 C   0  0  0  0  0  0  0  0  0  0  0  0
   13.7263   -4.3269    0.0000 C   0  0  0  0  0  0  0  0  0  0  0  0
   12.2666   -3.9819    0.0000 C   0  0  0  0  0  0  0  0  0  0  0  0
   11.2379   -5.0736    0.0000 C   0  0  0  0  0  0  0  0  0  0  0  0
    9.7781   -4.7286    0.0000 N   0  0  0  0  0  0  0  0  0  0  0  0
    9.3470   -3.2918    0.0000 C   0  0  0  0  0  0  0  0  0  0  0  0
    7.8872   -2.9468    0.0000 C   0  0  0  0  0  0  0  0  0  0  0  0
    6.8585   -4.0385    0.0000 N   0  0  0  0  0  0  0  0  0  0  0  0
    5.3987   -3.6935    0.0000 C   0  0  0  0  0  0  0  0  0  0  0  0
    4.9677   -2.2568    0.0000 C   0  0  0  0  0  0  0  0  0  0  0  0
    3.5079   -1.9117    0.0000 N   0  0  0  0  0  0  0  0  0  0  0  0
    3.0768   -0.4750    0.0000 C   0  0  0  0  0  0  0  0  0  0  0  0
    4.1055    0.6167    0.0000 O   0  0  0  0  0  0  0  0  0  0  0  0
    1.6170   -0.1300    0.0000 C   0  0  0  0  0  0  0  0  0  0  0  0
    0.3170   -0.8800    0.0000 C   0  0  0  0  0  0  0  0  0  0  0  0
   -0.9810   -0.1300    0.0000 C   0  0  0  0  0  0  0  0  0  0  0  0
   -1.7930   -1.6080    0.0000 C   0  0  0  0  0  0  0  0  0  0  0  0
   -0.4940   -1.0020    0.0000 C   0  0  0  0  0  0  0  0  0  0  0  0
   -0.4940    0.4980    0.0000 C   0  0  0  0  0  0  0  0  0  0  0  0
    0.3170    2.1200    0.0000 C   0  0  0  0  0  0  0  0  0  0  0  0
    0.3165    3.6200    0.0000 C   0  0  0  0  0  0  0  0  0  0  0  0
   -0.9828    4.3696    0.0000 F   0  0  0  0  0  0  0  0  0  0  0  0
   -0.9810    1.3700    0.0000 C   0  0  0  0  0  0  0  0  0  0  0  0
    1.6170    1.3700    0.0000 C   0  0  0  0  0  0  0  0  0  0  0  0
    0.8770   -1.6080    0.0000 C   0  0  0  0  0  0  0  0  0  0  0  0
    2.4792   -3.0034    0.0000 C   0  0  0  0  0  0  0  0  0  0  0  0
    1.0194   -2.6584    0.0000 C   0  0  0  0  0  0  0  0  0  0  0  0
   -0.0093   -3.7501    0.0000 C   0  0  0  0  0  0  0  0  0  0  0  0
    0.4218   -5.1868    0.0000 C   0  0  0  0  0  0  0  0  0  0  0  0
    1.8816   -5.5319    0.0000 C   0  0  0  0  0  0  0  0  0  0  0  0
    2.9103   -4.4402    0.0000 N   0  0  0  0  0  0  0  0  0  0  0  0
    7.2896   -5.4752    0.0000 C   0  0  0  0  0  0  0  0  0  0  0  0
    8.7494   -5.8203    0.0000 C   0  0  0  0  0  0  0  0  0  0  0  0
  1  2  1  0  0  0  0
  2  3  2  0  0  0  0
  3  4  1  0  0  0  0
  4  5  2  0  0  0  0
  5  6  1  0  0  0  0
  6  7  2  0  0  0  0
  2  7  1  0  0  0  0
  7  8  1  0  0  0  0
  8  9  1  0  0  0  0
  9 10  1  0  0  0  0
 10 11  1  0  0  0  0
 11 12  1  0  0  0  0
 12 13  1  0  0  0  0
 13 14  1  0  0  0  0
 14 15  1  0  0  0  0
 15 16  2  0  0  0  0
 15 17  1  0  0  0  0
 17 18  1  0  0  0  0
 18 19  1  0  0  0  0
 19 20  1  0  0  0  0
 20 21  1  0  0  0  0
 21 22  1  0  0  0  0
 22 23  1  0  0  0  0
 23 24  1  0  0  0  0
 24 25  1  0  0  0  0
 23 26  1  0  0  0  0
 19 26  1  0  0  0  0
 23 27  1  0  0  0  0
 17 27  1  0  0  0  0
 21 28  1  0  0  0  0
 17 28  1  0  0  0  0
 14 29  1  0  0  0  0
 29 30  2  0  0  0  0
 30 31  1  0  0  0  0
 31 32  2  0  0  0  0
 32 33  1  0  0  0  0
 33 34  2  0  0  0  0
 29 34  1  0  0  0  0
 11 35  1  0  0  0  0
 35 36  1  0  0  0  0
  8 36  1  0  0  0  0
M  END
> <chemblId>
CHEMBL1910142

> <bioactivity__type>
IC50

> <units>
nM

> <value>
2.59

$$$$

  CDK     11271513352D 0   0.00000     0.00000     0

 34 41  0  0  0  0              1 V2000 
   10.2353   -3.3523    0.0000 O   0  0  0  0  0  0  0  0  0  0  0  0
   11.3980   -2.4047    0.0000 C   0  0  0  0  0  0  0  0  0  0  0  0
   12.8001   -2.9379    0.0000 C   0  0  0  0  0  0  0  0  0  0  0  0
   13.9628   -1.9903    0.0000 C   0  0  0  0  0  0  0  0  0  0  0  0
   13.7236   -0.5095    0.0000 C   0  0  0  0  0  0  0  0  0  0  0  0
   12.3215    0.0237    0.0000 C   0  0  0  0  0  0  0  0  0  0  0  0
   11.1588   -0.9239    0.0000 C   0  0  0  0  0  0  0  0  0  0  0  0
    9.7567   -0.3907    0.0000 N   0  0  0  0  0  0  0  0  0  0  0  0
    9.5175    1.0901    0.0000 C   0  0  0  0  0  0  0  0  0  0  0  0
    8.1154    1.6233    0.0000 C   0  0  0  0  0  0  0  0  0  0  0  0
    6.9527    0.6756    0.0000 N   0  0  0  0  0  0  0  0  0  0  0  0
    5.5506    1.2088    0.0000 C   0  0  0  0  0  0  0  0  0  0  0  0
    4.3878    0.2612    0.0000 C   0  0  0  0  0  0  0  0  0  0  0  0
    2.9858    0.7944    0.0000 N   0  0  0  0  0  0  0  0  0  0  0  0
    1.8230   -0.1532    0.0000 C   0  0  0  0  0  0  0  0  0  0  0  0
    2.0623   -1.6340    0.0000 O   0  0  0  0  0  0  0  0  0  0  0  0
    0.4210    0.3800    0.0000 C   0  0  0  0  0  0  0  0  0  0  0  0
    0.4210   -1.1210    0.0000 C   0  0  0  0  0  0  0  0  0  0  0  0
    1.0790   -0.3800    0.0000 C   0  0  0  0  0  0  0  0  0  0  0  0
    1.0790    1.1200    0.0000 C   0  0  0  0  0  0  0  0  0  0  0  0
   -0.4210    1.1200    0.0000 C   0  0  0  0  0  0  0  0  0  0  0  0
   -1.0790    0.3800    0.0000 C   0  0  0  0  0  0  0  0  0  0  0  0
   -1.0790   -1.1210    0.0000 C   0  0  0  0  0  0  0  0  0  0  0  0
   -0.4210   -0.3800    0.0000 C   0  0  0  0  0  0  0  0  0  0  0  0
   -1.8232    0.1527    0.0000 C   0  0  0  0  0  0  0  0  0  0  0  0
   -2.9857   -0.7953    0.0000 F   0  0  0  0  0  0  0  0  0  0  0  0
    2.7465    2.2752    0.0000 C   0  0  0  0  0  0  0  0  0  0  0  0
    3.9093    3.2228    0.0000 C   0  0  0  0  0  0  0  0  0  0  0  0
    3.6701    4.7036    0.0000 C   0  0  0  0  0  0  0  0  0  0  0  0
    2.2680    5.2368    0.0000 C   0  0  0  0  0  0  0  0  0  0  0  0
    1.1052    4.2892    0.0000 C   0  0  0  0  0  0  0  0  0  0  0  0
    1.3445    2.8084    0.0000 N   0  0  0  0  0  0  0  0  0  0  0  0
    7.1919   -0.8051    0.0000 C   0  0  0  0  0  0  0  0  0  0  0  0
    8.5940   -1.3383    0.0000 C   0  0  0  0  0  0  0  0  0  0  0  0
  1  2  1  0  0  0  0
  2  3  2  0  0  0  0
  3  4  1  0  0  0  0
  4  5  2  0  0  0  0
  5  6  1  0  0  0  0
  6  7  2  0  0  0  0
  2  7  1  0  0  0  0
  7  8  1  0  0  0  0
  8  9  1  0  0  0  0
  9 10  1  0  0  0  0
 10 11  1  0  0  0  0
 11 12  1  0  0  0  0
 12 13  1  0  0  0  0
 13 14  1  0  0  0  0
 14 15  1  0  0  0  0
 15 16  2  0  0  0  0
 15 17  1  0  0  0  0
 17 18  1  0  0  0  0
 18 19  1  0  0  0  0
 19 20  1  0  0  0  0
 17 20  1  0  0  0  0
 20 21  1  0  0  0  0
 21 22  1  0  0  0  0
 17 22  1  0  0  0  0
 22 23  1  0  0  0  0
 18 23  1  0  0  0  0
 23 24  1  0  0  0  0
 19 24  1  0  0  0  0
 21 24  1  0  0  0  0
 24 25  1  0  0  0  0
 25 26  1  0  0  0  0
 14 27  1  0  0  0  0
 27 28  2  0  0  0  0
 28 29  1  0  0  0  0
 29 30  2  0  0  0  0
 30 31  1  0  0  0  0
 31 32  2  0  0  0  0
 27 32  1  0  0  0  0
 11 33  1  0  0  0  0
 33 34  1  0  0  0  0
  8 34  1  0  0  0  0
M  END
> <chemblId>
CHEMBL1910143

> <bioactivity__type>
IC50

> <units>
nM

> <value>
1.35

$$$$

  CDK     11271513352D 0   0.00000     0.00000     0

 34 38  0  0  0  0              1 V2000 
  -14.2894   -0.7500    0.0000 O   0  0  0  0  0  0  0  0  0  0  0  0
  -14.2894   -2.2500    0.0000 C   0  0  0  0  0  0  0  0  0  0  0  0
  -15.5885   -3.0000    0.0000 C   0  0  0  0  0  0  0  0  0  0  0  0
  -15.5885   -4.5000    0.0000 C   0  0  0  0  0  0  0  0  0  0  0  0
  -14.2894   -5.2500    0.0000 C   0  0  0  0  0  0  0  0  0  0  0  0
  -12.9904   -4.5000    0.0000 C   0  0  0  0  0  0  0  0  0  0  0  0
  -12.9904   -3.0000    0.0000 C   0  0  0  0  0  0  0  0  0  0  0  0
  -11.6913   -2.2500    0.0000 N   0  0  0  0  0  0  0  0  0  0  0  0
  -10.3923   -3.0000    0.0000 C   0  0  0  0  0  0  0  0  0  0  0  0
   -9.0933   -2.2500    0.0000 C   0  0  0  0  0  0  0  0  0  0  0  0
   -9.0933   -0.7500    0.0000 N   0  0  0  0  0  0  0  0  0  0  0  0
   -7.7942    0.0000    0.0000 C   0  0  0  0  0  0  0  0  0  0  0  0
   -6.4952   -0.7500    0.0000 C   0  0  0  0  0  0  0  0  0  0  0  0
   -5.1962   -0.0000    0.0000 N   0  0  0  0  0  0  0  0  0  0  0  0
   -3.8971   -0.7500    0.0000 C   0  0  0  0  0  0  0  0  0  0  0  0
   -3.8971   -2.2500    0.0000 O   0  0  0  0  0  0  0  0  0  0  0  0
   -2.5981   -0.0000    0.0000 C   0  0  0  0  0  0  0  0  0  0  0  0
   -1.2990   -0.7500    0.0000 C   0  0  0  0  0  0  0  0  0  0  0  0
    0.0000    0.0000    0.0000 C   0  0  0  0  0  0  0  0  0  0  0  0
    0.0000    1.5000    0.0000 C   0  0  0  0  0  0  0  0  0  0  0  0
    1.2990    2.2500    0.0000 C   0  0  0  0  0  0  0  0  0  0  0  0
    2.5981    1.5000    0.0000 F   0  0  0  0  0  0  0  0  0  0  0  0
   -1.2990    2.2500    0.0000 C   0  0  0  0  0  0  0  0  0  0  0  0
   -2.5981    1.5000    0.0000 C   0  0  0  0  0  0  0  0  0  0  0  0
    1.2449   -1.4141    0.0000 C   0  0  0  0  0  0  0  0  0  0  0  0
   -0.6969   -2.5352    0.0000 C   0  0  0  0  0  0  0  0  0  0  0  0
   -5.1962    1.5000    0.0000 C   0  0  0  0  0  0  0  0  0  0  0  0
   -3.8971    2.2500    0.0000 C   0  0  0  0  0  0  0  0  0  0  0  0
   -3.8971    3.7500    0.0000 C   0  0  0  0  0  0  0  0  0  0  0  0
   -5.1962    4.5000    0.0000 C   0  0  0  0  0  0  0  0  0  0  0  0
   -6.4952    3.7500    0.0000 C   0  0  0  0  0  0  0  0  0  0  0  0
   -6.4952    2.2500    0.0000 N   0  0  0  0  0  0  0  0  0  0  0  0
  -10.3923    0.0000    0.0000 C   0  0  0  0  0  0  0  0  0  0  0  0
  -11.6913   -0.7500    0.0000 C   0  0  0  0  0  0  0  0  0  0  0  0
  1  2  1  0  0  0  0
  2  3  2  0  0  0  0
  3  4  1  0  0  0  0
  4  5  2  0  0  0  0
  5  6  1  0  0  0  0
  6  7  2  0  0  0  0
  2  7  1  0  0  0  0
  7  8  1  0  0  0  0
  8  9  1  0  0  0  0
  9 10  1  0  0  0  0
 10 11  1  0  0  0  0
 11 12  1  0  0  0  0
 12 13  1  0  0  0  0
 13 14  1  0  0  0  0
 14 15  1  0  0  0  0
 15 16  2  0  0  0  0
 15 17  1  0  0  0  0
 17 18  1  0  0  0  0
 18 19  1  0  0  0  0
 19 20  1  0  0  0  0
 20 21  1  0  0  0  0
 21 22  1  0  0  0  0
 20 23  1  0  0  0  0
 23 24  1  0  0  0  0
 17 24  1  0  0  0  0
 20 25  1  0  0  0  0
 25 26  1  0  0  0  0
 17 26  1  0  0  0  0
 14 27  1  0  0  0  0
 27 28  2  0  0  0  0
 28 29  1  0  0  0  0
 29 30  2  0  0  0  0
 30 31  1  0  0  0  0
 31 32  2  0  0  0  0
 27 32  1  0  0  0  0
 11 33  1  0  0  0  0
 33 34  1  0  0  0  0
  8 34  1  0  0  0  0
M  END
> <chemblId>
CHEMBL1910144

> <bioactivity__type>
IC50

> <units>
nM

> <value>
1.76

$$$$

  CDK     11271513352D 0   0.00000     0.00000     0

 33 37  0  0  0  0              1 V2000 
   -5.2612  -12.0000    0.0000 O   0  0  0  0  0  0  0  0  0  0  0  0
   -3.9621  -12.7500    0.0000 C   0  0  0  0  0  0  0  0  0  0  0  0
   -3.9621  -14.2500    0.0000 C   0  0  0  0  0  0  0  0  0  0  0  0
   -2.6631  -15.0000    0.0000 C   0  0  0  0  0  0  0  0  0  0  0  0
   -1.3640  -14.2500    0.0000 C   0  0  0  0  0  0  0  0  0  0  0  0
   -1.3640  -12.7500    0.0000 C   0  0  0  0  0  0  0  0  0  0  0  0
   -2.6631  -12.0000    0.0000 C   0  0  0  0  0  0  0  0  0  0  0  0
   -2.6631  -10.5000    0.0000 N   0  0  0  0  0  0  0  0  0  0  0  0
   -1.3640   -9.7500    0.0000 C   0  0  0  0  0  0  0  0  0  0  0  0
   -1.3640   -8.2500    0.0000 C   0  0  0  0  0  0  0  0  0  0  0  0
   -2.6631   -7.5000    0.0000 N   0  0  0  0  0  0  0  0  0  0  0  0
   -2.6631   -6.0000    0.0000 C   0  0  0  0  0  0  0  0  0  0  0  0
   -1.3640   -5.2500    0.0000 C   0  0  0  0  0  0  0  0  0  0  0  0
   -1.3640   -3.7500    0.0000 N   0  0  0  0  0  0  0  0  0  0  0  0
   -0.0650   -3.0000    0.0000 C   0  0  0  0  0  0  0  0  0  0  0  0
    1.2340   -3.7500    0.0000 O   0  0  0  0  0  0  0  0  0  0  0  0
   -0.0650   -1.5000    0.0000 C   0  0  0  0  0  0  0  0  0  0  0  0
    1.2340   -0.7500    0.0000 C   0  0  0  0  0  0  0  0  0  0  0  0
    1.2340    0.7500    0.0000 C   0  0  0  0  0  0  0  0  0  0  0  0
   -0.0650    1.5000    0.0000 C   0  0  0  0  0  0  0  0  0  0  0  0
   -0.0650    3.0000    0.0000 C   0  0  0  0  0  0  0  0  0  0  0  0
    1.2340    3.7500    0.0000 F   0  0  0  0  0  0  0  0  0  0  0  0
   -1.3640    0.7500    0.0000 C   0  0  0  0  0  0  0  0  0  0  0  0
   -1.3640   -0.7500    0.0000 C   0  0  0  0  0  0  0  0  0  0  0  0
    0.3920   -0.0000    0.0000 C   0  0  0  0  0  0  0  0  0  0  0  0
   -2.6631   -3.0000    0.0000 C   0  0  0  0  0  0  0  0  0  0  0  0
   -2.6631   -1.5000    0.0000 C   0  0  0  0  0  0  0  0  0  0  0  0
   -3.9621   -0.7500    0.0000 C   0  0  0  0  0  0  0  0  0  0  0  0
   -5.2612   -1.5000    0.0000 C   0  0  0  0  0  0  0  0  0  0  0  0
   -5.2612   -3.0000    0.0000 C   0  0  0  0  0  0  0  0  0  0  0  0
   -3.9621   -3.7500    0.0000 N   0  0  0  0  0  0  0  0  0  0  0  0
   -3.9621   -8.2500    0.0000 C   0  0  0  0  0  0  0  0  0  0  0  0
   -3.9621   -9.7500    0.0000 C   0  0  0  0  0  0  0  0  0  0  0  0
  1  2  1  0  0  0  0
  2  3  2  0  0  0  0
  3  4  1  0  0  0  0
  4  5  2  0  0  0  0
  5  6  1  0  0  0  0
  6  7  2  0  0  0  0
  2  7  1  0  0  0  0
  7  8  1  0  0  0  0
  8  9  1  0  0  0  0
  9 10  1  0  0  0  0
 10 11  1  0  0  0  0
 11 12  1  0  0  0  0
 12 13  1  0  0  0  0
 13 14  1  0  0  0  0
 14 15  1  0  0  0  0
 15 16  2  0  0  0  0
 15 17  1  0  0  0  0
 17 18  1  0  0  0  0
 18 19  1  0  0  0  0
 19 20  1  0  0  0  0
 20 21  1  0  0  0  0
 21 22  1  0  0  0  0
 20 23  1  0  0  0  0
 23 24  1  0  0  0  0
 17 24  1  0  0  0  0
 20 25  1  0  0  0  0
 17 25  1  0  0  0  0
 14 26  1  0  0  0  0
 26 27  2  0  0  0  0
 27 28  1  0  0  0  0
 28 29  2  0  0  0  0
 29 30  1  0  0  0  0
 30 31  2  0  0  0  0
 26 31  1  0  0  0  0
 11 32  1  0  0  0  0
 32 33  1  0  0  0  0
  8 33  1  0  0  0  0
M  END
> <chemblId>
CHEMBL1910145

> <bioactivity__type>
IC50

> <units>
nM

> <value>
1.74

$$$$

  CDK     11271513352D 0   0.00000     0.00000     0

 15 16  0  0  0  0              1 V2000 
    4.1130    4.3782    0.0000 N   0  0  0  0  0  0  0  0  0  0  0  0
    3.6496    2.9516    0.0000 C   0  0  0  0  0  0  0  0  0  0  0  0
    2.1824    2.6396    0.0000 C   0  0  0  0  0  0  0  0  0  0  0  0
    1.7190    1.2130    0.0000 C   0  0  0  0  0  0  0  0  0  0  0  0
    2.6010    0.0000    0.0000 C   0  0  0  0  0  0  0  0  0  0  0  0
    1.7190   -1.2140    0.0000 O   0  0  0  0  0  0  0  0  0  0  0  0
    0.2930   -0.7500    0.0000 C   0  0  0  0  0  0  0  0  0  0  0  0
   -1.0060   -1.5000    0.0000 C   0  0  0  0  0  0  0  0  0  0  0  0
   -2.3060   -0.7500    0.0000 C   0  0  0  0  0  0  0  0  0  0  0  0
   -2.3060    0.7500    0.0000 C   0  0  0  0  0  0  0  0  0  0  0  0
   -1.0060    1.5000    0.0000 C   0  0  0  0  0  0  0  0  0  0  0  0
    0.2930    0.7500    0.0000 C   0  0  0  0  0  0  0  0  0  0  0  0
   -3.6049    1.5002    0.0000 C   0  0  0  0  0  0  0  0  0  0  0  0
   -3.6047    3.0002    0.0000 O   0  0  0  0  0  0  0  0  0  0  0  0
   -4.9041    0.7504    0.0000 N   0  0  0  0  0  0  0  0  0  0  0  0
  1  2  1  0  0  0  0
  2  3  1  0  0  0  0
  3  4  1  0  0  0  0
  4  5  2  0  0  0  0
  5  6  1  0  0  0  0
  6  7  1  0  0  0  0
  7  8  2  0  0  0  0
  8  9  1  0  0  0  0
  9 10  2  0  0  0  0
 10 11  1  0  0  0  0
 11 12  2  0  0  0  0
  4 12  1  0  0  0  0
  7 12  1  0  0  0  0
 10 13  1  0  0  0  0
 13 14  2  0  0  0  0
 13 15  1  0  0  0  0
M  END
> <chemblId>
CHEMBL19114

> <bioactivity__type>
IC50

> <units>
nM

> <value>
4.57

$$$$

  CDK     11271513352D 0   0.00000     0.00000     0

 30 34  0  0  0  0              1 V2000 
    1.8238    4.0741    0.0000 C   0  0  0  0  0  0  0  0  0  0  0  0
    0.5220    3.3290    0.0000 N   0  0  0  0  0  0  0  0  0  0  0  0
   -0.7650    4.0850    0.0000 C   0  0  0  0  0  0  0  0  0  0  0  0
   -2.0610    3.3500    0.0000 C   0  0  0  0  0  0  0  0  0  0  0  0
   -3.3541    4.1102    0.0000 C   0  0  0  0  0  0  0  0  0  0  0  0
   -3.3423    5.6102    0.0000 N   0  0  0  0  0  0  0  0  0  0  0  0
   -4.6354    6.3704    0.0000 C   0  0  0  0  0  0  0  0  0  0  0  0
   -5.9403    5.6306    0.0000 O   0  0  0  0  0  0  0  0  0  0  0  0
   -4.6236    7.8703    0.0000 O   0  0  0  0  0  0  0  0  0  0  0  0
   -5.9167    8.6305    0.0000 C   0  0  0  0  0  0  0  0  0  0  0  0
   -5.9048   10.1305    0.0000 C   0  0  0  0  0  0  0  0  0  0  0  0
   -4.5999   10.8702    0.0000 C   0  0  0  0  0  0  0  0  0  0  0  0
   -4.5881   12.3702    0.0000 C   0  0  0  0  0  0  0  0  0  0  0  0
   -5.8812   13.1304    0.0000 C   0  0  0  0  0  0  0  0  0  0  0  0
   -7.1861   12.3906    0.0000 C   0  0  0  0  0  0  0  0  0  0  0  0
   -7.1979   10.8907    0.0000 C   0  0  0  0  0  0  0  0  0  0  0  0
   -2.0730    1.8590    0.0000 C   0  0  0  0  0  0  0  0  0  0  0  0
   -0.7740    1.0800    0.0000 C   0  0  0  0  0  0  0  0  0  0  0  0
    0.5220    1.8200    0.0000 C   0  0  0  0  0  0  0  0  0  0  0  0
    1.8240    1.0460    0.0000 C   0  0  0  0  0  0  0  0  0  0  0  0
    1.8190   -0.4520    0.0000 C   0  0  0  0  0  0  0  0  0  0  0  0
    2.8690   -1.5290    0.0000 C   0  0  0  0  0  0  0  0  0  0  0  0
    2.1670   -2.8580    0.0000 N   0  0  0  0  0  0  0  0  0  0  0  0
    2.8279   -4.2046    0.0000 C   0  0  0  0  0  0  0  0  0  0  0  0
    0.6850   -2.6000    0.0000 C   0  0  0  0  0  0  0  0  0  0  0  0
   -0.5600   -3.4450    0.0000 C   0  0  0  0  0  0  0  0  0  0  0  0
   -1.9120   -2.7970    0.0000 C   0  0  0  0  0  0  0  0  0  0  0  0
   -2.0170   -1.3010    0.0000 C   0  0  0  0  0  0  0  0  0  0  0  0
   -0.7710   -0.4490    0.0000 C   0  0  0  0  0  0  0  0  0  0  0  0
    0.5250   -1.1370    0.0000 C   0  0  0  0  0  0  0  0  0  0  0  0
  1  2  1  0  0  0  0
  2  3  1  0  0  0  0
  3  4  1  0  0  0  0
  4  5  1  1  0  0  0
  5  6  1  0  0  0  0
  6  7  1  0  0  0  0
  7  8  2  0  0  0  0
  7  9  1  0  0  0  0
  9 10  1  0  0  0  0
 10 11  1  0  0  0  0
 11 12  2  0  0  0  0
 12 13  1  0  0  0  0
 13 14  2  0  0  0  0
 14 15  1  0  0  0  0
 15 16  2  0  0  0  0
 11 16  1  0  0  0  0
  4 17  1  0  0  0  0
 18 17  1  1  0  0  0
 18 19  1  0  0  0  0
  2 19  1  0  0  0  0
 19 20  1  6  0  0  0
 20 21  1  0  0  0  0
 21 22  2  0  0  0  0
 22 23  1  0  0  0  0
 23 24  1  0  0  0  0
 23 25  1  0  0  0  0
 25 26  2  0  0  0  0
 26 27  1  0  0  0  0
 27 28  2  0  0  0  0
 28 29  1  0  0  0  0
 18 29  1  0  0  0  0
 29 30  2  0  0  0  0
 21 30  1  0  0  0  0
 25 30  1  0  0  0  0
M  END
> <chemblId>
CHEMBL19215

> <bioactivity__type>
IC50

> <units>
nM

> <value>
4.1

$$$$

  CDK     11271513352D 0   0.00000     0.00000     0

 37 41  0  0  0  0              1 V2000 
    0.0000    8.2500    0.0000 C   0  0  0  0  0  0  0  0  0  0  0  0
   -1.2990    7.5000    0.0000 C   0  0  0  0  0  0  0  0  0  0  0  0
   -2.5980    8.2500    0.0000 C   0  0  0  0  0  0  0  0  0  0  0  0
   -2.5980    9.7500    0.0000 N   0  0  0  0  0  0  0  0  0  0  0  0
   -3.8971   10.5000    0.0000 C   0  0  0  0  0  0  0  0  0  0  0  0
   -5.1961    9.7500    0.0000 O   0  0  0  0  0  0  0  0  0  0  0  0
   -3.8971   12.0000    0.0000 C   0  0  0  0  0  0  0  0  0  0  0  0
   -2.5980   12.7500    0.0000 C   0  0  0  0  0  0  0  0  0  0  0  0
   -2.5980   14.2500    0.0000 C   0  0  0  0  0  0  0  0  0  0  0  0
   -3.8971   15.0000    0.0000 C   0  0  0  0  0  0  0  0  0  0  0  0
   -5.1961   14.2500    0.0000 C   0  0  0  0  0  0  0  0  0  0  0  0
   -5.1961   12.7500    0.0000 C   0  0  0  0  0  0  0  0  0  0  0  0
   -3.8971   16.5000    0.0000 N   0  3  0  0  0  0  0  0  0  0  0  0
   -5.1961   17.2500    0.0000 O   0  0  0  0  0  0  0  0  0  0  0  0
   -2.5980   17.2500    0.0000 O   0  5  0  0  0  0  0  0  0  0  0  0
   -1.2990   10.5000    0.0000 C   0  0  0  0  0  0  0  0  0  0  0  0
    0.0000    9.7500    0.0000 C   0  0  0  0  0  0  0  0  0  0  0  0
    1.2991   10.5000    0.0000 C   0  0  0  0  0  0  0  0  0  0  0  0
    1.2991   12.0000    0.0000 C   0  0  0  0  0  0  0  0  0  0  0  0
    0.0000   12.7500    0.0000 C   0  0  0  0  0  0  0  0  0  0  0  0
   -1.2990   12.0000    0.0000 N   0  0  0  0  0  0  0  0  0  0  0  0
   -1.2990    6.0000    0.0000 N   0  0  0  0  0  0  0  0  0  0  0  0
   -2.5980    5.2500    0.0000 C   0  0  0  0  0  0  0  0  0  0  0  0
   -2.5980    3.7500    0.0000 C   0  0  0  0  0  0  0  0  0  0  0  0
   -1.2990    3.0000    0.0000 N   0  0  0  0  0  0  0  0  0  0  0  0
    0.0000    3.7500    0.0000 C   0  0  0  0  0  0  0  0  0  0  0  0
    0.0000    5.2500    0.0000 C   0  0  0  0  0  0  0  0  0  0  0  0
   -1.2990    1.5000    0.0000 C   0  0  0  0  0  0  0  0  0  0  0  0
   -2.5980    0.7500    0.0000 C   0  0  0  0  0  0  0  0  0  0  0  0
   -2.5980   -0.7500    0.0000 C   0  0  0  0  0  0  0  0  0  0  0  0
   -1.2990   -1.5000    0.0000 C   0  0  0  0  0  0  0  0  0  0  0  0
    0.0000   -0.7500    0.0000 C   0  0  0  0  0  0  0  0  0  0  0  0
    1.2990   -1.5000    0.0000 O   0  0  0  0  0  0  0  0  0  0  0  0
    2.5980   -0.7500    0.0000 C   0  0  0  0  0  0  0  0  0  0  0  0
    2.5980    0.7500    0.0000 C   0  0  0  0  0  0  0  0  0  0  0  0
    1.2990    1.5000    0.0000 O   0  0  0  0  0  0  0  0  0  0  0  0
    0.0000    0.7500    0.0000 C   0  0  0  0  0  0  0  0  0  0  0  0
  2  1  1  1  0  0  0
  2  3  1  0  0  0  0
  3  4  1  0  0  0  0
  4  5  1  0  0  0  0
  5  6  2  0  0  0  0
  5  7  1  0  0  0  0
  7  8  2  0  0  0  0
  8  9  1  0  0  0  0
  9 10  2  0  0  0  0
 10 11  1  0  0  0  0
 11 12  2  0  0  0  0
  7 12  1  0  0  0  0
 10 13  1  0  0  0  0
 13 14  2  0  0  0  0
 13 15  1  0  0  0  0
  4 16  1  0  0  0  0
 16 17  2  0  0  0  0
 17 18  1  0  0  0  0
 18 19  2  0  0  0  0
 19 20  1  0  0  0  0
 20 21  2  0  0  0  0
 16 21  1  0  0  0  0
  2 22  1  0  0  0  0
 22 23  1  0  0  0  0
 23 24  1  0  0  0  0
 24 25  1  0  0  0  0
 25 26  1  0  0  0  0
 26 27  1  0  0  0  0
 22 27  1  0  0  0  0
 25 28  1  0  0  0  0
 28 29  2  0  0  0  0
 29 30  1  0  0  0  0
 30 31  2  0  0  0  0
 31 32  1  0  0  0  0
 32 33  1  0  0  0  0
 33 34  1  0  0  0  0
 34 35  1  0  0  0  0
 35 36  1  0  0  0  0
 36 37  1  0  0  0  0
 28 37  1  0  0  0  0
 32 37  2  0  0  0  0
M  END
> <chemblId>
CHEMBL193206

> <bioactivity__type>
IC50

> <units>
nM

> <value>
13.75

$$$$

  CDK     11271513352D 0   0.00000     0.00000     0

 33 38  0  0  0  0              1 V2000 
    5.1523    0.4696    0.0000 C   0  0  0  0  0  0  0  0  0  0  0  0
    3.6850    0.1580    0.0000 N   0  0  0  0  0  0  0  0  0  0  0  0
    3.2210   -1.2680    0.0000 C   0  0  0  0  0  0  0  0  0  0  0  0
    1.7540   -1.5800    0.0000 C   0  0  0  0  0  0  0  0  0  0  0  0
    0.7500   -0.4660    0.0000 C   0  0  0  0  0  0  0  0  0  0  0  0
    1.2140    0.9610    0.0000 C   0  0  0  0  0  0  0  0  0  0  0  0
    2.6810    1.2730    0.0000 C   0  0  0  0  0  0  0  0  0  0  0  0
   -0.0000    1.8430    0.0000 S   0  0  0  0  0  0  0  0  0  0  0  0
   -1.2130    0.9610    0.0000 C   0  0  0  0  0  0  0  0  0  0  0  0
   -2.6810    1.2730    0.0000 N   0  0  0  0  0  0  0  0  0  0  0  0
   -3.6840    0.1580    0.0000 C   0  0  0  0  0  0  0  0  0  0  0  0
   -3.2210   -1.2680    0.0000 N   0  0  0  0  0  0  0  0  0  0  0  0
   -4.2249   -2.3826    0.0000 C   0  0  0  0  0  0  0  0  0  0  0  0
   -5.6920   -2.0704    0.0000 C   0  0  0  0  0  0  0  0  0  0  0  0
   -6.6959   -3.1850    0.0000 N   0  0  0  0  0  0  0  0  0  0  0  0
   -8.1631   -2.8729    0.0000 C   0  0  0  0  0  0  0  0  0  0  0  0
   -9.1670   -3.9874    0.0000 C   0  0  0  0  0  0  0  0  0  0  0  0
   -8.7037   -5.4141    0.0000 N   0  0  0  0  0  0  0  0  0  0  0  0
   -7.2365   -5.7262    0.0000 C   0  0  0  0  0  0  0  0  0  0  0  0
   -6.2326   -4.6117    0.0000 C   0  0  0  0  0  0  0  0  0  0  0  0
   -9.7076   -6.5286    0.0000 C   0  0  0  0  0  0  0  0  0  0  0  0
   -9.2443   -7.9553    0.0000 C   0  0  0  0  0  0  0  0  0  0  0  0
  -10.2482   -9.0699    0.0000 C   0  0  0  0  0  0  0  0  0  0  0  0
  -11.7153   -8.7578    0.0000 N   0  0  0  0  0  0  0  0  0  0  0  0
  -12.1786   -7.3311    0.0000 C   0  0  0  0  0  0  0  0  0  0  0  0
  -13.6458   -7.0190    0.0000 C   0  0  0  0  0  0  0  0  0  0  0  0
  -14.1091   -5.5923    0.0000 C   0  0  0  0  0  0  0  0  0  0  0  0
  -13.1052   -4.4778    0.0000 C   0  0  0  0  0  0  0  0  0  0  0  0
  -11.6380   -4.7899    0.0000 C   0  0  0  0  0  0  0  0  0  0  0  0
  -11.1747   -6.2165    0.0000 C   0  0  0  0  0  0  0  0  0  0  0  0
   -1.7540   -1.5800    0.0000 C   0  0  0  0  0  0  0  0  0  0  0  0
   -1.2909   -3.0067    0.0000 O   0  0  0  0  0  0  0  0  0  0  0  0
   -0.7500   -0.4660    0.0000 C   0  0  0  0  0  0  0  0  0  0  0  0
  1  2  1  0  0  0  0
  2  3  1  0  0  0  0
  3  4  1  0  0  0  0
  4  5  1  0  0  0  0
  5  6  2  0  0  0  0
  6  7  1  0  0  0  0
  2  7  1  0  0  0  0
  6  8  1  0  0  0  0
  8  9  1  0  0  0  0
  9 10  1  0  0  0  0
 10 11  2  0  0  0  0
 11 12  1  0  0  0  0
 12 13  1  0  0  0  0
 13 14  1  0  0  0  0
 14 15  1  0  0  0  0
 15 16  1  0  0  0  0
 16 17  1  0  0  0  0
 17 18  1  0  0  0  0
 18 19  1  0  0  0  0
 19 20  1  0  0  0  0
 15 20  1  0  0  0  0
 18 21  1  0  0  0  0
 21 22  2  0  0  0  0
 22 23  1  0  0  0  0
 23 24  2  0  0  0  0
 24 25  1  0  0  0  0
 25 26  2  0  0  0  0
 26 27  1  0  0  0  0
 27 28  2  0  0  0  0
 28 29  1  0  0  0  0
 29 30  2  0  0  0  0
 21 30  1  0  0  0  0
 25 30  1  0  0  0  0
 12 31  1  0  0  0  0
 31 32  2  0  0  0  0
 31 33  1  0  0  0  0
  5 33  1  0  0  0  0
  9 33  2  0  0  0  0
M  END
> <chemblId>
CHEMBL198463

> <bioactivity__type>
IC50

> <units>
nM

> <value>
1304.0

$$$$

  CDK     11271513352D 0   0.00000     0.00000     0

 32 36  0  0  0  0              1 V2000 
    2.0285   10.5754    0.0000 N   0  0  0  0  0  0  0  0  0  0  0  0
    3.0322    9.4608    0.0000 C   0  0  0  0  0  0  0  0  0  0  0  0
    2.5688    8.0341    0.0000 O   0  0  0  0  0  0  0  0  0  0  0  0
    4.4994    9.7727    0.0000 C   0  0  0  0  0  0  0  0  0  0  0  0
    4.9628   11.1994    0.0000 C   0  0  0  0  0  0  0  0  0  0  0  0
    6.4300   11.5114    0.0000 C   0  0  0  0  0  0  0  0  0  0  0  0
    7.4338   10.3967    0.0000 C   0  0  0  0  0  0  0  0  0  0  0  0
    8.9010   10.7087    0.0000 F   0  0  0  0  0  0  0  0  0  0  0  0
    6.9704    8.9701    0.0000 C   0  0  0  0  0  0  0  0  0  0  0  0
    7.9742    7.8555    0.0000 O   0  0  0  0  0  0  0  0  0  0  0  0
    7.5108    6.4288    0.0000 C   0  0  0  0  0  0  0  0  0  0  0  0
    6.0436    6.1169    0.0000 C   0  0  0  0  0  0  0  0  0  0  0  0
    5.0398    7.2315    0.0000 C   0  0  0  0  0  0  0  0  0  0  0  0
    5.5032    8.6581    0.0000 C   0  0  0  0  0  0  0  0  0  0  0  0
    5.5802    4.6902    0.0000 N   0  0  0  0  0  0  0  0  0  0  0  0
    4.1130    4.3782    0.0000 C   0  0  0  0  0  0  0  0  0  0  0  0
    3.6496    2.9516    0.0000 C   0  0  0  0  0  0  0  0  0  0  0  0
    2.1824    2.6396    0.0000 C   0  0  0  0  0  0  0  0  0  0  0  0
    1.7190    1.2130    0.0000 C   0  0  0  0  0  0  0  0  0  0  0  0
    2.6010   -0.0000    0.0000 C   0  0  0  0  0  0  0  0  0  0  0  0
    1.7190   -1.2140    0.0000 N   0  0  0  0  0  0  0  0  0  0  0  0
    0.2930   -0.7500    0.0000 C   0  0  0  0  0  0  0  0  0  0  0  0
   -1.0070   -1.5000    0.0000 C   0  0  0  0  0  0  0  0  0  0  0  0
   -2.3060   -0.7500    0.0000 C   0  0  0  0  0  0  0  0  0  0  0  0
   -2.3060    0.7500    0.0000 C   0  0  0  0  0  0  0  0  0  0  0  0
   -3.6050    1.5000    0.0000 F   0  0  0  0  0  0  0  0  0  0  0  0
   -1.0070    1.5000    0.0000 C   0  0  0  0  0  0  0  0  0  0  0  0
    0.2930    0.7500    0.0000 C   0  0  0  0  0  0  0  0  0  0  0  0
    6.5840    3.5756    0.0000 C   0  0  0  0  0  0  0  0  0  0  0  0
    6.5056    2.0776    0.0000 C   0  0  0  0  0  0  0  0  0  0  0  0
    8.0036    1.9993    0.0000 C   0  0  0  0  0  0  0  0  0  0  0  0
    8.0819    3.4972    0.0000 C   0  0  0  0  0  0  0  0  0  0  0  0
  1  2  1  0  0  0  0
  2  3  2  0  0  0  0
  2  4  1  0  0  0  0
  4  5  2  0  0  0  0
  5  6  1  0  0  0  0
  6  7  2  0  0  0  0
  7  8  1  0  0  0  0
  7  9  1  0  0  0  0
  9 10  1  0  0  0  0
 10 11  1  0  0  0  0
 11 12  1  0  0  0  0
 12 13  1  0  0  0  0
 13 14  1  0  0  0  0
  4 14  1  0  0  0  0
  9 14  2  0  0  0  0
 12 15  1  6  0  0  0
 15 16  1  0  0  0  0
 16 17  1  0  0  0  0
 17 18  1  0  0  0  0
 18 19  1  0  0  0  0
 19 20  2  0  0  0  0
 20 21  1  0  0  0  0
 21 22  1  0  0  0  0
 22 23  2  0  0  0  0
 23 24  1  0  0  0  0
 24 25  2  0  0  0  0
 25 26  1  0  0  0  0
 25 27  1  0  0  0  0
 27 28  2  0  0  0  0
 19 28  1  0  0  0  0
 22 28  1  0  0  0  0
 15 29  1  0  0  0  0
 29 30  1  0  0  0  0
 30 31  1  0  0  0  0
 31 32  1  0  0  0  0
 29 32  1  0  0  0  0
M  END
> <chemblId>
CHEMBL208773

> <bioactivity__type>
IC50

> <units>
nM

> <value>
37.5

$$$$

  CDK     11271513352D 0   0.00000     0.00000     0

 32 36  0  0  0  0              1 V2000 
    2.0285   10.5754    0.0000 N   0  0  0  0  0  0  0  0  0  0  0  0
    3.0322    9.4608    0.0000 C   0  0  0  0  0  0  0  0  0  0  0  0
    2.5688    8.0341    0.0000 O   0  0  0  0  0  0  0  0  0  0  0  0
    4.4994    9.7727    0.0000 C   0  0  0  0  0  0  0  0  0  0  0  0
    4.9628   11.1994    0.0000 C   0  0  0  0  0  0  0  0  0  0  0  0
    6.4300   11.5114    0.0000 C   0  0  0  0  0  0  0  0  0  0  0  0
    7.4338   10.3967    0.0000 C   0  0  0  0  0  0  0  0  0  0  0  0
    8.9010   10.7087    0.0000 F   0  0  0  0  0  0  0  0  0  0  0  0
    6.9704    8.9701    0.0000 C   0  0  0  0  0  0  0  0  0  0  0  0
    7.9742    7.8555    0.0000 O   0  0  0  0  0  0  0  0  0  0  0  0
    7.5108    6.4288    0.0000 C   0  0  0  0  0  0  0  0  0  0  0  0
    6.0436    6.1169    0.0000 C   0  0  0  0  0  0  0  0  0  0  0  0
    5.0398    7.2315    0.0000 C   0  0  0  0  0  0  0  0  0  0  0  0
    5.5032    8.6581    0.0000 C   0  0  0  0  0  0  0  0  0  0  0  0
    5.5802    4.6902    0.0000 N   0  0  0  0  0  0  0  0  0  0  0  0
    4.1130    4.3782    0.0000 C   0  0  0  0  0  0  0  0  0  0  0  0
    3.6496    2.9516    0.0000 C   0  0  0  0  0  0  0  0  0  0  0  0
    2.1824    2.6396    0.0000 C   0  0  0  0  0  0  0  0  0  0  0  0
    1.7190    1.2130    0.0000 C   0  0  0  0  0  0  0  0  0  0  0  0
    2.6010   -0.0000    0.0000 C   0  0  0  0  0  0  0  0  0  0  0  0
    1.7190   -1.2140    0.0000 N   0  0  0  0  0  0  0  0  0  0  0  0
    0.2930   -0.7500    0.0000 C   0  0  0  0  0  0  0  0  0  0  0  0
   -1.0070   -1.5000    0.0000 C   0  0  0  0  0  0  0  0  0  0  0  0
   -2.3060   -0.7500    0.0000 C   0  0  0  0  0  0  0  0  0  0  0  0
   -2.3060    0.7500    0.0000 C   0  0  0  0  0  0  0  0  0  0  0  0
   -3.6050    1.5000    0.0000 F   0  0  0  0  0  0  0  0  0  0  0  0
   -1.0070    1.5000    0.0000 C   0  0  0  0  0  0  0  0  0  0  0  0
    0.2930    0.7500    0.0000 C   0  0  0  0  0  0  0  0  0  0  0  0
    6.5840    3.5756    0.0000 C   0  0  0  0  0  0  0  0  0  0  0  0
    6.5056    2.0776    0.0000 C   0  0  0  0  0  0  0  0  0  0  0  0
    8.0036    1.9993    0.0000 C   0  0  0  0  0  0  0  0  0  0  0  0
    8.0819    3.4972    0.0000 C   0  0  0  0  0  0  0  0  0  0  0  0
  1  2  1  0  0  0  0
  2  3  2  0  0  0  0
  2  4  1  0  0  0  0
  4  5  2  0  0  0  0
  5  6  1  0  0  0  0
  6  7  2  0  0  0  0
  7  8  1  0  0  0  0
  7  9  1  0  0  0  0
  9 10  1  0  0  0  0
 10 11  1  0  0  0  0
 11 12  1  0  0  0  0
 12 13  1  0  0  0  0
 13 14  1  0  0  0  0
  4 14  1  0  0  0  0
  9 14  2  0  0  0  0
 12 15  1  1  0  0  0
 15 16  1  0  0  0  0
 16 17  1  0  0  0  0
 17 18  1  0  0  0  0
 18 19  1  0  0  0  0
 19 20  2  0  0  0  0
 20 21  1  0  0  0  0
 21 22  1  0  0  0  0
 22 23  2  0  0  0  0
 23 24  1  0  0  0  0
 24 25  2  0  0  0  0
 25 26  1  0  0  0  0
 25 27  1  0  0  0  0
 27 28  2  0  0  0  0
 19 28  1  0  0  0  0
 22 28  1  0  0  0  0
 15 29  1  0  0  0  0
 29 30  1  0  0  0  0
 30 31  1  0  0  0  0
 31 32  1  0  0  0  0
 29 32  1  0  0  0  0
M  END
> <chemblId>
CHEMBL208774

> <bioactivity__type>
IC50

> <units>
nM

> <value>
926.0

$$$$

  CDK     11271513352D 0   0.00000     0.00000     0

 32 35  0  0  0  0              1 V2000 
    9.4414    8.1675    0.0000 C   0  0  0  0  0  0  0  0  0  0  0  0
    7.9742    7.8555    0.0000 C   0  0  0  0  0  0  0  0  0  0  0  0
    7.5108    6.4288    0.0000 C   0  0  0  0  0  0  0  0  0  0  0  0
    6.0436    6.1169    0.0000 N   0  0  0  0  0  0  0  0  0  0  0  0
    5.5802    4.6902    0.0000 C   0  0  0  0  0  0  0  0  0  0  0  0
    4.1130    4.3782    0.0000 C   0  0  0  0  0  0  0  0  0  0  0  0
    3.6496    2.9516    0.0000 C   0  0  0  0  0  0  0  0  0  0  0  0
    2.1824    2.6396    0.0000 C   0  0  0  0  0  0  0  0  0  0  0  0
    1.7190    1.2130    0.0000 C   0  0  0  0  0  0  0  0  0  0  0  0
    2.6010   -0.0000    0.0000 C   0  0  0  0  0  0  0  0  0  0  0  0
    1.7190   -1.2140    0.0000 N   0  0  0  0  0  0  0  0  0  0  0  0
    0.2930   -0.7500    0.0000 C   0  0  0  0  0  0  0  0  0  0  0  0
   -1.0070   -1.5000    0.0000 C   0  0  0  0  0  0  0  0  0  0  0  0
   -2.3060   -0.7500    0.0000 C   0  0  0  0  0  0  0  0  0  0  0  0
   -2.3060    0.7500    0.0000 C   0  0  0  0  0  0  0  0  0  0  0  0
   -3.6050    1.5000    0.0000 F   0  0  0  0  0  0  0  0  0  0  0  0
   -1.0070    1.5000    0.0000 C   0  0  0  0  0  0  0  0  0  0  0  0
    0.2930    0.7500    0.0000 C   0  0  0  0  0  0  0  0  0  0  0  0
    5.0398    7.2315    0.0000 C   0  0  0  0  0  0  0  0  0  0  0  0
    3.5726    6.9195    0.0000 C   0  0  0  0  0  0  0  0  0  0  0  0
    2.5688    8.0341    0.0000 O   0  0  0  0  0  0  0  0  0  0  0  0
    3.0322    9.4608    0.0000 C   0  0  0  0  0  0  0  0  0  0  0  0
    2.0285   10.5754    0.0000 C   0  0  0  0  0  0  0  0  0  0  0  0
    0.5613   10.2634    0.0000 F   0  0  0  0  0  0  0  0  0  0  0  0
    2.4919   12.0020    0.0000 C   0  0  0  0  0  0  0  0  0  0  0  0
    3.9591   12.3140    0.0000 C   0  0  0  0  0  0  0  0  0  0  0  0
    4.9628   11.1994    0.0000 C   0  0  0  0  0  0  0  0  0  0  0  0
    6.4300   11.5114    0.0000 C   0  0  0  0  0  0  0  0  0  0  0  0
    7.4338   10.3967    0.0000 O   0  0  0  0  0  0  0  0  0  0  0  0
    6.8934   12.9380    0.0000 N   0  0  0  0  0  0  0  0  0  0  0  0
    4.4994    9.7727    0.0000 C   0  0  0  0  0  0  0  0  0  0  0  0
    5.5032    8.6581    0.0000 C   0  0  0  0  0  0  0  0  0  0  0  0
  1  2  1  0  0  0  0
  2  3  1  0  0  0  0
  3  4  1  0  0  0  0
  4  5  1  0  0  0  0
  5  6  1  0  0  0  0
  6  7  1  0  0  0  0
  7  8  1  0  0  0  0
  8  9  1  0  0  0  0
  9 10  2  0  0  0  0
 10 11  1  0  0  0  0
 11 12  1  0  0  0  0
 12 13  2  0  0  0  0
 13 14  1  0  0  0  0
 14 15  2  0  0  0  0
 15 16  1  0  0  0  0
 15 17  1  0  0  0  0
 17 18  2  0  0  0  0
  9 18  1  0  0  0  0
 12 18  1  0  0  0  0
  4 19  1  0  0  0  0
 19 20  1  0  0  0  0
 20 21  1  0  0  0  0
 21 22  1  0  0  0  0
 22 23  2  0  0  0  0
 23 24  1  0  0  0  0
 23 25  1  0  0  0  0
 25 26  2  0  0  0  0
 26 27  1  0  0  0  0
 27 28  1  0  0  0  0
 28 29  2  0  0  0  0
 28 30  1  0  0  0  0
 27 31  2  0  0  0  0
 22 31  1  0  0  0  0
 31 32  1  0  0  0  0
 19 32  1  0  0  0  0
M  END
> <chemblId>
CHEMBL209784

> <bioactivity__type>
IC50

> <units>
nM

> <value>
125.0

$$$$

  CDK     11271513352D 0   0.00000     0.00000     0

 32 36  0  0  0  0              1 V2000 
   12.4528    4.8236    0.0000 N   0  0  0  0  0  0  0  0  0  0  0  0
   10.9856    4.5116    0.0000 C   0  0  0  0  0  0  0  0  0  0  0  0
    9.9818    5.6262    0.0000 O   0  0  0  0  0  0  0  0  0  0  0  0
   10.5222    3.0849    0.0000 C   0  0  0  0  0  0  0  0  0  0  0  0
   11.5260    1.9703    0.0000 C   0  0  0  0  0  0  0  0  0  0  0  0
   11.0626    0.5437    0.0000 C   0  0  0  0  0  0  0  0  0  0  0  0
    9.5954    0.2317    0.0000 C   0  0  0  0  0  0  0  0  0  0  0  0
    9.1320   -1.1949    0.0000 F   0  0  0  0  0  0  0  0  0  0  0  0
    8.5916    1.3463    0.0000 C   0  0  0  0  0  0  0  0  0  0  0  0
    7.1244    1.0343    0.0000 O   0  0  0  0  0  0  0  0  0  0  0  0
    6.1206    2.1490    0.0000 C   0  0  0  0  0  0  0  0  0  0  0  0
    6.5840    3.5756    0.0000 C   0  0  0  0  0  0  0  0  0  0  0  0
    8.0512    3.8876    0.0000 C   0  0  0  0  0  0  0  0  0  0  0  0
    9.0550    2.7729    0.0000 C   0  0  0  0  0  0  0  0  0  0  0  0
    5.5802    4.6902    0.0000 N   0  0  0  0  0  0  0  0  0  0  0  0
    4.1130    4.3782    0.0000 C   0  0  0  0  0  0  0  0  0  0  0  0
    3.6496    2.9516    0.0000 C   0  0  0  0  0  0  0  0  0  0  0  0
    2.1824    2.6396    0.0000 C   0  0  0  0  0  0  0  0  0  0  0  0
    1.7190    1.2130    0.0000 C   0  0  0  0  0  0  0  0  0  0  0  0
    2.6010   -0.0000    0.0000 C   0  0  0  0  0  0  0  0  0  0  0  0
    1.7190   -1.2140    0.0000 N   0  0  0  0  0  0  0  0  0  0  0  0
    0.2930   -0.7500    0.0000 C   0  0  0  0  0  0  0  0  0  0  0  0
   -1.0070   -1.5000    0.0000 C   0  0  0  0  0  0  0  0  0  0  0  0
   -2.3060   -0.7500    0.0000 C   0  0  0  0  0  0  0  0  0  0  0  0
   -2.3060    0.7500    0.0000 C   0  0  0  0  0  0  0  0  0  0  0  0
   -3.6050    1.5000    0.0000 F   0  0  0  0  0  0  0  0  0  0  0  0
   -1.0070    1.5000    0.0000 C   0  0  0  0  0  0  0  0  0  0  0  0
    0.2930    0.7500    0.0000 C   0  0  0  0  0  0  0  0  0  0  0  0
    6.0436    6.1169    0.0000 C   0  0  0  0  0  0  0  0  0  0  0  0
    5.0398    7.2315    0.0000 C   0  0  0  0  0  0  0  0  0  0  0  0
    4.7278    8.6987    0.0000 C   0  0  0  0  0  0  0  0  0  0  0  0
    3.6132    7.6949    0.0000 C   0  0  0  0  0  0  0  0  0  0  0  0
  1  2  1  0  0  0  0
  2  3  2  0  0  0  0
  2  4  1  0  0  0  0
  4  5  2  0  0  0  0
  5  6  1  0  0  0  0
  6  7  2  0  0  0  0
  7  8  1  0  0  0  0
  7  9  1  0  0  0  0
  9 10  1  0  0  0  0
 10 11  1  0  0  0  0
 11 12  1  0  0  0  0
 12 13  1  0  0  0  0
 13 14  1  0  0  0  0
  4 14  1  0  0  0  0
  9 14  2  0  0  0  0
 12 15  1  6  0  0  0
 15 16  1  0  0  0  0
 16 17  1  0  0  0  0
 17 18  1  0  0  0  0
 18 19  1  0  0  0  0
 19 20  2  0  0  0  0
 20 21  1  0  0  0  0
 21 22  1  0  0  0  0
 22 23  2  0  0  0  0
 23 24  1  0  0  0  0
 24 25  2  0  0  0  0
 25 26  1  0  0  0  0
 25 27  1  0  0  0  0
 27 28  2  0  0  0  0
 19 28  1  0  0  0  0
 22 28  1  0  0  0  0
 15 29  1  0  0  0  0
 29 30  1  0  0  0  0
 30 31  1  0  0  0  0
 31 32  1  0  0  0  0
 30 32  1  0  0  0  0
M  END
> <chemblId>
CHEMBL209802

> <bioactivity__type>
IC50

> <units>
nM

> <value>
70.0

$$$$

  CDK     11271513352D 0   0.00000     0.00000     0

 29 32  0  0  0  0              1 V2000 
    6.0436    6.1169    0.0000 C   0  0  0  0  0  0  0  0  0  0  0  0
    5.5802    4.6902    0.0000 C   0  0  0  0  0  0  0  0  0  0  0  0
    4.1130    4.3782    0.0000 N   0  0  0  0  0  0  0  0  0  0  0  0
    3.6496    2.9516    0.0000 C   0  0  0  0  0  0  0  0  0  0  0  0
    2.1824    2.6396    0.0000 C   0  0  0  0  0  0  0  0  0  0  0  0
    1.7190    1.2130    0.0000 C   0  0  0  0  0  0  0  0  0  0  0  0
    2.6010   -0.0000    0.0000 C   0  0  0  0  0  0  0  0  0  0  0  0
    1.7190   -1.2140    0.0000 N   0  0  0  0  0  0  0  0  0  0  0  0
    0.2930   -0.7500    0.0000 C   0  0  0  0  0  0  0  0  0  0  0  0
   -1.0070   -1.5000    0.0000 C   0  0  0  0  0  0  0  0  0  0  0  0
   -2.3060   -0.7500    0.0000 C   0  0  0  0  0  0  0  0  0  0  0  0
   -2.3060    0.7500    0.0000 C   0  0  0  0  0  0  0  0  0  0  0  0
   -3.6050    1.5000    0.0000 F   0  0  0  0  0  0  0  0  0  0  0  0
   -1.0070    1.5000    0.0000 C   0  0  0  0  0  0  0  0  0  0  0  0
    0.2930    0.7500    0.0000 C   0  0  0  0  0  0  0  0  0  0  0  0
    3.1092    5.4929    0.0000 C   0  0  0  0  0  0  0  0  0  0  0  0
    1.6420    5.1809    0.0000 C   0  0  0  0  0  0  0  0  0  0  0  0
    0.6382    6.2955    0.0000 O   0  0  0  0  0  0  0  0  0  0  0  0
    1.1016    7.7221    0.0000 C   0  0  0  0  0  0  0  0  0  0  0  0
    0.0979    8.8368    0.0000 C   0  0  0  0  0  0  0  0  0  0  0  0
   -1.3693    8.5248    0.0000 F   0  0  0  0  0  0  0  0  0  0  0  0
    0.5613   10.2634    0.0000 C   0  0  0  0  0  0  0  0  0  0  0  0
    2.0285   10.5754    0.0000 C   0  0  0  0  0  0  0  0  0  0  0  0
    3.0322    9.4608    0.0000 C   0  0  0  0  0  0  0  0  0  0  0  0
    4.4994    9.7727    0.0000 C   0  0  0  0  0  0  0  0  0  0  0  0
    5.5032    8.6581    0.0000 O   0  0  0  0  0  0  0  0  0  0  0  0
    4.9628   11.1994    0.0000 N   0  0  0  0  0  0  0  0  0  0  0  0
    2.5688    8.0341    0.0000 C   0  0  0  0  0  0  0  0  0  0  0  0
    3.5726    6.9195    0.0000 C   0  0  0  0  0  0  0  0  0  0  0  0
  1  2  1  0  0  0  0
  2  3  1  0  0  0  0
  3  4  1  0  0  0  0
  4  5  1  0  0  0  0
  5  6  1  0  0  0  0
  6  7  2  0  0  0  0
  7  8  1  0  0  0  0
  8  9  1  0  0  0  0
  9 10  2  0  0  0  0
 10 11  1  0  0  0  0
 11 12  2  0  0  0  0
 12 13  1  0  0  0  0
 12 14  1  0  0  0  0
 14 15  2  0  0  0  0
  6 15  1  0  0  0  0
  9 15  1  0  0  0  0
  3 16  1  0  0  0  0
 16 17  1  0  0  0  0
 17 18  1  0  0  0  0
 18 19  1  0  0  0  0
 19 20  2  0  0  0  0
 20 21  1  0  0  0  0
 20 22  1  0  0  0  0
 22 23  2  0  0  0  0
 23 24  1  0  0  0  0
 24 25  1  0  0  0  0
 25 26  2  0  0  0  0
 25 27  1  0  0  0  0
 24 28  2  0  0  0  0
 19 28  1  0  0  0  0
 28 29  1  0  0  0  0
 16 29  1  0  0  0  0
M  END
> <chemblId>
CHEMBL210348

> <bioactivity__type>
IC50

> <units>
nM

> <value>
68.0

$$$$

  CDK     11271513352D 0   0.00000     0.00000     0

 23 26  0  0  0  0              1 V2000 
    4.9037   -6.0139    0.0000 C   0  0  0  0  0  0  0  0  0  0  0  0
    3.4367   -5.7009    0.0000 N   0  0  0  0  0  0  0  0  0  0  0  0
    2.4321   -6.8148    0.0000 C   0  0  0  0  0  0  0  0  0  0  0  0
    2.9743   -4.2740    0.0000 C   0  0  0  0  0  0  0  0  0  0  0  0
    3.6564   -2.9380    0.0000 C   0  0  0  0  0  0  0  0  0  0  0  0
    2.3204   -2.2560    0.0000 C   0  0  0  0  0  0  0  0  0  0  0  0
    1.6383   -3.5919    0.0000 C   0  0  0  0  0  0  0  0  0  0  0  0
    1.8580   -0.8290    0.0000 C   0  0  0  0  0  0  0  0  0  0  0  0
    2.7380    0.3750    0.0000 C   0  0  0  0  0  0  0  0  0  0  0  0
    1.8640    1.5910    0.0000 N   0  0  0  0  0  0  0  0  0  0  0  0
    0.4360    1.1360    0.0000 C   0  0  0  0  0  0  0  0  0  0  0  0
   -0.8670    1.8780    0.0000 C   0  0  0  0  0  0  0  0  0  0  0  0
   -2.1590    1.1300    0.0000 C   0  0  0  0  0  0  0  0  0  0  0  0
   -2.1650   -0.3740    0.0000 C   0  0  0  0  0  0  0  0  0  0  0  0
   -3.4658   -1.1210    0.0000 C   0  0  0  0  0  0  0  0  0  0  0  0
   -4.7631   -0.3680    0.0000 C   0  0  0  0  0  0  0  0  0  0  0  0
   -4.9164    1.1242    0.0000 C   0  0  0  0  0  0  0  0  0  0  0  0
   -6.3829    1.4394    0.0000 O   0  0  0  0  0  0  0  0  0  0  0  0
   -7.1359    0.1422    0.0000 C   0  0  0  0  0  0  0  0  0  0  0  0
   -8.6280   -0.0112    0.0000 O   0  0  0  0  0  0  0  0  0  0  0  0
   -6.1348   -0.9749    0.0000 N   0  0  0  0  0  0  0  0  0  0  0  0
   -0.8610   -1.1280    0.0000 C   0  0  0  0  0  0  0  0  0  0  0  0
    0.4300   -0.3670    0.0000 C   0  0  0  0  0  0  0  0  0  0  0  0
  1  2  1  0  0  0  0
  2  3  1  0  0  0  0
  4  2  1  1  0  0  0
  4  5  1  0  0  0  0
  5  6  1  0  0  0  0
  6  7  1  0  0  0  0
  4  7  1  0  0  0  0
  6  8  1  6  0  0  0
  8  9  2  0  0  0  0
  9 10  1  0  0  0  0
 10 11  1  0  0  0  0
 11 12  2  0  0  0  0
 12 13  1  0  0  0  0
 13 14  2  0  0  0  0
 14 15  1  0  0  0  0
 15 16  1  0  0  0  0
 16 17  1  0  0  0  0
 17 18  1  0  0  0  0
 18 19  1  0  0  0  0
 19 20  2  0  0  0  0
 19 21  1  0  0  0  0
 16 21  1  0  0  0  0
 14 22  1  0  0  0  0
 22 23  2  0  0  0  0
  8 23  1  0  0  0  0
 11 23  1  0  0  0  0
M  END
> <chemblId>
CHEMBL2110300

> <bioactivity__type>
IC50

> <units>
nM

> <value>
3548.13

$$$$

  CDK     11271513352D 0   0.00000     0.00000     0

 30 34  0  0  0  0              1 V2000 
    2.0285   10.5754    0.0000 C   0  0  0  0  0  0  0  0  0  0  0  0
    3.0322    9.4608    0.0000 O   0  0  0  0  0  0  0  0  0  0  0  0
    4.4994    9.7727    0.0000 C   0  0  0  0  0  0  0  0  0  0  0  0
    4.9628   11.1994    0.0000 C   0  0  0  0  0  0  0  0  0  0  0  0
    6.4300   11.5114    0.0000 C   0  0  0  0  0  0  0  0  0  0  0  0
    7.4338   10.3967    0.0000 C   0  0  0  0  0  0  0  0  0  0  0  0
    6.9704    8.9701    0.0000 C   0  0  0  0  0  0  0  0  0  0  0  0
    7.9742    7.8555    0.0000 O   0  0  0  0  0  0  0  0  0  0  0  0
    7.5108    6.4288    0.0000 C   0  0  0  0  0  0  0  0  0  0  0  0
    6.0436    6.1169    0.0000 C   0  0  0  0  0  0  0  0  0  0  0  0
    5.0398    7.2315    0.0000 C   0  0  0  0  0  0  0  0  0  0  0  0
    5.5032    8.6581    0.0000 C   0  0  0  0  0  0  0  0  0  0  0  0
    5.5802    4.6902    0.0000 N   0  0  0  0  0  0  0  0  0  0  0  0
    4.1130    4.3782    0.0000 C   0  0  0  0  0  0  0  0  0  0  0  0
    3.6496    2.9516    0.0000 C   0  0  0  0  0  0  0  0  0  0  0  0
    2.1824    2.6396    0.0000 C   0  0  0  0  0  0  0  0  0  0  0  0
    1.7190    1.2130    0.0000 C   0  0  0  0  0  0  0  0  0  0  0  0
    2.6010   -0.0000    0.0000 C   0  0  0  0  0  0  0  0  0  0  0  0
    1.7190   -1.2140    0.0000 N   0  0  0  0  0  0  0  0  0  0  0  0
    0.2930   -0.7500    0.0000 C   0  0  0  0  0  0  0  0  0  0  0  0
   -1.0070   -1.5000    0.0000 C   0  0  0  0  0  0  0  0  0  0  0  0
   -2.3060   -0.7500    0.0000 C   0  0  0  0  0  0  0  0  0  0  0  0
   -2.3060    0.7500    0.0000 C   0  0  0  0  0  0  0  0  0  0  0  0
   -3.6050    1.5000    0.0000 F   0  0  0  0  0  0  0  0  0  0  0  0
   -1.0070    1.5000    0.0000 C   0  0  0  0  0  0  0  0  0  0  0  0
    0.2930    0.7500    0.0000 C   0  0  0  0  0  0  0  0  0  0  0  0
    6.5840    3.5756    0.0000 C   0  0  0  0  0  0  0  0  0  0  0  0
    6.5056    2.0776    0.0000 C   0  0  0  0  0  0  0  0  0  0  0  0
    8.0036    1.9993    0.0000 C   0  0  0  0  0  0  0  0  0  0  0  0
    8.0819    3.4972    0.0000 C   0  0  0  0  0  0  0  0  0  0  0  0
  1  2  1  0  0  0  0
  2  3  1  0  0  0  0
  3  4  2  0  0  0  0
  4  5  1  0  0  0  0
  5  6  2  0  0  0  0
  6  7  1  0  0  0  0
  7  8  1  0  0  0  0
  8  9  1  0  0  0  0
  9 10  1  0  0  0  0
 10 11  1  0  0  0  0
 11 12  1  0  0  0  0
  3 12  1  0  0  0  0
  7 12  2  0  0  0  0
 10 13  1  6  0  0  0
 13 14  1  0  0  0  0
 14 15  1  0  0  0  0
 15 16  1  0  0  0  0
 16 17  1  0  0  0  0
 17 18  2  0  0  0  0
 18 19  1  0  0  0  0
 19 20  1  0  0  0  0
 20 21  2  0  0  0  0
 21 22  1  0  0  0  0
 22 23  2  0  0  0  0
 23 24  1  0  0  0  0
 23 25  1  0  0  0  0
 25 26  2  0  0  0  0
 17 26  1  0  0  0  0
 20 26  1  0  0  0  0
 13 27  1  0  0  0  0
 27 28  1  0  0  0  0
 28 29  1  0  0  0  0
 29 30  1  0  0  0  0
 27 30  1  0  0  0  0
M  END
> <chemblId>
CHEMBL211363

> <bioactivity__type>
IC50

> <units>
nM

> <value>
255.5

$$$$

  CDK     11271513352D 0   0.00000     0.00000     0

 30 33  0  0  0  0              1 V2000 
    7.5108    6.4288    0.0000 C   0  0  0  0  0  0  0  0  0  0  0  0
    6.0436    6.1169    0.0000 C   0  0  0  0  0  0  0  0  0  0  0  0
    5.5802    4.6902    0.0000 N   0  0  0  0  0  0  0  0  0  0  0  0
    4.1130    4.3782    0.0000 C   0  0  0  0  0  0  0  0  0  0  0  0
    3.6496    2.9516    0.0000 C   0  0  0  0  0  0  0  0  0  0  0  0
    2.1824    2.6396    0.0000 C   0  0  0  0  0  0  0  0  0  0  0  0
    1.7190    1.2130    0.0000 C   0  0  0  0  0  0  0  0  0  0  0  0
    2.6010   -0.0000    0.0000 C   0  0  0  0  0  0  0  0  0  0  0  0
    1.7190   -1.2140    0.0000 N   0  0  0  0  0  0  0  0  0  0  0  0
    0.2930   -0.7500    0.0000 C   0  0  0  0  0  0  0  0  0  0  0  0
   -1.0070   -1.5000    0.0000 C   0  0  0  0  0  0  0  0  0  0  0  0
   -2.3060   -0.7500    0.0000 C   0  0  0  0  0  0  0  0  0  0  0  0
   -2.3060    0.7500    0.0000 C   0  0  0  0  0  0  0  0  0  0  0  0
   -3.6050    1.5000    0.0000 F   0  0  0  0  0  0  0  0  0  0  0  0
   -1.0070    1.5000    0.0000 C   0  0  0  0  0  0  0  0  0  0  0  0
    0.2930    0.7500    0.0000 C   0  0  0  0  0  0  0  0  0  0  0  0
    6.5840    3.5756    0.0000 C   0  0  0  0  0  0  0  0  0  0  0  0
    8.0512    3.8876    0.0000 C   0  0  0  0  0  0  0  0  0  0  0  0
    9.0550    2.7729    0.0000 O   0  0  0  0  0  0  0  0  0  0  0  0
    8.5916    1.3463    0.0000 C   0  0  0  0  0  0  0  0  0  0  0  0
    9.5954    0.2317    0.0000 C   0  0  0  0  0  0  0  0  0  0  0  0
   11.0626    0.5437    0.0000 F   0  0  0  0  0  0  0  0  0  0  0  0
    9.1320   -1.1949    0.0000 C   0  0  0  0  0  0  0  0  0  0  0  0
    7.6648   -1.5069    0.0000 C   0  0  0  0  0  0  0  0  0  0  0  0
    6.6610   -0.3923    0.0000 C   0  0  0  0  0  0  0  0  0  0  0  0
    5.1938   -0.7043    0.0000 C   0  0  0  0  0  0  0  0  0  0  0  0
    4.1900    0.4104    0.0000 O   0  0  0  0  0  0  0  0  0  0  0  0
    4.7304   -2.1309    0.0000 N   0  0  0  0  0  0  0  0  0  0  0  0
    7.1244    1.0343    0.0000 C   0  0  0  0  0  0  0  0  0  0  0  0
    6.1206    2.1490    0.0000 C   0  0  0  0  0  0  0  0  0  0  0  0
  1  2  1  0  0  0  0
  2  3  1  0  0  0  0
  3  4  1  0  0  0  0
  4  5  1  0  0  0  0
  5  6  1  0  0  0  0
  6  7  1  0  0  0  0
  7  8  2  0  0  0  0
  8  9  1  0  0  0  0
  9 10  1  0  0  0  0
 10 11  2  0  0  0  0
 11 12  1  0  0  0  0
 12 13  2  0  0  0  0
 13 14  1  0  0  0  0
 13 15  1  0  0  0  0
 15 16  2  0  0  0  0
  7 16  1  0  0  0  0
 10 16  1  0  0  0  0
 17  3  1  1  0  0  0
 17 18  1  0  0  0  0
 18 19  1  0  0  0  0
 19 20  1  0  0  0  0
 20 21  2  0  0  0  0
 21 22  1  0  0  0  0
 21 23  1  0  0  0  0
 23 24  2  0  0  0  0
 24 25  1  0  0  0  0
 25 26  1  0  0  0  0
 26 27  2  0  0  0  0
 26 28  1  0  0  0  0
 25 29  2  0  0  0  0
 20 29  1  0  0  0  0
 29 30  1  0  0  0  0
 17 30  1  0  0  0  0
M  END
> <chemblId>
CHEMBL211393

> <bioactivity__type>
IC50

> <units>
nM

> <value>
135.0

$$$$

  CDK     11271513352D 0   0.00000     0.00000     0

 23 26  0  0  0  0              1 V2000 
   -4.6236    7.8703    0.0000 C   0  0  0  0  0  0  0  0  0  0  0  0
   -4.6354    6.3704    0.0000 C   0  0  0  0  0  0  0  0  0  0  0  0
   -3.3423    5.6102    0.0000 N   0  0  0  0  0  0  0  0  0  0  0  0
   -2.0374    6.3499    0.0000 C   0  0  0  0  0  0  0  0  0  0  0  0
   -2.0256    7.8499    0.0000 C   0  0  0  0  0  0  0  0  0  0  0  0
   -3.3541    4.1102    0.0000 C   0  0  0  0  0  0  0  0  0  0  0  0
   -4.6590    3.3705    0.0000 O   0  0  0  0  0  0  0  0  0  0  0  0
   -2.0610    3.3500    0.0000 C   0  0  0  0  0  0  0  0  0  0  0  0
   -0.7650    4.0850    0.0000 C   0  0  0  0  0  0  0  0  0  0  0  0
    0.5220    3.3290    0.0000 N   0  0  0  0  0  0  0  0  0  0  0  0
    0.5220    1.8200    0.0000 C   0  0  0  0  0  0  0  0  0  0  0  0
    1.8240    1.0460    0.0000 C   0  0  0  0  0  0  0  0  0  0  0  0
    1.8190   -0.4520    0.0000 C   0  0  0  0  0  0  0  0  0  0  0  0
    2.8690   -1.5290    0.0000 C   0  0  0  0  0  0  0  0  0  0  0  0
    2.1670   -2.8580    0.0000 N   0  0  0  0  0  0  0  0  0  0  0  0
    0.6850   -2.6000    0.0000 C   0  0  0  0  0  0  0  0  0  0  0  0
   -0.5600   -3.4450    0.0000 C   0  0  0  0  0  0  0  0  0  0  0  0
   -1.9120   -2.7970    0.0000 C   0  0  0  0  0  0  0  0  0  0  0  0
   -2.0170   -1.3010    0.0000 C   0  0  0  0  0  0  0  0  0  0  0  0
   -0.7710   -0.4490    0.0000 C   0  0  0  0  0  0  0  0  0  0  0  0
   -0.7740    1.0800    0.0000 C   0  0  0  0  0  0  0  0  0  0  0  0
   -2.0730    1.8590    0.0000 C   0  0  0  0  0  0  0  0  0  0  0  0
    0.5250   -1.1370    0.0000 C   0  0  0  0  0  0  0  0  0  0  0  0
  1  2  1  0  0  0  0
  2  3  1  0  0  0  0
  3  4  1  0  0  0  0
  4  5  1  0  0  0  0
  3  6  1  0  0  0  0
  6  7  2  0  0  0  0
  8  6  1  1  0  0  0
  8  9  1  0  0  0  0
  9 10  1  0  0  0  0
 10 11  1  0  0  0  0
 11 12  1  6  0  0  0
 12 13  1  0  0  0  0
 13 14  2  0  0  0  0
 14 15  1  0  0  0  0
 15 16  1  0  0  0  0
 16 17  2  0  0  0  0
 17 18  1  0  0  0  0
 18 19  2  0  0  0  0
 19 20  1  0  0  0  0
 20 21  1  0  0  0  0
 11 21  1  0  0  0  0
 21 22  2  0  0  0  0
  8 22  1  0  0  0  0
 20 23  2  0  0  0  0
 13 23  1  0  0  0  0
 16 23  1  0  0  0  0
M  END
> <chemblId>
CHEMBL21343

> <bioactivity__type>
IC50

> <units>
nM

> <value>
3.0

$$$$

  CDK     11271513352D 0   0.00000     0.00000     0

 30 33  0  0  0  0              1 V2000 
    7.5108    6.4288    0.0000 C   0  0  0  0  0  0  0  0  0  0  0  0
    6.0436    6.1169    0.0000 C   0  0  0  0  0  0  0  0  0  0  0  0
    5.5802    4.6902    0.0000 C   0  0  0  0  0  0  0  0  0  0  0  0
    4.1130    4.3782    0.0000 N   0  0  0  0  0  0  0  0  0  0  0  0
    3.6496    2.9516    0.0000 C   0  0  0  0  0  0  0  0  0  0  0  0
    2.1824    2.6396    0.0000 C   0  0  0  0  0  0  0  0  0  0  0  0
    1.7190    1.2130    0.0000 C   0  0  0  0  0  0  0  0  0  0  0  0
    2.6010   -0.0000    0.0000 C   0  0  0  0  0  0  0  0  0  0  0  0
    1.7190   -1.2140    0.0000 N   0  0  0  0  0  0  0  0  0  0  0  0
    0.2930   -0.7500    0.0000 C   0  0  0  0  0  0  0  0  0  0  0  0
   -1.0070   -1.5000    0.0000 C   0  0  0  0  0  0  0  0  0  0  0  0
   -2.3060   -0.7500    0.0000 C   0  0  0  0  0  0  0  0  0  0  0  0
   -2.3060    0.7500    0.0000 C   0  0  0  0  0  0  0  0  0  0  0  0
   -3.6050    1.5000    0.0000 F   0  0  0  0  0  0  0  0  0  0  0  0
   -1.0070    1.5000    0.0000 C   0  0  0  0  0  0  0  0  0  0  0  0
    0.2930    0.7500    0.0000 C   0  0  0  0  0  0  0  0  0  0  0  0
    3.1092    5.4929    0.0000 C   0  0  0  0  0  0  0  0  0  0  0  0
    1.6420    5.1809    0.0000 C   0  0  0  0  0  0  0  0  0  0  0  0
    0.6382    6.2955    0.0000 O   0  0  0  0  0  0  0  0  0  0  0  0
    1.1016    7.7221    0.0000 C   0  0  0  0  0  0  0  0  0  0  0  0
    0.0979    8.8368    0.0000 C   0  0  0  0  0  0  0  0  0  0  0  0
   -1.3693    8.5248    0.0000 F   0  0  0  0  0  0  0  0  0  0  0  0
    0.5613   10.2634    0.0000 C   0  0  0  0  0  0  0  0  0  0  0  0
    2.0285   10.5754    0.0000 C   0  0  0  0  0  0  0  0  0  0  0  0
    3.0322    9.4608    0.0000 C   0  0  0  0  0  0  0  0  0  0  0  0
    4.4994    9.7727    0.0000 C   0  0  0  0  0  0  0  0  0  0  0  0
    5.5032    8.6581    0.0000 O   0  0  0  0  0  0  0  0  0  0  0  0
    4.9628   11.1994    0.0000 N   0  0  0  0  0  0  0  0  0  0  0  0
    2.5688    8.0341    0.0000 C   0  0  0  0  0  0  0  0  0  0  0  0
    3.5726    6.9195    0.0000 C   0  0  0  0  0  0  0  0  0  0  0  0
  1  2  1  0  0  0  0
  2  3  1  0  0  0  0
  3  4  1  0  0  0  0
  4  5  1  0  0  0  0
  5  6  1  0  0  0  0
  6  7  1  0  0  0  0
  7  8  2  0  0  0  0
  8  9  1  0  0  0  0
  9 10  1  0  0  0  0
 10 11  2  0  0  0  0
 11 12  1  0  0  0  0
 12 13  2  0  0  0  0
 13 14  1  0  0  0  0
 13 15  1  0  0  0  0
 15 16  2  0  0  0  0
  7 16  1  0  0  0  0
 10 16  1  0  0  0  0
  4 17  1  0  0  0  0
 17 18  1  0  0  0  0
 18 19  1  0  0  0  0
 19 20  1  0  0  0  0
 20 21  2  0  0  0  0
 21 22  1  0  0  0  0
 21 23  1  0  0  0  0
 23 24  2  0  0  0  0
 24 25  1  0  0  0  0
 25 26  1  0  0  0  0
 26 27  2  0  0  0  0
 26 28  1  0  0  0  0
 25 29  2  0  0  0  0
 20 29  1  0  0  0  0
 29 30  1  0  0  0  0
 17 30  1  0  0  0  0
M  END
> <chemblId>
CHEMBL213639

> <bioactivity__type>
IC50

> <units>
nM

> <value>
68.0

$$$$

  CDK     11271513352D 0   0.00000     0.00000     0

 33 37  0  0  0  0              1 V2000 
    9.3644   12.1353    0.0000 N   0  0  0  0  0  0  0  0  0  0  0  0
    8.9010   10.7087    0.0000 C   0  0  0  0  0  0  0  0  0  0  0  0
    7.4338   10.3967    0.0000 O   0  0  0  0  0  0  0  0  0  0  0  0
    9.9048    9.5941    0.0000 C   0  0  0  0  0  0  0  0  0  0  0  0
   11.3720    9.9061    0.0000 C   0  0  0  0  0  0  0  0  0  0  0  0
   12.3758    8.7914    0.0000 C   0  0  0  0  0  0  0  0  0  0  0  0
   11.9124    7.3648    0.0000 C   0  0  0  0  0  0  0  0  0  0  0  0
   12.9162    6.2502    0.0000 F   0  0  0  0  0  0  0  0  0  0  0  0
   10.4452    7.0528    0.0000 C   0  0  0  0  0  0  0  0  0  0  0  0
    9.9818    5.6262    0.0000 O   0  0  0  0  0  0  0  0  0  0  0  0
    8.5146    5.3142    0.0000 C   0  0  0  0  0  0  0  0  0  0  0  0
    7.5108    6.4288    0.0000 C   0  0  0  0  0  0  0  0  0  0  0  0
    7.9742    7.8555    0.0000 C   0  0  0  0  0  0  0  0  0  0  0  0
    9.4414    8.1675    0.0000 C   0  0  0  0  0  0  0  0  0  0  0  0
    6.0436    6.1169    0.0000 N   0  0  0  0  0  0  0  0  0  0  0  0
    5.5802    4.6902    0.0000 C   0  0  0  0  0  0  0  0  0  0  0  0
    4.1130    4.3782    0.0000 C   0  0  0  0  0  0  0  0  0  0  0  0
    3.6496    2.9516    0.0000 C   0  0  0  0  0  0  0  0  0  0  0  0
    2.1824    2.6396    0.0000 C   0  0  0  0  0  0  0  0  0  0  0  0
    1.7190    1.2130    0.0000 C   0  0  0  0  0  0  0  0  0  0  0  0
    2.6010   -0.0000    0.0000 C   0  0  0  0  0  0  0  0  0  0  0  0
    1.7190   -1.2140    0.0000 N   0  0  0  0  0  0  0  0  0  0  0  0
    0.2930   -0.7500    0.0000 C   0  0  0  0  0  0  0  0  0  0  0  0
   -1.0070   -1.5000    0.0000 C   0  0  0  0  0  0  0  0  0  0  0  0
   -2.3060   -0.7500    0.0000 C   0  0  0  0  0  0  0  0  0  0  0  0
   -2.3060    0.7500    0.0000 C   0  0  0  0  0  0  0  0  0  0  0  0
   -3.6050    1.5000    0.0000 F   0  0  0  0  0  0  0  0  0  0  0  0
   -1.0070    1.5000    0.0000 C   0  0  0  0  0  0  0  0  0  0  0  0
    0.2930    0.7500    0.0000 C   0  0  0  0  0  0  0  0  0  0  0  0
    5.0398    7.2315    0.0000 C   0  0  0  0  0  0  0  0  0  0  0  0
    5.1182    8.7294    0.0000 C   0  0  0  0  0  0  0  0  0  0  0  0
    3.6202    8.8078    0.0000 C   0  0  0  0  0  0  0  0  0  0  0  0
    3.5419    7.3099    0.0000 C   0  0  0  0  0  0  0  0  0  0  0  0
  1  2  1  0  0  0  0
  2  3  2  0  0  0  0
  2  4  1  0  0  0  0
  4  5  2  0  0  0  0
  5  6  1  0  0  0  0
  6  7  2  0  0  0  0
  7  8  1  0  0  0  0
  7  9  1  0  0  0  0
  9 10  1  0  0  0  0
 10 11  1  0  0  0  0
 11 12  1  0  0  0  0
 12 13  1  0  0  0  0
 13 14  1  0  0  0  0
  4 14  1  0  0  0  0
  9 14  2  0  0  0  0
 12 15  1  0  0  0  0
 15 16  1  0  0  0  0
 16 17  1  0  0  0  0
 17 18  1  0  0  0  0
 18 19  1  0  0  0  0
 19 20  1  0  0  0  0
 20 21  2  0  0  0  0
 21 22  1  0  0  0  0
 22 23  1  0  0  0  0
 23 24  2  0  0  0  0
 24 25  1  0  0  0  0
 25 26  2  0  0  0  0
 26 27  1  0  0  0  0
 26 28  1  0  0  0  0
 28 29  2  0  0  0  0
 20 29  1  0  0  0  0
 23 29  1  0  0  0  0
 15 30  1  0  0  0  0
 30 31  1  0  0  0  0
 31 32  1  0  0  0  0
 32 33  1  0  0  0  0
 30 33  1  0  0  0  0
M  END
> <chemblId>
CHEMBL213673

> <bioactivity__type>
IC50

> <units>
nM

> <value>
24.0

$$$$

  CDK     11271513352D 0   0.00000     0.00000     0

 45 50  0  0  0  0              1 V2000 
   18.4410  -21.2878    0.0000 N   0  0  0  0  0  0  0  0  0  0  0  0
   17.5603  -20.0736    0.0000 C   0  0  0  0  0  0  0  0  0  0  0  0
   16.0684  -20.2292    0.0000 O   0  0  0  0  0  0  0  0  0  0  0  0
   18.1715  -18.7037    0.0000 C   0  0  0  0  0  0  0  0  0  0  0  0
   19.6634  -18.5481    0.0000 C   0  0  0  0  0  0  0  0  0  0  0  0
   20.2746  -17.1783    0.0000 C   0  0  0  0  0  0  0  0  0  0  0  0
   19.3939  -15.9641    0.0000 C   0  0  0  0  0  0  0  0  0  0  0  0
   19.7069  -14.4971    0.0000 N   0  0  0  0  0  0  0  0  0  0  0  0
   18.4085  -13.7461    0.0000 C   0  0  0  0  0  0  0  0  0  0  0  0
   17.2929  -14.7489    0.0000 C   0  0  0  0  0  0  0  0  0  0  0  0
   15.8260  -14.4358    0.0000 C   0  0  0  0  0  0  0  0  0  0  0  0
   15.3636  -13.0089    0.0000 C   0  0  0  0  0  0  0  0  0  0  0  0
   13.8966  -12.6958    0.0000 C   0  0  0  0  0  0  0  0  0  0  0  0
   12.8920  -13.8098    0.0000 C   0  0  0  0  0  0  0  0  0  0  0  0
   13.3544  -15.2367    0.0000 C   0  0  0  0  0  0  0  0  0  0  0  0
   14.8214  -15.5498    0.0000 C   0  0  0  0  0  0  0  0  0  0  0  0
   11.4250  -13.4967    0.0000 N   0  0  0  0  0  0  0  0  0  0  0  0
   10.9627  -12.0698    0.0000 C   0  0  0  0  0  0  0  0  0  0  0  0
    9.4957  -11.7568    0.0000 C   0  0  0  0  0  0  0  0  0  0  0  0
    9.0333  -10.3298    0.0000 C   0  0  0  0  0  0  0  0  0  0  0  0
    7.5663  -10.0168    0.0000 C   0  0  0  0  0  0  0  0  0  0  0  0
    7.1039   -8.5898    0.0000 C   0  0  0  0  0  0  0  0  0  0  0  0
    5.6369   -8.2768    0.0000 C   0  0  0  0  0  0  0  0  0  0  0  0
    5.1745   -6.8498    0.0000 C   0  0  0  0  0  0  0  0  0  0  0  0
    3.7076   -6.5368    0.0000 N   0  0  0  0  0  0  0  0  0  0  0  0
    3.2452   -5.1099    0.0000 C   0  0  0  0  0  0  0  0  0  0  0  0
    4.2498   -3.9959    0.0000 C   0  0  0  0  0  0  0  0  0  0  0  0
    3.7874   -2.5690    0.0000 C   0  0  0  0  0  0  0  0  0  0  0  0
    2.3204   -2.2560    0.0000 C   0  0  0  0  0  0  0  0  0  0  0  0
    1.3158   -3.3699    0.0000 C   0  0  0  0  0  0  0  0  0  0  0  0
    1.7782   -4.7968    0.0000 C   0  0  0  0  0  0  0  0  0  0  0  0
    1.8580   -0.8290    0.0000 C   0  0  0  0  0  0  0  0  0  0  0  0
    2.7380    0.3750    0.0000 C   0  0  0  0  0  0  0  0  0  0  0  0
    1.8640    1.5910    0.0000 N   0  0  0  0  0  0  0  0  0  0  0  0
    0.4360    1.1360    0.0000 C   0  0  0  0  0  0  0  0  0  0  0  0
   -0.8670    1.8780    0.0000 C   0  0  0  0  0  0  0  0  0  0  0  0
   -2.1590    1.1300    0.0000 C   0  0  0  0  0  0  0  0  0  0  0  0
   -2.1650   -0.3740    0.0000 C   0  0  0  0  0  0  0  0  0  0  0  0
   -0.8610   -1.1280    0.0000 C   0  0  0  0  0  0  0  0  0  0  0  0
    0.4300   -0.3670    0.0000 C   0  0  0  0  0  0  0  0  0  0  0  0
   -3.4658   -1.1210    0.0000 C   0  0  0  0  0  0  0  0  0  0  0  0
   -3.4693   -2.6210    0.0000 O   0  0  0  0  0  0  0  0  0  0  0  0
   -4.7631   -0.3680    0.0000 N   0  0  0  0  0  0  0  0  0  0  0  0
   17.9020  -16.1197    0.0000 C   0  0  0  0  0  0  0  0  0  0  0  0
   17.2908  -17.4895    0.0000 C   0  0  0  0  0  0  0  0  0  0  0  0
  1  2  1  0  0  0  0
  2  3  2  0  0  0  0
  2  4  1  0  0  0  0
  4  5  2  0  0  0  0
  5  6  1  0  0  0  0
  6  7  2  0  0  0  0
  7  8  1  0  0  0  0
  8  9  1  0  0  0  0
  9 10  2  0  0  0  0
 10 11  1  0  0  0  0
 11 12  2  0  0  0  0
 12 13  1  0  0  0  0
 13 14  1  0  0  0  0
 14 15  1  0  0  0  0
 15 16  1  0  0  0  0
 11 16  1  0  0  0  0
 14 17  1  0  0  0  0
 17 18  1  0  0  0  0
 18 19  1  0  0  0  0
 19 20  1  0  0  0  0
 20 21  1  0  0  0  0
 21 22  1  0  0  0  0
 22 23  1  0  0  0  0
 23 24  1  0  0  0  0
 24 25  1  0  0  0  0
 25 26  1  0  0  0  0
 26 27  1  0  0  0  0
 27 28  1  0  0  0  0
 28 29  1  0  0  0  0
 29 30  2  0  0  0  0
 30 31  1  0  0  0  0
 26 31  1  0  0  0  0
 29 32  1  0  0  0  0
 32 33  2  0  0  0  0
 33 34  1  0  0  0  0
 34 35  1  0  0  0  0
 35 36  2  0  0  0  0
 36 37  1  0  0  0  0
 37 38  2  0  0  0  0
 38 39  1  0  0  0  0
 39 40  2  0  0  0  0
 32 40  1  0  0  0  0
 35 40  1  0  0  0  0
 38 41  1  0  0  0  0
 41 42  2  0  0  0  0
 41 43  1  0  0  0  0
 10 44  1  0  0  0  0
  7 44  1  0  0  0  0
 44 45  2  0  0  0  0
  4 45  1  0  0  0  0
M  END
> <chemblId>
CHEMBL22744

> <bioactivity__type>
IC50

> <units>
nM

> <value>
1.83

$$$$
 stripped
BRStripMol11271513352D 0   0.00000     0.00000     0
This file has been stripped
 33 35  0  0  0  0              1 V2000 
   14.7196    4.7871    0.0000 C   0  0  0  0  0  0  0  0  0  0  0  0
   13.2278    4.9440    0.0000 O   0  0  0  0  0  0  0  0  0  0  0  0
   12.3460    3.7306    0.0000 C   0  0  0  0  0  0  0  0  0  0  0  0
   10.8543    3.8875    0.0000 C   0  0  0  0  0  0  0  0  0  0  0  0
    9.9724    2.6741    0.0000 C   0  0  0  0  0  0  0  0  0  0  0  0
    8.4807    2.8311    0.0000 O   0  0  0  0  0  0  0  0  0  0  0  0
    7.5989    1.6176    0.0000 C   0  0  0  0  0  0  0  0  0  0  0  0
    6.1071    1.7746    0.0000 C   0  0  0  0  0  0  0  0  0  0  0  0
    5.2253    0.5611    0.0000 C   0  0  0  0  0  0  0  0  0  0  0  0
    5.8353   -0.8092    0.0000 C   0  0  0  0  0  0  0  0  0  0  0  0
    7.3270   -0.9662    0.0000 C   0  0  0  0  0  0  0  0  0  0  0  0
    8.2088    0.2472    0.0000 C   0  0  0  0  0  0  0  0  0  0  0  0
    9.7006    0.0903    0.0000 O   0  0  0  0  0  0  0  0  0  0  0  0
   10.3106   -1.2801    0.0000 C   0  0  0  0  0  0  0  0  0  0  0  0
    3.7335    0.7181    0.0000 C   0  0  0  0  0  0  0  0  0  0  0  0
    2.8517   -0.4953    0.0000 O   0  0  0  0  0  0  0  0  0  0  0  0
    3.1236    2.0885    0.0000 N   0  0  0  0  0  0  0  0  0  0  0  0
    1.6318    2.2454    0.0000 C   0  0  0  0  0  0  0  0  0  0  0  0
    0.7500    1.0320    0.0000 C   0  0  0  0  0  0  0  0  0  0  0  0
    1.2130   -0.3940    0.0000 C   0  0  0  0  0  0  0  0  0  0  0  0
    0.0000   -1.2760    0.0000 N   0  0  0  0  0  0  0  0  0  0  0  0
   -1.2140   -0.3940    0.0000 C   0  0  0  0  0  0  0  0  0  0  0  0
   -0.7500    1.0320    0.0000 C   0  0  0  0  0  0  0  0  0  0  0  0
   -1.6314    2.2457    0.0000 C   0  0  0  0  0  0  0  0  0  0  0  0
   -3.1232    2.0892    0.0000 C   0  0  0  0  0  0  0  0  0  0  0  0
   -4.0047    3.3029    0.0000 C   0  0  0  0  0  0  0  0  0  0  0  0
   -5.4965    3.1465    0.0000 C   0  0  0  0  0  0  0  0  0  0  0  0
   -6.1069    1.7763    0.0000 C   0  0  0  0  0  0  0  0  0  0  0  0
   -5.2254    0.5626    0.0000 C   0  0  0  0  0  0  0  0  0  0  0  0
   -3.7336    0.7190    0.0000 C   0  0  0  0  0  0  0  0  0  0  0  0
    4.0054    3.3019    0.0000 C   0  0  0  0  0  0  0  0  0  0  0  0
    5.4971    3.1450    0.0000 C   0  0  0  0  0  0  0  0  0  0  0  0
    3.3954    4.6723    0.0000 C   0  0  0  0  0  0  0  0  0  0  0  0
  1  2  1  0  0  0  0
  2  3  1  0  0  0  0
  3  4  1  0  0  0  0
  4  5  1  0  0  0  0
  5  6  1  0  0  0  0
  6  7  1  0  0  0  0
  7  8  2  0  0  0  0
  8  9  1  0  0  0  0
  9 10  2  0  0  0  0
 10 11  1  0  0  0  0
 11 12  2  0  0  0  0
  7 12  1  0  0  0  0
 12 13  1  0  0  0  0
 13 14  1  0  0  0  0
  9 15  1  0  0  0  0
 15 16  2  0  0  0  0
 15 17  1  0  0  0  0
 17 18  1  0  0  0  0
 19 18  1  6  0  0  0
 19 20  1  0  0  0  0
 20 21  1  0  0  0  0
 21 22  1  0  0  0  0
 22 23  1  0  0  0  0
 19 23  1  0  0  0  0
 23 24  1  1  0  0  0
 24 25  1  0  0  0  0
 25 26  2  0  0  0  0
 26 27  1  0  0  0  0
 27 28  2  0  0  0  0
 28 29  1  0  0  0  0
 29 30  2  0  0  0  0
 25 30  1  0  0  0  0
 17 31  1  0  0  0  0
 31 32  1  0  0  0  0
 31 33  1  0  0  0  0
M  END
> <chemblId>
CHEMBL2322611

> <bioactivity__type>
IC50

> <units>
nM

> <value>
1000.0

$$$$

  CDK     11271513352D 0   0.00000     0.00000     0

 34 38  0  0  0  0              1 V2000 
   13.7658   13.0725    0.0000 C   0  0  0  0  0  0  0  0  0  0  0  0
   13.3024   11.6459    0.0000 C   0  0  0  0  0  0  0  0  0  0  0  0
   14.3062   10.5313    0.0000 C   0  0  0  0  0  0  0  0  0  0  0  0
   13.8429    9.1046    0.0000 C   0  0  0  0  0  0  0  0  0  0  0  0
   14.8467    7.9900    0.0000 O   0  0  0  0  0  0  0  0  0  0  0  0
   12.3757    8.7926    0.0000 O   0  0  0  0  0  0  0  0  0  0  0  0
   11.3719    9.9072    0.0000 C   0  0  0  0  0  0  0  0  0  0  0  0
    9.9047    9.5952    0.0000 C   0  0  0  0  0  0  0  0  0  0  0  0
    9.4413    8.1686    0.0000 Cl  0  0  0  0  0  0  0  0  0  0  0  0
    8.9009   10.7098    0.0000 C   0  0  0  0  0  0  0  0  0  0  0  0
    7.4337   10.3978    0.0000 O   0  0  0  0  0  0  0  0  0  0  0  0
    6.9703    8.9712    0.0000 C   0  0  0  0  0  0  0  0  0  0  0  0
    5.5031    8.6592    0.0000 C   0  0  0  0  0  0  0  0  0  0  0  0
[truncated: 850,976 more chars]
