# Supplementary material for: Comparison of Quantitative and Qualitative (Q)SAR Models Created for the Prediction of Ki and IC50 Values of Antitarget Inhibitors
Source: Front Pharmacol. 2018 Oct 10;9:1136. doi: 10.3389/fphar.2018.01136 (PMC6192375; doi:10.3389/fphar.2018.01136)
Supplement: Supplementary file 3 [file Data_Sheet_3.ZIP › DataSets/HTR1A_Ki.sdf]

  CDK     11271513152D 0   0.00000     0.00000     0

 17 19  0  0  0  0              1 V2000 
   -1.9470    2.3970    0.0000 O   0  0  0  0  0  0  0  0  0  0  0  0
   -1.9470    0.8970    0.0000 C   0  0  0  0  0  0  0  0  0  0  0  0
   -3.2460    0.1470    0.0000 C   0  0  0  0  0  0  0  0  0  0  0  0
   -3.2460   -1.3530    0.0000 C   0  0  0  0  0  0  0  0  0  0  0  0
   -1.9470   -2.1030    0.0000 C   0  0  0  0  0  0  0  0  0  0  0  0
   -0.6480   -1.3530    0.0000 C   0  0  0  0  0  0  0  0  0  0  0  0
    0.6510   -2.1030    0.0000 C   0  0  0  0  0  0  0  0  0  0  0  0
    1.9500   -1.3530    0.0000 C   0  0  0  0  0  0  0  0  0  0  0  0
    1.9500    0.1470    0.0000 C   0  0  0  0  0  0  0  0  0  0  0  0
    0.6510    0.8970    0.0000 C   0  0  0  0  0  0  0  0  0  0  0  0
    0.9630    2.3640    0.0000 C   0  0  0  0  0  0  0  0  0  0  0  0
    2.4540    2.5200    0.0000 C   0  0  0  0  0  0  0  0  0  0  0  0
    3.0640    1.1500    0.0000 N   0  0  0  0  0  0  0  0  0  0  0  0
    4.5312    0.8381    0.0000 C   0  0  0  0  0  0  0  0  0  0  0  0
    5.5349    1.9528    0.0000 C   0  0  0  0  0  0  0  0  0  0  0  0
    7.0021    1.6410    0.0000 C   0  0  0  0  0  0  0  0  0  0  0  0
   -0.6480    0.1470    0.0000 C   0  0  0  0  0  0  0  0  0  0  0  0
  1  2  1  0  0  0  0
  2  3  2  0  0  0  0
  3  4  1  0  0  0  0
  4  5  2  0  0  0  0
  5  6  1  0  0  0  0
  6  7  1  0  0  0  0
  7  8  1  0  0  0  0
  8  9  1  0  0  0  0
  9 10  1  0  0  0  0
 10 11  1  0  0  0  0
 11 12  1  0  0  0  0
 12 13  1  0  0  0  0
  9 13  1  0  0  0  0
 13 14  1  0  0  0  0
 14 15  1  0  0  0  0
 15 16  2  0  0  0  0
 10 17  1  0  0  0  0
  2 17  1  0  0  0  0
  6 17  2  0  0  0  0
M  END
> <chemblId>
CHEMBL10048

> <bioactivity__type>
Ki

> <units>
nM

> <value>
4.9

$$$$

  CDK     11271513152D 0   0.00000     0.00000     0

 31 34  0  0  0  0              1 V2000 
   -1.6240    4.6870    0.0000 C   0  0  0  0  0  0  0  0  0  0  0  0
   -1.6240    3.1870    0.0000 C   0  0  0  0  0  0  0  0  0  0  0  0
   -2.9231    2.4370    0.0000 C   0  0  0  0  0  0  0  0  0  0  0  0
   -0.3250    2.4370    0.0000 O   0  0  0  0  0  0  0  0  0  0  0  0
   -0.3250    0.9370    0.0000 C   0  0  0  0  0  0  0  0  0  0  0  0
   -1.6240    0.1870    0.0000 C   0  0  0  0  0  0  0  0  0  0  0  0
   -1.6240   -1.3120    0.0000 C   0  0  0  0  0  0  0  0  0  0  0  0
   -0.3250   -2.0620    0.0000 C   0  0  0  0  0  0  0  0  0  0  0  0
    0.9740   -1.3120    0.0000 C   0  0  0  0  0  0  0  0  0  0  0  0
    0.9740    0.1870    0.0000 C   0  0  0  0  0  0  0  0  0  0  0  0
    2.2730    0.9370    0.0000 N   0  0  0  0  0  0  0  0  0  0  0  0
    3.5721    0.1870    0.0000 C   0  0  0  0  0  0  0  0  0  0  0  0
    4.8711    0.9370    0.0000 C   0  0  0  0  0  0  0  0  0  0  0  0
    4.8711    2.4370    0.0000 N   0  0  0  0  0  0  0  0  0  0  0  0
    6.1702    3.1870    0.0000 C   0  0  0  0  0  0  0  0  0  0  0  0
    7.4692    2.4370    0.0000 C   0  0  0  0  0  0  0  0  0  0  0  0
    7.4692    0.9370    0.0000 C   0  0  0  0  0  0  0  0  0  0  0  0
    8.7682    0.1870    0.0000 C   0  0  0  0  0  0  0  0  0  0  0  0
   10.0673    0.9369    0.0000 C   0  0  0  0  0  0  0  0  0  0  0  0
   10.0673    2.4369    0.0000 C   0  0  0  0  0  0  0  0  0  0  0  0
    8.7682    3.1870    0.0000 C   0  0  0  0  0  0  0  0  0  0  0  0
   11.3663    3.1869    0.0000 C   0  0  0  0  0  0  0  0  0  0  0  0
   11.3663    4.6869    0.0000 O   0  0  0  0  0  0  0  0  0  0  0  0
   12.6654    2.4369    0.0000 N   0  0  0  0  0  0  0  0  0  0  0  0
   12.6653    0.9369    0.0000 C   0  0  0  0  0  0  0  0  0  0  0  0
   13.9644    0.1869    0.0000 C   0  0  0  0  0  0  0  0  0  0  0  0
   15.2634    0.9369    0.0000 C   0  0  0  0  0  0  0  0  0  0  0  0
   15.2634    2.4369    0.0000 C   0  0  0  0  0  0  0  0  0  0  0  0
   13.9644    3.1869    0.0000 C   0  0  0  0  0  0  0  0  0  0  0  0
    3.5721    3.1870    0.0000 C   0  0  0  0  0  0  0  0  0  0  0  0
    2.2731    2.4370    0.0000 C   0  0  0  0  0  0  0  0  0  0  0  0
  1  2  1  0  0  0  0
  2  3  1  0  0  0  0
  2  4  1  0  0  0  0
  4  5  1  0  0  0  0
  5  6  2  0  0  0  0
  6  7  1  0  0  0  0
  7  8  2  0  0  0  0
  8  9  1  0  0  0  0
  9 10  2  0  0  0  0
  5 10  1  0  0  0  0
 10 11  1  0  0  0  0
 11 12  1  0  0  0  0
 12 13  1  0  0  0  0
 13 14  1  0  0  0  0
 14 15  1  0  0  0  0
 15 16  1  0  0  0  0
 16 17  2  0  0  0  0
 17 18  1  0  0  0  0
 18 19  2  0  0  0  0
 19 20  1  0  0  0  0
 20 21  2  0  0  0  0
 16 21  1  0  0  0  0
 20 22  1  0  0  0  0
 22 23  2  0  0  0  0
 22 24  1  0  0  0  0
 24 25  1  0  0  0  0
 25 26  1  0  0  0  0
 26 27  1  0  0  0  0
 27 28  1  0  0  0  0
 28 29  1  0  0  0  0
 24 29  1  0  0  0  0
 14 30  1  0  0  0  0
 30 31  1  0  0  0  0
 11 31  1  0  0  0  0
M  END
> <chemblId>
CHEMBL10085

> <bioactivity__type>
Ki

> <units>
nM

> <value>
1.7

$$$$

  CDK     11271513152D 0   0.00000     0.00000     0

 34 38  0  0  0  0              1 V2000 
    5.4546    5.1174    0.0000 C   0  0  0  0  0  0  0  0  0  0  0  0
    4.7043    3.8185    0.0000 O   0  0  0  0  0  0  0  0  0  0  0  0
    3.2043    3.8189    0.0000 C   0  0  0  0  0  0  0  0  0  0  0  0
    2.4546    5.1181    0.0000 O   0  0  0  0  0  0  0  0  0  0  0  0
    2.4540    2.5200    0.0000 C   0  0  0  0  0  0  0  0  0  0  0  0
    0.9630    2.3640    0.0000 C   0  0  0  0  0  0  0  0  0  0  0  0
    0.6510    0.8970    0.0000 C   0  0  0  0  0  0  0  0  0  0  0  0
   -0.6480    0.1470    0.0000 C   0  0  0  0  0  0  0  0  0  0  0  0
   -1.9470    0.8970    0.0000 O   0  0  0  0  0  0  0  0  0  0  0  0
   -3.2460    0.1470    0.0000 C   0  0  0  0  0  0  0  0  0  0  0  0
   -4.5450    0.8970    0.0000 C   0  0  0  0  0  0  0  0  0  0  0  0
   -5.8441    0.1470    0.0000 N   0  0  0  0  0  0  0  0  0  0  0  0
   -7.1431    0.8970    0.0000 C   0  0  0  0  0  0  0  0  0  0  0  0
   -8.4422    0.1470    0.0000 C   0  0  0  0  0  0  0  0  0  0  0  0
   -8.4421   -1.3530    0.0000 C   0  0  0  0  0  0  0  0  0  0  0  0
   -7.1431   -2.1030    0.0000 C   0  0  0  0  0  0  0  0  0  0  0  0
   -5.8441   -1.3530    0.0000 C   0  0  0  0  0  0  0  0  0  0  0  0
   -9.9194   -1.0926    0.0000 N   0  0  0  0  0  0  0  0  0  0  0  0
  -10.8835   -2.2416    0.0000 C   0  0  0  0  0  0  0  0  0  0  0  0
  -12.3607   -1.9812    0.0000 C   0  0  0  0  0  0  0  0  0  0  0  0
  -13.3249   -3.1303    0.0000 C   0  0  0  0  0  0  0  0  0  0  0  0
  -12.8119   -4.5398    0.0000 C   0  0  0  0  0  0  0  0  0  0  0  0
  -11.3347   -4.8003    0.0000 C   0  0  0  0  0  0  0  0  0  0  0  0
  -10.3705   -3.6512    0.0000 C   0  0  0  0  0  0  0  0  0  0  0  0
   -8.9552   -2.7626    0.0000 C   0  0  0  0  0  0  0  0  0  0  0  0
   -7.9910   -3.9116    0.0000 O   0  0  0  0  0  0  0  0  0  0  0  0
  -10.4324   -3.0231    0.0000 N   0  0  0  0  0  0  0  0  0  0  0  0
   -3.2460   -1.3530    0.0000 C   0  0  0  0  0  0  0  0  0  0  0  0
   -1.9470   -2.1030    0.0000 O   0  0  0  0  0  0  0  0  0  0  0  0
   -0.6480   -1.3530    0.0000 C   0  0  0  0  0  0  0  0  0  0  0  0
    0.6510   -2.1030    0.0000 C   0  0  0  0  0  0  0  0  0  0  0  0
    1.9500   -1.3530    0.0000 C   0  0  0  0  0  0  0  0  0  0  0  0
    1.9500    0.1470    0.0000 C   0  0  0  0  0  0  0  0  0  0  0  0
    3.0640    1.1500    0.0000 N   0  0  0  0  0  0  0  0  0  0  0  0
  1  2  1  0  0  0  0
  2  3  1  0  0  0  0
  3  4  2  0  0  0  0
  3  5  1  0  0  0  0
  5  6  2  0  0  0  0
  6  7  1  0  0  0  0
  7  8  2  0  0  0  0
  8  9  1  0  0  0  0
  9 10  1  0  0  0  0
 10 11  1  0  0  0  0
 11 12  1  0  0  0  0
 12 13  1  0  0  0  0
 13 14  1  0  0  0  0
 14 15  1  0  0  0  0
 15 16  1  0  0  0  0
 16 17  1  0  0  0  0
 12 17  1  0  0  0  0
 15 18  1  0  0  0  0
 18 19  1  0  0  0  0
 19 20  2  0  0  0  0
 20 21  1  0  0  0  0
 21 22  2  0  0  0  0
 22 23  1  0  0  0  0
 23 24  2  0  0  0  0
 19 24  1  0  0  0  0
 15 25  1  0  0  0  0
 25 26  2  0  0  0  0
 25 27  1  0  0  0  0
 10 28  1  0  0  0  0
 28 29  1  0  0  0  0
 29 30  1  0  0  0  0
  8 30  1  0  0  0  0
 30 31  2  0  0  0  0
 31 32  1  0  0  0  0
 32 33  2  0  0  0  0
  7 33  1  0  0  0  0
 33 34  1  0  0  0  0
  5 34  1  0  0  0  0
M  END
> <chemblId>
CHEMBL101483

> <bioactivity__type>
Ki

> <units>
nM

> <value>
22.0

$$$$

  CDK     11271513152D 0   0.00000     0.00000     0

 33 38  0  0  0  0              1 V2000 
  -10.1243    0.7243    0.0000 O   0  0  0  0  0  0  0  0  0  0  0  0
   -9.8125   -0.7429    0.0000 C   0  0  0  0  0  0  0  0  0  0  0  0
  -10.8162   -1.8577    0.0000 N   0  0  0  0  0  0  0  0  0  0  0  0
  -10.0661   -3.1567    0.0000 C   0  0  0  0  0  0  0  0  0  0  0  0
   -8.5989   -2.8448    0.0000 N   0  0  0  0  0  0  0  0  0  0  0  0
   -7.4842   -3.8485    0.0000 C   0  0  0  0  0  0  0  0  0  0  0  0
   -7.7961   -5.3157    0.0000 C   0  0  0  0  0  0  0  0  0  0  0  0
   -6.6813   -6.3194    0.0000 C   0  0  0  0  0  0  0  0  0  0  0  0
   -5.2548   -5.8559    0.0000 C   0  0  0  0  0  0  0  0  0  0  0  0
   -4.9429   -4.3887    0.0000 C   0  0  0  0  0  0  0  0  0  0  0  0
   -6.0576   -3.3850    0.0000 C   0  0  0  0  0  0  0  0  0  0  0  0
   -8.4421   -1.3530    0.0000 C   0  0  0  0  0  0  0  0  0  0  0  0
   -8.4422    0.1470    0.0000 C   0  0  0  0  0  0  0  0  0  0  0  0
   -7.1431    0.8970    0.0000 C   0  0  0  0  0  0  0  0  0  0  0  0
   -5.8441    0.1470    0.0000 N   0  0  0  0  0  0  0  0  0  0  0  0
   -4.5450    0.8970    0.0000 C   0  0  0  0  0  0  0  0  0  0  0  0
   -3.2460    0.1470    0.0000 C   0  0  0  0  0  0  0  0  0  0  0  0
   -3.2460   -1.3530    0.0000 C   0  0  0  0  0  0  0  0  0  0  0  0
   -1.9470   -2.1030    0.0000 O   0  0  0  0  0  0  0  0  0  0  0  0
   -0.6480   -1.3530    0.0000 C   0  0  0  0  0  0  0  0  0  0  0  0
    0.6510   -2.1030    0.0000 C   0  0  0  0  0  0  0  0  0  0  0  0
    1.9500   -1.3530    0.0000 C   0  0  0  0  0  0  0  0  0  0  0  0
    1.9500    0.1470    0.0000 C   0  0  0  0  0  0  0  0  0  0  0  0
    3.0640    1.1500    0.0000 N   0  0  0  0  0  0  0  0  0  0  0  0
    2.4540    2.5200    0.0000 C   0  0  0  0  0  0  0  0  0  0  0  0
    0.9630    2.3640    0.0000 C   0  0  0  0  0  0  0  0  0  0  0  0
    0.6510    0.8970    0.0000 C   0  0  0  0  0  0  0  0  0  0  0  0
   -0.6480    0.1470    0.0000 C   0  0  0  0  0  0  0  0  0  0  0  0
   -1.9470    0.8970    0.0000 O   0  0  0  0  0  0  0  0  0  0  0  0
    3.2043    3.8189    0.0000 C   0  0  0  0  0  0  0  0  0  0  0  0
    3.9546    5.1177    0.0000 N   0  0  0  0  0  0  0  0  0  0  0  0
   -5.8441   -1.3530    0.0000 C   0  0  0  0  0  0  0  0  0  0  0  0
   -7.1431   -2.1030    0.0000 C   0  0  0  0  0  0  0  0  0  0  0  0
  1  2  2  0  0  0  0
  2  3  1  0  0  0  0
  3  4  1  0  0  0  0
  4  5  1  0  0  0  0
  5  6  1  0  0  0  0
  6  7  2  0  0  0  0
  7  8  1  0  0  0  0
  8  9  2  0  0  0  0
  9 10  1  0  0  0  0
 10 11  2  0  0  0  0
  6 11  1  0  0  0  0
  5 12  1  0  0  0  0
  2 12  1  0  0  0  0
 12 13  1  0  0  0  0
 13 14  1  0  0  0  0
 14 15  1  0  0  0  0
 15 16  1  0  0  0  0
 16 17  1  0  0  0  0
 17 18  1  0  0  0  0
 18 19  1  0  0  0  0
 19 20  1  0  0  0  0
 20 21  2  0  0  0  0
 21 22  1  0  0  0  0
 22 23  2  0  0  0  0
 23 24  1  0  0  0  0
 24 25  1  0  0  0  0
 25 26  2  0  0  0  0
 26 27  1  0  0  0  0
 23 27  1  0  0  0  0
 27 28  2  0  0  0  0
 20 28  1  0  0  0  0
 28 29  1  0  0  0  0
 17 29  1  0  0  0  0
 25 30  1  0  0  0  0
 30 31  3  0  0  0  0
 15 32  1  0  0  0  0
 32 33  1  0  0  0  0
 12 33  1  0  0  0  0
M  END
> <chemblId>
CHEMBL101535

> <bioactivity__type>
Ki

> <units>
nM

> <value>
0.5

$$$$

  CDK     11271513152D 0   0.00000     0.00000     0

 26 29  0  0  0  0              1 V2000 
    3.5726    6.9195    0.0000 C   0  0  0  0  0  0  0  0  0  0  0  0
    3.1092    5.4929    0.0000 N   0  0  0  0  0  0  0  0  0  0  0  0
    1.6420    5.1809    0.0000 C   0  0  0  0  0  0  0  0  0  0  0  0
    1.1786    3.7543    0.0000 C   0  0  0  0  0  0  0  0  0  0  0  0
    2.1824    2.6396    0.0000 C   0  0  0  0  0  0  0  0  0  0  0  0
    3.6496    2.9516    0.0000 C   0  0  0  0  0  0  0  0  0  0  0  0
    4.1130    4.3782    0.0000 C   0  0  0  0  0  0  0  0  0  0  0  0
    1.7190    1.2130    0.0000 C   0  0  0  0  0  0  0  0  0  0  0  0
    2.6010   -0.0000    0.0000 C   0  0  0  0  0  0  0  0  0  0  0  0
    1.7190   -1.2140    0.0000 N   0  0  0  0  0  0  0  0  0  0  0  0
    0.2930   -0.7500    0.0000 C   0  0  0  0  0  0  0  0  0  0  0  0
   -1.0070   -1.5000    0.0000 C   0  0  0  0  0  0  0  0  0  0  0  0
   -2.3060   -0.7500    0.0000 C   0  0  0  0  0  0  0  0  0  0  0  0
   -2.3060    0.7500    0.0000 C   0  0  0  0  0  0  0  0  0  0  0  0
   -3.6050    1.5000    0.0000 N   0  0  0  0  0  0  0  0  0  0  0  0
   -4.9041    0.7500    0.0000 C   0  0  0  0  0  0  0  0  0  0  0  0
   -4.9041   -0.7500    0.0000 O   0  0  0  0  0  0  0  0  0  0  0  0
   -6.2031    1.5000    0.0000 C   0  0  0  0  0  0  0  0  0  0  0  0
   -6.2031    3.0000    0.0000 C   0  0  0  0  0  0  0  0  0  0  0  0
   -7.5022    3.7500    0.0000 C   0  0  0  0  0  0  0  0  0  0  0  0
   -8.8012    3.0000    0.0000 C   0  0  0  0  0  0  0  0  0  0  0  0
  -10.1002    3.7500    0.0000 F   0  0  0  0  0  0  0  0  0  0  0  0
   -8.8012    1.5000    0.0000 C   0  0  0  0  0  0  0  0  0  0  0  0
   -7.5022    0.7500    0.0000 C   0  0  0  0  0  0  0  0  0  0  0  0
   -1.0070    1.5000    0.0000 C   0  0  0  0  0  0  0  0  0  0  0  0
    0.2930    0.7500    0.0000 C   0  0  0  0  0  0  0  0  0  0  0  0
  1  2  1  0  0  0  0
  2  3  1  0  0  0  0
  3  4  1  0  0  0  0
  4  5  1  0  0  0  0
  5  6  1  0  0  0  0
  6  7  1  0  0  0  0
  2  7  1  0  0  0  0
  5  8  1  0  0  0  0
  8  9  2  0  0  0  0
  9 10  1  0  0  0  0
 10 11  1  0  0  0  0
 11 12  2  0  0  0  0
 12 13  1  0  0  0  0
 13 14  2  0  0  0  0
 14 15  1  0  0  0  0
 15 16  1  0  0  0  0
 16 17  2  0  0  0  0
 16 18  1  0  0  0  0
 18 19  2  0  0  0  0
 19 20  1  0  0  0  0
 20 21  2  0  0  0  0
 21 22  1  0  0  0  0
 21 23  1  0  0  0  0
 23 24  2  0  0  0  0
 18 24  1  0  0  0  0
 14 25  1  0  0  0  0
 25 26  2  0  0  0  0
  8 26  1  0  0  0  0
 11 26  1  0  0  0  0
M  END
> <chemblId>
CHEMBL101690

> <bioactivity__type>
Ki

> <units>
nM

> <value>
22.0

$$$$

  CDK     11271513152D 0   0.00000     0.00000     0

 17 19  0  0  0  0              1 V2000 
    7.0021    1.6410    0.0000 C   0  0  0  0  0  0  0  0  0  0  0  0
    5.5349    1.9528    0.0000 C   0  0  0  0  0  0  0  0  0  0  0  0
    4.5312    0.8381    0.0000 C   0  0  0  0  0  0  0  0  0  0  0  0
    3.0640    1.1500    0.0000 N   0  0  0  0  0  0  0  0  0  0  0  0
    2.4540    2.5200    0.0000 C   0  0  0  0  0  0  0  0  0  0  0  0
    0.9630    2.3640    0.0000 C   0  0  0  0  0  0  0  0  0  0  0  0
    0.6510    0.8970    0.0000 C   0  0  0  0  0  0  0  0  0  0  0  0
    1.9500    0.1470    0.0000 C   0  0  0  0  0  0  0  0  0  0  0  0
    1.9500   -1.3530    0.0000 C   0  0  0  0  0  0  0  0  0  0  0  0
    0.6510   -2.1030    0.0000 C   0  0  0  0  0  0  0  0  0  0  0  0
   -0.6480   -1.3530    0.0000 C   0  0  0  0  0  0  0  0  0  0  0  0
   -1.9470   -2.1030    0.0000 C   0  0  0  0  0  0  0  0  0  0  0  0
   -1.9470   -3.6030    0.0000 O   0  0  0  0  0  0  0  0  0  0  0  0
   -3.2460   -1.3530    0.0000 C   0  0  0  0  0  0  0  0  0  0  0  0
   -3.2460    0.1470    0.0000 C   0  0  0  0  0  0  0  0  0  0  0  0
   -1.9470    0.8970    0.0000 C   0  0  0  0  0  0  0  0  0  0  0  0
   -0.6480    0.1470    0.0000 C   0  0  0  0  0  0  0  0  0  0  0  0
  1  2  1  0  0  0  0
  2  3  1  0  0  0  0
  3  4  1  0  0  0  0
  4  5  1  0  0  0  0
  5  6  1  0  0  0  0
  6  7  1  0  0  0  0
  7  8  1  0  0  0  0
  4  8  1  0  0  0  0
  8  9  1  0  0  0  0
  9 10  1  0  0  0  0
 10 11  1  0  0  0  0
 11 12  2  0  0  0  0
 12 13  1  0  0  0  0
 12 14  1  0  0  0  0
 14 15  2  0  0  0  0
 15 16  1  0  0  0  0
 16 17  2  0  0  0  0
  7 17  1  0  0  0  0
 11 17  1  0  0  0  0
M  END
> <chemblId>
CHEMBL10207

> <bioactivity__type>
Ki

> <units>
nM

> <value>
338.0

$$$$

  CDK     11271513152D 0   0.00000     0.00000     0

 38 43  0  0  0  0              1 V2000 
    9.2049    6.4156    0.0000 C   0  0  0  0  0  0  0  0  0  0  0  0
    7.7049    6.4159    0.0000 C   0  0  0  0  0  0  0  0  0  0  0  0
    6.9546    5.1171    0.0000 C   0  0  0  0  0  0  0  0  0  0  0  0
    5.4546    5.1174    0.0000 C   0  0  0  0  0  0  0  0  0  0  0  0
    4.7043    3.8185    0.0000 O   0  0  0  0  0  0  0  0  0  0  0  0
    3.2043    3.8189    0.0000 C   0  0  0  0  0  0  0  0  0  0  0  0
    2.4546    5.1181    0.0000 O   0  0  0  0  0  0  0  0  0  0  0  0
    2.4540    2.5200    0.0000 C   0  0  0  0  0  0  0  0  0  0  0  0
    0.9630    2.3640    0.0000 C   0  0  0  0  0  0  0  0  0  0  0  0
    0.6510    0.8970    0.0000 C   0  0  0  0  0  0  0  0  0  0  0  0
   -0.6480    0.1470    0.0000 C   0  0  0  0  0  0  0  0  0  0  0  0
   -1.9470    0.8970    0.0000 O   0  0  0  0  0  0  0  0  0  0  0  0
   -3.2460    0.1470    0.0000 C   0  0  0  0  0  0  0  0  0  0  0  0
   -4.5450    0.8970    0.0000 C   0  0  0  0  0  0  0  0  0  0  0  0
   -5.8441    0.1470    0.0000 N   0  0  0  0  0  0  0  0  0  0  0  0
   -7.1431    0.8970    0.0000 C   0  0  0  0  0  0  0  0  0  0  0  0
   -8.4422    0.1470    0.0000 C   0  0  0  0  0  0  0  0  0  0  0  0
   -8.4421   -1.3530    0.0000 C   0  0  0  0  0  0  0  0  0  0  0  0
   -7.1431   -2.1030    0.0000 C   0  0  0  0  0  0  0  0  0  0  0  0
   -5.8441   -1.3530    0.0000 C   0  0  0  0  0  0  0  0  0  0  0  0
   -9.8125   -0.7429    0.0000 N   0  0  0  0  0  0  0  0  0  0  0  0
  -10.8162   -1.8577    0.0000 C   0  0  0  0  0  0  0  0  0  0  0  0
  -10.0661   -3.1567    0.0000 N   0  0  0  0  0  0  0  0  0  0  0  0
   -8.5989   -2.8448    0.0000 C   0  0  0  0  0  0  0  0  0  0  0  0
   -7.4842   -3.8485    0.0000 O   0  0  0  0  0  0  0  0  0  0  0  0
  -10.1243    0.7243    0.0000 C   0  0  0  0  0  0  0  0  0  0  0  0
   -9.0096    1.7280    0.0000 C   0  0  0  0  0  0  0  0  0  0  0  0
   -9.3215    3.1952    0.0000 C   0  0  0  0  0  0  0  0  0  0  0  0
  -10.7481    3.6587    0.0000 C   0  0  0  0  0  0  0  0  0  0  0  0
  -11.8628    2.6550    0.0000 C   0  0  0  0  0  0  0  0  0  0  0  0
  -11.5509    1.1878    0.0000 C   0  0  0  0  0  0  0  0  0  0  0  0
   -3.2460   -1.3530    0.0000 C   0  0  0  0  0  0  0  0  0  0  0  0
   -1.9470   -2.1030    0.0000 O   0  0  0  0  0  0  0  0  0  0  0  0
   -0.6480   -1.3530    0.0000 C   0  0  0  0  0  0  0  0  0  0  0  0
    0.6510   -2.1030    0.0000 C   0  0  0  0  0  0  0  0  0  0  0  0
    1.9500   -1.3530    0.0000 C   0  0  0  0  0  0  0  0  0  0  0  0
    1.9500    0.1470    0.0000 C   0  0  0  0  0  0  0  0  0  0  0  0
    3.0640    1.1500    0.0000 N   0  0  0  0  0  0  0  0  0  0  0  0
  1  2  1  0  0  0  0
  2  3  1  0  0  0  0
  3  4  1  0  0  0  0
  4  5  1  0  0  0  0
  5  6  1  0  0  0  0
  6  7  2  0  0  0  0
  6  8  1  0  0  0  0
  8  9  2  0  0  0  0
  9 10  1  0  0  0  0
 10 11  2  0  0  0  0
 11 12  1  0  0  0  0
 12 13  1  0  0  0  0
 13 14  1  0  0  0  0
 14 15  1  0  0  0  0
 15 16  1  0  0  0  0
 16 17  1  0  0  0  0
 17 18  1  0  0  0  0
 18 19  1  0  0  0  0
 19 20  1  0  0  0  0
 15 20  1  0  0  0  0
 18 21  1  0  0  0  0
 21 22  1  0  0  0  0
 22 23  1  0  0  0  0
 23 24  1  0  0  0  0
 18 24  1  0  0  0  0
 24 25  2  0  0  0  0
 21 26  1  0  0  0  0
 26 27  2  0  0  0  0
 27 28  1  0  0  0  0
 28 29  2  0  0  0  0
 29 30  1  0  0  0  0
 30 31  2  0  0  0  0
 26 31  1  0  0  0  0
 13 32  1  0  0  0  0
 32 33  1  0  0  0  0
 33 34  1  0  0  0  0
 11 34  1  0  0  0  0
 34 35  2  0  0  0  0
 35 36  1  0  0  0  0
 36 37  2  0  0  0  0
 10 37  1  0  0  0  0
 37 38  1  0  0  0  0
  8 38  1  0  0  0  0
M  END
> <chemblId>
CHEMBL102175

> <bioactivity__type>
Ki

> <units>
nM

> <value>
3.0

$$$$

  CDK     11271513152D 0   0.00000     0.00000     0

 24 27  0  0  0  0              1 V2000 
    3.5719   -6.9207    0.0000 C   0  0  0  0  0  0  0  0  0  0  0  0
    3.1087   -5.4940    0.0000 N   0  0  0  0  0  0  0  0  0  0  0  0
    4.1126   -4.3795    0.0000 C   0  0  0  0  0  0  0  0  0  0  0  0
    3.6494   -2.9528    0.0000 C   0  0  0  0  0  0  0  0  0  0  0  0
    2.1822   -2.6407    0.0000 C   0  0  0  0  0  0  0  0  0  0  0  0
    1.1783   -3.7552    0.0000 C   0  0  0  0  0  0  0  0  0  0  0  0
    1.6415   -5.1819    0.0000 C   0  0  0  0  0  0  0  0  0  0  0  0
    1.7190   -1.2140    0.0000 C   0  0  0  0  0  0  0  0  0  0  0  0
    2.6010    0.0000    0.0000 C   0  0  0  0  0  0  0  0  0  0  0  0
    1.7190    1.2140    0.0000 N   0  0  0  0  0  0  0  0  0  0  0  0
    0.2930    0.7500    0.0000 C   0  0  0  0  0  0  0  0  0  0  0  0
   -1.0070    1.5000    0.0000 C   0  0  0  0  0  0  0  0  0  0  0  0
   -2.3060    0.7500    0.0000 C   0  0  0  0  0  0  0  0  0  0  0  0
   -2.3060   -0.7500    0.0000 C   0  0  0  0  0  0  0  0  0  0  0  0
   -3.6050   -1.5000    0.0000 N   0  0  0  0  0  0  0  0  0  0  0  0
   -4.9041   -0.7500    0.0000 C   0  0  0  0  0  0  0  0  0  0  0  0
   -4.9041    0.7500    0.0000 O   0  0  0  0  0  0  0  0  0  0  0  0
   -6.2031   -1.5000    0.0000 C   0  0  0  0  0  0  0  0  0  0  0  0
   -7.5734   -0.8899    0.0000 C   0  0  0  0  0  0  0  0  0  0  0  0
   -8.5771   -2.0046    0.0000 O   0  0  0  0  0  0  0  0  0  0  0  0
   -7.8271   -3.3036    0.0000 C   0  0  0  0  0  0  0  0  0  0  0  0
   -6.3599   -2.9918    0.0000 C   0  0  0  0  0  0  0  0  0  0  0  0
   -1.0070   -1.5000    0.0000 N   0  0  0  0  0  0  0  0  0  0  0  0
    0.2930   -0.7500    0.0000 C   0  0  0  0  0  0  0  0  0  0  0  0
  1  2  1  0  0  0  0
  2  3  1  0  0  0  0
  3  4  1  0  0  0  0
  4  5  1  0  0  0  0
  5  6  1  0  0  0  0
  6  7  1  0  0  0  0
  2  7  1  0  0  0  0
  5  8  1  0  0  0  0
  8  9  2  0  0  0  0
  9 10  1  0  0  0  0
 10 11  1  0  0  0  0
 11 12  2  0  0  0  0
 12 13  1  0  0  0  0
 13 14  2  0  0  0  0
 14 15  1  0  0  0  0
 15 16  1  0  0  0  0
 16 17  2  0  0  0  0
 16 18  1  0  0  0  0
 18 19  2  0  0  0  0
 19 20  1  0  0  0  0
 20 21  1  0  0  0  0
 21 22  2  0  0  0  0
 18 22  1  0  0  0  0
 14 23  1  0  0  0  0
 23 24  2  0  0  0  0
  8 24  1  0  0  0  0
 11 24  1  0  0  0  0
M  END
> <chemblId>
CHEMBL102250

> <bioactivity__type>
Ki

> <units>
nM

> <value>
840.0

$$$$

  CDK     11271513152D 0   0.00000     0.00000     0

 17 19  0  0  0  0              1 V2000 
   -1.9470   -3.6030    0.0000 O   0  0  0  0  0  0  0  0  0  0  0  0
   -1.9470   -2.1030    0.0000 C   0  0  0  0  0  0  0  0  0  0  0  0
   -3.2460   -1.3530    0.0000 C   0  0  0  0  0  0  0  0  0  0  0  0
   -3.2460    0.1470    0.0000 C   0  0  0  0  0  0  0  0  0  0  0  0
   -1.9470    0.8970    0.0000 C   0  0  0  0  0  0  0  0  0  0  0  0
   -0.6480    0.1470    0.0000 C   0  0  0  0  0  0  0  0  0  0  0  0
    0.6510    0.8970    0.0000 C   0  0  0  0  0  0  0  0  0  0  0  0
    0.9630    2.3640    0.0000 C   0  0  0  0  0  0  0  0  0  0  0  0
    2.4540    2.5200    0.0000 C   0  0  0  0  0  0  0  0  0  0  0  0
    3.0640    1.1500    0.0000 N   0  0  0  0  0  0  0  0  0  0  0  0
    4.5312    0.8381    0.0000 C   0  0  0  0  0  0  0  0  0  0  0  0
    5.5349    1.9528    0.0000 C   0  0  0  0  0  0  0  0  0  0  0  0
    7.0021    1.6410    0.0000 C   0  0  0  0  0  0  0  0  0  0  0  0
    1.9500    0.1470    0.0000 C   0  0  0  0  0  0  0  0  0  0  0  0
    1.9500   -1.3530    0.0000 C   0  0  0  0  0  0  0  0  0  0  0  0
    0.6510   -2.1030    0.0000 C   0  0  0  0  0  0  0  0  0  0  0  0
   -0.6480   -1.3530    0.0000 C   0  0  0  0  0  0  0  0  0  0  0  0
  1  2  1  0  0  0  0
  2  3  2  0  0  0  0
  3  4  1  0  0  0  0
  4  5  2  0  0  0  0
  5  6  1  0  0  0  0
  6  7  1  0  0  0  0
  7  8  1  0  0  0  0
  8  9  1  0  0  0  0
  9 10  1  0  0  0  0
 10 11  1  0  0  0  0
 11 12  1  0  0  0  0
 12 13  2  0  0  0  0
 10 14  1  0  0  0  0
  7 14  1  0  0  0  0
 14 15  1  0  0  0  0
 15 16  1  0  0  0  0
 16 17  1  0  0  0  0
  2 17  1  0  0  0  0
  6 17  2  0  0  0  0
M  END
> <chemblId>
CHEMBL10289

> <bioactivity__type>
Ki

> <units>
nM

> <value>
469.5

$$$$

  CDK     11271513152D 0   0.00000     0.00000     0

 20 22  0  0  0  0              1 V2000 
    3.5726    6.9195    0.0000 C   0  0  0  0  0  0  0  0  0  0  0  0
    3.1092    5.4929    0.0000 N   0  0  0  0  0  0  0  0  0  0  0  0
    1.6420    5.1809    0.0000 C   0  0  0  0  0  0  0  0  0  0  0  0
    1.1786    3.7543    0.0000 C   0  0  0  0  0  0  0  0  0  0  0  0
    2.1824    2.6396    0.0000 C   0  0  0  0  0  0  0  0  0  0  0  0
    3.6496    2.9516    0.0000 C   0  0  0  0  0  0  0  0  0  0  0  0
    4.1130    4.3782    0.0000 C   0  0  0  0  0  0  0  0  0  0  0  0
    1.7190    1.2130    0.0000 C   0  0  0  0  0  0  0  0  0  0  0  0
    2.6010   -0.0000    0.0000 C   0  0  0  0  0  0  0  0  0  0  0  0
    1.7190   -1.2140    0.0000 N   0  0  0  0  0  0  0  0  0  0  0  0
    0.2930   -0.7500    0.0000 C   0  0  0  0  0  0  0  0  0  0  0  0
   -1.0070   -1.5000    0.0000 C   0  0  0  0  0  0  0  0  0  0  0  0
   -2.3060   -0.7500    0.0000 C   0  0  0  0  0  0  0  0  0  0  0  0
   -2.3060    0.7500    0.0000 C   0  0  0  0  0  0  0  0  0  0  0  0
   -3.6050    1.5000    0.0000 N   0  0  0  0  0  0  0  0  0  0  0  0
   -4.9041    0.7500    0.0000 C   0  0  0  0  0  0  0  0  0  0  0  0
   -4.9041   -0.7500    0.0000 O   0  0  0  0  0  0  0  0  0  0  0  0
   -6.2031    1.5000    0.0000 C   0  0  0  0  0  0  0  0  0  0  0  0
   -1.0070    1.5000    0.0000 C   0  0  0  0  0  0  0  0  0  0  0  0
    0.2930    0.7500    0.0000 C   0  0  0  0  0  0  0  0  0  0  0  0
  1  2  1  0  0  0  0
  2  3  1  0  0  0  0
  3  4  1  0  0  0  0
  4  5  1  0  0  0  0
  5  6  1  0  0  0  0
  6  7  1  0  0  0  0
  2  7  1  0  0  0  0
  5  8  1  0  0  0  0
  8  9  2  0  0  0  0
  9 10  1  0  0  0  0
 10 11  1  0  0  0  0
 11 12  2  0  0  0  0
 12 13  1  0  0  0  0
 13 14  2  0  0  0  0
 14 15  1  0  0  0  0
 15 16  1  0  0  0  0
 16 17  2  0  0  0  0
 16 18  1  0  0  0  0
 14 19  1  0  0  0  0
 19 20  2  0  0  0  0
  8 20  1  0  0  0  0
 11 20  1  0  0  0  0
M  END
> <chemblId>
CHEMBL103424

> <bioactivity__type>
Ki

> <units>
nM

> <value>
68.0

$$$$

  CDK     11271513152D 0   0.00000     0.00000     0

 26 29  0  0  0  0              1 V2000 
    3.5719   -6.9207    0.0000 C   0  0  0  0  0  0  0  0  0  0  0  0
    3.1087   -5.4940    0.0000 N   0  0  0  0  0  0  0  0  0  0  0  0
    4.1126   -4.3795    0.0000 C   0  0  0  0  0  0  0  0  0  0  0  0
    3.6494   -2.9528    0.0000 C   0  0  0  0  0  0  0  0  0  0  0  0
    2.1822   -2.6407    0.0000 C   0  0  0  0  0  0  0  0  0  0  0  0
    1.1783   -3.7552    0.0000 C   0  0  0  0  0  0  0  0  0  0  0  0
    1.6415   -5.1819    0.0000 C   0  0  0  0  0  0  0  0  0  0  0  0
    1.7190   -1.2140    0.0000 C   0  0  0  0  0  0  0  0  0  0  0  0
    2.6010    0.0000    0.0000 C   0  0  0  0  0  0  0  0  0  0  0  0
    1.7190    1.2140    0.0000 N   0  0  0  0  0  0  0  0  0  0  0  0
    0.2930    0.7500    0.0000 C   0  0  0  0  0  0  0  0  0  0  0  0
   -1.0070    1.5000    0.0000 C   0  0  0  0  0  0  0  0  0  0  0  0
   -2.3060    0.7500    0.0000 C   0  0  0  0  0  0  0  0  0  0  0  0
   -2.3060   -0.7500    0.0000 C   0  0  0  0  0  0  0  0  0  0  0  0
   -3.6050   -1.5000    0.0000 N   0  0  0  0  0  0  0  0  0  0  0  0
   -4.9041   -0.7500    0.0000 C   0  0  0  0  0  0  0  0  0  0  0  0
   -4.9041    0.7500    0.0000 O   0  0  0  0  0  0  0  0  0  0  0  0
   -6.2031   -1.5000    0.0000 C   0  0  0  0  0  0  0  0  0  0  0  0
   -7.5022   -0.7500    0.0000 C   0  0  0  0  0  0  0  0  0  0  0  0
   -8.8012   -1.5000    0.0000 C   0  0  0  0  0  0  0  0  0  0  0  0
   -8.8012   -3.0000    0.0000 C   0  0  0  0  0  0  0  0  0  0  0  0
  -10.1002   -3.7500    0.0000 F   0  0  0  0  0  0  0  0  0  0  0  0
   -7.5022   -3.7500    0.0000 C   0  0  0  0  0  0  0  0  0  0  0  0
   -6.2031   -3.0000    0.0000 C   0  0  0  0  0  0  0  0  0  0  0  0
   -1.0070   -1.5000    0.0000 N   0  0  0  0  0  0  0  0  0  0  0  0
    0.2930   -0.7500    0.0000 C   0  0  0  0  0  0  0  0  0  0  0  0
  1  2  1  0  0  0  0
  2  3  1  0  0  0  0
  3  4  1  0  0  0  0
  4  5  1  0  0  0  0
  5  6  1  0  0  0  0
  6  7  1  0  0  0  0
  2  7  1  0  0  0  0
  5  8  1  0  0  0  0
  8  9  2  0  0  0  0
  9 10  1  0  0  0  0
 10 11  1  0  0  0  0
 11 12  2  0  0  0  0
 12 13  1  0  0  0  0
 13 14  2  0  0  0  0
 14 15  1  0  0  0  0
 15 16  1  0  0  0  0
 16 17  2  0  0  0  0
 16 18  1  0  0  0  0
 18 19  2  0  0  0  0
 19 20  1  0  0  0  0
 20 21  2  0  0  0  0
 21 22  1  0  0  0  0
 21 23  1  0  0  0  0
 23 24  2  0  0  0  0
 18 24  1  0  0  0  0
 14 25  1  0  0  0  0
 25 26  2  0  0  0  0
  8 26  1  0  0  0  0
 11 26  1  0  0  0  0
M  END
> <chemblId>
CHEMBL103479

> <bioactivity__type>
Ki

> <units>
nM

> <value>
56.0

$$$$

  CDK     11271513152D 0   0.00000     0.00000     0

 26 29  0  0  0  0              1 V2000 
    3.5719   -6.9207    0.0000 C   0  0  0  0  0  0  0  0  0  0  0  0
    3.1087   -5.4940    0.0000 N   0  0  0  0  0  0  0  0  0  0  0  0
    4.1126   -4.3795    0.0000 C   0  0  0  0  0  0  0  0  0  0  0  0
    3.6494   -2.9528    0.0000 C   0  0  0  0  0  0  0  0  0  0  0  0
    2.1822   -2.6407    0.0000 C   0  0  0  0  0  0  0  0  0  0  0  0
    1.1783   -3.7552    0.0000 C   0  0  0  0  0  0  0  0  0  0  0  0
    1.6415   -5.1819    0.0000 C   0  0  0  0  0  0  0  0  0  0  0  0
    1.7190   -1.2140    0.0000 C   0  0  0  0  0  0  0  0  0  0  0  0
    2.6010    0.0000    0.0000 C   0  0  0  0  0  0  0  0  0  0  0  0
    1.7190    1.2140    0.0000 N   0  0  0  0  0  0  0  0  0  0  0  0
    0.2930    0.7500    0.0000 C   0  0  0  0  0  0  0  0  0  0  0  0
   -1.0070    1.5000    0.0000 C   0  0  0  0  0  0  0  0  0  0  0  0
   -2.3060    0.7500    0.0000 N   0  0  0  0  0  0  0  0  0  0  0  0
   -2.3060   -0.7500    0.0000 C   0  0  0  0  0  0  0  0  0  0  0  0
   -3.6050   -1.5000    0.0000 N   0  0  0  0  0  0  0  0  0  0  0  0
   -4.9041   -0.7500    0.0000 C   0  0  0  0  0  0  0  0  0  0  0  0
   -4.9041    0.7500    0.0000 O   0  0  0  0  0  0  0  0  0  0  0  0
   -6.2031   -1.5000    0.0000 C   0  0  0  0  0  0  0  0  0  0  0  0
   -7.5022   -0.7500    0.0000 C   0  0  0  0  0  0  0  0  0  0  0  0
   -8.8012   -1.5000    0.0000 C   0  0  0  0  0  0  0  0  0  0  0  0
   -8.8012   -3.0000    0.0000 C   0  0  0  0  0  0  0  0  0  0  0  0
  -10.1002   -3.7500    0.0000 F   0  0  0  0  0  0  0  0  0  0  0  0
   -7.5022   -3.7500    0.0000 C   0  0  0  0  0  0  0  0  0  0  0  0
   -6.2031   -3.0000    0.0000 C   0  0  0  0  0  0  0  0  0  0  0  0
   -1.0070   -1.5000    0.0000 C   0  0  0  0  0  0  0  0  0  0  0  0
    0.2930   -0.7500    0.0000 C   0  0  0  0  0  0  0  0  0  0  0  0
  1  2  1  0  0  0  0
  2  3  1  0  0  0  0
  3  4  1  0  0  0  0
  4  5  1  0  0  0  0
  5  6  1  0  0  0  0
  6  7  1  0  0  0  0
  2  7  1  0  0  0  0
  5  8  1  0  0  0  0
  8  9  2  0  0  0  0
  9 10  1  0  0  0  0
 10 11  1  0  0  0  0
 11 12  2  0  0  0  0
 12 13  1  0  0  0  0
 13 14  2  0  0  0  0
 14 15  1  0  0  0  0
 15 16  1  0  0  0  0
 16 17  2  0  0  0  0
 16 18  1  0  0  0  0
 18 19  2  0  0  0  0
 19 20  1  0  0  0  0
 20 21  2  0  0  0  0
 21 22  1  0  0  0  0
 21 23  1  0  0  0  0
 23 24  2  0  0  0  0
 18 24  1  0  0  0  0
 14 25  1  0  0  0  0
 25 26  2  0  0  0  0
  8 26  1  0  0  0  0
 11 26  1  0  0  0  0
M  END
> <chemblId>
CHEMBL103503

> <bioactivity__type>
Ki

> <units>
nM

> <value>
17.0

$$$$

  CDK     11271513152D 0   0.00000     0.00000     0

 26 29  0  0  0  0              1 V2000 
    3.5719   -6.9207    0.0000 C   0  0  0  0  0  0  0  0  0  0  0  0
    3.1087   -5.4940    0.0000 N   0  0  0  0  0  0  0  0  0  0  0  0
    4.1126   -4.3795    0.0000 C   0  0  0  0  0  0  0  0  0  0  0  0
    3.6494   -2.9528    0.0000 C   0  0  0  0  0  0  0  0  0  0  0  0
    2.1822   -2.6407    0.0000 C   0  0  0  0  0  0  0  0  0  0  0  0
    1.1783   -3.7552    0.0000 C   0  0  0  0  0  0  0  0  0  0  0  0
    1.6415   -5.1819    0.0000 C   0  0  0  0  0  0  0  0  0  0  0  0
    1.7190   -1.2140    0.0000 C   0  0  0  0  0  0  0  0  0  0  0  0
    2.6010    0.0000    0.0000 C   0  0  0  0  0  0  0  0  0  0  0  0
    1.7190    1.2140    0.0000 N   0  0  0  0  0  0  0  0  0  0  0  0
    0.2930    0.7500    0.0000 C   0  0  0  0  0  0  0  0  0  0  0  0
   -1.0070    1.5000    0.0000 C   0  0  0  0  0  0  0  0  0  0  0  0
   -2.3060    0.7500    0.0000 C   0  0  0  0  0  0  0  0  0  0  0  0
   -2.3060   -0.7500    0.0000 C   0  0  0  0  0  0  0  0  0  0  0  0
   -3.6050   -1.5000    0.0000 N   0  0  0  0  0  0  0  0  0  0  0  0
   -4.9041   -0.7500    0.0000 C   0  0  0  0  0  0  0  0  0  0  0  0
   -4.9041    0.7500    0.0000 O   0  0  0  0  0  0  0  0  0  0  0  0
   -6.2031   -1.5000    0.0000 C   0  0  0  0  0  0  0  0  0  0  0  0
   -7.5022   -0.7500    0.0000 C   0  0  0  0  0  0  0  0  0  0  0  0
   -8.8012   -1.5000    0.0000 C   0  0  0  0  0  0  0  0  0  0  0  0
   -8.8012   -3.0000    0.0000 C   0  0  0  0  0  0  0  0  0  0  0  0
   -7.5022   -3.7500    0.0000 C   0  0  0  0  0  0  0  0  0  0  0  0
   -7.5022   -5.2500    0.0000 F   0  0  0  0  0  0  0  0  0  0  0  0
   -6.2031   -3.0000    0.0000 C   0  0  0  0  0  0  0  0  0  0  0  0
   -1.0070   -1.5000    0.0000 N   0  0  0  0  0  0  0  0  0  0  0  0
    0.2930   -0.7500    0.0000 C   0  0  0  0  0  0  0  0  0  0  0  0
  1  2  1  0  0  0  0
  2  3  1  0  0  0  0
  3  4  1  0  0  0  0
  4  5  1  0  0  0  0
  5  6  1  0  0  0  0
  6  7  1  0  0  0  0
  2  7  1  0  0  0  0
  5  8  1  0  0  0  0
  8  9  2  0  0  0  0
  9 10  1  0  0  0  0
 10 11  1  0  0  0  0
 11 12  2  0  0  0  0
 12 13  1  0  0  0  0
 13 14  2  0  0  0  0
 14 15  1  0  0  0  0
 15 16  1  0  0  0  0
 16 17  2  0  0  0  0
 16 18  1  0  0  0  0
 18 19  2  0  0  0  0
 19 20  1  0  0  0  0
 20 21  2  0  0  0  0
 21 22  1  0  0  0  0
 22 23  1  0  0  0  0
 22 24  2  0  0  0  0
 18 24  1  0  0  0  0
 14 25  1  0  0  0  0
 25 26  2  0  0  0  0
  8 26  1  0  0  0  0
 11 26  1  0  0  0  0
M  END
> <chemblId>
CHEMBL103550

> <bioactivity__type>
Ki

> <units>
nM

> <value>
135.0

$$$$

  CDK     11271513152D 0   0.00000     0.00000     0

 24 27  0  0  0  0              1 V2000 
    2.3926    1.2820    0.0000 C   0  0  0  0  0  0  0  0  0  0  0  0
    3.7286    0.6001    0.0000 N   0  0  0  0  0  0  0  0  0  0  0  0
    3.8060   -0.8979    0.0000 C   0  0  0  0  0  0  0  0  0  0  0  0
    5.1420   -1.5799    0.0000 C   0  0  0  0  0  0  0  0  0  0  0  0
    6.4006   -0.7639    0.0000 N   0  0  0  0  0  0  0  0  0  0  0  0
    6.3232    0.7341    0.0000 C   0  0  0  0  0  0  0  0  0  0  0  0
    4.9872    1.4161    0.0000 C   0  0  0  0  0  0  0  0  0  0  0  0
    7.7366   -1.4459    0.0000 C   0  0  0  0  0  0  0  0  0  0  0  0
    7.8140   -2.9439    0.0000 N   0  0  0  0  0  0  0  0  0  0  0  0
    9.1500   -3.6258    0.0000 C   0  0  0  0  0  0  0  0  0  0  0  0
   10.4086   -2.8098    0.0000 C   0  0  0  0  0  0  0  0  0  0  0  0
   10.3313   -1.3118    0.0000 C   0  0  0  0  0  0  0  0  0  0  0  0
    8.9952   -0.6298    0.0000 N   0  0  0  0  0  0  0  0  0  0  0  0
    1.1340    0.4660    0.0000 C   0  0  0  0  0  0  0  0  0  0  0  0
    1.0470   -1.0400    0.0000 C   0  0  0  0  0  0  0  0  0  0  0  0
   -0.3860   -1.4380    0.0000 N   0  0  0  0  0  0  0  0  0  0  0  0
   -1.2020   -0.1790    0.0000 C   0  0  0  0  0  0  0  0  0  0  0  0
   -0.2760    1.0010    0.0000 N   0  0  0  0  0  0  0  0  0  0  0  0
   -2.7005   -0.1113    0.0000 C   0  0  0  0  0  0  0  0  0  0  0  0
   -3.3911    1.2203    0.0000 C   0  0  0  0  0  0  0  0  0  0  0  0
   -4.8895    1.2880    0.0000 C   0  0  0  0  0  0  0  0  0  0  0  0
   -5.6974    0.0241    0.0000 C   0  0  0  0  0  0  0  0  0  0  0  0
   -5.0068   -1.3074    0.0000 C   0  0  0  0  0  0  0  0  0  0  0  0
   -3.5083   -1.3752    0.0000 C   0  0  0  0  0  0  0  0  0  0  0  0
  1  2  1  0  0  0  0
  2  3  1  0  0  0  0
  3  4  1  0  0  0  0
  4  5  1  0  0  0  0
  5  6  1  0  0  0  0
  6  7  1  0  0  0  0
  2  7  1  0  0  0  0
  5  8  1  0  0  0  0
  8  9  2  0  0  0  0
  9 10  1  0  0  0  0
 10 11  2  0  0  0  0
 11 12  1  0  0  0  0
 12 13  2  0  0  0  0
  8 13  1  0  0  0  0
  1 14  1  0  0  0  0
 14 15  2  0  0  0  0
 15 16  1  0  0  0  0
 16 17  1  0  0  0  0
 17 18  2  0  0  0  0
 14 18  1  0  0  0  0
 17 19  1  0  0  0  0
 19 20  2  0  0  0  0
 20 21  1  0  0  0  0
 21 22  2  0  0  0  0
 22 23  1  0  0  0  0
 23 24  2  0  0  0  0
 19 24  1  0  0  0  0
M  END
> <chemblId>
CHEMBL103772

> <bioactivity__type>
Ki

> <units>
nM

> <value>
181.0

$$$$

  CDK     11271513152D 0   0.00000     0.00000     0

 36 40  0  0  0  0              1 V2000 
    2.4546    5.1181    0.0000 O   0  0  0  0  0  0  0  0  0  0  0  0
    3.2043    3.8189    0.0000 C   0  0  0  0  0  0  0  0  0  0  0  0
    4.7043    3.8185    0.0000 N   0  0  0  0  0  0  0  0  0  0  0  0
    5.4546    5.1174    0.0000 C   0  0  0  0  0  0  0  0  0  0  0  0
    6.9546    5.1171    0.0000 C   0  0  0  0  0  0  0  0  0  0  0  0
    7.7049    6.4159    0.0000 C   0  0  0  0  0  0  0  0  0  0  0  0
    9.2049    6.4156    0.0000 C   0  0  0  0  0  0  0  0  0  0  0  0
    9.9546    5.1164    0.0000 C   0  0  0  0  0  0  0  0  0  0  0  0
   11.4546    5.1161    0.0000 C   0  0  0  0  0  0  0  0  0  0  0  0
   12.2049    6.4149    0.0000 C   0  0  0  0  0  0  0  0  0  0  0  0
   11.4552    7.7141    0.0000 C   0  0  0  0  0  0  0  0  0  0  0  0
    9.9552    7.7145    0.0000 C   0  0  0  0  0  0  0  0  0  0  0  0
    2.4540    2.5200    0.0000 C   0  0  0  0  0  0  0  0  0  0  0  0
    0.9630    2.3640    0.0000 C   0  0  0  0  0  0  0  0  0  0  0  0
    0.6510    0.8970    0.0000 C   0  0  0  0  0  0  0  0  0  0  0  0
   -0.6480    0.1470    0.0000 C   0  0  0  0  0  0  0  0  0  0  0  0
   -1.9470    0.8970    0.0000 O   0  0  0  0  0  0  0  0  0  0  0  0
   -3.2460    0.1470    0.0000 C   0  0  0  0  0  0  0  0  0  0  0  0
   -4.5450    0.8970    0.0000 C   0  0  0  0  0  0  0  0  0  0  0  0
   -5.8441    0.1470    0.0000 N   0  0  0  0  0  0  0  0  0  0  0  0
   -7.1431    0.8970    0.0000 C   0  0  0  0  0  0  0  0  0  0  0  0
   -8.4422    0.1470    0.0000 C   0  0  0  0  0  0  0  0  0  0  0  0
   -9.7412    0.8970    0.0000 C   0  0  0  0  0  0  0  0  0  0  0  0
  -11.0402    0.1470    0.0000 C   0  0  0  0  0  0  0  0  0  0  0  0
  -12.3393    0.8969    0.0000 C   0  0  0  0  0  0  0  0  0  0  0  0
  -13.6383    0.1469    0.0000 C   0  0  0  0  0  0  0  0  0  0  0  0
  -13.6383   -1.3531    0.0000 C   0  0  0  0  0  0  0  0  0  0  0  0
  -12.3393   -2.1031    0.0000 C   0  0  0  0  0  0  0  0  0  0  0  0
  -11.0402   -1.3530    0.0000 C   0  0  0  0  0  0  0  0  0  0  0  0
   -3.2460   -1.3530    0.0000 C   0  0  0  0  0  0  0  0  0  0  0  0
   -1.9470   -2.1030    0.0000 O   0  0  0  0  0  0  0  0  0  0  0  0
   -0.6480   -1.3530    0.0000 C   0  0  0  0  0  0  0  0  0  0  0  0
    0.6510   -2.1030    0.0000 C   0  0  0  0  0  0  0  0  0  0  0  0
    1.9500   -1.3530    0.0000 C   0  0  0  0  0  0  0  0  0  0  0  0
    1.9500    0.1470    0.0000 C   0  0  0  0  0  0  0  0  0  0  0  0
    3.0640    1.1500    0.0000 N   0  0  0  0  0  0  0  0  0  0  0  0
  1  2  2  0  0  0  0
  2  3  1  0  0  0  0
  3  4  1  0  0  0  0
  4  5  1  0  0  0  0
  5  6  1  0  0  0  0
  6  7  1  0  0  0  0
  7  8  2  0  0  0  0
  8  9  1  0  0  0  0
  9 10  2  0  0  0  0
 10 11  1  0  0  0  0
 11 12  2  0  0  0  0
  7 12  1  0  0  0  0
  2 13  1  0  0  0  0
 13 14  2  0  0  0  0
 14 15  1  0  0  0  0
 15 16  2  0  0  0  0
 16 17  1  0  0  0  0
 17 18  1  0  0  0  0
 18 19  1  0  0  0  0
 19 20  1  0  0  0  0
 20 21  1  0  0  0  0
 21 22  1  0  0  0  0
 22 23  1  0  0  0  0
 23 24  1  0  0  0  0
 24 25  2  0  0  0  0
 25 26  1  0  0  0  0
 26 27  2  0  0  0  0
 27 28  1  0  0  0  0
 28 29  2  0  0  0  0
 24 29  1  0  0  0  0
 18 30  1  0  0  0  0
 30 31  1  0  0  0  0
 31 32  1  0  0  0  0
 16 32  1  0  0  0  0
 32 33  2  0  0  0  0
 33 34  1  0  0  0  0
 34 35  2  0  0  0  0
 15 35  1  0  0  0  0
 35 36  1  0  0  0  0
 13 36  1  0  0  0  0
M  END
> <chemblId>
CHEMBL103983

> <bioactivity__type>
Ki

> <units>
nM

> <value>
1.6

$$$$

  CDK     11271513152D 0   0.00000     0.00000     0

 20 22  0  0  0  0              1 V2000 
    3.5719   -6.9207    0.0000 C   0  0  0  0  0  0  0  0  0  0  0  0
    3.1087   -5.4940    0.0000 N   0  0  0  0  0  0  0  0  0  0  0  0
    4.1126   -4.3795    0.0000 C   0  0  0  0  0  0  0  0  0  0  0  0
    3.6494   -2.9528    0.0000 C   0  0  0  0  0  0  0  0  0  0  0  0
    2.1822   -2.6407    0.0000 C   0  0  0  0  0  0  0  0  0  0  0  0
    1.1783   -3.7552    0.0000 C   0  0  0  0  0  0  0  0  0  0  0  0
    1.6415   -5.1819    0.0000 C   0  0  0  0  0  0  0  0  0  0  0  0
    1.7190   -1.2140    0.0000 C   0  0  0  0  0  0  0  0  0  0  0  0
    2.6010    0.0000    0.0000 C   0  0  0  0  0  0  0  0  0  0  0  0
    1.7190    1.2140    0.0000 N   0  0  0  0  0  0  0  0  0  0  0  0
    0.2930    0.7500    0.0000 C   0  0  0  0  0  0  0  0  0  0  0  0
   -1.0070    1.5000    0.0000 C   0  0  0  0  0  0  0  0  0  0  0  0
   -2.3060    0.7500    0.0000 N   0  0  0  0  0  0  0  0  0  0  0  0
   -2.3060   -0.7500    0.0000 C   0  0  0  0  0  0  0  0  0  0  0  0
   -3.6050   -1.5000    0.0000 N   0  0  0  0  0  0  0  0  0  0  0  0
   -4.9041   -0.7500    0.0000 C   0  0  0  0  0  0  0  0  0  0  0  0
   -4.9041    0.7500    0.0000 O   0  0  0  0  0  0  0  0  0  0  0  0
   -6.2031   -1.5000    0.0000 C   0  0  0  0  0  0  0  0  0  0  0  0
   -1.0070   -1.5000    0.0000 C   0  0  0  0  0  0  0  0  0  0  0  0
    0.2930   -0.7500    0.0000 C   0  0  0  0  0  0  0  0  0  0  0  0
  1  2  1  0  0  0  0
  2  3  1  0  0  0  0
  3  4  1  0  0  0  0
  4  5  1  0  0  0  0
  5  6  1  0  0  0  0
  6  7  1  0  0  0  0
  2  7  1  0  0  0  0
  5  8  1  0  0  0  0
  8  9  2  0  0  0  0
  9 10  1  0  0  0  0
 10 11  1  0  0  0  0
 11 12  2  0  0  0  0
 12 13  1  0  0  0  0
 13 14  2  0  0  0  0
 14 15  1  0  0  0  0
 15 16  1  0  0  0  0
 16 17  2  0  0  0  0
 16 18  1  0  0  0  0
 14 19  1  0  0  0  0
 19 20  2  0  0  0  0
  8 20  1  0  0  0  0
 11 20  1  0  0  0  0
M  END
> <chemblId>
CHEMBL104026

> <bioactivity__type>
Ki

> <units>
nM

> <value>
2.0

$$$$

  CDK     11271513152D 0   0.00000     0.00000     0

 17 19  0  0  0  0              1 V2000 
   -1.9470   -3.6030    0.0000 O   0  0  0  0  0  0  0  0  0  0  0  0
   -1.9470   -2.1030    0.0000 C   0  0  0  0  0  0  0  0  0  0  0  0
   -3.2460   -1.3530    0.0000 C   0  0  0  0  0  0  0  0  0  0  0  0
   -3.2460    0.1470    0.0000 C   0  0  0  0  0  0  0  0  0  0  0  0
   -1.9470    0.8970    0.0000 C   0  0  0  0  0  0  0  0  0  0  0  0
   -0.6480    0.1470    0.0000 C   0  0  0  0  0  0  0  0  0  0  0  0
    0.6510    0.8970    0.0000 C   0  0  0  0  0  0  0  0  0  0  0  0
    0.9630    2.3640    0.0000 C   0  0  0  0  0  0  0  0  0  0  0  0
    2.4540    2.5200    0.0000 C   0  0  0  0  0  0  0  0  0  0  0  0
    3.0640    1.1500    0.0000 N   0  0  0  0  0  0  0  0  0  0  0  0
    4.5312    0.8381    0.0000 C   0  0  0  0  0  0  0  0  0  0  0  0
    5.5349    1.9528    0.0000 C   0  0  0  0  0  0  0  0  0  0  0  0
    7.0021    1.6410    0.0000 C   0  0  0  0  0  0  0  0  0  0  0  0
    1.9500    0.1470    0.0000 C   0  0  0  0  0  0  0  0  0  0  0  0
    1.9500   -1.3530    0.0000 C   0  0  0  0  0  0  0  0  0  0  0  0
    0.6510   -2.1030    0.0000 C   0  0  0  0  0  0  0  0  0  0  0  0
   -0.6480   -1.3530    0.0000 C   0  0  0  0  0  0  0  0  0  0  0  0
  1  2  1  0  0  0  0
  2  3  2  0  0  0  0
  3  4  1  0  0  0  0
  4  5  2  0  0  0  0
  5  6  1  0  0  0  0
  6  7  1  0  0  0  0
  7  8  1  0  0  0  0
  8  9  1  0  0  0  0
  9 10  1  0  0  0  0
 10 11  1  0  0  0  0
 11 12  1  0  0  0  0
 12 13  2  0  0  0  0
 10 14  1  0  0  0  0
  7 14  1  0  0  0  0
 14 15  1  6  0  0  0
 15 16  1  0  0  0  0
 16 17  1  0  0  0  0
  2 17  1  0  0  0  0
  6 17  2  0  0  0  0
M  END
> <chemblId>
CHEMBL10408

> <bioactivity__type>
Ki

> <units>
nM

> <value>
54.0

$$$$

  CDK     11271513152D 0   0.00000     0.00000     0

 28 32  0  0  0  0              1 V2000 
    4.8535    6.9461    0.0000 C   0  0  0  0  0  0  0  0  0  0  0  0
    3.3849    6.6409    0.0000 C   0  0  0  0  0  0  0  0  0  0  0  0
    2.9149    5.2164    0.0000 N   0  0  0  0  0  0  0  0  0  0  0  0
    1.4463    4.9112    0.0000 C   0  0  0  0  0  0  0  0  0  0  0  0
    0.9763    3.4867    0.0000 C   0  0  0  0  0  0  0  0  0  0  0  0
    1.9750    2.3675    0.0000 C   0  0  0  0  0  0  0  0  0  0  0  0
    3.4436    2.6727    0.0000 C   0  0  0  0  0  0  0  0  0  0  0  0
    3.9136    4.0972    0.0000 C   0  0  0  0  0  0  0  0  0  0  0  0
    1.5050    0.9430    0.0000 C   0  0  0  0  0  0  0  0  0  0  0  0
    2.3810   -0.2740    0.0000 C   0  0  0  0  0  0  0  0  0  0  0  0
    1.4950   -1.4840    0.0000 N   0  0  0  0  0  0  0  0  0  0  0  0
    0.0700   -1.0140    0.0000 C   0  0  0  0  0  0  0  0  0  0  0  0
   -1.2320   -1.7590    0.0000 C   0  0  0  0  0  0  0  0  0  0  0  0
   -2.5280   -1.0030    0.0000 C   0  0  0  0  0  0  0  0  0  0  0  0
   -2.5220    0.4970    0.0000 C   0  0  0  0  0  0  0  0  0  0  0  0
   -1.2190    1.2410    0.0000 C   0  0  0  0  0  0  0  0  0  0  0  0
    0.0760    0.4860    0.0000 C   0  0  0  0  0  0  0  0  0  0  0  0
    5.3235    8.3706    0.0000 O   0  0  0  0  0  0  0  0  0  0  0  0
    6.7922    8.6758    0.0000 C   0  0  0  0  0  0  0  0  0  0  0  0
    7.2621   10.1003    0.0000 C   0  0  0  0  0  0  0  0  0  0  0  0
    8.7308   10.4055    0.0000 C   0  0  0  0  0  0  0  0  0  0  0  0
    9.7294    9.2862    0.0000 C   0  0  0  0  0  0  0  0  0  0  0  0
    9.2594    7.8618    0.0000 C   0  0  0  0  0  0  0  0  0  0  0  0
   10.2580    6.7425    0.0000 O   0  0  0  0  0  0  0  0  0  0  0  0
    9.7881    5.3180    0.0000 C   0  0  0  0  0  0  0  0  0  0  0  0
    8.3194    5.0128    0.0000 C   0  0  0  0  0  0  0  0  0  0  0  0
    7.3208    6.1321    0.0000 O   0  0  0  0  0  0  0  0  0  0  0  0
    7.7908    7.5565    0.0000 C   0  0  0  0  0  0  0  0  0  0  0  0
  1  2  1  0  0  0  0
  2  3  1  0  0  0  0
  3  4  1  0  0  0  0
  4  5  1  0  0  0  0
  5  6  1  0  0  0  0
  6  7  2  0  0  0  0
  7  8  1  0  0  0  0
  3  8  1  0  0  0  0
  6  9  1  0  0  0  0
  9 10  2  0  0  0  0
 10 11  1  0  0  0  0
 11 12  1  0  0  0  0
 12 13  2  0  0  0  0
 13 14  1  0  0  0  0
 14 15  2  0  0  0  0
 15 16  1  0  0  0  0
 16 17  2  0  0  0  0
  9 17  1  0  0  0  0
 12 17  1  0  0  0  0
  1 18  1  0  0  0  0
 18 19  1  0  0  0  0
 19 20  2  0  0  0  0
 20 21  1  0  0  0  0
 21 22  2  0  0  0  0
 22 23  1  0  0  0  0
 23 24  1  0  0  0  0
 24 25  1  0  0  0  0
 25 26  1  0  0  0  0
 26 27  1  0  0  0  0
 27 28  1  0  0  0  0
 19 28  1  0  0  0  0
 23 28  2  0  0  0  0
M  END
> <chemblId>
CHEMBL104144

> <bioactivity__type>
Ki

> <units>
nM

> <value>
78.3

$$$$

  CDK     11271513152D 0   0.00000     0.00000     0

 20 22  0  0  0  0              1 V2000 
    3.5719   -6.9207    0.0000 C   0  0  0  0  0  0  0  0  0  0  0  0
    3.1087   -5.4940    0.0000 N   0  0  0  0  0  0  0  0  0  0  0  0
    4.1126   -4.3795    0.0000 C   0  0  0  0  0  0  0  0  0  0  0  0
    3.6494   -2.9528    0.0000 C   0  0  0  0  0  0  0  0  0  0  0  0
    2.1822   -2.6407    0.0000 C   0  0  0  0  0  0  0  0  0  0  0  0
    1.1783   -3.7552    0.0000 C   0  0  0  0  0  0  0  0  0  0  0  0
    1.6415   -5.1819    0.0000 C   0  0  0  0  0  0  0  0  0  0  0  0
    1.7190   -1.2140    0.0000 C   0  0  0  0  0  0  0  0  0  0  0  0
    2.6010    0.0000    0.0000 C   0  0  0  0  0  0  0  0  0  0  0  0
    1.7190    1.2140    0.0000 N   0  0  0  0  0  0  0  0  0  0  0  0
    0.2930    0.7500    0.0000 C   0  0  0  0  0  0  0  0  0  0  0  0
   -1.0070    1.5000    0.0000 C   0  0  0  0  0  0  0  0  0  0  0  0
   -2.3060    0.7500    0.0000 N   0  0  0  0  0  0  0  0  0  0  0  0
   -2.3060   -0.7500    0.0000 C   0  0  0  0  0  0  0  0  0  0  0  0
   -3.6050   -1.5000    0.0000 N   0  0  0  0  0  0  0  0  0  0  0  0
   -4.9041   -0.7500    0.0000 C   0  0  0  0  0  0  0  0  0  0  0  0
   -4.9041    0.7500    0.0000 O   0  0  0  0  0  0  0  0  0  0  0  0
   -6.2031   -1.5000    0.0000 C   0  0  0  0  0  0  0  0  0  0  0  0
   -1.0070   -1.5000    0.0000 N   0  0  0  0  0  0  0  0  0  0  0  0
    0.2930   -0.7500    0.0000 C   0  0  0  0  0  0  0  0  0  0  0  0
  1  2  1  0  0  0  0
  2  3  1  0  0  0  0
  3  4  1  0  0  0  0
  4  5  1  0  0  0  0
  5  6  1  0  0  0  0
  6  7  1  0  0  0  0
  2  7  1  0  0  0  0
  5  8  1  0  0  0  0
  8  9  2  0  0  0  0
  9 10  1  0  0  0  0
 10 11  1  0  0  0  0
 11 12  2  0  0  0  0
 12 13  1  0  0  0  0
 13 14  2  0  0  0  0
 14 15  1  0  0  0  0
 15 16  1  0  0  0  0
 16 17  2  0  0  0  0
 16 18  1  0  0  0  0
 14 19  1  0  0  0  0
 19 20  2  0  0  0  0
  8 20  1  0  0  0  0
 11 20  1  0  0  0  0
M  END
> <chemblId>
CHEMBL104158

> <bioactivity__type>
Ki

> <units>
nM

> <value>
780.0

$$$$

  CDK     11271513152D 0   0.00000     0.00000     0

 27 31  0  0  0  0              1 V2000 
    5.0391   -7.2329    0.0000 C   0  0  0  0  0  0  0  0  0  0  0  0
    3.5719   -6.9207    0.0000 C   0  0  0  0  0  0  0  0  0  0  0  0
    3.1087   -5.4940    0.0000 N   0  0  0  0  0  0  0  0  0  0  0  0
    4.1126   -4.3795    0.0000 C   0  0  0  0  0  0  0  0  0  0  0  0
    3.6494   -2.9528    0.0000 C   0  0  0  0  0  0  0  0  0  0  0  0
    2.1822   -2.6407    0.0000 C   0  0  0  0  0  0  0  0  0  0  0  0
    1.1783   -3.7552    0.0000 C   0  0  0  0  0  0  0  0  0  0  0  0
    1.6415   -5.1819    0.0000 C   0  0  0  0  0  0  0  0  0  0  0  0
    1.7190   -1.2140    0.0000 C   0  0  0  0  0  0  0  0  0  0  0  0
    2.6010    0.0000    0.0000 C   0  0  0  0  0  0  0  0  0  0  0  0
    1.7190    1.2140    0.0000 N   0  0  0  0  0  0  0  0  0  0  0  0
    0.2930    0.7500    0.0000 C   0  0  0  0  0  0  0  0  0  0  0  0
   -1.0070    1.5000    0.0000 N   0  0  0  0  0  0  0  0  0  0  0  0
   -2.3060    0.7500    0.0000 C   0  0  0  0  0  0  0  0  0  0  0  0
   -2.3060   -0.7500    0.0000 C   0  0  0  0  0  0  0  0  0  0  0  0
   -1.0070   -1.5000    0.0000 C   0  0  0  0  0  0  0  0  0  0  0  0
    0.2930   -0.7500    0.0000 C   0  0  0  0  0  0  0  0  0  0  0  0
    5.5023   -8.6596    0.0000 O   0  0  0  0  0  0  0  0  0  0  0  0
    6.9695   -8.9717    0.0000 C   0  0  0  0  0  0  0  0  0  0  0  0
    7.4327  -10.3984    0.0000 C   0  0  0  0  0  0  0  0  0  0  0  0
    8.8999  -10.7106    0.0000 C   0  0  0  0  0  0  0  0  0  0  0  0
    9.9038   -9.5961    0.0000 C   0  0  0  0  0  0  0  0  0  0  0  0
    9.4406   -8.1694    0.0000 C   0  0  0  0  0  0  0  0  0  0  0  0
   10.1908   -6.8705    0.0000 N   0  0  0  0  0  0  0  0  0  0  0  0
    9.1874   -5.7556    0.0000 C   0  0  0  0  0  0  0  0  0  0  0  0
    7.8169   -6.3654    0.0000 C   0  0  0  0  0  0  0  0  0  0  0  0
    7.9734   -7.8572    0.0000 C   0  0  0  0  0  0  0  0  0  0  0  0
  1  2  1  0  0  0  0
  2  3  1  0  0  0  0
  3  4  1  0  0  0  0
  4  5  1  0  0  0  0
  5  6  1  0  0  0  0
  6  7  2  0  0  0  0
  7  8  1  0  0  0  0
  3  8  1  0  0  0  0
  6  9  1  0  0  0  0
  9 10  2  0  0  0  0
 10 11  1  0  0  0  0
 11 12  1  0  0  0  0
 12 13  2  0  0  0  0
 13 14  1  0  0  0  0
 14 15  2  0  0  0  0
 15 16  1  0  0  0  0
 16 17  2  0  0  0  0
  9 17  1  0  0  0  0
 12 17  1  0  0  0  0
  1 18  1  0  0  0  0
 18 19  1  0  0  0  0
 19 20  2  0  0  0  0
 20 21  1  0  0  0  0
 21 22  2  0  0  0  0
 22 23  1  0  0  0  0
 23 24  1  0  0  0  0
 24 25  1  0  0  0  0
 25 26  2  0  0  0  0
 26 27  1  0  0  0  0
 19 27  1  0  0  0  0
 23 27  2  0  0  0  0
M  END
> <chemblId>
CHEMBL104229

> <bioactivity__type>
Ki

> <units>
nM

> <value>
10.9

$$$$

  CDK     11271513152D 0   0.00000     0.00000     0

 26 29  0  0  0  0              1 V2000 
    3.5719   -6.9207    0.0000 C   0  0  0  0  0  0  0  0  0  0  0  0
    3.1087   -5.4940    0.0000 N   0  0  0  0  0  0  0  0  0  0  0  0
    4.1126   -4.3795    0.0000 C   0  0  0  0  0  0  0  0  0  0  0  0
    3.6494   -2.9528    0.0000 C   0  0  0  0  0  0  0  0  0  0  0  0
    2.1822   -2.6407    0.0000 C   0  0  0  0  0  0  0  0  0  0  0  0
    1.1783   -3.7552    0.0000 C   0  0  0  0  0  0  0  0  0  0  0  0
    1.6415   -5.1819    0.0000 C   0  0  0  0  0  0  0  0  0  0  0  0
    1.7190   -1.2140    0.0000 C   0  0  0  0  0  0  0  0  0  0  0  0
    2.6010    0.0000    0.0000 C   0  0  0  0  0  0  0  0  0  0  0  0
    1.7190    1.2140    0.0000 N   0  0  0  0  0  0  0  0  0  0  0  0
    0.2930    0.7500    0.0000 C   0  0  0  0  0  0  0  0  0  0  0  0
   -1.0070    1.5000    0.0000 C   0  0  0  0  0  0  0  0  0  0  0  0
   -2.3060    0.7500    0.0000 C   0  0  0  0  0  0  0  0  0  0  0  0
   -2.3060   -0.7500    0.0000 C   0  0  0  0  0  0  0  0  0  0  0  0
   -3.6050   -1.5000    0.0000 N   0  0  0  0  0  0  0  0  0  0  0  0
   -4.9041   -0.7500    0.0000 C   0  0  0  0  0  0  0  0  0  0  0  0
   -4.9041    0.7500    0.0000 O   0  0  0  0  0  0  0  0  0  0  0  0
   -6.2031   -1.5000    0.0000 C   0  0  0  0  0  0  0  0  0  0  0  0
   -7.5022   -0.7500    0.0000 C   0  0  0  0  0  0  0  0  0  0  0  0
   -8.8012   -1.5000    0.0000 C   0  0  0  0  0  0  0  0  0  0  0  0
   -8.8012   -3.0000    0.0000 C   0  0  0  0  0  0  0  0  0  0  0  0
   -7.5022   -3.7500    0.0000 C   0  0  0  0  0  0  0  0  0  0  0  0
   -6.2031   -3.0000    0.0000 C   0  0  0  0  0  0  0  0  0  0  0  0
   -4.9041   -3.7500    0.0000 F   0  0  0  0  0  0  0  0  0  0  0  0
   -1.0070   -1.5000    0.0000 N   0  0  0  0  0  0  0  0  0  0  0  0
    0.2930   -0.7500    0.0000 C   0  0  0  0  0  0  0  0  0  0  0  0
  1  2  1  0  0  0  0
  2  3  1  0  0  0  0
  3  4  1  0  0  0  0
  4  5  1  0  0  0  0
  5  6  1  0  0  0  0
  6  7  1  0  0  0  0
  2  7  1  0  0  0  0
  5  8  1  0  0  0  0
  8  9  2  0  0  0  0
  9 10  1  0  0  0  0
 10 11  1  0  0  0  0
 11 12  2  0  0  0  0
 12 13  1  0  0  0  0
 13 14  2  0  0  0  0
 14 15  1  0  0  0  0
 15 16  1  0  0  0  0
 16 17  2  0  0  0  0
 16 18  1  0  0  0  0
 18 19  2  0  0  0  0
 19 20  1  0  0  0  0
 20 21  2  0  0  0  0
 21 22  1  0  0  0  0
 22 23  2  0  0  0  0
 18 23  1  0  0  0  0
 23 24  1  0  0  0  0
 14 25  1  0  0  0  0
 25 26  2  0  0  0  0
  8 26  1  0  0  0  0
 11 26  1  0  0  0  0
M  END
> <chemblId>
CHEMBL104384

> <bioactivity__type>
Ki

> <units>
nM

> <value>
42.0

$$$$

  CDK     11271513152D 0   0.00000     0.00000     0

 27 30  0  0  0  0              1 V2000 
    3.5719   -6.9207    0.0000 C   0  0  0  0  0  0  0  0  0  0  0  0
    3.1087   -5.4940    0.0000 N   0  0  0  0  0  0  0  0  0  0  0  0
    4.1126   -4.3795    0.0000 C   0  0  0  0  0  0  0  0  0  0  0  0
    3.6494   -2.9528    0.0000 C   0  0  0  0  0  0  0  0  0  0  0  0
    2.1822   -2.6407    0.0000 C   0  0  0  0  0  0  0  0  0  0  0  0
    1.1783   -3.7552    0.0000 C   0  0  0  0  0  0  0  0  0  0  0  0
    1.6415   -5.1819    0.0000 C   0  0  0  0  0  0  0  0  0  0  0  0
    1.7190   -1.2140    0.0000 C   0  0  0  0  0  0  0  0  0  0  0  0
    2.6010    0.0000    0.0000 C   0  0  0  0  0  0  0  0  0  0  0  0
    1.7190    1.2140    0.0000 N   0  0  0  0  0  0  0  0  0  0  0  0
    0.2930    0.7500    0.0000 C   0  0  0  0  0  0  0  0  0  0  0  0
   -1.0070    1.5000    0.0000 C   0  0  0  0  0  0  0  0  0  0  0  0
   -2.3060    0.7500    0.0000 C   0  0  0  0  0  0  0  0  0  0  0  0
   -2.3060   -0.7500    0.0000 C   0  0  0  0  0  0  0  0  0  0  0  0
   -3.6050   -1.5000    0.0000 N   0  0  0  0  0  0  0  0  0  0  0  0
   -4.9041   -0.7500    0.0000 C   0  0  0  0  0  0  0  0  0  0  0  0
   -4.9041    0.7500    0.0000 O   0  0  0  0  0  0  0  0  0  0  0  0
   -6.2031   -1.5000    0.0000 C   0  0  0  0  0  0  0  0  0  0  0  0
   -7.5022   -0.7500    0.0000 C   0  0  0  0  0  0  0  0  0  0  0  0
   -8.8012   -1.5000    0.0000 C   0  0  0  0  0  0  0  0  0  0  0  0
   -8.8012   -3.0000    0.0000 C   0  0  0  0  0  0  0  0  0  0  0  0
   -7.5022   -3.7500    0.0000 C   0  0  0  0  0  0  0  0  0  0  0  0
   -6.2031   -3.0000    0.0000 C   0  0  0  0  0  0  0  0  0  0  0  0
  -10.1002   -3.7500    0.0000 C   0  0  0  0  0  0  0  0  0  0  0  0
  -11.3993   -4.4999    0.0000 N   0  0  0  0  0  0  0  0  0  0  0  0
   -1.0070   -1.5000    0.0000 N   0  0  0  0  0  0  0  0  0  0  0  0
    0.2930   -0.7500    0.0000 C   0  0  0  0  0  0  0  0  0  0  0  0
  1  2  1  0  0  0  0
  2  3  1  0  0  0  0
  3  4  1  0  0  0  0
  4  5  1  0  0  0  0
  5  6  1  0  0  0  0
  6  7  1  0  0  0  0
  2  7  1  0  0  0  0
  5  8  1  0  0  0  0
  8  9  2  0  0  0  0
  9 10  1  0  0  0  0
 10 11  1  0  0  0  0
 11 12  2  0  0  0  0
 12 13  1  0  0  0  0
 13 14  2  0  0  0  0
 14 15  1  0  0  0  0
 15 16  1  0  0  0  0
 16 17  2  0  0  0  0
 16 18  1  0  0  0  0
 18 19  2  0  0  0  0
 19 20  1  0  0  0  0
 20 21  2  0  0  0  0
 21 22  1  0  0  0  0
 22 23  2  0  0  0  0
 18 23  1  0  0  0  0
 21 24  1  0  0  0  0
 24 25  3  0  0  0  0
 14 26  1  0  0  0  0
 26 27  2  0  0  0  0
  8 27  1  0  0  0  0
 11 27  1  0  0  0  0
M  END
> <chemblId>
CHEMBL104484

> <bioactivity__type>
Ki

> <units>
nM

> <value>
31.0

$$$$

  CDK     11271513152D 0   0.00000     0.00000     0

 27 30  0  0  0  0              1 V2000 
    3.5719   -6.9207    0.0000 C   0  0  0  0  0  0  0  0  0  0  0  0
    3.1087   -5.4940    0.0000 N   0  0  0  0  0  0  0  0  0  0  0  0
    4.1126   -4.3795    0.0000 C   0  0  0  0  0  0  0  0  0  0  0  0
    3.6494   -2.9528    0.0000 C   0  0  0  0  0  0  0  0  0  0  0  0
    2.1822   -2.6407    0.0000 C   0  0  0  0  0  0  0  0  0  0  0  0
    1.1783   -3.7552    0.0000 C   0  0  0  0  0  0  0  0  0  0  0  0
    1.6415   -5.1819    0.0000 C   0  0  0  0  0  0  0  0  0  0  0  0
    1.7190   -1.2140    0.0000 C   0  0  0  0  0  0  0  0  0  0  0  0
    2.6010    0.0000    0.0000 C   0  0  0  0  0  0  0  0  0  0  0  0
    1.7190    1.2140    0.0000 N   0  0  0  0  0  0  0  0  0  0  0  0
    0.2930    0.7500    0.0000 C   0  0  0  0  0  0  0  0  0  0  0  0
   -1.0070    1.5000    0.0000 C   0  0  0  0  0  0  0  0  0  0  0  0
   -2.3060    0.7500    0.0000 C   0  0  0  0  0  0  0  0  0  0  0  0
   -2.3060   -0.7500    0.0000 C   0  0  0  0  0  0  0  0  0  0  0  0
   -3.6050   -1.5000    0.0000 N   0  0  0  0  0  0  0  0  0  0  0  0
   -4.9041   -0.7500    0.0000 C   0  0  0  0  0  0  0  0  0  0  0  0
   -4.9041    0.7500    0.0000 O   0  0  0  0  0  0  0  0  0  0  0  0
   -6.2031   -1.5000    0.0000 C   0  0  0  0  0  0  0  0  0  0  0  0
   -7.5022   -0.7500    0.0000 C   0  0  0  0  0  0  0  0  0  0  0  0
   -8.8012   -1.5000    0.0000 C   0  0  0  0  0  0  0  0  0  0  0  0
   -8.8012   -3.0000    0.0000 C   0  0  0  0  0  0  0  0  0  0  0  0
  -10.1002   -3.7500    0.0000 Cl  0  0  0  0  0  0  0  0  0  0  0  0
   -7.5022   -3.7500    0.0000 C   0  0  0  0  0  0  0  0  0  0  0  0
   -6.2031   -3.0000    0.0000 C   0  0  0  0  0  0  0  0  0  0  0  0
   -4.9041   -3.7500    0.0000 Cl  0  0  0  0  0  0  0  0  0  0  0  0
   -1.0070   -1.5000    0.0000 N   0  0  0  0  0  0  0  0  0  0  0  0
    0.2930   -0.7500    0.0000 C   0  0  0  0  0  0  0  0  0  0  0  0
  1  2  1  0  0  0  0
  2  3  1  0  0  0  0
  3  4  1  0  0  0  0
  4  5  1  0  0  0  0
  5  6  1  0  0  0  0
  6  7  1  0  0  0  0
  2  7  1  0  0  0  0
  5  8  1  0  0  0  0
  8  9  2  0  0  0  0
  9 10  1  0  0  0  0
 10 11  1  0  0  0  0
 11 12  2  0  0  0  0
 12 13  1  0  0  0  0
 13 14  2  0  0  0  0
 14 15  1  0  0  0  0
 15 16  1  0  0  0  0
 16 17  2  0  0  0  0
 16 18  1  0  0  0  0
 18 19  2  0  0  0  0
 19 20  1  0  0  0  0
 20 21  2  0  0  0  0
 21 22  1  0  0  0  0
 21 23  1  0  0  0  0
 23 24  2  0  0  0  0
 18 24  1  0  0  0  0
 24 25  1  0  0  0  0
 14 26  1  0  0  0  0
 26 27  2  0  0  0  0
  8 27  1  0  0  0  0
 11 27  1  0  0  0  0
M  END
> <chemblId>
CHEMBL104496

> <bioactivity__type>
Ki

> <units>
nM

> <value>
5.1

$$$$

  CDK     11271513152D 0   0.00000     0.00000     0

 28 31  0  0  0  0              1 V2000 
    3.5719   -6.9207    0.0000 C   0  0  0  0  0  0  0  0  0  0  0  0
    3.1087   -5.4940    0.0000 N   0  0  0  0  0  0  0  0  0  0  0  0
    4.1126   -4.3795    0.0000 C   0  0  0  0  0  0  0  0  0  0  0  0
    3.6494   -2.9528    0.0000 C   0  0  0  0  0  0  0  0  0  0  0  0
    2.1822   -2.6407    0.0000 C   0  0  0  0  0  0  0  0  0  0  0  0
    1.1783   -3.7552    0.0000 C   0  0  0  0  0  0  0  0  0  0  0  0
    1.6415   -5.1819    0.0000 C   0  0  0  0  0  0  0  0  0  0  0  0
    1.7190   -1.2140    0.0000 C   0  0  0  0  0  0  0  0  0  0  0  0
    2.6010    0.0000    0.0000 C   0  0  0  0  0  0  0  0  0  0  0  0
    1.7190    1.2140    0.0000 N   0  0  0  0  0  0  0  0  0  0  0  0
    0.2930    0.7500    0.0000 C   0  0  0  0  0  0  0  0  0  0  0  0
   -1.0070    1.5000    0.0000 C   0  0  0  0  0  0  0  0  0  0  0  0
   -2.3060    0.7500    0.0000 C   0  0  0  0  0  0  0  0  0  0  0  0
   -2.3060   -0.7500    0.0000 C   0  0  0  0  0  0  0  0  0  0  0  0
   -3.6050   -1.5000    0.0000 N   0  0  0  0  0  0  0  0  0  0  0  0
   -4.9041   -0.7500    0.0000 C   0  0  0  0  0  0  0  0  0  0  0  0
   -4.9041    0.7500    0.0000 O   0  0  0  0  0  0  0  0  0  0  0  0
   -6.2031   -1.5000    0.0000 C   0  0  0  0  0  0  0  0  0  0  0  0
   -7.5022   -0.7500    0.0000 C   0  0  0  0  0  0  0  0  0  0  0  0
   -8.8012   -1.5000    0.0000 C   0  0  0  0  0  0  0  0  0  0  0  0
   -8.8012   -3.0000    0.0000 C   0  0  0  0  0  0  0  0  0  0  0  0
   -7.5022   -3.7500    0.0000 C   0  0  0  0  0  0  0  0  0  0  0  0
   -6.2031   -3.0000    0.0000 C   0  0  0  0  0  0  0  0  0  0  0  0
  -10.1002   -3.7500    0.0000 N   0  3  0  0  0  0  0  0  0  0  0  0
  -11.3993   -2.9999    0.0000 O   0  0  0  0  0  0  0  0  0  0  0  0
  -10.1003   -5.2500    0.0000 O   0  5  0  0  0  0  0  0  0  0  0  0
   -1.0070   -1.5000    0.0000 N   0  0  0  0  0  0  0  0  0  0  0  0
    0.2930   -0.7500    0.0000 C   0  0  0  0  0  0  0  0  0  0  0  0
  1  2  1  0  0  0  0
  2  3  1  0  0  0  0
  3  4  1  0  0  0  0
  4  5  1  0  0  0  0
  5  6  1  0  0  0  0
  6  7  1  0  0  0  0
  2  7  1  0  0  0  0
  5  8  1  0  0  0  0
  8  9  2  0  0  0  0
  9 10  1  0  0  0  0
 10 11  1  0  0  0  0
 11 12  2  0  0  0  0
 12 13  1  0  0  0  0
 13 14  2  0  0  0  0
 14 15  1  0  0  0  0
 15 16  1  0  0  0  0
 16 17  2  0  0  0  0
 16 18  1  0  0  0  0
 18 19  2  0  0  0  0
 19 20  1  0  0  0  0
 20 21  2  0  0  0  0
 21 22  1  0  0  0  0
 22 23  2  0  0  0  0
 18 23  1  0  0  0  0
 21 24  1  0  0  0  0
 24 25  2  0  0  0  0
 24 26  1  0  0  0  0
 14 27  1  0  0  0  0
 27 28  2  0  0  0  0
  8 28  1  0  0  0  0
 11 28  1  0  0  0  0
M  END
> <chemblId>
CHEMBL104692

> <bioactivity__type>
Ki

> <units>
nM

> <value>
38.0

$$$$

  CDK     11271513152D 0   0.00000     0.00000     0

 22 25  0  0  0  0              1 V2000 
    3.5719   -6.9207    0.0000 C   0  0  0  0  0  0  0  0  0  0  0  0
    3.1087   -5.4940    0.0000 N   0  0  0  0  0  0  0  0  0  0  0  0
    4.1126   -4.3795    0.0000 C   0  0  0  0  0  0  0  0  0  0  0  0
    3.6494   -2.9528    0.0000 C   0  0  0  0  0  0  0  0  0  0  0  0
    2.1822   -2.6407    0.0000 C   0  0  0  0  0  0  0  0  0  0  0  0
    1.1783   -3.7552    0.0000 C   0  0  0  0  0  0  0  0  0  0  0  0
    1.6415   -5.1819    0.0000 C   0  0  0  0  0  0  0  0  0  0  0  0
    1.7190   -1.2140    0.0000 C   0  0  0  0  0  0  0  0  0  0  0  0
    2.6010    0.0000    0.0000 C   0  0  0  0  0  0  0  0  0  0  0  0
    1.7190    1.2140    0.0000 N   0  0  0  0  0  0  0  0  0  0  0  0
    0.2930    0.7500    0.0000 C   0  0  0  0  0  0  0  0  0  0  0  0
   -1.0070    1.5000    0.0000 C   0  0  0  0  0  0  0  0  0  0  0  0
   -2.3060    0.7500    0.0000 C   0  0  0  0  0  0  0  0  0  0  0  0
   -2.3060   -0.7500    0.0000 C   0  0  0  0  0  0  0  0  0  0  0  0
   -3.6050   -1.5000    0.0000 N   0  0  0  0  0  0  0  0  0  0  0  0
   -4.9041   -0.7500    0.0000 C   0  0  0  0  0  0  0  0  0  0  0  0
   -4.9041    0.7500    0.0000 O   0  0  0  0  0  0  0  0  0  0  0  0
   -6.2031   -1.5000    0.0000 C   0  0  0  0  0  0  0  0  0  0  0  0
   -7.7031   -1.5000    0.0000 C   0  0  0  0  0  0  0  0  0  0  0  0
   -6.9531   -2.7990    0.0000 C   0  0  0  0  0  0  0  0  0  0  0  0
   -1.0070   -1.5000    0.0000 N   0  0  0  0  0  0  0  0  0  0  0  0
    0.2930   -0.7500    0.0000 C   0  0  0  0  0  0  0  0  0  0  0  0
  1  2  1  0  0  0  0
  2  3  1  0  0  0  0
  3  4  1  0  0  0  0
  4  5  1  0  0  0  0
  5  6  1  0  0  0  0
  6  7  1  0  0  0  0
  2  7  1  0  0  0  0
  5  8  1  0  0  0  0
  8  9  2  0  0  0  0
  9 10  1  0  0  0  0
 10 11  1  0  0  0  0
 11 12  2  0  0  0  0
 12 13  1  0  0  0  0
 13 14  2  0  0  0  0
 14 15  1  0  0  0  0
 15 16  1  0  0  0  0
 16 17  2  0  0  0  0
 16 18  1  0  0  0  0
 18 19  1  0  0  0  0
 19 20  1  0  0  0  0
 18 20  1  0  0  0  0
 14 21  1  0  0  0  0
 21 22  2  0  0  0  0
  8 22  1  0  0  0  0
 11 22  1  0  0  0  0
M  END
> <chemblId>
CHEMBL104720

> <bioactivity__type>
Ki

> <units>
nM

> <value>
1400.0

$$$$

  CDK     11271513152D 0   0.00000     0.00000     0

 24 27  0  0  0  0              1 V2000 
    3.5719   -6.9207    0.0000 C   0  0  0  0  0  0  0  0  0  0  0  0
    3.1087   -5.4940    0.0000 N   0  0  0  0  0  0  0  0  0  0  0  0
    4.1126   -4.3795    0.0000 C   0  0  0  0  0  0  0  0  0  0  0  0
    3.6494   -2.9528    0.0000 C   0  0  0  0  0  0  0  0  0  0  0  0
    2.1822   -2.6407    0.0000 C   0  0  0  0  0  0  0  0  0  0  0  0
    1.1783   -3.7552    0.0000 C   0  0  0  0  0  0  0  0  0  0  0  0
    1.6415   -5.1819    0.0000 C   0  0  0  0  0  0  0  0  0  0  0  0
    1.7190   -1.2140    0.0000 C   0  0  0  0  0  0  0  0  0  0  0  0
    2.6010    0.0000    0.0000 C   0  0  0  0  0  0  0  0  0  0  0  0
    1.7190    1.2140    0.0000 N   0  0  0  0  0  0  0  0  0  0  0  0
    0.2930    0.7500    0.0000 C   0  0  0  0  0  0  0  0  0  0  0  0
   -1.0070    1.5000    0.0000 C   0  0  0  0  0  0  0  0  0  0  0  0
   -2.3060    0.7500    0.0000 C   0  0  0  0  0  0  0  0  0  0  0  0
   -2.3060   -0.7500    0.0000 C   0  0  0  0  0  0  0  0  0  0  0  0
   -3.6050   -1.5000    0.0000 N   0  0  0  0  0  0  0  0  0  0  0  0
   -4.9041   -0.7500    0.0000 C   0  0  0  0  0  0  0  0  0  0  0  0
   -4.9041    0.7500    0.0000 O   0  0  0  0  0  0  0  0  0  0  0  0
   -6.2031   -1.5000    0.0000 C   0  0  0  0  0  0  0  0  0  0  0  0
   -7.5734   -0.8899    0.0000 C   0  0  0  0  0  0  0  0  0  0  0  0
   -8.5771   -2.0046    0.0000 C   0  0  0  0  0  0  0  0  0  0  0  0
   -7.8271   -3.3036    0.0000 S   0  0  0  0  0  0  0  0  0  0  0  0
   -6.3599   -2.9918    0.0000 C   0  0  0  0  0  0  0  0  0  0  0  0
   -1.0070   -1.5000    0.0000 N   0  0  0  0  0  0  0  0  0  0  0  0
    0.2930   -0.7500    0.0000 C   0  0  0  0  0  0  0  0  0  0  0  0
  1  2  1  0  0  0  0
  2  3  1  0  0  0  0
  3  4  1  0  0  0  0
  4  5  1  0  0  0  0
  5  6  1  0  0  0  0
  6  7  1  0  0  0  0
  2  7  1  0  0  0  0
  5  8  1  0  0  0  0
  8  9  2  0  0  0  0
  9 10  1  0  0  0  0
 10 11  1  0  0  0  0
 11 12  2  0  0  0  0
 12 13  1  0  0  0  0
 13 14  2  0  0  0  0
 14 15  1  0  0  0  0
 15 16  1  0  0  0  0
 16 17  2  0  0  0  0
 16 18  1  0  0  0  0
 18 19  1  0  0  0  0
 19 20  2  0  0  0  0
 20 21  1  0  0  0  0
 21 22  1  0  0  0  0
 18 22  2  0  0  0  0
 14 23  1  0  0  0  0
 23 24  2  0  0  0  0
  8 24  1  0  0  0  0
 11 24  1  0  0  0  0
M  END
> <chemblId>
CHEMBL104753

> <bioactivity__type>
Ki

> <units>
nM

> <value>
400.0

$$$$

  CDK     11271513152D 0   0.00000     0.00000     0

 26 29  0  0  0  0              1 V2000 
    3.5719   -6.9207    0.0000 C   0  0  0  0  0  0  0  0  0  0  0  0
    3.1087   -5.4940    0.0000 N   0  0  0  0  0  0  0  0  0  0  0  0
    4.1126   -4.3795    0.0000 C   0  0  0  0  0  0  0  0  0  0  0  0
    3.6494   -2.9528    0.0000 C   0  0  0  0  0  0  0  0  0  0  0  0
    2.1822   -2.6407    0.0000 C   0  0  0  0  0  0  0  0  0  0  0  0
    1.1783   -3.7552    0.0000 C   0  0  0  0  0  0  0  0  0  0  0  0
    1.6415   -5.1819    0.0000 C   0  0  0  0  0  0  0  0  0  0  0  0
    1.7190   -1.2140    0.0000 C   0  0  0  0  0  0  0  0  0  0  0  0
    2.6010    0.0000    0.0000 C   0  0  0  0  0  0  0  0  0  0  0  0
    1.7190    1.2140    0.0000 N   0  0  0  0  0  0  0  0  0  0  0  0
    0.2930    0.7500    0.0000 C   0  0  0  0  0  0  0  0  0  0  0  0
   -1.0070    1.5000    0.0000 C   0  0  0  0  0  0  0  0  0  0  0  0
   -2.3060    0.7500    0.0000 C   0  0  0  0  0  0  0  0  0  0  0  0
   -2.3060   -0.7500    0.0000 C   0  0  0  0  0  0  0  0  0  0  0  0
   -3.6050   -1.5000    0.0000 N   0  0  0  0  0  0  0  0  0  0  0  0
   -4.9041   -0.7500    0.0000 C   0  0  0  0  0  0  0  0  0  0  0  0
   -4.9041    0.7500    0.0000 O   0  0  0  0  0  0  0  0  0  0  0  0
   -6.2031   -1.5000    0.0000 C   0  0  0  0  0  0  0  0  0  0  0  0
   -7.5022   -0.7500    0.0000 C   0  0  0  0  0  0  0  0  0  0  0  0
   -8.8012   -1.5000    0.0000 C   0  0  0  0  0  0  0  0  0  0  0  0
   -8.8012   -3.0000    0.0000 C   0  0  0  0  0  0  0  0  0  0  0  0
   -7.5022   -3.7500    0.0000 C   0  0  0  0  0  0  0  0  0  0  0  0
   -6.2031   -3.0000    0.0000 C   0  0  0  0  0  0  0  0  0  0  0  0
   -4.9041   -3.7500    0.0000 C   0  0  0  0  0  0  0  0  0  0  0  0
   -1.0070   -1.5000    0.0000 N   0  0  0  0  0  0  0  0  0  0  0  0
    0.2930   -0.7500    0.0000 C   0  0  0  0  0  0  0  0  0  0  0  0
  1  2  1  0  0  0  0
  2  3  1  0  0  0  0
  3  4  1  0  0  0  0
  4  5  1  0  0  0  0
  5  6  1  0  0  0  0
  6  7  1  0  0  0  0
  2  7  1  0  0  0  0
  5  8  1  0  0  0  0
  8  9  2  0  0  0  0
  9 10  1  0  0  0  0
 10 11  1  0  0  0  0
 11 12  2  0  0  0  0
 12 13  1  0  0  0  0
 13 14  2  0  0  0  0
 14 15  1  0  0  0  0
 15 16  1  0  0  0  0
 16 17  2  0  0  0  0
 16 18  1  0  0  0  0
 18 19  2  0  0  0  0
 19 20  1  0  0  0  0
 20 21  2  0  0  0  0
 21 22  1  0  0  0  0
 22 23  2  0  0  0  0
 18 23  1  0  0  0  0
 23 24  1  0  0  0  0
 14 25  1  0  0  0  0
 25 26  2  0  0  0  0
  8 26  1  0  0  0  0
 11 26  1  0  0  0  0
M  END
> <chemblId>
CHEMBL105025

> <bioactivity__type>
Ki

> <units>
nM

> <value>
106.0

$$$$

  CDK     11271513152D 0   0.00000     0.00000     0

 24 27  0  0  0  0              1 V2000 
    3.5719   -6.9207    0.0000 C   0  0  0  0  0  0  0  0  0  0  0  0
    3.1087   -5.4940    0.0000 N   0  0  0  0  0  0  0  0  0  0  0  0
    4.1126   -4.3795    0.0000 C   0  0  0  0  0  0  0  0  0  0  0  0
    3.6494   -2.9528    0.0000 C   0  0  0  0  0  0  0  0  0  0  0  0
    2.1822   -2.6407    0.0000 C   0  0  0  0  0  0  0  0  0  0  0  0
    1.1783   -3.7552    0.0000 C   0  0  0  0  0  0  0  0  0  0  0  0
    1.6415   -5.1819    0.0000 C   0  0  0  0  0  0  0  0  0  0  0  0
    1.7190   -1.2140    0.0000 C   0  0  0  0  0  0  0  0  0  0  0  0
    2.6010    0.0000    0.0000 C   0  0  0  0  0  0  0  0  0  0  0  0
    1.7190    1.2140    0.0000 N   0  0  0  0  0  0  0  0  0  0  0  0
    0.2930    0.7500    0.0000 C   0  0  0  0  0  0  0  0  0  0  0  0
   -1.0070    1.5000    0.0000 C   0  0  0  0  0  0  0  0  0  0  0  0
   -2.3060    0.7500    0.0000 C   0  0  0  0  0  0  0  0  0  0  0  0
   -2.3060   -0.7500    0.0000 C   0  0  0  0  0  0  0  0  0  0  0  0
   -3.6050   -1.5000    0.0000 N   0  0  0  0  0  0  0  0  0  0  0  0
   -4.9041   -0.7500    0.0000 C   0  0  0  0  0  0  0  0  0  0  0  0
   -4.9041    0.7500    0.0000 O   0  0  0  0  0  0  0  0  0  0  0  0
   -6.2031   -1.5000    0.0000 C   0  0  0  0  0  0  0  0  0  0  0  0
   -7.5734   -0.8899    0.0000 O   0  0  0  0  0  0  0  0  0  0  0  0
   -8.5771   -2.0046    0.0000 C   0  0  0  0  0  0  0  0  0  0  0  0
   -7.8271   -3.3036    0.0000 C   0  0  0  0  0  0  0  0  0  0  0  0
   -6.3599   -2.9918    0.0000 C   0  0  0  0  0  0  0  0  0  0  0  0
   -1.0070   -1.5000    0.0000 N   0  0  0  0  0  0  0  0  0  0  0  0
    0.2930   -0.7500    0.0000 C   0  0  0  0  0  0  0  0  0  0  0  0
  1  2  1  0  0  0  0
  2  3  1  0  0  0  0
  3  4  1  0  0  0  0
  4  5  1  0  0  0  0
  5  6  1  0  0  0  0
  6  7  1  0  0  0  0
  2  7  1  0  0  0  0
  5  8  1  0  0  0  0
  8  9  2  0  0  0  0
  9 10  1  0  0  0  0
 10 11  1  0  0  0  0
 11 12  2  0  0  0  0
 12 13  1  0  0  0  0
 13 14  2  0  0  0  0
 14 15  1  0  0  0  0
 15 16  1  0  0  0  0
 16 17  2  0  0  0  0
 16 18  1  0  0  0  0
 18 19  1  0  0  0  0
 19 20  1  0  0  0  0
 20 21  2  0  0  0  0
 21 22  1  0  0  0  0
 18 22  2  0  0  0  0
 14 23  1  0  0  0  0
 23 24  2  0  0  0  0
  8 24  1  0  0  0  0
 11 24  1  0  0  0  0
M  END
> <chemblId>
CHEMBL105091

> <bioactivity__type>
Ki

> <units>
nM

> <value>
560.0

$$$$

  CDK     11271513152D 0   0.00000     0.00000     0

 28 31  0  0  0  0              1 V2000 
    3.5719   -6.9207    0.0000 C   0  0  0  0  0  0  0  0  0  0  0  0
    3.1087   -5.4940    0.0000 N   0  0  0  0  0  0  0  0  0  0  0  0
    4.1126   -4.3795    0.0000 C   0  0  0  0  0  0  0  0  0  0  0  0
    3.6494   -2.9528    0.0000 C   0  0  0  0  0  0  0  0  0  0  0  0
    2.1822   -2.6407    0.0000 C   0  0  0  0  0  0  0  0  0  0  0  0
    1.1783   -3.7552    0.0000 C   0  0  0  0  0  0  0  0  0  0  0  0
    1.6415   -5.1819    0.0000 C   0  0  0  0  0  0  0  0  0  0  0  0
    1.7190   -1.2140    0.0000 C   0  0  0  0  0  0  0  0  0  0  0  0
    2.6010    0.0000    0.0000 C   0  0  0  0  0  0  0  0  0  0  0  0
    1.7190    1.2140    0.0000 N   0  0  0  0  0  0  0  0  0  0  0  0
    0.2930    0.7500    0.0000 C   0  0  0  0  0  0  0  0  0  0  0  0
   -1.0070    1.5000    0.0000 C   0  0  0  0  0  0  0  0  0  0  0  0
   -2.3060    0.7500    0.0000 C   0  0  0  0  0  0  0  0  0  0  0  0
   -2.3060   -0.7500    0.0000 C   0  0  0  0  0  0  0  0  0  0  0  0
   -3.6050   -1.5000    0.0000 N   0  0  0  0  0  0  0  0  0  0  0  0
   -4.9041   -0.7500    0.0000 C   0  0  0  0  0  0  0  0  0  0  0  0
   -4.9041    0.7500    0.0000 O   0  0  0  0  0  0  0  0  0  0  0  0
   -6.2031   -1.5000    0.0000 C   0  0  0  0  0  0  0  0  0  0  0  0
   -7.5022   -0.7500    0.0000 C   0  0  0  0  0  0  0  0  0  0  0  0
   -8.8012   -1.5000    0.0000 C   0  0  0  0  0  0  0  0  0  0  0  0
   -8.8012   -3.0000    0.0000 C   0  0  0  0  0  0  0  0  0  0  0  0
   -7.5022   -3.7500    0.0000 C   0  0  0  0  0  0  0  0  0  0  0  0
   -6.2031   -3.0000    0.0000 C   0  0  0  0  0  0  0  0  0  0  0  0
   -7.5022   -5.2500    0.0000 N   0  3  0  0  0  0  0  0  0  0  0  0
   -8.8012   -6.0000    0.0000 O   0  0  0  0  0  0  0  0  0  0  0  0
   -6.2031   -6.0000    0.0000 O   0  5  0  0  0  0  0  0  0  0  0  0
   -1.0070   -1.5000    0.0000 N   0  0  0  0  0  0  0  0  0  0  0  0
    0.2930   -0.7500    0.0000 C   0  0  0  0  0  0  0  0  0  0  0  0
  1  2  1  0  0  0  0
  2  3  1  0  0  0  0
  3  4  1  0  0  0  0
  4  5  1  0  0  0  0
  5  6  1  0  0  0  0
  6  7  1  0  0  0  0
  2  7  1  0  0  0  0
  5  8  1  0  0  0  0
  8  9  2  0  0  0  0
  9 10  1  0  0  0  0
 10 11  1  0  0  0  0
 11 12  2  0  0  0  0
 12 13  1  0  0  0  0
 13 14  2  0  0  0  0
 14 15  1  0  0  0  0
 15 16  1  0  0  0  0
 16 17  2  0  0  0  0
 16 18  1  0  0  0  0
 18 19  2  0  0  0  0
 19 20  1  0  0  0  0
 20 21  2  0  0  0  0
 21 22  1  0  0  0  0
 22 23  2  0  0  0  0
 18 23  1  0  0  0  0
 22 24  1  0  0  0  0
 24 25  2  0  0  0  0
 24 26  1  0  0  0  0
 14 27  1  0  0  0  0
 27 28  2  0  0  0  0
  8 28  1  0  0  0  0
 11 28  1  0  0  0  0
M  END
> <chemblId>
CHEMBL105118

> <bioactivity__type>
Ki

> <units>
nM

> <value>
130.0

$$$$

  CDK     11271513152D 0   0.00000     0.00000     0

 29 33  0  0  0  0              1 V2000 
   -3.6050   -1.5000    0.0000 F   0  0  0  0  0  0  0  0  0  0  0  0
   -2.3060   -0.7500    0.0000 C   0  0  0  0  0  0  0  0  0  0  0  0
   -2.3060    0.7500    0.0000 C   0  0  0  0  0  0  0  0  0  0  0  0
   -1.0070    1.5000    0.0000 C   0  0  0  0  0  0  0  0  0  0  0  0
    0.2930    0.7500    0.0000 C   0  0  0  0  0  0  0  0  0  0  0  0
    1.7190    1.2130    0.0000 C   0  0  0  0  0  0  0  0  0  0  0  0
    2.6010   -0.0000    0.0000 C   0  0  0  0  0  0  0  0  0  0  0  0
    1.7190   -1.2140    0.0000 N   0  0  0  0  0  0  0  0  0  0  0  0
    0.2930   -0.7500    0.0000 C   0  0  0  0  0  0  0  0  0  0  0  0
   -1.0070   -1.5000    0.0000 C   0  0  0  0  0  0  0  0  0  0  0  0
    2.1824    2.6396    0.0000 C   0  0  0  0  0  0  0  0  0  0  0  0
    3.6496    2.9516    0.0000 C   0  0  0  0  0  0  0  0  0  0  0  0
    4.1130    4.3782    0.0000 C   0  0  0  0  0  0  0  0  0  0  0  0
    3.1092    5.4929    0.0000 N   0  0  0  0  0  0  0  0  0  0  0  0
    3.5726    6.9195    0.0000 C   0  0  0  0  0  0  0  0  0  0  0  0
    5.0398    7.2315    0.0000 C   0  0  0  0  0  0  0  0  0  0  0  0
    5.5032    8.6581    0.0000 O   0  0  0  0  0  0  0  0  0  0  0  0
    6.9704    8.9701    0.0000 C   0  0  0  0  0  0  0  0  0  0  0  0
    7.4338   10.3967    0.0000 C   0  0  0  0  0  0  0  0  0  0  0  0
    8.9010   10.7087    0.0000 C   0  0  0  0  0  0  0  0  0  0  0  0
    9.9048    9.5941    0.0000 C   0  0  0  0  0  0  0  0  0  0  0  0
    9.4414    8.1675    0.0000 C   0  0  0  0  0  0  0  0  0  0  0  0
   10.4452    7.0528    0.0000 O   0  0  0  0  0  0  0  0  0  0  0  0
    9.9818    5.6262    0.0000 C   0  0  0  0  0  0  0  0  0  0  0  0
    8.5146    5.3142    0.0000 C   0  0  0  0  0  0  0  0  0  0  0  0
    7.5108    6.4288    0.0000 O   0  0  0  0  0  0  0  0  0  0  0  0
    7.9742    7.8555    0.0000 C   0  0  0  0  0  0  0  0  0  0  0  0
    1.6420    5.1809    0.0000 C   0  0  0  0  0  0  0  0  0  0  0  0
    1.1786    3.7543    0.0000 C   0  0  0  0  0  0  0  0  0  0  0  0
  1  2  1  0  0  0  0
  2  3  2  0  0  0  0
  3  4  1  0  0  0  0
  4  5  2  0  0  0  0
  5  6  1  0  0  0  0
  6  7  2  0  0  0  0
  7  8  1  0  0  0  0
  8  9  1  0  0  0  0
  5  9  1  0  0  0  0
  9 10  2  0  0  0  0
  2 10  1  0  0  0  0
  6 11  1  0  0  0  0
 11 12  2  0  0  0  0
 12 13  1  0  0  0  0
 13 14  1  0  0  0  0
 14 15  1  0  0  0  0
 15 16  1  0  0  0  0
 16 17  1  0  0  0  0
 17 18  1  0  0  0  0
 18 19  2  0  0  0  0
 19 20  1  0  0  0  0
 20 21  2  0  0  0  0
 21 22  1  0  0  0  0
 22 23  1  0  0  0  0
 23 24  1  0  0  0  0
 24 25  1  0  0  0  0
 25 26  1  0  0  0  0
 26 27  1  0  0  0  0
 18 27  1  0  0  0  0
 22 27  2  0  0  0  0
 14 28  1  0  0  0  0
 28 29  1  0  0  0  0
 11 29  1  0  0  0  0
M  END
> <chemblId>
CHEMBL105204

> <bioactivity__type>
Ki

> <units>
nM

> <value>
83.6

$$$$

  CDK     11271513152D 0   0.00000     0.00000     0

 21 23  0  0  0  0              1 V2000 
   -7.5022    0.7500    0.0000 C   0  0  0  0  0  0  0  0  0  0  0  0
   -6.2031    1.5000    0.0000 C   0  0  0  0  0  0  0  0  0  0  0  0
   -4.9041    0.7500    0.0000 C   0  0  0  0  0  0  0  0  0  0  0  0
   -4.9041   -0.7500    0.0000 O   0  0  0  0  0  0  0  0  0  0  0  0
   -3.6050    1.5000    0.0000 N   0  0  0  0  0  0  0  0  0  0  0  0
   -2.3060    0.7500    0.0000 C   0  0  0  0  0  0  0  0  0  0  0  0
   -2.3060   -0.7500    0.0000 C   0  0  0  0  0  0  0  0  0  0  0  0
   -1.0070   -1.5000    0.0000 C   0  0  0  0  0  0  0  0  0  0  0  0
    0.2930   -0.7500    0.0000 C   0  0  0  0  0  0  0  0  0  0  0  0
    1.7190   -1.2140    0.0000 N   0  0  0  0  0  0  0  0  0  0  0  0
    2.6010    0.0000    0.0000 C   0  0  0  0  0  0  0  0  0  0  0  0
    1.7190    1.2140    0.0000 C   0  0  0  0  0  0  0  0  0  0  0  0
    2.1822    2.6407    0.0000 C   0  0  0  0  0  0  0  0  0  0  0  0
    3.6494    2.9528    0.0000 C   0  0  0  0  0  0  0  0  0  0  0  0
    4.1126    4.3795    0.0000 C   0  0  0  0  0  0  0  0  0  0  0  0
    3.1087    5.4940    0.0000 N   0  0  0  0  0  0  0  0  0  0  0  0
    3.5719    6.9207    0.0000 C   0  0  0  0  0  0  0  0  0  0  0  0
    1.6415    5.1819    0.0000 C   0  0  0  0  0  0  0  0  0  0  0  0
    1.1783    3.7552    0.0000 C   0  0  0  0  0  0  0  0  0  0  0  0
    0.2930    0.7500    0.0000 C   0  0  0  0  0  0  0  0  0  0  0  0
   -1.0070    1.5000    0.0000 N   0  0  0  0  0  0  0  0  0  0  0  0
  1  2  1  0  0  0  0
  2  3  1  0  0  0  0
  3  4  2  0  0  0  0
  3  5  1  0  0  0  0
  5  6  1  0  0  0  0
  6  7  2  0  0  0  0
  7  8  1  0  0  0  0
  8  9  2  0  0  0  0
  9 10  1  0  0  0  0
 10 11  1  0  0  0  0
 11 12  2  0  0  0  0
 12 13  1  0  0  0  0
 13 14  1  0  0  0  0
 14 15  1  0  0  0  0
 15 16  1  0  0  0  0
 16 17  1  0  0  0  0
 16 18  1  0  0  0  0
 18 19  1  0  0  0  0
 13 19  1  0  0  0  0
 12 20  1  0  0  0  0
  9 20  1  0  0  0  0
 20 21  2  0  0  0  0
  6 21  1  0  0  0  0
M  END
> <chemblId>
CHEMBL105261

> <bioactivity__type>
Ki

> <units>
nM

> <value>
1000.0

$$$$

  CDK     11271513152D 0   0.00000     0.00000     0

 29 33  0  0  0  0              1 V2000 
   -3.6050    1.5000    0.0000 F   0  0  0  0  0  0  0  0  0  0  0  0
   -2.3060    0.7500    0.0000 C   0  0  0  0  0  0  0  0  0  0  0  0
   -2.3060   -0.7500    0.0000 C   0  0  0  0  0  0  0  0  0  0  0  0
   -1.0070   -1.5000    0.0000 C   0  0  0  0  0  0  0  0  0  0  0  0
    0.2930   -0.7500    0.0000 C   0  0  0  0  0  0  0  0  0  0  0  0
    1.7190   -1.2140    0.0000 N   0  0  0  0  0  0  0  0  0  0  0  0
    2.6010   -0.0000    0.0000 C   0  0  0  0  0  0  0  0  0  0  0  0
    1.7190    1.2130    0.0000 C   0  0  0  0  0  0  0  0  0  0  0  0
    2.1824    2.6396    0.0000 C   0  0  0  0  0  0  0  0  0  0  0  0
    3.6496    2.9516    0.0000 C   0  0  0  0  0  0  0  0  0  0  0  0
    4.1130    4.3782    0.0000 C   0  0  0  0  0  0  0  0  0  0  0  0
    3.1092    5.4929    0.0000 N   0  0  0  0  0  0  0  0  0  0  0  0
    3.5726    6.9195    0.0000 C   0  0  0  0  0  0  0  0  0  0  0  0
    5.0398    7.2315    0.0000 C   0  0  0  0  0  0  0  0  0  0  0  0
    5.5032    8.6581    0.0000 O   0  0  0  0  0  0  0  0  0  0  0  0
    6.9704    8.9701    0.0000 C   0  0  0  0  0  0  0  0  0  0  0  0
    7.4338   10.3967    0.0000 C   0  0  0  0  0  0  0  0  0  0  0  0
    8.9010   10.7087    0.0000 C   0  0  0  0  0  0  0  0  0  0  0  0
    9.9048    9.5941    0.0000 C   0  0  0  0  0  0  0  0  0  0  0  0
    9.4414    8.1675    0.0000 C   0  0  0  0  0  0  0  0  0  0  0  0
   10.4452    7.0528    0.0000 O   0  0  0  0  0  0  0  0  0  0  0  0
    9.9818    5.6262    0.0000 C   0  0  0  0  0  0  0  0  0  0  0  0
    8.5146    5.3142    0.0000 C   0  0  0  0  0  0  0  0  0  0  0  0
    7.5108    6.4288    0.0000 O   0  0  0  0  0  0  0  0  0  0  0  0
    7.9742    7.8555    0.0000 C   0  0  0  0  0  0  0  0  0  0  0  0
    1.6420    5.1809    0.0000 C   0  0  0  0  0  0  0  0  0  0  0  0
    1.1786    3.7543    0.0000 C   0  0  0  0  0  0  0  0  0  0  0  0
    0.2930    0.7500    0.0000 C   0  0  0  0  0  0  0  0  0  0  0  0
   -1.0070    1.5000    0.0000 C   0  0  0  0  0  0  0  0  0  0  0  0
  1  2  1  0  0  0  0
  2  3  2  0  0  0  0
  3  4  1  0  0  0  0
  4  5  2  0  0  0  0
  5  6  1  0  0  0  0
  6  7  1  0  0  0  0
  7  8  2  0  0  0  0
  8  9  1  0  0  0  0
  9 10  2  0  0  0  0
 10 11  1  0  0  0  0
 11 12  1  0  0  0  0
 12 13  1  0  0  0  0
 13 14  1  0  0  0  0
 14 15  1  0  0  0  0
 15 16  1  0  0  0  0
 16 17  2  0  0  0  0
 17 18  1  0  0  0  0
 18 19  2  0  0  0  0
 19 20  1  0  0  0  0
 20 21  1  0  0  0  0
 21 22  1  0  0  0  0
 22 23  1  0  0  0  0
 23 24  1  0  0  0  0
 24 25  1  0  0  0  0
 16 25  1  0  0  0  0
 20 25  2  0  0  0  0
 12 26  1  0  0  0  0
 26 27  1  0  0  0  0
  9 27  1  0  0  0  0
  8 28  1  0  0  0  0
  5 28  1  0  0  0  0
 28 29  2  0  0  0  0
  2 29  1  0  0  0  0
M  END
> <chemblId>
CHEMBL105390

> <bioactivity__type>
Ki

> <units>
nM

> <value>
83.3

$$$$

  CDK     11271513152D 0   0.00000     0.00000     0

 19 21  0  0  0  0              1 V2000 
    7.0021    1.6410    0.0000 C   0  0  0  0  0  0  0  0  0  0  0  0
    5.5349    1.9528    0.0000 C   0  0  0  0  0  0  0  0  0  0  0  0
    4.5312    0.8381    0.0000 C   0  0  0  0  0  0  0  0  0  0  0  0
    3.0640    1.1500    0.0000 N   0  0  0  0  0  0  0  0  0  0  0  0
    2.4540    2.5200    0.0000 C   0  0  0  0  0  0  0  0  0  0  0  0
    3.2043    3.8189    0.0000 C   0  0  0  0  0  0  0  0  0  0  0  0
    0.9630    2.3640    0.0000 C   0  0  0  0  0  0  0  0  0  0  0  0
    0.6510    0.8970    0.0000 C   0  0  0  0  0  0  0  0  0  0  0  0
    1.9500    0.1470    0.0000 C   0  0  0  0  0  0  0  0  0  0  0  0
    1.9500   -1.3530    0.0000 C   0  0  0  0  0  0  0  0  0  0  0  0
    0.6510   -2.1030    0.0000 C   0  0  0  0  0  0  0  0  0  0  0  0
   -0.6480   -1.3530    0.0000 C   0  0  0  0  0  0  0  0  0  0  0  0
   -1.9470   -2.1030    0.0000 C   0  0  0  0  0  0  0  0  0  0  0  0
   -3.2460   -1.3530    0.0000 C   0  0  0  0  0  0  0  0  0  0  0  0
   -3.2460    0.1470    0.0000 C   0  0  0  0  0  0  0  0  0  0  0  0
   -1.9470    0.8970    0.0000 C   0  0  0  0  0  0  0  0  0  0  0  0
   -1.9470    2.3970    0.0000 O   0  0  0  0  0  0  0  0  0  0  0  0
   -3.2460    3.1470    0.0000 C   0  0  0  0  0  0  0  0  0  0  0  0
   -0.6480    0.1470    0.0000 C   0  0  0  0  0  0  0  0  0  0  0  0
  1  2  1  0  0  0  0
  2  3  1  0  0  0  0
  3  4  1  0  0  0  0
  4  5  1  0  0  0  0
  5  6  1  1  0  0  0
  5  7  1  0  0  0  0
  7  8  1  0  0  0  0
  8  9  1  0  0  0  0
  4  9  1  0  0  0  0
  9 10  1  6  0  0  0
 10 11  1  0  0  0  0
 11 12  1  0  0  0  0
 12 13  2  0  0  0  0
 13 14  1  0  0  0  0
 14 15  2  0  0  0  0
 15 16  1  0  0  0  0
 16 17  1  0  0  0  0
 17 18  1  0  0  0  0
 16 19  2  0  0  0  0
  8 19  1  0  0  0  0
 12 19  1  0  0  0  0
M  END
> <chemblId>
CHEMBL10561

> <bioactivity__type>
Ki

> <units>
nM

> <value>
16.0

$$$$

  CDK     11271513152D 0   0.00000     0.00000     0

 18 20  0  0  0  0              1 V2000 
   -3.2460   -4.3530    0.0000 C   0  0  0  0  0  0  0  0  0  0  0  0
   -1.9470   -3.6030    0.0000 O   0  0  0  0  0  0  0  0  0  0  0  0
   -1.9470   -2.1030    0.0000 C   0  0  0  0  0  0  0  0  0  0  0  0
   -3.2460   -1.3530    0.0000 C   0  0  0  0  0  0  0  0  0  0  0  0
   -3.2460    0.1470    0.0000 C   0  0  0  0  0  0  0  0  0  0  0  0
   -1.9470    0.8970    0.0000 C   0  0  0  0  0  0  0  0  0  0  0  0
   -0.6480    0.1470    0.0000 C   0  0  0  0  0  0  0  0  0  0  0  0
    0.6510    0.8970    0.0000 C   0  0  0  0  0  0  0  0  0  0  0  0
    0.9630    2.3640    0.0000 C   0  0  0  0  0  0  0  0  0  0  0  0
    2.4540    2.5200    0.0000 C   0  0  0  0  0  0  0  0  0  0  0  0
    3.0640    1.1500    0.0000 N   0  0  0  0  0  0  0  0  0  0  0  0
    4.5312    0.8381    0.0000 C   0  0  0  0  0  0  0  0  0  0  0  0
    5.5349    1.9528    0.0000 C   0  0  0  0  0  0  0  0  0  0  0  0
    7.0021    1.6410    0.0000 C   0  0  0  0  0  0  0  0  0  0  0  0
    1.9500    0.1470    0.0000 C   0  0  0  0  0  0  0  0  0  0  0  0
    1.9500   -1.3530    0.0000 C   0  0  0  0  0  0  0  0  0  0  0  0
    0.6510   -2.1030    0.0000 C   0  0  0  0  0  0  0  0  0  0  0  0
   -0.6480   -1.3530    0.0000 C   0  0  0  0  0  0  0  0  0  0  0  0
  1  2  1  0  0  0  0
  2  3  1  0  0  0  0
  3  4  2  0  0  0  0
  4  5  1  0  0  0  0
  5  6  2  0  0  0  0
  6  7  1  0  0  0  0
  7  8  1  0  0  0  0
  8  9  1  0  0  0  0
  9 10  1  0  0  0  0
 10 11  1  0  0  0  0
 11 12  1  0  0  0  0
 12 13  1  0  0  0  0
 13 14  2  0  0  0  0
 11 15  1  0  0  0  0
  8 15  1  0  0  0  0
 15 16  1  6  0  0  0
 16 17  1  0  0  0  0
 17 18  1  0  0  0  0
  3 18  1  0  0  0  0
  7 18  2  0  0  0  0
M  END
> <chemblId>
CHEMBL10570

> <bioactivity__type>
Ki

> <units>
nM

> <value>
244.0

$$$$

  CDK     11271513152D 0   0.00000     0.00000     0

 25 28  0  0  0  0              1 V2000 
    3.5719   -6.9207    0.0000 C   0  0  0  0  0  0  0  0  0  0  0  0
    3.1087   -5.4940    0.0000 N   0  0  0  0  0  0  0  0  0  0  0  0
    4.1126   -4.3795    0.0000 C   0  0  0  0  0  0  0  0  0  0  0  0
    3.6494   -2.9528    0.0000 C   0  0  0  0  0  0  0  0  0  0  0  0
    2.1822   -2.6407    0.0000 C   0  0  0  0  0  0  0  0  0  0  0  0
    1.1783   -3.7552    0.0000 C   0  0  0  0  0  0  0  0  0  0  0  0
    1.6415   -5.1819    0.0000 C   0  0  0  0  0  0  0  0  0  0  0  0
    1.7190   -1.2140    0.0000 C   0  0  0  0  0  0  0  0  0  0  0  0
    2.6010    0.0000    0.0000 C   0  0  0  0  0  0  0  0  0  0  0  0
    1.7190    1.2140    0.0000 N   0  0  0  0  0  0  0  0  0  0  0  0
    0.2930    0.7500    0.0000 C   0  0  0  0  0  0  0  0  0  0  0  0
   -1.0070    1.5000    0.0000 C   0  0  0  0  0  0  0  0  0  0  0  0
   -2.3060    0.7500    0.0000 C   0  0  0  0  0  0  0  0  0  0  0  0
   -2.3060   -0.7500    0.0000 C   0  0  0  0  0  0  0  0  0  0  0  0
   -3.6050   -1.5000    0.0000 N   0  0  0  0  0  0  0  0  0  0  0  0
   -4.9041   -0.7500    0.0000 C   0  0  0  0  0  0  0  0  0  0  0  0
   -4.9041    0.7500    0.0000 O   0  0  0  0  0  0  0  0  0  0  0  0
   -6.2031   -1.5000    0.0000 C   0  0  0  0  0  0  0  0  0  0  0  0
   -7.5022   -0.7500    0.0000 C   0  0  0  0  0  0  0  0  0  0  0  0
   -8.8012   -1.5000    0.0000 C   0  0  0  0  0  0  0  0  0  0  0  0
   -8.8012   -3.0000    0.0000 C   0  0  0  0  0  0  0  0  0  0  0  0
   -7.5022   -3.7500    0.0000 C   0  0  0  0  0  0  0  0  0  0  0  0
   -6.2031   -3.0000    0.0000 N   0  0  0  0  0  0  0  0  0  0  0  0
   -1.0070   -1.5000    0.0000 N   0  0  0  0  0  0  0  0  0  0  0  0
    0.2930   -0.7500    0.0000 C   0  0  0  0  0  0  0  0  0  0  0  0
  1  2  1  0  0  0  0
  2  3  1  0  0  0  0
  3  4  1  0  0  0  0
  4  5  1  0  0  0  0
  5  6  1  0  0  0  0
  6  7  1  0  0  0  0
  2  7  1  0  0  0  0
  5  8  1  0  0  0  0
  8  9  2  0  0  0  0
  9 10  1  0  0  0  0
 10 11  1  0  0  0  0
 11 12  2  0  0  0  0
 12 13  1  0  0  0  0
 13 14  2  0  0  0  0
 14 15  1  0  0  0  0
 15 16  1  0  0  0  0
 16 17  2  0  0  0  0
 16 18  1  0  0  0  0
 18 19  2  0  0  0  0
 19 20  1  0  0  0  0
 20 21  2  0  0  0  0
 21 22  1  0  0  0  0
 22 23  2  0  0  0  0
 18 23  1  0  0  0  0
 14 24  1  0  0  0  0
 24 25  2  0  0  0  0
  8 25  1  0  0  0  0
 11 25  1  0  0  0  0
M  END
> <chemblId>
CHEMBL105722

> <bioactivity__type>
Ki

> <units>
nM

> <value>
41.0

$$$$

  CDK     11271513152D 0   0.00000     0.00000     0

 25 28  0  0  0  0              1 V2000 
    3.5719   -6.9207    0.0000 C   0  0  0  0  0  0  0  0  0  0  0  0
    3.1087   -5.4940    0.0000 N   0  0  0  0  0  0  0  0  0  0  0  0
    4.1126   -4.3795    0.0000 C   0  0  0  0  0  0  0  0  0  0  0  0
    3.6494   -2.9528    0.0000 C   0  0  0  0  0  0  0  0  0  0  0  0
    2.1822   -2.6407    0.0000 C   0  0  0  0  0  0  0  0  0  0  0  0
    1.1783   -3.7552    0.0000 C   0  0  0  0  0  0  0  0  0  0  0  0
    1.6415   -5.1819    0.0000 C   0  0  0  0  0  0  0  0  0  0  0  0
    1.7190   -1.2140    0.0000 C   0  0  0  0  0  0  0  0  0  0  0  0
    2.6010    0.0000    0.0000 C   0  0  0  0  0  0  0  0  0  0  0  0
    1.7190    1.2140    0.0000 N   0  0  0  0  0  0  0  0  0  0  0  0
    0.2930    0.7500    0.0000 C   0  0  0  0  0  0  0  0  0  0  0  0
   -1.0070    1.5000    0.0000 C   0  0  0  0  0  0  0  0  0  0  0  0
   -2.3060    0.7500    0.0000 C   0  0  0  0  0  0  0  0  0  0  0  0
   -2.3060   -0.7500    0.0000 C   0  0  0  0  0  0  0  0  0  0  0  0
   -3.6050   -1.5000    0.0000 N   0  0  0  0  0  0  0  0  0  0  0  0
   -4.9041   -0.7500    0.0000 C   0  0  0  0  0  0  0  0  0  0  0  0
   -4.9041    0.7500    0.0000 O   0  0  0  0  0  0  0  0  0  0  0  0
   -6.2031   -1.5000    0.0000 C   0  0  0  0  0  0  0  0  0  0  0  0
   -7.5022   -0.7500    0.0000 C   0  0  0  0  0  0  0  0  0  0  0  0
   -8.8012   -1.5000    0.0000 C   0  0  0  0  0  0  0  0  0  0  0  0
   -8.8012   -3.0000    0.0000 C   0  0  0  0  0  0  0  0  0  0  0  0
   -7.5022   -3.7500    0.0000 C   0  0  0  0  0  0  0  0  0  0  0  0
   -6.2031   -3.0000    0.0000 C   0  0  0  0  0  0  0  0  0  0  0  0
   -1.0070   -1.5000    0.0000 N   0  0  0  0  0  0  0  0  0  0  0  0
    0.2930   -0.7500    0.0000 C   0  0  0  0  0  0  0  0  0  0  0  0
  1  2  1  0  0  0  0
  2  3  1  0  0  0  0
  3  4  1  0  0  0  0
  4  5  1  0  0  0  0
  5  6  1  0  0  0  0
  6  7  1  0  0  0  0
  2  7  1  0  0  0  0
  5  8  1  0  0  0  0
  8  9  2  0  0  0  0
  9 10  1  0  0  0  0
 10 11  1  0  0  0  0
 11 12  2  0  0  0  0
 12 13  1  0  0  0  0
 13 14  2  0  0  0  0
 14 15  1  0  0  0  0
 15 16  1  0  0  0  0
 16 17  2  0  0  0  0
 16 18  1  0  0  0  0
 18 19  2  0  0  0  0
 19 20  1  0  0  0  0
 20 21  2  0  0  0  0
 21 22  1  0  0  0  0
 22 23  2  0  0  0  0
 18 23  1  0  0  0  0
 14 24  1  0  0  0  0
 24 25  2  0  0  0  0
  8 25  1  0  0  0  0
 11 25  1  0  0  0  0
M  END
> <chemblId>
CHEMBL105743

> <bioactivity__type>
Ki

> <units>
nM

> <value>
72.0

$$$$

  CDK     11271513152D 0   0.00000     0.00000     0

 25 28  0  0  0  0              1 V2000 
    3.5719   -6.9207    0.0000 C   0  0  0  0  0  0  0  0  0  0  0  0
    3.1087   -5.4940    0.0000 N   0  0  0  0  0  0  0  0  0  0  0  0
    4.1126   -4.3795    0.0000 C   0  0  0  0  0  0  0  0  0  0  0  0
    3.6494   -2.9528    0.0000 C   0  0  0  0  0  0  0  0  0  0  0  0
    2.1822   -2.6407    0.0000 C   0  0  0  0  0  0  0  0  0  0  0  0
    1.1783   -3.7552    0.0000 C   0  0  0  0  0  0  0  0  0  0  0  0
    1.6415   -5.1819    0.0000 C   0  0  0  0  0  0  0  0  0  0  0  0
    1.7190   -1.2140    0.0000 C   0  0  0  0  0  0  0  0  0  0  0  0
    2.6010    0.0000    0.0000 C   0  0  0  0  0  0  0  0  0  0  0  0
    1.7190    1.2140    0.0000 N   0  0  0  0  0  0  0  0  0  0  0  0
    0.2930    0.7500    0.0000 C   0  0  0  0  0  0  0  0  0  0  0  0
   -1.0070    1.5000    0.0000 C   0  0  0  0  0  0  0  0  0  0  0  0
   -2.3060    0.7500    0.0000 C   0  0  0  0  0  0  0  0  0  0  0  0
   -2.3060   -0.7500    0.0000 C   0  0  0  0  0  0  0  0  0  0  0  0
   -3.6050   -1.5000    0.0000 N   0  0  0  0  0  0  0  0  0  0  0  0
   -4.9041   -0.7500    0.0000 C   0  0  0  0  0  0  0  0  0  0  0  0
   -4.9041    0.7500    0.0000 O   0  0  0  0  0  0  0  0  0  0  0  0
   -6.2031   -1.5000    0.0000 C   0  0  0  0  0  0  0  0  0  0  0  0
   -7.5022   -0.7500    0.0000 C   0  0  0  0  0  0  0  0  0  0  0  0
   -8.8012   -1.5000    0.0000 C   0  0  0  0  0  0  0  0  0  0  0  0
   -8.8012   -3.0000    0.0000 N   0  0  0  0  0  0  0  0  0  0  0  0
   -7.5022   -3.7500    0.0000 C   0  0  0  0  0  0  0  0  0  0  0  0
   -6.2031   -3.0000    0.0000 C   0  0  0  0  0  0  0  0  0  0  0  0
   -1.0070   -1.5000    0.0000 N   0  0  0  0  0  0  0  0  0  0  0  0
    0.2930   -0.7500    0.0000 C   0  0  0  0  0  0  0  0  0  0  0  0
  1  2  1  0  0  0  0
  2  3  1  0  0  0  0
  3  4  1  0  0  0  0
  4  5  1  0  0  0  0
  5  6  1  0  0  0  0
  6  7  1  0  0  0  0
  2  7  1  0  0  0  0
  5  8  1  0  0  0  0
  8  9  2  0  0  0  0
  9 10  1  0  0  0  0
 10 11  1  0  0  0  0
 11 12  2  0  0  0  0
 12 13  1  0  0  0  0
 13 14  2  0  0  0  0
 14 15  1  0  0  0  0
 15 16  1  0  0  0  0
 16 17  2  0  0  0  0
 16 18  1  0  0  0  0
 18 19  2  0  0  0  0
 19 20  1  0  0  0  0
 20 21  2  0  0  0  0
 21 22  1  0  0  0  0
 22 23  2  0  0  0  0
 18 23  1  0  0  0  0
 14 24  1  0  0  0  0
 24 25  2  0  0  0  0
  8 25  1  0  0  0  0
 11 25  1  0  0  0  0
M  END
> <chemblId>
CHEMBL105958

> <bioactivity__type>
Ki

> <units>
nM

> <value>
40.0

$$$$
 stripped
BRStripMol11271513152D 0   0.00000     0.00000     0
This file has been stripped
 31 34  0  0  0  0              1 V2000 
   -2.5997   14.4734    0.0000 C   0  0  0  0  0  0  0  0  0  0  0  0
   -1.3176   13.6947    0.0000 O   0  0  0  0  0  0  0  0  0  0  0  0
   -1.3509   12.1951    0.0000 C   0  0  0  0  0  0  0  0  0  0  0  0
   -2.6663   11.4741    0.0000 C   0  0  0  0  0  0  0  0  0  0  0  0
   -2.6996    9.9745    0.0000 C   0  0  0  0  0  0  0  0  0  0  0  0
   -1.4175    9.1958    0.0000 C   0  0  0  0  0  0  0  0  0  0  0  0
   -1.4508    7.6962    0.0000 N   0  0  0  0  0  0  0  0  0  0  0  0
   -0.1688    6.9175    0.0000 C   0  0  0  0  0  0  0  0  0  0  0  0
    1.1466    7.6385    0.0000 O   0  0  0  0  0  0  0  0  0  0  0  0
   -0.2021    5.4179    0.0000 N   0  0  0  0  0  0  0  0  0  0  0  0
   -1.5175    4.6969    0.0000 C   0  0  0  0  0  0  0  0  0  0  0  0
   -1.5508    3.1973    0.0000 C   0  0  0  0  0  0  0  0  0  0  0  0
   -0.2687    2.4186    0.0000 N   0  0  0  0  0  0  0  0  0  0  0  0
    1.0467    3.1396    0.0000 C   0  0  0  0  0  0  0  0  0  0  0  0
    1.0800    4.6392    0.0000 C   0  0  0  0  0  0  0  0  0  0  0  0
   -0.3020    0.9190    0.0000 C   0  0  0  0  0  0  0  0  0  0  0  0
   -1.6250    0.2120    0.0000 C   0  0  0  0  0  0  0  0  0  0  0  0
   -1.6110   -1.2880    0.0000 C   0  0  0  0  0  0  0  0  0  0  0  0
   -0.3400   -2.0410    0.0000 C   0  0  0  0  0  0  0  0  0  0  0  0
    0.9490   -1.3140    0.0000 C   0  0  0  0  0  0  0  0  0  0  0  0
    0.9680    0.1660    0.0000 C   0  0  0  0  0  0  0  0  0  0  0  0
    2.2761    0.9001    0.0000 C   0  0  0  0  0  0  0  0  0  0  0  0
   -0.1022    9.9168    0.0000 C   0  0  0  0  0  0  0  0  0  0  0  0
   -0.0689   11.4164    0.0000 C   0  0  0  0  0  0  0  0  0  0  0  0
    1.2465   12.1374    0.0000 N   0  0  0  0  0  0  0  0  0  0  0  0
    2.5286   11.3587    0.0000 C   0  0  0  0  0  0  0  0  0  0  0  0
    3.8439   12.0797    0.0000 C   0  0  0  0  0  0  0  0  0  0  0  0
    3.8773   13.5793    0.0000 N   0  0  0  0  0  0  0  0  0  0  0  0
    5.1926   14.3003    0.0000 C   0  0  0  0  0  0  0  0  0  0  0  0
    2.5952   14.3580    0.0000 C   0  0  0  0  0  0  0  0  0  0  0  0
    1.2798   13.6370    0.0000 C   0  0  0  0  0  0  0  0  0  0  0  0
  1  2  1  0  0  0  0
  2  3  1  0  0  0  0
  3  4  2  0  0  0  0
  4  5  1  0  0  0  0
  5  6  2  0  0  0  0
  6  7  1  0  0  0  0
  7  8  1  0  0  0  0
  8  9  2  0  0  0  0
  8 10  1  0  0  0  0
 10 11  1  0  0  0  0
 11 12  1  0  0  0  0
 12 13  1  0  0  0  0
 13 14  1  0  0  0  0
 14 15  1  0  0  0  0
 10 15  1  0  0  0  0
 13 16  1  0  0  0  0
 16 17  2  0  0  0  0
 17 18  1  0  0  0  0
 18 19  2  0  0  0  0
 19 20  1  0  0  0  0
 20 21  2  0  0  0  0
 16 21  1  0  0  0  0
 21 22  1  0  0  0  0
  6 23  1  0  0  0  0
 23 24  2  0  0  0  0
  3 24  1  0  0  0  0
 24 25  1  0  0  0  0
 25 26  1  0  0  0  0
 26 27  1  0  0  0  0
 27 28  1  0  0  0  0
 28 29  1  0  0  0  0
 28 30  1  0  0  0  0
 30 31  1  0  0  0  0
 25 31  1  0  0  0  0
M  END
> <chemblId>
CHEMBL105970

> <bioactivity__type>
Ki

> <units>
nM

> <value>
390.0

$$$$

  CDK     11271513152D 0   0.00000     0.00000     0

 34 39  0  0  0  0              1 V2000 
    4.7043    3.8185    0.0000 O   0  0  0  0  0  0  0  0  0  0  0  0
    3.2043    3.8189    0.0000 C   0  0  0  0  0  0  0  0  0  0  0  0
    2.4546    5.1181    0.0000 O   0  0  0  0  0  0  0  0  0  0  0  0
    2.4540    2.5200    0.0000 C   0  0  0  0  0  0  0  0  0  0  0  0
    0.9630    2.3640    0.0000 C   0  0  0  0  0  0  0  0  0  0  0  0
    0.6510    0.8970    0.0000 C   0  0  0  0  0  0  0  0  0  0  0  0
   -0.6480    0.1470    0.0000 C   0  0  0  0  0  0  0  0  0  0  0  0
   -1.9470    0.8970    0.0000 O   0  0  0  0  0  0  0  0  0  0  0  0
   -3.2460    0.1470    0.0000 C   0  0  0  0  0  0  0  0  0  0  0  0
   -4.5450    0.8970    0.0000 C   0  0  0  0  0  0  0  0  0  0  0  0
   -5.8441    0.1470    0.0000 N   0  0  0  0  0  0  0  0  0  0  0  0
   -7.1431    0.8970    0.0000 C   0  0  0  0  0  0  0  0  0  0  0  0
   -8.4422    0.1470    0.0000 C   0  0  0  0  0  0  0  0  0  0  0  0
   -8.4421   -1.3530    0.0000 C   0  0  0  0  0  0  0  0  0  0  0  0
   -7.1431   -2.1030    0.0000 C   0  0  0  0  0  0  0  0  0  0  0  0
   -5.8441   -1.3530    0.0000 C   0  0  0  0  0  0  0  0  0  0  0  0
   -9.8125   -0.7429    0.0000 N   0  0  0  0  0  0  0  0  0  0  0  0
  -10.8162   -1.8577    0.0000 C   0  0  0  0  0  0  0  0  0  0  0  0
  -10.0661   -3.1567    0.0000 N   0  0  0  0  0  0  0  0  0  0  0  0
   -8.5989   -2.8448    0.0000 C   0  0  0  0  0  0  0  0  0  0  0  0
   -7.4842   -3.8485    0.0000 O   0  0  0  0  0  0  0  0  0  0  0  0
  -10.1243    0.7243    0.0000 C   0  0  0  0  0  0  0  0  0  0  0  0
   -9.0096    1.7280    0.0000 C   0  0  0  0  0  0  0  0  0  0  0  0
   -9.3215    3.1952    0.0000 C   0  0  0  0  0  0  0  0  0  0  0  0
  -10.7481    3.6587    0.0000 C   0  0  0  0  0  0  0  0  0  0  0  0
  -11.8628    2.6550    0.0000 C   0  0  0  0  0  0  0  0  0  0  0  0
  -11.5509    1.1878    0.0000 C   0  0  0  0  0  0  0  0  0  0  0  0
   -3.2460   -1.3530    0.0000 C   0  0  0  0  0  0  0  0  0  0  0  0
   -1.9470   -2.1030    0.0000 O   0  0  0  0  0  0  0  0  0  0  0  0
   -0.6480   -1.3530    0.0000 C   0  0  0  0  0  0  0  0  0  0  0  0
    0.6510   -2.1030    0.0000 C   0  0  0  0  0  0  0  0  0  0  0  0
    1.9500   -1.3530    0.0000 C   0  0  0  0  0  0  0  0  0  0  0  0
    1.9500    0.1470    0.0000 C   0  0  0  0  0  0  0  0  0  0  0  0
    3.0640    1.1500    0.0000 N   0  0  0  0  0  0  0  0  0  0  0  0
  1  2  1  0  0  0  0
  2  3  2  0  0  0  0
  2  4  1  0  0  0  0
  4  5  2  0  0  0  0
  5  6  1  0  0  0  0
  6  7  2  0  0  0  0
  7  8  1  0  0  0  0
  8  9  1  0  0  0  0
  9 10  1  0  0  0  0
 10 11  1  0  0  0  0
 11 12  1  0  0  0  0
 12 13  1  0  0  0  0
 13 14  1  0  0  0  0
 14 15  1  0  0  0  0
 15 16  1  0  0  0  0
 11 16  1  0  0  0  0
 14 17  1  0  0  0  0
 17 18  1  0  0  0  0
 18 19  1  0  0  0  0
 19 20  1  0  0  0  0
 14 20  1  0  0  0  0
 20 21  2  0  0  0  0
 17 22  1  0  0  0  0
 22 23  2  0  0  0  0
 23 24  1  0  0  0  0
 24 25  2  0  0  0  0
 25 26  1  0  0  0  0
 26 27  2  0  0  0  0
 22 27  1  0  0  0  0
  9 28  1  0  0  0  0
 28 29  1  0  0  0  0
 29 30  1  0  0  0  0
  7 30  1  0  0  0  0
 30 31  2  0  0  0  0
 31 32  1  0  0  0  0
 32 33  2  0  0  0  0
  6 33  1  0  0  0  0
 33 34  1  0  0  0  0
  4 34  1  0  0  0  0
M  END
> <chemblId>
CHEMBL106283

> <bioactivity__type>
Ki

> <units>
nM

> <value>
17.8

$$$$

  CDK     11271513152D 0   0.00000     0.00000     0

 30 34  0  0  0  0              1 V2000 
   -3.6050    1.5000    0.0000 F   0  0  0  0  0  0  0  0  0  0  0  0
   -2.3060    0.7500    0.0000 C   0  0  0  0  0  0  0  0  0  0  0  0
   -2.3060   -0.7500    0.0000 C   0  0  0  0  0  0  0  0  0  0  0  0
   -1.0070   -1.5000    0.0000 C   0  0  0  0  0  0  0  0  0  0  0  0
    0.2930   -0.7500    0.0000 C   0  0  0  0  0  0  0  0  0  0  0  0
    1.7190   -1.2140    0.0000 N   0  0  0  0  0  0  0  0  0  0  0  0
    2.6010   -0.0000    0.0000 C   0  0  0  0  0  0  0  0  0  0  0  0
    1.7190    1.2130    0.0000 C   0  0  0  0  0  0  0  0  0  0  0  0
    2.1824    2.6396    0.0000 C   0  0  0  0  0  0  0  0  0  0  0  0
    3.6496    2.9516    0.0000 C   0  0  0  0  0  0  0  0  0  0  0  0
    4.6534    1.8370    0.0000 C   0  0  0  0  0  0  0  0  0  0  0  0
    6.1206    2.1490    0.0000 C   0  0  0  0  0  0  0  0  0  0  0  0
    6.5840    3.5756    0.0000 N   0  0  0  0  0  0  0  0  0  0  0  0
    8.0512    3.8876    0.0000 C   0  0  0  0  0  0  0  0  0  0  0  0
    8.5146    5.3142    0.0000 C   0  0  0  0  0  0  0  0  0  0  0  0
    9.9818    5.6262    0.0000 O   0  0  0  0  0  0  0  0  0  0  0  0
   10.4452    7.0528    0.0000 C   0  0  0  0  0  0  0  0  0  0  0  0
    9.4414    8.1675    0.0000 C   0  0  0  0  0  0  0  0  0  0  0  0
    9.9048    9.5941    0.0000 C   0  0  0  0  0  0  0  0  0  0  0  0
   11.3720    9.9061    0.0000 C   0  0  0  0  0  0  0  0  0  0  0  0
   12.3758    8.7914    0.0000 C   0  0  0  0  0  0  0  0  0  0  0  0
   13.8430    9.1034    0.0000 O   0  0  0  0  0  0  0  0  0  0  0  0
   14.8468    7.9888    0.0000 C   0  0  0  0  0  0  0  0  0  0  0  0
   14.3834    6.5622    0.0000 C   0  0  0  0  0  0  0  0  0  0  0  0
   12.9162    6.2502    0.0000 O   0  0  0  0  0  0  0  0  0  0  0  0
   11.9124    7.3648    0.0000 C   0  0  0  0  0  0  0  0  0  0  0  0
    5.5802    4.6902    0.0000 C   0  0  0  0  0  0  0  0  0  0  0  0
    4.1130    4.3782    0.0000 C   0  0  0  0  0  0  0  0  0  0  0  0
    0.2930    0.7500    0.0000 C   0  0  0  0  0  0  0  0  0  0  0  0
   -1.0070    1.5000    0.0000 C   0  0  0  0  0  0  0  0  0  0  0  0
  1  2  1  0  0  0  0
  2  3  2  0  0  0  0
  3  4  1  0  0  0  0
  4  5  2  0  0  0  0
  5  6  1  0  0  0  0
  6  7  1  0  0  0  0
  7  8  2  0  0  0  0
  8  9  1  0  0  0  0
  9 10  1  0  0  0  0
 10 11  1  0  0  0  0
 11 12  1  0  0  0  0
 12 13  1  0  0  0  0
 13 14  1  0  0  0  0
 14 15  1  0  0  0  0
 15 16  1  0  0  0  0
 16 17  1  0  0  0  0
 17 18  2  0  0  0  0
 18 19  1  0  0  0  0
 19 20  2  0  0  0  0
 20 21  1  0  0  0  0
 21 22  1  0  0  0  0
 22 23  1  0  0  0  0
 23 24  1  0  0  0  0
 24 25  1  0  0  0  0
 25 26  1  0  0  0  0
 17 26  1  0  0  0  0
 21 26  2  0  0  0  0
 13 27  1  0  0  0  0
 27 28  1  0  0  0  0
 10 28  1  0  0  0  0
  8 29  1  0  0  0  0
  5 29  1  0  0  0  0
 29 30  2  0  0  0  0
  2 30  1  0  0  0  0
M  END
> <chemblId>
CHEMBL106481

> <bioactivity__type>
Ki

> <units>
nM

> <value>
168.2

$$$$

  CDK     11271513152D 0   0.00000     0.00000     0

 18 20  0  0  0  0              1 V2000 
    7.0021    1.6410    0.0000 C   0  0  0  0  0  0  0  0  0  0  0  0
    5.5349    1.9528    0.0000 C   0  0  0  0  0  0  0  0  0  0  0  0
    4.5312    0.8381    0.0000 C   0  0  0  0  0  0  0  0  0  0  0  0
    3.0640    1.1500    0.0000 N   0  0  0  0  0  0  0  0  0  0  0  0
    2.4540    2.5200    0.0000 C   0  0  0  0  0  0  0  0  0  0  0  0
    0.9630    2.3640    0.0000 C   0  0  0  0  0  0  0  0  0  0  0  0
    0.6510    0.8970    0.0000 C   0  0  0  0  0  0  0  0  0  0  0  0
    1.9500    0.1470    0.0000 C   0  0  0  0  0  0  0  0  0  0  0  0
    1.9500   -1.3530    0.0000 C   0  0  0  0  0  0  0  0  0  0  0  0
    0.6510   -2.1030    0.0000 C   0  0  0  0  0  0  0  0  0  0  0  0
   -0.6480   -1.3530    0.0000 C   0  0  0  0  0  0  0  0  0  0  0  0
   -1.9470   -2.1030    0.0000 C   0  0  0  0  0  0  0  0  0  0  0  0
   -3.2460   -1.3530    0.0000 C   0  0  0  0  0  0  0  0  0  0  0  0
   -3.2460    0.1470    0.0000 C   0  0  0  0  0  0  0  0  0  0  0  0
   -1.9470    0.8970    0.0000 C   0  0  0  0  0  0  0  0  0  0  0  0
   -1.9470    2.3970    0.0000 O   0  0  0  0  0  0  0  0  0  0  0  0
   -3.2460    3.1470    0.0000 C   0  0  0  0  0  0  0  0  0  0  0  0
   -0.6480    0.1470    0.0000 C   0  0  0  0  0  0  0  0  0  0  0  0
  1  2  1  0  0  0  0
  2  3  1  0  0  0  0
  3  4  1  0  0  0  0
  4  5  1  0  0  0  0
  5  6  1  0  0  0  0
  6  7  1  0  0  0  0
  7  8  1  0  0  0  0
  4  8  1  0  0  0  0
  8  9  1  0  0  0  0
  9 10  1  0  0  0  0
 10 11  1  0  0  0  0
 11 12  2  0  0  0  0
 12 13  1  0  0  0  0
 13 14  2  0  0  0  0
 14 15  1  0  0  0  0
 15 16  1  0  0  0  0
 16 17  1  0  0  0  0
 15 18  2  0  0  0  0
  7 18  1  0  0  0  0
 11 18  1  0  0  0  0
M  END
> <chemblId>
CHEMBL10677

> <bioactivity__type>
Ki

> <units>
nM

> <value>
4.4

$$$$

  CDK     11271513152D 0   0.00000     0.00000     0

 18 20  0  0  0  0              1 V2000 
    7.0021    1.6410    0.0000 C   0  0  0  0  0  0  0  0  0  0  0  0
    5.5349    1.9528    0.0000 C   0  0  0  0  0  0  0  0  0  0  0  0
    4.5312    0.8381    0.0000 C   0  0  0  0  0  0  0  0  0  0  0  0
    3.0640    1.1500    0.0000 N   0  0  0  0  0  0  0  0  0  0  0  0
    2.4540    2.5200    0.0000 C   0  0  0  0  0  0  0  0  0  0  0  0
    0.9630    2.3640    0.0000 C   0  0  0  0  0  0  0  0  0  0  0  0
    0.6510    0.8970    0.0000 C   0  0  0  0  0  0  0  0  0  0  0  0
    1.9500    0.1470    0.0000 C   0  0  0  0  0  0  0  0  0  0  0  0
    1.9500   -1.3530    0.0000 C   0  0  0  0  0  0  0  0  0  0  0  0
    0.6510   -2.1030    0.0000 C   0  0  0  0  0  0  0  0  0  0  0  0
   -0.6480   -1.3530    0.0000 C   0  0  0  0  0  0  0  0  0  0  0  0
   -1.9470   -2.1030    0.0000 C   0  0  0  0  0  0  0  0  0  0  0  0
   -3.2460   -1.3530    0.0000 C   0  0  0  0  0  0  0  0  0  0  0  0
   -3.2460    0.1470    0.0000 C   0  0  0  0  0  0  0  0  0  0  0  0
   -1.9470    0.8970    0.0000 C   0  0  0  0  0  0  0  0  0  0  0  0
   -1.9470    2.3970    0.0000 O   0  0  0  0  0  0  0  0  0  0  0  0
   -3.2460    3.1470    0.0000 C   0  0  0  0  0  0  0  0  0  0  0  0
   -0.6480    0.1470    0.0000 C   0  0  0  0  0  0  0  0  0  0  0  0
  1  2  1  0  0  0  0
  2  3  1  0  0  0  0
  3  4  1  0  0  0  0
  4  5  1  0  0  0  0
  5  6  1  0  0  0  0
  6  7  1  0  0  0  0
  7  8  1  0  0  0  0
  4  8  1  0  0  0  0
  8  9  1  6  0  0  0
  9 10  1  0  0  0  0
 10 11  1  0  0  0  0
 11 12  2  0  0  0  0
 12 13  1  0  0  0  0
 13 14  2  0  0  0  0
 14 15  1  0  0  0  0
 15 16  1  0  0  0  0
 16 17  1  0  0  0  0
 15 18  2  0  0  0  0
  7 18  1  0  0  0  0
 11 18  1  0  0  0  0
M  END
> <chemblId>
CHEMBL10714

> <bioactivity__type>
Ki

> <units>
nM

> <value>
0.2

$$$$

  CDK     11271513152D 0   0.00000     0.00000     0

 14 15  0  0  0  0              1 V2000 
   -4.7631   -0.3680    0.0000 C   0  0  0  0  0  0  0  0  0  0  0  0
   -3.4658   -1.1210    0.0000 C   0  0  0  0  0  0  0  0  0  0  0  0
   -2.1650   -0.3740    0.0000 C   0  0  0  0  0  0  0  0  0  0  0  0
   -2.1590    1.1300    0.0000 C   0  0  0  0  0  0  0  0  0  0  0  0
   -0.8670    1.8780    0.0000 C   0  0  0  0  0  0  0  0  0  0  0  0
    0.4360    1.1360    0.0000 C   0  0  0  0  0  0  0  0  0  0  0  0
    1.8640    1.5910    0.0000 N   0  0  0  0  0  0  0  0  0  0  0  0
    2.7380    0.3750    0.0000 C   0  0  0  0  0  0  0  0  0  0  0  0
    1.8580   -0.8290    0.0000 C   0  0  0  0  0  0  0  0  0  0  0  0
    2.3204   -2.2560    0.0000 C   0  0  0  0  0  0  0  0  0  0  0  0
    3.7874   -2.5690    0.0000 C   0  0  0  0  0  0  0  0  0  0  0  0
    4.2498   -3.9959    0.0000 N   0  0  0  0  0  0  0  0  0  0  0  0
    0.4300   -0.3670    0.0000 C   0  0  0  0  0  0  0  0  0  0  0  0
   -0.8610   -1.1280    0.0000 C   0  0  0  0  0  0  0  0  0  0  0  0
  1  2  1  0  0  0  0
  2  3  1  0  0  0  0
  3  4  2  0  0  0  0
  4  5  1  0  0  0  0
  5  6  2  0  0  0  0
  6  7  1  0  0  0  0
  7  8  1  0  0  0  0
  8  9  2  0  0  0  0
  9 10  1  0  0  0  0
 10 11  1  0  0  0  0
 11 12  1  0  0  0  0
  9 13  1  0  0  0  0
  6 13  1  0  0  0  0
 13 14  2  0  0  0  0
  3 14  1  0  0  0  0
M  END
> <chemblId>
CHEMBL107511

> <bioactivity__type>
Ki

> <units>
nM

> <value>
20.0

$$$$

  CDK     11271513152D 0   0.00000     0.00000     0

 24 25  0  0  0  0              1 V2000 
  -12.0580    9.2301    0.0000 C   0  0  0  0  0  0  0  0  0  0  0  0
  -10.5662    9.0733    0.0000 C   0  0  0  0  0  0  0  0  0  0  0  0
   -9.1108    9.4361    0.0000 C   0  0  0  0  0  0  0  0  0  0  0  0
  -10.6708   10.5696    0.0000 C   0  0  0  0  0  0  0  0  0  0  0  0
   -9.9562    7.7029    0.0000 C   0  0  0  0  0  0  0  0  0  0  0  0
   -8.4644    7.5460    0.0000 C   0  0  0  0  0  0  0  0  0  0  0  0
   -7.8544    6.1757    0.0000 C   0  0  0  0  0  0  0  0  0  0  0  0
   -6.3626    6.0188    0.0000 C   0  0  0  0  0  0  0  0  0  0  0  0
   -5.7526    4.6485    0.0000 C   0  0  0  0  0  0  0  0  0  0  0  0
   -4.2608    4.4916    0.0000 C   0  0  0  0  0  0  0  0  0  0  0  0
   -3.6508    3.1212    0.0000 C   0  0  0  0  0  0  0  0  0  0  0  0
   -2.1590    2.9644    0.0000 O   0  0  0  0  0  0  0  0  0  0  0  0
   -1.5490    1.5940    0.0000 C   0  0  0  0  0  0  0  0  0  0  0  0
   -2.4310    0.3800    0.0000 C   0  0  0  0  0  0  0  0  0  0  0  0
   -1.8200   -0.9900    0.0000 C   0  0  0  0  0  0  0  0  0  0  0  0
   -0.3290   -1.1470    0.0000 C   0  0  0  0  0  0  0  0  0  0  0  0
    0.5530   -2.3610    0.0000 N   0  0  0  0  0  0  0  0  0  0  0  0
    1.9800   -1.8970    0.0000 C   0  0  0  0  0  0  0  0  0  0  0  0
    1.9800   -0.3970    0.0000 C   0  0  0  0  0  0  0  0  0  0  0  0
    3.1933    0.4849    0.0000 C   0  0  0  0  0  0  0  0  0  0  0  0
    4.5638   -0.1249    0.0000 C   0  0  0  0  0  0  0  0  0  0  0  0
    5.7771    0.7570    0.0000 N   0  0  0  0  0  0  0  0  0  0  0  0
    0.5530    0.0660    0.0000 C   0  0  0  0  0  0  0  0  0  0  0  0
   -0.0570    1.4370    0.0000 C   0  0  0  0  0  0  0  0  0  0  0  0
  1  2  1  0  0  0  0
  2  3  1  0  0  0  0
  2  4  1  0  0  0  0
  2  5  1  0  0  0  0
  5  6  1  0  0  0  0
  6  7  1  0  0  0  0
  7  8  1  0  0  0  0
  8  9  1  0  0  0  0
  9 10  1  0  0  0  0
 10 11  1  0  0  0  0
 11 12  1  0  0  0  0
 12 13  1  0  0  0  0
 13 14  2  0  0  0  0
 14 15  1  0  0  0  0
 15 16  2  0  0  0  0
 16 17  1  0  0  0  0
 17 18  1  0  0  0  0
 18 19  2  0  0  0  0
 19 20  1  0  0  0  0
 20 21  1  0  0  0  0
 21 22  1  0  0  0  0
 19 23  1  0  0  0  0
 16 23  1  0  0  0  0
 23 24  2  0  0  0  0
 13 24  1  0  0  0  0
M  END
> <chemblId>
CHEMBL107617

> <bioactivity__type>
Ki

> <units>
nM

> <value>
63.0

$$$$

  CDK     11271513152D 0   0.00000     0.00000     0

 30 33  0  0  0  0              1 V2000 
    9.9061   10.0470    0.0000 C   0  0  0  0  0  0  0  0  0  0  0  0
    9.5941    8.5798    0.0000 O   0  0  0  0  0  0  0  0  0  0  0  0
    8.1675    8.1164    0.0000 C   0  0  0  0  0  0  0  0  0  0  0  0
    7.0528    9.1202    0.0000 C   0  0  0  0  0  0  0  0  0  0  0  0
    5.6262    8.6568    0.0000 C   0  0  0  0  0  0  0  0  0  0  0  0
    5.3142    7.1896    0.0000 C   0  0  0  0  0  0  0  0  0  0  0  0
    6.4288    6.1858    0.0000 C   0  0  0  0  0  0  0  0  0  0  0  0
    6.1169    4.7186    0.0000 O   0  0  0  0  0  0  0  0  0  0  0  0
    4.6902    4.2552    0.0000 C   0  0  0  0  0  0  0  0  0  0  0  0
    4.3782    2.7880    0.0000 C   0  0  0  0  0  0  0  0  0  0  0  0
    2.9516    2.3246    0.0000 N   0  0  0  0  0  0  0  0  0  0  0  0
    2.6396    0.8574    0.0000 C   0  0  0  0  0  0  0  0  0  0  0  0
    1.2130    0.3940    0.0000 C   0  0  0  0  0  0  0  0  0  0  0  0
    0.0000    1.2760    0.0000 C   0  0  0  0  0  0  0  0  0  0  0  0
   -1.2130    0.3940    0.0000 O   0  0  0  0  0  0  0  0  0  0  0  0
   -0.7500   -1.0320    0.0000 C   0  0  0  0  0  0  0  0  0  0  0  0
    0.7500   -1.0320    0.0000 O   0  0  0  0  0  0  0  0  0  0  0  0
   -2.2173   -1.3437    0.0000 C   0  0  0  0  0  0  0  0  0  0  0  0
   -3.2208   -0.2288    0.0000 C   0  0  0  0  0  0  0  0  0  0  0  0
   -4.6881   -0.5405    0.0000 C   0  0  0  0  0  0  0  0  0  0  0  0
   -5.1518   -1.9670    0.0000 C   0  0  0  0  0  0  0  0  0  0  0  0
   -4.1483   -3.0818    0.0000 C   0  0  0  0  0  0  0  0  0  0  0  0
   -2.6810   -2.7702    0.0000 C   0  0  0  0  0  0  0  0  0  0  0  0
   -0.5933   -2.5238    0.0000 C   0  0  0  0  0  0  0  0  0  0  0  0
   -1.8069   -3.4054    0.0000 C   0  0  0  0  0  0  0  0  0  0  0  0
   -1.6502   -4.8972    0.0000 C   0  0  0  0  0  0  0  0  0  0  0  0
   -0.2799   -5.5074    0.0000 C   0  0  0  0  0  0  0  0  0  0  0  0
    0.9336   -4.6258    0.0000 C   0  0  0  0  0  0  0  0  0  0  0  0
    0.7770   -3.1340    0.0000 C   0  0  0  0  0  0  0  0  0  0  0  0
    7.8555    6.6492    0.0000 C   0  0  0  0  0  0  0  0  0  0  0  0
  1  2  1  0  0  0  0
  2  3  1  0  0  0  0
  3  4  2  0  0  0  0
  4  5  1  0  0  0  0
  5  6  2  0  0  0  0
  6  7  1  0  0  0  0
  7  8  1  0  0  0  0
  8  9  1  0  0  0  0
  9 10  1  0  0  0  0
 10 11  1  0  0  0  0
 11 12  1  0  0  0  0
 12 13  1  0  0  0  0
 13 14  1  0  0  0  0
 14 15  1  0  0  0  0
 15 16  1  0  0  0  0
 16 17  1  0  0  0  0
 13 17  1  0  0  0  0
 16 18  1  0  0  0  0
 18 19  2  0  0  0  0
 19 20  1  0  0  0  0
 20 21  2  0  0  0  0
 21 22  1  0  0  0  0
 22 23  2  0  0  0  0
 18 23  1  0  0  0  0
 16 24  1  0  0  0  0
 24 25  2  0  0  0  0
 25 26  1  0  0  0  0
 26 27  2  0  0  0  0
 27 28  1  0  0  0  0
 28 29  2  0  0  0  0
 24 29  1  0  0  0  0
  7 30  2  0  0  0  0
  3 30  1  0  0  0  0
M  END
> <chemblId>
CHEMBL1077168

> <bioactivity__type>
Ki

> <units>
nM

> <value>
2.63

$$$$

  CDK     11271513152D 0   0.00000     0.00000     0

 34 38  0  0  0  0              1 V2000 
    4.3782    2.7880    0.0000 C   0  0  0  0  0  0  0  0  0  0  0  0
    4.6902    4.2552    0.0000 C   0  0  0  0  0  0  0  0  0  0  0  0
    6.1169    4.7186    0.0000 O   0  0  0  0  0  0  0  0  0  0  0  0
    6.4288    6.1858    0.0000 C   0  0  0  0  0  0  0  0  0  0  0  0
    7.8555    6.6492    0.0000 C   0  0  0  0  0  0  0  0  0  0  0  0
    8.1675    8.1164    0.0000 C   0  0  0  0  0  0  0  0  0  0  0  0
    7.0528    9.1202    0.0000 C   0  0  0  0  0  0  0  0  0  0  0  0
    5.6262    8.6568    0.0000 C   0  0  0  0  0  0  0  0  0  0  0  0
    5.3142    7.1896    0.0000 C   0  0  0  0  0  0  0  0  0  0  0  0
    4.5116    9.6606    0.0000 C   0  0  0  0  0  0  0  0  0  0  0  0
    4.8236   11.1278    0.0000 C   0  0  0  0  0  0  0  0  0  0  0  0
    3.7089   12.1316    0.0000 C   0  0  0  0  0  0  0  0  0  0  0  0
    2.2823   11.6682    0.0000 C   0  0  0  0  0  0  0  0  0  0  0  0
    1.9703   10.2010    0.0000 C   0  0  0  0  0  0  0  0  0  0  0  0
    3.0849    9.1972    0.0000 C   0  0  0  0  0  0  0  0  0  0  0  0
    2.9516    2.3246    0.0000 N   0  0  0  0  0  0  0  0  0  0  0  0
    2.6396    0.8574    0.0000 C   0  0  0  0  0  0  0  0  0  0  0  0
    1.2130    0.3940    0.0000 C   0  0  0  0  0  0  0  0  0  0  0  0
    0.0000    1.2760    0.0000 C   0  0  0  0  0  0  0  0  0  0  0  0
   -1.2130    0.3940    0.0000 O   0  0  0  0  0  0  0  0  0  0  0  0
   -0.7500   -1.0320    0.0000 C   0  0  0  0  0  0  0  0  0  0  0  0
    0.7500   -1.0320    0.0000 O   0  0  0  0  0  0  0  0  0  0  0  0
   -2.2173   -1.3437    0.0000 C   0  0  0  0  0  0  0  0  0  0  0  0
   -3.2208   -0.2288    0.0000 C   0  0  0  0  0  0  0  0  0  0  0  0
   -4.6881   -0.5405    0.0000 C   0  0  0  0  0  0  0  0  0  0  0  0
   -5.1518   -1.9670    0.0000 C   0  0  0  0  0  0  0  0  0  0  0  0
   -4.1483   -3.0818    0.0000 C   0  0  0  0  0  0  0  0  0  0  0  0
   -2.6810   -2.7702    0.0000 C   0  0  0  0  0  0  0  0  0  0  0  0
   -0.5933   -2.5238    0.0000 C   0  0  0  0  0  0  0  0  0  0  0  0
   -1.8069   -3.4054    0.0000 C   0  0  0  0  0  0  0  0  0  0  0  0
   -1.6502   -4.8972    0.0000 C   0  0  0  0  0  0  0  0  0  0  0  0
   -0.2799   -5.5074    0.0000 C   0  0  0  0  0  0  0  0  0  0  0  0
    0.9336   -4.6258    0.0000 C   0  0  0  0  0  0  0  0  0  0  0  0
    0.7770   -3.1340    0.0000 C   0  0  0  0  0  0  0  0  0  0  0  0
  1  2  1  0  0  0  0
  2  3  1  0  0  0  0
  3  4  1  0  0  0  0
  4  5  2  0  0  0  0
  5  6  1  0  0  0  0
  6  7  2  0  0  0  0
  7  8  1  0  0  0  0
  8  9  2  0  0  0  0
  4  9  1  0  0  0  0
  8 10  1  0  0  0  0
 10 11  2  0  0  0  0
 11 12  1  0  0  0  0
 12 13  2  0  0  0  0
 13 14  1  0  0  0  0
 14 15  2  0  0  0  0
 10 15  1  0  0  0  0
  1 16  1  0  0  0  0
 16 17  1  0  0  0  0
 17 18  1  0  0  0  0
 18 19  1  0  0  0  0
 19 20  1  0  0  0  0
 20 21  1  0  0  0  0
 21 22  1  0  0  0  0
 18 22  1  0  0  0  0
 21 23  1  0  0  0  0
 23 24  2  0  0  0  0
 24 25  1  0  0  0  0
 25 26  2  0  0  0  0
 26 27  1  0  0  0  0
 27 28  2  0  0  0  0
 23 28  1  0  0  0  0
 21 29  1  0  0  0  0
 29 30  2  0  0  0  0
 30 31  1  0  0  0  0
 31 32  2  0  0  0  0
 32 33  1  0  0  0  0
 33 34  2  0  0  0  0
 29 34  1  0  0  0  0
M  END
> <chemblId>
CHEMBL1078751

> <bioactivity__type>
Ki

> <units>
nM

> <value>
28.84

$$$$

  CDK     11271513152D 0   0.00000     0.00000     0

 34 38  0  0  0  0              1 V2000 
    4.3782    2.7880    0.0000 C   0  0  0  0  0  0  0  0  0  0  0  0
    4.6902    4.2552    0.0000 C   0  0  0  0  0  0  0  0  0  0  0  0
    6.1169    4.7186    0.0000 O   0  0  0  0  0  0  0  0  0  0  0  0
    6.4288    6.1858    0.0000 C   0  0  0  0  0  0  0  0  0  0  0  0
    7.8555    6.6492    0.0000 C   0  0  0  0  0  0  0  0  0  0  0  0
    8.1675    8.1164    0.0000 C   0  0  0  0  0  0  0  0  0  0  0  0
    7.0528    9.1202    0.0000 C   0  0  0  0  0  0  0  0  0  0  0  0
    5.6262    8.6568    0.0000 C   0  0  0  0  0  0  0  0  0  0  0  0
    5.3142    7.1896    0.0000 C   0  0  0  0  0  0  0  0  0  0  0  0
    3.8876    6.7262    0.0000 C   0  0  0  0  0  0  0  0  0  0  0  0
    2.7729    7.7300    0.0000 C   0  0  0  0  0  0  0  0  0  0  0  0
    1.3463    7.2666    0.0000 C   0  0  0  0  0  0  0  0  0  0  0  0
    1.0343    5.7994    0.0000 C   0  0  0  0  0  0  0  0  0  0  0  0
    2.1490    4.7956    0.0000 C   0  0  0  0  0  0  0  0  0  0  0  0
    3.5756    5.2590    0.0000 C   0  0  0  0  0  0  0  0  0  0  0  0
    2.9516    2.3246    0.0000 N   0  0  0  0  0  0  0  0  0  0  0  0
    2.6396    0.8574    0.0000 C   0  0  0  0  0  0  0  0  0  0  0  0
    1.2130    0.3940    0.0000 C   0  0  0  0  0  0  0  0  0  0  0  0
    0.0000    1.2760    0.0000 C   0  0  0  0  0  0  0  0  0  0  0  0
   -1.2130    0.3940    0.0000 O   0  0  0  0  0  0  0  0  0  0  0  0
   -0.7500   -1.0320    0.0000 C   0  0  0  0  0  0  0  0  0  0  0  0
    0.7500   -1.0320    0.0000 O   0  0  0  0  0  0  0  0  0  0  0  0
   -2.2173   -1.3437    0.0000 C   0  0  0  0  0  0  0  0  0  0  0  0
   -3.2208   -0.2288    0.0000 C   0  0  0  0  0  0  0  0  0  0  0  0
   -4.6881   -0.5405    0.0000 C   0  0  0  0  0  0  0  0  0  0  0  0
   -5.1518   -1.9670    0.0000 C   0  0  0  0  0  0  0  0  0  0  0  0
   -4.1483   -3.0818    0.0000 C   0  0  0  0  0  0  0  0  0  0  0  0
   -2.6810   -2.7702    0.0000 C   0  0  0  0  0  0  0  0  0  0  0  0
   -0.5933   -2.5238    0.0000 C   0  0  0  0  0  0  0  0  0  0  0  0
   -1.8069   -3.4054    0.0000 C   0  0  0  0  0  0  0  0  0  0  0  0
   -1.6502   -4.8972    0.0000 C   0  0  0  0  0  0  0  0  0  0  0  0
   -0.2799   -5.5074    0.0000 C   0  0  0  0  0  0  0  0  0  0  0  0
    0.9336   -4.6258    0.0000 C   0  0  0  0  0  0  0  0  0  0  0  0
    0.7770   -3.1340    0.0000 C   0  0  0  0  0  0  0  0  0  0  0  0
  1  2  1  0  0  0  0
  2  3  1  0  0  0  0
  3  4  1  0  0  0  0
  4  5  2  0  0  0  0
  5  6  1  0  0  0  0
  6  7  2  0  0  0  0
  7  8  1  0  0  0  0
  8  9  2  0  0  0  0
  4  9  1  0  0  0  0
  9 10  1  0  0  0  0
 10 11  2  0  0  0  0
 11 12  1  0  0  0  0
 12 13  2  0  0  0  0
 13 14  1  0  0  0  0
 14 15  2  0  0  0  0
 10 15  1  0  0  0  0
  1 16  1  0  0  0  0
 16 17  1  0  0  0  0
 17 18  1  0  0  0  0
 18 19  1  0  0  0  0
 19 20  1  0  0  0  0
 20 21  1  0  0  0  0
 21 22  1  0  0  0  0
 18 22  1  0  0  0  0
 21 23  1  0  0  0  0
 23 24  2  0  0  0  0
 24 25  1  0  0  0  0
 25 26  2  0  0  0  0
 26 27  1  0  0  0  0
 27 28  2  0  0  0  0
 23 28  1  0  0  0  0
 21 29  1  0  0  0  0
 29 30  2  0  0  0  0
 30 31  1  0  0  0  0
 31 32  2  0  0  0  0
 32 33  1  0  0  0  0
 33 34  2  0  0  0  0
 29 34  1  0  0  0  0
M  END
> <chemblId>
CHEMBL1078772

> <bioactivity__type>
Ki

> <units>
nM

> <value>
2.19

$$$$

  CDK     11271513152D 0   0.00000     0.00000     0

 32 35  0  0  0  0              1 V2000 
   10.7087    7.5760    0.0000 C   0  0  0  0  0  0  0  0  0  0  0  0
   10.3967    6.1088    0.0000 C   0  0  0  0  0  0  0  0  0  0  0  0
   11.5114    5.1050    0.0000 C   0  0  0  0  0  0  0  0  0  0  0  0
    8.9701    5.6454    0.0000 O   0  0  0  0  0  0  0  0  0  0  0  0
    7.8555    6.6492    0.0000 C   0  0  0  0  0  0  0  0  0  0  0  0
    8.1675    8.1164    0.0000 C   0  0  0  0  0  0  0  0  0  0  0  0
    7.0528    9.1202    0.0000 C   0  0  0  0  0  0  0  0  0  0  0  0
    5.6262    8.6568    0.0000 C   0  0  0  0  0  0  0  0  0  0  0  0
    5.3142    7.1896    0.0000 C   0  0  0  0  0  0  0  0  0  0  0  0
    6.4288    6.1858    0.0000 C   0  0  0  0  0  0  0  0  0  0  0  0
    6.1169    4.7186    0.0000 O   0  0  0  0  0  0  0  0  0  0  0  0
    4.6902    4.2552    0.0000 C   0  0  0  0  0  0  0  0  0  0  0  0
    4.3782    2.7880    0.0000 C   0  0  0  0  0  0  0  0  0  0  0  0
    2.9516    2.3246    0.0000 N   0  0  0  0  0  0  0  0  0  0  0  0
    2.6396    0.8574    0.0000 C   0  0  0  0  0  0  0  0  0  0  0  0
    1.2130    0.3940    0.0000 C   0  0  0  0  0  0  0  0  0  0  0  0
    0.0000    1.2760    0.0000 C   0  0  0  0  0  0  0  0  0  0  0  0
   -1.2130    0.3940    0.0000 O   0  0  0  0  0  0  0  0  0  0  0  0
   -0.7500   -1.0320    0.0000 C   0  0  0  0  0  0  0  0  0  0  0  0
    0.7500   -1.0320    0.0000 O   0  0  0  0  0  0  0  0  0  0  0  0
   -2.2173   -1.3437    0.0000 C   0  0  0  0  0  0  0  0  0  0  0  0
   -3.2208   -0.2288    0.0000 C   0  0  0  0  0  0  0  0  0  0  0  0
   -4.6881   -0.5405    0.0000 C   0  0  0  0  0  0  0  0  0  0  0  0
   -5.1518   -1.9670    0.0000 C   0  0  0  0  0  0  0  0  0  0  0  0
   -4.1483   -3.0818    0.0000 C   0  0  0  0  0  0  0  0  0  0  0  0
   -2.6810   -2.7702    0.0000 C   0  0  0  0  0  0  0  0  0  0  0  0
   -0.5933   -2.5238    0.0000 C   0  0  0  0  0  0  0  0  0  0  0  0
   -1.8069   -3.4054    0.0000 C   0  0  0  0  0  0  0  0  0  0  0  0
   -1.6502   -4.8972    0.0000 C   0  0  0  0  0  0  0  0  0  0  0  0
   -0.2799   -5.5074    0.0000 C   0  0  0  0  0  0  0  0  0  0  0  0
    0.9336   -4.6258    0.0000 C   0  0  0  0  0  0  0  0  0  0  0  0
    0.7770   -3.1340    0.0000 C   0  0  0  0  0  0  0  0  0  0  0  0
  1  2  1  0  0  0  0
  2  3  1  0  0  0  0
  2  4  1  0  0  0  0
  4  5  1  0  0  0  0
  5  6  2  0  0  0  0
  6  7  1  0  0  0  0
  7  8  2  0  0  0  0
  8  9  1  0  0  0  0
  9 10  2  0  0  0  0
  5 10  1  0  0  0  0
 10 11  1  0  0  0  0
 11 12  1  0  0  0  0
 12 13  1  0  0  0  0
 13 14  1  0  0  0  0
 14 15  1  0  0  0  0
 15 16  1  0  0  0  0
 16 17  1  0  0  0  0
 17 18  1  0  0  0  0
 18 19  1  0  0  0  0
 19 20  1  0  0  0  0
 16 20  1  0  0  0  0
 19 21  1  0  0  0  0
 21 22  2  0  0  0  0
 22 23  1  0  0  0  0
 23 24  2  0  0  0  0
 24 25  1  0  0  0  0
 25 26  2  0  0  0  0
 21 26  1  0  0  0  0
 19 27  1  0  0  0  0
 27 28  2  0  0  0  0
 28 29  1  0  0  0  0
 29 30  2  0  0  0  0
 30 31  1  0  0  0  0
 31 32  2  0  0  0  0
 27 32  1  0  0  0  0
M  END
> <chemblId>
CHEMBL1078773

> <bioactivity__type>
Ki

> <units>
nM

> <value>
1.7

$$$$

  CDK     11271513152D 0   0.00000     0.00000     0

 31 34  0  0  0  0              1 V2000 
   10.7087    7.5760    0.0000 C   0  0  0  0  0  0  0  0  0  0  0  0
   10.3967    6.1088    0.0000 C   0  0  0  0  0  0  0  0  0  0  0  0
    8.9701    5.6454    0.0000 O   0  0  0  0  0  0  0  0  0  0  0  0
    7.8555    6.6492    0.0000 C   0  0  0  0  0  0  0  0  0  0  0  0
    8.1675    8.1164    0.0000 C   0  0  0  0  0  0  0  0  0  0  0  0
    7.0528    9.1202    0.0000 C   0  0  0  0  0  0  0  0  0  0  0  0
    5.6262    8.6568    0.0000 C   0  0  0  0  0  0  0  0  0  0  0  0
    5.3142    7.1896    0.0000 C   0  0  0  0  0  0  0  0  0  0  0  0
    6.4288    6.1858    0.0000 C   0  0  0  0  0  0  0  0  0  0  0  0
    6.1169    4.7186    0.0000 O   0  0  0  0  0  0  0  0  0  0  0  0
    4.6902    4.2552    0.0000 C   0  0  0  0  0  0  0  0  0  0  0  0
    4.3782    2.7880    0.0000 C   0  0  0  0  0  0  0  0  0  0  0  0
    2.9516    2.3246    0.0000 N   0  0  0  0  0  0  0  0  0  0  0  0
    2.6396    0.8574    0.0000 C   0  0  0  0  0  0  0  0  0  0  0  0
    1.2130    0.3940    0.0000 C   0  0  0  0  0  0  0  0  0  0  0  0
    0.0000    1.2760    0.0000 C   0  0  0  0  0  0  0  0  0  0  0  0
   -1.2130    0.3940    0.0000 O   0  0  0  0  0  0  0  0  0  0  0  0
   -0.7500   -1.0320    0.0000 C   0  0  0  0  0  0  0  0  0  0  0  0
    0.7500   -1.0320    0.0000 O   0  0  0  0  0  0  0  0  0  0  0  0
   -2.2173   -1.3437    0.0000 C   0  0  0  0  0  0  0  0  0  0  0  0
   -3.2208   -0.2288    0.0000 C   0  0  0  0  0  0  0  0  0  0  0  0
   -4.6881   -0.5405    0.0000 C   0  0  0  0  0  0  0  0  0  0  0  0
   -5.1518   -1.9670    0.0000 C   0  0  0  0  0  0  0  0  0  0  0  0
   -4.1483   -3.0818    0.0000 C   0  0  0  0  0  0  0  0  0  0  0  0
   -2.6810   -2.7702    0.0000 C   0  0  0  0  0  0  0  0  0  0  0  0
   -0.5933   -2.5238    0.0000 C   0  0  0  0  0  0  0  0  0  0  0  0
   -1.8069   -3.4054    0.0000 C   0  0  0  0  0  0  0  0  0  0  0  0
   -1.6502   -4.8972    0.0000 C   0  0  0  0  0  0  0  0  0  0  0  0
   -0.2799   -5.5074    0.0000 C   0  0  0  0  0  0  0  0  0  0  0  0
    0.9336   -4.6258    0.0000 C   0  0  0  0  0  0  0  0  0  0  0  0
    0.7770   -3.1340    0.0000 C   0  0  0  0  0  0  0  0  0  0  0  0
  1  2  1  0  0  0  0
  2  3  1  0  0  0  0
  3  4  1  0  0  0  0
  4  5  2  0  0  0  0
  5  6  1  0  0  0  0
  6  7  2  0  0  0  0
  7  8  1  0  0  0  0
  8  9  2  0  0  0  0
  4  9  1  0  0  0  0
  9 10  1  0  0  0  0
 10 11  1  0  0  0  0
 11 12  1  0  0  0  0
 12 13  1  0  0  0  0
 13 14  1  0  0  0  0
 14 15  1  0  0  0  0
 15 16  1  0  0  0  0
 16 17  1  0  0  0  0
 17 18  1  0  0  0  0
 18 19  1  0  0  0  0
 15 19  1  0  0  0  0
 18 20  1  0  0  0  0
 20 21  2  0  0  0  0
 21 22  1  0  0  0  0
 22 23  2  0  0  0  0
 23 24  1  0  0  0  0
 24 25  2  0  0  0  0
 20 25  1  0  0  0  0
 18 26  1  0  0  0  0
 26 27  2  0  0  0  0
 27 28  1  0  0  0  0
 28 29  2  0  0  0  0
 29 30  1  0  0  0  0
 30 31  2  0  0  0  0
 26 31  1  0  0  0  0
M  END
> <chemblId>
CHEMBL1078953

> <bioactivity__type>
Ki

> <units>
nM

> <value>
0.891

$$$$

  CDK     11271513152D 0   0.00000     0.00000     0

 32 35  0  0  0  0              1 V2000 
    8.7914   11.0508    0.0000 C   0  0  0  0  0  0  0  0  0  0  0  0
    7.3648   10.5874    0.0000 O   0  0  0  0  0  0  0  0  0  0  0  0
    7.0528    9.1202    0.0000 C   0  0  0  0  0  0  0  0  0  0  0  0
    5.6262    8.6568    0.0000 C   0  0  0  0  0  0  0  0  0  0  0  0
    5.3142    7.1896    0.0000 C   0  0  0  0  0  0  0  0  0  0  0  0
    6.4288    6.1858    0.0000 C   0  0  0  0  0  0  0  0  0  0  0  0
    6.1169    4.7186    0.0000 O   0  0  0  0  0  0  0  0  0  0  0  0
    4.6902    4.2552    0.0000 C   0  0  0  0  0  0  0  0  0  0  0  0
    4.3782    2.7880    0.0000 C   0  0  0  0  0  0  0  0  0  0  0  0
    2.9516    2.3246    0.0000 N   0  0  0  0  0  0  0  0  0  0  0  0
    2.6396    0.8574    0.0000 C   0  0  0  0  0  0  0  0  0  0  0  0
    1.2130    0.3940    0.0000 C   0  0  0  0  0  0  0  0  0  0  0  0
    0.0000    1.2760    0.0000 C   0  0  0  0  0  0  0  0  0  0  0  0
   -1.2130    0.3940    0.0000 O   0  0  0  0  0  0  0  0  0  0  0  0
   -0.7500   -1.0320    0.0000 C   0  0  0  0  0  0  0  0  0  0  0  0
    0.7500   -1.0320    0.0000 O   0  0  0  0  0  0  0  0  0  0  0  0
   -2.2173   -1.3437    0.0000 C   0  0  0  0  0  0  0  0  0  0  0  0
   -3.2208   -0.2288    0.0000 C   0  0  0  0  0  0  0  0  0  0  0  0
   -4.6881   -0.5405    0.0000 C   0  0  0  0  0  0  0  0  0  0  0  0
   -5.1518   -1.9670    0.0000 C   0  0  0  0  0  0  0  0  0  0  0  0
   -4.1483   -3.0818    0.0000 C   0  0  0  0  0  0  0  0  0  0  0  0
   -2.6810   -2.7702    0.0000 C   0  0  0  0  0  0  0  0  0  0  0  0
   -0.5933   -2.5238    0.0000 C   0  0  0  0  0  0  0  0  0  0  0  0
   -1.8069   -3.4054    0.0000 C   0  0  0  0  0  0  0  0  0  0  0  0
   -1.6502   -4.8972    0.0000 C   0  0  0  0  0  0  0  0  0  0  0  0
   -0.2799   -5.5074    0.0000 C   0  0  0  0  0  0  0  0  0  0  0  0
    0.9336   -4.6258    0.0000 C   0  0  0  0  0  0  0  0  0  0  0  0
    0.7770   -3.1340    0.0000 C   0  0  0  0  0  0  0  0  0  0  0  0
    7.8555    6.6492    0.0000 C   0  0  0  0  0  0  0  0  0  0  0  0
    8.1675    8.1164    0.0000 C   0  0  0  0  0  0  0  0  0  0  0  0
    9.5941    8.5798    0.0000 O   0  0  0  0  0  0  0  0  0  0  0  0
    9.9061   10.0470    0.0000 C   0  0  0  0  0  0  0  0  0  0  0  0
  1  2  1  0  0  0  0
  2  3  1  0  0  0  0
  3  4  2  0  0  0  0
  4  5  1  0  0  0  0
  5  6  2  0  0  0  0
  6  7  1  0  0  0  0
  7  8  1  0  0  0  0
  8  9  1  0  0  0  0
  9 10  1  0  0  0  0
 10 11  1  0  0  0  0
 11 12  1  0  0  0  0
 12 13  1  0  0  0  0
 13 14  1  0  0  0  0
 14 15  1  0  0  0  0
 15 16  1  0  0  0  0
 12 16  1  0  0  0  0
 15 17  1  0  0  0  0
 17 18  2  0  0  0  0
 18 19  1  0  0  0  0
 19 20  2  0  0  0  0
 20 21  1  0  0  0  0
 21 22  2  0  0  0  0
 17 22  1  0  0  0  0
 15 23  1  0  0  0  0
 23 24  2  0  0  0  0
 24 25  1  0  0  0  0
 25 26  2  0  0  0  0
 26 27  1  0  0  0  0
 27 28  2  0  0  0  0
 23 28  1  0  0  0  0
  6 29  1  0  0  0  0
 29 30  2  0  0  0  0
  3 30  1  0  0  0  0
 30 31  1  0  0  0  0
 31 32  1  0  0  0  0
M  END
> <chemblId>
CHEMBL1079065

> <bioactivity__type>
Ki

> <units>
nM

> <value>
97.72

$$$$

  CDK     11271513152D 0   0.00000     0.00000     0

 32 35  0  0  0  0              1 V2000 
    9.9061   10.0470    0.0000 C   0  0  0  0  0  0  0  0  0  0  0  0
    9.5941    8.5798    0.0000 O   0  0  0  0  0  0  0  0  0  0  0  0
    8.1675    8.1164    0.0000 C   0  0  0  0  0  0  0  0  0  0  0  0
    7.0528    9.1202    0.0000 C   0  0  0  0  0  0  0  0  0  0  0  0
    5.6262    8.6568    0.0000 C   0  0  0  0  0  0  0  0  0  0  0  0
    5.3142    7.1896    0.0000 C   0  0  0  0  0  0  0  0  0  0  0  0
    6.4288    6.1858    0.0000 C   0  0  0  0  0  0  0  0  0  0  0  0
    6.1169    4.7186    0.0000 O   0  0  0  0  0  0  0  0  0  0  0  0
    4.6902    4.2552    0.0000 C   0  0  0  0  0  0  0  0  0  0  0  0
    4.3782    2.7880    0.0000 C   0  0  0  0  0  0  0  0  0  0  0  0
    2.9516    2.3246    0.0000 N   0  0  0  0  0  0  0  0  0  0  0  0
    2.6396    0.8574    0.0000 C   0  0  0  0  0  0  0  0  0  0  0  0
    1.2130    0.3940    0.0000 C   0  0  0  0  0  0  0  0  0  0  0  0
    0.0000    1.2760    0.0000 C   0  0  0  0  0  0  0  0  0  0  0  0
   -1.2130    0.3940    0.0000 O   0  0  0  0  0  0  0  0  0  0  0  0
   -0.7500   -1.0320    0.0000 C   0  0  0  0  0  0  0  0  0  0  0  0
    0.7500   -1.0320    0.0000 O   0  0  0  0  0  0  0  0  0  0  0  0
   -2.2173   -1.3437    0.0000 C   0  0  0  0  0  0  0  0  0  0  0  0
   -3.2208   -0.2288    0.0000 C   0  0  0  0  0  0  0  0  0  0  0  0
   -4.6881   -0.5405    0.0000 C   0  0  0  0  0  0  0  0  0  0  0  0
   -5.1518   -1.9670    0.0000 C   0  0  0  0  0  0  0  0  0  0  0  0
   -4.1483   -3.0818    0.0000 C   0  0  0  0  0  0  0  0  0  0  0  0
   -2.6810   -2.7702    0.0000 C   0  0  0  0  0  0  0  0  0  0  0  0
   -0.5933   -2.5238    0.0000 C   0  0  0  0  0  0  0  0  0  0  0  0
   -1.8069   -3.4054    0.0000 C   0  0  0  0  0  0  0  0  0  0  0  0
   -1.6502   -4.8972    0.0000 C   0  0  0  0  0  0  0  0  0  0  0  0
   -0.2799   -5.5074    0.0000 C   0  0  0  0  0  0  0  0  0  0  0  0
    0.9336   -4.6258    0.0000 C   0  0  0  0  0  0  0  0  0  0  0  0
    0.7770   -3.1340    0.0000 C   0  0  0  0  0  0  0  0  0  0  0  0
    7.8555    6.6492    0.0000 C   0  0  0  0  0  0  0  0  0  0  0  0
    8.9701    5.6454    0.0000 O   0  0  0  0  0  0  0  0  0  0  0  0
   10.3967    6.1088    0.0000 C   0  0  0  0  0  0  0  0  0  0  0  0
  1  2  1  0  0  0  0
  2  3  1  0  0  0  0
  3  4  2  0  0  0  0
  4  5  1  0  0  0  0
  5  6  2  0  0  0  0
  6  7  1  0  0  0  0
  7  8  1  0  0  0  0
  8  9  1  0  0  0  0
  9 10  1  0  0  0  0
 10 11  1  0  0  0  0
 11 12  1  0  0  0  0
 12 13  1  0  0  0  0
 13 14  1  0  0  0  0
 14 15  1  0  0  0  0
 15 16  1  0  0  0  0
 16 17  1  0  0  0  0
 13 17  1  0  0  0  0
 16 18  1  0  0  0  0
 18 19  2  0  0  0  0
 19 20  1  0  0  0  0
 20 21  2  0  0  0  0
 21 22  1  0  0  0  0
 22 23  2  0  0  0  0
 18 23  1  0  0  0  0
 16 24  1  0  0  0  0
 24 25  2  0  0  0  0
 25 26  1  0  0  0  0
 26 27  2  0  0  0  0
 27 28  1  0  0  0  0
 28 29  2  0  0  0  0
 24 29  1  0  0  0  0
  7 30  2  0  0  0  0
  3 30  1  0  0  0  0
 30 31  1  0  0  0  0
 31 32  1  0  0  0  0
M  END
> <chemblId>
CHEMBL1079066

> <bioactivity__type>
Ki

> <units>
nM

> <value>
7.59

$$$$

  CDK     11271513152D 0   0.00000     0.00000     0

 31 34  0  0  0  0              1 V2000 
   -7.2329    3.7141    0.0000 C   0  0  0  0  0  0  0  0  0  0  0  0
   -6.9207    2.2469    0.0000 O   0  0  0  0  0  0  0  0  0  0  0  0
   -5.4940    1.7837    0.0000 C   0  0  0  0  0  0  0  0  0  0  0  0
   -5.1819    0.3165    0.0000 C   0  0  0  0  0  0  0  0  0  0  0  0
   -3.7552   -0.1467    0.0000 C   0  0  0  0  0  0  0  0  0  0  0  0
   -2.6407    0.8572    0.0000 C   0  0  0  0  0  0  0  0  0  0  0  0
   -2.9528    2.3244    0.0000 C   0  0  0  0  0  0  0  0  0  0  0  0
   -4.3795    2.7876    0.0000 C   0  0  0  0  0  0  0  0  0  0  0  0
   -1.2140    0.3940    0.0000 C   0  0  0  0  0  0  0  0  0  0  0  0
   -0.7500   -1.0320    0.0000 C   0  0  0  0  0  0  0  0  0  0  0  0
   -1.6314   -2.2457    0.0000 C   0  0  0  0  0  0  0  0  0  0  0  0
   -2.5128   -3.4594    0.0000 N   0  0  0  0  0  0  0  0  0  0  0  0
    0.7500   -1.0320    0.0000 C   0  0  0  0  0  0  0  0  0  0  0  0
    1.2140    0.3940    0.0000 N   0  0  0  0  0  0  0  0  0  0  0  0
    0.0000    1.2760    0.0000 N   0  0  0  0  0  0  0  0  0  0  0  0
    0.0000    2.7760    0.0000 C   0  0  0  0  0  0  0  0  0  0  0  0
    1.2990    3.5260    0.0000 C   0  0  0  0  0  0  0  0  0  0  0  0
    1.2990    5.0260    0.0000 C   0  0  0  0  0  0  0  0  0  0  0  0
   -0.0000    5.7760    0.0000 C   0  0  0  0  0  0  0  0  0  0  0  0
   -1.2990    5.0260    0.0000 C   0  0  0  0  0  0  0  0  0  0  0  0
   -1.2990    3.5260    0.0000 C   0  0  0  0  0  0  0  0  0  0  0  0
   -2.5981    2.7760    0.0000 I  -2  0  0  0  0  0  0  0  0  0  0  0
    1.6314   -2.2457    0.0000 C   0  0  0  0  0  0  0  0  0  0  0  0
    1.0210   -3.6159    0.0000 O   0  0  0  0  0  0  0  0  0  0  0  0
    3.1232   -2.0892    0.0000 N   0  0  0  0  0  0  0  0  0  0  0  0
    4.0047   -3.3029    0.0000 N   0  0  0  0  0  0  0  0  0  0  0  0
    3.3943   -4.6731    0.0000 C   0  0  0  0  0  0  0  0  0  0  0  0
    4.2757   -5.8868    0.0000 C   0  0  0  0  0  0  0  0  0  0  0  0
    5.7675   -5.7304    0.0000 C   0  0  0  0  0  0  0  0  0  0  0  0
    6.3779   -4.3602    0.0000 C   0  0  0  0  0  0  0  0  0  0  0  0
    5.4965   -3.1465    0.0000 C   0  0  0  0  0  0  0  0  0  0  0  0
  1  2  1  0  0  0  0
  2  3  1  0  0  0  0
  3  4  2  0  0  0  0
  4  5  1  0  0  0  0
  5  6  2  0  0  0  0
  6  7  1  0  0  0  0
  7  8  2  0  0  0  0
  3  8  1  0  0  0  0
  6  9  1  0  0  0  0
  9 10  2  0  0  0  0
 10 11  1  0  0  0  0
 11 12  3  0  0  0  0
 10 13  1  0  0  0  0
 13 14  2  0  0  0  0
 14 15  1  0  0  0  0
  9 15  1  0  0  0  0
 15 16  1  0  0  0  0
 16 17  2  0  0  0  0
 17 18  1  0  0  0  0
 18 19  2  0  0  0  0
 19 20  1  0  0  0  0
 20 21  2  0  0  0  0
 16 21  1  0  0  0  0
 21 22  1  0  0  0  0
 13 23  1  0  0  0  0
 23 24  2  0  0  0  0
 23 25  1  0  0  0  0
 25 26  1  0  0  0  0
 26 27  1  0  0  0  0
 27 28  1  0  0  0  0
 28 29  1  0  0  0  0
 29 30  1  0  0  0  0
 30 31  1  0  0  0  0
 26 31  1  0  0  0  0
M  END
> <chemblId>
CHEMBL1079079

> <bioactivity__type>
Ki

> <units>
nM

> <value>
93.5

$$$$

  CDK     11271513152D 0   0.00000     0.00000     0

 30 33  0  0  0  0              1 V2000 
   10.3967    6.1088    0.0000 C   0  0  0  0  0  0  0  0  0  0  0  0
    8.9701    5.6454    0.0000 O   0  0  0  0  0  0  0  0  0  0  0  0
    7.8555    6.6492    0.0000 C   0  0  0  0  0  0  0  0  0  0  0  0
    8.1675    8.1164    0.0000 C   0  0  0  0  0  0  0  0  0  0  0  0
    7.0528    9.1202    0.0000 C   0  0  0  0  0  0  0  0  0  0  0  0
    5.6262    8.6568    0.0000 C   0  0  0  0  0  0  0  0  0  0  0  0
    5.3142    7.1896    0.0000 C   0  0  0  0  0  0  0  0  0  0  0  0
    6.4288    6.1858    0.0000 C   0  0  0  0  0  0  0  0  0  0  0  0
    6.1169    4.7186    0.0000 O   0  0  0  0  0  0  0  0  0  0  0  0
    4.6902    4.2552    0.0000 C   0  0  0  0  0  0  0  0  0  0  0  0
    4.3782    2.7880    0.0000 C   0  0  0  0  0  0  0  0  0  0  0  0
    2.9516    2.3246    0.0000 N   0  0  0  0  0  0  0  0  0  0  0  0
    2.6396    0.8574    0.0000 C   0  0  0  0  0  0  0  0  0  0  0  0
    1.2130    0.3940    0.0000 C   0  0  0  0  0  0  0  0  0  0  0  0
    0.0000    1.2760    0.0000 C   0  0  0  0  0  0  0  0  0  0  0  0
   -1.2130    0.3940    0.0000 O   0  0  0  0  0  0  0  0  0  0  0  0
   -0.7500   -1.0320    0.0000 C   0  0  0  0  0  0  0  0  0  0  0  0
    0.7500   -1.0320    0.0000 O   0  0  0  0  0  0  0  0  0  0  0  0
   -2.2173   -1.3437    0.0000 C   0  0  0  0  0  0  0  0  0  0  0  0
   -3.2208   -0.2288    0.0000 C   0  0  0  0  0  0  0  0  0  0  0  0
   -4.6881   -0.5405    0.0000 C   0  0  0  0  0  0  0  0  0  0  0  0
   -5.1518   -1.9670    0.0000 C   0  0  0  0  0  0  0  0  0  0  0  0
   -4.1483   -3.0818    0.0000 C   0  0  0  0  0  0  0  0  0  0  0  0
   -2.6810   -2.7702    0.0000 C   0  0  0  0  0  0  0  0  0  0  0  0
   -0.5933   -2.5238    0.0000 C   0  0  0  0  0  0  0  0  0  0  0  0
   -1.8069   -3.4054    0.0000 C   0  0  0  0  0  0  0  0  0  0  0  0
   -1.6502   -4.8972    0.0000 C   0  0  0  0  0  0  0  0  0  0  0  0
   -0.2799   -5.5074    0.0000 C   0  0  0  0  0  0  0  0  0  0  0  0
    0.9336   -4.6258    0.0000 C   0  0  0  0  0  0  0  0  0  0  0  0
    0.7770   -3.1340    0.0000 C   0  0  0  0  0  0  0  0  0  0  0  0
  1  2  1  0  0  0  0
  2  3  1  0  0  0  0
  3  4  2  0  0  0  0
  4  5  1  0  0  0  0
  5  6  2  0  0  0  0
  6  7  1  0  0  0  0
  7  8  2  0  0  0  0
  3  8  1  0  0  0  0
  8  9  1  0  0  0  0
  9 10  1  0  0  0  0
 10 11  1  0  0  0  0
 11 12  1  0  0  0  0
 12 13  1  0  0  0  0
 13 14  1  0  0  0  0
 14 15  1  0  0  0  0
 15 16  1  0  0  0  0
 16 17  1  0  0  0  0
 17 18  1  0  0  0  0
 14 18  1  0  0  0  0
 17 19  1  0  0  0  0
 19 20  2  0  0  0  0
 20 21  1  0  0  0  0
 21 22  2  0  0  0  0
 22 23  1  0  0  0  0
 23 24  2  0  0  0  0
 19 24  1  0  0  0  0
 17 25  1  0  0  0  0
 25 26  2  0  0  0  0
 26 27  1  0  0  0  0
 27 28  2  0  0  0  0
 28 29  1  0  0  0  0
 29 30  2  0  0  0  0
 25 30  1  0  0  0  0
M  END
> <chemblId>
CHEMBL1082862

> <bioactivity__type>
Ki

> <units>
nM

> <value>
0.603

$$$$

  CDK     11271513152D 0   0.00000     0.00000     0

 28 31  0  0  0  0              1 V2000 
    4.3782    2.7880    0.0000 C   0  0  0  0  0  0  0  0  0  0  0  0
    4.6902    4.2552    0.0000 C   0  0  0  0  0  0  0  0  0  0  0  0
    6.1169    4.7186    0.0000 O   0  0  0  0  0  0  0  0  0  0  0  0
    6.4288    6.1858    0.0000 C   0  0  0  0  0  0  0  0  0  0  0  0
    7.8555    6.6492    0.0000 C   0  0  0  0  0  0  0  0  0  0  0  0
    8.1675    8.1164    0.0000 C   0  0  0  0  0  0  0  0  0  0  0  0
    7.0528    9.1202    0.0000 C   0  0  0  0  0  0  0  0  0  0  0  0
    5.6262    8.6568    0.0000 C   0  0  0  0  0  0  0  0  0  0  0  0
    5.3142    7.1896    0.0000 C   0  0  0  0  0  0  0  0  0  0  0  0
    2.9516    2.3246    0.0000 N   0  0  0  0  0  0  0  0  0  0  0  0
    2.6396    0.8574    0.0000 C   0  0  0  0  0  0  0  0  0  0  0  0
    1.2130    0.3940    0.0000 C   0  0  0  0  0  0  0  0  0  0  0  0
    0.0000    1.2760    0.0000 C   0  0  0  0  0  0  0  0  0  0  0  0
   -1.2130    0.3940    0.0000 O   0  0  0  0  0  0  0  0  0  0  0  0
   -0.7500   -1.0320    0.0000 C   0  0  0  0  0  0  0  0  0  0  0  0
    0.7500   -1.0320    0.0000 O   0  0  0  0  0  0  0  0  0  0  0  0
   -2.2173   -1.3437    0.0000 C   0  0  0  0  0  0  0  0  0  0  0  0
   -3.2208   -0.2288    0.0000 C   0  0  0  0  0  0  0  0  0  0  0  0
   -4.6881   -0.5405    0.0000 C   0  0  0  0  0  0  0  0  0  0  0  0
   -5.1518   -1.9670    0.0000 C   0  0  0  0  0  0  0  0  0  0  0  0
   -4.1483   -3.0818    0.0000 C   0  0  0  0  0  0  0  0  0  0  0  0
   -2.6810   -2.7702    0.0000 C   0  0  0  0  0  0  0  0  0  0  0  0
   -0.5933   -2.5238    0.0000 C   0  0  0  0  0  0  0  0  0  0  0  0
   -1.8069   -3.4054    0.0000 C   0  0  0  0  0  0  0  0  0  0  0  0
   -1.6502   -4.8972    0.0000 C   0  0  0  0  0  0  0  0  0  0  0  0
   -0.2799   -5.5074    0.0000 C   0  0  0  0  0  0  0  0  0  0  0  0
    0.9336   -4.6258    0.0000 C   0  0  0  0  0  0  0  0  0  0  0  0
    0.7770   -3.1340    0.0000 C   0  0  0  0  0  0  0  0  0  0  0  0
  1  2  1  0  0  0  0
  2  3  1  0  0  0  0
  3  4  1  0  0  0  0
  4  5  2  0  0  0  0
  5  6  1  0  0  0  0
  6  7  2  0  0  0  0
  7  8  1  0  0  0  0
  8  9  2  0  0  0  0
  4  9  1  0  0  0  0
  1 10  1  0  0  0  0
 10 11  1  0  0  0  0
 11 12  1  0  0  0  0
 12 13  1  0  0  0  0
 13 14  1  0  0  0  0
 14 15  1  0  0  0  0
 15 16  1  0  0  0  0
 12 16  1  0  0  0  0
 15 17  1  0  0  0  0
 17 18  2  0  0  0  0
 18 19  1  0  0  0  0
 19 20  2  0  0  0  0
 20 21  1  0  0  0  0
 21 22  2  0  0  0  0
 17 22  1  0  0  0  0
 15 23  1  0  0  0  0
 23 24  2  0  0  0  0
 24 25  1  0  0  0  0
 25 26  2  0  0  0  0
 26 27  1  0  0  0  0
 27 28  2  0  0  0  0
 23 28  1  0  0  0  0
M  END
> <chemblId>
CHEMBL1083181

> <bioactivity__type>
Ki

> <units>
nM

> <value>
3.55

$$$$

  CDK     11271513152D 0   0.00000     0.00000     0

 30 33  0  0  0  0              1 V2000 
   10.3967    6.1088    0.0000 C   0  0  0  0  0  0  0  0  0  0  0  0
    8.9701    5.6454    0.0000 O   0  0  0  0  0  0  0  0  0  0  0  0
    7.8555    6.6492    0.0000 C   0  0  0  0  0  0  0  0  0  0  0  0
    8.1675    8.1164    0.0000 C   0  0  0  0  0  0  0  0  0  0  0  0
    7.0528    9.1202    0.0000 C   0  0  0  0  0  0  0  0  0  0  0  0
    5.6262    8.6568    0.0000 C   0  0  0  0  0  0  0  0  0  0  0  0
    5.3142    7.1896    0.0000 C   0  0  0  0  0  0  0  0  0  0  0  0
    6.4288    6.1858    0.0000 C   0  0  0  0  0  0  0  0  0  0  0  0
    6.1169    4.7186    0.0000 O   0  0  0  0  0  0  0  0  0  0  0  0
    4.6902    4.2552    0.0000 C   0  0  0  0  0  0  0  0  0  0  0  0
    4.3782    2.7880    0.0000 C   0  0  0  0  0  0  0  0  0  0  0  0
    2.9516    2.3246    0.0000 N   0  0  0  0  0  0  0  0  0  0  0  0
    2.6396    0.8574    0.0000 C   0  0  0  0  0  0  0  0  0  0  0  0
    1.2130    0.3940    0.0000 C   0  0  0  0  0  0  0  0  0  0  0  0
    0.0000    1.2760    0.0000 C   0  0  0  0  0  0  0  0  0  0  0  0
   -1.2130    0.3940    0.0000 S   0  0  0  0  0  0  0  0  0  0  0  0
   -0.7500   -1.0320    0.0000 C   0  0  0  0  0  0  0  0  0  0  0  0
    0.7500   -1.0320    0.0000 O   0  0  0  0  0  0  0  0  0  0  0  0
   -2.2173   -1.3437    0.0000 C   0  0  0  0  0  0  0  0  0  0  0  0
   -3.2208   -0.2288    0.0000 C   0  0  0  0  0  0  0  0  0  0  0  0
   -4.6881   -0.5405    0.0000 C   0  0  0  0  0  0  0  0  0  0  0  0
   -5.1518   -1.9670    0.0000 C   0  0  0  0  0  0  0  0  0  0  0  0
   -4.1483   -3.0818    0.0000 C   0  0  0  0  0  0  0  0  0  0  0  0
   -2.6810   -2.7702    0.0000 C   0  0  0  0  0  0  0  0  0  0  0  0
   -0.5933   -2.5238    0.0000 C   0  0  0  0  0  0  0  0  0  0  0  0
   -1.8069   -3.4054    0.0000 C   0  0  0  0  0  0  0  0  0  0  0  0
   -1.6502   -4.8972    0.0000 C   0  0  0  0  0  0  0  0  0  0  0  0
   -0.2799   -5.5074    0.0000 C   0  0  0  0  0  0  0  0  0  0  0  0
    0.9336   -4.6258    0.0000 C   0  0  0  0  0  0  0  0  0  0  0  0
    0.7770   -3.1340    0.0000 C   0  0  0  0  0  0  0  0  0  0  0  0
  1  2  1  0  0  0  0
  2  3  1  0  0  0  0
  3  4  2  0  0  0  0
  4  5  1  0  0  0  0
  5  6  2  0  0  0  0
  6  7  1  0  0  0  0
  7  8  2  0  0  0  0
  3  8  1  0  0  0  0
  8  9  1  0  0  0  0
  9 10  1  0  0  0  0
 10 11  1  0  0  0  0
 11 12  1  0  0  0  0
 12 13  1  0  0  0  0
 13 14  1  0  0  0  0
 14 15  1  0  0  0  0
 15 16  1  0  0  0  0
 16 17  1  0  0  0  0
 17 18  1  0  0  0  0
 14 18  1  0  0  0  0
 17 19  1  0  0  0  0
 19 20  2  0  0  0  0
 20 21  1  0  0  0  0
 21 22  2  0  0  0  0
 22 23  1  0  0  0  0
 23 24  2  0  0  0  0
 19 24  1  0  0  0  0
 17 25  1  0  0  0  0
 25 26  2  0  0  0  0
 26 27  1  0  0  0  0
 27 28  2  0  0  0  0
 28 29  1  0  0  0  0
 29 30  2  0  0  0  0
 25 30  1  0  0  0  0
M  END
> <chemblId>
CHEMBL1083182

> <bioactivity__type>
Ki

> <units>
nM

> <value>
1.02

$$$$

  CDK     11271513152D 0   0.00000     0.00000     0

 29 32  0  0  0  0              1 V2000 
    8.9701    5.6454    0.0000 C   0  0  0  0  0  0  0  0  0  0  0  0
    7.8555    6.6492    0.0000 C   0  0  0  0  0  0  0  0  0  0  0  0
    8.1675    8.1164    0.0000 C   0  0  0  0  0  0  0  0  0  0  0  0
    7.0528    9.1202    0.0000 C   0  0  0  0  0  0  0  0  0  0  0  0
    5.6262    8.6568    0.0000 C   0  0  0  0  0  0  0  0  0  0  0  0
    5.3142    7.1896    0.0000 C   0  0  0  0  0  0  0  0  0  0  0  0
    6.4288    6.1858    0.0000 C   0  0  0  0  0  0  0  0  0  0  0  0
    6.1169    4.7186    0.0000 O   0  0  0  0  0  0  0  0  0  0  0  0
    4.6902    4.2552    0.0000 C   0  0  0  0  0  0  0  0  0  0  0  0
    4.3782    2.7880    0.0000 C   0  0  0  0  0  0  0  0  0  0  0  0
    2.9516    2.3246    0.0000 N   0  0  0  0  0  0  0  0  0  0  0  0
    2.6396    0.8574    0.0000 C   0  0  0  0  0  0  0  0  0  0  0  0
    1.2130    0.3940    0.0000 C   0  0  0  0  0  0  0  0  0  0  0  0
    0.0000    1.2760    0.0000 C   0  0  0  0  0  0  0  0  0  0  0  0
   -1.2130    0.3940    0.0000 O   0  0  0  0  0  0  0  0  0  0  0  0
   -0.7500   -1.0320    0.0000 C   0  0  0  0  0  0  0  0  0  0  0  0
    0.7500   -1.0320    0.0000 O   0  0  0  0  0  0  0  0  0  0  0  0
   -2.2173   -1.3437    0.0000 C   0  0  0  0  0  0  0  0  0  0  0  0
   -3.2208   -0.2288    0.0000 C   0  0  0  0  0  0  0  0  0  0  0  0
   -4.6881   -0.5405    0.0000 C   0  0  0  0  0  0  0  0  0  0  0  0
   -5.1518   -1.9670    0.0000 C   0  0  0  0  0  0  0  0  0  0  0  0
   -4.1483   -3.0818    0.0000 C   0  0  0  0  0  0  0  0  0  0  0  0
   -2.6810   -2.7702    0.0000 C   0  0  0  0  0  0  0  0  0  0  0  0
   -0.5933   -2.5238    0.0000 C   0  0  0  0  0  0  0  0  0  0  0  0
   -1.8069   -3.4054    0.0000 C   0  0  0  0  0  0  0  0  0  0  0  0
   -1.6502   -4.8972    0.0000 C   0  0  0  0  0  0  0  0  0  0  0  0
   -0.2799   -5.5074    0.0000 C   0  0  0  0  0  0  0  0  0  0  0  0
    0.9336   -4.6258    0.0000 C   0  0  0  0  0  0  0  0  0  0  0  0
    0.7770   -3.1340    0.0000 C   0  0  0  0  0  0  0  0  0  0  0  0
  1  2  1  0  0  0  0
  2  3  2  0  0  0  0
  3  4  1  0  0  0  0
  4  5  2  0  0  0  0
  5  6  1  0  0  0  0
  6  7  2  0  0  0  0
  2  7  1  0  0  0  0
  7  8  1  0  0  0  0
  8  9  1  0  0  0  0
  9 10  1  0  0  0  0
 10 11  1  0  0  0  0
 11 12  1  0  0  0  0
 12 13  1  0  0  0  0
 13 14  1  0  0  0  0
 14 15  1  0  0  0  0
 15 16  1  0  0  0  0
 16 17  1  0  0  0  0
 13 17  1  0  0  0  0
 16 18  1  0  0  0  0
 18 19  2  0  0  0  0
 19 20  1  0  0  0  0
 20 21  2  0  0  0  0
 21 22  1  0  0  0  0
 22 23  2  0  0  0  0
 18 23  1  0  0  0  0
 16 24  1  0  0  0  0
 24 25  2  0  0  0  0
 25 26  1  0  0  0  0
 26 27  2  0  0  0  0
 27 28  1  0  0  0  0
 28 29  2  0  0  0  0
 24 29  1  0  0  0  0
M  END
> <chemblId>
CHEMBL1084658

> <bioactivity__type>
Ki

> <units>
nM

> <value>
8.32

$$$$

  CDK     11271513152D 0   0.00000     0.00000     0

 30 33  0  0  0  0              1 V2000 
   -4.8177  -11.0546    0.0000 C   0  0  0  0  0  0  0  0  0  0  0  0
   -3.9363   -9.8409    0.0000 O   0  0  0  0  0  0  0  0  0  0  0  0
   -2.4445   -9.9974    0.0000 C   0  0  0  0  0  0  0  0  0  0  0  0
   -1.8341  -11.3676    0.0000 C   0  0  0  0  0  0  0  0  0  0  0  0
   -0.3423  -11.5241    0.0000 C   0  0  0  0  0  0  0  0  0  0  0  0
    0.5391  -10.3104    0.0000 C   0  0  0  0  0  0  0  0  0  0  0  0
   -0.0713   -8.9402    0.0000 C   0  0  0  0  0  0  0  0  0  0  0  0
   -1.5631   -8.7837    0.0000 C   0  0  0  0  0  0  0  0  0  0  0  0
   -2.1735   -7.4135    0.0000 O   0  0  0  0  0  0  0  0  0  0  0  0
   -1.2921   -6.1998    0.0000 C   0  0  0  0  0  0  0  0  0  0  0  0
   -1.9025   -4.8296    0.0000 C   0  0  0  0  0  0  0  0  0  0  0  0
   -1.0210   -3.6159    0.0000 N   0  0  0  0  0  0  0  0  0  0  0  0
   -1.6314   -2.2457    0.0000 C   0  0  0  0  0  0  0  0  0  0  0  0
   -0.7500   -1.0320    0.0000 C   0  0  0  0  0  0  0  0  0  0  0  0
    0.7500   -1.0320    0.0000 C   0  0  0  0  0  0  0  0  0  0  0  0
    1.2140    0.3940    0.0000 S   0  0  0  0  0  0  0  0  0  0  0  0
    0.0000    1.2760    0.0000 C   0  0  0  0  0  0  0  0  0  0  0  0
   -1.2140    0.3940    0.0000 S   0  0  0  0  0  0  0  0  0  0  0  0
    1.0037    2.3907    0.0000 C   0  0  0  0  0  0  0  0  0  0  0  0
    2.4709    2.0789    0.0000 C   0  0  0  0  0  0  0  0  0  0  0  0
    3.4746    3.1936    0.0000 C   0  0  0  0  0  0  0  0  0  0  0  0
    3.0111    4.6202    0.0000 C   0  0  0  0  0  0  0  0  0  0  0  0
    1.5439    4.9320    0.0000 C   0  0  0  0  0  0  0  0  0  0  0  0
    0.5402    3.8173    0.0000 C   0  0  0  0  0  0  0  0  0  0  0  0
   -1.0037    2.3907    0.0000 C   0  0  0  0  0  0  0  0  0  0  0  0
   -0.5402    3.8173    0.0000 C   0  0  0  0  0  0  0  0  0  0  0  0
   -1.5439    4.9320    0.0000 C   0  0  0  0  0  0  0  0  0  0  0  0
   -3.0111    4.6202    0.0000 C   0  0  0  0  0  0  0  0  0  0  0  0
   -3.4746    3.1936    0.0000 C   0  0  0  0  0  0  0  0  0  0  0  0
   -2.4709    2.0789    0.0000 C   0  0  0  0  0  0  0  0  0  0  0  0
  1  2  1  0  0  0  0
  2  3  1  0  0  0  0
  3  4  2  0  0  0  0
  4  5  1  0  0  0  0
  5  6  2  0  0  0  0
  6  7  1  0  0  0  0
  7  8  2  0  0  0  0
  3  8  1  0  0  0  0
  8  9  1  0  0  0  0
  9 10  1  0  0  0  0
 10 11  1  0  0  0  0
 11 12  1  0  0  0  0
 12 13  1  0  0  0  0
 13 14  1  0  0  0  0
 14 15  1  0  0  0  0
 15 16  1  0  0  0  0
 16 17  1  0  0  0  0
 17 18  1  0  0  0  0
 14 18  1  0  0  0  0
 17 19  1  0  0  0  0
 19 20  2  0  0  0  0
 20 21  1  0  0  0  0
 21 22  2  0  0  0  0
 22 23  1  0  0  0  0
 23 24  2  0  0  0  0
 19 24  1  0  0  0  0
 17 25  1  0  0  0  0
 25 26  2  0  0  0  0
 26 27  1  0  0  0  0
 27 28  2  0  0  0  0
 28 29  1  0  0  0  0
 29 30  2  0  0  0  0
 25 30  1  0  0  0  0
M  END
> <chemblId>
CHEMBL1086156

> <bioactivity__type>
Ki

> <units>
nM

> <value>
0.129

$$$$
 stripped
BRStripMol11271513152D 0   0.00000     0.00000     0
This file has been stripped
 32 35  0  0  0  0              1 V2000 
    2.5981    3.0000    0.0000 C   0  0  0  0  0  0  0  0  0  0  0  0
    2.5980    1.5000    0.0000 O   0  0  0  0  0  0  0  0  0  0  0  0
    1.2990    0.7500    0.0000 C   0  0  0  0  0  0  0  0  0  0  0  0
    0.0000    1.5000    0.0000 C   0  0  0  0  0  0  0  0  0  0  0  0
   -1.2990    0.7500    0.0000 C   0  0  0  0  0  0  0  0  0  0  0  0
   -1.2990   -0.7500    0.0000 C   0  0  0  0  0  0  0  0  0  0  0  0
    0.0000   -1.5000    0.0000 C   0  0  0  0  0  0  0  0  0  0  0  0
    1.2990   -0.7500    0.0000 C   0  0  0  0  0  0  0  0  0  0  0  0
   -2.5980   -1.5000    0.0000 N   0  0  0  0  0  0  0  0  0  0  0  0
   -3.8971   -0.7500    0.0000 C   0  0  0  0  0  0  0  0  0  0  0  0
   -5.1961   -1.5000    0.0000 C   0  0  0  0  0  0  0  0  0  0  0  0
   -5.1961   -3.0000    0.0000 N   0  0  0  0  0  0  0  0  0  0  0  0
   -3.8971   -3.7500    0.0000 C   0  0  0  0  0  0  0  0  0  0  0  0
   -2.5981   -3.0000    0.0000 C   0  0  0  0  0  0  0  0  0  0  0  0
   -6.4952   -3.7500    0.0000 C   0  0  0  0  0  0  0  0  0  0  0  0
   -7.7942   -3.0000    0.0000 O   0  0  0  0  0  0  0  0  0  0  0  0
   -6.4952   -5.2500    0.0000 N   0  0  0  0  0  0  0  0  0  0  0  0
   -7.7942   -6.0000    0.0000 C   0  0  0  0  0  0  0  0  0  0  0  0
   -9.0933   -5.2500    0.0000 C   0  0  0  0  0  0  0  0  0  0  0  0
  -10.3923   -5.9999    0.0000 C   0  0  0  0  0  0  0  0  0  0  0  0
  -10.3923   -7.4999    0.0000 C   0  0  0  0  0  0  0  0  0  0  0  0
  -11.6914   -8.2499    0.0000 O   0  0  0  0  0  0  0  0  0  0  0  0
  -11.6914   -9.7499    0.0000 C   0  0  0  0  0  0  0  0  0  0  0  0
   -9.0933   -8.2500    0.0000 C   0  0  0  0  0  0  0  0  0  0  0  0
   -7.7942   -7.5000    0.0000 C   0  0  0  0  0  0  0  0  0  0  0  0
   -9.0933   -9.7500    0.0000 N   0  0  0  0  0  0  0  0  0  0  0  0
  -10.3923  -10.4999    0.0000 C   0  0  0  0  0  0  0  0  0  0  0  0
  -10.3923  -11.9999    0.0000 C   0  0  0  0  0  0  0  0  0  0  0  0
   -9.0933  -12.7500    0.0000 N   0  0  0  0  0  0  0  0  0  0  0  0
   -9.0933  -14.2500    0.0000 C   0  0  0  0  0  0  0  0  0  0  0  0
   -7.7943  -12.0000    0.0000 C   0  0  0  0  0  0  0  0  0  0  0  0
   -7.7943  -10.5000    0.0000 C   0  0  0  0  0  0  0  0  0  0  0  0
  1  2  1  0  0  0  0
  2  3  1  0  0  0  0
  3  4  2  0  0  0  0
  4  5  1  0  0  0  0
  5  6  2  0  0  0  0
  6  7  1  0  0  0  0
  7  8  2  0  0  0  0
  3  8  1  0  0  0  0
  6  9  1  0  0  0  0
  9 10  1  0  0  0  0
 10 11  1  0  0  0  0
 11 12  1  0  0  0  0
 12 13  1  0  0  0  0
 13 14  1  0  0  0  0
  9 14  1  0  0  0  0
 12 15  1  0  0  0  0
 15 16  2  0  0  0  0
 15 17  1  0  0  0  0
 17 18  1  0  0  0  0
 18 19  2  0  0  0  0
 19 20  1  0  0  0  0
 20 21  2  0  0  0  0
 21 22  1  0  0  0  0
 22 23  1  0  0  0  0
 21 24  1  0  0  0  0
 24 25  2  0  0  0  0
 18 25  1  0  0  0  0
 24 26  1  0  0  0  0
 26 27  1  0  0  0  0
 27 28  1  0  0  0  0
 28 29  1  0  0  0  0
 29 30  1  0  0  0  0
 29 31  1  0  0  0  0
 31 32  1  0  0  0  0
 26 32  1  0  0  0  0
M  END
> <chemblId>
CHEMBL108645

> <bioactivity__type>
Ki

> <units>
nM

> <value>
1000.0

$$$$
 stripped
BRStripMol11271513152D 0   0.00000     0.00000     0
This file has been stripped
 32 35  0  0  0  0              1 V2000 
   -3.8971    0.3750    0.0000 C   0  0  0  0  0  0  0  0  0  0  0  0
   -2.5980    1.1250    0.0000 O   0  0  0  0  0  0  0  0  0  0  0  0
   -1.2990    0.3750    0.0000 C   0  0  0  0  0  0  0  0  0  0  0  0
   -1.2990   -1.1250    0.0000 C   0  0  0  0  0  0  0  0  0  0  0  0
   -0.0000   -1.8750    0.0000 C   0  0  0  0  0  0  0  0  0  0  0  0
    1.2990   -1.1250    0.0000 C   0  0  0  0  0  0  0  0  0  0  0  0
    1.2990    0.3750    0.0000 C   0  0  0  0  0  0  0  0  0  0  0  0
   -0.0000    1.1250    0.0000 C   0  0  0  0  0  0  0  0  0  0  0  0
    2.5980    1.1250    0.0000 N   0  0  0  0  0  0  0  0  0  0  0  0
    3.8971    0.3750    0.0000 C   0  0  0  0  0  0  0  0  0  0  0  0
    5.1961    1.1250    0.0000 C   0  0  0  0  0  0  0  0  0  0  0  0
    5.1961    2.6250    0.0000 N   0  0  0  0  0  0  0  0  0  0  0  0
    3.8971    3.3750    0.0000 C   0  0  0  0  0  0  0  0  0  0  0  0
    2.5981    2.6250    0.0000 C   0  0  0  0  0  0  0  0  0  0  0  0
    6.4952    3.3750    0.0000 C   0  0  0  0  0  0  0  0  0  0  0  0
    6.4952    4.8750    0.0000 O   0  0  0  0  0  0  0  0  0  0  0  0
    7.7942    2.6250    0.0000 N   0  0  0  0  0  0  0  0  0  0  0  0
    9.0932    3.3750    0.0000 C   0  0  0  0  0  0  0  0  0  0  0  0
   10.3923    2.6249    0.0000 C   0  0  0  0  0  0  0  0  0  0  0  0
   11.6913    3.3749    0.0000 C   0  0  0  0  0  0  0  0  0  0  0  0
   11.6913    4.8749    0.0000 C   0  0  0  0  0  0  0  0  0  0  0  0
   12.9904    5.6249    0.0000 O   0  0  0  0  0  0  0  0  0  0  0  0
   14.2894    4.8749    0.0000 C   0  0  0  0  0  0  0  0  0  0  0  0
   10.3923    5.6249    0.0000 C   0  0  0  0  0  0  0  0  0  0  0  0
    9.0933    4.8750    0.0000 C   0  0  0  0  0  0  0  0  0  0  0  0
   10.3923    7.1249    0.0000 N   0  0  0  0  0  0  0  0  0  0  0  0
   11.6914    7.8749    0.0000 C   0  0  0  0  0  0  0  0  0  0  0  0
   11.6914    9.3749    0.0000 C   0  0  0  0  0  0  0  0  0  0  0  0
   10.3923   10.1249    0.0000 N   0  0  0  0  0  0  0  0  0  0  0  0
   10.3923   11.6249    0.0000 C   0  0  0  0  0  0  0  0  0  0  0  0
    9.0933    9.3750    0.0000 C   0  0  0  0  0  0  0  0  0  0  0  0
    9.0933    7.8750    0.0000 C   0  0  0  0  0  0  0  0  0  0  0  0
  1  2  1  0  0  0  0
  2  3  1  0  0  0  0
  3  4  2  0  0  0  0
  4  5  1  0  0  0  0
  5  6  2  0  0  0  0
  6  7  1  0  0  0  0
  7  8  2  0  0  0  0
  3  8  1  0  0  0  0
  7  9  1  0  0  0  0
  9 10  1  0  0  0  0
 10 11  1  0  0  0  0
 11 12  1  0  0  0  0
 12 13  1  0  0  0  0
 13 14  1  0  0  0  0
  9 14  1  0  0  0  0
 12 15  1  0  0  0  0
 15 16  2  0  0  0  0
 15 17  1  0  0  0  0
 17 18  1  0  0  0  0
 18 19  2  0  0  0  0
 19 20  1  0  0  0  0
 20 21  2  0  0  0  0
 21 22  1  0  0  0  0
 22 23  1  0  0  0  0
 21 24  1  0  0  0  0
 24 25  2  0  0  0  0
 18 25  1  0  0  0  0
 24 26  1  0  0  0  0
 26 27  1  0  0  0  0
 27 28  1  0  0  0  0
 28 29  1  0  0  0  0
 29 30  1  0  0  0  0
 29 31  1  0  0  0  0
 31 32  1  0  0  0  0
 26 32  1  0  0  0  0
M  END
> <chemblId>
CHEMBL108722

> <bioactivity__type>
Ki

> <units>
nM

> <value>
79.0

$$$$

  CDK     11271513152D 0   0.00000     0.00000     0

 32 35  0  0  0  0              1 V2000 
   10.3967    6.1088    0.0000 C   0  0  0  0  0  0  0  0  0  0  0  0
    8.9701    5.6454    0.0000 O   0  0  0  0  0  0  0  0  0  0  0  0
    7.8555    6.6492    0.0000 C   0  0  0  0  0  0  0  0  0  0  0  0
    8.1675    8.1164    0.0000 C   0  0  0  0  0  0  0  0  0  0  0  0
    7.0528    9.1202    0.0000 C   0  0  0  0  0  0  0  0  0  0  0  0
    5.6262    8.6568    0.0000 C   0  0  0  0  0  0  0  0  0  0  0  0
    5.3142    7.1896    0.0000 C   0  0  0  0  0  0  0  0  0  0  0  0
    3.8876    6.7262    0.0000 O   0  0  0  0  0  0  0  0  0  0  0  0
    2.7729    7.7300    0.0000 C   0  0  0  0  0  0  0  0  0  0  0  0
    6.4288    6.1858    0.0000 C   0  0  0  0  0  0  0  0  0  0  0  0
    6.1169    4.7186    0.0000 O   0  0  0  0  0  0  0  0  0  0  0  0
    4.6902    4.2552    0.0000 C   0  0  0  0  0  0  0  0  0  0  0  0
    4.3782    2.7880    0.0000 C   0  0  0  0  0  0  0  0  0  0  0  0
    2.9516    2.3246    0.0000 N   0  0  0  0  0  0  0  0  0  0  0  0
    2.6396    0.8574    0.0000 C   0  0  0  0  0  0  0  0  0  0  0  0
    1.2130    0.3940    0.0000 C   0  0  0  0  0  0  0  0  0  0  0  0
    0.0000    1.2760    0.0000 C   0  0  0  0  0  0  0  0  0  0  0  0
   -1.2130    0.3940    0.0000 O   0  0  0  0  0  0  0  0  0  0  0  0
   -0.7500   -1.0320    0.0000 C   0  0  0  0  0  0  0  0  0  0  0  0
    0.7500   -1.0320    0.0000 O   0  0  0  0  0  0  0  0  0  0  0  0
   -2.2173   -1.3437    0.0000 C   0  0  0  0  0  0  0  0  0  0  0  0
   -3.2208   -0.2288    0.0000 C   0  0  0  0  0  0  0  0  0  0  0  0
   -4.6881   -0.5405    0.0000 C   0  0  0  0  0  0  0  0  0  0  0  0
   -5.1518   -1.9670    0.0000 C   0  0  0  0  0  0  0  0  0  0  0  0
   -4.1483   -3.0818    0.0000 C   0  0  0  0  0  0  0  0  0  0  0  0
   -2.6810   -2.7702    0.0000 C   0  0  0  0  0  0  0  0  0  0  0  0
   -0.5933   -2.5238    0.0000 C   0  0  0  0  0  0  0  0  0  0  0  0
   -1.8069   -3.4054    0.0000 C   0  0  0  0  0  0  0  0  0  0  0  0
   -1.6502   -4.8972    0.0000 C   0  0  0  0  0  0  0  0  0  0  0  0
   -0.2799   -5.5074    0.0000 C   0  0  0  0  0  0  0  0  0  0  0  0
    0.9336   -4.6258    0.0000 C   0  0  0  0  0  0  0  0  0  0  0  0
    0.7770   -3.1340    0.0000 C   0  0  0  0  0  0  0  0  0  0  0  0
  1  2  1  0  0  0  0
  2  3  1  0  0  0  0
  3  4  2  0  0  0  0
  4  5  1  0  0  0  0
  5  6  2  0  0  0  0
  6  7  1  0  0  0  0
  7  8  1  0  0  0  0
  8  9  1  0  0  0  0
  7 10  2  0  0  0  0
  3 10  1  0  0  0  0
 10 11  1  0  0  0  0
 11 12  1  0  0  0  0
 12 13  1  0  0  0  0
 13 14  1  0  0  0  0
 14 15  1  0  0  0  0
 15 16  1  0  0  0  0
 16 17  1  0  0  0  0
 17 18  1  0  0  0  0
 18 19  1  0  0  0  0
 19 20  1  0  0  0  0
 16 20  1  0  0  0  0
 19 21  1  0  0  0  0
 21 22  2  0  0  0  0
 22 23  1  0  0  0  0
 23 24  2  0  0  0  0
 24 25  1  0  0  0  0
 25 26  2  0  0  0  0
 21 26  1  0  0  0  0
 19 27  1  0  0  0  0
 27 28  2  0  0  0  0
 28 29  1  0  0  0  0
 29 30  2  0  0  0  0
 30 31  1  0  0  0  0
 31 32  2  0  0  0  0
 27 32  1  0  0  0  0
M  END
> <chemblId>
CHEMBL1087942

> <bioactivity__type>
Ki

> <units>
nM

> <value>
53.7

$$$$

  CDK     11271513152D 0   0.00000     0.00000     0

 30 33  0  0  0  0              1 V2000 
   10.3967    6.1088    0.0000 C   0  0  0  0  0  0  0  0  0  0  0  0
    8.9701    5.6454    0.0000 O   0  0  0  0  0  0  0  0  0  0  0  0
    7.8555    6.6492    0.0000 C   0  0  0  0  0  0  0  0  0  0  0  0
    8.1675    8.1164    0.0000 C   0  0  0  0  0  0  0  0  0  0  0  0
    7.0528    9.1202    0.0000 C   0  0  0  0  0  0  0  0  0  0  0  0
    5.6262    8.6568    0.0000 C   0  0  0  0  0  0  0  0  0  0  0  0
    5.3142    7.1896    0.0000 C   0  0  0  0  0  0  0  0  0  0  0  0
    6.4288    6.1858    0.0000 C   0  0  0  0  0  0  0  0  0  0  0  0
    6.1169    4.7186    0.0000 C   0  0  0  0  0  0  0  0  0  0  0  0
    4.6902    4.2552    0.0000 C   0  0  0  0  0  0  0  0  0  0  0  0
    4.3782    2.7880    0.0000 C   0  0  0  0  0  0  0  0  0  0  0  0
    2.9516    2.3246    0.0000 N   0  0  0  0  0  0  0  0  0  0  0  0
    2.6396    0.8574    0.0000 C   0  0  0  0  0  0  0  0  0  0  0  0
    1.2130    0.3940    0.0000 C   0  0  0  0  0  0  0  0  0  0  0  0
    0.0000    1.2760    0.0000 C   0  0  0  0  0  0  0  0  0  0  0  0
   -1.2130    0.3940    0.0000 O   0  0  0  0  0  0  0  0  0  0  0  0
   -0.7500   -1.0320    0.0000 C   0  0  0  0  0  0  0  0  0  0  0  0
    0.7500   -1.0320    0.0000 O   0  0  0  0  0  0  0  0  0  0  0  0
   -2.2173   -1.3437    0.0000 C   0  0  0  0  0  0  0  0  0  0  0  0
   -3.2208   -0.2288    0.0000 C   0  0  0  0  0  0  0  0  0  0  0  0
   -4.6881   -0.5405    0.0000 C   0  0  0  0  0  0  0  0  0  0  0  0
   -5.1518   -1.9670    0.0000 C   0  0  0  0  0  0  0  0  0  0  0  0
   -4.1483   -3.0818    0.0000 C   0  0  0  0  0  0  0  0  0  0  0  0
   -2.6810   -2.7702    0.0000 C   0  0  0  0  0  0  0  0  0  0  0  0
   -0.5933   -2.5238    0.0000 C   0  0  0  0  0  0  0  0  0  0  0  0
   -1.8069   -3.4054    0.0000 C   0  0  0  0  0  0  0  0  0  0  0  0
   -1.6502   -4.8972    0.0000 C   0  0  0  0  0  0  0  0  0  0  0  0
   -0.2799   -5.5074    0.0000 C   0  0  0  0  0  0  0  0  0  0  0  0
    0.9336   -4.6258    0.0000 C   0  0  0  0  0  0  0  0  0  0  0  0
    0.7770   -3.1340    0.0000 C   0  0  0  0  0  0  0  0  0  0  0  0
  1  2  1  0  0  0  0
  2  3  1  0  0  0  0
  3  4  2  0  0  0  0
  4  5  1  0  0  0  0
  5  6  2  0  0  0  0
  6  7  1  0  0  0  0
  7  8  2  0  0  0  0
  3  8  1  0  0  0  0
  8  9  1  0  0  0  0
  9 10  1  0  0  0  0
 10 11  1  0  0  0  0
 11 12  1  0  0  0  0
 12 13  1  0  0  0  0
 13 14  1  0  0  0  0
 14 15  1  0  0  0  0
 15 16  1  0  0  0  0
 16 17  1  0  0  0  0
 17 18  1  0  0  0  0
 14 18  1  0  0  0  0
 17 19  1  0  0  0  0
 19 20  2  0  0  0  0
 20 21  1  0  0  0  0
 21 22  2  0  0  0  0
 22 23  1  0  0  0  0
 23 24  2  0  0  0  0
 19 24  1  0  0  0  0
 17 25  1  0  0  0  0
 25 26  2  0  0  0  0
 26 27  1  0  0  0  0
 27 28  2  0  0  0  0
 28 29  1  0  0  0  0
 29 30  2  0  0  0  0
 25 30  1  0  0  0  0
M  END
> <chemblId>
CHEMBL1088072

> <bioactivity__type>
Ki

> <units>
nM

> <value>
7.94

$$$$

  CDK     11271513152D 0   0.00000     0.00000     0

 24 26  0  0  0  0              1 V2000 
    7.7941    0.7500    0.0000 O   0  0  0  0  0  0  0  0  0  0  0  0
    7.7942   -0.7500    0.0000 C   0  0  0  0  0  0  0  0  0  0  0  0
    6.4951   -1.5000    0.0000 C   0  0  0  0  0  0  0  0  0  0  0  0
    5.1961   -0.7500    0.0000 N   0  0  0  0  0  0  0  0  0  0  0  0
    3.8970   -1.5000    0.0000 C   0  0  0  0  0  0  0  0  0  0  0  0
    2.5980   -0.7500    0.0000 C   0  0  0  0  0  0  0  0  0  0  0  0
    2.5980    0.7500    0.0000 C   0  0  0  0  0  0  0  0  0  0  0  0
    1.2990    1.5000    0.0000 O   0  0  0  0  0  0  0  0  0  0  0  0
    0.0000    0.7500    0.0000 C   0  0  0  0  0  0  0  0  0  0  0  0
   -1.2990    1.5000    0.0000 C   0  0  0  0  0  0  0  0  0  0  0  0
   -2.5980    0.7500    0.0000 C   0  0  0  0  0  0  0  0  0  0  0  0
   -2.5980   -0.7500    0.0000 C   0  0  0  0  0  0  0  0  0  0  0  0
   -1.2990   -1.5000    0.0000 C   0  0  0  0  0  0  0  0  0  0  0  0
    0.0000   -0.7500    0.0000 C   0  0  0  0  0  0  0  0  0  0  0  0
    1.2990   -1.5000    0.0000 O   0  0  0  0  0  0  0  0  0  0  0  0
    9.0932   -1.5000    0.0000 C   0  0  0  0  0  0  0  0  0  0  0  0
   10.3922   -0.7500    0.0000 O   0  0  0  0  0  0  0  0  0  0  0  0
   11.6913   -1.4999    0.0000 C   0  0  0  0  0  0  0  0  0  0  0  0
   11.6913   -2.9999    0.0000 C   0  0  0  0  0  0  0  0  0  0  0  0
   12.9903   -3.7499    0.0000 C   0  0  0  0  0  0  0  0  0  0  0  0
   14.2894   -2.9999    0.0000 C   0  0  0  0  0  0  0  0  0  0  0  0
   14.2893   -1.4999    0.0000 C   0  0  0  0  0  0  0  0  0  0  0  0
   12.9903   -0.7499    0.0000 C   0  0  0  0  0  0  0  0  0  0  0  0
   12.9903    0.7501    0.0000 F   0  0  0  0  0  0  0  0  0  0  0  0
  1  2  1  0  0  0  0
  2  3  1  0  0  0  0
  3  4  1  0  0  0  0
  4  5  1  0  0  0  0
  5  6  1  0  0  0  0
  6  7  1  0  0  0  0
  7  8  1  0  0  0  0
  8  9  1  0  0  0  0
  9 10  2  0  0  0  0
 10 11  1  0  0  0  0
 11 12  2  0  0  0  0
 12 13  1  0  0  0  0
 13 14  2  0  0  0  0
  9 14  1  0  0  0  0
 14 15  1  0  0  0  0
  6 15  1  0  0  0  0
  2 16  1  0  0  0  0
 16 17  1  0  0  0  0
 17 18  1  0  0  0  0
 18 19  2  0  0  0  0
 19 20  1  0  0  0  0
 20 21  2  0  0  0  0
 21 22  1  0  0  0  0
 22 23  2  0  0  0  0
 18 23  1  0  0  0  0
 23 24  1  0  0  0  0
M  END
> <chemblId>
CHEMBL1091933

> <bioactivity__type>
Ki

> <units>
nM

> <value>
8.0

$$$$

  CDK     11271513152D 0   0.00000     0.00000     0

 25 25  0  0  0  0              1 V2000 
   -9.3823   17.4170    0.0000 C   0  0  0  0  0  0  0  0  0  0  0  0
   -8.0832   16.6670    0.0000 C   0  0  0  0  0  0  0  0  0  0  0  0
   -8.0832   15.1670    0.0000 C   0  0  0  0  0  0  0  0  0  0  0  0
   -6.7842   14.4170    0.0000 C   0  0  0  0  0  0  0  0  0  0  0  0
   -6.7842   12.9170    0.0000 C   0  0  0  0  0  0  0  0  0  0  0  0
   -5.4852   12.1670    0.0000 C   0  0  0  0  0  0  0  0  0  0  0  0
   -5.4852   10.6670    0.0000 C   0  0  0  0  0  0  0  0  0  0  0  0
   -4.1861    9.9170    0.0000 C   0  0  0  0  0  0  0  0  0  0  0  0
   -4.1861    8.4170    0.0000 C   0  0  0  0  0  0  0  0  0  0  0  0
   -2.8871    7.6670    0.0000 C   0  0  0  0  0  0  0  0  0  0  0  0
   -2.8871    6.1670    0.0000 C   0  0  0  0  0  0  0  0  0  0  0  0
   -1.5880    5.4170    0.0000 C   0  0  0  0  0  0  0  0  0  0  0  0
   -0.2890    6.1670    0.0000 O   0  0  0  0  0  0  0  0  0  0  0  0
   -1.5880    3.9170    0.0000 C   0  0  0  0  0  0  0  0  0  0  0  0
   -0.2890    3.1670    0.0000 C   0  0  0  0  0  0  0  0  0  0  0  0
   -0.2890    1.6670    0.0000 C   0  0  0  0  0  0  0  0  0  0  0  0
   -1.5880    0.9170    0.0000 C   0  0  0  0  0  0  0  0  0  0  0  0
   -1.5880   -0.5830    0.0000 C   0  0  0  0  0  0  0  0  0  0  0  0
   -0.2890   -1.3330    0.0000 C   0  0  0  0  0  0  0  0  0  0  0  0
   -0.2890   -2.8330    0.0000 O   0  0  0  0  0  0  0  0  0  0  0  0
    1.0100   -0.5830    0.0000 C   0  0  0  0  0  0  0  0  0  0  0  0
    2.3090   -1.3330    0.0000 O   0  0  0  0  0  0  0  0  0  0  0  0
    2.3091   -2.8330    0.0000 C   0  0  0  0  0  0  0  0  0  0  0  0
    1.0100    0.9170    0.0000 C   0  0  0  0  0  0  0  0  0  0  0  0
   -1.5880    8.4170    0.0000 O   0  0  0  0  0  0  0  0  0  0  0  0
  1  2  1  0  0  0  0
  2  3  1  0  0  0  0
  3  4  1  0  0  0  0
  4  5  1  0  0  0  0
  5  6  1  0  0  0  0
  6  7  1  0  0  0  0
  7  8  1  0  0  0  0
  8  9  1  0  0  0  0
  9 10  1  0  0  0  0
 10 11  2  0  0  0  0
 11 12  1  0  0  0  0
 12 13  2  0  0  0  0
 12 14  1  0  0  0  0
 14 15  2  0  0  0  0
 15 16  1  0  0  0  0
 16 17  2  0  0  0  0
 17 18  1  0  0  0  0
 18 19  2  0  0  0  0
 19 20  1  0  0  0  0
 19 21  1  0  0  0  0
 21 22  1  0  0  0  0
 22 23  1  0  0  0  0
 21 24  2  0  0  0  0
 16 24  1  0  0  0  0
 10 25  1  0  0  0  0
M  END
> <chemblId>
CHEMBL1094100

> <bioactivity__type>
Ki

> <units>
nM

> <value>
3590.0

$$$$

  CDK     11271513152D 0   0.00000     0.00000     0

 20 20  0  0  0  0              1 V2000 
   -6.7842   12.9170    0.0000 C   0  0  0  0  0  0  0  0  0  0  0  0
   -5.4852   12.1670    0.0000 C   0  0  0  0  0  0  0  0  0  0  0  0
   -5.4852   10.6670    0.0000 C   0  0  0  0  0  0  0  0  0  0  0  0
   -4.1861    9.9170    0.0000 C   0  0  0  0  0  0  0  0  0  0  0  0
   -4.1861    8.4170    0.0000 C   0  0  0  0  0  0  0  0  0  0  0  0
   -2.8871    7.6670    0.0000 C   0  0  0  0  0  0  0  0  0  0  0  0
   -2.8871    6.1670    0.0000 C   0  0  0  0  0  0  0  0  0  0  0  0
   -1.5880    5.4170    0.0000 C   0  0  0  0  0  0  0  0  0  0  0  0
   -0.2890    6.1670    0.0000 O   0  0  0  0  0  0  0  0  0  0  0  0
   -1.5880    3.9170    0.0000 C   0  0  0  0  0  0  0  0  0  0  0  0
   -0.2890    3.1670    0.0000 C   0  0  0  0  0  0  0  0  0  0  0  0
   -0.2890    1.6670    0.0000 C   0  0  0  0  0  0  0  0  0  0  0  0
   -1.5880    0.9170    0.0000 C   0  0  0  0  0  0  0  0  0  0  0  0
   -1.5880   -0.5830    0.0000 C   0  0  0  0  0  0  0  0  0  0  0  0
   -0.2890   -1.3330    0.0000 C   0  0  0  0  0  0  0  0  0  0  0  0
   -0.2890   -2.8330    0.0000 O   0  0  0  0  0  0  0  0  0  0  0  0
    1.0100   -0.5830    0.0000 C   0  0  0  0  0  0  0  0  0  0  0  0
    2.3090   -1.3330    0.0000 O   0  0  0  0  0  0  0  0  0  0  0  0
    2.3091   -2.8330    0.0000 C   0  0  0  0  0  0  0  0  0  0  0  0
    1.0100    0.9170    0.0000 C   0  0  0  0  0  0  0  0  0  0  0  0
  1  2  1  0  0  0  0
  2  3  1  0  0  0  0
  3  4  1  0  0  0  0
  4  5  1  0  0  0  0
  5  6  1  0  0  0  0
  6  7  1  0  0  0  0
  7  8  1  0  0  0  0
  8  9  1  0  0  0  0
  8 10  1  0  0  0  0
 10 11  1  0  0  0  0
 11 12  1  0  0  0  0
 12 13  2  0  0  0  0
 13 14  1  0  0  0  0
 14 15  2  0  0  0  0
 15 16  1  0  0  0  0
 15 17  1  0  0  0  0
 17 18  1  0  0  0  0
 18 19  1  0  0  0  0
 17 20  2  0  0  0  0
 12 20  1  0  0  0  0
M  END
> <chemblId>
CHEMBL1094101

> <bioactivity__type>
Ki

> <units>
nM

> <value>
9530.0

$$$$

  CDK     11271513152D 0   0.00000     0.00000     0

 35 40  0  0  0  0              1 V2000 
    1.2991  -16.5000    0.0000 C   0  0  0  0  0  0  0  0  0  0  0  0
    1.2991  -15.0000    0.0000 O   0  0  0  0  0  0  0  0  0  0  0  0
    0.0000  -14.2500    0.0000 C   0  0  0  0  0  0  0  0  0  0  0  0
    0.0000  -12.7500    0.0000 C   0  0  0  0  0  0  0  0  0  0  0  0
   -1.2990  -12.0000    0.0000 C   0  0  0  0  0  0  0  0  0  0  0  0
   -1.2990  -10.5000    0.0000 N   0  0  0  0  0  0  0  0  0  0  0  0
    0.0000   -9.7500    0.0000 C   0  0  0  0  0  0  0  0  0  0  0  0
    0.0000   -8.2500    0.0000 C   0  0  0  0  0  0  0  0  0  0  0  0
   -1.2990   -7.5000    0.0000 N   0  0  0  0  0  0  0  0  0  0  0  0
   -2.5980   -8.2500    0.0000 C   0  0  0  0  0  0  0  0  0  0  0  0
   -2.5980   -9.7500    0.0000 C   0  0  0  0  0  0  0  0  0  0  0  0
   -1.2990   -6.0000    0.0000 C   0  0  0  0  0  0  0  0  0  0  0  0
    0.0000   -5.2500    0.0000 C   0  0  0  0  0  0  0  0  0  0  0  0
    0.0000   -3.7500    0.0000 C   0  0  0  0  0  0  0  0  0  0  0  0
   -1.2990   -3.0000    0.0000 N   0  0  0  0  0  0  0  0  0  0  0  0
   -2.5980   -3.7500    0.0000 C   0  0  0  0  0  0  0  0  0  0  0  0
   -2.5980   -5.2500    0.0000 C   0  0  0  0  0  0  0  0  0  0  0  0
   -1.2990   -1.5000    0.0000 C   0  0  0  0  0  0  0  0  0  0  0  0
   -2.5980   -0.7500    0.0000 C   0  0  0  0  0  0  0  0  0  0  0  0
   -2.5980    0.7500    0.0000 C   0  0  0  0  0  0  0  0  0  0  0  0
   -1.2990    1.5000    0.0000 C   0  0  0  0  0  0  0  0  0  0  0  0
   -0.0000    0.7500    0.0000 C   0  0  0  0  0  0  0  0  0  0  0  0
    1.2990    1.5000    0.0000 C   0  0  0  0  0  0  0  0  0  0  0  0
    2.5980    0.7500    0.0000 C   0  0  0  0  0  0  0  0  0  0  0  0
    3.8970    1.5000    0.0000 C   0  0  0  0  0  0  0  0  0  0  0  0
    2.5980   -0.7500    0.0000 C   0  0  0  0  0  0  0  0  0  0  0  0
    1.2990   -1.5000    0.0000 N   0  0  0  0  0  0  0  0  0  0  0  0
   -0.0000   -0.7500    0.0000 C   0  0  0  0  0  0  0  0  0  0  0  0
   -2.5980  -12.7500    0.0000 C   0  0  0  0  0  0  0  0  0  0  0  0
   -3.8971  -12.0000    0.0000 N   0  0  0  0  0  0  0  0  0  0  0  0
   -5.1961  -12.7500    0.0000 C   0  0  0  0  0  0  0  0  0  0  0  0
   -5.1961  -14.2500    0.0000 C   0  0  0  0  0  0  0  0  0  0  0  0
   -3.8971  -15.0000    0.0000 C   0  0  0  0  0  0  0  0  0  0  0  0
   -2.5980  -14.2500    0.0000 C   0  0  0  0  0  0  0  0  0  0  0  0
   -1.2990  -15.0000    0.0000 C   0  0  0  0  0  0  0  0  0  0  0  0
  1  2  1  0  0  0  0
  2  3  1  0  0  0  0
  3  4  2  0  0  0  0
  4  5  1  0  0  0  0
  5  6  1  0  0  0  0
  6  7  1  0  0  0  0
  7  8  1  0  0  0  0
  8  9  1  0  0  0  0
  9 10  1  0  0  0  0
 10 11  1  0  0  0  0
  6 11  1  0  0  0  0
  9 12  1  0  0  0  0
 12 13  1  0  0  0  0
 13 14  1  0  0  0  0
 14 15  1  0  0  0  0
 15 16  1  0  0  0  0
 16 17  1  0  0  0  0
 12 17  1  0  0  0  0
 15 18  1  0  0  0  0
 18 19  2  0  0  0  0
 19 20  1  0  0  0  0
 20 21  2  0  0  0  0
 21 22  1  0  0  0  0
 22 23  2  0  0  0  0
 23 24  1  0  0  0  0
 24 25  1  0  0  0  0
 24 26  2  0  0  0  0
 26 27  1  0  0  0  0
 27 28  2  0  0  0  0
 18 28  1  0  0  0  0
 22 28  1  0  0  0  0
  5 29  2  0  0  0  0
 29 30  1  0  0  0  0
 30 31  2  0  0  0  0
 31 32  1  0  0  0  0
 32 33  2  0  0  0  0
 33 34  1  0  0  0  0
 29 34  1  0  0  0  0
 34 35  2  0  0  0  0
  3 35  1  0  0  0  0
M  END
> <chemblId>
CHEMBL1094556

> <bioactivity__type>
Ki

> <units>
nM

> <value>
0.46

$$$$

  CDK     11271513152D 0   0.00000     0.00000     0

 38 43  0  0  0  0              1 V2000 
    1.2991  -16.5000    0.0000 C   0  0  0  0  0  0  0  0  0  0  0  0
    1.2991  -15.0000    0.0000 O   0  0  0  0  0  0  0  0  0  0  0  0
    0.0000  -14.2500    0.0000 C   0  0  0  0  0  0  0  0  0  0  0  0
    0.0000  -12.7500    0.0000 C   0  0  0  0  0  0  0  0  0  0  0  0
   -1.2990  -12.0000    0.0000 C   0  0  0  0  0  0  0  0  0  0  0  0
   -1.2990  -10.5000    0.0000 N   0  0  0  0  0  0  0  0  0  0  0  0
    0.0000   -9.7500    0.0000 C   0  0  0  0  0  0  0  0  0  0  0  0
    0.0000   -8.2500    0.0000 C   0  0  0  0  0  0  0  0  0  0  0  0
   -1.2990   -7.5000    0.0000 N   0  0  0  0  0  0  0  0  0  0  0  0
   -2.5980   -8.2500    0.0000 C   0  0  0  0  0  0  0  0  0  0  0  0
   -2.5980   -9.7500    0.0000 C   0  0  0  0  0  0  0  0  0  0  0  0
   -1.2990   -6.0000    0.0000 C   0  0  0  0  0  0  0  0  0  0  0  0
    0.0000   -5.2500    0.0000 C   0  0  0  0  0  0  0  0  0  0  0  0
    0.0000   -3.7500    0.0000 C   0  0  0  0  0  0  0  0  0  0  0  0
   -1.2990   -3.0000    0.0000 N   0  0  0  0  0  0  0  0  0  0  0  0
   -2.5980   -3.7500    0.0000 C   0  0  0  0  0  0  0  0  0  0  0  0
   -2.5980   -5.2500    0.0000 C   0  0  0  0  0  0  0  0  0  0  0  0
   -1.2990   -1.5000    0.0000 C   0  0  0  0  0  0  0  0  0  0  0  0
   -2.5980   -0.7500    0.0000 C   0  0  0  0  0  0  0  0  0  0  0  0
   -2.5980    0.7500    0.0000 C   0  0  0  0  0  0  0  0  0  0  0  0
   -1.2990    1.5000    0.0000 C   0  0  0  0  0  0  0  0  0  0  0  0
   -0.0000    0.7500    0.0000 C   0  0  0  0  0  0  0  0  0  0  0  0
    1.2990    1.5000    0.0000 C   0  0  0  0  0  0  0  0  0  0  0  0
    2.5980    0.7500    0.0000 C   0  0  0  0  0  0  0  0  0  0  0  0
    2.5980   -0.7500    0.0000 C   0  0  0  0  0  0  0  0  0  0  0  0
    1.2990   -1.5000    0.0000 N   0  0  0  0  0  0  0  0  0  0  0  0
   -0.0000   -0.7500    0.0000 C   0  0  0  0  0  0  0  0  0  0  0  0
    3.8970    1.5000    0.0000 C   0  0  0  0  0  0  0  0  0  0  0  0
    3.8971    3.0000    0.0000 F   0  0  0  0  0  0  0  0  0  0  0  0
    4.4101    0.0904    0.0000 F   0  0  0  0  0  0  0  0  0  0  0  0
    5.3743    1.7605    0.0000 F   0  0  0  0  0  0  0  0  0  0  0  0
   -2.5980  -12.7500    0.0000 C   0  0  0  0  0  0  0  0  0  0  0  0
   -3.8971  -12.0000    0.0000 N   0  0  0  0  0  0  0  0  0  0  0  0
   -5.1961  -12.7500    0.0000 C   0  0  0  0  0  0  0  0  0  0  0  0
   -5.1961  -14.2500    0.0000 C   0  0  0  0  0  0  0  0  0  0  0  0
   -3.8971  -15.0000    0.0000 C   0  0  0  0  0  0  0  0  0  0  0  0
   -2.5980  -14.2500    0.0000 C   0  0  0  0  0  0  0  0  0  0  0  0
   -1.2990  -15.0000    0.0000 C   0  0  0  0  0  0  0  0  0  0  0  0
  1  2  1  0  0  0  0
  2  3  1  0  0  0  0
  3  4  2  0  0  0  0
  4  5  1  0  0  0  0
  5  6  1  0  0  0  0
  6  7  1  0  0  0  0
  7  8  1  0  0  0  0
  8  9  1  0  0  0  0
  9 10  1  0  0  0  0
 10 11  1  0  0  0  0
  6 11  1  0  0  0  0
  9 12  1  0  0  0  0
 12 13  1  0  0  0  0
 13 14  1  0  0  0  0
 14 15  1  0  0  0  0
 15 16  1  0  0  0  0
 16 17  1  0  0  0  0
 12 17  1  0  0  0  0
 15 18  1  0  0  0  0
 18 19  2  0  0  0  0
 19 20  1  0  0  0  0
 20 21  2  0  0  0  0
 21 22  1  0  0  0  0
 22 23  2  0  0  0  0
 23 24  1  0  0  0  0
 24 25  2  0  0  0  0
 25 26  1  0  0  0  0
 26 27  2  0  0  0  0
 18 27  1  0  0  0  0
 22 27  1  0  0  0  0
 24 28  1  0  0  0  0
 28 29  1  0  0  0  0
 28 30  1  0  0  0  0
 28 31  1  0  0  0  0
  5 32  2  0  0  0  0
 32 33  1  0  0  0  0
 33 34  2  0  0  0  0
 34 35  1  0  0  0  0
 35 36  2  0  0  0  0
 36 37  1  0  0  0  0
 32 37  1  0  0  0  0
 37 38  2  0  0  0  0
  3 38  1  0  0  0  0
M  END
> <chemblId>
CHEMBL1094557

> <bioactivity__type>
Ki

> <units>
nM

> <value>
1.2

$$$$

  CDK     11271513152D 0   0.00000     0.00000     0

 35 40  0  0  0  0              1 V2000 
    1.2991  -16.5000    0.0000 C   0  0  0  0  0  0  0  0  0  0  0  0
    1.2991  -15.0000    0.0000 O   0  0  0  0  0  0  0  0  0  0  0  0
    0.0000  -14.2500    0.0000 C   0  0  0  0  0  0  0  0  0  0  0  0
    0.0000  -12.7500    0.0000 C   0  0  0  0  0  0  0  0  0  0  0  0
   -1.2990  -12.0000    0.0000 C   0  0  0  0  0  0  0  0  0  0  0  0
   -1.2990  -10.5000    0.0000 N   0  0  0  0  0  0  0  0  0  0  0  0
    0.0000   -9.7500    0.0000 C   0  0  0  0  0  0  0  0  0  0  0  0
    0.0000   -8.2500    0.0000 C   0  0  0  0  0  0  0  0  0  0  0  0
   -1.2990   -7.5000    0.0000 N   0  0  0  0  0  0  0  0  0  0  0  0
   -2.5980   -8.2500    0.0000 C   0  0  0  0  0  0  0  0  0  0  0  0
   -2.5980   -9.7500    0.0000 C   0  0  0  0  0  0  0  0  0  0  0  0
   -1.2990   -6.0000    0.0000 C   0  0  0  0  0  0  0  0  0  0  0  0
    0.0000   -5.2500    0.0000 C   0  0  0  0  0  0  0  0  0  0  0  0
    0.0000   -3.7500    0.0000 C   0  0  0  0  0  0  0  0  0  0  0  0
   -1.2990   -3.0000    0.0000 N   0  0  0  0  0  0  0  0  0  0  0  0
   -2.5980   -3.7500    0.0000 C   0  0  0  0  0  0  0  0  0  0  0  0
   -2.5980   -5.2500    0.0000 C   0  0  0  0  0  0  0  0  0  0  0  0
   -1.2990   -1.5000    0.0000 C   0  0  0  0  0  0  0  0  0  0  0  0
   -2.5980   -0.7500    0.0000 C   0  0  0  0  0  0  0  0  0  0  0  0
   -2.5980    0.7500    0.0000 C   0  0  0  0  0  0  0  0  0  0  0  0
   -1.2990    1.5000    0.0000 C   0  0  0  0  0  0  0  0  0  0  0  0
   -0.0000    0.7500    0.0000 C   0  0  0  0  0  0  0  0  0  0  0  0
    1.2990    1.5000    0.0000 C   0  0  0  0  0  0  0  0  0  0  0  0
    1.2990    3.0000    0.0000 C   0  0  0  0  0  0  0  0  0  0  0  0
    2.5980    0.7500    0.0000 C   0  0  0  0  0  0  0  0  0  0  0  0
    2.5980   -0.7500    0.0000 C   0  0  0  0  0  0  0  0  0  0  0  0
    1.2990   -1.5000    0.0000 N   0  0  0  0  0  0  0  0  0  0  0  0
   -0.0000   -0.7500    0.0000 C   0  0  0  0  0  0  0  0  0  0  0  0
   -2.5980  -12.7500    0.0000 C   0  0  0  0  0  0  0  0  0  0  0  0
   -3.8971  -12.0000    0.0000 N   0  0  0  0  0  0  0  0  0  0  0  0
   -5.1961  -12.7500    0.0000 C   0  0  0  0  0  0  0  0  0  0  0  0
   -5.1961  -14.2500    0.0000 C   0  0  0  0  0  0  0  0  0  0  0  0
   -3.8971  -15.0000    0.0000 C   0  0  0  0  0  0  0  0  0  0  0  0
   -2.5980  -14.2500    0.0000 C   0  0  0  0  0  0  0  0  0  0  0  0
   -1.2990  -15.0000    0.0000 C   0  0  0  0  0  0  0  0  0  0  0  0
  1  2  1  0  0  0  0
  2  3  1  0  0  0  0
  3  4  2  0  0  0  0
  4  5  1  0  0  0  0
  5  6  1  0  0  0  0
  6  7  1  0  0  0  0
  7  8  1  0  0  0  0
  8  9  1  0  0  0  0
  9 10  1  0  0  0  0
 10 11  1  0  0  0  0
  6 11  1  0  0  0  0
  9 12  1  0  0  0  0
 12 13  1  0  0  0  0
 13 14  1  0  0  0  0
 14 15  1  0  0  0  0
 15 16  1  0  0  0  0
 16 17  1  0  0  0  0
 12 17  1  0  0  0  0
 15 18  1  0  0  0  0
 18 19  2  0  0  0  0
 19 20  1  0  0  0  0
 20 21  2  0  0  0  0
 21 22  1  0  0  0  0
 22 23  2  0  0  0  0
 23 24  1  0  0  0  0
 23 25  1  0  0  0  0
 25 26  2  0  0  0  0
 26 27  1  0  0  0  0
 27 28  2  0  0  0  0
 18 28  1  0  0  0  0
 22 28  1  0  0  0  0
  5 29  2  0  0  0  0
 29 30  1  0  0  0  0
 30 31  2  0  0  0  0
 31 32  1  0  0  0  0
 32 33  2  0  0  0  0
 33 34  1  0  0  0  0
 29 34  1  0  0  0  0
 34 35  2  0  0  0  0
  3 35  1  0  0  0  0
M  END
> <chemblId>
CHEMBL1094558

> <bioactivity__type>
Ki

> <units>
nM

> <value>
0.61

$$$$

  CDK     11271513152D 0   0.00000     0.00000     0

 34 39  0  0  0  0              1 V2000 
    1.2991  -16.5000    0.0000 C   0  0  0  0  0  0  0  0  0  0  0  0
    1.2991  -15.0000    0.0000 O   0  0  0  0  0  0  0  0  0  0  0  0
    0.0000  -14.2500    0.0000 C   0  0  0  0  0  0  0  0  0  0  0  0
    0.0000  -12.7500    0.0000 C   0  0  0  0  0  0  0  0  0  0  0  0
   -1.2990  -12.0000    0.0000 C   0  0  0  0  0  0  0  0  0  0  0  0
   -1.2990  -10.5000    0.0000 N   0  0  0  0  0  0  0  0  0  0  0  0
    0.0000   -9.7500    0.0000 C   0  0  0  0  0  0  0  0  0  0  0  0
    0.0000   -8.2500    0.0000 C   0  0  0  0  0  0  0  0  0  0  0  0
   -1.2990   -7.5000    0.0000 N   0  0  0  0  0  0  0  0  0  0  0  0
   -2.5980   -8.2500    0.0000 C   0  0  0  0  0  0  0  0  0  0  0  0
   -2.5980   -9.7500    0.0000 C   0  0  0  0  0  0  0  0  0  0  0  0
   -1.2990   -6.0000    0.0000 C   0  0  0  0  0  0  0  0  0  0  0  0
    0.0000   -5.2500    0.0000 C   0  0  0  0  0  0  0  0  0  0  0  0
    0.0000   -3.7500    0.0000 C   0  0  0  0  0  0  0  0  0  0  0  0
   -1.2990   -3.0000    0.0000 N   0  0  0  0  0  0  0  0  0  0  0  0
   -2.5980   -3.7500    0.0000 C   0  0  0  0  0  0  0  0  0  0  0  0
   -2.5980   -5.2500    0.0000 C   0  0  0  0  0  0  0  0  0  0  0  0
   -1.2990   -1.5000    0.0000 C   0  0  0  0  0  0  0  0  0  0  0  0
   -2.5980   -0.7500    0.0000 C   0  0  0  0  0  0  0  0  0  0  0  0
   -2.5980    0.7500    0.0000 C   0  0  0  0  0  0  0  0  0  0  0  0
   -1.2990    1.5000    0.0000 C   0  0  0  0  0  0  0  0  0  0  0  0
   -0.0000    0.7500    0.0000 C   0  0  0  0  0  0  0  0  0  0  0  0
    1.2990    1.5000    0.0000 C   0  0  0  0  0  0  0  0  0  0  0  0
    2.5980    0.7500    0.0000 C   0  0  0  0  0  0  0  0  0  0  0  0
    2.5980   -0.7500    0.0000 C   0  0  0  0  0  0  0  0  0  0  0  0
    1.2990   -1.5000    0.0000 N   0  0  0  0  0  0  0  0  0  0  0  0
   -0.0000   -0.7500    0.0000 C   0  0  0  0  0  0  0  0  0  0  0  0
   -2.5980  -12.7500    0.0000 C   0  0  0  0  0  0  0  0  0  0  0  0
   -3.8971  -12.0000    0.0000 N   0  0  0  0  0  0  0  0  0  0  0  0
   -5.1961  -12.7500    0.0000 C   0  0  0  0  0  0  0  0  0  0  0  0
   -5.1961  -14.2500    0.0000 C   0  0  0  0  0  0  0  0  0  0  0  0
   -3.8971  -15.0000    0.0000 C   0  0  0  0  0  0  0  0  0  0  0  0
   -2.5980  -14.2500    0.0000 C   0  0  0  0  0  0  0  0  0  0  0  0
   -1.2990  -15.0000    0.0000 C   0  0  0  0  0  0  0  0  0  0  0  0
  1  2  1  0  0  0  0
  2  3  1  0  0  0  0
  3  4  2  0  0  0  0
  4  5  1  0  0  0  0
  5  6  1  0  0  0  0
  6  7  1  0  0  0  0
  7  8  1  0  0  0  0
  8  9  1  0  0  0  0
  9 10  1  0  0  0  0
 10 11  1  0  0  0  0
  6 11  1  0  0  0  0
  9 12  1  0  0  0  0
 12 13  1  0  0  0  0
 13 14  1  0  0  0  0
 14 15  1  0  0  0  0
 15 16  1  0  0  0  0
 16 17  1  0  0  0  0
 12 17  1  0  0  0  0
 15 18  1  0  0  0  0
 18 19  2  0  0  0  0
 19 20  1  0  0  0  0
 20 21  2  0  0  0  0
 21 22  1  0  0  0  0
 22 23  2  0  0  0  0
 23 24  1  0  0  0  0
 24 25  2  0  0  0  0
 25 26  1  0  0  0  0
 26 27  2  0  0  0  0
 18 27  1  0  0  0  0
 22 27  1  0  0  0  0
  5 28  2  0  0  0  0
 28 29  1  0  0  0  0
 29 30  2  0  0  0  0
 30 31  1  0  0  0  0
 31 32  2  0  0  0  0
 32 33  1  0  0  0  0
 28 33  1  0  0  0  0
 33 34  2  0  0  0  0
  3 34  1  0  0  0  0
M  END
> <chemblId>
CHEMBL1094872

> <bioactivity__type>
Ki

> <units>
nM

> <value>
0.4

$$$$

  CDK     11271513152D 0   0.00000     0.00000     0

 25 27  0  0  0  0              1 V2000 
    7.7941    0.7500    0.0000 O   0  0  0  0  0  0  0  0  0  0  0  0
    7.7942   -0.7500    0.0000 C   0  0  0  0  0  0  0  0  0  0  0  0
    6.4951   -1.5000    0.0000 C   0  0  0  0  0  0  0  0  0  0  0  0
    5.1961   -0.7500    0.0000 N   0  0  0  0  0  0  0  0  0  0  0  0
    3.8970   -1.5000    0.0000 C   0  0  0  0  0  0  0  0  0  0  0  0
    2.5980   -0.7500    0.0000 C   0  0  0  0  0  0  0  0  0  0  0  0
    2.5980    0.7500    0.0000 C   0  0  0  0  0  0  0  0  0  0  0  0
    1.2990    1.5000    0.0000 O   0  0  0  0  0  0  0  0  0  0  0  0
    0.0000    0.7500    0.0000 C   0  0  0  0  0  0  0  0  0  0  0  0
   -1.2990    1.5000    0.0000 C   0  0  0  0  0  0  0  0  0  0  0  0
   -2.5980    0.7500    0.0000 C   0  0  0  0  0  0  0  0  0  0  0  0
   -2.5980   -0.7500    0.0000 C   0  0  0  0  0  0  0  0  0  0  0  0
   -1.2990   -1.5000    0.0000 C   0  0  0  0  0  0  0  0  0  0  0  0
    0.0000   -0.7500    0.0000 C   0  0  0  0  0  0  0  0  0  0  0  0
    1.2990   -1.5000    0.0000 O   0  0  0  0  0  0  0  0  0  0  0  0
    9.0932   -1.5000    0.0000 C   0  0  0  0  0  0  0  0  0  0  0  0
   10.3922   -0.7500    0.0000 O   0  0  0  0  0  0  0  0  0  0  0  0
   11.6913   -1.4999    0.0000 C   0  0  0  0  0  0  0  0  0  0  0  0
   12.9903   -0.7499    0.0000 C   0  0  0  0  0  0  0  0  0  0  0  0
   14.2893   -1.4999    0.0000 C   0  0  0  0  0  0  0  0  0  0  0  0
   15.5884   -0.7499    0.0000 C   0  0  0  0  0  0  0  0  0  0  0  0
   15.5884    0.7501    0.0000 C   0  0  0  0  0  0  0  0  0  0  0  0
   14.2893    1.5001    0.0000 C   0  0  0  0  0  0  0  0  0  0  0  0
   12.9903    0.7501    0.0000 C   0  0  0  0  0  0  0  0  0  0  0  0
   11.6913    1.5001    0.0000 Cl  0  0  0  0  0  0  0  0  0  0  0  0
  1  2  1  0  0  0  0
  2  3  1  0  0  0  0
  3  4  1  0  0  0  0
  4  5  1  0  0  0  0
  5  6  1  0  0  0  0
  6  7  1  0  0  0  0
  7  8  1  0  0  0  0
  8  9  1  0  0  0  0
  9 10  2  0  0  0  0
 10 11  1  0  0  0  0
 11 12  2  0  0  0  0
 12 13  1  0  0  0  0
 13 14  2  0  0  0  0
  9 14  1  0  0  0  0
 14 15  1  0  0  0  0
  6 15  1  0  0  0  0
  2 16  1  0  0  0  0
 16 17  1  0  0  0  0
 17 18  1  0  0  0  0
 18 19  1  0  0  0  0
 19 20  2  0  0  0  0
 20 21  1  0  0  0  0
 21 22  2  0  0  0  0
 22 23  1  0  0  0  0
 23 24  2  0  0  0  0
 19 24  1  0  0  0  0
 24 25  1  0  0  0  0
M  END
> <chemblId>
CHEMBL1094908

> <bioactivity__type>
Ki

> <units>
nM

> <value>
36.0

$$$$

  CDK     11271513152D 0   0.00000     0.00000     0

 30 33  0  0  0  0              1 V2000 
   12.9904   10.4999    0.0000 C   0  0  0  0  0  0  0  0  0  0  0  0
   11.6914    9.7499    0.0000 C   0  0  0  0  0  0  0  0  0  0  0  0
   10.3923   10.4999    0.0000 C   0  0  0  0  0  0  0  0  0  0  0  0
    9.0933    9.7500    0.0000 C   0  0  0  0  0  0  0  0  0  0  0  0
    9.0933    8.2500    0.0000 C   0  0  0  0  0  0  0  0  0  0  0  0
    7.7942    7.5000    0.0000 O   0  0  0  0  0  0  0  0  0  0  0  0
    7.7942    6.0000    0.0000 C   0  0  0  0  0  0  0  0  0  0  0  0
    6.4952    5.2500    0.0000 C   0  0  0  0  0  0  0  0  0  0  0  0
    6.4952    3.7500    0.0000 C   0  0  0  0  0  0  0  0  0  0  0  0
    5.1961    3.0000    0.0000 N   0  0  0  0  0  0  0  0  0  0  0  0
    3.8971    3.7500    0.0000 C   0  0  0  0  0  0  0  0  0  0  0  0
    2.5981    3.0000    0.0000 C   0  0  0  0  0  0  0  0  0  0  0  0
    2.5980    1.5000    0.0000 N   0  0  0  0  0  0  0  0  0  0  0  0
    3.8971    0.7500    0.0000 C   0  0  0  0  0  0  0  0  0  0  0  0
    5.1961    1.5000    0.0000 C   0  0  0  0  0  0  0  0  0  0  0  0
    1.2990    0.7500    0.0000 C   0  0  0  0  0  0  0  0  0  0  0  0
    0.0000    1.5000    0.0000 C   0  0  0  0  0  0  0  0  0  0  0  0
   -1.2990    0.7500    0.0000 C   0  0  0  0  0  0  0  0  0  0  0  0
   -1.2990   -0.7500    0.0000 C   0  0  0  0  0  0  0  0  0  0  0  0
   -2.5980   -1.5000    0.0000 Cl  0  0  0  0  0  0  0  0  0  0  0  0
    0.0000   -1.5000    0.0000 C   0  0  0  0  0  0  0  0  0  0  0  0
    1.2990   -0.7500    0.0000 C   0  0  0  0  0  0  0  0  0  0  0  0
    9.0933    5.2500    0.0000 C   0  0  0  0  0  0  0  0  0  0  0  0
    9.0932    3.7500    0.0000 C   0  0  0  0  0  0  0  0  0  0  0  0
   10.3923    2.9999    0.0000 C   0  0  0  0  0  0  0  0  0  0  0  0
   11.6913    3.7499    0.0000 C   0  0  0  0  0  0  0  0  0  0  0  0
   11.6913    5.2499    0.0000 C   0  0  0  0  0  0  0  0  0  0  0  0
   10.3923    5.9999    0.0000 C   0  0  0  0  0  0  0  0  0  0  0  0
   10.3923    7.4999    0.0000 C   0  0  0  0  0  0  0  0  0  0  0  0
   11.6914    8.2499    0.0000 C   0  0  0  0  0  0  0  0  0  0  0  0
  1  2  1  0  0  0  0
  2  3  2  0  0  0  0
  3  4  1  0  0  0  0
  4  5  2  0  0  0  0
  5  6  1  0  0  0  0
  6  7  1  0  0  0  0
  7  8  1  0  0  0  0
  8  9  1  0  0  0  0
  9 10  1  0  0  0  0
 10 11  1  0  0  0  0
 11 12  1  0  0  0  0
 12 13  1  0  0  0  0
 13 14  1  0  0  0  0
 14 15  1  0  0  0  0
 10 15  1  0  0  0  0
 13 16  1  0  0  0  0
 16 17  2  0  0  0  0
 17 18  1  0  0  0  0
 18 19  2  0  0  0  0
 19 20  1  0  0  0  0
 19 21  1  0  0  0  0
 21 22  2  0  0  0  0
 16 22  1  0  0  0  0
  7 23  1  0  0  0  0
 23 24  2  0  0  0  0
 24 25  1  0  0  0  0
 25 26  2  0  0  0  0
 26 27  1  0  0  0  0
 27 28  2  0  0  0  0
 23 28  1  0  0  0  0
  5 29  1  0  0  0  0
 29 30  2  0  0  0  0
  2 30  1  0  0  0  0
M  END
> <chemblId>
CHEMBL1095245

> <bioactivity__type>
Ki

> <units>
nM

> <value>
1445.44

$$$$

  CDK     11271513152D 0   0.00000     0.00000     0

 31 35  0  0  0  0              1 V2000 
   11.0626   -0.5458    0.0000 C   0  0  0  0  0  0  0  0  0  0  0  0
   11.5259   -1.9725    0.0000 C   0  0  0  0  0  0  0  0  0  0  0  0
   12.9930   -2.2847    0.0000 C   0  0  0  0  0  0  0  0  0  0  0  0
   13.4563   -3.7113    0.0000 C   0  0  0  0  0  0  0  0  0  0  0  0
   12.4523   -4.8259    0.0000 C   0  0  0  0  0  0  0  0  0  0  0  0
   12.9156   -6.2525    0.0000 C   0  0  0  0  0  0  0  0  0  0  0  0
   11.9116   -7.3670    0.0000 C   0  0  0  0  0  0  0  0  0  0  0  0
   10.4445   -7.0549    0.0000 C   0  0  0  0  0  0  0  0  0  0  0  0
    9.9813   -5.6282    0.0000 C   0  0  0  0  0  0  0  0  0  0  0  0
    8.5141   -5.3160    0.0000 N   0  0  0  0  0  0  0  0  0  0  0  0
    8.0509   -3.8894    0.0000 C   0  0  0  0  0  0  0  0  0  0  0  0
    6.5837   -3.5772    0.0000 C   0  0  0  0  0  0  0  0  0  0  0  0
    5.5798   -4.6917    0.0000 N   0  0  0  0  0  0  0  0  0  0  0  0
    4.1126   -4.3795    0.0000 C   0  0  0  0  0  0  0  0  0  0  0  0
    3.6494   -2.9528    0.0000 C   0  0  0  0  0  0  0  0  0  0  0  0
    2.1822   -2.6407    0.0000 C   0  0  0  0  0  0  0  0  0  0  0  0
    1.1783   -3.7552    0.0000 O   0  0  0  0  0  0  0  0  0  0  0  0
    1.7190   -1.2140    0.0000 C   0  0  0  0  0  0  0  0  0  0  0  0
    2.6010    0.0000    0.0000 C   0  0  0  0  0  0  0  0  0  0  0  0
    1.7190    1.2140    0.0000 S   0  0  0  0  0  0  0  0  0  0  0  0
    0.2930    0.7500    0.0000 C   0  0  0  0  0  0  0  0  0  0  0  0
   -1.0070    1.5000    0.0000 C   0  0  0  0  0  0  0  0  0  0  0  0
   -2.3060    0.7500    0.0000 C   0  0  0  0  0  0  0  0  0  0  0  0
   -2.3060   -0.7500    0.0000 C   0  0  0  0  0  0  0  0  0  0  0  0
   -3.6050   -1.5000    0.0000 F   0  0  0  0  0  0  0  0  0  0  0  0
   -1.0070   -1.5000    0.0000 C   0  0  0  0  0  0  0  0  0  0  0  0
    0.2930   -0.7500    0.0000 C   0  0  0  0  0  0  0  0  0  0  0  0
    6.0430   -6.1184    0.0000 C   0  0  0  0  0  0  0  0  0  0  0  0
    7.5102   -6.4305    0.0000 C   0  0  0  0  0  0  0  0  0  0  0  0
   10.9852   -4.5137    0.0000 C   0  0  0  0  0  0  0  0  0  0  0  0
   10.5219   -3.0870    0.0000 N   0  0  0  0  0  0  0  0  0  0  0  0
  1  2  1  0  0  0  0
  2  3  2  0  0  0  0
  3  4  1  0  0  0  0
  4  5  2  0  0  0  0
  5  6  1  0  0  0  0
  6  7  2  0  0  0  0
  7  8  1  0  0  0  0
  8  9  2  0  0  0  0
  9 10  1  0  0  0  0
 10 11  1  0  0  0  0
 11 12  1  0  0  0  0
 12 13  1  0  0  0  0
 13 14  1  0  0  0  0
 14 15  1  0  0  0  0
 15 16  1  0  0  0  0
 16 17  1  0  0  0  0
 16 18  1  0  0  0  0
 18 19  2  0  0  0  0
 19 20  1  0  0  0  0
 20 21  1  0  0  0  0
 21 22  2  0  0  0  0
 22 23  1  0  0  0  0
 23 24  2  0  0  0  0
 24 25  1  0  0  0  0
 24 26  1  0  0  0  0
 26 27  2  0  0  0  0
 18 27  1  0  0  0  0
 21 27  1  0  0  0  0
 13 28  1  0  0  0  0
 28 29  1  0  0  0  0
 10 29  1  0  0  0  0
  9 30  1  0  0  0  0
  5 30  1  0  0  0  0
 30 31  2  0  0  0  0
  2 31  1  0  0  0  0
M  END
> <chemblId>
CHEMBL1095256

> <bioactivity__type>
Ki

> <units>
nM

> <value>
2.51

$$$$

  CDK     11271513152D 0   0.00000     0.00000     0

 16 17  0  0  0  0              1 V2000 
   -5.7526    4.6485    0.0000 C   0  0  0  0  0  0  0  0  0  0  0  0
   -4.2608    4.4916    0.0000 C   0  0  0  0  0  0  0  0  0  0  0  0
   -3.6508    3.1212    0.0000 C   0  0  0  0  0  0  0  0  0  0  0  0
   -2.1590    2.9644    0.0000 O   0  0  0  0  0  0  0  0  0  0  0  0
   -1.5490    1.5940    0.0000 C   0  0  0  0  0  0  0  0  0  0  0  0
   -2.4310    0.3800    0.0000 C   0  0  0  0  0  0  0  0  0  0  0  0
   -1.8200   -0.9900    0.0000 C   0  0  0  0  0  0  0  0  0  0  0  0
   -0.3290   -1.1470    0.0000 C   0  0  0  0  0  0  0  0  0  0  0  0
    0.5530   -2.3610    0.0000 N   0  0  0  0  0  0  0  0  0  0  0  0
    1.9800   -1.8970    0.0000 C   0  0  0  0  0  0  0  0  0  0  0  0
    1.9800   -0.3970    0.0000 C   0  0  0  0  0  0  0  0  0  0  0  0
    3.1933    0.4849    0.0000 C   0  0  0  0  0  0  0  0  0  0  0  0
    4.5638   -0.1249    0.0000 C   0  0  0  0  0  0  0  0  0  0  0  0
    5.7771    0.7570    0.0000 N   0  0  0  0  0  0  0  0  0  0  0  0
    0.5530    0.0660    0.0000 C   0  0  0  0  0  0  0  0  0  0  0  0
   -0.0570    1.4370    0.0000 C   0  0  0  0  0  0  0  0  0  0  0  0
  1  2  1  0  0  0  0
  2  3  1  0  0  0  0
  3  4  1  0  0  0  0
  4  5  1  0  0  0  0
  5  6  2  0  0  0  0
  6  7  1  0  0  0  0
  7  8  2  0  0  0  0
  8  9  1  0  0  0  0
  9 10  1  0  0  0  0
 10 11  2  0  0  0  0
 11 12  1  0  0  0  0
 12 13  1  0  0  0  0
 13 14  1  0  0  0  0
 11 15  1  0  0  0  0
  8 15  1  0  0  0  0
 15 16  2  0  0  0  0
  5 16  1  0  0  0  0
M  END
> <chemblId>
CHEMBL109526

> <bioactivity__type>
Ki

> <units>
nM

> <value>
88.0

$$$$

  CDK     11271513152D 0   0.00000     0.00000     0

 23 23  0  0  0  0              1 V2000 
   -8.0832   15.1670    0.0000 C   0  0  0  0  0  0  0  0  0  0  0  0
   -6.7842   14.4170    0.0000 C   0  0  0  0  0  0  0  0  0  0  0  0
   -6.7842   12.9170    0.0000 C   0  0  0  0  0  0  0  0  0  0  0  0
   -5.4852   12.1670    0.0000 C   0  0  0  0  0  0  0  0  0  0  0  0
   -5.4852   10.6670    0.0000 C   0  0  0  0  0  0  0  0  0  0  0  0
   -4.1861    9.9170    0.0000 C   0  0  0  0  0  0  0  0  0  0  0  0
   -4.1861    8.4170    0.0000 C   0  0  0  0  0  0  0  0  0  0  0  0
   -2.8871    7.6670    0.0000 C   0  0  0  0  0  0  0  0  0  0  0  0
   -1.5880    8.4170    0.0000 O   0  0  0  0  0  0  0  0  0  0  0  0
   -2.8871    6.1670    0.0000 C   0  0  0  0  0  0  0  0  0  0  0  0
   -1.5880    5.4170    0.0000 C   0  0  0  0  0  0  0  0  0  0  0  0
   -0.2890    6.1670    0.0000 O   0  0  0  0  0  0  0  0  0  0  0  0
   -1.5880    3.9170    0.0000 C   0  0  0  0  0  0  0  0  0  0  0  0
   -0.2890    3.1670    0.0000 C   0  0  0  0  0  0  0  0  0  0  0  0
   -0.2890    1.6670    0.0000 C   0  0  0  0  0  0  0  0  0  0  0  0
   -1.5880    0.9170    0.0000 C   0  0  0  0  0  0  0  0  0  0  0  0
   -1.5880   -0.5830    0.0000 C   0  0  0  0  0  0  0  0  0  0  0  0
   -0.2890   -1.3330    0.0000 C   0  0  0  0  0  0  0  0  0  0  0  0
   -0.2890   -2.8330    0.0000 O   0  0  0  0  0  0  0  0  0  0  0  0
    1.0100   -0.5830    0.0000 C   0  0  0  0  0  0  0  0  0  0  0  0
    2.3090   -1.3330    0.0000 O   0  0  0  0  0  0  0  0  0  0  0  0
    2.3091   -2.8330    0.0000 C   0  0  0  0  0  0  0  0  0  0  0  0
    1.0100    0.9170    0.0000 C   0  0  0  0  0  0  0  0  0  0  0  0
  1  2  1  0  0  0  0
  2  3  1  0  0  0  0
  3  4  1  0  0  0  0
  4  5  1  0  0  0  0
  5  6  1  0  0  0  0
  6  7  1  0  0  0  0
  7  8  1  0  0  0  0
  8  9  1  6  0  0  0
  8 10  1  0  0  0  0
 10 11  1  0  0  0  0
 11 12  2  0  0  0  0
 11 13  1  0  0  0  0
 13 14  1  0  0  0  0
 14 15  1  0  0  0  0
 15 16  2  0  0  0  0
 16 17  1  0  0  0  0
 17 18  2  0  0  0  0
 18 19  1  0  0  0  0
 18 20  1  0  0  0  0
 20 21  1  0  0  0  0
 21 22  1  0  0  0  0
 20 23  2  0  0  0  0
 15 23  1  0  0  0  0
M  END
> <chemblId>
CHEMBL1095671

> <bioactivity__type>
Ki

> <units>
nM

> <value>
11710.0

$$$$

  CDK     11271513152D 0   0.00000     0.00000     0

 23 23  0  0  0  0              1 V2000 
   -8.0832   15.1670    0.0000 C   0  0  0  0  0  0  0  0  0  0  0  0
   -6.7842   14.4170    0.0000 C   0  0  0  0  0  0  0  0  0  0  0  0
   -6.7842   12.9170    0.0000 C   0  0  0  0  0  0  0  0  0  0  0  0
   -5.4852   12.1670    0.0000 C   0  0  0  0  0  0  0  0  0  0  0  0
   -5.4852   10.6670    0.0000 C   0  0  0  0  0  0  0  0  0  0  0  0
   -4.1861    9.9170    0.0000 C   0  0  0  0  0  0  0  0  0  0  0  0
   -4.1861    8.4170    0.0000 C   0  0  0  0  0  0  0  0  0  0  0  0
   -2.8871    7.6670    0.0000 C   0  0  0  0  0  0  0  0  0  0  0  0
   -2.8871    6.1670    0.0000 C   0  0  0  0  0  0  0  0  0  0  0  0
   -1.5880    5.4170    0.0000 C   0  0  0  0  0  0  0  0  0  0  0  0
   -0.2890    6.1670    0.0000 O   0  0  0  0  0  0  0  0  0  0  0  0
   -1.5880    3.9170    0.0000 C   0  0  0  0  0  0  0  0  0  0  0  0
   -0.2890    3.1670    0.0000 C   0  0  0  0  0  0  0  0  0  0  0  0
   -0.2890    1.6670    0.0000 C   0  0  0  0  0  0  0  0  0  0  0  0
   -1.5880    0.9170    0.0000 C   0  0  0  0  0  0  0  0  0  0  0  0
   -1.5880   -0.5830    0.0000 C   0  0  0  0  0  0  0  0  0  0  0  0
   -0.2890   -1.3330    0.0000 C   0  0  0  0  0  0  0  0  0  0  0  0
   -0.2890   -2.8330    0.0000 O   0  0  0  0  0  0  0  0  0  0  0  0
    1.0100   -0.5830    0.0000 C   0  0  0  0  0  0  0  0  0  0  0  0
    2.3090   -1.3330    0.0000 O   0  0  0  0  0  0  0  0  0  0  0  0
    2.3091   -2.8330    0.0000 C   0  0  0  0  0  0  0  0  0  0  0  0
    1.0100    0.9170    0.0000 C   0  0  0  0  0  0  0  0  0  0  0  0
   -1.5880    8.4170    0.0000 O   0  0  0  0  0  0  0  0  0  0  0  0
  1  2  1  0  0  0  0
  2  3  1  0  0  0  0
  3  4  1  0  0  0  0
  4  5  1  0  0  0  0
  5  6  1  0  0  0  0
  6  7  1  0  0  0  0
  7  8  1  0  0  0  0
  8  9  2  0  0  0  0
  9 10  1  0  0  0  0
 10 11  2  0  0  0  0
 10 12  1  0  0  0  0
 12 13  2  0  0  0  0
 13 14  1  0  0  0  0
 14 15  2  0  0  0  0
 15 16  1  0  0  0  0
 16 17  2  0  0  0  0
 17 18  1  0  0  0  0
 17 19  1  0  0  0  0
 19 20  1  0  0  0  0
 20 21  1  0  0  0  0
 19 22  2  0  0  0  0
 14 22  1  0  0  0  0
  8 23  1  0  0  0  0
M  END
> <chemblId>
CHEMBL1096044

> <bioactivity__type>
Ki

> <units>
nM

> <value>
6540.0

$$$$

  CDK     11271513152D 0   0.00000     0.00000     0

 36 41  0  0  0  0              1 V2000 
    1.2991  -16.5000    0.0000 C   0  0  0  0  0  0  0  0  0  0  0  0
    1.2991  -15.0000    0.0000 O   0  0  0  0  0  0  0  0  0  0  0  0
    0.0000  -14.2500    0.0000 C   0  0  0  0  0  0  0  0  0  0  0  0
    0.0000  -12.7500    0.0000 C   0  0  0  0  0  0  0  0  0  0  0  0
   -1.2990  -12.0000    0.0000 C   0  0  0  0  0  0  0  0  0  0  0  0
   -1.2990  -10.5000    0.0000 N   0  0  0  0  0  0  0  0  0  0  0  0
    0.0000   -9.7500    0.0000 C   0  0  0  0  0  0  0  0  0  0  0  0
    0.0000   -8.2500    0.0000 C   0  0  0  0  0  0  0  0  0  0  0  0
   -1.2990   -7.5000    0.0000 N   0  0  0  0  0  0  0  0  0  0  0  0
   -2.5980   -8.2500    0.0000 C   0  0  0  0  0  0  0  0  0  0  0  0
   -2.5980   -9.7500    0.0000 C   0  0  0  0  0  0  0  0  0  0  0  0
   -1.2990   -6.0000    0.0000 C   0  0  0  0  0  0  0  0  0  0  0  0
    0.0000   -5.2500    0.0000 C   0  0  0  0  0  0  0  0  0  0  0  0
    0.0000   -3.7500    0.0000 C   0  0  0  0  0  0  0  0  0  0  0  0
   -1.2990   -3.0000    0.0000 N   0  0  0  0  0  0  0  0  0  0  0  0
   -2.5980   -3.7500    0.0000 C   0  0  0  0  0  0  0  0  0  0  0  0
   -2.5980   -5.2500    0.0000 C   0  0  0  0  0  0  0  0  0  0  0  0
   -1.2990   -1.5000    0.0000 C   0  0  0  0  0  0  0  0  0  0  0  0
   -2.5980   -0.7500    0.0000 C   0  0  0  0  0  0  0  0  0  0  0  0
   -2.5980    0.7500    0.0000 C   0  0  0  0  0  0  0  0  0  0  0  0
   -1.2990    1.5000    0.0000 C   0  0  0  0  0  0  0  0  0  0  0  0
   -0.0000    0.7500    0.0000 C   0  0  0  0  0  0  0  0  0  0  0  0
    1.2990    1.5000    0.0000 C   0  0  0  0  0  0  0  0  0  0  0  0
    1.2990    3.0000    0.0000 C   0  0  0  0  0  0  0  0  0  0  0  0
    2.5980    0.7500    0.0000 C   0  0  0  0  0  0  0  0  0  0  0  0
    2.5980   -0.7500    0.0000 C   0  0  0  0  0  0  0  0  0  0  0  0
    3.8970   -1.5000    0.0000 C   0  0  0  0  0  0  0  0  0  0  0  0
    1.2990   -1.5000    0.0000 N   0  0  0  0  0  0  0  0  0  0  0  0
   -0.0000   -0.7500    0.0000 C   0  0  0  0  0  0  0  0  0  0  0  0
   -2.5980  -12.7500    0.0000 C   0  0  0  0  0  0  0  0  0  0  0  0
   -3.8971  -12.0000    0.0000 N   0  0  0  0  0  0  0  0  0  0  0  0
   -5.1961  -12.7500    0.0000 C   0  0  0  0  0  0  0  0  0  0  0  0
   -5.1961  -14.2500    0.0000 C   0  0  0  0  0  0  0  0  0  0  0  0
   -3.8971  -15.0000    0.0000 C   0  0  0  0  0  0  0  0  0  0  0  0
   -2.5980  -14.2500    0.0000 C   0  0  0  0  0  0  0  0  0  0  0  0
   -1.2990  -15.0000    0.0000 C   0  0  0  0  0  0  0  0  0  0  0  0
  1  2  1  0  0  0  0
  2  3  1  0  0  0  0
  3  4  2  0  0  0  0
  4  5  1  0  0  0  0
  5  6  1  0  0  0  0
  6  7  1  0  0  0  0
  7  8  1  0  0  0  0
  8  9  1  0  0  0  0
  9 10  1  0  0  0  0
 10 11  1  0  0  0  0
  6 11  1  0  0  0  0
  9 12  1  0  0  0  0
 12 13  1  0  0  0  0
 13 14  1  0  0  0  0
 14 15  1  0  0  0  0
 15 16  1  0  0  0  0
 16 17  1  0  0  0  0
 12 17  1  0  0  0  0
 15 18  1  0  0  0  0
 18 19  2  0  0  0  0
 19 20  1  0  0  0  0
 20 21  2  0  0  0  0
 21 22  1  0  0  0  0
 22 23  2  0  0  0  0
 23 24  1  0  0  0  0
 23 25  1  0  0  0  0
 25 26  2  0  0  0  0
 26 27  1  0  0  0  0
 26 28  1  0  0  0  0
 28 29  2  0  0  0  0
 18 29  1  0  0  0  0
 22 29  1  0  0  0  0
  5 30  2  0  0  0  0
 30 31  1  0  0  0  0
 31 32  2  0  0  0  0
 32 33  1  0  0  0  0
 33 34  2  0  0  0  0
 34 35  1  0  0  0  0
 30 35  1  0  0  0  0
 35 36  2  0  0  0  0
  3 36  1  0  0  0  0
M  END
> <chemblId>
CHEMBL1096155

> <bioactivity__type>
Ki

> <units>
nM

> <value>
0.63

$$$$

  CDK     11271513152D 0   0.00000     0.00000     0

 40 45  0  0  0  0              1 V2000 
    1.2991  -16.5000    0.0000 C   0  0  0  0  0  0  0  0  0  0  0  0
    1.2991  -15.0000    0.0000 O   0  0  0  0  0  0  0  0  0  0  0  0
    0.0000  -14.2500    0.0000 C   0  0  0  0  0  0  0  0  0  0  0  0
    0.0000  -12.7500    0.0000 C   0  0  0  0  0  0  0  0  0  0  0  0
   -1.2990  -12.0000    0.0000 C   0  0  0  0  0  0  0  0  0  0  0  0
   -1.2990  -10.5000    0.0000 N   0  0  0  0  0  0  0  0  0  0  0  0
    0.0000   -9.7500    0.0000 C   0  0  0  0  0  0  0  0  0  0  0  0
    0.0000   -8.2500    0.0000 C   0  0  0  0  0  0  0  0  0  0  0  0
   -1.2990   -7.5000    0.0000 N   0  0  0  0  0  0  0  0  0  0  0  0
   -2.5980   -8.2500    0.0000 C   0  0  0  0  0  0  0  0  0  0  0  0
   -2.5980   -9.7500    0.0000 C   0  0  0  0  0  0  0  0  0  0  0  0
   -1.2990   -6.0000    0.0000 C   0  0  0  0  0  0  0  0  0  0  0  0
    0.0000   -5.2500    0.0000 C   0  0  0  0  0  0  0  0  0  0  0  0
    0.0000   -3.7500    0.0000 C   0  0  0  0  0  0  0  0  0  0  0  0
   -1.2990   -3.0000    0.0000 N   0  0  0  0  0  0  0  0  0  0  0  0
   -2.5980   -3.7500    0.0000 C   0  0  0  0  0  0  0  0  0  0  0  0
   -2.5980   -5.2500    0.0000 C   0  0  0  0  0  0  0  0  0  0  0  0
   -1.2990   -1.5000    0.0000 C   0  0  0  0  0  0  0  0  0  0  0  0
   -2.5980   -0.7500    0.0000 C   0  0  0  0  0  0  0  0  0  0  0  0
   -2.5980    0.7500    0.0000 C   0  0  0  0  0  0  0  0  0  0  0  0
   -1.2990    1.5000    0.0000 C   0  0  0  0  0  0  0  0  0  0  0  0
   -0.0000    0.7500    0.0000 C   0  0  0  0  0  0  0  0  0  0  0  0
    1.2990    1.5000    0.0000 C   0  0  0  0  0  0  0  0  0  0  0  0
    1.2990    3.0000    0.0000 O   0  0  0  0  0  0  0  0  0  0  0  0
    2.5980    3.7500    0.0000 C   0  0  0  0  0  0  0  0  0  0  0  0
    2.5980    0.7500    0.0000 C   0  0  0  0  0  0  0  0  0  0  0  0
    2.5980   -0.7500    0.0000 C   0  0  0  0  0  0  0  0  0  0  0  0
    1.2990   -1.5000    0.0000 N   0  0  0  0  0  0  0  0  0  0  0  0
   -0.0000   -0.7500    0.0000 C   0  0  0  0  0  0  0  0  0  0  0  0
    3.8970   -1.5000    0.0000 C   0  0  0  0  0  0  0  0  0  0  0  0
    5.1961   -0.7500    0.0000 F   0  0  0  0  0  0  0  0  0  0  0  0
    2.9329   -2.6491    0.0000 F   0  0  0  0  0  0  0  0  0  0  0  0
    4.8612   -2.6491    0.0000 F   0  0  0  0  0  0  0  0  0  0  0  0
   -2.5980  -12.7500    0.0000 C   0  0  0  0  0  0  0  0  0  0  0  0
   -3.8971  -12.0000    0.0000 N   0  0  0  0  0  0  0  0  0  0  0  0
   -5.1961  -12.7500    0.0000 C   0  0  0  0  0  0  0  0  0  0  0  0
   -5.1961  -14.2500    0.0000 C   0  0  0  0  0  0  0  0  0  0  0  0
   -3.8971  -15.0000    0.0000 C   0  0  0  0  0  0  0  0  0  0  0  0
   -2.5980  -14.2500    0.0000 C   0  0  0  0  0  0  0  0  0  0  0  0
   -1.2990  -15.0000    0.0000 C   0  0  0  0  0  0  0  0  0  0  0  0
  1  2  1  0  0  0  0
  2  3  1  0  0  0  0
  3  4  2  0  0  0  0
  4  5  1  0  0  0  0
  5  6  1  0  0  0  0
  6  7  1  0  0  0  0
  7  8  1  0  0  0  0
  8  9  1  0  0  0  0
  9 10  1  0  0  0  0
 10 11  1  0  0  0  0
  6 11  1  0  0  0  0
  9 12  1  0  0  0  0
 12 13  1  0  0  0  0
 13 14  1  0  0  0  0
 14 15  1  0  0  0  0
 15 16  1  0  0  0  0
 16 17  1  0  0  0  0
 12 17  1  0  0  0  0
 15 18  1  0  0  0  0
 18 19  2  0  0  0  0
 19 20  1  0  0  0  0
 20 21  2  0  0  0  0
 21 22  1  0  0  0  0
 22 23  2  0  0  0  0
 23 24  1  0  0  0  0
 24 25  1  0  0  0  0
 23 26  1  0  0  0  0
 26 27  2  0  0  0  0
 27 28  1  0  0  0  0
 28 29  2  0  0  0  0
 18 29  1  0  0  0  0
 22 29  1  0  0  0  0
 27 30  1  0  0  0  0
 30 31  1  0  0  0  0
 30 32  1  0  0  0  0
 30 33  1  0  0  0  0
  5 34  2  0  0  0  0
 34 35  1  0  0  0  0
 35 36  2  0  0  0  0
 36 37  1  0  0  0  0
 37 38  2  0  0  0  0
 38 39  1  0  0  0  0
 34 39  1  0  0  0  0
 39 40  2  0  0  0  0
  3 40  1  0  0  0  0
M  END
> <chemblId>
CHEMBL1096156

> <bioactivity__type>
Ki

> <units>
nM

> <value>
2.1

$$$$

  CDK     11271513152D 0   0.00000     0.00000     0

 35 40  0  0  0  0              1 V2000 
    1.2991  -16.5000    0.0000 C   0  0  0  0  0  0  0  0  0  0  0  0
    1.2991  -15.0000    0.0000 O   0  0  0  0  0  0  0  0  0  0  0  0
    0.0000  -14.2500    0.0000 C   0  0  0  0  0  0  0  0  0  0  0  0
    0.0000  -12.7500    0.0000 C   0  0  0  0  0  0  0  0  0  0  0  0
   -1.2990  -12.0000    0.0000 C   0  0  0  0  0  0  0  0  0  0  0  0
   -1.2990  -10.5000    0.0000 N   0  0  0  0  0  0  0  0  0  0  0  0
    0.0000   -9.7500    0.0000 C   0  0  0  0  0  0  0  0  0  0  0  0
    0.0000   -8.2500    0.0000 C   0  0  0  0  0  0  0  0  0  0  0  0
   -1.2990   -7.5000    0.0000 N   0  0  0  0  0  0  0  0  0  0  0  0
   -2.5980   -8.2500    0.0000 C   0  0  0  0  0  0  0  0  0  0  0  0
   -2.5980   -9.7500    0.0000 C   0  0  0  0  0  0  0  0  0  0  0  0
   -1.2990   -6.0000    0.0000 C   0  0  0  0  0  0  0  0  0  0  0  0
    0.0000   -5.2500    0.0000 C   0  0  0  0  0  0  0  0  0  0  0  0
    0.0000   -3.7500    0.0000 C   0  0  0  0  0  0  0  0  0  0  0  0
   -1.2990   -3.0000    0.0000 N   0  0  0  0  0  0  0  0  0  0  0  0
   -2.5980   -3.7500    0.0000 C   0  0  0  0  0  0  0  0  0  0  0  0
   -2.5980   -5.2500    0.0000 C   0  0  0  0  0  0  0  0  0  0  0  0
   -1.2990   -1.5000    0.0000 C   0  0  0  0  0  0  0  0  0  0  0  0
   -2.5980   -0.7500    0.0000 C   0  0  0  0  0  0  0  0  0  0  0  0
   -2.5980    0.7500    0.0000 C   0  0  0  0  0  0  0  0  0  0  0  0
   -1.2990    1.5000    0.0000 C   0  0  0  0  0  0  0  0  0  0  0  0
   -1.2990    3.0000    0.0000 F   0  0  0  0  0  0  0  0  0  0  0  0
   -0.0000    0.7500    0.0000 C   0  0  0  0  0  0  0  0  0  0  0  0
    1.2990    1.5000    0.0000 C   0  0  0  0  0  0  0  0  0  0  0  0
    2.5980    0.7500    0.0000 C   0  0  0  0  0  0  0  0  0  0  0  0
    2.5980   -0.7500    0.0000 C   0  0  0  0  0  0  0  0  0  0  0  0
    1.2990   -1.5000    0.0000 N   0  0  0  0  0  0  0  0  0  0  0  0
   -0.0000   -0.7500    0.0000 C   0  0  0  0  0  0  0  0  0  0  0  0
   -2.5980  -12.7500    0.0000 C   0  0  0  0  0  0  0  0  0  0  0  0
   -3.8971  -12.0000    0.0000 N   0  0  0  0  0  0  0  0  0  0  0  0
   -5.1961  -12.7500    0.0000 C   0  0  0  0  0  0  0  0  0  0  0  0
   -5.1961  -14.2500    0.0000 C   0  0  0  0  0  0  0  0  0  0  0  0
   -3.8971  -15.0000    0.0000 C   0  0  0  0  0  0  0  0  0  0  0  0
   -2.5980  -14.2500    0.0000 C   0  0  0  0  0  0  0  0  0  0  0  0
   -1.2990  -15.0000    0.0000 C   0  0  0  0  0  0  0  0  0  0  0  0
  1  2  1  0  0  0  0
  2  3  1  0  0  0  0
  3  4  2  0  0  0  0
  4  5  1  0  0  0  0
  5  6  1  0  0  0  0
  6  7  1  0  0  0  0
  7  8  1  0  0  0  0
  8  9  1  0  0  0  0
  9 10  1  0  0  0  0
 10 11  1  0  0  0  0
  6 11  1  0  0  0  0
  9 12  1  0  0  0  0
 12 13  1  0  0  0  0
 13 14  1  0  0  0  0
 14 15  1  0  0  0  0
 15 16  1  0  0  0  0
 16 17  1  0  0  0  0
 12 17  1  0  0  0  0
 15 18  1  0  0  0  0
 18 19  2  0  0  0  0
 19 20  1  0  0  0  0
 20 21  2  0  0  0  0
 21 22  1  0  0  0  0
 21 23  1  0  0  0  0
 23 24  2  0  0  0  0
 24 25  1  0  0  0  0
 25 26  2  0  0  0  0
 26 27  1  0  0  0  0
 27 28  2  0  0  0  0
 18 28  1  0  0  0  0
 23 28  1  0  0  0  0
  5 29  2  0  0  0  0
 29 30  1  0  0  0  0
 30 31  2  0  0  0  0
 31 32  1  0  0  0  0
 32 33  2  0  0  0  0
 33 34  1  0  0  0  0
 29 34  1  0  0  0  0
 34 35  2  0  0  0  0
  3 35  1  0  0  0  0
M  END
> <chemblId>
CHEMBL1096476

> <bioactivity__type>
Ki

> <units>
nM

> <value>
0.4

$$$$

  CDK     11271513152D 0   0.00000     0.00000     0

 35 40  0  0  0  0              1 V2000 
    1.2991  -16.5000    0.0000 C   0  0  0  0  0  0  0  0  0  0  0  0
    1.2991  -15.0000    0.0000 O   0  0  0  0  0  0  0  0  0  0  0  0
    0.0000  -14.2500    0.0000 C   0  0  0  0  0  0  0  0  0  0  0  0
    0.0000  -12.7500    0.0000 C   0  0  0  0  0  0  0  0  0  0  0  0
   -1.2990  -12.0000    0.0000 C   0  0  0  0  0  0  0  0  0  0  0  0
   -1.2990  -10.5000    0.0000 N   0  0  0  0  0  0  0  0  0  0  0  0
    0.0000   -9.7500    0.0000 C   0  0  0  0  0  0  0  0  0  0  0  0
    0.0000   -8.2500    0.0000 C   0  0  0  0  0  0  0  0  0  0  0  0
   -1.2990   -7.5000    0.0000 N   0  0  0  0  0  0  0  0  0  0  0  0
   -2.5980   -8.2500    0.0000 C   0  0  0  0  0  0  0  0  0  0  0  0
   -2.5980   -9.7500    0.0000 C   0  0  0  0  0  0  0  0  0  0  0  0
   -1.2990   -6.0000    0.0000 C   0  0  0  0  0  0  0  0  0  0  0  0
    0.0000   -5.2500    0.0000 C   0  0  0  0  0  0  0  0  0  0  0  0
    0.0000   -3.7500    0.0000 C   0  0  0  0  0  0  0  0  0  0  0  0
   -1.2990   -3.0000    0.0000 N   0  0  0  0  0  0  0  0  0  0  0  0
   -2.5980   -3.7500    0.0000 C   0  0  0  0  0  0  0  0  0  0  0  0
   -2.5980   -5.2500    0.0000 C   0  0  0  0  0  0  0  0  0  0  0  0
   -1.2990   -1.5000    0.0000 C   0  0  0  0  0  0  0  0  0  0  0  0
   -2.5980   -0.7500    0.0000 C   0  0  0  0  0  0  0  0  0  0  0  0
   -2.5980    0.7500    0.0000 C   0  0  0  0  0  0  0  0  0  0  0  0
   -3.8970    1.5000    0.0000 F   0  0  0  0  0  0  0  0  0  0  0  0
   -1.2990    1.5000    0.0000 C   0  0  0  0  0  0  0  0  0  0  0  0
   -0.0000    0.7500    0.0000 C   0  0  0  0  0  0  0  0  0  0  0  0
    1.2990    1.5000    0.0000 C   0  0  0  0  0  0  0  0  0  0  0  0
    2.5980    0.7500    0.0000 C   0  0  0  0  0  0  0  0  0  0  0  0
    2.5980   -0.7500    0.0000 C   0  0  0  0  0  0  0  0  0  0  0  0
    1.2990   -1.5000    0.0000 N   0  0  0  0  0  0  0  0  0  0  0  0
   -0.0000   -0.7500    0.0000 C   0  0  0  0  0  0  0  0  0  0  0  0
   -2.5980  -12.7500    0.0000 C   0  0  0  0  0  0  0  0  0  0  0  0
   -3.8971  -12.0000    0.0000 N   0  0  0  0  0  0  0  0  0  0  0  0
   -5.1961  -12.7500    0.0000 C   0  0  0  0  0  0  0  0  0  0  0  0
   -5.1961  -14.2500    0.0000 C   0  0  0  0  0  0  0  0  0  0  0  0
   -3.8971  -15.0000    0.0000 C   0  0  0  0  0  0  0  0  0  0  0  0
   -2.5980  -14.2500    0.0000 C   0  0  0  0  0  0  0  0  0  0  0  0
   -1.2990  -15.0000    0.0000 C   0  0  0  0  0  0  0  0  0  0  0  0
  1  2  1  0  0  0  0
  2  3  1  0  0  0  0
  3  4  2  0  0  0  0
  4  5  1  0  0  0  0
  5  6  1  0  0  0  0
  6  7  1  0  0  0  0
  7  8  1  0  0  0  0
  8  9  1  0  0  0  0
  9 10  1  0  0  0  0
 10 11  1  0  0  0  0
  6 11  1  0  0  0  0
  9 12  1  0  0  0  0
 12 13  1  0  0  0  0
 13 14  1  0  0  0  0
 14 15  1  0  0  0  0
 15 16  1  0  0  0  0
 16 17  1  0  0  0  0
 12 17  1  0  0  0  0
 15 18  1  0  0  0  0
 18 19  2  0  0  0  0
 19 20  1  0  0  0  0
 20 21  1  0  0  0  0
 20 22  2  0  0  0  0
 22 23  1  0  0  0  0
 23 24  2  0  0  0  0
 24 25  1  0  0  0  0
 25 26  2  0  0  0  0
 26 27  1  0  0  0  0
 27 28  2  0  0  0  0
 18 28  1  0  0  0  0
 23 28  1  0  0  0  0
  5 29  2  0  0  0  0
 29 30  1  0  0  0  0
 30 31  2  0  0  0  0
 31 32  1  0  0  0  0
 32 33  2  0  0  0  0
 33 34  1  0  0  0  0
 29 34  1  0  0  0  0
 34 35  2  0  0  0  0
  3 35  1  0  0  0  0
M  END
> <chemblId>
CHEMBL1096477

> <bioactivity__type>
Ki

> <units>
nM

> <value>
3.4

$$$$

  CDK     11271513152D 0   0.00000     0.00000     0

 35 40  0  0  0  0              1 V2000 
    1.2991  -16.5000    0.0000 C   0  0  0  0  0  0  0  0  0  0  0  0
    1.2991  -15.0000    0.0000 O   0  0  0  0  0  0  0  0  0  0  0  0
    0.0000  -14.2500    0.0000 C   0  0  0  0  0  0  0  0  0  0  0  0
    0.0000  -12.7500    0.0000 C   0  0  0  0  0  0  0  0  0  0  0  0
   -1.2990  -12.0000    0.0000 C   0  0  0  0  0  0  0  0  0  0  0  0
   -1.2990  -10.5000    0.0000 N   0  0  0  0  0  0  0  0  0  0  0  0
    0.0000   -9.7500    0.0000 C   0  0  0  0  0  0  0  0  0  0  0  0
    0.0000   -8.2500    0.0000 C   0  0  0  0  0  0  0  0  0  0  0  0
   -1.2990   -7.5000    0.0000 N   0  0  0  0  0  0  0  0  0  0  0  0
   -2.5980   -8.2500    0.0000 C   0  0  0  0  0  0  0  0  0  0  0  0
   -2.5980   -9.7500    0.0000 C   0  0  0  0  0  0  0  0  0  0  0  0
   -1.2990   -6.0000    0.0000 C   0  0  0  0  0  0  0  0  0  0  0  0
    0.0000   -5.2500    0.0000 C   0  0  0  0  0  0  0  0  0  0  0  0
    0.0000   -3.7500    0.0000 C   0  0  0  0  0  0  0  0  0  0  0  0
   -1.2990   -3.0000    0.0000 N   0  0  0  0  0  0  0  0  0  0  0  0
   -2.5980   -3.7500    0.0000 C   0  0  0  0  0  0  0  0  0  0  0  0
   -2.5980   -5.2500    0.0000 C   0  0  0  0  0  0  0  0  0  0  0  0
   -1.2990   -1.5000    0.0000 C   0  0  0  0  0  0  0  0  0  0  0  0
   -2.5980   -0.7500    0.0000 C   0  0  0  0  0  0  0  0  0  0  0  0
   -2.5980    0.7500    0.0000 C   0  0  0  0  0  0  0  0  0  0  0  0
   -3.8970    1.5000    0.0000 Br  0  0  0  0  0  0  0  0  0  0  0  0
   -1.2990    1.5000    0.0000 C   0  0  0  0  0  0  0  0  0  0  0  0
   -0.0000    0.7500    0.0000 C   0  0  0  0  0  0  0  0  0  0  0  0
    1.2990    1.5000    0.0000 C   0  0  0  0  0  0  0  0  0  0  0  0
    2.5980    0.7500    0.0000 C   0  0  0  0  0  0  0  0  0  0  0  0
    2.5980   -0.7500    0.0000 C   0  0  0  0  0  0  0  0  0  0  0  0
    1.2990   -1.5000    0.0000 N   0  0  0  0  0  0  0  0  0  0  0  0
   -0.0000   -0.7500    0.0000 C   0  0  0  0  0  0  0  0  0  0  0  0
   -2.5980  -12.7500    0.0000 C   0  0  0  0  0  0  0  0  0  0  0  0
   -3.8971  -12.0000    0.0000 N   0  0  0  0  0  0  0  0  0  0  0  0
   -5.1961  -12.7500    0.0000 C   0  0  0  0  0  0  0  0  0  0  0  0
   -5.1961  -14.2500    0.0000 C   0  0  0  0  0  0  0  0  0  0  0  0
   -3.8971  -15.0000    0.0000 C   0  0  0  0  0  0  0  0  0  0  0  0
   -2.5980  -14.2500    0.0000 C   0  0  0  0  0  0  0  0  0  0  0  0
   -1.2990  -15.0000    0.0000 C   0  0  0  0  0  0  0  0  0  0  0  0
  1  2  1  0  0  0  0
  2  3  1  0  0  0  0
  3  4  2  0  0  0  0
  4  5  1  0  0  0  0
  5  6  1  0  0  0  0
  6  7  1  0  0  0  0
  7  8  1  0  0  0  0
  8  9  1  0  0  0  0
  9 10  1  0  0  0  0
 10 11  1  0  0  0  0
  6 11  1  0  0  0  0
  9 12  1  0  0  0  0
 12 13  1  0  0  0  0
 13 14  1  0  0  0  0
 14 15  1  0  0  0  0
 15 16  1  0  0  0  0
 16 17  1  0  0  0  0
 12 17  1  0  0  0  0
 15 18  1  0  0  0  0
 18 19  2  0  0  0  0
 19 20  1  0  0  0  0
 20 21  1  0  0  0  0
 20 22  2  0  0  0  0
 22 23  1  0  0  0  0
 23 24  2  0  0  0  0
 24 25  1  0  0  0  0
 25 26  2  0  0  0  0
 26 27  1  0  0  0  0
 27 28  2  0  0  0  0
 18 28  1  0  0  0  0
 23 28  1  0  0  0  0
  5 29  2  0  0  0  0
 29 30  1  0  0  0  0
 30 31  2  0  0  0  0
 31 32  1  0  0  0  0
 32 33  2  0  0  0  0
 33 34  1  0  0  0  0
 29 34  1  0  0  0  0
 34 35  2  0  0  0  0
  3 35  1  0  0  0  0
M  END
> <chemblId>
CHEMBL1096529

> <bioactivity__type>
Ki

> <units>
nM

> <value>
0.61

$$$$

  CDK     11271513152D 0   0.00000     0.00000     0

 35 40  0  0  0  0              1 V2000 
    1.2991  -16.5000    0.0000 C   0  0  0  0  0  0  0  0  0  0  0  0
    1.2991  -15.0000    0.0000 O   0  0  0  0  0  0  0  0  0  0  0  0
    0.0000  -14.2500    0.0000 C   0  0  0  0  0  0  0  0  0  0  0  0
    0.0000  -12.7500    0.0000 C   0  0  0  0  0  0  0  0  0  0  0  0
   -1.2990  -12.0000    0.0000 C   0  0  0  0  0  0  0  0  0  0  0  0
   -1.2990  -10.5000    0.0000 N   0  0  0  0  0  0  0  0  0  0  0  0
    0.0000   -9.7500    0.0000 C   0  0  0  0  0  0  0  0  0  0  0  0
    0.0000   -8.2500    0.0000 C   0  0  0  0  0  0  0  0  0  0  0  0
   -1.2990   -7.5000    0.0000 N   0  0  0  0  0  0  0  0  0  0  0  0
   -2.5980   -8.2500    0.0000 C   0  0  0  0  0  0  0  0  0  0  0  0
   -2.5980   -9.7500    0.0000 C   0  0  0  0  0  0  0  0  0  0  0  0
   -1.2990   -6.0000    0.0000 C   0  0  0  0  0  0  0  0  0  0  0  0
    0.0000   -5.2500    0.0000 C   0  0  0  0  0  0  0  0  0  0  0  0
    0.0000   -3.7500    0.0000 C   0  0  0  0  0  0  0  0  0  0  0  0
   -1.2990   -3.0000    0.0000 N   0  0  0  0  0  0  0  0  0  0  0  0
   -2.5980   -3.7500    0.0000 C   0  0  0  0  0  0  0  0  0  0  0  0
   -2.5980   -5.2500    0.0000 C   0  0  0  0  0  0  0  0  0  0  0  0
   -1.2990   -1.5000    0.0000 C   0  0  0  0  0  0  0  0  0  0  0  0
   -2.5980   -0.7500    0.0000 C   0  0  0  0  0  0  0  0  0  0  0  0
   -3.8970   -1.5000    0.0000 F   0  0  0  0  0  0  0  0  0  0  0  0
   -2.5980    0.7500    0.0000 C   0  0  0  0  0  0  0  0  0  0  0  0
   -1.2990    1.5000    0.0000 C   0  0  0  0  0  0  0  0  0  0  0  0
   -0.0000    0.7500    0.0000 C   0  0  0  0  0  0  0  0  0  0  0  0
    1.2990    1.5000    0.0000 C   0  0  0  0  0  0  0  0  0  0  0  0
    2.5980    0.7500    0.0000 C   0  0  0  0  0  0  0  0  0  0  0  0
    2.5980   -0.7500    0.0000 C   0  0  0  0  0  0  0  0  0  0  0  0
    1.2990   -1.5000    0.0000 N   0  0  0  0  0  0  0  0  0  0  0  0
   -0.0000   -0.7500    0.0000 C   0  0  0  0  0  0  0  0  0  0  0  0
   -2.5980  -12.7500    0.0000 C   0  0  0  0  0  0  0  0  0  0  0  0
   -3.8971  -12.0000    0.0000 N   0  0  0  0  0  0  0  0  0  0  0  0
   -5.1961  -12.7500    0.0000 C   0  0  0  0  0  0  0  0  0  0  0  0
   -5.1961  -14.2500    0.0000 C   0  0  0  0  0  0  0  0  0  0  0  0
   -3.8971  -15.0000    0.0000 C   0  0  0  0  0  0  0  0  0  0  0  0
   -2.5980  -14.2500    0.0000 C   0  0  0  0  0  0  0  0  0  0  0  0
   -1.2990  -15.0000    0.0000 C   0  0  0  0  0  0  0  0  0  0  0  0
  1  2  1  0  0  0  0
  2  3  1  0  0  0  0
  3  4  2  0  0  0  0
  4  5  1  0  0  0  0
  5  6  1  0  0  0  0
  6  7  1  0  0  0  0
  7  8  1  0  0  0  0
  8  9  1  0  0  0  0
  9 10  1  0  0  0  0
 10 11  1  0  0  0  0
  6 11  1  0  0  0  0
  9 12  1  0  0  0  0
 12 13  1  0  0  0  0
 13 14  1  0  0  0  0
 14 15  1  0  0  0  0
 15 16  1  0  0  0  0
 16 17  1  0  0  0  0
 12 17  1  0  0  0  0
 15 18  1  0  0  0  0
 18 19  2  0  0  0  0
 19 20  1  0  0  0  0
 19 21  1  0  0  0  0
 21 22  2  0  0  0  0
 22 23  1  0  0  0  0
 23 24  2  0  0  0  0
 24 25  1  0  0  0  0
 25 26  2  0  0  0  0
 26 27  1  0  0  0  0
 27 28  2  0  0  0  0
 18 28  1  0  0  0  0
 23 28  1  0  0  0  0
  5 29  2  0  0  0  0
 29 30  1  0  0  0  0
 30 31  2  0  0  0  0
 31 32  1  0  0  0  0
 32 33  2  0  0  0  0
 33 34  1  0  0  0  0
 29 34  1  0  0  0  0
 34 35  2  0  0  0  0
  3 35  1  0  0  0  0
M  END
> <chemblId>
CHEMBL1096530

> <bioactivity__type>
Ki

> <units>
nM

> <value>
276.0

$$$$

  CDK     11271513152D 0   0.00000     0.00000     0

 38 43  0  0  0  0              1 V2000 
    1.2991  -16.5000    0.0000 C   0  0  0  0  0  0  0  0  0  0  0  0
    1.2991  -15.0000    0.0000 O   0  0  0  0  0  0  0  0  0  0  0  0
    0.0000  -14.2500    0.0000 C   0  0  0  0  0  0  0  0  0  0  0  0
    0.0000  -12.7500    0.0000 C   0  0  0  0  0  0  0  0  0  0  0  0
   -1.2990  -12.0000    0.0000 C   0  0  0  0  0  0  0  0  0  0  0  0
   -1.2990  -10.5000    0.0000 N   0  0  0  0  0  0  0  0  0  0  0  0
    0.0000   -9.7500    0.0000 C   0  0  0  0  0  0  0  0  0  0  0  0
    0.0000   -8.2500    0.0000 C   0  0  0  0  0  0  0  0  0  0  0  0
   -1.2990   -7.5000    0.0000 N   0  0  0  0  0  0  0  0  0  0  0  0
   -2.5980   -8.2500    0.0000 C   0  0  0  0  0  0  0  0  0  0  0  0
   -2.5980   -9.7500    0.0000 C   0  0  0  0  0  0  0  0  0  0  0  0
   -1.2990   -6.0000    0.0000 C   0  0  0  0  0  0  0  0  0  0  0  0
    0.0000   -5.2500    0.0000 C   0  0  0  0  0  0  0  0  0  0  0  0
    0.0000   -3.7500    0.0000 C   0  0  0  0  0  0  0  0  0  0  0  0
   -1.2990   -3.0000    0.0000 N   0  0  0  0  0  0  0  0  0  0  0  0
   -2.5980   -3.7500    0.0000 C   0  0  0  0  0  0  0  0  0  0  0  0
   -2.5980   -5.2500    0.0000 C   0  0  0  0  0  0  0  0  0  0  0  0
   -1.2990   -1.5000    0.0000 C   0  0  0  0  0  0  0  0  0  0  0  0
   -2.5980   -0.7500    0.0000 C   0  0  0  0  0  0  0  0  0  0  0  0
   -2.5980    0.7500    0.0000 C   0  0  0  0  0  0  0  0  0  0  0  0
   -1.2990    1.5000    0.0000 C   0  0  0  0  0  0  0  0  0  0  0  0
   -0.0000    0.7500    0.0000 C   0  0  0  0  0  0  0  0  0  0  0  0
    1.2990    1.5000    0.0000 C   0  0  0  0  0  0  0  0  0  0  0  0
    2.5980    0.7500    0.0000 C   0  0  0  0  0  0  0  0  0  0  0  0
    2.5980   -0.7500    0.0000 C   0  0  0  0  0  0  0  0  0  0  0  0
    1.2990   -1.5000    0.0000 N   0  0  0  0  0  0  0  0  0  0  0  0
   -0.0000   -0.7500    0.0000 C   0  0  0  0  0  0  0  0  0  0  0  0
    3.8970   -1.5000    0.0000 C   0  0  0  0  0  0  0  0  0  0  0  0
    5.1961   -0.7500    0.0000 F   0  0  0  0  0  0  0  0  0  0  0  0
    2.9329   -2.6491    0.0000 F   0  0  0  0  0  0  0  0  0  0  0  0
    4.8612   -2.6491    0.0000 F   0  0  0  0  0  0  0  0  0  0  0  0
   -2.5980  -12.7500    0.0000 C   0  0  0  0  0  0  0  0  0  0  0  0
   -3.8971  -12.0000    0.0000 N   0  0  0  0  0  0  0  0  0  0  0  0
   -5.1961  -12.7500    0.0000 C   0  0  0  0  0  0  0  0  0  0  0  0
   -5.1961  -14.2500    0.0000 C   0  0  0  0  0  0  0  0  0  0  0  0
   -3.8971  -15.0000    0.0000 C   0  0  0  0  0  0  0  0  0  0  0  0
   -2.5980  -14.2500    0.0000 C   0  0  0  0  0  0  0  0  0  0  0  0
   -1.2990  -15.0000    0.0000 C   0  0  0  0  0  0  0  0  0  0  0  0
  1  2  1  0  0  0  0
  2  3  1  0  0  0  0
  3  4  2  0  0  0  0
  4  5  1  0  0  0  0
  5  6  1  0  0  0  0
  6  7  1  0  0  0  0
  7  8  1  0  0  0  0
  8  9  1  0  0  0  0
  9 10  1  0  0  0  0
 10 11  1  0  0  0  0
  6 11  1  0  0  0  0
  9 12  1  0  0  0  0
 12 13  1  0  0  0  0
 13 14  1  0  0  0  0
 14 15  1  0  0  0  0
 15 16  1  0  0  0  0
 16 17  1  0  0  0  0
 12 17  1  0  0  0  0
 15 18  1  0  0  0  0
 18 19  2  0  0  0  0
 19 20  1  0  0  0  0
 20 21  2  0  0  0  0
 21 22  1  0  0  0  0
 22 23  2  0  0  0  0
 23 24  1  0  0  0  0
 24 25  2  0  0  0  0
 25 26  1  0  0  0  0
 26 27  2  0  0  0  0
 18 27  1  0  0  0  0
 22 27  1  0  0  0  0
 25 28  1  0  0  0  0
 28 29  1  0  0  0  0
 28 30  1  0  0  0  0
 28 31  1  0  0  0  0
  5 32  2  0  0  0  0
 32 33  1  0  0  0  0
 33 34  2  0  0  0  0
 34 35  1  0  0  0  0
 35 36  2  0  0  0  0
 36 37  1  0  0  0  0
 32 37  1  0  0  0  0
 37 38  2  0  0  0  0
  3 38  1  0  0  0  0
M  END
> <chemblId>
CHEMBL1096540

> <bioactivity__type>
Ki

> <units>
nM

> <value>
1.8

$$$$

  CDK     11271513152D 0   0.00000     0.00000     0

 41 46  0  0  0  0              1 V2000 
    1.2991  -16.5000    0.0000 C   0  0  0  0  0  0  0  0  0  0  0  0
    1.2991  -15.0000    0.0000 O   0  0  0  0  0  0  0  0  0  0  0  0
    0.0000  -14.2500    0.0000 C   0  0  0  0  0  0  0  0  0  0  0  0
    0.0000  -12.7500    0.0000 C   0  0  0  0  0  0  0  0  0  0  0  0
   -1.2990  -12.0000    0.0000 C   0  0  0  0  0  0  0  0  0  0  0  0
   -1.2990  -10.5000    0.0000 N   0  0  0  0  0  0  0  0  0  0  0  0
    0.0000   -9.7500    0.0000 C   0  0  0  0  0  0  0  0  0  0  0  0
    0.0000   -8.2500    0.0000 C   0  0  0  0  0  0  0  0  0  0  0  0
   -1.2990   -7.5000    0.0000 N   0  0  0  0  0  0  0  0  0  0  0  0
   -2.5980   -8.2500    0.0000 C   0  0  0  0  0  0  0  0  0  0  0  0
   -2.5980   -9.7500    0.0000 C   0  0  0  0  0  0  0  0  0  0  0  0
   -1.2990   -6.0000    0.0000 C   0  0  0  0  0  0  0  0  0  0  0  0
    0.0000   -5.2500    0.0000 C   0  0  0  0  0  0  0  0  0  0  0  0
    0.0000   -3.7500    0.0000 C   0  0  0  0  0  0  0  0  0  0  0  0
   -1.2990   -3.0000    0.0000 N   0  0  0  0  0  0  0  0  0  0  0  0
   -2.5980   -3.7500    0.0000 C   0  0  0  0  0  0  0  0  0  0  0  0
   -2.5980   -5.2500    0.0000 C   0  0  0  0  0  0  0  0  0  0  0  0
   -1.2990   -1.5000    0.0000 C   0  0  0  0  0  0  0  0  0  0  0  0
   -2.5980   -0.7500    0.0000 C   0  0  0  0  0  0  0  0  0  0  0  0
   -2.5980    0.7500    0.0000 C   0  0  0  0  0  0  0  0  0  0  0  0
   -1.2990    1.5000    0.0000 C   0  0  0  0  0  0  0  0  0  0  0  0
   -1.2990    3.0000    0.0000 F   0  0  0  0  0  0  0  0  0  0  0  0
   -0.0000    0.7500    0.0000 C   0  0  0  0  0  0  0  0  0  0  0  0
    1.2990    1.5000    0.0000 C   0  0  0  0  0  0  0  0  0  0  0  0
    1.2990    3.0000    0.0000 O   0  0  0  0  0  0  0  0  0  0  0  0
    2.5980    3.7500    0.0000 C   0  0  0  0  0  0  0  0  0  0  0  0
    2.5980    0.7500    0.0000 C   0  0  0  0  0  0  0  0  0  0  0  0
    2.5980   -0.7500    0.0000 C   0  0  0  0  0  0  0  0  0  0  0  0
    1.2990   -1.5000    0.0000 N   0  0  0  0  0  0  0  0  0  0  0  0
   -0.0000   -0.7500    0.0000 C   0  0  0  0  0  0  0  0  0  0  0  0
    3.8970   -1.5000    0.0000 C   0  0  0  0  0  0  0  0  0  0  0  0
    5.1961   -0.7500    0.0000 F   0  0  0  0  0  0  0  0  0  0  0  0
    2.9329   -2.6491    0.0000 F   0  0  0  0  0  0  0  0  0  0  0  0
    4.8612   -2.6491    0.0000 F   0  0  0  0  0  0  0  0  0  0  0  0
   -2.5980  -12.7500    0.0000 C   0  0  0  0  0  0  0  0  0  0  0  0
   -3.8971  -12.0000    0.0000 N   0  0  0  0  0  0  0  0  0  0  0  0
   -5.1961  -12.7500    0.0000 C   0  0  0  0  0  0  0  0  0  0  0  0
   -5.1961  -14.2500    0.0000 C   0  0  0  0  0  0  0  0  0  0  0  0
   -3.8971  -15.0000    0.0000 C   0  0  0  0  0  0  0  0  0  0  0  0
   -2.5980  -14.2500    0.0000 C   0  0  0  0  0  0  0  0  0  0  0  0
   -1.2990  -15.0000    0.0000 C   0  0  0  0  0  0  0  0  0  0  0  0
  1  2  1  0  0  0  0
  2  3  1  0  0  0  0
  3  4  2  0  0  0  0
  4  5  1  0  0  0  0
  5  6  1  0  0  0  0
  6  7  1  0  0  0  0
  7  8  1  0  0  0  0
  8  9  1  0  0  0  0
  9 10  1  0  0  0  0
 10 11  1  0  0  0  0
  6 11  1  0  0  0  0
  9 12  1  0  0  0  0
 12 13  1  0  0  0  0
 13 14  1  0  0  0  0
 14 15  1  0  0  0  0
 15 16  1  0  0  0  0
 16 17  1  0  0  0  0
 12 17  1  0  0  0  0
 15 18  1  0  0  0  0
 18 19  2  0  0  0  0
 19 20  1  0  0  0  0
 20 21  2  0  0  0  0
 21 22  1  0  0  0  0
 21 23  1  0  0  0  0
 23 24  2  0  0  0  0
 24 25  1  0  0  0  0
 25 26  1  0  0  0  0
 24 27  1  0  0  0  0
 27 28  2  0  0  0  0
 28 29  1  0  0  0  0
 29 30  2  0  0  0  0
 18 30  1  0  0  0  0
 23 30  1  0  0  0  0
 28 31  1  0  0  0  0
 31 32  1  0  0  0  0
 31 33  1  0  0  0  0
 31 34  1  0  0  0  0
  5 35  2  0  0  0  0
 35 36  1  0  0  0  0
 36 37  2  0  0  0  0
 37 38  1  0  0  0  0
 38 39  2  0  0  0  0
 39 40  1  0  0  0  0
 35 40  1  0  0  0  0
 40 41  2  0  0  0  0
  3 41  1  0  0  0  0
M  END
> <chemblId>
CHEMBL1096671

> <bioactivity__type>
Ki

> <units>
nM

> <value>
2.0

$$$$

  CDK     11271513152D 0   0.00000     0.00000     0

 35 40  0  0  0  0              1 V2000 
    1.2991  -16.5000    0.0000 C   0  0  0  0  0  0  0  0  0  0  0  0
    1.2991  -15.0000    0.0000 O   0  0  0  0  0  0  0  0  0  0  0  0
    0.0000  -14.2500    0.0000 C   0  0  0  0  0  0  0  0  0  0  0  0
    0.0000  -12.7500    0.0000 C   0  0  0  0  0  0  0  0  0  0  0  0
   -1.2990  -12.0000    0.0000 C   0  0  0  0  0  0  0  0  0  0  0  0
   -1.2990  -10.5000    0.0000 N   0  0  0  0  0  0  0  0  0  0  0  0
    0.0000   -9.7500    0.0000 C   0  0  0  0  0  0  0  0  0  0  0  0
    0.0000   -8.2500    0.0000 C   0  0  0  0  0  0  0  0  0  0  0  0
   -1.2990   -7.5000    0.0000 N   0  0  0  0  0  0  0  0  0  0  0  0
   -2.5980   -8.2500    0.0000 C   0  0  0  0  0  0  0  0  0  0  0  0
   -2.5980   -9.7500    0.0000 C   0  0  0  0  0  0  0  0  0  0  0  0
   -1.2990   -6.0000    0.0000 C   0  0  0  0  0  0  0  0  0  0  0  0
    0.0000   -5.2500    0.0000 C   0  0  0  0  0  0  0  0  0  0  0  0
    0.0000   -3.7500    0.0000 C   0  0  0  0  0  0  0  0  0  0  0  0
   -1.2990   -3.0000    0.0000 N   0  0  0  0  0  0  0  0  0  0  0  0
   -2.5980   -3.7500    0.0000 C   0  0  0  0  0  0  0  0  0  0  0  0
   -2.5980   -5.2500    0.0000 C   0  0  0  0  0  0  0  0  0  0  0  0
   -1.2990   -1.5000    0.0000 C   0  0  0  0  0  0  0  0  0  0  0  0
   -2.5980   -0.7500    0.0000 C   0  0  0  0  0  0  0  0  0  0  0  0
   -2.5980    0.7500    0.0000 C   0  0  0  0  0  0  0  0  0  0  0  0
   -1.2990    1.5000    0.0000 C   0  0  0  0  0  0  0  0  0  0  0  0
   -0.0000    0.7500    0.0000 C   0  0  0  0  0  0  0  0  0  0  0  0
    1.2990    1.5000    0.0000 C   0  0  0  0  0  0  0  0  0  0  0  0
    2.5980    0.7500    0.0000 C   0  0  0  0  0  0  0  0  0  0  0  0
    2.5980   -0.7500    0.0000 C   0  0  0  0  0  0  0  0  0  0  0  0
    3.8970   -1.5000    0.0000 C   0  0  0  0  0  0  0  0  0  0  0  0
    1.2990   -1.5000    0.0000 N   0  0  0  0  0  0  0  0  0  0  0  0
   -0.0000   -0.7500    0.0000 C   0  0  0  0  0  0  0  0  0  0  0  0
   -2.5980  -12.7500    0.0000 C   0  0  0  0  0  0  0  0  0  0  0  0
   -3.8971  -12.0000    0.0000 N   0  0  0  0  0  0  0  0  0  0  0  0
   -5.1961  -12.7500    0.0000 C   0  0  0  0  0  0  0  0  0  0  0  0
   -5.1961  -14.2500    0.0000 C   0  0  0  0  0  0  0  0  0  0  0  0
   -3.8971  -15.0000    0.0000 C   0  0  0  0  0  0  0  0  0  0  0  0
   -2.5980  -14.2500    0.0000 C   0  0  0  0  0  0  0  0  0  0  0  0
   -1.2990  -15.0000    0.0000 C   0  0  0  0  0  0  0  0  0  0  0  0
  1  2  1  0  0  0  0
  2  3  1  0  0  0  0
  3  4  2  0  0  0  0
  4  5  1  0  0  0  0
  5  6  1  0  0  0  0
  6  7  1  0  0  0  0
  7  8  1  0  0  0  0
  8  9  1  0  0  0  0
  9 10  1  0  0  0  0
 10 11  1  0  0  0  0
  6 11  1  0  0  0  0
  9 12  1  0  0  0  0
 12 13  1  0  0  0  0
 13 14  1  0  0  0  0
 14 15  1  0  0  0  0
 15 16  1  0  0  0  0
 16 17  1  0  0  0  0
 12 17  1  0  0  0  0
 15 18  1  0  0  0  0
 18 19  2  0  0  0  0
 19 20  1  0  0  0  0
 20 21  2  0  0  0  0
 21 22  1  0  0  0  0
 22 23  2  0  0  0  0
 23 24  1  0  0  0  0
 24 25  2  0  0  0  0
 25 26  1  0  0  0  0
 25 27  1  0  0  0  0
 27 28  2  0  0  0  0
 18 28  1  0  0  0  0
 22 28  1  0  0  0  0
  5 29  2  0  0  0  0
 29 30  1  0  0  0  0
 30 31  2  0  0  0  0
 31 32  1  0  0  0  0
 32 33  2  0  0  0  0
 33 34  1  0  0  0  0
 29 34  1  0  0  0  0
 34 35  2  0  0  0  0
  3 35  1  0  0  0  0
M  END
> <chemblId>
CHEMBL1096802

> <bioactivity__type>
Ki

> <units>
nM

> <value>
0.54

$$$$

  CDK     11271513152D 0   0.00000     0.00000     0

 30 34  0  0  0  0              1 V2000 
   -3.6053   -2.9996    0.0000 C   0  0  0  0  0  0  0  0  0  0  0  0
   -2.3064   -3.7498    0.0000 C   0  0  0  0  0  0  0  0  0  0  0  0
   -2.3067   -5.2498    0.0000 C   0  0  0  0  0  0  0  0  0  0  0  0
   -1.0077   -6.0000    0.0000 N   0  0  0  0  0  0  0  0  0  0  0  0
   -1.0080   -7.5000    0.0000 C   0  0  0  0  0  0  0  0  0  0  0  0
   -2.3072   -8.2498    0.0000 C   0  0  0  0  0  0  0  0  0  0  0  0
   -2.3074   -9.7498    0.0000 C   0  0  0  0  0  0  0  0  0  0  0  0
   -1.0085  -10.5000    0.0000 O   0  0  0  0  0  0  0  0  0  0  0  0
   -3.6066  -10.4996    0.0000 C   0  0  0  0  0  0  0  0  0  0  0  0
   -4.9768   -9.8892    0.0000 C   0  0  0  0  0  0  0  0  0  0  0  0
   -5.9807  -11.0038    0.0000 S   0  0  0  0  0  0  0  0  0  0  0  0
   -5.2309  -12.3029    0.0000 C   0  0  0  0  0  0  0  0  0  0  0  0
   -5.6947  -13.7295    0.0000 C   0  0  0  0  0  0  0  0  0  0  0  0
   -4.6911  -14.8443    0.0000 C   0  0  0  0  0  0  0  0  0  0  0  0
   -3.2239  -14.5327    0.0000 C   0  0  0  0  0  0  0  0  0  0  0  0
   -2.2204  -15.6476    0.0000 F   0  0  0  0  0  0  0  0  0  0  0  0
   -2.7601  -13.1062    0.0000 C   0  0  0  0  0  0  0  0  0  0  0  0
   -3.7636  -11.9913    0.0000 C   0  0  0  0  0  0  0  0  0  0  0  0
    0.2914   -5.2502    0.0000 C   0  0  0  0  0  0  0  0  0  0  0  0
    0.2917   -3.7502    0.0000 C   0  0  0  0  0  0  0  0  0  0  0  0
   -1.0072   -3.0000    0.0000 N   0  0  0  0  0  0  0  0  0  0  0  0
   -1.0070   -1.5000    0.0000 C   0  0  0  0  0  0  0  0  0  0  0  0
   -2.3060   -0.7500    0.0000 C   0  0  0  0  0  0  0  0  0  0  0  0
   -2.3060    0.7500    0.0000 C   0  0  0  0  0  0  0  0  0  0  0  0
   -1.0070    1.5000    0.0000 C   0  0  0  0  0  0  0  0  0  0  0  0
    0.2930    0.7500    0.0000 C   0  0  0  0  0  0  0  0  0  0  0  0
    1.7190    1.2140    0.0000 O   0  0  0  0  0  0  0  0  0  0  0  0
    2.6010   -0.0000    0.0000 C   0  0  0  0  0  0  0  0  0  0  0  0
    1.7190   -1.2140    0.0000 O   0  0  0  0  0  0  0  0  0  0  0  0
    0.2930   -0.7500    0.0000 C   0  0  0  0  0  0  0  0  0  0  0  0
  1  2  1  0  0  0  0
  2  3  1  0  0  0  0
  3  4  1  0  0  0  0
  4  5  1  0  0  0  0
  5  6  1  0  0  0  0
  6  7  1  0  0  0  0
  7  8  1  0  0  0  0
  7  9  1  0  0  0  0
  9 10  2  0  0  0  0
 10 11  1  0  0  0  0
 11 12  1  0  0  0  0
 12 13  2  0  0  0  0
 13 14  1  0  0  0  0
 14 15  2  0  0  0  0
 15 16  1  0  0  0  0
 15 17  1  0  0  0  0
 17 18  2  0  0  0  0
  9 18  1  0  0  0  0
 12 18  1  0  0  0  0
  4 19  1  0  0  0  0
 19 20  1  0  0  0  0
 20 21  1  0  0  0  0
  2 21  1  0  0  0  0
 21 22  1  0  0  0  0
 22 23  2  0  0  0  0
 23 24  1  0  0  0  0
 24 25  2  0  0  0  0
 25 26  1  0  0  0  0
 26 27  1  0  0  0  0
 27 28  1  0  0  0  0
 28 29  1  0  0  0  0
 29 30  1  0  0  0  0
 22 30  1  0  0  0  0
 26 30  2  0  0  0  0
M  END
> <chemblId>
CHEMBL1096903

> <bioactivity__type>
Ki

> <units>
nM

> <value>
9.33

$$$$

  CDK     11271513152D 0   0.00000     0.00000     0

 37 42  0  0  0  0              1 V2000 
    1.2991  -16.5000    0.0000 C   0  0  0  0  0  0  0  0  0  0  0  0
    1.2991  -15.0000    0.0000 O   0  0  0  0  0  0  0  0  0  0  0  0
    0.0000  -14.2500    0.0000 C   0  0  0  0  0  0  0  0  0  0  0  0
    0.0000  -12.7500    0.0000 C   0  0  0  0  0  0  0  0  0  0  0  0
   -1.2990  -12.0000    0.0000 C   0  0  0  0  0  0  0  0  0  0  0  0
   -1.2990  -10.5000    0.0000 N   0  0  0  0  0  0  0  0  0  0  0  0
    0.0000   -9.7500    0.0000 C   0  0  0  0  0  0  0  0  0  0  0  0
    0.0000   -8.2500    0.0000 C   0  0  0  0  0  0  0  0  0  0  0  0
   -1.2990   -7.5000    0.0000 N   0  0  0  0  0  0  0  0  0  0  0  0
   -2.5980   -8.2500    0.0000 C   0  0  0  0  0  0  0  0  0  0  0  0
   -2.5980   -9.7500    0.0000 C   0  0  0  0  0  0  0  0  0  0  0  0
   -1.2990   -6.0000    0.0000 C   0  0  0  0  0  0  0  0  0  0  0  0
    0.0000   -5.2500    0.0000 C   0  0  0  0  0  0  0  0  0  0  0  0
    0.0000   -3.7500    0.0000 C   0  0  0  0  0  0  0  0  0  0  0  0
   -1.2990   -3.0000    0.0000 N   0  0  0  0  0  0  0  0  0  0  0  0
   -2.5980   -3.7500    0.0000 C   0  0  0  0  0  0  0  0  0  0  0  0
   -2.5980   -5.2500    0.0000 C   0  0  0  0  0  0  0  0  0  0  0  0
   -1.2990   -1.5000    0.0000 C   0  0  0  0  0  0  0  0  0  0  0  0
   -2.5980   -0.7500    0.0000 C   0  0  0  0  0  0  0  0  0  0  0  0
   -2.5980    0.7500    0.0000 C   0  0  0  0  0  0  0  0  0  0  0  0
   -1.2990    1.5000    0.0000 C   0  0  0  0  0  0  0  0  0  0  0  0
   -1.2990    3.0000    0.0000 F   0  0  0  0  0  0  0  0  0  0  0  0
   -0.0000    0.7500    0.0000 C   0  0  0  0  0  0  0  0  0  0  0  0
    1.2990    1.5000    0.0000 C   0  0  0  0  0  0  0  0  0  0  0  0
    1.2990    3.0000    0.0000 C   0  0  0  0  0  0  0  0  0  0  0  0
    2.5980    0.7500    0.0000 C   0  0  0  0  0  0  0  0  0  0  0  0
    2.5980   -0.7500    0.0000 C   0  0  0  0  0  0  0  0  0  0  0  0
    3.8970   -1.5000    0.0000 C   0  0  0  0  0  0  0  0  0  0  0  0
    1.2990   -1.5000    0.0000 N   0  0  0  0  0  0  0  0  0  0  0  0
   -0.0000   -0.7500    0.0000 C   0  0  0  0  0  0  0  0  0  0  0  0
   -2.5980  -12.7500    0.0000 C   0  0  0  0  0  0  0  0  0  0  0  0
   -3.8971  -12.0000    0.0000 N   0  0  0  0  0  0  0  0  0  0  0  0
   -5.1961  -12.7500    0.0000 C   0  0  0  0  0  0  0  0  0  0  0  0
   -5.1961  -14.2500    0.0000 C   0  0  0  0  0  0  0  0  0  0  0  0
   -3.8971  -15.0000    0.0000 C   0  0  0  0  0  0  0  0  0  0  0  0
   -2.5980  -14.2500    0.0000 C   0  0  0  0  0  0  0  0  0  0  0  0
   -1.2990  -15.0000    0.0000 C   0  0  0  0  0  0  0  0  0  0  0  0
  1  2  1  0  0  0  0
  2  3  1  0  0  0  0
  3  4  2  0  0  0  0
  4  5  1  0  0  0  0
  5  6  1  0  0  0  0
  6  7  1  0  0  0  0
  7  8  1  0  0  0  0
  8  9  1  0  0  0  0
  9 10  1  0  0  0  0
 10 11  1  0  0  0  0
  6 11  1  0  0  0  0
  9 12  1  0  0  0  0
 12 13  1  0  0  0  0
 13 14  1  0  0  0  0
 14 15  1  0  0  0  0
 15 16  1  0  0  0  0
 16 17  1  0  0  0  0
 12 17  1  0  0  0  0
 15 18  1  0  0  0  0
 18 19  2  0  0  0  0
 19 20  1  0  0  0  0
 20 21  2  0  0  0  0
 21 22  1  0  0  0  0
 21 23  1  0  0  0  0
 23 24  2  0  0  0  0
 24 25  1  0  0  0  0
 24 26  1  0  0  0  0
 26 27  2  0  0  0  0
 27 28  1  0  0  0  0
 27 29  1  0  0  0  0
 29 30  2  0  0  0  0
 18 30  1  0  0  0  0
 23 30  1  0  0  0  0
  5 31  2  0  0  0  0
 31 32  1  0  0  0  0
 32 33  2  0  0  0  0
 33 34  1  0  0  0  0
 34 35  2  0  0  0  0
 35 36  1  0  0  0  0
 31 36  1  0  0  0  0
 36 37  2  0  0  0  0
  3 37  1  0  0  0  0
M  END
> <chemblId>
CHEMBL1097181

> <bioactivity__type>
Ki

> <units>
nM

> <value>
177.0

$$$$

  CDK     11271513152D 0   0.00000     0.00000     0

 39 44  0  0  0  0              1 V2000 
    1.2991  -16.5000    0.0000 C   0  0  0  0  0  0  0  0  0  0  0  0
    1.2991  -15.0000    0.0000 O   0  0  0  0  0  0  0  0  0  0  0  0
    0.0000  -14.2500    0.0000 C   0  0  0  0  0  0  0  0  0  0  0  0
    0.0000  -12.7500    0.0000 C   0  0  0  0  0  0  0  0  0  0  0  0
   -1.2990  -12.0000    0.0000 C   0  0  0  0  0  0  0  0  0  0  0  0
   -1.2990  -10.5000    0.0000 N   0  0  0  0  0  0  0  0  0  0  0  0
    0.0000   -9.7500    0.0000 C   0  0  0  0  0  0  0  0  0  0  0  0
    0.0000   -8.2500    0.0000 C   0  0  0  0  0  0  0  0  0  0  0  0
   -1.2990   -7.5000    0.0000 N   0  0  0  0  0  0  0  0  0  0  0  0
   -2.5980   -8.2500    0.0000 C   0  0  0  0  0  0  0  0  0  0  0  0
   -2.5980   -9.7500    0.0000 C   0  0  0  0  0  0  0  0  0  0  0  0
   -1.2990   -6.0000    0.0000 C   0  0  0  0  0  0  0  0  0  0  0  0
    0.0000   -5.2500    0.0000 C   0  0  0  0  0  0  0  0  0  0  0  0
    0.0000   -3.7500    0.0000 C   0  0  0  0  0  0  0  0  0  0  0  0
   -1.2990   -3.0000    0.0000 N   0  0  0  0  0  0  0  0  0  0  0  0
   -2.5980   -3.7500    0.0000 C   0  0  0  0  0  0  0  0  0  0  0  0
   -2.5980   -5.2500    0.0000 C   0  0  0  0  0  0  0  0  0  0  0  0
   -1.2990   -1.5000    0.0000 C   0  0  0  0  0  0  0  0  0  0  0  0
   -2.5980   -0.7500    0.0000 C   0  0  0  0  0  0  0  0  0  0  0  0
   -2.5980    0.7500    0.0000 C   0  0  0  0  0  0  0  0  0  0  0  0
   -1.2990    1.5000    0.0000 C   0  0  0  0  0  0  0  0  0  0  0  0
   -1.2990    3.0000    0.0000 F   0  0  0  0  0  0  0  0  0  0  0  0
   -0.0000    0.7500    0.0000 C   0  0  0  0  0  0  0  0  0  0  0  0
    1.2990    1.5000    0.0000 C   0  0  0  0  0  0  0  0  0  0  0  0
    2.5980    0.7500    0.0000 C   0  0  0  0  0  0  0  0  0  0  0  0
    2.5980   -0.7500    0.0000 C   0  0  0  0  0  0  0  0  0  0  0  0
    1.2990   -1.5000    0.0000 N   0  0  0  0  0  0  0  0  0  0  0  0
   -0.0000   -0.7500    0.0000 C   0  0  0  0  0  0  0  0  0  0  0  0
    3.8970   -1.5000    0.0000 C   0  0  0  0  0  0  0  0  0  0  0  0
    5.1961   -0.7500    0.0000 F   0  0  0  0  0  0  0  0  0  0  0  0
    2.9329   -2.6491    0.0000 F   0  0  0  0  0  0  0  0  0  0  0  0
    4.8612   -2.6491    0.0000 F   0  0  0  0  0  0  0  0  0  0  0  0
   -2.5980  -12.7500    0.0000 C   0  0  0  0  0  0  0  0  0  0  0  0
   -3.8971  -12.0000    0.0000 N   0  0  0  0  0  0  0  0  0  0  0  0
   -5.1961  -12.7500    0.0000 C   0  0  0  0  0  0  0  0  0  0  0  0
   -5.1961  -14.2500    0.0000 C   0  0  0  0  0  0  0  0  0  0  0  0
   -3.8971  -15.0000    0.0000 C   0  0  0  0  0  0  0  0  0  0  0  0
   -2.5980  -14.2500    0.0000 C   0  0  0  0  0  0  0  0  0  0  0  0
   -1.2990  -15.0000    0.0000 C   0  0  0  0  0  0  0  0  0  0  0  0
  1  2  1  0  0  0  0
  2  3  1  0  0  0  0
  3  4  2  0  0  0  0
  4  5  1  0  0  0  0
  5  6  1  0  0  0  0
  6  7  1  0  0  0  0
  7  8  1  0  0  0  0
  8  9  1  0  0  0  0
  9 10  1  0  0  0  0
 10 11  1  0  0  0  0
  6 11  1  0  0  0  0
  9 12  1  0  0  0  0
 12 13  1  0  0  0  0
 13 14  1  0  0  0  0
 14 15  1  0  0  0  0
 15 16  1  0  0  0  0
 16 17  1  0  0  0  0
 12 17  1  0  0  0  0
 15 18  1  0  0  0  0
 18 19  2  0  0  0  0
 19 20  1  0  0  0  0
 20 21  2  0  0  0  0
 21 22  1  0  0  0  0
 21 23  1  0  0  0  0
 23 24  2  0  0  0  0
 24 25  1  0  0  0  0
 25 26  2  0  0  0  0
 26 27  1  0  0  0  0
 27 28  2  0  0  0  0
 18 28  1  0  0  0  0
 23 28  1  0  0  0  0
 26 29  1  0  0  0  0
 29 30  1  0  0  0  0
 29 31  1  0  0  0  0
 29 32  1  0  0  0  0
  5 33  2  0  0  0  0
 33 34  1  0  0  0  0
 34 35  2  0  0  0  0
 35 36  1  0  0  0  0
 36 37  2  0  0  0  0
 37 38  1  0  0  0  0
 33 38  1  0  0  0  0
 38 39  2  0  0  0  0
  3 39  1  0  0  0  0
M  END
> <chemblId>
CHEMBL1097484

> <bioactivity__type>
Ki

> <units>
nM

> <value>
3.6

$$$$

  CDK     11271513152D 0   0.00000     0.00000     0

 39 44  0  0  0  0              1 V2000 
    1.2991  -16.5000    0.0000 C   0  0  0  0  0  0  0  0  0  0  0  0
    1.2991  -15.0000    0.0000 O   0  0  0  0  0  0  0  0  0  0  0  0
    0.0000  -14.2500    0.0000 C   0  0  0  0  0  0  0  0  0  0  0  0
    0.0000  -12.7500    0.0000 C   0  0  0  0  0  0  0  0  0  0  0  0
   -1.2990  -12.0000    0.0000 C   0  0  0  0  0  0  0  0  0  0  0  0
   -1.2990  -10.5000    0.0000 N   0  0  0  0  0  0  0  0  0  0  0  0
    0.0000   -9.7500    0.0000 C   0  0  0  0  0  0  0  0  0  0  0  0
    0.0000   -8.2500    0.0000 C   0  0  0  0  0  0  0  0  0  0  0  0
   -1.2990   -7.5000    0.0000 N   0  0  0  0  0  0  0  0  0  0  0  0
   -2.5980   -8.2500    0.0000 C   0  0  0  0  0  0  0  0  0  0  0  0
   -2.5980   -9.7500    0.0000 C   0  0  0  0  0  0  0  0  0  0  0  0
   -1.2990   -6.0000    0.0000 C   0  0  0  0  0  0  0  0  0  0  0  0
    0.0000   -5.2500    0.0000 C   0  0  0  0  0  0  0  0  0  0  0  0
    0.0000   -3.7500    0.0000 C   0  0  0  0  0  0  0  0  0  0  0  0
   -1.2990   -3.0000    0.0000 N   0  0  0  0  0  0  0  0  0  0  0  0
   -2.5980   -3.7500    0.0000 C   0  0  0  0  0  0  0  0  0  0  0  0
   -2.5980   -5.2500    0.0000 C   0  0  0  0  0  0  0  0  0  0  0  0
   -1.2990   -1.5000    0.0000 C   0  0  0  0  0  0  0  0  0  0  0  0
   -2.5980   -0.7500    0.0000 C   0  0  0  0  0  0  0  0  0  0  0  0
   -2.5980    0.7500    0.0000 C   0  0  0  0  0  0  0  0  0  0  0  0
   -1.2990    1.5000    0.0000 C   0  0  0  0  0  0  0  0  0  0  0  0
   -1.2990    3.0000    0.0000 F   0  0  0  0  0  0  0  0  0  0  0  0
   -0.0000    0.7500    0.0000 C   0  0  0  0  0  0  0  0  0  0  0  0
    1.2990    1.5000    0.0000 C   0  0  0  0  0  0  0  0  0  0  0  0
    2.5980    0.7500    0.0000 C   0  0  0  0  0  0  0  0  0  0  0  0
    2.5980   -0.7500    0.0000 C   0  0  0  0  0  0  0  0  0  0  0  0
    1.2990   -1.5000    0.0000 N   0  0  0  0  0  0  0  0  0  0  0  0
   -0.0000   -0.7500    0.0000 C   0  0  0  0  0  0  0  0  0  0  0  0
    3.8970    1.5000    0.0000 C   0  0  0  0  0  0  0  0  0  0  0  0
    3.8971    3.0000    0.0000 F   0  0  0  0  0  0  0  0  0  0  0  0
    4.4101    0.0904    0.0000 F   0  0  0  0  0  0  0  0  0  0  0  0
    5.3743    1.7605    0.0000 F   0  0  0  0  0  0  0  0  0  0  0  0
   -2.5980  -12.7500    0.0000 C   0  0  0  0  0  0  0  0  0  0  0  0
   -3.8971  -12.0000    0.0000 N   0  0  0  0  0  0  0  0  0  0  0  0
   -5.1961  -12.7500    0.0000 C   0  0  0  0  0  0  0  0  0  0  0  0
   -5.1961  -14.2500    0.0000 C   0  0  0  0  0  0  0  0  0  0  0  0
   -3.8971  -15.0000    0.0000 C   0  0  0  0  0  0  0  0  0  0  0  0
   -2.5980  -14.2500    0.0000 C   0  0  0  0  0  0  0  0  0  0  0  0
   -1.2990  -15.0000    0.0000 C   0  0  0  0  0  0  0  0  0  0  0  0
  1  2  1  0  0  0  0
  2  3  1  0  0  0  0
  3  4  2  0  0  0  0
  4  5  1  0  0  0  0
  5  6  1  0  0  0  0
  6  7  1  0  0  0  0
  7  8  1  0  0  0  0
  8  9  1  0  0  0  0
  9 10  1  0  0  0  0
 10 11  1  0  0  0  0
  6 11  1  0  0  0  0
  9 12  1  0  0  0  0
 12 13  1  0  0  0  0
 13 14  1  0  0  0  0
 14 15  1  0  0  0  0
 15 16  1  0  0  0  0
 16 17  1  0  0  0  0
 12 17  1  0  0  0  0
 15 18  1  0  0  0  0
 18 19  2  0  0  0  0
 19 20  1  0  0  0  0
 20 21  2  0  0  0  0
 21 22  1  0  0  0  0
 21 23  1  0  0  0  0
 23 24  2  0  0  0  0
 24 25  1  0  0  0  0
 25 26  2  0  0  0  0
 26 27  1  0  0  0  0
 27 28  2  0  0  0  0
 18 28  1  0  0  0  0
 23 28  1  0  0  0  0
 25 29  1  0  0  0  0
 29 30  1  0  0  0  0
 29 31  1  0  0  0  0
 29 32  1  0  0  0  0
  5 33  2  0  0  0  0
 33 34  1  0  0  0  0
 34 35  2  0  0  0  0
 35 36  1  0  0  0  0
 36 37  2  0  0  0  0
 37 38  1  0  0  0  0
 33 38  1  0  0  0  0
 38 39  2  0  0  0  0
  3 39  1  0  0  0  0
M  END
> <chemblId>
CHEMBL1098133

> <bioactivity__type>
Ki

> <units>
nM

> <value>
0.87

$$$$

  CDK     11271513152D 0   0.00000     0.00000     0

 36 41  0  0  0  0              1 V2000 
    1.2991  -16.5000    0.0000 C   0  0  0  0  0  0  0  0  0  0  0  0
    1.2991  -15.0000    0.0000 O   0  0  0  0  0  0  0  0  0  0  0  0
    0.0000  -14.2500    0.0000 C   0  0  0  0  0  0  0  0  0  0  0  0
    0.0000  -12.7500    0.0000 C   0  0  0  0  0  0  0  0  0  0  0  0
   -1.2990  -12.0000    0.0000 C   0  0  0  0  0  0  0  0  0  0  0  0
   -1.2990  -10.5000    0.0000 N   0  0  0  0  0  0  0  0  0  0  0  0
    0.0000   -9.7500    0.0000 C   0  0  0  0  0  0  0  0  0  0  0  0
    0.0000   -8.2500    0.0000 C   0  0  0  0  0  0  0  0  0  0  0  0
   -1.2990   -7.5000    0.0000 N   0  0  0  0  0  0  0  0  0  0  0  0
   -2.5980   -8.2500    0.0000 C   0  0  0  0  0  0  0  0  0  0  0  0
   -2.5980   -9.7500    0.0000 C   0  0  0  0  0  0  0  0  0  0  0  0
   -1.2990   -6.0000    0.0000 C   0  0  0  0  0  0  0  0  0  0  0  0
    0.0000   -5.2500    0.0000 C   0  0  0  0  0  0  0  0  0  0  0  0
    0.0000   -3.7500    0.0000 C   0  0  0  0  0  0  0  0  0  0  0  0
   -1.2990   -3.0000    0.0000 N   0  0  0  0  0  0  0  0  0  0  0  0
   -2.5980   -3.7500    0.0000 C   0  0  0  0  0  0  0  0  0  0  0  0
   -2.5980   -5.2500    0.0000 C   0  0  0  0  0  0  0  0  0  0  0  0
   -1.2990   -1.5000    0.0000 C   0  0  0  0  0  0  0  0  0  0  0  0
   -2.5980   -0.7500    0.0000 C   0  0  0  0  0  0  0  0  0  0  0  0
   -2.5980    0.7500    0.0000 C   0  0  0  0  0  0  0  0  0  0  0  0
   -1.2990    1.5000    0.0000 C   0  0  0  0  0  0  0  0  0  0  0  0
   -1.2990    3.0000    0.0000 F   0  0  0  0  0  0  0  0  0  0  0  0
   -0.0000    0.7500    0.0000 C   0  0  0  0  0  0  0  0  0  0  0  0
    1.2990    1.5000    0.0000 C   0  0  0  0  0  0  0  0  0  0  0  0
    2.5980    0.7500    0.0000 C   0  0  0  0  0  0  0  0  0  0  0  0
    3.8970    1.5000    0.0000 F   0  0  0  0  0  0  0  0  0  0  0  0
    2.5980   -0.7500    0.0000 C   0  0  0  0  0  0  0  0  0  0  0  0
    1.2990   -1.5000    0.0000 N   0  0  0  0  0  0  0  0  0  0  0  0
   -0.0000   -0.7500    0.0000 C   0  0  0  0  0  0  0  0  0  0  0  0
   -2.5980  -12.7500    0.0000 C   0  0  0  0  0  0  0  0  0  0  0  0
   -3.8971  -12.0000    0.0000 N   0  0  0  0  0  0  0  0  0  0  0  0
   -5.1961  -12.7500    0.0000 C   0  0  0  0  0  0  0  0  0  0  0  0
   -5.1961  -14.2500    0.0000 C   0  0  0  0  0  0  0  0  0  0  0  0
   -3.8971  -15.0000    0.0000 C   0  0  0  0  0  0  0  0  0  0  0  0
   -2.5980  -14.2500    0.0000 C   0  0  0  0  0  0  0  0  0  0  0  0
   -1.2990  -15.0000    0.0000 C   0  0  0  0  0  0  0  0  0  0  0  0
  1  2  1  0  0  0  0
  2  3  1  0  0  0  0
  3  4  2  0  0  0  0
  4  5  1  0  0  0  0
  5  6  1  0  0  0  0
  6  7  1  0  0  0  0
  7  8  1  0  0  0  0
  8  9  1  0  0  0  0
  9 10  1  0  0  0  0
 10 11  1  0  0  0  0
  6 11  1  0  0  0  0
  9 12  1  0  0  0  0
 12 13  1  0  0  0  0
 13 14  1  0  0  0  0
 14 15  1  0  0  0  0
 15 16  1  0  0  0  0
 16 17  1  0  0  0  0
 12 17  1  0  0  0  0
 15 18  1  0  0  0  0
 18 19  2  0  0  0  0
 19 20  1  0  0  0  0
 20 21  2  0  0  0  0
 21 22  1  0  0  0  0
 21 23  1  0  0  0  0
 23 24  2  0  0  0  0
 24 25  1  0  0  0  0
 25 26  1  0  0  0  0
 25 27  2  0  0  0  0
 27 28  1  0  0  0  0
 28 29  2  0  0  0  0
 18 29  1  0  0  0  0
 23 29  1  0  0  0  0
  5 30  2  0  0  0  0
 30 31  1  0  0  0  0
 31 32  2  0  0  0  0
 32 33  1  0  0  0  0
 33 34  2  0  0  0  0
 34 35  1  0  0  0  0
 30 35  1  0  0  0  0
 35 36  2  0  0  0  0
  3 36  1  0  0  0  0
M  END
> <chemblId>
CHEMBL1098134

> <bioactivity__type>
Ki

> <units>
nM

> <value>
0.47

$$$$

  CDK     11271513152D 0   0.00000     0.00000     0

 24 25  0  0  0  0              1 V2000 
  -14.1598   10.7574    0.0000 C   0  0  0  0  0  0  0  0  0  0  0  0
  -12.6680   10.6005    0.0000 C   0  0  0  0  0  0  0  0  0  0  0  0
  -12.0580    9.2301    0.0000 C   0  0  0  0  0  0  0  0  0  0  0  0
  -10.5662    9.0733    0.0000 C   0  0  0  0  0  0  0  0  0  0  0  0
   -9.9562    7.7029    0.0000 C   0  0  0  0  0  0  0  0  0  0  0  0
   -8.4644    7.5460    0.0000 C   0  0  0  0  0  0  0  0  0  0  0  0
   -7.8544    6.1757    0.0000 C   0  0  0  0  0  0  0  0  0  0  0  0
   -6.3626    6.0188    0.0000 C   0  0  0  0  0  0  0  0  0  0  0  0
   -5.7526    4.6485    0.0000 C   0  0  0  0  0  0  0  0  0  0  0  0
   -4.2608    4.4916    0.0000 C   0  0  0  0  0  0  0  0  0  0  0  0
   -3.6508    3.1212    0.0000 C   0  0  0  0  0  0  0  0  0  0  0  0
   -2.1590    2.9644    0.0000 O   0  0  0  0  0  0  0  0  0  0  0  0
   -1.5490    1.5940    0.0000 C   0  0  0  0  0  0  0  0  0  0  0  0
   -2.4310    0.3800    0.0000 C   0  0  0  0  0  0  0  0  0  0  0  0
   -1.8200   -0.9900    0.0000 C   0  0  0  0  0  0  0  0  0  0  0  0
   -0.3290   -1.1470    0.0000 C   0  0  0  0  0  0  0  0  0  0  0  0
    0.5530   -2.3610    0.0000 N   0  0  0  0  0  0  0  0  0  0  0  0
    1.9800   -1.8970    0.0000 C   0  0  0  0  0  0  0  0  0  0  0  0
    1.9800   -0.3970    0.0000 C   0  0  0  0  0  0  0  0  0  0  0  0
    3.1933    0.4849    0.0000 C   0  0  0  0  0  0  0  0  0  0  0  0
    4.5638   -0.1249    0.0000 C   0  0  0  0  0  0  0  0  0  0  0  0
    5.7771    0.7570    0.0000 N   0  0  0  0  0  0  0  0  0  0  0  0
    0.5530    0.0660    0.0000 C   0  0  0  0  0  0  0  0  0  0  0  0
   -0.0570    1.4370    0.0000 C   0  0  0  0  0  0  0  0  0  0  0  0
  1  2  1  0  0  0  0
  2  3  1  0  0  0  0
  3  4  1  0  0  0  0
  4  5  1  0  0  0  0
  5  6  1  0  0  0  0
  6  7  1  0  0  0  0
  7  8  1  0  0  0  0
  8  9  1  0  0  0  0
  9 10  1  0  0  0  0
 10 11  1  0  0  0  0
 11 12  1  0  0  0  0
 12 13  1  0  0  0  0
 13 14  2  0  0  0  0
 14 15  1  0  0  0  0
 15 16  2  0  0  0  0
 16 17  1  0  0  0  0
 17 18  1  0  0  0  0
 18 19  2  0  0  0  0
 19 20  1  0  0  0  0
 20 21  1  0  0  0  0
 21 22  1  0  0  0  0
 19 23  1  0  0  0  0
 16 23  1  0  0  0  0
 23 24  2  0  0  0  0
 13 24  1  0  0  0  0
M  END
> <chemblId>
CHEMBL109839

> <bioactivity__type>
Ki

> <units>
nM

> <value>
885.0

$$$$

  CDK     11271513152D 0   0.00000     0.00000     0

 35 40  0  0  0  0              1 V2000 
    1.2991  -16.5000    0.0000 C   0  0  0  0  0  0  0  0  0  0  0  0
    1.2991  -15.0000    0.0000 O   0  0  0  0  0  0  0  0  0  0  0  0
    0.0000  -14.2500    0.0000 C   0  0  0  0  0  0  0  0  0  0  0  0
    0.0000  -12.7500    0.0000 C   0  0  0  0  0  0  0  0  0  0  0  0
   -1.2990  -12.0000    0.0000 C   0  0  0  0  0  0  0  0  0  0  0  0
   -1.2990  -10.5000    0.0000 N   0  0  0  0  0  0  0  0  0  0  0  0
    0.0000   -9.7500    0.0000 C   0  0  0  0  0  0  0  0  0  0  0  0
    0.0000   -8.2500    0.0000 C   0  0  0  0  0  0  0  0  0  0  0  0
   -1.2990   -7.5000    0.0000 N   0  0  0  0  0  0  0  0  0  0  0  0
   -2.5980   -8.2500    0.0000 C   0  0  0  0  0  0  0  0  0  0  0  0
   -2.5980   -9.7500    0.0000 C   0  0  0  0  0  0  0  0  0  0  0  0
   -1.2990   -6.0000    0.0000 C   0  0  0  0  0  0  0  0  0  0  0  0
    0.0000   -5.2500    0.0000 C   0  0  0  0  0  0  0  0  0  0  0  0
    0.0000   -3.7500    0.0000 C   0  0  0  0  0  0  0  0  0  0  0  0
   -1.2990   -3.0000    0.0000 N   0  0  0  0  0  0  0  0  0  0  0  0
   -2.5980   -3.7500    0.0000 C   0  0  0  0  0  0  0  0  0  0  0  0
   -2.5980   -5.2500    0.0000 C   0  0  0  0  0  0  0  0  0  0  0  0
   -1.2990   -1.5000    0.0000 C   0  0  0  0  0  0  0  0  0  0  0  0
   -2.5980   -0.7500    0.0000 C   0  0  0  0  0  0  0  0  0  0  0  0
   -2.5980    0.7500    0.0000 C   0  0  0  0  0  0  0  0  0  0  0  0
   -1.2990    1.5000    0.0000 C   0  0  0  0  0  0  0  0  0  0  0  0
   -0.0000    0.7500    0.0000 C   0  0  0  0  0  0  0  0  0  0  0  0
    1.2990    1.5000    0.0000 C   0  0  0  0  0  0  0  0  0  0  0  0
    2.5980    0.7500    0.0000 C   0  0  0  0  0  0  0  0  0  0  0  0
    3.8970    1.5000    0.0000 F   0  0  0  0  0  0  0  0  0  0  0  0
    2.5980   -0.7500    0.0000 C   0  0  0  0  0  0  0  0  0  0  0  0
    1.2990   -1.5000    0.0000 N   0  0  0  0  0  0  0  0  0  0  0  0
   -0.0000   -0.7500    0.0000 C   0  0  0  0  0  0  0  0  0  0  0  0
   -2.5980  -12.7500    0.0000 C   0  0  0  0  0  0  0  0  0  0  0  0
   -3.8971  -12.0000    0.0000 N   0  0  0  0  0  0  0  0  0  0  0  0
   -5.1961  -12.7500    0.0000 C   0  0  0  0  0  0  0  0  0  0  0  0
   -5.1961  -14.2500    0.0000 C   0  0  0  0  0  0  0  0  0  0  0  0
   -3.8971  -15.0000    0.0000 C   0  0  0  0  0  0  0  0  0  0  0  0
   -2.5980  -14.2500    0.0000 C   0  0  0  0  0  0  0  0  0  0  0  0
   -1.2990  -15.0000    0.0000 C   0  0  0  0  0  0  0  0  0  0  0  0
  1  2  1  0  0  0  0
  2  3  1  0  0  0  0
  3  4  2  0  0  0  0
  4  5  1  0  0  0  0
  5  6  1  0  0  0  0
  6  7  1  0  0  0  0
  7  8  1  0  0  0  0
  8  9  1  0  0  0  0
  9 10  1  0  0  0  0
 10 11  1  0  0  0  0
  6 11  1  0  0  0  0
  9 12  1  0  0  0  0
 12 13  1  0  0  0  0
 13 14  1  0  0  0  0
 14 15  1  0  0  0  0
 15 16  1  0  0  0  0
 16 17  1  0  0  0  0
 12 17  1  0  0  0  0
 15 18  1  0  0  0  0
 18 19  2  0  0  0  0
 19 20  1  0  0  0  0
 20 21  2  0  0  0  0
 21 22  1  0  0  0  0
 22 23  2  0  0  0  0
 23 24  1  0  0  0  0
 24 25  1  0  0  0  0
 24 26  2  0  0  0  0
 26 27  1  0  0  0  0
 27 28  2  0  0  0  0
 18 28  1  0  0  0  0
 22 28  1  0  0  0  0
  5 29  2  0  0  0  0
 29 30  1  0  0  0  0
 30 31  2  0  0  0  0
 31 32  1  0  0  0  0
 32 33  2  0  0  0  0
 33 34  1  0  0  0  0
 29 34  1  0  0  0  0
 34 35  2  0  0  0  0
  3 35  1  0  0  0  0
M  END
> <chemblId>
CHEMBL1098483

> <bioactivity__type>
Ki

> <units>
nM

> <value>
0.79

$$$$

  CDK     11271513152D 0   0.00000     0.00000     0

 24 26  0  0  0  0              1 V2000 
   10.3113   -1.2771    0.0000 C   0  0  0  0  0  0  0  0  0  0  0  0
    9.7009    0.0931    0.0000 O   0  0  0  0  0  0  0  0  0  0  0  0
   10.5823    1.3068    0.0000 C   0  0  0  0  0  0  0  0  0  0  0  0
   12.0741    1.1504    0.0000 C   0  0  0  0  0  0  0  0  0  0  0  0
   12.9556    2.3641    0.0000 C   0  0  0  0  0  0  0  0  0  0  0  0
   12.3452    3.7343    0.0000 C   0  0  0  0  0  0  0  0  0  0  0  0
   10.8533    3.8907    0.0000 C   0  0  0  0  0  0  0  0  0  0  0  0
    9.9719    2.6770    0.0000 C   0  0  0  0  0  0  0  0  0  0  0  0
    8.4801    2.8335    0.0000 N   0  0  0  0  0  0  0  0  0  0  0  0
    7.8697    4.2037    0.0000 C   0  0  0  0  0  0  0  0  0  0  0  0
    6.3779    4.3602    0.0000 C   0  0  0  0  0  0  0  0  0  0  0  0
    5.4965    3.1465    0.0000 N   0  0  0  0  0  0  0  0  0  0  0  0
    4.0047    3.3029    0.0000 C   0  0  0  0  0  0  0  0  0  0  0  0
    3.1232    2.0892    0.0000 C   0  0  0  0  0  0  0  0  0  0  0  0
    1.6314    2.2457    0.0000 C   0  0  0  0  0  0  0  0  0  0  0  0
    1.0210    3.6159    0.0000 O   0  0  0  0  0  0  0  0  0  0  0  0
    0.7500    1.0320    0.0000 C   0  0  0  0  0  0  0  0  0  0  0  0
    1.2140   -0.3940    0.0000 C   0  0  0  0  0  0  0  0  0  0  0  0
   -0.0000   -1.2760    0.0000 S   0  0  0  0  0  0  0  0  0  0  0  0
   -1.2130   -0.3940    0.0000 C   0  0  0  0  0  0  0  0  0  0  0  0
   -2.6396   -0.8574    0.0000 C   0  0  0  0  0  0  0  0  0  0  0  0
   -0.7500    1.0320    0.0000 C   0  0  0  0  0  0  0  0  0  0  0  0
    6.1069    1.7763    0.0000 C   0  0  0  0  0  0  0  0  0  0  0  0
    7.5987    1.6198    0.0000 C   0  0  0  0  0  0  0  0  0  0  0  0
  1  2  1  0  0  0  0
  2  3  1  0  0  0  0
  3  4  2  0  0  0  0
  4  5  1  0  0  0  0
  5  6  2  0  0  0  0
  6  7  1  0  0  0  0
  7  8  2  0  0  0  0
  3  8  1  0  0  0  0
  8  9  1  0  0  0  0
  9 10  1  0  0  0  0
 10 11  1  0  0  0  0
 11 12  1  0  0  0  0
 12 13  1  0  0  0  0
 13 14  1  0  0  0  0
 14 15  1  0  0  0  0
 15 16  1  0  0  0  0
 15 17  1  0  0  0  0
 17 18  2  0  0  0  0
 18 19  1  0  0  0  0
 19 20  1  0  0  0  0
 20 21  1  0  0  0  0
 20 22  2  0  0  0  0
 17 22  1  0  0  0  0
 12 23  1  0  0  0  0
 23 24  1  0  0  0  0
  9 24  1  0  0  0  0
M  END
> <chemblId>
CHEMBL1098904

> <bioactivity__type>
Ki

> <units>
nM

> <value>
371.54

$$$$

  CDK     11271513152D 0   0.00000     0.00000     0

 30 34  0  0  0  0              1 V2000 
   11.0626   -0.5458    0.0000 C   0  0  0  0  0  0  0  0  0  0  0  0
   11.5259   -1.9725    0.0000 C   0  0  0  0  0  0  0  0  0  0  0  0
   12.9930   -2.2847    0.0000 C   0  0  0  0  0  0  0  0  0  0  0  0
   13.4563   -3.7113    0.0000 C   0  0  0  0  0  0  0  0  0  0  0  0
   12.4523   -4.8259    0.0000 C   0  0  0  0  0  0  0  0  0  0  0  0
   12.9156   -6.2525    0.0000 C   0  0  0  0  0  0  0  0  0  0  0  0
   11.9116   -7.3670    0.0000 C   0  0  0  0  0  0  0  0  0  0  0  0
   10.4445   -7.0549    0.0000 C   0  0  0  0  0  0  0  0  0  0  0  0
    9.9813   -5.6282    0.0000 C   0  0  0  0  0  0  0  0  0  0  0  0
    8.5141   -5.3160    0.0000 N   0  0  0  0  0  0  0  0  0  0  0  0
    8.0509   -3.8894    0.0000 C   0  0  0  0  0  0  0  0  0  0  0  0
    6.5837   -3.5772    0.0000 C   0  0  0  0  0  0  0  0  0  0  0  0
    5.5798   -4.6917    0.0000 N   0  0  0  0  0  0  0  0  0  0  0  0
    4.1126   -4.3795    0.0000 C   0  0  0  0  0  0  0  0  0  0  0  0
    3.6494   -2.9528    0.0000 C   0  0  0  0  0  0  0  0  0  0  0  0
    2.1822   -2.6407    0.0000 C   0  0  0  0  0  0  0  0  0  0  0  0
    1.1783   -3.7552    0.0000 O   0  0  0  0  0  0  0  0  0  0  0  0
    1.7190   -1.2140    0.0000 C   0  0  0  0  0  0  0  0  0  0  0  0
    2.6010    0.0000    0.0000 C   0  0  0  0  0  0  0  0  0  0  0  0
    1.7190    1.2140    0.0000 S   0  0  0  0  0  0  0  0  0  0  0  0
    0.2930    0.7500    0.0000 C   0  0  0  0  0  0  0  0  0  0  0  0
   -1.0070    1.5000    0.0000 C   0  0  0  0  0  0  0  0  0  0  0  0
   -2.3060    0.7500    0.0000 C   0  0  0  0  0  0  0  0  0  0  0  0
   -2.3060   -0.7500    0.0000 C   0  0  0  0  0  0  0  0  0  0  0  0
   -1.0070   -1.5000    0.0000 C   0  0  0  0  0  0  0  0  0  0  0  0
    0.2930   -0.7500    0.0000 C   0  0  0  0  0  0  0  0  0  0  0  0
    6.0430   -6.1184    0.0000 C   0  0  0  0  0  0  0  0  0  0  0  0
    7.5102   -6.4305    0.0000 C   0  0  0  0  0  0  0  0  0  0  0  0
   10.9852   -4.5137    0.0000 C   0  0  0  0  0  0  0  0  0  0  0  0
   10.5219   -3.0870    0.0000 N   0  0  0  0  0  0  0  0  0  0  0  0
  1  2  1  0  0  0  0
  2  3  2  0  0  0  0
  3  4  1  0  0  0  0
  4  5  2  0  0  0  0
  5  6  1  0  0  0  0
  6  7  2  0  0  0  0
  7  8  1  0  0  0  0
  8  9  2  0  0  0  0
  9 10  1  0  0  0  0
 10 11  1  0  0  0  0
 11 12  1  0  0  0  0
 12 13  1  0  0  0  0
 13 14  1  0  0  0  0
 14 15  1  0  0  0  0
 15 16  1  0  0  0  0
 16 17  1  0  0  0  0
 16 18  1  0  0  0  0
 18 19  2  0  0  0  0
 19 20  1  0  0  0  0
 20 21  1  0  0  0  0
 21 22  2  0  0  0  0
 22 23  1  0  0  0  0
 23 24  2  0  0  0  0
 24 25  1  0  0  0  0
 25 26  2  0  0  0  0
 18 26  1  0  0  0  0
 21 26  1  0  0  0  0
 13 27  1  0  0  0  0
 27 28  1  0  0  0  0
 10 28  1  0  0  0  0
  9 29  1  0  0  0  0
  5 29  1  0  0  0  0
 29 30  2  0  0  0  0
  2 30  1  0  0  0  0
M  END
> <chemblId>
CHEMBL1099255

> <bioactivity__type>
Ki

> <units>
nM

> <value>
10.23

$$$$
 stripped
BRStripMol11271513152D 0   0.00000     0.00000     0
This file has been stripped
 25 28  0  0  0  0              1 V2000 
   -4.2249   -2.3826    0.0000 C   0  0  0  0  0  0  0  0  0  0  0  0
   -3.2210   -1.2680    0.0000 N   0  0  0  0  0  0  0  0  0  0  0  0
   -3.6840    0.1580    0.0000 C   0  0  0  0  0  0  0  0  0  0  0  0
   -2.6810    1.2730    0.0000 C   0  0  0  0  0  0  0  0  0  0  0  0
   -1.2130    0.9610    0.0000 C   0  0  0  0  0  0  0  0  0  0  0  0
   -0.0000    1.8430    0.0000 N   0  0  0  0  0  0  0  0  0  0  0  0
    1.2140    0.9610    0.0000 C   0  0  0  0  0  0  0  0  0  0  0  0
    2.6810    1.2730    0.0000 C   0  0  0  0  0  0  0  0  0  0  0  0
    3.6850    0.1580    0.0000 C   0  0  0  0  0  0  0  0  0  0  0  0
    3.2210   -1.2680    0.0000 C   0  0  0  0  0  0  0  0  0  0  0  0
    1.7540   -1.5800    0.0000 C   0  0  0  0  0  0  0  0  0  0  0  0
    0.7500   -0.4660    0.0000 C   0  0  0  0  0  0  0  0  0  0  0  0
   -0.7500   -0.4660    0.0000 C   0  0  0  0  0  0  0  0  0  0  0  0
   -1.7540   -1.5800    0.0000 C   0  0  0  0  0  0  0  0  0  0  0  0
    4.2245   -2.3829    0.0000 S   0  0  0  0  0  0  0  0  0  0  0  0
    2.9523   -3.1776    0.0000 O   0  0  0  0  0  0  0  0  0  0  0  0
    4.7862   -3.7737    0.0000 O   0  0  0  0  0  0  0  0  0  0  0  0
    5.6918   -2.0712    0.0000 N   0  0  0  0  0  0  0  0  0  0  0  0
    6.6953   -3.1861    0.0000 C   0  0  0  0  0  0  0  0  0  0  0  0
    6.2316   -4.6126    0.0000 C   0  0  0  0  0  0  0  0  0  0  0  0
    7.2351   -5.7275    0.0000 C   0  0  0  0  0  0  0  0  0  0  0  0
    8.7024   -5.4158    0.0000 C   0  0  0  0  0  0  0  0  0  0  0  0
    9.1661   -3.9893    0.0000 C   0  0  0  0  0  0  0  0  0  0  0  0
   10.6334   -3.6777    0.0000 F   0  0  0  0  0  0  0  0  0  0  0  0
    8.1626   -2.8745    0.0000 C   0  0  0  0  0  0  0  0  0  0  0  0
  1  2  1  0  0  0  0
  2  3  1  0  0  0  0
  3  4  1  0  0  0  0
  4  5  1  0  0  0  0
  5  6  1  0  0  0  0
  6  7  1  0  0  0  0
  7  8  2  0  0  0  0
  8  9  1  0  0  0  0
  9 10  2  0  0  0  0
 10 11  1  0  0  0  0
 11 12  2  0  0  0  0
  7 12  1  0  0  0  0
 12 13  1  0  0  0  0
  5 13  2  0  0  0  0
 13 14  1  0  0  0  0
  2 14  1  0  0  0  0
 10 15  1  0  0  0  0
 15 16  2  0  0  0  0
 15 17  2  0  0  0  0
 15 18  1  0  0  0  0
 18 19  1  0  0  0  0
 19 20  2  0  0  0  0
 20 21  1  0  0  0  0
 21 22  2  0  0  0  0
 22 23  1  0  0  0  0
 23 24  1  0  0  0  0
 23 25  2  0  0  0  0
 19 25  1  0  0  0  0
M  END
> <chemblId>
CHEMBL1099284

> <bioactivity__type>
Ki

> <units>
nM

> <value>
7.0

$$$$

  CDK     11271513152D 0   0.00000     0.00000     0

 15 16  0  0  0  0              1 V2000 
   -4.7631   -0.3680    0.0000 C   0  0  0  0  0  0  0  0  0  0  0  0
   -3.4658   -1.1210    0.0000 C   0  0  0  0  0  0  0  0  0  0  0  0
   -3.4693   -2.6210    0.0000 O   0  0  0  0  0  0  0  0  0  0  0  0
   -2.1650   -0.3740    0.0000 C   0  0  0  0  0  0  0  0  0  0  0  0
   -2.1590    1.1300    0.0000 C   0  0  0  0  0  0  0  0  0  0  0  0
   -0.8670    1.8780    0.0000 C   0  0  0  0  0  0  0  0  0  0  0  0
    0.4360    1.1360    0.0000 C   0  0  0  0  0  0  0  0  0  0  0  0
    1.8640    1.5910    0.0000 N   0  0  0  0  0  0  0  0  0  0  0  0
    2.7380    0.3750    0.0000 C   0  0  0  0  0  0  0  0  0  0  0  0
    1.8580   -0.8290    0.0000 C   0  0  0  0  0  0  0  0  0  0  0  0
    2.3204   -2.2560    0.0000 C   0  0  0  0  0  0  0  0  0  0  0  0
    3.7874   -2.5690    0.0000 C   0  0  0  0  0  0  0  0  0  0  0  0
    4.2498   -3.9959    0.0000 N   0  0  0  0  0  0  0  0  0  0  0  0
    0.4300   -0.3670    0.0000 C   0  0  0  0  0  0  0  0  0  0  0  0
   -0.8610   -1.1280    0.0000 C   0  0  0  0  0  0  0  0  0  0  0  0
  1  2  1  0  0  0  0
  2  3  2  0  0  0  0
  2  4  1  0  0  0  0
  4  5  2  0  0  0  0
  5  6  1  0  0  0  0
  6  7  2  0  0  0  0
  7  8  1  0  0  0  0
  8  9  1  0  0  0  0
  9 10  2  0  0  0  0
 10 11  1  0  0  0  0
 11 12  1  0  0  0  0
 12 13  1  0  0  0  0
 10 14  1  0  0  0  0
  7 14  1  0  0  0  0
 14 15  2  0  0  0  0
  4 15  1  0  0  0  0
M  END
> <chemblId>
CHEMBL110317

> <bioactivity__type>
Ki

> <units>
nM

> <value>
1.3

$$$$

  CDK     11271513152D 0   0.00000     0.00000     0

 23 25  0  0  0  0              1 V2000 
    5.7771    0.7570    0.0000 N   0  0  0  0  0  0  0  0  0  0  0  0
    4.5638   -0.1249    0.0000 C   0  0  0  0  0  0  0  0  0  0  0  0
    3.1933    0.4849    0.0000 C   0  0  0  0  0  0  0  0  0  0  0  0
    1.9800   -0.3970    0.0000 C   0  0  0  0  0  0  0  0  0  0  0  0
    1.9800   -1.8970    0.0000 C   0  0  0  0  0  0  0  0  0  0  0  0
    0.5530   -2.3610    0.0000 N   0  0  0  0  0  0  0  0  0  0  0  0
   -0.3290   -1.1470    0.0000 C   0  0  0  0  0  0  0  0  0  0  0  0
   -1.8200   -0.9900    0.0000 C   0  0  0  0  0  0  0  0  0  0  0  0
   -2.4310    0.3800    0.0000 C   0  0  0  0  0  0  0  0  0  0  0  0
   -1.5490    1.5940    0.0000 C   0  0  0  0  0  0  0  0  0  0  0  0
   -2.1590    2.9644    0.0000 O   0  0  0  0  0  0  0  0  0  0  0  0
   -3.6508    3.1212    0.0000 C   0  0  0  0  0  0  0  0  0  0  0  0
   -4.2608    4.4916    0.0000 C   0  0  0  0  0  0  0  0  0  0  0  0
   -5.7526    4.6485    0.0000 C   0  0  0  0  0  0  0  0  0  0  0  0
   -6.3626    6.0188    0.0000 C   0  0  0  0  0  0  0  0  0  0  0  0
   -7.8544    6.1757    0.0000 C   0  0  0  0  0  0  0  0  0  0  0  0
   -8.4644    7.5460    0.0000 C   0  0  0  0  0  0  0  0  0  0  0  0
   -9.9562    7.7029    0.0000 C   0  0  0  0  0  0  0  0  0  0  0  0
  -10.8380    6.4894    0.0000 C   0  0  0  0  0  0  0  0  0  0  0  0
  -10.2279    5.1191    0.0000 C   0  0  0  0  0  0  0  0  0  0  0  0
   -8.7362    4.9622    0.0000 C   0  0  0  0  0  0  0  0  0  0  0  0
   -0.0570    1.4370    0.0000 C   0  0  0  0  0  0  0  0  0  0  0  0
    0.5530    0.0660    0.0000 C   0  0  0  0  0  0  0  0  0  0  0  0
  1  2  1  0  0  0  0
  2  3  1  0  0  0  0
  3  4  1  0  0  0  0
  4  5  2  0  0  0  0
  5  6  1  0  0  0  0
  6  7  1  0  0  0  0
  7  8  2  0  0  0  0
  8  9  1  0  0  0  0
  9 10  2  0  0  0  0
 10 11  1  0  0  0  0
 11 12  1  0  0  0  0
 12 13  1  0  0  0  0
 13 14  1  0  0  0  0
 14 15  1  0  0  0  0
 15 16  1  0  0  0  0
 16 17  1  0  0  0  0
 17 18  1  0  0  0  0
 18 19  1  0  0  0  0
 19 20  1  0  0  0  0
 20 21  1  0  0  0  0
 16 21  1  0  0  0  0
 10 22  1  0  0  0  0
 22 23  2  0  0  0  0
  4 23  1  0  0  0  0
  7 23  1  0  0  0  0
M  END
> <chemblId>
CHEMBL110318

> <bioactivity__type>
Ki

> <units>
nM

> <value>
800.0

$$$$

  CDK     11271513152D 0   0.00000     0.00000     0

 34 38  0  0  0  0              1 V2000 
   18.5095   -4.6620    0.0000 C   0  0  0  0  0  0  0  0  0  0  0  0
   17.5061   -3.5471    0.0000 O   0  0  0  0  0  0  0  0  0  0  0  0
   17.9699   -2.1206    0.0000 C   0  0  0  0  0  0  0  0  0  0  0  0
   19.4372   -1.8091    0.0000 C   0  0  0  0  0  0  0  0  0  0  0  0
   19.9010   -0.3826    0.0000 C   0  0  0  0  0  0  0  0  0  0  0  0
   18.8975    0.7324    0.0000 C   0  0  0  0  0  0  0  0  0  0  0  0
   17.4302    0.4208    0.0000 C   0  0  0  0  0  0  0  0  0  0  0  0
   16.9664   -1.0057    0.0000 C   0  0  0  0  0  0  0  0  0  0  0  0
   15.4991   -1.3173    0.0000 N   0  0  0  0  0  0  0  0  0  0  0  0
   14.4956   -0.2024    0.0000 C   0  0  0  0  0  0  0  0  0  0  0  0
   13.0284   -0.5140    0.0000 C   0  0  0  0  0  0  0  0  0  0  0  0
   12.5646   -1.9404    0.0000 N   0  0  0  0  0  0  0  0  0  0  0  0
   11.0973   -2.2520    0.0000 C   0  0  0  0  0  0  0  0  0  0  0  0
   10.0938   -1.1371    0.0000 C   0  0  0  0  0  0  0  0  0  0  0  0
    8.6265   -1.4487    0.0000 C   0  0  0  0  0  0  0  0  0  0  0  0
    7.6230   -0.3338    0.0000 C   0  0  0  0  0  0  0  0  0  0  0  0
    6.1558   -0.6453    0.0000 N   0  0  0  0  0  0  0  0  0  0  0  0
    5.1523    0.4696    0.0000 C   0  0  0  0  0  0  0  0  0  0  0  0
    5.6161    1.8961    0.0000 O   0  0  0  0  0  0  0  0  0  0  0  0
    3.6850    0.1580    0.0000 C   0  0  0  0  0  0  0  0  0  0  0  0
    3.2210   -1.2680    0.0000 C   0  0  0  0  0  0  0  0  0  0  0  0
    1.7540   -1.5800    0.0000 C   0  0  0  0  0  0  0  0  0  0  0  0
    0.7500   -0.4660    0.0000 C   0  0  0  0  0  0  0  0  0  0  0  0
    1.2140    0.9610    0.0000 C   0  0  0  0  0  0  0  0  0  0  0  0
   -0.0000    1.8430    0.0000 C   0  0  0  0  0  0  0  0  0  0  0  0
   -1.2130    0.9610    0.0000 C   0  0  0  0  0  0  0  0  0  0  0  0
   -2.6810    1.2730    0.0000 C   0  0  0  0  0  0  0  0  0  0  0  0
   -3.6840    0.1580    0.0000 C   0  0  0  0  0  0  0  0  0  0  0  0
   -3.2210   -1.2680    0.0000 C   0  0  0  0  0  0  0  0  0  0  0  0
   -1.7540   -1.5800    0.0000 C   0  0  0  0  0  0  0  0  0  0  0  0
   -0.7500   -0.4660    0.0000 C   0  0  0  0  0  0  0  0  0  0  0  0
    2.6810    1.2730    0.0000 C   0  0  0  0  0  0  0  0  0  0  0  0
   13.5680   -3.0554    0.0000 C   0  0  0  0  0  0  0  0  0  0  0  0
   15.0353   -2.7438    0.0000 C   0  0  0  0  0  0  0  0  0  0  0  0
  1  2  1  0  0  0  0
  2  3  1  0  0  0  0
  3  4  2  0  0  0  0
  4  5  1  0  0  0  0
  5  6  2  0  0  0  0
  6  7  1  0  0  0  0
  7  8  2  0  0  0  0
  3  8  1  0  0  0  0
  8  9  1  0  0  0  0
  9 10  1  0  0  0  0
 10 11  1  0  0  0  0
 11 12  1  0  0  0  0
 12 13  1  0  0  0  0
 13 14  1  0  0  0  0
 14 15  1  0  0  0  0
 15 16  1  0  0  0  0
 16 17  1  0  0  0  0
 17 18  1  0  0  0  0
 18 19  2  0  0  0  0
 18 20  1  0  0  0  0
 20 21  2  0  0  0  0
 21 22  1  0  0  0  0
 22 23  2  0  0  0  0
 23 24  1  0  0  0  0
 24 25  1  0  0  0  0
 25 26  1  0  0  0  0
 26 27  2  0  0  0  0
 27 28  1  0  0  0  0
 28 29  2  0  0  0  0
 29 30  1  0  0  0  0
 30 31  2  0  0  0  0
 23 31  1  0  0  0  0
 26 31  1  0  0  0  0
 24 32  2  0  0  0  0
 20 32  1  0  0  0  0
 12 33  1  0  0  0  0
 33 34  1  0  0  0  0
  9 34  1  0  0  0  0
M  END
> <chemblId>
CHEMBL110365

> <bioactivity__type>
Ki

> <units>
nM

> <value>
34.0

$$$$
 stripped
BRStripMol11271513152D 0   0.00000     0.00000     0
This file has been stripped
 32 35  0  0  0  0              1 V2000 
   -6.5125   13.8101    0.0000 C   0  0  0  0  0  0  0  0  0  0  0  0
   -6.5458   12.3104    0.0000 O   0  0  0  0  0  0  0  0  0  0  0  0
   -5.2637   11.5318    0.0000 C   0  0  0  0  0  0  0  0  0  0  0  0
   -5.2970   10.0322    0.0000 C   0  0  0  0  0  0  0  0  0  0  0  0
   -4.0150    9.2535    0.0000 C   0  0  0  0  0  0  0  0  0  0  0  0
   -2.6996    9.9745    0.0000 C   0  0  0  0  0  0  0  0  0  0  0  0
   -1.4175    9.1958    0.0000 N   0  0  0  0  0  0  0  0  0  0  0  0
   -1.4508    7.6962    0.0000 C   0  0  0  0  0  0  0  0  0  0  0  0
   -0.1688    6.9175    0.0000 C   0  0  0  0  0  0  0  0  0  0  0  0
    1.1466    7.6385    0.0000 O   0  0  0  0  0  0  0  0  0  0  0  0
   -0.2021    5.4179    0.0000 N   0  0  0  0  0  0  0  0  0  0  0  0
   -1.5175    4.6969    0.0000 C   0  0  0  0  0  0  0  0  0  0  0  0
   -1.5508    3.1973    0.0000 C   0  0  0  0  0  0  0  0  0  0  0  0
   -0.2687    2.4186    0.0000 N   0  0  0  0  0  0  0  0  0  0  0  0
    1.0467    3.1396    0.0000 C   0  0  0  0  0  0  0  0  0  0  0  0
    1.0800    4.6392    0.0000 C   0  0  0  0  0  0  0  0  0  0  0  0
   -0.3020    0.9190    0.0000 C   0  0  0  0  0  0  0  0  0  0  0  0
   -1.6250    0.2120    0.0000 C   0  0  0  0  0  0  0  0  0  0  0  0
   -1.6110   -1.2880    0.0000 C   0  0  0  0  0  0  0  0  0  0  0  0
   -0.3400   -2.0410    0.0000 C   0  0  0  0  0  0  0  0  0  0  0  0
    0.9490   -1.3140    0.0000 C   0  0  0  0  0  0  0  0  0  0  0  0
    0.9680    0.1660    0.0000 C   0  0  0  0  0  0  0  0  0  0  0  0
    2.2761    0.9001    0.0000 C   0  0  0  0  0  0  0  0  0  0  0  0
   -2.6663   11.4741    0.0000 C   0  0  0  0  0  0  0  0  0  0  0  0
   -3.9484   12.2528    0.0000 C   0  0  0  0  0  0  0  0  0  0  0  0
   -3.9151   13.7524    0.0000 N   0  0  0  0  0  0  0  0  0  0  0  0
   -2.5997   14.4734    0.0000 C   0  0  0  0  0  0  0  0  0  0  0  0
   -2.5664   15.9730    0.0000 C   0  0  0  0  0  0  0  0  0  0  0  0
   -3.8484   16.7516    0.0000 N   0  0  0  0  0  0  0  0  0  0  0  0
   -3.8151   18.2513    0.0000 C   0  0  0  0  0  0  0  0  0  0  0  0
   -5.1638   16.0307    0.0000 C   0  0  0  0  0  0  0  0  0  0  0  0
   -5.1971   14.5310    0.0000 C   0  0  0  0  0  0  0  0  0  0  0  0
  1  2  1  0  0  0  0
  2  3  1  0  0  0  0
  3  4  2  0  0  0  0
  4  5  1  0  0  0  0
  5  6  2  0  0  0  0
  6  7  1  0  0  0  0
  7  8  1  0  0  0  0
  8  9  1  0  0  0  0
  9 10  2  0  0  0  0
  9 11  1  0  0  0  0
 11 12  1  0  0  0  0
 12 13  1  0  0  0  0
 13 14  1  0  0  0  0
 14 15  1  0  0  0  0
 15 16  1  0  0  0  0
 11 16  1  0  0  0  0
 14 17  1  0  0  0  0
 17 18  2  0  0  0  0
 18 19  1  0  0  0  0
 19 20  2  0  0  0  0
 20 21  1  0  0  0  0
 21 22  2  0  0  0  0
 17 22  1  0  0  0  0
 22 23  1  0  0  0  0
  6 24  1  0  0  0  0
 24 25  2  0  0  0  0
  3 25  1  0  0  0  0
 25 26  1  0  0  0  0
 26 27  1  0  0  0  0
 27 28  1  0  0  0  0
 28 29  1  0  0  0  0
 29 30  1  0  0  0  0
 29 31  1  0  0  0  0
 31 32  1  0  0  0  0
 26 32  1  0  0  0  0
M  END
> <chemblId>
CHEMBL110601

> <bioactivity__type>
Ki

> <units>
nM

> <value>
3000.0

$$$$

  CDK     11271513152D 0   0.00000     0.00000     0

 17 19  0  0  0  0              1 V2000 
    3.8209    5.1286    0.0000 C   0  0  0  0  0  0  0  0  0  0  0  0
    3.3573    3.7020    0.0000 C   0  0  0  0  0  0  0  0  0  0  0  0
    1.8901    3.3901    0.0000 C   0  0  0  0  0  0  0  0  0  0  0  0
    1.4266    1.9635    0.0000 N   0  0  0  0  0  0  0  0  0  0  0  0
    2.3083    0.7500    0.0000 C   0  0  0  0  0  0  0  0  0  0  0  0
    1.4266   -0.4635    0.0000 C   0  0  0  0  0  0  0  0  0  0  0  0
    0.0000    0.0000    0.0000 C   0  0  0  0  0  0  0  0  0  0  0  0
   -1.2990   -0.7500    0.0000 C   0  0  0  0  0  0  0  0  0  0  0  0
   -2.5981   -0.0000    0.0000 C   0  0  0  0  0  0  0  0  0  0  0  0
   -3.8971   -0.7500    0.0000 C   0  0  0  0  0  0  0  0  0  0  0  0
   -3.8971   -2.2500    0.0000 O   0  0  0  0  0  0  0  0  0  0  0  0
   -5.1962   -0.0000    0.0000 C   0  0  0  0  0  0  0  0  0  0  0  0
   -5.1962    1.5000    0.0000 C   0  0  0  0  0  0  0  0  0  0  0  0
   -3.8971    2.2500    0.0000 C   0  0  0  0  0  0  0  0  0  0  0  0
   -2.5981    1.5000    0.0000 C   0  0  0  0  0  0  0  0  0  0  0  0
   -1.2990    2.2500    0.0000 C   0  0  0  0  0  0  0  0  0  0  0  0
    0.0000    1.5000    0.0000 C   0  0  0  0  0  0  0  0  0  0  0  0
  1  2  1  0  0  0  0
  2  3  1  0  0  0  0
  3  4  1  0  0  0  0
  4  5  1  0  0  0  0
  5  6  1  0  0  0  0
  7  6  1  6  0  0  0
  7  8  1  0  0  0  0
  8  9  1  0  0  0  0
  9 10  2  0  0  0  0
 10 11  1  0  0  0  0
 10 12  1  0  0  0  0
 12 13  2  0  0  0  0
 13 14  1  0  0  0  0
 14 15  2  0  0  0  0
  9 15  1  0  0  0  0
 15 16  1  0  0  0  0
 17 16  1  1  0  0  0
  4 17  1  0  0  0  0
  7 17  1  0  0  0  0
M  END
> <chemblId>
CHEMBL11066

> <bioactivity__type>
Ki

> <units>
nM

> <value>
36.0

$$$$

  CDK     11271513152D 0   0.00000     0.00000     0

 34 39  0  0  0  0              1 V2000 
   -2.0675   -7.2998    0.0000 O   0  0  0  0  0  0  0  0  0  0  0  0
   -3.5347   -6.9880    0.0000 C   0  0  0  0  0  0  0  0  0  0  0  0
   -4.5384   -8.1027    0.0000 C   0  0  0  0  0  0  0  0  0  0  0  0
   -4.0749   -9.5293    0.0000 O   0  0  0  0  0  0  0  0  0  0  0  0
   -5.0786  -10.6440    0.0000 C   0  0  0  0  0  0  0  0  0  0  0  0
   -4.6151  -12.0706    0.0000 C   0  0  0  0  0  0  0  0  0  0  0  0
   -5.6188  -13.1853    0.0000 C   0  0  0  0  0  0  0  0  0  0  0  0
   -7.0860  -12.8734    0.0000 C   0  0  0  0  0  0  0  0  0  0  0  0
   -8.0897  -13.9881    0.0000 F   0  0  0  0  0  0  0  0  0  0  0  0
   -7.5495  -11.4468    0.0000 C   0  0  0  0  0  0  0  0  0  0  0  0
   -9.0167  -11.1350    0.0000 C   0  0  0  0  0  0  0  0  0  0  0  0
   -9.4803   -9.7084    0.0000 C   0  0  0  0  0  0  0  0  0  0  0  0
   -8.4766   -8.5937    0.0000 C   0  0  0  0  0  0  0  0  0  0  0  0
   -7.0093   -8.9055    0.0000 O   0  0  0  0  0  0  0  0  0  0  0  0
   -6.5458  -10.3321    0.0000 C   0  0  0  0  0  0  0  0  0  0  0  0
   -3.9983   -5.5614    0.0000 C   0  0  0  0  0  0  0  0  0  0  0  0
   -2.9946   -4.4467    0.0000 N   0  0  0  0  0  0  0  0  0  0  0  0
   -1.5273   -4.7585    0.0000 C   0  0  0  0  0  0  0  0  0  0  0  0
   -0.5236   -3.6438    0.0000 C   0  0  0  0  0  0  0  0  0  0  0  0
   -0.9872   -2.2172    0.0000 C   0  0  0  0  0  0  0  0  0  0  0  0
   -2.4544   -1.9054    0.0000 C   0  0  0  0  0  0  0  0  0  0  0  0
   -3.4581   -3.0201    0.0000 C   0  0  0  0  0  0  0  0  0  0  0  0
    0.5046   -2.3740    0.0000 O   0  0  0  0  0  0  0  0  0  0  0  0
    1.1147   -1.0037    0.0000 C   0  0  0  0  0  0  0  0  0  0  0  0
    0.0000    0.0000    0.0000 C   0  0  0  0  0  0  0  0  0  0  0  0
   -1.2990   -0.7500    0.0000 C   0  0  0  0  0  0  0  0  0  0  0  0
   -2.5981   -0.0000    0.0000 C   0  0  0  0  0  0  0  0  0  0  0  0
   -2.5981    1.5000    0.0000 C   0  0  0  0  0  0  0  0  0  0  0  0
   -1.2990    2.2500    0.0000 C   0  0  0  0  0  0  0  0  0  0  0  0
   -1.2990    3.7500    0.0000 C   0  0  0  0  0  0  0  0  0  0  0  0
    0.0000    4.5000    0.0000 C   0  0  0  0  0  0  0  0  0  0  0  0
    1.2990    3.7500    0.0000 C   0  0  0  0  0  0  0  0  0  0  0  0
    1.2990    2.2500    0.0000 C   0  0  0  0  0  0  0  0  0  0  0  0
    0.0000    1.5000    0.0000 C   0  0  0  0  0  0  0  0  0  0  0  0
  1  2  1  0  0  0  0
  2  3  1  0  0  0  0
  3  4  1  0  0  0  0
  4  5  1  0  0  0  0
  5  6  2  0  0  0  0
  6  7  1  0  0  0  0
  7  8  2  0  0  0  0
  8  9  1  0  0  0  0
  8 10  1  0  0  0  0
 10 11  1  0  0  0  0
 11 12  1  0  0  0  0
 12 13  1  0  0  0  0
 13 14  1  0  0  0  0
 14 15  1  0  0  0  0
  5 15  1  0  0  0  0
 10 15  2  0  0  0  0
  2 16  1  0  0  0  0
 16 17  1  0  0  0  0
 17 18  1  0  0  0  0
 18 19  1  0  0  0  0
 19 20  1  0  0  0  0
 20 21  1  0  0  0  0
 21 22  1  0  0  0  0
 17 22  1  0  0  0  0
 20 23  1  0  0  0  0
 23 24  1  0  0  0  0
 24 25  1  0  0  0  0
 25 26  2  0  0  0  0
 20 26  1  0  0  0  0
 26 27  1  0  0  0  0
 27 28  2  0  0  0  0
 28 29  1  0  0  0  0
 29 30  2  0  0  0  0
 30 31  1  0  0  0  0
 31 32  2  0  0  0  0
 32 33  1  0  0  0  0
 33 34  2  0  0  0  0
 25 34  1  0  0  0  0
 29 34  1  0  0  0  0
M  END
> <chemblId>
CHEMBL111021

> <bioactivity__type>
Ki

> <units>
nM

> <value>
2.8

$$$$

  CDK     11271513152D 0   0.00000     0.00000     0

 31 35  0  0  0  0              1 V2000 
  -10.0204  -12.2497    0.0000 C   0  0  0  0  0  0  0  0  0  0  0  0
   -9.0167  -11.1350    0.0000 C   0  0  0  0  0  0  0  0  0  0  0  0
   -7.5495  -11.4468    0.0000 C   0  0  0  0  0  0  0  0  0  0  0  0
   -7.0860  -12.8734    0.0000 C   0  0  0  0  0  0  0  0  0  0  0  0
   -5.6188  -13.1853    0.0000 C   0  0  0  0  0  0  0  0  0  0  0  0
   -4.6151  -12.0706    0.0000 C   0  0  0  0  0  0  0  0  0  0  0  0
   -5.0786  -10.6440    0.0000 C   0  0  0  0  0  0  0  0  0  0  0  0
   -4.0749   -9.5293    0.0000 O   0  0  0  0  0  0  0  0  0  0  0  0
   -4.5384   -8.1027    0.0000 C   0  0  0  0  0  0  0  0  0  0  0  0
   -3.5347   -6.9880    0.0000 C   0  0  0  0  0  0  0  0  0  0  0  0
   -2.0675   -7.2998    0.0000 O   0  0  0  0  0  0  0  0  0  0  0  0
   -3.9983   -5.5614    0.0000 C   0  0  0  0  0  0  0  0  0  0  0  0
   -2.9946   -4.4467    0.0000 N   0  0  0  0  0  0  0  0  0  0  0  0
   -1.5273   -4.7585    0.0000 C   0  0  0  0  0  0  0  0  0  0  0  0
   -0.5236   -3.6438    0.0000 C   0  0  0  0  0  0  0  0  0  0  0  0
   -0.9872   -2.2172    0.0000 C   0  0  0  0  0  0  0  0  0  0  0  0
   -2.4544   -1.9054    0.0000 C   0  0  0  0  0  0  0  0  0  0  0  0
   -3.4581   -3.0201    0.0000 C   0  0  0  0  0  0  0  0  0  0  0  0
    0.5046   -2.3740    0.0000 O   0  0  0  0  0  0  0  0  0  0  0  0
    1.1147   -1.0037    0.0000 C   0  0  0  0  0  0  0  0  0  0  0  0
    0.0000    0.0000    0.0000 C   0  0  0  0  0  0  0  0  0  0  0  0
   -1.2990   -0.7500    0.0000 C   0  0  0  0  0  0  0  0  0  0  0  0
   -2.5981   -0.0000    0.0000 C   0  0  0  0  0  0  0  0  0  0  0  0
   -2.5981    1.5000    0.0000 C   0  0  0  0  0  0  0  0  0  0  0  0
   -1.2990    2.2500    0.0000 C   0  0  0  0  0  0  0  0  0  0  0  0
   -1.2990    3.7500    0.0000 C   0  0  0  0  0  0  0  0  0  0  0  0
    0.0000    4.5000    0.0000 C   0  0  0  0  0  0  0  0  0  0  0  0
    1.2990    3.7500    0.0000 C   0  0  0  0  0  0  0  0  0  0  0  0
    1.2990    2.2500    0.0000 C   0  0  0  0  0  0  0  0  0  0  0  0
    0.0000    1.5000    0.0000 C   0  0  0  0  0  0  0  0  0  0  0  0
   -6.5458  -10.3321    0.0000 C   0  0  0  0  0  0  0  0  0  0  0  0
  1  2  1  0  0  0  0
  2  3  1  0  0  0  0
  3  4  2  0  0  0  0
  4  5  1  0  0  0  0
  5  6  2  0  0  0  0
  6  7  1  0  0  0  0
  7  8  1  0  0  0  0
  8  9  1  0  0  0  0
  9 10  1  0  0  0  0
 10 11  1  6  0  0  0
 10 12  1  0  0  0  0
 12 13  1  0  0  0  0
 13 14  1  0  0  0  0
 14 15  1  0  0  0  0
 15 16  1  0  0  0  0
 16 17  1  0  0  0  0
 17 18  1  0  0  0  0
 13 18  1  0  0  0  0
 16 19  1  0  0  0  0
 19 20  1  0  0  0  0
 20 21  1  0  0  0  0
 21 22  2  0  0  0  0
 16 22  1  0  0  0  0
 22 23  1  0  0  0  0
 23 24  2  0  0  0  0
 24 25  1  0  0  0  0
 25 26  2  0  0  0  0
 26 27  1  0  0  0  0
 27 28  2  0  0  0  0
 28 29  1  0  0  0  0
 29 30  2  0  0  0  0
 21 30  1  0  0  0  0
 25 30  1  0  0  0  0
  7 31  2  0  0  0  0
  3 31  1  0  0  0  0
M  END
> <chemblId>
CHEMBL111065

> <bioactivity__type>
Ki

> <units>
nM

> <value>
1.7

$$$$

  CDK     11271513152D 0   0.00000     0.00000     0

 23 24  0  0  0  0              1 V2000 
  -10.5662    9.0733    0.0000 C   0  0  0  0  0  0  0  0  0  0  0  0
   -9.9562    7.7029    0.0000 C   0  0  0  0  0  0  0  0  0  0  0  0
  -11.4117    7.3401    0.0000 C   0  0  0  0  0  0  0  0  0  0  0  0
   -9.8517    6.2066    0.0000 C   0  0  0  0  0  0  0  0  0  0  0  0
   -8.4644    7.5460    0.0000 C   0  0  0  0  0  0  0  0  0  0  0  0
   -7.8544    6.1757    0.0000 C   0  0  0  0  0  0  0  0  0  0  0  0
   -6.3626    6.0188    0.0000 C   0  0  0  0  0  0  0  0  0  0  0  0
   -5.7526    4.6485    0.0000 C   0  0  0  0  0  0  0  0  0  0  0  0
   -4.2608    4.4916    0.0000 C   0  0  0  0  0  0  0  0  0  0  0  0
   -3.6508    3.1212    0.0000 C   0  0  0  0  0  0  0  0  0  0  0  0
   -2.1590    2.9644    0.0000 O   0  0  0  0  0  0  0  0  0  0  0  0
   -1.5490    1.5940    0.0000 C   0  0  0  0  0  0  0  0  0  0  0  0
   -2.4310    0.3800    0.0000 C   0  0  0  0  0  0  0  0  0  0  0  0
   -1.8200   -0.9900    0.0000 C   0  0  0  0  0  0  0  0  0  0  0  0
   -0.3290   -1.1470    0.0000 C   0  0  0  0  0  0  0  0  0  0  0  0
    0.5530   -2.3610    0.0000 N   0  0  0  0  0  0  0  0  0  0  0  0
    1.9800   -1.8970    0.0000 C   0  0  0  0  0  0  0  0  0  0  0  0
    1.9800   -0.3970    0.0000 C   0  0  0  0  0  0  0  0  0  0  0  0
    3.1933    0.4849    0.0000 C   0  0  0  0  0  0  0  0  0  0  0  0
    4.5638   -0.1249    0.0000 C   0  0  0  0  0  0  0  0  0  0  0  0
    5.7771    0.7570    0.0000 N   0  0  0  0  0  0  0  0  0  0  0  0
    0.5530    0.0660    0.0000 C   0  0  0  0  0  0  0  0  0  0  0  0
   -0.0570    1.4370    0.0000 C   0  0  0  0  0  0  0  0  0  0  0  0
  1  2  1  0  0  0  0
  2  3  1  0  0  0  0
  2  4  1  0  0  0  0
  2  5  1  0  0  0  0
  5  6  1  0  0  0  0
  6  7  1  0  0  0  0
  7  8  1  0  0  0  0
  8  9  1  0  0  0  0
  9 10  1  0  0  0  0
 10 11  1  0  0  0  0
 11 12  1  0  0  0  0
 12 13  2  0  0  0  0
 13 14  1  0  0  0  0
 14 15  2  0  0  0  0
 15 16  1  0  0  0  0
 16 17  1  0  0  0  0
 17 18  2  0  0  0  0
 18 19  1  0  0  0  0
 19 20  1  0  0  0  0
 20 21  1  0  0  0  0
 18 22  1  0  0  0  0
 15 22  1  0  0  0  0
 22 23  2  0  0  0  0
 12 23  1  0  0  0  0
M  END
> <chemblId>
CHEMBL111150

> <bioactivity__type>
Ki

> <units>
nM

> <value>
920.0

$$$$

  CDK     11271513152D 0   0.00000     0.00000     0

 22 25  0  0  0  0              1 V2000 
    4.8865    2.3212    0.0000 C   0  0  0  0  0  0  0  0  0  0  0  0
    3.4530    1.8793    0.0000 O   0  0  0  0  0  0  0  0  0  0  0  0
    3.1190    0.4170    0.0000 C   0  0  0  0  0  0  0  0  0  0  0  0
    4.2180   -0.6030    0.0000 C   0  0  0  0  0  0  0  0  0  0  0  0
    3.8840   -2.0650    0.0000 C   0  0  0  0  0  0  0  0  0  0  0  0
    2.4510   -2.5080    0.0000 C   0  0  0  0  0  0  0  0  0  0  0  0
    1.3520   -1.4870    0.0000 C   0  0  0  0  0  0  0  0  0  0  0  0
   -0.0000   -2.1380    0.0000 C   0  0  0  0  0  0  0  0  0  0  0  0
   -1.3510   -1.4870    0.0000 C   0  0  0  0  0  0  0  0  0  0  0  0
   -2.4510   -2.5080    0.0000 C   0  0  0  0  0  0  0  0  0  0  0  0
   -3.8840   -2.0660    0.0000 C   0  0  0  0  0  0  0  0  0  0  0  0
   -4.2180   -0.6030    0.0000 C   0  0  0  0  0  0  0  0  0  0  0  0
   -3.1180    0.4170    0.0000 C   0  0  0  0  0  0  0  0  0  0  0  0
   -1.6850   -0.0250    0.0000 C   0  0  0  0  0  0  0  0  0  0  0  0
   -0.7500    1.1480    0.0000 C   0  0  0  0  0  0  0  0  0  0  0  0
   -1.5000    2.4470    0.0000 C   0  0  0  0  0  0  0  0  0  0  0  0
   -0.7500    3.7460    0.0000 N   0  0  0  0  0  0  0  0  0  0  0  0
   -1.5000    5.0450    0.0000 C   0  0  0  0  0  0  0  0  0  0  0  0
    0.7500    3.7460    0.0000 C   0  0  0  0  0  0  0  0  0  0  0  0
    1.5000    2.4470    0.0000 C   0  0  0  0  0  0  0  0  0  0  0  0
    0.7500    1.1480    0.0000 N   0  0  0  0  0  0  0  0  0  0  0  0
    1.6850   -0.0250    0.0000 C   0  0  0  0  0  0  0  0  0  0  0  0
  1  2  1  0  0  0  0
  2  3  1  0  0  0  0
  3  4  2  0  0  0  0
  4  5  1  0  0  0  0
  5  6  2  0  0  0  0
  6  7  1  0  0  0  0
  7  8  1  0  0  0  0
  8  9  1  0  0  0  0
  9 10  2  0  0  0  0
 10 11  1  0  0  0  0
 11 12  2  0  0  0  0
 12 13  1  0  0  0  0
 13 14  2  0  0  0  0
  9 14  1  0  0  0  0
 14 15  1  0  0  0  0
 15 16  1  1  0  0  0
 16 17  1  0  0  0  0
 17 18  1  0  0  0  0
 17 19  1  0  0  0  0
 19 20  1  0  0  0  0
 20 21  1  0  0  0  0
 15 21  1  0  0  0  0
 21 22  1  0  0  0  0
  3 22  1  0  0  0  0
  7 22  2  0  0  0  0
M  END
> <chemblId>
CHEMBL111184

> <bioactivity__type>
Ki

> <units>
nM

> <value>
800.0

$$$$

  CDK     11271513152D 0   0.00000     0.00000     0

 30 33  0  0  0  0              1 V2000 
  -15.5883    5.2501    0.0000 Cl  0  0  0  0  0  0  0  0  0  0  0  0
  -15.5884    3.7501    0.0000 C   0  0  0  0  0  0  0  0  0  0  0  0
  -16.8874    3.0001    0.0000 C   0  0  0  0  0  0  0  0  0  0  0  0
  -16.8874    1.5001    0.0000 C   0  0  0  0  0  0  0  0  0  0  0  0
  -15.5884    0.7501    0.0000 C   0  0  0  0  0  0  0  0  0  0  0  0
  -14.2893    1.5001    0.0000 C   0  0  0  0  0  0  0  0  0  0  0  0
  -12.9903    0.7501    0.0000 N   0  0  0  0  0  0  0  0  0  0  0  0
  -12.9903   -0.7499    0.0000 C   0  0  0  0  0  0  0  0  0  0  0  0
  -11.6913   -1.4999    0.0000 C   0  0  0  0  0  0  0  0  0  0  0  0
  -10.3922   -0.7500    0.0000 N   0  0  0  0  0  0  0  0  0  0  0  0
   -9.0932   -1.5000    0.0000 C   0  0  0  0  0  0  0  0  0  0  0  0
   -7.7942   -0.7500    0.0000 C   0  0  0  0  0  0  0  0  0  0  0  0
   -6.4951   -1.5000    0.0000 C   0  0  0  0  0  0  0  0  0  0  0  0
   -5.1961   -0.7500    0.0000 C   0  0  0  0  0  0  0  0  0  0  0  0
   -3.8970   -1.5000    0.0000 O   0  0  0  0  0  0  0  0  0  0  0  0
   -2.5980   -0.7500    0.0000 C   0  0  0  0  0  0  0  0  0  0  0  0
   -2.5980    0.7500    0.0000 C   0  0  0  0  0  0  0  0  0  0  0  0
   -1.2990    1.5000    0.0000 C   0  0  0  0  0  0  0  0  0  0  0  0
   -0.0000    0.7500    0.0000 C   0  0  0  0  0  0  0  0  0  0  0  0
    1.2990    1.5000    0.0000 C   0  0  0  0  0  0  0  0  0  0  0  0
    2.5980    0.7500    0.0000 C   0  0  0  0  0  0  0  0  0  0  0  0
    2.5980   -0.7500    0.0000 C   0  0  0  0  0  0  0  0  0  0  0  0
    3.8970   -1.5000    0.0000 O   0  0  0  0  0  0  0  0  0  0  0  0
    1.2990   -1.5000    0.0000 N   0  0  0  0  0  0  0  0  0  0  0  0
   -0.0000   -0.7500    0.0000 C   0  0  0  0  0  0  0  0  0  0  0  0
   -1.2990   -1.5000    0.0000 C   0  0  0  0  0  0  0  0  0  0  0  0
  -10.3922    0.7500    0.0000 C   0  0  0  0  0  0  0  0  0  0  0  0
  -11.6913    1.5001    0.0000 C   0  0  0  0  0  0  0  0  0  0  0  0
  -14.2893    3.0001    0.0000 C   0  0  0  0  0  0  0  0  0  0  0  0
  -12.9903    3.7501    0.0000 Cl  0  0  0  0  0  0  0  0  0  0  0  0
  1  2  1  0  0  0  0
  2  3  2  0  0  0  0
  3  4  1  0  0  0  0
  4  5  2  0  0  0  0
  5  6  1  0  0  0  0
  6  7  1  0  0  0  0
  7  8  1  0  0  0  0
  8  9  1  0  0  0  0
  9 10  1  0  0  0  0
 10 11  1  0  0  0  0
 11 12  1  0  0  0  0
 12 13  1  0  0  0  0
 13 14  1  0  0  0  0
 14 15  1  0  0  0  0
 15 16  1  0  0  0  0
 16 17  2  0  0  0  0
 17 18  1  0  0  0  0
 18 19  2  0  0  0  0
 19 20  1  0  0  0  0
 20 21  1  0  0  0  0
 21 22  1  0  0  0  0
 22 23  2  0  0  0  0
 22 24  1  0  0  0  0
 24 25  1  0  0  0  0
 19 25  1  0  0  0  0
 25 26  2  0  0  0  0
 16 26  1  0  0  0  0
 10 27  1  0  0  0  0
 27 28  1  0  0  0  0
  7 28  1  0  0  0  0
  6 29  2  0  0  0  0
  2 29  1  0  0  0  0
 29 30  1  0  0  0  0
M  END
> <chemblId>
CHEMBL1112

> <bioactivity__type>
Ki

> <units>
nM

> <value>
8.5

$$$$

  CDK     11271513152D 0   0.00000     0.00000     0

 22 23  0  0  0  0              1 V2000 
  -10.5662    9.0733    0.0000 C   0  0  0  0  0  0  0  0  0  0  0  0
   -9.9562    7.7029    0.0000 C   0  0  0  0  0  0  0  0  0  0  0  0
  -10.8380    6.4894    0.0000 C   0  0  0  0  0  0  0  0  0  0  0  0
   -8.4644    7.5460    0.0000 C   0  0  0  0  0  0  0  0  0  0  0  0
   -7.8544    6.1757    0.0000 C   0  0  0  0  0  0  0  0  0  0  0  0
   -6.3626    6.0188    0.0000 C   0  0  0  0  0  0  0  0  0  0  0  0
   -5.7526    4.6485    0.0000 C   0  0  0  0  0  0  0  0  0  0  0  0
   -4.2608    4.4916    0.0000 C   0  0  0  0  0  0  0  0  0  0  0  0
   -3.6508    3.1212    0.0000 C   0  0  0  0  0  0  0  0  0  0  0  0
   -2.1590    2.9644    0.0000 O   0  0  0  0  0  0  0  0  0  0  0  0
   -1.5490    1.5940    0.0000 C   0  0  0  0  0  0  0  0  0  0  0  0
   -2.4310    0.3800    0.0000 C   0  0  0  0  0  0  0  0  0  0  0  0
   -1.8200   -0.9900    0.0000 C   0  0  0  0  0  0  0  0  0  0  0  0
   -0.3290   -1.1470    0.0000 C   0  0  0  0  0  0  0  0  0  0  0  0
    0.5530   -2.3610    0.0000 N   0  0  0  0  0  0  0  0  0  0  0  0
    1.9800   -1.8970    0.0000 C   0  0  0  0  0  0  0  0  0  0  0  0
    1.9800   -0.3970    0.0000 C   0  0  0  0  0  0  0  0  0  0  0  0
    3.1933    0.4849    0.0000 C   0  0  0  0  0  0  0  0  0  0  0  0
    4.5638   -0.1249    0.0000 C   0  0  0  0  0  0  0  0  0  0  0  0
    5.7771    0.7570    0.0000 N   0  0  0  0  0  0  0  0  0  0  0  0
    0.5530    0.0660    0.0000 C   0  0  0  0  0  0  0  0  0  0  0  0
   -0.0570    1.4370    0.0000 C   0  0  0  0  0  0  0  0  0  0  0  0
  1  2  1  0  0  0  0
  2  3  1  0  0  0  0
  2  4  1  0  0  0  0
  4  5  1  0  0  0  0
  5  6  1  0  0  0  0
  6  7  1  0  0  0  0
  7  8  1  0  0  0  0
  8  9  1  0  0  0  0
  9 10  1  0  0  0  0
 10 11  1  0  0  0  0
 11 12  2  0  0  0  0
 12 13  1  0  0  0  0
 13 14  2  0  0  0  0
 14 15  1  0  0  0  0
 15 16  1  0  0  0  0
 16 17  2  0  0  0  0
 17 18  1  0  0  0  0
 18 19  1  0  0  0  0
 19 20  1  0  0  0  0
 17 21  1  0  0  0  0
 14 21  1  0  0  0  0
 21 22  2  0  0  0  0
 11 22  1  0  0  0  0
M  END
> <chemblId>
CHEMBL111283

> <bioactivity__type>
Ki

> <units>
nM

> <value>
1180.0

$$$$

  CDK     11271513152D 0   0.00000     0.00000     0

 23 24  0  0  0  0              1 V2000 
  -12.6680   10.6005    0.0000 C   0  0  0  0  0  0  0  0  0  0  0  0
  -12.0580    9.2301    0.0000 C   0  0  0  0  0  0  0  0  0  0  0  0
  -10.5662    9.0733    0.0000 C   0  0  0  0  0  0  0  0  0  0  0  0
   -9.9562    7.7029    0.0000 C   0  0  0  0  0  0  0  0  0  0  0  0
   -8.4644    7.5460    0.0000 C   0  0  0  0  0  0  0  0  0  0  0  0
   -7.8544    6.1757    0.0000 C   0  0  0  0  0  0  0  0  0  0  0  0
   -6.3626    6.0188    0.0000 C   0  0  0  0  0  0  0  0  0  0  0  0
   -5.7526    4.6485    0.0000 C   0  0  0  0  0  0  0  0  0  0  0  0
   -4.2608    4.4916    0.0000 C   0  0  0  0  0  0  0  0  0  0  0  0
   -3.6508    3.1212    0.0000 C   0  0  0  0  0  0  0  0  0  0  0  0
   -2.1590    2.9644    0.0000 O   0  0  0  0  0  0  0  0  0  0  0  0
   -1.5490    1.5940    0.0000 C   0  0  0  0  0  0  0  0  0  0  0  0
   -2.4310    0.3800    0.0000 C   0  0  0  0  0  0  0  0  0  0  0  0
   -1.8200   -0.9900    0.0000 C   0  0  0  0  0  0  0  0  0  0  0  0
   -0.3290   -1.1470    0.0000 C   0  0  0  0  0  0  0  0  0  0  0  0
    0.5530   -2.3610    0.0000 N   0  0  0  0  0  0  0  0  0  0  0  0
    1.9800   -1.8970    0.0000 C   0  0  0  0  0  0  0  0  0  0  0  0
    1.9800   -0.3970    0.0000 C   0  0  0  0  0  0  0  0  0  0  0  0
    3.1933    0.4849    0.0000 C   0  0  0  0  0  0  0  0  0  0  0  0
    4.5638   -0.1249    0.0000 C   0  0  0  0  0  0  0  0  0  0  0  0
    5.7771    0.7570    0.0000 N   0  0  0  0  0  0  0  0  0  0  0  0
    0.5530    0.0660    0.0000 C   0  0  0  0  0  0  0  0  0  0  0  0
   -0.0570    1.4370    0.0000 C   0  0  0  0  0  0  0  0  0  0  0  0
  1  2  1  0  0  0  0
  2  3  1  0  0  0  0
  3  4  1  0  0  0  0
  4  5  1  0  0  0  0
  5  6  1  0  0  0  0
  6  7  1  0  0  0  0
  7  8  1  0  0  0  0
  8  9  1  0  0  0  0
  9 10  1  0  0  0  0
 10 11  1  0  0  0  0
 11 12  1  0  0  0  0
 12 13  2  0  0  0  0
 13 14  1  0  0  0  0
 14 15  2  0  0  0  0
 15 16  1  0  0  0  0
 16 17  1  0  0  0  0
 17 18  2  0  0  0  0
 18 19  1  0  0  0  0
 19 20  1  0  0  0  0
 20 21  1  0  0  0  0
 18 22  1  0  0  0  0
 15 22  1  0  0  0  0
 22 23  2  0  0  0  0
 12 23  1  0  0  0  0
M  END
> <chemblId>
CHEMBL111284

> <bioactivity__type>
Ki

> <units>
nM

> <value>
575.0

$$$$

  CDK     11271513152D 0   0.00000     0.00000     0

 22 25  0  0  0  0              1 V2000 
   -5.6513   -0.6654    0.0000 Cl  0  0  0  0  0  0  0  0  0  0  0  0
   -4.2180   -0.2230    0.0000 C   0  0  0  0  0  0  0  0  0  0  0  0
   -3.8850    1.2390    0.0000 C   0  0  0  0  0  0  0  0  0  0  0  0
   -2.4510    1.6820    0.0000 C   0  0  0  0  0  0  0  0  0  0  0  0
   -1.3510    0.6620    0.0000 C   0  0  0  0  0  0  0  0  0  0  0  0
    0.0000    1.3130    0.0000 O   0  0  0  0  0  0  0  0  0  0  0  0
    1.3520    0.6620    0.0000 C   0  0  0  0  0  0  0  0  0  0  0  0
    2.4510    1.6820    0.0000 C   0  0  0  0  0  0  0  0  0  0  0  0
    3.8840    1.2400    0.0000 C   0  0  0  0  0  0  0  0  0  0  0  0
    4.2180   -0.2220    0.0000 C   0  0  0  0  0  0  0  0  0  0  0  0
    3.1190   -1.2430    0.0000 C   0  0  0  0  0  0  0  0  0  0  0  0
    1.6850   -0.8010    0.0000 C   0  0  0  0  0  0  0  0  0  0  0  0
    0.7500   -1.9730    0.0000 N   0  0  0  0  0  0  0  0  0  0  0  0
   -0.7500   -1.9730    0.0000 C   0  0  0  0  0  0  0  0  0  0  0  0
   -1.4007   -3.3245    0.0000 N   0  0  0  0  0  0  0  0  0  0  0  0
   -2.8965   -3.4368    0.0000 C   0  0  0  0  0  0  0  0  0  0  0  0
   -3.5472   -4.7883    0.0000 C   0  0  0  0  0  0  0  0  0  0  0  0
   -2.7021   -6.0275    0.0000 N   0  0  0  0  0  0  0  0  0  0  0  0
   -1.2063   -5.9153    0.0000 C   0  0  0  0  0  0  0  0  0  0  0  0
   -0.5556   -4.5638    0.0000 C   0  0  0  0  0  0  0  0  0  0  0  0
   -1.6850   -0.8010    0.0000 C   0  0  0  0  0  0  0  0  0  0  0  0
   -3.1190   -1.2430    0.0000 C   0  0  0  0  0  0  0  0  0  0  0  0
  1  2  1  0  0  0  0
  2  3  2  0  0  0  0
  3  4  1  0  0  0  0
  4  5  2  0  0  0  0
  5  6  1  0  0  0  0
  6  7  1  0  0  0  0
  7  8  2  0  0  0  0
  8  9  1  0  0  0  0
  9 10  2  0  0  0  0
 10 11  1  0  0  0  0
 11 12  2  0  0  0  0
  7 12  1  0  0  0  0
 12 13  1  0  0  0  0
 13 14  2  0  0  0  0
 14 15  1  0  0  0  0
 15 16  1  0  0  0  0
 16 17  1  0  0  0  0
 17 18  1  0  0  0  0
 18 19  1  0  0  0  0
 19 20  1  0  0  0  0
 15 20  1  0  0  0  0
 14 21  1  0  0  0  0
  5 21  1  0  0  0  0
 21 22  2  0  0  0  0
  2 22  1  0  0  0  0
M  END
> <chemblId>
CHEMBL1113

> <bioactivity__type>
Ki

> <units>
nM

> <value>
221.0

$$$$
 stripped
BRStripMol11271513152D 0   0.00000     0.00000     0
This file has been stripped
 32 35  0  0  0  0              1 V2000 
   11.1144   -9.4169    0.0000 C   0  0  0  0  0  0  0  0  0  0  0  0
   11.1144   -7.9169    0.0000 O   0  0  0  0  0  0  0  0  0  0  0  0
    9.8153   -7.1669    0.0000 C   0  0  0  0  0  0  0  0  0  0  0  0
    9.8153   -5.6669    0.0000 C   0  0  0  0  0  0  0  0  0  0  0  0
    8.5163   -4.9170    0.0000 C   0  0  0  0  0  0  0  0  0  0  0  0
    7.2172   -5.6670    0.0000 C   0  0  0  0  0  0  0  0  0  0  0  0
    5.9182   -4.9170    0.0000 N   0  0  0  0  0  0  0  0  0  0  0  0
    5.9182   -3.4170    0.0000 C   0  0  0  0  0  0  0  0  0  0  0  0
    7.2172   -2.6670    0.0000 O   0  0  0  0  0  0  0  0  0  0  0  0
    4.6191   -2.6670    0.0000 N   0  0  0  0  0  0  0  0  0  0  0  0
    4.6191   -1.1670    0.0000 C   0  0  0  0  0  0  0  0  0  0  0  0
    3.3201   -0.4170    0.0000 C   0  0  0  0  0  0  0  0  0  0  0  0
    2.0210   -1.1670    0.0000 N   0  0  0  0  0  0  0  0  0  0  0  0
    2.0211   -2.6670    0.0000 C   0  0  0  0  0  0  0  0  0  0  0  0
    3.3201   -3.4170    0.0000 C   0  0  0  0  0  0  0  0  0  0  0  0
    0.7220   -0.4170    0.0000 C   0  0  0  0  0  0  0  0  0  0  0  0
    0.7220    1.0830    0.0000 C   0  0  0  0  0  0  0  0  0  0  0  0
    2.0210    1.8330    0.0000 C   0  0  0  0  0  0  0  0  0  0  0  0
   -0.5770    1.8330    0.0000 C   0  0  0  0  0  0  0  0  0  0  0  0
   -1.8760    1.0830    0.0000 C   0  0  0  0  0  0  0  0  0  0  0  0
   -1.8760   -0.4170    0.0000 C   0  0  0  0  0  0  0  0  0  0  0  0
   -0.5770   -1.1670    0.0000 C   0  0  0  0  0  0  0  0  0  0  0  0
   -0.5770   -2.6670    0.0000 C   0  0  0  0  0  0  0  0  0  0  0  0
    7.2172   -7.1670    0.0000 C   0  0  0  0  0  0  0  0  0  0  0  0
    8.5163   -7.9170    0.0000 C   0  0  0  0  0  0  0  0  0  0  0  0
    8.5163   -9.4170    0.0000 N   0  0  0  0  0  0  0  0  0  0  0  0
    7.2173  -10.1670    0.0000 C   0  0  0  0  0  0  0  0  0  0  0  0
    7.2173  -11.6670    0.0000 C   0  0  0  0  0  0  0  0  0  0  0  0
    8.5163  -12.4170    0.0000 N   0  0  0  0  0  0  0  0  0  0  0  0
    8.5163  -13.9170    0.0000 C   0  0  0  0  0  0  0  0  0  0  0  0
    9.8153  -11.6669    0.0000 C   0  0  0  0  0  0  0  0  0  0  0  0
    9.8153  -10.1669    0.0000 C   0  0  0  0  0  0  0  0  0  0  0  0
  1  2  1  0  0  0  0
  2  3  1  0  0  0  0
  3  4  2  0  0  0  0
  4  5  1  0  0  0  0
  5  6  2  0  0  0  0
  6  7  1  0  0  0  0
  7  8  1  0  0  0  0
  8  9  2  0  0  0  0
  8 10  1  0  0  0  0
 10 11  1  0  0  0  0
 11 12  1  0  0  0  0
 12 13  1  0  0  0  0
 13 14  1  0  0  0  0
 14 15  1  0  0  0  0
 10 15  1  0  0  0  0
 13 16  1  0  0  0  0
 16 17  2  0  0  0  0
 17 18  1  0  0  0  0
 17 19  1  0  0  0  0
 19 20  2  0  0  0  0
 20 21  1  0  0  0  0
 21 22  2  0  0  0  0
 16 22  1  0  0  0  0
 22 23  1  0  0  0  0
  6 24  1  0  0  0  0
 24 25  2  0  0  0  0
  3 25  1  0  0  0  0
 25 26  1  0  0  0  0
 26 27  1  0  0  0  0
 27 28  1  0  0  0  0
 28 29  1  0  0  0  0
 29 30  1  0  0  0  0
 29 31  1  0  0  0  0
 31 32  1  0  0  0  0
 26 32  1  0  0  0  0
M  END
> <chemblId>
CHEMBL111302

> <bioactivity__type>
Ki

> <units>
nM

> <value>
393.0

$$$$

  CDK     11271513152D 0   0.00000     0.00000     0

 18 19  0  0  0  0              1 V2000 
   -7.8544    6.1757    0.0000 C   0  0  0  0  0  0  0  0  0  0  0  0
   -6.3626    6.0188    0.0000 C   0  0  0  0  0  0  0  0  0  0  0  0
   -5.7526    4.6485    0.0000 C   0  0  0  0  0  0  0  0  0  0  0  0
   -4.2608    4.4916    0.0000 C   0  0  0  0  0  0  0  0  0  0  0  0
   -3.6508    3.1212    0.0000 C   0  0  0  0  0  0  0  0  0  0  0  0
   -2.1590    2.9644    0.0000 O   0  0  0  0  0  0  0  0  0  0  0  0
   -1.5490    1.5940    0.0000 C   0  0  0  0  0  0  0  0  0  0  0  0
   -2.4310    0.3800    0.0000 C   0  0  0  0  0  0  0  0  0  0  0  0
   -1.8200   -0.9900    0.0000 C   0  0  0  0  0  0  0  0  0  0  0  0
   -0.3290   -1.1470    0.0000 C   0  0  0  0  0  0  0  0  0  0  0  0
    0.5530   -2.3610    0.0000 N   0  0  0  0  0  0  0  0  0  0  0  0
    1.9800   -1.8970    0.0000 C   0  0  0  0  0  0  0  0  0  0  0  0
    1.9800   -0.3970    0.0000 C   0  0  0  0  0  0  0  0  0  0  0  0
    3.1933    0.4849    0.0000 C   0  0  0  0  0  0  0  0  0  0  0  0
    4.5638   -0.1249    0.0000 C   0  0  0  0  0  0  0  0  0  0  0  0
    5.7771    0.7570    0.0000 N   0  0  0  0  0  0  0  0  0  0  0  0
    0.5530    0.0660    0.0000 C   0  0  0  0  0  0  0  0  0  0  0  0
   -0.0570    1.4370    0.0000 C   0  0  0  0  0  0  0  0  0  0  0  0
  1  2  1  0  0  0  0
  2  3  1  0  0  0  0
  3  4  1  0  0  0  0
  4  5  1  0  0  0  0
  5  6  1  0  0  0  0
  6  7  1  0  0  0  0
  7  8  2  0  0  0  0
  8  9  1  0  0  0  0
  9 10  2  0  0  0  0
 10 11  1  0  0  0  0
 11 12  1  0  0  0  0
 12 13  2  0  0  0  0
 13 14  1  0  0  0  0
 14 15  1  0  0  0  0
 15 16  1  0  0  0  0
 13 17  1  0  0  0  0
 10 17  1  0  0  0  0
 17 18  2  0  0  0  0
  7 18  1  0  0  0  0
M  END
> <chemblId>
CHEMBL111376

> <bioactivity__type>
Ki

> <units>
nM

> <value>
42.0

$$$$

  CDK     11271513152D 0   0.00000     0.00000     0

 18 20  0  0  0  0              1 V2000 
    2.5981    4.5000    0.0000 C   0  0  0  0  0  0  0  0  0  0  0  0
    1.2990    3.7500    0.0000 O   0  0  0  0  0  0  0  0  0  0  0  0
    1.2990    2.2500    0.0000 C   0  0  0  0  0  0  0  0  0  0  0  0
    2.5981    1.5000    0.0000 C   0  0  0  0  0  0  0  0  0  0  0  0
    2.5981   -0.0000    0.0000 C   0  0  0  0  0  0  0  0  0  0  0  0
    1.2990   -0.7500    0.0000 C   0  0  0  0  0  0  0  0  0  0  0  0
    0.0000    0.0000    0.0000 C   0  0  0  0  0  0  0  0  0  0  0  0
   -1.2990   -0.7500    0.0000 C   0  0  0  0  0  0  0  0  0  0  0  0
   -2.5981   -0.0000    0.0000 C   0  0  0  0  0  0  0  0  0  0  0  0
   -2.5981    1.5000    0.0000 C   0  0  0  0  0  0  0  0  0  0  0  0
   -4.0247    1.9635    0.0000 C   0  0  0  0  0  0  0  0  0  0  0  0
   -4.9063    0.7500    0.0000 C   0  0  0  0  0  0  0  0  0  0  0  0
   -4.0247   -0.4635    0.0000 N   0  0  0  0  0  0  0  0  0  0  0  0
   -4.4882   -1.8901    0.0000 C   0  0  0  0  0  0  0  0  0  0  0  0
   -5.9554   -2.2020    0.0000 C   0  0  0  0  0  0  0  0  0  0  0  0
   -6.4189   -3.6286    0.0000 C   0  0  0  0  0  0  0  0  0  0  0  0
   -1.2990    2.2500    0.0000 C   0  0  0  0  0  0  0  0  0  0  0  0
    0.0000    1.5000    0.0000 C   0  0  0  0  0  0  0  0  0  0  0  0
  1  2  1  0  0  0  0
  2  3  1  0  0  0  0
  3  4  2  0  0  0  0
  4  5  1  0  0  0  0
  5  6  2  0  0  0  0
  6  7  1  0  0  0  0
  7  8  1  0  0  0  0
  9  8  1  1  0  0  0
  9 10  1  0  0  0  0
 10 11  1  6  0  0  0
 11 12  1  0  0  0  0
 12 13  1  0  0  0  0
  9 13  1  0  0  0  0
 13 14  1  0  0  0  0
 14 15  1  0  0  0  0
 15 16  2  0  0  0  0
 10 17  1  0  0  0  0
 17 18  1  0  0  0  0
  3 18  1  0  0  0  0
  7 18  2  0  0  0  0
M  END
> <chemblId>
CHEMBL11170

> <bioactivity__type>
Ki

> <units>
nM

> <value>
41.0

$$$$

  CDK     11271513152D 0   0.00000     0.00000     0

 34 39  0  0  0  0              1 V2000 
   -2.0675   -7.2998    0.0000 O   0  0  0  0  0  0  0  0  0  0  0  0
   -3.5347   -6.9880    0.0000 C   0  0  0  0  0  0  0  0  0  0  0  0
   -4.5384   -8.1027    0.0000 C   0  0  0  0  0  0  0  0  0  0  0  0
   -4.0749   -9.5293    0.0000 O   0  0  0  0  0  0  0  0  0  0  0  0
   -5.0786  -10.6440    0.0000 C   0  0  0  0  0  0  0  0  0  0  0  0
   -6.5458  -10.3321    0.0000 C   0  0  0  0  0  0  0  0  0  0  0  0
   -7.5495  -11.4468    0.0000 C   0  0  0  0  0  0  0  0  0  0  0  0
   -7.0860  -12.8734    0.0000 C   0  0  0  0  0  0  0  0  0  0  0  0
   -8.0897  -13.9881    0.0000 F   0  0  0  0  0  0  0  0  0  0  0  0
   -5.6188  -13.1853    0.0000 C   0  0  0  0  0  0  0  0  0  0  0  0
   -4.8688  -14.4843    0.0000 C   0  0  0  0  0  0  0  0  0  0  0  0
   -3.4015  -14.1725    0.0000 C   0  0  0  0  0  0  0  0  0  0  0  0
   -3.2448  -12.6807    0.0000 C   0  0  0  0  0  0  0  0  0  0  0  0
   -1.9457  -11.9307    0.0000 O   0  0  0  0  0  0  0  0  0  0  0  0
   -4.6151  -12.0706    0.0000 C   0  0  0  0  0  0  0  0  0  0  0  0
   -3.9983   -5.5614    0.0000 C   0  0  0  0  0  0  0  0  0  0  0  0
   -2.9946   -4.4467    0.0000 N   0  0  0  0  0  0  0  0  0  0  0  0
   -1.5273   -4.7585    0.0000 C   0  0  0  0  0  0  0  0  0  0  0  0
   -0.5236   -3.6438    0.0000 C   0  0  0  0  0  0  0  0  0  0  0  0
   -0.9872   -2.2172    0.0000 C   0  0  0  0  0  0  0  0  0  0  0  0
   -2.4544   -1.9054    0.0000 C   0  0  0  0  0  0  0  0  0  0  0  0
   -3.4581   -3.0201    0.0000 C   0  0  0  0  0  0  0  0  0  0  0  0
    0.5046   -2.3740    0.0000 O   0  0  0  0  0  0  0  0  0  0  0  0
    1.1147   -1.0037    0.0000 C   0  0  0  0  0  0  0  0  0  0  0  0
    0.0000    0.0000    0.0000 C   0  0  0  0  0  0  0  0  0  0  0  0
   -1.2990   -0.7500    0.0000 C   0  0  0  0  0  0  0  0  0  0  0  0
   -2.5981   -0.0000    0.0000 C   0  0  0  0  0  0  0  0  0  0  0  0
   -2.5981    1.5000    0.0000 C   0  0  0  0  0  0  0  0  0  0  0  0
   -1.2990    2.2500    0.0000 C   0  0  0  0  0  0  0  0  0  0  0  0
   -1.2990    3.7500    0.0000 C   0  0  0  0  0  0  0  0  0  0  0  0
    0.0000    4.5000    0.0000 C   0  0  0  0  0  0  0  0  0  0  0  0
    1.2990    3.7500    0.0000 C   0  0  0  0  0  0  0  0  0  0  0  0
    1.2990    2.2500    0.0000 C   0  0  0  0  0  0  0  0  0  0  0  0
    0.0000    1.5000    0.0000 C   0  0  0  0  0  0  0  0  0  0  0  0
  1  2  1  0  0  0  0
  2  3  1  0  0  0  0
  3  4  1  0  0  0  0
  4  5  1  0  0  0  0
  5  6  2  0  0  0  0
  6  7  1  0  0  0  0
  7  8  2  0  0  0  0
  8  9  1  0  0  0  0
  8 10  1  0  0  0  0
 10 11  1  0  0  0  0
 11 12  1  0  0  0  0
 12 13  1  0  0  0  0
 13 14  2  0  0  0  0
 13 15  1  0  0  0  0
  5 15  1  0  0  0  0
 10 15  2  0  0  0  0
  2 16  1  0  0  0  0
 16 17  1  0  0  0  0
 17 18  1  0  0  0  0
 18 19  1  0  0  0  0
 19 20  1  0  0  0  0
 20 21  1  0  0  0  0
 21 22  1  0  0  0  0
 17 22  1  0  0  0  0
 20 23  1  0  0  0  0
 23 24  1  0  0  0  0
 24 25  1  0  0  0  0
 25 26  2  0  0  0  0
 20 26  1  0  0  0  0
 26 27  1  0  0  0  0
 27 28  2  0  0  0  0
 28 29  1  0  0  0  0
 29 30  2  0  0  0  0
 30 31  1  0  0  0  0
 31 32  2  0  0  0  0
 32 33  1  0  0  0  0
 33 34  2  0  0  0  0
 25 34  1  0  0  0  0
 29 34  1  0  0  0  0
M  END
> <chemblId>
CHEMBL111713

> <bioactivity__type>
Ki

> <units>
nM

> <value>
2.3

$$$$

  CDK     11271513152D 0   0.00000     0.00000     0

 34 39  0  0  0  0              1 V2000 
   -2.0675   -7.2998    0.0000 O   0  0  0  0  0  0  0  0  0  0  0  0
   -3.5347   -6.9880    0.0000 C   0  0  0  0  0  0  0  0  0  0  0  0
   -4.5384   -8.1027    0.0000 C   0  0  0  0  0  0  0  0  0  0  0  0
   -4.0749   -9.5293    0.0000 O   0  0  0  0  0  0  0  0  0  0  0  0
   -5.0786  -10.6440    0.0000 C   0  0  0  0  0  0  0  0  0  0  0  0
   -4.6151  -12.0706    0.0000 C   0  0  0  0  0  0  0  0  0  0  0  0
   -5.6188  -13.1853    0.0000 C   0  0  0  0  0  0  0  0  0  0  0  0
   -5.1552  -14.6119    0.0000 F   0  0  0  0  0  0  0  0  0  0  0  0
   -7.0860  -12.8734    0.0000 C   0  0  0  0  0  0  0  0  0  0  0  0
   -7.5495  -11.4468    0.0000 C   0  0  0  0  0  0  0  0  0  0  0  0
   -9.0167  -11.1350    0.0000 C   0  0  0  0  0  0  0  0  0  0  0  0
   -9.4803   -9.7084    0.0000 C   0  0  0  0  0  0  0  0  0  0  0  0
   -8.4766   -8.5937    0.0000 C   0  0  0  0  0  0  0  0  0  0  0  0
   -7.0093   -8.9055    0.0000 O   0  0  0  0  0  0  0  0  0  0  0  0
   -6.5458  -10.3321    0.0000 C   0  0  0  0  0  0  0  0  0  0  0  0
   -3.9983   -5.5614    0.0000 C   0  0  0  0  0  0  0  0  0  0  0  0
   -2.9946   -4.4467    0.0000 N   0  0  0  0  0  0  0  0  0  0  0  0
   -1.5273   -4.7585    0.0000 C   0  0  0  0  0  0  0  0  0  0  0  0
   -0.5236   -3.6438    0.0000 C   0  0  0  0  0  0  0  0  0  0  0  0
   -0.9872   -2.2172    0.0000 C   0  0  0  0  0  0  0  0  0  0  0  0
   -2.4544   -1.9054    0.0000 C   0  0  0  0  0  0  0  0  0  0  0  0
   -3.4581   -3.0201    0.0000 C   0  0  0  0  0  0  0  0  0  0  0  0
    0.5046   -2.3740    0.0000 O   0  0  0  0  0  0  0  0  0  0  0  0
    1.1147   -1.0037    0.0000 C   0  0  0  0  0  0  0  0  0  0  0  0
    0.0000    0.0000    0.0000 C   0  0  0  0  0  0  0  0  0  0  0  0
   -1.2990   -0.7500    0.0000 C   0  0  0  0  0  0  0  0  0  0  0  0
   -2.5981   -0.0000    0.0000 C   0  0  0  0  0  0  0  0  0  0  0  0
   -2.5981    1.5000    0.0000 C   0  0  0  0  0  0  0  0  0  0  0  0
   -1.2990    2.2500    0.0000 C   0  0  0  0  0  0  0  0  0  0  0  0
   -1.2990    3.7500    0.0000 C   0  0  0  0  0  0  0  0  0  0  0  0
    0.0000    4.5000    0.0000 C   0  0  0  0  0  0  0  0  0  0  0  0
    1.2990    3.7500    0.0000 C   0  0  0  0  0  0  0  0  0  0  0  0
    1.2990    2.2500    0.0000 C   0  0  0  0  0  0  0  0  0  0  0  0
    0.0000    1.5000    0.0000 C   0  0  0  0  0  0  0  0  0  0  0  0
  1  2  1  0  0  0  0
  2  3  1  0  0  0  0
  3  4  1  0  0  0  0
  4  5  1  0  0  0  0
  5  6  2  0  0  0  0
  6  7  1  0  0  0  0
  7  8  1  0  0  0  0
  7  9  2  0  0  0  0
  9 10  1  0  0  0  0
 10 11  1  0  0  0  0
 11 12  1  0  0  0  0
 12 13  1  0  0  0  0
 13 14  1  0  0  0  0
 14 15  1  0  0  0  0
  5 15  1  0  0  0  0
 10 15  2  0  0  0  0
  2 16  1  0  0  0  0
 16 17  1  0  0  0  0
 17 18  1  0  0  0  0
 18 19  1  0  0  0  0
 19 20  1  0  0  0  0
 20 21  1  0  0  0  0
 21 22  1  0  0  0  0
 17 22  1  0  0  0  0
 20 23  1  0  0  0  0
 23 24  1  0  0  0  0
 24 25  1  0  0  0  0
 25 26  2  0  0  0  0
 20 26  1  0  0  0  0
 26 27  1  0  0  0  0
 27 28  2  0  0  0  0
 28 29  1  0  0  0  0
 29 30  2  0  0  0  0
 30 31  1  0  0  0  0
 31 32  2  0  0  0  0
 32 33  1  0  0  0  0
 33 34  2  0  0  0  0
 25 34  1  0  0  0  0
 29 34  1  0  0  0  0
M  END
> <chemblId>
CHEMBL112841

> <bioactivity__type>
Ki

> <units>
nM

> <value>
5.5

$$$$

  CDK     11271513152D 0   0.00000     0.00000     0

 18 20  0  0  0  0              1 V2000 
    2.5981    4.5000    0.0000 C   0  0  0  0  0  0  0  0  0  0  0  0
    1.2990    3.7500    0.0000 O   0  0  0  0  0  0  0  0  0  0  0  0
    1.2990    2.2500    0.0000 C   0  0  0  0  0  0  0  0  0  0  0  0
    2.5981    1.5000    0.0000 C   0  0  0  0  0  0  0  0  0  0  0  0
    2.5981   -0.0000    0.0000 C   0  0  0  0  0  0  0  0  0  0  0  0
    1.2990   -0.7500    0.0000 C   0  0  0  0  0  0  0  0  0  0  0  0
    0.0000    0.0000    0.0000 C   0  0  0  0  0  0  0  0  0  0  0  0
   -1.2990   -0.7500    0.0000 C   0  0  0  0  0  0  0  0  0  0  0  0
   -2.5981   -0.0000    0.0000 C   0  0  0  0  0  0  0  0  0  0  0  0
   -2.5981    1.5000    0.0000 C   0  0  0  0  0  0  0  0  0  0  0  0
   -4.0247    1.9635    0.0000 C   0  0  0  0  0  0  0  0  0  0  0  0
   -4.9063    0.7500    0.0000 C   0  0  0  0  0  0  0  0  0  0  0  0
   -4.0247   -0.4635    0.0000 N   0  0  0  0  0  0  0  0  0  0  0  0
   -4.4882   -1.8901    0.0000 C   0  0  0  0  0  0  0  0  0  0  0  0
   -5.9554   -2.2020    0.0000 C   0  0  0  0  0  0  0  0  0  0  0  0
   -6.4189   -3.6286    0.0000 C   0  0  0  0  0  0  0  0  0  0  0  0
   -1.2990    2.2500    0.0000 C   0  0  0  0  0  0  0  0  0  0  0  0
    0.0000    1.5000    0.0000 C   0  0  0  0  0  0  0  0  0  0  0  0
  1  2  1  0  0  0  0
  2  3  1  0  0  0  0
  3  4  2  0  0  0  0
  4  5  1  0  0  0  0
  5  6  2  0  0  0  0
  6  7  1  0  0  0  0
  7  8  1  0  0  0  0
  9  8  1  6  0  0  0
  9 10  1  0  0  0  0
 10 11  1  6  0  0  0
 11 12  1  0  0  0  0
 12 13  1  0  0  0  0
  9 13  1  0  0  0  0
 13 14  1  0  0  0  0
 14 15  1  0  0  0  0
 15 16  2  0  0  0  0
 10 17  1  0  0  0  0
 17 18  1  0  0  0  0
  3 18  1  0  0  0  0
  7 18  2  0  0  0  0
M  END
> <chemblId>
CHEMBL11294

> <bioactivity__type>
Ki

> <units>
nM

> <value>
1000.0

$$$$

  CDK     11271513152D 0   0.00000     0.00000     0

 22 25  0  0  0  0              1 V2000 
    4.8865    2.3212    0.0000 C   0  0  0  0  0  0  0  0  0  0  0  0
    3.4530    1.8793    0.0000 O   0  0  0  0  0  0  0  0  0  0  0  0
    3.1190    0.4170    0.0000 C   0  0  0  0  0  0  0  0  0  0  0  0
    4.2180   -0.6030    0.0000 C   0  0  0  0  0  0  0  0  0  0  0  0
    3.8840   -2.0650    0.0000 C   0  0  0  0  0  0  0  0  0  0  0  0
    2.4510   -2.5080    0.0000 C   0  0  0  0  0  0  0  0  0  0  0  0
    1.3520   -1.4870    0.0000 C   0  0  0  0  0  0  0  0  0  0  0  0
   -0.0000   -2.1380    0.0000 C   0  0  0  0  0  0  0  0  0  0  0  0
   -1.3510   -1.4870    0.0000 C   0  0  0  0  0  0  0  0  0  0  0  0
   -2.4510   -2.5080    0.0000 C   0  0  0  0  0  0  0  0  0  0  0  0
   -3.8840   -2.0660    0.0000 C   0  0  0  0  0  0  0  0  0  0  0  0
   -4.2180   -0.6030    0.0000 C   0  0  0  0  0  0  0  0  0  0  0  0
   -3.1180    0.4170    0.0000 C   0  0  0  0  0  0  0  0  0  0  0  0
   -1.6850   -0.0250    0.0000 C   0  0  0  0  0  0  0  0  0  0  0  0
   -0.7500    1.1480    0.0000 C   0  0  0  0  0  0  0  0  0  0  0  0
   -1.5000    2.4470    0.0000 C   0  0  0  0  0  0  0  0  0  0  0  0
   -0.7500    3.7460    0.0000 N   0  0  0  0  0  0  0  0  0  0  0  0
   -1.5000    5.0450    0.0000 C   0  0  0  0  0  0  0  0  0  0  0  0
    0.7500    3.7460    0.0000 C   0  0  0  0  0  0  0  0  0  0  0  0
    1.5000    2.4470    0.0000 C   0  0  0  0  0  0  0  0  0  0  0  0
    0.7500    1.1480    0.0000 N   0  0  0  0  0  0  0  0  0  0  0  0
    1.6850   -0.0250    0.0000 C   0  0  0  0  0  0  0  0  0  0  0  0
  1  2  1  0  0  0  0
  2  3  1  0  0  0  0
  3  4  2  0  0  0  0
  4  5  1  0  0  0  0
  5  6  2  0  0  0  0
  6  7  1  0  0  0  0
  7  8  1  0  0  0  0
  8  9  1  0  0  0  0
  9 10  2  0  0  0  0
 10 11  1  0  0  0  0
 11 12  2  0  0  0  0
 12 13  1  0  0  0  0
 13 14  2  0  0  0  0
  9 14  1  0  0  0  0
 14 15  1  0  0  0  0
 15 16  1  6  0  0  0
 16 17  1  0  0  0  0
 17 18  1  0  0  0  0
 17 19  1  0  0  0  0
 19 20  1  0  0  0  0
 20 21  1  0  0  0  0
 15 21  1  0  0  0  0
 21 22  1  0  0  0  0
  3 22  1  0  0  0  0
  7 22  2  0  0  0  0
M  END
> <chemblId>
CHEMBL113238

> <bioactivity__type>
Ki

> <units>
nM

> <value>
255.0

$$$$

  CDK     11271513152D 0   0.00000     0.00000     0

 28 32  0  0  0  0              1 V2000 
   -3.5347   -6.9880    0.0000 C   0  0  0  0  0  0  0  0  0  0  0  0
   -4.5384   -8.1027    0.0000 C   0  0  0  0  0  0  0  0  0  0  0  0
   -4.0749   -9.5293    0.0000 C   0  0  0  0  0  0  0  0  0  0  0  0
   -5.0786  -10.6440    0.0000 C   0  0  0  0  0  0  0  0  0  0  0  0
   -6.5458  -10.3321    0.0000 C   0  0  0  0  0  0  0  0  0  0  0  0
   -7.5495  -11.4468    0.0000 C   0  0  0  0  0  0  0  0  0  0  0  0
   -7.0860  -12.8734    0.0000 C   0  0  0  0  0  0  0  0  0  0  0  0
   -5.6188  -13.1853    0.0000 C   0  0  0  0  0  0  0  0  0  0  0  0
   -4.6151  -12.0706    0.0000 C   0  0  0  0  0  0  0  0  0  0  0  0
   -3.9983   -5.5614    0.0000 C   0  0  0  0  0  0  0  0  0  0  0  0
   -2.9946   -4.4467    0.0000 N   0  0  0  0  0  0  0  0  0  0  0  0
   -1.5273   -4.7585    0.0000 C   0  0  0  0  0  0  0  0  0  0  0  0
   -0.5236   -3.6438    0.0000 C   0  0  0  0  0  0  0  0  0  0  0  0
   -0.9872   -2.2172    0.0000 C   0  0  0  0  0  0  0  0  0  0  0  0
   -2.4544   -1.9054    0.0000 C   0  0  0  0  0  0  0  0  0  0  0  0
   -3.4581   -3.0201    0.0000 C   0  0  0  0  0  0  0  0  0  0  0  0
    0.5046   -2.3740    0.0000 O   0  0  0  0  0  0  0  0  0  0  0  0
    1.1147   -1.0037    0.0000 C   0  0  0  0  0  0  0  0  0  0  0  0
    0.0000    0.0000    0.0000 C   0  0  0  0  0  0  0  0  0  0  0  0
   -1.2990   -0.7500    0.0000 C   0  0  0  0  0  0  0  0  0  0  0  0
   -2.5981   -0.0000    0.0000 C   0  0  0  0  0  0  0  0  0  0  0  0
   -2.5981    1.5000    0.0000 C   0  0  0  0  0  0  0  0  0  0  0  0
   -1.2990    2.2500    0.0000 C   0  0  0  0  0  0  0  0  0  0  0  0
   -1.2990    3.7500    0.0000 C   0  0  0  0  0  0  0  0  0  0  0  0
    0.0000    4.5000    0.0000 C   0  0  0  0  0  0  0  0  0  0  0  0
    1.2990    3.7500    0.0000 C   0  0  0  0  0  0  0  0  0  0  0  0
    1.2990    2.2500    0.0000 C   0  0  0  0  0  0  0  0  0  0  0  0
    0.0000    1.5000    0.0000 C   0  0  0  0  0  0  0  0  0  0  0  0
  1  2  1  0  0  0  0
  2  3  1  0  0  0  0
  3  4  1  0  0  0  0
  4  5  2  0  0  0  0
  5  6  1  0  0  0  0
  6  7  2  0  0  0  0
  7  8  1  0  0  0  0
  8  9  2  0  0  0  0
  4  9  1  0  0  0  0
  1 10  1  0  0  0  0
 10 11  1  0  0  0  0
 11 12  1  0  0  0  0
 12 13  1  0  0  0  0
 13 14  1  0  0  0  0
 14 15  1  0  0  0  0
 15 16  1  0  0  0  0
 11 16  1  0  0  0  0
 14 17  1  0  0  0  0
 17 18  1  0  0  0  0
 18 19  1  0  0  0  0
 19 20  2  0  0  0  0
 14 20  1  0  0  0  0
 20 21  1  0  0  0  0
 21 22  2  0  0  0  0
 22 23  1  0  0  0  0
 23 24  2  0  0  0  0
 24 25  1  0  0  0  0
 25 26  2  0  0  0  0
 26 27  1  0  0  0  0
 27 28  2  0  0  0  0
 19 28  1  0  0  0  0
 23 28  1  0  0  0  0
M  END
> <chemblId>
CHEMBL113326

> <bioactivity__type>
Ki

> <units>
nM

> <value>
72.0

$$$$

  CDK     11271513152D 0   0.00000     0.00000     0

 17 19  0  0  0  0              1 V2000 
    1.2990    3.7500    0.0000 O   0  0  0  0  0  0  0  0  0  0  0  0
    1.2990    2.2500    0.0000 C   0  0  0  0  0  0  0  0  0  0  0  0
    2.5981    1.5000    0.0000 C   0  0  0  0  0  0  0  0  0  0  0  0
    2.5981   -0.0000    0.0000 C   0  0  0  0  0  0  0  0  0  0  0  0
    1.2990   -0.7500    0.0000 C   0  0  0  0  0  0  0  0  0  0  0  0
    0.0000    0.0000    0.0000 C   0  0  0  0  0  0  0  0  0  0  0  0
   -1.2990   -0.7500    0.0000 C   0  0  0  0  0  0  0  0  0  0  0  0
   -2.5981   -0.0000    0.0000 C   0  0  0  0  0  0  0  0  0  0  0  0
   -2.5981    1.5000    0.0000 C   0  0  0  0  0  0  0  0  0  0  0  0
   -4.0247    1.9635    0.0000 C   0  0  0  0  0  0  0  0  0  0  0  0
   -4.9063    0.7500    0.0000 C   0  0  0  0  0  0  0  0  0  0  0  0
   -4.0247   -0.4635    0.0000 N   0  0  0  0  0  0  0  0  0  0  0  0
   -4.4882   -1.8901    0.0000 C   0  0  0  0  0  0  0  0  0  0  0  0
   -5.9554   -2.2020    0.0000 C   0  0  0  0  0  0  0  0  0  0  0  0
   -6.4189   -3.6286    0.0000 C   0  0  0  0  0  0  0  0  0  0  0  0
   -1.2990    2.2500    0.0000 C   0  0  0  0  0  0  0  0  0  0  0  0
    0.0000    1.5000    0.0000 C   0  0  0  0  0  0  0  0  0  0  0  0
  1  2  1  0  0  0  0
  2  3  2  0  0  0  0
  3  4  1  0  0  0  0
  4  5  2  0  0  0  0
  5  6  1  0  0  0  0
  6  7  1  0  0  0  0
  8  7  1  1  0  0  0
  8  9  1  0  0  0  0
  9 10  1  6  0  0  0
 10 11  1  0  0  0  0
 11 12  1  0  0  0  0
  8 12  1  0  0  0  0
 12 13  1  0  0  0  0
 13 14  1  0  0  0  0
 14 15  2  0  0  0  0
  9 16  1  0  0  0  0
 16 17  1  0  0  0  0
  2 17  1  0  0  0  0
  6 17  2  0  0  0  0
M  END
> <chemblId>
CHEMBL11363

> <bioactivity__type>
Ki

> <units>
nM

> <value>
56.0

$$$$

  CDK     11271513152D 0   0.00000     0.00000     0

 18 20  0  0  0  0              1 V2000 
    2.5981    4.5000    0.0000 C   0  0  0  0  0  0  0  0  0  0  0  0
    1.2990    3.7500    0.0000 O   0  0  0  0  0  0  0  0  0  0  0  0
    1.2990    2.2500    0.0000 C   0  0  0  0  0  0  0  0  0  0  0  0
    2.5981    1.5000    0.0000 C   0  0  0  0  0  0  0  0  0  0  0  0
    2.5981   -0.0000    0.0000 C   0  0  0  0  0  0  0  0  0  0  0  0
    1.2990   -0.7500    0.0000 C   0  0  0  0  0  0  0  0  0  0  0  0
    0.0000    0.0000    0.0000 C   0  0  0  0  0  0  0  0  0  0  0  0
   -1.2990   -0.7500    0.0000 C   0  0  0  0  0  0  0  0  0  0  0  0
   -2.5981   -0.0000    0.0000 C   0  0  0  0  0  0  0  0  0  0  0  0
   -4.0247   -0.4635    0.0000 C   0  0  0  0  0  0  0  0  0  0  0  0
   -4.9063    0.7500    0.0000 C   0  0  0  0  0  0  0  0  0  0  0  0
   -4.0247    1.9635    0.0000 N   0  0  0  0  0  0  0  0  0  0  0  0
   -4.4882    3.3901    0.0000 C   0  0  0  0  0  0  0  0  0  0  0  0
   -5.9554    3.7020    0.0000 C   0  0  0  0  0  0  0  0  0  0  0  0
   -6.4189    5.1286    0.0000 C   0  0  0  0  0  0  0  0  0  0  0  0
   -2.5981    1.5000    0.0000 C   0  0  0  0  0  0  0  0  0  0  0  0
   -1.2990    2.2500    0.0000 C   0  0  0  0  0  0  0  0  0  0  0  0
    0.0000    1.5000    0.0000 C   0  0  0  0  0  0  0  0  0  0  0  0
  1  2  1  0  0  0  0
  2  3  1  0  0  0  0
  3  4  2  0  0  0  0
  4  5  1  0  0  0  0
  5  6  2  0  0  0  0
  6  7  1  0  0  0  0
  7  8  1  0  0  0  0
  9  8  1  1  0  0  0
  9 10  1  0  0  0  0
 10 11  1  0  0  0  0
 11 12  1  0  0  0  0
 12 13  1  0  0  0  0
 13 14  1  0  0  0  0
 14 15  2  0  0  0  0
 12 16  1  0  0  0  0
  9 16  1  0  0  0  0
 16 17  1  1  0  0  0
 17 18  1  0  0  0  0
  3 18  1  0  0  0  0
  7 18  2  0  0  0  0
M  END
> <chemblId>
CHEMBL11365

> <bioactivity__type>
Ki

> <units>
nM

> <value>
145.0

$$$$

  CDK     11271513152D 0   0.00000     0.00000     0

 38 43  0  0  0  0              1 V2000 
   -1.0077    6.0000    0.0000 O   0  0  0  0  0  0  0  0  0  0  0  0
   -2.3067    5.2498    0.0000 C   0  0  0  0  0  0  0  0  0  0  0  0
   -2.3064    3.7498    0.0000 C   0  0  0  0  0  0  0  0  0  0  0  0
   -1.0072    3.0000    0.0000 O   0  0  0  0  0  0  0  0  0  0  0  0
   -1.0070    1.5000    0.0000 C   0  0  0  0  0  0  0  0  0  0  0  0
   -2.3060    0.7500    0.0000 C   0  0  0  0  0  0  0  0  0  0  0  0
   -2.3060   -0.7500    0.0000 C   0  0  0  0  0  0  0  0  0  0  0  0
   -1.0070   -1.5000    0.0000 C   0  0  0  0  0  0  0  0  0  0  0  0
    0.2930   -0.7500    0.0000 C   0  0  0  0  0  0  0  0  0  0  0  0
    1.7190   -1.2140    0.0000 N   0  0  0  0  0  0  0  0  0  0  0  0
    2.6010   -0.0000    0.0000 C   0  0  0  0  0  0  0  0  0  0  0  0
    1.7190    1.2130    0.0000 C   0  0  0  0  0  0  0  0  0  0  0  0
    0.2930    0.7500    0.0000 C   0  0  0  0  0  0  0  0  0  0  0  0
   -3.6058    5.9996    0.0000 C   0  0  0  0  0  0  0  0  0  0  0  0
   -3.6061    7.4996    0.0000 N   0  0  0  0  0  0  0  0  0  0  0  0
   -2.3072    8.2498    0.0000 C   0  0  0  0  0  0  0  0  0  0  0  0
   -2.3074    9.7498    0.0000 C   0  0  0  0  0  0  0  0  0  0  0  0
   -3.6066   10.4996    0.0000 C   0  0  0  0  0  0  0  0  0  0  0  0
   -4.9055    9.7494    0.0000 C   0  0  0  0  0  0  0  0  0  0  0  0
   -6.2047   10.4991    0.0000 C   0  0  0  0  0  0  0  0  0  0  0  0
   -6.2049   11.9991    0.0000 O   0  0  0  0  0  0  0  0  0  0  0  0
   -7.5041   12.7489    0.0000 C   0  0  0  0  0  0  0  0  0  0  0  0
   -7.5043   14.2489    0.0000 C   0  0  0  0  0  0  0  0  0  0  0  0
   -8.8035   14.9987    0.0000 C   0  0  0  0  0  0  0  0  0  0  0  0
  -10.1024   14.2485    0.0000 C   0  0  0  0  0  0  0  0  0  0  0  0
  -11.5291   14.7118    0.0000 O   0  0  0  0  0  0  0  0  0  0  0  0
  -12.4105   13.4981    0.0000 C   0  0  0  0  0  0  0  0  0  0  0  0
  -11.5286   12.2847    0.0000 O   0  0  0  0  0  0  0  0  0  0  0  0
  -10.1021   12.7485    0.0000 C   0  0  0  0  0  0  0  0  0  0  0  0
   -8.8030   11.9987    0.0000 C   0  0  0  0  0  0  0  0  0  0  0  0
   -4.9052    8.2494    0.0000 C   0  0  0  0  0  0  0  0  0  0  0  0
   -3.6068   11.9996    0.0000 C   0  0  0  0  0  0  0  0  0  0  0  0
   -2.3079   12.7498    0.0000 C   0  0  0  0  0  0  0  0  0  0  0  0
   -2.3082   14.2498    0.0000 C   0  0  0  0  0  0  0  0  0  0  0  0
   -3.6073   14.9996    0.0000 C   0  0  0  0  0  0  0  0  0  0  0  0
   -3.6076   16.4996    0.0000 F   0  0  0  0  0  0  0  0  0  0  0  0
   -4.9062   14.2494    0.0000 C   0  0  0  0  0  0  0  0  0  0  0  0
   -4.9060   12.7494    0.0000 C   0  0  0  0  0  0  0  0  0  0  0  0
  2  1  1  6  0  0  0
  2  3  1  0  0  0  0
  3  4  1  0  0  0  0
  4  5  1  0  0  0  0
  5  6  2  0  0  0  0
  6  7  1  0  0  0  0
  7  8  2  0  0  0  0
  8  9  1  0  0  0  0
  9 10  1  0  0  0  0
 10 11  1  0  0  0  0
 11 12  2  0  0  0  0
 12 13  1  0  0  0  0
  5 13  1  0  0  0  0
  9 13  2  0  0  0  0
  2 14  1  0  0  0  0
 14 15  1  0  0  0  0
 15 16  1  0  0  0  0
 16 17  1  0  0  0  0
 17 18  1  0  0  0  0
 18 19  1  0  0  0  0
 19 20  1  1  0  0  0
 20 21  1  0  0  0  0
 21 22  1  0  0  0  0
 22 23  2  0  0  0  0
 23 24  1  0  0  0  0
 24 25  2  0  0  0  0
 25 26  1  0  0  0  0
 26 27  1  0  0  0  0
 27 28  1  0  0  0  0
 28 29  1  0  0  0  0
 25 29  1  0  0  0  0
 29 30  2  0  0  0  0
 22 30  1  0  0  0  0
 19 31  1  0  0  0  0
 15 31  1  0  0  0  0
 18 32  1  6  0  0  0
 32 33  2  0  0  0  0
 33 34  1  0  0  0  0
 34 35  2  0  0  0  0
 35 36  1  0  0  0  0
 35 37  1  0  0  0  0
 37 38  2  0  0  0  0
 32 38  1  0  0  0  0
M  END
> <chemblId>
CHEMBL113752

> <bioactivity__type>
Ki

> <units>
nM

> <value>
5.9

$$$$

  CDK     11271513152D 0   0.00000     0.00000     0

 18 20  0  0  0  0              1 V2000 
    3.8209    5.1286    0.0000 C   0  0  0  0  0  0  0  0  0  0  0  0
    3.3573    3.7020    0.0000 C   0  0  0  0  0  0  0  0  0  0  0  0
    1.8901    3.3901    0.0000 C   0  0  0  0  0  0  0  0  0  0  0  0
    1.4266    1.9635    0.0000 N   0  0  0  0  0  0  0  0  0  0  0  0
    2.3083    0.7500    0.0000 C   0  0  0  0  0  0  0  0  0  0  0  0
    1.4266   -0.4635    0.0000 C   0  0  0  0  0  0  0  0  0  0  0  0
    0.0000    0.0000    0.0000 C   0  0  0  0  0  0  0  0  0  0  0  0
   -1.2990   -0.7500    0.0000 C   0  0  0  0  0  0  0  0  0  0  0  0
   -2.5981   -0.0000    0.0000 C   0  0  0  0  0  0  0  0  0  0  0  0
   -2.5981    1.5000    0.0000 C   0  0  0  0  0  0  0  0  0  0  0  0
   -1.2990    2.2500    0.0000 C   0  0  0  0  0  0  0  0  0  0  0  0
    0.0000    1.5000    0.0000 C   0  0  0  0  0  0  0  0  0  0  0  0
   -3.8971    2.2500    0.0000 C   0  0  0  0  0  0  0  0  0  0  0  0
   -5.1962    1.5000    0.0000 C   0  0  0  0  0  0  0  0  0  0  0  0
   -5.1962   -0.0000    0.0000 C   0  0  0  0  0  0  0  0  0  0  0  0
   -3.8971   -0.7500    0.0000 C   0  0  0  0  0  0  0  0  0  0  0  0
   -3.8971   -2.2500    0.0000 O   0  0  0  0  0  0  0  0  0  0  0  0
   -5.1962   -3.0000    0.0000 C   0  0  0  0  0  0  0  0  0  0  0  0
  1  2  1  0  0  0  0
  2  3  1  0  0  0  0
  3  4  1  0  0  0  0
  4  5  1  0  0  0  0
  5  6  1  0  0  0  0
  7  6  1  6  0  0  0
  7  8  1  0  0  0  0
  8  9  1  0  0  0  0
  9 10  2  0  0  0  0
 10 11  1  0  0  0  0
 12 11  1  6  0  0  0
  4 12  1  0  0  0  0
  7 12  1  0  0  0  0
 10 13  1  0  0  0  0
 13 14  2  0  0  0  0
 14 15  1  0  0  0  0
 15 16  2  0  0  0  0
  9 16  1  0  0  0  0
 16 17  1  0  0  0  0
 17 18  1  0  0  0  0
M  END
> <chemblId>
CHEMBL11381

> <bioactivity__type>
Ki

> <units>
nM

> <value>
1000.0

$$$$

  CDK     11271513152D 0   0.00000     0.00000     0

 19 21  0  0  0  0              1 V2000 
    3.8209    5.1286    0.0000 C   0  0  0  0  0  0  0  0  0  0  0  0
    3.3573    3.7020    0.0000 C   0  0  0  0  0  0  0  0  0  0  0  0
    1.8901    3.3901    0.0000 C   0  0  0  0  0  0  0  0  0  0  0  0
    1.4266    1.9635    0.0000 N   0  0  0  0  0  0  0  0  0  0  0  0
    2.3083    0.7500    0.0000 C   0  0  0  0  0  0  0  0  0  0  0  0
    3.8083    0.7500    0.0000 C   0  0  0  0  0  0  0  0  0  0  0  0
    1.4266   -0.4635    0.0000 C   0  0  0  0  0  0  0  0  0  0  0  0
    0.0000    0.0000    0.0000 C   0  0  0  0  0  0  0  0  0  0  0  0
   -1.2990   -0.7500    0.0000 C   0  0  0  0  0  0  0  0  0  0  0  0
   -2.5981   -0.0000    0.0000 C   0  0  0  0  0  0  0  0  0  0  0  0
   -3.8971   -0.7500    0.0000 C   0  0  0  0  0  0  0  0  0  0  0  0
   -5.1962   -0.0000    0.0000 C   0  0  0  0  0  0  0  0  0  0  0  0
   -5.1962    1.5000    0.0000 C   0  0  0  0  0  0  0  0  0  0  0  0
   -3.8971    2.2500    0.0000 C   0  0  0  0  0  0  0  0  0  0  0  0
   -3.8971    3.7500    0.0000 O   0  0  0  0  0  0  0  0  0  0  0  0
   -5.1962    4.5000    0.0000 C   0  0  0  0  0  0  0  0  0  0  0  0
   -2.5981    1.5000    0.0000 C   0  0  0  0  0  0  0  0  0  0  0  0
   -1.2990    2.2500    0.0000 C   0  0  0  0  0  0  0  0  0  0  0  0
    0.0000    1.5000    0.0000 C   0  0  0  0  0  0  0  0  0  0  0  0
  1  2  1  0  0  0  0
  2  3  1  0  0  0  0
  3  4  1  0  0  0  0
  4  5  1  0  0  0  0
  5  6  1  1  0  0  0
  5  7  1  0  0  0  0
  8  7  1  6  0  0  0
  8  9  1  0  0  0  0
  9 10  1  0  0  0  0
 10 11  2  0  0  0  0
 11 12  1  0  0  0  0
 12 13  2  0  0  0  0
 13 14  1  0  0  0  0
 14 15  1  0  0  0  0
 15 16  1  0  0  0  0
 14 17  2  0  0  0  0
 10 17  1  0  0  0  0
 17 18  1  0  0  0  0
 19 18  1  6  0  0  0
  4 19  1  0  0  0  0
  8 19  1  0  0  0  0
M  END
> <chemblId>
CHEMBL11386

> <bioactivity__type>
Ki

> <units>
nM

> <value>
11.0

$$$$

  CDK     11271513152D 0   0.00000     0.00000     0

 19 21  0  0  0  0              1 V2000 
    3.8209    5.1286    0.0000 C   0  0  0  0  0  0  0  0  0  0  0  0
    3.3573    3.7020    0.0000 C   0  0  0  0  0  0  0  0  0  0  0  0
    1.8901    3.3901    0.0000 C   0  0  0  0  0  0  0  0  0  0  0  0
    1.4266    1.9635    0.0000 N   0  0  0  0  0  0  0  0  0  0  0  0
    2.3083    0.7500    0.0000 C   0  0  0  0  0  0  0  0  0  0  0  0
    3.8083    0.7500    0.0000 C   0  0  0  0  0  0  0  0  0  0  0  0
    1.4266   -0.4635    0.0000 C   0  0  0  0  0  0  0  0  0  0  0  0
    0.0000    0.0000    0.0000 C   0  0  0  0  0  0  0  0  0  0  0  0
   -1.2990   -0.7500    0.0000 C   0  0  0  0  0  0  0  0  0  0  0  0
   -2.5981   -0.0000    0.0000 C   0  0  0  0  0  0  0  0  0  0  0  0
   -3.8971   -0.7500    0.0000 C   0  0  0  0  0  0  0  0  0  0  0  0
   -5.1962   -0.0000    0.0000 C   0  0  0  0  0  0  0  0  0  0  0  0
   -5.1962    1.5000    0.0000 C   0  0  0  0  0  0  0  0  0  0  0  0
   -3.8971    2.2500    0.0000 C   0  0  0  0  0  0  0  0  0  0  0  0
   -3.8971    3.7500    0.0000 O   0  0  0  0  0  0  0  0  0  0  0  0
   -5.1962    4.5000    0.0000 C   0  0  0  0  0  0  0  0  0  0  0  0
   -2.5981    1.5000    0.0000 C   0  0  0  0  0  0  0  0  0  0  0  0
   -1.2990    2.2500    0.0000 C   0  0  0  0  0  0  0  0  0  0  0  0
    0.0000    1.5000    0.0000 C   0  0  0  0  0  0  0  0  0  0  0  0
  1  2  1  0  0  0  0
  2  3  1  0  0  0  0
  3  4  1  0  0  0  0
  4  5  1  0  0  0  0
  5  6  1  6  0  0  0
  5  7  1  0  0  0  0
  8  7  1  6  0  0  0
  8  9  1  0  0  0  0
  9 10  1  0  0  0  0
 10 11  2  0  0  0  0
 11 12  1  0  0  0  0
 12 13  2  0  0  0  0
 13 14  1  0  0  0  0
 14 15  1  0  0  0  0
 15 16  1  0  0  0  0
 14 17  2  0  0  0  0
 10 17  1  0  0  0  0
 17 18  1  0  0  0  0
 19 18  1  6  0  0  0
  4 19  1  0  0  0  0
  8 19  1  0  0  0  0
M  END
> <chemblId>
CHEMBL11387

> <bioactivity__type>
Ki

> <units>
nM

> <value>
384.0

$$$$

  CDK     11271513152D 0   0.00000     0.00000     0

 18 20  0  0  0  0              1 V2000 
    3.8209    5.1286    0.0000 C   0  0  0  0  0  0  0  0  0  0  0  0
    3.3573    3.7020    0.0000 C   0  0  0  0  0  0  0  0  0  0  0  0
    1.8901    3.3901    0.0000 C   0  0  0  0  0  0  0  0  0  0  0  0
    1.4266    1.9635    0.0000 N   0  0  0  0  0  0  0  0  0  0  0  0
    2.3083    0.7500    0.0000 C   0  0  0  0  0  0  0  0  0  0  0  0
    1.4266   -0.4635    0.0000 C   0  0  0  0  0  0  0  0  0  0  0  0
    0.0000    0.0000    0.0000 C   0  0  0  0  0  0  0  0  0  0  0  0
   -1.2990   -0.7500    0.0000 C   0  0  0  0  0  0  0  0  0  0  0  0
   -2.5981   -0.0000    0.0000 C   0  0  0  0  0  0  0  0  0  0  0  0
   -2.5981    1.5000    0.0000 C   0  0  0  0  0  0  0  0  0  0  0  0
   -1.2990    2.2500    0.0000 C   0  0  0  0  0  0  0  0  0  0  0  0
    0.0000    1.5000    0.0000 C   0  0  0  0  0  0  0  0  0  0  0  0
   -3.8971    2.2500    0.0000 C   0  0  0  0  0  0  0  0  0  0  0  0
   -5.1962    1.5000    0.0000 C   0  0  0  0  0  0  0  0  0  0  0  0
   -5.1962   -0.0000    0.0000 C   0  0  0  0  0  0  0  0  0  0  0  0
   -3.8971   -0.7500    0.0000 C   0  0  0  0  0  0  0  0  0  0  0  0
   -3.8971   -2.2500    0.0000 O   0  0  0  0  0  0  0  0  0  0  0  0
   -5.1962   -3.0000    0.0000 C   0  0  0  0  0  0  0  0  0  0  0  0
  1  2  1  0  0  0  0
  2  3  1  0  0  0  0
  3  4  1  0  0  0  0
  4  5  1  0  0  0  0
  5  6  1  0  0  0  0
  7  6  1  6  0  0  0
  7  8  1  0  0  0  0
  8  9  1  0  0  0  0
  9 10  2  0  0  0  0
 10 11  1  0  0  0  0
 12 11  1  1  0  0  0
  4 12  1  0  0  0  0
  7 12  1  0  0  0  0
 10 13  1  0  0  0  0
 13 14  2  0  0  0  0
 14 15  1  0  0  0  0
 15 16  2  0  0  0  0
  9 16  1  0  0  0  0
 16 17  1  0  0  0  0
 17 18  1  0  0  0  0
M  END
> <chemblId>
CHEMBL11388

> <bioactivity__type>
Ki

> <units>
nM

> <value>
27.0

$$$$

  CDK     11271513152D 0   0.00000     0.00000     0

 35 38  0  0  0  0              1 V2000 
   -1.0077    6.0000    0.0000 O   0  0  0  0  0  0  0  0  0  0  0  0
   -2.3067    5.2498    0.0000 C   0  0  0  0  0  0  0  0  0  0  0  0
   -3.6058    5.9996    0.0000 C   0  0  0  0  0  0  0  0  0  0  0  0
   -3.6061    7.4996    0.0000 N   0  0  0  0  0  0  0  0  0  0  0  0
   -4.9052    8.2494    0.0000 C   0  0  0  0  0  0  0  0  0  0  0  0
   -4.9055    9.7494    0.0000 C   0  0  0  0  0  0  0  0  0  0  0  0
   -6.2047   10.4991    0.0000 C   0  0  0  0  0  0  0  0  0  0  0  0
   -6.2049   11.9991    0.0000 O   0  0  0  0  0  0  0  0  0  0  0  0
   -7.5041   12.7489    0.0000 C   0  0  0  0  0  0  0  0  0  0  0  0
   -7.5043   14.2489    0.0000 C   0  0  0  0  0  0  0  0  0  0  0  0
   -8.8035   14.9987    0.0000 C   0  0  0  0  0  0  0  0  0  0  0  0
  -10.1024   14.2485    0.0000 C   0  0  0  0  0  0  0  0  0  0  0  0
  -10.1021   12.7485    0.0000 C   0  0  0  0  0  0  0  0  0  0  0  0
   -8.8030   11.9987    0.0000 C   0  0  0  0  0  0  0  0  0  0  0  0
  -11.4016   14.9983    0.0000 C   0  0  0  0  0  0  0  0  0  0  0  0
  -11.4018   16.4983    0.0000 F   0  0  0  0  0  0  0  0  0  0  0  0
  -12.8788   15.2585    0.0000 F   0  0  0  0  0  0  0  0  0  0  0  0
  -11.9143   13.5886    0.0000 F   0  0  0  0  0  0  0  0  0  0  0  0
   -7.5036    9.7489    0.0000 C   0  0  0  0  0  0  0  0  0  0  0  0
   -8.8027   10.4987    0.0000 C   0  0  0  0  0  0  0  0  0  0  0  0
  -10.1016    9.7485    0.0000 C   0  0  0  0  0  0  0  0  0  0  0  0
  -10.1014    8.2485    0.0000 C   0  0  0  0  0  0  0  0  0  0  0  0
   -8.8022    7.4987    0.0000 C   0  0  0  0  0  0  0  0  0  0  0  0
   -7.5033    8.2489    0.0000 C   0  0  0  0  0  0  0  0  0  0  0  0
   -2.3064    3.7498    0.0000 C   0  0  0  0  0  0  0  0  0  0  0  0
   -1.0072    3.0000    0.0000 O   0  0  0  0  0  0  0  0  0  0  0  0
   -1.0070    1.5000    0.0000 C   0  0  0  0  0  0  0  0  0  0  0  0
   -2.3060    0.7500    0.0000 C   0  0  0  0  0  0  0  0  0  0  0  0
   -2.3060   -0.7500    0.0000 C   0  0  0  0  0  0  0  0  0  0  0  0
   -1.0070   -1.5000    0.0000 C   0  0  0  0  0  0  0  0  0  0  0  0
    0.2930   -0.7500    0.0000 C   0  0  0  0  0  0  0  0  0  0  0  0
    1.7190   -1.2140    0.0000 N   0  0  0  0  0  0  0  0  0  0  0  0
    2.6010   -0.0000    0.0000 C   0  0  0  0  0  0  0  0  0  0  0  0
    1.7190    1.2130    0.0000 C   0  0  0  0  0  0  0  0  0  0  0  0
    0.2930    0.7500    0.0000 C   0  0  0  0  0  0  0  0  0  0  0  0
  2  1  1  1  0  0  0
  2  3  1  0  0  0  0
  3  4  1  0  0  0  0
  4  5  1  0  0  0  0
  5  6  1  0  0  0  0
  7  6  1  1  0  0  0
  7  8  1  0  0  0  0
  8  9  1  0  0  0  0
  9 10  2  0  0  0  0
 10 11  1  0  0  0  0
 11 12  2  0  0  0  0
 12 13  1  0  0  0  0
 13 14  2  0  0  0  0
  9 14  1  0  0  0  0
 12 15  1  0  0  0  0
 15 16  1  0  0  0  0
 15 17  1  0  0  0  0
 15 18  1  0  0  0  0
  7 19  1  0  0  0  0
 19 20  2  0  0  0  0
 20 21  1  0  0  0  0
 21 22  2  0  0  0  0
 22 23  1  0  0  0  0
 23 24  2  0  0  0  0
 19 24  1  0  0  0  0
  2 25  1  0  0  0  0
 25 26  1  0  0  0  0
 26 27  1  0  0  0  0
 27 28  2  0  0  0  0
 28 29  1  0  0  0  0
 29 30  2  0  0  0  0
 30 31  1  0  0  0  0
 31 32  1  0  0  0  0
 32 33  1  0  0  0  0
 33 34  2  0  0  0  0
 34 35  1  0  0  0  0
 27 35  1  0  0  0  0
 31 35  2  0  0  0  0
M  END
> <chemblId>
CHEMBL113960

> <bioactivity__type>
Ki

> <units>
nM

> <value>
60.3

$$$$

  CDK     11271513152D 0   0.00000     0.00000     0

 30 34  0  0  0  0              1 V2000 
   -2.0675   -7.2998    0.0000 O   0  0  0  0  0  0  0  0  0  0  0  0
   -3.5347   -6.9880    0.0000 C   0  0  0  0  0  0  0  0  0  0  0  0
   -4.5384   -8.1027    0.0000 C   0  0  0  0  0  0  0  0  0  0  0  0
   -4.0749   -9.5293    0.0000 O   0  0  0  0  0  0  0  0  0  0  0  0
   -5.0786  -10.6440    0.0000 C   0  0  0  0  0  0  0  0  0  0  0  0
   -4.6151  -12.0706    0.0000 C   0  0  0  0  0  0  0  0  0  0  0  0
   -5.6188  -13.1853    0.0000 C   0  0  0  0  0  0  0  0  0  0  0  0
   -5.1552  -14.6119    0.0000 C   0  0  0  0  0  0  0  0  0  0  0  0
   -3.6880  -14.9237    0.0000 C   0  0  0  0  0  0  0  0  0  0  0  0
   -2.6843  -13.8090    0.0000 C   0  0  0  0  0  0  0  0  0  0  0  0
   -3.1479  -12.3824    0.0000 C   0  0  0  0  0  0  0  0  0  0  0  0
   -3.9983   -5.5614    0.0000 C   0  0  0  0  0  0  0  0  0  0  0  0
   -2.9946   -4.4467    0.0000 N   0  0  0  0  0  0  0  0  0  0  0  0
   -1.5273   -4.7585    0.0000 C   0  0  0  0  0  0  0  0  0  0  0  0
   -0.5236   -3.6438    0.0000 C   0  0  0  0  0  0  0  0  0  0  0  0
   -0.9872   -2.2172    0.0000 C   0  0  0  0  0  0  0  0  0  0  0  0
   -2.4544   -1.9054    0.0000 C   0  0  0  0  0  0  0  0  0  0  0  0
   -3.4581   -3.0201    0.0000 C   0  0  0  0  0  0  0  0  0  0  0  0
    0.5046   -2.3740    0.0000 O   0  0  0  0  0  0  0  0  0  0  0  0
    1.1147   -1.0037    0.0000 C   0  0  0  0  0  0  0  0  0  0  0  0
    0.0000    0.0000    0.0000 C   0  0  0  0  0  0  0  0  0  0  0  0
   -1.2990   -0.7500    0.0000 C   0  0  0  0  0  0  0  0  0  0  0  0
   -2.5981   -0.0000    0.0000 C   0  0  0  0  0  0  0  0  0  0  0  0
   -2.5981    1.5000    0.0000 C   0  0  0  0  0  0  0  0  0  0  0  0
   -1.2990    2.2500    0.0000 C   0  0  0  0  0  0  0  0  0  0  0  0
   -1.2990    3.7500    0.0000 C   0  0  0  0  0  0  0  0  0  0  0  0
    0.0000    4.5000    0.0000 C   0  0  0  0  0  0  0  0  0  0  0  0
    1.2990    3.7500    0.0000 C   0  0  0  0  0  0  0  0  0  0  0  0
    1.2990    2.2500    0.0000 C   0  0  0  0  0  0  0  0  0  0  0  0
    0.0000    1.5000    0.0000 C   0  0  0  0  0  0  0  0  0  0  0  0
  1  2  1  0  0  0  0
  2  3  1  0  0  0  0
  3  4  1  0  0  0  0
  4  5  1  0  0  0  0
  5  6  1  0  0  0  0
  6  7  2  0  0  0  0
  7  8  1  0  0  0  0
  8  9  2  0  0  0  0
  9 10  1  0  0  0  0
 10 11  2  0  0  0  0
  6 11  1  0  0  0  0
  2 12  1  0  0  0  0
 12 13  1  0  0  0  0
 13 14  1  0  0  0  0
 14 15  1  0  0  0  0
 15 16  1  0  0  0  0
 16 17  1  0  0  0  0
 17 18  1  0  0  0  0
 13 18  1  0  0  0  0
 16 19  1  0  0  0  0
 19 20  1  0  0  0  0
 20 21  1  0  0  0  0
 21 22  2  0  0  0  0
 16 22  1  0  0  0  0
 22 23  1  0  0  0  0
 23 24  2  0  0  0  0
 24 25  1  0  0  0  0
 25 26  2  0  0  0  0
 26 27  1  0  0  0  0
 27 28  2  0  0  0  0
 28 29  1  0  0  0  0
 29 30  2  0  0  0  0
 21 30  1  0  0  0  0
 25 30  1  0  0  0  0
M  END
> <chemblId>
CHEMBL114452

> <bioactivity__type>
Ki

> <units>
nM

> <value>
2.2

$$$$

  CDK     11271513152D 0   0.00000     0.00000     0

 29 33  0  0  0  0              1 V2000 
   -2.0675   -7.2998    0.0000 O   0  0  0  0  0  0  0  0  0  0  0  0
   -3.5347   -6.9880    0.0000 C   0  0  0  0  0  0  0  0  0  0  0  0
   -4.5384   -8.1027    0.0000 C   0  0  0  0  0  0  0  0  0  0  0  0
   -4.0749   -9.5293    0.0000 C   0  0  0  0  0  0  0  0  0  0  0  0
   -5.0786  -10.6440    0.0000 C   0  0  0  0  0  0  0  0  0  0  0  0
   -6.5458  -10.3321    0.0000 C   0  0  0  0  0  0  0  0  0  0  0  0
   -7.5495  -11.4468    0.0000 C   0  0  0  0  0  0  0  0  0  0  0  0
   -7.0860  -12.8734    0.0000 C   0  0  0  0  0  0  0  0  0  0  0  0
   -5.6188  -13.1853    0.0000 C   0  0  0  0  0  0  0  0  0  0  0  0
   -4.6151  -12.0706    0.0000 C   0  0  0  0  0  0  0  0  0  0  0  0
   -3.9983   -5.5614    0.0000 C   0  0  0  0  0  0  0  0  0  0  0  0
   -2.9946   -4.4467    0.0000 N   0  0  0  0  0  0  0  0  0  0  0  0
   -1.5273   -4.7585    0.0000 C   0  0  0  0  0  0  0  0  0  0  0  0
   -0.5236   -3.6438    0.0000 C   0  0  0  0  0  0  0  0  0  0  0  0
   -0.9872   -2.2172    0.0000 C   0  0  0  0  0  0  0  0  0  0  0  0
   -2.4544   -1.9054    0.0000 C   0  0  0  0  0  0  0  0  0  0  0  0
   -3.4581   -3.0201    0.0000 C   0  0  0  0  0  0  0  0  0  0  0  0
    0.5046   -2.3740    0.0000 O   0  0  0  0  0  0  0  0  0  0  0  0
    1.1147   -1.0037    0.0000 C   0  0  0  0  0  0  0  0  0  0  0  0
    0.0000    0.0000    0.0000 C   0  0  0  0  0  0  0  0  0  0  0  0
   -1.2990   -0.7500    0.0000 C   0  0  0  0  0  0  0  0  0  0  0  0
   -2.5981   -0.0000    0.0000 C   0  0  0  0  0  0  0  0  0  0  0  0
   -2.5981    1.5000    0.0000 C   0  0  0  0  0  0  0  0  0  0  0  0
   -1.2990    2.2500    0.0000 C   0  0  0  0  0  0  0  0  0  0  0  0
   -1.2990    3.7500    0.0000 C   0  0  0  0  0  0  0  0  0  0  0  0
    0.0000    4.5000    0.0000 C   0  0  0  0  0  0  0  0  0  0  0  0
    1.2990    3.7500    0.0000 C   0  0  0  0  0  0  0  0  0  0  0  0
    1.2990    2.2500    0.0000 C   0  0  0  0  0  0  0  0  0  0  0  0
    0.0000    1.5000    0.0000 C   0  0  0  0  0  0  0  0  0  0  0  0
  1  2  1  0  0  0  0
  2  3  1  0  0  0  0
  3  4  1  0  0  0  0
  4  5  1  0  0  0  0
  5  6  2  0  0  0  0
  6  7  1  0  0  0  0
  7  8  2  0  0  0  0
  8  9  1  0  0  0  0
  9 10  2  0  0  0  0
  5 10  1  0  0  0  0
  2 11  1  0  0  0  0
 11 12  1  0  0  0  0
 12 13  1  0  0  0  0
 13 14  1  0  0  0  0
 14 15  1  0  0  0  0
 15 16  1  0  0  0  0
 16 17  1  0  0  0  0
 12 17  1  0  0  0  0
 15 18  1  0  0  0  0
 18 19  1  0  0  0  0
 19 20  1  0  0  0  0
 20 21  2  0  0  0  0
 15 21  1  0  0  0  0
 21 22  1  0  0  0  0
 22 23  2  0  0  0  0
 23 24  1  0  0  0  0
 24 25  2  0  0  0  0
 25 26  1  0  0  0  0
 26 27  2  0  0  0  0
 27 28  1  0  0  0  0
 28 29  2  0  0  0  0
 20 29  1  0  0  0  0
 24 29  1  0  0  0  0
M  END
> <chemblId>
CHEMBL114453

> <bioactivity__type>
Ki

> <units>
nM

> <value>
8.3

$$$$

  CDK     11271513152D 0   0.00000     0.00000     0

 37 40  0  0  0  0              1 V2000 
    2.4173   -4.7278    0.0000 O   0  0  0  0  0  0  0  0  0  0  0  0
    3.8418   -4.2580    0.0000 C   0  0  0  0  0  0  0  0  0  0  0  0
    4.9609   -5.2569    0.0000 C   0  0  0  0  0  0  0  0  0  0  0  0
    4.6554   -6.7254    0.0000 N   0  0  0  0  0  0  0  0  0  0  0  0
    5.7745   -7.7242    0.0000 C   0  0  0  0  0  0  0  0  0  0  0  0
    5.4690   -9.1928    0.0000 C   0  0  0  0  0  0  0  0  0  0  0  0
    6.5881  -10.1916    0.0000 C   0  0  0  0  0  0  0  0  0  0  0  0
    6.2827  -11.6602    0.0000 O   0  0  0  0  0  0  0  0  0  0  0  0
    7.4018  -12.6590    0.0000 C   0  0  0  0  0  0  0  0  0  0  0  0
    7.0963  -14.1276    0.0000 C   0  0  0  0  0  0  0  0  0  0  0  0
    8.2154  -15.1264    0.0000 C   0  0  0  0  0  0  0  0  0  0  0  0
    9.6399  -14.6567    0.0000 C   0  0  0  0  0  0  0  0  0  0  0  0
    9.9454  -13.1881    0.0000 C   0  0  0  0  0  0  0  0  0  0  0  0
    8.8263  -12.1893    0.0000 C   0  0  0  0  0  0  0  0  0  0  0  0
   10.7590  -15.6555    0.0000 C   0  0  0  0  0  0  0  0  0  0  0  0
   10.4536  -17.1241    0.0000 F   0  0  0  0  0  0  0  0  0  0  0  0
   12.1522  -16.2113    0.0000 F   0  0  0  0  0  0  0  0  0  0  0  0
   11.5483  -14.3800    0.0000 F   0  0  0  0  0  0  0  0  0  0  0  0
    8.0127   -9.7219    0.0000 C   0  0  0  0  0  0  0  0  0  0  0  0
    9.1318  -10.7207    0.0000 C   0  0  0  0  0  0  0  0  0  0  0  0
   10.5563  -10.2510    0.0000 C   0  0  0  0  0  0  0  0  0  0  0  0
   10.8618   -8.7824    0.0000 C   0  0  0  0  0  0  0  0  0  0  0  0
    9.7427   -7.7836    0.0000 C   0  0  0  0  0  0  0  0  0  0  0  0
    8.3181   -8.2533    0.0000 C   0  0  0  0  0  0  0  0  0  0  0  0
    4.1473   -2.7895    0.0000 C   0  0  0  0  0  0  0  0  0  0  0  0
    3.0282   -1.7906    0.0000 O   0  0  0  0  0  0  0  0  0  0  0  0
    3.3336   -0.3221    0.0000 C   0  0  0  0  0  0  0  0  0  0  0  0
    4.7582    0.1477    0.0000 C   0  0  0  0  0  0  0  0  0  0  0  0
    5.0636    1.6162    0.0000 C   0  0  0  0  0  0  0  0  0  0  0  0
    3.9446    2.6151    0.0000 C   0  0  0  0  0  0  0  0  0  0  0  0
    2.5200    2.1453    0.0000 C   0  0  0  0  0  0  0  0  0  0  0  0
    2.2145    0.6767    0.0000 C   0  0  0  0  0  0  0  0  0  0  0  0
    0.7900    0.2070    0.0000 C   0  0  0  0  0  0  0  0  0  0  0  0
   -0.4270    1.0830    0.0000 C   0  0  0  0  0  0  0  0  0  0  0  0
   -1.6510    0.1820    0.0000 C   0  0  0  0  0  0  0  0  0  0  0  0
   -1.1480   -1.2250    0.0000 C   0  0  0  0  0  0  0  0  0  0  0  0
    0.3360   -1.2110    0.0000 C   0  0  0  0  0  0  0  0  0  0  0  0
  1  2  1  0  0  0  0
  2  3  1  0  0  0  0
  3  4  1  0  0  0  0
  4  5  1  0  0  0  0
  5  6  1  0  0  0  0
  6  7  1  0  0  0  0
  7  8  1  0  0  0  0
  8  9  1  0  0  0  0
  9 10  2  0  0  0  0
 10 11  1  0  0  0  0
 11 12  2  0  0  0  0
 12 13  1  0  0  0  0
 13 14  2  0  0  0  0
  9 14  1  0  0  0  0
 12 15  1  0  0  0  0
 15 16  1  0  0  0  0
 15 17  1  0  0  0  0
 15 18  1  0  0  0  0
  7 19  1  0  0  0  0
 19 20  2  0  0  0  0
 20 21  1  0  0  0  0
 21 22  2  0  0  0  0
 22 23  1  0  0  0  0
 23 24  2  0  0  0  0
 19 24  1  0  0  0  0
  2 25  1  0  0  0  0
 25 26  1  0  0  0  0
 26 27  1  0  0  0  0
 27 28  2  0  0  0  0
 28 29  1  0  0  0  0
 29 30  2  0  0  0  0
 30 31  1  0  0  0  0
 31 32  2  0  0  0  0
 27 32  1  0  0  0  0
 32 33  1  0  0  0  0
 33 34  1  0  0  0  0
 34 35  1  0  0  0  0
 35 36  1  0  0  0  0
 36 37  1  0  0  0  0
 33 37  1  0  0  0  0
M  END
> <chemblId>
CHEMBL114893

> <bioactivity__type>
Ki

> <units>
nM

> <value>
36.4

$$$$

  CDK     11271513152D 0   0.00000     0.00000     0

 35 38  0  0  0  0              1 V2000 
   -1.0077    6.0000    0.0000 O   0  0  0  0  0  0  0  0  0  0  0  0
   -2.3067    5.2498    0.0000 C   0  0  0  0  0  0  0  0  0  0  0  0
   -3.6058    5.9996    0.0000 C   0  0  0  0  0  0  0  0  0  0  0  0
   -3.6061    7.4996    0.0000 N   0  0  0  0  0  0  0  0  0  0  0  0
   -4.9052    8.2494    0.0000 C   0  0  0  0  0  0  0  0  0  0  0  0
   -4.9055    9.7494    0.0000 C   0  0  0  0  0  0  0  0  0  0  0  0
   -6.2047   10.4991    0.0000 C   0  0  0  0  0  0  0  0  0  0  0  0
   -6.2049   11.9991    0.0000 O   0  0  0  0  0  0  0  0  0  0  0  0
   -7.5041   12.7489    0.0000 C   0  0  0  0  0  0  0  0  0  0  0  0
   -7.5043   14.2489    0.0000 C   0  0  0  0  0  0  0  0  0  0  0  0
   -8.8035   14.9987    0.0000 C   0  0  0  0  0  0  0  0  0  0  0  0
  -10.1024   14.2485    0.0000 C   0  0  0  0  0  0  0  0  0  0  0  0
  -10.1021   12.7485    0.0000 C   0  0  0  0  0  0  0  0  0  0  0  0
   -8.8030   11.9987    0.0000 C   0  0  0  0  0  0  0  0  0  0  0  0
  -11.4016   14.9983    0.0000 C   0  0  0  0  0  0  0  0  0  0  0  0
  -11.4018   16.4983    0.0000 F   0  0  0  0  0  0  0  0  0  0  0  0
  -12.8788   15.2585    0.0000 F   0  0  0  0  0  0  0  0  0  0  0  0
  -11.9143   13.5886    0.0000 F   0  0  0  0  0  0  0  0  0  0  0  0
   -7.5036    9.7489    0.0000 C   0  0  0  0  0  0  0  0  0  0  0  0
   -8.8027   10.4987    0.0000 C   0  0  0  0  0  0  0  0  0  0  0  0
  -10.1016    9.7485    0.0000 C   0  0  0  0  0  0  0  0  0  0  0  0
  -10.1014    8.2485    0.0000 C   0  0  0  0  0  0  0  0  0  0  0  0
   -8.8022    7.4987    0.0000 C   0  0  0  0  0  0  0  0  0  0  0  0
   -7.5033    8.2489    0.0000 C   0  0  0  0  0  0  0  0  0  0  0  0
   -2.3064    3.7498    0.0000 C   0  0  0  0  0  0  0  0  0  0  0  0
   -1.0072    3.0000    0.0000 O   0  0  0  0  0  0  0  0  0  0  0  0
   -1.0070    1.5000    0.0000 C   0  0  0  0  0  0  0  0  0  0  0  0
   -2.3060    0.7500    0.0000 C   0  0  0  0  0  0  0  0  0  0  0  0
   -2.3060   -0.7500    0.0000 C   0  0  0  0  0  0  0  0  0  0  0  0
   -1.0070   -1.5000    0.0000 C   0  0  0  0  0  0  0  0  0  0  0  0
    0.2930   -0.7500    0.0000 C   0  0  0  0  0  0  0  0  0  0  0  0
    1.7190   -1.2140    0.0000 N   0  0  0  0  0  0  0  0  0  0  0  0
    2.6010   -0.0000    0.0000 C   0  0  0  0  0  0  0  0  0  0  0  0
    1.7190    1.2130    0.0000 C   0  0  0  0  0  0  0  0  0  0  0  0
    0.2930    0.7500    0.0000 C   0  0  0  0  0  0  0  0  0  0  0  0
  1  2  1  0  0  0  0
  2  3  1  0  0  0  0
  3  4  1  0  0  0  0
  4  5  1  0  0  0  0
  5  6  1  0  0  0  0
  6  7  1  0  0  0  0
  7  8  1  0  0  0  0
  8  9  1  0  0  0  0
  9 10  2  0  0  0  0
 10 11  1  0  0  0  0
 11 12  2  0  0  0  0
 12 13  1  0  0  0  0
 13 14  2  0  0  0  0
  9 14  1  0  0  0  0
 12 15  1  0  0  0  0
 15 16  1  0  0  0  0
 15 17  1  0  0  0  0
 15 18  1  0  0  0  0
  7 19  1  0  0  0  0
 19 20  2  0  0  0  0
 20 21  1  0  0  0  0
 21 22  2  0  0  0  0
 22 23  1  0  0  0  0
 23 24  2  0  0  0  0
 19 24  1  0  0  0  0
  2 25  1  0  0  0  0
 25 26  1  0  0  0  0
 26 27  1  0  0  0  0
 27 28  2  0  0  0  0
 28 29  1  0  0  0  0
 29 30  2  0  0  0  0
 30 31  1  0  0  0  0
 31 32  1  0  0  0  0
 32 33  1  0  0  0  0
 33 34  2  0  0  0  0
 34 35  1  0  0  0  0
 27 35  1  0  0  0  0
 31 35  2  0  0  0  0
M  END
> <chemblId>
CHEMBL115003

> <bioactivity__type>
Ki

> <units>
nM

> <value>
18.7

$$$$

  CDK     11271513152D 0   0.00000     0.00000     0

 21 23  0  0  0  0              1 V2000 
    2.5981    7.5000    0.0000 C   0  0  0  0  0  0  0  0  0  0  0  0
    1.2990    6.7500    0.0000 C   0  0  0  0  0  0  0  0  0  0  0  0
    1.2990    5.2500    0.0000 C   0  0  0  0  0  0  0  0  0  0  0  0
    0.0000    4.5000    0.0000 N   0  0  0  0  0  0  0  0  0  0  0  0
   -1.2990    5.2500    0.0000 C   0  0  0  0  0  0  0  0  0  0  0  0
   -1.2990    6.7500    0.0000 C   0  0  0  0  0  0  0  0  0  0  0  0
   -2.5981    7.5000    0.0000 C   0  0  0  0  0  0  0  0  0  0  0  0
   -0.0000    3.0000    0.0000 C   0  0  0  0  0  0  0  0  0  0  0  0
   -1.2990    2.2500    0.0000 C   0  0  0  0  0  0  0  0  0  0  0  0
   -1.2990    0.7500    0.0000 N   0  0  0  0  0  0  0  0  0  0  0  0
   -2.5980    0.0000    0.0000 C   0  0  0  0  0  0  0  0  0  0  0  0
   -3.8970    0.7500    0.0000 O   0  0  0  0  0  0  0  0  0  0  0  0
   -2.5980   -1.5000    0.0000 C   0  0  0  0  0  0  0  0  0  0  0  0
   -1.2990   -2.2500    0.0000 C   0  0  0  0  0  0  0  0  0  0  0  0
   -0.0000   -1.5000    0.0000 C   0  0  0  0  0  0  0  0  0  0  0  0
    1.2990   -2.2500    0.0000 C   0  0  0  0  0  0  0  0  0  0  0  0
    2.5980   -1.5000    0.0000 C   0  0  0  0  0  0  0  0  0  0  0  0
    2.5980    0.0000    0.0000 C   0  0  0  0  0  0  0  0  0  0  0  0
    1.2990    0.7500    0.0000 C   0  0  0  0  0  0  0  0  0  0  0  0
    1.2990    2.2500    0.0000 C   0  0  0  0  0  0  0  0  0  0  0  0
   -0.0000    0.0000    0.0000 C   0  0  0  0  0  0  0  0  0  0  0  0
  1  2  1  0  0  0  0
  2  3  1  0  0  0  0
  3  4  1  0  0  0  0
  4  5  1  0  0  0  0
  5  6  1  0  0  0  0
  6  7  1  0  0  0  0
  4  8  1  0  0  0  0
  8  9  1  0  0  0  0
  9 10  1  0  0  0  0
 10 11  1  0  0  0  0
 11 12  2  0  0  0  0
 11 13  1  0  0  0  0
 13 14  1  0  0  0  0
 14 15  1  0  0  0  0
 15 16  2  0  0  0  0
 16 17  1  0  0  0  0
 17 18  2  0  0  0  0
 18 19  1  0  0  0  0
 19 20  1  0  0  0  0
  8 20  1  0  0  0  0
 19 21  2  0  0  0  0
 10 21  1  0  0  0  0
 15 21  1  0  0  0  0
M  END
> <chemblId>
CHEMBL11577

> <bioactivity__type>
Ki

> <units>
nM

> <value>
2.4

$$$$

  CDK     11271513152D 0   0.00000     0.00000     0

 16 18  0  0  0  0              1 V2000 
    2.5980   -4.2500    0.0000 C   0  0  0  0  0  0  0  0  0  0  0  0
    1.2990   -3.5000    0.0000 O   0  0  0  0  0  0  0  0  0  0  0  0
    1.2990   -2.0000    0.0000 C   0  0  0  0  0  0  0  0  0  0  0  0
    2.5980   -1.2500    0.0000 C   0  0  0  0  0  0  0  0  0  0  0  0
    2.5980    0.2500    0.0000 C   0  0  0  0  0  0  0  0  0  0  0  0
    1.2990    1.0000    0.0000 C   0  0  0  0  0  0  0  0  0  0  0  0
    1.2990    2.5000    0.0000 O   0  0  0  0  0  0  0  0  0  0  0  0
   -1.2990    2.5000    0.0000 C   0  0  0  0  0  0  0  0  0  0  0  0
   -1.2990    1.0000    0.0000 C   0  0  0  0  0  0  0  0  0  0  0  0
   -2.5980    0.2500    0.0000 C   0  0  0  0  0  0  0  0  0  0  0  0
   -2.5980   -1.2500    0.0000 C   0  0  0  0  0  0  0  0  0  0  0  0
   -1.2990   -2.0000    0.0000 C   0  0  0  0  0  0  0  0  0  0  0  0
   -1.2990   -3.5000    0.0000 C   0  0  0  0  0  0  0  0  0  0  0  0
   -2.5980   -4.2500    0.0000 N   0  0  0  0  0  0  0  0  0  0  0  0
    0.0000   -1.2500    0.0000 C   0  0  0  0  0  0  0  0  0  0  0  0
    0.0000    0.2500    0.0000 C   0  0  0  0  0  0  0  0  0  0  0  0
  1  2  1  0  0  0  0
  2  3  1  0  0  0  0
  3  4  2  0  0  0  0
  4  5  1  0  0  0  0
  5  6  2  0  0  0  0
  6  7  1  0  0  0  0
  7  8  1  0  0  0  0
  9  8  1  6  0  0  0
  9 10  1  0  0  0  0
 10 11  1  0  0  0  0
 11 12  1  0  0  0  0
 12 13  1  6  0  0  0
 13 14  1  0  0  0  0
 12 15  1  0  0  0  0
  3 15  1  0  0  0  0
 15 16  2  0  0  0  0
  6 16  1  0  0  0  0
  9 16  1  0  0  0  0
M  END
> <chemblId>
CHEMBL116209

> <bioactivity__type>
Ki

> <units>
nM

> <value>
3000.0

$$$$

  CDK     11271513152D 0   0.00000     0.00000     0

 32 35  0  0  0  0              1 V2000 
    5.7771    0.7570    0.0000 N   0  0  0  0  0  0  0  0  0  0  0  0
    4.5638   -0.1249    0.0000 C   0  0  0  0  0  0  0  0  0  0  0  0
    3.1933    0.4849    0.0000 C   0  0  0  0  0  0  0  0  0  0  0  0
    1.9800   -0.3970    0.0000 C   0  0  0  0  0  0  0  0  0  0  0  0
    1.9800   -1.8970    0.0000 C   0  0  0  0  0  0  0  0  0  0  0  0
    0.5530   -2.3610    0.0000 N   0  0  0  0  0  0  0  0  0  0  0  0
   -0.3290   -1.1470    0.0000 C   0  0  0  0  0  0  0  0  0  0  0  0
   -1.8200   -0.9900    0.0000 C   0  0  0  0  0  0  0  0  0  0  0  0
   -2.4310    0.3800    0.0000 C   0  0  0  0  0  0  0  0  0  0  0  0
   -1.5490    1.5940    0.0000 C   0  0  0  0  0  0  0  0  0  0  0  0
   -2.1590    2.9644    0.0000 O   0  0  0  0  0  0  0  0  0  0  0  0
   -3.6508    3.1212    0.0000 C   0  0  0  0  0  0  0  0  0  0  0  0
   -4.2608    4.4916    0.0000 C   0  0  0  0  0  0  0  0  0  0  0  0
   -5.7526    4.6485    0.0000 C   0  0  0  0  0  0  0  0  0  0  0  0
   -6.3626    6.0188    0.0000 C   0  0  0  0  0  0  0  0  0  0  0  0
   -7.8544    6.1757    0.0000 C   0  0  0  0  0  0  0  0  0  0  0  0
   -8.7362    4.9622    0.0000 O   0  0  0  0  0  0  0  0  0  0  0  0
   -8.4644    7.5460    0.0000 N   0  0  0  0  0  0  0  0  0  0  0  0
   -7.5827    8.7595    0.0000 C   0  0  0  0  0  0  0  0  0  0  0  0
   -8.1927   10.1299    0.0000 C   0  0  0  0  0  0  0  0  0  0  0  0
   -9.6845   10.2867    0.0000 N   0  0  0  0  0  0  0  0  0  0  0  0
  -10.5662    9.0733    0.0000 C   0  0  0  0  0  0  0  0  0  0  0  0
   -9.9562    7.7029    0.0000 C   0  0  0  0  0  0  0  0  0  0  0  0
  -10.2945   11.6571    0.0000 C   0  0  0  0  0  0  0  0  0  0  0  0
   -9.4128   12.8706    0.0000 C   0  0  0  0  0  0  0  0  0  0  0  0
  -10.0228   14.2409    0.0000 C   0  0  0  0  0  0  0  0  0  0  0  0
  -11.5146   14.3978    0.0000 C   0  0  0  0  0  0  0  0  0  0  0  0
  -12.1246   15.7681    0.0000 N   0  0  0  0  0  0  0  0  0  0  0  0
  -12.3963   13.1843    0.0000 C   0  0  0  0  0  0  0  0  0  0  0  0
  -11.7863   11.8140    0.0000 C   0  0  0  0  0  0  0  0  0  0  0  0
   -0.0570    1.4370    0.0000 C   0  0  0  0  0  0  0  0  0  0  0  0
    0.5530    0.0660    0.0000 C   0  0  0  0  0  0  0  0  0  0  0  0
  1  2  1  0  0  0  0
  2  3  1  0  0  0  0
  3  4  1  0  0  0  0
  4  5  2  0  0  0  0
  5  6  1  0  0  0  0
  6  7  1  0  0  0  0
  7  8  2  0  0  0  0
  8  9  1  0  0  0  0
  9 10  2  0  0  0  0
 10 11  1  0  0  0  0
 11 12  1  0  0  0  0
 12 13  1  0  0  0  0
 13 14  1  0  0  0  0
 14 15  1  0  0  0  0
 15 16  1  0  0  0  0
 16 17  2  0  0  0  0
 16 18  1  0  0  0  0
 18 19  1  0  0  0  0
 19 20  1  0  0  0  0
 20 21  1  0  0  0  0
 21 22  1  0  0  0  0
 22 23  1  0  0  0  0
 18 23  1  0  0  0  0
 21 24  1  0  0  0  0
 24 25  2  0  0  0  0
 25 26  1  0  0  0  0
 26 27  2  0  0  0  0
 27 28  1  0  0  0  0
 27 29  1  0  0  0  0
 29 30  2  0  0  0  0
 24 30  1  0  0  0  0
 10 31  1  0  0  0  0
 31 32  2  0  0  0  0
  4 32  1  0  0  0  0
  7 32  1  0  0  0  0
M  END
> <chemblId>
CHEMBL116314

> <bioactivity__type>
Ki

> <units>
nM

> <value>
50.7

$$$$

  CDK     11271513152D 0   0.00000     0.00000     0

 46 51  0  0  0  0              1 V2000 
  -20.4925    0.7501    0.0000 O   0  0  0  0  0  0  0  0  0  0  0  0
  -20.4925   -0.7499    0.0000 C   0  0  0  0  0  0  0  0  0  0  0  0
  -19.1935   -1.4999    0.0000 C   0  0  0  0  0  0  0  0  0  0  0  0
  -17.8945   -0.7499    0.0000 N   0  0  0  0  0  0  0  0  0  0  0  0
  -16.5954   -1.4999    0.0000 C   0  0  0  0  0  0  0  0  0  0  0  0
  -15.2964   -0.7499    0.0000 C   0  0  0  0  0  0  0  0  0  0  0  0
  -13.9973   -1.4999    0.0000 C   0  0  0  0  0  0  0  0  0  0  0  0
  -12.6983   -0.7499    0.0000 C   0  0  0  0  0  0  0  0  0  0  0  0
  -11.3993   -1.4999    0.0000 C   0  0  0  0  0  0  0  0  0  0  0  0
  -10.1002   -0.7500    0.0000 C   0  0  0  0  0  0  0  0  0  0  0  0
   -8.8012   -1.5000    0.0000 N   0  0  0  0  0  0  0  0  0  0  0  0
   -8.8012   -3.0000    0.0000 C   0  0  0  0  0  0  0  0  0  0  0  0
   -7.5022   -3.7500    0.0000 C   0  0  0  0  0  0  0  0  0  0  0  0
   -6.2031   -3.0000    0.0000 C   0  0  0  0  0  0  0  0  0  0  0  0
   -6.2031   -1.5000    0.0000 C   0  0  0  0  0  0  0  0  0  0  0  0
   -4.9041   -0.7500    0.0000 C   0  0  0  0  0  0  0  0  0  0  0  0
   -3.6050   -1.5000    0.0000 O   0  0  0  0  0  0  0  0  0  0  0  0
   -2.3060   -0.7500    0.0000 C   0  0  0  0  0  0  0  0  0  0  0  0
   -2.3060    0.7500    0.0000 C   0  0  0  0  0  0  0  0  0  0  0  0
   -1.0070    1.5000    0.0000 C   0  0  0  0  0  0  0  0  0  0  0  0
    0.2930    0.7500    0.0000 C   0  0  0  0  0  0  0  0  0  0  0  0
    1.7190    1.2140    0.0000 O   0  0  0  0  0  0  0  0  0  0  0  0
    2.6010   -0.0000    0.0000 C   0  0  0  0  0  0  0  0  0  0  0  0
    1.7190   -1.2140    0.0000 O   0  0  0  0  0  0  0  0  0  0  0  0
    0.2930   -0.7500    0.0000 C   0  0  0  0  0  0  0  0  0  0  0  0
   -1.0070   -1.5000    0.0000 C   0  0  0  0  0  0  0  0  0  0  0  0
   -7.5022   -0.7500    0.0000 C   0  0  0  0  0  0  0  0  0  0  0  0
   -4.9041   -3.7500    0.0000 C   0  0  0  0  0  0  0  0  0  0  0  0
   -4.9041   -5.2500    0.0000 C   0  0  0  0  0  0  0  0  0  0  0  0
   -3.6051   -6.0000    0.0000 C   0  0  0  0  0  0  0  0  0  0  0  0
   -2.3060   -5.2500    0.0000 C   0  0  0  0  0  0  0  0  0  0  0  0
   -1.0070   -6.0000    0.0000 F   0  0  0  0  0  0  0  0  0  0  0  0
   -2.3060   -3.7500    0.0000 C   0  0  0  0  0  0  0  0  0  0  0  0
   -3.6051   -3.0000    0.0000 C   0  0  0  0  0  0  0  0  0  0  0  0
  -21.7916   -1.4999    0.0000 C   0  0  0  0  0  0  0  0  0  0  0  0
  -23.0906   -0.7499    0.0000 O   0  0  0  0  0  0  0  0  0  0  0  0
  -24.3897   -1.4999    0.0000 C   0  0  0  0  0  0  0  0  0  0  0  0
  -24.3897   -2.9999    0.0000 C   0  0  0  0  0  0  0  0  0  0  0  0
  -25.6887   -3.7499    0.0000 C   0  0  0  0  0  0  0  0  0  0  0  0
  -26.9877   -2.9998    0.0000 C   0  0  0  0  0  0  0  0  0  0  0  0
  -26.9877   -1.4998    0.0000 C   0  0  0  0  0  0  0  0  0  0  0  0
  -28.2868   -0.7498    0.0000 C   0  0  0  0  0  0  0  0  0  0  0  0
  -28.2868    0.7502    0.0000 C   0  0  0  0  0  0  0  0  0  0  0  0
  -26.9877    1.5002    0.0000 C   0  0  0  0  0  0  0  0  0  0  0  0
  -25.6887    0.7501    0.0000 C   0  0  0  0  0  0  0  0  0  0  0  0
  -25.6887   -0.7499    0.0000 C   0  0  0  0  0  0  0  0  0  0  0  0
  1  2  1  0  0  0  0
  2  3  1  0  0  0  0
  3  4  1  0  0  0  0
  4  5  1  0  0  0  0
  5  6  1  0  0  0  0
  6  7  1  0  0  0  0
  7  8  1  0  0  0  0
  8  9  1  0  0  0  0
  9 10  1  0  0  0  0
 10 11  1  0  0  0  0
 11 12  1  0  0  0  0
 12 13  1  0  0  0  0
 13 14  1  0  0  0  0
 14 15  1  0  0  0  0
 15 16  1  6  0  0  0
 16 17  1  0  0  0  0
 17 18  1  0  0  0  0
 18 19  2  0  0  0  0
 19 20  1  0  0  0  0
 20 21  2  0  0  0  0
 21 22  1  0  0  0  0
 22 23  1  0  0  0  0
 23 24  1  0  0  0  0
 24 25  1  0  0  0  0
 21 25  1  0  0  0  0
 25 26  2  0  0  0  0
 18 26  1  0  0  0  0
 15 27  1  0  0  0  0
 11 27  1  0  0  0  0
 14 28  1  1  0  0  0
 28 29  2  0  0  0  0
 29 30  1  0  0  0  0
 30 31  2  0  0  0  0
 31 32  1  0  0  0  0
 31 33  1  0  0  0  0
 33 34  2  0  0  0  0
 28 34  1  0  0  0  0
  2 35  1  0  0  0  0
 35 36  1  0  0  0  0
 36 37  1  0  0  0  0
 37 38  2  0  0  0  0
 38 39  1  0  0  0  0
 39 40  2  0  0  0  0
 40 41  1  0  0  0  0
 41 42  2  0  0  0  0
 42 43  1  0  0  0  0
 43 44  2  0  0  0  0
 44 45  1  0  0  0  0
 45 46  2  0  0  0  0
 37 46  1  0  0  0  0
 41 46  1  0  0  0  0
M  END
> <chemblId>
CHEMBL116444

> <bioactivity__type>
Ki

> <units>
nM

> <value>
156.0

$$$$

  CDK     11271513152D 0   0.00000     0.00000     0

 36 39  0  0  0  0              1 V2000 
    1.1810    5.7270    0.0000 O   0  0  0  0  0  0  0  0  0  0  0  0
    2.4800    4.9770    0.0000 C   0  0  0  0  0  0  0  0  0  0  0  0
    3.7791    5.7270    0.0000 C   0  0  0  0  0  0  0  0  0  0  0  0
    3.7791    7.2270    0.0000 N   0  0  0  0  0  0  0  0  0  0  0  0
    5.0781    7.9770    0.0000 C   0  0  0  0  0  0  0  0  0  0  0  0
    5.0781    9.4770    0.0000 C   0  0  0  0  0  0  0  0  0  0  0  0
    6.3772   10.2270    0.0000 C   0  0  0  0  0  0  0  0  0  0  0  0
    6.3772   11.7270    0.0000 O   0  0  0  0  0  0  0  0  0  0  0  0
    7.6762   12.4770    0.0000 C   0  0  0  0  0  0  0  0  0  0  0  0
    8.9752   11.7270    0.0000 C   0  0  0  0  0  0  0  0  0  0  0  0
   10.2743   12.4770    0.0000 C   0  0  0  0  0  0  0  0  0  0  0  0
   10.2743   13.9770    0.0000 C   0  0  0  0  0  0  0  0  0  0  0  0
    8.9752   14.7270    0.0000 C   0  0  0  0  0  0  0  0  0  0  0  0
    7.6762   13.9770    0.0000 C   0  0  0  0  0  0  0  0  0  0  0  0
   11.5733   14.7270    0.0000 C   0  0  0  0  0  0  0  0  0  0  0  0
   11.5733   16.2270    0.0000 F   0  0  0  0  0  0  0  0  0  0  0  0
   12.0863   13.3175    0.0000 F   0  0  0  0  0  0  0  0  0  0  0  0
   13.0505   14.9875    0.0000 F   0  0  0  0  0  0  0  0  0  0  0  0
    7.6762    9.4770    0.0000 C   0  0  0  0  0  0  0  0  0  0  0  0
    7.6762    7.9770    0.0000 C   0  0  0  0  0  0  0  0  0  0  0  0
    8.9752    7.2270    0.0000 C   0  0  0  0  0  0  0  0  0  0  0  0
   10.2743    7.9770    0.0000 C   0  0  0  0  0  0  0  0  0  0  0  0
   10.2743    9.4770    0.0000 C   0  0  0  0  0  0  0  0  0  0  0  0
    8.9752   10.2270    0.0000 C   0  0  0  0  0  0  0  0  0  0  0  0
    2.4800    3.4770    0.0000 C   0  0  0  0  0  0  0  0  0  0  0  0
    1.1810    2.7270    0.0000 O   0  0  0  0  0  0  0  0  0  0  0  0
    1.1810    1.2270    0.0000 C   0  0  0  0  0  0  0  0  0  0  0  0
    2.4800    0.4770    0.0000 C   0  0  0  0  0  0  0  0  0  0  0  0
    2.4800   -1.0230    0.0000 C   0  0  0  0  0  0  0  0  0  0  0  0
    1.1810   -1.7730    0.0000 C   0  0  0  0  0  0  0  0  0  0  0  0
   -0.1180   -1.0230    0.0000 C   0  0  0  0  0  0  0  0  0  0  0  0
   -1.4170   -1.7730    0.0000 C   0  0  0  0  0  0  0  0  0  0  0  0
   -2.7160   -1.0230    0.0000 C   0  0  0  0  0  0  0  0  0  0  0  0
   -2.7160    0.4770    0.0000 C   0  0  0  0  0  0  0  0  0  0  0  0
   -1.4170    1.2270    0.0000 C   0  0  0  0  0  0  0  0  0  0  0  0
   -0.1180    0.4770    0.0000 C   0  0  0  0  0  0  0  0  0  0  0  0
  2  1  1  1  0  0  0
  2  3  1  0  0  0  0
  3  4  1  0  0  0  0
  4  5  1  0  0  0  0
  5  6  1  0  0  0  0
  7  6  1  6  0  0  0
  7  8  1  0  0  0  0
  8  9  1  0  0  0  0
  9 10  2  0  0  0  0
 10 11  1  0  0  0  0
 11 12  2  0  0  0  0
 12 13  1  0  0  0  0
 13 14  2  0  0  0  0
  9 14  1  0  0  0  0
 12 15  1  0  0  0  0
 15 16  1  0  0  0  0
 15 17  1  0  0  0  0
 15 18  1  0  0  0  0
  7 19  1  0  0  0  0
 19 20  2  0  0  0  0
 20 21  1  0  0  0  0
 21 22  2  0  0  0  0
 22 23  1  0  0  0  0
 23 24  2  0  0  0  0
 19 24  1  0  0  0  0
  2 25  1  0  0  0  0
 25 26  1  0  0  0  0
 26 27  1  0  0  0  0
 27 28  2  0  0  0  0
 28 29  1  0  0  0  0
 29 30  2  0  0  0  0
 30 31  1  0  0  0  0
 31 32  2  0  0  0  0
 32 33  1  0  0  0  0
 33 34  2  0  0  0  0
 34 35  1  0  0  0  0
 35 36  2  0  0  0  0
 27 36  1  0  0  0  0
 31 36  1  0  0  0  0
M  END
> <chemblId>
CHEMBL116626

> <bioactivity__type>
Ki

> <units>
nM

> <value>
32.9

$$$$

  CDK     11271513152D 0   0.00000     0.00000     0

 35 38  0  0  0  0              1 V2000 
   -1.0077    6.0000    0.0000 O   0  0  0  0  0  0  0  0  0  0  0  0
   -2.3067    5.2498    0.0000 C   0  0  0  0  0  0  0  0  0  0  0  0
   -3.6058    5.9996    0.0000 C   0  0  0  0  0  0  0  0  0  0  0  0
   -3.6061    7.4996    0.0000 N   0  0  0  0  0  0  0  0  0  0  0  0
   -4.9052    8.2494    0.0000 C   0  0  0  0  0  0  0  0  0  0  0  0
   -4.9055    9.7494    0.0000 C   0  0  0  0  0  0  0  0  0  0  0  0
   -6.2047   10.4991    0.0000 C   0  0  0  0  0  0  0  0  0  0  0  0
   -6.2049   11.9991    0.0000 O   0  0  0  0  0  0  0  0  0  0  0  0
   -7.5041   12.7489    0.0000 C   0  0  0  0  0  0  0  0  0  0  0  0
   -7.5043   14.2489    0.0000 C   0  0  0  0  0  0  0  0  0  0  0  0
   -8.8035   14.9987    0.0000 C   0  0  0  0  0  0  0  0  0  0  0  0
  -10.1024   14.2485    0.0000 C   0  0  0  0  0  0  0  0  0  0  0  0
  -10.1021   12.7485    0.0000 C   0  0  0  0  0  0  0  0  0  0  0  0
   -8.8030   11.9987    0.0000 C   0  0  0  0  0  0  0  0  0  0  0  0
  -11.4016   14.9983    0.0000 C   0  0  0  0  0  0  0  0  0  0  0  0
  -11.4018   16.4983    0.0000 F   0  0  0  0  0  0  0  0  0  0  0  0
  -12.8788   15.2585    0.0000 F   0  0  0  0  0  0  0  0  0  0  0  0
  -11.9143   13.5886    0.0000 F   0  0  0  0  0  0  0  0  0  0  0  0
   -7.5036    9.7489    0.0000 C   0  0  0  0  0  0  0  0  0  0  0  0
   -8.8027   10.4987    0.0000 C   0  0  0  0  0  0  0  0  0  0  0  0
  -10.1016    9.7485    0.0000 C   0  0  0  0  0  0  0  0  0  0  0  0
  -10.1014    8.2485    0.0000 C   0  0  0  0  0  0  0  0  0  0  0  0
   -8.8022    7.4987    0.0000 C   0  0  0  0  0  0  0  0  0  0  0  0
   -7.5033    8.2489    0.0000 C   0  0  0  0  0  0  0  0  0  0  0  0
   -2.3064    3.7498    0.0000 C   0  0  0  0  0  0  0  0  0  0  0  0
   -1.0072    3.0000    0.0000 O   0  0  0  0  0  0  0  0  0  0  0  0
   -1.0070    1.5000    0.0000 C   0  0  0  0  0  0  0  0  0  0  0  0
   -2.3060    0.7500    0.0000 C   0  0  0  0  0  0  0  0  0  0  0  0
   -2.3060   -0.7500    0.0000 C   0  0  0  0  0  0  0  0  0  0  0  0
   -1.0070   -1.5000    0.0000 C   0  0  0  0  0  0  0  0  0  0  0  0
    0.2930   -0.7500    0.0000 C   0  0  0  0  0  0  0  0  0  0  0  0
    1.7190   -1.2140    0.0000 N   0  0  0  0  0  0  0  0  0  0  0  0
    2.6010   -0.0000    0.0000 C   0  0  0  0  0  0  0  0  0  0  0  0
    1.7190    1.2130    0.0000 C   0  0  0  0  0  0  0  0  0  0  0  0
    0.2930    0.7500    0.0000 C   0  0  0  0  0  0  0  0  0  0  0  0
  2  1  1  6  0  0  0
  2  3  1  0  0  0  0
  3  4  1  0  0  0  0
  4  5  1  0  0  0  0
  5  6  1  0  0  0  0
  7  6  1  1  0  0  0
  7  8  1  0  0  0  0
  8  9  1  0  0  0  0
  9 10  2  0  0  0  0
 10 11  1  0  0  0  0
 11 12  2  0  0  0  0
 12 13  1  0  0  0  0
 13 14  2  0  0  0  0
  9 14  1  0  0  0  0
 12 15  1  0  0  0  0
 15 16  1  0  0  0  0
 15 17  1  0  0  0  0
 15 18  1  0  0  0  0
  7 19  1  0  0  0  0
 19 20  2  0  0  0  0
 20 21  1  0  0  0  0
 21 22  2  0  0  0  0
 22 23  1  0  0  0  0
 23 24  2  0  0  0  0
 19 24  1  0  0  0  0
  2 25  1  0  0  0  0
 25 26  1  0  0  0  0
 26 27  1  0  0  0  0
 27 28  2  0  0  0  0
 28 29  1  0  0  0  0
 29 30  2  0  0  0  0
 30 31  1  0  0  0  0
 31 32  1  0  0  0  0
 32 33  1  0  0  0  0
 33 34  2  0  0  0  0
 34 35  1  0  0  0  0
 27 35  1  0  0  0  0
 31 35  2  0  0  0  0
M  END
> <chemblId>
CHEMBL116809

> <bioactivity__type>
Ki

> <units>
nM

> <value>
7.8

$$$$

  CDK     11271513152D 0   0.00000     0.00000     0

 17 19  0  0  0  0              1 V2000 
    2.5980   -4.2500    0.0000 C   0  0  0  0  0  0  0  0  0  0  0  0
    1.2990   -3.5000    0.0000 O   0  0  0  0  0  0  0  0  0  0  0  0
    1.2990   -2.0000    0.0000 C   0  0  0  0  0  0  0  0  0  0  0  0
    2.5980   -1.2500    0.0000 C   0  0  0  0  0  0  0  0  0  0  0  0
    2.5980    0.2500    0.0000 C   0  0  0  0  0  0  0  0  0  0  0  0
    3.8970    1.0000    0.0000 Br  0  0  0  0  0  0  0  0  0  0  0  0
    1.2990    1.0000    0.0000 C   0  0  0  0  0  0  0  0  0  0  0  0
    1.2990    2.5000    0.0000 O   0  0  0  0  0  0  0  0  0  0  0  0
   -1.2990    2.5000    0.0000 C   0  0  0  0  0  0  0  0  0  0  0  0
   -1.2990    1.0000    0.0000 C   0  0  0  0  0  0  0  0  0  0  0  0
   -2.5980    0.2500    0.0000 C   0  0  0  0  0  0  0  0  0  0  0  0
   -2.5980   -1.2500    0.0000 C   0  0  0  0  0  0  0  0  0  0  0  0
   -1.2990   -2.0000    0.0000 C   0  0  0  0  0  0  0  0  0  0  0  0
   -1.2990   -3.5000    0.0000 C   0  0  0  0  0  0  0  0  0  0  0  0
   -2.5980   -4.2500    0.0000 N   0  0  0  0  0  0  0  0  0  0  0  0
    0.0000   -1.2500    0.0000 C   0  0  0  0  0  0  0  0  0  0  0  0
    0.0000    0.2500    0.0000 C   0  0  0  0  0  0  0  0  0  0  0  0
  1  2  1  0  0  0  0
  2  3  1  0  0  0  0
  3  4  2  0  0  0  0
  4  5  1  0  0  0  0
  5  6  1  0  0  0  0
  5  7  2  0  0  0  0
  7  8  1  0  0  0  0
  8  9  1  0  0  0  0
  9 10  2  0  0  0  0
 10 11  1  0  0  0  0
 11 12  1  0  0  0  0
 12 13  1  0  0  0  0
 13 14  1  6  0  0  0
 14 15  1  0  0  0  0
 13 16  1  0  0  0  0
  3 16  1  0  0  0  0
 16 17  2  0  0  0  0
  7 17  1  0  0  0  0
 10 17  1  0  0  0  0
M  END
> <chemblId>
CHEMBL116940

> <bioactivity__type>
Ki

> <units>
nM

> <value>
105.0

$$$$

  CDK     11271513152D 0   0.00000     0.00000     0

 20 22  0  0  0  0              1 V2000 
    7.4337    2.0881    0.0000 C   0  0  0  0  0  0  0  0  0  0  0  0
    6.0634    2.6981    0.0000 N   0  0  0  0  0  0  0  0  0  0  0  0
    5.7514    4.1653    0.0000 C   0  0  0  0  0  0  0  0  0  0  0  0
    6.7550    5.2801    0.0000 N   0  0  0  0  0  0  0  0  0  0  0  0
    4.2596    4.3220    0.0000 N   0  0  0  0  0  0  0  0  0  0  0  0
    3.5095    5.6210    0.0000 C   0  0  0  0  0  0  0  0  0  0  0  0
    3.6496    2.9516    0.0000 C   0  0  0  0  0  0  0  0  0  0  0  0
    2.1824    2.6396    0.0000 C   0  0  0  0  0  0  0  0  0  0  0  0
    1.7190    1.2130    0.0000 C   0  0  0  0  0  0  0  0  0  0  0  0
    2.6010   -0.0000    0.0000 C   0  0  0  0  0  0  0  0  0  0  0  0
    1.7190   -1.2140    0.0000 N   0  0  0  0  0  0  0  0  0  0  0  0
    0.2930   -0.7500    0.0000 C   0  0  0  0  0  0  0  0  0  0  0  0
   -1.0070   -1.5000    0.0000 C   0  0  0  0  0  0  0  0  0  0  0  0
   -2.3060   -0.7500    0.0000 C   0  0  0  0  0  0  0  0  0  0  0  0
   -2.3060    0.7500    0.0000 C   0  0  0  0  0  0  0  0  0  0  0  0
   -3.6050    1.5000    0.0000 Br  0  0  0  0  0  0  0  0  0  0  0  0
   -1.0070    1.5000    0.0000 C   0  0  0  0  0  0  0  0  0  0  0  0
    0.2930    0.7500    0.0000 C   0  0  0  0  0  0  0  0  0  0  0  0
    4.7644    1.9480    0.0000 C   0  0  0  0  0  0  0  0  0  0  0  0
    4.6077    0.4562    0.0000 O   0  0  0  0  0  0  0  0  0  0  0  0
  1  2  1  0  0  0  0
  2  3  1  0  0  0  0
  3  4  2  0  0  0  0
  3  5  1  0  0  0  0
  5  6  1  0  0  0  0
  5  7  1  0  0  0  0
  7  8  2  0  0  0  0
  8  9  1  0  0  0  0
  9 10  2  0  0  0  0
 10 11  1  0  0  0  0
 11 12  1  0  0  0  0
 12 13  2  0  0  0  0
 13 14  1  0  0  0  0
 14 15  2  0  0  0  0
 15 16  1  0  0  0  0
 15 17  1  0  0  0  0
 17 18  2  0  0  0  0
  9 18  1  0  0  0  0
 12 18  1  0  0  0  0
  7 19  1  0  0  0  0
  2 19  1  0  0  0  0
 19 20  2  0  0  0  0
M  END
> <chemblId>
CHEMBL1170237

> <bioactivity__type>
Ki

> <units>
nM

> <value>
527.0

$$$$

  CDK     11271513152D 0   0.00000     0.00000     0

 34 37  0  0  0  0              1 V2000 
  -17.4151    8.4873    0.0000 C   0  0  0  0  0  0  0  0  0  0  0  0
  -16.8051    7.1169    0.0000 S   0  0  0  0  0  0  0  0  0  0  0  0
  -18.2605    6.7541    0.0000 O   0  0  0  0  0  0  0  0  0  0  0  0
  -16.7005    5.6206    0.0000 O   0  0  0  0  0  0  0  0  0  0  0  0
  -15.3133    6.9601    0.0000 N   0  0  0  0  0  0  0  0  0  0  0  0
  -14.7033    5.5897    0.0000 C   0  0  0  0  0  0  0  0  0  0  0  0
  -13.2115    5.4328    0.0000 C   0  0  0  0  0  0  0  0  0  0  0  0
  -12.6014    4.0625    0.0000 C   0  0  0  0  0  0  0  0  0  0  0  0
  -11.1097    3.9056    0.0000 C   0  0  0  0  0  0  0  0  0  0  0  0
  -10.2279    5.1191    0.0000 C   0  0  0  0  0  0  0  0  0  0  0  0
  -10.8380    6.4894    0.0000 C   0  0  0  0  0  0  0  0  0  0  0  0
  -12.3297    6.6463    0.0000 C   0  0  0  0  0  0  0  0  0  0  0  0
   -8.7362    4.9622    0.0000 N   0  0  0  0  0  0  0  0  0  0  0  0
   -8.1261    3.5919    0.0000 C   0  0  0  0  0  0  0  0  0  0  0  0
   -6.6344    3.4350    0.0000 C   0  0  0  0  0  0  0  0  0  0  0  0
   -5.7526    4.6485    0.0000 N   0  0  0  0  0  0  0  0  0  0  0  0
   -6.3626    6.0188    0.0000 C   0  0  0  0  0  0  0  0  0  0  0  0
   -7.8544    6.1757    0.0000 C   0  0  0  0  0  0  0  0  0  0  0  0
   -4.2608    4.4916    0.0000 C   0  0  0  0  0  0  0  0  0  0  0  0
   -3.3791    5.7051    0.0000 O   0  0  0  0  0  0  0  0  0  0  0  0
   -3.6508    3.1212    0.0000 C   0  0  0  0  0  0  0  0  0  0  0  0
   -2.1590    2.9644    0.0000 O   0  0  0  0  0  0  0  0  0  0  0  0
   -1.5490    1.5940    0.0000 C   0  0  0  0  0  0  0  0  0  0  0  0
   -2.4310    0.3800    0.0000 C   0  0  0  0  0  0  0  0  0  0  0  0
   -1.8200   -0.9900    0.0000 C   0  0  0  0  0  0  0  0  0  0  0  0
   -0.3290   -1.1470    0.0000 C   0  0  0  0  0  0  0  0  0  0  0  0
    0.5530   -2.3610    0.0000 N   0  0  0  0  0  0  0  0  0  0  0  0
    1.9800   -1.8970    0.0000 C   0  0  0  0  0  0  0  0  0  0  0  0
    1.9800   -0.3970    0.0000 C   0  0  0  0  0  0  0  0  0  0  0  0
    3.1933    0.4849    0.0000 C   0  0  0  0  0  0  0  0  0  0  0  0
    4.5638   -0.1249    0.0000 C   0  0  0  0  0  0  0  0  0  0  0  0
    5.7771    0.7570    0.0000 N   0  0  0  0  0  0  0  0  0  0  0  0
    0.5530    0.0660    0.0000 C   0  0  0  0  0  0  0  0  0  0  0  0
   -0.0570    1.4370    0.0000 C   0  0  0  0  0  0  0  0  0  0  0  0
  1  2  1  0  0  0  0
  2  3  2  0  0  0  0
  2  4  2  0  0  0  0
  2  5  1  0  0  0  0
  5  6  1  0  0  0  0
  6  7  1  0  0  0  0
  7  8  2  0  0  0  0
  8  9  1  0  0  0  0
  9 10  2  0  0  0  0
 10 11  1  0  0  0  0
 11 12  2  0  0  0  0
  7 12  1  0  0  0  0
 10 13  1  0  0  0  0
 13 14  1  0  0  0  0
 14 15  1  0  0  0  0
 15 16  1  0  0  0  0
 16 17  1  0  0  0  0
 17 18  1  0  0  0  0
 13 18  1  0  0  0  0
 16 19  1  0  0  0  0
 19 20  2  0  0  0  0
 19 21  1  0  0  0  0
 21 22  1  0  0  0  0
 22 23  1  0  0  0  0
 23 24  2  0  0  0  0
 24 25  1  0  0  0  0
 25 26  2  0  0  0  0
 26 27  1  0  0  0  0
 27 28  1  0  0  0  0
 28 29  2  0  0  0  0
 29 30  1  0  0  0  0
 30 31  1  0  0  0  0
 31 32  1  0  0  0  0
 29 33  1  0  0  0  0
 26 33  1  0  0  0  0
 33 34  2  0  0  0  0
 23 34  1  0  0  0  0
M  END
> <chemblId>
CHEMBL117157

> <bioactivity__type>
Ki

> <units>
nM

> <value>
95.0

$$$$

  CDK     11271513152D 0   0.00000     0.00000     0

 36 39  0  0  0  0              1 V2000 
    1.1810    5.7270    0.0000 O   0  0  0  0  0  0  0  0  0  0  0  0
    2.4800    4.9770    0.0000 C   0  0  0  0  0  0  0  0  0  0  0  0
    3.7791    5.7270    0.0000 C   0  0  0  0  0  0  0  0  0  0  0  0
    3.7791    7.2270    0.0000 N   0  0  0  0  0  0  0  0  0  0  0  0
    5.0781    7.9770    0.0000 C   0  0  0  0  0  0  0  0  0  0  0  0
    5.0781    9.4770    0.0000 C   0  0  0  0  0  0  0  0  0  0  0  0
    6.3772   10.2270    0.0000 C   0  0  0  0  0  0  0  0  0  0  0  0
    6.3772   11.7270    0.0000 O   0  0  0  0  0  0  0  0  0  0  0  0
    7.6762   12.4770    0.0000 C   0  0  0  0  0  0  0  0  0  0  0  0
    8.9752   11.7270    0.0000 C   0  0  0  0  0  0  0  0  0  0  0  0
   10.2743   12.4770    0.0000 C   0  0  0  0  0  0  0  0  0  0  0  0
   10.2743   13.9770    0.0000 C   0  0  0  0  0  0  0  0  0  0  0  0
    8.9752   14.7270    0.0000 C   0  0  0  0  0  0  0  0  0  0  0  0
    7.6762   13.9770    0.0000 C   0  0  0  0  0  0  0  0  0  0  0  0
   11.5733   14.7270    0.0000 C   0  0  0  0  0  0  0  0  0  0  0  0
   11.5733   16.2270    0.0000 F   0  0  0  0  0  0  0  0  0  0  0  0
   12.0863   13.3175    0.0000 F   0  0  0  0  0  0  0  0  0  0  0  0
   13.0505   14.9875    0.0000 F   0  0  0  0  0  0  0  0  0  0  0  0
    7.6762    9.4770    0.0000 C   0  0  0  0  0  0  0  0  0  0  0  0
    7.6762    7.9770    0.0000 C   0  0  0  0  0  0  0  0  0  0  0  0
    8.9752    7.2270    0.0000 C   0  0  0  0  0  0  0  0  0  0  0  0
   10.2743    7.9770    0.0000 C   0  0  0  0  0  0  0  0  0  0  0  0
   10.2743    9.4770    0.0000 C   0  0  0  0  0  0  0  0  0  0  0  0
    8.9752   10.2270    0.0000 C   0  0  0  0  0  0  0  0  0  0  0  0
    2.4800    3.4770    0.0000 C   0  0  0  0  0  0  0  0  0  0  0  0
    1.1810    2.7270    0.0000 O   0  0  0  0  0  0  0  0  0  0  0  0
    1.1810    1.2270    0.0000 C   0  0  0  0  0  0  0  0  0  0  0  0
    2.4800    0.4770    0.0000 C   0  0  0  0  0  0  0  0  0  0  0  0
    2.4800   -1.0230    0.0000 C   0  0  0  0  0  0  0  0  0  0  0  0
    1.1810   -1.7730    0.0000 C   0  0  0  0  0  0  0  0  0  0  0  0
   -0.1180   -1.0230    0.0000 C   0  0  0  0  0  0  0  0  0  0  0  0
   -1.4170   -1.7730    0.0000 C   0  0  0  0  0  0  0  0  0  0  0  0
   -2.7160   -1.0230    0.0000 C   0  0  0  0  0  0  0  0  0  0  0  0
   -2.7160    0.4770    0.0000 C   0  0  0  0  0  0  0  0  0  0  0  0
   -1.4170    1.2270    0.0000 C   0  0  0  0  0  0  0  0  0  0  0  0
   -0.1180    0.4770    0.0000 C   0  0  0  0  0  0  0  0  0  0  0  0
  2  1  1  6  0  0  0
  2  3  1  0  0  0  0
  3  4  1  0  0  0  0
  4  5  1  0  0  0  0
  5  6  1  0  0  0  0
  7  6  1  6  0  0  0
  7  8  1  0  0  0  0
  8  9  1  0  0  0  0
  9 10  2  0  0  0  0
 10 11  1  0  0  0  0
 11 12  2  0  0  0  0
 12 13  1  0  0  0  0
 13 14  2  0  0  0  0
  9 14  1  0  0  0  0
 12 15  1  0  0  0  0
 15 16  1  0  0  0  0
 15 17  1  0  0  0  0
 15 18  1  0  0  0  0
  7 19  1  0  0  0  0
 19 20  2  0  0  0  0
 20 21  1  0  0  0  0
 21 22  2  0  0  0  0
 22 23  1  0  0  0  0
 23 24  2  0  0  0  0
 19 24  1  0  0  0  0
  2 25  1  0  0  0  0
 25 26  1  0  0  0  0
 26 27  1  0  0  0  0
 27 28  2  0  0  0  0
 28 29  1  0  0  0  0
 29 30  2  0  0  0  0
 30 31  1  0  0  0  0
 31 32  2  0  0  0  0
 32 33  1  0  0  0  0
 33 34  2  0  0  0  0
 34 35  1  0  0  0  0
 35 36  2  0  0  0  0
 27 36  1  0  0  0  0
 31 36  1  0  0  0  0
M  END
> <chemblId>
CHEMBL117269

> <bioactivity__type>
Ki

> <units>
nM

> <value>
142.0

$$$$

  CDK     11271513152D 0   0.00000     0.00000     0

 19 21  0  0  0  0              1 V2000 
    4.6077    0.4562    0.0000 C   0  0  0  0  0  0  0  0  0  0  0  0
    4.7644    1.9480    0.0000 N   0  0  0  0  0  0  0  0  0  0  0  0
    6.0634    2.6981    0.0000 C   0  0  0  0  0  0  0  0  0  0  0  0
    7.4337    2.0881    0.0000 N   0  0  0  0  0  0  0  0  0  0  0  0
    5.7514    4.1653    0.0000 N   0  0  0  0  0  0  0  0  0  0  0  0
    4.2596    4.3220    0.0000 C   0  0  0  0  0  0  0  0  0  0  0  0
    3.5095    5.6210    0.0000 O   0  0  0  0  0  0  0  0  0  0  0  0
    3.6496    2.9516    0.0000 C   0  0  0  0  0  0  0  0  0  0  0  0
    2.1824    2.6396    0.0000 C   0  0  0  0  0  0  0  0  0  0  0  0
    1.1786    3.7543    0.0000 C   0  0  0  0  0  0  0  0  0  0  0  0
    1.4907    5.2212    0.0000 C   0  0  0  0  0  0  0  0  0  0  0  0
    0.1911    5.9713    0.0000 N   0  0  0  0  0  0  0  0  0  0  0  0
   -0.9227    4.9672    0.0000 C   0  0  0  0  0  0  0  0  0  0  0  0
   -2.4154    5.1233    0.0000 C   0  0  0  0  0  0  0  0  0  0  0  0
   -3.2969    3.9097    0.0000 C   0  0  0  0  0  0  0  0  0  0  0  0
   -2.6865    2.5395    0.0000 C   0  0  0  0  0  0  0  0  0  0  0  0
   -3.5680    1.3258    0.0000 Br  0  0  0  0  0  0  0  0  0  0  0  0
   -1.1947    2.3829    0.0000 C   0  0  0  0  0  0  0  0  0  0  0  0
   -0.3124    3.5970    0.0000 C   0  0  0  0  0  0  0  0  0  0  0  0
  1  2  1  0  0  0  0
  2  3  1  0  0  0  0
  3  4  2  0  0  0  0
  3  5  1  0  0  0  0
  5  6  1  0  0  0  0
  6  7  2  0  0  0  0
  6  8  1  0  0  0  0
  2  8  1  0  0  0  0
  8  9  2  0  0  0  0
  9 10  1  0  0  0  0
 10 11  2  0  0  0  0
 11 12  1  0  0  0  0
 12 13  1  0  0  0  0
 13 14  2  0  0  0  0
 14 15  1  0  0  0  0
 15 16  2  0  0  0  0
 16 17  1  0  0  0  0
 16 18  1  0  0  0  0
 18 19  2  0  0  0  0
 10 19  1  0  0  0  0
 13 19  1  0  0  0  0
M  END
> <chemblId>
CHEMBL1173331

> <bioactivity__type>
Ki

> <units>
nM

> <value>
3215.0

$$$$

  CDK     11271513152D 0   0.00000     0.00000     0

 18 19  0  0  0  0              1 V2000 
   -4.9055    9.7494    0.0000 C   0  0  0  0  0  0  0  0  0  0  0  0
   -4.9052    8.2494    0.0000 C   0  0  0  0  0  0  0  0  0  0  0  0
   -6.2042    7.4991    0.0000 C   0  0  0  0  0  0  0  0  0  0  0  0
   -3.6061    7.4996    0.0000 N   0  0  0  0  0  0  0  0  0  0  0  0
   -3.6058    5.9996    0.0000 C   0  0  0  0  0  0  0  0  0  0  0  0
   -2.3067    5.2498    0.0000 C   0  0  0  0  0  0  0  0  0  0  0  0
   -1.0077    6.0000    0.0000 O   0  0  0  0  0  0  0  0  0  0  0  0
   -2.3064    3.7498    0.0000 C   0  0  0  0  0  0  0  0  0  0  0  0
   -1.0072    3.0000    0.0000 O   0  0  0  0  0  0  0  0  0  0  0  0
   -1.0070    1.5000    0.0000 C   0  0  0  0  0  0  0  0  0  0  0  0
   -2.3060    0.7500    0.0000 C   0  0  0  0  0  0  0  0  0  0  0  0
   -2.3060   -0.7500    0.0000 C   0  0  0  0  0  0  0  0  0  0  0  0
   -1.0070   -1.5000    0.0000 C   0  0  0  0  0  0  0  0  0  0  0  0
    0.2930   -0.7500    0.0000 C   0  0  0  0  0  0  0  0  0  0  0  0
    1.7190   -1.2140    0.0000 N   0  0  0  0  0  0  0  0  0  0  0  0
    2.6010   -0.0000    0.0000 C   0  0  0  0  0  0  0  0  0  0  0  0
    1.7190    1.2130    0.0000 C   0  0  0  0  0  0  0  0  0  0  0  0
    0.2930    0.7500    0.0000 C   0  0  0  0  0  0  0  0  0  0  0  0
  1  2  1  0  0  0  0
  2  3  1  0  0  0  0
  2  4  1  0  0  0  0
  4  5  1  0  0  0  0
  5  6  1  0  0  0  0
  6  7  1  6  0  0  0
  6  8  1  0  0  0  0
  8  9  1  0  0  0  0
  9 10  1  0  0  0  0
 10 11  2  0  0  0  0
 11 12  1  0  0  0  0
 12 13  2  0  0  0  0
 13 14  1  0  0  0  0
 14 15  1  0  0  0  0
 15 16  1  0  0  0  0
 16 17  2  0  0  0  0
 17 18  1  0  0  0  0
 10 18  1  0  0  0  0
 14 18  2  0  0  0  0
M  END
> <chemblId>
CHEMBL117405

> <bioactivity__type>
Ki

> <units>
nM

> <value>
110.0

$$$$

  CDK     11271513152D 0   0.00000     0.00000     0

 16 18  0  0  0  0              1 V2000 
    2.5980   -4.2500    0.0000 C   0  0  0  0  0  0  0  0  0  0  0  0
    1.2990   -3.5000    0.0000 O   0  0  0  0  0  0  0  0  0  0  0  0
    1.2990   -2.0000    0.0000 C   0  0  0  0  0  0  0  0  0  0  0  0
    2.5980   -1.2500    0.0000 C   0  0  0  0  0  0  0  0  0  0  0  0
    2.5980    0.2500    0.0000 C   0  0  0  0  0  0  0  0  0  0  0  0
    1.2990    1.0000    0.0000 C   0  0  0  0  0  0  0  0  0  0  0  0
    1.2990    2.5000    0.0000 O   0  0  0  0  0  0  0  0  0  0  0  0
   -1.2990    2.5000    0.0000 C   0  0  0  0  0  0  0  0  0  0  0  0
   -1.2990    1.0000    0.0000 C   0  0  0  0  0  0  0  0  0  0  0  0
   -2.5980    0.2500    0.0000 C   0  0  0  0  0  0  0  0  0  0  0  0
   -2.5980   -1.2500    0.0000 C   0  0  0  0  0  0  0  0  0  0  0  0
   -1.2990   -2.0000    0.0000 C   0  0  0  0  0  0  0  0  0  0  0  0
   -1.2990   -3.5000    0.0000 C   0  0  0  0  0  0  0  0  0  0  0  0
   -2.5980   -4.2500    0.0000 N   0  0  0  0  0  0  0  0  0  0  0  0
    0.0000   -1.2500    0.0000 C   0  0  0  0  0  0  0  0  0  0  0  0
    0.0000    0.2500    0.0000 C   0  0  0  0  0  0  0  0  0  0  0  0
  1  2  1  0  0  0  0
  2  3  1  0  0  0  0
  3  4  2  0  0  0  0
  4  5  1  0  0  0  0
  5  6  2  0  0  0  0
  6  7  1  0  0  0  0
  7  8  1  0  0  0  0
  9  8  1  1  0  0  0
  9 10  1  0  0  0  0
 10 11  1  0  0  0  0
 11 12  1  0  0  0  0
 12 13  1  6  0  0  0
 13 14  1  0  0  0  0
 12 15  1  0  0  0  0
  3 15  1  0  0  0  0
 15 16  2  0  0  0  0
  6 16  1  0  0  0  0
  9 16  1  0  0  0  0
M  END
> <chemblId>
CHEMBL117689

> <bioactivity__type>
Ki

> <units>
nM

> <value>
1000.0

$$$$

  CDK     11271513152D 0   0.00000     0.00000     0

 18 20  0  0  0  0              1 V2000 
    2.5981    4.5000    0.0000 C   0  0  0  0  0  0  0  0  0  0  0  0
    1.2990    3.7500    0.0000 O   0  0  0  0  0  0  0  0  0  0  0  0
    1.2990    2.2500    0.0000 C   0  0  0  0  0  0  0  0  0  0  0  0
    2.5981    1.5000    0.0000 C   0  0  0  0  0  0  0  0  0  0  0  0
    2.5981   -0.0000    0.0000 C   0  0  0  0  0  0  0  0  0  0  0  0
    1.2990   -0.7500    0.0000 C   0  0  0  0  0  0  0  0  0  0  0  0
    0.0000    0.0000    0.0000 C   0  0  0  0  0  0  0  0  0  0  0  0
   -1.2990   -0.7500    0.0000 C   0  0  0  0  0  0  0  0  0  0  0  0
   -2.5981   -0.0000    0.0000 C   0  0  0  0  0  0  0  0  0  0  0  0
   -4.0247   -0.4635    0.0000 C   0  0  0  0  0  0  0  0  0  0  0  0
   -4.9063    0.7500    0.0000 C   0  0  0  0  0  0  0  0  0  0  0  0
   -4.0247    1.9635    0.0000 N   0  0  0  0  0  0  0  0  0  0  0  0
   -4.4882    3.3901    0.0000 C   0  0  0  0  0  0  0  0  0  0  0  0
   -5.9554    3.7020    0.0000 C   0  0  0  0  0  0  0  0  0  0  0  0
   -6.4189    5.1286    0.0000 C   0  0  0  0  0  0  0  0  0  0  0  0
   -2.5981    1.5000    0.0000 C   0  0  0  0  0  0  0  0  0  0  0  0
   -1.2990    2.2500    0.0000 C   0  0  0  0  0  0  0  0  0  0  0  0
    0.0000    1.5000    0.0000 C   0  0  0  0  0  0  0  0  0  0  0  0
  1  2  1  0  0  0  0
  2  3  1  0  0  0  0
  3  4  2  0  0  0  0
  4  5  1  0  0  0  0
  5  6  2  0  0  0  0
  6  7  1  0  0  0  0
  7  8  1  0  0  0  0
  9  8  1  1  0  0  0
  9 10  1  0  0  0  0
 10 11  1  0  0  0  0
 11 12  1  0  0  0  0
 12 13  1  0  0  0  0
 13 14  1  0  0  0  0
 14 15  2  0  0  0  0
 12 16  1  0  0  0  0
  9 16  1  0  0  0  0
 16 17  1  6  0  0  0
 17 18  1  0  0  0  0
  3 18  1  0  0  0  0
  7 18  2  0  0  0  0
M  END
> <chemblId>
CHEMBL11770

> <bioactivity__type>
Ki

> <units>
nM

> <value>
104.0

$$$$

  CDK     11271513152D 0   0.00000     0.00000     0

 18 21  0  0  0  0              1 V2000 
    1.2990    3.7500    0.0000 O   0  0  0  0  0  0  0  0  0  0  0  0
    1.2990    2.2500    0.0000 C   0  0  0  0  0  0  0  0  0  0  0  0
    2.5981    1.5000    0.0000 C   0  0  0  0  0  0  0  0  0  0  0  0
    2.5981   -0.0000    0.0000 C   0  0  0  0  0  0  0  0  0  0  0  0
    1.2990   -0.7500    0.0000 C   0  0  0  0  0  0  0  0  0  0  0  0
    0.0000    0.0000    0.0000 C   0  0  0  0  0  0  0  0  0  0  0  0
   -1.2990   -0.7500    0.0000 C   0  0  0  0  0  0  0  0  0  0  0  0
   -2.5981   -0.0000    0.0000 C   0  0  0  0  0  0  0  0  0  0  0  0
   -2.5981    1.5000    0.0000 C   0  0  0  0  0  0  0  0  0  0  0  0
   -4.0247    1.9635    0.0000 C   0  0  0  0  0  0  0  0  0  0  0  0
   -4.9063    0.7500    0.0000 C   0  0  0  0  0  0  0  0  0  0  0  0
   -4.0247   -0.4635    0.0000 N   0  0  0  0  0  0  0  0  0  0  0  0
   -4.4882   -1.8901    0.0000 C   0  0  0  0  0  0  0  0  0  0  0  0
   -5.9554   -2.2020    0.0000 C   0  0  0  0  0  0  0  0  0  0  0  0
   -7.3820   -1.7385    0.0000 C   0  0  0  0  0  0  0  0  0  0  0  0
   -7.0701   -3.2057    0.0000 C   0  0  0  0  0  0  0  0  0  0  0  0
   -1.2990    2.2500    0.0000 C   0  0  0  0  0  0  0  0  0  0  0  0
    0.0000    1.5000    0.0000 C   0  0  0  0  0  0  0  0  0  0  0  0
  1  2  1  0  0  0  0
  2  3  2  0  0  0  0
  3  4  1  0  0  0  0
  4  5  2  0  0  0  0
  5  6  1  0  0  0  0
  6  7  1  0  0  0  0
  8  7  1  1  0  0  0
  8  9  1  0  0  0  0
  9 10  1  6  0  0  0
 10 11  1  0  0  0  0
 11 12  1  0  0  0  0
  8 12  1  0  0  0  0
 12 13  1  0  0  0  0
 13 14  1  0  0  0  0
 14 15  1  0  0  0  0
 15 16  1  0  0  0  0
 14 16  1  0  0  0  0
  9 17  1  0  0  0  0
 17 18  1  0  0  0  0
  2 18  1  0  0  0  0
  6 18  2  0  0  0  0
M  END
> <chemblId>
CHEMBL11771

> <bioactivity__type>
Ki

> <units>
nM

> <value>
69.0

$$$$

  CDK     11271513152D 0   0.00000     0.00000     0

 43 46  0  0  0  0              1 V2000 
    1.1810    5.7270    0.0000 O   0  0  0  0  0  0  0  0  0  0  0  0
    2.4800    4.9770    0.0000 C   0  0  0  0  0  0  0  0  0  0  0  0
    3.7791    5.7270    0.0000 C   0  0  0  0  0  0  0  0  0  0  0  0
    3.7791    7.2270    0.0000 N   0  0  0  0  0  0  0  0  0  0  0  0
    5.0781    7.9770    0.0000 C   0  0  0  0  0  0  0  0  0  0  0  0
    5.0781    9.4770    0.0000 C   0  0  0  0  0  0  0  0  0  0  0  0
    6.3772   10.2270    0.0000 C   0  0  0  0  0  0  0  0  0  0  0  0
    6.3772   11.7270    0.0000 C   0  0  0  0  0  0  0  0  0  0  0  0
    7.6762   12.4770    0.0000 C   0  0  0  0  0  0  0  0  0  0  0  0
    7.6762   13.9770    0.0000 C   0  0  0  0  0  0  0  0  0  0  0  0
    8.9752   14.7270    0.0000 N   0  0  0  0  0  0  0  0  0  0  0  0
    8.9752   16.2270    0.0000 C   0  0  0  0  0  0  0  0  0  0  0  0
   10.2743   16.9770    0.0000 C   0  0  0  0  0  0  0  0  0  0  0  0
   10.2743   18.4770    0.0000 C   0  0  0  0  0  0  0  0  0  0  0  0
   11.5733   19.2270    0.0000 O   0  0  0  0  0  0  0  0  0  0  0  0
   11.5733   20.7270    0.0000 C   0  0  0  0  0  0  0  0  0  0  0  0
   12.8723   21.4770    0.0000 C   0  0  0  0  0  0  0  0  0  0  0  0
   12.8723   22.9770    0.0000 C   0  0  0  0  0  0  0  0  0  0  0  0
   11.5733   23.7270    0.0000 C   0  0  0  0  0  0  0  0  0  0  0  0
   10.2743   22.9770    0.0000 C   0  0  0  0  0  0  0  0  0  0  0  0
   10.2743   21.4770    0.0000 C   0  0  0  0  0  0  0  0  0  0  0  0
   11.5733   25.2270    0.0000 C   0  0  0  0  0  0  0  0  0  0  0  0
   12.8723   25.9770    0.0000 F   0  0  0  0  0  0  0  0  0  0  0  0
   11.0603   26.6365    0.0000 F   0  0  0  0  0  0  0  0  0  0  0  0
   10.0961   24.9665    0.0000 F   0  0  0  0  0  0  0  0  0  0  0  0
    8.9752   19.2270    0.0000 C   0  0  0  0  0  0  0  0  0  0  0  0
    8.9752   20.7270    0.0000 C   0  0  0  0  0  0  0  0  0  0  0  0
    7.6762   21.4770    0.0000 C   0  0  0  0  0  0  0  0  0  0  0  0
    6.3772   20.7270    0.0000 C   0  0  0  0  0  0  0  0  0  0  0  0
    6.3772   19.2270    0.0000 C   0  0  0  0  0  0  0  0  0  0  0  0
    7.6762   18.4770    0.0000 C   0  0  0  0  0  0  0  0  0  0  0  0
    2.4800    3.4770    0.0000 C   0  0  0  0  0  0  0  0  0  0  0  0
    1.1810    2.7270    0.0000 O   0  0  0  0  0  0  0  0  0  0  0  0
    1.1810    1.2270    0.0000 C   0  0  0  0  0  0  0  0  0  0  0  0
    2.4800    0.4770    0.0000 C   0  0  0  0  0  0  0  0  0  0  0  0
    2.4800   -1.0230    0.0000 C   0  0  0  0  0  0  0  0  0  0  0  0
    1.1810   -1.7730    0.0000 C   0  0  0  0  0  0  0  0  0  0  0  0
   -0.1180   -1.0230    0.0000 C   0  0  0  0  0  0  0  0  0  0  0  0
   -1.4170   -1.7730    0.0000 C   0  0  0  0  0  0  0  0  0  0  0  0
   -2.7160   -1.0230    0.0000 C   0  0  0  0  0  0  0  0  0  0  0  0
   -2.7160    0.4770    0.0000 C   0  0  0  0  0  0  0  0  0  0  0  0
   -1.4170    1.2270    0.0000 C   0  0  0  0  0  0  0  0  0  0  0  0
   -0.1180    0.4770    0.0000 C   0  0  0  0  0  0  0  0  0  0  0  0
  1  2  1  0  0  0  0
  2  3  1  0  0  0  0
  3  4  1  0  0  0  0
  4  5  1  0  0  0  0
  5  6  1  0  0  0  0
  6  7  1  0  0  0  0
  7  8  1  0  0  0  0
  8  9  1  0  0  0  0
  9 10  1  0  0  0  0
 10 11  1  0  0  0  0
 11 12  1  0  0  0  0
 12 13  1  0  0  0  0
 13 14  1  0  0  0  0
 14 15  1  0  0  0  0
 15 16  1  0  0  0  0
 16 17  2  0  0  0  0
 17 18  1  0  0  0  0
 18 19  2  0  0  0  0
 19 20  1  0  0  0  0
 20 21  2  0  0  0  0
 16 21  1  0  0  0  0
 19 22  1  0  0  0  0
 22 23  1  0  0  0  0
 22 24  1  0  0  0  0
 22 25  1  0  0  0  0
 14 26  1  0  0  0  0
 26 27  2  0  0  0  0
 27 28  1  0  0  0  0
 28 29  2  0  0  0  0
 29 30  1  0  0  0  0
 30 31  2  0  0  0  0
 26 31  1  0  0  0  0
  2 32  1  0  0  0  0
 32 33  1  0  0  0  0
 33 34  1  0  0  0  0
 34 35  2  0  0  0  0
 35 36  1  0  0  0  0
 36 37  2  0  0  0  0
 37 38  1  0  0  0  0
 38 39  2  0  0  0  0
 39 40  1  0  0  0  0
 40 41  2  0  0  0  0
 41 42  1  0  0  0  0
 42 43  2  0  0  0  0
 34 43  1  0  0  0  0
 38 43  1  0  0  0  0
M  END
> <chemblId>
CHEMBL117825

> <bioactivity__type>
Ki

> <units>
nM

> <value>
391.0

$$$$

  CDK     11271513152D 0   0.00000     0.00000     0

 25 27  0  0  0  0              1 V2000 
   12.9903   -3.7499    0.0000 C   0  0  0  0  0  0  0  0  0  0  0  0
   11.6913   -2.9999    0.0000 O   0  0  0  0  0  0  0  0  0  0  0  0
   11.6913   -1.4999    0.0000 C   0  0  0  0  0  0  0  0  0  0  0  0
   12.9903   -0.7499    0.0000 C   0  0  0  0  0  0  0  0  0  0  0  0
   12.9903    0.7501    0.0000 C   0  0  0  0  0  0  0  0  0  0  0  0
   11.6913    1.5001    0.0000 C   0  0  0  0  0  0  0  0  0  0  0  0
   10.3922    0.7500    0.0000 C   0  0  0  0  0  0  0  0  0  0  0  0
    9.0932    1.5000    0.0000 O   0  0  0  0  0  0  0  0  0  0  0  0
    9.0932    3.0000    0.0000 C   0  0  0  0  0  0  0  0  0  0  0  0
   10.3922   -0.7500    0.0000 C   0  0  0  0  0  0  0  0  0  0  0  0
    9.0932   -1.5000    0.0000 O   0  0  0  0  0  0  0  0  0  0  0  0
    7.7942   -0.7500    0.0000 C   0  0  0  0  0  0  0  0  0  0  0  0
    6.4951   -1.5000    0.0000 C   0  0  0  0  0  0  0  0  0  0  0  0
    5.1961   -0.7500    0.0000 N   0  0  0  0  0  0  0  0  0  0  0  0
    3.8970   -1.5000    0.0000 C   0  0  0  0  0  0  0  0  0  0  0  0
    2.5980   -0.7500    0.0000 C   0  0  0  0  0  0  0  0  0  0  0  0
    2.5980    0.7500    0.0000 C   0  0  0  0  0  0  0  0  0  0  0  0
    1.2990    1.5000    0.0000 O   0  0  0  0  0  0  0  0  0  0  0  0
    0.0000    0.7500    0.0000 C   0  0  0  0  0  0  0  0  0  0  0  0
   -1.2990    1.5000    0.0000 C   0  0  0  0  0  0  0  0  0  0  0  0
   -2.5980    0.7500    0.0000 C   0  0  0  0  0  0  0  0  0  0  0  0
   -2.5980   -0.7500    0.0000 C   0  0  0  0  0  0  0  0  0  0  0  0
   -1.2990   -1.5000    0.0000 C   0  0  0  0  0  0  0  0  0  0  0  0
    0.0000   -0.7500    0.0000 C   0  0  0  0  0  0  0  0  0  0  0  0
    1.2990   -1.5000    0.0000 O   0  0  0  0  0  0  0  0  0  0  0  0
  1  2  1  0  0  0  0
  2  3  1  0  0  0  0
  3  4  2  0  0  0  0
  4  5  1  0  0  0  0
  5  6  2  0  0  0  0
  6  7  1  0  0  0  0
  7  8  1  0  0  0  0
  8  9  1  0  0  0  0
  7 10  2  0  0  0  0
  3 10  1  0  0  0  0
 10 11  1  0  0  0  0
 11 12  1  0  0  0  0
 12 13  1  0  0  0  0
 13 14  1  0  0  0  0
 14 15  1  0  0  0  0
 16 15  1  6  0  0  0
 16 17  1  0  0  0  0
 17 18  1  0  0  0  0
 18 19  1  0  0  0  0
 19 20  2  0  0  0  0
 20 21  1  0  0  0  0
 21 22  2  0  0  0  0
 22 23  1  0  0  0  0
 23 24  2  0  0  0  0
 19 24  1  0  0  0  0
 24 25  1  0  0  0  0
 16 25  1  0  0  0  0
M  END
> <chemblId>
CHEMBL1182155

> <bioactivity__type>
Ki

> <units>
nM

> <value>
2.45

$$$$

  CDK     11271513152D 0   0.00000     0.00000     0

 21 23  0  0  0  0              1 V2000 
    5.7167   -4.3090    0.0000 C   0  0  0  0  0  0  0  0  0  0  0  0
    4.2498   -3.9959    0.0000 N   0  0  0  0  0  0  0  0  0  0  0  0
    3.2452   -5.1099    0.0000 C   0  0  0  0  0  0  0  0  0  0  0  0
    3.7874   -2.5690    0.0000 C   0  0  0  0  0  0  0  0  0  0  0  0
    2.3204   -2.2560    0.0000 C   0  0  0  0  0  0  0  0  0  0  0  0
    1.8580   -0.8290    0.0000 C   0  0  0  0  0  0  0  0  0  0  0  0
    2.7380    0.3750    0.0000 C   0  0  0  0  0  0  0  0  0  0  0  0
    1.8640    1.5910    0.0000 N   0  0  0  0  0  0  0  0  0  0  0  0
    0.4360    1.1360    0.0000 C   0  0  0  0  0  0  0  0  0  0  0  0
   -0.8670    1.8780    0.0000 C   0  0  0  0  0  0  0  0  0  0  0  0
   -2.1590    1.1300    0.0000 C   0  0  0  0  0  0  0  0  0  0  0  0
   -2.1650   -0.3740    0.0000 C   0  0  0  0  0  0  0  0  0  0  0  0
   -3.4658   -1.1210    0.0000 C   0  0  0  0  0  0  0  0  0  0  0  0
   -4.7631   -0.3680    0.0000 C   0  0  0  0  0  0  0  0  0  0  0  0
   -4.9164    1.1242    0.0000 C   0  0  0  0  0  0  0  0  0  0  0  0
   -6.3829    1.4394    0.0000 O   0  0  0  0  0  0  0  0  0  0  0  0
[truncated: 6,846,222 more chars]
